# Supplementary material for: Increasing Patient Engagement in Rehabilitation Exercises Using Computer-Based Citizen Science
Source: PLoS One. 2015 Mar 20;10(3):e0117013. doi: 10.1371/journal.pone.0117013 (PMC4368773; doi:10.1371/journal.pone.0117013)
Supplement: S5 Dataset — (ZIP) [file pone.0117013.s005.zip › Dataset_S5/P19/P19_with.dat]

0.005921 0.024931 0.170058 2.205765 0.083570 -0.768315 -0.000000 1 0 0 0 0 0 0 962
0.005852 0.024931 0.170077 1.119184 0.006661 -0.340855 -0.000032 1 0 0 0 0 0 0 1971
0.005792 0.024931 0.170091 0.874819 -0.022180 -0.268578 -0.000063 1 0 0 0 0 0 0 2972
0.005738 0.024931 0.170103 0.779002 -0.043637 -0.258803 -0.000094 1 0 0 0 0 0 0 3970
0.005711 0.024931 0.170109 0.420601 -0.046270 -0.196062 -0.000125 1 0 0 0 0 0 0 4969
0.005692 0.024950 0.170103 0.273033 -0.314565 -0.053713 -0.000156 1 0 0 0 0 0 0 5969
0.005724 0.024975 0.170095 -0.418115 -0.426683 -0.033963 -0.000188 1 0 0 0 0 0 0 6969
0.005765 0.024987 0.170085 -0.593218 -0.275513 -0.039026 -0.000219 1 0 0 0 0 0 0 7968
0.005780 0.025013 0.170071 -0.287864 -0.459198 -0.008260 -0.000250 1 0 0 0 0 0 0 8969
0.005812 0.025026 0.170059 -0.477848 -0.311545 -0.048017 -0.000281 1 0 0 0 0 0 0 9968
0.005853 0.025031 0.170048 -0.608123 -0.218308 -0.083871 -0.000312 1 0 0 0 0 0 0 10958
0.005873 0.025035 0.170042 -0.367765 -0.190654 -0.187269 -0.000344 1 0 0 0 0 0 0 11970
0.005902 0.025055 0.170025 -0.459367 -0.423488 -0.066126 -0.000376 1 0 0 0 0 0 0 12978
0.005918 0.025066 0.170016 -0.290463 -0.334658 -0.193368 -0.000407 1 0 0 0 0 0 0 13973
0.005926 0.025072 0.170012 -0.182208 -0.270006 -0.284923 -0.000438 1 0 0 0 0 0 0 14972
0.005930 0.025075 0.170011 -0.125449 -0.238671 -0.343669 -0.000469 1 0 0 0 0 0 0 15971
0.005932 0.025077 0.170010 -0.097618 -0.227516 -0.385093 -0.000500 1 0 0 0 0 0 0 16972
0.005928 0.025098 0.170000 -0.017702 -0.485521 -0.299138 -0.000531 1 0 0 0 0 0 0 17969
0.005926 0.025109 0.169995 -0.044298 -0.393821 -0.377668 -0.000563 1 0 0 0 0 0 0 18970
0.005925 0.025114 0.169993 -0.063752 -0.328500 -0.439093 -0.000594 1 0 0 0 0 0 0 19970
0.005925 0.025117 0.169992 -0.074779 -0.298184 -0.482679 -0.000625 1 0 0 0 0 0 0 20971
0.005925 0.025119 0.169992 -0.081845 -0.289122 -0.518719 -0.000659 1 0 0 0 0 0 0 22050
0.005925 0.025119 0.169991 -0.086934 -0.289839 -0.547895 -0.000690 1 0 0 0 0 0 0 23043
0.005925 0.025120 0.169991 -0.091392 -0.296364 -0.575044 -0.000721 1 0 0 0 0 0 0 24045
0.005925 0.025120 0.169991 -0.095520 -0.306283 -0.602013 -0.000754 1 0 0 0 0 0 0 25084
0.005925 0.025120 0.169991 -0.099124 -0.315676 -0.624398 -0.000781 1 0 0 0 0 0 0 25960
0.005925 0.025120 0.169991 -0.103148 -0.327659 -0.650139 -0.000813 1 0 0 0 0 0 0 26981
0.005925 0.025120 0.169991 -0.107042 -0.339595 -0.674904 -0.000844 1 0 0 0 0 0 0 27967
0.005925 0.025120 0.169991 -0.110941 -0.351836 -0.699681 -0.000875 1 0 0 0 0 0 0 28956
0.005925 0.025120 0.169991 -0.114969 -0.364604 -0.725329 -0.000907 1 0 0 0 0 0 0 29981
0.005925 0.025120 0.169991 -0.118950 -0.377038 -0.750089 -0.000938 1 0 0 0 0 0 0 30972
0.005925 0.025120 0.169991 -0.122825 -0.389499 -0.775094 -0.000969 1 0 0 0 0 0 0 31971
0.005925 0.025120 0.169991 -0.126837 -0.402047 -0.800080 -0.001000 1 0 0 0 0 0 0 32971
0.005920 0.025140 0.169982 -0.063382 -0.672921 -0.706096 -0.001032 1 0 0 0 0 0 0 33972
0.005917 0.025150 0.169978 -0.098537 -0.588015 -0.780791 -0.001063 1 0 0 0 0 0 0 34971
0.005917 0.025156 0.169976 -0.123739 -0.530825 -0.849412 -0.001105 1 0 0 0 0 0 0 36331
0.005916 0.025159 0.169974 -0.135515 -0.497691 -0.882777 -0.001125 1 0 0 0 0 0 0 36958
0.005916 0.025160 0.169974 -0.143893 -0.489678 -0.918461 -0.001159 1 0 0 0 0 0 0 38040
0.005916 0.025161 0.169974 -0.149591 -0.491061 -0.947635 -0.001190 1 0 0 0 0 0 0 39042
0.005916 0.025161 0.169974 -0.154289 -0.497858 -0.974733 -0.001221 1 0 0 0 0 0 0 40046
0.005940 0.025160 0.169968 -0.469707 -0.492443 -0.928629 -0.001254 1 0 0 0 0 0 0 41081
0.005952 0.025160 0.169965 -0.352266 -0.512489 -0.983426 -0.001284 1 0 0 0 0 0 0 42038
0.005953 0.025180 0.169955 -0.199174 -0.787691 -0.911241 -0.001316 1 0 0 0 0 0 0 43061
0.005954 0.025190 0.169950 -0.185910 -0.703819 -0.996573 -0.001346 1 0 0 0 0 0 0 44046
0.005954 0.025196 0.169947 -0.185626 -0.644835 -1.066659 -0.001384 1 0 0 0 0 0 0 45251
0.005937 0.025182 0.169946 0.050713 -0.400521 -1.105999 -0.001409 1 0 0 0 0 0 0 46047
0.005928 0.025175 0.169946 -0.045034 -0.476293 -1.141158 -0.001440 1 0 0 0 0 0 0 47048
0.005942 0.025191 0.169930 -0.359407 -0.781755 -0.978514 -0.001471 1 0 0 0 0 0 0 48037
0.005950 0.025199 0.169923 -0.308661 -0.733814 -1.087126 -0.001504 1 0 0 0 0 0 0 49074
0.005949 0.025224 0.169911 -0.192613 -0.947370 -1.047017 -0.001531 1 0 0 0 0 0 0 49963
0.005973 0.025235 0.169899 -0.508773 -0.814229 -1.077553 -0.001562 1 0 0 0 0 0 0 50954
0.005985 0.025241 0.169893 -0.394973 -0.744237 -1.181730 -0.001593 1 0 0 0 0 0 0 51948
0.006010 0.025264 0.169876 -0.553580 -0.953833 -1.059937 -0.001625 1 0 0 0 0 0 0 52957
0.006005 0.025259 0.169867 -0.182121 -0.640405 -1.187602 -0.001656 1 0 0 0 0 0 0 53966
0.006003 0.025257 0.169863 -0.184767 -0.654735 -1.279625 -0.001687 1 0 0 0 0 0 0 54953
0.006021 0.025275 0.169846 -0.448610 -0.924934 -1.145905 -0.001719 1 0 0 0 0 0 0 55961
0.006012 0.025268 0.169838 -0.134504 -0.643846 -1.266962 -0.001750 1 0 0 0 0 0 0 56948
0.006032 0.025264 0.169829 -0.478228 -0.659729 -1.283074 -0.001781 1 0 0 0 0 0 0 57962
0.006037 0.025282 0.169815 -0.324241 -0.963778 -1.251725 -0.001813 1 0 0 0 0 0 0 58964
0.006059 0.025311 0.169793 -0.529849 -1.138435 -1.170087 -0.001843 1 0 0 0 0 0 0 59953
0.006052 0.025310 0.169783 -0.186266 -0.782783 -1.328564 -0.001875 1 0 0 0 0 0 0 60961
0.006068 0.025328 0.169763 -0.446580 -1.015302 -1.242793 -0.001906 1 0 0 0 0 0 0 61953
0.006082 0.025321 0.169748 -0.457493 -0.712394 -1.315990 -0.001937 1 0 0 0 0 0 0 62955
0.006085 0.025337 0.169731 -0.308684 -1.009509 -1.328617 -0.001969 1 0 0 0 0 0 0 63963
0.006093 0.025329 0.169718 -0.363157 -0.721798 -1.389183 -0.002000 1 0 0 0 0 0 0 64962
0.006097 0.025328 0.169696 -0.336298 -0.795840 -1.315182 -0.002032 1 0 0 0 0 0 0 65972
0.006119 0.025346 0.169671 -0.560089 -1.079091 -1.280256 -0.002062 1 0 0 0 0 0 0 66952
0.006137 0.025339 0.169653 -0.530481 -0.781608 -1.394974 -0.002094 1 0 0 0 0 0 0 67971
0.006123 0.025340 0.169635 -0.120490 -0.863529 -1.427877 -0.002125 1 0 0 0 0 0 0 68955
0.006117 0.025343 0.169611 -0.188727 -0.917490 -1.379049 -0.002157 1 0 0 0 0 0 0 69975
0.006116 0.025348 0.169585 -0.254468 -0.954282 -1.358887 -0.002187 1 0 0 0 0 0 0 70941
0.006116 0.025354 0.169557 -0.293811 -0.981560 -1.361653 -0.002219 1 0 0 0 0 0 0 71970
0.006118 0.025360 0.169529 -0.316435 -1.002286 -1.374600 -0.002250 1 0 0 0 0 0 0 72968
0.006126 0.025347 0.169510 -0.397965 -0.761062 -1.513851 -0.002282 1 0 0 0 0 0 0 73970
0.006155 0.025342 0.169479 -0.687518 -0.856346 -1.409919 -0.002313 1 0 0 0 0 0 0 74976
0.006171 0.025343 0.169450 -0.552789 -0.953784 -1.427122 -0.002343 1 0 0 0 0 0 0 75941
0.006180 0.025347 0.169420 -0.459274 -1.013480 -1.454331 -0.002375 1 0 0 0 0 0 0 76974
0.006210 0.025351 0.169386 -0.723319 -1.032548 -1.404451 -0.002406 1 0 0 0 0 0 0 77968
0.006227 0.025356 0.169354 -0.579837 -1.066673 -1.459022 -0.002437 1 0 0 0 0 0 0 78938
0.006261 0.025361 0.169317 -0.793036 -1.073378 -1.429817 -0.002469 1 0 0 0 0 0 0 79968
0.006274 0.025387 0.169275 -0.552827 -1.359113 -1.374041 -0.002500 1 0 0 0 0 0 0 80968
0.006265 0.025387 0.169240 -0.231640 -1.065500 -1.474133 -0.002531 1 0 0 0 0 0 0 81967
0.006286 0.025389 0.169202 -0.599657 -1.074634 -1.470703 -0.002563 1 0 0 0 0 0 0 82966
0.006279 0.025378 0.169168 -0.289416 -0.902707 -1.549220 -0.002594 1 0 0 0 0 0 0 83966
0.006278 0.025375 0.169137 -0.322791 -1.017971 -1.606468 -0.002625 1 0 0 0 0 0 0 84965
0.006260 0.025361 0.169106 -0.119847 -0.882881 -1.645385 -0.002656 1 0 0 0 0 0 0 85953
0.006277 0.025355 0.169071 -0.548346 -0.999079 -1.600640 -0.002687 1 0 0 0 0 0 0 86941
0.006269 0.025339 0.169038 -0.269197 -0.885158 -1.658239 -0.002718 1 0 0 0 0 0 0 87939
0.006266 0.025334 0.169007 -0.319481 -1.031634 -1.706284 -0.002750 1 0 0 0 0 0 0 88968
0.006271 0.025317 0.168971 -0.436950 -0.893129 -1.663325 -0.002781 1 0 0 0 0 0 0 89939
0.006258 0.025295 0.168938 -0.197209 -0.829384 -1.723731 -0.002813 1 0 0 0 0 0 0 90970
0.006271 0.025306 0.168892 -0.530273 -1.258056 -1.573212 -0.002844 1 0 0 0 0 0 0 91969
0.006285 0.025297 0.168848 -0.579762 -1.056527 -1.613873 -0.002875 1 0 0 0 0 0 0 92970
0.006318 0.025294 0.168806 -0.833645 -1.135043 -1.656279 -0.002906 1 0 0 0 0 0 0 93969
0.006341 0.025278 0.168764 -0.745351 -0.978136 -1.687345 -0.002938 1 0 0 0 0 0 0 94968
0.006350 0.025294 0.168719 -0.540531 -1.380766 -1.669082 -0.002969 1 0 0 0 0 0 0 95969
0.006361 0.025287 0.168676 -0.565977 -1.141866 -1.711182 -0.003000 1 0 0 0 0 0 0 96968
0.006393 0.025285 0.168634 -0.833173 -1.200565 -1.748220 -0.003031 1 0 0 0 0 0 0 97968
0.006387 0.025291 0.168588 -0.372484 -1.311560 -1.729988 -0.003063 1 0 0 0 0 0 0 98968
0.006391 0.025279 0.168545 -0.466221 -1.104214 -1.773284 -0.003094 1 0 0 0 0 0 0 99967
0.006400 0.025258 0.168502 -0.546579 -0.977079 -1.808901 -0.003125 1 0 0 0 0 0 0 100959
0.006388 0.025235 0.168466 -0.279383 -0.936390 -1.917450 -0.003159 1 0 0 0 0 0 0 102045
0.006378 0.025246 0.168423 -0.284600 -1.396564 -1.865049 -0.003189 1 0 0 0 0 0 0 103008
0.006380 0.025236 0.168381 -0.446388 -1.186600 -1.884507 -0.003221 1 0 0 0 0 0 0 104041
0.006389 0.025216 0.168339 -0.544893 -1.041417 -1.908021 -0.003253 1 0 0 0 0 0 0 105060
0.006376 0.025192 0.168303 -0.285119 -0.989648 -2.008069 -0.003284 1 0 0 0 0 0 0 106040
0.006371 0.025185 0.168254 -0.365514 -1.204135 -1.872772 -0.003315 1 0 0 0 0 0 0 107051
0.006376 0.025166 0.168209 -0.503917 -1.089919 -1.922975 -0.003346 1 0 0 0 0 0 0 108045
0.006361 0.025143 0.168171 -0.270378 -1.033919 -2.046267 -0.003377 1 0 0 0 0 0 0 109015
0.006361 0.025116 0.168131 -0.433435 -0.984190 -2.046978 -0.003408 1 0 0 0 0 0 0 110014
0.006368 0.025087 0.168090 -0.546058 -0.962698 -2.051108 -0.003439 1 0 0 0 0 0 0 111013
0.006378 0.025056 0.168048 -0.608017 -0.957018 -2.063075 -0.003470 1 0 0 0 0 0 0 112012
0.006385 0.025046 0.167996 -0.571898 -1.217750 -1.954451 -0.003502 1 0 0 0 0 0 0 113012
0.006396 0.025025 0.167949 -0.623432 -1.127657 -2.025817 -0.003534 1 0 0 0 0 0 0 114040
0.006408 0.024999 0.167904 -0.655802 -1.061014 -2.080770 -0.003564 1 0 0 0 0 0 0 115011
0.006373 0.024975 0.167857 -0.048071 -1.087509 -2.069622 -0.003595 1 0 0 0 0 0 0 116008
0.006363 0.024947 0.167811 -0.308113 -1.053958 -2.119287 -0.003627 1 0 0 0 0 0 0 117019
0.006359 0.024938 0.167758 -0.425228 -1.293715 -2.032885 -0.003659 1 0 0 0 0 0 0 118036
0.006346 0.024900 0.167709 -0.315420 -0.967890 -2.110879 -0.003690 1 0 0 0 0 0 0 119040
0.006341 0.024886 0.167654 -0.414559 -1.241426 -2.047045 -0.003721 1 0 0 0 0 0 0 120019
0.006328 0.024846 0.167605 -0.311844 -0.949320 -2.137063 -0.003752 1 0 0 0 0 0 0 121019
0.006322 0.024830 0.167549 -0.415935 -1.241821 -2.080033 -0.003784 1 0 0 0 0 0 0 122035
0.006308 0.024789 0.167499 -0.315459 -0.958313 -2.172379 -0.003814 1 0 0 0 0 0 0 123018
0.006308 0.024754 0.167436 -0.490457 -1.006498 -2.031124 -0.003846 1 0 0 0 0 0 0 124033
0.006310 0.024740 0.167374 -0.538245 -1.309867 -2.038201 -0.003877 1 0 0 0 0 0 0 125018
0.006300 0.024701 0.167321 -0.387103 -1.011576 -2.179547 -0.003908 1 0 0 0 0 0 0 126032
0.006277 0.024668 0.167263 -0.219572 -1.072626 -2.142205 -0.003939 1 0 0 0 0 0 0 127017
0.006292 0.024654 0.167196 -0.686335 -1.330552 -2.047269 -0.003970 1 0 0 0 0 0 0 128017
0.006283 0.024634 0.167131 -0.424392 -1.293161 -2.077865 -0.004002 1 0 0 0 0 0 0 129032
0.006261 0.024611 0.167067 -0.243357 -1.260220 -2.107524 -0.004033 1 0 0 0 0 0 0 130017
0.006258 0.024584 0.166996 -0.461293 -1.219440 -2.050347 -0.004065 1 0 0 0 0 0 0 131031
0.006239 0.024558 0.166929 -0.291937 -1.229733 -2.104394 -0.004095 1 0 0 0 0 0 0 132015
0.006237 0.024529 0.166858 -0.491863 -1.213088 -2.065170 -0.004127 1 0 0 0 0 0 0 133031
0.006219 0.024502 0.166790 -0.310297 -1.234674 -2.127113 -0.004156 1 0 0 0 0 0 0 133951
0.006242 0.024471 0.166728 -0.820003 -1.190275 -2.226986 -0.004187 1 0 0 0 0 0 0 134951
0.006236 0.024441 0.166665 -0.505813 -1.222251 -2.236736 -0.004219 1 0 0 0 0 0 0 135959
0.006234 0.024431 0.166585 -0.534318 -1.479351 -2.034806 -0.004250 1 0 0 0 0 0 0 136959
0.006241 0.024410 0.166506 -0.647530 -1.387676 -2.052895 -0.004281 1 0 0 0 0 0 0 137950
0.006227 0.024387 0.166435 -0.401811 -1.350488 -2.163031 -0.004312 1 0 0 0 0 0 0 138959
0.006228 0.024359 0.166360 -0.559406 -1.303162 -2.150045 -0.004343 1 0 0 0 0 0 0 139950
0.006235 0.024330 0.166284 -0.669346 -1.281643 -2.144760 -0.004375 1 0 0 0 0 0 0 140958
0.006222 0.024302 0.166214 -0.416416 -1.304315 -2.232516 -0.004406 1 0 0 0 0 0 0 141959
0.006222 0.024271 0.166140 -0.570578 -1.289655 -2.207261 -0.004437 1 0 0 0 0 0 0 142951
0.006229 0.024240 0.166063 -0.679165 -1.285142 -2.195856 -0.004469 1 0 0 0 0 0 0 143958
0.006234 0.024229 0.165976 -0.666419 -1.546325 -2.067485 -0.004500 1 0 0 0 0 0 0 144950
0.006244 0.024207 0.165894 -0.732183 -1.455623 -2.130650 -0.004531 1 0 0 0 0 0 0 145960
0.006256 0.024180 0.165813 -0.772031 -1.387994 -2.179494 -0.004562 1 0 0 0 0 0 0 146954
0.006264 0.024171 0.165741 -0.725955 -1.613865 -2.305645 -0.004594 1 0 0 0 0 0 0 147966
0.006250 0.024152 0.165655 -0.443361 -1.522071 -2.148995 -0.004625 1 0 0 0 0 0 0 148966
0.006269 0.024144 0.165573 -0.846956 -1.667535 -2.208893 -0.004656 1 0 0 0 0 0 0 149963
0.006285 0.024123 0.165492 -0.858427 -1.531198 -2.247873 -0.004688 1 0 0 0 0 0 0 150966
0.006300 0.024096 0.165413 -0.846275 -1.443880 -2.273508 -0.004718 1 0 0 0 0 0 0 151950
0.006296 0.024049 0.165332 -0.594137 -1.171059 -2.283264 -0.004750 1 0 0 0 0 0 0 152975
0.006295 0.024028 0.165242 -0.616925 -1.502209 -2.171513 -0.004781 1 0 0 0 0 0 0 153938
0.006301 0.024001 0.165157 -0.722233 -1.466807 -2.245633 -0.004813 1 0 0 0 0 0 0 154968
0.006306 0.023991 0.165082 -0.716746 -1.691562 -2.395725 -0.004843 1 0 0 0 0 0 0 155936
0.006296 0.023951 0.165003 -0.526341 -1.332538 -2.378269 -0.004875 1 0 0 0 0 0 0 156965
0.006292 0.023934 0.164914 -0.587163 -1.599443 -2.245703 -0.004906 1 0 0 0 0 0 0 157965
0.006321 0.023906 0.164822 -1.026150 -1.496436 -2.222145 -0.004938 1 0 0 0 0 0 0 158967
0.006319 0.023878 0.164743 -0.664216 -1.492039 -2.393957 -0.004969 1 0 0 0 0 0 0 159966
0.006348 0.023844 0.164656 -1.046727 -1.422219 -2.325962 -0.005000 1 0 0 0 0 0 0 160960
0.006363 0.023829 0.164562 -0.913768 -1.680848 -2.239218 -0.005032 1 0 0 0 0 0 0 161972
0.006378 0.023805 0.164474 -0.893390 -1.589544 -2.331006 -0.005063 1 0 0 0 0 0 0 162969
0.006392 0.023775 0.164390 -0.886988 -1.520359 -2.393525 -0.005094 1 0 0 0 0 0 0 163969
0.006400 0.023763 0.164297 -0.810647 -1.743187 -2.297469 -0.005125 1 0 0 0 0 0 0 164967
0.006410 0.023739 0.164209 -0.844441 -1.631493 -2.378475 -0.005156 1 0 0 0 0 0 0 165966
0.006441 0.023727 0.164126 -1.115066 -1.785198 -2.447839 -0.005187 1 0 0 0 0 0 0 166957
0.006457 0.023724 0.164032 -0.956083 -1.910928 -2.343211 -0.005219 1 0 0 0 0 0 0 167965
0.006453 0.023686 0.163944 -0.680032 -1.496932 -2.406110 -0.005250 1 0 0 0 0 0 0 168966
0.006494 0.023684 0.163842 -1.253469 -1.929959 -2.255226 -0.005281 1 0 0 0 0 0 0 169968
0.006503 0.023648 0.163749 -0.888451 -1.533966 -2.367145 -0.005312 1 0 0 0 0 0 0 170938
0.006527 0.023650 0.163652 -1.057816 -1.996937 -2.335982 -0.005343 1 0 0 0 0 0 0 171936
0.006527 0.023615 0.163562 -0.762406 -1.576651 -2.426212 -0.005375 1 0 0 0 0 0 0 172964
0.006527 0.023600 0.163464 -0.747289 -1.790824 -2.361774 -0.005405 1 0 0 0 0 0 0 173937
0.006534 0.023574 0.163374 -0.832100 -1.690789 -2.461977 -0.005438 1 0 0 0 0 0 0 174966
0.006544 0.023543 0.163287 -0.882600 -1.617760 -2.526995 -0.005469 1 0 0 0 0 0 0 175965
0.006549 0.023528 0.163191 -0.834365 -1.838040 -2.428880 -0.005500 1 0 0 0 0 0 0 176958
0.006558 0.023503 0.163102 -0.883110 -1.725541 -2.510806 -0.005531 1 0 0 0 0 0 0 177964
0.006569 0.023471 0.163015 -0.914304 -1.645664 -2.567117 -0.005563 1 0 0 0 0 0 0 178965
0.006617 0.023471 0.162913 -1.415805 -2.059344 -2.387962 -0.005594 1 0 0 0 0 0 0 179965
0.006629 0.023435 0.162818 -0.993983 -1.636134 -2.485282 -0.005625 1 0 0 0 0 0 0 180966
0.006654 0.023436 0.162720 -1.133142 -2.086887 -2.447684 -0.005656 1 0 0 0 0 0 0 181966
0.006691 0.023435 0.162611 -1.306729 -2.112502 -2.318654 -0.005688 1 0 0 0 0 0 0 182966
0.006716 0.023416 0.162514 -1.175092 -1.896775 -2.480040 -0.005719 1 0 0 0 0 0 0 183965
0.006729 0.023408 0.162413 -1.009096 -2.018834 -2.445229 -0.005750 1 0 0 0 0 0 0 184966
0.006766 0.023382 0.162313 -1.306536 -1.812058 -2.466244 -0.005781 1 0 0 0 0 0 0 185965
0.006785 0.023370 0.162210 -1.109566 -1.981190 -2.439306 -0.005812 1 0 0 0 0 0 0 186957
0.006800 0.023345 0.162116 -1.055138 -1.841262 -2.564851 -0.005843 1 0 0 0 0 0 0 187951
0.006832 0.023330 0.162008 -1.266217 -1.963041 -2.410209 -0.005875 1 0 0 0 0 0 0 188964
0.006848 0.023324 0.161901 -1.093388 -2.096460 -2.413942 -0.005906 1 0 0 0 0 0 0 189967
0.006863 0.023301 0.161805 -1.056248 -1.916242 -2.565331 -0.005938 1 0 0 0 0 0 0 190963
0.006894 0.023288 0.161695 -1.275340 -2.013385 -2.421905 -0.005969 1 0 0 0 0 0 0 191965
0.006897 0.023244 0.161597 -0.934460 -1.639023 -2.553532 -0.006000 1 0 0 0 0 0 0 192967
0.006922 0.023219 0.161486 -1.197915 -1.856587 -2.420356 -0.006030 1 0 0 0 0 0 0 193935
0.006935 0.023207 0.161377 -1.070792 -2.059796 -2.438437 -0.006063 1 0 0 0 0 0 0 194965
0.006972 0.023179 0.161272 -1.368772 -1.873825 -2.501390 -0.006094 1 0 0 0 0 0 0 195964
0.006990 0.023165 0.161165 -1.169537 -2.051215 -2.495964 -0.006125 1 0 0 0 0 0 0 196963
0.007023 0.023155 0.161051 -1.347702 -2.129632 -2.396962 -0.006156 1 0 0 0 0 0 0 197965
0.007064 0.023147 0.160932 -1.471287 -2.176800 -2.343529 -0.006188 1 0 0 0 0 0 0 198965
0.007071 0.023106 0.160828 -1.059990 -1.754346 -2.539155 -0.006218 1 0 0 0 0 0 0 199953
0.007099 0.023082 0.160714 -1.283282 -1.942064 -2.435865 -0.006250 1 0 0 0 0 0 0 200960
0.007137 0.023067 0.160595 -1.444992 -2.085808 -2.370616 -0.006281 1 0 0 0 0 0 0 201951
0.007137 0.023042 0.160480 -0.979126 -1.974353 -2.419979 -0.006312 1 0 0 0 0 0 0 202944
0.007167 0.023006 0.160371 -1.323937 -1.838083 -2.514916 -0.006344 1 0 0 0 0 0 0 203957
0.007163 0.022970 0.160260 -0.921796 -1.821361 -2.506883 -0.006375 1 0 0 0 0 0 0 204949
0.007184 0.022948 0.160142 -1.221223 -2.016765 -2.420862 -0.006406 1 0 0 0 0 0 0 205957
0.007200 0.022916 0.160019 -1.179309 -1.903391 -2.355080 -0.006437 1 0 0 0 0 0 0 206948
0.007208 0.022900 0.159903 -1.082272 -2.115240 -2.442327 -0.006469 1 0 0 0 0 0 0 207957
0.007217 0.022870 0.159780 -1.085865 -1.962598 -2.377270 -0.006500 1 0 0 0 0 0 0 208948
0.007245 0.022851 0.159657 -1.345046 -2.105961 -2.357912 -0.006531 1 0 0 0 0 0 0 209957
0.007264 0.022820 0.159530 -1.256562 -1.963905 -2.330995 -0.006562 1 0 0 0 0 0 0 210949
0.007278 0.022783 0.159403 -1.193587 -1.874790 -2.317579 -0.006594 1 0 0 0 0 0 0 211956
0.007309 0.022760 0.159276 -1.410260 -2.070680 -2.332375 -0.006625 1 0 0 0 0 0 0 212948
0.007330 0.022727 0.159148 -1.298952 -1.955357 -2.321832 -0.006656 1 0 0 0 0 0 0 213953
0.007344 0.022689 0.159019 -1.223888 -1.878719 -2.315616 -0.006687 1 0 0 0 0 0 0 214957
0.007376 0.022666 0.158892 -1.434169 -2.080830 -2.334153 -0.006718 1 0 0 0 0 0 0 215947
0.007396 0.022632 0.158763 -1.319713 -1.968102 -2.324600 -0.006750 1 0 0 0 0 0 0 216957
0.007405 0.022612 0.158622 -1.165635 -2.148772 -2.174394 -0.006781 1 0 0 0 0 0 0 217951
0.007414 0.022580 0.158487 -1.162773 -2.018191 -2.234418 -0.006813 1 0 0 0 0 0 0 218963
0.007423 0.022542 0.158354 -1.168355 -1.928346 -2.274592 -0.006844 1 0 0 0 0 0 0 219962
0.007427 0.022520 0.158210 -1.095354 -2.136745 -2.149572 -0.006875 1 0 0 0 0 0 0 220960
0.007433 0.022487 0.158073 -1.134331 -2.020668 -2.221827 -0.006906 1 0 0 0 0 0 0 221968
0.007441 0.022448 0.157939 -1.160735 -1.937480 -2.267309 -0.006937 1 0 0 0 0 0 0 222960
0.007450 0.022406 0.157806 -1.175562 -1.893002 -2.289290 -0.006969 1 0 0 0 0 0 0 223968
0.007459 0.022361 0.157673 -1.184598 -1.870914 -2.298951 -0.007000 1 0 0 0 0 0 0 224964
0.007461 0.022336 0.157529 -1.113278 -2.116584 -2.157307 -0.007031 1 0 0 0 0 0 0 225964
0.007468 0.022300 0.157391 -1.153845 -2.020511 -2.222466 -0.007063 1 0 0 0 0 0 0 226965
0.007492 0.022275 0.157236 -1.408676 -2.153195 -2.013192 -0.007094 1 0 0 0 0 0 0 227965
0.007510 0.022241 0.157093 -1.342149 -2.046239 -2.142794 -0.007125 1 0 0 0 0 0 0 228964
0.007523 0.022200 0.156954 -1.286973 -1.968828 -2.223410 -0.007156 1 0 0 0 0 0 0 229965
0.007528 0.022176 0.156807 -1.179078 -2.180597 -2.114561 -0.007188 1 0 0 0 0 0 0 230965
0.007535 0.022141 0.156666 -1.200368 -2.065991 -2.195542 -0.007219 1 0 0 0 0 0 0 231964
0.007518 0.022101 0.156515 -0.893245 -1.996101 -2.071266 -0.007250 1 0 0 0 0 0 0 232968
0.007537 0.022055 0.156365 -1.340724 -1.904143 -2.062113 -0.007281 1 0 0 0 0 0 0 233968
0.007545 0.022028 0.156211 -1.245491 -2.158589 -2.019855 -0.007313 1 0 0 0 0 0 0 234966
0.007554 0.021991 0.156067 -1.247126 -2.066667 -2.142474 -0.007344 1 0 0 0 0 0 0 235964
0.007543 0.021931 0.155925 -1.005097 -1.751166 -2.183759 -0.007375 1 0 0 0 0 0 0 236966
0.007536 0.021896 0.155774 -1.027207 -2.061500 -2.078666 -0.007409 1 0 0 0 0 0 0 238039
0.007537 0.021855 0.155631 -1.135448 -2.017624 -2.164274 -0.007440 1 0 0 0 0 0 0 239039
0.007517 0.021812 0.155478 -0.874004 -1.983431 -2.037313 -0.007470 1 0 0 0 0 0 0 240008
0.007511 0.021766 0.155333 -1.039890 -1.961875 -2.137203 -0.007501 1 0 0 0 0 0 0 241008
0.007506 0.021739 0.155180 -1.072129 -2.199586 -2.047510 -0.007533 1 0 0 0 0 0 0 242032
0.007489 0.021683 0.155033 -0.920936 -1.855350 -2.110410 -0.007564 1 0 0 0 0 0 0 243009
0.007479 0.021650 0.154879 -0.993188 -2.128167 -2.025847 -0.007595 1 0 0 0 0 0 0 244007
0.007472 0.021629 0.154722 -1.047832 -2.316648 -1.973617 -0.007626 1 0 0 0 0 0 0 245008
0.007472 0.021595 0.154575 -1.158601 -2.168273 -2.096107 -0.007659 1 0 0 0 0 0 0 246041
0.007475 0.021550 0.154410 -1.198340 -2.020231 -1.871568 -0.007689 1 0 0 0 0 0 0 247014
0.007481 0.021504 0.154259 -1.247454 -1.995537 -2.029627 -0.007721 1 0 0 0 0 0 0 248037
0.007481 0.021476 0.154102 -1.192176 -2.231822 -1.972505 -0.007751 1 0 0 0 0 0 0 249009
0.007486 0.021438 0.153954 -1.239101 -2.128774 -2.081808 -0.007783 1 0 0 0 0 0 0 250008
0.007467 0.021395 0.153796 -0.945323 -2.060401 -1.958648 -0.007814 1 0 0 0 0 0 0 251008
0.007461 0.021349 0.153648 -1.093666 -2.022234 -2.064806 -0.007845 1 0 0 0 0 0 0 252006
0.007456 0.021320 0.153492 -1.116363 -2.249594 -1.974165 -0.007876 1 0 0 0 0 0 0 253010
0.007458 0.021282 0.153343 -1.206023 -2.143883 -2.068180 -0.007908 1 0 0 0 0 0 0 254031
0.007460 0.021234 0.153176 -1.234737 -2.018290 -1.822966 -0.007940 1 0 0 0 0 0 0 255031
0.007459 0.021205 0.153011 -1.199948 -2.259747 -1.824054 -0.007970 1 0 0 0 0 0 0 256008
0.007463 0.021166 0.152858 -1.257458 -2.160351 -1.983969 -0.008001 1 0 0 0 0 0 0 257006
0.007462 0.021140 0.152699 -1.211650 -2.332789 -1.915721 -0.008034 1 0 0 0 0 0 0 258044
0.007441 0.021104 0.152535 -0.941952 -2.206069 -1.832300 -0.008065 1 0 0 0 0 0 0 259040
0.007434 0.021061 0.152382 -1.106660 -2.116914 -1.971780 -0.008096 1 0 0 0 0 0 0 260035
0.007428 0.021033 0.152223 -1.136784 -2.313589 -1.894643 -0.008127 1 0 0 0 0 0 0 261037
0.007429 0.020994 0.152072 -1.229955 -2.192414 -1.995590 -0.008159 1 0 0 0 0 0 0 262046
0.007408 0.020949 0.151910 -0.961015 -2.113408 -1.860377 -0.008190 1 0 0 0 0 0 0 263030
0.007405 0.020879 0.151746 -1.176663 -1.772265 -1.815971 -0.008221 1 0 0 0 0 0 0 264035
0.007402 0.020838 0.151581 -1.186803 -2.120773 -1.788198 -0.008251 1 0 0 0 0 0 0 265008
0.007403 0.020793 0.151427 -1.263446 -2.100118 -1.924905 -0.008283 1 0 0 0 0 0 0 266010
0.007402 0.020763 0.151266 -1.227086 -2.313518 -1.841558 -0.008314 1 0 0 0 0 0 0 267009
0.007386 0.020705 0.151111 -1.043604 -1.958302 -1.902538 -0.008345 1 0 0 0 0 0 0 268007
0.007375 0.020669 0.150949 -1.095227 -2.221060 -1.816442 -0.008376 1 0 0 0 0 0 0 269007
0.007373 0.020625 0.150796 -1.218792 -2.153933 -1.917497 -0.008408 1 0 0 0 0 0 0 270031
0.007373 0.020574 0.150623 -1.264592 -2.044123 -1.661196 -0.008440 1 0 0 0 0 0 0 271033
0.007352 0.020523 0.150449 -0.998790 -2.054328 -1.626651 -0.008470 1 0 0 0 0 0 0 272008
0.007346 0.020473 0.150291 -1.157282 -2.059041 -1.807603 -0.008502 1 0 0 0 0 0 0 273033
0.007339 0.020441 0.150126 -1.182095 -2.300646 -1.745910 -0.008533 1 0 0 0 0 0 0 274029
0.007315 0.020400 0.149956 -0.952105 -2.210429 -1.658841 -0.008564 1 0 0 0 0 0 0 275014
0.007329 0.020349 0.149790 -1.429760 -2.081468 -1.686537 -0.008596 1 0 0 0 0 0 0 276027
0.007315 0.020298 0.149618 -1.115498 -2.073226 -1.619529 -0.008627 1 0 0 0 0 0 0 277012
0.007305 0.020267 0.149448 -1.144138 -2.319360 -1.615086 -0.008656 1 0 0 0 0 0 0 277957
0.007303 0.020225 0.149290 -1.257809 -2.220949 -1.766424 -0.008687 1 0 0 0 0 0 0 278946
0.007281 0.020178 0.149121 -1.002957 -2.149147 -1.643959 -0.008719 1 0 0 0 0 0 0 279955
0.007273 0.020129 0.148964 -1.166652 -2.111065 -1.762911 -0.008749 1 0 0 0 0 0 0 280946
0.007270 0.020074 0.148786 -1.250298 -2.031243 -1.508053 -0.008781 1 0 0 0 0 0 0 281955
0.007254 0.020002 0.148621 -1.087780 -1.811877 -1.633892 -0.008812 1 0 0 0 0 0 0 282946
0.007243 0.019959 0.148452 -1.140378 -2.162435 -1.590923 -0.008844 1 0 0 0 0 0 0 283954
0.007240 0.019911 0.148294 -1.262355 -2.140781 -1.713581 -0.008875 1 0 0 0 0 0 0 284946
0.007240 0.019857 0.148115 -1.305641 -2.048965 -1.453278 -0.008906 1 0 0 0 0 0 0 285946
0.007243 0.019804 0.147952 -1.359777 -2.063313 -1.622204 -0.008937 1 0 0 0 0 0 0 286946
0.007223 0.019751 0.147780 -1.069069 -2.072790 -1.514634 -0.008969 1 0 0 0 0 0 0 287954
0.007210 0.019717 0.147608 -1.131973 -2.324343 -1.486349 -0.009000 1 0 0 0 0 0 0 288946
0.007211 0.019651 0.147434 -1.319937 -1.928772 -1.461045 -0.009031 1 0 0 0 0 0 0 289953
0.007208 0.019611 0.147261 -1.297675 -2.225539 -1.447844 -0.009062 1 0 0 0 0 0 0 290945
0.007185 0.019564 0.147084 -1.039729 -2.185965 -1.388513 -0.009093 1 0 0 0 0 0 0 291954
0.007177 0.019515 0.146921 -1.203425 -2.143763 -1.553938 -0.009125 1 0 0 0 0 0 0 292954
0.007152 0.019464 0.146748 -0.995178 -2.117322 -1.431404 -0.009156 1 0 0 0 0 0 0 293949
0.007124 0.019394 0.146582 -0.945327 -1.865072 -1.509647 -0.009187 1 0 0 0 0 0 0 294953
0.007089 0.019333 0.146408 -0.843349 -1.953776 -1.388696 -0.009219 1 0 0 0 0 0 0 295972
0.007096 0.019271 0.146236 -1.391690 -1.955987 -1.396969 -0.009249 1 0 0 0 0 0 0 296933
0.007084 0.019195 0.146071 -1.204483 -1.775071 -1.473397 -0.009282 1 0 0 0 0 0 0 297975
0.007057 0.019130 0.145896 -0.982776 -1.904854 -1.344372 -0.009312 1 0 0 0 0 0 0 298956
0.007041 0.019090 0.145720 -1.096428 -2.237317 -1.313053 -0.009343 1 0 0 0 0 0 0 299948
0.007017 0.019025 0.145553 -1.022653 -1.949269 -1.404389 -0.009375 1 0 0 0 0 0 0 300965
0.007002 0.018984 0.145380 -1.124084 -2.235468 -1.334686 -0.009406 1 0 0 0 0 0 0 301964
0.006979 0.018919 0.145214 -1.037588 -1.944219 -1.395556 -0.009438 1 0 0 0 0 0 0 302963
0.006947 0.018860 0.145038 -0.898801 -1.993561 -1.260732 -0.009469 1 0 0 0 0 0 0 303964
0.006933 0.018803 0.144873 -1.135833 -2.038278 -1.389475 -0.009500 1 0 0 0 0 0 0 304959
0.006905 0.018748 0.144698 -0.969537 -2.060557 -1.242382 -0.009531 1 0 0 0 0 0 0 305963
0.006893 0.018694 0.144533 -1.173894 -2.073339 -1.362772 -0.009562 1 0 0 0 0 0 0 306961
0.006866 0.018640 0.144357 -0.990219 -2.078113 -1.210304 -0.009594 1 0 0 0 0 0 0 307962
0.006855 0.018586 0.144192 -1.185354 -2.082290 -1.329265 -0.009625 1 0 0 0 0 0 0 308964
0.006835 0.018513 0.144028 -1.077579 -1.839346 -1.336320 -0.009656 1 0 0 0 0 0 0 309967
0.006809 0.018431 0.143863 -1.003269 -1.690989 -1.325203 -0.009688 1 0 0 0 0 0 0 310966
0.006792 0.018381 0.143691 -1.115507 -2.091778 -1.202301 -0.009719 1 0 0 0 0 0 0 311962
0.006787 0.018329 0.143527 -1.270032 -2.104073 -1.291294 -0.009750 1 0 0 0 0 0 0 312962
0.006768 0.018257 0.143362 -1.125167 -1.848579 -1.279101 -0.009781 1 0 0 0 0 0 0 313962
0.006722 0.018181 0.143207 -0.746720 -1.758322 -1.384933 -0.009813 1 0 0 0 0 0 0 314962
0.006702 0.018114 0.143050 -1.036359 -1.880144 -1.361422 -0.009844 1 0 0 0 0 0 0 315960
0.006670 0.018053 0.142875 -0.921019 -1.964614 -1.118019 -0.009875 1 0 0 0 0 0 0 316961
0.006656 0.017996 0.142710 -1.151871 -2.014563 -1.200522 -0.009906 1 0 0 0 0 0 0 317962
0.006634 0.017921 0.142544 -1.065210 -1.797790 -1.187238 -0.009937 1 0 0 0 0 0 0 318961
0.006604 0.017861 0.142391 -0.948133 -1.964583 -1.350874 -0.009968 1 0 0 0 0 0 0 319944
0.006573 0.017785 0.142231 -0.931384 -1.765491 -1.243385 -0.010000 1 0 0 0 0 0 0 320956
0.006537 0.017720 0.142054 -0.850029 -1.882699 -1.007875 -0.010031 1 0 0 0 0 0 0 321959
0.006521 0.017660 0.141887 -1.114334 -1.966983 -1.100722 -0.010062 1 0 0 0 0 0 0 322961
0.006476 0.017589 0.141729 -0.765288 -1.835605 -1.217059 -0.010094 1 0 0 0 0 0 0 323961
0.006439 0.017508 0.141565 -0.819532 -1.678694 -1.135648 -0.010125 1 0 0 0 0 0 0 324967
0.006416 0.017457 0.141391 -1.018856 -2.067999 -0.975632 -0.010156 1 0 0 0 0 0 0 325961
0.006396 0.017369 0.141233 -1.071800 -1.601765 -1.151188 -0.010188 1 0 0 0 0 0 0 326962
0.006371 0.017278 0.141068 -1.009986 -1.528094 -1.074583 -0.010219 1 0 0 0 0 0 0 327961
0.006339 0.017210 0.140915 -0.917970 -1.808943 -1.207014 -0.010250 1 0 0 0 0 0 0 328961
0.006302 0.017148 0.140740 -0.836092 -1.913611 -0.916020 -0.010281 1 0 0 0 0 0 0 329960
0.006268 0.017072 0.140569 -0.876972 -1.736173 -0.911930 -0.010312 1 0 0 0 0 0 0 330960
0.006254 0.017007 0.140403 -1.130049 -1.853041 -0.973325 -0.010344 1 0 0 0 0 0 0 331961
0.006226 0.016946 0.140222 -0.974587 -1.934225 -0.767916 -0.010375 1 0 0 0 0 0 0 332961
0.006176 0.016877 0.140058 -0.672661 -1.813459 -0.939613 -0.010406 1 0 0 0 0 0 0 333959
0.006153 0.016814 0.139894 -0.995980 -1.890279 -0.960041 -0.010437 1 0 0 0 0 0 0 334950
0.006120 0.016755 0.139714 -0.902027 -1.947802 -0.724856 -0.010469 1 0 0 0 0 0 0 335959
0.006069 0.016685 0.139549 -0.634517 -1.816634 -0.883701 -0.010500 1 0 0 0 0 0 0 336959
0.006045 0.016623 0.139386 -0.973986 -1.888118 -0.899255 -0.010531 1 0 0 0 0 0 0 337959
0.006035 0.016563 0.139223 -1.191816 -1.935747 -0.890258 -0.010562 1 0 0 0 0 0 0 338960
0.005994 0.016493 0.139064 -0.806064 -1.795312 -0.937372 -0.010594 1 0 0 0 0 0 0 339960
0.005975 0.016430 0.138903 -1.060487 -1.867628 -0.887450 -0.010625 1 0 0 0 0 0 0 340960
0.005951 0.016352 0.138735 -1.012304 -1.688523 -0.782746 -0.010659 1 0 0 0 0 0 0 342053
0.005920 0.016291 0.138580 -0.917643 -1.876512 -0.916513 -0.010690 1 0 0 0 0 0 0 343028
0.005890 0.016214 0.138414 -0.913573 -1.692000 -0.780006 -0.010721 1 0 0 0 0 0 0 344027
0.005856 0.016153 0.138260 -0.864051 -1.873657 -0.892067 -0.010752 1 0 0 0 0 0 0 345029
0.005841 0.016093 0.138099 -1.106577 -1.916987 -0.813654 -0.010783 1 0 0 0 0 0 0 346030
0.005803 0.016005 0.137954 -0.839752 -1.536140 -0.983503 -0.010815 1 0 0 0 0 0 0 347032
0.005765 0.015937 0.137807 -0.803798 -1.759208 -0.967357 -0.010846 1 0 0 0 0 0 0 348028
0.005748 0.015874 0.137649 -1.070035 -1.844698 -0.811485 -0.010877 1 0 0 0 0 0 0 349011
0.005720 0.015820 0.137497 -0.960921 -1.958390 -0.853627 -0.010908 1 0 0 0 0 0 0 350029
0.005714 0.015746 0.137350 -1.233338 -1.713085 -0.903423 -0.010939 1 0 0 0 0 0 0 351012
0.005692 0.015685 0.137202 -1.050063 -1.859120 -0.883527 -0.010971 1 0 0 0 0 0 0 352026
0.005683 0.015626 0.137044 -1.200025 -1.891052 -0.729368 -0.011002 1 0 0 0 0 0 0 353012
0.005665 0.015555 0.136904 -1.108392 -1.739343 -0.936990 -0.011033 1 0 0 0 0 0 0 354012
0.005620 0.015478 0.136753 -0.743704 -1.641072 -0.800672 -0.011064 1 0 0 0 0 0 0 355026
0.005600 0.015411 0.136594 -1.021638 -1.754261 -0.652711 -0.011095 1 0 0 0 0 0 0 356012
0.005571 0.015354 0.136440 -0.937140 -1.899503 -0.704424 -0.011127 1 0 0 0 0 0 0 357025
0.005543 0.015285 0.136302 -0.948650 -1.739924 -0.889333 -0.011158 1 0 0 0 0 0 0 358010
0.005531 0.015221 0.136147 -1.149750 -1.793238 -0.673340 -0.011190 1 0 0 0 0 0 0 359027
0.005506 0.015165 0.135995 -1.003187 -1.910191 -0.678122 -0.011220 1 0 0 0 0 0 0 360011
0.005481 0.015096 0.135857 -0.982181 -1.739324 -0.842425 -0.011252 1 0 0 0 0 0 0 361026
0.005470 0.015033 0.135702 -1.166171 -1.786678 -0.616214 -0.011281 1 0 0 0 0 0 0 361943
0.005445 0.014977 0.135550 -1.012202 -1.901561 -0.617724 -0.011312 1 0 0 0 0 0 0 362952
0.005420 0.014909 0.135412 -0.987349 -1.729897 -0.780204 -0.011343 1 0 0 0 0 0 0 363943
0.005405 0.014867 0.135272 -1.114269 -2.071807 -0.762828 -0.011375 1 0 0 0 0 0 0 364952
0.005399 0.014818 0.135116 -1.247609 -1.993340 -0.527852 -0.011406 1 0 0 0 0 0 0 365945
0.005383 0.014752 0.134976 -1.134909 -1.771200 -0.696662 -0.011437 1 0 0 0 0 0 0 366951
0.005356 0.014695 0.134830 -0.978440 -1.864203 -0.614334 -0.011468 1 0 0 0 0 0 0 367943
0.005330 0.014625 0.134693 -0.969099 -1.699508 -0.719758 -0.011500 1 0 0 0 0 0 0 368952
0.005298 0.014566 0.134548 -0.890493 -1.821726 -0.599948 -0.011531 1 0 0 0 0 0 0 369950
0.005263 0.014513 0.134400 -0.844881 -1.907861 -0.524654 -0.011562 1 0 0 0 0 0 0 370942
0.005233 0.014445 0.134262 -0.899287 -1.720504 -0.644710 -0.011593 1 0 0 0 0 0 0 371952
0.005235 0.014399 0.134113 -1.335824 -1.984509 -0.476902 -0.011624 1 0 0 0 0 0 0 372942
0.005224 0.014335 0.133975 -1.197022 -1.770120 -0.596480 -0.011656 1 0 0 0 0 0 0 373953
0.005199 0.014279 0.133828 -1.011257 -1.852237 -0.486183 -0.011687 1 0 0 0 0 0 0 374948
0.005190 0.014227 0.133698 -1.198750 -1.906524 -0.659777 -0.011719 1 0 0 0 0 0 0 375959
0.005167 0.014176 0.133555 -1.027817 -1.934714 -0.494867 -0.011750 1 0 0 0 0 0 0 376969
0.005142 0.014110 0.133419 -0.995725 -1.721954 -0.558883 -0.011781 1 0 0 0 0 0 0 377947
0.005107 0.014075 0.133290 -0.850327 -2.110739 -0.636691 -0.011812 1 0 0 0 0 0 0 378944
0.005077 0.014015 0.133159 -0.894019 -1.827835 -0.611303 -0.011843 1 0 0 0 0 0 0 379953
0.005058 0.013978 0.133022 -1.061479 -2.092433 -0.501720 -0.011874 1 0 0 0 0 0 0 380945
0.005037 0.013918 0.132888 -1.028288 -1.814986 -0.520501 -0.011906 1 0 0 0 0 0 0 381962
0.005013 0.013847 0.132756 -0.998940 -1.629940 -0.522238 -0.011937 1 0 0 0 0 0 0 382958
0.004998 0.013804 0.132618 -1.115908 -1.983881 -0.429012 -0.011969 1 0 0 0 0 0 0 383958
0.004978 0.013741 0.132484 -1.056362 -1.755269 -0.453602 -0.012000 1 0 0 0 0 0 0 384961
0.004951 0.013690 0.132368 -0.958646 -1.885254 -0.675877 -0.012031 1 0 0 0 0 0 0 385962
0.004919 0.013640 0.132229 -0.875522 -1.905878 -0.391286 -0.012062 1 0 0 0 0 0 0 386951
0.004865 0.013601 0.132122 -0.591566 -2.050131 -0.749851 -0.012094 1 0 0 0 0 0 0 387959
0.004806 0.013544 0.132009 -0.469516 -1.828332 -0.708372 -0.012125 1 0 0 0 0 0 0 388958
0.004773 0.013507 0.131878 -0.805439 -2.073012 -0.449088 -0.012156 1 0 0 0 0 0 0 389967
0.004744 0.013448 0.131747 -0.885453 -1.789616 -0.392469 -0.012187 1 0 0 0 0 0 0 390932
0.004732 0.013393 0.131621 -1.125554 -1.825513 -0.448459 -0.012219 1 0 0 0 0 0 0 391961
0.004730 0.013341 0.131498 -1.265748 -1.856185 -0.467308 -0.012250 1 0 0 0 0 0 0 392960
0.004710 0.013290 0.131356 -1.053641 -1.881472 -0.213108 -0.012281 1 0 0 0 0 0 0 393957
0.004703 0.013241 0.131227 -1.207432 -1.893285 -0.326077 -0.012312 1 0 0 0 0 0 0 394958
0.004683 0.013197 0.131112 -1.045900 -1.959339 -0.515332 -0.012344 1 0 0 0 0 0 0 395957
0.004660 0.013133 0.130986 -0.992666 -1.701284 -0.370855 -0.012375 1 0 0 0 0 0 0 396953
0.004610 0.013082 0.130854 -0.631089 -1.845531 -0.252390 -0.012406 1 0 0 0 0 0 0 397957
0.004588 0.013032 0.130728 -0.960925 -1.868356 -0.304113 -0.012437 1 0 0 0 0 0 0 398958
0.004561 0.012987 0.130614 -0.914355 -1.938212 -0.458592 -0.012469 1 0 0 0 0 0 0 399956
0.004534 0.012923 0.130488 -0.921772 -1.684049 -0.297794 -0.012500 1 0 0 0 0 0 0 400958
0.004504 0.012871 0.130375 -0.874940 -1.818206 -0.425789 -0.012531 1 0 0 0 0 0 0 401958
0.004492 0.012820 0.130256 -1.104611 -1.835335 -0.348205 -0.012562 1 0 0 0 0 0 0 402958
0.004473 0.012753 0.130128 -1.041531 -1.622419 -0.205875 -0.012594 1 0 0 0 0 0 0 403960
0.004447 0.012700 0.130014 -0.937889 -1.781315 -0.352540 -0.012625 1 0 0 0 0 0 0 404958
0.004431 0.012665 0.129882 -1.059749 -2.040696 -0.118335 -0.012656 1 0 0 0 0 0 0 405960
0.004407 0.012629 0.129766 -0.957650 -2.037666 -0.287702 -0.012687 1 0 0 0 0 0 0 406959
0.004378 0.012591 0.129656 -0.885840 -2.013381 -0.367860 -0.012719 1 0 0 0 0 0 0 407957
0.004366 0.012546 0.129538 -1.106087 -1.926661 -0.253638 -0.012750 1 0 0 0 0 0 0 408958
0.004344 0.012504 0.129427 -0.984523 -1.947099 -0.320609 -0.012781 1 0 0 0 0 0 0 409957
0.004316 0.012463 0.129319 -0.897991 -1.958997 -0.346952 -0.012812 1 0 0 0 0 0 0 410959
0.004310 0.012400 0.129215 -1.186470 -1.665306 -0.374839 -0.012844 1 0 0 0 0 0 0 411958
0.004275 0.012332 0.129102 -0.825978 -1.563443 -0.257991 -0.012875 1 0 0 0 0 0 0 412958
0.004256 0.012294 0.129000 -1.000833 -1.950452 -0.372343 -0.012906 1 0 0 0 0 0 0 413957
0.004215 0.012238 0.128888 -0.715538 -1.751350 -0.239409 -0.012937 1 0 0 0 0 0 0 414958
0.004177 0.012190 0.128780 -0.737287 -1.830524 -0.251523 -0.012969 1 0 0 0 0 0 0 415954
0.004161 0.012141 0.128662 -1.021601 -1.817052 -0.115404 -0.012999 1 0 0 0 0 0 0 416945
0.004143 0.012080 0.128564 -1.011433 -1.648234 -0.339125 -0.013033 1 0 0 0 0 0 0 418030
0.004116 0.012029 0.128460 -0.911197 -1.761748 -0.277851 -0.013065 1 0 0 0 0 0 0 419033
0.004087 0.011983 0.128355 -0.851195 -1.840160 -0.229840 -0.013096 1 0 0 0 0 0 0 420028
0.004055 0.011940 0.128249 -0.819190 -1.881638 -0.198737 -0.013127 1 0 0 0 0 0 0 421024
0.004028 0.011881 0.128154 -0.877201 -1.673610 -0.338947 -0.013157 1 0 0 0 0 0 0 422002
0.003998 0.011831 0.128052 -0.835328 -1.764792 -0.233990 -0.013189 1 0 0 0 0 0 0 423004
0.003967 0.011786 0.127947 -0.807290 -1.833083 -0.168239 -0.013220 1 0 0 0 0 0 0 424000
0.003954 0.011738 0.127831 -1.049441 -1.802128 0.006639 -0.013251 1 0 0 0 0 0 0 425002
0.003931 0.011695 0.127720 -0.942163 -1.852312 -0.037047 -0.013282 1 0 0 0 0 0 0 426000
0.003909 0.011636 0.127624 -0.938584 -1.651952 -0.216979 -0.013314 1 0 0 0 0 0 0 426999
0.003881 0.011586 0.127521 -0.863441 -1.745418 -0.127651 -0.013345 1 0 0 0 0 0 0 428001
0.003851 0.011541 0.127416 -0.818403 -1.814272 -0.067752 -0.013377 1 0 0 0 0 0 0 429030
0.003815 0.011520 0.127327 -0.737153 -2.131883 -0.264506 -0.013408 1 0 0 0 0 0 0 430025
0.003771 0.011456 0.127232 -0.617506 -1.591722 -0.186298 -0.013439 1 0 0 0 0 0 0 431010
0.003747 0.011420 0.127136 -0.872167 -1.901354 -0.160137 -0.013471 1 0 0 0 0 0 0 432025
0.003719 0.011381 0.127033 -0.832178 -1.903004 -0.044697 -0.013501 1 0 0 0 0 0 0 433009
0.003694 0.011325 0.126940 -0.870243 -1.664195 -0.143373 -0.013533 1 0 0 0 0 0 0 434024
0.003665 0.011276 0.126838 -0.817881 -1.738831 -0.021043 -0.013564 1 0 0 0 0 0 0 435009
0.003621 0.011220 0.126755 -0.603483 -1.639769 -0.248783 -0.013596 1 0 0 0 0 0 0 436026
0.003597 0.011188 0.126665 -0.849743 -1.934127 -0.150138 -0.013627 1 0 0 0 0 0 0 437024
0.003569 0.011151 0.126563 -0.811958 -1.909677 0.012309 -0.013658 1 0 0 0 0 0 0 438008
0.003544 0.011096 0.126471 -0.851877 -1.657811 -0.066600 -0.013689 1 0 0 0 0 0 0 439022
0.003511 0.011069 0.126386 -0.743390 -2.004705 -0.172020 -0.013720 1 0 0 0 0 0 0 440008
0.003484 0.011018 0.126300 -0.804664 -1.718309 -0.138252 -0.013752 1 0 0 0 0 0 0 441022
0.003459 0.010955 0.126212 -0.846529 -1.525998 -0.108569 -0.013783 1 0 0 0 0 0 0 442008
0.003426 0.010924 0.126130 -0.735843 -1.925690 -0.159137 -0.013814 1 0 0 0 0 0 0 443023
0.003399 0.010871 0.126044 -0.796175 -1.670260 -0.102496 -0.013845 1 0 0 0 0 0 0 444008
0.003350 0.010829 0.125955 -0.508766 -1.788584 -0.037987 -0.013877 1 0 0 0 0 0 0 445023
0.003330 0.010787 0.125874 -0.854111 -1.789356 -0.125506 -0.013906 1 0 0 0 0 0 0 445957
0.003305 0.010749 0.125806 -0.821494 -1.845509 -0.297834 -0.013937 1 0 0 0 0 0 0 446940
0.003275 0.010709 0.125713 -0.765095 -1.820899 0.031291 -0.013968 1 0 0 0 0 0 0 447949
0.003246 0.010673 0.125641 -0.750847 -1.865166 -0.196657 -0.013999 1 0 0 0 0 0 0 448940
0.003221 0.010618 0.125559 -0.798712 -1.605193 -0.071197 -0.014031 1 0 0 0 0 0 0 449949
0.003193 0.010573 0.125491 -0.770482 -1.723902 -0.231885 -0.014062 1 0 0 0 0 0 0 450941
0.003183 0.010529 0.125418 -1.001342 -1.732868 -0.168381 -0.014093 1 0 0 0 0 0 0 451948
0.003148 0.010474 0.125345 -0.694627 -1.591345 -0.159784 -0.014124 1 0 0 0 0 0 0 452940
0.003110 0.010447 0.125268 -0.616083 -1.936496 -0.088737 -0.014156 1 0 0 0 0 0 0 453942
0.003095 0.010412 0.125192 -0.909618 -1.861885 -0.073129 -0.014187 1 0 0 0 0 0 0 454949
0.003073 0.010378 0.125126 -0.837718 -1.864921 -0.196803 -0.014218 1 0 0 0 0 0 0 455940
0.003047 0.010343 0.125063 -0.776800 -1.864482 -0.248372 -0.014250 1 0 0 0 0 0 0 456949
0.003018 0.010309 0.125003 -0.741523 -1.861134 -0.261208 -0.014281 1 0 0 0 0 0 0 457940
0.002994 0.010254 0.124924 -0.780537 -1.582611 -0.019057 -0.014312 1 0 0 0 0 0 0 458957
0.002966 0.010210 0.124857 -0.748325 -1.694107 -0.135007 -0.014344 1 0 0 0 0 0 0 459957
0.002938 0.010171 0.124795 -0.723616 -1.768179 -0.191092 -0.014375 1 0 0 0 0 0 0 460953
0.002908 0.010135 0.124734 -0.707973 -1.803789 -0.206146 -0.014405 1 0 0 0 0 0 0 461931
0.002878 0.010099 0.124673 -0.697886 -1.819803 -0.204398 -0.014437 1 0 0 0 0 0 0 462957
0.002848 0.010064 0.124613 -0.690648 -1.826099 -0.196155 -0.014468 1 0 0 0 0 0 0 463947
0.002819 0.010030 0.124552 -0.684991 -1.827932 -0.185544 -0.014500 1 0 0 0 0 0 0 464960
0.002813 0.009973 0.124494 -1.006114 -1.535242 -0.199500 -0.014531 1 0 0 0 0 0 0 465959
0.002795 0.009928 0.124435 -0.875734 -1.645265 -0.174140 -0.014562 1 0 0 0 0 0 0 466958
0.002772 0.009888 0.124374 -0.779866 -1.725279 -0.154998 -0.014594 1 0 0 0 0 0 0 467955
0.002745 0.009851 0.124314 -0.727118 -1.766793 -0.140059 -0.014625 1 0 0 0 0 0 0 468956
0.002716 0.009816 0.124254 -0.698414 -1.786538 -0.126774 -0.014656 1 0 0 0 0 0 0 469955
0.002693 0.009764 0.124206 -0.755132 -1.569864 -0.275923 -0.014687 1 0 0 0 0 0 0 470957
0.002680 0.009736 0.124158 -0.907249 -1.859665 -0.284257 -0.014719 1 0 0 0 0 0 0 471955
0.002640 0.009710 0.124112 -0.552341 -1.906831 -0.308771 -0.014750 1 0 0 0 0 0 0 472955
0.002605 0.009679 0.124057 -0.577900 -1.852623 -0.177889 -0.014781 1 0 0 0 0 0 0 473962
0.002578 0.009630 0.124011 -0.683195 -1.595531 -0.270959 -0.014812 1 0 0 0 0 0 0 474959
0.002550 0.009588 0.123956 -0.670212 -1.660419 -0.152102 -0.014844 1 0 0 0 0 0 0 475960
0.002535 0.009565 0.123905 -0.847674 -1.920198 -0.193063 -0.014875 1 0 0 0 0 0 0 476956
0.002513 0.009537 0.123848 -0.763690 -1.867117 -0.104482 -0.014906 1 0 0 0 0 0 0 477957
0.002492 0.009488 0.123801 -0.776082 -1.598663 -0.216168 -0.014937 1 0 0 0 0 0 0 478954
0.002462 0.009467 0.123764 -0.652257 -1.927486 -0.347838 -0.014968 1 0 0 0 0 0 0 479954
0.002438 0.009422 0.123724 -0.706662 -1.639951 -0.319131 -0.015000 1 0 0 0 0 0 0 480954
0.002411 0.009382 0.123671 -0.672213 -1.672388 -0.134662 -0.015031 1 0 0 0 0 0 0 481957
0.002388 0.009328 0.123625 -0.721018 -1.485525 -0.204435 -0.015062 1 0 0 0 0 0 0 482956
0.002343 0.009288 0.123580 -0.426106 -1.655040 -0.213265 -0.015094 1 0 0 0 0 0 0 483956
0.002305 0.009251 0.123525 -0.492222 -1.698939 -0.072917 -0.015125 1 0 0 0 0 0 0 484956
0.002292 0.009214 0.123487 -0.808339 -1.698691 -0.269725 -0.015156 1 0 0 0 0 0 0 485956
0.002251 0.009183 0.123445 -0.480749 -1.774390 -0.229274 -0.015187 1 0 0 0 0 0 0 486956
0.002221 0.009133 0.123403 -0.586779 -1.529678 -0.222667 -0.015219 1 0 0 0 0 0 0 487957
0.002192 0.009091 0.123349 -0.593331 -1.598967 -0.054802 -0.015250 1 0 0 0 0 0 0 488957
0.002163 0.009056 0.123321 -0.601736 -1.701048 -0.376187 -0.015281 1 0 0 0 0 0 0 489958
0.002139 0.009004 0.123284 -0.663465 -1.476480 -0.283632 -0.015311 1 0 0 0 0 0 0 490926
0.002108 0.008981 0.123251 -0.565806 -1.830260 -0.308925 -0.015344 1 0 0 0 0 0 0 491955
0.002083 0.008935 0.123212 -0.634876 -1.560162 -0.235506 -0.015375 1 0 0 0 0 0 0 492954
0.002036 0.008899 0.123169 -0.357464 -1.669388 -0.170978 -0.015410 1 0 0 0 0 0 0 494082
0.002004 0.008847 0.123127 -0.504887 -1.457224 -0.162437 -0.015437 1 0 0 0 0 0 0 494955
0.001974 0.008808 0.123103 -0.543826 -1.588162 -0.401580 -0.015468 1 0 0 0 0 0 0 495953
0.001958 0.008785 0.123064 -0.734890 -1.827491 -0.214263 -0.015500 1 0 0 0 0 0 0 496954
0.001922 0.008745 0.123033 -0.482103 -1.610499 -0.299812 -0.015531 1 0 0 0 0 0 0 497956
0.001909 0.008705 0.123004 -0.754677 -1.597047 -0.317102 -0.015562 1 0 0 0 0 0 0 498955
0.001869 0.008673 0.122964 -0.421036 -1.685902 -0.183330 -0.015593 1 0 0 0 0 0 0 499942
0.001835 0.008642 0.122942 -0.462089 -1.720303 -0.386702 -0.015625 1 0 0 0 0 0 0 500951
0.001804 0.008613 0.122925 -0.499764 -1.728489 -0.483669 -0.015658 1 0 0 0 0 0 0 502032
0.001774 0.008580 0.122880 -0.508687 -1.685097 -0.112279 -0.015689 1 0 0 0 0 0 0 503022
0.001745 0.008550 0.122856 -0.520886 -1.711063 -0.337827 -0.015721 1 0 0 0 0 0 0 504019
0.001702 0.008505 0.122830 -0.336118 -1.517229 -0.341440 -0.015752 1 0 0 0 0 0 0 505033
0.001667 0.008468 0.122812 -0.407283 -1.597834 -0.443477 -0.015787 1 0 0 0 0 0 0 506150
0.001630 0.008452 0.122785 -0.384033 -1.875975 -0.328661 -0.015814 1 0 0 0 0 0 0 507024
0.001602 0.008410 0.122749 -0.499489 -1.552215 -0.180949 -0.015845 1 0 0 0 0 0 0 507995
0.001574 0.008374 0.122727 -0.505570 -1.609762 -0.359500 -0.015876 1 0 0 0 0 0 0 508998
0.001546 0.008342 0.122711 -0.500024 -1.653034 -0.445227 -0.015908 1 0 0 0 0 0 0 510025
0.001518 0.008311 0.122696 -0.493789 -1.672852 -0.476888 -0.015943 1 0 0 0 0 0 0 511126
0.001490 0.008281 0.122683 -0.487744 -1.680174 -0.486928 -0.015975 1 0 0 0 0 0 0 512151
0.001448 0.008236 0.122661 -0.295131 -1.480641 -0.375858 -0.016006 1 0 0 0 0 0 0 513153
0.001427 0.008211 0.122622 -0.541389 -1.719922 -0.139392 -0.016033 1 0 0 0 0 0 0 514021
0.001402 0.008185 0.122600 -0.520959 -1.721913 -0.324169 -0.016068 1 0 0 0 0 0 0 515150
0.001376 0.008157 0.122583 -0.492791 -1.702913 -0.415532 -0.016099 1 0 0 0 0 0 0 516146
0.001349 0.008129 0.122569 -0.474191 -1.687775 -0.449322 -0.016131 1 0 0 0 0 0 0 517164
0.001321 0.008100 0.122555 -0.461614 -1.676659 -0.459882 -0.016158 1 0 0 0 0 0 0 518021
0.001294 0.008070 0.122541 -0.452826 -1.669688 -0.462302 -0.016193 1 0 0 0 0 0 0 519131
0.001266 0.008041 0.122528 -0.445408 -1.663668 -0.461395 -0.016221 1 0 0 0 0 0 0 520018
0.001238 0.008012 0.122514 -0.439222 -1.659574 -0.459692 -0.016256 1 0 0 0 0 0 0 521146
0.001210 0.007982 0.122501 -0.433037 -1.654916 -0.457245 -0.016283 1 0 0 0 0 0 0 522003
0.001182 0.007953 0.122487 -0.427526 -1.651654 -0.454999 -0.016318 1 0 0 0 0 0 0 523143
0.001154 0.007924 0.122474 -0.421616 -1.647365 -0.452331 -0.016345 1 0 0 0 0 0 0 524002
0.001126 0.007894 0.122461 -0.416230 -1.644286 -0.449995 -0.016381 1 0 0 0 0 0 0 525146
0.001098 0.007865 0.122447 -0.410559 -1.640544 -0.447407 -0.016411 1 0 0 0 0 0 0 526127
0.001070 0.007835 0.122433 -0.404956 -1.636940 -0.444870 -0.016443 1 0 0 0 0 0 0 527143
0.001056 0.007821 0.122429 -0.584776 -1.833160 -0.557823 -0.016474 1 0 0 0 0 0 0 528126
0.001036 0.007799 0.122418 -0.507724 -1.749723 -0.494658 -0.016506 1 0 0 0 0 0 0 529145
0.001011 0.007773 0.122406 -0.449885 -1.689395 -0.460040 -0.016531 1 0 0 0 0 0 0 529938
0.000985 0.007746 0.122393 -0.416933 -1.657417 -0.445221 -0.016566 1 0 0 0 0 0 0 531071
0.000958 0.007717 0.122379 -0.397346 -1.639447 -0.438055 -0.016597 1 0 0 0 0 0 0 532062
0.000945 0.007703 0.122374 -0.569853 -1.828363 -0.549949 -0.016629 1 0 0 0 0 0 0 533074
0.000924 0.007681 0.122364 -0.489443 -1.741448 -0.485775 -0.016659 1 0 0 0 0 0 0 534062
0.000900 0.007656 0.122351 -0.430197 -1.680240 -0.450956 -0.016691 1 0 0 0 0 0 0 535070
0.000874 0.007628 0.122338 -0.395910 -1.646323 -0.435614 -0.016718 1 0 0 0 0 0 0 535938
0.000861 0.007615 0.122333 -0.560911 -1.827789 -0.545141 -0.016753 1 0 0 0 0 0 0 537072
0.000840 0.007593 0.122323 -0.476900 -1.737208 -0.479585 -0.016785 1 0 0 0 0 0 0 538071
0.000816 0.007568 0.122310 -0.415783 -1.674064 -0.444190 -0.016816 1 0 0 0 0 0 0 539062
0.000790 0.007540 0.122297 -0.380583 -1.639251 -0.428640 -0.016843 1 0 0 0 0 0 0 539946
0.000777 0.007527 0.122292 -0.544814 -1.819988 -0.538511 -0.016879 1 0 0 0 0 0 0 541081
0.000757 0.007505 0.122282 -0.460624 -1.729177 -0.472614 -0.016910 1 0 0 0 0 0 0 542071
0.000733 0.007480 0.122269 -0.399404 -1.665951 -0.437058 -0.016941 1 0 0 0 0 0 0 543071
0.000721 0.007467 0.122265 -0.548581 -1.830079 -0.538826 -0.016968 1 0 0 0 0 0 0 543948
0.000701 0.007446 0.122254 -0.457101 -1.731712 -0.469747 -0.017000 1 0 0 0 0 0 0 544949
0.000677 0.007421 0.122242 -0.392381 -1.665179 -0.433141 -0.017035 1 0 0 0 0 0 0 546070
0.000665 0.007409 0.122237 -0.539658 -1.827754 -0.534919 -0.017066 1 0 0 0 0 0 0 547081
0.000646 0.007388 0.122227 -0.447304 -1.728484 -0.465477 -0.017097 1 0 0 0 0 0 0 548075
0.000622 0.007363 0.122214 -0.381947 -1.661056 -0.428570 -0.017129 1 0 0 0 0 0 0 549085
0.000610 0.007350 0.122210 -0.528791 -1.823154 -0.530555 -0.017160 1 0 0 0 0 0 0 550079
0.000590 0.007329 0.122199 -0.436393 -1.723851 -0.460904 -0.017191 1 0 0 0 0 0 0 551080
0.000580 0.007319 0.122196 -0.554877 -1.854560 -0.541945 -0.017219 1 0 0 0 0 0 0 551954
0.000561 0.007299 0.122185 -0.447190 -1.739272 -0.463912 -0.017254 1 0 0 0 0 0 0 553079
0.000552 0.007290 0.122182 -0.557875 -1.862185 -0.542100 -0.017285 1 0 0 0 0 0 0 554071
0.000534 0.007270 0.122171 -0.446139 -1.742529 -0.462725 -0.017316 1 0 0 0 0 0 0 555079
0.000524 0.007260 0.122168 -0.554764 -1.863392 -0.540600 -0.017347 1 0 0 0 0 0 0 556079
0.000506 0.007241 0.122158 -0.442080 -1.742752 -0.460956 -0.017379 1 0 0 0 0 0 0 557083
0.000497 0.007231 0.122154 -0.549980 -1.862626 -0.538749 -0.017406 1 0 0 0 0 0 0 557957
0.000478 0.007211 0.122144 -0.437196 -1.742122 -0.459075 -0.017441 1 0 0 0 0 0 0 559059
0.000469 0.007202 0.122140 -0.544932 -1.861873 -0.536970 -0.017469 1 0 0 0 0 0 0 559955
0.000451 0.007182 0.122130 -0.432130 -1.741403 -0.457185 -0.017504 1 0 0 0 0 0 0 561079
0.000441 0.007173 0.122126 -0.539866 -1.861412 -0.535270 -0.017535 1 0 0 0 0 0 0 562076
0.000437 0.007168 0.122125 -0.610567 -1.938821 -0.574287 -0.017566 1 0 0 0 0 0 0 563080
0.000421 0.007151 0.122115 -0.464319 -1.781229 -0.470664 -0.017593 1 0 0 0 0 0 0 563923
0.000413 0.007143 0.122112 -0.554113 -1.882668 -0.539757 -0.017629 1 0 0 0 0 0 0 565086
0.000395 0.007123 0.122102 -0.431899 -1.751851 -0.456062 -0.017656 1 0 0 0 0 0 0 565950
0.000386 0.007114 0.122098 -0.535001 -1.867405 -0.533239 -0.017690 1 0 0 0 0 0 0 567048
0.000381 0.007110 0.122097 -0.603347 -1.942522 -0.571930 -0.017722 1 0 0 0 0 0 0 568076
0.000365 0.007093 0.122088 -0.456209 -1.784420 -0.467984 -0.017754 1 0 0 0 0 0 0 569080
0.000357 0.007084 0.122084 -0.545078 -1.884567 -0.537007 -0.017785 1 0 0 0 0 0 0 570077
0.000339 0.007065 0.122074 -0.422836 -1.754016 -0.453210 -0.017816 1 0 0 0 0 0 0 571080
0.000331 0.007056 0.122070 -0.525458 -1.868907 -0.530421 -0.017847 1 0 0 0 0 0 0 572076
0.000326 0.007052 0.122069 -0.593620 -1.943766 -0.569145 -0.017879 1 0 0 0 0 0 0 573082
0.000310 0.007034 0.122060 -0.446560 -1.785686 -0.464920 -0.017910 1 0 0 0 0 0 0 574077
0.000302 0.007026 0.122056 -0.535262 -1.885698 -0.534103 -0.017941 1 0 0 0 0 0 0 575079
0.000298 0.007022 0.122055 -0.596288 -1.953131 -0.569873 -0.017972 1 0 0 0 0 0 0 576077
0.000282 0.007005 0.122046 -0.445713 -1.791473 -0.464414 -0.018004 1 0 0 0 0 0 0 577080
0.000274 0.006997 0.122042 -0.532579 -1.889634 -0.533309 -0.018035 1 0 0 0 0 0 0 578077
0.000270 0.006993 0.122041 -0.592664 -1.956147 -0.568970 -0.018066 1 0 0 0 0 0 0 579077
0.000269 0.006991 0.122041 -0.624846 -1.991896 -0.583321 -0.018096 1 0 0 0 0 0 0 580048
0.000254 0.006975 0.122032 -0.458515 -1.813539 -0.469136 -0.018128 1 0 0 0 0 0 0 581062
0.000246 0.006967 0.122028 -0.537248 -1.903339 -0.534991 -0.018160 1 0 0 0 0 0 0 582076
0.000229 0.006949 0.122018 -0.410135 -1.767812 -0.449407 -0.018191 1 0 0 0 0 0 0 583066
0.000220 0.006940 0.122015 -0.509978 -1.879948 -0.526528 -0.018222 1 0 0 0 0 0 0 584075
0.000216 0.006935 0.122013 -0.576690 -1.953390 -0.565229 -0.018254 1 0 0 0 0 0 0 585078
0.000214 0.006933 0.122013 -0.612200 -1.992607 -0.580663 -0.018285 1 0 0 0 0 0 0 586075
0.000199 0.006917 0.122004 -0.447655 -1.816009 -0.466545 -0.018316 1 0 0 0 0 0 0 587076
0.000191 0.006909 0.122000 -0.527068 -1.906443 -0.532674 -0.018347 1 0 0 0 0 0 0 588079
0.000188 0.006905 0.121999 -0.583394 -1.969129 -0.567360 -0.018379 1 0 0 0 0 0 0 589079
0.000172 0.006889 0.121990 -0.430749 -1.805352 -0.460843 -0.018410 1 0 0 0 0 0 0 590077
0.000164 0.006881 0.121986 -0.516170 -1.902102 -0.529876 -0.018441 1 0 0 0 0 0 0 591077
0.000160 0.006877 0.121985 -0.575504 -1.967870 -0.565624 -0.018472 1 0 0 0 0 0 0 592077
0.000158 0.006875 0.121985 -0.607315 -2.003341 -0.579995 -0.018504 1 0 0 0 0 0 0 593079
0.000144 0.006859 0.121975 -0.441042 -1.824958 -0.465139 -0.018535 1 0 0 0 0 0 0 594077
0.000136 0.006851 0.121972 -0.519359 -1.914280 -0.531259 -0.018566 1 0 0 0 0 0 0 595058
0.000133 0.006847 0.121971 -0.575167 -1.976502 -0.565985 -0.018597 1 0 0 0 0 0 0 596071
0.000131 0.006845 0.121971 -0.605214 -2.010218 -0.579984 -0.018629 1 0 0 0 0 0 0 597087
0.000116 0.006830 0.121961 -0.438168 -1.831191 -0.464900 -0.018662 1 0 0 0 0 0 0 598144
0.000109 0.006822 0.121958 -0.515957 -1.920008 -0.531027 -0.018693 1 0 0 0 0 0 0 599127
0.000105 0.006818 0.121957 -0.571499 -1.981963 -0.565762 -0.018724 1 0 0 0 0 0 0 600141
0.000103 0.006816 0.121957 -0.601407 -2.015546 -0.579773 -0.018756 1 0 0 0 0 0 0 601161
0.000089 0.006801 0.121947 -0.434208 -1.836030 -0.464371 -0.018785 1 0 0 0 0 0 0 602069
0.000081 0.006793 0.121944 -0.511927 -1.924775 -0.530582 -0.018816 1 0 0 0 0 0 0 603060
0.000078 0.006789 0.121943 -0.567358 -1.986571 -0.565326 -0.018847 1 0 0 0 0 0 0 604055
0.000076 0.006787 0.121942 -0.597237 -2.020143 -0.579343 -0.018878 1 0 0 0 0 0 0 605070
0.000075 0.006787 0.121942 -0.612831 -2.038396 -0.585011 -0.018909 1 0 0 0 0 0 0 606060
0.000061 0.006771 0.121933 -0.438508 -1.851691 -0.466500 -0.018941 1 0 0 0 0 0 0 607069
0.000054 0.006764 0.121930 -0.512480 -1.936636 -0.531704 -0.018972 1 0 0 0 0 0 0 608061
0.000050 0.006760 0.121929 -0.566047 -1.996608 -0.566096 -0.019003 1 0 0 0 0 0 0 609071
0.000048 0.006758 0.121928 -0.594968 -2.029148 -0.579969 -0.019034 1 0 0 0 0 0 0 610060
0.000034 0.006743 0.121919 -0.427491 -1.849550 -0.464261 -0.019066 1 0 0 0 0 0 0 611067
0.000026 0.006735 0.121916 -0.504809 -1.937926 -0.530604 -0.019097 1 0 0 0 0 0 0 612059
0.000023 0.006731 0.121915 -0.560080 -1.999651 -0.565422 -0.019129 1 0 0 0 0 0 0 613091
0.000021 0.006729 0.121914 -0.589812 -2.032995 -0.579422 -0.019160 1 0 0 0 0 0 0 614072
0.000020 0.006729 0.121914 -0.605340 -2.051176 -0.585085 -0.019191 1 0 0 0 0 0 0 615060
0.000006 0.006713 0.121905 -0.431088 -1.864503 -0.466231 -0.019222 1 0 0 0 0 0 0 616070
-0.000001 0.006706 0.121902 -0.504914 -1.949359 -0.531583 -0.019254 1 0 0 0 0 0 0 617077
-0.000005 0.006702 0.121901 -0.558390 -2.009200 -0.566031 -0.019285 1 0 0 0 0 0 0 618074
-0.000007 0.006700 0.121900 -0.587231 -2.041712 -0.579910 -0.019316 1 0 0 0 0 0 0 619074
-0.000008 0.006700 0.121900 -0.602315 -2.059425 -0.585514 -0.019346 1 0 0 0 0 0 0 620050
-0.000008 0.006699 0.121900 -0.610408 -2.069985 -0.588160 -0.019379 1 0 0 0 0 0 0 621081
-0.000008 0.006699 0.121900 -0.614946 -2.076850 -0.589696 -0.019410 1 0 0 0 0 0 0 622075
-0.000022 0.006684 0.121891 -0.435199 -1.884574 -0.469167 -0.019441 1 0 0 0 0 0 0 623074
-0.000029 0.006677 0.121888 -0.506155 -1.966573 -0.534067 -0.019472 1 0 0 0 0 0 0 624078
-0.000032 0.006673 0.121886 -0.558196 -2.024998 -0.568351 -0.019504 1 0 0 0 0 0 0 625075
-0.000034 0.006671 0.121886 -0.586341 -2.056813 -0.582171 -0.019535 1 0 0 0 0 0 0 626082
-0.000035 0.006671 0.121886 -0.601068 -2.074229 -0.587772 -0.019566 1 0 0 0 0 0 0 627076
-0.000035 0.006670 0.121886 -0.608941 -2.084505 -0.590362 -0.019597 1 0 0 0 0 0 0 628075
-0.000049 0.006655 0.121877 -0.430928 -1.893966 -0.470047 -0.019629 1 0 0 0 0 0 0 629077
-0.000056 0.006648 0.121873 -0.502644 -1.976701 -0.535134 -0.019660 1 0 0 0 0 0 0 630076
-0.000060 0.006644 0.121872 -0.555055 -2.035509 -0.569511 -0.019691 1 0 0 0 0 0 0 631079
-0.000062 0.006643 0.121872 -0.583390 -2.067492 -0.583342 -0.019722 1 0 0 0 0 0 0 632081
-0.000062 0.006642 0.121872 -0.598199 -2.085005 -0.588946 -0.019754 1 0 0 0 0 0 0 633082
-0.000063 0.006641 0.121872 -0.606109 -2.095313 -0.591544 -0.019785 1 0 0 0 0 0 0 634077
-0.000063 0.006641 0.121872 -0.610552 -2.102090 -0.593073 -0.019816 1 0 0 0 0 0 0 635075
-0.000077 0.006626 0.121862 -0.430844 -1.909844 -0.472183 -0.019847 1 0 0 0 0 0 0 636076
-0.000084 0.006619 0.121859 -0.501623 -1.991634 -0.537199 -0.019879 1 0 0 0 0 0 0 637075
-0.000087 0.006615 0.121858 -0.553562 -2.049986 -0.571544 -0.019910 1 0 0 0 0 0 0 638078
-0.000089 0.006614 0.121858 -0.581625 -2.081697 -0.585374 -0.019941 1 0 0 0 0 0 0 639075
-0.000090 0.006613 0.121857 -0.596326 -2.099086 -0.590962 -0.019972 1 0 0 0 0 0 0 640076
-0.000104 0.006597 0.121848 -0.421816 -1.912097 -0.471359 -0.020004 1 0 0 0 0 0 0 641075
-0.000111 0.006590 0.121845 -0.495082 -1.996416 -0.536954 -0.020035 1 0 0 0 0 0 0 642075
-0.000115 0.006586 0.121844 -0.548265 -2.055977 -0.571511 -0.020066 1 0 0 0 0 0 0 643075
-0.000116 0.006585 0.121843 -0.576962 -2.088318 -0.585407 -0.020097 1 0 0 0 0 0 0 644076
-0.000117 0.006584 0.121843 -0.591956 -2.105993 -0.591027 -0.020129 1 0 0 0 0 0 0 645077
-0.000118 0.006583 0.121843 -0.599942 -2.116383 -0.593607 -0.020160 1 0 0 0 0 0 0 646077
-0.000118 0.006583 0.121843 -0.604406 -2.123188 -0.595135 -0.020191 1 0 0 0 0 0 0 647077
-0.000132 0.006568 0.121834 -0.424817 -1.931017 -0.473883 -0.020222 1 0 0 0 0 0 0 648076
-0.000139 0.006561 0.121831 -0.495430 -2.012676 -0.539035 -0.020254 1 0 0 0 0 0 0 649075
-0.000142 0.006557 0.121830 -0.547268 -2.070909 -0.573432 -0.020285 1 0 0 0 0 0 0 650075
-0.000158 0.006541 0.121820 -0.393064 -1.905440 -0.464750 -0.020316 1 0 0 0 0 0 0 651074
-0.000165 0.006533 0.121817 -0.476459 -2.000260 -0.534552 -0.020347 1 0 0 0 0 0 0 652075
-0.000169 0.006529 0.121815 -0.534707 -2.064950 -0.570615 -0.020379 1 0 0 0 0 0 0 653075
-0.000171 0.006527 0.121815 -0.565910 -2.099818 -0.585034 -0.020410 1 0 0 0 0 0 0 654076
-0.000172 0.006526 0.121815 -0.582156 -2.118737 -0.590831 -0.020441 1 0 0 0 0 0 0 655075
-0.000186 0.006511 0.121806 -0.408597 -1.932627 -0.470782 -0.020472 1 0 0 0 0 0 0 656074
-0.000193 0.006503 0.121802 -0.482050 -2.017178 -0.536618 -0.020504 1 0 0 0 0 0 0 657092
-0.000197 0.006500 0.121801 -0.535333 -2.076966 -0.571329 -0.020537 1 0 0 0 0 0 0 658148
-0.000212 0.006483 0.121792 -0.381948 -1.912296 -0.462393 -0.020568 1 0 0 0 0 0 0 659154
-0.000220 0.006475 0.121788 -0.465547 -2.007290 -0.532350 -0.020599 1 0 0 0 0 0 0 660141
-0.000224 0.006471 0.121787 -0.523882 -2.072108 -0.568504 -0.020631 1 0 0 0 0 0 0 661155
-0.000226 0.006469 0.121786 -0.555098 -2.106924 -0.582910 -0.020661 1 0 0 0 0 0 0 662128
-0.000227 0.006468 0.121786 -0.571366 -2.125882 -0.588703 -0.020693 1 0 0 0 0 0 0 663140
-0.000241 0.006453 0.121777 -0.397909 -1.939821 -0.468314 -0.020724 1 0 0 0 0 0 0 664120
-0.000248 0.006446 0.121774 -0.471241 -2.024295 -0.534305 -0.020756 1 0 0 0 0 0 0 665159
-0.000251 0.006442 0.121773 -0.524376 -2.083772 -0.568990 -0.020787 1 0 0 0 0 0 0 666146
-0.000267 0.006425 0.121763 -0.371056 -1.919142 -0.459760 -0.020818 1 0 0 0 0 0 0 667143
-0.000275 0.006417 0.121760 -0.454485 -2.013930 -0.529834 -0.020849 1 0 0 0 0 0 0 668118
-0.000279 0.006413 0.121758 -0.512726 -2.078677 -0.566043 -0.020880 1 0 0 0 0 0 0 669135
-0.000294 0.006397 0.121749 -0.362023 -1.916589 -0.457155 -0.020911 1 0 0 0 0 0 0 670113
-0.000302 0.006389 0.121745 -0.446700 -2.012738 -0.527553 -0.020943 1 0 0 0 0 0 0 671142
-0.000306 0.006385 0.121744 -0.505501 -2.077970 -0.563826 -0.020974 1 0 0 0 0 0 0 672126
-0.000321 0.006368 0.121734 -0.355206 -1.916366 -0.454837 -0.021006 1 0 0 0 0 0 0 673144
-0.000329 0.006360 0.121731 -0.439911 -2.012449 -0.525263 -0.021036 1 0 0 0 0 0 0 674124
-0.000333 0.006356 0.121730 -0.498797 -2.077807 -0.561605 -0.021068 1 0 0 0 0 0 0 675141
-0.000335 0.006354 0.121729 -0.530273 -2.112902 -0.576071 -0.021099 1 0 0 0 0 0 0 676125
-0.000350 0.006338 0.121720 -0.364921 -1.935253 -0.458226 -0.021131 1 0 0 0 0 0 0 677145
-0.000357 0.006330 0.121717 -0.441818 -2.023263 -0.525572 -0.021161 1 0 0 0 0 0 0 678125
-0.000361 0.006327 0.121715 -0.496761 -2.084624 -0.560799 -0.021193 1 0 0 0 0 0 0 679140
-0.000376 0.006310 0.121706 -0.344629 -1.921065 -0.451087 -0.021224 1 0 0 0 0 0 0 680123
-0.000384 0.006302 0.121702 -0.428256 -2.016181 -0.521543 -0.021256 1 0 0 0 0 0 0 681142
-0.000388 0.006298 0.121701 -0.486528 -2.080862 -0.557863 -0.021286 1 0 0 0 0 0 0 682124
-0.000390 0.006296 0.121701 -0.517741 -2.115758 -0.572350 -0.021318 1 0 0 0 0 0 0 683138
-0.000404 0.006280 0.121691 -0.352336 -1.937964 -0.454145 -0.021349 1 0 0 0 0 0 0 684123
-0.000412 0.006273 0.121688 -0.429070 -2.025893 -0.521655 -0.021381 1 0 0 0 0 0 0 685141
-0.000415 0.006269 0.121687 -0.483807 -2.086833 -0.556863 -0.021409 1 0 0 0 0 0 0 686058
-0.000431 0.006252 0.121677 -0.331750 -1.923403 -0.446862 -0.021441 1 0 0 0 0 0 0 687067
-0.000438 0.006244 0.121673 -0.415201 -2.018292 -0.517445 -0.021472 1 0 0 0 0 0 0 688066
-0.000442 0.006240 0.121672 -0.473402 -2.082985 -0.553844 -0.021504 1 0 0 0 0 0 0 689077
-0.000444 0.006238 0.121672 -0.504549 -2.117733 -0.568322 -0.021535 1 0 0 0 0 0 0 690067
-0.000459 0.006223 0.121662 -0.339257 -1.940076 -0.449814 -0.021566 1 0 0 0 0 0 0 691067
-0.000466 0.006215 0.121659 -0.415799 -2.027756 -0.517436 -0.021597 1 0 0 0 0 0 0 692057
-0.000470 0.006211 0.121658 -0.470521 -2.088930 -0.552778 -0.021628 1 0 0 0 0 0 0 693073
-0.000485 0.006195 0.121648 -0.318550 -1.925494 -0.442447 -0.021659 1 0 0 0 0 0 0 694057
-0.000493 0.006187 0.121645 -0.401850 -2.020263 -0.513194 -0.021691 1 0 0 0 0 0 0 695066
-0.000497 0.006183 0.121643 -0.459931 -2.084777 -0.549636 -0.021722 1 0 0 0 0 0 0 696057
-0.000512 0.006166 0.121634 -0.309742 -1.923241 -0.439568 -0.021754 1 0 0 0 0 0 0 697081
-0.000520 0.006158 0.121630 -0.393788 -2.018687 -0.510501 -0.021784 1 0 0 0 0 0 0 698058
-0.000524 0.006154 0.121629 -0.452259 -2.083643 -0.547019 -0.021816 1 0 0 0 0 0 0 699066
-0.000540 0.006137 0.121619 -0.302332 -1.922303 -0.436809 -0.021847 1 0 0 0 0 0 0 700075
-0.000547 0.006129 0.121616 -0.386434 -2.017865 -0.507848 -0.021879 1 0 0 0 0 0 0 701082
-0.000551 0.006125 0.121615 -0.444913 -2.082770 -0.544379 -0.021910 1 0 0 0 0 0 0 702070
-0.000553 0.006123 0.121614 -0.476191 -2.117700 -0.558909 -0.021941 1 0 0 0 0 0 0 703074
-0.000568 0.006108 0.121605 -0.311238 -1.940344 -0.439775 -0.021972 1 0 0 0 0 0 0 704080
-0.000575 0.006100 0.121601 -0.387553 -2.027828 -0.507680 -0.022004 1 0 0 0 0 0 0 705076
-0.000579 0.006096 0.121600 -0.442110 -2.088775 -0.543124 -0.022035 1 0 0 0 0 0 0 706076
-0.000581 0.006095 0.121600 -0.471426 -2.121717 -0.557248 -0.022066 1 0 0 0 0 0 0 707075
-0.000595 0.006079 0.121590 -0.305550 -1.943419 -0.437807 -0.022097 1 0 0 0 0 0 0 708073
-0.000602 0.006071 0.121587 -0.381303 -2.030356 -0.505733 -0.022128 1 0 0 0 0 0 0 709073
-0.000606 0.006068 0.121586 -0.435562 -2.091035 -0.541189 -0.022160 1 0 0 0 0 0 0 710075
-0.000621 0.006051 0.121576 -0.283692 -1.927624 -0.430084 -0.022190 1 0 0 0 0 0 0 711044
-0.000629 0.006043 0.121572 -0.366559 -2.022026 -0.501182 -0.022222 1 0 0 0 0 0 0 712073
-0.000633 0.006039 0.121571 -0.424401 -2.086405 -0.537805 -0.022254 1 0 0 0 0 0 0 713100
-0.000648 0.006023 0.121561 -0.274401 -1.924908 -0.426948 -0.022285 1 0 0 0 0 0 0 714088
-0.000656 0.006014 0.121558 -0.358056 -2.020050 -0.498252 -0.022316 1 0 0 0 0 0 0 715088
-0.000660 0.006010 0.121557 -0.416292 -2.084726 -0.534918 -0.022348 1 0 0 0 0 0 0 716085
-0.000662 0.006008 0.121556 -0.447436 -2.119527 -0.549466 -0.022379 1 0 0 0 0 0 0 717092
-0.000663 0.006008 0.121556 -0.463533 -2.138236 -0.555194 -0.022410 1 0 0 0 0 0 0 718081
-0.000677 0.005992 0.121547 -0.291077 -1.953064 -0.432205 -0.022441 1 0 0 0 0 0 0 719083
-0.000684 0.005985 0.121543 -0.363210 -2.036329 -0.499243 -0.022473 1 0 0 0 0 0 0 720084
-0.000688 0.005981 0.121542 -0.415642 -2.095179 -0.534417 -0.022504 1 0 0 0 0 0 0 721093
-0.000703 0.005965 0.121532 -0.263104 -1.931262 -0.422776 -0.022537 1 0 0 0 0 0 0 722145
-0.000711 0.005957 0.121529 -0.345293 -2.024957 -0.494025 -0.022568 1 0 0 0 0 0 0 723150
-0.000714 0.005953 0.121528 -0.402724 -2.088790 -0.530659 -0.022599 1 0 0 0 0 0 0 724119
-0.000716 0.005951 0.121527 -0.433490 -2.123244 -0.545203 -0.022630 1 0 0 0 0 0 0 725136
-0.000731 0.005935 0.121518 -0.268645 -1.945878 -0.425070 -0.022661 1 0 0 0 0 0 0 726116
-0.000738 0.005928 0.121514 -0.344411 -2.032848 -0.493381 -0.022692 1 0 0 0 0 0 0 727118
-0.000742 0.005924 0.121513 -0.398641 -2.093473 -0.528994 -0.022724 1 0 0 0 0 0 0 728116
-0.000757 0.005908 0.121503 -0.247136 -1.930552 -0.417186 -0.022756 1 0 0 0 0 0 0 729155
-0.000765 0.005900 0.121500 -0.329623 -2.024512 -0.488621 -0.022787 1 0 0 0 0 0 0 730148
-0.000769 0.005896 0.121499 -0.387215 -2.088584 -0.525362 -0.022818 1 0 0 0 0 0 0 731147
-0.000771 0.005894 0.121498 -0.418020 -2.122945 -0.539872 -0.022849 1 0 0 0 0 0 0 732119
-0.000785 0.005878 0.121488 -0.253393 -1.945887 -0.419469 -0.022881 1 0 0 0 0 0 0 733153
-0.000792 0.005871 0.121485 -0.329008 -2.032714 -0.487907 -0.022912 1 0 0 0 0 0 0 734143
-0.000796 0.005867 0.121484 -0.383135 -2.093183 -0.523558 -0.022942 1 0 0 0 0 0 0 735116
-0.000811 0.005850 0.121474 -0.231713 -1.930218 -0.411415 -0.022974 1 0 0 0 0 0 0 736116
-0.000819 0.005842 0.121471 -0.314058 -2.024109 -0.483006 -0.023005 1 0 0 0 0 0 0 737137
-0.000823 0.005838 0.121469 -0.371574 -2.088103 -0.519804 -0.023037 1 0 0 0 0 0 0 738141
-0.000825 0.005836 0.121469 -0.402341 -2.122504 -0.534362 -0.023068 1 0 0 0 0 0 0 739140
-0.000826 0.005835 0.121469 -0.418195 -2.140964 -0.540063 -0.023099 1 0 0 0 0 0 0 740116
-0.000840 0.005820 0.121459 -0.246067 -1.956137 -0.416111 -0.023131 1 0 0 0 0 0 0 741167
-0.000828 0.005808 0.121446 -0.573025 -1.974452 -0.352022 -0.023162 1 0 0 0 0 0 0 742147
-0.000822 0.005802 0.121441 -0.528828 -2.059927 -0.456092 -0.023193 1 0 0 0 0 0 0 743147
-0.000832 0.005785 0.121430 -0.306329 -1.913789 -0.379284 -0.023225 1 0 0 0 0 0 0 744171
-0.000838 0.005776 0.121426 -0.350866 -2.015573 -0.464668 -0.023256 1 0 0 0 0 0 0 745155
-0.000840 0.005772 0.121425 -0.389307 -2.083277 -0.506423 -0.023287 1 0 0 0 0 0 0 746148
-0.000842 0.005770 0.121425 -0.410494 -2.119351 -0.522691 -0.023317 1 0 0 0 0 0 0 747118
-0.000842 0.005769 0.121424 -0.421618 -2.138715 -0.529007 -0.023349 1 0 0 0 0 0 0 748115
-0.000856 0.005754 0.121415 -0.247193 -1.954356 -0.404992 -0.023381 1 0 0 0 0 0 0 749157
-0.000863 0.005747 0.121411 -0.317538 -2.037172 -0.472592 -0.023412 1 0 0 0 0 0 0 750141
-0.000867 0.005743 0.121410 -0.369018 -2.095772 -0.507988 -0.023444 1 0 0 0 0 0 0 751159
-0.000868 0.005741 0.121410 -0.396739 -2.127408 -0.522006 -0.023474 1 0 0 0 0 0 0 752140
-0.000883 0.005726 0.121400 -0.230832 -1.949104 -0.400616 -0.023505 1 0 0 0 0 0 0 753133
-0.000890 0.005718 0.121397 -0.305370 -2.034896 -0.469285 -0.023536 1 0 0 0 0 0 0 754117
-0.000893 0.005715 0.121396 -0.358932 -2.094941 -0.505062 -0.023568 1 0 0 0 0 0 0 755139
-0.000895 0.005713 0.121395 -0.387715 -2.127360 -0.519221 -0.023599 1 0 0 0 0 0 0 756142
-0.000896 0.005712 0.121395 -0.402583 -2.144880 -0.524767 -0.023631 1 0 0 0 0 0 0 757142
-0.000910 0.005697 0.121386 -0.230134 -1.959553 -0.400118 -0.023661 1 0 0 0 0 0 0 758123
-0.000917 0.005689 0.121382 -0.301279 -2.041848 -0.467772 -0.023693 1 0 0 0 0 0 0 759140
-0.000921 0.005686 0.121381 -0.353110 -2.100040 -0.503164 -0.023724 1 0 0 0 0 0 0 760122
-0.000922 0.005684 0.121381 -0.381034 -2.131606 -0.517207 -0.023756 1 0 0 0 0 0 0 761140
-0.000937 0.005669 0.121371 -0.215347 -1.953314 -0.395482 -0.023786 1 0 0 0 0 0 0 762122
-0.000944 0.005661 0.121367 -0.289780 -2.038992 -0.464296 -0.023818 1 0 0 0 0 0 0 763137
-0.000948 0.005657 0.121366 -0.343265 -2.098842 -0.500094 -0.023849 1 0 0 0 0 0 0 764122
-0.000949 0.005656 0.121366 -0.372013 -2.131229 -0.514270 -0.023881 1 0 0 0 0 0 0 765140
-0.000950 0.005655 0.121366 -0.386851 -2.148660 -0.519808 -0.023911 1 0 0 0 0 0 0 766122
-0.000951 0.005654 0.121366 -0.394565 -2.158760 -0.522225 -0.023943 1 0 0 0 0 0 0 767137
-0.000964 0.005639 0.121356 -0.218640 -1.969912 -0.396120 -0.023974 1 0 0 0 0 0 0 768142
-0.000971 0.005632 0.121353 -0.287818 -2.050227 -0.463518 -0.024006 1 0 0 0 0 0 0 769142
-0.000975 0.005629 0.121352 -0.338615 -2.107217 -0.498766 -0.024034 1 0 0 0 0 0 0 770056
-0.000976 0.005627 0.121351 -0.366021 -2.138256 -0.512769 -0.024066 1 0 0 0 0 0 0 771064
-0.000991 0.005611 0.121341 -0.200262 -1.960233 -0.390795 -0.024101 1 0 0 0 0 0 0 772200
-0.000979 0.005599 0.121328 -0.529987 -1.980943 -0.328235 -0.024129 1 0 0 0 0 0 0 773079
-0.000973 0.005593 0.121324 -0.487079 -2.067374 -0.432692 -0.024159 1 0 0 0 0 0 0 774064
-0.000970 0.005590 0.121322 -0.445614 -2.117176 -0.482482 -0.024190 1 0 0 0 0 0 0 775055
-0.000969 0.005589 0.121321 -0.423301 -2.143254 -0.501699 -0.024222 1 0 0 0 0 0 0 776063
-0.000968 0.005588 0.121321 -0.412289 -2.157403 -0.509025 -0.024253 1 0 0 0 0 0 0 777071
-0.000981 0.005573 0.121312 -0.227075 -1.970533 -0.384388 -0.024284 1 0 0 0 0 0 0 778064
-0.000988 0.005566 0.121308 -0.291436 -2.051582 -0.452466 -0.024315 1 0 0 0 0 0 0 779054
-0.000991 0.005563 0.121307 -0.339889 -2.109214 -0.488031 -0.024347 1 0 0 0 0 0 0 780063
-0.001006 0.005546 0.121297 -0.186193 -1.945315 -0.374312 -0.024378 1 0 0 0 0 0 0 781072
-0.001014 0.005538 0.121294 -0.266443 -2.037680 -0.446439 -0.024409 1 0 0 0 0 0 0 782062
-0.001017 0.005534 0.121292 -0.322863 -2.100959 -0.483456 -0.024442 1 0 0 0 0 0 0 783096
-0.001019 0.005532 0.121292 -0.353025 -2.134852 -0.498010 -0.024472 1 0 0 0 0 0 0 784073
-0.001020 0.005532 0.121292 -0.368580 -2.153057 -0.503659 -0.024503 1 0 0 0 0 0 0 785066
-0.001021 0.005531 0.121292 -0.376640 -2.163492 -0.506073 -0.024535 1 0 0 0 0 0 0 786068
-0.001034 0.005516 0.121282 -0.201075 -1.974955 -0.379370 -0.024565 1 0 0 0 0 0 0 787056
-0.001041 0.005509 0.121279 -0.270079 -2.055098 -0.446989 -0.024597 1 0 0 0 0 0 0 788070
-0.001045 0.005505 0.121278 -0.320820 -2.112190 -0.482386 -0.024628 1 0 0 0 0 0 0 789070
-0.001060 0.005489 0.121268 -0.168366 -1.948059 -0.368255 -0.024659 1 0 0 0 0 0 0 790042
-0.001067 0.005481 0.121264 -0.249060 -2.040268 -0.440510 -0.024691 1 0 0 0 0 0 0 791067
-0.001071 0.005477 0.121263 -0.305661 -2.103238 -0.477538 -0.024721 1 0 0 0 0 0 0 792042
-0.001073 0.005475 0.121262 -0.335929 -2.137186 -0.492136 -0.024754 1 0 0 0 0 0 0 793080
-0.001074 0.005474 0.121262 -0.351521 -2.155369 -0.497777 -0.024785 1 0 0 0 0 0 0 794073
-0.001088 0.005459 0.121253 -0.179893 -1.970804 -0.371891 -0.024816 1 0 0 0 0 0 0 795072
-0.001095 0.005452 0.121249 -0.250640 -2.052661 -0.440035 -0.024847 1 0 0 0 0 0 0 796071
-0.001099 0.005449 0.121248 -0.302238 -2.110612 -0.475624 -0.024878 1 0 0 0 0 0 0 797071
-0.001100 0.005447 0.121248 -0.329999 -2.141962 -0.489674 -0.024910 1 0 0 0 0 0 0 798072
-0.001115 0.005431 0.121238 -0.164701 -1.964032 -0.366703 -0.024941 1 0 0 0 0 0 0 799076
-0.001103 0.005419 0.121225 -0.494412 -1.984807 -0.304674 -0.024972 1 0 0 0 0 0 0 800075
-0.001097 0.005413 0.121220 -0.451362 -2.070865 -0.409144 -0.025003 1 0 0 0 0 0 0 801072
-0.001094 0.005410 0.121218 -0.409856 -2.120483 -0.458876 -0.025034 1 0 0 0 0 0 0 802065
-0.001092 0.005409 0.121218 -0.387506 -2.146404 -0.478010 -0.025065 1 0 0 0 0 0 0 803057
-0.001105 0.005394 0.121208 -0.196866 -1.965643 -0.356718 -0.025097 1 0 0 0 0 0 0 804068
-0.001112 0.005386 0.121205 -0.257958 -2.049092 -0.426677 -0.025128 1 0 0 0 0 0 0 805072
-0.001115 0.005383 0.121203 -0.304715 -2.107790 -0.462902 -0.025160 1 0 0 0 0 0 0 806072
-0.001116 0.005381 0.121203 -0.330049 -2.139489 -0.477161 -0.025191 1 0 0 0 0 0 0 807070
-0.001131 0.005365 0.121193 -0.163629 -1.961812 -0.353973 -0.025222 1 0 0 0 0 0 0 808070
-0.001138 0.005358 0.121190 -0.236769 -2.046780 -0.423372 -0.025253 1 0 0 0 0 0 0 809071
-0.001141 0.005354 0.121189 -0.289554 -2.106237 -0.459407 -0.025285 1 0 0 0 0 0 0 810070
-0.001138 0.005335 0.121200 -0.387695 -1.906402 -0.629887 -0.025316 1 0 0 0 0 0 0 811068
-0.001150 0.005311 0.121194 -0.197646 -1.812359 -0.424943 -0.025347 1 0 0 0 0 0 0 812070
-0.001155 0.005299 0.121192 -0.252343 -1.960865 -0.452135 -0.025378 1 0 0 0 0 0 0 813070
-0.001158 0.005293 0.121191 -0.295055 -2.054933 -0.472027 -0.025410 1 0 0 0 0 0 0 814069
-0.001160 0.005290 0.121191 -0.318229 -2.104811 -0.480399 -0.025441 1 0 0 0 0 0 0 815071
-0.001174 0.005274 0.121181 -0.150814 -1.936492 -0.354769 -0.025472 1 0 0 0 0 0 0 816070
-0.001181 0.005266 0.121178 -0.223249 -2.025937 -0.423615 -0.025503 1 0 0 0 0 0 0 817072
-0.001185 0.005262 0.121177 -0.275638 -2.087627 -0.459476 -0.025535 1 0 0 0 0 0 0 818070
-0.001167 0.005255 0.121167 -0.559780 -2.056661 -0.342242 -0.025566 1 0 0 0 0 0 0 819070
-0.001159 0.005252 0.121163 -0.478191 -2.100852 -0.416120 -0.025597 1 0 0 0 0 0 0 820068
-0.001154 0.005251 0.121162 -0.415706 -2.128501 -0.453943 -0.025628 1 0 0 0 0 0 0 821071
-0.001166 0.005235 0.121152 -0.203292 -1.948913 -0.339577 -0.025660 1 0 0 0 0 0 0 822069
-0.001171 0.005228 0.121148 -0.252978 -2.032432 -0.412577 -0.025691 1 0 0 0 0 0 0 823068
-0.001174 0.005224 0.121147 -0.294026 -2.091084 -0.449882 -0.025722 1 0 0 0 0 0 0 824066
-0.001176 0.005223 0.121146 -0.316484 -2.122729 -0.464510 -0.025754 1 0 0 0 0 0 0 825078
-0.001190 0.005207 0.121137 -0.148874 -1.945384 -0.340825 -0.025787 1 0 0 0 0 0 0 826135
-0.001197 0.005200 0.121133 -0.221067 -2.030047 -0.410538 -0.025818 1 0 0 0 0 0 0 827149
-0.001200 0.005196 0.121132 -0.273340 -2.089265 -0.446687 -0.025849 1 0 0 0 0 0 0 828137
-0.001202 0.005194 0.121132 -0.301406 -2.121203 -0.460895 -0.025881 1 0 0 0 0 0 0 829140
-0.001203 0.005193 0.121131 -0.315859 -2.138394 -0.466358 -0.025912 1 0 0 0 0 0 0 830142
-0.001203 0.005193 0.121131 -0.323333 -2.148136 -0.468649 -0.025942 1 0 0 0 0 0 0 831116
-0.001198 0.005173 0.121112 -0.404080 -1.895715 -0.208902 -0.025974 1 0 0 0 0 0 0 832115
-0.001195 0.005164 0.121105 -0.376262 -2.001326 -0.345586 -0.026006 1 0 0 0 0 0 0 833149
-0.001194 0.005159 0.121103 -0.356605 -2.075305 -0.416711 -0.026037 1 0 0 0 0 0 0 834136
-0.001193 0.005157 0.121102 -0.346687 -2.114523 -0.444338 -0.026068 1 0 0 0 0 0 0 835138
-0.001206 0.005142 0.121092 -0.162812 -1.940659 -0.324993 -0.026098 1 0 0 0 0 0 0 836107
-0.001213 0.005134 0.121088 -0.226723 -2.026969 -0.396477 -0.026131 1 0 0 0 0 0 0 837155
-0.001216 0.005130 0.121087 -0.274840 -2.086920 -0.433236 -0.026162 1 0 0 0 0 0 0 838140
-0.001218 0.005128 0.121087 -0.300846 -2.119190 -0.447627 -0.026193 1 0 0 0 0 0 0 839136
-0.001219 0.005127 0.121087 -0.314267 -2.136478 -0.453145 -0.026224 1 0 0 0 0 0 0 840120
-0.001219 0.005127 0.121086 -0.321232 -2.146439 -0.455471 -0.026256 1 0 0 0 0 0 0 841151
-0.001214 0.005108 0.121067 -0.401782 -1.894164 -0.195360 -0.026287 1 0 0 0 0 0 0 842140
-0.001211 0.005098 0.121060 -0.373812 -1.999472 -0.332133 -0.026318 1 0 0 0 0 0 0 843136
-0.001210 0.005094 0.121058 -0.354058 -2.073324 -0.403280 -0.026349 1 0 0 0 0 0 0 844120
-0.001209 0.005091 0.121057 -0.344120 -2.112576 -0.430911 -0.026381 1 0 0 0 0 0 0 845159
-0.001209 0.005090 0.121057 -0.339477 -2.133450 -0.441213 -0.026416 1 0 0 0 0 0 0 846273
-0.001222 0.005075 0.121047 -0.158202 -1.950204 -0.315252 -0.026443 1 0 0 0 0 0 0 847138
-0.001229 0.005068 0.121043 -0.223252 -2.031748 -0.384564 -0.026474 1 0 0 0 0 0 0 848140
-0.001232 0.005064 0.121042 -0.271924 -2.089411 -0.420571 -0.026505 1 0 0 0 0 0 0 849136
-0.001234 0.005063 0.121042 -0.298193 -2.120507 -0.434676 -0.026536 1 0 0 0 0 0 0 850120
-0.001235 0.005062 0.121042 -0.311751 -2.137282 -0.440083 -0.026568 1 0 0 0 0 0 0 851133
-0.001248 0.005047 0.121032 -0.139704 -1.952575 -0.312309 -0.026599 1 0 0 0 0 0 0 852119
-0.001236 0.005035 0.121019 -0.465275 -1.969160 -0.249540 -0.026630 1 0 0 0 0 0 0 853137
-0.001230 0.005029 0.121014 -0.420287 -2.052345 -0.353782 -0.026659 1 0 0 0 0 0 0 854052
-0.001241 0.005012 0.121003 -0.198854 -1.906461 -0.273187 -0.026690 1 0 0 0 0 0 0 855052
-0.001246 0.005003 0.120999 -0.241830 -2.006239 -0.359860 -0.026722 1 0 0 0 0 0 0 856061
-0.001248 0.004999 0.120997 -0.279322 -2.072779 -0.402073 -0.026753 1 0 0 0 0 0 0 857067
-0.001250 0.004997 0.120997 -0.300030 -2.108198 -0.418365 -0.026784 1 0 0 0 0 0 0 858062
-0.001250 0.004996 0.120997 -0.310803 -2.127031 -0.424506 -0.026815 1 0 0 0 0 0 0 859052
-0.001251 0.004996 0.120997 -0.316436 -2.137633 -0.427011 -0.026847 1 0 0 0 0 0 0 860061
-0.001264 0.004981 0.120987 -0.140501 -1.950005 -0.297925 -0.026878 1 0 0 0 0 0 0 861057
-0.001271 0.004974 0.120983 -0.207913 -2.028941 -0.366417 -0.026909 1 0 0 0 0 0 0 862060
-0.001274 0.004970 0.120982 -0.257730 -2.085280 -0.402144 -0.026940 1 0 0 0 0 0 0 863052
-0.001257 0.004964 0.120972 -0.540637 -2.051773 -0.284558 -0.026972 1 0 0 0 0 0 0 864060
-0.001262 0.004946 0.120959 -0.279800 -1.900239 -0.227928 -0.027003 1 0 0 0 0 0 0 865066
-0.001264 0.004938 0.120954 -0.282842 -2.001375 -0.333442 -0.027034 1 0 0 0 0 0 0 866062
-0.001265 0.004933 0.120952 -0.298463 -2.068708 -0.383286 -0.027066 1 0 0 0 0 0 0 867060
-0.001266 0.004931 0.120952 -0.308066 -2.104459 -0.402330 -0.027097 1 0 0 0 0 0 0 868054
-0.001266 0.004930 0.120952 -0.313304 -2.123447 -0.409446 -0.027129 1 0 0 0 0 0 0 869075
-0.001267 0.004930 0.120952 -0.316165 -2.134284 -0.412306 -0.027163 1 0 0 0 0 0 0 870167
-0.001280 0.004915 0.120942 -0.138911 -1.946519 -0.283009 -0.027191 1 0 0 0 0 0 0 871067
-0.001287 0.004908 0.120938 -0.205525 -2.025221 -0.351626 -0.027221 1 0 0 0 0 0 0 872039
-0.001285 0.004887 0.120949 -0.324797 -1.848523 -0.542968 -0.027253 1 0 0 0 0 0 0 873059
-0.001297 0.004862 0.120943 -0.147654 -1.768585 -0.345267 -0.027285 1 0 0 0 0 0 0 874072
-0.001303 0.004850 0.120941 -0.207896 -1.922733 -0.376604 -0.027316 1 0 0 0 0 0 0 875068
-0.001307 0.004843 0.120940 -0.253303 -2.019383 -0.398010 -0.027347 1 0 0 0 0 0 0 876073
-0.001308 0.004840 0.120940 -0.277800 -2.070473 -0.406846 -0.027379 1 0 0 0 0 0 0 877091
-0.001309 0.004839 0.120940 -0.290412 -2.097240 -0.410352 -0.027410 1 0 0 0 0 0 0 878080
-0.001309 0.004838 0.120939 -0.296924 -2.111793 -0.411892 -0.027441 1 0 0 0 0 0 0 879079
-0.001323 0.004823 0.120930 -0.121632 -1.926384 -0.281820 -0.027472 1 0 0 0 0 0 0 880078
-0.001330 0.004816 0.120926 -0.189028 -2.006018 -0.350471 -0.027504 1 0 0 0 0 0 0 881099
-0.001314 0.004808 0.120915 -0.494957 -1.998735 -0.254605 -0.027535 1 0 0 0 0 0 0 882083
-0.001306 0.004804 0.120911 -0.426069 -2.055297 -0.337018 -0.027566 1 0 0 0 0 0 0 883080
-0.001316 0.004787 0.120900 -0.191486 -1.895269 -0.246762 -0.027597 1 0 0 0 0 0 0 884078
-0.001320 0.004779 0.120896 -0.227209 -1.987301 -0.330605 -0.027628 1 0 0 0 0 0 0 885069
-0.001323 0.004776 0.120895 -0.261000 -2.049984 -0.371818 -0.027660 1 0 0 0 0 0 0 886076
-0.001324 0.004774 0.120895 -0.279851 -2.083484 -0.387719 -0.027691 1 0 0 0 0 0 0 887077
-0.001325 0.004773 0.120894 -0.289681 -2.101365 -0.393709 -0.027723 1 0 0 0 0 0 0 888086
-0.001338 0.004758 0.120885 -0.116208 -1.917780 -0.264942 -0.027756 1 0 0 0 0 0 0 889146
-0.001345 0.004751 0.120881 -0.184347 -1.997989 -0.334224 -0.027787 1 0 0 0 0 0 0 890148
-0.001349 0.004747 0.120880 -0.234507 -2.054913 -0.370222 -0.027818 1 0 0 0 0 0 0 891138
-0.001364 0.004731 0.120870 -0.082938 -1.891869 -0.252950 -0.027848 1 0 0 0 0 0 0 892112
-0.001371 0.004723 0.120866 -0.162192 -1.982401 -0.326488 -0.027880 1 0 0 0 0 0 0 893138
-0.001375 0.004719 0.120865 -0.217920 -2.044382 -0.364008 -0.027912 1 0 0 0 0 0 0 894137
-0.001377 0.004717 0.120865 -0.247695 -2.077531 -0.378574 -0.027942 1 0 0 0 0 0 0 895110
-0.001378 0.004716 0.120864 -0.262966 -2.095253 -0.384079 -0.027973 1 0 0 0 0 0 0 896111
-0.001378 0.004716 0.120864 -0.270829 -2.105298 -0.386318 -0.028006 1 0 0 0 0 0 0 897148
-0.001378 0.004715 0.120864 -0.274908 -2.111352 -0.387358 -0.028036 1 0 0 0 0 0 0 898112
-0.001392 0.004701 0.120855 -0.098612 -1.921932 -0.256513 -0.028067 1 0 0 0 0 0 0 899113
-0.001399 0.004694 0.120851 -0.165144 -1.999144 -0.325305 -0.028098 1 0 0 0 0 0 0 900112
-0.001402 0.004690 0.120850 -0.214479 -2.054632 -0.361168 -0.028131 1 0 0 0 0 0 0 901144
-0.001404 0.004689 0.120849 -0.241035 -2.084574 -0.375138 -0.028162 1 0 0 0 0 0 0 902135
-0.001418 0.004673 0.120840 -0.076277 -1.907016 -0.248774 -0.028192 1 0 0 0 0 0 0 903113
-0.001425 0.004666 0.120836 -0.148534 -1.990071 -0.319276 -0.028224 1 0 0 0 0 0 0 904137
-0.001429 0.004662 0.120835 -0.200694 -2.048355 -0.355720 -0.028255 1 0 0 0 0 0 0 905137
-0.001430 0.004660 0.120834 -0.228693 -2.079670 -0.369891 -0.028286 1 0 0 0 0 0 0 906112
-0.001431 0.004659 0.120834 -0.243063 -2.096479 -0.375259 -0.028317 1 0 0 0 0 0 0 907117
-0.001432 0.004659 0.120834 -0.250448 -2.106020 -0.377432 -0.028349 1 0 0 0 0 0 0 908142
-0.001445 0.004644 0.120824 -0.075937 -1.918423 -0.246646 -0.028381 1 0 0 0 0 0 0 909167
-0.001452 0.004637 0.120821 -0.143133 -1.996231 -0.315680 -0.028412 1 0 0 0 0 0 0 910138
-0.001455 0.004634 0.120820 -0.192774 -2.051970 -0.351627 -0.028443 1 0 0 0 0 0 0 911144
-0.001457 0.004632 0.120819 -0.219492 -2.082021 -0.365627 -0.028473 1 0 0 0 0 0 0 912113
-0.001458 0.004631 0.120819 -0.233230 -2.098236 -0.370924 -0.028506 1 0 0 0 0 0 0 913145
-0.001472 0.004616 0.120809 -0.061986 -1.913907 -0.241071 -0.028537 1 0 0 0 0 0 0 914135
-0.001479 0.004609 0.120806 -0.130711 -1.993286 -0.310564 -0.028567 1 0 0 0 0 0 0 915113
-0.001482 0.004606 0.120805 -0.181118 -2.049775 -0.346663 -0.028598 1 0 0 0 0 0 0 916110
-0.001484 0.004604 0.120804 -0.208230 -2.080344 -0.360740 -0.028631 1 0 0 0 0 0 0 917148
-0.001485 0.004603 0.120804 -0.222144 -2.096650 -0.366037 -0.028662 1 0 0 0 0 0 0 918137
-0.001485 0.004603 0.120804 -0.229269 -2.105833 -0.368158 -0.028692 1 0 0 0 0 0 0 919111
-0.001485 0.004602 0.120804 -0.232976 -2.111593 -0.369160 -0.028723 1 0 0 0 0 0 0 920112
-0.001485 0.004602 0.120804 -0.234979 -2.115712 -0.369797 -0.028756 1 0 0 0 0 0 0 921156
-0.001480 0.004585 0.120816 -0.305941 -1.884944 -0.525446 -0.028787 1 0 0 0 0 0 0 922140
-0.001478 0.004576 0.120820 -0.281854 -1.971375 -0.445282 -0.028818 1 0 0 0 0 0 0 923136
-0.001490 0.004557 0.120811 -0.085072 -1.843977 -0.271813 -0.028849 1 0 0 0 0 0 0 924138
-0.001496 0.004548 0.120808 -0.140070 -1.954505 -0.324853 -0.028880 1 0 0 0 0 0 0 925137
-0.001499 0.004543 0.120807 -0.183427 -2.026989 -0.355075 -0.028911 1 0 0 0 0 0 0 926118
-0.001500 0.004541 0.120807 -0.206966 -2.065612 -0.367074 -0.028943 1 0 0 0 0 0 0 927134
-0.001501 0.004540 0.120807 -0.219076 -2.085990 -0.371652 -0.028974 1 0 0 0 0 0 0 928118
-0.001501 0.004539 0.120807 -0.225303 -2.097312 -0.373526 -0.029005 1 0 0 0 0 0 0 929136
-0.001501 0.004539 0.120807 -0.228540 -2.104038 -0.374448 -0.029036 1 0 0 0 0 0 0 930118
-0.001501 0.004539 0.120807 -0.230295 -2.108570 -0.375035 -0.029068 1 0 0 0 0 0 0 931133
-0.001515 0.004524 0.120797 -0.053069 -1.918511 -0.243095 -0.029099 1 0 0 0 0 0 0 932117
-0.001521 0.004517 0.120793 -0.118609 -1.994908 -0.312169 -0.029130 1 0 0 0 0 0 0 933134
-0.001525 0.004514 0.120792 -0.167401 -2.049832 -0.348128 -0.029161 1 0 0 0 0 0 0 934117
-0.001527 0.004512 0.120792 -0.193684 -2.079558 -0.362147 -0.029193 1 0 0 0 0 0 0 935132
-0.001527 0.004511 0.120792 -0.207197 -2.095454 -0.367417 -0.029224 1 0 0 0 0 0 0 936116
-0.001528 0.004511 0.120791 -0.214109 -2.104517 -0.369543 -0.029255 1 0 0 0 0 0 0 937135
-0.001528 0.004510 0.120791 -0.217672 -2.109934 -0.370505 -0.029284 1 0 0 0 0 0 0 938050
-0.001528 0.004510 0.120791 -0.219596 -2.113875 -0.371110 -0.029315 1 0 0 0 0 0 0 939051
-0.001528 0.004510 0.120791 -0.220670 -2.116964 -0.371592 -0.029347 1 0 0 0 0 0 0 940058
-0.001528 0.004510 0.120791 -0.221328 -2.119652 -0.372011 -0.029378 1 0 0 0 0 0 0 941066
-0.001528 0.004510 0.120791 -0.221762 -2.122096 -0.372412 -0.029409 1 0 0 0 0 0 0 942059
-0.001528 0.004510 0.120791 -0.222115 -2.124437 -0.372808 -0.029440 1 0 0 0 0 0 0 943049
-0.001528 0.004510 0.120791 -0.222404 -2.126765 -0.373219 -0.029472 1 0 0 0 0 0 0 944058
-0.001528 0.004510 0.120791 -0.222661 -2.129041 -0.373609 -0.029503 1 0 0 0 0 0 0 945058
-0.001528 0.004510 0.120791 -0.222915 -2.131315 -0.373997 -0.029534 1 0 0 0 0 0 0 946058
-0.001528 0.004510 0.120791 -0.223159 -2.133560 -0.374394 -0.029565 1 0 0 0 0 0 0 947049
-0.001528 0.004510 0.120791 -0.223398 -2.135837 -0.374794 -0.029597 1 0 0 0 0 0 0 948058
-0.001528 0.004510 0.120791 -0.223635 -2.138103 -0.375192 -0.029628 1 0 0 0 0 0 0 949063
-0.001523 0.004493 0.120803 -0.293763 -1.906030 -0.530702 -0.029659 1 0 0 0 0 0 0 950059
-0.001520 0.004484 0.120807 -0.269292 -1.991990 -0.450674 -0.029691 1 0 0 0 0 0 0 951058
-0.001519 0.004479 0.120808 -0.250569 -2.057750 -0.409465 -0.029721 1 0 0 0 0 0 0 952044
-0.001518 0.004477 0.120809 -0.240457 -2.094549 -0.393999 -0.029753 1 0 0 0 0 0 0 953072
-0.001518 0.004476 0.120809 -0.235348 -2.114451 -0.388685 -0.029784 1 0 0 0 0 0 0 954049
-0.001518 0.004475 0.120809 -0.232876 -2.125679 -0.387093 -0.029816 1 0 0 0 0 0 0 955059
-0.001518 0.004475 0.120809 -0.231735 -2.132432 -0.386796 -0.029847 1 0 0 0 0 0 0 956057
-0.001518 0.004475 0.120809 -0.231296 -2.136996 -0.386961 -0.029879 1 0 0 0 0 0 0 957080
-0.001518 0.004475 0.120809 -0.231175 -2.140272 -0.387266 -0.029909 1 0 0 0 0 0 0 958038
-0.001518 0.004475 0.120809 -0.231259 -2.143155 -0.387644 -0.029941 1 0 0 0 0 0 0 959068
-0.001518 0.004475 0.120809 -0.231408 -2.145661 -0.388043 -0.029972 1 0 0 0 0 0 0 960066
-0.001518 0.004475 0.120809 -0.231607 -2.148099 -0.388447 -0.030004 1 0 0 0 0 0 0 961086
-0.001531 0.004461 0.120799 -0.053475 -1.956781 -0.256086 -0.030034 1 0 0 0 0 0 0 962035
-0.001538 0.004454 0.120796 -0.118489 -2.032481 -0.325198 -0.030066 1 0 0 0 0 0 0 963066
-0.001541 0.004450 0.120795 -0.167007 -2.087068 -0.361193 -0.030097 1 0 0 0 0 0 0 964064
-0.001543 0.004448 0.120794 -0.193151 -2.116626 -0.375223 -0.030129 1 0 0 0 0 0 0 965088
-0.001543 0.004448 0.120794 -0.206573 -2.132417 -0.380502 -0.030160 1 0 0 0 0 0 0 966078
-0.001544 0.004447 0.120794 -0.213445 -2.141362 -0.382623 -0.030191 1 0 0 0 0 0 0 967078
-0.001544 0.004447 0.120794 -0.217013 -2.146928 -0.383622 -0.030222 1 0 0 0 0 0 0 968076
-0.001544 0.004447 0.120794 -0.218924 -2.150832 -0.384233 -0.030254 1 0 0 0 0 0 0 969084
-0.001539 0.004429 0.120806 -0.289935 -1.919185 -0.539763 -0.030285 1 0 0 0 0 0 0 970073
-0.001536 0.004420 0.120810 -0.265913 -2.005558 -0.459879 -0.030316 1 0 0 0 0 0 0 971076
-0.001535 0.004416 0.120811 -0.247408 -2.071527 -0.418762 -0.030347 1 0 0 0 0 0 0 972077
-0.001534 0.004414 0.120811 -0.237401 -2.108478 -0.403330 -0.030381 1 0 0 0 0 0 0 973144
-0.001534 0.004412 0.120812 -0.232333 -2.128410 -0.398048 -0.030412 1 0 0 0 0 0 0 974135
-0.001534 0.004412 0.120812 -0.229865 -2.139543 -0.396426 -0.030442 1 0 0 0 0 0 0 975110
-0.001534 0.004412 0.120812 -0.228754 -2.146349 -0.396150 -0.030474 1 0 0 0 0 0 0 976140
-0.001534 0.004411 0.120812 -0.228301 -2.150805 -0.396304 -0.030505 1 0 0 0 0 0 0 977128
-0.001534 0.004411 0.120812 -0.228175 -2.154107 -0.396612 -0.030536 1 0 0 0 0 0 0 978107
-0.001534 0.004411 0.120812 -0.228235 -2.156887 -0.396993 -0.030567 1 0 0 0 0 0 0 979108
-0.001534 0.004411 0.120812 -0.228391 -2.159379 -0.397388 -0.030598 1 0 0 0 0 0 0 980107
-0.001534 0.004411 0.120812 -0.228581 -2.161790 -0.397798 -0.030630 1 0 0 0 0 0 0 981138
-0.001534 0.004411 0.120812 -0.228802 -2.164080 -0.398214 -0.030662 1 0 0 0 0 0 0 982142
-0.001534 0.004411 0.120812 -0.229014 -2.166297 -0.398609 -0.030693 1 0 0 0 0 0 0 983133
-0.001534 0.004411 0.120812 -0.229250 -2.168524 -0.399013 -0.030724 1 0 0 0 0 0 0 984133
-0.001534 0.004411 0.120812 -0.229485 -2.170788 -0.399439 -0.030756 1 0 0 0 0 0 0 985153
-0.001528 0.004394 0.120823 -0.299748 -1.938017 -0.554872 -0.030787 1 0 0 0 0 0 0 986135
-0.001526 0.004385 0.120827 -0.275314 -2.023941 -0.475067 -0.030818 1 0 0 0 0 0 0 987135
-0.001524 0.004381 0.120829 -0.256583 -2.089630 -0.433975 -0.030848 1 0 0 0 0 0 0 988107
-0.001524 0.004378 0.120829 -0.246475 -2.126366 -0.418541 -0.030880 1 0 0 0 0 0 0 989137
-0.001523 0.004377 0.120829 -0.241373 -2.146246 -0.413274 -0.030912 1 0 0 0 0 0 0 990133
-0.001523 0.004377 0.120829 -0.238878 -2.157331 -0.411675 -0.030942 1 0 0 0 0 0 0 991102
-0.001523 0.004376 0.120829 -0.237747 -2.164108 -0.411397 -0.030974 1 0 0 0 0 0 0 992140
-0.001523 0.004376 0.120829 -0.237299 -2.168565 -0.411563 -0.031005 1 0 0 0 0 0 0 993138
-0.001523 0.004376 0.120829 -0.237194 -2.171898 -0.411904 -0.031037 1 0 0 0 0 0 0 994140
-0.001523 0.004376 0.120829 -0.237271 -2.174637 -0.412285 -0.031068 1 0 0 0 0 0 0 995132
-0.001523 0.004376 0.120829 -0.237414 -2.177136 -0.412685 -0.031099 1 0 0 0 0 0 0 996140
-0.001523 0.004376 0.120829 -0.237609 -2.179510 -0.413109 -0.031131 1 0 0 0 0 0 0 997167
-0.001518 0.004359 0.120841 -0.307943 -1.946523 -0.568515 -0.031162 1 0 0 0 0 0 0 998131
-0.001515 0.004350 0.120845 -0.283478 -2.032496 -0.488797 -0.031193 1 0 0 0 0 0 0 999137
-0.001514 0.004345 0.120846 -0.264765 -2.098183 -0.447752 -0.031223 1 0 0 0 0 0 1 107
-0.001526 0.004328 0.120837 -0.076101 -1.941240 -0.299080 -0.031255 1 0 0 0 0 0 1 1125
-0.001533 0.004320 0.120834 -0.135627 -2.034200 -0.362599 -0.031286 1 0 0 0 0 0 1 2108
-0.001536 0.004316 0.120832 -0.181351 -2.097544 -0.396685 -0.031317 1 0 0 0 0 0 1 3108
-0.001537 0.004314 0.120832 -0.206089 -2.131451 -0.410050 -0.031348 1 0 0 0 0 0 1 4107
-0.001538 0.004313 0.120832 -0.218806 -2.149514 -0.415124 -0.031380 1 0 0 0 0 0 1 5135
-0.001539 0.004313 0.120832 -0.225325 -2.159515 -0.417177 -0.031412 1 0 0 0 0 0 1 6131
-0.001539 0.004313 0.120832 -0.228707 -2.165544 -0.418164 -0.031442 1 0 0 0 0 0 1 7116
-0.001539 0.004312 0.120832 -0.230521 -2.169670 -0.418788 -0.031474 1 0 0 0 0 0 1 8129
-0.001539 0.004312 0.120832 -0.231554 -2.172838 -0.419284 -0.031506 1 0 0 0 0 0 1 9150
-0.001539 0.004312 0.120832 -0.232171 -2.175288 -0.419691 -0.031534 1 0 0 0 0 0 1 10058
-0.001539 0.004312 0.120832 -0.232600 -2.177662 -0.420103 -0.031565 1 0 0 0 0 0 1 11047
-0.001539 0.004312 0.120832 -0.232917 -2.179957 -0.420525 -0.031597 1 0 0 0 0 0 1 12056
-0.001539 0.004312 0.120832 -0.233203 -2.182171 -0.420939 -0.031628 1 0 0 0 0 0 1 13055
-0.001534 0.004295 0.120843 -0.303630 -1.948872 -0.576287 -0.031659 1 0 0 0 0 0 1 14055
-0.001531 0.004286 0.120847 -0.279221 -2.034809 -0.496686 -0.031690 1 0 0 0 0 0 1 15056
-0.001530 0.004281 0.120849 -0.260510 -2.100529 -0.455709 -0.031722 1 0 0 0 0 0 1 16055
-0.001529 0.004279 0.120849 -0.250385 -2.137146 -0.440316 -0.031753 1 0 0 0 0 0 1 17055
-0.001529 0.004278 0.120849 -0.245269 -2.156988 -0.435071 -0.031784 1 0 0 0 0 0 1 18056
-0.001529 0.004277 0.120849 -0.242799 -2.168066 -0.433490 -0.031815 1 0 0 0 0 0 1 19047
-0.001529 0.004277 0.120849 -0.241669 -2.174737 -0.433221 -0.031847 1 0 0 0 0 0 1 20056
-0.001528 0.004277 0.120849 -0.241217 -2.179145 -0.433406 -0.031878 1 0 0 0 0 0 1 21063
-0.001528 0.004277 0.120849 -0.241096 -2.182404 -0.433740 -0.031909 1 0 0 0 0 0 1 22054
-0.001528 0.004277 0.120849 -0.241159 -2.185118 -0.434142 -0.031940 1 0 0 0 0 0 1 23056
-0.001528 0.004277 0.120849 -0.241308 -2.187515 -0.434546 -0.031971 1 0 0 0 0 0 1 24046
-0.001528 0.004277 0.120849 -0.241504 -2.189832 -0.434975 -0.032003 1 0 0 0 0 0 1 25062
-0.001528 0.004277 0.120849 -0.241712 -2.192013 -0.435388 -0.032034 1 0 0 0 0 0 1 26045
-0.001528 0.004277 0.120849 -0.241944 -2.194221 -0.435826 -0.032066 1 0 0 0 0 0 1 27064
-0.001542 0.004263 0.120840 -0.063547 -2.002629 -0.302644 -0.032097 1 0 0 0 0 0 1 28053
-0.001548 0.004256 0.120836 -0.128265 -2.077751 -0.371920 -0.032128 1 0 0 0 0 0 1 29061
-0.001546 0.004235 0.120846 -0.246880 -1.896223 -0.562906 -0.032159 1 0 0 0 0 0 1 30047
-0.001546 0.004224 0.120850 -0.248299 -2.009383 -0.497069 -0.032191 1 0 0 0 0 0 1 31065
-0.001545 0.004219 0.120851 -0.242746 -2.088624 -0.461054 -0.032222 1 0 0 0 0 0 1 32065
-0.001545 0.004216 0.120852 -0.239244 -2.131984 -0.447415 -0.032254 1 0 0 0 0 0 1 33092
-0.001545 0.004215 0.120852 -0.237450 -2.155031 -0.442775 -0.032284 1 0 0 0 0 0 1 34055
-0.001545 0.004214 0.120852 -0.236627 -2.167705 -0.441412 -0.032315 1 0 0 0 0 0 1 35036
-0.001544 0.004214 0.120852 -0.236306 -2.175188 -0.441219 -0.032347 1 0 0 0 0 0 1 36054
-0.001544 0.004213 0.120852 -0.236284 -2.179999 -0.441430 -0.032378 1 0 0 0 0 0 1 37068
-0.001544 0.004213 0.120852 -0.236358 -2.183404 -0.441778 -0.032409 1 0 0 0 0 0 1 38051
-0.001558 0.004199 0.120842 -0.057908 -1.992505 -0.308326 -0.032440 1 0 0 0 0 0 1 39051
-0.001564 0.004192 0.120839 -0.122520 -2.067782 -0.377692 -0.032472 1 0 0 0 0 0 1 40051
-0.001568 0.004188 0.120837 -0.170812 -2.122194 -0.413848 -0.032503 1 0 0 0 0 0 1 41065
-0.001569 0.004187 0.120837 -0.196848 -2.151526 -0.427942 -0.032534 1 0 0 0 0 0 1 42056
-0.001570 0.004186 0.120837 -0.210219 -2.167218 -0.433261 -0.032565 1 0 0 0 0 0 1 43056
-0.001571 0.004185 0.120837 -0.217047 -2.176027 -0.435407 -0.032596 1 0 0 0 0 0 1 44050
-0.001571 0.004185 0.120837 -0.220590 -2.181501 -0.436438 -0.032628 1 0 0 0 0 0 1 45065
-0.001571 0.004185 0.120837 -0.222464 -2.185226 -0.437072 -0.032659 1 0 0 0 0 0 1 46051
-0.001571 0.004185 0.120837 -0.223515 -2.188157 -0.437560 -0.032690 1 0 0 0 0 0 1 47054
-0.001571 0.004185 0.120837 -0.224151 -2.190648 -0.438005 -0.032722 1 0 0 0 0 0 1 48051
-0.001579 0.004153 0.120838 -0.116311 -1.763175 -0.459199 -0.032753 1 0 0 0 0 0 1 49062
-0.001583 0.004137 0.120839 -0.156320 -1.921918 -0.448778 -0.032784 1 0 0 0 0 0 1 50050
-0.001585 0.004129 0.120839 -0.185704 -2.039692 -0.443699 -0.032815 1 0 0 0 0 0 1 51051
-0.001586 0.004125 0.120839 -0.201388 -2.103419 -0.442043 -0.032846 1 0 0 0 0 0 1 52049
-0.001587 0.004123 0.120839 -0.209425 -2.136730 -0.441732 -0.032878 1 0 0 0 0 0 1 53061
-0.001587 0.004122 0.120839 -0.213534 -2.154421 -0.441898 -0.032909 1 0 0 0 0 0 1 54049
-0.001587 0.004122 0.120839 -0.215699 -2.164332 -0.442226 -0.032940 1 0 0 0 0 0 1 55051
-0.001587 0.004122 0.120839 -0.216887 -2.170319 -0.442618 -0.032972 1 0 0 0 0 0 1 56054
-0.001600 0.004107 0.120829 -0.039042 -1.980845 -0.308783 -0.033005 1 0 0 0 0 0 1 57109
-0.001607 0.004100 0.120826 -0.103753 -2.056593 -0.378290 -0.033037 1 0 0 0 0 0 1 58133
-0.001610 0.004097 0.120824 -0.152096 -2.111165 -0.414519 -0.033068 1 0 0 0 0 0 1 59133
-0.001612 0.004095 0.120824 -0.178128 -2.140534 -0.428631 -0.033098 1 0 0 0 0 0 1 60105
-0.001613 0.004094 0.120824 -0.191502 -2.156335 -0.433972 -0.033131 1 0 0 0 0 0 1 61146
-0.001613 0.004094 0.120824 -0.198331 -2.165122 -0.436116 -0.033161 1 0 0 0 0 0 1 62130
-0.001594 0.004089 0.120814 -0.459823 -2.106731 -0.304865 -0.033193 1 0 0 0 0 0 1 63132
-0.001585 0.004086 0.120811 -0.366661 -2.135618 -0.373515 -0.033223 1 0 0 0 0 0 1 64104
-0.001580 0.004085 0.120809 -0.298395 -2.155666 -0.409276 -0.033255 1 0 0 0 0 0 1 65125
-0.001578 0.004085 0.120809 -0.262380 -2.166712 -0.423203 -0.033287 1 0 0 0 0 0 1 66131
-0.001590 0.004070 0.120799 -0.065816 -1.979541 -0.294062 -0.033318 1 0 0 0 0 0 1 67138
-0.001596 0.004063 0.120795 -0.121133 -2.056270 -0.365293 -0.033349 1 0 0 0 0 0 1 68133
-0.001599 0.004060 0.120794 -0.164777 -2.111363 -0.402141 -0.033381 1 0 0 0 0 0 1 69161
-0.001601 0.004058 0.120794 -0.188476 -2.140982 -0.416438 -0.033412 1 0 0 0 0 0 1 70134
-0.001602 0.004057 0.120793 -0.200672 -2.156793 -0.421817 -0.033443 1 0 0 0 0 0 1 71139
-0.001602 0.004057 0.120793 -0.206916 -2.165625 -0.423976 -0.033474 1 0 0 0 0 0 1 72128
-0.001602 0.004056 0.120793 -0.210152 -2.171101 -0.424997 -0.033506 1 0 0 0 0 0 1 73153
-0.001615 0.004042 0.120783 -0.033379 -1.981238 -0.291040 -0.033537 1 0 0 0 0 0 1 74130
-0.001622 0.004035 0.120780 -0.098481 -2.056622 -0.360693 -0.033568 1 0 0 0 0 0 1 75134
-0.001625 0.004031 0.120779 -0.146992 -2.110984 -0.396973 -0.033599 1 0 0 0 0 0 1 76130
-0.001627 0.004030 0.120778 -0.173117 -2.140356 -0.411091 -0.033631 1 0 0 0 0 0 1 77144
-0.001623 0.004011 0.120790 -0.256880 -1.919272 -0.570954 -0.033661 1 0 0 0 0 0 1 78107
-0.001621 0.004002 0.120794 -0.239182 -2.011907 -0.493526 -0.033692 1 0 0 0 0 0 1 79109
-0.001619 0.003997 0.120795 -0.223806 -2.080857 -0.453368 -0.033723 1 0 0 0 0 0 1 80105
-0.001619 0.003995 0.120795 -0.215318 -2.119084 -0.438286 -0.033756 1 0 0 0 0 0 1 81165
-0.001619 0.003994 0.120796 -0.211008 -2.139512 -0.433120 -0.033787 1 0 0 0 0 0 1 82134
-0.001618 0.003993 0.120796 -0.208910 -2.150837 -0.431566 -0.033818 1 0 0 0 0 0 1 83127
-0.001599 0.003988 0.120786 -0.465981 -2.093740 -0.298816 -0.033848 1 0 0 0 0 0 1 84110
-0.001590 0.003986 0.120782 -0.370729 -2.123281 -0.367041 -0.033881 1 0 0 0 0 0 1 85140
-0.001585 0.003985 0.120781 -0.301384 -2.143481 -0.402622 -0.033911 1 0 0 0 0 0 1 86112
-0.001596 0.003970 0.120771 -0.086342 -1.961162 -0.281703 -0.033943 1 0 0 0 0 0 1 87126
-0.001601 0.003962 0.120767 -0.132126 -2.039960 -0.356176 -0.033973 1 0 0 0 0 0 1 88110
-0.001604 0.003959 0.120766 -0.171004 -2.096061 -0.394149 -0.034006 1 0 0 0 0 0 1 89145
-0.001606 0.003957 0.120766 -0.192316 -2.126154 -0.408860 -0.034036 1 0 0 0 0 0 1 90125
-0.001606 0.003956 0.120765 -0.203315 -2.142135 -0.414350 -0.034067 1 0 0 0 0 0 1 91110
-0.001607 0.003956 0.120765 -0.208969 -2.151094 -0.416547 -0.034099 1 0 0 0 0 0 1 92125
-0.001607 0.003956 0.120765 -0.211915 -2.156588 -0.417579 -0.034131 1 0 0 0 0 0 1 93149
-0.001607 0.003955 0.120765 -0.213463 -2.160086 -0.418135 -0.034159 1 0 0 0 0 0 1 94053
-0.001607 0.003955 0.120765 -0.214348 -2.162916 -0.418598 -0.034190 1 0 0 0 0 0 1 95043
-0.001607 0.003955 0.120765 -0.214886 -2.165337 -0.419012 -0.034222 1 0 0 0 0 0 1 96053
-0.001620 0.003941 0.120755 -0.036772 -1.974013 -0.284452 -0.034253 1 0 0 0 0 0 1 97051
-0.001627 0.003934 0.120752 -0.101049 -2.048410 -0.354138 -0.034284 1 0 0 0 0 0 1 98053
-0.001630 0.003931 0.120751 -0.149149 -2.102271 -0.390431 -0.034315 1 0 0 0 0 0 1 99044
-0.001613 0.003924 0.120740 -0.433179 -2.067605 -0.272003 -0.034347 1 0 0 0 0 0 1 100051
-0.001604 0.003921 0.120737 -0.351709 -2.108145 -0.345350 -0.034378 1 0 0 0 0 0 1 101050
-0.001600 0.003920 0.120736 -0.289345 -2.133880 -0.382723 -0.034409 1 0 0 0 0 0 1 102052
-0.001598 0.003919 0.120735 -0.256285 -2.147714 -0.397189 -0.034440 1 0 0 0 0 0 1 103043
-0.001597 0.003919 0.120735 -0.239753 -2.155520 -0.402600 -0.034472 1 0 0 0 0 0 1 104052
-0.001596 0.003918 0.120735 -0.231594 -2.160319 -0.404751 -0.034503 1 0 0 0 0 0 1 105059
-0.001596 0.003918 0.120735 -0.227609 -2.163650 -0.405733 -0.034534 1 0 0 0 0 0 1 106044
-0.001596 0.003918 0.120735 -0.225741 -2.166310 -0.406315 -0.034565 1 0 0 0 0 0 1 107051
-0.001596 0.003918 0.120735 -0.224902 -2.168628 -0.406764 -0.034597 1 0 0 0 0 0 1 108062
-0.001609 0.003904 0.120725 -0.046088 -1.977271 -0.272078 -0.034628 1 0 0 0 0 0 1 109057
-0.001615 0.003897 0.120721 -0.109972 -2.051515 -0.341781 -0.034659 1 0 0 0 0 0 1 110055
-0.001619 0.003894 0.120720 -0.157857 -2.105296 -0.378068 -0.034690 1 0 0 0 0 0 1 111049
-0.001620 0.003892 0.120720 -0.183681 -2.134361 -0.392181 -0.034722 1 0 0 0 0 0 1 112068
-0.001621 0.003891 0.120720 -0.196927 -2.149774 -0.397450 -0.034753 1 0 0 0 0 0 1 113049
-0.001622 0.003891 0.120720 -0.203698 -2.158443 -0.399552 -0.034784 1 0 0 0 0 0 1 114064
-0.001617 0.003873 0.120731 -0.277675 -1.926504 -0.554898 -0.034816 1 0 0 0 0 0 1 115062
-0.001614 0.003864 0.120735 -0.255001 -2.013981 -0.476163 -0.034847 1 0 0 0 0 0 1 116061
-0.001626 0.003845 0.120726 -0.058671 -1.886927 -0.300294 -0.034879 1 0 0 0 0 0 1 117086
-0.001632 0.003836 0.120723 -0.112819 -1.995762 -0.354410 -0.034909 1 0 0 0 0 0 1 118062
-0.001616 0.003826 0.120713 -0.413827 -2.003508 -0.252419 -0.034940 1 0 0 0 0 0 1 119029
-0.001608 0.003822 0.120709 -0.342443 -2.066507 -0.332667 -0.034972 1 0 0 0 0 0 1 120061
-0.001604 0.003820 0.120707 -0.285322 -2.103509 -0.372548 -0.035004 1 0 0 0 0 0 1 121080
-0.001602 0.003819 0.120707 -0.254909 -2.122899 -0.387868 -0.035034 1 0 0 0 0 0 1 122046
-0.001601 0.003818 0.120707 -0.239689 -2.133468 -0.393583 -0.035066 1 0 0 0 0 0 1 123062
-0.001601 0.003818 0.120707 -0.232201 -2.139611 -0.395812 -0.035097 1 0 0 0 0 0 1 124063
-0.001614 0.003803 0.120697 -0.050106 -1.950248 -0.261402 -0.035128 1 0 0 0 0 0 1 125073
-0.001620 0.003796 0.120693 -0.112222 -2.025205 -0.331433 -0.035159 1 0 0 0 0 0 1 126060
-0.001623 0.003793 0.120692 -0.159219 -2.079346 -0.367847 -0.035191 1 0 0 0 0 0 1 127061
-0.001625 0.003791 0.120692 -0.184596 -2.108492 -0.381980 -0.035221 1 0 0 0 0 0 1 128049
-0.001626 0.003790 0.120691 -0.197612 -2.124059 -0.387268 -0.035254 1 0 0 0 0 0 1 129076
-0.001639 0.003776 0.120681 -0.025867 -1.939354 -0.253756 -0.035284 1 0 0 0 0 0 1 130060
-0.001641 0.003751 0.120689 -0.163617 -1.778987 -0.478375 -0.035315 1 0 0 0 0 0 1 131055
-0.001642 0.003739 0.120692 -0.188654 -1.918131 -0.435796 -0.035346 1 0 0 0 0 0 1 132031
-0.001642 0.003732 0.120693 -0.196406 -2.011515 -0.409079 -0.035378 1 0 0 0 0 0 1 133068
-0.001642 0.003729 0.120693 -0.199720 -2.061659 -0.398759 -0.035409 1 0 0 0 0 0 1 134059
-0.001642 0.003728 0.120693 -0.201349 -2.088003 -0.395270 -0.035440 1 0 0 0 0 0 1 135031
-0.001642 0.003727 0.120693 -0.202228 -2.102250 -0.394258 -0.035472 1 0 0 0 0 0 1 136060
-0.001643 0.003726 0.120693 -0.202738 -2.110320 -0.394146 -0.035503 1 0 0 0 0 0 1 137074
-0.001643 0.003726 0.120693 -0.203088 -2.115357 -0.394339 -0.035536 1 0 0 0 0 0 1 138106
-0.001643 0.003726 0.120693 -0.203362 -2.118802 -0.394632 -0.035568 1 0 0 0 0 0 1 139130
-0.001650 0.003694 0.120695 -0.095814 -1.690372 -0.413198 -0.035599 1 0 0 0 0 0 1 140138
-0.001654 0.003678 0.120695 -0.135193 -1.848503 -0.404056 -0.035631 1 0 0 0 0 0 1 141150
-0.001656 0.003670 0.120695 -0.164182 -1.965747 -0.399587 -0.035661 1 0 0 0 0 0 1 142128
-0.001657 0.003666 0.120695 -0.179647 -2.029096 -0.398137 -0.035693 1 0 0 0 0 0 1 143129
-0.001658 0.003664 0.120695 -0.187542 -2.062013 -0.397828 -0.035723 1 0 0 0 0 0 1 144103
-0.001658 0.003663 0.120695 -0.191582 -2.079543 -0.397981 -0.035756 1 0 0 0 0 0 1 145140
-0.001658 0.003663 0.120695 -0.193679 -2.089162 -0.398231 -0.035786 1 0 0 0 0 0 1 146127
-0.001671 0.003648 0.120685 -0.016480 -1.901635 -0.262495 -0.035817 1 0 0 0 0 0 1 147102
-0.001678 0.003641 0.120682 -0.080765 -1.977191 -0.332519 -0.035848 1 0 0 0 0 0 1 148103
-0.001676 0.003620 0.120692 -0.199451 -1.793619 -0.522893 -0.035881 1 0 0 0 0 0 1 149157
-0.001675 0.003610 0.120696 -0.200877 -1.906925 -0.458086 -0.035912 1 0 0 0 0 0 1 150131
-0.001675 0.003604 0.120697 -0.195270 -1.986096 -0.422572 -0.035943 1 0 0 0 0 0 1 151136
-0.001674 0.003601 0.120697 -0.191689 -2.029117 -0.409083 -0.035974 1 0 0 0 0 0 1 152131
-0.001674 0.003600 0.120697 -0.189842 -2.051984 -0.404491 -0.036006 1 0 0 0 0 0 1 153169
-0.001674 0.003599 0.120697 -0.188938 -2.064295 -0.403076 -0.036036 1 0 0 0 0 0 1 154124
-0.001674 0.003599 0.120697 -0.188568 -2.071433 -0.402809 -0.036068 1 0 0 0 0 0 1 155136
-0.001674 0.003599 0.120697 -0.188454 -2.075899 -0.402946 -0.036099 1 0 0 0 0 0 1 156134
-0.001674 0.003599 0.120697 -0.188480 -2.079014 -0.403230 -0.036130 1 0 0 0 0 0 1 157122
-0.001674 0.003599 0.120697 -0.188568 -2.081449 -0.403540 -0.036161 1 0 0 0 0 0 1 158103
-0.001674 0.003599 0.120697 -0.188696 -2.083579 -0.403866 -0.036192 1 0 0 0 0 0 1 159104
-0.001687 0.003585 0.120687 -0.010510 -1.892358 -0.267903 -0.036223 1 0 0 0 0 0 1 160103
-0.001689 0.003560 0.120695 -0.144884 -1.727575 -0.491839 -0.036255 1 0 0 0 0 0 1 161122
-0.001689 0.003548 0.120698 -0.168204 -1.865071 -0.449489 -0.036286 1 0 0 0 0 0 1 162127
-0.001690 0.003541 0.120699 -0.175054 -1.957488 -0.422903 -0.036318 1 0 0 0 0 0 1 163130
-0.001690 0.003538 0.120699 -0.177918 -2.007146 -0.412660 -0.036349 1 0 0 0 0 0 1 164125
-0.001671 0.003532 0.120690 -0.437854 -1.969696 -0.276165 -0.036381 1 0 0 0 0 0 1 165148
-0.001662 0.003529 0.120686 -0.344172 -2.008321 -0.343219 -0.036411 1 0 0 0 0 0 1 166124
-0.001657 0.003528 0.120685 -0.275638 -2.033140 -0.378362 -0.036442 1 0 0 0 0 0 1 167109
-0.001654 0.003527 0.120685 -0.239508 -2.046553 -0.392022 -0.036474 1 0 0 0 0 0 1 168125
-0.001653 0.003526 0.120684 -0.221397 -2.054071 -0.397139 -0.036506 1 0 0 0 0 0 1 169145
-0.001653 0.003526 0.120684 -0.212429 -2.058583 -0.399158 -0.036536 1 0 0 0 0 0 1 170124
-0.001647 0.003509 0.120696 -0.278832 -1.823101 -0.553754 -0.036567 1 0 0 0 0 0 1 171110
-0.001644 0.003500 0.120700 -0.252231 -1.909749 -0.475596 -0.036599 1 0 0 0 0 0 1 172124
-0.001643 0.003495 0.120701 -0.232390 -1.975536 -0.435324 -0.036631 1 0 0 0 0 0 1 173139
-0.001642 0.003493 0.120701 -0.221669 -2.011819 -0.420158 -0.036661 1 0 0 0 0 0 1 174109
-0.001642 0.003492 0.120702 -0.216215 -2.031273 -0.414971 -0.036693 1 0 0 0 0 0 1 175122
-0.001642 0.003491 0.120702 -0.213548 -2.041943 -0.413366 -0.036723 1 0 0 0 0 0 1 176109
-0.001642 0.003491 0.120702 -0.212280 -2.048285 -0.413051 -0.036756 1 0 0 0 0 0 1 177159
-0.001655 0.003476 0.120692 -0.033312 -1.858890 -0.276500 -0.036784 1 0 0 0 0 0 1 178043
-0.001661 0.003469 0.120688 -0.096615 -1.933271 -0.346626 -0.036815 1 0 0 0 0 0 1 179050
-0.001665 0.003466 0.120687 -0.144177 -1.987029 -0.383137 -0.036846 1 0 0 0 0 0 1 180042
-0.001666 0.003464 0.120686 -0.169802 -2.015998 -0.397308 -0.036878 1 0 0 0 0 0 1 181057
-0.001667 0.003463 0.120686 -0.182956 -2.031311 -0.402590 -0.036909 1 0 0 0 0 0 1 182042
-0.001662 0.003445 0.120698 -0.260489 -1.800942 -0.558246 -0.036940 1 0 0 0 0 0 1 183042
-0.001660 0.003436 0.120702 -0.239472 -1.890260 -0.480599 -0.036971 1 0 0 0 0 0 1 184050
-0.001659 0.003432 0.120703 -0.222388 -1.957334 -0.440519 -0.037003 1 0 0 0 0 0 1 185048
-0.001658 0.003429 0.120703 -0.213045 -1.994312 -0.425439 -0.037034 1 0 0 0 0 0 1 186050
-0.001658 0.003428 0.120704 -0.208289 -2.014021 -0.420265 -0.037065 1 0 0 0 0 0 1 187042
-0.001657 0.003428 0.120704 -0.205958 -2.024853 -0.418669 -0.037097 1 0 0 0 0 0 1 188050
-0.001657 0.003427 0.120704 -0.204858 -2.031172 -0.418360 -0.037128 1 0 0 0 0 0 1 189065
-0.001657 0.003427 0.120704 -0.204393 -2.035148 -0.418462 -0.037159 1 0 0 0 0 0 1 190041
-0.001657 0.003427 0.120704 -0.204247 -2.038023 -0.418735 -0.037190 1 0 0 0 0 0 1 191051
-0.001657 0.003427 0.120704 -0.204258 -2.040321 -0.419056 -0.037222 1 0 0 0 0 0 1 192055
-0.001657 0.003427 0.120704 -0.204337 -2.042345 -0.419405 -0.037253 1 0 0 0 0 0 1 193072
-0.001657 0.003427 0.120704 -0.204477 -2.044190 -0.419743 -0.037284 1 0 0 0 0 0 1 194054
-0.001657 0.003427 0.120704 -0.204630 -2.045976 -0.420099 -0.037315 1 0 0 0 0 0 1 195056
-0.001657 0.003427 0.120704 -0.204784 -2.047707 -0.420450 -0.037347 1 0 0 0 0 0 1 196055
-0.001657 0.003427 0.120704 -0.204943 -2.049402 -0.420798 -0.037377 1 0 0 0 0 0 1 197031
-0.001657 0.003427 0.120704 -0.205115 -2.051171 -0.421152 -0.037409 1 0 0 0 0 0 1 198056
-0.001657 0.003427 0.120704 -0.205294 -2.052900 -0.421511 -0.037441 1 0 0 0 0 0 1 199059
-0.001652 0.003409 0.120715 -0.276368 -1.815450 -0.575407 -0.037472 1 0 0 0 0 0 1 200058
-0.001649 0.003400 0.120719 -0.252081 -1.901419 -0.497264 -0.037504 1 0 0 0 0 0 1 201076
-0.001648 0.003396 0.120720 -0.233358 -1.966758 -0.457006 -0.037534 1 0 0 0 0 0 1 202047
-0.001647 0.003394 0.120721 -0.223193 -2.002839 -0.441860 -0.037565 1 0 0 0 0 0 1 203027
-0.001647 0.003392 0.120721 -0.218044 -2.022189 -0.436700 -0.037597 1 0 0 0 0 0 1 204058
-0.001647 0.003392 0.120721 -0.215504 -2.032811 -0.435111 -0.037629 1 0 0 0 0 0 1 205076
-0.001647 0.003392 0.120721 -0.214310 -2.038964 -0.434787 -0.037660 1 0 0 0 0 0 1 206071
-0.001660 0.003377 0.120711 -0.035259 -1.849658 -0.297890 -0.037691 1 0 0 0 0 0 1 207071
-0.001666 0.003370 0.120707 -0.098468 -1.923763 -0.368100 -0.037722 1 0 0 0 0 0 1 208070
-0.001670 0.003367 0.120706 -0.145962 -1.977375 -0.404675 -0.037753 1 0 0 0 0 0 1 209059
-0.001671 0.003365 0.120706 -0.171554 -2.006262 -0.418865 -0.037785 1 0 0 0 0 0 1 210067
-0.001672 0.003364 0.120706 -0.184691 -2.021535 -0.424176 -0.037816 1 0 0 0 0 0 1 211066
-0.001673 0.003364 0.120706 -0.191393 -2.029963 -0.426267 -0.037847 1 0 0 0 0 0 1 212067
-0.001673 0.003364 0.120705 -0.194830 -2.035031 -0.427239 -0.037879 1 0 0 0 0 0 1 213088
-0.001673 0.003363 0.120705 -0.196653 -2.038467 -0.427823 -0.037911 1 0 0 0 0 0 1 214127
-0.001673 0.003363 0.120705 -0.197636 -2.040972 -0.428246 -0.037943 1 0 0 0 0 0 1 215129
-0.001673 0.003363 0.120705 -0.198205 -2.043031 -0.428626 -0.037973 1 0 0 0 0 0 1 216102
-0.001673 0.003363 0.120705 -0.198580 -2.044945 -0.428992 -0.038005 1 0 0 0 0 0 1 217120
-0.001673 0.003363 0.120705 -0.198852 -2.046744 -0.429339 -0.038036 1 0 0 0 0 0 1 218125
-0.001673 0.003363 0.120705 -0.199052 -2.048426 -0.429687 -0.038067 1 0 0 0 0 0 1 219100
-0.001673 0.003363 0.120705 -0.199244 -2.050138 -0.430040 -0.038098 1 0 0 0 0 0 1 220101
-0.001673 0.003363 0.120705 -0.199432 -2.051853 -0.430398 -0.038130 1 0 0 0 0 0 1 221116
-0.001673 0.003363 0.120705 -0.199609 -2.053628 -0.430766 -0.038162 1 0 0 0 0 0 1 222159
-0.001673 0.003363 0.120705 -0.199773 -2.055263 -0.431118 -0.038193 1 0 0 0 0 0 1 223137
-0.001673 0.003363 0.120705 -0.199928 -2.056903 -0.431453 -0.038223 1 0 0 0 0 0 1 224106
-0.001673 0.003363 0.120705 -0.200097 -2.058641 -0.431817 -0.038256 1 0 0 0 0 0 1 225139
-0.001673 0.003363 0.120705 -0.200258 -2.060298 -0.432164 -0.038286 1 0 0 0 0 0 1 226124
-0.001673 0.003363 0.120705 -0.200421 -2.061933 -0.432516 -0.038317 1 0 0 0 0 0 1 227103
-0.001673 0.003363 0.120705 -0.200581 -2.063621 -0.432862 -0.038348 1 0 0 0 0 0 1 228101
-0.001673 0.003363 0.120705 -0.200748 -2.065336 -0.433221 -0.038380 1 0 0 0 0 0 1 229120
-0.001673 0.003363 0.120705 -0.200911 -2.066973 -0.433574 -0.038411 1 0 0 0 0 0 1 230100
-0.001673 0.003363 0.120705 -0.201077 -2.068724 -0.433933 -0.038443 1 0 0 0 0 0 1 231136
-0.001673 0.003363 0.120705 -0.201238 -2.070382 -0.434279 -0.038474 1 0 0 0 0 0 1 232121
-0.001673 0.003363 0.120705 -0.201421 -2.072262 -0.434674 -0.038509 1 0 0 0 0 0 1 233239
-0.001673 0.003363 0.120705 -0.201569 -2.073746 -0.434994 -0.038536 1 0 0 0 0 0 1 234128
-0.001673 0.003363 0.120705 -0.201730 -2.075441 -0.435341 -0.038568 1 0 0 0 0 0 1 235130
-0.001673 0.003363 0.120705 -0.201893 -2.077115 -0.435692 -0.038599 1 0 0 0 0 0 1 236125
-0.001673 0.003363 0.120705 -0.202064 -2.078838 -0.436062 -0.038631 1 0 0 0 0 0 1 237156
-0.001673 0.003363 0.120705 -0.202219 -2.080469 -0.436396 -0.038661 1 0 0 0 0 0 1 238120
-0.001673 0.003363 0.120705 -0.202387 -2.082207 -0.436760 -0.038693 1 0 0 0 0 0 1 239153
-0.001673 0.003363 0.120705 -0.202546 -2.083840 -0.437102 -0.038724 1 0 0 0 0 0 1 240124
-0.001673 0.003363 0.120705 -0.202719 -2.085571 -0.437475 -0.038756 1 0 0 0 0 0 1 241160
-0.001673 0.003363 0.120705 -0.202873 -2.087202 -0.437808 -0.038786 1 0 0 0 0 0 1 242124
-0.001673 0.003363 0.120705 -0.203036 -2.088883 -0.438160 -0.038818 1 0 0 0 0 0 1 243123
-0.001673 0.003363 0.120705 -0.203199 -2.090517 -0.438512 -0.038848 1 0 0 0 0 0 1 244101
-0.001673 0.003363 0.120705 -0.203366 -2.092271 -0.438872 -0.038881 1 0 0 0 0 0 1 245138
-0.001673 0.003363 0.120705 -0.203523 -2.093888 -0.439210 -0.038911 1 0 0 0 0 0 1 246099
-0.001673 0.003363 0.120705 -0.203700 -2.095633 -0.439580 -0.038943 1 0 0 0 0 0 1 247131
-0.001673 0.003363 0.120705 -0.203855 -2.097252 -0.439925 -0.038973 1 0 0 0 0 0 1 248105
-0.001673 0.003363 0.120705 -0.204023 -2.099030 -0.440289 -0.039006 1 0 0 0 0 0 1 249157
-0.001673 0.003363 0.120705 -0.204178 -2.100625 -0.440623 -0.039036 1 0 0 0 0 0 1 250105
-0.001673 0.003363 0.120705 -0.204349 -2.102343 -0.440993 -0.039068 1 0 0 0 0 0 1 251133
-0.001673 0.003363 0.120705 -0.204505 -2.103987 -0.441329 -0.039098 1 0 0 0 0 0 1 252105
-0.001673 0.003363 0.120705 -0.204673 -2.105722 -0.441692 -0.039130 1 0 0 0 0 0 1 253136
-0.001673 0.003363 0.120705 -0.204832 -2.107355 -0.442035 -0.039161 1 0 0 0 0 0 1 254107
-0.001673 0.003363 0.120705 -0.205001 -2.109049 -0.442399 -0.039192 1 0 0 0 0 0 1 255121
-0.001673 0.003363 0.120705 -0.205161 -2.110737 -0.442745 -0.039224 1 0 0 0 0 0 1 256119
-0.001673 0.003363 0.120705 -0.205328 -2.112455 -0.443105 -0.039256 1 0 0 0 0 0 1 257140
-0.001673 0.003363 0.120705 -0.205491 -2.114094 -0.443458 -0.039286 1 0 0 0 0 0 1 258121
-0.001673 0.003363 0.120705 -0.205649 -2.115758 -0.443798 -0.039317 1 0 0 0 0 0 1 259105
-0.001673 0.003363 0.120705 -0.205815 -2.117466 -0.444156 -0.039349 1 0 0 0 0 0 1 260120
-0.001673 0.003363 0.120705 -0.205982 -2.119185 -0.444516 -0.039381 1 0 0 0 0 0 1 261142
-0.001673 0.003363 0.120705 -0.206133 -2.120696 -0.444842 -0.039409 1 0 0 0 0 0 1 262047
-0.001673 0.003363 0.120705 -0.206292 -2.122372 -0.445186 -0.039440 1 0 0 0 0 0 1 263038
-0.001673 0.003363 0.120705 -0.206456 -2.124068 -0.445540 -0.039471 1 0 0 0 0 0 1 264046
-0.001673 0.003363 0.120705 -0.206631 -2.125748 -0.445907 -0.039503 1 0 0 0 0 0 1 265046
-0.001673 0.003363 0.120705 -0.206785 -2.127433 -0.446248 -0.039534 1 0 0 0 0 0 1 266047
-0.001673 0.003363 0.120705 -0.206946 -2.129100 -0.446596 -0.039565 1 0 0 0 0 0 1 267038
-0.001673 0.003363 0.120705 -0.207111 -2.130797 -0.446952 -0.039596 1 0 0 0 0 0 1 268047
-0.001673 0.003363 0.120705 -0.207277 -2.132468 -0.447312 -0.039628 1 0 0 0 0 0 1 269047
-0.001673 0.003363 0.120705 -0.207438 -2.134161 -0.447659 -0.039659 1 0 0 0 0 0 1 270048
-0.001673 0.003363 0.120705 -0.207600 -2.135827 -0.448007 -0.039690 1 0 0 0 0 0 1 271038
-0.001673 0.003363 0.120705 -0.207764 -2.137522 -0.448362 -0.039721 1 0 0 0 0 0 1 272046
-0.001673 0.003363 0.120705 -0.207934 -2.139220 -0.448728 -0.039753 1 0 0 0 0 0 1 273062
-0.001673 0.003363 0.120705 -0.208090 -2.140872 -0.449066 -0.039784 1 0 0 0 0 0 1 274039
-0.001673 0.003363 0.120705 -0.208255 -2.142567 -0.449421 -0.039815 1 0 0 0 0 0 1 275046
-0.001673 0.003363 0.120705 -0.208421 -2.144237 -0.449780 -0.039846 1 0 0 0 0 0 1 276046
-0.001673 0.003363 0.120705 -0.208585 -2.145963 -0.450134 -0.039878 1 0 0 0 0 0 1 277066
-0.001673 0.003363 0.120705 -0.208745 -2.147612 -0.450479 -0.039909 1 0 0 0 0 0 1 278046
-0.001673 0.003363 0.120705 -0.208897 -2.149308 -0.450840 -0.039940 1 0 0 0 0 0 1 279053
-0.001673 0.003363 0.120705 -0.209075 -2.150986 -0.451197 -0.039972 1 0 0 0 0 0 1 280059
-0.001673 0.003363 0.120705 -0.209235 -2.152661 -0.451539 -0.040003 1 0 0 0 0 0 1 281049
-0.001673 0.003363 0.120705 -0.209399 -2.154348 -0.451892 -0.040034 1 0 0 0 0 0 1 282052
-0.001673 0.003363 0.120705 -0.209566 -2.156024 -0.452253 -0.040065 1 0 0 0 0 0 1 283055
-0.001686 0.003349 0.120695 -0.030795 -1.964015 -0.315055 -0.040097 1 0 0 0 0 0 1 284054
-0.001693 0.003342 0.120692 -0.094022 -2.036638 -0.385271 -0.040127 1 0 0 0 0 0 1 285036
-0.001691 0.003321 0.120702 -0.212653 -1.849489 -0.575694 -0.040159 1 0 0 0 0 0 1 286063
-0.001690 0.003310 0.120705 -0.213925 -1.961924 -0.511634 -0.040191 1 0 0 0 0 0 1 287066
-0.001689 0.003305 0.120707 -0.208226 -2.040540 -0.476455 -0.040222 1 0 0 0 0 0 1 288064
-0.001689 0.003302 0.120707 -0.204594 -2.083221 -0.463109 -0.040254 1 0 0 0 0 0 1 289085
-0.001689 0.003301 0.120707 -0.202720 -2.105721 -0.458546 -0.040285 1 0 0 0 0 0 1 290073
-0.001689 0.003300 0.120707 -0.201802 -2.117835 -0.457173 -0.040315 1 0 0 0 0 0 1 291048
-0.001689 0.003300 0.120707 -0.201416 -2.124805 -0.456927 -0.040347 1 0 0 0 0 0 1 292068
-0.001689 0.003300 0.120707 -0.201297 -2.129113 -0.457070 -0.040378 1 0 0 0 0 0 1 293073
-0.001689 0.003300 0.120707 -0.201309 -2.132070 -0.457338 -0.040409 1 0 0 0 0 0 1 294064
-0.001689 0.003300 0.120707 -0.201390 -2.134383 -0.457678 -0.040441 1 0 0 0 0 0 1 295062
-0.001689 0.003300 0.120707 -0.201515 -2.136356 -0.458021 -0.040472 1 0 0 0 0 0 1 296066
-0.001689 0.003300 0.120707 -0.201660 -2.138277 -0.458385 -0.040505 1 0 0 0 0 0 1 297119
-0.001689 0.003300 0.120707 -0.201819 -2.140015 -0.458744 -0.040536 1 0 0 0 0 0 1 298126
-0.001689 0.003300 0.120707 -0.201961 -2.141659 -0.459087 -0.040567 1 0 0 0 0 0 1 299099
-0.001689 0.003300 0.120707 -0.202112 -2.143378 -0.459455 -0.040599 1 0 0 0 0 0 1 300125
-0.001689 0.003300 0.120707 -0.202263 -2.145029 -0.459799 -0.040630 1 0 0 0 0 0 1 301118
-0.001689 0.003300 0.120707 -0.202414 -2.146643 -0.460145 -0.040660 1 0 0 0 0 0 1 302096
-0.001689 0.003300 0.120707 -0.202579 -2.148309 -0.460506 -0.040692 1 0 0 0 0 0 1 303100
-0.001689 0.003300 0.120707 -0.202727 -2.149946 -0.460853 -0.040723 1 0 0 0 0 0 1 304097
-0.001689 0.003300 0.120707 -0.202892 -2.151632 -0.461218 -0.040755 1 0 0 0 0 0 1 305114
-0.001689 0.003300 0.120707 -0.203050 -2.153379 -0.461589 -0.040788 1 0 0 0 0 0 1 306178
-0.001689 0.003300 0.120707 -0.203196 -2.154935 -0.461922 -0.040817 1 0 0 0 0 0 1 307122
-0.001689 0.003300 0.120707 -0.203362 -2.156610 -0.462286 -0.040849 1 0 0 0 0 0 1 308132
-0.001689 0.003300 0.120707 -0.203505 -2.158250 -0.462624 -0.040880 1 0 0 0 0 0 1 309124
-0.001689 0.003300 0.120707 -0.203667 -2.159857 -0.462980 -0.040911 1 0 0 0 0 0 1 310099
-0.001689 0.003300 0.120707 -0.203816 -2.161498 -0.463329 -0.040942 1 0 0 0 0 0 1 311099
-0.001689 0.003300 0.120707 -0.203979 -2.163152 -0.463688 -0.040973 1 0 0 0 0 0 1 312097
-0.001689 0.003300 0.120707 -0.204129 -2.164822 -0.464042 -0.041005 1 0 0 0 0 0 1 313114
-0.001689 0.003300 0.120707 -0.204290 -2.166453 -0.464396 -0.041035 1 0 0 0 0 0 1 314098
-0.001689 0.003300 0.120707 -0.204438 -2.168095 -0.464744 -0.041067 1 0 0 0 0 0 1 315098
-0.001684 0.003282 0.120719 -0.275856 -1.929300 -0.618974 -0.041099 1 0 0 0 0 0 1 316133
-0.001694 0.003259 0.120712 -0.072621 -1.821057 -0.403279 -0.041131 1 0 0 0 0 0 1 317142
-0.001699 0.003247 0.120710 -0.116879 -1.956950 -0.433113 -0.041161 1 0 0 0 0 0 1 318127
-0.001702 0.003242 0.120709 -0.153994 -2.044018 -0.454310 -0.041193 1 0 0 0 0 0 1 319125
-0.001703 0.003239 0.120709 -0.174232 -2.089970 -0.463024 -0.041224 1 0 0 0 0 0 1 320132
-0.001704 0.003237 0.120709 -0.184638 -2.113859 -0.466406 -0.041255 1 0 0 0 0 0 1 321135
-0.001704 0.003237 0.120709 -0.189942 -2.126533 -0.467811 -0.041286 1 0 0 0 0 0 1 322099
-0.001718 0.003222 0.120699 -0.013663 -1.940003 -0.330425 -0.041318 1 0 0 0 0 0 1 323122
-0.001724 0.003215 0.120695 -0.077967 -2.015071 -0.400916 -0.041349 1 0 0 0 0 0 1 324128
-0.001728 0.003212 0.120694 -0.125975 -2.069176 -0.437627 -0.041380 1 0 0 0 0 0 1 325135
-0.001729 0.003210 0.120694 -0.151851 -2.098197 -0.451851 -0.041410 1 0 0 0 0 0 1 326097
-0.001730 0.003209 0.120694 -0.165084 -2.113536 -0.457164 -0.041442 1 0 0 0 0 0 1 327098
-0.001731 0.003208 0.120694 -0.171826 -2.121975 -0.459266 -0.041473 1 0 0 0 0 0 1 328098
-0.001731 0.003208 0.120694 -0.175277 -2.126988 -0.460225 -0.041505 1 0 0 0 0 0 1 329113
-0.001744 0.003194 0.120683 0.001882 -1.936551 -0.322485 -0.041535 1 0 0 0 0 0 1 330090
-0.001751 0.003187 0.120680 -0.061875 -2.009638 -0.392975 -0.041567 1 0 0 0 0 0 1 331104
-0.001754 0.003183 0.120679 -0.109598 -2.062751 -0.429683 -0.041599 1 0 0 0 0 0 1 332121
-0.001756 0.003182 0.120678 -0.135332 -2.091374 -0.443935 -0.041631 1 0 0 0 0 0 1 333158
-0.001757 0.003181 0.120678 -0.148492 -2.106391 -0.449236 -0.041661 1 0 0 0 0 0 1 334120
-0.001757 0.003180 0.120678 -0.155180 -2.114664 -0.451308 -0.041692 1 0 0 0 0 0 1 335106
-0.001757 0.003180 0.120678 -0.158614 -2.119605 -0.452273 -0.041724 1 0 0 0 0 0 1 336118
-0.001770 0.003166 0.120668 0.018516 -1.929248 -0.314362 -0.041756 1 0 0 0 0 0 1 337139
-0.001777 0.003159 0.120664 -0.045134 -2.002160 -0.384895 -0.041786 1 0 0 0 0 0 1 338117
-0.001780 0.003155 0.120663 -0.092819 -2.055176 -0.421619 -0.041817 1 0 0 0 0 0 1 339103
-0.001782 0.003154 0.120663 -0.118503 -2.083688 -0.435856 -0.041848 1 0 0 0 0 0 1 340102
-0.001783 0.003153 0.120662 -0.131652 -2.098809 -0.441179 -0.041880 1 0 0 0 0 0 1 341132
-0.001783 0.003152 0.120662 -0.138336 -2.107024 -0.443244 -0.041911 1 0 0 0 0 0 1 342100
-0.001784 0.003152 0.120662 -0.141731 -2.111972 -0.444191 -0.041942 1 0 0 0 0 0 1 343117
-0.001784 0.003152 0.120662 -0.143505 -2.115167 -0.444735 -0.041973 1 0 0 0 0 0 1 344101
-0.001784 0.003152 0.120662 -0.144440 -2.117658 -0.445156 -0.042006 1 0 0 0 0 0 1 345154
-0.001784 0.003152 0.120662 -0.144967 -2.119467 -0.445474 -0.042034 1 0 0 0 0 0 1 346037
-0.001784 0.003152 0.120662 -0.145274 -2.121257 -0.445820 -0.042065 1 0 0 0 0 0 1 347044
-0.001784 0.003152 0.120662 -0.145475 -2.122932 -0.446148 -0.042096 1 0 0 0 0 0 1 348036
-0.001784 0.003152 0.120662 -0.145645 -2.124584 -0.446491 -0.042128 1 0 0 0 0 0 1 349053
-0.001784 0.003152 0.120662 -0.145772 -2.126154 -0.446810 -0.042159 1 0 0 0 0 0 1 350036
-0.001784 0.003152 0.120662 -0.145902 -2.127751 -0.447144 -0.042190 1 0 0 0 0 0 1 351045
-0.001797 0.003138 0.120652 0.032885 -1.935664 -0.308801 -0.042221 1 0 0 0 0 0 1 352036
-0.001804 0.003131 0.120649 -0.029825 -2.007717 -0.379303 -0.042253 1 0 0 0 0 0 1 353050
-0.001807 0.003127 0.120647 -0.077047 -2.060243 -0.416022 -0.042284 1 0 0 0 0 0 1 354035
-0.001809 0.003126 0.120647 -0.102476 -2.088535 -0.430251 -0.042315 1 0 0 0 0 0 1 355044
-0.001809 0.003125 0.120647 -0.115492 -2.103462 -0.435559 -0.042346 1 0 0 0 0 0 1 356044
-0.001810 0.003125 0.120647 -0.122104 -2.111664 -0.437621 -0.042377 1 0 0 0 0 0 1 357035
-0.001810 0.003124 0.120647 -0.125480 -2.116540 -0.438554 -0.042409 1 0 0 0 0 0 1 358045
-0.001810 0.003124 0.120647 -0.127216 -2.119781 -0.439107 -0.042441 1 0 0 0 0 0 1 359060
-0.001810 0.003124 0.120647 -0.128124 -2.122143 -0.439501 -0.042472 1 0 0 0 0 0 1 360051
-0.001810 0.003124 0.120647 -0.128642 -2.124108 -0.439844 -0.042503 1 0 0 0 0 0 1 361049
-0.001810 0.003124 0.120647 -0.128941 -2.125866 -0.440183 -0.042534 1 0 0 0 0 0 1 362040
-0.001810 0.003124 0.120647 -0.129139 -2.127543 -0.440506 -0.042565 1 0 0 0 0 0 1 363056
-0.001810 0.003124 0.120647 -0.129277 -2.129132 -0.440827 -0.042596 1 0 0 0 0 0 1 364035
-0.001810 0.003124 0.120647 -0.129402 -2.130764 -0.441158 -0.042628 1 0 0 0 0 0 1 365060
-0.001810 0.003124 0.120647 -0.129519 -2.132323 -0.441480 -0.042659 1 0 0 0 0 0 1 366053
-0.001810 0.003124 0.120647 -0.129612 -2.133897 -0.441796 -0.042690 1 0 0 0 0 0 1 367053
-0.001810 0.003124 0.120647 -0.129698 -2.135450 -0.442131 -0.042722 1 0 0 0 0 0 1 368052
-0.001810 0.003124 0.120647 -0.129811 -2.137065 -0.442457 -0.042754 1 0 0 0 0 0 1 369075
-0.001810 0.003124 0.120647 -0.129901 -2.138586 -0.442776 -0.042784 1 0 0 0 0 0 1 370061
-0.001823 0.003110 0.120637 0.048929 -1.946470 -0.304193 -0.042816 1 0 0 0 0 0 1 371061
-0.001830 0.003103 0.120633 -0.013666 -2.018354 -0.374729 -0.042847 1 0 0 0 0 0 1 372058
-0.001833 0.003100 0.120632 -0.060790 -2.070861 -0.411466 -0.042879 1 0 0 0 0 0 1 373081
-0.001835 0.003098 0.120631 -0.086191 -2.099076 -0.425693 -0.042909 1 0 0 0 0 0 1 374064
-0.001836 0.003097 0.120631 -0.099192 -2.113988 -0.430989 -0.042941 1 0 0 0 0 0 1 375066
-0.001836 0.003097 0.120631 -0.105786 -2.122181 -0.433048 -0.042972 1 0 0 0 0 0 1 376064
-0.001836 0.003096 0.120631 -0.109145 -2.127036 -0.433975 -0.043003 1 0 0 0 0 0 1 377071
-0.001837 0.003096 0.120631 -0.110856 -2.130213 -0.434506 -0.043034 1 0 0 0 0 0 1 378060
-0.001837 0.003096 0.120631 -0.111758 -2.132581 -0.434902 -0.043066 1 0 0 0 0 0 1 379060
-0.001837 0.003096 0.120631 -0.112255 -2.134530 -0.435233 -0.043097 1 0 0 0 0 0 1 380062
-0.001837 0.003096 0.120631 -0.112534 -2.136309 -0.435566 -0.043129 1 0 0 0 0 0 1 381082
-0.001837 0.003096 0.120631 -0.112731 -2.137931 -0.435881 -0.043159 1 0 0 0 0 0 1 382061
-0.001837 0.003096 0.120631 -0.112860 -2.139540 -0.436202 -0.043191 1 0 0 0 0 0 1 383060
-0.001837 0.003096 0.120631 -0.112961 -2.141110 -0.436512 -0.043222 1 0 0 0 0 0 1 384060
-0.001837 0.003096 0.120631 -0.113053 -2.142690 -0.436838 -0.043254 1 0 0 0 0 0 1 385074
-0.001837 0.003096 0.120631 -0.113155 -2.144226 -0.437150 -0.043284 1 0 0 0 0 0 1 386062
-0.001837 0.003096 0.120631 -0.113235 -2.145784 -0.437459 -0.043316 1 0 0 0 0 0 1 387061
-0.001837 0.003096 0.120631 -0.113320 -2.147324 -0.437781 -0.043347 1 0 0 0 0 0 1 388062
-0.001837 0.003096 0.120631 -0.113406 -2.149021 -0.438119 -0.043381 1 0 0 0 0 0 1 389152
-0.001837 0.003096 0.120631 -0.113489 -2.150526 -0.438434 -0.043412 1 0 0 0 0 0 1 390131
-0.001837 0.003096 0.120631 -0.113567 -2.152080 -0.438742 -0.043443 1 0 0 0 0 0 1 391128
-0.001837 0.003096 0.120631 -0.113648 -2.153614 -0.439054 -0.043474 1 0 0 0 0 0 1 392118
-0.001837 0.003096 0.120631 -0.113734 -2.155174 -0.439381 -0.043505 1 0 0 0 0 0 1 393133
-0.001837 0.003096 0.120631 -0.113810 -2.156673 -0.439679 -0.043535 1 0 0 0 0 0 1 394095
-0.001837 0.003096 0.120631 -0.113895 -2.158216 -0.440002 -0.043567 1 0 0 0 0 0 1 395098
-0.001837 0.003096 0.120631 -0.113973 -2.159766 -0.440309 -0.043598 1 0 0 0 0 0 1 396093
-0.001837 0.003096 0.120631 -0.114059 -2.161337 -0.440638 -0.043630 1 0 0 0 0 0 1 397114
-0.001837 0.003096 0.120631 -0.114137 -2.162865 -0.440941 -0.043660 1 0 0 0 0 0 1 398095
-0.001837 0.003096 0.120631 -0.114221 -2.164467 -0.441267 -0.043693 1 0 0 0 0 0 1 399129
-0.001837 0.003096 0.120631 -0.114305 -2.166001 -0.441589 -0.043724 1 0 0 0 0 0 1 400127
-0.001837 0.003096 0.120631 -0.114387 -2.167620 -0.441910 -0.043756 1 0 0 0 0 0 1 401166
-0.001837 0.003096 0.120631 -0.114469 -2.169089 -0.442218 -0.043786 1 0 0 0 0 0 1 402122
-0.001837 0.003096 0.120631 -0.114548 -2.170655 -0.442529 -0.043818 1 0 0 0 0 0 1 403127
-0.001850 0.003082 0.120621 0.064414 -1.978345 -0.303643 -0.043849 1 0 0 0 0 0 1 404118
-0.001856 0.003075 0.120618 0.001996 -2.050147 -0.374195 -0.043881 1 0 0 0 0 0 1 405165
-0.001860 0.003072 0.120616 -0.045041 -2.102453 -0.410924 -0.043911 1 0 0 0 0 0 1 406128
-0.001861 0.003070 0.120616 -0.070398 -2.130645 -0.425139 -0.043942 1 0 0 0 0 0 1 407120
-0.001862 0.003069 0.120616 -0.083358 -2.145511 -0.430424 -0.043974 1 0 0 0 0 0 1 408118
-0.001863 0.003069 0.120616 -0.089919 -2.153669 -0.432491 -0.044005 1 0 0 0 0 0 1 409114
-0.001863 0.003068 0.120616 -0.093254 -2.158475 -0.433398 -0.044035 1 0 0 0 0 0 1 410095
-0.001863 0.003068 0.120616 -0.094970 -2.161659 -0.433926 -0.044067 1 0 0 0 0 0 1 411095
-0.001863 0.003068 0.120616 -0.095864 -2.164000 -0.434301 -0.044098 1 0 0 0 0 0 1 412094
-0.001863 0.003068 0.120616 -0.096333 -2.165970 -0.434647 -0.044130 1 0 0 0 0 0 1 413110
-0.001863 0.003068 0.120616 -0.096607 -2.167712 -0.434963 -0.044161 1 0 0 0 0 0 1 414116
-0.001863 0.003068 0.120616 -0.096786 -2.169343 -0.435271 -0.044192 1 0 0 0 0 0 1 415116
-0.001863 0.003068 0.120616 -0.096901 -2.170949 -0.435586 -0.044224 1 0 0 0 0 0 1 416123
-0.001863 0.003068 0.120616 -0.097000 -2.172578 -0.435907 -0.044256 1 0 0 0 0 0 1 417165
-0.001858 0.003051 0.120627 -0.168470 -1.932288 -0.590109 -0.044286 1 0 0 0 0 0 1 418116
-0.001855 0.003042 0.120631 -0.144509 -2.017510 -0.512734 -0.044317 1 0 0 0 0 0 1 419102
-0.001854 0.003037 0.120632 -0.125854 -2.082426 -0.472828 -0.044349 1 0 0 0 0 0 1 420116
-0.001853 0.003035 0.120633 -0.115655 -2.118174 -0.457814 -0.044380 1 0 0 0 0 0 1 421136
-0.001853 0.003034 0.120633 -0.110411 -2.137137 -0.452642 -0.044411 1 0 0 0 0 0 1 422113
-0.001852 0.003033 0.120633 -0.107781 -2.147484 -0.451028 -0.044442 1 0 0 0 0 0 1 423114
-0.001852 0.003033 0.120633 -0.106483 -2.153410 -0.450670 -0.044473 1 0 0 0 0 0 1 424102
-0.001852 0.003033 0.120633 -0.105871 -2.157196 -0.450763 -0.044505 1 0 0 0 0 0 1 425129
-0.001852 0.003033 0.120633 -0.105605 -2.159782 -0.450980 -0.044536 1 0 0 0 0 0 1 426100
-0.001852 0.003033 0.120633 -0.105501 -2.161875 -0.451278 -0.044567 1 0 0 0 0 0 1 427114
-0.001852 0.003033 0.120633 -0.105490 -2.163643 -0.451576 -0.044598 1 0 0 0 0 0 1 428098
-0.001852 0.003033 0.120633 -0.105524 -2.165381 -0.451908 -0.044631 1 0 0 0 0 0 1 429150
-0.001852 0.003033 0.120633 -0.105561 -2.166779 -0.452186 -0.044659 1 0 0 0 0 0 1 430034
-0.001865 0.003018 0.120623 0.073504 -1.974435 -0.312969 -0.044690 1 0 0 0 0 0 1 431033
-0.001872 0.003011 0.120619 0.011238 -2.045983 -0.383560 -0.044721 1 0 0 0 0 0 1 432042
-0.001875 0.003008 0.120618 -0.035726 -2.098252 -0.420329 -0.044752 1 0 0 0 0 0 1 433034
-0.001877 0.003006 0.120617 -0.061033 -2.126395 -0.434565 -0.044784 1 0 0 0 0 0 1 434042
-0.001878 0.003005 0.120617 -0.073975 -2.141211 -0.439867 -0.044815 1 0 0 0 0 0 1 435033
-0.001878 0.003005 0.120617 -0.080531 -2.149357 -0.441932 -0.044846 1 0 0 0 0 0 1 436042
-0.001878 0.003005 0.120617 -0.083856 -2.154145 -0.442846 -0.044877 1 0 0 0 0 0 1 437033
-0.001879 0.003005 0.120617 -0.085555 -2.157302 -0.443373 -0.044909 1 0 0 0 0 0 1 438043
-0.001879 0.003005 0.120617 -0.086443 -2.159616 -0.443745 -0.044940 1 0 0 0 0 0 1 439033
-0.001873 0.002987 0.120628 -0.158357 -1.919394 -0.597945 -0.044971 1 0 0 0 0 0 1 440034
-0.001871 0.002978 0.120632 -0.134625 -2.004836 -0.520712 -0.045003 1 0 0 0 0 0 1 441057
-0.001869 0.002974 0.120634 -0.116088 -2.069766 -0.480864 -0.045033 1 0 0 0 0 0 1 442033
-0.001869 0.002971 0.120634 -0.105924 -2.105531 -0.465883 -0.045065 1 0 0 0 0 0 1 443053
-0.001868 0.002970 0.120634 -0.100699 -2.124506 -0.460715 -0.045097 1 0 0 0 0 0 1 444056
-0.001868 0.002970 0.120634 -0.098073 -2.134785 -0.459114 -0.045127 1 0 0 0 0 0 1 445036
-0.001868 0.002969 0.120634 -0.096778 -2.140712 -0.458754 -0.045159 1 0 0 0 0 0 1 446042
-0.001868 0.002969 0.120634 -0.096158 -2.144436 -0.458843 -0.045190 1 0 0 0 0 0 1 447050
-0.001868 0.002969 0.120634 -0.095887 -2.147041 -0.459073 -0.045222 1 0 0 0 0 0 1 448055
-0.001868 0.002969 0.120634 -0.095780 -2.149115 -0.459369 -0.045253 1 0 0 0 0 0 1 449065
-0.001868 0.002969 0.120634 -0.095740 -2.150853 -0.459669 -0.045284 1 0 0 0 0 0 1 450052
-0.001868 0.002969 0.120634 -0.095782 -2.152426 -0.459983 -0.045314 1 0 0 0 0 0 1 451019
-0.001868 0.002969 0.120634 -0.095819 -2.153979 -0.460292 -0.045346 1 0 0 0 0 0 1 452019
-0.001868 0.002969 0.120634 -0.095875 -2.155563 -0.460620 -0.045378 1 0 0 0 0 0 1 453060
-0.001868 0.002969 0.120634 -0.095928 -2.157052 -0.460942 -0.045409 1 0 0 0 0 0 1 454059
-0.001868 0.002969 0.120634 -0.095997 -2.158555 -0.461260 -0.045440 1 0 0 0 0 0 1 455058
-0.001868 0.002969 0.120634 -0.096056 -2.160032 -0.461570 -0.045472 1 0 0 0 0 0 1 456058
-0.001868 0.002969 0.120634 -0.096127 -2.161564 -0.461892 -0.045504 1 0 0 0 0 0 1 457077
-0.001868 0.002969 0.120634 -0.096195 -2.163015 -0.462211 -0.045534 1 0 0 0 0 0 1 458061
-0.001863 0.002951 0.120646 -0.167811 -1.922092 -0.616369 -0.045566 1 0 0 0 0 0 1 459065
-0.001860 0.002942 0.120650 -0.143887 -2.007245 -0.539234 -0.045597 1 0 0 0 0 0 1 460062
-0.001859 0.002938 0.120651 -0.125242 -2.072088 -0.499445 -0.045628 1 0 0 0 0 0 1 461068
-0.001858 0.002936 0.120651 -0.115044 -2.107732 -0.484466 -0.045659 1 0 0 0 0 0 1 462058
-0.001858 0.002934 0.120652 -0.109794 -2.126665 -0.479328 -0.045690 1 0 0 0 0 0 1 463058
-0.001857 0.002934 0.120652 -0.107157 -2.136936 -0.477735 -0.045722 1 0 0 0 0 0 1 464059
-0.001857 0.002934 0.120652 -0.105869 -2.142909 -0.477400 -0.045755 1 0 0 0 0 0 1 465110
-0.001857 0.002933 0.120652 -0.105247 -2.146606 -0.477493 -0.045786 1 0 0 0 0 0 1 466118
-0.001857 0.002933 0.120652 -0.104981 -2.149139 -0.477728 -0.045817 1 0 0 0 0 0 1 467094
-0.001857 0.002933 0.120652 -0.104871 -2.151168 -0.478024 -0.045848 1 0 0 0 0 0 1 468093
-0.001857 0.002933 0.120652 -0.104855 -2.152954 -0.478356 -0.045880 1 0 0 0 0 0 1 469114
-0.001857 0.002933 0.120652 -0.104885 -2.154523 -0.478664 -0.045910 1 0 0 0 0 0 1 470093
-0.001852 0.002916 0.120663 -0.176564 -1.913386 -0.632788 -0.045942 1 0 0 0 0 0 1 471093
-0.001849 0.002907 0.120667 -0.152615 -1.998579 -0.555744 -0.045973 1 0 0 0 0 0 1 472090
-0.001848 0.002902 0.120668 -0.133976 -2.063466 -0.516012 -0.046005 1 0 0 0 0 0 1 473116
-0.001847 0.002900 0.120669 -0.123772 -2.099120 -0.501053 -0.046036 1 0 0 0 0 0 1 474120
-0.001847 0.002899 0.120669 -0.118538 -2.118037 -0.495927 -0.046068 1 0 0 0 0 0 1 475123
-0.001847 0.002898 0.120669 -0.115902 -2.128255 -0.494329 -0.046098 1 0 0 0 0 0 1 476092
-0.001847 0.002898 0.120669 -0.114621 -2.134179 -0.494007 -0.046130 1 0 0 0 0 0 1 477129
-0.001847 0.002898 0.120669 -0.114003 -2.137824 -0.494103 -0.046161 1 0 0 0 0 0 1 478115
-0.001847 0.002898 0.120669 -0.113736 -2.140364 -0.494353 -0.046192 1 0 0 0 0 0 1 479092
-0.001847 0.002898 0.120669 -0.113637 -2.142354 -0.494653 -0.046223 1 0 0 0 0 0 1 480090
-0.001847 0.002898 0.120669 -0.113639 -2.144112 -0.494987 -0.046255 1 0 0 0 0 0 1 481108
-0.001847 0.002898 0.120669 -0.113663 -2.145722 -0.495311 -0.046286 1 0 0 0 0 0 1 482118
-0.001847 0.002898 0.120669 -0.113716 -2.147198 -0.495639 -0.046317 1 0 0 0 0 0 1 483091
-0.001847 0.002898 0.120669 -0.113787 -2.148719 -0.495990 -0.046349 1 0 0 0 0 0 1 484122
-0.001847 0.002898 0.120669 -0.113850 -2.150236 -0.496336 -0.046381 1 0 0 0 0 0 1 485158
-0.001847 0.002898 0.120669 -0.113928 -2.151661 -0.496660 -0.046411 1 0 0 0 0 0 1 486127
-0.001847 0.002898 0.120669 -0.114004 -2.153101 -0.496992 -0.046442 1 0 0 0 0 0 1 487120
-0.001847 0.002898 0.120669 -0.114073 -2.154548 -0.497322 -0.046474 1 0 0 0 0 0 1 488125
-0.001847 0.002898 0.120669 -0.114154 -2.156016 -0.497655 -0.046505 1 0 0 0 0 0 1 489125
-0.001841 0.002880 0.120680 -0.185956 -1.914466 -0.651777 -0.046536 1 0 0 0 0 0 1 490115
-0.001839 0.002871 0.120684 -0.162036 -1.999612 -0.574844 -0.046568 1 0 0 0 0 0 1 491123
-0.001837 0.002866 0.120685 -0.143387 -2.064362 -0.535142 -0.046598 1 0 0 0 0 0 1 492091
-0.001837 0.002864 0.120686 -0.133206 -2.100024 -0.520225 -0.046630 1 0 0 0 0 0 1 493128
-0.001836 0.002863 0.120686 -0.127987 -2.118905 -0.515100 -0.046661 1 0 0 0 0 0 1 494116
-0.001836 0.002862 0.120686 -0.125354 -2.129098 -0.513518 -0.046692 1 0 0 0 0 0 1 495094
-0.001836 0.002862 0.120686 -0.124076 -2.134943 -0.513194 -0.046723 1 0 0 0 0 0 1 496091
-0.001836 0.002862 0.120686 -0.123462 -2.138624 -0.513302 -0.046755 1 0 0 0 0 0 1 497107
-0.001836 0.002862 0.120686 -0.123203 -2.141135 -0.513567 -0.046785 1 0 0 0 0 0 1 498083
-0.001836 0.002862 0.120686 -0.123116 -2.143151 -0.513883 -0.046817 1 0 0 0 0 0 1 499099
-0.001836 0.002862 0.120686 -0.123096 -2.144874 -0.514217 -0.046848 1 0 0 0 0 0 1 500114
-0.001836 0.002862 0.120686 -0.123147 -2.146505 -0.514568 -0.046881 1 0 0 0 0 0 1 501156
-0.001836 0.002862 0.120686 -0.123207 -2.147942 -0.514900 -0.046911 1 0 0 0 0 0 1 502114
-0.001836 0.002862 0.120686 -0.123276 -2.149390 -0.515237 -0.046942 1 0 0 0 0 0 1 503099
-0.001836 0.002862 0.120686 -0.123343 -2.150856 -0.515583 -0.046973 1 0 0 0 0 0 1 504112
-0.001836 0.002862 0.120686 -0.123433 -2.152329 -0.515940 -0.047005 1 0 0 0 0 0 1 505134
-0.001836 0.002862 0.120686 -0.123523 -2.153736 -0.516263 -0.047036 1 0 0 0 0 0 1 506111
-0.001836 0.002862 0.120686 -0.123598 -2.155161 -0.516618 -0.047067 1 0 0 0 0 0 1 507112
-0.001836 0.002862 0.120686 -0.123675 -2.156581 -0.516950 -0.047098 1 0 0 0 0 0 1 508097
-0.001831 0.002844 0.120697 -0.195579 -1.914763 -0.671083 -0.047130 1 0 0 0 0 0 1 509127
-0.001828 0.002835 0.120701 -0.171652 -1.999825 -0.594242 -0.047160 1 0 0 0 0 0 1 510097
-0.001827 0.002831 0.120702 -0.153023 -2.064616 -0.554605 -0.047192 1 0 0 0 0 0 1 511112
-0.001826 0.002828 0.120703 -0.142855 -2.100189 -0.539687 -0.047223 1 0 0 0 0 0 1 512096
-0.001826 0.002827 0.120703 -0.137632 -2.119120 -0.534608 -0.047256 1 0 0 0 0 0 1 513146
-0.001825 0.002827 0.120703 -0.135017 -2.129334 -0.533045 -0.047287 1 0 0 0 0 0 1 514156
-0.001825 0.002826 0.120703 -0.133720 -2.135012 -0.532690 -0.047315 1 0 0 0 0 0 1 515039
-0.001825 0.002826 0.120703 -0.133143 -2.138814 -0.532851 -0.047350 1 0 0 0 0 0 1 516156
-0.001825 0.002826 0.120703 -0.132864 -2.141178 -0.533076 -0.047378 1 0 0 0 0 0 1 517046
-0.001825 0.002826 0.120703 -0.132800 -2.143305 -0.533445 -0.047412 1 0 0 0 0 0 1 518155
-0.001825 0.002826 0.120703 -0.132797 -2.144985 -0.533778 -0.047444 1 0 0 0 0 0 1 519155
-0.001825 0.002826 0.120703 -0.132841 -2.146554 -0.534132 -0.047475 1 0 0 0 0 0 1 520165
-0.001825 0.002826 0.120703 -0.132892 -2.148034 -0.534484 -0.047506 1 0 0 0 0 0 1 521155
-0.001825 0.002826 0.120703 -0.132982 -2.149484 -0.534838 -0.047538 1 0 0 0 0 0 1 522163
-0.001825 0.002826 0.120703 -0.133072 -2.150931 -0.535182 -0.047569 1 0 0 0 0 0 1 523164
-0.001825 0.002826 0.120703 -0.133139 -2.152329 -0.535529 -0.047600 1 0 0 0 0 0 1 524155
-0.001825 0.002826 0.120703 -0.133233 -2.153763 -0.535890 -0.047631 1 0 0 0 0 0 1 525164
-0.001825 0.002826 0.120703 -0.133320 -2.155164 -0.536239 -0.047662 1 0 0 0 0 0 1 526155
-0.001825 0.002826 0.120703 -0.133409 -2.156601 -0.536597 -0.047694 1 0 0 0 0 0 1 527172
-0.001825 0.002826 0.120703 -0.133495 -2.157990 -0.536943 -0.047725 1 0 0 0 0 0 1 528155
-0.001820 0.002808 0.120714 -0.205497 -1.915812 -0.691062 -0.047756 1 0 0 0 0 0 1 529159
-0.001817 0.002799 0.120718 -0.181561 -2.000699 -0.614301 -0.047784 1 0 0 0 0 0 1 530035
-0.001816 0.002795 0.120720 -0.162957 -2.065449 -0.574716 -0.047815 1 0 0 0 0 0 1 531035
-0.001815 0.002793 0.120720 -0.152795 -2.101192 -0.559870 -0.047850 1 0 0 0 0 0 1 532170
-0.001815 0.002791 0.120720 -0.147584 -2.120028 -0.554785 -0.047882 1 0 0 0 0 0 1 533171
-0.001815 0.002791 0.120720 -0.144972 -2.130223 -0.553246 -0.047913 1 0 0 0 0 0 1 534174
-0.001815 0.002791 0.120720 -0.143707 -2.136031 -0.552925 -0.047944 1 0 0 0 0 0 1 535172
-0.001815 0.002790 0.120720 -0.143112 -2.139662 -0.553053 -0.047975 1 0 0 0 0 0 1 536173
-0.001814 0.002790 0.120720 -0.142837 -2.141962 -0.553283 -0.048002 1 0 0 0 0 0 1 537035
-0.001814 0.002790 0.120720 -0.142780 -2.144133 -0.553668 -0.048038 1 0 0 0 0 0 1 538183
-0.001828 0.002776 0.120710 0.037042 -1.951351 -0.413419 -0.048069 1 0 0 0 0 0 1 539180
-0.001834 0.002769 0.120707 -0.024882 -2.022321 -0.484110 -0.048101 1 0 0 0 0 0 1 540181
-0.001837 0.002766 0.120705 -0.071651 -2.074282 -0.520989 -0.048132 1 0 0 0 0 0 1 541172
-0.001839 0.002764 0.120705 -0.096867 -2.102070 -0.535259 -0.048159 1 0 0 0 0 0 1 542058
-0.001840 0.002763 0.120705 -0.109771 -2.116933 -0.540652 -0.048195 1 0 0 0 0 0 1 543186
-0.001840 0.002763 0.120705 -0.116327 -2.124931 -0.542757 -0.048226 1 0 0 0 0 0 1 544185
-0.001841 0.002763 0.120705 -0.119644 -2.129612 -0.543722 -0.048257 1 0 0 0 0 0 1 545183
-0.001841 0.002763 0.120705 -0.121353 -2.132625 -0.544292 -0.048288 1 0 0 0 0 0 1 546180
-0.001841 0.002762 0.120705 -0.122245 -2.134833 -0.544720 -0.048319 1 0 0 0 0 0 1 547180
-0.001841 0.002762 0.120705 -0.122733 -2.136622 -0.545101 -0.048351 1 0 0 0 0 0 1 548179
-0.001836 0.002745 0.120716 -0.195002 -1.894237 -0.699155 -0.048381 1 0 0 0 0 0 1 549163
-0.001833 0.002736 0.120720 -0.171207 -1.979232 -0.622526 -0.048409 1 0 0 0 0 0 1 550055
-0.001832 0.002731 0.120721 -0.152653 -2.044151 -0.583042 -0.048444 1 0 0 0 0 0 1 551162
-0.001831 0.002729 0.120722 -0.142498 -2.079706 -0.568186 -0.048476 1 0 0 0 0 0 1 552181
-0.001830 0.002728 0.120722 -0.137299 -2.098524 -0.563111 -0.048507 1 0 0 0 0 0 1 553182
-0.001830 0.002727 0.120722 -0.134681 -2.108681 -0.561559 -0.048538 1 0 0 0 0 0 1 554182
-0.001830 0.002727 0.120722 -0.133408 -2.114457 -0.561260 -0.048569 1 0 0 0 0 0 1 555180
-0.001830 0.002727 0.120722 -0.132808 -2.118043 -0.561379 -0.048601 1 0 0 0 0 0 1 556180
-0.001830 0.002727 0.120722 -0.132544 -2.120527 -0.561660 -0.048632 1 0 0 0 0 0 1 557184
-0.001830 0.002727 0.120722 -0.132461 -2.122436 -0.561992 -0.048663 1 0 0 0 0 0 1 558180
-0.001830 0.002727 0.120722 -0.132450 -2.124076 -0.562347 -0.048694 1 0 0 0 0 0 1 559179
-0.001830 0.002727 0.120722 -0.132494 -2.125571 -0.562696 -0.048726 1 0 0 0 0 0 1 560179
-0.001830 0.002727 0.120722 -0.132568 -2.127012 -0.563067 -0.048757 1 0 0 0 0 0 1 561182
-0.001830 0.002727 0.120722 -0.132634 -2.128403 -0.563421 -0.048788 1 0 0 0 0 0 1 562180
-0.001843 0.002713 0.120712 0.047161 -1.935305 -0.422859 -0.048819 1 0 0 0 0 0 1 563179
-0.001850 0.002706 0.120708 -0.014648 -2.005778 -0.493565 -0.048847 1 0 0 0 0 0 1 564054
-0.001853 0.002702 0.120707 -0.061384 -2.057721 -0.530536 -0.048881 1 0 0 0 0 0 1 565162
-0.001855 0.002700 0.120706 -0.086569 -2.085601 -0.544859 -0.048913 1 0 0 0 0 0 1 566181
-0.001856 0.002700 0.120706 -0.099460 -2.100254 -0.550221 -0.048945 1 0 0 0 0 0 1 567188
-0.001856 0.002699 0.120706 -0.105993 -2.108189 -0.552322 -0.048975 1 0 0 0 0 0 1 568174
-0.001856 0.002699 0.120706 -0.109318 -2.112916 -0.553316 -0.049009 1 0 0 0 0 0 1 569243
-0.001856 0.002699 0.120706 -0.111020 -2.115904 -0.553891 -0.049040 1 0 0 0 0 0 1 570247
-0.001856 0.002699 0.120706 -0.111893 -2.118028 -0.554303 -0.049070 1 0 0 0 0 0 1 571216
-0.001856 0.002699 0.120706 -0.112368 -2.119795 -0.554677 -0.049102 1 0 0 0 0 0 1 572215
-0.001856 0.002699 0.120706 -0.112659 -2.121381 -0.555061 -0.049134 1 0 0 0 0 0 1 573245
-0.001856 0.002699 0.120706 -0.112829 -2.122817 -0.555399 -0.049165 1 0 0 0 0 0 1 574236
-0.001856 0.002699 0.120706 -0.112947 -2.124189 -0.555756 -0.049195 1 0 0 0 0 0 1 575216
-0.001856 0.002699 0.120706 -0.113048 -2.125596 -0.556117 -0.049227 1 0 0 0 0 0 1 576237
-0.001856 0.002699 0.120706 -0.113138 -2.126942 -0.556457 -0.049258 1 0 0 0 0 0 1 577220
-0.001856 0.002699 0.120706 -0.113211 -2.128283 -0.556807 -0.049289 1 0 0 0 0 0 1 578213
-0.001856 0.002699 0.120706 -0.113292 -2.129673 -0.557174 -0.049321 1 0 0 0 0 0 1 579236
-0.001856 0.002699 0.120706 -0.113363 -2.130984 -0.557518 -0.049351 1 0 0 0 0 0 1 580207
-0.001869 0.002685 0.120696 0.066473 -1.937834 -0.416724 -0.049383 1 0 0 0 0 0 1 581222
-0.001876 0.002678 0.120692 0.004756 -2.008360 -0.487526 -0.049415 1 0 0 0 0 0 1 582236
-0.001879 0.002674 0.120691 -0.041903 -2.060064 -0.524455 -0.049446 1 0 0 0 0 0 1 583220
-0.001881 0.002673 0.120691 -0.067048 -2.087899 -0.538782 -0.049477 1 0 0 0 0 0 1 584237
-0.001882 0.002672 0.120690 -0.079913 -2.102520 -0.544124 -0.049509 1 0 0 0 0 0 1 585241
-0.001882 0.002671 0.120690 -0.086414 -2.110342 -0.546211 -0.049538 1 0 0 0 0 0 1 586164
-0.001883 0.002671 0.120690 -0.089725 -2.114950 -0.547158 -0.049568 1 0 0 0 0 0 1 587152
-0.001883 0.002671 0.120690 -0.091409 -2.117943 -0.547721 -0.049600 1 0 0 0 0 0 1 588162
-0.001877 0.002653 0.120701 -0.164366 -1.875588 -0.701832 -0.049631 1 0 0 0 0 0 1 589153
-0.001875 0.002644 0.120705 -0.140938 -1.960936 -0.625448 -0.049662 1 0 0 0 0 0 1 590149
-0.001886 0.002626 0.120696 0.057342 -1.831303 -0.444636 -0.049694 1 0 0 0 0 0 1 591162
-0.001892 0.002616 0.120693 0.005865 -1.935903 -0.500308 -0.049725 1 0 0 0 0 0 1 592152
-0.001895 0.002612 0.120692 -0.035494 -2.005012 -0.531856 -0.049756 1 0 0 0 0 0 1 593162
-0.001897 0.002609 0.120692 -0.057935 -2.041572 -0.544296 -0.049787 1 0 0 0 0 0 1 594153
-0.001898 0.002608 0.120692 -0.069439 -2.060568 -0.548993 -0.049819 1 0 0 0 0 0 1 595162
-0.001898 0.002608 0.120692 -0.075266 -2.070681 -0.550864 -0.049850 1 0 0 0 0 0 1 596152
-0.001898 0.002607 0.120692 -0.078212 -2.076391 -0.551737 -0.049881 1 0 0 0 0 0 1 597162
-0.001898 0.002607 0.120692 -0.079706 -2.079877 -0.552274 -0.049912 1 0 0 0 0 0 1 598152
-0.001898 0.002607 0.120692 -0.080498 -2.082279 -0.552690 -0.049944 1 0 0 0 0 0 1 599161
-0.001898 0.002607 0.120692 -0.080902 -2.084122 -0.553049 -0.049975 1 0 0 0 0 0 1 600152
-0.001879 0.002603 0.120682 -0.343843 -2.021858 -0.418126 -0.050006 1 0 0 0 0 0 1 601161
-0.001870 0.002600 0.120678 -0.251542 -2.046786 -0.485903 -0.050038 1 0 0 0 0 0 1 602171
-0.001865 0.002599 0.120677 -0.183701 -2.064648 -0.521275 -0.050069 1 0 0 0 0 0 1 603163
-0.001876 0.002585 0.120667 0.032024 -1.880013 -0.393460 -0.050100 1 0 0 0 0 0 1 604164
-0.001881 0.002577 0.120663 -0.011484 -1.954447 -0.469135 -0.050131 1 0 0 0 0 0 1 605162
-0.001884 0.002574 0.120662 -0.049037 -2.008077 -0.507802 -0.050162 1 0 0 0 0 0 1 606158
-0.001885 0.002572 0.120661 -0.069657 -2.036819 -0.522714 -0.050194 1 0 0 0 0 0 1 607169
-0.001886 0.002571 0.120661 -0.080247 -2.051862 -0.528240 -0.050225 1 0 0 0 0 0 1 608167
-0.001886 0.002571 0.120661 -0.085623 -2.059983 -0.530417 -0.050256 1 0 0 0 0 0 1 609166
-0.001887 0.002571 0.120661 -0.088369 -2.064685 -0.531383 -0.050288 1 0 0 0 0 0 1 610168
-0.001887 0.002570 0.120661 -0.089763 -2.067679 -0.531944 -0.050319 1 0 0 0 0 0 1 611169
-0.001887 0.002570 0.120661 -0.090499 -2.069783 -0.532347 -0.050350 1 0 0 0 0 0 1 612157
-0.001887 0.002570 0.120661 -0.090896 -2.071507 -0.532703 -0.050382 1 0 0 0 0 0 1 613171
-0.001900 0.002556 0.120651 0.088748 -1.878584 -0.391337 -0.050413 1 0 0 0 0 0 1 614168
-0.001906 0.002549 0.120647 0.027182 -1.948847 -0.462245 -0.050444 1 0 0 0 0 0 1 615169
-0.001910 0.002546 0.120646 -0.019374 -2.000386 -0.499238 -0.050474 1 0 0 0 0 0 1 616145
-0.001911 0.002544 0.120645 -0.044478 -2.028145 -0.513584 -0.050507 1 0 0 0 0 0 1 617175
-0.001912 0.002543 0.120645 -0.057309 -2.042672 -0.518912 -0.050538 1 0 0 0 0 0 1 618170
-0.001913 0.002543 0.120645 -0.063812 -2.050549 -0.520996 -0.050569 1 0 0 0 0 0 1 619173
-0.001913 0.002543 0.120645 -0.067095 -2.055093 -0.521942 -0.050600 1 0 0 0 0 0 1 620170
-0.001913 0.002543 0.120645 -0.068748 -2.058007 -0.522470 -0.050632 1 0 0 0 0 0 1 621171
-0.001913 0.002542 0.120645 -0.069614 -2.060075 -0.522867 -0.050662 1 0 0 0 0 0 1 622160
-0.001913 0.002542 0.120645 -0.070061 -2.061737 -0.523205 -0.050693 1 0 0 0 0 0 1 623139
-0.001913 0.002542 0.120645 -0.070298 -2.063248 -0.523551 -0.050725 1 0 0 0 0 0 1 624170
-0.001913 0.002542 0.120645 -0.070449 -2.064610 -0.523873 -0.050756 1 0 0 0 0 0 1 625165
-0.001913 0.002542 0.120645 -0.070550 -2.065944 -0.524196 -0.050788 1 0 0 0 0 0 1 626169
-0.001913 0.002542 0.120645 -0.070626 -2.067234 -0.524526 -0.050819 1 0 0 0 0 0 1 627169
-0.001913 0.002542 0.120645 -0.070677 -2.068525 -0.524848 -0.050850 1 0 0 0 0 0 1 628168
-0.001913 0.002542 0.120645 -0.070721 -2.069801 -0.525172 -0.050882 1 0 0 0 0 0 1 629170
-0.001913 0.002542 0.120645 -0.070772 -2.071079 -0.525481 -0.050913 1 0 0 0 0 0 1 630169
-0.001913 0.002542 0.120645 -0.070808 -2.072340 -0.525814 -0.050944 1 0 0 0 0 0 1 631167
-0.001894 0.002538 0.120635 -0.333756 -2.009749 -0.390685 -0.050975 1 0 0 0 0 0 1 632173
-0.001885 0.002536 0.120632 -0.241519 -2.034406 -0.458403 -0.051006 1 0 0 0 0 0 1 633169
-0.001893 0.002520 0.120620 0.006178 -1.857716 -0.351837 -0.051038 1 0 0 0 0 0 1 634169
-0.001897 0.002513 0.120616 -0.019343 -1.936150 -0.436126 -0.051068 1 0 0 0 0 0 1 635138
-0.001899 0.002509 0.120615 -0.047761 -1.991778 -0.477909 -0.051100 1 0 0 0 0 0 1 636168
-0.001900 0.002507 0.120615 -0.063803 -2.021483 -0.493902 -0.051132 1 0 0 0 0 0 1 637171
-0.001901 0.002507 0.120614 -0.072129 -2.036982 -0.499802 -0.051163 1 0 0 0 0 0 1 638168
-0.001901 0.002506 0.120614 -0.076374 -2.045309 -0.502078 -0.051194 1 0 0 0 0 0 1 639168
-0.001901 0.002506 0.120614 -0.078531 -2.050096 -0.503070 -0.051225 1 0 0 0 0 0 1 640170
-0.001902 0.002506 0.120614 -0.079653 -2.053114 -0.503613 -0.051257 1 0 0 0 0 0 1 641170
-0.001902 0.002506 0.120614 -0.080222 -2.055232 -0.504010 -0.051288 1 0 0 0 0 0 1 642166
-0.001902 0.002506 0.120614 -0.080540 -2.056919 -0.504332 -0.051319 1 0 0 0 0 0 1 643165
-0.001902 0.002506 0.120614 -0.080726 -2.058372 -0.504653 -0.051350 1 0 0 0 0 0 1 644155
-0.001902 0.002506 0.120614 -0.080840 -2.059732 -0.504971 -0.051381 1 0 0 0 0 0 1 645147
-0.001902 0.002506 0.120614 -0.080921 -2.061076 -0.505278 -0.051413 1 0 0 0 0 0 1 646168
-0.001902 0.002506 0.120614 -0.080992 -2.062334 -0.505583 -0.051444 1 0 0 0 0 0 1 647163
-0.001902 0.002506 0.120614 -0.081046 -2.063576 -0.505882 -0.051474 1 0 0 0 0 0 1 648139
-0.001902 0.002506 0.120614 -0.081097 -2.064869 -0.506199 -0.051507 1 0 0 0 0 0 1 649170
-0.001902 0.002506 0.120614 -0.081154 -2.066127 -0.506512 -0.051538 1 0 0 0 0 0 1 650167
-0.001902 0.002506 0.120614 -0.081201 -2.067393 -0.506813 -0.051569 1 0 0 0 0 0 1 651168
-0.001902 0.002506 0.120614 -0.081253 -2.068635 -0.507126 -0.051600 1 0 0 0 0 0 1 652167
-0.001902 0.002506 0.120614 -0.081303 -2.069889 -0.507435 -0.051631 1 0 0 0 0 0 1 653169
-0.001902 0.002506 0.120614 -0.081339 -2.071105 -0.507719 -0.051662 1 0 0 0 0 0 1 654138
-0.001902 0.002506 0.120614 -0.081399 -2.072376 -0.508043 -0.051693 1 0 0 0 0 0 1 655154
-0.001915 0.002492 0.120604 0.098521 -1.879121 -0.366220 -0.051725 1 0 0 0 0 0 1 656161
-0.001921 0.002485 0.120600 0.037251 -1.948968 -0.437144 -0.051756 1 0 0 0 0 0 1 657140
-0.001925 0.002481 0.120599 -0.009164 -2.000447 -0.474169 -0.051790 1 0 0 0 0 0 1 658231
-0.001926 0.002479 0.120599 -0.034173 -2.028042 -0.488471 -0.051821 1 0 0 0 0 0 1 659218
-0.001927 0.002479 0.120599 -0.046950 -2.042514 -0.493796 -0.051852 1 0 0 0 0 0 1 660233
-0.001927 0.002478 0.120598 -0.053418 -2.050344 -0.495850 -0.051884 1 0 0 0 0 0 1 661234
-0.001928 0.002478 0.120598 -0.056673 -2.054833 -0.496757 -0.051914 1 0 0 0 0 0 1 662216
-0.001928 0.002478 0.120598 -0.058337 -2.057727 -0.497273 -0.051946 1 0 0 0 0 0 1 663233
-0.001928 0.002478 0.120598 -0.059184 -2.059755 -0.497652 -0.051977 1 0 0 0 0 0 1 664215
-0.001928 0.002478 0.120598 -0.059635 -2.061429 -0.497974 -0.052008 1 0 0 0 0 0 1 665232
-0.001928 0.002478 0.120598 -0.059865 -2.062847 -0.498281 -0.052039 1 0 0 0 0 0 1 666215
-0.001928 0.002478 0.120598 -0.060009 -2.064201 -0.498586 -0.052071 1 0 0 0 0 0 1 667230
-0.001928 0.002478 0.120598 -0.060090 -2.065502 -0.498891 -0.052102 1 0 0 0 0 0 1 668231
-0.001928 0.002478 0.120598 -0.060157 -2.066745 -0.499195 -0.052133 1 0 0 0 0 0 1 669219
-0.001928 0.002478 0.120598 -0.060202 -2.067919 -0.499464 -0.052162 1 0 0 0 0 0 1 670159
-0.001928 0.002478 0.120598 -0.060246 -2.069156 -0.499765 -0.052193 1 0 0 0 0 0 1 671150
-0.001928 0.002478 0.120598 -0.060283 -2.070407 -0.500068 -0.052225 1 0 0 0 0 0 1 672159
-0.001928 0.002478 0.120598 -0.060319 -2.071634 -0.500364 -0.052256 1 0 0 0 0 0 1 673150
-0.001928 0.002478 0.120598 -0.060352 -2.072885 -0.500657 -0.052287 1 0 0 0 0 0 1 674151
-0.001928 0.002478 0.120598 -0.060390 -2.074107 -0.500961 -0.052318 1 0 0 0 0 0 1 675145
-0.001928 0.002478 0.120598 -0.060432 -2.075382 -0.501264 -0.052350 1 0 0 0 0 0 1 676159
-0.001928 0.002478 0.120598 -0.060463 -2.076593 -0.501562 -0.052381 1 0 0 0 0 0 1 677151
-0.001928 0.002478 0.120598 -0.060499 -2.077839 -0.501863 -0.052412 1 0 0 0 0 0 1 678158
-0.001928 0.002478 0.120598 -0.060531 -2.079079 -0.502153 -0.052443 1 0 0 0 0 0 1 679150
-0.001928 0.002478 0.120598 -0.060591 -2.080325 -0.502461 -0.052475 1 0 0 0 0 0 1 680159
-0.001928 0.002478 0.120598 -0.060610 -2.081548 -0.502759 -0.052506 1 0 0 0 0 0 1 681152
-0.001928 0.002478 0.120598 -0.060640 -2.082787 -0.503048 -0.052537 1 0 0 0 0 0 1 682143
-0.001928 0.002478 0.120598 -0.060679 -2.084040 -0.503360 -0.052569 1 0 0 0 0 0 1 683163
-0.001928 0.002478 0.120598 -0.060712 -2.085292 -0.503653 -0.052600 1 0 0 0 0 0 1 684165
-0.001928 0.002478 0.120598 -0.060759 -2.086530 -0.503965 -0.052631 1 0 0 0 0 0 1 685165
-0.001928 0.002478 0.120598 -0.060789 -2.087766 -0.504261 -0.052663 1 0 0 0 0 0 1 686170
-0.001928 0.002478 0.120598 -0.060832 -2.088991 -0.504541 -0.052693 1 0 0 0 0 0 1 687153
-0.001928 0.002478 0.120598 -0.060870 -2.090251 -0.504864 -0.052725 1 0 0 0 0 0 1 688169
-0.001928 0.002478 0.120598 -0.060898 -2.091483 -0.505159 -0.052757 1 0 0 0 0 0 1 689171
-0.001928 0.002478 0.120598 -0.060929 -2.092728 -0.505450 -0.052788 1 0 0 0 0 0 1 690167
-0.001928 0.002478 0.120598 -0.060968 -2.093956 -0.505755 -0.052819 1 0 0 0 0 0 1 691167
-0.001928 0.002478 0.120598 -0.061000 -2.095193 -0.506045 -0.052850 1 0 0 0 0 0 1 692157
-0.001928 0.002478 0.120598 -0.061048 -2.096442 -0.506360 -0.052881 1 0 0 0 0 0 1 693166
-0.001928 0.002478 0.120598 -0.061089 -2.097669 -0.506647 -0.052913 1 0 0 0 0 0 1 694166
-0.001928 0.002478 0.120598 -0.061111 -2.098920 -0.506945 -0.052944 1 0 0 0 0 0 1 695166
-0.001928 0.002478 0.120598 -0.061148 -2.100144 -0.507249 -0.052975 1 0 0 0 0 0 1 696162
-0.001928 0.002478 0.120598 -0.061193 -2.101400 -0.507558 -0.053006 1 0 0 0 0 0 1 697169
-0.001928 0.002478 0.120598 -0.061219 -2.102641 -0.507844 -0.053038 1 0 0 0 0 0 1 698168
-0.001928 0.002478 0.120598 -0.061257 -2.103866 -0.508149 -0.053069 1 0 0 0 0 0 1 699166
-0.001928 0.002478 0.120598 -0.061289 -2.105114 -0.508441 -0.053100 1 0 0 0 0 0 1 700165
-0.001928 0.002478 0.120598 -0.061349 -2.106351 -0.508747 -0.053131 1 0 0 0 0 0 1 701167
-0.001928 0.002478 0.120598 -0.061368 -2.107582 -0.509047 -0.053163 1 0 0 0 0 0 1 702166
-0.001928 0.002478 0.120598 -0.061398 -2.108835 -0.509340 -0.053194 1 0 0 0 0 0 1 703169
-0.001928 0.002478 0.120598 -0.061437 -2.110060 -0.509644 -0.053225 1 0 0 0 0 0 1 704166
-0.001928 0.002478 0.120598 -0.061482 -2.111308 -0.509951 -0.053256 1 0 0 0 0 0 1 705167
-0.001928 0.002478 0.120598 -0.061507 -2.112549 -0.510238 -0.053288 1 0 0 0 0 0 1 706166
-0.001928 0.002478 0.120598 -0.061544 -2.113745 -0.510535 -0.053318 1 0 0 0 0 0 1 707140
-0.001928 0.002478 0.120598 -0.061590 -2.115015 -0.510827 -0.053350 1 0 0 0 0 0 1 708159
-0.001928 0.002478 0.120598 -0.061626 -2.116229 -0.511138 -0.053381 1 0 0 0 0 0 1 709138
-0.001928 0.002478 0.120598 -0.061655 -2.117494 -0.511441 -0.053413 1 0 0 0 0 0 1 710166
-0.001928 0.002478 0.120598 -0.061687 -2.118744 -0.511733 -0.053444 1 0 0 0 0 0 1 711167
-0.001928 0.002478 0.120598 -0.061725 -2.119970 -0.512038 -0.053475 1 0 0 0 0 0 1 712165
-0.001928 0.002478 0.120598 -0.061770 -2.121220 -0.512345 -0.053506 1 0 0 0 0 0 1 713167
-0.001928 0.002478 0.120598 -0.061808 -2.122450 -0.512623 -0.053537 1 0 0 0 0 0 1 714160
-0.001928 0.002478 0.120598 -0.061834 -2.123652 -0.512927 -0.053568 1 0 0 0 0 0 1 715137
-0.001928 0.002478 0.120598 -0.061871 -2.124926 -0.513236 -0.053600 1 0 0 0 0 0 1 716166
-0.001928 0.002478 0.120598 -0.061903 -2.126178 -0.513529 -0.053631 1 0 0 0 0 0 1 717168
-0.001928 0.002478 0.120598 -0.061950 -2.127410 -0.513839 -0.053663 1 0 0 0 0 0 1 718163
-0.001928 0.002478 0.120598 -0.061975 -2.128619 -0.514119 -0.053693 1 0 0 0 0 0 1 719137
-0.001928 0.002478 0.120598 -0.062014 -2.129880 -0.514432 -0.053725 1 0 0 0 0 0 1 720164
-0.001928 0.002478 0.120598 -0.062050 -2.131122 -0.514732 -0.053756 1 0 0 0 0 0 1 721167
-0.001928 0.002478 0.120598 -0.062102 -2.132339 -0.515016 -0.053787 1 0 0 0 0 0 1 722136
-0.001928 0.002478 0.120598 -0.062124 -2.133584 -0.515326 -0.053818 1 0 0 0 0 0 1 723153
-0.001928 0.002478 0.120598 -0.062159 -2.134822 -0.515626 -0.053850 1 0 0 0 0 0 1 724154
-0.001928 0.002478 0.120598 -0.062191 -2.136081 -0.515920 -0.053881 1 0 0 0 0 0 1 725161
-0.001928 0.002478 0.120598 -0.062239 -2.137325 -0.516234 -0.053913 1 0 0 0 0 0 1 726166
-0.001928 0.002478 0.120598 -0.062264 -2.138562 -0.516520 -0.053944 1 0 0 0 0 0 1 727163
-0.001928 0.002478 0.120598 -0.062302 -2.139791 -0.516825 -0.053975 1 0 0 0 0 0 1 728164
-0.001928 0.002478 0.120598 -0.062351 -2.141031 -0.517120 -0.054006 1 0 0 0 0 0 1 729168
-0.001928 0.002478 0.120598 -0.062381 -2.142288 -0.517423 -0.054038 1 0 0 0 0 0 1 730164
-0.001928 0.002478 0.120598 -0.062412 -2.143508 -0.517723 -0.054069 1 0 0 0 0 0 1 731163
-0.001928 0.002478 0.120598 -0.062447 -2.144746 -0.518023 -0.054100 1 0 0 0 0 0 1 732164
-0.001928 0.002478 0.120598 -0.062480 -2.145998 -0.518316 -0.054131 1 0 0 0 0 0 1 733166
-0.001928 0.002478 0.120598 -0.062527 -2.147233 -0.518627 -0.054163 1 0 0 0 0 0 1 734164
-0.001928 0.002478 0.120598 -0.062565 -2.148466 -0.518907 -0.054194 1 0 0 0 0 0 1 735159
-0.001928 0.002478 0.120598 -0.062592 -2.149685 -0.519214 -0.054225 1 0 0 0 0 0 1 736150
-0.001928 0.002478 0.120598 -0.062628 -2.150932 -0.519517 -0.054256 1 0 0 0 0 0 1 737158
-0.001928 0.002478 0.120598 -0.062668 -2.152179 -0.519813 -0.054287 1 0 0 0 0 0 1 738148
-0.001928 0.002478 0.120598 -0.062700 -2.153410 -0.520115 -0.054319 1 0 0 0 0 0 1 739156
-0.001928 0.002478 0.120598 -0.062735 -2.154637 -0.520412 -0.054350 1 0 0 0 0 0 1 740148
-0.001928 0.002478 0.120598 -0.062768 -2.155888 -0.520705 -0.054381 1 0 0 0 0 0 1 741149
-0.001928 0.002478 0.120598 -0.062815 -2.157126 -0.521017 -0.054412 1 0 0 0 0 0 1 742149
-0.001928 0.002478 0.120598 -0.062853 -2.158373 -0.521300 -0.054444 1 0 0 0 0 0 1 743156
-0.001928 0.002478 0.120598 -0.062881 -2.159592 -0.521607 -0.054475 1 0 0 0 0 0 1 744147
-0.001928 0.002478 0.120598 -0.062916 -2.160842 -0.521911 -0.054506 1 0 0 0 0 0 1 745157
-0.001928 0.002478 0.120598 -0.062957 -2.162089 -0.522207 -0.054537 1 0 0 0 0 0 1 746147
-0.001928 0.002478 0.120598 -0.062989 -2.163321 -0.522509 -0.054569 1 0 0 0 0 0 1 747156
-0.001928 0.002478 0.120598 -0.063024 -2.164547 -0.522806 -0.054600 1 0 0 0 0 0 1 748147
-0.001928 0.002478 0.120598 -0.063069 -2.165795 -0.523092 -0.054631 1 0 0 0 0 0 1 749148
-0.001928 0.002478 0.120598 -0.063106 -2.167045 -0.523412 -0.054662 1 0 0 0 0 0 1 750156
-0.001928 0.002478 0.120598 -0.063133 -2.168264 -0.523704 -0.054693 1 0 0 0 0 0 1 751147
-0.001928 0.002478 0.120598 -0.063166 -2.169524 -0.523998 -0.054725 1 0 0 0 0 0 1 752156
-0.001928 0.002478 0.120598 -0.063204 -2.170762 -0.524306 -0.054756 1 0 0 0 0 0 1 753163
-0.001923 0.002460 0.120610 -0.135745 -1.925756 -0.678669 -0.054788 1 0 0 0 0 0 1 754162
-0.001920 0.002451 0.120613 -0.112141 -2.010062 -0.602769 -0.054818 1 0 0 0 0 0 1 755151
-0.001919 0.002447 0.120615 -0.093620 -2.074302 -0.563529 -0.054850 1 0 0 0 0 0 1 756160
-0.001918 0.002444 0.120615 -0.083463 -2.109468 -0.548761 -0.054881 1 0 0 0 0 0 1 757164
-0.001917 0.002443 0.120615 -0.078238 -2.128011 -0.543682 -0.054913 1 0 0 0 0 0 1 758164
-0.001917 0.002443 0.120615 -0.075574 -2.137946 -0.542094 -0.054944 1 0 0 0 0 0 1 759158
-0.001917 0.002442 0.120615 -0.074268 -2.143550 -0.541748 -0.054975 1 0 0 0 0 0 1 760165
-0.001917 0.002442 0.120615 -0.073620 -2.146972 -0.541815 -0.055006 1 0 0 0 0 0 1 761167
-0.001917 0.002442 0.120615 -0.073317 -2.149286 -0.542051 -0.055038 1 0 0 0 0 0 1 762165
-0.001917 0.002442 0.120615 -0.073188 -2.151060 -0.542326 -0.055069 1 0 0 0 0 0 1 763161
-0.001917 0.002442 0.120615 -0.073146 -2.152560 -0.542623 -0.055100 1 0 0 0 0 0 1 764165
-0.001917 0.002442 0.120615 -0.073145 -2.153925 -0.542932 -0.055131 1 0 0 0 0 0 1 765166
-0.001917 0.002442 0.120615 -0.073158 -2.155201 -0.543237 -0.055163 1 0 0 0 0 0 1 766164
-0.001917 0.002442 0.120615 -0.073187 -2.156461 -0.543544 -0.055194 1 0 0 0 0 0 1 767166
-0.001917 0.002442 0.120615 -0.073220 -2.157710 -0.543858 -0.055225 1 0 0 0 0 0 1 768168
-0.001917 0.002442 0.120615 -0.073273 -2.158924 -0.544159 -0.055256 1 0 0 0 0 0 1 769163
-0.001917 0.002442 0.120615 -0.073300 -2.160158 -0.544465 -0.055288 1 0 0 0 0 0 1 770163
-0.001917 0.002442 0.120615 -0.073348 -2.161390 -0.544779 -0.055319 1 0 0 0 0 0 1 771163
-0.001917 0.002442 0.120615 -0.073382 -2.162604 -0.545081 -0.055350 1 0 0 0 0 0 1 772164
-0.001917 0.002442 0.120615 -0.073426 -2.163803 -0.545393 -0.055381 1 0 0 0 0 0 1 773156
-0.001917 0.002442 0.120615 -0.073464 -2.165043 -0.545697 -0.055413 1 0 0 0 0 0 1 774163
-0.001917 0.002442 0.120615 -0.073526 -2.166272 -0.546004 -0.055444 1 0 0 0 0 0 1 775164
-0.001917 0.002442 0.120615 -0.073550 -2.167488 -0.546312 -0.055475 1 0 0 0 0 0 1 776164
-0.001912 0.002424 0.120627 -0.146205 -1.922077 -0.700698 -0.055506 1 0 0 0 0 0 1 777145
-0.001909 0.002415 0.120630 -0.122595 -2.006459 -0.624931 -0.055540 1 0 0 0 0 0 1 778237
-0.001908 0.002411 0.120632 -0.104109 -2.070662 -0.585750 -0.055571 1 0 0 0 0 0 1 779231
-0.001907 0.002408 0.120632 -0.093961 -2.105769 -0.570987 -0.055601 1 0 0 0 0 0 1 780207
-0.001907 0.002407 0.120632 -0.088727 -2.124273 -0.565931 -0.055633 1 0 0 0 0 0 1 781208
-0.001907 0.002407 0.120632 -0.086080 -2.134191 -0.564354 -0.055664 1 0 0 0 0 0 1 782209
-0.001906 0.002406 0.120633 -0.084779 -2.139826 -0.564022 -0.055696 1 0 0 0 0 0 1 783249
-0.001906 0.002406 0.120633 -0.084140 -2.143201 -0.564100 -0.055727 1 0 0 0 0 0 1 784236
-0.001906 0.002406 0.120633 -0.083837 -2.145484 -0.564333 -0.055758 1 0 0 0 0 0 1 785215
-0.001906 0.002406 0.120633 -0.083717 -2.147223 -0.564621 -0.055789 1 0 0 0 0 0 1 786206
-0.001906 0.002406 0.120633 -0.083669 -2.148703 -0.564933 -0.055820 1 0 0 0 0 0 1 787207
-0.001906 0.002406 0.120633 -0.083683 -2.150045 -0.565245 -0.055851 1 0 0 0 0 0 1 788206
-0.001906 0.002406 0.120633 -0.083708 -2.151326 -0.565559 -0.055883 1 0 0 0 0 0 1 789207
-0.001906 0.002406 0.120633 -0.083734 -2.152559 -0.565866 -0.055914 1 0 0 0 0 0 1 790206
-0.001906 0.002406 0.120633 -0.083789 -2.153797 -0.566195 -0.055946 1 0 0 0 0 0 1 791226
-0.001906 0.002406 0.120633 -0.083820 -2.154990 -0.566504 -0.055976 1 0 0 0 0 0 1 792206
-0.001901 0.002388 0.120644 -0.156566 -1.909318 -0.720867 -0.056008 1 0 0 0 0 0 1 793208
-0.001898 0.002379 0.120647 -0.132969 -1.993610 -0.645189 -0.056040 1 0 0 0 0 0 1 794243
-0.001897 0.002375 0.120649 -0.114472 -2.057775 -0.606047 -0.056071 1 0 0 0 0 0 1 795234
-0.001896 0.002373 0.120649 -0.104333 -2.092882 -0.591328 -0.056102 1 0 0 0 0 0 1 796238
-0.001896 0.002371 0.120649 -0.099110 -2.111377 -0.586270 -0.056133 1 0 0 0 0 0 1 797233
-0.001896 0.002371 0.120650 -0.096481 -2.121285 -0.584720 -0.056165 1 0 0 0 0 0 1 798241
-0.001896 0.002371 0.120650 -0.095162 -2.126806 -0.584377 -0.056195 1 0 0 0 0 0 1 799207
-0.001896 0.002370 0.120650 -0.094546 -2.130226 -0.584471 -0.056227 1 0 0 0 0 0 1 800233
-0.001896 0.002370 0.120650 -0.094247 -2.132503 -0.584720 -0.056259 1 0 0 0 0 0 1 801237
-0.001896 0.002370 0.120650 -0.094128 -2.134246 -0.585014 -0.056290 1 0 0 0 0 0 1 802238
-0.001896 0.002370 0.120650 -0.094083 -2.135670 -0.585323 -0.056320 1 0 0 0 0 0 1 803206
-0.001896 0.002370 0.120650 -0.094098 -2.136974 -0.585643 -0.056351 1 0 0 0 0 0 1 804205
-0.001896 0.002370 0.120650 -0.094136 -2.138246 -0.585973 -0.056383 1 0 0 0 0 0 1 805208
-0.001896 0.002370 0.120650 -0.094170 -2.139489 -0.586298 -0.056415 1 0 0 0 0 0 1 806231
-0.001896 0.002370 0.120650 -0.094224 -2.140667 -0.586613 -0.056445 1 0 0 0 0 0 1 807206
-0.001896 0.002370 0.120650 -0.094266 -2.141888 -0.586953 -0.056477 1 0 0 0 0 0 1 808233
-0.001896 0.002370 0.120650 -0.094314 -2.143082 -0.587270 -0.056508 1 0 0 0 0 0 1 809230
-0.001896 0.002370 0.120650 -0.094368 -2.144237 -0.587596 -0.056539 1 0 0 0 0 0 1 810214
-0.001896 0.002370 0.120650 -0.094430 -2.145446 -0.587913 -0.056571 1 0 0 0 0 0 1 811228
-0.001896 0.002370 0.120650 -0.094482 -2.146611 -0.588250 -0.056601 1 0 0 0 0 0 1 812210
-0.001896 0.002370 0.120650 -0.094523 -2.147819 -0.588569 -0.056633 1 0 0 0 0 0 1 813227
-0.001896 0.002370 0.120650 -0.094570 -2.148909 -0.588866 -0.056662 1 0 0 0 0 0 1 814146
-0.001896 0.002370 0.120650 -0.094625 -2.150092 -0.589200 -0.056694 1 0 0 0 0 0 1 815154
-0.001896 0.002370 0.120650 -0.094674 -2.151285 -0.589518 -0.056725 1 0 0 0 0 0 1 816152
-0.001896 0.002370 0.120650 -0.094734 -2.152485 -0.589850 -0.056756 1 0 0 0 0 0 1 817156
-0.001896 0.002370 0.120650 -0.094782 -2.153638 -0.590172 -0.056787 1 0 0 0 0 0 1 818145
-0.001896 0.002370 0.120650 -0.094843 -2.154840 -0.590487 -0.056819 1 0 0 0 0 0 1 819154
-0.001909 0.002356 0.120639 0.086082 -1.960530 -0.447519 -0.056849 1 0 0 0 0 0 1 820145
-0.001915 0.002349 0.120636 0.025375 -2.029634 -0.518339 -0.056881 1 0 0 0 0 0 1 821155
-0.001919 0.002346 0.120634 -0.020746 -2.080599 -0.555333 -0.056912 1 0 0 0 0 0 1 822145
-0.001920 0.002344 0.120634 -0.045625 -2.107994 -0.569662 -0.056943 1 0 0 0 0 0 1 823154
-0.001921 0.002343 0.120634 -0.058333 -2.122320 -0.574979 -0.056974 1 0 0 0 0 0 1 824140
-0.001922 0.002343 0.120634 -0.064763 -2.130045 -0.577059 -0.057006 1 0 0 0 0 0 1 825155
-0.001922 0.002343 0.120634 -0.068007 -2.134478 -0.577989 -0.057037 1 0 0 0 0 0 1 826145
-0.001922 0.002343 0.120634 -0.069666 -2.137287 -0.578523 -0.057069 1 0 0 0 0 0 1 827154
-0.001922 0.002343 0.120634 -0.070503 -2.139247 -0.578917 -0.057099 1 0 0 0 0 0 1 828145
-0.001922 0.002343 0.120634 -0.070942 -2.140841 -0.579261 -0.057131 1 0 0 0 0 0 1 829153
-0.001922 0.002342 0.120634 -0.071192 -2.142229 -0.579596 -0.057163 1 0 0 0 0 0 1 830163
-0.001922 0.002342 0.120634 -0.071340 -2.143485 -0.579911 -0.057193 1 0 0 0 0 0 1 831153
-0.001922 0.002342 0.120634 -0.071428 -2.144697 -0.580218 -0.057225 1 0 0 0 0 0 1 832146
-0.001922 0.002342 0.120634 -0.071483 -2.145900 -0.580540 -0.057256 1 0 0 0 0 0 1 833146
-0.001922 0.002342 0.120634 -0.071544 -2.147097 -0.580863 -0.057287 1 0 0 0 0 0 1 834161
-0.001922 0.002342 0.120634 -0.071581 -2.148280 -0.581173 -0.057319 1 0 0 0 0 0 1 835161
-0.001922 0.002342 0.120634 -0.071623 -2.149443 -0.581496 -0.057350 1 0 0 0 0 0 1 836163
-0.001922 0.002342 0.120634 -0.071666 -2.150602 -0.581805 -0.057380 1 0 0 0 0 0 1 837136
-0.001922 0.002342 0.120634 -0.071707 -2.151807 -0.582130 -0.057413 1 0 0 0 0 0 1 838163
-0.001922 0.002342 0.120634 -0.071741 -2.152956 -0.582447 -0.057444 1 0 0 0 0 0 1 839161
-0.001922 0.002342 0.120634 -0.071784 -2.154131 -0.582760 -0.057475 1 0 0 0 0 0 1 840149
-0.001922 0.002342 0.120634 -0.071823 -2.155314 -0.583079 -0.057506 1 0 0 0 0 0 1 841157
-0.001922 0.002342 0.120634 -0.071858 -2.156472 -0.583398 -0.057538 1 0 0 0 0 0 1 842163
-0.001922 0.002342 0.120634 -0.071901 -2.157659 -0.583714 -0.057569 1 0 0 0 0 0 1 843161
-0.001922 0.002342 0.120634 -0.071940 -2.158818 -0.584027 -0.057600 1 0 0 0 0 0 1 844149
-0.001922 0.002342 0.120634 -0.071974 -2.159989 -0.584350 -0.057631 1 0 0 0 0 0 1 845166
-0.001922 0.002342 0.120634 -0.072030 -2.161173 -0.584660 -0.057663 1 0 0 0 0 0 1 846164
-0.001922 0.002342 0.120634 -0.072059 -2.162360 -0.584985 -0.057694 1 0 0 0 0 0 1 847173
-0.001922 0.002342 0.120634 -0.072092 -2.163495 -0.585298 -0.057725 1 0 0 0 0 0 1 848159
-0.001922 0.002342 0.120634 -0.072135 -2.164689 -0.585616 -0.057756 1 0 0 0 0 0 1 849163
-0.001922 0.002342 0.120634 -0.072177 -2.165835 -0.585936 -0.057787 1 0 0 0 0 0 1 850150
-0.001922 0.002342 0.120634 -0.072204 -2.166985 -0.586234 -0.057818 1 0 0 0 0 0 1 851130
-0.001922 0.002342 0.120634 -0.072251 -2.168200 -0.586565 -0.057850 1 0 0 0 0 0 1 852160
-0.001922 0.002342 0.120634 -0.072306 -2.169338 -0.586878 -0.057881 1 0 0 0 0 0 1 853143
-0.001935 0.002328 0.120623 0.108770 -1.974897 -0.443585 -0.057912 1 0 0 0 0 0 1 854161
-0.001942 0.002321 0.120620 0.048216 -2.043832 -0.514409 -0.057944 1 0 0 0 0 0 1 855159
-0.001945 0.002318 0.120619 0.002205 -2.094694 -0.551401 -0.057975 1 0 0 0 0 0 1 856159
-0.001947 0.002316 0.120618 -0.022622 -2.122046 -0.565730 -0.058006 1 0 0 0 0 0 1 857162
-0.001947 0.002315 0.120618 -0.035302 -2.136345 -0.571057 -0.058037 1 0 0 0 0 0 1 858161
-0.001948 0.002315 0.120618 -0.041717 -2.144001 -0.573107 -0.058068 1 0 0 0 0 0 1 859131
-0.001948 0.002315 0.120618 -0.044948 -2.148426 -0.574043 -0.058099 1 0 0 0 0 0 1 860139
-0.001948 0.002315 0.120618 -0.046581 -2.151236 -0.574562 -0.058131 1 0 0 0 0 0 1 861162
-0.001948 0.002315 0.120618 -0.047411 -2.153196 -0.574956 -0.058162 1 0 0 0 0 0 1 862158
-0.001948 0.002315 0.120618 -0.047828 -2.154761 -0.575284 -0.058194 1 0 0 0 0 0 1 863161
-0.001948 0.002315 0.120618 -0.048064 -2.156120 -0.575606 -0.058225 1 0 0 0 0 0 1 864159
-0.001948 0.002315 0.120618 -0.048196 -2.157389 -0.575910 -0.058256 1 0 0 0 0 0 1 865162
-0.001948 0.002315 0.120618 -0.048269 -2.158593 -0.576230 -0.058287 1 0 0 0 0 0 1 866158
-0.001948 0.002315 0.120618 -0.048315 -2.159773 -0.576534 -0.058319 1 0 0 0 0 0 1 867160
-0.001948 0.002315 0.120618 -0.048362 -2.160937 -0.576843 -0.058350 1 0 0 0 0 0 1 868160
-0.001948 0.002315 0.120618 -0.048398 -2.162106 -0.577159 -0.058381 1 0 0 0 0 0 1 869163
-0.001948 0.002315 0.120618 -0.048421 -2.163273 -0.577461 -0.058412 1 0 0 0 0 0 1 870161
-0.001948 0.002315 0.120618 -0.048450 -2.164417 -0.577776 -0.058444 1 0 0 0 0 0 1 871158
-0.001948 0.002315 0.120618 -0.048472 -2.165572 -0.578075 -0.058475 1 0 0 0 0 0 1 872147
-0.001948 0.002315 0.120618 -0.048498 -2.166748 -0.578388 -0.058506 1 0 0 0 0 0 1 873162
-0.001948 0.002315 0.120618 -0.048527 -2.167898 -0.578705 -0.058538 1 0 0 0 0 0 1 874166
-0.001948 0.002315 0.120618 -0.048550 -2.169060 -0.579006 -0.058569 1 0 0 0 0 0 1 875161
-0.001948 0.002315 0.120618 -0.048575 -2.170216 -0.579314 -0.058600 1 0 0 0 0 0 1 876159
-0.001948 0.002315 0.120618 -0.048617 -2.171364 -0.579624 -0.058631 1 0 0 0 0 0 1 877163
-0.001948 0.002315 0.120618 -0.048629 -2.172531 -0.579932 -0.058662 1 0 0 0 0 0 1 878161
-0.001948 0.002315 0.120618 -0.048657 -2.173676 -0.580247 -0.058694 1 0 0 0 0 0 1 879159
-0.001948 0.002315 0.120618 -0.048680 -2.174846 -0.580551 -0.058725 1 0 0 0 0 0 1 880161
-0.001948 0.002315 0.120618 -0.048705 -2.176007 -0.580859 -0.058756 1 0 0 0 0 0 1 881163
-0.001948 0.002315 0.120618 -0.048734 -2.177151 -0.581175 -0.058787 1 0 0 0 0 0 1 882161
-0.001948 0.002315 0.120618 -0.048756 -2.178302 -0.581473 -0.058818 1 0 0 0 0 0 1 883147
-0.001961 0.002301 0.120608 0.132385 -1.983726 -0.437888 -0.058850 1 0 0 0 0 0 1 884154
-0.001968 0.002294 0.120604 0.072017 -2.052471 -0.508722 -0.058881 1 0 0 0 0 0 1 885145
-0.001971 0.002290 0.120603 0.026090 -2.103257 -0.545714 -0.058912 1 0 0 0 0 0 1 886152
-0.001973 0.002289 0.120602 0.001321 -2.130535 -0.560036 -0.058943 1 0 0 0 0 0 1 887143
-0.001974 0.002288 0.120602 -0.011338 -2.144809 -0.565359 -0.058975 1 0 0 0 0 0 1 888152
-0.001974 0.002287 0.120602 -0.017726 -2.152491 -0.567417 -0.059006 1 0 0 0 0 0 1 889144
-0.001974 0.002287 0.120602 -0.020943 -2.156888 -0.568335 -0.059037 1 0 0 0 0 0 1 890152
-0.001974 0.002287 0.120602 -0.022568 -2.159663 -0.568845 -0.059068 1 0 0 0 0 0 1 891152
-0.001974 0.002287 0.120602 -0.023373 -2.161606 -0.569216 -0.059099 1 0 0 0 0 0 1 892143
-0.001974 0.002287 0.120602 -0.023787 -2.163162 -0.569551 -0.059131 1 0 0 0 0 0 1 893152
-0.001974 0.002287 0.120602 -0.024002 -2.164490 -0.569858 -0.059162 1 0 0 0 0 0 1 894143
-0.001974 0.002287 0.120602 -0.024131 -2.165747 -0.570169 -0.059193 1 0 0 0 0 0 1 895151
-0.001974 0.002287 0.120602 -0.024194 -2.166930 -0.570461 -0.059224 1 0 0 0 0 0 1 896143
-0.001974 0.002287 0.120602 -0.024223 -2.168115 -0.570770 -0.059256 1 0 0 0 0 0 1 897151
-0.001974 0.002287 0.120602 -0.024249 -2.169248 -0.571063 -0.059287 1 0 0 0 0 0 1 898143
-0.001974 0.002287 0.120602 -0.024270 -2.170410 -0.571372 -0.059318 1 0 0 0 0 0 1 899152
-0.001987 0.002273 0.120592 0.156910 -1.975792 -0.427554 -0.059349 1 0 0 0 0 0 1 900142
-0.001994 0.002266 0.120588 0.096633 -2.044465 -0.498424 -0.059381 1 0 0 0 0 0 1 901161
-0.001997 0.002262 0.120587 0.050779 -2.095150 -0.535441 -0.059412 1 0 0 0 0 0 1 902145
-0.001999 0.002261 0.120586 0.026041 -2.122405 -0.549762 -0.059443 1 0 0 0 0 0 1 903144
-0.002000 0.002260 0.120586 0.013397 -2.136661 -0.555070 -0.059475 1 0 0 0 0 0 1 904152
-0.002000 0.002259 0.120586 0.007036 -2.144332 -0.557121 -0.059506 1 0 0 0 0 0 1 905159
-0.002000 0.002259 0.120586 0.003827 -2.148719 -0.558039 -0.059538 1 0 0 0 0 0 1 906165
-0.002001 0.002259 0.120586 0.002224 -2.151462 -0.558534 -0.059569 1 0 0 0 0 0 1 907157
-0.002001 0.002259 0.120586 0.001424 -2.153410 -0.558907 -0.059600 1 0 0 0 0 0 1 908159
-0.002001 0.002259 0.120586 0.001023 -2.154945 -0.559232 -0.059631 1 0 0 0 0 0 1 909161
-0.002001 0.002259 0.120586 0.000821 -2.156268 -0.559534 -0.059662 1 0 0 0 0 0 1 910159
-0.002001 0.002259 0.120586 0.000713 -2.157494 -0.559828 -0.059694 1 0 0 0 0 0 1 911160
-0.002001 0.002259 0.120586 0.000677 -2.158675 -0.560121 -0.059725 1 0 0 0 0 0 1 912160
-0.002001 0.002259 0.120586 0.000651 -2.159835 -0.560414 -0.059756 1 0 0 0 0 0 1 913162
-0.002001 0.002259 0.120586 0.000629 -2.160967 -0.560706 -0.059787 1 0 0 0 0 0 1 914157
-0.002001 0.002259 0.120586 0.000619 -2.162089 -0.561002 -0.059818 1 0 0 0 0 0 1 915142
-0.002001 0.002259 0.120586 0.000631 -2.163241 -0.561287 -0.059850 1 0 0 0 0 0 1 916160
-0.002001 0.002259 0.120586 0.000624 -2.164385 -0.561586 -0.059881 1 0 0 0 0 0 1 917164
-0.002001 0.002259 0.120586 0.000621 -2.165504 -0.561887 -0.059913 1 0 0 0 0 0 1 918164
-0.002001 0.002259 0.120586 0.000624 -2.166638 -0.562173 -0.059944 1 0 0 0 0 0 1 919159
-0.002001 0.002259 0.120586 0.000625 -2.167769 -0.562465 -0.059975 1 0 0 0 0 0 1 920159
-0.002001 0.002259 0.120586 0.000622 -2.168883 -0.562764 -0.060006 1 0 0 0 0 0 1 921155
-0.002001 0.002259 0.120586 0.000613 -2.170025 -0.563046 -0.060037 1 0 0 0 0 0 1 922160
-0.002001 0.002259 0.120586 0.000624 -2.171157 -0.563343 -0.060069 1 0 0 0 0 0 1 923159
-0.002001 0.002259 0.120586 0.000622 -2.172276 -0.563644 -0.060100 1 0 0 0 0 0 1 924159
-0.002001 0.002259 0.120586 0.000625 -2.173420 -0.563932 -0.060131 1 0 0 0 0 0 1 925163
-0.002001 0.002259 0.120586 0.000626 -2.174546 -0.564223 -0.060162 1 0 0 0 0 0 1 926159
-0.002001 0.002259 0.120586 0.000623 -2.175666 -0.564524 -0.060194 1 0 0 0 0 0 1 927160
-0.002001 0.002259 0.120586 0.000627 -2.176804 -0.564810 -0.060225 1 0 0 0 0 0 1 928159
-0.002001 0.002259 0.120586 0.000615 -2.177933 -0.565097 -0.060256 1 0 0 0 0 0 1 929160
-0.002001 0.002259 0.120586 0.000623 -2.179052 -0.565402 -0.060287 1 0 0 0 0 0 1 930158
-0.002001 0.002259 0.120586 0.000635 -2.180172 -0.565680 -0.060318 1 0 0 0 0 0 1 931149
-0.002001 0.002259 0.120586 0.000626 -2.181313 -0.565989 -0.060350 1 0 0 0 0 0 1 932161
-0.002014 0.002245 0.120576 0.181931 -1.986560 -0.421863 -0.060381 1 0 0 0 0 0 1 933161
-0.002020 0.002238 0.120572 0.121823 -2.055019 -0.492726 -0.060412 1 0 0 0 0 0 1 934159
-0.002024 0.002235 0.120571 0.076066 -2.105635 -0.529749 -0.060444 1 0 0 0 0 0 1 935159
-0.002020 0.002215 0.120582 -0.021625 -1.884417 -0.698481 -0.060475 1 0 0 0 0 0 1 936157
-0.002018 0.002205 0.120585 -0.010855 -1.981225 -0.628229 -0.060506 1 0 0 0 0 0 1 937160
-0.002017 0.002200 0.120587 0.001226 -2.051578 -0.591033 -0.060537 1 0 0 0 0 0 1 938156
-0.002017 0.002198 0.120587 0.008179 -2.089708 -0.576988 -0.060569 1 0 0 0 0 0 1 939157
-0.002016 0.002197 0.120587 0.011852 -2.109643 -0.572143 -0.060600 1 0 0 0 0 0 1 940158
-0.002016 0.002196 0.120587 0.013717 -2.120199 -0.570637 -0.060631 1 0 0 0 0 0 1 941145
-0.002016 0.002196 0.120587 0.014686 -2.126065 -0.570295 -0.060662 1 0 0 0 0 0 1 942155
-0.002016 0.002196 0.120587 0.015180 -2.129535 -0.570378 -0.060693 1 0 0 0 0 0 1 943145
-0.002016 0.002195 0.120587 0.015440 -2.131843 -0.570589 -0.060725 1 0 0 0 0 0 1 944155
-0.002016 0.002195 0.120587 0.015556 -2.133538 -0.570867 -0.060756 1 0 0 0 0 0 1 945161
-0.002016 0.002195 0.120587 0.015625 -2.134925 -0.571143 -0.060787 1 0 0 0 0 0 1 946159
-0.002016 0.002195 0.120587 0.015658 -2.136182 -0.571431 -0.060819 1 0 0 0 0 0 1 947159
-0.002016 0.002195 0.120587 0.015688 -2.137361 -0.571722 -0.060850 1 0 0 0 0 0 1 948162
-0.002016 0.002195 0.120587 0.015705 -2.138452 -0.572011 -0.060880 1 0 0 0 0 0 1 949130
-0.002016 0.002195 0.120587 0.015721 -2.139605 -0.572320 -0.060912 1 0 0 0 0 0 1 950159
-0.002016 0.002195 0.120587 0.015733 -2.140714 -0.572607 -0.060944 1 0 0 0 0 0 1 951157
-0.002016 0.002195 0.120587 0.015742 -2.141814 -0.572900 -0.060975 1 0 0 0 0 0 1 952158
-0.002016 0.002195 0.120587 0.015742 -2.142924 -0.573201 -0.061006 1 0 0 0 0 0 1 953161
-0.002016 0.002195 0.120587 0.015745 -2.144004 -0.573481 -0.061037 1 0 0 0 0 0 1 954155
-0.002016 0.002195 0.120587 0.015765 -2.145090 -0.573776 -0.061068 1 0 0 0 0 0 1 955143
-0.002016 0.002195 0.120587 0.015766 -2.146205 -0.574078 -0.061100 1 0 0 0 0 0 1 956150
-0.002016 0.002195 0.120587 0.015782 -2.147383 -0.574390 -0.061133 1 0 0 0 0 0 1 957231
-0.002016 0.002195 0.120587 0.015791 -2.148478 -0.574682 -0.061165 1 0 0 0 0 0 1 958229
-0.002016 0.002195 0.120587 0.015791 -2.149580 -0.574982 -0.061196 1 0 0 0 0 0 1 959225
-0.002016 0.002195 0.120587 0.015794 -2.150650 -0.575259 -0.061226 1 0 0 0 0 0 1 960210
-0.002016 0.002195 0.120587 0.015805 -2.151776 -0.575568 -0.061258 1 0 0 0 0 0 1 961226
-0.002016 0.002195 0.120587 0.015822 -2.152868 -0.575857 -0.061290 1 0 0 0 0 0 1 962228
-0.002016 0.002195 0.120587 0.015831 -2.153962 -0.576150 -0.061321 1 0 0 0 0 0 1 963225
-0.002016 0.002195 0.120587 0.015831 -2.155051 -0.576445 -0.061351 1 0 0 0 0 0 1 964209
-0.002016 0.002195 0.120587 0.015846 -2.156158 -0.576738 -0.061383 1 0 0 0 0 0 1 965225
-0.002016 0.002195 0.120587 0.015855 -2.157238 -0.577026 -0.061414 1 0 0 0 0 0 1 966210
-0.002016 0.002195 0.120587 0.015843 -2.158359 -0.577325 -0.061446 1 0 0 0 0 0 1 967226
-0.002016 0.002195 0.120587 0.015869 -2.159433 -0.577613 -0.061476 1 0 0 0 0 0 1 968209
-0.002016 0.002195 0.120587 0.015879 -2.160547 -0.577911 -0.061508 1 0 0 0 0 0 1 969225
-0.002016 0.002195 0.120587 0.015878 -2.161563 -0.578187 -0.061537 1 0 0 0 0 0 1 970142
-0.002016 0.002195 0.120587 0.015894 -2.162661 -0.578477 -0.061568 1 0 0 0 0 0 1 971150
-0.002016 0.002195 0.120587 0.015903 -2.163748 -0.578768 -0.061599 1 0 0 0 0 0 1 972141
-0.002016 0.002195 0.120587 0.015903 -2.164866 -0.579071 -0.061631 1 0 0 0 0 0 1 973151
-0.002016 0.002195 0.120587 0.015906 -2.165943 -0.579350 -0.061662 1 0 0 0 0 0 1 974142
-0.002016 0.002195 0.120587 0.015926 -2.167042 -0.579648 -0.061693 1 0 0 0 0 0 1 975142
-0.002016 0.002195 0.120587 0.015927 -2.168157 -0.579951 -0.061725 1 0 0 0 0 0 1 976150
-0.002016 0.002195 0.120587 0.015946 -2.169250 -0.580230 -0.061756 1 0 0 0 0 0 1 977142
-0.002016 0.002195 0.120587 0.015943 -2.170356 -0.580538 -0.061787 1 0 0 0 0 0 1 978151
-0.002016 0.002195 0.120587 0.015959 -2.171435 -0.580824 -0.061818 1 0 0 0 0 0 1 979142
-0.002016 0.002195 0.120587 0.015968 -2.172539 -0.581119 -0.061850 1 0 0 0 0 0 1 980149
-0.002016 0.002195 0.120587 0.015968 -2.173646 -0.581419 -0.061881 1 0 0 0 0 0 1 981149
-0.001997 0.002191 0.120577 -0.250196 -2.110357 -0.444578 -0.061912 1 0 0 0 0 0 1 982158
-0.001988 0.002189 0.120574 -0.159532 -2.134179 -0.511682 -0.061943 1 0 0 0 0 0 1 983150
-0.001983 0.002187 0.120573 -0.092531 -2.151505 -0.546758 -0.061975 1 0 0 0 0 0 1 984157
-0.001981 0.002187 0.120572 -0.057080 -2.160972 -0.560338 -0.062006 1 0 0 0 0 0 1 985163
-0.001979 0.002187 0.120572 -0.039277 -2.166188 -0.565369 -0.062037 1 0 0 0 0 0 1 986143
-0.001979 0.002187 0.120572 -0.030384 -2.169319 -0.567328 -0.062068 1 0 0 0 0 0 1 987141
-0.001979 0.002186 0.120572 -0.025954 -2.171391 -0.568193 -0.062099 1 0 0 0 0 0 1 988127
-0.001978 0.002186 0.120572 -0.023737 -2.173025 -0.568685 -0.062131 1 0 0 0 0 0 1 989159
-0.001991 0.002172 0.120562 0.158961 -1.978181 -0.424194 -0.062162 1 0 0 0 0 0 1 990144
-0.001998 0.002165 0.120558 0.099597 -2.046480 -0.495059 -0.062194 1 0 0 0 0 0 1 991159
-0.002001 0.002162 0.120557 0.054210 -2.096998 -0.532078 -0.062225 1 0 0 0 0 0 1 992156
-0.002003 0.002160 0.120557 0.029704 -2.124138 -0.546385 -0.062256 1 0 0 0 0 0 1 993158
-0.002004 0.002159 0.120556 0.017198 -2.138298 -0.551679 -0.062287 1 0 0 0 0 0 1 994161
-0.002004 0.002159 0.120556 0.010880 -2.145881 -0.553723 -0.062318 1 0 0 0 0 0 1 995152
-0.002004 0.002159 0.120556 0.007701 -2.150219 -0.554609 -0.062350 1 0 0 0 0 0 1 996158
-0.002004 0.002159 0.120556 0.006131 -2.152927 -0.555105 -0.062381 1 0 0 0 0 0 1 997163
-0.002004 0.002159 0.120556 0.005326 -2.154811 -0.555457 -0.062412 1 0 0 0 0 0 1 998156
-0.002005 0.002159 0.120556 0.004936 -2.156282 -0.555760 -0.062444 1 0 0 0 0 0 1 999156
-0.002005 0.002159 0.120556 0.004728 -2.157566 -0.556054 -0.062475 1 0 0 0 0 0 2 158
-0.002005 0.002159 0.120556 -0.067671 0.037666 -0.556279 -0.062500 0 0 0 0 0 0 2 1159
-0.002005 0.002159 0.120556 -0.067725 0.037624 -0.556279 -0.062500 0 0 0 0 0 0 2 2155
-0.002005 0.002159 0.120556 -0.067754 0.037594 -0.556279 -0.062500 0 0 0 0 0 0 2 3154
-0.002005 0.002159 0.120556 -0.067762 0.037572 -0.556279 -0.062500 0 0 0 0 0 0 2 4156
-0.002005 0.002159 0.120556 -0.067774 0.037573 -0.556272 -0.062500 0 0 0 0 0 0 2 5157
-0.002005 0.002159 0.120556 -0.067772 0.037561 -0.556284 -0.062500 0 0 0 0 0 0 2 6156
-0.002010 0.002176 0.120545 0.000208 -0.193823 -0.401748 -0.062500 0 0 0 0 0 0 2 7156
-0.002018 0.002203 0.120530 0.042128 -0.333631 -0.322382 -0.062500 0 0 0 0 0 0 2 8162
-0.002027 0.002234 0.120514 0.064238 -0.406201 -0.282078 -0.062500 0 0 0 0 0 0 2 9129
-0.002037 0.002268 0.120497 0.075509 -0.442758 -0.256679 -0.062500 0 0 0 0 0 0 2 10153
-0.002047 0.002303 0.120480 0.081175 -0.461011 -0.236593 -0.062500 0 0 0 0 0 0 2 11158
-0.002058 0.002338 0.120463 0.084016 -0.470031 -0.218377 -0.062500 0 0 0 0 0 0 2 12154
-0.002069 0.002373 0.120446 0.088893 -0.461138 -0.200806 -0.062500 0 0 0 0 0 0 2 13159
-0.002084 0.002427 0.120418 0.157274 -0.693830 -0.028202 -0.062500 0 0 0 0 0 0 2 14156
-0.002098 0.002471 0.120397 0.131598 -0.603453 -0.086283 -0.062500 0 0 0 0 0 0 2 15156
-0.002110 0.002512 0.120379 0.111984 -0.536847 -0.108309 -0.062500 0 0 0 0 0 0 2 16155
-0.002121 0.002549 0.120361 0.101226 -0.501034 -0.106064 -0.062500 0 0 0 0 0 0 2 17156
-0.002132 0.002586 0.120344 0.095355 -0.499615 -0.094173 -0.062500 0 0 0 0 0 0 2 18153
-0.002138 0.002605 0.120338 0.024998 -0.260471 -0.234751 -0.062500 0 0 0 0 0 0 2 19154
-0.002146 0.002632 0.120325 0.049309 -0.346455 -0.142289 -0.062500 0 0 0 0 0 0 2 20153
-0.002155 0.002663 0.120309 0.068179 -0.410723 -0.085752 -0.062500 0 0 0 0 0 0 2 21144
-0.002165 0.002696 0.120292 0.078522 -0.445171 -0.053456 -0.062500 0 0 0 0 0 0 2 22152
-0.002176 0.002731 0.120275 0.083856 -0.462606 -0.030747 -0.062500 0 0 0 0 0 0 2 23159
-0.002181 0.002748 0.120270 0.019239 -0.242003 -0.167976 -0.062500 0 0 0 0 0 0 2 24147
-0.002189 0.002775 0.120256 0.050281 -0.322507 -0.073883 -0.062500 0 0 0 0 0 0 2 25157
-0.002198 0.002806 0.120240 0.070527 -0.391161 -0.016717 -0.062500 0 0 0 0 0 0 2 26155
-0.002208 0.002839 0.120224 0.081567 -0.427818 0.015848 -0.062500 0 0 0 0 0 0 2 27154
-0.002218 0.002873 0.120207 0.087258 -0.446385 0.038676 -0.062500 0 0 0 0 0 0 2 28126
-0.002229 0.002908 0.120190 0.090111 -0.455610 0.057990 -0.062500 0 0 0 0 0 0 2 29157
-0.002239 0.002944 0.120172 0.091536 -0.460132 0.076066 -0.062500 0 0 0 0 0 0 2 30156
-0.002245 0.002961 0.120166 0.025157 -0.233789 -0.063447 -0.062500 0 0 0 0 0 0 2 31155
-0.002253 0.002988 0.120153 0.052630 -0.315938 0.030489 -0.062500 0 0 0 0 0 0 2 32155
-0.002262 0.003019 0.120137 0.072286 -0.382738 0.087711 -0.062500 0 0 0 0 0 0 2 33150
-0.002266 0.003034 0.120132 0.016098 -0.190254 -0.037077 -0.062500 0 0 0 0 0 0 2 34141
-0.002274 0.003060 0.120118 0.047138 -0.298251 0.062376 -0.062500 0 0 0 0 0 0 2 35148
-0.002283 0.003090 0.120103 0.069437 -0.373625 0.121570 -0.062500 0 0 0 0 0 0 2 36139
-0.002288 0.003106 0.120097 0.014679 -0.185718 -0.002748 -0.062500 0 0 0 0 0 0 2 37148
-0.002295 0.003131 0.120084 0.046348 -0.295758 0.097085 -0.062500 0 0 0 0 0 0 2 38139
-0.002299 0.003144 0.120079 0.002139 -0.144312 -0.001360 -0.062500 0 0 0 0 0 0 2 39148
-0.002306 0.003168 0.120066 0.039828 -0.274543 0.108835 -0.062500 0 0 0 0 0 0 2 40139
-0.002297 0.003194 0.120072 -0.168232 -0.308517 -0.129200 -0.062500 0 0 0 0 0 0 2 41148
-0.002298 0.003224 0.120063 -0.062937 -0.369353 0.052290 -0.062500 0 0 0 0 0 0 2 42148
-0.002298 0.003240 0.120060 -0.054208 -0.178262 -0.005869 -0.062500 0 0 0 0 0 0 2 43138
-0.002303 0.003265 0.120047 0.011791 -0.287223 0.119774 -0.062500 0 0 0 0 0 0 2 44147
-0.002306 0.003278 0.120043 -0.014693 -0.135981 0.030212 -0.062500 0 0 0 0 0 0 2 45138
-0.002313 0.003302 0.120030 0.031851 -0.265990 0.143889 -0.062500 0 0 0 0 0 0 2 46147
-0.002316 0.003314 0.120026 -0.004571 -0.125445 0.049931 -0.062500 0 0 0 0 0 0 2 47138
-0.002323 0.003337 0.120013 0.036909 -0.260630 0.162181 -0.062500 0 0 0 0 0 0 2 48154
-0.002326 0.003349 0.120008 -0.002039 -0.122793 0.067637 -0.062500 0 0 0 0 0 0 2 49139
-0.002333 0.003373 0.119995 0.038134 -0.259178 0.179773 -0.062500 0 0 0 0 0 0 2 50147
-0.002324 0.003399 0.120001 -0.169700 -0.305044 -0.057644 -0.062500 0 0 0 0 0 0 2 51127
-0.002324 0.003429 0.119992 -0.066027 -0.362059 0.124266 -0.062500 0 0 0 0 0 0 2 52153
-0.002325 0.003444 0.119988 -0.056828 -0.172205 0.065653 -0.062500 0 0 0 0 0 0 2 53141
-0.002349 0.003474 0.119986 0.249007 -0.374036 0.056608 -0.062500 0 0 0 0 0 0 2 54147
-0.002361 0.003489 0.119985 0.122607 -0.197671 0.032643 -0.062500 0 0 0 0 0 0 2 55148
-0.002372 0.003514 0.119973 0.097351 -0.309810 0.181018 -0.062500 0 0 0 0 0 0 2 56152
-0.002378 0.003527 0.119969 0.023354 -0.160919 0.099689 -0.062500 0 0 0 0 0 0 2 57149
-0.002381 0.003533 0.119967 -0.020733 -0.064804 0.058001 -0.062500 0 0 0 0 0 0 2 58143
-0.002388 0.003554 0.119955 0.022626 -0.240663 0.201228 -0.062500 0 0 0 0 0 0 2 59155
-0.002391 0.003564 0.119951 -0.014279 -0.126143 0.118058 -0.062500 0 0 0 0 0 0 2 60155
-0.002393 0.003569 0.119950 -0.039553 -0.047413 0.075756 -0.062500 0 0 0 0 0 0 2 61146
-0.002399 0.003589 0.119938 0.013168 -0.231838 0.218888 -0.062500 0 0 0 0 0 0 2 62156
-0.002402 0.003600 0.119934 -0.019000 -0.121739 0.135595 -0.062500 0 0 0 0 0 0 2 63125
-0.002396 0.003636 0.119931 -0.148268 -0.453828 0.110220 -0.062500 0 0 0 0 0 0 2 64125
-0.002392 0.003655 0.119930 -0.119867 -0.249348 0.086029 -0.062500 0 0 0 0 0 0 2 65157
-0.002396 0.003681 0.119919 -0.030441 -0.335885 0.235405 -0.062500 0 0 0 0 0 0 2 66155
-0.002398 0.003695 0.119914 -0.043154 -0.173692 0.154039 -0.062500 0 0 0 0 0 0 2 67160
-0.002404 0.003719 0.119902 0.010063 -0.296792 0.271883 -0.062500 0 0 0 0 0 0 2 68158
-0.002407 0.003731 0.119897 -0.022544 -0.154223 0.178275 -0.062500 0 0 0 0 0 0 2 69156
-0.002409 0.003737 0.119896 -0.045836 -0.061161 0.132162 -0.062500 0 0 0 0 0 0 2 70124
-0.002415 0.003758 0.119884 0.007706 -0.237781 0.274455 -0.062500 0 0 0 0 0 0 2 71123
-0.002437 0.003773 0.119889 0.223658 -0.185250 0.055888 -0.062500 0 0 0 0 0 0 2 72154
-0.002453 0.003798 0.119880 0.166959 -0.306717 0.238772 -0.062500 0 0 0 0 0 0 2 73155
-0.002461 0.003810 0.119876 0.057857 -0.159079 0.178799 -0.062500 0 0 0 0 0 0 2 74152
-0.002457 0.003848 0.119874 -0.115393 -0.479218 0.163541 -0.062500 0 0 0 0 0 0 2 75155
-0.002455 0.003867 0.119873 -0.107274 -0.265404 0.142045 -0.062500 0 0 0 0 0 0 2 76155
-0.002455 0.003876 0.119873 -0.094304 -0.121217 0.132809 -0.062500 0 0 0 0 0 0 2 77124
-0.002459 0.003898 0.119861 -0.020887 -0.270701 0.289563 -0.062500 0 0 0 0 0 0 2 78125
-0.002449 0.003924 0.119867 -0.210491 -0.327689 0.068644 -0.062500 0 0 0 0 0 0 2 79153
-0.002443 0.003936 0.119869 -0.161906 -0.167771 0.096768 -0.062500 0 0 0 0 0 0 2 80124
-0.002446 0.003960 0.119859 -0.056650 -0.294940 0.277350 -0.062500 0 0 0 0 0 0 2 81155
-0.002447 0.003972 0.119855 -0.060306 -0.156267 0.207315 -0.062500 0 0 0 0 0 0 2 82155
-0.002440 0.004009 0.119852 -0.171068 -0.474228 0.188591 -0.062500 0 0 0 0 0 0 2 83152
-0.002436 0.004028 0.119851 -0.135139 -0.262968 0.165036 -0.062500 0 0 0 0 0 0 2 84154
-0.002440 0.004055 0.119839 -0.048769 -0.354098 0.315604 -0.062500 0 0 0 0 0 0 2 85155
-0.002441 0.004068 0.119835 -0.059399 -0.190886 0.233690 -0.062500 0 0 0 0 0 0 2 86153
-0.002442 0.004075 0.119834 -0.071426 -0.087459 0.191657 -0.062500 0 0 0 0 0 0 2 87152
-0.002448 0.004096 0.119822 -0.012479 -0.257907 0.336408 -0.062500 0 0 0 0 0 0 2 88154
-0.002470 0.004111 0.119827 0.206587 -0.203627 0.118259 -0.062500 0 0 0 0 0 0 2 89155
-0.002473 0.004150 0.119828 -0.017427 -0.506612 0.160707 -0.062500 0 0 0 0 0 0 2 90153
-0.002474 0.004169 0.119828 -0.059636 -0.283534 0.168996 -0.062500 0 0 0 0 0 0 2 91151
-0.002475 0.004179 0.119828 -0.073703 -0.134631 0.171079 -0.062500 0 0 0 0 0 0 2 92142
-0.002480 0.004201 0.119817 -0.014117 -0.281000 0.332783 -0.062500 0 0 0 0 0 0 2 93150
-0.002483 0.004213 0.119812 -0.042030 -0.153929 0.254530 -0.062500 0 0 0 0 0 0 2 94159
-0.002477 0.004250 0.119810 -0.165432 -0.477274 0.234048 -0.062500 0 0 0 0 0 0 2 95153
-0.002474 0.004268 0.119809 -0.140861 -0.292122 0.208783 -0.062500 0 0 0 0 0 0 2 96152
-0.002472 0.004277 0.119808 -0.116975 -0.150681 0.198043 -0.062500 0 0 0 0 0 0 2 97154
-0.002476 0.004299 0.119797 -0.038409 -0.300364 0.355451 -0.062500 0 0 0 0 0 0 2 98143
-0.002479 0.004311 0.119793 -0.056800 -0.175207 0.275455 -0.062500 0 0 0 0 0 0 2 99123
-0.002480 0.004316 0.119791 -0.072742 -0.091152 0.234061 -0.062500 0 0 0 0 0 0 2 100154
-0.002472 0.004350 0.119789 -0.184575 -0.454600 0.239123 -0.062500 0 0 0 0 0 0 2 101142
-0.002469 0.004368 0.119788 -0.148020 -0.268831 0.223484 -0.062500 0 0 0 0 0 0 2 102154
-0.002467 0.004376 0.119788 -0.120634 -0.138953 0.216192 -0.062500 0 0 0 0 0 0 2 103153
-0.002471 0.004398 0.119777 -0.040305 -0.294169 0.375100 -0.062500 0 0 0 0 0 0 2 104146
-0.002473 0.004409 0.119773 -0.057741 -0.172124 0.295378 -0.062500 0 0 0 0 0 0 2 105138
-0.002480 0.004431 0.119760 -0.007506 -0.313455 0.415826 -0.062500 0 0 0 0 0 0 2 106147
-0.002483 0.004443 0.119755 -0.041025 -0.182334 0.321296 -0.062500 0 0 0 0 0 0 2 107138
-0.002484 0.004449 0.119753 -0.064769 -0.094897 0.274675 -0.062500 0 0 0 0 0 0 2 108147
-0.002472 0.004466 0.119763 -0.246395 -0.232585 0.116726 -0.062500 0 0 0 0 0 0 2 109144
-0.002490 0.004496 0.119764 0.128920 -0.442775 0.207110 -0.062500 0 0 0 0 0 0 2 110136
-0.002499 0.004511 0.119765 0.049357 -0.263819 0.226839 -0.062500 0 0 0 0 0 0 2 111144
-0.002504 0.004519 0.119765 -0.016922 -0.147364 0.232421 -0.062500 0 0 0 0 0 0 2 112136
-0.002511 0.004540 0.119753 0.012957 -0.310005 0.396316 -0.062500 0 0 0 0 0 0 2 113145
-0.002515 0.004551 0.119749 -0.029869 -0.192333 0.317997 -0.062500 0 0 0 0 0 0 2 114136
-0.002517 0.004556 0.119748 -0.058049 -0.112048 0.277105 -0.062500 0 0 0 0 0 0 2 115145
-0.002518 0.004559 0.119747 -0.073183 -0.069226 0.261486 -0.062500 0 0 0 0 0 0 2 116136
-0.002523 0.004577 0.119736 -0.015395 -0.270703 0.418151 -0.062500 0 0 0 0 0 0 2 117144
-0.002513 0.004601 0.119742 -0.212726 -0.357071 0.197124 -0.062500 0 0 0 0 0 0 2 118135
-0.002508 0.004613 0.119744 -0.167744 -0.210780 0.223648 -0.062500 0 0 0 0 0 0 2 119144
-0.002505 0.004618 0.119744 -0.130335 -0.119499 0.243181 -0.062500 0 0 0 0 0 0 2 120135
-0.002509 0.004639 0.119733 -0.044380 -0.295517 0.413410 -0.062500 0 0 0 0 0 0 2 121145
-0.002511 0.004649 0.119729 -0.058617 -0.185041 0.337150 -0.062500 0 0 0 0 0 0 2 122156
-0.002512 0.004654 0.119728 -0.072444 -0.108415 0.296984 -0.062500 0 0 0 0 0 0 2 123123
-0.002513 0.004657 0.119727 -0.080390 -0.067417 0.281615 -0.062500 0 0 0 0 0 0 2 124137
-0.002518 0.004675 0.119715 -0.019054 -0.269498 0.438647 -0.062500 0 0 0 0 0 0 2 125143
-0.002521 0.004684 0.119711 -0.037054 -0.192309 0.357573 -0.062500 0 0 0 0 0 0 2 126153
-0.002522 0.004689 0.119710 -0.057218 -0.122164 0.315717 -0.062500 0 0 0 0 0 0 2 127152
-0.002542 0.004696 0.119719 0.179607 -0.145958 0.166437 -0.062500 0 0 0 0 0 0 2 128148
-0.002552 0.004700 0.119722 0.073366 -0.099868 0.225759 -0.062500 0 0 0 0 0 0 2 129154
-0.002557 0.004701 0.119723 0.015045 -0.070643 0.257515 -0.062500 0 0 0 0 0 0 2 130153
-0.002551 0.004734 0.119722 -0.144055 -0.465942 0.292561 -0.062500 0 0 0 0 0 0 2 131151
-0.002549 0.004750 0.119721 -0.122300 -0.296580 0.285908 -0.062500 0 0 0 0 0 0 2 132149
-0.002547 0.004758 0.119721 -0.102192 -0.175109 0.281599 -0.062500 0 0 0 0 0 0 2 133154
-0.002546 0.004762 0.119721 -0.091244 -0.110652 0.279881 -0.062500 0 0 0 0 0 0 2 134153
-0.002546 0.004764 0.119721 -0.085697 -0.078023 0.279246 -0.062500 0 0 0 0 0 0 2 135151
-0.002546 0.004765 0.119721 -0.082924 -0.061662 0.279037 -0.062500 0 0 0 0 0 0 2 136149
-0.002546 0.004765 0.119721 -0.081534 -0.053473 0.278945 -0.062500 0 0 0 0 0 0 2 137127
-0.002551 0.004783 0.119709 -0.015422 -0.272128 0.441785 -0.062500 0 0 0 0 0 0 2 138155
-0.002553 0.004792 0.119705 -0.023149 -0.181869 0.362472 -0.062500 0 0 0 0 0 0 2 139154
-0.002555 0.004796 0.119704 -0.042029 -0.116125 0.321198 -0.062500 0 0 0 0 0 0 2 140152
-0.002556 0.004798 0.119703 -0.052504 -0.080527 0.305442 -0.062500 0 0 0 0 0 0 2 141153
-0.002556 0.004800 0.119703 -0.057969 -0.062252 0.299802 -0.062500 0 0 0 0 0 0 2 142142
-0.002561 0.004817 0.119692 0.004597 -0.275614 0.460797 -0.062500 0 0 0 0 0 0 2 143149
-0.002564 0.004826 0.119688 -0.021379 -0.184469 0.380756 -0.062500 0 0 0 0 0 0 2 144151
-0.002552 0.004845 0.119696 -0.226433 -0.303723 0.199709 -0.062500 0 0 0 0 0 0 2 145154
-0.002546 0.004854 0.119699 -0.171259 -0.191411 0.251889 -0.062500 0 0 0 0 0 0 2 146146
-0.002543 0.004859 0.119700 -0.127921 -0.119359 0.281549 -0.062500 0 0 0 0 0 0 2 147151
-0.002542 0.004861 0.119700 -0.104405 -0.082188 0.293033 -0.062500 0 0 0 0 0 0 2 148152
-0.002541 0.004862 0.119701 -0.092363 -0.063633 0.297143 -0.062500 0 0 0 0 0 0 2 149153
-0.002546 0.004880 0.119689 -0.020923 -0.276884 0.461732 -0.062500 0 0 0 0 0 0 2 150152
-0.002548 0.004889 0.119685 -0.042413 -0.185919 0.382794 -0.062500 0 0 0 0 0 0 2 151152
-0.002569 0.004898 0.119693 0.219138 -0.192836 0.208571 -0.062500 0 0 0 0 0 0 2 152135
-0.002579 0.004903 0.119696 0.108868 -0.129774 0.257740 -0.062500 0 0 0 0 0 0 2 153152
-0.002584 0.004905 0.119697 0.031843 -0.093402 0.285802 -0.062500 0 0 0 0 0 0 2 154153
-0.002586 0.004906 0.119697 -0.008597 -0.075150 0.296669 -0.062500 0 0 0 0 0 0 2 155151
-0.002587 0.004907 0.119697 -0.028923 -0.066167 0.300578 -0.062500 0 0 0 0 0 0 2 156151
-0.002575 0.004921 0.119707 -0.207920 -0.246471 0.162599 -0.062500 0 0 0 0 0 0 2 157153
-0.002569 0.004928 0.119711 -0.146881 -0.168133 0.231000 -0.062500 0 0 0 0 0 0 2 158150
-0.002571 0.004949 0.119700 -0.035048 -0.335881 0.429809 -0.062500 0 0 0 0 0 0 2 159152
-0.002572 0.004959 0.119697 -0.034357 -0.221304 0.363820 -0.062500 0 0 0 0 0 0 2 160120
-0.002572 0.004965 0.119695 -0.040485 -0.142639 0.327231 -0.062500 0 0 0 0 0 0 2 161152
-0.002572 0.004967 0.119695 -0.044516 -0.100649 0.313110 -0.062500 0 0 0 0 0 0 2 162149
-0.002573 0.004969 0.119695 -0.046756 -0.079179 0.308057 -0.062500 0 0 0 0 0 0 2 163139
-0.002573 0.004969 0.119695 -0.047931 -0.068319 0.306273 -0.062500 0 0 0 0 0 0 2 164148
-0.002573 0.004970 0.119695 -0.048539 -0.062873 0.305661 -0.062500 0 0 0 0 0 0 2 165151
-0.002560 0.004984 0.119705 -0.217782 -0.244976 0.166294 -0.062500 0 0 0 0 0 0 2 166149
-0.002553 0.004991 0.119708 -0.162746 -0.177213 0.234037 -0.062500 0 0 0 0 0 0 2 167151
-0.002550 0.004994 0.119709 -0.113733 -0.123030 0.269257 -0.062500 0 0 0 0 0 0 2 168151
-0.002548 0.004996 0.119710 -0.087327 -0.094920 0.282690 -0.062500 0 0 0 0 0 0 2 169151
-0.002547 0.004997 0.119710 -0.073809 -0.080948 0.287491 -0.062500 0 0 0 0 0 0 2 170152
-0.002547 0.004997 0.119710 -0.066997 -0.074029 0.289167 -0.062500 0 0 0 0 0 0 2 171149
-0.002547 0.004998 0.119710 -0.063565 -0.070601 0.289749 -0.062500 0 0 0 0 0 0 2 172150
-0.002534 0.005012 0.119720 -0.230874 -0.253834 0.150950 -0.062500 0 0 0 0 0 0 2 173153
-0.002527 0.005019 0.119723 -0.163809 -0.176718 0.218783 -0.062500 0 0 0 0 0 0 2 174146
-0.002524 0.005022 0.119725 -0.114269 -0.122781 0.254007 -0.062500 0 0 0 0 0 0 2 175144
-0.002522 0.005024 0.119725 -0.087598 -0.094790 0.267451 -0.062500 0 0 0 0 0 0 2 176135
-0.002521 0.005025 0.119725 -0.073944 -0.080890 0.272245 -0.062500 0 0 0 0 0 0 2 177144
-0.002521 0.005025 0.119725 -0.067057 -0.073999 0.273933 -0.062500 0 0 0 0 0 0 2 178134
-0.002525 0.005043 0.119713 0.001714 -0.292687 0.438107 -0.062500 0 0 0 0 0 0 2 179143
-0.002528 0.005051 0.119709 -0.021081 -0.204848 0.358683 -0.062500 0 0 0 0 0 0 2 180134
-0.002529 0.005056 0.119708 -0.039222 -0.139487 0.317288 -0.062500 0 0 0 0 0 0 2 181144
-0.002530 0.005058 0.119707 -0.049341 -0.104024 0.301487 -0.062500 0 0 0 0 0 0 2 182134
-0.002530 0.005059 0.119707 -0.054614 -0.085788 0.295828 -0.062500 0 0 0 0 0 0 2 183143
-0.002530 0.005060 0.119707 -0.057330 -0.076562 0.293839 -0.062500 0 0 0 0 0 0 2 184134
-0.002530 0.005060 0.119707 -0.058711 -0.071903 0.293154 -0.062500 0 0 0 0 0 0 2 185144
-0.002530 0.005060 0.119707 -0.059406 -0.069564 0.292907 -0.062500 0 0 0 0 0 0 2 186133
-0.002531 0.005061 0.119707 -0.059749 -0.068393 0.292827 -0.062500 0 0 0 0 0 0 2 187142
-0.002531 0.005061 0.119707 -0.059940 -0.067798 0.292796 -0.062500 0 0 0 0 0 0 2 188134
-0.002531 0.005061 0.119707 -0.060019 -0.067503 0.292782 -0.062500 0 0 0 0 0 0 2 189144
-0.002531 0.005061 0.119707 -0.060075 -0.067351 0.292785 -0.062500 0 0 0 0 0 0 2 190133
-0.002531 0.005061 0.119707 -0.060086 -0.067285 0.292781 -0.062500 0 0 0 0 0 0 2 191143
-0.002531 0.005061 0.119707 -0.060097 -0.067246 0.292778 -0.062500 0 0 0 0 0 0 2 192143
-0.002531 0.005061 0.119707 -0.060112 -0.067229 0.292777 -0.062500 0 0 0 0 0 0 2 193143
-0.002531 0.005061 0.119707 -0.060106 -0.067218 0.292783 -0.062500 0 0 0 0 0 0 2 194141
-0.002531 0.005061 0.119707 -0.060105 -0.067217 0.292784 -0.062500 0 0 0 0 0 0 2 195149
-0.002531 0.005061 0.119707 -0.060108 -0.067207 0.292776 -0.062500 0 0 0 0 0 0 2 196134
-0.002518 0.005075 0.119717 -0.229219 -0.252248 0.153971 -0.062500 0 0 0 0 0 0 2 197152
-0.002511 0.005082 0.119721 -0.162989 -0.175912 0.221623 -0.062500 0 0 0 0 0 0 2 198151
-0.002508 0.005085 0.119722 -0.113865 -0.122374 0.256782 -0.062500 0 0 0 0 0 0 2 199155
-0.002506 0.005087 0.119722 -0.087380 -0.094573 0.270196 -0.062500 0 0 0 0 0 0 2 200132
-0.002505 0.005088 0.119722 -0.073854 -0.080774 0.274979 -0.062500 0 0 0 0 0 0 2 201148
-0.002505 0.005088 0.119722 -0.067003 -0.073947 0.276669 -0.062500 0 0 0 0 0 0 2 202148
-0.002504 0.005088 0.119722 -0.063563 -0.070568 0.277245 -0.062500 0 0 0 0 0 0 2 203150
-0.002504 0.005088 0.119722 -0.061841 -0.068879 0.277457 -0.062500 0 0 0 0 0 0 2 204151
-0.002504 0.005088 0.119722 -0.060981 -0.068032 0.277524 -0.062500 0 0 0 0 0 0 2 205151
-0.002504 0.005088 0.119722 -0.060548 -0.067619 0.277552 -0.062500 0 0 0 0 0 0 2 206151
-0.002504 0.005088 0.119722 -0.060330 -0.067414 0.277555 -0.062500 0 0 0 0 0 0 2 207149
-0.002504 0.005088 0.119722 -0.060212 -0.067324 0.277560 -0.062500 0 0 0 0 0 0 2 208150
-0.002504 0.005088 0.119722 -0.060163 -0.067262 0.277565 -0.062500 0 0 0 0 0 0 2 209156
-0.002504 0.005088 0.119722 -0.060134 -0.067231 0.277565 -0.062500 0 0 0 0 0 0 2 210147
-0.002504 0.005088 0.119722 -0.060123 -0.067219 0.277571 -0.062500 0 0 0 0 0 0 2 211145
-0.002504 0.005088 0.119722 -0.060125 -0.067208 0.277565 -0.062500 0 0 0 0 0 0 2 212147
-0.002504 0.005088 0.119722 -0.060114 -0.067209 0.277558 -0.062500 0 0 0 0 0 0 2 213152
-0.002504 0.005088 0.119722 -0.060113 -0.067210 0.277556 -0.062500 0 0 0 0 0 0 2 214120
-0.002504 0.005088 0.119722 -0.060121 -0.067217 0.277570 -0.062500 0 0 0 0 0 0 2 215147
-0.002504 0.005088 0.119722 -0.060105 -0.067202 0.277564 -0.062500 0 0 0 0 0 0 2 216147
-0.002504 0.005088 0.119722 -0.060112 -0.067209 0.277557 -0.062500 0 0 0 0 0 0 2 217152
-0.002504 0.005088 0.119722 -0.060101 -0.067211 0.277570 -0.062500 0 0 0 0 0 0 2 218147
-0.002504 0.005088 0.119722 -0.060123 -0.067207 0.277564 -0.062500 0 0 0 0 0 0 2 219149
-0.002504 0.005088 0.119722 -0.060114 -0.067209 0.277557 -0.062500 0 0 0 0 0 0 2 220147
-0.002504 0.005088 0.119722 -0.060105 -0.067201 0.277563 -0.062500 0 0 0 0 0 0 2 221151
-0.002504 0.005088 0.119722 -0.060109 -0.067219 0.277564 -0.062500 0 0 0 0 0 0 2 222148
-0.002504 0.005088 0.119722 -0.060116 -0.067199 0.277570 -0.062500 0 0 0 0 0 0 2 223137
-0.002504 0.005088 0.119722 -0.060113 -0.067208 0.277558 -0.062500 0 0 0 0 0 0 2 224148
-0.002504 0.005088 0.119722 -0.060102 -0.067211 0.277570 -0.062500 0 0 0 0 0 0 2 225149
-0.002504 0.005088 0.119722 -0.060111 -0.067210 0.277558 -0.062500 0 0 0 0 0 0 2 226149
-0.002504 0.005088 0.119722 -0.060124 -0.067207 0.277563 -0.062500 0 0 0 0 0 0 2 227148
-0.002504 0.005088 0.119722 -0.060106 -0.067201 0.277563 -0.062500 0 0 0 0 0 0 2 228149
-0.002504 0.005088 0.119722 -0.060109 -0.067219 0.277565 -0.062500 0 0 0 0 0 0 2 229151
-0.002504 0.005088 0.119722 -0.060104 -0.067202 0.277564 -0.062500 0 0 0 0 0 0 2 230149
-0.002504 0.005088 0.119722 -0.060123 -0.067206 0.277563 -0.062500 0 0 0 0 0 0 2 231152
-0.002504 0.005088 0.119722 -0.060111 -0.067220 0.277565 -0.062500 0 0 0 0 0 0 2 232119
-0.002504 0.005088 0.119722 -0.060104 -0.067202 0.277564 -0.062500 0 0 0 0 0 0 2 233134
-0.002504 0.005088 0.119722 -0.060112 -0.067209 0.277557 -0.062500 0 0 0 0 0 0 2 234145
-0.002504 0.005088 0.119722 -0.060113 -0.067208 0.277576 -0.062500 0 0 0 0 0 0 2 235136
-0.002504 0.005088 0.119722 -0.060113 -0.067209 0.277559 -0.062500 0 0 0 0 0 0 2 236149
-0.002504 0.005088 0.119722 -0.060113 -0.067210 0.277557 -0.062500 0 0 0 0 0 0 2 237143
-0.002504 0.005088 0.119722 -0.060116 -0.067198 0.277569 -0.062500 0 0 0 0 0 0 2 238150
-0.002504 0.005088 0.119722 -0.060110 -0.067219 0.277565 -0.062500 0 0 0 0 0 0 2 239152
-0.002504 0.005088 0.119722 -0.060104 -0.067202 0.277564 -0.062500 0 0 0 0 0 0 2 240149
-0.002504 0.005088 0.119722 -0.060112 -0.067209 0.277557 -0.062500 0 0 0 0 0 0 2 241149
-0.002504 0.005088 0.119722 -0.060113 -0.067208 0.277576 -0.062500 0 0 0 0 0 0 2 242147
-0.002504 0.005088 0.119722 -0.060113 -0.067209 0.277559 -0.062500 0 0 0 0 0 0 2 243148
-0.002504 0.005088 0.119722 -0.060113 -0.067210 0.277557 -0.062500 0 0 0 0 0 0 2 244117
-0.002504 0.005088 0.119722 -0.060102 -0.067211 0.277570 -0.062500 0 0 0 0 0 0 2 245147
-0.002504 0.005088 0.119722 -0.060123 -0.067207 0.277564 -0.062500 0 0 0 0 0 0 2 246142
-0.002504 0.005088 0.119722 -0.060106 -0.067201 0.277564 -0.062500 0 0 0 0 0 0 2 247143
-0.002504 0.005088 0.119722 -0.060112 -0.067209 0.277557 -0.062500 0 0 0 0 0 0 2 248137
-0.002504 0.005088 0.119722 -0.060109 -0.067220 0.277564 -0.062500 0 0 0 0 0 0 2 249141
-0.002504 0.005088 0.119722 -0.060116 -0.067199 0.277570 -0.062500 0 0 0 0 0 0 2 250132
-0.002504 0.005088 0.119722 -0.060113 -0.067208 0.277558 -0.062500 0 0 0 0 0 0 2 251141
-0.002504 0.005088 0.119722 -0.060102 -0.067211 0.277570 -0.062500 0 0 0 0 0 0 2 252131
-0.002504 0.005088 0.119722 -0.060111 -0.067210 0.277558 -0.062500 0 0 0 0 0 0 2 253140
-0.002504 0.005088 0.119722 -0.060124 -0.067207 0.277563 -0.062500 0 0 0 0 0 0 2 254131
-0.002504 0.005088 0.119722 -0.060106 -0.067201 0.277563 -0.062500 0 0 0 0 0 0 2 255140
-0.002504 0.005088 0.119722 -0.060109 -0.067219 0.277565 -0.062500 0 0 0 0 0 0 2 256132
-0.002504 0.005088 0.119722 -0.060104 -0.067202 0.277564 -0.062500 0 0 0 0 0 0 2 257139
-0.002504 0.005088 0.119722 -0.060123 -0.067206 0.277563 -0.062500 0 0 0 0 0 0 2 258131
-0.002504 0.005088 0.119722 -0.060103 -0.067211 0.277571 -0.062500 0 0 0 0 0 0 2 259131
-0.002504 0.005088 0.119722 -0.060112 -0.067210 0.277558 -0.062500 0 0 0 0 0 0 2 260140
-0.002504 0.005088 0.119722 -0.060112 -0.067210 0.277556 -0.062500 0 0 0 0 0 0 2 261131
-0.002504 0.005088 0.119722 -0.060113 -0.067208 0.277576 -0.062500 0 0 0 0 0 0 2 262139
-0.002504 0.005088 0.119722 -0.060113 -0.067209 0.277559 -0.062500 0 0 0 0 0 0 2 263131
-0.002504 0.005088 0.119722 -0.060105 -0.067201 0.277563 -0.062500 0 0 0 0 0 0 2 264169
-0.002504 0.005088 0.119722 -0.060112 -0.067209 0.277557 -0.062500 0 0 0 0 0 0 2 265144
-0.002504 0.005088 0.119722 -0.060121 -0.067217 0.277570 -0.062500 0 0 0 0 0 0 2 266135
-0.002504 0.005088 0.119722 -0.060105 -0.067202 0.277564 -0.062500 0 0 0 0 0 0 2 267132
-0.002504 0.005088 0.119722 -0.060112 -0.067209 0.277557 -0.062500 0 0 0 0 0 0 2 268146
-0.002504 0.005088 0.119722 -0.060113 -0.067208 0.277576 -0.062500 0 0 0 0 0 0 2 269434
-0.002504 0.005088 0.119722 -0.060113 -0.067209 0.277559 -0.062500 0 0 0 0 0 0 2 270150
-0.002504 0.005088 0.119722 -0.060113 -0.067210 0.277557 -0.062500 0 0 0 0 0 0 2 271150
-0.002504 0.005088 0.119722 -0.060105 -0.067201 0.277563 -0.062500 0 0 0 0 0 0 2 272147
-0.002504 0.005088 0.119722 -0.060120 -0.067216 0.277571 -0.062500 0 0 0 0 0 0 2 273121
-0.002504 0.005088 0.119722 -0.060105 -0.067202 0.277564 -0.062500 0 0 0 0 0 0 2 274146
-0.002504 0.005088 0.119722 -0.060112 -0.067209 0.277557 -0.062500 0 0 0 0 0 0 2 275147
-0.002504 0.005088 0.119722 -0.060101 -0.067211 0.277570 -0.062500 0 0 0 0 0 0 2 276124
-0.002504 0.005088 0.119722 -0.060123 -0.067207 0.277564 -0.062500 0 0 0 0 0 0 2 277149
-0.002504 0.005088 0.119722 -0.060114 -0.067209 0.277557 -0.062500 0 0 0 0 0 0 2 278143
-0.002504 0.005088 0.119722 -0.060105 -0.067201 0.277563 -0.062500 0 0 0 0 0 0 2 279150
-0.002504 0.005088 0.119722 -0.060109 -0.067219 0.277564 -0.062500 0 0 0 0 0 0 2 280151
-0.002504 0.005088 0.119722 -0.060116 -0.067199 0.277570 -0.062500 0 0 0 0 0 0 2 281153
-0.002504 0.005088 0.119722 -0.060113 -0.067208 0.277558 -0.062500 0 0 0 0 0 0 2 282147
-0.002504 0.005088 0.119722 -0.060110 -0.067220 0.277564 -0.062500 0 0 0 0 0 0 2 283151
-0.002504 0.005088 0.119722 -0.060104 -0.067202 0.277563 -0.062500 0 0 0 0 0 0 2 284145
-0.002504 0.005088 0.119722 -0.060123 -0.067206 0.277563 -0.062500 0 0 0 0 0 0 2 285149
-0.002504 0.005088 0.119722 -0.060106 -0.067201 0.277563 -0.062500 0 0 0 0 0 0 2 286147
-0.002504 0.005088 0.119722 -0.060109 -0.067219 0.277565 -0.062500 0 0 0 0 0 0 2 287148
-0.002504 0.005088 0.119722 -0.060112 -0.067210 0.277557 -0.062500 0 0 0 0 0 0 2 288146
-0.002504 0.005088 0.119722 -0.060116 -0.067198 0.277569 -0.062500 0 0 0 0 0 0 2 289148
-0.002504 0.005088 0.119722 -0.060110 -0.067219 0.277565 -0.062500 0 0 0 0 0 0 2 290146
-0.002504 0.005088 0.119722 -0.060104 -0.067202 0.277564 -0.062500 0 0 0 0 0 0 2 291145
-0.002504 0.005088 0.119722 -0.060112 -0.067209 0.277557 -0.062500 0 0 0 0 0 0 2 292137
-0.002504 0.005088 0.119722 -0.060113 -0.067208 0.277576 -0.062500 0 0 0 0 0 0 2 293143
-0.002504 0.005088 0.119722 -0.060113 -0.067209 0.277559 -0.062500 0 0 0 0 0 0 2 294143
-0.002504 0.005088 0.119722 -0.060113 -0.067210 0.277557 -0.062500 0 0 0 0 0 0 2 295147
-0.002504 0.005088 0.119722 -0.060116 -0.067198 0.277569 -0.062500 0 0 0 0 0 0 2 296147
-0.002504 0.005088 0.119722 -0.060110 -0.067219 0.277565 -0.062500 0 0 0 0 0 0 2 297149
-0.002504 0.005088 0.119722 -0.060104 -0.067202 0.277564 -0.062500 0 0 0 0 0 0 2 298147
-0.002504 0.005088 0.119722 -0.060112 -0.067209 0.277557 -0.062500 0 0 0 0 0 0 2 299147
-0.002504 0.005088 0.119722 -0.060121 -0.067217 0.277570 -0.062500 0 0 0 0 0 0 2 300146
-0.002504 0.005088 0.119722 -0.060105 -0.067202 0.277564 -0.062500 0 0 0 0 0 0 2 301148
-0.002504 0.005088 0.119722 -0.060112 -0.067209 0.277557 -0.062500 0 0 0 0 0 0 2 302147
-0.002504 0.005088 0.119722 -0.060105 -0.067201 0.277563 -0.062500 0 0 0 0 0 0 2 303146
-0.002504 0.005088 0.119722 -0.060120 -0.067216 0.277571 -0.062500 0 0 0 0 0 0 2 304137
-0.002504 0.005088 0.119722 -0.060113 -0.067210 0.277558 -0.062500 0 0 0 0 0 0 2 305226
-0.002504 0.005088 0.119722 -0.060105 -0.067201 0.277563 -0.062500 0 0 0 0 0 0 2 306222
-0.002504 0.005088 0.119722 -0.060109 -0.067219 0.277564 -0.062500 0 0 0 0 0 0 2 307215
-0.002504 0.005088 0.119722 -0.060116 -0.067199 0.277570 -0.062500 0 0 0 0 0 0 2 308195
-0.002504 0.005088 0.119722 -0.060113 -0.067208 0.277558 -0.062500 0 0 0 0 0 0 2 309231
-0.002504 0.005088 0.119722 -0.060102 -0.067211 0.277570 -0.062500 0 0 0 0 0 0 2 310217
-0.002504 0.005088 0.119722 -0.060111 -0.067210 0.277558 -0.062500 0 0 0 0 0 0 2 311190
-0.002504 0.005088 0.119722 -0.060124 -0.067207 0.277563 -0.062500 0 0 0 0 0 0 2 312190
-0.002504 0.005088 0.119722 -0.060106 -0.067201 0.277563 -0.062500 0 0 0 0 0 0 2 313192
-0.002504 0.005088 0.119722 -0.060109 -0.067219 0.277565 -0.062500 0 0 0 0 0 0 2 314188
-0.002504 0.005088 0.119722 -0.060104 -0.067202 0.277564 -0.062500 0 0 0 0 0 0 2 315190
-0.002504 0.005088 0.119722 -0.060123 -0.067206 0.277563 -0.062500 0 0 0 0 0 0 2 316187
-0.002504 0.005088 0.119722 -0.060111 -0.067220 0.277565 -0.062500 0 0 0 0 0 0 2 317191
-0.002504 0.005088 0.119722 -0.060104 -0.067202 0.277564 -0.062500 0 0 0 0 0 0 2 318219
-0.002504 0.005088 0.119722 -0.060112 -0.067209 0.277557 -0.062500 0 0 0 0 0 0 2 319216
-0.002504 0.005088 0.119722 -0.060113 -0.067208 0.277576 -0.062500 0 0 0 0 0 0 2 320197
-0.002504 0.005088 0.119722 -0.060113 -0.067209 0.277559 -0.062500 0 0 0 0 0 0 2 321212
-0.002504 0.005088 0.119722 -0.060113 -0.067210 0.277557 -0.062500 0 0 0 0 0 0 2 322196
-0.002504 0.005088 0.119722 -0.060116 -0.067198 0.277569 -0.062500 0 0 0 0 0 0 2 323212
-0.002504 0.005088 0.119722 -0.060110 -0.067219 0.277565 -0.062500 0 0 0 0 0 0 2 324194
-0.002504 0.005088 0.119722 -0.060104 -0.067202 0.277564 -0.062500 0 0 0 0 0 0 2 325212
-0.002504 0.005088 0.119722 -0.060112 -0.067209 0.277557 -0.062500 0 0 0 0 0 0 2 326212
-0.002504 0.005088 0.119722 -0.060113 -0.067208 0.277576 -0.062500 0 0 0 0 0 0 2 327196
-0.002504 0.005088 0.119722 -0.060113 -0.067209 0.277559 -0.062500 0 0 0 0 0 0 2 328210
-0.002504 0.005088 0.119722 -0.060113 -0.067210 0.277557 -0.062500 0 0 0 0 0 0 2 329197
-0.002504 0.005088 0.119722 -0.060105 -0.067201 0.277563 -0.062500 0 0 0 0 0 0 2 330138
-0.002504 0.005088 0.119722 -0.060120 -0.067216 0.277571 -0.062500 0 0 0 0 0 0 2 331130
-0.002504 0.005088 0.119722 -0.060113 -0.067210 0.277558 -0.062500 0 0 0 0 0 0 2 332138
-0.002504 0.005088 0.119722 -0.060105 -0.067201 0.277563 -0.062500 0 0 0 0 0 0 2 333130
-0.002504 0.005088 0.119722 -0.060109 -0.067219 0.277564 -0.062500 0 0 0 0 0 0 2 334138
-0.002504 0.005088 0.119722 -0.060116 -0.067199 0.277570 -0.062500 0 0 0 0 0 0 2 335129
-0.002504 0.005088 0.119722 -0.060113 -0.067208 0.277558 -0.062500 0 0 0 0 0 0 2 336138
-0.002504 0.005088 0.119722 -0.060105 -0.067201 0.277563 -0.062500 0 0 0 0 0 0 2 337129
-0.002504 0.005088 0.119722 -0.060109 -0.067219 0.277564 -0.062500 0 0 0 0 0 0 2 338136
-0.002504 0.005088 0.119722 -0.060124 -0.067208 0.277563 -0.062500 0 0 0 0 0 0 2 339129
-0.002504 0.005088 0.119722 -0.060106 -0.067201 0.277563 -0.062500 0 0 0 0 0 0 2 340137
-0.002504 0.005088 0.119722 -0.060109 -0.067219 0.277565 -0.062500 0 0 0 0 0 0 2 341129
-0.002504 0.005088 0.119722 -0.060104 -0.067202 0.277564 -0.062500 0 0 0 0 0 0 2 342129
-0.002504 0.005088 0.119722 -0.060123 -0.067206 0.277563 -0.062500 0 0 0 0 0 0 2 343137
-0.002504 0.005088 0.119722 -0.060106 -0.067201 0.277563 -0.062500 0 0 0 0 0 0 2 344147
-0.002504 0.005088 0.119722 -0.060109 -0.067219 0.277565 -0.062500 0 0 0 0 0 0 2 345119
-0.002504 0.005088 0.119722 -0.060112 -0.067210 0.277557 -0.062500 0 0 0 0 0 0 2 346144
-0.002504 0.005088 0.119722 -0.060116 -0.067198 0.277569 -0.062500 0 0 0 0 0 0 2 347131
-0.002504 0.005088 0.119722 -0.060110 -0.067219 0.277565 -0.062500 0 0 0 0 0 0 2 348144
-0.002504 0.005088 0.119722 -0.060112 -0.067210 0.277557 -0.062500 0 0 0 0 0 0 2 349132
-0.002504 0.005088 0.119722 -0.060116 -0.067198 0.277569 -0.062500 0 0 0 0 0 0 2 350143
-0.002504 0.005088 0.119722 -0.060113 -0.067208 0.277558 -0.062500 0 0 0 0 0 0 2 351134
-0.002504 0.005088 0.119722 -0.060102 -0.067211 0.277570 -0.062500 0 0 0 0 0 0 2 352117
-0.002504 0.005088 0.119722 -0.060111 -0.067210 0.277558 -0.062500 0 0 0 0 0 0 2 353147
-0.002504 0.005088 0.119722 -0.060116 -0.067198 0.277569 -0.062500 0 0 0 0 0 0 2 354144
-0.002504 0.005088 0.119722 -0.060110 -0.067219 0.277565 -0.062500 0 0 0 0 0 0 2 355129
-0.002504 0.005088 0.119722 -0.060112 -0.067210 0.277557 -0.062500 0 0 0 0 0 0 2 356136
-0.002504 0.005088 0.119722 -0.060105 -0.067201 0.277563 -0.062500 0 0 0 0 0 0 2 357134
-0.002504 0.005088 0.119722 -0.060120 -0.067216 0.277571 -0.062500 0 0 0 0 0 0 2 358147
-0.002504 0.005088 0.119722 -0.060105 -0.067202 0.277564 -0.062500 0 0 0 0 0 0 2 359162
-0.002504 0.005088 0.119722 -0.060112 -0.067209 0.277557 -0.062500 0 0 0 0 0 0 2 360157
-0.002504 0.005088 0.119722 -0.060105 -0.067201 0.277563 -0.062500 0 0 0 0 0 0 2 361154
-0.002504 0.005088 0.119722 -0.060120 -0.067216 0.277571 -0.062500 0 0 0 0 0 0 2 362114
-0.002504 0.005088 0.119722 -0.060113 -0.067210 0.277558 -0.062500 0 0 0 0 0 0 2 363145
-0.002504 0.005088 0.119722 -0.060105 -0.067201 0.277563 -0.062500 0 0 0 0 0 0 2 364133
-0.002504 0.005088 0.119722 -0.060109 -0.067219 0.277564 -0.062500 0 0 0 0 0 0 2 365137
-0.002504 0.005088 0.119722 -0.060116 -0.067199 0.277570 -0.062500 0 0 0 0 0 0 2 366143
-0.002504 0.005088 0.119722 -0.060113 -0.067208 0.277558 -0.062500 0 0 0 0 0 0 2 367142
-0.002504 0.005088 0.119722 -0.060113 -0.067209 0.277556 -0.062500 0 0 0 0 0 0 2 368144
-0.002504 0.005088 0.119722 -0.060113 -0.067208 0.277576 -0.062500 0 0 0 0 0 0 2 369119
-0.002504 0.005088 0.119722 -0.060113 -0.067209 0.277559 -0.062500 0 0 0 0 0 0 2 370212
-0.002504 0.005088 0.119722 -0.060105 -0.067201 0.277563 -0.062500 0 0 0 0 0 0 2 371213
-0.002504 0.005088 0.119722 -0.060109 -0.067219 0.277565 -0.062500 0 0 0 0 0 0 2 372190
-0.002504 0.005088 0.119722 -0.060112 -0.067210 0.277557 -0.062500 0 0 0 0 0 0 2 373215
-0.002504 0.005088 0.119722 -0.060116 -0.067198 0.277569 -0.062500 0 0 0 0 0 0 2 374181
-0.002504 0.005088 0.119722 -0.060110 -0.067219 0.277565 -0.062500 0 0 0 0 0 0 2 375211
-0.002504 0.005088 0.119722 -0.060104 -0.067202 0.277564 -0.062500 0 0 0 0 0 0 2 376222
-0.002504 0.005088 0.119722 -0.060112 -0.067209 0.277557 -0.062500 0 0 0 0 0 0 2 377224
-0.002504 0.005088 0.119722 -0.060116 -0.067198 0.277569 -0.062500 0 0 0 0 0 0 2 378192
-0.002504 0.005088 0.119722 -0.060110 -0.067219 0.277565 -0.062500 0 0 0 0 0 0 2 379191
-0.002504 0.005088 0.119722 -0.060112 -0.067210 0.277557 -0.062500 0 0 0 0 0 0 2 380191
-0.002504 0.005088 0.119722 -0.060116 -0.067198 0.277569 -0.062500 0 0 0 0 0 0 2 381189
-0.002504 0.005088 0.119722 -0.060110 -0.067219 0.277565 -0.062500 0 0 0 0 0 0 2 382188
-0.002504 0.005088 0.119722 -0.060112 -0.067210 0.277557 -0.062500 0 0 0 0 0 0 2 383185
-0.002504 0.005088 0.119722 -0.060105 -0.067201 0.277563 -0.062500 0 0 0 0 0 0 2 384187
-0.002504 0.005088 0.119722 -0.060120 -0.067216 0.277571 -0.062500 0 0 0 0 0 0 2 385222
-0.002504 0.005088 0.119722 -0.060105 -0.067202 0.277564 -0.062500 0 0 0 0 0 0 2 386215
-0.002504 0.005088 0.119722 -0.060112 -0.067209 0.277557 -0.062500 0 0 0 0 0 0 2 387219
-0.002504 0.005088 0.119722 -0.060105 -0.067201 0.277563 -0.062500 0 0 0 0 0 0 2 388213
-0.002504 0.005088 0.119722 -0.060120 -0.067216 0.277571 -0.062500 0 0 0 0 0 0 2 389221
-0.002504 0.005088 0.119722 -0.060113 -0.067210 0.277558 -0.062500 0 0 0 0 0 0 2 390189
-0.002504 0.005088 0.119722 -0.060105 -0.067201 0.277563 -0.062500 0 0 0 0 0 0 2 391215
-0.002504 0.005088 0.119722 -0.060109 -0.067219 0.277564 -0.062500 0 0 0 0 0 0 2 392236
-0.002504 0.005088 0.119722 -0.060116 -0.067199 0.277570 -0.062500 0 0 0 0 0 0 2 393217
-0.002504 0.005088 0.119722 -0.060113 -0.067208 0.277558 -0.062500 0 0 0 0 0 0 2 394188
-0.002504 0.005088 0.119722 -0.060105 -0.067201 0.277563 -0.062500 0 0 0 0 0 0 2 395187
-0.002504 0.005088 0.119722 -0.060109 -0.067219 0.277565 -0.062500 0 0 0 0 0 0 2 396186
-0.002504 0.005088 0.119722 -0.060124 -0.067208 0.277563 -0.062500 0 0 0 0 0 0 2 397190
-0.002504 0.005088 0.119722 -0.060106 -0.067201 0.277563 -0.062500 0 0 0 0 0 0 2 398184
-0.002504 0.005088 0.119722 -0.060109 -0.067219 0.277565 -0.062500 0 0 0 0 0 0 2 399179
-0.002504 0.005088 0.119722 -0.060112 -0.067210 0.277557 -0.062500 0 0 0 0 0 0 2 400195
-0.002504 0.005088 0.119722 -0.060116 -0.067198 0.277569 -0.062500 0 0 0 0 0 0 2 401212
-0.002504 0.005088 0.119722 -0.060113 -0.067208 0.277558 -0.062500 0 0 0 0 0 0 2 402194
-0.002504 0.005088 0.119722 -0.060102 -0.067211 0.277570 -0.062500 0 0 0 0 0 0 2 403209
-0.002504 0.005088 0.119722 -0.060111 -0.067210 0.277558 -0.062500 0 0 0 0 0 0 2 404193
-0.002504 0.005088 0.119722 -0.060116 -0.067198 0.277569 -0.062500 0 0 0 0 0 0 2 405208
-0.002504 0.005088 0.119722 -0.060110 -0.067219 0.277565 -0.062500 0 0 0 0 0 0 2 406194
-0.002504 0.005088 0.119722 -0.060112 -0.067210 0.277557 -0.062500 0 0 0 0 0 0 2 407206
-0.002504 0.005088 0.119722 -0.060116 -0.067198 0.277569 -0.062500 0 0 0 0 0 0 2 408192
-0.002504 0.005088 0.119722 -0.060113 -0.067208 0.277558 -0.062500 0 0 0 0 0 0 2 409195
-0.002504 0.005088 0.119722 -0.060102 -0.067211 0.277570 -0.062500 0 0 0 0 0 0 2 410208
-0.002504 0.005088 0.119722 -0.060111 -0.067210 0.277558 -0.062500 0 0 0 0 0 0 2 411191
-0.002504 0.005088 0.119722 -0.060116 -0.067198 0.277569 -0.062500 0 0 0 0 0 0 2 412211
-0.002504 0.005088 0.119722 -0.060110 -0.067219 0.277565 -0.062500 0 0 0 0 0 0 2 413194
-0.002504 0.005088 0.119722 -0.060112 -0.067210 0.277557 -0.062500 0 0 0 0 0 0 2 414136
-0.002504 0.005088 0.119722 -0.060105 -0.067201 0.277563 -0.062500 0 0 0 0 0 0 2 415126
-0.002504 0.005088 0.119722 -0.060120 -0.067216 0.277571 -0.062500 0 0 0 0 0 0 2 416134
-0.002504 0.005088 0.119722 -0.060113 -0.067210 0.277558 -0.062500 0 0 0 0 0 0 2 417126
-0.002504 0.005088 0.119722 -0.060105 -0.067201 0.277563 -0.062500 0 0 0 0 0 0 2 418134
-0.002504 0.005088 0.119722 -0.060112 -0.067209 0.277557 -0.062500 0 0 0 0 0 0 2 419126
-0.002504 0.005088 0.119722 -0.060113 -0.067208 0.277576 -0.062500 0 0 0 0 0 0 2 420135
-0.002504 0.005088 0.119722 -0.060113 -0.067209 0.277559 -0.062500 0 0 0 0 0 0 2 421126
-0.002504 0.005088 0.119722 -0.060105 -0.067201 0.277563 -0.062500 0 0 0 0 0 0 2 422135
-0.002504 0.005088 0.119722 -0.060109 -0.067219 0.277565 -0.062500 0 0 0 0 0 0 2 423125
-0.002504 0.005088 0.119722 -0.060124 -0.067208 0.277563 -0.062500 0 0 0 0 0 0 2 424134
-0.002504 0.005088 0.119722 -0.060106 -0.067201 0.277563 -0.062500 0 0 0 0 0 0 2 425126
-0.002504 0.005088 0.119722 -0.060112 -0.067209 0.277557 -0.062500 0 0 0 0 0 0 2 426126
-0.002504 0.005088 0.119722 -0.060101 -0.067211 0.277570 -0.062500 0 0 0 0 0 0 2 427133
-0.002504 0.005088 0.119722 -0.060123 -0.067207 0.277564 -0.062500 0 0 0 0 0 0 2 428141
-0.002504 0.005088 0.119722 -0.060106 -0.067201 0.277564 -0.062500 0 0 0 0 0 0 2 429145
-0.002504 0.005088 0.119722 -0.060109 -0.067219 0.277565 -0.062500 0 0 0 0 0 0 2 430127
-0.002504 0.005088 0.119722 -0.060112 -0.067210 0.277557 -0.062500 0 0 0 0 0 0 2 431139
-0.002504 0.005088 0.119722 -0.060116 -0.067198 0.277569 -0.062500 0 0 0 0 0 0 2 432141
-0.002504 0.005088 0.119722 -0.060113 -0.067208 0.277558 -0.062500 0 0 0 0 0 0 2 433131
-0.002504 0.005088 0.119722 -0.060102 -0.067211 0.277570 -0.062500 0 0 0 0 0 0 2 434146
-0.002504 0.005088 0.119722 -0.060111 -0.067210 0.277558 -0.062500 0 0 0 0 0 0 2 435144
-0.002504 0.005088 0.119722 -0.060124 -0.067207 0.277562 -0.062500 0 0 0 0 0 0 2 436141
-0.002504 0.005088 0.119722 -0.060103 -0.067211 0.277571 -0.062500 0 0 0 0 0 0 2 437138
-0.002491 0.005103 0.119732 -0.229318 -0.252339 0.138889 -0.062500 0 0 0 0 0 0 2 438141
-0.002485 0.005110 0.119736 -0.141768 -0.186381 0.206473 -0.062500 0 0 0 0 0 0 2 439113
-0.002481 0.005113 0.119737 -0.092621 -0.132796 0.241600 -0.062500 0 0 0 0 0 0 2 440145
-0.002480 0.005115 0.119737 -0.066134 -0.105019 0.254997 -0.062500 0 0 0 0 0 0 2 441144
-0.002479 0.005116 0.119738 -0.052587 -0.091201 0.259783 -0.062500 0 0 0 0 0 0 2 442137
-0.002478 0.005116 0.119738 -0.045763 -0.084374 0.261455 -0.062500 0 0 0 0 0 0 2 443150
-0.002478 0.005116 0.119738 -0.042317 -0.080985 0.262053 -0.062500 0 0 0 0 0 0 2 444116
-0.002478 0.005116 0.119738 -0.040594 -0.079296 0.262247 -0.062500 0 0 0 0 0 0 2 445144
-0.002478 0.005116 0.119738 -0.039727 -0.078469 0.262326 -0.062500 0 0 0 0 0 0 2 446141
-0.002478 0.005116 0.119738 -0.039276 -0.078042 0.262348 -0.062500 0 0 0 0 0 0 2 447141
-0.002478 0.005116 0.119738 -0.039068 -0.077833 0.262357 -0.062500 0 0 0 0 0 0 2 448142
-0.002478 0.005116 0.119738 -0.038974 -0.077737 0.262355 -0.062500 0 0 0 0 0 0 2 449143
-0.002478 0.005116 0.119738 -0.038913 -0.077688 0.262360 -0.062500 0 0 0 0 0 0 2 450142
-0.002478 0.005116 0.119738 -0.038882 -0.077659 0.262359 -0.062500 0 0 0 0 0 0 2 451143
-0.002478 0.005116 0.119738 -0.038871 -0.077647 0.262366 -0.062500 0 0 0 0 0 0 2 452141
-0.002478 0.005116 0.119738 -0.038854 -0.077630 0.262359 -0.062500 0 0 0 0 0 0 2 453144
-0.002478 0.005116 0.119738 -0.038861 -0.077635 0.262372 -0.062500 0 0 0 0 0 0 2 454141
-0.002478 0.005116 0.119738 -0.038853 -0.077629 0.262360 -0.062500 0 0 0 0 0 0 2 455142
-0.002478 0.005116 0.119738 -0.038860 -0.077636 0.262352 -0.062500 0 0 0 0 0 0 2 456141
-0.002478 0.005116 0.119738 -0.038850 -0.077639 0.262365 -0.062500 0 0 0 0 0 0 2 457144
-0.002478 0.005116 0.119738 -0.038863 -0.077626 0.262365 -0.062500 0 0 0 0 0 0 2 458134
-0.002478 0.005116 0.119738 -0.038853 -0.077628 0.262359 -0.062500 0 0 0 0 0 0 2 459130
-0.002478 0.005116 0.119738 -0.038852 -0.077628 0.262359 -0.062500 0 0 0 0 0 0 2 460139
-0.002478 0.005116 0.119738 -0.038849 -0.077638 0.262366 -0.062500 0 0 0 0 0 0 2 461141
-0.002478 0.005116 0.119738 -0.038871 -0.077635 0.262359 -0.062500 0 0 0 0 0 0 2 462141
-0.002478 0.005116 0.119738 -0.038854 -0.077628 0.262359 -0.062500 0 0 0 0 0 0 2 463142
-0.002478 0.005116 0.119738 -0.038849 -0.077638 0.262366 -0.062500 0 0 0 0 0 0 2 464141
-0.002478 0.005116 0.119738 -0.038852 -0.077629 0.262359 -0.062500 0 0 0 0 0 0 2 465143
-0.002478 0.005116 0.119738 -0.038863 -0.077625 0.262365 -0.062500 0 0 0 0 0 0 2 466141
-0.002478 0.005116 0.119738 -0.038850 -0.077638 0.262367 -0.062500 0 0 0 0 0 0 2 467111
-0.002478 0.005116 0.119738 -0.038860 -0.077637 0.262353 -0.062500 0 0 0 0 0 0 2 468129
-0.002478 0.005116 0.119738 -0.038853 -0.077629 0.262358 -0.062500 0 0 0 0 0 0 2 469141
-0.002478 0.005116 0.119738 -0.038864 -0.077625 0.262364 -0.062500 0 0 0 0 0 0 2 470141
-0.002478 0.005116 0.119738 -0.038850 -0.077638 0.262367 -0.062500 0 0 0 0 0 0 2 471111
-0.002478 0.005116 0.119738 -0.038852 -0.077629 0.262360 -0.062500 0 0 0 0 0 0 2 472141
-0.002478 0.005116 0.119738 -0.038852 -0.077628 0.262359 -0.062500 0 0 0 0 0 0 2 473142
-0.002478 0.005116 0.119738 -0.038868 -0.077644 0.262366 -0.062500 0 0 0 0 0 0 2 474107
-0.002478 0.005116 0.119738 -0.038853 -0.077629 0.262359 -0.062500 0 0 0 0 0 0 2 475141
-0.002478 0.005116 0.119738 -0.038852 -0.077628 0.262359 -0.062500 0 0 0 0 0 0 2 476140
-0.002478 0.005116 0.119738 -0.038860 -0.077635 0.262372 -0.062500 0 0 0 0 0 0 2 477141
-0.002478 0.005116 0.119738 -0.038853 -0.077628 0.262360 -0.062500 0 0 0 0 0 0 2 478245
-0.002478 0.005116 0.119738 -0.038852 -0.077628 0.262359 -0.062500 0 0 0 0 0 0 2 479140
-0.002478 0.005116 0.119738 -0.038860 -0.077636 0.262352 -0.062500 0 0 0 0 0 0 2 480125
-0.002478 0.005116 0.119738 -0.038861 -0.077636 0.262371 -0.062500 0 0 0 0 0 0 2 481133
-0.002478 0.005116 0.119738 -0.038853 -0.077629 0.262360 -0.062500 0 0 0 0 0 0 2 482126
-0.002478 0.005116 0.119738 -0.038852 -0.077628 0.262359 -0.062500 0 0 0 0 0 0 2 483134
-0.002478 0.005116 0.119738 -0.038849 -0.077638 0.262366 -0.062500 0 0 0 0 0 0 2 484249
-0.002478 0.005116 0.119738 -0.038863 -0.077626 0.262366 -0.062500 0 0 0 0 0 0 2 485135
-0.002478 0.005116 0.119738 -0.038861 -0.077636 0.262353 -0.062500 0 0 0 0 0 0 2 486124
-0.002478 0.005116 0.119738 -0.038853 -0.077629 0.262358 -0.062500 0 0 0 0 0 0 2 487132
-0.002478 0.005116 0.119738 -0.038849 -0.077638 0.262366 -0.062500 0 0 0 0 0 0 2 488124
-0.002478 0.005116 0.119738 -0.038863 -0.077626 0.262365 -0.062500 0 0 0 0 0 0 2 489134
-0.002478 0.005116 0.119738 -0.038853 -0.077628 0.262359 -0.062500 0 0 0 0 0 0 2 490124
-0.002478 0.005116 0.119738 -0.038849 -0.077638 0.262366 -0.062500 0 0 0 0 0 0 2 491133
-0.002478 0.005116 0.119738 -0.038859 -0.077637 0.262353 -0.062500 0 0 0 0 0 0 2 492124
-0.002478 0.005116 0.119738 -0.038864 -0.077626 0.262364 -0.062500 0 0 0 0 0 0 2 493125
-0.002478 0.005116 0.119738 -0.038853 -0.077628 0.262359 -0.062500 0 0 0 0 0 0 2 494261
-0.002478 0.005116 0.119738 -0.038849 -0.077638 0.262366 -0.062500 0 0 0 0 0 0 2 495248
-0.002478 0.005116 0.119738 -0.038852 -0.077629 0.262359 -0.062500 0 0 0 0 0 0 2 496256
-0.002478 0.005116 0.119738 -0.038863 -0.077625 0.262365 -0.062500 0 0 0 0 0 0 2 497249
-0.002478 0.005116 0.119738 -0.038850 -0.077638 0.262367 -0.062500 0 0 0 0 0 0 2 498261
-0.002478 0.005116 0.119738 -0.038860 -0.077637 0.262353 -0.062500 0 0 0 0 0 0 2 499255
-0.002478 0.005116 0.119738 -0.038853 -0.077629 0.262358 -0.062500 0 0 0 0 0 0 2 500262
-0.002478 0.005116 0.119738 -0.038860 -0.077635 0.262372 -0.062500 0 0 0 0 0 0 2 501265
-0.002478 0.005116 0.119738 -0.038853 -0.077628 0.262360 -0.062500 0 0 0 0 0 0 2 502131
-0.002478 0.005116 0.119738 -0.038852 -0.077628 0.262359 -0.062500 0 0 0 0 0 0 2 503233
-0.002478 0.005116 0.119738 -0.038860 -0.077636 0.262352 -0.062500 0 0 0 0 0 0 2 504268
-0.002478 0.005116 0.119738 -0.038861 -0.077636 0.262371 -0.062500 0 0 0 0 0 0 2 505272
-0.002478 0.005116 0.119738 -0.038853 -0.077629 0.262360 -0.062500 0 0 0 0 0 0 2 506141
-0.002478 0.005116 0.119738 -0.038852 -0.077628 0.262359 -0.062500 0 0 0 0 0 0 2 507243
-0.002478 0.005116 0.119738 -0.038860 -0.077635 0.262372 -0.062500 0 0 0 0 0 0 2 508262
-0.002478 0.005116 0.119738 -0.038853 -0.077628 0.262360 -0.062500 0 0 0 0 0 0 2 509269
-0.002478 0.005116 0.119738 -0.038860 -0.077636 0.262353 -0.062500 0 0 0 0 0 0 2 510139
-0.002478 0.005116 0.119738 -0.038853 -0.077629 0.262358 -0.062500 0 0 0 0 0 0 2 511266
-0.002478 0.005116 0.119738 -0.038860 -0.077635 0.262372 -0.062500 0 0 0 0 0 0 2 512255
-0.002478 0.005116 0.119738 -0.038853 -0.077628 0.262360 -0.062500 0 0 0 0 0 0 2 513270
-0.002478 0.005116 0.119738 -0.038852 -0.077628 0.262359 -0.062500 0 0 0 0 0 0 2 514270
-0.002478 0.005116 0.119738 -0.038849 -0.077638 0.262366 -0.062500 0 0 0 0 0 0 2 515266
-0.002478 0.005116 0.119738 -0.038871 -0.077635 0.262359 -0.062500 0 0 0 0 0 0 2 516264
-0.002478 0.005116 0.119738 -0.038854 -0.077628 0.262359 -0.062500 0 0 0 0 0 0 2 517266
-0.002478 0.005116 0.119738 -0.038849 -0.077638 0.262366 -0.062500 0 0 0 0 0 0 2 518258
-0.002478 0.005116 0.119738 -0.038852 -0.077629 0.262359 -0.062500 0 0 0 0 0 0 2 519234
-0.002478 0.005116 0.119738 -0.038863 -0.077625 0.262365 -0.062500 0 0 0 0 0 0 2 520140
-0.002478 0.005116 0.119738 -0.038853 -0.077627 0.262359 -0.062500 0 0 0 0 0 0 2 521244
-0.002478 0.005116 0.119738 -0.038849 -0.077638 0.262366 -0.062500 0 0 0 0 0 0 2 522264
-0.002478 0.005116 0.119738 -0.038859 -0.077637 0.262353 -0.062500 0 0 0 0 0 0 2 523263
-0.002478 0.005116 0.119738 -0.038864 -0.077626 0.262364 -0.062500 0 0 0 0 0 0 2 524263
-0.002478 0.005116 0.119738 -0.038850 -0.077638 0.262367 -0.062500 0 0 0 0 0 0 2 525267
-0.002478 0.005116 0.119738 -0.038852 -0.077629 0.262360 -0.062500 0 0 0 0 0 0 2 526130
-0.002478 0.005116 0.119738 -0.038852 -0.077628 0.262359 -0.062500 0 0 0 0 0 0 2 527235
-0.002478 0.005116 0.119738 -0.038863 -0.077625 0.262365 -0.062500 0 0 0 0 0 0 2 528253
-0.002478 0.005116 0.119738 -0.038858 -0.077647 0.262360 -0.062500 0 0 0 0 0 0 2 529267
-0.002478 0.005116 0.119738 -0.038852 -0.077630 0.262359 -0.062500 0 0 0 0 0 0 2 530138
-0.002478 0.005116 0.119738 -0.038864 -0.077625 0.262365 -0.062500 0 0 0 0 0 0 2 531243
-0.002478 0.005116 0.119738 -0.038850 -0.077638 0.262367 -0.062500 0 0 0 0 0 0 2 532137
-0.002478 0.005116 0.119738 -0.038852 -0.077629 0.262360 -0.062500 0 0 0 0 0 0 2 533269
-0.002478 0.005116 0.119738 -0.038852 -0.077628 0.262359 -0.062500 0 0 0 0 0 0 2 534264
-0.002478 0.005116 0.119738 -0.038871 -0.077634 0.262358 -0.062500 0 0 0 0 0 0 2 535265
-0.002478 0.005116 0.119738 -0.038851 -0.077639 0.262366 -0.062500 0 0 0 0 0 0 2 536234
-0.002478 0.005116 0.119738 -0.038852 -0.077629 0.262359 -0.062500 0 0 0 0 0 0 2 537265
-0.002478 0.005116 0.119738 -0.038852 -0.077628 0.262359 -0.062500 0 0 0 0 0 0 2 538246
-0.002478 0.005116 0.119738 -0.038860 -0.077635 0.262372 -0.062500 0 0 0 0 0 0 2 539251
-0.002478 0.005116 0.119738 -0.038861 -0.077637 0.262354 -0.062500 0 0 0 0 0 0 2 540260
-0.002478 0.005116 0.119738 -0.038853 -0.077629 0.262358 -0.062500 0 0 0 0 0 0 2 541269
-0.002478 0.005116 0.119738 -0.038849 -0.077638 0.262366 -0.062500 0 0 0 0 0 0 2 542261
-0.002478 0.005116 0.119738 -0.038863 -0.077626 0.262366 -0.062500 0 0 0 0 0 0 2 543262
-0.002478 0.005116 0.119738 -0.038853 -0.077628 0.262359 -0.062500 0 0 0 0 0 0 2 544264
-0.002478 0.005116 0.119738 -0.038852 -0.077628 0.262359 -0.062500 0 0 0 0 0 0 2 545266
-0.002478 0.005116 0.119738 -0.038849 -0.077638 0.262366 -0.062500 0 0 0 0 0 0 2 546264
-0.002478 0.005116 0.119738 -0.038871 -0.077635 0.262359 -0.062500 0 0 0 0 0 0 2 547264
-0.002478 0.005116 0.119738 -0.038854 -0.077628 0.262359 -0.062500 0 0 0 0 0 0 2 548262
-0.002478 0.005116 0.119738 -0.038849 -0.077638 0.262366 -0.062500 0 0 0 0 0 0 2 549266
-0.002478 0.005116 0.119738 -0.038852 -0.077629 0.262359 -0.062500 0 0 0 0 0 0 2 550263
-0.002478 0.005116 0.119738 -0.038863 -0.077625 0.262365 -0.062500 0 0 0 0 0 0 2 551258
-0.002478 0.005116 0.119738 -0.038853 -0.077627 0.262359 -0.062500 0 0 0 0 0 0 2 552248
-0.002478 0.005116 0.119738 -0.038857 -0.077647 0.262360 -0.062500 0 0 0 0 0 0 2 553256
-0.002478 0.005116 0.119738 -0.038852 -0.077630 0.262359 -0.062500 0 0 0 0 0 0 2 554247
-0.002478 0.005116 0.119738 -0.038864 -0.077625 0.262365 -0.062500 0 0 0 0 0 0 2 555255
-0.002478 0.005116 0.119738 -0.038850 -0.077638 0.262367 -0.062500 0 0 0 0 0 0 2 556247
-0.002478 0.005116 0.119738 -0.038852 -0.077629 0.262360 -0.062500 0 0 0 0 0 0 2 557237
-0.002478 0.005116 0.119738 -0.038852 -0.077628 0.262359 -0.062500 0 0 0 0 0 0 2 558247
-0.002478 0.005116 0.119738 -0.038868 -0.077644 0.262366 -0.062500 0 0 0 0 0 0 2 559257
-0.002478 0.005116 0.119738 -0.038853 -0.077629 0.262359 -0.062500 0 0 0 0 0 0 2 560256
-0.002478 0.005116 0.119738 -0.038852 -0.077628 0.262359 -0.062500 0 0 0 0 0 0 2 561246
-0.002478 0.005116 0.119738 -0.038863 -0.077625 0.262365 -0.062500 0 0 0 0 0 0 2 562255
-0.002478 0.005116 0.119738 -0.038850 -0.077638 0.262367 -0.062500 0 0 0 0 0 0 2 563246
-0.002478 0.005116 0.119738 -0.038852 -0.077629 0.262360 -0.062500 0 0 0 0 0 0 2 564254
-0.002478 0.005116 0.119738 -0.038860 -0.077637 0.262352 -0.062500 0 0 0 0 0 0 2 565247
-0.002478 0.005116 0.119738 -0.038861 -0.077636 0.262371 -0.062500 0 0 0 0 0 0 2 566254
-0.002478 0.005116 0.119738 -0.038853 -0.077629 0.262360 -0.062500 0 0 0 0 0 0 2 567246
-0.002478 0.005116 0.119738 -0.038852 -0.077628 0.262359 -0.062500 0 0 0 0 0 0 2 568254
-0.002478 0.005116 0.119738 -0.038852 -0.077628 0.262359 -0.062500 0 0 0 0 0 0 2 569250
-0.002478 0.005116 0.119738 -0.038860 -0.077635 0.262372 -0.062500 0 0 0 0 0 0 2 570280
-0.002478 0.005116 0.119738 -0.038861 -0.077637 0.262354 -0.062500 0 0 0 0 0 0 2 571259
-0.002478 0.005116 0.119738 -0.038853 -0.077629 0.262358 -0.062500 0 0 0 0 0 0 2 572254
-0.002478 0.005116 0.119738 -0.038849 -0.077638 0.262366 -0.062500 0 0 0 0 0 0 2 573265
-0.002478 0.005116 0.119738 -0.038863 -0.077626 0.262366 -0.062500 0 0 0 0 0 0 2 574253
-0.002478 0.005116 0.119738 -0.038853 -0.077628 0.262359 -0.062500 0 0 0 0 0 0 2 575268
-0.002478 0.005116 0.119738 -0.038852 -0.077628 0.262359 -0.062500 0 0 0 0 0 0 2 576253
-0.002478 0.005116 0.119738 -0.038849 -0.077638 0.262366 -0.062500 0 0 0 0 0 0 2 577264
-0.002478 0.005116 0.119738 -0.038871 -0.077635 0.262359 -0.062500 0 0 0 0 0 0 2 578263
-0.002478 0.005116 0.119738 -0.038854 -0.077628 0.262359 -0.062500 0 0 0 0 0 0 2 579264
-0.002478 0.005116 0.119738 -0.038849 -0.077638 0.262366 -0.062500 0 0 0 0 0 0 2 580260
-0.002478 0.005116 0.119738 -0.038852 -0.077629 0.262359 -0.062500 0 0 0 0 0 0 2 581265
-0.002478 0.005116 0.119738 -0.038863 -0.077625 0.262365 -0.062500 0 0 0 0 0 0 2 582262
-0.002478 0.005116 0.119738 -0.038861 -0.077636 0.262353 -0.062500 0 0 0 0 0 0 2 583256
-0.002478 0.005116 0.119738 -0.038850 -0.077639 0.262365 -0.062500 0 0 0 0 0 0 2 584264
-0.002478 0.005116 0.119738 -0.038852 -0.077629 0.262359 -0.062500 0 0 0 0 0 0 2 585269
-0.002478 0.005116 0.119738 -0.038863 -0.077625 0.262365 -0.062500 0 0 0 0 0 0 2 586264
-0.002478 0.005116 0.119738 -0.038850 -0.077638 0.262367 -0.062500 0 0 0 0 0 0 2 587263
-0.002478 0.005116 0.119738 -0.038852 -0.077629 0.262360 -0.062500 0 0 0 0 0 0 2 588262
-0.002478 0.005116 0.119738 -0.038860 -0.077637 0.262352 -0.062500 0 0 0 0 0 0 2 589264
-0.002478 0.005116 0.119738 -0.038861 -0.077636 0.262371 -0.062500 0 0 0 0 0 0 2 590264
-0.002478 0.005116 0.119738 -0.038853 -0.077629 0.262360 -0.062500 0 0 0 0 0 0 2 591231
-0.002478 0.005116 0.119738 -0.038852 -0.077628 0.262359 -0.062500 0 0 0 0 0 0 2 592261
-0.002478 0.005116 0.119738 -0.038863 -0.077625 0.262365 -0.062500 0 0 0 0 0 0 2 593265
-0.002478 0.005116 0.119738 -0.038850 -0.077638 0.262367 -0.062500 0 0 0 0 0 0 2 594260
-0.002478 0.005116 0.119738 -0.038860 -0.077637 0.262353 -0.062500 0 0 0 0 0 0 2 595262
-0.002478 0.005116 0.119738 -0.038853 -0.077629 0.262358 -0.062500 0 0 0 0 0 0 2 596258
-0.002478 0.005116 0.119738 -0.038860 -0.077635 0.262372 -0.062500 0 0 0 0 0 0 2 597258
-0.002478 0.005116 0.119738 -0.038853 -0.077628 0.262360 -0.062500 0 0 0 0 0 0 2 598257
-0.002478 0.005116 0.119738 -0.038852 -0.077628 0.262359 -0.062500 0 0 0 0 0 0 2 599263
-0.002478 0.005116 0.119738 -0.038849 -0.077638 0.262366 -0.062500 0 0 0 0 0 0 2 600260
-0.002478 0.005116 0.119738 -0.038871 -0.077635 0.262359 -0.062500 0 0 0 0 0 0 2 601264
-0.002478 0.005116 0.119738 -0.038854 -0.077628 0.262359 -0.062500 0 0 0 0 0 0 2 602262
-0.002478 0.005116 0.119738 -0.038852 -0.077628 0.262358 -0.062500 0 0 0 0 0 0 2 603262
-0.002478 0.005116 0.119738 -0.038849 -0.077638 0.262366 -0.062500 0 0 0 0 0 0 2 604262
-0.002478 0.005116 0.119738 -0.038863 -0.077626 0.262366 -0.062500 0 0 0 0 0 0 2 605263
-0.002478 0.005116 0.119738 -0.038853 -0.077628 0.262359 -0.062500 0 0 0 0 0 0 2 606261
-0.002478 0.005116 0.119738 -0.038849 -0.077638 0.262366 -0.062500 0 0 0 0 0 0 2 607261
-0.002478 0.005116 0.119738 -0.038859 -0.077637 0.262353 -0.062500 0 0 0 0 0 0 2 608261
-0.002478 0.005116 0.119738 -0.038864 -0.077626 0.262364 -0.062500 0 0 0 0 0 0 2 609263
-0.002478 0.005116 0.119738 -0.038853 -0.077628 0.262359 -0.062500 0 0 0 0 0 0 2 610257
-0.002478 0.005116 0.119738 -0.038849 -0.077638 0.262366 -0.062500 0 0 0 0 0 0 2 611249
-0.002478 0.005116 0.119738 -0.038852 -0.077629 0.262359 -0.062500 0 0 0 0 0 0 2 612254
-0.002478 0.005116 0.119738 -0.038871 -0.077634 0.262358 -0.062500 0 0 0 0 0 0 2 613265
-0.002478 0.005116 0.119738 -0.038851 -0.077639 0.262366 -0.062500 0 0 0 0 0 0 2 614262
-0.002478 0.005116 0.119738 -0.038852 -0.077629 0.262359 -0.062500 0 0 0 0 0 0 2 615254
-0.002478 0.005116 0.119738 -0.038852 -0.077628 0.262359 -0.062500 0 0 0 0 0 0 2 616262
-0.002478 0.005116 0.119738 -0.038860 -0.077635 0.262372 -0.062500 0 0 0 0 0 0 2 617264
-0.002478 0.005116 0.119738 -0.038853 -0.077628 0.262360 -0.062500 0 0 0 0 0 0 2 618262
-0.002478 0.005116 0.119738 -0.038860 -0.077636 0.262352 -0.062500 0 0 0 0 0 0 2 619262
-0.002478 0.005116 0.119738 -0.038864 -0.077626 0.262364 -0.062500 0 0 0 0 0 0 2 620262
-0.002478 0.005116 0.119738 -0.038850 -0.077638 0.262367 -0.062500 0 0 0 0 0 0 2 621263
-0.002478 0.005116 0.119738 -0.038852 -0.077629 0.262360 -0.062500 0 0 0 0 0 0 2 622242
-0.002478 0.005116 0.119738 -0.038852 -0.077628 0.262359 -0.062500 0 0 0 0 0 0 2 623254
-0.002478 0.005116 0.119738 -0.038860 -0.077635 0.262372 -0.062500 0 0 0 0 0 0 2 624245
-0.002478 0.005116 0.119738 -0.038861 -0.077637 0.262354 -0.062500 0 0 0 0 0 0 2 625269
-0.002478 0.005116 0.119738 -0.038853 -0.077629 0.262358 -0.062500 0 0 0 0 0 0 2 626267
-0.002478 0.005116 0.119738 -0.038852 -0.077628 0.262358 -0.062500 0 0 0 0 0 0 2 627258
-0.002478 0.005116 0.119738 -0.038860 -0.077635 0.262372 -0.062500 0 0 0 0 0 0 2 628268
-0.002478 0.005116 0.119738 -0.038853 -0.077628 0.262360 -0.062500 0 0 0 0 0 0 2 629264
-0.002478 0.005116 0.119738 -0.038852 -0.077628 0.262359 -0.062500 0 0 0 0 0 0 2 630253
-0.002478 0.005116 0.119738 -0.038849 -0.077638 0.262366 -0.062500 0 0 0 0 0 0 2 631243
-0.002478 0.005116 0.119738 -0.038871 -0.077635 0.262359 -0.062500 0 0 0 0 0 0 2 632254
-0.002478 0.005116 0.119738 -0.038854 -0.077628 0.262359 -0.062500 0 0 0 0 0 0 2 633244
-0.002478 0.005116 0.119738 -0.038852 -0.077628 0.262358 -0.062500 0 0 0 0 0 0 2 634253
-0.002478 0.005116 0.119738 -0.038849 -0.077638 0.262366 -0.062500 0 0 0 0 0 0 2 635243
-0.002478 0.005116 0.119738 -0.038863 -0.077626 0.262366 -0.062500 0 0 0 0 0 0 2 636253
-0.002478 0.005116 0.119738 -0.038853 -0.077628 0.262360 -0.062500 0 0 0 0 0 0 2 637245
-0.002478 0.005116 0.119738 -0.038857 -0.077647 0.262360 -0.062500 0 0 0 0 0 0 2 638253
-0.002478 0.005116 0.119738 -0.038852 -0.077630 0.262359 -0.062500 0 0 0 0 0 0 2 639227
-0.002478 0.005116 0.119738 -0.038864 -0.077625 0.262365 -0.062500 0 0 0 0 0 0 2 640244
-0.002478 0.005116 0.119738 -0.038853 -0.077627 0.262359 -0.062500 0 0 0 0 0 0 2 641253
-0.002478 0.005116 0.119738 -0.038849 -0.077638 0.262366 -0.062500 0 0 0 0 0 0 2 642233
-0.002478 0.005116 0.119738 -0.038852 -0.077629 0.262359 -0.062500 0 0 0 0 0 0 2 643249
-0.002478 0.005116 0.119738 -0.038871 -0.077634 0.262358 -0.062500 0 0 0 0 0 0 2 644254
-0.002478 0.005116 0.119738 -0.038851 -0.077639 0.262366 -0.062500 0 0 0 0 0 0 2 645249
-0.002478 0.005116 0.119738 -0.038852 -0.077629 0.262359 -0.062500 0 0 0 0 0 0 2 646265
-0.002478 0.005116 0.119738 -0.038863 -0.077625 0.262365 -0.062500 0 0 0 0 0 0 2 647262
-0.002478 0.005116 0.119738 -0.038850 -0.077638 0.262367 -0.062500 0 0 0 0 0 0 2 648247
-0.002478 0.005116 0.119738 -0.038860 -0.077637 0.262353 -0.062500 0 0 0 0 0 0 2 649261
-0.002478 0.005116 0.119738 -0.038853 -0.077629 0.262358 -0.062500 0 0 0 0 0 0 2 650262
-0.002478 0.005116 0.119738 -0.038860 -0.077635 0.262372 -0.062500 0 0 0 0 0 0 2 651262
-0.002478 0.005116 0.119738 -0.038853 -0.077628 0.262360 -0.062500 0 0 0 0 0 0 2 652249
-0.002478 0.005116 0.119738 -0.038852 -0.077628 0.262359 -0.062500 0 0 0 0 0 0 2 653263
-0.002478 0.005116 0.119738 -0.038852 -0.077628 0.262359 -0.062500 0 0 0 0 0 0 2 654261
-0.002478 0.005116 0.119738 -0.038860 -0.077635 0.262372 -0.062500 0 0 0 0 0 0 2 655260
-0.002478 0.005116 0.119738 -0.038861 -0.077637 0.262354 -0.062500 0 0 0 0 0 0 2 656264
-0.002478 0.005116 0.119738 -0.038853 -0.077629 0.262358 -0.062500 0 0 0 0 0 0 2 657256
-0.002478 0.005116 0.119738 -0.038849 -0.077638 0.262366 -0.062500 0 0 0 0 0 0 2 658258
-0.002478 0.005116 0.119738 -0.038863 -0.077626 0.262366 -0.062500 0 0 0 0 0 0 2 659264
-0.002478 0.005116 0.119738 -0.038853 -0.077628 0.262360 -0.062500 0 0 0 0 0 0 2 660260
-0.002478 0.005116 0.119738 -0.038852 -0.077628 0.262359 -0.062500 0 0 0 0 0 0 2 661260
-0.002478 0.005116 0.119738 -0.038857 -0.077647 0.262360 -0.062500 0 0 0 0 0 0 2 662249
-0.002478 0.005116 0.119738 -0.038864 -0.077627 0.262365 -0.062500 0 0 0 0 0 0 2 663253
-0.002478 0.005116 0.119738 -0.038853 -0.077628 0.262359 -0.062500 0 0 0 0 0 0 2 664260
-0.002478 0.005116 0.119738 -0.038849 -0.077638 0.262366 -0.062500 0 0 0 0 0 0 2 665262
-0.002478 0.005116 0.119738 -0.038852 -0.077629 0.262360 -0.062500 0 0 0 0 0 0 2 666259
-0.002478 0.005116 0.119738 -0.038863 -0.077625 0.262365 -0.062500 0 0 0 0 0 0 2 667260
-0.002478 0.005116 0.119738 -0.038861 -0.077636 0.262353 -0.062500 0 0 0 0 0 0 2 668254
-0.002478 0.005116 0.119738 -0.038850 -0.077639 0.262365 -0.062500 0 0 0 0 0 0 2 669261
-0.002478 0.005116 0.119738 -0.038852 -0.077629 0.262359 -0.062500 0 0 0 0 0 0 2 670260
-0.002478 0.005116 0.119738 -0.038863 -0.077625 0.262365 -0.062500 0 0 0 0 0 0 2 671259
-0.002478 0.005116 0.119738 -0.038850 -0.077638 0.262367 -0.062500 0 0 0 0 0 0 2 672265
-0.002478 0.005116 0.119738 -0.038852 -0.077629 0.262360 -0.062500 0 0 0 0 0 0 2 673261
-0.002478 0.005116 0.119738 -0.038860 -0.077637 0.262352 -0.062500 0 0 0 0 0 0 2 674260
-0.002478 0.005116 0.119738 -0.038861 -0.077636 0.262371 -0.062500 0 0 0 0 0 0 2 675259
-0.002478 0.005116 0.119738 -0.038853 -0.077629 0.262360 -0.062500 0 0 0 0 0 0 2 676259
-0.002478 0.005116 0.119738 -0.038852 -0.077628 0.262359 -0.062500 0 0 0 0 0 0 2 677261
-0.002478 0.005116 0.119738 -0.038863 -0.077625 0.262365 -0.062500 0 0 0 0 0 0 2 678259
-0.002478 0.005116 0.119738 -0.038850 -0.077638 0.262367 -0.062500 0 0 0 0 0 0 2 679258
-0.002478 0.005116 0.119738 -0.038860 -0.077637 0.262353 -0.062500 0 0 0 0 0 0 2 680259
-0.002478 0.005116 0.119738 -0.038853 -0.077629 0.262358 -0.062500 0 0 0 0 0 0 2 681261
-0.002478 0.005116 0.119738 -0.038860 -0.077635 0.262372 -0.062500 0 0 0 0 0 0 2 682259
-0.002478 0.005116 0.119738 -0.038853 -0.077628 0.262360 -0.062500 0 0 0 0 0 0 2 683257
-0.002478 0.005116 0.119738 -0.038852 -0.077628 0.262359 -0.062500 0 0 0 0 0 0 2 684247
-0.002478 0.005116 0.119738 -0.038852 -0.077628 0.262359 -0.062500 0 0 0 0 0 0 2 685255
-0.002478 0.005116 0.119738 -0.038860 -0.077635 0.262372 -0.062500 0 0 0 0 0 0 2 686259
-0.002478 0.005116 0.119738 -0.038861 -0.077637 0.262354 -0.062500 0 0 0 0 0 0 2 687251
-0.002478 0.005116 0.119738 -0.038853 -0.077629 0.262358 -0.062500 0 0 0 0 0 0 2 688254
-0.002478 0.005116 0.119738 -0.038849 -0.077638 0.262366 -0.062500 0 0 0 0 0 0 2 689263
-0.002478 0.005116 0.119738 -0.038863 -0.077626 0.262366 -0.062500 0 0 0 0 0 0 2 690229
-0.002478 0.005116 0.119738 -0.038853 -0.077628 0.262360 -0.062500 0 0 0 0 0 0 2 691259
-0.002478 0.005116 0.119738 -0.038860 -0.077636 0.262352 -0.062500 0 0 0 0 0 0 2 692260
-0.002478 0.005116 0.119738 -0.038850 -0.077639 0.262365 -0.062500 0 0 0 0 0 0 2 693248
-0.002478 0.005116 0.119738 -0.038863 -0.077626 0.262365 -0.062500 0 0 0 0 0 0 2 694260
-0.002478 0.005116 0.119738 -0.038853 -0.077628 0.262359 -0.062500 0 0 0 0 0 0 2 695245
-0.002478 0.005116 0.119738 -0.038849 -0.077638 0.262366 -0.062500 0 0 0 0 0 0 2 696251
-0.002478 0.005116 0.119738 -0.038852 -0.077629 0.262360 -0.062500 0 0 0 0 0 0 2 697331
-0.002478 0.005116 0.119738 -0.038871 -0.077634 0.262358 -0.062500 0 0 0 0 0 0 2 698323
-0.002478 0.005116 0.119738 -0.038851 -0.077639 0.262366 -0.062500 0 0 0 0 0 0 2 699309
-0.002478 0.005116 0.119738 -0.038852 -0.077629 0.262359 -0.062500 0 0 0 0 0 0 2 700323
-0.002478 0.005116 0.119738 -0.038852 -0.077628 0.262359 -0.062500 0 0 0 0 0 0 2 701310
-0.002478 0.005116 0.119738 -0.038863 -0.077625 0.262365 -0.062500 0 0 0 0 0 0 2 702252
-0.002478 0.005116 0.119738 -0.038850 -0.077638 0.262367 -0.062500 0 0 0 0 0 0 2 703242
-0.002478 0.005116 0.119738 -0.038860 -0.077637 0.262353 -0.062500 0 0 0 0 0 0 2 704250
-0.002478 0.005116 0.119738 -0.038864 -0.077626 0.262364 -0.062500 0 0 0 0 0 0 2 705242
-0.002478 0.005116 0.119738 -0.038850 -0.077638 0.262367 -0.062500 0 0 0 0 0 0 2 706251
-0.002478 0.005116 0.119738 -0.038852 -0.077629 0.262360 -0.062500 0 0 0 0 0 0 2 707241
-0.002478 0.005116 0.119738 -0.038852 -0.077628 0.262359 -0.062500 0 0 0 0 0 0 2 708251
-0.002478 0.005116 0.119738 -0.038863 -0.077625 0.262365 -0.062500 0 0 0 0 0 0 2 709242
-0.002478 0.005116 0.119738 -0.038850 -0.077638 0.262367 -0.062500 0 0 0 0 0 0 2 710243
-0.002478 0.005116 0.119738 -0.038860 -0.077637 0.262353 -0.062500 0 0 0 0 0 0 2 711250
-0.002478 0.005116 0.119738 -0.038853 -0.077629 0.262358 -0.062500 0 0 0 0 0 0 2 712241
-0.002478 0.005116 0.119738 -0.038860 -0.077635 0.262372 -0.062500 0 0 0 0 0 0 2 713251
-0.002478 0.005116 0.119738 -0.038853 -0.077628 0.262360 -0.062500 0 0 0 0 0 0 2 714241
-0.002478 0.005116 0.119738 -0.038852 -0.077628 0.262359 -0.062500 0 0 0 0 0 0 2 715250
-0.002478 0.005116 0.119738 -0.038852 -0.077628 0.262359 -0.062500 0 0 0 0 0 0 2 716242
-0.002478 0.005116 0.119738 -0.038868 -0.077644 0.262366 -0.062500 0 0 0 0 0 0 2 717259
-0.002478 0.005116 0.119738 -0.038853 -0.077629 0.262359 -0.062500 0 0 0 0 0 0 2 718244
-0.002478 0.005116 0.119738 -0.038852 -0.077628 0.262359 -0.062500 0 0 0 0 0 0 2 719246
-0.002478 0.005116 0.119738 -0.038849 -0.077638 0.262366 -0.062500 0 0 0 0 0 0 2 720257
-0.002478 0.005116 0.119738 -0.038863 -0.077626 0.262366 -0.062500 0 0 0 0 0 0 2 721248
-0.002478 0.005116 0.119738 -0.038861 -0.077636 0.262353 -0.062500 0 0 0 0 0 0 2 722265
-0.002478 0.005116 0.119738 -0.038850 -0.077639 0.262365 -0.062500 0 0 0 0 0 0 2 723261
-0.002478 0.005116 0.119738 -0.038852 -0.077629 0.262359 -0.062500 0 0 0 0 0 0 2 724260
-0.002478 0.005116 0.119738 -0.038863 -0.077625 0.262365 -0.062500 0 0 0 0 0 0 2 725261
-0.002478 0.005116 0.119738 -0.038853 -0.077627 0.262359 -0.062500 0 0 0 0 0 0 2 726258
-0.002478 0.005116 0.119738 -0.038849 -0.077638 0.262366 -0.062500 0 0 0 0 0 0 2 727250
-0.002478 0.005116 0.119738 -0.038859 -0.077637 0.262353 -0.062500 0 0 0 0 0 0 2 728253
-0.002478 0.005116 0.119738 -0.038864 -0.077626 0.262364 -0.062500 0 0 0 0 0 0 2 729259
-0.002478 0.005116 0.119738 -0.038850 -0.077638 0.262367 -0.062500 0 0 0 0 0 0 2 730249
-0.002478 0.005116 0.119738 -0.038852 -0.077629 0.262360 -0.062500 0 0 0 0 0 0 2 731259
-0.002478 0.005116 0.119738 -0.038852 -0.077628 0.262359 -0.062500 0 0 0 0 0 0 2 732255
-0.002478 0.005116 0.119738 -0.038863 -0.077625 0.262365 -0.062500 0 0 0 0 0 0 2 733263
-0.002478 0.005116 0.119738 -0.038850 -0.077638 0.262367 -0.062500 0 0 0 0 0 0 2 734258
-0.002478 0.005116 0.119738 -0.038860 -0.077637 0.262353 -0.062500 0 0 0 0 0 0 2 735257
-0.002478 0.005116 0.119738 -0.038864 -0.077626 0.262364 -0.062500 0 0 0 0 0 0 2 736248
-0.002478 0.005116 0.119738 -0.038850 -0.077638 0.262367 -0.062500 0 0 0 0 0 0 2 737258
-0.002478 0.005116 0.119738 -0.038852 -0.077629 0.262360 -0.062500 0 0 0 0 0 0 2 738258
-0.002478 0.005116 0.119738 -0.038852 -0.077628 0.262359 -0.062500 0 0 0 0 0 0 2 739259
-0.002478 0.005116 0.119738 -0.038860 -0.077635 0.262372 -0.062500 0 0 0 0 0 0 2 740258
-0.002478 0.005116 0.119738 -0.038861 -0.077637 0.262354 -0.062500 0 0 0 0 0 0 2 741260
-0.002478 0.005116 0.119738 -0.038853 -0.077629 0.262358 -0.062500 0 0 0 0 0 0 2 742257
-0.002478 0.005116 0.119738 -0.038852 -0.077628 0.262358 -0.062500 0 0 0 0 0 0 2 743251
-0.002478 0.005116 0.119738 -0.038860 -0.077635 0.262372 -0.062500 0 0 0 0 0 0 2 744252
-0.002478 0.005116 0.119738 -0.038853 -0.077628 0.262360 -0.062500 0 0 0 0 0 0 2 745259
-0.002478 0.005116 0.119738 -0.038852 -0.077628 0.262359 -0.062500 0 0 0 0 0 0 2 746247
-0.002478 0.005116 0.119738 -0.038857 -0.077647 0.262360 -0.062500 0 0 0 0 0 0 2 747253
-0.002478 0.005116 0.119738 -0.038864 -0.077627 0.262365 -0.062500 0 0 0 0 0 0 2 748256
-0.002478 0.005116 0.119738 -0.038853 -0.077628 0.262359 -0.062500 0 0 0 0 0 0 2 749259
-0.002478 0.005116 0.119738 -0.038852 -0.077628 0.262359 -0.062500 0 0 0 0 0 0 2 750257
-0.002478 0.005116 0.119738 -0.038849 -0.077638 0.262366 -0.062500 0 0 0 0 0 0 2 751257
-0.002478 0.005116 0.119738 -0.038863 -0.077626 0.262366 -0.062500 0 0 0 0 0 0 2 752255
-0.002478 0.005116 0.119738 -0.038861 -0.077636 0.262353 -0.062500 0 0 0 0 0 0 2 753258
-0.002478 0.005116 0.119738 -0.038850 -0.077639 0.262365 -0.062500 0 0 0 0 0 0 2 754256
-0.002478 0.005116 0.119738 -0.038852 -0.077629 0.262359 -0.062500 0 0 0 0 0 0 2 755256
-0.002478 0.005116 0.119738 -0.038863 -0.077625 0.262365 -0.062500 0 0 0 0 0 0 2 756257
-0.002478 0.005116 0.119738 -0.038853 -0.077627 0.262359 -0.062500 0 0 0 0 0 0 2 757335
-0.002478 0.005116 0.119738 -0.038849 -0.077638 0.262366 -0.062500 0 0 0 0 0 0 2 758330
-0.002478 0.005116 0.119738 -0.038859 -0.077637 0.262353 -0.062500 0 0 0 0 0 0 2 759309
-0.002478 0.005116 0.119738 -0.038864 -0.077626 0.262364 -0.062500 0 0 0 0 0 0 2 760332
-0.002478 0.005116 0.119738 -0.038850 -0.077638 0.262367 -0.062500 0 0 0 0 0 0 2 761307
-0.002478 0.005116 0.119738 -0.038852 -0.077629 0.262360 -0.062500 0 0 0 0 0 0 2 762301
-0.002478 0.005116 0.119738 -0.038852 -0.077628 0.262359 -0.062500 0 0 0 0 0 0 2 763301
-0.002478 0.005116 0.119738 -0.038860 -0.077635 0.262372 -0.062500 0 0 0 0 0 0 2 764298
-0.002478 0.005116 0.119738 -0.038861 -0.077637 0.262354 -0.062500 0 0 0 0 0 0 2 765302
-0.002478 0.005116 0.119738 -0.038853 -0.077629 0.262358 -0.062500 0 0 0 0 0 0 2 766297
-0.002478 0.005116 0.119738 -0.038864 -0.077625 0.262364 -0.062500 0 0 0 0 0 0 2 767298
-0.002478 0.005116 0.119738 -0.038850 -0.077638 0.262367 -0.062500 0 0 0 0 0 0 2 768296
-0.002478 0.005116 0.119738 -0.038852 -0.077629 0.262360 -0.062500 0 0 0 0 0 0 2 769301
-0.002478 0.005116 0.119738 -0.038852 -0.077628 0.262359 -0.062500 0 0 0 0 0 0 2 770328
-0.002478 0.005116 0.119738 -0.038868 -0.077644 0.262366 -0.062500 0 0 0 0 0 0 2 771320
-0.002478 0.005116 0.119738 -0.038853 -0.077629 0.262359 -0.062500 0 0 0 0 0 0 2 772546
-0.002478 0.005116 0.119738 -0.038852 -0.077628 0.262359 -0.062500 0 0 0 0 0 0 2 773325
-0.002478 0.005116 0.119738 -0.038852 -0.077628 0.262358 -0.062500 0 0 0 0 0 0 2 774307
-0.002478 0.005116 0.119738 -0.038860 -0.077635 0.262372 -0.062500 0 0 0 0 0 0 2 775321
-0.002478 0.005116 0.119738 -0.038853 -0.077628 0.262360 -0.062500 0 0 0 0 0 0 2 776305
-0.002478 0.005116 0.119738 -0.038860 -0.077636 0.262352 -0.062500 0 0 0 0 0 0 2 777320
-0.002478 0.005116 0.119738 -0.038850 -0.077639 0.262365 -0.062500 0 0 0 0 0 0 2 778306
-0.002478 0.005116 0.119738 -0.038863 -0.077626 0.262365 -0.062500 0 0 0 0 0 0 2 779322
-0.002478 0.005116 0.119738 -0.038853 -0.077628 0.262359 -0.062500 0 0 0 0 0 0 2 780304
-0.002478 0.005116 0.119738 -0.038849 -0.077638 0.262366 -0.062500 0 0 0 0 0 0 2 781322
-0.002478 0.005116 0.119738 -0.038852 -0.077629 0.262360 -0.062500 0 0 0 0 0 0 2 782306
-0.002478 0.005116 0.119738 -0.038871 -0.077634 0.262359 -0.062500 0 0 0 0 0 0 2 783319
-0.002478 0.005116 0.119738 -0.038854 -0.077628 0.262358 -0.062500 0 0 0 0 0 0 2 784307
-0.002478 0.005116 0.119738 -0.038849 -0.077638 0.262366 -0.062500 0 0 0 0 0 0 2 785322
-0.002478 0.005116 0.119738 -0.038852 -0.077629 0.262359 -0.062500 0 0 0 0 0 0 2 786239
-0.002478 0.005116 0.119738 -0.038863 -0.077625 0.262365 -0.062500 0 0 0 0 0 0 2 787248
-0.002478 0.005116 0.119738 -0.038850 -0.077638 0.262367 -0.062500 0 0 0 0 0 0 2 788238
-0.002478 0.005116 0.119738 -0.038860 -0.077637 0.262353 -0.062500 0 0 0 0 0 0 2 789247
-0.002478 0.005116 0.119738 -0.038864 -0.077626 0.262364 -0.062500 0 0 0 0 0 0 2 790239
-0.002478 0.005116 0.119738 -0.038853 -0.077628 0.262359 -0.062500 0 0 0 0 0 0 2 791247
-0.002478 0.005116 0.119738 -0.038849 -0.077638 0.262366 -0.062500 0 0 0 0 0 0 2 792239
-0.002478 0.005116 0.119738 -0.038852 -0.077629 0.262359 -0.062500 0 0 0 0 0 0 2 793249
-0.002478 0.005116 0.119738 -0.038863 -0.077625 0.262365 -0.062500 0 0 0 0 0 0 2 794248
-0.002478 0.005116 0.119738 -0.038858 -0.077647 0.262361 -0.062500 0 0 0 0 0 0 2 795238
-0.002478 0.005116 0.119738 -0.038852 -0.077630 0.262359 -0.062500 0 0 0 0 0 0 2 796249
-0.002478 0.005116 0.119738 -0.038852 -0.077628 0.262358 -0.062500 0 0 0 0 0 0 2 797235
-0.002478 0.005116 0.119738 -0.038860 -0.077635 0.262372 -0.062500 0 0 0 0 0 0 2 798248
-0.002478 0.005116 0.119738 -0.038853 -0.077628 0.262360 -0.062500 0 0 0 0 0 0 2 799256
-0.002478 0.005116 0.119738 -0.038852 -0.077628 0.262359 -0.062500 0 0 0 0 0 0 2 800228
-0.002478 0.005116 0.119738 -0.038860 -0.077636 0.262352 -0.062500 0 0 0 0 0 0 2 801242
-0.002478 0.005116 0.119738 -0.038861 -0.077636 0.262371 -0.062500 0 0 0 0 0 0 2 802243
-0.002478 0.005116 0.119738 -0.038853 -0.077629 0.262360 -0.062500 0 0 0 0 0 0 2 803251
-0.002478 0.005116 0.119738 -0.038852 -0.077628 0.262359 -0.062500 0 0 0 0 0 0 2 804237
-0.002478 0.005116 0.119738 -0.038849 -0.077638 0.262366 -0.062500 0 0 0 0 0 0 2 805260
-0.002478 0.005116 0.119738 -0.038863 -0.077626 0.262366 -0.062500 0 0 0 0 0 0 2 806256
-0.002478 0.005116 0.119738 -0.038861 -0.077636 0.262353 -0.062500 0 0 0 0 0 0 2 807255
-0.002478 0.005116 0.119738 -0.038853 -0.077629 0.262358 -0.062500 0 0 0 0 0 0 2 808255
-0.002478 0.005116 0.119738 -0.038849 -0.077638 0.262366 -0.062500 0 0 0 0 0 0 2 809256
-0.002478 0.005116 0.119738 -0.038863 -0.077626 0.262365 -0.062500 0 0 0 0 0 0 2 810242
-0.002478 0.005116 0.119738 -0.038853 -0.077628 0.262359 -0.062500 0 0 0 0 0 0 2 811253
-0.002478 0.005116 0.119738 -0.038849 -0.077638 0.262366 -0.062500 0 0 0 0 0 0 2 812253
-0.002478 0.005116 0.119738 -0.038859 -0.077637 0.262353 -0.062500 0 0 0 0 0 0 2 813273
-0.002478 0.005116 0.119738 -0.038864 -0.077626 0.262364 -0.062500 0 0 0 0 0 0 2 814269
-0.002478 0.005116 0.119738 -0.038853 -0.077628 0.262359 -0.062500 0 0 0 0 0 0 2 815268
-0.002478 0.005116 0.119738 -0.038849 -0.077638 0.262366 -0.062500 0 0 0 0 0 0 2 816269
-0.002478 0.005116 0.119738 -0.038852 -0.077629 0.262359 -0.062500 0 0 0 0 0 0 2 817263
-0.002478 0.005116 0.119738 -0.038863 -0.077625 0.262365 -0.062500 0 0 0 0 0 0 2 818263
-0.002478 0.005116 0.119738 -0.038850 -0.077638 0.262367 -0.062500 0 0 0 0 0 0 2 819264
-0.002478 0.005116 0.119738 -0.038860 -0.077637 0.262353 -0.062500 0 0 0 0 0 0 2 820266
-0.002478 0.005116 0.119738 -0.038864 -0.077626 0.262364 -0.062500 0 0 0 0 0 0 2 821266
-0.002478 0.005116 0.119738 -0.038850 -0.077638 0.262367 -0.062500 0 0 0 0 0 0 2 822265
-0.002478 0.005116 0.119738 -0.038852 -0.077629 0.262360 -0.062500 0 0 0 0 0 0 2 823263
-0.002478 0.005116 0.119738 -0.038852 -0.077628 0.262359 -0.062500 0 0 0 0 0 0 2 824246
-0.002478 0.005116 0.119738 -0.038863 -0.077625 0.262365 -0.062500 0 0 0 0 0 0 2 825246
-0.002478 0.005116 0.119738 -0.038858 -0.077647 0.262361 -0.062500 0 0 0 0 0 0 2 826263
-0.002478 0.005116 0.119738 -0.038852 -0.077630 0.262359 -0.062500 0 0 0 0 0 0 2 827266
-0.002478 0.005116 0.119738 -0.038852 -0.077628 0.262358 -0.062500 0 0 0 0 0 0 2 828264
-0.002478 0.005116 0.119738 -0.038860 -0.077635 0.262372 -0.062500 0 0 0 0 0 0 2 829248
-0.002478 0.005116 0.119738 -0.038853 -0.077628 0.262360 -0.062500 0 0 0 0 0 0 2 830265
-0.002478 0.005116 0.119738 -0.038860 -0.077636 0.262353 -0.062500 0 0 0 0 0 0 2 831246
-0.002478 0.005116 0.119738 -0.038850 -0.077639 0.262365 -0.062500 0 0 0 0 0 0 2 832264
-0.002478 0.005116 0.119738 -0.038863 -0.077626 0.262365 -0.062500 0 0 0 0 0 0 2 833265
-0.002478 0.005116 0.119738 -0.038853 -0.077628 0.262359 -0.062500 0 0 0 0 0 0 2 834264
-0.002478 0.005116 0.119738 -0.038852 -0.077628 0.262359 -0.062500 0 0 0 0 0 0 2 835262
-0.002478 0.005116 0.119738 -0.038849 -0.077638 0.262366 -0.062500 0 0 0 0 0 0 2 836264
-0.002478 0.005116 0.119738 -0.038871 -0.077635 0.262359 -0.062500 0 0 0 0 0 0 2 837266
-0.002478 0.005116 0.119738 -0.038854 -0.077628 0.262359 -0.062500 0 0 0 0 0 0 2 838245
-0.002478 0.005116 0.119738 -0.038849 -0.077638 0.262366 -0.062500 0 0 0 0 0 0 2 839244
-0.002478 0.005116 0.119738 -0.038852 -0.077629 0.262359 -0.062500 0 0 0 0 0 0 2 840257
-0.002478 0.005116 0.119738 -0.038863 -0.077625 0.262365 -0.062500 0 0 0 0 0 0 2 841265
-0.002478 0.005116 0.119738 -0.038853 -0.077627 0.262359 -0.062500 0 0 0 0 0 0 2 842255
-0.002478 0.005116 0.119738 -0.038849 -0.077638 0.262366 -0.062500 0 0 0 0 0 0 2 843269
-0.002478 0.005116 0.119738 -0.038859 -0.077637 0.262353 -0.062500 0 0 0 0 0 0 2 844260
-0.002478 0.005116 0.119738 -0.038864 -0.077626 0.262364 -0.062500 0 0 0 0 0 0 2 845267
-0.002478 0.005116 0.119738 -0.038850 -0.077638 0.262367 -0.062500 0 0 0 0 0 0 2 846264
-0.002478 0.005116 0.119738 -0.038852 -0.077629 0.262360 -0.062500 0 0 0 0 0 0 2 847262
-0.002478 0.005116 0.119738 -0.038852 -0.077628 0.262359 -0.062500 0 0 0 0 0 0 2 848251
-0.002478 0.005116 0.119738 -0.038863 -0.077625 0.262365 -0.062500 0 0 0 0 0 0 2 849265
-0.002478 0.005116 0.119738 -0.038858 -0.077647 0.262360 -0.062500 0 0 0 0 0 0 2 850245
-0.002478 0.005116 0.119738 -0.038852 -0.077630 0.262359 -0.062500 0 0 0 0 0 0 2 851263
-0.002478 0.005116 0.119738 -0.038864 -0.077625 0.262365 -0.062500 0 0 0 0 0 0 2 852244
-0.002478 0.005116 0.119738 -0.038850 -0.077638 0.262367 -0.062500 0 0 0 0 0 0 2 853253
-0.002478 0.005116 0.119738 -0.038852 -0.077629 0.262360 -0.062500 0 0 0 0 0 0 2 854262
-0.002478 0.005116 0.119738 -0.038852 -0.077628 0.262359 -0.062500 0 0 0 0 0 0 2 855251
-0.002478 0.005116 0.119738 -0.038871 -0.077634 0.262358 -0.062500 0 0 0 0 0 0 2 856262
-0.002478 0.005116 0.119738 -0.038851 -0.077639 0.262366 -0.062500 0 0 0 0 0 0 2 857252
-0.002478 0.005116 0.119738 -0.038852 -0.077629 0.262359 -0.062500 0 0 0 0 0 0 2 858261
-0.002478 0.005116 0.119738 -0.038852 -0.077628 0.262359 -0.062500 0 0 0 0 0 0 2 859252
-0.002478 0.005116 0.119738 -0.038860 -0.077635 0.262372 -0.062500 0 0 0 0 0 0 2 860251
-0.002478 0.005116 0.119738 -0.038861 -0.077637 0.262354 -0.062500 0 0 0 0 0 0 2 861262
-0.002478 0.005116 0.119738 -0.038853 -0.077629 0.262358 -0.062500 0 0 0 0 0 0 2 862251
-0.002478 0.005116 0.119738 -0.038849 -0.077638 0.262366 -0.062500 0 0 0 0 0 0 2 863260
-0.002478 0.005116 0.119738 -0.038863 -0.077626 0.262366 -0.062500 0 0 0 0 0 0 2 864250
-0.002478 0.005116 0.119738 -0.038853 -0.077628 0.262359 -0.062500 0 0 0 0 0 0 2 865261
-0.002478 0.005116 0.119738 -0.038852 -0.077628 0.262359 -0.062500 0 0 0 0 0 0 2 866251
-0.002478 0.005116 0.119738 -0.038849 -0.077638 0.262366 -0.062500 0 0 0 0 0 0 2 867260
-0.002478 0.005116 0.119738 -0.038871 -0.077635 0.262359 -0.062500 0 0 0 0 0 0 2 868250
-0.002478 0.005116 0.119738 -0.038854 -0.077628 0.262359 -0.062500 0 0 0 0 0 0 2 869265
-0.002478 0.005116 0.119738 -0.038849 -0.077638 0.262366 -0.062500 0 0 0 0 0 0 2 870236
-0.002478 0.005116 0.119738 -0.038852 -0.077629 0.262359 -0.062500 0 0 0 0 0 0 2 871245
-0.002478 0.005116 0.119738 -0.038863 -0.077625 0.262365 -0.062500 0 0 0 0 0 0 2 872236
-0.002478 0.005116 0.119738 -0.038853 -0.077627 0.262359 -0.062500 0 0 0 0 0 0 2 873236
-0.002478 0.005116 0.119738 -0.038857 -0.077647 0.262360 -0.062500 0 0 0 0 0 0 2 874245
-0.002478 0.005116 0.119738 -0.038852 -0.077630 0.262359 -0.062500 0 0 0 0 0 0 2 875236
-0.002478 0.005116 0.119738 -0.038864 -0.077625 0.262364 -0.062500 0 0 0 0 0 0 2 876245
-0.002478 0.005116 0.119738 -0.038850 -0.077638 0.262367 -0.062500 0 0 0 0 0 0 2 877245
-0.002478 0.005116 0.119738 -0.038852 -0.077629 0.262360 -0.062500 0 0 0 0 0 0 2 878245
-0.002478 0.005116 0.119738 -0.038852 -0.077628 0.262359 -0.062500 0 0 0 0 0 0 2 879253
-0.002478 0.005116 0.119738 -0.038868 -0.077644 0.262366 -0.062500 0 0 0 0 0 0 2 880255
-0.002478 0.005116 0.119738 -0.038853 -0.077629 0.262359 -0.062500 0 0 0 0 0 0 2 881386
-0.002478 0.005116 0.119738 -0.038852 -0.077628 0.262359 -0.062500 0 0 0 0 0 0 2 882244
-0.002478 0.005116 0.119738 -0.038863 -0.077625 0.262365 -0.062500 0 0 0 0 0 0 2 883281
-0.002478 0.005116 0.119738 -0.038850 -0.077638 0.262367 -0.062500 0 0 0 0 0 0 2 884243
-0.002478 0.005116 0.119738 -0.038852 -0.077629 0.262360 -0.062500 0 0 0 0 0 0 2 885245
-0.002478 0.005116 0.119738 -0.038860 -0.077637 0.262352 -0.062500 0 0 0 0 0 0 2 886242
-0.002478 0.005116 0.119738 -0.038861 -0.077636 0.262371 -0.062500 0 0 0 0 0 0 2 887240
-0.002478 0.005116 0.119738 -0.038853 -0.077629 0.262360 -0.062500 0 0 0 0 0 0 2 888240
-0.002478 0.005116 0.119738 -0.038852 -0.077628 0.262359 -0.062500 0 0 0 0 0 0 2 889243
-0.002478 0.005116 0.119738 -0.038852 -0.077628 0.262358 -0.062500 0 0 0 0 0 0 2 890241
-0.002478 0.005116 0.119738 -0.038860 -0.077635 0.262372 -0.062500 0 0 0 0 0 0 2 891241
-0.002478 0.005116 0.119738 -0.038861 -0.077637 0.262354 -0.062500 0 0 0 0 0 0 2 892246
-0.002478 0.005116 0.119738 -0.038853 -0.077629 0.262358 -0.062500 0 0 0 0 0 0 2 893245
-0.002478 0.005116 0.119738 -0.038849 -0.077638 0.262366 -0.062500 0 0 0 0 0 0 2 894247
-0.002478 0.005116 0.119738 -0.038863 -0.077626 0.262366 -0.062500 0 0 0 0 0 0 2 895241
-0.002478 0.005116 0.119738 -0.038853 -0.077628 0.262359 -0.062500 0 0 0 0 0 0 2 896242
-0.002478 0.005116 0.119738 -0.038852 -0.077628 0.262359 -0.062500 0 0 0 0 0 0 2 897242
-0.002478 0.005116 0.119738 -0.038849 -0.077638 0.262366 -0.062500 0 0 0 0 0 0 2 898243
-0.002478 0.005116 0.119738 -0.038871 -0.077635 0.262359 -0.062500 0 0 0 0 0 0 2 899239
-0.002478 0.005116 0.119738 -0.038854 -0.077628 0.262359 -0.062500 0 0 0 0 0 0 2 900242
-0.002478 0.005116 0.119738 -0.038849 -0.077638 0.262366 -0.062500 0 0 0 0 0 0 2 901242
-0.002478 0.005116 0.119738 -0.038852 -0.077629 0.262359 -0.062500 0 0 0 0 0 0 2 902241
-0.002478 0.005116 0.119738 -0.038863 -0.077625 0.262365 -0.062500 0 0 0 0 0 0 2 903240
-0.002491 0.005102 0.119728 0.109186 0.118004 0.400886 -0.062500 0 0 0 0 0 0 2 904243
-0.002497 0.005095 0.119724 0.042786 0.041516 0.333489 -0.062500 0 0 0 0 0 0 2 905242
-0.002501 0.005092 0.119723 -0.006382 -0.012076 0.298373 -0.062500 0 0 0 0 0 0 2 906239
-0.002502 0.005090 0.119723 -0.032847 -0.039846 0.284955 -0.062500 0 0 0 0 0 0 2 907239
-0.002503 0.005089 0.119723 -0.046392 -0.053649 0.280156 -0.062500 0 0 0 0 0 0 2 908241
-0.002504 0.005089 0.119722 -0.053224 -0.060472 0.278465 -0.062500 0 0 0 0 0 0 2 909243
-0.002504 0.005089 0.119722 -0.056659 -0.063862 0.277878 -0.062500 0 0 0 0 0 0 2 910239
-0.002504 0.005089 0.119722 -0.058384 -0.065539 0.277677 -0.062500 0 0 0 0 0 0 2 911239
-0.002504 0.005089 0.119722 -0.059236 -0.066378 0.277597 -0.062500 0 0 0 0 0 0 2 912238
-0.002504 0.005089 0.119722 -0.059680 -0.066788 0.277574 -0.062500 0 0 0 0 0 0 2 913241
-0.002504 0.005089 0.119722 -0.059884 -0.067006 0.277573 -0.062500 0 0 0 0 0 0 2 914239
-0.002504 0.005089 0.119722 -0.060001 -0.067097 0.277568 -0.062500 0 0 0 0 0 0 2 915238
-0.002504 0.005088 0.119722 -0.060061 -0.067156 0.277570 -0.062500 0 0 0 0 0 0 2 916240
-0.002504 0.005088 0.119722 -0.060083 -0.067179 0.277557 -0.062500 0 0 0 0 0 0 2 917240
-0.002504 0.005088 0.119722 -0.060102 -0.067198 0.277563 -0.062500 0 0 0 0 0 0 2 918233
-0.002504 0.005088 0.119722 -0.060104 -0.067200 0.277563 -0.062500 0 0 0 0 0 0 2 919242
-0.002504 0.005088 0.119722 -0.060104 -0.067200 0.277563 -0.062500 0 0 0 0 0 0 2 920244
-0.002504 0.005088 0.119722 -0.060112 -0.067209 0.277557 -0.062500 0 0 0 0 0 0 2 921241
-0.002504 0.005088 0.119722 -0.060113 -0.067208 0.277576 -0.062500 0 0 0 0 0 0 2 922242
-0.002504 0.005088 0.119722 -0.060113 -0.067209 0.277559 -0.062500 0 0 0 0 0 0 2 923239
-0.002504 0.005088 0.119722 -0.060113 -0.067210 0.277557 -0.062500 0 0 0 0 0 0 2 924241
-0.002504 0.005088 0.119722 -0.060102 -0.067211 0.277570 -0.062500 0 0 0 0 0 0 2 925225
-0.002504 0.005088 0.119722 -0.060111 -0.067210 0.277558 -0.062500 0 0 0 0 0 0 2 926239
-0.002504 0.005088 0.119722 -0.060116 -0.067198 0.277569 -0.062500 0 0 0 0 0 0 2 927238
-0.002504 0.005088 0.119722 -0.060110 -0.067219 0.277565 -0.062500 0 0 0 0 0 0 2 928241
-0.002504 0.005088 0.119722 -0.060112 -0.067210 0.277557 -0.062500 0 0 0 0 0 0 2 929241
-0.002504 0.005088 0.119722 -0.060116 -0.067198 0.277569 -0.062500 0 0 0 0 0 0 2 930238
-0.002504 0.005088 0.119722 -0.060113 -0.067208 0.277558 -0.062500 0 0 0 0 0 0 2 931230
-0.002504 0.005088 0.119722 -0.060102 -0.067211 0.277570 -0.062500 0 0 0 0 0 0 2 932238
-0.002504 0.005088 0.119722 -0.060111 -0.067210 0.277558 -0.062500 0 0 0 0 0 0 2 933249
-0.002504 0.005088 0.119722 -0.060116 -0.067198 0.277569 -0.062500 0 0 0 0 0 0 2 934259
-0.002504 0.005088 0.119722 -0.060110 -0.067219 0.277565 -0.062500 0 0 0 0 0 0 2 935248
-0.002504 0.005088 0.119722 -0.060112 -0.067210 0.277557 -0.062500 0 0 0 0 0 0 2 936258
-0.002504 0.005088 0.119722 -0.060105 -0.067201 0.277563 -0.062500 0 0 0 0 0 0 2 937248
-0.002504 0.005088 0.119722 -0.060120 -0.067216 0.277571 -0.062500 0 0 0 0 0 0 2 938257
-0.002504 0.005088 0.119722 -0.060105 -0.067202 0.277564 -0.062500 0 0 0 0 0 0 2 939248
-0.002504 0.005088 0.119722 -0.060112 -0.067209 0.277557 -0.062500 0 0 0 0 0 0 2 940257
-0.002504 0.005088 0.119722 -0.060105 -0.067201 0.277563 -0.062500 0 0 0 0 0 0 2 941251
-0.002504 0.005088 0.119722 -0.060120 -0.067216 0.277571 -0.062500 0 0 0 0 0 0 2 942242
-0.002504 0.005088 0.119722 -0.060113 -0.067210 0.277558 -0.062500 0 0 0 0 0 0 2 943234
-0.002504 0.005088 0.119722 -0.060105 -0.067201 0.277563 -0.062500 0 0 0 0 0 0 2 944235
-0.002504 0.005088 0.119722 -0.060109 -0.067219 0.277564 -0.062500 0 0 0 0 0 0 2 945243
-0.002504 0.005088 0.119722 -0.060124 -0.067208 0.277563 -0.062500 0 0 0 0 0 0 2 946234
-0.002504 0.005088 0.119722 -0.060106 -0.067201 0.277563 -0.062500 0 0 0 0 0 0 2 947242
-0.002504 0.005088 0.119722 -0.060112 -0.067209 0.277557 -0.062500 0 0 0 0 0 0 2 948233
-0.002504 0.005088 0.119722 -0.060113 -0.067208 0.277576 -0.062500 0 0 0 0 0 0 2 949243
-0.002504 0.005088 0.119722 -0.060113 -0.067209 0.277559 -0.062500 0 0 0 0 0 0 2 950234
-0.002504 0.005088 0.119722 -0.060105 -0.067201 0.277563 -0.062500 0 0 0 0 0 0 2 951241
-0.002504 0.005088 0.119722 -0.060109 -0.067219 0.277565 -0.062500 0 0 0 0 0 0 2 952250
-0.002504 0.005088 0.119722 -0.060112 -0.067210 0.277557 -0.062500 0 0 0 0 0 0 2 953258
-0.002504 0.005088 0.119722 -0.060116 -0.067198 0.277569 -0.062500 0 0 0 0 0 0 2 954232
-0.002504 0.005088 0.119722 -0.060113 -0.067208 0.277558 -0.062500 0 0 0 0 0 0 2 955257
-0.002504 0.005088 0.119722 -0.060102 -0.067211 0.277570 -0.062500 0 0 0 0 0 0 2 956252
-0.002504 0.005088 0.119722 -0.060111 -0.067210 0.277558 -0.062500 0 0 0 0 0 0 2 957238
-0.002504 0.005088 0.119722 -0.060116 -0.067198 0.277569 -0.062500 0 0 0 0 0 0 2 958239
-0.002504 0.005088 0.119722 -0.060110 -0.067219 0.277565 -0.062500 0 0 0 0 0 0 2 959240
-0.002504 0.005088 0.119722 -0.060112 -0.067210 0.277557 -0.062500 0 0 0 0 0 0 2 960239
-0.002504 0.005088 0.119722 -0.060116 -0.067198 0.277569 -0.062500 0 0 0 0 0 0 2 961239
-0.002504 0.005088 0.119722 -0.060113 -0.067208 0.277558 -0.062500 0 0 0 0 0 0 2 962239
-0.002504 0.005088 0.119722 -0.060102 -0.067211 0.277570 -0.062500 0 0 0 0 0 0 2 963238
-0.002504 0.005088 0.119722 -0.060111 -0.067210 0.277558 -0.062500 0 0 0 0 0 0 2 964240
-0.002504 0.005088 0.119722 -0.060124 -0.067207 0.277562 -0.062500 0 0 0 0 0 0 2 965240
-0.002504 0.005088 0.119722 -0.060103 -0.067211 0.277571 -0.062500 0 0 0 0 0 0 2 966245
-0.002504 0.005088 0.119722 -0.060112 -0.067210 0.277558 -0.062500 0 0 0 0 0 0 2 967243
-0.002504 0.005088 0.119722 -0.060105 -0.067201 0.277563 -0.062500 0 0 0 0 0 0 2 968244
-0.002504 0.005088 0.119722 -0.060120 -0.067216 0.277571 -0.062500 0 0 0 0 0 0 2 969241
-0.002504 0.005088 0.119722 -0.060113 -0.067210 0.277558 -0.062500 0 0 0 0 0 0 2 970239
-0.002504 0.005088 0.119722 -0.060105 -0.067201 0.277563 -0.062500 0 0 0 0 0 0 2 971240
-0.002504 0.005088 0.119722 -0.060112 -0.067209 0.277557 -0.062500 0 0 0 0 0 0 2 972240
-0.002504 0.005088 0.119722 -0.060113 -0.067208 0.277576 -0.062500 0 0 0 0 0 0 2 973239
-0.002504 0.005088 0.119722 -0.060113 -0.067209 0.277559 -0.062500 0 0 0 0 0 0 2 974240
-0.002504 0.005088 0.119722 -0.060113 -0.067210 0.277556 -0.062500 0 0 0 0 0 0 2 975237
-0.002504 0.005088 0.119722 -0.060113 -0.067208 0.277576 -0.062500 0 0 0 0 0 0 2 976239
-0.002504 0.005088 0.119722 -0.060113 -0.067209 0.277559 -0.062500 0 0 0 0 0 0 2 977228
-0.002504 0.005088 0.119722 -0.060105 -0.067201 0.277563 -0.062500 0 0 0 0 0 0 2 978239
-0.002504 0.005088 0.119722 -0.060112 -0.067209 0.277557 -0.062500 0 0 0 0 0 0 2 979240
-0.002504 0.005088 0.119722 -0.060113 -0.067208 0.277576 -0.062500 0 0 0 0 0 0 2 980221
-0.002504 0.005088 0.119722 -0.060113 -0.067209 0.277559 -0.062500 0 0 0 0 0 0 2 981240
-0.002504 0.005088 0.119722 -0.060113 -0.067210 0.277557 -0.062500 0 0 0 0 0 0 2 982239
-0.002504 0.005088 0.119722 -0.060102 -0.067211 0.277570 -0.062500 0 0 0 0 0 0 2 983239
-0.002504 0.005088 0.119722 -0.060111 -0.067210 0.277558 -0.062500 0 0 0 0 0 0 2 984236
-0.002504 0.005088 0.119722 -0.060116 -0.067198 0.277569 -0.062500 0 0 0 0 0 0 2 985240
-0.002504 0.005088 0.119722 -0.060110 -0.067219 0.277565 -0.062500 0 0 0 0 0 0 2 986237
-0.002504 0.005088 0.119722 -0.060112 -0.067210 0.277557 -0.062500 0 0 0 0 0 0 2 987239
-0.002504 0.005088 0.119722 -0.060116 -0.067198 0.277569 -0.062500 0 0 0 0 0 0 2 988237
-0.002504 0.005088 0.119722 -0.060113 -0.067208 0.277558 -0.062500 0 0 0 0 0 0 2 989241
-0.002504 0.005088 0.119722 -0.060102 -0.067211 0.277570 -0.062500 0 0 0 0 0 0 2 990237
-0.002504 0.005088 0.119722 -0.060111 -0.067210 0.277558 -0.062500 0 0 0 0 0 0 2 991237
-0.002504 0.005088 0.119722 -0.060116 -0.067198 0.277569 -0.062500 0 0 0 0 0 0 2 992240
-0.002504 0.005088 0.119722 -0.060110 -0.067219 0.277565 -0.062500 0 0 0 0 0 0 2 993252
-0.002504 0.005088 0.119722 -0.060112 -0.067210 0.277557 -0.062500 0 0 0 0 0 0 2 994266
-0.002504 0.005088 0.119722 -0.060105 -0.067201 0.277563 -0.062500 0 0 0 0 0 0 2 995259
-0.002504 0.005088 0.119722 -0.060123 -0.067206 0.277563 -0.062500 0 0 0 0 0 0 2 996259
-0.002504 0.005088 0.119722 -0.060103 -0.067211 0.277571 -0.062500 0 0 0 0 0 0 2 997259
-0.002504 0.005088 0.119722 -0.060112 -0.067210 0.277558 -0.062500 0 0 0 0 0 0 2 998261
-0.002504 0.005088 0.119722 -0.060112 -0.067210 0.277556 -0.062500 0 0 0 0 0 0 2 999259
-0.002504 0.005088 0.119722 -0.060113 -0.067208 0.277576 -0.062500 0 0 0 0 0 0 3 258
-0.002504 0.005088 0.119722 -0.060113 -0.067209 0.277559 -0.062500 0 0 0 0 0 0 3 1260
-0.002504 0.005088 0.119722 -0.060105 -0.067201 0.277563 -0.062500 0 0 0 0 0 0 3 2258
-0.002504 0.005088 0.119722 -0.060109 -0.067219 0.277565 -0.062500 0 0 0 0 0 0 3 3258
-0.002504 0.005088 0.119722 -0.060124 -0.067208 0.277563 -0.062500 0 0 0 0 0 0 3 4258
-0.002504 0.005088 0.119722 -0.060106 -0.067201 0.277563 -0.062500 0 0 0 0 0 0 3 5247
-0.002504 0.005088 0.119722 -0.060112 -0.067209 0.277557 -0.062500 0 0 0 0 0 0 3 6257
-0.002504 0.005088 0.119722 -0.060113 -0.067208 0.277576 -0.062500 0 0 0 0 0 0 3 7246
-0.002504 0.005088 0.119722 -0.060113 -0.067209 0.277559 -0.062500 0 0 0 0 0 0 3 8255
-0.002504 0.005088 0.119722 -0.060113 -0.067210 0.277557 -0.062500 0 0 0 0 0 0 3 9245
-0.002504 0.005088 0.119722 -0.060102 -0.067211 0.277570 -0.062500 0 0 0 0 0 0 3 10255
-0.002504 0.005088 0.119722 -0.060111 -0.067210 0.277558 -0.062500 0 0 0 0 0 0 3 11255
-0.002504 0.005088 0.119722 -0.060116 -0.067198 0.277569 -0.062500 0 0 0 0 0 0 3 12245
-0.002504 0.005088 0.119722 -0.060113 -0.067208 0.277558 -0.062500 0 0 0 0 0 0 3 13263
-0.002504 0.005088 0.119722 -0.060102 -0.067211 0.277570 -0.062500 0 0 0 0 0 0 3 14232
-0.002504 0.005088 0.119722 -0.060111 -0.067210 0.277558 -0.062500 0 0 0 0 0 0 3 15241
-0.002504 0.005088 0.119722 -0.060124 -0.067207 0.277562 -0.062500 0 0 0 0 0 0 3 16230
-0.002504 0.005088 0.119722 -0.060103 -0.067211 0.277571 -0.062500 0 0 0 0 0 0 3 17241
-0.002504 0.005088 0.119722 -0.060112 -0.067210 0.277558 -0.062500 0 0 0 0 0 0 3 18234
-0.002504 0.005088 0.119722 -0.060116 -0.067198 0.277569 -0.062500 0 0 0 0 0 0 3 19240
-0.002504 0.005088 0.119722 -0.060113 -0.067208 0.277558 -0.062500 0 0 0 0 0 0 3 20231
-0.002504 0.005088 0.119722 -0.060102 -0.067211 0.277570 -0.062500 0 0 0 0 0 0 3 21240
-0.002504 0.005088 0.119722 -0.060111 -0.067210 0.277558 -0.062500 0 0 0 0 0 0 3 22232
-0.002504 0.005088 0.119722 -0.060124 -0.067207 0.277563 -0.062500 0 0 0 0 0 0 3 23239
-0.002504 0.005088 0.119722 -0.060103 -0.067211 0.277571 -0.062500 0 0 0 0 0 0 3 24231
-0.002504 0.005088 0.119722 -0.060112 -0.067210 0.277558 -0.062500 0 0 0 0 0 0 3 25241
-0.002504 0.005088 0.119722 -0.060112 -0.067210 0.277556 -0.062500 0 0 0 0 0 0 3 26246
-0.002504 0.005088 0.119722 -0.060113 -0.067208 0.277576 -0.062500 0 0 0 0 0 0 3 27238
-0.002504 0.005088 0.119722 -0.060113 -0.067209 0.277559 -0.062500 0 0 0 0 0 0 3 28248
-0.002504 0.005088 0.119722 -0.060105 -0.067201 0.277563 -0.062500 0 0 0 0 0 0 3 29232
-0.002504 0.005088 0.119722 -0.060112 -0.067209 0.277557 -0.062500 0 0 0 0 0 0 3 30245
-0.002504 0.005088 0.119722 -0.060113 -0.067208 0.277576 -0.062500 0 0 0 0 0 0 3 31246
-0.002504 0.005088 0.119722 -0.060113 -0.067209 0.277559 -0.062500 0 0 0 0 0 0 3 32251
-0.002504 0.005088 0.119722 -0.060113 -0.067210 0.277557 -0.062500 0 0 0 0 0 0 3 33252
-0.002504 0.005088 0.119722 -0.060113 -0.067208 0.277576 -0.062500 0 0 0 0 0 0 3 34249
-0.002504 0.005088 0.119722 -0.060113 -0.067209 0.277559 -0.062500 0 0 0 0 0 0 3 35249
-0.002504 0.005088 0.119722 -0.060105 -0.067201 0.277563 -0.062500 0 0 0 0 0 0 3 36246
-0.002504 0.005088 0.119722 -0.060112 -0.067209 0.277557 -0.062500 0 0 0 0 0 0 3 37249
-0.002504 0.005088 0.119722 -0.060113 -0.067208 0.277576 -0.062500 0 0 0 0 0 0 3 38248
-0.002504 0.005088 0.119722 -0.060113 -0.067209 0.277559 -0.062500 0 0 0 0 0 0 3 39246
-0.002504 0.005088 0.119722 -0.060113 -0.067210 0.277557 -0.062500 0 0 0 0 0 0 3 40254
-0.002491 0.005103 0.119732 -0.229308 -0.252340 0.138901 -0.062500 0 0 0 0 0 0 3 41254
-0.002485 0.005110 0.119736 -0.141767 -0.186381 0.206475 -0.062500 0 0 0 0 0 0 3 42251
-0.002481 0.005113 0.119737 -0.092628 -0.132804 0.241594 -0.062500 0 0 0 0 0 0 3 43253
-0.002480 0.005115 0.119737 -0.066137 -0.105009 0.254989 -0.062500 0 0 0 0 0 0 3 44237
-0.002479 0.005116 0.119738 -0.052587 -0.091200 0.259781 -0.062500 0 0 0 0 0 0 3 45249
-0.002478 0.005116 0.119738 -0.045755 -0.084365 0.261461 -0.062500 0 0 0 0 0 0 3 46248
-0.002478 0.005116 0.119738 -0.042316 -0.080984 0.262054 -0.062500 0 0 0 0 0 0 3 47218
-0.002478 0.005116 0.119738 -0.040590 -0.079306 0.262255 -0.062500 0 0 0 0 0 0 3 48251
-0.002478 0.005116 0.119738 -0.039718 -0.078463 0.262314 -0.062500 0 0 0 0 0 0 3 49251
-0.002478 0.005116 0.119738 -0.039295 -0.078047 0.262346 -0.062500 0 0 0 0 0 0 3 50242
-0.002478 0.005116 0.119738 -0.039067 -0.077844 0.262364 -0.062500 0 0 0 0 0 0 3 51248
-0.002478 0.005116 0.119738 -0.038966 -0.077730 0.262362 -0.062500 0 0 0 0 0 0 3 52218
-0.002478 0.005116 0.119738 -0.038912 -0.077688 0.262361 -0.062500 0 0 0 0 0 0 3 53249
-0.002478 0.005116 0.119738 -0.038882 -0.077659 0.262360 -0.062500 0 0 0 0 0 0 3 54246
-0.002478 0.005116 0.119738 -0.038871 -0.077647 0.262366 -0.062500 0 0 0 0 0 0 3 55246
-0.002478 0.005116 0.119738 -0.038862 -0.077638 0.262353 -0.062500 0 0 0 0 0 0 3 56250
-0.002478 0.005116 0.119738 -0.038864 -0.077626 0.262364 -0.062500 0 0 0 0 0 0 3 57218
-0.002478 0.005116 0.119738 -0.038850 -0.077638 0.262367 -0.062500 0 0 0 0 0 0 3 58218
-0.002478 0.005116 0.119738 -0.038852 -0.077629 0.262360 -0.062500 0 0 0 0 0 0 3 59246
-0.002478 0.005116 0.119738 -0.038852 -0.077628 0.262359 -0.062500 0 0 0 0 0 0 3 60247
-0.002478 0.005116 0.119738 -0.038860 -0.077635 0.262372 -0.062500 0 0 0 0 0 0 3 61246
-0.002478 0.005116 0.119738 -0.038861 -0.077637 0.262354 -0.062500 0 0 0 0 0 0 3 62247
-0.002478 0.005116 0.119738 -0.038853 -0.077629 0.262358 -0.062500 0 0 0 0 0 0 3 63244
-0.002478 0.005116 0.119738 -0.038852 -0.077628 0.262358 -0.062500 0 0 0 0 0 0 3 64245
-0.002478 0.005116 0.119738 -0.038860 -0.077635 0.262372 -0.062500 0 0 0 0 0 0 3 65248
-0.002478 0.005116 0.119738 -0.038853 -0.077628 0.262360 -0.062500 0 0 0 0 0 0 3 66235
-0.002478 0.005116 0.119738 -0.038852 -0.077628 0.262359 -0.062500 0 0 0 0 0 0 3 67244
-0.002478 0.005116 0.119738 -0.038857 -0.077647 0.262360 -0.062500 0 0 0 0 0 0 3 68244
-0.002478 0.005116 0.119738 -0.038864 -0.077627 0.262365 -0.062500 0 0 0 0 0 0 3 69323
-0.002478 0.005116 0.119738 -0.038853 -0.077628 0.262359 -0.062500 0 0 0 0 0 0 3 70311
-0.002478 0.005116 0.119738 -0.038849 -0.077638 0.262366 -0.062500 0 0 0 0 0 0 3 71292
-0.002478 0.005116 0.119738 -0.038852 -0.077629 0.262360 -0.062500 0 0 0 0 0 0 3 72320
-0.002478 0.005116 0.119738 -0.038863 -0.077625 0.262365 -0.062500 0 0 0 0 0 0 3 73319
-0.002478 0.005116 0.119738 -0.038861 -0.077636 0.262353 -0.062500 0 0 0 0 0 0 3 74313
-0.002478 0.005116 0.119738 -0.038850 -0.077639 0.262365 -0.062500 0 0 0 0 0 0 3 75314
-0.002478 0.005116 0.119738 -0.038852 -0.077629 0.262359 -0.062500 0 0 0 0 0 0 3 76289
-0.002478 0.005116 0.119738 -0.038863 -0.077625 0.262365 -0.062500 0 0 0 0 0 0 3 77294
-0.002478 0.005116 0.119738 -0.038850 -0.077638 0.262367 -0.062500 0 0 0 0 0 0 3 78320
-0.002478 0.005116 0.119738 -0.038860 -0.077637 0.262353 -0.062500 0 0 0 0 0 0 3 79297
-0.002478 0.005116 0.119738 -0.038864 -0.077626 0.262364 -0.062500 0 0 0 0 0 0 3 80313
-0.002478 0.005116 0.119738 -0.038853 -0.077628 0.262359 -0.062500 0 0 0 0 0 0 3 81298
-0.002478 0.005116 0.119738 -0.038849 -0.077638 0.262366 -0.062500 0 0 0 0 0 0 3 82311
-0.002478 0.005116 0.119738 -0.038852 -0.077629 0.262359 -0.062500 0 0 0 0 0 0 3 83296
-0.002478 0.005116 0.119738 -0.038863 -0.077625 0.262365 -0.062500 0 0 0 0 0 0 3 84312
-0.002478 0.005116 0.119738 -0.038850 -0.077638 0.262367 -0.062500 0 0 0 0 0 0 3 85321
-0.002478 0.005116 0.119738 -0.038860 -0.077637 0.262353 -0.062500 0 0 0 0 0 0 3 86238
-0.002478 0.005116 0.119738 -0.038853 -0.077629 0.262358 -0.062500 0 0 0 0 0 0 3 87230
-0.002478 0.005116 0.119738 -0.038860 -0.077635 0.262372 -0.062500 0 0 0 0 0 0 3 88239
-0.002478 0.005116 0.119738 -0.038853 -0.077628 0.262360 -0.062500 0 0 0 0 0 0 3 89229
-0.002478 0.005116 0.119738 -0.038852 -0.077628 0.262359 -0.062500 0 0 0 0 0 0 3 90238
-0.002478 0.005116 0.119738 -0.038852 -0.077628 0.262359 -0.062500 0 0 0 0 0 0 3 91229
-0.002478 0.005116 0.119738 -0.038868 -0.077644 0.262366 -0.062500 0 0 0 0 0 0 3 92238
-0.002478 0.005116 0.119738 -0.038853 -0.077629 0.262359 -0.062500 0 0 0 0 0 0 3 93230
-0.002478 0.005116 0.119738 -0.038852 -0.077628 0.262359 -0.062500 0 0 0 0 0 0 3 94219
-0.002478 0.005116 0.119738 -0.038849 -0.077638 0.262366 -0.062500 0 0 0 0 0 0 3 95238
-0.002478 0.005116 0.119738 -0.038863 -0.077626 0.262366 -0.062500 0 0 0 0 0 0 3 96228
-0.002478 0.005116 0.119738 -0.038853 -0.077628 0.262360 -0.062500 0 0 0 0 0 0 3 97238
-0.002478 0.005116 0.119738 -0.038860 -0.077636 0.262352 -0.062500 0 0 0 0 0 0 3 98228
-0.002478 0.005116 0.119738 -0.038861 -0.077636 0.262371 -0.062500 0 0 0 0 0 0 3 99237
-0.002478 0.005116 0.119738 -0.038853 -0.077629 0.262360 -0.062500 0 0 0 0 0 0 3 100229
-0.002478 0.005116 0.119738 -0.038852 -0.077628 0.262359 -0.062500 0 0 0 0 0 0 3 101240
-0.002478 0.005116 0.119738 -0.038849 -0.077638 0.262366 -0.062500 0 0 0 0 0 0 3 102238
-0.002478 0.005116 0.119738 -0.038852 -0.077629 0.262360 -0.062500 0 0 0 0 0 0 3 103250
-0.002478 0.005116 0.119738 -0.038871 -0.077634 0.262358 -0.062500 0 0 0 0 0 0 3 104243
-0.002478 0.005116 0.119738 -0.038854 -0.077628 0.262358 -0.062500 0 0 0 0 0 0 3 105230
-0.002478 0.005116 0.119738 -0.038849 -0.077638 0.262366 -0.062500 0 0 0 0 0 0 3 106242
-0.002478 0.005116 0.119738 -0.038852 -0.077629 0.262359 -0.062500 0 0 0 0 0 0 3 107232
-0.002478 0.005116 0.119738 -0.038863 -0.077625 0.262365 -0.062500 0 0 0 0 0 0 3 108247
-0.002478 0.005116 0.119738 -0.038850 -0.077638 0.262367 -0.062500 0 0 0 0 0 0 3 109249
-0.002478 0.005116 0.119738 -0.038860 -0.077637 0.262353 -0.062500 0 0 0 0 0 0 3 110246
-0.002478 0.005116 0.119738 -0.038864 -0.077626 0.262364 -0.062500 0 0 0 0 0 0 3 111245
-0.002478 0.005116 0.119738 -0.038853 -0.077628 0.262359 -0.062500 0 0 0 0 0 0 3 112245
-0.002478 0.005116 0.119738 -0.038849 -0.077638 0.262366 -0.062500 0 0 0 0 0 0 3 113216
-0.002478 0.005116 0.119738 -0.038852 -0.077629 0.262359 -0.062500 0 0 0 0 0 0 3 114246
-0.002478 0.005116 0.119738 -0.038863 -0.077625 0.262365 -0.062500 0 0 0 0 0 0 3 115244
-0.002478 0.005116 0.119738 -0.038850 -0.077638 0.262367 -0.062500 0 0 0 0 0 0 3 116253
-0.002478 0.005116 0.119738 -0.038860 -0.077637 0.262353 -0.062500 0 0 0 0 0 0 3 117251
-0.002478 0.005116 0.119738 -0.038853 -0.077629 0.262358 -0.062500 0 0 0 0 0 0 3 118250
-0.002478 0.005116 0.119738 -0.038860 -0.077635 0.262372 -0.062500 0 0 0 0 0 0 3 119245
-0.002478 0.005116 0.119738 -0.038853 -0.077628 0.262360 -0.062500 0 0 0 0 0 0 3 120245
-0.002478 0.005116 0.119738 -0.038852 -0.077628 0.262359 -0.062500 0 0 0 0 0 0 3 121247
-0.002478 0.005116 0.119738 -0.038860 -0.077636 0.262352 -0.062500 0 0 0 0 0 0 3 122246
-0.002478 0.005116 0.119738 -0.038861 -0.077636 0.262371 -0.062500 0 0 0 0 0 0 3 123215
-0.002478 0.005116 0.119738 -0.038853 -0.077629 0.262360 -0.062500 0 0 0 0 0 0 3 124243
-0.002478 0.005116 0.119738 -0.038852 -0.077628 0.262359 -0.062500 0 0 0 0 0 0 3 125245
-0.002478 0.005116 0.119738 -0.038849 -0.077638 0.262366 -0.062500 0 0 0 0 0 0 3 126245
-0.002478 0.005116 0.119738 -0.038863 -0.077626 0.262366 -0.062500 0 0 0 0 0 0 3 127245
-0.002478 0.005116 0.119738 -0.038861 -0.077636 0.262353 -0.062500 0 0 0 0 0 0 3 128246
-0.002478 0.005116 0.119738 -0.038850 -0.077639 0.262365 -0.062500 0 0 0 0 0 0 3 129238
-0.002478 0.005116 0.119738 -0.038852 -0.077629 0.262359 -0.062500 0 0 0 0 0 0 3 130239
-0.002478 0.005116 0.119738 -0.038863 -0.077625 0.262365 -0.062500 0 0 0 0 0 0 3 131245
-0.002478 0.005116 0.119738 -0.038853 -0.077627 0.262359 -0.062500 0 0 0 0 0 0 3 132246
-0.002478 0.005116 0.119738 -0.038849 -0.077638 0.262366 -0.062500 0 0 0 0 0 0 3 133246
-0.002478 0.005116 0.119738 -0.038859 -0.077637 0.262353 -0.062500 0 0 0 0 0 0 3 134244
-0.002478 0.005116 0.119738 -0.038864 -0.077626 0.262364 -0.062500 0 0 0 0 0 0 3 135245
-0.002478 0.005116 0.119738 -0.038850 -0.077638 0.262367 -0.062500 0 0 0 0 0 0 3 136242
-0.002478 0.005116 0.119738 -0.038852 -0.077629 0.262360 -0.062500 0 0 0 0 0 0 3 137245
-0.002478 0.005116 0.119738 -0.038863 -0.077625 0.262365 -0.062500 0 0 0 0 0 0 3 138244
-0.002478 0.005116 0.119738 -0.038853 -0.077627 0.262359 -0.062500 0 0 0 0 0 0 3 139244
-0.002478 0.005116 0.119738 -0.038849 -0.077638 0.262366 -0.062500 0 0 0 0 0 0 3 140213
-0.002478 0.005116 0.119738 -0.038859 -0.077637 0.262353 -0.062500 0 0 0 0 0 0 3 141215
-0.002478 0.005116 0.119738 -0.038864 -0.077626 0.262364 -0.062500 0 0 0 0 0 0 3 142232
-0.002478 0.005116 0.119738 -0.038850 -0.077638 0.262367 -0.062500 0 0 0 0 0 0 3 143232
-0.002478 0.005116 0.119738 -0.038852 -0.077629 0.262360 -0.062500 0 0 0 0 0 0 3 144237
-0.002478 0.005116 0.119738 -0.038852 -0.077628 0.262359 -0.062500 0 0 0 0 0 0 3 145245
-0.002478 0.005116 0.119738 -0.038863 -0.077625 0.262365 -0.062500 0 0 0 0 0 0 3 146245
-0.002478 0.005116 0.119738 -0.038858 -0.077647 0.262360 -0.062500 0 0 0 0 0 0 3 147244
-0.002478 0.005116 0.119738 -0.038852 -0.077630 0.262359 -0.062500 0 0 0 0 0 0 3 148245
-0.002478 0.005116 0.119738 -0.038852 -0.077628 0.262358 -0.062500 0 0 0 0 0 0 3 149216
-0.002478 0.005116 0.119738 -0.038860 -0.077635 0.262372 -0.062500 0 0 0 0 0 0 3 150243
-0.002478 0.005116 0.119738 -0.038853 -0.077628 0.262360 -0.062500 0 0 0 0 0 0 3 151242
-0.002478 0.005116 0.119738 -0.038860 -0.077636 0.262352 -0.062500 0 0 0 0 0 0 3 152242
-0.002478 0.005116 0.119738 -0.038850 -0.077639 0.262365 -0.062500 0 0 0 0 0 0 3 153246
-0.002478 0.005116 0.119738 -0.038863 -0.077626 0.262365 -0.062500 0 0 0 0 0 0 3 154225
-0.002478 0.005116 0.119738 -0.038853 -0.077628 0.262359 -0.062500 0 0 0 0 0 0 3 155238
-0.002478 0.005116 0.119738 -0.038852 -0.077628 0.262359 -0.062500 0 0 0 0 0 0 3 156228
-0.002478 0.005116 0.119738 -0.038849 -0.077638 0.262366 -0.062500 0 0 0 0 0 0 3 157237
-0.002478 0.005116 0.119738 -0.038871 -0.077635 0.262359 -0.062500 0 0 0 0 0 0 3 158228
-0.002478 0.005116 0.119738 -0.038854 -0.077628 0.262359 -0.062500 0 0 0 0 0 0 3 159236
-0.002478 0.005116 0.119738 -0.038849 -0.077638 0.262366 -0.062500 0 0 0 0 0 0 3 160227
-0.002478 0.005116 0.119738 -0.038852 -0.077629 0.262359 -0.062500 0 0 0 0 0 0 3 161223
-0.002478 0.005116 0.119738 -0.038863 -0.077625 0.262365 -0.062500 0 0 0 0 0 0 3 162236
-0.002478 0.005116 0.119738 -0.038853 -0.077627 0.262359 -0.062500 0 0 0 0 0 0 3 163228
-0.002478 0.005116 0.119738 -0.038849 -0.077638 0.262366 -0.062500 0 0 0 0 0 0 3 164234
-0.002478 0.005116 0.119738 -0.038859 -0.077637 0.262353 -0.062500 0 0 0 0 0 0 3 165227
-0.002478 0.005116 0.119738 -0.038864 -0.077626 0.262364 -0.062500 0 0 0 0 0 0 3 166235
-0.002478 0.005116 0.119738 -0.038850 -0.077638 0.262367 -0.062500 0 0 0 0 0 0 3 167226
-0.002478 0.005116 0.119738 -0.038852 -0.077629 0.262360 -0.062500 0 0 0 0 0 0 3 168236
-0.002478 0.005116 0.119738 -0.038863 -0.077625 0.262365 -0.062500 0 0 0 0 0 0 3 169226
-0.002478 0.005116 0.119738 -0.038853 -0.077627 0.262359 -0.062500 0 0 0 0 0 0 3 170235
-0.002478 0.005116 0.119738 -0.038857 -0.077647 0.262360 -0.062500 0 0 0 0 0 0 3 171227
-0.002478 0.005116 0.119738 -0.038852 -0.077630 0.262359 -0.062500 0 0 0 0 0 0 3 172237
-0.002478 0.005116 0.119738 -0.038864 -0.077625 0.262365 -0.062500 0 0 0 0 0 0 3 173242
-0.002478 0.005116 0.119738 -0.038850 -0.077638 0.262367 -0.062500 0 0 0 0 0 0 3 174245
-0.002478 0.005116 0.119738 -0.038852 -0.077629 0.262360 -0.062500 0 0 0 0 0 0 3 175233
-0.002478 0.005116 0.119738 -0.038852 -0.077628 0.262359 -0.062500 0 0 0 0 0 0 3 176228
-0.002478 0.005116 0.119738 -0.038868 -0.077644 0.262366 -0.062500 0 0 0 0 0 0 3 177249
-0.002478 0.005116 0.119738 -0.038853 -0.077629 0.262360 -0.062500 0 0 0 0 0 0 3 178238
-0.002478 0.005116 0.119738 -0.038852 -0.077628 0.262359 -0.062500 0 0 0 0 0 0 3 179247
-0.002478 0.005116 0.119738 -0.038852 -0.077628 0.262358 -0.062500 0 0 0 0 0 0 3 180242
-0.002478 0.005116 0.119738 -0.038860 -0.077635 0.262372 -0.062500 0 0 0 0 0 0 3 181245
-0.002478 0.005116 0.119738 -0.038853 -0.077628 0.262360 -0.062500 0 0 0 0 0 0 3 182242
-0.002478 0.005116 0.119738 -0.038860 -0.077636 0.262352 -0.062500 0 0 0 0 0 0 3 183244
-0.002478 0.005116 0.119738 -0.038850 -0.077639 0.262365 -0.062500 0 0 0 0 0 0 3 184244
-0.002478 0.005116 0.119738 -0.038863 -0.077626 0.262365 -0.062500 0 0 0 0 0 0 3 185244
-0.002478 0.005116 0.119738 -0.038853 -0.077628 0.262359 -0.062500 0 0 0 0 0 0 3 186241
-0.002478 0.005116 0.119738 -0.038852 -0.077628 0.262359 -0.062500 0 0 0 0 0 0 3 187249
-0.002478 0.005116 0.119738 -0.038860 -0.077635 0.262372 -0.062500 0 0 0 0 0 0 3 188216
-0.002478 0.005116 0.119738 -0.038861 -0.077637 0.262354 -0.062500 0 0 0 0 0 0 3 189249
-0.002478 0.005116 0.119738 -0.038853 -0.077629 0.262358 -0.062500 0 0 0 0 0 0 3 190244
-0.002478 0.005116 0.119738 -0.038849 -0.077638 0.262366 -0.062500 0 0 0 0 0 0 3 191241
-0.002478 0.005116 0.119738 -0.038852 -0.077629 0.262359 -0.062500 0 0 0 0 0 0 3 192242
-0.002478 0.005116 0.119738 -0.038863 -0.077625 0.262365 -0.062500 0 0 0 0 0 0 3 193244
-0.002478 0.005116 0.119738 -0.038853 -0.077627 0.262359 -0.062500 0 0 0 0 0 0 3 194243
-0.002478 0.005116 0.119738 -0.038857 -0.077647 0.262360 -0.062500 0 0 0 0 0 0 3 195245
-0.002478 0.005116 0.119738 -0.038864 -0.077627 0.262365 -0.062500 0 0 0 0 0 0 3 196235
-0.002478 0.005116 0.119738 -0.038853 -0.077628 0.262359 -0.062500 0 0 0 0 0 0 3 197239
-0.002478 0.005116 0.119738 -0.038849 -0.077638 0.262366 -0.062500 0 0 0 0 0 0 3 198242
-0.002478 0.005116 0.119738 -0.038852 -0.077629 0.262359 -0.062500 0 0 0 0 0 0 3 199242
-0.002478 0.005116 0.119738 -0.038863 -0.077625 0.262365 -0.062500 0 0 0 0 0 0 3 200240
-0.002478 0.005116 0.119738 -0.038858 -0.077647 0.262361 -0.062500 0 0 0 0 0 0 3 201245
-0.002478 0.005116 0.119738 -0.038852 -0.077630 0.262359 -0.062500 0 0 0 0 0 0 3 202240
-0.002478 0.005116 0.119738 -0.038852 -0.077628 0.262359 -0.062500 0 0 0 0 0 0 3 203245
-0.002478 0.005116 0.119738 -0.038863 -0.077625 0.262365 -0.062500 0 0 0 0 0 0 3 204213
-0.002478 0.005116 0.119738 -0.038850 -0.077638 0.262367 -0.062500 0 0 0 0 0 0 3 205244
-0.002478 0.005116 0.119738 -0.038852 -0.077629 0.262360 -0.062500 0 0 0 0 0 0 3 206242
-0.002478 0.005116 0.119738 -0.038860 -0.077637 0.262352 -0.062500 0 0 0 0 0 0 3 207240
-0.002478 0.005116 0.119738 -0.038861 -0.077636 0.262371 -0.062500 0 0 0 0 0 0 3 208242
-0.002478 0.005116 0.119738 -0.038853 -0.077629 0.262360 -0.062500 0 0 0 0 0 0 3 209241
-0.002478 0.005116 0.119738 -0.038852 -0.077628 0.262359 -0.062500 0 0 0 0 0 0 3 210242
-0.002478 0.005116 0.119738 -0.038849 -0.077638 0.262366 -0.062500 0 0 0 0 0 0 3 211215
-0.002478 0.005116 0.119738 -0.038863 -0.077626 0.262366 -0.062500 0 0 0 0 0 0 3 212234
-0.002478 0.005116 0.119738 -0.038861 -0.077636 0.262353 -0.062500 0 0 0 0 0 0 3 213231
-0.002478 0.005116 0.119738 -0.038853 -0.077629 0.262358 -0.062500 0 0 0 0 0 0 3 214239
-0.002478 0.005116 0.119738 -0.038860 -0.077635 0.262372 -0.062500 0 0 0 0 0 0 3 215241
-0.002478 0.005116 0.119738 -0.038853 -0.077628 0.262360 -0.062500 0 0 0 0 0 0 3 216243
-0.002478 0.005116 0.119738 -0.038852 -0.077628 0.262359 -0.062500 0 0 0 0 0 0 3 217243
-0.002478 0.005116 0.119738 -0.038849 -0.077638 0.262366 -0.062500 0 0 0 0 0 0 3 218242
-0.002478 0.005116 0.119738 -0.038859 -0.077637 0.262353 -0.062500 0 0 0 0 0 0 3 219240
-0.002478 0.005116 0.119738 -0.038864 -0.077626 0.262364 -0.062500 0 0 0 0 0 0 3 220240
-0.002478 0.005116 0.119738 -0.038853 -0.077628 0.262359 -0.062500 0 0 0 0 0 0 3 221244
-0.002478 0.005116 0.119738 -0.038849 -0.077638 0.262366 -0.062500 0 0 0 0 0 0 3 222242
-0.002478 0.005116 0.119738 -0.038852 -0.077629 0.262359 -0.062500 0 0 0 0 0 0 3 223242
-0.002478 0.005116 0.119738 -0.038863 -0.077625 0.262365 -0.062500 0 0 0 0 0 0 3 224240
-0.002478 0.005116 0.119738 -0.038850 -0.077638 0.262367 -0.062500 0 0 0 0 0 0 3 225228
-0.002478 0.005116 0.119738 -0.038860 -0.077637 0.262353 -0.062500 0 0 0 0 0 0 3 226234
-0.002478 0.005116 0.119738 -0.038864 -0.077626 0.262364 -0.062500 0 0 0 0 0 0 3 227227
-0.002478 0.005116 0.119738 -0.038853 -0.077628 0.262359 -0.062500 0 0 0 0 0 0 3 228226
-0.002478 0.005116 0.119738 -0.038849 -0.077638 0.262366 -0.062500 0 0 0 0 0 0 3 229233
-0.002478 0.005116 0.119738 -0.038852 -0.077629 0.262359 -0.062500 0 0 0 0 0 0 3 230225
-0.002478 0.005116 0.119738 -0.038871 -0.077634 0.262358 -0.062500 0 0 0 0 0 0 3 231233
-0.002478 0.005116 0.119738 -0.038851 -0.077639 0.262366 -0.062500 0 0 0 0 0 0 3 232224
-0.002478 0.005116 0.119738 -0.038852 -0.077629 0.262359 -0.062500 0 0 0 0 0 0 3 233220
-0.002478 0.005116 0.119738 -0.038852 -0.077628 0.262359 -0.062500 0 0 0 0 0 0 3 234221
-0.002478 0.005116 0.119738 -0.038860 -0.077635 0.262372 -0.062500 0 0 0 0 0 0 3 235233
-0.002478 0.005116 0.119738 -0.038853 -0.077628 0.262360 -0.062500 0 0 0 0 0 0 3 236224
-0.002478 0.005116 0.119738 -0.038860 -0.077636 0.262353 -0.062500 0 0 0 0 0 0 3 237221
-0.002478 0.005116 0.119738 -0.038853 -0.077629 0.262358 -0.062500 0 0 0 0 0 0 3 238233
-0.002478 0.005116 0.119738 -0.038860 -0.077635 0.262372 -0.062500 0 0 0 0 0 0 3 239225
-0.002478 0.005116 0.119738 -0.038853 -0.077628 0.262360 -0.062500 0 0 0 0 0 0 3 240234
-0.002478 0.005116 0.119738 -0.038852 -0.077628 0.262359 -0.062500 0 0 0 0 0 0 3 241225
-0.002478 0.005116 0.119738 -0.038849 -0.077638 0.262366 -0.062500 0 0 0 0 0 0 3 242232
-0.002478 0.005116 0.119738 -0.038871 -0.077635 0.262359 -0.062500 0 0 0 0 0 0 3 243226
-0.002478 0.005116 0.119738 -0.038854 -0.077628 0.262359 -0.062500 0 0 0 0 0 0 3 244237
-0.002478 0.005116 0.119738 -0.038852 -0.077628 0.262358 -0.062500 0 0 0 0 0 0 3 245232
-0.002478 0.005116 0.119738 -0.038860 -0.077635 0.262372 -0.062500 0 0 0 0 0 0 3 246241
-0.002478 0.005116 0.119738 -0.038853 -0.077628 0.262360 -0.062500 0 0 0 0 0 0 3 247235
-0.002478 0.005116 0.119738 -0.038852 -0.077628 0.262359 -0.062500 0 0 0 0 0 0 3 248238
-0.002478 0.005116 0.119738 -0.038849 -0.077638 0.262366 -0.062500 0 0 0 0 0 0 3 249227
-0.002478 0.005116 0.119738 -0.038859 -0.077637 0.262353 -0.062500 0 0 0 0 0 0 3 250245
-0.002478 0.005116 0.119738 -0.038864 -0.077626 0.262364 -0.062500 0 0 0 0 0 0 3 251214
-0.002478 0.005116 0.119738 -0.038850 -0.077638 0.262367 -0.062500 0 0 0 0 0 0 3 252238
-0.002478 0.005116 0.119738 -0.038852 -0.077629 0.262360 -0.062500 0 0 0 0 0 0 3 253242
-0.002478 0.005116 0.119738 -0.038863 -0.077625 0.262365 -0.062500 0 0 0 0 0 0 3 254242
-0.002478 0.005116 0.119738 -0.038853 -0.077627 0.262359 -0.062500 0 0 0 0 0 0 3 255210
-0.002478 0.005116 0.119738 -0.038857 -0.077647 0.262360 -0.062500 0 0 0 0 0 0 3 256242
-0.002478 0.005116 0.119738 -0.038852 -0.077630 0.262359 -0.062500 0 0 0 0 0 0 3 257243
-0.002478 0.005116 0.119738 -0.038864 -0.077625 0.262365 -0.062500 0 0 0 0 0 0 3 258243
-0.002478 0.005116 0.119738 -0.038850 -0.077638 0.262367 -0.062500 0 0 0 0 0 0 3 259247
-0.002478 0.005116 0.119738 -0.038852 -0.077629 0.262360 -0.062500 0 0 0 0 0 0 3 260245
-0.002478 0.005116 0.119738 -0.038860 -0.077637 0.262352 -0.062500 0 0 0 0 0 0 3 261241
-0.002478 0.005116 0.119738 -0.038861 -0.077636 0.262371 -0.062500 0 0 0 0 0 0 3 262240
-0.002478 0.005116 0.119738 -0.038853 -0.077629 0.262360 -0.062500 0 0 0 0 0 0 3 263242
-0.002478 0.005116 0.119738 -0.038852 -0.077628 0.262359 -0.062500 0 0 0 0 0 0 3 264239
-0.002478 0.005116 0.119738 -0.038852 -0.077628 0.262359 -0.062500 0 0 0 0 0 0 3 265241
-0.002478 0.005116 0.119738 -0.038860 -0.077635 0.262372 -0.062500 0 0 0 0 0 0 3 266240
-0.002478 0.005116 0.119738 -0.038861 -0.077637 0.262354 -0.062500 0 0 0 0 0 0 3 267240
-0.002478 0.005116 0.119738 -0.038853 -0.077629 0.262358 -0.062500 0 0 0 0 0 0 3 268239
-0.002478 0.005116 0.119738 -0.038849 -0.077638 0.262366 -0.062500 0 0 0 0 0 0 3 269241
-0.002478 0.005116 0.119738 -0.038863 -0.077626 0.262366 -0.062500 0 0 0 0 0 0 3 270239
-0.002478 0.005116 0.119738 -0.038853 -0.077628 0.262359 -0.062500 0 0 0 0 0 0 3 271239
-0.002478 0.005116 0.119738 -0.038852 -0.077628 0.262359 -0.062500 0 0 0 0 0 0 3 272239
-0.002478 0.005116 0.119738 -0.038849 -0.077638 0.262366 -0.062500 0 0 0 0 0 0 3 273241
-0.002478 0.005116 0.119738 -0.038871 -0.077635 0.262359 -0.062500 0 0 0 0 0 0 3 274243
-0.002478 0.005116 0.119738 -0.038854 -0.077628 0.262359 -0.062500 0 0 0 0 0 0 3 275240
-0.002478 0.005116 0.119738 -0.038849 -0.077638 0.262366 -0.062500 0 0 0 0 0 0 3 276240
-0.002478 0.005116 0.119738 -0.038852 -0.077629 0.262359 -0.062500 0 0 0 0 0 0 3 277242
-0.002478 0.005116 0.119738 -0.038863 -0.077625 0.262365 -0.062500 0 0 0 0 0 0 3 278227
-0.002478 0.005116 0.119738 -0.038853 -0.077627 0.262359 -0.062500 0 0 0 0 0 0 3 279240
-0.002478 0.005116 0.119738 -0.038857 -0.077647 0.262360 -0.062500 0 0 0 0 0 0 3 280239
-0.002478 0.005116 0.119738 -0.038864 -0.077627 0.262365 -0.062500 0 0 0 0 0 0 3 281241
-0.002478 0.005116 0.119738 -0.038853 -0.077628 0.262359 -0.062500 0 0 0 0 0 0 3 282239
-0.002478 0.005116 0.119738 -0.038849 -0.077638 0.262366 -0.062500 0 0 0 0 0 0 3 283239
-0.002478 0.005116 0.119738 -0.038852 -0.077629 0.262360 -0.062500 0 0 0 0 0 0 3 284227
-0.002478 0.005116 0.119738 -0.038863 -0.077625 0.262365 -0.062500 0 0 0 0 0 0 3 285310
-0.002478 0.005116 0.119738 -0.038861 -0.077636 0.262353 -0.062500 0 0 0 0 0 0 3 286314
-0.002478 0.005116 0.119738 -0.038850 -0.077639 0.262365 -0.062500 0 0 0 0 0 0 3 287304
-0.002478 0.005116 0.119738 -0.038852 -0.077629 0.262359 -0.062500 0 0 0 0 0 0 3 288318
-0.002478 0.005116 0.119738 -0.038863 -0.077625 0.262365 -0.062500 0 0 0 0 0 0 3 289285
-0.002478 0.005116 0.119738 -0.038850 -0.077638 0.262367 -0.062500 0 0 0 0 0 0 3 290286
-0.002478 0.005116 0.119738 -0.038852 -0.077629 0.262360 -0.062500 0 0 0 0 0 0 3 291289
-0.002478 0.005116 0.119738 -0.038860 -0.077637 0.262352 -0.062500 0 0 0 0 0 0 3 292282
-0.002478 0.005116 0.119738 -0.038861 -0.077636 0.262371 -0.062500 0 0 0 0 0 0 3 293287
-0.002478 0.005116 0.119738 -0.038853 -0.077629 0.262360 -0.062500 0 0 0 0 0 0 3 294283
-0.002478 0.005116 0.119738 -0.038852 -0.077628 0.262359 -0.062500 0 0 0 0 0 0 3 295304
-0.002478 0.005116 0.119738 -0.038852 -0.077628 0.262359 -0.062500 0 0 0 0 0 0 3 296284
-0.002478 0.005116 0.119738 -0.038860 -0.077635 0.262372 -0.062500 0 0 0 0 0 0 3 297309
-0.002478 0.005116 0.119738 -0.038861 -0.077637 0.262354 -0.062500 0 0 0 0 0 0 3 298291
-0.002478 0.005116 0.119738 -0.038853 -0.077629 0.262358 -0.062500 0 0 0 0 0 0 3 299303
-0.002478 0.005116 0.119738 -0.038849 -0.077638 0.262366 -0.062500 0 0 0 0 0 0 3 300288
-0.002478 0.005116 0.119738 -0.038863 -0.077626 0.262366 -0.062500 0 0 0 0 0 0 3 301306
-0.002478 0.005116 0.119738 -0.038853 -0.077628 0.262359 -0.062500 0 0 0 0 0 0 3 302225
-0.002478 0.005116 0.119738 -0.038852 -0.077628 0.262359 -0.062500 0 0 0 0 0 0 3 303231
-0.002478 0.005116 0.119738 -0.038868 -0.077644 0.262366 -0.062500 0 0 0 0 0 0 3 304222
-0.002478 0.005116 0.119738 -0.038853 -0.077629 0.262359 -0.062500 0 0 0 0 0 0 3 305232
-0.002478 0.005116 0.119738 -0.038852 -0.077628 0.262359 -0.062500 0 0 0 0 0 0 3 306222
-0.002478 0.005116 0.119738 -0.038849 -0.077638 0.262366 -0.062500 0 0 0 0 0 0 3 307230
-0.002478 0.005116 0.119738 -0.038852 -0.077629 0.262359 -0.062500 0 0 0 0 0 0 3 308222
-0.002478 0.005116 0.119738 -0.038863 -0.077625 0.262365 -0.062500 0 0 0 0 0 0 3 309231
-0.002478 0.005116 0.119738 -0.038861 -0.077636 0.262353 -0.062500 0 0 0 0 0 0 3 310222
-0.002478 0.005116 0.119738 -0.038850 -0.077639 0.262365 -0.062500 0 0 0 0 0 0 3 311231
-0.002478 0.005116 0.119738 -0.038863 -0.077626 0.262365 -0.062500 0 0 0 0 0 0 3 312231
-0.002478 0.005116 0.119738 -0.038853 -0.077628 0.262359 -0.062500 0 0 0 0 0 0 3 313222
-0.002478 0.005116 0.119738 -0.038849 -0.077638 0.262366 -0.062500 0 0 0 0 0 0 3 314230
-0.002478 0.005116 0.119738 -0.038852 -0.077629 0.262360 -0.062500 0 0 0 0 0 0 3 315222
-0.002478 0.005116 0.119738 -0.038871 -0.077634 0.262358 -0.062500 0 0 0 0 0 0 3 316230
-0.002478 0.005116 0.119738 -0.038851 -0.077639 0.262366 -0.062500 0 0 0 0 0 0 3 317222
-0.002478 0.005116 0.119738 -0.038852 -0.077629 0.262359 -0.062500 0 0 0 0 0 0 3 318248
-0.002478 0.005116 0.119738 -0.038852 -0.077628 0.262359 -0.062500 0 0 0 0 0 0 3 319236
-0.002478 0.005116 0.119738 -0.038863 -0.077625 0.262365 -0.062500 0 0 0 0 0 0 3 320252
-0.002478 0.005116 0.119738 -0.038850 -0.077638 0.262367 -0.062500 0 0 0 0 0 0 3 321223
-0.002478 0.005116 0.119738 -0.038860 -0.077637 0.262353 -0.062500 0 0 0 0 0 0 3 322234
-0.002478 0.005116 0.119738 -0.038853 -0.077629 0.262358 -0.062500 0 0 0 0 0 0 3 323234
-0.002478 0.005116 0.119738 -0.038860 -0.077635 0.262372 -0.062500 0 0 0 0 0 0 3 324231
-0.002478 0.005116 0.119738 -0.038853 -0.077628 0.262360 -0.062500 0 0 0 0 0 0 3 325246
-0.002478 0.005116 0.119738 -0.038852 -0.077628 0.262359 -0.062500 0 0 0 0 0 0 3 326209
-0.002478 0.005116 0.119738 -0.038852 -0.077628 0.262359 -0.062500 0 0 0 0 0 0 3 327239
-0.002478 0.005116 0.119738 -0.038860 -0.077635 0.262372 -0.062500 0 0 0 0 0 0 3 328220
-0.002478 0.005116 0.119738 -0.038861 -0.077637 0.262354 -0.062500 0 0 0 0 0 0 3 329240
-0.002478 0.005116 0.119738 -0.038853 -0.077629 0.262358 -0.062500 0 0 0 0 0 0 3 330238
-0.002478 0.005116 0.119738 -0.038860 -0.077635 0.262372 -0.062500 0 0 0 0 0 0 3 331239
-0.002478 0.005116 0.119738 -0.038853 -0.077628 0.262360 -0.062500 0 0 0 0 0 0 3 332238
-0.002478 0.005116 0.119738 -0.038852 -0.077628 0.262359 -0.062500 0 0 0 0 0 0 3 333247
-0.002478 0.005116 0.119738 -0.038849 -0.077638 0.262366 -0.062500 0 0 0 0 0 0 3 334210
-0.002478 0.005116 0.119738 -0.038859 -0.077637 0.262353 -0.062500 0 0 0 0 0 0 3 335241
-0.002478 0.005116 0.119738 -0.038864 -0.077626 0.262364 -0.062500 0 0 0 0 0 0 3 336237
-0.002478 0.005116 0.119738 -0.038853 -0.077628 0.262359 -0.062500 0 0 0 0 0 0 3 337239
-0.002478 0.005116 0.119738 -0.038849 -0.077638 0.262366 -0.062500 0 0 0 0 0 0 3 338235
-0.002478 0.005116 0.119738 -0.038852 -0.077629 0.262359 -0.062500 0 0 0 0 0 0 3 339236
-0.002478 0.005116 0.119738 -0.038871 -0.077634 0.262358 -0.062500 0 0 0 0 0 0 3 340235
-0.002478 0.005116 0.119738 -0.038851 -0.077639 0.262366 -0.062500 0 0 0 0 0 0 3 341251
-0.002478 0.005116 0.119738 -0.038852 -0.077629 0.262359 -0.062500 0 0 0 0 0 0 3 342249
-0.002478 0.005116 0.119738 -0.038863 -0.077625 0.262365 -0.062500 0 0 0 0 0 0 3 343247
-0.002478 0.005116 0.119738 -0.038853 -0.077627 0.262359 -0.062500 0 0 0 0 0 0 3 344246
-0.002478 0.005116 0.119738 -0.038849 -0.077638 0.262366 -0.062500 0 0 0 0 0 0 3 345252
-0.002478 0.005116 0.119738 -0.038859 -0.077637 0.262353 -0.062500 0 0 0 0 0 0 3 346249
-0.002478 0.005116 0.119738 -0.038864 -0.077626 0.262364 -0.062500 0 0 0 0 0 0 3 347247
-0.002478 0.005116 0.119738 -0.038850 -0.077638 0.262367 -0.062500 0 0 0 0 0 0 3 348246
-0.002478 0.005116 0.119738 -0.038852 -0.077629 0.262360 -0.062500 0 0 0 0 0 0 3 349251
-0.002478 0.005116 0.119738 -0.038852 -0.077628 0.262359 -0.062500 0 0 0 0 0 0 3 350228
-0.002478 0.005116 0.119738 -0.038860 -0.077635 0.262372 -0.062500 0 0 0 0 0 0 3 351246
-0.002478 0.005116 0.119738 -0.038861 -0.077637 0.262354 -0.062500 0 0 0 0 0 0 3 352248
-0.002478 0.005116 0.119738 -0.038853 -0.077629 0.262358 -0.062500 0 0 0 0 0 0 3 353248
-0.002478 0.005116 0.119738 -0.038852 -0.077628 0.262358 -0.062500 0 0 0 0 0 0 3 354248
-0.002478 0.005116 0.119738 -0.038860 -0.077635 0.262372 -0.062500 0 0 0 0 0 0 3 355246
-0.002478 0.005116 0.119738 -0.038853 -0.077628 0.262360 -0.062500 0 0 0 0 0 0 3 356248
-0.002478 0.005116 0.119738 -0.038852 -0.077628 0.262359 -0.062500 0 0 0 0 0 0 3 357248
-0.002478 0.005116 0.119738 -0.038849 -0.077638 0.262366 -0.062500 0 0 0 0 0 0 3 358248
-0.002478 0.005116 0.119738 -0.038871 -0.077635 0.262359 -0.062500 0 0 0 0 0 0 3 359249
-0.002478 0.005116 0.119738 -0.038854 -0.077628 0.262359 -0.062500 0 0 0 0 0 0 3 360238
-0.002478 0.005116 0.119738 -0.038852 -0.077628 0.262358 -0.062500 0 0 0 0 0 0 3 361249
-0.002478 0.005116 0.119738 -0.038860 -0.077635 0.262372 -0.062500 0 0 0 0 0 0 3 362246
-0.002478 0.005116 0.119738 -0.038853 -0.077628 0.262360 -0.062500 0 0 0 0 0 0 3 363247
-0.002478 0.005116 0.119738 -0.038852 -0.077628 0.262359 -0.062500 0 0 0 0 0 0 3 364229
-0.002478 0.005116 0.119738 -0.038857 -0.077647 0.262360 -0.062500 0 0 0 0 0 0 3 365239
-0.002478 0.005116 0.119738 -0.038852 -0.077630 0.262359 -0.062500 0 0 0 0 0 0 3 366246
-0.002478 0.005116 0.119738 -0.038863 -0.077625 0.262365 -0.062500 0 0 0 0 0 0 3 367248
-0.002478 0.005116 0.119738 -0.038853 -0.077627 0.262359 -0.062500 0 0 0 0 0 0 3 368247
-0.002478 0.005116 0.119738 -0.038849 -0.077638 0.262366 -0.062500 0 0 0 0 0 0 3 369248
-0.002478 0.005116 0.119738 -0.038871 -0.077635 0.262359 -0.062500 0 0 0 0 0 0 3 370246
-0.002478 0.005116 0.119738 -0.038854 -0.077628 0.262359 -0.062500 0 0 0 0 0 0 3 371245
-0.002478 0.005116 0.119738 -0.038849 -0.077638 0.262366 -0.062500 0 0 0 0 0 0 3 372235
-0.002478 0.005116 0.119738 -0.038852 -0.077629 0.262359 -0.062500 0 0 0 0 0 0 3 373245
-0.002478 0.005116 0.119738 -0.038863 -0.077625 0.262365 -0.062500 0 0 0 0 0 0 3 374222
-0.002478 0.005116 0.119738 -0.038853 -0.077627 0.262359 -0.062500 0 0 0 0 0 0 3 375235
-0.002478 0.005116 0.119738 -0.038849 -0.077638 0.262366 -0.062500 0 0 0 0 0 0 3 376244
-0.002478 0.005116 0.119738 -0.038859 -0.077637 0.262353 -0.062500 0 0 0 0 0 0 3 377219
-0.002478 0.005116 0.119738 -0.038864 -0.077626 0.262364 -0.062500 0 0 0 0 0 0 3 378234
-0.002478 0.005116 0.119738 -0.038850 -0.077638 0.262367 -0.062500 0 0 0 0 0 0 3 379233
-0.002478 0.005116 0.119738 -0.038852 -0.077629 0.262360 -0.062500 0 0 0 0 0 0 3 380243
-0.002478 0.005116 0.119738 -0.038852 -0.077628 0.262359 -0.062500 0 0 0 0 0 0 3 381235
-0.002478 0.005116 0.119738 -0.038860 -0.077635 0.262372 -0.062500 0 0 0 0 0 0 3 382244
-0.002478 0.005116 0.119738 -0.038861 -0.077637 0.262354 -0.062500 0 0 0 0 0 0 3 383234
-0.002478 0.005116 0.119738 -0.038853 -0.077629 0.262358 -0.062500 0 0 0 0 0 0 3 384243
-0.002478 0.005116 0.119738 -0.038852 -0.077628 0.262358 -0.062500 0 0 0 0 0 0 3 385234
-0.002478 0.005116 0.119738 -0.038860 -0.077635 0.262372 -0.062500 0 0 0 0 0 0 3 386229
-0.002478 0.005116 0.119738 -0.038853 -0.077628 0.262360 -0.062500 0 0 0 0 0 0 3 387219
-0.002478 0.005116 0.119738 -0.038852 -0.077628 0.262359 -0.062500 0 0 0 0 0 0 3 388228
-0.002478 0.005116 0.119738 -0.038857 -0.077647 0.262360 -0.062500 0 0 0 0 0 0 3 389220
-0.002478 0.005116 0.119738 -0.038864 -0.077627 0.262365 -0.062500 0 0 0 0 0 0 3 390228
-0.002478 0.005116 0.119738 -0.038853 -0.077628 0.262359 -0.062500 0 0 0 0 0 0 3 391220
-0.002478 0.005116 0.119738 -0.038849 -0.077638 0.262366 -0.062500 0 0 0 0 0 0 3 392228
-0.002478 0.005116 0.119738 -0.038852 -0.077629 0.262360 -0.062500 0 0 0 0 0 0 3 393220
-0.002478 0.005116 0.119738 -0.038863 -0.077625 0.262365 -0.062500 0 0 0 0 0 0 3 394228
-0.002478 0.005116 0.119738 -0.038861 -0.077636 0.262353 -0.062500 0 0 0 0 0 0 3 395214
-0.002478 0.005116 0.119738 -0.038850 -0.077639 0.262365 -0.062500 0 0 0 0 0 0 3 396231
-0.002478 0.005116 0.119738 -0.038863 -0.077626 0.262365 -0.062500 0 0 0 0 0 0 3 397237
-0.002478 0.005116 0.119738 -0.038853 -0.077628 0.262359 -0.062500 0 0 0 0 0 0 3 398229
-0.002478 0.005116 0.119738 -0.038849 -0.077638 0.262366 -0.062500 0 0 0 0 0 0 3 399247
-0.002478 0.005116 0.119738 -0.038852 -0.077629 0.262360 -0.062500 0 0 0 0 0 0 3 400224
-0.002478 0.005116 0.119738 -0.038871 -0.077634 0.262359 -0.062500 0 0 0 0 0 0 3 401213
-0.002478 0.005116 0.119738 -0.038854 -0.077628 0.262358 -0.062500 0 0 0 0 0 0 3 402238
-0.002478 0.005116 0.119738 -0.038849 -0.077638 0.262366 -0.062500 0 0 0 0 0 0 3 403235
-0.002478 0.005116 0.119738 -0.038852 -0.077629 0.262359 -0.062500 0 0 0 0 0 0 3 404236
-0.002478 0.005116 0.119738 -0.038863 -0.077625 0.262365 -0.062500 0 0 0 0 0 0 3 405238
-0.002478 0.005116 0.119738 -0.038850 -0.077638 0.262367 -0.062500 0 0 0 0 0 0 3 406235
-0.002478 0.005116 0.119738 -0.038860 -0.077637 0.262353 -0.062500 0 0 0 0 0 0 3 407234
-0.002478 0.005116 0.119738 -0.038853 -0.077629 0.262358 -0.062500 0 0 0 0 0 0 3 408234
-0.002478 0.005116 0.119738 -0.038860 -0.077635 0.262372 -0.062500 0 0 0 0 0 0 3 409240
-0.002478 0.005116 0.119738 -0.038853 -0.077628 0.262360 -0.062500 0 0 0 0 0 0 3 410232
-0.002478 0.005116 0.119738 -0.038852 -0.077628 0.262359 -0.062500 0 0 0 0 0 0 3 411239
-0.002478 0.005116 0.119738 -0.038852 -0.077628 0.262359 -0.062500 0 0 0 0 0 0 3 412236
-0.002478 0.005116 0.119738 -0.038868 -0.077644 0.262366 -0.062500 0 0 0 0 0 0 3 413208
-0.002478 0.005116 0.119738 -0.038853 -0.077629 0.262359 -0.062500 0 0 0 0 0 0 3 414237
-0.002478 0.005116 0.119738 -0.038852 -0.077628 0.262359 -0.062500 0 0 0 0 0 0 3 415234
-0.002478 0.005116 0.119738 -0.038849 -0.077638 0.262366 -0.062500 0 0 0 0 0 0 3 416237
-0.002478 0.005116 0.119738 -0.038863 -0.077626 0.262366 -0.062500 0 0 0 0 0 0 3 417206
-0.002478 0.005116 0.119738 -0.038853 -0.077628 0.262360 -0.062500 0 0 0 0 0 0 3 418234
-0.002478 0.005116 0.119738 -0.038860 -0.077636 0.262352 -0.062500 0 0 0 0 0 0 3 419230
-0.002478 0.005116 0.119738 -0.038861 -0.077636 0.262371 -0.062500 0 0 0 0 0 0 3 420234
-0.002478 0.005116 0.119738 -0.038853 -0.077629 0.262360 -0.062500 0 0 0 0 0 0 3 421237
-0.002478 0.005116 0.119738 -0.038852 -0.077628 0.262359 -0.062500 0 0 0 0 0 0 3 422234
-0.002478 0.005116 0.119738 -0.038849 -0.077638 0.262366 -0.062500 0 0 0 0 0 0 3 423235
-0.002478 0.005116 0.119738 -0.038852 -0.077629 0.262360 -0.062500 0 0 0 0 0 0 3 424233
-0.002478 0.005116 0.119738 -0.038871 -0.077634 0.262358 -0.062500 0 0 0 0 0 0 3 425235
-0.002478 0.005116 0.119738 -0.038854 -0.077628 0.262358 -0.062500 0 0 0 0 0 0 3 426233
-0.002478 0.005116 0.119738 -0.038849 -0.077638 0.262366 -0.062500 0 0 0 0 0 0 3 427233
-0.002478 0.005116 0.119738 -0.038863 -0.077626 0.262365 -0.062500 0 0 0 0 0 0 3 428235
-0.002478 0.005116 0.119738 -0.038853 -0.077628 0.262359 -0.062500 0 0 0 0 0 0 3 429236
-0.002478 0.005116 0.119738 -0.038849 -0.077638 0.262366 -0.062500 0 0 0 0 0 0 3 430233
-0.002478 0.005116 0.119738 -0.038859 -0.077637 0.262353 -0.062500 0 0 0 0 0 0 3 431235
-0.002478 0.005116 0.119738 -0.038864 -0.077626 0.262364 -0.062500 0 0 0 0 0 0 3 432234
-0.002478 0.005116 0.119738 -0.038850 -0.077638 0.262367 -0.062500 0 0 0 0 0 0 3 433237
-0.002478 0.005116 0.119738 -0.038852 -0.077629 0.262360 -0.062500 0 0 0 0 0 0 3 434235
-0.002478 0.005116 0.119738 -0.038852 -0.077628 0.262359 -0.062500 0 0 0 0 0 0 3 435235
-0.002478 0.005116 0.119738 -0.038863 -0.077625 0.262365 -0.062500 0 0 0 0 0 0 3 436231
-0.002478 0.005116 0.119738 -0.038850 -0.077638 0.262367 -0.062500 0 0 0 0 0 0 3 437223
-0.002478 0.005116 0.119738 -0.038860 -0.077637 0.262353 -0.062500 0 0 0 0 0 0 3 438228
-0.002478 0.005116 0.119738 -0.038853 -0.077629 0.262358 -0.062500 0 0 0 0 0 0 3 439235
-0.002478 0.005116 0.119738 -0.038860 -0.077635 0.262372 -0.062500 0 0 0 0 0 0 3 440234
-0.002478 0.005116 0.119738 -0.038853 -0.077628 0.262360 -0.062500 0 0 0 0 0 0 3 441290
-0.002478 0.005116 0.119738 -0.038852 -0.077628 0.262359 -0.062500 0 0 0 0 0 0 3 442303
-0.002478 0.005116 0.119738 -0.038852 -0.077628 0.262359 -0.062500 0 0 0 0 0 0 3 443300
-0.002478 0.005116 0.119738 -0.038868 -0.077644 0.262366 -0.062500 0 0 0 0 0 0 3 444278
-0.002478 0.005116 0.119738 -0.038853 -0.077629 0.262359 -0.062500 0 0 0 0 0 0 3 445300
-0.002478 0.005116 0.119738 -0.038852 -0.077628 0.262359 -0.062500 0 0 0 0 0 0 3 446279
-0.002478 0.005116 0.119738 -0.038860 -0.077635 0.262372 -0.062500 0 0 0 0 0 0 3 447277
-0.002478 0.005116 0.119738 -0.038853 -0.077628 0.262360 -0.062500 0 0 0 0 0 0 3 448431
-0.002478 0.005116 0.119738 -0.038860 -0.077636 0.262353 -0.062500 0 0 0 0 0 0 3 449312
-0.002478 0.005116 0.119738 -0.038850 -0.077639 0.262365 -0.062500 0 0 0 0 0 0 3 450286
-0.002478 0.005116 0.119738 -0.038852 -0.077629 0.262359 -0.062500 0 0 0 0 0 0 3 451301
-0.002478 0.005116 0.119738 -0.038863 -0.077625 0.262365 -0.062500 0 0 0 0 0 0 3 452283
-0.002478 0.005116 0.119738 -0.038853 -0.077627 0.262359 -0.062500 0 0 0 0 0 0 3 453302
-0.002478 0.005116 0.119738 -0.038849 -0.077638 0.262366 -0.062500 0 0 0 0 0 0 3 454410
-0.002478 0.005116 0.119738 -0.038859 -0.077637 0.262353 -0.062500 0 0 0 0 0 0 3 455299
-0.002478 0.005116 0.119738 -0.038864 -0.077626 0.262364 -0.062500 0 0 0 0 0 0 3 456285
-0.002478 0.005116 0.119738 -0.038850 -0.077638 0.262367 -0.062500 0 0 0 0 0 0 3 457297
-0.002478 0.005116 0.119738 -0.038852 -0.077629 0.262359 -0.062500 0 0 0 0 0 0 3 458343
-0.002478 0.005116 0.119738 -0.038863 -0.077625 0.262365 -0.062500 0 0 0 0 0 0 3 459226
-0.002478 0.005116 0.119738 -0.038853 -0.077627 0.262359 -0.062500 0 0 0 0 0 0 3 460217
-0.002478 0.005116 0.119738 -0.038849 -0.077638 0.262366 -0.062500 0 0 0 0 0 0 3 461227
-0.002478 0.005116 0.119738 -0.038859 -0.077637 0.262353 -0.062500 0 0 0 0 0 0 3 462351
-0.002478 0.005116 0.119738 -0.038864 -0.077626 0.262364 -0.062500 0 0 0 0 0 0 3 463218
-0.002478 0.005116 0.119738 -0.038850 -0.077638 0.262367 -0.062500 0 0 0 0 0 0 3 464351
-0.002478 0.005116 0.119738 -0.038852 -0.077629 0.262360 -0.062500 0 0 0 0 0 0 3 465342
-0.002478 0.005116 0.119738 -0.038852 -0.077628 0.262359 -0.062500 0 0 0 0 0 0 3 466352
-0.002478 0.005116 0.119738 -0.038863 -0.077625 0.262365 -0.062500 0 0 0 0 0 0 3 467342
-0.002478 0.005116 0.119738 -0.038858 -0.077647 0.262360 -0.062500 0 0 0 0 0 0 3 468225
-0.002478 0.005116 0.119738 -0.038852 -0.077630 0.262359 -0.062500 0 0 0 0 0 0 3 469342
-0.002478 0.005116 0.119738 -0.038852 -0.077628 0.262358 -0.062500 0 0 0 0 0 0 3 470350
-0.002478 0.005116 0.119738 -0.038860 -0.077635 0.262372 -0.062500 0 0 0 0 0 0 3 471342
-0.002478 0.005116 0.119738 -0.038853 -0.077628 0.262360 -0.062500 0 0 0 0 0 0 3 472351
-0.002478 0.005116 0.119738 -0.038852 -0.077628 0.262359 -0.062500 0 0 0 0 0 0 3 473347
-0.002478 0.005116 0.119738 -0.038857 -0.077647 0.262360 -0.062500 0 0 0 0 0 0 3 474357
-0.002478 0.005116 0.119738 -0.038864 -0.077627 0.262365 -0.062500 0 0 0 0 0 0 3 475222
-0.002478 0.005116 0.119738 -0.038853 -0.077628 0.262359 -0.062500 0 0 0 0 0 0 3 476222
-0.002478 0.005116 0.119738 -0.038852 -0.077628 0.262359 -0.062500 0 0 0 0 0 0 3 477355
-0.002478 0.005116 0.119738 -0.038860 -0.077635 0.262372 -0.062500 0 0 0 0 0 0 3 478236
-0.002478 0.005116 0.119738 -0.038861 -0.077637 0.262354 -0.062500 0 0 0 0 0 0 3 479363
-0.002478 0.005116 0.119738 -0.038853 -0.077629 0.262358 -0.062500 0 0 0 0 0 0 3 480238
-0.002478 0.005116 0.119738 -0.038849 -0.077638 0.262366 -0.062500 0 0 0 0 0 0 3 481365
-0.002478 0.005116 0.119738 -0.038852 -0.077629 0.262359 -0.062500 0 0 0 0 0 0 3 482233
-0.002478 0.005116 0.119738 -0.038863 -0.077625 0.262365 -0.062500 0 0 0 0 0 0 3 483357
-0.002478 0.005116 0.119738 -0.038853 -0.077627 0.262359 -0.062500 0 0 0 0 0 0 3 484360
-0.002478 0.005116 0.119738 -0.038849 -0.077638 0.262366 -0.062500 0 0 0 0 0 0 3 485360
-0.002478 0.005116 0.119738 -0.038859 -0.077637 0.262353 -0.062500 0 0 0 0 0 0 3 486234
-0.002478 0.005116 0.119738 -0.038864 -0.077626 0.262364 -0.062500 0 0 0 0 0 0 3 487235
-0.002478 0.005116 0.119738 -0.038850 -0.077638 0.262367 -0.062500 0 0 0 0 0 0 3 488363
-0.002478 0.005116 0.119738 -0.038852 -0.077629 0.262359 -0.062500 0 0 0 0 0 0 3 489366
-0.002478 0.005116 0.119738 -0.038863 -0.077625 0.262365 -0.062500 0 0 0 0 0 0 3 490361
-0.002478 0.005116 0.119738 -0.038853 -0.077627 0.262359 -0.062500 0 0 0 0 0 0 3 491329
-0.002478 0.005116 0.119738 -0.038857 -0.077647 0.262360 -0.062500 0 0 0 0 0 0 3 492328
-0.002478 0.005116 0.119738 -0.038852 -0.077630 0.262359 -0.062500 0 0 0 0 0 0 3 493359
-0.002478 0.005116 0.119738 -0.038864 -0.077625 0.262365 -0.062500 0 0 0 0 0 0 3 494352
-0.002478 0.005116 0.119738 -0.038850 -0.077638 0.262367 -0.062500 0 0 0 0 0 0 3 495344
-0.002478 0.005116 0.119738 -0.038852 -0.077629 0.262360 -0.062500 0 0 0 0 0 0 3 496356
-0.002478 0.005116 0.119738 -0.038852 -0.077628 0.262359 -0.062500 0 0 0 0 0 0 3 497232
-0.002478 0.005116 0.119738 -0.038868 -0.077644 0.262366 -0.062500 0 0 0 0 0 0 3 498356
-0.002478 0.005116 0.119738 -0.038853 -0.077629 0.262359 -0.062500 0 0 0 0 0 0 3 499357
-0.002478 0.005116 0.119738 -0.038852 -0.077628 0.262359 -0.062500 0 0 0 0 0 0 3 500231
-0.002478 0.005116 0.119738 -0.038852 -0.077628 0.262358 -0.062500 0 0 0 0 0 0 3 501337
-0.002478 0.005116 0.119738 -0.038860 -0.077635 0.262372 -0.062500 0 0 0 0 0 0 3 502356
-0.002478 0.005116 0.119738 -0.038853 -0.077628 0.262360 -0.062500 0 0 0 0 0 0 3 503360
-0.002478 0.005116 0.119738 -0.038860 -0.077636 0.262352 -0.062500 0 0 0 0 0 0 3 504355
-0.002478 0.005116 0.119738 -0.038861 -0.077636 0.262371 -0.062500 0 0 0 0 0 0 3 505359
-0.002478 0.005116 0.119738 -0.038853 -0.077629 0.262360 -0.062500 0 0 0 0 0 0 3 506359
-0.002478 0.005116 0.119738 -0.038852 -0.077628 0.262359 -0.062500 0 0 0 0 0 0 3 507358
-0.002478 0.005116 0.119738 -0.038852 -0.077628 0.262359 -0.062500 0 0 0 0 0 0 3 508358
-0.002478 0.005116 0.119738 -0.038860 -0.077635 0.262372 -0.062500 0 0 0 0 0 0 3 509359
-0.002478 0.005116 0.119738 -0.038861 -0.077637 0.262354 -0.062500 0 0 0 0 0 0 3 510233
-0.002478 0.005116 0.119738 -0.038853 -0.077629 0.262358 -0.062500 0 0 0 0 0 0 3 511335
-0.002478 0.005116 0.119738 -0.038849 -0.077638 0.262366 -0.062500 0 0 0 0 0 0 3 512355
-0.002478 0.005116 0.119738 -0.038863 -0.077626 0.262366 -0.062500 0 0 0 0 0 0 3 513359
-0.002478 0.005116 0.119738 -0.038853 -0.077628 0.262359 -0.062500 0 0 0 0 0 0 3 514343
-0.002478 0.005116 0.119738 -0.038849 -0.077638 0.262366 -0.062500 0 0 0 0 0 0 3 515354
-0.002478 0.005116 0.119738 -0.038859 -0.077637 0.262353 -0.062500 0 0 0 0 0 0 3 516356
-0.002478 0.005116 0.119738 -0.038864 -0.077626 0.262364 -0.062500 0 0 0 0 0 0 3 517359
-0.002478 0.005116 0.119738 -0.038853 -0.077628 0.262359 -0.062500 0 0 0 0 0 0 3 518358
-0.002478 0.005116 0.119738 -0.038849 -0.077638 0.262366 -0.062500 0 0 0 0 0 0 3 519359
-0.002478 0.005116 0.119738 -0.038852 -0.077629 0.262359 -0.062500 0 0 0 0 0 0 3 520356
-0.002478 0.005116 0.119738 -0.038863 -0.077625 0.262365 -0.062500 0 0 0 0 0 0 3 521359
-0.002478 0.005116 0.119738 -0.038858 -0.077647 0.262361 -0.062500 0 0 0 0 0 0 3 522357
-0.002478 0.005116 0.119738 -0.038852 -0.077630 0.262359 -0.062500 0 0 0 0 0 0 3 523357
-0.002478 0.005116 0.119738 -0.038852 -0.077628 0.262358 -0.062500 0 0 0 0 0 0 3 524356
-0.002478 0.005116 0.119738 -0.038860 -0.077635 0.262372 -0.062500 0 0 0 0 0 0 3 525358
-0.002478 0.005116 0.119738 -0.038853 -0.077628 0.262360 -0.062500 0 0 0 0 0 0 3 526345
-0.002478 0.005116 0.119738 -0.038852 -0.077628 0.262359 -0.062500 0 0 0 0 0 0 3 527341
-0.002478 0.005116 0.119738 -0.038860 -0.077636 0.262352 -0.062500 0 0 0 0 0 0 3 528351
-0.002478 0.005116 0.119738 -0.038861 -0.077636 0.262371 -0.062500 0 0 0 0 0 0 3 529422
-0.002478 0.005116 0.119738 -0.038853 -0.077629 0.262360 -0.062500 0 0 0 0 0 0 3 530407
-0.002478 0.005116 0.119738 -0.038852 -0.077628 0.262359 -0.062500 0 0 0 0 0 0 3 531423
-0.002478 0.005116 0.119738 -0.038849 -0.077638 0.262366 -0.062500 0 0 0 0 0 0 3 532405
-0.002478 0.005116 0.119738 -0.038863 -0.077626 0.262366 -0.062500 0 0 0 0 0 0 3 533422
-0.002478 0.005116 0.119738 -0.038861 -0.077636 0.262353 -0.062500 0 0 0 0 0 0 3 534406
-0.002478 0.005116 0.119738 -0.038853 -0.077629 0.262358 -0.062500 0 0 0 0 0 0 3 535421
-0.002478 0.005116 0.119738 -0.038860 -0.077635 0.262372 -0.062500 0 0 0 0 0 0 3 536406
-0.002478 0.005116 0.119738 -0.038853 -0.077628 0.262360 -0.062500 0 0 0 0 0 0 3 537421
-0.002478 0.005116 0.119738 -0.038852 -0.077628 0.262359 -0.062500 0 0 0 0 0 0 3 538405
-0.002478 0.005116 0.119738 -0.038849 -0.077638 0.262366 -0.062500 0 0 0 0 0 0 3 539421
-0.002478 0.005116 0.119738 -0.038859 -0.077637 0.262353 -0.062500 0 0 0 0 0 0 3 540403
-0.002478 0.005116 0.119738 -0.038864 -0.077626 0.262364 -0.062500 0 0 0 0 0 0 3 541364
-0.002478 0.005116 0.119738 -0.038853 -0.077628 0.262359 -0.062500 0 0 0 0 0 0 3 542339
-0.002478 0.005116 0.119738 -0.038849 -0.077638 0.262366 -0.062500 0 0 0 0 0 0 3 543348
-0.002478 0.005116 0.119738 -0.038863 -0.077626 0.262366 -0.062500 0 0 0 0 0 0 3 544339
-0.002478 0.005116 0.119738 -0.038853 -0.077628 0.262359 -0.062500 0 0 0 0 0 0 3 545349
-0.002478 0.005116 0.119738 -0.038849 -0.077638 0.262366 -0.062500 0 0 0 0 0 0 3 546348
-0.002478 0.005116 0.119738 -0.038859 -0.077637 0.262353 -0.062500 0 0 0 0 0 0 3 547338
-0.002478 0.005116 0.119738 -0.038864 -0.077626 0.262364 -0.062500 0 0 0 0 0 0 3 548347
-0.002478 0.005116 0.119738 -0.038853 -0.077628 0.262359 -0.062500 0 0 0 0 0 0 3 549339
-0.002478 0.005116 0.119738 -0.038849 -0.077638 0.262366 -0.062500 0 0 0 0 0 0 3 550349
-0.002478 0.005116 0.119738 -0.038852 -0.077629 0.262359 -0.062500 0 0 0 0 0 0 3 551339
-0.002478 0.005116 0.119738 -0.038863 -0.077625 0.262365 -0.062500 0 0 0 0 0 0 3 552349
-0.002478 0.005116 0.119738 -0.038858 -0.077647 0.262361 -0.062500 0 0 0 0 0 0 3 553350
-0.002478 0.005116 0.119738 -0.038852 -0.077630 0.262359 -0.062500 0 0 0 0 0 0 3 554368
-0.002478 0.005116 0.119738 -0.038852 -0.077628 0.262358 -0.062500 0 0 0 0 0 0 3 555354
-0.002478 0.005116 0.119738 -0.038860 -0.077635 0.262372 -0.062500 0 0 0 0 0 0 3 556332
-0.002478 0.005116 0.119738 -0.038853 -0.077628 0.262360 -0.062500 0 0 0 0 0 0 3 557351
-0.002478 0.005116 0.119738 -0.038860 -0.077636 0.262352 -0.062500 0 0 0 0 0 0 3 558339
-0.002478 0.005116 0.119738 -0.038864 -0.077626 0.262364 -0.062500 0 0 0 0 0 0 3 559350
-0.002478 0.005116 0.119738 -0.038850 -0.077638 0.262367 -0.062500 0 0 0 0 0 0 3 560345
-0.002478 0.005116 0.119738 -0.038852 -0.077629 0.262360 -0.062500 0 0 0 0 0 0 3 561348
-0.002478 0.005116 0.119738 -0.038852 -0.077628 0.262359 -0.062500 0 0 0 0 0 0 3 562345
-0.002478 0.005116 0.119738 -0.038860 -0.077635 0.262372 -0.062500 0 0 0 0 0 0 3 563344
-0.002478 0.005116 0.119738 -0.038861 -0.077637 0.262354 -0.062500 0 0 0 0 0 0 3 564346
-0.002478 0.005116 0.119738 -0.038853 -0.077629 0.262358 -0.062500 0 0 0 0 0 0 3 565343
-0.002478 0.005116 0.119738 -0.038849 -0.077638 0.262366 -0.062500 0 0 0 0 0 0 3 566327
-0.002478 0.005116 0.119738 -0.038852 -0.077629 0.262359 -0.062500 0 0 0 0 0 0 3 567345
-0.002478 0.005116 0.119738 -0.038863 -0.077625 0.262365 -0.062500 0 0 0 0 0 0 3 568346
-0.002478 0.005116 0.119738 -0.038853 -0.077627 0.262359 -0.062500 0 0 0 0 0 0 3 569352
-0.002478 0.005116 0.119738 -0.038849 -0.077638 0.262366 -0.062500 0 0 0 0 0 0 3 570346
-0.002478 0.005116 0.119738 -0.038859 -0.077637 0.262353 -0.062500 0 0 0 0 0 0 3 571344
-0.002478 0.005116 0.119738 -0.038864 -0.077626 0.262364 -0.062500 0 0 0 0 0 0 3 572343
-0.002478 0.005116 0.119738 -0.038850 -0.077638 0.262367 -0.062500 0 0 0 0 0 0 3 573342
-0.002478 0.005116 0.119738 -0.038852 -0.077629 0.262360 -0.062500 0 0 0 0 0 0 3 574345
-0.002478 0.005116 0.119738 -0.038863 -0.077625 0.262365 -0.062500 0 0 0 0 0 0 3 575342
-0.002478 0.005116 0.119738 -0.038853 -0.077627 0.262359 -0.062500 0 0 0 0 0 0 3 576344
-0.002478 0.005116 0.119738 -0.038857 -0.077647 0.262360 -0.062500 0 0 0 0 0 0 3 577346
-0.002478 0.005116 0.119738 -0.038852 -0.077630 0.262359 -0.062500 0 0 0 0 0 0 3 578345
-0.002478 0.005116 0.119738 -0.038864 -0.077625 0.262365 -0.062500 0 0 0 0 0 0 3 579346
-0.002478 0.005116 0.119738 -0.038850 -0.077638 0.262367 -0.062500 0 0 0 0 0 0 3 580345
-0.002478 0.005116 0.119738 -0.038852 -0.077629 0.262360 -0.062500 0 0 0 0 0 0 3 581346
-0.002478 0.005116 0.119738 -0.038852 -0.077628 0.262359 -0.062500 0 0 0 0 0 0 3 582344
-0.002478 0.005116 0.119738 -0.038871 -0.077634 0.262358 -0.062500 0 0 0 0 0 0 3 583344
-0.002478 0.005116 0.119738 -0.038851 -0.077639 0.262366 -0.062500 0 0 0 0 0 0 3 584346
-0.002478 0.005116 0.119738 -0.038852 -0.077629 0.262359 -0.062500 0 0 0 0 0 0 3 585329
-0.002478 0.005116 0.119738 -0.038852 -0.077628 0.262359 -0.062500 0 0 0 0 0 0 3 586343
-0.002478 0.005116 0.119738 -0.038860 -0.077635 0.262372 -0.062500 0 0 0 0 0 0 3 587343
-0.002478 0.005116 0.119738 -0.038861 -0.077637 0.262354 -0.062500 0 0 0 0 0 0 3 588327
-0.002478 0.005116 0.119738 -0.038853 -0.077629 0.262358 -0.062500 0 0 0 0 0 0 3 589446
-0.002478 0.005116 0.119738 -0.038860 -0.077635 0.262372 -0.062500 0 0 0 0 0 0 3 590423
-0.002478 0.005116 0.119738 -0.038853 -0.077628 0.262360 -0.062500 0 0 0 0 0 0 3 591428
-0.002478 0.005116 0.119738 -0.038852 -0.077628 0.262359 -0.062500 0 0 0 0 0 0 3 592398
-0.002478 0.005116 0.119738 -0.038852 -0.077628 0.262359 -0.062500 0 0 0 0 0 0 3 593433
-0.002478 0.005116 0.119738 -0.038860 -0.077635 0.262372 -0.062500 0 0 0 0 0 0 3 594427
-0.002478 0.005116 0.119738 -0.038861 -0.077637 0.262354 -0.062500 0 0 0 0 0 0 3 595430
-0.002478 0.005116 0.119738 -0.038853 -0.077629 0.262358 -0.062500 0 0 0 0 0 0 3 596428
-0.002478 0.005116 0.119738 -0.038849 -0.077638 0.262366 -0.062500 0 0 0 0 0 0 3 597430
-0.002478 0.005116 0.119738 -0.038852 -0.077629 0.262359 -0.062500 0 0 0 0 0 0 3 598434
-0.002478 0.005116 0.119738 -0.038863 -0.077625 0.262365 -0.062500 0 0 0 0 0 0 3 599399
-0.002478 0.005116 0.119738 -0.038853 -0.077627 0.262359 -0.062500 0 0 0 0 0 0 3 600424
-0.002478 0.005116 0.119738 -0.038857 -0.077647 0.262360 -0.062500 0 0 0 0 0 0 3 601402
-0.002478 0.005116 0.119738 -0.038864 -0.077627 0.262365 -0.062500 0 0 0 0 0 0 3 602400
-0.002478 0.005116 0.119738 -0.038853 -0.077628 0.262359 -0.062500 0 0 0 0 0 0 3 603399
-0.002478 0.005116 0.119738 -0.038849 -0.077638 0.262366 -0.062500 0 0 0 0 0 0 3 604398
-0.002478 0.005116 0.119738 -0.038852 -0.077629 0.262360 -0.062500 0 0 0 0 0 0 3 605399
-0.002478 0.005116 0.119738 -0.038863 -0.077625 0.262365 -0.062500 0 0 0 0 0 0 3 606401
-0.002478 0.005116 0.119738 -0.038861 -0.077636 0.262353 -0.062500 0 0 0 0 0 0 3 607399
-0.002478 0.005116 0.119738 -0.038850 -0.077639 0.262365 -0.062500 0 0 0 0 0 0 3 608421
-0.002478 0.005116 0.119738 -0.038852 -0.077629 0.262359 -0.062500 0 0 0 0 0 0 3 609424
-0.002478 0.005116 0.119738 -0.038863 -0.077625 0.262365 -0.062500 0 0 0 0 0 0 3 610425
-0.002478 0.005116 0.119738 -0.038850 -0.077638 0.262367 -0.062500 0 0 0 0 0 0 3 611422
-0.002478 0.005116 0.119738 -0.038852 -0.077629 0.262360 -0.062500 0 0 0 0 0 0 3 612419
-0.002478 0.005116 0.119738 -0.038860 -0.077637 0.262352 -0.062500 0 0 0 0 0 0 3 613358
-0.002478 0.005116 0.119738 -0.038861 -0.077636 0.262371 -0.062500 0 0 0 0 0 0 3 614346
-0.002478 0.005116 0.119738 -0.038853 -0.077629 0.262360 -0.062500 0 0 0 0 0 0 3 615337
-0.002478 0.005116 0.119738 -0.038852 -0.077628 0.262359 -0.062500 0 0 0 0 0 0 3 616346
-0.002478 0.005116 0.119738 -0.038852 -0.077628 0.262358 -0.062500 0 0 0 0 0 0 3 617337
-0.002478 0.005116 0.119738 -0.038860 -0.077635 0.262372 -0.062500 0 0 0 0 0 0 3 618346
-0.002478 0.005116 0.119738 -0.038861 -0.077637 0.262354 -0.062500 0 0 0 0 0 0 3 619337
-0.002478 0.005116 0.119738 -0.038853 -0.077629 0.262358 -0.062500 0 0 0 0 0 0 3 620337
-0.002478 0.005116 0.119738 -0.038860 -0.077635 0.262372 -0.062500 0 0 0 0 0 0 3 621346
-0.002478 0.005116 0.119738 -0.038853 -0.077628 0.262360 -0.062500 0 0 0 0 0 0 3 622337
-0.002478 0.005116 0.119738 -0.038852 -0.077628 0.262359 -0.062500 0 0 0 0 0 0 3 623346
-0.002478 0.005116 0.119738 -0.038852 -0.077628 0.262359 -0.062500 0 0 0 0 0 0 3 624337
-0.002478 0.005116 0.119738 -0.038860 -0.077635 0.262372 -0.062500 0 0 0 0 0 0 3 625346
-0.002478 0.005116 0.119738 -0.038861 -0.077637 0.262354 -0.062500 0 0 0 0 0 0 3 626336
-0.002478 0.005116 0.119738 -0.038853 -0.077629 0.262358 -0.062500 0 0 0 0 0 0 3 627336
-0.002478 0.005116 0.119738 -0.038849 -0.077638 0.262366 -0.062500 0 0 0 0 0 0 3 628346
-0.002478 0.005116 0.119738 -0.038863 -0.077626 0.262366 -0.062500 0 0 0 0 0 0 3 629346
-0.002478 0.005116 0.119738 -0.038853 -0.077628 0.262360 -0.062500 0 0 0 0 0 0 3 630349
-0.002478 0.005116 0.119738 -0.038860 -0.077636 0.262352 -0.062500 0 0 0 0 0 0 3 631354
-0.002478 0.005116 0.119738 -0.038850 -0.077639 0.262365 -0.062500 0 0 0 0 0 0 3 632347
-0.002478 0.005116 0.119738 -0.038863 -0.077626 0.262365 -0.062500 0 0 0 0 0 0 3 633338
-0.002478 0.005116 0.119738 -0.038853 -0.077628 0.262359 -0.062500 0 0 0 0 0 0 3 634353
-0.002478 0.005116 0.119738 -0.038849 -0.077638 0.262366 -0.062500 0 0 0 0 0 0 3 635352
-0.002478 0.005116 0.119738 -0.038852 -0.077629 0.262360 -0.062500 0 0 0 0 0 0 3 636361
-0.002478 0.005116 0.119738 -0.038871 -0.077634 0.262358 -0.062500 0 0 0 0 0 0 3 637326
-0.002478 0.005116 0.119738 -0.038851 -0.077639 0.262366 -0.062500 0 0 0 0 0 0 3 638355
-0.002478 0.005116 0.119738 -0.038852 -0.077629 0.262359 -0.062500 0 0 0 0 0 0 3 639353
-0.002478 0.005116 0.119738 -0.038852 -0.077628 0.262359 -0.062500 0 0 0 0 0 0 3 640350
-0.002478 0.005116 0.119738 -0.038863 -0.077625 0.262365 -0.062500 0 0 0 0 0 0 3 641356
-0.002478 0.005116 0.119738 -0.038850 -0.077638 0.262367 -0.062500 0 0 0 0 0 0 3 642354
-0.002478 0.005116 0.119738 -0.038860 -0.077637 0.262353 -0.062500 0 0 0 0 0 0 3 643353
-0.002478 0.005116 0.119738 -0.038853 -0.077629 0.262358 -0.062500 0 0 0 0 0 0 3 644358
-0.002478 0.005116 0.119738 -0.038860 -0.077635 0.262372 -0.062500 0 0 0 0 0 0 3 645367
-0.002478 0.005116 0.119738 -0.038853 -0.077628 0.262360 -0.062500 0 0 0 0 0 0 3 646371
-0.002478 0.005116 0.119738 -0.038852 -0.077628 0.262359 -0.062500 0 0 0 0 0 0 3 647367
-0.002478 0.005116 0.119738 -0.038852 -0.077628 0.262358 -0.062500 0 0 0 0 0 0 3 648344
-0.002478 0.005116 0.119738 -0.038860 -0.077635 0.262372 -0.062500 0 0 0 0 0 0 3 649367
-0.002478 0.005116 0.119738 -0.038861 -0.077637 0.262354 -0.062500 0 0 0 0 0 0 3 650365
-0.002478 0.005116 0.119738 -0.038853 -0.077629 0.262358 -0.062500 0 0 0 0 0 0 3 651343
-0.002478 0.005116 0.119738 -0.038860 -0.077635 0.262372 -0.062500 0 0 0 0 0 0 3 652361
-0.002478 0.005116 0.119738 -0.038853 -0.077628 0.262360 -0.062500 0 0 0 0 0 0 3 653365
-0.002478 0.005116 0.119738 -0.038852 -0.077628 0.262359 -0.062500 0 0 0 0 0 0 3 654359
-0.002478 0.005116 0.119738 -0.038849 -0.077638 0.262366 -0.062500 0 0 0 0 0 0 3 655362
-0.002478 0.005116 0.119738 -0.038859 -0.077637 0.262353 -0.062500 0 0 0 0 0 0 3 656360
-0.002478 0.005116 0.119738 -0.038864 -0.077626 0.262364 -0.062500 0 0 0 0 0 0 3 657361
-0.002478 0.005116 0.119738 -0.038853 -0.077628 0.262359 -0.062500 0 0 0 0 0 0 3 658342
-0.002478 0.005116 0.119738 -0.038849 -0.077638 0.262366 -0.062500 0 0 0 0 0 0 3 659360
-0.002478 0.005116 0.119738 -0.038863 -0.077626 0.262366 -0.062500 0 0 0 0 0 0 3 660363
-0.002478 0.005116 0.119738 -0.038861 -0.077636 0.262353 -0.062500 0 0 0 0 0 0 3 661367
-0.002478 0.005116 0.119738 -0.038850 -0.077639 0.262365 -0.062500 0 0 0 0 0 0 3 662362
-0.002478 0.005116 0.119738 -0.038852 -0.077629 0.262359 -0.062500 0 0 0 0 0 0 3 663359
-0.002478 0.005116 0.119738 -0.038863 -0.077625 0.262365 -0.062500 0 0 0 0 0 0 3 664363
-0.002478 0.005116 0.119738 -0.038853 -0.077627 0.262359 -0.062500 0 0 0 0 0 0 3 665363
-0.002478 0.005116 0.119738 -0.038849 -0.077638 0.262366 -0.062500 0 0 0 0 0 0 3 666362
-0.002478 0.005116 0.119738 -0.038859 -0.077637 0.262353 -0.062500 0 0 0 0 0 0 3 667361
-0.002478 0.005116 0.119738 -0.038864 -0.077626 0.262364 -0.062500 0 0 0 0 0 0 3 668361
-0.002478 0.005116 0.119738 -0.038850 -0.077638 0.262367 -0.062500 0 0 0 0 0 0 3 669363
-0.002478 0.005116 0.119738 -0.038852 -0.077629 0.262360 -0.062500 0 0 0 0 0 0 3 670356
-0.002478 0.005116 0.119738 -0.038852 -0.077628 0.262359 -0.062500 0 0 0 0 0 0 3 671354
-0.002478 0.005116 0.119738 -0.038860 -0.077635 0.262372 -0.062500 0 0 0 0 0 0 3 672365
-0.002478 0.005116 0.119738 -0.038861 -0.077637 0.262354 -0.062500 0 0 0 0 0 0 3 673363
-0.002478 0.005116 0.119738 -0.038853 -0.077629 0.262358 -0.062500 0 0 0 0 0 0 3 674362
-0.002478 0.005116 0.119738 -0.038864 -0.077625 0.262364 -0.062500 0 0 0 0 0 0 3 675361
-0.002478 0.005116 0.119738 -0.038850 -0.077638 0.262367 -0.062500 0 0 0 0 0 0 3 676361
-0.002478 0.005116 0.119738 -0.038852 -0.077629 0.262360 -0.062500 0 0 0 0 0 0 3 677365
-0.002478 0.005116 0.119738 -0.038852 -0.077628 0.262359 -0.062500 0 0 0 0 0 0 3 678342
-0.002478 0.005116 0.119738 -0.038860 -0.077635 0.262372 -0.062500 0 0 0 0 0 0 3 679359
-0.002478 0.005116 0.119738 -0.038861 -0.077637 0.262354 -0.062500 0 0 0 0 0 0 3 680359
-0.002478 0.005116 0.119738 -0.038853 -0.077629 0.262358 -0.062500 0 0 0 0 0 0 3 681361
-0.002478 0.005116 0.119738 -0.038852 -0.077628 0.262358 -0.062500 0 0 0 0 0 0 3 682342
-0.002478 0.005116 0.119738 -0.038860 -0.077635 0.262372 -0.062500 0 0 0 0 0 0 3 683361
-0.002478 0.005116 0.119738 -0.038853 -0.077628 0.262360 -0.062500 0 0 0 0 0 0 3 684350
-0.002478 0.005116 0.119738 -0.038852 -0.077628 0.262359 -0.062500 0 0 0 0 0 0 3 685416
-0.002478 0.005116 0.119738 -0.038857 -0.077647 0.262360 -0.062500 0 0 0 0 0 0 3 686403
-0.002478 0.005116 0.119738 -0.038864 -0.077627 0.262365 -0.062500 0 0 0 0 0 0 3 687418
-0.002478 0.005116 0.119738 -0.038853 -0.077628 0.262359 -0.062500 0 0 0 0 0 0 3 688402
-0.002478 0.005116 0.119738 -0.038852 -0.077628 0.262359 -0.062500 0 0 0 0 0 0 3 689415
-0.002478 0.005116 0.119738 -0.038849 -0.077638 0.262366 -0.062500 0 0 0 0 0 0 3 690402
-0.002478 0.005116 0.119738 -0.038863 -0.077626 0.262366 -0.062500 0 0 0 0 0 0 3 691415
-0.002478 0.005116 0.119738 -0.038861 -0.077636 0.262353 -0.062500 0 0 0 0 0 0 3 692400
-0.002478 0.005116 0.119738 -0.038850 -0.077639 0.262365 -0.062500 0 0 0 0 0 0 3 693415
-0.002478 0.005116 0.119738 -0.038852 -0.077629 0.262359 -0.062500 0 0 0 0 0 0 3 694399
-0.002478 0.005116 0.119738 -0.038863 -0.077625 0.262365 -0.062500 0 0 0 0 0 0 3 695414
-0.002478 0.005116 0.119738 -0.038850 -0.077638 0.262367 -0.062500 0 0 0 0 0 0 3 696413
-0.002478 0.005116 0.119738 -0.038860 -0.077637 0.262353 -0.062500 0 0 0 0 0 0 3 697353
-0.002478 0.005116 0.119738 -0.038853 -0.077629 0.262358 -0.062500 0 0 0 0 0 0 3 698343
-0.002478 0.005116 0.119738 -0.038864 -0.077625 0.262364 -0.062500 0 0 0 0 0 0 3 699334
-0.002478 0.005116 0.119738 -0.038850 -0.077638 0.262367 -0.062500 0 0 0 0 0 0 3 700343
-0.002478 0.005116 0.119738 -0.038852 -0.077629 0.262360 -0.062500 0 0 0 0 0 0 3 701334
-0.002478 0.005116 0.119738 -0.038852 -0.077628 0.262359 -0.062500 0 0 0 0 0 0 3 702343
-0.002478 0.005116 0.119738 -0.038860 -0.077635 0.262372 -0.062500 0 0 0 0 0 0 3 703334
-0.002478 0.005116 0.119738 -0.038861 -0.077637 0.262354 -0.062500 0 0 0 0 0 0 3 704342
-0.002478 0.005116 0.119738 -0.038853 -0.077629 0.262358 -0.062500 0 0 0 0 0 0 3 705335
-0.002478 0.005116 0.119738 -0.038860 -0.077635 0.262372 -0.062500 0 0 0 0 0 0 3 706343
-0.002478 0.005116 0.119738 -0.038853 -0.077628 0.262360 -0.062500 0 0 0 0 0 0 3 707334
-0.002478 0.005116 0.119738 -0.038852 -0.077628 0.262359 -0.062500 0 0 0 0 0 0 3 708343
-0.002478 0.005116 0.119738 -0.038852 -0.077628 0.262359 -0.062500 0 0 0 0 0 0 3 709335
-0.002478 0.005116 0.119738 -0.038868 -0.077644 0.262366 -0.062500 0 0 0 0 0 0 3 710344
-0.002478 0.005116 0.119738 -0.038853 -0.077629 0.262359 -0.062500 0 0 0 0 0 0 3 711351
-0.002478 0.005116 0.119738 -0.038852 -0.077628 0.262359 -0.062500 0 0 0 0 0 0 3 712327
-0.002478 0.005116 0.119738 -0.038849 -0.077638 0.262366 -0.062500 0 0 0 0 0 0 3 713340
-0.002478 0.005116 0.119738 -0.038852 -0.077629 0.262359 -0.062500 0 0 0 0 0 0 3 714352
-0.002478 0.005116 0.119738 -0.038863 -0.077625 0.262365 -0.062500 0 0 0 0 0 0 3 715352
-0.002478 0.005116 0.119738 -0.038861 -0.077636 0.262353 -0.062500 0 0 0 0 0 0 3 716333
-0.002478 0.005116 0.119738 -0.038850 -0.077639 0.262365 -0.062500 0 0 0 0 0 0 3 717356
-0.002478 0.005116 0.119738 -0.038863 -0.077626 0.262365 -0.062500 0 0 0 0 0 0 3 718352
-0.002478 0.005116 0.119738 -0.038853 -0.077628 0.262359 -0.062500 0 0 0 0 0 0 3 719351
-0.002478 0.005116 0.119738 -0.038849 -0.077638 0.262366 -0.062500 0 0 0 0 0 0 3 720351
-0.002478 0.005116 0.119738 -0.038852 -0.077629 0.262360 -0.062500 0 0 0 0 0 0 3 721345
-0.002478 0.005116 0.119738 -0.038871 -0.077634 0.262359 -0.062500 0 0 0 0 0 0 3 722321
-0.002478 0.005116 0.119738 -0.038854 -0.077628 0.262358 -0.062500 0 0 0 0 0 0 3 723351
-0.002478 0.005116 0.119738 -0.038849 -0.077638 0.262366 -0.062500 0 0 0 0 0 0 3 724350
-0.002478 0.005116 0.119738 -0.038852 -0.077629 0.262359 -0.062500 0 0 0 0 0 0 3 725359
-0.002478 0.005116 0.119738 -0.038863 -0.077625 0.262365 -0.062500 0 0 0 0 0 0 3 726352
-0.002478 0.005116 0.119738 -0.038850 -0.077638 0.262367 -0.062500 0 0 0 0 0 0 3 727355
-0.002478 0.005116 0.119738 -0.038860 -0.077637 0.262353 -0.062500 0 0 0 0 0 0 3 728320
-0.002478 0.005116 0.119738 -0.038853 -0.077629 0.262358 -0.062500 0 0 0 0 0 0 3 729328
-0.002478 0.005116 0.119738 -0.038860 -0.077635 0.262372 -0.062500 0 0 0 0 0 0 3 730352
-0.002478 0.005116 0.119738 -0.038853 -0.077628 0.262360 -0.062500 0 0 0 0 0 0 3 731337
-0.002478 0.005116 0.119738 -0.038852 -0.077628 0.262359 -0.062500 0 0 0 0 0 0 3 732349
-0.002478 0.005116 0.119738 -0.038852 -0.077628 0.262359 -0.062500 0 0 0 0 0 0 3 733352
-0.002478 0.005116 0.119738 -0.038860 -0.077635 0.262372 -0.062500 0 0 0 0 0 0 3 734350
-0.002478 0.005116 0.119738 -0.038861 -0.077637 0.262354 -0.062500 0 0 0 0 0 0 3 735351
-0.002478 0.005116 0.119738 -0.038853 -0.077629 0.262358 -0.062500 0 0 0 0 0 0 3 736320
-0.002478 0.005116 0.119738 -0.038860 -0.077635 0.262372 -0.062500 0 0 0 0 0 0 3 737321
-0.002478 0.005116 0.119738 -0.038853 -0.077628 0.262360 -0.062500 0 0 0 0 0 0 3 738349
-0.002478 0.005116 0.119738 -0.038852 -0.077628 0.262359 -0.062500 0 0 0 0 0 0 3 739320
-0.002478 0.005116 0.119738 -0.038860 -0.077636 0.262352 -0.062500 0 0 0 0 0 0 3 740349
-0.002478 0.005116 0.119738 -0.038861 -0.077636 0.262371 -0.062500 0 0 0 0 0 0 3 741338
-0.002478 0.005116 0.119738 -0.038853 -0.077629 0.262360 -0.062500 0 0 0 0 0 0 3 742349
-0.002478 0.005116 0.119738 -0.038852 -0.077628 0.262359 -0.062500 0 0 0 0 0 0 3 743350
-0.002478 0.005116 0.119738 -0.038849 -0.077638 0.262366 -0.062500 0 0 0 0 0 0 3 744350
-0.002478 0.005116 0.119738 -0.038863 -0.077626 0.262366 -0.062500 0 0 0 0 0 0 3 745322
-0.002478 0.005116 0.119738 -0.038861 -0.077636 0.262353 -0.062500 0 0 0 0 0 0 3 746348
-0.002478 0.005116 0.119738 -0.038850 -0.077639 0.262365 -0.062500 0 0 0 0 0 0 3 747342
-0.002478 0.005116 0.119738 -0.038852 -0.077629 0.262359 -0.062500 0 0 0 0 0 0 3 748350
-0.002478 0.005116 0.119738 -0.038863 -0.077625 0.262365 -0.062500 0 0 0 0 0 0 3 749352
-0.002478 0.005116 0.119738 -0.038853 -0.077627 0.262359 -0.062500 0 0 0 0 0 0 3 750350
-0.002478 0.005116 0.119738 -0.038849 -0.077638 0.262366 -0.062500 0 0 0 0 0 0 3 751350
-0.002478 0.005116 0.119738 -0.038859 -0.077637 0.262353 -0.062500 0 0 0 0 0 0 3 752337
-0.002478 0.005116 0.119738 -0.038864 -0.077626 0.262364 -0.062500 0 0 0 0 0 0 3 753346
-0.002478 0.005116 0.119738 -0.038850 -0.077638 0.262367 -0.062500 0 0 0 0 0 0 3 754355
-0.002478 0.005116 0.119738 -0.038852 -0.077629 0.262360 -0.062500 0 0 0 0 0 0 3 755348
-0.002478 0.005116 0.119738 -0.038852 -0.077628 0.262359 -0.062500 0 0 0 0 0 0 3 756349
-0.002478 0.005116 0.119738 -0.038863 -0.077625 0.262365 -0.062500 0 0 0 0 0 0 3 757351
-0.002478 0.005116 0.119738 -0.038850 -0.077638 0.262367 -0.062500 0 0 0 0 0 0 3 758350
-0.002478 0.005116 0.119738 -0.038860 -0.077637 0.262353 -0.062500 0 0 0 0 0 0 3 759349
-0.002478 0.005116 0.119738 -0.038853 -0.077629 0.262358 -0.062500 0 0 0 0 0 0 3 760349
-0.002478 0.005116 0.119738 -0.038860 -0.077635 0.262372 -0.062500 0 0 0 0 0 0 3 761350
-0.002478 0.005116 0.119738 -0.038853 -0.077628 0.262360 -0.062500 0 0 0 0 0 0 3 762320
-0.002478 0.005116 0.119738 -0.038852 -0.077628 0.262359 -0.062500 0 0 0 0 0 0 3 763341
-0.002478 0.005116 0.119738 -0.038852 -0.077628 0.262359 -0.062500 0 0 0 0 0 0 3 764335
-0.002478 0.005116 0.119738 -0.038868 -0.077644 0.262366 -0.062500 0 0 0 0 0 0 3 765335
-0.002478 0.005116 0.119738 -0.038853 -0.077629 0.262359 -0.062500 0 0 0 0 0 0 3 766341
-0.002478 0.005116 0.119738 -0.038852 -0.077628 0.262359 -0.062500 0 0 0 0 0 0 3 767333
-0.002478 0.005116 0.119738 -0.038860 -0.077635 0.262372 -0.062500 0 0 0 0 0 0 3 768342
-0.002478 0.005116 0.119738 -0.038853 -0.077628 0.262360 -0.062500 0 0 0 0 0 0 3 769333
-0.002478 0.005116 0.119738 -0.038860 -0.077636 0.262353 -0.062500 0 0 0 0 0 0 3 770341
-0.002478 0.005116 0.119738 -0.038850 -0.077639 0.262365 -0.062500 0 0 0 0 0 0 3 771331
-0.002478 0.005116 0.119738 -0.038863 -0.077626 0.262365 -0.062500 0 0 0 0 0 0 3 772340
-0.002478 0.005116 0.119738 -0.038853 -0.077628 0.262359 -0.062500 0 0 0 0 0 0 3 773353
-0.002478 0.005116 0.119738 -0.038852 -0.077628 0.262359 -0.062500 0 0 0 0 0 0 3 774332
-0.002478 0.005116 0.119738 -0.038849 -0.077638 0.262366 -0.062500 0 0 0 0 0 0 3 775339
-0.002478 0.005116 0.119738 -0.038871 -0.077635 0.262359 -0.062500 0 0 0 0 0 0 3 776331
-0.002478 0.005116 0.119738 -0.038854 -0.077628 0.262359 -0.062500 0 0 0 0 0 0 3 777338
-0.002478 0.005116 0.119738 -0.038849 -0.077638 0.262366 -0.062500 0 0 0 0 0 0 3 778341
-0.002478 0.005116 0.119738 -0.038852 -0.077629 0.262359 -0.062500 0 0 0 0 0 0 3 779332
-0.002478 0.005116 0.119738 -0.038863 -0.077625 0.262365 -0.062500 0 0 0 0 0 0 3 780332
-0.002478 0.005116 0.119738 -0.038853 -0.077627 0.262359 -0.062500 0 0 0 0 0 0 3 781340
-0.002478 0.005116 0.119738 -0.038849 -0.077638 0.262366 -0.062500 0 0 0 0 0 0 3 782339
-0.002478 0.005116 0.119738 -0.038859 -0.077637 0.262353 -0.062500 0 0 0 0 0 0 3 783339
-0.002478 0.005116 0.119738 -0.038864 -0.077626 0.262364 -0.062500 0 0 0 0 0 0 3 784367
-0.002478 0.005116 0.119738 -0.038850 -0.077638 0.262367 -0.062500 0 0 0 0 0 0 3 785333
-0.002478 0.005116 0.119738 -0.038852 -0.077629 0.262360 -0.062500 0 0 0 0 0 0 3 786352
-0.002478 0.005116 0.119738 -0.038852 -0.077628 0.262359 -0.062500 0 0 0 0 0 0 3 787338
-0.002478 0.005116 0.119738 -0.038860 -0.077635 0.262372 -0.062500 0 0 0 0 0 0 3 788346
-0.002478 0.005116 0.119738 -0.038861 -0.077637 0.262354 -0.062500 0 0 0 0 0 0 3 789351
-0.002478 0.005116 0.119738 -0.038853 -0.077629 0.262358 -0.062500 0 0 0 0 0 0 3 790319
-0.002478 0.005116 0.119738 -0.038852 -0.077628 0.262358 -0.062500 0 0 0 0 0 0 3 791318
-0.002478 0.005116 0.119738 -0.038860 -0.077635 0.262372 -0.062500 0 0 0 0 0 0 3 792349
-0.002478 0.005116 0.119738 -0.038853 -0.077628 0.262360 -0.062500 0 0 0 0 0 0 3 793350
-0.002478 0.005116 0.119738 -0.038852 -0.077628 0.262359 -0.062500 0 0 0 0 0 0 3 794348
-0.002478 0.005116 0.119738 -0.038868 -0.077644 0.262366 -0.062500 0 0 0 0 0 0 3 795349
-0.002478 0.005116 0.119738 -0.038853 -0.077629 0.262360 -0.062500 0 0 0 0 0 0 3 796344
-0.002478 0.005116 0.119738 -0.038852 -0.077628 0.262359 -0.062500 0 0 0 0 0 0 3 797353
-0.002478 0.005116 0.119738 -0.038852 -0.077628 0.262358 -0.062500 0 0 0 0 0 0 3 798354
-0.002478 0.005116 0.119738 -0.038860 -0.077635 0.262372 -0.062500 0 0 0 0 0 0 3 799352
-0.002478 0.005116 0.119738 -0.038861 -0.077637 0.262354 -0.062500 0 0 0 0 0 0 3 800348
-0.002478 0.005116 0.119738 -0.038853 -0.077629 0.262358 -0.062500 0 0 0 0 0 0 3 801350
-0.002478 0.005116 0.119738 -0.038849 -0.077638 0.262366 -0.062500 0 0 0 0 0 0 3 802346
-0.002478 0.005116 0.119738 -0.038863 -0.077626 0.262366 -0.062500 0 0 0 0 0 0 3 803347
-0.002478 0.005116 0.119738 -0.038853 -0.077628 0.262359 -0.062500 0 0 0 0 0 0 3 804318
-0.002478 0.005116 0.119738 -0.038852 -0.077628 0.262359 -0.062500 0 0 0 0 0 0 3 805350
-0.002478 0.005116 0.119738 -0.038849 -0.077638 0.262366 -0.062500 0 0 0 0 0 0 3 806349
-0.002478 0.005116 0.119738 -0.038871 -0.077635 0.262359 -0.062500 0 0 0 0 0 0 3 807346
-0.002478 0.005116 0.119738 -0.038854 -0.077628 0.262359 -0.062500 0 0 0 0 0 0 3 808348
-0.002478 0.005116 0.119738 -0.038849 -0.077638 0.262366 -0.062500 0 0 0 0 0 0 3 809347
-0.002478 0.005116 0.119738 -0.038852 -0.077629 0.262359 -0.062500 0 0 0 0 0 0 3 810349
-0.002478 0.005116 0.119738 -0.038863 -0.077625 0.262365 -0.062500 0 0 0 0 0 0 3 811346
-0.002478 0.005116 0.119738 -0.038853 -0.077627 0.262359 -0.062500 0 0 0 0 0 0 3 812326
-0.002478 0.005116 0.119738 -0.038857 -0.077647 0.262360 -0.062500 0 0 0 0 0 0 3 813352
-0.002478 0.005116 0.119738 -0.038852 -0.077630 0.262359 -0.062500 0 0 0 0 0 0 3 814342
-0.002478 0.005116 0.119738 -0.038864 -0.077625 0.262364 -0.062500 0 0 0 0 0 0 3 815348
-0.002478 0.005116 0.119738 -0.038850 -0.077638 0.262367 -0.062500 0 0 0 0 0 0 3 816347
-0.002478 0.005116 0.119738 -0.038852 -0.077629 0.262360 -0.062500 0 0 0 0 0 0 3 817349
-0.002478 0.005116 0.119738 -0.038852 -0.077628 0.262359 -0.062500 0 0 0 0 0 0 3 818349
-0.002478 0.005116 0.119738 -0.038868 -0.077644 0.262366 -0.062500 0 0 0 0 0 0 3 819317
-0.002478 0.005116 0.119738 -0.038853 -0.077629 0.262359 -0.062500 0 0 0 0 0 0 3 820347
-0.002478 0.005116 0.119738 -0.038852 -0.077628 0.262359 -0.062500 0 0 0 0 0 0 3 821347
-0.002478 0.005116 0.119738 -0.038863 -0.077625 0.262365 -0.062500 0 0 0 0 0 0 3 822337
-0.002478 0.005116 0.119738 -0.038850 -0.077638 0.262367 -0.062500 0 0 0 0 0 0 3 823334
-0.002478 0.005116 0.119738 -0.038852 -0.077629 0.262360 -0.062500 0 0 0 0 0 0 3 824343
-0.002478 0.005116 0.119738 -0.038860 -0.077637 0.262352 -0.062500 0 0 0 0 0 0 3 825346
-0.002478 0.005116 0.119738 -0.038861 -0.077636 0.262371 -0.062500 0 0 0 0 0 0 3 826347
-0.002478 0.005116 0.119738 -0.038853 -0.077629 0.262360 -0.062500 0 0 0 0 0 0 3 827347
-0.002478 0.005116 0.119738 -0.038852 -0.077628 0.262359 -0.062500 0 0 0 0 0 0 3 828347
-0.002478 0.005116 0.119738 -0.038852 -0.077628 0.262358 -0.062500 0 0 0 0 0 0 3 829351
-0.002478 0.005116 0.119738 -0.038860 -0.077635 0.262372 -0.062500 0 0 0 0 0 0 3 830339
-0.002478 0.005116 0.119738 -0.038861 -0.077637 0.262354 -0.062500 0 0 0 0 0 0 3 831346
-0.002478 0.005116 0.119738 -0.038853 -0.077629 0.262358 -0.062500 0 0 0 0 0 0 3 832316
-0.002478 0.005116 0.119738 -0.038849 -0.077638 0.262366 -0.062500 0 0 0 0 0 0 3 833348
-0.002478 0.005116 0.119738 -0.038863 -0.077626 0.262366 -0.062500 0 0 0 0 0 0 3 834347
-0.002478 0.005116 0.119738 -0.038853 -0.077628 0.262359 -0.062500 0 0 0 0 0 0 3 835340
-0.002478 0.005116 0.119738 -0.038849 -0.077638 0.262366 -0.062500 0 0 0 0 0 0 3 836339
-0.002478 0.005116 0.119738 -0.038859 -0.077637 0.262353 -0.062500 0 0 0 0 0 0 3 837414
-0.002478 0.005116 0.119738 -0.038864 -0.077626 0.262364 -0.062500 0 0 0 0 0 0 3 838398
-0.002478 0.005116 0.119738 -0.038853 -0.077628 0.262359 -0.062500 0 0 0 0 0 0 3 839412
-0.002478 0.005116 0.119738 -0.038849 -0.077638 0.262366 -0.062500 0 0 0 0 0 0 3 840395
-0.002478 0.005116 0.119738 -0.038852 -0.077629 0.262359 -0.062500 0 0 0 0 0 0 3 841360
-0.002478 0.005116 0.119738 -0.038863 -0.077625 0.262365 -0.062500 0 0 0 0 0 0 3 842330
-0.002478 0.005116 0.119738 -0.038858 -0.077647 0.262361 -0.062500 0 0 0 0 0 0 3 843331
-0.002478 0.005116 0.119738 -0.038852 -0.077630 0.262359 -0.062500 0 0 0 0 0 0 3 844339
-0.002478 0.005116 0.119738 -0.038852 -0.077628 0.262358 -0.062500 0 0 0 0 0 0 3 845340
-0.002478 0.005116 0.119738 -0.038860 -0.077635 0.262372 -0.062500 0 0 0 0 0 0 3 846325
-0.002478 0.005116 0.119738 -0.038853 -0.077628 0.262360 -0.062500 0 0 0 0 0 0 3 847339
-0.002478 0.005116 0.119738 -0.038852 -0.077628 0.262359 -0.062500 0 0 0 0 0 0 3 848329
-0.002478 0.005116 0.119738 -0.038860 -0.077636 0.262352 -0.062500 0 0 0 0 0 0 3 849348
-0.002478 0.005116 0.119738 -0.038861 -0.077636 0.262371 -0.062500 0 0 0 0 0 0 3 850344
-0.002478 0.005116 0.119738 -0.038853 -0.077629 0.262360 -0.062500 0 0 0 0 0 0 3 851329
-0.002478 0.005116 0.119738 -0.038852 -0.077628 0.262359 -0.062500 0 0 0 0 0 0 3 852339
-0.002478 0.005116 0.119738 -0.038860 -0.077635 0.262372 -0.062500 0 0 0 0 0 0 3 853331
-0.002478 0.005116 0.119738 -0.038853 -0.077628 0.262360 -0.062500 0 0 0 0 0 0 3 854339
-0.002478 0.005116 0.119738 -0.038860 -0.077636 0.262353 -0.062500 0 0 0 0 0 0 3 855329
-0.002478 0.005116 0.119738 -0.038853 -0.077629 0.262358 -0.062500 0 0 0 0 0 0 3 856335
-0.002478 0.005116 0.119738 -0.038860 -0.077635 0.262372 -0.062500 0 0 0 0 0 0 3 857348
-0.002478 0.005116 0.119738 -0.038853 -0.077628 0.262360 -0.062500 0 0 0 0 0 0 3 858348
-0.002478 0.005116 0.119738 -0.038852 -0.077628 0.262359 -0.062500 0 0 0 0 0 0 3 859329
-0.002478 0.005116 0.119738 -0.038849 -0.077638 0.262366 -0.062500 0 0 0 0 0 0 3 860345
-0.002478 0.005116 0.119738 -0.038871 -0.077635 0.262359 -0.062500 0 0 0 0 0 0 3 861334
-0.002478 0.005116 0.119738 -0.038854 -0.077628 0.262359 -0.062500 0 0 0 0 0 0 3 862350
-0.002478 0.005116 0.119738 -0.038852 -0.077628 0.262358 -0.062500 0 0 0 0 0 0 3 863344
-0.002478 0.005116 0.119738 -0.038849 -0.077638 0.262366 -0.062500 0 0 0 0 0 0 3 864345
-0.002478 0.005116 0.119738 -0.038863 -0.077626 0.262366 -0.062500 0 0 0 0 0 0 3 865319
-0.002478 0.005116 0.119738 -0.038853 -0.077628 0.262359 -0.062500 0 0 0 0 0 0 3 866348
-0.002478 0.005116 0.119738 -0.038849 -0.077638 0.262366 -0.062500 0 0 0 0 0 0 3 867316
-0.002478 0.005116 0.119738 -0.038859 -0.077637 0.262353 -0.062500 0 0 0 0 0 0 3 868346
-0.002478 0.005116 0.119738 -0.038864 -0.077626 0.262364 -0.062500 0 0 0 0 0 0 3 869346
-0.002478 0.005116 0.119738 -0.038853 -0.077628 0.262359 -0.062500 0 0 0 0 0 0 3 870352
-0.002478 0.005116 0.119738 -0.038849 -0.077638 0.262366 -0.062500 0 0 0 0 0 0 3 871319
-0.002478 0.005116 0.119738 -0.038852 -0.077629 0.262359 -0.062500 0 0 0 0 0 0 3 872351
-0.002478 0.005116 0.119738 -0.038863 -0.077625 0.262365 -0.062500 0 0 0 0 0 0 3 873350
-0.002478 0.005116 0.119738 -0.038858 -0.077647 0.262361 -0.062500 0 0 0 0 0 0 3 874344
-0.002478 0.005116 0.119738 -0.038852 -0.077630 0.262359 -0.062500 0 0 0 0 0 0 3 875347
-0.002478 0.005116 0.119738 -0.038852 -0.077628 0.262358 -0.062500 0 0 0 0 0 0 3 876348
-0.002478 0.005116 0.119738 -0.038860 -0.077635 0.262372 -0.062500 0 0 0 0 0 0 3 877317
-0.002478 0.005116 0.119738 -0.038853 -0.077628 0.262360 -0.062500 0 0 0 0 0 0 3 878345
-0.002478 0.005116 0.119738 -0.038860 -0.077636 0.262352 -0.062500 0 0 0 0 0 0 3 879345
-0.002478 0.005116 0.119738 -0.038864 -0.077626 0.262364 -0.062500 0 0 0 0 0 0 3 880348
-0.002478 0.005116 0.119738 -0.038850 -0.077638 0.262367 -0.062500 0 0 0 0 0 0 3 881348
-0.002478 0.005116 0.119738 -0.038852 -0.077629 0.262360 -0.062500 0 0 0 0 0 0 3 882344
-0.002478 0.005116 0.119738 -0.038852 -0.077628 0.262359 -0.062500 0 0 0 0 0 0 3 883345
-0.002478 0.005116 0.119738 -0.038860 -0.077635 0.262372 -0.062500 0 0 0 0 0 0 3 884345
-0.002478 0.005116 0.119738 -0.038861 -0.077637 0.262354 -0.062500 0 0 0 0 0 0 3 885347
-0.002478 0.005116 0.119738 -0.038853 -0.077629 0.262358 -0.062500 0 0 0 0 0 0 3 886343
-0.002478 0.005116 0.119738 -0.038849 -0.077638 0.262366 -0.062500 0 0 0 0 0 0 3 887340
-0.002478 0.005116 0.119738 -0.038863 -0.077626 0.262366 -0.062500 0 0 0 0 0 0 3 888345
-0.002478 0.005116 0.119738 -0.038853 -0.077628 0.262360 -0.062500 0 0 0 0 0 0 3 889346
-0.002478 0.005116 0.119738 -0.038852 -0.077628 0.262359 -0.062500 0 0 0 0 0 0 3 890343
-0.002478 0.005116 0.119738 -0.038849 -0.077638 0.262366 -0.062500 0 0 0 0 0 0 3 891345
-0.002478 0.005116 0.119738 -0.038871 -0.077635 0.262359 -0.062500 0 0 0 0 0 0 3 892337
-0.002478 0.005116 0.119738 -0.038854 -0.077628 0.262359 -0.062500 0 0 0 0 0 0 3 893346
-0.002478 0.005116 0.119738 -0.038849 -0.077638 0.262366 -0.062500 0 0 0 0 0 0 3 894345
-0.002478 0.005116 0.119738 -0.038852 -0.077629 0.262359 -0.062500 0 0 0 0 0 0 3 895346
-0.002478 0.005116 0.119738 -0.038863 -0.077625 0.262365 -0.062500 0 0 0 0 0 0 3 896337
-0.002478 0.005116 0.119738 -0.038853 -0.077627 0.262359 -0.062500 0 0 0 0 0 0 3 897423
-0.002478 0.005116 0.119738 -0.038857 -0.077647 0.262360 -0.062500 0 0 0 0 0 0 3 898418
-0.002478 0.005116 0.119738 -0.038852 -0.077630 0.262359 -0.062500 0 0 0 0 0 0 3 899397
-0.002478 0.005116 0.119738 -0.038864 -0.077625 0.262365 -0.062500 0 0 0 0 0 0 3 900412
-0.002478 0.005116 0.119738 -0.038850 -0.077638 0.262367 -0.062500 0 0 0 0 0 0 3 901424
-0.002478 0.005116 0.119738 -0.038852 -0.077629 0.262360 -0.062500 0 0 0 0 0 0 3 902417
-0.002478 0.005116 0.119738 -0.038852 -0.077628 0.262359 -0.062500 0 0 0 0 0 0 3 903387
-0.002478 0.005116 0.119738 -0.038871 -0.077634 0.262358 -0.062500 0 0 0 0 0 0 3 904390
-0.002478 0.005116 0.119738 -0.038851 -0.077639 0.262366 -0.062500 0 0 0 0 0 0 3 905418
-0.002478 0.005116 0.119738 -0.038852 -0.077629 0.262359 -0.062500 0 0 0 0 0 0 3 906415
-0.002478 0.005116 0.119738 -0.038852 -0.077628 0.262359 -0.062500 0 0 0 0 0 0 3 907387
-0.002478 0.005116 0.119738 -0.038860 -0.077635 0.262372 -0.062500 0 0 0 0 0 0 3 908388
-0.002478 0.005116 0.119738 -0.038861 -0.077637 0.262354 -0.062500 0 0 0 0 0 0 3 909388
-0.002478 0.005116 0.119738 -0.038853 -0.077629 0.262358 -0.062500 0 0 0 0 0 0 3 910415
-0.002478 0.005116 0.119738 -0.038860 -0.077635 0.262372 -0.062500 0 0 0 0 0 0 3 911410
-0.002478 0.005116 0.119738 -0.038853 -0.077628 0.262360 -0.062500 0 0 0 0 0 0 3 912393
-0.002478 0.005116 0.119738 -0.038852 -0.077628 0.262359 -0.062500 0 0 0 0 0 0 3 913396
-0.002478 0.005116 0.119738 -0.038852 -0.077628 0.262359 -0.062500 0 0 0 0 0 0 3 914411
-0.002478 0.005116 0.119738 -0.038860 -0.077635 0.262372 -0.062500 0 0 0 0 0 0 3 915395
-0.002478 0.005116 0.119738 -0.038861 -0.077637 0.262354 -0.062500 0 0 0 0 0 0 3 916410
-0.002478 0.005116 0.119738 -0.038853 -0.077629 0.262358 -0.062500 0 0 0 0 0 0 3 917395
-0.002478 0.005116 0.119738 -0.038849 -0.077638 0.262366 -0.062500 0 0 0 0 0 0 3 918406
-0.002478 0.005116 0.119738 -0.038863 -0.077626 0.262366 -0.062500 0 0 0 0 0 0 3 919393
-0.002478 0.005116 0.119738 -0.038853 -0.077628 0.262360 -0.062500 0 0 0 0 0 0 3 920407
-0.002478 0.005116 0.119738 -0.038852 -0.077628 0.262359 -0.062500 0 0 0 0 0 0 3 921395
-0.002478 0.005116 0.119738 -0.038857 -0.077647 0.262360 -0.062500 0 0 0 0 0 0 3 922407
-0.002478 0.005116 0.119738 -0.038864 -0.077627 0.262365 -0.062500 0 0 0 0 0 0 3 923392
-0.002478 0.005116 0.119738 -0.038853 -0.077628 0.262359 -0.062500 0 0 0 0 0 0 3 924406
-0.002478 0.005116 0.119738 -0.038849 -0.077638 0.262366 -0.062500 0 0 0 0 0 0 3 925331
-0.002478 0.005116 0.119738 -0.038852 -0.077629 0.262359 -0.062500 0 0 0 0 0 0 3 926327
-0.002478 0.005116 0.119738 -0.038863 -0.077625 0.262365 -0.062500 0 0 0 0 0 0 3 927336
-0.002478 0.005116 0.119738 -0.038861 -0.077636 0.262353 -0.062500 0 0 0 0 0 0 3 928327
-0.002478 0.005116 0.119738 -0.038850 -0.077639 0.262365 -0.062500 0 0 0 0 0 0 3 929336
-0.002478 0.005116 0.119738 -0.038852 -0.077629 0.262359 -0.062500 0 0 0 0 0 0 3 930336
-0.002478 0.005116 0.119738 -0.038863 -0.077625 0.262365 -0.062500 0 0 0 0 0 0 3 931326
-0.002478 0.005116 0.119738 -0.038850 -0.077638 0.262367 -0.062500 0 0 0 0 0 0 3 932322
-0.002478 0.005116 0.119738 -0.038852 -0.077629 0.262360 -0.062500 0 0 0 0 0 0 3 933335
-0.002478 0.005116 0.119738 -0.038860 -0.077637 0.262352 -0.062500 0 0 0 0 0 0 3 934327
-0.002478 0.005116 0.119738 -0.038861 -0.077636 0.262371 -0.062500 0 0 0 0 0 0 3 935335
-0.002478 0.005116 0.119738 -0.038853 -0.077629 0.262360 -0.062500 0 0 0 0 0 0 3 936326
-0.002478 0.005116 0.119738 -0.038852 -0.077628 0.262359 -0.062500 0 0 0 0 0 0 3 937337
-0.002478 0.005116 0.119738 -0.038863 -0.077625 0.262365 -0.062500 0 0 0 0 0 0 3 938327
-0.002478 0.005116 0.119738 -0.038850 -0.077638 0.262367 -0.062500 0 0 0 0 0 0 3 939332
-0.002478 0.005116 0.119738 -0.038860 -0.077637 0.262353 -0.062500 0 0 0 0 0 0 3 940335
-0.002478 0.005116 0.119738 -0.038853 -0.077629 0.262358 -0.062500 0 0 0 0 0 0 3 941349
-0.002478 0.005116 0.119738 -0.038860 -0.077635 0.262372 -0.062500 0 0 0 0 0 0 3 942334
-0.002478 0.005116 0.119738 -0.038853 -0.077628 0.262360 -0.062500 0 0 0 0 0 0 3 943343
-0.002478 0.005116 0.119738 -0.038852 -0.077628 0.262359 -0.062500 0 0 0 0 0 0 3 944333
-0.002478 0.005116 0.119738 -0.038852 -0.077628 0.262359 -0.062500 0 0 0 0 0 0 3 945350
-0.002478 0.005116 0.119738 -0.038860 -0.077635 0.262372 -0.062500 0 0 0 0 0 0 3 946331
-0.002478 0.005116 0.119738 -0.038861 -0.077637 0.262354 -0.062500 0 0 0 0 0 0 3 947342
-0.002478 0.005116 0.119738 -0.038853 -0.077629 0.262358 -0.062500 0 0 0 0 0 0 3 948345
-0.002478 0.005116 0.119738 -0.038849 -0.077638 0.262366 -0.062500 0 0 0 0 0 0 3 949346
-0.002478 0.005116 0.119738 -0.038863 -0.077626 0.262366 -0.062500 0 0 0 0 0 0 3 950312
-0.002478 0.005116 0.119738 -0.038853 -0.077628 0.262360 -0.062500 0 0 0 0 0 0 3 951341
-0.002478 0.005116 0.119738 -0.038860 -0.077636 0.262352 -0.062500 0 0 0 0 0 0 3 952342
-0.002478 0.005116 0.119738 -0.038850 -0.077639 0.262365 -0.062500 0 0 0 0 0 0 3 953339
-0.002478 0.005116 0.119738 -0.038863 -0.077626 0.262365 -0.062500 0 0 0 0 0 0 3 954346
-0.002478 0.005116 0.119738 -0.038853 -0.077628 0.262359 -0.062500 0 0 0 0 0 0 3 955347
-0.002478 0.005116 0.119738 -0.038849 -0.077638 0.262366 -0.062500 0 0 0 0 0 0 3 956347
-0.002478 0.005116 0.119738 -0.038852 -0.077629 0.262359 -0.062500 0 0 0 0 0 0 3 957344
-0.002478 0.005116 0.119738 -0.038871 -0.077634 0.262358 -0.062500 0 0 0 0 0 0 3 958343
-0.002478 0.005116 0.119738 -0.038851 -0.077639 0.262366 -0.062500 0 0 0 0 0 0 3 959341
-0.002478 0.005116 0.119738 -0.038852 -0.077629 0.262359 -0.062500 0 0 0 0 0 0 3 960341
-0.002478 0.005116 0.119738 -0.038852 -0.077628 0.262359 -0.062500 0 0 0 0 0 0 3 961343
-0.002478 0.005116 0.119738 -0.038863 -0.077625 0.262365 -0.062500 0 0 0 0 0 0 3 962340
-0.002478 0.005116 0.119738 -0.038850 -0.077638 0.262367 -0.062500 0 0 0 0 0 0 3 963332
-0.002478 0.005116 0.119738 -0.038860 -0.077637 0.262353 -0.062500 0 0 0 0 0 0 3 964344
-0.002478 0.005116 0.119738 -0.038864 -0.077626 0.262364 -0.062500 0 0 0 0 0 0 3 965344
-0.002478 0.005116 0.119738 -0.038850 -0.077638 0.262367 -0.062500 0 0 0 0 0 0 3 966343
-0.002478 0.005116 0.119738 -0.038852 -0.077629 0.262360 -0.062500 0 0 0 0 0 0 3 967342
-0.002478 0.005116 0.119738 -0.038852 -0.077628 0.262359 -0.062500 0 0 0 0 0 0 3 968342
-0.002478 0.005116 0.119738 -0.038860 -0.077635 0.262372 -0.062500 0 0 0 0 0 0 3 969343
-0.002478 0.005116 0.119738 -0.038861 -0.077637 0.262354 -0.062500 0 0 0 0 0 0 3 970343
-0.002478 0.005116 0.119738 -0.038853 -0.077629 0.262358 -0.062500 0 0 0 0 0 0 3 971343
-0.002478 0.005116 0.119738 -0.038852 -0.077628 0.262358 -0.062500 0 0 0 0 0 0 3 972340
-0.002478 0.005116 0.119738 -0.038860 -0.077635 0.262372 -0.062500 0 0 0 0 0 0 3 973345
-0.002478 0.005116 0.119738 -0.038853 -0.077628 0.262360 -0.062500 0 0 0 0 0 0 3 974343
-0.002478 0.005116 0.119738 -0.038852 -0.077628 0.262359 -0.062500 0 0 0 0 0 0 3 975342
-0.002478 0.005116 0.119738 -0.038849 -0.077638 0.262366 -0.062500 0 0 0 0 0 0 3 976342
-0.002478 0.005116 0.119738 -0.038871 -0.077635 0.262359 -0.062500 0 0 0 0 0 0 3 977344
-0.002478 0.005116 0.119738 -0.038854 -0.077628 0.262359 -0.062500 0 0 0 0 0 0 3 978342
-0.002478 0.005116 0.119738 -0.038852 -0.077628 0.262359 -0.062500 0 0 0 0 0 0 3 979330
-0.002478 0.005116 0.119738 -0.038849 -0.077638 0.262366 -0.062500 0 0 0 0 0 0 3 980330
-0.002478 0.005116 0.119738 -0.038863 -0.077626 0.262366 -0.062500 0 0 0 0 0 0 3 981410
-0.002478 0.005116 0.119738 -0.038861 -0.077636 0.262353 -0.062500 0 0 0 0 0 0 3 982418
-0.002478 0.005116 0.119738 -0.038850 -0.077639 0.262365 -0.062500 0 0 0 0 0 0 3 983388
-0.002478 0.005116 0.119738 -0.038852 -0.077629 0.262359 -0.062500 0 0 0 0 0 0 3 984386
-0.002478 0.005116 0.119738 -0.038863 -0.077625 0.262365 -0.062500 0 0 0 0 0 0 3 985422
-0.002478 0.005116 0.119738 -0.038853 -0.077627 0.262359 -0.062500 0 0 0 0 0 0 3 986411
-0.002478 0.005116 0.119738 -0.038849 -0.077638 0.262366 -0.062500 0 0 0 0 0 0 3 987411
-0.002478 0.005116 0.119738 -0.038859 -0.077637 0.262353 -0.062500 0 0 0 0 0 0 3 988386
-0.002478 0.005116 0.119738 -0.038864 -0.077626 0.262364 -0.062500 0 0 0 0 0 0 3 989390
-0.002478 0.005116 0.119738 -0.038850 -0.077638 0.262367 -0.062500 0 0 0 0 0 0 3 990386
-0.002478 0.005116 0.119738 -0.038852 -0.077629 0.262359 -0.062500 0 0 0 0 0 0 3 991378
-0.002478 0.005116 0.119738 -0.038852 -0.077628 0.262359 -0.062500 0 0 0 0 0 0 3 992412
-0.002478 0.005116 0.119738 -0.038860 -0.077635 0.262372 -0.062500 0 0 0 0 0 0 3 993408
-0.002478 0.005116 0.119738 -0.038861 -0.077637 0.262354 -0.062500 0 0 0 0 0 0 3 994394
-0.002478 0.005116 0.119738 -0.038853 -0.077629 0.262358 -0.062500 0 0 0 0 0 0 3 995407
-0.002478 0.005116 0.119738 -0.038864 -0.077625 0.262364 -0.062500 0 0 0 0 0 0 3 996393
-0.002478 0.005116 0.119738 -0.038850 -0.077638 0.262367 -0.062500 0 0 0 0 0 0 3 997353
-0.002478 0.005116 0.119738 -0.038852 -0.077629 0.262360 -0.062500 0 0 0 0 0 0 3 998334
-0.002478 0.005116 0.119738 -0.038852 -0.077628 0.262359 -0.062500 0 0 0 0 0 0 3 999324
-0.002478 0.005116 0.119738 -0.038860 -0.077635 0.262372 -0.062500 0 0 0 0 0 0 4 333
-0.002478 0.005116 0.119738 -0.038861 -0.077637 0.262354 -0.062500 0 0 0 0 0 0 4 1325
-0.002478 0.005116 0.119738 -0.038853 -0.077629 0.262358 -0.062500 0 0 0 0 0 0 4 2334
-0.002478 0.005116 0.119738 -0.038852 -0.077628 0.262358 -0.062500 0 0 0 0 0 0 4 3325
-0.002478 0.005116 0.119738 -0.038860 -0.077635 0.262372 -0.062500 0 0 0 0 0 0 4 4334
-0.002478 0.005116 0.119738 -0.038853 -0.077628 0.262360 -0.062500 0 0 0 0 0 0 4 5326
-0.002478 0.005116 0.119738 -0.038852 -0.077628 0.262359 -0.062500 0 0 0 0 0 0 4 6334
-0.002478 0.005116 0.119738 -0.038857 -0.077647 0.262360 -0.062500 0 0 0 0 0 0 4 7324
-0.002478 0.005116 0.119738 -0.038864 -0.077627 0.262365 -0.062500 0 0 0 0 0 0 4 8333
-0.002478 0.005116 0.119738 -0.038853 -0.077628 0.262359 -0.062500 0 0 0 0 0 0 4 9325
-0.002478 0.005116 0.119738 -0.038852 -0.077628 0.262359 -0.062500 0 0 0 0 0 0 4 10334
-0.002478 0.005116 0.119738 -0.038849 -0.077638 0.262366 -0.062500 0 0 0 0 0 0 4 11325
-0.002478 0.005116 0.119738 -0.038863 -0.077626 0.262366 -0.062500 0 0 0 0 0 0 4 12332
-0.002478 0.005116 0.119738 -0.038861 -0.077636 0.262353 -0.062500 0 0 0 0 0 0 4 13325
-0.002478 0.005116 0.119738 -0.038850 -0.077639 0.262365 -0.062500 0 0 0 0 0 0 4 14341
-0.002478 0.005116 0.119738 -0.038852 -0.077629 0.262359 -0.062500 0 0 0 0 0 0 4 15341
-0.002478 0.005116 0.119738 -0.038863 -0.077625 0.262365 -0.062500 0 0 0 0 0 0 4 16335
-0.002478 0.005116 0.119738 -0.038850 -0.077638 0.262367 -0.062500 0 0 0 0 0 0 4 17338
-0.002478 0.005116 0.119738 -0.038860 -0.077637 0.262353 -0.062500 0 0 0 0 0 0 4 18342
-0.002478 0.005116 0.119738 -0.038853 -0.077629 0.262358 -0.062500 0 0 0 0 0 0 4 19341
-0.002478 0.005116 0.119738 -0.038860 -0.077635 0.262372 -0.062500 0 0 0 0 0 0 4 20348
-0.002478 0.005116 0.119738 -0.038853 -0.077628 0.262360 -0.062500 0 0 0 0 0 0 4 21343
-0.002478 0.005116 0.119738 -0.038852 -0.077628 0.262359 -0.062500 0 0 0 0 0 0 4 22340
-0.002478 0.005116 0.119738 -0.038852 -0.077628 0.262359 -0.062500 0 0 0 0 0 0 4 23340
-0.002478 0.005116 0.119738 -0.038860 -0.077635 0.262372 -0.062500 0 0 0 0 0 0 4 24338
-0.002478 0.005116 0.119738 -0.038861 -0.077637 0.262354 -0.062500 0 0 0 0 0 0 4 25343
-0.002478 0.005116 0.119738 -0.038853 -0.077629 0.262358 -0.062500 0 0 0 0 0 0 4 26342
-0.002478 0.005116 0.119738 -0.038860 -0.077635 0.262372 -0.062500 0 0 0 0 0 0 4 27342
-0.002478 0.005116 0.119738 -0.038853 -0.077628 0.262360 -0.062500 0 0 0 0 0 0 4 28342
-0.002478 0.005116 0.119738 -0.038852 -0.077628 0.262359 -0.062500 0 0 0 0 0 0 4 29349
-0.002478 0.005116 0.119738 -0.038852 -0.077628 0.262359 -0.062500 0 0 0 0 0 0 4 30334
-0.002478 0.005116 0.119738 -0.038868 -0.077644 0.262366 -0.062500 0 0 0 0 0 0 4 31338
-0.002478 0.005116 0.119738 -0.038853 -0.077629 0.262359 -0.062500 0 0 0 0 0 0 4 32336
-0.002478 0.005116 0.119738 -0.038852 -0.077628 0.262359 -0.062500 0 0 0 0 0 0 4 33342
-0.002478 0.005116 0.119738 -0.038849 -0.077638 0.262366 -0.062500 0 0 0 0 0 0 4 34341
-0.002478 0.005116 0.119738 -0.038863 -0.077626 0.262366 -0.062500 0 0 0 0 0 0 4 35341
-0.002478 0.005116 0.119738 -0.038853 -0.077628 0.262360 -0.062500 0 0 0 0 0 0 4 36341
-0.002478 0.005116 0.119738 -0.038860 -0.077636 0.262352 -0.062500 0 0 0 0 0 0 4 37342
-0.002478 0.005116 0.119738 -0.038850 -0.077639 0.262365 -0.062500 0 0 0 0 0 0 4 38340
-0.002478 0.005116 0.119738 -0.038863 -0.077626 0.262365 -0.062500 0 0 0 0 0 0 4 39341
-0.002478 0.005116 0.119738 -0.038853 -0.077628 0.262359 -0.062500 0 0 0 0 0 0 4 40340
-0.002478 0.005116 0.119738 -0.038849 -0.077638 0.262366 -0.062500 0 0 0 0 0 0 4 41342
-0.002478 0.005116 0.119738 -0.038852 -0.077629 0.262360 -0.062500 0 0 0 0 0 0 4 42340
-0.002478 0.005116 0.119738 -0.038871 -0.077634 0.262358 -0.062500 0 0 0 0 0 0 4 43322
-0.002478 0.005116 0.119738 -0.038854 -0.077628 0.262358 -0.062500 0 0 0 0 0 0 4 44343
-0.002478 0.005116 0.119738 -0.038849 -0.077638 0.262366 -0.062500 0 0 0 0 0 0 4 45341
-0.002478 0.005116 0.119738 -0.038852 -0.077629 0.262359 -0.062500 0 0 0 0 0 0 4 46341
-0.002478 0.005116 0.119738 -0.038863 -0.077625 0.262365 -0.062500 0 0 0 0 0 0 4 47338
-0.002478 0.005116 0.119738 -0.038850 -0.077638 0.262367 -0.062500 0 0 0 0 0 0 4 48338
-0.002478 0.005116 0.119738 -0.038860 -0.077637 0.262353 -0.062500 0 0 0 0 0 0 4 49339
-0.002478 0.005116 0.119738 -0.038864 -0.077626 0.262364 -0.062500 0 0 0 0 0 0 4 50338
-0.002478 0.005116 0.119738 -0.038853 -0.077628 0.262359 -0.062500 0 0 0 0 0 0 4 51341
-0.002478 0.005116 0.119738 -0.038849 -0.077638 0.262366 -0.062500 0 0 0 0 0 0 4 52341
-0.002478 0.005116 0.119738 -0.038852 -0.077629 0.262359 -0.062500 0 0 0 0 0 0 4 53341
-0.002478 0.005116 0.119738 -0.038863 -0.077625 0.262365 -0.062500 0 0 0 0 0 0 4 54336
-0.002478 0.005116 0.119738 -0.038858 -0.077647 0.262361 -0.062500 0 0 0 0 0 0 4 55326
-0.002478 0.005116 0.119738 -0.038852 -0.077630 0.262359 -0.062500 0 0 0 0 0 0 4 56341
-0.002478 0.005116 0.119738 -0.038852 -0.077628 0.262358 -0.062500 0 0 0 0 0 0 4 57312
-0.002478 0.005116 0.119738 -0.038860 -0.077635 0.262372 -0.062500 0 0 0 0 0 0 4 58339
-0.002478 0.005116 0.119738 -0.038853 -0.077628 0.262360 -0.062500 0 0 0 0 0 0 4 59338
-0.002478 0.005116 0.119738 -0.038852 -0.077628 0.262359 -0.062500 0 0 0 0 0 0 4 60342
-0.002478 0.005116 0.119738 -0.038860 -0.077636 0.262352 -0.062500 0 0 0 0 0 0 4 61340
-0.002478 0.005116 0.119738 -0.038861 -0.077636 0.262371 -0.062500 0 0 0 0 0 0 4 62340
-0.002478 0.005116 0.119738 -0.038853 -0.077629 0.262360 -0.062500 0 0 0 0 0 0 4 63339
-0.002478 0.005116 0.119738 -0.038852 -0.077628 0.262359 -0.062500 0 0 0 0 0 0 4 64337
-0.002478 0.005116 0.119738 -0.038849 -0.077638 0.262366 -0.062500 0 0 0 0 0 0 4 65339
-0.002478 0.005116 0.119738 -0.038863 -0.077626 0.262366 -0.062500 0 0 0 0 0 0 4 66306
-0.002478 0.005116 0.119738 -0.038861 -0.077636 0.262353 -0.062500 0 0 0 0 0 0 4 67324
-0.002478 0.005116 0.119738 -0.038850 -0.077639 0.262365 -0.062500 0 0 0 0 0 0 4 68334
-0.002478 0.005116 0.119738 -0.038852 -0.077629 0.262359 -0.062500 0 0 0 0 0 0 4 69325
-0.002478 0.005116 0.119738 -0.038863 -0.077625 0.262365 -0.062500 0 0 0 0 0 0 4 70331
-0.002478 0.005116 0.119738 -0.038853 -0.077627 0.262359 -0.062500 0 0 0 0 0 0 4 71322
-0.002478 0.005116 0.119738 -0.038849 -0.077638 0.262366 -0.062500 0 0 0 0 0 0 4 72333
-0.002478 0.005116 0.119738 -0.038859 -0.077637 0.262353 -0.062500 0 0 0 0 0 0 4 73323
-0.002478 0.005116 0.119738 -0.038864 -0.077626 0.262364 -0.062500 0 0 0 0 0 0 4 74331
-0.002478 0.005116 0.119738 -0.038850 -0.077638 0.262367 -0.062500 0 0 0 0 0 0 4 75322
-0.002478 0.005116 0.119738 -0.038852 -0.077629 0.262360 -0.062500 0 0 0 0 0 0 4 76332
-0.002478 0.005116 0.119738 -0.038852 -0.077628 0.262359 -0.062500 0 0 0 0 0 0 4 77323
-0.002478 0.005116 0.119738 -0.038863 -0.077625 0.262365 -0.062500 0 0 0 0 0 0 4 78331
-0.002478 0.005116 0.119738 -0.038850 -0.077638 0.262367 -0.062500 0 0 0 0 0 0 4 79323
-0.002478 0.005116 0.119738 -0.038860 -0.077637 0.262353 -0.062500 0 0 0 0 0 0 4 80318
-0.002478 0.005116 0.119738 -0.038864 -0.077626 0.262364 -0.062500 0 0 0 0 0 0 4 81332
-0.002478 0.005116 0.119738 -0.038850 -0.077638 0.262367 -0.062500 0 0 0 0 0 0 4 82323
-0.002478 0.005116 0.119738 -0.038852 -0.077629 0.262360 -0.062500 0 0 0 0 0 0 4 83331
-0.002478 0.005116 0.119738 -0.038852 -0.077628 0.262359 -0.062500 0 0 0 0 0 0 4 84322
-0.002478 0.005116 0.119738 -0.038863 -0.077625 0.262365 -0.062500 0 0 0 0 0 0 4 85319
-0.002478 0.005116 0.119738 -0.038858 -0.077647 0.262361 -0.062500 0 0 0 0 0 0 4 86345
-0.002478 0.005116 0.119738 -0.038852 -0.077630 0.262359 -0.062500 0 0 0 0 0 0 4 87323
-0.002478 0.005116 0.119738 -0.038852 -0.077628 0.262358 -0.062500 0 0 0 0 0 0 4 88332
-0.002478 0.005116 0.119738 -0.038860 -0.077635 0.262372 -0.062500 0 0 0 0 0 0 4 89344
-0.002478 0.005116 0.119738 -0.038853 -0.077628 0.262360 -0.062500 0 0 0 0 0 0 4 90324
-0.002478 0.005116 0.119738 -0.038860 -0.077636 0.262352 -0.062500 0 0 0 0 0 0 4 91346
-0.002478 0.005116 0.119738 -0.038850 -0.077639 0.262365 -0.062500 0 0 0 0 0 0 4 92338
-0.002478 0.005116 0.119738 -0.038863 -0.077626 0.262365 -0.062500 0 0 0 0 0 0 4 93341
-0.002478 0.005116 0.119738 -0.038853 -0.077628 0.262359 -0.062500 0 0 0 0 0 0 4 94339
-0.002478 0.005116 0.119738 -0.038852 -0.077628 0.262359 -0.062500 0 0 0 0 0 0 4 95337
-0.002478 0.005116 0.119738 -0.038849 -0.077638 0.262366 -0.062500 0 0 0 0 0 0 4 96337
-0.002478 0.005116 0.119738 -0.038871 -0.077635 0.262359 -0.062500 0 0 0 0 0 0 4 97312
-0.002478 0.005116 0.119738 -0.038854 -0.077628 0.262359 -0.062500 0 0 0 0 0 0 4 98336
-0.002478 0.005116 0.119738 -0.038849 -0.077638 0.262366 -0.062500 0 0 0 0 0 0 4 99346
-0.002478 0.005116 0.119738 -0.038852 -0.077629 0.262359 -0.062500 0 0 0 0 0 0 4 100311
-0.002478 0.005116 0.119738 -0.038863 -0.077625 0.262365 -0.062500 0 0 0 0 0 0 4 101345
-0.002478 0.005116 0.119738 -0.038853 -0.077627 0.262359 -0.062500 0 0 0 0 0 0 4 102338
-0.002478 0.005116 0.119738 -0.038849 -0.077638 0.262366 -0.062500 0 0 0 0 0 0 4 103336
-0.002478 0.005116 0.119738 -0.038859 -0.077637 0.262353 -0.062500 0 0 0 0 0 0 4 104310
-0.002478 0.005116 0.119738 -0.038864 -0.077626 0.262364 -0.062500 0 0 0 0 0 0 4 105336
-0.002478 0.005116 0.119738 -0.038850 -0.077638 0.262367 -0.062500 0 0 0 0 0 0 4 106337
-0.002478 0.005116 0.119738 -0.038852 -0.077629 0.262360 -0.062500 0 0 0 0 0 0 4 107308
-0.002478 0.005116 0.119738 -0.038852 -0.077628 0.262359 -0.062500 0 0 0 0 0 0 4 108337
-0.002478 0.005116 0.119738 -0.038860 -0.077635 0.262372 -0.062500 0 0 0 0 0 0 4 109339
-0.002478 0.005116 0.119738 -0.038861 -0.077637 0.262354 -0.062500 0 0 0 0 0 0 4 110335
-0.002478 0.005116 0.119738 -0.038853 -0.077629 0.262358 -0.062500 0 0 0 0 0 0 4 111310
-0.002478 0.005116 0.119738 -0.038864 -0.077625 0.262365 -0.062500 0 0 0 0 0 0 4 112308
-0.002478 0.005116 0.119738 -0.038850 -0.077638 0.262367 -0.062500 0 0 0 0 0 0 4 113338
-0.002478 0.005116 0.119738 -0.038852 -0.077629 0.262360 -0.062500 0 0 0 0 0 0 4 114338
-0.002478 0.005116 0.119738 -0.038852 -0.077628 0.262359 -0.062500 0 0 0 0 0 0 4 115340
-0.002478 0.005116 0.119738 -0.038868 -0.077644 0.262366 -0.062500 0 0 0 0 0 0 4 116337
-0.002478 0.005116 0.119738 -0.038853 -0.077629 0.262360 -0.062500 0 0 0 0 0 0 4 117340
-0.002478 0.005116 0.119738 -0.038852 -0.077628 0.262359 -0.062500 0 0 0 0 0 0 4 118338
-0.002478 0.005116 0.119738 -0.038852 -0.077628 0.262358 -0.062500 0 0 0 0 0 0 4 119338
-0.002478 0.005116 0.119738 -0.038860 -0.077635 0.262372 -0.062500 0 0 0 0 0 0 4 120337
-0.002478 0.005116 0.119738 -0.038861 -0.077637 0.262354 -0.062500 0 0 0 0 0 0 4 121339
-0.002478 0.005116 0.119738 -0.038853 -0.077629 0.262358 -0.062500 0 0 0 0 0 0 4 122337
-0.002478 0.005116 0.119738 -0.038849 -0.077638 0.262366 -0.062500 0 0 0 0 0 0 4 123338
-0.002478 0.005116 0.119738 -0.038863 -0.077626 0.262365 -0.062500 0 0 0 0 0 0 4 124336
-0.002478 0.005116 0.119738 -0.038853 -0.077628 0.262359 -0.062500 0 0 0 0 0 0 4 125315
-0.002478 0.005116 0.119738 -0.038852 -0.077628 0.262359 -0.062500 0 0 0 0 0 0 4 126334
-0.002478 0.005116 0.119738 -0.038849 -0.077638 0.262366 -0.062500 0 0 0 0 0 0 4 127338
-0.002478 0.005116 0.119738 -0.038871 -0.077635 0.262359 -0.062500 0 0 0 0 0 0 4 128335
-0.002478 0.005116 0.119738 -0.038854 -0.077628 0.262359 -0.062500 0 0 0 0 0 0 4 129339
-0.002478 0.005116 0.119738 -0.038849 -0.077638 0.262366 -0.062500 0 0 0 0 0 0 4 130340
-0.002478 0.005116 0.119738 -0.038852 -0.077629 0.262359 -0.062500 0 0 0 0 0 0 4 131337
-0.002478 0.005116 0.119738 -0.038863 -0.077625 0.262365 -0.062500 0 0 0 0 0 0 4 132336
-0.002478 0.005116 0.119738 -0.038853 -0.077627 0.262359 -0.062500 0 0 0 0 0 0 4 133339
-0.002478 0.005116 0.119738 -0.038857 -0.077647 0.262360 -0.062500 0 0 0 0 0 0 4 134337
-0.002478 0.005116 0.119738 -0.038852 -0.077630 0.262359 -0.062500 0 0 0 0 0 0 4 135338
-0.002478 0.005116 0.119738 -0.038864 -0.077625 0.262364 -0.062500 0 0 0 0 0 0 4 136337
-0.002478 0.005116 0.119738 -0.038850 -0.077638 0.262367 -0.062500 0 0 0 0 0 0 4 137338
-0.002478 0.005116 0.119738 -0.038852 -0.077629 0.262360 -0.062500 0 0 0 0 0 0 4 138322
-0.002478 0.005116 0.119738 -0.038852 -0.077628 0.262359 -0.062500 0 0 0 0 0 0 4 139331
-0.002478 0.005116 0.119738 -0.038868 -0.077644 0.262366 -0.062500 0 0 0 0 0 0 4 140321
-0.002478 0.005116 0.119738 -0.038853 -0.077629 0.262359 -0.062500 0 0 0 0 0 0 4 141329
-0.002478 0.005116 0.119738 -0.038852 -0.077628 0.262359 -0.062500 0 0 0 0 0 0 4 142321
-0.002478 0.005116 0.119738 -0.038863 -0.077625 0.262365 -0.062500 0 0 0 0 0 0 4 143328
-0.002478 0.005116 0.119738 -0.038850 -0.077638 0.262367 -0.062500 0 0 0 0 0 0 4 144319
-0.002478 0.005116 0.119738 -0.038852 -0.077629 0.262360 -0.062500 0 0 0 0 0 0 4 145329
-0.002478 0.005116 0.119738 -0.038860 -0.077637 0.262352 -0.062500 0 0 0 0 0 0 4 146320
-0.002478 0.005116 0.119738 -0.038861 -0.077636 0.262371 -0.062500 0 0 0 0 0 0 4 147316
-0.002478 0.005116 0.119738 -0.038853 -0.077629 0.262360 -0.062500 0 0 0 0 0 0 4 148328
-0.002478 0.005116 0.119738 -0.038852 -0.077628 0.262359 -0.062500 0 0 0 0 0 0 4 149320
-0.002478 0.005116 0.119738 -0.038849 -0.077638 0.262366 -0.062500 0 0 0 0 0 0 4 150329
-0.002478 0.005116 0.119738 -0.038863 -0.077626 0.262366 -0.062500 0 0 0 0 0 0 4 151319
-0.002478 0.005116 0.119738 -0.038861 -0.077636 0.262353 -0.062500 0 0 0 0 0 0 4 152328
-0.002478 0.005116 0.119738 -0.038853 -0.077629 0.262358 -0.062500 0 0 0 0 0 0 4 153322
-0.002478 0.005116 0.119738 -0.038849 -0.077638 0.262366 -0.062500 0 0 0 0 0 0 4 154329
-0.002478 0.005116 0.119738 -0.038863 -0.077626 0.262365 -0.062500 0 0 0 0 0 0 4 155323
-0.002478 0.005116 0.119738 -0.038853 -0.077628 0.262359 -0.062500 0 0 0 0 0 0 4 156343
-0.002478 0.005116 0.119738 -0.038849 -0.077638 0.262366 -0.062500 0 0 0 0 0 0 4 157328
-0.002478 0.005116 0.119738 -0.038859 -0.077637 0.262353 -0.062500 0 0 0 0 0 0 4 158334
-0.002478 0.005116 0.119738 -0.038864 -0.077626 0.262364 -0.062500 0 0 0 0 0 0 4 159335
-0.002478 0.005116 0.119738 -0.038853 -0.077628 0.262359 -0.062500 0 0 0 0 0 0 4 160341
-0.002478 0.005116 0.119738 -0.038849 -0.077638 0.262366 -0.062500 0 0 0 0 0 0 4 161334
-0.002478 0.005116 0.119738 -0.038852 -0.077629 0.262359 -0.062500 0 0 0 0 0 0 4 162336
-0.002478 0.005116 0.119738 -0.038863 -0.077625 0.262365 -0.062500 0 0 0 0 0 0 4 163338
-0.002478 0.005116 0.119738 -0.038858 -0.077647 0.262360 -0.062500 0 0 0 0 0 0 4 164334
-0.002478 0.005116 0.119738 -0.038852 -0.077630 0.262359 -0.062500 0 0 0 0 0 0 4 165336
-0.002478 0.005116 0.119738 -0.038864 -0.077625 0.262365 -0.062500 0 0 0 0 0 0 4 166315
-0.002478 0.005116 0.119738 -0.038853 -0.077627 0.262359 -0.062500 0 0 0 0 0 0 4 167309
-0.002478 0.005116 0.119738 -0.038849 -0.077638 0.262366 -0.062500 0 0 0 0 0 0 4 168335
-0.002478 0.005116 0.119738 -0.038852 -0.077629 0.262360 -0.062500 0 0 0 0 0 0 4 169338
-0.002478 0.005116 0.119738 -0.038871 -0.077634 0.262358 -0.062500 0 0 0 0 0 0 4 170339
-0.002478 0.005116 0.119738 -0.038851 -0.077639 0.262366 -0.062500 0 0 0 0 0 0 4 171339
-0.002478 0.005116 0.119738 -0.038852 -0.077629 0.262359 -0.062500 0 0 0 0 0 0 4 172339
-0.002478 0.005116 0.119738 -0.038852 -0.077628 0.262359 -0.062500 0 0 0 0 0 0 4 173338
-0.002478 0.005116 0.119738 -0.038860 -0.077635 0.262372 -0.062500 0 0 0 0 0 0 4 174336
-0.002478 0.005116 0.119738 -0.038853 -0.077628 0.262360 -0.062500 0 0 0 0 0 0 4 175336
-0.002478 0.005116 0.119738 -0.038860 -0.077636 0.262353 -0.062500 0 0 0 0 0 0 4 176337
-0.002478 0.005116 0.119738 -0.038853 -0.077629 0.262358 -0.062500 0 0 0 0 0 0 4 177339
-0.002478 0.005116 0.119738 -0.038860 -0.077635 0.262372 -0.062500 0 0 0 0 0 0 4 178328
-0.002478 0.005116 0.119738 -0.038853 -0.077628 0.262360 -0.062500 0 0 0 0 0 0 4 179332
-0.002478 0.005116 0.119738 -0.038852 -0.077628 0.262359 -0.062500 0 0 0 0 0 0 4 180336
-0.002478 0.005116 0.119738 -0.038849 -0.077638 0.262366 -0.062500 0 0 0 0 0 0 4 181337
-0.002478 0.005116 0.119738 -0.038871 -0.077635 0.262359 -0.062500 0 0 0 0 0 0 4 182334
-0.002478 0.005116 0.119738 -0.038854 -0.077628 0.262359 -0.062500 0 0 0 0 0 0 4 183334
-0.002478 0.005116 0.119738 -0.038852 -0.077628 0.262358 -0.062500 0 0 0 0 0 0 4 184334
-0.002478 0.005116 0.119738 -0.038849 -0.077638 0.262366 -0.062500 0 0 0 0 0 0 4 185308
-0.002478 0.005116 0.119738 -0.038863 -0.077626 0.262365 -0.062500 0 0 0 0 0 0 4 186329
-0.002478 0.005116 0.119738 -0.038853 -0.077628 0.262359 -0.062500 0 0 0 0 0 0 4 187334
-0.002478 0.005116 0.119738 -0.038849 -0.077638 0.262366 -0.062500 0 0 0 0 0 0 4 188335
-0.002478 0.005116 0.119738 -0.038859 -0.077637 0.262353 -0.062500 0 0 0 0 0 0 4 189337
-0.002478 0.005116 0.119738 -0.038864 -0.077626 0.262364 -0.062500 0 0 0 0 0 0 4 190336
-0.002478 0.005116 0.119738 -0.038853 -0.077628 0.262359 -0.062500 0 0 0 0 0 0 4 191335
-0.002478 0.005116 0.119738 -0.038849 -0.077638 0.262366 -0.062500 0 0 0 0 0 0 4 192335
-0.002478 0.005116 0.119738 -0.038852 -0.077629 0.262359 -0.062500 0 0 0 0 0 0 4 193336
-0.002478 0.005116 0.119738 -0.038863 -0.077625 0.262365 -0.062500 0 0 0 0 0 0 4 194335
-0.002478 0.005116 0.119738 -0.038858 -0.077647 0.262360 -0.062500 0 0 0 0 0 0 4 195335
-0.002478 0.005116 0.119738 -0.038852 -0.077630 0.262359 -0.062500 0 0 0 0 0 0 4 196335
-0.002478 0.005116 0.119738 -0.038864 -0.077625 0.262365 -0.062500 0 0 0 0 0 0 4 197332
-0.002478 0.005116 0.119738 -0.038850 -0.077638 0.262367 -0.062500 0 0 0 0 0 0 4 198323
-0.002478 0.005116 0.119738 -0.038852 -0.077629 0.262360 -0.062500 0 0 0 0 0 0 4 199328
-0.002478 0.005116 0.119738 -0.038860 -0.077637 0.262352 -0.062500 0 0 0 0 0 0 4 200335
-0.002478 0.005116 0.119738 -0.038861 -0.077636 0.262371 -0.062500 0 0 0 0 0 0 4 201337
-0.002478 0.005116 0.119738 -0.038853 -0.077629 0.262360 -0.062500 0 0 0 0 0 0 4 202336
-0.002478 0.005116 0.119738 -0.038852 -0.077628 0.262359 -0.062500 0 0 0 0 0 0 4 203306
-0.002478 0.005116 0.119738 -0.038852 -0.077628 0.262359 -0.062500 0 0 0 0 0 0 4 204336
-0.002478 0.005116 0.119738 -0.038860 -0.077635 0.262372 -0.062500 0 0 0 0 0 0 4 205336
-0.002478 0.005116 0.119738 -0.038861 -0.077637 0.262354 -0.062500 0 0 0 0 0 0 4 206333
-0.002478 0.005116 0.119738 -0.038853 -0.077629 0.262358 -0.062500 0 0 0 0 0 0 4 207304
-0.002478 0.005116 0.119738 -0.038849 -0.077638 0.262366 -0.062500 0 0 0 0 0 0 4 208334
-0.002478 0.005116 0.119738 -0.038863 -0.077626 0.262366 -0.062500 0 0 0 0 0 0 4 209323
-0.002478 0.005116 0.119738 -0.038853 -0.077628 0.262360 -0.062500 0 0 0 0 0 0 4 210320
-0.002478 0.005116 0.119738 -0.038852 -0.077628 0.262359 -0.062500 0 0 0 0 0 0 4 211329
-0.002478 0.005116 0.119738 -0.038849 -0.077638 0.262366 -0.062500 0 0 0 0 0 0 4 212318
-0.002478 0.005116 0.119738 -0.038871 -0.077635 0.262359 -0.062500 0 0 0 0 0 0 4 213327
-0.002478 0.005116 0.119738 -0.038854 -0.077628 0.262359 -0.062500 0 0 0 0 0 0 4 214327
-0.002478 0.005116 0.119738 -0.038849 -0.077638 0.262366 -0.062500 0 0 0 0 0 0 4 215318
-0.002478 0.005116 0.119738 -0.038852 -0.077629 0.262359 -0.062500 0 0 0 0 0 0 4 216327
-0.002478 0.005116 0.119738 -0.038863 -0.077625 0.262365 -0.062500 0 0 0 0 0 0 4 217318
-0.002478 0.005116 0.119738 -0.038853 -0.077627 0.262359 -0.062500 0 0 0 0 0 0 4 218327
-0.002478 0.005116 0.119738 -0.038857 -0.077647 0.262360 -0.062500 0 0 0 0 0 0 4 219323
-0.002478 0.005116 0.119738 -0.038852 -0.077630 0.262359 -0.062500 0 0 0 0 0 0 4 220327
-0.002478 0.005116 0.119738 -0.038864 -0.077625 0.262365 -0.062500 0 0 0 0 0 0 4 221318
-0.002478 0.005116 0.119738 -0.038850 -0.077638 0.262367 -0.062500 0 0 0 0 0 0 4 222327
-0.002478 0.005116 0.119738 -0.038852 -0.077629 0.262360 -0.062500 0 0 0 0 0 0 4 223318
-0.002478 0.005116 0.119738 -0.038852 -0.077628 0.262359 -0.062500 0 0 0 0 0 0 4 224327
-0.002478 0.005116 0.119738 -0.038871 -0.077634 0.262358 -0.062500 0 0 0 0 0 0 4 225319
-0.002478 0.005116 0.119738 -0.038851 -0.077639 0.262366 -0.062500 0 0 0 0 0 0 4 226326
-0.002478 0.005116 0.119738 -0.038852 -0.077629 0.262359 -0.062500 0 0 0 0 0 0 4 227330
-0.002478 0.005116 0.119738 -0.038863 -0.077625 0.262365 -0.062500 0 0 0 0 0 0 4 228334
-0.002478 0.005116 0.119738 -0.038850 -0.077638 0.262367 -0.062500 0 0 0 0 0 0 4 229321
-0.002478 0.005116 0.119738 -0.038860 -0.077637 0.262353 -0.062500 0 0 0 0 0 0 4 230319
-0.002478 0.005116 0.119738 -0.038853 -0.077629 0.262358 -0.062500 0 0 0 0 0 0 4 231332
-0.002478 0.005116 0.119738 -0.038860 -0.077635 0.262372 -0.062500 0 0 0 0 0 0 4 232317
-0.002478 0.005116 0.119738 -0.038853 -0.077628 0.262360 -0.062500 0 0 0 0 0 0 4 233320
-0.002478 0.005116 0.119738 -0.038852 -0.077628 0.262359 -0.062500 0 0 0 0 0 0 4 234333
-0.002478 0.005116 0.119738 -0.038852 -0.077628 0.262359 -0.062500 0 0 0 0 0 0 4 235329
-0.002478 0.005116 0.119738 -0.038860 -0.077635 0.262372 -0.062500 0 0 0 0 0 0 4 236333
-0.002478 0.005116 0.119738 -0.038861 -0.077637 0.262354 -0.062500 0 0 0 0 0 0 4 237327
-0.002478 0.005116 0.119738 -0.038853 -0.077629 0.262358 -0.062500 0 0 0 0 0 0 4 238334
-0.002478 0.005116 0.119738 -0.038849 -0.077638 0.262366 -0.062500 0 0 0 0 0 0 4 239307
-0.002478 0.005116 0.119738 -0.038863 -0.077626 0.262366 -0.062500 0 0 0 0 0 0 4 240303
-0.002478 0.005116 0.119738 -0.038853 -0.077628 0.262360 -0.062500 0 0 0 0 0 0 4 241335
-0.002478 0.005116 0.119738 -0.038852 -0.077628 0.262359 -0.062500 0 0 0 0 0 0 4 242340
-0.002478 0.005116 0.119738 -0.038857 -0.077647 0.262360 -0.062500 0 0 0 0 0 0 4 243337
-0.002478 0.005116 0.119738 -0.038864 -0.077627 0.262365 -0.062500 0 0 0 0 0 0 4 244338
-0.002478 0.005116 0.119738 -0.038853 -0.077628 0.262359 -0.062500 0 0 0 0 0 0 4 245335
-0.002478 0.005116 0.119738 -0.038849 -0.077638 0.262366 -0.062500 0 0 0 0 0 0 4 246304
-0.002478 0.005116 0.119738 -0.038852 -0.077629 0.262359 -0.062500 0 0 0 0 0 0 4 247322
-0.002478 0.005116 0.119738 -0.038863 -0.077625 0.262365 -0.062500 0 0 0 0 0 0 4 248333
-0.002478 0.005116 0.119738 -0.038861 -0.077636 0.262353 -0.062500 0 0 0 0 0 0 4 249333
-0.002478 0.005116 0.119738 -0.038850 -0.077639 0.262365 -0.062500 0 0 0 0 0 0 4 250337
-0.002478 0.005116 0.119738 -0.038852 -0.077629 0.262359 -0.062500 0 0 0 0 0 0 4 251333
-0.002478 0.005116 0.119738 -0.038863 -0.077625 0.262365 -0.062500 0 0 0 0 0 0 4 252333
-0.002478 0.005116 0.119738 -0.038850 -0.077638 0.262367 -0.062500 0 0 0 0 0 0 4 253335
-0.002478 0.005116 0.119738 -0.038852 -0.077629 0.262360 -0.062500 0 0 0 0 0 0 4 254332
-0.002478 0.005116 0.119738 -0.038860 -0.077637 0.262352 -0.062500 0 0 0 0 0 0 4 255334
-0.002478 0.005116 0.119738 -0.038861 -0.077636 0.262371 -0.062500 0 0 0 0 0 0 4 256333
-0.002478 0.005116 0.119738 -0.038853 -0.077629 0.262360 -0.062500 0 0 0 0 0 0 4 257341
-0.002478 0.005116 0.119738 -0.038852 -0.077628 0.262359 -0.062500 0 0 0 0 0 0 4 258336
-0.002478 0.005116 0.119738 -0.038863 -0.077625 0.262365 -0.062500 0 0 0 0 0 0 4 259332
-0.002478 0.005116 0.119738 -0.038850 -0.077638 0.262367 -0.062500 0 0 0 0 0 0 4 260334
-0.002478 0.005116 0.119738 -0.038860 -0.077637 0.262353 -0.062500 0 0 0 0 0 0 4 261334
-0.002478 0.005116 0.119738 -0.038853 -0.077629 0.262358 -0.062500 0 0 0 0 0 0 4 262333
-0.002478 0.005116 0.119738 -0.038860 -0.077635 0.262372 -0.062500 0 0 0 0 0 0 4 263333
-0.002478 0.005116 0.119738 -0.038853 -0.077628 0.262360 -0.062500 0 0 0 0 0 0 4 264322
-0.002478 0.005116 0.119738 -0.038852 -0.077628 0.262359 -0.062500 0 0 0 0 0 0 4 265331
-0.002478 0.005116 0.119738 -0.038852 -0.077628 0.262359 -0.062500 0 0 0 0 0 0 4 266330
-0.002478 0.005116 0.119738 -0.038860 -0.077635 0.262372 -0.062500 0 0 0 0 0 0 4 267330
-0.002478 0.005116 0.119738 -0.038861 -0.077637 0.262354 -0.062500 0 0 0 0 0 0 4 268321
-0.002478 0.005116 0.119738 -0.038853 -0.077629 0.262358 -0.062500 0 0 0 0 0 0 4 269329
-0.002478 0.005116 0.119738 -0.038849 -0.077638 0.262366 -0.062500 0 0 0 0 0 0 4 270336
-0.002478 0.005116 0.119738 -0.038863 -0.077626 0.262366 -0.062500 0 0 0 0 0 0 4 271331
-0.002478 0.005116 0.119738 -0.038853 -0.077628 0.262360 -0.062500 0 0 0 0 0 0 4 272334
-0.002478 0.005116 0.119738 -0.038860 -0.077636 0.262352 -0.062500 0 0 0 0 0 0 4 273334
-0.002478 0.005116 0.119738 -0.038861 -0.077636 0.262371 -0.062500 0 0 0 0 0 0 4 274331
-0.002478 0.005116 0.119738 -0.038853 -0.077629 0.262360 -0.062500 0 0 0 0 0 0 4 275331
-0.002478 0.005116 0.119738 -0.038852 -0.077628 0.262359 -0.062500 0 0 0 0 0 0 4 276304
-0.002478 0.005116 0.119738 -0.038849 -0.077638 0.262366 -0.062500 0 0 0 0 0 0 4 277335
-0.002478 0.005116 0.119738 -0.038852 -0.077629 0.262359 -0.062500 0 0 0 0 0 0 4 278331
-0.002478 0.005116 0.119738 -0.038871 -0.077634 0.262358 -0.062500 0 0 0 0 0 0 4 279330
-0.002478 0.005116 0.119738 -0.038851 -0.077639 0.262366 -0.062500 0 0 0 0 0 0 4 280325
-0.002478 0.005116 0.119738 -0.038852 -0.077629 0.262359 -0.062500 0 0 0 0 0 0 4 281327
-0.002478 0.005116 0.119738 -0.038863 -0.077625 0.262365 -0.062500 0 0 0 0 0 0 4 282316
-0.002478 0.005116 0.119738 -0.038853 -0.077627 0.262359 -0.062500 0 0 0 0 0 0 4 283325
-0.002478 0.005116 0.119738 -0.038849 -0.077638 0.262366 -0.062500 0 0 0 0 0 0 4 284316
-0.002478 0.005116 0.119738 -0.038859 -0.077637 0.262353 -0.062500 0 0 0 0 0 0 4 285325
-0.002478 0.005116 0.119738 -0.038864 -0.077626 0.262364 -0.062500 0 0 0 0 0 0 4 286315
-0.002478 0.005116 0.119738 -0.038850 -0.077638 0.262367 -0.062500 0 0 0 0 0 0 4 287325
-0.002478 0.005116 0.119738 -0.038852 -0.077629 0.262360 -0.062500 0 0 0 0 0 0 4 288315
-0.002478 0.005116 0.119738 -0.038852 -0.077628 0.262359 -0.062500 0 0 0 0 0 0 4 289324
-0.002478 0.005116 0.119738 -0.038860 -0.077635 0.262372 -0.062500 0 0 0 0 0 0 4 290315
-0.002478 0.005116 0.119738 -0.038861 -0.077637 0.262354 -0.062500 0 0 0 0 0 0 4 291323
-0.002478 0.005116 0.119738 -0.038853 -0.077629 0.262358 -0.062500 0 0 0 0 0 0 4 292315
-0.002478 0.005116 0.119738 -0.038852 -0.077628 0.262358 -0.062500 0 0 0 0 0 0 4 293324
-0.002478 0.005116 0.119738 -0.038860 -0.077635 0.262372 -0.062500 0 0 0 0 0 0 4 294315
-0.002478 0.005116 0.119738 -0.038853 -0.077628 0.262360 -0.062500 0 0 0 0 0 0 4 295324
-0.002478 0.005116 0.119738 -0.038852 -0.077628 0.262359 -0.062500 0 0 0 0 0 0 4 296315
-0.002478 0.005116 0.119738 -0.038849 -0.077638 0.262366 -0.062500 0 0 0 0 0 0 4 297323
-0.002478 0.005116 0.119738 -0.038871 -0.077635 0.262359 -0.062500 0 0 0 0 0 0 4 298326
-0.002478 0.005116 0.119738 -0.038854 -0.077628 0.262359 -0.062500 0 0 0 0 0 0 4 299331
-0.002478 0.005116 0.119738 -0.038852 -0.077628 0.262358 -0.062500 0 0 0 0 0 0 4 300318
-0.002478 0.005116 0.119738 -0.038849 -0.077638 0.262366 -0.062500 0 0 0 0 0 0 4 301323
-0.002478 0.005116 0.119738 -0.038863 -0.077626 0.262366 -0.062500 0 0 0 0 0 0 4 302308
-0.002478 0.005116 0.119738 -0.038853 -0.077628 0.262360 -0.062500 0 0 0 0 0 0 4 303328
-0.002478 0.005116 0.119738 -0.038857 -0.077647 0.262360 -0.062500 0 0 0 0 0 0 4 304336
-0.002478 0.005116 0.119738 -0.038852 -0.077630 0.262359 -0.062500 0 0 0 0 0 0 4 305336
-0.002478 0.005116 0.119738 -0.038864 -0.077625 0.262365 -0.062500 0 0 0 0 0 0 4 306331
-0.002478 0.005116 0.119738 -0.038853 -0.077627 0.262359 -0.062500 0 0 0 0 0 0 4 307333
-0.002478 0.005116 0.119738 -0.038849 -0.077638 0.262366 -0.062500 0 0 0 0 0 0 4 308330
-0.002478 0.005116 0.119738 -0.038859 -0.077637 0.262353 -0.062500 0 0 0 0 0 0 4 309333
-0.002478 0.005116 0.119738 -0.038864 -0.077626 0.262364 -0.062500 0 0 0 0 0 0 4 310331
-0.002478 0.005116 0.119738 -0.038850 -0.077638 0.262367 -0.062500 0 0 0 0 0 0 4 311331
-0.002478 0.005116 0.119738 -0.038852 -0.077629 0.262359 -0.062500 0 0 0 0 0 0 4 312326
-0.002478 0.005116 0.119738 -0.038863 -0.077625 0.262365 -0.062500 0 0 0 0 0 0 4 313335
-0.002478 0.005116 0.119738 -0.038853 -0.077627 0.262359 -0.062500 0 0 0 0 0 0 4 314332
-0.002478 0.005116 0.119738 -0.038849 -0.077638 0.262366 -0.062500 0 0 0 0 0 0 4 315334
-0.002478 0.005116 0.119738 -0.038859 -0.077637 0.262353 -0.062500 0 0 0 0 0 0 4 316331
-0.002478 0.005116 0.119738 -0.038864 -0.077626 0.262364 -0.062500 0 0 0 0 0 0 4 317333
-0.002478 0.005116 0.119738 -0.038850 -0.077638 0.262367 -0.062500 0 0 0 0 0 0 4 318320
-0.002478 0.005116 0.119738 -0.038852 -0.077629 0.262360 -0.062500 0 0 0 0 0 0 4 319302
-0.002478 0.005116 0.119738 -0.038852 -0.077628 0.262359 -0.062500 0 0 0 0 0 0 4 320329
-0.002478 0.005116 0.119738 -0.038860 -0.077635 0.262372 -0.062500 0 0 0 0 0 0 4 321333
-0.002478 0.005116 0.119738 -0.038861 -0.077637 0.262354 -0.062500 0 0 0 0 0 0 4 322329
-0.002478 0.005116 0.119738 -0.038853 -0.077629 0.262358 -0.062500 0 0 0 0 0 0 4 323331
-0.002478 0.005116 0.119738 -0.038852 -0.077628 0.262358 -0.062500 0 0 0 0 0 0 4 324329
-0.002478 0.005116 0.119738 -0.038860 -0.077635 0.262372 -0.062500 0 0 0 0 0 0 4 325333
-0.002478 0.005116 0.119738 -0.038853 -0.077628 0.262360 -0.062500 0 0 0 0 0 0 4 326302
-0.002478 0.005116 0.119738 -0.038852 -0.077628 0.262359 -0.062500 0 0 0 0 0 0 4 327300
-0.002478 0.005116 0.119738 -0.038857 -0.077647 0.262360 -0.062500 0 0 0 0 0 0 4 328320
-0.002478 0.005116 0.119738 -0.038864 -0.077627 0.262365 -0.062500 0 0 0 0 0 0 4 329329
-0.002478 0.005116 0.119738 -0.038853 -0.077628 0.262359 -0.062500 0 0 0 0 0 0 4 330330
-0.002478 0.005116 0.119738 -0.038849 -0.077638 0.262366 -0.062500 0 0 0 0 0 0 4 331329
-0.002478 0.005116 0.119738 -0.038852 -0.077629 0.262360 -0.062500 0 0 0 0 0 0 4 332330
-0.002478 0.005116 0.119738 -0.038863 -0.077625 0.262365 -0.062500 0 0 0 0 0 0 4 333327
-0.002478 0.005116 0.119738 -0.038861 -0.077636 0.262353 -0.062500 0 0 0 0 0 0 4 334330
-0.002478 0.005116 0.119738 -0.038850 -0.077639 0.262365 -0.062500 0 0 0 0 0 0 4 335332
-0.002478 0.005116 0.119738 -0.038852 -0.077629 0.262359 -0.062500 0 0 0 0 0 0 4 336329
-0.002478 0.005116 0.119738 -0.038863 -0.077625 0.262365 -0.062500 0 0 0 0 0 0 4 337333
-0.002478 0.005116 0.119738 -0.038850 -0.077638 0.262367 -0.062500 0 0 0 0 0 0 4 338335
-0.002478 0.005116 0.119738 -0.038860 -0.077637 0.262353 -0.062500 0 0 0 0 0 0 4 339327
-0.002478 0.005116 0.119738 -0.038864 -0.077626 0.262364 -0.062500 0 0 0 0 0 0 4 340310
-0.002478 0.005116 0.119738 -0.038853 -0.077628 0.262359 -0.062500 0 0 0 0 0 0 4 341326
-0.002478 0.005116 0.119738 -0.038849 -0.077638 0.262366 -0.062500 0 0 0 0 0 0 4 342332
-0.002478 0.005116 0.119738 -0.038852 -0.077629 0.262359 -0.062500 0 0 0 0 0 0 4 343330
-0.002478 0.005116 0.119738 -0.038863 -0.077625 0.262365 -0.062500 0 0 0 0 0 0 4 344330
-0.002478 0.005116 0.119738 -0.038850 -0.077638 0.262367 -0.062500 0 0 0 0 0 0 4 345333
-0.002478 0.005116 0.119738 -0.038860 -0.077637 0.262353 -0.062500 0 0 0 0 0 0 4 346329
-0.002478 0.005116 0.119738 -0.038853 -0.077629 0.262358 -0.062500 0 0 0 0 0 0 4 347330
-0.002478 0.005116 0.119738 -0.038860 -0.077635 0.262372 -0.062500 0 0 0 0 0 0 4 348330
-0.002478 0.005116 0.119738 -0.038853 -0.077628 0.262360 -0.062500 0 0 0 0 0 0 4 349329
-0.002478 0.005116 0.119738 -0.038852 -0.077628 0.262359 -0.062500 0 0 0 0 0 0 4 350330
-0.002478 0.005116 0.119738 -0.038852 -0.077628 0.262359 -0.062500 0 0 0 0 0 0 4 351324
-0.002478 0.005116 0.119738 -0.038868 -0.077644 0.262366 -0.062500 0 0 0 0 0 0 4 352316
-0.002478 0.005116 0.119738 -0.038853 -0.077629 0.262359 -0.062500 0 0 0 0 0 0 4 353322
-0.002478 0.005116 0.119738 -0.038852 -0.077628 0.262359 -0.062500 0 0 0 0 0 0 4 354314
-0.002478 0.005116 0.119738 -0.038849 -0.077638 0.262366 -0.062500 0 0 0 0 0 0 4 355322
-0.002478 0.005116 0.119738 -0.038863 -0.077626 0.262366 -0.062500 0 0 0 0 0 0 4 356313
-0.002478 0.005116 0.119738 -0.038853 -0.077628 0.262360 -0.062500 0 0 0 0 0 0 4 357323
-0.002478 0.005116 0.119738 -0.038860 -0.077636 0.262352 -0.062500 0 0 0 0 0 0 4 358313
-0.002478 0.005116 0.119738 -0.038861 -0.077636 0.262371 -0.062500 0 0 0 0 0 0 4 359322
-0.002478 0.005116 0.119738 -0.038853 -0.077629 0.262360 -0.062500 0 0 0 0 0 0 4 360313
-0.002478 0.005116 0.119738 -0.038852 -0.077628 0.262359 -0.062500 0 0 0 0 0 0 4 361322
-0.002478 0.005116 0.119738 -0.038849 -0.077638 0.262366 -0.062500 0 0 0 0 0 0 4 362313
-0.002478 0.005116 0.119738 -0.038852 -0.077629 0.262360 -0.062500 0 0 0 0 0 0 4 363321
-0.002478 0.005116 0.119738 -0.038871 -0.077634 0.262358 -0.062500 0 0 0 0 0 0 4 364313
-0.002478 0.005116 0.119738 -0.038854 -0.077628 0.262358 -0.062500 0 0 0 0 0 0 4 365314
-0.002478 0.005116 0.119738 -0.038849 -0.077638 0.262366 -0.062500 0 0 0 0 0 0 4 366321
-0.002478 0.005116 0.119738 -0.038852 -0.077629 0.262359 -0.062500 0 0 0 0 0 0 4 367312
-0.002478 0.005116 0.119738 -0.038863 -0.077625 0.262365 -0.062500 0 0 0 0 0 0 4 368321
-0.002478 0.005116 0.119738 -0.038850 -0.077638 0.262367 -0.062500 0 0 0 0 0 0 4 369318
-0.002478 0.005116 0.119738 -0.038860 -0.077637 0.262353 -0.062500 0 0 0 0 0 0 4 370328
-0.002478 0.005116 0.119738 -0.038864 -0.077626 0.262364 -0.062500 0 0 0 0 0 0 4 371314
-0.002478 0.005116 0.119738 -0.038850 -0.077638 0.262367 -0.062500 0 0 0 0 0 0 4 372321
-0.002478 0.005116 0.119738 -0.038852 -0.077629 0.262360 -0.062500 0 0 0 0 0 0 4 373331
-0.002478 0.005116 0.119738 -0.038852 -0.077628 0.262359 -0.062500 0 0 0 0 0 0 4 374333
-0.002478 0.005116 0.119738 -0.038863 -0.077625 0.262365 -0.062500 0 0 0 0 0 0 4 375336
-0.002478 0.005116 0.119738 -0.038850 -0.077638 0.262367 -0.062500 0 0 0 0 0 0 4 376330
-0.002478 0.005116 0.119738 -0.038860 -0.077637 0.262353 -0.062500 0 0 0 0 0 0 4 377333
-0.002478 0.005116 0.119738 -0.038853 -0.077629 0.262358 -0.062500 0 0 0 0 0 0 4 378328
-0.002478 0.005116 0.119738 -0.038860 -0.077635 0.262372 -0.062500 0 0 0 0 0 0 4 379330
-0.002478 0.005116 0.119738 -0.038853 -0.077628 0.262360 -0.062500 0 0 0 0 0 0 4 380330
-0.002478 0.005116 0.119738 -0.038852 -0.077628 0.262359 -0.062500 0 0 0 0 0 0 4 381302
-0.002478 0.005116 0.119738 -0.038860 -0.077636 0.262352 -0.062500 0 0 0 0 0 0 4 382329
-0.002478 0.005116 0.119738 -0.038861 -0.077636 0.262371 -0.062500 0 0 0 0 0 0 4 383331
-0.002478 0.005116 0.119738 -0.038853 -0.077629 0.262360 -0.062500 0 0 0 0 0 0 4 384333
-0.002478 0.005116 0.119738 -0.038852 -0.077628 0.262359 -0.062500 0 0 0 0 0 0 4 385335
-0.002478 0.005116 0.119738 -0.038849 -0.077638 0.262366 -0.062500 0 0 0 0 0 0 4 386330
-0.002478 0.005116 0.119738 -0.038863 -0.077626 0.262366 -0.062500 0 0 0 0 0 0 4 387328
-0.002478 0.005116 0.119738 -0.038861 -0.077636 0.262353 -0.062500 0 0 0 0 0 0 4 388300
-0.002478 0.005116 0.119738 -0.038850 -0.077639 0.262365 -0.062500 0 0 0 0 0 0 4 389301
-0.002478 0.005116 0.119738 -0.038852 -0.077629 0.262359 -0.062500 0 0 0 0 0 0 4 390327
-0.002478 0.005116 0.119738 -0.038863 -0.077625 0.262365 -0.062500 0 0 0 0 0 0 4 391328
-0.002478 0.005116 0.119738 -0.038853 -0.077627 0.262359 -0.062500 0 0 0 0 0 0 4 392329
-0.002478 0.005116 0.119738 -0.038849 -0.077638 0.262366 -0.062500 0 0 0 0 0 0 4 393331
-0.002478 0.005116 0.119738 -0.038859 -0.077637 0.262353 -0.062500 0 0 0 0 0 0 4 394326
-0.002478 0.005116 0.119738 -0.038864 -0.077626 0.262364 -0.062500 0 0 0 0 0 0 4 395329
-0.002478 0.005116 0.119738 -0.038850 -0.077638 0.262367 -0.062500 0 0 0 0 0 0 4 396328
-0.002478 0.005116 0.119738 -0.038852 -0.077629 0.262360 -0.062500 0 0 0 0 0 0 4 397330
-0.002478 0.005116 0.119738 -0.038852 -0.077628 0.262359 -0.062500 0 0 0 0 0 0 4 398330
-0.002478 0.005116 0.119738 -0.038863 -0.077625 0.262365 -0.062500 0 0 0 0 0 0 4 399329
-0.002478 0.005116 0.119738 -0.038850 -0.077638 0.262367 -0.062500 0 0 0 0 0 0 4 400329
-0.002478 0.005116 0.119738 -0.038860 -0.077637 0.262353 -0.062500 0 0 0 0 0 0 4 401329
-0.002478 0.005116 0.119738 -0.038864 -0.077626 0.262364 -0.062500 0 0 0 0 0 0 4 402328
-0.002478 0.005116 0.119738 -0.038850 -0.077638 0.262367 -0.062500 0 0 0 0 0 0 4 403328
-0.002478 0.005116 0.119738 -0.038852 -0.077629 0.262360 -0.062500 0 0 0 0 0 0 4 404326
-0.002478 0.005116 0.119738 -0.038852 -0.077628 0.262359 -0.062500 0 0 0 0 0 0 4 405329
-0.002478 0.005116 0.119738 -0.038863 -0.077625 0.262365 -0.062500 0 0 0 0 0 0 4 406455
-0.002478 0.005116 0.119738 -0.038858 -0.077647 0.262360 -0.062500 0 0 0 0 0 0 4 407327
-0.002478 0.005116 0.119738 -0.038852 -0.077630 0.262359 -0.062500 0 0 0 0 0 0 4 408328
-0.002478 0.005116 0.119738 -0.038852 -0.077628 0.262358 -0.062500 0 0 0 0 0 0 4 409328
-0.002478 0.005116 0.119738 -0.038860 -0.077635 0.262372 -0.062500 0 0 0 0 0 0 4 410330
-0.002478 0.005116 0.119738 -0.038853 -0.077628 0.262360 -0.062500 0 0 0 0 0 0 4 411316
-0.002478 0.005116 0.119738 -0.038852 -0.077628 0.262359 -0.062500 0 0 0 0 0 0 4 412322
-0.002478 0.005116 0.119738 -0.038857 -0.077647 0.262360 -0.062500 0 0 0 0 0 0 4 413331
-0.002478 0.005116 0.119738 -0.038864 -0.077627 0.262365 -0.062500 0 0 0 0 0 0 4 414326
-0.002478 0.005116 0.119738 -0.038853 -0.077628 0.262359 -0.062500 0 0 0 0 0 0 4 415327
-0.002478 0.005116 0.119738 -0.038852 -0.077628 0.262359 -0.062500 0 0 0 0 0 0 4 416328
-0.002478 0.005116 0.119738 -0.038849 -0.077638 0.262366 -0.062500 0 0 0 0 0 0 4 417330
-0.002478 0.005116 0.119738 -0.038871 -0.077635 0.262359 -0.062500 0 0 0 0 0 0 4 418327
-0.002478 0.005116 0.119738 -0.038854 -0.077628 0.262359 -0.062500 0 0 0 0 0 0 4 419327
-0.002478 0.005116 0.119738 -0.038849 -0.077638 0.262366 -0.062500 0 0 0 0 0 0 4 420327
-0.002478 0.005116 0.119738 -0.038852 -0.077629 0.262359 -0.062500 0 0 0 0 0 0 4 421329
-0.002478 0.005116 0.119738 -0.038863 -0.077625 0.262365 -0.062500 0 0 0 0 0 0 4 422444
-0.002478 0.005116 0.119738 -0.038853 -0.077627 0.262359 -0.062500 0 0 0 0 0 0 4 423313
-0.002478 0.005116 0.119738 -0.038849 -0.077638 0.262366 -0.062500 0 0 0 0 0 0 4 424446
-0.002478 0.005116 0.119738 -0.038859 -0.077637 0.262353 -0.062500 0 0 0 0 0 0 4 425312
-0.002478 0.005116 0.119738 -0.038864 -0.077626 0.262364 -0.062500 0 0 0 0 0 0 4 426444
-0.002478 0.005116 0.119738 -0.038850 -0.077638 0.262367 -0.062500 0 0 0 0 0 0 4 427311
-0.002483 0.005133 0.119726 0.026475 -0.299535 0.426175 -0.062500 0 0 0 0 0 0 4 428444
-0.002485 0.005142 0.119722 0.001911 -0.213535 0.346446 -0.062500 0 0 0 0 0 0 4 429311
-0.002487 0.005147 0.119720 -0.017113 -0.149056 0.304934 -0.062500 0 0 0 0 0 0 4 430445
-0.002488 0.005149 0.119720 -0.027655 -0.114030 0.289067 -0.062500 0 0 0 0 0 0 4 431445
-0.002488 0.005150 0.119720 -0.033150 -0.096014 0.283400 -0.062500 0 0 0 0 0 0 4 432435
-0.002488 0.005151 0.119720 -0.035980 -0.086893 0.281406 -0.062500 0 0 0 0 0 0 4 433445
-0.002488 0.005151 0.119720 -0.037403 -0.082278 0.280712 -0.062500 0 0 0 0 0 0 4 434311
-0.002488 0.005151 0.119720 -0.038127 -0.079970 0.280462 -0.062500 0 0 0 0 0 0 4 435445
-0.002488 0.005151 0.119720 -0.038484 -0.078799 0.280387 -0.062500 0 0 0 0 0 0 4 436310
-0.002488 0.005151 0.119720 -0.038672 -0.078215 0.280344 -0.062500 0 0 0 0 0 0 4 437444
-0.002488 0.005151 0.119720 -0.038760 -0.077929 0.280342 -0.062500 0 0 0 0 0 0 4 438435
-0.002488 0.005151 0.119720 -0.038805 -0.077781 0.280339 -0.062500 0 0 0 0 0 0 4 439444
-0.002488 0.005151 0.119720 -0.038829 -0.077702 0.280334 -0.062500 0 0 0 0 0 0 4 440438
-0.002488 0.005151 0.119720 -0.038853 -0.077659 0.280337 -0.062500 0 0 0 0 0 0 4 441442
-0.002488 0.005151 0.119720 -0.038856 -0.077654 0.280337 -0.062500 0 0 0 0 0 0 4 442456
-0.002488 0.005151 0.119720 -0.038851 -0.077635 0.280336 -0.062500 0 0 0 0 0 0 4 443455
-0.002488 0.005151 0.119720 -0.038858 -0.077642 0.280330 -0.062500 0 0 0 0 0 0 4 444318
-0.002488 0.005151 0.119720 -0.038851 -0.077634 0.280335 -0.062500 0 0 0 0 0 0 4 445458
-0.002488 0.005151 0.119720 -0.038850 -0.077633 0.280336 -0.062500 0 0 0 0 0 0 4 446444
-0.002488 0.005151 0.119720 -0.038850 -0.077633 0.280336 -0.062500 0 0 0 0 0 0 4 447456
-0.002488 0.005151 0.119720 -0.038850 -0.077633 0.280336 -0.062500 0 0 0 0 0 0 4 448452
-0.002488 0.005151 0.119720 -0.038862 -0.077630 0.280342 -0.062500 0 0 0 0 0 0 4 449453
-0.002488 0.005151 0.119720 -0.038859 -0.077641 0.280331 -0.062500 0 0 0 0 0 0 4 450327
-0.002488 0.005151 0.119720 -0.038851 -0.077633 0.280336 -0.062500 0 0 0 0 0 0 4 451455
-0.002488 0.005151 0.119720 -0.038850 -0.077633 0.280336 -0.062500 0 0 0 0 0 0 4 452452
-0.002488 0.005151 0.119720 -0.038862 -0.077630 0.280342 -0.062500 0 0 0 0 0 0 4 453453
-0.002488 0.005151 0.119720 -0.038852 -0.077632 0.280337 -0.062500 0 0 0 0 0 0 4 454452
-0.002488 0.005151 0.119720 -0.038861 -0.077631 0.280323 -0.062500 0 0 0 0 0 0 4 455453
-0.002493 0.005168 0.119708 0.026421 -0.299403 0.444266 -0.062500 0 0 0 0 0 0 4 456452
-0.002496 0.005177 0.119704 0.001889 -0.213470 0.364478 -0.062500 0 0 0 0 0 0 4 457455
-0.002497 0.005181 0.119702 -0.017110 -0.149033 0.322929 -0.062500 0 0 0 0 0 0 4 458450
-0.002485 0.005198 0.119712 -0.196922 -0.299272 0.168657 -0.062500 0 0 0 0 0 0 4 459327
-0.002479 0.005206 0.119715 -0.136114 -0.204802 0.230425 -0.062500 0 0 0 0 0 0 4 460431
-0.002475 0.005210 0.119716 -0.089759 -0.142057 0.263499 -0.062500 0 0 0 0 0 0 4 461329
-0.002474 0.005212 0.119717 -0.064683 -0.109654 0.276165 -0.062500 0 0 0 0 0 0 4 462451
-0.002473 0.005213 0.119717 -0.051866 -0.093520 0.280707 -0.062500 0 0 0 0 0 0 4 463452
-0.002478 0.005231 0.119705 0.019885 -0.307147 0.446388 -0.062500 0 0 0 0 0 0 4 464451
-0.002480 0.005239 0.119701 -0.001405 -0.217359 0.367086 -0.062500 0 0 0 0 0 0 4 465331
-0.002468 0.005258 0.119709 -0.188133 -0.336326 0.187472 -0.062500 0 0 0 0 0 0 4 466454
-0.002462 0.005268 0.119712 -0.131468 -0.223823 0.239011 -0.062500 0 0 0 0 0 0 4 467449
-0.002459 0.005272 0.119713 -0.087375 -0.151686 0.268365 -0.062500 0 0 0 0 0 0 4 468451
-0.002458 0.005274 0.119714 -0.063467 -0.114499 0.279733 -0.062500 0 0 0 0 0 0 4 469453
-0.002457 0.005276 0.119714 -0.051244 -0.095967 0.283800 -0.062500 0 0 0 0 0 0 4 470450
-0.002457 0.005276 0.119714 -0.045084 -0.086758 0.285235 -0.062500 0 0 0 0 0 0 4 471453
-0.002443 0.005291 0.119724 -0.211427 -0.267620 0.147661 -0.062500 0 0 0 0 0 0 4 472451
-0.002437 0.005298 0.119727 -0.143451 -0.188754 0.215115 -0.062500 0 0 0 0 0 0 4 473453
-0.002433 0.005301 0.119728 -0.093456 -0.133971 0.250145 -0.062500 0 0 0 0 0 0 4 474326
-0.002432 0.005303 0.119729 -0.066541 -0.105579 0.263520 -0.062500 0 0 0 0 0 0 4 475430
-0.002418 0.005318 0.119739 -0.222350 -0.277006 0.130359 -0.062500 0 0 0 0 0 0 4 476324
-0.002411 0.005325 0.119742 -0.134521 -0.194235 0.199236 -0.062500 0 0 0 0 0 0 4 477327
-0.002412 0.005346 0.119732 -0.016490 -0.358488 0.399116 -0.062500 0 0 0 0 0 0 4 478453
-0.002413 0.005357 0.119728 -0.012785 -0.243273 0.332695 -0.062500 0 0 0 0 0 0 4 479449
-0.002413 0.005362 0.119727 -0.017351 -0.164252 0.295875 -0.062500 0 0 0 0 0 0 4 480451
-0.002414 0.005365 0.119726 -0.020609 -0.122017 0.281641 -0.062500 0 0 0 0 0 0 4 481455
-0.002401 0.005380 0.119736 -0.192076 -0.286057 0.138820 -0.062500 0 0 0 0 0 0 4 482464
-0.002394 0.005388 0.119740 -0.126522 -0.198426 0.204111 -0.062500 0 0 0 0 0 0 4 483465
-0.002391 0.005392 0.119741 -0.077764 -0.139214 0.238386 -0.062500 0 0 0 0 0 0 4 484465
-0.002389 0.005393 0.119741 -0.051489 -0.108626 0.251471 -0.062500 0 0 0 0 0 0 4 485337
-0.002388 0.005394 0.119741 -0.038061 -0.093414 0.256152 -0.062500 0 0 0 0 0 0 4 486463
-0.002375 0.005409 0.119751 -0.201008 -0.271618 0.120207 -0.062500 0 0 0 0 0 0 4 487339
-0.002368 0.005416 0.119755 -0.131038 -0.191142 0.187799 -0.062500 0 0 0 0 0 0 4 488460
-0.002365 0.005420 0.119756 -0.080022 -0.135533 0.222859 -0.062500 0 0 0 0 0 0 4 489465
-0.002363 0.005422 0.119756 -0.052616 -0.106775 0.236238 -0.062500 0 0 0 0 0 0 4 490457
-0.002349 0.005437 0.119766 -0.208447 -0.278290 0.103554 -0.062500 0 0 0 0 0 0 4 491465
-0.002342 0.005444 0.119770 -0.134772 -0.194442 0.172194 -0.062500 0 0 0 0 0 0 4 492457
-0.002338 0.005448 0.119771 -0.078440 -0.153425 0.207597 -0.062500 0 0 0 0 0 0 4 493461
-0.002336 0.005450 0.119771 -0.050115 -0.123817 0.221092 -0.062500 0 0 0 0 0 0 4 494459
-0.002336 0.005450 0.119771 -0.035647 -0.109134 0.225908 -0.062500 0 0 0 0 0 0 4 495449
-0.002335 0.005451 0.119771 -0.028342 -0.101864 0.227613 -0.062500 0 0 0 0 0 0 4 496457
-0.002335 0.005451 0.119771 -0.024678 -0.098259 0.228203 -0.062500 0 0 0 0 0 0 4 497504
-0.002322 0.005465 0.119781 -0.192772 -0.282371 0.091087 -0.062500 0 0 0 0 0 0 4 498500
-0.002315 0.005472 0.119785 -0.125160 -0.204645 0.158040 -0.062500 0 0 0 0 0 0 4 499514
-0.002312 0.005476 0.119786 -0.075352 -0.150406 0.192859 -0.062500 0 0 0 0 0 0 4 500498
-0.002310 0.005478 0.119786 -0.048558 -0.122334 0.206144 -0.062500 0 0 0 0 0 0 4 501442
-0.002309 0.005478 0.119786 -0.034862 -0.108383 0.210891 -0.062500 0 0 0 0 0 0 4 502434
-0.002309 0.005479 0.119787 -0.027956 -0.101489 0.212567 -0.062500 0 0 0 0 0 0 4 503442
-0.002308 0.005479 0.119787 -0.024485 -0.098080 0.213132 -0.062500 0 0 0 0 0 0 4 504432
-0.002308 0.005479 0.119787 -0.022738 -0.096379 0.213352 -0.062500 0 0 0 0 0 0 4 505442
-0.002308 0.005479 0.119787 -0.021870 -0.095539 0.213422 -0.062500 0 0 0 0 0 0 4 506433
-0.002308 0.005479 0.119787 -0.021426 -0.095119 0.213434 -0.062500 0 0 0 0 0 0 4 507442
-0.002308 0.005479 0.119787 -0.021207 -0.094912 0.213454 -0.062500 0 0 0 0 0 0 4 508432
-0.002308 0.005479 0.119787 -0.021107 -0.094798 0.213452 -0.062500 0 0 0 0 0 0 4 509443
-0.002308 0.005479 0.119787 -0.021045 -0.094747 0.213456 -0.062500 0 0 0 0 0 0 4 510434
-0.002308 0.005479 0.119787 -0.021022 -0.094725 0.213450 -0.062500 0 0 0 0 0 0 4 511443
-0.002308 0.005479 0.119787 -0.021012 -0.094715 0.213455 -0.062500 0 0 0 0 0 0 4 512433
-0.002308 0.005479 0.119787 -0.020991 -0.094708 0.213456 -0.062500 0 0 0 0 0 0 4 513442
-0.002308 0.005479 0.119787 -0.021001 -0.094704 0.213462 -0.062500 0 0 0 0 0 0 4 514433
-0.002308 0.005479 0.119787 -0.020990 -0.094707 0.213457 -0.062500 0 0 0 0 0 0 4 515433
-0.002308 0.005479 0.119787 -0.020992 -0.094697 0.213448 -0.062500 0 0 0 0 0 0 4 516451
-0.002308 0.005479 0.119787 -0.020989 -0.094706 0.213455 -0.062500 0 0 0 0 0 0 4 517455
-0.002308 0.005479 0.119787 -0.021001 -0.094704 0.213462 -0.062500 0 0 0 0 0 0 4 518455
-0.002308 0.005479 0.119787 -0.020985 -0.094688 0.213455 -0.062500 0 0 0 0 0 0 4 519443
-0.002308 0.005479 0.119787 -0.020989 -0.094705 0.213456 -0.062500 0 0 0 0 0 0 4 520450
-0.002308 0.005479 0.119787 -0.021004 -0.094693 0.213454 -0.062500 0 0 0 0 0 0 4 521436
-0.002308 0.005479 0.119787 -0.020991 -0.094706 0.213456 -0.062500 0 0 0 0 0 0 4 522454
-0.002308 0.005479 0.119787 -0.020981 -0.094698 0.213462 -0.062500 0 0 0 0 0 0 4 523453
-0.002308 0.005479 0.119787 -0.020991 -0.094696 0.213449 -0.062500 0 0 0 0 0 0 4 524448
-0.002308 0.005479 0.119787 -0.020989 -0.094706 0.213455 -0.062500 0 0 0 0 0 0 4 525452
-0.002308 0.005479 0.119787 -0.021004 -0.094694 0.213454 -0.062500 0 0 0 0 0 0 4 526451
-0.002308 0.005479 0.119787 -0.020991 -0.094706 0.213455 -0.062500 0 0 0 0 0 0 4 527420
-0.002308 0.005479 0.119787 -0.020993 -0.094695 0.213468 -0.062500 0 0 0 0 0 0 4 528450
-0.002308 0.005479 0.119787 -0.020993 -0.094695 0.213450 -0.062500 0 0 0 0 0 0 4 529449
-0.002308 0.005479 0.119787 -0.020989 -0.094706 0.213455 -0.062500 0 0 0 0 0 0 4 530457
-0.002308 0.005479 0.119787 -0.020992 -0.094696 0.213448 -0.062500 0 0 0 0 0 0 4 531446
-0.002308 0.005479 0.119787 -0.020993 -0.094694 0.213467 -0.062500 0 0 0 0 0 0 4 532426
-0.002308 0.005479 0.119787 -0.020990 -0.094706 0.213457 -0.062500 0 0 0 0 0 0 4 533423
-0.002308 0.005479 0.119787 -0.020992 -0.094696 0.213449 -0.062500 0 0 0 0 0 0 4 534449
-0.002308 0.005479 0.119787 -0.020989 -0.094706 0.213455 -0.062500 0 0 0 0 0 0 4 535418
-0.002308 0.005479 0.119787 -0.021004 -0.094694 0.213454 -0.062500 0 0 0 0 0 0 4 536451
-0.002308 0.005479 0.119787 -0.020983 -0.094697 0.213462 -0.062500 0 0 0 0 0 0 4 537420
-0.002308 0.005479 0.119787 -0.020988 -0.094706 0.213457 -0.062500 0 0 0 0 0 0 4 538450
[truncated: 28,917,679 more chars]
