# Supplementary material for: Increasing Patient Engagement in Rehabilitation Exercises Using Computer-Based Citizen Science
Source: PLoS One. 2015 Mar 20;10(3):e0117013. doi: 10.1371/journal.pone.0117013 (PMC4368773; doi:10.1371/journal.pone.0117013)
Supplement: S5 Dataset — (ZIP) [file pone.0117013.s005.zip › Dataset_S5/P19/P19_without.dat]

-0.002007 0.020425 0.170152 -2.994758 -0.528774 -3.151809 -0.000000 1 0 0 0 0 0 0 945
-0.001906 0.020434 0.170269 -1.614759 -0.181259 -1.871250 -0.000032 1 0 0 0 0 0 0 1971
-0.001797 0.020457 0.170385 -1.584127 -0.338855 -1.745723 -0.000064 1 0 0 0 0 0 0 2990
-0.001708 0.020489 0.170504 -1.316206 -0.480826 -1.795266 -0.000097 1 0 0 0 0 0 0 4041
-0.001641 0.020491 0.170616 -1.006936 -0.115638 -1.727085 -0.000128 1 0 0 0 0 0 0 5043
-0.001597 0.020516 0.170722 -0.671510 -0.389508 -1.661351 -0.000159 1 0 0 0 0 0 0 6018
-0.001594 0.020502 0.170828 -0.099892 0.097711 -1.697293 -0.000191 1 0 0 0 0 0 0 7057
-0.001625 0.020504 0.170933 0.388210 -0.091473 -1.695290 -0.000222 1 0 0 0 0 0 0 8050
-0.001666 0.020498 0.171030 0.568458 0.000279 -1.622643 -0.000253 1 0 0 0 0 0 0 9041
-0.001736 0.020491 0.171113 0.961731 0.002940 -1.451621 -0.000284 1 0 0 0 0 0 0 10047
-0.001772 0.020478 0.171196 0.563469 0.072597 -1.458711 -0.000317 1 0 0 0 0 0 0 11087
-0.001845 0.020488 0.171263 1.007870 -0.231391 -1.278505 -0.000348 1 0 0 0 0 0 0 12069
-0.001876 0.020467 0.171332 0.507550 0.145763 -1.311299 -0.000378 1 0 0 0 0 0 0 13045
-0.001923 0.020471 0.171389 0.657044 -0.163187 -1.176131 -0.000410 1 0 0 0 0 0 0 14073
-0.001923 0.020465 0.171441 0.064362 -0.065146 -1.122350 -0.000442 1 0 0 0 0 0 0 15094
-0.001905 0.020473 0.171482 -0.219685 -0.257065 -0.996556 -0.000472 1 0 0 0 0 0 0 16045
-0.001855 0.020488 0.171514 -0.674249 -0.361087 -0.890934 -0.000503 1 0 0 0 0 0 0 17053
-0.001800 0.020469 0.171548 -0.781601 0.041799 -0.932942 -0.000534 1 0 0 0 0 0 0 18018
-0.001732 0.020471 0.171577 -0.974083 -0.178395 -0.889220 -0.000565 1 0 0 0 0 0 0 19035
-0.001650 0.020464 0.171597 -1.168270 -0.110730 -0.798473 -0.000597 1 0 0 0 0 0 0 20049
-0.001585 0.020456 0.171617 -0.961637 -0.090182 -0.809391 -0.000627 1 0 0 0 0 0 0 21021
-0.001553 0.020451 0.171627 -0.520507 -0.144208 -0.695559 -0.000658 1 0 0 0 0 0 0 22013
-0.001489 0.020442 0.171638 -0.887595 -0.103975 -0.730681 -0.000691 1 0 0 0 0 0 0 23065
-0.001457 0.020438 0.171643 -0.509252 -0.162966 -0.680498 -0.000722 1 0 0 0 0 0 0 24055
-0.001441 0.020435 0.171646 -0.264328 -0.206948 -0.663157 -0.000754 1 0 0 0 0 0 0 25065
-0.001433 0.020434 0.171647 -0.136438 -0.235683 -0.667415 -0.000785 1 0 0 0 0 0 0 26051
-0.001429 0.020433 0.171647 -0.072132 -0.256481 -0.684903 -0.000818 1 0 0 0 0 0 0 27118
-0.001427 0.020433 0.171648 -0.040204 -0.274759 -0.713037 -0.000858 1 0 0 0 0 0 0 28392
-0.001426 0.020433 0.171648 -0.024227 -0.284372 -0.728265 -0.000879 1 0 0 0 0 0 0 29068
-0.001425 0.020433 0.171648 -0.016397 -0.295808 -0.752494 -0.000909 1 0 0 0 0 0 0 30048
-0.001401 0.020431 0.171644 -0.325966 -0.283216 -0.728027 -0.000941 1 0 0 0 0 0 0 31072
-0.001365 0.020428 0.171638 -0.512520 -0.280560 -0.723964 -0.000972 1 0 0 0 0 0 0 32049
-0.001323 0.020425 0.171632 -0.609496 -0.284955 -0.735366 -0.001003 1 0 0 0 0 0 0 33057
-0.001260 0.020438 0.171626 -0.888116 -0.495457 -0.779190 -0.001035 1 0 0 0 0 0 0 34067
-0.001205 0.020442 0.171620 -0.821964 -0.423166 -0.790427 -0.001066 1 0 0 0 0 0 0 35066
-0.001129 0.020441 0.171609 -1.082173 -0.350211 -0.755251 -0.001097 1 0 0 0 0 0 0 36046
-0.001067 0.020439 0.171600 -0.929402 -0.339896 -0.797470 -0.001128 1 0 0 0 0 0 0 37041
-0.001012 0.020436 0.171592 -0.825291 -0.341104 -0.834922 -0.001159 1 0 0 0 0 0 0 38018
-0.000960 0.020433 0.171584 -0.771205 -0.347458 -0.868503 -0.001192 1 0 0 0 0 0 0 39085
-0.000910 0.020430 0.171576 -0.744596 -0.354765 -0.895831 -0.001222 1 0 0 0 0 0 0 40040
-0.000861 0.020427 0.171568 -0.732094 -0.365706 -0.927901 -0.001259 1 0 0 0 0 0 0 41244
-0.000837 0.020425 0.171565 -0.413501 -0.397097 -1.001254 -0.001285 1 0 0 0 0 0 0 42052
-0.000800 0.020423 0.171559 -0.536177 -0.396208 -1.005316 -0.001316 1 0 0 0 0 0 0 43070
-0.000782 0.020422 0.171556 -0.313505 -0.422868 -1.067584 -0.001347 1 0 0 0 0 0 0 44048
-0.000749 0.020420 0.171551 -0.486916 -0.418658 -1.063076 -0.001378 1 0 0 0 0 0 0 45045
-0.000732 0.020419 0.171548 -0.290072 -0.444184 -1.122291 -0.001409 1 0 0 0 0 0 0 46048
-0.000700 0.020416 0.171543 -0.476424 -0.439468 -1.116141 -0.001441 1 0 0 0 0 0 0 47055
-0.000660 0.020413 0.171537 -0.598920 -0.440653 -1.121354 -0.001472 1 0 0 0 0 0 0 48043
-0.000616 0.020410 0.171529 -0.664068 -0.446670 -1.136596 -0.001503 1 0 0 0 0 0 0 49037
-0.000552 0.020423 0.171524 -0.927355 -0.660600 -1.183562 -0.001537 1 0 0 0 0 0 0 50142
-0.000496 0.020427 0.171517 -0.853739 -0.587441 -1.194571 -0.001567 1 0 0 0 0 0 0 51078
-0.000444 0.020428 0.171510 -0.797271 -0.536939 -1.208840 -0.001594 1 0 0 0 0 0 0 51964
-0.000394 0.020427 0.171502 -0.768095 -0.515638 -1.229849 -0.001625 1 0 0 0 0 0 0 52955
-0.000345 0.020424 0.171494 -0.754369 -0.510082 -1.253387 -0.001657 1 0 0 0 0 0 0 53963
-0.000296 0.020422 0.171486 -0.748608 -0.512244 -1.277479 -0.001688 1 0 0 0 0 0 0 54955
-0.000248 0.020419 0.171479 -0.746752 -0.518540 -1.302505 -0.001719 1 0 0 0 0 0 0 55964
-0.000224 0.020417 0.171475 -0.434256 -0.550728 -1.381814 -0.001751 1 0 0 0 0 0 0 56964
-0.000188 0.020415 0.171469 -0.559734 -0.548916 -1.384122 -0.001782 1 0 0 0 0 0 0 57968
-0.000128 0.020428 0.171464 -0.881366 -0.756953 -1.416157 -0.001813 1 0 0 0 0 0 0 58955
-0.000098 0.020434 0.171461 -0.527309 -0.705281 -1.478399 -0.001844 1 0 0 0 0 0 0 59965
-0.000059 0.020436 0.171456 -0.611729 -0.643436 -1.470000 -0.001876 1 0 0 0 0 0 0 60965
-0.000040 0.020437 0.171453 -0.368740 -0.638372 -1.528840 -0.001907 1 0 0 0 0 0 0 61954
-0.000006 0.020436 0.171448 -0.531586 -0.618184 -1.520642 -0.001938 1 0 0 0 0 0 0 62964
0.000011 0.020435 0.171445 -0.330174 -0.635735 -1.579813 -0.001969 1 0 0 0 0 0 0 63955
0.000043 0.020433 0.171440 -0.514089 -0.626937 -1.571559 -0.002001 1 0 0 0 0 0 0 64964
0.000084 0.020430 0.171433 -0.635873 -0.626421 -1.575914 -0.002032 1 0 0 0 0 0 0 65969
0.000128 0.020427 0.171425 -0.701067 -0.631549 -1.590566 -0.002063 1 0 0 0 0 0 0 66967
0.000150 0.020426 0.171422 -0.422730 -0.663459 -1.666481 -0.002095 1 0 0 0 0 0 0 67974
0.000185 0.020424 0.171416 -0.565243 -0.661369 -1.665432 -0.002125 1 0 0 0 0 0 0 68960
0.000227 0.020421 0.171409 -0.666097 -0.664030 -1.673371 -0.002157 1 0 0 0 0 0 0 69961
0.000271 0.020418 0.171401 -0.720805 -0.670836 -1.690474 -0.002189 1 0 0 0 0 0 0 70986
0.000318 0.020415 0.171393 -0.749936 -0.679261 -1.710926 -0.002219 1 0 0 0 0 0 0 71968
0.000365 0.020411 0.171385 -0.766034 -0.688805 -1.734173 -0.002251 1 0 0 0 0 0 0 72975
0.000413 0.020408 0.171377 -0.775508 -0.698509 -1.758146 -0.002282 1 0 0 0 0 0 0 73969
0.000437 0.020407 0.171373 -0.469440 -0.732662 -1.839154 -0.002313 1 0 0 0 0 0 0 74964
0.000472 0.020404 0.171367 -0.597812 -0.731640 -1.840675 -0.002345 1 0 0 0 0 0 0 75982
0.000490 0.020403 0.171364 -0.379362 -0.758798 -1.906053 -0.002376 1 0 0 0 0 0 0 76982
0.000523 0.020401 0.171358 -0.554531 -0.754201 -1.898503 -0.002407 1 0 0 0 0 0 0 77967
0.000540 0.020400 0.171356 -0.359886 -0.780333 -1.961059 -0.002439 1 0 0 0 0 0 0 79004
0.000572 0.020398 0.171350 -0.546941 -0.775005 -1.951294 -0.002470 1 0 0 0 0 0 0 79979
0.000588 0.020397 0.171347 -0.358341 -0.800580 -2.012378 -0.002501 1 0 0 0 0 0 0 80989
0.000620 0.020394 0.171342 -0.548455 -0.795350 -2.002627 -0.002533 1 0 0 0 0 0 0 81985
0.000661 0.020392 0.171334 -0.673727 -0.796723 -2.006340 -0.002564 1 0 0 0 0 0 0 82996
0.000681 0.020390 0.171331 -0.428716 -0.826901 -2.077695 -0.002595 1 0 0 0 0 0 0 83984
0.000715 0.020388 0.171325 -0.587923 -0.823884 -2.073252 -0.002626 1 0 0 0 0 0 0 84979
0.000756 0.020385 0.171318 -0.697566 -0.826092 -2.079222 -0.002657 1 0 0 0 0 0 0 85979
0.000800 0.020382 0.171310 -0.757083 -0.832826 -2.095213 -0.002689 1 0 0 0 0 0 0 87001
0.000846 0.020379 0.171302 -0.788898 -0.840977 -2.114618 -0.002719 1 0 0 0 0 0 0 87963
0.000893 0.020376 0.171293 -0.806639 -0.850531 -2.137809 -0.002751 1 0 0 0 0 0 0 88979
0.000941 0.020372 0.171285 -0.817401 -0.860277 -2.161666 -0.002782 1 0 0 0 0 0 0 89978
0.000965 0.020371 0.171281 -0.512447 -0.895164 -2.245853 -0.002815 1 0 0 0 0 0 0 91032
0.001001 0.020369 0.171275 -0.641275 -0.893924 -2.246411 -0.002847 1 0 0 0 0 0 0 92047
0.001019 0.020368 0.171272 -0.423613 -0.920926 -2.312121 -0.002877 1 0 0 0 0 0 0 93016
0.001052 0.020365 0.171266 -0.598941 -0.916224 -2.303819 -0.002908 1 0 0 0 0 0 0 94014
0.001068 0.020364 0.171263 -0.405092 -0.942487 -2.367532 -0.002941 1 0 0 0 0 0 0 95055
0.001101 0.020362 0.171257 -0.592334 -0.937004 -2.356808 -0.002972 1 0 0 0 0 0 0 96039
0.001117 0.020361 0.171254 -0.404464 -0.962629 -2.418572 -0.003003 1 0 0 0 0 0 0 97036
0.001149 0.020359 0.171249 -0.594654 -0.957096 -2.407357 -0.003034 1 0 0 0 0 0 0 98021
0.001165 0.020358 0.171246 -0.408375 -0.982998 -2.469724 -0.003066 1 0 0 0 0 0 0 99046
0.001197 0.020356 0.171240 -0.599497 -0.977516 -2.458518 -0.003097 1 0 0 0 0 0 0 100040
0.001213 0.020355 0.171237 -0.413479 -1.002844 -2.519646 -0.003127 1 0 0 0 0 0 0 101014
0.001245 0.020352 0.171231 -0.604838 -0.997361 -2.508435 -0.003158 1 0 0 0 0 0 0 102012
0.001261 0.020351 0.171229 -0.419120 -1.023212 -2.570716 -0.003190 1 0 0 0 0 0 0 103029
0.001293 0.020349 0.171223 -0.610456 -1.017518 -2.558979 -0.003221 1 0 0 0 0 0 0 104011
0.001333 0.020346 0.171215 -0.736786 -1.018681 -2.561395 -0.003252 1 0 0 0 0 0 0 105013
0.001353 0.020345 0.171212 -0.493161 -1.049269 -2.634726 -0.003283 1 0 0 0 0 0 0 106012
0.001387 0.020343 0.171206 -0.652953 -1.046406 -2.629926 -0.003316 1 0 0 0 0 0 0 107045
0.001404 0.020342 0.171203 -0.451269 -1.073077 -2.694874 -0.003347 1 0 0 0 0 0 0 108044
0.001436 0.020340 0.171197 -0.634579 -1.067926 -2.684678 -0.003378 1 0 0 0 0 0 0 109047
0.001453 0.020339 0.171194 -0.445046 -1.093810 -2.747406 -0.003409 1 0 0 0 0 0 0 110042
0.001485 0.020336 0.171188 -0.634533 -1.088738 -2.737064 -0.003442 1 0 0 0 0 0 0 111084
0.001501 0.020335 0.171185 -0.448022 -1.113326 -2.796586 -0.003470 1 0 0 0 0 0 0 111970
0.001533 0.020333 0.171179 -0.638920 -1.107716 -2.784787 -0.003501 1 0 0 0 0 0 0 112968
0.001549 0.020332 0.171176 -0.453431 -1.133523 -2.847253 -0.003532 1 0 0 0 0 0 0 113970
0.001557 0.020332 0.171175 -0.332913 -1.152689 -2.896160 -0.003564 1 0 0 0 0 0 0 114984
0.001585 0.020330 0.171170 -0.582271 -1.142002 -2.872277 -0.003595 1 0 0 0 0 0 0 115969
0.001599 0.020329 0.171167 -0.428772 -1.165484 -2.928869 -0.003626 1 0 0 0 0 0 0 116970
0.001588 0.020312 0.171165 -0.094386 -0.973359 -2.954706 -0.003657 1 0 0 0 0 0 0 117969
0.001607 0.020302 0.171159 -0.443453 -1.046145 -2.938298 -0.003688 1 0 0 0 0 0 0 118976
0.001616 0.020297 0.171156 -0.360250 -1.129866 -2.999860 -0.003719 1 0 0 0 0 0 0 119968
0.001645 0.020293 0.171150 -0.605166 -1.155026 -2.987505 -0.003751 1 0 0 0 0 0 0 120969
0.001659 0.020291 0.171147 -0.446931 -1.196467 -3.049918 -0.003782 1 0 0 0 0 0 0 121965
0.001690 0.020289 0.171141 -0.651974 -1.198480 -3.037377 -0.003813 1 0 0 0 0 0 0 122955
0.001706 0.020287 0.171138 -0.473863 -1.229020 -3.102120 -0.003847 1 0 0 0 0 0 0 124035
0.001738 0.020285 0.171132 -0.668931 -1.225281 -3.089781 -0.003878 1 0 0 0 0 0 0 125036
0.001754 0.020284 0.171129 -0.485561 -1.251932 -3.152172 -0.003909 1 0 0 0 0 0 0 126020
0.001768 0.020265 0.171122 -0.447880 -1.036210 -3.120779 -0.003941 1 0 0 0 0 0 0 127050
0.001775 0.020256 0.171118 -0.354763 -1.145918 -3.191228 -0.003971 1 0 0 0 0 0 0 128018
0.001779 0.020252 0.171117 -0.301003 -1.225898 -3.246124 -0.004003 1 0 0 0 0 0 0 129034
0.001787 0.020232 0.171110 -0.355510 -1.036032 -3.204625 -0.004034 1 0 0 0 0 0 0 130018
0.001791 0.020222 0.171106 -0.311455 -1.160047 -3.272212 -0.004066 1 0 0 0 0 0 0 131053
0.001817 0.020215 0.171100 -0.594335 -1.221426 -3.262218 -0.004096 1 0 0 0 0 0 0 132019
0.001812 0.020196 0.171095 -0.226965 -1.072083 -3.307696 -0.004128 1 0 0 0 0 0 0 133035
0.001834 0.020184 0.171089 -0.534006 -1.167801 -3.303782 -0.004159 1 0 0 0 0 0 0 134017
0.001845 0.020179 0.171085 -0.427540 -1.263974 -3.374351 -0.004191 1 0 0 0 0 0 0 135069
0.001833 0.020160 0.171082 -0.118032 -1.107227 -3.403528 -0.004219 1 0 0 0 0 0 0 135953
0.001851 0.020149 0.171076 -0.479698 -1.198602 -3.389074 -0.004251 1 0 0 0 0 0 0 136962
0.001842 0.020127 0.171072 -0.172843 -1.080630 -3.432456 -0.004281 1 0 0 0 0 0 0 137951
0.001862 0.020115 0.171065 -0.512304 -1.194292 -3.428583 -0.004313 1 0 0 0 0 0 0 138961
0.001854 0.020092 0.171060 -0.191885 -1.087478 -3.477507 -0.004344 1 0 0 0 0 0 0 139952
0.001874 0.020079 0.171053 -0.524281 -1.206342 -3.475917 -0.004375 1 0 0 0 0 0 0 140947
0.001908 0.020071 0.171045 -0.742524 -1.288413 -3.484853 -0.004407 1 0 0 0 0 0 0 141961
0.001907 0.020051 0.171040 -0.317164 -1.150239 -3.543184 -0.004438 1 0 0 0 0 0 0 142951
0.001931 0.020039 0.171033 -0.592613 -1.251812 -3.546662 -0.004469 1 0 0 0 0 0 0 143961
0.001925 0.020017 0.171028 -0.239674 -1.138555 -3.599241 -0.004500 1 0 0 0 0 0 0 144952
0.001946 0.020005 0.171020 -0.555699 -1.254158 -3.599519 -0.004532 1 0 0 0 0 0 0 145961
0.001963 0.019980 0.171011 -0.535419 -1.122291 -3.588352 -0.004563 1 0 0 0 0 0 0 146951
0.001972 0.019968 0.171006 -0.427792 -1.279852 -3.676769 -0.004595 1 0 0 0 0 0 0 147976
0.001982 0.019944 0.170998 -0.445619 -1.144932 -3.656693 -0.004625 1 0 0 0 0 0 0 148958
0.001988 0.019933 0.170994 -0.382295 -1.299351 -3.735836 -0.004657 1 0 0 0 0 0 0 149970
0.001997 0.019909 0.170986 -0.424984 -1.162783 -3.710947 -0.004688 1 0 0 0 0 0 0 150956
0.001978 0.019901 0.170972 -0.069021 -1.368583 -3.656562 -0.004719 1 0 0 0 0 0 0 151959
0.001993 0.019895 0.170960 -0.470754 -1.428030 -3.706853 -0.004751 1 0 0 0 0 0 0 152972
0.001983 0.019877 0.170953 -0.189759 -1.271910 -3.796104 -0.004787 1 0 0 0 0 0 0 154136
0.001984 0.019849 0.170944 -0.311341 -1.147839 -3.787800 -0.004814 1 0 0 0 0 0 0 154982
0.002008 0.019834 0.170934 -0.630919 -1.298913 -3.813023 -0.004845 1 0 0 0 0 0 0 155970
0.002003 0.019810 0.170928 -0.276565 -1.213571 -3.881678 -0.004876 1 0 0 0 0 0 0 156969
0.002001 0.019801 0.170911 -0.283941 -1.394514 -3.757372 -0.004906 1 0 0 0 0 0 0 157940
0.002024 0.019794 0.170898 -0.614588 -1.465245 -3.826496 -0.004938 1 0 0 0 0 0 0 158962
0.002042 0.019773 0.170885 -0.583914 -1.287988 -3.862572 -0.004969 1 0 0 0 0 0 0 159967
0.002057 0.019745 0.170873 -0.550301 -1.180757 -3.891350 -0.005001 1 0 0 0 0 0 0 160968
0.002059 0.019751 0.170858 -0.376551 -1.632999 -3.890747 -0.005032 1 0 0 0 0 0 0 161969
0.002067 0.019736 0.170845 -0.431216 -1.411544 -3.927296 -0.005063 1 0 0 0 0 0 0 162964
0.002077 0.019711 0.170832 -0.473934 -1.258716 -3.960283 -0.005095 1 0 0 0 0 0 0 163985
0.002106 0.019696 0.170822 -0.728732 -1.394050 -4.009378 -0.005126 1 0 0 0 0 0 0 164981
0.002121 0.019691 0.170802 -0.576060 -1.537793 -3.915676 -0.005157 1 0 0 0 0 0 0 165978
0.002111 0.019673 0.170791 -0.237420 -1.387818 -4.045357 -0.005189 1 0 0 0 0 0 0 166987
0.002125 0.019683 0.170772 -0.507599 -1.741636 -3.982014 -0.005220 1 0 0 0 0 0 0 167980
0.002138 0.019670 0.170757 -0.534518 -1.491463 -4.040672 -0.005251 1 0 0 0 0 0 0 168978
0.002145 0.019665 0.170735 -0.462850 -1.590126 -3.977615 -0.005282 1 0 0 0 0 0 0 169978
0.002131 0.019647 0.170723 -0.183689 -1.431888 -4.125360 -0.005315 1 0 0 0 0 0 0 171015
0.002131 0.019620 0.170710 -0.329849 -1.303455 -4.160886 -0.005347 1 0 0 0 0 0 0 172038
0.002131 0.019609 0.170690 -0.357654 -1.502191 -4.074146 -0.005378 1 0 0 0 0 0 0 173038
0.002138 0.019586 0.170673 -0.444615 -1.370324 -4.144260 -0.005408 1 0 0 0 0 0 0 174013
0.002142 0.019576 0.170651 -0.420919 -1.548272 -4.090584 -0.005442 1 0 0 0 0 0 0 175079
0.002126 0.019556 0.170638 -0.167288 -1.430572 -4.240646 -0.005472 1 0 0 0 0 0 0 176038
0.002137 0.019564 0.170619 -0.482289 -1.802239 -4.187649 -0.005503 1 0 0 0 0 0 0 177039
0.002143 0.019570 0.170595 -0.456205 -1.824908 -4.139107 -0.005534 1 0 0 0 0 0 0 178022
0.002152 0.019556 0.170577 -0.502129 -1.561450 -4.237039 -0.005566 1 0 0 0 0 0 0 179056
0.002158 0.019551 0.170553 -0.455811 -1.667369 -4.194214 -0.005597 1 0 0 0 0 0 0 180040
0.002191 0.019528 0.170531 -0.815633 -1.457219 -4.223128 -0.005628 1 0 0 0 0 0 0 181038
0.002208 0.019519 0.170505 -0.648999 -1.621318 -4.204612 -0.005658 1 0 0 0 0 0 0 182013
0.002218 0.019517 0.170478 -0.532695 -1.736600 -4.204495 -0.005691 1 0 0 0 0 0 0 183044
0.002246 0.019515 0.170460 -0.779628 -1.752459 -4.348902 -0.005722 1 0 0 0 0 0 0 184040
0.002244 0.019500 0.170435 -0.395965 -1.590485 -4.286740 -0.005752 1 0 0 0 0 0 0 185011
0.002243 0.019494 0.170408 -0.385967 -1.714377 -4.277041 -0.005783 1 0 0 0 0 0 0 186010
0.002244 0.019494 0.170380 -0.400458 -1.802194 -4.285350 -0.005815 1 0 0 0 0 0 0 187026
0.002245 0.019496 0.170351 -0.410756 -1.853517 -4.301006 -0.005846 1 0 0 0 0 0 0 188033
0.002252 0.019480 0.170331 -0.492818 -1.618825 -4.432251 -0.005878 1 0 0 0 0 0 0 189041
0.002280 0.019471 0.170302 -0.778831 -1.711188 -4.340274 -0.005909 1 0 0 0 0 0 0 190045
0.002295 0.019470 0.170272 -0.638333 -1.816048 -4.357807 -0.005942 1 0 0 0 0 0 0 191087
0.002285 0.019455 0.170242 -0.308228 -1.661284 -4.358498 -0.005972 1 0 0 0 0 0 0 192035
0.002281 0.019450 0.170212 -0.349229 -1.783697 -4.391544 -0.006003 1 0 0 0 0 0 0 193045
0.002304 0.019448 0.170178 -0.704007 -1.839116 -4.354070 -0.006033 1 0 0 0 0 0 0 194012
0.002304 0.019412 0.170153 -0.449139 -1.419649 -4.498932 -0.006067 1 0 0 0 0 0 0 195079
0.002305 0.019397 0.170126 -0.433328 -1.644192 -4.502239 -0.006097 1 0 0 0 0 0 0 196039
0.002312 0.019372 0.170091 -0.518453 -1.558260 -4.418947 -0.006127 1 0 0 0 0 0 0 197012
0.002317 0.019363 0.170059 -0.492741 -1.748580 -4.470007 -0.006158 1 0 0 0 0 0 0 198014
0.002302 0.019344 0.170027 -0.240806 -1.652827 -4.490793 -0.006190 1 0 0 0 0 0 0 199025
0.002319 0.019334 0.169992 -0.636172 -1.775994 -4.466399 -0.006221 1 0 0 0 0 0 0 200012
0.002329 0.019333 0.169944 -0.581113 -1.908468 -4.325227 -0.006252 1 0 0 0 0 0 0 201009
0.002335 0.019336 0.169906 -0.526878 -1.973446 -4.457100 -0.006283 1 0 0 0 0 0 0 202009
0.002345 0.019321 0.169866 -0.576836 -1.757797 -4.460433 -0.006316 1 0 0 0 0 0 0 203054
0.002351 0.019317 0.169816 -0.535307 -1.894074 -4.350811 -0.006347 1 0 0 0 0 0 0 204034
0.002337 0.019301 0.169775 -0.272963 -1.759388 -4.476787 -0.006377 1 0 0 0 0 0 0 205016
0.002337 0.019277 0.169733 -0.428961 -1.639783 -4.497104 -0.006409 1 0 0 0 0 0 0 206032
0.002338 0.019269 0.169682 -0.461280 -1.843969 -4.398939 -0.006441 1 0 0 0 0 0 0 207072
0.002346 0.019248 0.169636 -0.551293 -1.713236 -4.462188 -0.006471 1 0 0 0 0 0 0 208019
0.002357 0.019222 0.169591 -0.604613 -1.625223 -4.513101 -0.006503 1 0 0 0 0 0 0 209033
0.002363 0.019212 0.169539 -0.556971 -1.846558 -4.433418 -0.006533 1 0 0 0 0 0 0 210015
0.002356 0.019174 0.169490 -0.370484 -1.505283 -4.484720 -0.006566 1 0 0 0 0 0 0 211048
0.002353 0.019159 0.169435 -0.417682 -1.774298 -4.434932 -0.006596 1 0 0 0 0 0 0 212016
0.002341 0.019118 0.169385 -0.299494 -1.472655 -4.502906 -0.006628 1 0 0 0 0 0 0 213028
0.002360 0.019099 0.169324 -0.696919 -1.730734 -4.393357 -0.006658 1 0 0 0 0 0 0 213999
0.002353 0.019077 0.169262 -0.397995 -1.721287 -4.380160 -0.006691 1 0 0 0 0 0 0 215052
0.002333 0.019053 0.169199 -0.197939 -1.704987 -4.383829 -0.006721 1 0 0 0 0 0 0 216031
0.002331 0.019025 0.169130 -0.406240 -1.665118 -4.324986 -0.006752 1 0 0 0 0 0 0 217015
0.002337 0.018996 0.169059 -0.543684 -1.645920 -4.298354 -0.006784 1 0 0 0 0 0 0 218032
0.002323 0.018969 0.168991 -0.303120 -1.672743 -4.362065 -0.006816 1 0 0 0 0 0 0 219067
0.002318 0.018960 0.168911 -0.387677 -1.922581 -4.218771 -0.006844 1 0 0 0 0 0 0 219955
0.002323 0.018941 0.168834 -0.530220 -1.813293 -4.256673 -0.006875 1 0 0 0 0 0 0 220950
0.002309 0.018919 0.168748 -0.300380 -1.780523 -4.148807 -0.006907 1 0 0 0 0 0 0 221958
0.002309 0.018893 0.168667 -0.467967 -1.726640 -4.232569 -0.006938 1 0 0 0 0 0 0 222949
0.002293 0.018868 0.168579 -0.267968 -1.739588 -4.148399 -0.006969 1 0 0 0 0 0 0 223958
0.002299 0.018820 0.168490 -0.531823 -1.452348 -4.146963 -0.007000 1 0 0 0 0 0 0 224958
0.002285 0.018784 0.168397 -0.309787 -1.580297 -4.107808 -0.007031 1 0 0 0 0 0 0 225949
0.002286 0.018751 0.168296 -0.477915 -1.639174 -4.019323 -0.007063 1 0 0 0 0 0 0 226958
0.002294 0.018720 0.168192 -0.592294 -1.671508 -3.973614 -0.007094 1 0 0 0 0 0 0 227949
0.002312 0.018669 0.168095 -0.731840 -1.422273 -4.072646 -0.007125 1 0 0 0 0 0 0 228957
0.002328 0.018629 0.167992 -0.733127 -1.533883 -4.016877 -0.007156 1 0 0 0 0 0 0 229948
0.002338 0.018614 0.167878 -0.651436 -1.884558 -3.865935 -0.007188 1 0 0 0 0 0 0 230958
0.002333 0.018574 0.167764 -0.446221 -1.604254 -3.873072 -0.007219 1 0 0 0 0 0 0 231950
0.002338 0.018539 0.167652 -0.562815 -1.641599 -3.915713 -0.007250 1 0 0 0 0 0 0 232960
0.002324 0.018509 0.167531 -0.329372 -1.720102 -3.793663 -0.007282 1 0 0 0 0 0 0 233968
0.002331 0.018459 0.167407 -0.577323 -1.463692 -3.768162 -0.007313 1 0 0 0 0 0 0 234951
0.002318 0.018422 0.167279 -0.345854 -1.610294 -3.714136 -0.007344 1 0 0 0 0 0 0 235958
0.002337 0.018405 0.167146 -0.746694 -1.901468 -3.642223 -0.007376 1 0 0 0 0 0 0 236965
0.002318 0.018347 0.167019 -0.290753 -1.390057 -3.735122 -0.007406 1 0 0 0 0 0 0 237950
0.002335 0.018320 0.166886 -0.705594 -1.744781 -3.660489 -0.007439 1 0 0 0 0 0 0 238980
0.002332 0.018273 0.166744 -0.506690 -1.532983 -3.549217 -0.007469 1 0 0 0 0 0 0 239968
0.002339 0.018234 0.166600 -0.604347 -1.616375 -3.519582 -0.007501 1 0 0 0 0 0 0 240966
0.002374 0.018196 0.166449 -0.990389 -1.636706 -3.431090 -0.007532 1 0 0 0 0 0 0 241965
0.002405 0.018140 0.166310 -0.984175 -1.418177 -3.576997 -0.007563 1 0 0 0 0 0 0 242967
0.002452 0.018093 0.166161 -1.198868 -1.505576 -3.464592 -0.007594 1 0 0 0 0 0 0 243958
0.002473 0.018011 0.165940 -0.887221 -1.072374 -2.516500 -0.007625 1 0 0 0 0 0 0 244950
0.002490 0.017960 0.165819 -0.800621 -1.414628 -3.735353 -0.007657 1 0 0 0 0 0 0 245965
0.002523 0.017933 0.165668 -1.016984 -1.784841 -3.463607 -0.007689 1 0 0 0 0 0 0 246992
0.002529 0.017886 0.165514 -0.683429 -1.546923 -3.414304 -0.007719 1 0 0 0 0 0 0 247938
0.002583 0.017825 0.165284 -1.276337 -1.350263 -2.399485 -0.007751 1 0 0 0 0 0 0 248981
0.002587 0.017758 0.165157 -0.689738 -1.254061 -3.656257 -0.007782 1 0 0 0 0 0 0 249967
0.002601 0.017684 0.164926 -0.780681 -1.162105 -2.411707 -0.007814 1 0 0 0 0 0 0 250984
0.002617 0.017632 0.164801 -0.798645 -1.431855 -3.678957 -0.007844 1 0 0 0 0 0 0 251962
0.002655 0.017584 0.164655 -1.109350 -1.507920 -3.529903 -0.007875 1 0 0 0 0 0 0 252960
0.002633 0.017503 0.164413 -0.349961 -1.094401 -2.266860 -0.007906 1 0 0 0 0 0 0 253949
0.002666 0.017446 0.164279 -0.998842 -1.358294 -3.547640 -0.007938 1 0 0 0 0 0 0 254964
0.002703 0.017378 0.164040 -1.115577 -1.252561 -2.295455 -0.007970 1 0 0 0 0 0 0 255994
0.002715 0.017346 0.163902 -0.818400 -1.711175 -3.494903 -0.008001 1 0 0 0 0 0 0 256975
0.002754 0.017235 0.163659 -1.140145 -0.713948 -2.241500 -0.008035 1 0 0 0 0 0 0 258054
0.002767 0.017195 0.163519 -0.835186 -1.553545 -3.465277 -0.008065 1 0 0 0 0 0 0 259019
0.002824 0.017135 0.163264 -1.391104 -1.366314 -2.074968 -0.008098 1 0 0 0 0 0 0 260076
0.002840 0.017103 0.163122 -0.911485 -1.730236 -3.406397 -0.008128 1 0 0 0 0 0 0 261038
0.002881 0.016990 0.162873 -1.200531 -0.702067 -2.144678 -0.008160 1 0 0 0 0 0 0 262054
0.002894 0.016950 0.162731 -0.866214 -1.539393 -3.404856 -0.008191 1 0 0 0 0 0 0 263059
0.002951 0.016887 0.162471 -1.414076 -1.336632 -1.992190 -0.008223 1 0 0 0 0 0 0 264085
0.002973 0.016832 0.162317 -1.009840 -1.426427 -3.216257 -0.008252 1 0 0 0 0 0 0 265011
0.003036 0.016759 0.162047 -1.524918 -1.192357 -1.834308 -0.008285 1 0 0 0 0 0 0 266052
0.003052 0.016725 0.161900 -0.971795 -1.669894 -3.286768 -0.008316 1 0 0 0 0 0 0 267071
0.003084 0.016638 0.161629 -1.126145 -1.044284 -1.812918 -0.008348 1 0 0 0 0 0 0 268080
0.003119 0.016597 0.161474 -1.186193 -1.568997 -3.165558 -0.008377 1 0 0 0 0 0 0 269010
0.003149 0.016533 0.161303 -1.125553 -1.323943 -3.093441 -0.008408 1 0 0 0 0 0 0 270008
0.003191 0.016425 0.161015 -1.291101 -0.725087 -1.542489 -0.008441 1 0 0 0 0 0 0 271067
0.003227 0.016379 0.160855 -1.242405 -1.480557 -3.065709 -0.008471 1 0 0 0 0 0 0 272032
0.003301 0.016311 0.160578 -1.735399 -1.255064 -1.670691 -0.008504 1 0 0 0 0 0 0 273089
0.003301 0.016257 0.160423 -0.821054 -1.426532 -3.113974 -0.008534 1 0 0 0 0 0 0 274036
0.003347 0.016182 0.160147 -1.341030 -1.156860 -1.675633 -0.008568 1 0 0 0 0 0 0 275124
0.003359 0.016143 0.159973 -0.960780 -1.610042 -2.859989 -0.008597 1 0 0 0 0 0 0 276041
0.003389 0.016054 0.159709 -1.146456 -0.996592 -1.785137 -0.008629 1 0 0 0 0 0 0 277075
0.003398 0.016012 0.159536 -0.911641 -1.553343 -2.858100 -0.008659 1 0 0 0 0 0 0 278042
0.003416 0.015951 0.159256 -0.999578 -1.360911 -1.562442 -0.008692 1 0 0 0 0 0 0 279087
0.003454 0.015891 0.159104 -1.277819 -1.349868 -3.087630 -0.008722 1 0 0 0 0 0 0 280041
0.003491 0.015812 0.158806 -1.310968 -1.107173 -1.322362 -0.008753 1 0 0 0 0 0 0 281053
0.003503 0.015774 0.158647 -0.974632 -1.605228 -2.956025 -0.008783 1 0 0 0 0 0 0 282009
0.003566 0.015676 0.158379 -1.623494 -0.881257 -1.674930 -0.008816 1 0 0 0 0 0 0 283067
0.003604 0.015629 0.158215 -1.380824 -1.469769 -2.915290 -0.008847 1 0 0 0 0 0 0 284035
0.003679 0.015556 0.157928 -1.829437 -1.185355 -1.402122 -0.008878 1 0 0 0 0 0 0 285050
0.003696 0.015518 0.157769 -1.134771 -1.607593 -2.915306 -0.008908 1 0 0 0 0 0 0 286007
0.003753 0.015450 0.157483 -1.603446 -1.270356 -1.396251 -0.008942 1 0 0 0 0 0 0 287083
0.003785 0.015430 0.157327 -1.324245 -1.861766 -2.934520 -0.008972 1 0 0 0 0 0 0 288037
0.003854 0.015376 0.157042 -1.781971 -1.472076 -1.386337 -0.009004 1 0 0 0 0 0 0 289075
0.003869 0.015339 0.156881 -1.146041 -1.671593 -2.846512 -0.009033 1 0 0 0 0 0 0 290015
0.003888 0.015274 0.156698 -1.122769 -1.308945 -2.696005 -0.009066 1 0 0 0 0 0 0 291069
0.003911 0.015193 0.156405 -1.191628 -1.065661 -1.224702 -0.009095 1 0 0 0 0 0 0 291972
0.003925 0.015131 0.156252 -1.083843 -1.296838 -2.901646 -0.009125 1 0 0 0 0 0 0 292948
0.003937 0.015073 0.156061 -1.037412 -1.357503 -2.558505 -0.009157 1 0 0 0 0 0 0 293957
0.003955 0.014997 0.155761 -1.126816 -1.134492 -1.088729 -0.009188 1 0 0 0 0 0 0 294962
0.003986 0.014955 0.155611 -1.312107 -1.544909 -2.879910 -0.009219 1 0 0 0 0 0 0 295957
0.004005 0.014905 0.155419 -1.183470 -1.495597 -2.515208 -0.009250 1 0 0 0 0 0 0 296948
0.004029 0.014835 0.155118 -1.235480 -1.226135 -1.026447 -0.009282 1 0 0 0 0 0 0 297971
0.004061 0.014793 0.154966 -1.350778 -1.561096 -2.818328 -0.009313 1 0 0 0 0 0 0 298960
0.004080 0.014744 0.154773 -1.208002 -1.495085 -2.446091 -0.009344 1 0 0 0 0 0 0 299947
0.004118 0.014690 0.154576 -1.440335 -1.428222 -2.352842 -0.009375 1 0 0 0 0 0 0 300954
0.004156 0.014616 0.154270 -1.466681 -1.166799 -0.891860 -0.009407 1 0 0 0 0 0 0 301960
0.004172 0.014555 0.154112 -1.194800 -1.299919 -2.665837 -0.009438 1 0 0 0 0 0 0 302954
0.004201 0.014514 0.153918 -1.345871 -1.572450 -2.376726 -0.009469 1 0 0 0 0 0 0 303948
0.004243 0.014463 0.153720 -1.540817 -1.479428 -2.273628 -0.009500 1 0 0 0 0 0 0 304956
0.004284 0.014392 0.153411 -1.545197 -1.196029 -0.794721 -0.009532 1 0 0 0 0 0 0 305960
0.004300 0.014331 0.153251 -1.234654 -1.297798 -2.574899 -0.009563 1 0 0 0 0 0 0 306956
0.004306 0.014294 0.153064 -1.073985 -1.622579 -2.389254 -0.009594 1 0 0 0 0 0 0 307945
0.004319 0.014231 0.152760 -1.152430 -1.322888 -0.832752 -0.009626 1 0 0 0 0 0 0 308974
0.004348 0.014189 0.152604 -1.377492 -1.559931 -2.589503 -0.009657 1 0 0 0 0 0 0 309959
0.004349 0.014123 0.152424 -1.034717 -1.264053 -2.437035 -0.009688 1 0 0 0 0 0 0 310947
0.004371 0.014079 0.152218 -1.273241 -1.525715 -2.078355 -0.009719 1 0 0 0 0 0 0 311956
0.004386 0.014032 0.152021 -1.221835 -1.505456 -2.135015 -0.009750 1 0 0 0 0 0 0 312960
0.004406 0.013961 0.151709 -1.280778 -1.204095 -0.625099 -0.009782 1 0 0 0 0 0 0 313956
0.004413 0.013923 0.151559 -1.127537 -1.582986 -2.570641 -0.009813 1 0 0 0 0 0 0 314967
0.004436 0.013891 0.151365 -1.334587 -1.714580 -2.180348 -0.009844 1 0 0 0 0 0 0 315965
0.004435 0.013831 0.151167 -1.029437 -1.354964 -2.068608 -0.009875 1 0 0 0 0 0 0 316935
0.004438 0.013774 0.150971 -1.067320 -1.369509 -2.079009 -0.009907 1 0 0 0 0 0 0 317964
0.004461 0.013735 0.150757 -1.323133 -1.595281 -1.820426 -0.009938 1 0 0 0 0 0 0 318959
0.004495 0.013641 0.150448 -1.510333 -0.895527 -0.538890 -0.009970 1 0 0 0 0 0 0 319976
0.004504 0.013598 0.150297 -1.208396 -1.485108 -2.448248 -0.010001 1 0 0 0 0 0 0 320963
0.004535 0.013543 0.150111 -1.463037 -1.395438 -2.181275 -0.010032 1 0 0 0 0 0 0 321963
0.004530 0.013491 0.149904 -1.033439 -1.416027 -1.850888 -0.010063 1 0 0 0 0 0 0 322965
0.004532 0.013439 0.149703 -1.076901 -1.415573 -1.885966 -0.010095 1 0 0 0 0 0 0 323969
0.004531 0.013406 0.149493 -1.043049 -1.673130 -1.761307 -0.010125 1 0 0 0 0 0 0 324955
0.004534 0.013364 0.149290 -1.104365 -1.568880 -1.825954 -0.010156 1 0 0 0 0 0 0 325938
0.004522 0.013298 0.149086 -0.914914 -1.251995 -1.784366 -0.010187 1 0 0 0 0 0 0 326934
0.004537 0.013254 0.148865 -1.240416 -1.500804 -1.552376 -0.010219 1 0 0 0 0 0 0 327961
0.004548 0.013206 0.148657 -1.237175 -1.473988 -1.680434 -0.010251 1 0 0 0 0 0 0 328964
0.004534 0.013157 0.148438 -0.909157 -1.464017 -1.528293 -0.010281 1 0 0 0 0 0 0 329933
0.004531 0.013107 0.148230 -1.022717 -1.437410 -1.644443 -0.010313 1 0 0 0 0 0 0 330963
0.004556 0.013050 0.148018 -1.400533 -1.350934 -1.580762 -0.010346 1 0 0 0 0 0 0 332032
0.004566 0.013015 0.147802 -1.250521 -1.625912 -1.499692 -0.010378 1 0 0 0 0 0 0 333030
0.004557 0.012953 0.147589 -0.998464 -1.300271 -1.520838 -0.010408 1 0 0 0 0 0 0 334006
0.004574 0.012914 0.147389 -1.306425 -1.557037 -1.663776 -0.010440 1 0 0 0 0 0 0 335023
0.004569 0.012849 0.147183 -1.052648 -1.251104 -1.581263 -0.010471 1 0 0 0 0 0 0 336030
0.004563 0.012810 0.146968 -1.030347 -1.550284 -1.441968 -0.010502 1 0 0 0 0 0 0 337006
0.004542 0.012768 0.146770 -0.821446 -1.553329 -1.626402 -0.010533 1 0 0 0 0 0 0 338005
0.004535 0.012720 0.146569 -0.985022 -1.467161 -1.595482 -0.010567 1 0 0 0 0 0 0 339073
0.004518 0.012651 0.146362 -0.870212 -1.179678 -1.483369 -0.010597 1 0 0 0 0 0 0 340038
0.004513 0.012590 0.146157 -1.018783 -1.245393 -1.484895 -0.010627 1 0 0 0 0 0 0 341007
0.004492 0.012537 0.145962 -0.823940 -1.361378 -1.598395 -0.010659 1 0 0 0 0 0 0 342029
0.004485 0.012483 0.145762 -0.987078 -1.356580 -1.522201 -0.010690 1 0 0 0 0 0 0 343025
0.004485 0.012429 0.145560 -1.096835 -1.348363 -1.463817 -0.010721 1 0 0 0 0 0 0 344007
0.004488 0.012374 0.145356 -1.156335 -1.342963 -1.422586 -0.010752 1 0 0 0 0 0 0 345006
0.004465 0.012345 0.145150 -0.817774 -1.663767 -1.363129 -0.010783 1 0 0 0 0 0 0 346005
0.004456 0.012303 0.144944 -0.980819 -1.534377 -1.345857 -0.010815 1 0 0 0 0 0 0 347020
0.004417 0.012241 0.144742 -0.585206 -1.271153 -1.370417 -0.010846 1 0 0 0 0 0 0 348005
0.004400 0.012184 0.144538 -0.852097 -1.291438 -1.340597 -0.010923 1 0 0 0 0 0 0 350485
0.004338 0.012033 0.144006 -0.265366 -0.061209 3.001443 -0.010943 1 0 0 0 0 0 0 351113
0.004351 0.012007 0.143880 -1.199450 -1.563324 -1.834994 -0.010971 1 0 0 0 0 0 0 352023
0.004321 0.011951 0.143710 -0.731648 -1.322955 -1.720974 -0.011002 1 0 0 0 0 0 0 353023
0.004287 0.011899 0.143527 -0.630760 -1.353081 -1.529994 -0.011034 1 0 0 0 0 0 0 354044
0.004251 0.011850 0.143339 -0.594671 -1.387728 -1.423769 -0.011066 1 0 0 0 0 0 0 355065
0.004253 0.011815 0.143145 -1.084072 -1.572952 -1.318743 -0.011096 1 0 0 0 0 0 0 356032
0.004235 0.011775 0.142952 -0.877340 -1.520190 -1.300094 -0.011128 1 0 0 0 0 0 0 357032
0.004208 0.011732 0.142759 -0.727807 -1.477701 -1.280085 -0.011158 1 0 0 0 0 0 0 358006
0.004181 0.011668 0.142578 -0.728230 -1.197437 -1.407544 -0.011191 1 0 0 0 0 0 0 359051
0.004150 0.011613 0.142390 -0.652704 -1.278829 -1.308221 -0.011221 1 0 0 0 0 0 0 360029
0.004137 0.011557 0.142189 -0.891940 -1.277080 -1.112213 -0.011252 1 0 0 0 0 0 0 361003
0.004112 0.011507 0.141992 -0.758255 -1.341989 -1.127068 -0.011283 1 0 0 0 0 0 0 362003
0.004087 0.011440 0.141809 -0.745183 -1.122647 -1.279844 -0.011318 1 0 0 0 0 0 0 363107
0.004071 0.011397 0.141598 -0.863583 -1.422156 -0.912062 -0.011347 1 0 0 0 0 0 0 364039
0.004051 0.011334 0.141408 -0.818026 -1.181304 -1.132575 -0.011378 1 0 0 0 0 0 0 365041
0.004029 0.011261 0.141227 -0.780838 -1.008611 -1.244231 -0.011409 1 0 0 0 0 0 0 366034
0.003999 0.011201 0.141038 -0.678751 -1.164554 -1.126142 -0.011441 1 0 0 0 0 0 0 367056
0.003966 0.011148 0.140845 -0.619372 -1.268710 -1.046566 -0.011471 1 0 0 0 0 0 0 368028
0.003931 0.011098 0.140651 -0.588139 -1.323563 -0.995743 -0.011502 1 0 0 0 0 0 0 369011
0.003895 0.011051 0.140456 -0.571306 -1.350727 -0.957888 -0.011534 1 0 0 0 0 0 0 370027
0.003859 0.011004 0.140260 -0.561598 -1.363282 -0.925089 -0.011566 1 0 0 0 0 0 0 371043
0.003844 0.010953 0.140054 -0.836388 -1.301343 -0.765971 -0.011596 1 0 0 0 0 0 0 372027
0.003824 0.010886 0.139866 -0.803510 -1.078895 -0.950396 -0.011627 1 0 0 0 0 0 0 373013
0.003796 0.010830 0.139673 -0.687049 -1.190804 -0.881627 -0.011659 1 0 0 0 0 0 0 374027
0.003764 0.010779 0.139477 -0.618923 -1.270805 -0.825640 -0.011697 1 0 0 0 0 0 0 375235
0.003728 0.010727 0.139253 -0.567355 -1.270314 -0.409889 -0.011719 1 0 0 0 0 0 0 375945
0.003700 0.010664 0.139084 -0.652036 -1.105286 -1.079539 -0.011750 1 0 0 0 0 0 0 376954
0.003667 0.010608 0.138898 -0.601850 -1.190691 -0.894020 -0.011781 1 0 0 0 0 0 0 377944
0.003633 0.010558 0.138705 -0.568985 -1.256362 -0.758828 -0.011813 1 0 0 0 0 0 0 378953
0.003603 0.010491 0.138521 -0.631112 -1.040849 -0.835061 -0.011844 1 0 0 0 0 0 0 379945
0.003570 0.010434 0.138328 -0.588486 -1.152588 -0.709627 -0.011875 1 0 0 0 0 0 0 380953
0.003542 0.010364 0.138144 -0.639206 -0.980505 -0.780466 -0.011906 1 0 0 0 0 0 0 381944
0.003510 0.010306 0.137951 -0.590467 -1.115721 -0.651575 -0.011938 1 0 0 0 0 0 0 382953
0.003476 0.010254 0.137754 -0.558564 -1.207332 -0.567649 -0.011969 1 0 0 0 0 0 0 383944
0.003447 0.010187 0.137568 -0.620320 -1.004346 -0.667231 -0.012000 1 0 0 0 0 0 0 384953
0.003414 0.010131 0.137374 -0.577501 -1.120511 -0.549913 -0.012031 1 0 0 0 0 0 0 385944
0.003386 0.010061 0.137188 -0.627721 -0.951297 -0.624138 -0.012063 1 0 0 0 0 0 0 386953
0.003354 0.010003 0.136994 -0.578923 -1.086722 -0.495205 -0.012094 1 0 0 0 0 0 0 387943
0.003305 0.009938 0.136818 -0.350224 -0.995073 -0.695205 -0.012125 1 0 0 0 0 0 0 388953
0.003263 0.009882 0.136627 -0.406290 -1.105581 -0.499319 -0.012157 1 0 0 0 0 0 0 389974
0.003230 0.009813 0.136442 -0.530638 -0.930677 -0.530836 -0.012188 1 0 0 0 0 0 0 390953
0.003196 0.009756 0.136248 -0.522003 -1.063353 -0.383472 -0.012219 1 0 0 0 0 0 0 391951
0.003162 0.009707 0.136079 -0.523218 -1.192607 -0.672725 -0.012250 1 0 0 0 0 0 0 392947
0.003112 0.009643 0.135883 -0.298276 -0.992175 -0.328550 -0.012282 1 0 0 0 0 0 0 393966
0.003091 0.009587 0.135703 -0.658613 -1.064994 -0.476369 -0.012313 1 0 0 0 0 0 0 394963
0.003052 0.009500 0.135515 -0.469042 -0.669006 -0.351796 -0.012344 1 0 0 0 0 0 0 395953
0.003017 0.009438 0.135348 -0.477667 -0.932365 -0.593044 -0.012376 1 0 0 0 0 0 0 396965
0.002966 0.009367 0.135152 -0.268421 -0.841703 -0.219703 -0.012407 1 0 0 0 0 0 0 397959
0.002944 0.009307 0.134972 -0.634732 -0.972217 -0.358985 -0.012437 1 0 0 0 0 0 0 398933
0.002901 0.009241 0.134800 -0.384708 -0.894295 -0.458329 -0.012469 1 0 0 0 0 0 0 399947
0.002868 0.009166 0.134622 -0.484580 -0.767218 -0.353381 -0.012500 1 0 0 0 0 0 0 400959
0.002840 0.009087 0.134440 -0.557053 -0.693017 -0.280859 -0.012532 1 0 0 0 0 0 0 401960
0.002794 0.009012 0.134268 -0.323352 -0.718313 -0.363751 -0.012563 1 0 0 0 0 0 0 402961
0.002754 0.008952 0.134077 -0.368656 -0.910536 -0.104360 -0.012595 1 0 0 0 0 0 0 403970
0.002702 0.008886 0.133900 -0.214711 -0.849353 -0.242221 -0.012626 1 0 0 0 0 0 0 404972
0.002644 0.008817 0.133730 -0.114928 -0.793833 -0.302035 -0.012657 1 0 0 0 0 0 0 405973
0.002604 0.008741 0.133551 -0.329154 -0.690822 -0.176621 -0.012688 1 0 0 0 0 0 0 406953
0.002552 0.008667 0.133378 -0.192185 -0.697126 -0.227930 -0.012719 1 0 0 0 0 0 0 407967
0.002494 0.008594 0.133209 -0.095017 -0.699610 -0.240500 -0.012751 1 0 0 0 0 0 0 408971
0.002470 0.008533 0.133038 -0.512427 -0.845028 -0.199118 -0.012782 1 0 0 0 0 0 0 409971
0.002432 0.008448 0.132880 -0.373806 -0.534846 -0.344752 -0.012813 1 0 0 0 0 0 0 410967
0.002381 0.008369 0.132716 -0.188688 -0.576349 -0.246907 -0.012846 1 0 0 0 0 0 0 412031
0.002345 0.008289 0.132539 -0.350796 -0.548440 -0.044520 -0.012878 1 0 0 0 0 0 0 413027
0.002295 0.008213 0.132367 -0.188693 -0.595991 -0.064751 -0.012908 1 0 0 0 0 0 0 414004
0.002239 0.008140 0.132197 -0.079500 -0.620324 -0.064985 -0.012941 1 0 0 0 0 0 0 415052
0.002200 0.008062 0.132017 -0.286399 -0.561103 0.086245 -0.012971 1 0 0 0 0 0 0 416029
0.002150 0.007988 0.131844 -0.147787 -0.589389 0.045141 -0.013002 1 0 0 0 0 0 0 417004
0.002109 0.007932 0.131681 -0.250068 -0.816288 -0.069716 -0.013033 1 0 0 0 0 0 0 418004
0.002057 0.007868 0.131514 -0.115825 -0.732461 0.000091 -0.013065 1 0 0 0 0 0 0 419020
0.002006 0.007783 0.131357 -0.103646 -0.423655 -0.097909 -0.013096 1 0 0 0 0 0 0 420012
0.001970 0.007699 0.131182 -0.289721 -0.410579 0.156015 -0.013127 1 0 0 0 0 0 0 421005
0.001936 0.007638 0.131019 -0.334322 -0.697707 0.058121 -0.013159 1 0 0 0 0 0 0 422030
0.001888 0.007573 0.130851 -0.150785 -0.653086 0.127104 -0.013191 1 0 0 0 0 0 0 423071
0.001839 0.007486 0.130693 -0.111510 -0.365057 0.028770 -0.013221 1 0 0 0 0 0 0 424027
0.001799 0.007424 0.130536 -0.214634 -0.639075 0.039831 -0.013252 1 0 0 0 0 0 0 425005
0.001749 0.007357 0.130370 -0.079312 -0.605164 0.175150 -0.013284 1 0 0 0 0 0 0 426029
0.001719 0.007265 0.130203 -0.331657 -0.260104 0.237107 -0.013316 1 0 0 0 0 0 0 427069
0.001688 0.007201 0.130042 -0.344837 -0.566799 0.189432 -0.013346 1 0 0 0 0 0 0 428027
0.001648 0.007115 0.129887 -0.217774 -0.310793 0.139361 -0.013377 1 0 0 0 0 0 0 429005
0.001598 0.007037 0.129722 -0.061887 -0.376491 0.288226 -0.013408 1 0 0 0 0 0 0 430002
0.001558 0.006979 0.129561 -0.167181 -0.636654 0.266375 -0.013441 1 0 0 0 0 0 0 431060
0.001513 0.006897 0.129406 -0.116319 -0.333907 0.227355 -0.013472 1 0 0 0 0 0 0 432035
0.001475 0.006837 0.129249 -0.196453 -0.581944 0.267114 -0.013503 1 0 0 0 0 0 0 433037
0.001406 0.006778 0.129093 0.212889 -0.601852 0.284503 -0.013534 1 0 0 0 0 0 0 434034
0.001362 0.006710 0.128947 -0.063777 -0.497403 0.175163 -0.013567 1 0 0 0 0 0 0 435083
0.001316 0.006624 0.128797 -0.054500 -0.218076 0.253254 -0.013597 1 0 0 0 0 0 0 436057
0.001263 0.006546 0.128633 0.042793 -0.292324 0.465005 -0.013628 1 0 0 0 0 0 0 437027
0.001227 0.006470 0.128484 -0.164378 -0.315026 0.312736 -0.013659 1 0 0 0 0 0 0 438042
0.001194 0.006413 0.128330 -0.216348 -0.557135 0.401791 -0.013691 1 0 0 0 0 0 0 439066
0.001154 0.006332 0.128176 -0.118220 -0.252889 0.430264 -0.013721 1 0 0 0 0 0 0 440030
0.001105 0.006260 0.128041 0.016145 -0.321835 0.208850 -0.013752 1 0 0 0 0 0 0 441003
0.001050 0.006189 0.127882 0.101526 -0.339723 0.521212 -0.013784 1 0 0 0 0 0 0 442026
0.001014 0.006117 0.127735 -0.117200 -0.312806 0.425756 -0.013815 1 0 0 0 0 0 0 443020
0.000967 0.006049 0.127603 0.010475 -0.352222 0.252402 -0.013845 1 0 0 0 0 0 0 444001
0.000920 0.005962 0.127456 0.032071 -0.099580 0.440908 -0.013878 1 0 0 0 0 0 0 445030
0.000887 0.005882 0.127314 -0.149118 -0.146374 0.435565 -0.013909 1 0 0 0 0 0 0 446025
0.000842 0.005811 0.127183 0.003037 -0.245622 0.308717 -0.013941 1 0 0 0 0 0 0 447063
0.000805 0.005756 0.127034 -0.078129 -0.471096 0.550165 -0.013971 1 0 0 0 0 0 0 448029
0.000763 0.005677 0.126881 -0.018036 -0.160120 0.652890 -0.014002 1 0 0 0 0 0 0 449009
0.000713 0.005606 0.126747 0.095927 -0.223472 0.457656 -0.014034 1 0 0 0 0 0 0 450026
0.000679 0.005533 0.126608 -0.093765 -0.203103 0.511648 -0.014066 1 0 0 0 0 0 0 451052
0.000634 0.005466 0.126478 0.047491 -0.247741 0.427133 -0.014096 1 0 0 0 0 0 0 452009
0.000588 0.005380 0.126332 0.074555 -0.002778 0.655442 -0.014128 1 0 0 0 0 0 0 453028
0.000537 0.005306 0.126199 0.157960 -0.115854 0.529092 -0.014158 1 0 0 0 0 0 0 454009
0.000488 0.005217 0.126052 0.139509 0.077308 0.732568 -0.014191 1 0 0 0 0 0 0 455042
0.000450 0.005157 0.125928 0.012106 -0.262404 0.473374 -0.014221 1 0 0 0 0 0 0 456007
0.000422 0.005090 0.125793 -0.132543 -0.203149 0.614665 -0.014253 1 0 0 0 0 0 0 457026
0.000380 0.005025 0.125665 0.046267 -0.211995 0.573196 -0.014283 1 0 0 0 0 0 0 458006
0.000316 0.004946 0.125529 0.350888 -0.014828 0.687448 -0.014316 1 0 0 0 0 0 0 459066
0.000276 0.004871 0.125389 0.087387 -0.025995 0.770385 -0.014344 1 0 0 0 0 0 0 459951
0.000223 0.004820 0.125247 0.246364 -0.341360 0.838929 -0.014375 1 0 0 0 0 0 0 460941
0.000168 0.004764 0.125116 0.286938 -0.289605 0.734507 -0.014406 1 0 0 0 0 0 0 461952
0.000138 0.004682 0.124989 -0.022521 0.067198 0.682720 -0.014437 1 0 0 0 0 0 0 462941
0.000081 0.004595 0.124854 0.304491 0.183512 0.820668 -0.014469 1 0 0 0 0 0 0 463951
0.000025 0.004521 0.124725 0.338310 0.042736 0.779516 -0.014500 1 0 0 0 0 0 0 464941
-0.000031 0.004452 0.124598 0.346853 -0.041278 0.771556 -0.014531 1 0 0 0 0 0 0 465949
-0.000086 0.004388 0.124471 0.354844 -0.079362 0.785513 -0.014562 1 0 0 0 0 0 0 466941
-0.000122 0.004320 0.124335 0.107225 -0.029672 0.941436 -0.014594 1 0 0 0 0 0 0 467950
-0.000167 0.004255 0.124205 0.215894 -0.057766 0.897471 -0.014625 1 0 0 0 0 0 0 468941
-0.000218 0.004192 0.124078 0.297713 -0.071040 0.888191 -0.014656 1 0 0 0 0 0 0 469951
-0.000270 0.004130 0.123951 0.345822 -0.072355 0.902072 -0.014687 1 0 0 0 0 0 0 470941
-0.000323 0.004068 0.123825 0.375074 -0.067614 0.925326 -0.014719 1 0 0 0 0 0 0 471951
-0.000364 0.004022 0.123708 0.213457 -0.254814 0.824226 -0.014750 1 0 0 0 0 0 0 472943
-0.000411 0.003968 0.123585 0.298373 -0.168300 0.919399 -0.014782 1 0 0 0 0 0 0 473953
-0.000442 0.003907 0.123481 0.109252 -0.060023 0.705503 -0.014813 1 0 0 0 0 0 0 474962
-0.000485 0.003846 0.123363 0.244913 -0.033723 0.894935 -0.014843 1 0 0 0 0 0 0 475931
-0.000534 0.003785 0.123239 0.340435 -0.021399 1.005777 -0.014875 1 0 0 0 0 0 0 476943
-0.000579 0.003707 0.123125 0.323865 0.226232 0.917566 -0.014906 1 0 0 0 0 0 0 477928
-0.000615 0.003652 0.123012 0.204537 -0.046758 0.907996 -0.014938 1 0 0 0 0 0 0 478948
-0.000660 0.003594 0.122891 0.315454 -0.027010 1.050992 -0.014969 1 0 0 0 0 0 0 479953
-0.000696 0.003549 0.122776 0.213742 -0.190966 1.003440 -0.015000 1 0 0 0 0 0 0 480960
-0.000735 0.003479 0.122664 0.256716 0.143040 0.973221 -0.015031 1 0 0 0 0 0 0 481928
-0.000787 0.003433 0.122563 0.437669 -0.131312 0.862173 -0.015063 1 0 0 0 0 0 0 482951
-0.000839 0.003380 0.122445 0.474010 -0.055172 1.088978 -0.015095 1 0 0 0 0 0 0 483969
-0.000878 0.003338 0.122331 0.314152 -0.185174 1.082105 -0.015126 1 0 0 0 0 0 0 484969
-0.000944 0.003292 0.122219 0.649808 -0.134741 1.085209 -0.015157 1 0 0 0 0 0 0 485967
-0.000989 0.003253 0.122107 0.436570 -0.222675 1.103191 -0.015188 1 0 0 0 0 0 0 486967
-0.001019 0.003200 0.122007 0.223645 -0.038743 0.977921 -0.015219 1 0 0 0 0 0 0 487968
-0.001061 0.003144 0.121889 0.354846 0.037484 1.214138 -0.015251 1 0 0 0 0 0 0 488974
-0.001108 0.003088 0.121797 0.455436 0.060566 0.930984 -0.015282 1 0 0 0 0 0 0 489971
-0.001145 0.003044 0.121692 0.330691 -0.094873 1.085697 -0.015314 1 0 0 0 0 0 0 490990
-0.001189 0.002992 0.121573 0.429804 0.000931 1.313796 -0.015346 1 0 0 0 0 0 0 492015
-0.001237 0.002938 0.121480 0.507441 0.054063 1.016965 -0.015376 1 0 0 0 0 0 0 492966
-0.001274 0.002896 0.121375 0.370515 -0.084255 1.165732 -0.015407 1 0 0 0 0 0 0 493968
-0.001305 0.002859 0.121265 0.287695 -0.169055 1.258732 -0.015438 1 0 0 0 0 0 0 494967
-0.001361 0.002799 0.121166 0.604266 0.151520 1.165961 -0.015471 1 0 0 0 0 0 0 496027
-0.001401 0.002753 0.121058 0.448447 -0.005501 1.280230 -0.015502 1 0 0 0 0 0 0 497002
-0.001447 0.002702 0.120969 0.524110 0.060021 1.071840 -0.015533 1 0 0 0 0 0 0 498003
-0.001482 0.002661 0.120865 0.399257 -0.059343 1.264330 -0.015565 1 0 0 0 0 0 0 499019
-0.001526 0.002612 0.120777 0.505898 0.040545 1.095701 -0.015596 1 0 0 0 0 0 0 500002
-0.001561 0.002573 0.120674 0.398232 -0.060458 1.303261 -0.015627 1 0 0 0 0 0 0 501000
-0.001622 0.002529 0.120565 0.756490 0.000249 1.422738 -0.015659 1 0 0 0 0 0 0 502026
-0.001660 0.002474 0.120465 0.491848 0.154594 1.334646 -0.015690 1 0 0 0 0 0 0 503016
-0.001710 0.002436 0.120368 0.636611 -0.044600 1.320889 -0.015722 1 0 0 0 0 0 0 504049
-0.001742 0.002385 0.120272 0.422358 0.126083 1.315926 -0.015753 1 0 0 0 0 0 0 505034
-0.001789 0.002348 0.120176 0.608066 -0.050923 1.344366 -0.015783 1 0 0 0 0 0 0 506001
-0.001838 0.002301 0.120060 0.657445 0.082395 1.638710 -0.015815 1 0 0 0 0 0 0 507037
-0.001875 0.002264 0.119977 0.522774 -0.022991 1.238557 -0.015846 1 0 0 0 0 0 0 508027
-0.001919 0.002217 0.119866 0.600520 0.110293 1.609063 -0.015877 1 0 0 0 0 0 0 509022
-0.001966 0.002165 0.119775 0.671749 0.186080 1.394538 -0.015908 1 0 0 0 0 0 0 510002
-0.002021 0.002129 0.119680 0.782726 -0.001790 1.444417 -0.015940 1 0 0 0 0 0 0 511039
-0.002042 0.002093 0.119596 0.363041 -0.006472 1.335137 -0.015971 1 0 0 0 0 0 0 512025
-0.002083 0.002064 0.119504 0.592853 -0.105618 1.450038 -0.016002 1 0 0 0 0 0 0 513000
-0.002111 0.002018 0.119410 0.440171 0.130291 1.503901 -0.016033 1 0 0 0 0 0 0 514009
-0.002155 0.001984 0.119314 0.656993 -0.011486 1.554865 -0.016066 1 0 0 0 0 0 0 515048
-0.002184 0.001935 0.119219 0.483022 0.187298 1.574507 -0.016097 1 0 0 0 0 0 0 516036
-0.002216 0.001915 0.119134 0.517779 -0.157088 1.474059 -0.016128 1 0 0 0 0 0 0 517031
-0.002257 0.001877 0.119052 0.651101 0.042854 1.433399 -0.016159 1 0 0 0 0 0 0 518033
-0.002290 0.001843 0.118951 0.552949 0.012342 1.707132 -0.016191 1 0 0 0 0 0 0 519043
-0.002336 0.001816 0.118852 0.741312 -0.075157 1.718262 -0.016220 1 0 0 0 0 0 0 520000
-0.002385 0.001776 0.118766 0.797237 0.108925 1.583334 -0.016253 1 0 0 0 0 0 0 521033
-0.002421 0.001741 0.118695 0.657223 0.048123 1.396563 -0.016284 1 0 0 0 0 0 0 522023
-0.002451 0.001710 0.118597 0.558490 0.015328 1.742436 -0.016315 1 0 0 0 0 0 0 523020
-0.002491 0.001666 0.118511 0.693008 0.172056 1.645641 -0.016345 1 0 0 0 0 0 0 524000
-0.002529 0.001649 0.118428 0.682666 -0.140026 1.609529 -0.016377 1 0 0 0 0 0 0 525000
-0.002572 0.001612 0.118348 0.773068 0.078093 1.603936 -0.016409 1 0 0 0 0 0 0 526021
-0.002606 0.001580 0.118247 0.651875 0.057193 1.890312 -0.016440 1 0 0 0 0 0 0 527038
-0.002635 0.001550 0.118170 0.594051 0.026920 1.621143 -0.016471 1 0 0 0 0 0 0 528032
-0.002666 0.001539 0.118091 0.632492 -0.217813 1.647290 -0.016502 1 0 0 0 0 0 0 529006
-0.002688 0.001501 0.118002 0.513737 0.107768 1.805122 -0.016534 1 0 0 0 0 0 0 530020
-0.002712 0.001469 0.117929 0.525264 0.081172 1.620710 -0.016566 1 0 0 0 0 0 0 531060
-0.002753 0.001443 0.117840 0.771746 0.000975 1.829757 -0.016596 1 0 0 0 0 0 0 532023
-0.002786 0.001417 0.117768 0.694845 0.006935 1.658973 -0.016627 1 0 0 0 0 0 0 533006
-0.002815 0.001390 0.117701 0.637190 0.018431 1.586670 -0.016659 1 0 0 0 0 0 0 534022
-0.002840 0.001362 0.117605 0.593152 0.035165 1.985701 -0.016691 1 0 0 0 0 0 0 535041
-0.002865 0.001335 0.117531 0.591875 0.038505 1.768913 -0.016721 1 0 0 0 0 0 0 536020
-0.002902 0.001294 0.117452 0.758184 0.222796 1.811279 -0.016752 1 0 0 0 0 0 0 537004
-0.002932 0.001260 0.117383 0.699141 0.159749 1.709847 -0.016784 1 0 0 0 0 0 0 538018
-0.002964 0.001247 0.117307 0.723596 -0.115078 1.818999 -0.016815 1 0 0 0 0 0 0 539038
-0.002993 0.001227 0.117239 0.679908 -0.046998 1.739586 -0.016846 1 0 0 0 0 0 0 540020
-0.003031 0.001190 0.117163 0.818411 0.188972 1.853589 -0.016877 1 0 0 0 0 0 0 541003
-0.003062 0.001158 0.117095 0.746337 0.154202 1.778851 -0.016909 1 0 0 0 0 0 0 542044
-0.003095 0.001145 0.117019 0.764256 -0.106002 1.897375 -0.016941 1 0 0 0 0 0 0 543052
-0.003135 0.001112 0.116940 0.881317 0.146725 1.963681 -0.016969 1 0 0 0 0 0 0 543939
-0.003155 0.001096 0.116882 0.629841 -0.038154 1.718298 -0.017000 1 0 0 0 0 0 0 544948
-0.003189 0.001061 0.116809 0.796781 0.194020 1.900818 -0.017031 1 0 0 0 0 0 0 545938
-0.003218 0.001030 0.116742 0.754275 0.170297 1.861552 -0.017063 1 0 0 0 0 0 0 546948
-0.003244 0.001001 0.116677 0.722503 0.147705 1.849185 -0.017094 1 0 0 0 0 0 0 547938
-0.003274 0.000990 0.116602 0.774090 -0.092076 2.000574 -0.017125 1 0 0 0 0 0 0 548946
-0.003300 0.000972 0.116535 0.746634 -0.005938 1.937670 -0.017156 1 0 0 0 0 0 0 549938
-0.003325 0.000949 0.116470 0.729387 0.060842 1.916158 -0.017188 1 0 0 0 0 0 0 550948
-0.003350 0.000924 0.116405 0.722972 0.099585 1.920247 -0.017219 1 0 0 0 0 0 0 551937
-0.003373 0.000898 0.116341 0.722853 0.122399 1.934339 -0.017250 1 0 0 0 0 0 0 552947
-0.003397 0.000872 0.116277 0.726031 0.137092 1.951959 -0.017281 1 0 0 0 0 0 0 553938
-0.003408 0.000859 0.116224 0.569273 -0.028048 1.827319 -0.017313 1 0 0 0 0 0 0 554948
-0.003425 0.000839 0.116164 0.635004 0.048215 1.924039 -0.017344 1 0 0 0 0 0 0 555938
-0.003445 0.000816 0.116102 0.686475 0.104807 1.982681 -0.017375 1 0 0 0 0 0 0 556948
-0.003467 0.000791 0.116038 0.717477 0.137773 2.016952 -0.017406 1 0 0 0 0 0 0 557942
-0.003495 0.000782 0.115995 0.821091 -0.075833 1.771146 -0.017437 1 0 0 0 0 0 0 558942
-0.003526 0.000782 0.115928 0.863405 -0.202131 2.082645 -0.017469 1 0 0 0 0 0 0 559949
-0.003553 0.000769 0.115862 0.826986 -0.039741 2.099105 -0.017500 1 0 0 0 0 0 0 560953
-0.003584 0.000766 0.115819 0.890407 -0.166079 1.836966 -0.017532 1 0 0 0 0 0 0 561960
-0.003611 0.000752 0.115762 0.846247 -0.017511 1.998259 -0.017563 1 0 0 0 0 0 0 562955
-0.003624 0.000744 0.115711 0.661677 -0.094142 1.945940 -0.017594 1 0 0 0 0 0 0 563959
-0.003660 0.000732 0.115661 0.957752 -0.031093 1.944376 -0.017625 1 0 0 0 0 0 0 564956
-0.003689 0.000712 0.115602 0.906629 0.070589 2.081550 -0.017657 1 0 0 0 0 0 0 565956
-0.003703 0.000702 0.115551 0.706041 -0.043075 2.009536 -0.017688 1 0 0 0 0 0 0 566954
-0.003704 0.000680 0.115513 0.522485 0.112630 1.838676 -0.017719 1 0 0 0 0 0 0 567954
-0.003734 0.000660 0.115468 0.888170 0.103456 1.934513 -0.017750 1 0 0 0 0 0 0 568954
-0.003748 0.000650 0.115421 0.721047 -0.023961 1.973709 -0.017781 1 0 0 0 0 0 0 569926
-0.003773 0.000649 0.115384 0.847964 -0.157965 1.870981 -0.017813 1 0 0 0 0 0 0 570955
-0.003796 0.000635 0.115329 0.849898 -0.001286 2.102177 -0.017845 1 0 0 0 0 0 0 571974
-0.003826 0.000633 0.115288 0.936700 -0.129534 1.948875 -0.017876 1 0 0 0 0 0 0 572970
-0.003839 0.000631 0.115243 0.745832 -0.157120 2.006433 -0.017907 1 0 0 0 0 0 0 573969
-0.003876 0.000622 0.115196 1.031911 -0.052008 2.065475 -0.017938 1 0 0 0 0 0 0 574964
-0.003893 0.000617 0.115148 0.817608 -0.101092 2.080243 -0.017970 1 0 0 0 0 0 0 575969
-0.003919 0.000619 0.115110 0.919672 -0.193690 1.968491 -0.018001 1 0 0 0 0 0 0 576966
-0.003931 0.000620 0.115066 0.749784 -0.189861 2.051516 -0.018032 1 0 0 0 0 0 0 577965
-0.003954 0.000624 0.115030 0.888894 -0.241010 1.975844 -0.018063 1 0 0 0 0 0 0 578965
-0.003965 0.000626 0.114986 0.739560 -0.215094 2.072499 -0.018096 1 0 0 0 0 0 0 580024
-0.004000 0.000618 0.114939 1.047568 -0.082211 2.146854 -0.018128 1 0 0 0 0 0 0 581027
-0.004011 0.000597 0.114902 0.781571 0.110715 2.022884 -0.018158 1 0 0 0 0 0 0 581997
-0.004034 0.000591 0.114868 0.911788 -0.061055 1.991083 -0.018190 1 0 0 0 0 0 0 583015
-0.004063 0.000592 0.114835 1.007515 -0.174853 1.988578 -0.018221 1 0 0 0 0 0 0 584024
-0.004076 0.000592 0.114792 0.818638 -0.177913 2.120843 -0.018252 1 0 0 0 0 0 0 584998
-0.004100 0.000597 0.114756 0.947151 -0.232097 2.063675 -0.018283 1 0 0 0 0 0 0 585997
-0.004111 0.000599 0.114713 0.792870 -0.207783 2.166549 -0.018316 1 0 0 0 0 0 0 587061
-0.004134 0.000604 0.114676 0.939955 -0.248443 2.098327 -0.018346 1 0 0 0 0 0 0 588030
-0.004163 0.000611 0.114642 1.039277 -0.275130 2.072281 -0.018377 1 0 0 0 0 0 0 588998
-0.004171 0.000597 0.114610 0.788130 -0.005531 2.051713 -0.018408 1 0 0 0 0 0 0 590001
-0.004192 0.000594 0.114578 0.938804 -0.122871 2.069593 -0.018441 1 0 0 0 0 0 0 591056
-0.004220 0.000597 0.114545 1.046714 -0.207928 2.085424 -0.018471 1 0 0 0 0 0 0 592022
-0.004233 0.000598 0.114503 0.864650 -0.196609 2.223840 -0.018502 1 0 0 0 0 0 0 593024
-0.004252 0.000586 0.114477 0.933301 -0.016795 2.025757 -0.018534 1 0 0 0 0 0 0 594022
-0.004266 0.000597 0.114458 0.889769 -0.304466 1.936693 -0.018565 1 0 0 0 0 0 0 595034
-0.004272 0.000602 0.114420 0.773500 -0.260976 2.178921 -0.018595 1 0 0 0 0 0 0 595999
-0.004292 0.000609 0.114386 0.954454 -0.278655 2.173885 -0.018627 1 0 0 0 0 0 0 597011
-0.004315 0.000600 0.114363 1.009935 -0.066131 2.027412 -0.018659 1 0 0 0 0 0 0 598031
-0.004343 0.000599 0.114334 1.098345 -0.160754 2.111769 -0.018691 1 0 0 0 0 0 0 599047
-0.004344 0.000612 0.114304 0.754306 -0.343418 2.139449 -0.018721 1 0 0 0 0 0 0 600031
-0.004361 0.000622 0.114272 0.941521 -0.337796 2.177634 -0.018753 1 0 0 0 0 0 0 601026
-0.004382 0.000614 0.114250 1.013476 -0.100407 2.057347 -0.018784 1 0 0 0 0 0 0 602033
-0.004410 0.000615 0.114221 1.111667 -0.181016 2.151870 -0.018816 1 0 0 0 0 0 0 603049
-0.004422 0.000615 0.114180 0.929502 -0.184993 2.328804 -0.018846 1 0 0 0 0 0 0 604001
-0.004429 0.000615 0.114166 0.843332 -0.186613 1.999649 -0.018877 1 0 0 0 0 0 0 605001
-0.004449 0.000619 0.114139 1.014094 -0.241643 2.140945 -0.018908 1 0 0 0 0 0 0 605996
-0.004453 0.000604 0.114110 0.822030 0.007452 2.201761 -0.018940 1 0 0 0 0 0 0 607015
-0.004460 0.000614 0.114090 0.848514 -0.290688 2.104779 -0.018970 1 0 0 0 0 0 0 607995
-0.004481 0.000622 0.114061 1.029996 -0.315313 2.211158 -0.019002 1 0 0 0 0 0 0 609019
-0.004503 0.000614 0.114040 1.081817 -0.090835 2.124931 -0.019033 1 0 0 0 0 0 0 609999
-0.004519 0.000627 0.114022 1.012613 -0.348321 2.086381 -0.019067 1 0 0 0 0 0 0 611089
-0.004526 0.000633 0.113985 0.881456 -0.289935 2.346559 -0.019096 1 0 0 0 0 0 0 612024
-0.004530 0.000636 0.113973 0.836779 -0.245574 2.058643 -0.019127 1 0 0 0 0 0 0 613025
-0.004549 0.000642 0.113946 1.029546 -0.276079 2.215612 -0.019159 1 0 0 0 0 0 0 614021
-0.004558 0.000645 0.113938 0.937661 -0.243625 2.011972 -0.019191 1 0 0 0 0 0 0 615060
-0.004562 0.000646 0.113904 0.843478 -0.219313 2.332642 -0.019221 1 0 0 0 0 0 0 616021
-0.004580 0.000651 0.113870 1.041840 -0.264623 2.367009 -0.019252 1 0 0 0 0 0 0 617004
-0.004590 0.000653 0.113859 0.952575 -0.239793 2.088951 -0.019283 1 0 0 0 0 0 0 618003
-0.004600 0.000671 0.113844 0.946864 -0.447555 2.111926 -0.019315 1 0 0 0 0 0 0 619035
-0.004617 0.000668 0.113828 1.044131 -0.182364 2.139315 -0.019355 1 0 0 0 0 0 0 620307
-0.004642 0.000670 0.113801 1.168697 -0.234642 2.298287 -0.019377 1 0 0 0 0 0 0 621022
-0.004637 0.000667 0.113783 0.785174 -0.168866 2.208003 -0.019408 1 0 0 0 0 0 0 622004
-0.004639 0.000682 0.113766 0.848614 -0.408223 2.188585 -0.019440 1 0 0 0 0 0 0 623034
-0.004652 0.000677 0.113749 1.000475 -0.164153 2.190164 -0.019471 1 0 0 0 0 0 0 624022
-0.004664 0.000692 0.113733 0.999153 -0.398062 2.194253 -0.019502 1 0 0 0 0 0 0 625003
-0.004682 0.000686 0.113716 1.085779 -0.159810 2.203133 -0.019533 1 0 0 0 0 0 0 626004
-0.004695 0.000700 0.113700 1.048789 -0.397374 2.209854 -0.019566 1 0 0 0 0 0 0 627052
-0.004696 0.000690 0.113674 0.873155 -0.103521 2.342073 -0.019593 1 0 0 0 0 0 0 627937
-0.004701 0.000702 0.113654 0.921874 -0.364050 2.282424 -0.019625 1 0 0 0 0 0 0 628945
-0.004704 0.000708 0.113648 0.898221 -0.314915 2.112556 -0.019656 1 0 0 0 0 0 0 629937
-0.004722 0.000715 0.113624 1.096090 -0.326478 2.332771 -0.019687 1 0 0 0 0 0 0 630945
-0.004732 0.000719 0.113615 1.008627 -0.283472 2.152351 -0.019718 1 0 0 0 0 0 0 631936
-0.004741 0.000737 0.113602 1.004961 -0.481476 2.212175 -0.019750 1 0 0 0 0 0 0 632944
-0.004740 0.000729 0.113577 0.859595 -0.154751 2.374217 -0.019781 1 0 0 0 0 0 0 633936
-0.004739 0.000726 0.113569 0.863264 -0.172659 2.181693 -0.019813 1 0 0 0 0 0 0 634945
-0.004756 0.000728 0.113544 1.085988 -0.253501 2.384587 -0.019844 1 0 0 0 0 0 0 635937
-0.004764 0.000729 0.113536 1.012156 -0.248813 2.197351 -0.019875 1 0 0 0 0 0 0 636946
-0.004769 0.000730 0.113533 0.953276 -0.241680 2.110446 -0.019906 1 0 0 0 0 0 0 637935
-0.004776 0.000747 0.113521 0.982764 -0.462081 2.225089 -0.019938 1 0 0 0 0 0 0 638945
-0.004779 0.000755 0.113517 0.945829 -0.375463 2.138845 -0.019968 1 0 0 0 0 0 0 639935
-0.004793 0.000747 0.113505 1.075645 -0.142063 2.245636 -0.020000 1 0 0 0 0 0 0 640951
-0.004800 0.000743 0.113501 1.006788 -0.173539 2.153932 -0.020031 1 0 0 0 0 0 0 641947
-0.004804 0.000740 0.113499 0.957544 -0.203983 2.112117 -0.020062 1 0 0 0 0 0 0 642942
-0.004792 0.000752 0.113479 0.749302 -0.387513 2.365775 -0.020093 1 0 0 0 0 0 0 643925
-0.004786 0.000758 0.113472 0.810699 -0.333686 2.219090 -0.020125 1 0 0 0 0 0 0 644958
-0.004795 0.000748 0.113458 1.009742 -0.121664 2.294666 -0.020157 1 0 0 0 0 0 0 645953
-0.004805 0.000760 0.113443 1.038881 -0.388494 2.335879 -0.020188 1 0 0 0 0 0 0 646957
-0.004810 0.000766 0.113438 0.987230 -0.339968 2.211993 -0.020219 1 0 0 0 0 0 0 647955
-0.004812 0.000769 0.113436 0.952798 -0.297409 2.158240 -0.020249 1 0 0 0 0 0 0 648924
-0.004814 0.000770 0.113436 0.934549 -0.274403 2.141011 -0.020281 1 0 0 0 0 0 0 649953
-0.004814 0.000771 0.113435 0.925630 -0.262854 2.137194 -0.020313 1 0 0 0 0 0 0 650951
-0.004815 0.000771 0.113435 0.921754 -0.257252 2.138099 -0.020344 1 0 0 0 0 0 0 651963
-0.004826 0.000759 0.113424 1.075081 -0.084270 2.287063 -0.020376 1 0 0 0 0 0 0 652963
-0.004837 0.000769 0.113410 1.081296 -0.372136 2.355481 -0.020407 1 0 0 0 0 0 0 653963
-0.004843 0.000775 0.113405 1.018642 -0.334439 2.240946 -0.020438 1 0 0 0 0 0 0 654955
-0.004846 0.000777 0.113403 0.978945 -0.297363 2.190527 -0.020469 1 0 0 0 0 0 0 655964
-0.004847 0.000779 0.113403 0.958073 -0.277076 2.174303 -0.020501 1 0 0 0 0 0 0 656969
-0.004848 0.000779 0.113402 0.947880 -0.266907 2.170859 -0.020532 1 0 0 0 0 0 0 657966
-0.004848 0.000780 0.113402 0.943338 -0.261980 2.171843 -0.020563 1 0 0 0 0 0 0 658959
-0.004849 0.000780 0.113402 0.941758 -0.259698 2.174401 -0.020594 1 0 0 0 0 0 0 659966
-0.004849 0.000780 0.113402 0.941641 -0.258757 2.177413 -0.020625 1 0 0 0 0 0 0 660960
-0.004849 0.000780 0.113402 0.942275 -0.258468 2.180579 -0.020656 1 0 0 0 0 0 0 661945
-0.004849 0.000780 0.113402 0.943316 -0.258530 2.183843 -0.020687 1 0 0 0 0 0 0 662944
-0.004849 0.000780 0.113402 0.944563 -0.258752 2.187187 -0.020719 1 0 0 0 0 0 0 663960
-0.004849 0.000780 0.113402 0.945902 -0.259062 2.190486 -0.020751 1 0 0 0 0 0 0 664962
-0.004849 0.000780 0.113402 0.947278 -0.259416 2.193785 -0.020782 1 0 0 0 0 0 0 665961
-0.004849 0.000780 0.113402 0.948683 -0.259780 2.197079 -0.020813 1 0 0 0 0 0 0 666962
-0.004849 0.000780 0.113402 0.950092 -0.260165 2.200376 -0.020844 1 0 0 0 0 0 0 667960
-0.004849 0.000780 0.113402 0.951495 -0.260550 2.203671 -0.020876 1 0 0 0 0 0 0 668961
-0.004849 0.000780 0.113402 0.952921 -0.260931 2.206969 -0.020907 1 0 0 0 0 0 0 669959
-0.004849 0.000780 0.113402 0.954348 -0.261320 2.210272 -0.020938 1 0 0 0 0 0 0 670960
-0.004849 0.000780 0.113402 0.955867 -0.261736 2.213792 -0.020971 1 0 0 0 0 0 0 672027
-0.004849 0.000780 0.113402 0.957282 -0.262123 2.217068 -0.021002 1 0 0 0 0 0 0 673020
-0.004849 0.000780 0.113402 0.958673 -0.262504 2.220291 -0.021033 1 0 0 0 0 0 0 673997
-0.004849 0.000780 0.113402 0.960143 -0.262907 2.223695 -0.021065 1 0 0 0 0 0 0 675029
-0.004849 0.000780 0.113402 0.961558 -0.263294 2.226971 -0.021096 1 0 0 0 0 0 0 676022
-0.004849 0.000780 0.113402 0.962984 -0.263685 2.230273 -0.021127 1 0 0 0 0 0 0 677023
-0.004849 0.000780 0.113402 0.964399 -0.264072 2.233552 -0.021158 1 0 0 0 0 0 0 678017
-0.004849 0.000780 0.113402 0.965811 -0.264469 2.236831 -0.021190 1 0 0 0 0 0 0 679013
-0.004849 0.000780 0.113402 0.967219 -0.264845 2.240083 -0.021220 1 0 0 0 0 0 0 679997
-0.004849 0.000780 0.113402 0.968631 -0.265231 2.243353 -0.021251 1 0 0 0 0 0 0 680988
-0.004849 0.000780 0.113402 0.970114 -0.265637 2.246787 -0.021284 1 0 0 0 0 0 0 682029
-0.004849 0.000780 0.113402 0.971561 -0.266033 2.250139 -0.021316 1 0 0 0 0 0 0 683045
-0.004849 0.000780 0.113402 0.972960 -0.266416 2.253378 -0.021346 1 0 0 0 0 0 0 684027
-0.004849 0.000780 0.113402 0.974378 -0.266805 2.256664 -0.021377 1 0 0 0 0 0 0 685023
-0.004849 0.000780 0.113402 0.975807 -0.267196 2.259973 -0.021409 1 0 0 0 0 0 0 686026
-0.004849 0.000780 0.113402 0.977273 -0.267597 2.263367 -0.021441 1 0 0 0 0 0 0 687055
-0.004849 0.000780 0.113402 0.978657 -0.267976 2.266574 -0.021471 1 0 0 0 0 0 0 688027
-0.004849 0.000780 0.113402 0.980026 -0.268361 2.269754 -0.021502 1 0 0 0 0 0 0 688993
-0.004849 0.000780 0.113402 0.981458 -0.268745 2.273062 -0.021533 1 0 0 0 0 0 0 689994
-0.004849 0.000780 0.113402 0.982907 -0.269141 2.276417 -0.021565 1 0 0 0 0 0 0 691011
-0.004849 0.000780 0.113402 0.984308 -0.269524 2.279660 -0.021595 1 0 0 0 0 0 0 691994
-0.004849 0.000780 0.113402 0.985762 -0.269922 2.283028 -0.021627 1 0 0 0 0 0 0 693015
-0.004849 0.000780 0.113402 0.987156 -0.270304 2.286258 -0.021658 1 0 0 0 0 0 0 693994
-0.004849 0.000780 0.113402 0.988632 -0.270708 2.289675 -0.021690 1 0 0 0 0 0 0 695030
-0.004849 0.000780 0.113402 0.990049 -0.271096 2.292958 -0.021721 1 0 0 0 0 0 0 696025
-0.004849 0.000780 0.113402 0.991462 -0.271483 2.296230 -0.021752 1 0 0 0 0 0 0 697017
-0.004849 0.000780 0.113402 0.992865 -0.271867 2.299480 -0.021783 1 0 0 0 0 0 0 698002
-0.004849 0.000780 0.113402 0.994358 -0.272276 2.302937 -0.021816 1 0 0 0 0 0 0 699050
-0.004849 0.000780 0.113402 0.995708 -0.272655 2.306074 -0.021846 1 0 0 0 0 0 0 700003
-0.004849 0.000780 0.113402 0.997157 -0.273043 2.309422 -0.021877 1 0 0 0 0 0 0 701016
-0.004849 0.000780 0.113402 0.998560 -0.273427 2.312668 -0.021908 1 0 0 0 0 0 0 702000
-0.004849 0.000780 0.113402 1.000030 -0.273829 2.316073 -0.021940 1 0 0 0 0 0 0 703032
-0.004849 0.000780 0.113402 1.001409 -0.274206 2.319266 -0.021970 1 0 0 0 0 0 0 704000
-0.004849 0.000780 0.113402 1.002856 -0.274603 2.322618 -0.022002 1 0 0 0 0 0 0 705016
-0.004849 0.000780 0.113402 1.004257 -0.274986 2.325864 -0.022033 1 0 0 0 0 0 0 706000
-0.004849 0.000780 0.113402 1.005724 -0.275388 2.329262 -0.022065 1 0 0 0 0 0 0 707030
-0.004849 0.000780 0.113402 1.007105 -0.275766 2.332458 -0.022095 1 0 0 0 0 0 0 707999
-0.004849 0.000780 0.113402 1.008550 -0.276162 2.335807 -0.022127 1 0 0 0 0 0 0 709014
-0.004849 0.000780 0.113402 1.009968 -0.276560 2.339099 -0.022158 1 0 0 0 0 0 0 710014
-0.004849 0.000780 0.113402 1.011452 -0.276958 2.342529 -0.022191 1 0 0 0 0 0 0 711052
-0.004849 0.000780 0.113402 1.012734 -0.277307 2.345463 -0.022219 1 0 0 0 0 0 0 711943
-0.004849 0.000780 0.113402 1.014135 -0.277691 2.348737 -0.022250 1 0 0 0 0 0 0 712934
-0.004849 0.000780 0.113402 1.015571 -0.278085 2.352066 -0.022281 1 0 0 0 0 0 0 713943
-0.004849 0.000780 0.113402 1.016981 -0.278471 2.355332 -0.022312 1 0 0 0 0 0 0 714933
-0.004849 0.000780 0.113402 1.018420 -0.278865 2.358664 -0.022344 1 0 0 0 0 0 0 715943
-0.004849 0.000780 0.113402 1.019830 -0.279251 2.361930 -0.022375 1 0 0 0 0 0 0 716933
-0.004849 0.000780 0.113402 1.021267 -0.279644 2.365258 -0.022406 1 0 0 0 0 0 0 717942
-0.004837 0.000793 0.113413 0.867782 -0.450742 2.221632 -0.022437 1 0 0 0 0 0 0 718932
-0.004831 0.000799 0.113417 0.924435 -0.386675 2.304052 -0.022468 1 0 0 0 0 0 0 719933
-0.004828 0.000802 0.113418 0.968647 -0.340058 2.346900 -0.022500 1 0 0 0 0 0 0 720941
-0.004822 0.000787 0.113430 0.931751 -0.090870 2.219738 -0.022531 1 0 0 0 0 0 0 721933
-0.004819 0.000779 0.113433 0.965702 -0.162695 2.306218 -0.022562 1 0 0 0 0 0 0 722942
-0.004817 0.000776 0.113435 0.990463 -0.218691 2.350225 -0.022593 1 0 0 0 0 0 0 723932
-0.004816 0.000774 0.113435 1.004935 -0.248966 2.368599 -0.022625 1 0 0 0 0 0 0 724952
-0.004815 0.000773 0.113435 1.013234 -0.264522 2.377051 -0.022656 1 0 0 0 0 0 0 725947
-0.004815 0.000772 0.113435 1.018185 -0.272531 2.382100 -0.022688 1 0 0 0 0 0 0 726947
-0.004815 0.000772 0.113435 1.021392 -0.276730 2.385970 -0.022719 1 0 0 0 0 0 0 727947
-0.004815 0.000772 0.113435 1.023897 -0.279076 2.389875 -0.022754 1 0 0 0 0 0 0 729075
-0.004815 0.000772 0.113435 1.025569 -0.280368 2.392778 -0.022781 1 0 0 0 0 0 0 729938
-0.004815 0.000772 0.113435 1.027236 -0.281237 2.396136 -0.022813 1 0 0 0 0 0 0 730956
-0.004815 0.000772 0.113435 1.028755 -0.281860 2.399418 -0.022844 1 0 0 0 0 0 0 731949
-0.004815 0.000772 0.113435 1.030227 -0.282366 2.402698 -0.022875 1 0 0 0 0 0 0 732950
-0.004815 0.000772 0.113435 1.031665 -0.282806 2.405985 -0.022906 1 0 0 0 0 0 0 733951
-0.004815 0.000772 0.113435 1.033081 -0.283227 2.409258 -0.022938 1 0 0 0 0 0 0 734948
-0.004815 0.000772 0.113435 1.034483 -0.283634 2.412538 -0.022969 1 0 0 0 0 0 0 735947
-0.004815 0.000772 0.113435 1.035908 -0.284016 2.415818 -0.023000 1 0 0 0 0 0 0 736946
-0.004810 0.000755 0.113446 0.975340 -0.059468 2.273964 -0.023030 1 0 0 0 0 0 0 737920
-0.004796 0.000759 0.113461 0.841961 -0.314753 2.208340 -0.023062 1 0 0 0 0 0 0 738939
-0.004789 0.000761 0.113466 0.915769 -0.312618 2.329717 -0.023094 1 0 0 0 0 0 0 739953
-0.004785 0.000763 0.113467 0.969863 -0.299030 2.386933 -0.023125 1 0 0 0 0 0 0 740951
-0.004783 0.000763 0.113468 1.000044 -0.291222 2.409720 -0.023156 1 0 0 0 0 0 0 741922
-0.004782 0.000763 0.113468 1.016435 -0.287438 2.419833 -0.023188 1 0 0 0 0 0 0 742952
-0.004777 0.000747 0.113479 0.963436 -0.060657 2.280373 -0.023219 1 0 0 0 0 0 0 743958
-0.004774 0.000738 0.113483 0.989056 -0.144018 2.362421 -0.023250 1 0 0 0 0 0 0 744961
-0.004761 0.000747 0.113495 0.854245 -0.376774 2.257908 -0.023282 1 0 0 0 0 0 0 745960
-0.004754 0.000751 0.113499 0.921802 -0.345519 2.354701 -0.023313 1 0 0 0 0 0 0 746957
-0.004751 0.000753 0.113501 0.971850 -0.315533 2.402687 -0.023346 1 0 0 0 0 0 0 748019
-0.004749 0.000754 0.113501 0.999777 -0.299315 2.422266 -0.023377 1 0 0 0 0 0 0 749021
-0.004748 0.000755 0.113501 1.014854 -0.291279 2.431060 -0.023408 1 0 0 0 0 0 0 749993
-0.004743 0.000738 0.113512 0.961118 -0.062206 2.291241 -0.023440 1 0 0 0 0 0 0 751009
-0.004740 0.000730 0.113516 0.986410 -0.144513 2.373037 -0.023470 1 0 0 0 0 0 0 751992
-0.004727 0.000739 0.113528 0.851495 -0.376929 2.268927 -0.023506 1 0 0 0 0 0 0 753140
-0.004721 0.000743 0.113532 0.918987 -0.345404 2.365657 -0.023537 1 0 0 0 0 0 0 754142
-0.004712 0.000728 0.113544 0.906628 -0.089813 2.268149 -0.023566 1 0 0 0 0 0 0 755061
-0.004708 0.000721 0.113548 0.955071 -0.157629 2.365872 -0.023600 1 0 0 0 0 0 0 756146
-0.004694 0.000730 0.113561 0.831574 -0.382654 2.266280 -0.023627 1 0 0 0 0 0 0 757019
-0.004687 0.000734 0.113565 0.905334 -0.347475 2.365121 -0.023662 1 0 0 0 0 0 0 758118
-0.004679 0.000720 0.113577 0.896118 -0.089926 2.268551 -0.023694 1 0 0 0 0 0 0 759141
-0.004674 0.000712 0.113581 0.946037 -0.156803 2.366170 -0.023725 1 0 0 0 0 0 0 760141
-0.004672 0.000709 0.113583 0.979092 -0.210226 2.414043 -0.023756 1 0 0 0 0 0 0 761142
-0.004666 0.000690 0.113594 0.935353 -0.013503 2.288584 -0.023787 1 0 0 0 0 0 0 762120
-0.004651 0.000693 0.113609 0.810333 -0.283771 2.227951 -0.023815 1 0 0 0 0 0 0 763029
-0.004644 0.000695 0.113614 0.889072 -0.289046 2.351209 -0.023849 1 0 0 0 0 0 0 764117
-0.004640 0.000696 0.113616 0.945579 -0.279099 2.409032 -0.023881 1 0 0 0 0 0 0 765147
-0.004638 0.000696 0.113616 0.976958 -0.273097 2.432053 -0.023913 1 0 0 0 0 0 0 766150
-0.004632 0.000680 0.113627 0.931389 -0.044339 2.297146 -0.023944 1 0 0 0 0 0 0 767143
-0.004617 0.000684 0.113642 0.805290 -0.298602 2.233428 -0.023975 1 0 0 0 0 0 0 768150
-0.004610 0.000686 0.113647 0.883321 -0.295754 2.355193 -0.024006 1 0 0 0 0 0 0 769140
-0.004601 0.000671 0.113659 0.877003 -0.055764 2.267654 -0.024038 1 0 0 0 0 0 0 770147
-0.004597 0.000663 0.113663 0.928779 -0.131908 2.368289 -0.024069 1 0 0 0 0 0 0 771151
-0.004583 0.000671 0.113676 0.806702 -0.361449 2.269989 -0.024099 1 0 0 0 0 0 0 772119
-0.004571 0.000659 0.113691 0.818774 -0.102237 2.223901 -0.024130 1 0 0 0 0 0 0 773117
-0.004565 0.000653 0.113696 0.892888 -0.155456 2.350007 -0.024162 1 0 0 0 0 0 0 774116
-0.004561 0.000650 0.113698 0.939791 -0.200786 2.408626 -0.024193 1 0 0 0 0 0 0 775121
-0.004543 0.000644 0.113720 0.746822 -0.170850 2.140112 -0.024225 1 0 0 0 0 0 0 776140
-0.004534 0.000641 0.113728 0.837049 -0.203501 2.306646 -0.024255 1 0 0 0 0 0 0 777117
-0.004529 0.000640 0.113730 0.905080 -0.225100 2.390475 -0.024287 1 0 0 0 0 0 0 778118
-0.004522 0.000622 0.113742 0.880448 -0.010319 2.278675 -0.024318 1 0 0 0 0 0 0 779130
-0.004518 0.000613 0.113746 0.921854 -0.100763 2.370407 -0.024356 1 0 0 0 0 0 0 780334
-0.004505 0.000621 0.113758 0.793606 -0.337629 2.268205 -0.024381 1 0 0 0 0 0 0 781140
-0.004493 0.000609 0.113773 0.802486 -0.081582 2.220660 -0.024409 1 0 0 0 0 0 0 782022
-0.004487 0.000602 0.113778 0.875421 -0.136719 2.346602 -0.024444 1 0 0 0 0 0 0 783143
-0.004483 0.000599 0.113780 0.921565 -0.182986 2.404918 -0.024474 1 0 0 0 0 0 0 784122
-0.004477 0.000581 0.113791 0.884156 0.018467 2.283463 -0.024506 1 0 0 0 0 0 0 785138
-0.004462 0.000584 0.113806 0.762181 -0.250580 2.223890 -0.024537 1 0 0 0 0 0 0 786122
-0.004454 0.000586 0.113811 0.842906 -0.255073 2.347082 -0.024569 1 0 0 0 0 0 0 787155
-0.004446 0.000570 0.113823 0.837371 -0.017806 2.260087 -0.024599 1 0 0 0 0 0 0 788123
-0.004441 0.000562 0.113828 0.889966 -0.095945 2.360603 -0.024631 1 0 0 0 0 0 0 789140
-0.004427 0.000570 0.113840 0.767640 -0.326792 2.262150 -0.024662 1 0 0 0 0 0 0 790122
-0.004415 0.000558 0.113855 0.779619 -0.067241 2.216224 -0.024694 1 0 0 0 0 0 0 791138
-0.004409 0.000552 0.113860 0.854069 -0.120852 2.341939 -0.024724 1 0 0 0 0 0 0 792121
-0.004394 0.000561 0.113873 0.744248 -0.338233 2.253243 -0.024756 1 0 0 0 0 0 0 793121
-0.004386 0.000566 0.113877 0.825894 -0.298707 2.355280 -0.024787 1 0 0 0 0 0 0 794143
-0.004377 0.000552 0.113889 0.819787 -0.037303 2.260125 -0.024819 1 0 0 0 0 0 0 795139
-0.004373 0.000544 0.113894 0.871917 -0.103336 2.357325 -0.024847 1 0 0 0 0 0 0 796056
-0.004371 0.000541 0.113895 0.906013 -0.156364 2.405041 -0.024879 1 0 0 0 0 0 0 797066
-0.004353 0.000535 0.113917 0.704903 -0.129781 2.132788 -0.024910 1 0 0 0 0 0 0 798056
-0.004344 0.000532 0.113925 0.792182 -0.164661 2.297672 -0.024941 1 0 0 0 0 0 0 799065
-0.004339 0.000530 0.113927 0.858584 -0.187331 2.380798 -0.024972 1 0 0 0 0 0 0 800057
-0.004332 0.000512 0.113939 0.832521 0.027954 2.268971 -0.025004 1 0 0 0 0 0 0 801065
-0.004316 0.000516 0.113954 0.716291 -0.234899 2.212495 -0.025035 1 0 0 0 0 0 0 802055
-0.004308 0.000518 0.113959 0.800387 -0.236123 2.336523 -0.025066 1 0 0 0 0 0 0 803065
-0.004304 0.000519 0.113960 0.859460 -0.223976 2.394469 -0.025097 1 0 0 0 0 0 0 804055
-0.004297 0.000503 0.113972 0.828667 0.010713 2.273043 -0.025129 1 0 0 0 0 0 0 805065
-0.004282 0.000507 0.113987 0.709803 -0.242455 2.213142 -0.025160 1 0 0 0 0 0 0 806055
-0.004274 0.000510 0.113992 0.792618 -0.238738 2.335969 -0.025191 1 0 0 0 0 0 0 807065
-0.004270 0.000511 0.113993 0.851007 -0.224118 2.393495 -0.025222 1 0 0 0 0 0 0 808055
-0.004263 0.000494 0.114005 0.819794 0.011947 2.271964 -0.025254 1 0 0 0 0 0 0 809076
-0.004248 0.000499 0.114019 0.700639 -0.240707 2.212011 -0.025285 1 0 0 0 0 0 0 810072
-0.004240 0.000501 0.114024 0.783391 -0.236698 2.334681 -0.025316 1 0 0 0 0 0 0 811057
-0.004236 0.000502 0.114026 0.841769 -0.221926 2.392246 -0.025348 1 0 0 0 0 0 0 812073
-0.004229 0.000486 0.114037 0.810268 0.014411 2.270295 -0.025375 1 0 0 0 0 0 0 812951
-0.004214 0.000491 0.114052 0.691114 -0.238355 2.210612 -0.025410 1 0 0 0 0 0 0 814052
-0.004206 0.000493 0.114057 0.773960 -0.234332 2.333346 -0.025442 1 0 0 0 0 0 0 815079
-0.004202 0.000494 0.114059 0.832324 -0.219535 2.390814 -0.025473 1 0 0 0 0 0 0 816072
-0.004183 0.000490 0.114081 0.643242 -0.155488 2.122210 -0.025504 1 0 0 0 0 0 0 817073
-0.004174 0.000489 0.114089 0.737648 -0.171550 2.287838 -0.025535 1 0 0 0 0 0 0 818073
-0.004169 0.000488 0.114091 0.807571 -0.184746 2.371188 -0.025566 1 0 0 0 0 0 0 819073
-0.004154 0.000500 0.114103 0.688642 -0.364549 2.256859 -0.025598 1 0 0 0 0 0 0 820072
-0.004147 0.000506 0.114107 0.765510 -0.304015 2.348713 -0.025629 1 0 0 0 0 0 0 821075
-0.004139 0.000492 0.114119 0.756131 -0.030860 2.250106 -0.025660 1 0 0 0 0 0 0 822077
-0.004122 0.000498 0.114134 0.649283 -0.264267 2.199086 -0.025692 1 0 0 0 0 0 0 823078
-0.004114 0.000501 0.114139 0.738877 -0.250276 2.324691 -0.025723 1 0 0 0 0 0 0 824072
-0.004110 0.000503 0.114141 0.800669 -0.230469 2.383157 -0.025754 1 0 0 0 0 0 0 825072
-0.004091 0.000499 0.114163 0.612692 -0.163933 2.114950 -0.025785 1 0 0 0 0 0 0 826072
-0.004081 0.000497 0.114171 0.708194 -0.178701 2.280507 -0.025817 1 0 0 0 0 0 0 827074
-0.004064 0.000509 0.114184 0.620488 -0.364047 2.216920 -0.025848 1 0 0 0 0 0 0 828071
-0.004056 0.000515 0.114189 0.715863 -0.306579 2.328034 -0.025879 1 0 0 0 0 0 0 829072
-0.004047 0.000501 0.114201 0.716030 -0.034757 2.236105 -0.025910 1 0 0 0 0 0 0 830073
-0.004030 0.000507 0.114216 0.613848 -0.269271 2.187352 -0.025941 1 0 0 0 0 0 0 831043
-0.004022 0.000510 0.114222 0.706160 -0.255659 2.313659 -0.025973 1 0 0 0 0 0 0 832071
-0.004012 0.000495 0.114234 0.705316 -0.007598 2.227854 -0.026004 1 0 0 0 0 0 0 833069
-0.004014 0.000504 0.114259 0.847938 -0.312238 2.054929 -0.026034 1 0 0 0 0 0 0 834041
-0.004015 0.000509 0.114267 0.846939 -0.283053 2.249356 -0.026066 1 0 0 0 0 0 0 835072
-0.004015 0.000511 0.114270 0.843067 -0.250662 2.342045 -0.026098 1 0 0 0 0 0 0 836070
-0.004003 0.000525 0.114282 0.683919 -0.405947 2.231012 -0.026129 1 0 0 0 0 0 0 837068
-0.003997 0.000532 0.114286 0.741075 -0.332532 2.323621 -0.026160 1 0 0 0 0 0 0 838070
-0.003989 0.000519 0.114298 0.721418 -0.052342 2.225123 -0.026191 1 0 0 0 0 0 0 839073
-0.003973 0.000525 0.114313 0.609016 -0.283143 2.174242 -0.026223 1 0 0 0 0 0 0 840069
-0.003965 0.000528 0.114318 0.696406 -0.267468 2.299582 -0.026254 1 0 0 0 0 0 0 841069
-0.003949 0.000542 0.114331 0.598319 -0.420060 2.211217 -0.026285 1 0 0 0 0 0 0 842068
-0.003936 0.000532 0.114346 0.623902 -0.115312 2.167952 -0.026316 1 0 0 0 0 0 0 843060
-0.003929 0.000527 0.114351 0.706360 -0.147083 2.294143 -0.026348 1 0 0 0 0 0 0 844069
-0.003914 0.000538 0.114363 0.598209 -0.355074 2.205923 -0.026379 1 0 0 0 0 0 0 845072
-0.003906 0.000543 0.114368 0.682293 -0.309857 2.307175 -0.026410 1 0 0 0 0 0 0 846071
-0.003897 0.000528 0.114380 0.676116 -0.043726 2.211631 -0.026441 1 0 0 0 0 0 0 847072
-0.003881 0.000534 0.114395 0.570292 -0.281993 2.161890 -0.026473 1 0 0 0 0 0 0 848071
-0.003872 0.000537 0.114400 0.661297 -0.269894 2.287398 -0.026504 1 0 0 0 0 0 0 849070
-0.003856 0.000551 0.114413 0.564587 -0.424530 2.199156 -0.026535 1 0 0 0 0 0 0 850052
-0.003843 0.000541 0.114428 0.591004 -0.120365 2.155795 -0.026566 1 0 0 0 0 0 0 851069
-0.003836 0.000536 0.114433 0.674030 -0.152561 2.281835 -0.026598 1 0 0 0 0 0 0 852069
-0.003821 0.000547 0.114445 0.565746 -0.361079 2.193704 -0.026629 1 0 0 0 0 0 0 853072
-0.003813 0.000552 0.114450 0.650056 -0.315899 2.294783 -0.026660 1 0 0 0 0 0 0 854070
-0.003809 0.000555 0.114451 0.708187 -0.278640 2.343708 -0.026691 1 0 0 0 0 0 0 855072
-0.003790 0.000552 0.114473 0.516030 -0.203341 2.072364 -0.026723 1 0 0 0 0 0 0 856070
-0.003781 0.000550 0.114481 0.611195 -0.213475 2.236105 -0.026754 1 0 0 0 0 0 0 857070
-0.003794 0.000554 0.114493 0.926769 -0.281795 2.191434 -0.026785 1 0 0 0 0 0 0 858070
-0.003788 0.000569 0.114508 0.712929 -0.439781 2.145118 -0.026816 1 0 0 0 0 0 0 859068
-0.003786 0.000576 0.114513 0.723458 -0.362433 2.270370 -0.026850 1 0 0 0 0 0 0 860140
-0.003779 0.000563 0.114525 0.678304 -0.079160 2.183689 -0.026881 1 0 0 0 0 0 0 861139
-0.003764 0.000569 0.114540 0.552607 -0.309576 2.137296 -0.026913 1 0 0 0 0 0 0 862171
-0.003756 0.000572 0.114545 0.634120 -0.293176 2.263562 -0.026944 1 0 0 0 0 0 0 863141
-0.003752 0.000573 0.114547 0.691749 -0.272135 2.322134 -0.026975 1 0 0 0 0 0 0 864143
-0.003745 0.000557 0.114559 0.658715 -0.031145 2.200482 -0.027006 1 0 0 0 0 0 0 865138
-0.003730 0.000562 0.114573 0.537380 -0.284250 2.140872 -0.027037 1 0 0 0 0 0 0 866122
-0.003722 0.000564 0.114578 0.620946 -0.279287 2.262648 -0.027069 1 0 0 0 0 0 0 867138
-0.003718 0.000565 0.114580 0.679478 -0.263961 2.319584 -0.027099 1 0 0 0 0 0 0 868122
-0.003699 0.000562 0.114602 0.486952 -0.199830 2.051148 -0.027131 1 0 0 0 0 0 0 869136
-0.003689 0.000560 0.114610 0.582587 -0.215532 2.215576 -0.027162 1 0 0 0 0 0 0 870121
-0.003702 0.000564 0.114622 0.898573 -0.286715 2.170789 -0.027193 1 0 0 0 0 0 0 871136
-0.003709 0.000565 0.114626 0.844352 -0.272265 2.271018 -0.027224 1 0 0 0 0 0 0 872122
-0.003700 0.000579 0.114638 0.637965 -0.434579 2.171795 -0.027256 1 0 0 0 0 0 0 873135
-0.003696 0.000586 0.114642 0.670773 -0.363510 2.268495 -0.027287 1 0 0 0 0 0 0 874120
-0.003689 0.000572 0.114654 0.638025 -0.083369 2.171171 -0.027318 1 0 0 0 0 0 0 875136
-0.003673 0.000578 0.114669 0.518223 -0.316013 2.120956 -0.027349 1 0 0 0 0 0 0 876120
-0.003665 0.000581 0.114675 0.603051 -0.300495 2.245834 -0.027380 1 0 0 0 0 0 0 877120
-0.003661 0.000583 0.114676 0.662297 -0.279889 2.303914 -0.027412 1 0 0 0 0 0 0 878135
-0.003654 0.000567 0.114688 0.629771 -0.038702 2.181936 -0.027443 1 0 0 0 0 0 0 879120
-0.003638 0.000571 0.114702 0.508363 -0.292333 2.122166 -0.027472 1 0 0 0 0 0 0 880064
-0.003630 0.000574 0.114707 0.592266 -0.287389 2.243638 -0.027503 1 0 0 0 0 0 0 881053
-0.003640 0.000562 0.114729 0.831892 -0.100301 2.027977 -0.027535 1 0 0 0 0 0 0 882062
-0.003644 0.000556 0.114737 0.792871 -0.154668 2.195308 -0.027566 1 0 0 0 0 0 0 883054
-0.003634 0.000566 0.114750 0.600253 -0.371680 2.131291 -0.027597 1 0 0 0 0 0 0 884063
-0.003624 0.000554 0.114765 0.576370 -0.099742 2.096344 -0.027628 1 0 0 0 0 0 0 885052
-0.003619 0.000548 0.114771 0.634605 -0.148973 2.225196 -0.027660 1 0 0 0 0 0 0 886062
-0.003616 0.000545 0.114772 0.673053 -0.192498 2.284413 -0.027691 1 0 0 0 0 0 0 887052
-0.003603 0.000557 0.114784 0.533766 -0.390967 2.161309 -0.027722 1 0 0 0 0 0 0 888062
-0.003610 0.000549 0.114808 0.783319 -0.166372 1.976109 -0.027753 1 0 0 0 0 0 0 889052
-0.003613 0.000546 0.114816 0.762293 -0.188353 2.165136 -0.027785 1 0 0 0 0 0 0 890062
-0.003602 0.000557 0.114830 0.579984 -0.387995 2.109530 -0.027816 1 0 0 0 0 0 0 891053
-0.003592 0.000546 0.114845 0.561555 -0.106862 2.077570 -0.027847 1 0 0 0 0 0 0 892062
-0.003586 0.000540 0.114850 0.622676 -0.151667 2.207349 -0.027879 1 0 0 0 0 0 0 893070
-0.003583 0.000537 0.114852 0.662579 -0.192965 2.266870 -0.027910 1 0 0 0 0 0 0 894061
-0.003565 0.000531 0.114874 0.458650 -0.160048 1.999216 -0.027942 1 0 0 0 0 0 0 895079
-0.003574 0.000533 0.114891 0.795735 -0.250101 2.035242 -0.027972 1 0 0 0 0 0 0 896046
-0.003578 0.000533 0.114897 0.770801 -0.249560 2.186053 -0.028004 1 0 0 0 0 0 0 897072
-0.003568 0.000547 0.114910 0.580599 -0.419973 2.106159 -0.028035 1 0 0 0 0 0 0 898064
-0.003558 0.000536 0.114925 0.557415 -0.122003 2.064803 -0.028067 1 0 0 0 0 0 0 899083
-0.003553 0.000531 0.114930 0.616056 -0.158360 2.191157 -0.028098 1 0 0 0 0 0 0 900068
-0.003539 0.000541 0.114943 0.493741 -0.370426 2.103211 -0.028129 1 0 0 0 0 0 0 901071
-0.003549 0.000551 0.114957 0.818608 -0.384375 2.075453 -0.028160 1 0 0 0 0 0 0 902068
-0.003550 0.000538 0.114972 0.715615 -0.094968 2.047420 -0.028191 1 0 0 0 0 0 0 903063
-0.003538 0.000545 0.114988 0.539786 -0.319534 2.031602 -0.028223 1 0 0 0 0 0 0 904067
-0.003531 0.000549 0.114994 0.595636 -0.299090 2.168906 -0.028253 1 0 0 0 0 0 0 905040
-0.003528 0.000550 0.114996 0.640315 -0.275923 2.231300 -0.028285 1 0 0 0 0 0 0 906069
-0.003510 0.000547 0.115018 0.438891 -0.207553 1.964499 -0.028316 1 0 0 0 0 0 0 907072
-0.003500 0.000545 0.115025 0.531705 -0.221368 2.128922 -0.028348 1 0 0 0 0 0 0 908074
-0.003483 0.000557 0.115039 0.439332 -0.408778 2.065398 -0.028379 1 0 0 0 0 0 0 909073
-0.003475 0.000564 0.115043 0.534727 -0.350620 2.175214 -0.028410 1 0 0 0 0 0 0 910073
-0.003470 0.000567 0.115045 0.598578 -0.306628 2.227017 -0.028441 1 0 0 0 0 0 0 911069
-0.003463 0.000551 0.115056 0.567551 -0.052309 2.102721 -0.028473 1 0 0 0 0 0 0 912067
-0.003466 0.000560 0.115080 0.692744 -0.359481 1.913466 -0.028504 1 0 0 0 0 0 0 913065
-0.003467 0.000565 0.115089 0.684753 -0.329824 2.102405 -0.028535 1 0 0 0 0 0 0 914069
-0.003462 0.000550 0.115102 0.611434 -0.065967 2.048436 -0.028566 1 0 0 0 0 0 0 915070
-0.003448 0.000556 0.115118 0.469083 -0.308632 2.013981 -0.028598 1 0 0 0 0 0 0 916069
-0.003440 0.000559 0.115123 0.543747 -0.297455 2.143848 -0.028629 1 0 0 0 0 0 0 917068
-0.003437 0.000560 0.115125 0.597860 -0.278939 2.203494 -0.028660 1 0 0 0 0 0 0 918068
-0.003423 0.000574 0.115136 0.465942 -0.444177 2.080578 -0.028691 1 0 0 0 0 0 0 919070
-0.003411 0.000563 0.115151 0.473594 -0.142718 2.022872 -0.028723 1 0 0 0 0 0 0 920067
-0.003393 0.000571 0.115167 0.386298 -0.353394 1.997400 -0.028754 1 0 0 0 0 0 0 921069
-0.003383 0.000575 0.115172 0.490266 -0.324780 2.131226 -0.028785 1 0 0 0 0 0 0 922069
-0.003397 0.000582 0.115183 0.805865 -0.355786 2.063324 -0.028816 1 0 0 0 0 0 0 923060
-0.003391 0.000598 0.115198 0.588389 -0.495015 2.009333 -0.028848 1 0 0 0 0 0 0 924069
-0.003384 0.000589 0.115214 0.532840 -0.175310 1.985954 -0.028879 1 0 0 0 0 0 0 925069
-0.003379 0.000584 0.115219 0.574056 -0.200793 2.119345 -0.028910 1 0 0 0 0 0 0 926067
-0.003365 0.000595 0.115232 0.441804 -0.408370 2.034131 -0.028941 1 0 0 0 0 0 0 927067
-0.003358 0.000600 0.115236 0.516205 -0.361172 2.135111 -0.028973 1 0 0 0 0 0 0 928066
-0.003350 0.000586 0.115248 0.503500 -0.091250 2.038832 -0.029004 1 0 0 0 0 0 0 929066
-0.003333 0.000591 0.115263 0.392617 -0.331884 1.988979 -0.029035 1 0 0 0 0 0 0 930065
-0.003325 0.000594 0.115268 0.483455 -0.319365 2.113200 -0.029066 1 0 0 0 0 0 0 931067
-0.003320 0.000596 0.115270 0.545573 -0.300152 2.170850 -0.029097 1 0 0 0 0 0 0 932065
-0.003301 0.000592 0.115292 0.351147 -0.233888 1.902507 -0.029128 1 0 0 0 0 0 0 933055
-0.003310 0.000595 0.115310 0.695640 -0.307032 1.936617 -0.029160 1 0 0 0 0 0 0 934063
-0.003314 0.000596 0.115315 0.674121 -0.297842 2.087284 -0.029191 1 0 0 0 0 0 0 935068
-0.003304 0.000610 0.115328 0.483921 -0.465252 2.007780 -0.029223 1 0 0 0 0 0 0 936068
-0.003298 0.000617 0.115332 0.527038 -0.395480 2.110516 -0.029254 1 0 0 0 0 0 0 937068
-0.003296 0.000620 0.115334 0.564204 -0.345537 2.159736 -0.029285 1 0 0 0 0 0 0 938068
-0.003277 0.000618 0.115356 0.356807 -0.263776 1.888352 -0.029316 1 0 0 0 0 0 0 939056
-0.003268 0.000616 0.115364 0.448170 -0.270581 2.050607 -0.029348 1 0 0 0 0 0 0 940068
-0.003263 0.000616 0.115366 0.516194 -0.279226 2.132399 -0.029378 1 0 0 0 0 0 0 941039
-0.003261 0.000615 0.115367 0.553595 -0.284358 2.164322 -0.029410 1 0 0 0 0 0 0 942068
-0.003242 0.000611 0.115389 0.344663 -0.231648 1.886074 -0.029441 1 0 0 0 0 0 0 943068
-0.003233 0.000609 0.115396 0.435233 -0.253137 2.045774 -0.029473 1 0 0 0 0 0 0 944068
-0.003216 0.000621 0.115410 0.340144 -0.445638 1.980909 -0.029503 1 0 0 0 0 0 0 945054
-0.003207 0.000627 0.115414 0.435234 -0.389197 2.089615 -0.029535 1 0 0 0 0 0 0 946062
-0.003217 0.000617 0.115436 0.679746 -0.172492 1.866277 -0.029566 1 0 0 0 0 0 0 947053
-0.003221 0.000612 0.115444 0.643753 -0.212965 2.031721 -0.029597 1 0 0 0 0 0 0 948060
-0.003211 0.000623 0.115457 0.449811 -0.425221 1.967548 -0.029628 1 0 0 0 0 0 0 949051
-0.003206 0.000628 0.115461 0.492031 -0.379565 2.076289 -0.029660 1 0 0 0 0 0 0 950060
-0.003198 0.000613 0.115474 0.462744 -0.109706 1.982808 -0.029695 1 0 0 0 0 0 0 951172
-0.003182 0.000619 0.115489 0.342968 -0.351443 1.933678 -0.029722 1 0 0 0 0 0 0 952060
-0.003174 0.000622 0.115494 0.430097 -0.339069 2.058045 -0.029756 1 0 0 0 0 0 0 953143
-0.003170 0.000623 0.115496 0.490217 -0.319879 2.115409 -0.029785 1 0 0 0 0 0 0 954052
-0.003150 0.000620 0.115518 0.293549 -0.253669 1.847111 -0.029816 1 0 0 0 0 0 0 955060
-0.003141 0.000618 0.115525 0.391113 -0.268286 2.009994 -0.029847 1 0 0 0 0 0 0 956050
-0.003154 0.000622 0.115537 0.709385 -0.339461 1.962170 -0.029879 1 0 0 0 0 0 0 957060
-0.003148 0.000637 0.115552 0.492531 -0.501636 1.916947 -0.029910 1 0 0 0 0 0 0 958050
-0.003140 0.000627 0.115568 0.437770 -0.191764 1.895983 -0.029941 1 0 0 0 0 0 0 959059
-0.003136 0.000622 0.115574 0.479960 -0.222783 2.030042 -0.029972 1 0 0 0 0 0 0 960060
-0.003134 0.000619 0.115575 0.509993 -0.257318 2.090986 -0.030003 1 0 0 0 0 0 0 961049
-0.003128 0.000601 0.115587 0.460401 -0.044120 1.969556 -0.030035 1 0 0 0 0 0 0 962064
-0.003131 0.000609 0.115611 0.575995 -0.375051 1.780065 -0.030066 1 0 0 0 0 0 0 963055
-0.003132 0.000613 0.115619 0.564505 -0.356137 1.968974 -0.030097 1 0 0 0 0 0 0 964064
-0.003128 0.000598 0.115633 0.488267 -0.095979 1.914711 -0.030128 1 0 0 0 0 0 0 965048
-0.003113 0.000603 0.115648 0.343305 -0.343115 1.880436 -0.030161 1 0 0 0 0 0 0 966082
-0.003106 0.000606 0.115654 0.418046 -0.333166 2.009475 -0.030191 1 0 0 0 0 0 0 967056
-0.003097 0.000590 0.115666 0.405625 -0.082322 1.923686 -0.030222 1 0 0 0 0 0 0 968063
-0.003111 0.000586 0.115680 0.705201 -0.216219 1.893091 -0.030254 1 0 0 0 0 0 0 969062
-0.003118 0.000584 0.115685 0.646098 -0.252484 2.009739 -0.030285 1 0 0 0 0 0 0 970068
-0.003109 0.000597 0.115697 0.433868 -0.445081 1.917541 -0.030316 1 0 0 0 0 0 0 971069
-0.003100 0.000586 0.115712 0.400045 -0.154316 1.870363 -0.030348 1 0 0 0 0 0 0 972068
-0.003113 0.000584 0.115727 0.702086 -0.254388 1.864193 -0.030379 1 0 0 0 0 0 0 973067
-0.003120 0.000584 0.115732 0.645711 -0.272344 1.990258 -0.030410 1 0 0 0 0 0 0 974065
-0.003118 0.000566 0.115744 0.532000 -0.045295 1.902109 -0.030440 1 0 0 0 0 0 0 975039
-0.003117 0.000557 0.115749 0.529928 -0.133654 2.000709 -0.030473 1 0 0 0 0 0 0 976066
-0.003104 0.000566 0.115761 0.372350 -0.375669 1.902442 -0.030504 1 0 0 0 0 0 0 977088
-0.003111 0.000557 0.115785 0.616195 -0.170311 1.723062 -0.030535 1 0 0 0 0 0 0 978068
-0.003114 0.000553 0.115794 0.593273 -0.203673 1.914873 -0.030566 1 0 0 0 0 0 0 979068
-0.003116 0.000551 0.115797 0.570153 -0.234478 2.006635 -0.030598 1 0 0 0 0 0 0 980067
-0.003111 0.000532 0.115808 0.491943 -0.018081 1.896781 -0.030629 1 0 0 0 0 0 0 981066
-0.003127 0.000527 0.115822 0.757265 -0.171084 1.856620 -0.030660 1 0 0 0 0 0 0 982067
-0.003135 0.000525 0.115827 0.680491 -0.217060 1.969827 -0.030691 1 0 0 0 0 0 0 983067
-0.003127 0.000537 0.115839 0.459106 -0.414669 1.876159 -0.030722 1 0 0 0 0 0 0 984064
-0.003118 0.000525 0.115854 0.420646 -0.125751 1.828653 -0.030754 1 0 0 0 0 0 0 985064
-0.003131 0.000524 0.115869 0.720957 -0.227179 1.822142 -0.030785 1 0 0 0 0 0 0 986064
-0.003138 0.000523 0.115874 0.663434 -0.245830 1.948031 -0.030816 1 0 0 0 0 0 0 987066
-0.003136 0.000506 0.115886 0.548984 -0.018518 1.859943 -0.030847 1 0 0 0 0 0 0 988064
-0.003135 0.000497 0.115890 0.546635 -0.107138 1.958299 -0.030879 1 0 0 0 0 0 0 989065
-0.003135 0.000492 0.115892 0.552534 -0.171983 2.005740 -0.030909 1 0 0 0 0 0 0 990037
-0.003153 0.000495 0.115902 0.805159 -0.265387 1.894365 -0.030941 1 0 0 0 0 0 0 991066
-0.003145 0.000491 0.115927 0.484644 -0.204910 1.679707 -0.030972 1 0 0 0 0 0 0 992065
-0.003140 0.000490 0.115936 0.500201 -0.218304 1.871639 -0.031004 1 0 0 0 0 0 0 993070
-0.003138 0.000489 0.115938 0.528550 -0.229799 1.964676 -0.031035 1 0 0 0 0 0 0 994069
-0.003137 0.000489 0.115939 0.545939 -0.236226 2.000309 -0.031066 1 0 0 0 0 0 0 995070
-0.003136 0.000488 0.115940 0.555530 -0.239652 2.014042 -0.031097 1 0 0 0 0 0 0 996064
-0.003149 0.000475 0.115960 0.742386 -0.066233 1.744959 -0.031129 1 0 0 0 0 0 0 997063
-0.003156 0.000469 0.115967 0.675280 -0.131131 1.893126 -0.031159 1 0 0 0 0 0 0 998036
-0.003159 0.000465 0.115970 0.628135 -0.179143 1.968811 -0.031191 1 0 0 0 0 0 0 999066
-0.003160 0.000464 0.115970 0.604177 -0.204894 1.998250 -0.031222 1 0 0 0 0 0 1 65
-0.003161 0.000463 0.115971 0.592691 -0.218078 2.009848 -0.031254 1 0 0 0 0 0 1 1065
-0.003144 0.000458 0.115992 0.356548 -0.168165 1.723885 -0.031285 1 0 0 0 0 0 1 2066
-0.003154 0.000460 0.116009 0.683621 -0.250822 1.750016 -0.031316 1 0 0 0 0 0 1 3066
-0.003159 0.000461 0.116015 0.652444 -0.246271 1.898318 -0.031347 1 0 0 0 0 0 1 4065
-0.003161 0.000462 0.116017 0.619433 -0.239694 1.963913 -0.031378 1 0 0 0 0 0 1 5053
-0.003157 0.000445 0.116029 0.535189 -0.001770 1.844063 -0.031410 1 0 0 0 0 0 1 6058
-0.003155 0.000436 0.116032 0.549549 -0.085739 1.930299 -0.031441 1 0 0 0 0 0 1 7068
-0.003154 0.000432 0.116034 0.563865 -0.148284 1.973500 -0.031472 1 0 0 0 0 0 1 8064
-0.003153 0.000430 0.116034 0.572413 -0.181746 1.990779 -0.031504 1 0 0 0 0 0 1 9066
-0.003167 0.000416 0.116055 0.759060 -0.023075 1.722986 -0.031535 1 0 0 0 0 0 1 10058
-0.003173 0.000409 0.116062 0.691774 -0.095750 1.871459 -0.031566 1 0 0 0 0 0 1 11065
-0.003164 0.000418 0.116075 0.480390 -0.325344 1.800534 -0.031598 1 0 0 0 0 0 1 12067
-0.003159 0.000423 0.116079 0.514615 -0.287767 1.907053 -0.031629 1 0 0 0 0 0 1 13065
-0.003157 0.000425 0.116081 0.547430 -0.253949 1.957551 -0.031660 1 0 0 0 0 0 1 14066
-0.003156 0.000427 0.116082 0.566146 -0.235663 1.977344 -0.031691 1 0 0 0 0 0 1 15066
-0.003155 0.000427 0.116082 0.576153 -0.226493 1.985476 -0.031722 1 0 0 0 0 0 1 16053
-0.003150 0.000410 0.116092 0.514565 0.012698 1.844715 -0.031753 1 0 0 0 0 0 1 17050
-0.003147 0.000402 0.116096 0.540257 -0.070883 1.923553 -0.031785 1 0 0 0 0 0 1 18059
-0.003145 0.000397 0.116097 0.560191 -0.133225 1.964327 -0.031818 1 0 0 0 0 0 1 19114
-0.003145 0.000395 0.116098 0.571520 -0.166586 1.980743 -0.031849 1 0 0 0 0 0 1 20129
-0.003163 0.000398 0.116108 0.826682 -0.242401 1.857358 -0.031881 1 0 0 0 0 0 1 21142
-0.003172 0.000400 0.116111 0.737391 -0.229362 1.929514 -0.031912 1 0 0 0 0 0 1 22116
-0.003171 0.000383 0.116123 0.605346 0.016959 1.821899 -0.031943 1 0 0 0 0 0 1 23133
-0.003171 0.000375 0.116127 0.594017 -0.062684 1.912868 -0.031972 1 0 0 0 0 0 1 24049
-0.003170 0.000371 0.116128 0.595406 -0.123015 1.957821 -0.032003 1 0 0 0 0 0 1 25051
-0.003170 0.000369 0.116129 0.597503 -0.155350 1.975704 -0.032035 1 0 0 0 0 0 1 26057
-0.003170 0.000368 0.116129 0.599095 -0.171834 1.983182 -0.032066 1 0 0 0 0 0 1 27057
-0.003165 0.000350 0.116140 0.533197 0.054869 1.842283 -0.032097 1 0 0 0 0 0 1 28057
-0.003163 0.000341 0.116143 0.556776 -0.035204 1.920881 -0.032128 1 0 0 0 0 0 1 29048
-0.003161 0.000336 0.116145 0.575645 -0.100777 1.961457 -0.032160 1 0 0 0 0 0 1 30057
-0.003160 0.000334 0.116145 0.586434 -0.135712 1.977778 -0.032191 1 0 0 0 0 0 1 31047
-0.003179 0.000337 0.116155 0.841553 -0.212302 1.854300 -0.032222 1 0 0 0 0 0 1 32057
-0.003187 0.000339 0.116158 0.752149 -0.199707 1.926444 -0.032253 1 0 0 0 0 0 1 33048
-0.003175 0.000336 0.116181 0.455654 -0.131079 1.671949 -0.032285 1 0 0 0 0 0 1 34057
-0.003168 0.000334 0.116189 0.502498 -0.145781 1.840026 -0.032316 1 0 0 0 0 0 1 35057
-0.003165 0.000333 0.116191 0.548178 -0.158273 1.923889 -0.032347 1 0 0 0 0 0 1 36048
-0.003163 0.000333 0.116192 0.574354 -0.165150 1.956292 -0.032379 1 0 0 0 0 0 1 37058
-0.003162 0.000332 0.116192 0.588304 -0.168752 1.968824 -0.032410 1 0 0 0 0 0 1 38051
-0.003162 0.000332 0.116192 0.595747 -0.170650 1.974415 -0.032441 1 0 0 0 0 0 1 39072
-0.003161 0.000332 0.116193 0.599797 -0.171691 1.977542 -0.032472 1 0 0 0 0 0 1 40059
-0.003156 0.000315 0.116203 0.534939 0.063120 1.835161 -0.032503 1 0 0 0 0 0 1 41051
-0.003154 0.000306 0.116207 0.559109 -0.023103 1.913148 -0.032535 1 0 0 0 0 0 1 42061
-0.003152 0.000302 0.116208 0.578266 -0.086760 1.953493 -0.032566 1 0 0 0 0 0 1 43069
-0.003152 0.000299 0.116209 0.589194 -0.120727 1.969732 -0.032598 1 0 0 0 0 0 1 44067
-0.003170 0.000303 0.116218 0.844594 -0.196856 1.846061 -0.032629 1 0 0 0 0 0 1 45067
-0.003174 0.000287 0.116232 0.688043 0.051559 1.773519 -0.032660 1 0 0 0 0 0 1 46065
-0.003175 0.000279 0.116237 0.645658 -0.022934 1.886481 -0.032691 1 0 0 0 0 0 1 47066
-0.003176 0.000275 0.116239 0.629814 -0.080235 1.939858 -0.032723 1 0 0 0 0 0 1 48068
-0.003177 0.000273 0.116239 0.623209 -0.110984 1.960634 -0.032754 1 0 0 0 0 0 1 49064
-0.003177 0.000272 0.116240 0.620474 -0.126625 1.969097 -0.032785 1 0 0 0 0 0 1 50064
-0.003172 0.000254 0.116250 0.552242 0.101208 1.828648 -0.032816 1 0 0 0 0 0 1 51065
-0.003169 0.000245 0.116254 0.574760 0.011261 1.907113 -0.032847 1 0 0 0 0 0 1 52064
-0.003168 0.000241 0.116255 0.593125 -0.054258 1.947583 -0.032879 1 0 0 0 0 0 1 53069
-0.003167 0.000238 0.116256 0.603661 -0.089133 1.963861 -0.032910 1 0 0 0 0 0 1 54069
-0.003167 0.000237 0.116256 0.609480 -0.106835 1.970762 -0.032941 1 0 0 0 0 0 1 55066
-0.003167 0.000237 0.116256 0.612733 -0.115793 1.974360 -0.032972 1 0 0 0 0 0 1 56064
-0.003162 0.000219 0.116267 0.547361 0.115628 1.832308 -0.033004 1 0 0 0 0 0 1 57065
-0.003159 0.000210 0.116270 0.571360 0.027333 1.910123 -0.033035 1 0 0 0 0 0 1 58063
-0.003158 0.000206 0.116271 0.590432 -0.037326 1.950358 -0.033066 1 0 0 0 0 0 1 59066
-0.003175 0.000208 0.116282 0.850970 -0.130604 1.835845 -0.033097 1 0 0 0 0 0 1 60064
-0.003184 0.000209 0.116285 0.764290 -0.126611 1.911196 -0.033129 1 0 0 0 0 0 1 61062
-0.003189 0.000209 0.116286 0.700577 -0.119598 1.949409 -0.033160 1 0 0 0 0 0 1 62065
-0.003191 0.000210 0.116287 0.667288 -0.115671 1.964793 -0.033191 1 0 0 0 0 0 1 63065
-0.003187 0.000192 0.116297 0.583567 0.122433 1.826873 -0.033222 1 0 0 0 0 0 1 64064
-0.003185 0.000184 0.116301 0.598407 0.037370 1.906042 -0.033254 1 0 0 0 0 0 1 65064
-0.003171 0.000193 0.116313 0.448329 -0.203723 1.799244 -0.033285 1 0 0 0 0 0 1 66064
-0.003165 0.000197 0.116317 0.515070 -0.172443 1.892811 -0.033316 1 0 0 0 0 0 1 67066
-0.003156 0.000182 0.116329 0.496798 0.094592 1.794332 -0.033347 1 0 0 0 0 0 1 68065
-0.003152 0.000174 0.116334 0.546375 0.025419 1.888131 -0.033379 1 0 0 0 0 0 1 69062
-0.003150 0.000170 0.116335 0.578603 -0.029546 1.933940 -0.033410 1 0 0 0 0 0 1 70063
-0.003167 0.000173 0.116345 0.846017 -0.117946 1.821213 -0.033441 1 0 0 0 0 0 1 71064
-0.003171 0.000156 0.116359 0.695238 0.124900 1.752786 -0.033472 1 0 0 0 0 0 1 72063
-0.003172 0.000148 0.116364 0.655925 0.047059 1.866771 -0.033504 1 0 0 0 0 0 1 73062
-0.003173 0.000144 0.116366 0.641657 -0.011882 1.920457 -0.033535 1 0 0 0 0 0 1 74063
-0.003173 0.000142 0.116366 0.635831 -0.043401 1.941302 -0.033566 1 0 0 0 0 0 1 75057
-0.003168 0.000124 0.116377 0.565998 0.177211 1.805416 -0.033597 1 0 0 0 0 0 1 76061
-0.003166 0.000114 0.116381 0.587945 0.083036 1.885028 -0.033628 1 0 0 0 0 0 1 77052
-0.003165 0.000110 0.116382 0.606053 0.015440 1.925866 -0.033660 1 0 0 0 0 0 1 78065
-0.003164 0.000108 0.116382 0.616519 -0.020456 1.942359 -0.033694 1 0 0 0 0 0 1 79147
-0.003182 0.000111 0.116392 0.872312 -0.097440 1.818379 -0.033725 1 0 0 0 0 0 1 80137
-0.003186 0.000095 0.116406 0.715356 0.151596 1.746116 -0.033756 1 0 0 0 0 0 1 81137
-0.003176 0.000100 0.116422 0.508143 -0.101520 1.710818 -0.033787 1 0 0 0 0 0 1 82131
-0.003170 0.000103 0.116427 0.550394 -0.094201 1.841232 -0.033819 1 0 0 0 0 0 1 83141
-0.003162 0.000086 0.116440 0.520480 0.159768 1.756739 -0.033850 1 0 0 0 0 0 1 84132
-0.003158 0.000078 0.116444 0.564576 0.083437 1.855193 -0.033881 1 0 0 0 0 0 1 85140
-0.003156 0.000074 0.116446 0.594114 0.024901 1.902476 -0.033911 1 0 0 0 0 0 1 86108
-0.003155 0.000072 0.116446 0.610355 -0.006428 1.921058 -0.033943 1 0 0 0 0 0 1 87111
-0.003150 0.000054 0.116457 0.551384 0.214743 1.784507 -0.033974 1 0 0 0 0 0 1 88108
-0.003147 0.000045 0.116461 0.578878 0.120541 1.863689 -0.034005 1 0 0 0 0 0 1 89109
-0.003133 0.000053 0.116473 0.434763 -0.125296 1.756420 -0.034036 1 0 0 0 0 0 1 90105
-0.003126 0.000057 0.116477 0.504684 -0.096401 1.849970 -0.034068 1 0 0 0 0 0 1 91111
-0.003123 0.000059 0.116478 0.555427 -0.066732 1.895981 -0.034100 1 0 0 0 0 0 1 92134
-0.003121 0.000061 0.116479 0.583063 -0.050388 1.914097 -0.034131 1 0 0 0 0 0 1 93129
-0.003133 0.000048 0.116499 0.780029 0.136322 1.646311 -0.034162 1 0 0 0 0 0 1 94129
-0.003139 0.000042 0.116506 0.717864 0.075596 1.793835 -0.034193 1 0 0 0 0 0 1 95134
-0.003142 0.000038 0.116509 0.673082 0.029812 1.869099 -0.034225 1 0 0 0 0 0 1 96130
-0.003144 0.000037 0.116509 0.650291 0.005381 1.898270 -0.034255 1 0 0 0 0 0 1 97111
-0.003144 0.000036 0.116510 0.639396 -0.006974 1.909653 -0.034287 1 0 0 0 0 0 1 98128
-0.003145 0.000036 0.116510 0.634312 -0.013179 1.914681 -0.034318 1 0 0 0 0 0 1 99112
-0.003133 0.000049 0.116521 0.467006 -0.194646 1.769637 -0.034349 1 0 0 0 0 0 1 100128
-0.003127 0.000055 0.116524 0.524318 -0.131481 1.848996 -0.034380 1 0 0 0 0 0 1 101111
-0.003124 0.000058 0.116526 0.568509 -0.084451 1.890040 -0.034412 1 0 0 0 0 0 1 102127
-0.003122 0.000060 0.116526 0.592805 -0.059404 1.906422 -0.034443 1 0 0 0 0 0 1 103114
-0.003121 0.000061 0.116526 0.605571 -0.046722 1.913322 -0.034474 1 0 0 0 0 0 1 104126
-0.003121 0.000061 0.116526 0.612296 -0.040387 1.916797 -0.034505 1 0 0 0 0 0 1 105110
-0.003108 0.000075 0.116537 0.450737 -0.215733 1.771283 -0.034537 1 0 0 0 0 0 1 106124
-0.003102 0.000081 0.116541 0.511032 -0.149407 1.850498 -0.034569 1 0 0 0 0 0 1 107161
-0.003099 0.000085 0.116542 0.556638 -0.100811 1.891221 -0.034597 1 0 0 0 0 0 1 108056
-0.003097 0.000086 0.116543 0.581656 -0.074970 1.907567 -0.034628 1 0 0 0 0 0 1 109046
-0.003096 0.000087 0.116543 0.594773 -0.061916 1.914434 -0.034660 1 0 0 0 0 0 1 110054
-0.003091 0.000070 0.116554 0.533831 0.182062 1.773608 -0.034691 1 0 0 0 0 0 1 111054
-0.003088 0.000061 0.116557 0.560416 0.099106 1.851250 -0.034722 1 0 0 0 0 0 1 112045
-0.003105 0.000062 0.116568 0.831335 -0.021819 1.760027 -0.034753 1 0 0 0 0 0 1 113054
-0.003114 0.000062 0.116572 0.750320 -0.033545 1.844583 -0.034784 1 0 0 0 0 0 1 114045
-0.003105 0.000075 0.116584 0.524133 -0.213156 1.738131 -0.034816 1 0 0 0 0 0 1 115054
-0.003101 0.000081 0.116588 0.550511 -0.148388 1.831698 -0.034847 1 0 0 0 0 0 1 116046
-0.003099 0.000085 0.116590 0.579193 -0.100519 1.877645 -0.034878 1 0 0 0 0 0 1 117054
-0.003098 0.000086 0.116590 0.595753 -0.075023 1.895715 -0.034909 1 0 0 0 0 0 1 118044
-0.003098 0.000087 0.116590 0.604670 -0.062154 1.903163 -0.034941 1 0 0 0 0 0 1 119055
-0.003097 0.000088 0.116590 0.609474 -0.055721 1.906821 -0.034972 1 0 0 0 0 0 1 120045
-0.003097 0.000088 0.116590 0.612188 -0.052533 1.909230 -0.035004 1 0 0 0 0 0 1 121064
-0.003092 0.000070 0.116601 0.545906 0.186717 1.766783 -0.035035 1 0 0 0 0 0 1 122065
-0.003089 0.000062 0.116605 0.569826 0.101286 1.843840 -0.035066 1 0 0 0 0 0 1 123049
-0.003088 0.000057 0.116606 0.588874 0.038032 1.883709 -0.035097 1 0 0 0 0 0 1 124053
-0.003075 0.000068 0.116617 0.434171 -0.174421 1.751764 -0.035128 1 0 0 0 0 0 1 125053
-0.003068 0.000074 0.116621 0.498296 -0.126724 1.835585 -0.035160 1 0 0 0 0 0 1 126060
-0.003065 0.000077 0.116622 0.545951 -0.087449 1.878073 -0.035191 1 0 0 0 0 0 1 127062
-0.003063 0.000078 0.116623 0.571967 -0.066278 1.894976 -0.035222 1 0 0 0 0 0 1 128064
-0.003058 0.000061 0.116634 0.517568 0.182286 1.757609 -0.035254 1 0 0 0 0 0 1 129059
-0.003055 0.000053 0.116637 0.547576 0.101443 1.836322 -0.035284 1 0 0 0 0 0 1 130033
-0.003053 0.000048 0.116639 0.569687 0.040481 1.876813 -0.035316 1 0 0 0 0 0 1 131063
-0.003052 0.000046 0.116639 0.582047 0.007936 1.892965 -0.035347 1 0 0 0 0 0 1 132061
-0.003052 0.000045 0.116639 0.588729 -0.008552 1.899673 -0.035378 1 0 0 0 0 0 1 133032
-0.003046 0.000027 0.116650 0.524355 0.221188 1.758852 -0.035410 1 0 0 0 0 0 1 134060
-0.003044 0.000018 0.116654 0.549374 0.130785 1.836313 -0.035441 1 0 0 0 0 0 1 135067
-0.003042 0.000014 0.116655 0.568943 0.065059 1.876300 -0.035473 1 0 0 0 0 0 1 136066
-0.003042 0.000011 0.116655 0.580040 0.030142 1.892275 -0.035504 1 0 0 0 0 0 1 137063
-0.003041 0.000010 0.116655 0.586074 0.012477 1.898972 -0.035535 1 0 0 0 0 0 1 138063
-0.003041 0.000010 0.116655 0.589433 0.003624 1.902363 -0.035566 1 0 0 0 0 0 1 139062
-0.003041 0.000009 0.116655 0.591373 -0.000798 1.904617 -0.035597 1 0 0 0 0 0 1 140059
-0.003036 -0.000008 0.116666 0.524489 0.235180 1.762279 -0.035628 1 0 0 0 0 0 1 141049
-0.003033 -0.000017 0.116670 0.548306 0.147792 1.839129 -0.035660 1 0 0 0 0 0 1 142062
-0.003032 -0.000022 0.116671 0.567262 0.083564 1.878899 -0.035691 1 0 0 0 0 0 1 143063
-0.003031 -0.000024 0.116671 0.578028 0.049415 1.894795 -0.035722 1 0 0 0 0 0 1 144061
-0.003031 -0.000025 0.116671 0.583911 0.032145 1.901436 -0.035753 1 0 0 0 0 0 1 145055
-0.003026 -0.000043 0.116682 0.518998 0.261878 1.760710 -0.035785 1 0 0 0 0 0 1 146056
-0.003023 -0.000052 0.116686 0.543842 0.171232 1.838006 -0.035816 1 0 0 0 0 0 1 147062
-0.003021 -0.000057 0.116687 0.563305 0.105392 1.877890 -0.035847 1 0 0 0 0 0 1 148061
-0.003009 -0.000046 0.116698 0.408493 -0.108460 1.745657 -0.035879 1 0 0 0 0 0 1 149061
-0.002997 -0.000058 0.116713 0.404462 0.177017 1.685382 -0.035910 1 0 0 0 0 0 1 150061
-0.002991 -0.000064 0.116718 0.475085 0.129614 1.802773 -0.035941 1 0 0 0 0 0 1 151042
-0.002988 -0.000067 0.116720 0.519367 0.086970 1.857670 -0.035972 1 0 0 0 0 0 1 152055
-0.002986 -0.000068 0.116720 0.543128 0.063792 1.878874 -0.036004 1 0 0 0 0 0 1 153061
-0.002986 -0.000069 0.116720 0.555550 0.052033 1.887333 -0.036035 1 0 0 0 0 0 1 154061
-0.002980 -0.000087 0.116731 0.493773 0.284868 1.747326 -0.036066 1 0 0 0 0 0 1 155062
-0.002977 -0.000096 0.116735 0.520326 0.195551 1.824669 -0.036097 1 0 0 0 0 0 1 156060
-0.002976 -0.000100 0.116736 0.540638 0.130368 1.864573 -0.036129 1 0 0 0 0 0 1 157061
-0.002975 -0.000103 0.116736 0.552075 0.095781 1.880511 -0.036160 1 0 0 0 0 0 1 158061
-0.002975 -0.000104 0.116736 0.558259 0.078307 1.887140 -0.036191 1 0 0 0 0 0 1 159061
-0.002974 -0.000104 0.116736 0.561669 0.069589 1.890496 -0.036222 1 0 0 0 0 0 1 160060
-0.002969 -0.000122 0.116747 0.495256 0.304131 1.748822 -0.036254 1 0 0 0 0 0 1 161064
-0.002967 -0.000131 0.116751 0.519493 0.215544 1.825465 -0.036284 1 0 0 0 0 0 1 162049
-0.002965 -0.000136 0.116752 0.538653 0.150742 1.865132 -0.036316 1 0 0 0 0 0 1 163057
-0.002965 -0.000138 0.116752 0.549496 0.116357 1.880984 -0.036347 1 0 0 0 0 0 1 164064
-0.002959 -0.000157 0.116763 0.486966 0.338033 1.743763 -0.036379 1 0 0 0 0 0 1 165061
-0.002956 -0.000166 0.116767 0.513245 0.242884 1.821882 -0.036410 1 0 0 0 0 0 1 166061
-0.002955 -0.000171 0.116768 0.533421 0.174812 1.861997 -0.036441 1 0 0 0 0 0 1 167062
-0.002954 -0.000173 0.116768 0.544797 0.138794 1.877980 -0.036472 1 0 0 0 0 0 1 168049
-0.002954 -0.000174 0.116769 0.550952 0.120634 1.884655 -0.036504 1 0 0 0 0 0 1 169061
-0.002949 -0.000192 0.116779 0.485830 0.350800 1.744274 -0.036535 1 0 0 0 0 0 1 170054
-0.002946 -0.000201 0.116783 0.510840 0.259793 1.821187 -0.036566 1 0 0 0 0 0 1 171061
-0.002944 -0.000206 0.116784 0.530369 0.193787 1.860884 -0.036597 1 0 0 0 0 0 1 172060
-0.002944 -0.000208 0.116785 0.541392 0.158809 1.876741 -0.036629 1 0 0 0 0 0 1 173060
-0.002943 -0.000209 0.116785 0.547365 0.141188 1.883310 -0.036659 1 0 0 0 0 0 1 174047
-0.002938 -0.000227 0.116795 0.482103 0.371816 1.743020 -0.036691 1 0 0 0 0 0 1 175053
-0.002935 -0.000237 0.116799 0.507071 0.280899 1.819818 -0.036722 1 0 0 0 0 0 1 176044
-0.002934 -0.000241 0.116800 0.526573 0.214963 1.859489 -0.036753 1 0 0 0 0 0 1 177052
-0.002933 -0.000243 0.116801 0.537592 0.180028 1.875312 -0.036785 1 0 0 0 0 0 1 178052
-0.002933 -0.000245 0.116801 0.543568 0.162442 1.881889 -0.036816 1 0 0 0 0 0 1 179043
-0.002933 -0.000245 0.116801 0.546854 0.153688 1.885224 -0.036847 1 0 0 0 0 0 1 180053
-0.002933 -0.000245 0.116801 0.548740 0.149373 1.887387 -0.036878 1 0 0 0 0 0 1 181043
-0.002932 -0.000246 0.116801 0.549927 0.147280 1.889208 -0.036910 1 0 0 0 0 0 1 182053
-0.002932 -0.000246 0.116801 0.550748 0.146308 1.890864 -0.036941 1 0 0 0 0 0 1 183043
-0.002932 -0.000246 0.116801 0.551406 0.145865 1.892496 -0.036972 1 0 0 0 0 0 1 184052
-0.002932 -0.000246 0.116801 0.551954 0.145713 1.894086 -0.037003 1 0 0 0 0 0 1 185044
-0.002927 -0.000263 0.116811 0.483834 0.385319 1.752139 -0.037035 1 0 0 0 0 0 1 186052
-0.002925 -0.000272 0.116815 0.507408 0.298785 1.828263 -0.037066 1 0 0 0 0 0 1 187042
-0.002923 -0.000276 0.116816 0.526218 0.235033 1.867675 -0.037097 1 0 0 0 0 0 1 188052
-0.002923 -0.000279 0.116817 0.536868 0.201212 1.883415 -0.037128 1 0 0 0 0 0 1 189043
-0.002922 -0.000280 0.116817 0.542652 0.184175 1.889968 -0.037160 1 0 0 0 0 0 1 190052
-0.002922 -0.000280 0.116817 0.545830 0.175727 1.893259 -0.037191 1 0 0 0 0 0 1 191042
-0.002922 -0.000281 0.116817 0.547682 0.171566 1.895469 -0.037222 1 0 0 0 0 0 1 192060
-0.002922 -0.000281 0.116817 0.548840 0.169553 1.897256 -0.037254 1 0 0 0 0 0 1 193062
-0.002922 -0.000281 0.116817 0.549667 0.168625 1.898928 -0.037285 1 0 0 0 0 0 1 194068
-0.002922 -0.000281 0.116817 0.550283 0.168232 1.900504 -0.037316 1 0 0 0 0 0 1 195044
-0.002922 -0.000281 0.116817 0.550835 0.168105 1.902125 -0.037347 1 0 0 0 0 0 1 196060
-0.002922 -0.000281 0.116817 0.551342 0.168111 1.903701 -0.037378 1 0 0 0 0 0 1 197049
-0.002922 -0.000281 0.116817 0.551823 0.168181 1.905323 -0.037410 1 0 0 0 0 0 1 198064
-0.002922 -0.000281 0.116817 0.552305 0.168279 1.906906 -0.037441 1 0 0 0 0 0 1 199062
-0.002922 -0.000281 0.116817 0.552768 0.168416 1.908494 -0.037472 1 0 0 0 0 0 1 200060
-0.002922 -0.000281 0.116817 0.553232 0.168546 1.910092 -0.037504 1 0 0 0 0 0 1 201060
-0.002917 -0.000299 0.116827 0.484973 0.408581 1.768141 -0.037535 1 0 0 0 0 0 1 202059
-0.002914 -0.000307 0.116831 0.508534 0.322122 1.844186 -0.037566 1 0 0 0 0 0 1 203062
-0.002913 -0.000312 0.116832 0.527301 0.258428 1.883539 -0.037597 1 0 0 0 0 0 1 204060
-0.002912 -0.000314 0.116833 0.537943 0.224641 1.899257 -0.037629 1 0 0 0 0 0 1 205059
-0.002912 -0.000315 0.116833 0.543722 0.207642 1.905802 -0.037660 1 0 0 0 0 0 1 206062
-0.002912 -0.000316 0.116833 0.546887 0.199212 1.909035 -0.037690 1 0 0 0 0 0 1 207034
-0.002912 -0.000316 0.116833 0.548748 0.195080 1.911259 -0.037722 1 0 0 0 0 0 1 208065
-0.002912 -0.000316 0.116833 0.549887 0.193088 1.913033 -0.037754 1 0 0 0 0 0 1 209061
-0.002912 -0.000316 0.116833 0.550692 0.192180 1.914691 -0.037785 1 0 0 0 0 0 1 210059
-0.002912 -0.000316 0.116833 0.551329 0.191795 1.916305 -0.037816 1 0 0 0 0 0 1 211063
-0.002911 -0.000316 0.116833 0.551866 0.191680 1.917880 -0.037847 1 0 0 0 0 0 1 212055
-0.002911 -0.000316 0.116833 0.552375 0.191706 1.919470 -0.037879 1 0 0 0 0 0 1 213058
-0.002911 -0.000316 0.116833 0.552852 0.191799 1.921049 -0.037910 1 0 0 0 0 0 1 214059
-0.002911 -0.000316 0.116833 0.553317 0.191931 1.922647 -0.037941 1 0 0 0 0 0 1 215060
-0.002911 -0.000316 0.116833 0.553779 0.192065 1.924222 -0.037972 1 0 0 0 0 0 1 216058
-0.002911 -0.000316 0.116833 0.554235 0.192221 1.925805 -0.038004 1 0 0 0 0 0 1 217058
-0.002911 -0.000316 0.116833 0.554684 0.192371 1.927383 -0.038035 1 0 0 0 0 0 1 218059
-0.002911 -0.000316 0.116833 0.555162 0.192523 1.928975 -0.038066 1 0 0 0 0 0 1 219060
-0.002906 -0.000334 0.116843 0.486797 0.432869 1.787044 -0.038097 1 0 0 0 0 0 1 220059
-0.002904 -0.000343 0.116847 0.510334 0.346451 1.862962 -0.038128 1 0 0 0 0 0 1 221054
-0.002902 -0.000347 0.116848 0.529120 0.282774 1.902276 -0.038160 1 0 0 0 0 0 1 222057
-0.002902 -0.000349 0.116849 0.539735 0.249007 1.917930 -0.038190 1 0 0 0 0 0 1 223030
-0.002901 -0.000350 0.116849 0.545526 0.232041 1.924507 -0.038222 1 0 0 0 0 0 1 224060
-0.002901 -0.000351 0.116849 0.548690 0.223627 1.927779 -0.038254 1 0 0 0 0 0 1 225057
-0.002889 -0.000338 0.116860 0.383950 0.040273 1.780894 -0.038285 1 0 0 0 0 0 1 226059
-0.002883 -0.000331 0.116864 0.443232 0.102422 1.859850 -0.038316 1 0 0 0 0 0 1 227060
-0.002879 -0.000328 0.116865 0.488316 0.149143 1.900660 -0.038347 1 0 0 0 0 0 1 228058
-0.002878 -0.000327 0.116865 0.512964 0.174212 1.916910 -0.038378 1 0 0 0 0 0 1 229057
-0.002877 -0.000326 0.116865 0.525823 0.187009 1.923625 -0.038410 1 0 0 0 0 0 1 230057
-0.002877 -0.000325 0.116865 0.532541 0.193512 1.926967 -0.038441 1 0 0 0 0 0 1 231059
-0.002876 -0.000325 0.116865 0.536124 0.196839 1.929126 -0.038472 1 0 0 0 0 0 1 232040
-0.002876 -0.000325 0.116865 0.538161 0.198605 1.930914 -0.038503 1 0 0 0 0 0 1 233055
-0.002864 -0.000312 0.116876 0.372669 0.020169 1.783570 -0.038535 1 0 0 0 0 0 1 234058
-0.002858 -0.000305 0.116880 0.431677 0.084861 1.862270 -0.038566 1 0 0 0 0 0 1 235060
-0.002855 -0.000302 0.116881 0.476624 0.132868 1.902982 -0.038597 1 0 0 0 0 0 1 236059
-0.002853 -0.000300 0.116882 0.501171 0.158551 1.919175 -0.038628 1 0 0 0 0 0 1 237046
-0.002852 -0.000299 0.116882 0.513977 0.171648 1.925893 -0.038660 1 0 0 0 0 0 1 238056
-0.002834 -0.000303 0.116904 0.284867 0.239226 1.636687 -0.038691 1 0 0 0 0 0 1 239057
-0.002825 -0.000305 0.116911 0.369759 0.220280 1.790149 -0.038722 1 0 0 0 0 0 1 240055
-0.002821 -0.000306 0.116913 0.434431 0.205897 1.868749 -0.038753 1 0 0 0 0 0 1 241057
-0.002818 -0.000307 0.116914 0.469847 0.198380 1.899106 -0.038784 1 0 0 0 0 0 1 242029
-0.002817 -0.000307 0.116915 0.488299 0.194699 1.910817 -0.038816 1 0 0 0 0 0 1 243060
-0.002817 -0.000307 0.116915 0.497857 0.192946 1.915824 -0.038847 1 0 0 0 0 0 1 244052
-0.002816 -0.000307 0.116915 0.502888 0.192143 1.918548 -0.038878 1 0 0 0 0 0 1 245044
-0.002816 -0.000307 0.116915 0.505614 0.191827 1.920513 -0.038910 1 0 0 0 0 0 1 246051
-0.002804 -0.000294 0.116926 0.340165 0.012111 1.773283 -0.038941 1 0 0 0 0 0 1 247043
-0.002797 -0.000288 0.116929 0.399402 0.076317 1.851885 -0.038972 1 0 0 0 0 0 1 248051
-0.002794 -0.000284 0.116931 0.444443 0.124059 1.892513 -0.039003 1 0 0 0 0 0 1 249041
-0.002793 -0.000283 0.116931 0.469032 0.149625 1.908703 -0.039035 1 0 0 0 0 0 1 250050
-0.002792 -0.000282 0.116931 0.481815 0.162655 1.915353 -0.039065 1 0 0 0 0 0 1 251040
-0.002791 -0.000281 0.116931 0.488491 0.169272 1.918676 -0.039097 1 0 0 0 0 0 1 252054
-0.002779 -0.000268 0.116942 0.324886 -0.007144 1.771981 -0.039128 1 0 0 0 0 0 1 253041
-0.002773 -0.000261 0.116946 0.385142 0.058826 1.850657 -0.039159 1 0 0 0 0 0 1 254049
-0.002769 -0.000258 0.116947 0.430687 0.107454 1.891297 -0.039191 1 0 0 0 0 0 1 255042
-0.002768 -0.000256 0.116948 0.455513 0.133426 1.907491 -0.039222 1 0 0 0 0 0 1 256050
-0.002762 -0.000273 0.116958 0.399309 0.387344 1.770348 -0.039253 1 0 0 0 0 0 1 257040
-0.002759 -0.000281 0.116962 0.429226 0.307607 1.847956 -0.039285 1 0 0 0 0 0 1 258050
-0.002757 -0.000286 0.116963 0.451150 0.247234 1.887799 -0.039315 1 0 0 0 0 0 1 259041
-0.002744 -0.000274 0.116975 0.295996 0.035193 1.754879 -0.039347 1 0 0 0 0 0 1 260050
-0.002737 -0.000269 0.116979 0.360795 0.083215 1.838284 -0.039378 1 0 0 0 0 0 1 261049
-0.002734 -0.000266 0.116980 0.408660 0.122871 1.880551 -0.039409 1 0 0 0 0 0 1 262039
-0.002732 -0.000265 0.116980 0.434651 0.144380 1.897290 -0.039441 1 0 0 0 0 0 1 263045
-0.002732 -0.000264 0.116980 0.448151 0.155388 1.904132 -0.039472 1 0 0 0 0 0 1 264050
-0.002731 -0.000264 0.116981 0.455151 0.160959 1.907477 -0.039503 1 0 0 0 0 0 1 265048
-0.002731 -0.000263 0.116981 0.458852 0.163830 1.909617 -0.039534 1 0 0 0 0 0 1 266047
-0.002719 -0.000250 0.116991 0.293446 -0.014711 1.762627 -0.039566 1 0 0 0 0 0 1 267063
-0.002712 -0.000244 0.116995 0.352987 0.050318 1.841003 -0.039597 1 0 0 0 0 0 1 268055
-0.002709 -0.000240 0.116996 0.398160 0.098502 1.881552 -0.039629 1 0 0 0 0 0 1 269063
-0.002707 -0.000239 0.116997 0.422786 0.124255 1.897666 -0.039660 1 0 0 0 0 0 1 270059
-0.002707 -0.000238 0.116997 0.435580 0.137369 1.904298 -0.039691 1 0 0 0 0 0 1 271059
-0.002706 -0.000237 0.116997 0.442218 0.143991 1.907557 -0.039722 1 0 0 0 0 0 1 272058
-0.002689 -0.000242 0.117019 0.208873 0.208081 1.617084 -0.039753 1 0 0 0 0 0 1 273027
-0.002680 -0.000244 0.117026 0.292442 0.187730 1.769787 -0.039785 1 0 0 0 0 0 1 274056
-0.002675 -0.000245 0.117028 0.356361 0.172586 1.848059 -0.039816 1 0 0 0 0 0 1 275058
-0.002673 -0.000245 0.117029 0.391349 0.164670 1.878320 -0.039847 1 0 0 0 0 0 1 276056
-0.002672 -0.000245 0.117030 0.409507 0.160753 1.889896 -0.039878 1 0 0 0 0 0 1 277057
-0.002671 -0.000246 0.117030 0.418888 0.158862 1.894862 -0.039910 1 0 0 0 0 0 1 278061
-0.002671 -0.000246 0.117030 0.423792 0.157986 1.897549 -0.039941 1 0 0 0 0 0 1 279063
-0.002658 -0.000232 0.117041 0.258673 -0.022684 1.750785 -0.039972 1 0 0 0 0 0 1 280061
-0.002652 -0.000226 0.117044 0.318580 0.041441 1.829099 -0.040004 1 0 0 0 0 0 1 281057
-0.002649 -0.000222 0.117046 0.363899 0.089157 1.869582 -0.040035 1 0 0 0 0 0 1 282057
-0.002647 -0.000221 0.117046 0.388579 0.114690 1.885666 -0.040066 1 0 0 0 0 0 1 283057
-0.002646 -0.000220 0.117046 0.401386 0.127674 1.892260 -0.040097 1 0 0 0 0 0 1 284051
-0.002646 -0.000220 0.117046 0.408001 0.134245 1.895472 -0.040128 1 0 0 0 0 0 1 285026
-0.002633 -0.000206 0.117057 0.243630 -0.042839 1.749030 -0.040160 1 0 0 0 0 0 1 286056
-0.002627 -0.000199 0.117061 0.303988 0.023172 1.827330 -0.040191 1 0 0 0 0 0 1 287058
-0.002624 -0.000196 0.117062 0.349546 0.071825 1.867799 -0.040222 1 0 0 0 0 0 1 288056
-0.002622 -0.000194 0.117063 0.374325 0.097817 1.883877 -0.040253 1 0 0 0 0 0 1 289056
-0.002621 -0.000194 0.117063 0.387176 0.111019 1.890467 -0.040285 1 0 0 0 0 0 1 290056
-0.002609 -0.000180 0.117074 0.225814 -0.062885 1.745221 -0.040316 1 0 0 0 0 0 1 291057
-0.002602 -0.000173 0.117077 0.287791 0.004830 1.823834 -0.040347 1 0 0 0 0 0 1 292055
-0.002599 -0.000170 0.117079 0.334146 0.054335 1.864400 -0.040378 1 0 0 0 0 0 1 293050
-0.002597 -0.000168 0.117079 0.359334 0.080728 1.880512 -0.040410 1 0 0 0 0 0 1 294056
-0.002596 -0.000167 0.117079 0.372367 0.094145 1.887106 -0.040441 1 0 0 0 0 0 1 295059
-0.002596 -0.000167 0.117079 0.379097 0.100905 1.890329 -0.040472 1 0 0 0 0 0 1 296055
-0.002583 -0.000153 0.117090 0.214485 -0.076387 1.744004 -0.040503 1 0 0 0 0 0 1 297056
-0.002577 -0.000146 0.117094 0.274923 -0.010264 1.822139 -0.040535 1 0 0 0 0 0 1 298056
-0.002574 -0.000143 0.117095 0.320508 0.038414 1.862544 -0.040566 1 0 0 0 0 0 1 299067
-0.002572 -0.000141 0.117096 0.345285 0.064393 1.878565 -0.040597 1 0 0 0 0 0 1 300055
-0.002571 -0.000140 0.117096 0.358101 0.077598 1.885135 -0.040628 1 0 0 0 0 0 1 301056
-0.002559 -0.000127 0.117107 0.196448 -0.096596 1.739992 -0.040659 1 0 0 0 0 0 1 302025
-0.002552 -0.000120 0.117110 0.258480 -0.028845 1.818475 -0.040691 1 0 0 0 0 0 1 303043
-0.002549 -0.000117 0.117112 0.304859 0.020661 1.859001 -0.040723 1 0 0 0 0 0 1 304069
-0.002547 -0.000115 0.117112 0.330014 0.047047 1.875069 -0.040754 1 0 0 0 0 0 1 305073
-0.002546 -0.000114 0.117112 0.343030 0.060421 1.881625 -0.040785 1 0 0 0 0 0 1 306065
-0.002534 -0.000100 0.117123 0.181326 -0.113807 1.736615 -0.040816 1 0 0 0 0 0 1 307068
-0.002527 -0.000093 0.117127 0.243427 -0.045977 1.814998 -0.040847 1 0 0 0 0 0 1 308065
-0.002524 -0.000090 0.117128 0.289830 0.003544 1.855443 -0.040879 1 0 0 0 0 0 1 309065
-0.002522 -0.000088 0.117129 0.315001 0.029931 1.871480 -0.040910 1 0 0 0 0 0 1 310066
-0.002521 -0.000087 0.117129 0.328005 0.043318 1.878038 -0.040941 1 0 0 0 0 0 1 311067
-0.002509 -0.000074 0.117140 0.166176 -0.131079 1.733100 -0.040972 1 0 0 0 0 0 1 312064
-0.002502 -0.000067 0.117143 0.228289 -0.063226 1.811377 -0.041003 1 0 0 0 0 0 1 313047
-0.002499 -0.000063 0.117145 0.274695 -0.013676 1.851809 -0.041035 1 0 0 0 0 0 1 314066
-0.002497 -0.000062 0.117145 0.299870 0.012705 1.867818 -0.041066 1 0 0 0 0 0 1 315056
-0.002496 -0.000061 0.117145 0.312859 0.026074 1.874383 -0.041097 1 0 0 0 0 0 1 316064
-0.002496 -0.000060 0.117145 0.319542 0.032786 1.877551 -0.041128 1 0 0 0 0 0 1 317055
-0.002496 -0.000060 0.117145 0.323030 0.036172 1.879604 -0.041160 1 0 0 0 0 0 1 318064
-0.002483 -0.000047 0.117156 0.156224 -0.143403 1.733162 -0.041191 1 0 0 0 0 0 1 319055
-0.002477 -0.000040 0.117160 0.215938 -0.078047 1.810844 -0.041222 1 0 0 0 0 0 1 320054
-0.002474 -0.000037 0.117161 0.261132 -0.029753 1.851035 -0.041254 1 0 0 0 0 0 1 321063
-0.002472 -0.000035 0.117162 0.285668 -0.004012 1.866957 -0.041285 1 0 0 0 0 0 1 322054
-0.002471 -0.000034 0.117162 0.298359 0.009032 1.873492 -0.041316 1 0 0 0 0 0 1 323063
-0.002471 -0.000034 0.117162 0.304880 0.015575 1.876634 -0.041347 1 0 0 0 0 0 1 324039
-0.002471 -0.000034 0.117162 0.308264 0.018865 1.878663 -0.041378 1 0 0 0 0 0 1 325049
-0.002458 -0.000020 0.117173 0.141260 -0.160898 1.732289 -0.041409 1 0 0 0 0 0 1 326038
-0.002452 -0.000014 0.117176 0.200976 -0.095555 1.809892 -0.041440 1 0 0 0 0 0 1 327039
-0.002449 -0.000010 0.117178 0.246170 -0.047261 1.850024 -0.041472 1 0 0 0 0 0 1 328039
-0.002447 -0.000009 0.117178 0.270700 -0.021546 1.865964 -0.041503 1 0 0 0 0 0 1 329048
-0.002446 -0.000008 0.117178 0.283354 -0.008509 1.872451 -0.041534 1 0 0 0 0 0 1 330039
-0.002446 -0.000007 0.117178 0.289869 -0.001977 1.875626 -0.041566 1 0 0 0 0 0 1 331048
-0.002446 -0.000007 0.117178 0.293249 0.001286 1.877636 -0.041597 1 0 0 0 0 0 1 332038
-0.002445 -0.000007 0.117178 0.295062 0.002923 1.879249 -0.041628 1 0 0 0 0 0 1 333047
-0.002433 0.000006 0.117189 0.127114 -0.177822 1.732823 -0.041659 1 0 0 0 0 0 1 334047
-0.002427 0.000013 0.117193 0.186430 -0.112868 1.810288 -0.041690 1 0 0 0 0 0 1 335039
-0.002424 0.000016 0.117194 0.231423 -0.064784 1.850370 -0.041722 1 0 0 0 0 0 1 336048
-0.002422 0.000018 0.117195 0.255837 -0.039173 1.866258 -0.041753 1 0 0 0 0 0 1 337042
-0.002421 0.000019 0.117195 0.268454 -0.026209 1.872771 -0.041785 1 0 0 0 0 0 1 338061
-0.002421 0.000019 0.117195 0.274916 -0.019717 1.875913 -0.041816 1 0 0 0 0 0 1 339051
-0.002421 0.000020 0.117195 0.278276 -0.016477 1.877922 -0.041847 1 0 0 0 0 0 1 340052
-0.002420 0.000020 0.117195 0.280066 -0.014862 1.879527 -0.041878 1 0 0 0 0 0 1 341054
-0.002420 0.000020 0.117195 0.281074 -0.014051 1.881004 -0.041910 1 0 0 0 0 0 1 342051
-0.002408 0.000033 0.117206 0.112553 -0.195383 1.734591 -0.041941 1 0 0 0 0 0 1 343062
-0.002402 0.000040 0.117209 0.171684 -0.130624 1.811950 -0.041972 1 0 0 0 0 0 1 344056
-0.002399 0.000043 0.117211 0.216577 -0.082658 1.851978 -0.042003 1 0 0 0 0 0 1 345054
-0.002397 0.000045 0.117211 0.240938 -0.057106 1.867854 -0.042035 1 0 0 0 0 0 1 346055
-0.002396 0.000046 0.117211 0.253501 -0.044179 1.874325 -0.042066 1 0 0 0 0 0 1 347052
-0.002396 0.000046 0.117211 0.259931 -0.037707 1.877472 -0.042097 1 0 0 0 0 0 1 348055
-0.002395 0.000046 0.117211 0.263288 -0.034483 1.879462 -0.042128 1 0 0 0 0 0 1 349055
-0.002395 0.000046 0.117211 0.265058 -0.032890 1.881066 -0.042160 1 0 0 0 0 0 1 350054
-0.002395 0.000046 0.117211 0.266046 -0.032102 1.882533 -0.042191 1 0 0 0 0 0 1 351054
-0.002395 0.000046 0.117211 0.266636 -0.031708 1.883913 -0.042221 1 0 0 0 0 0 1 352027
-0.002395 0.000046 0.117211 0.267039 -0.031538 1.885366 -0.042254 1 0 0 0 0 0 1 353059
-0.002395 0.000046 0.117211 0.267318 -0.031462 1.886752 -0.042285 1 0 0 0 0 0 1 354055
-0.002383 0.000060 0.117222 0.098285 -0.213342 1.740364 -0.042316 1 0 0 0 0 0 1 355070
-0.002377 0.000066 0.117226 0.157241 -0.148756 1.817616 -0.042347 1 0 0 0 0 0 1 356062
-0.002373 0.000070 0.117227 0.202034 -0.100880 1.857600 -0.042379 1 0 0 0 0 0 1 357062
-0.002372 0.000071 0.117227 0.226349 -0.075389 1.873469 -0.042410 1 0 0 0 0 0 1 358064
-0.002376 0.000090 0.117217 0.308720 -0.303982 2.024961 -0.042441 1 0 0 0 0 0 1 359064
-0.002378 0.000099 0.117213 0.291669 -0.211682 1.953747 -0.042473 1 0 0 0 0 0 1 360065
-0.002380 0.000104 0.117212 0.276586 -0.144949 1.917838 -0.042503 1 0 0 0 0 0 1 361054
-0.002380 0.000106 0.117212 0.268204 -0.109562 1.905234 -0.042535 1 0 0 0 0 0 1 362064
-0.002380 0.000107 0.117212 0.263920 -0.091695 1.901700 -0.042566 1 0 0 0 0 0 1 363066
-0.002381 0.000108 0.117212 0.261822 -0.082770 1.901401 -0.042598 1 0 0 0 0 0 1 364067
-0.002381 0.000108 0.117212 0.260857 -0.078333 1.902208 -0.042629 1 0 0 0 0 0 1 365064
-0.002381 0.000108 0.117212 0.260453 -0.076144 1.903400 -0.042660 1 0 0 0 0 0 1 366068
-0.002381 0.000108 0.117212 0.260346 -0.075066 1.904730 -0.042691 1 0 0 0 0 0 1 367070
-0.002381 0.000108 0.117212 0.260398 -0.074561 1.906090 -0.042722 1 0 0 0 0 0 1 368062
-0.002381 0.000108 0.117212 0.260513 -0.074324 1.907483 -0.042754 1 0 0 0 0 0 1 369064
-0.002381 0.000108 0.117212 0.260664 -0.074247 1.908867 -0.042785 1 0 0 0 0 0 1 370063
-0.002381 0.000108 0.117212 0.260835 -0.074237 1.910270 -0.042816 1 0 0 0 0 0 1 371065
-0.002381 0.000108 0.117212 0.261013 -0.074253 1.911659 -0.042847 1 0 0 0 0 0 1 372061
-0.002381 0.000108 0.117212 0.261208 -0.074286 1.913057 -0.042879 1 0 0 0 0 0 1 373064
-0.002381 0.000108 0.117212 0.261383 -0.074324 1.914447 -0.042910 1 0 0 0 0 0 1 374061
-0.002381 0.000108 0.117212 0.261584 -0.074379 1.915840 -0.042941 1 0 0 0 0 0 1 375065
-0.002368 0.000122 0.117222 0.092253 -0.256612 1.769501 -0.042972 1 0 0 0 0 0 1 376062
-0.002362 0.000128 0.117226 0.151157 -0.192074 1.846643 -0.043004 1 0 0 0 0 0 1 377066
-0.002359 0.000132 0.117227 0.195926 -0.144249 1.886562 -0.043035 1 0 0 0 0 0 1 378065
-0.002357 0.000133 0.117228 0.220210 -0.118800 1.902405 -0.043066 1 0 0 0 0 0 1 379071
-0.002356 0.000134 0.117228 0.232721 -0.105949 1.908838 -0.043097 1 0 0 0 0 0 1 380063
-0.002356 0.000134 0.117228 0.239134 -0.099548 1.911973 -0.043129 1 0 0 0 0 0 1 381063
-0.002356 0.000135 0.117228 0.242443 -0.096386 1.913961 -0.043160 1 0 0 0 0 0 1 382061
-0.002356 0.000135 0.117228 0.244188 -0.094829 1.915558 -0.043191 1 0 0 0 0 0 1 383067
-0.002356 0.000135 0.117228 0.245154 -0.094084 1.917010 -0.043222 1 0 0 0 0 0 1 384064
-0.002356 0.000135 0.117228 0.245725 -0.093755 1.918417 -0.043254 1 0 0 0 0 0 1 385063
-0.002356 0.000135 0.117228 0.246097 -0.093620 1.919808 -0.043285 1 0 0 0 0 0 1 386062
-0.002356 0.000135 0.117228 0.246385 -0.093573 1.921201 -0.043316 1 0 0 0 0 0 1 387065
-0.002361 0.000153 0.117217 0.316502 -0.335172 2.067960 -0.043347 1 0 0 0 0 0 1 388060
-0.002363 0.000161 0.117214 0.293272 -0.249571 1.994966 -0.043379 1 0 0 0 0 0 1 389069
-0.002365 0.000166 0.117212 0.275097 -0.186211 1.958420 -0.043410 1 0 0 0 0 0 1 390056
-0.002365 0.000168 0.117212 0.265157 -0.152522 1.945628 -0.043442 1 0 0 0 0 0 1 391083
-0.002366 0.000169 0.117212 0.260091 -0.135504 1.942042 -0.043474 1 0 0 0 0 0 1 392105
-0.002366 0.000170 0.117212 0.257603 -0.127028 1.941739 -0.043505 1 0 0 0 0 0 1 393119
-0.002366 0.000170 0.117212 0.256421 -0.122816 1.942517 -0.043536 1 0 0 0 0 0 1 394103
-0.002366 0.000170 0.117212 0.255930 -0.120763 1.943829 -0.043570 1 0 0 0 0 0 1 395186
-0.002366 0.000170 0.117212 0.255746 -0.119765 1.944954 -0.043597 1 0 0 0 0 0 1 396046
-0.002366 0.000170 0.117212 0.255765 -0.119321 1.946310 -0.043628 1 0 0 0 0 0 1 397037
-0.002366 0.000170 0.117212 0.255853 -0.119124 1.947711 -0.043659 1 0 0 0 0 0 1 398046
-0.002366 0.000170 0.117212 0.255996 -0.119088 1.949090 -0.043690 1 0 0 0 0 0 1 399036
-0.002366 0.000170 0.117212 0.256158 -0.119100 1.950496 -0.043722 1 0 0 0 0 0 1 400045
-0.002366 0.000170 0.117212 0.256328 -0.119145 1.951877 -0.043753 1 0 0 0 0 0 1 401036
-0.002366 0.000170 0.117212 0.256508 -0.119217 1.953277 -0.043784 1 0 0 0 0 0 1 402045
-0.002354 0.000183 0.117223 0.086929 -0.301792 1.806954 -0.043815 1 0 0 0 0 0 1 403036
-0.002347 0.000190 0.117226 0.145770 -0.237288 1.883976 -0.043847 1 0 0 0 0 0 1 404045
-0.002344 0.000193 0.117228 0.190505 -0.189490 1.923812 -0.043878 1 0 0 0 0 0 1 405036
-0.002343 0.000195 0.117228 0.214774 -0.164090 1.939633 -0.043909 1 0 0 0 0 0 1 406045
-0.002342 0.000196 0.117228 0.227267 -0.151297 1.946067 -0.043940 1 0 0 0 0 0 1 407035
-0.002341 0.000196 0.117228 0.233667 -0.144922 1.949206 -0.043972 1 0 0 0 0 0 1 408046
-0.002341 0.000197 0.117228 0.236966 -0.141792 1.951178 -0.044003 1 0 0 0 0 0 1 409036
-0.002341 0.000197 0.117228 0.238710 -0.140258 1.952783 -0.044034 1 0 0 0 0 0 1 410044
-0.002341 0.000197 0.117228 0.239670 -0.139566 1.954275 -0.044066 1 0 0 0 0 0 1 411070
-0.002341 0.000197 0.117228 0.240235 -0.139249 1.955660 -0.044097 1 0 0 0 0 0 1 412054
-0.002346 0.000214 0.117218 0.310551 -0.380793 2.102767 -0.044129 1 0 0 0 0 0 1 413071
-0.002349 0.000223 0.117214 0.287415 -0.295345 2.029669 -0.044159 1 0 0 0 0 0 1 414036
-0.002350 0.000228 0.117213 0.269296 -0.232079 1.993133 -0.044191 1 0 0 0 0 0 1 415050
-0.002351 0.000230 0.117212 0.259381 -0.198426 1.980289 -0.044222 1 0 0 0 0 0 1 416059
-0.002351 0.000231 0.117212 0.254312 -0.181455 1.976675 -0.044253 1 0 0 0 0 0 1 417056
-0.002351 0.000232 0.117212 0.251822 -0.172999 1.976353 -0.044285 1 0 0 0 0 0 1 418059
-0.002351 0.000232 0.117212 0.250640 -0.168833 1.977151 -0.044316 1 0 0 0 0 0 1 419055
-0.002339 0.000245 0.117223 0.080190 -0.349545 1.830719 -0.044347 1 0 0 0 0 0 1 420054
-0.002333 0.000252 0.117226 0.138653 -0.283969 1.907503 -0.044378 1 0 0 0 0 0 1 421037
-0.002330 0.000255 0.117228 0.183212 -0.235664 1.947265 -0.044409 1 0 0 0 0 0 1 422023
-0.002328 0.000257 0.117228 0.207384 -0.210038 1.963075 -0.044441 1 0 0 0 0 0 1 423053
-0.002327 0.000258 0.117228 0.219825 -0.197138 1.969510 -0.044472 1 0 0 0 0 0 1 424051
-0.002327 0.000258 0.117228 0.226198 -0.190741 1.972640 -0.044503 1 0 0 0 0 0 1 425052
-0.002327 0.000258 0.117228 0.229480 -0.187607 1.974632 -0.044535 1 0 0 0 0 0 1 426058
-0.002327 0.000259 0.117228 0.231215 -0.186101 1.976223 -0.044566 1 0 0 0 0 0 1 427057
-0.002327 0.000259 0.117228 0.232148 -0.185424 1.977671 -0.044597 1 0 0 0 0 0 1 428053
-0.002326 0.000259 0.117228 0.232707 -0.185139 1.979077 -0.044628 1 0 0 0 0 0 1 429052
-0.002326 0.000259 0.117228 0.233065 -0.185064 1.980470 -0.044660 1 0 0 0 0 0 1 430052
-0.002326 0.000259 0.117228 0.233342 -0.185091 1.981872 -0.044691 1 0 0 0 0 0 1 431057
-0.002326 0.000259 0.117228 0.233553 -0.185170 1.983247 -0.044722 1 0 0 0 0 0 1 432052
-0.002326 0.000259 0.117228 0.233724 -0.185277 1.984632 -0.044753 1 0 0 0 0 0 1 433052
-0.002314 0.000272 0.117239 0.063776 -0.368309 1.838438 -0.044785 1 0 0 0 0 0 1 434051
-0.002308 0.000279 0.117243 0.122596 -0.303836 1.915224 -0.044816 1 0 0 0 0 0 1 435053
-0.002305 0.000282 0.117244 0.167314 -0.256072 1.954976 -0.044847 1 0 0 0 0 0 1 436051
-0.002303 0.000284 0.117245 0.191547 -0.230713 1.970736 -0.044878 1 0 0 0 0 0 1 437052
-0.002302 0.000285 0.117245 0.204030 -0.217969 1.977165 -0.044910 1 0 0 0 0 0 1 438051
-0.002302 0.000285 0.117245 0.210412 -0.211651 1.980277 -0.044941 1 0 0 0 0 0 1 439052
-0.002302 0.000285 0.117245 0.213680 -0.208565 1.982257 -0.044972 1 0 0 0 0 0 1 440053
-0.002307 0.000303 0.117234 0.285418 -0.448797 2.129913 -0.045003 1 0 0 0 0 0 1 441051
-0.002309 0.000312 0.117230 0.262977 -0.362935 2.056839 -0.045034 1 0 0 0 0 0 1 442038
-0.002298 0.000330 0.117240 0.074931 -0.482569 1.872807 -0.045066 1 0 0 0 0 0 1 443052
-0.002292 0.000338 0.117243 0.123832 -0.384172 1.935204 -0.045096 1 0 0 0 0 0 1 444023
-0.002290 0.000343 0.117244 0.163399 -0.319272 1.969929 -0.045128 1 0 0 0 0 0 1 445051
-0.002288 0.000345 0.117245 0.185017 -0.285349 1.983953 -0.045159 1 0 0 0 0 0 1 446047
-0.002287 0.000346 0.117245 0.196157 -0.268330 1.989773 -0.045191 1 0 0 0 0 0 1 447053
-0.002287 0.000347 0.117245 0.201850 -0.259881 1.992692 -0.045222 1 0 0 0 0 0 1 448052
-0.002287 0.000347 0.117245 0.204783 -0.255758 1.994584 -0.045253 1 0 0 0 0 0 1 449050
-0.002287 0.000347 0.117245 0.206340 -0.253784 1.996146 -0.045285 1 0 0 0 0 0 1 450050
-0.002287 0.000347 0.117245 0.207179 -0.252875 1.997594 -0.045316 1 0 0 0 0 0 1 451051
-0.002274 0.000361 0.117256 0.037251 -0.435784 1.851599 -0.045347 1 0 0 0 0 0 1 452048
-0.002268 0.000367 0.117259 0.096237 -0.371016 1.928183 -0.045378 1 0 0 0 0 0 1 453039
-0.002265 0.000371 0.117261 0.141047 -0.323133 1.967846 -0.045409 1 0 0 0 0 0 1 454046
-0.002263 0.000372 0.117261 0.165316 -0.297756 1.983591 -0.045441 1 0 0 0 0 0 1 455052
-0.002262 0.000373 0.117261 0.177786 -0.285020 1.989985 -0.045472 1 0 0 0 0 0 1 456051
-0.002262 0.000374 0.117261 0.184168 -0.278737 1.993094 -0.045503 1 0 0 0 0 0 1 457050
-0.002262 0.000374 0.117261 0.187419 -0.275696 1.995071 -0.045535 1 0 0 0 0 0 1 458057
-0.002249 0.000387 0.117272 0.018562 -0.457681 1.849327 -0.045566 1 0 0 0 0 0 1 459053
-0.002243 0.000394 0.117276 0.078184 -0.392342 1.925870 -0.045596 1 0 0 0 0 0 1 460022
-0.002240 0.000397 0.117277 0.123293 -0.344204 1.965549 -0.045628 1 0 0 0 0 0 1 461051
-0.002238 0.000399 0.117277 0.147710 -0.318705 1.981245 -0.045660 1 0 0 0 0 0 1 462051
-0.002237 0.000400 0.117277 0.160246 -0.305914 1.987654 -0.045691 1 0 0 0 0 0 1 463045
-0.002237 0.000400 0.117277 0.166634 -0.299610 1.990733 -0.045722 1 0 0 0 0 0 1 464037
-0.002237 0.000400 0.117277 0.169917 -0.296550 1.992700 -0.045753 1 0 0 0 0 0 1 465045
-0.002237 0.000401 0.117277 0.171602 -0.295122 1.994243 -0.045784 1 0 0 0 0 0 1 466035
-0.002236 0.000401 0.117277 0.172521 -0.294515 1.995695 -0.045816 1 0 0 0 0 0 1 467044
-0.002224 0.000414 0.117288 0.002314 -0.477899 1.849836 -0.045847 1 0 0 0 0 0 1 468034
-0.002218 0.000421 0.117292 0.061353 -0.413156 1.926268 -0.045878 1 0 0 0 0 0 1 469043
-0.002215 0.000424 0.117293 0.106169 -0.365312 1.965829 -0.045909 1 0 0 0 0 0 1 470034
-0.002218 0.000443 0.117283 0.200586 -0.581729 2.128119 -0.045941 1 0 0 0 0 0 1 471043
-0.002220 0.000453 0.117279 0.189629 -0.484101 2.059871 -0.045972 1 0 0 0 0 0 1 472033
-0.002221 0.000458 0.117278 0.177659 -0.414768 2.024913 -0.046003 1 0 0 0 0 0 1 473044
-0.002221 0.000460 0.117278 0.170803 -0.378115 2.012561 -0.046034 1 0 0 0 0 0 1 474034
-0.002209 0.000475 0.117288 -0.003594 -0.543450 1.862004 -0.046066 1 0 0 0 0 0 1 475043
-0.002203 0.000482 0.117292 0.053380 -0.469526 1.936650 -0.046097 1 0 0 0 0 0 1 476034
-0.002200 0.000486 0.117293 0.097147 -0.417123 1.975612 -0.046128 1 0 0 0 0 0 1 477042
-0.002198 0.000487 0.117294 0.120864 -0.389507 1.991083 -0.046159 1 0 0 0 0 0 1 478043
-0.002197 0.000488 0.117294 0.133058 -0.375689 1.997377 -0.046190 1 0 0 0 0 0 1 479035
-0.002197 0.000489 0.117294 0.139257 -0.368902 2.000454 -0.046222 1 0 0 0 0 0 1 480042
-0.002197 0.000489 0.117294 0.142417 -0.365619 2.002381 -0.046253 1 0 0 0 0 0 1 481033
-0.002197 0.000489 0.117294 0.144055 -0.364116 2.003958 -0.046285 1 0 0 0 0 0 1 482053
-0.002184 0.000503 0.117305 -0.026079 -0.547403 1.858351 -0.046316 1 0 0 0 0 0 1 483045
-0.002178 0.000509 0.117308 0.033172 -0.482400 1.934607 -0.046347 1 0 0 0 0 0 1 484051
-0.002175 0.000513 0.117309 0.078078 -0.434439 1.974070 -0.046378 1 0 0 0 0 0 1 485034
-0.002173 0.000514 0.117310 0.102372 -0.409076 1.989740 -0.046409 1 0 0 0 0 0 1 486049
-0.002172 0.000515 0.117310 0.114839 -0.396394 1.996092 -0.046440 1 0 0 0 0 0 1 487040
-0.002172 0.000516 0.117310 0.121171 -0.390179 1.999180 -0.046472 1 0 0 0 0 0 1 488049
-0.002159 0.000529 0.117321 -0.046744 -0.571251 1.854193 -0.046503 1 0 0 0 0 0 1 489051
-0.002153 0.000536 0.117324 0.013720 -0.505039 1.930535 -0.046535 1 0 0 0 0 0 1 490051
-0.002150 0.000539 0.117326 0.059228 -0.456502 1.970043 -0.046566 1 0 0 0 0 0 1 491052
-0.002148 0.000541 0.117326 0.083807 -0.430854 1.985686 -0.046597 1 0 0 0 0 0 1 492049
-0.002147 0.000542 0.117326 0.096413 -0.418034 1.992011 -0.046627 1 0 0 0 0 0 1 493019
-0.002147 0.000542 0.117326 0.102798 -0.411758 1.995117 -0.046659 1 0 0 0 0 0 1 494049
-0.002146 0.000543 0.117326 0.106047 -0.408755 1.997047 -0.046691 1 0 0 0 0 0 1 495049
-0.002151 0.000560 0.117316 0.177966 -0.649132 2.145623 -0.046722 1 0 0 0 0 0 1 496051
-0.002154 0.000569 0.117312 0.155425 -0.563930 2.072313 -0.046753 1 0 0 0 0 0 1 497054
-0.002155 0.000574 0.117311 0.137593 -0.500817 2.035533 -0.046785 1 0 0 0 0 0 1 498051
-0.002156 0.000576 0.117310 0.127791 -0.467300 2.022579 -0.046816 1 0 0 0 0 0 1 499056
-0.002144 0.000590 0.117321 -0.048553 -0.634702 1.872062 -0.046847 1 0 0 0 0 0 1 500050
-0.002138 0.000598 0.117324 0.007734 -0.561508 1.946372 -0.046878 1 0 0 0 0 0 1 501048
-0.002135 0.000601 0.117326 0.051124 -0.509488 1.985149 -0.046909 1 0 0 0 0 0 1 502049
-0.002133 0.000603 0.117326 0.074631 -0.482118 2.000517 -0.046940 1 0 0 0 0 0 1 503021
-0.002132 0.000604 0.117326 0.086696 -0.468460 2.006828 -0.046972 1 0 0 0 0 0 1 504049
-0.002132 0.000604 0.117326 0.092816 -0.461775 2.009869 -0.047003 1 0 0 0 0 0 1 505048
-0.002132 0.000605 0.117326 0.095929 -0.458583 2.011777 -0.047034 1 0 0 0 0 0 1 506048
-0.002132 0.000605 0.117326 0.097513 -0.457142 2.013328 -0.047066 1 0 0 0 0 0 1 507050
-0.002132 0.000605 0.117326 0.098347 -0.456569 2.014734 -0.047097 1 0 0 0 0 0 1 508049
-0.002119 0.000618 0.117337 -0.072651 -0.640863 1.869345 -0.047128 1 0 0 0 0 0 1 509049
-0.002113 0.000625 0.117341 -0.013562 -0.576044 1.945303 -0.047160 1 0 0 0 0 0 1 510049
-0.002110 0.000628 0.117342 0.031243 -0.528224 1.984642 -0.047191 1 0 0 0 0 0 1 511049
-0.002108 0.000630 0.117342 0.055461 -0.502955 2.000217 -0.047222 1 0 0 0 0 0 1 512041
-0.002107 0.000631 0.117342 0.067873 -0.490360 2.006565 -0.047253 1 0 0 0 0 0 1 513050
-0.002107 0.000631 0.117343 0.074156 -0.484218 2.009616 -0.047285 1 0 0 0 0 0 1 514050
-0.002107 0.000631 0.117343 0.077340 -0.481307 2.011539 -0.047316 1 0 0 0 0 0 1 515050
-0.002106 0.000631 0.117343 0.078969 -0.480002 2.013068 -0.047347 1 0 0 0 0 0 1 516049
-0.002125 0.000636 0.117352 0.333645 -0.539884 1.878318 -0.047378 1 0 0 0 0 0 1 517049
-0.002134 0.000638 0.117356 0.244060 -0.518376 1.948870 -0.047409 1 0 0 0 0 0 1 518048
-0.002138 0.000639 0.117357 0.178270 -0.502785 1.985440 -0.047441 1 0 0 0 0 0 1 519049
-0.002141 0.000640 0.117357 0.143535 -0.494703 1.999982 -0.047472 1 0 0 0 0 0 1 520050
-0.002129 0.000653 0.117368 -0.045479 -0.675409 1.859205 -0.047503 1 0 0 0 0 0 1 521049
-0.002124 0.000660 0.117372 0.004656 -0.608697 1.936659 -0.047534 1 0 0 0 0 0 1 522040
-0.002121 0.000664 0.117373 0.045018 -0.559936 1.976501 -0.047565 1 0 0 0 0 0 1 523036
-0.002119 0.000665 0.117374 0.067034 -0.534255 1.992365 -0.047599 1 0 0 0 0 0 1 524120
-0.002118 0.000666 0.117374 0.078333 -0.521456 1.998748 -0.047631 1 0 0 0 0 0 1 525121
-0.002118 0.000667 0.117374 0.084065 -0.515201 2.001805 -0.047662 1 0 0 0 0 0 1 526115
-0.002118 0.000667 0.117374 0.086981 -0.512258 2.003732 -0.047693 1 0 0 0 0 0 1 527129
-0.002118 0.000667 0.117374 0.088477 -0.510951 2.005252 -0.047725 1 0 0 0 0 0 1 528136
-0.002118 0.000667 0.117374 0.089246 -0.510449 2.006616 -0.047755 1 0 0 0 0 0 1 529114
-0.002118 0.000667 0.117374 0.089664 -0.510362 2.007927 -0.047786 1 0 0 0 0 0 1 530093
-0.002118 0.000667 0.117374 0.089908 -0.510500 2.009240 -0.047817 1 0 0 0 0 0 1 531094
-0.002118 0.000667 0.117374 0.090059 -0.510737 2.010560 -0.047848 1 0 0 0 0 0 1 532093
-0.002118 0.000667 0.117374 0.090160 -0.511009 2.011909 -0.047880 1 0 0 0 0 0 1 533120
-0.002105 0.000680 0.117384 -0.081523 -0.696124 1.866486 -0.047911 1 0 0 0 0 0 1 534092
-0.002099 0.000687 0.117388 -0.022631 -0.631497 1.942263 -0.047942 1 0 0 0 0 0 1 535094
-0.002096 0.000690 0.117389 0.022074 -0.583817 1.981556 -0.047974 1 0 0 0 0 0 1 536120
-0.002094 0.000692 0.117390 0.046255 -0.558640 1.997088 -0.048005 1 0 0 0 0 0 1 537116
-0.002093 0.000693 0.117390 0.058623 -0.546094 2.003369 -0.048036 1 0 0 0 0 0 1 538099
-0.002093 0.000693 0.117390 0.064880 -0.540007 2.006417 -0.048068 1 0 0 0 0 0 1 539115
-0.002093 0.000694 0.117390 0.068054 -0.537124 2.008293 -0.048099 1 0 0 0 0 0 1 540100
-0.002093 0.000694 0.117390 0.069669 -0.535864 2.009829 -0.048130 1 0 0 0 0 0 1 541114
-0.002093 0.000694 0.117390 0.070507 -0.535406 2.011184 -0.048161 1 0 0 0 0 0 1 542098
-0.002093 0.000694 0.117390 0.070944 -0.535353 2.012523 -0.048193 1 0 0 0 0 0 1 543115
-0.002093 0.000694 0.117390 0.071188 -0.535503 2.013819 -0.048224 1 0 0 0 0 0 1 544100
-0.002093 0.000694 0.117390 0.071332 -0.535732 2.015129 -0.048255 1 0 0 0 0 0 1 545097
-0.002093 0.000694 0.117390 0.071429 -0.536046 2.016457 -0.048287 1 0 0 0 0 0 1 546113
-0.002111 0.000698 0.117400 0.325716 -0.596892 1.881486 -0.048318 1 0 0 0 0 0 1 547121
-0.002120 0.000700 0.117403 0.235851 -0.575766 1.951902 -0.048349 1 0 0 0 0 0 1 548113
-0.002125 0.000701 0.117404 0.169909 -0.560386 1.988405 -0.048380 1 0 0 0 0 0 1 549096
-0.002114 0.000715 0.117415 -0.036844 -0.737465 1.856219 -0.048411 1 0 0 0 0 0 1 550110
-0.002109 0.000722 0.117419 0.004462 -0.668710 1.936563 -0.048443 1 0 0 0 0 0 1 551118
-0.002107 0.000726 0.117421 0.040405 -0.618943 1.977348 -0.048474 1 0 0 0 0 0 1 552105
-0.002105 0.000728 0.117421 0.060210 -0.592739 1.993317 -0.048503 1 0 0 0 0 0 1 553030
-0.002105 0.000728 0.117421 0.070414 -0.579727 1.999882 -0.048536 1 0 0 0 0 0 1 554092
-0.002104 0.000729 0.117421 0.075590 -0.573378 2.002902 -0.048566 1 0 0 0 0 0 1 555042
-0.002104 0.000729 0.117421 0.078220 -0.570395 2.004787 -0.048596 1 0 0 0 0 0 1 556032
-0.002104 0.000729 0.117421 0.079564 -0.569087 2.006294 -0.048628 1 0 0 0 0 0 1 557040
-0.002104 0.000729 0.117421 0.080275 -0.568618 2.007644 -0.048659 1 0 0 0 0 0 1 558031
-0.002104 0.000729 0.117421 0.080659 -0.568557 2.008977 -0.048691 1 0 0 0 0 0 1 559041
-0.002104 0.000729 0.117421 0.080867 -0.568704 2.010257 -0.048721 1 0 0 0 0 0 1 560030
-0.002104 0.000729 0.117421 0.081002 -0.568982 2.011561 -0.048753 1 0 0 0 0 0 1 561040
-0.002104 0.000729 0.117421 0.081089 -0.569300 2.012862 -0.048785 1 0 0 0 0 0 1 562049
-0.002104 0.000729 0.117421 0.081166 -0.569632 2.014136 -0.048815 1 0 0 0 0 0 1 563037
-0.002091 0.000743 0.117432 -0.090884 -0.755190 1.868750 -0.048847 1 0 0 0 0 0 1 564042
-0.002085 0.000749 0.117436 -0.032046 -0.690597 1.944347 -0.048878 1 0 0 0 0 0 1 565040
-0.002082 0.000753 0.117437 0.012656 -0.642938 1.983512 -0.048909 1 0 0 0 0 0 1 566045
-0.002080 0.000754 0.117437 0.036811 -0.617808 1.999011 -0.048940 1 0 0 0 0 0 1 567039
-0.002080 0.000755 0.117437 0.049177 -0.605293 2.005280 -0.048972 1 0 0 0 0 0 1 568036
-0.002079 0.000756 0.117437 0.055431 -0.599248 2.008299 -0.049003 1 0 0 0 0 0 1 569048
-0.002079 0.000756 0.117437 0.058598 -0.596396 2.010143 -0.049034 1 0 0 0 0 0 1 570028
-0.002079 0.000756 0.117437 0.060206 -0.595170 2.011662 -0.049066 1 0 0 0 0 0 1 571049
-0.002079 0.000756 0.117437 0.061035 -0.594738 2.013007 -0.049097 1 0 0 0 0 0 1 572049
-0.002079 0.000756 0.117437 0.061456 -0.594717 2.014312 -0.049128 1 0 0 0 0 0 1 573049
-0.002079 0.000756 0.117437 0.061692 -0.594904 2.015605 -0.049160 1 0 0 0 0 0 1 574049
-0.002097 0.000760 0.117447 0.316415 -0.655834 1.880466 -0.049191 1 0 0 0 0 0 1 575048
-0.002106 0.000763 0.117451 0.226685 -0.634677 1.950812 -0.049222 1 0 0 0 0 0 1 576046
-0.002111 0.000764 0.117452 0.160777 -0.619325 1.987296 -0.049253 1 0 0 0 0 0 1 577047
-0.002113 0.000764 0.117452 0.125969 -0.611396 2.001765 -0.049284 1 0 0 0 0 0 1 578029
-0.002114 0.000765 0.117452 0.108508 -0.607614 2.007714 -0.049316 1 0 0 0 0 0 1 579054
-0.002102 0.000778 0.117463 -0.072465 -0.791343 1.863868 -0.049347 1 0 0 0 0 0 1 580043
-0.002096 0.000785 0.117467 -0.018026 -0.725761 1.939928 -0.049378 1 0 0 0 0 0 1 581051
-0.002093 0.000788 0.117468 0.024494 -0.677579 1.979244 -0.049409 1 0 0 0 0 0 1 582047
-0.002092 0.000790 0.117468 0.047560 -0.652219 1.994791 -0.049441 1 0 0 0 0 0 1 583047
-0.002091 0.000791 0.117469 0.059392 -0.639608 2.001055 -0.049472 1 0 0 0 0 0 1 584047
-0.002091 0.000791 0.117469 0.065390 -0.633492 2.004055 -0.049503 1 0 0 0 0 0 1 585037
-0.002090 0.000791 0.117469 0.068413 -0.630642 2.005926 -0.049534 1 0 0 0 0 0 1 586047
-0.002090 0.000792 0.117469 0.069950 -0.629420 2.007390 -0.049566 1 0 0 0 0 0 1 587049
-0.002090 0.000792 0.117469 0.070756 -0.628999 2.008725 -0.049597 1 0 0 0 0 0 1 588046
-0.002090 0.000792 0.117469 0.071181 -0.628997 2.010016 -0.049628 1 0 0 0 0 0 1 589046
-0.002090 0.000792 0.117469 0.071408 -0.629188 2.011294 -0.049659 1 0 0 0 0 0 1 590047
-0.002078 0.000805 0.117479 -0.100893 -0.815091 1.865901 -0.049691 1 0 0 0 0 0 1 591047
-0.002071 0.000812 0.117483 -0.042033 -0.750473 1.941324 -0.049722 1 0 0 0 0 0 1 592046
-0.002068 0.000815 0.117484 0.002677 -0.702802 1.980416 -0.049753 1 0 0 0 0 0 1 593046
-0.002066 0.000817 0.117485 0.026834 -0.677692 1.995875 -0.049784 1 0 0 0 0 0 1 594045
-0.002066 0.000818 0.117485 0.039200 -0.665251 2.002214 -0.049818 1 0 0 0 0 0 1 595122
-0.002065 0.000818 0.117485 0.045450 -0.659213 2.005180 -0.049849 1 0 0 0 0 0 1 596117
-0.002065 0.000818 0.117485 0.048603 -0.656408 2.007042 -0.049881 1 0 0 0 0 0 1 597122
-0.002065 0.000818 0.117485 0.050202 -0.655195 2.008454 -0.049911 1 0 0 0 0 0 1 598093
-0.002065 0.000818 0.117485 0.051018 -0.654814 2.009791 -0.049942 1 0 0 0 0 0 1 599093
-0.002065 0.000818 0.117485 0.051448 -0.654810 2.011067 -0.049973 1 0 0 0 0 0 1 600092
-0.002065 0.000818 0.117485 0.051679 -0.655035 2.012360 -0.050005 1 0 0 0 0 0 1 601112
-0.002065 0.000818 0.117485 0.051801 -0.655332 2.013606 -0.050036 1 0 0 0 0 0 1 602101
-0.002065 0.000818 0.117485 0.051892 -0.655719 2.014948 -0.050069 1 0 0 0 0 0 1 603162
-0.002065 0.000818 0.117485 0.051940 -0.656079 2.016136 -0.050099 1 0 0 0 0 0 1 604116
-0.002065 0.000818 0.117485 0.051994 -0.656492 2.017427 -0.050131 1 0 0 0 0 0 1 605144
-0.002052 0.000832 0.117495 -0.120597 -0.842690 1.872057 -0.050162 1 0 0 0 0 0 1 606123
-0.002046 0.000839 0.117499 -0.061811 -0.778136 1.947371 -0.050193 1 0 0 0 0 0 1 607117
-0.002043 0.000842 0.117500 -0.017130 -0.730509 1.986410 -0.050224 1 0 0 0 0 0 1 608121
-0.002041 0.000844 0.117501 0.007002 -0.705400 2.001808 -0.050255 1 0 0 0 0 0 1 609091
-0.002040 0.000844 0.117501 0.019346 -0.692976 2.008076 -0.050287 1 0 0 0 0 0 1 610126
-0.002040 0.000845 0.117501 0.025582 -0.686942 2.011016 -0.050317 1 0 0 0 0 0 1 611094
-0.002040 0.000845 0.117501 0.028726 -0.684170 2.012875 -0.050349 1 0 0 0 0 0 1 612114
-0.002040 0.000845 0.117501 0.030314 -0.682986 2.014340 -0.050380 1 0 0 0 0 0 1 613120
-0.002040 0.000845 0.117501 0.031110 -0.682583 2.015620 -0.050411 1 0 0 0 0 0 1 614090
-0.002040 0.000845 0.117501 0.031522 -0.682612 2.016892 -0.050442 1 0 0 0 0 0 1 615094
-0.002040 0.000845 0.117501 0.031747 -0.682833 2.018154 -0.050473 1 0 0 0 0 0 1 616090
-0.002040 0.000845 0.117501 0.031850 -0.683157 2.019401 -0.050505 1 0 0 0 0 0 1 617091
-0.002040 0.000845 0.117501 0.031926 -0.683533 2.020656 -0.050536 1 0 0 0 0 0 1 618090
-0.002040 0.000845 0.117501 0.031973 -0.683928 2.021907 -0.050567 1 0 0 0 0 0 1 619090
-0.002040 0.000845 0.117501 0.032012 -0.684341 2.023178 -0.050599 1 0 0 0 0 0 1 620112
-0.002040 0.000845 0.117501 0.032033 -0.684762 2.024428 -0.050630 1 0 0 0 0 0 1 621113
-0.002040 0.000845 0.117501 0.032053 -0.685187 2.025683 -0.050662 1 0 0 0 0 0 1 622118
-0.002040 0.000845 0.117501 0.032073 -0.685609 2.026928 -0.050693 1 0 0 0 0 0 1 623114
-0.002040 0.000845 0.117501 0.032100 -0.686015 2.028160 -0.050723 1 0 0 0 0 0 1 624095
-0.002040 0.000845 0.117501 0.032113 -0.686452 2.029424 -0.050755 1 0 0 0 0 0 1 625111
-0.002027 0.000859 0.117512 -0.140717 -0.872903 1.884067 -0.050786 1 0 0 0 0 0 1 626097
-0.002021 0.000865 0.117515 -0.081956 -0.808387 1.959290 -0.050818 1 0 0 0 0 0 1 627113
-0.002017 0.000869 0.117516 -0.037296 -0.760759 1.998259 -0.050848 1 0 0 0 0 0 1 628096
-0.002016 0.000870 0.117517 -0.013182 -0.735710 2.013674 -0.050880 1 0 0 0 0 0 1 629096
-0.002015 0.000871 0.117517 -0.000865 -0.723288 2.019886 -0.050911 1 0 0 0 0 0 1 630096
-0.002015 0.000872 0.117517 0.005352 -0.717279 2.022868 -0.050943 1 0 0 0 0 0 1 631113
-0.002014 0.000872 0.117517 0.008485 -0.714514 2.024672 -0.050973 1 0 0 0 0 0 1 632093
-0.002014 0.000872 0.117517 0.010064 -0.713329 2.026140 -0.051005 1 0 0 0 0 0 1 633108
-0.002014 0.000872 0.117517 0.010847 -0.712975 2.027436 -0.051036 1 0 0 0 0 0 1 634092
-0.002014 0.000872 0.117517 0.011251 -0.713008 2.028721 -0.051068 1 0 0 0 0 0 1 635113
-0.002014 0.000872 0.117517 0.011456 -0.713215 2.029869 -0.051096 1 0 0 0 0 0 1 636029
-0.002014 0.000872 0.117517 0.011565 -0.713546 2.031106 -0.051128 1 0 0 0 0 0 1 637029
-0.002014 0.000872 0.117517 0.011611 -0.713945 2.032364 -0.051159 1 0 0 0 0 0 1 638037
-0.002014 0.000872 0.117517 0.011644 -0.714352 2.033600 -0.051190 1 0 0 0 0 0 1 639032
-0.002014 0.000872 0.117517 0.011669 -0.714772 2.034843 -0.051222 1 0 0 0 0 0 1 640038
-0.002014 0.000872 0.117517 0.011686 -0.715194 2.036078 -0.051253 1 0 0 0 0 0 1 641028
-0.002014 0.000872 0.117517 0.011694 -0.715632 2.037330 -0.051284 1 0 0 0 0 0 1 642036
-0.002014 0.000872 0.117517 0.011701 -0.716066 2.038565 -0.051315 1 0 0 0 0 0 1 643031
-0.002009 0.000855 0.117528 -0.059026 -0.473853 1.891054 -0.051346 1 0 0 0 0 0 1 644028
-0.002006 0.000846 0.117532 -0.035738 -0.557859 1.967258 -0.051378 1 0 0 0 0 0 1 645038
-0.002005 0.000841 0.117533 -0.017489 -0.620880 2.006767 -0.051409 1 0 0 0 0 0 1 646037
-0.002004 0.000839 0.117533 -0.007446 -0.654767 2.022359 -0.051440 1 0 0 0 0 0 1 647031
-0.002004 0.000838 0.117533 -0.002249 -0.672172 2.028640 -0.051472 1 0 0 0 0 0 1 648037
-0.002004 0.000837 0.117533 0.000410 -0.681114 2.031621 -0.051503 1 0 0 0 0 0 1 649037
-0.002004 0.000837 0.117533 0.001733 -0.685812 2.033455 -0.051534 1 0 0 0 0 0 1 650042
-0.002004 0.000837 0.117533 0.002414 -0.688361 2.034900 -0.051566 1 0 0 0 0 0 1 651042
-0.002004 0.000837 0.117533 0.002752 -0.689835 2.036174 -0.051596 1 0 0 0 0 0 1 652025
-0.002004 0.000837 0.117533 0.002930 -0.690801 2.037466 -0.051628 1 0 0 0 0 0 1 653050
-0.002004 0.000837 0.117533 0.003015 -0.691608 2.039058 -0.051668 1 0 0 0 0 0 1 654336
-0.002004 0.000837 0.117533 0.003051 -0.692052 2.039942 -0.051691 1 0 0 0 0 0 1 655045
-0.002004 0.000837 0.117533 0.003079 -0.692517 2.041143 -0.051721 1 0 0 0 0 0 1 656017
-0.002004 0.000837 0.117533 0.003102 -0.692975 2.042399 -0.051753 1 0 0 0 0 0 1 657045
-0.002004 0.000837 0.117533 0.003093 -0.693410 2.043604 -0.051783 1 0 0 0 0 0 1 658013
-0.002004 0.000837 0.117533 0.003105 -0.693848 2.044874 -0.051816 1 0 0 0 0 0 1 659047
-0.002004 0.000837 0.117533 0.003107 -0.694265 2.046103 -0.051847 1 0 0 0 0 0 1 660044
-0.002004 0.000837 0.117533 0.003109 -0.694684 2.047337 -0.051878 1 0 0 0 0 0 1 661044
-0.002004 0.000837 0.117533 0.003111 -0.695099 2.048560 -0.051909 1 0 0 0 0 0 1 662036
-0.002004 0.000837 0.117533 0.003113 -0.695524 2.049813 -0.051941 1 0 0 0 0 0 1 663052
-0.002004 0.000837 0.117533 0.003118 -0.695955 2.051059 -0.051972 1 0 0 0 0 0 1 664057
-0.002004 0.000837 0.117533 0.003117 -0.696356 2.052264 -0.052003 1 0 0 0 0 0 1 665039
-0.002004 0.000837 0.117533 0.003119 -0.696773 2.053495 -0.052034 1 0 0 0 0 0 1 666038
-0.002004 0.000837 0.117533 0.003120 -0.697199 2.054751 -0.052066 1 0 0 0 0 0 1 667056
-0.002004 0.000837 0.117533 0.003126 -0.697627 2.055987 -0.052097 1 0 0 0 0 0 1 668053
-0.002004 0.000837 0.117533 0.003125 -0.698037 2.057217 -0.052128 1 0 0 0 0 0 1 669055
-0.002004 0.000837 0.117533 0.003126 -0.698445 2.058424 -0.052159 1 0 0 0 0 0 1 670034
-0.002004 0.000837 0.117533 0.003131 -0.698883 2.059690 -0.052191 1 0 0 0 0 0 1 671055
-0.002004 0.000837 0.117533 0.003130 -0.699291 2.060915 -0.052222 1 0 0 0 0 0 1 672053
-0.001999 0.000819 0.117544 -0.067722 -0.456670 1.913358 -0.052253 1 0 0 0 0 0 1 673052
-0.001996 0.000811 0.117548 -0.044440 -0.540609 1.989437 -0.052285 1 0 0 0 0 0 1 674053
-0.001995 0.000806 0.117549 -0.026207 -0.603564 2.028874 -0.052316 1 0 0 0 0 0 1 675053
-0.001994 0.000804 0.117550 -0.016183 -0.637427 2.044454 -0.052347 1 0 0 0 0 0 1 676054
-0.001994 0.000803 0.117550 -0.010995 -0.654803 2.050727 -0.052378 1 0 0 0 0 0 1 677052
-0.001993 0.000802 0.117550 -0.008346 -0.663712 2.053692 -0.052410 1 0 0 0 0 0 1 678053
-0.001993 0.000802 0.117550 -0.007018 -0.668392 2.055508 -0.052441 1 0 0 0 0 0 1 679058
-0.001993 0.000802 0.117550 -0.006349 -0.670928 2.056952 -0.052472 1 0 0 0 0 0 1 680055
-0.001993 0.000802 0.117550 -0.006017 -0.672392 2.058237 -0.052503 1 0 0 0 0 0 1 681053
-0.001993 0.000802 0.117550 -0.005853 -0.673339 2.059483 -0.052535 1 0 0 0 0 0 1 682053
-0.001993 0.000802 0.117550 -0.005770 -0.673990 2.060715 -0.052566 1 0 0 0 0 0 1 683054
-0.001993 0.000802 0.117550 -0.005730 -0.674528 2.061954 -0.052597 1 0 0 0 0 0 1 684053
-0.001993 0.000802 0.117550 -0.005722 -0.675001 2.063166 -0.052628 1 0 0 0 0 0 1 685051
-0.001993 0.000802 0.117550 -0.005707 -0.675432 2.064399 -0.052660 1 0 0 0 0 0 1 686052
-0.001993 0.000802 0.117550 -0.005702 -0.675858 2.065622 -0.052691 1 0 0 0 0 0 1 687055
-0.001993 0.000802 0.117550 -0.005705 -0.676260 2.066844 -0.052722 1 0 0 0 0 0 1 688053
-0.001993 0.000802 0.117550 -0.005705 -0.676673 2.068078 -0.052753 1 0 0 0 0 0 1 689055
-0.001993 0.000802 0.117550 -0.005708 -0.677070 2.069289 -0.052784 1 0 0 0 0 0 1 690043
-0.001993 0.000802 0.117550 -0.005715 -0.677488 2.070593 -0.052818 1 0 0 0 0 0 1 691113
-0.001993 0.000802 0.117550 -0.005715 -0.677901 2.071831 -0.052849 1 0 0 0 0 0 1 692118
-0.001993 0.000802 0.117550 -0.005718 -0.678290 2.073019 -0.052879 1 0 0 0 0 0 1 693087
-0.001993 0.000802 0.117550 -0.005725 -0.678680 2.074236 -0.052911 1 0 0 0 0 0 1 694086
-0.001988 0.000784 0.117561 -0.076681 -0.435736 1.926720 -0.052943 1 0 0 0 0 0 1 695120
-0.001985 0.000775 0.117564 -0.053413 -0.519615 2.002677 -0.052974 1 0 0 0 0 0 1 696110
-0.001984 0.000771 0.117566 -0.035188 -0.582541 2.042063 -0.053005 1 0 0 0 0 0 1 697113
-0.001983 0.000769 0.117566 -0.025163 -0.616358 2.057585 -0.053036 1 0 0 0 0 0 1 698086
-0.001983 0.000768 0.117566 -0.019981 -0.633722 2.063877 -0.053068 1 0 0 0 0 0 1 699115
-0.001983 0.000767 0.117566 -0.017358 -0.642605 2.066792 -0.053098 1 0 0 0 0 0 1 700086
-0.001983 0.000767 0.117566 -0.016038 -0.647265 2.068614 -0.053129 1 0 0 0 0 0 1 701088
-0.001983 0.000767 0.117566 -0.015376 -0.649794 2.070065 -0.053161 1 0 0 0 0 0 1 702113
-0.001983 0.000767 0.117566 -0.015041 -0.651231 2.071345 -0.053193 1 0 0 0 0 0 1 703110
-0.001983 0.000766 0.117566 -0.014873 -0.652143 2.072566 -0.053223 1 0 0 0 0 0 1 704091
-0.001983 0.000766 0.117566 -0.014799 -0.652800 2.073809 -0.053255 1 0 0 0 0 0 1 705107
-0.001983 0.000766 0.117566 -0.014777 -0.653315 2.075011 -0.053286 1 0 0 0 0 0 1 706093
-0.002001 0.000771 0.117576 0.241099 -0.714758 1.938875 -0.053318 1 0 0 0 0 0 1 707109
-0.002010 0.000773 0.117579 0.151919 -0.693783 2.008955 -0.053346 1 0 0 0 0 0 1 708027
-0.002015 0.000774 0.117581 0.086227 -0.678530 2.045388 -0.053378 1 0 0 0 0 0 1 709035
-0.002017 0.000775 0.117581 0.051497 -0.670681 2.059821 -0.053409 1 0 0 0 0 0 1 710025
-0.002018 0.000775 0.117581 0.034029 -0.666912 2.065692 -0.053440 1 0 0 0 0 0 1 711035
-0.002019 0.000775 0.117581 0.025317 -0.665248 2.068500 -0.053471 1 0 0 0 0 0 1 712033
-0.002019 0.000775 0.117581 0.020974 -0.664603 2.070242 -0.053503 1 0 0 0 0 0 1 713026
-0.002019 0.000775 0.117581 0.018822 -0.664481 2.071664 -0.053534 1 0 0 0 0 0 1 714034
-0.002019 0.000775 0.117581 0.017741 -0.664610 2.072934 -0.053565 1 0 0 0 0 0 1 715032
-0.002038 0.000780 0.117591 0.273270 -0.725903 1.936863 -0.053597 1 0 0 0 0 0 1 716034
-0.002042 0.000764 0.117605 0.112803 -0.461171 1.858084 -0.053627 1 0 0 0 0 0 1 717025
-0.002044 0.000756 0.117610 0.070197 -0.529312 1.969130 -0.053659 1 0 0 0 0 0 1 718034
-0.002045 0.000753 0.117612 0.053629 -0.583953 2.021694 -0.053690 1 0 0 0 0 0 1 719029
-0.002045 0.000751 0.117612 0.046156 -0.613616 2.041868 -0.053722 1 0 0 0 0 0 1 720035
-0.002033 0.000763 0.117623 -0.130908 -0.815557 1.902360 -0.053753 1 0 0 0 0 0 1 721025
-0.002045 0.000774 0.117637 0.182132 -0.819897 1.842441 -0.053784 1 0 0 0 0 0 1 722034
-0.002051 0.000779 0.117641 0.136577 -0.754803 1.950985 -0.053815 1 0 0 0 0 0 1 723032
-0.002054 0.000782 0.117643 0.094499 -0.715977 2.001808 -0.053847 1 0 0 0 0 0 1 724046
-0.002056 0.000783 0.117644 0.071869 -0.696209 2.021277 -0.053878 1 0 0 0 0 0 1 725037
-0.002056 0.000784 0.117644 0.060498 -0.686498 2.028847 -0.053909 1 0 0 0 0 0 1 726028
-0.002057 0.000784 0.117644 0.054854 -0.681846 2.032230 -0.053940 1 0 0 0 0 0 1 727023
-0.002075 0.000788 0.117654 0.308507 -0.740851 1.896964 -0.053972 1 0 0 0 0 0 1 728043
-0.002080 0.000773 0.117668 0.146833 -0.474716 1.818153 -0.054003 1 0 0 0 0 0 1 729025
-0.002081 0.000765 0.117673 0.103613 -0.542231 1.929225 -0.054034 1 0 0 0 0 0 1 730040
-0.002082 0.000762 0.117674 0.086760 -0.596574 1.981801 -0.054066 1 0 0 0 0 0 1 731045
-0.002089 0.000778 0.117696 0.162104 -0.874071 1.717319 -0.054097 1 0 0 0 0 0 1 732043
-0.002092 0.000785 0.117703 0.127670 -0.803344 1.867673 -0.054128 1 0 0 0 0 0 1 733042
-0.002093 0.000789 0.117705 0.104700 -0.747615 1.944018 -0.054159 1 0 0 0 0 0 1 734038
-0.002094 0.000791 0.117706 0.093164 -0.718030 1.973335 -0.054190 1 0 0 0 0 0 1 735013
-0.002113 0.000797 0.117716 0.344331 -0.764510 1.847303 -0.054222 1 0 0 0 0 0 1 736041
-0.002117 0.000782 0.117731 0.181262 -0.491891 1.771450 -0.054253 1 0 0 0 0 0 1 737041
-0.002119 0.000774 0.117735 0.137347 -0.556258 1.883491 -0.054284 1 0 0 0 0 0 1 738026
-0.002120 0.000771 0.117737 0.120162 -0.609038 1.936428 -0.054316 1 0 0 0 0 0 1 739049
-0.002121 0.000769 0.117738 0.112430 -0.637788 1.956693 -0.054347 1 0 0 0 0 0 1 740045
-0.002139 0.000772 0.117748 0.365713 -0.713798 1.827433 -0.054378 1 0 0 0 0 0 1 741037
-0.002131 0.000770 0.117773 0.029816 -0.642820 1.602789 -0.054408 1 0 0 0 0 0 1 742013
-0.002127 0.000768 0.117781 0.044711 -0.650051 1.788232 -0.054441 1 0 0 0 0 0 1 743044
-0.002124 0.000768 0.117784 0.072264 -0.658638 1.878774 -0.054472 1 0 0 0 0 0 1 744040
-0.002142 0.000772 0.117795 0.345764 -0.725048 1.776098 -0.054503 1 0 0 0 0 0 1 745039
-0.002150 0.000774 0.117799 0.265092 -0.706574 1.857501 -0.054534 1 0 0 0 0 0 1 746042
-0.002155 0.000775 0.117800 0.203780 -0.692566 1.897745 -0.054566 1 0 0 0 0 0 1 747044
-0.002139 0.000771 0.117822 -0.073628 -0.628061 1.616607 -0.054597 1 0 0 0 0 0 1 748041
-0.002150 0.000774 0.117839 0.248805 -0.704789 1.634185 -0.054628 1 0 0 0 0 0 1 749041
-0.002155 0.000775 0.117845 0.214013 -0.696557 1.781526 -0.054659 1 0 0 0 0 0 1 750041
-0.002157 0.000776 0.117847 0.178255 -0.688333 1.846885 -0.054691 1 0 0 0 0 0 1 751042
-0.002158 0.000776 0.117848 0.158996 -0.684114 1.871421 -0.054722 1 0 0 0 0 0 1 752042
-0.002178 0.000780 0.117858 0.406787 -0.743510 1.743699 -0.054753 1 0 0 0 0 0 1 753042
-0.002187 0.000783 0.117861 0.312656 -0.721379 1.816105 -0.054784 1 0 0 0 0 0 1 754029
-0.002179 0.000797 0.117873 0.070570 -0.892793 1.705441 -0.054816 1 0 0 0 0 0 1 755042
-0.002175 0.000805 0.117877 0.093036 -0.820037 1.793881 -0.054847 1 0 0 0 0 0 1 756042
-0.002173 0.000808 0.117879 0.119526 -0.768233 1.837507 -0.054878 1 0 0 0 0 0 1 757041
-0.002186 0.000797 0.117900 0.321034 -0.557843 1.568173 -0.054909 1 0 0 0 0 0 1 758042
-0.002179 0.000805 0.117918 0.088523 -0.793744 1.570084 -0.054941 1 0 0 0 0 0 1 759043
-0.002176 0.000808 0.117924 0.103257 -0.769429 1.720072 -0.054972 1 0 0 0 0 0 1 760041
-0.002174 0.000810 0.117926 0.125056 -0.743614 1.787134 -0.055003 1 0 0 0 0 0 1 761041
-0.002192 0.000816 0.117937 0.395612 -0.791056 1.675376 -0.055034 1 0 0 0 0 0 1 762041
-0.002200 0.000818 0.117940 0.312920 -0.762779 1.753300 -0.055066 1 0 0 0 0 0 1 763042
-0.002205 0.000820 0.117942 0.250548 -0.743873 1.792261 -0.055096 1 0 0 0 0 0 1 764031
-0.002207 0.000820 0.117942 0.217574 -0.734185 1.807471 -0.055128 1 0 0 0 0 0 1 765028
-0.002195 0.000834 0.117953 0.026927 -0.917086 1.665726 -0.055159 1 0 0 0 0 0 1 766036
-0.002203 0.000828 0.117977 0.263752 -0.667058 1.455920 -0.055191 1 0 0 0 0 0 1 767042
-0.002207 0.000825 0.117985 0.237790 -0.680224 1.638237 -0.055222 1 0 0 0 0 0 1 768042
-0.002208 0.000823 0.117988 0.212150 -0.701423 1.726899 -0.055253 1 0 0 0 0 0 1 769042
-0.002197 0.000836 0.118000 0.024511 -0.901507 1.612782 -0.055284 1 0 0 0 0 0 1 770041
-0.002191 0.000842 0.118004 0.076353 -0.843497 1.699042 -0.055316 1 0 0 0 0 0 1 771044
-0.002188 0.000845 0.118005 0.117758 -0.799109 1.741763 -0.055346 1 0 0 0 0 0 1 772011
-0.002205 0.000851 0.118016 0.398383 -0.837173 1.621445 -0.055378 1 0 0 0 0 0 1 773041
-0.002208 0.000836 0.118030 0.249243 -0.559200 1.546706 -0.055409 1 0 0 0 0 0 1 774039
-0.002210 0.000829 0.118035 0.212295 -0.621288 1.659213 -0.055441 1 0 0 0 0 0 1 775042
-0.002198 0.000839 0.118047 0.024345 -0.860777 1.564447 -0.055472 1 0 0 0 0 0 1 776038
-0.002192 0.000844 0.118051 0.076806 -0.824318 1.658418 -0.055503 1 0 0 0 0 0 1 777027
-0.002189 0.000846 0.118053 0.118642 -0.790919 1.703947 -0.055534 1 0 0 0 0 0 1 778034
-0.002187 0.000847 0.118053 0.141482 -0.773003 1.721487 -0.055565 1 0 0 0 0 0 1 779035
-0.002174 0.000862 0.118064 -0.021213 -0.952046 1.580590 -0.055598 1 0 0 0 0 0 1 780088
-0.002162 0.000851 0.118079 -0.028155 -0.638087 1.507687 -0.055630 1 0 0 0 0 0 1 781113
-0.002156 0.000846 0.118084 0.042544 -0.671594 1.621675 -0.055661 1 0 0 0 0 0 1 782090
-0.002153 0.000843 0.118085 0.086433 -0.708002 1.675392 -0.055695 1 0 0 0 0 0 1 783171
-0.002151 0.000842 0.118086 0.109602 -0.728447 1.695770 -0.055723 1 0 0 0 0 0 1 784091
-0.002169 0.000845 0.118096 0.379728 -0.800702 1.566453 -0.055755 1 0 0 0 0 0 1 785106
-0.002165 0.000861 0.118110 0.121694 -0.972904 1.490524 -0.055790 1 0 0 0 0 0 1 786215
-0.002163 0.000868 0.118115 0.117257 -0.895450 1.600860 -0.055818 1 0 0 0 0 0 1 787129
-0.002162 0.000872 0.118117 0.128579 -0.840939 1.653099 -0.055852 1 0 0 0 0 0 1 788214
-0.002162 0.000874 0.118117 0.135971 -0.812347 1.672908 -0.055880 1 0 0 0 0 0 1 789104
-0.002161 0.000875 0.118117 0.139993 -0.798220 1.680613 -0.055915 1 0 0 0 0 0 1 790214
-0.002156 0.000858 0.118128 0.070726 -0.546109 1.534132 -0.055945 1 0 0 0 0 0 1 791173
-0.002153 0.000849 0.118132 0.094958 -0.626272 1.610436 -0.055975 1 0 0 0 0 0 1 792156
-0.002139 0.000858 0.118144 -0.060955 -0.875547 1.502024 -0.056002 1 0 0 0 0 0 1 793022
-0.002132 0.000863 0.118148 0.007873 -0.843894 1.591180 -0.056038 1 0 0 0 0 0 1 794156
-0.002129 0.000865 0.118149 0.057877 -0.812832 1.634940 -0.056069 1 0 0 0 0 0 1 795151
-0.002127 0.000866 0.118150 0.084766 -0.796086 1.651858 -0.056100 1 0 0 0 0 0 1 796158
-0.002126 0.000867 0.118150 0.098504 -0.787820 1.658392 -0.056131 1 0 0 0 0 0 1 797147
-0.002126 0.000867 0.118150 0.105484 -0.783905 1.661267 -0.056163 1 0 0 0 0 0 1 798157
-0.002120 0.000850 0.118161 0.037528 -0.536752 1.513180 -0.056194 1 0 0 0 0 0 1 799148
-0.002117 0.000841 0.118165 0.062477 -0.619467 1.588890 -0.056225 1 0 0 0 0 0 1 800157
-0.002103 0.000850 0.118177 -0.093254 -0.870227 1.480387 -0.056256 1 0 0 0 0 0 1 801147
-0.002096 0.000855 0.118181 -0.024235 -0.839145 1.569282 -0.056288 1 0 0 0 0 0 1 802156
-0.002093 0.000857 0.118182 0.025852 -0.808413 1.612976 -0.056319 1 0 0 0 0 0 1 803156
-0.002091 0.000858 0.118182 0.052740 -0.791765 1.629755 -0.056347 1 0 0 0 0 0 1 804037
-0.002090 0.000859 0.118183 0.066510 -0.783556 1.636275 -0.056378 1 0 0 0 0 0 1 805026
-0.002090 0.000859 0.118183 0.073468 -0.779675 1.639127 -0.056409 1 0 0 0 0 0 1 806030
-0.002089 0.000859 0.118183 0.076993 -0.777965 1.640712 -0.056441 1 0 0 0 0 0 1 807042
-0.002089 0.000859 0.118183 0.078787 -0.777372 1.641961 -0.056475 1 0 0 0 0 0 1 808154
-0.002108 0.000864 0.118193 0.338242 -0.838924 1.505521 -0.056507 1 0 0 0 0 0 1 809171
-0.002112 0.000848 0.118207 0.177769 -0.572015 1.425159 -0.056538 1 0 0 0 0 0 1 810167
-0.002101 0.000854 0.118222 -0.039732 -0.828390 1.387890 -0.056569 1 0 0 0 0 0 1 811167
-0.002096 0.000857 0.118228 0.002319 -0.818366 1.513673 -0.056601 1 0 0 0 0 0 1 812164
-0.002093 0.000858 0.118229 0.039544 -0.800072 1.571328 -0.056632 1 0 0 0 0 0 1 813164
-0.002091 0.000859 0.118230 0.060175 -0.789923 1.593124 -0.056663 1 0 0 0 0 0 1 814165
-0.002091 0.000859 0.118230 0.070832 -0.784978 1.601341 -0.056694 1 0 0 0 0 0 1 815166
-0.002090 0.000859 0.118230 0.076273 -0.782717 1.604762 -0.056726 1 0 0 0 0 0 1 816165
-0.002090 0.000859 0.118230 0.079020 -0.781815 1.606502 -0.056756 1 0 0 0 0 0 1 817147
-0.002085 0.000842 0.118241 0.008804 -0.535787 1.457984 -0.056788 1 0 0 0 0 0 1 818167
-0.002082 0.000833 0.118245 0.032707 -0.619268 1.533434 -0.056820 1 0 0 0 0 0 1 819171
-0.002081 0.000828 0.118246 0.051336 -0.682124 1.572537 -0.056851 1 0 0 0 0 0 1 820167
-0.002080 0.000826 0.118247 0.061603 -0.715941 1.587820 -0.056882 1 0 0 0 0 0 1 821164
-0.002080 0.000825 0.118247 0.066922 -0.733320 1.593780 -0.056913 1 0 0 0 0 0 1 822165
-0.002080 0.000825 0.118247 0.069648 -0.742191 1.596295 -0.056940 1 0 0 0 0 0 1 823031
-0.002080 0.000824 0.118247 0.071064 -0.746909 1.597871 -0.056975 1 0 0 0 0 0 1 824142
-0.002080 0.000824 0.118247 0.071789 -0.749460 1.598978 -0.057007 1 0 0 0 0 0 1 825163
-0.002079 0.000824 0.118247 0.072177 -0.750937 1.599929 -0.057038 1 0 0 0 0 0 1 826162
-0.002079 0.000824 0.118247 0.072386 -0.751898 1.600830 -0.057069 1 0 0 0 0 0 1 827165
-0.002079 0.000824 0.118247 0.072516 -0.752571 1.601719 -0.057101 1 0 0 0 0 0 1 828164
-0.002079 0.000824 0.118247 0.072594 -0.753064 1.602467 -0.057127 1 0 0 0 0 0 1 829021
-0.002079 0.000824 0.118247 0.072655 -0.753588 1.603476 -0.057163 1 0 0 0 0 0 1 830164
-0.002074 0.000806 0.118258 0.000980 -0.507988 1.454682 -0.057194 1 0 0 0 0 0 1 831166
-0.002072 0.000797 0.118261 0.024217 -0.591802 1.529924 -0.057226 1 0 0 0 0 0 1 832164
-0.002070 0.000793 0.118263 0.042506 -0.654812 1.568946 -0.057256 1 0 0 0 0 0 1 833150
-0.002070 0.000791 0.118263 0.052594 -0.688715 1.584194 -0.057288 1 0 0 0 0 0 1 834153
-0.002069 0.000790 0.118263 0.057817 -0.706098 1.590116 -0.057318 1 0 0 0 0 0 1 835135
-0.002069 0.000789 0.118263 0.060515 -0.715045 1.592761 -0.057351 1 0 0 0 0 0 1 836164
-0.002069 0.000789 0.118263 0.061888 -0.719704 1.594233 -0.057382 1 0 0 0 0 0 1 837163
-0.002069 0.000789 0.118263 0.062596 -0.722236 1.595326 -0.057413 1 0 0 0 0 0 1 838163
-0.002069 0.000789 0.118263 0.062967 -0.723695 1.596258 -0.057444 1 0 0 0 0 0 1 839164
-0.002064 0.000771 0.118274 -0.008626 -0.478371 1.447545 -0.057476 1 0 0 0 0 0 1 840164
-0.002061 0.000762 0.118278 0.014699 -0.562433 1.522728 -0.057507 1 0 0 0 0 0 1 841164
-0.002060 0.000758 0.118279 0.033025 -0.625593 1.561706 -0.057538 1 0 0 0 0 0 1 842164
-0.002059 0.000755 0.118279 0.043132 -0.659527 1.576929 -0.057569 1 0 0 0 0 0 1 843154
-0.002059 0.000754 0.118280 0.048372 -0.676927 1.582855 -0.057600 1 0 0 0 0 0 1 844151
-0.002058 0.000754 0.118280 0.051057 -0.685859 1.585462 -0.057632 1 0 0 0 0 0 1 845159
-0.002058 0.000753 0.118280 0.052417 -0.690511 1.586941 -0.057663 1 0 0 0 0 0 1 846163
-0.002058 0.000753 0.118280 0.053142 -0.693031 1.588013 -0.057694 1 0 0 0 0 0 1 847163
-0.002058 0.000753 0.118280 0.053501 -0.694481 1.588947 -0.057726 1 0 0 0 0 0 1 848163
-0.002058 0.000753 0.118280 0.053690 -0.695347 1.589714 -0.057753 1 0 0 0 0 0 1 849038
-0.002053 0.000735 0.118290 -0.018050 -0.449554 1.441172 -0.057788 1 0 0 0 0 0 1 850170
-0.002050 0.000727 0.118294 0.005230 -0.533485 1.516239 -0.057819 1 0 0 0 0 0 1 851155
-0.002049 0.000722 0.118295 0.023532 -0.596570 1.555173 -0.057851 1 0 0 0 0 0 1 852163
-0.002048 0.000720 0.118296 0.033624 -0.630456 1.570375 -0.057882 1 0 0 0 0 0 1 853164
-0.002048 0.000719 0.118296 0.038855 -0.647827 1.576297 -0.057913 1 0 0 0 0 0 1 854162
-0.002048 0.000718 0.118296 0.041531 -0.656727 1.578900 -0.057944 1 0 0 0 0 0 1 855164
-0.002048 0.000718 0.118296 0.042896 -0.661360 1.580355 -0.057975 1 0 0 0 0 0 1 856158
-0.002043 0.000700 0.118307 -0.028336 -0.417166 1.431969 -0.058006 1 0 0 0 0 0 1 857148
-0.002040 0.000691 0.118310 -0.004751 -0.502060 1.507034 -0.058038 1 0 0 0 0 0 1 858157
-0.002039 0.000687 0.118312 0.013706 -0.565605 1.545931 -0.058069 1 0 0 0 0 0 1 859147
-0.002038 0.000684 0.118312 0.023870 -0.599726 1.561145 -0.058100 1 0 0 0 0 0 1 860156
-0.002037 0.000683 0.118312 0.029120 -0.617193 1.567033 -0.058131 1 0 0 0 0 0 1 861146
-0.002037 0.000683 0.118312 0.031829 -0.626136 1.569643 -0.058163 1 0 0 0 0 0 1 862154
-0.002037 0.000682 0.118312 0.033180 -0.630786 1.571088 -0.058194 1 0 0 0 0 0 1 863155
-0.002037 0.000682 0.118312 0.033883 -0.633268 1.572139 -0.058225 1 0 0 0 0 0 1 864146
-0.002037 0.000682 0.118312 0.034242 -0.634688 1.573059 -0.058257 1 0 0 0 0 0 1 865156
-0.002037 0.000682 0.118312 0.034428 -0.635573 1.573913 -0.058288 1 0 0 0 0 0 1 866145
-0.002032 0.000664 0.118323 -0.037465 -0.389265 1.425393 -0.058319 1 0 0 0 0 0 1 867155
-0.002029 0.000655 0.118327 -0.014171 -0.473223 1.500288 -0.058350 1 0 0 0 0 0 1 868145
-0.002028 0.000651 0.118328 0.004153 -0.536301 1.539147 -0.058382 1 0 0 0 0 0 1 869155
-0.002027 0.000649 0.118328 0.014221 -0.570166 1.554306 -0.058412 1 0 0 0 0 0 1 870145
-0.002045 0.000652 0.118338 0.278620 -0.649150 1.422091 -0.058444 1 0 0 0 0 0 1 871155
-0.002055 0.000654 0.118342 0.192209 -0.636789 1.493126 -0.058475 1 0 0 0 0 0 1 872145
-0.002059 0.000655 0.118343 0.127795 -0.625750 1.529695 -0.058507 1 0 0 0 0 0 1 873154
-0.002056 0.000637 0.118354 0.021682 -0.372845 1.394635 -0.058538 1 0 0 0 0 0 1 874167
-0.002055 0.000629 0.118358 0.027765 -0.453600 1.474190 -0.058569 1 0 0 0 0 0 1 875147
-0.002054 0.000624 0.118359 0.037497 -0.515066 1.514652 -0.058600 1 0 0 0 0 0 1 876141
-0.002053 0.000622 0.118360 0.043301 -0.548135 1.530373 -0.058632 1 0 0 0 0 0 1 877164
-0.002053 0.000621 0.118360 0.046402 -0.565057 1.536440 -0.058663 1 0 0 0 0 0 1 878163
-0.002053 0.000620 0.118360 0.048016 -0.573704 1.539079 -0.058694 1 0 0 0 0 0 1 879161
-0.002048 0.000602 0.118371 -0.023250 -0.330892 1.391261 -0.058726 1 0 0 0 0 0 1 880168
-0.002045 0.000593 0.118374 0.000426 -0.416845 1.466224 -0.058757 1 0 0 0 0 0 1 881164
-0.002044 0.000589 0.118376 0.018920 -0.480915 1.505071 -0.058788 1 0 0 0 0 0 1 882163
-0.002043 0.000587 0.118376 0.029112 -0.515241 1.520219 -0.058819 1 0 0 0 0 0 1 883165
-0.002043 0.000585 0.118376 0.034392 -0.532791 1.526084 -0.058850 1 0 0 0 0 0 1 884151
-0.002042 0.000585 0.118376 0.037093 -0.541755 1.528655 -0.058882 1 0 0 0 0 0 1 885161
-0.002042 0.000585 0.118376 0.038449 -0.546373 1.530069 -0.058913 1 0 0 0 0 0 1 886162
-0.002042 0.000584 0.118376 0.039162 -0.548833 1.531087 -0.058944 1 0 0 0 0 0 1 887163
-0.002042 0.000584 0.118376 0.039528 -0.550214 1.531971 -0.058976 1 0 0 0 0 0 1 888163
-0.002037 0.000567 0.118387 -0.032446 -0.303531 1.383622 -0.059007 1 0 0 0 0 0 1 889168
-0.002034 0.000558 0.118391 -0.009092 -0.387687 1.458285 -0.059038 1 0 0 0 0 0 1 890167
-0.002052 0.000558 0.118402 0.268733 -0.512454 1.358739 -0.059068 1 0 0 0 0 0 1 891136
-0.002060 0.000558 0.118406 0.189802 -0.525207 1.442281 -0.059100 1 0 0 0 0 0 1 892157
-0.002064 0.000557 0.118407 0.129296 -0.526894 1.483259 -0.059132 1 0 0 0 0 0 1 893160
-0.002067 0.000557 0.118408 0.097195 -0.527447 1.499063 -0.059163 1 0 0 0 0 0 1 894160
-0.002068 0.000557 0.118408 0.081061 -0.527846 1.505133 -0.059194 1 0 0 0 0 0 1 895163
-0.002068 0.000557 0.118408 0.073035 -0.528180 1.507758 -0.059226 1 0 0 0 0 0 1 896163
-0.002068 0.000557 0.118408 0.069061 -0.528501 1.509193 -0.059257 1 0 0 0 0 0 1 897162
-0.002068 0.000557 0.118408 0.067093 -0.528792 1.510201 -0.059288 1 0 0 0 0 0 1 898162
-0.002069 0.000557 0.118408 0.066119 -0.529082 1.511047 -0.059318 1 0 0 0 0 0 1 899133
-0.002069 0.000557 0.118408 0.065653 -0.529370 1.511901 -0.059351 1 0 0 0 0 0 1 900163
-0.002069 0.000557 0.118408 0.065442 -0.529650 1.512700 -0.059382 1 0 0 0 0 0 1 901161
-0.002069 0.000557 0.118408 0.065342 -0.529921 1.513500 -0.059413 1 0 0 0 0 0 1 902162
-0.002069 0.000557 0.118408 0.065328 -0.530210 1.514296 -0.059444 1 0 0 0 0 0 1 903163
-0.002069 0.000557 0.118408 0.065325 -0.530482 1.515090 -0.059476 1 0 0 0 0 0 1 904162
-0.002069 0.000557 0.118408 0.065337 -0.530765 1.515886 -0.059507 1 0 0 0 0 0 1 905162
-0.002069 0.000557 0.118408 0.065370 -0.531044 1.516681 -0.059538 1 0 0 0 0 0 1 906161
-0.002069 0.000557 0.118408 0.065392 -0.531321 1.517485 -0.059569 1 0 0 0 0 0 1 907163
-0.002069 0.000557 0.118408 0.065437 -0.531601 1.518273 -0.059600 1 0 0 0 0 0 1 908160
-0.002087 0.000562 0.118418 0.325236 -0.593568 1.380844 -0.059632 1 0 0 0 0 0 1 909161
-0.002096 0.000564 0.118421 0.236287 -0.572736 1.449981 -0.059663 1 0 0 0 0 0 1 910161
-0.002101 0.000565 0.118422 0.170582 -0.557418 1.485861 -0.059694 1 0 0 0 0 0 1 911163
-0.002103 0.000566 0.118423 0.135849 -0.549433 1.499884 -0.059726 1 0 0 0 0 0 1 912161
-0.002104 0.000566 0.118423 0.118409 -0.545540 1.505346 -0.059757 1 0 0 0 0 0 1 913160
-0.002105 0.000566 0.118423 0.109721 -0.543737 1.507730 -0.059787 1 0 0 0 0 0 1 914129
-0.002105 0.000566 0.118423 0.105416 -0.542993 1.509102 -0.059819 1 0 0 0 0 0 1 915158
-0.002105 0.000566 0.118423 0.103304 -0.542761 1.510071 -0.059850 1 0 0 0 0 0 1 916155
-0.002106 0.000566 0.118423 0.102257 -0.542795 1.510936 -0.059882 1 0 0 0 0 0 1 917159
-0.002106 0.000566 0.118423 0.101779 -0.542953 1.511743 -0.059913 1 0 0 0 0 0 1 918159
-0.002106 0.000566 0.118423 0.101553 -0.543158 1.512531 -0.059944 1 0 0 0 0 0 1 919149
-0.002106 0.000566 0.118423 0.101473 -0.543410 1.513329 -0.059975 1 0 0 0 0 0 1 920156
-0.002106 0.000566 0.118423 0.101473 -0.543681 1.514127 -0.060007 1 0 0 0 0 0 1 921161
-0.002106 0.000566 0.118423 0.101489 -0.543956 1.514916 -0.060038 1 0 0 0 0 0 1 922162
-0.002106 0.000566 0.118423 0.101516 -0.544233 1.515697 -0.060069 1 0 0 0 0 0 1 923162
-0.002106 0.000566 0.118423 0.101555 -0.544511 1.516486 -0.060100 1 0 0 0 0 0 1 924155
-0.002106 0.000566 0.118423 0.101606 -0.544795 1.517279 -0.060132 1 0 0 0 0 0 1 925160
-0.002106 0.000566 0.118423 0.101658 -0.545074 1.518056 -0.060163 1 0 0 0 0 0 1 926146
-0.002106 0.000566 0.118423 0.101711 -0.545357 1.518845 -0.060194 1 0 0 0 0 0 1 927146
-0.002106 0.000566 0.118423 0.101764 -0.545640 1.519633 -0.060225 1 0 0 0 0 0 1 928145
-0.002106 0.000566 0.118423 0.101817 -0.545922 1.520421 -0.060256 1 0 0 0 0 0 1 929144
-0.002106 0.000566 0.118423 0.101873 -0.546218 1.521220 -0.060288 1 0 0 0 0 0 1 930149
-0.002106 0.000566 0.118423 0.101923 -0.546491 1.522000 -0.060319 1 0 0 0 0 0 1 931145
-0.002106 0.000566 0.118423 0.101968 -0.546784 1.522787 -0.060350 1 0 0 0 0 0 1 932153
-0.002106 0.000566 0.118423 0.102027 -0.547057 1.523574 -0.060381 1 0 0 0 0 0 1 933144
-0.002106 0.000566 0.118423 0.102081 -0.547342 1.524370 -0.060413 1 0 0 0 0 0 1 934153
-0.002106 0.000566 0.118423 0.102134 -0.547625 1.525159 -0.060444 1 0 0 0 0 0 1 935153
-0.002106 0.000566 0.118423 0.102187 -0.547908 1.525948 -0.060475 1 0 0 0 0 0 1 936153
-0.002106 0.000566 0.118423 0.102239 -0.548188 1.526728 -0.060506 1 0 0 0 0 0 1 937143
-0.002106 0.000566 0.118423 0.102292 -0.548471 1.527518 -0.060537 1 0 0 0 0 0 1 938144
-0.002106 0.000566 0.118423 0.102345 -0.548754 1.528306 -0.060569 1 0 0 0 0 0 1 939144
-0.002106 0.000566 0.118423 0.102390 -0.549046 1.529088 -0.060600 1 0 0 0 0 0 1 940144
-0.002124 0.000571 0.118433 0.362657 -0.611115 1.391629 -0.060631 1 0 0 0 0 0 1 941147
-0.002133 0.000573 0.118436 0.273813 -0.590320 1.460635 -0.060663 1 0 0 0 0 0 1 942153
-0.002138 0.000574 0.118437 0.208145 -0.574988 1.496454 -0.060694 1 0 0 0 0 0 1 943143
-0.002140 0.000575 0.118438 0.173472 -0.567017 1.510462 -0.060725 1 0 0 0 0 0 1 944153
-0.002141 0.000575 0.118438 0.156060 -0.563154 1.515909 -0.060757 1 0 0 0 0 0 1 945157
-0.002142 0.000575 0.118438 0.147398 -0.561369 1.518307 -0.060788 1 0 0 0 0 0 1 946161
-0.002142 0.000575 0.118438 0.143120 -0.560609 1.519640 -0.060819 1 0 0 0 0 0 1 947146
-0.002142 0.000575 0.118438 0.141017 -0.560379 1.520608 -0.060850 1 0 0 0 0 0 1 948143
-0.002143 0.000575 0.118438 0.140001 -0.560423 1.521468 -0.060882 1 0 0 0 0 0 1 949159
-0.002143 0.000575 0.118438 0.139540 -0.560578 1.522289 -0.060913 1 0 0 0 0 0 1 950170
-0.002143 0.000575 0.118438 0.139337 -0.560798 1.523064 -0.060944 1 0 0 0 0 0 1 951167
-0.002143 0.000575 0.118438 0.139275 -0.561050 1.523836 -0.060975 1 0 0 0 0 0 1 952153
-0.002130 0.000589 0.118449 -0.036739 -0.750565 1.375412 -0.061007 1 0 0 0 0 0 1 953159
-0.002124 0.000595 0.118452 0.021326 -0.686813 1.449743 -0.061038 1 0 0 0 0 0 1 954161
-0.002120 0.000599 0.118454 0.065777 -0.639361 1.488315 -0.061069 1 0 0 0 0 0 1 955160
-0.002119 0.000600 0.118454 0.089833 -0.614266 1.503361 -0.061100 1 0 0 0 0 0 1 956155
-0.002118 0.000601 0.118454 0.102150 -0.601726 1.509158 -0.061131 1 0 0 0 0 0 1 957152
-0.002118 0.000602 0.118454 0.108410 -0.595609 1.511674 -0.061163 1 0 0 0 0 0 1 958150
-0.002112 0.000584 0.118465 0.039269 -0.344465 1.363370 -0.061195 1 0 0 0 0 0 1 959170
-0.002128 0.000580 0.118479 0.324481 -0.488332 1.299774 -0.061225 1 0 0 0 0 0 1 960134
-0.002123 0.000591 0.118494 0.078510 -0.718722 1.257445 -0.061257 1 0 0 0 0 0 1 961163
-0.002121 0.000597 0.118499 0.081373 -0.672431 1.381042 -0.061288 1 0 0 0 0 0 1 962160
-0.002119 0.000600 0.118501 0.096499 -0.633472 1.437858 -0.061319 1 0 0 0 0 0 1 963156
-0.002119 0.000601 0.118502 0.105822 -0.612615 1.459283 -0.061350 1 0 0 0 0 0 1 964134
-0.002118 0.000602 0.118502 0.110801 -0.602240 1.467316 -0.061382 1 0 0 0 0 0 1 965161
-0.002118 0.000602 0.118502 0.113405 -0.597188 1.470565 -0.061412 1 0 0 0 0 0 1 966130
-0.002106 0.000616 0.118513 -0.061512 -0.784336 1.323032 -0.061444 1 0 0 0 0 0 1 967161
-0.002099 0.000623 0.118516 -0.002742 -0.719247 1.397532 -0.061475 1 0 0 0 0 0 1 968159
-0.002096 0.000626 0.118518 0.042050 -0.671115 1.436133 -0.061506 1 0 0 0 0 0 1 969147
-0.002113 0.000632 0.118528 0.326981 -0.707651 1.312785 -0.061538 1 0 0 0 0 0 1 970159
-0.002121 0.000635 0.118532 0.250543 -0.673843 1.386701 -0.061569 1 0 0 0 0 0 1 971159
-0.002125 0.000637 0.118533 0.191134 -0.652040 1.424209 -0.061600 1 0 0 0 0 0 1 972157
-0.002115 0.000651 0.118544 -0.016822 -0.830526 1.289635 -0.061632 1 0 0 0 0 0 1 973158
-0.002104 0.000640 0.118558 -0.046987 -0.512531 1.218721 -0.061663 1 0 0 0 0 0 1 974164
-0.002099 0.000635 0.118563 0.012649 -0.545414 1.332635 -0.061694 1 0 0 0 0 0 1 975165
-0.002096 0.000632 0.118565 0.050982 -0.581459 1.386131 -0.061725 1 0 0 0 0 0 1 976160
-0.002095 0.000631 0.118566 0.071378 -0.601688 1.406408 -0.061757 1 0 0 0 0 0 1 977160
-0.002100 0.000648 0.118586 0.166176 -0.863972 1.126465 -0.061787 1 0 0 0 0 0 1 978131
-0.002103 0.000657 0.118594 0.140758 -0.784204 1.270989 -0.061819 1 0 0 0 0 0 1 979161
-0.002104 0.000661 0.118596 0.122217 -0.723674 1.345279 -0.061850 1 0 0 0 0 0 1 980158
-0.002104 0.000663 0.118597 0.112853 -0.691612 1.373734 -0.061882 1 0 0 0 0 0 1 981157
-0.002100 0.000647 0.118608 0.035906 -0.426994 1.234257 -0.061913 1 0 0 0 0 0 1 982159
-0.002084 0.000652 0.118622 -0.119776 -0.692275 1.163004 -0.061944 1 0 0 0 0 0 1 983146
-0.002077 0.000654 0.118627 -0.044457 -0.686987 1.276135 -0.061975 1 0 0 0 0 0 1 984160
-0.002091 0.000660 0.118639 0.270615 -0.732992 1.190790 -0.062007 1 0 0 0 0 0 1 985156
-0.002099 0.000663 0.118643 0.210778 -0.702690 1.279002 -0.062038 1 0 0 0 0 0 1 986156
-0.002102 0.000664 0.118644 0.159912 -0.682568 1.321553 -0.062069 1 0 0 0 0 0 1 987155
-0.002086 0.000661 0.118666 -0.116584 -0.613508 1.038713 -0.062100 1 0 0 0 0 0 1 988158
-0.002078 0.000659 0.118674 -0.049061 -0.627546 1.191856 -0.062132 1 0 0 0 0 0 1 989160
-0.002074 0.000658 0.118676 0.006857 -0.639994 1.270093 -0.062163 1 0 0 0 0 0 1 990160
-0.002091 0.000662 0.118687 0.298785 -0.709129 1.161460 -0.062193 1 0 0 0 0 0 1 991136
-0.002099 0.000664 0.118691 0.225756 -0.691780 1.240531 -0.062225 1 0 0 0 0 0 1 992156
-0.002090 0.000679 0.118703 -0.008792 -0.868382 1.130691 -0.062256 1 0 0 0 0 0 1 993147
-0.002086 0.000686 0.118707 0.018663 -0.797198 1.219071 -0.062288 1 0 0 0 0 0 1 994158
-0.002084 0.000690 0.118708 0.047707 -0.745996 1.262521 -0.062319 1 0 0 0 0 0 1 995160
-0.002082 0.000691 0.118709 0.064076 -0.719055 1.279184 -0.062350 1 0 0 0 0 0 1 996147
-0.002082 0.000692 0.118709 0.072557 -0.705616 1.285480 -0.062381 1 0 0 0 0 0 1 997143
-0.002082 0.000693 0.118709 0.076884 -0.699081 1.288081 -0.062413 1 0 0 0 0 0 1 998154
-0.002069 0.000707 0.118720 -0.097909 -0.886311 1.140421 -0.062446 1 0 0 0 0 0 1 999231
-0.002076 0.000700 0.118744 0.150185 -0.634009 0.925754 -0.062478 1 0 0 0 0 0 2 226
-0.002079 0.000697 0.118752 0.129536 -0.647533 1.105660 -0.062500 1 0 0 0 0 0 2 1209
-0.002081 0.000695 0.118755 0.106354 -0.668617 1.192931 -0.062500 1 0 0 0 0 0 2 2209
-0.002081 0.000694 0.118756 0.094044 -0.680782 1.225565 -0.062500 1 0 0 0 0 0 2 3245
-0.002082 0.000694 0.118757 0.088004 -0.687061 1.237089 -0.062500 1 0 0 0 0 0 2 4223
-0.002082 0.000694 0.118757 0.085079 -0.690253 1.241076 -0.062500 1 0 0 0 0 0 2 5224
-0.002069 0.000707 0.118767 -0.093439 -0.882230 1.093413 -0.062500 1 0 0 0 0 0 2 6224
-0.002063 0.000714 0.118771 -0.035963 -0.818835 1.167069 -0.062500 1 0 0 0 0 0 2 7195
-0.002060 0.000717 0.118772 0.008199 -0.771346 1.204920 -0.062500 1 0 0 0 0 0 2 8417
-0.002058 0.000719 0.118773 0.032086 -0.746094 1.219203 -0.062500 1 0 0 0 0 0 2 9142
-0.002057 0.000720 0.118773 0.044299 -0.733346 1.224259 -0.062500 1 0 0 0 0 0 2 10152
-0.002076 0.000725 0.118783 0.311972 -0.789202 1.087452 -0.062500 1 0 0 0 0 0 2 11142
-0.002085 0.000727 0.118786 0.226196 -0.764799 1.156089 -0.062500 1 0 0 0 0 0 2 12151
-0.002077 0.000742 0.118798 -0.015162 -0.938057 1.042372 -0.062500 1 0 0 0 0 0 2 13137
-0.002067 0.000731 0.118813 -0.063618 -0.615697 0.978472 -0.062500 1 0 0 0 0 0 2 14151
-0.002062 0.000726 0.118818 -0.013065 -0.646421 1.094607 -0.062500 1 0 0 0 0 0 2 15151
-0.002060 0.000724 0.118820 0.020718 -0.681311 1.148479 -0.062500 1 0 0 0 0 0 2 16151
-0.002059 0.000722 0.118820 0.038798 -0.700817 1.168438 -0.062500 1 0 0 0 0 0 2 17150
-0.002058 0.000722 0.118821 0.048074 -0.710814 1.175473 -0.062500 1 0 0 0 0 0 2 18150
-0.002058 0.000721 0.118821 0.052790 -0.715835 1.177918 -0.062500 1 0 0 0 0 0 2 19330
-0.002058 0.000721 0.118821 0.055167 -0.718362 1.178751 -0.062500 1 0 0 0 0 0 2 20143
-0.002058 0.000721 0.118821 0.056353 -0.719626 1.179049 -0.062500 1 0 0 0 0 0 2 21146
-0.002045 0.000735 0.118831 -0.120306 -0.910835 1.030235 -0.062500 1 0 0 0 0 0 2 22131
-0.002038 0.000741 0.118835 -0.061729 -0.846854 1.103368 -0.062500 1 0 0 0 0 0 2 23162
-0.002035 0.000745 0.118836 -0.017021 -0.799087 1.141017 -0.062500 1 0 0 0 0 0 2 24150
-0.002034 0.000746 0.118837 0.007134 -0.773694 1.155258 -0.062500 1 0 0 0 0 0 2 25162
-0.002033 0.000747 0.118837 0.019465 -0.760877 1.160292 -0.062500 1 0 0 0 0 0 2 26154
-0.002032 0.000748 0.118837 0.025689 -0.754456 1.162046 -0.062500 1 0 0 0 0 0 2 27162
-0.002032 0.000748 0.118837 0.028821 -0.751258 1.162646 -0.062500 1 0 0 0 0 0 2 28159
-0.002032 0.000748 0.118837 0.030387 -0.749650 1.162857 -0.062500 1 0 0 0 0 0 2 29157
-0.002032 0.000748 0.118837 0.031179 -0.748852 1.162926 -0.062500 1 0 0 0 0 0 2 30145
-0.002032 0.000748 0.118837 0.031580 -0.748450 1.162950 -0.062500 1 0 0 0 0 0 2 31163
-0.002032 0.000748 0.118837 0.031763 -0.748244 1.162961 -0.062500 1 0 0 0 0 0 2 32127
-0.002019 0.000762 0.118848 -0.145490 -0.938822 1.014170 -0.062500 1 0 0 0 0 0 2 33155
-0.002013 0.000768 0.118851 -0.087130 -0.874417 1.087203 -0.062500 1 0 0 0 0 0 2 34151
-0.002010 0.000772 0.118853 -0.042513 -0.826452 1.124823 -0.062500 1 0 0 0 0 0 2 35160
-0.002008 0.000774 0.118853 -0.018411 -0.800950 1.139039 -0.062500 1 0 0 0 0 0 2 36157
-0.002007 0.000774 0.118853 -0.006112 -0.788082 1.144075 -0.062500 1 0 0 0 0 0 2 37155
-0.002007 0.000775 0.118853 0.000109 -0.781644 1.145818 -0.062500 1 0 0 0 0 0 2 38157
-0.001994 0.000789 0.118864 -0.174228 -0.969205 0.997743 -0.062500 1 0 0 0 0 0 2 39155
-0.001987 0.000796 0.118868 -0.114301 -0.903189 1.070938 -0.062500 1 0 0 0 0 0 2 40161
-0.001984 0.000799 0.118869 -0.068907 -0.854412 1.108592 -0.062500 1 0 0 0 0 0 2 41155
-0.001982 0.000801 0.118869 -0.044417 -0.828533 1.122821 -0.062500 1 0 0 0 0 0 2 42156
-0.001982 0.000802 0.118869 -0.031911 -0.815452 1.127859 -0.062500 1 0 0 0 0 0 2 43158
-0.001981 0.000802 0.118869 -0.025614 -0.808919 1.129606 -0.062500 1 0 0 0 0 0 2 44157
-0.001981 0.000802 0.118869 -0.022430 -0.805650 1.130216 -0.062500 1 0 0 0 0 0 2 45157
-0.001981 0.000802 0.118869 -0.020843 -0.804019 1.130419 -0.062500 1 0 0 0 0 0 2 46157
-0.001981 0.000802 0.118869 -0.020045 -0.803200 1.130486 -0.062500 1 0 0 0 0 0 2 47152
-0.001976 0.000785 0.118880 -0.092424 -0.553732 0.980099 -0.062500 1 0 0 0 0 0 2 48156
-0.001973 0.000776 0.118884 -0.068976 -0.636694 1.053941 -0.062500 1 0 0 0 0 0 2 49149
-0.001972 0.000771 0.118885 -0.050597 -0.699217 1.091965 -0.062500 1 0 0 0 0 0 2 50159
-0.001971 0.000769 0.118886 -0.040492 -0.732666 1.106336 -0.062500 1 0 0 0 0 0 2 51158
-0.001970 0.000768 0.118886 -0.035268 -0.749650 1.111430 -0.062500 1 0 0 0 0 0 2 52155
-0.001970 0.000767 0.118886 -0.032597 -0.758174 1.113195 -0.062500 1 0 0 0 0 0 2 53159
-0.001970 0.000767 0.118886 -0.031269 -0.762437 1.113804 -0.062500 1 0 0 0 0 0 2 54158
-0.001970 0.000767 0.118886 -0.030585 -0.764579 1.114020 -0.062500 1 0 0 0 0 0 2 55158
-0.001970 0.000767 0.118886 -0.030248 -0.765645 1.114081 -0.062500 1 0 0 0 0 0 2 56158
-0.001970 0.000767 0.118886 -0.030076 -0.766172 1.114121 -0.062500 1 0 0 0 0 0 2 57157
-0.001970 0.000767 0.118886 -0.029993 -0.766439 1.114129 -0.062500 1 0 0 0 0 0 2 58156
-0.001970 0.000767 0.118886 -0.029951 -0.766579 1.114125 -0.062500 1 0 0 0 0 0 2 59157
-0.001970 0.000767 0.118886 -0.029931 -0.766644 1.114119 -0.062500 1 0 0 0 0 0 2 60143
-0.001970 0.000767 0.118886 -0.029908 -0.766685 1.114132 -0.062500 1 0 0 0 0 0 2 61157
-0.001957 0.000780 0.118896 -0.207487 -0.957546 0.965519 -0.062500 1 0 0 0 0 0 2 62152
-0.001951 0.000787 0.118900 -0.149056 -0.893142 1.038449 -0.062500 1 0 0 0 0 0 2 63151
-0.001948 0.000791 0.118901 -0.104414 -0.845139 1.076022 -0.062500 1 0 0 0 0 0 2 64159
-0.001965 0.000797 0.118912 0.181255 -0.881960 0.951359 -0.062500 1 0 0 0 0 0 2 65176
-0.001973 0.000800 0.118915 0.104734 -0.847806 1.024541 -0.062500 1 0 0 0 0 0 2 66151
-0.001977 0.000801 0.118917 0.045161 -0.825698 1.061386 -0.062500 1 0 0 0 0 0 2 67160
-0.001980 0.000802 0.118917 0.013472 -0.814216 1.075276 -0.062500 1 0 0 0 0 0 2 68155
-0.001981 0.000802 0.118917 -0.002497 -0.808452 1.080169 -0.062500 1 0 0 0 0 0 2 69157
-0.001981 0.000803 0.118917 -0.010458 -0.805578 1.081881 -0.062500 1 0 0 0 0 0 2 70143
-0.001981 0.000803 0.118917 -0.014429 -0.804150 1.082463 -0.062500 1 0 0 0 0 0 2 71152
-0.001981 0.000803 0.118917 -0.016415 -0.803431 1.082678 -0.062500 1 0 0 0 0 0 2 72155
-0.001982 0.000803 0.118917 -0.017405 -0.803077 1.082743 -0.062500 1 0 0 0 0 0 2 73155
-0.001982 0.000803 0.118917 -0.017900 -0.802900 1.082762 -0.062500 1 0 0 0 0 0 2 74141
-0.001982 0.000803 0.118917 -0.018137 -0.802809 1.082770 -0.062500 1 0 0 0 0 0 2 75137
-0.001982 0.000803 0.118917 -0.018267 -0.802777 1.082774 -0.062500 1 0 0 0 0 0 2 76149
-0.001982 0.000803 0.118917 -0.018329 -0.802741 1.082786 -0.062500 1 0 0 0 0 0 2 77159
-0.001982 0.000803 0.118917 -0.018355 -0.802733 1.082780 -0.062500 1 0 0 0 0 0 2 78140
-0.001982 0.000803 0.118917 -0.018380 -0.802728 1.082772 -0.062500 1 0 0 0 0 0 2 79149
-0.001982 0.000803 0.118917 -0.018382 -0.802727 1.082771 -0.062500 1 0 0 0 0 0 2 80149
-0.001976 0.000785 0.118928 -0.091193 -0.553569 0.932367 -0.062500 1 0 0 0 0 0 2 81140
-0.001992 0.000780 0.118942 0.193767 -0.699088 0.867396 -0.062500 1 0 0 0 0 0 2 82154
-0.002000 0.000778 0.118946 0.123153 -0.740463 0.973512 -0.062500 1 0 0 0 0 0 2 83140
-0.002004 0.000777 0.118948 0.067400 -0.758303 1.022972 -0.062500 1 0 0 0 0 0 2 84138
-0.002006 0.000776 0.118948 0.037771 -0.767042 1.041346 -0.062500 1 0 0 0 0 0 2 85138
-0.002007 0.000776 0.118949 0.022889 -0.771425 1.047804 -0.062500 1 0 0 0 0 0 2 86138
-0.002008 0.000776 0.118949 0.015468 -0.773637 1.050051 -0.062500 1 0 0 0 0 0 2 87145
-0.002008 0.000776 0.118949 0.011784 -0.774735 1.050823 -0.062500 1 0 0 0 0 0 2 88566
-0.002008 0.000776 0.118949 0.009936 -0.775303 1.051095 -0.062500 1 0 0 0 0 0 2 89151
-0.002008 0.000776 0.118949 0.009024 -0.775576 1.051191 -0.062500 1 0 0 0 0 0 2 90139
-0.002008 0.000776 0.118949 0.008565 -0.775716 1.051224 -0.062500 1 0 0 0 0 0 2 91148
-0.002008 0.000776 0.118949 0.008332 -0.775790 1.051235 -0.062500 1 0 0 0 0 0 2 92141
-0.002008 0.000776 0.118949 0.008219 -0.775824 1.051234 -0.062500 1 0 0 0 0 0 2 93145
-0.002008 0.000776 0.118949 0.008164 -0.775846 1.051225 -0.062500 1 0 0 0 0 0 2 94164
-0.002008 0.000776 0.118949 0.008141 -0.775853 1.051244 -0.062500 1 0 0 0 0 0 2 95157
-0.002008 0.000776 0.118949 0.008117 -0.775848 1.051239 -0.062500 1 0 0 0 0 0 2 96141
-0.002008 0.000776 0.118949 0.008107 -0.775856 1.051231 -0.062500 1 0 0 0 0 0 2 97154
-0.002008 0.000776 0.118949 0.008109 -0.775868 1.051237 -0.062500 1 0 0 0 0 0 2 98166
-0.002008 0.000776 0.118949 0.008106 -0.775858 1.051231 -0.062500 1 0 0 0 0 0 2 99136
-0.002008 0.000776 0.118949 0.008117 -0.775860 1.051244 -0.062500 1 0 0 0 0 0 2 100161
-0.002008 0.000776 0.118949 0.008108 -0.775857 1.051232 -0.062500 1 0 0 0 0 0 2 101156
-0.002003 0.000758 0.118960 -0.064707 -0.526556 0.900876 -0.062500 1 0 0 0 0 0 2 102133
-0.002000 0.000749 0.118963 -0.041477 -0.609813 0.974656 -0.062500 1 0 0 0 0 0 2 103157
-0.001999 0.000745 0.118964 -0.023161 -0.672500 1.012678 -0.062500 1 0 0 0 0 0 2 104143
-0.001998 0.000742 0.118965 -0.013111 -0.706034 1.027047 -0.062500 1 0 0 0 0 0 2 105155
-0.001998 0.000741 0.118965 -0.007891 -0.723056 1.032137 -0.062500 1 0 0 0 0 0 2 106155
-0.001998 0.000741 0.118965 -0.005258 -0.731601 1.033898 -0.062500 1 0 0 0 0 0 2 107155
-0.001998 0.000740 0.118965 -0.003909 -0.735873 1.034513 -0.062500 1 0 0 0 0 0 2 108155
-0.001997 0.000740 0.118965 -0.003237 -0.738003 1.034729 -0.062500 1 0 0 0 0 0 2 109154
-0.001997 0.000740 0.118965 -0.002897 -0.739079 1.034797 -0.062500 1 0 0 0 0 0 2 110139
-0.001997 0.000740 0.118965 -0.002720 -0.739619 1.034824 -0.062500 1 0 0 0 0 0 2 111167
-0.001997 0.000740 0.118965 -0.002649 -0.739885 1.034837 -0.062500 1 0 0 0 0 0 2 112156
-0.001997 0.000740 0.118965 -0.002608 -0.740026 1.034834 -0.062500 1 0 0 0 0 0 2 113145
-0.001997 0.000740 0.118965 -0.002580 -0.740082 1.034835 -0.062500 1 0 0 0 0 0 2 114128
-0.001997 0.000740 0.118965 -0.002568 -0.740119 1.034835 -0.062500 1 0 0 0 0 0 2 115155
-0.001997 0.000740 0.118965 -0.002564 -0.740132 1.034842 -0.062500 1 0 0 0 0 0 2 116134
-0.001997 0.000740 0.118965 -0.002552 -0.740135 1.034836 -0.062500 1 0 0 0 0 0 2 117150
-0.001997 0.000740 0.118965 -0.002555 -0.740155 1.034836 -0.062500 1 0 0 0 0 0 2 118152
-0.001997 0.000740 0.118965 -0.002555 -0.740157 1.034836 -0.062500 1 0 0 0 0 0 2 119148
-0.001997 0.000740 0.118965 -0.002567 -0.740155 1.034842 -0.062500 1 0 0 0 0 0 2 120153
-0.001997 0.000740 0.118965 -0.002557 -0.740158 1.034837 -0.062500 1 0 0 0 0 0 2 121142
-0.001997 0.000740 0.118965 -0.002551 -0.740138 1.034836 -0.062500 1 0 0 0 0 0 2 122159
-0.001997 0.000740 0.118965 -0.002555 -0.740155 1.034836 -0.062500 1 0 0 0 0 0 2 123156
-0.001997 0.000740 0.118965 -0.002567 -0.740154 1.034842 -0.062500 1 0 0 0 0 0 2 124151
-0.001997 0.000740 0.118965 -0.002557 -0.740157 1.034836 -0.062500 1 0 0 0 0 0 2 125154
-0.001997 0.000740 0.118965 -0.002548 -0.740149 1.034843 -0.062500 1 0 0 0 0 0 2 126152
-0.001992 0.000722 0.118976 -0.075417 -0.490707 0.884599 -0.062500 1 0 0 0 0 0 2 127145
-0.001990 0.000713 0.118980 -0.052153 -0.574034 0.958317 -0.062500 1 0 0 0 0 0 2 128124
-0.001988 0.000709 0.118981 -0.033843 -0.636764 0.996303 -0.062500 1 0 0 0 0 0 2 129152
-0.001987 0.000707 0.118981 -0.023782 -0.670307 1.010661 -0.062500 1 0 0 0 0 0 2 130154
-0.001987 0.000706 0.118981 -0.018571 -0.687333 1.015749 -0.062500 1 0 0 0 0 0 2 131155
-0.001987 0.000705 0.118982 -0.015922 -0.695863 1.017519 -0.062500 1 0 0 0 0 0 2 132151
-0.001987 0.000705 0.118982 -0.014579 -0.700143 1.018127 -0.062500 1 0 0 0 0 0 2 133152
-0.001987 0.000705 0.118982 -0.013904 -0.702286 1.018348 -0.062500 1 0 0 0 0 0 2 134141
-0.001987 0.000705 0.118982 -0.013564 -0.703363 1.018416 -0.062500 1 0 0 0 0 0 2 135149
-0.001987 0.000704 0.118982 -0.013390 -0.703893 1.018437 -0.062500 1 0 0 0 0 0 2 136157
-0.001987 0.000704 0.118982 -0.013307 -0.704161 1.018442 -0.062500 1 0 0 0 0 0 2 137154
-0.001987 0.000704 0.118982 -0.013276 -0.704298 1.018444 -0.062500 1 0 0 0 0 0 2 138143
-0.001987 0.000704 0.118982 -0.013247 -0.704365 1.018452 -0.062500 1 0 0 0 0 0 2 139151
-0.001987 0.000704 0.118982 -0.013234 -0.704404 1.018453 -0.062500 1 0 0 0 0 0 2 140151
-0.001987 0.000704 0.118982 -0.013233 -0.704406 1.018453 -0.062500 1 0 0 0 0 0 2 141153
-0.001987 0.000704 0.118982 -0.013239 -0.704425 1.018454 -0.062500 1 0 0 0 0 0 2 142151
-0.001987 0.000704 0.118982 -0.013228 -0.704430 1.018447 -0.062500 1 0 0 0 0 0 2 143143
-0.001987 0.000704 0.118982 -0.013226 -0.704430 1.018446 -0.062500 1 0 0 0 0 0 2 144265
-0.001987 0.000704 0.118982 -0.013218 -0.704421 1.018453 -0.062500 1 0 0 0 0 0 2 145230
-0.001987 0.000704 0.118982 -0.013237 -0.704426 1.018453 -0.062500 1 0 0 0 0 0 2 146222
-0.001987 0.000704 0.118982 -0.013224 -0.704441 1.018454 -0.062500 1 0 0 0 0 0 2 147219
-0.001987 0.000704 0.118982 -0.013226 -0.704431 1.018447 -0.062500 1 0 0 0 0 0 2 148221
-0.001987 0.000704 0.118982 -0.013218 -0.704421 1.018453 -0.062500 1 0 0 0 0 0 2 149220
-0.001987 0.000704 0.118982 -0.013225 -0.704429 1.018447 -0.062500 1 0 0 0 0 0 2 150220
-0.001987 0.000704 0.118982 -0.013235 -0.704438 1.018459 -0.062500 1 0 0 0 0 0 2 151217
-0.001987 0.000704 0.118982 -0.013227 -0.704431 1.018448 -0.062500 1 0 0 0 0 0 2 152489
-0.001987 0.000704 0.118982 -0.013226 -0.704430 1.018446 -0.062500 1 0 0 0 0 0 2 153136
-0.001987 0.000704 0.118982 -0.013218 -0.704421 1.018453 -0.062500 1 0 0 0 0 0 2 154723
-0.001987 0.000704 0.118982 -0.013234 -0.704437 1.018460 -0.062500 1 0 0 0 0 0 2 155133
-0.001987 0.000704 0.118982 -0.013227 -0.704431 1.018448 -0.062500 1 0 0 0 0 0 2 156146
-0.001987 0.000704 0.118982 -0.013227 -0.704430 1.018446 -0.062500 1 0 0 0 0 0 2 157137
-0.001987 0.000704 0.118982 -0.013218 -0.704421 1.018453 -0.062500 1 0 0 0 0 0 2 158146
-0.001987 0.000704 0.118982 -0.013222 -0.704440 1.018454 -0.062500 1 0 0 0 0 0 2 159143
-0.001987 0.000704 0.118982 -0.013237 -0.704428 1.018453 -0.062500 1 0 0 0 0 0 2 160139
-0.001987 0.000704 0.118982 -0.013228 -0.704430 1.018447 -0.062500 1 0 0 0 0 0 2 161134
-0.001987 0.000704 0.118982 -0.013227 -0.704430 1.018446 -0.062500 1 0 0 0 0 0 2 162149
-0.001987 0.000704 0.118982 -0.013215 -0.704432 1.018460 -0.062500 1 0 0 0 0 0 2 163248
-0.001987 0.000704 0.118982 -0.013225 -0.704430 1.018448 -0.062500 1 0 0 0 0 0 2 164138
-0.001987 0.000704 0.118982 -0.013238 -0.704427 1.018453 -0.062500 1 0 0 0 0 0 2 165142
-0.001987 0.000704 0.118982 -0.013228 -0.704429 1.018447 -0.062500 1 0 0 0 0 0 2 166144
-0.001987 0.000704 0.118982 -0.013215 -0.704432 1.018460 -0.062500 1 0 0 0 0 0 2 167147
-0.001987 0.000704 0.118982 -0.013225 -0.704430 1.018448 -0.062500 1 0 0 0 0 0 2 168149
-0.001987 0.000704 0.118982 -0.013238 -0.704427 1.018453 -0.062500 1 0 0 0 0 0 2 169266
-0.001987 0.000704 0.118982 -0.013228 -0.704429 1.018447 -0.062500 1 0 0 0 0 0 2 170146
-0.001987 0.000704 0.118982 -0.013223 -0.704441 1.018453 -0.062500 1 0 0 0 0 0 2 171143
-0.001987 0.000704 0.118982 -0.013218 -0.704422 1.018454 -0.062500 1 0 0 0 0 0 2 172145
-0.001987 0.000704 0.118982 -0.013225 -0.704429 1.018447 -0.062500 1 0 0 0 0 0 2 173145
-0.001987 0.000704 0.118982 -0.013234 -0.704438 1.018459 -0.062500 1 0 0 0 0 0 2 174158
-0.001987 0.000704 0.118982 -0.013227 -0.704431 1.018448 -0.062500 1 0 0 0 0 0 2 175149
-0.001987 0.000704 0.118982 -0.013226 -0.704430 1.018446 -0.062500 1 0 0 0 0 0 2 176146
-0.001987 0.000704 0.118982 -0.013218 -0.704421 1.018453 -0.062500 1 0 0 0 0 0 2 177153
-0.001987 0.000704 0.118982 -0.013234 -0.704437 1.018460 -0.062500 1 0 0 0 0 0 2 178154
-0.001987 0.000704 0.118982 -0.013227 -0.704431 1.018448 -0.062500 1 0 0 0 0 0 2 179155
-0.001987 0.000704 0.118982 -0.013226 -0.704430 1.018446 -0.062500 1 0 0 0 0 0 2 180144
-0.001987 0.000704 0.118982 -0.013218 -0.704421 1.018453 -0.062500 1 0 0 0 0 0 2 181144
-0.001987 0.000704 0.118982 -0.013222 -0.704440 1.018454 -0.062500 1 0 0 0 0 0 2 182154
-0.001987 0.000704 0.118982 -0.013237 -0.704428 1.018453 -0.062500 1 0 0 0 0 0 2 183154
-0.001987 0.000704 0.118982 -0.013228 -0.704430 1.018447 -0.062500 1 0 0 0 0 0 2 184150
-0.001987 0.000704 0.118982 -0.013227 -0.704430 1.018446 -0.062500 1 0 0 0 0 0 2 185154
-0.001987 0.000704 0.118982 -0.013215 -0.704433 1.018460 -0.062500 1 0 0 0 0 0 2 186146
-0.001987 0.000704 0.118982 -0.013225 -0.704430 1.018448 -0.062500 1 0 0 0 0 0 2 187209
-0.001987 0.000704 0.118982 -0.013238 -0.704427 1.018453 -0.062500 1 0 0 0 0 0 2 188172
-0.001987 0.000704 0.118982 -0.013228 -0.704429 1.018447 -0.062500 1 0 0 0 0 0 2 189168
-0.001987 0.000704 0.118982 -0.013215 -0.704432 1.018460 -0.062500 1 0 0 0 0 0 2 190170
-0.001987 0.000704 0.118982 -0.013225 -0.704430 1.018448 -0.062500 1 0 0 0 0 0 2 191165
-0.001987 0.000704 0.118982 -0.013238 -0.704427 1.018453 -0.062500 1 0 0 0 0 0 2 192166
-0.001987 0.000704 0.118982 -0.013228 -0.704429 1.018447 -0.062500 1 0 0 0 0 0 2 193160
-0.001987 0.000704 0.118982 -0.013223 -0.704441 1.018453 -0.062500 1 0 0 0 0 0 2 194160
-0.001987 0.000704 0.118982 -0.013218 -0.704423 1.018454 -0.062500 1 0 0 0 0 0 2 195161
-0.001987 0.000704 0.118982 -0.013225 -0.704429 1.018447 -0.062500 1 0 0 0 0 0 2 196162
-0.001987 0.000704 0.118982 -0.013238 -0.704427 1.018452 -0.062500 1 0 0 0 0 0 2 197166
-0.001987 0.000704 0.118982 -0.013224 -0.704441 1.018454 -0.062500 1 0 0 0 0 0 2 198163
-0.001987 0.000704 0.118982 -0.013226 -0.704431 1.018447 -0.062500 1 0 0 0 0 0 2 199169
-0.001982 0.000687 0.118992 -0.086123 -0.454846 0.868345 -0.062500 1 0 0 0 0 0 2 200165
-0.001979 0.000678 0.118996 -0.062854 -0.538247 0.941990 -0.062500 1 0 0 0 0 0 2 201160
-0.001978 0.000673 0.118997 -0.044525 -0.601005 0.979948 -0.062500 1 0 0 0 0 0 2 202162
-0.001977 0.000671 0.118998 -0.034450 -0.634555 0.994295 -0.062500 1 0 0 0 0 0 2 203224
-0.001976 0.000670 0.118998 -0.029248 -0.651584 0.999381 -0.062500 1 0 0 0 0 0 2 204228
-0.001976 0.000669 0.118998 -0.026591 -0.660140 1.001142 -0.062500 1 0 0 0 0 0 2 205221
-0.001976 0.000669 0.118998 -0.025251 -0.664413 1.001759 -0.062500 1 0 0 0 0 0 2 206246
-0.001976 0.000669 0.118998 -0.024587 -0.666553 1.001967 -0.062500 1 0 0 0 0 0 2 207224
-0.001976 0.000669 0.118998 -0.024240 -0.667622 1.002040 -0.062500 1 0 0 0 0 0 2 208221
-0.001976 0.000669 0.118998 -0.024066 -0.668150 1.002060 -0.062500 1 0 0 0 0 0 2 209231
-0.001976 0.000669 0.118998 -0.023980 -0.668430 1.002072 -0.062500 1 0 0 0 0 0 2 211125
-0.001976 0.000669 0.118998 -0.023940 -0.668560 1.002082 -0.062500 1 0 0 0 0 0 2 212230
-0.001976 0.000669 0.118998 -0.023921 -0.668624 1.002077 -0.062500 1 0 0 0 0 0 2 213228
-0.001976 0.000669 0.118998 -0.023909 -0.668661 1.002077 -0.062500 1 0 0 0 0 0 2 214220
-0.001976 0.000669 0.118998 -0.023905 -0.668675 1.002084 -0.062500 1 0 0 0 0 0 2 215244
-0.001976 0.000669 0.118998 -0.023913 -0.668684 1.002078 -0.062500 1 0 0 0 0 0 2 216219
-0.001976 0.000669 0.118998 -0.023903 -0.668687 1.002071 -0.062500 1 0 0 0 0 0 2 217218
-0.001976 0.000669 0.118998 -0.023890 -0.668690 1.002084 -0.062500 1 0 0 0 0 0 2 218218
-0.001976 0.000669 0.118998 -0.023897 -0.668699 1.002078 -0.062500 1 0 0 0 0 0 2 219220
-0.001976 0.000669 0.118998 -0.023913 -0.668686 1.002077 -0.062500 1 0 0 0 0 0 2 220222
-0.001976 0.000669 0.118998 -0.023900 -0.668698 1.002078 -0.062500 1 0 0 0 0 0 2 221200
-0.001976 0.000669 0.118998 -0.023898 -0.668700 1.002078 -0.062500 1 0 0 0 0 0 2 222245
-0.001976 0.000669 0.118998 -0.023893 -0.668680 1.002078 -0.062500 1 0 0 0 0 0 2 223233
-0.001976 0.000669 0.118998 -0.023897 -0.668698 1.002078 -0.062500 1 0 0 0 0 0 2 224218
-0.001976 0.000669 0.118998 -0.023909 -0.668697 1.002084 -0.062500 1 0 0 0 0 0 2 225203
-0.001976 0.000669 0.118998 -0.023902 -0.668688 1.002072 -0.062500 1 0 0 0 0 0 2 226218
-0.001976 0.000669 0.118998 -0.023890 -0.668690 1.002084 -0.062500 1 0 0 0 0 0 2 227217
-0.001976 0.000669 0.118998 -0.023897 -0.668699 1.002078 -0.062500 1 0 0 0 0 0 2 228214
-0.001976 0.000669 0.118998 -0.023913 -0.668686 1.002077 -0.062500 1 0 0 0 0 0 2 229215
-0.001976 0.000669 0.118998 -0.023900 -0.668698 1.002078 -0.062500 1 0 0 0 0 0 2 230202
-0.001976 0.000669 0.118998 -0.023898 -0.668700 1.002078 -0.062500 1 0 0 0 0 0 2 231233
-0.001976 0.000669 0.118998 -0.023893 -0.668680 1.002078 -0.062500 1 0 0 0 0 0 2 232215
-0.001976 0.000669 0.118998 -0.023897 -0.668698 1.002078 -0.062500 1 0 0 0 0 0 2 233217
-0.001976 0.000669 0.118998 -0.023909 -0.668697 1.002084 -0.062500 1 0 0 0 0 0 2 234202
-0.001976 0.000669 0.118998 -0.023902 -0.668688 1.002072 -0.062500 1 0 0 0 0 0 2 235216
-0.001976 0.000669 0.118998 -0.023890 -0.668690 1.002084 -0.062500 1 0 0 0 0 0 2 236133
-0.001976 0.000669 0.118998 -0.023897 -0.668699 1.002078 -0.062500 1 0 0 0 0 0 2 237143
-0.001976 0.000669 0.118998 -0.023897 -0.668700 1.002078 -0.062500 1 0 0 0 0 0 2 238143
-0.001976 0.000669 0.118998 -0.023913 -0.668686 1.002077 -0.062500 1 0 0 0 0 0 2 239142
-0.001971 0.000651 0.119009 -0.096851 -0.418986 0.852094 -0.062500 1 0 0 0 0 0 2 240143
-0.001968 0.000642 0.119012 -0.073541 -0.502441 0.925677 -0.062500 1 0 0 0 0 0 2 241133
-0.001967 0.000637 0.119014 -0.055214 -0.565219 0.963599 -0.062500 1 0 0 0 0 0 2 242133
-0.001966 0.000635 0.119014 -0.045127 -0.598807 0.977942 -0.062500 1 0 0 0 0 0 2 243134
-0.001966 0.000634 0.119014 -0.039917 -0.615825 0.983020 -0.062500 1 0 0 0 0 0 2 244140
-0.001966 0.000634 0.119014 -0.037271 -0.624379 0.984782 -0.062500 1 0 0 0 0 0 2 245144
-0.001966 0.000633 0.119014 -0.035931 -0.628654 0.985398 -0.062500 1 0 0 0 0 0 2 246133
-0.001965 0.000633 0.119014 -0.035267 -0.630794 0.985605 -0.062500 1 0 0 0 0 0 2 247134
-0.001965 0.000633 0.119014 -0.034917 -0.631874 0.985684 -0.062500 1 0 0 0 0 0 2 248142
-0.001965 0.000633 0.119014 -0.034742 -0.632405 0.985705 -0.062500 1 0 0 0 0 0 2 249135
-0.001965 0.000633 0.119014 -0.034671 -0.632670 0.985716 -0.062500 1 0 0 0 0 0 2 250145
-0.001965 0.000633 0.119014 -0.034630 -0.632810 0.985713 -0.062500 1 0 0 0 0 0 2 251128
-0.001965 0.000633 0.119014 -0.034599 -0.632878 0.985720 -0.062500 1 0 0 0 0 0 2 252159
-0.001965 0.000633 0.119014 -0.034590 -0.632905 0.985714 -0.062500 1 0 0 0 0 0 2 253143
-0.001965 0.000633 0.119014 -0.034574 -0.632920 0.985714 -0.062500 1 0 0 0 0 0 2 254157
-0.001965 0.000633 0.119014 -0.034581 -0.632929 0.985727 -0.062500 1 0 0 0 0 0 2 255142
-0.001965 0.000633 0.119014 -0.034578 -0.632941 0.985716 -0.062500 1 0 0 0 0 0 2 256122
-0.001965 0.000633 0.119014 -0.034578 -0.632942 0.985714 -0.062500 1 0 0 0 0 0 2 257153
-0.001965 0.000633 0.119014 -0.034577 -0.632942 0.985714 -0.062500 1 0 0 0 0 0 2 258146
-0.001965 0.000633 0.119014 -0.034590 -0.632940 0.985720 -0.062500 1 0 0 0 0 0 2 259152
-0.001965 0.000633 0.119014 -0.034571 -0.632933 0.985722 -0.062500 1 0 0 0 0 0 2 260148
-0.001965 0.000633 0.119014 -0.034577 -0.632941 0.985715 -0.062500 1 0 0 0 0 0 2 261151
-0.001965 0.000633 0.119014 -0.034578 -0.632942 0.985714 -0.062500 1 0 0 0 0 0 2 262149
-0.001965 0.000633 0.119014 -0.034578 -0.632942 0.985714 -0.062500 1 0 0 0 0 0 2 263137
-0.001965 0.000633 0.119014 -0.034581 -0.632930 0.985727 -0.062500 1 0 0 0 0 0 2 264150
-0.001965 0.000633 0.119014 -0.034578 -0.632940 0.985715 -0.062500 1 0 0 0 0 0 2 265151
-0.001965 0.000633 0.119014 -0.034578 -0.632941 0.985714 -0.062500 1 0 0 0 0 0 2 266150
-0.001965 0.000633 0.119014 -0.034574 -0.632953 0.985721 -0.062500 1 0 0 0 0 0 2 267167
-0.001965 0.000633 0.119014 -0.034589 -0.632941 0.985721 -0.062500 1 0 0 0 0 0 2 268170
-0.001965 0.000633 0.119014 -0.034571 -0.632933 0.985722 -0.062500 1 0 0 0 0 0 2 269160
-0.001965 0.000633 0.119014 -0.034577 -0.632941 0.985715 -0.062500 1 0 0 0 0 0 2 270160
-0.001965 0.000633 0.119014 -0.034578 -0.632942 0.985714 -0.062500 1 0 0 0 0 0 2 271162
-0.001965 0.000633 0.119014 -0.034578 -0.632942 0.985714 -0.062500 1 0 0 0 0 0 2 272158
-0.001965 0.000633 0.119014 -0.034581 -0.632930 0.985727 -0.062500 1 0 0 0 0 0 2 273159
-0.001965 0.000633 0.119014 -0.034578 -0.632940 0.985715 -0.062500 1 0 0 0 0 0 2 274158
-0.001965 0.000633 0.119014 -0.034578 -0.632941 0.985714 -0.062500 1 0 0 0 0 0 2 275160
-0.001965 0.000633 0.119014 -0.034578 -0.632942 0.985714 -0.062500 1 0 0 0 0 0 2 276158
-0.001965 0.000633 0.119014 -0.034578 -0.632942 0.985734 -0.062500 1 0 0 0 0 0 2 277158
-0.001965 0.000633 0.119014 -0.034578 -0.632942 0.985717 -0.062500 1 0 0 0 0 0 2 278157
-0.001965 0.000633 0.119014 -0.034578 -0.632942 0.985715 -0.062500 1 0 0 0 0 0 2 279164
-0.001965 0.000633 0.119014 -0.034578 -0.632942 0.985714 -0.062500 1 0 0 0 0 0 2 280161
-0.001965 0.000633 0.119014 -0.034578 -0.632942 0.985714 -0.062500 1 0 0 0 0 0 2 281162
-0.001965 0.000633 0.119014 -0.034581 -0.632930 0.985727 -0.062500 1 0 0 0 0 0 2 282159
-0.001965 0.000633 0.119014 -0.034578 -0.632940 0.985716 -0.062500 1 0 0 0 0 0 2 283159
-0.001965 0.000633 0.119014 -0.034578 -0.632941 0.985714 -0.062500 1 0 0 0 0 0 2 284158
-0.001965 0.000633 0.119014 -0.034578 -0.632942 0.985714 -0.062500 1 0 0 0 0 0 2 285158
-0.001965 0.000633 0.119014 -0.034590 -0.632939 0.985720 -0.062500 1 0 0 0 0 0 2 286158
-0.001965 0.000633 0.119014 -0.034568 -0.632944 0.985728 -0.062500 1 0 0 0 0 0 2 287161
-0.001965 0.000633 0.119014 -0.034577 -0.632942 0.985716 -0.062500 1 0 0 0 0 0 2 288157
-0.001965 0.000633 0.119014 -0.034577 -0.632942 0.985714 -0.062500 1 0 0 0 0 0 2 289157
-0.001965 0.000633 0.119014 -0.034578 -0.632942 0.985714 -0.062500 1 0 0 0 0 0 2 290165
-0.001965 0.000633 0.119014 -0.034590 -0.632939 0.985720 -0.062500 1 0 0 0 0 0 2 291164
-0.001965 0.000633 0.119014 -0.034571 -0.632933 0.985721 -0.062500 1 0 0 0 0 0 2 292151
-0.001965 0.000633 0.119014 -0.034577 -0.632941 0.985715 -0.062500 1 0 0 0 0 0 2 293158
-0.001965 0.000633 0.119014 -0.034578 -0.632942 0.985714 -0.062500 1 0 0 0 0 0 2 294161
-0.001965 0.000633 0.119014 -0.034590 -0.632939 0.985720 -0.062500 1 0 0 0 0 0 2 295165
-0.001965 0.000633 0.119014 -0.034571 -0.632933 0.985721 -0.062500 1 0 0 0 0 0 2 296157
-0.001965 0.000633 0.119014 -0.034577 -0.632940 0.985715 -0.062500 1 0 0 0 0 0 2 297157
-0.001965 0.000633 0.119014 -0.034574 -0.632953 0.985721 -0.062500 1 0 0 0 0 0 2 298156
-0.001965 0.000633 0.119014 -0.034577 -0.632943 0.985715 -0.062500 1 0 0 0 0 0 2 299219
-0.001965 0.000633 0.119014 -0.034590 -0.632940 0.985720 -0.062500 1 0 0 0 0 0 2 300224
-0.001965 0.000633 0.119014 -0.034571 -0.632933 0.985722 -0.062500 1 0 0 0 0 0 2 301238
-0.001965 0.000633 0.119014 -0.034577 -0.632941 0.985715 -0.062500 1 0 0 0 0 0 2 302217
-0.001965 0.000633 0.119014 -0.034578 -0.632942 0.985714 -0.062500 1 0 0 0 0 0 2 303235
-0.001965 0.000633 0.119014 -0.034578 -0.632942 0.985714 -0.062500 1 0 0 0 0 0 2 304221
-0.001965 0.000633 0.119014 -0.034581 -0.632930 0.985727 -0.062500 1 0 0 0 0 0 2 305217
-0.001965 0.000633 0.119014 -0.034578 -0.632940 0.985715 -0.062500 1 0 0 0 0 0 2 306218
-0.001965 0.000633 0.119014 -0.034574 -0.632953 0.985721 -0.062500 1 0 0 0 0 0 2 307217
-0.001965 0.000633 0.119014 -0.034577 -0.632943 0.985715 -0.062500 1 0 0 0 0 0 2 308143
-0.001965 0.000633 0.119014 -0.034590 -0.632940 0.985720 -0.062500 1 0 0 0 0 0 2 309137
-0.001965 0.000633 0.119014 -0.034571 -0.632933 0.985722 -0.062500 1 0 0 0 0 0 2 310127
-0.001965 0.000633 0.119014 -0.034577 -0.632941 0.985715 -0.062500 1 0 0 0 0 0 2 311149
-0.001965 0.000633 0.119014 -0.034578 -0.632942 0.985714 -0.062500 1 0 0 0 0 0 2 312146
-0.001965 0.000633 0.119014 -0.034578 -0.632942 0.985714 -0.062500 1 0 0 0 0 0 2 313142
-0.001965 0.000633 0.119014 -0.034581 -0.632930 0.985727 -0.062500 1 0 0 0 0 0 2 314141
-0.001965 0.000633 0.119014 -0.034578 -0.632940 0.985715 -0.062500 1 0 0 0 0 0 2 315132
-0.001965 0.000633 0.119014 -0.034578 -0.632941 0.985714 -0.062500 1 0 0 0 0 0 2 316132
-0.001965 0.000633 0.119014 -0.034574 -0.632953 0.985721 -0.062500 1 0 0 0 0 0 2 317141
-0.001965 0.000633 0.119014 -0.034577 -0.632943 0.985715 -0.062500 1 0 0 0 0 0 2 318141
-0.001965 0.000633 0.119014 -0.034581 -0.632931 0.985727 -0.062500 1 0 0 0 0 0 2 319141
-0.001965 0.000633 0.119014 -0.034578 -0.632941 0.985716 -0.062500 1 0 0 0 0 0 2 320140
-0.001965 0.000633 0.119014 -0.034578 -0.632942 0.985714 -0.062500 1 0 0 0 0 0 2 321140
-0.001965 0.000633 0.119014 -0.034578 -0.632942 0.985714 -0.062500 1 0 0 0 0 0 2 322137
-0.001965 0.000633 0.119014 -0.034590 -0.632939 0.985720 -0.062500 1 0 0 0 0 0 2 323141
-0.001965 0.000633 0.119014 -0.034571 -0.632933 0.985721 -0.062500 1 0 0 0 0 0 2 324149
-0.001965 0.000633 0.119014 -0.034577 -0.632941 0.985715 -0.062500 1 0 0 0 0 0 2 325145
-0.001965 0.000633 0.119014 -0.034574 -0.632953 0.985721 -0.062500 1 0 0 0 0 0 2 326146
-0.001965 0.000633 0.119014 -0.034577 -0.632944 0.985715 -0.062500 1 0 0 0 0 0 2 327137
-0.001965 0.000633 0.119014 -0.034581 -0.632931 0.985727 -0.062500 1 0 0 0 0 0 2 328134
-0.001965 0.000633 0.119014 -0.034578 -0.632941 0.985716 -0.062500 1 0 0 0 0 0 2 329150
-0.001965 0.000633 0.119014 -0.034578 -0.632942 0.985714 -0.062500 1 0 0 0 0 0 2 330133
-0.001965 0.000633 0.119014 -0.034578 -0.632942 0.985714 -0.062500 1 0 0 0 0 0 2 331153
-0.001965 0.000633 0.119014 -0.034590 -0.632939 0.985720 -0.062500 1 0 0 0 0 0 2 332129
-0.001965 0.000633 0.119014 -0.034571 -0.632933 0.985721 -0.062500 1 0 0 0 0 0 2 333147
-0.001965 0.000633 0.119014 -0.034577 -0.632941 0.985715 -0.062500 1 0 0 0 0 0 2 334147
-0.001965 0.000633 0.119014 -0.034578 -0.632941 0.985714 -0.062500 1 0 0 0 0 0 2 335152
-0.001965 0.000633 0.119014 -0.034574 -0.632953 0.985721 -0.062500 1 0 0 0 0 0 2 336148
-0.001965 0.000633 0.119014 -0.034589 -0.632941 0.985721 -0.062500 1 0 0 0 0 0 2 337143
-0.001965 0.000633 0.119014 -0.034571 -0.632933 0.985722 -0.062500 1 0 0 0 0 0 2 338119
-0.001965 0.000633 0.119014 -0.034577 -0.632941 0.985715 -0.062500 1 0 0 0 0 0 2 339149
-0.001965 0.000633 0.119014 -0.034577 -0.632942 0.985714 -0.062500 1 0 0 0 0 0 2 340145
-0.001965 0.000633 0.119014 -0.034590 -0.632939 0.985720 -0.062500 1 0 0 0 0 0 2 341151
-0.001965 0.000633 0.119014 -0.034571 -0.632933 0.985721 -0.062500 1 0 0 0 0 0 2 342150
-0.001965 0.000633 0.119014 -0.034577 -0.632941 0.985715 -0.062500 1 0 0 0 0 0 2 343150
-0.001965 0.000633 0.119014 -0.034578 -0.632941 0.985714 -0.062500 1 0 0 0 0 0 2 344145
-0.001965 0.000633 0.119014 -0.034578 -0.632942 0.985714 -0.062500 1 0 0 0 0 0 2 345147
-0.001965 0.000633 0.119014 -0.034578 -0.632942 0.985734 -0.062500 1 0 0 0 0 0 2 346137
-0.001965 0.000633 0.119014 -0.034578 -0.632942 0.985716 -0.062500 1 0 0 0 0 0 2 347150
-0.001965 0.000633 0.119014 -0.034578 -0.632942 0.985714 -0.062500 1 0 0 0 0 0 2 348160
-0.001965 0.000633 0.119014 -0.034577 -0.632942 0.985714 -0.062500 1 0 0 0 0 0 2 349157
-0.001965 0.000633 0.119014 -0.034590 -0.632939 0.985720 -0.062500 1 0 0 0 0 0 2 350157
-0.001965 0.000633 0.119014 -0.034571 -0.632933 0.985722 -0.062500 1 0 0 0 0 0 2 351159
-0.001965 0.000633 0.119014 -0.034577 -0.632941 0.985715 -0.062500 1 0 0 0 0 0 2 352156
-0.001965 0.000633 0.119014 -0.034578 -0.632942 0.985714 -0.062500 1 0 0 0 0 0 2 353156
-0.001965 0.000633 0.119014 -0.034578 -0.632942 0.985714 -0.062500 1 0 0 0 0 0 2 354154
-0.001965 0.000633 0.119014 -0.034586 -0.632951 0.985727 -0.062500 1 0 0 0 0 0 2 355159
-0.001965 0.000633 0.119014 -0.034571 -0.632934 0.985722 -0.062500 1 0 0 0 0 0 2 356153
-0.001965 0.000633 0.119014 -0.034577 -0.632941 0.985715 -0.062500 1 0 0 0 0 0 2 357156
-0.001965 0.000633 0.119014 -0.034577 -0.632942 0.985714 -0.062500 1 0 0 0 0 0 2 358164
-0.001965 0.000633 0.119014 -0.034577 -0.632942 0.985714 -0.062500 1 0 0 0 0 0 2 359141
-0.001965 0.000633 0.119014 -0.034581 -0.632930 0.985727 -0.062500 1 0 0 0 0 0 2 360156
-0.001965 0.000633 0.119014 -0.034578 -0.632940 0.985716 -0.062500 1 0 0 0 0 0 2 361157
-0.001965 0.000633 0.119014 -0.034578 -0.632942 0.985714 -0.062500 1 0 0 0 0 0 2 362156
-0.001965 0.000633 0.119014 -0.034578 -0.632942 0.985714 -0.062500 1 0 0 0 0 0 2 363155
-0.001965 0.000633 0.119014 -0.034590 -0.632939 0.985720 -0.062500 1 0 0 0 0 0 2 364156
-0.001965 0.000633 0.119014 -0.034568 -0.632944 0.985728 -0.062500 1 0 0 0 0 0 2 365158
-0.001965 0.000633 0.119014 -0.034577 -0.632942 0.985716 -0.062500 1 0 0 0 0 0 2 366160
-0.001965 0.000633 0.119014 -0.034577 -0.632942 0.985714 -0.062500 1 0 0 0 0 0 2 367158
-0.001965 0.000633 0.119014 -0.034577 -0.632942 0.985714 -0.062500 1 0 0 0 0 0 2 368154
-0.001965 0.000633 0.119014 -0.034590 -0.632939 0.985720 -0.062500 1 0 0 0 0 0 2 369158
-0.001965 0.000633 0.119014 -0.034571 -0.632933 0.985721 -0.062500 1 0 0 0 0 0 2 370164
-0.001965 0.000633 0.119014 -0.034577 -0.632941 0.985715 -0.062500 1 0 0 0 0 0 2 371160
-0.001965 0.000633 0.119014 -0.034577 -0.632942 0.985714 -0.062500 1 0 0 0 0 0 2 372155
-0.001965 0.000633 0.119014 -0.034590 -0.632939 0.985720 -0.062500 1 0 0 0 0 0 2 373156
-0.001965 0.000633 0.119014 -0.034571 -0.632933 0.985721 -0.062500 1 0 0 0 0 0 2 374155
-0.001965 0.000633 0.119014 -0.034577 -0.632940 0.985715 -0.062500 1 0 0 0 0 0 2 375158
-0.001965 0.000633 0.119014 -0.034574 -0.632953 0.985721 -0.062500 1 0 0 0 0 0 2 376156
-0.001965 0.000633 0.119014 -0.034577 -0.632943 0.985715 -0.062500 1 0 0 0 0 0 2 377149
-0.001965 0.000633 0.119014 -0.034590 -0.632940 0.985720 -0.062500 1 0 0 0 0 0 2 378144
-0.001965 0.000633 0.119014 -0.034571 -0.632933 0.985722 -0.062500 1 0 0 0 0 0 2 379135
-0.001965 0.000633 0.119014 -0.034577 -0.632941 0.985715 -0.062500 1 0 0 0 0 0 2 380154
-0.001965 0.000633 0.119014 -0.034577 -0.632942 0.985714 -0.062500 1 0 0 0 0 0 2 381153
-0.001965 0.000633 0.119014 -0.034590 -0.632939 0.985720 -0.062500 1 0 0 0 0 0 2 382154
-0.001965 0.000633 0.119014 -0.034571 -0.632933 0.985721 -0.062500 1 0 0 0 0 0 2 383143
-0.001965 0.000633 0.119014 -0.034577 -0.632940 0.985715 -0.062500 1 0 0 0 0 0 2 384153
-0.001965 0.000633 0.119014 -0.034574 -0.632953 0.985721 -0.062500 1 0 0 0 0 0 2 385149
-0.001965 0.000633 0.119014 -0.034577 -0.632943 0.985715 -0.062500 1 0 0 0 0 0 2 386156
-0.001965 0.000633 0.119014 -0.034590 -0.632940 0.985720 -0.062500 1 0 0 0 0 0 2 387153
-0.001965 0.000633 0.119014 -0.034571 -0.632933 0.985722 -0.062500 1 0 0 0 0 0 2 388153
-0.001965 0.000633 0.119014 -0.034577 -0.632941 0.985715 -0.062500 1 0 0 0 0 0 2 389153
-0.001965 0.000633 0.119014 -0.034577 -0.632942 0.985714 -0.062500 1 0 0 0 0 0 2 390153
-0.001965 0.000633 0.119014 -0.034590 -0.632939 0.985720 -0.062500 1 0 0 0 0 0 2 391209
-0.001965 0.000633 0.119014 -0.034579 -0.632942 0.985715 -0.062500 1 0 0 0 0 0 2 392139
-0.001965 0.000633 0.119014 -0.034570 -0.632933 0.985721 -0.062500 1 0 0 0 0 0 2 393129
-0.001965 0.000633 0.119014 -0.034577 -0.632941 0.985715 -0.062500 1 0 0 0 0 0 2 394138
-0.001965 0.000633 0.119014 -0.034574 -0.632953 0.985721 -0.062500 1 0 0 0 0 0 2 395129
-0.001965 0.000633 0.119014 -0.034589 -0.632941 0.985721 -0.062500 1 0 0 0 0 0 2 396137
-0.001965 0.000633 0.119014 -0.034579 -0.632942 0.985715 -0.062500 1 0 0 0 0 0 2 397134
-0.001965 0.000633 0.119014 -0.034570 -0.632933 0.985721 -0.062500 1 0 0 0 0 0 2 398129
-0.001965 0.000633 0.119014 -0.034577 -0.632941 0.985715 -0.062500 1 0 0 0 0 0 2 399130
-0.001965 0.000633 0.119014 -0.034577 -0.632942 0.985714 -0.062500 1 0 0 0 0 0 2 400128
-0.001965 0.000633 0.119014 -0.034590 -0.632939 0.985720 -0.062500 1 0 0 0 0 0 2 401144
-0.001965 0.000633 0.119014 -0.034571 -0.632933 0.985721 -0.062500 1 0 0 0 0 0 2 402126
-0.001965 0.000633 0.119014 -0.034577 -0.632941 0.985715 -0.062500 1 0 0 0 0 0 2 403145
-0.001965 0.000633 0.119014 -0.034578 -0.632941 0.985714 -0.062500 1 0 0 0 0 0 2 404128
-0.001965 0.000633 0.119014 -0.034586 -0.632950 0.985727 -0.062500 1 0 0 0 0 0 2 405144
-0.001965 0.000633 0.119014 -0.034579 -0.632943 0.985715 -0.062500 1 0 0 0 0 0 2 406139
-0.001965 0.000633 0.119014 -0.034570 -0.632934 0.985721 -0.062500 1 0 0 0 0 0 2 407141
-0.001965 0.000633 0.119014 -0.034577 -0.632941 0.985715 -0.062500 1 0 0 0 0 0 2 408147
-0.001965 0.000633 0.119014 -0.034577 -0.632942 0.985714 -0.062500 1 0 0 0 0 0 2 409144
-0.001965 0.000633 0.119014 -0.034590 -0.632939 0.985720 -0.062500 1 0 0 0 0 0 2 410142
-0.001965 0.000633 0.119014 -0.034571 -0.632933 0.985721 -0.062500 1 0 0 0 0 0 2 411145
-0.001965 0.000633 0.119014 -0.034577 -0.632941 0.985715 -0.062500 1 0 0 0 0 0 2 412138
-0.001965 0.000633 0.119014 -0.034577 -0.632941 0.985714 -0.062500 1 0 0 0 0 0 2 413185
-0.001965 0.000633 0.119014 -0.034586 -0.632950 0.985727 -0.062500 1 0 0 0 0 0 2 414139
-0.001965 0.000633 0.119014 -0.034579 -0.632943 0.985715 -0.062500 1 0 0 0 0 0 2 415147
-0.001965 0.000633 0.119014 -0.034570 -0.632934 0.985721 -0.062500 1 0 0 0 0 0 2 416146
-0.001965 0.000633 0.119014 -0.034577 -0.632941 0.985715 -0.062500 1 0 0 0 0 0 2 417144
-0.001965 0.000633 0.119014 -0.034577 -0.632942 0.985714 -0.062500 1 0 0 0 0 0 2 418153
-0.001965 0.000633 0.119014 -0.034590 -0.632939 0.985720 -0.062500 1 0 0 0 0 0 2 419149
-0.001965 0.000633 0.119014 -0.034571 -0.632933 0.985721 -0.062500 1 0 0 0 0 0 2 420148
-0.001965 0.000633 0.119014 -0.034577 -0.632941 0.985715 -0.062500 1 0 0 0 0 0 2 421142
-0.001965 0.000633 0.119014 -0.034577 -0.632942 0.985714 -0.062500 1 0 0 0 0 0 2 422127
-0.001965 0.000633 0.119014 -0.034590 -0.632939 0.985720 -0.062500 1 0 0 0 0 0 2 423131
-0.001965 0.000633 0.119014 -0.034576 -0.632953 0.985721 -0.062500 1 0 0 0 0 0 2 424146
-0.001965 0.000633 0.119014 -0.034570 -0.632935 0.985722 -0.062500 1 0 0 0 0 0 2 425146
-0.001965 0.000633 0.119014 -0.034577 -0.632941 0.985715 -0.062500 1 0 0 0 0 0 2 426146
-0.001965 0.000633 0.119014 -0.034577 -0.632942 0.985714 -0.062500 1 0 0 0 0 0 2 427147
-0.001965 0.000633 0.119014 -0.034590 -0.632939 0.985720 -0.062500 1 0 0 0 0 0 2 428144
-0.001960 0.000615 0.119025 -0.107576 -0.383092 0.835854 -0.062500 1 0 0 0 0 0 2 429144
-0.001958 0.000606 0.119029 -0.084244 -0.466614 0.909382 -0.062500 1 0 0 0 0 0 2 430144
-0.001956 0.000602 0.119030 -0.065892 -0.529431 0.947264 -0.062500 1 0 0 0 0 0 2 431147
-0.001955 0.000599 0.119030 -0.055823 -0.563030 0.961601 -0.062500 1 0 0 0 0 0 2 432139
-0.001955 0.000598 0.119031 -0.050598 -0.580070 0.966672 -0.062500 1 0 0 0 0 0 2 433147
-0.001955 0.000598 0.119031 -0.047956 -0.588606 0.968435 -0.062500 1 0 0 0 0 0 2 434144
-0.001955 0.000597 0.119031 -0.046613 -0.592891 0.969057 -0.062500 1 0 0 0 0 0 2 435139
-0.001955 0.000597 0.119031 -0.045937 -0.595036 0.969257 -0.062500 1 0 0 0 0 0 2 436145
-0.001955 0.000597 0.119031 -0.045600 -0.596104 0.969334 -0.062500 1 0 0 0 0 0 2 437146
-0.001955 0.000597 0.119031 -0.045439 -0.596629 0.969361 -0.062500 1 0 0 0 0 0 2 438145
-0.001955 0.000597 0.119031 -0.045345 -0.596900 0.969360 -0.062500 1 0 0 0 0 0 2 439145
-0.001955 0.000597 0.119031 -0.045302 -0.597040 0.969375 -0.062500 1 0 0 0 0 0 2 440145
-0.001955 0.000597 0.119031 -0.045282 -0.597105 0.969371 -0.062500 1 0 0 0 0 0 2 441144
-0.001955 0.000597 0.119031 -0.045270 -0.597143 0.969371 -0.062500 1 0 0 0 0 0 2 442139
-0.001955 0.000597 0.119031 -0.045278 -0.597154 0.969364 -0.062500 1 0 0 0 0 0 2 443132
-0.001955 0.000597 0.119031 -0.045256 -0.597159 0.969370 -0.062500 1 0 0 0 0 0 2 444140
-0.001955 0.000597 0.119031 -0.045270 -0.597177 0.969378 -0.062500 1 0 0 0 0 0 2 445146
-0.001955 0.000597 0.119031 -0.045263 -0.597170 0.969365 -0.062500 1 0 0 0 0 0 2 446144
-0.001955 0.000597 0.119031 -0.045259 -0.597181 0.969371 -0.062500 1 0 0 0 0 0 2 447147
-0.001955 0.000597 0.119031 -0.045262 -0.597171 0.969364 -0.062500 1 0 0 0 0 0 2 448144
-0.001950 0.000579 0.119041 -0.118306 -0.347182 0.819647 -0.062500 1 0 0 0 0 0 2 449142
-0.001947 0.000570 0.119045 -0.094951 -0.430772 0.893083 -0.062500 1 0 0 0 0 0 2 450139
-0.001945 0.000566 0.119046 -0.076584 -0.493637 0.930954 -0.062500 1 0 0 0 0 0 2 451146
-0.001945 0.000564 0.119047 -0.066512 -0.527242 0.945268 -0.062500 1 0 0 0 0 0 2 452145
-0.001944 0.000563 0.119047 -0.061289 -0.544277 0.950342 -0.062500 1 0 0 0 0 0 2 453142
-0.001944 0.000562 0.119047 -0.058646 -0.552815 0.952103 -0.062500 1 0 0 0 0 0 2 454132
-0.001944 0.000562 0.119047 -0.057299 -0.557113 0.952708 -0.062500 1 0 0 0 0 0 2 455139
-0.001944 0.000562 0.119047 -0.056638 -0.559246 0.952925 -0.062500 1 0 0 0 0 0 2 456137
-0.001944 0.000561 0.119047 -0.056291 -0.560314 0.952997 -0.062500 1 0 0 0 0 0 2 457127
-0.001944 0.000561 0.119047 -0.056114 -0.560855 0.953024 -0.062500 1 0 0 0 0 0 2 458129
-0.001944 0.000561 0.119047 -0.056030 -0.561124 0.953029 -0.062500 1 0 0 0 0 0 2 459137
-0.001944 0.000561 0.119047 -0.055991 -0.561253 0.953038 -0.062500 1 0 0 0 0 0 2 460127
-0.001944 0.000561 0.119047 -0.055968 -0.561328 0.953040 -0.062500 1 0 0 0 0 0 2 461137
-0.001944 0.000561 0.119047 -0.055959 -0.561356 0.953034 -0.062500 1 0 0 0 0 0 2 462126
-0.001944 0.000561 0.119047 -0.055956 -0.561368 0.953040 -0.062500 1 0 0 0 0 0 2 463131
-0.001944 0.000561 0.119047 -0.055952 -0.561380 0.953028 -0.062500 1 0 0 0 0 0 2 464122
-0.001944 0.000561 0.119047 -0.055960 -0.561390 0.953039 -0.062500 1 0 0 0 0 0 2 465135
-0.001939 0.000544 0.119058 -0.129038 -0.311269 0.803422 -0.062500 1 0 0 0 0 0 2 466127
-0.001936 0.000535 0.119061 -0.105663 -0.394916 0.876813 -0.062500 1 0 0 0 0 0 2 467136
-0.001935 0.000530 0.119063 -0.087284 -0.457817 0.914651 -0.062500 1 0 0 0 0 0 2 468126
-0.001934 0.000528 0.119063 -0.077199 -0.491429 0.928955 -0.062500 1 0 0 0 0 0 2 469135
-0.001934 0.000527 0.119063 -0.071992 -0.508476 0.934020 -0.062500 1 0 0 0 0 0 2 470126
-0.001934 0.000526 0.119063 -0.069327 -0.517023 0.935783 -0.062500 1 0 0 0 0 0 2 471137
-0.001933 0.000526 0.119063 -0.068004 -0.521307 0.936392 -0.062500 1 0 0 0 0 0 2 472129
-0.001933 0.000526 0.119063 -0.067318 -0.523455 0.936603 -0.062500 1 0 0 0 0 0 2 473149
-0.001933 0.000526 0.119063 -0.066980 -0.524524 0.936680 -0.062500 1 0 0 0 0 0 2 474148
-0.001933 0.000526 0.119063 -0.066807 -0.525053 0.936700 -0.062500 1 0 0 0 0 0 2 475140
-0.001933 0.000526 0.119063 -0.066724 -0.525321 0.936705 -0.062500 1 0 0 0 0 0 2 476130
-0.001933 0.000526 0.119063 -0.066681 -0.525461 0.936720 -0.062500 1 0 0 0 0 0 2 477143
-0.001933 0.000526 0.119063 -0.066661 -0.525526 0.936716 -0.062500 1 0 0 0 0 0 2 478419
-0.001933 0.000526 0.119063 -0.066653 -0.525553 0.936710 -0.062500 1 0 0 0 0 0 2 479150
-0.001933 0.000526 0.119063 -0.066654 -0.525585 0.936716 -0.062500 1 0 0 0 0 0 2 480114
-0.001933 0.000526 0.119063 -0.066635 -0.525582 0.936717 -0.062500 1 0 0 0 0 0 2 481141
-0.001933 0.000526 0.119063 -0.066653 -0.525587 0.936716 -0.062500 1 0 0 0 0 0 2 482140
-0.001933 0.000526 0.119063 -0.066643 -0.525590 0.936710 -0.062500 1 0 0 0 0 0 2 483142
-0.001933 0.000526 0.119063 -0.066642 -0.525590 0.936709 -0.062500 1 0 0 0 0 0 2 484141
-0.001933 0.000526 0.119063 -0.066630 -0.525593 0.936722 -0.062500 1 0 0 0 0 0 2 485144
-0.001933 0.000526 0.119063 -0.066640 -0.525591 0.936710 -0.062500 1 0 0 0 0 0 2 486142
-0.001933 0.000526 0.119063 -0.066653 -0.525587 0.936715 -0.062500 1 0 0 0 0 0 2 487144
-0.001928 0.000508 0.119074 -0.139774 -0.275340 0.787228 -0.062500 1 0 0 0 0 0 2 488141
-0.001925 0.000499 0.119078 -0.116366 -0.359048 0.860551 -0.062500 1 0 0 0 0 0 2 489143
-0.001924 0.000494 0.119079 -0.097995 -0.421990 0.898354 -0.062500 1 0 0 0 0 0 2 490141
-0.001923 0.000492 0.119079 -0.087898 -0.455611 0.912646 -0.062500 1 0 0 0 0 0 2 491143
-0.001923 0.000491 0.119080 -0.082692 -0.472653 0.917715 -0.062500 1 0 0 0 0 0 2 492133
-0.001923 0.000490 0.119080 -0.080035 -0.481211 0.919468 -0.062500 1 0 0 0 0 0 2 493149
-0.001923 0.000490 0.119080 -0.078693 -0.485490 0.920096 -0.062500 1 0 0 0 0 0 2 494146
-0.001923 0.000490 0.119080 -0.078016 -0.487636 0.920294 -0.062500 1 0 0 0 0 0 2 495140
-0.001923 0.000490 0.119080 -0.077679 -0.488704 0.920369 -0.062500 1 0 0 0 0 0 2 496140
-0.001923 0.000490 0.119080 -0.077502 -0.489245 0.920396 -0.062500 1 0 0 0 0 0 2 497139
-0.001923 0.000490 0.119080 -0.077419 -0.489515 0.920401 -0.062500 1 0 0 0 0 0 2 498132
-0.001923 0.000490 0.119080 -0.077388 -0.489653 0.920403 -0.062500 1 0 0 0 0 0 2 499138
-0.001923 0.000490 0.119080 -0.077361 -0.489709 0.920404 -0.062500 1 0 0 0 0 0 2 500144
-0.001923 0.000490 0.119080 -0.077349 -0.489746 0.920404 -0.062500 1 0 0 0 0 0 2 501140
-0.001923 0.000490 0.119080 -0.077345 -0.489759 0.920411 -0.062500 1 0 0 0 0 0 2 502141
-0.001923 0.000490 0.119080 -0.077341 -0.489771 0.920399 -0.062500 1 0 0 0 0 0 2 503113
-0.001923 0.000490 0.119080 -0.077341 -0.489772 0.920418 -0.062500 1 0 0 0 0 0 2 504132
-0.001923 0.000490 0.119080 -0.077337 -0.489783 0.920407 -0.062500 1 0 0 0 0 0 2 505143
-0.001923 0.000490 0.119080 -0.077340 -0.489773 0.920398 -0.062500 1 0 0 0 0 0 2 506140
-0.001923 0.000490 0.119080 -0.077337 -0.489783 0.920404 -0.062500 1 0 0 0 0 0 2 507142
-0.001923 0.000490 0.119080 -0.077328 -0.489776 0.920412 -0.062500 1 0 0 0 0 0 2 508141
-0.001923 0.000490 0.119080 -0.077348 -0.489781 0.920412 -0.062500 1 0 0 0 0 0 2 509142
-0.001923 0.000490 0.119080 -0.077338 -0.489784 0.920406 -0.062500 1 0 0 0 0 0 2 510129
-0.001923 0.000490 0.119080 -0.077340 -0.489773 0.920398 -0.062500 1 0 0 0 0 0 2 511144
-0.001923 0.000490 0.119080 -0.077337 -0.489784 0.920404 -0.062500 1 0 0 0 0 0 2 512143
-0.001923 0.000490 0.119080 -0.077341 -0.489773 0.920418 -0.062500 1 0 0 0 0 0 2 513142
-0.001917 0.000472 0.119090 -0.150517 -0.239385 0.771043 -0.062500 1 0 0 0 0 0 2 514142
-0.001915 0.000463 0.119094 -0.127096 -0.323169 0.844303 -0.062500 1 0 0 0 0 0 2 515130
-0.001913 0.000458 0.119095 -0.108697 -0.386131 0.882064 -0.062500 1 0 0 0 0 0 2 516130
-0.001913 0.000456 0.119096 -0.098602 -0.419775 0.896370 -0.062500 1 0 0 0 0 0 2 517146
-0.001912 0.000455 0.119096 -0.093393 -0.436825 0.901414 -0.062500 1 0 0 0 0 0 2 518135
-0.001912 0.000455 0.119096 -0.090735 -0.445387 0.903180 -0.062500 1 0 0 0 0 0 2 519143
-0.001912 0.000454 0.119096 -0.089392 -0.449669 0.903787 -0.062500 1 0 0 0 0 0 2 520129
-0.001912 0.000454 0.119096 -0.088719 -0.451804 0.903995 -0.062500 1 0 0 0 0 0 2 521140
-0.001912 0.000454 0.119096 -0.088379 -0.452882 0.904078 -0.062500 1 0 0 0 0 0 2 522143
-0.001912 0.000454 0.119096 -0.088205 -0.453413 0.904098 -0.062500 1 0 0 0 0 0 2 523144
-0.001912 0.000454 0.119096 -0.088134 -0.453679 0.904109 -0.062500 1 0 0 0 0 0 2 524142
-0.001912 0.000454 0.119096 -0.088085 -0.453810 0.904112 -0.062500 1 0 0 0 0 0 2 525142
-0.001912 0.000454 0.119096 -0.088061 -0.453885 0.904113 -0.062500 1 0 0 0 0 0 2 526128
-0.001912 0.000454 0.119096 -0.088049 -0.453924 0.904114 -0.062500 1 0 0 0 0 0 2 527136
-0.001912 0.000454 0.119096 -0.088036 -0.453930 0.904107 -0.062500 1 0 0 0 0 0 2 528127
-0.001912 0.000454 0.119096 -0.088051 -0.453946 0.904113 -0.062500 1 0 0 0 0 0 2 529127
-0.001912 0.000454 0.119096 -0.088041 -0.453951 0.904107 -0.062500 1 0 0 0 0 0 2 530125
-0.001912 0.000454 0.119096 -0.088040 -0.453951 0.904106 -0.062500 1 0 0 0 0 0 2 531139
-0.001912 0.000454 0.119096 -0.088040 -0.453951 0.904106 -0.062500 1 0 0 0 0 0 2 532381
-0.001912 0.000454 0.119096 -0.088044 -0.453940 0.904119 -0.062500 1 0 0 0 0 0 2 533126
-0.001912 0.000454 0.119096 -0.088041 -0.453949 0.904108 -0.062500 1 0 0 0 0 0 2 534134
-0.001907 0.000436 0.119107 -0.161266 -0.203415 0.754867 -0.062500 1 0 0 0 0 0 2 535125
-0.001904 0.000427 0.119110 -0.137810 -0.287269 0.828066 -0.062500 1 0 0 0 0 0 2 536135
-0.001903 0.000423 0.119112 -0.119406 -0.350276 0.865806 -0.062500 1 0 0 0 0 0 2 537124
-0.001902 0.000420 0.119112 -0.109309 -0.383927 0.880089 -0.062500 1 0 0 0 0 0 2 538136
-0.001902 0.000419 0.119112 -0.104099 -0.400983 0.885143 -0.062500 1 0 0 0 0 0 2 539135
-0.001920 0.000423 0.119122 0.160295 -0.471590 0.747588 -0.062500 1 0 0 0 0 0 2 540133
-0.001929 0.000425 0.119126 0.072779 -0.454884 0.816517 -0.062500 1 0 0 0 0 0 2 541133
-0.001934 0.000426 0.119127 0.007628 -0.441423 0.851959 -0.062500 1 0 0 0 0 0 2 542134
-0.001936 0.000426 0.119127 -0.026884 -0.434194 0.865366 -0.062500 1 0 0 0 0 0 2 543233
-0.001937 0.000427 0.119127 -0.044262 -0.430565 0.870098 -0.062500 1 0 0 0 0 0 2 544124
-0.001938 0.000427 0.119127 -0.052929 -0.428757 0.871756 -0.062500 1 0 0 0 0 0 2 545127
-0.001938 0.000427 0.119127 -0.057261 -0.427838 0.872329 -0.062500 1 0 0 0 0 0 2 546138
-0.001938 0.000427 0.119127 -0.059420 -0.427394 0.872525 -0.062500 1 0 0 0 0 0 2 547147
-0.001938 0.000427 0.119127 -0.060496 -0.427164 0.872596 -0.062500 1 0 0 0 0 0 2 548128
-0.001938 0.000427 0.119127 -0.061033 -0.427048 0.872609 -0.062500 1 0 0 0 0 0 2 549130
-0.001933 0.000409 0.119138 -0.134543 -0.176326 0.723456 -0.062500 1 0 0 0 0 0 2 550135
-0.001930 0.000400 0.119142 -0.111231 -0.260211 0.796611 -0.062500 1 0 0 0 0 0 2 551134
-0.001929 0.000396 0.119143 -0.092903 -0.323235 0.834330 -0.062500 1 0 0 0 0 0 2 552144
-0.001928 0.000393 0.119143 -0.082824 -0.356886 0.848602 -0.062500 1 0 0 0 0 0 2 553140
-0.001928 0.000392 0.119144 -0.077620 -0.373957 0.853664 -0.062500 1 0 0 0 0 0 2 554136
-0.001928 0.000392 0.119144 -0.074979 -0.382500 0.855420 -0.062500 1 0 0 0 0 0 2 555115
-0.001928 0.000391 0.119144 -0.073633 -0.386794 0.856029 -0.062500 1 0 0 0 0 0 2 556139
-0.001928 0.000391 0.119144 -0.072958 -0.388932 0.856236 -0.062500 1 0 0 0 0 0 2 557140
-0.001928 0.000391 0.119144 -0.072617 -0.390011 0.856318 -0.062500 1 0 0 0 0 0 2 558140
-0.001928 0.000391 0.119144 -0.072455 -0.390539 0.856344 -0.062500 1 0 0 0 0 0 2 559127
-0.001928 0.000391 0.119144 -0.072374 -0.390808 0.856349 -0.062500 1 0 0 0 0 0 2 560141
-0.001928 0.000391 0.119144 -0.072331 -0.390948 0.856345 -0.062500 1 0 0 0 0 0 2 561138
-0.001928 0.000391 0.119144 -0.072315 -0.391002 0.856351 -0.062500 1 0 0 0 0 0 2 562136
-0.001928 0.000391 0.119144 -0.072289 -0.391053 0.856353 -0.062500 1 0 0 0 0 0 2 563140
-0.001928 0.000391 0.119144 -0.072286 -0.391057 0.856353 -0.062500 1 0 0 0 0 0 2 564128
-0.001928 0.000391 0.119144 -0.072291 -0.391076 0.856353 -0.062500 1 0 0 0 0 0 2 565147
-0.001922 0.000373 0.119154 -0.145566 -0.140264 0.707310 -0.062500 1 0 0 0 0 0 2 566144
-0.001920 0.000364 0.119158 -0.122098 -0.224247 0.780385 -0.062500 1 0 0 0 0 0 2 567147
-0.001918 0.000360 0.119159 -0.103683 -0.287313 0.818082 -0.062500 1 0 0 0 0 0 2 568142
-0.001918 0.000357 0.119160 -0.093575 -0.321006 0.832344 -0.062500 1 0 0 0 0 0 2 569140
-0.001917 0.000356 0.119160 -0.088361 -0.338078 0.837405 -0.062500 1 0 0 0 0 0 2 570139
-0.001917 0.000356 0.119160 -0.085695 -0.346630 0.839164 -0.062500 1 0 0 0 0 0 2 571142
-0.001917 0.000355 0.119160 -0.084349 -0.350914 0.839766 -0.062500 1 0 0 0 0 0 2 572141
-0.001917 0.000355 0.119160 -0.083687 -0.353049 0.839977 -0.062500 1 0 0 0 0 0 2 573140
-0.001917 0.000355 0.119160 -0.083344 -0.354139 0.840046 -0.062500 1 0 0 0 0 0 2 574140
-0.001917 0.000355 0.119160 -0.083174 -0.354660 0.840077 -0.062500 1 0 0 0 0 0 2 575130
-0.001917 0.000355 0.119160 -0.083089 -0.354939 0.840089 -0.062500 1 0 0 0 0 0 2 576137
-0.001917 0.000355 0.119160 -0.083040 -0.355061 0.840085 -0.062500 1 0 0 0 0 0 2 577141
-0.001917 0.000355 0.119160 -0.083016 -0.355135 0.840085 -0.062500 1 0 0 0 0 0 2 578137
-0.001917 0.000355 0.119160 -0.083016 -0.355171 0.840092 -0.062500 1 0 0 0 0 0 2 579139
-0.001917 0.000355 0.119160 -0.083010 -0.355197 0.840087 -0.062500 1 0 0 0 0 0 2 580110
-0.001917 0.000355 0.119160 -0.083010 -0.355199 0.840086 -0.062500 1 0 0 0 0 0 2 581131
-0.001917 0.000355 0.119160 -0.083002 -0.355190 0.840093 -0.062500 1 0 0 0 0 0 2 582137
-0.001917 0.000355 0.119160 -0.082997 -0.355200 0.840080 -0.062500 1 0 0 0 0 0 2 583139
-0.001912 0.000337 0.119171 -0.156333 -0.104267 0.691167 -0.062500 1 0 0 0 0 0 2 584126
-0.001909 0.000328 0.119174 -0.132839 -0.188300 0.764187 -0.062500 1 0 0 0 0 0 2 585138
-0.001908 0.000324 0.119175 -0.114409 -0.251412 0.801857 -0.062500 1 0 0 0 0 0 2 586138
-0.001907 0.000322 0.119176 -0.104298 -0.285112 0.816096 -0.062500 1 0 0 0 0 0 2 587126
-0.001907 0.000320 0.119176 -0.099073 -0.302182 0.821153 -0.062500 1 0 0 0 0 0 2 588133
-0.001906 0.000320 0.119176 -0.096425 -0.310742 0.822907 -0.062500 1 0 0 0 0 0 2 589132
-0.001906 0.000320 0.119176 -0.095073 -0.315019 0.823513 -0.062500 1 0 0 0 0 0 2 590142
-0.001906 0.000319 0.119176 -0.094395 -0.317168 0.823724 -0.062500 1 0 0 0 0 0 2 591141
-0.001906 0.000319 0.119176 -0.094057 -0.318237 0.823799 -0.062500 1 0 0 0 0 0 2 592139
-0.001906 0.000319 0.119176 -0.093892 -0.318776 0.823830 -0.062500 1 0 0 0 0 0 2 593140
-0.001906 0.000319 0.119176 -0.093810 -0.319046 0.823836 -0.062500 1 0 0 0 0 0 2 594127
-0.001906 0.000319 0.119176 -0.093767 -0.319186 0.823831 -0.062500 1 0 0 0 0 0 2 595172
-0.001906 0.000319 0.119176 -0.093739 -0.319243 0.823831 -0.062500 1 0 0 0 0 0 2 596209
-0.001906 0.000319 0.119176 -0.093738 -0.319277 0.823838 -0.062500 1 0 0 0 0 0 2 597217
-0.001906 0.000319 0.119176 -0.093724 -0.319293 0.823839 -0.062500 1 0 0 0 0 0 2 598182
-0.001901 0.000301 0.119187 -0.167101 -0.068235 0.675039 -0.062500 1 0 0 0 0 0 2 599398
-0.001898 0.000292 0.119190 -0.143584 -0.152336 0.748003 -0.062500 1 0 0 0 0 0 2 600212
-0.001897 0.000288 0.119192 -0.125140 -0.215485 0.785618 -0.062500 1 0 0 0 0 0 2 601210
-0.001896 0.000286 0.119192 -0.115025 -0.249201 0.799876 -0.062500 1 0 0 0 0 0 2 602204
-0.001896 0.000285 0.119192 -0.109789 -0.266269 0.804915 -0.062500 1 0 0 0 0 0 2 603210
-0.001896 0.000284 0.119192 -0.107151 -0.274829 0.806670 -0.062500 1 0 0 0 0 0 2 604206
-0.001914 0.000288 0.119202 0.156032 -0.341091 0.667841 -0.062500 1 0 0 0 0 0 2 605189
-0.001924 0.000290 0.119206 0.067825 -0.322334 0.736423 -0.062500 1 0 0 0 0 0 2 606204
-0.001928 0.000291 0.119207 0.002311 -0.307822 0.771758 -0.062500 1 0 0 0 0 0 2 607189
-0.001930 0.000292 0.119207 -0.032375 -0.300070 0.785130 -0.062500 1 0 0 0 0 0 2 608131
-0.001932 0.000292 0.119208 -0.049846 -0.296162 0.789856 -0.062500 1 0 0 0 0 0 2 609122
-0.001932 0.000292 0.119208 -0.058562 -0.294200 0.791515 -0.062500 1 0 0 0 0 0 2 610132
-0.001932 0.000292 0.119208 -0.062924 -0.293222 0.792089 -0.062500 1 0 0 0 0 0 2 611121
-0.001933 0.000292 0.119208 -0.065088 -0.292732 0.792273 -0.062500 1 0 0 0 0 0 2 612130
-0.001933 0.000292 0.119208 -0.066180 -0.292484 0.792342 -0.062500 1 0 0 0 0 0 2 613126
-0.001933 0.000292 0.119208 -0.066719 -0.292367 0.792375 -0.062500 1 0 0 0 0 0 2 614131
-0.001933 0.000292 0.119208 -0.066988 -0.292294 0.792379 -0.062500 1 0 0 0 0 0 2 615131
-0.001933 0.000292 0.119208 -0.067116 -0.292272 0.792390 -0.062500 1 0 0 0 0 0 2 616130
-0.001933 0.000292 0.119208 -0.067193 -0.292255 0.792389 -0.062500 1 0 0 0 0 0 2 617131
-0.001933 0.000292 0.119208 -0.067221 -0.292248 0.792382 -0.062500 1 0 0 0 0 0 2 618130
-0.001933 0.000292 0.119208 -0.067242 -0.292254 0.792381 -0.062500 1 0 0 0 0 0 2 619122
-0.001933 0.000292 0.119208 -0.067259 -0.292240 0.792380 -0.062500 1 0 0 0 0 0 2 620120
-0.001933 0.000292 0.119208 -0.067253 -0.292230 0.792386 -0.062500 1 0 0 0 0 0 2 621122
-0.001933 0.000292 0.119208 -0.067257 -0.292249 0.792387 -0.062500 1 0 0 0 0 0 2 622132
-0.001933 0.000292 0.119208 -0.067261 -0.292240 0.792380 -0.062500 1 0 0 0 0 0 2 623136
-0.001927 0.000274 0.119218 -0.140647 -0.041027 0.643645 -0.062500 1 0 0 0 0 0 2 624127
-0.001925 0.000265 0.119222 -0.117133 -0.125211 0.716572 -0.062500 1 0 0 0 0 0 2 625147
-0.001923 0.000261 0.119223 -0.098686 -0.188366 0.754181 -0.062500 1 0 0 0 0 0 2 626125
-0.001923 0.000259 0.119224 -0.088576 -0.222103 0.768425 -0.062500 1 0 0 0 0 0 2 627124
-0.001922 0.000257 0.119224 -0.083350 -0.239177 0.773465 -0.062500 1 0 0 0 0 0 2 628131
-0.001922 0.000257 0.119224 -0.080689 -0.247745 0.775225 -0.062500 1 0 0 0 0 0 2 629134
-0.001922 0.000257 0.119224 -0.079343 -0.252035 0.775822 -0.062500 1 0 0 0 0 0 2 630140
-0.001922 0.000256 0.119224 -0.078668 -0.254175 0.776044 -0.062500 1 0 0 0 0 0 2 631141
-0.001922 0.000256 0.119224 -0.078331 -0.255244 0.776119 -0.062500 1 0 0 0 0 0 2 632138
-0.001941 0.000261 0.119234 0.183800 -0.317759 0.636775 -0.062500 1 0 0 0 0 0 2 633127
-0.001950 0.000263 0.119237 0.094953 -0.297141 0.705114 -0.062500 1 0 0 0 0 0 2 634139
-0.001955 0.000264 0.119238 0.029118 -0.281681 0.740348 -0.062500 1 0 0 0 0 0 2 635139
-0.001957 0.000265 0.119239 -0.005745 -0.273469 0.753698 -0.062500 1 0 0 0 0 0 2 636137
-0.001958 0.000265 0.119239 -0.023299 -0.269317 0.758429 -0.062500 1 0 0 0 0 0 2 637137
-0.001959 0.000265 0.119239 -0.032047 -0.267229 0.760073 -0.062500 1 0 0 0 0 0 2 638135
-0.001959 0.000265 0.119239 -0.036425 -0.266198 0.760637 -0.062500 1 0 0 0 0 0 2 639128
-0.001959 0.000265 0.119239 -0.038601 -0.265670 0.760839 -0.062500 1 0 0 0 0 0 2 640136
-0.001959 0.000265 0.119239 -0.039694 -0.265420 0.760910 -0.062500 1 0 0 0 0 0 2 641138
-0.001959 0.000265 0.119239 -0.040240 -0.265280 0.760930 -0.062500 1 0 0 0 0 0 2 642144
-0.001959 0.000265 0.119239 -0.040525 -0.265221 0.760938 -0.062500 1 0 0 0 0 0 2 643139
-0.001959 0.000265 0.119239 -0.040648 -0.265193 0.760936 -0.062500 1 0 0 0 0 0 2 644142
-0.001959 0.000265 0.119239 -0.040716 -0.265167 0.760940 -0.062500 1 0 0 0 0 0 2 645109
-0.001959 0.000265 0.119239 -0.040752 -0.265168 0.760947 -0.062500 1 0 0 0 0 0 2 646137
-0.001959 0.000265 0.119239 -0.040769 -0.265154 0.760947 -0.062500 1 0 0 0 0 0 2 647109
-0.001959 0.000265 0.119239 -0.040779 -0.265161 0.760940 -0.062500 1 0 0 0 0 0 2 648140
-0.001959 0.000265 0.119239 -0.040771 -0.265153 0.760946 -0.062500 1 0 0 0 0 0 2 649138
-0.001959 0.000265 0.119239 -0.040778 -0.265161 0.760940 -0.062500 1 0 0 0 0 0 2 650137
-0.001954 0.000247 0.119250 -0.114187 -0.013816 0.612277 -0.062500 1 0 0 0 0 0 2 651139
-0.001951 0.000238 0.119253 -0.090690 -0.098049 0.685147 -0.062500 1 0 0 0 0 0 2 652137
-0.001950 0.000234 0.119255 -0.072231 -0.161240 0.722750 -0.062500 1 0 0 0 0 0 2 653136
-0.001949 0.000231 0.119255 -0.062116 -0.194994 0.736985 -0.062500 1 0 0 0 0 0 2 654109
-0.001949 0.000230 0.119255 -0.056881 -0.212066 0.742026 -0.062500 1 0 0 0 0 0 2 655137
-0.001949 0.000230 0.119255 -0.054217 -0.220637 0.743785 -0.062500 1 0 0 0 0 0 2 656135
-0.001949 0.000230 0.119255 -0.052878 -0.224937 0.744394 -0.062500 1 0 0 0 0 0 2 657126
-0.001949 0.000229 0.119255 -0.052196 -0.227070 0.744603 -0.062500 1 0 0 0 0 0 2 658138
-0.001949 0.000229 0.119255 -0.051862 -0.228159 0.744677 -0.062500 1 0 0 0 0 0 2 659139
-0.001948 0.000229 0.119255 -0.051692 -0.228681 0.744708 -0.062500 1 0 0 0 0 0 2 660136
-0.001948 0.000229 0.119255 -0.051598 -0.228951 0.744707 -0.062500 1 0 0 0 0 0 2 661107
-0.001948 0.000229 0.119255 -0.051557 -0.229081 0.744715 -0.062500 1 0 0 0 0 0 2 662105
-0.001948 0.000229 0.119255 -0.051534 -0.229156 0.744716 -0.062500 1 0 0 0 0 0 2 663138
-0.001948 0.000229 0.119255 -0.051537 -0.229181 0.744716 -0.062500 1 0 0 0 0 0 2 664106
-0.001948 0.000229 0.119255 -0.051531 -0.229204 0.744710 -0.062500 1 0 0 0 0 0 2 665134
-0.001948 0.000229 0.119255 -0.051528 -0.229218 0.744715 -0.062500 1 0 0 0 0 0 2 666125
-0.001948 0.000229 0.119255 -0.051520 -0.229210 0.744723 -0.062500 1 0 0 0 0 0 2 667136
-0.001948 0.000229 0.119255 -0.051515 -0.229220 0.744711 -0.062500 1 0 0 0 0 0 2 668135
-0.001948 0.000229 0.119255 -0.051514 -0.229221 0.744709 -0.062500 1 0 0 0 0 0 2 669108
-0.001948 0.000229 0.119255 -0.051523 -0.229231 0.744722 -0.062500 1 0 0 0 0 0 2 670131
-0.001948 0.000229 0.119255 -0.051515 -0.229223 0.744710 -0.062500 1 0 0 0 0 0 2 671132
-0.001948 0.000229 0.119255 -0.051518 -0.229211 0.744722 -0.062500 1 0 0 0 0 0 2 672131
-0.001948 0.000229 0.119255 -0.051515 -0.229221 0.744711 -0.062500 1 0 0 0 0 0 2 673138
-0.001948 0.000229 0.119255 -0.051526 -0.229219 0.744716 -0.062500 1 0 0 0 0 0 2 674137
-0.001948 0.000229 0.119255 -0.051516 -0.229221 0.744710 -0.062500 1 0 0 0 0 0 2 675143
-0.001948 0.000229 0.119255 -0.051515 -0.229222 0.744729 -0.062500 1 0 0 0 0 0 2 676108
-0.001948 0.000229 0.119255 -0.051514 -0.229222 0.744711 -0.062500 1 0 0 0 0 0 2 677122
-0.001948 0.000229 0.119255 -0.051526 -0.229219 0.744716 -0.062500 1 0 0 0 0 0 2 678130
-0.001948 0.000229 0.119255 -0.051516 -0.229222 0.744710 -0.062500 1 0 0 0 0 0 2 679124
-0.001948 0.000229 0.119255 -0.051527 -0.229219 0.744715 -0.062500 1 0 0 0 0 0 2 680128
-0.001948 0.000229 0.119255 -0.051508 -0.229213 0.744716 -0.062500 1 0 0 0 0 0 2 681120
-0.001948 0.000229 0.119255 -0.051522 -0.229229 0.744723 -0.062500 1 0 0 0 0 0 2 682129
-0.001948 0.000229 0.119255 -0.051515 -0.229223 0.744711 -0.062500 1 0 0 0 0 0 2 683119
-0.001943 0.000211 0.119266 -0.124970 0.022262 0.596172 -0.062500 1 0 0 0 0 0 2 684129
-0.001941 0.000202 0.119270 -0.101437 -0.062043 0.668980 -0.062500 1 0 0 0 0 0 2 685120
-0.001939 0.000198 0.119271 -0.082984 -0.125276 0.706547 -0.062500 1 0 0 0 0 0 2 686130
-0.001938 0.000196 0.119271 -0.072850 -0.159029 0.720777 -0.062500 1 0 0 0 0 0 2 687120
-0.001938 0.000194 0.119271 -0.067619 -0.176116 0.725824 -0.062500 1 0 0 0 0 0 2 688125
-0.001938 0.000194 0.119271 -0.064963 -0.184700 0.727573 -0.062500 1 0 0 0 0 0 2 689130
-0.001938 0.000194 0.119271 -0.063620 -0.188983 0.728179 -0.062500 1 0 0 0 0 0 2 690120
-0.001938 0.000193 0.119271 -0.062934 -0.191126 0.728395 -0.062500 1 0 0 0 0 0 2 691120
-0.001938 0.000193 0.119271 -0.062594 -0.192196 0.728469 -0.062500 1 0 0 0 0 0 2 692114
-0.001938 0.000193 0.119271 -0.062428 -0.192736 0.728479 -0.062500 1 0 0 0 0 0 2 693128
-0.001938 0.000193 0.119271 -0.062346 -0.193006 0.728502 -0.062500 1 0 0 0 0 0 2 694128
-0.001938 0.000193 0.119271 -0.062299 -0.193126 0.728499 -0.062500 1 0 0 0 0 0 2 695129
-0.001938 0.000193 0.119271 -0.062275 -0.193201 0.728499 -0.062500 1 0 0 0 0 0 2 696124
-0.001938 0.000193 0.119271 -0.062275 -0.193237 0.728506 -0.062500 1 0 0 0 0 0 2 697147
-0.001938 0.000193 0.119271 -0.062260 -0.193253 0.728507 -0.062500 1 0 0 0 0 0 2 698128
-0.001938 0.000193 0.119271 -0.062267 -0.193263 0.728501 -0.062500 1 0 0 0 0 0 2 699125
-0.001938 0.000193 0.119271 -0.062256 -0.193266 0.728493 -0.062500 1 0 0 0 0 0 2 700138
-0.001938 0.000193 0.119271 -0.062264 -0.193275 0.728506 -0.062500 1 0 0 0 0 0 2 701134
-0.001938 0.000193 0.119271 -0.062248 -0.193258 0.728501 -0.062500 1 0 0 0 0 0 2 702142
-0.001938 0.000193 0.119271 -0.062263 -0.193274 0.728507 -0.062500 1 0 0 0 0 0 2 703137
-0.001938 0.000193 0.119271 -0.062252 -0.193278 0.728501 -0.062500 1 0 0 0 0 0 2 704137
-0.001938 0.000193 0.119271 -0.062267 -0.193265 0.728500 -0.062500 1 0 0 0 0 0 2 705134
-0.001938 0.000193 0.119271 -0.062253 -0.193278 0.728500 -0.062500 1 0 0 0 0 0 2 706135
-0.001938 0.000193 0.119271 -0.062259 -0.193256 0.728506 -0.062500 1 0 0 0 0 0 2 707107
-0.001938 0.000193 0.119271 -0.062252 -0.193276 0.728501 -0.062500 1 0 0 0 0 0 2 708136
-0.001938 0.000193 0.119271 -0.062263 -0.193276 0.728507 -0.062500 1 0 0 0 0 0 2 709135
-0.001938 0.000193 0.119271 -0.062256 -0.193267 0.728494 -0.062500 1 0 0 0 0 0 2 710105
-0.001938 0.000193 0.119271 -0.062256 -0.193266 0.728513 -0.062500 1 0 0 0 0 0 2 711135
-0.001938 0.000193 0.119271 -0.062255 -0.193266 0.728495 -0.062500 1 0 0 0 0 0 2 712130
-0.001938 0.000193 0.119271 -0.062264 -0.193275 0.728506 -0.062500 1 0 0 0 0 0 2 713134
-0.001938 0.000193 0.119271 -0.062253 -0.193279 0.728501 -0.062500 1 0 0 0 0 0 2 714134
-0.001938 0.000193 0.119271 -0.062267 -0.193265 0.728500 -0.062500 1 0 0 0 0 0 2 715140
-0.001938 0.000193 0.119271 -0.062245 -0.193269 0.728507 -0.062500 1 0 0 0 0 0 2 716141
-0.001938 0.000193 0.119271 -0.062254 -0.193266 0.728494 -0.062500 1 0 0 0 0 0 2 717140
-0.001938 0.000193 0.119271 -0.062263 -0.193275 0.728506 -0.062500 1 0 0 0 0 0 2 718140
-0.001938 0.000193 0.119271 -0.062252 -0.193279 0.728501 -0.062500 1 0 0 0 0 0 2 719136
-0.001938 0.000193 0.119271 -0.062267 -0.193265 0.728499 -0.062500 1 0 0 0 0 0 2 720135
-0.001932 0.000175 0.119282 -0.135746 0.058352 0.580096 -0.062500 1 0 0 0 0 0 2 721135
-0.001930 0.000166 0.119286 -0.112208 -0.026027 0.652829 -0.062500 1 0 0 0 0 0 2 722135
-0.001928 0.000162 0.119287 -0.093737 -0.089289 0.690366 -0.062500 1 0 0 0 0 0 2 723135
-0.001928 0.000160 0.119287 -0.083596 -0.123058 0.704578 -0.062500 1 0 0 0 0 0 2 724134
-0.001927 0.000158 0.119288 -0.078363 -0.140152 0.709616 -0.062500 1 0 0 0 0 0 2 725132
-0.001927 0.000158 0.119288 -0.075709 -0.148728 0.711373 -0.062500 1 0 0 0 0 0 2 726135
-0.001927 0.000158 0.119288 -0.074354 -0.153013 0.711971 -0.062500 1 0 0 0 0 0 2 727136
-0.001927 0.000157 0.119288 -0.073678 -0.155154 0.712191 -0.062500 1 0 0 0 0 0 2 728134
-0.001927 0.000157 0.119288 -0.073339 -0.156224 0.712265 -0.062500 1 0 0 0 0 0 2 729134
-0.001927 0.000157 0.119288 -0.073174 -0.156764 0.712296 -0.062500 1 0 0 0 0 0 2 730134
-0.001927 0.000157 0.119288 -0.073092 -0.157034 0.712301 -0.062500 1 0 0 0 0 0 2 731109
-0.001927 0.000157 0.119288 -0.073049 -0.157175 0.712296 -0.062500 1 0 0 0 0 0 2 732104
-0.001946 0.000162 0.119298 0.189052 -0.219147 0.572884 -0.062500 1 0 0 0 0 0 2 733132
-0.001955 0.000164 0.119301 0.100094 -0.198364 0.641218 -0.062500 1 0 0 0 0 0 2 734123
-0.001960 0.000165 0.119302 0.034176 -0.182813 0.676483 -0.062500 1 0 0 0 0 0 2 735136
-0.001962 0.000166 0.119303 -0.000702 -0.174535 0.689828 -0.062500 1 0 0 0 0 0 2 736131
-0.001963 0.000166 0.119303 -0.018273 -0.170344 0.694561 -0.062500 1 0 0 0 0 0 2 737119
-0.001964 0.000166 0.119303 -0.027052 -0.168235 0.696213 -0.062500 1 0 0 0 0 0 2 738130
-0.001964 0.000166 0.119303 -0.031415 -0.167195 0.696779 -0.062500 1 0 0 0 0 0 2 739135
-0.001964 0.000166 0.119303 -0.033610 -0.166673 0.696981 -0.062500 1 0 0 0 0 0 2 740135
-0.001964 0.000166 0.119303 -0.034689 -0.166406 0.697046 -0.062500 1 0 0 0 0 0 2 741135
-0.001964 0.000166 0.119303 -0.035230 -0.166276 0.697072 -0.062500 1 0 0 0 0 0 2 742134
-0.001964 0.000166 0.119303 -0.035518 -0.166207 0.697074 -0.062500 1 0 0 0 0 0 2 743134
-0.001964 0.000166 0.119303 -0.035645 -0.166166 0.697085 -0.062500 1 0 0 0 0 0 2 744136
-0.001964 0.000166 0.119303 -0.035706 -0.166161 0.697084 -0.062500 1 0 0 0 0 0 2 745104
-0.001964 0.000166 0.119303 -0.035744 -0.166153 0.697084 -0.062500 1 0 0 0 0 0 2 746132
-0.001964 0.000166 0.119303 -0.035770 -0.166147 0.697076 -0.062500 1 0 0 0 0 0 2 747134
-0.001964 0.000166 0.119303 -0.035781 -0.166155 0.697088 -0.062500 1 0 0 0 0 0 2 748125
-0.001964 0.000166 0.119303 -0.035777 -0.166136 0.697090 -0.062500 1 0 0 0 0 0 2 749118
-0.001964 0.000166 0.119303 -0.035784 -0.166143 0.697083 -0.062500 1 0 0 0 0 0 2 750129
-0.001964 0.000166 0.119303 -0.035785 -0.166144 0.697083 -0.062500 1 0 0 0 0 0 2 751119
-0.001964 0.000166 0.119303 -0.035786 -0.166144 0.697083 -0.062500 1 0 0 0 0 0 2 752127
-0.001964 0.000166 0.119303 -0.035786 -0.166144 0.697082 -0.062500 1 0 0 0 0 0 2 753216
-0.001964 0.000166 0.119303 -0.035778 -0.166135 0.697089 -0.062500 1 0 0 0 0 0 2 754128
-0.001964 0.000166 0.119303 -0.035773 -0.166146 0.697077 -0.062500 1 0 0 0 0 0 2 755379
-0.001964 0.000166 0.119303 -0.035784 -0.166144 0.697082 -0.062500 1 0 0 0 0 0 2 756210
-0.001964 0.000166 0.119303 -0.035785 -0.166144 0.697082 -0.062500 1 0 0 0 0 0 2 757204
-0.001964 0.000166 0.119303 -0.035777 -0.166135 0.697089 -0.062500 1 0 0 0 0 0 2 758203
-0.001964 0.000166 0.119303 -0.035784 -0.166143 0.697083 -0.062500 1 0 0 0 0 0 2 759212
-0.001964 0.000166 0.119303 -0.035785 -0.166144 0.697083 -0.062500 1 0 0 0 0 0 2 760201
-0.001964 0.000166 0.119303 -0.035785 -0.166144 0.697082 -0.062500 1 0 0 0 0 0 2 761218
-0.001964 0.000166 0.119303 -0.035786 -0.166144 0.697082 -0.062500 1 0 0 0 0 0 2 762213
-0.001959 0.000148 0.119314 -0.109278 0.085615 0.548737 -0.062500 1 0 0 0 0 0 2 763209
-0.001956 0.000139 0.119317 -0.085739 0.001173 0.621433 -0.062500 1 0 0 0 0 0 2 764119
-0.001955 0.000135 0.119318 -0.067277 -0.062120 0.658957 -0.062500 1 0 0 0 0 0 2 765126
-0.001954 0.000132 0.119319 -0.057135 -0.095905 0.673161 -0.062500 1 0 0 0 0 0 2 766126
-0.001954 0.000131 0.119319 -0.051899 -0.113007 0.678214 -0.062500 1 0 0 0 0 0 2 767116
-0.001954 0.000131 0.119319 -0.049236 -0.121578 0.679958 -0.062500 1 0 0 0 0 0 2 768126
-0.001954 0.000130 0.119319 -0.047888 -0.125873 0.680567 -0.062500 1 0 0 0 0 0 2 769125
-0.001954 0.000130 0.119319 -0.047224 -0.128013 0.680774 -0.062500 1 0 0 0 0 0 2 770126
-0.001953 0.000130 0.119319 -0.046864 -0.129089 0.680853 -0.062500 1 0 0 0 0 0 2 771117
-0.001953 0.000130 0.119319 -0.046699 -0.129617 0.680878 -0.062500 1 0 0 0 0 0 2 772119
-0.001953 0.000130 0.119319 -0.046614 -0.129898 0.680889 -0.062500 1 0 0 0 0 0 2 773135
-0.001953 0.000130 0.119319 -0.046573 -0.130029 0.680877 -0.062500 1 0 0 0 0 0 2 774120
-0.001953 0.000130 0.119319 -0.046554 -0.130093 0.680890 -0.062500 1 0 0 0 0 0 2 775125
-0.001953 0.000130 0.119319 -0.046543 -0.130131 0.680891 -0.062500 1 0 0 0 0 0 2 776118
-0.001953 0.000130 0.119319 -0.046527 -0.130148 0.680892 -0.062500 1 0 0 0 0 0 2 777121
-0.001953 0.000130 0.119319 -0.046533 -0.130157 0.680885 -0.062500 1 0 0 0 0 0 2 778114
-0.001953 0.000130 0.119319 -0.046534 -0.130158 0.680884 -0.062500 1 0 0 0 0 0 2 779127
-0.001953 0.000130 0.119319 -0.046526 -0.130149 0.680891 -0.062500 1 0 0 0 0 0 2 780122
-0.001953 0.000130 0.119319 -0.046534 -0.130156 0.680885 -0.062500 1 0 0 0 0 0 2 781124
-0.001953 0.000130 0.119319 -0.046531 -0.130169 0.680891 -0.062500 1 0 0 0 0 0 2 782119
-0.001953 0.000130 0.119319 -0.046534 -0.130159 0.680885 -0.062500 1 0 0 0 0 0 2 783245
-0.001953 0.000130 0.119319 -0.046523 -0.130160 0.680898 -0.062500 1 0 0 0 0 0 2 784124
-0.001953 0.000130 0.119319 -0.046533 -0.130157 0.680886 -0.062500 1 0 0 0 0 0 2 785122
-0.001953 0.000130 0.119319 -0.046531 -0.130169 0.680891 -0.062500 1 0 0 0 0 0 2 786121
-0.001953 0.000130 0.119319 -0.046535 -0.130159 0.680885 -0.062500 1 0 0 0 0 0 2 787209
-0.001953 0.000130 0.119319 -0.046532 -0.130169 0.680891 -0.062500 1 0 0 0 0 0 2 788203
-0.001953 0.000130 0.119319 -0.046527 -0.130150 0.680892 -0.062500 1 0 0 0 0 0 2 789203
-0.001953 0.000130 0.119319 -0.046534 -0.130156 0.680885 -0.062500 1 0 0 0 0 0 2 790212
-0.001953 0.000130 0.119319 -0.046532 -0.130168 0.680891 -0.062500 1 0 0 0 0 0 2 791226
-0.001953 0.000130 0.119319 -0.046535 -0.130158 0.680885 -0.062500 1 0 0 0 0 0 2 792242
-0.001953 0.000130 0.119319 -0.046532 -0.130169 0.680891 -0.062500 1 0 0 0 0 0 2 793338
-0.001953 0.000130 0.119319 -0.046515 -0.130153 0.680886 -0.062500 1 0 0 0 0 0 2 794216
-0.001953 0.000130 0.119319 -0.046529 -0.130168 0.680891 -0.062500 1 0 0 0 0 0 2 795181
-0.001953 0.000130 0.119319 -0.046534 -0.130159 0.680885 -0.062500 1 0 0 0 0 0 2 796179
-0.001953 0.000130 0.119319 -0.046532 -0.130169 0.680891 -0.062500 1 0 0 0 0 0 2 797179
-0.001953 0.000130 0.119319 -0.046526 -0.130150 0.680892 -0.062500 1 0 0 0 0 0 2 798179
-0.001953 0.000130 0.119319 -0.046534 -0.130156 0.680885 -0.062500 1 0 0 0 0 0 2 799338
-0.001953 0.000130 0.119319 -0.046532 -0.130168 0.680891 -0.062500 1 0 0 0 0 0 2 800211
-0.001953 0.000130 0.119319 -0.046535 -0.130158 0.680885 -0.062500 1 0 0 0 0 0 2 801204
-0.001953 0.000130 0.119319 -0.046524 -0.130160 0.680898 -0.062500 1 0 0 0 0 0 2 802341
-0.001953 0.000130 0.119319 -0.046534 -0.130157 0.680886 -0.062500 1 0 0 0 0 0 2 803331
-0.001953 0.000130 0.119319 -0.046532 -0.130169 0.680892 -0.062500 1 0 0 0 0 0 2 804328
-0.001953 0.000130 0.119319 -0.046523 -0.130161 0.680879 -0.062500 1 0 0 0 0 0 2 805321
-0.001953 0.000130 0.119319 -0.046530 -0.130169 0.680890 -0.062500 1 0 0 0 0 0 2 806325
-0.001953 0.000130 0.119319 -0.046526 -0.130150 0.680892 -0.062500 1 0 0 0 0 0 2 807330
-0.001953 0.000130 0.119319 -0.046530 -0.130168 0.680892 -0.062500 1 0 0 0 0 0 2 808326
-0.001953 0.000130 0.119319 -0.046534 -0.130159 0.680885 -0.062500 1 0 0 0 0 0 2 809328
-0.001953 0.000130 0.119319 -0.046535 -0.130157 0.680884 -0.062500 1 0 0 0 0 0 2 810329
-0.001953 0.000130 0.119319 -0.046524 -0.130160 0.680898 -0.062500 1 0 0 0 0 0 2 811326
-0.001953 0.000130 0.119319 -0.046534 -0.130157 0.680886 -0.062500 1 0 0 0 0 0 2 812330
-0.001953 0.000130 0.119319 -0.046532 -0.130168 0.680892 -0.062500 1 0 0 0 0 0 2 813213
-0.001953 0.000130 0.119319 -0.046535 -0.130158 0.680885 -0.062500 1 0 0 0 0 0 2 814333
-0.001953 0.000130 0.119319 -0.046532 -0.130169 0.680891 -0.062500 1 0 0 0 0 0 2 815328
-0.001953 0.000130 0.119319 -0.046523 -0.130162 0.680879 -0.062500 1 0 0 0 0 0 2 816310
-0.001953 0.000130 0.119319 -0.046522 -0.130161 0.680897 -0.062500 1 0 0 0 0 0 2 817324
-0.001953 0.000130 0.119319 -0.046533 -0.130158 0.680886 -0.062500 1 0 0 0 0 0 2 818334
-0.001953 0.000130 0.119319 -0.046535 -0.130157 0.680884 -0.062500 1 0 0 0 0 0 2 819329
-0.001953 0.000130 0.119319 -0.046532 -0.130169 0.680891 -0.062500 1 0 0 0 0 0 2 820327
-0.001953 0.000130 0.119319 -0.046527 -0.130150 0.680892 -0.062500 1 0 0 0 0 0 2 821326
-0.001953 0.000130 0.119319 -0.046531 -0.130168 0.680892 -0.062500 1 0 0 0 0 0 2 822323
-0.001953 0.000130 0.119319 -0.046535 -0.130158 0.680885 -0.062500 1 0 0 0 0 0 2 823341
-0.001953 0.000130 0.119319 -0.046532 -0.130169 0.680891 -0.062500 1 0 0 0 0 0 2 824325
-0.001953 0.000130 0.119319 -0.046535 -0.130159 0.680885 -0.062500 1 0 0 0 0 0 2 825203
-0.001953 0.000130 0.119319 -0.046524 -0.130160 0.680898 -0.062500 1 0 0 0 0 0 2 826303
-0.001953 0.000130 0.119319 -0.046522 -0.130160 0.680880 -0.062500 1 0 0 0 0 0 2 827315
-0.001953 0.000130 0.119319 -0.046530 -0.130169 0.680891 -0.062500 1 0 0 0 0 0 2 828309
-0.001953 0.000130 0.119319 -0.046534 -0.130159 0.680885 -0.062500 1 0 0 0 0 0 2 829197
-0.001953 0.000130 0.119319 -0.046527 -0.130149 0.680891 -0.062500 1 0 0 0 0 0 2 830201
-0.001953 0.000130 0.119319 -0.046531 -0.130168 0.680892 -0.062500 1 0 0 0 0 0 2 831324
-0.001953 0.000130 0.119319 -0.046534 -0.130158 0.680885 -0.062500 1 0 0 0 0 0 2 832321
-0.001953 0.000130 0.119319 -0.046532 -0.130169 0.680891 -0.062500 1 0 0 0 0 0 2 833182
-0.001953 0.000130 0.119319 -0.046535 -0.130159 0.680885 -0.062500 1 0 0 0 0 0 2 834326
-0.001953 0.000130 0.119319 -0.046524 -0.130160 0.680898 -0.062500 1 0 0 0 0 0 2 835281
-0.001953 0.000130 0.119319 -0.046534 -0.130158 0.680886 -0.062500 1 0 0 0 0 0 2 836249
-0.001953 0.000130 0.119319 -0.046532 -0.130169 0.680892 -0.062500 1 0 0 0 0 0 2 837240
-0.001953 0.000130 0.119319 -0.046535 -0.130159 0.680885 -0.062500 1 0 0 0 0 0 2 838249
-0.001953 0.000130 0.119319 -0.046515 -0.130151 0.680885 -0.062500 1 0 0 0 0 0 2 839239
-0.001953 0.000130 0.119319 -0.046529 -0.130168 0.680891 -0.062500 1 0 0 0 0 0 2 840247
-0.001953 0.000130 0.119319 -0.046534 -0.130158 0.680885 -0.062500 1 0 0 0 0 0 2 841239
-0.001953 0.000130 0.119319 -0.046531 -0.130169 0.680891 -0.062500 1 0 0 0 0 0 2 842248
-0.001953 0.000130 0.119319 -0.046535 -0.130159 0.680885 -0.062500 1 0 0 0 0 0 2 843254
-0.001953 0.000130 0.119319 -0.046524 -0.130160 0.680898 -0.062500 1 0 0 0 0 0 2 844239
-0.001953 0.000130 0.119319 -0.046534 -0.130157 0.680886 -0.062500 1 0 0 0 0 0 2 845123
-0.001953 0.000130 0.119319 -0.046532 -0.130169 0.680891 -0.062500 1 0 0 0 0 0 2 846239
-0.001953 0.000130 0.119319 -0.046535 -0.130159 0.680885 -0.062500 1 0 0 0 0 0 2 847123
-0.001953 0.000130 0.119319 -0.046536 -0.130157 0.680884 -0.062500 1 0 0 0 0 0 2 848240
-0.001953 0.000130 0.119319 -0.046532 -0.130169 0.680891 -0.062500 1 0 0 0 0 0 2 849115
-0.001953 0.000130 0.119319 -0.046527 -0.130150 0.680892 -0.062500 1 0 0 0 0 0 2 850249
-0.001953 0.000130 0.119319 -0.046519 -0.130171 0.680886 -0.062500 1 0 0 0 0 0 2 851255
-0.001953 0.000130 0.119319 -0.046533 -0.130159 0.680884 -0.062500 1 0 0 0 0 0 2 852260
-0.001953 0.000130 0.119319 -0.046523 -0.130160 0.680898 -0.062500 1 0 0 0 0 0 2 853272
-0.001953 0.000130 0.119319 -0.046534 -0.130157 0.680886 -0.062500 1 0 0 0 0 0 2 854252
-0.001953 0.000130 0.119319 -0.046531 -0.130169 0.680891 -0.062500 1 0 0 0 0 0 2 855256
-0.001953 0.000130 0.119319 -0.046535 -0.130159 0.680885 -0.062500 1 0 0 0 0 0 2 856261
-0.001953 0.000130 0.119319 -0.046532 -0.130169 0.680891 -0.062500 1 0 0 0 0 0 2 857263
-0.001953 0.000130 0.119319 -0.046527 -0.130150 0.680892 -0.062500 1 0 0 0 0 0 2 858133
-0.001953 0.000130 0.119319 -0.046534 -0.130156 0.680885 -0.062500 1 0 0 0 0 0 2 859237
-0.001953 0.000130 0.119319 -0.046532 -0.130168 0.680891 -0.062500 1 0 0 0 0 0 2 860225
-0.001953 0.000130 0.119319 -0.046535 -0.130158 0.680885 -0.062500 1 0 0 0 0 0 2 861255
-0.001953 0.000130 0.119319 -0.046520 -0.130172 0.680885 -0.062500 1 0 0 0 0 0 2 862248
-0.001953 0.000130 0.119319 -0.046525 -0.130150 0.680891 -0.062500 1 0 0 0 0 0 2 863257
-0.001953 0.000130 0.119319 -0.046530 -0.130168 0.680892 -0.062500 1 0 0 0 0 0 2 864255
-0.001953 0.000130 0.119319 -0.046534 -0.130159 0.680885 -0.062500 1 0 0 0 0 0 2 865244
-0.001953 0.000130 0.119319 -0.046532 -0.130169 0.680891 -0.062500 1 0 0 0 0 0 2 866263
-0.001953 0.000130 0.119319 -0.046527 -0.130150 0.680892 -0.062500 1 0 0 0 0 0 2 867263
-0.001953 0.000130 0.119319 -0.046534 -0.130156 0.680885 -0.062500 1 0 0 0 0 0 2 868260
-0.001953 0.000130 0.119319 -0.046532 -0.130168 0.680891 -0.062500 1 0 0 0 0 0 2 869255
-0.001953 0.000130 0.119319 -0.046535 -0.130158 0.680885 -0.062500 1 0 0 0 0 0 2 870254
-0.001953 0.000130 0.119319 -0.046532 -0.130169 0.680891 -0.062500 1 0 0 0 0 0 2 871246
-0.001953 0.000130 0.119319 -0.046527 -0.130150 0.680892 -0.062500 1 0 0 0 0 0 2 872256
-0.001953 0.000130 0.119319 -0.046519 -0.130171 0.680886 -0.062500 1 0 0 0 0 0 2 873255
-0.001953 0.000130 0.119319 -0.046533 -0.130159 0.680884 -0.062500 1 0 0 0 0 0 2 874226
-0.001953 0.000130 0.119319 -0.046531 -0.130169 0.680891 -0.062500 1 0 0 0 0 0 2 875256
-0.001953 0.000130 0.119319 -0.046526 -0.130150 0.680892 -0.062500 1 0 0 0 0 0 2 876255
-0.001953 0.000130 0.119319 -0.046534 -0.130156 0.680885 -0.062500 1 0 0 0 0 0 2 877253
-0.001953 0.000130 0.119319 -0.046532 -0.130168 0.680891 -0.062500 1 0 0 0 0 0 2 878255
-0.001953 0.000130 0.119319 -0.046535 -0.130158 0.680885 -0.062500 1 0 0 0 0 0 2 879257
-0.001953 0.000130 0.119319 -0.046524 -0.130160 0.680898 -0.062500 1 0 0 0 0 0 2 880254
-0.001953 0.000130 0.119319 -0.046534 -0.130157 0.680886 -0.062500 1 0 0 0 0 0 2 881245
-0.001953 0.000130 0.119319 -0.046532 -0.130169 0.680892 -0.062500 1 0 0 0 0 0 2 882258
-0.001953 0.000130 0.119319 -0.046535 -0.130158 0.680885 -0.062500 1 0 0 0 0 0 2 883259
-0.001953 0.000130 0.119319 -0.046520 -0.130172 0.680885 -0.062500 1 0 0 0 0 0 2 884255
-0.001953 0.000130 0.119319 -0.046525 -0.130150 0.680891 -0.062500 1 0 0 0 0 0 2 885256
-0.001953 0.000130 0.119319 -0.046530 -0.130168 0.680892 -0.062500 1 0 0 0 0 0 2 886254
-0.001972 0.000135 0.119329 0.215662 -0.192065 0.541539 -0.062500 1 0 0 0 0 0 2 887256
-0.001981 0.000137 0.119333 0.126640 -0.171281 0.609832 -0.062500 1 0 0 0 0 0 2 888247
-0.001986 0.000138 0.119334 0.060694 -0.155711 0.645076 -0.062500 1 0 0 0 0 0 2 889255
-0.001988 0.000138 0.119334 0.025781 -0.147405 0.658424 -0.062500 1 0 0 0 0 0 2 890225
-0.001990 0.000139 0.119334 0.008224 -0.143215 0.663160 -0.062500 1 0 0 0 0 0 2 891258
-0.001990 0.000139 0.119334 -0.000555 -0.141106 0.664811 -0.062500 1 0 0 0 0 0 2 892240
-0.001990 0.000139 0.119334 -0.004935 -0.140051 0.665375 -0.062500 1 0 0 0 0 0 2 893251
-0.001991 0.000139 0.119334 -0.007121 -0.139530 0.665570 -0.062500 1 0 0 0 0 0 2 894251
-0.001991 0.000139 0.119334 -0.008199 -0.139262 0.665634 -0.062500 1 0 0 0 0 0 2 895256
-0.001991 0.000139 0.119334 -0.008752 -0.139129 0.665666 -0.062500 1 0 0 0 0 0 2 896255
-0.001991 0.000139 0.119334 -0.009018 -0.139065 0.665676 -0.062500 1 0 0 0 0 0 2 897255
-0.001991 0.000139 0.119334 -0.009158 -0.139043 0.665674 -0.062500 1 0 0 0 0 0 2 898256
-0.001991 0.000139 0.119334 -0.009228 -0.139017 0.665678 -0.062500 1 0 0 0 0 0 2 899253
-0.001991 0.000139 0.119334 -0.009267 -0.139006 0.665678 -0.062500 1 0 0 0 0 0 2 900252
-0.001991 0.000139 0.119334 -0.009278 -0.139014 0.665671 -0.062500 1 0 0 0 0 0 2 901255
-0.001991 0.000139 0.119334 -0.009282 -0.139004 0.665683 -0.062500 1 0 0 0 0 0 2 902253
-0.001991 0.000139 0.119334 -0.009294 -0.139000 0.665671 -0.062500 1 0 0 0 0 0 2 903255
-0.001991 0.000139 0.119334 -0.009291 -0.139011 0.665676 -0.062500 1 0 0 0 0 0 2 904240
-0.001991 0.000139 0.119334 -0.009294 -0.139001 0.665670 -0.062500 1 0 0 0 0 0 2 905249
-0.001991 0.000139 0.119334 -0.009303 -0.139009 0.665682 -0.062500 1 0 0 0 0 0 2 906237
-0.001991 0.000139 0.119334 -0.009287 -0.138992 0.665678 -0.062500 1 0 0 0 0 0 2 907247
-0.001991 0.000139 0.119334 -0.009290 -0.139011 0.665677 -0.062500 1 0 0 0 0 0 2 908237
-0.001991 0.000139 0.119334 -0.009306 -0.138998 0.665677 -0.062500 1 0 0 0 0 0 2 909237
-0.001991 0.000139 0.119334 -0.009292 -0.139012 0.665677 -0.062500 1 0 0 0 0 0 2 910246
-0.001991 0.000139 0.119334 -0.009307 -0.138999 0.665677 -0.062500 1 0 0 0 0 0 2 911239
-0.001991 0.000139 0.119334 -0.009285 -0.139003 0.665684 -0.062500 1 0 0 0 0 0 2 912247
-0.001991 0.000139 0.119334 -0.009293 -0.139001 0.665671 -0.062500 1 0 0 0 0 0 2 913236
-0.001991 0.000139 0.119334 -0.009307 -0.138997 0.665676 -0.062500 1 0 0 0 0 0 2 914246
-0.001991 0.000139 0.119334 -0.009293 -0.139011 0.665677 -0.062500 1 0 0 0 0 0 2 915249
-0.001991 0.000139 0.119334 -0.009286 -0.138993 0.665677 -0.062500 1 0 0 0 0 0 2 916247
-0.001991 0.000139 0.119334 -0.009290 -0.139011 0.665677 -0.062500 1 0 0 0 0 0 2 917236
-0.001991 0.000139 0.119334 -0.009306 -0.138998 0.665677 -0.062500 1 0 0 0 0 0 2 918247
-0.001991 0.000139 0.119334 -0.009292 -0.139012 0.665677 -0.062500 1 0 0 0 0 0 2 919237
-0.001991 0.000139 0.119334 -0.009307 -0.138999 0.665677 -0.062500 1 0 0 0 0 0 2 920246
-0.001991 0.000139 0.119334 -0.009285 -0.139003 0.665684 -0.062500 1 0 0 0 0 0 2 921237
-0.001991 0.000139 0.119334 -0.009293 -0.139000 0.665671 -0.062500 1 0 0 0 0 0 2 922246
-0.001991 0.000139 0.119334 -0.009307 -0.138997 0.665676 -0.062500 1 0 0 0 0 0 2 923236
-0.001991 0.000139 0.119334 -0.009293 -0.139011 0.665677 -0.062500 1 0 0 0 0 0 2 924237
-0.001991 0.000139 0.119334 -0.009286 -0.138992 0.665677 -0.062500 1 0 0 0 0 0 2 925255
-0.001991 0.000139 0.119334 -0.009302 -0.139008 0.665683 -0.062500 1 0 0 0 0 0 2 926254
-0.001991 0.000139 0.119334 -0.009296 -0.139001 0.665671 -0.062500 1 0 0 0 0 0 2 927246
-0.001991 0.000139 0.119334 -0.009291 -0.139012 0.665676 -0.062500 1 0 0 0 0 0 2 928261
-0.001991 0.000139 0.119334 -0.009306 -0.138999 0.665676 -0.062500 1 0 0 0 0 0 2 929251
-0.001991 0.000139 0.119334 -0.009285 -0.139003 0.665684 -0.062500 1 0 0 0 0 0 2 930254
-0.001991 0.000139 0.119334 -0.009293 -0.139000 0.665671 -0.062500 1 0 0 0 0 0 2 931254
-0.001991 0.000139 0.119334 -0.009303 -0.139009 0.665683 -0.062500 1 0 0 0 0 0 2 932254
-0.001991 0.000139 0.119334 -0.009296 -0.139001 0.665671 -0.062500 1 0 0 0 0 0 2 933223
-0.001991 0.000139 0.119334 -0.009295 -0.139000 0.665669 -0.062500 1 0 0 0 0 0 2 934253
-0.001991 0.000139 0.119334 -0.009295 -0.139000 0.665689 -0.062500 1 0 0 0 0 0 2 935253
-0.001991 0.000139 0.119334 -0.009295 -0.139000 0.665672 -0.062500 1 0 0 0 0 0 2 936243
-0.001991 0.000139 0.119334 -0.009291 -0.139012 0.665676 -0.062500 1 0 0 0 0 0 2 937253
-0.001991 0.000139 0.119334 -0.009306 -0.138999 0.665676 -0.062500 1 0 0 0 0 0 2 938255
-0.001991 0.000139 0.119334 -0.009285 -0.139003 0.665684 -0.062500 1 0 0 0 0 0 2 939255
-0.001991 0.000139 0.119334 -0.009293 -0.139000 0.665671 -0.062500 1 0 0 0 0 0 2 940251
-0.001991 0.000139 0.119334 -0.009303 -0.139009 0.665683 -0.062500 1 0 0 0 0 0 2 941252
-0.001991 0.000139 0.119334 -0.009296 -0.139001 0.665671 -0.062500 1 0 0 0 0 0 2 942250
-0.001991 0.000139 0.119334 -0.009295 -0.139000 0.665669 -0.062500 1 0 0 0 0 0 2 943253
-0.001991 0.000139 0.119334 -0.009295 -0.139000 0.665689 -0.062500 1 0 0 0 0 0 2 944222
-0.001991 0.000139 0.119334 -0.009295 -0.139000 0.665672 -0.062500 1 0 0 0 0 0 2 945251
-0.001991 0.000139 0.119334 -0.009291 -0.139012 0.665676 -0.062500 1 0 0 0 0 0 2 946252
-0.001991 0.000139 0.119334 -0.009306 -0.138999 0.665676 -0.062500 1 0 0 0 0 0 2 947252
-0.001991 0.000139 0.119334 -0.009285 -0.139003 0.665684 -0.062500 1 0 0 0 0 0 2 948253
-0.001991 0.000139 0.119334 -0.009293 -0.139000 0.665671 -0.062500 1 0 0 0 0 0 2 949255
-0.001991 0.000139 0.119334 -0.009303 -0.139009 0.665683 -0.062500 1 0 0 0 0 0 2 950248
-0.001991 0.000139 0.119334 -0.009296 -0.139001 0.665671 -0.062500 1 0 0 0 0 0 2 951224
-0.001991 0.000139 0.119334 -0.009295 -0.139000 0.665669 -0.062500 1 0 0 0 0 0 2 952240
-0.001991 0.000139 0.119334 -0.009295 -0.139000 0.665689 -0.062500 1 0 0 0 0 0 2 953250
-0.001991 0.000139 0.119334 -0.009295 -0.139000 0.665672 -0.062500 1 0 0 0 0 0 2 954251
-0.001991 0.000139 0.119334 -0.009291 -0.139011 0.665676 -0.062500 1 0 0 0 0 0 2 955253
-0.001991 0.000139 0.119334 -0.009306 -0.138999 0.665676 -0.062500 1 0 0 0 0 0 2 956221
-0.001991 0.000139 0.119334 -0.009285 -0.139003 0.665684 -0.062500 1 0 0 0 0 0 2 957246
-0.001991 0.000139 0.119334 -0.009293 -0.139000 0.665671 -0.062500 1 0 0 0 0 0 2 958247
-0.001991 0.000139 0.119334 -0.009303 -0.139009 0.665683 -0.062500 1 0 0 0 0 0 2 959254
-0.001991 0.000139 0.119334 -0.009296 -0.139001 0.665671 -0.062500 1 0 0 0 0 0 2 960250
-0.001991 0.000139 0.119334 -0.009291 -0.139012 0.665676 -0.062500 1 0 0 0 0 0 2 961252
-0.001991 0.000139 0.119334 -0.009298 -0.138990 0.665683 -0.062500 1 0 0 0 0 0 2 962233
-0.001991 0.000139 0.119334 -0.009295 -0.138999 0.665671 -0.062500 1 0 0 0 0 0 2 963248
-0.001991 0.000139 0.119334 -0.009291 -0.139011 0.665676 -0.062500 1 0 0 0 0 0 2 964241
-0.001991 0.000139 0.119334 -0.009306 -0.138998 0.665676 -0.062500 1 0 0 0 0 0 2 965251
-0.001991 0.000139 0.119334 -0.009293 -0.139012 0.665677 -0.062500 1 0 0 0 0 0 2 966250
-0.001991 0.000139 0.119334 -0.009286 -0.138993 0.665677 -0.062500 1 0 0 0 0 0 2 967254
-0.001991 0.000139 0.119334 -0.009302 -0.139008 0.665683 -0.062500 1 0 0 0 0 0 2 968244
-0.001991 0.000139 0.119334 -0.009296 -0.139001 0.665671 -0.062500 1 0 0 0 0 0 2 969253
-0.001991 0.000139 0.119334 -0.009291 -0.139012 0.665676 -0.062500 1 0 0 0 0 0 2 970247
-0.001991 0.000139 0.119334 -0.009298 -0.138990 0.665683 -0.062500 1 0 0 0 0 0 2 971222
-0.001991 0.000139 0.119334 -0.009295 -0.138999 0.665671 -0.062500 1 0 0 0 0 0 2 972221
-0.001991 0.000139 0.119334 -0.009291 -0.139011 0.665676 -0.062500 1 0 0 0 0 0 2 973251
-0.001991 0.000139 0.119334 -0.009306 -0.138998 0.665676 -0.062500 1 0 0 0 0 0 2 974220
-0.001991 0.000139 0.119334 -0.009293 -0.139011 0.665677 -0.062500 1 0 0 0 0 0 2 975247
-0.001991 0.000139 0.119334 -0.009286 -0.138993 0.665677 -0.062500 1 0 0 0 0 0 2 976236
-0.001991 0.000139 0.119334 -0.009302 -0.139008 0.665683 -0.062500 1 0 0 0 0 0 2 977245
-0.001991 0.000139 0.119334 -0.009296 -0.139001 0.665671 -0.062500 1 0 0 0 0 0 2 978244
-0.001991 0.000139 0.119334 -0.009291 -0.139012 0.665676 -0.062500 1 0 0 0 0 0 2 979237
-0.001991 0.000139 0.119334 -0.009306 -0.138999 0.665676 -0.062500 1 0 0 0 0 0 2 980244
-0.001991 0.000139 0.119334 -0.009285 -0.139003 0.665684 -0.062500 1 0 0 0 0 0 2 981235
-0.001991 0.000139 0.119334 -0.009293 -0.139001 0.665671 -0.062500 1 0 0 0 0 0 2 982229
-0.001991 0.000139 0.119334 -0.009307 -0.138997 0.665676 -0.062500 1 0 0 0 0 0 2 983244
-0.001991 0.000139 0.119334 -0.009293 -0.139011 0.665677 -0.062500 1 0 0 0 0 0 2 984234
-0.001991 0.000139 0.119334 -0.009286 -0.138993 0.665677 -0.062500 1 0 0 0 0 0 2 985235
-0.001991 0.000139 0.119334 -0.009302 -0.139008 0.665683 -0.062500 1 0 0 0 0 0 2 986244
-0.001991 0.000139 0.119334 -0.009296 -0.139001 0.665671 -0.062500 1 0 0 0 0 0 2 987234
-0.001991 0.000139 0.119334 -0.009291 -0.139012 0.665676 -0.062500 1 0 0 0 0 0 2 988244
-0.001991 0.000139 0.119334 -0.009306 -0.138999 0.665676 -0.062500 1 0 0 0 0 0 2 989234
-0.001991 0.000139 0.119334 -0.009285 -0.139003 0.665684 -0.062500 1 0 0 0 0 0 2 990243
-0.001991 0.000139 0.119334 -0.009293 -0.139001 0.665671 -0.062500 1 0 0 0 0 0 2 991234
-0.001991 0.000139 0.119334 -0.009307 -0.138997 0.665676 -0.062500 1 0 0 0 0 0 2 992244
-0.001991 0.000139 0.119334 -0.009293 -0.139011 0.665677 -0.062500 1 0 0 0 0 0 2 993246
-0.001991 0.000139 0.119334 -0.009286 -0.138993 0.665677 -0.062500 1 0 0 0 0 0 2 994250
-0.001991 0.000139 0.119334 -0.009302 -0.139008 0.665683 -0.062500 1 0 0 0 0 0 2 995251
-0.001991 0.000139 0.119334 -0.009296 -0.139001 0.665671 -0.062500 1 0 0 0 0 0 2 996241
-0.001991 0.000139 0.119334 -0.009291 -0.139012 0.665676 -0.062500 1 0 0 0 0 0 2 997255
-0.001991 0.000139 0.119334 -0.009306 -0.138999 0.665676 -0.062500 1 0 0 0 0 0 2 998234
-0.001991 0.000139 0.119334 -0.009285 -0.139003 0.665684 -0.062500 1 0 0 0 0 0 2 999256
-0.001991 0.000139 0.119334 -0.009293 -0.139000 0.665671 -0.062500 1 0 0 0 0 0 3 250
-0.001991 0.000139 0.119334 -0.009306 -0.138997 0.665676 -0.062500 1 0 0 0 0 0 3 1251
-0.001991 0.000139 0.119334 -0.009293 -0.139011 0.665677 -0.062500 1 0 0 0 0 0 3 2249
-0.001991 0.000139 0.119334 -0.009286 -0.138992 0.665677 -0.062500 1 0 0 0 0 0 3 3250
-0.001991 0.000139 0.119334 -0.009302 -0.139008 0.665683 -0.062500 1 0 0 0 0 0 3 4247
-0.001991 0.000139 0.119334 -0.009295 -0.139001 0.665671 -0.062500 1 0 0 0 0 0 3 5248
-0.001991 0.000139 0.119334 -0.009291 -0.139012 0.665676 -0.062500 1 0 0 0 0 0 3 6250
-0.001991 0.000139 0.119334 -0.009306 -0.138999 0.665676 -0.062500 1 0 0 0 0 0 3 7218
-0.001991 0.000139 0.119334 -0.009285 -0.139003 0.665684 -0.062500 1 0 0 0 0 0 3 8255
-0.001991 0.000139 0.119334 -0.009293 -0.139000 0.665671 -0.062500 1 0 0 0 0 0 3 9246
-0.001991 0.000139 0.119334 -0.009303 -0.139009 0.665683 -0.062500 1 0 0 0 0 0 3 10252
-0.001991 0.000139 0.119334 -0.009296 -0.139001 0.665671 -0.062500 1 0 0 0 0 0 3 11245
-0.001991 0.000139 0.119334 -0.009295 -0.139000 0.665669 -0.062500 1 0 0 0 0 0 3 12248
-0.001991 0.000139 0.119334 -0.009295 -0.139000 0.665689 -0.062500 1 0 0 0 0 0 3 13252
-0.001991 0.000139 0.119334 -0.009295 -0.139000 0.665672 -0.062500 1 0 0 0 0 0 3 14244
-0.001991 0.000139 0.119334 -0.009291 -0.139012 0.665676 -0.062500 1 0 0 0 0 0 3 15250
-0.001991 0.000139 0.119334 -0.009306 -0.138999 0.665676 -0.062500 1 0 0 0 0 0 3 16254
-0.001991 0.000139 0.119334 -0.009285 -0.139003 0.665684 -0.062500 1 0 0 0 0 0 3 17250
-0.001991 0.000139 0.119334 -0.009293 -0.139000 0.665671 -0.062500 1 0 0 0 0 0 3 18248
-0.001991 0.000139 0.119334 -0.009303 -0.139009 0.665683 -0.062500 1 0 0 0 0 0 3 19250
-0.001991 0.000139 0.119334 -0.009296 -0.139001 0.665671 -0.062500 1 0 0 0 0 0 3 20247
-0.001991 0.000139 0.119334 -0.009295 -0.139000 0.665669 -0.062500 1 0 0 0 0 0 3 21248
-0.001991 0.000139 0.119334 -0.009295 -0.139000 0.665689 -0.062500 1 0 0 0 0 0 3 22220
-0.001991 0.000139 0.119334 -0.009295 -0.139000 0.665672 -0.062500 1 0 0 0 0 0 3 23241
-0.001991 0.000139 0.119334 -0.009291 -0.139012 0.665676 -0.062500 1 0 0 0 0 0 3 24250
-0.001991 0.000139 0.119334 -0.009306 -0.138999 0.665676 -0.062500 1 0 0 0 0 0 3 25250
-0.001991 0.000139 0.119334 -0.009284 -0.139003 0.665684 -0.062500 1 0 0 0 0 0 3 26250
-0.001991 0.000139 0.119334 -0.009293 -0.139000 0.665671 -0.062500 1 0 0 0 0 0 3 27252
-0.001991 0.000139 0.119334 -0.009303 -0.139009 0.665683 -0.062500 1 0 0 0 0 0 3 28249
-0.001991 0.000139 0.119334 -0.009296 -0.139001 0.665671 -0.062500 1 0 0 0 0 0 3 29249
-0.001991 0.000139 0.119334 -0.009295 -0.139000 0.665669 -0.062500 1 0 0 0 0 0 3 30250
-0.001991 0.000139 0.119334 -0.009295 -0.139000 0.665689 -0.062500 1 0 0 0 0 0 3 31251
-0.001991 0.000139 0.119334 -0.009295 -0.139000 0.665672 -0.062500 1 0 0 0 0 0 3 32251
-0.001991 0.000139 0.119334 -0.009291 -0.139011 0.665676 -0.062500 1 0 0 0 0 0 3 33235
-0.001991 0.000139 0.119334 -0.009306 -0.138999 0.665676 -0.062500 1 0 0 0 0 0 3 34246
-0.001991 0.000139 0.119334 -0.009284 -0.139003 0.665684 -0.062500 1 0 0 0 0 0 3 35308
-0.001991 0.000139 0.119334 -0.009293 -0.139000 0.665671 -0.062500 1 0 0 0 0 0 3 36317
-0.001991 0.000139 0.119334 -0.009303 -0.139009 0.665683 -0.062500 1 0 0 0 0 0 3 37320
-0.001991 0.000139 0.119334 -0.009296 -0.139001 0.665671 -0.062500 1 0 0 0 0 0 3 38317
-0.001991 0.000139 0.119334 -0.009291 -0.139012 0.665676 -0.062500 1 0 0 0 0 0 3 39327
-0.001991 0.000139 0.119334 -0.009298 -0.138990 0.665683 -0.062500 1 0 0 0 0 0 3 40294
-0.001991 0.000139 0.119334 -0.009295 -0.138999 0.665671 -0.062500 1 0 0 0 0 0 3 41319
-0.001991 0.000139 0.119334 -0.009291 -0.139011 0.665676 -0.062500 1 0 0 0 0 0 3 42318
-0.001991 0.000139 0.119334 -0.009306 -0.138998 0.665676 -0.062500 1 0 0 0 0 0 3 43321
-0.001991 0.000139 0.119334 -0.009293 -0.139012 0.665677 -0.062500 1 0 0 0 0 0 3 44320
-0.001991 0.000139 0.119334 -0.009286 -0.138993 0.665677 -0.062500 1 0 0 0 0 0 3 45317
-0.001991 0.000139 0.119334 -0.009302 -0.139008 0.665683 -0.062500 1 0 0 0 0 0 3 46317
-0.001991 0.000139 0.119334 -0.009295 -0.139001 0.665671 -0.062500 1 0 0 0 0 0 3 47302
-0.001991 0.000139 0.119334 -0.009291 -0.139012 0.665676 -0.062500 1 0 0 0 0 0 3 48316
-0.001991 0.000139 0.119334 -0.009298 -0.138990 0.665683 -0.062500 1 0 0 0 0 0 3 49315
-0.001991 0.000139 0.119334 -0.009295 -0.138999 0.665671 -0.062500 1 0 0 0 0 0 3 50300
-0.001991 0.000139 0.119334 -0.009291 -0.139011 0.665676 -0.062500 1 0 0 0 0 0 3 51320
-0.001991 0.000139 0.119334 -0.009306 -0.138998 0.665676 -0.062500 1 0 0 0 0 0 3 52302
-0.001991 0.000139 0.119334 -0.009293 -0.139011 0.665677 -0.062500 1 0 0 0 0 0 3 53316
-0.001991 0.000139 0.119334 -0.009286 -0.138993 0.665677 -0.062500 1 0 0 0 0 0 3 54300
-0.001991 0.000139 0.119334 -0.009302 -0.139008 0.665683 -0.062500 1 0 0 0 0 0 3 55315
-0.001991 0.000139 0.119334 -0.009295 -0.139001 0.665671 -0.062500 1 0 0 0 0 0 3 56297
-0.001991 0.000139 0.119334 -0.009291 -0.139012 0.665676 -0.062500 1 0 0 0 0 0 3 57314
-0.001991 0.000139 0.119334 -0.009306 -0.138999 0.665676 -0.062500 1 0 0 0 0 0 3 58298
-0.001991 0.000139 0.119334 -0.009285 -0.139003 0.665684 -0.062500 1 0 0 0 0 0 3 59312
-0.001991 0.000139 0.119334 -0.009293 -0.139001 0.665671 -0.062500 1 0 0 0 0 0 3 60298
-0.001991 0.000139 0.119334 -0.009306 -0.138997 0.665676 -0.062500 1 0 0 0 0 0 3 61314
-0.001991 0.000139 0.119334 -0.009293 -0.139011 0.665677 -0.062500 1 0 0 0 0 0 3 62298
-0.001991 0.000139 0.119334 -0.009286 -0.138993 0.665677 -0.062500 1 0 0 0 0 0 3 63278
-0.001991 0.000139 0.119334 -0.009302 -0.139008 0.665683 -0.062500 1 0 0 0 0 0 3 64232
-0.001991 0.000139 0.119334 -0.009295 -0.139001 0.665671 -0.062500 1 0 0 0 0 0 3 65240
-0.001991 0.000139 0.119334 -0.009291 -0.139012 0.665676 -0.062500 1 0 0 0 0 0 3 66241
-0.001991 0.000139 0.119334 -0.009306 -0.138999 0.665676 -0.062500 1 0 0 0 0 0 3 67241
-0.001991 0.000139 0.119334 -0.009284 -0.139003 0.665684 -0.062500 1 0 0 0 0 0 3 68231
-0.001991 0.000139 0.119334 -0.009293 -0.139001 0.665671 -0.062500 1 0 0 0 0 0 3 69241
-0.001991 0.000139 0.119334 -0.009306 -0.138997 0.665676 -0.062500 1 0 0 0 0 0 3 70232
-0.001991 0.000139 0.119334 -0.009293 -0.139011 0.665677 -0.062500 1 0 0 0 0 0 3 71242
-0.001991 0.000139 0.119334 -0.009286 -0.138993 0.665677 -0.062500 1 0 0 0 0 0 3 72232
-0.001991 0.000139 0.119334 -0.009302 -0.139008 0.665683 -0.062500 1 0 0 0 0 0 3 73241
-0.001991 0.000139 0.119334 -0.009295 -0.139001 0.665671 -0.062500 1 0 0 0 0 0 3 74242
-0.001991 0.000139 0.119334 -0.009291 -0.139012 0.665676 -0.062500 1 0 0 0 0 0 3 75233
-0.001991 0.000139 0.119334 -0.009306 -0.138999 0.665676 -0.062500 1 0 0 0 0 0 3 76241
-0.001991 0.000139 0.119334 -0.009284 -0.139003 0.665684 -0.062500 1 0 0 0 0 0 3 77240
-0.001991 0.000139 0.119334 -0.009293 -0.139000 0.665671 -0.062500 1 0 0 0 0 0 3 78259
-0.001991 0.000139 0.119334 -0.009306 -0.138997 0.665676 -0.062500 1 0 0 0 0 0 3 79246
-0.001991 0.000139 0.119334 -0.009293 -0.139011 0.665677 -0.062500 1 0 0 0 0 0 3 80235
-0.001991 0.000139 0.119334 -0.009295 -0.139001 0.665670 -0.062500 1 0 0 0 0 0 3 81223
-0.001991 0.000139 0.119334 -0.009295 -0.139000 0.665689 -0.062500 1 0 0 0 0 0 3 82247
-0.001991 0.000139 0.119334 -0.009295 -0.139000 0.665672 -0.062500 1 0 0 0 0 0 3 83250
-0.001991 0.000139 0.119334 -0.009291 -0.139012 0.665676 -0.062500 1 0 0 0 0 0 3 84246
-0.001991 0.000139 0.119334 -0.009306 -0.138999 0.665676 -0.062500 1 0 0 0 0 0 3 85250
-0.001991 0.000139 0.119334 -0.009284 -0.139003 0.665684 -0.062500 1 0 0 0 0 0 3 86247
-0.001991 0.000139 0.119334 -0.009293 -0.139000 0.665671 -0.062500 1 0 0 0 0 0 3 87237
-0.001991 0.000139 0.119334 -0.009303 -0.139009 0.665683 -0.062500 1 0 0 0 0 0 3 88218
-0.001991 0.000139 0.119334 -0.009296 -0.139001 0.665671 -0.062500 1 0 0 0 0 0 3 89217
-0.001991 0.000139 0.119334 -0.009295 -0.139000 0.665669 -0.062500 1 0 0 0 0 0 3 90246
-0.001991 0.000139 0.119334 -0.009295 -0.139000 0.665689 -0.062500 1 0 0 0 0 0 3 91261
-0.001991 0.000139 0.119334 -0.009295 -0.139000 0.665672 -0.062500 1 0 0 0 0 0 3 92261
-0.001991 0.000139 0.119334 -0.009291 -0.139012 0.665676 -0.062500 1 0 0 0 0 0 3 93260
-0.001991 0.000139 0.119334 -0.009306 -0.138999 0.665676 -0.062500 1 0 0 0 0 0 3 94256
-0.001991 0.000139 0.119334 -0.009284 -0.139003 0.665684 -0.062500 1 0 0 0 0 0 3 95241
-0.001991 0.000139 0.119334 -0.009293 -0.139000 0.665671 -0.062500 1 0 0 0 0 0 3 96238
-0.001991 0.000139 0.119334 -0.009303 -0.139009 0.665683 -0.062500 1 0 0 0 0 0 3 97264
-0.001991 0.000139 0.119334 -0.009296 -0.139001 0.665671 -0.062500 1 0 0 0 0 0 3 98259
-0.001991 0.000139 0.119334 -0.009295 -0.139000 0.665669 -0.062500 1 0 0 0 0 0 3 99254
-0.001991 0.000139 0.119334 -0.009295 -0.139000 0.665689 -0.062500 1 0 0 0 0 0 3 100256
-0.001991 0.000139 0.119334 -0.009295 -0.139000 0.665672 -0.062500 1 0 0 0 0 0 3 101257
-0.001991 0.000139 0.119334 -0.009291 -0.139012 0.665676 -0.062500 1 0 0 0 0 0 3 102259
-0.001991 0.000139 0.119334 -0.009306 -0.138999 0.665676 -0.062500 1 0 0 0 0 0 3 103240
-0.001991 0.000139 0.119334 -0.009284 -0.139003 0.665684 -0.062500 1 0 0 0 0 0 3 104257
-0.001991 0.000139 0.119334 -0.009293 -0.139000 0.665671 -0.062500 1 0 0 0 0 0 3 105257
-0.001991 0.000139 0.119334 -0.009303 -0.139009 0.665683 -0.062500 1 0 0 0 0 0 3 106259
-0.001991 0.000139 0.119334 -0.009296 -0.139001 0.665671 -0.062500 1 0 0 0 0 0 3 107260
-0.001991 0.000139 0.119334 -0.009295 -0.139000 0.665669 -0.062500 1 0 0 0 0 0 3 108260
-0.001991 0.000139 0.119334 -0.009295 -0.139000 0.665689 -0.062500 1 0 0 0 0 0 3 109256
-0.001991 0.000139 0.119334 -0.009295 -0.139000 0.665672 -0.062500 1 0 0 0 0 0 3 110258
-0.001991 0.000139 0.119334 -0.009291 -0.139011 0.665676 -0.062500 1 0 0 0 0 0 3 111239
-0.001991 0.000139 0.119334 -0.009306 -0.138999 0.665676 -0.062500 1 0 0 0 0 0 3 112258
-0.001991 0.000139 0.119334 -0.009293 -0.139012 0.665677 -0.062500 1 0 0 0 0 0 3 113256
-0.001991 0.000139 0.119334 -0.009286 -0.138993 0.665677 -0.062500 1 0 0 0 0 0 3 114256
-0.001991 0.000139 0.119334 -0.009302 -0.139008 0.665683 -0.062500 1 0 0 0 0 0 3 115257
-0.001991 0.000139 0.119334 -0.009295 -0.139001 0.665671 -0.062500 1 0 0 0 0 0 3 116255
-0.001991 0.000139 0.119334 -0.009291 -0.139012 0.665676 -0.062500 1 0 0 0 0 0 3 117239
-0.001991 0.000139 0.119334 -0.009298 -0.138990 0.665683 -0.062500 1 0 0 0 0 0 3 118249
-0.001991 0.000139 0.119334 -0.009295 -0.138999 0.665671 -0.062500 1 0 0 0 0 0 3 119321
-0.001991 0.000139 0.119334 -0.009291 -0.139011 0.665676 -0.062500 1 0 0 0 0 0 3 120301
-0.001991 0.000139 0.119334 -0.009306 -0.138998 0.665676 -0.062500 1 0 0 0 0 0 3 121313
-0.001991 0.000139 0.119334 -0.009293 -0.139012 0.665677 -0.062500 1 0 0 0 0 0 3 122318
-0.001991 0.000139 0.119334 -0.009286 -0.138993 0.665677 -0.062500 1 0 0 0 0 0 3 123325
-0.001991 0.000139 0.119334 -0.009302 -0.139008 0.665683 -0.062500 1 0 0 0 0 0 3 124316
-0.001991 0.000139 0.119334 -0.009295 -0.139001 0.665671 -0.062500 1 0 0 0 0 0 3 125315
-0.001991 0.000139 0.119334 -0.009291 -0.139012 0.665676 -0.062500 1 0 0 0 0 0 3 126315
-0.001991 0.000139 0.119334 -0.009306 -0.138999 0.665676 -0.062500 1 0 0 0 0 0 3 127317
-0.001991 0.000139 0.119334 -0.009288 -0.138991 0.665677 -0.062500 1 0 0 0 0 0 3 128315
-0.001991 0.000139 0.119334 -0.009290 -0.139011 0.665677 -0.062500 1 0 0 0 0 0 3 129315
-0.001991 0.000139 0.119334 -0.009306 -0.138998 0.665676 -0.062500 1 0 0 0 0 0 3 130325
-0.001991 0.000139 0.119334 -0.009293 -0.139011 0.665677 -0.062500 1 0 0 0 0 0 3 131301
-0.002003 0.000125 0.119324 0.168410 0.051426 0.815838 -0.062500 1 0 0 0 0 0 3 132311
-0.002010 0.000119 0.119320 0.109863 -0.012570 0.742346 -0.062500 1 0 0 0 0 0 3 133314
-0.002013 0.000115 0.119319 0.065199 -0.060443 0.704348 -0.062500 1 0 0 0 0 0 3 134296
-0.002015 0.000114 0.119318 0.041110 -0.085953 0.689931 -0.062500 1 0 0 0 0 0 3 135279
-0.002016 0.000113 0.119318 0.028802 -0.098862 0.684812 -0.062500 1 0 0 0 0 0 3 136230
-0.002016 0.000112 0.119318 0.022594 -0.105339 0.683041 -0.062500 1 0 0 0 0 0 3 137239
-0.002016 0.000112 0.119318 0.019466 -0.108571 0.682412 -0.062500 1 0 0 0 0 0 3 138229
-0.002016 0.000112 0.119318 0.017902 -0.110198 0.682194 -0.062500 1 0 0 0 0 0 3 139238
-0.002016 0.000112 0.119318 0.017122 -0.111002 0.682113 -0.062500 1 0 0 0 0 0 3 140229
-0.002016 0.000112 0.119318 0.016733 -0.111409 0.682097 -0.062500 1 0 0 0 0 0 3 141239
-0.002016 0.000112 0.119318 0.016527 -0.111611 0.682099 -0.062500 1 0 0 0 0 0 3 142229
-0.002016 0.000112 0.119318 0.016433 -0.111708 0.682091 -0.062500 1 0 0 0 0 0 3 143238
-0.002016 0.000112 0.119318 0.016390 -0.111768 0.682083 -0.062500 1 0 0 0 0 0 3 144238
-0.002016 0.000112 0.119318 0.016369 -0.111778 0.682081 -0.062500 1 0 0 0 0 0 3 145229
-0.002016 0.000112 0.119318 0.016351 -0.111794 0.682087 -0.062500 1 0 0 0 0 0 3 146238
-0.002016 0.000112 0.119318 0.016342 -0.111804 0.682081 -0.062500 1 0 0 0 0 0 3 147229
-0.002016 0.000112 0.119318 0.016341 -0.111804 0.682080 -0.062500 1 0 0 0 0 0 3 148238
-0.002016 0.000112 0.119318 0.016333 -0.111813 0.682093 -0.062500 1 0 0 0 0 0 3 149238
-0.002016 0.000112 0.119318 0.016340 -0.111805 0.682082 -0.062500 1 0 0 0 0 0 3 150229
-0.002016 0.000112 0.119318 0.016345 -0.111816 0.682087 -0.062500 1 0 0 0 0 0 3 151230
-0.002016 0.000112 0.119318 0.016322 -0.111811 0.682080 -0.062500 1 0 0 0 0 0 3 152237
-0.002016 0.000112 0.119318 0.016342 -0.111817 0.682087 -0.062500 1 0 0 0 0 0 3 153227
-0.002016 0.000112 0.119318 0.016341 -0.111806 0.682081 -0.062500 1 0 0 0 0 0 3 154247
-0.002016 0.000112 0.119318 0.016333 -0.111813 0.682093 -0.062500 1 0 0 0 0 0 3 155229
-0.002016 0.000112 0.119318 0.016332 -0.111814 0.682075 -0.062500 1 0 0 0 0 0 3 156237
-0.002016 0.000112 0.119318 0.016340 -0.111805 0.682079 -0.062500 1 0 0 0 0 0 3 157247
-0.002016 0.000112 0.119318 0.016332 -0.111813 0.682093 -0.062500 1 0 0 0 0 0 3 158236
-0.002016 0.000112 0.119318 0.016340 -0.111805 0.682081 -0.062500 1 0 0 0 0 0 3 159251
-0.002016 0.000112 0.119318 0.016345 -0.111816 0.682087 -0.062500 1 0 0 0 0 0 3 160245
-0.002016 0.000112 0.119318 0.016322 -0.111811 0.682080 -0.062500 1 0 0 0 0 0 3 161244
-0.002016 0.000112 0.119318 0.016342 -0.111817 0.682087 -0.062500 1 0 0 0 0 0 3 162232
-0.002016 0.000112 0.119318 0.016341 -0.111806 0.682081 -0.062500 1 0 0 0 0 0 3 163242
-0.002016 0.000112 0.119318 0.016333 -0.111813 0.682093 -0.062500 1 0 0 0 0 0 3 164245
-0.002016 0.000112 0.119318 0.016340 -0.111805 0.682082 -0.062500 1 0 0 0 0 0 3 165237
-0.002016 0.000112 0.119318 0.016333 -0.111813 0.682073 -0.062500 1 0 0 0 0 0 3 166244
-0.002016 0.000112 0.119318 0.016332 -0.111814 0.682092 -0.062500 1 0 0 0 0 0 3 167248
-0.002016 0.000112 0.119318 0.016340 -0.111805 0.682081 -0.062500 1 0 0 0 0 0 3 168241
-0.002016 0.000112 0.119318 0.016345 -0.111816 0.682087 -0.062500 1 0 0 0 0 0 3 169249
-0.002016 0.000112 0.119318 0.016330 -0.111803 0.682087 -0.062500 1 0 0 0 0 0 3 170238
-0.002016 0.000112 0.119318 0.016335 -0.111824 0.682081 -0.062500 1 0 0 0 0 0 3 171244
-0.002016 0.000112 0.119318 0.016341 -0.111807 0.682080 -0.062500 1 0 0 0 0 0 3 172246
-0.002016 0.000112 0.119318 0.016333 -0.111813 0.682093 -0.062500 1 0 0 0 0 0 3 173237
-0.002016 0.000112 0.119318 0.016340 -0.111805 0.682082 -0.062500 1 0 0 0 0 0 3 174244
-0.002016 0.000112 0.119318 0.016341 -0.111804 0.682080 -0.062500 1 0 0 0 0 0 3 175216
-0.002016 0.000112 0.119318 0.016325 -0.111821 0.682086 -0.062500 1 0 0 0 0 0 3 176245
-0.002016 0.000112 0.119318 0.016339 -0.111806 0.682081 -0.062500 1 0 0 0 0 0 3 177244
-0.002016 0.000112 0.119318 0.016344 -0.111816 0.682087 -0.062500 1 0 0 0 0 0 3 178246
-0.002016 0.000112 0.119318 0.016330 -0.111803 0.682087 -0.062500 1 0 0 0 0 0 3 179246
-0.002016 0.000112 0.119318 0.016343 -0.111815 0.682088 -0.062500 1 0 0 0 0 0 3 180244
-0.002016 0.000112 0.119318 0.016334 -0.111814 0.682074 -0.062500 1 0 0 0 0 0 3 181243
-0.002016 0.000112 0.119318 0.016332 -0.111814 0.682092 -0.062500 1 0 0 0 0 0 3 182244
-0.002016 0.000112 0.119318 0.016340 -0.111805 0.682081 -0.062500 1 0 0 0 0 0 3 183248
-0.002016 0.000112 0.119318 0.016345 -0.111816 0.682087 -0.062500 1 0 0 0 0 0 3 184241
-0.002016 0.000112 0.119318 0.016322 -0.111812 0.682080 -0.062500 1 0 0 0 0 0 3 185244
-0.002016 0.000112 0.119318 0.016339 -0.111805 0.682080 -0.062500 1 0 0 0 0 0 3 186245
-0.002016 0.000112 0.119318 0.016344 -0.111816 0.682087 -0.062500 1 0 0 0 0 0 3 187245
-0.002016 0.000112 0.119318 0.016330 -0.111803 0.682087 -0.062500 1 0 0 0 0 0 3 188237
-0.002016 0.000112 0.119318 0.016343 -0.111815 0.682088 -0.062500 1 0 0 0 0 0 3 189245
-0.002016 0.000112 0.119318 0.016333 -0.111814 0.682074 -0.062500 1 0 0 0 0 0 3 190215
-0.002016 0.000112 0.119318 0.016332 -0.111814 0.682092 -0.062500 1 0 0 0 0 0 3 191215
-0.002016 0.000112 0.119318 0.016340 -0.111806 0.682081 -0.062500 1 0 0 0 0 0 3 192215
-0.002016 0.000112 0.119318 0.016345 -0.111816 0.682087 -0.062500 1 0 0 0 0 0 3 193241
-0.002016 0.000112 0.119318 0.016330 -0.111803 0.682087 -0.062500 1 0 0 0 0 0 3 194234
-0.002016 0.000112 0.119318 0.016332 -0.111813 0.682074 -0.062500 1 0 0 0 0 0 3 195241
-0.002016 0.000112 0.119318 0.016344 -0.111817 0.682086 -0.062500 1 0 0 0 0 0 3 196245
-0.002016 0.000112 0.119318 0.016329 -0.111803 0.682087 -0.062500 1 0 0 0 0 0 3 197214
-0.002016 0.000112 0.119318 0.016343 -0.111816 0.682088 -0.062500 1 0 0 0 0 0 3 198243
-0.002016 0.000112 0.119318 0.016342 -0.111805 0.682081 -0.062500 1 0 0 0 0 0 3 199247
-0.002016 0.000112 0.119318 0.016325 -0.111822 0.682086 -0.062500 1 0 0 0 0 0 3 200237
-0.002016 0.000112 0.119318 0.016339 -0.111806 0.682081 -0.062500 1 0 0 0 0 0 3 201243
-0.002016 0.000112 0.119318 0.016344 -0.111816 0.682087 -0.062500 1 0 0 0 0 0 3 202244
-0.002016 0.000112 0.119318 0.016330 -0.111803 0.682087 -0.062500 1 0 0 0 0 0 3 203246
-0.002016 0.000112 0.119318 0.016340 -0.111804 0.682081 -0.062500 1 0 0 0 0 0 3 204244
-0.002016 0.000112 0.119318 0.016336 -0.111824 0.682080 -0.062500 1 0 0 0 0 0 3 205236
-0.002016 0.000112 0.119318 0.016329 -0.111804 0.682086 -0.062500 1 0 0 0 0 0 3 206229
-0.002016 0.000112 0.119318 0.016343 -0.111816 0.682087 -0.062500 1 0 0 0 0 0 3 207237
-0.002016 0.000112 0.119318 0.016342 -0.111805 0.682081 -0.062500 1 0 0 0 0 0 3 208227
-0.002016 0.000112 0.119318 0.016333 -0.111813 0.682093 -0.062500 1 0 0 0 0 0 3 209236
-0.002016 0.000112 0.119318 0.016332 -0.111814 0.682075 -0.062500 1 0 0 0 0 0 3 210228
-0.002016 0.000112 0.119318 0.016344 -0.111817 0.682086 -0.062500 1 0 0 0 0 0 3 211237
-0.002016 0.000112 0.119318 0.016330 -0.111803 0.682087 -0.062500 1 0 0 0 0 0 3 212227
-0.002016 0.000112 0.119318 0.016343 -0.111816 0.682088 -0.062500 1 0 0 0 0 0 3 213237
-0.002016 0.000112 0.119318 0.016342 -0.111806 0.682081 -0.062500 1 0 0 0 0 0 3 214227
-0.002016 0.000112 0.119318 0.016321 -0.111810 0.682080 -0.062500 1 0 0 0 0 0 3 215237
-0.002016 0.000112 0.119318 0.016342 -0.111816 0.682087 -0.062500 1 0 0 0 0 0 3 216236
-0.002016 0.000112 0.119318 0.016341 -0.111806 0.682081 -0.062500 1 0 0 0 0 0 3 217227
-0.002016 0.000112 0.119318 0.016333 -0.111813 0.682093 -0.062500 1 0 0 0 0 0 3 218236
-0.002016 0.000112 0.119318 0.016332 -0.111814 0.682075 -0.062500 1 0 0 0 0 0 3 219228
-0.002016 0.000112 0.119318 0.016344 -0.111817 0.682086 -0.062500 1 0 0 0 0 0 3 220236
-0.002016 0.000112 0.119318 0.016330 -0.111803 0.682087 -0.062500 1 0 0 0 0 0 3 221226
-0.002016 0.000112 0.119318 0.016343 -0.111816 0.682088 -0.062500 1 0 0 0 0 0 3 222236
-0.002016 0.000112 0.119318 0.016342 -0.111806 0.682081 -0.062500 1 0 0 0 0 0 3 223286
-0.002016 0.000112 0.119318 0.016330 -0.111801 0.682087 -0.062500 1 0 0 0 0 0 3 224237
-0.002016 0.000112 0.119318 0.016335 -0.111824 0.682081 -0.062500 1 0 0 0 0 0 3 225232
-0.002016 0.000112 0.119318 0.016341 -0.111806 0.682080 -0.062500 1 0 0 0 0 0 3 226235
-0.002016 0.000112 0.119318 0.016333 -0.111813 0.682093 -0.062500 1 0 0 0 0 0 3 227242
-0.002016 0.000112 0.119318 0.016340 -0.111805 0.682082 -0.062500 1 0 0 0 0 0 3 228226
-0.002016 0.000112 0.119318 0.016345 -0.111816 0.682087 -0.062500 1 0 0 0 0 0 3 229242
-0.002016 0.000112 0.119318 0.016322 -0.111811 0.682080 -0.062500 1 0 0 0 0 0 3 230242
-0.002016 0.000112 0.119318 0.016342 -0.111817 0.682087 -0.062500 1 0 0 0 0 0 3 231243
-0.002016 0.000112 0.119318 0.016342 -0.111806 0.682081 -0.062500 1 0 0 0 0 0 3 232235
-0.002016 0.000112 0.119318 0.016333 -0.111813 0.682093 -0.062500 1 0 0 0 0 0 3 233215
-0.002016 0.000112 0.119318 0.016332 -0.111814 0.682075 -0.062500 1 0 0 0 0 0 3 234242
-0.002016 0.000112 0.119318 0.016340 -0.111805 0.682079 -0.062500 1 0 0 0 0 0 3 235244
-0.002016 0.000112 0.119318 0.016333 -0.111813 0.682093 -0.062500 1 0 0 0 0 0 3 236237
-0.002016 0.000112 0.119318 0.016340 -0.111805 0.682081 -0.062500 1 0 0 0 0 0 3 237249
-0.002016 0.000112 0.119318 0.016345 -0.111816 0.682087 -0.062500 1 0 0 0 0 0 3 238239
-0.002016 0.000112 0.119318 0.016322 -0.111811 0.682080 -0.062500 1 0 0 0 0 0 3 239229
-0.002035 0.000116 0.119328 0.278689 -0.173732 0.542940 -0.062500 1 0 0 0 0 0 3 240248
-0.002044 0.000118 0.119331 0.189576 -0.152934 0.611132 -0.062500 1 0 0 0 0 0 3 241245
-0.002049 0.000120 0.119332 0.123583 -0.137381 0.646320 -0.062500 1 0 0 0 0 0 3 242242
-0.002051 0.000120 0.119333 0.088685 -0.129072 0.659654 -0.062500 1 0 0 0 0 0 3 243243
-0.002052 0.000120 0.119333 0.071089 -0.124873 0.664377 -0.062500 1 0 0 0 0 0 3 244245
-0.002053 0.000121 0.119333 0.062323 -0.122755 0.666020 -0.062500 1 0 0 0 0 0 3 245241
-0.002053 0.000121 0.119333 0.057947 -0.121711 0.666587 -0.062500 1 0 0 0 0 0 3 246242
-0.002053 0.000121 0.119333 0.055769 -0.121182 0.666788 -0.062500 1 0 0 0 0 0 3 247214
-0.002054 0.000121 0.119333 0.054684 -0.120922 0.666865 -0.062500 1 0 0 0 0 0 3 248242
-0.002054 0.000121 0.119333 0.054130 -0.120790 0.666878 -0.062500 1 0 0 0 0 0 3 249242
-0.002054 0.000121 0.119333 0.053852 -0.120724 0.666892 -0.062500 1 0 0 0 0 0 3 250244
-0.002054 0.000121 0.119333 0.053715 -0.120680 0.666890 -0.062500 1 0 0 0 0 0 3 251213
-0.002054 0.000121 0.119333 0.053652 -0.120675 0.666888 -0.062500 1 0 0 0 0 0 3 252237
-0.002054 0.000121 0.119333 0.053625 -0.120670 0.666901 -0.062500 1 0 0 0 0 0 3 253237
-0.002054 0.000121 0.119333 0.053601 -0.120664 0.666895 -0.062500 1 0 0 0 0 0 3 254244
-0.002054 0.000121 0.119333 0.053596 -0.120652 0.666888 -0.062500 1 0 0 0 0 0 3 255244
-0.002054 0.000121 0.119333 0.053587 -0.120660 0.666900 -0.062500 1 0 0 0 0 0 3 256241
-0.002054 0.000121 0.119333 0.053583 -0.120649 0.666895 -0.062500 1 0 0 0 0 0 3 257240
-0.002072 0.000125 0.119343 0.316080 -0.182609 0.527884 -0.062500 1 0 0 0 0 0 3 258239
-0.002082 0.000127 0.119346 0.226891 -0.161806 0.596007 -0.062500 1 0 0 0 0 0 3 259241
-0.002086 0.000128 0.119348 0.160878 -0.146228 0.631151 -0.062500 1 0 0 0 0 0 3 260240
-0.002089 0.000129 0.119348 0.125945 -0.137919 0.644484 -0.062500 1 0 0 0 0 0 3 261241
-0.002077 0.000143 0.119359 -0.069159 -0.324053 0.498806 -0.062500 1 0 0 0 0 0 3 262213
-0.002071 0.000150 0.119363 -0.019580 -0.258056 0.574134 -0.062500 1 0 0 0 0 0 3 263243
-0.002068 0.000153 0.119364 0.020682 -0.209151 0.612743 -0.062500 1 0 0 0 0 0 3 264238
-0.002067 0.000155 0.119364 0.042595 -0.183089 0.627356 -0.062500 1 0 0 0 0 0 3 265227
-0.002066 0.000156 0.119365 0.053819 -0.169916 0.632535 -0.062500 1 0 0 0 0 0 3 266236
-0.002066 0.000156 0.119365 0.059507 -0.163302 0.634332 -0.062500 1 0 0 0 0 0 3 267242
-0.002065 0.000156 0.119365 0.062349 -0.160000 0.634964 -0.062500 1 0 0 0 0 0 3 268241
-0.002065 0.000157 0.119365 0.063779 -0.158341 0.635186 -0.062500 1 0 0 0 0 0 3 269241
-0.002065 0.000157 0.119365 0.064506 -0.157523 0.635253 -0.062500 1 0 0 0 0 0 3 270242
-0.002065 0.000157 0.119365 0.064857 -0.157107 0.635285 -0.062500 1 0 0 0 0 0 3 271244
-0.002065 0.000157 0.119365 0.065041 -0.156911 0.635285 -0.062500 1 0 0 0 0 0 3 272236
-0.002065 0.000157 0.119365 0.065130 -0.156804 0.635287 -0.062500 1 0 0 0 0 0 3 273241
-0.002065 0.000157 0.119365 0.065176 -0.156755 0.635301 -0.062500 1 0 0 0 0 0 3 274242
-0.002065 0.000157 0.119365 0.065200 -0.156714 0.635297 -0.062500 1 0 0 0 0 0 3 275243
-0.002065 0.000157 0.119365 0.065201 -0.156711 0.635296 -0.062500 1 0 0 0 0 0 3 276235
-0.002065 0.000157 0.119365 0.065220 -0.156706 0.635297 -0.062500 1 0 0 0 0 0 3 277227
-0.002065 0.000157 0.119365 0.065219 -0.156694 0.635290 -0.062500 1 0 0 0 0 0 3 305053
-0.002065 0.000157 0.119365 0.065210 -0.156702 0.635302 -0.062500 1 0 0 0 0 0 3 308588
-0.002065 0.000157 0.119365 0.065217 -0.156694 0.635291 -0.062500 1 0 0 0 0 0 3 311247
-0.002065 0.000157 0.119365 0.065230 -0.156696 0.635303 -0.062500 1 0 0 0 0 0 3 315053
-0.002065 0.000157 0.119365 0.065220 -0.156693 0.635291 -0.062500 1 0 0 0 0 0 3 317028
-0.002065 0.000157 0.119365 0.065222 -0.156705 0.635296 -0.062500 1 0 0 0 0 0 3 318221
-0.002065 0.000157 0.119365 0.065219 -0.156695 0.635290 -0.062500 1 0 0 0 0 0 3 319229
-0.002065 0.000157 0.119365 0.065218 -0.156693 0.635309 -0.062500 1 0 0 0 0 0 3 320217
-0.002065 0.000157 0.119365 0.065219 -0.156693 0.635292 -0.062500 1 0 0 0 0 0 3 321215
-0.002065 0.000157 0.119365 0.065219 -0.156693 0.635290 -0.062500 1 0 0 0 0 0 3 322214
-0.002065 0.000157 0.119365 0.065222 -0.156705 0.635296 -0.062500 1 0 0 0 0 0 3 323222
-0.002065 0.000157 0.119365 0.065219 -0.156694 0.635290 -0.062500 1 0 0 0 0 0 3 324212
-0.002065 0.000157 0.119365 0.065218 -0.156693 0.635309 -0.062500 1 0 0 0 0 0 3 325239
-0.002065 0.000157 0.119365 0.065218 -0.156693 0.635292 -0.062500 1 0 0 0 0 0 3 326212
-0.002065 0.000157 0.119365 0.065222 -0.156705 0.635296 -0.062500 1 0 0 0 0 0 3 327229
-0.002065 0.000157 0.119365 0.065219 -0.156694 0.635290 -0.062500 1 0 0 0 0 0 3 328237
-0.002065 0.000157 0.119365 0.065222 -0.156705 0.635296 -0.062500 1 0 0 0 0 0 3 329222
-0.002065 0.000157 0.119365 0.065227 -0.156686 0.635297 -0.062500 1 0 0 0 0 0 3 330240
-0.002065 0.000157 0.119365 0.065208 -0.156689 0.635296 -0.062500 1 0 0 0 0 0 3 331256
-0.002065 0.000157 0.119365 0.065221 -0.156704 0.635297 -0.062500 1 0 0 0 0 0 3 332247
-0.002065 0.000157 0.119365 0.065219 -0.156694 0.635290 -0.062500 1 0 0 0 0 0 3 333246
-0.002065 0.000157 0.119365 0.065230 -0.156696 0.635303 -0.062500 1 0 0 0 0 0 3 334246
-0.002065 0.000157 0.119365 0.065220 -0.156693 0.635291 -0.062500 1 0 0 0 0 0 3 335248
-0.002065 0.000157 0.119365 0.065210 -0.156702 0.635303 -0.062500 1 0 0 0 0 0 3 336248
-0.002065 0.000157 0.119365 0.065218 -0.156694 0.635291 -0.062500 1 0 0 0 0 0 3 337252
-0.002065 0.000157 0.119365 0.065222 -0.156705 0.635296 -0.062500 1 0 0 0 0 0 3 338248
-0.002065 0.000157 0.119365 0.065227 -0.156686 0.635297 -0.062500 1 0 0 0 0 0 3 339249
-0.002065 0.000157 0.119365 0.065220 -0.156692 0.635290 -0.062500 1 0 0 0 0 0 3 340249
-0.002065 0.000157 0.119365 0.065222 -0.156704 0.635296 -0.062500 1 0 0 0 0 0 3 341248
-0.002065 0.000157 0.119365 0.065207 -0.156691 0.635296 -0.062500 1 0 0 0 0 0 3 342248
-0.002065 0.000157 0.119365 0.065220 -0.156705 0.635297 -0.062500 1 0 0 0 0 0 3 343310
-0.002065 0.000157 0.119365 0.065227 -0.156686 0.635297 -0.062500 1 0 0 0 0 0 3 344307
-0.002065 0.000157 0.119365 0.065223 -0.156704 0.635297 -0.062500 1 0 0 0 0 0 3 345313
-0.002065 0.000157 0.119365 0.065219 -0.156694 0.635290 -0.062500 1 0 0 0 0 0 3 346307
-0.002065 0.000157 0.119365 0.065210 -0.156702 0.635302 -0.062500 1 0 0 0 0 0 3 347312
-0.002065 0.000157 0.119365 0.065217 -0.156694 0.635291 -0.062500 1 0 0 0 0 0 3 348310
-0.002065 0.000157 0.119365 0.065226 -0.156685 0.635296 -0.062500 1 0 0 0 0 0 3 349308
-0.002065 0.000157 0.119365 0.065223 -0.156703 0.635297 -0.062500 1 0 0 0 0 0 3 354702
-0.002065 0.000157 0.119365 0.065219 -0.156694 0.635290 -0.062500 1 0 0 0 0 0 3 355294
-0.002065 0.000157 0.119365 0.065222 -0.156705 0.635296 -0.062500 1 0 0 0 0 0 3 356302
-0.002065 0.000157 0.119365 0.065215 -0.156683 0.635303 -0.062500 1 0 0 0 0 0 3 357289
-0.002065 0.000157 0.119365 0.065222 -0.156703 0.635298 -0.062500 1 0 0 0 0 0 3 358302
-0.002065 0.000157 0.119365 0.065219 -0.156694 0.635290 -0.062500 1 0 0 0 0 0 3 359307
-0.002065 0.000157 0.119365 0.065222 -0.156705 0.635296 -0.062500 1 0 0 0 0 0 3 360294
-0.002065 0.000157 0.119365 0.065219 -0.156695 0.635290 -0.062500 1 0 0 0 0 0 3 361343
-0.002065 0.000157 0.119365 0.065218 -0.156693 0.635309 -0.062500 1 0 0 0 0 0 3 362301
-0.002065 0.000157 0.119365 0.065218 -0.156693 0.635292 -0.062500 1 0 0 0 0 0 3 363294
-0.002065 0.000157 0.119365 0.065218 -0.156693 0.635290 -0.062500 1 0 0 0 0 0 3 364303
-0.002065 0.000157 0.119365 0.065222 -0.156705 0.635296 -0.062500 1 0 0 0 0 0 3 367134
-0.002065 0.000157 0.119365 0.065227 -0.156686 0.635297 -0.062500 1 0 0 0 0 0 3 375212
-0.002065 0.000157 0.119365 0.065223 -0.156704 0.635297 -0.062500 1 0 0 0 0 0 3 376207
-0.002065 0.000157 0.119365 0.065207 -0.156691 0.635296 -0.062500 1 0 0 0 0 0 3 377223
-0.002065 0.000157 0.119365 0.065221 -0.156704 0.635297 -0.062500 1 0 0 0 0 0 3 378227
-0.002065 0.000157 0.119365 0.065219 -0.156695 0.635290 -0.062500 1 0 0 0 0 0 3 379243
-0.002070 0.000175 0.119354 0.138675 -0.408570 0.783710 -0.062500 1 0 0 0 0 0 3 380225
-0.002073 0.000184 0.119350 0.115170 -0.323998 0.711086 -0.062500 1 0 0 0 0 0 3 381221
-0.002075 0.000188 0.119349 0.096729 -0.260682 0.673526 -0.062500 1 0 0 0 0 0 3 382229
-0.002075 0.000190 0.119349 0.086590 -0.226918 0.659276 -0.062500 1 0 0 0 0 0 3 383271
-0.002076 0.000192 0.119349 0.081345 -0.209818 0.654210 -0.062500 1 0 0 0 0 0 3 384236
-0.002076 0.000192 0.119349 0.078672 -0.201257 0.652449 -0.062500 1 0 0 0 0 0 3 385223
-0.002076 0.000192 0.119348 0.077334 -0.196967 0.651827 -0.062500 1 0 0 0 0 0 3 386234
-0.002076 0.000193 0.119348 0.076647 -0.194822 0.651629 -0.062500 1 0 0 0 0 0 3 387226
-0.002076 0.000193 0.119348 0.076307 -0.193751 0.651557 -0.062500 1 0 0 0 0 0 3 388221
-0.002076 0.000193 0.119348 0.076141 -0.193211 0.651526 -0.062500 1 0 0 0 0 0 3 389231
-0.002076 0.000193 0.119348 0.076059 -0.192941 0.651521 -0.062500 1 0 0 0 0 0 3 390221
-0.002076 0.000193 0.119348 0.076020 -0.192811 0.651513 -0.062500 1 0 0 0 0 0 3 394716
-0.002076 0.000193 0.119348 0.075990 -0.192744 0.651504 -0.062500 1 0 0 0 0 0 3 395238
-0.002076 0.000193 0.119348 0.075968 -0.192715 0.651516 -0.062500 1 0 0 0 0 0 3 396239
-0.002076 0.000193 0.119348 0.075971 -0.192694 0.651517 -0.062500 1 0 0 0 0 0 3 397223
-0.002076 0.000193 0.119348 0.075971 -0.192692 0.651518 -0.062500 1 0 0 0 0 0 3 398229
-0.002076 0.000193 0.119348 0.075968 -0.192681 0.651511 -0.062500 1 0 0 0 0 0 3 399236
-0.002076 0.000193 0.119348 0.075968 -0.192680 0.651510 -0.062500 1 0 0 0 0 0 3 400248
-0.002081 0.000211 0.119338 0.149366 -0.444417 0.800043 -0.062500 1 0 0 0 0 0 3 401235
-0.002084 0.000220 0.119334 0.125904 -0.359907 0.727361 -0.062500 1 0 0 0 0 0 3 402253
-0.002085 0.000224 0.119333 0.107465 -0.296624 0.689774 -0.062500 1 0 0 0 0 0 3 403256
-0.002086 0.000226 0.119332 0.097331 -0.262876 0.675506 -0.062500 1 0 0 0 0 0 3 404251
-0.002086 0.000228 0.119332 0.092087 -0.245783 0.670450 -0.062500 1 0 0 0 0 0 3 405246
-0.002087 0.000228 0.119332 0.089427 -0.237229 0.668681 -0.062500 1 0 0 0 0 0 3 406248
-0.002087 0.000228 0.119332 0.088068 -0.232935 0.668069 -0.062500 1 0 0 0 0 0 3 407247
-0.002087 0.000229 0.119332 0.087399 -0.230785 0.667852 -0.062500 1 0 0 0 0 0 3 408229
-0.002087 0.000229 0.119332 0.087062 -0.229713 0.667777 -0.062500 1 0 0 0 0 0 3 409244
-0.002087 0.000229 0.119332 0.086888 -0.229182 0.667758 -0.062500 1 0 0 0 0 0 3 410246
-0.002087 0.000229 0.119332 0.086805 -0.228913 0.667755 -0.062500 1 0 0 0 0 0 3 411253
-0.002087 0.000229 0.119332 0.086751 -0.228769 0.667746 -0.062500 1 0 0 0 0 0 3 412250
-0.002087 0.000229 0.119332 0.086721 -0.228712 0.667745 -0.062500 1 0 0 0 0 0 3 413253
-0.002087 0.000229 0.119332 0.086723 -0.228689 0.667745 -0.062500 1 0 0 0 0 0 3 414248
-0.002087 0.000229 0.119332 0.086714 -0.228655 0.667744 -0.062500 1 0 0 0 0 0 3 415248
-0.002087 0.000229 0.119332 0.086713 -0.228652 0.667744 -0.062500 1 0 0 0 0 0 3 416248
-0.002087 0.000229 0.119332 0.086713 -0.228652 0.667744 -0.062500 1 0 0 0 0 0 3 417247
-0.002087 0.000229 0.119332 0.086713 -0.228652 0.667744 -0.062500 1 0 0 0 0 0 3 418247
-0.002087 0.000229 0.119332 0.086713 -0.228653 0.667744 -0.062500 1 0 0 0 0 0 3 419258
-0.002087 0.000229 0.119332 0.086710 -0.228641 0.667737 -0.062500 1 0 0 0 0 0 3 420248
-0.002087 0.000229 0.119332 0.086721 -0.228643 0.667750 -0.062500 1 0 0 0 0 0 3 421248
-0.002087 0.000229 0.119332 0.086711 -0.228640 0.667738 -0.062500 1 0 0 0 0 0 3 422246
-0.002087 0.000229 0.119332 0.086713 -0.228651 0.667743 -0.062500 1 0 0 0 0 0 3 423246
-0.002087 0.000229 0.119332 0.086701 -0.228650 0.667750 -0.062500 1 0 0 0 0 0 3 424259
-0.002087 0.000229 0.119332 0.086717 -0.228632 0.667745 -0.062500 1 0 0 0 0 0 3 425251
-0.002087 0.000229 0.119332 0.086714 -0.228650 0.667744 -0.062500 1 0 0 0 0 0 3 426249
-0.002087 0.000229 0.119332 0.086710 -0.228641 0.667737 -0.062500 1 0 0 0 0 0 3 427249
-0.002087 0.000229 0.119332 0.086713 -0.228651 0.667743 -0.062500 1 0 0 0 0 0 3 428245
-0.002087 0.000229 0.119332 0.086722 -0.228644 0.667751 -0.062500 1 0 0 0 0 0 3 429247
-0.002087 0.000229 0.119332 0.086699 -0.228637 0.667744 -0.062500 1 0 0 0 0 0 3 430247
-0.002087 0.000229 0.119332 0.086712 -0.228651 0.667744 -0.062500 1 0 0 0 0 0 3 431248
-0.002092 0.000247 0.119322 0.160062 -0.480241 0.816396 -0.062500 1 0 0 0 0 0 3 432249
-0.002095 0.000256 0.119318 0.136622 -0.395797 0.743658 -0.062500 1 0 0 0 0 0 3 433238
-0.002096 0.000260 0.119317 0.118196 -0.332550 0.706036 -0.062500 1 0 0 0 0 0 3 434486
-0.002097 0.000262 0.119316 0.108071 -0.298830 0.691757 -0.062500 1 0 0 0 0 0 3 435237
-0.002097 0.000263 0.119316 0.102826 -0.281735 0.686686 -0.062500 1 0 0 0 0 0 3 436248
-0.002097 0.000264 0.119316 0.100164 -0.273171 0.684924 -0.062500 1 0 0 0 0 0 3 437247
-0.002097 0.000264 0.119316 0.098807 -0.268889 0.684318 -0.062500 1 0 0 0 0 0 3 438250
-0.002097 0.000264 0.119316 0.098140 -0.266741 0.684100 -0.062500 1 0 0 0 0 0 3 439340
-0.002097 0.000265 0.119316 0.097802 -0.265670 0.684025 -0.062500 1 0 0 0 0 0 3 440328
-0.002097 0.000265 0.119316 0.097626 -0.265128 0.683999 -0.062500 1 0 0 0 0 0 3 441319
-0.002097 0.000265 0.119316 0.097534 -0.264866 0.683987 -0.062500 1 0 0 0 0 0 3 442318
-0.002097 0.000265 0.119316 0.097490 -0.264726 0.683992 -0.062500 1 0 0 0 0 0 3 443305
-0.002097 0.000265 0.119316 0.097469 -0.264660 0.683998 -0.062500 1 0 0 0 0 0 3 444322
-0.002097 0.000265 0.119316 0.097461 -0.264634 0.683986 -0.062500 1 0 0 0 0 0 3 445307
-0.002097 0.000265 0.119316 0.097454 -0.264610 0.683991 -0.062500 1 0 0 0 0 0 3 446290
-0.002097 0.000265 0.119316 0.097450 -0.264597 0.683985 -0.062500 1 0 0 0 0 0 3 447292
-0.002097 0.000265 0.119316 0.097453 -0.264607 0.683991 -0.062500 1 0 0 0 0 0 3 448301
-0.002103 0.000283 0.119305 0.170756 -0.516060 0.832769 -0.062500 1 0 0 0 0 0 3 449288
-0.002105 0.000292 0.119302 0.147340 -0.431685 0.759955 -0.062500 1 0 0 0 0 0 3 450288
-0.002107 0.000296 0.119300 0.128934 -0.368466 0.722303 -0.062500 1 0 0 0 0 0 3 451292
-0.002107 0.000298 0.119300 0.118800 -0.334747 0.708026 -0.062500 1 0 0 0 0 0 3 452301
-0.002108 0.000299 0.119300 0.113560 -0.317669 0.702955 -0.062500 1 0 0 0 0 0 3 453286
-0.002108 0.000300 0.119300 0.110887 -0.309107 0.701176 -0.062500 1 0 0 0 0 0 3 454455
-0.002108 0.000300 0.119300 0.109550 -0.304820 0.700566 -0.062500 1 0 0 0 0 0 3 455285
-0.002108 0.000300 0.119300 0.108876 -0.302680 0.700360 -0.062500 1 0 0 0 0 0 3 456301
-0.002108 0.000300 0.119300 0.108522 -0.301596 0.700285 -0.062500 1 0 0 0 0 0 3 457283
-0.002108 0.000300 0.119300 0.108359 -0.301067 0.700260 -0.062500 1 0 0 0 0 0 3 458299
-0.002108 0.000301 0.119300 0.108269 -0.300806 0.700248 -0.062500 1 0 0 0 0 0 3 459271
-0.002108 0.000301 0.119300 0.108237 -0.300670 0.700246 -0.062500 1 0 0 0 0 0 3 460228
-0.002108 0.000301 0.119300 0.108195 -0.300599 0.700244 -0.062500 1 0 0 0 0 0 3 461219
-0.002108 0.000301 0.119300 0.108204 -0.300567 0.700251 -0.062500 1 0 0 0 0 0 3 462228
-0.002108 0.000301 0.119300 0.108187 -0.300539 0.700245 -0.062500 1 0 0 0 0 0 3 463228
-0.002108 0.000301 0.119300 0.108186 -0.300537 0.700244 -0.062500 1 0 0 0 0 0 3 464218
-0.002108 0.000301 0.119300 0.108186 -0.300537 0.700244 -0.062500 1 0 0 0 0 0 3 465228
-0.002108 0.000301 0.119300 0.108186 -0.300537 0.700244 -0.062500 1 0 0 0 0 0 3 466220
-0.002108 0.000301 0.119300 0.108186 -0.300537 0.700244 -0.062500 1 0 0 0 0 0 3 468905
-0.002108 0.000301 0.119300 0.108186 -0.300538 0.700244 -0.062500 1 0 0 0 0 0 3 469236
-0.002108 0.000301 0.119300 0.108186 -0.300538 0.700244 -0.062500 1 0 0 0 0 0 3 470254
-0.002108 0.000301 0.119300 0.108186 -0.300539 0.700244 -0.062500 1 0 0 0 0 0 3 471233
-0.002108 0.000301 0.119300 0.108170 -0.300524 0.700243 -0.062500 1 0 0 0 0 0 3 472219
-0.002108 0.000301 0.119300 0.108192 -0.300528 0.700250 -0.062500 1 0 0 0 0 0 3 473230
-0.002108 0.000301 0.119300 0.108186 -0.300537 0.700245 -0.062500 1 0 0 0 0 0 3 474240
-0.002108 0.000301 0.119300 0.108186 -0.300538 0.700244 -0.062500 1 0 0 0 0 0 3 475232
-0.002108 0.000301 0.119300 0.108182 -0.300527 0.700237 -0.062500 1 0 0 0 0 0 3 476231
-0.002108 0.000301 0.119300 0.108194 -0.300528 0.700250 -0.062500 1 0 0 0 0 0 3 477223
-0.002108 0.000301 0.119300 0.108175 -0.300534 0.700251 -0.062500 1 0 0 0 0 0 3 478234
-0.002108 0.000301 0.119300 0.108185 -0.300538 0.700245 -0.062500 1 0 0 0 0 0 3 479239
-0.002108 0.000301 0.119300 0.108182 -0.300527 0.700237 -0.062500 1 0 0 0 0 0 3 480234
-0.002108 0.000301 0.119300 0.108185 -0.300537 0.700243 -0.062500 1 0 0 0 0 0 3 481233
-0.002108 0.000301 0.119300 0.108194 -0.300530 0.700250 -0.062500 1 0 0 0 0 0 3 482235
-0.002108 0.000301 0.119300 0.108187 -0.300538 0.700244 -0.062500 1 0 0 0 0 0 3 483236
-0.002108 0.000301 0.119300 0.108171 -0.300524 0.700243 -0.062500 1 0 0 0 0 0 3 484207
-0.002108 0.000301 0.119300 0.108184 -0.300537 0.700244 -0.062500 1 0 0 0 0 0 3 485228
-0.002108 0.000301 0.119300 0.108194 -0.300529 0.700251 -0.062500 1 0 0 0 0 0 3 486233
-0.002108 0.000301 0.119300 0.108187 -0.300537 0.700245 -0.062500 1 0 0 0 0 0 3 487234
-0.002108 0.000301 0.119300 0.108183 -0.300527 0.700237 -0.062500 1 0 0 0 0 0 3 488230
-0.002108 0.000301 0.119300 0.108173 -0.300534 0.700249 -0.062500 1 0 0 0 0 0 3 489239
-0.002108 0.000301 0.119300 0.108184 -0.300538 0.700244 -0.062500 1 0 0 0 0 0 3 490207
-0.002108 0.000301 0.119300 0.108194 -0.300530 0.700251 -0.062500 1 0 0 0 0 0 3 491236
-0.002108 0.000301 0.119300 0.108183 -0.300526 0.700238 -0.062500 1 0 0 0 0 0 3 492234
-0.002108 0.000301 0.119300 0.108186 -0.300537 0.700243 -0.062500 1 0 0 0 0 0 3 493233
-0.002108 0.000301 0.119300 0.108174 -0.300535 0.700250 -0.062500 1 0 0 0 0 0 3 494235
-0.002108 0.000301 0.119300 0.108184 -0.300538 0.700244 -0.062500 1 0 0 0 0 0 3 495236
-0.002108 0.000301 0.119300 0.108190 -0.300518 0.700244 -0.062500 1 0 0 0 0 0 3 496236
-0.002108 0.000301 0.119300 0.108186 -0.300536 0.700244 -0.062500 1 0 0 0 0 0 3 497234
-0.002108 0.000301 0.119300 0.108186 -0.300538 0.700244 -0.062500 1 0 0 0 0 0 3 498235
-0.002108 0.000301 0.119300 0.108186 -0.300539 0.700243 -0.062500 1 0 0 0 0 0 3 499236
-0.002108 0.000301 0.119300 0.108182 -0.300527 0.700257 -0.062500 1 0 0 0 0 0 3 500237
-0.002108 0.000301 0.119300 0.108182 -0.300526 0.700239 -0.062500 1 0 0 0 0 0 3 501240
-0.002108 0.000301 0.119300 0.108185 -0.300537 0.700243 -0.062500 1 0 0 0 0 0 3 502246
-0.002108 0.000301 0.119300 0.108186 -0.300538 0.700244 -0.062500 1 0 0 0 0 0 3 503236
-0.002108 0.000301 0.119300 0.108186 -0.300539 0.700244 -0.062500 1 0 0 0 0 0 3 504237
-0.002108 0.000301 0.119300 0.108191 -0.300518 0.700244 -0.062500 1 0 0 0 0 0 3 505235
-0.002108 0.000301 0.119300 0.108175 -0.300533 0.700250 -0.062500 1 0 0 0 0 0 3 506235
-0.002108 0.000301 0.119300 0.108184 -0.300538 0.700244 -0.062500 1 0 0 0 0 0 3 507236
-0.002108 0.000301 0.119300 0.108186 -0.300539 0.700244 -0.062500 1 0 0 0 0 0 3 508235
-0.002108 0.000301 0.119300 0.108182 -0.300527 0.700237 -0.062500 1 0 0 0 0 0 3 509237
-0.002108 0.000301 0.119300 0.108194 -0.300529 0.700250 -0.062500 1 0 0 0 0 0 3 510240
-0.002108 0.000301 0.119300 0.108175 -0.300534 0.700251 -0.062500 1 0 0 0 0 0 3 511245
-0.002108 0.000301 0.119300 0.108184 -0.300538 0.700245 -0.062500 1 0 0 0 0 0 3 512238
-0.002108 0.000301 0.119300 0.108182 -0.300527 0.700237 -0.062500 1 0 0 0 0 0 3 513233
-0.002108 0.000301 0.119300 0.108193 -0.300528 0.700250 -0.062500 1 0 0 0 0 0 3 514234
-0.002108 0.000301 0.119300 0.108187 -0.300537 0.700244 -0.062500 1 0 0 0 0 0 3 515206
-0.002108 0.000301 0.119300 0.108186 -0.300538 0.700244 -0.062500 1 0 0 0 0 0 3 516233
-0.002108 0.000301 0.119300 0.108171 -0.300524 0.700243 -0.062500 1 0 0 0 0 0 3 517222
-0.002108 0.000301 0.119300 0.108192 -0.300528 0.700250 -0.062500 1 0 0 0 0 0 3 518235
-0.002108 0.000301 0.119300 0.108187 -0.300537 0.700245 -0.062500 1 0 0 0 0 0 3 519332
-0.002108 0.000301 0.119300 0.108186 -0.300538 0.700244 -0.062500 1 0 0 0 0 0 3 520295
-0.002108 0.000301 0.119300 0.108183 -0.300527 0.700237 -0.062500 1 0 0 0 0 0 3 521307
-0.002108 0.000301 0.119300 0.108173 -0.300534 0.700249 -0.062500 1 0 0 0 0 0 3 522286
-0.002108 0.000301 0.119300 0.108192 -0.300529 0.700251 -0.062500 1 0 0 0 0 0 3 523307
-0.002108 0.000301 0.119300 0.108187 -0.300537 0.700245 -0.062500 1 0 0 0 0 0 3 524303
-0.002113 0.000318 0.119289 0.181443 -0.551853 0.849147 -0.062500 1 0 0 0 0 0 3 525312
-0.002116 0.000327 0.119285 0.158049 -0.467545 0.776277 -0.062500 1 0 0 0 0 0 3 526316
-0.002118 0.000332 0.119284 0.139647 -0.404371 0.738584 -0.062500 1 0 0 0 0 0 3 527314
-0.002118 0.000334 0.119284 0.129525 -0.370661 0.724294 -0.062500 1 0 0 0 0 0 3 528284
-0.002119 0.000335 0.119284 0.124300 -0.353592 0.719228 -0.062500 1 0 0 0 0 0 3 529310
-0.002119 0.000336 0.119284 0.121626 -0.345022 0.717459 -0.062500 1 0 0 0 0 0 3 530305
-0.002119 0.000336 0.119283 0.120279 -0.340733 0.716836 -0.062500 1 0 0 0 0 0 3 531304
-0.002119 0.000336 0.119283 0.119595 -0.338602 0.716620 -0.062500 1 0 0 0 0 0 3 532305
-0.002119 0.000336 0.119283 0.119252 -0.337522 0.716557 -0.062500 1 0 0 0 0 0 3 533289
-0.002119 0.000336 0.119283 0.119090 -0.336993 0.716533 -0.062500 1 0 0 0 0 0 3 535463
-0.002119 0.000336 0.119283 0.118996 -0.336722 0.716515 -0.062500 1 0 0 0 0 0 3 536309
-0.002119 0.000336 0.119283 0.118952 -0.336581 0.716518 -0.062500 1 0 0 0 0 0 3 537285
-0.002119 0.000336 0.119283 0.118944 -0.336518 0.716518 -0.062500 1 0 0 0 0 0 3 538299
-0.002119 0.000336 0.119283 0.118926 -0.336489 0.716511 -0.062500 1 0 0 0 0 0 3 539286
-0.002119 0.000336 0.119283 0.118917 -0.336465 0.716516 -0.062500 1 0 0 0 0 0 3 540558
-0.002119 0.000336 0.119283 0.118916 -0.336463 0.716517 -0.062500 1 0 0 0 0 0 3 541292
-0.002124 0.000354 0.119273 0.192130 -0.587653 0.865553 -0.062500 1 0 0 0 0 0 3 542305
-0.002127 0.000363 0.119269 0.168758 -0.503404 0.792601 -0.062500 1 0 0 0 0 0 3 543277
-0.002128 0.000368 0.119268 0.150368 -0.440265 0.754891 -0.062500 1 0 0 0 0 0 3 544716
-0.002129 0.000370 0.119267 0.140256 -0.406551 0.740585 -0.062500 1 0 0 0 0 0 3 545216
-0.002129 0.000371 0.119267 0.135014 -0.389493 0.735509 -0.062500 1 0 0 0 0 0 3 546227
-0.002129 0.000372 0.119267 0.132351 -0.380930 0.733729 -0.062500 1 0 0 0 0 0 3 547218
-0.002130 0.000372 0.119267 0.131004 -0.376643 0.733122 -0.062500 1 0 0 0 0 0 3 548227
-0.002130 0.000372 0.119267 0.130330 -0.374504 0.732914 -0.062500 1 0 0 0 0 0 3 549217
-0.002130 0.000372 0.119267 0.129980 -0.373432 0.732845 -0.062500 1 0 0 0 0 0 3 550225
-0.002130 0.000372 0.119267 0.129805 -0.372902 0.732807 -0.062500 1 0 0 0 0 0 3 551231
-0.002130 0.000372 0.119267 0.129722 -0.372633 0.732800 -0.062500 1 0 0 0 0 0 3 552216
-0.002130 0.000372 0.119267 0.129678 -0.372493 0.732804 -0.062500 1 0 0 0 0 0 3 553226
-0.002130 0.000372 0.119267 0.129667 -0.372419 0.732798 -0.062500 1 0 0 0 0 0 3 554216
-0.002130 0.000372 0.119267 0.129648 -0.372388 0.732790 -0.062500 1 0 0 0 0 0 3 555226
-0.002130 0.000372 0.119267 0.129643 -0.372375 0.732802 -0.062500 1 0 0 0 0 0 3 556216
-0.002130 0.000372 0.119267 0.129639 -0.372363 0.732796 -0.062500 1 0 0 0 0 0 3 557221
-0.002135 0.000390 0.119257 0.202807 -0.623415 0.881956 -0.062500 1 0 0 0 0 0 3 558231
-0.002125 0.000413 0.119264 0.001938 -0.729865 0.659083 -0.062500 1 0 0 0 0 0 3 559225
-0.002120 0.000424 0.119266 0.041874 -0.602624 0.694807 -0.062500 1 0 0 0 0 0 3 560232
-0.002117 0.000430 0.119267 0.076403 -0.521010 0.718390 -0.062500 1 0 0 0 0 0 3 561231
-0.002116 0.000433 0.119267 0.095281 -0.478410 0.727647 -0.062500 1 0 0 0 0 0 3 562242
-0.002115 0.000434 0.119267 0.104938 -0.456942 0.730970 -0.062500 1 0 0 0 0 0 3 563238
-0.002115 0.000435 0.119267 0.109811 -0.446201 0.732128 -0.062500 1 0 0 0 0 0 3 564235
-0.002115 0.000435 0.119267 0.112255 -0.440831 0.732527 -0.062500 1 0 0 0 0 0 3 565238
-0.002115 0.000435 0.119267 0.113494 -0.438139 0.732656 -0.062500 1 0 0 0 0 0 3 566229
-0.002115 0.000435 0.119267 0.114107 -0.436785 0.732714 -0.062500 1 0 0 0 0 0 3 567217
-0.002115 0.000435 0.119267 0.114417 -0.436118 0.732729 -0.062500 1 0 0 0 0 0 3 568234
-0.002115 0.000435 0.119267 0.114561 -0.435783 0.732732 -0.062500 1 0 0 0 0 0 3 569230
-0.002115 0.000435 0.119267 0.114645 -0.435624 0.732741 -0.062500 1 0 0 0 0 0 3 570231
-0.002115 0.000435 0.119267 0.114681 -0.435539 0.732735 -0.062500 1 0 0 0 0 0 3 571236
-0.002115 0.000435 0.119267 0.114692 -0.435494 0.732735 -0.062500 1 0 0 0 0 0 3 572231
-0.002102 0.000449 0.119278 -0.062900 -0.626219 0.583024 -0.062500 1 0 0 0 0 0 3 573240
-0.002096 0.000456 0.119282 -0.004537 -0.562013 0.656391 -0.062500 1 0 0 0 0 0 3 574231
-0.002092 0.000459 0.119283 0.040106 -0.514040 0.694267 -0.062500 1 0 0 0 0 0 3 575238
-0.002091 0.000461 0.119283 0.064244 -0.488509 0.708593 -0.062500 1 0 0 0 0 0 3 576233
-0.002090 0.000462 0.119284 0.076578 -0.475591 0.713680 -0.062500 1 0 0 0 0 0 3 577233
-0.002089 0.000462 0.119284 0.082797 -0.469122 0.715455 -0.062500 1 0 0 0 0 0 3 578236
-0.002089 0.000462 0.119284 0.085929 -0.465889 0.716075 -0.062500 1 0 0 0 0 0 3 579231
-0.002089 0.000463 0.119284 0.087502 -0.464286 0.716281 -0.062500 1 0 0 0 0 0 3 580233
-0.002089 0.000463 0.119284 0.088281 -0.463472 0.716352 -0.062500 1 0 0 0 0 0 3 581223
-0.002089 0.000463 0.119284 0.088669 -0.463064 0.716384 -0.062500 1 0 0 0 0 0 3 582233
-0.002089 0.000463 0.119284 0.088875 -0.462863 0.716384 -0.062500 1 0 0 0 0 0 3 583233
-0.002089 0.000463 0.119284 0.088969 -0.462765 0.716392 -0.062500 1 0 0 0 0 0 3 584225
-0.002089 0.000463 0.119284 0.089024 -0.462708 0.716394 -0.062500 1 0 0 0 0 0 3 585230
-0.002089 0.000463 0.119284 0.089047 -0.462699 0.716395 -0.062500 1 0 0 0 0 0 3 586228
-0.002089 0.000463 0.119284 0.089053 -0.462680 0.716395 -0.062500 1 0 0 0 0 0 3 587221
-0.002089 0.000463 0.119284 0.089073 -0.462672 0.716396 -0.062500 1 0 0 0 0 0 3 588232
-0.002089 0.000463 0.119284 0.089072 -0.462660 0.716389 -0.062500 1 0 0 0 0 0 3 589225
-0.002089 0.000463 0.119284 0.089075 -0.462671 0.716395 -0.062500 1 0 0 0 0 0 3 590237
-0.002089 0.000463 0.119284 0.089060 -0.462658 0.716395 -0.062500 1 0 0 0 0 0 3 591236
-0.002089 0.000463 0.119284 0.089070 -0.462659 0.716389 -0.062500 1 0 0 0 0 0 3 592229
-0.002089 0.000463 0.119284 0.089074 -0.462670 0.716395 -0.062500 1 0 0 0 0 0 3 593232
-0.002089 0.000463 0.119284 0.089071 -0.462660 0.716389 -0.062500 1 0 0 0 0 0 3 594202
-0.002089 0.000463 0.119284 0.089075 -0.462671 0.716395 -0.062500 1 0 0 0 0 0 3 595202
-0.002089 0.000463 0.119284 0.089059 -0.462657 0.716395 -0.062500 1 0 0 0 0 0 3 596230
-0.002076 0.000476 0.119294 -0.088649 -0.653515 0.566802 -0.062500 1 0 0 0 0 0 3 597201
-0.002070 0.000483 0.119298 -0.030245 -0.589269 0.640106 -0.062500 1 0 0 0 0 0 3 598231
-0.002067 0.000486 0.119299 0.014439 -0.541283 0.677948 -0.062500 1 0 0 0 0 0 3 599215
-0.002065 0.000488 0.119300 0.038576 -0.515727 0.692275 -0.062500 1 0 0 0 0 0 3 600218
-0.002064 0.000489 0.119300 0.050917 -0.502813 0.697362 -0.062500 1 0 0 0 0 0 3 601231
-0.002064 0.000489 0.119300 0.057143 -0.496354 0.699120 -0.062500 1 0 0 0 0 0 3 602223
-0.002064 0.000490 0.119300 0.060264 -0.493119 0.699743 -0.062500 1 0 0 0 0 0 3 603233
-0.002064 0.000490 0.119300 0.061833 -0.491503 0.699941 -0.062500 1 0 0 0 0 0 3 604202
-0.002063 0.000490 0.119300 0.062623 -0.490691 0.700024 -0.062500 1 0 0 0 0 0 3 605231
-0.002063 0.000490 0.119300 0.063017 -0.490295 0.700045 -0.062500 1 0 0 0 0 0 3 606201
-0.002063 0.000490 0.119300 0.063220 -0.490083 0.700056 -0.062500 1 0 0 0 0 0 3 607233
-0.002063 0.000490 0.119300 0.063306 -0.489993 0.700059 -0.062500 1 0 0 0 0 0 3 608230
-0.002063 0.000490 0.119300 0.063359 -0.489937 0.700060 -0.062500 1 0 0 0 0 0 3 609230
-0.002063 0.000490 0.119300 0.063391 -0.489919 0.700067 -0.062500 1 0 0 0 0 0 3 610232
-0.002063 0.000490 0.119300 0.063398 -0.489898 0.700068 -0.062500 1 0 0 0 0 0 3 611521
-0.002063 0.000490 0.119300 0.063410 -0.489900 0.700062 -0.062500 1 0 0 0 0 0 3 612226
-0.002063 0.000490 0.119300 0.063408 -0.489889 0.700054 -0.062500 1 0 0 0 0 0 3 613605
-0.002063 0.000490 0.119300 0.063398 -0.489896 0.700067 -0.062500 1 0 0 0 0 0 3 614216
-0.002063 0.000490 0.119300 0.063414 -0.489880 0.700062 -0.062500 1 0 0 0 0 0 3 615297
-0.002063 0.000490 0.119300 0.063411 -0.489898 0.700061 -0.062500 1 0 0 0 0 0 3 616282
-0.002051 0.000504 0.119311 -0.114408 -0.680828 0.550593 -0.062500 1 0 0 0 0 0 3 617294
-0.002044 0.000510 0.119314 -0.055959 -0.616547 0.623841 -0.062500 1 0 0 0 0 0 3 618296
-0.002041 0.000514 0.119316 -0.011253 -0.568524 0.661642 -0.062500 1 0 0 0 0 0 3 619280
-0.002039 0.000515 0.119316 0.012903 -0.542978 0.675964 -0.062500 1 0 0 0 0 0 3 620293
-0.002039 0.000516 0.119316 0.025247 -0.530049 0.681036 -0.062500 1 0 0 0 0 0 3 621312
-0.002038 0.000517 0.119316 0.031463 -0.523583 0.682816 -0.062500 1 0 0 0 0 0 3 622287
-0.002038 0.000517 0.119316 0.034596 -0.520349 0.683412 -0.062500 1 0 0 0 0 0 3 623304
-0.002038 0.000517 0.119316 0.036170 -0.518744 0.683633 -0.062500 1 0 0 0 0 0 3 624295
-0.002038 0.000517 0.119316 0.036949 -0.517931 0.683705 -0.062500 1 0 0 0 0 0 3 625303
-0.002038 0.000517 0.119316 0.037350 -0.517525 0.683731 -0.062500 1 0 0 0 0 0 3 626279
-0.002025 0.000531 0.119327 -0.140390 -0.708369 0.534399 -0.062500 1 0 0 0 0 0 3 627269
-0.002019 0.000538 0.119331 -0.081780 -0.643935 0.607582 -0.062500 1 0 0 0 0 0 3 628213
-0.002015 0.000541 0.119332 -0.036995 -0.595847 0.645348 -0.062500 1 0 0 0 0 0 3 629223
-0.002014 0.000543 0.119332 -0.012803 -0.570250 0.659666 -0.062500 1 0 0 0 0 0 3 630213
-0.002013 0.000544 0.119332 -0.000464 -0.557310 0.664736 -0.062500 1 0 0 0 0 0 3 631223
-0.002012 0.000544 0.119333 0.005784 -0.550839 0.666506 -0.062500 1 0 0 0 0 0 3 632213
-0.002012 0.000544 0.119333 0.008910 -0.547601 0.667106 -0.062500 1 0 0 0 0 0 3 633222
-0.002012 0.000544 0.119333 0.010471 -0.545993 0.667333 -0.062500 1 0 0 0 0 0 3 634227
-0.002012 0.000544 0.119333 0.011261 -0.545181 0.667398 -0.062500 1 0 0 0 0 0 3 635214
-0.002012 0.000544 0.119333 0.011663 -0.544776 0.667423 -0.062500 1 0 0 0 0 0 3 636221
-0.002012 0.000544 0.119333 0.011867 -0.544564 0.667435 -0.062500 1 0 0 0 0 0 3 637213
-0.002012 0.000544 0.119333 0.011953 -0.544474 0.667437 -0.062500 1 0 0 0 0 0 3 638229
-0.002012 0.000544 0.119333 0.012006 -0.544417 0.667438 -0.062500 1 0 0 0 0 0 3 639221
-0.002012 0.000544 0.119333 0.012038 -0.544399 0.667446 -0.062500 1 0 0 0 0 0 3 640230
-0.002012 0.000544 0.119333 0.012045 -0.544378 0.667447 -0.062500 1 0 0 0 0 0 3 641222
-0.001999 0.000558 0.119343 -0.165971 -0.735522 0.518215 -0.062500 1 0 0 0 0 0 3 642221
-0.001993 0.000565 0.119347 -0.107422 -0.671139 0.591331 -0.062500 1 0 0 0 0 0 3 643231
-0.001990 0.000568 0.119348 -0.062663 -0.623062 0.629081 -0.062500 1 0 0 0 0 0 3 644240
-0.001988 0.000570 0.119349 -0.038483 -0.597491 0.643369 -0.062500 1 0 0 0 0 0 3 645235
-0.001987 0.000571 0.119349 -0.026145 -0.584569 0.648449 -0.062500 1 0 0 0 0 0 3 646235
-0.001987 0.000571 0.119349 -0.019910 -0.578083 0.650215 -0.062500 1 0 0 0 0 0 3 647231
-0.001987 0.000571 0.119349 -0.016781 -0.574854 0.650820 -0.062500 1 0 0 0 0 0 3 648222
-0.001986 0.000572 0.119349 -0.015206 -0.573248 0.651040 -0.062500 1 0 0 0 0 0 3 649199
-0.001986 0.000572 0.119349 -0.014426 -0.572434 0.651111 -0.062500 1 0 0 0 0 0 3 650236
-0.001986 0.000572 0.119349 -0.014034 -0.572037 0.651129 -0.062500 1 0 0 0 0 0 3 651224
-0.001986 0.000572 0.119349 -0.013830 -0.571825 0.651140 -0.062500 1 0 0 0 0 0 3 652221
-0.001986 0.000572 0.119349 -0.013736 -0.571726 0.651149 -0.062500 1 0 0 0 0 0 3 653223
-0.001986 0.000572 0.119349 -0.013690 -0.571678 0.651144 -0.062500 1 0 0 0 0 0 3 654220
-0.001986 0.000572 0.119349 -0.013660 -0.571661 0.651151 -0.062500 1 0 0 0 0 0 3 655201
-0.001986 0.000572 0.119349 -0.013653 -0.571641 0.651152 -0.062500 1 0 0 0 0 0 3 656218
-0.001974 0.000585 0.119360 -0.191770 -0.762887 0.502045 -0.062500 1 0 0 0 0 0 3 657217
-0.001967 0.000592 0.119363 -0.133163 -0.698444 0.575112 -0.062500 1 0 0 0 0 0 3 658217
-0.001964 0.000596 0.119364 -0.088371 -0.650350 0.612816 -0.062500 1 0 0 0 0 0 3 659219
-0.001962 0.000597 0.119365 -0.064203 -0.624763 0.627097 -0.062500 1 0 0 0 0 0 3 660216
-0.001961 0.000598 0.119365 -0.051842 -0.611828 0.632169 -0.062500 1 0 0 0 0 0 3 661219
-0.001961 0.000598 0.119365 -0.045627 -0.605365 0.633930 -0.062500 1 0 0 0 0 0 3 662217
-0.001961 0.000599 0.119365 -0.042483 -0.602120 0.634546 -0.062500 1 0 0 0 0 0 3 663221
-0.001961 0.000599 0.119365 -0.040918 -0.600510 0.634753 -0.062500 1 0 0 0 0 0 3 664218
-0.001961 0.000599 0.119365 -0.040136 -0.599706 0.634828 -0.062500 1 0 0 0 0 0 3 665218
-0.001961 0.000599 0.119365 -0.039735 -0.599301 0.634853 -0.062500 1 0 0 0 0 0 3 666218
-0.001961 0.000599 0.119365 -0.039535 -0.599109 0.634865 -0.062500 1 0 0 0 0 0 3 667219
-0.001961 0.000599 0.119365 -0.039437 -0.598992 0.634875 -0.062500 1 0 0 0 0 0 3 668223
-0.001961 0.000599 0.119365 -0.039390 -0.598942 0.634870 -0.062500 1 0 0 0 0 0 3 669219
-0.001961 0.000599 0.119365 -0.039371 -0.598921 0.634863 -0.062500 1 0 0 0 0 0 3 670219
-0.001961 0.000599 0.119365 -0.039362 -0.598912 0.634869 -0.062500 1 0 0 0 0 0 3 671219
-0.001961 0.000599 0.119365 -0.039342 -0.598906 0.634870 -0.062500 1 0 0 0 0 0 3 672220
-0.001961 0.000599 0.119365 -0.039352 -0.598903 0.634877 -0.062500 1 0 0 0 0 0 3 673217
-0.001961 0.000599 0.119365 -0.039345 -0.598894 0.634864 -0.062500 1 0 0 0 0 0 3 674217
-0.001961 0.000599 0.119365 -0.039341 -0.598905 0.634870 -0.062500 1 0 0 0 0 0 3 675219
-0.001961 0.000599 0.119365 -0.039343 -0.598895 0.634863 -0.062500 1 0 0 0 0 0 3 676219
-0.001961 0.000599 0.119365 -0.039340 -0.598905 0.634869 -0.062500 1 0 0 0 0 0 3 677217
-0.001961 0.000599 0.119365 -0.039343 -0.598895 0.634863 -0.062500 1 0 0 0 0 0 3 678223
-0.001961 0.000599 0.119365 -0.039344 -0.598894 0.634882 -0.062500 1 0 0 0 0 0 3 680285
-0.001961 0.000599 0.119365 -0.039344 -0.598893 0.634865 -0.062500 1 0 0 0 0 0 3 681318
-0.001961 0.000599 0.119365 -0.039340 -0.598905 0.634870 -0.062500 1 0 0 0 0 0 3 682291
-0.001961 0.000599 0.119365 -0.039343 -0.598895 0.634863 -0.062500 1 0 0 0 0 0 3 683315
-0.001961 0.000599 0.119365 -0.039340 -0.598905 0.634869 -0.062500 1 0 0 0 0 0 3 685501
-0.001961 0.000599 0.119365 -0.039356 -0.598892 0.634869 -0.062500 1 0 0 0 0 0 3 686300
-0.001961 0.000599 0.119365 -0.039334 -0.598896 0.634877 -0.062500 1 0 0 0 0 0 3 687307
-0.001961 0.000599 0.119365 -0.039343 -0.598894 0.634864 -0.062500 1 0 0 0 0 0 3 688298
-0.001961 0.000599 0.119365 -0.039340 -0.598905 0.634870 -0.062500 1 0 0 0 0 0 3 689298
-0.001961 0.000599 0.119365 -0.039343 -0.598895 0.634863 -0.062500 1 0 0 0 0 0 3 690297
-0.001961 0.000599 0.119365 -0.039353 -0.598902 0.634876 -0.062500 1 0 0 0 0 0 3 691302
-0.001961 0.000599 0.119365 -0.039345 -0.598895 0.634864 -0.062500 1 0 0 0 0 0 3 692298
-0.001961 0.000599 0.119365 -0.039333 -0.598896 0.634876 -0.062500 1 0 0 0 0 0 3 693298
-0.001961 0.000599 0.119365 -0.039343 -0.598894 0.634864 -0.062500 1 0 0 0 0 0 3 694295
-0.001961 0.000599 0.119365 -0.039340 -0.598905 0.634869 -0.062500 1 0 0 0 0 0 3 695318
-0.001961 0.000599 0.119365 -0.039343 -0.598895 0.634863 -0.062500 1 0 0 0 0 0 3 696288
-0.001961 0.000599 0.119365 -0.039352 -0.598903 0.634876 -0.062500 1 0 0 0 0 0 3 697301
-0.001961 0.000599 0.119365 -0.039337 -0.598886 0.634871 -0.062500 1 0 0 0 0 0 3 698284
-0.001961 0.000599 0.119365 -0.039343 -0.598892 0.634863 -0.062500 1 0 0 0 0 0 3 699299
-0.001961 0.000599 0.119365 -0.039340 -0.598905 0.634869 -0.062500 1 0 0 0 0 0 3 700277
-0.001961 0.000599 0.119365 -0.039343 -0.598895 0.634863 -0.062500 1 0 0 0 0 0 3 701288
-0.001961 0.000599 0.119365 -0.039353 -0.598902 0.634875 -0.062500 1 0 0 0 0 0 3 702293
-0.001961 0.000599 0.119365 -0.039345 -0.598894 0.634864 -0.062500 1 0 0 0 0 0 3 703278
-0.001961 0.000599 0.119365 -0.039333 -0.598896 0.634876 -0.062500 1 0 0 0 0 0 3 704292
-0.001961 0.000599 0.119365 -0.039343 -0.598893 0.634864 -0.062500 1 0 0 0 0 0 3 705276
-0.001961 0.000599 0.119365 -0.039340 -0.598905 0.634869 -0.062500 1 0 0 0 0 0 3 706292
-0.001961 0.000599 0.119365 -0.039343 -0.598895 0.634863 -0.062500 1 0 0 0 0 0 3 707277
-0.001961 0.000599 0.119365 -0.039353 -0.598902 0.634875 -0.062500 1 0 0 0 0 0 3 708292
-0.001961 0.000599 0.119365 -0.039337 -0.598886 0.634871 -0.062500 1 0 0 0 0 0 3 709276
-0.001961 0.000599 0.119365 -0.039340 -0.598904 0.634870 -0.062500 1 0 0 0 0 0 3 710290
-0.001961 0.000599 0.119365 -0.039343 -0.598894 0.634863 -0.062500 1 0 0 0 0 0 3 711802
-0.001961 0.000599 0.119365 -0.039340 -0.598905 0.634869 -0.062500 1 0 0 0 0 0 3 712221
-0.001961 0.000599 0.119365 -0.039343 -0.598895 0.634863 -0.062500 1 0 0 0 0 0 3 713747
-0.001961 0.000599 0.119365 -0.039344 -0.598893 0.634882 -0.062500 1 0 0 0 0 0 3 714211
-0.001961 0.000599 0.119365 -0.039344 -0.598893 0.634865 -0.062500 1 0 0 0 0 0 3 715220
-0.001961 0.000599 0.119365 -0.039340 -0.598905 0.634870 -0.062500 1 0 0 0 0 0 3 716211
-0.001961 0.000599 0.119365 -0.039343 -0.598895 0.634863 -0.062500 1 0 0 0 0 0 3 717219
-0.001961 0.000599 0.119365 -0.039340 -0.598905 0.634869 -0.062500 1 0 0 0 0 0 3 718220
-0.001961 0.000599 0.119365 -0.039356 -0.598892 0.634869 -0.062500 1 0 0 0 0 0 3 719211
-0.001961 0.000599 0.119365 -0.039334 -0.598896 0.634877 -0.062500 1 0 0 0 0 0 3 720220
-0.001961 0.000599 0.119365 -0.039343 -0.598894 0.634864 -0.062500 1 0 0 0 0 0 3 721210
-0.001961 0.000599 0.119365 -0.039340 -0.598905 0.634870 -0.062500 1 0 0 0 0 0 3 722219
-0.001961 0.000599 0.119365 -0.039343 -0.598895 0.634863 -0.062500 1 0 0 0 0 0 3 723210
-0.001961 0.000599 0.119365 -0.039340 -0.598905 0.634869 -0.062500 1 0 0 0 0 0 3 724219
-0.001961 0.000599 0.119365 -0.039355 -0.598892 0.634869 -0.062500 1 0 0 0 0 0 3 725222
-0.001961 0.000599 0.119365 -0.039334 -0.598896 0.634877 -0.062500 1 0 0 0 0 0 3 726222
-0.001961 0.000599 0.119365 -0.039343 -0.598894 0.634864 -0.062500 1 0 0 0 0 0 3 727233
-0.001961 0.000599 0.119365 -0.039340 -0.598905 0.634869 -0.062500 1 0 0 0 0 0 3 728229
-0.001961 0.000599 0.119365 -0.039343 -0.598895 0.634863 -0.062500 1 0 0 0 0 0 3 729226
-0.001961 0.000599 0.119365 -0.039352 -0.598902 0.634876 -0.062500 1 0 0 0 0 0 3 730231
-0.001961 0.000599 0.119365 -0.039345 -0.598895 0.634864 -0.062500 1 0 0 0 0 0 3 731223
-0.001961 0.000599 0.119365 -0.039333 -0.598896 0.634876 -0.062500 1 0 0 0 0 0 3 732227
-0.001961 0.000599 0.119365 -0.039343 -0.598894 0.634864 -0.062500 1 0 0 0 0 0 3 733228
-0.001961 0.000599 0.119365 -0.039340 -0.598905 0.634869 -0.062500 1 0 0 0 0 0 3 734231
-0.001961 0.000599 0.119365 -0.039343 -0.598895 0.634863 -0.062500 1 0 0 0 0 0 3 735232
-0.001961 0.000599 0.119365 -0.039352 -0.598903 0.634876 -0.062500 1 0 0 0 0 0 3 736226
-0.001961 0.000599 0.119365 -0.039337 -0.598886 0.634871 -0.062500 1 0 0 0 0 0 3 737226
-0.001961 0.000599 0.119365 -0.039343 -0.598892 0.634863 -0.062500 1 0 0 0 0 0 3 738228
-0.001961 0.000599 0.119365 -0.039340 -0.598905 0.634869 -0.062500 1 0 0 0 0 0 3 739229
-0.001961 0.000599 0.119365 -0.039343 -0.598895 0.634863 -0.062500 1 0 0 0 0 0 3 740226
-0.001961 0.000599 0.119365 -0.039353 -0.598902 0.634875 -0.062500 1 0 0 0 0 0 3 741227
-0.001961 0.000599 0.119365 -0.039345 -0.598894 0.634864 -0.062500 1 0 0 0 0 0 3 742227
-0.001961 0.000599 0.119365 -0.039333 -0.598896 0.634876 -0.062500 1 0 0 0 0 0 3 743229
-0.001961 0.000599 0.119365 -0.039343 -0.598894 0.634864 -0.062500 1 0 0 0 0 0 3 744227
-0.001961 0.000599 0.119365 -0.039340 -0.598905 0.634869 -0.062500 1 0 0 0 0 0 3 745226
-0.001961 0.000599 0.119365 -0.039343 -0.598895 0.634863 -0.062500 1 0 0 0 0 0 3 746226
-0.001961 0.000599 0.119365 -0.039353 -0.598902 0.634875 -0.062500 1 0 0 0 0 0 3 747227
-0.001961 0.000599 0.119365 -0.039337 -0.598886 0.634871 -0.062500 1 0 0 0 0 0 3 748227
-0.001961 0.000599 0.119365 -0.039340 -0.598904 0.634870 -0.062500 1 0 0 0 0 0 3 749226
-0.001961 0.000599 0.119365 -0.039343 -0.598894 0.634863 -0.062500 1 0 0 0 0 0 3 750226
-0.001961 0.000599 0.119365 -0.039340 -0.598905 0.634869 -0.062500 1 0 0 0 0 0 3 751228
-0.001961 0.000599 0.119365 -0.039356 -0.598892 0.634869 -0.062500 1 0 0 0 0 0 3 752227
-0.001961 0.000599 0.119365 -0.039334 -0.598896 0.634877 -0.062500 1 0 0 0 0 0 3 753227
-0.001961 0.000599 0.119365 -0.039343 -0.598893 0.634864 -0.062500 1 0 0 0 0 0 3 754226
-0.001961 0.000599 0.119365 -0.039340 -0.598905 0.634870 -0.062500 1 0 0 0 0 0 3 755228
-0.001961 0.000599 0.119365 -0.039343 -0.598895 0.634863 -0.062500 1 0 0 0 0 0 3 756228
-0.001961 0.000599 0.119365 -0.039340 -0.598905 0.634869 -0.062500 1 0 0 0 0 0 3 757196
-0.001961 0.000599 0.119365 -0.039355 -0.598892 0.634869 -0.062500 1 0 0 0 0 0 3 758220
-0.001961 0.000599 0.119365 -0.039334 -0.598896 0.634877 -0.062500 1 0 0 0 0 0 3 759196
-0.001961 0.000599 0.119365 -0.039343 -0.598894 0.634864 -0.062500 1 0 0 0 0 0 3 760226
-0.001961 0.000599 0.119365 -0.039340 -0.598905 0.634870 -0.062500 1 0 0 0 0 0 3 761225
-0.001961 0.000599 0.119365 -0.039343 -0.598895 0.634863 -0.062500 1 0 0 0 0 0 3 762197
-0.001961 0.000599 0.119365 -0.039352 -0.598902 0.634876 -0.062500 1 0 0 0 0 0 3 763228
-0.001961 0.000599 0.119365 -0.039345 -0.598895 0.634864 -0.062500 1 0 0 0 0 0 3 764224
-0.001961 0.000599 0.119365 -0.039333 -0.598896 0.634876 -0.062500 1 0 0 0 0 0 3 765196
-0.001961 0.000599 0.119365 -0.039343 -0.598894 0.634864 -0.062500 1 0 0 0 0 0 3 766221
-0.001961 0.000599 0.119365 -0.039340 -0.598905 0.634869 -0.062500 1 0 0 0 0 0 3 767214
-0.001961 0.000599 0.119365 -0.039343 -0.598895 0.634863 -0.062500 1 0 0 0 0 0 3 768225
-0.001961 0.000599 0.119365 -0.039352 -0.598902 0.634876 -0.062500 1 0 0 0 0 0 3 769221
-0.001961 0.000599 0.119365 -0.039345 -0.598895 0.634864 -0.062500 1 0 0 0 0 0 3 770226
-0.001961 0.000599 0.119365 -0.039333 -0.598896 0.634876 -0.062500 1 0 0 0 0 0 3 771226
-0.001961 0.000599 0.119365 -0.039342 -0.598894 0.634864 -0.062500 1 0 0 0 0 0 3 772226
-0.001961 0.000599 0.119365 -0.039340 -0.598905 0.634869 -0.062500 1 0 0 0 0 0 3 773225
-0.001961 0.000599 0.119365 -0.039343 -0.598895 0.634863 -0.062500 1 0 0 0 0 0 3 774213
-0.001961 0.000599 0.119365 -0.039352 -0.598903 0.634876 -0.062500 1 0 0 0 0 0 3 775228
-0.001961 0.000599 0.119365 -0.039337 -0.598886 0.634871 -0.062500 1 0 0 0 0 0 3 776218
-0.001961 0.000599 0.119365 -0.039343 -0.598892 0.634863 -0.062500 1 0 0 0 0 0 3 777226
-0.001961 0.000599 0.119365 -0.039340 -0.598905 0.634869 -0.062500 1 0 0 0 0 0 3 778213
-0.001961 0.000599 0.119365 -0.039343 -0.598895 0.634863 -0.062500 1 0 0 0 0 0 3 779211
-0.001961 0.000599 0.119365 -0.039353 -0.598902 0.634875 -0.062500 1 0 0 0 0 0 3 780219
-0.001961 0.000599 0.119365 -0.039345 -0.598894 0.634864 -0.062500 1 0 0 0 0 0 3 781213
-0.001961 0.000599 0.119365 -0.039333 -0.598896 0.634876 -0.062500 1 0 0 0 0 0 3 782217
-0.001961 0.000599 0.119365 -0.039343 -0.598894 0.634864 -0.062500 1 0 0 0 0 0 3 783213
-0.001961 0.000599 0.119365 -0.039340 -0.598905 0.634869 -0.062500 1 0 0 0 0 0 3 784207
-0.001961 0.000599 0.119365 -0.039343 -0.598895 0.634863 -0.062500 1 0 0 0 0 0 3 785208
-0.001961 0.000599 0.119365 -0.039352 -0.598902 0.634875 -0.062500 1 0 0 0 0 0 3 786216
-0.001961 0.000599 0.119365 -0.039337 -0.598886 0.634871 -0.062500 1 0 0 0 0 0 3 787211
-0.001961 0.000599 0.119365 -0.039340 -0.598904 0.634870 -0.062500 1 0 0 0 0 0 3 788208
-0.001961 0.000599 0.119365 -0.039343 -0.598894 0.634863 -0.062500 1 0 0 0 0 0 3 789217
-0.001961 0.000599 0.119365 -0.039340 -0.598905 0.634869 -0.062500 1 0 0 0 0 0 3 790208
-0.001961 0.000599 0.119365 -0.039355 -0.598892 0.634869 -0.062500 1 0 0 0 0 0 3 791217
-0.001961 0.000599 0.119365 -0.039334 -0.598896 0.634877 -0.062500 1 0 0 0 0 0 3 792207
-0.001961 0.000599 0.119365 -0.039343 -0.598893 0.634864 -0.062500 1 0 0 0 0 0 3 793216
-0.001966 0.000617 0.119354 0.033951 -0.849639 0.784595 -0.062500 1 0 0 0 0 0 3 794208
-0.001969 0.000626 0.119351 0.010476 -0.765688 0.711328 -0.062500 1 0 0 0 0 0 3 795217
-0.001970 0.000630 0.119349 -0.007931 -0.702667 0.673438 -0.062500 1 0 0 0 0 0 3 796208
-0.001971 0.000633 0.119349 -0.018044 -0.668999 0.659055 -0.062500 1 0 0 0 0 0 3 797220
-0.001971 0.000634 0.119349 -0.023275 -0.651918 0.653951 -0.062500 1 0 0 0 0 0 3 798222
-0.001971 0.000634 0.119349 -0.025923 -0.643359 0.652182 -0.062500 1 0 0 0 0 0 3 799220
-0.001971 0.000634 0.119349 -0.027270 -0.639063 0.651559 -0.062500 1 0 0 0 0 0 3 800207
-0.001971 0.000635 0.119349 -0.027944 -0.636923 0.651345 -0.062500 1 0 0 0 0 0 3 801220
-0.001971 0.000635 0.119349 -0.028277 -0.635834 0.651266 -0.062500 1 0 0 0 0 0 3 802222
-0.001971 0.000635 0.119349 -0.028458 -0.635311 0.651238 -0.062500 1 0 0 0 0 0 3 803231
-0.001971 0.000635 0.119349 -0.028533 -0.635034 0.651238 -0.062500 1 0 0 0 0 0 3 804227
-0.001971 0.000635 0.119349 -0.028592 -0.634910 0.651230 -0.062500 1 0 0 0 0 0 3 805223
-0.001971 0.000635 0.119349 -0.028594 -0.634840 0.651235 -0.062500 1 0 0 0 0 0 3 806224
-0.001971 0.000635 0.119349 -0.028611 -0.634811 0.651229 -0.062500 1 0 0 0 0 0 3 807226
-0.001971 0.000635 0.119349 -0.028619 -0.634787 0.651234 -0.062500 1 0 0 0 0 0 3 808224
-0.001971 0.000635 0.119349 -0.028623 -0.634773 0.651228 -0.062500 1 0 0 0 0 0 3 809225
-0.001971 0.000635 0.119349 -0.028624 -0.634772 0.651227 -0.062500 1 0 0 0 0 0 3 810225
-0.001971 0.000635 0.119349 -0.028624 -0.634772 0.651227 -0.062500 1 0 0 0 0 0 3 811233
-0.001971 0.000635 0.119349 -0.028620 -0.634784 0.651234 -0.062500 1 0 0 0 0 0 3 812227
-0.001971 0.000635 0.119349 -0.028623 -0.634774 0.651228 -0.062500 1 0 0 0 0 0 3 813197
-0.001971 0.000635 0.119349 -0.028623 -0.634773 0.651227 -0.062500 1 0 0 0 0 0 3 814228
-0.001971 0.000635 0.119349 -0.028615 -0.634764 0.651234 -0.062500 1 0 0 0 0 0 3 815225
-0.001971 0.000635 0.119349 -0.028634 -0.634769 0.651234 -0.062500 1 0 0 0 0 0 3 816222
-0.001971 0.000635 0.119349 -0.028625 -0.634772 0.651228 -0.062500 1 0 0 0 0 0 3 817223
-0.001971 0.000635 0.119349 -0.028624 -0.634773 0.651227 -0.062500 1 0 0 0 0 0 3 818225
-0.001971 0.000635 0.119349 -0.028624 -0.634773 0.651227 -0.062500 1 0 0 0 0 0 3 819225
-0.001971 0.000635 0.119349 -0.028624 -0.634773 0.651227 -0.062500 1 0 0 0 0 0 3 820225
-0.001971 0.000635 0.119349 -0.028627 -0.634761 0.651240 -0.062500 1 0 0 0 0 0 3 821224
-0.001971 0.000635 0.119349 -0.028624 -0.634771 0.651228 -0.062500 1 0 0 0 0 0 3 822224
-0.001971 0.000635 0.119349 -0.028624 -0.634772 0.651227 -0.062500 1 0 0 0 0 0 3 823225
-0.001971 0.000635 0.119349 -0.028624 -0.634773 0.651227 -0.062500 1 0 0 0 0 0 3 824349
-0.001977 0.000653 0.119338 0.044622 -0.885369 0.801077 -0.062500 1 0 0 0 0 0 3 825225
-0.001979 0.000662 0.119334 0.021173 -0.801497 0.727761 -0.062500 1 0 0 0 0 0 3 826194
-0.001981 0.000666 0.119333 0.002775 -0.738502 0.689831 -0.062500 1 0 0 0 0 0 3 827225
-0.001981 0.000668 0.119333 -0.007325 -0.704841 0.675437 -0.062500 1 0 0 0 0 0 3 828195
-0.001982 0.000670 0.119332 -0.012556 -0.687786 0.670324 -0.062500 1 0 0 0 0 0 3 829344
-0.001982 0.000670 0.119332 -0.015211 -0.679210 0.668556 -0.062500 1 0 0 0 0 0 3 830222
-0.001982 0.000670 0.119332 -0.016555 -0.674924 0.667938 -0.062500 1 0 0 0 0 0 3 831195
-0.001982 0.000670 0.119332 -0.017232 -0.672775 0.667717 -0.062500 1 0 0 0 0 0 3 832223
-0.001982 0.000671 0.119332 -0.017570 -0.671706 0.667637 -0.062500 1 0 0 0 0 0 3 833318
-0.001982 0.000671 0.119332 -0.017735 -0.671167 0.667622 -0.062500 1 0 0 0 0 0 3 834220
-0.001982 0.000671 0.119332 -0.017825 -0.670906 0.667611 -0.062500 1 0 0 0 0 0 3 835422
-0.001982 0.000671 0.119332 -0.017860 -0.670758 0.667601 -0.062500 1 0 0 0 0 0 3 836416
-0.001982 0.000671 0.119332 -0.017899 -0.670698 0.667605 -0.062500 1 0 0 0 0 0 3 837281
-0.001982 0.000671 0.119332 -0.017898 -0.670675 0.667605 -0.062500 1 0 0 0 0 0 3 838296
-0.001982 0.000671 0.119332 -0.017908 -0.670640 0.667605 -0.062500 1 0 0 0 0 0 3 839427
-0.001982 0.000671 0.119332 -0.017909 -0.670637 0.667605 -0.062500 1 0 0 0 0 0 3 840431
-0.001982 0.000671 0.119332 -0.017909 -0.670637 0.667605 -0.062500 1 0 0 0 0 0 3 841415
-0.001982 0.000671 0.119332 -0.017909 -0.670637 0.667605 -0.062500 1 0 0 0 0 0 3 842423
-0.001982 0.000671 0.119332 -0.017908 -0.670638 0.667605 -0.062500 1 0 0 0 0 0 3 843393
-0.001982 0.000671 0.119332 -0.017903 -0.670617 0.667605 -0.062500 1 0 0 0 0 0 3 844391
-0.001982 0.000671 0.119332 -0.017907 -0.670635 0.667605 -0.062500 1 0 0 0 0 0 3 845389
-0.001982 0.000671 0.119332 -0.017908 -0.670637 0.667605 -0.062500 1 0 0 0 0 0 3 846264
-0.001982 0.000671 0.119332 -0.017911 -0.670626 0.667598 -0.062500 1 0 0 0 0 0 3 847438
-0.001982 0.000671 0.119332 -0.017920 -0.670634 0.667610 -0.062500 1 0 0 0 0 0 3 848416
-0.001982 0.000671 0.119332 -0.017901 -0.670629 0.667612 -0.062500 1 0 0 0 0 0 3 849390
-0.001982 0.000671 0.119332 -0.017910 -0.670625 0.667599 -0.062500 1 0 0 0 0 0 3 850265
-0.001982 0.000671 0.119332 -0.017908 -0.670636 0.667604 -0.062500 1 0 0 0 0 0 3 851415
-0.001982 0.000671 0.119332 -0.017908 -0.670638 0.667605 -0.062500 1 0 0 0 0 0 3 852398
-0.001982 0.000671 0.119332 -0.017911 -0.670627 0.667598 -0.062500 1 0 0 0 0 0 3 853289
-0.001982 0.000671 0.119332 -0.017920 -0.670634 0.667610 -0.062500 1 0 0 0 0 0 3 854397
-0.001982 0.000671 0.119332 -0.017904 -0.670617 0.667605 -0.062500 1 0 0 0 0 0 3 855414
-0.001982 0.000671 0.119332 -0.017907 -0.670635 0.667605 -0.062500 1 0 0 0 0 0 3 856397
-0.001982 0.000671 0.119332 -0.017908 -0.670637 0.667605 -0.062500 1 0 0 0 0 0 3 857414
-0.001982 0.000671 0.119332 -0.017911 -0.670626 0.667598 -0.062500 1 0 0 0 0 0 3 858397
-0.001982 0.000671 0.119332 -0.017920 -0.670634 0.667610 -0.062500 1 0 0 0 0 0 3 859414
-0.001982 0.000671 0.119332 -0.017909 -0.670638 0.667605 -0.062500 1 0 0 0 0 0 3 860396
-0.001982 0.000671 0.119332 -0.017903 -0.670618 0.667605 -0.062500 1 0 0 0 0 0 3 861412
-0.001982 0.000671 0.119332 -0.017907 -0.670635 0.667605 -0.062500 1 0 0 0 0 0 3 862396
-0.001982 0.000671 0.119332 -0.017908 -0.670638 0.667605 -0.062500 1 0 0 0 0 0 3 863411
-0.001982 0.000671 0.119332 -0.017911 -0.670626 0.667598 -0.062500 1 0 0 0 0 0 3 864395
-0.001982 0.000671 0.119332 -0.017920 -0.670634 0.667610 -0.062500 1 0 0 0 0 0 3 865285
-0.001982 0.000671 0.119332 -0.017905 -0.670617 0.667605 -0.062500 1 0 0 0 0 0 3 866271
-0.001982 0.000671 0.119332 -0.017907 -0.670635 0.667605 -0.062500 1 0 0 0 0 0 3 867339
-0.001982 0.000671 0.119332 -0.017908 -0.670637 0.667605 -0.062500 1 0 0 0 0 0 3 868340
-0.001982 0.000671 0.119332 -0.017911 -0.670626 0.667598 -0.062500 1 0 0 0 0 0 3 869331
-0.001982 0.000671 0.119332 -0.017920 -0.670634 0.667610 -0.062500 1 0 0 0 0 0 3 870339
-0.001982 0.000671 0.119332 -0.017909 -0.670637 0.667605 -0.062500 1 0 0 0 0 0 3 871330
-0.001982 0.000671 0.119332 -0.017903 -0.670618 0.667605 -0.062500 1 0 0 0 0 0 3 872340
-0.001982 0.000671 0.119332 -0.017907 -0.670635 0.667605 -0.062500 1 0 0 0 0 0 3 873330
-0.001982 0.000671 0.119332 -0.017908 -0.670638 0.667605 -0.062500 1 0 0 0 0 0 3 874340
-0.001982 0.000671 0.119332 -0.017911 -0.670626 0.667598 -0.062500 1 0 0 0 0 0 3 875330
-0.001982 0.000671 0.119332 -0.017920 -0.670634 0.667610 -0.062500 1 0 0 0 0 0 3 876340
-0.001982 0.000671 0.119332 -0.017901 -0.670629 0.667612 -0.062500 1 0 0 0 0 0 3 877330
-0.001982 0.000671 0.119332 -0.017910 -0.670625 0.667599 -0.062500 1 0 0 0 0 0 3 878339
-0.001982 0.000671 0.119332 -0.017908 -0.670636 0.667604 -0.062500 1 0 0 0 0 0 3 879330
-0.001982 0.000671 0.119332 -0.017911 -0.670626 0.667598 -0.062500 1 0 0 0 0 0 3 880339
-0.001982 0.000671 0.119332 -0.017920 -0.670633 0.667610 -0.062500 1 0 0 0 0 0 3 881344
-0.001982 0.000671 0.119332 -0.017910 -0.670637 0.667605 -0.062500 1 0 0 0 0 0 3 882229
-0.001982 0.000671 0.119332 -0.017903 -0.670617 0.667605 -0.062500 1 0 0 0 0 0 3 883336
-0.001982 0.000671 0.119332 -0.017907 -0.670635 0.667605 -0.062500 1 0 0 0 0 0 3 884337
-0.001982 0.000671 0.119332 -0.017908 -0.670637 0.667605 -0.062500 1 0 0 0 0 0 3 885347
-0.001982 0.000671 0.119332 -0.017911 -0.670626 0.667598 -0.062500 1 0 0 0 0 0 3 886343
-0.001982 0.000671 0.119332 -0.017920 -0.670634 0.667610 -0.062500 1 0 0 0 0 0 3 887353
-0.001982 0.000671 0.119332 -0.017901 -0.670629 0.667612 -0.062500 1 0 0 0 0 0 3 888350
-0.001982 0.000671 0.119332 -0.017910 -0.670625 0.667599 -0.062500 1 0 0 0 0 0 3 889347
-0.001982 0.000671 0.119332 -0.017908 -0.670636 0.667604 -0.062500 1 0 0 0 0 0 3 890348
-0.001982 0.000671 0.119332 -0.017908 -0.670638 0.667605 -0.062500 1 0 0 0 0 0 3 891347
-0.001982 0.000671 0.119332 -0.017911 -0.670627 0.667598 -0.062500 1 0 0 0 0 0 3 892346
-0.001982 0.000671 0.119332 -0.017920 -0.670634 0.667610 -0.062500 1 0 0 0 0 0 3 893346
-0.001982 0.000671 0.119332 -0.017904 -0.670617 0.667605 -0.062500 1 0 0 0 0 0 3 894346
-0.001982 0.000671 0.119332 -0.017907 -0.670635 0.667605 -0.062500 1 0 0 0 0 0 3 895367
-0.001982 0.000671 0.119332 -0.017908 -0.670637 0.667605 -0.062500 1 0 0 0 0 0 3 896358
-0.001982 0.000671 0.119332 -0.017911 -0.670626 0.667598 -0.062500 1 0 0 0 0 0 3 897360
-0.001982 0.000671 0.119332 -0.017920 -0.670634 0.667610 -0.062500 1 0 0 0 0 0 3 898357
-0.001982 0.000671 0.119332 -0.017909 -0.670638 0.667605 -0.062500 1 0 0 0 0 0 3 899357
-0.001982 0.000671 0.119332 -0.017903 -0.670618 0.667605 -0.062500 1 0 0 0 0 0 3 900354
-0.001982 0.000671 0.119332 -0.017907 -0.670635 0.667605 -0.062500 1 0 0 0 0 0 3 901364
-0.001982 0.000671 0.119332 -0.017907 -0.670638 0.667605 -0.062500 1 0 0 0 0 0 3 902342
-0.001982 0.000671 0.119332 -0.017911 -0.670626 0.667598 -0.062500 1 0 0 0 0 0 3 903357
-0.001982 0.000671 0.119332 -0.017920 -0.670634 0.667610 -0.062500 1 0 0 0 0 0 3 904356
-0.001982 0.000671 0.119332 -0.017904 -0.670617 0.667605 -0.062500 1 0 0 0 0 0 3 905337
-0.001982 0.000671 0.119332 -0.017907 -0.670635 0.667605 -0.062500 1 0 0 0 0 0 3 906357
-0.001982 0.000671 0.119332 -0.017908 -0.670637 0.667605 -0.062500 1 0 0 0 0 0 3 907356
-0.001982 0.000671 0.119332 -0.017911 -0.670626 0.667598 -0.062500 1 0 0 0 0 0 3 908355
-0.001982 0.000671 0.119332 -0.017920 -0.670634 0.667610 -0.062500 1 0 0 0 0 0 3 909353
-0.001982 0.000671 0.119332 -0.017909 -0.670637 0.667605 -0.062500 1 0 0 0 0 0 3 910355
-0.001982 0.000671 0.119332 -0.017903 -0.670618 0.667605 -0.062500 1 0 0 0 0 0 3 911359
-0.001982 0.000671 0.119332 -0.017907 -0.670635 0.667605 -0.062500 1 0 0 0 0 0 3 912336
-0.001982 0.000671 0.119332 -0.017907 -0.670638 0.667605 -0.062500 1 0 0 0 0 0 3 913355
-0.001982 0.000671 0.119332 -0.017911 -0.670626 0.667598 -0.062500 1 0 0 0 0 0 3 914353
-0.001982 0.000671 0.119332 -0.017920 -0.670634 0.667610 -0.062500 1 0 0 0 0 0 3 915357
-0.001982 0.000671 0.119332 -0.017901 -0.670629 0.667612 -0.062500 1 0 0 0 0 0 3 916356
-0.001982 0.000671 0.119332 -0.017910 -0.670625 0.667599 -0.062500 1 0 0 0 0 0 3 917355
-0.001982 0.000671 0.119332 -0.017908 -0.670636 0.667604 -0.062500 1 0 0 0 0 0 3 918354
-0.001982 0.000671 0.119332 -0.017911 -0.670626 0.667598 -0.062500 1 0 0 0 0 0 3 919356
-0.001982 0.000671 0.119332 -0.017920 -0.670634 0.667610 -0.062500 1 0 0 0 0 0 3 920336
-0.001982 0.000671 0.119332 -0.017909 -0.670637 0.667605 -0.062500 1 0 0 0 0 0 3 921356
-0.001982 0.000671 0.119332 -0.017903 -0.670617 0.667605 -0.062500 1 0 0 0 0 0 3 922347
-0.001982 0.000671 0.119332 -0.017907 -0.670635 0.667605 -0.062500 1 0 0 0 0 0 3 923417
-0.001982 0.000671 0.119332 -0.017907 -0.670637 0.667605 -0.062500 1 0 0 0 0 0 3 924423
-0.001982 0.000671 0.119332 -0.017911 -0.670626 0.667598 -0.062500 1 0 0 0 0 0 3 925389
-0.001982 0.000671 0.119332 -0.017920 -0.670634 0.667610 -0.062500 1 0 0 0 0 0 3 926388
-0.001982 0.000671 0.119332 -0.017901 -0.670629 0.667612 -0.062500 1 0 0 0 0 0 3 927422
-0.001982 0.000671 0.119332 -0.017910 -0.670625 0.667599 -0.062500 1 0 0 0 0 0 3 928415
-0.001982 0.000671 0.119332 -0.017908 -0.670636 0.667604 -0.062500 1 0 0 0 0 0 3 929389
-0.001982 0.000671 0.119332 -0.017907 -0.670638 0.667605 -0.062500 1 0 0 0 0 0 3 930387
-0.001982 0.000671 0.119332 -0.017923 -0.670624 0.667604 -0.062500 1 0 0 0 0 0 3 931390
-0.001982 0.000671 0.119332 -0.017910 -0.670636 0.667605 -0.062500 1 0 0 0 0 0 3 932388
-0.001982 0.000671 0.119332 -0.017903 -0.670617 0.667605 -0.062500 1 0 0 0 0 0 3 933388
-0.001982 0.000671 0.119332 -0.017907 -0.670635 0.667605 -0.062500 1 0 0 0 0 0 3 934417
-0.001982 0.000671 0.119332 -0.017907 -0.670637 0.667605 -0.062500 1 0 0 0 0 0 3 935398
-0.001982 0.000671 0.119332 -0.017911 -0.670626 0.667598 -0.062500 1 0 0 0 0 0 3 936411
-0.001982 0.000671 0.119332 -0.017920 -0.670634 0.667610 -0.062500 1 0 0 0 0 0 3 937395
-0.001982 0.000671 0.119332 -0.017909 -0.670638 0.667605 -0.062500 1 0 0 0 0 0 3 943439
-0.001982 0.000671 0.119332 -0.017903 -0.670618 0.667605 -0.062500 1 0 0 0 0 0 3 944338
-0.001982 0.000671 0.119332 -0.017907 -0.670635 0.667605 -0.062500 1 0 0 0 0 0 3 945328
-0.001982 0.000671 0.119332 -0.017907 -0.670638 0.667605 -0.062500 1 0 0 0 0 0 3 946336
-0.001982 0.000671 0.119332 -0.017923 -0.670624 0.667604 -0.062500 1 0 0 0 0 0 3 947336
-0.001982 0.000671 0.119332 -0.017910 -0.670636 0.667605 -0.062500 1 0 0 0 0 0 3 948327
-0.001982 0.000671 0.119332 -0.017903 -0.670617 0.667605 -0.062500 1 0 0 0 0 0 3 949337
-0.001982 0.000671 0.119332 -0.017907 -0.670635 0.667605 -0.062500 1 0 0 0 0 0 3 950327
-0.001982 0.000671 0.119332 -0.017907 -0.670637 0.667605 -0.062500 1 0 0 0 0 0 3 951330
-0.001982 0.000671 0.119332 -0.017911 -0.670626 0.667598 -0.062500 1 0 0 0 0 0 3 952328
-0.001982 0.000671 0.119332 -0.017920 -0.670634 0.667610 -0.062500 1 0 0 0 0 0 3 953336
-0.001982 0.000671 0.119332 -0.017909 -0.670637 0.667605 -0.062500 1 0 0 0 0 0 3 954328
-0.001982 0.000671 0.119332 -0.017903 -0.670618 0.667605 -0.062500 1 0 0 0 0 0 3 955338
-0.001982 0.000671 0.119332 -0.017907 -0.670635 0.667605 -0.062500 1 0 0 0 0 0 3 956336
-0.001982 0.000671 0.119332 -0.017907 -0.670638 0.667605 -0.062500 1 0 0 0 0 0 3 957343
-0.001982 0.000671 0.119332 -0.017923 -0.670624 0.667604 -0.062500 1 0 0 0 0 0 3 958331
-0.001982 0.000671 0.119332 -0.017910 -0.670636 0.667605 -0.062500 1 0 0 0 0 0 3 959336
-0.001982 0.000671 0.119332 -0.017900 -0.670629 0.667612 -0.062500 1 0 0 0 0 0 3 960343
-0.001982 0.000671 0.119332 -0.017910 -0.670625 0.667599 -0.062500 1 0 0 0 0 0 3 961327
-0.001982 0.000671 0.119332 -0.017908 -0.670636 0.667604 -0.062500 1 0 0 0 0 0 3 962338
-0.001982 0.000671 0.119332 -0.017911 -0.670626 0.667598 -0.062500 1 0 0 0 0 0 3 963346
-0.001982 0.000671 0.119332 -0.017920 -0.670634 0.667610 -0.062500 1 0 0 0 0 0 3 964344
-0.001982 0.000671 0.119332 -0.017909 -0.670637 0.667605 -0.062500 1 0 0 0 0 0 3 965345
-0.001982 0.000671 0.119332 -0.017903 -0.670618 0.667605 -0.062500 1 0 0 0 0 0 3 966342
-0.001982 0.000671 0.119332 -0.017907 -0.670635 0.667605 -0.062500 1 0 0 0 0 0 3 967347
-0.001982 0.000671 0.119332 -0.017907 -0.670637 0.667605 -0.062500 1 0 0 0 0 0 3 968330
-0.001982 0.000671 0.119332 -0.017911 -0.670626 0.667598 -0.062500 1 0 0 0 0 0 3 969344
-0.001982 0.000671 0.119332 -0.017920 -0.670634 0.667610 -0.062500 1 0 0 0 0 0 3 970324
-0.001982 0.000671 0.119332 -0.017901 -0.670629 0.667612 -0.062500 1 0 0 0 0 0 3 971321
-0.001982 0.000671 0.119332 -0.017910 -0.670625 0.667599 -0.062500 1 0 0 0 0 0 3 972317
-0.001982 0.000671 0.119332 -0.017908 -0.670636 0.667604 -0.062500 1 0 0 0 0 0 3 973345
-0.001982 0.000671 0.119332 -0.017907 -0.670638 0.667605 -0.062500 1 0 0 0 0 0 3 974313
-0.001982 0.000671 0.119332 -0.017923 -0.670624 0.667604 -0.062500 1 0 0 0 0 0 3 975345
-0.001982 0.000671 0.119332 -0.017910 -0.670636 0.667605 -0.062500 1 0 0 0 0 0 3 976339
-0.001982 0.000671 0.119332 -0.017903 -0.670617 0.667605 -0.062500 1 0 0 0 0 0 3 977342
-0.001982 0.000671 0.119332 -0.017907 -0.670635 0.667605 -0.062500 1 0 0 0 0 0 3 978344
-0.001982 0.000671 0.119332 -0.017907 -0.670637 0.667605 -0.062500 1 0 0 0 0 0 3 979345
-0.001982 0.000671 0.119332 -0.017911 -0.670626 0.667598 -0.062500 1 0 0 0 0 0 3 980344
-0.001982 0.000671 0.119332 -0.017920 -0.670634 0.667610 -0.062500 1 0 0 0 0 0 3 981343
-0.001982 0.000671 0.119332 -0.017909 -0.670638 0.667605 -0.062500 1 0 0 0 0 0 3 982343
-0.001982 0.000671 0.119332 -0.017903 -0.670618 0.667605 -0.062500 1 0 0 0 0 0 3 983344
-0.001982 0.000671 0.119332 -0.017907 -0.670635 0.667605 -0.062500 1 0 0 0 0 0 3 984343
-0.001982 0.000671 0.119332 -0.017907 -0.670638 0.667605 -0.062500 1 0 0 0 0 0 3 985343
-0.001982 0.000671 0.119332 -0.017923 -0.670624 0.667604 -0.062500 1 0 0 0 0 0 3 986338
-0.001982 0.000671 0.119332 -0.017910 -0.670636 0.667605 -0.062500 1 0 0 0 0 0 3 987315
-0.001982 0.000671 0.119332 -0.017903 -0.670617 0.667605 -0.062500 1 0 0 0 0 0 3 988344
-0.001982 0.000671 0.119332 -0.017907 -0.670635 0.667605 -0.062500 1 0 0 0 0 0 3 989343
-0.001982 0.000671 0.119332 -0.017907 -0.670637 0.667605 -0.062500 1 0 0 0 0 0 3 990312
-0.001982 0.000671 0.119332 -0.017911 -0.670626 0.667598 -0.062500 1 0 0 0 0 0 3 991345
-0.001982 0.000671 0.119332 -0.017920 -0.670634 0.667610 -0.062500 1 0 0 0 0 0 3 992342
-0.001982 0.000671 0.119332 -0.017909 -0.670637 0.667605 -0.062500 1 0 0 0 0 0 3 993343
-0.001982 0.000671 0.119332 -0.017903 -0.670618 0.667605 -0.062500 1 0 0 0 0 0 3 994342
-0.001982 0.000671 0.119332 -0.017907 -0.670635 0.667605 -0.062500 1 0 0 0 0 0 3 995344
-0.001982 0.000671 0.119332 -0.017907 -0.670638 0.667605 -0.062500 1 0 0 0 0 0 3 996333
-0.001982 0.000671 0.119332 -0.017923 -0.670624 0.667604 -0.062500 1 0 0 0 0 0 3 997330
-0.001982 0.000671 0.119332 -0.017910 -0.670636 0.667605 -0.062500 1 0 0 0 0 0 3 998336
-0.001982 0.000671 0.119332 -0.017900 -0.670629 0.667612 -0.062500 1 0 0 0 0 0 3 999344
-0.001982 0.000671 0.119332 -0.017910 -0.670625 0.667599 -0.062500 1 0 0 0 0 0 4 344
-0.001982 0.000671 0.119332 -0.017908 -0.670636 0.667604 -0.062500 1 0 0 0 0 0 4 1347
-0.001982 0.000671 0.119332 -0.017911 -0.670626 0.667598 -0.062500 1 0 0 0 0 0 4 2343
-0.001982 0.000671 0.119332 -0.017920 -0.670634 0.667610 -0.062500 1 0 0 0 0 0 4 3345
-0.001982 0.000671 0.119332 -0.017909 -0.670637 0.667605 -0.062500 1 0 0 0 0 0 4 4344
-0.001982 0.000671 0.119332 -0.017903 -0.670618 0.667605 -0.062500 1 0 0 0 0 0 4 5343
-0.001982 0.000671 0.119332 -0.017907 -0.670635 0.667605 -0.062500 1 0 0 0 0 0 4 6344
-0.001982 0.000671 0.119332 -0.017907 -0.670638 0.667605 -0.062500 1 0 0 0 0 0 4 7344
-0.001982 0.000671 0.119332 -0.017923 -0.670623 0.667604 -0.062500 1 0 0 0 0 0 4 8343
-0.001982 0.000671 0.119332 -0.017910 -0.670636 0.667605 -0.062500 1 0 0 0 0 0 4 9329
-0.001982 0.000671 0.119332 -0.017900 -0.670629 0.667612 -0.062500 1 0 0 0 0 0 4 10336
-0.001982 0.000671 0.119332 -0.017910 -0.670625 0.667599 -0.062500 1 0 0 0 0 0 4 11394
-0.001982 0.000671 0.119332 -0.017908 -0.670636 0.667604 -0.062500 1 0 0 0 0 0 4 12407
-0.001982 0.000671 0.119332 -0.017907 -0.670638 0.667605 -0.062500 1 0 0 0 0 0 4 13392
-0.001982 0.000671 0.119332 -0.017923 -0.670624 0.667604 -0.062500 1 0 0 0 0 0 4 14407
-0.001982 0.000671 0.119332 -0.017910 -0.670636 0.667605 -0.062500 1 0 0 0 0 0 4 15390
-0.001982 0.000671 0.119332 -0.017903 -0.670617 0.667605 -0.062500 1 0 0 0 0 0 4 16408
-0.001982 0.000671 0.119332 -0.017907 -0.670635 0.667605 -0.062500 1 0 0 0 0 0 4 17392
-0.001982 0.000671 0.119332 -0.017907 -0.670637 0.667605 -0.062500 1 0 0 0 0 0 4 18426
-0.001982 0.000671 0.119332 -0.017923 -0.670623 0.667604 -0.062500 1 0 0 0 0 0 4 19408
-0.001982 0.000671 0.119332 -0.017910 -0.670636 0.667605 -0.062500 1 0 0 0 0 0 4 20391
-0.001982 0.000671 0.119332 -0.017908 -0.670638 0.667605 -0.062500 1 0 0 0 0 0 4 21408
-0.001982 0.000671 0.119332 -0.017903 -0.670618 0.667605 -0.062500 1 0 0 0 0 0 4 22391
-0.001982 0.000671 0.119332 -0.017907 -0.670635 0.667605 -0.062500 1 0 0 0 0 0 4 23335
-0.001982 0.000671 0.119332 -0.017907 -0.670638 0.667605 -0.062500 1 0 0 0 0 0 4 24331
-0.001982 0.000671 0.119332 -0.017923 -0.670624 0.667604 -0.062500 1 0 0 0 0 0 4 25335
-0.001982 0.000671 0.119332 -0.017910 -0.670636 0.667605 -0.062500 1 0 0 0 0 0 4 26325
-0.001982 0.000671 0.119332 -0.017903 -0.670617 0.667605 -0.062500 1 0 0 0 0 0 4 27335
-0.001982 0.000671 0.119332 -0.017907 -0.670635 0.667605 -0.062500 1 0 0 0 0 0 4 28325
-0.001982 0.000671 0.119332 -0.017907 -0.670637 0.667605 -0.062500 1 0 0 0 0 0 4 29334
-0.001982 0.000671 0.119332 -0.017923 -0.670623 0.667604 -0.062500 1 0 0 0 0 0 4 30326
-0.001982 0.000671 0.119332 -0.017910 -0.670636 0.667605 -0.062500 1 0 0 0 0 0 4 31334
-0.001982 0.000671 0.119332 -0.017908 -0.670638 0.667605 -0.062500 1 0 0 0 0 0 4 32325
-0.001982 0.000671 0.119332 -0.017903 -0.670618 0.667605 -0.062500 1 0 0 0 0 0 4 33335
-0.001982 0.000671 0.119332 -0.017907 -0.670635 0.667605 -0.062500 1 0 0 0 0 0 4 34325
-0.001982 0.000671 0.119332 -0.017907 -0.670638 0.667605 -0.062500 1 0 0 0 0 0 4 35329
-0.001982 0.000671 0.119332 -0.017923 -0.670624 0.667604 -0.062500 1 0 0 0 0 0 4 36331
-0.001982 0.000671 0.119332 -0.017910 -0.670636 0.667605 -0.062500 1 0 0 0 0 0 4 37342
-0.001982 0.000671 0.119332 -0.017900 -0.670629 0.667612 -0.062500 1 0 0 0 0 0 4 38330
-0.001982 0.000671 0.119332 -0.017910 -0.670625 0.667599 -0.062500 1 0 0 0 0 0 4 39332
-0.001982 0.000671 0.119332 -0.017908 -0.670636 0.667604 -0.062500 1 0 0 0 0 0 4 40341
-0.001982 0.000671 0.119332 -0.017923 -0.670623 0.667604 -0.062500 1 0 0 0 0 0 4 41334
-0.001982 0.000671 0.119332 -0.017910 -0.670636 0.667605 -0.062500 1 0 0 0 0 0 4 42342
-0.001977 0.000653 0.119343 -0.091108 -0.420179 0.517630 -0.062500 1 0 0 0 0 0 4 43345
-0.001974 0.000644 0.119347 -0.067719 -0.503872 0.591117 -0.062500 1 0 0 0 0 0 4 44343
-0.001973 0.000639 0.119348 -0.049314 -0.566850 0.629043 -0.062500 1 0 0 0 0 0 4 45342
-0.001972 0.000637 0.119349 -0.039217 -0.600533 0.643416 -0.062500 1 0 0 0 0 0 4 46337
-0.001972 0.000636 0.119349 -0.033989 -0.617614 0.648523 -0.062500 1 0 0 0 0 0 4 47343
-0.001972 0.000635 0.119349 -0.031327 -0.626186 0.650294 -0.062500 1 0 0 0 0 0 4 48343
-0.001971 0.000635 0.119349 -0.029990 -0.630481 0.650904 -0.062500 1 0 0 0 0 0 4 49341
-0.001971 0.000635 0.119349 -0.029305 -0.632623 0.651111 -0.062500 1 0 0 0 0 0 4 50343
-0.001971 0.000635 0.119349 -0.028967 -0.633692 0.651189 -0.062500 1 0 0 0 0 0 4 51348
-0.001971 0.000635 0.119349 -0.028790 -0.634233 0.651216 -0.062500 1 0 0 0 0 0 4 52347
-0.001971 0.000635 0.119349 -0.028706 -0.634503 0.651222 -0.062500 1 0 0 0 0 0 4 53341
-0.001971 0.000635 0.119349 -0.028666 -0.634632 0.651231 -0.062500 1 0 0 0 0 0 4 54341
-0.001971 0.000635 0.119349 -0.028643 -0.634708 0.651233 -0.062500 1 0 0 0 0 0 4 55336
-0.001971 0.000635 0.119349 -0.028635 -0.634735 0.651227 -0.062500 1 0 0 0 0 0 4 56338
-0.001971 0.000635 0.119349 -0.028631 -0.634747 0.651233 -0.062500 1 0 0 0 0 0 4 57341
-0.001971 0.000635 0.119349 -0.028624 -0.634771 0.651228 -0.062500 1 0 0 0 0 0 4 58341
-0.001971 0.000635 0.119349 -0.028623 -0.634773 0.651227 -0.062500 1 0 0 0 0 0 4 59338
-0.001971 0.000635 0.119349 -0.028635 -0.634771 0.651233 -0.062500 1 0 0 0 0 0 4 60342
-0.001971 0.000635 0.119349 -0.028617 -0.634764 0.651235 -0.062500 1 0 0 0 0 0 4 61341
-0.001971 0.000635 0.119349 -0.028623 -0.634772 0.651228 -0.062500 1 0 0 0 0 0 4 62341
-0.001971 0.000635 0.119349 -0.028623 -0.634773 0.651227 -0.062500 1 0 0 0 0 0 4 63343
-0.001971 0.000635 0.119349 -0.028623 -0.634773 0.651227 -0.062500 1 0 0 0 0 0 4 64341
-0.001971 0.000635 0.119349 -0.028635 -0.634770 0.651233 -0.062500 1 0 0 0 0 0 4 65342
-0.001971 0.000635 0.119349 -0.028625 -0.634773 0.651228 -0.062500 1 0 0 0 0 0 4 66320
-0.001971 0.000635 0.119349 -0.028616 -0.634764 0.651234 -0.062500 1 0 0 0 0 0 4 67314
-0.001971 0.000635 0.119349 -0.028623 -0.634772 0.651228 -0.062500 1 0 0 0 0 0 4 68341
-0.001971 0.000635 0.119349 -0.028636 -0.634770 0.651233 -0.062500 1 0 0 0 0 0 4 69341
-0.001971 0.000635 0.119349 -0.028625 -0.634772 0.651228 -0.062500 1 0 0 0 0 0 4 70340
-0.001971 0.000635 0.119349 -0.028624 -0.634773 0.651227 -0.062500 1 0 0 0 0 0 4 71342
-0.001971 0.000635 0.119349 -0.028616 -0.634764 0.651234 -0.062500 1 0 0 0 0 0 4 72341
-0.001971 0.000635 0.119349 -0.028623 -0.634771 0.651228 -0.062500 1 0 0 0 0 0 4 73341
-0.001971 0.000635 0.119349 -0.028623 -0.634772 0.651227 -0.062500 1 0 0 0 0 0 4 74341
-0.001971 0.000635 0.119349 -0.028632 -0.634781 0.651240 -0.062500 1 0 0 0 0 0 4 75343
-0.001971 0.000635 0.119349 -0.028625 -0.634774 0.651229 -0.062500 1 0 0 0 0 0 4 76344
-0.001971 0.000635 0.119349 -0.028624 -0.634773 0.651227 -0.062500 1 0 0 0 0 0 4 77329
-0.001971 0.000635 0.119349 -0.028616 -0.634764 0.651234 -0.062500 1 0 0 0 0 0 4 78336
-0.001971 0.000635 0.119349 -0.028622 -0.634772 0.651228 -0.062500 1 0 0 0 0 0 4 79340
-0.001971 0.000635 0.119349 -0.028623 -0.634773 0.651227 -0.062500 1 0 0 0 0 0 4 80338
-0.001971 0.000635 0.119349 -0.028623 -0.634773 0.651227 -0.062500 1 0 0 0 0 0 4 81341
-0.001971 0.000635 0.119349 -0.028635 -0.634770 0.651233 -0.062500 1 0 0 0 0 0 4 82342
-0.001971 0.000635 0.119349 -0.028617 -0.634764 0.651234 -0.062500 1 0 0 0 0 0 4 83417
-0.001971 0.000635 0.119349 -0.028623 -0.634772 0.651228 -0.062500 1 0 0 0 0 0 4 84408
-0.001971 0.000635 0.119349 -0.028623 -0.634773 0.651227 -0.062500 1 0 0 0 0 0 4 85387
-0.001971 0.000635 0.119349 -0.028636 -0.634770 0.651233 -0.062500 1 0 0 0 0 0 4 86411
-0.001971 0.000635 0.119349 -0.028625 -0.634772 0.651228 -0.062500 1 0 0 0 0 0 4 87388
-0.001971 0.000635 0.119349 -0.028624 -0.634773 0.651227 -0.062500 1 0 0 0 0 0 4 88383
-0.001971 0.000635 0.119349 -0.028616 -0.634764 0.651234 -0.062500 1 0 0 0 0 0 4 89414
-0.001971 0.000635 0.119349 -0.028623 -0.634771 0.651228 -0.062500 1 0 0 0 0 0 4 90407
-0.001966 0.000617 0.119359 -0.101878 -0.384185 0.501390 -0.062500 1 0 0 0 0 0 4 91391
-0.001963 0.000608 0.119363 -0.078454 -0.467950 0.574797 -0.062500 1 0 0 0 0 0 4 92407
-0.001962 0.000603 0.119364 -0.060037 -0.530966 0.612707 -0.062500 1 0 0 0 0 0 4 93391
-0.001961 0.000601 0.119365 -0.049929 -0.564646 0.627063 -0.062500 1 0 0 0 0 0 4 94406
-0.001961 0.000600 0.119365 -0.044706 -0.581740 0.632154 -0.062500 1 0 0 0 0 0 4 95392
-0.001961 0.000599 0.119365 -0.042047 -0.590305 0.633933 -0.062500 1 0 0 0 0 0 4 96408
-0.001961 0.000599 0.119365 -0.040710 -0.594600 0.634542 -0.062500 1 0 0 0 0 0 4 97389
-0.001961 0.000599 0.119365 -0.040022 -0.596754 0.634754 -0.062500 1 0 0 0 0 0 4 98405
-0.001961 0.000599 0.119365 -0.039683 -0.597824 0.634833 -0.062500 1 0 0 0 0 0 4 99389
-0.001961 0.000599 0.119365 -0.039509 -0.598355 0.634853 -0.062500 1 0 0 0 0 0 4 100407
-0.001961 0.000599 0.119365 -0.039426 -0.598623 0.634858 -0.062500 1 0 0 0 0 0 4 101391
-0.001961 0.000599 0.119365 -0.039383 -0.598764 0.634874 -0.062500 1 0 0 0 0 0 4 102391
-0.001961 0.000599 0.119365 -0.039363 -0.598829 0.634870 -0.062500 1 0 0 0 0 0 4 103406
-0.001961 0.000599 0.119365 -0.039351 -0.598867 0.634870 -0.062500 1 0 0 0 0 0 4 104390
-0.001961 0.000599 0.119365 -0.039359 -0.598878 0.634863 -0.062500 1 0 0 0 0 0 4 105406
-0.001961 0.000599 0.119365 -0.039345 -0.598893 0.634862 -0.062500 1 0 0 0 0 0 4 106387
-0.001961 0.000599 0.119365 -0.039348 -0.598882 0.634875 -0.062500 1 0 0 0 0 0 4 107333
-0.001961 0.000599 0.119365 -0.039341 -0.598903 0.634871 -0.062500 1 0 0 0 0 0 4 108323
-0.001961 0.000599 0.119365 -0.039344 -0.598894 0.634863 -0.062500 1 0 0 0 0 0 4 109331
-0.001955 0.000581 0.119376 -0.112632 -0.348171 0.485144 -0.062500 1 0 0 0 0 0 4 110323
-0.001953 0.000572 0.119380 -0.089196 -0.432002 0.558501 -0.062500 1 0 0 0 0 0 4 111332
-0.001951 0.000568 0.119381 -0.070771 -0.495042 0.596370 -0.062500 1 0 0 0 0 0 4 112322
-0.001951 0.000565 0.119381 -0.060651 -0.528760 0.610722 -0.062500 1 0 0 0 0 0 4 113331
-0.001950 0.000564 0.119381 -0.055433 -0.545841 0.615811 -0.062500 1 0 0 0 0 0 4 114323
-0.001950 0.000564 0.119381 -0.052769 -0.554418 0.617573 -0.062500 1 0 0 0 0 0 4 115332
-0.001950 0.000563 0.119381 -0.051432 -0.558716 0.618198 -0.062500 1 0 0 0 0 0 4 116322
-0.001950 0.000563 0.119381 -0.050747 -0.560860 0.618404 -0.062500 1 0 0 0 0 0 4 117332
-0.001950 0.000563 0.119381 -0.050408 -0.561929 0.618481 -0.062500 1 0 0 0 0 0 4 118323
-0.001945 0.000545 0.119392 -0.123568 -0.311600 0.468907 -0.062500 1 0 0 0 0 0 4 119323
-0.001942 0.000536 0.119396 -0.100034 -0.395777 0.542208 -0.062500 1 0 0 0 0 0 4 120332
-0.001941 0.000532 0.119397 -0.081543 -0.458998 0.580051 -0.062500 1 0 0 0 0 0 4 121340
-0.001940 0.000529 0.119398 -0.071416 -0.492773 0.594392 -0.062500 1 0 0 0 0 0 4 122342
-0.001940 0.000528 0.119398 -0.066174 -0.509899 0.599467 -0.062500 1 0 0 0 0 0 4 123329
-0.001939 0.000528 0.119398 -0.063505 -0.518493 0.601251 -0.062500 1 0 0 0 0 0 4 124338
-0.001939 0.000527 0.119398 -0.062151 -0.522808 0.601856 -0.062500 1 0 0 0 0 0 4 125324
-0.001939 0.000527 0.119398 -0.061467 -0.524941 0.602073 -0.062500 1 0 0 0 0 0 4 126345
-0.001939 0.000527 0.119398 -0.061136 -0.526018 0.602144 -0.062500 1 0 0 0 0 0 4 127342
-0.001939 0.000527 0.119398 -0.060981 -0.526566 0.602169 -0.062500 1 0 0 0 0 0 4 128340
-0.001939 0.000527 0.119398 -0.060876 -0.526843 0.602182 -0.062500 1 0 0 0 0 0 4 129340
-0.001939 0.000527 0.119398 -0.060838 -0.526962 0.602185 -0.062500 1 0 0 0 0 0 4 130337
-0.001939 0.000527 0.119398 -0.060815 -0.527036 0.602186 -0.062500 1 0 0 0 0 0 4 131340
-0.001939 0.000527 0.119398 -0.060803 -0.527075 0.602187 -0.062500 1 0 0 0 0 0 4 132338
-0.001939 0.000527 0.119398 -0.060790 -0.527080 0.602181 -0.062500 1 0 0 0 0 0 4 133338
-0.001934 0.000509 0.119408 -0.134189 -0.276089 0.452711 -0.062500 1 0 0 0 0 0 4 134336
-0.001931 0.000500 0.119412 -0.110694 -0.360070 0.525937 -0.062500 1 0 0 0 0 0 4 135357
-0.001930 0.000496 0.119413 -0.092246 -0.423174 0.563750 -0.062500 1 0 0 0 0 0 4 136334
-0.001929 0.000493 0.119414 -0.082129 -0.456920 0.578072 -0.062500 1 0 0 0 0 0 4 137338
-0.001929 0.000492 0.119414 -0.076886 -0.474010 0.583144 -0.062500 1 0 0 0 0 0 4 138338
-0.001929 0.000492 0.119414 -0.074231 -0.482590 0.584923 -0.062500 1 0 0 0 0 0 4 139340
-0.001929 0.000491 0.119414 -0.072881 -0.486894 0.585539 -0.062500 1 0 0 0 0 0 4 140340
-0.001941 0.000478 0.119403 0.106064 -0.297763 0.734905 -0.062500 1 0 0 0 0 0 4 141309
-0.001948 0.000471 0.119400 0.047635 -0.363306 0.662008 -0.062500 1 0 0 0 0 0 4 142339
-0.001951 0.000467 0.119399 0.003007 -0.411931 0.624276 -0.062500 1 0 0 0 0 0 4 143339
-0.001953 0.000466 0.119398 -0.021067 -0.437785 0.609966 -0.062500 1 0 0 0 0 0 4 144338
-0.001953 0.000465 0.119398 -0.033377 -0.450838 0.604871 -0.062500 1 0 0 0 0 0 4 145338
-0.001949 0.000446 0.119409 -0.112984 -0.206202 0.453817 -0.062500 1 0 0 0 0 0 4 146338
-0.001946 0.000437 0.119412 -0.092602 -0.293540 0.526335 -0.062500 1 0 0 0 0 0 4 147340
-0.001945 0.000433 0.119413 -0.075722 -0.358339 0.563886 -0.062500 1 0 0 0 0 0 4 148309
-0.001944 0.000430 0.119414 -0.066379 -0.392892 0.578125 -0.062500 1 0 0 0 0 0 4 149309
-0.001944 0.000429 0.119414 -0.061532 -0.410403 0.583166 -0.062500 1 0 0 0 0 0 4 150337
-0.001944 0.000429 0.119414 -0.059071 -0.419192 0.584933 -0.062500 1 0 0 0 0 0 4 151340
-0.001956 0.000415 0.119403 0.120374 -0.232433 0.734882 -0.062500 1 0 0 0 0 0 4 152338
-0.001963 0.000408 0.119400 0.062267 -0.299020 0.662030 -0.062500 1 0 0 0 0 0 4 153338
-0.001966 0.000404 0.119398 0.017810 -0.348180 0.624297 -0.062500 1 0 0 0 0 0 4 154309
-0.001968 0.000402 0.119398 -0.006199 -0.374307 0.609979 -0.062500 1 0 0 0 0 0 4 155339
-0.001968 0.000402 0.119398 -0.018453 -0.387499 0.604901 -0.062500 1 0 0 0 0 0 4 156337
-0.001969 0.000401 0.119398 -0.024635 -0.394117 0.603126 -0.062500 1 0 0 0 0 0 4 157338
-0.001964 0.000383 0.119408 -0.101165 -0.146088 0.453416 -0.062500 1 0 0 0 0 0 4 158338
-0.001961 0.000374 0.119412 -0.079243 -0.231897 0.526239 -0.062500 1 0 0 0 0 0 4 159340
-0.001960 0.000369 0.119413 -0.061562 -0.295917 0.563883 -0.062500 1 0 0 0 0 0 4 160328
-0.001959 0.000367 0.119414 -0.051813 -0.330081 0.578146 -0.062500 1 0 0 0 0 0 4 161324
-0.001959 0.000366 0.119414 -0.046780 -0.347393 0.583206 -0.062500 1 0 0 0 0 0 4 162332
-0.001959 0.000365 0.119414 -0.044217 -0.356078 0.584965 -0.062500 1 0 0 0 0 0 4 163340
-0.001953 0.000347 0.119425 -0.116389 -0.108951 0.436597 -0.062500 1 0 0 0 0 0 4 164338
-0.001950 0.000338 0.119428 -0.092213 -0.195348 0.509793 -0.062500 1 0 0 0 0 0 4 165338
-0.001949 0.000333 0.119430 -0.073423 -0.259665 0.547549 -0.062500 1 0 0 0 0 0 4 166337
-0.001961 0.000317 0.119419 0.114995 -0.102992 0.711447 -0.062500 1 0 0 0 0 0 4 167332
-0.001967 0.000309 0.119416 0.061606 -0.184656 0.643345 -0.062500 1 0 0 0 0 0 4 168338
-0.001970 0.000306 0.119415 0.019554 -0.241391 0.607242 -0.062500 1 0 0 0 0 0 4 169337
-0.001967 0.000286 0.119425 -0.076727 -0.019698 0.444690 -0.062500 1 0 0 0 0 0 4 170338
-0.001965 0.000276 0.119428 -0.064853 -0.119107 0.512695 -0.062500 1 0 0 0 0 0 4 171339
-0.001964 0.000271 0.119430 -0.052249 -0.189939 0.548635 -0.062500 1 0 0 0 0 0 4 172339
-0.001963 0.000268 0.119430 -0.045057 -0.227508 0.562290 -0.062500 1 0 0 0 0 0 4 173324
-0.001963 0.000267 0.119430 -0.041304 -0.246510 0.567145 -0.062500 1 0 0 0 0 0 4 174331
-0.001957 0.000248 0.119441 -0.112915 -0.004273 0.420182 -0.062500 1 0 0 0 0 0 4 175408
-0.001967 0.000225 0.119434 0.089634 0.097423 0.643408 -0.062500 1 0 0 0 0 0 4 176403
-0.001972 0.000214 0.119431 0.049936 -0.032463 0.607939 -0.062500 1 0 0 0 0 0 4 177388
-0.001975 0.000208 0.119431 0.015583 -0.115421 0.584338 -0.062500 1 0 0 0 0 0 4 178402
-0.001976 0.000205 0.119430 -0.003177 -0.158693 0.575018 -0.062500 1 0 0 0 0 0 4 179321
-0.001977 0.000204 0.119430 -0.012785 -0.180500 0.571676 -0.062500 1 0 0 0 0 0 4 180330
-0.001972 0.000185 0.119441 -0.091190 0.060518 0.422031 -0.062500 1 0 0 0 0 0 4 181321
-0.001969 0.000176 0.119444 -0.070070 -0.029428 0.494344 -0.062500 1 0 0 0 0 0 4 182330
-0.001968 0.000171 0.119446 -0.052800 -0.095498 0.531762 -0.062500 1 0 0 0 0 0 4 183321
-0.001967 0.000169 0.119446 -0.043260 -0.130667 0.545960 -0.062500 1 0 0 0 0 0 4 184330
-0.001980 0.000154 0.119436 0.139629 0.042214 0.701011 -0.062500 1 0 0 0 0 0 4 185320
-0.001986 0.000146 0.119432 0.083501 -0.030809 0.629384 -0.062500 1 0 0 0 0 0 4 186321
-0.001984 0.000125 0.119441 -0.033539 0.168871 0.443707 -0.062500 1 0 0 0 0 0 4 187330
-0.001983 0.000114 0.119444 -0.033473 0.056553 0.502156 -0.062500 1 0 0 0 0 0 4 188320
-0.001982 0.000109 0.119446 -0.026973 -0.020880 0.534623 -0.062500 1 0 0 0 0 0 4 189329
-0.001982 0.000106 0.119446 -0.022887 -0.061745 0.547079 -0.062500 1 0 0 0 0 0 4 190320
-0.001982 0.000104 0.119446 -0.020672 -0.082381 0.551511 -0.062500 1 0 0 0 0 0 4 191329
-0.001982 0.000104 0.119446 -0.019525 -0.092732 0.553051 -0.062500 1 0 0 0 0 0 4 192320
-0.001976 0.000085 0.119457 -0.092574 0.154318 0.405431 -0.062500 1 0 0 0 0 0 4 193328
-0.001974 0.000076 0.119460 -0.068712 0.067119 0.478182 -0.062500 1 0 0 0 0 0 4 194324
-0.001972 0.000072 0.119462 -0.050044 0.002398 0.515734 -0.062500 1 0 0 0 0 0 4 195339
-0.001984 0.000056 0.119451 0.138058 0.158441 0.680232 -0.062500 1 0 0 0 0 0 4 196331
-0.001990 0.000048 0.119448 0.084723 0.077006 0.611773 -0.062500 1 0 0 0 0 0 4 197351
-0.001988 0.000026 0.119457 -0.030948 0.272734 0.427509 -0.062500 1 0 0 0 0 0 4 198336
-0.001987 0.000015 0.119460 -0.030129 0.158126 0.486172 -0.062500 1 0 0 0 0 0 4 199334
-0.001986 0.000009 0.119461 -0.023243 0.079539 0.518687 -0.062500 1 0 0 0 0 0 4 200345
-0.001986 0.000007 0.119462 -0.018958 0.038138 0.531158 -0.062500 1 0 0 0 0 0 4 201336
-0.001986 0.000005 0.119462 -0.016658 0.017201 0.535589 -0.062500 1 0 0 0 0 0 4 202326
-0.001986 0.000004 0.119462 -0.015474 0.006723 0.537138 -0.062500 1 0 0 0 0 0 4 203339
-0.002005 0.000009 0.119472 0.247679 -0.060401 0.398356 -0.062500 1 0 0 0 0 0 4 204338
-0.002014 0.000011 0.119475 0.158848 -0.042294 0.466781 -0.062500 1 0 0 0 0 0 4 205307
-0.002031 -0.000002 0.119466 0.270730 0.162337 0.652603 -0.062500 1 0 0 0 0 0 4 206337
-0.002040 -0.000008 0.119463 0.177309 0.106085 0.592376 -0.062500 1 0 0 0 0 0 4 207338
-0.002044 -0.000011 0.119461 0.115075 0.062113 0.559012 -0.062500 1 0 0 0 0 0 4 208338
-0.002041 -0.000031 0.119472 0.008550 0.291070 0.398365 -0.062500 1 0 0 0 0 0 4 209341
-0.002040 -0.000041 0.119475 0.015419 0.194333 0.466209 -0.062500 1 0 0 0 0 0 4 210333
-0.002051 -0.000059 0.119466 0.203208 0.315106 0.652706 -0.062500 1 0 0 0 0 0 4 211342
-0.002057 -0.000069 0.119462 0.150657 0.214404 0.592632 -0.062500 1 0 0 0 0 0 4 212338
-0.002079 -0.000069 0.119471 0.371841 0.086106 0.420191 -0.062500 1 0 0 0 0 0 4 213337
-0.002090 -0.000069 0.119474 0.260115 0.071907 0.475549 -0.062500 1 0 0 0 0 0 4 214337
-0.002095 -0.000069 0.119475 0.182560 0.069859 0.506181 -0.062500 1 0 0 0 0 0 4 215307
-0.002093 -0.000087 0.119486 0.068163 0.322080 0.370230 -0.062500 1 0 0 0 0 0 4 216336
-0.002092 -0.000096 0.119490 0.071171 0.236993 0.446729 -0.062500 1 0 0 0 0 0 4 217337
-0.002103 -0.000114 0.119480 0.256979 0.363508 0.636497 -0.062500 1 0 0 0 0 0 4 218306
-0.002110 -0.000123 0.119477 0.203614 0.265818 0.577357 -0.062500 1 0 0 0 0 0 4 219339
-0.002113 -0.000128 0.119476 0.161704 0.200871 0.544340 -0.062500 1 0 0 0 0 0 4 220331
-0.002133 -0.000126 0.119485 0.401843 0.104957 0.392657 -0.062500 1 0 0 0 0 0 4 221337
-0.002143 -0.000125 0.119489 0.300940 0.108349 0.456206 -0.062500 1 0 0 0 0 0 4 222335
-0.002148 -0.000124 0.119490 0.228981 0.115251 0.489796 -0.062500 1 0 0 0 0 0 4 223337
-0.002151 -0.000124 0.119490 0.191075 0.119255 0.502558 -0.062500 1 0 0 0 0 0 4 224329
-0.002159 -0.000155 0.119490 0.275785 0.564227 0.510668 -0.062500 1 0 0 0 0 0 4 225337
-0.002163 -0.000171 0.119490 0.231405 0.416588 0.510644 -0.062500 1 0 0 0 0 0 4 226335
-0.002166 -0.000179 0.119490 0.200569 0.305750 0.510262 -0.062500 1 0 0 0 0 0 4 227337
-0.002167 -0.000183 0.119490 0.184285 0.246629 0.510056 -0.062500 1 0 0 0 0 0 4 228336
-0.002167 -0.000185 0.119490 0.176065 0.216707 0.509982 -0.062500 1 0 0 0 0 0 4 229336
-0.002168 -0.000186 0.119490 0.171929 0.201698 0.509949 -0.062500 1 0 0 0 0 0 4 230335
-0.002168 -0.000186 0.119490 0.169873 0.194190 0.509939 -0.062500 1 0 0 0 0 0 4 231337
-0.002162 -0.000205 0.119501 0.095205 0.443461 0.362562 -0.062500 1 0 0 0 0 0 4 232336
-0.002179 -0.000209 0.119514 0.381151 0.294757 0.295838 -0.062500 1 0 0 0 0 0 4 233336
-0.002187 -0.000212 0.119519 0.310012 0.250759 0.401113 -0.062500 1 0 0 0 0 0 4 234324
-0.002190 -0.000213 0.119520 0.253924 0.231920 0.450378 -0.062500 1 0 0 0 0 0 4 235333
-0.002192 -0.000213 0.119521 0.224141 0.222870 0.468726 -0.062500 1 0 0 0 0 0 4 236329
-0.002206 -0.000227 0.119510 0.386474 0.408271 0.626651 -0.062500 1 0 0 0 0 0 4 237336
-0.002208 -0.000252 0.119517 0.247109 0.595594 0.407575 -0.062500 1 0 0 0 0 0 4 238336
-0.002208 -0.000265 0.119520 0.222311 0.461641 0.442159 -0.062500 1 0 0 0 0 0 4 239338
-0.002209 -0.000271 0.119520 0.214891 0.371926 0.465121 -0.062500 1 0 0 0 0 0 4 240340
-0.002209 -0.000274 0.119521 0.211852 0.324815 0.474163 -0.062500 1 0 0 0 0 0 4 241335
-0.002204 -0.000294 0.119531 0.136784 0.554366 0.330270 -0.062500 1 0 0 0 0 0 4 242336
-0.002201 -0.000304 0.119535 0.159605 0.457257 0.403442 -0.062500 1 0 0 0 0 0 4 243338
-0.002219 -0.000304 0.119546 0.440883 0.325876 0.302239 -0.062500 1 0 0 0 0 0 4 244336
-0.002227 -0.000304 0.119550 0.361467 0.309477 0.384442 -0.062500 1 0 0 0 0 0 4 245335
-0.002231 -0.000304 0.119551 0.300501 0.306358 0.424615 -0.062500 1 0 0 0 0 0 4 246323
-0.002228 -0.000323 0.119562 0.194455 0.558798 0.292657 -0.062500 1 0 0 0 0 0 4 247322
-0.002227 -0.000332 0.119566 0.201657 0.473101 0.369979 -0.062500 1 0 0 0 0 0 4 248329
-0.002226 -0.000336 0.119567 0.212070 0.409153 0.409041 -0.062500 1 0 0 0 0 0 4 249318
-0.002225 -0.000338 0.119568 0.218207 0.375129 0.423794 -0.062500 1 0 0 0 0 0 4 250328
-0.002225 -0.000340 0.119568 0.221488 0.357923 0.429030 -0.062500 1 0 0 0 0 0 4 251319
-0.002220 -0.000358 0.119579 0.149419 0.602877 0.283932 -0.062500 1 0 0 0 0 0 4 252325
-0.002217 -0.000368 0.119582 0.173785 0.513240 0.356485 -0.062500 1 0 0 0 0 0 4 253327
-0.002216 -0.000372 0.119584 0.192737 0.447331 0.393879 -0.062500 1 0 0 0 0 0 4 254318
-0.002215 -0.000375 0.119584 0.203173 0.412294 0.408055 -0.062500 1 0 0 0 0 0 4 255327
-0.002214 -0.000376 0.119584 0.208557 0.394589 0.413088 -0.062500 1 0 0 0 0 0 4 256318
-0.002214 -0.000376 0.119584 0.211290 0.385723 0.414835 -0.062500 1 0 0 0 0 0 4 257326
-0.002233 -0.000372 0.119594 0.475890 0.319622 0.276632 -0.062500 1 0 0 0 0 0 4 258318
-0.002237 -0.000388 0.119608 0.313339 0.591563 0.197962 -0.062500 1 0 0 0 0 0 4 259327
-0.002239 -0.000396 0.119613 0.270999 0.520581 0.305000 -0.062500 1 0 0 0 0 0 4 260318
-0.002240 -0.000400 0.119615 0.254697 0.464547 0.355503 -0.062500 1 0 0 0 0 0 4 261326
-0.002240 -0.000402 0.119615 0.247362 0.434552 0.374344 -0.062500 1 0 0 0 0 0 4 262317
-0.002240 -0.000403 0.119615 0.243906 0.419376 0.381005 -0.062500 1 0 0 0 0 0 4 263326
-0.002241 -0.000404 0.119615 0.242234 0.411775 0.383326 -0.062500 1 0 0 0 0 0 4 264321
-0.002241 -0.000404 0.119615 0.241423 0.407988 0.384127 -0.062500 1 0 0 0 0 0 4 265329
-0.002235 -0.000422 0.119626 0.167231 0.659947 0.237673 -0.062500 1 0 0 0 0 0 4 266331
-0.002233 -0.000431 0.119630 0.190540 0.573531 0.309588 -0.062500 1 0 0 0 0 0 4 267338
-0.002231 -0.000436 0.119631 0.208971 0.509223 0.346750 -0.062500 1 0 0 0 0 0 4 268329
-0.002231 -0.000438 0.119631 0.219142 0.475006 0.360846 -0.062500 1 0 0 0 0 0 4 269340
-0.002230 -0.000439 0.119631 0.224407 0.457722 0.365847 -0.062500 1 0 0 0 0 0 4 270320
-0.002225 -0.000458 0.119642 0.153237 0.703043 0.220990 -0.062500 1 0 0 0 0 0 4 271338
-0.002222 -0.000467 0.119646 0.178132 0.613207 0.293345 -0.062500 1 0 0 0 0 0 4 272337
-0.002220 -0.000472 0.119647 0.197376 0.547166 0.330649 -0.062500 1 0 0 0 0 0 4 273330
-0.002220 -0.000474 0.119647 0.207929 0.512077 0.344793 -0.062500 1 0 0 0 0 0 4 274336
-0.002219 -0.000475 0.119647 0.213385 0.494366 0.349825 -0.062500 1 0 0 0 0 0 4 275335
-0.002219 -0.000476 0.119647 0.216156 0.485494 0.351576 -0.062500 1 0 0 0 0 0 4 276335
-0.002219 -0.000476 0.119647 0.217572 0.481064 0.352182 -0.062500 1 0 0 0 0 0 4 277332
-0.002226 -0.000508 0.119647 0.321595 0.922543 0.358032 -0.062500 1 0 0 0 0 0 4 278334
-0.002230 -0.000524 0.119647 0.287260 0.772500 0.355495 -0.062500 1 0 0 0 0 0 4 279339
-0.002232 -0.000532 0.119647 0.261483 0.660389 0.354057 -0.062500 1 0 0 0 0 0 4 280330
-0.002233 -0.000536 0.119647 0.247713 0.600623 0.353465 -0.062500 1 0 0 0 0 0 4 281338
-0.002233 -0.000538 0.119647 0.240738 0.570368 0.353262 -0.062500 1 0 0 0 0 0 4 282334
-0.002234 -0.000539 0.119647 0.237245 0.555191 0.353184 -0.062500 1 0 0 0 0 0 4 283336
-0.002234 -0.000540 0.119647 0.235496 0.547620 0.353160 -0.062500 1 0 0 0 0 0 4 284335
-0.002234 -0.000540 0.119647 0.234623 0.543814 0.353146 -0.062500 1 0 0 0 0 0 4 285332
-0.002234 -0.000540 0.119647 0.234189 0.541919 0.353148 -0.062500 1 0 0 0 0 0 4 286334
-0.002234 -0.000540 0.119647 0.233968 0.540969 0.353137 -0.062500 1 0 0 0 0 0 4 287337
-0.002234 -0.000540 0.119647 0.233857 0.540493 0.353150 -0.062500 1 0 0 0 0 0 4 288335
-0.002234 -0.000540 0.119647 0.233808 0.540253 0.353136 -0.062500 1 0 0 0 0 0 4 289334
-0.002234 -0.000540 0.119647 0.233770 0.540142 0.353139 -0.062500 1 0 0 0 0 0 4 290333
-0.002234 -0.000540 0.119647 0.233773 0.540081 0.353139 -0.062500 1 0 0 0 0 0 4 291335
-0.002234 -0.000540 0.119647 0.233750 0.540052 0.353138 -0.062500 1 0 0 0 0 0 4 292303
-0.002234 -0.000540 0.119647 0.233751 0.540039 0.353144 -0.062500 1 0 0 0 0 0 4 293305
-0.002234 -0.000540 0.119647 0.233754 0.540027 0.353152 -0.062500 1 0 0 0 0 0 4 294331
-0.002234 -0.000540 0.119647 0.233755 0.540026 0.353133 -0.062500 1 0 0 0 0 0 4 295334
-0.002234 -0.000540 0.119647 0.233747 0.540017 0.353144 -0.062500 1 0 0 0 0 0 4 296304
-0.002234 -0.000540 0.119647 0.233743 0.540028 0.353138 -0.062500 1 0 0 0 0 0 4 297333
-0.002234 -0.000540 0.119647 0.233745 0.540018 0.353145 -0.062500 1 0 0 0 0 0 4 298333
-0.002234 -0.000540 0.119647 0.233758 0.540013 0.353139 -0.062500 1 0 0 0 0 0 4 299334
-0.002234 -0.000540 0.119647 0.233744 0.540027 0.353138 -0.062500 1 0 0 0 0 0 4 300334
-0.002234 -0.000540 0.119647 0.233745 0.540017 0.353144 -0.062500 1 0 0 0 0 0 4 301332
-0.002234 -0.000540 0.119647 0.233745 0.540016 0.353145 -0.062500 1 0 0 0 0 0 4 302332
-0.002234 -0.000540 0.119647 0.233754 0.540025 0.353132 -0.062500 1 0 0 0 0 0 4 303331
-0.002234 -0.000540 0.119647 0.233755 0.540026 0.353151 -0.062500 1 0 0 0 0 0 4 304330
-0.002234 -0.000540 0.119647 0.233747 0.540017 0.353146 -0.062500 1 0 0 0 0 0 4 305322
-0.002234 -0.000540 0.119647 0.233755 0.540025 0.353133 -0.062500 1 0 0 0 0 0 4 306329
-0.002234 -0.000540 0.119647 0.233747 0.540017 0.353144 -0.062500 1 0 0 0 0 0 4 307409
-0.002234 -0.000540 0.119647 0.233746 0.540016 0.353145 -0.062500 1 0 0 0 0 0 4 308408
-0.002234 -0.000540 0.119647 0.233742 0.540028 0.353139 -0.062500 1 0 0 0 0 0 4 309378
-0.002234 -0.000540 0.119647 0.233757 0.540014 0.353138 -0.062500 1 0 0 0 0 0 4 310377
-0.002234 -0.000540 0.119647 0.233747 0.540015 0.353145 -0.062500 1 0 0 0 0 0 4 311412
-0.002234 -0.000540 0.119647 0.233742 0.540027 0.353139 -0.062500 1 0 0 0 0 0 4 312402
-0.002234 -0.000540 0.119647 0.233765 0.540023 0.353145 -0.062500 1 0 0 0 0 0 4 313379
-0.002234 -0.000540 0.119647 0.233745 0.540029 0.353139 -0.062500 1 0 0 0 0 0 4 314377
-0.002234 -0.000540 0.119647 0.233746 0.540018 0.353145 -0.062500 1 0 0 0 0 0 4 315380
-0.002234 -0.000540 0.119647 0.233746 0.540016 0.353145 -0.062500 1 0 0 0 0 0 4 316375
-0.002234 -0.000540 0.119647 0.233754 0.540025 0.353132 -0.062500 1 0 0 0 0 0 4 317370
-0.002234 -0.000540 0.119647 0.233747 0.540017 0.353144 -0.062500 1 0 0 0 0 0 4 318403
-0.002234 -0.000540 0.119647 0.233746 0.540016 0.353145 -0.062500 1 0 0 0 0 0 4 319403
-0.002234 -0.000540 0.119647 0.233754 0.540025 0.353132 -0.062500 1 0 0 0 0 0 4 320401
-0.002234 -0.000540 0.119647 0.233747 0.540017 0.353144 -0.062500 1 0 0 0 0 0 4 321382
-0.002234 -0.000540 0.119647 0.233746 0.540016 0.353145 -0.062500 1 0 0 0 0 0 4 322399
-0.002234 -0.000540 0.119647 0.233750 0.540036 0.353146 -0.062500 1 0 0 0 0 0 4 323318
-0.002234 -0.000540 0.119647 0.233758 0.540016 0.353139 -0.062500 1 0 0 0 0 0 4 324325
-0.002234 -0.000540 0.119647 0.233744 0.540028 0.353138 -0.062500 1 0 0 0 0 0 4 325315
-0.002234 -0.000540 0.119647 0.233746 0.540018 0.353145 -0.062500 1 0 0 0 0 0 4 326326
-0.002234 -0.000540 0.119647 0.233758 0.540013 0.353139 -0.062500 1 0 0 0 0 0 4 327316
-0.002234 -0.000540 0.119647 0.233744 0.540027 0.353138 -0.062500 1 0 0 0 0 0 4 328324
-0.002234 -0.000540 0.119647 0.233746 0.540017 0.353144 -0.062500 1 0 0 0 0 0 4 329315
-0.002234 -0.000540 0.119647 0.233745 0.540016 0.353145 -0.062500 1 0 0 0 0 0 4 330323
-0.002234 -0.000540 0.119647 0.233754 0.540025 0.353132 -0.062500 1 0 0 0 0 0 4 331326
-0.002234 -0.000540 0.119647 0.233755 0.540026 0.353151 -0.062500 1 0 0 0 0 0 4 332316
-0.002234 -0.000540 0.119647 0.233747 0.540017 0.353146 -0.062500 1 0 0 0 0 0 4 333325
-0.002234 -0.000540 0.119647 0.233755 0.540025 0.353133 -0.062500 1 0 0 0 0 0 4 334315
-0.002234 -0.000540 0.119647 0.233747 0.540017 0.353144 -0.062500 1 0 0 0 0 0 4 335325
-0.002234 -0.000540 0.119647 0.233746 0.540016 0.353145 -0.062500 1 0 0 0 0 0 4 336325
-0.002234 -0.000540 0.119647 0.233742 0.540028 0.353139 -0.062500 1 0 0 0 0 0 4 337316
-0.002234 -0.000540 0.119647 0.233757 0.540014 0.353138 -0.062500 1 0 0 0 0 0 4 338325
-0.002234 -0.000540 0.119647 0.233744 0.540027 0.353138 -0.062500 1 0 0 0 0 0 4 339315
-0.002234 -0.000540 0.119647 0.233745 0.540017 0.353144 -0.062500 1 0 0 0 0 0 4 340314
-0.002234 -0.000540 0.119647 0.233745 0.540016 0.353145 -0.062500 1 0 0 0 0 0 4 341324
-0.002234 -0.000540 0.119647 0.233754 0.540025 0.353132 -0.062500 1 0 0 0 0 0 4 342335
-0.002234 -0.000540 0.119647 0.233755 0.540026 0.353151 -0.062500 1 0 0 0 0 0 4 343326
-0.002234 -0.000540 0.119647 0.233747 0.540017 0.353146 -0.062500 1 0 0 0 0 0 4 344331
-0.002234 -0.000540 0.119647 0.233755 0.540025 0.353133 -0.062500 1 0 0 0 0 0 4 345331
-0.002234 -0.000540 0.119647 0.233747 0.540017 0.353144 -0.062500 1 0 0 0 0 0 4 346338
-0.002234 -0.000540 0.119647 0.233746 0.540016 0.353145 -0.062500 1 0 0 0 0 0 4 347336
-0.002234 -0.000540 0.119647 0.233742 0.540028 0.353139 -0.062500 1 0 0 0 0 0 4 348333
-0.002234 -0.000540 0.119647 0.233757 0.540014 0.353138 -0.062500 1 0 0 0 0 0 4 349333
-0.002234 -0.000540 0.119647 0.233747 0.540016 0.353145 -0.062500 1 0 0 0 0 0 4 350330
-0.002234 -0.000540 0.119647 0.233742 0.540027 0.353139 -0.062500 1 0 0 0 0 0 4 351333
-0.002234 -0.000540 0.119647 0.233753 0.540026 0.353152 -0.062500 1 0 0 0 0 0 4 352331
-0.002234 -0.000540 0.119647 0.233755 0.540026 0.353133 -0.062500 1 0 0 0 0 0 4 353330
-0.002234 -0.000540 0.119647 0.233747 0.540017 0.353144 -0.062500 1 0 0 0 0 0 4 354335
-0.002234 -0.000540 0.119647 0.233746 0.540016 0.353145 -0.062500 1 0 0 0 0 0 4 355334
-0.002234 -0.000540 0.119647 0.233754 0.540025 0.353132 -0.062500 1 0 0 0 0 0 4 356335
-0.002234 -0.000540 0.119647 0.233747 0.540017 0.353144 -0.062500 1 0 0 0 0 0 4 357335
-0.002234 -0.000540 0.119647 0.233746 0.540016 0.353145 -0.062500 1 0 0 0 0 0 4 358331
-0.002234 -0.000540 0.119647 0.233754 0.540025 0.353132 -0.062500 1 0 0 0 0 0 4 359333
-0.002234 -0.000540 0.119647 0.233747 0.540017 0.353144 -0.062500 1 0 0 0 0 0 4 360329
-0.002234 -0.000540 0.119647 0.233746 0.540016 0.353145 -0.062500 1 0 0 0 0 0 4 361330
-0.002234 -0.000540 0.119647 0.233750 0.540036 0.353146 -0.062500 1 0 0 0 0 0 4 362329
-0.002234 -0.000540 0.119647 0.233758 0.540016 0.353139 -0.062500 1 0 0 0 0 0 4 363331
-0.002234 -0.000540 0.119647 0.233744 0.540028 0.353138 -0.062500 1 0 0 0 0 0 4 364329
-0.002234 -0.000540 0.119647 0.233746 0.540018 0.353145 -0.062500 1 0 0 0 0 0 4 365329
-0.002234 -0.000540 0.119647 0.233746 0.540016 0.353145 -0.062500 1 0 0 0 0 0 4 366302
-0.002234 -0.000540 0.119647 0.233754 0.540025 0.353132 -0.062500 1 0 0 0 0 0 4 367332
-0.002234 -0.000540 0.119647 0.233747 0.540017 0.353144 -0.062500 1 0 0 0 0 0 4 368330
-0.002234 -0.000540 0.119647 0.233746 0.540016 0.353145 -0.062500 1 0 0 0 0 0 4 369325
-0.002234 -0.000540 0.119647 0.233754 0.540025 0.353132 -0.062500 1 0 0 0 0 0 4 370332
-0.002234 -0.000540 0.119647 0.233755 0.540026 0.353151 -0.062500 1 0 0 0 0 0 4 371304
-0.002234 -0.000540 0.119647 0.233747 0.540017 0.353146 -0.062500 1 0 0 0 0 0 4 372332
-0.002234 -0.000540 0.119647 0.233755 0.540025 0.353133 -0.062500 1 0 0 0 0 0 4 373301
-0.002234 -0.000540 0.119647 0.233747 0.540017 0.353144 -0.062500 1 0 0 0 0 0 4 374329
-0.002234 -0.000540 0.119647 0.233746 0.540016 0.353145 -0.062500 1 0 0 0 0 0 4 375332
-0.002234 -0.000540 0.119647 0.233742 0.540028 0.353139 -0.062500 1 0 0 0 0 0 4 376330
-0.002234 -0.000540 0.119647 0.233757 0.540014 0.353138 -0.062500 1 0 0 0 0 0 4 377331
-0.002234 -0.000540 0.119647 0.233747 0.540016 0.353145 -0.062500 1 0 0 0 0 0 4 378331
-0.002234 -0.000540 0.119647 0.233742 0.540027 0.353139 -0.062500 1 0 0 0 0 0 4 379333
-0.002234 -0.000540 0.119647 0.233745 0.540017 0.353145 -0.062500 1 0 0 0 0 0 4 380319
-0.002253 -0.000536 0.119657 0.497074 0.478457 0.214253 -0.062500 1 0 0 0 0 0 4 381327
-0.002262 -0.000533 0.119660 0.407554 0.498774 0.282230 -0.062500 1 0 0 0 0 0 4 382330
-0.002267 -0.000532 0.119661 0.341319 0.514250 0.317373 -0.062500 1 0 0 0 0 0 4 383332
-0.002269 -0.000532 0.119662 0.306286 0.522595 0.330705 -0.062500 1 0 0 0 0 0 4 384330
-0.002270 -0.000531 0.119662 0.288674 0.526853 0.335427 -0.062500 1 0 0 0 0 0 4 385330
-0.002271 -0.000531 0.119662 0.279873 0.528987 0.337089 -0.062500 1 0 0 0 0 0 4 386330
-0.002271 -0.000531 0.119662 0.275488 0.530059 0.337655 -0.062500 1 0 0 0 0 0 4 387303
-0.002271 -0.000531 0.119662 0.273297 0.530618 0.337860 -0.062500 1 0 0 0 0 0 4 388301
-0.002271 -0.000531 0.119662 0.272199 0.530874 0.337930 -0.062500 1 0 0 0 0 0 4 389329
-0.002271 -0.000531 0.119662 0.271671 0.531021 0.337949 -0.062500 1 0 0 0 0 0 4 390300
-0.002271 -0.000531 0.119662 0.271387 0.531081 0.337957 -0.062500 1 0 0 0 0 0 4 391332
-0.002271 -0.000531 0.119662 0.271261 0.531121 0.337968 -0.062500 1 0 0 0 0 0 4 392311
-0.002271 -0.000531 0.119662 0.271176 0.531132 0.337960 -0.062500 1 0 0 0 0 0 4 393316
-0.002271 -0.000531 0.119662 0.271158 0.531135 0.337966 -0.062500 1 0 0 0 0 0 4 394323
-0.002271 -0.000531 0.119662 0.271143 0.531149 0.337966 -0.062500 1 0 0 0 0 0 4 395402
-0.002271 -0.000531 0.119662 0.271122 0.531144 0.337966 -0.062500 1 0 0 0 0 0 4 396396
-0.002271 -0.000531 0.119662 0.271120 0.531144 0.337966 -0.062500 1 0 0 0 0 0 4 397379
-0.002271 -0.000531 0.119662 0.271117 0.531155 0.337959 -0.062500 1 0 0 0 0 0 4 398394
-0.002290 -0.000527 0.119672 0.534575 0.469543 0.199223 -0.062500 1 0 0 0 0 0 4 399381
-0.002299 -0.000525 0.119675 0.444984 0.489887 0.267114 -0.062500 1 0 0 0 0 0 4 400394
-0.002304 -0.000523 0.119677 0.378721 0.505381 0.302224 -0.062500 1 0 0 0 0 0 4 401381
-0.002306 -0.000523 0.119677 0.343688 0.513718 0.315536 -0.062500 1 0 0 0 0 0 4 402518
-0.002307 -0.000523 0.119677 0.326053 0.517958 0.320274 -0.062500 1 0 0 0 0 0 4 403521
-0.002308 -0.000522 0.119677 0.317260 0.520120 0.321921 -0.062500 1 0 0 0 0 0 4 404504
-0.002308 -0.000522 0.119677 0.312874 0.521195 0.322504 -0.062500 1 0 0 0 0 0 4 405519
-0.002308 -0.000522 0.119677 0.310678 0.521734 0.322690 -0.062500 1 0 0 0 0 0 4 406504
-0.002308 -0.000522 0.119677 0.309596 0.522005 0.322771 -0.062500 1 0 0 0 0 0 4 407447
-0.002308 -0.000522 0.119677 0.309042 0.522140 0.322784 -0.062500 1 0 0 0 0 0 4 408438
-0.002308 -0.000522 0.119677 0.308774 0.522204 0.322791 -0.062500 1 0 0 0 0 0 4 409322
-0.002308 -0.000522 0.119677 0.308638 0.522247 0.322808 -0.062500 1 0 0 0 0 0 4 410437
-0.002308 -0.000522 0.119677 0.308572 0.522265 0.322802 -0.062500 1 0 0 0 0 0 4 411447
-0.002308 -0.000522 0.119677 0.308536 0.522263 0.322807 -0.062500 1 0 0 0 0 0 4 412438
-0.002309 -0.000522 0.119677 0.308523 0.522265 0.322794 -0.062500 1 0 0 0 0 0 4 413447
-0.002309 -0.000522 0.119677 0.308511 0.522267 0.322799 -0.062500 1 0 0 0 0 0 4 414437
-0.002309 -0.000522 0.119677 0.308510 0.522267 0.322799 -0.062500 1 0 0 0 0 0 4 415447
-0.002309 -0.000522 0.119677 0.308498 0.522270 0.322805 -0.062500 1 0 0 0 0 0 4 416437
-0.002309 -0.000522 0.119677 0.308493 0.522281 0.322800 -0.062500 1 0 0 0 0 0 4 417322
-0.002309 -0.000522 0.119677 0.308516 0.522277 0.322806 -0.062500 1 0 0 0 0 0 4 418437
-0.002309 -0.000522 0.119677 0.308495 0.522283 0.322800 -0.062500 1 0 0 0 0 0 4 419448
-0.002327 -0.000518 0.119687 0.572099 0.460634 0.184195 -0.062500 1 0 0 0 0 0 4 420447
-0.002337 -0.000516 0.119691 0.482442 0.480994 0.252024 -0.062500 1 0 0 0 0 0 4 421462
-0.002341 -0.000515 0.119692 0.416147 0.496485 0.287083 -0.062500 1 0 0 0 0 0 4 422456
-0.002344 -0.000514 0.119692 0.381082 0.504839 0.300394 -0.062500 1 0 0 0 0 0 4 423322
-0.002345 -0.000514 0.119692 0.363458 0.509088 0.305124 -0.062500 1 0 0 0 0 0 4 424487
-0.002345 -0.000514 0.119692 0.354655 0.511243 0.306780 -0.062500 1 0 0 0 0 0 4 425460
-0.002346 -0.000513 0.119692 0.350271 0.512307 0.307349 -0.062500 1 0 0 0 0 0 4 426329
-0.002346 -0.000513 0.119692 0.348091 0.512862 0.307546 -0.062500 1 0 0 0 0 0 4 427455
-0.002346 -0.000513 0.119692 0.346982 0.513120 0.307620 -0.062500 1 0 0 0 0 0 4 428424
-0.002346 -0.000513 0.119692 0.346444 0.513259 0.307632 -0.062500 1 0 0 0 0 0 4 429453
-0.002346 -0.000513 0.119692 0.346175 0.513335 0.307653 -0.062500 1 0 0 0 0 0 4 430455
-0.002346 -0.000513 0.119692 0.346034 0.513360 0.307651 -0.062500 1 0 0 0 0 0 4 431456
-0.002346 -0.000513 0.119692 0.345976 0.513384 0.307650 -0.062500 1 0 0 0 0 0 4 432455
-0.002346 -0.000513 0.119692 0.345941 0.513382 0.307655 -0.062500 1 0 0 0 0 0 4 433444
-0.002346 -0.000513 0.119692 0.345916 0.513387 0.307648 -0.062500 1 0 0 0 0 0 4 434455
-0.002346 -0.000513 0.119692 0.345902 0.513390 0.307654 -0.062500 1 0 0 0 0 0 4 435451
-0.002346 -0.000513 0.119692 0.345901 0.513390 0.307655 -0.062500 1 0 0 0 0 0 4 436457
-0.002346 -0.000513 0.119692 0.345905 0.513410 0.307655 -0.062500 1 0 0 0 0 0 4 437455
-0.002346 -0.000513 0.119692 0.345901 0.513393 0.307655 -0.062500 1 0 0 0 0 0 4 438453
-0.002346 -0.000513 0.119692 0.345901 0.513390 0.307655 -0.062500 1 0 0 0 0 0 4 439320
-0.002346 -0.000513 0.119692 0.345897 0.513402 0.307648 -0.062500 1 0 0 0 0 0 4 440456
-0.002346 -0.000513 0.119692 0.345900 0.513391 0.307654 -0.062500 1 0 0 0 0 0 4 441328
-0.002346 -0.000513 0.119692 0.345901 0.513390 0.307655 -0.062500 1 0 0 0 0 0 4 442457
-0.002346 -0.000513 0.119692 0.345897 0.513402 0.307648 -0.062500 1 0 0 0 0 0 4 443454
-0.002346 -0.000513 0.119692 0.345900 0.513391 0.307654 -0.062500 1 0 0 0 0 0 4 444454
-0.002346 -0.000513 0.119692 0.345900 0.513390 0.307655 -0.062500 1 0 0 0 0 0 4 445452
-0.002346 -0.000513 0.119692 0.345897 0.513401 0.307648 -0.062500 1 0 0 0 0 0 4 446453
-0.002346 -0.000513 0.119692 0.345908 0.513400 0.307661 -0.062500 1 0 0 0 0 0 4 447456
-0.002346 -0.000513 0.119692 0.345898 0.513403 0.307649 -0.062500 1 0 0 0 0 0 4 448454
-0.002346 -0.000513 0.119692 0.345900 0.513392 0.307654 -0.062500 1 0 0 0 0 0 4 449445
-0.002346 -0.000513 0.119692 0.345901 0.513390 0.307655 -0.062500 1 0 0 0 0 0 4 450454
-0.002346 -0.000513 0.119692 0.345897 0.513402 0.307648 -0.062500 1 0 0 0 0 0 4 451455
-0.002346 -0.000513 0.119692 0.345900 0.513391 0.307654 -0.062500 1 0 0 0 0 0 4 452453
-0.002346 -0.000513 0.119692 0.345900 0.513390 0.307655 -0.062500 1 0 0 0 0 0 4 453326
-0.002365 -0.000509 0.119702 0.609623 0.451732 0.169181 -0.062500 1 0 0 0 0 0 4 454454
-0.002374 -0.000507 0.119706 0.519916 0.472086 0.236935 -0.062500 1 0 0 0 0 0 4 455442
-0.002379 -0.000506 0.119707 0.453592 0.487604 0.271975 -0.062500 1 0 0 0 0 0 4 456451
-0.002381 -0.000505 0.119707 0.418504 0.495955 0.285262 -0.062500 1 0 0 0 0 0 4 457453
-0.002370 -0.000491 0.119718 0.223908 0.310749 0.137445 -0.062500 1 0 0 0 0 0 4 458454
-0.002364 -0.000484 0.119722 0.273111 0.376096 0.213712 -0.062500 1 0 0 0 0 0 4 459443
-0.002361 -0.000481 0.119723 0.313207 0.424822 0.252897 -0.062500 1 0 0 0 0 0 4 460440
-0.002359 -0.000479 0.119724 0.335092 0.450869 0.267742 -0.062500 1 0 0 0 0 0 4 461451
-0.002358 -0.000478 0.119724 0.346321 0.464085 0.273024 -0.062500 1 0 0 0 0 0 4 462455
-0.002358 -0.000478 0.119724 0.352010 0.470709 0.274863 -0.062500 1 0 0 0 0 0 4 463425
-0.002358 -0.000478 0.119724 0.354863 0.474041 0.275498 -0.062500 1 0 0 0 0 0 4 464423
-0.002358 -0.000477 0.119724 0.356285 0.475695 0.275729 -0.062500 1 0 0 0 0 0 4 465436
-0.002358 -0.000477 0.119724 0.357006 0.476523 0.275799 -0.062500 1 0 0 0 0 0 4 466453
-0.002358 -0.000477 0.119724 0.357365 0.476949 0.275823 -0.062500 1 0 0 0 0 0 4 467454
-0.002358 -0.000477 0.119724 0.357545 0.477158 0.275837 -0.062500 1 0 0 0 0 0 4 468453
-0.002358 -0.000477 0.119724 0.357634 0.477268 0.275841 -0.062500 1 0 0 0 0 0 4 469453
-0.002358 -0.000477 0.119724 0.357683 0.477306 0.275843 -0.062500 1 0 0 0 0 0 4 470452
-0.002358 -0.000477 0.119724 0.357711 0.477333 0.275845 -0.062500 1 0 0 0 0 0 4 471453
-0.002358 -0.000477 0.119724 0.357718 0.477355 0.275845 -0.062500 1 0 0 0 0 0 4 472448
-0.002358 -0.000477 0.119724 0.357718 0.477357 0.275845 -0.062500 1 0 0 0 0 0 4 473439
-0.002358 -0.000477 0.119724 0.357726 0.477365 0.275832 -0.062500 1 0 0 0 0 0 4 474445
-0.002358 -0.000477 0.119724 0.357718 0.477357 0.275844 -0.062500 1 0 0 0 0 0 4 475446
-0.002358 -0.000477 0.119724 0.357737 0.477362 0.275845 -0.062500 1 0 0 0 0 0 4 476435
-0.002345 -0.000464 0.119735 0.180659 0.287797 0.123407 -0.062500 1 0 0 0 0 0 4 477445
-0.002339 -0.000457 0.119739 0.238706 0.351061 0.197977 -0.062500 1 0 0 0 0 0 4 478436
-0.002335 -0.000454 0.119740 0.283232 0.398728 0.236551 -0.062500 1 0 0 0 0 0 4 479445
-0.002334 -0.000452 0.119741 0.307308 0.424241 0.251194 -0.062500 1 0 0 0 0 0 4 480435
-0.002333 -0.000451 0.119741 0.319635 0.437187 0.256401 -0.062500 1 0 0 0 0 0 4 481444
-0.002333 -0.000451 0.119741 0.325848 0.443688 0.258203 -0.062500 1 0 0 0 0 0 4 482435
-0.002332 -0.000450 0.119741 0.328979 0.446943 0.258847 -0.062500 1 0 0 0 0 0 4 483444
-0.002332 -0.000450 0.119741 0.330544 0.448573 0.259062 -0.062500 1 0 0 0 0 0 4 484436
-0.002332 -0.000450 0.119741 0.331353 0.449393 0.259138 -0.062500 1 0 0 0 0 0 4 485445
-0.002332 -0.000450 0.119741 0.331736 0.449793 0.259170 -0.062500 1 0 0 0 0 0 4 486444
-0.002332 -0.000450 0.119741 0.331930 0.449997 0.259179 -0.062500 1 0 0 0 0 0 4 487436
-0.002319 -0.000437 0.119752 0.154861 0.260430 0.106874 -0.062500 1 0 0 0 0 0 4 488445
-0.002313 -0.000430 0.119755 0.213006 0.323796 0.181366 -0.062500 1 0 0 0 0 0 4 489438
-0.002310 -0.000426 0.119757 0.257575 0.371522 0.219911 -0.062500 1 0 0 0 0 0 4 490446
-0.002308 -0.000425 0.119757 0.281675 0.397046 0.234550 -0.062500 1 0 0 0 0 0 4 491442
-0.002307 -0.000424 0.119757 0.294025 0.410015 0.239743 -0.062500 1 0 0 0 0 0 4 492456
-0.002307 -0.000423 0.119757 0.300245 0.416508 0.241566 -0.062500 1 0 0 0 0 0 4 493437
-0.002294 -0.000410 0.119768 0.126096 0.229989 0.090016 -0.062500 1 0 0 0 0 0 4 494432
-0.002288 -0.000403 0.119772 0.185817 0.294996 0.164661 -0.062500 1 0 0 0 0 0 4 495454
-0.002284 -0.000399 0.119773 0.231178 0.343525 0.203252 -0.062500 1 0 0 0 0 0 4 496425
-0.002283 -0.000398 0.119774 0.255667 0.369471 0.217898 -0.062500 1 0 0 0 0 0 4 497453
-0.002282 -0.000397 0.119774 0.268202 0.382621 0.223102 -0.062500 1 0 0 0 0 0 4 498451
-0.002281 -0.000396 0.119774 0.274520 0.389232 0.224933 -0.062500 1 0 0 0 0 0 4 499452
-0.002268 -0.000383 0.119785 0.100331 0.202658 0.073493 -0.062500 1 0 0 0 0 0 4 500457
-0.002262 -0.000376 0.119789 0.160134 0.267734 0.148089 -0.062500 1 0 0 0 0 0 4 501444
-0.002259 -0.000372 0.119790 0.205509 0.316306 0.186647 -0.062500 1 0 0 0 0 0 4 502445
-0.002257 -0.000370 0.119790 0.230032 0.342260 0.201282 -0.062500 1 0 0 0 0 0 4 503451
-0.002256 -0.000370 0.119791 0.242563 0.355418 0.206484 -0.062500 1 0 0 0 0 0 4 504454
-0.002243 -0.000356 0.119802 0.071424 0.172043 0.056367 -0.062500 1 0 0 0 0 0 4 505457
-0.002236 -0.000348 0.119805 0.132844 0.238824 0.131307 -0.062500 1 0 0 0 0 0 4 506457
-0.002233 -0.000345 0.119807 0.179049 0.288257 0.169973 -0.062500 1 0 0 0 0 0 4 507454
-0.002231 -0.000343 0.119807 0.203986 0.314630 0.184647 -0.062500 1 0 0 0 0 0 4 508451
-0.002230 -0.000342 0.119807 0.216714 0.328009 0.189863 -0.062500 1 0 0 0 0 0 4 509452
-0.002217 -0.000328 0.119818 0.045569 0.144632 0.039876 -0.062500 1 0 0 0 0 0 4 510451
-0.002211 -0.000321 0.119822 0.107106 0.211521 0.114755 -0.062500 1 0 0 0 0 0 4 511451
-0.002207 -0.000318 0.119823 0.153351 0.260994 0.153393 -0.062500 1 0 0 0 0 0 4 512444
-0.002206 -0.000316 0.119824 0.178305 0.287400 0.168049 -0.062500 1 0 0 0 0 0 4 513444
-0.002205 -0.000315 0.119824 0.191050 0.300784 0.173269 -0.062500 1 0 0 0 0 0 4 514451
-0.002192 -0.000301 0.119835 0.019827 0.117310 0.023403 -0.062500 1 0 0 0 0 0 4 515451
-0.002185 -0.000294 0.119839 0.081386 0.184250 0.098211 -0.062500 1 0 0 0 0 0 4 516453
-0.002182 -0.000291 0.119840 0.127680 0.233745 0.136820 -0.062500 1 0 0 0 0 0 4 517452
-0.002180 -0.000289 0.119840 0.152636 0.260166 0.151485 -0.062500 1 0 0 0 0 0 4 518451
-0.002179 -0.000288 0.119840 0.165386 0.273556 0.156678 -0.062500 1 0 0 0 0 0 4 519453
-0.002179 -0.000287 0.119840 0.171831 0.280270 0.158509 -0.062500 1 0 0 0 0 0 4 520452
-0.002179 -0.000287 0.119841 0.175054 0.283633 0.159140 -0.062500 1 0 0 0 0 0 4 521445
-0.002166 -0.000274 0.119851 -0.001102 0.095023 0.007786 -0.062500 1 0 0 0 0 0 4 522452
-0.002159 -0.000267 0.119855 0.058108 0.159489 0.081984 -0.062500 1 0 0 0 0 0 4 523454
-0.002156 -0.000263 0.119856 0.103213 0.207760 0.120372 -0.062500 1 0 0 0 0 0 4 524451
-0.002154 -0.000261 0.119857 0.127563 0.233544 0.134939 -0.062500 1 0 0 0 0 0 4 525450
-0.002153 -0.000261 0.119857 0.140016 0.246637 0.140128 -0.062500 1 0 0 0 0 0 4 526451
-0.002140 -0.000247 0.119868 -0.031569 0.062788 -0.009506 -0.062500 1 0 0 0 0 0 4 527452
-0.002134 -0.000240 0.119872 0.030021 0.129743 0.065179 -0.062500 1 0 0 0 0 0 4 528452
-0.002130 -0.000236 0.119873 0.076316 0.179269 0.103729 -0.062500 1 0 0 0 0 0 4 529451
-0.002129 -0.000234 0.119873 0.101281 0.205686 0.118350 -0.062500 1 0 0 0 0 0 4 530450
-0.002128 -0.000233 0.119874 0.114025 0.219068 0.123550 -0.062500 1 0 0 0 0 0 4 531439
-0.002127 -0.000233 0.119874 0.120461 0.225788 0.125379 -0.062500 1 0 0 0 0 0 4 532447
-0.002127 -0.000233 0.119874 0.123700 0.229139 0.126007 -0.062500 1 0 0 0 0 0 4 533449
-0.002127 -0.000233 0.119874 0.125313 0.230833 0.126220 -0.062500 1 0 0 0 0 0 4 534449
-0.002127 -0.000233 0.119874 0.126134 0.231667 0.126299 -0.062500 1 0 0 0 0 0 4 535453
-0.002127 -0.000233 0.119874 0.126535 0.232085 0.126323 -0.062500 1 0 0 0 0 0 4 536452
-0.002127 -0.000233 0.119874 0.126738 0.232299 0.126337 -0.062500 1 0 0 0 0 0 4 537422
-0.002114 -0.000219 0.119884 -0.051140 0.041897 -0.024981 -0.062500 1 0 0 0 0 0 4 538451
-0.002108 -0.000212 0.119888 0.007409 0.105679 0.049015 -0.062500 1 0 0 0 0 0 4 539451
-0.002105 -0.000209 0.119890 0.052175 0.153610 0.087311 -0.062500 1 0 0 0 0 0 4 540450
-0.002103 -0.000207 0.119890 0.076354 0.179216 0.101854 -0.062500 1 0 0 0 0 0 4 541450
-0.002102 -0.000206 0.119890 0.088716 0.192213 0.107030 -0.062500 1 0 0 0 0 0 4 542451
-0.002102 -0.000206 0.119890 0.094960 0.198733 0.108828 -0.062500 1 0 0 0 0 0 4 543437
-0.002101 -0.000205 0.119890 0.098099 0.201979 0.109455 -0.062500 1 0 0 0 0 0 4 544444
-0.002101 -0.000205 0.119890 0.099669 0.203612 0.109679 -0.062500 1 0 0 0 0 0 4 545436
-0.002101 -0.000205 0.119890 0.100448 0.204431 0.109758 -0.062500 1 0 0 0 0 0 4 546442
-0.002101 -0.000205 0.119890 0.100837 0.204840 0.109775 -0.062500 1 0 0 0 0 0 4 547434
-0.002101 -0.000205 0.119890 0.101055 0.205040 0.109788 -0.062500 1 0 0 0 0 0 4 548442
-0.002089 -0.000192 0.119901 -0.076933 0.014535 -0.041399 -0.062500 1 0 0 0 0 0 4 549434
-0.002082 -0.000185 0.119905 -0.018348 0.078373 0.032529 -0.062500 1 0 0 0 0 0 4 550443
-0.002079 -0.000181 0.119906 0.026448 0.126320 0.070796 -0.062500 1 0 0 0 0 0 4 551434
-0.002077 -0.000180 0.119906 0.050639 0.151937 0.085322 -0.062500 1 0 0 0 0 0 4 552442
-0.002076 -0.000179 0.119907 0.063010 0.164928 0.090495 -0.062500 1 0 0 0 0 0 4 553441
-0.002076 -0.000178 0.119907 0.069245 0.171452 0.092296 -0.062500 1 0 0 0 0 0 4 554434
-0.002076 -0.000178 0.119907 0.072393 0.174708 0.092927 -0.062500 1 0 0 0 0 0 4 555442
-0.002076 -0.000178 0.119907 0.073952 0.176345 0.093138 -0.062500 1 0 0 0 0 0 4 556433
-0.002076 -0.000178 0.119907 0.074741 0.177162 0.093228 -0.062500 1 0 0 0 0 0 4 557442
-0.002076 -0.000178 0.119907 0.075147 0.177558 0.093247 -0.062500 1 0 0 0 0 0 4 558433
-0.002076 -0.000178 0.119907 0.075329 0.177775 0.093253 -0.062500 1 0 0 0 0 0 4 559443
-0.002076 -0.000178 0.119907 0.075432 0.177872 0.093256 -0.062500 1 0 0 0 0 0 4 560432
-0.002076 -0.000178 0.119907 0.075491 0.177918 0.093264 -0.062500 1 0 0 0 0 0 4 561456
-0.002076 -0.000178 0.119907 0.075508 0.177949 0.093252 -0.062500 1 0 0 0 0 0 4 562440
-0.002076 -0.000178 0.119907 0.075525 0.177968 0.093264 -0.062500 1 0 0 0 0 0 4 563448
-0.002076 -0.000178 0.119907 0.075526 0.177970 0.093266 -0.062500 1 0 0 0 0 0 4 564443
-0.002076 -0.000178 0.119907 0.075538 0.177967 0.093260 -0.062500 1 0 0 0 0 0 4 565445
-0.002076 -0.000178 0.119907 0.075527 0.177969 0.093265 -0.062500 1 0 0 0 0 0 4 566452
-0.002076 -0.000178 0.119907 0.075538 0.177966 0.093260 -0.062500 1 0 0 0 0 0 4 567450
-0.002063 -0.000164 0.119918 -0.102658 -0.012738 -0.057808 -0.062500 1 0 0 0 0 0 4 568448
-0.002056 -0.000158 0.119921 -0.044054 0.051089 0.016051 -0.062500 1 0 0 0 0 0 4 569453
-0.002053 -0.000154 0.119923 0.000739 0.099046 0.054294 -0.062500 1 0 0 0 0 0 4 570450
-0.002051 -0.000152 0.119923 0.024932 0.124666 0.068817 -0.062500 1 0 0 0 0 0 4 571439
-0.002051 -0.000152 0.119923 0.037292 0.137645 0.073968 -0.062500 1 0 0 0 0 0 4 572448
-0.002050 -0.000151 0.119923 0.043528 0.144170 0.075783 -0.062500 1 0 0 0 0 0 4 573449
-0.002050 -0.000151 0.119923 0.046664 0.147430 0.076400 -0.062500 1 0 0 0 0 0 4 574450
-0.002050 -0.000151 0.119923 0.048238 0.149054 0.076629 -0.062500 1 0 0 0 0 0 4 575452
-0.002050 -0.000151 0.119923 0.049030 0.149869 0.076701 -0.062500 1 0 0 0 0 0 4 576455
-0.002050 -0.000151 0.119923 0.049409 0.150282 0.076723 -0.062500 1 0 0 0 0 0 4 577453
-0.002050 -0.000151 0.119923 0.049626 0.150481 0.076737 -0.062500 1 0 0 0 0 0 4 578452
-0.002050 -0.000151 0.119923 0.049710 0.150582 0.076733 -0.062500 1 0 0 0 0 0 4 579450
-0.002050 -0.000151 0.119923 0.049764 0.150639 0.076734 -0.062500 1 0 0 0 0 0 4 580418
-0.002050 -0.000151 0.119923 0.049783 0.150660 0.076747 -0.062500 1 0 0 0 0 0 4 581437
-0.002050 -0.000151 0.119923 0.049800 0.150678 0.076743 -0.062500 1 0 0 0 0 0 4 582419
-0.002050 -0.000151 0.119923 0.049814 0.150677 0.076736 -0.062500 1 0 0 0 0 0 4 583451
-0.002050 -0.000151 0.119923 0.049811 0.150688 0.076749 -0.062500 1 0 0 0 0 0 4 584448
-0.002050 -0.000151 0.119923 0.049811 0.150689 0.076730 -0.062500 1 0 0 0 0 0 4 585449
-0.002050 -0.000151 0.119923 0.049811 0.150689 0.076748 -0.062500 1 0 0 0 0 0 4 586449
-0.002050 -0.000151 0.119923 0.049811 0.150689 0.076730 -0.062500 1 0 0 0 0 0 4 587452
-0.002050 -0.000151 0.119923 0.049810 0.150689 0.076748 -0.062500 1 0 0 0 0 0 4 588443
-0.002050 -0.000151 0.119923 0.049822 0.150687 0.076744 -0.062500 1 0 0 0 0 0 4 589419
-0.002050 -0.000151 0.119923 0.049812 0.150689 0.076730 -0.062500 1 0 0 0 0 0 4 590447
-0.002050 -0.000151 0.119923 0.049811 0.150689 0.076748 -0.062500 1 0 0 0 0 0 4 591456
-0.002050 -0.000151 0.119923 0.049814 0.150678 0.076737 -0.062500 1 0 0 0 0 0 4 592443
-0.002050 -0.000151 0.119923 0.049807 0.150699 0.076742 -0.062500 1 0 0 0 0 0 4 593447
-0.002050 -0.000151 0.119923 0.049822 0.150688 0.076743 -0.062500 1 0 0 0 0 0 4 594448
-0.002050 -0.000151 0.119923 0.049816 0.150677 0.076736 -0.062500 1 0 0 0 0 0 4 595451
-0.002050 -0.000151 0.119923 0.049808 0.150699 0.076742 -0.062500 1 0 0 0 0 0 4 596448
-0.002050 -0.000151 0.119923 0.049814 0.150679 0.076736 -0.062500 1 0 0 0 0 0 4 597450
-0.002050 -0.000151 0.119923 0.049811 0.150688 0.076749 -0.062500 1 0 0 0 0 0 4 598449
-0.002050 -0.000151 0.119923 0.049811 0.150689 0.076730 -0.062500 1 0 0 0 0 0 4 599450
-0.002050 -0.000151 0.119923 0.049810 0.150689 0.076748 -0.062500 1 0 0 0 0 0 4 600449
-0.002050 -0.000151 0.119923 0.049819 0.150698 0.076737 -0.062500 1 0 0 0 0 0 4 601447
-0.002050 -0.000151 0.119923 0.049815 0.150679 0.076735 -0.062500 1 0 0 0 0 0 4 602446
-0.002050 -0.000151 0.119923 0.049811 0.150688 0.076749 -0.062500 1 0 0 0 0 0 4 603446
-0.002050 -0.000151 0.119923 0.049819 0.150698 0.076737 -0.062500 1 0 0 0 0 0 4 604448
-0.002050 -0.000151 0.119923 0.049803 0.150682 0.076742 -0.062500 1 0 0 0 0 0 4 605448
-0.002050 -0.000151 0.119923 0.049821 0.150686 0.076743 -0.062500 1 0 0 0 0 0 4 606450
-0.002050 -0.000151 0.119923 0.049812 0.150689 0.076729 -0.062500 1 0 0 0 0 0 4 607450
-0.002050 -0.000151 0.119923 0.049811 0.150689 0.076748 -0.062500 1 0 0 0 0 0 4 608446
-0.002050 -0.000151 0.119923 0.049823 0.150686 0.076744 -0.062500 1 0 0 0 0 0 4 609447
-0.002050 -0.000151 0.119923 0.049800 0.150692 0.076736 -0.062500 1 0 0 0 0 0 4 610448
-0.002050 -0.000151 0.119923 0.049821 0.150687 0.076742 -0.062500 1 0 0 0 0 0 4 611450
-0.002050 -0.000151 0.119923 0.049812 0.150689 0.076729 -0.062500 1 0 0 0 0 0 4 612448
-0.002050 -0.000151 0.119923 0.049810 0.150689 0.076748 -0.062500 1 0 0 0 0 0 4 613448
-0.002050 -0.000151 0.119923 0.049823 0.150686 0.076744 -0.062500 1 0 0 0 0 0 4 614434
-0.002055 -0.000133 0.119913 0.123881 -0.103254 0.224086 -0.062500 1 0 0 0 0 0 4 615442
-0.002058 -0.000123 0.119909 0.100151 -0.017824 0.152145 -0.062500 1 0 0 0 0 0 4 616432
-0.002059 -0.000119 0.119908 0.081550 0.046027 0.114820 -0.062500 1 0 0 0 0 0 4 617440
-0.002060 -0.000117 0.119907 0.071340 0.080017 0.100639 -0.062500 1 0 0 0 0 0 4 618431
-0.002060 -0.000116 0.119907 0.066063 0.097215 0.095577 -0.062500 1 0 0 0 0 0 4 619441
-0.002060 -0.000115 0.119907 0.063372 0.105833 0.093808 -0.062500 1 0 0 0 0 0 4 620440
-0.002061 -0.000115 0.119907 0.062017 0.110143 0.093195 -0.062500 1 0 0 0 0 0 4 621432
-0.002061 -0.000115 0.119907 0.061336 0.112298 0.092979 -0.062500 1 0 0 0 0 0 4 622439
-0.002061 -0.000115 0.119907 0.060987 0.113367 0.092901 -0.062500 1 0 0 0 0 0 4 623432
-0.002061 -0.000114 0.119907 0.060811 0.113900 0.092885 -0.062500 1 0 0 0 0 0 4 624440
-0.002061 -0.000114 0.119907 0.060735 0.114180 0.092869 -0.062500 1 0 0 0 0 0 4 625433
-0.002061 -0.000114 0.119907 0.060684 0.114314 0.092867 -0.062500 1 0 0 0 0 0 4 626440
-0.002061 -0.000114 0.119907 0.060663 0.114379 0.092873 -0.062500 1 0 0 0 0 0 4 627431
-0.002061 -0.000114 0.119907 0.060664 0.114414 0.092867 -0.062500 1 0 0 0 0 0 4 628440
-0.002061 -0.000114 0.119907 0.060649 0.114430 0.092866 -0.062500 1 0 0 0 0 0 4 629431
-0.002061 -0.000114 0.119907 0.060656 0.114440 0.092873 -0.062500 1 0 0 0 0 0 4 630439
-0.002061 -0.000114 0.119907 0.060633 0.114446 0.092866 -0.062500 1 0 0 0 0 0 4 631430
-0.002061 -0.000114 0.119907 0.060651 0.114453 0.092866 -0.062500 1 0 0 0 0 0 4 632447
-0.002061 -0.000114 0.119907 0.060645 0.114445 0.092859 -0.062500 1 0 0 0 0 0 4 633449
-0.002061 -0.000114 0.119907 0.060644 0.114443 0.092878 -0.062500 1 0 0 0 0 0 4 634443
-0.002061 -0.000114 0.119907 0.060652 0.114452 0.092867 -0.062500 1 0 0 0 0 0 4 635422
-0.002061 -0.000114 0.119907 0.060633 0.114447 0.092866 -0.062500 1 0 0 0 0 0 4 636449
-0.002061 -0.000114 0.119907 0.060651 0.114453 0.092866 -0.062500 1 0 0 0 0 0 4 637433
-0.002061 -0.000114 0.119907 0.060645 0.114445 0.092859 -0.062500 1 0 0 0 0 0 4 638455
-0.002061 -0.000114 0.119907 0.060644 0.114444 0.092878 -0.062500 1 0 0 0 0 0 4 639451
-0.002066 -0.000096 0.119897 0.134687 -0.139357 0.240346 -0.062500 1 0 0 0 0 0 4 640449
-0.002069 -0.000087 0.119893 0.110973 -0.053992 0.168334 -0.062500 1 0 0 0 0 0 4 641449
-0.002070 -0.000083 0.119892 0.092363 0.009817 0.130972 -0.062500 1 0 0 0 0 0 4 642446
[truncated: 8,349,448 more chars]
