# Supplementary material for: Increasing Patient Engagement in Rehabilitation Exercises Using Computer-Based Citizen Science
Source: PLoS One. 2015 Mar 20;10(3):e0117013. doi: 10.1371/journal.pone.0117013 (PMC4368773; doi:10.1371/journal.pone.0117013)
Supplement: S5 Dataset — (ZIP) [file pone.0117013.s005.zip › Dataset_S5/P20/P20_with.dat]

-0.022761 -0.011399 0.170223 -0.527170 -0.569552 -4.441163 -0.000000 1 0 0 0 0 0 0 993
-0.022744 -0.011368 0.170340 -0.260823 -0.460155 -1.993155 -0.000031 1 0 0 0 0 0 0 1983
-0.022659 -0.011347 0.170551 -1.123419 -0.303838 -2.986332 -0.000062 1 0 0 0 0 0 0 2988
-0.022588 -0.011332 0.170664 -1.004924 -0.212296 -1.845628 -0.000092 1 0 0 0 0 0 0 3949
-0.022510 -0.011327 0.170790 -1.074144 -0.062650 -1.911814 -0.000123 1 0 0 0 0 0 0 4919
-0.022439 -0.011306 0.170917 -0.981260 -0.256845 -1.953448 -0.000154 1 0 0 0 0 0 0 5934
-0.022363 -0.011299 0.171034 -1.027627 -0.085817 -1.853697 -0.000186 1 0 0 0 0 0 0 6946
-0.022260 -0.011271 0.171150 -1.384475 -0.339908 -1.853693 -0.000216 1 0 0 0 0 0 0 7919
-0.022183 -0.011240 0.171242 -1.070944 -0.396899 -1.574494 -0.000248 1 0 0 0 0 0 0 8916
-0.022097 -0.011215 0.171323 -1.139096 -0.313425 -1.416295 -0.000280 1 0 0 0 0 0 0 9951
-0.022019 -0.011172 0.171393 -1.038677 -0.537200 -1.291876 -0.000311 1 0 0 0 0 0 0 10942
-0.021934 -0.011107 0.171454 -1.108870 -0.849889 -1.172402 -0.000342 1 0 0 0 0 0 0 11948
-0.021875 -0.011059 0.171492 -0.771955 -0.642459 -0.888290 -0.000374 1 0 0 0 0 0 0 12966
-0.021826 -0.010985 0.171523 -0.571586 -0.957124 -0.854857 -0.000470 1 0 0 0 0 0 0 16030
-0.021787 -0.010863 0.171528 -0.427595 -1.602857 -0.520875 -0.000499 1 0 0 0 0 0 0 16947
-0.021778 -0.010780 0.171526 -0.005658 -1.148302 -0.420072 -0.000531 1 0 0 0 0 0 0 17970
-0.021773 -0.010704 0.171515 0.104554 -1.018428 -0.321802 -0.000561 1 0 0 0 0 0 0 18950
-0.021761 -0.010652 0.171505 0.012410 -0.683392 -0.339146 -0.000592 1 0 0 0 0 0 0 19946
-0.021777 -0.010584 0.171491 0.390572 -0.864903 -0.318004 -0.000623 1 0 0 0 0 0 0 20921
-0.021774 -0.010536 0.171479 0.193920 -0.610139 -0.365990 -0.000656 1 0 0 0 0 0 0 21983
-0.021762 -0.010498 0.171468 0.059367 -0.446605 -0.404820 -0.000686 1 0 0 0 0 0 0 22941
-0.021734 -0.010487 0.171462 -0.152386 -0.081026 -0.495899 -0.000717 1 0 0 0 0 0 0 23943
-0.021687 -0.010475 0.171453 -0.416578 -0.045746 -0.490526 -0.000749 1 0 0 0 0 0 0 24957
-0.021641 -0.010477 0.171448 -0.413237 0.137885 -0.564169 -0.000781 1 0 0 0 0 0 0 26000
-0.021607 -0.010464 0.171440 -0.203191 -0.003902 -0.686759 -0.000967 1 0 0 0 0 0 0 31922
-0.021624 -0.010324 0.171404 0.474553 -1.681962 -0.332776 -0.000998 1 0 0 0 0 0 0 32925
-0.021644 -0.010232 0.171381 0.605590 -1.209325 -0.509080 -0.001030 1 0 0 0 0 0 0 33965
-0.021700 -0.010136 0.171362 1.084657 -1.217526 -0.591679 -0.001061 1 0 0 0 0 0 0 34953
-0.021750 -0.010045 0.171344 1.082894 -1.142487 -0.643973 -0.001107 1 0 0 0 0 0 0 36432
-0.021787 -0.009978 0.171331 0.910733 -0.821127 -0.721552 -0.001123 1 0 0 0 0 0 0 36937
-0.021795 -0.009931 0.171319 0.521053 -0.529419 -0.775210 -0.001156 1 0 0 0 0 0 0 37983
-0.021777 -0.009915 0.171312 0.154547 -0.090891 -0.872825 -0.001186 1 0 0 0 0 0 0 38954
-0.021746 -0.009914 0.171309 -0.044448 0.160096 -0.939260 -0.001217 1 0 0 0 0 0 0 39952
-0.021708 -0.009922 0.171306 -0.142873 0.291007 -0.984803 -0.001249 1 0 0 0 0 0 0 40949
-0.021666 -0.009933 0.171304 -0.188533 0.359465 -1.020082 -0.001280 1 0 0 0 0 0 0 41957
-0.021623 -0.009946 0.171302 -0.207578 0.396364 -1.049604 -0.001311 1 0 0 0 0 0 0 42941
-0.021579 -0.009961 0.171300 -0.212959 0.417390 -1.076679 -0.001342 1 0 0 0 0 0 0 43924
-0.021568 -0.009946 0.171295 0.224764 0.053033 -1.054124 -0.001373 1 0 0 0 0 0 0 44939
-0.021574 -0.009918 0.171288 0.494444 -0.164599 -1.052677 -0.001406 1 0 0 0 0 0 0 45979
-0.021588 -0.009882 0.171280 0.638528 -0.275889 -1.061324 -0.001434 1 0 0 0 0 0 0 46868
-0.021607 -0.009843 0.171271 0.717214 -0.329725 -1.079547 -0.001464 1 0 0 0 0 0 0 47857
-0.021627 -0.009802 0.171262 0.762142 -0.354582 -1.101708 -0.001496 1 0 0 0 0 0 0 48866
-0.021638 -0.009781 0.171258 0.646790 -0.086462 -1.185575 -0.001527 1 0 0 0 0 0 0 49857
-0.021654 -0.009750 0.171252 0.720576 -0.200788 -1.184912 -0.001559 1 0 0 0 0 0 0 50867
-0.021640 -0.009741 0.171248 0.342155 0.097154 -1.247626 -0.001596 1 0 0 0 0 0 0 52067
-0.021611 -0.009745 0.171245 0.110666 0.282328 -1.288009 -0.001621 1 0 0 0 0 0 0 52872
-0.021574 -0.009754 0.171243 -0.004680 0.381638 -1.323636 -0.001653 1 0 0 0 0 0 0 53884
-0.021555 -0.009759 0.171242 0.234118 0.335471 -1.363333 -0.001683 1 0 0 0 0 0 0 54844
-0.021523 -0.009769 0.171241 0.093965 0.403840 -1.387268 -0.001715 1 0 0 0 0 0 0 55870
-0.021496 -0.009760 0.171234 0.144187 0.170518 -1.349739 -0.001746 1 0 0 0 0 0 0 56859
-0.021482 -0.009755 0.171231 0.339007 0.209324 -1.410702 -0.001777 1 0 0 0 0 0 0 57869
-0.021476 -0.009753 0.171230 0.456053 0.246415 -1.459566 -0.001809 1 0 0 0 0 0 0 58865
-0.021484 -0.009730 0.171225 0.662681 -0.010040 -1.436371 -0.001840 1 0 0 0 0 0 0 59865
-0.021488 -0.009719 0.171222 0.645011 0.114889 -1.493187 -0.001871 1 0 0 0 0 0 0 60866
-0.021490 -0.009714 0.171221 0.627024 0.204850 -1.539166 -0.001902 1 0 0 0 0 0 0 61866
-0.021479 -0.009697 0.171215 0.469417 0.074170 -1.503317 -0.001934 1 0 0 0 0 0 0 62865
-0.021474 -0.009689 0.171212 0.533695 0.173570 -1.564042 -0.001965 1 0 0 0 0 0 0 63867
-0.021472 -0.009684 0.171211 0.582949 0.242014 -1.612895 -0.001996 1 0 0 0 0 0 0 64868
-0.021448 -0.009690 0.171209 0.318776 0.378655 -1.639192 -0.002027 1 0 0 0 0 0 0 65864
-0.021436 -0.009693 0.171208 0.455638 0.361196 -1.674953 -0.002058 1 0 0 0 0 0 0 66862
-0.021408 -0.009702 0.171207 0.260848 0.444547 -1.695365 -0.002090 1 0 0 0 0 0 0 67862
-0.021394 -0.009706 0.171207 0.435168 0.399375 -1.728490 -0.002121 1 0 0 0 0 0 0 68863
-0.021364 -0.009716 0.171205 0.259444 0.468733 -1.747634 -0.002152 1 0 0 0 0 0 0 69867
-0.021349 -0.009721 0.171205 0.443245 0.416612 -1.780115 -0.002183 1 0 0 0 0 0 0 70864
-0.021342 -0.009723 0.171205 0.566427 0.384033 -1.810195 -0.002215 1 0 0 0 0 0 0 71866
-0.021349 -0.009703 0.171200 0.777457 0.089847 -1.777159 -0.002246 1 0 0 0 0 0 0 72859
-0.021330 -0.009700 0.171197 0.468571 0.294318 -1.817990 -0.002277 1 0 0 0 0 0 0 73861
-0.021321 -0.009699 0.171195 0.570505 0.336163 -1.868605 -0.002311 1 0 0 0 0 0 0 74944
-0.021317 -0.009698 0.171194 0.649998 0.352897 -1.906528 -0.002342 1 0 0 0 0 0 0 75936
-0.021325 -0.009677 0.171189 0.838671 0.083432 -1.877107 -0.002373 1 0 0 0 0 0 0 76921
-0.021307 -0.009673 0.171186 0.518799 0.300599 -1.920936 -0.002406 1 0 0 0 0 0 0 77970
-0.021298 -0.009672 0.171185 0.613797 0.348056 -1.969183 -0.002435 1 0 0 0 0 0 0 78923
-0.021282 -0.009657 0.171178 0.538183 0.186777 -1.935648 -0.002467 1 0 0 0 0 0 0 79935
-0.021274 -0.009650 0.171175 0.646919 0.270640 -1.998534 -0.002499 1 0 0 0 0 0 0 80957
-0.021248 -0.009653 0.171173 0.424153 0.429499 -2.037082 -0.002531 1 0 0 0 0 0 0 81977
-0.021212 -0.009663 0.171171 0.287680 0.522834 -2.066939 -0.002561 1 0 0 0 0 0 0 82939
-0.021195 -0.009668 0.171170 0.515191 0.475224 -2.106640 -0.002592 1 0 0 0 0 0 0 83942
-0.021174 -0.009656 0.171164 0.509234 0.262508 -2.067320 -0.002623 1 0 0 0 0 0 0 84936
-0.021164 -0.009650 0.171161 0.653928 0.320637 -2.128119 -0.002655 1 0 0 0 0 0 0 85966
-0.021147 -0.009634 0.171154 0.590355 0.186526 -2.103413 -0.002686 1 0 0 0 0 0 0 86949
-0.021139 -0.009625 0.171151 0.703965 0.286472 -2.170980 -0.002717 1 0 0 0 0 0 0 87941
-0.021113 -0.009628 0.171148 0.482785 0.453316 -2.210658 -0.002748 1 0 0 0 0 0 0 88918
-0.021110 -0.009609 0.171142 0.784274 0.173076 -2.194985 -0.002780 1 0 0 0 0 0 0 89965
-0.021120 -0.009577 0.171135 0.982225 -0.002426 -2.194601 -0.002811 1 0 0 0 0 0 0 90944
-0.021103 -0.009569 0.171130 0.654724 0.285706 -2.255368 -0.002841 1 0 0 0 0 0 0 91913
-0.021105 -0.009544 0.171124 0.886886 0.091623 -2.253972 -0.002873 1 0 0 0 0 0 0 92916
-0.021107 -0.009531 0.171120 0.907664 0.242499 -2.324822 -0.002906 1 0 0 0 0 0 0 93981
-0.021096 -0.009510 0.171113 0.756423 0.162369 -2.302529 -0.002936 1 0 0 0 0 0 0 94946
-0.021090 -0.009500 0.171110 0.824533 0.290448 -2.372053 -0.002967 1 0 0 0 0 0 0 95944
-0.021065 -0.009503 0.171107 0.579969 0.471413 -2.413035 -0.002998 1 0 0 0 0 0 0 96944
-0.021041 -0.009490 0.171100 0.573884 0.295937 -2.384252 -0.003030 1 0 0 0 0 0 0 97959
-0.021029 -0.009484 0.171097 0.742490 0.365176 -2.450462 -0.003061 1 0 0 0 0 0 0 98942
-0.021001 -0.009488 0.171094 0.550966 0.515584 -2.489911 -0.003092 1 0 0 0 0 0 0 99940
-0.020987 -0.009490 0.171093 0.726141 0.506963 -2.533941 -0.003123 1 0 0 0 0 0 0 100944
-0.020968 -0.009477 0.171087 0.689560 0.313826 -2.495291 -0.003154 1 0 0 0 0 0 0 101932
-0.020958 -0.009471 0.171084 0.819896 0.382550 -2.556973 -0.003186 1 0 0 0 0 0 0 102941
-0.020942 -0.009454 0.171077 0.747663 0.252894 -2.532324 -0.003217 1 0 0 0 0 0 0 103944
-0.020934 -0.009445 0.171074 0.858228 0.355563 -2.600162 -0.003248 1 0 0 0 0 0 0 104915
-0.020941 -0.009419 0.171067 1.071989 0.145581 -2.592578 -0.003280 1 0 0 0 0 0 0 105958
-0.020922 -0.009414 0.171063 0.763667 0.393644 -2.644325 -0.003311 1 0 0 0 0 0 0 106937
-0.020924 -0.009390 0.171057 1.006636 0.177045 -2.637446 -0.003341 1 0 0 0 0 0 0 107916
-0.020925 -0.009377 0.171054 1.033718 0.316492 -2.705378 -0.003373 1 0 0 0 0 0 0 108943
-0.020936 -0.009350 0.171047 1.180850 0.132541 -2.695148 -0.003405 1 0 0 0 0 0 0 109957
-0.020919 -0.009344 0.171043 0.836858 0.394235 -2.745641 -0.003435 1 0 0 0 0 0 0 110920
-0.020911 -0.009341 0.171041 0.921735 0.465461 -2.800965 -0.003467 1 0 0 0 0 0 0 111938
-0.020884 -0.009346 0.171040 0.696481 0.594641 -2.828942 -0.003498 1 0 0 0 0 0 0 112921
-0.020882 -0.009328 0.171034 0.997315 0.292994 -2.806444 -0.003530 1 0 0 0 0 0 0 113953
-0.020858 -0.009326 0.171030 0.758425 0.484633 -2.851633 -0.003560 1 0 0 0 0 0 0 114923
-0.020846 -0.009325 0.171029 0.898952 0.519639 -2.904476 -0.003592 1 0 0 0 0 0 0 115939
-0.020818 -0.009332 0.171027 0.701620 0.630669 -2.931088 -0.003623 1 0 0 0 0 0 0 116921
-0.020804 -0.009336 0.171026 0.876498 0.600757 -2.970486 -0.003656 1 0 0 0 0 0 0 117975
-0.020785 -0.009323 0.171020 0.837314 0.395323 -2.925423 -0.003683 1 0 0 0 0 0 0 118865
-0.020775 -0.009317 0.171017 0.968187 0.458610 -2.985682 -0.003714 1 0 0 0 0 0 0 119856
-0.020748 -0.009322 0.171014 0.754687 0.606395 -3.021584 -0.003746 1 0 0 0 0 0 0 120864
-0.020745 -0.009302 0.171008 1.059398 0.315872 -3.002390 -0.003777 1 0 0 0 0 0 0 121856
-0.020744 -0.009293 0.171006 1.119560 0.416224 -3.063612 -0.003809 1 0 0 0 0 0 0 122865
-0.020744 -0.009288 0.171004 1.142865 0.492926 -3.111476 -0.003839 1 0 0 0 0 0 0 123855
-0.020731 -0.009272 0.170998 1.000675 0.352444 -3.073203 -0.003871 1 0 0 0 0 0 0 124863
-0.020725 -0.009263 0.170995 1.076985 0.449188 -3.135465 -0.003902 1 0 0 0 0 0 0 125854
-0.020700 -0.009267 0.170992 0.835495 0.613850 -3.172217 -0.003933 1 0 0 0 0 0 0 126863
-0.020698 -0.009247 0.170986 1.126359 0.331635 -3.153608 -0.003965 1 0 0 0 0 0 0 127865
-0.020697 -0.009237 0.170984 1.179612 0.436217 -3.214986 -0.003996 1 0 0 0 0 0 0 128868
-0.020674 -0.009239 0.170981 0.902499 0.612410 -3.249775 -0.004027 1 0 0 0 0 0 0 129869
-0.020640 -0.009248 0.170979 0.736223 0.715406 -3.278551 -0.004058 1 0 0 0 0 0 0 130864
-0.020634 -0.009231 0.170973 1.091125 0.392832 -3.260449 -0.004094 1 0 0 0 0 0 0 131999
-0.020608 -0.009230 0.170969 0.880005 0.572635 -3.303178 -0.004121 1 0 0 0 0 0 0 132856
-0.020573 -0.009237 0.170967 0.738249 0.699552 -3.342874 -0.004152 1 0 0 0 0 0 0 133862
-0.020555 -0.009240 0.170965 0.963311 0.671777 -3.388933 -0.004183 1 0 0 0 0 0 0 134853
-0.020549 -0.009243 0.170950 1.141051 0.660588 -3.235356 -0.004215 1 0 0 0 0 0 0 135863
-0.020546 -0.009244 0.170943 1.215491 0.648004 -3.346295 -0.004246 1 0 0 0 0 0 0 136856
-0.020533 -0.009230 0.170933 1.093556 0.458667 -3.353717 -0.004277 1 0 0 0 0 0 0 137865
-0.020541 -0.009238 0.170920 1.369047 0.725095 -3.325446 -0.004308 1 0 0 0 0 0 0 138862
-0.020534 -0.009228 0.170908 1.199302 0.519298 -3.358875 -0.004340 1 0 0 0 0 0 0 139860
-0.020508 -0.009231 0.170901 0.946961 0.665351 -3.453149 -0.004371 1 0 0 0 0 0 0 140858
-0.020506 -0.009211 0.170893 1.241286 0.386502 -3.469802 -0.004402 1 0 0 0 0 0 0 141861
-0.020497 -0.009223 0.170880 1.188800 0.785766 -3.419885 -0.004434 1 0 0 0 0 0 0 142871
-0.020470 -0.009236 0.170872 0.958981 0.849030 -3.516422 -0.004465 1 0 0 0 0 0 0 143871
-0.020482 -0.009236 0.170855 1.450591 0.684150 -3.423401 -0.004496 1 0 0 0 0 0 0 144871
-0.020477 -0.009222 0.170841 1.279683 0.487274 -3.477490 -0.004528 1 0 0 0 0 0 0 145892
-0.020466 -0.009238 0.170824 1.204687 0.854380 -3.470917 -0.004559 1 0 0 0 0 0 0 146869
-0.020464 -0.009246 0.170802 1.312381 0.806168 -3.413801 -0.004590 1 0 0 0 0 0 0 147871
-0.020451 -0.009236 0.170785 1.197741 0.566888 -3.507151 -0.004621 1 0 0 0 0 0 0 148866
-0.020437 -0.009253 0.170767 1.174834 0.903214 -3.522361 -0.004652 1 0 0 0 0 0 0 149869
-0.020433 -0.009263 0.170744 1.309925 0.838390 -3.475361 -0.004684 1 0 0 0 0 0 0 150870
-0.020435 -0.009268 0.170718 1.399027 0.784782 -3.458364 -0.004715 1 0 0 0 0 0 0 151869
-0.020438 -0.009272 0.170691 1.451097 0.758112 -3.461680 -0.004746 1 0 0 0 0 0 0 152871
-0.020429 -0.009259 0.170672 1.292464 0.552411 -3.589963 -0.004777 1 0 0 0 0 0 0 153841
-0.020442 -0.009269 0.170640 1.573809 0.819919 -3.444089 -0.004808 1 0 0 0 0 0 0 154840
-0.020452 -0.009274 0.170610 1.572902 0.800057 -3.480478 -0.004840 1 0 0 0 0 0 0 155867
-0.020460 -0.009278 0.170580 1.561236 0.776694 -3.518743 -0.004871 1 0 0 0 0 0 0 156870
-0.020445 -0.009288 0.170551 1.258074 0.863418 -3.534494 -0.004902 1 0 0 0 0 0 0 157868
-0.020451 -0.009272 0.170517 1.518561 0.538661 -3.506212 -0.004936 1 0 0 0 0 0 0 158938
-0.020434 -0.009272 0.170485 1.257560 0.720761 -3.546014 -0.004967 1 0 0 0 0 0 0 159935
-0.020430 -0.009273 0.170454 1.389781 0.751284 -3.596231 -0.004998 1 0 0 0 0 0 0 160939
-0.020422 -0.009297 0.170415 1.375208 1.055075 -3.502911 -0.005031 1 0 0 0 0 0 0 161978
-0.020409 -0.009295 0.170375 1.315415 0.761313 -3.508008 -0.005061 1 0 0 0 0 0 0 162937
-0.020421 -0.009310 0.170333 1.635757 0.951635 -3.487598 -0.005091 1 0 0 0 0 0 0 163914
-0.020408 -0.009325 0.170296 1.346964 0.987053 -3.586743 -0.005123 1 0 0 0 0 0 0 164913
-0.020406 -0.009335 0.170249 1.484993 0.912001 -3.475286 -0.005155 1 0 0 0 0 0 0 165947
-0.020409 -0.009340 0.170211 1.564806 0.859106 -3.611362 -0.005186 1 0 0 0 0 0 0 166935
-0.020416 -0.009344 0.170163 1.631239 0.841168 -3.508020 -0.005216 1 0 0 0 0 0 0 167912
-0.020426 -0.009347 0.170111 1.676494 0.835816 -3.452323 -0.005249 1 0 0 0 0 0 0 168956
-0.020422 -0.009336 0.170064 1.516764 0.640576 -3.551603 -0.005281 1 0 0 0 0 0 0 169981
-0.020415 -0.009353 0.170017 1.469656 1.004241 -3.565930 -0.005311 1 0 0 0 0 0 0 170944
-0.020393 -0.009370 0.169963 1.288208 1.049298 -3.498537 -0.005342 1 0 0 0 0 0 0 171941
-0.020389 -0.009380 0.169906 1.489665 0.962998 -3.483985 -0.005373 1 0 0 0 0 0 0 172943
-0.020392 -0.009387 0.169849 1.624306 0.911016 -3.487273 -0.005404 1 0 0 0 0 0 0 173932
-0.020391 -0.009414 0.169781 1.585289 1.179809 -3.362548 -0.005435 1 0 0 0 0 0 0 174912
-0.020396 -0.009429 0.169718 1.677512 1.054637 -3.434003 -0.005466 1 0 0 0 0 0 0 175915
-0.020381 -0.009445 0.169657 1.431890 1.066271 -3.472219 -0.005497 1 0 0 0 0 0 0 176911
-0.020394 -0.009470 0.169587 1.775670 1.179633 -3.398530 -0.005531 1 0 0 0 0 0 0 177978
-0.020397 -0.009506 0.169513 1.697279 1.349012 -3.342294 -0.005561 1 0 0 0 0 0 0 178937
-0.020392 -0.009511 0.169441 1.585752 0.966806 -3.375801 -0.005592 1 0 0 0 0 0 0 179936
-0.020387 -0.009537 0.169365 1.576158 1.212308 -3.349416 -0.005622 1 0 0 0 0 0 0 180912
-0.020392 -0.009552 0.169282 1.717378 1.095754 -3.274901 -0.005654 1 0 0 0 0 0 0 181929
-0.020391 -0.009584 0.169201 1.672200 1.303443 -3.304279 -0.005685 1 0 0 0 0 0 0 182915
-0.020398 -0.009601 0.169116 1.776753 1.150282 -3.266608 -0.005717 1 0 0 0 0 0 0 183941
-0.020386 -0.009620 0.169027 1.539950 1.148988 -3.230453 -0.005748 1 0 0 0 0 0 0 184935
-0.020402 -0.009645 0.168928 1.891696 1.255905 -3.114964 -0.005781 1 0 0 0 0 0 0 185974
-0.020394 -0.009668 0.168833 1.626306 1.226743 -3.156138 -0.005810 1 0 0 0 0 0 0 186920
-0.020374 -0.009689 0.168738 1.448912 1.206587 -3.191462 -0.005842 1 0 0 0 0 0 0 187933
-0.020386 -0.009716 0.168637 1.852912 1.295385 -3.111167 -0.005873 1 0 0 0 0 0 0 188919
-0.020390 -0.009754 0.168530 1.804192 1.453289 -3.049762 -0.005906 1 0 0 0 0 0 0 189971
-0.020386 -0.009760 0.168425 1.705102 1.061361 -3.076990 -0.005936 1 0 0 0 0 0 0 190935
-0.020382 -0.009787 0.168316 1.701561 1.305109 -3.043130 -0.005966 1 0 0 0 0 0 0 191921
-0.020389 -0.009803 0.168199 1.843709 1.185018 -2.959413 -0.005998 1 0 0 0 0 0 0 192936
-0.020390 -0.009836 0.168085 1.799741 1.393809 -2.983232 -0.006030 1 0 0 0 0 0 0 193950
-0.020399 -0.009854 0.167966 1.902292 1.237968 -2.936225 -0.006061 1 0 0 0 0 0 0 194937
-0.020388 -0.009873 0.167842 1.659181 1.235782 -2.889409 -0.006091 1 0 0 0 0 0 0 195919
-0.020390 -0.009884 0.167719 1.821201 1.145141 -2.888044 -0.006123 1 0 0 0 0 0 0 196918
-0.020386 -0.009877 0.167588 1.756005 0.900626 -2.802936 -0.006155 1 0 0 0 0 0 0 197954
-0.020392 -0.009876 0.167460 1.889624 0.950999 -2.843961 -0.006185 1 0 0 0 0 0 0 198918
-0.020393 -0.009900 0.167321 1.850136 1.291998 -2.725803 -0.006217 1 0 0 0 0 0 0 199935
-0.020411 -0.009891 0.167184 2.083978 0.908970 -2.736094 -0.006248 1 0 0 0 0 0 0 200919
-0.020404 -0.009896 0.167051 1.781981 1.054653 -2.796959 -0.006280 1 0 0 0 0 0 0 201968
-0.020384 -0.009909 0.166919 1.585635 1.162614 -2.829286 -0.006308 1 0 0 0 0 0 0 202862
-0.020406 -0.009909 0.166774 2.117891 1.026142 -2.672223 -0.006340 1 0 0 0 0 0 0 203862
-0.020399 -0.009918 0.166637 1.821834 1.137536 -2.756111 -0.006371 1 0 0 0 0 0 0 204853
-0.020389 -0.009910 0.166497 1.746547 0.918804 -2.742004 -0.006402 1 0 0 0 0 0 0 205862
-0.020367 -0.009915 0.166361 1.584742 1.076453 -2.800503 -0.006433 1 0 0 0 0 0 0 206852
-0.020362 -0.009919 0.166211 1.809081 1.086562 -2.634393 -0.006465 1 0 0 0 0 0 0 207861
-0.020353 -0.009908 0.166064 1.772098 0.890145 -2.665781 -0.006496 1 0 0 0 0 0 0 208861
-0.020340 -0.009889 0.165918 1.737088 0.771320 -2.691140 -0.006527 1 0 0 0 0 0 0 209863
-0.020364 -0.009874 0.165765 2.221821 0.807223 -2.597746 -0.006559 1 0 0 0 0 0 0 210868
-0.020358 -0.009875 0.165621 1.887082 1.034387 -2.721032 -0.006590 1 0 0 0 0 0 0 211863
-0.020361 -0.009877 0.165466 1.975025 1.071783 -2.591003 -0.006621 1 0 0 0 0 0 0 212865
-0.020354 -0.009864 0.165315 1.864163 0.887851 -2.641325 -0.006652 1 0 0 0 0 0 0 213851
-0.020365 -0.009836 0.165169 2.109526 0.675489 -2.701810 -0.006683 1 0 0 0 0 0 0 214860
-0.020362 -0.009809 0.165021 1.944600 0.655995 -2.707269 -0.006715 1 0 0 0 0 0 0 215867
-0.020352 -0.009768 0.164778 1.842239 0.488034 -1.458654 -0.006746 1 0 0 0 0 0 0 216854
-0.020354 -0.009762 0.164670 2.008367 0.926337 -3.103586 -0.006778 1 0 0 0 0 0 0 217883
-0.020344 -0.009745 0.164522 1.862498 0.823327 -2.747441 -0.006808 1 0 0 0 0 0 0 218855
-0.020318 -0.009745 0.164378 1.662905 1.040570 -2.778974 -0.006840 1 0 0 0 0 0 0 219870
-0.020295 -0.009731 0.164230 1.676051 0.880480 -2.737008 -0.006871 1 0 0 0 0 0 0 220870
-0.020273 -0.009709 0.164081 1.695795 0.773703 -2.710323 -0.006902 1 0 0 0 0 0 0 221867
-0.020261 -0.009661 0.163924 1.835543 0.420008 -2.619191 -0.006934 1 0 0 0 0 0 0 222868
-0.020244 -0.009623 0.163769 1.794869 0.509024 -2.642846 -0.006965 1 0 0 0 0 0 0 223866
-0.020239 -0.009604 0.163605 1.949083 0.777034 -2.522309 -0.006996 1 0 0 0 0 0 0 224868
-0.020239 -0.009536 0.163365 2.052951 0.152614 -1.512665 -0.007028 1 0 0 0 0 0 0 225902
-0.020227 -0.009510 0.163246 1.897609 0.641037 -3.010858 -0.007058 1 0 0 0 0 0 0 226864
-0.020222 -0.009497 0.163098 1.983013 0.864414 -2.771412 -0.007090 1 0 0 0 0 0 0 227862
-0.020192 -0.009460 0.162937 1.676548 0.580889 -2.592487 -0.007121 1 0 0 0 0 0 0 228858
-0.020190 -0.009419 0.162781 2.012241 0.500373 -2.638923 -0.007152 1 0 0 0 0 0 0 229855
-0.020176 -0.009384 0.162625 1.907276 0.563755 -2.642986 -0.007186 1 0 0 0 0 0 0 230940
-0.020131 -0.009314 0.162384 1.493305 0.108749 -1.531521 -0.007218 1 0 0 0 0 0 0 231981
-0.020135 -0.009279 0.162266 2.086150 0.531642 -3.033101 -0.007248 1 0 0 0 0 0 0 232937
-0.020122 -0.009247 0.162126 1.940748 0.598434 -2.902882 -0.007279 1 0 0 0 0 0 0 233928
-0.020111 -0.009192 0.161970 1.958988 0.320313 -2.676286 -0.007310 1 0 0 0 0 0 0 234910
-0.020092 -0.009150 0.161812 1.863949 0.448355 -2.634553 -0.007343 1 0 0 0 0 0 0 235974
-0.020069 -0.009113 0.161653 1.806572 0.538361 -2.617145 -0.007373 1 0 0 0 0 0 0 236936
-0.020053 -0.009057 0.161486 1.900392 0.287027 -2.524893 -0.007406 1 0 0 0 0 0 0 237978
-0.020017 -0.008999 0.161334 1.655648 0.230954 -2.692485 -0.007436 1 0 0 0 0 0 0 238936
-0.019985 -0.008954 0.161176 1.680884 0.403748 -2.647487 -0.007467 1 0 0 0 0 0 0 239933
-0.019979 -0.008909 0.161018 2.035977 0.413697 -2.645644 -0.007498 1 0 0 0 0 0 0 240941
-0.019957 -0.008833 0.160862 1.861493 0.010386 -2.668163 -0.007531 1 0 0 0 0 0 0 241973
-0.019931 -0.008779 0.160702 1.800561 0.259408 -2.618117 -0.007560 1 0 0 0 0 0 0 242914
-0.019903 -0.008736 0.160540 1.776008 0.428987 -2.587067 -0.007592 1 0 0 0 0 0 0 243942
-0.019869 -0.008662 0.160381 1.699727 0.021211 -2.624236 -0.007622 1 0 0 0 0 0 0 244910
-0.019837 -0.008609 0.160219 1.717887 0.259891 -2.586285 -0.007654 1 0 0 0 0 0 0 245927
-0.019817 -0.008544 0.160069 1.875118 0.129881 -2.738121 -0.007685 1 0 0 0 0 0 0 246910
-0.019799 -0.008473 0.159903 1.940787 0.030330 -2.556351 -0.007716 1 0 0 0 0 0 0 247913
-0.019761 -0.008406 0.159748 1.678050 0.077084 -2.673993 -0.007747 1 0 0 0 0 0 0 248911
-0.019726 -0.008357 0.159587 1.694993 0.304130 -2.601645 -0.007780 1 0 0 0 0 0 0 249951
-0.019703 -0.008294 0.159436 1.863190 0.145447 -2.732318 -0.007811 1 0 0 0 0 0 0 250940
-0.019684 -0.008224 0.159269 1.933806 0.028830 -2.535885 -0.007842 1 0 0 0 0 0 0 251943
-0.019644 -0.008158 0.159112 1.675888 0.066651 -2.648939 -0.007873 1 0 0 0 0 0 0 252943
-0.019616 -0.008086 0.158941 1.811144 -0.009505 -2.482791 -0.007905 1 0 0 0 0 0 0 253956
-0.019596 -0.008011 0.158785 1.938855 -0.051824 -2.652563 -0.007936 1 0 0 0 0 0 0 254946
-0.019569 -0.007958 0.158622 1.859514 0.213586 -2.567557 -0.007966 1 0 0 0 0 0 0 255912
-0.019534 -0.007877 0.158458 1.740930 -0.120851 -2.562582 -0.007997 1 0 0 0 0 0 0 256911
-0.019523 -0.007814 0.158294 2.068300 0.062725 -2.543737 -0.008029 1 0 0 0 0 0 0 257934
-0.019487 -0.007751 0.158136 1.763049 0.084263 -2.635625 -0.008060 1 0 0 0 0 0 0 258910
-0.019476 -0.007695 0.157974 2.069021 0.188976 -2.577476 -0.008092 1 0 0 0 0 0 0 259941
-0.019447 -0.007614 0.157810 1.875969 -0.152334 -2.550126 -0.008123 1 0 0 0 0 0 0 260933
-0.019401 -0.007542 0.157652 1.631130 -0.069107 -2.625633 -0.008155 1 0 0 0 0 0 0 261951
-0.019371 -0.007467 0.157500 1.815108 -0.098466 -2.703532 -0.008185 1 0 0 0 0 0 0 262910
-0.019323 -0.007398 0.157347 1.608817 -0.031197 -2.699771 -0.008216 1 0 0 0 0 0 0 263917
-0.019280 -0.007347 0.157182 1.658698 0.205470 -2.542933 -0.008248 1 0 0 0 0 0 0 264919
-0.019226 -0.007290 0.157023 1.522276 0.146988 -2.598950 -0.008280 1 0 0 0 0 0 0 265950
-0.019192 -0.007223 0.156869 1.759172 0.004703 -2.672776 -0.008310 1 0 0 0 0 0 0 266918
-0.019164 -0.007150 0.156696 1.873633 -0.088913 -2.422476 -0.008342 1 0 0 0 0 0 0 267930
-0.019117 -0.007082 0.156532 1.647693 -0.039659 -2.518027 -0.008373 1 0 0 0 0 0 0 268916
-0.019086 -0.007009 0.156376 1.826287 -0.100540 -2.619909 -0.008405 1 0 0 0 0 0 0 269951
-0.019037 -0.006941 0.156219 1.614048 -0.052385 -2.623887 -0.008436 1 0 0 0 0 0 0 270933
-0.018987 -0.006853 0.156055 1.585454 -0.320062 -2.518362 -0.008466 1 0 0 0 0 0 0 271915
-0.018943 -0.006792 0.155883 1.656430 0.007061 -2.404272 -0.008498 1 0 0 0 0 0 0 272932
-0.018887 -0.006730 0.155718 1.521884 0.018775 -2.489210 -0.008531 1 0 0 0 0 0 0 273971
-0.018851 -0.006660 0.155560 1.756809 -0.085004 -2.577039 -0.008558 1 0 0 0 0 0 0 274860
-0.018799 -0.006593 0.155401 1.574856 -0.061350 -2.573050 -0.008589 1 0 0 0 0 0 0 275849
-0.018739 -0.006528 0.155242 1.452671 -0.044897 -2.561406 -0.008621 1 0 0 0 0 0 0 276859
-0.018688 -0.006478 0.155071 1.569973 0.158601 -2.400432 -0.008652 1 0 0 0 0 0 0 277850
-0.018629 -0.006422 0.154906 1.470294 0.082406 -2.455776 -0.008683 1 0 0 0 0 0 0 278859
-0.018566 -0.006361 0.154743 1.398841 0.022966 -2.486555 -0.008714 1 0 0 0 0 0 0 279849
-0.018525 -0.006293 0.154584 1.683991 -0.101128 -2.541573 -0.008746 1 0 0 0 0 0 0 280858
-0.018469 -0.006226 0.154424 1.530002 -0.087318 -2.518005 -0.008777 1 0 0 0 0 0 0 281849
-0.018407 -0.006161 0.154262 1.422636 -0.075671 -2.496706 -0.008808 1 0 0 0 0 0 0 282859
-0.018355 -0.006111 0.154088 1.547406 0.125383 -2.330078 -0.008840 1 0 0 0 0 0 0 283857
-0.018294 -0.006055 0.153921 1.451879 0.047891 -2.383377 -0.008871 1 0 0 0 0 0 0 284870
-0.018254 -0.005987 0.153759 1.708866 -0.100199 -2.462058 -0.008904 1 0 0 0 0 0 0 285924
-0.018199 -0.005922 0.153596 1.537924 -0.101433 -2.446343 -0.008933 1 0 0 0 0 0 0 286859
-0.018136 -0.005857 0.153432 1.421601 -0.097659 -2.428271 -0.008965 1 0 0 0 0 0 0 287869
-0.018070 -0.005793 0.153267 1.358491 -0.098463 -2.411760 -0.008996 1 0 0 0 0 0 0 288849
-0.018018 -0.005744 0.153114 1.547494 0.104540 -2.552047 -0.009027 1 0 0 0 0 0 0 289857
-0.017957 -0.005687 0.152953 1.434459 0.017388 -2.468394 -0.009058 1 0 0 0 0 0 0 290865
-0.017890 -0.005627 0.152790 1.359054 -0.047413 -2.409714 -0.009089 1 0 0 0 0 0 0 291855
-0.017821 -0.005565 0.152624 1.319343 -0.084673 -2.374812 -0.009121 1 0 0 0 0 0 0 292870
-0.017751 -0.005501 0.152458 1.297694 -0.106853 -2.350514 -0.009151 1 0 0 0 0 0 0 293838
-0.017684 -0.005438 0.152314 1.326482 -0.112158 -2.641864 -0.009183 1 0 0 0 0 0 0 294859
-0.017613 -0.005375 0.152157 1.287617 -0.128939 -2.484696 -0.009215 1 0 0 0 0 0 0 295864
-0.017542 -0.005310 0.151993 1.268777 -0.140415 -2.380272 -0.009246 1 0 0 0 0 0 0 296865
-0.017470 -0.005246 0.151827 1.260815 -0.149063 -2.323431 -0.009277 1 0 0 0 0 0 0 297866
-0.017391 -0.005204 0.151667 1.156478 0.135899 -2.398128 -0.009309 1 0 0 0 0 0 0 298874
-0.017315 -0.005151 0.151501 1.187249 0.013294 -2.325208 -0.009340 1 0 0 0 0 0 0 299876
-0.017241 -0.005092 0.151333 1.211611 -0.076993 -2.275049 -0.009372 1 0 0 0 0 0 0 300884
-0.017160 -0.005053 0.151172 1.124763 0.163995 -2.352740 -0.009403 1 0 0 0 0 0 0 301900
-0.017069 -0.004986 0.151017 0.980850 -0.178280 -2.430636 -0.009434 1 0 0 0 0 0 0 302877
-0.016987 -0.004920 0.150853 1.072903 -0.203625 -2.309861 -0.009465 1 0 0 0 0 0 0 303875
-0.016902 -0.004877 0.150692 1.040089 0.087456 -2.344347 -0.009496 1 0 0 0 0 0 0 304876
-0.016809 -0.004808 0.150537 0.926168 -0.227216 -2.401761 -0.009528 1 0 0 0 0 0 0 305885
-0.016726 -0.004741 0.150372 1.033954 -0.238448 -2.271097 -0.009559 1 0 0 0 0 0 0 306876
-0.016672 -0.004669 0.150206 1.430073 -0.315394 -2.248805 -0.009590 1 0 0 0 0 0 0 307874
-0.016601 -0.004623 0.150045 1.242775 0.009572 -2.288670 -0.009621 1 0 0 0 0 0 0 308873
-0.016529 -0.004568 0.149877 1.202332 -0.083726 -2.191237 -0.009653 1 0 0 0 0 0 0 309892
-0.016442 -0.004493 0.149716 1.006528 -0.356474 -2.280066 -0.009684 1 0 0 0 0 0 0 310874
-0.016354 -0.004445 0.149557 0.967748 -0.033811 -2.283799 -0.009715 1 0 0 0 0 0 0 311874
-0.016252 -0.004396 0.149408 0.769182 -0.025718 -2.426112 -0.009746 1 0 0 0 0 0 0 312875
-0.016156 -0.004361 0.149253 0.822319 0.156737 -2.342214 -0.009778 1 0 0 0 0 0 0 313883
-0.016082 -0.004290 0.149102 1.099033 -0.304203 -2.383358 -0.009809 1 0 0 0 0 0 0 314872
-0.015999 -0.004244 0.148945 1.023533 -0.026483 -2.302213 -0.009840 1 0 0 0 0 0 0 315872
-0.015907 -0.004174 0.148789 0.877349 -0.324476 -2.287309 -0.009871 1 0 0 0 0 0 0 316878
-0.015816 -0.004128 0.148629 0.876188 -0.035777 -2.236635 -0.009903 1 0 0 0 0 0 0 317881
-0.015712 -0.004080 0.148480 0.699368 -0.046590 -2.354222 -0.009934 1 0 0 0 0 0 0 318874
-0.015647 -0.004018 0.148319 1.178068 -0.243400 -2.207010 -0.009965 1 0 0 0 0 0 0 319878
-0.015570 -0.003976 0.148157 1.066677 0.006045 -2.168145 -0.009996 1 0 0 0 0 0 0 320874
-0.015473 -0.003930 0.148006 0.791780 -0.033608 -2.297701 -0.010029 1 0 0 0 0 0 0 321913
-0.015386 -0.003874 0.147839 0.895760 -0.164006 -2.090907 -0.010061 1 0 0 0 0 0 0 322935
-0.015285 -0.003821 0.147686 0.703170 -0.152422 -2.235356 -0.010092 1 0 0 0 0 0 0 323937
-0.015190 -0.003784 0.147526 0.751243 0.054383 -2.158844 -0.010122 1 0 0 0 0 0 0 324904
-0.015084 -0.003740 0.147375 0.608365 -0.020481 -2.257056 -0.010156 1 0 0 0 0 0 0 325975
-0.014993 -0.003686 0.147207 0.783006 -0.168927 -2.032774 -0.010186 1 0 0 0 0 0 0 326936
-0.014903 -0.003648 0.147041 0.809558 0.030935 -2.019137 -0.010217 1 0 0 0 0 0 0 327938
-0.014800 -0.003604 0.146887 0.630460 -0.041161 -2.163763 -0.010248 1 0 0 0 0 0 0 328928
-0.014704 -0.003571 0.146726 0.691559 0.099284 -2.079218 -0.010280 1 0 0 0 0 0 0 329959
-0.014628 -0.003501 0.146570 0.963088 -0.376947 -2.121943 -0.010311 1 0 0 0 0 0 0 330930
-0.014546 -0.003456 0.146408 0.891615 -0.112769 -2.036058 -0.010341 1 0 0 0 0 0 0 331909
-0.014460 -0.003423 0.146243 0.835315 0.068775 -1.980474 -0.010373 1 0 0 0 0 0 0 332940
-0.014359 -0.003381 0.146089 0.621380 -0.034485 -2.097374 -0.010406 1 0 0 0 0 0 0 333972
-0.014271 -0.003328 0.145917 0.755723 -0.197241 -1.878300 -0.010435 1 0 0 0 0 0 0 334911
-0.014183 -0.003290 0.145748 0.763013 -0.006464 -1.868772 -0.010466 1 0 0 0 0 0 0 335908
-0.014080 -0.003246 0.145591 0.574393 -0.083270 -2.014901 -0.010498 1 0 0 0 0 0 0 336933
-0.013985 -0.003214 0.145428 0.630371 0.054643 -1.929325 -0.010531 1 0 0 0 0 0 0 337973
-0.013893 -0.003187 0.145261 0.672735 0.140587 -1.867977 -0.010561 1 0 0 0 0 0 0 338933
-0.013802 -0.003163 0.145093 0.693189 0.184475 -1.829511 -0.010592 1 0 0 0 0 0 0 339934
-0.013699 -0.003125 0.144936 0.518540 0.007645 -1.953424 -0.010623 1 0 0 0 0 0 0 340930
-0.013610 -0.003074 0.144763 0.671108 -0.190910 -1.735502 -0.010655 1 0 0 0 0 0 0 341946
-0.013545 -0.003033 0.144597 1.001552 -0.096788 -1.802495 -0.010686 1 0 0 0 0 0 0 342930
-0.013469 -0.003001 0.144429 0.873405 0.044175 -1.760874 -0.010716 1 0 0 0 0 0 0 343915
-0.013386 -0.002975 0.144259 0.777745 0.122996 -1.725552 -0.010748 1 0 0 0 0 0 0 344928
-0.013287 -0.002936 0.144101 0.542438 -0.035535 -1.850220 -0.010780 1 0 0 0 0 0 0 345968
-0.013194 -0.002906 0.143935 0.575438 0.058663 -1.751882 -0.010811 1 0 0 0 0 0 0 346931
-0.013102 -0.002881 0.143765 0.606819 0.122612 -1.685349 -0.010842 1 0 0 0 0 0 0 347934
-0.013013 -0.002857 0.143595 0.621440 0.155391 -1.643630 -0.010873 1 0 0 0 0 0 0 348931
-0.012911 -0.002820 0.143435 0.444276 -0.026724 -1.765605 -0.010905 1 0 0 0 0 0 0 349946
-0.012839 -0.002785 0.143274 0.817523 -0.020343 -1.745007 -0.010936 1 0 0 0 0 0 0 350930
-0.012765 -0.002735 0.143097 0.824915 -0.214772 -1.516460 -0.010966 1 0 0 0 0 0 0 351914
-0.012685 -0.002700 0.142922 0.729025 -0.052651 -1.511159 -0.010998 1 0 0 0 0 0 0 352913
-0.012601 -0.002672 0.142749 0.666090 0.052611 -1.505715 -0.011030 1 0 0 0 0 0 0 353947
-0.012516 -0.002647 0.142575 0.628282 0.106207 -1.490028 -0.011060 1 0 0 0 0 0 0 354914
-0.012416 -0.002609 0.142413 0.423914 -0.065307 -1.622307 -0.011092 1 0 0 0 0 0 0 355930
-0.012322 -0.002580 0.142244 0.471941 0.021814 -1.525679 -0.011122 1 0 0 0 0 0 0 356913
-0.012231 -0.002554 0.142072 0.510449 0.082060 -1.459516 -0.011155 1 0 0 0 0 0 0 357966
-0.012142 -0.002531 0.141899 0.527532 0.112665 -1.415530 -0.011183 1 0 0 0 0 0 0 358847
-0.012077 -0.002503 0.141731 0.840393 0.052534 -1.467170 -0.011215 1 0 0 0 0 0 0 359857
-0.012008 -0.002457 0.141549 0.799549 -0.192300 -1.274129 -0.011245 1 0 0 0 0 0 0 360847
-0.011930 -0.002424 0.141372 0.678014 -0.059656 -1.285795 -0.011277 1 0 0 0 0 0 0 361856
-0.011834 -0.002382 0.141207 0.420909 -0.166465 -1.438090 -0.011308 1 0 0 0 0 0 0 362846
-0.011766 -0.002345 0.141042 0.747094 -0.118976 -1.434716 -0.011339 1 0 0 0 0 0 0 363857
-0.011688 -0.002315 0.140871 0.647649 -0.013218 -1.329879 -0.011371 1 0 0 0 0 0 0 364852
-0.011592 -0.002275 0.140708 0.390563 -0.149594 -1.416040 -0.011402 1 0 0 0 0 0 0 365862
-0.011514 -0.002260 0.140526 0.590992 0.152092 -1.146109 -0.011433 1 0 0 0 0 0 0 366856
-0.011435 -0.002242 0.140374 0.592709 0.153550 -1.511295 -0.011465 1 0 0 0 0 0 0 367860
-0.011352 -0.002222 0.140208 0.523118 0.127797 -1.328379 -0.011496 1 0 0 0 0 0 0 368860
-0.011267 -0.002202 0.140035 0.483887 0.112272 -1.208120 -0.011526 1 0 0 0 0 0 0 369841
-0.011191 -0.002161 0.139878 0.586461 -0.165583 -1.381886 -0.011558 1 0 0 0 0 0 0 370856
-0.011122 -0.002144 0.139696 0.694764 0.128361 -1.069075 -0.011590 1 0 0 0 0 0 0 371862
-0.011032 -0.002111 0.139529 0.404818 -0.070683 -1.197462 -0.011629 1 0 0 0 0 0 0 373114
-0.010963 -0.002077 0.139334 0.652384 -0.093781 -0.823696 -0.011652 1 0 0 0 0 0 0 373868
-0.010890 -0.002051 0.139177 0.605924 -0.009796 -1.268089 -0.011683 1 0 0 0 0 0 0 374857
-0.010813 -0.002027 0.139035 0.544273 0.037102 -1.493772 -0.011715 1 0 0 0 0 0 0 375861
-0.010730 -0.002005 0.138871 0.457706 0.051056 -1.206195 -0.011746 1 0 0 0 0 0 0 376864
-0.010646 -0.001983 0.138698 0.414263 0.057509 -1.039712 -0.011777 1 0 0 0 0 0 0 377862
-0.010584 -0.001956 0.138528 0.692801 -0.011737 -1.045177 -0.011808 1 0 0 0 0 0 0 378862
-0.010490 -0.001938 0.138374 0.297745 0.094891 -1.230981 -0.011840 1 0 0 0 0 0 0 379862
-0.010423 -0.001913 0.138212 0.593276 0.009856 -1.120710 -0.011871 1 0 0 0 0 0 0 380863
-0.010346 -0.001890 0.138039 0.491901 0.023767 -0.952760 -0.011902 1 0 0 0 0 0 0 381861
-0.010288 -0.001862 0.137868 0.715789 -0.035501 -0.952068 -0.011934 1 0 0 0 0 0 0 382877
-0.010203 -0.001823 0.137704 0.373958 -0.197848 -1.002961 -0.011965 1 0 0 0 0 0 0 383874
-0.010134 -0.001809 0.137547 0.546057 0.100724 -1.085997 -0.011996 1 0 0 0 0 0 0 384878
-0.010056 -0.001791 0.137375 0.442463 0.086150 -0.887905 -0.012029 1 0 0 0 0 0 0 385907
-0.009984 -0.001751 0.137217 0.492578 -0.203392 -1.018381 -0.012061 1 0 0 0 0 0 0 386939
-0.009899 -0.001741 0.137055 0.319122 0.156218 -0.961022 -0.012092 1 0 0 0 0 0 0 387939
-0.009837 -0.001720 0.136888 0.585801 0.045316 -0.877584 -0.012122 1 0 0 0 0 0 0 388906
-0.009766 -0.001700 0.136742 0.496227 0.036523 -1.108408 -0.012154 1 0 0 0 0 0 0 389923
-0.009710 -0.001674 0.136581 0.674045 -0.043154 -0.929735 -0.012185 1 0 0 0 0 0 0 390905
-0.009642 -0.001651 0.136436 0.531402 -0.014557 -1.102614 -0.012216 1 0 0 0 0 0 0 391905
-0.009566 -0.001629 0.136269 0.387360 -0.002813 -0.801582 -0.012247 1 0 0 0 0 0 0 392905
-0.009488 -0.001608 0.136122 0.351106 0.009669 -1.012884 -0.012280 1 0 0 0 0 0 0 393939
-0.009428 -0.001581 0.135960 0.580407 -0.062675 -0.831933 -0.012311 1 0 0 0 0 0 0 394930
-0.009359 -0.001558 0.135815 0.466566 -0.031532 -1.004957 -0.012342 1 0 0 0 0 0 0 395930
-0.009285 -0.001536 0.135676 0.375660 -0.011956 -1.084269 -0.012372 1 0 0 0 0 0 0 396904
-0.009227 -0.001509 0.135518 0.576072 -0.079426 -0.820524 -0.012405 1 0 0 0 0 0 0 397953
-0.009159 -0.001486 0.135374 0.450091 -0.045936 -0.958258 -0.012435 1 0 0 0 0 0 0 398929
-0.009085 -0.001464 0.135235 0.354322 -0.025011 -1.023435 -0.012467 1 0 0 0 0 0 0 399929
-0.009027 -0.001438 0.135076 0.551853 -0.091276 -0.752842 -0.012497 1 0 0 0 0 0 0 400907
-0.008959 -0.001414 0.134932 0.425203 -0.057695 -0.888733 -0.012529 1 0 0 0 0 0 0 401921
-0.008899 -0.001407 0.134781 0.506493 0.156672 -0.800925 -0.012560 1 0 0 0 0 0 0 402906
-0.008830 -0.001394 0.134640 0.384053 0.091425 -0.891209 -0.012592 1 0 0 0 0 0 0 403931
-0.008755 -0.001377 0.134501 0.298119 0.039567 -0.925566 -0.012622 1 0 0 0 0 0 0 404910
-0.008678 -0.001358 0.134364 0.246717 0.010091 -0.926832 -0.012656 1 0 0 0 0 0 0 405979
-0.008614 -0.001353 0.134216 0.391457 0.186471 -0.761627 -0.012686 1 0 0 0 0 0 0 406937
-0.008542 -0.001341 0.134075 0.305222 0.102306 -0.819295 -0.012717 1 0 0 0 0 0 0 407936
-0.008489 -0.001320 0.133945 0.528599 -0.027075 -0.943672 -0.012748 1 0 0 0 0 0 0 408932
-0.008422 -0.001299 0.133810 0.371265 -0.035084 -0.887649 -0.012780 1 0 0 0 0 0 0 409959
-0.008363 -0.001293 0.133663 0.438866 0.157899 -0.691431 -0.012811 1 0 0 0 0 0 0 410932
-0.008316 -0.001275 0.133530 0.601467 0.015175 -0.839782 -0.012841 1 0 0 0 0 0 0 411905
-0.008253 -0.001255 0.133395 0.399707 -0.015226 -0.803431 -0.012872 1 0 0 0 0 0 0 412905
-0.008204 -0.001231 0.133266 0.555040 -0.095395 -0.871983 -0.012905 1 0 0 0 0 0 0 413952
-0.008140 -0.001208 0.133132 0.365508 -0.076994 -0.790075 -0.012936 1 0 0 0 0 0 0 414931
-0.008085 -0.001202 0.133014 0.452181 0.134503 -0.974728 -0.012966 1 0 0 0 0 0 0 415903
-0.008039 -0.001183 0.132892 0.581576 -0.004792 -0.922156 -0.012997 1 0 0 0 0 0 0 416905
-0.007977 -0.001164 0.132761 0.367273 -0.033439 -0.773259 -0.013030 1 0 0 0 0 0 0 417943
-0.007922 -0.001159 0.132643 0.441167 0.152690 -0.931524 -0.013062 1 0 0 0 0 0 0 418963
-0.007855 -0.001147 0.132514 0.277801 0.068491 -0.761575 -0.013092 1 0 0 0 0 0 0 419932
-0.007804 -0.001125 0.132387 0.461596 -0.059188 -0.767300 -0.013123 1 0 0 0 0 0 0 420927
-0.007756 -0.001120 0.132272 0.500830 0.130078 -0.900548 -0.013155 1 0 0 0 0 0 0 421967
-0.007702 -0.001141 0.132171 0.432288 0.513845 -1.089235 -0.013185 1 0 0 0 0 0 0 422927
-0.007635 -0.001142 0.132047 0.247118 0.277558 -0.787640 -0.013216 1 0 0 0 0 0 0 423911
-0.007578 -0.001147 0.131932 0.351305 0.313236 -0.866269 -0.013248 1 0 0 0 0 0 0 424929
-0.007546 -0.001149 0.131800 0.668213 0.274868 -0.618686 -0.013280 1 0 0 0 0 0 0 425940
-0.007506 -0.001155 0.131682 0.607813 0.323267 -0.770470 -0.013311 1 0 0 0 0 0 0 426931
-0.007469 -0.001142 0.131560 0.623602 0.091395 -0.705963 -0.013341 1 0 0 0 0 0 0 427910
-0.007427 -0.001141 0.131446 0.560146 0.210741 -0.793265 -0.013373 1 0 0 0 0 0 0 428927
-0.007388 -0.001125 0.131325 0.591184 0.031795 -0.691186 -0.013405 1 0 0 0 0 0 0 429968
-0.007345 -0.001122 0.131212 0.537744 0.178954 -0.762605 -0.013435 1 0 0 0 0 0 0 430927
-0.007300 -0.001125 0.131101 0.498735 0.276585 -0.789861 -0.013466 1 0 0 0 0 0 0 431911
-0.007260 -0.001111 0.130981 0.549475 0.066655 -0.653697 -0.013498 1 0 0 0 0 0 0 432926
-0.007217 -0.001109 0.130868 0.507580 0.195894 -0.711730 -0.013530 1 0 0 0 0 0 0 433944
-0.007172 -0.001113 0.130758 0.474767 0.284370 -0.733451 -0.013560 1 0 0 0 0 0 0 434927
-0.007126 -0.001120 0.130648 0.453325 0.331788 -0.730775 -0.013591 1 0 0 0 0 0 0 435911
-0.007080 -0.001127 0.130539 0.438806 0.356819 -0.717886 -0.013622 1 0 0 0 0 0 0 436910
-0.007039 -0.001116 0.130420 0.503022 0.109335 -0.565024 -0.013655 1 0 0 0 0 0 0 437945
-0.006995 -0.001115 0.130307 0.468325 0.218856 -0.616380 -0.013685 1 0 0 0 0 0 0 438910
-0.006950 -0.001119 0.130196 0.439359 0.297470 -0.635478 -0.013717 1 0 0 0 0 0 0 439929
-0.006926 -0.001121 0.130095 0.700051 0.274499 -0.742758 -0.013747 1 0 0 0 0 0 0 440910
-0.006890 -0.001127 0.129988 0.575396 0.321934 -0.672283 -0.013780 1 0 0 0 0 0 0 441961
-0.006849 -0.001134 0.129880 0.485800 0.352729 -0.623110 -0.013808 1 0 0 0 0 0 0 442845
-0.006805 -0.001142 0.129771 0.436052 0.369964 -0.591583 -0.013839 1 0 0 0 0 0 0 443853
-0.006781 -0.001146 0.129670 0.686904 0.314652 -0.679368 -0.013870 1 0 0 0 0 0 0 444845
-0.006746 -0.001152 0.129564 0.558682 0.345521 -0.600174 -0.013902 1 0 0 0 0 0 0 445854
-0.006718 -0.001174 0.129445 0.641604 0.557008 -0.397167 -0.013933 1 0 0 0 0 0 0 446844
-0.006676 -0.001210 0.129342 0.453124 0.757257 -0.578474 -0.013964 1 0 0 0 0 0 0 447854
-0.006652 -0.001227 0.129243 0.679165 0.546234 -0.637848 -0.013996 1 0 0 0 0 0 0 448854
-0.006617 -0.001240 0.129138 0.545245 0.474578 -0.536407 -0.014027 1 0 0 0 0 0 0 449862
-0.006577 -0.001251 0.129030 0.452570 0.443646 -0.474748 -0.014058 1 0 0 0 0 0 0 450844
-0.006554 -0.001256 0.128929 0.678646 0.365272 -0.551428 -0.014089 1 0 0 0 0 0 0 451852
-0.006520 -0.001263 0.128823 0.539765 0.384190 -0.466110 -0.014120 1 0 0 0 0 0 0 452848
-0.006488 -0.001252 0.128735 0.547613 0.148463 -0.676560 -0.014152 1 0 0 0 0 0 0 453861
-0.006448 -0.001250 0.128633 0.448179 0.254906 -0.505073 -0.014183 1 0 0 0 0 0 0 454859
-0.006421 -0.001269 0.128545 0.591404 0.526224 -0.655804 -0.014214 1 0 0 0 0 0 0 455842
-0.006384 -0.001282 0.128443 0.475184 0.492697 -0.473681 -0.014246 1 0 0 0 0 0 0 456854
-0.006350 -0.001275 0.128356 0.502349 0.209234 -0.636712 -0.014277 1 0 0 0 0 0 0 457863
-0.006325 -0.001290 0.128274 0.616772 0.482869 -0.696911 -0.014308 1 0 0 0 0 0 0 458861
-0.006289 -0.001301 0.128174 0.480323 0.470956 -0.459273 -0.014339 1 0 0 0 0 0 0 459831
-0.006269 -0.001307 0.128077 0.669700 0.388276 -0.448979 -0.014370 1 0 0 0 0 0 0 460831
-0.006251 -0.001329 0.127991 0.716142 0.596889 -0.579229 -0.014402 1 0 0 0 0 0 0 461859
-0.006240 -0.001339 0.127898 0.804147 0.471803 -0.495261 -0.014432 1 0 0 0 0 0 0 462830
-0.006226 -0.001363 0.127814 0.783343 0.644330 -0.577585 -0.014465 1 0 0 0 0 0 0 463860
-0.006204 -0.001360 0.127733 0.665011 0.313617 -0.625371 -0.014496 1 0 0 0 0 0 0 464859
-0.006164 -0.001383 0.127645 0.416239 0.611307 -0.505583 -0.014527 1 0 0 0 0 0 0 465861
-0.006128 -0.001379 0.127563 0.446426 0.304587 -0.568248 -0.014558 1 0 0 0 0 0 0 466857
-0.006102 -0.001396 0.127482 0.571235 0.546014 -0.578505 -0.014590 1 0 0 0 0 0 0 467859
-0.006074 -0.001390 0.127403 0.544997 0.266998 -0.587366 -0.014621 1 0 0 0 0 0 0 468855
-0.006052 -0.001406 0.127323 0.618720 0.527732 -0.567582 -0.014651 1 0 0 0 0 0 0 469835
-0.006019 -0.001418 0.127255 0.492208 0.515954 -0.700900 -0.014683 1 0 0 0 0 0 0 470860
-0.006021 -0.001419 0.127178 0.923701 0.362449 -0.585844 -0.014715 1 0 0 0 0 0 0 471859
-0.006001 -0.001424 0.127110 0.678175 0.404720 -0.689853 -0.014746 1 0 0 0 0 0 0 472860
-0.006003 -0.001440 0.127044 0.947329 0.560669 -0.701159 -0.014777 1 0 0 0 0 0 0 473861
-0.005983 -0.001453 0.126980 0.680458 0.532752 -0.730501 -0.014810 1 0 0 0 0 0 0 474926
-0.005970 -0.001459 0.126896 0.746985 0.438779 -0.448957 -0.014842 1 0 0 0 0 0 0 475932
-0.005942 -0.001466 0.126826 0.562100 0.455992 -0.594229 -0.014872 1 0 0 0 0 0 0 476903
-0.005920 -0.001489 0.126749 0.611865 0.656556 -0.513616 -0.014905 1 0 0 0 0 0 0 477963
-0.005909 -0.001500 0.126691 0.752501 0.532122 -0.730775 -0.014936 1 0 0 0 0 0 0 478931
-0.005882 -0.001510 0.126630 0.558597 0.509575 -0.712168 -0.014967 1 0 0 0 0 0 0 479929
-0.005847 -0.001519 0.126569 0.432522 0.503713 -0.688864 -0.014999 1 0 0 0 0 0 0 480948
-0.005841 -0.001538 0.126504 0.805282 0.624658 -0.637940 -0.015030 1 0 0 0 0 0 0 481948
-0.005823 -0.001532 0.126431 0.670102 0.323429 -0.505587 -0.015061 1 0 0 0 0 0 0 482934
-0.005787 -0.001554 0.126375 0.424962 0.645403 -0.709722 -0.015091 1 0 0 0 0 0 0 483904
-0.005774 -0.001545 0.126314 0.691693 0.284179 -0.649558 -0.015122 1 0 0 0 0 0 0 484904
-0.005767 -0.001540 0.126261 0.794254 0.303451 -0.743825 -0.015155 1 0 0 0 0 0 0 485946
-0.005741 -0.001542 0.126203 0.570321 0.395358 -0.666244 -0.015185 1 0 0 0 0 0 0 486926
-0.005723 -0.001562 0.126161 0.626723 0.643449 -0.874794 -0.015218 1 0 0 0 0 0 0 487957
-0.005697 -0.001557 0.126096 0.541655 0.343511 -0.579861 -0.015249 1 0 0 0 0 0 0 488948
-0.005678 -0.001574 0.126052 0.616374 0.597387 -0.818226 -0.015281 1 0 0 0 0 0 0 489973
-0.005667 -0.001582 0.126005 0.731744 0.512512 -0.799583 -0.015311 1 0 0 0 0 0 0 490933
-0.005661 -0.001586 0.125958 0.798497 0.449452 -0.777417 -0.015342 1 0 0 0 0 0 0 491934
-0.005636 -0.001592 0.125901 0.563928 0.478726 -0.643919 -0.015373 1 0 0 0 0 0 0 492929
-0.005623 -0.001595 0.125850 0.688310 0.439030 -0.694877 -0.015405 1 0 0 0 0 0 0 493954
-0.005615 -0.001596 0.125801 0.773593 0.413589 -0.718001 -0.015436 1 0 0 0 0 0 0 494929
-0.005605 -0.001615 0.125762 0.746060 0.654829 -0.857886 -0.015466 1 0 0 0 0 0 0 495902
-0.005599 -0.001625 0.125718 0.794284 0.549973 -0.782250 -0.015497 1 0 0 0 0 0 0 496904
-0.005574 -0.001634 0.125662 0.557808 0.538157 -0.618086 -0.015530 1 0 0 0 0 0 0 497952
-0.005548 -0.001624 0.125623 0.511828 0.292454 -0.808814 -0.015560 1 0 0 0 0 0 0 498927
-0.005534 -0.001619 0.125578 0.659302 0.325373 -0.747849 -0.015591 1 0 0 0 0 0 0 499904
-0.005520 -0.001635 0.125541 0.679626 0.612255 -0.843972 -0.015622 1 0 0 0 0 0 0 500901
-0.005512 -0.001643 0.125497 0.754144 0.532408 -0.751194 -0.015655 1 0 0 0 0 0 0 501958
-0.005507 -0.001646 0.125451 0.799994 0.470992 -0.699469 -0.015685 1 0 0 0 0 0 0 502901
-0.005490 -0.001634 0.125414 0.655443 0.255228 -0.825669 -0.015717 1 0 0 0 0 0 0 503927
-0.005475 -0.001647 0.125381 0.658769 0.562598 -0.867018 -0.015748 1 0 0 0 0 0 0 504929
-0.005467 -0.001652 0.125338 0.738976 0.508185 -0.742164 -0.015780 1 0 0 0 0 0 0 505966
-0.005448 -0.001641 0.125303 0.620083 0.277803 -0.829533 -0.015810 1 0 0 0 0 0 0 506909
-0.005432 -0.001654 0.125270 0.637739 0.576023 -0.855699 -0.015842 1 0 0 0 0 0 0 507925
-0.005423 -0.001660 0.125228 0.725313 0.517063 -0.725046 -0.015872 1 0 0 0 0 0 0 508909
-0.005404 -0.001649 0.125193 0.610458 0.284653 -0.810540 -0.015905 1 0 0 0 0 0 0 509940
-0.005388 -0.001662 0.125160 0.629994 0.581502 -0.835754 -0.015935 1 0 0 0 0 0 0 510909
-0.005379 -0.001669 0.125117 0.718559 0.522056 -0.704822 -0.015967 1 0 0 0 0 0 0 511927
-0.005381 -0.001653 0.125092 0.871603 0.227637 -0.910316 -0.015997 1 0 0 0 0 0 0 512908
-0.005375 -0.001664 0.125062 0.786651 0.547168 -0.872663 -0.016030 1 0 0 0 0 0 0 513957
-0.005370 -0.001669 0.125021 0.800331 0.504978 -0.708200 -0.016060 1 0 0 0 0 0 0 514909
-0.005348 -0.001676 0.124997 0.574862 0.535329 -0.916680 -0.016092 1 0 0 0 0 0 0 515926
-0.005336 -0.001679 0.124957 0.672265 0.485288 -0.729205 -0.016122 1 0 0 0 0 0 0 516908
-0.005316 -0.001667 0.124924 0.577079 0.272449 -0.781986 -0.016155 1 0 0 0 0 0 0 517938
-0.005319 -0.001674 0.124900 0.875262 0.518274 -0.914693 -0.016185 1 0 0 0 0 0 0 518910
-0.005307 -0.001664 0.124872 0.696102 0.304775 -0.867502 -0.016217 1 0 0 0 0 0 0 519943
-0.005294 -0.001677 0.124842 0.669376 0.597869 -0.822250 -0.016248 1 0 0 0 0 0 0 520924
-0.005286 -0.001684 0.124800 0.734299 0.536136 -0.663487 -0.016280 1 0 0 0 0 0 0 521942
-0.005283 -0.001687 0.124785 0.803308 0.494263 -0.995424 -0.016310 1 0 0 0 0 0 0 522924
-0.005279 -0.001688 0.124749 0.810121 0.461761 -0.745589 -0.016341 1 0 0 0 0 0 0 523909
-0.005258 -0.001694 0.124727 0.575324 0.516729 -0.901534 -0.016373 1 0 0 0 0 0 0 524924
-0.005246 -0.001696 0.124688 0.668073 0.481350 -0.692911 -0.016405 1 0 0 0 0 0 0 525960
-0.005241 -0.001697 0.124674 0.765109 0.467676 -0.994736 -0.016433 1 0 0 0 0 0 0 526852
-0.005237 -0.001697 0.124638 0.788114 0.450868 -0.732680 -0.016464 1 0 0 0 0 0 0 527841
-0.005215 -0.001702 0.124616 0.561877 0.513885 -0.884070 -0.016496 1 0 0 0 0 0 0 528850
-0.005203 -0.001704 0.124578 0.658767 0.482588 -0.673588 -0.016526 1 0 0 0 0 0 0 529841
-0.005198 -0.001705 0.124564 0.757958 0.471120 -0.975238 -0.016558 1 0 0 0 0 0 0 530851
-0.005180 -0.001692 0.124539 0.613144 0.272819 -0.864645 -0.016589 1 0 0 0 0 0 0 531852
-0.005165 -0.001703 0.124510 0.618307 0.587588 -0.784227 -0.016621 1 0 0 0 0 0 0 532857
-0.005176 -0.001704 0.124478 0.966861 0.477342 -0.732789 -0.016652 1 0 0 0 0 0 0 533844
-0.005162 -0.001709 0.124457 0.674666 0.526575 -0.875040 -0.016683 1 0 0 0 0 0 0 534858
-0.005141 -0.001698 0.124430 0.547238 0.309507 -0.804664 -0.016714 1 0 0 0 0 0 0 535850
-0.005144 -0.001706 0.124409 0.847053 0.547948 -0.869897 -0.016746 1 0 0 0 0 0 0 536853
-0.005125 -0.001715 0.124393 0.601043 0.583989 -0.931141 -0.016777 1 0 0 0 0 0 0 537858
-0.005134 -0.001714 0.124365 0.939936 0.463310 -0.789225 -0.016808 1 0 0 0 0 0 0 538857
-0.005120 -0.001718 0.124346 0.656821 0.520774 -0.884702 -0.016839 1 0 0 0 0 0 0 539854
-0.005111 -0.001720 0.124308 0.704794 0.491886 -0.644218 -0.016871 1 0 0 0 0 0 0 540862
-0.005107 -0.001721 0.124295 0.777429 0.482424 -0.934490 -0.016902 1 0 0 0 0 0 0 541859
-0.005103 -0.001721 0.124259 0.788722 0.467642 -0.667080 -0.016933 1 0 0 0 0 0 0 542856
-0.005102 -0.001721 0.124246 0.822381 0.470319 -0.938135 -0.016964 1 0 0 0 0 0 0 543855
-0.005082 -0.001726 0.124233 0.571918 0.532366 -0.951034 -0.016996 1 0 0 0 0 0 0 544857
-0.005090 -0.001723 0.124206 0.922091 0.439630 -0.779772 -0.017027 1 0 0 0 0 0 0 545856
-0.005075 -0.001727 0.124187 0.647026 0.512588 -0.863320 -0.017058 1 0 0 0 0 0 0 546857
-0.005080 -0.001742 0.124169 0.892553 0.682680 -0.876504 -0.017089 1 0 0 0 0 0 0 547855
-0.005069 -0.001736 0.124143 0.695190 0.411703 -0.771636 -0.017121 1 0 0 0 0 0 0 548863
-0.005043 -0.001737 0.124125 0.491834 0.490451 -0.855828 -0.017151 1 0 0 0 0 0 0 549830
-0.005044 -0.001752 0.124107 0.807691 0.672985 -0.867093 -0.017183 1 0 0 0 0 0 0 550861
-0.005050 -0.001740 0.124090 0.914155 0.348093 -0.883245 -0.017215 1 0 0 0 0 0 0 551860
-0.005046 -0.001753 0.124064 0.795822 0.635057 -0.751095 -0.017246 1 0 0 0 0 0 0 552853
-0.005044 -0.001760 0.124054 0.817284 0.586088 -0.960279 -0.017277 1 0 0 0 0 0 0 553860
-0.005029 -0.001749 0.124031 0.639536 0.350307 -0.803245 -0.017308 1 0 0 0 0 0 0 554846
-0.005034 -0.001757 0.124012 0.893925 0.582285 -0.826832 -0.017339 1 0 0 0 0 0 0 555846
-0.005018 -0.001766 0.123995 0.625082 0.615936 -0.871269 -0.017370 1 0 0 0 0 0 0 556829
-0.005009 -0.001770 0.123990 0.711026 0.564717 -1.011809 -0.017402 1 0 0 0 0 0 0 557846
-0.005004 -0.001772 0.123957 0.749738 0.522670 -0.664947 -0.017433 1 0 0 0 0 0 0 558844
-0.005001 -0.001773 0.123945 0.799843 0.511874 -0.905576 -0.017464 1 0 0 0 0 0 0 559845
-0.005000 -0.001774 0.123941 0.823739 0.505997 -1.028944 -0.017495 1 0 0 0 0 0 0 560843
-0.004986 -0.001760 0.123920 0.641554 0.311756 -0.819131 -0.017526 1 0 0 0 0 0 0 561829
-0.004991 -0.001766 0.123901 0.893541 0.566676 -0.821854 -0.017558 1 0 0 0 0 0 0 562847
-0.004974 -0.001775 0.123885 0.624138 0.612192 -0.858401 -0.017589 1 0 0 0 0 0 0 563844
-0.004966 -0.001779 0.123879 0.709606 0.567041 -0.996169 -0.017620 1 0 0 0 0 0 0 564846
-0.004980 -0.001776 0.123855 1.012790 0.466974 -0.770573 -0.017651 1 0 0 0 0 0 0 565828
-0.004968 -0.001779 0.123838 0.695218 0.541171 -0.824132 -0.017683 1 0 0 0 0 0 0 566844
-0.004962 -0.001780 0.123831 0.748382 0.530694 -0.977864 -0.017714 1 0 0 0 0 0 0 567845
-0.004939 -0.001786 0.123820 0.529753 0.581094 -0.924630 -0.017745 1 0 0 0 0 0 0 568845
-0.004928 -0.001789 0.123816 0.657208 0.552885 -1.016125 -0.017776 1 0 0 0 0 0 0 569828
-0.004941 -0.001785 0.123793 0.983760 0.463032 -0.772684 -0.017808 1 0 0 0 0 0 0 570844
-0.004927 -0.001788 0.123775 0.678463 0.542536 -0.819466 -0.017839 1 0 0 0 0 0 0 571842
-0.004921 -0.001789 0.123769 0.737732 0.534820 -0.970901 -0.017870 1 0 0 0 0 0 0 572847
-0.004918 -0.001790 0.123767 0.786621 0.525605 -1.039388 -0.017901 1 0 0 0 0 0 0 573838
-0.004897 -0.001795 0.123757 0.548462 0.581468 -0.943547 -0.017933 1 0 0 0 0 0 0 574843
-0.004904 -0.001792 0.123731 0.904979 0.486616 -0.730580 -0.017964 1 0 0 0 0 0 0 575847
-0.004909 -0.001791 0.123722 0.899398 0.497610 -0.920649 -0.017995 1 0 0 0 0 0 0 576843
-0.004891 -0.001795 0.123710 0.611081 0.568793 -0.893137 -0.018027 1 0 0 0 0 0 0 577845
-0.004882 -0.001797 0.123706 0.698942 0.551930 -0.995315 -0.018058 1 0 0 0 0 0 0 578845
-0.004878 -0.001798 0.123704 0.764865 0.537950 -1.043992 -0.018089 1 0 0 0 0 0 0 579845
-0.004856 -0.001804 0.123694 0.536072 0.591591 -0.940860 -0.018124 1 0 0 0 0 0 0 580973
-0.004845 -0.001806 0.123691 0.656760 0.565723 -1.013361 -0.018152 1 0 0 0 0 0 0 581846
-0.004845 -0.001789 0.123679 0.811635 0.295604 -0.915080 -0.018183 1 0 0 0 0 0 0 582844
-0.004826 -0.001785 0.123666 0.566631 0.443793 -0.879160 -0.018214 1 0 0 0 0 0 0 583844
-0.004829 -0.001796 0.123650 0.840580 0.668872 -0.836333 -0.018249 1 0 0 0 0 0 0 584970
-0.004831 -0.001802 0.123644 0.852990 0.618897 -0.967767 -0.018276 1 0 0 0 0 0 0 585835
-0.004812 -0.001810 0.123633 0.581228 0.638075 -0.907158 -0.018308 1 0 0 0 0 0 0 586835
-0.004803 -0.001814 0.123629 0.678253 0.593369 -0.996645 -0.018339 1 0 0 0 0 0 0 587844
-0.004798 -0.001816 0.123627 0.748982 0.565340 -1.040639 -0.018370 1 0 0 0 0 0 0 588835
-0.004781 -0.001802 0.123607 0.594575 0.359936 -0.799018 -0.018402 1 0 0 0 0 0 0 589843
-0.004773 -0.001796 0.123600 0.691613 0.427550 -0.942844 -0.018435 1 0 0 0 0 0 0 590906
-0.004750 -0.001797 0.123588 0.491492 0.538359 -0.894604 -0.018467 1 0 0 0 0 0 0 591922
-0.004738 -0.001798 0.123584 0.626792 0.542685 -0.989426 -0.018497 1 0 0 0 0 0 0 592906
-0.004732 -0.001798 0.123582 0.716905 0.539512 -1.035491 -0.018530 1 0 0 0 0 0 0 593937
-0.004710 -0.001803 0.123573 0.500479 0.598286 -0.930485 -0.018560 1 0 0 0 0 0 0 594905
-0.004698 -0.001805 0.123569 0.627080 0.575355 -1.003155 -0.018592 1 0 0 0 0 0 0 595921
-0.004693 -0.001807 0.123568 0.712999 0.558482 -1.041037 -0.018622 1 0 0 0 0 0 0 596906
-0.004670 -0.001812 0.123558 0.494838 0.610524 -0.933094 -0.018655 1 0 0 0 0 0 0 597959
-0.004659 -0.001815 0.123555 0.620420 0.584227 -1.004782 -0.018687 1 0 0 0 0 0 0 598965
-0.004654 -0.001816 0.123553 0.705685 0.565588 -1.042139 -0.018714 1 0 0 0 0 0 0 599848
-0.004631 -0.001821 0.123544 0.487435 0.616839 -0.934025 -0.018749 1 0 0 0 0 0 0 600963
-0.004620 -0.001824 0.123540 0.612821 0.590170 -1.005746 -0.018781 1 0 0 0 0 0 0 601974
-0.004633 -0.001820 0.123517 0.938824 0.501314 -0.755454 -0.018812 1 0 0 0 0 0 0 602984
-0.004620 -0.001823 0.123500 0.633807 0.581019 -0.797927 -0.018843 1 0 0 0 0 0 0 603974
-0.004613 -0.001824 0.123494 0.692081 0.573757 -0.948674 -0.018875 1 0 0 0 0 0 0 604982
-0.004610 -0.001825 0.123491 0.740478 0.564789 -1.016843 -0.018906 1 0 0 0 0 0 0 605989
-0.004589 -0.001830 0.123481 0.502833 0.620351 -0.919175 -0.018933 1 0 0 0 0 0 0 606839
-0.004579 -0.001833 0.123478 0.618376 0.596074 -0.995147 -0.018968 1 0 0 0 0 0 0 607970
-0.004573 -0.001834 0.123476 0.698623 0.578454 -1.034133 -0.018999 1 0 0 0 0 0 0 608966
-0.004551 -0.001839 0.123467 0.477700 0.629871 -0.925748 -0.019027 1 0 0 0 0 0 0 609850
-0.004540 -0.001842 0.123463 0.601658 0.603583 -0.997959 -0.019062 1 0 0 0 0 0 0 610966
-0.004535 -0.001843 0.123462 0.686167 0.585012 -1.035659 -0.019093 1 0 0 0 0 0 0 611975
-0.004512 -0.001848 0.123452 0.467663 0.636019 -0.926833 -0.019124 1 0 0 0 0 0 0 612970
-0.004501 -0.001851 0.123449 0.592286 0.609303 -0.998533 -0.019152 1 0 0 0 0 0 0 613845
-0.004496 -0.001853 0.123447 0.677452 0.590734 -1.036381 -0.019186 1 0 0 0 0 0 0 614960
-0.004493 -0.001853 0.123447 0.722292 0.581095 -1.052012 -0.019218 1 0 0 0 0 0 0 615981
-0.004472 -0.001858 0.123437 0.482336 0.637163 -0.934181 -0.019250 1 0 0 0 0 0 0 616981
-0.004461 -0.001861 0.123434 0.596147 0.613226 -1.002880 -0.019280 1 0 0 0 0 0 0 617951
-0.004462 -0.001843 0.123423 0.747745 0.343990 -0.903440 -0.019312 1 0 0 0 0 0 0 618978
-0.004442 -0.001839 0.123409 0.501799 0.492132 -0.865135 -0.019343 1 0 0 0 0 0 0 619976
-0.004433 -0.001837 0.123404 0.605147 0.535765 -0.974310 -0.019374 1 0 0 0 0 0 0 620976
-0.004428 -0.001836 0.123403 0.678180 0.554135 -1.026392 -0.019406 1 0 0 0 0 0 0 621982
-0.004406 -0.001840 0.123393 0.453914 0.623655 -0.922357 -0.019437 1 0 0 0 0 0 0 622977
-0.004395 -0.001842 0.123389 0.575170 0.606248 -0.996081 -0.019464 1 0 0 0 0 0 0 623844
-0.004390 -0.001843 0.123388 0.658605 0.592364 -1.034697 -0.019500 1 0 0 0 0 0 0 624979
-0.004387 -0.001844 0.123388 0.702538 0.585001 -1.050502 -0.019530 1 0 0 0 0 0 0 625968
-0.004366 -0.001849 0.123378 0.462352 0.642183 -0.932335 -0.019562 1 0 0 0 0 0 0 626978
-0.004356 -0.001851 0.123375 0.575698 0.618878 -1.001278 -0.019593 1 0 0 0 0 0 0 627977
-0.004350 -0.001852 0.123373 0.654969 0.601905 -1.037874 -0.019624 1 0 0 0 0 0 0 628977
-0.004328 -0.001857 0.123364 0.434276 0.653596 -0.927891 -0.019656 1 0 0 0 0 0 0 629979
-0.004317 -0.001860 0.123360 0.557341 0.627482 -0.999989 -0.019687 1 0 0 0 0 0 0 630977
-0.004312 -0.001861 0.123359 0.641393 0.609067 -1.037708 -0.019718 1 0 0 0 0 0 0 631977
-0.004309 -0.001862 0.123358 0.685765 0.599534 -1.053292 -0.019749 1 0 0 0 0 0 0 632976
-0.004288 -0.001867 0.123349 0.445950 0.655552 -0.934676 -0.019781 1 0 0 0 0 0 0 633971
-0.004278 -0.001870 0.123345 0.559231 0.631773 -1.003756 -0.019812 1 0 0 0 0 0 0 634978
-0.004272 -0.001871 0.123344 0.638415 0.614546 -1.040377 -0.019843 1 0 0 0 0 0 0 635979
-0.004250 -0.001876 0.123334 0.417866 0.666068 -0.930080 -0.019874 1 0 0 0 0 0 0 636970
-0.004239 -0.001879 0.123331 0.540747 0.639949 -1.002337 -0.019906 1 0 0 0 0 0 0 637982
-0.004234 -0.001880 0.123330 0.624673 0.621544 -1.040103 -0.019937 1 0 0 0 0 0 0 638977
-0.004231 -0.001881 0.123329 0.668949 0.612017 -1.055698 -0.019968 1 0 0 0 0 0 0 639979
-0.004210 -0.001886 0.123320 0.429265 0.667974 -0.936761 -0.020000 1 0 0 0 0 0 0 640978
-0.004200 -0.001888 0.123316 0.542344 0.644252 -1.005975 -0.020031 1 0 0 0 0 0 0 641980
-0.004195 -0.001889 0.123315 0.621421 0.627039 -1.042666 -0.020062 1 0 0 0 0 0 0 642977
-0.004172 -0.001895 0.123305 0.400974 0.678524 -0.932059 -0.020093 1 0 0 0 0 0 0 643975
-0.004161 -0.001897 0.123302 0.523610 0.652465 -1.004437 -0.020124 1 0 0 0 0 0 0 644976
-0.004161 -0.001880 0.123290 0.679761 0.382022 -0.906575 -0.020158 1 0 0 0 0 0 0 646056
-0.004142 -0.001876 0.123277 0.436433 0.529274 -0.867319 -0.020189 1 0 0 0 0 0 0 647046
-0.004132 -0.001874 0.123272 0.540109 0.572705 -0.977078 -0.020221 1 0 0 0 0 0 0 648055
-0.004128 -0.001873 0.123270 0.613213 0.590974 -1.029302 -0.020251 1 0 0 0 0 0 0 649022
-0.004125 -0.001872 0.123270 0.651801 0.599896 -1.050138 -0.020282 1 0 0 0 0 0 0 650026
-0.004104 -0.001876 0.123260 0.409408 0.665024 -0.932618 -0.020313 1 0 0 0 0 0 0 651021
-0.004094 -0.001879 0.123256 0.520766 0.645943 -1.002707 -0.020345 1 0 0 0 0 0 0 652049
-0.004089 -0.001880 0.123255 0.598910 0.631062 -1.039685 -0.020377 1 0 0 0 0 0 0 653044
-0.004067 -0.001885 0.123245 0.378262 0.683640 -0.928768 -0.020408 1 0 0 0 0 0 0 654049
-0.004056 -0.001887 0.123242 0.500391 0.658190 -1.001352 -0.020439 1 0 0 0 0 0 0 655052
-0.004050 -0.001889 0.123241 0.583900 0.640107 -1.039216 -0.020470 1 0 0 0 0 0 0 656020
-0.004028 -0.001894 0.123231 0.366028 0.691084 -0.928486 -0.020502 1 0 0 0 0 0 0 657048
-0.004017 -0.001897 0.123227 0.489416 0.664857 -1.001253 -0.020533 1 0 0 0 0 0 0 658045
-0.004012 -0.001898 0.123226 0.573556 0.646388 -1.039212 -0.020564 1 0 0 0 0 0 0 659030
-0.003989 -0.001903 0.123216 0.356062 0.697145 -0.928338 -0.020595 1 0 0 0 0 0 0 660045
-0.003978 -0.001906 0.123212 0.479503 0.670828 -1.001147 -0.020626 1 0 0 0 0 0 0 661028
-0.003973 -0.001907 0.123211 0.563676 0.652363 -1.039185 -0.020658 1 0 0 0 0 0 0 662044
-0.003950 -0.001913 0.123201 0.346255 0.703036 -0.928105 -0.020689 1 0 0 0 0 0 0 663028
-0.003939 -0.001915 0.123198 0.469637 0.676764 -1.001053 -0.020720 1 0 0 0 0 0 0 664044
-0.003914 -0.001921 0.123187 0.292081 0.718504 -0.912249 -0.020751 1 0 0 0 0 0 0 665029
-0.003902 -0.001924 0.123183 0.437040 0.687158 -0.994188 -0.020783 1 0 0 0 0 0 0 666045
-0.003896 -0.001926 0.123182 0.531969 0.666022 -1.035517 -0.020814 1 0 0 0 0 0 0 667028
-0.003873 -0.001931 0.123172 0.320128 0.715326 -0.925365 -0.020845 1 0 0 0 0 0 0 668044
-0.003862 -0.001934 0.123168 0.445982 0.688386 -0.998807 -0.020876 1 0 0 0 0 0 0 669028
-0.003856 -0.001935 0.123167 0.531318 0.669619 -1.037101 -0.020908 1 0 0 0 0 0 0 670046
-0.003834 -0.001940 0.123157 0.314724 0.719993 -0.925540 -0.020937 1 0 0 0 0 0 0 670972
-0.003823 -0.001943 0.123153 0.438097 0.693699 -0.998663 -0.020968 1 0 0 0 0 0 0 671962
-0.003818 -0.001944 0.123152 0.522202 0.675243 -1.036815 -0.020999 1 0 0 0 0 0 0 672970
-0.003795 -0.001950 0.123142 0.305127 0.725812 -0.925166 -0.021030 1 0 0 0 0 0 0 673962
-0.003784 -0.001952 0.123139 0.428137 0.699643 -0.998378 -0.021062 1 0 0 0 0 0 0 674971
-0.003779 -0.001954 0.123137 0.511997 0.681218 -1.036520 -0.021093 1 0 0 0 0 0 0 675961
-0.003756 -0.001959 0.123127 0.294928 0.731811 -0.924739 -0.021124 1 0 0 0 0 0 0 676971
-0.003745 -0.001961 0.123124 0.417769 0.705666 -0.998010 -0.021155 1 0 0 0 0 0 0 677962
-0.003720 -0.001967 0.123113 0.240402 0.747358 -0.908615 -0.021187 1 0 0 0 0 0 0 678971
-0.003708 -0.001970 0.123109 0.384788 0.716158 -0.990943 -0.021218 1 0 0 0 0 0 0 679980
-0.003688 -0.001957 0.123088 0.290986 0.502730 -0.769274 -0.021250 1 0 0 0 0 0 0 680993
-0.003678 -0.001951 0.123081 0.415026 0.566443 -0.923673 -0.021281 1 0 0 0 0 0 0 681971
-0.003654 -0.001953 0.123068 0.231192 0.674455 -0.874721 -0.021311 1 0 0 0 0 0 0 682961
-0.003642 -0.001953 0.123064 0.370902 0.678329 -0.972777 -0.021343 1 0 0 0 0 0 0 683954
-0.003636 -0.001954 0.123062 0.462918 0.674930 -1.019978 -0.021374 1 0 0 0 0 0 0 684953
-0.003613 -0.001959 0.123052 0.250209 0.732904 -0.910853 -0.021406 1 0 0 0 0 0 0 685985
-0.003602 -0.001961 0.123049 0.374678 0.710529 -0.985539 -0.021437 1 0 0 0 0 0 0 686990
-0.003577 -0.001967 0.123038 0.198468 0.753992 -0.896054 -0.021468 1 0 0 0 0 0 0 687983
-0.003564 -0.001970 0.123034 0.342864 0.723794 -0.978799 -0.021500 1 0 0 0 0 0 0 688978
-0.003552 -0.001989 0.123012 0.347186 0.945445 -0.741597 -0.021531 1 0 0 0 0 0 0 689980
-0.003545 -0.001999 0.123004 0.434212 0.845659 -0.904179 -0.021561 1 0 0 0 0 0 0 690948
-0.003542 -0.002004 0.123001 0.484202 0.773833 -0.987345 -0.021593 1 0 0 0 0 0 0 691978
-0.003521 -0.002011 0.122990 0.248803 0.795578 -0.891782 -0.021624 1 0 0 0 0 0 0 692977
-0.003511 -0.002015 0.122987 0.361232 0.754975 -0.971711 -0.021656 1 0 0 0 0 0 0 693977
-0.003486 -0.002021 0.122976 0.179203 0.789171 -0.883726 -0.021687 1 0 0 0 0 0 0 694977
-0.003474 -0.002025 0.122972 0.320302 0.754460 -0.967316 -0.021718 1 0 0 0 0 0 0 695978
-0.003449 -0.002031 0.122961 0.152857 0.791520 -0.880586 -0.021750 1 0 0 0 0 0 0 696979
-0.003436 -0.002034 0.122957 0.301120 0.758260 -0.964751 -0.021781 1 0 0 0 0 0 0 697984
-0.003443 -0.002049 0.122944 0.568089 0.918395 -0.856384 -0.021812 1 0 0 0 0 0 0 698982
-0.003427 -0.002061 0.122930 0.295848 0.899393 -0.823241 -0.021843 1 0 0 0 0 0 0 699978
-0.003424 -0.002049 0.122915 0.446773 0.569656 -0.803539 -0.021874 1 0 0 0 0 0 0 700946
-0.003423 -0.002042 0.122910 0.480316 0.620114 -0.928621 -0.021906 1 0 0 0 0 0 0 701978
-0.003403 -0.002044 0.122898 0.231517 0.726065 -0.857971 -0.021937 1 0 0 0 0 0 0 702977
-0.003393 -0.002045 0.122894 0.335941 0.729849 -0.948179 -0.021968 1 0 0 0 0 0 0 703979
-0.003388 -0.002045 0.122893 0.410153 0.726526 -0.992455 -0.021999 1 0 0 0 0 0 0 704976
-0.003367 -0.002050 0.122882 0.189288 0.784296 -0.881155 -0.022031 1 0 0 0 0 0 0 705979
-0.003369 -0.002066 0.122868 0.479216 0.944324 -0.805379 -0.022062 1 0 0 0 0 0 0 706977
-0.003370 -0.002074 0.122862 0.498750 0.860579 -0.922684 -0.022092 1 0 0 0 0 0 0 707948
-0.003351 -0.002083 0.122851 0.234876 0.861606 -0.850315 -0.022124 1 0 0 0 0 0 0 708977
-0.003342 -0.002087 0.122847 0.330688 0.809260 -0.940186 -0.022156 1 0 0 0 0 0 0 709976
-0.003337 -0.002089 0.122845 0.400492 0.777509 -0.984367 -0.022187 1 0 0 0 0 0 0 710976
-0.003315 -0.002095 0.122835 0.177587 0.820964 -0.872748 -0.022218 1 0 0 0 0 0 0 711968
-0.003310 -0.002079 0.122821 0.368663 0.539140 -0.812587 -0.022249 1 0 0 0 0 0 0 712977
-0.003320 -0.002084 0.122805 0.594665 0.797477 -0.771346 -0.022281 1 0 0 0 0 0 0 713978
-0.003326 -0.002087 0.122799 0.554919 0.789545 -0.902479 -0.022312 1 0 0 0 0 0 0 714974
-0.003309 -0.002093 0.122788 0.258760 0.830940 -0.834840 -0.022343 1 0 0 0 0 0 0 715977
-0.003301 -0.002097 0.122784 0.337869 0.799071 -0.926570 -0.022374 1 0 0 0 0 0 0 716976
-0.003297 -0.002098 0.122782 0.399260 0.777581 -0.971394 -0.022406 1 0 0 0 0 0 0 717978
-0.003295 -0.002099 0.122782 0.432014 0.766480 -0.989272 -0.022437 1 0 0 0 0 0 0 718976
-0.003299 -0.002080 0.122771 0.521683 0.508645 -0.861619 -0.022468 1 0 0 0 0 0 0 719971
-0.003314 -0.002085 0.122756 0.675045 0.784639 -0.785080 -0.022499 1 0 0 0 0 0 0 720973
-0.003302 -0.002092 0.122742 0.337447 0.846046 -0.773145 -0.022531 1 0 0 0 0 0 0 721976
-0.003297 -0.002095 0.122736 0.381083 0.811425 -0.897545 -0.022562 1 0 0 0 0 0 0 722977
-0.003294 -0.002097 0.122734 0.422958 0.787046 -0.955154 -0.022593 1 0 0 0 0 0 0 723974
-0.003298 -0.002079 0.122724 0.518583 0.521714 -0.842644 -0.022624 1 0 0 0 0 0 0 724975
-0.003313 -0.002084 0.122709 0.674914 0.793639 -0.771554 -0.022656 1 0 0 0 0 0 0 725977
-0.003321 -0.002086 0.122703 0.598570 0.793379 -0.890982 -0.022687 1 0 0 0 0 0 0 726971
-0.003305 -0.002092 0.122692 0.284104 0.838695 -0.818919 -0.022717 1 0 0 0 0 0 0 727951
-0.003297 -0.002095 0.122688 0.353943 0.808940 -0.909154 -0.022749 1 0 0 0 0 0 0 728976
-0.003294 -0.002096 0.122686 0.410670 0.788459 -0.953345 -0.022780 1 0 0 0 0 0 0 729948
-0.003310 -0.002092 0.122664 0.684505 0.707376 -0.685310 -0.022812 1 0 0 0 0 0 0 730976
-0.003318 -0.002090 0.122656 0.611983 0.731243 -0.841708 -0.022843 1 0 0 0 0 0 0 731969
-0.003323 -0.002089 0.122654 0.553014 0.748587 -0.922823 -0.022874 1 0 0 0 0 0 0 732960
-0.003325 -0.002088 0.122653 0.520830 0.757755 -0.954841 -0.022906 1 0 0 0 0 0 0 733970
-0.003339 -0.002102 0.122641 0.674907 0.944606 -0.816545 -0.022936 1 0 0 0 0 0 0 734960
-0.003326 -0.002113 0.122627 0.345022 0.940040 -0.770993 -0.022968 1 0 0 0 0 0 0 735968
-0.003326 -0.002100 0.122612 0.466240 0.618089 -0.747174 -0.022999 1 0 0 0 0 0 0 736959
-0.003326 -0.002093 0.122607 0.484943 0.672090 -0.870519 -0.023030 1 0 0 0 0 0 0 737961
-0.003326 -0.002090 0.122605 0.488923 0.719989 -0.928021 -0.023062 1 0 0 0 0 0 0 738969
-0.003326 -0.002089 0.122605 0.490151 0.746141 -0.950457 -0.023093 1 0 0 0 0 0 0 739960
-0.003306 -0.002092 0.122595 0.231191 0.819389 -0.829816 -0.023124 1 0 0 0 0 0 0 740968
-0.003310 -0.002108 0.122580 0.501095 0.987275 -0.750669 -0.023155 1 0 0 0 0 0 0 741960
-0.003311 -0.002116 0.122575 0.510885 0.907999 -0.866832 -0.023187 1 0 0 0 0 0 0 742969
-0.003312 -0.002120 0.122573 0.502098 0.851528 -0.922983 -0.023218 1 0 0 0 0 0 0 743962
-0.003318 -0.002103 0.122562 0.568993 0.569292 -0.809989 -0.023249 1 0 0 0 0 0 0 744976
-0.003321 -0.002095 0.122558 0.540237 0.650411 -0.889247 -0.023280 1 0 0 0 0 0 0 745969
-0.003316 -0.002108 0.122536 0.429680 0.954349 -0.649510 -0.023312 1 0 0 0 0 0 0 746975
-0.003314 -0.002116 0.122528 0.454992 0.899701 -0.812212 -0.023343 1 0 0 0 0 0 0 747968
-0.003313 -0.002119 0.122525 0.473831 0.850748 -0.895131 -0.023375 1 0 0 0 0 0 0 748980
-0.003312 -0.002121 0.122524 0.483369 0.824034 -0.927652 -0.023405 1 0 0 0 0 0 0 749965
-0.003298 -0.002108 0.122504 0.301480 0.617872 -0.675348 -0.023437 1 0 0 0 0 0 0 750962
-0.003291 -0.002101 0.122497 0.377197 0.686146 -0.818806 -0.023468 1 0 0 0 0 0 0 751970
-0.003288 -0.002098 0.122495 0.430004 0.736482 -0.893427 -0.023499 1 0 0 0 0 0 0 752968
-0.003286 -0.002096 0.122494 0.457493 0.763224 -0.922877 -0.023530 1 0 0 0 0 0 0 753966
-0.003266 -0.002100 0.122484 0.211952 0.836608 -0.804528 -0.023562 1 0 0 0 0 0 0 754964
-0.003256 -0.002102 0.122480 0.317876 0.822747 -0.877078 -0.023593 1 0 0 0 0 0 0 755975
-0.003269 -0.002097 0.122458 0.636202 0.740027 -0.628897 -0.023624 1 0 0 0 0 0 0 756975
-0.003276 -0.002096 0.122450 0.588024 0.762409 -0.793379 -0.023656 1 0 0 0 0 0 0 757975
-0.003280 -0.002095 0.122447 0.541391 0.778897 -0.877314 -0.023687 1 0 0 0 0 0 0 758975
-0.003262 -0.002099 0.122436 0.255963 0.847118 -0.780387 -0.023718 1 0 0 0 0 0 0 759974
-0.003254 -0.002101 0.122432 0.341353 0.830549 -0.860742 -0.023749 1 0 0 0 0 0 0 760975
-0.003249 -0.002102 0.122431 0.406082 0.816991 -0.901322 -0.023782 1 0 0 0 0 0 0 762011
-0.003247 -0.002102 0.122430 0.440527 0.809848 -0.917518 -0.023812 1 0 0 0 0 0 0 762986
-0.003245 -0.002102 0.122399 0.442031 0.795629 -0.508110 -0.023843 1 0 0 0 0 0 0 763971
-0.003244 -0.002102 0.122388 0.461918 0.802039 -0.728294 -0.023875 1 0 0 0 0 0 0 764984
-0.003244 -0.002102 0.122384 0.471048 0.804931 -0.843075 -0.023906 1 0 0 0 0 0 0 765980
-0.003244 -0.002102 0.122383 0.474761 0.806075 -0.887952 -0.023937 1 0 0 0 0 0 0 766977
-0.003224 -0.002106 0.122373 0.217201 0.866280 -0.774840 -0.023967 1 0 0 0 0 0 0 767946
-0.003215 -0.002109 0.122369 0.316714 0.845865 -0.849435 -0.023999 1 0 0 0 0 0 0 768975
-0.003210 -0.002110 0.122368 0.388564 0.830391 -0.887888 -0.024031 1 0 0 0 0 0 0 769977
-0.003208 -0.002111 0.122367 0.426599 0.822347 -0.903359 -0.024062 1 0 0 0 0 0 0 770975
-0.003206 -0.002111 0.122367 0.445977 0.818704 -0.909695 -0.024093 1 0 0 0 0 0 0 771975
-0.003187 -0.002115 0.122357 0.196795 0.876803 -0.782517 -0.024124 1 0 0 0 0 0 0 772973
-0.003177 -0.002118 0.122354 0.300492 0.855473 -0.852198 -0.024156 1 0 0 0 0 0 0 773976
-0.003177 -0.002100 0.122343 0.447346 0.587217 -0.753704 -0.024187 1 0 0 0 0 0 0 774975
-0.003178 -0.002091 0.122339 0.460726 0.674516 -0.839040 -0.024218 1 0 0 0 0 0 0 775973
-0.003178 -0.002087 0.122337 0.460639 0.739961 -0.881845 -0.024249 1 0 0 0 0 0 0 776975
-0.003178 -0.002085 0.122337 0.459814 0.775045 -0.898883 -0.024281 1 0 0 0 0 0 0 777975
-0.003159 -0.002088 0.122327 0.200359 0.852668 -0.775459 -0.024312 1 0 0 0 0 0 0 778974
-0.003149 -0.002090 0.122323 0.298766 0.841049 -0.846542 -0.024343 1 0 0 0 0 0 0 779973
-0.003144 -0.002091 0.122322 0.370083 0.830025 -0.883765 -0.024374 1 0 0 0 0 0 0 780974
-0.003142 -0.002092 0.122322 0.407859 0.824230 -0.898797 -0.024406 1 0 0 0 0 0 0 781987
-0.003122 -0.002096 0.122312 0.168105 0.881130 -0.774512 -0.024437 1 0 0 0 0 0 0 782983
-0.003111 -0.002099 0.122308 0.276258 0.859162 -0.845394 -0.024468 1 0 0 0 0 0 0 783983
-0.003106 -0.002100 0.122307 0.352423 0.842971 -0.882546 -0.024500 1 0 0 0 0 0 0 784982
-0.003104 -0.002100 0.122307 0.392685 0.834654 -0.897617 -0.024533 1 0 0 0 0 0 0 786053
-0.003103 -0.002101 0.122307 0.413122 0.830820 -0.903754 -0.024564 1 0 0 0 0 0 0 787045
-0.003088 -0.002087 0.122287 0.237587 0.636418 -0.640790 -0.024595 1 0 0 0 0 0 0 788046
-0.003081 -0.002080 0.122280 0.315514 0.710499 -0.781108 -0.024627 1 0 0 0 0 0 0 789052
-0.003078 -0.002076 0.122277 0.369413 0.763703 -0.854513 -0.024657 1 0 0 0 0 0 0 790021
-0.003076 -0.002074 0.122276 0.397460 0.791936 -0.883446 -0.024688 1 0 0 0 0 0 0 791020
-0.003075 -0.002074 0.122276 0.411607 0.806499 -0.894605 -0.024719 1 0 0 0 0 0 0 792014
-0.003055 -0.002078 0.122266 0.160002 0.873658 -0.768584 -0.024751 1 0 0 0 0 0 0 793018
-0.003046 -0.002080 0.122263 0.261998 0.856907 -0.839079 -0.024783 1 0 0 0 0 0 0 794044
-0.003041 -0.002081 0.122261 0.335047 0.843304 -0.876081 -0.024814 1 0 0 0 0 0 0 795041
-0.003038 -0.002081 0.122261 0.373695 0.836217 -0.890999 -0.024845 1 0 0 0 0 0 0 796048
-0.003037 -0.002082 0.122261 0.393353 0.832992 -0.897067 -0.024876 1 0 0 0 0 0 0 797019
-0.003017 -0.002086 0.122251 0.144619 0.891270 -0.769088 -0.024907 1 0 0 0 0 0 0 798019
-0.003007 -0.002089 0.122248 0.247928 0.870133 -0.839001 -0.024939 1 0 0 0 0 0 0 799043
-0.003003 -0.002090 0.122246 0.321634 0.854331 -0.875805 -0.024970 1 0 0 0 0 0 0 800044
-0.002981 -0.002095 0.122236 0.101918 0.905491 -0.759614 -0.025001 1 0 0 0 0 0 0 801024
-0.002970 -0.002097 0.122232 0.219696 0.880700 -0.833898 -0.025033 1 0 0 0 0 0 0 802045
-0.002965 -0.002099 0.122231 0.300611 0.863011 -0.872239 -0.025063 1 0 0 0 0 0 0 803024
-0.002962 -0.002099 0.122231 0.343171 0.853932 -0.887679 -0.025096 1 0 0 0 0 0 0 804066
-0.002961 -0.002100 0.122231 0.364741 0.849696 -0.893906 -0.025126 1 0 0 0 0 0 0 805038
-0.002941 -0.002104 0.122221 0.117147 0.907400 -0.765644 -0.025157 1 0 0 0 0 0 0 806025
-0.002936 -0.002088 0.122207 0.293772 0.633590 -0.700443 -0.025189 1 0 0 0 0 0 0 807038
-0.002934 -0.002080 0.122202 0.341759 0.712991 -0.807715 -0.025220 1 0 0 0 0 0 0 808040
-0.002933 -0.002076 0.122201 0.360755 0.773806 -0.859172 -0.025251 1 0 0 0 0 0 0 809026
-0.002933 -0.002074 0.122200 0.369564 0.806483 -0.879312 -0.025283 1 0 0 0 0 0 0 810039
-0.002913 -0.002077 0.122190 0.115430 0.882715 -0.755942 -0.025313 1 0 0 0 0 0 0 811023
-0.002904 -0.002079 0.122187 0.215557 0.870602 -0.827797 -0.025345 1 0 0 0 0 0 0 812040
-0.002899 -0.002080 0.122185 0.287635 0.859289 -0.865270 -0.025376 1 0 0 0 0 0 0 813021
-0.002897 -0.002080 0.122185 0.325776 0.853380 -0.880345 -0.025408 1 0 0 0 0 0 0 814040
-0.002876 -0.002085 0.122175 0.086672 0.910012 -0.754945 -0.025437 1 0 0 0 0 0 0 814961
-0.002866 -0.002088 0.122171 0.194237 0.888122 -0.826204 -0.025468 1 0 0 0 0 0 0 815959
-0.002861 -0.002089 0.122170 0.270045 0.871978 -0.863502 -0.025499 1 0 0 0 0 0 0 816967
-0.002858 -0.002089 0.122170 0.310022 0.863611 -0.878481 -0.025530 1 0 0 0 0 0 0 817959
-0.002838 -0.002094 0.122160 0.071972 0.919074 -0.752980 -0.025562 1 0 0 0 0 0 0 818966
-0.002828 -0.002097 0.122156 0.179911 0.896628 -0.824306 -0.025593 1 0 0 0 0 0 0 819973
-0.002823 -0.002098 0.122155 0.255872 0.880169 -0.861605 -0.025624 1 0 0 0 0 0 0 820959
-0.002820 -0.002098 0.122155 0.295954 0.871665 -0.876595 -0.025655 1 0 0 0 0 0 0 821955
-0.002819 -0.002099 0.122155 0.316267 0.867773 -0.882695 -0.025687 1 0 0 0 0 0 0 822963
-0.002818 -0.002099 0.122154 0.326611 0.866321 -0.885552 -0.025718 1 0 0 0 0 0 0 823966
-0.002818 -0.002099 0.122154 0.331963 0.866088 -0.887248 -0.025749 1 0 0 0 0 0 0 824966
-0.002799 -0.002103 0.122145 0.076552 0.925755 -0.756762 -0.025780 1 0 0 0 0 0 0 825957
-0.002789 -0.002106 0.122141 0.175703 0.905497 -0.826459 -0.025812 1 0 0 0 0 0 0 826965
-0.002784 -0.002107 0.122140 0.247284 0.890168 -0.863195 -0.025843 1 0 0 0 0 0 0 827968
-0.002782 -0.002108 0.122139 0.285161 0.882218 -0.877969 -0.025874 1 0 0 0 0 0 0 828966
-0.002761 -0.002112 0.122130 0.046180 0.937851 -0.752052 -0.025905 1 0 0 0 0 0 0 829957
-0.002751 -0.002115 0.122126 0.153391 0.915549 -0.823472 -0.025937 1 0 0 0 0 0 0 830969
-0.002746 -0.002116 0.122125 0.228961 0.899194 -0.860828 -0.025968 1 0 0 0 0 0 0 831963
-0.002744 -0.002117 0.122124 0.268823 0.890737 -0.875816 -0.025999 1 0 0 0 0 0 0 832962
-0.002743 -0.002117 0.122124 0.289016 0.886857 -0.881880 -0.026030 1 0 0 0 0 0 0 833946
-0.002723 -0.002122 0.122114 0.041168 0.944633 -0.752634 -0.026061 1 0 0 0 0 0 0 834961
-0.002718 -0.002105 0.122101 0.217046 0.670850 -0.687814 -0.026093 1 0 0 0 0 0 0 835962
-0.002716 -0.002097 0.122096 0.264382 0.750192 -0.795094 -0.026124 1 0 0 0 0 0 0 836961
-0.002715 -0.002093 0.122094 0.283083 0.810993 -0.846480 -0.026155 1 0 0 0 0 0 0 837962
-0.002715 -0.002091 0.122094 0.291702 0.843632 -0.866529 -0.026186 1 0 0 0 0 0 0 838956
-0.002715 -0.002090 0.122093 0.295969 0.860552 -0.874403 -0.026218 1 0 0 0 0 0 0 839965
-0.002695 -0.002094 0.122084 0.040158 0.928715 -0.745654 -0.026249 1 0 0 0 0 0 0 840967
-0.002698 -0.002109 0.122069 0.310058 1.095053 -0.666120 -0.026280 1 0 0 0 0 0 0 841965
-0.002700 -0.002117 0.122064 0.318975 1.015277 -0.781243 -0.026312 1 0 0 0 0 0 0 842962
-0.002701 -0.002121 0.122062 0.309837 0.958604 -0.836648 -0.026342 1 0 0 0 0 0 0 843944
-0.002702 -0.002123 0.122061 0.303676 0.928738 -0.858247 -0.026374 1 0 0 0 0 0 0 844960
-0.002683 -0.002129 0.122051 0.042455 0.973187 -0.734359 -0.026405 1 0 0 0 0 0 0 845965
-0.002673 -0.002132 0.122048 0.138108 0.945342 -0.806739 -0.026436 1 0 0 0 0 0 0 846960
-0.002669 -0.002133 0.122046 0.207882 0.926236 -0.844416 -0.026468 1 0 0 0 0 0 0 847961
-0.002666 -0.002134 0.122046 0.244810 0.916389 -0.859504 -0.026499 1 0 0 0 0 0 0 848959
-0.002665 -0.002134 0.122046 0.263533 0.911819 -0.865571 -0.026530 1 0 0 0 0 0 0 849944
-0.002645 -0.002139 0.122036 0.015128 0.969182 -0.735910 -0.026561 1 0 0 0 0 0 0 850944
-0.002635 -0.002141 0.122032 0.117113 0.947933 -0.806394 -0.026593 1 0 0 0 0 0 0 851959
-0.002631 -0.002142 0.122031 0.190063 0.932121 -0.843412 -0.026624 1 0 0 0 0 0 0 852961
-0.002628 -0.002143 0.122031 0.228580 0.923912 -0.858228 -0.026655 1 0 0 0 0 0 0 853945
-0.002627 -0.002143 0.122031 0.248107 0.920219 -0.864253 -0.026687 1 0 0 0 0 0 0 854964
-0.002626 -0.002143 0.122030 0.257995 0.918850 -0.867017 -0.026718 1 0 0 0 0 0 0 855961
-0.002626 -0.002144 0.122030 0.263067 0.918651 -0.868639 -0.026748 1 0 0 0 0 0 0 856943
-0.002607 -0.002148 0.122021 0.007939 0.978263 -0.737252 -0.026780 1 0 0 0 0 0 0 857963
-0.002597 -0.002150 0.122017 0.106422 0.958148 -0.807223 -0.026811 1 0 0 0 0 0 0 858961
-0.002592 -0.002151 0.122016 0.177599 0.942926 -0.844063 -0.026843 1 0 0 0 0 0 0 859959
-0.002590 -0.002152 0.122015 0.215251 0.935048 -0.858829 -0.026874 1 0 0 0 0 0 0 860961
-0.002589 -0.002152 0.122015 0.234307 0.931469 -0.864800 -0.026905 1 0 0 0 0 0 0 861962
-0.002588 -0.002152 0.122015 0.243973 0.930171 -0.867563 -0.026936 1 0 0 0 0 0 0 862954
-0.002588 -0.002153 0.122015 0.248927 0.930056 -0.869198 -0.026968 1 0 0 0 0 0 0 863964
-0.002588 -0.002153 0.122015 0.251551 0.930529 -0.870409 -0.026999 1 0 0 0 0 0 0 864967
-0.002588 -0.002153 0.122015 0.252999 0.931275 -0.871480 -0.027030 1 0 0 0 0 0 0 865946
-0.002588 -0.002153 0.122015 0.253884 0.932220 -0.872535 -0.027061 1 0 0 0 0 0 0 866960
-0.002588 -0.002153 0.122015 0.254465 0.933218 -0.873548 -0.027093 1 0 0 0 0 0 0 867962
-0.002569 -0.002157 0.122005 -0.002911 0.993356 -0.741716 -0.027123 1 0 0 0 0 0 0 868944
-0.002559 -0.002159 0.122002 0.094328 0.973606 -0.811676 -0.027155 1 0 0 0 0 0 0 869964
-0.002554 -0.002161 0.122001 0.164862 0.958542 -0.848516 -0.027186 1 0 0 0 0 0 0 870958
-0.002552 -0.002161 0.122000 0.202177 0.950736 -0.863270 -0.027218 1 0 0 0 0 0 0 871959
-0.002551 -0.002161 0.122000 0.221086 0.947211 -0.869229 -0.027249 1 0 0 0 0 0 0 872959
-0.002550 -0.002162 0.122000 0.230661 0.946044 -0.872077 -0.027283 1 0 0 0 0 0 0 874044
-0.002550 -0.002162 0.122000 0.235576 0.945952 -0.873711 -0.027315 1 0 0 0 0 0 0 875065
-0.002550 -0.002162 0.122000 0.238159 0.946407 -0.874903 -0.027345 1 0 0 0 0 0 0 876043
-0.002550 -0.002162 0.122000 0.239586 0.947205 -0.876004 -0.027377 1 0 0 0 0 0 0 877064
-0.002550 -0.002162 0.122000 0.240436 0.948097 -0.876997 -0.027407 1 0 0 0 0 0 0 878024
-0.002555 -0.002143 0.121990 0.314442 0.696149 -0.742865 -0.027439 1 0 0 0 0 0 0 879037
-0.002558 -0.002134 0.121986 0.288842 0.792096 -0.813953 -0.027470 1 0 0 0 0 0 0 880022
-0.002540 -0.002133 0.121975 0.011375 0.921143 -0.718418 -0.027501 1 0 0 0 0 0 0 881037
-0.002531 -0.002133 0.121971 0.097451 0.937680 -0.802378 -0.027532 1 0 0 0 0 0 0 882023
-0.002527 -0.002133 0.121970 0.162229 0.940902 -0.844270 -0.027564 1 0 0 0 0 0 0 883039
-0.002525 -0.002133 0.121969 0.196608 0.942203 -0.860796 -0.027595 1 0 0 0 0 0 0 884033
-0.002524 -0.002133 0.121969 0.214019 0.943211 -0.867368 -0.027626 1 0 0 0 0 0 0 885039
-0.002523 -0.002133 0.121969 0.222810 0.944192 -0.870314 -0.027657 1 0 0 0 0 0 0 886023
-0.002536 -0.002147 0.121958 0.399110 1.127756 -0.721862 -0.027689 1 0 0 0 0 0 0 887039
-0.002542 -0.002154 0.121954 0.339177 1.062400 -0.800956 -0.027720 1 0 0 0 0 0 0 888040
-0.002545 -0.002157 0.121953 0.293734 1.013739 -0.842460 -0.027751 1 0 0 0 0 0 0 889023
-0.002547 -0.002159 0.121952 0.269316 0.988068 -0.859018 -0.027783 1 0 0 0 0 0 0 890039
-0.002548 -0.002160 0.121952 0.256948 0.975462 -0.865597 -0.027814 1 0 0 0 0 0 0 891036
-0.002548 -0.002160 0.121952 0.250834 0.969660 -0.868558 -0.027845 1 0 0 0 0 0 0 892041
-0.002529 -0.002165 0.121942 -0.009911 1.026353 -0.737103 -0.027876 1 0 0 0 0 0 0 893022
-0.002520 -0.002167 0.121939 0.085398 1.004945 -0.807342 -0.027908 1 0 0 0 0 0 0 894039
-0.002515 -0.002169 0.121937 0.154961 0.989035 -0.844244 -0.027938 1 0 0 0 0 0 0 895022
-0.002513 -0.002169 0.121937 0.191794 0.980833 -0.859025 -0.027970 1 0 0 0 0 0 0 896038
-0.002512 -0.002170 0.121937 0.210414 0.977082 -0.864933 -0.028001 1 0 0 0 0 0 0 897020
-0.002517 -0.002151 0.121927 0.293342 0.722715 -0.732519 -0.028033 1 0 0 0 0 0 0 898063
-0.002519 -0.002142 0.121923 0.272141 0.817258 -0.804075 -0.028062 1 0 0 0 0 0 0 898974
-0.002520 -0.002137 0.121922 0.254668 0.886461 -0.841653 -0.028093 1 0 0 0 0 0 0 899954
-0.002521 -0.002135 0.121921 0.245105 0.923511 -0.856671 -0.028124 1 0 0 0 0 0 0 900962
-0.002521 -0.002134 0.121921 0.240269 0.942655 -0.862679 -0.028155 1 0 0 0 0 0 0 901958
-0.002522 -0.002133 0.121921 0.237933 0.952744 -0.865443 -0.028187 1 0 0 0 0 0 0 902962
-0.002522 -0.002133 0.121921 0.236873 0.958317 -0.867039 -0.028218 1 0 0 0 0 0 0 903963
-0.002522 -0.002133 0.121921 0.236471 0.961616 -0.868214 -0.028249 1 0 0 0 0 0 0 904958
-0.002522 -0.002133 0.121921 0.236427 0.963923 -0.869355 -0.028284 1 0 0 0 0 0 0 906068
-0.002522 -0.002133 0.121921 0.236494 0.965441 -0.870250 -0.028312 1 0 0 0 0 0 0 906974
-0.002503 -0.002137 0.121911 -0.021171 1.025913 -0.737965 -0.028343 1 0 0 0 0 0 0 907970
-0.002493 -0.002139 0.121908 0.075568 1.006359 -0.807943 -0.028374 1 0 0 0 0 0 0 908961
-0.002488 -0.002140 0.121907 0.145835 0.991400 -0.844765 -0.028405 1 0 0 0 0 0 0 909963
-0.002486 -0.002141 0.121906 0.183019 0.983658 -0.859489 -0.028437 1 0 0 0 0 0 0 910967
-0.002485 -0.002141 0.121906 0.201812 0.980164 -0.865406 -0.028468 1 0 0 0 0 0 0 911972
-0.002484 -0.002141 0.121906 0.211318 0.978906 -0.868119 -0.028500 1 0 0 0 0 0 0 912977
-0.002489 -0.002123 0.121896 0.289695 0.725685 -0.734313 -0.028530 1 0 0 0 0 0 0 913944
-0.002492 -0.002113 0.121892 0.266255 0.820849 -0.805576 -0.028562 1 0 0 0 0 0 0 914969
-0.002493 -0.002109 0.121891 0.247658 0.890323 -0.843025 -0.028593 1 0 0 0 0 0 0 915968
-0.002494 -0.002106 0.121891 0.237537 0.927469 -0.857977 -0.028624 1 0 0 0 0 0 0 916971
-0.002494 -0.002105 0.121890 0.232407 0.946680 -0.863960 -0.028656 1 0 0 0 0 0 0 917972
-0.002495 -0.002105 0.121890 0.229912 0.956801 -0.866694 -0.028687 1 0 0 0 0 0 0 918971
-0.002495 -0.002104 0.121890 0.228775 0.962348 -0.868266 -0.028718 1 0 0 0 0 0 0 919968
-0.002508 -0.002118 0.121879 0.400268 1.148395 -0.719209 -0.028749 1 0 0 0 0 0 0 920975
-0.002514 -0.002125 0.121875 0.337972 1.084288 -0.797995 -0.028781 1 0 0 0 0 0 0 921974
-0.002517 -0.002128 0.121874 0.291354 1.036288 -0.839358 -0.028812 1 0 0 0 0 0 0 922970
-0.002500 -0.002134 0.121864 0.008438 1.070068 -0.722465 -0.028843 1 0 0 0 0 0 0 923973
-0.002491 -0.002137 0.121860 0.092180 1.036872 -0.797993 -0.028874 1 0 0 0 0 0 0 924968
-0.002487 -0.002139 0.121859 0.155869 1.015057 -0.836765 -0.028906 1 0 0 0 0 0 0 925970
-0.002485 -0.002140 0.121858 0.189737 1.003821 -0.852115 -0.028936 1 0 0 0 0 0 0 926940
-0.002484 -0.002140 0.121858 0.206891 0.998618 -0.858273 -0.028968 1 0 0 0 0 0 0 927970
-0.002483 -0.002140 0.121858 0.215567 0.996486 -0.861046 -0.028999 1 0 0 0 0 0 0 928970
-0.002483 -0.002141 0.121858 0.220006 0.995948 -0.862619 -0.029031 1 0 0 0 0 0 0 929970
-0.002483 -0.002141 0.121858 0.222331 0.996199 -0.863777 -0.029062 1 0 0 0 0 0 0 930970
-0.002483 -0.002141 0.121858 0.223619 0.996826 -0.864758 -0.029092 1 0 0 0 0 0 0 931940
-0.002483 -0.002141 0.121858 0.224386 0.997702 -0.865711 -0.029123 1 0 0 0 0 0 0 932940
-0.002469 -0.002126 0.121838 0.040574 0.804662 -0.597679 -0.029156 1 0 0 0 0 0 0 933970
-0.002462 -0.002119 0.121831 0.111282 0.879519 -0.737796 -0.029187 1 0 0 0 0 0 0 934971
-0.002459 -0.002116 0.121828 0.161536 0.933101 -0.810961 -0.029217 1 0 0 0 0 0 0 935939
-0.002457 -0.002114 0.121828 0.187733 0.961519 -0.839630 -0.029249 1 0 0 0 0 0 0 936949
-0.002457 -0.002113 0.121827 0.200883 0.976233 -0.850540 -0.029281 1 0 0 0 0 0 0 937974
-0.002456 -0.002113 0.121827 0.207467 0.983976 -0.854944 -0.029311 1 0 0 0 0 0 0 938940
-0.002456 -0.002113 0.121827 0.210864 0.988420 -0.857126 -0.029343 1 0 0 0 0 0 0 939968
-0.002456 -0.002112 0.121827 0.212677 0.991138 -0.858475 -0.029374 1 0 0 0 0 0 0 940968
-0.002456 -0.002112 0.121827 0.213672 0.992982 -0.859513 -0.029405 1 0 0 0 0 0 0 941940
-0.002456 -0.002112 0.121827 0.214303 0.994489 -0.860512 -0.029437 1 0 0 0 0 0 0 942970
-0.002456 -0.002112 0.121827 0.214726 0.995750 -0.861445 -0.029468 1 0 0 0 0 0 0 943968
-0.002456 -0.002112 0.121827 0.215040 0.996886 -0.862345 -0.029499 1 0 0 0 0 0 0 944955
-0.002456 -0.002112 0.121827 0.215314 0.998016 -0.863278 -0.029530 1 0 0 0 0 0 0 945966
-0.002456 -0.002112 0.121827 0.215566 0.999085 -0.864194 -0.029562 1 0 0 0 0 0 0 946968
-0.002456 -0.002112 0.121827 0.215812 1.000159 -0.865113 -0.029593 1 0 0 0 0 0 0 947968
-0.002456 -0.002112 0.121827 0.216050 1.001227 -0.866022 -0.029624 1 0 0 0 0 0 0 948970
-0.002456 -0.002112 0.121827 0.216278 1.002283 -0.866934 -0.029655 1 0 0 0 0 0 0 949969
-0.002456 -0.002112 0.121827 0.216506 1.003341 -0.867848 -0.029687 1 0 0 0 0 0 0 950970
-0.002456 -0.002112 0.121827 0.216738 1.004415 -0.868759 -0.029718 1 0 0 0 0 0 0 951968
-0.002437 -0.002117 0.121817 -0.040959 1.064618 -0.735973 -0.029749 1 0 0 0 0 0 0 952969
-0.002427 -0.002119 0.121814 0.055418 1.044973 -0.805962 -0.029780 1 0 0 0 0 0 0 953961
-0.002435 -0.002134 0.121801 0.297624 1.212862 -0.692440 -0.029811 1 0 0 0 0 0 0 954961
-0.002439 -0.002141 0.121797 0.272570 1.138989 -0.784807 -0.029843 1 0 0 0 0 0 0 955963
-0.002442 -0.002145 0.121795 0.244665 1.085913 -0.831002 -0.029874 1 0 0 0 0 0 0 956950
-0.002443 -0.002147 0.121795 0.228972 1.057986 -0.849136 -0.029905 1 0 0 0 0 0 0 957963
-0.002443 -0.002148 0.121795 0.220945 1.044237 -0.856219 -0.029936 1 0 0 0 0 0 0 958953
-0.002443 -0.002148 0.121795 0.216964 1.037855 -0.859302 -0.029968 1 0 0 0 0 0 0 959963
-0.002449 -0.002130 0.121785 0.288693 0.781838 -0.725402 -0.029999 1 0 0 0 0 0 0 960952
-0.002452 -0.002121 0.121781 0.261910 0.875416 -0.796590 -0.030030 1 0 0 0 0 0 0 961961
-0.002453 -0.002116 0.121780 0.241647 0.944068 -0.833942 -0.030061 1 0 0 0 0 0 0 962952
-0.002454 -0.002114 0.121779 0.230697 0.980839 -0.848831 -0.030093 1 0 0 0 0 0 0 963962
-0.002454 -0.002113 0.121779 0.225150 0.999829 -0.854751 -0.030124 1 0 0 0 0 0 0 964953
-0.002455 -0.002112 0.121779 0.222443 1.009843 -0.857425 -0.030155 1 0 0 0 0 0 0 965962
-0.002455 -0.002112 0.121779 0.221167 1.015362 -0.858930 -0.030186 1 0 0 0 0 0 0 966953
-0.002455 -0.002112 0.121779 0.220647 1.018655 -0.860048 -0.030218 1 0 0 0 0 0 0 967962
-0.002455 -0.002112 0.121779 0.220506 1.020807 -0.861012 -0.030249 1 0 0 0 0 0 0 968953
-0.002455 -0.002112 0.121779 0.220553 1.022427 -0.861933 -0.030280 1 0 0 0 0 0 0 969966
-0.002455 -0.002112 0.121779 0.220696 1.023846 -0.862896 -0.030314 1 0 0 0 0 0 0 971037
-0.002455 -0.002111 0.121779 0.220882 1.025055 -0.863804 -0.030346 1 0 0 0 0 0 0 972051
-0.002455 -0.002111 0.121779 0.221090 1.026215 -0.864730 -0.030378 1 0 0 0 0 0 0 973093
-0.002455 -0.002111 0.121779 0.221307 1.027263 -0.865588 -0.030408 1 0 0 0 0 0 0 974051
-0.002455 -0.002111 0.121779 0.221509 1.028260 -0.866400 -0.030437 1 0 0 0 0 0 0 974971
-0.002441 -0.002097 0.121759 0.037295 0.835153 -0.597681 -0.030467 1 0 0 0 0 0 0 975951
-0.002434 -0.002090 0.121752 0.107644 0.909825 -0.737757 -0.030499 1 0 0 0 0 0 0 976973
-0.002431 -0.002087 0.121750 0.157681 0.963306 -0.810897 -0.030530 1 0 0 0 0 0 0 977956
-0.002430 -0.002085 0.121749 0.183789 0.991686 -0.839495 -0.030562 1 0 0 0 0 0 0 978967
-0.002429 -0.002084 0.121748 0.196876 1.006318 -0.850340 -0.030593 1 0 0 0 0 0 0 979969
-0.002428 -0.002084 0.121748 0.203452 1.014091 -0.854727 -0.030624 1 0 0 0 0 0 0 980965
-0.002428 -0.002083 0.121748 0.206805 1.018489 -0.856852 -0.030656 1 0 0 0 0 0 0 981972
-0.002428 -0.002083 0.121748 0.208598 1.021186 -0.858160 -0.030687 1 0 0 0 0 0 0 982969
-0.002428 -0.002083 0.121748 0.209592 1.023052 -0.859178 -0.030718 1 0 0 0 0 0 0 983969
-0.002428 -0.002083 0.121748 0.210195 1.024503 -0.860116 -0.030749 1 0 0 0 0 0 0 984968
-0.002428 -0.002083 0.121748 0.210603 1.025752 -0.860995 -0.030781 1 0 0 0 0 0 0 985970
-0.002428 -0.002083 0.121748 0.210897 1.026872 -0.861868 -0.030811 1 0 0 0 0 0 0 986944
-0.002428 -0.002083 0.121748 0.211172 1.027978 -0.862748 -0.030843 1 0 0 0 0 0 0 987959
-0.002428 -0.002083 0.121748 0.211406 1.029031 -0.863619 -0.030874 1 0 0 0 0 0 0 988950
-0.002428 -0.002083 0.121748 0.211642 1.030110 -0.864515 -0.030905 1 0 0 0 0 0 0 989968
-0.002428 -0.002083 0.121748 0.211858 1.031155 -0.865391 -0.030937 1 0 0 0 0 0 0 990969
-0.002433 -0.002064 0.121738 0.285706 0.778848 -0.730343 -0.030968 1 0 0 0 0 0 0 991971
-0.002436 -0.002055 0.121735 0.260046 0.873994 -0.801289 -0.030999 1 0 0 0 0 0 0 992967
-0.002438 -0.002051 0.121733 0.240361 0.943442 -0.838570 -0.031031 1 0 0 0 0 0 0 993969
-0.002419 -0.002053 0.121723 -0.028429 1.039805 -0.719457 -0.031062 1 0 0 0 0 0 0 994968
-0.002410 -0.002054 0.121719 0.062027 1.038328 -0.794408 -0.031093 1 0 0 0 0 0 0 995968
-0.002406 -0.002054 0.121718 0.129060 1.032378 -0.832918 -0.031124 1 0 0 0 0 0 0 996968
-0.002403 -0.002055 0.121718 0.164567 1.029121 -0.848154 -0.031155 1 0 0 0 0 0 0 997968
-0.002415 -0.002068 0.121706 0.354909 1.210984 -0.703787 -0.031187 1 0 0 0 0 0 0 998968
-0.002421 -0.002075 0.121702 0.302013 1.144814 -0.784003 -0.031218 1 0 0 0 0 0 0 999957
-0.002424 -0.002079 0.121701 0.260069 1.095778 -0.825767 -0.031249 1 0 0 0 0 0 1 960
-0.002426 -0.002081 0.121701 0.237367 1.069880 -0.842281 -0.031280 1 0 0 0 0 0 1 1968
-0.002426 -0.002081 0.121700 0.225854 1.057177 -0.848763 -0.031312 1 0 0 0 0 0 1 2968
-0.002413 -0.002068 0.121680 0.035681 0.857113 -0.581544 -0.031343 1 0 0 0 0 0 1 3967
-0.002407 -0.002061 0.121673 0.102859 0.928058 -0.722311 -0.031374 1 0 0 0 0 0 1 4968
-0.002403 -0.002057 0.121671 0.151307 0.979684 -0.795680 -0.031405 1 0 0 0 0 0 1 5967
-0.002402 -0.002056 0.121670 0.176604 1.007115 -0.824307 -0.031437 1 0 0 0 0 0 1 6965
-0.002401 -0.002055 0.121670 0.189274 1.021284 -0.835124 -0.031468 1 0 0 0 0 0 1 7965
-0.002401 -0.002054 0.121670 0.195630 1.028811 -0.839483 -0.031499 1 0 0 0 0 0 1 8965
-0.002400 -0.002054 0.121670 0.198901 1.033070 -0.841558 -0.031530 1 0 0 0 0 0 1 9967
-0.002400 -0.002054 0.121669 0.200608 1.035696 -0.842823 -0.031561 1 0 0 0 0 0 1 10956
-0.002400 -0.002054 0.121669 0.201562 1.037512 -0.843823 -0.031593 1 0 0 0 0 0 1 11963
-0.002400 -0.002054 0.121669 0.202149 1.038952 -0.844710 -0.031624 1 0 0 0 0 0 1 12969
-0.002381 -0.002058 0.121660 -0.055544 1.099378 -0.711358 -0.031655 1 0 0 0 0 0 1 13939
-0.002372 -0.002061 0.121656 0.040438 1.079864 -0.781305 -0.031686 1 0 0 0 0 0 1 14937
-0.002367 -0.002062 0.121655 0.110265 1.064999 -0.818067 -0.031718 1 0 0 0 0 0 1 15966
-0.002365 -0.002063 0.121654 0.147171 1.057225 -0.832634 -0.031748 1 0 0 0 0 0 1 16938
-0.002369 -0.002044 0.121644 0.239496 0.800368 -0.702348 -0.031780 1 0 0 0 0 0 1 17968
-0.002371 -0.002035 0.121641 0.223049 0.892970 -0.775000 -0.031812 1 0 0 0 0 0 1 18968
-0.002372 -0.002030 0.121639 0.207962 0.961107 -0.812839 -0.031843 1 0 0 0 0 0 1 19967
-0.002373 -0.002028 0.121639 0.199538 0.997552 -0.827806 -0.031873 1 0 0 0 0 0 1 20937
-0.002373 -0.002027 0.121639 0.195261 1.016419 -0.833735 -0.031905 1 0 0 0 0 0 1 21960
-0.002386 -0.002040 0.121628 0.365658 1.209559 -0.685931 -0.031936 1 0 0 0 0 0 1 22953
-0.002393 -0.002047 0.121624 0.302795 1.149117 -0.764845 -0.031968 1 0 0 0 0 0 1 23961
-0.002396 -0.002050 0.121622 0.255898 1.102954 -0.806087 -0.031999 1 0 0 0 0 0 1 24951
-0.002398 -0.002052 0.121622 0.230751 1.078567 -0.822455 -0.032033 1 0 0 0 0 0 1 26039
-0.002379 -0.002057 0.121612 -0.040110 1.125779 -0.694549 -0.032063 1 0 0 0 0 0 1 27018
-0.002370 -0.002059 0.121608 0.049125 1.099638 -0.766458 -0.032095 1 0 0 0 0 0 1 28033
-0.002366 -0.002061 0.121607 0.115551 1.081359 -0.803830 -0.032126 1 0 0 0 0 0 1 29014
-0.002369 -0.002043 0.121596 0.224423 0.818578 -0.682497 -0.032157 1 0 0 0 0 0 1 30032
-0.002371 -0.002034 0.121593 0.216397 0.907951 -0.758342 -0.032186 1 0 0 0 0 0 1 30950
-0.002372 -0.002029 0.121591 0.205509 0.974479 -0.797317 -0.032218 1 0 0 0 0 0 1 31960
-0.002372 -0.002027 0.121591 0.199203 1.010109 -0.812673 -0.032249 1 0 0 0 0 0 1 32949
-0.002372 -0.002026 0.121591 0.195964 1.028556 -0.818703 -0.032280 1 0 0 0 0 0 1 33959
-0.002372 -0.002026 0.121591 0.194382 1.038231 -0.821342 -0.032311 1 0 0 0 0 0 1 34950
-0.002372 -0.002025 0.121591 0.193670 1.043596 -0.822798 -0.032343 1 0 0 0 0 0 1 35959
-0.002372 -0.002025 0.121591 0.193418 1.046766 -0.823810 -0.032374 1 0 0 0 0 0 1 36950
-0.002372 -0.002025 0.121591 0.193375 1.048876 -0.824707 -0.032406 1 0 0 0 0 0 1 37976
-0.002353 -0.002029 0.121581 -0.064631 1.109674 -0.691137 -0.032437 1 0 0 0 0 0 1 38977
-0.002344 -0.002032 0.121577 0.030952 1.090352 -0.761059 -0.032468 1 0 0 0 0 0 1 39967
-0.002339 -0.002033 0.121576 0.100566 1.075505 -0.797748 -0.032499 1 0 0 0 0 0 1 40946
-0.002342 -0.002015 0.121566 0.211047 0.814449 -0.676003 -0.032530 1 0 0 0 0 0 1 41950
-0.002344 -0.002006 0.121562 0.203842 0.904642 -0.751866 -0.032561 1 0 0 0 0 0 1 42957
-0.002345 -0.002001 0.121561 0.193357 0.971522 -0.790783 -0.032593 1 0 0 0 0 0 1 43957
-0.002358 -0.002013 0.121549 0.359835 1.190686 -0.655694 -0.032624 1 0 0 0 0 0 1 44957
-0.002365 -0.002018 0.121545 0.294879 1.143393 -0.739090 -0.032655 1 0 0 0 0 0 1 45954
-0.002368 -0.002021 0.121543 0.246891 1.103784 -0.781884 -0.032687 1 0 0 0 0 0 1 46961
-0.002370 -0.002023 0.121543 0.221158 1.082549 -0.798673 -0.032717 1 0 0 0 0 0 1 47938
-0.002371 -0.002023 0.121543 0.208101 1.072172 -0.805193 -0.032748 1 0 0 0 0 0 1 48939
-0.002371 -0.002024 0.121543 0.201613 1.067445 -0.808015 -0.032780 1 0 0 0 0 0 1 49956
-0.002377 -0.002005 0.121533 0.272070 0.812209 -0.673099 -0.032811 1 0 0 0 0 0 1 50955
-0.002361 -0.002000 0.121519 -0.013277 0.964635 -0.609802 -0.032843 1 0 0 0 0 0 1 51954
-0.002353 -0.001998 0.121514 0.061614 1.012459 -0.716209 -0.032874 1 0 0 0 0 0 1 52955
-0.002349 -0.001997 0.121513 0.119916 1.033082 -0.766836 -0.032905 1 0 0 0 0 0 1 53956
-0.002347 -0.001996 0.121512 0.150893 1.043221 -0.786370 -0.032936 1 0 0 0 0 0 1 54960
-0.002346 -0.001996 0.121512 0.166525 1.048614 -0.793835 -0.032968 1 0 0 0 0 0 1 55959
-0.002345 -0.001996 0.121512 0.174401 1.051749 -0.796949 -0.032999 1 0 0 0 0 0 1 56961
-0.002350 -0.001977 0.121502 0.252053 0.800497 -0.662023 -0.033030 1 0 0 0 0 0 1 57956
-0.002353 -0.001968 0.121498 0.228384 0.895519 -0.733231 -0.033061 1 0 0 0 0 0 1 58953
-0.002355 -0.001963 0.121497 0.209687 0.964839 -0.770497 -0.033092 1 0 0 0 0 0 1 59937
-0.002355 -0.001961 0.121497 0.199510 1.001900 -0.785259 -0.033124 1 0 0 0 0 0 1 60952
-0.002368 -0.001973 0.121485 0.366930 1.204429 -0.640545 -0.033155 1 0 0 0 0 0 1 61938
-0.002361 -0.001965 0.121461 0.118154 0.954765 -0.449269 -0.033186 1 0 0 0 0 0 1 62951
-0.002358 -0.001962 0.121453 0.140131 0.983801 -0.630193 -0.033217 1 0 0 0 0 0 1 63952
-0.002356 -0.001960 0.121450 0.164136 1.012580 -0.718832 -0.033249 1 0 0 0 0 0 1 64955
-0.002356 -0.001959 0.121449 0.176933 1.028295 -0.752840 -0.033280 1 0 0 0 0 0 1 65956
-0.002355 -0.001958 0.121449 0.183301 1.036540 -0.765473 -0.033311 1 0 0 0 0 0 1 66954
-0.002361 -0.001939 0.121438 0.260070 0.787906 -0.633676 -0.033342 1 0 0 0 0 0 1 67953
-0.002363 -0.001930 0.121435 0.236008 0.883993 -0.706121 -0.033374 1 0 0 0 0 0 1 68953
-0.002365 -0.001925 0.121433 0.217124 0.953805 -0.743799 -0.033405 1 0 0 0 0 0 1 69938
-0.002365 -0.001923 0.121433 0.206838 0.991116 -0.758666 -0.033436 1 0 0 0 0 0 1 70954
-0.002366 -0.001922 0.121433 0.201615 1.010338 -0.764466 -0.033468 1 0 0 0 0 0 1 71956
-0.002366 -0.001921 0.121433 0.199028 1.020403 -0.766955 -0.033498 1 0 0 0 0 0 1 72938
-0.002352 -0.001907 0.121413 0.013275 0.832171 -0.496895 -0.033530 1 0 0 0 0 0 1 73955
-0.002346 -0.001900 0.121406 0.082278 0.908067 -0.637295 -0.033561 1 0 0 0 0 0 1 74956
-0.002343 -0.001896 0.121403 0.131632 0.962134 -0.710407 -0.033592 1 0 0 0 0 0 1 75936
-0.002341 -0.001894 0.121402 0.157371 0.990778 -0.738848 -0.033624 1 0 0 0 0 0 1 76954
-0.002340 -0.001893 0.121402 0.170253 1.005529 -0.749500 -0.033655 1 0 0 0 0 0 1 77955
-0.002340 -0.001893 0.121402 0.176708 1.013302 -0.753681 -0.033686 1 0 0 0 0 0 1 78931
-0.002340 -0.001893 0.121402 0.180001 1.017665 -0.755637 -0.033717 1 0 0 0 0 0 1 79946
-0.002339 -0.001893 0.121402 0.181713 1.020301 -0.756766 -0.033749 1 0 0 0 0 0 1 80954
-0.002345 -0.001874 0.121392 0.256213 0.769054 -0.620641 -0.033780 1 0 0 0 0 0 1 81957
-0.002348 -0.001865 0.121388 0.231107 0.863574 -0.691713 -0.033811 1 0 0 0 0 0 1 82936
-0.002349 -0.001860 0.121387 0.211724 0.932611 -0.728927 -0.033842 1 0 0 0 0 0 1 83936
-0.002350 -0.001858 0.121387 0.201169 0.969524 -0.743617 -0.033874 1 0 0 0 0 0 1 84952
-0.002350 -0.001857 0.121386 0.195804 0.988528 -0.749320 -0.033904 1 0 0 0 0 0 1 85936
-0.002350 -0.001856 0.121386 0.193171 0.998489 -0.751798 -0.033936 1 0 0 0 0 0 1 86957
-0.002350 -0.001856 0.121386 0.191927 1.003912 -0.753094 -0.033967 1 0 0 0 0 0 1 87936
-0.002363 -0.001869 0.121375 0.364095 1.190733 -0.603630 -0.033999 1 0 0 0 0 0 1 88952
-0.002375 -0.001857 0.121361 0.375816 0.874051 -0.544472 -0.034030 1 0 0 0 0 0 1 89954
-0.002381 -0.001851 0.121356 0.303869 0.919343 -0.655638 -0.034061 1 0 0 0 0 0 1 90945
-0.002365 -0.001853 0.121345 0.001053 1.021285 -0.573620 -0.034093 1 0 0 0 0 0 1 91953
-0.002357 -0.001854 0.121341 0.072702 1.024024 -0.662847 -0.034123 1 0 0 0 0 0 1 92944
-0.002353 -0.001854 0.121339 0.130076 1.020384 -0.706373 -0.034158 1 0 0 0 0 0 1 94035
-0.002351 -0.001854 0.121339 0.160686 1.018165 -0.723181 -0.034188 1 0 0 0 0 0 1 95015
-0.002350 -0.001855 0.121338 0.176182 1.017371 -0.729650 -0.034220 1 0 0 0 0 0 1 96034
-0.002350 -0.001855 0.121338 0.183968 1.017355 -0.732339 -0.034251 1 0 0 0 0 0 1 97013
-0.002350 -0.001855 0.121338 0.187940 1.017840 -0.733734 -0.034283 1 0 0 0 0 0 1 98033
-0.002350 -0.001855 0.121338 0.190016 1.018516 -0.734639 -0.034313 1 0 0 0 0 0 1 99015
-0.002350 -0.001855 0.121338 0.191124 1.019324 -0.735405 -0.034345 1 0 0 0 0 0 1 100031
-0.002350 -0.001855 0.121338 0.191783 1.020176 -0.736098 -0.034376 1 0 0 0 0 0 1 101013
-0.002350 -0.001855 0.121338 0.192182 1.021080 -0.736790 -0.034407 1 0 0 0 0 0 1 102030
-0.002350 -0.001855 0.121338 0.192469 1.021923 -0.737403 -0.034436 1 0 0 0 0 0 1 102949
-0.002350 -0.001855 0.121338 0.192702 1.022845 -0.738081 -0.034468 1 0 0 0 0 0 1 103956
-0.002350 -0.001855 0.121338 0.192901 1.023779 -0.738752 -0.034499 1 0 0 0 0 0 1 104958
-0.002350 -0.001855 0.121338 0.193088 1.024695 -0.739420 -0.034530 1 0 0 0 0 0 1 105948
-0.002350 -0.001855 0.121338 0.193288 1.025624 -0.740089 -0.034561 1 0 0 0 0 0 1 106957
-0.002350 -0.001855 0.121338 0.193464 1.026542 -0.740751 -0.034592 1 0 0 0 0 0 1 107947
-0.002350 -0.001855 0.121338 0.193617 1.027484 -0.741433 -0.034624 1 0 0 0 0 0 1 108956
-0.002350 -0.001855 0.121338 0.193813 1.028408 -0.742098 -0.034655 1 0 0 0 0 0 1 109959
-0.002350 -0.001855 0.121338 0.193990 1.029332 -0.742765 -0.034686 1 0 0 0 0 0 1 110956
-0.002350 -0.001855 0.121338 0.194158 1.030256 -0.743444 -0.034718 1 0 0 0 0 0 1 111961
-0.002350 -0.001855 0.121338 0.194326 1.031185 -0.744095 -0.034749 1 0 0 0 0 0 1 112952
-0.002355 -0.001836 0.121328 0.268081 0.779032 -0.607495 -0.034781 1 0 0 0 0 0 1 113970
-0.002358 -0.001827 0.121325 0.242673 0.872854 -0.678524 -0.034811 1 0 0 0 0 0 1 114953
-0.002359 -0.001822 0.121323 0.223138 0.941542 -0.715710 -0.034843 1 0 0 0 0 0 1 115964
-0.002360 -0.001820 0.121323 0.212520 0.978248 -0.730347 -0.034874 1 0 0 0 0 0 1 116963
-0.002341 -0.001823 0.121313 -0.051193 1.056623 -0.601284 -0.034905 1 0 0 0 0 0 1 117967
-0.002332 -0.001825 0.121309 0.041060 1.045886 -0.672766 -0.034937 1 0 0 0 0 0 1 118964
-0.002327 -0.001826 0.121308 0.108944 1.035350 -0.709870 -0.034968 1 0 0 0 0 0 1 119958
-0.002325 -0.001826 0.121308 0.144854 1.029759 -0.724441 -0.034998 1 0 0 0 0 0 1 120933
-0.002324 -0.001826 0.121308 0.163019 1.027287 -0.730099 -0.035030 1 0 0 0 0 0 1 121953
-0.002323 -0.001826 0.121308 0.172152 1.026465 -0.732522 -0.035062 1 0 0 0 0 0 1 122963
-0.002323 -0.001827 0.121307 0.176799 1.026507 -0.733791 -0.035093 1 0 0 0 0 0 1 123963
-0.002323 -0.001827 0.121307 0.179177 1.026973 -0.734674 -0.035124 1 0 0 0 0 0 1 124963
-0.002323 -0.001827 0.121307 0.180451 1.027651 -0.735388 -0.035155 1 0 0 0 0 0 1 125949
-0.002323 -0.001827 0.121307 0.181173 1.028469 -0.736074 -0.035187 1 0 0 0 0 0 1 126967
-0.002323 -0.001827 0.121307 0.181623 1.029314 -0.736743 -0.035218 1 0 0 0 0 0 1 127967
-0.002323 -0.001827 0.121307 0.181919 1.030196 -0.737383 -0.035249 1 0 0 0 0 0 1 128958
-0.002323 -0.001827 0.121307 0.182150 1.031100 -0.738051 -0.035280 1 0 0 0 0 0 1 129965
-0.002323 -0.001827 0.121307 0.182337 1.032016 -0.738704 -0.035312 1 0 0 0 0 0 1 130963
-0.002323 -0.001827 0.121307 0.182515 1.032916 -0.739358 -0.035343 1 0 0 0 0 0 1 131963
-0.002323 -0.001827 0.121307 0.182689 1.033824 -0.740017 -0.035374 1 0 0 0 0 0 1 132962
-0.002323 -0.001827 0.121307 0.182860 1.034747 -0.740666 -0.035405 1 0 0 0 0 0 1 133964
-0.002323 -0.001827 0.121307 0.183022 1.035660 -0.741318 -0.035437 1 0 0 0 0 0 1 134962
-0.002323 -0.001827 0.121307 0.183179 1.036554 -0.741973 -0.035468 1 0 0 0 0 0 1 135963
-0.002323 -0.001827 0.121307 0.183344 1.037483 -0.742625 -0.035499 1 0 0 0 0 0 1 136961
-0.002336 -0.001840 0.121296 0.356488 1.222305 -0.592728 -0.035530 1 0 0 0 0 0 1 137964
-0.002342 -0.001847 0.121292 0.295206 1.157634 -0.670454 -0.035561 1 0 0 0 0 0 1 138955
-0.002345 -0.001850 0.121291 0.249111 1.109376 -0.711086 -0.035593 1 0 0 0 0 0 1 139958
-0.002347 -0.001852 0.121291 0.224352 1.083864 -0.727037 -0.035624 1 0 0 0 0 0 1 140961
-0.002348 -0.001853 0.121290 0.211770 1.071299 -0.733169 -0.035655 1 0 0 0 0 0 1 141964
-0.002348 -0.001854 0.121290 0.205521 1.065420 -0.735758 -0.035687 1 0 0 0 0 0 1 142962
-0.002348 -0.001854 0.121290 0.202453 1.062929 -0.737072 -0.035718 1 0 0 0 0 0 1 143962
-0.002348 -0.001854 0.121290 0.201012 1.062146 -0.737955 -0.035749 1 0 0 0 0 0 1 144961
-0.002349 -0.001854 0.121290 0.200366 1.062207 -0.738694 -0.035780 1 0 0 0 0 0 1 145963
-0.002349 -0.001854 0.121290 0.200137 1.062706 -0.739366 -0.035812 1 0 0 0 0 0 1 146963
-0.002349 -0.001854 0.121290 0.200098 1.063422 -0.740016 -0.035843 1 0 0 0 0 0 1 147962
-0.002349 -0.001854 0.121290 0.200175 1.064250 -0.740675 -0.035874 1 0 0 0 0 0 1 148965
-0.002349 -0.001854 0.121290 0.200302 1.065102 -0.741302 -0.035905 1 0 0 0 0 0 1 149951
-0.002349 -0.001854 0.121290 0.200447 1.066016 -0.741958 -0.035936 1 0 0 0 0 0 1 150958
-0.002349 -0.001854 0.121290 0.200615 1.066927 -0.742608 -0.035968 1 0 0 0 0 0 1 151963
-0.002349 -0.001854 0.121290 0.200777 1.067855 -0.743247 -0.035999 1 0 0 0 0 0 1 152963
-0.002349 -0.001854 0.121290 0.200950 1.068782 -0.743891 -0.036030 1 0 0 0 0 0 1 153963
-0.002354 -0.001835 0.121280 0.274773 0.816313 -0.607041 -0.036062 1 0 0 0 0 0 1 154965
-0.002357 -0.001826 0.121277 0.249442 0.909938 -0.677986 -0.036093 1 0 0 0 0 0 1 155961
-0.002358 -0.001821 0.121275 0.229930 0.978460 -0.715107 -0.036123 1 0 0 0 0 0 1 156932
-0.002359 -0.001819 0.121275 0.219349 1.015129 -0.729720 -0.036155 1 0 0 0 0 0 1 157963
-0.002359 -0.001818 0.121275 0.213967 1.034012 -0.735376 -0.036187 1 0 0 0 0 0 1 158962
-0.002359 -0.001817 0.121275 0.211310 1.043895 -0.737779 -0.036218 1 0 0 0 0 0 1 159961
-0.002360 -0.001817 0.121275 0.210053 1.049278 -0.739037 -0.036249 1 0 0 0 0 0 1 160962
-0.002360 -0.001817 0.121275 0.209507 1.052407 -0.739884 -0.036280 1 0 0 0 0 0 1 161948
-0.002360 -0.001817 0.121275 0.209329 1.054449 -0.740598 -0.036311 1 0 0 0 0 0 1 162956
-0.002360 -0.001817 0.121275 0.209334 1.055905 -0.741262 -0.036342 1 0 0 0 0 0 1 163946
-0.002360 -0.001817 0.121275 0.209420 1.057096 -0.741911 -0.036374 1 0 0 0 0 0 1 164954
-0.002360 -0.001817 0.121275 0.209544 1.058134 -0.742542 -0.036405 1 0 0 0 0 0 1 165945
-0.002360 -0.001817 0.121275 0.209712 1.059129 -0.743191 -0.036436 1 0 0 0 0 0 1 166956
-0.002360 -0.001817 0.121275 0.209873 1.060048 -0.743822 -0.036467 1 0 0 0 0 0 1 167945
-0.002360 -0.001817 0.121275 0.210058 1.060987 -0.744465 -0.036499 1 0 0 0 0 0 1 168955
-0.002360 -0.001817 0.121275 0.210222 1.061903 -0.745097 -0.036530 1 0 0 0 0 0 1 169946
-0.002360 -0.001817 0.121275 0.210401 1.062820 -0.745740 -0.036561 1 0 0 0 0 0 1 170954
-0.002360 -0.001817 0.121275 0.210589 1.063737 -0.746370 -0.036593 1 0 0 0 0 0 1 171954
-0.002360 -0.001817 0.121275 0.210760 1.064631 -0.747008 -0.036624 1 0 0 0 0 0 1 172946
-0.002360 -0.001817 0.121275 0.210942 1.065550 -0.747655 -0.036655 1 0 0 0 0 0 1 173959
-0.002360 -0.001817 0.121275 0.211132 1.066451 -0.748295 -0.036686 1 0 0 0 0 0 1 174954
-0.002360 -0.001817 0.121275 0.211313 1.067386 -0.748931 -0.036718 1 0 0 0 0 0 1 175971
-0.002360 -0.001817 0.121275 0.211483 1.068280 -0.749569 -0.036749 1 0 0 0 0 0 1 176963
-0.002360 -0.001817 0.121275 0.211662 1.069189 -0.750208 -0.036780 1 0 0 0 0 0 1 177965
-0.002360 -0.001817 0.121275 0.211847 1.070091 -0.750829 -0.036811 1 0 0 0 0 0 1 178949
-0.002360 -0.001817 0.121275 0.212020 1.070995 -0.751474 -0.036842 1 0 0 0 0 0 1 179952
-0.002360 -0.001817 0.121275 0.212213 1.071907 -0.752123 -0.036874 1 0 0 0 0 0 1 180960
-0.002360 -0.001817 0.121275 0.212380 1.072810 -0.752750 -0.036905 1 0 0 0 0 0 1 181952
-0.002360 -0.001817 0.121275 0.212570 1.073740 -0.753389 -0.036937 1 0 0 0 0 0 1 182966
-0.002365 -0.001798 0.121265 0.286419 0.821117 -0.616244 -0.036968 1 0 0 0 0 0 1 183970
-0.002368 -0.001789 0.121261 0.261166 0.914528 -0.687222 -0.036999 1 0 0 0 0 0 1 184962
-0.002369 -0.001784 0.121260 0.241701 0.982939 -0.724333 -0.037029 1 0 0 0 0 0 1 185934
-0.002370 -0.001782 0.121259 0.231126 1.019520 -0.738959 -0.037061 1 0 0 0 0 0 1 186960
-0.002370 -0.001781 0.121259 0.225761 1.038379 -0.744596 -0.037093 1 0 0 0 0 0 1 187960
-0.002371 -0.001780 0.121259 0.223116 1.048223 -0.746989 -0.037124 1 0 0 0 0 0 1 188960
-0.002371 -0.001780 0.121259 0.221864 1.053595 -0.748248 -0.037155 1 0 0 0 0 0 1 189964
-0.002371 -0.001780 0.121259 0.221339 1.056712 -0.749103 -0.037187 1 0 0 0 0 0 1 190962
-0.002371 -0.001780 0.121259 0.221158 1.058720 -0.749794 -0.037218 1 0 0 0 0 0 1 191964
-0.002371 -0.001780 0.121259 0.221171 1.060165 -0.750455 -0.037249 1 0 0 0 0 0 1 192964
-0.002371 -0.001780 0.121259 0.221261 1.061332 -0.751093 -0.037280 1 0 0 0 0 0 1 193967
-0.002371 -0.001780 0.121259 0.221388 1.062367 -0.751725 -0.037312 1 0 0 0 0 0 1 194962
-0.002371 -0.001780 0.121259 0.221562 1.063321 -0.752353 -0.037343 1 0 0 0 0 0 1 195960
-0.002371 -0.001780 0.121259 0.221728 1.064243 -0.752990 -0.037374 1 0 0 0 0 0 1 196961
-0.002371 -0.001780 0.121259 0.221915 1.065117 -0.753595 -0.037404 1 0 0 0 0 0 1 197932
-0.002371 -0.001780 0.121259 0.222091 1.066048 -0.754242 -0.037437 1 0 0 0 0 0 1 198961
-0.002371 -0.001780 0.121259 0.222274 1.066937 -0.754871 -0.037468 1 0 0 0 0 0 1 199959
-0.002371 -0.001780 0.121259 0.222456 1.067840 -0.755508 -0.037499 1 0 0 0 0 0 1 200961
-0.002371 -0.001780 0.121259 0.222653 1.068730 -0.756126 -0.037530 1 0 0 0 0 0 1 201963
-0.002371 -0.001780 0.121259 0.222840 1.069619 -0.756772 -0.037561 1 0 0 0 0 0 1 202961
-0.002371 -0.001780 0.121259 0.223017 1.070498 -0.757390 -0.037593 1 0 0 0 0 0 1 203959
-0.002371 -0.001780 0.121259 0.223199 1.071402 -0.758028 -0.037624 1 0 0 0 0 0 1 204963
-0.002371 -0.001780 0.121259 0.223395 1.072290 -0.758645 -0.037655 1 0 0 0 0 0 1 205964
-0.002371 -0.001780 0.121259 0.223564 1.073153 -0.759265 -0.037686 1 0 0 0 0 0 1 206930
-0.002371 -0.001780 0.121259 0.223757 1.074059 -0.759909 -0.037718 1 0 0 0 0 0 1 207961
-0.002371 -0.001780 0.121259 0.223947 1.074966 -0.760536 -0.037749 1 0 0 0 0 0 1 208959
-0.002376 -0.001761 0.121249 0.297842 0.822198 -0.623119 -0.037780 1 0 0 0 0 0 1 209962
-0.002379 -0.001752 0.121246 0.272645 0.915408 -0.694102 -0.037811 1 0 0 0 0 0 1 210959
-0.002380 -0.001747 0.121244 0.253217 0.983705 -0.731244 -0.037842 1 0 0 0 0 0 1 211930
-0.002381 -0.001745 0.121244 0.242662 1.020218 -0.745843 -0.037873 1 0 0 0 0 0 1 212931
-0.002382 -0.001744 0.121244 0.237295 1.039059 -0.751498 -0.037905 1 0 0 0 0 0 1 213961
-0.002382 -0.001743 0.121244 0.234659 1.048852 -0.753858 -0.037935 1 0 0 0 0 0 1 214926
-0.002382 -0.001743 0.121244 0.233433 1.054201 -0.755122 -0.037967 1 0 0 0 0 0 1 215947
-0.002382 -0.001743 0.121244 0.232894 1.057310 -0.755963 -0.037999 1 0 0 0 0 0 1 216954
-0.002382 -0.001743 0.121244 0.232727 1.059313 -0.756663 -0.038030 1 0 0 0 0 0 1 217963
-0.002382 -0.001743 0.121244 0.232743 1.060701 -0.757292 -0.038061 1 0 0 0 0 0 1 218932
-0.002382 -0.001743 0.121244 0.232840 1.061873 -0.757938 -0.038092 1 0 0 0 0 0 1 219951
-0.002382 -0.001743 0.121244 0.232990 1.062890 -0.758572 -0.038124 1 0 0 0 0 0 1 220961
-0.002382 -0.001743 0.121244 0.233158 1.063821 -0.759182 -0.038155 1 0 0 0 0 0 1 221953
-0.002382 -0.001743 0.121244 0.233330 1.064729 -0.759813 -0.038186 1 0 0 0 0 0 1 222959
-0.002382 -0.001743 0.121244 0.233512 1.065626 -0.760430 -0.038218 1 0 0 0 0 0 1 223960
-0.002382 -0.001743 0.121244 0.233698 1.066509 -0.761056 -0.038249 1 0 0 0 0 0 1 224958
-0.002382 -0.001743 0.121244 0.233883 1.067358 -0.761661 -0.038279 1 0 0 0 0 0 1 225930
-0.002382 -0.001743 0.121244 0.234073 1.068226 -0.762280 -0.038310 1 0 0 0 0 0 1 226926
-0.002382 -0.001743 0.121244 0.234279 1.069110 -0.762920 -0.038342 1 0 0 0 0 0 1 227944
-0.002382 -0.001743 0.121244 0.234462 1.069993 -0.763543 -0.038374 1 0 0 0 0 0 1 228955
-0.002382 -0.001743 0.121244 0.234661 1.070853 -0.764144 -0.038405 1 0 0 0 0 0 1 229945
-0.002382 -0.001743 0.121244 0.234843 1.071732 -0.764782 -0.038436 1 0 0 0 0 0 1 230951
-0.002382 -0.001743 0.121244 0.235031 1.072597 -0.765400 -0.038467 1 0 0 0 0 0 1 231943
-0.002382 -0.001743 0.121244 0.235232 1.073485 -0.766021 -0.038499 1 0 0 0 0 0 1 232953
-0.002382 -0.001743 0.121244 0.235426 1.074338 -0.766649 -0.038530 1 0 0 0 0 0 1 233943
-0.002382 -0.001743 0.121244 0.235608 1.075220 -0.767273 -0.038561 1 0 0 0 0 0 1 234954
-0.002382 -0.001743 0.121244 0.235795 1.076082 -0.767887 -0.038592 1 0 0 0 0 0 1 235943
-0.002382 -0.001743 0.121244 0.235996 1.076971 -0.768508 -0.038624 1 0 0 0 0 0 1 236953
-0.002387 -0.001724 0.121233 0.309908 0.824056 -0.630799 -0.038655 1 0 0 0 0 0 1 237944
-0.002390 -0.001715 0.121230 0.284795 0.917041 -0.701809 -0.038686 1 0 0 0 0 0 1 238944
-0.002392 -0.001710 0.121229 0.265411 0.985267 -0.738980 -0.038718 1 0 0 0 0 0 1 239959
-0.002392 -0.001708 0.121228 0.254881 1.021704 -0.753578 -0.038749 1 0 0 0 0 0 1 240962
-0.002393 -0.001707 0.121228 0.249535 1.040505 -0.759221 -0.038781 1 0 0 0 0 0 1 241986
-0.002393 -0.001706 0.121228 0.246897 1.050295 -0.761585 -0.038812 1 0 0 0 0 0 1 242965
-0.002393 -0.001706 0.121228 0.245672 1.055600 -0.762827 -0.038843 1 0 0 0 0 0 1 243960
-0.002393 -0.001706 0.121228 0.245136 1.058647 -0.763635 -0.038873 1 0 0 0 0 0 1 244934
-0.002393 -0.001706 0.121228 0.244975 1.060629 -0.764327 -0.038905 1 0 0 0 0 0 1 245943
-0.002393 -0.001706 0.121228 0.245000 1.062041 -0.764977 -0.038936 1 0 0 0 0 0 1 246948
-0.002393 -0.001706 0.121228 0.245103 1.063172 -0.765601 -0.038968 1 0 0 0 0 0 1 247953
-0.002393 -0.001706 0.121228 0.245254 1.064173 -0.766228 -0.038999 1 0 0 0 0 0 1 248955
-0.002393 -0.001706 0.121228 0.245417 1.065067 -0.766830 -0.039029 1 0 0 0 0 0 1 249933
-0.002393 -0.001706 0.121228 0.245614 1.065966 -0.767438 -0.039061 1 0 0 0 0 0 1 250946
-0.002393 -0.001706 0.121228 0.245792 1.066848 -0.768057 -0.039092 1 0 0 0 0 0 1 251946
-0.002393 -0.001706 0.121228 0.245986 1.067701 -0.768670 -0.039123 1 0 0 0 0 0 1 252944
-0.002393 -0.001706 0.121228 0.246183 1.068557 -0.769286 -0.039155 1 0 0 0 0 0 1 253947
-0.002393 -0.001706 0.121228 0.246391 1.069406 -0.769906 -0.039186 1 0 0 0 0 0 1 254946
-0.002393 -0.001706 0.121228 0.246578 1.070263 -0.770516 -0.039217 1 0 0 0 0 0 1 255949
-0.002393 -0.001706 0.121228 0.246782 1.071131 -0.771126 -0.039249 1 0 0 0 0 0 1 256956
-0.002393 -0.001706 0.121228 0.246964 1.071969 -0.771739 -0.039279 1 0 0 0 0 0 1 257934
-0.002393 -0.001706 0.121228 0.247166 1.072827 -0.772360 -0.039311 1 0 0 0 0 0 1 258953
-0.002393 -0.001706 0.121228 0.247362 1.073675 -0.772971 -0.039342 1 0 0 0 0 0 1 259949
-0.002393 -0.001706 0.121228 0.247575 1.074542 -0.773589 -0.039374 1 0 0 0 0 0 1 260946
-0.002398 -0.001687 0.121218 0.321506 0.821519 -0.635613 -0.039405 1 0 0 0 0 0 1 261949
-0.002401 -0.001678 0.121214 0.296448 0.914327 -0.706645 -0.039436 1 0 0 0 0 0 1 262947
-0.002403 -0.001673 0.121213 0.277103 0.982411 -0.743810 -0.039467 1 0 0 0 0 0 1 263948
-0.002403 -0.001671 0.121213 0.266586 1.018803 -0.758423 -0.039499 1 0 0 0 0 0 1 264946
-0.002404 -0.001670 0.121212 0.261251 1.037537 -0.764029 -0.039530 1 0 0 0 0 0 1 265950
-0.002404 -0.001669 0.121212 0.258625 1.047287 -0.766402 -0.039561 1 0 0 0 0 0 1 266930
-0.002404 -0.001669 0.121212 0.257405 1.052583 -0.767630 -0.039592 1 0 0 0 0 0 1 267931
-0.002404 -0.001669 0.121212 0.256881 1.055659 -0.768462 -0.039624 1 0 0 0 0 0 1 268948
-0.002404 -0.001669 0.121212 0.256735 1.057612 -0.769148 -0.039655 1 0 0 0 0 0 1 269948
-0.002404 -0.001669 0.121212 0.256743 1.058979 -0.769758 -0.039686 1 0 0 0 0 0 1 270930
-0.002404 -0.001669 0.121212 0.256861 1.060113 -0.770395 -0.039717 1 0 0 0 0 0 1 271951
-0.002404 -0.001669 0.121212 0.257020 1.061078 -0.771004 -0.039749 1 0 0 0 0 0 1 272945
-0.002404 -0.001669 0.121212 0.257193 1.061972 -0.771612 -0.039780 1 0 0 0 0 0 1 273947
-0.002404 -0.001669 0.121212 0.257390 1.062853 -0.772211 -0.039811 1 0 0 0 0 0 1 274946
-0.002404 -0.001669 0.121212 0.257576 1.063704 -0.772815 -0.039842 1 0 0 0 0 0 1 275945
-0.002404 -0.001669 0.121212 0.257789 1.064537 -0.773428 -0.039873 1 0 0 0 0 0 1 276945
-0.002404 -0.001669 0.121212 0.257977 1.065387 -0.774036 -0.039905 1 0 0 0 0 0 1 277947
-0.002404 -0.001669 0.121212 0.258177 1.066222 -0.774642 -0.039936 1 0 0 0 0 0 1 278946
-0.002404 -0.001669 0.121212 0.258381 1.067040 -0.775238 -0.039967 1 0 0 0 0 0 1 279940
-0.002385 -0.001673 0.121202 -0.001247 1.127791 -0.640537 -0.039999 1 0 0 0 0 0 1 280949
-0.002376 -0.001675 0.121199 0.093124 1.108089 -0.709824 -0.040030 1 0 0 0 0 0 1 281954
-0.002371 -0.001676 0.121198 0.162044 1.093061 -0.746084 -0.040061 1 0 0 0 0 0 1 282947
-0.002374 -0.001658 0.121187 0.272306 0.831291 -0.621548 -0.040092 1 0 0 0 0 0 1 283948
-0.002376 -0.001649 0.121183 0.265512 0.919419 -0.697469 -0.040123 1 0 0 0 0 0 1 284945
-0.002376 -0.001645 0.121182 0.255278 0.985147 -0.736361 -0.040155 1 0 0 0 0 0 1 285949
-0.002377 -0.001643 0.121182 0.249286 1.020331 -0.751556 -0.040186 1 0 0 0 0 0 1 286945
-0.002377 -0.001642 0.121181 0.246208 1.038454 -0.757367 -0.040217 1 0 0 0 0 0 1 287946
-0.002377 -0.001641 0.121181 0.244720 1.047910 -0.759801 -0.040249 1 0 0 0 0 0 1 288949
-0.002377 -0.001641 0.121181 0.244056 1.053034 -0.761032 -0.040280 1 0 0 0 0 0 1 289947
-0.002377 -0.001641 0.121181 0.243792 1.056011 -0.761848 -0.040311 1 0 0 0 0 0 1 290947
-0.002377 -0.001641 0.121181 0.243764 1.057888 -0.762518 -0.040342 1 0 0 0 0 0 1 291939
-0.002377 -0.001641 0.121181 0.243852 1.059248 -0.763140 -0.040374 1 0 0 0 0 0 1 292946
-0.002377 -0.001641 0.121181 0.243982 1.060396 -0.763772 -0.040407 1 0 0 0 0 0 1 294007
-0.002377 -0.001641 0.121181 0.244152 1.061371 -0.764377 -0.040438 1 0 0 0 0 0 1 295023
-0.002383 -0.001622 0.121171 0.318109 0.808320 -0.625993 -0.040469 1 0 0 0 0 0 1 296009
-0.002386 -0.001613 0.121168 0.293108 0.900843 -0.697074 -0.040501 1 0 0 0 0 0 1 297024
-0.002387 -0.001608 0.121166 0.273770 0.968770 -0.734240 -0.040532 1 0 0 0 0 0 1 298008
-0.002388 -0.001606 0.121166 0.263279 1.005072 -0.748829 -0.040563 1 0 0 0 0 0 1 299024
-0.002388 -0.001605 0.121166 0.257941 1.023735 -0.754435 -0.040594 1 0 0 0 0 0 1 300008
-0.002388 -0.001604 0.121166 0.255317 1.033478 -0.756782 -0.040626 1 0 0 0 0 0 1 301024
-0.002369 -0.001608 0.121156 -0.005834 1.098690 -0.622539 -0.040657 1 0 0 0 0 0 1 302008
-0.002360 -0.001610 0.121152 0.087673 1.081151 -0.692018 -0.040688 1 0 0 0 0 0 1 303023
-0.002355 -0.001611 0.121151 0.156136 1.067205 -0.728310 -0.040719 1 0 0 0 0 0 1 304006
-0.002353 -0.001612 0.121151 0.192395 1.059916 -0.742571 -0.040751 1 0 0 0 0 0 1 305024
-0.002352 -0.001612 0.121151 0.210691 1.056543 -0.748041 -0.040782 1 0 0 0 0 0 1 306023
-0.002351 -0.001612 0.121150 0.219909 1.055144 -0.750292 -0.040811 1 0 0 0 0 0 1 306941
-0.002351 -0.001613 0.121150 0.224597 1.054883 -0.751469 -0.040842 1 0 0 0 0 0 1 307951
-0.002351 -0.001613 0.121150 0.227033 1.055144 -0.752263 -0.040873 1 0 0 0 0 0 1 308940
-0.002351 -0.001613 0.121150 0.228321 1.055669 -0.752920 -0.040905 1 0 0 0 0 0 1 309951
-0.002351 -0.001613 0.121150 0.229051 1.056339 -0.753504 -0.040936 1 0 0 0 0 0 1 310940
-0.002351 -0.001613 0.121150 0.229515 1.057086 -0.754101 -0.040968 1 0 0 0 0 0 1 311953
-0.002356 -0.001594 0.121140 0.303635 0.803899 -0.615552 -0.040999 1 0 0 0 0 0 1 312948
-0.002359 -0.001585 0.121137 0.278710 0.896218 -0.686619 -0.041030 1 0 0 0 0 0 1 313957
-0.002360 -0.001580 0.121135 0.259443 0.964035 -0.723789 -0.041061 1 0 0 0 0 0 1 314948
-0.002361 -0.001578 0.121135 0.248953 1.000277 -0.738363 -0.041093 1 0 0 0 0 0 1 315953
-0.002361 -0.001577 0.121135 0.243611 1.018924 -0.743949 -0.041124 1 0 0 0 0 0 1 316955
-0.002361 -0.001576 0.121135 0.240990 1.028628 -0.746298 -0.041155 1 0 0 0 0 0 1 317968
-0.002362 -0.001576 0.121135 0.239754 1.033838 -0.747472 -0.041186 1 0 0 0 0 0 1 318949
-0.002362 -0.001576 0.121135 0.239216 1.036854 -0.748251 -0.041217 1 0 0 0 0 0 1 319950
-0.002343 -0.001580 0.121125 -0.020946 1.098760 -0.613280 -0.041248 1 0 0 0 0 0 1 320942
-0.002333 -0.001582 0.121121 0.072925 1.079556 -0.682566 -0.041280 1 0 0 0 0 0 1 321962
-0.002328 -0.001583 0.121120 0.141598 1.064775 -0.718785 -0.041311 1 0 0 0 0 0 1 322946
-0.002326 -0.001584 0.121120 0.177924 1.057050 -0.732993 -0.041342 1 0 0 0 0 0 1 323946
-0.002325 -0.001584 0.121120 0.196278 1.053447 -0.738456 -0.041373 1 0 0 0 0 0 1 324944
-0.002324 -0.001584 0.121120 0.205508 1.052010 -0.740730 -0.041405 1 0 0 0 0 0 1 325946
-0.002324 -0.001585 0.121120 0.210191 1.051674 -0.741879 -0.041436 1 0 0 0 0 0 1 326944
-0.002324 -0.001585 0.121120 0.212613 1.051895 -0.742659 -0.041467 1 0 0 0 0 0 1 327944
-0.002324 -0.001585 0.121120 0.213901 1.052413 -0.743299 -0.041499 1 0 0 0 0 0 1 328945
-0.002324 -0.001585 0.121120 0.214644 1.053133 -0.743934 -0.041533 1 0 0 0 0 0 1 330040
-0.002324 -0.001585 0.121120 0.215084 1.053844 -0.744495 -0.041564 1 0 0 0 0 0 1 331038
-0.002324 -0.001585 0.121120 0.215391 1.054574 -0.745048 -0.041594 1 0 0 0 0 0 1 332008
-0.002324 -0.001585 0.121120 0.215619 1.055360 -0.745607 -0.041625 1 0 0 0 0 0 1 333007
-0.002324 -0.001585 0.121120 0.215813 1.056170 -0.746176 -0.041658 1 0 0 0 0 0 1 334036
-0.002324 -0.001585 0.121120 0.215995 1.056930 -0.746728 -0.041688 1 0 0 0 0 0 1 335002
-0.002324 -0.001585 0.121120 0.216166 1.057727 -0.747295 -0.041720 1 0 0 0 0 0 1 336024
-0.002324 -0.001585 0.121120 0.216324 1.058499 -0.747840 -0.041750 1 0 0 0 0 0 1 336999
-0.002324 -0.001585 0.121120 0.216486 1.059294 -0.748402 -0.041782 1 0 0 0 0 0 1 338003
-0.002329 -0.001566 0.121109 0.290529 0.806050 -0.609664 -0.041814 1 0 0 0 0 0 1 339053
-0.002332 -0.001557 0.121106 0.265543 0.898175 -0.680700 -0.041845 1 0 0 0 0 0 1 340027
-0.002333 -0.001552 0.121105 0.246246 0.965904 -0.717848 -0.041876 1 0 0 0 0 0 1 341030
-0.002334 -0.001550 0.121104 0.235738 1.002054 -0.732400 -0.041907 1 0 0 0 0 0 1 342004
-0.002316 -0.001553 0.121094 -0.029682 1.080734 -0.602174 -0.041938 1 0 0 0 0 0 1 343024
-0.002306 -0.001555 0.121090 0.061396 1.069873 -0.673200 -0.041970 1 0 0 0 0 0 1 344022
-0.002302 -0.001556 0.121089 0.128621 1.059258 -0.710006 -0.042000 1 0 0 0 0 0 1 345002
-0.002299 -0.001556 0.121089 0.164240 1.053605 -0.724415 -0.042032 1 0 0 0 0 0 1 346004
-0.002298 -0.001556 0.121089 0.182222 1.051057 -0.729931 -0.042064 1 0 0 0 0 0 1 347033
-0.002298 -0.001556 0.121089 0.191261 1.050103 -0.732210 -0.042094 1 0 0 0 0 0 1 347998
-0.002297 -0.001557 0.121089 0.195848 1.050015 -0.733355 -0.042125 1 0 0 0 0 0 1 349001
-0.002297 -0.001557 0.121089 0.198217 1.050377 -0.734140 -0.042157 1 0 0 0 0 0 1 350028
-0.002297 -0.001557 0.121089 0.199466 1.050926 -0.734743 -0.042188 1 0 0 0 0 0 1 351000
-0.002297 -0.001557 0.121089 0.200159 1.051585 -0.735314 -0.042219 1 0 0 0 0 0 1 351998
-0.002297 -0.001557 0.121089 0.200589 1.052306 -0.735861 -0.042250 1 0 0 0 0 0 1 352998
-0.002297 -0.001557 0.121089 0.200881 1.053081 -0.736430 -0.042283 1 0 0 0 0 0 1 354036
-0.002297 -0.001557 0.121089 0.201097 1.053836 -0.736981 -0.042314 1 0 0 0 0 0 1 355027
-0.002297 -0.001557 0.121089 0.201282 1.054615 -0.737513 -0.042345 1 0 0 0 0 0 1 356027
-0.002297 -0.001557 0.121089 0.201445 1.055394 -0.738064 -0.042376 1 0 0 0 0 0 1 357031
-0.002297 -0.001557 0.121089 0.201594 1.056170 -0.738606 -0.042407 1 0 0 0 0 0 1 358027
-0.002297 -0.001557 0.121089 0.201759 1.056938 -0.739154 -0.042439 1 0 0 0 0 0 1 359033
-0.002297 -0.001557 0.121089 0.201901 1.057702 -0.739687 -0.042469 1 0 0 0 0 0 1 360001
-0.002297 -0.001557 0.121089 0.202052 1.058469 -0.740226 -0.042500 1 0 0 0 0 0 1 361001
-0.002297 -0.001557 0.121089 0.202189 1.059248 -0.740763 -0.042531 1 0 0 0 0 0 1 362000
-0.002297 -0.001557 0.121089 0.202357 1.060069 -0.741329 -0.042564 1 0 0 0 0 0 1 363032
-0.002278 -0.001561 0.121079 -0.057646 1.120876 -0.605833 -0.042594 1 0 0 0 0 0 1 364002
-0.002269 -0.001563 0.121075 0.036052 1.101150 -0.675093 -0.042625 1 0 0 0 0 0 1 364999
-0.002264 -0.001564 0.121074 0.104615 1.086129 -0.711315 -0.042657 1 0 0 0 0 0 1 366003
-0.002262 -0.001565 0.121073 0.140875 1.078285 -0.725505 -0.042688 1 0 0 0 0 0 1 366999
-0.002261 -0.001565 0.121073 0.159182 1.074604 -0.730936 -0.042719 1 0 0 0 0 0 1 367997
-0.002260 -0.001565 0.121073 0.168377 1.073146 -0.733209 -0.042751 1 0 0 0 0 0 1 369029
-0.002260 -0.001565 0.121073 0.173033 1.072809 -0.734352 -0.042783 1 0 0 0 0 0 1 370042
-0.002260 -0.001566 0.121073 0.175418 1.072983 -0.735086 -0.042813 1 0 0 0 0 0 1 371007
-0.002259 -0.001566 0.121073 0.176665 1.073493 -0.735698 -0.042845 1 0 0 0 0 0 1 372022
-0.002259 -0.001566 0.121073 0.177370 1.074124 -0.736262 -0.042876 1 0 0 0 0 0 1 373022
-0.002259 -0.001566 0.121073 0.177774 1.074827 -0.736800 -0.042907 1 0 0 0 0 0 1 374007
-0.002259 -0.001566 0.121073 0.178042 1.075586 -0.737349 -0.042938 1 0 0 0 0 0 1 375020
-0.002265 -0.001547 0.121063 0.252223 0.822042 -0.598341 -0.042969 1 0 0 0 0 0 1 376004
-0.002268 -0.001538 0.121060 0.227262 0.913957 -0.669338 -0.043001 1 0 0 0 0 0 1 377021
-0.002269 -0.001533 0.121058 0.207968 0.981557 -0.706453 -0.043032 1 0 0 0 0 0 1 378025
-0.002270 -0.001531 0.121058 0.197449 1.017597 -0.720936 -0.043061 1 0 0 0 0 0 1 378948
-0.002270 -0.001530 0.121058 0.192088 1.036156 -0.726464 -0.043092 1 0 0 0 0 0 1 379939
-0.002270 -0.001529 0.121058 0.189424 1.045830 -0.728764 -0.043124 1 0 0 0 0 0 1 380947
-0.002270 -0.001529 0.121058 0.188157 1.051023 -0.729899 -0.043155 1 0 0 0 0 0 1 381939
-0.002270 -0.001529 0.121058 0.187582 1.054007 -0.730656 -0.043186 1 0 0 0 0 0 1 382948
-0.002270 -0.001529 0.121058 0.187340 1.055873 -0.731256 -0.043217 1 0 0 0 0 0 1 383939
-0.002270 -0.001529 0.121058 0.187316 1.057192 -0.731810 -0.043249 1 0 0 0 0 0 1 384948
-0.002270 -0.001529 0.121058 0.187353 1.058232 -0.732347 -0.043280 1 0 0 0 0 0 1 385939
-0.002270 -0.001529 0.121058 0.187447 1.059139 -0.732887 -0.043311 1 0 0 0 0 0 1 386948
-0.002270 -0.001529 0.121058 0.187561 1.059971 -0.733410 -0.043342 1 0 0 0 0 0 1 387949
-0.002270 -0.001529 0.121058 0.187676 1.060764 -0.733943 -0.043374 1 0 0 0 0 0 1 388947
-0.002270 -0.001529 0.121058 0.187817 1.061563 -0.734481 -0.043405 1 0 0 0 0 0 1 389964
-0.002270 -0.001529 0.121058 0.187934 1.062326 -0.734997 -0.043436 1 0 0 0 0 0 1 390940
-0.002270 -0.001529 0.121058 0.188081 1.063097 -0.735538 -0.043467 1 0 0 0 0 0 1 391951
-0.002270 -0.001529 0.121058 0.188204 1.063859 -0.736058 -0.043498 1 0 0 0 0 0 1 392944
-0.002270 -0.001529 0.121058 0.188347 1.064635 -0.736581 -0.043530 1 0 0 0 0 0 1 393948
-0.002270 -0.001529 0.121058 0.188476 1.065400 -0.737122 -0.043561 1 0 0 0 0 0 1 394959
-0.002270 -0.001529 0.121058 0.188625 1.066144 -0.737648 -0.043593 1 0 0 0 0 0 1 395953
-0.002270 -0.001529 0.121058 0.188756 1.066935 -0.738174 -0.043624 1 0 0 0 0 0 1 396960
-0.002270 -0.001529 0.121058 0.188882 1.067691 -0.738707 -0.043655 1 0 0 0 0 0 1 397957
-0.002270 -0.001529 0.121058 0.189028 1.068451 -0.739242 -0.043686 1 0 0 0 0 0 1 398956
-0.002270 -0.001529 0.121058 0.189156 1.069203 -0.739742 -0.043717 1 0 0 0 0 0 1 399925
-0.002270 -0.001529 0.121058 0.189287 1.069982 -0.740292 -0.043749 1 0 0 0 0 0 1 400954
-0.002270 -0.001529 0.121058 0.189422 1.070747 -0.740823 -0.043780 1 0 0 0 0 0 1 401956
-0.002270 -0.001529 0.121058 0.189564 1.071484 -0.741341 -0.043810 1 0 0 0 0 0 1 402924
-0.002270 -0.001529 0.121058 0.189701 1.072283 -0.741874 -0.043843 1 0 0 0 0 0 1 403955
-0.002270 -0.001529 0.121058 0.189828 1.073041 -0.742409 -0.043874 1 0 0 0 0 0 1 404957
-0.002270 -0.001529 0.121058 0.189966 1.073793 -0.742932 -0.043905 1 0 0 0 0 0 1 405957
-0.002276 -0.001510 0.121047 0.264130 0.820122 -0.603640 -0.043936 1 0 0 0 0 0 1 406957
-0.002279 -0.001501 0.121044 0.239191 0.911798 -0.674634 -0.043968 1 0 0 0 0 0 1 407955
-0.002280 -0.001496 0.121043 0.219920 0.979273 -0.711753 -0.043999 1 0 0 0 0 0 1 408957
-0.002281 -0.001494 0.121042 0.209426 1.015323 -0.726273 -0.044030 1 0 0 0 0 0 1 409955
-0.002281 -0.001493 0.121042 0.204079 1.033846 -0.731804 -0.044061 1 0 0 0 0 0 1 410953
-0.002281 -0.001492 0.121042 0.201415 1.043476 -0.734083 -0.044093 1 0 0 0 0 0 1 411954
-0.002281 -0.001492 0.121042 0.200145 1.048654 -0.735230 -0.044124 1 0 0 0 0 0 1 412955
-0.002281 -0.001492 0.121042 0.199584 1.051605 -0.735963 -0.044155 1 0 0 0 0 0 1 413954
-0.002281 -0.001492 0.121042 0.199363 1.053455 -0.736565 -0.044186 1 0 0 0 0 0 1 414954
-0.002281 -0.001492 0.121042 0.199317 1.054765 -0.737101 -0.044218 1 0 0 0 0 0 1 415954
-0.002281 -0.001492 0.121042 0.199374 1.055780 -0.737634 -0.044249 1 0 0 0 0 0 1 416953
-0.002281 -0.001492 0.121042 0.199474 1.056661 -0.738162 -0.044280 1 0 0 0 0 0 1 417955
-0.002281 -0.001492 0.121042 0.199590 1.057482 -0.738681 -0.044311 1 0 0 0 0 0 1 418951
-0.002281 -0.001492 0.121042 0.199712 1.058267 -0.739214 -0.044343 1 0 0 0 0 0 1 419961
-0.002281 -0.001492 0.121042 0.199857 1.059018 -0.739724 -0.044374 1 0 0 0 0 0 1 420953
-0.002281 -0.001492 0.121042 0.199984 1.059781 -0.740246 -0.044405 1 0 0 0 0 0 1 421956
-0.002281 -0.001492 0.121042 0.200135 1.060524 -0.740773 -0.044436 1 0 0 0 0 0 1 422955
-0.002281 -0.001492 0.121042 0.200264 1.061266 -0.741284 -0.044467 1 0 0 0 0 0 1 423947
-0.002281 -0.001492 0.121042 0.200412 1.062021 -0.741817 -0.044499 1 0 0 0 0 0 1 424947
-0.002281 -0.001492 0.121042 0.200554 1.062774 -0.742324 -0.044530 1 0 0 0 0 0 1 425955
-0.002281 -0.001492 0.121042 0.200687 1.063510 -0.742849 -0.044561 1 0 0 0 0 0 1 426954
-0.002281 -0.001492 0.121042 0.200835 1.064263 -0.743383 -0.044592 1 0 0 0 0 0 1 427953
-0.002281 -0.001492 0.121042 0.200976 1.065007 -0.743884 -0.044624 1 0 0 0 0 0 1 428949
-0.002281 -0.001492 0.121042 0.201107 1.065737 -0.744405 -0.044655 1 0 0 0 0 0 1 429940
-0.002262 -0.001496 0.121032 -0.059423 1.126734 -0.608560 -0.044686 1 0 0 0 0 0 1 430953
-0.002253 -0.001498 0.121028 0.033926 1.107016 -0.677710 -0.044718 1 0 0 0 0 0 1 431953
-0.002248 -0.001499 0.121027 0.102285 1.091992 -0.713865 -0.044749 1 0 0 0 0 0 1 432952
-0.002246 -0.001500 0.121027 0.138449 1.084127 -0.728016 -0.044780 1 0 0 0 0 0 1 433954
-0.002245 -0.001500 0.121027 0.156695 1.080448 -0.733412 -0.044811 1 0 0 0 0 0 1 434952
-0.002244 -0.001500 0.121027 0.165866 1.078939 -0.735648 -0.044843 1 0 0 0 0 0 1 435953
-0.002244 -0.001501 0.121027 0.170495 1.078556 -0.736750 -0.044874 1 0 0 0 0 0 1 436956
-0.002244 -0.001501 0.121027 0.172863 1.078713 -0.737468 -0.044904 1 0 0 0 0 0 1 437924
-0.002244 -0.001501 0.121027 0.174112 1.079200 -0.738071 -0.044936 1 0 0 0 0 0 1 438953
-0.002249 -0.001482 0.121016 0.248881 0.825170 -0.598538 -0.044967 1 0 0 0 0 0 1 439953
-0.002252 -0.001473 0.121013 0.224271 0.916553 -0.669527 -0.044999 1 0 0 0 0 0 1 440951
-0.002253 -0.001468 0.121012 0.205152 0.983860 -0.706611 -0.045030 1 0 0 0 0 0 1 441939
-0.002254 -0.001466 0.121011 0.194729 1.019833 -0.721114 -0.045061 1 0 0 0 0 0 1 442946
-0.002254 -0.001465 0.121011 0.189397 1.038302 -0.726631 -0.045092 1 0 0 0 0 0 1 443946
-0.002255 -0.001464 0.121011 0.186755 1.047899 -0.728898 -0.045123 1 0 0 0 0 0 1 444937
-0.002255 -0.001464 0.121011 0.185485 1.053072 -0.730028 -0.045155 1 0 0 0 0 0 1 445947
-0.002255 -0.001464 0.121011 0.184913 1.056001 -0.730740 -0.045186 1 0 0 0 0 0 1 446937
-0.002255 -0.001464 0.121011 0.184688 1.057853 -0.731326 -0.045217 1 0 0 0 0 0 1 447949
-0.002255 -0.001464 0.121011 0.184636 1.059117 -0.731848 -0.045248 1 0 0 0 0 0 1 448937
-0.002255 -0.001464 0.121011 0.184678 1.060135 -0.732377 -0.045280 1 0 0 0 0 0 1 449946
-0.002255 -0.001464 0.121011 0.184753 1.061005 -0.732883 -0.045311 1 0 0 0 0 0 1 450946
-0.002255 -0.001464 0.121011 0.184849 1.061788 -0.733384 -0.045342 1 0 0 0 0 0 1 451937
-0.002255 -0.001464 0.121011 0.184984 1.062570 -0.733893 -0.045374 1 0 0 0 0 0 1 452946
-0.002255 -0.001464 0.121011 0.185097 1.063317 -0.734396 -0.045405 1 0 0 0 0 0 1 453942
-0.002255 -0.001464 0.121011 0.185226 1.064064 -0.734911 -0.045437 1 0 0 0 0 0 1 454961
-0.002255 -0.001464 0.121011 0.185351 1.064787 -0.735411 -0.045467 1 0 0 0 0 0 1 455949
-0.002255 -0.001464 0.121011 0.185475 1.065529 -0.735922 -0.045499 1 0 0 0 0 0 1 456948
-0.002255 -0.001464 0.121011 0.186182 1.069591 -0.738727 -0.045672 1 0 0 0 0 0 1 462496
-0.002255 -0.001464 0.121011 0.186250 1.070024 -0.739020 -0.045691 1 0 0 0 0 0 1 463100
-0.002255 -0.001464 0.121011 0.186376 1.070671 -0.739460 -0.045718 1 0 0 0 0 0 1 463962
-0.002255 -0.001464 0.121011 0.186497 1.071397 -0.739973 -0.045749 1 0 0 0 0 0 1 464963
-0.002255 -0.001464 0.121011 0.186615 1.072150 -0.740487 -0.045781 1 0 0 0 0 0 1 465989
-0.002260 -0.001445 0.121001 0.260872 0.818106 -0.600633 -0.045812 1 0 0 0 0 0 1 466962
-0.002263 -0.001436 0.120997 0.236037 0.909372 -0.671638 -0.045844 1 0 0 0 0 0 1 467989
-0.002264 -0.001431 0.120996 0.216811 0.976600 -0.708730 -0.045874 1 0 0 0 0 0 1 468964
-0.002265 -0.001429 0.120995 0.206347 1.012527 -0.723250 -0.045906 1 0 0 0 0 0 1 469990
-0.002265 -0.001428 0.120995 0.201002 1.030963 -0.728743 -0.045937 1 0 0 0 0 0 1 470967
-0.002266 -0.001427 0.120995 0.198345 1.040543 -0.730995 -0.045968 1 0 0 0 0 0 1 471964
-0.002266 -0.001427 0.120995 0.197059 1.045680 -0.732114 -0.045999 1 0 0 0 0 0 1 472964
-0.002266 -0.001427 0.120995 0.196487 1.048597 -0.732824 -0.046030 1 0 0 0 0 0 1 473951
-0.002266 -0.001427 0.120995 0.196263 1.050410 -0.733404 -0.046062 1 0 0 0 0 0 1 474962
-0.002266 -0.001427 0.120995 0.196226 1.051703 -0.733938 -0.046094 1 0 0 0 0 0 1 475992
-0.002266 -0.001427 0.120995 0.196273 1.052664 -0.734434 -0.046124 1 0 0 0 0 0 1 476962
-0.002266 -0.001427 0.120995 0.196357 1.053534 -0.734946 -0.046156 1 0 0 0 0 0 1 477991
-0.002266 -0.001427 0.120995 0.196472 1.054302 -0.735449 -0.046187 1 0 0 0 0 0 1 478990
-0.002266 -0.001427 0.120995 0.196582 1.055057 -0.735927 -0.046218 1 0 0 0 0 0 1 479963
-0.002266 -0.001427 0.120995 0.196717 1.055796 -0.736438 -0.046250 1 0 0 0 0 0 1 480991
-0.002266 -0.001427 0.120995 0.196843 1.056504 -0.736930 -0.046280 1 0 0 0 0 0 1 481968
-0.002266 -0.001427 0.120995 0.196979 1.057234 -0.737439 -0.046312 1 0 0 0 0 0 1 482990
-0.002266 -0.001427 0.120995 0.197112 1.057950 -0.737939 -0.046344 1 0 0 0 0 0 1 483994
-0.002266 -0.001427 0.120995 0.197241 1.058641 -0.738422 -0.046374 1 0 0 0 0 0 1 484963
-0.002266 -0.001427 0.120995 0.197372 1.059377 -0.738914 -0.046406 1 0 0 0 0 0 1 485979
-0.002266 -0.001427 0.120995 0.197507 1.060069 -0.739415 -0.046437 1 0 0 0 0 0 1 486963
-0.002266 -0.001427 0.120995 0.197644 1.060802 -0.739928 -0.046469 1 0 0 0 0 0 1 487992
-0.002266 -0.001427 0.120995 0.197760 1.061494 -0.740403 -0.046499 1 0 0 0 0 0 1 488959
-0.002266 -0.001427 0.120995 0.197909 1.062197 -0.740888 -0.046529 1 0 0 0 0 0 1 489935
-0.002247 -0.001431 0.120985 -0.063087 1.123330 -0.604729 -0.046563 1 0 0 0 0 0 1 490993
-0.002237 -0.001433 0.120982 0.029907 1.103592 -0.673764 -0.046593 1 0 0 0 0 0 1 491962
-0.002233 -0.001435 0.120981 0.098095 1.088562 -0.709854 -0.046624 1 0 0 0 0 0 1 492950
-0.002230 -0.001435 0.120980 0.134368 1.082019 -0.724873 -0.046713 1 0 0 0 0 0 1 495808
-0.002229 -0.001435 0.120980 0.152606 1.078444 -0.730323 -0.046750 1 0 0 0 0 0 1 496989
-0.002229 -0.001436 0.120980 0.161736 1.076922 -0.732534 -0.046781 1 0 0 0 0 0 1 497990
-0.002228 -0.001436 0.120980 0.166353 1.076487 -0.733603 -0.046812 1 0 0 0 0 0 1 498963
-0.002234 -0.001417 0.120970 0.242883 0.821701 -0.593721 -0.046842 1 0 0 0 0 0 1 499948
-0.002236 -0.001408 0.120966 0.219214 0.912461 -0.664782 -0.046875 1 0 0 0 0 0 1 500990
-0.002238 -0.001403 0.120965 0.200567 0.979420 -0.701884 -0.046906 1 0 0 0 0 0 1 501970
-0.002238 -0.001401 0.120964 0.190382 1.015195 -0.716358 -0.046937 1 0 0 0 0 0 1 502962
-0.002239 -0.001400 0.120964 0.185175 1.033597 -0.721865 -0.046969 1 0 0 0 0 0 1 503991
-0.002239 -0.001399 0.120964 0.182570 1.043094 -0.724102 -0.046999 1 0 0 0 0 0 1 504960
-0.002239 -0.001399 0.120964 0.182755 1.056602 -0.730985 -0.047405 1 0 0 0 0 0 1 517960
-0.002239 -0.001399 0.120964 0.182209 1.059562 -0.731719 -0.047439 1 0 0 0 0 0 1 519043
-0.002239 -0.001399 0.120964 0.181984 1.061442 -0.732338 -0.047474 1 0 0 0 0 0 1 520157
-0.002239 -0.001399 0.120964 0.181897 1.062514 -0.732729 -0.047498 1 0 0 0 0 0 1 520921
-0.002239 -0.001399 0.120964 0.181949 1.063565 -0.733268 -0.047532 1 0 0 0 0 0 1 522013
-0.002226 -0.001385 0.120944 -0.005085 0.869849 -0.456006 -0.047564 1 0 0 0 0 0 1 523026
-0.002219 -0.001378 0.120937 0.062808 0.940276 -0.595531 -0.047592 1 0 0 0 0 0 1 523948
-0.002216 -0.001374 0.120934 0.111566 0.991591 -0.668223 -0.047623 1 0 0 0 0 0 1 524922
-0.002214 -0.001373 0.120934 0.136994 1.018843 -0.696292 -0.047655 1 0 0 0 0 0 1 525950
-0.002213 -0.001372 0.120933 0.149703 1.032817 -0.706636 -0.047686 1 0 0 0 0 0 1 526944
-0.002213 -0.001371 0.120933 0.156037 1.040116 -0.710571 -0.047717 1 0 0 0 0 0 1 527936
-0.002213 -0.001371 0.120933 0.159244 1.044093 -0.712267 -0.047749 1 0 0 0 0 0 1 528954
-0.002213 -0.001371 0.120933 0.160884 1.046411 -0.713145 -0.047780 1 0 0 0 0 0 1 529956
-0.002212 -0.001371 0.120933 0.161761 1.047904 -0.713769 -0.047811 1 0 0 0 0 0 1 530949
-0.002212 -0.001371 0.120933 0.162233 1.049005 -0.714287 -0.047842 1 0 0 0 0 0 1 531949
-0.002212 -0.001371 0.120933 0.162535 1.049869 -0.714750 -0.047873 1 0 0 0 0 0 1 532920
-0.002212 -0.001371 0.120933 0.162738 1.050688 -0.715248 -0.047905 1 0 0 0 0 0 1 533952
-0.002212 -0.001371 0.120933 0.162895 1.051413 -0.715714 -0.047936 1 0 0 0 0 0 1 534951
-0.002212 -0.001371 0.120933 0.163029 1.052125 -0.716178 -0.047967 1 0 0 0 0 0 1 535949
-0.002212 -0.001371 0.120933 0.163134 1.052825 -0.716652 -0.047999 1 0 0 0 0 0 1 536950
-0.002212 -0.001371 0.120933 0.163248 1.053522 -0.717113 -0.048030 1 0 0 0 0 0 1 537953
-0.002212 -0.001371 0.120933 0.163366 1.054205 -0.717585 -0.048061 1 0 0 0 0 0 1 538952
-0.002212 -0.001371 0.120933 0.163461 1.054892 -0.718046 -0.048092 1 0 0 0 0 0 1 539951
-0.002212 -0.001371 0.120933 0.163578 1.055575 -0.718518 -0.048124 1 0 0 0 0 0 1 540951
-0.002212 -0.001371 0.120933 0.163673 1.056258 -0.718976 -0.048155 1 0 0 0 0 0 1 541945
-0.002212 -0.001371 0.120933 0.163798 1.056950 -0.719441 -0.048186 1 0 0 0 0 0 1 542945
-0.002212 -0.001371 0.120933 0.163884 1.057613 -0.719897 -0.048216 1 0 0 0 0 0 1 543920
-0.002212 -0.001371 0.120933 0.164003 1.058316 -0.720384 -0.048249 1 0 0 0 0 0 1 544950
-0.002212 -0.001371 0.120933 0.164106 1.059012 -0.720837 -0.048280 1 0 0 0 0 0 1 545949
-0.002212 -0.001371 0.120933 0.164216 1.059686 -0.721315 -0.048311 1 0 0 0 0 0 1 546948
-0.002212 -0.001371 0.120933 0.164323 1.060371 -0.721783 -0.048342 1 0 0 0 0 0 1 547948
-0.002212 -0.001371 0.120933 0.164425 1.061068 -0.722237 -0.048374 1 0 0 0 0 0 1 548949
-0.002218 -0.001352 0.120923 0.238792 0.806611 -0.581675 -0.048405 1 0 0 0 0 0 1 549950
-0.002221 -0.001343 0.120919 0.214071 0.897246 -0.652631 -0.048436 1 0 0 0 0 0 1 550949
-0.002222 -0.001339 0.120918 0.194899 0.964141 -0.689712 -0.048467 1 0 0 0 0 0 1 551948
-0.002223 -0.001336 0.120918 0.184456 0.999878 -0.704181 -0.048499 1 0 0 0 0 0 1 552948
-0.002223 -0.001335 0.120918 0.179112 1.018230 -0.709645 -0.048530 1 0 0 0 0 0 1 553949
-0.002223 -0.001335 0.120917 0.176455 1.027711 -0.711859 -0.048560 1 0 0 0 0 0 1 554920
-0.002223 -0.001334 0.120917 0.175157 1.032802 -0.712936 -0.048592 1 0 0 0 0 0 1 555947
-0.002223 -0.001334 0.120917 0.174566 1.035654 -0.713601 -0.048623 1 0 0 0 0 0 1 556918
-0.002223 -0.001334 0.120917 0.174321 1.037410 -0.714138 -0.048654 1 0 0 0 0 0 1 557920
-0.002223 -0.001334 0.120917 0.174263 1.038652 -0.714631 -0.048686 1 0 0 0 0 0 1 558948
-0.002223 -0.001334 0.120917 0.174279 1.039583 -0.715092 -0.048717 1 0 0 0 0 0 1 559937
-0.002223 -0.001334 0.120917 0.174347 1.040400 -0.715567 -0.048749 1 0 0 0 0 0 1 560945
-0.002223 -0.001334 0.120917 0.174442 1.041129 -0.716037 -0.048780 1 0 0 0 0 0 1 561954
-0.002223 -0.001334 0.120917 0.174541 1.041829 -0.716473 -0.048811 1 0 0 0 0 0 1 562947
-0.002223 -0.001334 0.120917 0.174646 1.042524 -0.716944 -0.048842 1 0 0 0 0 0 1 563950
-0.002223 -0.001334 0.120917 0.174757 1.043192 -0.717404 -0.048874 1 0 0 0 0 0 1 564949
-0.002223 -0.001334 0.120917 0.174869 1.043860 -0.717863 -0.048905 1 0 0 0 0 0 1 565950
-0.002223 -0.001334 0.120917 0.174968 1.044528 -0.718315 -0.048936 1 0 0 0 0 0 1 566949
-0.002223 -0.001334 0.120917 0.175087 1.045205 -0.718786 -0.048967 1 0 0 0 0 0 1 567949
-0.002223 -0.001334 0.120917 0.175199 1.045874 -0.719227 -0.048999 1 0 0 0 0 0 1 568951
-0.002223 -0.001334 0.120917 0.175308 1.046520 -0.719689 -0.049029 1 0 0 0 0 0 1 569920
-0.002223 -0.001334 0.120917 0.175427 1.047194 -0.720156 -0.049061 1 0 0 0 0 0 1 570947
-0.002223 -0.001334 0.120917 0.175526 1.047855 -0.720603 -0.049092 1 0 0 0 0 0 1 571936
-0.002223 -0.001334 0.120917 0.175653 1.048544 -0.721070 -0.049123 1 0 0 0 0 0 1 572943
-0.002223 -0.001334 0.120917 0.175750 1.049194 -0.721522 -0.049155 1 0 0 0 0 0 1 573940
-0.002223 -0.001334 0.120917 0.175877 1.049917 -0.722026 -0.049188 1 0 0 0 0 0 1 575013
-0.002229 -0.001316 0.120907 0.250267 0.795334 -0.581153 -0.049219 1 0 0 0 0 0 1 576000
-0.002232 -0.001306 0.120904 0.225615 0.885775 -0.652159 -0.049251 1 0 0 0 0 0 1 577015
-0.002233 -0.001302 0.120902 0.206492 0.952561 -0.689248 -0.049282 1 0 0 0 0 0 1 578025
-0.002234 -0.001299 0.120902 0.196054 0.988241 -0.703698 -0.049313 1 0 0 0 0 0 1 579015
-0.002234 -0.001298 0.120902 0.190723 1.006531 -0.709165 -0.049344 1 0 0 0 0 0 1 579998
-0.002234 -0.001298 0.120902 0.188080 1.016011 -0.711378 -0.049376 1 0 0 0 0 0 1 581015
-0.002234 -0.001297 0.120902 0.186787 1.021064 -0.712437 -0.049407 1 0 0 0 0 0 1 582020
-0.002234 -0.001297 0.120902 0.186188 1.023855 -0.713080 -0.049436 1 0 0 0 0 0 1 582942
-0.002234 -0.001297 0.120902 0.185951 1.025602 -0.713604 -0.049467 1 0 0 0 0 0 1 583932
-0.002234 -0.001297 0.120902 0.185897 1.026815 -0.714083 -0.049498 1 0 0 0 0 0 1 584942
-0.002234 -0.001297 0.120902 0.185932 1.027728 -0.714544 -0.049529 1 0 0 0 0 0 1 585935
-0.002234 -0.001297 0.120902 0.186001 1.028504 -0.714991 -0.049561 1 0 0 0 0 0 1 586941
-0.002234 -0.001297 0.120902 0.186092 1.029223 -0.715436 -0.049592 1 0 0 0 0 0 1 587931
-0.002235 -0.001297 0.120902 0.186202 1.029906 -0.715904 -0.049623 1 0 0 0 0 0 1 588941
-0.002235 -0.001297 0.120902 0.186313 1.030584 -0.716353 -0.049655 1 0 0 0 0 0 1 589948
-0.002235 -0.001297 0.120902 0.186413 1.031246 -0.716801 -0.049686 1 0 0 0 0 0 1 590943
-0.002235 -0.001297 0.120902 0.186541 1.031896 -0.717260 -0.049717 1 0 0 0 0 0 1 591948
-0.002235 -0.001297 0.120902 0.186655 1.032554 -0.717697 -0.049748 1 0 0 0 0 0 1 592944
-0.002235 -0.001297 0.120902 0.186775 1.033188 -0.718157 -0.049780 1 0 0 0 0 0 1 593938
-0.002235 -0.001297 0.120902 0.186898 1.033834 -0.718609 -0.049811 1 0 0 0 0 0 1 594953
-0.002235 -0.001297 0.120902 0.186997 1.034475 -0.719046 -0.049842 1 0 0 0 0 0 1 595922
-0.002240 -0.001279 0.120891 0.261426 0.779843 -0.577958 -0.049874 1 0 0 0 0 0 1 596945
-0.002243 -0.001270 0.120888 0.236823 0.870080 -0.648959 -0.049905 1 0 0 0 0 0 1 597938
-0.002244 -0.001265 0.120887 0.217724 0.936780 -0.686071 -0.049936 1 0 0 0 0 0 1 598939
-0.002245 -0.001263 0.120886 0.207312 0.972386 -0.700521 -0.049967 1 0 0 0 0 0 1 599938
-0.002245 -0.001262 0.120886 0.201991 0.990656 -0.705980 -0.049998 1 0 0 0 0 0 1 600935
-0.002245 -0.001261 0.120886 0.199343 1.000104 -0.708194 -0.050030 1 0 0 0 0 0 1 601938
-0.002245 -0.001261 0.120886 0.198075 1.005135 -0.709245 -0.050061 1 0 0 0 0 0 1 602935
-0.002245 -0.001261 0.120886 0.197489 1.007969 -0.709904 -0.050092 1 0 0 0 0 0 1 603936
-0.002245 -0.001260 0.120886 0.197255 1.009684 -0.710424 -0.050123 1 0 0 0 0 0 1 604935
-0.002246 -0.001260 0.120886 0.197198 1.010865 -0.710900 -0.050155 1 0 0 0 0 0 1 605942
-0.002251 -0.001242 0.120876 0.271517 0.756510 -0.569620 -0.050186 1 0 0 0 0 0 1 606945
-0.002254 -0.001233 0.120872 0.246917 0.846783 -0.640670 -0.050217 1 0 0 0 0 0 1 607943
-0.002255 -0.001228 0.120871 0.227818 0.913453 -0.677798 -0.050248 1 0 0 0 0 0 1 608941
-0.002256 -0.001226 0.120870 0.217417 0.949059 -0.692248 -0.050280 1 0 0 0 0 0 1 609939
-0.002256 -0.001225 0.120870 0.212091 0.967316 -0.697709 -0.050311 1 0 0 0 0 0 1 610938
-0.002256 -0.001224 0.120870 0.209442 0.976739 -0.699897 -0.050341 1 0 0 0 0 0 1 611919
-0.002256 -0.001224 0.120870 0.208175 0.981753 -0.700957 -0.050373 1 0 0 0 0 0 1 612937
-0.002256 -0.001224 0.120870 0.207606 0.984563 -0.701617 -0.050405 1 0 0 0 0 0 1 613938
-0.002257 -0.001224 0.120870 0.207373 0.986258 -0.702109 -0.050435 1 0 0 0 0 0 1 614919
-0.002257 -0.001224 0.120870 0.207330 0.987436 -0.702573 -0.050467 1 0 0 0 0 0 1 615935
-0.002257 -0.001224 0.120870 0.207374 0.988326 -0.703028 -0.050498 1 0 0 0 0 0 1 616935
-0.002262 -0.001205 0.120860 0.281706 0.733856 -0.561552 -0.050530 1 0 0 0 0 0 1 617954
-0.002265 -0.001196 0.120856 0.257180 0.823891 -0.632627 -0.050560 1 0 0 0 0 0 1 618918
-0.002266 -0.001191 0.120855 0.238115 0.890475 -0.669780 -0.050592 1 0 0 0 0 0 1 619936
-0.002267 -0.001189 0.120855 0.227725 0.926017 -0.684241 -0.050623 1 0 0 0 0 0 1 620939
-0.002267 -0.001188 0.120854 0.222419 0.944238 -0.689689 -0.050655 1 0 0 0 0 0 1 621938
-0.002267 -0.001187 0.120854 0.219803 0.953658 -0.691899 -0.050687 1 0 0 0 0 0 1 622982
-0.002267 -0.001187 0.120854 0.218519 0.958617 -0.692920 -0.050717 1 0 0 0 0 0 1 623921
-0.002268 -0.001187 0.120854 0.217948 0.961408 -0.693566 -0.050748 1 0 0 0 0 0 1 624936
-0.002268 -0.001187 0.120854 0.217727 0.963095 -0.694064 -0.050779 1 0 0 0 0 0 1 625921
-0.002268 -0.001187 0.120854 0.217691 0.964254 -0.694521 -0.050811 1 0 0 0 0 0 1 626936
-0.002268 -0.001187 0.120854 0.217744 0.965115 -0.694962 -0.050842 1 0 0 0 0 0 1 627937
-0.002268 -0.001187 0.120854 0.217823 0.965833 -0.695382 -0.050873 1 0 0 0 0 0 1 628918
-0.002268 -0.001187 0.120854 0.217934 0.966516 -0.695817 -0.050905 1 0 0 0 0 0 1 629938
-0.002268 -0.001187 0.120854 0.218049 0.967124 -0.696241 -0.050936 1 0 0 0 0 0 1 630930
-0.002268 -0.001187 0.120854 0.218186 0.967738 -0.696667 -0.050967 1 0 0 0 0 0 1 631929
-0.002268 -0.001187 0.120854 0.218318 0.968348 -0.697104 -0.050998 1 0 0 0 0 0 1 632935
-0.002273 -0.001168 0.120844 0.292703 0.713699 -0.555397 -0.051030 1 0 0 0 0 0 1 633939
-0.002276 -0.001159 0.120840 0.268251 0.803539 -0.626524 -0.051061 1 0 0 0 0 0 1 634935
-0.002277 -0.001155 0.120839 0.249229 0.869973 -0.663684 -0.051092 1 0 0 0 0 0 1 635936
-0.002278 -0.001152 0.120839 0.238870 0.905539 -0.678191 -0.051127 1 0 0 0 0 0 1 637062
-0.002278 -0.001151 0.120839 0.233573 0.923643 -0.683587 -0.051155 1 0 0 0 0 0 1 637940
-0.002278 -0.001151 0.120839 0.230949 0.933011 -0.685767 -0.051186 1 0 0 0 0 0 1 638936
-0.002278 -0.001150 0.120839 0.229699 0.938045 -0.686854 -0.051221 1 0 0 0 0 0 1 640062
-0.002279 -0.001150 0.120839 0.229120 0.940753 -0.687432 -0.051248 1 0 0 0 0 0 1 640936
-0.002279 -0.001150 0.120839 0.228903 0.942413 -0.687930 -0.051280 1 0 0 0 0 0 1 641937
-0.002279 -0.001150 0.120839 0.228862 0.943531 -0.688379 -0.051311 1 0 0 0 0 0 1 642934
-0.002279 -0.001150 0.120839 0.228922 0.944388 -0.688809 -0.051342 1 0 0 0 0 0 1 643926
-0.002279 -0.001150 0.120839 0.229011 0.945105 -0.689233 -0.051373 1 0 0 0 0 0 1 644934
-0.002279 -0.001150 0.120839 0.229129 0.945747 -0.689646 -0.051404 1 0 0 0 0 0 1 645936
-0.002279 -0.001150 0.120839 0.229247 0.946352 -0.690070 -0.051436 1 0 0 0 0 0 1 646934
-0.002279 -0.001150 0.120839 0.229391 0.946932 -0.690479 -0.051467 1 0 0 0 0 0 1 647925
-0.002279 -0.001150 0.120839 0.229530 0.947524 -0.690908 -0.051498 1 0 0 0 0 0 1 648934
-0.002279 -0.001150 0.120839 0.229668 0.948096 -0.691326 -0.051529 1 0 0 0 0 0 1 649928
-0.002279 -0.001150 0.120839 0.229805 0.948685 -0.691754 -0.051561 1 0 0 0 0 0 1 650933
-0.002279 -0.001150 0.120839 0.229942 0.949256 -0.692150 -0.051592 1 0 0 0 0 0 1 651924
-0.002279 -0.001150 0.120839 0.230083 0.949837 -0.692591 -0.051623 1 0 0 0 0 0 1 652934
-0.002279 -0.001150 0.120839 0.230222 0.950409 -0.693011 -0.051654 1 0 0 0 0 0 1 653929
-0.002279 -0.001150 0.120839 0.230362 0.950990 -0.693415 -0.051686 1 0 0 0 0 0 1 654940
-0.002279 -0.001150 0.120839 0.230502 0.951564 -0.693851 -0.051717 1 0 0 0 0 0 1 655938
-0.002279 -0.001150 0.120839 0.230632 0.952130 -0.694259 -0.051748 1 0 0 0 0 0 1 656938
-0.002279 -0.001150 0.120839 0.230782 0.952725 -0.694699 -0.051780 1 0 0 0 0 0 1 657958
-0.002279 -0.001150 0.120839 0.230918 0.953286 -0.695089 -0.051811 1 0 0 0 0 0 1 658933
-0.002279 -0.001150 0.120839 0.231060 0.953870 -0.695532 -0.051842 1 0 0 0 0 0 1 659948
-0.002279 -0.001150 0.120839 0.231206 0.954497 -0.695985 -0.051877 1 0 0 0 0 0 1 661054
-0.002279 -0.001150 0.120839 0.231336 0.955013 -0.696367 -0.051905 1 0 0 0 0 0 1 661938
-0.002279 -0.001150 0.120839 0.231495 0.955667 -0.696825 -0.051940 1 0 0 0 0 0 1 663074
-0.002279 -0.001150 0.120839 0.231635 0.956243 -0.697263 -0.051971 1 0 0 0 0 0 1 664076
-0.002279 -0.001150 0.120839 0.231757 0.956747 -0.697632 -0.051999 1 0 0 0 0 0 1 664952
-0.002279 -0.001150 0.120839 0.231913 0.957393 -0.698083 -0.052034 1 0 0 0 0 0 1 666075
-0.002279 -0.001150 0.120839 0.232052 0.957965 -0.698518 -0.052065 1 0 0 0 0 0 1 667070
-0.002279 -0.001150 0.120839 0.232183 0.958530 -0.698926 -0.052096 1 0 0 0 0 0 1 668069
-0.002279 -0.001150 0.120839 0.232338 0.959123 -0.699351 -0.052127 1 0 0 0 0 0 1 669071
-0.002279 -0.001150 0.120839 0.232458 0.959666 -0.699752 -0.052158 1 0 0 0 0 0 1 670042
-0.002260 -0.001154 0.120829 -0.030061 1.021216 -0.562829 -0.052190 1 0 0 0 0 0 1 671071
-0.002250 -0.001157 0.120825 0.062059 1.001356 -0.631406 -0.052221 1 0 0 0 0 0 1 672069
-0.002245 -0.001158 0.120824 0.129779 0.986248 -0.667270 -0.052252 1 0 0 0 0 0 1 673070
-0.002243 -0.001158 0.120823 0.165622 0.978308 -0.681226 -0.052284 1 0 0 0 0 0 1 674075
-0.002242 -0.001159 0.120823 0.183702 0.974511 -0.686472 -0.052315 1 0 0 0 0 0 1 675073
-0.002241 -0.001159 0.120823 0.192792 0.972884 -0.688593 -0.052346 1 0 0 0 0 0 1 676069
-0.002241 -0.001159 0.120823 0.197391 0.972341 -0.689592 -0.052377 1 0 0 0 0 0 1 677069
-0.002241 -0.001159 0.120823 0.199732 0.972363 -0.690217 -0.052409 1 0 0 0 0 0 1 678072
-0.002241 -0.001159 0.120823 0.200976 0.972656 -0.690706 -0.052440 1 0 0 0 0 0 1 679068
-0.002241 -0.001159 0.120823 0.201645 0.973092 -0.691134 -0.052471 1 0 0 0 0 0 1 680071
-0.002241 -0.001159 0.120823 0.202048 0.973602 -0.691559 -0.052502 1 0 0 0 0 0 1 681070
-0.002241 -0.001159 0.120823 0.202304 0.974149 -0.691977 -0.052534 1 0 0 0 0 0 1 682072
-0.002241 -0.001159 0.120823 0.202492 0.974711 -0.692380 -0.052565 1 0 0 0 0 0 1 683070
-0.002241 -0.001159 0.120823 0.202652 0.975282 -0.692790 -0.052596 1 0 0 0 0 0 1 684071
-0.002241 -0.001159 0.120823 0.202779 0.975848 -0.693214 -0.052627 1 0 0 0 0 0 1 685069
-0.002241 -0.001159 0.120823 0.202904 0.976362 -0.693577 -0.052655 1 0 0 0 0 0 1 685948
-0.002241 -0.001159 0.120823 0.203039 0.977000 -0.694030 -0.052689 1 0 0 0 0 0 1 687048
-0.002241 -0.001159 0.120823 0.203170 0.977600 -0.694443 -0.052721 1 0 0 0 0 0 1 688069
-0.002241 -0.001159 0.120823 0.203287 0.978162 -0.694856 -0.052752 1 0 0 0 0 0 1 689072
-0.002241 -0.001159 0.120823 0.203451 0.978978 -0.695435 -0.052796 1 0 0 0 0 0 1 690464
-0.002241 -0.001159 0.120823 0.203530 0.979302 -0.695654 -0.052814 1 0 0 0 0 0 1 691026
-0.002241 -0.001159 0.120823 0.203655 0.979958 -0.696130 -0.052849 1 0 0 0 0 0 1 692153
-0.002241 -0.001159 0.120823 0.203776 0.980518 -0.696530 -0.052880 1 0 0 0 0 0 1 693139
-0.002241 -0.001159 0.120823 0.203891 0.981095 -0.696939 -0.052910 1 0 0 0 0 0 1 694118
-0.002241 -0.001159 0.120823 0.204022 0.981670 -0.697336 -0.052941 1 0 0 0 0 0 1 695113
-0.002241 -0.001159 0.120823 0.204131 0.982249 -0.697758 -0.052972 1 0 0 0 0 0 1 696108
-0.002241 -0.001159 0.120823 0.204258 0.982838 -0.698179 -0.053005 1 0 0 0 0 0 1 697144
-0.002241 -0.001159 0.120823 0.204384 0.983436 -0.698589 -0.053036 1 0 0 0 0 0 1 698143
-0.002241 -0.001159 0.120823 0.204496 0.984009 -0.699007 -0.053067 1 0 0 0 0 0 1 699142
-0.002241 -0.001159 0.120823 0.204618 0.984571 -0.699410 -0.053098 1 0 0 0 0 0 1 700133
-0.002241 -0.001159 0.120823 0.204737 0.985170 -0.699834 -0.053130 1 0 0 0 0 0 1 701149
-0.002241 -0.001159 0.120823 0.204853 0.985730 -0.700212 -0.053160 1 0 0 0 0 0 1 702115
-0.002241 -0.001159 0.120823 0.204976 0.986324 -0.700651 -0.053192 1 0 0 0 0 0 1 703139
-0.002241 -0.001159 0.120823 0.205097 0.986877 -0.701047 -0.053222 1 0 0 0 0 0 1 704113
-0.002241 -0.001159 0.120823 0.205226 0.987491 -0.701469 -0.053255 1 0 0 0 0 0 1 705140
-0.002241 -0.001159 0.120823 0.205335 0.988048 -0.701877 -0.053285 1 0 0 0 0 0 1 706113
-0.002241 -0.001159 0.120823 0.205461 0.988628 -0.702291 -0.053317 1 0 0 0 0 0 1 707134
-0.002241 -0.001159 0.120823 0.205584 0.989215 -0.702693 -0.053348 1 0 0 0 0 0 1 708114
-0.002241 -0.001159 0.120823 0.205700 0.989774 -0.703104 -0.053379 1 0 0 0 0 0 1 709111
-0.002241 -0.001159 0.120823 0.205817 0.990365 -0.703524 -0.053410 1 0 0 0 0 0 1 710115
-0.002241 -0.001159 0.120823 0.205943 0.990946 -0.703938 -0.053442 1 0 0 0 0 0 1 711135
-0.002241 -0.001159 0.120823 0.206066 0.991536 -0.704342 -0.053473 1 0 0 0 0 0 1 712120
-0.002241 -0.001159 0.120823 0.206184 0.992105 -0.704760 -0.053504 1 0 0 0 0 0 1 713135
-0.002241 -0.001159 0.120823 0.206299 0.992686 -0.705173 -0.053535 1 0 0 0 0 0 1 714121
-0.002241 -0.001159 0.120823 0.206424 0.993230 -0.705548 -0.053565 1 0 0 0 0 0 1 715063
-0.002241 -0.001159 0.120823 0.206533 0.993807 -0.705967 -0.053596 1 0 0 0 0 0 1 716053
-0.002241 -0.001159 0.120823 0.206653 0.994392 -0.706384 -0.053627 1 0 0 0 0 0 1 717062
-0.002241 -0.001159 0.120823 0.206784 0.994963 -0.706778 -0.053658 1 0 0 0 0 0 1 718052
-0.002241 -0.001159 0.120823 0.206895 0.995551 -0.707207 -0.053690 1 0 0 0 0 0 1 719063
-0.002241 -0.001159 0.120823 0.207017 0.996113 -0.707608 -0.053721 1 0 0 0 0 0 1 720052
-0.002241 -0.001159 0.120823 0.207135 0.996708 -0.708030 -0.053752 1 0 0 0 0 0 1 721061
-0.002241 -0.001159 0.120823 0.207266 0.997280 -0.708425 -0.053783 1 0 0 0 0 0 1 722052
-0.002241 -0.001159 0.120823 0.207377 0.997868 -0.708852 -0.053815 1 0 0 0 0 0 1 723061
-0.002241 -0.001159 0.120823 0.207500 0.998437 -0.709260 -0.053846 1 0 0 0 0 0 1 724063
-0.002241 -0.001159 0.120823 0.207624 0.999030 -0.709666 -0.053877 1 0 0 0 0 0 1 725054
-0.002241 -0.001159 0.120823 0.207739 0.999613 -0.710092 -0.053909 1 0 0 0 0 0 1 726071
-0.002241 -0.001159 0.120823 0.207861 1.000174 -0.710494 -0.053940 1 0 0 0 0 0 1 727061
-0.002241 -0.001159 0.120823 0.207981 1.000776 -0.710920 -0.053971 1 0 0 0 0 0 1 728081
-0.002241 -0.001159 0.120823 0.208111 1.001350 -0.711316 -0.054003 1 0 0 0 0 0 1 729075
-0.002241 -0.001159 0.120823 0.208220 1.001922 -0.711732 -0.054033 1 0 0 0 0 0 1 730057
-0.002241 -0.001159 0.120823 0.208342 1.002487 -0.712137 -0.054064 1 0 0 0 0 0 1 731052
-0.002241 -0.001159 0.120823 0.208466 1.003082 -0.712545 -0.054095 1 0 0 0 0 0 1 732047
-0.002241 -0.001159 0.120823 0.208585 1.003652 -0.712963 -0.054127 1 0 0 0 0 0 1 733061
-0.002241 -0.001159 0.120823 0.208700 1.004237 -0.713378 -0.054158 1 0 0 0 0 0 1 734055
-0.002241 -0.001159 0.120823 0.208833 1.004818 -0.713780 -0.054190 1 0 0 0 0 0 1 735061
-0.002241 -0.001159 0.120823 0.208943 1.005403 -0.714205 -0.054221 1 0 0 0 0 0 1 736065
-0.002241 -0.001159 0.120823 0.209065 1.005966 -0.714608 -0.054252 1 0 0 0 0 0 1 737057
-0.002241 -0.001159 0.120823 0.209182 1.006557 -0.715027 -0.054283 1 0 0 0 0 0 1 738059
-0.002241 -0.001159 0.120823 0.209298 1.007149 -0.715425 -0.054315 1 0 0 0 0 0 1 739058
-0.002241 -0.001159 0.120823 0.209425 1.007706 -0.715842 -0.054346 1 0 0 0 0 0 1 740057
-0.002241 -0.001159 0.120823 0.209543 1.008295 -0.716260 -0.054377 1 0 0 0 0 0 1 741057
-0.002241 -0.001159 0.120823 0.209675 1.008873 -0.716660 -0.054408 1 0 0 0 0 0 1 742058
-0.002241 -0.001159 0.120823 0.209786 1.009459 -0.717086 -0.054440 1 0 0 0 0 0 1 743065
-0.002241 -0.001159 0.120823 0.209908 1.010025 -0.717491 -0.054471 1 0 0 0 0 0 1 744061
-0.002241 -0.001159 0.120823 0.210025 1.010614 -0.717908 -0.054502 1 0 0 0 0 0 1 745060
-0.002241 -0.001159 0.120823 0.210156 1.011191 -0.718307 -0.054533 1 0 0 0 0 0 1 746059
-0.002241 -0.001159 0.120823 0.210266 1.011771 -0.718729 -0.054564 1 0 0 0 0 0 1 747055
-0.002241 -0.001159 0.120823 0.210386 1.012353 -0.719143 -0.054596 1 0 0 0 0 0 1 748058
-0.002241 -0.001159 0.120823 0.210517 1.012928 -0.719540 -0.054627 1 0 0 0 0 0 1 749055
-0.002241 -0.001159 0.120823 0.210628 1.013512 -0.719965 -0.054658 1 0 0 0 0 0 1 750058
-0.002241 -0.001159 0.120823 0.210750 1.014078 -0.720370 -0.054689 1 0 0 0 0 0 1 751056
-0.002241 -0.001159 0.120823 0.210868 1.014669 -0.720789 -0.054721 1 0 0 0 0 0 1 752057
-0.002241 -0.001159 0.120823 0.210999 1.015246 -0.721187 -0.054752 1 0 0 0 0 0 1 753056
-0.002241 -0.001159 0.120823 0.211110 1.015829 -0.721611 -0.054783 1 0 0 0 0 0 1 754058
-0.002241 -0.001159 0.120823 0.211232 1.016395 -0.722017 -0.054814 1 0 0 0 0 0 1 755055
-0.002241 -0.001159 0.120823 0.211358 1.016995 -0.722428 -0.054846 1 0 0 0 0 0 1 756057
-0.002241 -0.001159 0.120823 0.211470 1.017568 -0.722847 -0.054877 1 0 0 0 0 0 1 757057
-0.002241 -0.001159 0.120823 0.211594 1.018137 -0.723254 -0.054908 1 0 0 0 0 0 1 758060
-0.002241 -0.001159 0.120823 0.211719 1.018733 -0.723663 -0.054939 1 0 0 0 0 0 1 759056
-0.002241 -0.001159 0.120823 0.211835 1.019295 -0.724075 -0.054971 1 0 0 0 0 0 1 760057
-0.002241 -0.001159 0.120823 0.211952 1.019883 -0.724492 -0.055002 1 0 0 0 0 0 1 761055
-0.002241 -0.001159 0.120823 0.212075 1.020454 -0.724900 -0.055033 1 0 0 0 0 0 1 762059
-0.002241 -0.001159 0.120823 0.212201 1.021051 -0.725309 -0.055064 1 0 0 0 0 0 1 763056
-0.002241 -0.001159 0.120823 0.212317 1.021613 -0.725722 -0.055096 1 0 0 0 0 0 1 764058
-0.002241 -0.001159 0.120823 0.212433 1.022200 -0.726139 -0.055127 1 0 0 0 0 0 1 765055
-0.002241 -0.001159 0.120823 0.212565 1.022780 -0.726539 -0.055158 1 0 0 0 0 0 1 766058
-0.002241 -0.001159 0.120823 0.212675 1.023358 -0.726960 -0.055189 1 0 0 0 0 0 1 767051
-0.002241 -0.001159 0.120823 0.212795 1.023942 -0.727376 -0.055221 1 0 0 0 0 0 1 768058
-0.002241 -0.001159 0.120823 0.212927 1.024520 -0.727775 -0.055252 1 0 0 0 0 0 1 769060
-0.002241 -0.001159 0.120823 0.213037 1.025102 -0.728199 -0.055283 1 0 0 0 0 0 1 770061
-0.002241 -0.001159 0.120823 0.213160 1.025669 -0.728604 -0.055315 1 0 0 0 0 0 1 771058
-0.002241 -0.001159 0.120823 0.213276 1.026257 -0.729020 -0.055346 1 0 0 0 0 0 1 772055
-0.002241 -0.001159 0.120823 0.213396 1.026838 -0.729413 -0.055377 1 0 0 0 0 0 1 773056
-0.002241 -0.001159 0.120823 0.213517 1.027420 -0.729844 -0.055408 1 0 0 0 0 0 1 774060
-0.002241 -0.001159 0.120823 0.213640 1.027985 -0.730249 -0.055439 1 0 0 0 0 0 1 775056
-0.002241 -0.001159 0.120823 0.213766 1.028584 -0.730660 -0.055471 1 0 0 0 0 0 1 776057
-0.002241 -0.001159 0.120823 0.213878 1.029156 -0.731078 -0.055502 1 0 0 0 0 0 1 777055
-0.002241 -0.001159 0.120823 0.214002 1.029725 -0.731485 -0.055533 1 0 0 0 0 0 1 778058
-0.002241 -0.001159 0.120823 0.214118 1.030308 -0.731898 -0.055564 1 0 0 0 0 0 1 779047
-0.002241 -0.001159 0.120823 0.214250 1.030890 -0.732300 -0.055596 1 0 0 0 0 0 1 780054
-0.002246 -0.001140 0.120813 0.288990 0.774991 -0.589754 -0.055627 1 0 0 0 0 0 1 781045
-0.002249 -0.001131 0.120809 0.264729 0.864135 -0.660674 -0.055661 1 0 0 0 0 0 1 782134
-0.002250 -0.001127 0.120808 0.245810 0.930173 -0.697746 -0.055691 1 0 0 0 0 0 1 783120
-0.002251 -0.001124 0.120808 0.235495 0.965462 -0.712169 -0.055723 1 0 0 0 0 0 1 784134
-0.002251 -0.001123 0.120808 0.230216 0.983535 -0.717569 -0.055754 1 0 0 0 0 0 1 785119
-0.002252 -0.001123 0.120807 0.227582 0.992858 -0.719751 -0.055786 1 0 0 0 0 0 1 786134
-0.002252 -0.001122 0.120807 0.226317 0.997743 -0.720737 -0.055814 1 0 0 0 0 0 1 787051
-0.002252 -0.001122 0.120807 0.225744 1.000484 -0.721357 -0.055846 1 0 0 0 0 0 1 788060
-0.002252 -0.001122 0.120807 0.225515 1.002147 -0.721822 -0.055877 1 0 0 0 0 0 1 789050
-0.002252 -0.001122 0.120807 0.225466 1.003245 -0.722269 -0.055908 1 0 0 0 0 0 1 790053
-0.002252 -0.001122 0.120807 0.225508 1.004085 -0.722679 -0.055940 1 0 0 0 0 0 1 791060
-0.002252 -0.001122 0.120807 0.225580 1.004776 -0.723078 -0.055971 1 0 0 0 0 0 1 792050
-0.002252 -0.001122 0.120807 0.225697 1.005406 -0.723485 -0.056002 1 0 0 0 0 0 1 793060
-0.002252 -0.001122 0.120807 0.225806 1.006002 -0.723900 -0.056034 1 0 0 0 0 0 1 794071
-0.002252 -0.001122 0.120807 0.225923 1.006587 -0.724297 -0.056065 1 0 0 0 0 0 1 795070
-0.002252 -0.001122 0.120807 0.226044 1.007160 -0.724705 -0.056096 1 0 0 0 0 0 1 796066
-0.002252 -0.001122 0.120807 0.226170 1.007726 -0.725112 -0.056127 1 0 0 0 0 0 1 797073
-0.002252 -0.001122 0.120807 0.226301 1.008283 -0.725500 -0.056158 1 0 0 0 0 0 1 798050
-0.002252 -0.001122 0.120807 0.226420 1.008837 -0.725910 -0.056189 1 0 0 0 0 0 1 799051
-0.002252 -0.001122 0.120807 0.226546 1.009401 -0.726317 -0.056221 1 0 0 0 0 0 1 800058
-0.002252 -0.001122 0.120807 0.226672 1.009963 -0.726722 -0.056252 1 0 0 0 0 0 1 801059
-0.002252 -0.001122 0.120807 0.226804 1.010526 -0.727113 -0.056283 1 0 0 0 0 0 1 802047
-0.002252 -0.001122 0.120807 0.226925 1.011088 -0.727529 -0.056315 1 0 0 0 0 0 1 803062
-0.002252 -0.001122 0.120807 0.227050 1.011645 -0.727932 -0.056346 1 0 0 0 0 0 1 804057
-0.002252 -0.001122 0.120807 0.227183 1.012212 -0.728327 -0.056377 1 0 0 0 0 0 1 805053
-0.002252 -0.001122 0.120807 0.227302 1.012768 -0.728738 -0.056408 1 0 0 0 0 0 1 806056
-0.002252 -0.001122 0.120807 0.227428 1.013328 -0.729143 -0.056440 1 0 0 0 0 0 1 807057
-0.002252 -0.001122 0.120807 0.227561 1.013896 -0.729539 -0.056471 1 0 0 0 0 0 1 808054
-0.002252 -0.001122 0.120807 0.227680 1.014451 -0.729950 -0.056502 1 0 0 0 0 0 1 809057
-0.002252 -0.001122 0.120807 0.227805 1.015012 -0.730354 -0.056533 1 0 0 0 0 0 1 810057
-0.002252 -0.001122 0.120807 0.227931 1.015571 -0.730757 -0.056564 1 0 0 0 0 0 1 811055
-0.002252 -0.001122 0.120807 0.228065 1.016142 -0.731154 -0.056596 1 0 0 0 0 0 1 812056
-0.002252 -0.001122 0.120807 0.228184 1.016696 -0.731565 -0.056627 1 0 0 0 0 0 1 813057
-0.002252 -0.001122 0.120807 0.228309 1.017256 -0.731970 -0.056658 1 0 0 0 0 0 1 814058
-0.002252 -0.001122 0.120807 0.228443 1.017826 -0.732366 -0.056690 1 0 0 0 0 0 1 815058
-0.002252 -0.001122 0.120807 0.228561 1.018377 -0.732774 -0.056721 1 0 0 0 0 0 1 816053
-0.002252 -0.001122 0.120807 0.228687 1.018939 -0.733180 -0.056752 1 0 0 0 0 0 1 817056
-0.002252 -0.001122 0.120807 0.228824 1.019496 -0.733570 -0.056783 1 0 0 0 0 0 1 818056
-0.002252 -0.001122 0.120807 0.228940 1.020060 -0.733986 -0.056814 1 0 0 0 0 0 1 819056
-0.002252 -0.001122 0.120807 0.229065 1.020619 -0.734389 -0.056846 1 0 0 0 0 0 1 820053
-0.002233 -0.001127 0.120798 -0.034780 1.082459 -0.596607 -0.056877 1 0 0 0 0 0 1 821056
-0.002223 -0.001129 0.120794 0.056564 1.062740 -0.664963 -0.056908 1 0 0 0 0 0 1 822056
-0.002219 -0.001130 0.120793 0.123896 1.047710 -0.700736 -0.056939 1 0 0 0 0 0 1 823055
-0.002216 -0.001131 0.120792 0.159532 1.039812 -0.714640 -0.056971 1 0 0 0 0 0 1 824057
-0.002215 -0.001131 0.120792 0.177516 1.036024 -0.719869 -0.057002 1 0 0 0 0 0 1 825055
-0.002215 -0.001131 0.120792 0.186552 1.034387 -0.721970 -0.057033 1 0 0 0 0 0 1 826057
-0.002214 -0.001131 0.120792 0.191091 1.033839 -0.722959 -0.057064 1 0 0 0 0 0 1 827053
-0.002214 -0.001131 0.120792 0.193427 1.033844 -0.723562 -0.057096 1 0 0 0 0 0 1 828056
-0.002214 -0.001131 0.120792 0.194642 1.034118 -0.724023 -0.057126 1 0 0 0 0 0 1 829037
-0.002214 -0.001131 0.120792 0.195303 1.034559 -0.724453 -0.057158 1 0 0 0 0 0 1 830055
-0.002214 -0.001131 0.120792 0.195683 1.035048 -0.724852 -0.057189 1 0 0 0 0 0 1 831055
-0.002214 -0.001131 0.120792 0.195925 1.035578 -0.725251 -0.057221 1 0 0 0 0 0 1 832053
-0.002214 -0.001131 0.120792 0.196106 1.036127 -0.725646 -0.057251 1 0 0 0 0 0 1 833037
-0.002214 -0.001131 0.120792 0.196247 1.036686 -0.726056 -0.057283 1 0 0 0 0 0 1 834056
-0.002214 -0.001131 0.120792 0.196367 1.037244 -0.726437 -0.057314 1 0 0 0 0 0 1 835050
-0.002214 -0.001131 0.120792 0.196487 1.037811 -0.726841 -0.057346 1 0 0 0 0 0 1 836058
-0.002214 -0.001131 0.120792 0.196594 1.038370 -0.727233 -0.057377 1 0 0 0 0 0 1 837047
-0.002214 -0.001131 0.120792 0.196701 1.038941 -0.727633 -0.057408 1 0 0 0 0 0 1 838057
-0.002214 -0.001131 0.120792 0.196827 1.039501 -0.728021 -0.057439 1 0 0 0 0 0 1 839037
-0.002214 -0.001131 0.120792 0.196916 1.040061 -0.728418 -0.057470 1 0 0 0 0 0 1 840037
-0.002214 -0.001131 0.120792 0.197022 1.040635 -0.728820 -0.057502 1 0 0 0 0 0 1 841052
-0.002214 -0.001131 0.120792 0.197150 1.041209 -0.729217 -0.057533 1 0 0 0 0 0 1 842057
-0.002214 -0.001131 0.120792 0.197239 1.041768 -0.729612 -0.057564 1 0 0 0 0 0 1 843054
-0.002214 -0.001131 0.120792 0.197356 1.042331 -0.730016 -0.057596 1 0 0 0 0 0 1 844056
-0.002220 -0.001113 0.120782 0.272245 0.785959 -0.587024 -0.057626 1 0 0 0 0 0 1 845036
-0.002222 -0.001103 0.120778 0.248045 0.874677 -0.657843 -0.057658 1 0 0 0 0 0 1 846041
-0.002224 -0.001099 0.120777 0.229159 0.940537 -0.694874 -0.057689 1 0 0 0 0 0 1 847037
-0.002224 -0.001097 0.120777 0.218845 0.975729 -0.709272 -0.057721 1 0 0 0 0 0 1 848055
-0.002225 -0.001095 0.120776 0.213564 0.993746 -0.714657 -0.057752 1 0 0 0 0 0 1 849044
-0.002206 -0.001099 0.120766 -0.053175 1.064359 -0.578405 -0.057783 1 0 0 0 0 0 1 850052
-0.002197 -0.001101 0.120763 0.036571 1.049015 -0.647364 -0.057814 1 0 0 0 0 0 1 851043
-0.002192 -0.001102 0.120762 0.103102 1.036162 -0.683331 -0.057846 1 0 0 0 0 0 1 852052
-0.002190 -0.001103 0.120761 0.138332 1.029339 -0.697294 -0.057877 1 0 0 0 0 0 1 853049
-0.002189 -0.001103 0.120761 0.156099 1.026099 -0.702529 -0.057908 1 0 0 0 0 0 1 854053
-0.002188 -0.001103 0.120761 0.165010 1.024725 -0.704626 -0.057939 1 0 0 0 0 0 1 855043
-0.002188 -0.001103 0.120761 0.169501 1.024302 -0.705598 -0.057971 1 0 0 0 0 0 1 856053
-0.002188 -0.001103 0.120761 0.171790 1.024360 -0.706190 -0.058002 1 0 0 0 0 0 1 857052
-0.002188 -0.001103 0.120761 0.172979 1.024671 -0.706645 -0.058033 1 0 0 0 0 0 1 858054
-0.002188 -0.001103 0.120761 0.173632 1.025101 -0.707047 -0.058065 1 0 0 0 0 0 1 859057
-0.002187 -0.001103 0.120761 0.173993 1.025605 -0.707446 -0.058096 1 0 0 0 0 0 1 860066
-0.002187 -0.001103 0.120761 0.174225 1.026114 -0.707826 -0.058127 1 0 0 0 0 0 1 861068
-0.002187 -0.001103 0.120761 0.174382 1.026659 -0.708204 -0.058159 1 0 0 0 0 0 1 862066
-0.002187 -0.001103 0.120761 0.174506 1.027190 -0.708588 -0.058190 1 0 0 0 0 0 1 863060
-0.002187 -0.001103 0.120761 0.174622 1.027750 -0.708971 -0.058221 1 0 0 0 0 0 1 864067
-0.002187 -0.001103 0.120761 0.174729 1.028297 -0.709357 -0.058252 1 0 0 0 0 0 1 865063
-0.002187 -0.001103 0.120761 0.174815 1.028836 -0.709723 -0.058283 1 0 0 0 0 0 1 866056
-0.002187 -0.001103 0.120761 0.174917 1.029399 -0.710117 -0.058315 1 0 0 0 0 0 1 867062
-0.002187 -0.001103 0.120761 0.175013 1.029932 -0.710487 -0.058345 1 0 0 0 0 0 1 868048
-0.002187 -0.001103 0.120761 0.175118 1.030504 -0.710869 -0.058377 1 0 0 0 0 0 1 869072
-0.002187 -0.001103 0.120761 0.175201 1.031057 -0.711260 -0.058409 1 0 0 0 0 0 1 870067
-0.002187 -0.001103 0.120761 0.175284 1.031598 -0.711628 -0.058440 1 0 0 0 0 0 1 871064
-0.002187 -0.001103 0.120761 0.175393 1.032167 -0.712014 -0.058471 1 0 0 0 0 0 1 872065
-0.002187 -0.001103 0.120761 0.175484 1.032701 -0.712395 -0.058502 1 0 0 0 0 0 1 873065
-0.002187 -0.001103 0.120761 0.175575 1.033264 -0.712784 -0.058534 1 0 0 0 0 0 1 874068
-0.002187 -0.001103 0.120761 0.175679 1.033810 -0.713149 -0.058565 1 0 0 0 0 0 1 875062
-0.002187 -0.001103 0.120761 0.175754 1.034357 -0.713530 -0.058596 1 0 0 0 0 0 1 876064
-0.002187 -0.001103 0.120761 0.175853 1.034911 -0.713919 -0.058627 1 0 0 0 0 0 1 877055
-0.002187 -0.001103 0.120761 0.175952 1.035458 -0.714299 -0.058659 1 0 0 0 0 0 1 878066
-0.002187 -0.001103 0.120761 0.176052 1.036002 -0.714662 -0.058689 1 0 0 0 0 0 1 879039
-0.002187 -0.001103 0.120761 0.176138 1.036574 -0.715066 -0.058721 1 0 0 0 0 0 1 880068
-0.002187 -0.001103 0.120761 0.176221 1.037115 -0.715434 -0.058752 1 0 0 0 0 0 1 881064
-0.002187 -0.001103 0.120761 0.176331 1.037684 -0.715819 -0.058784 1 0 0 0 0 0 1 882065
-0.002187 -0.001103 0.120761 0.176421 1.038216 -0.716200 -0.058815 1 0 0 0 0 0 1 883064
-0.002187 -0.001103 0.120761 0.176511 1.038778 -0.716588 -0.058846 1 0 0 0 0 0 1 884064
-0.002187 -0.001103 0.120761 0.176617 1.039328 -0.716955 -0.058877 1 0 0 0 0 0 1 885064
-0.002187 -0.001103 0.120761 0.176704 1.039871 -0.717342 -0.058908 1 0 0 0 0 0 1 886065
-0.002187 -0.001103 0.120761 0.176781 1.040435 -0.717722 -0.058940 1 0 0 0 0 0 1 887063
-0.002187 -0.001103 0.120761 0.176888 1.040974 -0.718103 -0.058971 1 0 0 0 0 0 1 888064
-0.002187 -0.001103 0.120761 0.176991 1.041532 -0.718476 -0.059002 1 0 0 0 0 0 1 889063
-0.002187 -0.001103 0.120761 0.177075 1.042089 -0.718871 -0.059034 1 0 0 0 0 0 1 890066
-0.002187 -0.001103 0.120761 0.177170 1.042624 -0.719242 -0.059064 1 0 0 0 0 0 1 891056
-0.002187 -0.001103 0.120761 0.177257 1.043202 -0.719619 -0.059096 1 0 0 0 0 0 1 892064
-0.002187 -0.001103 0.120761 0.177357 1.043732 -0.720004 -0.059127 1 0 0 0 0 0 1 893062
-0.002187 -0.001103 0.120761 0.177449 1.044295 -0.720393 -0.059159 1 0 0 0 0 0 1 894065
-0.002187 -0.001103 0.120761 0.177545 1.044835 -0.720767 -0.059190 1 0 0 0 0 0 1 895063
-0.002187 -0.001103 0.120761 0.177648 1.045394 -0.721140 -0.059221 1 0 0 0 0 0 1 896063
-0.002187 -0.001103 0.120761 0.177731 1.045949 -0.721534 -0.059252 1 0 0 0 0 0 1 897063
-0.002187 -0.001103 0.120761 0.177815 1.046493 -0.721903 -0.059283 1 0 0 0 0 0 1 898064
-0.002187 -0.001103 0.120761 0.177927 1.047048 -0.722281 -0.059315 1 0 0 0 0 0 1 899062
-0.002187 -0.001103 0.120761 0.178012 1.047603 -0.722674 -0.059346 1 0 0 0 0 0 1 900061
-0.002187 -0.001103 0.120761 0.178107 1.048139 -0.723047 -0.059377 1 0 0 0 0 0 1 901053
-0.002187 -0.001103 0.120761 0.178204 1.048739 -0.723460 -0.059410 1 0 0 0 0 0 1 902123
-0.002187 -0.001103 0.120761 0.178298 1.049300 -0.723827 -0.059442 1 0 0 0 0 0 1 903137
-0.002187 -0.001103 0.120761 0.178395 1.049835 -0.724215 -0.059473 1 0 0 0 0 0 1 904128
-0.002187 -0.001103 0.120761 0.178487 1.050403 -0.724607 -0.059505 1 0 0 0 0 0 1 905139
-0.002187 -0.001103 0.120761 0.178592 1.050951 -0.724974 -0.059536 1 0 0 0 0 0 1 906136
-0.002187 -0.001103 0.120761 0.178674 1.051502 -0.725364 -0.059567 1 0 0 0 0 0 1 907128
-0.002187 -0.001103 0.120761 0.178769 1.052031 -0.725732 -0.059597 1 0 0 0 0 0 1 908109
-0.002187 -0.001103 0.120761 0.178859 1.052593 -0.726098 -0.059629 1 0 0 0 0 0 1 909109
-0.002187 -0.001103 0.120761 0.178953 1.053147 -0.726498 -0.059660 1 0 0 0 0 0 1 910111
-0.002187 -0.001103 0.120761 0.179049 1.053685 -0.726872 -0.059691 1 0 0 0 0 0 1 911107
-0.002187 -0.001103 0.120761 0.179140 1.054246 -0.727258 -0.059722 1 0 0 0 0 0 1 912105
-0.002187 -0.001103 0.120761 0.179245 1.054796 -0.727627 -0.059754 1 0 0 0 0 0 1 913106
-0.002187 -0.001103 0.120761 0.179332 1.055341 -0.728014 -0.059785 1 0 0 0 0 0 1 914109
-0.002187 -0.001103 0.120761 0.179412 1.055920 -0.728405 -0.059817 1 0 0 0 0 0 1 915135
-0.002187 -0.001103 0.120761 0.179527 1.056464 -0.728776 -0.059848 1 0 0 0 0 0 1 916128
-0.002187 -0.001103 0.120761 0.179610 1.057009 -0.729163 -0.059879 1 0 0 0 0 0 1 917112
-0.002187 -0.001103 0.120761 0.179708 1.057559 -0.729545 -0.059910 1 0 0 0 0 0 1 918129
-0.002187 -0.001103 0.120761 0.179809 1.058109 -0.729912 -0.059941 1 0 0 0 0 0 1 919114
-0.002187 -0.001103 0.120761 0.179893 1.058673 -0.730311 -0.059973 1 0 0 0 0 0 1 920128
-0.002187 -0.001103 0.120761 0.179976 1.059207 -0.730674 -0.060004 1 0 0 0 0 0 1 921112
-0.002187 -0.001103 0.120761 0.180078 1.059775 -0.731072 -0.060035 1 0 0 0 0 0 1 922128
-0.002187 -0.001103 0.120761 0.180183 1.060317 -0.731435 -0.060066 1 0 0 0 0 0 1 923114
-0.002187 -0.001103 0.120761 0.180270 1.060859 -0.731820 -0.060097 1 0 0 0 0 0 1 924112
-0.002187 -0.001103 0.120761 0.180361 1.061430 -0.732214 -0.060129 1 0 0 0 0 0 1 925129
-0.002193 -0.001085 0.120751 0.255441 0.804418 -0.588712 -0.060160 1 0 0 0 0 0 1 926113
-0.002196 -0.001076 0.120747 0.231331 0.892695 -0.659427 -0.060192 1 0 0 0 0 0 1 927130
-0.002197 -0.001071 0.120746 0.212499 0.958323 -0.696402 -0.060222 1 0 0 0 0 0 1 928112
-0.002198 -0.001069 0.120745 0.202213 0.993401 -0.710768 -0.060254 1 0 0 0 0 0 1 929129
-0.002198 -0.001068 0.120745 0.196943 1.011348 -0.716135 -0.060286 1 0 0 0 0 0 1 930131
-0.002198 -0.001067 0.120745 0.194297 1.020555 -0.718245 -0.060314 1 0 0 0 0 0 1 931056
-0.002198 -0.001067 0.120745 0.193024 1.025431 -0.719230 -0.060345 1 0 0 0 0 0 1 932046
-0.002198 -0.001067 0.120745 0.192428 1.028133 -0.719820 -0.060377 1 0 0 0 0 0 1 933056
-0.002198 -0.001067 0.120745 0.192167 1.029754 -0.720262 -0.060408 1 0 0 0 0 0 1 934046
-0.002198 -0.001067 0.120745 0.192100 1.030831 -0.720654 -0.060439 1 0 0 0 0 0 1 935056
-0.002198 -0.001067 0.120745 0.192115 1.031634 -0.721043 -0.060470 1 0 0 0 0 0 1 936046
-0.002198 -0.001067 0.120745 0.192162 1.032306 -0.721420 -0.060502 1 0 0 0 0 0 1 937054
-0.002198 -0.001067 0.120745 0.192244 1.032893 -0.721799 -0.060533 1 0 0 0 0 0 1 938053
-0.002198 -0.001067 0.120745 0.192332 1.033465 -0.722174 -0.060564 1 0 0 0 0 0 1 939057
-0.002198 -0.001067 0.120745 0.192423 1.034026 -0.722541 -0.060596 1 0 0 0 0 0 1 940061
-0.002198 -0.001067 0.120745 0.192522 1.034563 -0.722915 -0.060627 1 0 0 0 0 0 1 941065
-0.002198 -0.001067 0.120745 0.192627 1.035117 -0.723287 -0.060659 1 0 0 0 0 0 1 942066
-0.002198 -0.001067 0.120745 0.192717 1.035633 -0.723659 -0.060689 1 0 0 0 0 0 1 943046
-0.002198 -0.001067 0.120745 0.192815 1.036167 -0.724033 -0.060720 1 0 0 0 0 0 1 944047
-0.002198 -0.001067 0.120745 0.192903 1.036707 -0.724403 -0.060752 1 0 0 0 0 0 1 945056
-0.002198 -0.001067 0.120745 0.193023 1.037230 -0.724764 -0.060783 1 0 0 0 0 0 1 946047
-0.002198 -0.001067 0.120745 0.193114 1.037771 -0.725153 -0.060814 1 0 0 0 0 0 1 947056
-0.002198 -0.001067 0.120745 0.193214 1.038309 -0.725530 -0.060846 1 0 0 0 0 0 1 948065
-0.002198 -0.001067 0.120745 0.193321 1.038849 -0.725895 -0.060877 1 0 0 0 0 0 1 949062
-0.002198 -0.001067 0.120745 0.193401 1.039379 -0.726268 -0.060908 1 0 0 0 0 0 1 950063
-0.002198 -0.001067 0.120745 0.193509 1.039908 -0.726646 -0.060940 1 0 0 0 0 0 1 951061
-0.002198 -0.001067 0.120745 0.193621 1.040437 -0.727006 -0.060971 1 0 0 0 0 0 1 952061
-0.002198 -0.001067 0.120745 0.193711 1.040973 -0.727390 -0.061002 1 0 0 0 0 0 1 953061
-0.002198 -0.001067 0.120745 0.193809 1.041508 -0.727765 -0.061033 1 0 0 0 0 0 1 954063
-0.002198 -0.001067 0.120745 0.193896 1.042047 -0.728134 -0.061065 1 0 0 0 0 0 1 955069
-0.002198 -0.001067 0.120745 0.194014 1.042586 -0.728505 -0.061096 1 0 0 0 0 0 1 956068
-0.002198 -0.001067 0.120745 0.194107 1.043110 -0.728883 -0.061127 1 0 0 0 0 0 1 957065
-0.002198 -0.001067 0.120745 0.194209 1.043629 -0.729249 -0.061158 1 0 0 0 0 0 1 958063
-0.002198 -0.001067 0.120745 0.194313 1.044181 -0.729621 -0.061190 1 0 0 0 0 0 1 959063
-0.002198 -0.001067 0.120745 0.194405 1.044708 -0.730000 -0.061221 1 0 0 0 0 0 1 960062
-0.002198 -0.001067 0.120745 0.194491 1.045243 -0.730367 -0.061252 1 0 0 0 0 0 1 961062
-0.002198 -0.001067 0.120745 0.194601 1.045774 -0.730745 -0.061283 1 0 0 0 0 0 1 962062
-0.002198 -0.001067 0.120745 0.194713 1.046304 -0.731105 -0.061315 1 0 0 0 0 0 1 963062
-0.002198 -0.001067 0.120745 0.194802 1.046839 -0.731490 -0.061346 1 0 0 0 0 0 1 964062
-0.002198 -0.001067 0.120745 0.194900 1.047373 -0.731864 -0.061377 1 0 0 0 0 0 1 965062
-0.002198 -0.001067 0.120745 0.194995 1.047918 -0.732223 -0.061408 1 0 0 0 0 0 1 966062
-0.002198 -0.001067 0.120745 0.195095 1.048425 -0.732596 -0.061439 1 0 0 0 0 0 1 967031
-0.002198 -0.001067 0.120745 0.195194 1.048957 -0.732970 -0.061470 1 0 0 0 0 0 1 968031
-0.002198 -0.001067 0.120745 0.195308 1.049503 -0.733341 -0.061502 1 0 0 0 0 0 1 969062
-0.002198 -0.001067 0.120745 0.195398 1.050040 -0.733726 -0.061533 1 0 0 0 0 0 1 970063
-0.002198 -0.001067 0.120745 0.195495 1.050566 -0.734095 -0.061564 1 0 0 0 0 0 1 971049
-0.002198 -0.001067 0.120745 0.195582 1.051108 -0.734466 -0.061596 1 0 0 0 0 0 1 972061
-0.002198 -0.001067 0.120745 0.195700 1.051648 -0.734837 -0.061627 1 0 0 0 0 0 1 973061
-0.002198 -0.001067 0.120745 0.195796 1.052158 -0.735207 -0.061658 1 0 0 0 0 0 1 974054
-0.002198 -0.001067 0.120745 0.195893 1.052704 -0.735589 -0.061690 1 0 0 0 0 0 1 975062
-0.002198 -0.001067 0.120745 0.196000 1.053247 -0.735955 -0.061721 1 0 0 0 0 0 1 976061
-0.002198 -0.001067 0.120745 0.196092 1.053773 -0.736334 -0.061752 1 0 0 0 0 0 1 977061
-0.002198 -0.001067 0.120745 0.196178 1.054309 -0.736702 -0.061783 1 0 0 0 0 0 1 978063
-0.002198 -0.001067 0.120745 0.196286 1.054832 -0.737075 -0.061814 1 0 0 0 0 0 1 979048
-0.002198 -0.001067 0.120745 0.196399 1.055366 -0.737438 -0.061846 1 0 0 0 0 0 1 980057
-0.002198 -0.001067 0.120745 0.196488 1.055901 -0.737822 -0.061877 1 0 0 0 0 0 1 981055
-0.002198 -0.001067 0.120745 0.196587 1.056439 -0.738199 -0.061908 1 0 0 0 0 0 1 982063
-0.002198 -0.001067 0.120745 0.196682 1.056983 -0.738557 -0.061940 1 0 0 0 0 0 1 983061
-0.002198 -0.001067 0.120745 0.196785 1.057506 -0.738942 -0.061971 1 0 0 0 0 0 1 984061
-0.002198 -0.001067 0.120745 0.196888 1.058026 -0.739309 -0.062002 1 0 0 0 0 0 1 985061
-0.002198 -0.001067 0.120745 0.196984 1.058570 -0.739688 -0.062033 1 0 0 0 0 0 1 986062
-0.002198 -0.001067 0.120745 0.197091 1.059113 -0.740054 -0.062065 1 0 0 0 0 0 1 987061
-0.002198 -0.001067 0.120745 0.197182 1.059631 -0.740428 -0.062095 1 0 0 0 0 0 1 988047
-0.002198 -0.001067 0.120745 0.197269 1.060172 -0.740799 -0.062127 1 0 0 0 0 0 1 989058
-0.002198 -0.001067 0.120745 0.197391 1.060702 -0.741166 -0.062158 1 0 0 0 0 0 1 990063
-0.002198 -0.001067 0.120745 0.197479 1.061226 -0.741542 -0.062189 1 0 0 0 0 0 1 991041
-0.002198 -0.001067 0.120745 0.197579 1.061767 -0.741922 -0.062221 1 0 0 0 0 0 1 992055
-0.002198 -0.001067 0.120745 0.197685 1.062304 -0.742284 -0.062252 1 0 0 0 0 0 1 993045
-0.002198 -0.001067 0.120745 0.197773 1.062877 -0.742688 -0.062286 1 0 0 0 0 0 1 994129
-0.002198 -0.001067 0.120745 0.197882 1.063408 -0.743067 -0.062317 1 0 0 0 0 0 1 995129
-0.002198 -0.001067 0.120745 0.197995 1.063938 -0.743427 -0.062348 1 0 0 0 0 0 1 996131
-0.002198 -0.001067 0.120745 0.198084 1.064473 -0.743811 -0.062379 1 0 0 0 0 0 1 997129
-0.002198 -0.001067 0.120745 0.198180 1.064998 -0.744179 -0.062410 1 0 0 0 0 0 1 998113
-0.002198 -0.001067 0.120745 0.198281 1.065539 -0.744558 -0.062442 1 0 0 0 0 0 1 999128
-0.002198 -0.001067 0.120745 0.198374 1.066075 -0.744910 -0.062472 1 0 0 0 0 0 2 110
-0.002198 -0.001067 0.120745 0.198465 1.066536 -0.745251 -0.062500 1 0 0 0 0 0 2 1127
-0.002198 -0.001067 0.120745 0.198469 1.066522 -0.745246 -0.062500 1 0 0 0 0 0 2 2131
-0.002198 -0.001067 0.120745 0.198474 1.066541 -0.745245 -0.062500 1 0 0 0 0 0 2 3054
-0.002198 -0.001067 0.120745 0.198467 1.066535 -0.745252 -0.062500 1 0 0 0 0 0 2 4044
-0.002198 -0.001067 0.120745 0.198454 1.066537 -0.745246 -0.062500 1 0 0 0 0 0 2 5053
-0.002198 -0.001067 0.120745 0.198464 1.066534 -0.745252 -0.062500 1 0 0 0 0 0 2 6128
-0.002198 -0.001067 0.120745 0.198477 1.066531 -0.745239 -0.062500 1 0 0 0 0 0 2 7054
-0.002198 -0.001067 0.120745 0.198467 1.066533 -0.745251 -0.062500 1 0 0 0 0 0 2 8054
-0.002198 -0.001067 0.120745 0.198466 1.066534 -0.745252 -0.062500 1 0 0 0 0 0 2 9054
-0.002198 -0.001067 0.120745 0.198462 1.066545 -0.745239 -0.062500 1 0 0 0 0 0 2 10052
-0.002198 -0.001067 0.120745 0.198465 1.066535 -0.745251 -0.062500 1 0 0 0 0 0 2 11059
-0.002198 -0.001067 0.120745 0.198465 1.066534 -0.745252 -0.062500 1 0 0 0 0 0 2 12040
-0.002198 -0.001067 0.120745 0.198477 1.066531 -0.745239 -0.062500 1 0 0 0 0 0 2 13060
-0.002198 -0.001067 0.120745 0.198467 1.066534 -0.745251 -0.062500 1 0 0 0 0 0 2 14044
-0.002198 -0.001067 0.120745 0.198466 1.066534 -0.745252 -0.062500 1 0 0 0 0 0 2 15062
-0.002198 -0.001067 0.120745 0.198453 1.066537 -0.745246 -0.062500 1 0 0 0 0 0 2 16066
-0.002198 -0.001067 0.120745 0.198472 1.066543 -0.745245 -0.062500 1 0 0 0 0 0 2 17061
-0.002198 -0.001067 0.120745 0.198470 1.066523 -0.745245 -0.062500 1 0 0 0 0 0 2 18093
-0.002198 -0.001067 0.120745 0.198466 1.066533 -0.745252 -0.062500 1 0 0 0 0 0 2 19061
-0.002198 -0.001067 0.120745 0.198474 1.066542 -0.745245 -0.062500 1 0 0 0 0 0 2 20050
-0.002198 -0.001067 0.120745 0.198467 1.066535 -0.745252 -0.062500 1 0 0 0 0 0 2 21061
-0.002198 -0.001067 0.120745 0.198454 1.066537 -0.745246 -0.062500 1 0 0 0 0 0 2 22033
-0.002198 -0.001067 0.120745 0.198464 1.066534 -0.745252 -0.062500 1 0 0 0 0 0 2 23030
-0.002198 -0.001067 0.120745 0.198477 1.066531 -0.745239 -0.062500 1 0 0 0 0 0 2 24052
-0.002204 -0.001048 0.120735 0.273610 0.808422 -0.600874 -0.062500 1 0 0 0 0 0 2 25029
-0.002207 -0.001039 0.120731 0.249523 0.895753 -0.671124 -0.062500 1 0 0 0 0 0 2 26060
-0.002208 -0.001034 0.120730 0.230658 0.960652 -0.707722 -0.062500 1 0 0 0 0 0 2 27066
-0.002209 -0.001032 0.120730 0.220306 0.995075 -0.721705 -0.062500 1 0 0 0 0 0 2 28060
-0.002209 -0.001031 0.120729 0.214949 1.012449 -0.726709 -0.062500 1 0 0 0 0 0 2 29062
-0.002209 -0.001030 0.120729 0.212219 1.021140 -0.728458 -0.062500 1 0 0 0 0 0 2 30055
-0.002209 -0.001030 0.120729 0.210848 1.025488 -0.729080 -0.062500 1 0 0 0 0 0 2 31029
-0.002209 -0.001030 0.120729 0.210153 1.027647 -0.729296 -0.062500 1 0 0 0 0 0 2 32059
-0.002209 -0.001030 0.120729 0.209798 1.028726 -0.729362 -0.062500 1 0 0 0 0 0 2 33058
-0.002209 -0.001030 0.120729 0.209628 1.029274 -0.729385 -0.062500 1 0 0 0 0 0 2 34060
-0.002209 -0.001030 0.120729 0.209548 1.029538 -0.729399 -0.062500 1 0 0 0 0 0 2 35058
-0.002209 -0.001030 0.120729 0.209496 1.029671 -0.729400 -0.062500 1 0 0 0 0 0 2 36058
-0.002209 -0.001030 0.120729 0.209475 1.029736 -0.729413 -0.062500 1 0 0 0 0 0 2 37029
-0.002209 -0.001030 0.120729 0.209467 1.029762 -0.729408 -0.062500 1 0 0 0 0 0 2 38030
-0.002209 -0.001030 0.120729 0.209459 1.029786 -0.729401 -0.062500 1 0 0 0 0 0 2 39058
-0.002209 -0.001030 0.120729 0.209455 1.029800 -0.729406 -0.062500 1 0 0 0 0 0 2 40042
-0.002209 -0.001030 0.120729 0.209463 1.029809 -0.729400 -0.062500 1 0 0 0 0 0 2 41060
-0.002209 -0.001030 0.120729 0.209456 1.029802 -0.729406 -0.062500 1 0 0 0 0 0 2 42031
-0.002209 -0.001030 0.120729 0.209455 1.029801 -0.729407 -0.062500 1 0 0 0 0 0 2 43056
-0.002209 -0.001030 0.120729 0.209439 1.029815 -0.729407 -0.062500 1 0 0 0 0 0 2 44056
-0.002209 -0.001030 0.120729 0.209461 1.029811 -0.729400 -0.062500 1 0 0 0 0 0 2 45060
-0.002209 -0.001030 0.120729 0.209455 1.029802 -0.729406 -0.062500 1 0 0 0 0 0 2 46060
-0.002209 -0.001030 0.120729 0.209455 1.029801 -0.729407 -0.062500 1 0 0 0 0 0 2 47059
-0.002209 -0.001030 0.120729 0.209460 1.029821 -0.729406 -0.062500 1 0 0 0 0 0 2 48057
-0.002209 -0.001030 0.120729 0.209443 1.029806 -0.729400 -0.062500 1 0 0 0 0 0 2 49058
-0.002209 -0.001030 0.120729 0.209453 1.029801 -0.729406 -0.062500 1 0 0 0 0 0 2 50060
-0.002209 -0.001030 0.120729 0.209454 1.029800 -0.729407 -0.062500 1 0 0 0 0 0 2 51047
-0.002209 -0.001030 0.120729 0.209459 1.029821 -0.729406 -0.062500 1 0 0 0 0 0 2 52054
-0.002209 -0.001030 0.120729 0.209455 1.029803 -0.729407 -0.062500 1 0 0 0 0 0 2 53058
-0.002209 -0.001030 0.120729 0.209455 1.029801 -0.729407 -0.062500 1 0 0 0 0 0 2 54060
-0.002209 -0.001030 0.120729 0.209451 1.029812 -0.729393 -0.062500 1 0 0 0 0 0 2 55058
-0.002209 -0.001030 0.120729 0.209451 1.029814 -0.729412 -0.062500 1 0 0 0 0 0 2 56057
-0.002209 -0.001030 0.120729 0.209454 1.029802 -0.729407 -0.062500 1 0 0 0 0 0 2 57047
-0.002209 -0.001030 0.120729 0.209463 1.029810 -0.729400 -0.062500 1 0 0 0 0 0 2 58058
-0.002209 -0.001030 0.120729 0.209456 1.029802 -0.729406 -0.062500 1 0 0 0 0 0 2 59056
-0.002209 -0.001030 0.120729 0.209452 1.029812 -0.729413 -0.062500 1 0 0 0 0 0 2 60057
-0.002209 -0.001030 0.120729 0.209451 1.029814 -0.729394 -0.062500 1 0 0 0 0 0 2 61029
-0.002209 -0.001030 0.120729 0.209454 1.029802 -0.729405 -0.062500 1 0 0 0 0 0 2 62058
-0.002209 -0.001030 0.120729 0.209455 1.029801 -0.729406 -0.062500 1 0 0 0 0 0 2 63052
-0.002209 -0.001030 0.120729 0.209451 1.029812 -0.729413 -0.062500 1 0 0 0 0 0 2 64041
-0.002209 -0.001030 0.120729 0.209450 1.029814 -0.729394 -0.062500 1 0 0 0 0 0 2 65050
-0.002209 -0.001030 0.120729 0.209454 1.029802 -0.729405 -0.062500 1 0 0 0 0 0 2 66044
-0.002209 -0.001030 0.120729 0.209454 1.029801 -0.729406 -0.062500 1 0 0 0 0 0 2 67050
-0.002209 -0.001030 0.120729 0.209455 1.029800 -0.729407 -0.062500 1 0 0 0 0 0 2 68041
-0.002209 -0.001030 0.120729 0.209459 1.029821 -0.729406 -0.062500 1 0 0 0 0 0 2 69050
-0.002209 -0.001030 0.120729 0.209455 1.029803 -0.729407 -0.062500 1 0 0 0 0 0 2 70042
-0.002209 -0.001030 0.120729 0.209443 1.029804 -0.729400 -0.062500 1 0 0 0 0 0 2 71049
-0.002209 -0.001030 0.120729 0.209461 1.029809 -0.729399 -0.062500 1 0 0 0 0 0 2 72041
-0.002209 -0.001030 0.120729 0.209452 1.029813 -0.729412 -0.062500 1 0 0 0 0 0 2 73050
-0.002209 -0.001030 0.120729 0.209454 1.029802 -0.729407 -0.062500 1 0 0 0 0 0 2 74042
-0.002209 -0.001030 0.120729 0.209463 1.029809 -0.729400 -0.062500 1 0 0 0 0 0 2 75057
-0.002209 -0.001030 0.120729 0.209456 1.029801 -0.729406 -0.062500 1 0 0 0 0 0 2 76057
-0.002209 -0.001030 0.120729 0.209440 1.029815 -0.729407 -0.062500 1 0 0 0 0 0 2 77050
-0.002209 -0.001030 0.120729 0.209453 1.029802 -0.729407 -0.062500 1 0 0 0 0 0 2 78055
-0.002209 -0.001030 0.120729 0.209463 1.029809 -0.729400 -0.062500 1 0 0 0 0 0 2 79054
-0.002209 -0.001030 0.120729 0.209456 1.029801 -0.729406 -0.062500 1 0 0 0 0 0 2 80050
-0.002209 -0.001030 0.120729 0.209452 1.029812 -0.729413 -0.062500 1 0 0 0 0 0 2 81045
-0.002209 -0.001030 0.120729 0.209450 1.029814 -0.729394 -0.062500 1 0 0 0 0 0 2 82062
-0.002209 -0.001030 0.120729 0.209454 1.029802 -0.729405 -0.062500 1 0 0 0 0 0 2 83042
-0.002209 -0.001030 0.120729 0.209455 1.029801 -0.729406 -0.062500 1 0 0 0 0 0 2 84062
-0.002209 -0.001030 0.120729 0.209451 1.029812 -0.729413 -0.062500 1 0 0 0 0 0 2 85059
-0.002209 -0.001030 0.120729 0.209463 1.029811 -0.729401 -0.062500 1 0 0 0 0 0 2 86060
-0.002209 -0.001030 0.120729 0.209456 1.029802 -0.729406 -0.062500 1 0 0 0 0 0 2 87027
-0.002209 -0.001030 0.120729 0.209443 1.029803 -0.729400 -0.062500 1 0 0 0 0 0 2 88058
-0.002209 -0.001030 0.120729 0.209458 1.029821 -0.729406 -0.062500 1 0 0 0 0 0 2 89056
-0.002209 -0.001030 0.120729 0.209455 1.029803 -0.729407 -0.062500 1 0 0 0 0 0 2 90028
-0.002209 -0.001030 0.120729 0.209455 1.029801 -0.729407 -0.062500 1 0 0 0 0 0 2 91043
-0.002209 -0.001030 0.120729 0.209463 1.029809 -0.729400 -0.062500 1 0 0 0 0 0 2 92058
-0.002209 -0.001030 0.120729 0.209453 1.029813 -0.729413 -0.062500 1 0 0 0 0 0 2 93029
-0.002209 -0.001030 0.120729 0.209443 1.029805 -0.729401 -0.062500 1 0 0 0 0 0 2 94062
-0.002209 -0.001030 0.120729 0.209453 1.029801 -0.729406 -0.062500 1 0 0 0 0 0 2 95058
-0.002209 -0.001030 0.120729 0.209463 1.029809 -0.729400 -0.062500 1 0 0 0 0 0 2 96059
-0.002209 -0.001030 0.120729 0.209452 1.029813 -0.729413 -0.062500 1 0 0 0 0 0 2 97027
-0.002209 -0.001030 0.120729 0.209455 1.029802 -0.729408 -0.062500 1 0 0 0 0 0 2 98058
-0.002209 -0.001030 0.120729 0.209451 1.029812 -0.729394 -0.062500 1 0 0 0 0 0 2 99056
-0.002209 -0.001030 0.120729 0.209454 1.029802 -0.729405 -0.062500 1 0 0 0 0 0 2 100027
-0.002209 -0.001030 0.120729 0.209455 1.029801 -0.729406 -0.062500 1 0 0 0 0 0 2 101057
-0.002209 -0.001030 0.120729 0.209451 1.029812 -0.729413 -0.062500 1 0 0 0 0 0 2 102057
-0.002209 -0.001030 0.120729 0.209463 1.029810 -0.729401 -0.062500 1 0 0 0 0 0 2 103055
-0.002209 -0.001030 0.120729 0.209456 1.029802 -0.729406 -0.062500 1 0 0 0 0 0 2 104057
-0.002209 -0.001030 0.120729 0.209443 1.029803 -0.729400 -0.062500 1 0 0 0 0 0 2 105055
-0.002209 -0.001030 0.120729 0.209458 1.029821 -0.729406 -0.062500 1 0 0 0 0 0 2 106056
-0.002209 -0.001030 0.120729 0.209455 1.029803 -0.729407 -0.062500 1 0 0 0 0 0 2 107055
-0.002209 -0.001030 0.120729 0.209455 1.029801 -0.729407 -0.062500 1 0 0 0 0 0 2 108049
-0.002209 -0.001030 0.120729 0.209463 1.029809 -0.729400 -0.062500 1 0 0 0 0 0 2 109027
-0.002209 -0.001030 0.120729 0.209440 1.029816 -0.729406 -0.062500 1 0 0 0 0 0 2 110058
-0.002209 -0.001030 0.120729 0.209453 1.029802 -0.729407 -0.062500 1 0 0 0 0 0 2 111055
-0.002209 -0.001030 0.120729 0.209454 1.029801 -0.729407 -0.062500 1 0 0 0 0 0 2 112053
-0.002209 -0.001030 0.120729 0.209463 1.029809 -0.729400 -0.062500 1 0 0 0 0 0 2 113057
-0.002209 -0.001030 0.120729 0.209452 1.029813 -0.729413 -0.062500 1 0 0 0 0 0 2 114043
-0.002209 -0.001030 0.120729 0.209442 1.029805 -0.729401 -0.062500 1 0 0 0 0 0 2 115055
-0.002209 -0.001030 0.120729 0.209461 1.029810 -0.729399 -0.062500 1 0 0 0 0 0 2 116046
-0.002209 -0.001030 0.120729 0.209455 1.029802 -0.729406 -0.062500 1 0 0 0 0 0 2 117044
-0.002209 -0.001030 0.120729 0.209451 1.029812 -0.729413 -0.062500 1 0 0 0 0 0 2 118052
-0.002209 -0.001030 0.120729 0.209463 1.029811 -0.729401 -0.062500 1 0 0 0 0 0 2 119057
-0.002209 -0.001030 0.120729 0.209456 1.029802 -0.729406 -0.062500 1 0 0 0 0 0 2 120050
-0.002209 -0.001030 0.120729 0.209443 1.029803 -0.729400 -0.062500 1 0 0 0 0 0 2 121051
-0.002209 -0.001030 0.120729 0.209450 1.029813 -0.729413 -0.062500 1 0 0 0 0 0 2 122056
-0.002209 -0.001030 0.120729 0.209462 1.029811 -0.729400 -0.062500 1 0 0 0 0 0 2 123054
-0.002209 -0.001030 0.120729 0.209456 1.029802 -0.729406 -0.062500 1 0 0 0 0 0 2 124053
-0.002209 -0.001030 0.120729 0.209455 1.029801 -0.729407 -0.062500 1 0 0 0 0 0 2 125049
-0.002209 -0.001030 0.120729 0.209451 1.029812 -0.729393 -0.062500 1 0 0 0 0 0 2 126056
-0.002209 -0.001030 0.120729 0.209451 1.029814 -0.729412 -0.062500 1 0 0 0 0 0 2 127056
-0.002209 -0.001030 0.120729 0.209454 1.029802 -0.729407 -0.062500 1 0 0 0 0 0 2 128045
-0.002209 -0.001030 0.120729 0.209455 1.029801 -0.729407 -0.062500 1 0 0 0 0 0 2 129040
-0.002209 -0.001030 0.120729 0.209463 1.029809 -0.729400 -0.062500 1 0 0 0 0 0 2 130119
-0.002209 -0.001030 0.120729 0.209453 1.029813 -0.729413 -0.062500 1 0 0 0 0 0 2 131107
-0.002209 -0.001030 0.120729 0.209442 1.029805 -0.729401 -0.062500 1 0 0 0 0 0 2 132121
-0.002209 -0.001030 0.120729 0.209461 1.029810 -0.729399 -0.062500 1 0 0 0 0 0 2 133108
-0.002209 -0.001030 0.120729 0.209452 1.029814 -0.729412 -0.062500 1 0 0 0 0 0 2 134122
-0.002209 -0.001030 0.120729 0.209454 1.029802 -0.729408 -0.062500 1 0 0 0 0 0 2 135039
-0.002209 -0.001030 0.120729 0.209463 1.029810 -0.729400 -0.062500 1 0 0 0 0 0 2 136050
-0.002209 -0.001030 0.120729 0.209456 1.029802 -0.729406 -0.062500 1 0 0 0 0 0 2 137038
-0.002209 -0.001030 0.120729 0.209443 1.029803 -0.729400 -0.062500 1 0 0 0 0 0 2 138049
-0.002209 -0.001030 0.120729 0.209450 1.029813 -0.729413 -0.062500 1 0 0 0 0 0 2 139040
-0.002209 -0.001030 0.120729 0.209462 1.029811 -0.729400 -0.062500 1 0 0 0 0 0 2 140048
-0.002209 -0.001030 0.120729 0.209456 1.029802 -0.729406 -0.062500 1 0 0 0 0 0 2 141048
-0.002209 -0.001030 0.120729 0.209455 1.029800 -0.729407 -0.062500 1 0 0 0 0 0 2 142039
-0.002209 -0.001030 0.120729 0.209448 1.029824 -0.729400 -0.062500 1 0 0 0 0 0 2 143049
-0.002209 -0.001030 0.120729 0.209454 1.029803 -0.729406 -0.062500 1 0 0 0 0 0 2 144057
-0.002209 -0.001030 0.120729 0.209455 1.029801 -0.729407 -0.062500 1 0 0 0 0 0 2 145061
-0.002209 -0.001030 0.120729 0.209463 1.029809 -0.729400 -0.062500 1 0 0 0 0 0 2 146050
-0.002209 -0.001030 0.120729 0.209453 1.029813 -0.729412 -0.062500 1 0 0 0 0 0 2 147043
-0.002209 -0.001030 0.120729 0.209442 1.029805 -0.729401 -0.062500 1 0 0 0 0 0 2 148058
-0.002209 -0.001030 0.120729 0.209453 1.029801 -0.729406 -0.062500 1 0 0 0 0 0 2 149054
-0.002209 -0.001030 0.120729 0.209463 1.029809 -0.729400 -0.062500 1 0 0 0 0 0 2 150039
-0.002209 -0.001030 0.120729 0.209452 1.029813 -0.729412 -0.062500 1 0 0 0 0 0 2 151058
-0.002209 -0.001030 0.120729 0.209455 1.029802 -0.729408 -0.062500 1 0 0 0 0 0 2 152045
-0.002209 -0.001030 0.120729 0.209463 1.029810 -0.729400 -0.062500 1 0 0 0 0 0 2 153060
-0.002209 -0.001030 0.120729 0.209444 1.029804 -0.729400 -0.062500 1 0 0 0 0 0 2 154052
-0.002209 -0.001030 0.120729 0.209450 1.029813 -0.729412 -0.062500 1 0 0 0 0 0 2 155056
-0.002209 -0.001030 0.120729 0.209462 1.029811 -0.729400 -0.062500 1 0 0 0 0 0 2 156055
-0.002209 -0.001030 0.120729 0.209456 1.029802 -0.729406 -0.062500 1 0 0 0 0 0 2 157055
-0.002209 -0.001030 0.120729 0.209455 1.029801 -0.729407 -0.062500 1 0 0 0 0 0 2 158056
-0.002209 -0.001030 0.120729 0.209455 1.029800 -0.729407 -0.062500 1 0 0 0 0 0 2 159054
-0.002209 -0.001030 0.120729 0.209448 1.029824 -0.729400 -0.062500 1 0 0 0 0 0 2 160053
-0.002209 -0.001030 0.120729 0.209454 1.029803 -0.729406 -0.062500 1 0 0 0 0 0 2 161053
-0.002209 -0.001030 0.120729 0.209455 1.029801 -0.729407 -0.062500 1 0 0 0 0 0 2 162030
-0.002209 -0.001030 0.120729 0.209463 1.029809 -0.729400 -0.062500 1 0 0 0 0 0 2 163059
-0.002209 -0.001030 0.120729 0.209453 1.029813 -0.729412 -0.062500 1 0 0 0 0 0 2 164058
-0.002209 -0.001030 0.120729 0.209443 1.029805 -0.729401 -0.062500 1 0 0 0 0 0 2 165053
-0.002209 -0.001030 0.120729 0.209453 1.029801 -0.729406 -0.062500 1 0 0 0 0 0 2 166056
-0.002209 -0.001030 0.120729 0.209463 1.029809 -0.729400 -0.062500 1 0 0 0 0 0 2 167054
-0.002209 -0.001030 0.120729 0.209452 1.029813 -0.729412 -0.062500 1 0 0 0 0 0 2 168055
-0.002209 -0.001030 0.120729 0.209455 1.029802 -0.729408 -0.062500 1 0 0 0 0 0 2 169054
-0.002209 -0.001030 0.120729 0.209451 1.029812 -0.729393 -0.062500 1 0 0 0 0 0 2 170055
-0.002209 -0.001030 0.120729 0.209451 1.029814 -0.729412 -0.062500 1 0 0 0 0 0 2 171052
-0.002209 -0.001030 0.120729 0.209454 1.029802 -0.729407 -0.062500 1 0 0 0 0 0 2 172053
-0.002209 -0.001030 0.120729 0.209463 1.029810 -0.729400 -0.062500 1 0 0 0 0 0 2 173054
-0.002215 -0.001011 0.120719 0.284552 0.771825 -0.584895 -0.062500 1 0 0 0 0 0 2 174056
-0.002218 -0.001002 0.120715 0.260498 0.859097 -0.655217 -0.062500 1 0 0 0 0 0 2 175056
-0.002219 -0.000998 0.120714 0.241626 0.923955 -0.691853 -0.062500 1 0 0 0 0 0 2 176055
-0.002220 -0.000995 0.120714 0.231273 0.958373 -0.705843 -0.062500 1 0 0 0 0 0 2 177052
-0.002220 -0.000994 0.120714 0.225926 0.975750 -0.710848 -0.062500 1 0 0 0 0 0 2 178055
-0.002220 -0.000994 0.120714 0.223209 0.984436 -0.712608 -0.062500 1 0 0 0 0 0 2 179055
-0.002220 -0.000993 0.120714 0.221832 0.988773 -0.713220 -0.062500 1 0 0 0 0 0 2 180053
-0.002220 -0.000993 0.120714 0.221137 0.990930 -0.713435 -0.062500 1 0 0 0 0 0 2 181024
-0.002220 -0.000993 0.120714 0.220782 0.992008 -0.713502 -0.062500 1 0 0 0 0 0 2 182025
-0.002220 -0.000993 0.120714 0.220613 0.992556 -0.713545 -0.062500 1 0 0 0 0 0 2 183053
-0.002220 -0.000993 0.120714 0.220532 0.992819 -0.713542 -0.062500 1 0 0 0 0 0 2 184022
-0.002220 -0.000993 0.120714 0.220477 0.992964 -0.713547 -0.062500 1 0 0 0 0 0 2 185043
-0.002220 -0.000993 0.120714 0.220455 0.993031 -0.713541 -0.062500 1 0 0 0 0 0 2 186049
-0.002220 -0.000993 0.120714 0.220447 0.993058 -0.713553 -0.062500 1 0 0 0 0 0 2 187055
-0.002220 -0.000993 0.120714 0.220439 0.993082 -0.713548 -0.062500 1 0 0 0 0 0 2 188025
-0.002220 -0.000993 0.120714 0.220438 0.993084 -0.713547 -0.062500 1 0 0 0 0 0 2 189024
-0.002220 -0.000993 0.120714 0.220438 0.993084 -0.713547 -0.062500 1 0 0 0 0 0 2 190053
-0.002220 -0.000993 0.120714 0.220443 0.993104 -0.713547 -0.062500 1 0 0 0 0 0 2 191050
-0.002220 -0.000993 0.120714 0.220436 0.993097 -0.713554 -0.062500 1 0 0 0 0 0 2 192024
-0.002220 -0.000993 0.120714 0.220439 0.993085 -0.713548 -0.062500 1 0 0 0 0 0 2 193053
-0.002220 -0.000993 0.120714 0.220436 0.993095 -0.713554 -0.062500 1 0 0 0 0 0 2 194054
-0.002220 -0.000993 0.120714 0.220431 0.993108 -0.713541 -0.062500 1 0 0 0 0 0 2 195053
-0.002220 -0.000993 0.120714 0.220438 0.993086 -0.713547 -0.062500 1 0 0 0 0 0 2 196044
-0.002220 -0.000993 0.120714 0.220435 0.993095 -0.713554 -0.062500 1 0 0 0 0 0 2 197047
-0.002220 -0.000993 0.120714 0.220443 0.993105 -0.713548 -0.062500 1 0 0 0 0 0 2 198052
-0.002220 -0.000993 0.120714 0.220440 0.993086 -0.713547 -0.062500 1 0 0 0 0 0 2 199061
-0.002220 -0.000993 0.120714 0.220436 0.993095 -0.713554 -0.062500 1 0 0 0 0 0 2 200050
-0.002220 -0.000993 0.120714 0.220431 0.993108 -0.713541 -0.062500 1 0 0 0 0 0 2 201061
-0.002220 -0.000993 0.120714 0.220438 0.993086 -0.713546 -0.062500 1 0 0 0 0 0 2 202051
-0.002220 -0.000993 0.120714 0.220435 0.993095 -0.713554 -0.062500 1 0 0 0 0 0 2 203061
-0.002220 -0.000993 0.120714 0.220435 0.993096 -0.713555 -0.062500 1 0 0 0 0 0 2 204051
-0.002220 -0.000993 0.120714 0.220447 0.993093 -0.713541 -0.062500 1 0 0 0 0 0 2 205060
-0.002220 -0.000993 0.120714 0.220437 0.993096 -0.713553 -0.062500 1 0 0 0 0 0 2 206053
-0.002220 -0.000993 0.120714 0.220423 0.993099 -0.713548 -0.062500 1 0 0 0 0 0 2 207046
-0.002220 -0.000993 0.120714 0.220445 0.993094 -0.713540 -0.062500 1 0 0 0 0 0 2 208045
-0.002220 -0.000993 0.120714 0.220436 0.993096 -0.713553 -0.062500 1 0 0 0 0 0 2 209036
-0.002220 -0.000993 0.120714 0.220435 0.993097 -0.713555 -0.062500 1 0 0 0 0 0 2 210046
-0.002220 -0.000993 0.120714 0.220447 0.993093 -0.713541 -0.062500 1 0 0 0 0 0 2 211037
-0.002220 -0.000993 0.120714 0.220437 0.993096 -0.713553 -0.062500 1 0 0 0 0 0 2 212046
-0.002220 -0.000993 0.120714 0.220424 0.993099 -0.713548 -0.062500 1 0 0 0 0 0 2 213049
-0.002220 -0.000993 0.120714 0.220437 0.993085 -0.713548 -0.062500 1 0 0 0 0 0 2 214062
-0.002220 -0.000993 0.120714 0.220444 0.993104 -0.713547 -0.062500 1 0 0 0 0 0 2 215048
-0.002220 -0.000993 0.120714 0.220436 0.993097 -0.713554 -0.062500 1 0 0 0 0 0 2 216048
-0.002220 -0.000993 0.120714 0.220427 0.993088 -0.713542 -0.062500 1 0 0 0 0 0 2 217041
-0.002220 -0.000993 0.120714 0.220442 0.993104 -0.713546 -0.062500 1 0 0 0 0 0 2 218036
-0.002220 -0.000993 0.120714 0.220436 0.993098 -0.713554 -0.062500 1 0 0 0 0 0 2 219044
-0.002220 -0.000993 0.120714 0.220439 0.993085 -0.713548 -0.062500 1 0 0 0 0 0 2 220038
-0.002220 -0.000993 0.120714 0.220436 0.993095 -0.713554 -0.062500 1 0 0 0 0 0 2 221047
-0.002220 -0.000993 0.120714 0.220444 0.993105 -0.713548 -0.062500 1 0 0 0 0 0 2 222045
-0.002220 -0.000993 0.120714 0.220427 0.993088 -0.713541 -0.062500 1 0 0 0 0 0 2 223042
-0.002220 -0.000993 0.120714 0.220434 0.993095 -0.713553 -0.062500 1 0 0 0 0 0 2 224042
-0.002220 -0.000993 0.120714 0.220443 0.993105 -0.713548 -0.062500 1 0 0 0 0 0 2 225042
-0.002220 -0.000993 0.120714 0.220440 0.993086 -0.713547 -0.062500 1 0 0 0 0 0 2 226042
-0.002220 -0.000993 0.120714 0.220436 0.993095 -0.713554 -0.062500 1 0 0 0 0 0 2 227042
-0.002220 -0.000993 0.120714 0.220431 0.993108 -0.713541 -0.062500 1 0 0 0 0 0 2 228040
-0.002220 -0.000993 0.120714 0.220438 0.993086 -0.713546 -0.062500 1 0 0 0 0 0 2 229052
-0.002220 -0.000993 0.120714 0.220435 0.993095 -0.713554 -0.062500 1 0 0 0 0 0 2 230028
-0.002220 -0.000993 0.120714 0.220435 0.993096 -0.713555 -0.062500 1 0 0 0 0 0 2 231044
-0.002226 -0.000975 0.120703 0.295496 0.735252 -0.568897 -0.062500 1 0 0 0 0 0 2 232044
-0.002229 -0.000966 0.120700 0.271447 0.822452 -0.639296 -0.062500 1 0 0 0 0 0 2 233041
-0.002230 -0.000961 0.120698 0.252606 0.887279 -0.675970 -0.062500 1 0 0 0 0 0 2 234042
-0.002231 -0.000959 0.120698 0.242258 0.921693 -0.689966 -0.062500 1 0 0 0 0 0 2 235042
-0.002231 -0.000958 0.120698 0.236905 0.939055 -0.694966 -0.062500 1 0 0 0 0 0 2 236040
-0.002231 -0.000957 0.120698 0.234180 0.947728 -0.696736 -0.062500 1 0 0 0 0 0 2 237040
-0.002231 -0.000957 0.120698 0.232810 0.952071 -0.697344 -0.062500 1 0 0 0 0 0 2 238041
-0.002231 -0.000957 0.120698 0.232113 0.954240 -0.697566 -0.062500 1 0 0 0 0 0 2 239041
-0.002231 -0.000956 0.120698 0.231770 0.955316 -0.697641 -0.062500 1 0 0 0 0 0 2 240039
-0.002231 -0.000956 0.120698 0.231581 0.955858 -0.697666 -0.062500 1 0 0 0 0 0 2 241042
-0.002231 -0.000956 0.120698 0.231507 0.956129 -0.697674 -0.062500 1 0 0 0 0 0 2 242044
-0.002231 -0.000956 0.120698 0.231456 0.956263 -0.697674 -0.062500 1 0 0 0 0 0 2 243042
-0.002231 -0.000956 0.120698 0.231443 0.956338 -0.697680 -0.062500 1 0 0 0 0 0 2 244040
-0.002231 -0.000956 0.120698 0.231428 0.956357 -0.697681 -0.062500 1 0 0 0 0 0 2 245042
-0.002231 -0.000956 0.120698 0.231419 0.956380 -0.697675 -0.062500 1 0 0 0 0 0 2 246043
-0.002231 -0.000956 0.120698 0.231415 0.956393 -0.697681 -0.062500 1 0 0 0 0 0 2 247042
-0.002231 -0.000956 0.120698 0.231415 0.956394 -0.697681 -0.062500 1 0 0 0 0 0 2 248040
-0.002231 -0.000956 0.120698 0.231423 0.956403 -0.697674 -0.062500 1 0 0 0 0 0 2 249043
-0.002231 -0.000956 0.120698 0.231416 0.956395 -0.697681 -0.062500 1 0 0 0 0 0 2 250042
-0.002231 -0.000956 0.120698 0.231403 0.956397 -0.697675 -0.062500 1 0 0 0 0 0 2 251042
-0.002231 -0.000956 0.120698 0.231413 0.956394 -0.697681 -0.062500 1 0 0 0 0 0 2 252036
-0.002231 -0.000956 0.120698 0.231423 0.956403 -0.697674 -0.062500 1 0 0 0 0 0 2 253045
-0.002231 -0.000956 0.120698 0.231416 0.956395 -0.697680 -0.062500 1 0 0 0 0 0 2 254048
-0.002231 -0.000956 0.120698 0.231415 0.956394 -0.697681 -0.062500 1 0 0 0 0 0 2 255040
-0.002231 -0.000956 0.120698 0.231423 0.956402 -0.697674 -0.062500 1 0 0 0 0 0 2 256042
-0.002231 -0.000956 0.120698 0.231404 0.956397 -0.697674 -0.062500 1 0 0 0 0 0 2 257040
-0.002231 -0.000956 0.120698 0.231414 0.956394 -0.697680 -0.062500 1 0 0 0 0 0 2 258039
-0.002231 -0.000956 0.120698 0.231415 0.956393 -0.697681 -0.062500 1 0 0 0 0 0 2 259040
-0.002231 -0.000956 0.120698 0.231423 0.956402 -0.697674 -0.062500 1 0 0 0 0 0 2 260041
-0.002231 -0.000956 0.120698 0.231416 0.956394 -0.697680 -0.062500 1 0 0 0 0 0 2 261040
-0.002231 -0.000956 0.120698 0.231415 0.956393 -0.697681 -0.062500 1 0 0 0 0 0 2 262043
-0.002231 -0.000956 0.120698 0.231411 0.956405 -0.697668 -0.062500 1 0 0 0 0 0 2 263041
-0.002231 -0.000956 0.120698 0.231411 0.956407 -0.697686 -0.062500 1 0 0 0 0 0 2 264040
-0.002231 -0.000956 0.120698 0.231415 0.956395 -0.697682 -0.062500 1 0 0 0 0 0 2 265032
-0.002231 -0.000956 0.120698 0.231415 0.956394 -0.697681 -0.062500 1 0 0 0 0 0 2 266041
-0.002231 -0.000956 0.120698 0.231423 0.956402 -0.697674 -0.062500 1 0 0 0 0 0 2 267031
-0.002231 -0.000956 0.120698 0.231404 0.956397 -0.697674 -0.062500 1 0 0 0 0 0 2 268040
-0.002231 -0.000956 0.120698 0.231414 0.956394 -0.697680 -0.062500 1 0 0 0 0 0 2 269030
-0.002231 -0.000956 0.120698 0.231423 0.956402 -0.697674 -0.062500 1 0 0 0 0 0 2 270040
-0.002231 -0.000956 0.120698 0.231416 0.956394 -0.697680 -0.062500 1 0 0 0 0 0 2 271031
-0.002231 -0.000956 0.120698 0.231415 0.956393 -0.697681 -0.062500 1 0 0 0 0 0 2 272040
-0.002231 -0.000956 0.120698 0.231415 0.956393 -0.697681 -0.062500 1 0 0 0 0 0 2 273031
-0.002231 -0.000956 0.120698 0.231411 0.956404 -0.697668 -0.062500 1 0 0 0 0 0 2 274040
-0.002231 -0.000956 0.120698 0.231411 0.956406 -0.697686 -0.062500 1 0 0 0 0 0 2 275039
-0.002231 -0.000956 0.120698 0.231414 0.956395 -0.697682 -0.062500 1 0 0 0 0 0 2 276030
-0.002231 -0.000956 0.120698 0.231423 0.956403 -0.697674 -0.062500 1 0 0 0 0 0 2 277048
-0.002231 -0.000956 0.120698 0.231416 0.956395 -0.697681 -0.062500 1 0 0 0 0 0 2 278058
-0.002231 -0.000956 0.120698 0.231403 0.956396 -0.697675 -0.062500 1 0 0 0 0 0 2 279065
-0.002231 -0.000956 0.120698 0.231422 0.956403 -0.697673 -0.062500 1 0 0 0 0 0 2 280047
-0.002212 -0.000961 0.120688 -0.034050 1.018149 -0.558635 -0.062500 1 0 0 0 0 0 2 281035
-0.002203 -0.000963 0.120684 0.056262 0.997964 -0.626310 -0.062500 1 0 0 0 0 0 2 282048
-0.002198 -0.000964 0.120683 0.123012 0.982445 -0.661555 -0.062500 1 0 0 0 0 0 2 283209
-0.002196 -0.000965 0.120683 0.158301 0.974041 -0.675004 -0.062500 1 0 0 0 0 0 2 284047
-0.002195 -0.000965 0.120683 0.176061 0.969718 -0.679819 -0.062500 1 0 0 0 0 0 2 285036
-0.002194 -0.000965 0.120682 0.184928 0.967541 -0.681524 -0.062500 1 0 0 0 0 0 2 286054
-0.002194 -0.000965 0.120682 0.189342 0.966435 -0.682102 -0.062500 1 0 0 0 0 0 2 287052
-0.002194 -0.000965 0.120682 0.191555 0.965888 -0.682312 -0.062500 1 0 0 0 0 0 2 288049
-0.002194 -0.000965 0.120682 0.192645 0.965614 -0.682378 -0.062500 1 0 0 0 0 0 2 289052
-0.002194 -0.000965 0.120682 0.193204 0.965478 -0.682410 -0.062500 1 0 0 0 0 0 2 290051
-0.002194 -0.000965 0.120682 0.193473 0.965413 -0.682421 -0.062500 1 0 0 0 0 0 2 291051
-0.002194 -0.000965 0.120682 0.193610 0.965369 -0.682419 -0.062500 1 0 0 0 0 0 2 292049
-0.002194 -0.000965 0.120682 0.193686 0.965361 -0.682423 -0.062500 1 0 0 0 0 0 2 293050
-0.002194 -0.000965 0.120682 0.193705 0.965346 -0.682423 -0.062500 1 0 0 0 0 0 2 294061
-0.002194 -0.000965 0.120682 0.193725 0.965351 -0.682423 -0.062500 1 0 0 0 0 0 2 295052
-0.002194 -0.000965 0.120682 0.193742 0.965338 -0.682422 -0.062500 1 0 0 0 0 0 2 296053
-0.002194 -0.000965 0.120682 0.193743 0.965336 -0.682422 -0.062500 1 0 0 0 0 0 2 297050
-0.002194 -0.000965 0.120682 0.193752 0.965345 -0.682415 -0.062500 1 0 0 0 0 0 2 298054
-0.002194 -0.000965 0.120682 0.193744 0.965337 -0.682421 -0.062500 1 0 0 0 0 0 2 299021
-0.002194 -0.000965 0.120682 0.193756 0.965333 -0.682428 -0.062500 1 0 0 0 0 0 2 300051
-0.002194 -0.000965 0.120682 0.193745 0.965335 -0.682423 -0.062500 1 0 0 0 0 0 2 301049
-0.002194 -0.000965 0.120682 0.193752 0.965344 -0.682415 -0.062500 1 0 0 0 0 0 2 302052
-0.002194 -0.000965 0.120682 0.193741 0.965349 -0.682428 -0.062500 1 0 0 0 0 0 2 303050
-0.002194 -0.000965 0.120682 0.193755 0.965335 -0.682429 -0.062500 1 0 0 0 0 0 2 304050
-0.002194 -0.000965 0.120682 0.193753 0.965345 -0.682416 -0.062500 1 0 0 0 0 0 2 305051
-0.002194 -0.000965 0.120682 0.193744 0.965337 -0.682422 -0.062500 1 0 0 0 0 0 2 306052
-0.002194 -0.000965 0.120682 0.193743 0.965336 -0.682422 -0.062500 1 0 0 0 0 0 2 307051
-0.002194 -0.000965 0.120682 0.193764 0.965342 -0.682422 -0.062500 1 0 0 0 0 0 2 308049
-0.002194 -0.000965 0.120682 0.193746 0.965337 -0.682422 -0.062500 1 0 0 0 0 0 2 309055
-0.002194 -0.000965 0.120682 0.193744 0.965336 -0.682422 -0.062500 1 0 0 0 0 0 2 310054
-0.002194 -0.000965 0.120682 0.193743 0.965336 -0.682422 -0.062500 1 0 0 0 0 0 2 311051
-0.002194 -0.000965 0.120682 0.193751 0.965344 -0.682415 -0.062500 1 0 0 0 0 0 2 312051
-0.002194 -0.000965 0.120682 0.193756 0.965334 -0.682428 -0.062500 1 0 0 0 0 0 2 313052
-0.002194 -0.000965 0.120682 0.193745 0.965335 -0.682423 -0.062500 1 0 0 0 0 0 2 314052
-0.002194 -0.000965 0.120682 0.193748 0.965356 -0.682422 -0.062500 1 0 0 0 0 0 2 315050
-0.002194 -0.000965 0.120682 0.193756 0.965336 -0.682429 -0.062500 1 0 0 0 0 0 2 316050
-0.002194 -0.000965 0.120682 0.193745 0.965336 -0.682423 -0.062500 1 0 0 0 0 0 2 317050
-0.002194 -0.000965 0.120682 0.193752 0.965345 -0.682415 -0.062500 1 0 0 0 0 0 2 318046
-0.002194 -0.000965 0.120682 0.193744 0.965337 -0.682421 -0.062500 1 0 0 0 0 0 2 319036
-0.002194 -0.000965 0.120682 0.193743 0.965336 -0.682422 -0.062500 1 0 0 0 0 0 2 320042
-0.002194 -0.000965 0.120682 0.193755 0.965333 -0.682429 -0.062500 1 0 0 0 0 0 2 321052
-0.002194 -0.000965 0.120682 0.193753 0.965344 -0.682416 -0.062500 1 0 0 0 0 0 2 322052
-0.002194 -0.000965 0.120682 0.193744 0.965337 -0.682421 -0.062500 1 0 0 0 0 0 2 323050
-0.002194 -0.000965 0.120682 0.193743 0.965336 -0.682422 -0.062500 1 0 0 0 0 0 2 324050
-0.002194 -0.000965 0.120682 0.193755 0.965333 -0.682428 -0.062500 1 0 0 0 0 0 2 325039
-0.002194 -0.000965 0.120682 0.193753 0.965344 -0.682416 -0.062500 1 0 0 0 0 0 2 326052
-0.002194 -0.000965 0.120682 0.193741 0.965348 -0.682428 -0.062500 1 0 0 0 0 0 2 327049
-0.002194 -0.000965 0.120682 0.193743 0.965337 -0.682423 -0.062500 1 0 0 0 0 0 2 328047
-0.002194 -0.000965 0.120682 0.193763 0.965342 -0.682422 -0.062500 1 0 0 0 0 0 2 329051
-0.002194 -0.000965 0.120682 0.193746 0.965337 -0.682422 -0.062500 1 0 0 0 0 0 2 330044
-0.002194 -0.000965 0.120682 0.193744 0.965336 -0.682422 -0.062500 1 0 0 0 0 0 2 331034
-0.002194 -0.000965 0.120682 0.193751 0.965345 -0.682415 -0.062500 1 0 0 0 0 0 2 332043
-0.002194 -0.000965 0.120682 0.193756 0.965334 -0.682428 -0.062500 1 0 0 0 0 0 2 333035
-0.002194 -0.000965 0.120682 0.193745 0.965336 -0.682423 -0.062500 1 0 0 0 0 0 2 334043
-0.002194 -0.000965 0.120682 0.193743 0.965335 -0.682422 -0.062500 1 0 0 0 0 0 2 335034
-0.002194 -0.000965 0.120682 0.193751 0.965344 -0.682415 -0.062500 1 0 0 0 0 0 2 336043
-0.002194 -0.000965 0.120682 0.193753 0.965346 -0.682434 -0.062500 1 0 0 0 0 0 2 337033
-0.002194 -0.000965 0.120682 0.193744 0.965337 -0.682424 -0.062500 1 0 0 0 0 0 2 338044
-0.002194 -0.000965 0.120682 0.193752 0.965345 -0.682416 -0.062500 1 0 0 0 0 0 2 339033
-0.002194 -0.000965 0.120682 0.193744 0.965337 -0.682422 -0.062500 1 0 0 0 0 0 2 340043
-0.002194 -0.000965 0.120682 0.193755 0.965333 -0.682429 -0.062500 1 0 0 0 0 0 2 341033
-0.002194 -0.000965 0.120682 0.193753 0.965344 -0.682416 -0.062500 1 0 0 0 0 0 2 342036
-0.002194 -0.000965 0.120682 0.193745 0.965337 -0.682421 -0.062500 1 0 0 0 0 0 2 343047
-0.002194 -0.000965 0.120682 0.193743 0.965336 -0.682422 -0.062500 1 0 0 0 0 0 2 344037
-0.002194 -0.000965 0.120682 0.193743 0.965336 -0.682422 -0.062500 1 0 0 0 0 0 2 345059
-0.002194 -0.000965 0.120682 0.193763 0.965342 -0.682421 -0.062500 1 0 0 0 0 0 2 346037
-0.002194 -0.000965 0.120682 0.193746 0.965336 -0.682422 -0.062500 1 0 0 0 0 0 2 347037
-0.002194 -0.000965 0.120682 0.193744 0.965336 -0.682422 -0.062500 1 0 0 0 0 0 2 348041
-0.002194 -0.000965 0.120682 0.193748 0.965356 -0.682422 -0.062500 1 0 0 0 0 0 2 349055
-0.002194 -0.000965 0.120682 0.193756 0.965336 -0.682428 -0.062500 1 0 0 0 0 0 2 350055
-0.002194 -0.000965 0.120682 0.193745 0.965336 -0.682423 -0.062500 1 0 0 0 0 0 2 351046
-0.002194 -0.000965 0.120682 0.193752 0.965345 -0.682415 -0.062500 1 0 0 0 0 0 2 352044
-0.002194 -0.000965 0.120682 0.193744 0.965337 -0.682421 -0.062500 1 0 0 0 0 0 2 353056
-0.002194 -0.000965 0.120682 0.193755 0.965333 -0.682428 -0.062500 1 0 0 0 0 0 2 354050
-0.002194 -0.000965 0.120682 0.193745 0.965335 -0.682423 -0.062500 1 0 0 0 0 0 2 355049
-0.002194 -0.000965 0.120682 0.193752 0.965344 -0.682415 -0.062500 1 0 0 0 0 0 2 356049
-0.002194 -0.000965 0.120682 0.193744 0.965337 -0.682421 -0.062500 1 0 0 0 0 0 2 357049
-0.002194 -0.000965 0.120682 0.193755 0.965333 -0.682428 -0.062500 1 0 0 0 0 0 2 358051
-0.002194 -0.000965 0.120682 0.193753 0.965344 -0.682416 -0.062500 1 0 0 0 0 0 2 359035
-0.002194 -0.000965 0.120682 0.193741 0.965349 -0.682428 -0.062500 1 0 0 0 0 0 2 360048
-0.002194 -0.000965 0.120682 0.193743 0.965338 -0.682423 -0.062500 1 0 0 0 0 0 2 361052
-0.002194 -0.000965 0.120682 0.193755 0.965333 -0.682429 -0.062500 1 0 0 0 0 0 2 362040
-0.002194 -0.000965 0.120682 0.193753 0.965344 -0.682416 -0.062500 1 0 0 0 0 0 2 363047
-0.002194 -0.000965 0.120682 0.193744 0.965337 -0.682422 -0.062500 1 0 0 0 0 0 2 364048
-0.002194 -0.000965 0.120682 0.193743 0.965336 -0.682422 -0.062500 1 0 0 0 0 0 2 365049
-0.002194 -0.000965 0.120682 0.193764 0.965342 -0.682422 -0.062500 1 0 0 0 0 0 2 366051
-0.002194 -0.000965 0.120682 0.193746 0.965336 -0.682422 -0.062500 1 0 0 0 0 0 2 367047
-0.002194 -0.000965 0.120682 0.193744 0.965336 -0.682422 -0.062500 1 0 0 0 0 0 2 368048
-0.002194 -0.000965 0.120682 0.193743 0.965335 -0.682422 -0.062500 1 0 0 0 0 0 2 369048
-0.002194 -0.000965 0.120682 0.193764 0.965341 -0.682422 -0.062500 1 0 0 0 0 0 2 370050
-0.002194 -0.000965 0.120682 0.193746 0.965336 -0.682422 -0.062500 1 0 0 0 0 0 2 371048
-0.002194 -0.000965 0.120682 0.193740 0.965347 -0.682429 -0.062500 1 0 0 0 0 0 2 372047
-0.002194 -0.000965 0.120682 0.193751 0.965346 -0.682416 -0.062500 1 0 0 0 0 0 2 373046
-0.002194 -0.000965 0.120682 0.193756 0.965334 -0.682428 -0.062500 1 0 0 0 0 0 2 374049
-0.002194 -0.000965 0.120682 0.193745 0.965336 -0.682423 -0.062500 1 0 0 0 0 0 2 375041
-0.002194 -0.000965 0.120682 0.193752 0.965345 -0.682415 -0.062500 1 0 0 0 0 0 2 376048
-0.002194 -0.000965 0.120682 0.193744 0.965337 -0.682421 -0.062500 1 0 0 0 0 0 2 377048
-0.002194 -0.000965 0.120682 0.193743 0.965336 -0.682422 -0.062500 1 0 0 0 0 0 2 378049
-0.002194 -0.000965 0.120682 0.193755 0.965333 -0.682429 -0.062500 1 0 0 0 0 0 2 379047
-0.002194 -0.000965 0.120682 0.193753 0.965344 -0.682416 -0.062500 1 0 0 0 0 0 2 380046
-0.002194 -0.000965 0.120682 0.193744 0.965337 -0.682421 -0.062500 1 0 0 0 0 0 2 381047
-0.002194 -0.000965 0.120682 0.193743 0.965336 -0.682422 -0.062500 1 0 0 0 0 0 2 382048
-0.002194 -0.000965 0.120682 0.193760 0.965353 -0.682428 -0.062500 1 0 0 0 0 0 2 383047
-0.002194 -0.000965 0.120682 0.193745 0.965338 -0.682423 -0.062500 1 0 0 0 0 0 2 384045
-0.002194 -0.000965 0.120682 0.193743 0.965336 -0.682422 -0.062500 1 0 0 0 0 0 2 385034
-0.002194 -0.000965 0.120682 0.193751 0.965345 -0.682415 -0.062500 1 0 0 0 0 0 2 386048
-0.002194 -0.000965 0.120682 0.193756 0.965334 -0.682428 -0.062500 1 0 0 0 0 0 2 387048
-0.002194 -0.000965 0.120682 0.193745 0.965336 -0.682423 -0.062500 1 0 0 0 0 0 2 388049
-0.002194 -0.000965 0.120682 0.193743 0.965336 -0.682422 -0.062500 1 0 0 0 0 0 2 389047
-0.002194 -0.000965 0.120682 0.193751 0.965344 -0.682415 -0.062500 1 0 0 0 0 0 2 390049
-0.002194 -0.000965 0.120682 0.193756 0.965334 -0.682428 -0.062500 1 0 0 0 0 0 2 391046
-0.002194 -0.000965 0.120682 0.193745 0.965335 -0.682423 -0.062500 1 0 0 0 0 0 2 392047
-0.002194 -0.000965 0.120682 0.193752 0.965344 -0.682415 -0.062500 1 0 0 0 0 0 2 393048
-0.002194 -0.000965 0.120682 0.193741 0.965349 -0.682428 -0.062500 1 0 0 0 0 0 2 394048
-0.002194 -0.000965 0.120682 0.193755 0.965335 -0.682429 -0.062500 1 0 0 0 0 0 2 395048
-0.002194 -0.000965 0.120682 0.193753 0.965345 -0.682416 -0.062500 1 0 0 0 0 0 2 396040
-0.002194 -0.000965 0.120682 0.193745 0.965337 -0.682422 -0.062500 1 0 0 0 0 0 2 397033
-0.002194 -0.000965 0.120682 0.193743 0.965336 -0.682422 -0.062500 1 0 0 0 0 0 2 398041
-0.002194 -0.000965 0.120682 0.193755 0.965333 -0.682429 -0.062500 1 0 0 0 0 0 2 399032
-0.002194 -0.000965 0.120682 0.193753 0.965344 -0.682416 -0.062500 1 0 0 0 0 0 2 400041
-0.002194 -0.000965 0.120682 0.193745 0.965337 -0.682421 -0.062500 1 0 0 0 0 0 2 401032
-0.002194 -0.000965 0.120682 0.193743 0.965336 -0.682422 -0.062500 1 0 0 0 0 0 2 402041
-0.002194 -0.000965 0.120682 0.193755 0.965333 -0.682429 -0.062500 1 0 0 0 0 0 2 403031
-0.002194 -0.000965 0.120682 0.193753 0.965344 -0.682416 -0.062500 1 0 0 0 0 0 2 404040
-0.002194 -0.000965 0.120682 0.193741 0.965348 -0.682428 -0.062500 1 0 0 0 0 0 2 405032
-0.002194 -0.000965 0.120682 0.193743 0.965337 -0.682423 -0.062500 1 0 0 0 0 0 2 406042
-0.002194 -0.000965 0.120682 0.193751 0.965345 -0.682415 -0.062500 1 0 0 0 0 0 2 407032
-0.002194 -0.000965 0.120682 0.193756 0.965334 -0.682428 -0.062500 1 0 0 0 0 0 2 408041
-0.002194 -0.000965 0.120682 0.193745 0.965336 -0.682423 -0.062500 1 0 0 0 0 0 2 409052
-0.002194 -0.000965 0.120682 0.193752 0.965345 -0.682415 -0.062500 1 0 0 0 0 0 2 410048
-0.002194 -0.000965 0.120682 0.193757 0.965334 -0.682428 -0.062500 1 0 0 0 0 0 2 411033
-0.002194 -0.000965 0.120682 0.193745 0.965336 -0.682423 -0.062500 1 0 0 0 0 0 2 412040
-0.002194 -0.000965 0.120682 0.193744 0.965336 -0.682422 -0.062500 1 0 0 0 0 0 2 413036
-0.002194 -0.000965 0.120682 0.193751 0.965344 -0.682415 -0.062500 1 0 0 0 0 0 2 414040
-0.002194 -0.000965 0.120682 0.193744 0.965337 -0.682421 -0.062500 1 0 0 0 0 0 2 415045
-0.002194 -0.000965 0.120682 0.193752 0.965345 -0.682435 -0.062500 1 0 0 0 0 0 2 416036
-0.002194 -0.000965 0.120682 0.193752 0.965346 -0.682417 -0.062500 1 0 0 0 0 0 2 417050
-0.002194 -0.000965 0.120682 0.193744 0.965337 -0.682422 -0.062500 1 0 0 0 0 0 2 418051
-0.002194 -0.000965 0.120682 0.193743 0.965336 -0.682422 -0.062500 1 0 0 0 0 0 2 419047
-0.002194 -0.000965 0.120682 0.193764 0.965342 -0.682422 -0.062500 1 0 0 0 0 0 2 420046
-0.002194 -0.000965 0.120682 0.193746 0.965337 -0.682422 -0.062500 1 0 0 0 0 0 2 421048
-0.002194 -0.000965 0.120682 0.193744 0.965336 -0.682422 -0.062500 1 0 0 0 0 0 2 422049
-0.002194 -0.000965 0.120682 0.193743 0.965336 -0.682422 -0.062500 1 0 0 0 0 0 2 423048
-0.002194 -0.000965 0.120682 0.193764 0.965342 -0.682422 -0.062500 1 0 0 0 0 0 2 424047
-0.002194 -0.000965 0.120682 0.193746 0.965336 -0.682422 -0.062500 1 0 0 0 0 0 2 425046
-0.002194 -0.000965 0.120682 0.193744 0.965336 -0.682422 -0.062500 1 0 0 0 0 0 2 426044
-0.002194 -0.000965 0.120682 0.193751 0.965344 -0.682415 -0.062500 1 0 0 0 0 0 2 427020
-0.002194 -0.000965 0.120682 0.193753 0.965346 -0.682434 -0.062500 1 0 0 0 0 0 2 428050
-0.002206 -0.000979 0.120671 0.372245 1.155781 -0.529302 -0.062500 1 0 0 0 0 0 2 429038
-0.002213 -0.000986 0.120668 0.048581 0.081247 -0.603834 -0.062500 0 0 0 0 0 0 2 430047
-0.002216 -0.000989 0.120666 0.000470 0.029934 -0.642653 -0.062500 0 0 0 0 0 0 2 431046
-0.002218 -0.000991 0.120666 -0.025392 0.002540 -0.657466 -0.062500 0 0 0 0 0 0 2 432046
-0.002219 -0.000992 0.120666 -0.038607 -0.011385 -0.662761 -0.062500 0 0 0 0 0 0 2 433046
-0.002219 -0.000992 0.120666 -0.045276 -0.018373 -0.664627 -0.062500 0 0 0 0 0 0 2 434047
-0.002219 -0.000992 0.120666 -0.048619 -0.021884 -0.665272 -0.062500 0 0 0 0 0 0 2 435045
-0.002219 -0.000993 0.120666 -0.050292 -0.023647 -0.665508 -0.062500 0 0 0 0 0 0 2 436043
-0.002232 -0.001006 0.120655 0.114509 0.152223 -0.512338 -0.062500 0 0 0 0 0 0 2 437046
-0.002233 -0.001031 0.120661 -0.020682 0.320978 -0.731588 -0.062500 0 0 0 0 0 0 2 438047
-0.002247 -0.001058 0.120652 0.123360 0.349889 -0.546544 -0.062500 0 0 0 0 0 0 2 439036
-0.002266 -0.001084 0.120638 0.216562 0.357265 -0.445915 -0.062500 0 0 0 0 0 0 2 440041
-0.002276 -0.001098 0.120634 0.101189 0.185270 -0.550770 -0.062500 0 0 0 0 0 0 2 441045
-0.002293 -0.001118 0.120621 0.191759 0.257606 -0.447793 -0.062500 0 0 0 0 0 0 2 442039
-0.002315 -0.001142 0.120606 0.252597 0.309942 -0.387924 -0.062500 0 0 0 0 0 0 2 443044
-0.002339 -0.001167 0.120589 0.284773 0.337794 -0.354630 -0.062500 0 0 0 0 0 0 2 444041
-0.002363 -0.001194 0.120572 0.290929 0.348413 -0.331736 -0.062500 0 0 0 0 0 0 2 445043
-0.002389 -0.001221 0.120556 0.299063 0.355400 -0.312606 -0.062500 0 0 0 0 0 0 2 446045
-0.002414 -0.001248 0.120539 0.303054 0.358822 -0.294789 -0.062500 0 0 0 0 0 0 2 447045
-0.002440 -0.001275 0.120522 0.304969 0.360455 -0.277422 -0.062500 0 0 0 0 0 0 2 448045
-0.002453 -0.001288 0.120516 0.138148 0.182823 -0.414615 -0.062500 0 0 0 0 0 0 2 449017
-0.002472 -0.001309 0.120503 0.203282 0.252840 -0.322399 -0.062500 0 0 0 0 0 0 2 450110
-0.002494 -0.001332 0.120487 0.251304 0.303981 -0.266178 -0.062500 0 0 0 0 0 0 2 451117
-0.002518 -0.001358 0.120471 0.277048 0.331230 -0.234101 -0.062500 0 0 0 0 0 0 2 452117
-0.002543 -0.001384 0.120454 0.290124 0.345008 -0.211593 -0.062500 0 0 0 0 0 0 2 453109
-0.002568 -0.001411 0.120437 0.281612 0.349743 -0.192526 -0.062500 0 0 0 0 0 0 2 454126
-0.002581 -0.001424 0.120431 0.120466 0.177751 -0.329703 -0.062500 0 0 0 0 0 0 2 455111
-0.002600 -0.001445 0.120418 0.186502 0.248812 -0.236905 -0.062500 0 0 0 0 0 0 2 456110
-0.002603 -0.001473 0.120392 -0.011604 0.357403 -0.042209 -0.062500 0 0 0 0 0 0 2 457089
-0.002612 -0.001519 0.120383 0.039645 0.602862 -0.220849 -0.062500 0 0 0 0 0 0 2 458116
-0.002617 -0.001542 0.120379 -0.013322 0.328571 -0.318578 -0.062500 0 0 0 0 0 0 2 459118
-0.002632 -0.001567 0.120367 0.115431 0.326250 -0.200923 -0.062500 0 0 0 0 0 0 2 460091
-0.002652 -0.001593 0.120351 0.196319 0.339157 -0.134647 -0.062500 0 0 0 0 0 0 2 461088
-0.002675 -0.001620 0.120335 0.238709 0.347176 -0.098906 -0.062500 0 0 0 0 0 0 2 462090
-0.002687 -0.001633 0.120329 0.096316 0.176645 -0.230788 -0.062500 0 0 0 0 0 0 2 463111
-0.002705 -0.001653 0.120316 0.171295 0.247772 -0.135452 -0.062500 0 0 0 0 0 0 2 464111
-0.002714 -0.001663 0.120311 0.060508 0.124929 -0.233867 -0.062500 0 0 0 0 0 0 2 465096
-0.002732 -0.001682 0.120299 0.152940 0.221518 -0.125430 -0.062500 0 0 0 0 0 0 2 466111
-0.002753 -0.001705 0.120283 0.209852 0.285354 -0.063210 -0.062500 0 0 0 0 0 0 2 467096
-0.002764 -0.001716 0.120278 0.079142 0.145118 -0.185063 -0.062500 0 0 0 0 0 0 2 468110
-0.002782 -0.001735 0.120265 0.141162 0.230383 -0.085754 -0.062500 0 0 0 0 0 0 2 469094
-0.002791 -0.001745 0.120260 0.033605 0.115382 -0.183070 -0.062500 0 0 0 0 0 0 2 470111
-0.002808 -0.001763 0.120247 0.127350 0.215606 -0.073908 -0.062500 0 0 0 0 0 0 2 471029
-0.002812 -0.001791 0.120253 -0.042640 0.348056 -0.310492 -0.062500 0 0 0 0 0 0 2 472038
-0.002826 -0.001818 0.120244 0.080844 0.354940 -0.130313 -0.062500 0 0 0 0 0 0 2 473028
-0.002833 -0.001832 0.120241 0.002085 0.179630 -0.187697 -0.062500 0 0 0 0 0 0 2 474037
-0.002849 -0.001852 0.120228 0.111102 0.247591 -0.063175 -0.062500 0 0 0 0 0 0 2 475028
-0.002870 -0.001876 0.120213 0.181583 0.297879 0.004844 -0.062500 0 0 0 0 0 0 2 476028
-0.002875 -0.001906 0.120218 -0.013596 0.391307 -0.257949 -0.062500 0 0 0 0 0 0 2 477028
-0.002878 -0.001921 0.120219 -0.072949 0.200775 -0.244868 -0.062500 0 0 0 0 0 0 2 478038
-0.002892 -0.001942 0.120209 0.067853 0.256985 -0.073044 -0.062500 0 0 0 0 0 0 2 479028
-0.002899 -0.001953 0.120205 -0.006359 0.127538 -0.143247 -0.062500 0 0 0 0 0 0 2 480039
-0.002915 -0.001971 0.120193 0.104115 0.220098 -0.023720 -0.062500 0 0 0 0 0 0 2 481037
-0.002923 -0.001981 0.120188 0.012328 0.109284 -0.114584 -0.062500 0 0 0 0 0 0 2 482045
-0.002934 -0.002017 0.120186 0.044253 0.451416 -0.144458 -0.062500 0 0 0 0 0 0 2 483065
-0.002940 -0.002036 0.120185 -0.025886 0.248027 -0.168602 -0.062500 0 0 0 0 0 0 2 484048
-0.002955 -0.002058 0.120173 0.093017 0.282173 -0.021215 -0.062500 0 0 0 0 0 0 2 485025
-0.002963 -0.002069 0.120169 0.006541 0.140440 -0.101459 -0.062500 0 0 0 0 0 0 2 486027
-0.002967 -0.002075 0.120168 -0.052296 0.052953 -0.142605 -0.062500 0 0 0 0 0 0 2 487039
-0.002982 -0.002091 0.120156 0.060070 0.176709 -0.000836 -0.062500 0 0 0 0 0 0 2 488015
-0.002984 -0.002118 0.120162 -0.088700 0.326063 -0.224896 -0.062500 0 0 0 0 0 0 2 489041
-0.002997 -0.002145 0.120153 0.039323 0.337697 -0.039971 -0.062500 0 0 0 0 0 0 2 490048
-0.003004 -0.002158 0.120150 -0.033583 0.166945 -0.096716 -0.062500 0 0 0 0 0 0 2 491040
-0.003020 -0.002178 0.120137 0.077687 0.236313 0.029048 -0.062500 0 0 0 0 0 0 2 492031
-0.003028 -0.002188 0.120133 -0.013146 0.114328 -0.060125 -0.062500 0 0 0 0 0 0 2 493043
-0.003044 -0.002207 0.120120 0.088103 0.209836 0.053303 -0.062500 0 0 0 0 0 0 2 494045
-0.003048 -0.002234 0.120126 -0.077082 0.341964 -0.181830 -0.062500 0 0 0 0 0 0 2 495044
-0.003049 -0.002248 0.120128 -0.114626 0.173642 -0.158775 -0.062500 0 0 0 0 0 0 2 496043
-0.003062 -0.002269 0.120117 0.033967 0.239313 0.017684 -0.062500 0 0 0 0 0 0 2 497015
-0.003069 -0.002279 0.120113 -0.035542 0.115657 -0.051837 -0.062500 0 0 0 0 0 0 2 498048
-0.003080 -0.002316 0.120111 0.007342 0.451168 -0.072269 -0.062500 0 0 0 0 0 0 2 499041
-0.003085 -0.002334 0.120110 -0.056645 0.244768 -0.094660 -0.062500 0 0 0 0 0 0 2 500048
-0.003088 -0.002343 0.120110 -0.102868 0.101207 -0.104130 -0.062500 0 0 0 0 0 0 2 501050
-0.003101 -0.002361 0.120098 0.037961 0.199623 0.050706 -0.062500 0 0 0 0 0 0 2 502045
-0.003108 -0.002370 0.120094 -0.036064 0.094371 -0.027654 -0.062500 0 0 0 0 0 0 2 503042
-0.003107 -0.002394 0.120103 -0.157841 0.266569 -0.209161 -0.062500 0 0 0 0 0 0 2 504041
-0.003118 -0.002418 0.120095 0.002265 0.305060 0.002638 -0.062500 0 0 0 0 0 0 2 505042
-0.003124 -0.002431 0.120092 -0.055188 0.149009 -0.044384 -0.062500 0 0 0 0 0 0 2 506045
-0.003127 -0.002437 0.120091 -0.098414 0.052825 -0.072893 -0.062500 0 0 0 0 0 0 2 507044
-0.003135 -0.002472 0.120089 -0.029069 0.416377 -0.066159 -0.062500 0 0 0 0 0 0 2 508043
-0.003140 -0.002489 0.120089 -0.077936 0.225708 -0.078726 -0.062500 0 0 0 0 0 0 2 509045
-0.003142 -0.002498 0.120088 -0.110842 0.092995 -0.084713 -0.062500 0 0 0 0 0 0 2 510044
-0.003155 -0.002516 0.120077 0.033702 0.195139 0.071815 -0.062500 0 0 0 0 0 0 2 511043
-0.003162 -0.002525 0.120073 -0.038217 0.092168 -0.006349 -0.062500 0 0 0 0 0 0 2 512044
-0.003166 -0.002529 0.120072 -0.089634 0.024369 -0.046878 -0.062500 0 0 0 0 0 0 2 513043
-0.003162 -0.002550 0.120081 -0.186571 0.229962 -0.202807 -0.062500 0 0 0 0 0 0 2 514032
-0.003160 -0.002560 0.120084 -0.180007 0.110843 -0.139801 -0.062500 0 0 0 0 0 0 2 515042
-0.003172 -0.002579 0.120074 -0.005187 0.203820 0.052814 -0.062500 0 0 0 0 0 0 2 516042
-0.003178 -0.002588 0.120071 -0.060731 0.095006 -0.011742 -0.062500 0 0 0 0 0 0 2 517042
-0.003181 -0.002593 0.120069 -0.103745 0.024215 -0.047444 -0.062500 0 0 0 0 0 0 2 518043
-0.003189 -0.002627 0.120068 -0.034739 0.400522 -0.042364 -0.062500 0 0 0 0 0 0 2 519042
-0.003194 -0.002644 0.120067 -0.102246 0.210396 -0.056308 -0.062500 0 0 0 0 0 0 2 520043
-0.003196 -0.002653 0.120067 -0.135101 0.080894 -0.062852 -0.062500 0 0 0 0 0 0 2 521013
-0.003197 -0.002657 0.120067 -0.152414 0.012340 -0.065335 -0.062500 0 0 0 0 0 0 2 522121
-0.003210 -0.002672 0.120055 0.000430 0.149577 0.093065 -0.062500 0 0 0 0 0 0 2 523116
-0.003211 -0.002699 0.120061 -0.136307 0.306677 -0.124856 -0.062500 0 0 0 0 0 0 2 524117
-0.003212 -0.002712 0.120063 -0.159237 0.150055 -0.097003 -0.062500 0 0 0 0 0 0 2 525108
-0.003212 -0.002718 0.120064 -0.165556 0.048715 -0.076988 -0.062500 0 0 0 0 0 0 2 526112
-0.003224 -0.002735 0.120053 -0.006453 0.167697 0.090454 -0.062500 0 0 0 0 0 0 2 527124
-0.003231 -0.002743 0.120049 -0.070474 0.073981 0.015664 -0.062500 0 0 0 0 0 0 2 528087
-0.003229 -0.002766 0.120058 -0.192813 0.249427 -0.163532 -0.062500 0 0 0 0 0 0 2 529090
-0.003228 -0.002777 0.120061 -0.192206 0.117756 -0.110390 -0.062500 0 0 0 0 0 0 2 530078
-0.003227 -0.002783 0.120062 -0.185145 0.030580 -0.080389 -0.062500 0 0 0 0 0 0 2 531110
-0.003227 -0.002786 0.120062 -0.180642 -0.014888 -0.068785 -0.062500 0 0 0 0 0 0 2 532119
-0.003239 -0.002800 0.120051 -0.016749 0.133931 0.094997 -0.062500 0 0 0 0 0 0 2 533109
-0.003245 -0.002808 0.120047 -0.078373 0.055479 0.018701 -0.062500 0 0 0 0 0 0 2 534089
-0.003243 -0.002830 0.120056 -0.194000 0.241988 -0.160835 -0.062500 0 0 0 0 0 0 2 535079
-0.003242 -0.002841 0.120059 -0.192799 0.114044 -0.107996 -0.062500 0 0 0 0 0 0 2 536112
-0.003241 -0.002847 0.120060 -0.185434 0.028702 -0.078108 -0.062500 0 0 0 0 0 0 2 537109
-0.003253 -0.002863 0.120049 -0.019422 0.155678 0.093256 -0.062500 0 0 0 0 0 0 2 538112
-0.003259 -0.002871 0.120045 -0.079769 0.066356 0.019565 -0.062500 0 0 0 0 0 0 2 539109
-0.003263 -0.002875 0.120043 -0.125322 0.005395 -0.019481 -0.062500 0 0 0 0 0 0 2 540124
-0.003259 -0.002896 0.120053 -0.219422 0.215094 -0.173824 -0.062500 0 0 0 0 0 0 2 541111
-0.003257 -0.002906 0.120056 -0.205848 0.100238 -0.111181 -0.062500 0 0 0 0 0 0 2 542076
-0.003256 -0.002911 0.120057 -0.192036 0.021719 -0.077756 -0.062500 0 0 0 0 0 0 2 543035
-0.003268 -0.002927 0.120046 -0.022832 0.152026 0.095017 -0.062500 0 0 0 0 0 0 2 544027
-0.003274 -0.002935 0.120042 -0.081488 0.064535 0.021679 -0.062500 0 0 0 0 0 0 2 545034
-0.003277 -0.002939 0.120041 -0.126185 0.004506 -0.017265 -0.062500 0 0 0 0 0 0 2 546030
-0.003273 -0.002959 0.120051 -0.219879 0.214793 -0.171361 -0.062500 0 0 0 0 0 0 2 547025
-0.003283 -0.002983 0.120042 -0.050969 0.269402 0.051317 -0.062500 0 0 0 0 0 0 2 548036
-0.003289 -0.002994 0.120040 -0.099850 0.124134 0.006737 -0.062500 0 0 0 0 0 0 2 549026
-0.003291 -0.003000 0.120039 -0.138700 0.033370 -0.021075 -0.062500 0 0 0 0 0 0 2 550021
-0.003293 -0.003003 0.120038 -0.159831 -0.014078 -0.032004 -0.062500 0 0 0 0 0 0 2 551035
-0.003306 -0.003018 0.120027 -0.009547 0.132991 0.124320 -0.062500 0 0 0 0 0 0 2 552025
-0.003313 -0.003025 0.120023 -0.077769 0.054185 0.044893 -0.062500 0 0 0 0 0 0 2 553042
-0.003316 -0.003029 0.120021 -0.127329 -0.001591 0.003801 -0.062500 0 0 0 0 0 0 2 554044
-0.003330 -0.003044 0.120009 0.006983 0.139520 0.148493 -0.062500 0 0 0 0 0 0 2 555039
-0.003337 -0.003052 0.120005 -0.069419 0.057545 0.064809 -0.062500 0 0 0 0 0 0 2 556030
-0.003335 -0.003075 0.120014 -0.192556 0.242616 -0.116662 -0.062500 0 0 0 0 0 0 2 557047
-0.003335 -0.003086 0.120017 -0.195143 0.113361 -0.065135 -0.062500 0 0 0 0 0 0 2 558034
-0.003346 -0.003104 0.120006 -0.028731 0.198263 0.124789 -0.062500 0 0 0 0 0 0 2 559026
-0.003352 -0.003114 0.120002 -0.087663 0.086833 0.057989 -0.062500 0 0 0 0 0 0 2 560036
-0.003356 -0.003119 0.120001 -0.132357 0.014699 0.021375 -0.062500 0 0 0 0 0 0 2 561034
-0.003357 -0.003121 0.120001 -0.156593 -0.023377 0.007269 -0.062500 0 0 0 0 0 0 2 562048
-0.003370 -0.003135 0.119989 -0.008183 0.128035 0.162889 -0.062500 0 0 0 0 0 0 2 563042
-0.003377 -0.003143 0.119985 -0.077068 0.051749 0.082868 -0.062500 0 0 0 0 0 0 2 564043
-0.003380 -0.003146 0.119984 -0.126963 -0.002774 0.041540 -0.062500 0 0 0 0 0 0 2 565041
-0.003394 -0.003161 0.119972 0.006895 0.138605 0.186556 -0.062500 0 0 0 0 0 0 2 566043
-0.003402 -0.003169 0.119967 -0.069443 0.057125 0.102629 -0.062500 0 0 0 0 0 0 2 567024
-0.003405 -0.003173 0.119966 -0.141751 -0.006315 0.059906 -0.062500 0 0 0 0 0 0 2 568036
-0.003419 -0.003188 0.119954 -0.009908 0.133611 0.204556 -0.062500 0 0 0 0 0 0 2 569041
-0.003427 -0.003196 0.119950 -0.093594 0.050693 0.120416 -0.062500 0 0 0 0 0 0 2 570050
-0.003430 -0.003200 0.119948 -0.147738 -0.006800 0.077608 -0.062500 0 0 0 0 0 0 2 571041
-0.003445 -0.003215 0.119936 -0.016216 0.132878 0.222335 -0.062500 0 0 0 0 0 0 2 572047
-0.003452 -0.003222 0.119932 -0.093524 0.050745 0.138127 -0.062500 0 0 0 0 0 0 2 573015
-0.003455 -0.003226 0.119931 -0.147689 -0.006765 0.095285 -0.062500 0 0 0 0 0 0 2 574048
-0.003464 -0.003260 0.119929 -0.085662 0.375493 0.101734 -0.062500 0 0 0 0 0 0 2 575036
-0.003469 -0.003277 0.119928 -0.136759 0.194738 0.084999 -0.062500 0 0 0 0 0 0 2 576043
-0.003471 -0.003285 0.119928 -0.170716 0.066962 0.077170 -0.062500 0 0 0 0 0 0 2 577040
-0.003484 -0.003303 0.119916 -0.028201 0.169508 0.235481 -0.062500 0 0 0 0 0 0 2 578042
-0.003491 -0.003311 0.119912 -0.099614 0.069003 0.155889 -0.062500 0 0 0 0 0 0 2 579041
-0.003495 -0.003316 0.119911 -0.150759 0.002359 0.114649 -0.062500 0 0 0 0 0 0 2 580041
-0.003497 -0.003318 0.119910 -0.178290 -0.033038 0.098906 -0.062500 0 0 0 0 0 0 2 581038
-0.003510 -0.003332 0.119898 -0.032108 0.119051 0.254695 -0.062500 0 0 0 0 0 0 2 582014
-0.003517 -0.003340 0.119894 -0.101542 0.043778 0.174122 -0.062500 0 0 0 0 0 0 2 583039
-0.003520 -0.003343 0.119893 -0.151717 -0.010250 0.132525 -0.062500 0 0 0 0 0 0 2 584041
-0.003534 -0.003358 0.119881 -0.018563 0.130721 0.278178 -0.062500 0 0 0 0 0 0 2 585041
-0.003541 -0.003366 0.119877 -0.094678 0.049702 0.193875 -0.062500 0 0 0 0 0 0 2 586041
-0.003545 -0.003370 0.119875 -0.148249 -0.007243 0.150958 -0.062500 0 0 0 0 0 0 2 587041
-0.003559 -0.003385 0.119863 -0.016925 0.132121 0.296261 -0.062500 0 0 0 0 0 0 2 588036
-0.003566 -0.003392 0.119859 -0.093850 0.050427 0.211733 -0.062500 0 0 0 0 0 0 2 589012
-0.003565 -0.003415 0.119867 -0.223634 0.235702 0.030814 -0.062500 0 0 0 0 0 0 2 590043
-0.003564 -0.003426 0.119870 -0.226525 0.106125 0.081726 -0.062500 0 0 0 0 0 0 2 591040
-0.003575 -0.003445 0.119860 -0.061130 0.189823 0.272608 -0.062500 0 0 0 0 0 0 2 592041
-0.003581 -0.003454 0.119856 -0.119620 0.078991 0.205102 -0.062500 0 0 0 0 0 0 2 593035
-0.003585 -0.003459 0.119855 -0.164070 0.007150 0.168122 -0.062500 0 0 0 0 0 0 2 594120
-0.003598 -0.003475 0.119843 -0.028275 0.138893 0.315787 -0.062500 0 0 0 0 0 0 2 595115
-0.003605 -0.003482 0.119838 -0.102773 0.053661 0.231861 -0.062500 0 0 0 0 0 0 2 596112
-0.003609 -0.003486 0.119837 -0.155514 -0.005407 0.189025 -0.062500 0 0 0 0 0 0 2 597092
-0.003611 -0.003488 0.119836 -0.183886 -0.037072 0.172744 -0.062500 0 0 0 0 0 0 2 598107
-0.003612 -0.003489 0.119836 -0.198427 -0.053273 0.166926 -0.062500 0 0 0 0 0 0 2 599117
-0.003624 -0.003503 0.119825 -0.064717 0.101927 0.326912 -0.062500 0 0 0 0 0 0 2 600085
-0.003631 -0.003510 0.119821 -0.130466 0.031968 0.247298 -0.062500 0 0 0 0 0 0 2 601083
-0.003629 -0.003532 0.119829 -0.248108 0.223697 0.068409 -0.062500 0 0 0 0 0 0 2 602115
-0.003628 -0.003543 0.119832 -0.248158 0.096972 0.119742 -0.062500 0 0 0 0 0 0 2 603096
-0.003627 -0.003549 0.119833 -0.241375 0.012302 0.148964 -0.062500 0 0 0 0 0 0 2 604085
-0.003627 -0.003551 0.119833 -0.236980 -0.031833 0.160257 -0.062500 0 0 0 0 0 0 2 605085
-0.003639 -0.003566 0.119822 -0.074833 0.115493 0.326509 -0.062500 0 0 0 0 0 0 2 606085
-0.003645 -0.003573 0.119818 -0.135577 0.038732 0.248943 -0.062500 0 0 0 0 0 0 2 607086
-0.003648 -0.003577 0.119816 -0.181336 -0.015999 0.208333 -0.062500 0 0 0 0 0 0 2 608093
-0.003645 -0.003597 0.119826 -0.275554 0.197757 0.055445 -0.062500 0 0 0 0 0 0 2 609085
-0.003643 -0.003608 0.119829 -0.262227 0.083608 0.116892 -0.062500 0 0 0 0 0 0 2 610106
-0.003654 -0.003626 0.119819 -0.095216 0.174534 0.312083 -0.062500 0 0 0 0 0 0 2 611090
-0.003660 -0.003635 0.119815 -0.149256 0.068094 0.245621 -0.062500 0 0 0 0 0 0 2 612104
-0.003663 -0.003639 0.119814 -0.191450 -0.001530 0.208972 -0.062500 0 0 0 0 0 0 2 613088
-0.003664 -0.003642 0.119813 -0.214464 -0.038422 0.194829 -0.062500 0 0 0 0 0 0 2 614106
-0.003665 -0.003643 0.119813 -0.226288 -0.057230 0.189770 -0.062500 0 0 0 0 0 0 2 615090
-0.003665 -0.003644 0.119813 -0.232299 -0.066726 0.187990 -0.062500 0 0 0 0 0 0 2 616105
-0.003678 -0.003657 0.119801 -0.075745 0.097741 0.349844 -0.062500 0 0 0 0 0 0 2 617091
-0.003684 -0.003664 0.119797 -0.139178 0.029762 0.270513 -0.062500 0 0 0 0 0 0 2 618105
-0.003687 -0.003667 0.119796 -0.186310 -0.020619 0.229260 -0.062500 0 0 0 0 0 0 2 619091
-0.003689 -0.003669 0.119795 -0.211854 -0.047927 0.213515 -0.062500 0 0 0 0 0 0 2 620104
-0.003690 -0.003670 0.119795 -0.224978 -0.061970 0.207889 -0.062500 0 0 0 0 0 0 2 621254
-0.003685 -0.003689 0.119805 -0.301012 0.174301 0.068832 -0.062500 0 0 0 0 0 0 2 622111
-0.003682 -0.003698 0.119808 -0.278278 0.071568 0.134984 -0.062500 0 0 0 0 0 0 2 623090
-0.003681 -0.003703 0.119810 -0.259770 -0.000723 0.169460 -0.062500 0 0 0 0 0 0 2 624105
-0.003680 -0.003705 0.119810 -0.249407 -0.038570 0.182612 -0.062500 0 0 0 0 0 0 2 625216
-0.003680 -0.003707 0.119810 -0.243992 -0.057520 0.187306 -0.062500 0 0 0 0 0 0 2 626112
-0.003680 -0.003707 0.119810 -0.241217 -0.066942 0.188947 -0.062500 0 0 0 0 0 0 2 627033
-0.003680 -0.003707 0.119810 -0.239799 -0.071638 0.189520 -0.062500 0 0 0 0 0 0 2 628023
-0.003680 -0.003708 0.119810 -0.239087 -0.073971 0.189721 -0.062500 0 0 0 0 0 0 2 629032
-0.003687 -0.003739 0.119808 -0.148657 0.337472 0.215509 -0.062500 0 0 0 0 0 0 2 630023
-0.003690 -0.003755 0.119808 -0.184242 0.172194 0.203137 -0.062500 0 0 0 0 0 0 2 631032
-0.003692 -0.003763 0.119807 -0.210272 0.052237 0.196608 -0.062500 0 0 0 0 0 0 2 632023
-0.003693 -0.003767 0.119807 -0.224188 -0.011563 0.194080 -0.062500 0 0 0 0 0 0 2 633076
-0.003693 -0.003769 0.119807 -0.231255 -0.043867 0.193173 -0.062500 0 0 0 0 0 0 2 634061
-0.003693 -0.003770 0.119807 -0.234802 -0.060070 0.192849 -0.062500 0 0 0 0 0 0 2 635057
-0.003693 -0.003771 0.119807 -0.236586 -0.068171 0.192736 -0.062500 0 0 0 0 0 0 2 636046
-0.003693 -0.003771 0.119807 -0.237468 -0.072240 0.192680 -0.062500 0 0 0 0 0 0 2 637027
-0.003693 -0.003771 0.119807 -0.237926 -0.074273 0.192680 -0.062500 0 0 0 0 0 0 2 638167
-0.003688 -0.003790 0.119817 -0.307595 0.168366 0.055942 -0.062500 0 0 0 0 0 0 2 639148
-0.003685 -0.003799 0.119820 -0.281588 0.068572 0.122591 -0.062500 0 0 0 0 0 0 2 640031
-0.003684 -0.003804 0.119822 -0.261418 -0.002255 0.157223 -0.062500 0 0 0 0 0 0 2 641278
-0.003683 -0.003806 0.119822 -0.250235 -0.039341 0.170438 -0.062500 0 0 0 0 0 0 2 642159
-0.003683 -0.003807 0.119822 -0.244401 -0.057902 0.175142 -0.062500 0 0 0 0 0 0 2 643027
-0.003683 -0.003808 0.119822 -0.241411 -0.067140 0.176803 -0.062500 0 0 0 0 0 0 2 644031
-0.003683 -0.003808 0.119822 -0.239916 -0.071731 0.177381 -0.062500 0 0 0 0 0 0 2 645027
-0.003682 -0.003808 0.119822 -0.239142 -0.074027 0.177577 -0.062500 0 0 0 0 0 0 2 646157
-0.003682 -0.003808 0.119822 -0.238755 -0.075147 0.177649 -0.062500 0 0 0 0 0 0 2 647026
-0.003695 -0.003821 0.119811 -0.079133 0.093189 0.340551 -0.062500 0 0 0 0 0 0 2 648026
-0.003701 -0.003828 0.119807 -0.140894 0.027553 0.261267 -0.062500 0 0 0 0 0 0 2 649155
-0.003704 -0.003831 0.119805 -0.193408 -0.022075 0.219985 -0.062500 0 0 0 0 0 0 2 650036
-0.003706 -0.003833 0.119805 -0.218529 -0.048845 0.204223 -0.062500 0 0 0 0 0 0 2 651044
-0.003707 -0.003834 0.119805 -0.231441 -0.062612 0.198594 -0.062500 0 0 0 0 0 0 2 652044
-0.003707 -0.003834 0.119804 -0.237977 -0.069612 0.196622 -0.062500 0 0 0 0 0 0 2 653169
-0.003707 -0.003835 0.119804 -0.241282 -0.073139 0.195921 -0.062500 0 0 0 0 0 0 2 654165
-0.003707 -0.003835 0.119804 -0.242943 -0.074903 0.195679 -0.062500 0 0 0 0 0 0 2 655164
-0.003707 -0.003835 0.119804 -0.243772 -0.075799 0.195602 -0.062500 0 0 0 0 0 0 2 656162
-0.003707 -0.003835 0.119804 -0.244189 -0.076242 0.195575 -0.062500 0 0 0 0 0 0 2 657037
-0.003707 -0.003835 0.119804 -0.244401 -0.076467 0.195548 -0.062500 0 0 0 0 0 0 2 658165
-0.003702 -0.003854 0.119814 -0.313980 0.167213 0.059020 -0.062500 0 0 0 0 0 0 2 659149
-0.003699 -0.003863 0.119818 -0.287912 0.067779 0.125576 -0.062500 0 0 0 0 0 0 2 660165
-0.003698 -0.003867 0.119819 -0.267694 -0.002858 0.160157 -0.062500 0 0 0 0 0 0 2 661162
-0.003697 -0.003870 0.119819 -0.256500 -0.039847 0.173348 -0.062500 0 0 0 0 0 0 2 662040
-0.003697 -0.003871 0.119819 -0.250658 -0.058354 0.178054 -0.062500 0 0 0 0 0 0 2 663141
-0.003696 -0.003871 0.119819 -0.247673 -0.067566 0.179697 -0.062500 0 0 0 0 0 0 2 664164
-0.003696 -0.003872 0.119819 -0.246151 -0.072143 0.180278 -0.062500 0 0 0 0 0 0 2 665161
-0.003696 -0.003872 0.119819 -0.245382 -0.074415 0.180481 -0.062500 0 0 0 0 0 0 2 666164
-0.003696 -0.003872 0.119819 -0.244996 -0.075564 0.180557 -0.062500 0 0 0 0 0 0 2 667162
-0.003696 -0.003872 0.119819 -0.244806 -0.076128 0.180568 -0.062500 0 0 0 0 0 0 2 668162
-0.003696 -0.003872 0.119819 -0.244706 -0.076410 0.180587 -0.062500 0 0 0 0 0 0 2 669039
-0.003696 -0.003872 0.119819 -0.244661 -0.076550 0.180592 -0.062500 0 0 0 0 0 0 2 670009
-0.003696 -0.003872 0.119819 -0.244638 -0.076619 0.180584 -0.062500 0 0 0 0 0 0 2 671156
-0.003696 -0.003872 0.119819 -0.244618 -0.076652 0.180589 -0.062500 0 0 0 0 0 0 2 672162
-0.003696 -0.003872 0.119819 -0.244620 -0.076674 0.180588 -0.062500 0 0 0 0 0 0 2 673163
-0.003696 -0.003872 0.119819 -0.244606 -0.076691 0.180588 -0.062500 0 0 0 0 0 0 2 674020
-0.003696 -0.003872 0.119819 -0.244607 -0.076681 0.180582 -0.062500 0 0 0 0 0 0 2 675156
-0.003696 -0.003872 0.119819 -0.244616 -0.076689 0.180593 -0.062500 0 0 0 0 0 0 2 676156
-0.003696 -0.003872 0.119819 -0.244605 -0.076692 0.180589 -0.062500 0 0 0 0 0 0 2 677135
-0.003696 -0.003872 0.119819 -0.244604 -0.076692 0.180588 -0.062500 0 0 0 0 0 0 2 678154
-0.003696 -0.003872 0.119819 -0.244604 -0.076692 0.180588 -0.062500 0 0 0 0 0 0 2 679152
-0.003696 -0.003872 0.119819 -0.244616 -0.076690 0.180594 -0.062500 0 0 0 0 0 0 2 680150
-0.003696 -0.003872 0.119819 -0.244613 -0.076700 0.180581 -0.062500 0 0 0 0 0 0 2 681152
-0.003709 -0.003885 0.119808 -0.085271 0.092092 0.343642 -0.062500 0 0 0 0 0 0 2 682156
-0.003715 -0.003892 0.119804 -0.147082 0.026833 0.264259 -0.062500 0 0 0 0 0 0 2 683134
-0.003718 -0.003895 0.119802 -0.193376 -0.022220 0.222947 -0.062500 0 0 0 0 0 0 2 684152
-0.003720 -0.003897 0.119802 -0.218514 -0.048913 0.207163 -0.062500 0 0 0 0 0 0 2 685151
-0.003720 -0.003898 0.119802 -0.231420 -0.062649 0.201523 -0.062500 0 0 0 0 0 0 2 686129
-0.003721 -0.003898 0.119802 -0.237972 -0.069619 0.199538 -0.062500 0 0 0 0 0 0 2 687142
-0.003721 -0.003898 0.119802 -0.241280 -0.073132 0.198846 -0.062500 0 0 0 0 0 0 2 688152
-0.003721 -0.003898 0.119802 -0.242946 -0.074914 0.198602 -0.062500 0 0 0 0 0 0 2 689141
-0.003721 -0.003898 0.119802 -0.243778 -0.075800 0.198518 -0.062500 0 0 0 0 0 0 2 690157
-0.003721 -0.003898 0.119802 -0.244184 -0.076245 0.198483 -0.062500 0 0 0 0 0 0 2 691146
-0.003721 -0.003898 0.119802 -0.244407 -0.076468 0.198482 -0.062500 0 0 0 0 0 0 2 692155
-0.003721 -0.003898 0.119802 -0.244496 -0.076576 0.198481 -0.062500 0 0 0 0 0 0 2 693156
-0.003721 -0.003898 0.119802 -0.244551 -0.076636 0.198476 -0.062500 0 0 0 0 0 0 2 694147
-0.003721 -0.003898 0.119802 -0.244580 -0.076667 0.198473 -0.062500 0 0 0 0 0 0 2 695155
-0.003721 -0.003898 0.119802 -0.244602 -0.076675 0.198471 -0.062500 0 0 0 0 0 0 2 696146
-0.003721 -0.003898 0.119802 -0.244612 -0.076685 0.198484 -0.062500 0 0 0 0 0 0 2 697154
-0.003721 -0.003898 0.119802 -0.244609 -0.076696 0.198471 -0.062500 0 0 0 0 0 0 2 698146
-0.003721 -0.003898 0.119802 -0.244601 -0.076690 0.198478 -0.062500 0 0 0 0 0 0 2 699156
-0.003721 -0.003898 0.119802 -0.244608 -0.076697 0.198471 -0.062500 0 0 0 0 0 0 2 700158
-0.003721 -0.003898 0.119802 -0.244613 -0.076687 0.198484 -0.062500 0 0 0 0 0 0 2 701159
-0.003721 -0.003898 0.119802 -0.244609 -0.076696 0.198472 -0.062500 0 0 0 0 0 0 2 702149
-0.003721 -0.003898 0.119802 -0.244601 -0.076690 0.198478 -0.062500 0 0 0 0 0 0 2 703159
-0.003721 -0.003898 0.119802 -0.244623 -0.076683 0.198471 -0.062500 0 0 0 0 0 0 2 704159
-0.003721 -0.003898 0.119802 -0.244610 -0.076696 0.198470 -0.062500 0 0 0 0 0 0 2 705135
-0.003721 -0.003898 0.119802 -0.244613 -0.076687 0.198484 -0.062500 0 0 0 0 0 0 2 706166
-0.003721 -0.003898 0.119802 -0.244609 -0.076696 0.198472 -0.062500 0 0 0 0 0 0 2 707157
-0.003721 -0.003898 0.119802 -0.244601 -0.076690 0.198478 -0.062500 0 0 0 0 0 0 2 708166
-0.003721 -0.003898 0.119802 -0.244608 -0.076697 0.198471 -0.062500 0 0 0 0 0 0 2 709164
-0.003721 -0.003898 0.119802 -0.244620 -0.076695 0.198476 -0.062500 0 0 0 0 0 0 2 710162
-0.003721 -0.003898 0.119802 -0.244602 -0.076689 0.198478 -0.062500 0 0 0 0 0 0 2 711164
-0.003721 -0.003898 0.119802 -0.244608 -0.076697 0.198471 -0.062500 0 0 0 0 0 0 2 712163
-0.003721 -0.003898 0.119802 -0.244613 -0.076687 0.198484 -0.062500 0 0 0 0 0 0 2 713161
-0.003721 -0.003898 0.119802 -0.244609 -0.076696 0.198472 -0.062500 0 0 0 0 0 0 2 714163
-0.003721 -0.003898 0.119802 -0.244609 -0.076697 0.198470 -0.062500 0 0 0 0 0 0 2 715162
-0.003734 -0.003911 0.119790 -0.085362 0.091994 0.361642 -0.062500 0 0 0 0 0 0 2 716168
-0.003740 -0.003918 0.119786 -0.147124 0.026803 0.282206 -0.062500 0 0 0 0 0 0 2 717135
-0.003743 -0.003921 0.119784 -0.193401 -0.022246 0.240854 -0.062500 0 0 0 0 0 0 2 718165
-0.003745 -0.003923 0.119784 -0.218502 -0.048915 0.225061 -0.062500 0 0 0 0 0 0 2 719164
-0.003745 -0.003924 0.119784 -0.231431 -0.062647 0.219418 -0.062500 0 0 0 0 0 0 2 720160
-0.003746 -0.003924 0.119784 -0.237979 -0.069625 0.217435 -0.062500 0 0 0 0 0 0 2 721162
-0.003746 -0.003925 0.119784 -0.241279 -0.073130 0.216749 -0.062500 0 0 0 0 0 0 2 722163
-0.003746 -0.003925 0.119784 -0.242943 -0.074911 0.216505 -0.062500 0 0 0 0 0 0 2 723162
-0.003765 -0.003921 0.119793 0.003038 -0.130849 0.080317 -0.062500 0 0 0 0 0 0 2 724161
-0.003775 -0.003918 0.119797 -0.097732 -0.111225 0.146628 -0.062500 0 0 0 0 0 0 2 725161
-0.003779 -0.003917 0.119798 -0.169428 -0.095382 0.181098 -0.062500 0 0 0 0 0 0 2 726151
-0.003782 -0.003917 0.119798 -0.207042 -0.086416 0.194236 -0.062500 0 0 0 0 0 0 2 727162
-0.003783 -0.003916 0.119798 -0.225910 -0.081672 0.198921 -0.062500 0 0 0 0 0 0 2 728132
-0.003783 -0.003916 0.119799 -0.235283 -0.079224 0.200576 -0.062500 0 0 0 0 0 0 2 729163
-0.003784 -0.003916 0.119799 -0.239956 -0.077961 0.201144 -0.062500 0 0 0 0 0 0 2 730131
-0.003784 -0.003916 0.119799 -0.242295 -0.077337 0.201353 -0.062500 0 0 0 0 0 0 2 731150
-0.003784 -0.003916 0.119799 -0.243457 -0.077010 0.201417 -0.062500 0 0 0 0 0 0 2 732161
-0.003784 -0.003916 0.119799 -0.244037 -0.076861 0.201438 -0.062500 0 0 0 0 0 0 2 733161
-0.003784 -0.003916 0.119799 -0.244326 -0.076778 0.201458 -0.062500 0 0 0 0 0 0 2 734163
-0.003784 -0.003916 0.119799 -0.244459 -0.076732 0.201450 -0.062500 0 0 0 0 0 0 2 735162
-0.003784 -0.003916 0.119799 -0.244530 -0.076714 0.201460 -0.062500 0 0 0 0 0 0 2 736161
-0.003784 -0.003916 0.119799 -0.244571 -0.076703 0.201460 -0.062500 0 0 0 0 0 0 2 737161
-0.003784 -0.003916 0.119799 -0.244597 -0.076696 0.201453 -0.062500 0 0 0 0 0 0 2 738162
-0.003784 -0.003916 0.119799 -0.244600 -0.076695 0.201452 -0.062500 0 0 0 0 0 0 2 739156
-0.003784 -0.003916 0.119799 -0.244611 -0.076692 0.201458 -0.062500 0 0 0 0 0 0 2 740148
-0.003784 -0.003916 0.119799 -0.244613 -0.076692 0.201458 -0.062500 0 0 0 0 0 0 2 741153
-0.003784 -0.003916 0.119799 -0.244613 -0.076692 0.201459 -0.062500 0 0 0 0 0 0 2 742038
-0.003784 -0.003916 0.119799 -0.244601 -0.076695 0.201452 -0.062500 0 0 0 0 0 0 2 743156
-0.003784 -0.003916 0.119799 -0.244612 -0.076692 0.201458 -0.062500 0 0 0 0 0 0 2 744133
-0.003784 -0.003916 0.119799 -0.244613 -0.076692 0.201458 -0.062500 0 0 0 0 0 0 2 745158
-0.003784 -0.003916 0.119799 -0.244613 -0.076692 0.201459 -0.062500 0 0 0 0 0 0 2 746161
-0.003784 -0.003916 0.119799 -0.244601 -0.076695 0.201452 -0.062500 0 0 0 0 0 0 2 747130
-0.003784 -0.003916 0.119799 -0.244612 -0.076692 0.201458 -0.062500 0 0 0 0 0 0 2 748163
-0.003784 -0.003916 0.119799 -0.244613 -0.076692 0.201459 -0.062500 0 0 0 0 0 0 2 749159
-0.003784 -0.003916 0.119799 -0.244613 -0.076692 0.201459 -0.062500 0 0 0 0 0 0 2 750161
-0.003784 -0.003916 0.119799 -0.244604 -0.076683 0.201446 -0.062500 0 0 0 0 0 0 2 751147
-0.003784 -0.003916 0.119799 -0.244612 -0.076691 0.201457 -0.062500 0 0 0 0 0 0 2 752145
-0.003784 -0.003916 0.119799 -0.244613 -0.076692 0.201458 -0.062500 0 0 0 0 0 0 2 753153
-0.003784 -0.003916 0.119799 -0.244613 -0.076692 0.201459 -0.062500 0 0 0 0 0 0 2 754145
-0.003784 -0.003916 0.119799 -0.244613 -0.076692 0.201459 -0.062500 0 0 0 0 0 0 2 755154
-0.003784 -0.003916 0.119799 -0.244601 -0.076695 0.201453 -0.062500 0 0 0 0 0 0 2 756144
-0.003784 -0.003916 0.119799 -0.244612 -0.076692 0.201458 -0.062500 0 0 0 0 0 0 2 757153
-0.003784 -0.003916 0.119799 -0.244613 -0.076692 0.201459 -0.062500 0 0 0 0 0 0 2 758145
-0.003784 -0.003916 0.119799 -0.244613 -0.076692 0.201459 -0.062500 0 0 0 0 0 0 2 759152
-0.003784 -0.003916 0.119799 -0.244601 -0.076695 0.201453 -0.062500 0 0 0 0 0 0 2 760154
-0.003784 -0.003916 0.119799 -0.244612 -0.076692 0.201458 -0.062500 0 0 0 0 0 0 2 761144
-0.003784 -0.003916 0.119799 -0.244616 -0.076681 0.201453 -0.062500 0 0 0 0 0 0 2 762153
-0.003784 -0.003916 0.119799 -0.244613 -0.076691 0.201458 -0.062500 0 0 0 0 0 0 2 763144
-0.003784 -0.003916 0.119799 -0.244601 -0.076695 0.201452 -0.062500 0 0 0 0 0 0 2 764150
-0.003784 -0.003916 0.119799 -0.244612 -0.076692 0.201458 -0.062500 0 0 0 0 0 0 2 765151
-0.003784 -0.003916 0.119799 -0.244613 -0.076692 0.201459 -0.062500 0 0 0 0 0 0 2 766161
-0.003784 -0.003916 0.119799 -0.244613 -0.076692 0.201459 -0.062500 0 0 0 0 0 0 2 767148
-0.003784 -0.003916 0.119799 -0.244601 -0.076695 0.201453 -0.062500 0 0 0 0 0 0 2 768162
-0.003784 -0.003916 0.119799 -0.244612 -0.076692 0.201458 -0.062500 0 0 0 0 0 0 2 769150
-0.003784 -0.003916 0.119799 -0.244613 -0.076692 0.201459 -0.062500 0 0 0 0 0 0 2 770154
-0.003784 -0.003916 0.119799 -0.244613 -0.076692 0.201459 -0.062500 0 0 0 0 0 0 2 771164
-0.003784 -0.003916 0.119799 -0.244601 -0.076695 0.201453 -0.062500 0 0 0 0 0 0 2 772146
-0.003784 -0.003916 0.119799 -0.244615 -0.076681 0.201452 -0.062500 0 0 0 0 0 0 2 773164
-0.003784 -0.003916 0.119799 -0.244613 -0.076691 0.201458 -0.062500 0 0 0 0 0 0 2 774164
-0.003784 -0.003916 0.119799 -0.244613 -0.076692 0.201459 -0.062500 0 0 0 0 0 0 2 775132
-0.003778 -0.003935 0.119808 -0.314066 0.167241 0.065134 -0.062500 0 0 0 0 0 0 2 776153
-0.003776 -0.003944 0.119812 -0.287981 0.067784 0.131575 -0.062500 0 0 0 0 0 0 2 777159
-0.003774 -0.003949 0.119813 -0.267747 -0.002875 0.166111 -0.062500 0 0 0 0 0 0 2 778161
-0.003773 -0.003951 0.119813 -0.256532 -0.039861 0.179269 -0.062500 0 0 0 0 0 0 2 779160
-0.003773 -0.003952 0.119813 -0.250675 -0.058377 0.183974 -0.062500 0 0 0 0 0 0 2 780159
-0.003773 -0.003952 0.119813 -0.247687 -0.067562 0.185626 -0.062500 0 0 0 0 0 0 2 781167
-0.003773 -0.003953 0.119813 -0.246148 -0.072150 0.186206 -0.062500 0 0 0 0 0 0 2 782150
-0.003773 -0.003953 0.119813 -0.245388 -0.074422 0.186413 -0.062500 0 0 0 0 0 0 2 783134
-0.003773 -0.003953 0.119813 -0.244995 -0.075562 0.186477 -0.062500 0 0 0 0 0 0 2 784150
-0.003773 -0.003953 0.119813 -0.244815 -0.076122 0.186492 -0.062500 0 0 0 0 0 0 2 785149
-0.003773 -0.003953 0.119813 -0.244705 -0.076407 0.186505 -0.062500 0 0 0 0 0 0 2 786149
-0.003773 -0.003953 0.119813 -0.244658 -0.076547 0.186509 -0.062500 0 0 0 0 0 0 2 787148
-0.003773 -0.003953 0.119813 -0.244625 -0.076620 0.186514 -0.062500 0 0 0 0 0 0 2 788148
-0.003773 -0.003953 0.119813 -0.244623 -0.076658 0.186520 -0.062500 0 0 0 0 0 0 2 789149
-0.003773 -0.003953 0.119813 -0.244618 -0.076672 0.186507 -0.062500 0 0 0 0 0 0 2 790133
-0.003773 -0.003953 0.119813 -0.244615 -0.076685 0.186512 -0.062500 0 0 0 0 0 0 2 791131
-0.003773 -0.003953 0.119813 -0.244614 -0.076687 0.186512 -0.062500 0 0 0 0 0 0 2 792149
-0.003773 -0.003953 0.119813 -0.244614 -0.076687 0.186512 -0.062500 0 0 0 0 0 0 2 793151
-0.003773 -0.003953 0.119813 -0.244611 -0.076698 0.186518 -0.062500 0 0 0 0 0 0 2 794150
-0.003773 -0.003953 0.119813 -0.244614 -0.076688 0.186513 -0.062500 0 0 0 0 0 0 2 795149
-0.003773 -0.003953 0.119813 -0.244614 -0.076687 0.186513 -0.062500 0 0 0 0 0 0 2 796147
-0.003773 -0.003953 0.119813 -0.244611 -0.076698 0.186519 -0.062500 0 0 0 0 0 0 2 797150
-0.003773 -0.003953 0.119813 -0.244602 -0.076691 0.186507 -0.062500 0 0 0 0 0 0 2 798149
-0.003773 -0.003953 0.119813 -0.244613 -0.076687 0.186512 -0.062500 0 0 0 0 0 0 2 799147
-0.003773 -0.003953 0.119813 -0.244611 -0.076698 0.186519 -0.062500 0 0 0 0 0 0 2 800148
-0.003773 -0.003953 0.119813 -0.244614 -0.076688 0.186513 -0.062500 0 0 0 0 0 0 2 801146
-0.003773 -0.003953 0.119813 -0.244603 -0.076689 0.186506 -0.062500 0 0 0 0 0 0 2 802150
-0.003773 -0.003953 0.119813 -0.244610 -0.076698 0.186518 -0.062500 0 0 0 0 0 0 2 803146
-0.003773 -0.003953 0.119813 -0.244614 -0.076688 0.186513 -0.062500 0 0 0 0 0 0 2 804141
-0.003773 -0.003953 0.119813 -0.244614 -0.076687 0.186513 -0.062500 0 0 0 0 0 0 2 805150
-0.003773 -0.003953 0.119813 -0.244599 -0.076701 0.186513 -0.062500 0 0 0 0 0 0 2 806152
-0.003773 -0.003953 0.119813 -0.244613 -0.076688 0.186513 -0.062500 0 0 0 0 0 0 2 807147
-0.003773 -0.003953 0.119813 -0.244614 -0.076687 0.186513 -0.062500 0 0 0 0 0 0 2 808145
-0.003773 -0.003953 0.119813 -0.244611 -0.076698 0.186519 -0.062500 0 0 0 0 0 0 2 809146
-0.003773 -0.003953 0.119813 -0.244602 -0.076691 0.186507 -0.062500 0 0 0 0 0 0 2 810150
-0.003773 -0.003953 0.119813 -0.244613 -0.076687 0.186512 -0.062500 0 0 0 0 0 0 2 811147
-0.003773 -0.003953 0.119813 -0.244611 -0.076698 0.186519 -0.062500 0 0 0 0 0 0 2 812147
-0.003773 -0.003953 0.119813 -0.244614 -0.076688 0.186513 -0.062500 0 0 0 0 0 0 2 813148
-0.003773 -0.003953 0.119813 -0.244603 -0.076689 0.186506 -0.062500 0 0 0 0 0 0 2 814150
-0.003773 -0.003953 0.119813 -0.244610 -0.076698 0.186518 -0.062500 0 0 0 0 0 0 2 815147
-0.003773 -0.003953 0.119813 -0.244614 -0.076688 0.186513 -0.062500 0 0 0 0 0 0 2 816138
-0.003773 -0.003953 0.119813 -0.244614 -0.076687 0.186513 -0.062500 0 0 0 0 0 0 2 817147
-0.003773 -0.003953 0.119813 -0.244599 -0.076701 0.186513 -0.062500 0 0 0 0 0 0 2 818138
-0.003773 -0.003953 0.119813 -0.244613 -0.076688 0.186513 -0.062500 0 0 0 0 0 0 2 819145
-0.003773 -0.003953 0.119813 -0.244614 -0.076687 0.186513 -0.062500 0 0 0 0 0 0 2 820137
-0.003773 -0.003953 0.119813 -0.244611 -0.076698 0.186519 -0.062500 0 0 0 0 0 0 2 821145
-0.003773 -0.003953 0.119813 -0.244602 -0.076691 0.186507 -0.062500 0 0 0 0 0 0 2 822140
-0.003773 -0.003953 0.119813 -0.244613 -0.076687 0.186512 -0.062500 0 0 0 0 0 0 2 823145
-0.003773 -0.003953 0.119813 -0.244611 -0.076698 0.186519 -0.062500 0 0 0 0 0 0 2 824136
-0.003773 -0.003953 0.119813 -0.244614 -0.076688 0.186513 -0.062500 0 0 0 0 0 0 2 825146
-0.003767 -0.003972 0.119823 -0.314115 0.167367 0.050327 -0.062500 0 0 0 0 0 0 2 826136
-0.003765 -0.003981 0.119827 -0.287999 0.067831 0.116692 -0.062500 0 0 0 0 0 0 2 827136
-0.003763 -0.003986 0.119828 -0.267755 -0.002853 0.151202 -0.062500 0 0 0 0 0 0 2 828146
-0.003762 -0.003988 0.119828 -0.256527 -0.039847 0.164349 -0.062500 0 0 0 0 0 0 2 829161
-0.003762 -0.003989 0.119828 -0.250678 -0.058366 0.169052 -0.062500 0 0 0 0 0 0 2 830150
-0.003762 -0.003990 0.119828 -0.247674 -0.067568 0.170700 -0.062500 0 0 0 0 0 0 2 831163
-0.003762 -0.003990 0.119828 -0.246160 -0.072143 0.171283 -0.062500 0 0 0 0 0 0 2 832154
-0.003762 -0.003990 0.119828 -0.245387 -0.074426 0.171470 -0.062500 0 0 0 0 0 0 2 833152
-0.003762 -0.003990 0.119828 -0.244996 -0.075557 0.171545 -0.062500 0 0 0 0 0 0 2 834145
-0.003762 -0.003990 0.119828 -0.244806 -0.076120 0.171574 -0.062500 0 0 0 0 0 0 2 835141
-0.003762 -0.003990 0.119828 -0.244702 -0.076414 0.171582 -0.062500 0 0 0 0 0 0 2 836161
-0.003762 -0.003990 0.119828 -0.244656 -0.076555 0.171585 -0.062500 0 0 0 0 0 0 2 837142
-0.003762 -0.003990 0.119828 -0.244645 -0.076621 0.171583 -0.062500 0 0 0 0 0 0 2 838165
-0.003762 -0.003990 0.119828 -0.244626 -0.076653 0.171589 -0.062500 0 0 0 0 0 0 2 839159
-0.003762 -0.003990 0.119828 -0.244617 -0.076679 0.171582 -0.062500 0 0 0 0 0 0 2 840128
-0.003762 -0.003990 0.119828 -0.244616 -0.076681 0.171581 -0.062500 0 0 0 0 0 0 2 841158
-0.003762 -0.003990 0.119828 -0.244612 -0.076693 0.171587 -0.062500 0 0 0 0 0 0 2 842158
-0.003762 -0.003990 0.119828 -0.244615 -0.076683 0.171582 -0.062500 0 0 0 0 0 0 2 843149
-0.003762 -0.003990 0.119828 -0.244612 -0.076693 0.171587 -0.062500 0 0 0 0 0 0 2 844150
-0.003762 -0.003990 0.119828 -0.244601 -0.076697 0.171582 -0.062500 0 0 0 0 0 0 2 845157
-0.003762 -0.003990 0.119828 -0.244611 -0.076694 0.171587 -0.062500 0 0 0 0 0 0 2 846166
-0.003762 -0.003990 0.119828 -0.244615 -0.076683 0.171582 -0.062500 0 0 0 0 0 0 2 847130
-0.003762 -0.003990 0.119828 -0.244612 -0.076693 0.171587 -0.062500 0 0 0 0 0 0 2 848161
-0.003762 -0.003990 0.119828 -0.244601 -0.076697 0.171582 -0.062500 0 0 0 0 0 0 2 849162
-0.003756 -0.004009 0.119838 -0.314170 0.167482 0.035548 -0.062500 0 0 0 0 0 0 2 850157
-0.003753 -0.004018 0.119842 -0.288021 0.067889 0.101839 -0.062500 0 0 0 0 0 0 2 851157
-0.003752 -0.004023 0.119843 -0.267755 -0.002822 0.136298 -0.062500 0 0 0 0 0 0 2 852155
-0.003751 -0.004025 0.119843 -0.256528 -0.039839 0.149436 -0.062500 0 0 0 0 0 0 2 853155
-0.003751 -0.004026 0.119843 -0.250669 -0.058358 0.154137 -0.062500 0 0 0 0 0 0 2 854159
-0.003751 -0.004027 0.119843 -0.247676 -0.067560 0.155787 -0.062500 0 0 0 0 0 0 2 855156
-0.003751 -0.004027 0.119843 -0.246170 -0.072144 0.156361 -0.062500 0 0 0 0 0 0 2 856156
-0.003751 -0.004027 0.119843 -0.245379 -0.074425 0.156567 -0.062500 0 0 0 0 0 0 2 857157
-0.003751 -0.004027 0.119843 -0.244997 -0.075552 0.156630 -0.062500 0 0 0 0 0 0 2 858149
-0.003751 -0.004027 0.119843 -0.244812 -0.076134 0.156656 -0.062500 0 0 0 0 0 0 2 859157
-0.003751 -0.004027 0.119843 -0.244715 -0.076408 0.156671 -0.062500 0 0 0 0 0 0 2 860159
-0.003751 -0.004027 0.119843 -0.244659 -0.076549 0.156669 -0.062500 0 0 0 0 0 0 2 861156
-0.003751 -0.004027 0.119843 -0.244632 -0.076630 0.156666 -0.062500 0 0 0 0 0 0 2 862159
-0.003751 -0.004027 0.119843 -0.244626 -0.076649 0.156672 -0.062500 0 0 0 0 0 0 2 863158
-0.003751 -0.004027 0.119843 -0.244618 -0.076673 0.156665 -0.062500 0 0 0 0 0 0 2 864156
-0.003763 -0.004040 0.119832 -0.085456 0.091793 0.320168 -0.062500 0 0 0 0 0 0 2 865156
-0.003769 -0.004047 0.119828 -0.153316 0.026424 0.240607 -0.062500 0 0 0 0 0 0 2 866235
-0.003767 -0.004069 0.119836 -0.269149 0.221748 0.063302 -0.062500 0 0 0 0 0 0 2 867224
-0.003766 -0.004080 0.119839 -0.268094 0.095407 0.113694 -0.062500 0 0 0 0 0 0 2 868224
-0.003765 -0.004085 0.119840 -0.260747 0.010912 0.142433 -0.062500 0 0 0 0 0 0 2 869229
-0.003765 -0.004088 0.119840 -0.256055 -0.033094 0.153573 -0.062500 0 0 0 0 0 0 2 870232
-0.003765 -0.004089 0.119840 -0.253499 -0.055131 0.157561 -0.062500 0 0 0 0 0 0 2 871227
-0.003764 -0.004090 0.119840 -0.252160 -0.066110 0.158963 -0.062500 0 0 0 0 0 0 2 872229
-0.003764 -0.004091 0.119840 -0.251463 -0.071586 0.159456 -0.062500 0 0 0 0 0 0 2 873224
-0.003764 -0.004091 0.119840 -0.251120 -0.074302 0.159630 -0.062500 0 0 0 0 0 0 2 874235
-0.003764 -0.004091 0.119840 -0.250938 -0.075669 0.159684 -0.062500 0 0 0 0 0 0 2 875200
-0.003764 -0.004091 0.119840 -0.250854 -0.076346 0.159708 -0.062500 0 0 0 0 0 0 2 876228
-0.003764 -0.004091 0.119840 -0.250803 -0.076681 0.159711 -0.062500 0 0 0 0 0 0 2 877220
-0.003764 -0.004091 0.119840 -0.250783 -0.076862 0.159717 -0.062500 0 0 0 0 0 0 2 878202
-0.003764 -0.004091 0.119840 -0.250774 -0.076933 0.159715 -0.062500 0 0 0 0 0 0 2 879225
-0.003764 -0.004091 0.119840 -0.250771 -0.076982 0.159726 -0.062500 0 0 0 0 0 0 2 880200
-0.003764 -0.004091 0.119840 -0.250766 -0.076998 0.159714 -0.062500 0 0 0 0 0 0 2 881203
-0.003764 -0.004091 0.119840 -0.250763 -0.077011 0.159719 -0.062500 0 0 0 0 0 0 2 882201
-0.003764 -0.004091 0.119840 -0.250762 -0.077012 0.159719 -0.062500 0 0 0 0 0 0 2 883191
-0.003764 -0.004091 0.119840 -0.250755 -0.077034 0.159712 -0.062500 0 0 0 0 0 0 2 884207
-0.003764 -0.004091 0.119840 -0.250758 -0.077026 0.159724 -0.062500 0 0 0 0 0 0 2 885221
-0.003764 -0.004091 0.119840 -0.250762 -0.077014 0.159720 -0.062500 0 0 0 0 0 0 2 886208
-0.003764 -0.004091 0.119840 -0.250766 -0.077032 0.159718 -0.062500 0 0 0 0 0 0 2 887222
-0.003764 -0.004091 0.119840 -0.250751 -0.077017 0.159713 -0.062500 0 0 0 0 0 0 2 888205
-0.003764 -0.004091 0.119840 -0.250765 -0.077032 0.159717 -0.062500 0 0 0 0 0 0 2 889223
-0.003777 -0.004104 0.119829 -0.091682 0.091317 0.323390 -0.062500 0 0 0 0 0 0 2 890182
-0.003783 -0.004110 0.119825 -0.153347 0.026365 0.243744 -0.062500 0 0 0 0 0 0 2 891149
-0.003786 -0.004114 0.119823 -0.199576 -0.022572 0.202250 -0.062500 0 0 0 0 0 0 2 892140
-0.003788 -0.004116 0.119823 -0.224681 -0.049219 0.186413 -0.062500 0 0 0 0 0 0 2 893135
-0.003789 -0.004116 0.119822 -0.237583 -0.062965 0.180740 -0.062500 0 0 0 0 0 0 2 894150
-0.003789 -0.004117 0.119822 -0.244135 -0.069940 0.178744 -0.062500 0 0 0 0 0 0 2 895140
-0.003789 -0.004117 0.119822 -0.247431 -0.073455 0.178054 -0.062500 0 0 0 0 0 0 2 896148
-0.003789 -0.004117 0.119822 -0.249093 -0.075237 0.177805 -0.062500 0 0 0 0 0 0 2 897138
-0.003789 -0.004117 0.119822 -0.249922 -0.076134 0.177725 -0.062500 0 0 0 0 0 0 2 898148
-0.003789 -0.004117 0.119822 -0.250338 -0.076577 0.177695 -0.062500 0 0 0 0 0 0 2 899237
-0.003789 -0.004117 0.119822 -0.250550 -0.076803 0.177688 -0.062500 0 0 0 0 0 0 2 900151
-0.003789 -0.004117 0.119822 -0.250660 -0.076905 0.177678 -0.062500 0 0 0 0 0 0 2 901142
-0.003789 -0.004117 0.119822 -0.250714 -0.076976 0.177678 -0.062500 0 0 0 0 0 0 2 902139
-0.003789 -0.004117 0.119822 -0.250739 -0.076988 0.177677 -0.062500 0 0 0 0 0 0 2 903245
-0.003789 -0.004117 0.119822 -0.250745 -0.077009 0.177676 -0.062500 0 0 0 0 0 0 2 904161
-0.003789 -0.004117 0.119822 -0.250753 -0.077019 0.177668 -0.062500 0 0 0 0 0 0 2 905154
-0.003789 -0.004117 0.119822 -0.250755 -0.077021 0.177687 -0.062500 0 0 0 0 0 0 2 906158
-0.003789 -0.004117 0.119822 -0.250751 -0.077032 0.177675 -0.062500 0 0 0 0 0 0 2 907139
-0.003789 -0.004117 0.119822 -0.250765 -0.077019 0.177674 -0.062500 0 0 0 0 0 0 2 908153
-0.003789 -0.004117 0.119822 -0.250764 -0.077029 0.177680 -0.062500 0 0 0 0 0 0 2 909146
-0.003789 -0.004117 0.119822 -0.250767 -0.077018 0.177674 -0.062500 0 0 0 0 0 0 2 910160
-0.003789 -0.004117 0.119822 -0.250764 -0.077029 0.177680 -0.062500 0 0 0 0 0 0 2 911158
-0.003789 -0.004117 0.119822 -0.250744 -0.077025 0.177682 -0.062500 0 0 0 0 0 0 2 912127
-0.003789 -0.004117 0.119822 -0.250765 -0.077018 0.177675 -0.062500 0 0 0 0 0 0 2 913155
-0.003789 -0.004117 0.119822 -0.250764 -0.077029 0.177680 -0.062500 0 0 0 0 0 0 2 914157
-0.003789 -0.004117 0.119822 -0.250767 -0.077018 0.177675 -0.062500 0 0 0 0 0 0 2 915155
-0.003789 -0.004117 0.119822 -0.250752 -0.077031 0.177674 -0.062500 0 0 0 0 0 0 2 916156
-0.003789 -0.004117 0.119822 -0.250762 -0.077030 0.177680 -0.062500 0 0 0 0 0 0 2 917155
-0.003789 -0.004117 0.119822 -0.250767 -0.077018 0.177674 -0.062500 0 0 0 0 0 0 2 918165
-0.003789 -0.004117 0.119822 -0.250756 -0.077021 0.177688 -0.062500 0 0 0 0 0 0 2 919129
-0.003789 -0.004117 0.119822 -0.250754 -0.077020 0.177669 -0.062500 0 0 0 0 0 0 2 920159
-0.003789 -0.004117 0.119822 -0.250763 -0.077029 0.177679 -0.062500 0 0 0 0 0 0 2 921155
-0.003789 -0.004117 0.119822 -0.250763 -0.077030 0.177681 -0.062500 0 0 0 0 0 0 2 922156
-0.003789 -0.004117 0.119822 -0.250767 -0.077018 0.177675 -0.062500 0 0 0 0 0 0 2 923155
-0.003789 -0.004117 0.119822 -0.250752 -0.077031 0.177674 -0.062500 0 0 0 0 0 0 2 924155
-0.003789 -0.004117 0.119822 -0.250762 -0.077030 0.177680 -0.062500 0 0 0 0 0 0 2 925155
-0.003789 -0.004117 0.119822 -0.250767 -0.077018 0.177674 -0.062500 0 0 0 0 0 0 2 926156
-0.003789 -0.004117 0.119822 -0.250756 -0.077021 0.177688 -0.062500 0 0 0 0 0 0 2 927157
-0.003789 -0.004117 0.119822 -0.250754 -0.077020 0.177669 -0.062500 0 0 0 0 0 0 2 928126
-0.003789 -0.004117 0.119822 -0.250763 -0.077029 0.177679 -0.062500 0 0 0 0 0 0 2 929154
-0.003789 -0.004117 0.119822 -0.250763 -0.077030 0.177681 -0.062500 0 0 0 0 0 0 2 930151
-0.003789 -0.004117 0.119822 -0.250767 -0.077018 0.177675 -0.062500 0 0 0 0 0 0 2 931153
-0.003789 -0.004117 0.119822 -0.250752 -0.077031 0.177674 -0.062500 0 0 0 0 0 0 2 932153
-0.003789 -0.004117 0.119822 -0.250766 -0.077019 0.177674 -0.062500 0 0 0 0 0 0 2 933154
-0.003789 -0.004117 0.119822 -0.250756 -0.077021 0.177687 -0.062500 0 0 0 0 0 0 2 934158
-0.003789 -0.004117 0.119822 -0.250763 -0.077029 0.177682 -0.062500 0 0 0 0 0 0 2 935155
-0.003789 -0.004117 0.119822 -0.250755 -0.077021 0.177669 -0.062500 0 0 0 0 0 0 2 936152
-0.003789 -0.004117 0.119822 -0.250763 -0.077029 0.177679 -0.062500 0 0 0 0 0 0 2 937155
-0.003789 -0.004117 0.119822 -0.250767 -0.077018 0.177674 -0.062500 0 0 0 0 0 0 2 938156
-0.003789 -0.004117 0.119822 -0.250764 -0.077029 0.177680 -0.062500 0 0 0 0 0 0 2 939155
-0.003789 -0.004117 0.119822 -0.250763 -0.077030 0.177681 -0.062500 0 0 0 0 0 0 2 940155
-0.003789 -0.004117 0.119822 -0.250755 -0.077021 0.177668 -0.062500 0 0 0 0 0 0 2 941142
-0.003789 -0.004117 0.119822 -0.250755 -0.077021 0.177687 -0.062500 0 0 0 0 0 0 2 942151
-0.003789 -0.004117 0.119822 -0.250766 -0.077018 0.177675 -0.062500 0 0 0 0 0 0 2 943153
-0.003789 -0.004117 0.119822 -0.250764 -0.077029 0.177680 -0.062500 0 0 0 0 0 0 2 944152
-0.003789 -0.004117 0.119822 -0.250752 -0.077032 0.177675 -0.062500 0 0 0 0 0 0 2 945155
-0.003789 -0.004117 0.119822 -0.250766 -0.077019 0.177674 -0.062500 0 0 0 0 0 0 2 946155
-0.003789 -0.004117 0.119822 -0.250764 -0.077029 0.177680 -0.062500 0 0 0 0 0 0 2 947154
-0.003789 -0.004117 0.119822 -0.250759 -0.077010 0.177682 -0.062500 0 0 0 0 0 0 2 948154
-0.003789 -0.004117 0.119822 -0.250751 -0.077031 0.177675 -0.062500 0 0 0 0 0 0 2 949155
-0.003789 -0.004117 0.119822 -0.250762 -0.077030 0.177680 -0.062500 0 0 0 0 0 0 2 950155
-0.003789 -0.004117 0.119822 -0.250767 -0.077018 0.177675 -0.062500 0 0 0 0 0 0 2 951153
-0.003789 -0.004117 0.119822 -0.250764 -0.077029 0.177680 -0.062500 0 0 0 0 0 0 2 952155
-0.003789 -0.004117 0.119822 -0.250755 -0.077021 0.177668 -0.062500 0 0 0 0 0 0 2 953141
-0.003789 -0.004117 0.119822 -0.250763 -0.077029 0.177679 -0.062500 0 0 0 0 0 0 2 954140
-0.003789 -0.004117 0.119822 -0.250756 -0.077022 0.177688 -0.062500 0 0 0 0 0 0 2 955147
-0.003789 -0.004117 0.119822 -0.250766 -0.077018 0.177676 -0.062500 0 0 0 0 0 0 2 956139
-0.003789 -0.004117 0.119822 -0.250752 -0.077031 0.177674 -0.062500 0 0 0 0 0 0 2 957147
-0.003789 -0.004117 0.119822 -0.250766 -0.077019 0.177674 -0.062500 0 0 0 0 0 0 2 958138
-0.003789 -0.004117 0.119822 -0.250764 -0.077029 0.177680 -0.062500 0 0 0 0 0 0 2 959147
-0.003789 -0.004117 0.119822 -0.250763 -0.077030 0.177681 -0.062500 0 0 0 0 0 0 2 960147
-0.003789 -0.004117 0.119822 -0.250755 -0.077021 0.177668 -0.062500 0 0 0 0 0 0 2 961138
-0.003784 -0.004136 0.119832 -0.320373 0.167428 0.042061 -0.062500 0 0 0 0 0 0 2 962148
-0.003781 -0.004145 0.119835 -0.294201 0.067668 0.108132 -0.062500 0 0 0 0 0 0 2 963137
-0.003780 -0.004150 0.119837 -0.273937 -0.003129 0.142494 -0.062500 0 0 0 0 0 0 2 964147
-0.003779 -0.004152 0.119837 -0.262699 -0.040161 0.155598 -0.062500 0 0 0 0 0 0 2 965137
-0.003779 -0.004153 0.119837 -0.256834 -0.058692 0.160272 -0.062500 0 0 0 0 0 0 2 966149
-0.003778 -0.004154 0.119837 -0.253827 -0.067902 0.161921 -0.062500 0 0 0 0 0 0 2 967155
-0.003778 -0.004154 0.119837 -0.252303 -0.072473 0.162504 -0.062500 0 0 0 0 0 0 2 968147
-0.003778 -0.004154 0.119837 -0.251540 -0.074755 0.162693 -0.062500 0 0 0 0 0 0 2 969141
-0.003778 -0.004154 0.119837 -0.251158 -0.075896 0.162779 -0.062500 0 0 0 0 0 0 2 970150
-0.003778 -0.004154 0.119837 -0.250960 -0.076451 0.162797 -0.062500 0 0 0 0 0 0 2 971146
-0.003778 -0.004154 0.119837 -0.250855 -0.076744 0.162802 -0.062500 0 0 0 0 0 0 2 972137
-0.003778 -0.004154 0.119837 -0.250809 -0.076885 0.162805 -0.062500 0 0 0 0 0 0 2 973155
-0.003778 -0.004154 0.119837 -0.250779 -0.076946 0.162804 -0.062500 0 0 0 0 0 0 2 974150
-0.003778 -0.004154 0.119837 -0.250777 -0.076983 0.162808 -0.062500 0 0 0 0 0 0 2 975156
-0.003778 -0.004154 0.119837 -0.250769 -0.077009 0.162801 -0.062500 0 0 0 0 0 0 2 976156
-0.003778 -0.004154 0.119837 -0.250765 -0.077023 0.162806 -0.062500 0 0 0 0 0 0 2 977155
-0.003778 -0.004154 0.119837 -0.250765 -0.077024 0.162807 -0.062500 0 0 0 0 0 0 2 978125
-0.003778 -0.004154 0.119837 -0.250765 -0.077025 0.162807 -0.062500 0 0 0 0 0 0 2 979154
-0.003778 -0.004154 0.119837 -0.250758 -0.077017 0.162815 -0.062500 0 0 0 0 0 0 2 980151
-0.003778 -0.004154 0.119837 -0.250753 -0.077026 0.162802 -0.062500 0 0 0 0 0 0 2 981125
-0.003778 -0.004154 0.119837 -0.250764 -0.077025 0.162807 -0.062500 0 0 0 0 0 0 2 982150
-0.003778 -0.004154 0.119837 -0.250765 -0.077025 0.162807 -0.062500 0 0 0 0 0 0 2 983154
-0.003778 -0.004154 0.119837 -0.250765 -0.077025 0.162807 -0.062500 0 0 0 0 0 0 2 984157
-0.003778 -0.004154 0.119837 -0.250765 -0.077025 0.162807 -0.062500 0 0 0 0 0 0 2 985156
-0.003778 -0.004154 0.119837 -0.250753 -0.077027 0.162801 -0.062500 0 0 0 0 0 0 2 986154
-0.003778 -0.004154 0.119837 -0.250756 -0.077017 0.162814 -0.062500 0 0 0 0 0 0 2 987151
-0.003778 -0.004154 0.119837 -0.250764 -0.077024 0.162808 -0.062500 0 0 0 0 0 0 2 988153
-0.003778 -0.004154 0.119837 -0.250765 -0.077024 0.162808 -0.062500 0 0 0 0 0 0 2 989151
-0.003778 -0.004154 0.119837 -0.250753 -0.077027 0.162801 -0.062500 0 0 0 0 0 0 2 990154
-0.003778 -0.004154 0.119837 -0.250764 -0.077025 0.162806 -0.062500 0 0 0 0 0 0 2 991152
-0.003778 -0.004154 0.119837 -0.250765 -0.077025 0.162807 -0.062500 0 0 0 0 0 0 2 992153
-0.003778 -0.004154 0.119837 -0.250765 -0.077025 0.162807 -0.062500 0 0 0 0 0 0 2 993152
-0.003778 -0.004154 0.119837 -0.250746 -0.077019 0.162808 -0.062500 0 0 0 0 0 0 2 994156
-0.003778 -0.004154 0.119837 -0.250763 -0.077024 0.162807 -0.062500 0 0 0 0 0 0 2 995124
-0.003778 -0.004154 0.119837 -0.250765 -0.077024 0.162807 -0.062500 0 0 0 0 0 0 2 996153
-0.003778 -0.004154 0.119837 -0.250765 -0.077025 0.162807 -0.062500 0 0 0 0 0 0 2 997153
-0.003778 -0.004154 0.119837 -0.250753 -0.077027 0.162801 -0.062500 0 0 0 0 0 0 2 998153
-0.003778 -0.004154 0.119837 -0.250764 -0.077025 0.162806 -0.062500 0 0 0 0 0 0 2 999150
-0.003778 -0.004154 0.119837 -0.250765 -0.077025 0.162807 -0.062500 0 0 0 0 0 0 3 150
-0.003778 -0.004154 0.119837 -0.250758 -0.077017 0.162815 -0.062500 0 0 0 0 0 0 3 1150
-0.003778 -0.004154 0.119837 -0.250753 -0.077026 0.162802 -0.062500 0 0 0 0 0 0 3 2153
-0.003778 -0.004154 0.119837 -0.250764 -0.077025 0.162807 -0.062500 0 0 0 0 0 0 3 3151
-0.003778 -0.004154 0.119837 -0.250765 -0.077025 0.162807 -0.062500 0 0 0 0 0 0 3 4123
-0.003778 -0.004154 0.119837 -0.250765 -0.077025 0.162807 -0.062500 0 0 0 0 0 0 3 5151
-0.003778 -0.004154 0.119837 -0.250765 -0.077025 0.162807 -0.062500 0 0 0 0 0 0 3 6154
-0.003778 -0.004154 0.119837 -0.250753 -0.077027 0.162801 -0.062500 0 0 0 0 0 0 3 7139
-0.003773 -0.004173 0.119847 -0.320418 0.167541 0.027334 -0.062500 0 0 0 0 0 0 3 8147
-0.003770 -0.004183 0.119850 -0.294231 0.067717 0.093329 -0.062500 0 0 0 0 0 0 3 9150
-0.003769 -0.004187 0.119851 -0.273934 -0.003109 0.127653 -0.062500 0 0 0 0 0 0 3 10141
-0.003768 -0.004189 0.119852 -0.262700 -0.040155 0.140743 -0.062500 0 0 0 0 0 0 3 11146
-0.003768 -0.004190 0.119852 -0.256837 -0.058682 0.145421 -0.062500 0 0 0 0 0 0 3 12152
-0.003786 -0.004187 0.119862 -0.006957 -0.122770 0.010874 -0.062500 0 0 0 0 0 0 3 13149
-0.003796 -0.004185 0.119865 -0.105794 -0.107474 0.077790 -0.062500 0 0 0 0 0 0 3 14153
-0.003800 -0.004184 0.119866 -0.176544 -0.093741 0.112502 -0.062500 0 0 0 0 0 0 3 15154
-0.003802 -0.004183 0.119867 -0.213680 -0.085780 0.125742 -0.062500 0 0 0 0 0 0 3 16150
-0.003804 -0.004183 0.119867 -0.232298 -0.081525 0.130459 -0.062500 0 0 0 0 0 0 3 17151
-0.003804 -0.004183 0.119867 -0.241555 -0.079320 0.132127 -0.062500 0 0 0 0 0 0 3 18152
-0.003804 -0.004183 0.119867 -0.246175 -0.078183 0.132710 -0.062500 0 0 0 0 0 0 3 19145
-0.003805 -0.004183 0.119867 -0.248463 -0.077612 0.132901 -0.062500 0 0 0 0 0 0 3 20136
-0.003805 -0.004183 0.119867 -0.249622 -0.077320 0.132968 -0.062500 0 0 0 0 0 0 3 21146
-0.003805 -0.004183 0.119867 -0.250191 -0.077177 0.133003 -0.062500 0 0 0 0 0 0 3 22151
-0.003805 -0.004183 0.119867 -0.250474 -0.077105 0.133011 -0.062500 0 0 0 0 0 0 3 23136
-0.003805 -0.004183 0.119867 -0.250619 -0.077058 0.133008 -0.062500 0 0 0 0 0 0 3 24146
-0.003805 -0.004183 0.119867 -0.250691 -0.077039 0.133018 -0.062500 0 0 0 0 0 0 3 25136
-0.003805 -0.004183 0.119867 -0.250732 -0.077028 0.133018 -0.062500 0 0 0 0 0 0 3 26145
-0.003805 -0.004183 0.119867 -0.250736 -0.077027 0.133018 -0.062500 0 0 0 0 0 0 3 27145
-0.003805 -0.004183 0.119867 -0.250755 -0.077033 0.133017 -0.062500 0 0 0 0 0 0 3 28135
-0.003799 -0.004201 0.119877 -0.320443 0.167653 -0.002390 -0.062500 0 0 0 0 0 0 3 29136
-0.003797 -0.004211 0.119880 -0.294256 0.067787 0.063567 -0.062500 0 0 0 0 0 0 3 30146
-0.003795 -0.004215 0.119881 -0.273951 -0.003083 0.097875 -0.062500 0 0 0 0 0 0 3 31138
-0.003794 -0.004218 0.119882 -0.262692 -0.040140 0.110956 -0.062500 0 0 0 0 0 0 3 32156
-0.003794 -0.004219 0.119882 -0.256833 -0.058683 0.115641 -0.062500 0 0 0 0 0 0 3 33144
-0.003794 -0.004219 0.119882 -0.253843 -0.067905 0.117285 -0.062500 0 0 0 0 0 0 3 34163
-0.003794 -0.004220 0.119882 -0.252311 -0.072471 0.117852 -0.062500 0 0 0 0 0 0 3 35246
-0.003794 -0.004220 0.119882 -0.251528 -0.074749 0.118058 -0.062500 0 0 0 0 0 0 3 36323
-0.003813 -0.004216 0.119892 -0.004174 -0.130771 -0.017985 -0.062500 0 0 0 0 0 0 3 37230
-0.003822 -0.004213 0.119895 -0.104390 -0.111481 0.048337 -0.062500 0 0 0 0 0 0 3 38188
-0.003827 -0.004212 0.119896 -0.175844 -0.095741 0.082827 -0.062500 0 0 0 0 0 0 3 39144
-0.003829 -0.004212 0.119897 -0.213334 -0.086776 0.095990 -0.062500 0 0 0 0 0 0 3 40138
-0.003830 -0.004211 0.119897 -0.251062 -0.088020 0.100699 -0.062500 0 0 0 0 0 0 3 41150
-0.003831 -0.004211 0.119897 -0.260420 -0.085568 0.102352 -0.062500 0 0 0 0 0 0 3 42149
-0.003831 -0.004211 0.119897 -0.265075 -0.084297 0.102923 -0.062500 0 0 0 0 0 0 3 43157
-0.003831 -0.004211 0.119897 -0.267383 -0.083668 0.103128 -0.062500 0 0 0 0 0 0 3 44150
-0.003831 -0.004211 0.119897 -0.268554 -0.083337 0.103198 -0.062500 0 0 0 0 0 0 3 45150
-0.003831 -0.004211 0.119897 -0.269128 -0.083179 0.103227 -0.062500 0 0 0 0 0 0 3 46124
-0.003826 -0.004230 0.119906 -0.320173 0.167688 -0.032094 -0.062500 0 0 0 0 0 0 3 47151
-0.003823 -0.004239 0.119910 -0.294132 0.067799 0.033809 -0.062500 0 0 0 0 0 0 3 48152
-0.003822 -0.004244 0.119911 -0.273907 -0.003074 0.068104 -0.062500 0 0 0 0 0 0 3 49150
-0.003821 -0.004246 0.119911 -0.262671 -0.040150 0.081193 -0.062500 0 0 0 0 0 0 3 50146
-0.003820 -0.004247 0.119912 -0.256827 -0.058686 0.085876 -0.062500 0 0 0 0 0 0 3 51150
-0.003820 -0.004248 0.119912 -0.253821 -0.067894 0.087513 -0.062500 0 0 0 0 0 0 3 52154
-0.003820 -0.004248 0.119912 -0.252303 -0.072476 0.088083 -0.062500 0 0 0 0 0 0 3 53147
-0.003820 -0.004248 0.119912 -0.251544 -0.074751 0.088282 -0.062500 0 0 0 0 0 0 3 54155
-0.003820 -0.004248 0.119912 -0.251150 -0.075894 0.088361 -0.062500 0 0 0 0 0 0 3 55148
-0.003820 -0.004248 0.119912 -0.250959 -0.076459 0.088390 -0.062500 0 0 0 0 0 0 3 56121
-0.003820 -0.004248 0.119912 -0.250858 -0.076741 0.088391 -0.062500 0 0 0 0 0 0 3 57120
-0.003820 -0.004248 0.119912 -0.250801 -0.076884 0.088386 -0.062500 0 0 0 0 0 0 3 58151
-0.003820 -0.004248 0.119912 -0.250785 -0.076962 0.088389 -0.062500 0 0 0 0 0 0 3 59121
-0.003820 -0.004248 0.119912 -0.250780 -0.076981 0.088395 -0.062500 0 0 0 0 0 0 3 60150
-0.003820 -0.004248 0.119912 -0.250765 -0.076997 0.088396 -0.062500 0 0 0 0 0 0 3 61153
-0.003820 -0.004248 0.119912 -0.250768 -0.077018 0.088395 -0.062500 0 0 0 0 0 0 3 62152
-0.003820 -0.004248 0.119912 -0.250768 -0.077020 0.088395 -0.062500 0 0 0 0 0 0 3 63121
-0.003820 -0.004248 0.119912 -0.250768 -0.077021 0.088394 -0.062500 0 0 0 0 0 0 3 64150
-0.003820 -0.004248 0.119912 -0.250756 -0.077023 0.088388 -0.062500 0 0 0 0 0 0 3 65149
-0.003820 -0.004248 0.119912 -0.250764 -0.077032 0.088400 -0.062500 0 0 0 0 0 0 3 66151
-0.003820 -0.004248 0.119912 -0.250767 -0.077022 0.088395 -0.062500 0 0 0 0 0 0 3 67152
-0.003820 -0.004248 0.119912 -0.250749 -0.077015 0.088396 -0.062500 0 0 0 0 0 0 3 68150
-0.003820 -0.004248 0.119912 -0.250763 -0.077032 0.088401 -0.062500 0 0 0 0 0 0 3 69120
-0.003820 -0.004248 0.119912 -0.250756 -0.077024 0.088389 -0.062500 0 0 0 0 0 0 3 70122
-0.003820 -0.004248 0.119912 -0.250767 -0.077021 0.088394 -0.062500 0 0 0 0 0 0 3 71148
-0.003820 -0.004248 0.119912 -0.250768 -0.077021 0.088394 -0.062500 0 0 0 0 0 0 3 72116
-0.003820 -0.004248 0.119912 -0.250753 -0.077035 0.088394 -0.062500 0 0 0 0 0 0 3 73138
-0.003820 -0.004248 0.119912 -0.250766 -0.077022 0.088394 -0.062500 0 0 0 0 0 0 3 74148
-0.003820 -0.004248 0.119912 -0.250760 -0.077013 0.088402 -0.062500 0 0 0 0 0 0 3 75149
-0.003820 -0.004248 0.119912 -0.250752 -0.077034 0.088395 -0.062500 0 0 0 0 0 0 3 76120
-0.003820 -0.004248 0.119912 -0.250766 -0.077022 0.088395 -0.062500 0 0 0 0 0 0 3 77141
-0.003820 -0.004248 0.119912 -0.250756 -0.077023 0.088388 -0.062500 0 0 0 0 0 0 3 78122
-0.003820 -0.004248 0.119912 -0.250763 -0.077032 0.088400 -0.062500 0 0 0 0 0 0 3 79148
-0.003820 -0.004248 0.119912 -0.250767 -0.077022 0.088395 -0.062500 0 0 0 0 0 0 3 80149
-0.003820 -0.004248 0.119912 -0.250756 -0.077023 0.088388 -0.062500 0 0 0 0 0 0 3 81148
-0.003820 -0.004248 0.119912 -0.250759 -0.077013 0.088401 -0.062500 0 0 0 0 0 0 3 82151
-0.003820 -0.004248 0.119912 -0.250752 -0.077034 0.088395 -0.062500 0 0 0 0 0 0 3 83152
-0.003820 -0.004248 0.119912 -0.250766 -0.077022 0.088395 -0.062500 0 0 0 0 0 0 3 84136
-0.003820 -0.004248 0.119912 -0.250768 -0.077021 0.088395 -0.062500 0 0 0 0 0 0 3 85143
-0.003815 -0.004267 0.119921 -0.326418 0.167049 -0.046794 -0.062500 0 0 0 0 0 0 3 86134
-0.003812 -0.004276 0.119925 -0.300207 0.067055 0.019043 -0.062500 0 0 0 0 0 0 3 87143
-0.003810 -0.004281 0.119926 -0.279877 -0.003865 0.053291 -0.062500 0 0 0 0 0 0 3 88134
-0.003810 -0.004283 0.119926 -0.268624 -0.040970 0.066365 -0.062500 0 0 0 0 0 0 3 89142
-0.003809 -0.004284 0.119926 -0.262756 -0.059509 0.071039 -0.062500 0 0 0 0 0 0 3 90134
-0.003809 -0.004285 0.119926 -0.259756 -0.068729 0.072683 -0.062500 0 0 0 0 0 0 3 91142
-0.003809 -0.004285 0.119926 -0.258215 -0.073319 0.073259 -0.062500 0 0 0 0 0 0 3 92133
-0.003809 -0.004285 0.119926 -0.257446 -0.075587 0.073466 -0.062500 0 0 0 0 0 0 3 93142
-0.003809 -0.004285 0.119926 -0.257062 -0.076727 0.073532 -0.062500 0 0 0 0 0 0 3 94143
-0.003809 -0.004285 0.119926 -0.256867 -0.077302 0.073546 -0.062500 0 0 0 0 0 0 3 95134
-0.003809 -0.004285 0.119926 -0.256770 -0.077575 0.073558 -0.062500 0 0 0 0 0 0 3 96142
-0.003809 -0.004285 0.119926 -0.256722 -0.077725 0.073567 -0.062500 0 0 0 0 0 0 3 97123
-0.003809 -0.004285 0.119926 -0.256691 -0.077788 0.073566 -0.062500 0 0 0 0 0 0 3 98152
-0.003809 -0.004285 0.119926 -0.256689 -0.077825 0.073571 -0.062500 0 0 0 0 0 0 3 99146
-0.003809 -0.004285 0.119926 -0.256674 -0.077843 0.073572 -0.062500 0 0 0 0 0 0 3 100146
-0.003809 -0.004285 0.119926 -0.256680 -0.077852 0.073565 -0.062500 0 0 0 0 0 0 3 101140
-0.003809 -0.004285 0.119926 -0.256677 -0.077865 0.073570 -0.062500 0 0 0 0 0 0 3 102148
-0.003809 -0.004285 0.119926 -0.256680 -0.077855 0.073564 -0.062500 0 0 0 0 0 0 3 103141
-0.003809 -0.004285 0.119926 -0.256666 -0.077868 0.073564 -0.062500 0 0 0 0 0 0 3 104146
-0.003809 -0.004285 0.119926 -0.256676 -0.077866 0.073570 -0.062500 0 0 0 0 0 0 3 105140
-0.003809 -0.004285 0.119926 -0.256669 -0.077857 0.073558 -0.062500 0 0 0 0 0 0 3 106172
-0.003804 -0.004304 0.119936 -0.326477 0.167176 -0.061479 -0.062500 0 0 0 0 0 0 3 107160
-0.003801 -0.004313 0.119939 -0.300222 0.067122 0.004278 -0.062500 0 0 0 0 0 0 3 108141
-0.003799 -0.004318 0.119941 -0.279885 -0.003842 0.038497 -0.062500 0 0 0 0 0 0 3 109158
-0.003799 -0.004320 0.119941 -0.268625 -0.040963 0.051553 -0.062500 0 0 0 0 0 0 3 110161
-0.003798 -0.004321 0.119941 -0.262756 -0.059511 0.056237 -0.062500 0 0 0 0 0 0 3 111158
-0.003798 -0.004322 0.119941 -0.259758 -0.068722 0.057872 -0.062500 0 0 0 0 0 0 3 112158
-0.003798 -0.004322 0.119941 -0.258217 -0.073313 0.058445 -0.062500 0 0 0 0 0 0 3 113139
-0.003798 -0.004322 0.119941 -0.257455 -0.075589 0.058643 -0.062500 0 0 0 0 0 0 3 114162
-0.003798 -0.004322 0.119941 -0.257061 -0.076733 0.058722 -0.062500 0 0 0 0 0 0 3 115164
-0.003798 -0.004322 0.119941 -0.256861 -0.077289 0.058737 -0.062500 0 0 0 0 0 0 3 116161
-0.003792 -0.004341 0.119951 -0.326615 0.167581 -0.076158 -0.062500 0 0 0 0 0 0 3 117163
-0.003790 -0.004351 0.119954 -0.300295 0.067312 -0.010470 -0.062500 0 0 0 0 0 0 3 118141
-0.003788 -0.004355 0.119955 -0.279920 -0.003769 0.023707 -0.062500 0 0 0 0 0 0 3 119158
-0.003787 -0.004357 0.119956 -0.268645 -0.040908 0.036770 -0.062500 0 0 0 0 0 0 3 120158
-0.003787 -0.004359 0.119956 -0.262753 -0.059487 0.041433 -0.062500 0 0 0 0 0 0 3 121157
-0.003787 -0.004359 0.119956 -0.259748 -0.068715 0.043067 -0.062500 0 0 0 0 0 0 3 122159
-0.003781 -0.004378 0.119966 -0.328112 0.171973 -0.091123 -0.062500 0 0 0 0 0 0 3 123156
-0.003779 -0.004388 0.119969 -0.301053 0.069513 -0.025309 -0.062500 0 0 0 0 0 0 3 124158
-0.003777 -0.004392 0.119970 -0.280303 -0.002673 0.008903 -0.062500 0 0 0 0 0 0 3 125156
-0.003776 -0.004395 0.119971 -0.268827 -0.040377 0.021981 -0.062500 0 0 0 0 0 0 3 126160
-0.003776 -0.004396 0.119971 -0.262853 -0.059208 0.026642 -0.062500 0 0 0 0 0 0 3 127147
-0.003776 -0.004396 0.119971 -0.259800 -0.068587 0.028280 -0.062500 0 0 0 0 0 0 3 128160
-0.003776 -0.004397 0.119971 -0.258239 -0.073243 0.028854 -0.062500 0 0 0 0 0 0 3 129157
-0.003776 -0.004397 0.119971 -0.257465 -0.075561 0.029068 -0.062500 0 0 0 0 0 0 3 130159
-0.003788 -0.004410 0.119959 -0.098053 0.091260 0.193472 -0.062500 0 0 0 0 0 0 3 131157
-0.003794 -0.004416 0.119955 -0.159512 0.026065 0.113599 -0.062500 0 0 0 0 0 0 3 132158
-0.003797 -0.004420 0.119954 -0.205608 -0.023058 0.071945 -0.062500 0 0 0 0 0 0 3 133157
-0.003793 -0.004441 0.119963 -0.300577 0.195555 -0.078563 -0.062500 0 0 0 0 0 0 3 134160
-0.003791 -0.004451 0.119966 -0.287141 0.081461 -0.018745 -0.062500 0 0 0 0 0 0 3 135157
-0.003790 -0.004456 0.119967 -0.273291 0.003356 0.013338 -0.062500 0 0 0 0 0 0 3 136157
-0.003790 -0.004458 0.119967 -0.265314 -0.037346 0.025655 -0.062500 0 0 0 0 0 0 3 137158
-0.003790 -0.004459 0.119967 -0.261088 -0.057702 0.030065 -0.062500 0 0 0 0 0 0 3 138150
-0.003789 -0.004460 0.119968 -0.258913 -0.067821 0.031620 -0.062500 0 0 0 0 0 0 3 139157
-0.003802 -0.004473 0.119956 -0.104579 0.093536 0.196670 -0.062500 0 0 0 0 0 0 3 140157
-0.003808 -0.004480 0.119952 -0.165627 0.026512 0.116881 -0.062500 0 0 0 0 0 0 3 141159
-0.003806 -0.004502 0.119960 -0.281471 0.222010 -0.059117 -0.062500 0 0 0 0 0 0 3 142160
-0.003804 -0.004513 0.119963 -0.280080 0.094398 -0.009643 -0.062500 0 0 0 0 0 0 3 143138
-0.003804 -0.004519 0.119964 -0.272521 0.009212 0.018701 -0.062500 0 0 0 0 0 0 3 144156
-0.003816 -0.004535 0.119952 -0.108889 0.132604 0.194361 -0.062500 0 0 0 0 0 0 3 145157
-0.003822 -0.004543 0.119948 -0.167873 0.045989 0.118272 -0.062500 0 0 0 0 0 0 3 146158
-0.003825 -0.004547 0.119947 -0.212670 -0.013818 0.077903 -0.062500 0 0 0 0 0 0 3 147156
-0.003839 -0.004562 0.119935 -0.097396 0.116165 0.227182 -0.062500 0 0 0 0 0 0 3 148157
-0.003846 -0.004569 0.119930 -0.171467 0.035293 0.141555 -0.062500 0 0 0 0 0 0 3 149155
-0.003844 -0.004592 0.119938 -0.293925 0.223880 -0.036268 -0.062500 0 0 0 0 0 0 3 150147
-0.003843 -0.004603 0.119941 -0.295869 0.092610 0.012343 -0.062500 0 0 0 0 0 0 3 151155
-0.003855 -0.004622 0.119930 -0.131301 0.173044 0.205280 -0.062500 0 0 0 0 0 0 3 152133
-0.003861 -0.004631 0.119927 -0.188846 0.063504 0.136004 -0.062500 0 0 0 0 0 0 3 153146
-0.003864 -0.004636 0.119925 -0.232775 -0.007811 0.098091 -0.062500 0 0 0 0 0 0 3 154145
-0.003877 -0.004651 0.119913 -0.098073 0.121650 0.248502 -0.062500 0 0 0 0 0 0 3 155131
-0.003884 -0.004659 0.119909 -0.171817 0.038053 0.163039 -0.062500 0 0 0 0 0 0 3 156140
-0.003888 -0.004663 0.119907 -0.224128 -0.020404 0.119346 -0.062500 0 0 0 0 0 0 3 157131
-0.003890 -0.004665 0.119907 -0.252302 -0.051935 0.102676 -0.062500 0 0 0 0 0 0 3 158140
-0.003903 -0.004679 0.119895 -0.108258 0.099080 0.261877 -0.062500 0 0 0 0 0 0 3 159131
-0.003909 -0.004686 0.119891 -0.182551 0.024839 0.179516 -0.062500 0 0 0 0 0 0 3 160139
-0.003913 -0.004690 0.119889 -0.232290 -0.027953 0.136888 -0.062500 0 0 0 0 0 0 3 161140
-0.003927 -0.004705 0.119877 -0.100777 0.110516 0.285875 -0.062500 0 0 0 0 0 0 3 162132
-0.003934 -0.004712 0.119873 -0.175924 0.031595 0.199721 -0.062500 0 0 0 0 0 0 3 163141
-0.003938 -0.004716 0.119871 -0.228966 -0.024523 0.155773 -0.062500 0 0 0 0 0 0 3 164136
-0.003946 -0.004750 0.119868 -0.169130 0.358019 0.170714 -0.062500 0 0 0 0 0 0 3 165143
-0.003951 -0.004767 0.119867 -0.218773 0.177721 0.149469 -0.062500 0 0 0 0 0 0 3 166143
-0.003953 -0.004775 0.119867 -0.251826 0.049989 0.139287 -0.062500 0 0 0 0 0 0 3 167137
-0.003954 -0.004779 0.119867 -0.269285 -0.017772 0.135427 -0.062500 0 0 0 0 0 0 3 168139
-0.003967 -0.004794 0.119855 -0.119920 0.114802 0.299576 -0.062500 0 0 0 0 0 0 3 169139
-0.003973 -0.004802 0.119851 -0.185623 0.033606 0.218636 -0.062500 0 0 0 0 0 0 3 170153
-0.003976 -0.004806 0.119849 -0.233835 -0.023554 0.176488 -0.062500 0 0 0 0 0 0 3 171145
-0.003978 -0.004808 0.119849 -0.259943 -0.054436 0.160372 -0.062500 0 0 0 0 0 0 3 172138
-0.003979 -0.004809 0.119849 -0.273374 -0.070339 0.154593 -0.062500 0 0 0 0 0 0 3 173151
-0.003979 -0.004810 0.119849 -0.280183 -0.078411 0.152561 -0.062500 0 0 0 0 0 0 3 174149
-0.003980 -0.004810 0.119849 -0.283602 -0.082475 0.151849 -0.062500 0 0 0 0 0 0 3 175146
-0.003980 -0.004810 0.119849 -0.285345 -0.084537 0.151596 -0.062500 0 0 0 0 0 0 3 176145
-0.003980 -0.004810 0.119849 -0.286209 -0.085566 0.151512 -0.062500 0 0 0 0 0 0 3 177147
-0.003992 -0.004823 0.119837 -0.128521 0.080705 0.317140 -0.062500 0 0 0 0 0 0 3 178148
-0.003998 -0.004829 0.119833 -0.189910 0.016569 0.236610 -0.062500 0 0 0 0 0 0 3 179146
-0.004001 -0.004833 0.119831 -0.235975 -0.032063 0.194607 -0.062500 0 0 0 0 0 0 3 180145
-0.004003 -0.004835 0.119831 -0.261020 -0.058689 0.178532 -0.062500 0 0 0 0 0 0 3 181147
-0.004004 -0.004835 0.119830 -0.273908 -0.072460 0.172775 -0.062500 0 0 0 0 0 0 3 182153
-0.004004 -0.004836 0.119830 -0.280451 -0.079480 0.170761 -0.062500 0 0 0 0 0 0 3 183150
-0.004004 -0.004836 0.119830 -0.283746 -0.083020 0.170047 -0.062500 0 0 0 0 0 0 3 184146
-0.004004 -0.004836 0.119830 -0.285403 -0.084801 0.169779 -0.062500 0 0 0 0 0 0 3 185145
-0.004004 -0.004836 0.119830 -0.286236 -0.085706 0.169700 -0.062500 0 0 0 0 0 0 3 186118
-0.004017 -0.004849 0.119819 -0.128627 0.080533 0.335439 -0.062500 0 0 0 0 0 0 3 187117
-0.004023 -0.004856 0.119814 -0.189973 0.016495 0.254864 -0.062500 0 0 0 0 0 0 3 188145
-0.004026 -0.004859 0.119813 -0.236000 -0.032104 0.212827 -0.062500 0 0 0 0 0 0 3 189116
-0.004028 -0.004861 0.119812 -0.261035 -0.058707 0.196749 -0.062500 0 0 0 0 0 0 3 190149
-0.004029 -0.004862 0.119812 -0.273910 -0.072463 0.190993 -0.062500 0 0 0 0 0 0 3 191145
-0.004029 -0.004862 0.119812 -0.280449 -0.079477 0.188955 -0.062500 0 0 0 0 0 0 3 192145
-0.004029 -0.004862 0.119812 -0.283754 -0.083014 0.188243 -0.062500 0 0 0 0 0 0 3 193116
-0.004029 -0.004863 0.119812 -0.285409 -0.084807 0.188000 -0.062500 0 0 0 0 0 0 3 194137
-0.004029 -0.004863 0.119812 -0.286234 -0.085703 0.187911 -0.062500 0 0 0 0 0 0 3 195144
-0.004041 -0.004875 0.119800 -0.128707 0.080431 0.353750 -0.062500 0 0 0 0 0 0 3 196148
-0.004048 -0.004882 0.119796 -0.209054 0.010648 0.273120 -0.062500 0 0 0 0 0 0 3 197145
-0.004051 -0.004886 0.119795 -0.255057 -0.037911 0.231066 -0.062500 0 0 0 0 0 0 3 198147
-0.004053 -0.004887 0.119794 -0.280087 -0.064507 0.214966 -0.062500 0 0 0 0 0 0 3 199144
-0.004053 -0.004888 0.119794 -0.292955 -0.078269 0.209206 -0.062500 0 0 0 0 0 0 3 200117
-0.004054 -0.004889 0.119794 -0.299498 -0.085260 0.207173 -0.062500 0 0 0 0 0 0 3 201116
-0.004054 -0.004889 0.119794 -0.302799 -0.088805 0.206465 -0.062500 0 0 0 0 0 0 3 202146
-0.004054 -0.004889 0.119794 -0.304454 -0.090598 0.206222 -0.062500 0 0 0 0 0 0 3 203116
-0.004066 -0.004902 0.119782 -0.152928 0.072774 0.372099 -0.062500 0 0 0 0 0 0 3 204146
-0.004072 -0.004908 0.119778 -0.214375 0.008615 0.291404 -0.062500 0 0 0 0 0 0 3 205143
-0.004076 -0.004912 0.119776 -0.260459 -0.040016 0.249309 -0.062500 0 0 0 0 0 0 3 206147
-0.004077 -0.004914 0.119776 -0.285519 -0.066672 0.233205 -0.062500 0 0 0 0 0 0 3 207154
-0.004078 -0.004914 0.119776 -0.298423 -0.080446 0.227436 -0.062500 0 0 0 0 0 0 3 208154
-0.004079 -0.004915 0.119776 -0.304980 -0.087465 0.225409 -0.062500 0 0 0 0 0 0 3 209156
-0.004079 -0.004915 0.119776 -0.308271 -0.091014 0.224694 -0.062500 0 0 0 0 0 0 3 210154
-0.004098 -0.004911 0.119785 -0.062811 -0.147185 0.088848 -0.062500 0 0 0 0 0 0 3 211154
-0.004107 -0.004909 0.119789 -0.164215 -0.128751 0.154759 -0.062500 0 0 0 0 0 0 3 212155
-0.004112 -0.004908 0.119790 -0.236224 -0.113304 0.189069 -0.062500 0 0 0 0 0 0 3 213153
-0.004114 -0.004907 0.119790 -0.273969 -0.104413 0.202197 -0.062500 0 0 0 0 0 0 3 214156
-0.004115 -0.004907 0.119790 -0.292861 -0.099654 0.206895 -0.062500 0 0 0 0 0 0 3 215154
-0.004128 -0.004919 0.119779 -0.144563 0.069208 0.374678 -0.062500 0 0 0 0 0 0 3 216154
-0.004135 -0.004926 0.119775 -0.210193 0.006818 0.294520 -0.062500 0 0 0 0 0 0 3 217153
-0.004138 -0.004929 0.119773 -0.258354 -0.040931 0.252594 -0.062500 0 0 0 0 0 0 3 218197
-0.004140 -0.004931 0.119773 -0.284461 -0.067110 0.236540 -0.062500 0 0 0 0 0 0 3 219210
-0.004140 -0.004932 0.119772 -0.297891 -0.080672 0.230798 -0.062500 0 0 0 0 0 0 3 220194
-0.004136 -0.004951 0.119782 -0.374560 0.158528 0.095660 -0.062500 0 0 0 0 0 0 3 221210
-0.004133 -0.004961 0.119785 -0.351823 0.054270 0.159739 -0.062500 0 0 0 0 0 0 3 222225
-0.004132 -0.004965 0.119786 -0.333196 -0.018751 0.193205 -0.062500 0 0 0 0 0 0 3 223197
-0.004131 -0.004968 0.119787 -0.322766 -0.056820 0.206007 -0.062500 0 0 0 0 0 0 3 224212
-0.004131 -0.004969 0.119787 -0.317299 -0.075838 0.210586 -0.062500 0 0 0 0 0 0 3 225196
-0.004130 -0.004969 0.119787 -0.314486 -0.085275 0.212204 -0.062500 0 0 0 0 0 0 3 226178
-0.004125 -0.004989 0.119796 -0.382968 0.156270 0.079807 -0.062500 0 0 0 0 0 0 3 227127
-0.004122 -0.004998 0.119800 -0.356046 0.053112 0.144705 -0.062500 0 0 0 0 0 0 3 228129
-0.004133 -0.005015 0.119789 -0.177684 0.146881 0.344803 -0.062500 0 0 0 0 0 0 3 229138
-0.004138 -0.005024 0.119785 -0.227092 0.045555 0.276891 -0.062500 0 0 0 0 0 0 3 230129
-0.004141 -0.005029 0.119784 -0.266923 -0.021648 0.239322 -0.062500 0 0 0 0 0 0 3 231138
-0.004142 -0.005031 0.119783 -0.288773 -0.057509 0.224801 -0.062500 0 0 0 0 0 0 3 232128
-0.004138 -0.005051 0.119793 -0.369992 0.170479 0.086815 -0.062500 0 0 0 0 0 0 3 233138
-0.004135 -0.005061 0.119796 -0.349515 0.060270 0.149582 -0.062500 0 0 0 0 0 0 3 234128
-0.004134 -0.005066 0.119797 -0.332045 -0.015763 0.182579 -0.062500 0 0 0 0 0 0 3 235139
-0.004133 -0.005069 0.119798 -0.322183 -0.055323 0.195216 -0.062500 0 0 0 0 0 0 3 236136
-0.004152 -0.005066 0.119807 -0.069776 -0.129392 0.064236 -0.062500 0 0 0 0 0 0 3 237140
-0.004156 -0.005083 0.119820 -0.237718 0.126523 -0.000911 -0.062500 0 0 0 0 0 0 3 238136
-0.004157 -0.005091 0.119825 -0.281749 0.036553 0.098499 -0.062500 0 0 0 0 0 0 3 239143
-0.004170 -0.005108 0.119815 -0.146002 0.135011 0.312040 -0.062500 0 0 0 0 0 0 3 240128
-0.004177 -0.005117 0.119811 -0.213999 0.038033 0.248752 -0.062500 0 0 0 0 0 0 3 241134
-0.004180 -0.005121 0.119810 -0.263059 -0.026908 0.212784 -0.062500 0 0 0 0 0 0 3 242287
-0.004177 -0.005142 0.119819 -0.359506 0.184964 0.066332 -0.062500 0 0 0 0 0 0 3 243139
-0.004175 -0.005153 0.119822 -0.346855 0.066165 0.125747 -0.062500 0 0 0 0 0 0 3 244118
-0.004174 -0.005158 0.119823 -0.333351 -0.014261 0.157551 -0.062500 0 0 0 0 0 0 3 245117
-0.004173 -0.005160 0.119823 -0.325484 -0.056042 0.169758 -0.062500 0 0 0 0 0 0 3 246136
-0.004185 -0.005174 0.119812 -0.163862 0.089002 0.340926 -0.062500 0 0 0 0 0 0 3 247131
-0.004186 -0.005201 0.119817 -0.292540 0.262040 0.129156 -0.062500 0 0 0 0 0 0 3 248133
-0.004186 -0.005214 0.119819 -0.310960 0.107528 0.151786 -0.062500 0 0 0 0 0 0 3 249132
-0.004186 -0.005220 0.119819 -0.314919 0.007049 0.169290 -0.062500 0 0 0 0 0 0 3 250135
-0.004186 -0.005223 0.119820 -0.316141 -0.045211 0.176363 -0.062500 0 0 0 0 0 0 3 251131
-0.004181 -0.005244 0.119829 -0.386660 0.175414 0.046797 -0.062500 0 0 0 0 0 0 3 252132
-0.004178 -0.005254 0.119832 -0.360592 0.061155 0.111971 -0.062500 0 0 0 0 0 0 3 253136
-0.004176 -0.005259 0.119834 -0.340264 -0.016835 0.145763 -0.062500 0 0 0 0 0 0 3 254140
-0.004170 -0.005281 0.119843 -0.399062 0.189587 0.026698 -0.062500 0 0 0 0 0 0 3 255135
-0.004167 -0.005291 0.119847 -0.366881 0.068162 0.095514 -0.062500 0 0 0 0 0 0 3 256134
-0.004178 -0.005309 0.119836 -0.186024 0.152323 0.297638 -0.062500 0 0 0 0 0 0 3 257133
-0.004183 -0.005318 0.119832 -0.233951 0.046899 0.229895 -0.062500 0 0 0 0 0 0 3 258135
-0.004186 -0.005323 0.119831 -0.278244 -0.025852 0.192308 -0.062500 0 0 0 0 0 0 3 259133
-0.004182 -0.005344 0.119840 -0.369865 0.184295 0.045982 -0.062500 0 0 0 0 0 0 3 260133
-0.004180 -0.005355 0.119843 -0.354654 0.064063 0.104825 -0.062500 0 0 0 0 0 0 3 261136
-0.004178 -0.005360 0.119844 -0.339860 -0.017054 0.136387 -0.062500 0 0 0 0 0 0 3 262135
-0.004178 -0.005363 0.119845 -0.331349 -0.059205 0.148505 -0.062500 0 0 0 0 0 0 3 263133
-0.004172 -0.005383 0.119854 -0.397061 0.166984 0.021231 -0.062500 0 0 0 0 0 0 3 264132
-0.004181 -0.005405 0.119846 -0.211083 0.220710 0.254016 -0.062500 0 0 0 0 0 0 3 265133
-0.004186 -0.005417 0.119842 -0.250227 0.080900 0.206737 -0.062500 0 0 0 0 0 0 3 266135
-0.004183 -0.005442 0.119851 -0.354236 0.240188 0.045815 -0.062500 0 0 0 0 0 0 3 267133
-0.004181 -0.005454 0.119854 -0.346566 0.092398 0.098124 -0.062500 0 0 0 0 0 0 3 268115
-0.004180 -0.005460 0.119855 -0.335732 -0.002816 0.127221 -0.062500 0 0 0 0 0 0 3 269133
-0.004175 -0.005482 0.119864 -0.399548 0.195418 0.007206 -0.062500 0 0 0 0 0 0 3 270133
-0.004172 -0.005493 0.119868 -0.369727 0.069310 0.075073 -0.062500 0 0 0 0 0 0 3 271133
-0.004170 -0.005498 0.119869 -0.347465 -0.014566 0.109770 -0.062500 0 0 0 0 0 0 3 272132
-0.004169 -0.005501 0.119869 -0.335181 -0.057990 0.122997 -0.062500 0 0 0 0 0 0 3 273131
-0.004175 -0.005534 0.119867 -0.247109 0.329607 0.164096 -0.062500 0 0 0 0 0 0 3 274134
-0.004179 -0.005551 0.119866 -0.278192 0.154406 0.148245 -0.062500 0 0 0 0 0 0 3 275131
-0.004180 -0.005559 0.119866 -0.301759 0.029294 0.139590 -0.062500 0 0 0 0 0 0 3 276114
-0.004176 -0.005582 0.119875 -0.384790 0.210532 0.005278 -0.062500 0 0 0 0 0 0 3 277126
-0.004173 -0.005594 0.119878 -0.364853 0.075217 0.067709 -0.062500 0 0 0 0 0 0 3 278221
-0.004172 -0.005599 0.119879 -0.347616 -0.013402 0.100455 -0.062500 0 0 0 0 0 0 3 279212
-0.004178 -0.005634 0.119877 -0.251067 0.353749 0.149928 -0.062500 0 0 0 0 0 0 3 280219
-0.004181 -0.005651 0.119876 -0.280252 0.166447 0.136657 -0.062500 0 0 0 0 0 0 3 281212
-0.004182 -0.005660 0.119876 -0.302812 0.035288 0.128836 -0.062500 0 0 0 0 0 0 3 282213
-0.004183 -0.005664 0.119876 -0.314985 -0.034179 0.125758 -0.062500 0 0 0 0 0 0 3 283210
-0.004178 -0.005685 0.119885 -0.391607 0.178596 -0.005922 -0.062500 0 0 0 0 0 0 3 284192
-0.004176 -0.005696 0.119889 -0.368279 0.059176 0.057131 -0.062500 0 0 0 0 0 0 3 285213
-0.004174 -0.005701 0.119890 -0.349341 -0.021452 0.090075 -0.062500 0 0 0 0 0 0 3 286214
-0.004173 -0.005704 0.119890 -0.338745 -0.063258 0.102696 -0.062500 0 0 0 0 0 0 3 287218
-0.004168 -0.005724 0.119900 -0.403674 0.163957 -0.023188 -0.062500 0 0 0 0 0 0 3 288188
-0.004165 -0.005734 0.119903 -0.374351 0.051777 0.041769 -0.062500 0 0 0 0 0 0 3 289213
-0.004175 -0.005751 0.119892 -0.200467 0.135628 0.243359 -0.062500 0 0 0 0 0 0 3 290209
-0.004181 -0.005761 0.119888 -0.249068 0.033094 0.174730 -0.062500 0 0 0 0 0 0 3 291194
-0.004178 -0.005784 0.119896 -0.358951 0.213381 0.006518 -0.062500 0 0 0 0 0 0 3 292208
-0.004177 -0.005796 0.119899 -0.354083 0.075147 0.055073 -0.062500 0 0 0 0 0 0 3 293193
-0.004176 -0.005802 0.119900 -0.344716 -0.015348 0.082773 -0.062500 0 0 0 0 0 0 3 294224
-0.004175 -0.005805 0.119900 -0.338997 -0.062224 0.093535 -0.062500 0 0 0 0 0 0 3 295207
-0.004170 -0.005825 0.119910 -0.406499 0.162684 -0.032635 -0.062500 0 0 0 0 0 0 3 296193
-0.004167 -0.005835 0.119913 -0.378370 0.049061 0.031902 -0.062500 0 0 0 0 0 0 3 297206
-0.004177 -0.005853 0.119902 -0.199910 0.136129 0.233531 -0.062500 0 0 0 0 0 0 3 298174
-0.004183 -0.005862 0.119898 -0.248797 0.033380 0.164767 -0.062500 0 0 0 0 0 0 3 299136
-0.004180 -0.005886 0.119906 -0.358906 0.213805 -0.003173 -0.062500 0 0 0 0 0 0 3 300126
-0.004179 -0.005897 0.119909 -0.354067 0.075353 0.045171 -0.062500 0 0 0 0 0 0 3 301136
-0.004178 -0.005903 0.119910 -0.344697 -0.015257 0.072772 -0.062500 0 0 0 0 0 0 3 302126
-0.004178 -0.005906 0.119910 -0.338998 -0.062172 0.083498 -0.062500 0 0 0 0 0 0 3 303136
-0.004177 -0.005907 0.119910 -0.335927 -0.085628 0.087360 -0.062500 0 0 0 0 0 0 3 304126
-0.004177 -0.005908 0.119911 -0.334330 -0.097267 0.088721 -0.062500 0 0 0 0 0 0 3 305136
-0.004172 -0.005927 0.119920 -0.404145 0.145508 -0.040484 -0.062500 0 0 0 0 0 0 3 306127
-0.004169 -0.005937 0.119923 -0.377172 0.040497 0.022663 -0.062500 0 0 0 0 0 0 3 307136
-0.004179 -0.005954 0.119912 -0.199363 0.131669 0.224006 -0.062500 0 0 0 0 0 0 3 308132
-0.004185 -0.005963 0.119908 -0.254025 0.027521 0.154958 -0.062500 0 0 0 0 0 0 3 309143
-0.004182 -0.005987 0.119916 -0.364320 0.209311 -0.012729 -0.062500 0 0 0 0 0 0 3 310140
-0.004181 -0.005999 0.119919 -0.359512 0.071272 0.035376 -0.062500 0 0 0 0 0 0 3 311144
-0.004180 -0.006004 0.119920 -0.350165 -0.019146 0.062867 -0.062500 0 0 0 0 0 0 3 312130
-0.004180 -0.006007 0.119920 -0.344478 -0.065969 0.073551 -0.062500 0 0 0 0 0 0 3 313126
-0.004179 -0.006009 0.119920 -0.341405 -0.089355 0.077409 -0.062500 0 0 0 0 0 0 3 314145
-0.004179 -0.006009 0.119920 -0.339809 -0.100981 0.078770 -0.062500 0 0 0 0 0 0 3 315143
-0.004174 -0.006029 0.119930 -0.409715 0.142073 -0.050078 -0.062500 0 0 0 0 0 0 3 316133
-0.004183 -0.006051 0.119921 -0.225744 0.201340 0.181479 -0.062500 0 0 0 0 0 0 3 317147
-0.004188 -0.006062 0.119918 -0.265569 0.065678 0.132602 -0.062500 0 0 0 0 0 0 3 318115
-0.004190 -0.006068 0.119917 -0.299689 -0.020359 0.102408 -0.062500 0 0 0 0 0 0 3 319139
-0.004191 -0.006071 0.119916 -0.318503 -0.065805 0.090502 -0.062500 0 0 0 0 0 0 3 320142
-0.004192 -0.006072 0.119916 -0.328222 -0.088974 0.086185 -0.062500 0 0 0 0 0 0 3 321143
-0.004192 -0.006073 0.119916 -0.333151 -0.100679 0.084666 -0.062500 0 0 0 0 0 0 3 322143
-0.004192 -0.006073 0.119916 -0.335646 -0.106567 0.084127 -0.062500 0 0 0 0 0 0 3 323143
-0.004187 -0.006093 0.119925 -0.407646 0.139428 -0.045165 -0.062500 0 0 0 0 0 0 3 324142
-0.004196 -0.006115 0.119917 -0.224778 0.199855 0.186206 -0.062500 0 0 0 0 0 0 3 325149
-0.004201 -0.006126 0.119913 -0.265107 0.064966 0.137125 -0.062500 0 0 0 0 0 0 3 326117
-0.004204 -0.006132 0.119912 -0.299434 -0.020698 0.106838 -0.062500 0 0 0 0 0 0 3 327148
-0.004205 -0.006135 0.119912 -0.318383 -0.065964 0.094902 -0.062500 0 0 0 0 0 0 3 328145
-0.004205 -0.006136 0.119912 -0.328162 -0.089048 0.090575 -0.062500 0 0 0 0 0 0 3 329142
-0.004206 -0.006137 0.119912 -0.333120 -0.100726 0.089053 -0.062500 0 0 0 0 0 0 3 330143
-0.004206 -0.006137 0.119912 -0.335632 -0.106597 0.088510 -0.062500 0 0 0 0 0 0 3 331142
-0.004218 -0.006150 0.119900 -0.180089 0.054590 0.257198 -0.062500 0 0 0 0 0 0 3 332142
-0.004224 -0.006157 0.119895 -0.241292 -0.008889 0.175260 -0.062500 0 0 0 0 0 0 3 333142
-0.004227 -0.006160 0.119894 -0.287187 -0.057387 0.132393 -0.062500 0 0 0 0 0 0 3 334143
-0.004229 -0.006162 0.119893 -0.312137 -0.084162 0.115938 -0.062500 0 0 0 0 0 0 3 335142
-0.004230 -0.006163 0.119893 -0.325010 -0.098085 0.110026 -0.062500 0 0 0 0 0 0 3 336142
-0.004230 -0.006163 0.119893 -0.331528 -0.105215 0.107930 -0.062500 0 0 0 0 0 0 3 337142
-0.004230 -0.006164 0.119893 -0.334821 -0.108837 0.107205 -0.062500 0 0 0 0 0 0 3 338142
-0.004243 -0.006176 0.119881 -0.185817 0.051196 0.275930 -0.062500 0 0 0 0 0 0 3 339140
-0.004249 -0.006183 0.119877 -0.247174 -0.011655 0.193917 -0.062500 0 0 0 0 0 0 3 340112
-0.004252 -0.006186 0.119875 -0.293141 -0.059848 0.151012 -0.062500 0 0 0 0 0 0 3 341130
-0.004254 -0.006188 0.119875 -0.318132 -0.086477 0.134534 -0.062500 0 0 0 0 0 0 3 342141
-0.004266 -0.006202 0.119863 -0.193226 0.057506 0.297705 -0.062500 0 0 0 0 0 0 3 343137
-0.004273 -0.006209 0.119858 -0.260244 -0.011468 0.213654 -0.062500 0 0 0 0 0 0 3 344142
-0.004276 -0.006212 0.119857 -0.309057 -0.062765 0.170022 -0.062500 0 0 0 0 0 0 3 345142
-0.004278 -0.006214 0.119856 -0.335507 -0.090960 0.153286 -0.062500 0 0 0 0 0 0 3 346143
-0.004279 -0.006215 0.119856 -0.349103 -0.105608 0.147281 -0.062500 0 0 0 0 0 0 3 347135
-0.004291 -0.006228 0.119844 -0.199499 0.050721 0.314350 -0.062500 0 0 0 0 0 0 3 348141
-0.004298 -0.006235 0.119840 -0.263398 -0.014888 0.231580 -0.062500 0 0 0 0 0 0 3 349138
-0.004301 -0.006238 0.119838 -0.310636 -0.064504 0.188390 -0.062500 0 0 0 0 0 0 3 350130
-0.004303 -0.006240 0.119838 -0.336302 -0.091830 0.171821 -0.062500 0 0 0 0 0 0 3 351134
-0.004316 -0.006254 0.119825 -0.193081 0.057658 0.335157 -0.062500 0 0 0 0 0 0 3 352139
-0.004322 -0.006261 0.119821 -0.260156 -0.011360 0.250988 -0.062500 0 0 0 0 0 0 3 353142
-0.004326 -0.006264 0.119820 -0.309001 -0.062704 0.207301 -0.062500 0 0 0 0 0 0 3 354128
-0.004339 -0.006279 0.119807 -0.179145 0.072698 0.359937 -0.062500 0 0 0 0 0 0 3 355140
-0.004346 -0.006286 0.119802 -0.253076 -0.003676 0.271815 -0.062500 0 0 0 0 0 0 3 356140
-0.004350 -0.006290 0.119801 -0.305419 -0.058806 0.226718 -0.062500 0 0 0 0 0 0 3 357140
-0.004364 -0.006305 0.119788 -0.177437 0.074573 0.378954 -0.062500 0 0 0 0 0 0 3 358141
-0.004371 -0.006312 0.119784 -0.252214 -0.002735 0.290605 -0.062500 0 0 0 0 0 0 3 359142
-0.004375 -0.006316 0.119782 -0.304983 -0.058322 0.245406 -0.062500 0 0 0 0 0 0 3 360141
-0.004376 -0.006318 0.119782 -0.333448 -0.088704 0.228131 -0.062500 0 0 0 0 0 0 3 361129
-0.004389 -0.006332 0.119769 -0.191934 0.058927 0.391534 -0.062500 0 0 0 0 0 0 3 362126
-0.004396 -0.006339 0.119765 -0.259562 -0.010707 0.307123 -0.062500 0 0 0 0 0 0 3 363135
-0.004399 -0.006343 0.119764 -0.308679 -0.062357 0.263325 -0.062500 0 0 0 0 0 0 3 364125
-0.004401 -0.006344 0.119763 -0.335313 -0.090736 0.246536 -0.062500 0 0 0 0 0 0 3 365133
-0.004414 -0.006358 0.119751 -0.192973 0.057807 0.410198 -0.062500 0 0 0 0 0 0 3 366126
-0.004420 -0.006365 0.119746 -0.260069 -0.011266 0.325807 -0.062500 0 0 0 0 0 0 3 367135
-0.004424 -0.006369 0.119745 -0.308929 -0.062627 0.282007 -0.062500 0 0 0 0 0 0 3 368125
-0.004426 -0.006370 0.119744 -0.335424 -0.090870 0.265210 -0.062500 0 0 0 0 0 0 3 369134
-0.004426 -0.006371 0.119744 -0.349059 -0.105560 0.259173 -0.062500 0 0 0 0 0 0 3 370124
-0.004433 -0.006404 0.119741 -0.277169 0.298500 0.298568 -0.062500 0 0 0 0 0 0 3 371133
-0.004456 -0.006416 0.119750 -0.067034 0.077353 0.142533 -0.062500 0 0 0 0 0 0 3 372124
-0.004467 -0.006421 0.119753 -0.194232 -0.025980 0.197370 -0.062500 0 0 0 0 0 0 3 373130
-0.004473 -0.006424 0.119754 -0.298728 -0.081648 0.227505 -0.062500 0 0 0 0 0 0 3 374134
-0.004487 -0.006438 0.119742 -0.187634 0.057720 0.409134 -0.062500 0 0 0 0 0 0 3 375142
-0.004495 -0.006445 0.119738 -0.270087 -0.015188 0.330946 -0.062500 0 0 0 0 0 0 3 376147
-0.004499 -0.006449 0.119736 -0.326562 -0.068320 0.289280 -0.062500 0 0 0 0 0 0 3 377137
-0.004501 -0.006451 0.119736 -0.356826 -0.097402 0.273238 -0.062500 0 0 0 0 0 0 3 378124
-0.004502 -0.006452 0.119736 -0.372348 -0.112504 0.267463 -0.062500 0 0 0 0 0 0 3 379136
-0.004502 -0.006453 0.119736 -0.380206 -0.120228 0.265422 -0.062500 0 0 0 0 0 0 3 380124
-0.004502 -0.006453 0.119736 -0.384172 -0.124128 0.264707 -0.062500 0 0 0 0 0 0 3 381142
-0.004515 -0.006465 0.119724 -0.230442 0.036859 0.434568 -0.062500 0 0 0 0 0 0 3 382134
-0.004515 -0.006491 0.119728 -0.362056 0.223892 0.224012 -0.062500 0 0 0 0 0 0 3 383144
-0.004516 -0.006504 0.119730 -0.381361 0.073316 0.242982 -0.062500 0 0 0 0 0 0 3 384141
-0.004516 -0.006510 0.119731 -0.385717 -0.025397 0.258833 -0.062500 0 0 0 0 0 0 3 385142
-0.004528 -0.006526 0.119719 -0.231506 0.086078 0.435585 -0.062500 0 0 0 0 0 0 3 386141
-0.004534 -0.006534 0.119715 -0.292004 -0.000877 0.355439 -0.062500 0 0 0 0 0 0 3 387109
-0.004537 -0.006538 0.119713 -0.337503 -0.061122 0.313070 -0.062500 0 0 0 0 0 0 3 388110
-0.004539 -0.006541 0.119713 -0.362293 -0.093775 0.296775 -0.062500 0 0 0 0 0 0 3 389139
-0.004553 -0.006557 0.119731 -0.198410 0.085532 0.028125 -0.062500 0 0 0 0 0 0 3 390111
-0.004572 -0.006577 0.119726 -0.123666 0.155023 0.323938 -0.062500 0 0 0 0 0 0 3 391141
-0.004582 -0.006587 0.119724 -0.237875 0.032912 0.307325 -0.062500 0 0 0 0 0 0 3 392135
-0.004586 -0.006592 0.119723 -0.310847 -0.045008 0.289385 -0.062500 0 0 0 0 0 0 3 393142
-0.004589 -0.006595 0.119723 -0.349144 -0.086053 0.281856 -0.062500 0 0 0 0 0 0 3 394111
-0.004585 -0.006615 0.119732 -0.445981 0.142831 0.151471 -0.062500 0 0 0 0 0 0 3 395143
-0.004582 -0.006625 0.119735 -0.429283 0.029497 0.212393 -0.062500 0 0 0 0 0 0 3 396111
-0.004593 -0.006643 0.119724 -0.258145 0.114490 0.415045 -0.062500 0 0 0 0 0 0 3 397140
-0.004599 -0.006652 0.119720 -0.308990 0.013282 0.344680 -0.062500 0 0 0 0 0 0 3 398141
-0.004601 -0.006656 0.119718 -0.349428 -0.054031 0.305805 -0.062500 0 0 0 0 0 0 3 399140
-0.004622 -0.006655 0.119728 -0.124191 -0.143401 0.155872 -0.062500 0 0 0 0 0 0 3 400140
-0.004632 -0.006653 0.119731 -0.236496 -0.143954 0.215840 -0.062500 0 0 0 0 0 0 3 401139
-0.004637 -0.006653 0.119732 -0.314009 -0.137826 0.248118 -0.062500 0 0 0 0 0 0 3 402140
-0.004640 -0.006652 0.119732 -0.354503 -0.133432 0.260570 -0.062500 0 0 0 0 0 0 3 403139
-0.004647 -0.006684 0.119729 -0.290168 0.281284 0.308373 -0.062500 0 0 0 0 0 0 3 404140
-0.004651 -0.006700 0.119728 -0.333527 0.118860 0.289095 -0.062500 0 0 0 0 0 0 3 405138
-0.004653 -0.006708 0.119728 -0.363107 0.000035 0.278631 -0.062500 0 0 0 0 0 0 3 406140
-0.004654 -0.006712 0.119728 -0.378815 -0.063355 0.274560 -0.062500 0 0 0 0 0 0 3 407135
-0.004655 -0.006714 0.119728 -0.386793 -0.095542 0.273083 -0.062500 0 0 0 0 0 0 3 408109
-0.004655 -0.006715 0.119728 -0.390831 -0.111705 0.272551 -0.062500 0 0 0 0 0 0 3 409138
-0.004686 -0.006724 0.119725 -0.008742 -0.017389 0.308619 -0.062500 0 0 0 0 0 0 3 410140
-0.004702 -0.006728 0.119724 -0.170348 -0.064254 0.291124 -0.062500 0 0 0 0 0 0 3 411138
-0.004709 -0.006730 0.119724 -0.287683 -0.097954 0.281882 -0.062500 0 0 0 0 0 0 3 412139
-0.004713 -0.006732 0.119724 -0.350138 -0.116017 0.278298 -0.062500 0 0 0 0 0 0 3 413139
-0.004715 -0.006732 0.119724 -0.381775 -0.125241 0.276995 -0.062500 0 0 0 0 0 0 3 414108
-0.004711 -0.006752 0.119733 -0.468335 0.119958 0.149289 -0.062500 0 0 0 0 0 0 3 415127
-0.004727 -0.006757 0.119746 -0.202184 -0.038535 0.076309 -0.062500 0 0 0 0 0 0 3 416134
-0.004736 -0.006759 0.119750 -0.286545 -0.093998 0.173726 -0.062500 0 0 0 0 0 0 3 417137
-0.004752 -0.006773 0.119739 -0.193755 0.045614 0.391399 -0.062500 0 0 0 0 0 0 3 418140
-0.004760 -0.006780 0.119736 -0.285897 -0.024958 0.326091 -0.062500 0 0 0 0 0 0 3 419139
-0.004783 -0.006780 0.119744 -0.099397 -0.129785 0.154541 -0.062500 0 0 0 0 0 0 3 420139
-0.004794 -0.006779 0.119747 -0.233096 -0.139996 0.205212 -0.062500 0 0 0 0 0 0 3 421138
-0.004800 -0.006779 0.119748 -0.321568 -0.139074 0.234058 -0.062500 0 0 0 0 0 0 3 422134
-0.004803 -0.006779 0.119748 -0.367598 -0.137344 0.245282 -0.062500 0 0 0 0 0 0 3 423137
-0.004816 -0.006791 0.119736 -0.235723 0.025919 0.420704 -0.062500 0 0 0 0 0 0 3 424140
-0.004842 -0.006793 0.119741 -0.058784 -0.087336 0.204999 -0.062500 0 0 0 0 0 0 3 425138
-0.004855 -0.006794 0.119743 -0.210639 -0.116092 0.227068 -0.062500 0 0 0 0 0 0 3 426140
-0.004861 -0.006795 0.119744 -0.309933 -0.126497 0.244555 -0.062500 0 0 0 0 0 0 3 427125
-0.004884 -0.006791 0.119754 -0.113633 -0.184161 0.117629 -0.062500 0 0 0 0 0 0 3 428123
-0.004895 -0.006789 0.119757 -0.259415 -0.174817 0.185198 -0.062500 0 0 0 0 0 0 3 429131
-0.004895 -0.006807 0.119768 -0.414860 0.089880 0.092911 -0.062500 0 0 0 0 0 0 3 430118
-0.004894 -0.006816 0.119771 -0.439451 -0.003686 0.167923 -0.062500 0 0 0 0 0 0 3 431127
-0.004913 -0.006816 0.119782 -0.192745 -0.124545 0.071082 -0.062500 0 0 0 0 0 0 3 432117
-0.004935 -0.006828 0.119774 -0.138739 0.020430 0.321716 -0.062500 0 0 0 0 0 0 3 433127
-0.004945 -0.006835 0.119771 -0.269419 -0.041975 0.277701 -0.062500 0 0 0 0 0 0 3 434117
-0.004970 -0.006834 0.119779 -0.103384 -0.141816 0.115212 -0.062500 0 0 0 0 0 0 3 435125
-0.004982 -0.006833 0.119782 -0.247880 -0.149192 0.168599 -0.062500 0 0 0 0 0 0 3 436116
-0.005000 -0.006845 0.119771 -0.187158 0.015125 0.370181 -0.062500 0 0 0 0 0 0 3 437126
-0.005028 -0.006847 0.119776 -0.046711 -0.096333 0.165034 -0.062500 0 0 0 0 0 0 3 438117
-0.005042 -0.006848 0.119778 -0.217401 -0.123782 0.190355 -0.062500 0 0 0 0 0 0 3 439125
-0.005049 -0.006849 0.119779 -0.326072 -0.133407 0.208905 -0.062500 0 0 0 0 0 0 3 440125
-0.005072 -0.006845 0.119789 -0.133980 -0.190767 0.083001 -0.062500 0 0 0 0 0 0 3 441126
-0.005083 -0.006843 0.119792 -0.263713 -0.174413 0.150350 -0.062500 0 0 0 0 0 0 3 442143
-0.005100 -0.006854 0.119781 -0.195423 0.002182 0.357184 -0.062500 0 0 0 0 0 0 3 443240
-0.005128 -0.006856 0.119787 -0.069288 -0.109676 0.154084 -0.062500 0 0 0 0 0 0 3 444226
-0.005142 -0.006856 0.119789 -0.238022 -0.133825 0.179791 -0.062500 0 0 0 0 0 0 3 445220
-0.005168 -0.006853 0.119799 -0.097009 -0.195258 0.065394 -0.062500 0 0 0 0 0 0 3 446222
-0.005181 -0.006850 0.119803 -0.254471 -0.180275 0.137398 -0.062500 0 0 0 0 0 0 3 447142
-0.005213 -0.006877 0.119810 -0.021982 0.192347 0.085977 -0.062500 0 0 0 0 0 0 3 448128
-0.005229 -0.006890 0.119813 -0.208118 0.055527 0.142673 -0.062500 0 0 0 0 0 0 3 449128
-0.005237 -0.006896 0.119814 -0.330320 -0.043524 0.169938 -0.062500 0 0 0 0 0 0 3 450145
-0.005260 -0.006895 0.119823 -0.144987 -0.149032 0.047460 -0.062500 0 0 0 0 0 0 3 451131
-0.005271 -0.006895 0.119827 -0.278605 -0.156927 0.115445 -0.062500 0 0 0 0 0 0 3 452139
-0.005277 -0.006894 0.119828 -0.366652 -0.154209 0.150415 -0.062500 0 0 0 0 0 0 3 453139
-0.005311 -0.006902 0.119826 -0.009146 -0.043402 0.203716 -0.062500 0 0 0 0 0 0 3 454140
-0.005328 -0.006906 0.119825 -0.211239 -0.090594 0.189400 -0.062500 0 0 0 0 0 0 3 455138
-0.005336 -0.006908 0.119824 -0.339536 -0.120900 0.180944 -0.062500 0 0 0 0 0 0 3 456137
-0.005360 -0.006905 0.119834 -0.158215 -0.190826 0.045182 -0.062500 0 0 0 0 0 0 3 457136
-0.005383 -0.006916 0.119825 -0.140528 -0.019544 0.280780 -0.062500 0 0 0 0 0 0 3 458139
-0.005395 -0.006921 0.119822 -0.288722 -0.068465 0.230478 -0.062500 0 0 0 0 0 0 3 459143
-0.005420 -0.006920 0.119830 -0.130495 -0.161961 0.067162 -0.062500 0 0 0 0 0 0 3 460134
-0.005432 -0.006919 0.119833 -0.280122 -0.165966 0.118894 -0.062500 0 0 0 0 0 0 3 461144
-0.005450 -0.006931 0.119821 -0.222853 -0.000451 0.320831 -0.062500 0 0 0 0 0 0 3 462140
-0.005479 -0.006933 0.119827 -0.081980 -0.111096 0.116569 -0.062500 0 0 0 0 0 0 3 463110
-0.005493 -0.006934 0.119829 -0.253649 -0.137880 0.140707 -0.062500 0 0 0 0 0 0 3 464107
-0.005500 -0.006935 0.119830 -0.362919 -0.147168 0.158729 -0.062500 0 0 0 0 0 0 3 465138
-0.005534 -0.006943 0.119827 -0.035051 -0.050119 0.207184 -0.062500 0 0 0 0 0 0 3 466109
-0.005552 -0.006947 0.119826 -0.224073 -0.093874 0.190093 -0.062500 0 0 0 0 0 0 3 467137
-0.005560 -0.006950 0.119826 -0.355230 -0.125863 0.180549 -0.062500 0 0 0 0 0 0 3 468107
-0.005584 -0.006946 0.119835 -0.174896 -0.196779 0.045148 -0.062500 0 0 0 0 0 0 3 469137
-0.005607 -0.006957 0.119826 -0.158688 -0.026188 0.280721 -0.062500 0 0 0 0 0 0 3 470115
-0.005619 -0.006963 0.119822 -0.307067 -0.075150 0.229965 -0.062500 0 0 0 0 0 0 3 471131
-0.005656 -0.006974 0.119818 0.004874 -0.007676 0.240505 -0.062500 0 0 0 0 0 0 3 472136
-0.005675 -0.006979 0.119817 -0.203494 -0.071868 0.208074 -0.062500 0 0 0 0 0 0 3 473106
-0.005684 -0.006982 0.119816 -0.344756 -0.114612 0.192898 -0.062500 0 0 0 0 0 0 3 474138
-0.005720 -0.006992 0.119813 -0.016161 -0.030136 0.229382 -0.062500 0 0 0 0 0 0 3 475136
-0.005738 -0.006997 0.119812 -0.214439 -0.083671 0.207071 -0.062500 0 0 0 0 0 0 3 476139
-0.005747 -0.006999 0.119812 -0.368969 -0.127500 0.195574 -0.062500 0 0 0 0 0 0 3 477134
-0.005763 -0.007013 0.119799 -0.287743 0.013623 0.364740 -0.062500 0 0 0 0 0 0 3 478130
-0.005791 -0.007016 0.119804 -0.132143 -0.110361 0.148280 -0.062500 0 0 0 0 0 0 3 479132
-0.005804 -0.007017 0.119806 -0.297244 -0.144073 0.167018 -0.062500 0 0 0 0 0 0 3 480134
-0.005823 -0.007030 0.119794 -0.257304 0.004660 0.356802 -0.062500 0 0 0 0 0 0 3 481124
-0.005832 -0.007037 0.119790 -0.370484 -0.061055 0.279456 -0.062500 0 0 0 0 0 0 3 482134
-0.005868 -0.007049 0.119785 -0.039572 -0.003588 0.280842 -0.062500 0 0 0 0 0 0 3 483133
-0.005886 -0.007055 0.119784 -0.238336 -0.072642 0.244032 -0.062500 0 0 0 0 0 0 3 484138
-0.005895 -0.007058 0.119783 -0.374859 -0.117922 0.227191 -0.062500 0 0 0 0 0 0 3 485137
-0.005931 -0.007068 0.119780 -0.044078 -0.035219 0.264333 -0.062500 0 0 0 0 0 0 3 486137
-0.005949 -0.007073 0.119779 -0.241110 -0.089205 0.241200 -0.062500 0 0 0 0 0 0 3 487136
-0.005969 -0.007088 0.119766 -0.242543 0.027365 0.403452 -0.062500 0 0 0 0 0 0 3 488134
-0.005980 -0.007095 0.119761 -0.371925 -0.052428 0.314781 -0.062500 0 0 0 0 0 0 3 489136
-0.005985 -0.007099 0.119760 -0.452506 -0.109340 0.268873 -0.062500 0 0 0 0 0 0 3 490137
-0.006019 -0.007110 0.119756 -0.092229 -0.033948 0.295246 -0.062500 0 0 0 0 0 0 3 491141
-0.006036 -0.007115 0.119755 -0.274409 -0.091747 0.267762 -0.062500 0 0 0 0 0 0 3 492139
-0.006044 -0.007118 0.119754 -0.402346 -0.130986 0.254274 -0.062500 0 0 0 0 0 0 3 493103
-0.006060 -0.007131 0.119741 -0.317936 0.008368 0.423531 -0.062500 0 0 0 0 0 0 3 494129
-0.006088 -0.007134 0.119746 -0.159408 -0.115983 0.207457 -0.062500 0 0 0 0 0 0 3 495130
-0.006102 -0.007136 0.119748 -0.323633 -0.149824 0.225386 -0.062500 0 0 0 0 0 0 3 496120
-0.006108 -0.007136 0.119749 -0.429318 -0.162791 0.241050 -0.062500 0 0 0 0 0 0 3 497129
-0.006123 -0.007149 0.119736 -0.332075 -0.008295 0.422060 -0.062500 0 0 0 0 0 0 3 498121
-0.006151 -0.007151 0.119741 -0.166467 -0.124529 0.210356 -0.062500 0 0 0 0 0 0 3 499129
-0.006164 -0.007152 0.119743 -0.327220 -0.154158 0.229642 -0.062500 0 0 0 0 0 0 3 500120
-0.006182 -0.007165 0.119731 -0.297762 -0.011660 0.420459 -0.062500 0 0 0 0 0 0 3 501129
-0.006192 -0.007172 0.119727 -0.409264 -0.075936 0.342730 -0.062500 0 0 0 0 0 0 3 502122
-0.006216 -0.007171 0.119735 -0.229730 -0.178564 0.171234 -0.062500 0 0 0 0 0 0 3 503129
-0.006239 -0.007183 0.119725 -0.218607 -0.027246 0.392444 -0.062500 0 0 0 0 0 0 3 504119
-0.006251 -0.007189 0.119721 -0.368116 -0.085143 0.335068 -0.062500 0 0 0 0 0 0 3 505137
-0.006257 -0.007192 0.119720 -0.460061 -0.129661 0.301233 -0.062500 0 0 0 0 0 0 3 506129
-0.006292 -0.007202 0.119717 -0.105600 -0.048282 0.333533 -0.062500 0 0 0 0 0 0 3 507138
-0.006309 -0.007207 0.119715 -0.290402 -0.102385 0.306836 -0.062500 0 0 0 0 0 0 3 508146
-0.006317 -0.007210 0.119715 -0.419647 -0.139703 0.293487 -0.062500 0 0 0 0 0 0 3 509127
-0.006321 -0.007211 0.119715 -0.488187 -0.159682 0.288350 -0.062500 0 0 0 0 0 0 3 510129
-0.006338 -0.007227 0.119733 -0.341654 0.026467 0.030492 -0.062500 0 0 0 0 0 0 3 511119
-0.006357 -0.007246 0.119727 -0.292034 0.097430 0.328682 -0.062500 0 0 0 0 0 0 3 512135
-0.006367 -0.007256 0.119725 -0.410346 -0.021316 0.308948 -0.062500 0 0 0 0 0 0 3 513126
-0.006372 -0.007261 0.119724 -0.485212 -0.097420 0.289421 -0.062500 0 0 0 0 0 0 3 514142
-0.006405 -0.007272 0.119720 -0.140503 -0.038940 0.327594 -0.062500 0 0 0 0 0 0 3 515137
-0.006422 -0.007278 0.119719 -0.320706 -0.100591 0.302377 -0.062500 0 0 0 0 0 0 3 516137
-0.006430 -0.007280 0.119719 -0.447624 -0.141636 0.289491 -0.062500 0 0 0 0 0 0 3 517106
-0.006454 -0.007278 0.119728 -0.263656 -0.217469 0.155750 -0.062500 0 0 0 0 0 0 3 518137
-0.006477 -0.007288 0.119718 -0.249540 -0.050758 0.391668 -0.062500 0 0 0 0 0 0 3 519135
-0.006489 -0.007294 0.119715 -0.396519 -0.099947 0.339056 -0.062500 0 0 0 0 0 0 3 520135
-0.006495 -0.007297 0.119714 -0.487076 -0.139923 0.306845 -0.062500 0 0 0 0 0 0 3 521136
-0.006529 -0.007306 0.119710 -0.131995 -0.056760 0.341153 -0.062500 0 0 0 0 0 0 3 522133
-0.006546 -0.007311 0.119709 -0.316355 -0.109423 0.313960 -0.062500 0 0 0 0 0 0 3 523138
-0.006555 -0.007314 0.119708 -0.445409 -0.146021 0.300315 -0.062500 0 0 0 0 0 0 3 524140
-0.006570 -0.007327 0.119695 -0.362792 -0.006256 0.470808 -0.062500 0 0 0 0 0 0 3 525140
-0.006579 -0.007334 0.119691 -0.454376 -0.075578 0.384149 -0.062500 0 0 0 0 0 0 3 526137
-0.006602 -0.007334 0.119699 -0.282789 -0.188187 0.210554 -0.062500 0 0 0 0 0 0 3 527104
-0.006626 -0.007346 0.119689 -0.268148 -0.039092 0.430907 -0.062500 0 0 0 0 0 0 3 528135
-0.006637 -0.007352 0.119685 -0.414880 -0.097351 0.372342 -0.062500 0 0 0 0 0 0 3 529133
-0.006643 -0.007355 0.119684 -0.505446 -0.142049 0.337964 -0.062500 0 0 0 0 0 0 3 530138
-0.006677 -0.007365 0.119680 -0.150575 -0.061640 0.372374 -0.062500 0 0 0 0 0 0 3 531135
-0.006694 -0.007370 0.119679 -0.334903 -0.115378 0.344487 -0.062500 0 0 0 0 0 0 3 532135
-0.006703 -0.007372 0.119678 -0.463949 -0.152509 0.330522 -0.062500 0 0 0 0 0 0 3 533135
-0.006719 -0.007386 0.119665 -0.381728 -0.013306 0.501275 -0.062500 0 0 0 0 0 0 3 534136
-0.006741 -0.007408 0.119679 -0.290885 0.113800 0.159997 -0.062500 0 0 0 0 0 0 3 535133
-0.006752 -0.007419 0.119684 -0.430384 -0.022851 0.237414 -0.062500 0 0 0 0 0 0 3 536137
-0.006769 -0.007436 0.119673 -0.365470 0.050968 0.460756 -0.062500 0 0 0 0 0 0 3 537106
-0.006777 -0.007445 0.119669 -0.465528 -0.051184 0.394363 -0.062500 0 0 0 0 0 0 3 538136
-0.006801 -0.007445 0.119677 -0.278920 -0.172797 0.228694 -0.062500 0 0 0 0 0 0 3 539129
-0.006825 -0.007458 0.119667 -0.292570 -0.037042 0.451841 -0.062500 0 0 0 0 0 0 3 540136
-0.006836 -0.007464 0.119664 -0.439948 -0.098895 0.393804 -0.062500 0 0 0 0 0 0 3 541105
-0.006842 -0.007467 0.119662 -0.530834 -0.145340 0.359538 -0.062500 0 0 0 0 0 0 3 542123
-0.006857 -0.007481 0.119649 -0.428329 -0.012182 0.522595 -0.062500 0 0 0 0 0 0 3 543133
-0.006884 -0.007484 0.119654 -0.257075 -0.138536 0.305213 -0.062500 0 0 0 0 0 0 3 544135
-0.006909 -0.007498 0.119643 -0.266438 -0.014635 0.496784 -0.062500 0 0 0 0 0 0 3 545128
-0.006922 -0.007505 0.119639 -0.426265 -0.086991 0.426032 -0.062500 0 0 0 0 0 0 3 546213
-0.006928 -0.007509 0.119637 -0.523779 -0.139157 0.387109 -0.062500 0 0 0 0 0 0 3 547211
-0.006943 -0.007523 0.119624 -0.424988 -0.009205 0.548734 -0.062500 0 0 0 0 0 0 3 548206
-0.006965 -0.007546 0.119638 -0.324755 0.113626 0.204639 -0.062500 0 0 0 0 0 0 3 549207
-0.006987 -0.007569 0.119630 -0.310209 0.132998 0.456992 -0.062500 0 0 0 0 0 0 3 550202
-0.006998 -0.007580 0.119627 -0.450066 -0.012137 0.418056 -0.062500 0 0 0 0 0 0 3 551214
-0.007004 -0.007586 0.119626 -0.536216 -0.102039 0.391382 -0.062500 0 0 0 0 0 0 3 552179
-0.007018 -0.007601 0.119613 -0.431577 0.008949 0.557722 -0.062500 0 0 0 0 0 0 3 553180
-0.007026 -0.007609 0.119608 -0.529350 -0.080905 0.468475 -0.062500 0 0 0 0 0 0 3 554179
-0.007055 -0.007641 0.119612 -0.252051 0.215652 0.346334 -0.062500 0 0 0 0 0 0 3 555177
-0.007070 -0.007656 0.119614 -0.416853 0.039696 0.365171 -0.062500 0 0 0 0 0 0 3 556186
-0.007077 -0.007664 0.119614 -0.535914 -0.077789 0.377875 -0.062500 0 0 0 0 0 0 3 557203
-0.007092 -0.007680 0.119601 -0.444926 0.017750 0.560292 -0.062500 0 0 0 0 0 0 3 558185
-0.007100 -0.007689 0.119597 -0.530422 -0.072209 0.476703 -0.062500 0 0 0 0 0 0 3 559178
-0.007116 -0.007705 0.119583 -0.439188 0.024029 0.609737 -0.062500 0 0 0 0 0 0 3 560174
-0.007143 -0.007710 0.119587 -0.274308 -0.122136 0.380490 -0.062500 0 0 0 0 0 0 3 561186
-0.007151 -0.007731 0.119597 -0.507429 0.083481 0.264432 -0.062500 0 0 0 0 0 0 3 562187
-0.007167 -0.007754 0.119588 -0.438669 0.118748 0.515189 -0.062500 0 0 0 0 0 0 3 563202
-0.007175 -0.007765 0.119585 -0.529147 -0.020966 0.466919 -0.062500 0 0 0 0 0 0 3 564185
-0.007190 -0.007783 0.119571 -0.439314 0.049045 0.613810 -0.062500 0 0 0 0 0 0 3 565201
-0.007198 -0.007792 0.119566 -0.526944 -0.055720 0.515935 -0.062500 0 0 0 0 0 0 3 566204
-0.007197 -0.007817 0.119573 -0.656274 0.125598 0.340712 -0.062500 0 0 0 0 0 0 3 567199
-0.007227 -0.007836 0.119572 -0.262054 0.087564 0.433698 -0.062500 0 0 0 0 0 0 3 568185
-0.007242 -0.007846 0.119572 -0.436845 -0.051697 0.433999 -0.062500 0 0 0 0 0 0 3 569200
-0.007261 -0.007863 0.119559 -0.401313 0.028077 0.608729 -0.062500 0 0 0 0 0 0 3 570186
-0.007271 -0.007872 0.119555 -0.524362 -0.068368 0.521538 -0.062500 0 0 0 0 0 0 3 571200
-0.007271 -0.007896 0.119562 -0.667914 0.116689 0.350394 -0.062500 0 0 0 0 0 0 3 572185
-0.007282 -0.007920 0.119552 -0.533476 0.134315 0.571237 -0.062500 0 0 0 0 0 0 3 573202
-0.007288 -0.007932 0.119548 -0.589134 -0.015061 0.510895 -0.062500 0 0 0 0 0 0 3 574175
-0.007285 -0.007958 0.119556 -0.700854 0.143205 0.350506 -0.062500 0 0 0 0 0 0 3 575127
-0.007296 -0.007983 0.119546 -0.550201 0.147270 0.575225 -0.062500 0 0 0 0 0 0 3 576118
-0.007320 -0.007991 0.119551 -0.344937 -0.062622 0.390056 -0.062500 0 0 0 0 0 0 3 577126
-0.007332 -0.007995 0.119553 -0.486753 -0.140797 0.415983 -0.062500 0 0 0 0 0 0 3 578119
-0.007345 -0.008029 0.119550 -0.501817 0.232693 0.487785 -0.062500 0 0 0 0 0 0 3 579117
-0.007351 -0.008045 0.119549 -0.581417 0.054193 0.469540 -0.062500 0 0 0 0 0 0 3 580126
-0.007354 -0.008054 0.119548 -0.629023 -0.072384 0.458596 -0.062500 0 0 0 0 0 0 3 581117
-0.007367 -0.008070 0.119536 -0.505114 0.017277 0.632843 -0.062500 0 0 0 0 0 0 3 582128
-0.007368 -0.008098 0.119540 -0.649378 0.177972 0.420642 -0.062500 0 0 0 0 0 0 3 583121
-0.007369 -0.008112 0.119541 -0.674032 0.010986 0.434775 -0.062500 0 0 0 0 0 0 3 584127
-0.007400 -0.008127 0.119538 -0.279684 0.006769 0.501476 -0.062500 0 0 0 0 0 0 3 585126
-0.007416 -0.008134 0.119537 -0.441677 -0.088443 0.481980 -0.062500 0 0 0 0 0 0 3 586126
-0.007418 -0.008157 0.119546 -0.628876 0.105478 0.346149 -0.062500 0 0 0 0 0 0 3 587129
-0.007431 -0.008180 0.119536 -0.518071 0.127860 0.580561 -0.062500 0 0 0 0 0 0 3 588125
-0.007437 -0.008192 0.119532 -0.584869 -0.017887 0.524514 -0.062500 0 0 0 0 0 0 3 589261
-0.007435 -0.008218 0.119540 -0.702172 0.142820 0.366378 -0.062500 0 0 0 0 0 0 3 590128
-0.007445 -0.008242 0.119530 -0.554715 0.146927 0.591915 -0.062500 0 0 0 0 0 0 3 591123
-0.007451 -0.008255 0.119526 -0.621924 -0.014731 0.532511 -0.062500 0 0 0 0 0 0 3 592122
-0.007448 -0.008281 0.119534 -0.730118 0.141311 0.373357 -0.062500 0 0 0 0 0 0 3 593124
-0.007447 -0.008293 0.119537 -0.707664 -0.007088 0.419288 -0.062500 0 0 0 0 0 0 3 594125
-0.007477 -0.008308 0.119534 -0.322589 -0.009397 0.499236 -0.062500 0 0 0 0 0 0 3 595121
-0.007486 -0.008334 0.119541 -0.545673 0.152227 0.360110 -0.062500 0 0 0 0 0 0 3 596120
-0.007491 -0.008347 0.119544 -0.633763 -0.007235 0.409947 -0.062500 0 0 0 0 0 0 3 597119
-0.007505 -0.008366 0.119532 -0.525581 0.047276 0.616857 -0.062500 0 0 0 0 0 0 3 598122
-0.007506 -0.008395 0.119537 -0.669588 0.189731 0.417638 -0.062500 0 0 0 0 0 0 3 599120
-0.007527 -0.008405 0.119548 -0.444059 -0.040104 0.309946 -0.062500 0 0 0 0 0 0 3 600126
-0.007531 -0.008429 0.119560 -0.626109 0.118415 0.261884 -0.062500 0 0 0 0 0 0 3 601123
-0.007544 -0.008453 0.119552 -0.529388 0.128115 0.539129 -0.062500 0 0 0 0 0 0 3 602125
-0.007551 -0.008465 0.119549 -0.603589 -0.021535 0.498922 -0.062500 0 0 0 0 0 0 3 603124
-0.007549 -0.008490 0.119557 -0.724505 0.138340 0.347307 -0.062500 0 0 0 0 0 0 3 604123
-0.007548 -0.008503 0.119559 -0.726995 -0.014970 0.395290 -0.062500 0 0 0 0 0 0 3 605120
-0.007579 -0.008517 0.119556 -0.325812 -0.011397 0.476752 -0.062500 0 0 0 0 0 0 3 606123
-0.007588 -0.008543 0.119564 -0.550419 0.151407 0.338188 -0.062500 0 0 0 0 0 0 3 607120
-0.007593 -0.008556 0.119567 -0.639138 -0.007940 0.387530 -0.062500 0 0 0 0 0 0 3 608123
-0.007601 -0.008594 0.119564 -0.601506 0.298706 0.471676 -0.062500 0 0 0 0 0 0 3 609104
-0.007606 -0.008613 0.119563 -0.650631 0.084762 0.455195 -0.062500 0 0 0 0 0 0 3 610124
-0.007608 -0.008623 0.119562 -0.682575 -0.059767 0.444576 -0.062500 0 0 0 0 0 0 3 611121
-0.007603 -0.008647 0.119571 -0.769476 0.116602 0.317420 -0.062500 0 0 0 0 0 0 3 612123
-0.007620 -0.008655 0.119583 -0.499982 -0.080531 0.249578 -0.062500 0 0 0 0 0 0 3 613121
-0.007640 -0.008670 0.119574 -0.440217 0.000208 0.520685 -0.062500 0 0 0 0 0 0 3 614124
-0.007650 -0.008678 0.119571 -0.558988 -0.088407 0.477954 -0.062500 0 0 0 0 0 0 3 615122
-0.007655 -0.008682 0.119570 -0.635004 -0.147917 0.448820 -0.062500 0 0 0 0 0 0 3 616124
-0.007652 -0.008704 0.119579 -0.745310 0.072793 0.314346 -0.062500 0 0 0 0 0 0 3 617104
-0.007651 -0.008714 0.119582 -0.740848 -0.048583 0.369019 -0.062500 0 0 0 0 0 0 3 618122
-0.007661 -0.008731 0.119570 -0.607874 0.017732 0.579018 -0.062500 0 0 0 0 0 0 3 619120
-0.007667 -0.008740 0.119566 -0.656366 -0.081097 0.503984 -0.062500 0 0 0 0 0 0 3 620122
-0.007670 -0.008745 0.119564 -0.695805 -0.147289 0.462301 -0.062500 0 0 0 0 0 0 3 621119
-0.007671 -0.008747 0.119564 -0.717920 -0.183205 0.445991 -0.062500 0 0 0 0 0 0 3 622123
-0.007672 -0.008748 0.119563 -0.729544 -0.201852 0.440026 -0.062500 0 0 0 0 0 0 3 623122
-0.007684 -0.008761 0.119550 -0.587927 -0.056081 0.618358 -0.062500 0 0 0 0 0 0 3 624126
-0.007684 -0.008787 0.119555 -0.715827 0.135332 0.408534 -0.062500 0 0 0 0 0 0 3 625238
-0.007685 -0.008800 0.119556 -0.735252 -0.017256 0.421245 -0.062500 0 0 0 0 0 0 3 626249
-0.007685 -0.008807 0.119557 -0.739604 -0.117266 0.434435 -0.062500 0 0 0 0 0 0 3 627121
-0.007685 -0.008810 0.119557 -0.740918 -0.169243 0.439976 -0.062500 0 0 0 0 0 0 3 628122
-0.007716 -0.008819 0.119553 -0.340729 -0.093808 0.497448 -0.062500 0 0 0 0 0 0 3 629247
-0.007731 -0.008824 0.119551 -0.499871 -0.145727 0.471702 -0.062500 0 0 0 0 0 0 3 630106
-0.007739 -0.008826 0.119551 -0.616193 -0.181689 0.457848 -0.062500 0 0 0 0 0 0 3 631119
-0.007737 -0.008847 0.119560 -0.748361 0.052009 0.330176 -0.062500 0 0 0 0 0 0 3 632119
-0.007737 -0.008857 0.119563 -0.754812 -0.062871 0.386940 -0.062500 0 0 0 0 0 0 3 633248
-0.007747 -0.008874 0.119551 -0.602836 0.013891 0.598066 -0.062500 0 0 0 0 0 0 3 634247
-0.007753 -0.008883 0.119546 -0.653837 -0.082992 0.523145 -0.062500 0 0 0 0 0 0 3 635120
-0.007751 -0.008907 0.119554 -0.764621 0.104959 0.359408 -0.062500 0 0 0 0 0 0 3 636243
-0.007749 -0.008919 0.119556 -0.762258 -0.035478 0.401734 -0.062500 0 0 0 0 0 0 3 637245
-0.007760 -0.008936 0.119544 -0.611647 0.024582 0.607698 -0.062500 0 0 0 0 0 0 3 638202
-0.007765 -0.008946 0.119540 -0.660767 -0.079102 0.530806 -0.062500 0 0 0 0 0 0 3 639323
-0.007768 -0.008950 0.119538 -0.700589 -0.147777 0.488410 -0.062500 0 0 0 0 0 0 3 640306
-0.007764 -0.008972 0.119547 -0.793054 0.068291 0.349991 -0.062500 0 0 0 0 0 0 3 641323
-0.007782 -0.008979 0.119558 -0.526423 -0.109719 0.277485 -0.062500 0 0 0 0 0 0 3 642183
-0.007790 -0.008982 0.119563 -0.616199 -0.175362 0.366293 -0.062500 0 0 0 0 0 0 3 643323
-0.007805 -0.008995 0.119551 -0.533687 -0.047771 0.590410 -0.062500 0 0 0 0 0 0 3 644307
-0.007813 -0.009002 0.119547 -0.621752 -0.115887 0.520000 -0.062500 0 0 0 0 0 0 3 645306
-0.007817 -0.009006 0.119546 -0.681122 -0.166306 0.479889 -0.062500 0 0 0 0 0 0 3 646178
-0.007814 -0.009027 0.119554 -0.783378 0.059092 0.342454 -0.062500 0 0 0 0 0 0 3 647240
-0.007812 -0.009037 0.119557 -0.774826 -0.060709 0.395118 -0.062500 0 0 0 0 0 0 3 648251
-0.007811 -0.009043 0.119558 -0.762810 -0.141599 0.423965 -0.062500 0 0 0 0 0 0 3 649239
-0.007822 -0.009057 0.119545 -0.608276 -0.028722 0.616480 -0.062500 0 0 0 0 0 0 3 650250
-0.007822 -0.009084 0.119549 -0.728983 0.147897 0.412207 -0.062500 0 0 0 0 0 0 3 651240
-0.007822 -0.009097 0.119551 -0.744518 -0.012586 0.425932 -0.062500 0 0 0 0 0 0 3 652249
-0.007822 -0.009104 0.119551 -0.746869 -0.116533 0.439397 -0.062500 0 0 0 0 0 0 3 653239
-0.007822 -0.009107 0.119552 -0.747189 -0.170470 0.445039 -0.062500 0 0 0 0 0 0 3 654250
-0.007822 -0.009109 0.119552 -0.747134 -0.197488 0.447113 -0.062500 0 0 0 0 0 0 3 655249
-0.007828 -0.009141 0.119547 -0.670278 0.197121 0.507973 -0.062500 0 0 0 0 0 0 3 656126
-0.007831 -0.009158 0.119546 -0.704467 0.024718 0.479554 -0.062500 0 0 0 0 0 0 3 657251
-0.007852 -0.009162 0.119554 -0.473465 -0.150577 0.339481 -0.062500 0 0 0 0 0 0 3 658114
-0.007863 -0.009163 0.119557 -0.589920 -0.198228 0.393453 -0.062500 0 0 0 0 0 0 3 659244
-0.007868 -0.009164 0.119558 -0.669600 -0.215658 0.423014 -0.062500 0 0 0 0 0 0 3 660249
-0.007870 -0.009164 0.119559 -0.710928 -0.222867 0.434570 -0.062500 0 0 0 0 0 0 3 661249
-0.007866 -0.009184 0.119567 -0.801818 0.027734 0.317659 -0.062500 0 0 0 0 0 0 3 662126
-0.007875 -0.009206 0.119558 -0.659235 0.070322 0.558907 -0.062500 0 0 0 0 0 0 3 663126
-0.007880 -0.009217 0.119554 -0.698258 -0.059713 0.503217 -0.062500 0 0 0 0 0 0 3 664246
-0.007882 -0.009222 0.119553 -0.731846 -0.142918 0.469181 -0.062500 0 0 0 0 0 0 3 665247
-0.007878 -0.009245 0.119561 -0.821109 0.066524 0.334694 -0.062500 0 0 0 0 0 0 3 666246
-0.007876 -0.009256 0.119564 -0.805859 -0.061712 0.387766 -0.062500 0 0 0 0 0 0 3 667246
-0.007875 -0.009261 0.119565 -0.790461 -0.146786 0.416713 -0.062500 0 0 0 0 0 0 3 668244
-0.007894 -0.009259 0.119574 -0.527980 -0.244094 0.303291 -0.062500 0 0 0 0 0 0 3 669121
-0.007897 -0.009278 0.119586 -0.697708 0.005531 0.246467 -0.062500 0 0 0 0 0 0 3 670229
-0.007899 -0.009287 0.119590 -0.743251 -0.094949 0.337616 -0.062500 0 0 0 0 0 0 3 671120
-0.007900 -0.009291 0.119592 -0.759533 -0.164284 0.381192 -0.062500 0 0 0 0 0 0 3 672254
-0.007900 -0.009293 0.119592 -0.766074 -0.199626 0.397817 -0.062500 0 0 0 0 0 0 3 673247
-0.007906 -0.009325 0.119588 -0.692466 0.191191 0.465041 -0.062500 0 0 0 0 0 0 3 674247
-0.007909 -0.009342 0.119587 -0.722842 0.021439 0.438012 -0.062500 0 0 0 0 0 0 3 675244
-0.007911 -0.009350 0.119586 -0.745620 -0.101140 0.423196 -0.062500 0 0 0 0 0 0 3 676244
-0.007911 -0.009354 0.119586 -0.758072 -0.166660 0.417362 -0.062500 0 0 0 0 0 0 3 677243
-0.007926 -0.009372 0.119604 -0.586253 -0.004403 0.170118 -0.062500 0 0 0 0 0 0 3 678246
-0.007933 -0.009380 0.119610 -0.668596 -0.109354 0.286886 -0.062500 0 0 0 0 0 0 3 679248
-0.007936 -0.009384 0.119612 -0.723083 -0.175653 0.348935 -0.062500 0 0 0 0 0 0 3 680244
-0.007937 -0.009386 0.119613 -0.750321 -0.208357 0.373100 -0.062500 0 0 0 0 0 0 3 681119
-0.007933 -0.009406 0.119622 -0.833948 0.030268 0.261551 -0.062500 0 0 0 0 0 0 3 682246
-0.007930 -0.009416 0.119625 -0.815015 -0.082850 0.322437 -0.062500 0 0 0 0 0 0 3 683244
-0.007929 -0.009421 0.119626 -0.797535 -0.160083 0.354172 -0.062500 0 0 0 0 0 0 3 684244
-0.007923 -0.009443 0.119635 -0.857840 0.054555 0.246267 -0.062500 0 0 0 0 0 0 3 685226
-0.007931 -0.009465 0.119625 -0.680287 0.083048 0.490587 -0.062500 0 0 0 0 0 0 3 686245
-0.007935 -0.009477 0.119622 -0.711187 -0.055878 0.435558 -0.062500 0 0 0 0 0 0 3 687245
-0.007937 -0.009483 0.119620 -0.740695 -0.143497 0.401661 -0.062500 0 0 0 0 0 0 3 688245
-0.007933 -0.009505 0.119628 -0.828187 0.064345 0.268131 -0.062500 0 0 0 0 0 0 3 689242
-0.007931 -0.009516 0.119631 -0.811774 -0.065339 0.320710 -0.062500 0 0 0 0 0 0 3 690246
-0.007929 -0.009522 0.119632 -0.795793 -0.151163 0.349423 -0.062500 0 0 0 0 0 0 3 691243
-0.007929 -0.009524 0.119633 -0.786394 -0.195337 0.360659 -0.062500 0 0 0 0 0 0 3 692244
-0.007928 -0.009526 0.119633 -0.781319 -0.217257 0.364770 -0.062500 0 0 0 0 0 0 3 693244
-0.007923 -0.009546 0.119641 -0.849322 0.026554 0.246407 -0.062500 0 0 0 0 0 0 3 694334
-0.007920 -0.009556 0.119645 -0.822576 -0.084575 0.304389 -0.062500 0 0 0 0 0 0 3 695345
-0.007918 -0.009561 0.119646 -0.801257 -0.160898 0.335044 -0.062500 0 0 0 0 0 0 3 696328
-0.007917 -0.009563 0.119646 -0.789162 -0.200234 0.346976 -0.062500 0 0 0 0 0 0 3 697328
-0.007911 -0.009584 0.119655 -0.857949 0.028991 0.231638 -0.062500 0 0 0 0 0 0 3 698326
-0.007908 -0.009594 0.119658 -0.829207 -0.086426 0.290580 -0.062500 0 0 0 0 0 0 3 699331
-0.007907 -0.009599 0.119659 -0.806856 -0.164869 0.321579 -0.062500 0 0 0 0 0 0 3 700322
-0.007906 -0.009601 0.119659 -0.794225 -0.205249 0.333619 -0.062500 0 0 0 0 0 0 3 701324
-0.007900 -0.009622 0.119668 -0.858276 0.029612 0.218489 -0.062500 0 0 0 0 0 0 3 702302
-0.007897 -0.009632 0.119671 -0.829362 -0.086103 0.277358 -0.062500 0 0 0 0 0 0 3 703326
-0.007895 -0.009637 0.119672 -0.806931 -0.164722 0.308322 -0.062500 0 0 0 0 0 0 3 704172
-0.007894 -0.009639 0.119673 -0.794261 -0.205181 0.320356 -0.062500 0 0 0 0 0 0 3 705298
-0.007888 -0.009660 0.119681 -0.858343 0.029750 0.205374 -0.062500 0 0 0 0 0 0 3 706328
-0.007885 -0.009670 0.119684 -0.829394 -0.086033 0.264171 -0.062500 0 0 0 0 0 0 3 707198
-0.007883 -0.009675 0.119685 -0.806946 -0.164685 0.295091 -0.062500 0 0 0 0 0 0 3 708291
-0.007883 -0.009678 0.119686 -0.794272 -0.205150 0.307117 -0.062500 0 0 0 0 0 0 3 709306
-0.007882 -0.009679 0.119686 -0.787542 -0.225192 0.311500 -0.062500 0 0 0 0 0 0 3 710322
-0.007882 -0.009679 0.119686 -0.784049 -0.235063 0.313079 -0.062500 0 0 0 0 0 0 3 711305
-0.007876 -0.009699 0.119695 -0.853146 0.015113 0.194427 -0.062500 0 0 0 0 0 0 3 712304
-0.007873 -0.009709 0.119698 -0.826716 -0.093283 0.251750 -0.062500 0 0 0 0 0 0 3 713321
-0.007872 -0.009714 0.119699 -0.786180 -0.163788 0.282138 -0.062500 0 0 0 0 0 0 3 714304
-0.007871 -0.009716 0.119699 -0.774142 -0.202486 0.293974 -0.062500 0 0 0 0 0 0 3 715320
-0.007871 -0.009717 0.119699 -0.767762 -0.221603 0.298293 -0.062500 0 0 0 0 0 0 3 716306
-0.007865 -0.009737 0.119708 -0.835389 0.024138 0.180791 -0.062500 0 0 0 0 0 0 3 717321
-0.007862 -0.009747 0.119711 -0.808138 -0.086528 0.238389 -0.062500 0 0 0 0 0 0 3 718238
-0.007860 -0.009752 0.119712 -0.786594 -0.162688 0.268878 -0.062500 0 0 0 0 0 0 3 719247
-0.007859 -0.009754 0.119712 -0.774362 -0.201929 0.280737 -0.062500 0 0 0 0 0 0 3 720238
-0.007859 -0.009756 0.119712 -0.767868 -0.221331 0.285083 -0.062500 0 0 0 0 0 0 3 721247
-0.007859 -0.009756 0.119712 -0.764511 -0.230882 0.286627 -0.062500 0 0 0 0 0 0 3 722237
-0.007859 -0.009756 0.119712 -0.762786 -0.235624 0.287189 -0.062500 0 0 0 0 0 0 3 723246
-0.007853 -0.009776 0.119721 -0.832895 0.017333 0.168465 -0.062500 0 0 0 0 0 0 3 724237
-0.007850 -0.009786 0.119724 -0.806880 -0.089914 0.225510 -0.062500 0 0 0 0 0 0 3 725247
-0.007849 -0.009790 0.119725 -0.790063 -0.172108 0.255781 -0.062500 0 0 0 0 0 0 3 726239
-0.007848 -0.009793 0.119725 -0.778155 -0.210496 0.267575 -0.062500 0 0 0 0 0 0 3 727248
-0.007847 -0.009794 0.119726 -0.771848 -0.229462 0.271884 -0.062500 0 0 0 0 0 0 3 728252
-0.007867 -0.009790 0.119735 -0.515147 -0.292062 0.148324 -0.062500 0 0 0 0 0 0 3 729246
-0.007876 -0.009788 0.119738 -0.637224 -0.283799 0.208787 -0.062500 0 0 0 0 0 0 3 730267
-0.007881 -0.009787 0.119739 -0.705525 -0.263059 0.240819 -0.062500 0 0 0 0 0 0 3 731253
-0.007878 -0.009806 0.119748 -0.818460 -0.006738 0.134472 -0.062500 0 0 0 0 0 0 3 732253
-0.007876 -0.009815 0.119751 -0.811629 -0.108169 0.195926 -0.062500 0 0 0 0 0 0 3 733237
-0.007875 -0.009820 0.119752 -0.800189 -0.179543 0.227795 -0.062500 0 0 0 0 0 0 3 734244
-0.007874 -0.009822 0.119753 -0.792993 -0.216331 0.240157 -0.062500 0 0 0 0 0 0 3 735247
-0.007874 -0.009823 0.119753 -0.789003 -0.234498 0.244672 -0.062500 0 0 0 0 0 0 3 736247
-0.007874 -0.009824 0.119753 -0.786887 -0.243428 0.246296 -0.062500 0 0 0 0 0 0 3 737260
-0.007874 -0.009824 0.119753 -0.785799 -0.247846 0.246874 -0.062500 0 0 0 0 0 0 3 738260
-0.007874 -0.009824 0.119753 -0.785225 -0.250013 0.247079 -0.062500 0 0 0 0 0 0 3 739253
-0.007874 -0.009824 0.119753 -0.784934 -0.251105 0.247157 -0.062500 0 0 0 0 0 0 3 740253
-0.007874 -0.009824 0.119753 -0.784785 -0.251641 0.247186 -0.062500 0 0 0 0 0 0 3 741252
-0.007868 -0.009844 0.119761 -0.836310 0.007769 0.128516 -0.062500 0 0 0 0 0 0 3 742255
-0.007865 -0.009853 0.119764 -0.810638 -0.098565 0.185358 -0.062500 0 0 0 0 0 0 3 743253
-0.007864 -0.009858 0.119765 -0.789874 -0.172564 0.215547 -0.062500 0 0 0 0 0 0 3 744254
-0.007874 -0.009872 0.119753 -0.650794 -0.061655 0.410116 -0.062500 0 0 0 0 0 0 3 745262
-0.007880 -0.009880 0.119748 -0.698978 -0.135651 0.327010 -0.062500 0 0 0 0 0 0 3 746259
-0.007883 -0.009883 0.119747 -0.738443 -0.189633 0.282029 -0.062500 0 0 0 0 0 0 3 747257
-0.007884 -0.009885 0.119746 -0.760681 -0.219705 0.264400 -0.062500 0 0 0 0 0 0 3 748253
-0.007885 -0.009887 0.119746 -0.772388 -0.235543 0.257961 -0.062500 0 0 0 0 0 0 3 749251
-0.007885 -0.009887 0.119746 -0.778413 -0.243720 0.255640 -0.062500 0 0 0 0 0 0 3 750255
-0.007885 -0.009887 0.119746 -0.781499 -0.247917 0.254805 -0.062500 0 0 0 0 0 0 3 751253
-0.007886 -0.009887 0.119746 -0.783048 -0.250036 0.254512 -0.062500 0 0 0 0 0 0 3 752252
-0.007886 -0.009887 0.119746 -0.783849 -0.251095 0.254406 -0.062500 0 0 0 0 0 0 3 753253
-0.007886 -0.009888 0.119746 -0.784233 -0.251635 0.254360 -0.062500 0 0 0 0 0 0 3 754253
-0.007886 -0.009888 0.119746 -0.784453 -0.251915 0.254353 -0.062500 0 0 0 0 0 0 3 755252
-0.007886 -0.009888 0.119746 -0.784532 -0.252051 0.254353 -0.062500 0 0 0 0 0 0 3 756251
-0.007897 -0.009899 0.119733 -0.637910 -0.098988 0.437243 -0.062500 0 0 0 0 0 0 3 757252
-0.007903 -0.009906 0.119728 -0.692348 -0.154063 0.349794 -0.062500 0 0 0 0 0 0 3 758253
-0.007925 -0.009905 0.119735 -0.481577 -0.251943 0.178265 -0.062500 0 0 0 0 0 0 3 759253
-0.007937 -0.009904 0.119738 -0.609782 -0.260433 0.219920 -0.062500 0 0 0 0 0 0 3 760253
-0.007942 -0.009904 0.119739 -0.695716 -0.258392 0.245060 -0.062500 0 0 0 0 0 0 3 761250
-0.007945 -0.009904 0.119739 -0.740340 -0.255924 0.255071 -0.062500 0 0 0 0 0 0 3 762224
-0.007946 -0.009904 0.119739 -0.762617 -0.254275 0.258741 -0.062500 0 0 0 0 0 0 3 763247
-0.007947 -0.009903 0.119739 -0.773664 -0.253334 0.260067 -0.062500 0 0 0 0 0 0 3 764252
-0.007942 -0.009923 0.119748 -0.850265 0.002838 0.142090 -0.062500 0 0 0 0 0 0 3 765253
-0.007939 -0.009933 0.119751 -0.827391 -0.103119 0.198950 -0.062500 0 0 0 0 0 0 3 766253
-0.007937 -0.009937 0.119752 -0.808017 -0.176951 0.229157 -0.062500 0 0 0 0 0 0 3 767253
-0.007937 -0.009940 0.119752 -0.796891 -0.215012 0.240930 -0.062500 0 0 0 0 0 0 3 768251
-0.007956 -0.009937 0.119761 -0.537352 -0.287046 0.120362 -0.062500 0 0 0 0 0 0 3 769249
-0.007965 -0.009935 0.119764 -0.638611 -0.279319 0.181664 -0.062500 0 0 0 0 0 0 3 770240
-0.007970 -0.009934 0.119766 -0.710440 -0.268279 0.213992 -0.062500 0 0 0 0 0 0 3 771247
-0.007983 -0.009945 0.119753 -0.601301 -0.108056 0.409708 -0.062500 0 0 0 0 0 0 3 772252
-0.007990 -0.009951 0.119748 -0.674195 -0.158844 0.326794 -0.062500 0 0 0 0 0 0 3 773252
-0.007994 -0.009954 0.119747 -0.726027 -0.201229 0.281825 -0.062500 0 0 0 0 0 0 3 774255
-0.007996 -0.009956 0.119746 -0.754460 -0.225497 0.264204 -0.062500 0 0 0 0 0 0 3 775251
-0.008016 -0.009953 0.119755 -0.515573 -0.291686 0.133089 -0.062500 0 0 0 0 0 0 3 776257
-0.008026 -0.009951 0.119758 -0.627559 -0.281420 0.190427 -0.062500 0 0 0 0 0 0 3 777224
-0.008031 -0.009950 0.119759 -0.704878 -0.269241 0.221316 -0.062500 0 0 0 0 0 0 3 778328
-0.008034 -0.009949 0.119760 -0.744993 -0.261505 0.233379 -0.062500 0 0 0 0 0 0 3 779318
-0.008035 -0.009949 0.119760 -0.764987 -0.257095 0.237796 -0.062500 0 0 0 0 0 0 3 780323
-0.008036 -0.009949 0.119760 -0.774861 -0.254752 0.239393 -0.062500 0 0 0 0 0 0 3 781288
-0.008055 -0.009944 0.119769 -0.525951 -0.306803 0.115454 -0.062500 0 0 0 0 0 0 3 782304
-0.008065 -0.009942 0.119772 -0.632867 -0.289122 0.175222 -0.062500 0 0 0 0 0 0 3 783318
-0.008070 -0.009941 0.119773 -0.707565 -0.273147 0.206983 -0.062500 0 0 0 0 0 0 3 784300
-0.008072 -0.009940 0.119773 -0.746380 -0.263456 0.219369 -0.062500 0 0 0 0 0 0 3 785317
-0.008093 -0.009935 0.119782 -0.531279 -0.315493 0.099530 -0.062500 0 0 0 0 0 0 3 786302
-0.008103 -0.009933 0.119786 -0.645338 -0.295584 0.160679 -0.062500 0 0 0 0 0 0 3 787317
-0.008108 -0.009931 0.119787 -0.723607 -0.278413 0.192892 -0.062500 0 0 0 0 0 0 3 788303
-0.008110 -0.009931 0.119787 -0.764169 -0.268121 0.205447 -0.062500 0 0 0 0 0 0 3 789319
-0.008131 -0.009926 0.119796 -0.530300 -0.315867 0.085818 -0.062500 0 0 0 0 0 0 3 790236
-0.008141 -0.009924 0.119799 -0.644867 -0.295738 0.146899 -0.062500 0 0 0 0 0 0 3 791245
-0.008146 -0.009922 0.119801 -0.723367 -0.278495 0.179104 -0.062500 0 0 0 0 0 0 3 792235
-0.008149 -0.009921 0.119801 -0.764045 -0.268167 0.191642 -0.062500 0 0 0 0 0 0 3 793244
-0.008170 -0.009917 0.119810 -0.530115 -0.315952 0.072164 -0.062500 0 0 0 0 0 0 3 794236
-0.008180 -0.009914 0.119813 -0.644775 -0.295784 0.133169 -0.062500 0 0 0 0 0 0 3 795245
-0.008185 -0.009913 0.119814 -0.723332 -0.278528 0.165328 -0.062500 0 0 0 0 0 0 3 796245
-0.008187 -0.009912 0.119815 -0.764026 -0.268177 0.177867 -0.062500 0 0 0 0 0 0 3 797235
-0.008208 -0.009908 0.119824 -0.530002 -0.315991 0.058506 -0.062500 0 0 0 0 0 0 3 798244
-0.008218 -0.009905 0.119827 -0.644716 -0.295775 0.119436 -0.062500 0 0 0 0 0 0 3 799236
-0.008223 -0.009904 0.119828 -0.723312 -0.278522 0.151568 -0.062500 0 0 0 0 0 0 3 800253
-0.008245 -0.009899 0.119837 -0.509643 -0.321723 0.040286 -0.062500 0 0 0 0 0 0 3 801248
-0.008256 -0.009896 0.119841 -0.634637 -0.298853 0.104086 -0.062500 0 0 0 0 0 0 3 802267
-0.008281 -0.009890 0.119851 -0.463832 -0.333719 0.013569 -0.062500 0 0 0 0 0 0 3 803227
-0.008293 -0.009887 0.119854 -0.611840 -0.305376 0.085619 -0.062500 0 0 0 0 0 0 3 804243
-0.008299 -0.009886 0.119856 -0.726479 -0.287934 0.121800 -0.062500 0 0 0 0 0 0 3 805240
-0.008321 -0.009880 0.119865 -0.520785 -0.328804 0.012259 -0.062500 0 0 0 0 0 0 3 806241
-0.008333 -0.009878 0.119868 -0.649951 -0.304595 0.076429 -0.062500 0 0 0 0 0 0 3 807246
-0.008338 -0.009876 0.119869 -0.735721 -0.285155 0.109688 -0.062500 0 0 0 0 0 0 3 808254
-0.008360 -0.009871 0.119879 -0.525246 -0.327421 -0.000740 -0.062500 0 0 0 0 0 0 3 809246
-0.008371 -0.009868 0.119882 -0.652181 -0.303855 0.062974 -0.062500 0 0 0 0 0 0 3 810245
-0.008396 -0.009863 0.119892 -0.482009 -0.338552 -0.027166 -0.062500 0 0 0 0 0 0 3 811242
-0.008408 -0.009859 0.119895 -0.630661 -0.309964 0.044629 -0.062500 0 0 0 0 0 0 3 812239
-0.008434 -0.009854 0.119906 -0.471243 -0.341815 -0.042395 -0.062500 0 0 0 0 0 0 3 813238
-0.008446 -0.009850 0.119909 -0.625328 -0.311684 0.030419 -0.062500 0 0 0 0 0 0 3 814242
-0.008453 -0.009848 0.119910 -0.723527 -0.288878 0.066818 -0.062500 0 0 0 0 0 0 3 815239
-0.008475 -0.009843 0.119920 -0.518885 -0.329501 -0.042045 -0.062500 0 0 0 0 0 0 3 816240
-0.008486 -0.009841 0.119923 -0.649002 -0.304907 0.021856 -0.062500 0 0 0 0 0 0 3 817244
-0.008511 -0.009835 0.119933 -0.499543 -0.343614 -0.067814 -0.062500 0 0 0 0 0 0 3 818245
-0.008524 -0.009832 0.119936 -0.649176 -0.314669 0.003773 -0.062500 0 0 0 0 0 0 3 819244
-0.008549 -0.009826 0.119946 -0.489902 -0.346532 -0.082912 -0.062500 0 0 0 0 0 0 3 820239
-0.008562 -0.009822 0.119950 -0.644395 -0.316183 -0.010371 -0.062500 0 0 0 0 0 0 3 821239
-0.008588 -0.009816 0.119960 -0.487425 -0.347339 -0.096607 -0.062500 0 0 0 0 0 0 3 822224
-0.008600 -0.009813 0.119964 -0.643145 -0.316602 -0.024012 -0.062500 0 0 0 0 0 0 3 823241
-0.008626 -0.009807 0.119974 -0.486689 -0.347612 -0.110085 -0.062500 0 0 0 0 0 0 3 824244
-0.008659 -0.009800 0.119986 -0.387225 -0.370835 -0.159832 -0.062500 0 0 0 0 0 0 3 825238
-0.008674 -0.009795 0.119990 -0.591750 -0.330203 -0.065100 -0.062500 0 0 0 0 0 0 3 826243
-0.008702 -0.009789 0.120001 -0.460936 -0.355086 -0.142058 -0.062500 0 0 0 0 0 0 3 827238
-0.008715 -0.009785 0.120004 -0.625635 -0.314169 -0.066448 -0.062500 0 0 0 0 0 0 3 828240
-0.008742 -0.009779 0.120014 -0.494912 -0.347880 -0.151022 -0.062500 0 0 0 0 0 0 3 829243
-0.008755 -0.009776 0.120018 -0.654415 -0.315913 -0.078359 -0.062500 0 0 0 0 0 0 3 830242
-0.008781 -0.009770 0.120028 -0.499416 -0.346477 -0.163852 -0.062500 0 0 0 0 0 0 3 831240
-0.008793 -0.009767 0.120032 -0.656702 -0.315169 -0.091630 -0.062500 0 0 0 0 0 0 3 832222
-0.008819 -0.009761 0.120042 -0.500446 -0.346139 -0.177149 -0.062500 0 0 0 0 0 0 3 833239
-0.008832 -0.009757 0.120045 -0.657197 -0.314991 -0.105092 -0.062500 0 0 0 0 0 0 3 834243
-0.008858 -0.009751 0.120055 -0.500573 -0.346102 -0.190507 -0.062500 0 0 0 0 0 0 3 835239
-0.008890 -0.009744 0.120067 -0.401024 -0.369371 -0.239911 -0.062500 0 0 0 0 0 0 3 836239
-0.008906 -0.009739 0.120072 -0.606190 -0.328446 -0.145899 -0.062500 0 0 0 0 0 0 3 837238
-0.008934 -0.009733 0.120082 -0.475051 -0.353488 -0.222273 -0.062500 0 0 0 0 0 0 3 838223
-0.008947 -0.009729 0.120086 -0.664069 -0.323347 -0.147228 -0.062500 0 0 0 0 0 0 3 839222
-0.008974 -0.009723 0.120096 -0.513472 -0.352748 -0.231163 -0.062500 0 0 0 0 0 0 3 840237
-0.009006 -0.009716 0.120108 -0.416893 -0.375106 -0.279969 -0.062500 0 0 0 0 0 0 3 841217
-0.009022 -0.009711 0.120112 -0.623865 -0.333557 -0.186156 -0.062500 0 0 0 0 0 0 3 842232
-0.009050 -0.009705 0.120122 -0.493284 -0.358428 -0.262206 -0.062500 0 0 0 0 0 0 3 843240
-0.009063 -0.009701 0.120126 -0.663500 -0.323554 -0.187406 -0.062500 0 0 0 0 0 0 3 844239
-0.009090 -0.009695 0.120136 -0.512863 -0.352989 -0.271018 -0.062500 0 0 0 0 0 0 3 845240
-0.009122 -0.009688 0.120148 -0.416246 -0.375372 -0.319663 -0.062500 0 0 0 0 0 0 3 846238
-0.009138 -0.009683 0.120152 -0.623567 -0.333629 -0.226213 -0.062500 0 0 0 0 0 0 3 847238
-0.009166 -0.009677 0.120163 -0.512189 -0.363426 -0.301950 -0.062500 0 0 0 0 0 0 3 848239
-0.009199 -0.009669 0.120175 -0.425461 -0.383249 -0.347650 -0.062500 0 0 0 0 0 0 3 849239
-0.009216 -0.009665 0.120179 -0.637922 -0.340041 -0.253381 -0.062500 0 0 0 0 0 0 3 850330
-0.009243 -0.009658 0.120189 -0.509483 -0.364324 -0.328584 -0.062500 0 0 0 0 0 0 3 851319
-0.009257 -0.009654 0.120193 -0.681280 -0.328861 -0.254142 -0.062500 0 0 0 0 0 0 3 852293
-0.009284 -0.009648 0.120203 -0.530929 -0.358279 -0.337150 -0.062500 0 0 0 0 0 0 3 853322
-0.009296 -0.009645 0.120206 -0.691894 -0.325660 -0.265767 -0.062500 0 0 0 0 0 0 3 854318
-0.009328 -0.009619 0.120208 -0.465667 -0.612214 -0.229335 -0.062500 0 0 0 0 0 0 3 855301
-0.009364 -0.009602 0.120217 -0.410706 -0.533731 -0.335195 -0.062500 0 0 0 0 0 0 3 856315
-0.009381 -0.009593 0.120220 -0.637967 -0.418148 -0.273276 -0.062500 0 0 0 0 0 0 3 857299
-0.009410 -0.009584 0.120229 -0.518125 -0.405398 -0.360507 -0.062500 0 0 0 0 0 0 3 858317
-0.009424 -0.009579 0.120233 -0.695110 -0.351376 -0.291076 -0.062500 0 0 0 0 0 0 3 859299
-0.009450 -0.009573 0.120243 -0.542187 -0.367365 -0.375295 -0.062500 0 0 0 0 0 0 3 860315
-0.009463 -0.009569 0.120246 -0.704785 -0.330105 -0.304904 -0.062500 0 0 0 0 0 0 3 861299
-0.009501 -0.009575 0.120243 -0.409714 -0.210284 -0.203593 -0.062500 0 0 0 0 0 0 3 862243
-0.009520 -0.009578 0.120241 -0.621318 -0.232549 -0.221171 -0.062500 0 0 0 0 0 0 3 863243
-0.009549 -0.009575 0.120249 -0.506076 -0.308324 -0.351832 -0.062500 0 0 0 0 0 0 3 864233
-0.009563 -0.009573 0.120252 -0.683259 -0.297102 -0.300020 -0.062500 0 0 0 0 0 0 3 865242
-0.009590 -0.009568 0.120262 -0.557388 -0.347197 -0.390217 -0.062500 0 0 0 0 0 0 3 866233
-0.009615 -0.009577 0.120252 -0.582654 -0.173242 -0.137242 -0.062500 0 0 0 0 0 0 3 867243
-0.009647 -0.009577 0.120257 -0.480325 -0.263985 -0.309479 -0.062500 0 0 0 0 0 0 3 868232
-0.009663 -0.009577 0.120259 -0.682145 -0.278653 -0.286855 -0.062500 0 0 0 0 0 0 3 869242
-0.009702 -0.009585 0.120255 -0.404536 -0.183707 -0.203284 -0.062500 0 0 0 0 0 0 3 870234
-0.009741 -0.009584 0.120261 -0.369530 -0.276551 -0.346412 -0.062500 0 0 0 0 0 0 3 871241
-0.009772 -0.009596 0.120251 -0.481415 -0.133493 -0.119157 -0.062500 0 0 0 0 0 0 3 872257
-0.009807 -0.009598 0.120255 -0.447801 -0.248566 -0.301017 -0.062500 0 0 0 0 0 0 3 873249
-0.009845 -0.009594 0.120265 -0.416574 -0.328737 -0.400266 -0.062500 0 0 0 0 0 0 3 874265
-0.009874 -0.009604 0.120256 -0.517713 -0.165284 -0.143457 -0.062500 0 0 0 0 0 0 3 875220
-0.009909 -0.009605 0.120261 -0.456755 -0.262873 -0.313053 -0.062500 0 0 0 0 0 0 3 876241
-0.009927 -0.009605 0.120262 -0.679972 -0.280628 -0.290335 -0.062500 0 0 0 0 0 0 3 877237
-0.009966 -0.009612 0.120258 -0.413149 -0.187628 -0.205365 -0.062500 0 0 0 0 0 0 3 878235
-0.009986 -0.009616 0.120256 -0.641911 -0.225582 -0.231003 -0.062500 0 0 0 0 0 0 3 879241
-0.010016 -0.009614 0.120264 -0.553912 -0.314771 -0.363153 -0.062500 0 0 0 0 0 0 3 880251
-0.010067 -0.009600 0.120253 -0.268575 -0.470293 -0.123290 -0.062500 0 0 0 0 0 0 3 881243
-0.010093 -0.009594 0.120250 -0.567398 -0.392665 -0.185737 -0.062500 0 0 0 0 0 0 3 882243
-0.010126 -0.009587 0.120256 -0.504554 -0.397222 -0.340069 -0.062500 0 0 0 0 0 0 3 883237
-0.010173 -0.009590 0.120254 -0.313214 -0.256019 -0.230061 -0.062500 0 0 0 0 0 0 3 884236
-0.010197 -0.009592 0.120253 -0.600132 -0.263836 -0.238768 -0.062500 0 0 0 0 0 0 3 885236
-0.010229 -0.009589 0.120261 -0.542357 -0.337048 -0.363265 -0.062500 0 0 0 0 0 0 3 886238
-0.010256 -0.009598 0.120251 -0.602092 -0.173052 -0.125084 -0.062500 0 0 0 0 0 0 3 887235
-0.010289 -0.009599 0.120255 -0.517211 -0.271592 -0.301353 -0.062500 0 0 0 0 0 0 3 888236
-0.010326 -0.009595 0.120265 -0.469661 -0.345695 -0.398398 -0.062500 0 0 0 0 0 0 3 889247
-0.010355 -0.009605 0.120255 -0.564631 -0.179084 -0.141733 -0.062500 0 0 0 0 0 0 3 890242
-0.010390 -0.009606 0.120260 -0.498404 -0.275170 -0.310258 -0.062500 0 0 0 0 0 0 3 891243
-0.010427 -0.009601 0.120270 -0.479491 -0.352737 -0.404403 -0.062500 0 0 0 0 0 0 3 892236
-0.010445 -0.009599 0.120274 -0.722042 -0.337779 -0.333508 -0.062500 0 0 0 0 0 0 3 893235
-0.010485 -0.009605 0.120270 -0.464129 -0.225828 -0.226309 -0.062500 0 0 0 0 0 0 3 894238
-0.010525 -0.009604 0.120277 -0.436474 -0.308695 -0.361235 -0.062500 0 0 0 0 0 0 3 895234
-0.010545 -0.009603 0.120279 -0.697578 -0.312667 -0.319419 -0.062500 0 0 0 0 0 0 3 896241
-0.010575 -0.009598 0.120288 -0.593437 -0.365109 -0.410462 -0.062500 0 0 0 0 0 0 3 897237
-0.010610 -0.009591 0.120300 -0.520776 -0.399417 -0.461142 -0.062500 0 0 0 0 0 0 3 898241
-0.010627 -0.009587 0.120304 -0.743797 -0.362218 -0.373660 -0.062500 0 0 0 0 0 0 3 899238
-0.010666 -0.009593 0.120300 -0.494481 -0.244075 -0.259389 -0.062500 0 0 0 0 0 0 3 900221
-0.010706 -0.009591 0.120307 -0.460870 -0.320867 -0.391827 -0.062500 0 0 0 0 0 0 3 901236
-0.010725 -0.009590 0.120309 -0.719386 -0.321468 -0.349830 -0.062500 0 0 0 0 0 0 3 902238
-0.010755 -0.009585 0.120318 -0.613551 -0.372409 -0.440145 -0.062500 0 0 0 0 0 0 3 903239
-0.010790 -0.009578 0.120330 -0.540033 -0.405950 -0.490483 -0.062500 0 0 0 0 0 0 3 904237
-0.010818 -0.009586 0.120321 -0.621094 -0.215733 -0.216364 -0.062500 0 0 0 0 0 0 3 905237
-0.010852 -0.009586 0.120325 -0.564224 -0.305157 -0.377232 -0.062500 0 0 0 0 0 0 3 906346
-0.010869 -0.009585 0.120327 -0.781868 -0.314753 -0.354655 -0.062500 0 0 0 0 0 0 3 907316
-0.010898 -0.009581 0.120336 -0.653853 -0.371460 -0.452333 -0.062500 0 0 0 0 0 0 3 908317
-0.010937 -0.009554 0.120338 -0.494056 -0.662345 -0.383485 -0.062500 0 0 0 0 0 0 3 909291
-0.010957 -0.009541 0.120339 -0.735706 -0.520123 -0.355655 -0.062500 0 0 0 0 0 0 3 910296
-0.010986 -0.009530 0.120348 -0.626440 -0.476108 -0.458917 -0.062500 0 0 0 0 0 0 3 911291
-0.011032 -0.009531 0.120346 -0.410547 -0.307845 -0.327320 -0.062500 0 0 0 0 0 0 3 912290
-0.011055 -0.009532 0.120345 -0.684478 -0.300046 -0.332012 -0.062500 0 0 0 0 0 0 3 913320
-0.011087 -0.009528 0.120352 -0.617845 -0.367124 -0.452173 -0.062500 0 0 0 0 0 0 3 914325
-0.011122 -0.009522 0.120363 -0.556723 -0.408064 -0.514555 -0.062500 0 0 0 0 0 0 3 915319
-0.011140 -0.009518 0.120367 -0.787315 -0.374133 -0.433316 -0.062500 0 0 0 0 0 0 3 916320
-0.011168 -0.009512 0.120377 -0.663824 -0.405478 -0.506370 -0.062500 0 0 0 0 0 0 3 917312
-0.011203 -0.009504 0.120388 -0.580715 -0.428510 -0.550135 -0.062500 0 0 0 0 0 0 3 918329
-0.011219 -0.009499 0.120392 -0.799763 -0.384714 -0.462267 -0.062500 0 0 0 0 0 0 3 919314
-0.011248 -0.009493 0.120402 -0.669990 -0.411016 -0.532625 -0.062500 0 0 0 0 0 0 3 920285
-0.011281 -0.009485 0.120413 -0.602518 -0.437953 -0.575359 -0.062500 0 0 0 0 0 0 3 921317
-0.011298 -0.009480 0.120417 -0.820118 -0.392722 -0.487402 -0.062500 0 0 0 0 0 0 3 922325
-0.011343 -0.009466 0.120405 -0.479182 -0.520964 -0.247172 -0.062500 0 0 0 0 0 0 3 923291
-0.011385 -0.009454 0.120408 -0.465807 -0.490201 -0.436459 -0.062500 0 0 0 0 0 0 3 924291
-0.011407 -0.009449 0.120409 -0.744703 -0.415318 -0.427913 -0.062500 0 0 0 0 0 0 3 925316
-0.011437 -0.009441 0.120418 -0.649359 -0.428152 -0.528943 -0.062500 0 0 0 0 0 0 3 926294
-0.011473 -0.009433 0.120429 -0.581618 -0.442811 -0.582943 -0.062500 0 0 0 0 0 0 3 927318
-0.011510 -0.009424 0.120441 -0.565702 -0.458899 -0.611216 -0.062500 0 0 0 0 0 0 3 928312
-0.011528 -0.009419 0.120445 -0.811239 -0.406884 -0.518092 -0.062500 0 0 0 0 0 0 3 929323
-0.011558 -0.009412 0.120455 -0.693982 -0.429167 -0.585320 -0.062500 0 0 0 0 0 0 3 930299
-0.011592 -0.009404 0.120466 -0.613772 -0.447513 -0.626740 -0.062500 0 0 0 0 0 0 3 931315
-0.011609 -0.009399 0.120470 -0.835206 -0.400787 -0.539486 -0.062500 0 0 0 0 0 0 3 932297
-0.011648 -0.009404 0.120466 -0.565002 -0.273725 -0.420486 -0.062500 0 0 0 0 0 0 3 933313
-0.011693 -0.009383 0.120464 -0.459516 -0.603530 -0.428450 -0.062500 0 0 0 0 0 0 3 934232
-0.011716 -0.009372 0.120463 -0.761009 -0.503200 -0.447797 -0.062500 0 0 0 0 0 0 3 935240
-0.011748 -0.009362 0.120470 -0.673646 -0.480500 -0.567121 -0.062500 0 0 0 0 0 0 3 936231
-0.011784 -0.009353 0.120481 -0.604002 -0.478899 -0.628540 -0.062500 0 0 0 0 0 0 3 937240
-0.011801 -0.009348 0.120485 -0.835622 -0.421009 -0.549393 -0.062500 0 0 0 0 0 0 3 938231
-0.011830 -0.009341 0.120494 -0.711045 -0.441252 -0.620732 -0.062500 0 0 0 0 0 0 3 939240
-0.011864 -0.009332 0.120505 -0.627334 -0.458675 -0.663527 -0.062500 0 0 0 0 0 0 3 940230
-0.011897 -0.009320 0.120487 -0.638875 -0.513497 -0.265969 -0.062500 0 0 0 0 0 0 3 941240
-0.011935 -0.009310 0.120488 -0.599107 -0.495442 -0.481848 -0.062500 0 0 0 0 0 0 3 942231
-0.011973 -0.009300 0.120496 -0.573199 -0.486067 -0.603078 -0.062500 0 0 0 0 0 0 3 943240
-0.011993 -0.009295 0.120499 -0.827774 -0.426882 -0.548834 -0.062500 0 0 0 0 0 0 3 944234
-0.012022 -0.009288 0.120508 -0.715411 -0.447468 -0.628789 -0.062500 0 0 0 0 0 0 3 945248
-0.012037 -0.009284 0.120512 -0.902056 -0.407403 -0.565410 -0.062500 0 0 0 0 0 0 3 946243
-0.012064 -0.009278 0.120520 -0.752885 -0.437858 -0.642398 -0.062500 0 0 0 0 0 0 3 947257
-0.012098 -0.009270 0.120532 -0.656950 -0.460635 -0.687198 -0.062500 0 0 0 0 0 0 3 948238
-0.012125 -0.009277 0.120522 -0.731988 -0.263310 -0.414412 -0.062500 0 0 0 0 0 0 3 949231
-0.012165 -0.009257 0.120518 -0.597102 -0.607515 -0.447998 -0.062500 0 0 0 0 0 0 3 950239
-0.012205 -0.009243 0.120524 -0.572178 -0.566989 -0.595972 -0.062500 0 0 0 0 0 0 3 951408
-0.012245 -0.009231 0.120534 -0.570291 -0.530483 -0.670126 -0.062500 0 0 0 0 0 0 3 952250
-0.012265 -0.009225 0.120537 -0.836677 -0.454074 -0.597611 -0.062500 0 0 0 0 0 0 3 953242
-0.012295 -0.009217 0.120546 -0.728940 -0.465559 -0.669709 -0.062500 0 0 0 0 0 0 3 954249
-0.012330 -0.009208 0.120557 -0.653745 -0.478618 -0.712532 -0.062500 0 0 0 0 0 0 3 955214
-0.012363 -0.009196 0.120539 -0.690240 -0.538238 -0.315482 -0.062500 0 0 0 0 0 0 3 956244
-0.012401 -0.009186 0.120540 -0.632496 -0.512531 -0.530641 -0.062500 0 0 0 0 0 0 3 957249
-0.012440 -0.009176 0.120548 -0.607016 -0.502837 -0.651562 -0.062500 0 0 0 0 0 0 3 958248
-0.012459 -0.009171 0.120551 -0.863076 -0.442905 -0.598998 -0.062500 0 0 0 0 0 0 3 959249
-0.012489 -0.009164 0.120560 -0.750467 -0.463646 -0.677849 -0.062500 0 0 0 0 0 0 3 960246
-0.012503 -0.009160 0.120563 -0.938023 -0.423129 -0.615695 -0.062500 0 0 0 0 0 0 3 961246
-0.012531 -0.009153 0.120572 -0.788302 -0.453938 -0.691372 -0.062500 0 0 0 0 0 0 3 962254
-0.012581 -0.009138 0.120560 -0.495742 -0.589722 -0.421867 -0.062500 0 0 0 0 0 0 3 963242
-0.012606 -0.009130 0.120556 -0.782407 -0.494087 -0.486982 -0.062500 0 0 0 0 0 0 3 964245
-0.012639 -0.009122 0.120562 -0.708349 -0.492159 -0.634105 -0.062500 0 0 0 0 0 0 3 965247
-0.012676 -0.009113 0.120572 -0.655063 -0.500191 -0.706652 -0.062500 0 0 0 0 0 0 3 966245
-0.012694 -0.009108 0.120575 -0.894051 -0.448010 -0.635053 -0.062500 0 0 0 0 0 0 3 967247
-0.012723 -0.009101 0.120584 -0.771407 -0.472354 -0.705839 -0.062500 0 0 0 0 0 0 3 968246
-0.012763 -0.009073 0.120586 -0.620806 -0.745913 -0.623124 -0.062500 0 0 0 0 0 0 3 969246
-0.012814 -0.009067 0.120581 -0.480337 -0.506822 -0.516147 -0.062500 0 0 0 0 0 0 3 970246
-0.012840 -0.009063 0.120579 -0.792768 -0.435927 -0.547172 -0.062500 0 0 0 0 0 0 3 971246
-0.012873 -0.009057 0.120586 -0.724361 -0.465969 -0.671626 -0.062500 0 0 0 0 0 0 3 972246
-0.012910 -0.009050 0.120596 -0.672430 -0.491239 -0.734871 -0.062500 0 0 0 0 0 0 3 973245
-0.012928 -0.009045 0.120599 -0.912256 -0.447256 -0.660687 -0.062500 0 0 0 0 0 0 3 974247
-0.012963 -0.009019 0.120599 -0.721661 -0.729818 -0.604474 -0.062500 0 0 0 0 0 0 3 975245
-0.012980 -0.009006 0.120599 -0.945270 -0.594506 -0.599190 -0.062500 0 0 0 0 0 0 3 976244
-0.013009 -0.008995 0.120607 -0.811904 -0.553856 -0.704300 -0.062500 0 0 0 0 0 0 3 977247
-0.013044 -0.008984 0.120617 -0.725747 -0.539767 -0.759904 -0.062500 0 0 0 0 0 0 3 978249
-0.013061 -0.008979 0.120621 -0.948355 -0.475339 -0.683385 -0.062500 0 0 0 0 0 0 3 979216
-0.013100 -0.008983 0.120616 -0.678161 -0.341473 -0.561435 -0.062500 0 0 0 0 0 0 3 980248
-0.013146 -0.008961 0.120613 -0.570842 -0.667154 -0.565829 -0.062500 0 0 0 0 0 0 3 981216
-0.013168 -0.008951 0.120612 -0.854514 -0.556879 -0.591487 -0.062500 0 0 0 0 0 0 3 982217
-0.013200 -0.008941 0.120619 -0.781181 -0.548397 -0.708052 -0.062500 0 0 0 0 0 0 3 983242
-0.013237 -0.008931 0.120629 -0.707988 -0.553154 -0.767806 -0.062500 0 0 0 0 0 0 3 984247
-0.013275 -0.008921 0.120640 -0.676018 -0.552859 -0.797859 -0.062500 0 0 0 0 0 0 3 985245
-0.013293 -0.008916 0.120644 -0.927211 -0.493964 -0.712052 -0.062500 0 0 0 0 0 0 3 986259
-0.013328 -0.008889 0.120644 -0.741528 -0.768764 -0.649394 -0.062500 0 0 0 0 0 0 3 987245
-0.013356 -0.008888 0.120630 -0.811442 -0.469408 -0.453830 -0.062500 0 0 0 0 0 0 3 988252
-0.013391 -0.008883 0.120633 -0.725816 -0.482604 -0.646676 -0.062500 0 0 0 0 0 0 3 989256
-0.013409 -0.008880 0.120633 -0.954557 -0.489871 -0.646289 -0.062500 0 0 0 0 0 0 3 990256
-0.013438 -0.008874 0.120641 -0.823750 -0.530027 -0.742779 -0.062500 0 0 0 0 0 0 3 991254
-0.013473 -0.008866 0.120651 -0.738071 -0.558449 -0.794136 -0.062500 0 0 0 0 0 0 3 992252
-0.013490 -0.008862 0.120655 -0.961678 -0.514893 -0.717628 -0.062500 0 0 0 0 0 0 3 993255
-0.013519 -0.008855 0.120664 -0.829225 -0.544367 -0.783542 -0.062500 0 0 0 0 0 0 3 994256
-0.013569 -0.008839 0.120652 -0.536849 -0.667290 -0.507275 -0.062500 0 0 0 0 0 0 3 995254
-0.013595 -0.008832 0.120647 -0.827718 -0.570540 -0.575392 -0.062500 0 0 0 0 0 0 3 996252
-0.013628 -0.008823 0.120653 -0.749113 -0.633382 -0.720262 -0.062500 0 0 0 0 0 0 3 997253
-0.013666 -0.008814 0.120662 -0.696170 -0.641509 -0.791593 -0.062500 0 0 0 0 0 0 3 998321
-0.013684 -0.008810 0.120666 -0.937699 -0.588118 -0.723380 -0.062500 0 0 0 0 0 0 3 999313
-0.013724 -0.008814 0.120661 -0.677088 -0.460744 -0.601508 -0.062500 0 0 0 0 0 0 4 297
-0.013744 -0.008817 0.120659 -0.908364 -0.476193 -0.629092 -0.062500 0 0 0 0 0 0 4 1311
-0.013775 -0.008813 0.120666 -0.794315 -0.552979 -0.748789 -0.062500 0 0 0 0 0 0 4 2296
-0.013790 -0.008811 0.120668 -0.987060 -0.541723 -0.707782 -0.062500 0 0 0 0 0 0 4 3311
-0.013818 -0.008806 0.120676 -0.838135 -0.589414 -0.786447 -0.062500 0 0 0 0 0 0 4 4296
-0.013852 -0.008798 0.120687 -0.717037 -0.718589 -0.830951 -0.062500 0 0 0 0 0 0 4 5311
-0.013885 -0.008786 0.120668 -0.732486 -0.776836 -0.436416 -0.062500 0 0 0 0 0 0 4 6229
-0.013922 -0.008776 0.120668 -0.664841 -0.757777 -0.649216 -0.062500 0 0 0 0 0 0 4 7237
-0.013962 -0.008767 0.120675 -0.634905 -0.751127 -0.769125 -0.062500 0 0 0 0 0 0 4 8231
-0.013981 -0.008762 0.120678 -0.892581 -0.690767 -0.722199 -0.062500 0 0 0 0 0 0 4 9238
-0.014011 -0.008754 0.120686 -0.777732 -0.713185 -0.797365 -0.062500 0 0 0 0 0 0 4 10228
-0.014036 -0.008762 0.120676 -0.830937 -0.519343 -0.548820 -0.062500 0 0 0 0 0 0 4 11236
-0.014070 -0.008762 0.120679 -0.667280 -0.740463 -0.709517 -0.062500 0 0 0 0 0 0 4 12228
-0.014087 -0.008761 0.120680 -0.878055 -0.748016 -0.698896 -0.062500 0 0 0 0 0 0 4 13229
-0.014116 -0.008757 0.120688 -0.740139 -0.807613 -0.789040 -0.062500 0 0 0 0 0 0 4 14238
-0.014151 -0.008749 0.120698 -0.650700 -0.845574 -0.837740 -0.062500 0 0 0 0 0 0 4 15228
-0.014178 -0.008757 0.120688 -0.737544 -0.653718 -0.572177 -0.062500 0 0 0 0 0 0 4 16248
-0.014192 -0.008761 0.120684 -0.918217 -0.681109 -0.624975 -0.062500 0 0 0 0 0 0 4 17246
-0.014220 -0.008759 0.120690 -0.757511 -0.770009 -0.759872 -0.062500 0 0 0 0 0 0 4 18238
-0.014234 -0.008757 0.120692 -0.926516 -0.765282 -0.726777 -0.062500 0 0 0 0 0 0 4 19239
-0.014261 -0.008752 0.120700 -0.666746 -0.971724 -0.806760 -0.062500 0 0 0 0 0 0 4 20240
-0.014285 -0.008761 0.120689 -0.697585 -0.792677 -0.560568 -0.062500 0 0 0 0 0 0 4 21247
-0.014318 -0.008761 0.120693 -0.579949 -0.888010 -0.721394 -0.062500 0 0 0 0 0 0 4 22233
-0.014334 -0.008761 0.120694 -0.785167 -0.899115 -0.711750 -0.062500 0 0 0 0 0 0 4 23220
-0.014363 -0.008756 0.120701 -0.644088 -0.960744 -0.801347 -0.062500 0 0 0 0 0 0 4 24227
-0.014377 -0.008753 0.120704 -0.821986 -0.939136 -0.749984 -0.062500 0 0 0 0 0 0 4 25249
-0.014384 -0.008752 0.120705 -0.932845 -0.921182 -0.722789 -0.062500 0 0 0 0 0 0 4 26247
-0.014419 -0.008758 0.120699 -0.584572 -0.819329 -0.620712 -0.062500 0 0 0 0 0 0 4 27246
-0.014436 -0.008762 0.120697 -0.770375 -0.847849 -0.659313 -0.062500 0 0 0 0 0 0 4 28214
-0.014466 -0.008759 0.120703 -0.632621 -0.932179 -0.780689 -0.062500 0 0 0 0 0 0 4 29242
-0.014480 -0.008757 0.120705 -0.671628 -1.083495 -0.742784 -0.062500 0 0 0 0 0 0 4 30244
-0.014488 -0.008756 0.120706 -0.785545 -1.072815 -0.720690 -0.062500 0 0 0 0 0 0 4 31239
-0.014522 -0.008763 0.120700 -0.439059 -0.974967 -0.619965 -0.062500 0 0 0 0 0 0 4 32243
-0.014540 -0.008766 0.120697 -0.625804 -1.005342 -0.659498 -0.062500 0 0 0 0 0 0 4 33234
-0.014549 -0.008768 0.120697 -0.757648 -1.029974 -0.681771 -0.062500 0 0 0 0 0 0 4 34248
-0.014574 -0.008764 0.120703 -0.559047 -1.104552 -0.789809 -0.062500 0 0 0 0 0 0 4 35244
-0.014586 -0.008762 0.120706 -0.707374 -1.090308 -0.746707 -0.062500 0 0 0 0 0 0 4 36246
-0.014592 -0.008761 0.120707 -0.803630 -1.076326 -0.722642 -0.062500 0 0 0 0 0 0 4 37237
-0.014595 -0.008760 0.120707 -0.852962 -1.068033 -0.713019 -0.062500 0 0 0 0 0 0 4 38217
-0.014607 -0.008772 0.120694 -0.742022 -0.911611 -0.518110 -0.062500 0 0 0 0 0 0 4 39244
-0.014634 -0.008773 0.120696 -0.530158 -1.025528 -0.705193 -0.062500 0 0 0 0 0 0 4 40245
-0.014648 -0.008774 0.120696 -0.687893 -1.046980 -0.707208 -0.062500 0 0 0 0 0 0 4 41241
-0.014655 -0.008774 0.120697 -0.792281 -1.053621 -0.701352 -0.062500 0 0 0 0 0 0 4 42245
-0.014658 -0.008774 0.120697 -0.846724 -1.056334 -0.698566 -0.062500 0 0 0 0 0 0 4 43243
-0.014680 -0.008770 0.120704 -0.604584 -1.118415 -0.796106 -0.062500 0 0 0 0 0 0 4 44214
-0.014702 -0.008779 0.120693 -0.407545 -1.090867 -0.558039 -0.062500 0 0 0 0 0 0 4 45212
-0.014713 -0.008784 0.120689 -0.537737 -1.128846 -0.622259 -0.062500 0 0 0 0 0 0 4 46244
-0.014739 -0.008782 0.120694 -0.351173 -1.223866 -0.759510 -0.062500 0 0 0 0 0 0 4 47243
-0.014752 -0.008780 0.120696 -0.508424 -1.221849 -0.729132 -0.062500 0 0 0 0 0 0 4 48242
-0.014759 -0.008780 0.120697 -0.609872 -1.214496 -0.709963 -0.062500 0 0 0 0 0 0 4 49243
-0.014762 -0.008779 0.120697 -0.662057 -1.209683 -0.702126 -0.062500 0 0 0 0 0 0 4 50245
-0.014764 -0.008779 0.120697 -0.688032 -1.206954 -0.699173 -0.062500 0 0 0 0 0 0 4 51214
-0.014764 -0.008779 0.120697 -0.700862 -1.205507 -0.698076 -0.062500 0 0 0 0 0 0 4 52213
-0.014765 -0.008779 0.120697 -0.707240 -1.204755 -0.697670 -0.062500 0 0 0 0 0 0 4 53242
-0.014775 -0.008791 0.120684 -0.575397 -1.052613 -0.505996 -0.062500 0 0 0 0 0 0 4 54214
-0.014781 -0.008797 0.120679 -0.622203 -1.107825 -0.595551 -0.062500 0 0 0 0 0 0 4 55244
-0.014784 -0.008800 0.120677 -0.662403 -1.151882 -0.644515 -0.062500 0 0 0 0 0 0 4 56242
-0.014786 -0.008802 0.120676 -0.686236 -1.176794 -0.664114 -0.062500 0 0 0 0 0 0 4 57235
-0.014808 -0.008798 0.120683 -0.429597 -1.250961 -0.769647 -0.062500 0 0 0 0 0 0 4 58246
-0.014818 -0.008796 0.120685 -0.548861 -1.236182 -0.726366 -0.062500 0 0 0 0 0 0 4 59251
-0.014823 -0.008795 0.120686 -0.630534 -1.221913 -0.702286 -0.062500 0 0 0 0 0 0 4 60253
-0.014826 -0.008794 0.120687 -0.672546 -1.213466 -0.692638 -0.062500 0 0 0 0 0 0 4 61251
-0.014827 -0.008794 0.120687 -0.693335 -1.208891 -0.689008 -0.062500 0 0 0 0 0 0 4 62254
-0.014838 -0.008805 0.120673 -0.568697 -1.054838 -0.496010 -0.062500 0 0 0 0 0 0 4 63255
-0.014844 -0.008812 0.120668 -0.618859 -1.108949 -0.585168 -0.062500 0 0 0 0 0 0 4 64253
-0.014848 -0.008815 0.120666 -0.660731 -1.152460 -0.633998 -0.062500 0 0 0 0 0 0 4 65251
-0.014849 -0.008817 0.120666 -0.685370 -1.177090 -0.653561 -0.062500 0 0 0 0 0 0 4 66235
-0.014850 -0.008817 0.120665 -0.698862 -1.190132 -0.660914 -0.062500 0 0 0 0 0 0 4 67254
-0.014851 -0.008818 0.120665 -0.705970 -1.196912 -0.663644 -0.062500 0 0 0 0 0 0 4 68252
-0.014851 -0.008818 0.120665 -0.709664 -1.200388 -0.664636 -0.062500 0 0 0 0 0 0 4 69258
-0.014851 -0.008818 0.120665 -0.711560 -1.202164 -0.665010 -0.062500 0 0 0 0 0 0 4 70242
-0.014851 -0.008818 0.120665 -0.712564 -1.203043 -0.665147 -0.062500 0 0 0 0 0 0 4 71251
-0.014872 -0.008814 0.120672 -0.443261 -1.264506 -0.763108 -0.062500 0 0 0 0 0 0 4 72251
-0.014882 -0.008811 0.120675 -0.555914 -1.243081 -0.717249 -0.062500 0 0 0 0 0 0 4 73241
-0.014897 -0.008821 0.120662 -0.278176 -1.186587 -0.500489 -0.062500 0 0 0 0 0 0 4 74252
-0.014906 -0.008827 0.120657 -0.363421 -1.231738 -0.580161 -0.062500 0 0 0 0 0 0 4 75240
-0.014910 -0.008830 0.120656 -0.422635 -1.270398 -0.625431 -0.062500 0 0 0 0 0 0 4 76251
-0.014912 -0.008831 0.120655 -0.455791 -1.292500 -0.643700 -0.062500 0 0 0 0 0 0 4 77241
-0.014913 -0.008832 0.120655 -0.473439 -1.304248 -0.650574 -0.062500 0 0 0 0 0 0 4 78235
-0.014914 -0.008832 0.120655 -0.482630 -1.310351 -0.653127 -0.062500 0 0 0 0 0 0 4 79242
-0.014914 -0.008833 0.120655 -0.487365 -1.313493 -0.654056 -0.062500 0 0 0 0 0 0 4 80234
-0.014914 -0.008833 0.120655 -0.489781 -1.315072 -0.654404 -0.062500 0 0 0 0 0 0 4 81226
-0.014915 -0.008833 0.120655 -0.490982 -1.315893 -0.654524 -0.062500 0 0 0 0 0 0 4 82235
-0.014915 -0.008833 0.120655 -0.491630 -1.316287 -0.654584 -0.062500 0 0 0 0 0 0 4 83226
-0.014915 -0.008833 0.120655 -0.491930 -1.316504 -0.654591 -0.062500 0 0 0 0 0 0 4 84235
-0.014915 -0.008833 0.120655 -0.492096 -1.316588 -0.654599 -0.062500 0 0 0 0 0 0 4 85230
-0.014925 -0.008844 0.120641 -0.357585 -1.165186 -0.462775 -0.062500 0 0 0 0 0 0 4 86236
-0.014931 -0.008851 0.120636 -0.402582 -1.220477 -0.552496 -0.062500 0 0 0 0 0 0 4 87241
-0.014934 -0.008854 0.120634 -0.441901 -1.264570 -0.601536 -0.062500 0 0 0 0 0 0 4 88224
-0.014936 -0.008856 0.120633 -0.465303 -1.289514 -0.621198 -0.062500 0 0 0 0 0 0 4 89225
-0.014937 -0.008857 0.120633 -0.478174 -1.302730 -0.628588 -0.062500 0 0 0 0 0 0 4 90214
-0.014937 -0.008857 0.120633 -0.484969 -1.309580 -0.631333 -0.062500 0 0 0 0 0 0 4 91226
-0.014937 -0.008857 0.120633 -0.488541 -1.313094 -0.632337 -0.062500 0 0 0 0 0 0 4 92235
-0.014937 -0.008857 0.120633 -0.490358 -1.314882 -0.632710 -0.062500 0 0 0 0 0 0 4 93215
-0.014937 -0.008857 0.120633 -0.491290 -1.315789 -0.632845 -0.062500 0 0 0 0 0 0 4 94237
-0.014937 -0.008857 0.120633 -0.491779 -1.316241 -0.632893 -0.062500 0 0 0 0 0 0 4 95239
-0.014937 -0.008857 0.120633 -0.492005 -1.316468 -0.632907 -0.062500 0 0 0 0 0 0 4 96243
-0.014937 -0.008857 0.120633 -0.492107 -1.316588 -0.632923 -0.062500 0 0 0 0 0 0 4 97237
-0.014937 -0.008857 0.120633 -0.492184 -1.316653 -0.632924 -0.062500 0 0 0 0 0 0 4 98243
-0.014937 -0.008857 0.120633 -0.492226 -1.316680 -0.632927 -0.062500 0 0 0 0 0 0 4 99241
-0.014937 -0.008857 0.120633 -0.492230 -1.316682 -0.632927 -0.062500 0 0 0 0 0 0 4 100217
-0.014937 -0.008857 0.120633 -0.492224 -1.316706 -0.632916 -0.062500 0 0 0 0 0 0 4 101212
-0.014937 -0.008857 0.120633 -0.492259 -1.316698 -0.632920 -0.062500 0 0 0 0 0 0 4 102246
-0.014937 -0.008857 0.120633 -0.492237 -1.316703 -0.632929 -0.062500 0 0 0 0 0 0 4 103243
-0.014937 -0.008857 0.120633 -0.492231 -1.316716 -0.632925 -0.062500 0 0 0 0 0 0 4 104246
-0.014937 -0.008857 0.120633 -0.492259 -1.316699 -0.632921 -0.062500 0 0 0 0 0 0 4 105245
-0.014937 -0.008857 0.120633 -0.492237 -1.316703 -0.632929 -0.062500 0 0 0 0 0 0 4 106231
-0.014937 -0.008857 0.120633 -0.492257 -1.316710 -0.632916 -0.062500 0 0 0 0 0 0 4 107212
-0.014932 -0.008877 0.120642 -0.558334 -1.063792 -0.760024 -0.062500 0 0 0 0 0 0 4 108242
-0.014929 -0.008886 0.120645 -0.537847 -1.168481 -0.700509 -0.062500 0 0 0 0 0 0 4 109243
-0.014928 -0.008891 0.120647 -0.518475 -1.241719 -0.668029 -0.062500 0 0 0 0 0 0 4 110243
-0.014927 -0.008893 0.120647 -0.506500 -1.279605 -0.655029 -0.062500 0 0 0 0 0 0 4 111243
-0.014926 -0.008894 0.120647 -0.499790 -1.298367 -0.650146 -0.062500 0 0 0 0 0 0 4 112241
-0.014926 -0.008895 0.120647 -0.496173 -1.307622 -0.648336 -0.062500 0 0 0 0 0 0 4 113233
-0.014926 -0.008895 0.120647 -0.494267 -1.312200 -0.647660 -0.062500 0 0 0 0 0 0 4 114216
-0.014926 -0.008895 0.120647 -0.493277 -1.314469 -0.647417 -0.062500 0 0 0 0 0 0 4 115239
-0.014926 -0.008895 0.120647 -0.492748 -1.315596 -0.647331 -0.062500 0 0 0 0 0 0 4 116227
-0.014926 -0.008895 0.120647 -0.492513 -1.316139 -0.647294 -0.062500 0 0 0 0 0 0 4 117241
-0.014926 -0.008895 0.120647 -0.492377 -1.316418 -0.647289 -0.062500 0 0 0 0 0 0 4 118246
-0.014926 -0.008895 0.120647 -0.492306 -1.316573 -0.647287 -0.062500 0 0 0 0 0 0 4 119242
-0.014926 -0.008895 0.120647 -0.492293 -1.316643 -0.647273 -0.062500 0 0 0 0 0 0 4 120240
-0.014926 -0.008895 0.120647 -0.492273 -1.316663 -0.647289 -0.062500 0 0 0 0 0 0 4 121241
-0.014926 -0.008895 0.120647 -0.492233 -1.316688 -0.647280 -0.062500 0 0 0 0 0 0 4 122212
-0.014926 -0.008895 0.120647 -0.492258 -1.316703 -0.647272 -0.062500 0 0 0 0 0 0 4 123241
-0.014926 -0.008895 0.120647 -0.492238 -1.316699 -0.647286 -0.062500 0 0 0 0 0 0 4 124241
-0.014926 -0.008895 0.120647 -0.492236 -1.316698 -0.647288 -0.062500 0 0 0 0 0 0 4 125240
-0.014926 -0.008895 0.120647 -0.492255 -1.316716 -0.647268 -0.062500 0 0 0 0 0 0 4 126245
-0.014926 -0.008895 0.120647 -0.492238 -1.316700 -0.647286 -0.062500 0 0 0 0 0 0 4 127230
-0.014926 -0.008895 0.120647 -0.492258 -1.316705 -0.647273 -0.062500 0 0 0 0 0 0 4 128227
-0.014926 -0.008895 0.120647 -0.492238 -1.316699 -0.647287 -0.062500 0 0 0 0 0 0 4 129239
-0.014926 -0.008895 0.120647 -0.492255 -1.316716 -0.647268 -0.062500 0 0 0 0 0 0 4 130241
-0.014926 -0.008895 0.120647 -0.492238 -1.316700 -0.647286 -0.062500 0 0 0 0 0 0 4 131242
-0.014926 -0.008895 0.120647 -0.492255 -1.316716 -0.647267 -0.062500 0 0 0 0 0 0 4 132241
-0.014926 -0.008895 0.120647 -0.492238 -1.316700 -0.647286 -0.062500 0 0 0 0 0 0 4 133240
-0.014926 -0.008895 0.120647 -0.492236 -1.316698 -0.647288 -0.062500 0 0 0 0 0 0 4 134243
-0.014926 -0.008895 0.120647 -0.492255 -1.316716 -0.647268 -0.062500 0 0 0 0 0 0 4 135212
-0.014926 -0.008895 0.120647 -0.492238 -1.316700 -0.647286 -0.062500 0 0 0 0 0 0 4 136210
-0.014926 -0.008895 0.120647 -0.492258 -1.316705 -0.647273 -0.062500 0 0 0 0 0 0 4 137239
-0.014926 -0.008895 0.120647 -0.492238 -1.316699 -0.647287 -0.062500 0 0 0 0 0 0 4 138211
-0.014926 -0.008895 0.120647 -0.492255 -1.316716 -0.647267 -0.062500 0 0 0 0 0 0 4 139234
-0.014926 -0.008895 0.120647 -0.492238 -1.316700 -0.647286 -0.062500 0 0 0 0 0 0 4 140225
-0.014926 -0.008895 0.120647 -0.492233 -1.316710 -0.647282 -0.062500 0 0 0 0 0 0 4 141234
-0.014926 -0.008895 0.120647 -0.492258 -1.316706 -0.647273 -0.062500 0 0 0 0 0 0 4 142234
-0.014926 -0.008895 0.120647 -0.492235 -1.316711 -0.647281 -0.062500 0 0 0 0 0 0 4 143224
-0.014926 -0.008895 0.120647 -0.492258 -1.316706 -0.647272 -0.062500 0 0 0 0 0 0 4 144233
-0.014926 -0.008895 0.120647 -0.492238 -1.316699 -0.647286 -0.062500 0 0 0 0 0 0 4 145224
-0.014926 -0.008895 0.120647 -0.492258 -1.316704 -0.647273 -0.062500 0 0 0 0 0 0 4 146234
-0.014926 -0.008895 0.120647 -0.492238 -1.316699 -0.647286 -0.062500 0 0 0 0 0 0 4 147234
-0.014926 -0.008895 0.120647 -0.492255 -1.316716 -0.647267 -0.062500 0 0 0 0 0 0 4 148224
-0.014926 -0.008895 0.120647 -0.492238 -1.316700 -0.647286 -0.062500 0 0 0 0 0 0 4 149225
-0.014926 -0.008895 0.120647 -0.492233 -1.316710 -0.647282 -0.062500 0 0 0 0 0 0 4 150234
-0.014926 -0.008895 0.120647 -0.492258 -1.316706 -0.647273 -0.062500 0 0 0 0 0 0 4 151230
-0.014926 -0.008895 0.120647 -0.492235 -1.316711 -0.647280 -0.062500 0 0 0 0 0 0 4 152239
-0.014926 -0.008895 0.120647 -0.492258 -1.316706 -0.647272 -0.062500 0 0 0 0 0 0 4 153231
-0.014926 -0.008895 0.120647 -0.492238 -1.316699 -0.647286 -0.062500 0 0 0 0 0 0 4 154237
-0.014926 -0.008895 0.120647 -0.492258 -1.316704 -0.647273 -0.062500 0 0 0 0 0 0 4 155241
-0.014926 -0.008895 0.120647 -0.492238 -1.316699 -0.647286 -0.062500 0 0 0 0 0 0 4 156231
-0.014926 -0.008895 0.120647 -0.492233 -1.316710 -0.647282 -0.062500 0 0 0 0 0 0 4 157234
-0.014926 -0.008895 0.120647 -0.492258 -1.316706 -0.647273 -0.062500 0 0 0 0 0 0 4 158240
-0.014926 -0.008895 0.120647 -0.492235 -1.316711 -0.647281 -0.062500 0 0 0 0 0 0 4 159236
-0.014926 -0.008895 0.120647 -0.492258 -1.316706 -0.647272 -0.062500 0 0 0 0 0 0 4 160246
-0.014926 -0.008895 0.120647 -0.492235 -1.316711 -0.647280 -0.062500 0 0 0 0 0 0 4 161241
-0.014926 -0.008895 0.120647 -0.492258 -1.316706 -0.647272 -0.062500 0 0 0 0 0 0 4 162241
-0.014926 -0.008895 0.120647 -0.492238 -1.316699 -0.647286 -0.062500 0 0 0 0 0 0 4 163234
-0.014926 -0.008895 0.120647 -0.492258 -1.316704 -0.647273 -0.062500 0 0 0 0 0 0 4 164239
-0.014926 -0.008895 0.120647 -0.492238 -1.316699 -0.647286 -0.062500 0 0 0 0 0 0 4 165239
-0.014926 -0.008895 0.120647 -0.492233 -1.316710 -0.647282 -0.062500 0 0 0 0 0 0 4 166241
-0.014926 -0.008895 0.120647 -0.492258 -1.316706 -0.647273 -0.062500 0 0 0 0 0 0 4 167240
-0.014926 -0.008895 0.120647 -0.492235 -1.316711 -0.647280 -0.062500 0 0 0 0 0 0 4 168246
-0.014926 -0.008895 0.120647 -0.492258 -1.316706 -0.647272 -0.062500 0 0 0 0 0 0 4 169241
-0.014926 -0.008895 0.120647 -0.492235 -1.316711 -0.647280 -0.062500 0 0 0 0 0 0 4 170246
-0.014921 -0.008915 0.120656 -0.558426 -1.063681 -0.774226 -0.062500 0 0 0 0 0 0 4 171245
-0.014918 -0.008924 0.120660 -0.537873 -1.168417 -0.714796 -0.062500 0 0 0 0 0 0 4 172237
-0.014916 -0.008929 0.120661 -0.518477 -1.241687 -0.682356 -0.062500 0 0 0 0 0 0 4 173238
-0.014915 -0.008931 0.120661 -0.506514 -1.279594 -0.669363 -0.062500 0 0 0 0 0 0 4 174234
-0.014915 -0.008932 0.120662 -0.499792 -1.298368 -0.664473 -0.062500 0 0 0 0 0 0 4 175210
-0.014914 -0.008933 0.120662 -0.496173 -1.307627 -0.662666 -0.062500 0 0 0 0 0 0 4 176239
-0.014914 -0.008933 0.120662 -0.494253 -1.312195 -0.662022 -0.062500 0 0 0 0 0 0 4 177238
-0.014914 -0.008933 0.120662 -0.493277 -1.314463 -0.661761 -0.062500 0 0 0 0 0 0 4 178240
-0.014914 -0.008933 0.120662 -0.492749 -1.315591 -0.661673 -0.062500 0 0 0 0 0 0 4 179240
-0.014914 -0.008934 0.120662 -0.492512 -1.316145 -0.661631 -0.062500 0 0 0 0 0 0 4 180234
-0.014914 -0.008934 0.120662 -0.492372 -1.316437 -0.661620 -0.062500 0 0 0 0 0 0 4 181240
-0.014914 -0.008934 0.120662 -0.492333 -1.316565 -0.661619 -0.062500 0 0 0 0 0 0 4 182239
-0.014914 -0.008934 0.120662 -0.492272 -1.316643 -0.661623 -0.062500 0 0 0 0 0 0 4 183238
-0.014914 -0.008934 0.120662 -0.492263 -1.316663 -0.661617 -0.062500 0 0 0 0 0 0 4 184230
-0.014914 -0.008934 0.120662 -0.492265 -1.316684 -0.661620 -0.062500 0 0 0 0 0 0 4 185240
-0.014914 -0.008934 0.120662 -0.492237 -1.316704 -0.661623 -0.062500 0 0 0 0 0 0 4 186240
-0.014914 -0.008934 0.120662 -0.492259 -1.316700 -0.661615 -0.062500 0 0 0 0 0 0 4 187238
-0.014914 -0.008934 0.120662 -0.492236 -1.316705 -0.661623 -0.062500 0 0 0 0 0 0 4 188238
-0.014914 -0.008934 0.120662 -0.492259 -1.316700 -0.661615 -0.062500 0 0 0 0 0 0 4 189238
-0.014914 -0.008934 0.120662 -0.492236 -1.316705 -0.661623 -0.062500 0 0 0 0 0 0 4 190240
-0.014914 -0.008934 0.120662 -0.492259 -1.316700 -0.661615 -0.062500 0 0 0 0 0 0 4 191238
-0.014914 -0.008934 0.120662 -0.492233 -1.316717 -0.661617 -0.062500 0 0 0 0 0 0 4 192234
-0.014914 -0.008934 0.120662 -0.492234 -1.316707 -0.661623 -0.062500 0 0 0 0 0 0 4 193226
-0.014914 -0.008934 0.120662 -0.492259 -1.316700 -0.661615 -0.062500 0 0 0 0 0 0 4 194232
-0.014914 -0.008934 0.120662 -0.492236 -1.316705 -0.661623 -0.062500 0 0 0 0 0 0 4 195239
-0.014914 -0.008934 0.120662 -0.492259 -1.316700 -0.661615 -0.062500 0 0 0 0 0 0 4 196239
-0.014914 -0.008934 0.120662 -0.492233 -1.316717 -0.661617 -0.062500 0 0 0 0 0 0 4 197238
-0.014914 -0.008934 0.120662 -0.492259 -1.316701 -0.661614 -0.062500 0 0 0 0 0 0 4 198239
-0.014914 -0.008934 0.120662 -0.492236 -1.316705 -0.661623 -0.062500 0 0 0 0 0 0 4 199238
-0.014914 -0.008934 0.120662 -0.492234 -1.316706 -0.661624 -0.062500 0 0 0 0 0 0 4 200240
-0.014914 -0.008934 0.120662 -0.492259 -1.316700 -0.661615 -0.062500 0 0 0 0 0 0 4 201239
-0.014914 -0.008934 0.120662 -0.492236 -1.316705 -0.661623 -0.062500 0 0 0 0 0 0 4 202239
-0.014914 -0.008934 0.120662 -0.492256 -1.316712 -0.661609 -0.062500 0 0 0 0 0 0 4 203237
-0.014914 -0.008934 0.120662 -0.492236 -1.316706 -0.661622 -0.062500 0 0 0 0 0 0 4 204218
-0.014914 -0.008934 0.120662 -0.492259 -1.316700 -0.661615 -0.062500 0 0 0 0 0 0 4 205232
-0.014914 -0.008934 0.120662 -0.492236 -1.316705 -0.661623 -0.062500 0 0 0 0 0 0 4 206222
-0.014914 -0.008934 0.120662 -0.492259 -1.316700 -0.661615 -0.062500 0 0 0 0 0 0 4 207232
-0.014914 -0.008934 0.120662 -0.492233 -1.316717 -0.661617 -0.062500 0 0 0 0 0 0 4 208222
-0.014914 -0.008934 0.120662 -0.492234 -1.316707 -0.661623 -0.062500 0 0 0 0 0 0 4 209231
-0.014914 -0.008934 0.120662 -0.492259 -1.316700 -0.661615 -0.062500 0 0 0 0 0 0 4 210223
-0.014914 -0.008934 0.120662 -0.492236 -1.316705 -0.661623 -0.062500 0 0 0 0 0 0 4 211231
-0.014914 -0.008934 0.120662 -0.492259 -1.316700 -0.661615 -0.062500 0 0 0 0 0 0 4 212222
-0.014914 -0.008934 0.120662 -0.492236 -1.316705 -0.661623 -0.062500 0 0 0 0 0 0 4 213231
-0.014914 -0.008934 0.120662 -0.492256 -1.316712 -0.661609 -0.062500 0 0 0 0 0 0 4 214232
-0.014914 -0.008934 0.120662 -0.492236 -1.316706 -0.661622 -0.062500 0 0 0 0 0 0 4 215221
-0.014914 -0.008934 0.120662 -0.492234 -1.316706 -0.661624 -0.062500 0 0 0 0 0 0 4 216231
-0.014914 -0.008934 0.120662 -0.492259 -1.316700 -0.661615 -0.062500 0 0 0 0 0 0 4 217226
-0.014914 -0.008934 0.120662 -0.492236 -1.316705 -0.661623 -0.062500 0 0 0 0 0 0 4 218239
-0.014914 -0.008934 0.120662 -0.492259 -1.316700 -0.661615 -0.062500 0 0 0 0 0 0 4 219241
-0.014914 -0.008934 0.120662 -0.492233 -1.316717 -0.661617 -0.062500 0 0 0 0 0 0 4 220215
-0.014914 -0.008934 0.120662 -0.492259 -1.316701 -0.661614 -0.062500 0 0 0 0 0 0 4 221235
-0.014914 -0.008934 0.120662 -0.492236 -1.316705 -0.661623 -0.062500 0 0 0 0 0 0 4 222237
-0.014914 -0.008934 0.120662 -0.492259 -1.316700 -0.661615 -0.062500 0 0 0 0 0 0 4 223221
-0.014914 -0.008934 0.120662 -0.492236 -1.316705 -0.661623 -0.062500 0 0 0 0 0 0 4 224236
-0.014914 -0.008934 0.120662 -0.492231 -1.316718 -0.661618 -0.062500 0 0 0 0 0 0 4 225460
-0.014914 -0.008934 0.120662 -0.492259 -1.316701 -0.661614 -0.062500 0 0 0 0 0 0 4 226240
-0.014914 -0.008934 0.120662 -0.492236 -1.316705 -0.661623 -0.062500 0 0 0 0 0 0 4 227239
-0.014914 -0.008934 0.120662 -0.492259 -1.316700 -0.661615 -0.062500 0 0 0 0 0 0 4 228238
-0.014914 -0.008934 0.120662 -0.492236 -1.316705 -0.661623 -0.062500 0 0 0 0 0 0 4 229238
-0.014914 -0.008934 0.120662 -0.492259 -1.316700 -0.661615 -0.062500 0 0 0 0 0 0 4 230231
-0.014914 -0.008934 0.120662 -0.492233 -1.316717 -0.661617 -0.062500 0 0 0 0 0 0 4 231232
-0.014914 -0.008934 0.120662 -0.492234 -1.316707 -0.661623 -0.062500 0 0 0 0 0 0 4 232236
-0.014914 -0.008934 0.120662 -0.492259 -1.316700 -0.661615 -0.062500 0 0 0 0 0 0 4 233237
-0.014914 -0.008934 0.120662 -0.492236 -1.316705 -0.661623 -0.062500 0 0 0 0 0 0 4 234246
-0.014914 -0.008934 0.120662 -0.492259 -1.316700 -0.661615 -0.062500 0 0 0 0 0 0 4 235211
-0.014914 -0.008934 0.120662 -0.492233 -1.316717 -0.661617 -0.062500 0 0 0 0 0 0 4 236239
-0.014914 -0.008934 0.120662 -0.492259 -1.316701 -0.661614 -0.062500 0 0 0 0 0 0 4 237234
-0.014914 -0.008934 0.120662 -0.492236 -1.316705 -0.661622 -0.062500 0 0 0 0 0 0 4 238233
-0.014914 -0.008934 0.120662 -0.492259 -1.316700 -0.661614 -0.062500 0 0 0 0 0 0 4 239238
-0.014914 -0.008934 0.120662 -0.492236 -1.316705 -0.661622 -0.062500 0 0 0 0 0 0 4 240237
-0.014914 -0.008934 0.120662 -0.492234 -1.316706 -0.661624 -0.062500 0 0 0 0 0 0 4 241237
-0.014914 -0.008934 0.120662 -0.492256 -1.316712 -0.661609 -0.062500 0 0 0 0 0 0 4 242239
-0.014914 -0.008934 0.120662 -0.492236 -1.316706 -0.661622 -0.062500 0 0 0 0 0 0 4 243237
-0.014914 -0.008934 0.120662 -0.492259 -1.316700 -0.661614 -0.062500 0 0 0 0 0 0 4 244207
-0.014914 -0.008934 0.120662 -0.492236 -1.316705 -0.661622 -0.062500 0 0 0 0 0 0 4 245207
-0.014914 -0.008934 0.120662 -0.492259 -1.316700 -0.661614 -0.062500 0 0 0 0 0 0 4 246238
-0.014914 -0.008934 0.120662 -0.492233 -1.316717 -0.661617 -0.062500 0 0 0 0 0 0 4 247239
-0.014914 -0.008934 0.120662 -0.492234 -1.316707 -0.661623 -0.062500 0 0 0 0 0 0 4 248238
-0.014914 -0.008934 0.120662 -0.492259 -1.316700 -0.661614 -0.062500 0 0 0 0 0 0 4 249207
-0.014914 -0.008934 0.120662 -0.492236 -1.316705 -0.661622 -0.062500 0 0 0 0 0 0 4 250238
-0.014914 -0.008934 0.120662 -0.492259 -1.316700 -0.661614 -0.062500 0 0 0 0 0 0 4 251207
-0.014914 -0.008934 0.120662 -0.492236 -1.316705 -0.661623 -0.062500 0 0 0 0 0 0 4 252234
-0.014914 -0.008934 0.120662 -0.492256 -1.316712 -0.661609 -0.062500 0 0 0 0 0 0 4 253231
-0.014914 -0.008934 0.120662 -0.492236 -1.316706 -0.661622 -0.062500 0 0 0 0 0 0 4 254237
-0.014914 -0.008934 0.120662 -0.492259 -1.316700 -0.661614 -0.062500 0 0 0 0 0 0 4 255237
-0.014914 -0.008934 0.120662 -0.492236 -1.316705 -0.661622 -0.062500 0 0 0 0 0 0 4 256236
-0.014914 -0.008934 0.120662 -0.492234 -1.316706 -0.661623 -0.062500 0 0 0 0 0 0 4 257236
-0.014914 -0.008934 0.120662 -0.492259 -1.316700 -0.661615 -0.062500 0 0 0 0 0 0 4 258226
-0.014914 -0.008934 0.120662 -0.492233 -1.316717 -0.661617 -0.062500 0 0 0 0 0 0 4 259234
-0.014914 -0.008934 0.120662 -0.492259 -1.316701 -0.661614 -0.062500 0 0 0 0 0 0 4 260234
-0.014914 -0.008934 0.120662 -0.492236 -1.316705 -0.661622 -0.062500 0 0 0 0 0 0 4 261206
-0.014914 -0.008934 0.120662 -0.492259 -1.316700 -0.661614 -0.062500 0 0 0 0 0 0 4 262238
-0.014914 -0.008934 0.120662 -0.492236 -1.316705 -0.661622 -0.062500 0 0 0 0 0 0 4 263228
-0.014914 -0.008934 0.120662 -0.492231 -1.316718 -0.661617 -0.062500 0 0 0 0 0 0 4 264235
-0.014914 -0.008934 0.120662 -0.492259 -1.316701 -0.661614 -0.062500 0 0 0 0 0 0 4 265236
-0.014914 -0.008934 0.120662 -0.492236 -1.316705 -0.661622 -0.062500 0 0 0 0 0 0 4 266236
-0.014914 -0.008934 0.120662 -0.492259 -1.316700 -0.661614 -0.062500 0 0 0 0 0 0 4 267235
-0.014914 -0.008934 0.120662 -0.492236 -1.316705 -0.661622 -0.062500 0 0 0 0 0 0 4 268207
-0.014914 -0.008934 0.120662 -0.492259 -1.316700 -0.661614 -0.062500 0 0 0 0 0 0 4 269236
-0.014914 -0.008934 0.120662 -0.492233 -1.316717 -0.661616 -0.062500 0 0 0 0 0 0 4 270222
-0.014914 -0.008934 0.120662 -0.492259 -1.316701 -0.661613 -0.062500 0 0 0 0 0 0 4 271220
-0.014914 -0.008934 0.120662 -0.492236 -1.316705 -0.661622 -0.062500 0 0 0 0 0 0 4 272220
-0.014914 -0.008934 0.120662 -0.492234 -1.316706 -0.661623 -0.062500 0 0 0 0 0 0 4 273230
-0.014914 -0.008934 0.120662 -0.492259 -1.316700 -0.661614 -0.062500 0 0 0 0 0 0 4 274220
-0.014914 -0.008934 0.120662 -0.492233 -1.316717 -0.661616 -0.062500 0 0 0 0 0 0 4 275229
-0.014914 -0.008934 0.120662 -0.492265 -1.316708 -0.661622 -0.062500 0 0 0 0 0 0 4 276219
-0.014914 -0.008934 0.120662 -0.492237 -1.316706 -0.661623 -0.062500 0 0 0 0 0 0 4 277229
-0.014914 -0.008934 0.120662 -0.492259 -1.316700 -0.661615 -0.062500 0 0 0 0 0 0 4 278220
-0.014914 -0.008934 0.120662 -0.492233 -1.316717 -0.661617 -0.062500 0 0 0 0 0 0 4 279229
-0.014914 -0.008934 0.120662 -0.492259 -1.316701 -0.661614 -0.062500 0 0 0 0 0 0 4 280218
-0.014914 -0.008934 0.120662 -0.492236 -1.316705 -0.661622 -0.062500 0 0 0 0 0 0 4 281220
-0.014914 -0.008934 0.120662 -0.492234 -1.316706 -0.661623 -0.062500 0 0 0 0 0 0 4 282230
-0.014914 -0.008934 0.120662 -0.492259 -1.316700 -0.661615 -0.062500 0 0 0 0 0 0 4 283226
-0.014914 -0.008934 0.120662 -0.492236 -1.316705 -0.661623 -0.062500 0 0 0 0 0 0 4 284223
-0.014914 -0.008934 0.120662 -0.492256 -1.316712 -0.661609 -0.062500 0 0 0 0 0 0 4 285225
-0.014914 -0.008934 0.120662 -0.492236 -1.316706 -0.661622 -0.062500 0 0 0 0 0 0 4 286240
-0.014914 -0.008934 0.120662 -0.492259 -1.316700 -0.661614 -0.062500 0 0 0 0 0 0 4 287224
-0.014914 -0.008934 0.120662 -0.492236 -1.316705 -0.661622 -0.062500 0 0 0 0 0 0 4 288207
-0.014914 -0.008934 0.120662 -0.492259 -1.316700 -0.661614 -0.062500 0 0 0 0 0 0 4 289233
-0.014914 -0.008934 0.120662 -0.492233 -1.316717 -0.661617 -0.062500 0 0 0 0 0 0 4 290244
-0.014914 -0.008934 0.120662 -0.492234 -1.316707 -0.661623 -0.062500 0 0 0 0 0 0 4 291233
-0.014914 -0.008934 0.120662 -0.492259 -1.316700 -0.661614 -0.062500 0 0 0 0 0 0 4 292207
-0.014914 -0.008934 0.120662 -0.492236 -1.316705 -0.661622 -0.062500 0 0 0 0 0 0 4 293232
-0.014914 -0.008934 0.120662 -0.492259 -1.316700 -0.661614 -0.062500 0 0 0 0 0 0 4 294237
-0.014914 -0.008934 0.120662 -0.492236 -1.316705 -0.661623 -0.062500 0 0 0 0 0 0 4 295235
-0.014914 -0.008934 0.120662 -0.492256 -1.316712 -0.661609 -0.062500 0 0 0 0 0 0 4 296237
-0.014914 -0.008934 0.120662 -0.492236 -1.316706 -0.661622 -0.062500 0 0 0 0 0 0 4 297229
-0.014914 -0.008934 0.120662 -0.492234 -1.316706 -0.661623 -0.062500 0 0 0 0 0 0 4 298235
-0.014914 -0.008934 0.120662 -0.492259 -1.316700 -0.661615 -0.062500 0 0 0 0 0 0 4 299235
-0.014914 -0.008934 0.120662 -0.492236 -1.316705 -0.661623 -0.062500 0 0 0 0 0 0 4 300212
-0.014914 -0.008934 0.120662 -0.492259 -1.316700 -0.661615 -0.062500 0 0 0 0 0 0 4 301208
-0.014914 -0.008934 0.120662 -0.492233 -1.316717 -0.661617 -0.062500 0 0 0 0 0 0 4 302238
-0.014914 -0.008934 0.120662 -0.492259 -1.316701 -0.661614 -0.062500 0 0 0 0 0 0 4 303223
-0.014914 -0.008934 0.120662 -0.492236 -1.316705 -0.661622 -0.062500 0 0 0 0 0 0 4 304205
-0.014914 -0.008934 0.120662 -0.492259 -1.316700 -0.661614 -0.062500 0 0 0 0 0 0 4 305235
-0.014914 -0.008934 0.120662 -0.492236 -1.316705 -0.661622 -0.062500 0 0 0 0 0 0 4 306236
-0.014914 -0.008934 0.120662 -0.492231 -1.316718 -0.661618 -0.062500 0 0 0 0 0 0 4 307203
-0.014914 -0.008934 0.120662 -0.492259 -1.316701 -0.661614 -0.062500 0 0 0 0 0 0 4 308235
-0.014914 -0.008934 0.120662 -0.492236 -1.316705 -0.661622 -0.062500 0 0 0 0 0 0 4 309233
-0.014914 -0.008934 0.120662 -0.492259 -1.316700 -0.661614 -0.062500 0 0 0 0 0 0 4 310235
-0.014914 -0.008934 0.120662 -0.492236 -1.316705 -0.661622 -0.062500 0 0 0 0 0 0 4 311233
-0.014914 -0.008934 0.120662 -0.492259 -1.316700 -0.661614 -0.062500 0 0 0 0 0 0 4 312235
-0.014914 -0.008934 0.120662 -0.492233 -1.316717 -0.661616 -0.062500 0 0 0 0 0 0 4 313223
-0.014914 -0.008934 0.120662 -0.492234 -1.316707 -0.661623 -0.062500 0 0 0 0 0 0 4 314239
-0.014914 -0.008934 0.120662 -0.492259 -1.316700 -0.661614 -0.062500 0 0 0 0 0 0 4 315206
-0.014914 -0.008934 0.120662 -0.492236 -1.316705 -0.661622 -0.062500 0 0 0 0 0 0 4 316234
-0.014914 -0.008934 0.120662 -0.492259 -1.316700 -0.661614 -0.062500 0 0 0 0 0 0 4 317233
-0.014914 -0.008934 0.120662 -0.492233 -1.316717 -0.661616 -0.062500 0 0 0 0 0 0 4 318235
-0.014914 -0.008934 0.120662 -0.492259 -1.316701 -0.661613 -0.062500 0 0 0 0 0 0 4 319234
-0.014914 -0.008934 0.120662 -0.492236 -1.316705 -0.661622 -0.062500 0 0 0 0 0 0 4 320234
-0.014914 -0.008934 0.120662 -0.492259 -1.316700 -0.661614 -0.062500 0 0 0 0 0 0 4 321234
-0.014914 -0.008934 0.120662 -0.492236 -1.316705 -0.661622 -0.062500 0 0 0 0 0 0 4 322236
-0.014893 -0.008938 0.120655 -1.082172 -1.092623 -0.563867 -0.062500 0 0 0 0 0 0 4 323229
-0.014883 -0.008941 0.120652 -0.969687 -1.114294 -0.609527 -0.062500 0 0 0 0 0 0 4 324221
-0.014879 -0.008942 0.120651 -0.891592 -1.132061 -0.634534 -0.062500 0 0 0 0 0 0 4 325230
-0.014876 -0.008943 0.120651 -0.851401 -1.142290 -0.644577 -0.062500 0 0 0 0 0 0 4 326239
-0.014875 -0.008943 0.120651 -0.831588 -1.147772 -0.648352 -0.062500 0 0 0 0 0 0 4 327234
-0.014874 -0.008943 0.120651 -0.821880 -1.150624 -0.649731 -0.062500 0 0 0 0 0 0 4 328234
-0.014874 -0.008944 0.120651 -0.817064 -1.152110 -0.650261 -0.062500 0 0 0 0 0 0 4 329234
-0.014874 -0.008944 0.120651 -0.814695 -1.152874 -0.650448 -0.062500 0 0 0 0 0 0 4 330232
-0.014874 -0.008944 0.120651 -0.813530 -1.153242 -0.650512 -0.062500 0 0 0 0 0 0 4 331228
-0.014874 -0.008944 0.120651 -0.812941 -1.153446 -0.650549 -0.062500 0 0 0 0 0 0 4 332226
-0.014874 -0.008944 0.120651 -0.812642 -1.153531 -0.650566 -0.062500 0 0 0 0 0 0 4 333234
-0.014874 -0.008944 0.120651 -0.812486 -1.153596 -0.650563 -0.062500 0 0 0 0 0 0 4 334235
-0.014874 -0.008944 0.120651 -0.812438 -1.153601 -0.650563 -0.062500 0 0 0 0 0 0 4 335232
-0.014874 -0.008944 0.120651 -0.812371 -1.153629 -0.650560 -0.062500 0 0 0 0 0 0 4 336221
-0.014874 -0.008944 0.120651 -0.812364 -1.153632 -0.650560 -0.062500 0 0 0 0 0 0 4 337227
-0.014874 -0.008944 0.120651 -0.812363 -1.153633 -0.650560 -0.062500 0 0 0 0 0 0 4 338306
-0.014874 -0.008944 0.120651 -0.812363 -1.153633 -0.650560 -0.062500 0 0 0 0 0 0 4 339299
-0.014874 -0.008944 0.120651 -0.812363 -1.153633 -0.650560 -0.062500 0 0 0 0 0 0 4 340284
-0.014874 -0.008944 0.120651 -0.812363 -1.153633 -0.650560 -0.062500 0 0 0 0 0 0 4 341300
-0.014874 -0.008944 0.120651 -0.812360 -1.153645 -0.650554 -0.062500 0 0 0 0 0 0 4 342219
-0.014874 -0.008944 0.120651 -0.812338 -1.153640 -0.650568 -0.062500 0 0 0 0 0 0 4 343226
-0.014874 -0.008944 0.120651 -0.812361 -1.153633 -0.650560 -0.062500 0 0 0 0 0 0 4 344217
-0.014874 -0.008944 0.120651 -0.812363 -1.153633 -0.650559 -0.062500 0 0 0 0 0 0 4 345227
-0.014874 -0.008944 0.120651 -0.812363 -1.153633 -0.650559 -0.062500 0 0 0 0 0 0 4 346218
-0.014874 -0.008944 0.120651 -0.812344 -1.153645 -0.650577 -0.062500 0 0 0 0 0 0 4 347213
-0.014874 -0.008944 0.120651 -0.812358 -1.153646 -0.650556 -0.062500 0 0 0 0 0 0 4 348227
-0.014874 -0.008944 0.120651 -0.812363 -1.153634 -0.650559 -0.062500 0 0 0 0 0 0 4 349217
-0.014874 -0.008944 0.120651 -0.812363 -1.153633 -0.650560 -0.062500 0 0 0 0 0 0 4 350228
-0.014874 -0.008944 0.120651 -0.812338 -1.153638 -0.650569 -0.062500 0 0 0 0 0 0 4 351233
-0.014874 -0.008944 0.120651 -0.812357 -1.153645 -0.650555 -0.062500 0 0 0 0 0 0 4 352462
-0.014874 -0.008944 0.120651 -0.812363 -1.153634 -0.650559 -0.062500 0 0 0 0 0 0 4 353229
-0.014874 -0.008944 0.120651 -0.812363 -1.153633 -0.650559 -0.062500 0 0 0 0 0 0 4 354226
-0.014874 -0.008944 0.120651 -0.812338 -1.153638 -0.650569 -0.062500 0 0 0 0 0 0 4 355222
-0.014874 -0.008944 0.120651 -0.812361 -1.153633 -0.650561 -0.062500 0 0 0 0 0 0 4 356239
-0.014874 -0.008944 0.120651 -0.812363 -1.153633 -0.650560 -0.062500 0 0 0 0 0 0 4 357222
-0.014874 -0.008944 0.120651 -0.812335 -1.153650 -0.650563 -0.062500 0 0 0 0 0 0 4 358239
-0.014874 -0.008944 0.120651 -0.812360 -1.153634 -0.650560 -0.062500 0 0 0 0 0 0 4 359242
-0.014874 -0.008944 0.120651 -0.812363 -1.153633 -0.650560 -0.062500 0 0 0 0 0 0 4 360239
-0.014874 -0.008944 0.120651 -0.812363 -1.153633 -0.650560 -0.062500 0 0 0 0 0 0 4 361236
-0.014874 -0.008944 0.120651 -0.812338 -1.153638 -0.650569 -0.062500 0 0 0 0 0 0 4 362234
-0.014874 -0.008944 0.120651 -0.812361 -1.153633 -0.650561 -0.062500 0 0 0 0 0 0 4 363232
-0.014874 -0.008944 0.120651 -0.812360 -1.153645 -0.650554 -0.062500 0 0 0 0 0 0 4 364233
-0.014874 -0.008944 0.120651 -0.812363 -1.153634 -0.650559 -0.062500 0 0 0 0 0 0 4 365234
-0.014874 -0.008944 0.120651 -0.812338 -1.153638 -0.650568 -0.062500 0 0 0 0 0 0 4 366235
-0.014874 -0.008944 0.120651 -0.812361 -1.153633 -0.650561 -0.062500 0 0 0 0 0 0 4 367233
-0.014874 -0.008944 0.120651 -0.812363 -1.153633 -0.650560 -0.062500 0 0 0 0 0 0 4 368234
-0.014874 -0.008944 0.120651 -0.812335 -1.153650 -0.650563 -0.062500 0 0 0 0 0 0 4 369240
-0.014874 -0.008944 0.120651 -0.812360 -1.153634 -0.650560 -0.062500 0 0 0 0 0 0 4 370238
-0.014874 -0.008944 0.120651 -0.812363 -1.153633 -0.650560 -0.062500 0 0 0 0 0 0 4 371238
-0.014874 -0.008944 0.120651 -0.812363 -1.153633 -0.650559 -0.062500 0 0 0 0 0 0 4 372234
-0.014874 -0.008944 0.120651 -0.812338 -1.153638 -0.650569 -0.062500 0 0 0 0 0 0 4 373202
-0.014874 -0.008944 0.120651 -0.812361 -1.153633 -0.650561 -0.062500 0 0 0 0 0 0 4 374234
-0.014874 -0.008944 0.120651 -0.812360 -1.153645 -0.650554 -0.062500 0 0 0 0 0 0 4 375231
-0.014874 -0.008944 0.120651 -0.812363 -1.153634 -0.650559 -0.062500 0 0 0 0 0 0 4 376230
-0.014874 -0.008944 0.120651 -0.812338 -1.153638 -0.650568 -0.062500 0 0 0 0 0 0 4 377233
-0.014874 -0.008944 0.120651 -0.812361 -1.153633 -0.650561 -0.062500 0 0 0 0 0 0 4 378234
-0.014874 -0.008944 0.120651 -0.812363 -1.153633 -0.650560 -0.062500 0 0 0 0 0 0 4 379232
-0.014874 -0.008944 0.120651 -0.812335 -1.153650 -0.650563 -0.062500 0 0 0 0 0 0 4 380202
-0.014874 -0.008944 0.120651 -0.812360 -1.153634 -0.650560 -0.062500 0 0 0 0 0 0 4 381234
-0.014874 -0.008944 0.120651 -0.812363 -1.153633 -0.650559 -0.062500 0 0 0 0 0 0 4 382235
-0.014863 -0.008932 0.120664 -0.848110 -1.355218 -0.842534 -0.062500 0 0 0 0 0 0 4 383233
-0.014858 -0.008926 0.120669 -0.803197 -1.300187 -0.752698 -0.062500 0 0 0 0 0 0 4 384232
-0.014854 -0.008922 0.120671 -0.763877 -1.256139 -0.703623 -0.062500 0 0 0 0 0 0 4 385232
-0.014853 -0.008921 0.120672 -0.740470 -1.231188 -0.683956 -0.062500 0 0 0 0 0 0 4 386234
-0.014852 -0.008920 0.120672 -0.727607 -1.217951 -0.676584 -0.062500 0 0 0 0 0 0 4 387232
-0.014851 -0.008919 0.120672 -0.720814 -1.211085 -0.673847 -0.062500 0 0 0 0 0 0 4 388232
-0.014830 -0.008924 0.120665 -0.986977 -1.146611 -0.574849 -0.062500 0 0 0 0 0 0 4 389231
-0.014820 -0.008926 0.120663 -0.872707 -1.166465 -0.620251 -0.062500 0 0 0 0 0 0 4 390233
-0.014815 -0.008928 0.120662 -0.793705 -1.183309 -0.645187 -0.062500 0 0 0 0 0 0 4 391230
-0.014813 -0.008928 0.120661 -0.753055 -1.193066 -0.655196 -0.062500 0 0 0 0 0 0 4 392227
-0.014812 -0.008929 0.120661 -0.733022 -1.198316 -0.658970 -0.062500 0 0 0 0 0 0 4 393217
-0.014811 -0.008929 0.120661 -0.723161 -1.201069 -0.660354 -0.062500 0 0 0 0 0 0 4 394227
-0.014811 -0.008929 0.120661 -0.718312 -1.202492 -0.660865 -0.062500 0 0 0 0 0 0 4 395232
-0.014811 -0.008929 0.120661 -0.715911 -1.203205 -0.661059 -0.062500 0 0 0 0 0 0 4 396230
-0.014811 -0.008929 0.120661 -0.714715 -1.203585 -0.661128 -0.062500 0 0 0 0 0 0 4 397231
-0.014811 -0.008929 0.120661 -0.714119 -1.203772 -0.661164 -0.062500 0 0 0 0 0 0 4 398206
-0.014811 -0.008929 0.120661 -0.713835 -1.203854 -0.661157 -0.062500 0 0 0 0 0 0 4 399231
-0.014811 -0.008929 0.120661 -0.713693 -1.203902 -0.661172 -0.062500 0 0 0 0 0 0 4 400231
-0.014811 -0.008929 0.120661 -0.713616 -1.203935 -0.661171 -0.062500 0 0 0 0 0 0 4 401232
-0.014800 -0.008917 0.120675 -0.848300 -1.355294 -0.853036 -0.062500 0 0 0 0 0 0 4 402232
-0.014794 -0.008911 0.120680 -0.803270 -1.300225 -0.763224 -0.062500 0 0 0 0 0 0 4 403232
-0.014770 -0.008913 0.120675 -1.033545 -1.195221 -0.615961 -0.062500 0 0 0 0 0 0 4 404224
-0.014759 -0.008913 0.120673 -0.897682 -1.191889 -0.642213 -0.062500 0 0 0 0 0 0 4 405216
-0.014753 -0.008914 0.120672 -0.806805 -1.196410 -0.659950 -0.062500 0 0 0 0 0 0 4 406240
-0.014750 -0.008914 0.120672 -0.759813 -1.199756 -0.667322 -0.062500 0 0 0 0 0 0 4 407228
-0.014749 -0.008914 0.120672 -0.736506 -1.201705 -0.670097 -0.062500 0 0 0 0 0 0 4 408235
-0.014748 -0.008914 0.120672 -0.724942 -1.202775 -0.671136 -0.062500 0 0 0 0 0 0 4 409240
-0.014748 -0.008914 0.120672 -0.719197 -1.203355 -0.671504 -0.062500 0 0 0 0 0 0 4 410230
-0.014747 -0.008914 0.120672 -0.716353 -1.203649 -0.671664 -0.062500 0 0 0 0 0 0 4 411240
-0.014747 -0.008914 0.120672 -0.714951 -1.203804 -0.671697 -0.062500 0 0 0 0 0 0 4 412229
-0.014747 -0.008914 0.120672 -0.714229 -1.203876 -0.671724 -0.062500 0 0 0 0 0 0 4 413240
-0.014747 -0.008914 0.120672 -0.713876 -1.203921 -0.671728 -0.062500 0 0 0 0 0 0 4 414224
-0.014747 -0.008915 0.120672 -0.713721 -1.203927 -0.671738 -0.062500 0 0 0 0 0 0 4 415215
-0.014747 -0.008915 0.120672 -0.713614 -1.203942 -0.671743 -0.062500 0 0 0 0 0 0 4 416224
-0.014747 -0.008915 0.120672 -0.713594 -1.203948 -0.671729 -0.062500 0 0 0 0 0 0 4 417215
-0.014747 -0.008915 0.120672 -0.713563 -1.203967 -0.671731 -0.062500 0 0 0 0 0 0 4 418225
-0.014737 -0.008903 0.120685 -0.848418 -1.355390 -0.863499 -0.062500 0 0 0 0 0 0 4 419215
-0.014731 -0.008897 0.120690 -0.803311 -1.300271 -0.773718 -0.062500 0 0 0 0 0 0 4 420239
-0.014728 -0.008893 0.120692 -0.763894 -1.256180 -0.724693 -0.062500 0 0 0 0 0 0 4 421200
-0.014726 -0.008892 0.120693 -0.740454 -1.231210 -0.705071 -0.062500 0 0 0 0 0 0 4 422219
-0.014705 -0.008895 0.120686 -0.997154 -1.157091 -0.599250 -0.062500 0 0 0 0 0 0 4 423227
-0.014694 -0.008898 0.120684 -0.877976 -1.171809 -0.642536 -0.062500 0 0 0 0 0 0 4 424223
-0.014689 -0.008899 0.120683 -0.796407 -1.186037 -0.666727 -0.062500 0 0 0 0 0 0 4 425211
-0.014686 -0.008899 0.120682 -0.754462 -1.194435 -0.676446 -0.062500 0 0 0 0 0 0 4 426229
-0.014685 -0.008900 0.120682 -0.733731 -1.199007 -0.680124 -0.062500 0 0 0 0 0 0 4 427230
-0.014685 -0.008900 0.120682 -0.723537 -1.201414 -0.681473 -0.062500 0 0 0 0 0 0 4 428223
-0.014684 -0.008900 0.120682 -0.718475 -1.202661 -0.681968 -0.062500 0 0 0 0 0 0 4 429237
-0.014674 -0.008888 0.120696 -1.038798 -1.209557 -0.873796 -0.062500 0 0 0 0 0 0 4 430229
-0.014668 -0.008882 0.120701 -0.992316 -1.154712 -0.784114 -0.062500 0 0 0 0 0 0 4 431230
-0.014665 -0.008879 0.120703 -0.952248 -1.110743 -0.735156 -0.062500 0 0 0 0 0 0 4 432232
-0.014663 -0.008877 0.120704 -0.928513 -1.085833 -0.715560 -0.062500 0 0 0 0 0 0 4 433231
-0.014662 -0.008876 0.120704 -0.915502 -1.072622 -0.708214 -0.062500 0 0 0 0 0 0 4 434233
-0.014662 -0.008876 0.120704 -0.908616 -1.065783 -0.705478 -0.062500 0 0 0 0 0 0 4 435231
-0.014661 -0.008876 0.120704 -0.905034 -1.062283 -0.704486 -0.062500 0 0 0 0 0 0 4 436230
-0.014661 -0.008875 0.120704 -0.903177 -1.060485 -0.704111 -0.062500 0 0 0 0 0 0 4 437238
-0.014661 -0.008875 0.120704 -0.902244 -1.059594 -0.703980 -0.062500 0 0 0 0 0 0 4 438206
-0.014661 -0.008875 0.120704 -0.901783 -1.059126 -0.703931 -0.062500 0 0 0 0 0 0 4 439236
-0.014651 -0.008864 0.120718 -1.036667 -1.210545 -0.895485 -0.062500 0 0 0 0 0 0 4 440231
-0.014645 -0.008857 0.120723 -0.991278 -1.155187 -0.805747 -0.062500 0 0 0 0 0 0 4 441230
-0.014642 -0.008854 0.120724 -0.951716 -1.110988 -0.756786 -0.062500 0 0 0 0 0 0 4 442231
-0.014645 -0.008833 0.120716 -0.861827 -1.339115 -0.610272 -0.062500 0 0 0 0 0 0 4 443231
-0.014647 -0.008823 0.120713 -0.869770 -1.220973 -0.662281 -0.062500 0 0 0 0 0 0 4 444230
-0.014648 -0.008818 0.120712 -0.882382 -1.140824 -0.692022 -0.062500 0 0 0 0 0 0 4 445230
-0.014649 -0.008815 0.120711 -0.890798 -1.099387 -0.704025 -0.062500 0 0 0 0 0 0 4 446232
-0.014649 -0.008814 0.120711 -0.895666 -1.078830 -0.708546 -0.062500 0 0 0 0 0 0 4 447231
-0.014650 -0.008813 0.120711 -0.898341 -1.068676 -0.710217 -0.062500 0 0 0 0 0 0 4 448226
-0.014650 -0.008813 0.120711 -0.899749 -1.063639 -0.710837 -0.062500 0 0 0 0 0 0 4 449224
-0.014639 -0.008801 0.120725 -1.035729 -1.212916 -0.902502 -0.062500 0 0 0 0 0 0 4 450232
-0.014634 -0.008795 0.120730 -0.990795 -1.156373 -0.812911 -0.062500 0 0 0 0 0 0 4 451229
-0.014630 -0.008791 0.120732 -0.951487 -1.111530 -0.764003 -0.062500 0 0 0 0 0 0 4 452230
-0.014629 -0.008790 0.120732 -0.928109 -1.086230 -0.744444 -0.062500 0 0 0 0 0 0 4 453232
-0.014628 -0.008789 0.120733 -0.915319 -1.072828 -0.737091 -0.062500 0 0 0 0 0 0 4 454202
-0.014627 -0.008788 0.120733 -0.908496 -1.065877 -0.734393 -0.062500 0 0 0 0 0 0 4 455230
-0.014627 -0.008788 0.120733 -0.904994 -1.062315 -0.733385 -0.062500 0 0 0 0 0 0 4 456200
-0.014627 -0.008788 0.120733 -0.903150 -1.060518 -0.733019 -0.062500 0 0 0 0 0 0 4 457228
-0.014627 -0.008788 0.120733 -0.902242 -1.059590 -0.732885 -0.062500 0 0 0 0 0 0 4 458226
-0.014627 -0.008788 0.120733 -0.901774 -1.059122 -0.732822 -0.062500 0 0 0 0 0 0 4 459229
-0.014616 -0.008776 0.120746 -1.036850 -1.210783 -0.924189 -0.062500 0 0 0 0 0 0 4 460224
-0.014611 -0.008770 0.120751 -0.991344 -1.155311 -0.834538 -0.062500 0 0 0 0 0 0 4 461217
-0.014607 -0.008767 0.120753 -0.951773 -1.111011 -0.785611 -0.062500 0 0 0 0 0 0 4 462226
-0.014606 -0.008765 0.120754 -0.928235 -1.085953 -0.766048 -0.062500 0 0 0 0 0 0 4 463228
-0.014605 -0.008764 0.120754 -0.915370 -1.072686 -0.758704 -0.062500 0 0 0 0 0 0 4 464218
-0.014604 -0.008764 0.120754 -0.908553 -1.065806 -0.755981 -0.062500 0 0 0 0 0 0 4 465226
-0.014604 -0.008763 0.120754 -0.905000 -1.062293 -0.754987 -0.062500 0 0 0 0 0 0 4 466232
-0.014594 -0.008752 0.120768 -1.038602 -1.212479 -0.945915 -0.062500 0 0 0 0 0 0 4 467230
-0.014588 -0.008745 0.120773 -0.992221 -1.156139 -0.856168 -0.062500 0 0 0 0 0 0 4 468230
-0.014584 -0.008742 0.120775 -0.952182 -1.111425 -0.807225 -0.062500 0 0 0 0 0 0 4 469229
-0.014583 -0.008740 0.120776 -0.928466 -1.086159 -0.787650 -0.062500 0 0 0 0 0 0 4 470232
-0.014582 -0.008739 0.120776 -0.915502 -1.072787 -0.780299 -0.062500 0 0 0 0 0 0 4 471230
-0.014581 -0.008739 0.120776 -0.908606 -1.065873 -0.777576 -0.062500 0 0 0 0 0 0 4 472223
-0.014581 -0.008739 0.120776 -0.905012 -1.062323 -0.776587 -0.062500 0 0 0 0 0 0 4 473198
-0.014581 -0.008739 0.120776 -0.903180 -1.060501 -0.776213 -0.062500 0 0 0 0 0 0 4 474215
-0.014571 -0.008727 0.120790 -1.037773 -1.211673 -0.967308 -0.062500 0 0 0 0 0 0 4 475224
-0.014565 -0.008721 0.120795 -0.904261 -1.211104 -0.877664 -0.062500 0 0 0 0 0 0 4 476213
-0.014561 -0.008717 0.120797 -0.864402 -1.166588 -0.828781 -0.062500 0 0 0 0 0 0 4 477222
-0.014560 -0.008716 0.120797 -0.840788 -1.141427 -0.809211 -0.062500 0 0 0 0 0 0 4 478215
-0.014559 -0.008715 0.120797 -0.827873 -1.128108 -0.801880 -0.062500 0 0 0 0 0 0 4 479223
-0.014558 -0.008714 0.120798 -0.821015 -1.121217 -0.799165 -0.062500 0 0 0 0 0 0 4 480213
-0.014558 -0.008714 0.120798 -0.817449 -1.117663 -0.798169 -0.062500 0 0 0 0 0 0 4 481214
-0.014558 -0.008714 0.120798 -0.815625 -1.115877 -0.797801 -0.062500 0 0 0 0 0 0 4 482223
-0.014558 -0.008714 0.120798 -0.814684 -1.114960 -0.797662 -0.062500 0 0 0 0 0 0 4 483214
-0.014548 -0.008702 0.120811 -0.949852 -1.266707 -0.988763 -0.062500 0 0 0 0 0 0 4 484224
-0.014542 -0.008696 0.120816 -0.904041 -1.210927 -0.899199 -0.062500 0 0 0 0 0 0 4 485222
-0.014539 -0.008693 0.120818 -0.864321 -1.166476 -0.850318 -0.062500 0 0 0 0 0 0 4 486230
-0.014537 -0.008691 0.120819 -0.840735 -1.141371 -0.830790 -0.062500 0 0 0 0 0 0 4 487249
-0.014515 -0.008695 0.120812 -1.097332 -1.067206 -0.724427 -0.062500 0 0 0 0 0 0 4 488220
-0.014505 -0.008697 0.120809 -0.978185 -1.081943 -0.768039 -0.062500 0 0 0 0 0 0 4 489223
-0.014500 -0.008698 0.120809 -0.896623 -1.096167 -0.792365 -0.062500 0 0 0 0 0 0 4 490221
-0.014497 -0.008699 0.120808 -0.854661 -1.104572 -0.802143 -0.062500 0 0 0 0 0 0 4 491346
-0.014496 -0.008699 0.120808 -0.833929 -1.109111 -0.805822 -0.062500 0 0 0 0 0 0 4 492229
-0.014495 -0.008699 0.120808 -0.823707 -1.111516 -0.807196 -0.062500 0 0 0 0 0 0 4 493222
-0.014495 -0.008699 0.120808 -0.818691 -1.112749 -0.807683 -0.062500 0 0 0 0 0 0 4 494237
-0.014495 -0.008699 0.120808 -0.816197 -1.113393 -0.807867 -0.062500 0 0 0 0 0 0 4 495228
-0.014484 -0.008687 0.120822 -0.950745 -1.265992 -0.998981 -0.062500 0 0 0 0 0 0 4 496229
-0.014478 -0.008681 0.120827 -0.904465 -1.210568 -0.909476 -0.062500 0 0 0 0 0 0 4 497200
-0.014475 -0.008678 0.120828 -0.864503 -1.166312 -0.860656 -0.062500 0 0 0 0 0 0 4 498230
-0.014473 -0.008676 0.120829 -0.840837 -1.141280 -0.841130 -0.062500 0 0 0 0 0 0 4 499229
-0.014473 -0.008675 0.120829 -0.827875 -1.128023 -0.833813 -0.062500 0 0 0 0 0 0 4 500228
-0.014472 -0.008675 0.120829 -0.821014 -1.121171 -0.831112 -0.062500 0 0 0 0 0 0 4 501228
-0.014451 -0.008679 0.120822 -1.248661 -0.903010 -0.730850 -0.062500 0 0 0 0 0 0 4 502235
-0.014441 -0.008682 0.120820 -1.134554 -0.922824 -0.776927 -0.062500 0 0 0 0 0 0 4 503202
-0.014436 -0.008683 0.120819 -1.055618 -0.939666 -0.802190 -0.062500 0 0 0 0 0 0 4 504232
-0.014434 -0.008684 0.120819 -1.015042 -0.949376 -0.812298 -0.062500 0 0 0 0 0 0 4 505228
-0.014432 -0.008684 0.120818 -0.994996 -0.954620 -0.816104 -0.062500 0 0 0 0 0 0 4 506229
-0.014432 -0.008684 0.120818 -0.985155 -0.957352 -0.817505 -0.062500 0 0 0 0 0 0 4 507227
-0.014432 -0.008684 0.120818 -0.980298 -0.958773 -0.818019 -0.062500 0 0 0 0 0 0 4 508227
-0.014431 -0.008684 0.120818 -0.977891 -0.959477 -0.818213 -0.062500 0 0 0 0 0 0 4 509229
-0.014436 -0.008665 0.120809 -0.910239 -1.212912 -0.690907 -0.062500 0 0 0 0 0 0 4 510228
-0.014439 -0.008656 0.120806 -0.930531 -1.108306 -0.750573 -0.062500 0 0 0 0 0 0 4 511220
-0.014441 -0.008651 0.120805 -0.949680 -1.035142 -0.783159 -0.062500 0 0 0 0 0 0 4 512223
-0.014432 -0.008637 0.120818 -1.097408 -1.149701 -0.987079 -0.062500 0 0 0 0 0 0 4 513228
-0.014426 -0.008630 0.120823 -1.058314 -1.075286 -0.902469 -0.062500 0 0 0 0 0 0 4 514230
-0.014423 -0.008626 0.120824 -1.022161 -1.021659 -0.855499 -0.062500 0 0 0 0 0 0 4 515230
-0.014422 -0.008624 0.120825 -1.000485 -0.992013 -0.836659 -0.062500 0 0 0 0 0 0 4 516230
-0.014421 -0.008623 0.120825 -0.988576 -0.976479 -0.829597 -0.062500 0 0 0 0 0 0 4 517227
-0.014420 -0.008622 0.120825 -0.982249 -0.968485 -0.826997 -0.062500 0 0 0 0 0 0 4 518228
-0.014420 -0.008622 0.120825 -0.978968 -0.964394 -0.826034 -0.062500 0 0 0 0 0 0 4 519228
-0.014420 -0.008622 0.120825 -0.977259 -0.962334 -0.825683 -0.062500 0 0 0 0 0 0 4 520229
-0.014420 -0.008622 0.120825 -0.976391 -0.961300 -0.825556 -0.062500 0 0 0 0 0 0 4 521229
-0.014420 -0.008622 0.120825 -0.975958 -0.960760 -0.825500 -0.062500 0 0 0 0 0 0 4 522229
-0.014425 -0.008602 0.120816 -0.909343 -1.213421 -0.697905 -0.062500 0 0 0 0 0 0 4 523228
-0.014428 -0.008593 0.120813 -0.930071 -1.108575 -0.757638 -0.062500 0 0 0 0 0 0 4 524228
-0.014430 -0.008588 0.120812 -0.949451 -1.035280 -0.790261 -0.062500 0 0 0 0 0 0 4 525228
-0.014431 -0.008586 0.120811 -0.961376 -0.997373 -0.803306 -0.062500 0 0 0 0 0 0 4 526223
-0.014431 -0.008585 0.120811 -0.968064 -0.978584 -0.808208 -0.062500 0 0 0 0 0 0 4 527215
-0.014431 -0.008584 0.120811 -0.971640 -0.969326 -0.810032 -0.062500 0 0 0 0 0 0 4 528220
-0.014431 -0.008584 0.120811 -0.973540 -0.964733 -0.810675 -0.062500 0 0 0 0 0 0 4 529227
-0.014431 -0.008584 0.120811 -0.974509 -0.962474 -0.810933 -0.062500 0 0 0 0 0 0 4 530229
-0.014431 -0.008584 0.120811 -0.975002 -0.961346 -0.811023 -0.062500 0 0 0 0 0 0 4 531222
-0.014421 -0.008572 0.120825 -1.111270 -1.113343 -1.001807 -0.062500 0 0 0 0 0 0 4 532227
-0.014415 -0.008566 0.120830 -1.065618 -1.057308 -0.912374 -0.062500 0 0 0 0 0 0 4 533227
-0.014412 -0.008562 0.120832 -1.025965 -1.012720 -0.863622 -0.062500 0 0 0 0 0 0 4 534229
-0.014410 -0.008561 0.120832 -1.002441 -0.987567 -0.844160 -0.062500 0 0 0 0 0 0 4 535226
-0.014409 -0.008560 0.120832 -0.989563 -0.974277 -0.836853 -0.062500 0 0 0 0 0 0 4 536227
-0.014409 -0.008559 0.120833 -0.982756 -0.967376 -0.834149 -0.062500 0 0 0 0 0 0 4 537198
-0.014409 -0.008559 0.120833 -0.979196 -0.963854 -0.833171 -0.062500 0 0 0 0 0 0 4 538214
-0.014409 -0.008559 0.120833 -0.977400 -0.962052 -0.832807 -0.062500 0 0 0 0 0 0 4 539220
-0.014409 -0.008559 0.120833 -0.976460 -0.961164 -0.832668 -0.062500 0 0 0 0 0 0 4 540224
-0.014409 -0.008559 0.120833 -0.975997 -0.960695 -0.832621 -0.062500 0 0 0 0 0 0 4 541212
-0.014409 -0.008559 0.120833 -0.975767 -0.960457 -0.832599 -0.062500 0 0 0 0 0 0 4 542297
-0.014409 -0.008559 0.120833 -0.975639 -0.960342 -0.832593 -0.062500 0 0 0 0 0 0 4 543294
-0.014409 -0.008559 0.120833 -0.975566 -0.960284 -0.832602 -0.062500 0 0 0 0 0 0 4 544276
-0.014414 -0.008539 0.120823 -0.909215 -1.213062 -0.704796 -0.062500 0 0 0 0 0 0 4 545291
-0.014417 -0.008530 0.120820 -0.930009 -1.108405 -0.764652 -0.062500 0 0 0 0 0 0 4 546228
[truncated: 17,816,602 more chars]
