# Supplementary material for: Increasing Patient Engagement in Rehabilitation Exercises Using Computer-Based Citizen Science
Source: PLoS One. 2015 Mar 20;10(3):e0117013. doi: 10.1371/journal.pone.0117013 (PMC4368773; doi:10.1371/journal.pone.0117013)
Supplement: S5 Dataset — (ZIP) [file pone.0117013.s005.zip › Dataset_S5/P20/P20_without.dat]

-0.007246 0.004007 0.170470 -2.860843 0.783621 -8.925375 -0.000000 1 0 0 0 0 0 0 829
-0.007118 0.004001 0.170813 -1.943050 0.155940 -5.371447 -0.000031 1 0 0 0 0 0 0 1809
-0.007003 0.003975 0.171147 -1.692367 0.351803 -4.931059 -0.000062 1 0 0 0 0 0 0 2819
-0.006901 0.003975 0.171467 -1.479395 0.021699 -4.724395 -0.000093 1 0 0 0 0 0 0 3809
-0.006827 0.003958 0.171773 -1.098695 0.218911 -4.546049 -0.000125 1 0 0 0 0 0 0 4819
-0.006807 0.003975 0.172069 -0.370429 -0.207197 -4.422852 -0.000156 1 0 0 0 0 0 0 5807
-0.006822 0.003976 0.172353 0.179871 -0.042979 -4.270526 -0.000187 1 0 0 0 0 0 0 6818
-0.006834 0.004028 0.172629 0.186159 -0.694191 -4.194070 -0.000218 1 0 0 0 0 0 0 7808
-0.006892 0.004044 0.172887 0.787638 -0.297561 -3.961959 -0.000250 1 0 0 0 0 0 0 8817
-0.006902 0.004068 0.173141 0.234247 -0.359073 -3.918292 -0.000281 1 0 0 0 0 0 0 9818
-0.006924 0.004070 0.173385 0.329615 -0.079115 -3.826537 -0.000340 1 0 0 0 0 0 0 11698
-0.006935 0.004054 0.173844 0.206838 0.187379 -6.644983 -0.000379 1 0 0 0 0 0 0 12962
-0.006892 0.004061 0.174109 -0.505066 -0.096741 -4.434467 -0.000417 1 0 0 0 0 0 0 14158
-0.006793 0.004034 0.174372 -1.308235 0.309553 -4.211596 -0.000438 1 0 0 0 0 0 0 14832
-0.006724 0.004015 0.174484 -0.997127 0.247290 -2.248051 -0.000468 1 0 0 0 0 0 0 15798
-0.006566 0.004000 0.174712 -2.125033 0.194647 -3.584916 -0.000500 1 0 0 0 0 0 0 16821
-0.006399 0.003934 0.174908 -2.354463 0.843494 -3.332075 -0.000531 1 0 0 0 0 0 0 17821
-0.006281 0.003919 0.175023 -1.734004 0.245897 -2.270817 -0.000562 1 0 0 0 0 0 0 18798
-0.006011 0.003865 0.175229 -3.646539 0.703569 -3.378597 -0.000593 1 0 0 0 0 0 0 19821
-0.005893 0.003837 0.175326 -1.864531 0.393705 -2.101030 -0.000624 1 0 0 0 0 0 0 20797
-0.005739 0.003801 0.175435 -2.149061 0.475332 -2.149446 -0.000655 1 0 0 0 0 0 0 21804
-0.005569 0.003761 0.175536 -2.393788 0.526688 -2.080726 -0.000686 1 0 0 0 0 0 0 22792
-0.005413 0.003725 0.175623 -2.224377 0.485128 -1.927142 -0.000720 1 0 0 0 0 0 0 23866
-0.005288 0.003695 0.175695 -1.810947 0.390245 -1.731318 -0.000751 1 0 0 0 0 0 0 24872
-0.005165 0.003686 0.175751 -1.753186 0.122954 -1.535821 -0.000781 1 0 0 0 0 0 0 25834
-0.005058 0.003672 0.175784 -1.526362 0.152638 -1.235251 -0.000814 1 0 0 0 0 0 0 26863
-0.004975 0.003640 0.175802 -1.192031 0.380974 -1.036198 -0.000850 1 0 0 0 0 0 0 28014
-0.004919 0.003640 0.175802 -0.807481 -0.013278 -0.813366 -0.000876 1 0 0 0 0 0 0 28871
-0.004856 0.003653 0.175791 -0.872474 -0.209922 -0.673883 -0.000908 1 0 0 0 0 0 0 29882
-0.004788 0.003671 0.175775 -0.929506 -0.309846 -0.616542 -0.000939 1 0 0 0 0 0 0 30873
-0.004741 0.003698 0.175747 -0.667402 -0.426573 -0.483637 -0.000970 1 0 0 0 0 0 0 31874
-0.004675 0.003704 0.175716 -0.883968 -0.175216 -0.449388 -0.001001 1 0 0 0 0 0 0 32872
-0.004607 0.003720 0.175678 -0.931708 -0.284305 -0.382365 -0.001033 1 0 0 0 0 0 0 33872
-0.004531 0.003721 0.175642 -1.045524 -0.098506 -0.422393 -0.001063 1 0 0 0 0 0 0 34859
-0.004421 0.003746 0.175603 -1.497288 -0.395018 -0.409354 -0.001095 1 0 0 0 0 0 0 35860
-0.004323 0.003751 0.175566 -1.380022 -0.171020 -0.461363 -0.001125 1 0 0 0 0 0 0 36836
-0.004203 0.003722 0.175531 -1.666820 0.297564 -0.529765 -0.001156 1 0 0 0 0 0 0 37830
-0.004085 0.003716 0.175501 -1.665353 0.046979 -0.605738 -0.001187 1 0 0 0 0 0 0 38828
-0.003961 0.003701 0.175477 -1.746841 0.138312 -0.723991 -0.001219 1 0 0 0 0 0 0 39831
-0.003841 0.003702 0.175451 -1.703080 -0.061459 -0.733876 -0.001250 1 0 0 0 0 0 0 40834
-0.003730 0.003674 0.175424 -1.570829 0.282362 -0.758594 -0.001282 1 0 0 0 0 0 0 41854
-0.003632 0.003652 0.175405 -1.407727 0.242882 -0.879727 -0.001313 1 0 0 0 0 0 0 42852
-0.003517 0.003629 0.175387 -1.602311 0.254996 -0.917872 -0.001344 1 0 0 0 0 0 0 43852
-0.003416 0.003609 0.175371 -1.443905 0.210231 -0.988909 -0.001376 1 0 0 0 0 0 0 44864
-0.003344 0.003596 0.175360 -1.055559 0.128798 -1.083733 -0.001407 1 0 0 0 0 0 0 45866
-0.003264 0.003580 0.175348 -1.115948 0.135245 -1.103422 -0.001438 1 0 0 0 0 0 0 46838
-0.003203 0.003569 0.175339 -0.887467 0.088937 -1.166991 -0.001469 1 0 0 0 0 0 0 47838
-0.003150 0.003559 0.175332 -0.747974 0.060252 -1.215927 -0.001501 1 0 0 0 0 0 0 48854
-0.003080 0.003546 0.175321 -0.960923 0.098254 -1.209774 -0.001533 1 0 0 0 0 0 0 49871
-0.003023 0.003535 0.175313 -0.811299 0.068257 -1.260545 -0.001564 1 0 0 0 0 0 0 50868
-0.002973 0.003526 0.175306 -0.711511 0.047756 -1.302880 -0.001595 1 0 0 0 0 0 0 51865
-0.002926 0.003517 0.175299 -0.659551 0.036341 -1.336771 -0.001625 1 0 0 0 0 0 0 52832
-0.002844 0.003520 0.175292 -1.116263 -0.121987 -1.375408 -0.001656 1 0 0 0 0 0 0 53830
-0.002781 0.003518 0.175286 -0.911731 -0.065745 -1.400373 -0.001687 1 0 0 0 0 0 0 54828
-0.002728 0.003512 0.175280 -0.766602 -0.024799 -1.426988 -0.001720 1 0 0 0 0 0 0 55864
-0.002642 0.003517 0.175273 -1.172752 -0.155925 -1.460288 -0.001751 1 0 0 0 0 0 0 56859
-0.002556 0.003512 0.175264 -1.227729 -0.032158 -1.437162 -0.001782 1 0 0 0 0 0 0 57841
-0.002490 0.003505 0.175255 -0.956013 -0.005488 -1.481999 -0.001814 1 0 0 0 0 0 0 58865
-0.002399 0.003509 0.175248 -1.273585 -0.149113 -1.527266 -0.001845 1 0 0 0 0 0 0 59861
-0.002331 0.003507 0.175241 -0.996762 -0.084907 -1.557752 -0.001876 1 0 0 0 0 0 0 60868
-0.002276 0.003502 0.175234 -0.815372 -0.039664 -1.585088 -0.001906 1 0 0 0 0 0 0 61831
-0.002211 0.003511 0.175232 -0.918383 -0.223164 -1.664917 -0.001938 1 0 0 0 0 0 0 62831
-0.002157 0.003512 0.175227 -0.793219 -0.129829 -1.670003 -0.001969 1 0 0 0 0 0 0 63834
-0.002086 0.003504 0.175217 -0.998727 -0.012134 -1.634643 -0.002000 1 0 0 0 0 0 0 64831
-0.002029 0.003496 0.175209 -0.843946 -0.000211 -1.674191 -0.002031 1 0 0 0 0 0 0 65830
-0.001978 0.003488 0.175201 -0.741630 0.000467 -1.711408 -0.002062 1 0 0 0 0 0 0 66828
-0.001916 0.003496 0.175198 -0.886216 -0.207787 -1.795584 -0.002094 1 0 0 0 0 0 0 67833
-0.001863 0.003496 0.175193 -0.782044 -0.126382 -1.803618 -0.002126 1 0 0 0 0 0 0 68859
-0.001814 0.003492 0.175186 -0.712988 -0.067899 -1.816673 -0.002157 1 0 0 0 0 0 0 69853
-0.001768 0.003486 0.175180 -0.677493 -0.037485 -1.836349 -0.002188 1 0 0 0 0 0 0 70837
-0.001724 0.003479 0.175173 -0.660399 -0.022845 -1.860511 -0.002219 1 0 0 0 0 0 0 71852
-0.001657 0.003467 0.175162 -0.938233 0.036952 -1.836871 -0.002250 1 0 0 0 0 0 0 72838
-0.001602 0.003457 0.175153 -0.821631 0.018062 -1.884113 -0.002282 1 0 0 0 0 0 0 73852
-0.001553 0.003448 0.175145 -0.738731 0.003361 -1.924469 -0.002313 1 0 0 0 0 0 0 74837
-0.001485 0.003436 0.175134 -0.981407 0.047990 -1.910112 -0.002345 1 0 0 0 0 0 0 75874
-0.001407 0.003421 0.175121 -1.132727 0.074823 -1.911293 -0.002376 1 0 0 0 0 0 0 76861
-0.001346 0.003410 0.175111 -0.927310 0.034917 -1.974753 -0.002407 1 0 0 0 0 0 0 77854
-0.001271 0.003396 0.175099 -1.083332 0.062489 -1.973473 -0.002438 1 0 0 0 0 0 0 78836
-0.001213 0.003385 0.175089 -0.903249 0.027126 -2.032983 -0.002470 1 0 0 0 0 0 0 79853
-0.001139 0.003372 0.175077 -1.074314 0.057340 -2.028777 -0.002500 1 0 0 0 0 0 0 80837
-0.001081 0.003361 0.175067 -0.901887 0.023391 -2.087104 -0.002532 1 0 0 0 0 0 0 81850
-0.001030 0.003352 0.175059 -0.791078 0.001046 -2.133346 -0.002563 1 0 0 0 0 0 0 82851
-0.000960 0.003339 0.175047 -1.020179 0.042160 -2.116918 -0.002592 1 0 0 0 0 0 0 83785
-0.000904 0.003328 0.175037 -0.879177 0.014035 -2.170159 -0.002624 1 0 0 0 0 0 0 84793
-0.000853 0.003319 0.175029 -0.784314 -0.005319 -2.213732 -0.002655 1 0 0 0 0 0 0 85784
-0.000806 0.003310 0.175021 -0.735706 -0.016132 -2.249360 -0.002686 1 0 0 0 0 0 0 86794
-0.000739 0.003298 0.175009 -0.998340 0.031141 -2.228256 -0.002717 1 0 0 0 0 0 0 87786
-0.000684 0.003288 0.175000 -0.874385 0.006061 -2.279074 -0.002749 1 0 0 0 0 0 0 88793
-0.000634 0.003279 0.174991 -0.788224 -0.011694 -2.321846 -0.002780 1 0 0 0 0 0 0 89794
-0.000587 0.003270 0.174983 -0.743898 -0.021673 -2.356416 -0.002811 1 0 0 0 0 0 0 90785
-0.000564 0.003266 0.174979 -0.436976 -0.080540 -2.439858 -0.002843 1 0 0 0 0 0 0 91793
-0.000530 0.003260 0.174974 -0.541432 -0.062509 -2.446239 -0.002874 1 0 0 0 0 0 0 92793
-0.000492 0.003252 0.174967 -0.620733 -0.049462 -2.458487 -0.002905 1 0 0 0 0 0 0 93783
-0.000450 0.003245 0.174960 -0.664362 -0.043151 -2.478342 -0.002936 1 0 0 0 0 0 0 94792
-0.000408 0.003237 0.174952 -0.687862 -0.040614 -2.501562 -0.002967 1 0 0 0 0 0 0 95786
-0.000365 0.003229 0.174945 -0.701135 -0.039998 -2.526680 -0.002999 1 0 0 0 0 0 0 96784
-0.000321 0.003221 0.174937 -0.709257 -0.040271 -2.552974 -0.003030 1 0 0 0 0 0 0 97793
-0.000314 0.003201 0.174929 -0.231330 0.117418 -2.582360 -0.003061 1 0 0 0 0 0 0 98784
-0.000289 0.003187 0.174922 -0.427462 0.053793 -2.608082 -0.003093 1 0 0 0 0 0 0 99793
-0.000255 0.003175 0.174914 -0.570431 0.007176 -2.633691 -0.003124 1 0 0 0 0 0 0 100783
-0.000215 0.003166 0.174906 -0.647817 -0.018168 -2.660299 -0.003155 1 0 0 0 0 0 0 101793
-0.000189 0.003141 0.174895 -0.491162 0.180610 -2.636260 -0.003186 1 0 0 0 0 0 0 102783
-0.000154 0.003124 0.174885 -0.591384 0.089133 -2.684466 -0.003217 1 0 0 0 0 0 0 103784
-0.000114 0.003112 0.174877 -0.660883 0.023882 -2.725949 -0.003249 1 0 0 0 0 0 0 104791
-0.000088 0.003085 0.174864 -0.501679 0.201332 -2.709716 -0.003280 1 0 0 0 0 0 0 105794
-0.000075 0.003072 0.174859 -0.314478 0.045295 -2.815953 -0.003312 1 0 0 0 0 0 0 106798
-0.000061 0.003045 0.174848 -0.299621 0.208657 -2.785338 -0.003343 1 0 0 0 0 0 0 107794
-0.000033 0.003027 0.174839 -0.498185 0.101941 -2.826054 -0.003374 1 0 0 0 0 0 0 108797
-0.000011 0.002998 0.174827 -0.422199 0.242303 -2.812907 -0.003405 1 0 0 0 0 0 0 109797
0.000021 0.002980 0.174817 -0.564951 0.119198 -2.866503 -0.003436 1 0 0 0 0 0 0 110795
0.000044 0.002950 0.174804 -0.458555 0.251097 -2.859672 -0.003467 1 0 0 0 0 0 0 111789
0.000062 0.002915 0.174790 -0.388392 0.336898 -2.865926 -0.003499 1 0 0 0 0 0 0 112791
0.000078 0.002877 0.174775 -0.352417 0.382395 -2.881855 -0.003530 1 0 0 0 0 0 0 113777
0.000071 0.002841 0.174764 -0.048643 0.351923 -2.958617 -0.003561 1 0 0 0 0 0 0 114779
0.000075 0.002803 0.174751 -0.154584 0.385915 -2.959611 -0.003593 1 0 0 0 0 0 0 115802
0.000083 0.002764 0.174737 -0.234050 0.408458 -2.968587 -0.003624 1 0 0 0 0 0 0 116798
0.000094 0.002723 0.174722 -0.277361 0.420905 -2.986085 -0.003655 1 0 0 0 0 0 0 117796
0.000128 0.002678 0.174702 -0.586918 0.482438 -2.952470 -0.003686 1 0 0 0 0 0 0 118795
0.000152 0.002636 0.174685 -0.485866 0.465243 -3.000163 -0.003718 1 0 0 0 0 0 0 119797
0.000171 0.002594 0.174669 -0.410654 0.452584 -3.041251 -0.003749 1 0 0 0 0 0 0 120795
0.000187 0.002552 0.174653 -0.371468 0.446714 -3.074840 -0.003780 1 0 0 0 0 0 0 121795
0.000209 0.002490 0.174629 -0.441947 0.714062 -2.996546 -0.003811 1 0 0 0 0 0 0 122794
0.000227 0.002438 0.174609 -0.398208 0.607382 -3.069874 -0.003843 1 0 0 0 0 0 0 123795
0.000243 0.002392 0.174592 -0.369419 0.530840 -3.127884 -0.003874 1 0 0 0 0 0 0 124801
0.000264 0.002327 0.174567 -0.444719 0.761598 -3.061021 -0.003905 1 0 0 0 0 0 0 125801
0.000267 0.002258 0.174543 -0.205662 0.850853 -3.088163 -0.003937 1 0 0 0 0 0 0 126799
0.000275 0.002203 0.174523 -0.256104 0.679733 -3.170976 -0.003968 1 0 0 0 0 0 0 127796
0.000293 0.002133 0.174497 -0.388851 0.844874 -3.119085 -0.003998 1 0 0 0 0 0 0 128777
0.000293 0.002062 0.174472 -0.180260 0.899155 -3.154763 -0.004030 1 0 0 0 0 0 0 129794
0.000307 0.001984 0.174444 -0.335738 0.981981 -3.131149 -0.004061 1 0 0 0 0 0 0 130777
0.000306 0.001908 0.174418 -0.153683 0.975484 -3.184929 -0.004092 1 0 0 0 0 0 0 131777
0.000319 0.001828 0.174389 -0.324127 1.026184 -3.171156 -0.004124 1 0 0 0 0 0 0 132794
0.000317 0.001751 0.174362 -0.149577 1.003253 -3.229439 -0.004155 1 0 0 0 0 0 0 133793
0.000308 0.001675 0.174337 -0.036381 0.989360 -3.274971 -0.004186 1 0 0 0 0 0 0 134793
0.000318 0.001595 0.174308 -0.264738 1.041646 -3.251725 -0.004218 1 0 0 0 0 0 0 135794
0.000321 0.001496 0.174273 -0.211375 1.293652 -3.192893 -0.004249 1 0 0 0 0 0 0 136794
0.000314 0.001410 0.174244 -0.078568 1.172312 -3.283801 -0.004280 1 0 0 0 0 0 0 137793
0.000325 0.001324 0.174213 -0.289213 1.147094 -3.291018 -0.004311 1 0 0 0 0 0 0 138776
0.000344 0.001239 0.174181 -0.423729 1.141253 -3.302666 -0.004343 1 0 0 0 0 0 0 139795
0.000367 0.001154 0.174148 -0.495456 1.142424 -3.319558 -0.004374 1 0 0 0 0 0 0 140793
0.000349 0.001079 0.174111 0.041010 1.027987 -3.281469 -0.004405 1 0 0 0 0 0 0 141793
0.000354 0.000999 0.174076 -0.206458 1.080140 -3.327504 -0.004436 1 0 0 0 0 0 0 142775
0.000370 0.000917 0.174041 -0.383391 1.120747 -3.367214 -0.004468 1 0 0 0 0 0 0 143795
0.000370 0.000837 0.174012 -0.190822 1.087016 -3.457761 -0.004499 1 0 0 0 0 0 0 144794
0.000383 0.000755 0.173981 -0.354555 1.126683 -3.459066 -0.004530 1 0 0 0 0 0 0 145791
0.000397 0.000693 0.173943 -0.374338 0.876540 -3.405675 -0.004562 1 0 0 0 0 0 0 146798
0.000396 0.000624 0.173912 -0.180705 0.945772 -3.508855 -0.004595 1 0 0 0 0 0 0 147862
0.000409 0.000547 0.173880 -0.351656 1.062540 -3.519887 -0.004626 1 0 0 0 0 0 0 148854
0.000423 0.000487 0.173842 -0.375834 0.852982 -3.471717 -0.004657 1 0 0 0 0 0 0 149863
0.000437 0.000435 0.173815 -0.381877 0.723689 -3.633073 -0.004687 1 0 0 0 0 0 0 150827
0.000458 0.000367 0.173784 -0.476109 0.937755 -3.620517 -0.004719 1 0 0 0 0 0 0 151829
0.000460 0.000295 0.173756 -0.245594 1.016212 -3.677423 -0.004750 1 0 0 0 0 0 0 152827
0.000475 0.000215 0.173725 -0.391070 1.116034 -3.660522 -0.004781 1 0 0 0 0 0 0 153828
0.000497 0.000133 0.173692 -0.491658 1.175919 -3.658869 -0.004812 1 0 0 0 0 0 0 154826
0.000514 0.000070 0.173667 -0.455396 0.929651 -3.790993 -0.004845 1 0 0 0 0 0 0 155856
0.000515 0.000000 0.173642 -0.232085 1.000710 -3.818507 -0.004876 1 0 0 0 0 0 0 156862
0.000523 -0.000056 0.173607 -0.298227 0.838626 -3.716265 -0.004906 1 0 0 0 0 0 0 157827
0.000533 -0.000106 0.173581 -0.349617 0.739504 -3.850882 -0.004938 1 0 0 0 0 0 0 158857
0.000531 -0.000169 0.173555 -0.180487 0.910486 -3.882958 -0.004969 1 0 0 0 0 0 0 159837
0.000543 -0.000244 0.173524 -0.365274 1.082900 -3.844412 -0.005001 1 0 0 0 0 0 0 160849
0.000556 -0.000303 0.173500 -0.395223 0.899340 -3.953856 -0.005031 1 0 0 0 0 0 0 161833
0.000577 -0.000376 0.173470 -0.496178 1.065112 -3.907169 -0.005063 1 0 0 0 0 0 0 162848
0.000579 -0.000451 0.173442 -0.268251 1.116016 -3.948886 -0.005095 1 0 0 0 0 0 0 163856
0.000610 -0.000515 0.173415 -0.612963 0.982384 -3.983258 -0.005125 1 0 0 0 0 0 0 164833
0.000617 -0.000586 0.173388 -0.347485 1.061463 -4.014811 -0.005157 1 0 0 0 0 0 0 165850
0.000634 -0.000665 0.173356 -0.460018 1.181446 -3.978220 -0.005188 1 0 0 0 0 0 0 166832
0.000650 -0.000726 0.173332 -0.451096 0.969543 -4.090780 -0.005218 1 0 0 0 0 0 0 167791
0.000672 -0.000800 0.173302 -0.532702 1.122715 -4.043087 -0.005249 1 0 0 0 0 0 0 168781
0.000697 -0.000881 0.173268 -0.584043 1.229704 -4.021592 -0.005280 1 0 0 0 0 0 0 169792
0.000702 -0.000960 0.173238 -0.323622 1.227749 -4.085584 -0.005311 1 0 0 0 0 0 0 170780
0.000718 -0.001044 0.173205 -0.453870 1.287793 -4.069947 -0.005342 1 0 0 0 0 0 0 171781
0.000711 -0.001103 0.173170 -0.166728 0.981096 -4.074385 -0.005374 1 0 0 0 0 0 0 172789
0.000722 -0.001176 0.173134 -0.367642 1.143322 -4.082431 -0.005405 1 0 0 0 0 0 0 173781
0.000734 -0.001235 0.173094 -0.413166 0.976120 -4.038882 -0.005436 1 0 0 0 0 0 0 174790
0.000755 -0.001308 0.173055 -0.523126 1.154901 -4.082208 -0.005467 1 0 0 0 0 0 0 175782
0.000750 -0.001362 0.173018 -0.207909 0.926187 -4.125788 -0.005499 1 0 0 0 0 0 0 176781
0.000754 -0.001411 0.172977 -0.301926 0.845708 -4.094297 -0.005530 1 0 0 0 0 0 0 177790
0.000749 -0.001475 0.172928 -0.178006 1.034715 -4.020239 -0.005561 1 0 0 0 0 0 0 178791
0.000753 -0.001530 0.172881 -0.296531 0.933156 -4.053019 -0.005592 1 0 0 0 0 0 0 179782
0.000763 -0.001579 0.172835 -0.375172 0.865213 -4.085414 -0.005624 1 0 0 0 0 0 0 180790
0.000759 -0.001643 0.172784 -0.219895 1.055782 -4.047291 -0.005655 1 0 0 0 0 0 0 181797
0.000765 -0.001698 0.172736 -0.320621 0.954090 -4.097845 -0.005686 1 0 0 0 0 0 0 182781
0.000753 -0.001743 0.172679 -0.100238 0.823422 -4.014826 -0.005718 1 0 0 0 0 0 0 183790
0.000732 -0.001783 0.172619 0.037694 0.752293 -3.973671 -0.005749 1 0 0 0 0 0 0 184781
0.000721 -0.001804 0.172562 -0.087728 0.494152 -4.028926 -0.005780 1 0 0 0 0 0 0 185781
0.000701 -0.001832 0.172501 0.027719 0.567275 -4.005400 -0.005811 1 0 0 0 0 0 0 186790
0.000661 -0.001881 0.172433 0.302445 0.850685 -3.930926 -0.005842 1 0 0 0 0 0 0 187782
0.000626 -0.001923 0.172367 0.265442 0.796551 -3.964249 -0.005874 1 0 0 0 0 0 0 188790
0.000571 -0.001957 0.172306 0.521562 0.686235 -4.061871 -0.005905 1 0 0 0 0 0 0 189781
0.000521 -0.001969 0.172239 0.482184 0.401279 -3.998104 -0.005936 1 0 0 0 0 0 0 190790
0.000459 -0.001988 0.172163 0.646295 0.460559 -3.896732 -0.005967 1 0 0 0 0 0 0 191781
0.000406 -0.001994 0.172088 0.551249 0.287387 -3.917209 -0.005999 1 0 0 0 0 0 0 192785
0.000357 -0.001992 0.172014 0.487874 0.180334 -3.941450 -0.006031 1 0 0 0 0 0 0 193806
0.000294 -0.002004 0.171934 0.655831 0.349156 -3.891723 -0.006061 1 0 0 0 0 0 0 194788
0.000263 -0.002011 0.171852 0.271355 0.299176 -3.870648 -0.006093 1 0 0 0 0 0 0 195797
0.000218 -0.001988 0.171769 0.418073 -0.094815 -3.875286 -0.006124 1 0 0 0 0 0 0 196806
0.000180 -0.001994 0.171679 0.341218 0.249965 -3.807165 -0.006155 1 0 0 0 0 0 0 197790
0.000154 -0.001976 0.171587 0.182657 -0.035931 -3.783575 -0.006187 1 0 0 0 0 0 0 198799
0.000119 -0.001962 0.171489 0.291831 -0.001698 -3.707681 -0.006218 1 0 0 0 0 0 0 199789
0.000094 -0.001934 0.171392 0.166857 -0.192059 -3.741569 -0.006249 1 0 0 0 0 0 0 200800
0.000081 -0.001921 0.171286 -0.006810 -0.017994 -3.628963 -0.006280 1 0 0 0 0 0 0 201796
0.000067 -0.001893 0.171185 -0.011965 -0.195633 -3.707829 -0.006311 1 0 0 0 0 0 0 202792
0.000038 -0.001874 0.171081 0.195280 -0.087895 -3.690819 -0.006343 1 0 0 0 0 0 0 203793
0.000016 -0.001844 0.170966 0.121336 -0.239021 -3.548501 -0.006374 1 0 0 0 0 0 0 204792
-0.000002 -0.001807 0.170861 0.065981 -0.337955 -3.676531 -0.006405 1 0 0 0 0 0 0 205774
-0.000034 -0.001784 0.170754 0.238854 -0.166554 -3.688157 -0.006436 1 0 0 0 0 0 0 206792
-0.000058 -0.001751 0.170636 0.146139 -0.284046 -3.557347 -0.006468 1 0 0 0 0 0 0 207792
-0.000099 -0.001707 0.170519 0.378325 -0.432284 -3.555336 -0.006499 1 0 0 0 0 0 0 208793
-0.000127 -0.001664 0.170395 0.228788 -0.450936 -3.491812 -0.006530 1 0 0 0 0 0 0 209798
-0.000172 -0.001616 0.170274 0.424631 -0.524164 -3.528562 -0.006562 1 0 0 0 0 0 0 210797
-0.000217 -0.001587 0.170143 0.458865 -0.276576 -3.408690 -0.006593 1 0 0 0 0 0 0 211798
-0.000269 -0.001545 0.170018 0.566024 -0.418356 -3.485781 -0.006624 1 0 0 0 0 0 0 212792
-0.000303 -0.001503 0.169890 0.333779 -0.451485 -3.465015 -0.006655 1 0 0 0 0 0 0 213790
-0.000328 -0.001460 0.169760 0.189269 -0.466432 -3.451041 -0.006686 1 0 0 0 0 0 0 214793
-0.000370 -0.001411 0.169618 0.413773 -0.543381 -3.300368 -0.006717 1 0 0 0 0 0 0 215775
-0.000369 -0.001392 0.169481 -0.134699 -0.162325 -3.357081 -0.006749 1 0 0 0 0 0 0 216792
-0.000398 -0.001356 0.169335 0.215995 -0.358733 -3.254205 -0.006780 1 0 0 0 0 0 0 217791
-0.000398 -0.001321 0.169190 -0.142781 -0.362997 -3.265656 -0.006811 1 0 0 0 0 0 0 218789
-0.000405 -0.001281 0.169051 -0.078270 -0.425382 -3.349856 -0.006843 1 0 0 0 0 0 0 219792
-0.000422 -0.001219 0.168826 0.052302 -0.734742 -2.251539 -0.006874 1 0 0 0 0 0 0 220812
-0.000447 -0.001203 0.168714 0.188039 -0.152827 -3.616275 -0.006905 1 0 0 0 0 0 0 221790
-0.000491 -0.001168 0.168578 0.432515 -0.355395 -3.439076 -0.006936 1 0 0 0 0 0 0 222790
-0.000513 -0.001151 0.168429 0.179568 -0.144855 -3.273115 -0.006968 1 0 0 0 0 0 0 223793
-0.000554 -0.001115 0.168275 0.411619 -0.371613 -3.188369 -0.006999 1 0 0 0 0 0 0 224790
-0.000631 -0.001047 0.168046 0.904628 -0.814865 -2.206077 -0.007031 1 0 0 0 0 0 0 225812
-0.000667 -0.001030 0.167932 0.424686 -0.189462 -3.607214 -0.007061 1 0 0 0 0 0 0 226791
-0.000693 -0.001000 0.167786 0.241331 -0.315355 -3.347132 -0.007093 1 0 0 0 0 0 0 227794
-0.000736 -0.000957 0.167631 0.458554 -0.492006 -3.210065 -0.007123 1 0 0 0 0 0 0 228773
-0.000839 -0.000910 0.167391 1.258721 -0.570757 -2.076540 -0.007156 1 0 0 0 0 0 0 229813
-0.000856 -0.000902 0.167267 0.232634 -0.065197 -3.493161 -0.007186 1 0 0 0 0 0 0 230790
-0.000872 -0.000875 0.167115 0.116096 -0.259609 -3.273543 -0.007218 1 0 0 0 0 0 0 231792
-0.000920 -0.000848 0.166866 0.516302 -0.291587 -1.982233 -0.007249 1 0 0 0 0 0 0 232812
-0.000935 -0.000821 0.166734 0.140238 -0.295968 -3.381789 -0.007280 1 0 0 0 0 0 0 233795
-0.000947 -0.000801 0.166488 0.060676 -0.205581 -2.035127 -0.007312 1 0 0 0 0 0 0 234818
-0.000957 -0.000775 0.166356 0.018918 -0.276455 -3.383020 -0.007345 1 0 0 0 0 0 0 235859
-0.000977 -0.000779 0.166197 0.164097 0.112273 -3.181901 -0.007376 1 0 0 0 0 0 0 236851
-0.000970 -0.000757 0.165941 -0.193382 -0.199618 -1.887389 -0.007409 1 0 0 0 0 0 0 237903
-0.000992 -0.000748 0.165799 0.159915 -0.057574 -3.248512 -0.007438 1 0 0 0 0 0 0 238852
-0.001044 -0.000734 0.165551 0.588861 -0.114853 -2.009266 -0.007470 1 0 0 0 0 0 0 239870
-0.001060 -0.000708 0.165416 0.165976 -0.262182 -3.348873 -0.007501 1 0 0 0 0 0 0 240859
-0.001118 -0.000648 0.165163 0.679421 -0.744934 -1.940256 -0.007533 1 0 0 0 0 0 0 241893
-0.001151 -0.000632 0.165019 0.405374 -0.207189 -3.228673 -0.007563 1 0 0 0 0 0 0 242855
-0.001176 -0.000621 0.164759 0.279124 -0.102258 -1.835587 -0.007596 1 0 0 0 0 0 0 243888
-0.001188 -0.000596 0.164620 0.088812 -0.266120 -3.275429 -0.007625 1 0 0 0 0 0 0 244823
-0.001186 -0.000606 0.164448 -0.100470 0.173342 -2.988727 -0.007656 1 0 0 0 0 0 0 245823
-0.001186 -0.000614 0.164167 -0.107323 0.187550 -1.538184 -0.007689 1 0 0 0 0 0 0 246877
-0.001193 -0.000593 0.164023 -0.006649 -0.195034 -3.184429 -0.007719 1 0 0 0 0 0 0 247853
-0.001164 -0.000585 0.163751 -0.473948 -0.059423 -1.657398 -0.007752 1 0 0 0 0 0 0 248891
-0.001159 -0.000583 0.163594 -0.205643 0.039812 -3.016050 -0.007781 1 0 0 0 0 0 0 249830
-0.001132 -0.000556 0.163331 -0.474257 -0.286057 -1.752997 -0.007815 1 0 0 0 0 0 0 250902
-0.001127 -0.000551 0.163175 -0.206742 -0.027356 -3.018175 -0.007842 1 0 0 0 0 0 0 251781
-0.001159 -0.000540 0.162909 0.298031 -0.090155 -1.717502 -0.007874 1 0 0 0 0 0 0 252811
-0.001148 -0.000520 0.162759 -0.208967 -0.203000 -3.080193 -0.007905 1 0 0 0 0 0 0 253794
-0.001151 -0.000472 0.162476 -0.079950 -0.599435 -1.492704 -0.007937 1 0 0 0 0 0 0 254801
-0.001151 -0.000463 0.162315 -0.101361 -0.114392 -2.908992 -0.007968 1 0 0 0 0 0 0 255789
-0.001128 -0.000465 0.162135 -0.413211 0.056029 -2.794742 -0.007998 1 0 0 0 0 0 0 256779
-0.001111 -0.000465 0.161841 -0.366258 0.070780 -1.299152 -0.008031 1 0 0 0 0 0 0 257810
-0.001115 -0.000443 0.161670 -0.085224 -0.238024 -2.740377 -0.008061 1 0 0 0 0 0 0 258779
-0.001094 -0.000436 0.161483 -0.391977 -0.053101 -2.682614 -0.008093 1 0 0 0 0 0 0 259789
-0.001043 -0.000440 0.161174 -0.810385 0.090669 -1.064738 -0.008124 1 0 0 0 0 0 0 260801
-0.001018 -0.000423 0.161013 -0.517502 -0.162043 -2.832299 -0.008155 1 0 0 0 0 0 0 261789
-0.001000 -0.000410 0.160729 -0.408551 -0.133398 -1.386877 -0.008187 1 0 0 0 0 0 0 262800
-0.000989 -0.000431 0.160570 -0.296662 0.303254 -2.875905 -0.008217 1 0 0 0 0 0 0 263789
-0.000982 -0.000446 0.160286 -0.251453 0.281573 -1.375299 -0.008249 1 0 0 0 0 0 0 264800
-0.000980 -0.000448 0.160119 -0.167107 0.111662 -2.751270 -0.008280 1 0 0 0 0 0 0 265788
-0.000963 -0.000432 0.159924 -0.363138 -0.150418 -2.516988 -0.008311 1 0 0 0 0 0 0 266778
-0.000940 -0.000454 0.159625 -0.467137 0.323496 -1.126962 -0.008343 1 0 0 0 0 0 0 267810
-0.000936 -0.000457 0.159455 -0.229140 0.131740 -2.655004 -0.008373 1 0 0 0 0 0 0 268779
-0.000941 -0.000436 0.159264 -0.087602 -0.209408 -2.535758 -0.008405 1 0 0 0 0 0 0 269788
-0.000909 -0.000428 0.158945 -0.546133 -0.070950 -0.842250 -0.008437 1 0 0 0 0 0 0 270799
-0.000911 -0.000404 0.158786 -0.164550 -0.271976 -2.736631 -0.008467 1 0 0 0 0 0 0 271788
-0.000889 -0.000397 0.158598 -0.446449 -0.068223 -2.560344 -0.008498 1 0 0 0 0 0 0 272778
-0.000872 -0.000392 0.158291 -0.402500 -0.025964 -0.956289 -0.008531 1 0 0 0 0 0 0 273809
-0.000853 -0.000373 0.158124 -0.430973 -0.195566 -2.625470 -0.008561 1 0 0 0 0 0 0 274787
-0.000838 -0.000360 0.157827 -0.374204 -0.154864 -1.089991 -0.008593 1 0 0 0 0 0 0 275800
-0.000796 -0.000345 0.157654 -0.732967 -0.161085 -2.525787 -0.008623 1 0 0 0 0 0 0 276779
-0.000752 -0.000343 0.157458 -0.805591 -0.000081 -2.376726 -0.008655 1 0 0 0 0 0 0 277788
-0.000695 -0.000316 0.157153 -0.987395 -0.317737 -0.922678 -0.008687 1 0 0 0 0 0 0 278827
-0.000678 -0.000333 0.156984 -0.483735 0.242527 -2.536828 -0.008717 1 0 0 0 0 0 0 279786
-0.000653 -0.000325 0.156782 -0.539401 -0.046031 -2.254295 -0.008749 1 0 0 0 0 0 0 280807
-0.000611 -0.000293 0.156471 -0.782170 -0.387504 -0.799558 -0.008781 1 0 0 0 0 0 0 281813
-0.000604 -0.000287 0.156316 -0.349784 -0.073748 -2.663996 -0.008811 1 0 0 0 0 0 0 282785
-0.000577 -0.000290 0.156125 -0.566608 0.060882 -2.391290 -0.008843 1 0 0 0 0 0 0 283797
-0.000533 -0.000265 0.155821 -0.818800 -0.273272 -0.858371 -0.008875 1 0 0 0 0 0 0 284817
-0.000525 -0.000261 0.155665 -0.368967 -0.047487 -2.631690 -0.008905 1 0 0 0 0 0 0 285795
-0.000489 -0.000225 0.155474 -0.699770 -0.452874 -2.337839 -0.008937 1 0 0 0 0 0 0 286797
-0.000448 -0.000212 0.155267 -0.805698 -0.188292 -2.093088 -0.008967 1 0 0 0 0 0 0 287788
-0.000427 -0.000205 0.155060 -0.552725 -0.078132 -2.067391 -0.008999 1 0 0 0 0 0 0 288789
-0.000388 -0.000174 0.154744 -0.777511 -0.384976 -0.609124 -0.009031 1 0 0 0 0 0 0 289811
-0.000358 -0.000174 0.154577 -0.678001 -0.014722 -2.399735 -0.009061 1 0 0 0 0 0 0 290796
-0.000327 -0.000157 0.154394 -0.688745 -0.204996 -2.372143 -0.009093 1 0 0 0 0 0 0 291790
-0.000289 -0.000154 0.154189 -0.794130 -0.044500 -2.061634 -0.009124 1 0 0 0 0 0 0 292790
-0.000254 -0.000135 0.153990 -0.767710 -0.232732 -2.098761 -0.009155 1 0 0 0 0 0 0 293790
-0.000236 -0.000125 0.153785 -0.539551 -0.130036 -2.015013 -0.009186 1 0 0 0 0 0 0 294792
-0.000188 -0.000109 0.153578 -0.914953 -0.215406 -1.960013 -0.009218 1 0 0 0 0 0 0 295797
-0.000165 -0.000100 0.153369 -0.645924 -0.116761 -1.921749 -0.009249 1 0 0 0 0 0 0 296795
-0.000146 -0.000119 0.153167 -0.557226 0.240887 -1.999574 -0.009280 1 0 0 0 0 0 0 297789
-0.000120 -0.000110 0.152968 -0.637424 -0.066435 -2.032650 -0.009311 1 0 0 0 0 0 0 298790
-0.000101 -0.000129 0.152770 -0.573565 0.248596 -2.035694 -0.009343 1 0 0 0 0 0 0 299791
-0.000053 -0.000126 0.152564 -0.950682 0.005477 -1.918280 -0.009373 1 0 0 0 0 0 0 300771
-0.000022 -0.000147 0.152362 -0.766516 0.292357 -1.952613 -0.009405 1 0 0 0 0 0 0 301789
0.000010 -0.000140 0.152162 -0.757355 -0.039104 -1.965556 -0.009436 1 0 0 0 0 0 0 302788
0.000048 -0.000142 0.151971 -0.853550 0.039529 -2.068792 -0.009468 1 0 0 0 0 0 0 303791
0.000074 -0.000165 0.151775 -0.706068 0.327966 -2.002950 -0.009499 1 0 0 0 0 0 0 304788
0.000080 -0.000154 0.151585 -0.434661 -0.086340 -2.064306 -0.009530 1 0 0 0 0 0 0 305788
0.000090 -0.000171 0.151389 -0.458696 0.233959 -1.978547 -0.009561 1 0 0 0 0 0 0 306788
0.000117 -0.000185 0.151199 -0.696032 0.225359 -2.030820 -0.009592 1 0 0 0 0 0 0 307788
0.000124 -0.000169 0.151011 -0.452953 -0.156250 -2.052600 -0.009623 1 0 0 0 0 0 0 308774
0.000150 -0.000167 0.150823 -0.682153 -0.026013 -2.051176 -0.009655 1 0 0 0 0 0 0 309789
0.000163 -0.000165 0.150644 -0.537654 0.003169 -2.151119 -0.009686 1 0 0 0 0 0 0 310791
0.000192 -0.000170 0.150460 -0.736897 0.082516 -2.082353 -0.009718 1 0 0 0 0 0 0 311790
0.000206 -0.000172 0.150282 -0.570060 0.060925 -2.144603 -0.009748 1 0 0 0 0 0 0 312770
0.000243 -0.000200 0.150106 -0.846149 0.404005 -2.169876 -0.009780 1 0 0 0 0 0 0 313787
0.000261 -0.000214 0.149932 -0.638556 0.254174 -2.172725 -0.009811 1 0 0 0 0 0 0 314789
0.000292 -0.000227 0.149749 -0.796718 0.215603 -2.051085 -0.009843 1 0 0 0 0 0 0 315791
0.000307 -0.000233 0.149570 -0.609586 0.132531 -2.091538 -0.009874 1 0 0 0 0 0 0 316788
0.000315 -0.000236 0.149394 -0.490223 0.084705 -2.108396 -0.009905 1 0 0 0 0 0 0 317789
0.000319 -0.000237 0.149218 -0.428562 0.060192 -2.106194 -0.009936 1 0 0 0 0 0 0 318787
0.000320 -0.000237 0.149043 -0.398216 0.047977 -2.096130 -0.009970 1 0 0 0 0 0 0 319856
0.000314 -0.000216 0.148858 -0.294826 -0.248598 -1.968324 -0.010001 1 0 0 0 0 0 0 320848
0.000311 -0.000205 0.148679 -0.322897 -0.137856 -2.005102 -0.010031 1 0 0 0 0 0 0 321832
0.000310 -0.000199 0.148501 -0.345315 -0.056830 -2.019992 -0.010063 1 0 0 0 0 0 0 322850
0.000324 -0.000180 0.148333 -0.564036 -0.235177 -2.129829 -0.010093 1 0 0 0 0 0 0 323797
0.000331 -0.000170 0.148160 -0.490024 -0.126938 -2.062396 -0.010123 1 0 0 0 0 0 0 324768
0.000351 -0.000148 0.147993 -0.641557 -0.274260 -2.128821 -0.010155 1 0 0 0 0 0 0 325787
0.000367 -0.000159 0.147828 -0.620528 0.140019 -2.156383 -0.010186 1 0 0 0 0 0 0 326791
0.000374 -0.000164 0.147656 -0.513493 0.109238 -2.044424 -0.010217 1 0 0 0 0 0 0 327788
0.000394 -0.000150 0.147489 -0.656894 -0.150343 -2.091521 -0.010249 1 0 0 0 0 0 0 328787
0.000403 -0.000143 0.147316 -0.544871 -0.085904 -1.995708 -0.010280 1 0 0 0 0 0 0 329787
0.000408 -0.000140 0.147139 -0.471227 -0.034356 -1.934493 -0.010311 1 0 0 0 0 0 0 330768
0.000432 -0.000143 0.146979 -0.726488 0.061260 -2.128838 -0.010343 1 0 0 0 0 0 0 331790
0.000444 -0.000145 0.146808 -0.593046 0.048671 -1.990104 -0.010374 1 0 0 0 0 0 0 332788
0.000465 -0.000129 0.146641 -0.706319 -0.183384 -2.017598 -0.010405 1 0 0 0 0 0 0 333787
0.000476 -0.000121 0.146467 -0.578223 -0.104143 -1.911174 -0.010436 1 0 0 0 0 0 0 334777
0.000496 -0.000100 0.146298 -0.701552 -0.264598 -1.963031 -0.010469 1 0 0 0 0 0 0 335849
0.000484 -0.000085 0.146132 -0.288778 -0.214826 -1.985864 -0.010500 1 0 0 0 0 0 0 336844
0.000478 -0.000077 0.145958 -0.323473 -0.110358 -1.866184 -0.010531 1 0 0 0 0 0 0 337827
0.000475 -0.000073 0.145807 -0.367041 -0.050151 -2.148284 -0.010563 1 0 0 0 0 0 0 338845
0.000489 -0.000054 0.145647 -0.594351 -0.238359 -2.051022 -0.010594 1 0 0 0 0 0 0 339828
0.000473 -0.000040 0.145484 -0.236956 -0.204682 -1.983510 -0.010625 1 0 0 0 0 0 0 340842
0.000443 -0.000028 0.145319 -0.009309 -0.175860 -1.943229 -0.010656 1 0 0 0 0 0 0 341827
0.000444 -0.000005 0.145154 -0.381837 -0.312136 -1.913486 -0.010688 1 0 0 0 0 0 0 342842
0.000428 -0.000010 0.144997 -0.212516 0.038950 -2.011053 -0.010719 1 0 0 0 0 0 0 343843
0.000414 0.000009 0.144844 -0.207815 -0.244954 -2.051975 -0.010750 1 0 0 0 0 0 0 344827
0.000428 0.000013 0.144692 -0.588493 -0.083418 -2.058447 -0.010782 1 0 0 0 0 0 0 345841
0.000414 0.000020 0.144531 -0.241456 -0.105799 -1.933924 -0.010812 1 0 0 0 0 0 0 346826
0.000399 0.000045 0.144376 -0.215701 -0.345452 -1.979348 -0.010842 1 0 0 0 0 0 0 347786
0.000392 0.000058 0.144204 -0.302158 -0.206388 -1.757570 -0.010873 1 0 0 0 0 0 0 348776
0.000389 0.000064 0.144054 -0.357272 -0.111560 -1.993646 -0.010905 1 0 0 0 0 0 0 349776
0.000365 0.000072 0.143893 -0.097047 -0.128254 -1.873221 -0.010936 1 0 0 0 0 0 0 350785
0.000368 0.000093 0.143728 -0.426493 -0.293647 -1.790388 -0.010967 1 0 0 0 0 0 0 351776
0.000363 0.000124 0.143571 -0.352026 -0.460812 -1.864999 -0.010999 1 0 0 0 0 0 0 352783
0.000345 0.000124 0.143417 -0.173999 -0.056434 -1.896967 -0.011030 1 0 0 0 0 0 0 353774
0.000351 0.000140 0.143254 -0.472880 -0.235833 -1.777150 -0.011061 1 0 0 0 0 0 0 354784
0.000332 0.000153 0.143088 -0.174502 -0.216262 -1.706922 -0.011092 1 0 0 0 0 0 0 355786
0.000316 0.000180 0.142930 -0.180557 -0.412257 -1.785924 -0.011124 1 0 0 0 0 0 0 356786
0.000302 0.000215 0.142775 -0.198565 -0.533427 -1.817962 -0.011155 1 0 0 0 0 0 0 357775
0.000294 0.000233 0.142602 -0.293050 -0.316989 -1.576935 -0.011186 1 0 0 0 0 0 0 358785
0.000284 0.000263 0.142441 -0.265030 -0.463462 -1.686740 -0.011217 1 0 0 0 0 0 0 359776
0.000272 0.000299 0.142284 -0.243054 -0.564802 -1.740609 -0.011248 1 0 0 0 0 0 0 360775
0.000245 0.000322 0.142120 -0.029562 -0.406126 -1.631308 -0.011280 1 0 0 0 0 0 0 361784
0.000253 0.000328 0.141962 -0.471828 -0.175114 -1.684641 -0.011311 1 0 0 0 0 0 0 362774
0.000235 0.000336 0.141797 -0.179635 -0.175756 -1.583180 -0.011342 1 0 0 0 0 0 0 363776
0.000219 0.000361 0.141639 -0.181027 -0.402928 -1.640670 -0.011374 1 0 0 0 0 0 0 364783
0.000227 0.000389 0.141474 -0.480617 -0.475367 -1.538321 -0.011405 1 0 0 0 0 0 0 365774
0.000215 0.000387 0.141315 -0.262286 -0.083068 -1.599720 -0.011436 1 0 0 0 0 0 0 366784
0.000225 0.000402 0.141149 -0.514893 -0.268707 -1.496557 -0.011467 1 0 0 0 0 0 0 367775
0.000208 0.000414 0.140981 -0.195547 -0.254337 -1.432698 -0.011499 1 0 0 0 0 0 0 368794
0.000193 0.000441 0.140821 -0.189313 -0.450828 -1.515160 -0.011530 1 0 0 0 0 0 0 369792
0.000179 0.000476 0.140663 -0.200964 -0.572006 -1.546976 -0.011561 1 0 0 0 0 0 0 370777
0.000172 0.000493 0.140489 -0.291472 -0.358417 -1.300429 -0.011593 1 0 0 0 0 0 0 371791
0.000162 0.000522 0.140326 -0.262093 -0.503971 -1.411243 -0.011623 1 0 0 0 0 0 0 372779
0.000142 0.000520 0.140167 -0.124070 -0.114899 -1.467131 -0.011655 1 0 0 0 0 0 0 373790
0.000125 0.000540 0.140011 -0.156460 -0.361776 -1.475818 -0.011687 1 0 0 0 0 0 0 374797
0.000096 0.000555 0.139845 0.016768 -0.319582 -1.342364 -0.011717 1 0 0 0 0 0 0 375785
0.000102 0.000557 0.139686 -0.440120 -0.153109 -1.388904 -0.011749 1 0 0 0 0 0 0 376793
0.000099 0.000578 0.139528 -0.360141 -0.396503 -1.403317 -0.011779 1 0 0 0 0 0 0 377771
0.000076 0.000594 0.139362 -0.090609 -0.341734 -1.272654 -0.011811 1 0 0 0 0 0 0 378786
0.000058 0.000622 0.139202 -0.128947 -0.509436 -1.318713 -0.011842 1 0 0 0 0 0 0 379787
0.000035 0.000620 0.139045 -0.049963 -0.129175 -1.337650 -0.011874 1 0 0 0 0 0 0 380785
0.000016 0.000640 0.138888 -0.113747 -0.376839 -1.329450 -0.011904 1 0 0 0 0 0 0 381767
-0.000014 0.000654 0.138722 0.042319 -0.336073 -1.187718 -0.011936 1 0 0 0 0 0 0 382785
-0.000029 0.000661 0.138571 -0.138927 -0.237145 -1.358496 -0.011967 1 0 0 0 0 0 0 383789
-0.000058 0.000669 0.138407 0.024693 -0.242897 -1.182527 -0.011999 1 0 0 0 0 0 0 384793
-0.000078 0.000693 0.138247 -0.062882 -0.462729 -1.201275 -0.012030 1 0 0 0 0 0 0 385790
-0.000104 0.000689 0.138089 -0.008554 -0.113737 -1.208220 -0.012061 1 0 0 0 0 0 0 386788
-0.000116 0.000687 0.137913 -0.167246 -0.098967 -0.942203 -0.012093 1 0 0 0 0 0 0 387793
-0.000128 0.000706 0.137748 -0.182259 -0.383292 -1.048899 -0.012124 1 0 0 0 0 0 0 388786
-0.000149 0.000699 0.137588 -0.068896 -0.075242 -1.101768 -0.012155 1 0 0 0 0 0 0 389786
-0.000166 0.000716 0.137430 -0.112395 -0.355635 -1.106648 -0.012186 1 0 0 0 0 0 0 390784
-0.000195 0.000729 0.137262 0.052377 -0.332856 -0.967075 -0.012217 1 0 0 0 0 0 0 391769
-0.000225 0.000720 0.137101 0.073910 -0.034967 -1.014947 -0.012249 1 0 0 0 0 0 0 392790
-0.000245 0.000735 0.136942 -0.033228 -0.335106 -1.026381 -0.012280 1 0 0 0 0 0 0 393782
-0.000276 0.000747 0.136774 0.097409 -0.324285 -0.889486 -0.012311 1 0 0 0 0 0 0 394784
-0.000292 0.000753 0.136622 -0.093047 -0.241576 -1.066088 -0.012342 1 0 0 0 0 0 0 395788
-0.000320 0.000760 0.136456 0.062425 -0.254571 -0.886038 -0.012374 1 0 0 0 0 0 0 396785
-0.000334 0.000764 0.136305 -0.108317 -0.205429 -1.036129 -0.012405 1 0 0 0 0 0 0 397785
-0.000362 0.000770 0.136140 0.057125 -0.237249 -0.843787 -0.012436 1 0 0 0 0 0 0 398767
-0.000403 0.000798 0.135989 0.250518 -0.532417 -0.985359 -0.012467 1 0 0 0 0 0 0 399785
-0.000438 0.000796 0.135833 0.197574 -0.169869 -0.924580 -0.012498 1 0 0 0 0 0 0 400771
-0.000461 0.000815 0.135676 0.045375 -0.411599 -0.872417 -0.012530 1 0 0 0 0 0 0 401787
-0.000487 0.000808 0.135518 0.070220 -0.102566 -0.839273 -0.012561 1 0 0 0 0 0 0 402784
-0.000506 0.000825 0.135360 -0.017998 -0.377860 -0.807345 -0.012592 1 0 0 0 0 0 0 403787
-0.000536 0.000838 0.135191 0.121724 -0.355055 -0.649795 -0.012624 1 0 0 0 0 0 0 404783
-0.000551 0.000844 0.135039 -0.060826 -0.267237 -0.821403 -0.012655 1 0 0 0 0 0 0 405785
-0.000579 0.000851 0.134873 0.095557 -0.276997 -0.634457 -0.012686 1 0 0 0 0 0 0 406784
-0.000592 0.000854 0.134721 -0.071609 -0.227021 -0.784865 -0.012717 1 0 0 0 0 0 0 407786
-0.000613 0.000840 0.134565 0.012220 0.008946 -0.721552 -0.012749 1 0 0 0 0 0 0 408785
-0.000650 0.000858 0.134417 0.235878 -0.386344 -0.794912 -0.012780 1 0 0 0 0 0 0 409787
-0.000668 0.000866 0.134272 0.014378 -0.307579 -0.825099 -0.012811 1 0 0 0 0 0 0 410789
-0.000698 0.000874 0.134108 0.141884 -0.302043 -0.559481 -0.012843 1 0 0 0 0 0 0 411793
-0.000733 0.000883 0.133967 0.235711 -0.307635 -0.807217 -0.012874 1 0 0 0 0 0 0 412784
-0.000756 0.000907 0.133814 0.093464 -0.511950 -0.661415 -0.012905 1 0 0 0 0 0 0 413784
-0.000782 0.000903 0.133657 0.115915 -0.168831 -0.571263 -0.012936 1 0 0 0 0 0 0 414784
-0.000821 0.000926 0.133508 0.301119 -0.484002 -0.642753 -0.012967 1 0 0 0 0 0 0 415786
-0.000854 0.000921 0.133353 0.252122 -0.161269 -0.542104 -0.012999 1 0 0 0 0 0 0 416783
-0.000870 0.000919 0.133205 0.025300 -0.153597 -0.607462 -0.013030 1 0 0 0 0 0 0 417789
-0.000919 0.000926 0.133050 0.434092 -0.290092 -0.490146 -0.013061 1 0 0 0 0 0 0 418786
-0.000943 0.000930 0.132902 0.154555 -0.249030 -0.554621 -0.013092 1 0 0 0 0 0 0 419767
-0.000975 0.000936 0.132766 0.239137 -0.281907 -0.704485 -0.013124 1 0 0 0 0 0 0 420786
-0.001005 0.000923 0.132616 0.223135 -0.037442 -0.500765 -0.013155 1 0 0 0 0 0 0 421788
-0.001046 0.000941 0.132469 0.373933 -0.416684 -0.506997 -0.013186 1 0 0 0 0 0 0 422774
-0.001066 0.000950 0.132324 0.117898 -0.333249 -0.511527 -0.013219 1 0 0 0 0 0 0 423842
-0.001096 0.000958 0.132190 0.228888 -0.328747 -0.627602 -0.013251 1 0 0 0 0 0 0 424846
-0.001110 0.000962 0.132049 0.038820 -0.266501 -0.541545 -0.013281 1 0 0 0 0 0 0 425827
-0.001143 0.000988 0.131906 0.269540 -0.555441 -0.474179 -0.013313 1 0 0 0 0 0 0 426842
-0.001159 0.001001 0.131763 0.071526 -0.410419 -0.439188 -0.013344 1 0 0 0 0 0 0 427841
-0.001187 0.001011 0.131629 0.212596 -0.373532 -0.539137 -0.013375 1 0 0 0 0 0 0 428826
-0.001214 0.001001 0.131479 0.226156 -0.094562 -0.313472 -0.013407 1 0 0 0 0 0 0 429839
-0.001248 0.001000 0.131342 0.313527 -0.192196 -0.448242 -0.013437 1 0 0 0 0 0 0 430825
-0.001264 0.000999 0.131201 0.096876 -0.200878 -0.378692 -0.013467 1 0 0 0 0 0 0 431783
-0.001291 0.001003 0.131068 0.233318 -0.265443 -0.454795 -0.013499 1 0 0 0 0 0 0 432783
-0.001325 0.001009 0.130937 0.328579 -0.304320 -0.480073 -0.013529 1 0 0 0 0 0 0 433773
-0.001361 0.001017 0.130808 0.381863 -0.325241 -0.476108 -0.013561 1 0 0 0 0 0 0 434784
-0.001379 0.001020 0.130669 0.142095 -0.272838 -0.331671 -0.013592 1 0 0 0 0 0 0 435774
-0.001407 0.001026 0.130537 0.266002 -0.304733 -0.377438 -0.013624 1 0 0 0 0 0 0 436782
-0.001420 0.001028 0.130397 0.085299 -0.263381 -0.262453 -0.013654 1 0 0 0 0 0 0 437772
-0.001440 0.001014 0.130275 0.163482 -0.043006 -0.458400 -0.013686 1 0 0 0 0 0 0 438782
-0.001470 0.001011 0.130148 0.297458 -0.167973 -0.404784 -0.013717 1 0 0 0 0 0 0 439782
-0.001504 0.001014 0.130021 0.377250 -0.254921 -0.358805 -0.013748 1 0 0 0 0 0 0 440772
-0.001535 0.001000 0.129902 0.344972 -0.044329 -0.464238 -0.013780 1 0 0 0 0 0 0 441781
-0.001570 0.000997 0.129778 0.399939 -0.168312 -0.365017 -0.013811 1 0 0 0 0 0 0 442771
-0.001606 0.001000 0.129650 0.438195 -0.254307 -0.301006 -0.013842 1 0 0 0 0 0 0 443782
-0.001624 0.001002 0.129543 0.200896 -0.241362 -0.535143 -0.013874 1 0 0 0 0 0 0 444782
-0.001652 0.001006 0.129421 0.316049 -0.287915 -0.362856 -0.013904 1 0 0 0 0 0 0 445773
-0.001685 0.001013 0.129295 0.401126 -0.317961 -0.259798 -0.013936 1 0 0 0 0 0 0 446772
-0.001715 0.001001 0.129178 0.373785 -0.078737 -0.343116 -0.013967 1 0 0 0 0 0 0 447784
-0.001736 0.001014 0.129063 0.247252 -0.383769 -0.370470 -0.013998 1 0 0 0 0 0 0 448772
-0.001759 0.001006 0.128950 0.281050 -0.129635 -0.371544 -0.014030 1 0 0 0 0 0 0 449782
-0.001796 0.001025 0.128847 0.469922 -0.474867 -0.484005 -0.014061 1 0 0 0 0 0 0 450791
-0.001828 0.001020 0.128738 0.425154 -0.183690 -0.400852 -0.014092 1 0 0 0 0 0 0 451773
-0.001857 0.001002 0.128626 0.391683 0.010132 -0.345922 -0.014124 1 0 0 0 0 0 0 452781
-0.001876 0.001012 0.128514 0.269265 -0.336487 -0.307996 -0.014155 1 0 0 0 0 0 0 453783
-0.001899 0.001002 0.128402 0.305639 -0.107178 -0.283104 -0.014186 1 0 0 0 0 0 0 454771
-0.001930 0.001001 0.128309 0.420376 -0.208752 -0.525662 -0.014218 1 0 0 0 0 0 0 455810
-0.001965 0.001005 0.128193 0.480074 -0.276962 -0.225730 -0.014249 1 0 0 0 0 0 0 456803
-0.001981 0.001007 0.128090 0.258211 -0.255794 -0.339914 -0.014280 1 0 0 0 0 0 0 457791
-0.002009 0.001012 0.128001 0.387631 -0.302465 -0.521595 -0.014311 1 0 0 0 0 0 0 458780
-0.002035 0.001000 0.127897 0.393939 -0.074159 -0.327866 -0.014342 1 0 0 0 0 0 0 459783
-0.002074 0.001017 0.127797 0.554689 -0.444141 -0.343801 -0.014373 1 0 0 0 0 0 0 460774
-0.002106 0.001011 0.127689 0.495329 -0.170918 -0.222140 -0.014405 1 0 0 0 0 0 0 461782
-0.002121 0.001007 0.127588 0.273801 -0.180865 -0.290053 -0.014436 1 0 0 0 0 0 0 462780
-0.002148 0.001010 0.127500 0.409097 -0.263285 -0.443272 -0.014467 1 0 0 0 0 0 0 463788
-0.002174 0.000996 0.127396 0.418740 -0.055832 -0.237125 -0.014499 1 0 0 0 0 0 0 464788
-0.002207 0.000994 0.127307 0.506716 -0.182212 -0.388966 -0.014530 1 0 0 0 0 0 0 465787
-0.002222 0.000992 0.127213 0.295788 -0.205790 -0.329875 -0.014561 1 0 0 0 0 0 0 466766
-0.002262 0.000981 0.127117 0.610918 -0.083390 -0.275831 -0.014592 1 0 0 0 0 0 0 467767
-0.002302 0.000980 0.127030 0.636747 -0.200615 -0.379918 -0.014624 1 0 0 0 0 0 0 468782
-0.002320 0.000979 0.126937 0.374186 -0.214772 -0.293260 -0.014655 1 0 0 0 0 0 0 469784
-0.002349 0.000983 0.126852 0.481185 -0.280530 -0.366154 -0.014686 1 0 0 0 0 0 0 470783
-0.002356 0.000966 0.126770 0.222355 -0.005940 -0.407220 -0.014717 1 0 0 0 0 0 0 471784
-0.002393 0.000947 0.126678 0.578498 0.044279 -0.262361 -0.014749 1 0 0 0 0 0 0 472788
-0.002430 0.000942 0.126593 0.633056 -0.130555 -0.321270 -0.014780 1 0 0 0 0 0 0 473786
-0.002447 0.000939 0.126501 0.386504 -0.175875 -0.216911 -0.014811 1 0 0 0 0 0 0 474784
-0.002469 0.000923 0.126426 0.427472 -0.006614 -0.424118 -0.014842 1 0 0 0 0 0 0 475786
-0.002479 0.000914 0.126338 0.274341 -0.087561 -0.247527 -0.014874 1 0 0 0 0 0 0 476787
-0.002503 0.000915 0.126254 0.446310 -0.207746 -0.274826 -0.014905 1 0 0 0 0 0 0 477786
-0.002534 0.000919 0.126171 0.560287 -0.276630 -0.284228 -0.014936 1 0 0 0 0 0 0 478785
-0.002548 0.000921 0.126080 0.359623 -0.250354 -0.150614 -0.014967 1 0 0 0 0 0 0 479785
-0.002569 0.000907 0.126006 0.425179 -0.044204 -0.346063 -0.014999 1 0 0 0 0 0 0 480782
-0.002598 0.000905 0.125927 0.548560 -0.168505 -0.291927 -0.015030 1 0 0 0 0 0 0 481782
-0.002644 0.000894 0.125836 0.801351 -0.063434 -0.110388 -0.015061 1 0 0 0 0 0 0 482782
-0.002681 0.000873 0.125762 0.703918 0.065529 -0.298153 -0.015092 1 0 0 0 0 0 0 483786
-0.002698 0.000863 0.125674 0.443251 -0.046050 -0.114813 -0.015123 1 0 0 0 0 0 0 484781
-0.002706 0.000858 0.125611 0.306879 -0.123643 -0.421169 -0.015155 1 0 0 0 0 0 0 485781
-0.002729 0.000860 0.125537 0.485062 -0.222470 -0.281262 -0.015186 1 0 0 0 0 0 0 486784
-0.002759 0.000865 0.125458 0.604125 -0.279313 -0.196146 -0.015217 1 0 0 0 0 0 0 487786
-0.002787 0.000853 0.125388 0.598198 -0.060837 -0.293720 -0.015248 1 0 0 0 0 0 0 488764
-0.002819 0.000851 0.125311 0.663180 -0.172770 -0.192163 -0.015280 1 0 0 0 0 0 0 489783
-0.002828 0.000831 0.125232 0.371574 0.058754 -0.146913 -0.015311 1 0 0 0 0 0 0 490782
-0.002838 0.000840 0.125162 0.351877 -0.293688 -0.246035 -0.015342 1 0 0 0 0 0 0 491784
-0.002856 0.000830 0.125095 0.458294 -0.082157 -0.286266 -0.015374 1 0 0 0 0 0 0 492782
-0.002878 0.000811 0.125030 0.525452 0.065064 -0.293280 -0.015405 1 0 0 0 0 0 0 493781
-0.002894 0.000820 0.124965 0.459648 -0.291941 -0.286402 -0.015436 1 0 0 0 0 0 0 494779
-0.002915 0.000810 0.124900 0.521480 -0.079977 -0.275916 -0.015467 1 0 0 0 0 0 0 495782
-0.002938 0.000790 0.124835 0.564672 0.067677 -0.263391 -0.015498 1 0 0 0 0 0 0 496776
-0.002968 0.000785 0.124760 0.662626 -0.099366 -0.108116 -0.015530 1 0 0 0 0 0 0 497792
-0.002983 0.000782 0.124702 0.477129 -0.149561 -0.310537 -0.015561 1 0 0 0 0 0 0 498786
-0.003003 0.000766 0.124640 0.533989 0.017923 -0.261548 -0.015592 1 0 0 0 0 0 0 499785
-0.003031 0.000763 0.124565 0.652985 -0.123919 -0.081784 -0.015623 1 0 0 0 0 0 0 500781
-0.003045 0.000761 0.124508 0.480264 -0.160014 -0.274612 -0.015655 1 0 0 0 0 0 0 501782
-0.003084 0.000750 0.124455 0.805409 -0.047727 -0.348214 -0.015686 1 0 0 0 0 0 0 502781
-0.003103 0.000745 0.124405 0.578766 -0.103031 -0.384059 -0.015717 1 0 0 0 0 0 0 503786
-0.003125 0.000728 0.124346 0.600948 0.046455 -0.250118 -0.015748 1 0 0 0 0 0 0 504763
-0.003136 0.000719 0.124294 0.455465 -0.046700 -0.321544 -0.015780 1 0 0 0 0 0 0 505781
-0.003146 0.000734 0.124233 0.438024 -0.356722 -0.211045 -0.015811 1 0 0 0 0 0 0 506782
-0.003164 0.000726 0.124170 0.539856 -0.107607 -0.149717 -0.015842 1 0 0 0 0 0 0 507786
-0.003172 0.000723 0.124117 0.431037 -0.127830 -0.259553 -0.015873 1 0 0 0 0 0 0 508773
-0.003195 0.000725 0.124076 0.620996 -0.214112 -0.432306 -0.015905 1 0 0 0 0 0 0 509781
-0.003220 0.000712 0.124020 0.655250 -0.016149 -0.234585 -0.015936 1 0 0 0 0 0 0 510781
-0.003231 0.000706 0.123969 0.497840 -0.078243 -0.272415 -0.015969 1 0 0 0 0 0 0 511844
-0.003249 0.000688 0.123909 0.574778 0.062144 -0.148111 -0.016000 1 0 0 0 0 0 0 512840
-0.003277 0.000684 0.123866 0.720921 -0.097025 -0.350369 -0.016031 1 0 0 0 0 0 0 513825
-0.003291 0.000682 0.123820 0.545314 -0.138371 -0.316855 -0.016063 1 0 0 0 0 0 0 514837
-0.003297 0.000681 0.123773 0.433335 -0.155369 -0.288248 -0.016092 1 0 0 0 0 0 0 515772
-0.003332 0.000670 0.123724 0.809828 -0.038348 -0.253664 -0.016123 1 0 0 0 0 0 0 516780
-0.003349 0.000665 0.123675 0.614479 -0.090730 -0.249072 -0.016154 1 0 0 0 0 0 0 517770
-0.003362 0.000681 0.123616 0.549824 -0.373793 -0.099827 -0.016186 1 0 0 0 0 0 0 518780
-0.003363 0.000670 0.123575 0.381578 -0.054050 -0.308169 -0.016217 1 0 0 0 0 0 0 519770
-0.003382 0.000669 0.123539 0.612108 -0.151006 -0.388100 -0.016248 1 0 0 0 0 0 0 520779
-0.003391 0.000669 0.123495 0.501543 -0.164496 -0.287004 -0.016279 1 0 0 0 0 0 0 521768
-0.003394 0.000668 0.123448 0.425125 -0.168053 -0.231975 -0.016311 1 0 0 0 0 0 0 522780
-0.003428 0.000659 0.123400 0.818914 -0.044830 -0.186958 -0.016342 1 0 0 0 0 0 0 523770
-0.003444 0.000654 0.123351 0.633365 -0.093697 -0.178963 -0.016373 1 0 0 0 0 0 0 524780
-0.003452 0.000651 0.123303 0.502543 -0.129211 -0.170647 -0.016404 1 0 0 0 0 0 0 525768
-0.003474 0.000654 0.123264 0.694213 -0.209751 -0.286630 -0.016436 1 0 0 0 0 0 0 526779
-0.003485 0.000656 0.123220 0.558090 -0.195641 -0.209571 -0.016467 1 0 0 0 0 0 0 527781
-0.003476 0.000670 0.123184 0.295896 -0.369481 -0.307560 -0.016498 1 0 0 0 0 0 0 528768
-0.003504 0.000668 0.123138 0.745977 -0.167042 -0.189665 -0.016530 1 0 0 0 0 0 0 529780
-0.003498 0.000663 0.123113 0.362836 -0.100903 -0.429744 -0.016561 1 0 0 0 0 0 0 530768
-0.003495 0.000660 0.123073 0.345808 -0.128667 -0.255355 -0.016592 1 0 0 0 0 0 0 531779
-0.003512 0.000663 0.123037 0.617764 -0.210612 -0.286910 -0.016623 1 0 0 0 0 0 0 532770
-0.003514 0.000645 0.123004 0.454700 0.046596 -0.320052 -0.016655 1 0 0 0 0 0 0 533778
-0.003534 0.000641 0.122971 0.672592 -0.096812 -0.312948 -0.016686 1 0 0 0 0 0 0 534769
-0.003543 0.000639 0.122928 0.555925 -0.135401 -0.178467 -0.016717 1 0 0 0 0 0 0 535779
-0.003548 0.000638 0.122913 0.494908 -0.154369 -0.523298 -0.016748 1 0 0 0 0 0 0 536769
-0.003549 0.000638 0.122877 0.441721 -0.160675 -0.273084 -0.016780 1 0 0 0 0 0 0 537778
-0.003569 0.000642 0.122842 0.676820 -0.225514 -0.266402 -0.016811 1 0 0 0 0 0 0 538768
-0.003577 0.000644 0.122799 0.564763 -0.203818 -0.142084 -0.016842 1 0 0 0 0 0 0 539780
-0.003582 0.000645 0.122784 0.505769 -0.190586 -0.491601 -0.016873 1 0 0 0 0 0 0 540781
-0.003584 0.000645 0.122747 0.453234 -0.180537 -0.242874 -0.016905 1 0 0 0 0 0 0 541786
-0.003603 0.000650 0.122713 0.688512 -0.237193 -0.236621 -0.016936 1 0 0 0 0 0 0 542787
-0.003607 0.000633 0.122680 0.506390 0.032547 -0.255299 -0.016967 1 0 0 0 0 0 0 543780
-0.003614 0.000644 0.122658 0.542965 -0.289090 -0.386526 -0.016998 1 0 0 0 0 0 0 544776
-0.003611 0.000630 0.122630 0.414907 -0.009320 -0.316749 -0.017030 1 0 0 0 0 0 0 545790
-0.003616 0.000642 0.122609 0.495158 -0.311650 -0.402998 -0.017061 1 0 0 0 0 0 0 546784
-0.003617 0.000648 0.122571 0.461324 -0.264850 -0.172940 -0.017092 1 0 0 0 0 0 0 547780
-0.003631 0.000637 0.122546 0.629865 -0.039842 -0.327355 -0.017123 1 0 0 0 0 0 0 548781
-0.003643 0.000650 0.122527 0.632925 -0.332424 -0.404566 -0.017155 1 0 0 0 0 0 0 549784
-0.003643 0.000638 0.122500 0.468227 -0.033633 -0.305437 -0.017186 1 0 0 0 0 0 0 550783
-0.003649 0.000650 0.122479 0.528451 -0.325537 -0.380243 -0.017217 1 0 0 0 0 0 0 551783
-0.003645 0.000638 0.122452 0.414390 -0.030180 -0.288936 -0.017249 1 0 0 0 0 0 0 552781
-0.003649 0.000650 0.122431 0.501978 -0.324009 -0.367326 -0.017280 1 0 0 0 0 0 0 553780
-0.003651 0.000656 0.122424 0.490620 -0.275993 -0.547096 -0.017311 1 0 0 0 0 0 0 554780
-0.003651 0.000659 0.122390 0.458687 -0.229614 -0.213552 -0.017342 1 0 0 0 0 0 0 555781
-0.003651 0.000660 0.122379 0.463750 -0.207682 -0.462067 -0.017374 1 0 0 0 0 0 0 556785
-0.003670 0.000666 0.122353 0.705654 -0.255030 -0.299631 -0.017405 1 0 0 0 0 0 0 557787
-0.003660 0.000664 0.122334 0.357678 -0.166274 -0.374430 -0.017436 1 0 0 0 0 0 0 558785
-0.003655 0.000663 0.122328 0.390681 -0.170830 -0.537836 -0.017467 1 0 0 0 0 0 0 559782
-0.003671 0.000667 0.122304 0.666761 -0.236368 -0.322415 -0.017499 1 0 0 0 0 0 0 560782
-0.003660 0.000664 0.122286 0.338689 -0.157310 -0.376263 -0.017530 1 0 0 0 0 0 0 561780
-0.003654 0.000663 0.122280 0.382063 -0.166794 -0.532049 -0.017561 1 0 0 0 0 0 0 562782
-0.003670 0.000666 0.122256 0.663330 -0.234779 -0.313822 -0.017592 1 0 0 0 0 0 0 563781
-0.003678 0.000668 0.122247 0.597486 -0.218294 -0.492253 -0.017623 1 0 0 0 0 0 0 564780
-0.003663 0.000665 0.122235 0.282175 -0.143515 -0.455758 -0.017655 1 0 0 0 0 0 0 565779
-0.003660 0.000681 0.122220 0.421859 -0.402981 -0.413521 -0.017686 1 0 0 0 0 0 0 566781
-0.003672 0.000676 0.122203 0.624275 -0.139430 -0.392557 -0.017717 1 0 0 0 0 0 0 567781
-0.003678 0.000673 0.122198 0.572061 -0.149712 -0.526725 -0.017749 1 0 0 0 0 0 0 568782
-0.003682 0.000672 0.122196 0.529131 -0.168957 -0.588770 -0.017780 1 0 0 0 0 0 0 569778
-0.003676 0.000652 0.122175 0.416853 0.065887 -0.342827 -0.017811 1 0 0 0 0 0 0 570781
-0.003679 0.000661 0.122157 0.512584 -0.277135 -0.351494 -0.017842 1 0 0 0 0 0 0 571781
-0.003681 0.000665 0.122150 0.506989 -0.256333 -0.505217 -0.017873 1 0 0 0 0 0 0 572780
-0.003682 0.000668 0.122148 0.497143 -0.226619 -0.575045 -0.017905 1 0 0 0 0 0 0 573781
-0.003683 0.000669 0.122147 0.491139 -0.209873 -0.601820 -0.017936 1 0 0 0 0 0 0 574779
-0.003663 0.000665 0.122137 0.228820 -0.140156 -0.486491 -0.017967 1 0 0 0 0 0 0 575781
-0.003659 0.000681 0.122123 0.397948 -0.402618 -0.413826 -0.017998 1 0 0 0 0 0 0 576778
-0.003670 0.000675 0.122107 0.615702 -0.140949 -0.381851 -0.018030 1 0 0 0 0 0 0 577777
-0.003676 0.000672 0.122102 0.571442 -0.152084 -0.512115 -0.018061 1 0 0 0 0 0 0 578781
-0.003679 0.000671 0.122100 0.532567 -0.171737 -0.572736 -0.018092 1 0 0 0 0 0 0 579780
-0.003680 0.000670 0.122099 0.511187 -0.183029 -0.596168 -0.018123 1 0 0 0 0 0 0 580779
-0.003681 0.000670 0.122099 0.500458 -0.188947 -0.605227 -0.018155 1 0 0 0 0 0 0 581774
-0.003662 0.000665 0.122089 0.236123 -0.130796 -0.483468 -0.018186 1 0 0 0 0 0 0 582788
-0.003652 0.000663 0.122086 0.334345 -0.156064 -0.551855 -0.018217 1 0 0 0 0 0 0 583786
-0.003648 0.000662 0.122085 0.405714 -0.174115 -0.587688 -0.018248 1 0 0 0 0 0 0 584780
-0.003658 0.000647 0.122073 0.614080 0.000793 -0.457677 -0.018280 1 0 0 0 0 0 0 585779
-0.003664 0.000640 0.122069 0.570639 -0.074696 -0.539781 -0.018311 1 0 0 0 0 0 0 586780
-0.003666 0.000636 0.122068 0.533249 -0.128680 -0.582089 -0.018342 1 0 0 0 0 0 0 587780
-0.003668 0.000635 0.122068 0.512910 -0.157366 -0.598924 -0.018373 1 0 0 0 0 0 0 588777
-0.003674 0.000652 0.122057 0.572658 -0.415057 -0.462351 -0.018405 1 0 0 0 0 0 0 589780
-0.003677 0.000661 0.122053 0.543336 -0.330366 -0.541050 -0.018436 1 0 0 0 0 0 0 590778
-0.003659 0.000660 0.122042 0.262637 -0.205445 -0.456309 -0.018467 1 0 0 0 0 0 0 591780
-0.003650 0.000660 0.122038 0.351466 -0.195100 -0.539031 -0.018498 1 0 0 0 0 0 0 592778
-0.003646 0.000660 0.122037 0.417870 -0.195128 -0.580004 -0.018529 1 0 0 0 0 0 0 593771
-0.003644 0.000660 0.122036 0.453187 -0.195742 -0.596218 -0.018561 1 0 0 0 0 0 0 594769
-0.003643 0.000660 0.122036 0.471326 -0.196260 -0.602753 -0.018594 1 0 0 0 0 0 0 595835
-0.003642 0.000660 0.122036 0.480696 -0.196672 -0.605687 -0.018625 1 0 0 0 0 0 0 596822
-0.003642 0.000660 0.122036 0.485810 -0.197036 -0.607400 -0.018656 1 0 0 0 0 0 0 597835
-0.003642 0.000660 0.122036 0.488735 -0.197380 -0.608649 -0.018687 1 0 0 0 0 0 0 598819
-0.003642 0.000660 0.122036 0.490585 -0.197709 -0.609706 -0.018717 1 0 0 0 0 0 0 599779
-0.003642 0.000660 0.122036 0.491924 -0.198035 -0.610732 -0.018748 1 0 0 0 0 0 0 600767
-0.003622 0.000656 0.122027 0.233769 -0.137111 -0.485884 -0.018780 1 0 0 0 0 0 0 601776
-0.003613 0.000653 0.122023 0.334914 -0.160927 -0.553297 -0.018811 1 0 0 0 0 0 0 602766
-0.003608 0.000652 0.122022 0.407738 -0.178258 -0.588776 -0.018842 1 0 0 0 0 0 0 603769
-0.003605 0.000652 0.122022 0.446358 -0.187571 -0.603039 -0.018873 1 0 0 0 0 0 0 604778
-0.003604 0.000651 0.122022 0.466093 -0.192420 -0.608813 -0.018904 1 0 0 0 0 0 0 605766
-0.003604 0.000651 0.122021 0.476328 -0.194991 -0.611530 -0.018936 1 0 0 0 0 0 0 606778
-0.003603 0.000651 0.122021 0.481815 -0.196450 -0.613130 -0.018967 1 0 0 0 0 0 0 607768
-0.003603 0.000651 0.122021 0.484969 -0.197338 -0.614359 -0.018998 1 0 0 0 0 0 0 608777
-0.003603 0.000651 0.122021 0.486937 -0.197951 -0.615430 -0.019029 1 0 0 0 0 0 0 609767
-0.003603 0.000651 0.122021 0.488321 -0.198417 -0.616480 -0.019061 1 0 0 0 0 0 0 610777
-0.003603 0.000651 0.122021 0.489415 -0.198802 -0.617488 -0.019092 1 0 0 0 0 0 0 611777
-0.003603 0.000651 0.122021 0.490341 -0.199155 -0.618503 -0.019123 1 0 0 0 0 0 0 612767
-0.003603 0.000651 0.122021 0.491231 -0.199502 -0.619521 -0.019155 1 0 0 0 0 0 0 613776
-0.003603 0.000651 0.122021 0.492047 -0.199839 -0.620511 -0.019185 1 0 0 0 0 0 0 614751
-0.003603 0.000651 0.122021 0.492888 -0.200177 -0.621531 -0.019217 1 0 0 0 0 0 0 615767
-0.003603 0.000651 0.122021 0.493699 -0.200506 -0.622550 -0.019248 1 0 0 0 0 0 0 616776
-0.003603 0.000651 0.122021 0.494501 -0.200820 -0.623563 -0.019279 1 0 0 0 0 0 0 617766
-0.003603 0.000651 0.122021 0.495314 -0.201159 -0.624578 -0.019311 1 0 0 0 0 0 0 618775
-0.003603 0.000651 0.122021 0.496105 -0.201471 -0.625566 -0.019342 1 0 0 0 0 0 0 619766
-0.003603 0.000651 0.122021 0.496918 -0.201810 -0.626598 -0.019373 1 0 0 0 0 0 0 620776
-0.003584 0.000646 0.122012 0.238405 -0.140853 -0.501465 -0.019404 1 0 0 0 0 0 0 621766
-0.003574 0.000644 0.122009 0.339242 -0.164634 -0.568937 -0.019436 1 0 0 0 0 0 0 622776
-0.003569 0.000643 0.122007 0.411894 -0.181926 -0.604423 -0.019467 1 0 0 0 0 0 0 623768
-0.003567 0.000642 0.122007 0.450434 -0.191231 -0.618703 -0.019499 1 0 0 0 0 0 0 624784
-0.003566 0.000642 0.122007 0.470118 -0.196081 -0.624472 -0.019530 1 0 0 0 0 0 0 625784
-0.003565 0.000642 0.122007 0.480327 -0.198646 -0.627181 -0.019561 1 0 0 0 0 0 0 626787
-0.003565 0.000642 0.122007 0.485775 -0.200097 -0.628773 -0.019592 1 0 0 0 0 0 0 627785
-0.003565 0.000642 0.122007 0.488901 -0.200976 -0.629981 -0.019623 1 0 0 0 0 0 0 628774
-0.003565 0.000642 0.122007 0.490850 -0.201586 -0.631054 -0.019655 1 0 0 0 0 0 0 629779
-0.003565 0.000642 0.122007 0.492207 -0.202045 -0.632091 -0.019686 1 0 0 0 0 0 0 630783
-0.003565 0.000642 0.122007 0.493278 -0.202422 -0.633077 -0.019717 1 0 0 0 0 0 0 631762
-0.003565 0.000642 0.122007 0.494214 -0.202781 -0.634121 -0.019749 1 0 0 0 0 0 0 632788
-0.003565 0.000642 0.122007 0.495059 -0.203116 -0.635109 -0.019780 1 0 0 0 0 0 0 633780
-0.003565 0.000642 0.122007 0.495888 -0.203459 -0.636123 -0.019811 1 0 0 0 0 0 0 634781
-0.003565 0.000642 0.122007 0.496684 -0.203784 -0.637114 -0.019842 1 0 0 0 0 0 0 635780
-0.003565 0.000642 0.122007 0.497464 -0.204102 -0.638101 -0.019873 1 0 0 0 0 0 0 636760
-0.003565 0.000642 0.122007 0.498258 -0.204417 -0.639129 -0.019905 1 0 0 0 0 0 0 637777
-0.003565 0.000642 0.122007 0.499029 -0.204743 -0.640109 -0.019935 1 0 0 0 0 0 0 638759
-0.003565 0.000642 0.122007 0.499821 -0.205057 -0.641107 -0.019967 1 0 0 0 0 0 0 639761
-0.003565 0.000642 0.122007 0.500603 -0.205388 -0.642125 -0.019998 1 0 0 0 0 0 0 640770
-0.003565 0.000642 0.122007 0.501393 -0.205713 -0.643139 -0.020030 1 0 0 0 0 0 0 641780
-0.003565 0.000642 0.122007 0.502173 -0.206024 -0.644151 -0.020061 1 0 0 0 0 0 0 642782
-0.003565 0.000642 0.122007 0.502969 -0.206347 -0.645145 -0.020092 1 0 0 0 0 0 0 643785
-0.003565 0.000642 0.122007 0.503741 -0.206676 -0.646150 -0.020124 1 0 0 0 0 0 0 644781
-0.003565 0.000642 0.122007 0.504522 -0.206997 -0.647153 -0.020155 1 0 0 0 0 0 0 645780
-0.003565 0.000642 0.122007 0.505300 -0.207307 -0.648162 -0.020186 1 0 0 0 0 0 0 646779
-0.003565 0.000642 0.122007 0.506092 -0.207629 -0.649151 -0.020217 1 0 0 0 0 0 0 647778
-0.003565 0.000642 0.122007 0.506867 -0.207958 -0.650159 -0.020248 1 0 0 0 0 0 0 648777
-0.003565 0.000642 0.122007 0.507647 -0.208280 -0.651162 -0.020280 1 0 0 0 0 0 0 649776
-0.003565 0.000642 0.122007 0.508437 -0.208602 -0.652166 -0.020311 1 0 0 0 0 0 0 650770
-0.003565 0.000642 0.122007 0.509224 -0.208915 -0.653167 -0.020342 1 0 0 0 0 0 0 651780
-0.003565 0.000642 0.122007 0.509979 -0.209225 -0.654162 -0.020373 1 0 0 0 0 0 0 652759
-0.003565 0.000642 0.122007 0.510764 -0.209557 -0.655161 -0.020404 1 0 0 0 0 0 0 653760
-0.003565 0.000642 0.122007 0.511560 -0.209885 -0.656181 -0.020436 1 0 0 0 0 0 0 654778
-0.003565 0.000642 0.122007 0.512352 -0.210198 -0.657180 -0.020467 1 0 0 0 0 0 0 655780
-0.003565 0.000642 0.122007 0.513106 -0.210508 -0.658173 -0.020498 1 0 0 0 0 0 0 656757
-0.003565 0.000642 0.122007 0.513906 -0.210846 -0.659191 -0.020530 1 0 0 0 0 0 0 657777
-0.003565 0.000642 0.122007 0.514709 -0.211163 -0.660194 -0.020561 1 0 0 0 0 0 0 658778
-0.003565 0.000642 0.122007 0.515471 -0.211488 -0.661194 -0.020592 1 0 0 0 0 0 0 659774
-0.003565 0.000642 0.122007 0.516253 -0.211810 -0.662201 -0.020623 1 0 0 0 0 0 0 660777
-0.003565 0.000642 0.122007 0.517032 -0.212120 -0.663211 -0.020655 1 0 0 0 0 0 0 661777
-0.003565 0.000642 0.122007 0.517826 -0.212443 -0.664203 -0.020686 1 0 0 0 0 0 0 662778
-0.003565 0.000642 0.122007 0.518587 -0.212766 -0.665192 -0.020717 1 0 0 0 0 0 0 663759
-0.003565 0.000642 0.122007 0.519382 -0.213094 -0.666214 -0.020748 1 0 0 0 0 0 0 664777
-0.003565 0.000642 0.122007 0.520159 -0.213413 -0.667211 -0.020779 1 0 0 0 0 0 0 665770
-0.003565 0.000642 0.122007 0.520958 -0.213729 -0.668237 -0.020811 1 0 0 0 0 0 0 666780
-0.003565 0.000642 0.122007 0.521732 -0.214045 -0.669211 -0.020842 1 0 0 0 0 0 0 667769
-0.003565 0.000642 0.122007 0.522510 -0.214376 -0.670225 -0.020873 1 0 0 0 0 0 0 668774
-0.003565 0.000642 0.122007 0.523295 -0.214699 -0.671234 -0.020905 1 0 0 0 0 0 0 669779
-0.003565 0.000642 0.122007 0.524082 -0.215011 -0.672226 -0.020936 1 0 0 0 0 0 0 670775
-0.003565 0.000642 0.122007 0.524857 -0.215329 -0.673246 -0.020967 1 0 0 0 0 0 0 671779
-0.003565 0.000642 0.122007 0.525626 -0.215655 -0.674224 -0.020998 1 0 0 0 0 0 0 672759
-0.003565 0.000642 0.122007 0.526426 -0.215984 -0.675249 -0.021030 1 0 0 0 0 0 0 673781
-0.003565 0.000642 0.122007 0.527224 -0.216298 -0.676247 -0.021061 1 0 0 0 0 0 0 674776
-0.003565 0.000642 0.122007 0.527989 -0.216624 -0.677252 -0.021092 1 0 0 0 0 0 0 675777
-0.003565 0.000642 0.122007 0.528766 -0.216934 -0.678261 -0.021123 1 0 0 0 0 0 0 676776
-0.003565 0.000642 0.122007 0.529655 -0.217308 -0.679392 -0.021159 1 0 0 0 0 0 0 677909
-0.003565 0.000642 0.122007 0.530343 -0.217579 -0.680257 -0.021186 1 0 0 0 0 0 0 678778
-0.003565 0.000642 0.122007 0.531162 -0.217926 -0.681323 -0.021219 1 0 0 0 0 0 0 679835
-0.003565 0.000642 0.122007 0.531946 -0.218249 -0.682330 -0.021250 1 0 0 0 0 0 0 680838
-0.003565 0.000642 0.122007 0.532820 -0.218597 -0.683462 -0.021285 1 0 0 0 0 0 0 681959
-0.003565 0.000642 0.122007 0.533503 -0.218874 -0.684311 -0.021312 1 0 0 0 0 0 0 682818
-0.003565 0.000642 0.122007 0.534256 -0.219193 -0.685283 -0.021342 1 0 0 0 0 0 0 683775
-0.003565 0.000642 0.122007 0.535020 -0.219509 -0.686271 -0.021373 1 0 0 0 0 0 0 684765
-0.003565 0.000642 0.122007 0.535906 -0.219874 -0.687410 -0.021408 1 0 0 0 0 0 0 685900
-0.003565 0.000642 0.122007 0.536693 -0.220175 -0.688413 -0.021440 1 0 0 0 0 0 0 686900
-0.003565 0.000642 0.122007 0.537365 -0.220470 -0.689280 -0.021467 1 0 0 0 0 0 0 687764
-0.003565 0.000642 0.122007 0.538154 -0.220796 -0.690293 -0.021498 1 0 0 0 0 0 0 688774
-0.003565 0.000642 0.122007 0.539026 -0.221154 -0.691412 -0.021533 1 0 0 0 0 0 0 689889
-0.003565 0.000642 0.122007 0.539837 -0.221473 -0.692426 -0.021565 1 0 0 0 0 0 0 690900
-0.003565 0.000642 0.122007 0.540590 -0.221784 -0.693426 -0.021596 1 0 0 0 0 0 0 691889
-0.003565 0.000642 0.122007 0.541381 -0.222119 -0.694433 -0.021627 1 0 0 0 0 0 0 692899
-0.003565 0.000642 0.122007 0.542172 -0.222432 -0.695430 -0.021658 1 0 0 0 0 0 0 693900
-0.003565 0.000642 0.122007 0.542947 -0.222761 -0.696439 -0.021690 1 0 0 0 0 0 0 694899
-0.003565 0.000642 0.122007 0.543718 -0.223068 -0.697440 -0.021721 1 0 0 0 0 0 0 695890
-0.003565 0.000642 0.122007 0.544509 -0.223402 -0.698446 -0.021752 1 0 0 0 0 0 0 696898
-0.003565 0.000642 0.122007 0.545292 -0.223712 -0.699433 -0.021783 1 0 0 0 0 0 0 697889
-0.003565 0.000642 0.122007 0.546087 -0.224047 -0.700457 -0.021815 1 0 0 0 0 0 0 698898
-0.003565 0.000642 0.122007 0.546851 -0.224364 -0.701448 -0.021846 1 0 0 0 0 0 0 699890
-0.003565 0.000642 0.122007 0.547630 -0.224673 -0.702459 -0.021877 1 0 0 0 0 0 0 700891
-0.003565 0.000642 0.122007 0.548430 -0.224999 -0.703458 -0.021908 1 0 0 0 0 0 0 701900
-0.003565 0.000642 0.122007 0.549197 -0.225325 -0.704456 -0.021939 1 0 0 0 0 0 0 702889
-0.003565 0.000642 0.122007 0.549986 -0.225650 -0.705470 -0.021971 1 0 0 0 0 0 0 703899
-0.003565 0.000642 0.122007 0.550760 -0.225968 -0.706462 -0.022002 1 0 0 0 0 0 0 704888
-0.003565 0.000642 0.122007 0.551554 -0.226271 -0.707475 -0.022033 1 0 0 0 0 0 0 705897
-0.003565 0.000642 0.122007 0.552337 -0.226610 -0.708475 -0.022064 1 0 0 0 0 0 0 706888
-0.003565 0.000642 0.122007 0.553011 -0.226891 -0.709349 -0.022092 1 0 0 0 0 0 0 707764
-0.003565 0.000642 0.122007 0.553897 -0.227255 -0.710486 -0.022127 1 0 0 0 0 0 0 708898
-0.003565 0.000642 0.122007 0.554688 -0.227567 -0.711484 -0.022158 1 0 0 0 0 0 0 709899
-0.003565 0.000642 0.122007 0.555457 -0.227884 -0.712497 -0.022190 1 0 0 0 0 0 0 710896
-0.003565 0.000642 0.122007 0.556242 -0.228215 -0.713495 -0.022221 1 0 0 0 0 0 0 711896
-0.003565 0.000642 0.122007 0.557026 -0.228538 -0.714500 -0.022252 1 0 0 0 0 0 0 712898
-0.003565 0.000642 0.122007 0.557822 -0.228853 -0.715504 -0.022284 1 0 0 0 0 0 0 713906
-0.003565 0.000642 0.122007 0.558510 -0.229144 -0.716392 -0.022311 1 0 0 0 0 0 0 714779
-0.003565 0.000642 0.122007 0.559379 -0.229494 -0.717528 -0.022346 1 0 0 0 0 0 0 715909
-0.003565 0.000642 0.122007 0.560162 -0.229824 -0.718523 -0.022377 1 0 0 0 0 0 0 716907
-0.003565 0.000642 0.122007 0.560953 -0.230137 -0.719520 -0.022409 1 0 0 0 0 0 0 717908
-0.003565 0.000642 0.122007 0.561724 -0.230465 -0.720525 -0.022440 1 0 0 0 0 0 0 718903
-0.003565 0.000642 0.122007 0.562505 -0.230786 -0.721528 -0.022471 1 0 0 0 0 0 0 719902
-0.003565 0.000642 0.122007 0.563283 -0.231096 -0.722537 -0.022502 1 0 0 0 0 0 0 720901
-0.003565 0.000642 0.122007 0.563978 -0.231378 -0.723402 -0.022530 1 0 0 0 0 0 0 721776
-0.003565 0.000642 0.122007 0.564848 -0.231744 -0.724522 -0.022564 1 0 0 0 0 0 0 722881
-0.003565 0.000642 0.122007 0.565635 -0.232070 -0.725542 -0.022596 1 0 0 0 0 0 0 723902
-0.003565 0.000642 0.122007 0.566415 -0.232390 -0.726543 -0.022627 1 0 0 0 0 0 0 724900
-0.003565 0.000642 0.122007 0.567209 -0.232695 -0.727556 -0.022659 1 0 0 0 0 0 0 725910
-0.003565 0.000642 0.122007 0.567982 -0.233031 -0.728553 -0.022690 1 0 0 0 0 0 0 726903
-0.003565 0.000642 0.122007 0.568767 -0.233355 -0.729560 -0.022721 1 0 0 0 0 0 0 727907
-0.003565 0.000642 0.122007 0.569555 -0.233667 -0.730555 -0.022752 1 0 0 0 0 0 0 728905
-0.003565 0.000642 0.122007 0.570336 -0.233985 -0.731572 -0.022783 1 0 0 0 0 0 0 729900
-0.003565 0.000642 0.122007 0.571108 -0.234314 -0.732564 -0.022815 1 0 0 0 0 0 0 730899
-0.003565 0.000642 0.122007 0.571892 -0.234637 -0.733569 -0.022846 1 0 0 0 0 0 0 731902
-0.003565 0.000642 0.122007 0.572667 -0.234943 -0.734545 -0.022877 1 0 0 0 0 0 0 732882
-0.003565 0.000642 0.122007 0.573455 -0.235277 -0.735572 -0.022908 1 0 0 0 0 0 0 733899
-0.003565 0.000642 0.122007 0.574232 -0.235588 -0.736582 -0.022940 1 0 0 0 0 0 0 734898
-0.003565 0.000642 0.122007 0.575017 -0.235919 -0.737579 -0.022971 1 0 0 0 0 0 0 735898
-0.003565 0.000642 0.122007 0.575808 -0.236232 -0.738575 -0.023002 1 0 0 0 0 0 0 736898
-0.003565 0.000642 0.122007 0.576570 -0.236555 -0.739567 -0.023033 1 0 0 0 0 0 0 737881
-0.003565 0.000642 0.122007 0.577376 -0.236885 -0.740593 -0.023065 1 0 0 0 0 0 0 738897
-0.003565 0.000642 0.122007 0.578150 -0.237205 -0.741595 -0.023096 1 0 0 0 0 0 0 739900
-0.003565 0.000642 0.122007 0.578935 -0.237505 -0.742596 -0.023127 1 0 0 0 0 0 0 740899
-0.003565 0.000642 0.122007 0.579713 -0.237844 -0.743600 -0.023158 1 0 0 0 0 0 0 741899
-0.003565 0.000642 0.122007 0.580483 -0.238162 -0.744588 -0.023189 1 0 0 0 0 0 0 742884
-0.003565 0.000642 0.122007 0.581264 -0.238483 -0.745591 -0.023220 1 0 0 0 0 0 0 743883
-0.003565 0.000642 0.122007 0.581964 -0.238748 -0.746483 -0.023248 1 0 0 0 0 0 0 744772
-0.003565 0.000642 0.122007 0.582839 -0.239127 -0.747610 -0.023283 1 0 0 0 0 0 0 745896
-0.003565 0.000642 0.122007 0.583635 -0.239453 -0.748622 -0.023315 1 0 0 0 0 0 0 746898
-0.003565 0.000642 0.122007 0.584393 -0.239766 -0.749603 -0.023345 1 0 0 0 0 0 0 747881
-0.003565 0.000642 0.122007 0.585196 -0.240084 -0.750617 -0.023377 1 0 0 0 0 0 0 748899
-0.003565 0.000642 0.122007 0.585952 -0.240395 -0.751613 -0.023408 1 0 0 0 0 0 0 749879
-0.003565 0.000642 0.122007 0.586748 -0.240731 -0.752625 -0.023440 1 0 0 0 0 0 0 750893
-0.003565 0.000642 0.122007 0.587583 -0.241075 -0.753696 -0.023473 1 0 0 0 0 0 0 751961
-0.003565 0.000642 0.122007 0.588377 -0.241389 -0.754697 -0.023504 1 0 0 0 0 0 0 752965
-0.003565 0.000642 0.122007 0.589149 -0.241717 -0.755703 -0.023535 1 0 0 0 0 0 0 753962
-0.003565 0.000642 0.122007 0.589945 -0.242032 -0.756726 -0.023567 1 0 0 0 0 0 0 754968
-0.003565 0.000642 0.122007 0.590720 -0.242349 -0.757702 -0.023598 1 0 0 0 0 0 0 755959
-0.003565 0.000642 0.122007 0.591475 -0.242670 -0.758686 -0.023628 1 0 0 0 0 0 0 756934
-0.003565 0.000642 0.122007 0.592253 -0.242991 -0.759685 -0.023659 1 0 0 0 0 0 0 757930
-0.003565 0.000642 0.122007 0.593056 -0.243321 -0.760716 -0.023691 1 0 0 0 0 0 0 758957
-0.003565 0.000642 0.122007 0.593838 -0.243632 -0.761730 -0.023723 1 0 0 0 0 0 0 759961
-0.003565 0.000642 0.122007 0.594609 -0.243945 -0.762692 -0.023753 1 0 0 0 0 0 0 760932
-0.003565 0.000642 0.122007 0.595400 -0.244281 -0.763721 -0.023785 1 0 0 0 0 0 0 761952
-0.003565 0.000642 0.122007 0.596179 -0.244599 -0.764711 -0.023816 1 0 0 0 0 0 0 762933
-0.003565 0.000642 0.122007 0.596975 -0.244916 -0.765724 -0.023848 1 0 0 0 0 0 0 763954
-0.003565 0.000642 0.122007 0.597736 -0.245229 -0.766728 -0.023879 1 0 0 0 0 0 0 764942
-0.003565 0.000642 0.122007 0.598532 -0.245566 -0.767741 -0.023910 1 0 0 0 0 0 0 765957
-0.003565 0.000642 0.122007 0.599300 -0.245882 -0.768725 -0.023941 1 0 0 0 0 0 0 766939
-0.003565 0.000642 0.122007 0.600105 -0.246200 -0.769740 -0.023973 1 0 0 0 0 0 0 767957
-0.003565 0.000642 0.122007 0.600867 -0.246524 -0.770733 -0.024004 1 0 0 0 0 0 0 768941
-0.003565 0.000642 0.122007 0.601656 -0.246839 -0.771758 -0.024035 1 0 0 0 0 0 0 769955
-0.003565 0.000642 0.122007 0.602452 -0.247172 -0.772760 -0.024066 1 0 0 0 0 0 0 770953
-0.003565 0.000642 0.122007 0.603236 -0.247485 -0.773756 -0.024098 1 0 0 0 0 0 0 771959
-0.003565 0.000642 0.122007 0.604007 -0.247812 -0.774760 -0.024129 1 0 0 0 0 0 0 772954
-0.003565 0.000642 0.122007 0.604776 -0.248129 -0.775749 -0.024160 1 0 0 0 0 0 0 773939
-0.003565 0.000642 0.122007 0.605566 -0.248443 -0.776773 -0.024191 1 0 0 0 0 0 0 774953
-0.003565 0.000642 0.122007 0.606349 -0.248761 -0.777751 -0.024222 1 0 0 0 0 0 0 775940
-0.003565 0.000642 0.122007 0.607135 -0.249096 -0.778774 -0.024254 1 0 0 0 0 0 0 776954
-0.003565 0.000642 0.122007 0.607916 -0.249417 -0.779777 -0.024285 1 0 0 0 0 0 0 777953
-0.003565 0.000642 0.122007 0.608710 -0.249741 -0.780786 -0.024316 1 0 0 0 0 0 0 778953
-0.003565 0.000642 0.122007 0.609437 -0.250019 -0.781720 -0.024346 1 0 0 0 0 0 0 779889
-0.003565 0.000642 0.122007 0.610220 -0.250360 -0.782731 -0.024377 1 0 0 0 0 0 0 780897
-0.003565 0.000642 0.122007 0.610993 -0.250679 -0.783723 -0.024408 1 0 0 0 0 0 0 781886
-0.003565 0.000642 0.122007 0.611783 -0.251004 -0.784737 -0.024440 1 0 0 0 0 0 0 782896
-0.003565 0.000642 0.122007 0.612565 -0.251313 -0.785723 -0.024471 1 0 0 0 0 0 0 783886
-0.003565 0.000642 0.122007 0.613337 -0.251630 -0.786740 -0.024502 1 0 0 0 0 0 0 784886
-0.003565 0.000642 0.122007 0.614129 -0.251965 -0.787748 -0.024533 1 0 0 0 0 0 0 785896
-0.003565 0.000642 0.122007 0.614916 -0.252287 -0.788746 -0.024564 1 0 0 0 0 0 0 786886
-0.003565 0.000642 0.122007 0.615704 -0.252600 -0.789749 -0.024596 1 0 0 0 0 0 0 787897
-0.003565 0.000642 0.122007 0.616466 -0.252914 -0.790753 -0.024627 1 0 0 0 0 0 0 788886
-0.003565 0.000642 0.122007 0.617259 -0.253249 -0.791762 -0.024658 1 0 0 0 0 0 0 789897
-0.003565 0.000642 0.122007 0.618041 -0.253559 -0.792747 -0.024689 1 0 0 0 0 0 0 790886
-0.003565 0.000642 0.122007 0.618816 -0.253888 -0.793757 -0.024721 1 0 0 0 0 0 0 791886
-0.003565 0.000642 0.122007 0.619607 -0.254214 -0.794773 -0.024752 1 0 0 0 0 0 0 792898
-0.003565 0.000642 0.122007 0.620381 -0.254521 -0.795777 -0.024783 1 0 0 0 0 0 0 793892
-0.003565 0.000642 0.122007 0.621170 -0.254842 -0.796762 -0.024814 1 0 0 0 0 0 0 794886
-0.003565 0.000642 0.122007 0.621965 -0.255178 -0.797786 -0.024846 1 0 0 0 0 0 0 795896
-0.003565 0.000642 0.122007 0.622728 -0.255494 -0.798775 -0.024877 1 0 0 0 0 0 0 796886
-0.003565 0.000642 0.122007 0.623516 -0.255818 -0.799787 -0.024908 1 0 0 0 0 0 0 797895
-0.003565 0.000642 0.122007 0.624296 -0.256127 -0.800798 -0.024940 1 0 0 0 0 0 0 798896
-0.003545 0.000637 0.121997 0.364166 -0.194786 -0.674657 -0.024970 1 0 0 0 0 0 0 799885
-0.003535 0.000635 0.121994 0.464077 -0.218357 -0.741911 -0.025002 1 0 0 0 0 0 0 800896
-0.003531 0.000634 0.121993 0.536265 -0.235554 -0.777360 -0.025034 1 0 0 0 0 0 0 801914
-0.003528 0.000633 0.121992 0.574520 -0.244788 -0.791560 -0.025065 1 0 0 0 0 0 0 802897
-0.003527 0.000633 0.121992 0.594087 -0.249589 -0.797321 -0.025096 1 0 0 0 0 0 0 803896
-0.003527 0.000633 0.121992 0.604204 -0.252150 -0.800015 -0.025127 1 0 0 0 0 0 0 804896
-0.003526 0.000633 0.121992 0.609629 -0.253588 -0.801606 -0.025159 1 0 0 0 0 0 0 805901
-0.003526 0.000633 0.121992 0.612722 -0.254460 -0.802814 -0.025190 1 0 0 0 0 0 0 806903
-0.003526 0.000633 0.121992 0.614637 -0.255050 -0.803883 -0.025221 1 0 0 0 0 0 0 807904
-0.003526 0.000633 0.121992 0.615999 -0.255510 -0.804912 -0.025253 1 0 0 0 0 0 0 808914
-0.003526 0.000633 0.121992 0.617039 -0.255903 -0.805918 -0.025284 1 0 0 0 0 0 0 809914
-0.003526 0.000633 0.121992 0.617932 -0.256250 -0.806902 -0.025315 1 0 0 0 0 0 0 810900
-0.003526 0.000633 0.121992 0.618773 -0.256574 -0.807900 -0.025346 1 0 0 0 0 0 0 811898
-0.003526 0.000633 0.121992 0.619570 -0.256908 -0.808902 -0.025377 1 0 0 0 0 0 0 812898
-0.003526 0.000633 0.121992 0.620355 -0.257220 -0.809897 -0.025408 1 0 0 0 0 0 0 813897
-0.003526 0.000633 0.121992 0.621123 -0.257547 -0.810886 -0.025440 1 0 0 0 0 0 0 814897
-0.003526 0.000633 0.121992 0.621887 -0.257865 -0.811882 -0.025471 1 0 0 0 0 0 0 815898
-0.003526 0.000633 0.121992 0.622658 -0.258173 -0.812890 -0.025502 1 0 0 0 0 0 0 816897
-0.003526 0.000633 0.121992 0.623424 -0.258489 -0.813872 -0.025533 1 0 0 0 0 0 0 817901
-0.003526 0.000633 0.121992 0.624192 -0.258817 -0.814880 -0.025565 1 0 0 0 0 0 0 818902
-0.003526 0.000633 0.121992 0.624944 -0.259132 -0.815871 -0.025596 1 0 0 0 0 0 0 819902
-0.003507 0.000628 0.121983 0.364722 -0.197771 -0.689505 -0.025627 1 0 0 0 0 0 0 820896
-0.003497 0.000626 0.121979 0.464421 -0.221280 -0.756776 -0.025658 1 0 0 0 0 0 0 821896
-0.003492 0.000625 0.121978 0.536511 -0.238450 -0.792223 -0.025690 1 0 0 0 0 0 0 822897
-0.003490 0.000624 0.121978 0.574709 -0.247670 -0.806430 -0.025720 1 0 0 0 0 0 0 823880
-0.003489 0.000624 0.121978 0.594258 -0.252459 -0.812203 -0.025752 1 0 0 0 0 0 0 824896
-0.003488 0.000624 0.121978 0.604338 -0.255020 -0.814881 -0.025783 1 0 0 0 0 0 0 825896
-0.003488 0.000624 0.121978 0.609746 -0.256454 -0.816466 -0.025815 1 0 0 0 0 0 0 826895
-0.003488 0.000624 0.121978 0.612807 -0.257319 -0.817663 -0.025846 1 0 0 0 0 0 0 827898
-0.003488 0.000624 0.121978 0.614714 -0.257908 -0.818733 -0.025877 1 0 0 0 0 0 0 828901
-0.003488 0.000624 0.121978 0.616036 -0.258357 -0.819737 -0.025908 1 0 0 0 0 0 0 829899
-0.003468 0.000619 0.121968 0.356095 -0.197071 -0.693173 -0.025939 1 0 0 0 0 0 0 830881
-0.003458 0.000617 0.121965 0.455821 -0.220578 -0.760510 -0.025970 1 0 0 0 0 0 0 831882
-0.003454 0.000616 0.121964 0.527896 -0.237766 -0.795982 -0.026002 1 0 0 0 0 0 0 832894
-0.003451 0.000615 0.121963 0.566098 -0.246981 -0.810226 -0.026033 1 0 0 0 0 0 0 833898
-0.003450 0.000615 0.121963 0.585606 -0.251765 -0.815945 -0.026064 1 0 0 0 0 0 0 834878
-0.003450 0.000615 0.121963 0.595704 -0.254313 -0.818649 -0.026096 1 0 0 0 0 0 0 835897
-0.003449 0.000615 0.121963 0.601084 -0.255749 -0.820218 -0.026127 1 0 0 0 0 0 0 836896
-0.003430 0.000610 0.121953 0.343220 -0.194951 -0.693680 -0.026158 1 0 0 0 0 0 0 837896
-0.003420 0.000608 0.121950 0.443843 -0.218702 -0.761153 -0.026190 1 0 0 0 0 0 0 838896
-0.003415 0.000606 0.121949 0.516352 -0.235974 -0.796670 -0.026221 1 0 0 0 0 0 0 839897
-0.003413 0.000606 0.121948 0.554756 -0.245222 -0.810889 -0.026252 1 0 0 0 0 0 0 840877
-0.003412 0.000606 0.121948 0.574381 -0.250048 -0.816669 -0.026283 1 0 0 0 0 0 0 841896
-0.003411 0.000605 0.121948 0.584798 -0.252726 -0.819725 -0.026327 1 0 0 0 0 0 0 843306
-0.003411 0.000605 0.121948 0.589943 -0.254060 -0.820963 -0.026348 1 0 0 0 0 0 0 843962
-0.003391 0.000601 0.121939 0.332146 -0.193290 -0.694258 -0.026380 1 0 0 0 0 0 0 844976
-0.003382 0.000598 0.121935 0.432649 -0.216989 -0.761763 -0.026410 1 0 0 0 0 0 0 845952
-0.003377 0.000597 0.121934 0.505094 -0.234246 -0.797321 -0.026442 1 0 0 0 0 0 0 846963
-0.003374 0.000597 0.121934 0.543466 -0.243498 -0.811556 -0.026473 1 0 0 0 0 0 0 847955
-0.003373 0.000596 0.121934 0.563029 -0.248304 -0.817275 -0.026503 1 0 0 0 0 0 0 848929
-0.003373 0.000596 0.121934 0.573155 -0.250872 -0.819967 -0.026535 1 0 0 0 0 0 0 849957
-0.003353 0.000592 0.121924 0.317725 -0.190658 -0.693427 -0.026566 1 0 0 0 0 0 0 850927
-0.003343 0.000589 0.121921 0.419324 -0.214638 -0.761192 -0.026598 1 0 0 0 0 0 0 851968
-0.003338 0.000588 0.121919 0.492279 -0.232014 -0.796792 -0.026629 1 0 0 0 0 0 0 852961
-0.003336 0.000588 0.121919 0.530892 -0.241321 -0.811051 -0.026659 1 0 0 0 0 0 0 853933
-0.003335 0.000587 0.121919 0.550587 -0.246172 -0.816793 -0.026691 1 0 0 0 0 0 0 854931
-0.003315 0.000583 0.121909 0.300051 -0.187130 -0.691244 -0.026723 1 0 0 0 0 0 0 855960
-0.003305 0.000580 0.121906 0.403906 -0.211639 -0.759403 -0.026754 1 0 0 0 0 0 0 856954
-0.003300 0.000579 0.121905 0.477969 -0.229288 -0.795176 -0.026785 1 0 0 0 0 0 0 857935
-0.003297 0.000578 0.121904 0.517163 -0.238740 -0.809503 -0.026816 1 0 0 0 0 0 0 858952
-0.003296 0.000578 0.121904 0.537127 -0.243646 -0.815271 -0.026848 1 0 0 0 0 0 0 859958
-0.003276 0.000573 0.121894 0.286794 -0.184657 -0.689531 -0.026879 1 0 0 0 0 0 0 860954
-0.003266 0.000571 0.121891 0.390604 -0.209168 -0.757767 -0.026910 1 0 0 0 0 0 0 861953
-0.003261 0.000570 0.121890 0.464638 -0.226801 -0.793563 -0.026941 1 0 0 0 0 0 0 862938
-0.003259 0.000569 0.121890 0.503770 -0.236240 -0.807844 -0.026971 1 0 0 0 0 0 0 863895
-0.003258 0.000569 0.121889 0.523703 -0.241126 -0.813593 -0.027002 1 0 0 0 0 0 0 864884
-0.003257 0.000569 0.121889 0.533974 -0.243724 -0.816236 -0.027033 1 0 0 0 0 0 0 865884
-0.003238 0.000564 0.121880 0.278851 -0.183589 -0.689229 -0.027065 1 0 0 0 0 0 0 866895
-0.003228 0.000562 0.121876 0.380143 -0.207489 -0.757133 -0.027095 1 0 0 0 0 0 0 867884
-0.003223 0.000561 0.121875 0.452932 -0.224828 -0.792836 -0.027127 1 0 0 0 0 0 0 868894
-0.003221 0.000560 0.121875 0.491448 -0.234125 -0.807110 -0.027158 1 0 0 0 0 0 0 869884
-0.003219 0.000560 0.121875 0.511077 -0.238942 -0.812854 -0.027190 1 0 0 0 0 0 0 870893
-0.003219 0.000560 0.121875 0.521162 -0.241483 -0.815482 -0.027220 1 0 0 0 0 0 0 871883
-0.003199 0.000555 0.121865 0.266025 -0.181353 -0.688279 -0.027252 1 0 0 0 0 0 0 872883
-0.003189 0.000553 0.121862 0.367161 -0.205220 -0.756268 -0.027283 1 0 0 0 0 0 0 873893
-0.003185 0.000552 0.121860 0.439854 -0.222544 -0.791971 -0.027314 1 0 0 0 0 0 0 874883
-0.003182 0.000551 0.121860 0.478330 -0.231814 -0.806268 -0.027346 1 0 0 0 0 0 0 875892
-0.003181 0.000551 0.121860 0.497914 -0.236637 -0.811996 -0.027377 1 0 0 0 0 0 0 876883
-0.003161 0.000546 0.121850 0.247593 -0.177643 -0.685741 -0.027408 1 0 0 0 0 0 0 877892
-0.003151 0.000544 0.121847 0.350995 -0.202057 -0.754153 -0.027439 1 0 0 0 0 0 0 878893
-0.003146 0.000543 0.121846 0.424800 -0.219637 -0.790044 -0.027471 1 0 0 0 0 0 0 879893
-0.003144 0.000542 0.121845 0.463810 -0.229052 -0.804368 -0.027502 1 0 0 0 0 0 0 880883
-0.003143 0.000542 0.121845 0.483675 -0.233925 -0.810129 -0.027533 1 0 0 0 0 0 0 881893
-0.003123 0.000537 0.121835 0.233545 -0.174982 -0.683685 -0.027564 1 0 0 0 0 0 0 882883
-0.003113 0.000535 0.121832 0.336917 -0.199380 -0.752181 -0.027596 1 0 0 0 0 0 0 883892
-0.003108 0.000533 0.121831 0.410682 -0.216960 -0.788083 -0.027627 1 0 0 0 0 0 0 884882
-0.003105 0.000533 0.121830 0.449689 -0.226377 -0.802432 -0.027658 1 0 0 0 0 0 0 885895
-0.003104 0.000533 0.121830 0.469523 -0.231253 -0.808177 -0.027690 1 0 0 0 0 0 0 886894
-0.003104 0.000532 0.121830 0.479686 -0.233803 -0.810793 -0.027720 1 0 0 0 0 0 0 887883
-0.003084 0.000528 0.121821 0.224786 -0.173727 -0.683068 -0.027752 1 0 0 0 0 0 0 888883
-0.003074 0.000526 0.121817 0.325637 -0.197537 -0.751249 -0.027783 1 0 0 0 0 0 0 889893
-0.003069 0.000524 0.121816 0.398146 -0.214799 -0.787035 -0.027814 1 0 0 0 0 0 0 890884
-0.003067 0.000524 0.121816 0.436512 -0.224061 -0.801336 -0.027846 1 0 0 0 0 0 0 891887
-0.003066 0.000524 0.121815 0.456030 -0.228850 -0.807066 -0.027877 1 0 0 0 0 0 0 892889
-0.003065 0.000523 0.121815 0.466028 -0.231373 -0.809680 -0.027908 1 0 0 0 0 0 0 893897
-0.003065 0.000523 0.121815 0.471279 -0.232779 -0.811198 -0.027940 1 0 0 0 0 0 0 894903
-0.003046 0.000519 0.121806 0.213966 -0.172120 -0.682892 -0.027971 1 0 0 0 0 0 0 895895
-0.003036 0.000516 0.121802 0.313490 -0.195593 -0.750981 -0.028002 1 0 0 0 0 0 0 896900
-0.003031 0.000515 0.121801 0.385321 -0.212713 -0.786765 -0.028033 1 0 0 0 0 0 0 897898
-0.003029 0.000515 0.121801 0.423350 -0.221885 -0.801033 -0.028065 1 0 0 0 0 0 0 898895
-0.003028 0.000514 0.121801 0.442682 -0.226629 -0.806751 -0.028096 1 0 0 0 0 0 0 899893
-0.003027 0.000514 0.121801 0.452584 -0.229139 -0.809356 -0.028127 1 0 0 0 0 0 0 900893
-0.003027 0.000514 0.121800 0.457744 -0.230511 -0.810831 -0.028158 1 0 0 0 0 0 0 901876
-0.003007 0.000510 0.121791 0.200489 -0.169858 -0.682380 -0.028190 1 0 0 0 0 0 0 902894
-0.002998 0.000507 0.121787 0.299873 -0.193306 -0.750536 -0.028221 1 0 0 0 0 0 0 903897
-0.002993 0.000506 0.121786 0.371630 -0.210409 -0.786333 -0.028252 1 0 0 0 0 0 0 904896
-0.002990 0.000506 0.121786 0.409617 -0.219573 -0.800617 -0.028283 1 0 0 0 0 0 0 905899
-0.002989 0.000505 0.121786 0.428922 -0.224321 -0.806330 -0.028315 1 0 0 0 0 0 0 906897
-0.002994 0.000523 0.121775 0.510033 -0.472765 -0.664775 -0.028345 1 0 0 0 0 0 0 907879
-0.002996 0.000533 0.121771 0.490466 -0.383375 -0.740980 -0.028376 1 0 0 0 0 0 0 908875
-0.002998 0.000537 0.121770 0.473918 -0.317366 -0.780866 -0.028408 1 0 0 0 0 0 0 909891
-0.002998 0.000539 0.121769 0.464836 -0.282318 -0.796699 -0.028439 1 0 0 0 0 0 0 910891
-0.002999 0.000540 0.121769 0.460298 -0.264688 -0.802949 -0.028470 1 0 0 0 0 0 0 911875
-0.002999 0.000541 0.121769 0.458214 -0.255987 -0.805750 -0.028502 1 0 0 0 0 0 0 912895
-0.002980 0.000537 0.121759 0.197316 -0.190272 -0.677585 -0.028533 1 0 0 0 0 0 0 913895
-0.002970 0.000535 0.121756 0.294746 -0.211209 -0.745892 -0.028564 1 0 0 0 0 0 0 914876
-0.002965 0.000534 0.121755 0.365506 -0.227046 -0.781749 -0.028595 1 0 0 0 0 0 0 915877
-0.002963 0.000533 0.121754 0.403004 -0.235596 -0.796063 -0.028627 1 0 0 0 0 0 0 916895
-0.002962 0.000533 0.121754 0.422049 -0.240026 -0.801758 -0.028658 1 0 0 0 0 0 0 917894
-0.002961 0.000533 0.121754 0.431789 -0.242376 -0.804332 -0.028690 1 0 0 0 0 0 0 918894
-0.002961 0.000533 0.121754 0.436878 -0.243676 -0.805816 -0.028721 1 0 0 0 0 0 0 919895
-0.002961 0.000533 0.121754 0.439656 -0.244470 -0.806893 -0.028752 1 0 0 0 0 0 0 920880
-0.002961 0.000533 0.121754 0.441278 -0.244988 -0.807857 -0.028783 1 0 0 0 0 0 0 921895
-0.002961 0.000533 0.121754 0.442331 -0.245389 -0.808752 -0.028815 1 0 0 0 0 0 0 922893
-0.002961 0.000533 0.121754 0.443104 -0.245714 -0.809650 -0.028846 1 0 0 0 0 0 0 923896
-0.002961 0.000533 0.121754 0.443723 -0.246012 -0.810527 -0.028877 1 0 0 0 0 0 0 924891
-0.002941 0.000528 0.121745 0.184186 -0.184806 -0.681485 -0.028908 1 0 0 0 0 0 0 925893
-0.002932 0.000526 0.121741 0.282185 -0.207980 -0.749626 -0.028939 1 0 0 0 0 0 0 926892
-0.002927 0.000525 0.121740 0.353241 -0.224922 -0.785424 -0.028971 1 0 0 0 0 0 0 927892
-0.002925 0.000524 0.121740 0.390843 -0.234010 -0.799697 -0.029002 1 0 0 0 0 0 0 928892
-0.002924 0.000524 0.121739 0.409936 -0.238721 -0.805361 -0.029033 1 0 0 0 0 0 0 929870
-0.002923 0.000524 0.121739 0.419697 -0.241196 -0.807943 -0.029064 1 0 0 0 0 0 0 930886
-0.002923 0.000524 0.121739 0.424800 -0.242571 -0.809410 -0.029096 1 0 0 0 0 0 0 931890
-0.002923 0.000523 0.121739 0.427566 -0.243394 -0.810499 -0.029127 1 0 0 0 0 0 0 932897
-0.002922 0.000523 0.121739 0.429157 -0.243922 -0.811429 -0.029158 1 0 0 0 0 0 0 933875
-0.002922 0.000523 0.121739 0.430200 -0.244325 -0.812335 -0.029189 1 0 0 0 0 0 0 934892
-0.002922 0.000523 0.121739 0.430956 -0.244656 -0.813217 -0.029221 1 0 0 0 0 0 0 935893
-0.002922 0.000523 0.121739 0.431561 -0.244963 -0.814082 -0.029252 1 0 0 0 0 0 0 936892
-0.002922 0.000523 0.121739 0.432101 -0.245234 -0.814955 -0.029283 1 0 0 0 0 0 0 937891
-0.002922 0.000523 0.121739 0.432594 -0.245503 -0.815839 -0.029315 1 0 0 0 0 0 0 938894
-0.002903 0.000519 0.121730 0.172974 -0.184277 -0.686576 -0.029346 1 0 0 0 0 0 0 939892
-0.002894 0.000517 0.121726 0.270811 -0.207402 -0.754760 -0.029377 1 0 0 0 0 0 0 940892
-0.002889 0.000515 0.121725 0.341746 -0.224324 -0.790577 -0.029408 1 0 0 0 0 0 0 941892
-0.002886 0.000515 0.121725 0.379293 -0.233409 -0.804845 -0.029439 1 0 0 0 0 0 0 942883
-0.002885 0.000515 0.121725 0.398370 -0.238101 -0.810537 -0.029471 1 0 0 0 0 0 0 943892
-0.002885 0.000514 0.121725 0.408083 -0.240569 -0.813080 -0.029502 1 0 0 0 0 0 0 944881
-0.002884 0.000514 0.121725 0.413153 -0.241948 -0.814545 -0.029533 1 0 0 0 0 0 0 945882
-0.002884 0.000514 0.121725 0.415918 -0.242761 -0.815628 -0.029564 1 0 0 0 0 0 0 946890
-0.002889 0.000533 0.121714 0.488910 -0.489488 -0.672260 -0.029595 1 0 0 0 0 0 0 947881
-0.002892 0.000542 0.121710 0.465186 -0.399362 -0.747788 -0.029627 1 0 0 0 0 0 0 948889
-0.002894 0.000546 0.121709 0.446541 -0.332987 -0.787378 -0.029658 1 0 0 0 0 0 0 949879
-0.002894 0.000549 0.121708 0.436407 -0.297756 -0.803098 -0.029689 1 0 0 0 0 0 0 950891
-0.002875 0.000545 0.121698 0.171247 -0.218532 -0.679032 -0.029720 1 0 0 0 0 0 0 951880
-0.002866 0.000544 0.121695 0.266117 -0.232649 -0.749131 -0.029752 1 0 0 0 0 0 0 952889
-0.002861 0.000543 0.121694 0.335552 -0.245058 -0.785590 -0.029783 1 0 0 0 0 0 0 953879
-0.002859 0.000542 0.121693 0.372333 -0.251887 -0.800092 -0.029814 1 0 0 0 0 0 0 954889
-0.002858 0.000542 0.121693 0.391008 -0.255458 -0.805849 -0.029846 1 0 0 0 0 0 0 955897
-0.002857 0.000542 0.121693 0.400545 -0.257392 -0.808441 -0.029878 1 0 0 0 0 0 0 956926
-0.002857 0.000542 0.121693 0.405503 -0.258473 -0.809875 -0.029908 1 0 0 0 0 0 0 957899
-0.002857 0.000542 0.121693 0.408200 -0.259172 -0.810971 -0.029941 1 0 0 0 0 0 0 958929
-0.002857 0.000542 0.121693 0.411145 -0.260517 -0.814635 -0.030073 1 0 0 0 0 0 0 963175
-0.002843 0.000556 0.121673 0.223366 -0.445548 -0.540362 -0.030096 1 0 0 0 0 0 0 963893
-0.002836 0.000562 0.121666 0.296483 -0.378299 -0.683311 -0.030127 1 0 0 0 0 0 0 964893
-0.002833 0.000566 0.121663 0.348041 -0.328604 -0.757883 -0.030158 1 0 0 0 0 0 0 965892
-0.002831 0.000568 0.121662 0.374859 -0.302194 -0.786977 -0.030189 1 0 0 0 0 0 0 966893
-0.002830 0.000568 0.121662 0.388337 -0.288928 -0.797956 -0.030221 1 0 0 0 0 0 0 967895
-0.002830 0.000569 0.121662 0.395187 -0.282410 -0.802365 -0.030252 1 0 0 0 0 0 0 968893
-0.002830 0.000569 0.121662 0.398779 -0.279284 -0.804461 -0.030283 1 0 0 0 0 0 0 969891
-0.002830 0.000569 0.121662 0.400774 -0.277873 -0.805736 -0.030315 1 0 0 0 0 0 0 970895
-0.002830 0.000569 0.121662 0.401975 -0.277294 -0.806724 -0.030346 1 0 0 0 0 0 0 971895
-0.002810 0.000565 0.121652 0.142736 -0.215629 -0.677024 -0.030377 1 0 0 0 0 0 0 972893
-0.002801 0.000563 0.121649 0.240354 -0.238529 -0.745314 -0.030408 1 0 0 0 0 0 0 973893
-0.002796 0.000561 0.121647 0.311169 -0.255346 -0.781160 -0.030440 1 0 0 0 0 0 0 974894
-0.002794 0.000561 0.121647 0.348636 -0.264356 -0.795407 -0.030471 1 0 0 0 0 0 0 975894
-0.002798 0.000579 0.121636 0.439147 -0.515267 -0.656511 -0.030502 1 0 0 0 0 0 0 976891
-0.002800 0.000588 0.121632 0.424080 -0.427473 -0.733699 -0.030533 1 0 0 0 0 0 0 977899
-0.002801 0.000592 0.121631 0.409745 -0.362283 -0.773832 -0.030564 1 0 0 0 0 0 0 978880
-0.002802 0.000595 0.121631 0.401783 -0.327676 -0.789801 -0.030599 1 0 0 0 0 0 0 980003
-0.002802 0.000596 0.121630 0.397717 -0.310240 -0.795922 -0.030626 1 0 0 0 0 0 0 980872
-0.002802 0.000596 0.121630 0.395842 -0.301655 -0.798646 -0.030658 1 0 0 0 0 0 0 981879
-0.002802 0.000597 0.121630 0.395130 -0.297538 -0.800236 -0.030693 1 0 0 0 0 0 0 982993
-0.002802 0.000597 0.121630 0.394908 -0.295582 -0.801185 -0.030720 1 0 0 0 0 0 0 983876
-0.002802 0.000597 0.121630 0.395000 -0.294768 -0.802088 -0.030752 1 0 0 0 0 0 0 984883
-0.002783 0.000592 0.121621 0.135223 -0.232973 -0.672227 -0.030783 1 0 0 0 0 0 0 985895
-0.002773 0.000590 0.121617 0.232710 -0.256028 -0.741077 -0.030836 1 0 0 0 0 0 0 987588
-0.002769 0.000589 0.121616 0.303447 -0.272910 -0.777190 -0.030878 1 0 0 0 0 0 0 988932
-0.002766 0.000588 0.121616 0.340786 -0.281900 -0.791390 -0.030908 1 0 0 0 0 0 0 989897
-0.002765 0.000588 0.121615 0.359756 -0.286593 -0.797044 -0.030941 1 0 0 0 0 0 0 990927
-0.002765 0.000588 0.121615 0.369374 -0.289072 -0.799536 -0.030971 1 0 0 0 0 0 0 991900
-0.002764 0.000588 0.121615 0.374385 -0.290470 -0.800955 -0.031003 1 0 0 0 0 0 0 992928
-0.002764 0.000588 0.121615 0.377065 -0.291293 -0.801960 -0.031033 1 0 0 0 0 0 0 993898
-0.002764 0.000588 0.121615 0.378587 -0.291873 -0.802861 -0.031066 1 0 0 0 0 0 0 994927
-0.002764 0.000588 0.121615 0.379541 -0.292297 -0.803670 -0.031096 1 0 0 0 0 0 0 995895
-0.002745 0.000583 0.121606 0.120185 -0.231116 -0.673589 -0.031127 1 0 0 0 0 0 0 996908
-0.002741 0.000599 0.121592 0.289042 -0.500546 -0.597238 -0.031159 1 0 0 0 0 0 0 997908
-0.002739 0.000607 0.121587 0.334924 -0.427332 -0.707739 -0.031189 1 0 0 0 0 0 0 998890
-0.002738 0.000611 0.121585 0.352983 -0.369945 -0.760726 -0.031222 1 0 0 0 0 0 0 999928
-0.002737 0.000613 0.121584 0.361224 -0.339216 -0.781158 -0.031252 1 0 0 0 0 0 1 899
-0.002737 0.000614 0.121584 0.365297 -0.323779 -0.788992 -0.031284 1 0 0 0 0 0 1 1926
-0.002737 0.000615 0.121584 0.367430 -0.316184 -0.792239 -0.031315 1 0 0 0 0 0 1 2900
-0.002737 0.000615 0.121584 0.368683 -0.312540 -0.793926 -0.031347 1 0 0 0 0 0 1 3929
-0.002737 0.000615 0.121584 0.369469 -0.310856 -0.795029 -0.031378 1 0 0 0 0 0 1 4926
-0.002737 0.000615 0.121584 0.370022 -0.310172 -0.795907 -0.031408 1 0 0 0 0 0 1 5900
-0.002737 0.000615 0.121584 0.370515 -0.309992 -0.796749 -0.031441 1 0 0 0 0 0 1 6926
-0.002717 0.000611 0.121574 0.110904 -0.248471 -0.666504 -0.031471 1 0 0 0 0 0 1 7898
-0.002708 0.000608 0.121571 0.207978 -0.271458 -0.734846 -0.031502 1 0 0 0 0 0 1 8900
-0.002703 0.000607 0.121570 0.278482 -0.288319 -0.770715 -0.031534 1 0 0 0 0 0 1 9928
-0.002701 0.000607 0.121569 0.315784 -0.297357 -0.784921 -0.031565 1 0 0 0 0 0 1 10899
-0.002700 0.000606 0.121569 0.334690 -0.302066 -0.790554 -0.031597 1 0 0 0 0 0 1 11931
-0.002699 0.000606 0.121569 0.344295 -0.304564 -0.793041 -0.031628 1 0 0 0 0 0 1 12929
-0.002699 0.000606 0.121569 0.349240 -0.305962 -0.794401 -0.031658 1 0 0 0 0 0 1 13899
-0.002699 0.000606 0.121569 0.351903 -0.306811 -0.795410 -0.031690 1 0 0 0 0 0 1 14924
-0.002699 0.000606 0.121569 0.353392 -0.307378 -0.796263 -0.031721 1 0 0 0 0 0 1 15900
-0.002699 0.000606 0.121569 0.354312 -0.307822 -0.797086 -0.031753 1 0 0 0 0 0 1 16927
-0.002679 0.000602 0.121559 0.094967 -0.246637 -0.666626 -0.031783 1 0 0 0 0 0 1 17895
-0.002670 0.000599 0.121556 0.192113 -0.269828 -0.735241 -0.031823 1 0 0 0 0 0 1 19169
-0.002665 0.000598 0.121555 0.262641 -0.286770 -0.771217 -0.031859 1 0 0 0 0 0 1 20301
-0.002663 0.000598 0.121554 0.299791 -0.295736 -0.785134 -0.031877 1 0 0 0 0 0 1 20896
-0.002662 0.000597 0.121554 0.318680 -0.300447 -0.790725 -0.031908 1 0 0 0 0 0 1 21891
-0.002661 0.000597 0.121554 0.328262 -0.302942 -0.793210 -0.031939 1 0 0 0 0 0 1 22891
-0.002661 0.000597 0.121554 0.333196 -0.304344 -0.794589 -0.031971 1 0 0 0 0 0 1 23893
-0.002661 0.000597 0.121554 0.335832 -0.305191 -0.795564 -0.032002 1 0 0 0 0 0 1 24891
-0.002641 0.000593 0.121544 0.077390 -0.244225 -0.665020 -0.032033 1 0 0 0 0 0 1 25890
-0.002632 0.000590 0.121541 0.174759 -0.267400 -0.733499 -0.032064 1 0 0 0 0 0 1 26891
-0.002627 0.000589 0.121540 0.245373 -0.284343 -0.769403 -0.032096 1 0 0 0 0 0 1 27891
-0.002625 0.000589 0.121539 0.282722 -0.293445 -0.783636 -0.032127 1 0 0 0 0 0 1 28891
-0.002623 0.000588 0.121539 0.301637 -0.298164 -0.789237 -0.032158 1 0 0 0 0 0 1 29890
-0.002623 0.000588 0.121539 0.311223 -0.300669 -0.791701 -0.032189 1 0 0 0 0 0 1 30884
-0.002622 0.000588 0.121539 0.316156 -0.302060 -0.793069 -0.032220 1 0 0 0 0 0 1 31880
-0.002622 0.000588 0.121539 0.318778 -0.302905 -0.794065 -0.032252 1 0 0 0 0 0 1 32889
-0.002622 0.000588 0.121539 0.320233 -0.303468 -0.794898 -0.032283 1 0 0 0 0 0 1 33879
-0.002622 0.000588 0.121539 0.321122 -0.303912 -0.795690 -0.032314 1 0 0 0 0 0 1 34889
-0.002603 0.000584 0.121529 0.061831 -0.242723 -0.664881 -0.032345 1 0 0 0 0 0 1 35879
-0.002593 0.000581 0.121526 0.158629 -0.265783 -0.733391 -0.032377 1 0 0 0 0 0 1 36888
-0.002589 0.000580 0.121525 0.228961 -0.282659 -0.769304 -0.032408 1 0 0 0 0 0 1 37878
-0.002586 0.000580 0.121524 0.266160 -0.291707 -0.783545 -0.032439 1 0 0 0 0 0 1 38887
-0.002585 0.000579 0.121524 0.284989 -0.296412 -0.789128 -0.032470 1 0 0 0 0 0 1 39878
-0.002585 0.000579 0.121524 0.294535 -0.298901 -0.791601 -0.032502 1 0 0 0 0 0 1 40888
-0.002584 0.000579 0.121524 0.299435 -0.300292 -0.792966 -0.032533 1 0 0 0 0 0 1 41878
-0.002584 0.000579 0.121524 0.302016 -0.301139 -0.793939 -0.032564 1 0 0 0 0 0 1 42888
-0.002584 0.000579 0.121524 0.303466 -0.301682 -0.794769 -0.032595 1 0 0 0 0 0 1 43879
-0.002565 0.000574 0.121514 0.044481 -0.240586 -0.663796 -0.032627 1 0 0 0 0 0 1 44888
-0.002555 0.000572 0.121511 0.141290 -0.263660 -0.732358 -0.032658 1 0 0 0 0 0 1 45889
-0.002551 0.000571 0.121510 0.211623 -0.280527 -0.768303 -0.032689 1 0 0 0 0 0 1 46877
-0.002548 0.000571 0.121509 0.248817 -0.289573 -0.782534 -0.032721 1 0 0 0 0 0 1 47887
-0.002547 0.000570 0.121509 0.267629 -0.294274 -0.788123 -0.032752 1 0 0 0 0 0 1 48877
-0.002547 0.000570 0.121509 0.277152 -0.296757 -0.790594 -0.032783 1 0 0 0 0 0 1 49887
-0.002546 0.000570 0.121509 0.282029 -0.298144 -0.791935 -0.032814 1 0 0 0 0 0 1 50878
-0.002546 0.000570 0.121509 0.284612 -0.298982 -0.792925 -0.032846 1 0 0 0 0 0 1 51897
-0.002551 0.000588 0.121498 0.357850 -0.546247 -0.648943 -0.032877 1 0 0 0 0 0 1 52878
-0.002554 0.000597 0.121495 0.333882 -0.456821 -0.724200 -0.032908 1 0 0 0 0 0 1 53887
-0.002555 0.000602 0.121493 0.315103 -0.390832 -0.763595 -0.032939 1 0 0 0 0 0 1 54877
-0.002556 0.000604 0.121493 0.304872 -0.355818 -0.779146 -0.032971 1 0 0 0 0 0 1 55887
-0.002537 0.000601 0.121483 0.039836 -0.276665 -0.653296 -0.033002 1 0 0 0 0 0 1 56877
-0.002528 0.000599 0.121479 0.133452 -0.290685 -0.723740 -0.033033 1 0 0 0 0 0 1 57887
-0.002523 0.000598 0.121478 0.202154 -0.303026 -0.760341 -0.033064 1 0 0 0 0 0 1 58877
-0.002521 0.000598 0.121478 0.238507 -0.309837 -0.774791 -0.033096 1 0 0 0 0 0 1 59887
-0.002520 0.000598 0.121478 0.256920 -0.313415 -0.780474 -0.033128 1 0 0 0 0 0 1 60924
-0.002519 0.000598 0.121478 0.266226 -0.315330 -0.782934 -0.033158 1 0 0 0 0 0 1 61900
-0.002519 0.000597 0.121478 0.270976 -0.316441 -0.784279 -0.033190 1 0 0 0 0 0 1 62897
-0.002519 0.000597 0.121478 0.273493 -0.317150 -0.785228 -0.033221 1 0 0 0 0 0 1 63895
-0.002519 0.000597 0.121478 0.274866 -0.317659 -0.786032 -0.033252 1 0 0 0 0 0 1 64885
-0.002519 0.000597 0.121478 0.275698 -0.318061 -0.786809 -0.033283 1 0 0 0 0 0 1 65897
-0.002500 0.000593 0.121468 0.016438 -0.256858 -0.655462 -0.033315 1 0 0 0 0 0 1 66898
-0.002490 0.000591 0.121464 0.112836 -0.279855 -0.724092 -0.033346 1 0 0 0 0 0 1 67896
-0.002485 0.000590 0.121463 0.182940 -0.296704 -0.760053 -0.033377 1 0 0 0 0 0 1 68900
-0.002483 0.000589 0.121463 0.220004 -0.305724 -0.774265 -0.033408 1 0 0 0 0 0 1 69889
-0.002482 0.000589 0.121463 0.238751 -0.310416 -0.779837 -0.033439 1 0 0 0 0 0 1 70887
-0.002481 0.000589 0.121463 0.248221 -0.312922 -0.782284 -0.033471 1 0 0 0 0 0 1 71889
-0.002481 0.000588 0.121462 0.253065 -0.314307 -0.783593 -0.033501 1 0 0 0 0 0 1 72872
-0.002481 0.000588 0.121462 0.255601 -0.315151 -0.784554 -0.033533 1 0 0 0 0 0 1 73891
-0.002481 0.000588 0.121462 0.256983 -0.315715 -0.785356 -0.033564 1 0 0 0 0 0 1 74889
-0.002481 0.000588 0.121462 0.257795 -0.316145 -0.786111 -0.033596 1 0 0 0 0 0 1 75890
-0.002481 0.000588 0.121462 0.258314 -0.316506 -0.786849 -0.033627 1 0 0 0 0 0 1 76889
-0.002481 0.000588 0.121462 0.258707 -0.316837 -0.787593 -0.033658 1 0 0 0 0 0 1 77894
-0.002481 0.000588 0.121462 0.259018 -0.317149 -0.788319 -0.033690 1 0 0 0 0 0 1 78897
-0.002461 0.000584 0.121453 -0.000504 -0.255895 -0.656754 -0.033721 1 0 0 0 0 0 1 79891
-0.002457 0.000600 0.121439 0.167570 -0.525690 -0.580519 -0.033752 1 0 0 0 0 0 1 80892
-0.002455 0.000608 0.121434 0.212686 -0.452831 -0.690932 -0.033783 1 0 0 0 0 0 1 81872
-0.002454 0.000612 0.121432 0.230349 -0.395620 -0.743759 -0.033814 1 0 0 0 0 0 1 82888
-0.002454 0.000614 0.121431 0.238408 -0.365007 -0.764105 -0.033846 1 0 0 0 0 0 1 83890
-0.002454 0.000615 0.121431 0.242342 -0.349601 -0.771823 -0.033877 1 0 0 0 0 0 1 84889
-0.002454 0.000615 0.121431 0.244332 -0.342027 -0.775003 -0.033908 1 0 0 0 0 0 1 85889
-0.002454 0.000616 0.121431 0.245427 -0.338385 -0.776592 -0.033939 1 0 0 0 0 0 1 86888
-0.002454 0.000616 0.121431 0.246077 -0.336732 -0.777609 -0.033971 1 0 0 0 0 0 1 87889
-0.002454 0.000616 0.121431 0.246503 -0.336041 -0.778430 -0.034002 1 0 0 0 0 0 1 88888
-0.002454 0.000616 0.121431 0.246844 -0.335853 -0.779175 -0.034033 1 0 0 0 0 0 1 89888
-0.002454 0.000616 0.121431 0.247124 -0.335910 -0.779917 -0.034064 1 0 0 0 0 0 1 90885
-0.002454 0.000616 0.121431 0.247367 -0.336096 -0.780631 -0.034096 1 0 0 0 0 0 1 91887
-0.002434 0.000611 0.121421 -0.012194 -0.274770 -0.648891 -0.034126 1 0 0 0 0 0 1 92869
-0.002425 0.000609 0.121418 0.083824 -0.297693 -0.717590 -0.034158 1 0 0 0 0 0 1 93887
-0.002420 0.000608 0.121417 0.153695 -0.314498 -0.753569 -0.034189 1 0 0 0 0 0 1 94889
-0.002418 0.000607 0.121416 0.190625 -0.323506 -0.767772 -0.034221 1 0 0 0 0 0 1 95888
-0.002417 0.000607 0.121416 0.209294 -0.328197 -0.773326 -0.034252 1 0 0 0 0 0 1 96885
-0.002416 0.000607 0.121416 0.218705 -0.330680 -0.775738 -0.034283 1 0 0 0 0 0 1 97869
-0.002416 0.000607 0.121416 0.223517 -0.332080 -0.777051 -0.034314 1 0 0 0 0 0 1 98887
-0.002416 0.000607 0.121416 0.226012 -0.332926 -0.777978 -0.034346 1 0 0 0 0 0 1 99888
-0.002416 0.000607 0.121416 0.227360 -0.333505 -0.778739 -0.034376 1 0 0 0 0 0 1 100869
-0.002396 0.000602 0.121406 -0.031620 -0.272377 -0.646867 -0.034408 1 0 0 0 0 0 1 101881
-0.002392 0.000618 0.121392 0.136541 -0.542291 -0.570564 -0.034439 1 0 0 0 0 0 1 102890
-0.002390 0.000626 0.121387 0.181636 -0.469627 -0.681001 -0.034471 1 0 0 0 0 0 1 103893
-0.002389 0.000630 0.121385 0.199290 -0.412499 -0.733811 -0.034502 1 0 0 0 0 0 1 104888
-0.002389 0.000632 0.121385 0.207335 -0.381927 -0.754109 -0.034533 1 0 0 0 0 0 1 105888
-0.002389 0.000633 0.121384 0.211247 -0.366560 -0.761805 -0.034564 1 0 0 0 0 0 1 106886
-0.002388 0.000634 0.121384 0.213220 -0.358994 -0.764954 -0.034595 1 0 0 0 0 0 1 107871
-0.002388 0.000634 0.121384 0.214283 -0.355365 -0.766501 -0.034626 1 0 0 0 0 0 1 108869
-0.002388 0.000634 0.121384 0.214902 -0.353718 -0.767516 -0.034658 1 0 0 0 0 0 1 109893
-0.002369 0.000630 0.121375 -0.044410 -0.291457 -0.635553 -0.034689 1 0 0 0 0 0 1 110869
-0.002360 0.000627 0.121371 0.051458 -0.313915 -0.704365 -0.034721 1 0 0 0 0 0 1 111891
-0.002355 0.000626 0.121370 0.121234 -0.330463 -0.740379 -0.034752 1 0 0 0 0 0 1 112887
-0.002353 0.000626 0.121370 0.158121 -0.339364 -0.754569 -0.034783 1 0 0 0 0 0 1 113887
-0.002351 0.000626 0.121369 0.176751 -0.343991 -0.760113 -0.034814 1 0 0 0 0 0 1 114886
-0.002351 0.000625 0.121369 0.186117 -0.346465 -0.762502 -0.034845 1 0 0 0 0 0 1 115878
-0.002351 0.000625 0.121369 0.190892 -0.347850 -0.763788 -0.034877 1 0 0 0 0 0 1 116887
-0.002350 0.000625 0.121369 0.193346 -0.348687 -0.764671 -0.034908 1 0 0 0 0 0 1 117875
-0.002331 0.000621 0.121360 -0.064994 -0.287708 -0.632526 -0.034939 1 0 0 0 0 0 1 118885
-0.002327 0.000637 0.121345 0.103272 -0.557719 -0.556201 -0.034970 1 0 0 0 0 0 1 119876
-0.002325 0.000645 0.121340 0.148360 -0.485197 -0.666657 -0.035002 1 0 0 0 0 0 1 120884
-0.002337 0.000635 0.121328 0.341144 -0.239846 -0.574731 -0.035033 1 0 0 0 0 0 1 121887
-0.002343 0.000630 0.121324 0.286924 -0.277940 -0.669192 -0.035064 1 0 0 0 0 0 1 122875
-0.002346 0.000627 0.121322 0.243927 -0.312979 -0.715319 -0.035095 1 0 0 0 0 0 1 123878
-0.002348 0.000626 0.121322 0.220618 -0.332164 -0.733166 -0.035127 1 0 0 0 0 0 1 124886
-0.002349 0.000626 0.121321 0.208737 -0.342034 -0.739958 -0.035158 1 0 0 0 0 0 1 125875
-0.002330 0.000621 0.121312 -0.056825 -0.285567 -0.609807 -0.035189 1 0 0 0 0 0 1 126885
-0.002320 0.000618 0.121308 0.035669 -0.310855 -0.679343 -0.035220 1 0 0 0 0 0 1 127876
-0.002316 0.000617 0.121307 0.103737 -0.328831 -0.715619 -0.035252 1 0 0 0 0 0 1 128884
-0.002314 0.000617 0.121306 0.139748 -0.338425 -0.729880 -0.035283 1 0 0 0 0 0 1 129885
-0.002312 0.000616 0.121306 0.157939 -0.343394 -0.735411 -0.035314 1 0 0 0 0 0 1 130874
-0.002312 0.000616 0.121306 0.167084 -0.346040 -0.737772 -0.035345 1 0 0 0 0 0 1 131868
-0.002317 0.000634 0.121296 0.243809 -0.594499 -0.593847 -0.035377 1 0 0 0 0 0 1 132885
-0.002319 0.000643 0.121292 0.221354 -0.506099 -0.669093 -0.035408 1 0 0 0 0 0 1 133874
-0.002321 0.000648 0.121290 0.203343 -0.440662 -0.708385 -0.035439 1 0 0 0 0 0 1 134886
-0.002322 0.000650 0.121290 0.193446 -0.405930 -0.723803 -0.035470 1 0 0 0 0 0 1 135876
-0.002322 0.000651 0.121290 0.188394 -0.388468 -0.729754 -0.035502 1 0 0 0 0 0 1 136884
-0.002322 0.000652 0.121290 0.185883 -0.379880 -0.732262 -0.035533 1 0 0 0 0 0 1 137875
-0.002322 0.000652 0.121290 0.184715 -0.375750 -0.733567 -0.035564 1 0 0 0 0 0 1 138885
-0.002303 0.000648 0.121280 -0.075446 -0.312249 -0.601321 -0.035595 1 0 0 0 0 0 1 139878
-0.002294 0.000646 0.121277 0.019633 -0.334041 -0.670204 -0.035627 1 0 0 0 0 0 1 140885
-0.002289 0.000645 0.121275 0.088986 -0.350262 -0.706216 -0.035658 1 0 0 0 0 0 1 141874
-0.002287 0.000644 0.121275 0.125647 -0.358999 -0.720400 -0.035689 1 0 0 0 0 0 1 142892
-0.002285 0.000644 0.121275 0.144163 -0.363543 -0.725889 -0.035721 1 0 0 0 0 0 1 143894
-0.002285 0.000644 0.121275 0.153452 -0.365981 -0.728236 -0.035752 1 0 0 0 0 0 1 144895
-0.002290 0.000662 0.121264 0.230277 -0.614311 -0.584132 -0.035783 1 0 0 0 0 0 1 145884
-0.002292 0.000671 0.121260 0.207846 -0.526005 -0.659389 -0.035814 1 0 0 0 0 0 1 146891
-0.002294 0.000675 0.121259 0.189857 -0.460615 -0.698670 -0.035846 1 0 0 0 0 0 1 147894
-0.002294 0.000678 0.121258 0.179997 -0.425935 -0.714146 -0.035880 1 0 0 0 0 0 1 148990
-0.002295 0.000679 0.121258 0.174926 -0.408475 -0.720011 -0.035908 1 0 0 0 0 0 1 149893
-0.002295 0.000679 0.121258 0.172415 -0.399905 -0.722506 -0.035940 1 0 0 0 0 0 1 150896
-0.002295 0.000680 0.121258 0.171206 -0.395774 -0.723762 -0.035970 1 0 0 0 0 0 1 151872
-0.002276 0.000675 0.121248 -0.088969 -0.332269 -0.591394 -0.036002 1 0 0 0 0 0 1 152888
-0.002267 0.000673 0.121245 0.005999 -0.354079 -0.660285 -0.036033 1 0 0 0 0 0 1 153888
-0.002262 0.000672 0.121244 0.075275 -0.370299 -0.696290 -0.036064 1 0 0 0 0 0 1 154887
-0.002259 0.000671 0.121243 0.111896 -0.379027 -0.710442 -0.036095 1 0 0 0 0 0 1 155879
-0.002258 0.000671 0.121243 0.130362 -0.383581 -0.715912 -0.036126 1 0 0 0 0 0 1 156868
-0.002258 0.000671 0.121243 0.139655 -0.386043 -0.718248 -0.036158 1 0 0 0 0 0 1 157886
-0.002257 0.000671 0.121243 0.144352 -0.387416 -0.719478 -0.036189 1 0 0 0 0 0 1 158889
-0.002257 0.000671 0.121243 0.146764 -0.388308 -0.720341 -0.036223 1 0 0 0 0 0 1 159950
-0.002257 0.000671 0.121243 0.148014 -0.388899 -0.721036 -0.036254 1 0 0 0 0 0 1 160951
-0.002257 0.000671 0.121243 0.148722 -0.389373 -0.721694 -0.036285 1 0 0 0 0 0 1 161960
-0.002262 0.000689 0.121232 0.221275 -0.636767 -0.576835 -0.036317 1 0 0 0 0 0 1 162962
-0.002265 0.000698 0.121229 0.196724 -0.548110 -0.651859 -0.036348 1 0 0 0 0 0 1 163952
-0.002267 0.000703 0.121227 0.177650 -0.482560 -0.691045 -0.036378 1 0 0 0 0 0 1 164922
-0.002267 0.000705 0.121227 0.167241 -0.447770 -0.706424 -0.036410 1 0 0 0 0 0 1 165942
-0.002268 0.000706 0.121227 0.161905 -0.430291 -0.712309 -0.036440 1 0 0 0 0 0 1 166920
-0.002249 0.000702 0.121217 -0.100404 -0.360076 -0.581406 -0.036472 1 0 0 0 0 0 1 167943
-0.002239 0.000700 0.121213 -0.006658 -0.378536 -0.650874 -0.036504 1 0 0 0 0 0 1 168945
-0.002235 0.000699 0.121212 0.061986 -0.393082 -0.687063 -0.036534 1 0 0 0 0 0 1 169919
-0.002232 0.000699 0.121212 0.098291 -0.400983 -0.701291 -0.036566 1 0 0 0 0 0 1 170944
-0.002231 0.000699 0.121212 0.116621 -0.405129 -0.706775 -0.036597 1 0 0 0 0 0 1 171946
-0.002231 0.000698 0.121212 0.125812 -0.407371 -0.709076 -0.036628 1 0 0 0 0 0 1 172920
-0.002230 0.000698 0.121212 0.130453 -0.408667 -0.710308 -0.036660 1 0 0 0 0 0 1 173948
-0.002230 0.000698 0.121212 0.132821 -0.409487 -0.711113 -0.036691 1 0 0 0 0 0 1 174949
-0.002230 0.000698 0.121212 0.134063 -0.410076 -0.711804 -0.036722 1 0 0 0 0 0 1 175947
-0.002230 0.000698 0.121212 0.134735 -0.410527 -0.712414 -0.036753 1 0 0 0 0 0 1 176922
-0.002235 0.000717 0.121201 0.207319 -0.657932 -0.567386 -0.036784 1 0 0 0 0 0 1 177918
-0.002238 0.000726 0.121197 0.182748 -0.569428 -0.642427 -0.036815 1 0 0 0 0 0 1 178920
-0.002240 0.000730 0.121196 0.163686 -0.503972 -0.681633 -0.036847 1 0 0 0 0 0 1 179942
-0.002240 0.000732 0.121195 0.153274 -0.469234 -0.696986 -0.036879 1 0 0 0 0 0 1 180946
-0.002241 0.000734 0.121195 0.147931 -0.451785 -0.702856 -0.036909 1 0 0 0 0 0 1 181920
-0.002241 0.000734 0.121195 0.145268 -0.443214 -0.705308 -0.036940 1 0 0 0 0 0 1 182917
-0.002241 0.000734 0.121195 0.143987 -0.439126 -0.706586 -0.036973 1 0 0 0 0 0 1 183956
-0.002241 0.000735 0.121195 0.143399 -0.437251 -0.707410 -0.037004 1 0 0 0 0 0 1 184951
-0.002241 0.000735 0.121195 0.143152 -0.436492 -0.708072 -0.037034 1 0 0 0 0 0 1 185929
-0.002241 0.000735 0.121195 0.143100 -0.436304 -0.708715 -0.037066 1 0 0 0 0 0 1 186947
-0.002241 0.000735 0.121195 0.143135 -0.436391 -0.709323 -0.037098 1 0 0 0 0 0 1 187951
-0.002241 0.000735 0.121195 0.143207 -0.436602 -0.709901 -0.037128 1 0 0 0 0 0 1 188924
-0.002241 0.000735 0.121195 0.143299 -0.436909 -0.710498 -0.037159 1 0 0 0 0 0 1 189923
-0.002222 0.000730 0.121185 -0.116347 -0.375546 -0.577513 -0.037190 1 0 0 0 0 0 1 190915
-0.002212 0.000728 0.121182 -0.021384 -0.398478 -0.646345 -0.037223 1 0 0 0 0 0 1 191953
-0.002208 0.000727 0.121181 0.047885 -0.415255 -0.682295 -0.037254 1 0 0 0 0 0 1 192945
-0.002205 0.000726 0.121180 0.084500 -0.424273 -0.696424 -0.037285 1 0 0 0 0 0 1 193952
-0.002204 0.000726 0.121180 0.102957 -0.428984 -0.701849 -0.037316 1 0 0 0 0 0 1 194944
-0.002204 0.000726 0.121180 0.112211 -0.431526 -0.704168 -0.037348 1 0 0 0 0 0 1 195973
-0.002203 0.000726 0.121180 0.116879 -0.432950 -0.705329 -0.037379 1 0 0 0 0 0 1 196943
-0.002203 0.000726 0.121180 0.119269 -0.433864 -0.706140 -0.037410 1 0 0 0 0 0 1 197942
-0.002208 0.000744 0.121169 0.192708 -0.681551 -0.560972 -0.037441 1 0 0 0 0 0 1 198927
-0.002211 0.000753 0.121165 0.168585 -0.593310 -0.636025 -0.037472 1 0 0 0 0 0 1 199943
-0.002213 0.000758 0.121164 0.149739 -0.528006 -0.675202 -0.037503 1 0 0 0 0 0 1 200927
-0.002213 0.000760 0.121164 0.139429 -0.493332 -0.690554 -0.037535 1 0 0 0 0 0 1 201942
-0.002214 0.000761 0.121164 0.134137 -0.475940 -0.696415 -0.037565 1 0 0 0 0 0 1 202923
-0.002214 0.000762 0.121163 0.131506 -0.467411 -0.698864 -0.037597 1 0 0 0 0 0 1 203941
-0.002214 0.000762 0.121163 0.130219 -0.463313 -0.700088 -0.037628 1 0 0 0 0 0 1 204925
-0.002214 0.000762 0.121163 0.129621 -0.461460 -0.700909 -0.037660 1 0 0 0 0 0 1 205940
-0.002214 0.000762 0.121163 0.129377 -0.460731 -0.701557 -0.037690 1 0 0 0 0 0 1 206922
-0.002214 0.000762 0.121163 0.129301 -0.460556 -0.702176 -0.037722 1 0 0 0 0 0 1 207937
-0.002214 0.000762 0.121163 0.129319 -0.460650 -0.702756 -0.037753 1 0 0 0 0 0 1 208923
-0.002214 0.000762 0.121163 0.129383 -0.460892 -0.703344 -0.037785 1 0 0 0 0 0 1 209940
-0.002219 0.000780 0.121153 0.201670 -0.708236 -0.557923 -0.037815 1 0 0 0 0 0 1 210924
-0.002222 0.000789 0.121149 0.177005 -0.619962 -0.632969 -0.037845 1 0 0 0 0 0 1 211885
-0.002223 0.000794 0.121148 0.157897 -0.554645 -0.672148 -0.037877 1 0 0 0 0 0 1 212882
-0.002224 0.000796 0.121147 0.147456 -0.519963 -0.687475 -0.037908 1 0 0 0 0 0 1 213872
-0.002224 0.000797 0.121147 0.142100 -0.502606 -0.693346 -0.037939 1 0 0 0 0 0 1 214882
-0.002225 0.000798 0.121147 0.139417 -0.494068 -0.695777 -0.037970 1 0 0 0 0 0 1 215872
-0.002225 0.000798 0.121147 0.138135 -0.490001 -0.697011 -0.038002 1 0 0 0 0 0 1 216884
-0.002225 0.000798 0.121147 0.137540 -0.488157 -0.697808 -0.038033 1 0 0 0 0 0 1 217872
-0.002225 0.000798 0.121147 0.137297 -0.487435 -0.698458 -0.038064 1 0 0 0 0 0 1 218881
-0.002225 0.000798 0.121147 0.137219 -0.487285 -0.699054 -0.038095 1 0 0 0 0 0 1 219871
-0.002225 0.000799 0.121147 0.137242 -0.487398 -0.699648 -0.038127 1 0 0 0 0 0 1 220882
-0.002225 0.000799 0.121147 0.137315 -0.487669 -0.700218 -0.038158 1 0 0 0 0 0 1 221871
-0.002225 0.000799 0.121147 0.137405 -0.487995 -0.700799 -0.038189 1 0 0 0 0 0 1 222881
-0.002225 0.000799 0.121147 0.137504 -0.488351 -0.701369 -0.038220 1 0 0 0 0 0 1 223873
-0.002225 0.000799 0.121147 0.137601 -0.488737 -0.701947 -0.038252 1 0 0 0 0 0 1 224881
-0.002225 0.000799 0.121147 0.137719 -0.489122 -0.702509 -0.038283 1 0 0 0 0 0 1 225871
-0.002225 0.000799 0.121147 0.137833 -0.489524 -0.703087 -0.038314 1 0 0 0 0 0 1 226881
-0.002225 0.000799 0.121147 0.137941 -0.489908 -0.703662 -0.038345 1 0 0 0 0 0 1 227872
-0.002225 0.000799 0.121147 0.138058 -0.490321 -0.704234 -0.038377 1 0 0 0 0 0 1 228881
-0.002230 0.000817 0.121136 0.210374 -0.737786 -0.558581 -0.038408 1 0 0 0 0 0 1 229882
-0.002233 0.000826 0.121132 0.185779 -0.649736 -0.633656 -0.038439 1 0 0 0 0 0 1 230872
-0.002234 0.000830 0.121131 0.166708 -0.584537 -0.672869 -0.038470 1 0 0 0 0 0 1 231881
-0.002235 0.000833 0.121131 0.156290 -0.549923 -0.688197 -0.038501 1 0 0 0 0 0 1 232871
-0.002235 0.000834 0.121130 0.150942 -0.532593 -0.694055 -0.038533 1 0 0 0 0 0 1 233882
-0.002236 0.000834 0.121130 0.148283 -0.524099 -0.696485 -0.038564 1 0 0 0 0 0 1 234883
-0.002236 0.000835 0.121130 0.146993 -0.520040 -0.697710 -0.038596 1 0 0 0 0 0 1 235889
-0.002236 0.000835 0.121130 0.146407 -0.518227 -0.698496 -0.038627 1 0 0 0 0 0 1 236880
-0.002236 0.000835 0.121130 0.146162 -0.517533 -0.699142 -0.038658 1 0 0 0 0 0 1 237885
-0.002236 0.000835 0.121130 0.146095 -0.517388 -0.699738 -0.038689 1 0 0 0 0 0 1 238888
-0.002236 0.000835 0.121130 0.146126 -0.517528 -0.700314 -0.038721 1 0 0 0 0 0 1 239894
-0.002236 0.000835 0.121130 0.146204 -0.517816 -0.700896 -0.038752 1 0 0 0 0 0 1 240907
-0.002217 0.000830 0.121121 -0.113853 -0.456288 -0.567669 -0.038783 1 0 0 0 0 0 1 241891
-0.002207 0.000828 0.121117 -0.019176 -0.479243 -0.636323 -0.038814 1 0 0 0 0 0 1 242870
-0.002208 0.000845 0.121105 0.122177 -0.743127 -0.525832 -0.038846 1 0 0 0 0 0 1 243886
-0.002208 0.000854 0.121101 0.134007 -0.663838 -0.614440 -0.038877 1 0 0 0 0 0 1 244883
-0.002208 0.000858 0.121100 0.133261 -0.603049 -0.658471 -0.038908 1 0 0 0 0 0 1 245883
-0.002209 0.000860 0.121099 0.131974 -0.570660 -0.675497 -0.038939 1 0 0 0 0 0 1 246883
-0.002209 0.000861 0.121099 0.131182 -0.554405 -0.681923 -0.038970 1 0 0 0 0 0 1 247884
-0.002209 0.000862 0.121099 0.130780 -0.546457 -0.684550 -0.039001 1 0 0 0 0 0 1 248865
-0.002209 0.000862 0.121099 0.130616 -0.542706 -0.685822 -0.039033 1 0 0 0 0 0 1 249873
-0.002209 0.000862 0.121099 0.130577 -0.541025 -0.686613 -0.039064 1 0 0 0 0 0 1 250870
-0.002209 0.000862 0.121099 0.130608 -0.540417 -0.687264 -0.039096 1 0 0 0 0 0 1 251889
-0.002209 0.000862 0.121099 0.130680 -0.540323 -0.687835 -0.039126 1 0 0 0 0 0 1 252868
-0.002209 0.000862 0.121099 0.130757 -0.540495 -0.688405 -0.039158 1 0 0 0 0 0 1 253882
-0.002214 0.000880 0.121088 0.203072 -0.787831 -0.542394 -0.039189 1 0 0 0 0 0 1 254887
-0.002217 0.000889 0.121084 0.178520 -0.699990 -0.617525 -0.039220 1 0 0 0 0 0 1 255884
-0.002218 0.000894 0.121083 0.159462 -0.634908 -0.656729 -0.039252 1 0 0 0 0 0 1 256883
-0.002219 0.000896 0.121082 0.149058 -0.600368 -0.672059 -0.039283 1 0 0 0 0 0 1 257881
-0.002219 0.000897 0.121082 0.143707 -0.583082 -0.677887 -0.039314 1 0 0 0 0 0 1 258883
-0.002219 0.000898 0.121082 0.141045 -0.574633 -0.680299 -0.039345 1 0 0 0 0 0 1 259884
-0.002219 0.000898 0.121082 0.139747 -0.570608 -0.681479 -0.039377 1 0 0 0 0 0 1 260882
-0.002220 0.000898 0.121082 0.139152 -0.568824 -0.682251 -0.039408 1 0 0 0 0 0 1 261882
-0.002206 0.000912 0.121062 -0.049139 -0.753195 -0.402256 -0.039439 1 0 0 0 0 0 1 262879
-0.002199 0.000919 0.121054 0.020599 -0.687575 -0.545583 -0.039471 1 0 0 0 0 0 1 263886
-0.002196 0.000922 0.121052 0.070413 -0.638738 -0.620114 -0.039502 1 0 0 0 0 0 1 264885
-0.002194 0.000924 0.121051 0.096335 -0.612728 -0.648917 -0.039532 1 0 0 0 0 0 1 265864
-0.002193 0.000925 0.121051 0.109269 -0.599729 -0.659570 -0.039564 1 0 0 0 0 0 1 266882
-0.002193 0.000925 0.121051 0.115707 -0.593418 -0.663656 -0.039595 1 0 0 0 0 0 1 267883
-0.002193 0.000926 0.121051 0.118944 -0.590484 -0.665432 -0.039627 1 0 0 0 0 0 1 268882
-0.002193 0.000926 0.121051 0.120609 -0.589241 -0.666387 -0.039658 1 0 0 0 0 0 1 269882
-0.002193 0.000926 0.121051 0.121470 -0.588846 -0.667071 -0.039689 1 0 0 0 0 0 1 270882
-0.002193 0.000926 0.121051 0.121970 -0.588886 -0.667644 -0.039720 1 0 0 0 0 0 1 271883
-0.002193 0.000926 0.121051 0.122253 -0.589114 -0.668181 -0.039751 1 0 0 0 0 0 1 272863
-0.002198 0.000944 0.121040 0.194645 -0.836431 -0.521855 -0.039782 1 0 0 0 0 0 1 273863
-0.002201 0.000953 0.121036 0.170188 -0.748853 -0.597043 -0.039814 1 0 0 0 0 0 1 274876
-0.002202 0.000958 0.121035 0.151179 -0.683930 -0.636265 -0.039846 1 0 0 0 0 0 1 275886
-0.002203 0.000960 0.121034 0.140783 -0.649472 -0.651568 -0.039876 1 0 0 0 0 0 1 276873
-0.002203 0.000961 0.121034 0.135449 -0.632229 -0.657391 -0.039908 1 0 0 0 0 0 1 277880
-0.002203 0.000962 0.121034 0.132785 -0.623827 -0.659772 -0.039939 1 0 0 0 0 0 1 278891
-0.002203 0.000962 0.121034 0.131486 -0.619850 -0.660940 -0.039971 1 0 0 0 0 0 1 279886
-0.002203 0.000962 0.121034 0.130891 -0.618092 -0.661684 -0.040002 1 0 0 0 0 0 1 280883
-0.002203 0.000962 0.121034 0.130631 -0.617459 -0.662280 -0.040033 1 0 0 0 0 0 1 281882
-0.002203 0.000962 0.121034 0.130548 -0.617378 -0.662827 -0.040064 1 0 0 0 0 0 1 282881
-0.002203 0.000962 0.121034 0.130563 -0.617580 -0.663353 -0.040095 1 0 0 0 0 0 1 283884
-0.002203 0.000962 0.121034 0.130623 -0.617925 -0.663878 -0.040127 1 0 0 0 0 0 1 284881
-0.002203 0.000962 0.121034 0.130705 -0.618341 -0.664391 -0.040158 1 0 0 0 0 0 1 285882
-0.002209 0.000980 0.121023 0.202992 -0.865714 -0.517862 -0.040189 1 0 0 0 0 0 1 286880
-0.002211 0.000989 0.121019 0.178517 -0.778311 -0.593063 -0.040220 1 0 0 0 0 0 1 287883
-0.002226 0.000980 0.121008 0.335744 -0.523802 -0.487710 -0.040251 1 0 0 0 0 0 1 288871
-0.002233 0.000975 0.121003 0.263567 -0.557729 -0.576475 -0.040283 1 0 0 0 0 0 1 289882
-0.002237 0.000973 0.121002 0.211621 -0.590665 -0.620339 -0.040314 1 0 0 0 0 0 1 290870
-0.002238 0.000972 0.121001 0.183846 -0.608844 -0.637249 -0.040345 1 0 0 0 0 0 1 291879
-0.002239 0.000971 0.121001 0.169710 -0.618272 -0.643608 -0.040376 1 0 0 0 0 0 1 292869
-0.002240 0.000971 0.121001 0.162637 -0.623215 -0.646165 -0.040408 1 0 0 0 0 0 1 293880
-0.002240 0.000971 0.121001 0.159152 -0.625933 -0.647394 -0.040439 1 0 0 0 0 0 1 294870
-0.002240 0.000971 0.121001 0.157457 -0.627540 -0.648147 -0.040470 1 0 0 0 0 0 1 295880
-0.002240 0.000971 0.121001 0.156668 -0.628589 -0.648737 -0.040502 1 0 0 0 0 0 1 296880
-0.002240 0.000971 0.121001 0.156321 -0.629333 -0.649262 -0.040533 1 0 0 0 0 0 1 297870
-0.002240 0.000971 0.121001 0.156229 -0.629969 -0.649773 -0.040564 1 0 0 0 0 0 1 298879
-0.002240 0.000971 0.121001 0.156228 -0.630509 -0.650272 -0.040595 1 0 0 0 0 0 1 299869
-0.002240 0.000971 0.121001 0.156288 -0.631043 -0.650784 -0.040627 1 0 0 0 0 0 1 300878
-0.002240 0.000971 0.121001 0.156385 -0.631545 -0.651275 -0.040657 1 0 0 0 0 0 1 301868
-0.002240 0.000971 0.121001 0.156494 -0.632034 -0.651793 -0.040689 1 0 0 0 0 0 1 302878
-0.002240 0.000971 0.121001 0.156604 -0.632522 -0.652277 -0.040720 1 0 0 0 0 0 1 303868
-0.002246 0.000989 0.120990 0.228893 -0.880009 -0.505582 -0.040752 1 0 0 0 0 0 1 304879
-0.002248 0.000998 0.120987 0.204519 -0.792736 -0.580762 -0.040782 1 0 0 0 0 0 1 305868
-0.002250 0.001003 0.120985 0.185572 -0.728004 -0.620000 -0.040814 1 0 0 0 0 0 1 306880
-0.002250 0.001005 0.120985 0.175194 -0.693653 -0.635289 -0.040845 1 0 0 0 0 0 1 307870
-0.002251 0.001006 0.120985 0.169892 -0.676466 -0.641079 -0.040877 1 0 0 0 0 0 1 308878
-0.002232 0.001002 0.120975 -0.093352 -0.605997 -0.509471 -0.040908 1 0 0 0 0 0 1 309871
-0.002223 0.001000 0.120971 -0.000435 -0.624670 -0.578565 -0.040939 1 0 0 0 0 0 1 310879
-0.002218 0.000999 0.120970 0.067781 -0.639334 -0.614520 -0.040970 1 0 0 0 0 0 1 311870
-0.002216 0.000999 0.120970 0.103846 -0.647316 -0.628552 -0.041002 1 0 0 0 0 0 1 312879
-0.002214 0.000998 0.120970 0.122044 -0.651585 -0.633887 -0.041033 1 0 0 0 0 0 1 313880
-0.002214 0.000998 0.120970 0.131176 -0.653946 -0.636069 -0.041064 1 0 0 0 0 0 1 314869
-0.002214 0.000998 0.120970 0.135770 -0.655386 -0.637152 -0.041095 1 0 0 0 0 0 1 315880
-0.002213 0.000998 0.120970 0.138122 -0.656339 -0.637858 -0.041127 1 0 0 0 0 0 1 316893
-0.002213 0.000998 0.120970 0.139360 -0.657075 -0.638415 -0.041158 1 0 0 0 0 0 1 317888
-0.002213 0.000998 0.120970 0.140025 -0.657684 -0.638919 -0.041189 1 0 0 0 0 0 1 318891
-0.002213 0.000998 0.120970 0.140406 -0.658242 -0.639406 -0.041220 1 0 0 0 0 0 1 319881
-0.002213 0.000998 0.120970 0.140646 -0.658762 -0.639901 -0.041252 1 0 0 0 0 0 1 320881
-0.002213 0.000998 0.120970 0.140825 -0.659290 -0.640394 -0.041283 1 0 0 0 0 0 1 321886
-0.002219 0.001016 0.120959 0.213194 -0.906813 -0.493503 -0.041314 1 0 0 0 0 0 1 322890
-0.002234 0.001011 0.120944 0.365197 -0.629869 -0.423959 -0.041346 1 0 0 0 0 0 1 323887
-0.002242 0.001009 0.120939 0.284624 -0.633387 -0.536558 -0.041377 1 0 0 0 0 0 1 324890
-0.002246 0.001008 0.120938 0.227734 -0.649152 -0.589868 -0.041408 1 0 0 0 0 0 1 325883
-0.002248 0.001007 0.120937 0.197338 -0.658515 -0.610147 -0.041439 1 0 0 0 0 0 1 326880
-0.002249 0.001007 0.120937 0.181866 -0.663523 -0.617685 -0.041470 1 0 0 0 0 0 1 327881
-0.002250 0.001007 0.120937 0.174128 -0.666264 -0.620623 -0.041502 1 0 0 0 0 0 1 328880
-0.002250 0.001007 0.120937 0.170284 -0.667891 -0.621953 -0.041533 1 0 0 0 0 0 1 329878
-0.002250 0.001007 0.120937 0.168430 -0.668943 -0.622721 -0.041564 1 0 0 0 0 0 1 330878
-0.002250 0.001007 0.120937 0.167553 -0.669731 -0.623306 -0.041596 1 0 0 0 0 0 1 331886
-0.002250 0.001007 0.120937 0.167187 -0.670380 -0.623817 -0.041627 1 0 0 0 0 0 1 332891
-0.002250 0.001007 0.120937 0.167053 -0.670943 -0.624297 -0.041658 1 0 0 0 0 0 1 333883
-0.002250 0.001007 0.120937 0.167067 -0.671472 -0.624764 -0.041689 1 0 0 0 0 0 1 334884
-0.002250 0.001007 0.120937 0.167117 -0.672003 -0.625240 -0.041720 1 0 0 0 0 0 1 335885
-0.002250 0.001007 0.120937 0.167216 -0.672513 -0.625708 -0.041752 1 0 0 0 0 0 1 336881
-0.002250 0.001007 0.120937 0.167328 -0.673015 -0.626171 -0.041783 1 0 0 0 0 0 1 337883
-0.002250 0.001007 0.120937 0.167443 -0.673525 -0.626644 -0.041814 1 0 0 0 0 0 1 338879
-0.002250 0.001007 0.120937 0.167556 -0.674028 -0.627108 -0.041845 1 0 0 0 0 0 1 339882
-0.002250 0.001007 0.120937 0.167679 -0.674529 -0.627575 -0.041877 1 0 0 0 0 0 1 340879
-0.002250 0.001007 0.120937 0.167817 -0.675036 -0.628049 -0.041908 1 0 0 0 0 0 1 341880
-0.002250 0.001007 0.120937 0.167931 -0.675536 -0.628511 -0.041939 1 0 0 0 0 0 1 342878
-0.002250 0.001007 0.120937 0.168055 -0.676040 -0.628980 -0.041970 1 0 0 0 0 0 1 343881
-0.002250 0.001007 0.120937 0.168192 -0.676544 -0.629453 -0.042002 1 0 0 0 0 0 1 344877
-0.002250 0.001007 0.120937 0.168306 -0.677046 -0.629916 -0.042033 1 0 0 0 0 0 1 345878
-0.002250 0.001007 0.120937 0.168431 -0.677551 -0.630386 -0.042064 1 0 0 0 0 0 1 346882
-0.002256 0.001025 0.120926 0.240774 -0.925223 -0.483315 -0.042097 1 0 0 0 0 0 1 347944
-0.002258 0.001034 0.120922 0.216505 -0.838285 -0.558479 -0.042129 1 0 0 0 0 0 1 348942
-0.002260 0.001038 0.120921 0.197610 -0.773714 -0.597658 -0.042159 1 0 0 0 0 0 1 349915
-0.002260 0.001041 0.120920 0.187273 -0.739459 -0.612922 -0.042190 1 0 0 0 0 0 1 350917
-0.002261 0.001042 0.120920 0.181976 -0.722321 -0.618673 -0.042221 1 0 0 0 0 0 1 351914
-0.002261 0.001042 0.120920 0.179335 -0.713974 -0.620999 -0.042253 1 0 0 0 0 0 1 352915
-0.002242 0.001038 0.120910 -0.082858 -0.647864 -0.487987 -0.042284 1 0 0 0 0 0 1 353912
-0.002233 0.001036 0.120907 0.010544 -0.668747 -0.556525 -0.042315 1 0 0 0 0 0 1 354914
-0.002228 0.001035 0.120906 0.078977 -0.684518 -0.592263 -0.042346 1 0 0 0 0 0 1 355914
-0.002226 0.001034 0.120905 0.115160 -0.693093 -0.606196 -0.042378 1 0 0 0 0 0 1 356937
-0.002224 0.001034 0.120905 0.133406 -0.697618 -0.611464 -0.042409 1 0 0 0 0 0 1 357912
-0.002224 0.001034 0.120905 0.142571 -0.700147 -0.613620 -0.042441 1 0 0 0 0 0 1 358945
-0.002224 0.001034 0.120905 0.147201 -0.701658 -0.614668 -0.042472 1 0 0 0 0 0 1 359945
-0.002223 0.001034 0.120905 0.149562 -0.702681 -0.615336 -0.042504 1 0 0 0 0 0 1 360947
-0.002223 0.001034 0.120905 0.150803 -0.703436 -0.615857 -0.042535 1 0 0 0 0 0 1 361935
-0.002223 0.001034 0.120905 0.151467 -0.704086 -0.616332 -0.042566 1 0 0 0 0 0 1 362945
-0.002223 0.001034 0.120905 0.151872 -0.704658 -0.616787 -0.042597 1 0 0 0 0 0 1 363936
-0.002223 0.001034 0.120905 0.152125 -0.705214 -0.617248 -0.042629 1 0 0 0 0 0 1 364949
-0.002223 0.001034 0.120905 0.152289 -0.705726 -0.617690 -0.042659 1 0 0 0 0 0 1 365914
-0.002223 0.001034 0.120905 0.152440 -0.706251 -0.618141 -0.042690 1 0 0 0 0 0 1 366912
-0.002223 0.001034 0.120905 0.152574 -0.706765 -0.618595 -0.042721 1 0 0 0 0 0 1 367915
-0.002223 0.001034 0.120905 0.152688 -0.707280 -0.619046 -0.042753 1 0 0 0 0 0 1 368913
-0.002223 0.001034 0.120905 0.152802 -0.707808 -0.619492 -0.042784 1 0 0 0 0 0 1 369913
-0.002223 0.001034 0.120905 0.152923 -0.708317 -0.619956 -0.042815 1 0 0 0 0 0 1 370912
-0.002223 0.001034 0.120905 0.153039 -0.708844 -0.620403 -0.042846 1 0 0 0 0 0 1 371912
-0.002223 0.001034 0.120905 0.153154 -0.709377 -0.620868 -0.042878 1 0 0 0 0 0 1 372940
-0.002223 0.001034 0.120905 0.153250 -0.709878 -0.621319 -0.042910 1 0 0 0 0 0 1 373936
-0.002223 0.001034 0.120905 0.153373 -0.710400 -0.621764 -0.042940 1 0 0 0 0 0 1 374921
-0.002229 0.001052 0.120894 0.225761 -0.958188 -0.474438 -0.042972 1 0 0 0 0 0 1 375937
-0.002231 0.001061 0.120890 0.201493 -0.871443 -0.549573 -0.043003 1 0 0 0 0 0 1 376921
-0.002233 0.001066 0.120889 0.182594 -0.806991 -0.588757 -0.043035 1 0 0 0 0 0 1 377934
-0.002233 0.001068 0.120889 0.172272 -0.772781 -0.603980 -0.043065 1 0 0 0 0 0 1 378919
-0.002234 0.001069 0.120888 0.166969 -0.755666 -0.609709 -0.043095 1 0 0 0 0 0 1 379870
-0.002234 0.001070 0.120888 0.164331 -0.747352 -0.612011 -0.043127 1 0 0 0 0 0 1 380877
-0.002234 0.001070 0.120888 0.163046 -0.743462 -0.613101 -0.043158 1 0 0 0 0 0 1 381877
-0.002234 0.001070 0.120888 0.162449 -0.741771 -0.613771 -0.043189 1 0 0 0 0 0 1 382866
-0.002234 0.001070 0.120888 0.162224 -0.741199 -0.614300 -0.043220 1 0 0 0 0 0 1 383877
-0.002234 0.001070 0.120888 0.162167 -0.741161 -0.614764 -0.043251 1 0 0 0 0 0 1 384867
-0.002234 0.001070 0.120888 0.162192 -0.741435 -0.615231 -0.043283 1 0 0 0 0 0 1 385887
-0.002234 0.001070 0.120888 0.162274 -0.741818 -0.615671 -0.043314 1 0 0 0 0 0 1 386867
-0.002234 0.001070 0.120888 0.162353 -0.742298 -0.616115 -0.043345 1 0 0 0 0 0 1 387878
-0.002234 0.001070 0.120888 0.162468 -0.742797 -0.616565 -0.043377 1 0 0 0 0 0 1 388877
-0.002234 0.001070 0.120888 0.162568 -0.743310 -0.617006 -0.043407 1 0 0 0 0 0 1 389866
-0.002234 0.001070 0.120888 0.162693 -0.743840 -0.617448 -0.043439 1 0 0 0 0 0 1 390875
-0.002234 0.001070 0.120888 0.162807 -0.744359 -0.617894 -0.043470 1 0 0 0 0 0 1 391867
-0.002234 0.001070 0.120888 0.162925 -0.744897 -0.618343 -0.043501 1 0 0 0 0 0 1 392875
-0.002234 0.001070 0.120888 0.163044 -0.745439 -0.618776 -0.043532 1 0 0 0 0 0 1 393866
-0.002234 0.001070 0.120888 0.163159 -0.745968 -0.619231 -0.043564 1 0 0 0 0 0 1 394875
-0.002234 0.001070 0.120888 0.163264 -0.746501 -0.619670 -0.043595 1 0 0 0 0 0 1 395877
-0.002234 0.001070 0.120888 0.163392 -0.747038 -0.620119 -0.043626 1 0 0 0 0 0 1 396876
-0.002234 0.001070 0.120888 0.163512 -0.747579 -0.620553 -0.043657 1 0 0 0 0 0 1 397866
-0.002234 0.001070 0.120888 0.163628 -0.748110 -0.621008 -0.043689 1 0 0 0 0 0 1 398876
-0.002234 0.001070 0.120888 0.163731 -0.748635 -0.621442 -0.043720 1 0 0 0 0 0 1 399866
-0.002234 0.001070 0.120888 0.163860 -0.749177 -0.621896 -0.043751 1 0 0 0 0 0 1 400875
-0.002234 0.001070 0.120888 0.163977 -0.749707 -0.622336 -0.043782 1 0 0 0 0 0 1 401865
-0.002234 0.001070 0.120888 0.164098 -0.750255 -0.622774 -0.043814 1 0 0 0 0 0 1 402866
-0.002234 0.001070 0.120888 0.164201 -0.750783 -0.623223 -0.043845 1 0 0 0 0 0 1 403878
-0.002234 0.001070 0.120888 0.164327 -0.751313 -0.623668 -0.043876 1 0 0 0 0 0 1 404865
-0.002234 0.001070 0.120888 0.164447 -0.751857 -0.624121 -0.043908 1 0 0 0 0 0 1 405882
-0.002234 0.001070 0.120888 0.164568 -0.752405 -0.624559 -0.043939 1 0 0 0 0 0 1 406885
-0.002234 0.001070 0.120888 0.164669 -0.752922 -0.624998 -0.043970 1 0 0 0 0 0 1 407874
-0.002234 0.001070 0.120888 0.164796 -0.753459 -0.625450 -0.044001 1 0 0 0 0 0 1 408876
-0.002234 0.001070 0.120888 0.164914 -0.753993 -0.625893 -0.044033 1 0 0 0 0 0 1 409873
-0.002234 0.001070 0.120888 0.165021 -0.754531 -0.626337 -0.044064 1 0 0 0 0 0 1 410885
-0.002234 0.001070 0.120888 0.165151 -0.755077 -0.626777 -0.044095 1 0 0 0 0 0 1 411879
-0.002215 0.001066 0.120879 -0.096100 -0.693281 -0.492751 -0.044127 1 0 0 0 0 0 1 412903
-0.002206 0.001063 0.120875 -0.002357 -0.716347 -0.560990 -0.044158 1 0 0 0 0 0 1 413889
-0.002201 0.001062 0.120874 0.066250 -0.733202 -0.596594 -0.044189 1 0 0 0 0 0 1 414877
-0.002199 0.001062 0.120874 0.102524 -0.742312 -0.610479 -0.044220 1 0 0 0 0 0 1 415877
-0.002197 0.001062 0.120873 0.120813 -0.747123 -0.615731 -0.044252 1 0 0 0 0 0 1 416877
-0.002197 0.001061 0.120873 0.129977 -0.749787 -0.617840 -0.044282 1 0 0 0 0 0 1 417860
-0.002196 0.001061 0.120873 0.134605 -0.751387 -0.618885 -0.044314 1 0 0 0 0 0 1 418878
-0.002196 0.001061 0.120873 0.136954 -0.752450 -0.619524 -0.044345 1 0 0 0 0 0 1 419880
-0.002209 0.001047 0.120863 0.315133 -0.562747 -0.474926 -0.044376 1 0 0 0 0 0 1 420876
-0.002216 0.001040 0.120859 0.254479 -0.631281 -0.548533 -0.044408 1 0 0 0 0 0 1 421887
-0.002219 0.001037 0.120858 0.208513 -0.681763 -0.586906 -0.044439 1 0 0 0 0 0 1 422880
-0.002221 0.001035 0.120857 0.183750 -0.708749 -0.601824 -0.044471 1 0 0 0 0 0 1 423885
-0.002221 0.001034 0.120857 0.171155 -0.722592 -0.607431 -0.044501 1 0 0 0 0 0 1 424877
-0.002222 0.001034 0.120857 0.164858 -0.729784 -0.609689 -0.044533 1 0 0 0 0 0 1 425876
-0.002222 0.001034 0.120857 0.161728 -0.733641 -0.610749 -0.044564 1 0 0 0 0 0 1 426876
-0.002222 0.001034 0.120857 0.160239 -0.735806 -0.611396 -0.044595 1 0 0 0 0 0 1 427861
-0.002222 0.001034 0.120857 0.159533 -0.737156 -0.611900 -0.044626 1 0 0 0 0 0 1 428875
-0.002222 0.001034 0.120857 0.159239 -0.738084 -0.612352 -0.044657 1 0 0 0 0 0 1 429859
-0.002222 0.001034 0.120857 0.159151 -0.738822 -0.612814 -0.044689 1 0 0 0 0 0 1 430879
-0.002222 0.001034 0.120857 0.159166 -0.739440 -0.613234 -0.044720 1 0 0 0 0 0 1 431881
-0.002222 0.001034 0.120857 0.159220 -0.740014 -0.613661 -0.044751 1 0 0 0 0 0 1 432877
-0.002222 0.001034 0.120857 0.159299 -0.740550 -0.614096 -0.044783 1 0 0 0 0 0 1 433877
-0.002222 0.001034 0.120857 0.159391 -0.741084 -0.614518 -0.044814 1 0 0 0 0 0 1 434875
-0.002222 0.001034 0.120857 0.159500 -0.741602 -0.614946 -0.044845 1 0 0 0 0 0 1 435875
-0.002222 0.001034 0.120857 0.159623 -0.742123 -0.615382 -0.044877 1 0 0 0 0 0 1 436877
-0.002222 0.001034 0.120857 0.159724 -0.742637 -0.615805 -0.044908 1 0 0 0 0 0 1 437877
-0.002222 0.001034 0.120857 0.159826 -0.743162 -0.616240 -0.044939 1 0 0 0 0 0 1 438878
-0.002222 0.001034 0.120857 0.159944 -0.743672 -0.616663 -0.044970 1 0 0 0 0 0 1 439879
-0.002222 0.001034 0.120857 0.160059 -0.744198 -0.617083 -0.045001 1 0 0 0 0 0 1 440877
-0.002222 0.001034 0.120857 0.160172 -0.744717 -0.617531 -0.045033 1 0 0 0 0 0 1 441878
-0.002222 0.001034 0.120857 0.160279 -0.745221 -0.617948 -0.045064 1 0 0 0 0 0 1 442877
-0.002222 0.001034 0.120857 0.160382 -0.745746 -0.618383 -0.045095 1 0 0 0 0 0 1 443878
-0.002222 0.001034 0.120857 0.160500 -0.746253 -0.618804 -0.045126 1 0 0 0 0 0 1 444875
-0.002222 0.001034 0.120857 0.160607 -0.746791 -0.619233 -0.045158 1 0 0 0 0 0 1 445878
-0.002222 0.001034 0.120857 0.160723 -0.747291 -0.619662 -0.045189 1 0 0 0 0 0 1 446880
-0.002222 0.001034 0.120857 0.160841 -0.747838 -0.620117 -0.045222 1 0 0 0 0 0 1 447942
-0.002222 0.001034 0.120857 0.160956 -0.748363 -0.620556 -0.045253 1 0 0 0 0 0 1 448936
-0.002222 0.001034 0.120857 0.161068 -0.748885 -0.620970 -0.045285 1 0 0 0 0 0 1 449944
-0.002222 0.001034 0.120857 0.161167 -0.749395 -0.621406 -0.045316 1 0 0 0 0 0 1 450936
-0.002222 0.001034 0.120857 0.161285 -0.749903 -0.621829 -0.045347 1 0 0 0 0 0 1 451936
-0.002222 0.001034 0.120857 0.161386 -0.750419 -0.622258 -0.045378 1 0 0 0 0 0 1 452921
-0.002222 0.001034 0.120857 0.161504 -0.750923 -0.622676 -0.045409 1 0 0 0 0 0 1 453912
-0.002222 0.001034 0.120857 0.161631 -0.751453 -0.623103 -0.045440 1 0 0 0 0 0 1 454911
-0.002222 0.001034 0.120857 0.161721 -0.751967 -0.623539 -0.045471 1 0 0 0 0 0 1 455912
-0.002222 0.001034 0.120857 0.161838 -0.752473 -0.623961 -0.045503 1 0 0 0 0 0 1 456910
-0.002228 0.001052 0.120846 0.234396 -1.000897 -0.476163 -0.045534 1 0 0 0 0 0 1 457911
-0.002230 0.001061 0.120842 0.210264 -0.914572 -0.551136 -0.045565 1 0 0 0 0 0 1 458912
-0.002232 0.001065 0.120841 0.191445 -0.850343 -0.590237 -0.045597 1 0 0 0 0 0 1 459938
-0.002232 0.001068 0.120841 0.181148 -0.816243 -0.605434 -0.045628 1 0 0 0 0 0 1 460932
-0.002233 0.001069 0.120841 0.175864 -0.799199 -0.611130 -0.045659 1 0 0 0 0 0 1 461917
-0.002233 0.001069 0.120840 0.173240 -0.790928 -0.613419 -0.045691 1 0 0 0 0 0 1 462932
-0.002233 0.001070 0.120840 0.171957 -0.787002 -0.614462 -0.045720 1 0 0 0 0 0 1 463875
-0.002233 0.001070 0.120840 0.171362 -0.785317 -0.615109 -0.045751 1 0 0 0 0 0 1 464866
-0.002233 0.001070 0.120840 0.171130 -0.784755 -0.615600 -0.045783 1 0 0 0 0 0 1 465875
-0.002233 0.001070 0.120840 0.171063 -0.784727 -0.616045 -0.045814 1 0 0 0 0 0 1 466864
-0.002233 0.001070 0.120840 0.171099 -0.785002 -0.616491 -0.045845 1 0 0 0 0 0 1 467874
-0.002233 0.001070 0.120840 0.171170 -0.785388 -0.616905 -0.045876 1 0 0 0 0 0 1 468864
-0.002233 0.001070 0.120840 0.171264 -0.785849 -0.617330 -0.045908 1 0 0 0 0 0 1 469872
-0.002233 0.001070 0.120840 0.171359 -0.786348 -0.617754 -0.045939 1 0 0 0 0 0 1 470864
-0.002233 0.001070 0.120840 0.171471 -0.786874 -0.618166 -0.045970 1 0 0 0 0 0 1 471873
-0.002233 0.001070 0.120840 0.171594 -0.787395 -0.618594 -0.046001 1 0 0 0 0 0 1 472863
-0.002233 0.001070 0.120840 0.171709 -0.787922 -0.619007 -0.046033 1 0 0 0 0 0 1 473872
-0.002233 0.001070 0.120840 0.171824 -0.788451 -0.619422 -0.046064 1 0 0 0 0 0 1 474863
-0.002233 0.001070 0.120840 0.171942 -0.788990 -0.619845 -0.046095 1 0 0 0 0 0 1 475872
-0.002233 0.001070 0.120840 0.172061 -0.789532 -0.620275 -0.046126 1 0 0 0 0 0 1 476863
-0.002233 0.001070 0.120840 0.172176 -0.790062 -0.620688 -0.046158 1 0 0 0 0 0 1 477873
-0.002233 0.001070 0.120840 0.172279 -0.790587 -0.621115 -0.046189 1 0 0 0 0 0 1 478862
-0.002233 0.001070 0.120840 0.172407 -0.791130 -0.621528 -0.046220 1 0 0 0 0 0 1 479872
-0.002233 0.001070 0.120840 0.172517 -0.791674 -0.621954 -0.046251 1 0 0 0 0 0 1 480873
-0.002233 0.001070 0.120840 0.172639 -0.792196 -0.622363 -0.046282 1 0 0 0 0 0 1 481862
-0.002233 0.001070 0.120840 0.172758 -0.792735 -0.622787 -0.046314 1 0 0 0 0 0 1 482872
-0.002233 0.001070 0.120840 0.172874 -0.793265 -0.623223 -0.046345 1 0 0 0 0 0 1 483863
-0.002233 0.001070 0.120840 0.172991 -0.793804 -0.623629 -0.046376 1 0 0 0 0 0 1 484872
-0.002233 0.001070 0.120840 0.173098 -0.794343 -0.624050 -0.046407 1 0 0 0 0 0 1 485862
-0.002233 0.001070 0.120840 0.173223 -0.794875 -0.624468 -0.046439 1 0 0 0 0 0 1 486872
-0.002233 0.001070 0.120840 0.173331 -0.795413 -0.624891 -0.046470 1 0 0 0 0 0 1 487863
-0.002233 0.001070 0.120840 0.173453 -0.795934 -0.625316 -0.046501 1 0 0 0 0 0 1 488872
-0.002233 0.001070 0.120840 0.173584 -0.796476 -0.625732 -0.046532 1 0 0 0 0 0 1 489863
-0.002233 0.001070 0.120840 0.173685 -0.797027 -0.626159 -0.046564 1 0 0 0 0 0 1 490880
-0.002233 0.001070 0.120840 0.173807 -0.797551 -0.626570 -0.046595 1 0 0 0 0 0 1 491874
-0.002233 0.001070 0.120840 0.173912 -0.798081 -0.627002 -0.046626 1 0 0 0 0 0 1 492871
-0.002233 0.001070 0.120840 0.174040 -0.798623 -0.627415 -0.046658 1 0 0 0 0 0 1 493881
-0.002233 0.001070 0.120840 0.174148 -0.799161 -0.627836 -0.046689 1 0 0 0 0 0 1 494870
-0.002233 0.001070 0.120840 0.174285 -0.799696 -0.628260 -0.046720 1 0 0 0 0 0 1 495880
-0.002233 0.001070 0.120840 0.174392 -0.800226 -0.628672 -0.046751 1 0 0 0 0 0 1 496876
-0.002233 0.001070 0.120840 0.174496 -0.800757 -0.629105 -0.046783 1 0 0 0 0 0 1 497874
-0.002233 0.001070 0.120840 0.174623 -0.801298 -0.629516 -0.046814 1 0 0 0 0 0 1 498882
-0.002233 0.001070 0.120840 0.174730 -0.801831 -0.629933 -0.046845 1 0 0 0 0 0 1 499862
-0.002233 0.001070 0.120840 0.174855 -0.802365 -0.630353 -0.046876 1 0 0 0 0 0 1 500875
-0.002233 0.001070 0.120840 0.174977 -0.802912 -0.630786 -0.046908 1 0 0 0 0 0 1 501877
-0.002233 0.001070 0.120840 0.175088 -0.803426 -0.631186 -0.046938 1 0 0 0 0 0 1 502857
-0.002233 0.001070 0.120840 0.175195 -0.803968 -0.631627 -0.046970 1 0 0 0 0 0 1 503877
-0.002233 0.001070 0.120840 0.175322 -0.804504 -0.632035 -0.047001 1 0 0 0 0 0 1 504876
-0.002233 0.001070 0.120840 0.175439 -0.805039 -0.632453 -0.047033 1 0 0 0 0 0 1 505875
-0.002233 0.001070 0.120840 0.175548 -0.805586 -0.632883 -0.047064 1 0 0 0 0 0 1 506882
-0.002233 0.001070 0.120840 0.175679 -0.806093 -0.633301 -0.047095 1 0 0 0 0 0 1 507860
-0.002233 0.001070 0.120840 0.175782 -0.806653 -0.633724 -0.047127 1 0 0 0 0 0 1 508878
-0.002233 0.001070 0.120840 0.175905 -0.807181 -0.634137 -0.047158 1 0 0 0 0 0 1 509879
-0.002233 0.001070 0.120840 0.176014 -0.807721 -0.634560 -0.047189 1 0 0 0 0 0 1 510873
-0.002233 0.001070 0.120840 0.176138 -0.808250 -0.634976 -0.047220 1 0 0 0 0 0 1 511876
-0.002233 0.001070 0.120840 0.176241 -0.808770 -0.635400 -0.047251 1 0 0 0 0 0 1 512855
-0.002233 0.001070 0.120840 0.176371 -0.809319 -0.635818 -0.047283 1 0 0 0 0 0 1 513878
-0.002233 0.001070 0.120840 0.176500 -0.809856 -0.636242 -0.047314 1 0 0 0 0 0 1 514876
-0.002233 0.001070 0.120840 0.176598 -0.810398 -0.636664 -0.047345 1 0 0 0 0 0 1 515877
-0.002233 0.001070 0.120840 0.176721 -0.810923 -0.637076 -0.047376 1 0 0 0 0 0 1 516873
-0.002233 0.001070 0.120840 0.176826 -0.811455 -0.637509 -0.047408 1 0 0 0 0 0 1 517874
-0.002233 0.001070 0.120840 0.176953 -0.811992 -0.637917 -0.047439 1 0 0 0 0 0 1 518874
-0.002233 0.001070 0.120840 0.177083 -0.812530 -0.638343 -0.047470 1 0 0 0 0 0 1 519875
-0.002233 0.001070 0.120840 0.177181 -0.813071 -0.638764 -0.047501 1 0 0 0 0 0 1 520874
-0.002233 0.001070 0.120840 0.177304 -0.813598 -0.639178 -0.047533 1 0 0 0 0 0 1 521875
-0.002233 0.001070 0.120840 0.177410 -0.814130 -0.639611 -0.047564 1 0 0 0 0 0 1 522876
-0.002233 0.001070 0.120840 0.177534 -0.814657 -0.640011 -0.047595 1 0 0 0 0 0 1 523857
-0.002233 0.001070 0.120840 0.177646 -0.815211 -0.640444 -0.047626 1 0 0 0 0 0 1 524875
-0.002233 0.001070 0.120840 0.177769 -0.815737 -0.640858 -0.047658 1 0 0 0 0 0 1 525873
-0.002233 0.001070 0.120840 0.177891 -0.816282 -0.641290 -0.047689 1 0 0 0 0 0 1 526872
-0.002233 0.001070 0.120840 0.178001 -0.816797 -0.641707 -0.047720 1 0 0 0 0 0 1 527875
-0.002233 0.001070 0.120840 0.178120 -0.817340 -0.642119 -0.047751 1 0 0 0 0 0 1 528874
-0.002233 0.001070 0.120840 0.178229 -0.817884 -0.642545 -0.047783 1 0 0 0 0 0 1 529874
-0.002233 0.001070 0.120840 0.178352 -0.818411 -0.642959 -0.047814 1 0 0 0 0 0 1 530873
-0.002233 0.001070 0.120840 0.178469 -0.818942 -0.643395 -0.047845 1 0 0 0 0 0 1 531866
-0.002233 0.001070 0.120840 0.178586 -0.819476 -0.643798 -0.047876 1 0 0 0 0 0 1 532865
-0.002238 0.001088 0.120830 0.251304 -1.068474 -0.495459 -0.047908 1 0 0 0 0 0 1 533875
-0.002241 0.001097 0.120826 0.227302 -0.982568 -0.570344 -0.047939 1 0 0 0 0 0 1 534874
-0.002243 0.001101 0.120825 0.208563 -0.918555 -0.609417 -0.047970 1 0 0 0 0 0 1 535876
-0.002243 0.001104 0.120824 0.198293 -0.884576 -0.624603 -0.048001 1 0 0 0 0 0 1 536873
-0.002244 0.001105 0.120824 0.193024 -0.867618 -0.630287 -0.048033 1 0 0 0 0 0 1 537874
-0.002244 0.001105 0.120824 0.190414 -0.859362 -0.632563 -0.048064 1 0 0 0 0 0 1 538873
-0.002244 0.001106 0.120824 0.189151 -0.855509 -0.633617 -0.048095 1 0 0 0 0 0 1 539877
-0.002244 0.001106 0.120824 0.188565 -0.853851 -0.634258 -0.048126 1 0 0 0 0 0 1 540873
-0.002244 0.001106 0.120824 0.188326 -0.853304 -0.634751 -0.048158 1 0 0 0 0 0 1 541873
-0.002244 0.001106 0.120824 0.188273 -0.853291 -0.635187 -0.048189 1 0 0 0 0 0 1 542871
-0.002244 0.001106 0.120824 0.188322 -0.853570 -0.635614 -0.048220 1 0 0 0 0 0 1 543874
-0.002244 0.001106 0.120824 0.188392 -0.853983 -0.636027 -0.048251 1 0 0 0 0 0 1 544866
-0.002244 0.001106 0.120824 0.188494 -0.854474 -0.636437 -0.048283 1 0 0 0 0 0 1 545872
-0.002244 0.001106 0.120824 0.188605 -0.854991 -0.636851 -0.048314 1 0 0 0 0 0 1 546878
-0.002244 0.001106 0.120824 0.188727 -0.855551 -0.637286 -0.048346 1 0 0 0 0 0 1 547916
-0.002244 0.001106 0.120824 0.188839 -0.856108 -0.637698 -0.048378 1 0 0 0 0 0 1 548930
-0.002244 0.001106 0.120824 0.188957 -0.856653 -0.638103 -0.048409 1 0 0 0 0 0 1 549914
-0.002244 0.001106 0.120824 0.189089 -0.857204 -0.638513 -0.048441 1 0 0 0 0 0 1 550927
-0.002244 0.001106 0.120824 0.189199 -0.857747 -0.638933 -0.048471 1 0 0 0 0 0 1 551915
-0.002244 0.001106 0.120824 0.189329 -0.858298 -0.639345 -0.048503 1 0 0 0 0 0 1 552928
-0.002244 0.001106 0.120824 0.189453 -0.858853 -0.639742 -0.048534 1 0 0 0 0 0 1 553912
-0.002244 0.001106 0.120824 0.189578 -0.859416 -0.640180 -0.048566 1 0 0 0 0 0 1 554928
-0.002244 0.001106 0.120824 0.189695 -0.859949 -0.640575 -0.048596 1 0 0 0 0 0 1 555913
-0.002244 0.001106 0.120824 0.189813 -0.860529 -0.640991 -0.048628 1 0 0 0 0 0 1 556927
-0.002244 0.001106 0.120824 0.189938 -0.861055 -0.641397 -0.048659 1 0 0 0 0 0 1 557912
-0.002244 0.001106 0.120824 0.190057 -0.861636 -0.641815 -0.048691 1 0 0 0 0 0 1 558928
-0.002244 0.001106 0.120824 0.190188 -0.862137 -0.642207 -0.048720 1 0 0 0 0 0 1 559863
-0.002244 0.001106 0.120824 0.190292 -0.862699 -0.642623 -0.048751 1 0 0 0 0 0 1 560871
-0.002244 0.001106 0.120824 0.190422 -0.863249 -0.643017 -0.048782 1 0 0 0 0 0 1 561860
-0.002244 0.001106 0.120824 0.190543 -0.863797 -0.643439 -0.048814 1 0 0 0 0 0 1 562871
-0.002244 0.001106 0.120824 0.190657 -0.864357 -0.643858 -0.048845 1 0 0 0 0 0 1 563871
-0.002244 0.001106 0.120824 0.190788 -0.864908 -0.644253 -0.048876 1 0 0 0 0 0 1 564861
-0.002244 0.001106 0.120824 0.190913 -0.865467 -0.644687 -0.048908 1 0 0 0 0 0 1 565870
-0.002244 0.001106 0.120824 0.191034 -0.866015 -0.645078 -0.048938 1 0 0 0 0 0 1 566860
-0.002244 0.001106 0.120824 0.191145 -0.866571 -0.645505 -0.048970 1 0 0 0 0 0 1 567870
-0.002244 0.001106 0.120824 0.191273 -0.867109 -0.645908 -0.049001 1 0 0 0 0 0 1 568860
-0.002244 0.001106 0.120824 0.191400 -0.867677 -0.646316 -0.049032 1 0 0 0 0 0 1 569869
-0.002244 0.001106 0.120824 0.191510 -0.868224 -0.646737 -0.049064 1 0 0 0 0 0 1 570861
-0.002244 0.001106 0.120824 0.191640 -0.868773 -0.647147 -0.049095 1 0 0 0 0 0 1 571870
-0.002244 0.001106 0.120824 0.191769 -0.869343 -0.647561 -0.049126 1 0 0 0 0 0 1 572860
-0.002244 0.001106 0.120824 0.191886 -0.869881 -0.647971 -0.049158 1 0 0 0 0 0 1 573870
-0.002244 0.001106 0.120824 0.192001 -0.870447 -0.648379 -0.049188 1 0 0 0 0 0 1 574861
-0.002244 0.001106 0.120824 0.192128 -0.870986 -0.648794 -0.049220 1 0 0 0 0 0 1 575870
-0.002244 0.001106 0.120824 0.192241 -0.871541 -0.649209 -0.049251 1 0 0 0 0 0 1 576860
-0.002244 0.001106 0.120824 0.192375 -0.872102 -0.649612 -0.049282 1 0 0 0 0 0 1 577869
-0.002244 0.001106 0.120824 0.192506 -0.872642 -0.650031 -0.049313 1 0 0 0 0 0 1 578860
-0.002244 0.001106 0.120824 0.192610 -0.873206 -0.650450 -0.049345 1 0 0 0 0 0 1 579871
-0.002244 0.001106 0.120824 0.192743 -0.873767 -0.650852 -0.049377 1 0 0 0 0 0 1 580880
-0.002244 0.001106 0.120824 0.192854 -0.874320 -0.651278 -0.049408 1 0 0 0 0 0 1 581884
-0.002244 0.001106 0.120824 0.192987 -0.874876 -0.651678 -0.049439 1 0 0 0 0 0 1 582885
-0.002244 0.001106 0.120824 0.193110 -0.875425 -0.652105 -0.049470 1 0 0 0 0 0 1 583877
-0.002244 0.001106 0.120824 0.193227 -0.875961 -0.652502 -0.049501 1 0 0 0 0 0 1 584867
-0.002244 0.001106 0.120824 0.193353 -0.876530 -0.652910 -0.049533 1 0 0 0 0 0 1 585878
-0.002244 0.001106 0.120824 0.193463 -0.877078 -0.653332 -0.049564 1 0 0 0 0 0 1 586872
-0.002244 0.001106 0.120824 0.193593 -0.877627 -0.653742 -0.049595 1 0 0 0 0 0 1 587880
-0.002244 0.001106 0.120824 0.193710 -0.878194 -0.654150 -0.049626 1 0 0 0 0 0 1 588871
-0.002244 0.001106 0.120824 0.193836 -0.878729 -0.654562 -0.049658 1 0 0 0 0 0 1 589871
-0.002244 0.001106 0.120824 0.193962 -0.879293 -0.654987 -0.049689 1 0 0 0 0 0 1 590873
-0.002244 0.001106 0.120824 0.194083 -0.879838 -0.655375 -0.049720 1 0 0 0 0 0 1 591857
-0.002244 0.001106 0.120824 0.194203 -0.880387 -0.655797 -0.049751 1 0 0 0 0 0 1 592871
-0.002244 0.001106 0.120824 0.194320 -0.880959 -0.656209 -0.049783 1 0 0 0 0 0 1 593871
-0.002244 0.001106 0.120824 0.194446 -0.881495 -0.656622 -0.049814 1 0 0 0 0 0 1 594873
-0.002244 0.001106 0.120824 0.194570 -0.882097 -0.657072 -0.049848 1 0 0 0 0 0 1 595950
-0.002244 0.001106 0.120824 0.194722 -0.882691 -0.657504 -0.049881 1 0 0 0 0 0 1 597013
-0.002244 0.001106 0.120824 0.194814 -0.883199 -0.657892 -0.049910 1 0 0 0 0 0 1 597939
-0.002244 0.001106 0.120824 0.194946 -0.883758 -0.658294 -0.049941 1 0 0 0 0 0 1 598946
-0.002244 0.001106 0.120824 0.195057 -0.884304 -0.658715 -0.049972 1 0 0 0 0 0 1 599938
-0.002244 0.001106 0.120824 0.195185 -0.884846 -0.659120 -0.050003 1 0 0 0 0 0 1 600935
-0.002244 0.001106 0.120824 0.195308 -0.885393 -0.659512 -0.050034 1 0 0 0 0 0 1 601905
-0.002244 0.001106 0.120824 0.195431 -0.885947 -0.659943 -0.050065 1 0 0 0 0 0 1 602905
-0.002244 0.001106 0.120824 0.195549 -0.886490 -0.660345 -0.050096 1 0 0 0 0 0 1 603907
-0.002244 0.001106 0.120824 0.195669 -0.887075 -0.660765 -0.050128 1 0 0 0 0 0 1 604930
-0.002244 0.001106 0.120824 0.195795 -0.887609 -0.661177 -0.050159 1 0 0 0 0 0 1 605930
-0.002244 0.001106 0.120824 0.195906 -0.888155 -0.661585 -0.050190 1 0 0 0 0 0 1 606905
-0.002244 0.001106 0.120824 0.196038 -0.888710 -0.661983 -0.050221 1 0 0 0 0 0 1 607902
-0.002244 0.001106 0.120824 0.196173 -0.889268 -0.662416 -0.050253 1 0 0 0 0 0 1 608926
-0.002244 0.001106 0.120824 0.196277 -0.889826 -0.662814 -0.050284 1 0 0 0 0 0 1 609904
-0.002244 0.001106 0.120824 0.196405 -0.890375 -0.663236 -0.050316 1 0 0 0 0 0 1 610930
-0.002244 0.001106 0.120824 0.196516 -0.890919 -0.663644 -0.050346 1 0 0 0 0 0 1 611903
-0.002244 0.001106 0.120824 0.196653 -0.891494 -0.664057 -0.050378 1 0 0 0 0 0 1 612936
-0.002244 0.001106 0.120824 0.196763 -0.892040 -0.664477 -0.050409 1 0 0 0 0 0 1 613928
-0.002244 0.001106 0.120824 0.196892 -0.892586 -0.664885 -0.050441 1 0 0 0 0 0 1 614931
-0.002244 0.001106 0.120824 0.197030 -0.893150 -0.665294 -0.050472 1 0 0 0 0 0 1 615927
-0.002244 0.001106 0.120824 0.197128 -0.893687 -0.665704 -0.050502 1 0 0 0 0 0 1 616905
-0.002244 0.001106 0.120824 0.197259 -0.894242 -0.666103 -0.050534 1 0 0 0 0 0 1 617905
-0.002244 0.001106 0.120824 0.197370 -0.894791 -0.666526 -0.050565 1 0 0 0 0 0 1 618902
-0.002244 0.001106 0.120824 0.197499 -0.895336 -0.666934 -0.050596 1 0 0 0 0 0 1 619904
-0.002244 0.001106 0.120824 0.197633 -0.895930 -0.667365 -0.050628 1 0 0 0 0 0 1 620939
-0.002244 0.001106 0.120824 0.197749 -0.896461 -0.667770 -0.050660 1 0 0 0 0 0 1 621935
-0.002244 0.001106 0.120824 0.197870 -0.897010 -0.668181 -0.050691 1 0 0 0 0 0 1 622933
-0.002244 0.001106 0.120824 0.197987 -0.897584 -0.668593 -0.050722 1 0 0 0 0 0 1 623935
-0.002244 0.001106 0.120824 0.198112 -0.898115 -0.669002 -0.050753 1 0 0 0 0 0 1 624927
-0.002244 0.001106 0.120824 0.198228 -0.898681 -0.669426 -0.050785 1 0 0 0 0 0 1 625939
-0.002244 0.001106 0.120824 0.198356 -0.899218 -0.669810 -0.050815 1 0 0 0 0 0 1 626904
-0.002244 0.001106 0.120824 0.198480 -0.899772 -0.670241 -0.050846 1 0 0 0 0 0 1 627905
-0.002244 0.001106 0.120824 0.198605 -0.900340 -0.670646 -0.050878 1 0 0 0 0 0 1 628932
-0.002244 0.001106 0.120824 0.198712 -0.900875 -0.671058 -0.050909 1 0 0 0 0 0 1 629904
-0.002244 0.001106 0.120824 0.198844 -0.901430 -0.671474 -0.050940 1 0 0 0 0 0 1 630925
-0.002244 0.001106 0.120824 0.198967 -0.901982 -0.671869 -0.050971 1 0 0 0 0 0 1 631904
-0.002244 0.001106 0.120824 0.199090 -0.902538 -0.672301 -0.051002 1 0 0 0 0 0 1 632906
-0.002244 0.001106 0.120824 0.199212 -0.903089 -0.672694 -0.051034 1 0 0 0 0 0 1 633903
-0.002244 0.001106 0.120824 0.199322 -0.903640 -0.673118 -0.051065 1 0 0 0 0 0 1 634903
-0.002244 0.001106 0.120824 0.199455 -0.904200 -0.673537 -0.051097 1 0 0 0 0 0 1 635934
-0.002244 0.001106 0.120824 0.199570 -0.904761 -0.673939 -0.051128 1 0 0 0 0 0 1 636913
-0.002244 0.001106 0.120824 0.199698 -0.905304 -0.674357 -0.051159 1 0 0 0 0 0 1 637928
-0.002249 0.001124 0.120813 0.272658 -1.155106 -0.525302 -0.051190 1 0 0 0 0 0 1 638910
-0.002252 0.001133 0.120809 0.248827 -1.069792 -0.600063 -0.051222 1 0 0 0 0 0 1 639928
-0.002253 0.001138 0.120808 0.230174 -1.006054 -0.639075 -0.051253 1 0 0 0 0 0 1 640912
-0.002254 0.001140 0.120807 0.219957 -0.972249 -0.654247 -0.051284 1 0 0 0 0 0 1 641927
-0.002254 0.001141 0.120807 0.214718 -0.955348 -0.659915 -0.051315 1 0 0 0 0 0 1 642910
-0.002255 0.001142 0.120807 0.212110 -0.947123 -0.662152 -0.051345 1 0 0 0 0 0 1 643861
-0.002255 0.001142 0.120807 0.210846 -0.943304 -0.663213 -0.051376 1 0 0 0 0 0 1 644868
-0.002255 0.001142 0.120807 0.210277 -0.941672 -0.663832 -0.051407 1 0 0 0 0 0 1 645858
-0.002255 0.001142 0.120807 0.210052 -0.941132 -0.664320 -0.051439 1 0 0 0 0 0 1 646868
-0.002255 0.001142 0.120807 0.210014 -0.941161 -0.664755 -0.051470 1 0 0 0 0 0 1 647868
-0.002255 0.001142 0.120807 0.210036 -0.941458 -0.665163 -0.051501 1 0 0 0 0 0 1 648858
-0.002255 0.001142 0.120807 0.210130 -0.941895 -0.665574 -0.051532 1 0 0 0 0 0 1 649868
-0.002255 0.001142 0.120807 0.210235 -0.942388 -0.665980 -0.051564 1 0 0 0 0 0 1 650868
-0.002255 0.001142 0.120807 0.210352 -0.942925 -0.666373 -0.051595 1 0 0 0 0 0 1 651858
-0.002255 0.001142 0.120807 0.210478 -0.943491 -0.666789 -0.051626 1 0 0 0 0 0 1 652872
-0.002255 0.001142 0.120807 0.210588 -0.944039 -0.667188 -0.051657 1 0 0 0 0 0 1 653858
-0.002255 0.001142 0.120807 0.210723 -0.944606 -0.667589 -0.051689 1 0 0 0 0 0 1 654868
-0.002255 0.001142 0.120807 0.210850 -0.945170 -0.667988 -0.051720 1 0 0 0 0 0 1 655858
-0.002255 0.001142 0.120807 0.210982 -0.945759 -0.668408 -0.051751 1 0 0 0 0 0 1 656868
-0.002255 0.001142 0.120807 0.211107 -0.946321 -0.668801 -0.051783 1 0 0 0 0 0 1 657870
-0.002255 0.001142 0.120807 0.211224 -0.946893 -0.669206 -0.051813 1 0 0 0 0 0 1 658858
-0.002255 0.001142 0.120807 0.211360 -0.947461 -0.669607 -0.051845 1 0 0 0 0 0 1 659868
-0.002255 0.001142 0.120807 0.211479 -0.948035 -0.670013 -0.051876 1 0 0 0 0 0 1 660858
-0.002255 0.001142 0.120807 0.211614 -0.948603 -0.670414 -0.051907 1 0 0 0 0 0 1 661867
-0.002255 0.001142 0.120807 0.211745 -0.949179 -0.670826 -0.051938 1 0 0 0 0 0 1 662857
-0.002255 0.001142 0.120807 0.211871 -0.949746 -0.671222 -0.051970 1 0 0 0 0 0 1 663867
-0.002260 0.001160 0.120796 0.284859 -1.199668 -0.521895 -0.052001 1 0 0 0 0 0 1 664858
-0.002263 0.001169 0.120793 0.261088 -1.114544 -0.596659 -0.052032 1 0 0 0 0 0 1 665868
-0.002264 0.001174 0.120791 0.242462 -1.050930 -0.635690 -0.052063 1 0 0 0 0 0 1 666857
-0.002265 0.001176 0.120791 0.232286 -1.017242 -0.650894 -0.052099 1 0 0 0 0 0 1 667994
-0.002265 0.001177 0.120791 0.227051 -1.000337 -0.656522 -0.052126 1 0 0 0 0 0 1 668867
-0.002265 0.001178 0.120791 0.224451 -0.992142 -0.658765 -0.052157 1 0 0 0 0 0 1 669857
-0.002266 0.001178 0.120791 0.223198 -0.988362 -0.659817 -0.052189 1 0 0 0 0 0 1 670875
-0.002266 0.001178 0.120791 0.222632 -0.986740 -0.660434 -0.052220 1 0 0 0 0 0 1 671865
-0.002266 0.001178 0.120791 0.222428 -0.986230 -0.660913 -0.052251 1 0 0 0 0 0 1 672869
-0.002266 0.001178 0.120791 0.222401 -0.986347 -0.661380 -0.052286 1 0 0 0 0 0 1 673989
-0.002266 0.001178 0.120791 0.222410 -0.986591 -0.661747 -0.052314 1 0 0 0 0 0 1 674877
-0.002266 0.001178 0.120791 0.222508 -0.987038 -0.662146 -0.052345 1 0 0 0 0 0 1 675877
-0.002266 0.001178 0.120791 0.222622 -0.987562 -0.662537 -0.052377 1 0 0 0 0 0 1 676878
-0.002266 0.001178 0.120791 0.222742 -0.988108 -0.662930 -0.052408 1 0 0 0 0 0 1 677872
-0.002266 0.001178 0.120791 0.222872 -0.988686 -0.663319 -0.052438 1 0 0 0 0 0 1 678856
-0.002266 0.001178 0.120791 0.223008 -0.989344 -0.663770 -0.052474 1 0 0 0 0 0 1 679996
-0.002266 0.001178 0.120791 0.223122 -0.989857 -0.664115 -0.052501 1 0 0 0 0 0 1 680868
-0.002266 0.001178 0.120791 0.223263 -0.990439 -0.664504 -0.052533 1 0 0 0 0 0 1 681870
-0.002266 0.001178 0.120791 0.223385 -0.991023 -0.664912 -0.052564 1 0 0 0 0 0 1 682868
-0.002266 0.001178 0.120791 0.223543 -0.991680 -0.665339 -0.052598 1 0 0 0 0 0 1 683979
-0.002266 0.001178 0.120791 0.223671 -0.992196 -0.665703 -0.052626 1 0 0 0 0 0 1 684870
-0.002266 0.001178 0.120791 0.223806 -0.992879 -0.666145 -0.052662 1 0 0 0 0 0 1 686001
-0.002266 0.001178 0.120791 0.223941 -0.993448 -0.666538 -0.052693 1 0 0 0 0 0 1 686997
-0.002266 0.001178 0.120791 0.224053 -0.993981 -0.666883 -0.052720 1 0 0 0 0 0 1 687871
-0.002266 0.001178 0.120791 0.224204 -0.994615 -0.667321 -0.052755 1 0 0 0 0 0 1 688979
-0.002266 0.001178 0.120791 0.224335 -0.995233 -0.667724 -0.052786 1 0 0 0 0 0 1 689997
-0.002266 0.001178 0.120791 0.224484 -0.995805 -0.668124 -0.052818 1 0 0 0 0 0 1 690994
-0.002266 0.001178 0.120791 0.224601 -0.996363 -0.668481 -0.052847 1 0 0 0 0 0 1 691928
-0.002266 0.001178 0.120791 0.224738 -0.997023 -0.668938 -0.052882 1 0 0 0 0 0 1 693053
-0.002266 0.001178 0.120791 0.224881 -0.997614 -0.669321 -0.052913 1 0 0 0 0 0 1 694052
-0.002271 0.001196 0.120780 0.297896 -1.247680 -0.519705 -0.052944 1 0 0 0 0 0 1 695028
-0.002274 0.001205 0.120776 0.274216 -1.162783 -0.594467 -0.052976 1 0 0 0 0 0 1 696054
-0.002275 0.001210 0.120775 0.255617 -1.099279 -0.633493 -0.053006 1 0 0 0 0 0 1 697028
-0.002276 0.001212 0.120774 0.245451 -1.065612 -0.648652 -0.053039 1 0 0 0 0 0 1 698062
-0.002276 0.001213 0.120774 0.240246 -1.048829 -0.654338 -0.053071 1 0 0 0 0 0 1 699105
-0.002276 0.001214 0.120774 0.237652 -1.040651 -0.656555 -0.053101 1 0 0 0 0 0 1 700059
-0.002276 0.001214 0.120774 0.236410 -1.036859 -0.657594 -0.053131 1 0 0 0 0 0 1 701029
-0.002276 0.001214 0.120774 0.235844 -1.035271 -0.658197 -0.053163 1 0 0 0 0 0 1 702029
-0.002276 0.001214 0.120774 0.235633 -1.034776 -0.658678 -0.053194 1 0 0 0 0 0 1 703028
-0.002276 0.001214 0.120774 0.235593 -1.034845 -0.659089 -0.053226 1 0 0 0 0 0 1 704054
-0.002276 0.001215 0.120774 0.235655 -1.035164 -0.659478 -0.053256 1 0 0 0 0 0 1 705028
-0.002276 0.001215 0.120774 0.235745 -1.035651 -0.659879 -0.053288 1 0 0 0 0 0 1 706052
-0.002276 0.001215 0.120774 0.235859 -1.036178 -0.660252 -0.053319 1 0 0 0 0 0 1 707028
-0.002276 0.001215 0.120774 0.235968 -1.036671 -0.660590 -0.053346 1 0 0 0 0 0 1 707902
-0.002276 0.001215 0.120774 0.236108 -1.037337 -0.661026 -0.053381 1 0 0 0 0 0 1 709026
-0.002276 0.001215 0.120774 0.236258 -1.037956 -0.661439 -0.053413 1 0 0 0 0 0 1 710061
-0.002276 0.001215 0.120774 0.236387 -1.038568 -0.661813 -0.053445 1 0 0 0 0 0 1 711056
-0.002276 0.001215 0.120774 0.236530 -1.039158 -0.662200 -0.053476 1 0 0 0 0 0 1 712059
-0.002276 0.001215 0.120774 0.236659 -1.039769 -0.662591 -0.053507 1 0 0 0 0 0 1 713054
-0.002276 0.001215 0.120774 0.236808 -1.040382 -0.662981 -0.053539 1 0 0 0 0 0 1 714077
-0.002276 0.001215 0.120774 0.236935 -1.040981 -0.663364 -0.053569 1 0 0 0 0 0 1 715051
-0.002276 0.001215 0.120774 0.237082 -1.041586 -0.663749 -0.053601 1 0 0 0 0 0 1 716060
-0.002276 0.001215 0.120774 0.237229 -1.042176 -0.664129 -0.053631 1 0 0 0 0 0 1 717029
-0.002276 0.001215 0.120774 0.237348 -1.042788 -0.664516 -0.053662 1 0 0 0 0 0 1 718026
-0.002276 0.001215 0.120774 0.237493 -1.043388 -0.664898 -0.053694 1 0 0 0 0 0 1 719028
-0.002276 0.001215 0.120774 0.237623 -1.044002 -0.665290 -0.053725 1 0 0 0 0 0 1 720026
-0.002276 0.001215 0.120774 0.237772 -1.044612 -0.665663 -0.053756 1 0 0 0 0 0 1 721025
-0.002276 0.001215 0.120774 0.237912 -1.045221 -0.666069 -0.053787 1 0 0 0 0 0 1 722025
-0.002276 0.001215 0.120774 0.238047 -1.045817 -0.666445 -0.053819 1 0 0 0 0 0 1 723026
-0.002282 0.001233 0.120763 0.311109 -1.296034 -0.516533 -0.053850 1 0 0 0 0 0 1 724017
-0.002284 0.001242 0.120759 0.287479 -1.211358 -0.591303 -0.053881 1 0 0 0 0 0 1 725035
-0.002286 0.001246 0.120758 0.268945 -1.148006 -0.630345 -0.053913 1 0 0 0 0 0 1 726049
-0.002287 0.001248 0.120758 0.258780 -1.114362 -0.645488 -0.053944 1 0 0 0 0 0 1 727033
-0.002287 0.001250 0.120757 0.253579 -1.097591 -0.651150 -0.053976 1 0 0 0 0 0 1 728049
-0.002287 0.001250 0.120757 0.250990 -1.089470 -0.653380 -0.054006 1 0 0 0 0 0 1 729035
-0.002287 0.001250 0.120757 0.249771 -1.085731 -0.654417 -0.054038 1 0 0 0 0 0 1 730048
-0.002287 0.001251 0.120757 0.249210 -1.084154 -0.655018 -0.054069 1 0 0 0 0 0 1 731049
-0.002287 0.001251 0.120757 0.248995 -1.083593 -0.655425 -0.054096 1 0 0 0 0 0 1 731909
-0.002287 0.001251 0.120757 0.248971 -1.083760 -0.655876 -0.054132 1 0 0 0 0 0 1 733047
-0.002287 0.001251 0.120757 0.249039 -1.084105 -0.656262 -0.054163 1 0 0 0 0 0 1 734032
-0.002287 0.001251 0.120757 0.249131 -1.084595 -0.656658 -0.054194 1 0 0 0 0 0 1 735048
-0.002287 0.001251 0.120757 0.249251 -1.085143 -0.657027 -0.054225 1 0 0 0 0 0 1 736032
-0.002287 0.001251 0.120757 0.249379 -1.085759 -0.657411 -0.054257 1 0 0 0 0 0 1 737046
-0.002287 0.001251 0.120757 0.249509 -1.086340 -0.657784 -0.054288 1 0 0 0 0 0 1 738030
-0.002287 0.001251 0.120757 0.249665 -1.086974 -0.658175 -0.054319 1 0 0 0 0 0 1 739044
-0.002287 0.001251 0.120757 0.249779 -1.087470 -0.658470 -0.054345 1 0 0 0 0 0 1 739856
-0.002287 0.001251 0.120757 0.249934 -1.088188 -0.658905 -0.054380 1 0 0 0 0 0 1 740991
-0.002287 0.001251 0.120757 0.250083 -1.088798 -0.659273 -0.054411 1 0 0 0 0 0 1 741979
-0.002287 0.001251 0.120757 0.250220 -1.089438 -0.659662 -0.054443 1 0 0 0 0 0 1 742990
-0.002287 0.001251 0.120757 0.250367 -1.090038 -0.660038 -0.054474 1 0 0 0 0 0 1 743981
-0.002287 0.001251 0.120757 0.250519 -1.090690 -0.660426 -0.054505 1 0 0 0 0 0 1 744990
-0.002287 0.001251 0.120757 0.250659 -1.091300 -0.660789 -0.054536 1 0 0 0 0 0 1 745980
-0.002287 0.001251 0.120757 0.250792 -1.091928 -0.661183 -0.054568 1 0 0 0 0 0 1 746989
-0.002287 0.001251 0.120757 0.250946 -1.092556 -0.661550 -0.054599 1 0 0 0 0 0 1 747991
-0.002287 0.001251 0.120757 0.251080 -1.093183 -0.661930 -0.054630 1 0 0 0 0 0 1 748979
-0.002287 0.001251 0.120757 0.251233 -1.093807 -0.662306 -0.054661 1 0 0 0 0 0 1 749989
-0.002287 0.001251 0.120757 0.251385 -1.094417 -0.662693 -0.054692 1 0 0 0 0 0 1 750979
-0.002287 0.001251 0.120757 0.251514 -1.095065 -0.663071 -0.054724 1 0 0 0 0 0 1 751990
-0.002287 0.001251 0.120757 0.251663 -1.095677 -0.663438 -0.054755 1 0 0 0 0 0 1 752979
-0.002287 0.001251 0.120757 0.251797 -1.096306 -0.663834 -0.054786 1 0 0 0 0 0 1 753990
-0.002287 0.001251 0.120757 0.251949 -1.096926 -0.664196 -0.054817 1 0 0 0 0 0 1 754979
-0.002287 0.001251 0.120757 0.252087 -1.097567 -0.664584 -0.054849 1 0 0 0 0 0 1 755989
-0.002287 0.001251 0.120757 0.252246 -1.098170 -0.664966 -0.054880 1 0 0 0 0 0 1 756980
-0.002287 0.001251 0.120757 0.252384 -1.098808 -0.665336 -0.054911 1 0 0 0 0 0 1 757989
-0.002287 0.001251 0.120757 0.252518 -1.099437 -0.665716 -0.054942 1 0 0 0 0 0 1 758980
-0.002287 0.001251 0.120757 0.252666 -1.100049 -0.666099 -0.054974 1 0 0 0 0 0 1 759990
-0.002287 0.001251 0.120757 0.252804 -1.100688 -0.666475 -0.055005 1 0 0 0 0 0 1 760982
-0.002287 0.001251 0.120757 0.252958 -1.101316 -0.666852 -0.055037 1 0 0 0 0 0 1 761997
-0.002287 0.001251 0.120757 0.253103 -1.101941 -0.667250 -0.055068 1 0 0 0 0 0 1 762997
-0.002287 0.001251 0.120757 0.253245 -1.102559 -0.667608 -0.055099 1 0 0 0 0 0 1 763987
-0.002287 0.001251 0.120757 0.253390 -1.103191 -0.667988 -0.055130 1 0 0 0 0 0 1 764997
-0.002287 0.001251 0.120757 0.253521 -1.103810 -0.668378 -0.055161 1 0 0 0 0 0 1 765991
-0.002287 0.001251 0.120757 0.253676 -1.104442 -0.668747 -0.055193 1 0 0 0 0 0 1 766998
-0.002287 0.001251 0.120757 0.253811 -1.105070 -0.669127 -0.055224 1 0 0 0 0 0 1 767988
-0.002287 0.001251 0.120757 0.253970 -1.105676 -0.669511 -0.055255 1 0 0 0 0 0 1 768983
-0.002293 0.001269 0.120746 0.327101 -1.356218 -0.519220 -0.055286 1 0 0 0 0 0 1 769995
-0.002295 0.001278 0.120743 0.303574 -1.271809 -0.593949 -0.055318 1 0 0 0 0 0 1 770993
-0.002297 0.001282 0.120741 0.285079 -1.208603 -0.632976 -0.055349 1 0 0 0 0 0 1 771994
-0.002297 0.001285 0.120741 0.274936 -1.175031 -0.648104 -0.055379 1 0 0 0 0 0 1 772973
-0.002298 0.001286 0.120741 0.269758 -1.158335 -0.653768 -0.055411 1 0 0 0 0 0 1 773991
-0.002298 0.001286 0.120741 0.267187 -1.150239 -0.655999 -0.055443 1 0 0 0 0 0 1 774990
-0.002298 0.001287 0.120741 0.265951 -1.146512 -0.657013 -0.055474 1 0 0 0 0 0 1 775992
-0.002298 0.001287 0.120741 0.265406 -1.144957 -0.657597 -0.055505 1 0 0 0 0 0 1 776973
-0.002298 0.001287 0.120741 0.265223 -1.144524 -0.658061 -0.055537 1 0 0 0 0 0 1 778003
-0.002298 0.001287 0.120741 0.265193 -1.144613 -0.658462 -0.055568 1 0 0 0 0 0 1 778998
-0.002298 0.001287 0.120741 0.265237 -1.144985 -0.658840 -0.055599 1 0 0 0 0 0 1 779994
-0.002298 0.001287 0.120741 0.265354 -1.145495 -0.659204 -0.055630 1 0 0 0 0 0 1 780986
-0.002298 0.001287 0.120741 0.265482 -1.146068 -0.659579 -0.055661 1 0 0 0 0 0 1 781995
-0.002298 0.001287 0.120741 0.265619 -1.146670 -0.659949 -0.055693 1 0 0 0 0 0 1 782992
-0.002298 0.001287 0.120741 0.265764 -1.147300 -0.660326 -0.055724 1 0 0 0 0 0 1 783992
-0.002298 0.001287 0.120741 0.265900 -1.147939 -0.660691 -0.055755 1 0 0 0 0 0 1 784991
-0.002298 0.001287 0.120741 0.266045 -1.148574 -0.661069 -0.055786 1 0 0 0 0 0 1 785996
-0.002298 0.001287 0.120741 0.266201 -1.149207 -0.661433 -0.055818 1 0 0 0 0 0 1 786995
-0.002298 0.001287 0.120741 0.266342 -1.149855 -0.661808 -0.055849 1 0 0 0 0 0 1 787990
-0.002298 0.001287 0.120741 0.266502 -1.150503 -0.662165 -0.055880 1 0 0 0 0 0 1 788991
-0.002298 0.001287 0.120741 0.266653 -1.151146 -0.662553 -0.055911 1 0 0 0 0 0 1 789989
-0.002298 0.001287 0.120741 0.266798 -1.151779 -0.662914 -0.055943 1 0 0 0 0 0 1 790991
-0.002298 0.001287 0.120741 0.266947 -1.152421 -0.663283 -0.055974 1 0 0 0 0 0 1 791992
-0.002298 0.001287 0.120741 0.267088 -1.153072 -0.663646 -0.056004 1 0 0 0 0 0 1 792972
-0.002298 0.001287 0.120741 0.267245 -1.153711 -0.664024 -0.056036 1 0 0 0 0 0 1 793994
-0.002298 0.001287 0.120741 0.267386 -1.154360 -0.664400 -0.056068 1 0 0 0 0 0 1 794991
-0.002298 0.001287 0.120741 0.267554 -1.154997 -0.664770 -0.056099 1 0 0 0 0 0 1 795990
-0.002298 0.001287 0.120741 0.267697 -1.155649 -0.665128 -0.056130 1 0 0 0 0 0 1 796991
-0.002298 0.001287 0.120741 0.267834 -1.156291 -0.665510 -0.056161 1 0 0 0 0 0 1 797991
-0.002298 0.001287 0.120741 0.267990 -1.156925 -0.665875 -0.056193 1 0 0 0 0 0 1 798991
-0.002298 0.001287 0.120741 0.268131 -1.157577 -0.666252 -0.056224 1 0 0 0 0 0 1 799992
-0.002298 0.001287 0.120741 0.268291 -1.158223 -0.666609 -0.056255 1 0 0 0 0 0 1 800991
-0.002298 0.001287 0.120741 0.268440 -1.158863 -0.666995 -0.056286 1 0 0 0 0 0 1 801984
-0.002298 0.001287 0.120741 0.268588 -1.159502 -0.667359 -0.056318 1 0 0 0 0 0 1 802995
-0.002298 0.001287 0.120741 0.268738 -1.160194 -0.667759 -0.056351 1 0 0 0 0 0 1 804060
-0.002298 0.001287 0.120741 0.268896 -1.160837 -0.668113 -0.056382 1 0 0 0 0 0 1 805053
-0.002298 0.001287 0.120741 0.269044 -1.161474 -0.668492 -0.056414 1 0 0 0 0 0 1 806061
-0.002298 0.001287 0.120741 0.269180 -1.162103 -0.668857 -0.056444 1 0 0 0 0 0 1 807027
-0.002298 0.001287 0.120741 0.269348 -1.162741 -0.669227 -0.056475 1 0 0 0 0 0 1 808026
-0.002298 0.001287 0.120741 0.269490 -1.163433 -0.669610 -0.056508 1 0 0 0 0 0 1 809075
-0.002298 0.001287 0.120741 0.269636 -1.164034 -0.669966 -0.056538 1 0 0 0 0 0 1 810038
-0.002298 0.001287 0.120741 0.269776 -1.164677 -0.670338 -0.056569 1 0 0 0 0 0 1 811027
-0.002298 0.001287 0.120741 0.269939 -1.165339 -0.670705 -0.056601 1 0 0 0 0 0 1 812051
-0.002298 0.001287 0.120741 0.270074 -1.165965 -0.671078 -0.056631 1 0 0 0 0 0 1 813027
-0.002298 0.001287 0.120741 0.270242 -1.166603 -0.671450 -0.056662 1 0 0 0 0 0 1 814028
-0.002298 0.001287 0.120741 0.270385 -1.167256 -0.671822 -0.056694 1 0 0 0 0 0 1 815048
-0.002298 0.001287 0.120741 0.270529 -1.167923 -0.672193 -0.056726 1 0 0 0 0 0 1 816054
-0.002298 0.001287 0.120741 0.270681 -1.168544 -0.672561 -0.056757 1 0 0 0 0 0 1 817047
-0.002298 0.001287 0.120741 0.270820 -1.169184 -0.672932 -0.056788 1 0 0 0 0 0 1 818032
-0.002298 0.001287 0.120741 0.270978 -1.169829 -0.673302 -0.056819 1 0 0 0 0 0 1 819047
-0.002298 0.001287 0.120741 0.271141 -1.170475 -0.673665 -0.056850 1 0 0 0 0 0 1 820031
-0.002298 0.001287 0.120741 0.271271 -1.171125 -0.674049 -0.056882 1 0 0 0 0 0 1 821047
-0.002298 0.001287 0.120741 0.271424 -1.171750 -0.674408 -0.056913 1 0 0 0 0 0 1 822032
-0.002298 0.001287 0.120741 0.271567 -1.172410 -0.674790 -0.056944 1 0 0 0 0 0 1 823047
-0.002298 0.001287 0.120741 0.271727 -1.173059 -0.675148 -0.056976 1 0 0 0 0 0 1 824050
-0.002298 0.001287 0.120741 0.271865 -1.173697 -0.675529 -0.057007 1 0 0 0 0 0 1 825045
-0.002298 0.001287 0.120741 0.272031 -1.174324 -0.675894 -0.057037 1 0 0 0 0 0 1 826029
-0.002298 0.001287 0.120741 0.272164 -1.174983 -0.676271 -0.057069 1 0 0 0 0 0 1 827045
-0.002298 0.001287 0.120741 0.272321 -1.175621 -0.676622 -0.057100 1 0 0 0 0 0 1 828031
-0.002298 0.001287 0.120741 0.272470 -1.176261 -0.677003 -0.057132 1 0 0 0 0 0 1 829044
-0.002298 0.001287 0.120741 0.272608 -1.176903 -0.677375 -0.057163 1 0 0 0 0 0 1 830029
-0.002298 0.001287 0.120741 0.272769 -1.177560 -0.677752 -0.057195 1 0 0 0 0 0 1 831063
-0.002298 0.001287 0.120741 0.272924 -1.178215 -0.678122 -0.057226 1 0 0 0 0 0 1 832047
-0.002298 0.001287 0.120741 0.273064 -1.178828 -0.678481 -0.057256 1 0 0 0 0 0 1 833031
-0.002298 0.001287 0.120741 0.273207 -1.179487 -0.678862 -0.057288 1 0 0 0 0 0 1 834045
-0.002298 0.001287 0.120741 0.273360 -1.180112 -0.679221 -0.057319 1 0 0 0 0 0 1 835030
-0.002298 0.001287 0.120741 0.273507 -1.180739 -0.679568 -0.057349 1 0 0 0 0 0 1 835988
-0.002298 0.001287 0.120741 0.273644 -1.181375 -0.679948 -0.057380 1 0 0 0 0 0 1 836979
-0.002298 0.001287 0.120741 0.273813 -1.182018 -0.680322 -0.057411 1 0 0 0 0 0 1 837987
-0.002303 0.001305 0.120730 0.347079 -1.433037 -0.529522 -0.057442 1 0 0 0 0 0 1 838977
-0.002306 0.001314 0.120726 0.323679 -1.349044 -0.604166 -0.057474 1 0 0 0 0 0 1 839987
-0.002307 0.001318 0.120725 0.305245 -1.286032 -0.643175 -0.057505 1 0 0 0 0 0 1 840976
-0.002308 0.001321 0.120724 0.295142 -1.252592 -0.658308 -0.057536 1 0 0 0 0 0 1 841986
-0.002309 0.001322 0.120724 0.289977 -1.235936 -0.663947 -0.057567 1 0 0 0 0 0 1 842983
-0.002309 0.001322 0.120724 0.287422 -1.227893 -0.666166 -0.057599 1 0 0 0 0 0 1 843986
-0.002309 0.001323 0.120724 0.286198 -1.224201 -0.667181 -0.057630 1 0 0 0 0 0 1 844977
-0.002309 0.001323 0.120724 0.285670 -1.222669 -0.667770 -0.057661 1 0 0 0 0 0 1 845985
-0.002309 0.001323 0.120724 0.285459 -1.222244 -0.668198 -0.057692 1 0 0 0 0 0 1 846975
-0.002309 0.001323 0.120724 0.285453 -1.222355 -0.668593 -0.057723 1 0 0 0 0 0 1 847980
-0.002309 0.001323 0.120724 0.285514 -1.222743 -0.668960 -0.057755 1 0 0 0 0 0 1 848986
-0.002309 0.001323 0.120724 0.285626 -1.223266 -0.669327 -0.057786 1 0 0 0 0 0 1 849976
-0.002309 0.001323 0.120724 0.285759 -1.223858 -0.669696 -0.057817 1 0 0 0 0 0 1 850986
-0.002309 0.001323 0.120724 0.285900 -1.224474 -0.670056 -0.057848 1 0 0 0 0 0 1 851977
-0.002309 0.001323 0.120724 0.286056 -1.225143 -0.670423 -0.057880 1 0 0 0 0 0 1 852993
-0.002309 0.001323 0.120724 0.286192 -1.225779 -0.670780 -0.057911 1 0 0 0 0 0 1 853976
-0.002309 0.001323 0.120724 0.286347 -1.226448 -0.671147 -0.057942 1 0 0 0 0 0 1 854988
-0.002309 0.001323 0.120724 0.286523 -1.227111 -0.671512 -0.057974 1 0 0 0 0 0 1 856000
-0.002309 0.001323 0.120724 0.286662 -1.227786 -0.671879 -0.058006 1 0 0 0 0 0 1 857012
-0.002309 0.001323 0.120724 0.286875 -1.228664 -0.672357 -0.058048 1 0 0 0 0 0 1 858351
-0.002309 0.001323 0.120724 0.286967 -1.229099 -0.672597 -0.058068 1 0 0 0 0 0 1 858997
-0.002309 0.001323 0.120724 0.287127 -1.229744 -0.672948 -0.058099 1 0 0 0 0 0 1 859984
-0.002309 0.001323 0.120724 0.287275 -1.230419 -0.673319 -0.058130 1 0 0 0 0 0 1 860992
-0.002309 0.001323 0.120724 0.287449 -1.231077 -0.673682 -0.058161 1 0 0 0 0 0 1 861994
-0.002309 0.001323 0.120724 0.287591 -1.231727 -0.674046 -0.058193 1 0 0 0 0 0 1 862999
-0.002309 0.001323 0.120724 0.287738 -1.232401 -0.674405 -0.058224 1 0 0 0 0 0 1 863991
-0.002309 0.001323 0.120724 0.287900 -1.233054 -0.674759 -0.058255 1 0 0 0 0 0 1 864988
-0.002309 0.001323 0.120724 0.288046 -1.233723 -0.675127 -0.058286 1 0 0 0 0 0 1 865987
-0.002309 0.001323 0.120724 0.288206 -1.234366 -0.675477 -0.058317 1 0 0 0 0 0 1 866971
-0.002309 0.001323 0.120724 0.288364 -1.235038 -0.675865 -0.058349 1 0 0 0 0 0 1 867988
-0.002309 0.001323 0.120724 0.288518 -1.235699 -0.676209 -0.058380 1 0 0 0 0 0 1 868988
-0.002309 0.001323 0.120724 0.288673 -1.236360 -0.676569 -0.058411 1 0 0 0 0 0 1 869988
-0.002309 0.001323 0.120724 0.288820 -1.237037 -0.676940 -0.058443 1 0 0 0 0 0 1 870997
-0.002309 0.001323 0.120724 0.288992 -1.237732 -0.677319 -0.058476 1 0 0 0 0 0 1 872060
-0.002309 0.001323 0.120724 0.289138 -1.238400 -0.677686 -0.058507 1 0 0 0 0 0 1 873058
-0.002309 0.001323 0.120724 0.289312 -1.239055 -0.678048 -0.058538 1 0 0 0 0 0 1 874056
-0.002309 0.001323 0.120724 0.289441 -1.239693 -0.678408 -0.058569 1 0 0 0 0 0 1 875029
-0.002309 0.001323 0.120724 0.289608 -1.240371 -0.678765 -0.058601 1 0 0 0 0 0 1 876051
-0.002309 0.001323 0.120724 0.289759 -1.241013 -0.679115 -0.058631 1 0 0 0 0 0 1 877022
-0.002309 0.001323 0.120724 0.289905 -1.241684 -0.679483 -0.058662 1 0 0 0 0 0 1 878023
-0.002309 0.001323 0.120724 0.290067 -1.242337 -0.679839 -0.058694 1 0 0 0 0 0 1 879022
-0.002309 0.001323 0.120724 0.290223 -1.242997 -0.680220 -0.058725 1 0 0 0 0 0 1 880021
-0.002309 0.001323 0.120724 0.290377 -1.243659 -0.680565 -0.058756 1 0 0 0 0 0 1 881022
-0.002309 0.001323 0.120724 0.290528 -1.244350 -0.680943 -0.058788 1 0 0 0 0 0 1 882053
-0.002309 0.001323 0.120724 0.290690 -1.245005 -0.681300 -0.058820 1 0 0 0 0 0 1 883056
-0.002309 0.001323 0.120724 0.290836 -1.245670 -0.681665 -0.058851 1 0 0 0 0 0 1 884048
-0.002309 0.001323 0.120724 0.290993 -1.246305 -0.682010 -0.058881 1 0 0 0 0 0 1 885020
-0.002309 0.001323 0.120724 0.291161 -1.246971 -0.682379 -0.058912 1 0 0 0 0 0 1 886024
-0.002309 0.001323 0.120724 0.291298 -1.247647 -0.682760 -0.058945 1 0 0 0 0 0 1 887054
-0.002309 0.001323 0.120724 0.291461 -1.248305 -0.683107 -0.058976 1 0 0 0 0 0 1 888046
-0.002309 0.001323 0.120724 0.291604 -1.248960 -0.683466 -0.059006 1 0 0 0 0 0 1 889023
-0.002309 0.001323 0.120724 0.291765 -1.249612 -0.683820 -0.059037 1 0 0 0 0 0 1 890020
-0.002309 0.001323 0.120724 0.291913 -1.250283 -0.684189 -0.059069 1 0 0 0 0 0 1 891022
-0.002309 0.001323 0.120724 0.292078 -1.250953 -0.684554 -0.059101 1 0 0 0 0 0 1 892047
-0.002309 0.001323 0.120724 0.292230 -1.251595 -0.684925 -0.059131 1 0 0 0 0 0 1 893019
-0.002309 0.001323 0.120724 0.292384 -1.252257 -0.685270 -0.059162 1 0 0 0 0 0 1 894020
-0.002309 0.001323 0.120724 0.292539 -1.252918 -0.685630 -0.059193 1 0 0 0 0 0 1 895020
-0.002309 0.001323 0.120724 0.292691 -1.253614 -0.686012 -0.059226 1 0 0 0 0 0 1 896059
-0.002309 0.001323 0.120724 0.292851 -1.254263 -0.686365 -0.059257 1 0 0 0 0 0 1 897051
-0.002309 0.001323 0.120724 0.293011 -1.254936 -0.686740 -0.059288 1 0 0 0 0 0 1 898052
-0.002309 0.001323 0.120724 0.293158 -1.255574 -0.687097 -0.059319 1 0 0 0 0 0 1 899051
-0.002309 0.001323 0.120724 0.293316 -1.256247 -0.687452 -0.059351 1 0 0 0 0 0 1 900054
-0.002309 0.001323 0.120724 0.293461 -1.256913 -0.687817 -0.059382 1 0 0 0 0 0 1 901046
-0.002309 0.001323 0.120724 0.293623 -1.257566 -0.688173 -0.059413 1 0 0 0 0 0 1 902045
-0.002309 0.001323 0.120724 0.293766 -1.258219 -0.688532 -0.059443 1 0 0 0 0 0 1 903021
-0.002309 0.001323 0.120724 0.293928 -1.258876 -0.688889 -0.059475 1 0 0 0 0 0 1 904025
-0.002309 0.001323 0.120724 0.294083 -1.259534 -0.689269 -0.059506 1 0 0 0 0 0 1 905021
-0.002309 0.001323 0.120724 0.294241 -1.260210 -0.689622 -0.059538 1 0 0 0 0 0 1 906044
-0.002309 0.001323 0.120724 0.294392 -1.260855 -0.689973 -0.059568 1 0 0 0 0 0 1 907020
-0.002309 0.001323 0.120724 0.294538 -1.261526 -0.690342 -0.059600 1 0 0 0 0 0 1 908021
-0.002309 0.001323 0.120724 0.294700 -1.262179 -0.690697 -0.059631 1 0 0 0 0 0 1 909020
-0.002309 0.001323 0.120724 0.294860 -1.262859 -0.691089 -0.059663 1 0 0 0 0 0 1 910048
-0.002309 0.001323 0.120724 0.295013 -1.263516 -0.691431 -0.059694 1 0 0 0 0 0 1 911042
-0.002309 0.001323 0.120724 0.295157 -1.264177 -0.691793 -0.059725 1 0 0 0 0 0 1 912029
-0.002309 0.001323 0.120724 0.295321 -1.264841 -0.692154 -0.059757 1 0 0 0 0 0 1 913044
-0.002309 0.001323 0.120724 0.295466 -1.265499 -0.692516 -0.059787 1 0 0 0 0 0 1 914027
-0.002309 0.001323 0.120724 0.295627 -1.266154 -0.692872 -0.059819 1 0 0 0 0 0 1 915028
-0.002309 0.001323 0.120724 0.295786 -1.266826 -0.693240 -0.059851 1 0 0 0 0 0 1 916046
-0.002309 0.001323 0.120724 0.295938 -1.267476 -0.693615 -0.059881 1 0 0 0 0 0 1 917028
-0.002309 0.001323 0.120724 0.296095 -1.268148 -0.693966 -0.059913 1 0 0 0 0 0 1 918045
-0.002309 0.001323 0.120724 0.296238 -1.268806 -0.694326 -0.059944 1 0 0 0 0 0 1 919027
-0.002309 0.001323 0.120724 0.296393 -1.269433 -0.694667 -0.059974 1 0 0 0 0 0 1 919986
-0.002309 0.001323 0.120724 0.296539 -1.270097 -0.695031 -0.060005 1 0 0 0 0 0 1 920977
-0.002309 0.001323 0.120724 0.296702 -1.270755 -0.695390 -0.060036 1 0 0 0 0 0 1 921984
-0.002309 0.001323 0.120724 0.296856 -1.271409 -0.695768 -0.060067 1 0 0 0 0 0 1 922974
-0.002309 0.001323 0.120724 0.297012 -1.272077 -0.696116 -0.060099 1 0 0 0 0 0 1 923985
-0.002309 0.001323 0.120724 0.297165 -1.272731 -0.696472 -0.060130 1 0 0 0 0 0 1 924974
-0.002309 0.001323 0.120724 0.297312 -1.273408 -0.696844 -0.060161 1 0 0 0 0 0 1 925984
-0.002309 0.001323 0.120724 0.297473 -1.274055 -0.697196 -0.060192 1 0 0 0 0 0 1 926974
-0.002309 0.001323 0.120724 0.297621 -1.274731 -0.697567 -0.060224 1 0 0 0 0 0 1 927983
-0.002309 0.001323 0.120724 0.297790 -1.275370 -0.697933 -0.060255 1 0 0 0 0 0 1 928974
-0.002309 0.001323 0.120724 0.297940 -1.276045 -0.698287 -0.060286 1 0 0 0 0 0 1 929985
-0.002309 0.001323 0.120724 0.298083 -1.276709 -0.698650 -0.060317 1 0 0 0 0 0 1 930974
-0.002309 0.001323 0.120724 0.298245 -1.277364 -0.699007 -0.060348 1 0 0 0 0 0 1 931976
-0.002309 0.001323 0.120724 0.298393 -1.278039 -0.699378 -0.060380 1 0 0 0 0 0 1 932984
-0.002309 0.001323 0.120724 0.298554 -1.278685 -0.699730 -0.060411 1 0 0 0 0 0 1 933974
-0.002309 0.001323 0.120724 0.298711 -1.279352 -0.700114 -0.060442 1 0 0 0 0 0 1 934983
-0.002309 0.001323 0.120724 0.298864 -1.280007 -0.700456 -0.060473 1 0 0 0 0 0 1 935974
-0.002309 0.001323 0.120724 0.299011 -1.280684 -0.700826 -0.060505 1 0 0 0 0 0 1 936983
-0.002309 0.001323 0.120724 0.299171 -1.281331 -0.701178 -0.060536 1 0 0 0 0 0 1 937974
-0.002309 0.001323 0.120724 0.299328 -1.281998 -0.701542 -0.060567 1 0 0 0 0 0 1 938983
-0.002309 0.001323 0.120724 0.299469 -1.282650 -0.701915 -0.060598 1 0 0 0 0 0 1 939974
-0.002314 0.001341 0.120713 0.372993 -1.534475 -0.550421 -0.060630 1 0 0 0 0 0 1 940983
-0.002317 0.001350 0.120709 0.349750 -1.451015 -0.624944 -0.060661 1 0 0 0 0 0 1 941974
-0.002318 0.001354 0.120708 0.331406 -1.388302 -0.663902 -0.060692 1 0 0 0 0 0 1 942983
-0.002319 0.001357 0.120707 0.321351 -1.355012 -0.679007 -0.060723 1 0 0 0 0 0 1 943976
-0.002319 0.001358 0.120707 0.316222 -1.338435 -0.684632 -0.060755 1 0 0 0 0 0 1 944977
-0.002319 0.001358 0.120707 0.313661 -1.330437 -0.686851 -0.060786 1 0 0 0 0 0 1 945979
-0.002320 0.001359 0.120707 0.312468 -1.326788 -0.687848 -0.060818 1 0 0 0 0 0 1 946994
-0.002320 0.001359 0.120707 0.311940 -1.325284 -0.688430 -0.060849 1 0 0 0 0 0 1 947992
-0.002320 0.001359 0.120707 0.311746 -1.324879 -0.688868 -0.060880 1 0 0 0 0 0 1 948991
-0.002320 0.001359 0.120707 0.311722 -1.325001 -0.689243 -0.060911 1 0 0 0 0 0 1 949993
-0.002320 0.001359 0.120707 0.311803 -1.325427 -0.689622 -0.060943 1 0 0 0 0 0 1 951007
-0.002320 0.001359 0.120707 0.311921 -1.325969 -0.689964 -0.060974 1 0 0 0 0 0 1 951995
-0.002320 0.001359 0.120707 0.312057 -1.326570 -0.690316 -0.061005 1 0 0 0 0 0 1 952990
-0.002320 0.001359 0.120707 0.312205 -1.327208 -0.690670 -0.061036 1 0 0 0 0 0 1 953987
-0.002320 0.001359 0.120707 0.312348 -1.327870 -0.691024 -0.061067 1 0 0 0 0 0 1 954987
-0.002320 0.001359 0.120707 0.312506 -1.328549 -0.691378 -0.061099 1 0 0 0 0 0 1 955988
-0.002320 0.001359 0.120707 0.312686 -1.329222 -0.691730 -0.061130 1 0 0 0 0 0 1 956986
-0.002320 0.001359 0.120707 0.312825 -1.329895 -0.692091 -0.061161 1 0 0 0 0 0 1 957985
-0.002320 0.001359 0.120707 0.312990 -1.330565 -0.692439 -0.061192 1 0 0 0 0 0 1 958985
-0.002320 0.001359 0.120707 0.313146 -1.331264 -0.692792 -0.061224 1 0 0 0 0 0 1 959986
-0.002320 0.001359 0.120707 0.313311 -1.331928 -0.693147 -0.061255 1 0 0 0 0 0 1 960989
-0.002320 0.001359 0.120707 0.313475 -1.332620 -0.693495 -0.061286 1 0 0 0 0 0 1 961994
-0.002320 0.001359 0.120707 0.313632 -1.333285 -0.693859 -0.061317 1 0 0 0 0 0 1 962970
-0.002320 0.001359 0.120707 0.313791 -1.333963 -0.694208 -0.061349 1 0 0 0 0 0 1 963986
-0.002320 0.001359 0.120707 0.313946 -1.334664 -0.694561 -0.061380 1 0 0 0 0 0 1 964989
-0.002320 0.001359 0.120707 0.314109 -1.335322 -0.694913 -0.061411 1 0 0 0 0 0 1 965985
-0.002320 0.001359 0.120707 0.314264 -1.336020 -0.695266 -0.061442 1 0 0 0 0 0 1 966984
-0.002320 0.001359 0.120707 0.314429 -1.336681 -0.695620 -0.061474 1 0 0 0 0 0 1 967984
-0.002320 0.001359 0.120707 0.314593 -1.337371 -0.695987 -0.061505 1 0 0 0 0 0 1 968985
-0.002320 0.001359 0.120707 0.314753 -1.338050 -0.696322 -0.061536 1 0 0 0 0 0 1 969984
-0.002320 0.001359 0.120707 0.314909 -1.338718 -0.696680 -0.061567 1 0 0 0 0 0 1 970983
-0.002320 0.001359 0.120707 0.315064 -1.339418 -0.697035 -0.061599 1 0 0 0 0 0 1 971985
-0.002320 0.001359 0.120707 0.315228 -1.340079 -0.697389 -0.061630 1 0 0 0 0 0 1 972985
-0.002320 0.001359 0.120707 0.315383 -1.340776 -0.697741 -0.061661 1 0 0 0 0 0 1 973983
-0.002320 0.001359 0.120707 0.315560 -1.341442 -0.698102 -0.061692 1 0 0 0 0 0 1 974986
-0.002320 0.001359 0.120707 0.315711 -1.342167 -0.698479 -0.061726 1 0 0 0 0 0 1 976047
-0.002320 0.001359 0.120707 0.315880 -1.342849 -0.698819 -0.061757 1 0 0 0 0 0 1 977046
-0.002325 0.001377 0.120696 0.389442 -1.594849 -0.546995 -0.061787 1 0 0 0 0 0 1 978019
-0.002328 0.001386 0.120693 0.366282 -1.511658 -0.621492 -0.061818 1 0 0 0 0 0 1 979018
-0.002329 0.001391 0.120691 0.347985 -1.449097 -0.660477 -0.061850 1 0 0 0 0 0 1 980043
-0.002330 0.001393 0.120691 0.337947 -1.415860 -0.675566 -0.061881 1 0 0 0 0 0 1 981018
-0.002330 0.001394 0.120691 0.332832 -1.399330 -0.681182 -0.061913 1 0 0 0 0 0 1 982038
-0.002330 0.001395 0.120691 0.330279 -1.391358 -0.683380 -0.061943 1 0 0 0 0 0 1 983018
-0.002330 0.001395 0.120691 0.329089 -1.387713 -0.684371 -0.061975 1 0 0 0 0 0 1 984017
-0.002330 0.001395 0.120691 0.328573 -1.386256 -0.684960 -0.062007 1 0 0 0 0 0 1 985054
-0.002330 0.001395 0.120691 0.328387 -1.385877 -0.685381 -0.062038 1 0 0 0 0 0 1 986047
-0.002330 0.001395 0.120691 0.328370 -1.386019 -0.685746 -0.062069 1 0 0 0 0 0 1 987048
-0.002330 0.001395 0.120691 0.328454 -1.386456 -0.686113 -0.062101 1 0 0 0 0 0 1 988050
-0.002330 0.001395 0.120691 0.328575 -1.387010 -0.686456 -0.062132 1 0 0 0 0 0 1 989045
-0.002330 0.001395 0.120691 0.328717 -1.387628 -0.686802 -0.062163 1 0 0 0 0 0 1 990042
-0.002330 0.001395 0.120691 0.328875 -1.388302 -0.687143 -0.062194 1 0 0 0 0 0 1 991049
-0.002330 0.001395 0.120691 0.329026 -1.388994 -0.687494 -0.062226 1 0 0 0 0 0 1 992064
-0.002330 0.001395 0.120691 0.329195 -1.389667 -0.687844 -0.062257 1 0 0 0 0 0 1 993042
-0.002330 0.001395 0.120691 0.329350 -1.390367 -0.688188 -0.062288 1 0 0 0 0 0 1 994050
-0.002330 0.001395 0.120691 0.329522 -1.391052 -0.688524 -0.062319 1 0 0 0 0 0 1 995045
-0.002330 0.001395 0.120691 0.329679 -1.391757 -0.688875 -0.062350 1 0 0 0 0 0 1 996044
-0.002330 0.001395 0.120691 0.329852 -1.392450 -0.689216 -0.062382 1 0 0 0 0 0 1 997050
-0.002330 0.001395 0.120691 0.330005 -1.393134 -0.689557 -0.062412 1 0 0 0 0 0 1 998019
-0.002330 0.001395 0.120691 0.330181 -1.393839 -0.689903 -0.062444 1 0 0 0 0 0 1 999040
-0.002330 0.001395 0.120691 0.330352 -1.394551 -0.690263 -0.062476 1 0 0 0 0 0 2 46
-0.002330 0.001395 0.120691 -0.053539 -0.011974 -0.690522 -0.062500 0 0 0 0 0 0 2 1041
-0.002330 0.001395 0.120691 -0.053539 -0.011973 -0.690521 -0.062500 0 0 0 0 0 0 2 2026
-0.002330 0.001395 0.120691 -0.053547 -0.011982 -0.690527 -0.062500 0 0 0 0 0 0 2 3040
-0.002330 0.001395 0.120691 -0.053540 -0.011974 -0.690521 -0.062500 0 0 0 0 0 0 2 4044
-0.002330 0.001395 0.120691 -0.053547 -0.011982 -0.690527 -0.062500 0 0 0 0 0 0 2 5040
-0.002336 0.001413 0.120680 0.014649 -0.245435 -0.538105 -0.062500 0 0 0 0 0 0 2 6025
-0.002338 0.001422 0.120676 -0.011354 -0.152682 -0.612268 -0.062500 0 0 0 0 0 0 2 7042
-0.002345 0.001445 0.120664 0.043394 -0.325146 -0.498402 -0.062500 0 0 0 0 0 0 2 8026
-0.002354 0.001474 0.120648 0.074645 -0.429560 -0.434766 -0.062500 0 0 0 0 0 0 2 9042
-0.002363 0.001506 0.120632 0.089194 -0.480501 -0.400214 -0.062500 0 0 0 0 0 0 2 10022
-0.002379 0.001559 0.120605 0.165733 -0.740916 -0.224162 -0.062500 0 0 0 0 0 0 2 11038
-0.002392 0.001603 0.120584 0.144025 -0.661778 -0.279112 -0.062500 0 0 0 0 0 0 2 12024
-0.002409 0.001661 0.120555 0.194261 -0.833526 -0.146878 -0.062500 0 0 0 0 0 0 2 13038
-0.002423 0.001708 0.120534 0.155999 -0.703406 -0.218669 -0.062500 0 0 0 0 0 0 2 14021
-0.002441 0.001767 0.120505 0.198864 -0.851356 -0.092116 -0.062500 0 0 0 0 0 0 2 15024
-0.002455 0.001815 0.120483 0.159491 -0.714350 -0.166201 -0.062500 0 0 0 0 0 0 2 15982
-0.002468 0.001857 0.120465 0.132724 -0.624207 -0.193961 -0.062500 0 0 0 0 0 0 2 16972
-0.002480 0.001895 0.120448 0.118286 -0.576696 -0.193849 -0.062500 0 0 0 0 0 0 2 17980
-0.002496 0.001951 0.120420 0.176050 -0.780909 -0.028687 -0.062500 0 0 0 0 0 0 2 18972
-0.002497 0.002010 0.120409 -0.020866 -0.857816 -0.235209 -0.062500 0 0 0 0 0 0 2 19982
-0.002503 0.002058 0.120394 0.023064 -0.710945 -0.186159 -0.062500 0 0 0 0 0 0 2 20971
-0.002530 0.002104 0.120388 0.307827 -0.679069 -0.282707 -0.062500 0 0 0 0 0 0 2 21980
-0.002549 0.002145 0.120375 0.224843 -0.601178 -0.190548 -0.062500 0 0 0 0 0 0 2 22970
-0.002563 0.002183 0.120359 0.169455 -0.569812 -0.135842 -0.062500 0 0 0 0 0 0 2 23981
-0.002576 0.002220 0.120342 0.136747 -0.548755 -0.104447 -0.062500 0 0 0 0 0 0 2 24970
-0.002575 0.002270 0.120336 -0.047051 -0.719573 -0.228386 -0.062500 0 0 0 0 0 0 2 25980
-0.002580 0.002313 0.120322 0.010243 -0.640623 -0.137985 -0.062500 0 0 0 0 0 0 2 26971
-0.002587 0.002353 0.120307 0.052543 -0.580576 -0.083064 -0.062500 0 0 0 0 0 0 2 27982
-0.002596 0.002390 0.120290 0.076666 -0.551456 -0.051480 -0.062500 0 0 0 0 0 0 2 28970
-0.002606 0.002427 0.120273 0.088987 -0.536732 -0.029109 -0.062500 0 0 0 0 0 0 2 29980
-0.002616 0.002463 0.120256 0.095179 -0.529299 -0.010033 -0.062500 0 0 0 0 0 0 2 30970
-0.002614 0.002512 0.120249 -0.069100 -0.707125 -0.137795 -0.062500 0 0 0 0 0 0 2 31971
-0.002613 0.002537 0.120247 -0.069009 -0.401682 -0.205265 -0.062500 0 0 0 0 0 0 2 32980
-0.002617 0.002568 0.120235 0.003590 -0.435730 -0.075045 -0.062500 0 0 0 0 0 0 2 33969
-0.002625 0.002600 0.120220 0.049657 -0.474151 -0.004128 -0.062500 0 0 0 0 0 0 2 34980
-0.002621 0.002649 0.120214 -0.093446 -0.677428 -0.112017 -0.062500 0 0 0 0 0 0 2 35971
-0.002644 0.002695 0.120210 0.232697 -0.674716 -0.151260 -0.062500 0 0 0 0 0 0 2 36987
-0.002655 0.002718 0.120209 0.120232 -0.373192 -0.185473 -0.062500 0 0 0 0 0 0 2 37981
-0.002666 0.002747 0.120197 0.102890 -0.421212 -0.042824 -0.062500 0 0 0 0 0 0 2 38978
-0.002676 0.002780 0.120182 0.097198 -0.459097 0.032555 -0.062500 0 0 0 0 0 0 2 39990
-0.002674 0.002828 0.120175 -0.070953 -0.666031 -0.073403 -0.062500 0 0 0 0 0 0 2 40978
-0.002673 0.002852 0.120173 -0.072217 -0.376050 -0.134639 -0.062500 0 0 0 0 0 0 2 42134
-0.002678 0.002881 0.120161 0.001560 -0.419860 -0.001343 -0.062500 0 0 0 0 0 0 2 42991
-0.002672 0.002928 0.120156 -0.120272 -0.643910 -0.073949 -0.062500 0 0 0 0 0 0 2 43994
-0.002675 0.002969 0.120143 -0.030589 -0.592986 0.034723 -0.062500 0 0 0 0 0 0 2 44992
-0.002676 0.002989 0.120138 -0.038171 -0.319053 -0.061420 -0.062500 0 0 0 0 0 0 2 45985
-0.002682 0.003017 0.120126 0.019386 -0.387288 0.049203 -0.062500 0 0 0 0 0 0 2 46983
-0.002677 0.003063 0.120120 -0.112233 -0.624964 -0.031989 -0.062500 0 0 0 0 0 0 2 47989
-0.002675 0.003086 0.120118 -0.094102 -0.352788 -0.084561 -0.062500 0 0 0 0 0 0 2 48983
-0.002679 0.003115 0.120106 -0.010630 -0.405061 0.052483 -0.062500 0 0 0 0 0 0 2 49982
-0.002686 0.003147 0.120091 0.039928 -0.451280 0.126062 -0.062500 0 0 0 0 0 0 2 50984
-0.002701 0.003199 0.120094 0.144921 -0.716452 -0.113657 -0.062500 0 0 0 0 0 0 2 51984
-0.002709 0.003225 0.120095 0.057049 -0.401930 -0.111101 -0.062500 0 0 0 0 0 0 2 52991
-0.002718 0.003256 0.120084 0.065607 -0.427610 0.056555 -0.062500 0 0 0 0 0 0 2 53985
-0.002727 0.003289 0.120069 0.076789 -0.460346 0.141969 -0.062500 0 0 0 0 0 0 2 54987
-0.002719 0.003319 0.120074 -0.150265 -0.434586 -0.117716 -0.062500 0 0 0 0 0 0 2 56051
-0.002720 0.003352 0.120064 -0.056062 -0.459139 0.056162 -0.062500 0 0 0 0 0 0 2 57043
-0.002726 0.003386 0.120050 0.013913 -0.477200 0.153504 -0.062500 0 0 0 0 0 0 2 58041
-0.002729 0.003403 0.120045 -0.014330 -0.260513 0.042503 -0.062500 0 0 0 0 0 0 2 59044
-0.002723 0.003443 0.120042 -0.140709 -0.536936 0.004669 -0.062500 0 0 0 0 0 0 2 60019
-0.002720 0.003464 0.120041 -0.112106 -0.304173 -0.022695 -0.062500 0 0 0 0 0 0 2 61042
-0.002723 0.003491 0.120029 -0.022870 -0.377104 0.125364 -0.062500 0 0 0 0 0 0 2 62042
-0.002750 0.003527 0.120023 0.279231 -0.494896 0.069378 -0.062500 0 0 0 0 0 0 2 63040
-0.002763 0.003545 0.120021 0.140628 -0.273511 0.015375 -0.062500 0 0 0 0 0 0 2 64043
-0.002774 0.003572 0.120009 0.115460 -0.378025 0.152372 -0.062500 0 0 0 0 0 0 2 65020
-0.002785 0.003602 0.119993 0.104133 -0.442907 0.226084 -0.062500 0 0 0 0 0 0 2 66041
-0.002778 0.003632 0.119998 -0.136542 -0.433953 -0.038042 -0.062500 0 0 0 0 0 0 2 67053
-0.002780 0.003664 0.119988 -0.048329 -0.465721 0.134610 -0.062500 0 0 0 0 0 0 2 68044
-0.002805 0.003702 0.119983 0.267285 -0.548402 0.098274 -0.062500 0 0 0 0 0 0 2 69016
-0.002817 0.003722 0.119981 0.137054 -0.308612 0.051358 -0.062500 0 0 0 0 0 0 2 70053
-0.002829 0.003749 0.119969 0.108481 -0.386011 0.191397 -0.062500 0 0 0 0 0 0 2 71043
-0.002821 0.003776 0.119975 -0.134252 -0.403350 -0.036710 -0.062500 0 0 0 0 0 0 2 72019
-0.002823 0.003808 0.119966 -0.047623 -0.449500 0.149978 -0.062500 0 0 0 0 0 0 2 73018
-0.002824 0.003823 0.119962 -0.046992 -0.253146 0.091805 -0.062500 0 0 0 0 0 0 2 74018
-0.002829 0.003849 0.119950 0.012126 -0.362296 0.219434 -0.062500 0 0 0 0 0 0 2 75017
-0.002832 0.003861 0.119945 -0.015751 -0.210810 0.128761 -0.062500 0 0 0 0 0 0 2 76040
-0.002845 0.003904 0.119952 0.109957 -0.583131 -0.031574 -0.062500 0 0 0 0 0 0 2 77017
-0.002851 0.003925 0.119954 0.038416 -0.342277 0.007672 -0.062500 0 0 0 0 0 0 2 78050
-0.002859 0.003953 0.119944 0.055557 -0.405241 0.191312 -0.062500 0 0 0 0 0 0 2 79045
-0.002869 0.003984 0.119928 0.071332 -0.457273 0.282797 -0.062500 0 0 0 0 0 0 2 80049
-0.002880 0.004019 0.119943 0.096016 -0.505544 -0.108067 -0.062500 0 0 0 0 0 0 2 81044
-0.002885 0.004036 0.119948 0.024527 -0.282008 -0.029093 -0.062500 0 0 0 0 0 0 2 82039
-0.002893 0.004062 0.119938 0.046339 -0.377254 0.180829 -0.062500 0 0 0 0 0 0 2 83049
-0.002897 0.004075 0.119935 0.000310 -0.220200 0.121656 -0.062500 0 0 0 0 0 0 2 84040
-0.002904 0.004099 0.119922 0.036115 -0.345200 0.248851 -0.062500 0 0 0 0 0 0 2 85015
-0.002927 0.004116 0.119927 0.244798 -0.266192 0.024750 -0.062500 0 0 0 0 0 0 2 86045
-0.002930 0.004156 0.119927 0.014139 -0.556232 0.062921 -0.062500 0 0 0 0 0 0 2 87046
-0.002932 0.004176 0.119927 -0.031675 -0.326769 0.070078 -0.062500 0 0 0 0 0 0 2 88042
-0.002938 0.004203 0.119916 0.017904 -0.399240 0.233268 -0.062500 0 0 0 0 0 0 2 89016
-0.002941 0.004216 0.119912 -0.013712 -0.231801 0.155228 -0.062500 0 0 0 0 0 0 2 90014
-0.002947 0.004241 0.119899 0.029090 -0.350776 0.276026 -0.062500 0 0 0 0 0 0 2 91015
-0.002951 0.004253 0.119894 -0.007657 -0.207777 0.181816 -0.062500 0 0 0 0 0 0 2 92047
-0.002945 0.004291 0.119891 -0.133462 -0.533363 0.155112 -0.062500 0 0 0 0 0 0 2 93038
-0.002942 0.004309 0.119890 -0.106194 -0.320993 0.128028 -0.062500 0 0 0 0 0 0 2 94021
-0.002945 0.004336 0.119878 -0.018359 -0.401632 0.278523 -0.062500 0 0 0 0 0 0 2 95035
-0.002966 0.004354 0.119884 0.218474 -0.300077 0.063439 -0.062500 0 0 0 0 0 0 2 96021
-0.002982 0.004381 0.119874 0.181753 -0.398229 0.247365 -0.062500 0 0 0 0 0 0 2 97036
-0.002990 0.004394 0.119871 0.077680 -0.238780 0.185838 -0.062500 0 0 0 0 0 0 2 98020
-0.002999 0.004418 0.119858 0.081902 -0.361049 0.313863 -0.062500 0 0 0 0 0 0 2 99020
-0.003003 0.004430 0.119853 0.025896 -0.220352 0.221802 -0.062500 0 0 0 0 0 0 2 100036
-0.003011 0.004453 0.119840 0.055953 -0.351945 0.338226 -0.062500 0 0 0 0 0 0 2 101022
-0.003034 0.004470 0.119845 0.266043 -0.282444 0.110087 -0.062500 0 0 0 0 0 0 2 102035
-0.003032 0.004492 0.119857 -0.031656 -0.349905 -0.014436 -0.062500 0 0 0 0 0 0 2 103022
-0.003036 0.004521 0.119849 0.011194 -0.432360 0.232439 -0.062500 0 0 0 0 0 0 2 104037
-0.003039 0.004535 0.119847 -0.010168 -0.258799 0.195599 -0.062500 0 0 0 0 0 0 2 105019
-0.003040 0.004542 0.119846 -0.025915 -0.149560 0.170397 -0.062500 0 0 0 0 0 0 2 106033
-0.003032 0.004577 0.119844 -0.137455 -0.499806 0.181651 -0.062500 0 0 0 0 0 0 2 107019
-0.003048 0.004599 0.119853 0.148806 -0.369810 0.036167 -0.062500 0 0 0 0 0 0 2 108034
-0.003056 0.004610 0.119856 0.075084 -0.210425 0.093597 -0.062500 0 0 0 0 0 0 2 109019
-0.003064 0.004633 0.119845 0.082468 -0.345745 0.287198 -0.062500 0 0 0 0 0 0 2 110036
-0.003069 0.004644 0.119841 0.027763 -0.214491 0.219795 -0.062500 0 0 0 0 0 0 2 111019
-0.003076 0.004667 0.119829 0.058423 -0.350702 0.345665 -0.062500 0 0 0 0 0 0 2 111979
-0.003080 0.004679 0.119824 0.016106 -0.217780 0.252127 -0.062500 0 0 0 0 0 0 2 112967
-0.003101 0.004689 0.119832 0.240640 -0.193808 0.074315 -0.062500 0 0 0 0 0 0 2 113978
-0.003117 0.004712 0.119823 0.188890 -0.343103 0.283826 -0.062500 0 0 0 0 0 0 2 114968
-0.003124 0.004723 0.119820 0.084584 -0.214598 0.231518 -0.062500 0 0 0 0 0 0 2 115969
-0.003128 0.004729 0.119819 0.023636 -0.128807 0.200646 -0.062500 0 0 0 0 0 0 2 116978
-0.003135 0.004749 0.119807 0.056797 -0.306179 0.351826 -0.062500 0 0 0 0 0 0 2 117967
-0.003126 0.004773 0.119812 -0.151206 -0.380586 0.127121 -0.062500 0 0 0 0 0 0 2 118978
-0.003126 0.004802 0.119803 -0.047955 -0.451030 0.316267 -0.062500 0 0 0 0 0 0 2 119968
-0.003127 0.004817 0.119799 -0.037802 -0.270193 0.256203 -0.062500 0 0 0 0 0 0 2 120977
-0.003146 0.004829 0.119808 0.211738 -0.218693 0.091481 -0.062500 0 0 0 0 0 0 2 121967
-0.003161 0.004853 0.119799 0.174166 -0.354970 0.305846 -0.062500 0 0 0 0 0 0 2 122977
-0.003168 0.004864 0.119796 0.077214 -0.220513 0.254854 -0.062500 0 0 0 0 0 0 2 123968
-0.003172 0.004870 0.119795 0.019962 -0.131769 0.224412 -0.062500 0 0 0 0 0 0 2 124978
-0.003179 0.004890 0.119783 0.054804 -0.307241 0.376176 -0.062500 0 0 0 0 0 0 2 125967
-0.003182 0.004900 0.119778 0.021748 -0.200763 0.292290 -0.062500 0 0 0 0 0 0 2 126977
-0.003184 0.004906 0.119777 -0.004766 -0.124108 0.249283 -0.062500 0 0 0 0 0 0 2 127968
-0.003190 0.004925 0.119765 0.045468 -0.305296 0.396675 -0.062500 0 0 0 0 0 0 2 128977
-0.003199 0.004954 0.119780 0.098976 -0.437437 0.039759 -0.062500 0 0 0 0 0 0 2 129967
-0.003204 0.004969 0.119785 0.040259 -0.259308 0.128382 -0.062500 0 0 0 0 0 0 2 130979
-0.003206 0.004976 0.119787 0.004175 -0.147691 0.180530 -0.062500 0 0 0 0 0 0 2 131989
-0.003212 0.004996 0.119776 0.050639 -0.312528 0.364839 -0.062500 0 0 0 0 0 0 2 132975
-0.003215 0.005007 0.119772 0.017944 -0.197822 0.292381 -0.062500 0 0 0 0 0 0 2 133987
-0.003217 0.005012 0.119771 -0.005227 -0.119139 0.253375 -0.062500 0 0 0 0 0 0 2 134977
-0.003218 0.005015 0.119770 -0.017926 -0.077085 0.238373 -0.062500 0 0 0 0 0 0 2 135977
-0.003218 0.005016 0.119770 -0.024535 -0.055582 0.232993 -0.062500 0 0 0 0 0 0 2 136987
-0.003223 0.005034 0.119758 0.036615 -0.266697 0.395225 -0.062500 0 0 0 0 0 0 2 137981
-0.003226 0.005043 0.119754 0.011094 -0.175115 0.314742 -0.062500 0 0 0 0 0 0 2 139020
-0.003228 0.005047 0.119753 -0.008600 -0.107866 0.272904 -0.062500 0 0 0 0 0 0 2 139981
-0.003247 0.005055 0.119761 0.230334 -0.133511 0.126409 -0.062500 0 0 0 0 0 0 2 140979
-0.003257 0.005058 0.119765 0.123022 -0.087844 0.184258 -0.062500 0 0 0 0 0 0 2 141984
-0.003267 0.005077 0.119754 0.112098 -0.282334 0.379584 -0.062500 0 0 0 0 0 0 2 142979
-0.003272 0.005086 0.119750 0.048833 -0.182636 0.311605 -0.062500 0 0 0 0 0 0 2 143980
-0.003275 0.005091 0.119749 0.010215 -0.111514 0.274229 -0.062500 0 0 0 0 0 0 2 144978
-0.003276 0.005093 0.119748 -0.010204 -0.073271 0.259811 -0.062500 0 0 0 0 0 0 2 145979
-0.003277 0.005095 0.119748 -0.020678 -0.053672 0.254624 -0.062500 0 0 0 0 0 0 2 146977
-0.003282 0.005112 0.119736 0.039887 -0.264545 0.417205 -0.062500 0 0 0 0 0 0 2 147989
-0.003285 0.005121 0.119732 0.013478 -0.173585 0.336618 -0.062500 0 0 0 0 0 0 2 148987
-0.003286 0.005126 0.119731 -0.006649 -0.106673 0.294708 -0.062500 0 0 0 0 0 0 2 149986
-0.003287 0.005128 0.119730 -0.017881 -0.070420 0.278707 -0.062500 0 0 0 0 0 0 2 150980
-0.003287 0.005130 0.119730 -0.023771 -0.051824 0.272968 -0.062500 0 0 0 0 0 0 2 151977
-0.003288 0.005130 0.119730 -0.026816 -0.042384 0.270960 -0.062500 0 0 0 0 0 0 2 152981
-0.003288 0.005130 0.119730 -0.028357 -0.037621 0.270248 -0.062500 0 0 0 0 0 0 2 153979
-0.003307 0.005135 0.119739 0.220908 -0.097325 0.139779 -0.062500 0 0 0 0 0 0 2 154979
-0.003322 0.005155 0.119731 0.183243 -0.290643 0.367656 -0.062500 0 0 0 0 0 0 2 156042
-0.003329 0.005164 0.119728 0.086935 -0.186274 0.320619 -0.062500 0 0 0 0 0 0 2 157046
-0.003333 0.005169 0.119727 0.030066 -0.112699 0.291488 -0.062500 0 0 0 0 0 0 2 158043
-0.003334 0.005172 0.119727 0.000397 -0.073320 0.280035 -0.062500 0 0 0 0 0 0 2 159016
-0.003335 0.005173 0.119726 -0.014659 -0.053216 0.275903 -0.062500 0 0 0 0 0 0 2 160038
-0.003336 0.005174 0.119726 -0.022264 -0.043067 0.274436 -0.062500 0 0 0 0 0 0 2 161012
-0.003336 0.005174 0.119726 -0.026091 -0.037960 0.273923 -0.062500 0 0 0 0 0 0 2 162038
-0.003341 0.005191 0.119715 0.036281 -0.256813 0.438424 -0.062500 0 0 0 0 0 0 2 163044
-0.003344 0.005200 0.119710 0.011701 -0.169729 0.358286 -0.062500 0 0 0 0 0 0 2 164039
-0.003345 0.005205 0.119709 -0.007526 -0.104757 0.316518 -0.062500 0 0 0 0 0 0 2 165012
-0.003346 0.005207 0.119709 -0.018319 -0.069485 0.300548 -0.062500 0 0 0 0 0 0 2 166037
-0.003346 0.005208 0.119708 -0.023994 -0.051338 0.294823 -0.062500 0 0 0 0 0 0 2 167038
-0.003347 0.005209 0.119708 -0.026913 -0.042142 0.292811 -0.062500 0 0 0 0 0 0 2 168040
-0.003347 0.005209 0.119708 -0.028401 -0.037505 0.292117 -0.062500 0 0 0 0 0 0 2 169013
-0.003347 0.005209 0.119708 -0.029172 -0.035178 0.291870 -0.062500 0 0 0 0 0 0 2 170013
-0.003347 0.005209 0.119708 -0.029539 -0.033997 0.291784 -0.062500 0 0 0 0 0 0 2 171036
-0.003366 0.005214 0.119718 0.220439 -0.095568 0.161805 -0.062500 0 0 0 0 0 0 2 172050
-0.003380 0.005233 0.119709 0.182875 -0.289461 0.389888 -0.062500 0 0 0 0 0 0 2 173042
-0.003388 0.005243 0.119706 0.086760 -0.185686 0.342681 -0.062500 0 0 0 0 0 0 2 174043
-0.003391 0.005248 0.119705 0.029986 -0.112426 0.313474 -0.062500 0 0 0 0 0 0 2 175044
-0.003393 0.005250 0.119705 0.000378 -0.073188 0.301966 -0.062500 0 0 0 0 0 0 2 176042
-0.003394 0.005252 0.119704 -0.014677 -0.053157 0.297833 -0.062500 0 0 0 0 0 0 2 177046
-0.003395 0.005252 0.119704 -0.022276 -0.043042 0.296368 -0.062500 0 0 0 0 0 0 2 178012
-0.003395 0.005253 0.119704 -0.026083 -0.037935 0.295850 -0.062500 0 0 0 0 0 0 2 179005
-0.003395 0.005253 0.119704 -0.028008 -0.035384 0.295681 -0.062500 0 0 0 0 0 0 2 180041
-0.003395 0.005253 0.119704 -0.028964 -0.034105 0.295614 -0.062500 0 0 0 0 0 0 2 181014
-0.003400 0.005270 0.119693 0.034695 -0.254625 0.460539 -0.062500 0 0 0 0 0 0 2 182035
-0.003403 0.005279 0.119689 0.010942 -0.168648 0.380323 -0.062500 0 0 0 0 0 0 2 183014
-0.003404 0.005283 0.119687 -0.007887 -0.104227 0.338503 -0.062500 0 0 0 0 0 0 2 184012
-0.003405 0.005285 0.119687 -0.018603 -0.063081 0.322506 -0.062500 0 0 0 0 0 0 2 185013
-0.003405 0.005286 0.119686 -0.024194 -0.045067 0.316784 -0.062500 0 0 0 0 0 0 2 186011
-0.003405 0.005287 0.119686 -0.027069 -0.035937 0.314781 -0.062500 0 0 0 0 0 0 2 187042
-0.003406 0.005287 0.119686 -0.028547 -0.031321 0.314071 -0.062500 0 0 0 0 0 0 2 188042
-0.003425 0.005292 0.119696 0.221018 -0.091221 0.184171 -0.062500 0 0 0 0 0 0 2 189035
-0.003434 0.005295 0.119699 0.118858 -0.062915 0.247206 -0.062500 0 0 0 0 0 0 2 190020
-0.003444 0.005313 0.119688 0.110249 -0.265426 0.445124 -0.062500 0 0 0 0 0 0 2 191034
-0.003449 0.005322 0.119684 0.046796 -0.166919 0.377399 -0.062500 0 0 0 0 0 0 2 192018
-0.003451 0.005327 0.119683 0.008984 -0.098277 0.340022 -0.062500 0 0 0 0 0 0 2 193033
-0.003453 0.005329 0.119683 -0.011057 -0.061259 0.325582 -0.062500 0 0 0 0 0 0 2 194017
-0.003453 0.005330 0.119682 -0.021348 -0.042271 0.320404 -0.062500 0 0 0 0 0 0 2 195033
-0.003454 0.005331 0.119682 -0.026582 -0.032649 0.318584 -0.062500 0 0 0 0 0 0 2 196021
-0.003454 0.005331 0.119682 -0.029222 -0.027796 0.317942 -0.062500 0 0 0 0 0 0 2 197034
-0.003454 0.005331 0.119682 -0.030561 -0.025368 0.317708 -0.062500 0 0 0 0 0 0 2 198017
-0.003454 0.005331 0.119682 -0.031220 -0.024145 0.317640 -0.062500 0 0 0 0 0 0 2 199018
-0.003459 0.005348 0.119671 0.032464 -0.244417 0.482823 -0.062500 0 0 0 0 0 0 2 200033
-0.003481 0.005362 0.119676 0.259300 -0.220887 0.273083 -0.062500 0 0 0 0 0 0 2 201015
-0.003492 0.005368 0.119678 0.138705 -0.129363 0.294219 -0.062500 0 0 0 0 0 0 2 202032
-0.003497 0.005372 0.119678 0.055573 -0.076439 0.310976 -0.062500 0 0 0 0 0 0 2 203015
-0.003500 0.005373 0.119678 0.011939 -0.049556 0.317752 -0.062500 0 0 0 0 0 0 2 204032
-0.003501 0.005374 0.119678 -0.010002 -0.036169 0.320215 -0.062500 0 0 0 0 0 0 2 205016
-0.003502 0.005375 0.119678 -0.020972 -0.029519 0.321076 -0.062500 0 0 0 0 0 0 2 206033
-0.003502 0.005375 0.119678 -0.026440 -0.026208 0.321381 -0.062500 0 0 0 0 0 0 2 207016
-0.003502 0.005375 0.119678 -0.029170 -0.024561 0.321488 -0.062500 0 0 0 0 0 0 2 207975
-0.003503 0.005375 0.119678 -0.030530 -0.023750 0.321525 -0.062500 0 0 0 0 0 0 2 208966
-0.003503 0.005375 0.119678 -0.031219 -0.023334 0.321538 -0.062500 0 0 0 0 0 0 2 209974
-0.003522 0.005380 0.119688 0.219016 -0.085422 0.192305 -0.062500 0 0 0 0 0 0 2 210966
-0.003531 0.005382 0.119691 0.116933 -0.058118 0.255226 -0.062500 0 0 0 0 0 0 2 211975
-0.003541 0.005400 0.119680 0.108155 -0.260846 0.453383 -0.062500 0 0 0 0 0 0 2 212965
-0.003546 0.005409 0.119676 0.046709 -0.166525 0.385490 -0.062500 0 0 0 0 0 0 2 213975
-0.003548 0.005414 0.119675 0.008975 -0.098109 0.348021 -0.062500 0 0 0 0 0 0 2 214964
-0.003550 0.005416 0.119675 -0.011053 -0.061170 0.333549 -0.062500 0 0 0 0 0 0 2 215965
-0.003550 0.005418 0.119675 -0.021343 -0.042231 0.328350 -0.062500 0 0 0 0 0 0 2 216974
-0.003551 0.005418 0.119674 -0.026574 -0.032630 0.326522 -0.062500 0 0 0 0 0 0 2 217964
-0.003551 0.005418 0.119674 -0.029219 -0.027801 0.325873 -0.062500 0 0 0 0 0 0 2 218974
-0.003551 0.005419 0.119674 -0.030554 -0.025357 0.325653 -0.062500 0 0 0 0 0 0 2 219966
-0.003551 0.005419 0.119674 -0.031229 -0.024149 0.325573 -0.062500 0 0 0 0 0 0 2 220974
-0.003570 0.005423 0.119684 0.219140 -0.085868 0.196535 -0.062500 0 0 0 0 0 0 2 221963
-0.003580 0.005426 0.119687 0.116979 -0.058337 0.259319 -0.062500 0 0 0 0 0 0 2 222974
-0.003585 0.005427 0.119688 0.044268 -0.040220 0.292011 -0.062500 0 0 0 0 0 0 2 223964
-0.003587 0.005427 0.119688 0.006155 -0.031239 0.304488 -0.062500 0 0 0 0 0 0 2 224974
-0.003588 0.005428 0.119689 -0.012947 -0.026949 0.308958 -0.062500 0 0 0 0 0 0 2 225964
-0.003589 0.005428 0.119689 -0.022473 -0.024894 0.310530 -0.062500 0 0 0 0 0 0 2 226980
-0.003589 0.005428 0.119689 -0.027192 -0.023888 0.311082 -0.062500 0 0 0 0 0 0 2 227983
-0.003589 0.005428 0.119689 -0.029553 -0.023400 0.311274 -0.062500 0 0 0 0 0 0 2 228992
-0.003589 0.005428 0.119689 -0.030718 -0.023152 0.311337 -0.062500 0 0 0 0 0 0 2 229973
-0.003589 0.005428 0.119689 -0.031311 -0.023040 0.311366 -0.062500 0 0 0 0 0 0 2 230980
-0.003589 0.005428 0.119689 -0.031600 -0.022978 0.311367 -0.062500 0 0 0 0 0 0 2 231974
-0.003609 0.005433 0.119698 0.219081 -0.085315 0.182504 -0.062500 0 0 0 0 0 0 2 232984
-0.003618 0.005435 0.119701 0.115842 -0.053363 0.245224 -0.062500 0 0 0 0 0 0 2 233981
-0.003628 0.005453 0.119690 0.106931 -0.255986 0.443522 -0.062500 0 0 0 0 0 0 2 234976
-0.003633 0.005462 0.119687 0.045587 -0.161759 0.375500 -0.062500 0 0 0 0 0 0 2 235980
-0.003635 0.005467 0.119685 0.007874 -0.093402 0.337969 -0.062500 0 0 0 0 0 0 2 236978
-0.003636 0.005469 0.119685 -0.012147 -0.056494 0.323462 -0.062500 0 0 0 0 0 0 2 237959
-0.003637 0.005470 0.119685 -0.022441 -0.037553 0.318252 -0.062500 0 0 0 0 0 0 2 238977
-0.003637 0.005471 0.119685 -0.027673 -0.027954 0.316413 -0.062500 0 0 0 0 0 0 2 239977
-0.003638 0.005471 0.119685 -0.030315 -0.023106 0.315776 -0.062500 0 0 0 0 0 0 2 240978
-0.003638 0.005471 0.119685 -0.031644 -0.020683 0.315551 -0.062500 0 0 0 0 0 0 2 241976
-0.003638 0.005471 0.119685 -0.032322 -0.019466 0.315481 -0.062500 0 0 0 0 0 0 2 242978
-0.003638 0.005471 0.119685 -0.032658 -0.018854 0.315434 -0.062500 0 0 0 0 0 0 2 244048
-0.003657 0.005476 0.119694 0.218127 -0.080941 0.186775 -0.062500 0 0 0 0 0 0 2 245052
-0.003667 0.005478 0.119697 0.115896 -0.053518 0.249389 -0.062500 0 0 0 0 0 0 2 246041
-0.003671 0.005480 0.119698 0.043172 -0.035470 0.281990 -0.062500 0 0 0 0 0 0 2 247033
-0.003674 0.005480 0.119698 0.005042 -0.026523 0.294439 -0.062500 0 0 0 0 0 0 2 248009
-0.003675 0.005480 0.119699 -0.014067 -0.022256 0.298903 -0.062500 0 0 0 0 0 0 2 249071
-0.003675 0.005480 0.119699 -0.023564 -0.020210 0.300466 -0.062500 0 0 0 0 0 0 2 250035
-0.003676 0.005480 0.119699 -0.028294 -0.019203 0.301018 -0.062500 0 0 0 0 0 0 2 251041
-0.003676 0.005480 0.119699 -0.030645 -0.018717 0.301202 -0.062500 0 0 0 0 0 0 2 252032
-0.003676 0.005480 0.119699 -0.031827 -0.018486 0.301270 -0.062500 0 0 0 0 0 0 2 253040
-0.003676 0.005480 0.119699 -0.032409 -0.018348 0.301304 -0.062500 0 0 0 0 0 0 2 254042
-0.003676 0.005481 0.119699 -0.032702 -0.018302 0.301306 -0.062500 0 0 0 0 0 0 2 255011
-0.003695 0.005485 0.119708 0.218228 -0.080689 0.172797 -0.062500 0 0 0 0 0 0 2 256012
-0.003705 0.005488 0.119711 0.115951 -0.053391 0.235326 -0.062500 0 0 0 0 0 0 2 257020
-0.003710 0.005489 0.119712 0.043187 -0.035399 0.267895 -0.062500 0 0 0 0 0 0 2 258013
-0.003712 0.005489 0.119713 0.005041 -0.026495 0.280341 -0.062500 0 0 0 0 0 0 2 259038
-0.003713 0.005489 0.119713 -0.014060 -0.022245 0.284797 -0.062500 0 0 0 0 0 0 2 260011
-0.003714 0.005489 0.119713 -0.023563 -0.020189 0.286367 -0.062500 0 0 0 0 0 0 2 261009
-0.003714 0.005490 0.119713 -0.028288 -0.019202 0.286914 -0.062500 0 0 0 0 0 0 2 262008
-0.003714 0.005490 0.119713 -0.030651 -0.018716 0.287102 -0.062500 0 0 0 0 0 0 2 263035
-0.003714 0.005490 0.119713 -0.031829 -0.018465 0.287169 -0.062500 0 0 0 0 0 0 2 264032
-0.003733 0.005494 0.119722 0.218786 -0.080792 0.158829 -0.062500 0 0 0 0 0 0 2 265009
-0.003743 0.005497 0.119725 0.116227 -0.053448 0.221291 -0.062500 0 0 0 0 0 0 2 266030
-0.003748 0.005498 0.119726 0.043324 -0.035429 0.253821 -0.062500 0 0 0 0 0 0 2 267008
-0.003737 0.005512 0.119737 -0.162347 -0.211268 0.125896 -0.062500 0 0 0 0 0 0 2 268045
-0.003732 0.005520 0.119740 -0.116563 -0.130600 0.198617 -0.062500 0 0 0 0 0 0 2 269040
-0.003729 0.005523 0.119742 -0.077392 -0.075073 0.235757 -0.062500 0 0 0 0 0 0 2 270042
-0.003728 0.005525 0.119742 -0.055716 -0.046413 0.249895 -0.062500 0 0 0 0 0 0 2 271038
-0.003746 0.005530 0.119751 0.206809 -0.094662 0.126696 -0.062500 0 0 0 0 0 0 2 272043
-0.003755 0.005533 0.119755 0.107374 -0.056184 0.190869 -0.062500 0 0 0 0 0 0 2 273010
-0.003760 0.005534 0.119756 0.037470 -0.034699 0.224009 -0.062500 0 0 0 0 0 0 2 274009
-0.003762 0.005535 0.119756 0.000772 -0.024065 0.236643 -0.062500 0 0 0 0 0 0 2 275009
-0.003763 0.005535 0.119756 -0.017616 -0.018960 0.241172 -0.062500 0 0 0 0 0 0 2 276041
-0.003783 0.005540 0.119766 0.224670 -0.078982 0.114629 -0.062500 0 0 0 0 0 0 2 277034
-0.003793 0.005542 0.119769 0.117759 -0.050444 0.177523 -0.062500 0 0 0 0 0 0 2 278032
-0.003798 0.005544 0.119770 0.042657 -0.031846 0.210187 -0.062500 0 0 0 0 0 0 2 279010
-0.003800 0.005544 0.119770 0.003355 -0.022654 0.222668 -0.062500 0 0 0 0 0 0 2 280033
-0.003801 0.005544 0.119770 -0.016317 -0.018243 0.227141 -0.062500 0 0 0 0 0 0 2 281010
-0.003802 0.005544 0.119770 -0.026104 -0.016121 0.228714 -0.062500 0 0 0 0 0 0 2 282000
-0.003802 0.005545 0.119770 -0.030969 -0.015093 0.229261 -0.062500 0 0 0 0 0 0 2 283031
-0.003822 0.005549 0.119780 0.218150 -0.077101 0.101470 -0.062500 0 0 0 0 0 0 2 284035
-0.003831 0.005552 0.119783 0.112171 -0.044105 0.163789 -0.062500 0 0 0 0 0 0 2 285031
-0.003836 0.005553 0.119784 0.038695 -0.025972 0.196239 -0.062500 0 0 0 0 0 0 2 286016
-0.003839 0.005553 0.119784 0.000218 -0.016996 0.208659 -0.062500 0 0 0 0 0 0 2 287031
-0.003840 0.005553 0.119784 -0.019058 -0.012698 0.213094 -0.062500 0 0 0 0 0 0 2 288016
-0.003840 0.005554 0.119784 -0.028637 -0.010655 0.214660 -0.062500 0 0 0 0 0 0 2 289029
-0.003841 0.005554 0.119784 -0.033406 -0.009641 0.215215 -0.062500 0 0 0 0 0 0 2 290017
-0.003860 0.005558 0.119794 0.215891 -0.071680 0.087568 -0.062500 0 0 0 0 0 0 2 291031
-0.003870 0.005561 0.119797 0.112211 -0.044101 0.149795 -0.062500 0 0 0 0 0 0 2 292018
-0.003874 0.005562 0.119798 0.038697 -0.025980 0.182223 -0.062500 0 0 0 0 0 0 2 293032
-0.003877 0.005562 0.119798 0.000223 -0.016998 0.194624 -0.062500 0 0 0 0 0 0 2 294042
-0.003878 0.005562 0.119798 -0.019056 -0.012709 0.199057 -0.062500 0 0 0 0 0 0 2 295032
-0.003879 0.005563 0.119799 -0.028637 -0.010635 0.200629 -0.062500 0 0 0 0 0 0 2 296015
-0.003898 0.005567 0.119808 0.218394 -0.072199 0.073480 -0.062500 0 0 0 0 0 0 2 297028
-0.003908 0.005570 0.119811 0.113452 -0.044363 0.135772 -0.062500 0 0 0 0 0 0 2 298013
-0.003913 0.005571 0.119812 0.039316 -0.026097 0.168197 -0.062500 0 0 0 0 0 0 2 299037
-0.003920 0.005588 0.119800 0.063960 -0.237421 0.346840 -0.062500 0 0 0 0 0 0 2 300031
-0.003924 0.005597 0.119796 0.021641 -0.147944 0.270571 -0.062500 0 0 0 0 0 0 2 301014
-0.003926 0.005602 0.119795 -0.006554 -0.081820 0.229961 -0.062500 0 0 0 0 0 0 2 302029
-0.003927 0.005604 0.119795 -0.021893 -0.045960 0.214360 -0.062500 0 0 0 0 0 0 2 303013
-0.003947 0.005610 0.119803 0.222064 -0.090103 0.081286 -0.062500 0 0 0 0 0 0 2 303972
-0.003957 0.005613 0.119807 0.115337 -0.053384 0.141291 -0.062500 0 0 0 0 0 0 2 304962
-0.003961 0.005614 0.119808 0.040280 -0.030620 0.172913 -0.062500 0 0 0 0 0 0 2 305972
-0.003964 0.005615 0.119808 0.000997 -0.019328 0.185023 -0.062500 0 0 0 0 0 0 2 306961
-0.003965 0.005615 0.119808 -0.018663 -0.013869 0.189364 -0.062500 0 0 0 0 0 0 2 307973
-0.003966 0.005615 0.119808 -0.028446 -0.011231 0.190897 -0.062500 0 0 0 0 0 0 2 308962
-0.003985 0.005620 0.119817 0.218747 -0.072550 0.064101 -0.062500 0 0 0 0 0 0 2 309972
-0.003995 0.005622 0.119821 0.113614 -0.044520 0.126200 -0.062500 0 0 0 0 0 0 2 310961
-0.004000 0.005624 0.119822 0.039385 -0.026177 0.158532 -0.062500 0 0 0 0 0 0 2 311972
-0.004002 0.005624 0.119822 0.000555 -0.017100 0.170900 -0.062500 0 0 0 0 0 0 2 312962
-0.004003 0.005624 0.119822 -0.018896 -0.012761 0.175331 -0.062500 0 0 0 0 0 0 2 313971
-0.004004 0.005624 0.119822 -0.028552 -0.010660 0.176904 -0.062500 0 0 0 0 0 0 2 314961
-0.004028 0.005646 0.119819 0.282116 -0.292497 0.216733 -0.062500 0 0 0 0 0 0 2 315963
-0.004041 0.005657 0.119818 0.154151 -0.179549 0.197975 -0.062500 0 0 0 0 0 0 2 316973
-0.004047 0.005663 0.119818 0.058930 -0.092666 0.188047 -0.062500 0 0 0 0 0 0 2 317961
-0.004050 0.005665 0.119818 0.009574 -0.048775 0.184226 -0.062500 0 0 0 0 0 0 2 318971
-0.004052 0.005667 0.119818 -0.015472 -0.026501 0.182836 -0.062500 0 0 0 0 0 0 2 319961
-0.004052 0.005668 0.119818 -0.028046 -0.015305 0.182337 -0.062500 0 0 0 0 0 0 2 320971
-0.004053 0.005668 0.119818 -0.034350 -0.009701 0.182162 -0.062500 0 0 0 0 0 0 2 321965
-0.004053 0.005668 0.119818 -0.037490 -0.006894 0.182107 -0.062500 0 0 0 0 0 0 2 322979
-0.004053 0.005668 0.119818 -0.039065 -0.005489 0.182095 -0.062500 0 0 0 0 0 0 2 323979
-0.004077 0.005690 0.119815 0.275671 -0.287528 0.221745 -0.062500 0 0 0 0 0 0 2 324969
-0.004090 0.005701 0.119814 0.149695 -0.174779 0.202622 -0.062500 0 0 0 0 0 0 2 325974
-0.004096 0.005706 0.119814 0.057976 -0.092580 0.192530 -0.062500 0 0 0 0 0 0 2 326990
-0.004099 0.005709 0.119814 0.009087 -0.048733 0.188625 -0.062500 0 0 0 0 0 0 2 327981
-0.004100 0.005711 0.119814 -0.015711 -0.026474 0.187222 -0.062500 0 0 0 0 0 0 2 328977
-0.004101 0.005711 0.119814 -0.028162 -0.015293 0.186730 -0.062500 0 0 0 0 0 0 2 329985
-0.004121 0.005716 0.119823 0.218020 -0.072404 0.059798 -0.062500 0 0 0 0 0 0 2 330977
-0.004131 0.005719 0.119826 0.112000 -0.042148 0.121343 -0.062500 0 0 0 0 0 0 2 331958
-0.004135 0.005720 0.119827 0.037323 -0.022690 0.153450 -0.062500 0 0 0 0 0 0 2 332959
-0.004143 0.005737 0.119815 0.061357 -0.232992 0.332565 -0.062500 0 0 0 0 0 0 2 333975
-0.004147 0.005746 0.119811 0.015627 -0.133576 0.256019 -0.062500 0 0 0 0 0 0 2 334972
-0.004149 0.005751 0.119810 -0.012518 -0.067431 0.215251 -0.062500 0 0 0 0 0 0 2 335975
-0.004150 0.005753 0.119809 -0.027868 -0.031543 0.199568 -0.062500 0 0 0 0 0 0 2 336974
-0.004150 0.005754 0.119809 -0.035880 -0.013084 0.193942 -0.062500 0 0 0 0 0 0 2 337975
-0.004170 0.005760 0.119818 0.212572 -0.066439 0.065418 -0.062500 0 0 0 0 0 0 2 338977
-0.004179 0.005762 0.119821 0.107492 -0.034254 0.126203 -0.062500 0 0 0 0 0 0 2 340041
-0.004189 0.005780 0.119811 0.096304 -0.233594 0.325024 -0.062500 0 0 0 0 0 0 2 341042
-0.004194 0.005790 0.119807 0.034915 -0.138639 0.256208 -0.062500 0 0 0 0 0 0 2 342013
-0.004197 0.005794 0.119805 -0.002915 -0.069886 0.218221 -0.062500 0 0 0 0 0 0 2 343030
-0.004198 0.005797 0.119805 -0.023090 -0.032742 0.203514 -0.062500 0 0 0 0 0 0 2 344009
-0.004199 0.005798 0.119805 -0.033489 -0.013656 0.198221 -0.062500 0 0 0 0 0 0 2 345011
-0.004218 0.005803 0.119814 0.213888 -0.066769 0.070035 -0.062500 0 0 0 0 0 0 2 346031
-0.004228 0.005806 0.119817 0.108145 -0.034408 0.130753 -0.062500 0 0 0 0 0 0 2 347030
-0.004238 0.005824 0.119806 0.096540 -0.233520 0.329683 -0.062500 0 0 0 0 0 0 2 348006
-0.004243 0.005833 0.119802 0.035048 -0.138617 0.260782 -0.062500 0 0 0 0 0 0 2 349007
-0.004245 0.005838 0.119801 -0.002829 -0.069881 0.222753 -0.062500 0 0 0 0 0 0 2 350033
-0.004247 0.005840 0.119800 -0.023040 -0.032744 0.208033 -0.062500 0 0 0 0 0 0 2 351042
-0.004247 0.005842 0.119800 -0.033474 -0.013668 0.202730 -0.062500 0 0 0 0 0 0 2 352030
-0.004248 0.005842 0.119800 -0.038786 -0.003996 0.200863 -0.062500 0 0 0 0 0 0 2 353034
-0.004248 0.005843 0.119800 -0.041483 0.000882 0.200190 -0.062500 0 0 0 0 0 0 2 354041
-0.004267 0.005848 0.119809 0.208430 -0.054975 0.073879 -0.062500 0 0 0 0 0 0 2 355006
-0.004277 0.005850 0.119812 0.104618 -0.026219 0.135051 -0.062500 0 0 0 0 0 0 2 356008
-0.004287 0.005868 0.119801 0.093910 -0.227023 0.334286 -0.062500 0 0 0 0 0 0 2 357008
-0.004292 0.005877 0.119798 0.032988 -0.133116 0.265372 -0.062500 0 0 0 0 0 0 2 358006
-0.004294 0.005882 0.119796 -0.004616 -0.064889 0.227318 -0.062500 0 0 0 0 0 0 2 359004
-0.004295 0.005884 0.119796 -0.024705 -0.028006 0.212583 -0.062500 0 0 0 0 0 0 2 360004
-0.004296 0.005885 0.119796 -0.035072 -0.009033 0.207294 -0.062500 0 0 0 0 0 0 2 361005
-0.004316 0.005891 0.119805 0.212575 -0.062282 0.079521 -0.062500 0 0 0 0 0 0 2 362005
-0.004326 0.005893 0.119808 0.106713 -0.029887 0.140013 -0.062500 0 0 0 0 0 0 2 363041
-0.004330 0.005894 0.119809 0.032093 -0.009341 0.171699 -0.062500 0 0 0 0 0 0 2 364036
-0.004338 0.005912 0.119797 0.055843 -0.218547 0.351305 -0.062500 0 0 0 0 0 0 2 365016
-0.004341 0.005921 0.119793 0.013983 -0.129093 0.274434 -0.062500 0 0 0 0 0 0 2 366036
-0.004343 0.005925 0.119792 -0.014058 -0.062970 0.233489 -0.062500 0 0 0 0 0 0 2 367035
-0.004344 0.005928 0.119791 -0.029388 -0.027077 0.217725 -0.062500 0 0 0 0 0 0 2 368040
-0.004364 0.005934 0.119800 0.215652 -0.071487 0.086408 -0.062500 0 0 0 0 0 0 2 369030
-0.004374 0.005937 0.119803 0.108279 -0.034525 0.145437 -0.062500 0 0 0 0 0 0 2 370036
-0.004379 0.005938 0.119804 0.032893 -0.011668 0.176592 -0.062500 0 0 0 0 0 0 2 371031
-0.004382 0.005939 0.119805 -0.006510 -0.000342 0.188553 -0.062500 0 0 0 0 0 0 2 372006
-0.004383 0.005939 0.119805 -0.026231 0.005117 0.192841 -0.062500 0 0 0 0 0 0 2 373005
-0.004388 0.005956 0.119793 0.026644 -0.211468 0.361983 -0.062500 0 0 0 0 0 0 2 374011
-0.004391 0.005965 0.119789 -0.002759 -0.111562 0.281217 -0.062500 0 0 0 0 0 0 2 375005
-0.004393 0.005969 0.119787 -0.023488 -0.047208 0.238875 -0.062500 0 0 0 0 0 0 2 376031
-0.004393 0.005971 0.119787 -0.035212 -0.012152 0.222623 -0.062500 0 0 0 0 0 0 2 377004
-0.004413 0.005977 0.119795 0.211763 -0.057006 0.091343 -0.062500 0 0 0 0 0 0 2 378034
-0.004423 0.005980 0.119799 0.105205 -0.020224 0.150206 -0.062500 0 0 0 0 0 0 2 379028
-0.004428 0.005981 0.119800 0.030225 0.002554 0.181286 -0.062500 0 0 0 0 0 0 2 380014
-0.004435 0.005999 0.119788 0.053612 -0.205268 0.360994 -0.062500 0 0 0 0 0 0 2 381028
-0.004439 0.006008 0.119784 0.011792 -0.115423 0.283917 -0.062500 0 0 0 0 0 0 2 382012
-0.004441 0.006013 0.119782 -0.016242 -0.049090 0.242867 -0.062500 0 0 0 0 0 0 2 383010
-0.004442 0.006015 0.119782 -0.031586 -0.013088 0.227057 -0.062500 0 0 0 0 0 0 2 384030
-0.004462 0.006021 0.119791 0.213695 -0.057500 0.096147 -0.062500 0 0 0 0 0 0 2 385013
-0.004472 0.006024 0.119794 0.106287 -0.015718 0.154953 -0.062500 0 0 0 0 0 0 2 386025
-0.004477 0.006025 0.119795 0.030810 0.007176 0.185999 -0.062500 0 0 0 0 0 0 2 387012
-0.004479 0.006026 0.119795 -0.008616 0.018507 0.197911 -0.062500 0 0 0 0 0 0 2 387970
-0.004480 0.006026 0.119795 -0.028342 0.023976 0.202194 -0.062500 0 0 0 0 0 0 2 388959
-0.004481 0.006026 0.119795 -0.038150 0.026615 0.203709 -0.062500 0 0 0 0 0 0 2 389968
-0.004501 0.006031 0.119804 0.210419 -0.035069 0.079159 -0.062500 0 0 0 0 0 0 2 390959
-0.004515 0.006050 0.119796 0.166987 -0.225749 0.308050 -0.062500 0 0 0 0 0 0 2 391969
-0.004523 0.006060 0.119792 0.070250 -0.122954 0.258407 -0.062500 0 0 0 0 0 0 2 392959
-0.004526 0.006065 0.119791 0.013000 -0.050212 0.227955 -0.062500 0 0 0 0 0 0 2 393969
-0.004528 0.006067 0.119791 -0.016989 -0.011158 0.215961 -0.062500 0 0 0 0 0 0 2 394959
-0.004529 0.006069 0.119791 -0.032288 0.008836 0.211629 -0.062500 0 0 0 0 0 0 2 395976
-0.004530 0.006069 0.119791 -0.040038 0.018943 0.210087 -0.062500 0 0 0 0 0 0 2 396960
-0.004549 0.006074 0.119800 0.209627 -0.038983 0.084692 -0.062500 0 0 0 0 0 0 2 397968
-0.004559 0.006077 0.119803 0.104135 -0.008758 0.145116 -0.062500 0 0 0 0 0 0 2 398957
-0.004564 0.006078 0.119804 0.029707 0.010682 0.176700 -0.062500 0 0 0 0 0 0 2 399961
-0.004571 0.006095 0.119792 0.053181 -0.198537 0.356959 -0.062500 0 0 0 0 0 0 2 400968
-0.004575 0.006104 0.119788 0.011699 -0.109691 0.279807 -0.062500 0 0 0 0 0 0 2 401958
-0.004577 0.006109 0.119787 -0.016192 -0.043891 0.238681 -0.062500 0 0 0 0 0 0 2 402968
-0.004597 0.006116 0.119795 0.222204 -0.071169 0.098195 -0.062500 0 0 0 0 0 0 2 403958
-0.004608 0.006119 0.119798 0.110576 -0.025053 0.153008 -0.062500 0 0 0 0 0 0 2 404969
-0.004613 0.006121 0.119799 0.032977 0.002461 0.182589 -0.062500 0 0 0 0 0 0 2 405958
-0.004615 0.006122 0.119799 -0.007522 0.016140 0.193999 -0.062500 0 0 0 0 0 0 2 406968
-0.004616 0.006122 0.119800 -0.027790 0.022785 0.198097 -0.062500 0 0 0 0 0 0 2 407959
-0.004617 0.006122 0.119800 -0.037875 0.026030 0.199553 -0.062500 0 0 0 0 0 0 2 408968
-0.004637 0.006127 0.119809 0.210922 -0.035459 0.075565 -0.062500 0 0 0 0 0 0 2 409958
-0.004647 0.006130 0.119812 0.104764 -0.006981 0.136167 -0.062500 0 0 0 0 0 0 2 410968
-0.004656 0.006147 0.119801 0.092233 -0.207078 0.336139 -0.062500 0 0 0 0 0 0 2 411963
-0.004661 0.006157 0.119797 0.031262 -0.113774 0.266687 -0.062500 0 0 0 0 0 0 2 412960
-0.004670 0.006180 0.119814 0.082091 -0.276123 -0.036575 -0.062500 0 0 0 0 0 0 2 413979
-0.004675 0.006192 0.119821 0.022316 -0.134789 0.077074 -0.062500 0 0 0 0 0 0 2 414982
-0.004677 0.006198 0.119823 -0.013229 -0.044132 0.138891 -0.062500 0 0 0 0 0 0 2 415962
-0.004678 0.006200 0.119824 -0.030558 0.002078 0.162765 -0.062500 0 0 0 0 0 0 2 416976
-0.004678 0.006202 0.119824 -0.038841 0.024876 0.171355 -0.062500 0 0 0 0 0 0 2 417980
-0.004678 0.006202 0.119824 -0.042804 0.036106 0.174389 -0.062500 0 0 0 0 0 0 2 418978
-0.004679 0.006203 0.119824 -0.044747 0.041664 0.175454 -0.062500 0 0 0 0 0 0 2 419979
-0.004698 0.006208 0.119833 0.210234 -0.014730 0.051647 -0.062500 0 0 0 0 0 0 2 420973
-0.004713 0.006227 0.119824 0.168155 -0.204094 0.280649 -0.062500 0 0 0 0 0 0 2 421972
-0.004720 0.006237 0.119821 0.072474 -0.101179 0.230508 -0.062500 0 0 0 0 0 0 2 422971
-0.004724 0.006242 0.119820 0.015727 -0.028367 0.199819 -0.062500 0 0 0 0 0 0 2 423971
-0.004726 0.006244 0.119819 -0.014033 0.010743 0.187717 -0.062500 0 0 0 0 0 0 2 424971
-0.004727 0.006245 0.119819 -0.029225 0.030775 0.183335 -0.062500 0 0 0 0 0 0 2 425971
-0.004747 0.006251 0.119828 0.217230 -0.022276 0.057822 -0.062500 0 0 0 0 0 0 2 426970
-0.004756 0.006253 0.119831 0.109505 0.010595 0.117419 -0.062500 0 0 0 0 0 0 2 427971
-0.004761 0.006255 0.119832 0.033939 0.031353 0.148661 -0.062500 0 0 0 0 0 0 2 428975
-0.004764 0.006255 0.119832 -0.005511 0.041606 0.160651 -0.062500 0 0 0 0 0 0 2 429973
-0.004765 0.006255 0.119833 -0.025228 0.046522 0.164952 -0.062500 0 0 0 0 0 0 2 430974
-0.004770 0.006272 0.119821 0.027029 -0.169452 0.335261 -0.062500 0 0 0 0 0 0 2 432031
-0.004773 0.006281 0.119816 0.000382 -0.084343 0.254035 -0.062500 0 0 0 0 0 0 2 433036
-0.004775 0.006286 0.119815 -0.020169 -0.020317 0.211401 -0.062500 0 0 0 0 0 0 2 434039
-0.004795 0.006293 0.119823 0.222414 -0.048583 0.071255 -0.062500 0 0 0 0 0 0 2 435006
-0.004805 0.006296 0.119826 0.112260 -0.002757 0.125389 -0.062500 0 0 0 0 0 0 2 436008
-0.004810 0.006298 0.119827 0.035374 0.024618 0.154687 -0.062500 0 0 0 0 0 0 2 437029
-0.004813 0.006298 0.119828 -0.004780 0.038207 0.166000 -0.062500 0 0 0 0 0 0 2 438005
-0.004814 0.006299 0.119828 -0.024838 0.044811 0.170062 -0.062500 0 0 0 0 0 0 2 439014
-0.004814 0.006299 0.119828 -0.034831 0.048023 0.171495 -0.062500 0 0 0 0 0 0 2 440008
-0.004819 0.006316 0.119816 0.022158 -0.168586 0.340946 -0.062500 0 0 0 0 0 0 2 441004
-0.004842 0.006329 0.119820 0.252384 -0.147175 0.135728 -0.062500 0 0 0 0 0 0 2 442003
-0.004853 0.006336 0.119822 0.129068 -0.055545 0.152880 -0.062500 0 0 0 0 0 0 2 443028
-0.004858 0.006339 0.119822 0.044291 -0.002489 0.167764 -0.062500 0 0 0 0 0 0 2 443999
-0.004861 0.006341 0.119823 -0.000151 0.024445 0.173853 -0.062500 0 0 0 0 0 0 2 445028
-0.004862 0.006342 0.119823 -0.022480 0.037872 0.176073 -0.062500 0 0 0 0 0 0 2 446034
-0.004863 0.006342 0.119823 -0.033624 0.044529 0.176863 -0.062500 0 0 0 0 0 0 2 447002
-0.004863 0.006343 0.119823 -0.039177 0.047843 0.177138 -0.062500 0 0 0 0 0 0 2 448006
-0.004883 0.006347 0.119832 0.212587 -0.013765 0.053872 -0.062500 0 0 0 0 0 0 2 449005
-0.004893 0.006350 0.119835 0.107147 0.014884 0.113728 -0.062500 0 0 0 0 0 0 2 450024
-0.004898 0.006351 0.119836 0.034187 0.035735 0.145031 -0.062500 0 0 0 0 0 0 2 451005
-0.004905 0.006368 0.119824 0.057157 -0.173125 0.326189 -0.062500 0 0 0 0 0 0 2 452030
-0.004909 0.006377 0.119820 0.016163 -0.084966 0.248606 -0.062500 0 0 0 0 0 0 2 453162
-0.004911 0.006382 0.119818 -0.011557 -0.019487 0.207203 -0.062500 0 0 0 0 0 0 2 454033
-0.004931 0.006389 0.119827 0.235066 -0.026971 0.068070 -0.062500 0 0 0 0 0 0 2 455035
-0.004941 0.006392 0.119830 0.122924 0.019259 0.122059 -0.062500 0 0 0 0 0 0 2 456032
-0.004946 0.006394 0.119831 0.045054 0.046845 0.151254 -0.062500 0 0 0 0 0 0 2 457012
-0.004949 0.006395 0.119831 0.004406 0.060531 0.162526 -0.062500 0 0 0 0 0 0 2 458028
-0.004950 0.006395 0.119831 -0.015910 0.067168 0.166580 -0.062500 0 0 0 0 0 0 2 459037
-0.004951 0.006395 0.119831 -0.025998 0.070409 0.168013 -0.062500 0 0 0 0 0 0 2 460047
-0.004951 0.006395 0.119831 -0.031020 0.071993 0.168527 -0.062500 0 0 0 0 0 0 2 461035
-0.004956 0.006412 0.119819 0.028203 -0.145137 0.337998 -0.062500 0 0 0 0 0 0 2 462003
-0.004978 0.006426 0.119824 0.260220 -0.124362 0.133131 -0.062500 0 0 0 0 0 0 2 463003
-0.004989 0.006432 0.119825 0.137364 -0.032951 0.149826 -0.062500 0 0 0 0 0 0 2 464003
-0.004995 0.006436 0.119826 0.052786 0.020004 0.164492 -0.062500 0 0 0 0 0 0 2 465004
-0.004998 0.006437 0.119826 0.008452 0.046906 0.170518 -0.062500 0 0 0 0 0 0 2 466000
-0.004999 0.006438 0.119826 -0.013827 0.060284 0.172706 -0.062500 0 0 0 0 0 0 2 467045
-0.005000 0.006438 0.119826 -0.024942 0.066939 0.173485 -0.062500 0 0 0 0 0 0 2 468030
-0.005020 0.006444 0.119835 0.224422 0.006896 0.050982 -0.062500 0 0 0 0 0 0 2 469026
-0.005029 0.006446 0.119838 0.117398 0.036440 0.110603 -0.062500 0 0 0 0 0 0 2 470010
-0.005034 0.006447 0.119839 0.042208 0.055505 0.141781 -0.062500 0 0 0 0 0 0 2 471026
-0.005041 0.006464 0.119827 0.064568 -0.152863 0.323249 -0.062500 0 0 0 0 0 0 2 472011
-0.005045 0.006473 0.119823 0.023552 -0.064781 0.245512 -0.062500 0 0 0 0 0 0 2 473026
-0.005047 0.006478 0.119822 -0.004202 0.000679 0.204012 -0.062500 0 0 0 0 0 0 2 474009
-0.005048 0.006480 0.119821 -0.019517 0.036326 0.188004 -0.062500 0 0 0 0 0 0 2 475026
-0.005068 0.006486 0.119830 0.227464 -0.008683 0.059666 -0.062500 0 0 0 0 0 0 2 476010
-0.005078 0.006489 0.119833 0.118993 0.028562 0.117032 -0.062500 0 0 0 0 0 0 2 477023
-0.005083 0.006490 0.119834 0.043008 0.051554 0.147402 -0.062500 0 0 0 0 0 0 2 478007
-0.005085 0.006491 0.119834 0.003370 0.062893 0.159087 -0.062500 0 0 0 0 0 0 2 479023
-0.005087 0.006491 0.119834 -0.016433 0.068359 0.163286 -0.062500 0 0 0 0 0 0 2 480008
-0.005087 0.006491 0.119834 -0.026278 0.071010 0.164781 -0.062500 0 0 0 0 0 0 2 481023
-0.005088 0.006491 0.119834 -0.031159 0.072290 0.165301 -0.062500 0 0 0 0 0 0 2 482006
-0.005107 0.006496 0.119843 0.223372 0.010136 0.043082 -0.062500 0 0 0 0 0 0 2 483009
-0.005117 0.006499 0.119846 0.117774 0.038371 0.102468 -0.062500 0 0 0 0 0 0 2 483967
-0.005127 0.006516 0.119835 0.104757 -0.160815 0.303232 -0.062500 0 0 0 0 0 0 2 484956
-0.005132 0.006526 0.119831 0.044564 -0.068223 0.233065 -0.062500 0 0 0 0 0 0 2 485966
-0.005134 0.006530 0.119830 0.007168 -0.000648 0.194275 -0.062500 0 0 0 0 0 0 2 486955
-0.005135 0.006533 0.119829 -0.012943 0.035998 0.179231 -0.062500 0 0 0 0 0 0 2 487967
-0.005136 0.006534 0.119829 -0.023396 0.054860 0.173788 -0.062500 0 0 0 0 0 0 2 488954
-0.005136 0.006534 0.119829 -0.028721 0.064445 0.171859 -0.062500 0 0 0 0 0 0 2 489966
-0.005156 0.006539 0.119838 0.223824 0.005837 0.048996 -0.062500 0 0 0 0 0 0 2 490956
-0.005166 0.006542 0.119841 0.118010 0.036219 0.107960 -0.062500 0 0 0 0 0 0 2 491965
-0.005171 0.006543 0.119842 0.043389 0.055714 0.138877 -0.062500 0 0 0 0 0 0 2 492954
-0.005178 0.006560 0.119830 0.065844 -0.152158 0.320619 -0.062500 0 0 0 0 0 0 2 493965
-0.005182 0.006569 0.119826 0.025161 -0.064127 0.242703 -0.062500 0 0 0 0 0 0 2 494955
-0.005184 0.006574 0.119825 -0.002463 0.001287 0.201101 -0.062500 0 0 0 0 0 0 2 495964
-0.005185 0.006576 0.119824 -0.017722 0.036934 0.185036 -0.062500 0 0 0 0 0 0 2 496955
-0.005205 0.006582 0.119833 0.229631 -0.008161 0.057270 -0.062500 0 0 0 0 0 0 2 497965
-0.005215 0.006585 0.119836 0.120966 0.029158 0.114328 -0.062500 0 0 0 0 0 0 2 498954
-0.005220 0.006586 0.119837 0.044887 0.052162 0.144546 -0.062500 0 0 0 0 0 0 2 499955
-0.005222 0.006587 0.119837 0.005202 0.063538 0.156177 -0.062500 0 0 0 0 0 0 2 500965
-0.005223 0.006587 0.119837 -0.014613 0.068978 0.160360 -0.062500 0 0 0 0 0 0 2 501956
-0.005224 0.006587 0.119837 -0.024458 0.071635 0.161842 -0.062500 0 0 0 0 0 0 2 502964
-0.005224 0.006587 0.119837 -0.029351 0.072908 0.162365 -0.062500 0 0 0 0 0 0 2 503956
-0.005244 0.006592 0.119846 0.223743 0.010052 0.040744 -0.062500 0 0 0 0 0 0 2 504975
-0.005254 0.006595 0.119849 0.117935 0.038350 0.099823 -0.062500 0 0 0 0 0 0 2 505978
-0.005263 0.006612 0.119838 0.115758 -0.140056 0.300802 -0.062500 0 0 0 0 0 0 2 506964
-0.005268 0.006622 0.119834 0.055706 -0.047631 0.230423 -0.062500 0 0 0 0 0 0 2 507974
-0.005271 0.006626 0.119833 0.018354 0.019862 0.191537 -0.062500 0 0 0 0 0 0 2 508974
-0.005272 0.006629 0.119832 -0.001761 0.056487 0.176439 -0.062500 0 0 0 0 0 0 2 509975
-0.005292 0.006635 0.119841 0.243423 0.011824 0.049376 -0.062500 0 0 0 0 0 0 2 510975
-0.005302 0.006637 0.119844 0.133436 0.049391 0.106341 -0.062500 0 0 0 0 0 0 2 511953
-0.005307 0.006639 0.119845 0.056690 0.072528 0.136516 -0.062500 0 0 0 0 0 0 2 512973
-0.005310 0.006639 0.119845 0.016678 0.083944 0.148119 -0.062500 0 0 0 0 0 0 2 513971
-0.005311 0.006640 0.119845 -0.003308 0.089448 0.152309 -0.062500 0 0 0 0 0 0 2 514967
-0.005312 0.006640 0.119845 -0.013224 0.092094 0.153793 -0.062500 0 0 0 0 0 0 2 515968
-0.005312 0.006640 0.119845 -0.018157 0.093391 0.154306 -0.062500 0 0 0 0 0 0 2 516965
-0.005332 0.006645 0.119854 0.236890 0.029817 0.033055 -0.062500 0 0 0 0 0 0 2 517968
-0.005341 0.006647 0.119857 0.130960 0.058121 0.091940 -0.062500 0 0 0 0 0 0 2 518966
-0.005351 0.006665 0.119846 0.117403 -0.140575 0.293027 -0.062500 0 0 0 0 0 0 2 519969
-0.005356 0.006674 0.119842 0.057437 -0.048233 0.222549 -0.062500 0 0 0 0 0 0 2 520969
-0.005359 0.006679 0.119841 0.020103 0.019210 0.183599 -0.062500 0 0 0 0 0 0 2 521970
-0.005380 0.006686 0.119849 0.255882 -0.007746 0.047239 -0.062500 0 0 0 0 0 0 2 522971
-0.005390 0.006689 0.119852 0.140647 0.039138 0.100476 -0.062500 0 0 0 0 0 0 2 524036
-0.005395 0.006691 0.119853 0.061189 0.067021 0.129289 -0.062500 0 0 0 0 0 0 2 525044
-0.005398 0.006692 0.119853 0.019800 0.080846 0.140425 -0.062500 0 0 0 0 0 0 2 526028
-0.005403 0.006709 0.119841 0.060156 -0.129466 0.314874 -0.062500 0 0 0 0 0 0 2 527004
-0.005407 0.006718 0.119837 0.028947 -0.043022 0.233892 -0.062500 0 0 0 0 0 0 2 528026
-0.005428 0.006727 0.119844 0.261987 -0.041920 0.070112 -0.062500 0 0 0 0 0 0 2 529001
-0.005439 0.006732 0.119847 0.144151 0.021444 0.112236 -0.062500 0 0 0 0 0 0 2 530000
-0.005444 0.006734 0.119847 0.063082 0.058017 0.136982 -0.062500 0 0 0 0 0 0 2 531000
-0.005446 0.006735 0.119848 0.020797 0.076288 0.146670 -0.062500 0 0 0 0 0 0 2 532024
-0.005448 0.006736 0.119848 -0.000352 0.085254 0.150181 -0.062500 0 0 0 0 0 0 2 533033
-0.005468 0.006741 0.119857 0.245245 0.026034 0.030589 -0.062500 0 0 0 0 0 0 2 534036
-0.005478 0.006743 0.119860 0.135110 0.056277 0.089532 -0.062500 0 0 0 0 0 0 2 535001
-0.005483 0.006744 0.119861 0.058347 0.075672 0.120346 -0.062500 0 0 0 0 0 0 2 536003
-0.005485 0.006745 0.119861 0.018343 0.085192 0.132183 -0.062500 0 0 0 0 0 0 2 537002
-0.005487 0.006745 0.119861 -0.001612 0.089743 0.136460 -0.062500 0 0 0 0 0 0 2 538033
-0.005507 0.006750 0.119870 0.244745 0.028280 0.017278 -0.062500 0 0 0 0 0 0 2 539027
-0.005517 0.006752 0.119873 0.134849 0.057389 0.076238 -0.062500 0 0 0 0 0 0 2 540001
-0.005522 0.006753 0.119874 0.058186 0.076233 0.107043 -0.062500 0 0 0 0 0 0 2 541000
-0.005524 0.006754 0.119874 0.018269 0.085481 0.118887 -0.062500 0 0 0 0 0 0 2 541999
-0.005550 0.006776 0.119871 0.315577 -0.192171 0.173297 -0.062500 0 0 0 0 0 0 2 542999
-0.005563 0.006787 0.119870 0.179884 -0.078910 0.150715 -0.062500 0 0 0 0 0 0 2 544025
-0.005569 0.006792 0.119869 0.082931 0.003501 0.138488 -0.062500 0 0 0 0 0 0 2 545002
-0.005572 0.006795 0.119869 0.031312 0.047517 0.133723 -0.062500 0 0 0 0 0 0 2 546035
-0.005574 0.006796 0.119869 0.005104 0.069883 0.131996 -0.062500 0 0 0 0 0 0 2 547029
-0.005595 0.006802 0.119878 0.248409 0.017447 0.011071 -0.062500 0 0 0 0 0 0 2 548032
-0.005605 0.006805 0.119881 0.136720 0.051191 0.069079 -0.062500 0 0 0 0 0 0 2 549029
-0.005610 0.006806 0.119882 0.059138 0.072350 0.099531 -0.062500 0 0 0 0 0 0 2 550020
-0.005617 0.006823 0.119870 0.093756 -0.113884 0.282124 -0.062500 0 0 0 0 0 0 2 551035
-0.005621 0.006832 0.119866 0.052935 -0.025890 0.203789 -0.062500 0 0 0 0 0 0 2 552025
-0.005642 0.006842 0.119873 0.281766 -0.024201 0.041795 -0.062500 0 0 0 0 0 0 2 553001
-0.005653 0.006846 0.119875 0.161181 0.039564 0.083726 -0.062500 0 0 0 0 0 0 2 554025
-0.005658 0.006848 0.119876 0.078724 0.076332 0.108339 -0.062500 0 0 0 0 0 0 2 555032
-0.005661 0.006849 0.119876 0.035773 0.094713 0.117989 -0.062500 0 0 0 0 0 0 2 556025
-0.005662 0.006850 0.119877 0.014277 0.103730 0.121493 -0.062500 0 0 0 0 0 0 2 557002
-0.005683 0.006855 0.119885 0.260326 0.044425 0.002789 -0.062500 0 0 0 0 0 0 2 558000
-0.005693 0.006857 0.119888 0.149791 0.074725 0.061255 -0.062500 0 0 0 0 0 0 2 558999
-0.005698 0.006859 0.119889 0.072803 0.094163 0.091844 -0.062500 0 0 0 0 0 0 2 559993
-0.005700 0.006859 0.119890 0.032718 0.103708 0.103619 -0.062500 0 0 0 0 0 0 2 561007
-0.005701 0.006859 0.119890 0.012709 0.108250 0.107865 -0.062500 0 0 0 0 0 0 2 562022
-0.005722 0.006864 0.119898 0.259664 0.046672 -0.010421 -0.062500 0 0 0 0 0 0 2 563005
-0.005736 0.006883 0.119889 0.210013 -0.140708 0.219172 -0.062500 0 0 0 0 0 0 2 564023
-0.005744 0.006893 0.119886 0.112634 -0.038912 0.167132 -0.062500 0 0 0 0 0 0 2 565007
-0.005748 0.006898 0.119885 0.053684 0.031491 0.135429 -0.062500 0 0 0 0 0 0 2 566022
-0.005750 0.006900 0.119884 0.023270 0.070385 0.122913 -0.062500 0 0 0 0 0 0 2 567021
-0.005770 0.006907 0.119893 0.264662 0.026547 -0.001191 -0.062500 0 0 0 0 0 0 2 568008
-0.005781 0.006910 0.119896 0.151406 0.064801 0.055027 -0.062500 0 0 0 0 0 0 2 569020
-0.005786 0.006911 0.119897 0.072998 0.088262 0.084796 -0.062500 0 0 0 0 0 0 2 570003
-0.005788 0.006912 0.119897 0.032208 0.099839 0.096254 -0.062500 0 0 0 0 0 0 2 571020
-0.005789 0.006912 0.119897 0.011838 0.105405 0.100419 -0.062500 0 0 0 0 0 0 2 572005
-0.005790 0.006912 0.119897 0.001745 0.108094 0.101883 -0.062500 0 0 0 0 0 0 2 573022
-0.005810 0.006917 0.119906 0.253823 0.045601 -0.016996 -0.062500 0 0 0 0 0 0 2 574004
-0.005825 0.006936 0.119897 0.206345 -0.142016 0.212238 -0.062500 0 0 0 0 0 0 2 575022
-0.005832 0.006946 0.119893 0.110224 -0.040497 0.159904 -0.062500 0 0 0 0 0 0 2 576006
-0.005836 0.006951 0.119892 0.053112 0.031608 0.128086 -0.062500 0 0 0 0 0 0 2 577019
-0.005838 0.006953 0.119892 0.023011 0.070419 0.115511 -0.062500 0 0 0 0 0 0 2 578004
-0.005839 0.006954 0.119892 0.007572 0.090364 0.110943 -0.062500 0 0 0 0 0 0 2 579018
-0.005859 0.006960 0.119900 0.256926 0.036621 -0.009856 -0.062500 0 0 0 0 0 0 2 579955
-0.005869 0.006962 0.119903 0.147483 0.069876 0.047202 -0.062500 0 0 0 0 0 0 2 580965
-0.005874 0.006964 0.119904 0.071011 0.090819 0.077236 -0.062500 0 0 0 0 0 0 2 581953
-0.005876 0.006964 0.119905 0.031216 0.101124 0.088821 -0.062500 0 0 0 0 0 0 2 582963
-0.005877 0.006964 0.119905 0.011337 0.106046 0.092994 -0.062500 0 0 0 0 0 0 2 583962
-0.005898 0.006970 0.119913 0.258835 0.044570 -0.024552 -0.062500 0 0 0 0 0 0 2 584953
-0.005908 0.006972 0.119916 0.148398 0.073895 0.033532 -0.062500 0 0 0 0 0 0 2 585964
-0.005917 0.006990 0.119905 0.131735 -0.123411 0.235445 -0.062500 0 0 0 0 0 0 2 586953
-0.005922 0.006999 0.119901 0.071384 -0.031381 0.164352 -0.062500 0 0 0 0 0 0 2 587971
-0.005925 0.007003 0.119900 0.033756 0.035919 0.125020 -0.062500 0 0 0 0 0 0 2 588953
-0.005946 0.007011 0.119908 0.270884 0.008605 -0.009107 -0.062500 0 0 0 0 0 0 2 589962
-0.005957 0.007014 0.119910 0.154654 0.055658 0.042785 -0.062500 0 0 0 0 0 0 2 590953
-0.005962 0.007016 0.119911 0.072463 0.081813 0.070965 -0.062500 0 0 0 0 0 0 2 591963
-0.005964 0.007017 0.119912 0.030836 0.095678 0.081879 -0.062500 0 0 0 0 0 0 2 592954
-0.005966 0.007017 0.119912 0.010073 0.102399 0.085825 -0.062500 0 0 0 0 0 0 2 593963
-0.005966 0.007017 0.119912 -0.000246 0.105662 0.087230 -0.062500 0 0 0 0 0 0 2 594952
-0.005986 0.007022 0.119920 0.265435 0.063305 -0.030905 -0.062500 0 0 0 0 0 0 2 595963
-0.005996 0.007024 0.119923 0.157196 0.092294 0.026612 -0.062500 0 0 0 0 0 0 2 596953
-0.006001 0.007026 0.119925 0.081348 0.111098 0.056781 -0.062500 0 0 0 0 0 0 2 597962
-0.006008 0.007043 0.119913 0.101997 -0.095782 0.240147 -0.062500 0 0 0 0 0 0 2 598955
-0.006012 0.007052 0.119908 0.062148 -0.008767 0.161460 -0.062500 0 0 0 0 0 0 2 599977
-0.006014 0.007056 0.119907 0.034761 0.056175 0.119335 -0.062500 0 0 0 0 0 0 2 600970
-0.006035 0.007063 0.119915 0.277164 0.027687 -0.015405 -0.062500 0 0 0 0 0 0 2 601964
-0.006045 0.007067 0.119918 0.163321 0.074237 0.035936 -0.062500 0 0 0 0 0 0 2 602969
-0.006050 0.007068 0.119919 0.084490 0.101994 0.063894 -0.062500 0 0 0 0 0 0 2 603955
-0.006053 0.007069 0.119919 0.043464 0.115734 0.074732 -0.062500 0 0 0 0 0 0 2 604962
-0.006054 0.007070 0.119919 0.022983 0.122392 0.078659 -0.062500 0 0 0 0 0 0 2 605946
-0.006054 0.007070 0.119919 0.012821 0.125639 0.080049 -0.062500 0 0 0 0 0 0 2 606974
-0.006055 0.007070 0.119919 0.007754 0.127209 0.080547 -0.062500 0 0 0 0 0 0 2 607975
-0.006055 0.007070 0.119919 0.005271 0.127998 0.080708 -0.062500 0 0 0 0 0 0 2 608967
-0.006075 0.007075 0.119928 0.261819 0.064444 -0.037472 -0.062500 0 0 0 0 0 0 2 609967
-0.006089 0.007094 0.119918 0.215422 -0.123091 0.191590 -0.062500 0 0 0 0 0 0 2 610946
-0.006097 0.007103 0.119915 0.120378 -0.022017 0.138702 -0.062500 0 0 0 0 0 0 2 611966
-0.006100 0.007108 0.119914 0.063765 0.049855 0.106597 -0.062500 0 0 0 0 0 0 2 612963
-0.006102 0.007111 0.119913 0.033859 0.088591 0.093919 -0.062500 0 0 0 0 0 0 2 613964
-0.006103 0.007112 0.119913 0.018514 0.108483 0.089297 -0.062500 0 0 0 0 0 0 2 614963
-0.006104 0.007113 0.119913 0.010699 0.118548 0.087648 -0.062500 0 0 0 0 0 0 2 615971
-0.006124 0.007118 0.119922 0.264692 0.059668 -0.030963 -0.062500 0 0 0 0 0 0 2 616971
-0.006134 0.007120 0.119925 0.156837 0.090480 0.025871 -0.062500 0 0 0 0 0 0 2 617951
-0.006138 0.007121 0.119926 0.081159 0.110180 0.055744 -0.062500 0 0 0 0 0 0 2 618946
-0.006141 0.007122 0.119926 0.041755 0.119861 0.067264 -0.062500 0 0 0 0 0 0 2 619960
-0.006142 0.007122 0.119926 0.022108 0.124479 0.071447 -0.062500 0 0 0 0 0 0 2 620963
-0.006143 0.007122 0.119926 0.012391 0.126666 0.072918 -0.062500 0 0 0 0 0 0 2 621964
-0.006143 0.007122 0.119926 0.007566 0.127738 0.073438 -0.062500 0 0 0 0 0 0 2 622962
-0.006143 0.007122 0.119926 0.005164 0.128256 0.073629 -0.062500 0 0 0 0 0 0 2 623964
-0.006148 0.007139 0.119914 0.063831 -0.087285 0.245779 -0.062500 0 0 0 0 0 0 2 624944
-0.006150 0.007148 0.119910 0.043268 -0.004685 0.162798 -0.062500 0 0 0 0 0 0 2 625945
-0.006172 0.007157 0.119917 0.281632 -0.007352 0.001260 -0.062500 0 0 0 0 0 0 2 626962
-0.006182 0.007161 0.119919 0.165123 0.055359 0.041310 -0.062500 0 0 0 0 0 0 2 627963
-0.006187 0.007164 0.119920 0.084623 0.091639 0.065117 -0.062500 0 0 0 0 0 0 2 628962
-0.006190 0.007165 0.119920 0.042661 0.109772 0.074461 -0.062500 0 0 0 0 0 0 2 629961
-0.006191 0.007165 0.119920 0.021674 0.118652 0.077866 -0.062500 0 0 0 0 0 0 2 630965
-0.006192 0.007166 0.119920 0.011239 0.123020 0.079078 -0.062500 0 0 0 0 0 0 2 631967
-0.006192 0.007166 0.119920 0.006074 0.125163 0.079497 -0.062500 0 0 0 0 0 0 2 632944
-0.006192 0.007166 0.119920 0.003485 0.126240 0.079648 -0.062500 0 0 0 0 0 0 2 633960
-0.006192 0.007166 0.119920 0.002191 0.126757 0.079709 -0.062500 0 0 0 0 0 0 2 634960
-0.006192 0.007166 0.119920 0.001556 0.127031 0.079724 -0.062500 0 0 0 0 0 0 2 635965
-0.006212 0.007171 0.119929 0.259402 0.063140 -0.037913 -0.062500 0 0 0 0 0 0 2 636962
-0.006222 0.007173 0.119932 0.153278 0.091492 0.018905 -0.062500 0 0 0 0 0 0 2 637963
-0.006227 0.007174 0.119933 0.078432 0.109956 0.048780 -0.062500 0 0 0 0 0 0 2 638944
-0.006234 0.007191 0.119921 0.099242 -0.096642 0.232571 -0.062500 0 0 0 0 0 0 2 639962
-0.006238 0.007200 0.119917 0.059951 -0.009954 0.153667 -0.062500 0 0 0 0 0 0 2 640968
-0.006240 0.007204 0.119915 0.032809 0.054785 0.111371 -0.062500 0 0 0 0 0 0 2 641955
-0.006241 0.007207 0.119915 0.017592 0.090178 0.094986 -0.062500 0 0 0 0 0 0 2 642963
-0.006241 0.007208 0.119914 0.009506 0.108478 0.089051 -0.062500 0 0 0 0 0 0 2 643963
-0.006241 0.007208 0.119914 0.005286 0.117807 0.086957 -0.062500 0 0 0 0 0 0 2 644963
-0.006242 0.007209 0.119914 0.003138 0.122516 0.086188 -0.062500 0 0 0 0 0 0 2 645944
-0.006242 0.007209 0.119914 0.002043 0.124896 0.085927 -0.062500 0 0 0 0 0 0 2 646943
-0.006262 0.007214 0.119923 0.259769 0.062043 -0.031579 -0.062500 0 0 0 0 0 0 2 648019
-0.006271 0.007216 0.119926 0.153442 0.090943 0.025086 -0.062500 0 0 0 0 0 0 2 649019
-0.006276 0.007217 0.119927 0.078535 0.109679 0.054879 -0.062500 0 0 0 0 0 0 2 650014
-0.006278 0.007218 0.119927 0.039508 0.118888 0.066380 -0.062500 0 0 0 0 0 0 2 651029
-0.006280 0.007218 0.119927 0.020060 0.123242 0.070536 -0.062500 0 0 0 0 0 0 2 652020
-0.006285 0.007235 0.119915 0.078964 -0.069960 0.244448 -0.062500 0 0 0 0 0 0 2 652988
-0.006288 0.007243 0.119910 0.054400 0.013349 0.161836 -0.062500 0 0 0 0 0 0 2 654028
-0.006289 0.007248 0.119909 0.034540 0.076519 0.118206 -0.062500 0 0 0 0 0 0 2 655020
-0.006290 0.007250 0.119908 0.022915 0.111120 0.101332 -0.062500 0 0 0 0 0 0 2 656005
-0.006290 0.007251 0.119908 0.016598 0.129058 0.095236 -0.062500 0 0 0 0 0 0 2 657019
-0.006291 0.007252 0.119908 0.013289 0.138202 0.093065 -0.062500 0 0 0 0 0 0 2 658003
-0.006291 0.007252 0.119908 0.011574 0.142838 0.092306 -0.062500 0 0 0 0 0 0 2 659017
-0.006291 0.007252 0.119908 0.010692 0.145161 0.092019 -0.062500 0 0 0 0 0 0 2 660003
-0.006291 0.007252 0.119908 0.010240 0.146338 0.091932 -0.062500 0 0 0 0 0 0 2 661017
-0.006291 0.007252 0.119908 0.010004 0.146924 0.091884 -0.062500 0 0 0 0 0 0 2 662001
-0.006291 0.007252 0.119908 0.009893 0.147223 0.091888 -0.062500 0 0 0 0 0 0 2 663018
-0.006291 0.007252 0.119908 0.009845 0.147370 0.091881 -0.062500 0 0 0 0 0 0 2 663952
-0.006291 0.007252 0.119908 0.009820 0.147448 0.091873 -0.062500 0 0 0 0 0 0 2 664960
-0.006291 0.007252 0.119908 0.009795 0.147491 0.091873 -0.062500 0 0 0 0 0 0 2 665949
-0.006311 0.007257 0.119916 0.268213 0.083417 -0.025321 -0.062500 0 0 0 0 0 0 2 666951
-0.006325 0.007276 0.119907 0.221684 -0.103612 0.203821 -0.062500 0 0 0 0 0 0 2 667961
-0.006333 0.007286 0.119904 0.127131 -0.002935 0.150405 -0.062500 0 0 0 0 0 0 2 668950
-0.006336 0.007291 0.119903 0.070704 0.068739 0.118041 -0.062500 0 0 0 0 0 0 2 669960
-0.006338 0.007293 0.119902 0.040860 0.107402 0.105247 -0.062500 0 0 0 0 0 0 2 670949
-0.006339 0.007294 0.119902 0.025518 0.127254 0.100588 -0.062500 0 0 0 0 0 0 2 671960
-0.006340 0.007295 0.119902 0.017726 0.137318 0.098924 -0.062500 0 0 0 0 0 0 2 672949
-0.006340 0.007295 0.119902 0.013782 0.142394 0.098332 -0.062500 0 0 0 0 0 0 2 673960
-0.006340 0.007296 0.119902 0.011795 0.144958 0.098121 -0.062500 0 0 0 0 0 0 2 674949
-0.006340 0.007296 0.119902 0.010784 0.146238 0.098048 -0.062500 0 0 0 0 0 0 2 675960
-0.006360 0.007301 0.119910 0.268823 0.082764 -0.018943 -0.062500 0 0 0 0 0 0 2 676950
-0.006370 0.007303 0.119913 0.162388 0.111443 0.037515 -0.062500 0 0 0 0 0 0 2 677958
-0.006375 0.007304 0.119914 0.087418 0.130049 0.067198 -0.062500 0 0 0 0 0 0 2 678949
-0.006377 0.007304 0.119915 0.048368 0.139190 0.078670 -0.062500 0 0 0 0 0 0 2 680084
-0.006378 0.007305 0.119915 0.028940 0.143500 0.082811 -0.062500 0 0 0 0 0 0 2 680949
-0.006379 0.007305 0.119915 0.019302 0.145574 0.084283 -0.062500 0 0 0 0 0 0 2 681961
-0.006379 0.007305 0.119915 0.014518 0.146577 0.084817 -0.062500 0 0 0 0 0 0 2 682949
-0.006379 0.007305 0.119915 0.012140 0.147054 0.085002 -0.062500 0 0 0 0 0 0 2 684075
-0.006384 0.007321 0.119903 0.069526 -0.069137 0.257781 -0.062500 0 0 0 0 0 0 2 684960
-0.006386 0.007330 0.119898 0.049299 0.013092 0.174545 -0.062500 0 0 0 0 0 0 2 686074
-0.006388 0.007334 0.119897 0.031545 0.075760 0.130683 -0.062500 0 0 0 0 0 0 2 686960
-0.006409 0.007342 0.119904 0.279650 0.046008 -0.003042 -0.062500 0 0 0 0 0 0 2 688086
-0.006419 0.007345 0.119907 0.167581 0.092175 0.047184 -0.062500 0 0 0 0 0 0 2 688967
-0.006424 0.007347 0.119908 0.089648 0.119745 0.074627 -0.062500 0 0 0 0 0 0 2 689959
-0.006426 0.007347 0.119909 0.049070 0.133395 0.085294 -0.062500 0 0 0 0 0 0 2 690958
-0.006427 0.007348 0.119909 0.028801 0.139992 0.089171 -0.062500 0 0 0 0 0 0 2 692083
-0.006428 0.007348 0.119909 0.018791 0.143201 0.090535 -0.062500 0 0 0 0 0 0 2 692970
-0.006428 0.007348 0.119909 0.013796 0.144793 0.091036 -0.062500 0 0 0 0 0 0 2 694092
-0.006428 0.007348 0.119909 0.011315 0.145554 0.091193 -0.062500 0 0 0 0 0 0 2 694961
-0.006428 0.007348 0.119909 0.010108 0.145934 0.091260 -0.062500 0 0 0 0 0 0 2 696090
-0.006448 0.007353 0.119917 0.268239 0.081965 -0.025306 -0.062500 0 0 0 0 0 0 2 697092
-0.006458 0.007355 0.119920 0.161643 0.110430 0.030966 -0.062500 0 0 0 0 0 0 2 698088
-0.006463 0.007356 0.119921 0.086567 0.128954 0.060574 -0.062500 0 0 0 0 0 0 2 699086
-0.006465 0.007357 0.119921 0.047474 0.138042 0.072006 -0.062500 0 0 0 0 0 0 2 700078
-0.006467 0.007357 0.119922 0.028038 0.142328 0.076139 -0.062500 0 0 0 0 0 0 2 701085
-0.006467 0.007357 0.119922 0.018392 0.144371 0.077608 -0.062500 0 0 0 0 0 0 2 702067
-0.006467 0.007357 0.119922 0.013597 0.145362 0.078130 -0.062500 0 0 0 0 0 0 2 703084
-0.006468 0.007357 0.119922 0.011225 0.145846 0.078317 -0.062500 0 0 0 0 0 0 2 704091
-0.006472 0.007374 0.119909 0.069377 -0.068986 0.251309 -0.062500 0 0 0 0 0 0 2 705090
-0.006495 0.007387 0.119913 0.308142 -0.050999 0.051608 -0.062500 0 0 0 0 0 0 2 706089
-0.006506 0.007394 0.119915 0.184093 0.039986 0.063877 -0.062500 0 0 0 0 0 0 2 707086
-0.006511 0.007397 0.119915 0.098577 0.092838 0.076431 -0.062500 0 0 0 0 0 0 2 708087
-0.006514 0.007399 0.119915 0.053745 0.119695 0.081677 -0.062500 0 0 0 0 0 0 2 709067
-0.006516 0.007400 0.119915 0.031267 0.133075 0.083618 -0.062500 0 0 0 0 0 0 2 710085
-0.006516 0.007400 0.119915 0.020016 0.139715 0.084301 -0.062500 0 0 0 0 0 0 2 711085
-0.006517 0.007400 0.119915 0.014434 0.143026 0.084544 -0.062500 0 0 0 0 0 0 2 712085
-0.006517 0.007401 0.119915 0.011646 0.144669 0.084639 -0.062500 0 0 0 0 0 0 2 713086
-0.006517 0.007401 0.119915 0.010254 0.145488 0.084665 -0.062500 0 0 0 0 0 0 2 714085
-0.006517 0.007401 0.119915 0.009566 0.145890 0.084667 -0.062500 0 0 0 0 0 0 2 715096
-0.006517 0.007401 0.119915 0.009221 0.146111 0.084678 -0.062500 0 0 0 0 0 0 2 716084
-0.006537 0.007406 0.119924 0.268032 0.082024 -0.031511 -0.062500 0 0 0 0 0 0 2 716963
-0.006547 0.007408 0.119927 0.161536 0.110465 0.024547 -0.062500 0 0 0 0 0 0 2 718087
-0.006551 0.007409 0.119928 0.086510 0.128965 0.054051 -0.062500 0 0 0 0 0 0 2 719084
-0.006554 0.007409 0.119928 0.047443 0.138045 0.065449 -0.062500 0 0 0 0 0 0 2 720143
-0.006560 0.007426 0.119916 0.087220 -0.072594 0.242681 -0.062500 0 0 0 0 0 0 2 721143
-0.006563 0.007435 0.119911 0.058157 0.011411 0.160770 -0.062500 0 0 0 0 0 0 2 722142
-0.006564 0.007439 0.119910 0.036019 0.074911 0.117298 -0.062500 0 0 0 0 0 0 2 723151
-0.006565 0.007442 0.119909 0.023235 0.109714 0.100467 -0.062500 0 0 0 0 0 0 2 724119
-0.006566 0.007443 0.119909 0.016311 0.127737 0.094351 -0.062500 0 0 0 0 0 0 2 725120
-0.006586 0.007448 0.119917 0.273092 0.093286 -0.023787 -0.062500 0 0 0 0 0 0 2 726119
-0.006596 0.007451 0.119920 0.164731 0.125153 0.031385 -0.062500 0 0 0 0 0 0 2 727133
-0.006601 0.007452 0.119921 0.088767 0.146002 0.060553 -0.062500 0 0 0 0 0 0 2 728116
-0.006603 0.007453 0.119922 0.049227 0.156243 0.071832 -0.062500 0 0 0 0 0 0 2 729153
-0.006604 0.007453 0.119922 0.029545 0.161125 0.075919 -0.062500 0 0 0 0 0 0 2 730149
-0.006605 0.007453 0.119922 0.019789 0.163466 0.077391 -0.062500 0 0 0 0 0 0 2 731191
-0.006605 0.007453 0.119922 0.014936 0.164595 0.077891 -0.062500 0 0 0 0 0 0 2 732148
-0.006605 0.007453 0.119922 0.012539 0.165146 0.078071 -0.062500 0 0 0 0 0 0 2 733129
-0.006605 0.007453 0.119922 0.011354 0.165423 0.078147 -0.062500 0 0 0 0 0 0 2 734152
-0.006605 0.007453 0.119922 0.010759 0.165546 0.078162 -0.062500 0 0 0 0 0 0 2 735186
-0.006605 0.007453 0.119922 0.010457 0.165632 0.078174 -0.062500 0 0 0 0 0 0 2 736144
-0.006610 0.007470 0.119909 0.069407 -0.049130 0.251436 -0.062500 0 0 0 0 0 0 2 737121
-0.006633 0.007483 0.119913 0.309259 -0.031479 0.052211 -0.062500 0 0 0 0 0 0 2 738118
-0.006644 0.007490 0.119915 0.185326 0.059410 0.064039 -0.062500 0 0 0 0 0 0 2 739134
-0.006649 0.007493 0.119915 0.099823 0.112246 0.076411 -0.062500 0 0 0 0 0 0 2 740118
-0.006652 0.007495 0.119915 0.055033 0.139100 0.081593 -0.062500 0 0 0 0 0 0 2 741117
-0.006653 0.007496 0.119915 0.032542 0.152445 0.083491 -0.062500 0 0 0 0 0 0 2 742117
-0.006654 0.007496 0.119915 0.021309 0.159096 0.084174 -0.062500 0 0 0 0 0 0 2 743135
-0.006674 0.007501 0.119924 0.275105 0.098135 -0.031170 -0.062500 0 0 0 0 0 0 2 744142
-0.006684 0.007503 0.119927 0.165710 0.128216 0.024643 -0.062500 0 0 0 0 0 0 2 745127
-0.006689 0.007505 0.119928 0.089195 0.147544 0.054044 -0.062500 0 0 0 0 0 0 2 746141
-0.006692 0.007505 0.119928 0.049451 0.157020 0.065395 -0.062500 0 0 0 0 0 0 2 747176
-0.006693 0.007505 0.119928 0.029661 0.161516 0.069497 -0.062500 0 0 0 0 0 0 2 748084
-0.006693 0.007506 0.119928 0.019846 0.163650 0.070972 -0.062500 0 0 0 0 0 0 2 749073
-0.006694 0.007506 0.119928 0.014982 0.164691 0.071493 -0.062500 0 0 0 0 0 0 2 750083
-0.006714 0.007511 0.119936 0.272036 0.100928 -0.043752 -0.062500 0 0 0 0 0 0 2 751082
-0.006728 0.007529 0.119927 0.223115 -0.085016 0.185456 -0.062500 0 0 0 0 0 0 2 752074
-0.006736 0.007539 0.119924 0.128185 0.015414 0.131294 -0.062500 0 0 0 0 0 0 2 753083
-0.006739 0.007544 0.119922 0.071522 0.086934 0.098529 -0.062500 0 0 0 0 0 0 2 754071
-0.006741 0.007546 0.119922 0.041497 0.125559 0.085573 -0.062500 0 0 0 0 0 0 2 755081
-0.006742 0.007548 0.119922 0.026038 0.145407 0.080833 -0.062500 0 0 0 0 0 0 2 756073
-0.006743 0.007548 0.119922 0.018161 0.155483 0.079141 -0.062500 0 0 0 0 0 0 2 757081
-0.006743 0.007549 0.119922 0.014190 0.160558 0.078540 -0.062500 0 0 0 0 0 0 2 758071
-0.006743 0.007549 0.119922 0.012176 0.163114 0.078332 -0.062500 0 0 0 0 0 0 2 759081
-0.006743 0.007549 0.119922 0.011192 0.164394 0.078248 -0.062500 0 0 0 0 0 0 2 760073
-0.006763 0.007554 0.119930 0.270277 0.100721 -0.036972 -0.062500 0 0 0 0 0 0 2 761083
-0.006773 0.007556 0.119933 0.163278 0.129513 0.018562 -0.062500 0 0 0 0 0 0 2 762071
-0.006778 0.007557 0.119934 0.088010 0.148197 0.047805 -0.062500 0 0 0 0 0 0 2 763083
-0.006780 0.007558 0.119934 0.048818 0.157355 0.059123 -0.062500 0 0 0 0 0 0 2 764072
-0.006781 0.007558 0.119934 0.029348 0.161672 0.063220 -0.062500 0 0 0 0 0 0 2 765081
-0.006802 0.007563 0.119943 0.279397 0.099415 -0.050375 -0.062500 0 0 0 0 0 0 2 766072
-0.006817 0.007582 0.119933 0.227837 -0.086957 0.179277 -0.062500 0 0 0 0 0 0 2 767072
-0.006824 0.007591 0.119930 0.131143 0.013758 0.125121 -0.062500 0 0 0 0 0 0 2 768082
-0.006828 0.007596 0.119929 0.073605 0.085453 0.092345 -0.062500 0 0 0 0 0 0 2 769071
-0.006830 0.007599 0.119928 0.043138 0.124129 0.079350 -0.062500 0 0 0 0 0 0 2 770082
-0.006831 0.007600 0.119928 0.027464 0.144014 0.074615 -0.062500 0 0 0 0 0 0 2 771071
-0.006831 0.007601 0.119928 0.019473 0.154102 0.072922 -0.062500 0 0 0 0 0 0 2 772082
-0.006832 0.007601 0.119928 0.015428 0.159200 0.072314 -0.062500 0 0 0 0 0 0 2 773072
-0.006832 0.007601 0.119928 0.013397 0.161749 0.072095 -0.062500 0 0 0 0 0 0 2 774082
-0.006832 0.007601 0.119928 0.012363 0.163040 0.072028 -0.062500 0 0 0 0 0 0 2 775107
-0.006832 0.007601 0.119928 0.011856 0.163684 0.071994 -0.062500 0 0 0 0 0 0 2 776080
-0.006852 0.007606 0.119936 0.271425 0.099652 -0.042824 -0.062500 0 0 0 0 0 0 2 777084
-0.006862 0.007609 0.119939 0.164451 0.128299 0.012508 -0.062500 0 0 0 0 0 0 2 778080
-0.006867 0.007610 0.119940 0.089157 0.146923 0.041657 -0.062500 0 0 0 0 0 0 2 779086
-0.006869 0.007610 0.119941 0.050009 0.156024 0.052947 -0.062500 0 0 0 0 0 0 2 780084
-0.006870 0.007610 0.119941 0.030508 0.160342 0.057031 -0.062500 0 0 0 0 0 0 2 781083
-0.006875 0.007627 0.119928 0.079568 -0.051920 0.232329 -0.062500 0 0 0 0 0 0 2 782093
-0.006898 0.007641 0.119932 0.315725 -0.033695 0.034581 -0.062500 0 0 0 0 0 0 2 783077
-0.006909 0.007647 0.119933 0.189234 0.057598 0.045832 -0.062500 0 0 0 0 0 0 2 784085
-0.006915 0.007651 0.119934 0.102368 0.110663 0.057890 -0.062500 0 0 0 0 0 0 2 785086
-0.006918 0.007652 0.119934 0.056892 0.137631 0.062953 -0.062500 0 0 0 0 0 0 2 786085
-0.006919 0.007653 0.119934 0.034062 0.151037 0.064819 -0.062500 0 0 0 0 0 0 2 787084
-0.006920 0.007653 0.119934 0.022652 0.157712 0.065502 -0.062500 0 0 0 0 0 0 2 788084
-0.006940 0.007659 0.119942 0.277069 0.096648 -0.048705 -0.062500 0 0 0 0 0 0 2 789083
-0.006950 0.007661 0.119945 0.169127 0.147299 0.006518 -0.062500 0 0 0 0 0 0 2 790083
-0.006955 0.007662 0.119946 0.092417 0.166679 0.035605 -0.062500 0 0 0 0 0 0 2 791103
-0.006958 0.007663 0.119947 0.052535 0.176164 0.046869 -0.062500 0 0 0 0 0 0 2 792067
-0.006959 0.007663 0.119947 0.032707 0.180666 0.050952 -0.062500 0 0 0 0 0 0 2 793088
-0.006959 0.007663 0.119947 0.022892 0.182808 0.052414 -0.062500 0 0 0 0 0 0 2 794081
-0.006960 0.007663 0.119947 0.018022 0.183849 0.052918 -0.062500 0 0 0 0 0 0 2 795084
-0.006980 0.007668 0.119955 0.275808 0.119933 -0.061170 -0.062500 0 0 0 0 0 0 2 796143
-0.006990 0.007670 0.119958 0.167562 0.148692 -0.006050 -0.062500 0 0 0 0 0 0 2 797148
-0.006999 0.007688 0.119946 0.150148 -0.046788 0.197071 -0.062500 0 0 0 0 0 0 2 798116
-0.007004 0.007697 0.119942 0.091827 0.043865 0.124594 -0.062500 0 0 0 0 0 0 2 799134
-0.007007 0.007701 0.119941 0.055026 0.110469 0.084423 -0.062500 0 0 0 0 0 0 2 800142
-0.007008 0.007704 0.119940 0.034884 0.146792 0.068729 -0.062500 0 0 0 0 0 0 2 801149
-0.007009 0.007705 0.119940 0.024306 0.165551 0.063015 -0.062500 0 0 0 0 0 0 2 802147
-0.007029 0.007711 0.119948 0.281185 0.109004 -0.053078 -0.062500 0 0 0 0 0 0 2 803155
-0.007039 0.007713 0.119951 0.171290 0.142372 0.001120 -0.062500 0 0 0 0 0 0 2 804117
-0.007044 0.007714 0.119952 0.094481 0.163373 0.029842 -0.062500 0 0 0 0 0 0 2 805148
-0.007046 0.007715 0.119953 0.054614 0.173665 0.040956 -0.062500 0 0 0 0 0 0 2 806141
-0.007048 0.007715 0.119953 0.034746 0.178583 0.044999 -0.062500 0 0 0 0 0 0 2 807172
-0.007048 0.007715 0.119953 0.024908 0.180949 0.046441 -0.062500 0 0 0 0 0 0 2 808146
-0.007048 0.007715 0.119953 0.020056 0.182078 0.046940 -0.062500 0 0 0 0 0 0 2 809118
-0.007049 0.007715 0.119953 0.017608 0.182631 0.047136 -0.062500 0 0 0 0 0 0 2 810117
-0.007073 0.007737 0.119948 0.335251 -0.095562 0.107535 -0.062500 0 0 0 0 0 0 2 811155
-0.007086 0.007748 0.119947 0.208721 0.014533 0.078675 -0.062500 0 0 0 0 0 0 2 812117
-0.007092 0.007753 0.119946 0.115894 0.095421 0.063310 -0.062500 0 0 0 0 0 0 2 813116
-0.007095 0.007756 0.119946 0.066148 0.138752 0.057327 -0.062500 0 0 0 0 0 0 2 814116
-0.007097 0.007757 0.119946 0.040831 0.160861 0.055144 -0.062500 0 0 0 0 0 0 2 815138
-0.007097 0.007758 0.119946 0.028046 0.171978 0.054360 -0.062500 0 0 0 0 0 0 2 816150
-0.007098 0.007758 0.119946 0.021656 0.177551 0.054075 -0.062500 0 0 0 0 0 0 2 817145
-0.007098 0.007758 0.119946 0.018443 0.180350 0.053981 -0.062500 0 0 0 0 0 0 2 818144
-0.007098 0.007759 0.119946 0.016829 0.181768 0.053945 -0.062500 0 0 0 0 0 0 2 819188
-0.007098 0.007759 0.119946 0.015995 0.182475 0.053940 -0.062500 0 0 0 0 0 0 2 820140
-0.007118 0.007764 0.119954 0.276166 0.118338 -0.059721 -0.062500 0 0 0 0 0 0 2 821145
-0.007128 0.007766 0.119957 0.168742 0.147071 -0.004996 -0.062500 0 0 0 0 0 0 2 822118
-0.007133 0.007767 0.119958 0.093199 0.165732 0.023872 -0.062500 0 0 0 0 0 0 2 823166
-0.007135 0.007767 0.119958 0.053959 0.174858 0.035052 -0.062500 0 0 0 0 0 0 2 824142
-0.007141 0.007784 0.119946 0.092691 -0.034682 0.213511 -0.062500 0 0 0 0 0 0 2 825116
-0.007144 0.007793 0.119942 0.064392 0.048716 0.131132 -0.062500 0 0 0 0 0 0 2 826117
-0.007146 0.007797 0.119940 0.042485 0.111913 0.087317 -0.062500 0 0 0 0 0 0 2 827132
-0.007167 0.007804 0.119948 0.290362 0.082101 -0.043143 -0.062500 0 0 0 0 0 0 2 828117
-0.007177 0.007808 0.119950 0.176148 0.128661 0.005277 -0.062500 0 0 0 0 0 0 2 829114
-0.007182 0.007810 0.119951 0.097006 0.156450 0.031888 -0.062500 0 0 0 0 0 0 2 830109
-0.007185 0.007810 0.119952 0.055883 0.170176 0.042258 -0.062500 0 0 0 0 0 0 2 831174
-0.007186 0.007811 0.119952 0.035381 0.176829 0.046039 -0.062500 0 0 0 0 0 0 2 832136
-0.007186 0.007811 0.119952 0.025242 0.180061 0.047381 -0.062500 0 0 0 0 0 0 2 833121
-0.007187 0.007811 0.119952 0.020196 0.181640 0.047856 -0.062500 0 0 0 0 0 0 2 834121
-0.007187 0.007811 0.119952 0.017705 0.182411 0.048032 -0.062500 0 0 0 0 0 0 2 835178
-0.007191 0.007828 0.119939 0.074636 -0.030922 0.222641 -0.062500 0 0 0 0 0 0 2 836123
-0.007194 0.007836 0.119935 0.055442 0.050527 0.138780 -0.062500 0 0 0 0 0 0 2 837137
-0.007195 0.007840 0.119933 0.038064 0.112780 0.094403 -0.062500 0 0 0 0 0 0 2 838122
-0.007196 0.007843 0.119933 0.027516 0.147026 0.077181 -0.062500 0 0 0 0 0 0 2 839151
-0.007197 0.007844 0.119933 0.021646 0.164812 0.070922 -0.062500 0 0 0 0 0 0 2 840122
-0.007197 0.007844 0.119933 0.018548 0.173901 0.068688 -0.062500 0 0 0 0 0 0 2 841136
-0.007197 0.007845 0.119933 0.016923 0.178500 0.067888 -0.062500 0 0 0 0 0 0 2 842120
-0.007197 0.007845 0.119933 0.016076 0.180818 0.067609 -0.062500 0 0 0 0 0 0 2 843204
-0.007197 0.007845 0.119933 0.015635 0.181999 0.067519 -0.062500 0 0 0 0 0 0 2 844071
-0.007197 0.007845 0.119933 0.015434 0.182577 0.067468 -0.062500 0 0 0 0 0 0 2 845078
-0.007217 0.007850 0.119941 0.276098 0.118340 -0.045736 -0.062500 0 0 0 0 0 0 2 846069
-0.007231 0.007869 0.119931 0.226800 -0.066501 0.183423 -0.062500 0 0 0 0 0 0 2 847076
-0.007239 0.007878 0.119928 0.137448 0.051731 0.128261 -0.062500 0 0 0 0 0 0 2 848070
-0.007243 0.007883 0.119926 0.081130 0.122974 0.094991 -0.062500 0 0 0 0 0 0 2 849080
-0.007245 0.007886 0.119926 0.051216 0.161488 0.081798 -0.062500 0 0 0 0 0 0 2 850068
-0.007246 0.007887 0.119926 0.035783 0.181288 0.076963 -0.062500 0 0 0 0 0 0 2 851069
-0.007246 0.007887 0.119926 0.027905 0.191350 0.075232 -0.062500 0 0 0 0 0 0 2 852079
-0.007246 0.007888 0.119926 0.023922 0.196427 0.074621 -0.062500 0 0 0 0 0 0 2 853069
-0.007246 0.007888 0.119926 0.021911 0.198987 0.074398 -0.062500 0 0 0 0 0 0 2 854075
-0.007246 0.007888 0.119926 0.020912 0.200270 0.074327 -0.062500 0 0 0 0 0 0 2 855080
-0.007267 0.007893 0.119934 0.281283 0.136357 -0.038664 -0.062500 0 0 0 0 0 0 2 856069
-0.007276 0.007895 0.119937 0.173622 0.165286 0.015692 -0.062500 0 0 0 0 0 0 2 857078
-0.007281 0.007896 0.119938 0.097965 0.184035 0.044381 -0.062500 0 0 0 0 0 0 2 858069
-0.007284 0.007897 0.119938 0.058643 0.193213 0.055492 -0.062500 0 0 0 0 0 0 2 859079
-0.007285 0.007897 0.119938 0.039115 0.197549 0.059546 -0.062500 0 0 0 0 0 0 2 860069
-0.007285 0.007897 0.119938 0.029417 0.199624 0.060988 -0.062500 0 0 0 0 0 0 2 861079
-0.007290 0.007914 0.119926 0.082608 -0.012830 0.236336 -0.062500 0 0 0 0 0 0 2 862068
-0.007293 0.007922 0.119921 0.061828 0.068752 0.152513 -0.062500 0 0 0 0 0 0 2 863078
-0.007314 0.007932 0.119928 0.304611 0.066490 -0.004620 -0.062500 0 0 0 0 0 0 2 864068
-0.007325 0.007936 0.119930 0.186165 0.129399 0.032408 -0.062500 0 0 0 0 0 0 2 865078
-0.007330 0.007938 0.119931 0.104555 0.165810 0.054791 -0.062500 0 0 0 0 0 0 2 866071
-0.007333 0.007939 0.119931 0.062037 0.184000 0.063639 -0.062500 0 0 0 0 0 0 2 867107
-0.007334 0.007940 0.119931 0.040840 0.192912 0.066884 -0.062500 0 0 0 0 0 0 2 868082
-0.007335 0.007940 0.119931 0.030315 0.197284 0.068034 -0.062500 0 0 0 0 0 0 2 869086
-0.007335 0.007940 0.119931 0.025048 0.199441 0.068449 -0.062500 0 0 0 0 0 0 2 870074
-0.007335 0.007940 0.119931 0.022456 0.200513 0.068589 -0.062500 0 0 0 0 0 0 2 871069
-0.007335 0.007940 0.119931 0.021174 0.201036 0.068649 -0.062500 0 0 0 0 0 0 2 872089
-0.007355 0.007945 0.119939 0.281666 0.136689 -0.043916 -0.062500 0 0 0 0 0 0 2 873088
-0.007365 0.007948 0.119942 0.173800 0.165458 0.010254 -0.062500 0 0 0 0 0 0 2 874090
-0.007375 0.007965 0.119931 0.155910 -0.029152 0.213867 -0.062500 0 0 0 0 0 0 2 875083
-0.007380 0.007974 0.119927 0.098231 0.060984 0.140926 -0.062500 0 0 0 0 0 0 2 876080
-0.007382 0.007979 0.119925 0.061671 0.127344 0.100437 -0.062500 0 0 0 0 0 0 2 877083
-0.007384 0.007981 0.119925 0.041616 0.163540 0.084594 -0.062500 0 0 0 0 0 0 2 878080
-0.007404 0.007987 0.119933 0.292271 0.117657 -0.033535 -0.062500 0 0 0 0 0 0 2 879081
-0.007414 0.007990 0.119935 0.179202 0.155860 0.018446 -0.062500 0 0 0 0 0 0 2 880080
-0.007419 0.007992 0.119936 0.100780 0.179304 0.046267 -0.062500 0 0 0 0 0 0 2 881081
-0.007422 0.007992 0.119937 0.060060 0.190833 0.057062 -0.062500 0 0 0 0 0 0 2 882090
-0.007423 0.007993 0.119937 0.039821 0.196358 0.060992 -0.062500 0 0 0 0 0 0 2 883063
-0.007424 0.007993 0.119937 0.029775 0.199016 0.062389 -0.062500 0 0 0 0 0 0 2 884168
-0.007424 0.007993 0.119937 0.024794 0.200308 0.062897 -0.062500 0 0 0 0 0 0 2 885146
-0.007429 0.008009 0.119924 0.080082 -0.012204 0.238234 -0.062500 0 0 0 0 0 0 2 886153
-0.007431 0.008018 0.119920 0.060640 0.069043 0.154189 -0.062500 0 0 0 0 0 0 2 887164
-0.007453 0.008027 0.119926 0.306091 0.064303 -0.002467 -0.062500 0 0 0 0 0 0 2 888115
-0.007464 0.008032 0.119929 0.187754 0.127185 0.034186 -0.062500 0 0 0 0 0 0 2 889113
-0.007469 0.008034 0.119929 0.106186 0.163591 0.056378 -0.062500 0 0 0 0 0 0 2 890115
-0.007471 0.008035 0.119930 0.063702 0.181777 0.065165 -0.062500 0 0 0 0 0 0 2 891147
-0.007473 0.008035 0.119930 0.042479 0.190691 0.068388 -0.062500 0 0 0 0 0 0 2 892138
-0.007473 0.008036 0.119930 0.031982 0.195045 0.069527 -0.062500 0 0 0 0 0 0 2 893119
-0.007474 0.008036 0.119930 0.026732 0.197206 0.069953 -0.062500 0 0 0 0 0 0 2 894113
-0.007494 0.008041 0.119938 0.285622 0.133612 -0.041862 -0.062500 0 0 0 0 0 0 2 895136
-0.007504 0.008043 0.119941 0.176621 0.162806 0.012023 -0.062500 0 0 0 0 0 0 2 896138
-0.007509 0.008044 0.119942 0.100279 0.181688 0.040485 -0.062500 0 0 0 0 0 0 2 897142
-0.007515 0.008061 0.119930 0.118269 -0.022058 0.226886 -0.062500 0 0 0 0 0 0 2 898116
-0.007519 0.008070 0.119925 0.080443 0.063145 0.146730 -0.062500 0 0 0 0 0 0 2 899161
-0.007521 0.008074 0.119924 0.053758 0.127168 0.103554 -0.062500 0 0 0 0 0 0 2 900139
-0.007522 0.008077 0.119923 0.038535 0.162303 0.086753 -0.062500 0 0 0 0 0 0 2 901137
-0.007543 0.008083 0.119931 0.291955 0.115827 -0.031109 -0.062500 0 0 0 0 0 0 2 902139
-0.007553 0.008086 0.119934 0.182228 0.174168 0.020419 -0.062500 0 0 0 0 0 0 2 903148
-0.007558 0.008087 0.119935 0.104290 0.197519 0.048024 -0.062500 0 0 0 0 0 0 2 904115
-0.007561 0.008088 0.119935 0.063839 0.209017 0.058759 -0.062500 0 0 0 0 0 0 2 905112
-0.007562 0.008088 0.119935 0.043687 0.214504 0.062672 -0.062500 0 0 0 0 0 0 2 906137
-0.007562 0.008088 0.119935 0.033720 0.217153 0.064065 -0.062500 0 0 0 0 0 0 2 907177
-0.007563 0.008088 0.119935 0.028812 0.218438 0.064564 -0.062500 0 0 0 0 0 0 2 908147
-0.007567 0.008105 0.119923 0.083844 0.006219 0.240243 -0.062500 0 0 0 0 0 0 2 909141
-0.007570 0.008113 0.119918 0.064601 0.087279 0.156075 -0.062500 0 0 0 0 0 0 2 910143
-0.007571 0.008118 0.119917 0.047091 0.149353 0.111460 -0.062500 0 0 0 0 0 0 2 911153
-0.007592 0.008125 0.119924 0.298126 0.118824 -0.017370 -0.062500 0 0 0 0 0 0 2 912148
-0.007603 0.008128 0.119927 0.184365 0.165304 0.029902 -0.062500 0 0 0 0 0 0 2 913113
-0.007608 0.008130 0.119928 0.105419 0.193017 0.055989 -0.062500 0 0 0 0 0 0 2 914138
-0.007610 0.008131 0.119928 0.064417 0.206729 0.066165 -0.062500 0 0 0 0 0 0 2 915175
-0.007616 0.008147 0.119915 0.101415 0.000668 0.245519 -0.062500 0 0 0 0 0 0 2 916146
-0.007619 0.008156 0.119911 0.073351 0.084553 0.162572 -0.062500 0 0 0 0 0 0 2 917138
-0.007641 0.008166 0.119917 0.313276 0.083249 0.007102 -0.062500 0 0 0 0 0 0 2 918138
-0.007652 0.008170 0.119920 0.192537 0.146845 0.043385 -0.062500 0 0 0 0 0 0 2 919173
-0.007657 0.008172 0.119920 0.109729 0.183603 0.065402 -0.062500 0 0 0 0 0 0 2 920140
-0.007659 0.008173 0.119921 0.066624 0.201953 0.074125 -0.062500 0 0 0 0 0 0 2 921116
-0.007661 0.008174 0.119921 0.045489 0.208692 0.077325 -0.062500 0 0 0 0 0 0 2 922122
-0.007661 0.008174 0.119921 0.034826 0.213111 0.078462 -0.062500 0 0 0 0 0 0 2 923151
-0.007662 0.008174 0.119921 0.029528 0.215294 0.078875 -0.062500 0 0 0 0 0 0 2 924121
-0.007666 0.008191 0.119908 0.084183 0.003799 0.254797 -0.062500 0 0 0 0 0 0 2 925133
-0.007669 0.008199 0.119904 0.065001 0.084932 0.170527 -0.062500 0 0 0 0 0 0 2 926117
-0.007670 0.008204 0.119902 0.047526 0.147026 0.125827 -0.062500 0 0 0 0 0 0 2 927168
-0.007691 0.008211 0.119910 0.298749 0.116471 -0.002598 -0.062500 0 0 0 0 0 0 2 928119
-0.007702 0.008214 0.119912 0.184855 0.163015 0.044433 -0.062500 0 0 0 0 0 0 2 929132
-0.007707 0.008216 0.119913 0.105825 0.190753 0.070396 -0.062500 0 0 0 0 0 0 2 930117
-0.007709 0.008217 0.119914 0.064786 0.204481 0.080535 -0.062500 0 0 0 0 0 0 2 931146
-0.007735 0.008239 0.119909 0.363643 -0.066084 0.149286 -0.062500 0 0 0 0 0 0 2 932116
-0.007748 0.008249 0.119907 0.227711 0.046388 0.119538 -0.062500 0 0 0 0 0 0 2 933131
-0.007755 0.008255 0.119907 0.130019 0.128408 0.103429 -0.062500 0 0 0 0 0 0 2 934130
-0.007758 0.008258 0.119907 0.077812 0.172359 0.097125 -0.062500 0 0 0 0 0 0 2 935149
-0.007760 0.008259 0.119907 0.051162 0.194760 0.094828 -0.062500 0 0 0 0 0 0 2 936131
-0.007760 0.008260 0.119906 0.037763 0.206049 0.093972 -0.062500 0 0 0 0 0 0 2 937116
-0.007781 0.008265 0.119914 0.293196 0.146933 -0.016945 -0.062500 0 0 0 0 0 0 2 938132
-0.007791 0.008268 0.119917 0.181762 0.178519 0.036092 -0.062500 0 0 0 0 0 0 2 939168
-0.007796 0.008269 0.119918 0.104166 0.198620 0.064173 -0.062500 0 0 0 0 0 0 2 940076
-0.007798 0.008269 0.119919 0.063916 0.208444 0.075075 -0.062500 0 0 0 0 0 0 2 941065
-0.007804 0.008286 0.119906 0.100984 0.000856 0.255158 -0.062500 0 0 0 0 0 0 2 942076
-0.007807 0.008295 0.119902 0.073422 0.083484 0.172139 -0.062500 0 0 0 0 0 0 2 943065
-0.007829 0.008304 0.119908 0.315801 0.101891 0.017425 -0.062500 0 0 0 0 0 0 2 944076
-0.007840 0.008309 0.119910 0.194857 0.165264 0.053221 -0.062500 0 0 0 0 0 0 2 945065
-0.007845 0.008311 0.119911 0.111928 0.201911 0.075002 -0.062500 0 0 0 0 0 0 2 946075
-0.007848 0.008312 0.119911 0.068815 0.220188 0.083632 -0.062500 0 0 0 0 0 0 2 947065
-0.007849 0.008312 0.119911 0.047290 0.229163 0.086800 -0.062500 0 0 0 0 0 0 2 948076
-0.007854 0.008329 0.119899 0.093576 0.021441 0.264179 -0.062500 0 0 0 0 0 0 2 949066
-0.007877 0.008343 0.119902 0.331832 0.037038 0.069884 -0.062500 0 0 0 0 0 0 2 950075
-0.007889 0.008349 0.119903 0.204255 0.128595 0.078134 -0.062500 0 0 0 0 0 0 2 951075
-0.007894 0.008353 0.119904 0.116610 0.181847 0.088760 -0.062500 0 0 0 0 0 0 2 952065
-0.007897 0.008354 0.119904 0.070726 0.208933 0.093281 -0.062500 0 0 0 0 0 0 2 953077
-0.007899 0.008355 0.119904 0.047704 0.222436 0.094952 -0.062500 0 0 0 0 0 0 2 954065
-0.007924 0.008377 0.119899 0.355601 -0.047695 0.161944 -0.062500 0 0 0 0 0 0 2 955075
-0.007937 0.008388 0.119898 0.224116 0.064688 0.130473 -0.062500 0 0 0 0 0 0 2 956064
-0.007943 0.008393 0.119897 0.128542 0.146697 0.113646 -0.062500 0 0 0 0 0 0 2 957075
-0.007946 0.008396 0.119897 0.077315 0.190677 0.107053 -0.062500 0 0 0 0 0 0 2 958064
-0.007948 0.008398 0.119897 0.051208 0.213100 0.104649 -0.062500 0 0 0 0 0 0 2 959074
-0.007969 0.008403 0.119905 0.300677 0.159501 -0.006014 -0.062500 0 0 0 0 0 0 2 960074
-0.007979 0.008406 0.119907 0.185772 0.194005 0.046377 -0.062500 0 0 0 0 0 0 2 961085
-0.007989 0.008423 0.119896 0.163157 0.003722 0.250732 -0.062500 0 0 0 0 0 0 2 962087
-0.007994 0.008432 0.119892 0.104645 0.094448 0.176956 -0.062500 0 0 0 0 0 0 2 963078
-0.007996 0.008437 0.119890 0.067524 0.161086 0.135973 -0.062500 0 0 0 0 0 0 2 964076
-0.007998 0.008439 0.119890 0.047053 0.197490 0.119883 -0.062500 0 0 0 0 0 0 2 965082
-0.008019 0.008446 0.119897 0.298949 0.151448 0.004457 -0.062500 0 0 0 0 0 0 2 966086
-0.008029 0.008449 0.119900 0.185011 0.189889 0.054910 -0.062500 0 0 0 0 0 0 2 967083
-0.008034 0.008450 0.119901 0.106076 0.213458 0.082019 -0.062500 0 0 0 0 0 0 2 968086
-0.008036 0.008451 0.119901 0.065110 0.225038 0.092573 -0.062500 0 0 0 0 0 0 2 969082
-0.008042 0.008467 0.119889 0.101406 0.018915 0.273125 -0.062500 0 0 0 0 0 0 2 970079
-0.008065 0.008481 0.119892 0.336878 0.036744 0.080515 -0.062500 0 0 0 0 0 0 2 971077
-0.008077 0.008488 0.119893 0.206812 0.128436 0.088531 -0.062500 0 0 0 0 0 0 2 972078
-0.008083 0.008491 0.119894 0.117912 0.181775 0.099004 -0.062500 0 0 0 0 0 0 2 973076
-0.008086 0.008493 0.119894 0.068875 0.207083 0.103467 -0.062500 0 0 0 0 0 0 2 974059
-0.008107 0.008498 0.119902 0.308493 0.155660 -0.004023 -0.062500 0 0 0 0 0 0 2 975077
-0.008118 0.008501 0.119904 0.188399 0.191228 0.048947 -0.062500 0 0 0 0 0 0 2 976156
-0.008127 0.008519 0.119893 0.164384 0.022272 0.253781 -0.062500 0 0 0 0 0 0 2 977144
-0.008133 0.008528 0.119889 0.104787 0.113061 0.179952 -0.062500 0 0 0 0 0 0 2 978147
-0.008135 0.008532 0.119887 0.067101 0.179727 0.138921 -0.062500 0 0 0 0 0 0 2 979157
-0.008157 0.008540 0.119894 0.309410 0.151201 0.013874 -0.062500 0 0 0 0 0 0 2 980146
-0.008168 0.008543 0.119897 0.189904 0.198942 0.060227 -0.062500 0 0 0 0 0 0 2 981137
-0.008173 0.008545 0.119898 0.108051 0.227303 0.085809 -0.062500 0 0 0 0 0 0 2 982111
-0.008180 0.008562 0.119886 0.122015 0.029917 0.272833 -0.062500 0 0 0 0 0 0 2 983125
-0.008183 0.008571 0.119881 0.083758 0.116606 0.191740 -0.062500 0 0 0 0 0 0 2 984110
-0.008206 0.008580 0.119887 0.319928 0.116377 0.039290 -0.062500 0 0 0 0 0 0 2 985135
-0.008217 0.008585 0.119890 0.195825 0.180831 0.074363 -0.062500 0 0 0 0 0 0 2 986146
-0.008222 0.008587 0.119890 0.111207 0.218035 0.095753 -0.062500 0 0 0 0 0 0 2 987146
-0.008225 0.008588 0.119891 0.067275 0.236599 0.104257 -0.062500 0 0 0 0 0 0 2 988143
-0.008231 0.008605 0.119878 0.101671 0.034455 0.284526 -0.062500 0 0 0 0 0 0 2 989113
-0.008254 0.008619 0.119881 0.337026 0.053743 0.092369 -0.062500 0 0 0 0 0 0 2 990110
-0.008266 0.008626 0.119883 0.206441 0.146273 0.099712 -0.062500 0 0 0 0 0 0 2 991169
-0.008271 0.008629 0.119883 0.117194 0.200041 0.109864 -0.062500 0 0 0 0 0 0 2 992111
-0.008274 0.008631 0.119883 0.070486 0.227394 0.114230 -0.062500 0 0 0 0 0 0 2 993117
-0.008296 0.008636 0.119891 0.310470 0.175997 0.007552 -0.062500 0 0 0 0 0 0 2 994110
-0.008311 0.008655 0.119881 0.242572 -0.000882 0.237385 -0.062500 0 0 0 0 0 0 2 995127
-0.008319 0.008665 0.119878 0.143543 0.100977 0.180284 -0.062500 0 0 0 0 0 0 2 996109
-0.008323 0.008670 0.119876 0.084567 0.173189 0.145963 -0.062500 0 0 0 0 0 0 2 997110
-0.008345 0.008678 0.119884 0.316661 0.147208 0.024222 -0.062500 0 0 0 0 0 0 2 998110
-0.008356 0.008681 0.119886 0.191636 0.196278 0.071012 -0.062500 0 0 0 0 0 0 2 999144
-0.008361 0.008683 0.119887 0.107039 0.225242 0.096682 -0.062500 0 0 0 0 0 0 3 134
-0.008364 0.008684 0.119887 0.063270 0.239543 0.106711 -0.062500 0 0 0 0 0 0 3 1145
-0.008365 0.008684 0.119887 0.041471 0.246472 0.110410 -0.062500 0 0 0 0 0 0 3 2138
-0.008391 0.008706 0.119883 0.350404 -0.026174 0.181296 -0.062500 0 0 0 0 0 0 3 3178
-0.008403 0.008716 0.119881 0.219368 0.084055 0.148618 -0.062500 0 0 0 0 0 0 3 4136
-0.008410 0.008722 0.119880 0.123914 0.164938 0.131043 -0.062500 0 0 0 0 0 0 3 5147
-0.008413 0.008725 0.119880 0.073769 0.229016 0.124162 -0.062500 0 0 0 0 0 0 3 6111
-0.008435 0.008731 0.119888 0.311383 0.186116 0.013965 -0.062500 0 0 0 0 0 0 3 7129
-0.008450 0.008750 0.119878 0.245278 0.015435 0.242262 -0.062500 0 0 0 0 0 0 3 8109
-0.008458 0.008760 0.119874 0.145512 0.119394 0.184393 -0.062500 0 0 0 0 0 0 3 9118
-0.008462 0.008765 0.119873 0.086144 0.192672 0.149719 -0.062500 0 0 0 0 0 0 3 10109
-0.008484 0.008773 0.119880 0.318357 0.167204 0.028486 -0.062500 0 0 0 0 0 0 3 11147
-0.008495 0.008776 0.119882 0.193070 0.216569 0.074886 -0.062500 0 0 0 0 0 0 3 12133
-0.008501 0.008778 0.119883 0.108298 0.245695 0.100390 -0.062500 0 0 0 0 0 0 3 13109
-0.008503 0.008779 0.119884 0.064402 0.260090 0.110371 -0.062500 0 0 0 0 0 0 3 14109
-0.008509 0.008795 0.119871 0.098420 0.056407 0.291813 -0.062500 0 0 0 0 0 0 3 15139
-0.008532 0.008809 0.119874 0.330526 0.073026 0.100898 -0.062500 0 0 0 0 0 0 3 16138
-0.008544 0.008816 0.119875 0.199766 0.164894 0.107489 -0.062500 0 0 0 0 0 0 3 17133
-0.008550 0.008819 0.119876 0.110362 0.218367 0.117260 -0.062500 0 0 0 0 0 0 3 18131
-0.008553 0.008821 0.119876 0.063597 0.245562 0.121471 -0.062500 0 0 0 0 0 0 3 19153
-0.008574 0.008827 0.119884 0.304192 0.193978 0.016013 -0.062500 0 0 0 0 0 0 3 20133
-0.008589 0.008846 0.119874 0.239134 0.019189 0.245785 -0.062500 0 0 0 0 0 0 3 21117
-0.008597 0.008855 0.119870 0.140290 0.120712 0.188179 -0.062500 0 0 0 0 0 0 3 22133
-0.008621 0.008865 0.119877 0.345545 0.127602 0.046736 -0.062500 0 0 0 0 0 0 3 23181
-0.008633 0.008870 0.119879 0.205020 0.195597 0.084113 -0.062500 0 0 0 0 0 0 3 24074
-0.008639 0.008872 0.119880 0.112245 0.234484 0.106198 -0.062500 0 0 0 0 0 0 3 25063
-0.008642 0.008874 0.119880 0.064255 0.253854 0.114955 -0.062500 0 0 0 0 0 0 3 26071
-0.008664 0.008879 0.119888 0.304672 0.198184 0.011543 -0.062500 0 0 0 0 0 0 3 27062
-0.008679 0.008898 0.119878 0.239202 0.021465 0.241860 -0.062500 0 0 0 0 0 0 3 28075
-0.008687 0.008908 0.119874 0.140337 0.121850 0.184309 -0.062500 0 0 0 0 0 0 3 29064
-0.008691 0.008913 0.119873 0.081386 0.193323 0.149695 -0.062500 0 0 0 0 0 0 3 30074
-0.008713 0.008920 0.119880 0.314372 0.166870 0.029487 -0.062500 0 0 0 0 0 0 3 31063
-0.008724 0.008924 0.119882 0.185228 0.214914 0.075319 -0.062500 0 0 0 0 0 0 3 32074
-0.008730 0.008925 0.119883 0.100329 0.243859 0.100565 -0.062500 0 0 0 0 0 0 3 33062
-0.008732 0.008926 0.119884 0.056418 0.258150 0.110459 -0.062500 0 0 0 0 0 0 3 34073
-0.008758 0.008948 0.119879 0.355375 0.010372 0.186129 -0.062500 0 0 0 0 0 0 3 35074
-0.008771 0.008959 0.119877 0.218930 0.121944 0.153154 -0.062500 0 0 0 0 0 0 3 36063
-0.008778 0.008964 0.119876 0.120694 0.203501 0.135252 -0.062500 0 0 0 0 0 0 3 37073
-0.008781 0.008967 0.119876 0.068035 0.247295 0.128201 -0.062500 0 0 0 0 0 0 3 38063
-0.008803 0.008973 0.119883 0.305815 0.204433 0.019617 -0.062500 0 0 0 0 0 0 3 39072
-0.008814 0.008976 0.119886 0.182941 0.244714 0.069394 -0.062500 0 0 0 0 0 0 3 40062
-0.008819 0.008978 0.119887 0.099503 0.269199 0.096042 -0.062500 0 0 0 0 0 0 3 41072
-0.008842 0.008983 0.119895 0.321159 0.215960 0.000582 -0.062500 0 0 0 0 0 0 3 42063
-0.008853 0.008986 0.119898 0.190364 0.250699 0.055021 -0.062500 0 0 0 0 0 0 3 43072
-0.008863 0.009003 0.119886 0.158343 0.062228 0.261812 -0.062500 0 0 0 0 0 0 3 44063
-0.008869 0.009012 0.119882 0.097197 0.151882 0.187615 -0.062500 0 0 0 0 0 0 3 45072
-0.008892 0.009022 0.119888 0.323500 0.152681 0.040572 -0.062500 0 0 0 0 0 0 3 46062
-0.008903 0.009027 0.119890 0.192742 0.217898 0.074755 -0.062500 0 0 0 0 0 0 3 47071
-0.008909 0.009029 0.119891 0.104716 0.255488 0.095640 -0.062500 0 0 0 0 0 0 3 48064
-0.008932 0.009035 0.119899 0.324102 0.208972 -0.001490 -0.062500 0 0 0 0 0 0 3 49085
-0.008943 0.009038 0.119901 0.190938 0.246290 0.051990 -0.062500 0 0 0 0 0 0 3 50084
-0.008953 0.009055 0.119890 0.158003 0.059751 0.258593 -0.062500 0 0 0 0 0 0 3 51080
-0.008979 0.009070 0.119893 0.361709 0.084885 0.078962 -0.062500 0 0 0 0 0 0 3 52071
-0.008991 0.009077 0.119894 0.213439 0.180380 0.087788 -0.062500 0 0 0 0 0 0 3 53071
-0.008998 0.009080 0.119895 0.115262 0.235598 0.098200 -0.062500 0 0 0 0 0 0 3 54074
-0.009021 0.009087 0.119902 0.329352 0.198350 -0.002420 -0.062500 0 0 0 0 0 0 3 55072
-0.009033 0.009090 0.119905 0.194115 0.241351 0.049451 -0.062500 0 0 0 0 0 0 3 56074
-0.009038 0.009091 0.119906 0.104534 0.267114 0.076774 -0.062500 0 0 0 0 0 0 3 57081
-0.009062 0.009097 0.119914 0.323713 0.214421 -0.017445 -0.062500 0 0 0 0 0 0 3 58078
-0.009073 0.009100 0.119917 0.191160 0.249488 0.036578 -0.062500 0 0 0 0 0 0 3 59076
-0.009078 0.009101 0.119918 0.103022 0.271221 0.064672 -0.062500 0 0 0 0 0 0 3 60078
-0.009106 0.009123 0.119913 0.377915 0.006780 0.149785 -0.062500 0 0 0 0 0 0 3 61074
-0.009120 0.009134 0.119911 0.229799 0.119777 0.118558 -0.062500 0 0 0 0 0 0 3 62075
-0.009127 0.009139 0.119910 0.125692 0.201989 0.101061 -0.062500 0 0 0 0 0 0 3 63074
-0.009130 0.009142 0.119910 0.070055 0.246112 0.094145 -0.062500 0 0 0 0 0 0 3 64074
-0.009152 0.009148 0.119917 0.308854 0.202273 -0.012870 -0.062500 0 0 0 0 0 0 3 65078
-0.009163 0.009151 0.119920 0.186414 0.263310 0.036103 -0.062500 0 0 0 0 0 0 3 66077
-0.009169 0.009153 0.119921 0.102353 0.287864 0.062348 -0.062500 0 0 0 0 0 0 3 67079
-0.009192 0.009159 0.119929 0.324574 0.234539 -0.031672 -0.062500 0 0 0 0 0 0 3 68083
-0.009207 0.009177 0.119919 0.247907 0.059819 0.201010 -0.062500 0 0 0 0 0 0 3 69074
-0.009215 0.009187 0.119915 0.144601 0.160288 0.143553 -0.062500 0 0 0 0 0 0 3 70074
-0.009240 0.009197 0.119921 0.349145 0.166385 0.004713 -0.062500 0 0 0 0 0 0 3 71075
-0.009252 0.009202 0.119923 0.206627 0.234211 0.040548 -0.062500 0 0 0 0 0 0 3 72136
-0.009258 0.009204 0.119924 0.112756 0.273050 0.061899 -0.062500 0 0 0 0 0 0 3 73132
-0.009281 0.009210 0.119932 0.330103 0.227019 -0.033514 -0.062500 0 0 0 0 0 0 3 74109
-0.009293 0.009213 0.119935 0.196007 0.265558 0.019242 -0.062500 0 0 0 0 0 0 3 75148
-0.009303 0.009231 0.119923 0.161570 0.079679 0.226081 -0.062500 0 0 0 0 0 0 3 76132
-0.009328 0.009245 0.119926 0.366179 0.104517 0.047712 -0.062500 0 0 0 0 0 0 3 77108
-0.009341 0.009252 0.119927 0.217397 0.199956 0.055525 -0.062500 0 0 0 0 0 0 3 78108
-0.009347 0.009255 0.119928 0.118865 0.255172 0.065432 -0.062500 0 0 0 0 0 0 3 79146
-0.009351 0.009257 0.119928 0.067558 0.283239 0.069665 -0.062500 0 0 0 0 0 0 3 80132
-0.009373 0.009263 0.119935 0.311614 0.230442 -0.032221 -0.062500 0 0 0 0 0 0 3 81138
-0.009383 0.009265 0.119938 0.188766 0.266462 0.017749 -0.062500 0 0 0 0 0 0 3 82132
-0.009389 0.009267 0.119939 0.105326 0.288769 0.044297 -0.062500 0 0 0 0 0 0 3 83161
-0.009412 0.009272 0.119947 0.328478 0.234247 -0.048655 -0.062500 0 0 0 0 0 0 3 84135
-0.009423 0.009275 0.119949 0.197010 0.268537 0.004473 -0.062500 0 0 0 0 0 0 3 85129
-0.009433 0.009292 0.119937 0.163706 0.080654 0.211631 -0.062500 0 0 0 0 0 0 3 86107
-0.009459 0.009306 0.119941 0.369462 0.104266 0.033837 -0.062500 0 0 0 0 0 0 3 87125
-0.009471 0.009313 0.119942 0.220972 0.199126 0.041286 -0.062500 0 0 0 0 0 0 3 88107
-0.009478 0.009317 0.119942 0.122527 0.254063 0.051028 -0.062500 0 0 0 0 0 0 3 89106
-0.009481 0.009318 0.119942 0.071206 0.282010 0.055216 -0.062500 0 0 0 0 0 0 3 90137
-0.009503 0.009324 0.119950 0.311948 0.230464 -0.046134 -0.062500 0 0 0 0 0 0 3 91154
-0.009514 0.009327 0.119952 0.188912 0.266468 0.003528 -0.062500 0 0 0 0 0 0 3 92140
-0.009519 0.009328 0.119953 0.105416 0.288773 0.029925 -0.062500 0 0 0 0 0 0 3 93134
-0.009546 0.009350 0.119948 0.382988 0.025169 0.117167 -0.062500 0 0 0 0 0 0 3 94140
-0.009560 0.009361 0.119946 0.236071 0.138032 0.084500 -0.062500 0 0 0 0 0 0 3 95146
-0.009567 0.009366 0.119946 0.134133 0.240780 0.066241 -0.062500 0 0 0 0 0 0 3 96107
-0.009571 0.009369 0.119945 0.078662 0.284894 0.059017 -0.062500 0 0 0 0 0 0 3 97126
-0.009593 0.009376 0.119953 0.321717 0.240128 -0.046189 -0.062500 0 0 0 0 0 0 3 98131
-0.009604 0.009379 0.119955 0.197115 0.280610 0.001718 -0.062500 0 0 0 0 0 0 3 99153
-0.009609 0.009380 0.119956 0.112729 0.305212 0.027467 -0.062500 0 0 0 0 0 0 3 100133
-0.009616 0.009397 0.119944 0.123196 0.108380 0.217404 -0.062500 0 0 0 0 0 0 3 101108
-0.009640 0.009411 0.119946 0.353175 0.127157 0.033248 -0.062500 0 0 0 0 0 0 3 102128
-0.009652 0.009418 0.119947 0.216221 0.219807 0.037547 -0.062500 0 0 0 0 0 0 3 103174
-0.009671 0.009407 0.119938 0.284946 0.460173 0.188196 -0.062500 0 0 0 0 0 0 3 104138
-0.009680 0.009401 0.119934 0.176927 0.408979 0.124359 -0.062500 0 0 0 0 0 0 3 105113
-0.009706 0.009404 0.119940 0.372433 0.303274 -0.012488 -0.062500 0 0 0 0 0 0 3 106128
-0.009718 0.009405 0.119942 0.223444 0.311722 0.022441 -0.062500 0 0 0 0 0 0 3 107166
-0.009724 0.009405 0.119943 0.126212 0.320549 0.043362 -0.062500 0 0 0 0 0 0 3 108131
-0.009752 0.009427 0.119938 0.396843 0.050587 0.129784 -0.062500 0 0 0 0 0 0 3 109112
-0.009766 0.009438 0.119936 0.246348 0.160065 0.095871 -0.062500 0 0 0 0 0 0 3 110129
-0.009773 0.009443 0.119935 0.140817 0.240553 0.077058 -0.062500 0 0 0 0 0 0 3 111144
-0.009777 0.009446 0.119935 0.084374 0.283876 0.069605 -0.062500 0 0 0 0 0 0 3 112125
-0.009779 0.009447 0.119935 0.055571 0.306003 0.066840 -0.062500 0 0 0 0 0 0 3 113110
-0.009800 0.009453 0.119942 0.312359 0.249510 -0.035779 -0.062500 0 0 0 0 0 0 3 114125
-0.009811 0.009456 0.119945 0.194516 0.284264 0.012269 -0.062500 0 0 0 0 0 0 3 115141
-0.009816 0.009457 0.119946 0.113501 0.305973 0.038020 -0.062500 0 0 0 0 0 0 3 116125
-0.009818 0.009457 0.119946 0.071657 0.316598 0.048127 -0.062500 0 0 0 0 0 0 3 117111
-0.009844 0.009479 0.119940 0.371815 0.047506 0.130497 -0.062500 0 0 0 0 0 0 3 118112
-0.009857 0.009490 0.119938 0.236094 0.157365 0.094584 -0.062500 0 0 0 0 0 0 3 119158
-0.009864 0.009495 0.119938 0.137825 0.238104 0.074987 -0.062500 0 0 0 0 0 0 3 120061
-0.009888 0.009503 0.119945 0.352346 0.216005 -0.033998 -0.062500 0 0 0 0 0 0 3 121069
-0.009900 0.009507 0.119947 0.214718 0.267356 0.011371 -0.062500 0 0 0 0 0 0 3 122059
-0.009905 0.009508 0.119948 0.123681 0.297465 0.036099 -0.062500 0 0 0 0 0 0 3 123071
-0.009908 0.009509 0.119948 0.076750 0.312329 0.045847 -0.062500 0 0 0 0 0 0 3 124060
-0.009930 0.009515 0.119956 0.320895 0.253937 -0.051618 -0.062500 0 0 0 0 0 0 3 125069
-0.009941 0.009517 0.119958 0.198710 0.286549 -0.002223 -0.062500 0 0 0 0 0 0 3 126060
-0.009946 0.009518 0.119959 0.115543 0.307142 0.023991 -0.062500 0 0 0 0 0 0 3 127070
-0.009949 0.009519 0.119960 0.072663 0.317202 0.034266 -0.062500 0 0 0 0 0 0 3 128058
-0.009975 0.009540 0.119954 0.372439 0.047931 0.117498 -0.062500 0 0 0 0 0 0 3 129069
-0.009988 0.009551 0.119952 0.236460 0.157565 0.081242 -0.062500 0 0 0 0 0 0 3 130058
-0.009995 0.009557 0.119951 0.138065 0.238197 0.061455 -0.062500 0 0 0 0 0 0 3 131068
-0.009998 0.009559 0.119951 0.085170 0.281592 0.053620 -0.062500 0 0 0 0 0 0 3 132060
-0.010020 0.009566 0.119958 0.328671 0.235903 -0.049916 -0.062500 0 0 0 0 0 0 3 133069
-0.010031 0.009569 0.119961 0.204196 0.276264 -0.003060 -0.062500 0 0 0 0 0 0 3 134058
-0.010036 0.009570 0.119962 0.119845 0.300810 0.022197 -0.062500 0 0 0 0 0 0 3 135059
-0.010039 0.009571 0.119962 0.076287 0.312863 0.032109 -0.062500 0 0 0 0 0 0 3 136069
-0.010040 0.009571 0.119962 0.054687 0.318629 0.035771 -0.062500 0 0 0 0 0 0 3 137059
-0.010062 0.009576 0.119969 0.313892 0.276256 -0.063362 -0.062500 0 0 0 0 0 0 3 138068
-0.010076 0.009595 0.119959 0.251054 0.098483 0.165443 -0.062500 0 0 0 0 0 0 3 139057
-0.010084 0.009604 0.119955 0.156374 0.196180 0.105483 -0.062500 0 0 0 0 0 0 3 140069
-0.010108 0.009614 0.119961 0.367105 0.200697 -0.030682 -0.062500 0 0 0 0 0 0 3 141061
-0.010120 0.009619 0.119963 0.225451 0.267986 0.002642 -0.062500 0 0 0 0 0 0 3 142074
-0.010126 0.009621 0.119964 0.131842 0.306641 0.022846 -0.062500 0 0 0 0 0 0 3 143205
-0.010129 0.009623 0.119964 0.083462 0.325924 0.030932 -0.062500 0 0 0 0 0 0 3 144075
-0.010131 0.009623 0.119964 0.059361 0.335362 0.033928 -0.062500 0 0 0 0 0 0 3 145068
-0.010152 0.009628 0.119972 0.315419 0.274352 -0.065042 -0.062500 0 0 0 0 0 0 3 146070
-0.010162 0.009631 0.119974 0.198537 0.305780 -0.017062 -0.062500 0 0 0 0 0 0 3 147079
-0.010168 0.009632 0.119975 0.118006 0.325833 0.008554 -0.062500 0 0 0 0 0 0 3 148078
-0.010170 0.009633 0.119975 0.076408 0.335617 0.018626 -0.062500 0 0 0 0 0 0 3 149081
-0.010175 0.009649 0.119963 0.108893 0.132130 0.203049 -0.062500 0 0 0 0 0 0 3 150074
-0.010199 0.009662 0.119965 0.352421 0.146735 0.018775 -0.062500 0 0 0 0 0 0 3 151071
-0.010211 0.009669 0.119966 0.220730 0.237493 0.020690 -0.062500 0 0 0 0 0 0 3 152074
-0.010217 0.009672 0.119966 0.131415 0.288286 0.028160 -0.062500 0 0 0 0 0 0 3 153072
-0.010220 0.009674 0.119966 0.084101 0.315344 0.031503 -0.062500 0 0 0 0 0 0 3 154071
-0.010221 0.009675 0.119966 0.060318 0.328838 0.032781 -0.062500 0 0 0 0 0 0 3 155071
-0.010243 0.009680 0.119974 0.316660 0.269904 -0.066405 -0.062500 0 0 0 0 0 0 3 156129
-0.010253 0.009683 0.119976 0.199714 0.302411 -0.018851 -0.062500 0 0 0 0 0 0 3 157151
-0.010258 0.009684 0.119977 0.119132 0.322996 0.006584 -0.062500 0 0 0 0 0 0 3 158137
-0.010261 0.009685 0.119977 0.077484 0.333066 0.016594 -0.062500 0 0 0 0 0 0 3 159206
-0.010262 0.009685 0.119978 0.056859 0.337822 0.020265 -0.062500 0 0 0 0 0 0 3 160137
-0.010283 0.009690 0.119985 0.315000 0.274433 -0.077846 -0.062500 0 0 0 0 0 0 3 161112
-0.010293 0.009692 0.119987 0.198846 0.304694 -0.030078 -0.062500 0 0 0 0 0 0 3 162103
-0.010298 0.009694 0.119988 0.118679 0.324148 -0.004573 -0.062500 0 0 0 0 0 0 3 163150
-0.010301 0.009694 0.119989 0.077261 0.333632 0.005457 -0.062500 0 0 0 0 0 0 3 164133
-0.010306 0.009710 0.119976 0.109657 0.130173 0.190073 -0.062500 0 0 0 0 0 0 3 165106
-0.010330 0.009724 0.119978 0.353720 0.144573 0.006326 -0.062500 0 0 0 0 0 0 3 166107
-0.010342 0.009731 0.119979 0.221968 0.235261 0.007883 -0.062500 0 0 0 0 0 0 3 167140
-0.010348 0.009734 0.119979 0.131524 0.288283 0.015164 -0.062500 0 0 0 0 0 0 3 168135
-0.010351 0.009736 0.119980 0.084141 0.315342 0.018452 -0.062500 0 0 0 0 0 0 3 169105
-0.010352 0.009736 0.119980 0.060321 0.328837 0.019707 -0.062500 0 0 0 0 0 0 3 170111
-0.010353 0.009737 0.119980 0.048487 0.335561 0.020154 -0.062500 0 0 0 0 0 0 3 171121
-0.010374 0.009742 0.119987 0.311101 0.273223 -0.078733 -0.062500 0 0 0 0 0 0 3 172128
-0.010384 0.009744 0.119989 0.196913 0.304047 -0.031622 -0.062500 0 0 0 0 0 0 3 173140
-0.010389 0.009746 0.119990 0.117723 0.323819 -0.006356 -0.062500 0 0 0 0 0 0 3 174104
-0.010392 0.009746 0.119990 0.076780 0.333474 0.003584 -0.062500 0 0 0 0 0 0 3 175141
-0.010393 0.009746 0.119991 0.056517 0.338028 0.007253 -0.062500 0 0 0 0 0 0 3 176128
-0.010393 0.009746 0.119991 0.046508 0.340205 0.008593 -0.062500 0 0 0 0 0 0 3 177105
-0.010414 0.009752 0.119998 0.310195 0.275539 -0.089808 -0.062500 0 0 0 0 0 0 3 178104
-0.010425 0.009754 0.120000 0.196490 0.305209 -0.042666 -0.062500 0 0 0 0 0 0 3 179136
-0.010429 0.009755 0.120001 0.116534 0.322318 -0.017407 -0.062500 0 0 0 0 0 0 3 180127
-0.010432 0.009756 0.120002 0.075698 0.331679 -0.007469 -0.062500 0 0 0 0 0 0 3 181105
-0.010433 0.009756 0.120002 0.055485 0.336097 -0.003790 -0.062500 0 0 0 0 0 0 3 182139
-0.010458 0.009777 0.119996 0.366975 0.064708 0.079934 -0.062500 0 0 0 0 0 0 3 183152
-0.010471 0.009788 0.119994 0.238360 0.193258 0.041485 -0.062500 0 0 0 0 0 0 3 184137
-0.010478 0.009793 0.119993 0.142569 0.273136 0.020614 -0.062500 0 0 0 0 0 0 3 185134
-0.010481 0.009796 0.119993 0.090868 0.316210 0.012365 -0.062500 0 0 0 0 0 0 3 186129
-0.010483 0.009797 0.119993 0.064380 0.338255 0.009292 -0.062500 0 0 0 0 0 0 3 187154
-0.010484 0.009798 0.119992 0.050956 0.349399 0.008160 -0.062500 0 0 0 0 0 0 3 188128
-0.010484 0.009798 0.119992 0.044212 0.355016 0.007758 -0.062500 0 0 0 0 0 0 3 189137
-0.010505 0.009804 0.120000 0.309668 0.292109 -0.090854 -0.062500 0 0 0 0 0 0 3 190128
-0.010515 0.009806 0.120002 0.196600 0.322714 -0.044158 -0.062500 0 0 0 0 0 0 3 191143
-0.010520 0.009807 0.120003 0.117930 0.342355 -0.019082 -0.062500 0 0 0 0 0 0 3 192127
-0.010535 0.009793 0.119993 0.237752 0.538417 0.133524 -0.062500 0 0 0 0 0 0 3 193105
-0.010543 0.009787 0.119990 0.157291 0.443625 0.069562 -0.062500 0 0 0 0 0 0 3 194102
-0.010568 0.009789 0.119995 0.371244 0.346664 -0.063781 -0.062500 0 0 0 0 0 0 3 195118
-0.010580 0.009789 0.119997 0.228503 0.349442 -0.031006 -0.062500 0 0 0 0 0 0 3 196115
-0.010586 0.009790 0.119998 0.134231 0.355484 -0.011108 -0.062500 0 0 0 0 0 0 3 197132
-0.010589 0.009790 0.119998 0.085547 0.358425 -0.003140 -0.062500 0 0 0 0 0 0 3 198127
-0.010594 0.009806 0.119985 0.113749 0.152060 0.181094 -0.062500 0 0 0 0 0 0 3 199166
-0.010597 0.009814 0.119981 0.087906 0.230383 0.096283 -0.062500 0 0 0 0 0 0 3 200126
-0.010599 0.009819 0.119979 0.066440 0.291047 0.050456 -0.062500 0 0 0 0 0 0 3 201109
-0.010621 0.009826 0.119986 0.322310 0.258962 -0.065661 -0.062500 0 0 0 0 0 0 3 202109
-0.010632 0.009829 0.119988 0.203398 0.305753 -0.025855 -0.062500 0 0 0 0 0 0 3 203158
-0.010637 0.009831 0.119989 0.121464 0.333768 -0.003301 -0.062500 0 0 0 0 0 0 3 204110
-0.010639 0.009832 0.119989 0.076000 0.345862 0.005641 -0.062500 0 0 0 0 0 0 3 205124
-0.010641 0.009832 0.119989 0.054933 0.352552 0.008960 -0.062500 0 0 0 0 0 0 3 206108
-0.010662 0.009837 0.119996 0.313717 0.290040 -0.087659 -0.062500 0 0 0 0 0 0 3 207137
-0.010672 0.009840 0.119999 0.197046 0.320804 -0.040802 -0.062500 0 0 0 0 0 0 3 208109
-0.010677 0.009841 0.120000 0.116572 0.340539 -0.015698 -0.062500 0 0 0 0 0 0 3 209124
-0.010680 0.009841 0.120000 0.075013 0.350164 -0.005831 -0.062500 0 0 0 0 0 0 3 210108
-0.010681 0.009842 0.120000 0.054437 0.354730 -0.002179 -0.062500 0 0 0 0 0 0 3 211139
-0.010702 0.009847 0.120007 0.313558 0.291128 -0.098496 -0.062500 0 0 0 0 0 0 3 212108
-0.010713 0.009849 0.120010 0.196984 0.321348 -0.051685 -0.062500 0 0 0 0 0 0 3 213123
-0.010718 0.009850 0.120010 0.116522 0.340809 -0.026619 -0.062500 0 0 0 0 0 0 3 214106
-0.010724 0.009867 0.119998 0.127268 0.142834 0.164709 -0.062500 0 0 0 0 0 0 3 215155
-0.010749 0.009880 0.120000 0.362393 0.159256 -0.015000 -0.062500 0 0 0 0 0 0 3 216057
-0.010761 0.009887 0.120001 0.225198 0.250916 -0.013707 -0.062500 0 0 0 0 0 0 3 217056
-0.010767 0.009891 0.120001 0.131961 0.304453 -0.006673 -0.062500 0 0 0 0 0 0 3 218068
-0.010770 0.009892 0.120002 0.083200 0.331769 -0.003489 -0.062500 0 0 0 0 0 0 3 219067
-0.010772 0.009893 0.120002 0.058694 0.345398 -0.002290 -0.062500 0 0 0 0 0 0 3 220056
-0.010772 0.009894 0.120002 0.046474 0.352190 -0.001837 -0.062500 0 0 0 0 0 0 3 221066
-0.010773 0.009894 0.120002 0.040356 0.355552 -0.001673 -0.062500 0 0 0 0 0 0 3 222055
-0.010773 0.009894 0.120002 0.037321 0.357243 -0.001613 -0.062500 0 0 0 0 0 0 3 223066
-0.010794 0.009899 0.120009 0.305320 0.292295 -0.098832 -0.062500 0 0 0 0 0 0 3 224056
-0.010804 0.009901 0.120011 0.192893 0.321897 -0.052714 -0.062500 0 0 0 0 0 0 3 225065
-0.010809 0.009902 0.120012 0.114508 0.341078 -0.027930 -0.062500 0 0 0 0 0 0 3 226055
-0.010811 0.009903 0.120012 0.073962 0.350440 -0.018152 -0.062500 0 0 0 0 0 0 3 227067
-0.010833 0.009908 0.120019 0.323516 0.289066 -0.111608 -0.062500 0 0 0 0 0 0 3 228057
-0.010856 0.009896 0.120012 0.357500 0.505290 0.078788 -0.062500 0 0 0 0 0 0 3 229066
-0.010868 0.009891 0.120009 0.216239 0.446453 0.036356 -0.062500 0 0 0 0 0 0 3 230056
-0.010874 0.009888 0.120008 0.126855 0.402310 0.009794 -0.062500 0 0 0 0 0 0 3 231065
-0.010877 0.009886 0.120008 0.079263 0.379499 -0.000980 -0.062500 0 0 0 0 0 0 3 232056
-0.010879 0.009886 0.120007 0.054830 0.368296 -0.004988 -0.062500 0 0 0 0 0 0 3 233065
-0.010900 0.009891 0.120014 0.312153 0.297021 -0.103290 -0.062500 0 0 0 0 0 0 3 234056
-0.010915 0.009909 0.120004 0.246093 0.116151 0.123718 -0.062500 0 0 0 0 0 0 3 235057
-0.010922 0.009918 0.120000 0.151395 0.211431 0.062293 -0.062500 0 0 0 0 0 0 3 236078
-0.010926 0.009923 0.119999 0.094103 0.280353 0.025607 -0.062500 0 0 0 0 0 0 3 237082
-0.010928 0.009925 0.119998 0.063084 0.317934 0.010866 -0.062500 0 0 0 0 0 0 3 238067
-0.010929 0.009927 0.119998 0.046841 0.337386 0.005378 -0.062500 0 0 0 0 0 0 3 239068
-0.010930 0.009927 0.119998 0.038475 0.347335 0.003370 -0.062500 0 0 0 0 0 0 3 240074
-0.010951 0.009933 0.120005 0.304023 0.286549 -0.093942 -0.062500 0 0 0 0 0 0 3 241066
-0.010961 0.009935 0.120007 0.190001 0.318264 -0.048447 -0.062500 0 0 0 0 0 0 3 242067
-0.010966 0.009936 0.120008 0.110778 0.338526 -0.023904 -0.062500 0 0 0 0 0 0 3 243078
-0.010969 0.009937 0.120008 0.069859 0.348428 -0.014222 -0.062500 0 0 0 0 0 0 3 244077
-0.010970 0.009937 0.120009 0.049610 0.353138 -0.010628 -0.062500 0 0 0 0 0 0 3 245071
-0.010970 0.009937 0.120009 0.039614 0.355375 -0.009330 -0.062500 0 0 0 0 0 0 3 246071
-0.011004 0.009928 0.120005 0.464442 0.476942 0.037944 -0.062500 0 0 0 0 0 0 3 247068
-0.011021 0.009923 0.120004 0.291994 0.427848 0.016131 -0.062500 0 0 0 0 0 0 3 248069
-0.011029 0.009921 0.120004 0.166078 0.393205 0.004220 -0.062500 0 0 0 0 0 0 3 249067
-0.011033 0.009920 0.120003 0.098691 0.375214 -0.000521 -0.062500 0 0 0 0 0 0 3 250069
-0.011036 0.009920 0.120003 0.064421 0.366272 -0.002293 -0.062500 0 0 0 0 0 0 3 251067
-0.011057 0.009924 0.120010 0.317192 0.296008 -0.099122 -0.062500 0 0 0 0 0 0 3 252073
-0.011068 0.009927 0.120013 0.191344 0.321806 -0.053782 -0.062500 0 0 0 0 0 0 3 253071
-0.011073 0.009928 0.120014 0.108825 0.339708 -0.029357 -0.062500 0 0 0 0 0 0 3 254073
-0.011076 0.009928 0.120014 0.066239 0.348423 -0.019716 -0.062500 0 0 0 0 0 0 3 255070
-0.011077 0.009928 0.120014 0.045128 0.352536 -0.016132 -0.062500 0 0 0 0 0 0 3 256127
-0.011078 0.009928 0.120014 0.034747 0.354494 -0.014826 -0.062500 0 0 0 0 0 0 3 257129
-0.011078 0.009928 0.120014 0.029589 0.355414 -0.014358 -0.062500 0 0 0 0 0 0 3 258125
-0.011099 0.009933 0.120021 0.297209 0.290041 -0.110175 -0.062500 0 0 0 0 0 0 3 259134
-0.011109 0.009936 0.120023 0.183951 0.319415 -0.064653 -0.062500 0 0 0 0 0 0 3 260132
-0.011118 0.009953 0.120011 0.156812 0.131340 0.141675 -0.062500 0 0 0 0 0 0 3 261104
-0.011123 0.009962 0.120007 0.102903 0.218213 0.065412 -0.062500 0 0 0 0 0 0 3 262103
-0.011138 0.009952 0.119995 0.227057 0.469127 0.166028 -0.062500 0 0 0 0 0 0 3 263136
-0.011167 0.009953 0.119998 0.419208 0.360125 -0.014562 -0.062500 0 0 0 0 0 0 3 264124
-0.011181 0.009953 0.119999 0.249764 0.354005 -0.012135 -0.062500 0 0 0 0 0 0 3 265101
-0.011188 0.009953 0.119999 0.139394 0.355106 -0.004529 -0.062500 0 0 0 0 0 0 3 266111
-0.011192 0.009953 0.119999 0.082007 0.355823 -0.001133 -0.062500 0 0 0 0 0 0 3 267140
-0.011193 0.009953 0.119999 0.053195 0.356127 0.000178 -0.062500 0 0 0 0 0 0 3 268122
-0.011194 0.009953 0.119999 0.038829 0.356237 0.000655 -0.062500 0 0 0 0 0 0 3 269131
-0.011195 0.009953 0.119999 0.031663 0.356269 0.000811 -0.062500 0 0 0 0 0 0 3 270135
-0.011216 0.009958 0.120006 0.298453 0.290439 -0.094625 -0.062500 0 0 0 0 0 0 3 271121
-0.011226 0.009960 0.120008 0.184564 0.319605 -0.049381 -0.062500 0 0 0 0 0 0 3 272104
-0.011231 0.009961 0.120009 0.105415 0.338603 -0.025016 -0.062500 0 0 0 0 0 0 3 273100
-0.011233 0.009962 0.120010 0.064535 0.347879 -0.015393 -0.062500 0 0 0 0 0 0 3 274100
-0.011235 0.009962 0.120010 0.044299 0.352259 -0.011832 -0.062500 0 0 0 0 0 0 3 275134
-0.011235 0.009962 0.120010 0.034319 0.354344 -0.010520 -0.062500 0 0 0 0 0 0 3 276153
-0.011269 0.009953 0.120006 0.459222 0.475678 0.038256 -0.062500 0 0 0 0 0 0 3 277137
-0.011285 0.009949 0.120005 0.281642 0.425615 0.015749 -0.062500 0 0 0 0 0 0 3 278132
-0.011294 0.009946 0.120005 0.155707 0.391019 0.003465 -0.062500 0 0 0 0 0 0 3 279175
-0.011298 0.009945 0.120004 0.088291 0.373041 -0.001450 -0.062500 0 0 0 0 0 0 3 280130
-0.011300 0.009945 0.120004 0.053971 0.364103 -0.003282 -0.062500 0 0 0 0 0 0 3 281112
-0.011301 0.009944 0.120004 0.036678 0.359675 -0.003959 -0.062500 0 0 0 0 0 0 3 282103
-0.011323 0.009949 0.120011 0.298577 0.291664 -0.099290 -0.062500 0 0 0 0 0 0 3 283119
-0.011333 0.009952 0.120014 0.182056 0.319712 -0.054377 -0.062500 0 0 0 0 0 0 3 284132
-0.011338 0.009953 0.120014 0.101529 0.338163 -0.030156 -0.062500 0 0 0 0 0 0 3 285123
-0.011341 0.009953 0.120015 0.059972 0.347194 -0.020571 -0.062500 0 0 0 0 0 0 3 286101
-0.011342 0.009953 0.120015 0.039419 0.351436 -0.017036 -0.062500 0 0 0 0 0 0 3 287160
-0.011343 0.009954 0.120015 0.029252 0.353461 -0.015741 -0.062500 0 0 0 0 0 0 3 288102
-0.011343 0.009954 0.120015 0.024242 0.354421 -0.015261 -0.062500 0 0 0 0 0 0 3 289100
-0.011368 0.009975 0.120009 0.343805 0.081992 0.071928 -0.062500 0 0 0 0 0 0 3 290099
-0.011381 0.009985 0.120007 0.217421 0.188862 0.031017 -0.062500 0 0 0 0 0 0 3 291109
-0.011387 0.009991 0.120006 0.123297 0.268193 0.008805 -0.062500 0 0 0 0 0 0 3 292110
-0.011403 0.009979 0.119995 0.231422 0.497147 0.143832 -0.062500 0 0 0 0 0 0 3 293109
-0.011411 0.009974 0.119991 0.147577 0.440375 0.072624 -0.062500 0 0 0 0 0 0 3 294124
-0.011415 0.009971 0.119990 0.087940 0.397664 0.034693 -0.062500 0 0 0 0 0 0 3 295142
-0.011438 0.009975 0.119996 0.325688 0.310048 -0.074909 -0.062500 0 0 0 0 0 0 3 296123
-0.011449 0.009977 0.119998 0.196018 0.328623 -0.035720 -0.062500 0 0 0 0 0 0 3 297108
-0.011455 0.009977 0.119999 0.108668 0.342526 -0.013617 -0.062500 0 0 0 0 0 0 3 298122
-0.011458 0.009978 0.120000 0.063586 0.349325 -0.004816 -0.062500 0 0 0 0 0 0 3 299162
-0.011459 0.009978 0.120000 0.041230 0.352493 -0.001543 -0.062500 0 0 0 0 0 0 3 300065
-0.011460 0.009978 0.120000 0.030177 0.353978 -0.000362 -0.062500 0 0 0 0 0 0 3 301055
-0.011460 0.009978 0.120000 0.024724 0.354684 0.000076 -0.062500 0 0 0 0 0 0 3 302056
-0.011460 0.009978 0.120000 0.021985 0.355023 0.000235 -0.062500 0 0 0 0 0 0 3 303065
-0.011460 0.009978 0.120000 0.020625 0.355180 0.000307 -0.062500 0 0 0 0 0 0 3 304055
-0.011493 0.009969 0.119996 0.446908 0.474543 0.049909 -0.062500 0 0 0 0 0 0 3 305064
-0.011510 0.009964 0.119995 0.276731 0.425025 0.026638 -0.062500 0 0 0 0 0 0 3 306054
-0.011518 0.009962 0.119994 0.151838 0.390259 0.013971 -0.062500 0 0 0 0 0 0 3 307065
-0.011523 0.009961 0.119994 0.084946 0.372205 0.008897 -0.062500 0 0 0 0 0 0 3 308055
-0.011525 0.009960 0.119994 0.050821 0.363250 0.007004 -0.062500 0 0 0 0 0 0 3 309064
-0.011526 0.009960 0.119994 0.033665 0.358822 0.006314 -0.062500 0 0 0 0 0 0 3 310054
-0.011547 0.009965 0.120001 0.296057 0.290758 -0.088136 -0.062500 0 0 0 0 0 0 3 311064
-0.011558 0.009967 0.120003 0.179317 0.318798 -0.043675 -0.062500 0 0 0 0 0 0 3 312056
-0.011563 0.009968 0.120004 0.098712 0.337247 -0.019687 -0.062500 0 0 0 0 0 0 3 313064
-0.011565 0.009969 0.120004 0.057100 0.346285 -0.010190 -0.062500 0 0 0 0 0 0 3 314054
-0.011566 0.009969 0.120005 0.036498 0.350558 -0.006668 -0.062500 0 0 0 0 0 0 3 315064
-0.011567 0.009969 0.120005 0.026348 0.352562 -0.005391 -0.062500 0 0 0 0 0 0 3 316054
-0.011567 0.009969 0.120005 0.021325 0.353544 -0.004904 -0.062500 0 0 0 0 0 0 3 317064
-0.011567 0.009969 0.120005 0.018831 0.354006 -0.004739 -0.062500 0 0 0 0 0 0 3 318053
-0.011601 0.009960 0.120001 0.447491 0.474307 0.045543 -0.062500 0 0 0 0 0 0 3 319054
-0.011617 0.009956 0.120000 0.277075 0.424887 0.022010 -0.062500 0 0 0 0 0 0 3 320063
-0.011626 0.009953 0.119999 0.152018 0.390163 0.009163 -0.062500 0 0 0 0 0 0 3 321054
-0.011630 0.009952 0.119999 0.085023 0.372184 0.004042 -0.062500 0 0 0 0 0 0 3 322062
-0.011632 0.009952 0.119999 0.050890 0.363223 0.002123 -0.062500 0 0 0 0 0 0 3 323052
-0.011633 0.009952 0.119999 0.033678 0.358819 0.001420 -0.062500 0 0 0 0 0 0 3 324064
-0.011634 0.009951 0.119999 0.025056 0.356620 0.001161 -0.062500 0 0 0 0 0 0 3 325064
-0.011634 0.009951 0.119999 0.020723 0.355538 0.001074 -0.062500 0 0 0 0 0 0 3 326071
-0.011655 0.009956 0.120006 0.289778 0.289118 -0.092741 -0.062500 0 0 0 0 0 0 3 327057
-0.011665 0.009959 0.120008 0.176190 0.317947 -0.048419 -0.062500 0 0 0 0 0 0 3 328067
-0.011670 0.009960 0.120009 0.097130 0.336831 -0.024502 -0.062500 0 0 0 0 0 0 3 329070
-0.011685 0.009946 0.119999 0.214881 0.531939 0.129406 -0.062500 0 0 0 0 0 0 3 330074
-0.011693 0.009939 0.119995 0.137464 0.457692 0.064806 -0.062500 0 0 0 0 0 0 3 331067
-0.011697 0.009936 0.119994 0.081328 0.406018 0.029209 -0.062500 0 0 0 0 0 0 3 332068
-0.011699 0.009935 0.119994 0.050083 0.379680 0.015036 -0.062500 0 0 0 0 0 0 3 333064
-0.011700 0.009934 0.119993 0.033634 0.366819 0.009762 -0.062500 0 0 0 0 0 0 3 334073
-0.011700 0.009934 0.119993 0.025175 0.360546 0.007832 -0.062500 0 0 0 0 0 0 3 335070
-0.011701 0.009933 0.119993 0.020830 0.357476 0.007130 -0.062500 0 0 0 0 0 0 3 336066
-0.011722 0.009938 0.120000 0.290117 0.289115 -0.086656 -0.062500 0 0 0 0 0 0 3 337063
-0.011732 0.009941 0.120002 0.176443 0.317469 -0.042538 -0.062500 0 0 0 0 0 0 3 338066
-0.011737 0.009942 0.120003 0.097358 0.336095 -0.018725 -0.062500 0 0 0 0 0 0 3 339065
-0.011739 0.009942 0.120004 0.056502 0.345215 -0.009299 -0.062500 0 0 0 0 0 0 3 340124
-0.011741 0.009942 0.120004 0.036267 0.349542 -0.005788 -0.062500 0 0 0 0 0 0 3 341133
-0.011741 0.009943 0.120004 0.026312 0.351588 -0.004504 -0.062500 0 0 0 0 0 0 3 342141
-0.011741 0.009943 0.120004 0.021405 0.352583 -0.004030 -0.062500 0 0 0 0 0 0 3 343125
-0.011742 0.009943 0.120004 0.018953 0.353048 -0.003873 -0.062500 0 0 0 0 0 0 3 344107
-0.011742 0.009943 0.120004 0.017752 0.353288 -0.003796 -0.062500 0 0 0 0 0 0 3 345138
-0.011742 0.009943 0.120004 0.017166 0.353394 -0.003779 -0.062500 0 0 0 0 0 0 3 346123
-0.011754 0.009928 0.119993 0.175263 0.539240 0.140853 -0.062500 0 0 0 0 0 0 3 347136
-0.011781 0.009927 0.119996 0.389443 0.394796 -0.020671 -0.062500 0 0 0 0 0 0 3 348123
-0.011795 0.009926 0.119997 0.230598 0.370190 -0.013461 -0.062500 0 0 0 0 0 0 3 349097
-0.011802 0.009925 0.119998 0.125703 0.361871 -0.004319 -0.062500 0 0 0 0 0 0 3 350098
-0.011805 0.009925 0.119998 0.071085 0.357845 -0.000356 -0.062500 0 0 0 0 0 0 3 351115
-0.011807 0.009925 0.119998 0.043762 0.355758 0.001155 -0.062500 0 0 0 0 0 0 3 352136
-0.011808 0.009925 0.119998 0.030101 0.354660 0.001707 -0.062500 0 0 0 0 0 0 3 353122
-0.011808 0.009925 0.119998 0.023313 0.354090 0.001889 -0.062500 0 0 0 0 0 0 3 354131
-0.011808 0.009925 0.119998 0.019943 0.353809 0.001975 -0.062500 0 0 0 0 0 0 3 355140
-0.011808 0.009925 0.119998 0.018240 0.353656 0.001993 -0.062500 0 0 0 0 0 0 3 356099
-0.011808 0.009925 0.119998 0.017393 0.353593 0.002001 -0.062500 0 0 0 0 0 0 3 357102
-0.011808 0.009925 0.119998 0.016964 0.353544 0.002007 -0.062500 0 0 0 0 0 0 3 358128
-0.011808 0.009925 0.119998 0.016765 0.353535 0.002024 -0.062500 0 0 0 0 0 0 3 359132
-0.011841 0.009915 0.119994 0.446420 0.473339 0.053697 -0.062500 0 0 0 0 0 0 3 360098
-0.011858 0.009911 0.119993 0.276720 0.423863 0.029466 -0.062500 0 0 0 0 0 0 3 361097
-0.011867 0.009909 0.119992 0.152004 0.389173 0.016254 -0.062500 0 0 0 0 0 0 3 362101
-0.011871 0.009908 0.119992 0.085126 0.371185 0.010963 -0.062500 0 0 0 0 0 0 3 363113
-0.011873 0.009907 0.119992 0.051033 0.362244 0.008976 -0.062500 0 0 0 0 0 0 3 364098
-0.011874 0.009907 0.119992 0.033852 0.357855 0.008258 -0.062500 0 0 0 0 0 0 3 365129
-0.011875 0.009907 0.119992 0.025217 0.355667 0.007999 -0.062500 0 0 0 0 0 0 3 366127
-0.011875 0.009907 0.119992 0.020874 0.354580 0.007893 -0.062500 0 0 0 0 0 0 3 367174
-0.011875 0.009907 0.119992 0.018721 0.354048 0.007866 -0.062500 0 0 0 0 0 0 3 368126
-0.011875 0.009907 0.119992 0.017656 0.353777 0.007848 -0.062500 0 0 0 0 0 0 3 369125
-0.011875 0.009907 0.119992 0.017108 0.353639 0.007839 -0.062500 0 0 0 0 0 0 3 370138
-0.011875 0.009907 0.119992 0.016803 0.353572 0.007839 -0.062500 0 0 0 0 0 0 3 371133
-0.011875 0.009907 0.119992 0.016702 0.353542 0.007845 -0.062500 0 0 0 0 0 0 3 372098
-0.011875 0.009907 0.119992 0.016626 0.353533 0.007849 -0.062500 0 0 0 0 0 0 3 373097
-0.011896 0.009912 0.119999 0.288228 0.287628 -0.085022 -0.062500 0 0 0 0 0 0 3 374130
-0.011918 0.009900 0.119991 0.336202 0.501158 0.103823 -0.062500 0 0 0 0 0 0 3 375115
-0.011930 0.009894 0.119988 0.200680 0.441661 0.059214 -0.062500 0 0 0 0 0 0 3 376097
-0.011936 0.009891 0.119987 0.114010 0.397301 0.031565 -0.062500 0 0 0 0 0 0 3 377097
-0.011939 0.009890 0.119987 0.067664 0.374425 0.020347 -0.062500 0 0 0 0 0 0 3 378100
-0.011940 0.009889 0.119986 0.043755 0.363180 0.016140 -0.062500 0 0 0 0 0 0 3 379148
-0.011941 0.009889 0.119986 0.031598 0.357694 0.014606 -0.062500 0 0 0 0 0 0 3 380108
-0.011941 0.009889 0.119986 0.025430 0.355000 0.014034 -0.062500 0 0 0 0 0 0 3 381119
-0.011942 0.009889 0.119986 0.022319 0.353653 0.013836 -0.062500 0 0 0 0 0 0 3 382107
-0.011942 0.009889 0.119986 0.020761 0.353010 0.013754 -0.062500 0 0 0 0 0 0 3 383153
-0.011942 0.009889 0.119986 0.019967 0.352662 0.013732 -0.062500 0 0 0 0 0 0 3 384106
-0.011942 0.009889 0.119986 0.019580 0.352517 0.013724 -0.062500 0 0 0 0 0 0 3 385119
-0.011942 0.009889 0.119986 0.019385 0.352438 0.013721 -0.062500 0 0 0 0 0 0 3 386119
-0.011942 0.009889 0.119986 0.019280 0.352389 0.013713 -0.062500 0 0 0 0 0 0 3 387135
-0.011942 0.009889 0.119986 0.019239 0.352372 0.013722 -0.062500 0 0 0 0 0 0 3 388117
-0.011942 0.009889 0.119986 0.019195 0.352359 0.013719 -0.062500 0 0 0 0 0 0 3 389105
-0.011963 0.009894 0.119993 0.290945 0.286463 -0.078905 -0.062500 0 0 0 0 0 0 3 390116
-0.011973 0.009896 0.119995 0.178160 0.315527 -0.035161 -0.062500 0 0 0 0 0 0 3 391134
-0.011978 0.009897 0.119996 0.099503 0.334521 -0.011531 -0.062500 0 0 0 0 0 0 3 392118
-0.011992 0.009883 0.119986 0.216767 0.529406 0.143005 -0.062500 0 0 0 0 0 0 3 393101
-0.012000 0.009877 0.119982 0.139947 0.455347 0.078083 -0.062500 0 0 0 0 0 0 3 394117
-0.012004 0.009874 0.119981 0.084020 0.403793 0.042294 -0.062500 0 0 0 0 0 0 3 395156
-0.012006 0.009872 0.119981 0.052884 0.377527 0.028030 -0.062500 0 0 0 0 0 0 3 396062
-0.012007 0.009871 0.119980 0.036471 0.364681 0.022699 -0.062500 0 0 0 0 0 0 3 397051
-0.012008 0.009871 0.119980 0.027976 0.358420 0.020759 -0.062500 0 0 0 0 0 0 3 398061
-0.012008 0.009871 0.119980 0.023633 0.355344 0.020049 -0.062500 0 0 0 0 0 0 3 399050
-0.012008 0.009871 0.119980 0.021425 0.353838 0.019782 -0.062500 0 0 0 0 0 0 3 400060
-0.012008 0.009871 0.119980 0.020298 0.353096 0.019698 -0.062500 0 0 0 0 0 0 3 401050
-0.012008 0.009871 0.119980 0.019760 0.352709 0.019660 -0.062500 0 0 0 0 0 0 3 402049
-0.012008 0.009870 0.119980 0.019452 0.352539 0.019641 -0.062500 0 0 0 0 0 0 3 403060
-0.012008 0.009870 0.119980 0.019328 0.352434 0.019643 -0.062500 0 0 0 0 0 0 3 404051
-0.012008 0.009870 0.119980 0.019260 0.352395 0.019625 -0.062500 0 0 0 0 0 0 3 405060
-0.012008 0.009870 0.119980 0.019233 0.352378 0.019648 -0.062500 0 0 0 0 0 0 3 406049
-0.012008 0.009870 0.119980 0.019190 0.352365 0.019646 -0.062500 0 0 0 0 0 0 3 407059
-0.012029 0.009876 0.119987 0.291039 0.286459 -0.072739 -0.062500 0 0 0 0 0 0 3 408050
-0.012039 0.009878 0.119989 0.178226 0.315491 -0.029129 -0.062500 0 0 0 0 0 0 3 409060
-0.012044 0.009879 0.119990 0.099528 0.334516 -0.005554 -0.062500 0 0 0 0 0 0 3 410050
-0.012047 0.009879 0.119991 0.058872 0.343846 0.003803 -0.062500 0 0 0 0 0 0 3 411059
-0.012048 0.009880 0.119991 0.038802 0.348262 0.007262 -0.062500 0 0 0 0 0 0 3 412050
-0.012049 0.009880 0.119991 0.028889 0.350372 0.008534 -0.062500 0 0 0 0 0 0 3 413060
-0.012049 0.009880 0.119991 0.023990 0.351382 0.008997 -0.062500 0 0 0 0 0 0 3 414052
-0.012049 0.009880 0.119991 0.021569 0.351875 0.009180 -0.062500 0 0 0 0 0 0 3 415060
-0.012049 0.009880 0.119991 0.020393 0.352121 0.009240 -0.062500 0 0 0 0 0 0 3 416049
-0.012049 0.009880 0.119991 0.019782 0.352244 0.009253 -0.062500 0 0 0 0 0 0 3 417060
-0.012049 0.009880 0.119991 0.019473 0.352291 0.009263 -0.062500 0 0 0 0 0 0 3 418059
-0.012049 0.009880 0.119991 0.019328 0.352332 0.009274 -0.062500 0 0 0 0 0 0 3 419075
-0.012049 0.009880 0.119991 0.019238 0.352332 0.009264 -0.062500 0 0 0 0 0 0 3 420059
-0.012049 0.009880 0.119991 0.019201 0.352347 0.009263 -0.062500 0 0 0 0 0 0 3 421067
-0.012049 0.009880 0.119991 0.019207 0.352348 0.009278 -0.062500 0 0 0 0 0 0 3 422057
-0.012049 0.009880 0.119991 0.019198 0.352349 0.009265 -0.062500 0 0 0 0 0 0 3 423069
-0.012049 0.009880 0.119991 0.019197 0.352349 0.009263 -0.062500 0 0 0 0 0 0 3 424061
-0.012049 0.009880 0.119991 0.019171 0.352355 0.009271 -0.062500 0 0 0 0 0 0 3 425069
-0.012049 0.009880 0.119991 0.019171 0.352346 0.009280 -0.062500 0 0 0 0 0 0 3 426067
-0.012070 0.009885 0.119997 0.291160 0.286444 -0.082938 -0.062500 0 0 0 0 0 0 3 427062
-0.012080 0.009887 0.120000 0.178267 0.315488 -0.039399 -0.062500 0 0 0 0 0 0 3 428063
-0.012085 0.009888 0.120001 0.099553 0.334502 -0.015886 -0.062500 0 0 0 0 0 0 3 429062
-0.012088 0.009889 0.120001 0.058892 0.343841 -0.006548 -0.062500 0 0 0 0 0 0 3 430063
-0.012089 0.009889 0.120001 0.038792 0.348263 -0.003093 -0.062500 0 0 0 0 0 0 3 431062
-0.012089 0.009889 0.120001 0.028890 0.350382 -0.001804 -0.062500 0 0 0 0 0 0 3 432062
-0.012090 0.009889 0.120001 0.024016 0.351387 -0.001349 -0.062500 0 0 0 0 0 0 3 433063
-0.012090 0.009889 0.120001 0.021590 0.351871 -0.001175 -0.062500 0 0 0 0 0 0 3 434066
-0.012090 0.009889 0.120001 0.020373 0.352105 -0.001122 -0.062500 0 0 0 0 0 0 3 435067
-0.012090 0.009889 0.120001 0.019765 0.352236 -0.001103 -0.062500 0 0 0 0 0 0 3 436137
-0.012090 0.009889 0.120001 0.019471 0.352301 -0.001080 -0.062500 0 0 0 0 0 0 3 437127
-0.012090 0.009889 0.120001 0.019339 0.352319 -0.001088 -0.062500 0 0 0 0 0 0 3 438123
-0.012090 0.009889 0.120001 0.019246 0.352350 -0.001072 -0.062500 0 0 0 0 0 0 3 439117
-0.012090 0.009889 0.120001 0.019222 0.352335 -0.001084 -0.062500 0 0 0 0 0 0 3 440097
-0.012102 0.009875 0.119991 0.176874 0.537822 0.144314 -0.062500 0 0 0 0 0 0 3 441096
-0.012109 0.009868 0.119987 0.120280 0.459374 0.075840 -0.062500 0 0 0 0 0 0 3 442095
-0.012112 0.009865 0.119986 0.074316 0.405744 0.038690 -0.062500 0 0 0 0 0 0 3 443153
-0.012114 0.009864 0.119985 0.048088 0.378476 0.023954 -0.062500 0 0 0 0 0 0 3 444121
-0.012115 0.009863 0.119985 0.034084 0.365157 0.018437 -0.062500 0 0 0 0 0 0 3 445099
-0.012115 0.009862 0.119985 0.026791 0.358647 0.016420 -0.062500 0 0 0 0 0 0 3 446096
-0.012116 0.009862 0.119985 0.023035 0.355466 0.015690 -0.062500 0 0 0 0 0 0 3 447111
-0.012137 0.009867 0.119991 0.297496 0.286507 -0.076540 -0.062500 0 0 0 0 0 0 3 448122
-0.012147 0.009869 0.119994 0.183592 0.314737 -0.033227 -0.062500 0 0 0 0 0 0 3 449122
-0.012152 0.009870 0.119995 0.104350 0.333384 -0.009802 -0.062500 0 0 0 0 0 0 3 450095
-0.012154 0.009871 0.119995 0.063454 0.342518 -0.000524 -0.062500 0 0 0 0 0 0 3 451113
-0.012156 0.009871 0.119995 0.043229 0.346865 0.002943 -0.062500 0 0 0 0 0 0 3 452095
-0.012156 0.009871 0.119995 0.033253 0.348930 0.004210 -0.062500 0 0 0 0 0 0 3 453118
-0.012156 0.009871 0.119995 0.028315 0.349924 0.004678 -0.062500 0 0 0 0 0 0 3 454177
-0.012157 0.009871 0.119995 0.025875 0.350398 0.004845 -0.062500 0 0 0 0 0 0 3 455145
-0.012157 0.009871 0.119995 0.024664 0.350640 0.004904 -0.062500 0 0 0 0 0 0 3 456129
-0.012157 0.009871 0.119995 0.024079 0.350737 0.004924 -0.062500 0 0 0 0 0 0 3 457118
-0.012157 0.009871 0.119995 0.023778 0.350800 0.004933 -0.062500 0 0 0 0 0 0 3 458132
-0.012157 0.009871 0.119995 0.023626 0.350833 0.004937 -0.062500 0 0 0 0 0 0 3 459166
-0.012157 0.009871 0.119995 0.023550 0.350850 0.004939 -0.062500 0 0 0 0 0 0 3 460126
-0.012157 0.009871 0.119995 0.023510 0.350849 0.004941 -0.062500 0 0 0 0 0 0 3 461125
-0.012157 0.009871 0.119995 0.023470 0.350856 0.004935 -0.062500 0 0 0 0 0 0 3 462122
-0.012157 0.009871 0.119995 0.023474 0.350866 0.004941 -0.062500 0 0 0 0 0 0 3 463143
-0.012157 0.009871 0.119995 0.023467 0.350858 0.004935 -0.062500 0 0 0 0 0 0 3 464122
-0.012157 0.009871 0.119995 0.023473 0.350866 0.004941 -0.062500 0 0 0 0 0 0 3 465119
-0.012190 0.009862 0.119991 0.453165 0.470336 0.058718 -0.062500 0 0 0 0 0 0 3 466126
-0.012207 0.009858 0.119990 0.283694 0.420953 0.033544 -0.062500 0 0 0 0 0 0 3 467131
-0.012215 0.009856 0.119989 0.159028 0.386366 0.019770 -0.062500 0 0 0 0 0 0 3 468095
-0.012219 0.009855 0.119989 0.092119 0.368443 0.014262 -0.062500 0 0 0 0 0 0 3 469115
-0.012221 0.009854 0.119989 0.057989 0.359562 0.012211 -0.062500 0 0 0 0 0 0 3 470096
-0.012222 0.009854 0.119989 0.040807 0.355170 0.011440 -0.062500 0 0 0 0 0 0 3 471131
-0.012223 0.009854 0.119989 0.032162 0.353000 0.011172 -0.062500 0 0 0 0 0 0 3 472122
-0.012223 0.009854 0.119989 0.027833 0.351934 0.011063 -0.062500 0 0 0 0 0 0 3 473123
-0.012223 0.009853 0.119989 0.025650 0.351394 0.011038 -0.062500 0 0 0 0 0 0 3 474118
-0.012223 0.009853 0.119989 0.024554 0.351138 0.011016 -0.062500 0 0 0 0 0 0 3 475134
-0.012223 0.009853 0.119989 0.023997 0.350983 0.011006 -0.062500 0 0 0 0 0 0 3 476118
-0.012223 0.009853 0.119989 0.023732 0.350926 0.011010 -0.062500 0 0 0 0 0 0 3 477104
-0.012223 0.009853 0.119989 0.023627 0.350888 0.011009 -0.062500 0 0 0 0 0 0 3 478116
-0.012223 0.009853 0.119989 0.023544 0.350871 0.011005 -0.062500 0 0 0 0 0 0 3 479158
-0.012223 0.009853 0.119989 0.023502 0.350866 0.011007 -0.062500 0 0 0 0 0 0 3 480118
-0.012223 0.009853 0.119989 0.023491 0.350857 0.011000 -0.062500 0 0 0 0 0 0 3 481102
-0.012223 0.009853 0.119989 0.023479 0.350880 0.011021 -0.062500 0 0 0 0 0 0 3 482116
-0.012223 0.009853 0.119989 0.023456 0.350856 0.011003 -0.062500 0 0 0 0 0 0 3 483130
-0.012223 0.009853 0.119989 0.023486 0.350856 0.011000 -0.062500 0 0 0 0 0 0 3 484116
-0.012223 0.009853 0.119989 0.023471 0.350871 0.011014 -0.062500 0 0 0 0 0 0 3 485100
-0.012223 0.009853 0.119989 0.023462 0.350864 0.011009 -0.062500 0 0 0 0 0 0 3 486101
-0.012244 0.009859 0.119996 0.295767 0.284940 -0.080537 -0.062500 0 0 0 0 0 0 3 487131
-0.012255 0.009861 0.119998 0.182717 0.313958 -0.037327 -0.062500 0 0 0 0 0 0 3 488101
-0.012260 0.009862 0.119999 0.103897 0.332977 -0.013973 -0.062500 0 0 0 0 0 0 3 489114
-0.012262 0.009862 0.119999 0.063235 0.342331 -0.004719 -0.062500 0 0 0 0 0 0 3 490100
-0.012263 0.009863 0.119999 0.043082 0.346759 -0.001269 -0.062500 0 0 0 0 0 0 3 491147
-0.012264 0.009863 0.119999 0.033205 0.348872 0.000008 -0.062500 0 0 0 0 0 0 3 492049
-0.012264 0.009863 0.119999 0.028303 0.349893 0.000452 -0.062500 0 0 0 0 0 0 3 493059
-0.012264 0.009863 0.119999 0.025856 0.350394 0.000635 -0.062500 0 0 0 0 0 0 3 494049
-0.012264 0.009863 0.119999 0.024671 0.350622 0.000694 -0.062500 0 0 0 0 0 0 3 495059
-0.012264 0.009863 0.119999 0.024059 0.350743 0.000706 -0.062500 0 0 0 0 0 0 3 496048
-0.012264 0.009863 0.119999 0.023764 0.350808 0.000728 -0.062500 0 0 0 0 0 0 3 497058
-0.012264 0.009863 0.119999 0.023631 0.350826 0.000719 -0.062500 0 0 0 0 0 0 3 498049
-0.012264 0.009863 0.119999 0.023532 0.350848 0.000728 -0.062500 0 0 0 0 0 0 3 499057
-0.012264 0.009863 0.119999 0.023522 0.350850 0.000729 -0.062500 0 0 0 0 0 0 3 500048
-0.012276 0.009849 0.119989 0.180805 0.536160 0.146512 -0.062500 0 0 0 0 0 0 3 501058
-0.012283 0.009842 0.119985 0.124443 0.457808 0.077880 -0.062500 0 0 0 0 0 0 3 502047
-0.012286 0.009839 0.119984 0.078607 0.404225 0.040657 -0.062500 0 0 0 0 0 0 3 503049
-0.012288 0.009837 0.119983 0.052391 0.376954 0.025831 -0.062500 0 0 0 0 0 0 3 504059
-0.012289 0.009836 0.119983 0.038395 0.363647 0.020316 -0.062500 0 0 0 0 0 0 3 505048
-0.012290 0.009836 0.119983 0.031089 0.357157 0.018300 -0.062500 0 0 0 0 0 0 3 506058
-0.012290 0.009836 0.119983 0.027352 0.353965 0.017549 -0.062500 0 0 0 0 0 0 3 507047
-0.012290 0.009836 0.119983 0.025415 0.352392 0.017266 -0.062500 0 0 0 0 0 0 3 508057
-0.012290 0.009836 0.119983 0.024452 0.351634 0.017187 -0.062500 0 0 0 0 0 0 3 509047
-0.012290 0.009835 0.119983 0.023964 0.351250 0.017146 -0.062500 0 0 0 0 0 0 3 510058
-0.012290 0.009835 0.119983 0.023717 0.351047 0.017126 -0.062500 0 0 0 0 0 0 3 511047
-0.012290 0.009835 0.119983 0.023599 0.350940 0.017128 -0.062500 0 0 0 0 0 0 3 512069
-0.012290 0.009835 0.119983 0.023546 0.350918 0.017123 -0.062500 0 0 0 0 0 0 3 513080
-0.012290 0.009835 0.119983 0.023506 0.350885 0.017135 -0.062500 0 0 0 0 0 0 3 514066
-0.012290 0.009835 0.119983 0.023492 0.350883 0.017121 -0.062500 0 0 0 0 0 0 3 515037
-0.012311 0.009841 0.119989 0.295844 0.284951 -0.074163 -0.062500 0 0 0 0 0 0 3 516059
-0.012321 0.009843 0.119992 0.182778 0.313933 -0.031107 -0.062500 0 0 0 0 0 0 3 517067
-0.012326 0.009844 0.119993 0.103922 0.332973 -0.007803 -0.062500 0 0 0 0 0 0 3 518069
-0.012329 0.009844 0.119993 0.063226 0.342317 0.001444 -0.062500 0 0 0 0 0 0 3 519071
-0.012330 0.009845 0.119993 0.043096 0.346757 0.004870 -0.062500 0 0 0 0 0 0 3 520068
-0.012330 0.009845 0.119993 0.033194 0.348877 0.006146 -0.062500 0 0 0 0 0 0 3 521060
-0.012331 0.009845 0.119993 0.028294 0.349880 0.006603 -0.062500 0 0 0 0 0 0 3 522062
-0.012331 0.009845 0.119993 0.025869 0.350383 0.006770 -0.062500 0 0 0 0 0 0 3 523060
-0.012331 0.009845 0.119993 0.024658 0.350628 0.006826 -0.062500 0 0 0 0 0 0 3 524060
-0.012331 0.009845 0.119993 0.024056 0.350740 0.006860 -0.062500 0 0 0 0 0 0 3 525040
-0.012331 0.009845 0.119993 0.023785 0.350807 0.006868 -0.062500 0 0 0 0 0 0 3 526059
-0.012331 0.009845 0.119993 0.023629 0.350832 0.006866 -0.062500 0 0 0 0 0 0 3 527058
-0.012331 0.009845 0.119993 0.023553 0.350848 0.006867 -0.062500 0 0 0 0 0 0 3 528127
-0.012331 0.009845 0.119993 0.023512 0.350847 0.006869 -0.062500 0 0 0 0 0 0 3 529136
-0.012331 0.009845 0.119993 0.023488 0.350871 0.006876 -0.062500 0 0 0 0 0 0 3 530100
-0.012331 0.009845 0.119993 0.023480 0.350855 0.006879 -0.062500 0 0 0 0 0 0 3 531119
-0.012331 0.009845 0.119993 0.023477 0.350863 0.006871 -0.062500 0 0 0 0 0 0 3 532123
-0.012331 0.009845 0.119993 0.023469 0.350855 0.006863 -0.062500 0 0 0 0 0 0 3 533121
-0.012331 0.009845 0.119993 0.023476 0.350863 0.006869 -0.062500 0 0 0 0 0 0 3 534117
-0.012331 0.009845 0.119993 0.023477 0.350864 0.006869 -0.062500 0 0 0 0 0 0 3 535129
-0.012331 0.009845 0.119993 0.023469 0.350856 0.006863 -0.062500 0 0 0 0 0 0 3 536127
-0.012331 0.009845 0.119993 0.023478 0.350854 0.006877 -0.062500 0 0 0 0 0 0 3 537127
-0.012331 0.009845 0.119993 0.023469 0.350855 0.006863 -0.062500 0 0 0 0 0 0 3 538120
-0.012331 0.009845 0.119993 0.023476 0.350863 0.006868 -0.062500 0 0 0 0 0 0 3 539127
-0.012331 0.009845 0.119993 0.023451 0.350870 0.006878 -0.062500 0 0 0 0 0 0 3 540119
-0.012331 0.009845 0.119993 0.023474 0.350865 0.006870 -0.062500 0 0 0 0 0 0 3 541118
-0.012331 0.009845 0.119993 0.023469 0.350856 0.006863 -0.062500 0 0 0 0 0 0 3 542122
-0.012331 0.009845 0.119993 0.023476 0.350863 0.006869 -0.062500 0 0 0 0 0 0 3 543108
-0.012331 0.009845 0.119993 0.023479 0.350854 0.006878 -0.062500 0 0 0 0 0 0 3 544119
-0.012331 0.009845 0.119993 0.023469 0.350855 0.006864 -0.062500 0 0 0 0 0 0 3 545092
-0.012331 0.009845 0.119993 0.023476 0.350863 0.006869 -0.062500 0 0 0 0 0 0 3 546094
-0.012343 0.009831 0.119983 0.185535 0.534227 0.152817 -0.062500 0 0 0 0 0 0 3 547127
-0.012350 0.009824 0.119979 0.129277 0.455887 0.084130 -0.062500 0 0 0 0 0 0 3 548117
-0.012353 0.009821 0.119978 0.083486 0.402334 0.046856 -0.062500 0 0 0 0 0 0 3 549093
-0.012376 0.009824 0.119984 0.329776 0.309143 -0.059047 -0.062500 0 0 0 0 0 0 3 550093
-0.012387 0.009826 0.119986 0.202639 0.324839 -0.021613 -0.062500 0 0 0 0 0 0 3 551124
-0.012392 0.009826 0.119986 0.116466 0.337379 -0.000410 -0.062500 0 0 0 0 0 0 3 552136
-0.012395 0.009827 0.119987 0.072012 0.343554 0.008067 -0.062500 0 0 0 0 0 0 3 553121
-0.012396 0.009827 0.119987 0.049959 0.346423 0.011224 -0.062500 0 0 0 0 0 0 3 554100
-0.012397 0.009827 0.119987 0.039072 0.347761 0.012394 -0.062500 0 0 0 0 0 0 3 555159
-0.012397 0.009827 0.119987 0.033688 0.348385 0.012811 -0.062500 0 0 0 0 0 0 3 556122
-0.012398 0.009827 0.119987 0.031030 0.348704 0.012969 -0.062500 0 0 0 0 0 0 3 557112
-0.012398 0.009827 0.119987 0.029675 0.348859 0.013027 -0.062500 0 0 0 0 0 0 3 558126
-0.012398 0.009827 0.119987 0.029038 0.348926 0.013050 -0.062500 0 0 0 0 0 0 3 559108
-0.012398 0.009827 0.119987 0.028712 0.348951 0.013046 -0.062500 0 0 0 0 0 0 3 560128
-0.012398 0.009827 0.119987 0.028534 0.348977 0.013066 -0.062500 0 0 0 0 0 0 3 561117
-0.012398 0.009827 0.119987 0.028441 0.348975 0.013056 -0.062500 0 0 0 0 0 0 3 562121
-0.012398 0.009827 0.119987 0.028411 0.349000 0.013062 -0.062500 0 0 0 0 0 0 3 563125
-0.012398 0.009827 0.119987 0.028401 0.348994 0.013056 -0.062500 0 0 0 0 0 0 3 564091
-0.012398 0.009827 0.119987 0.028367 0.348990 0.013057 -0.062500 0 0 0 0 0 0 3 565090
-0.012398 0.009827 0.119987 0.028363 0.348990 0.013057 -0.062500 0 0 0 0 0 0 3 566090
-0.012398 0.009827 0.119987 0.028365 0.348980 0.013065 -0.062500 0 0 0 0 0 0 3 567160
-0.012398 0.009827 0.119987 0.028389 0.348983 0.013049 -0.062500 0 0 0 0 0 0 3 568114
-0.012398 0.009827 0.119987 0.028366 0.348989 0.013056 -0.062500 0 0 0 0 0 0 3 569119
-0.012398 0.009827 0.119987 0.028371 0.348999 0.013063 -0.062500 0 0 0 0 0 0 3 570096
-0.012419 0.009832 0.119993 0.300956 0.283061 -0.077813 -0.062500 0 0 0 0 0 0 3 571128
-0.012429 0.009834 0.119996 0.187798 0.312041 -0.034949 -0.062500 0 0 0 0 0 0 3 572100
-0.012434 0.009836 0.119997 0.108869 0.331067 -0.011772 -0.062500 0 0 0 0 0 0 3 573114
-0.012436 0.009836 0.119997 0.068159 0.340429 -0.002572 -0.062500 0 0 0 0 0 0 3 574096
-0.012438 0.009836 0.119997 0.048012 0.344875 0.000864 -0.062500 0 0 0 0 0 0 3 575146
-0.012438 0.009836 0.119997 0.038103 0.347007 0.002122 -0.062500 0 0 0 0 0 0 3 576098
-0.012438 0.009836 0.119997 0.033182 0.348026 0.002587 -0.062500 0 0 0 0 0 0 3 577110
-0.012439 0.009836 0.119997 0.030782 0.348515 0.002752 -0.062500 0 0 0 0 0 0 3 578094
-0.012439 0.009837 0.119997 0.029568 0.348740 0.002808 -0.062500 0 0 0 0 0 0 3 579126
-0.012439 0.009837 0.119997 0.028970 0.348868 0.002840 -0.062500 0 0 0 0 0 0 3 580097
-0.012439 0.009837 0.119997 0.028665 0.348945 0.002840 -0.062500 0 0 0 0 0 0 3 581110
-0.012439 0.009837 0.119997 0.028508 0.348961 0.002845 -0.062500 0 0 0 0 0 0 3 582094
-0.012439 0.009837 0.119997 0.028438 0.348984 0.002854 -0.062500 0 0 0 0 0 0 3 583123
-0.012439 0.009837 0.119997 0.028424 0.348978 0.002848 -0.062500 0 0 0 0 0 0 3 584095
-0.012439 0.009837 0.119997 0.028387 0.348984 0.002841 -0.062500 0 0 0 0 0 0 3 585111
-0.012439 0.009837 0.119997 0.028358 0.348991 0.002848 -0.062500 0 0 0 0 0 0 3 586110
-0.012439 0.009837 0.119997 0.028383 0.348976 0.002849 -0.062500 0 0 0 0 0 0 3 587144
-0.012439 0.009837 0.119997 0.028358 0.348990 0.002849 -0.062500 0 0 0 0 0 0 3 588054
-0.012451 0.009822 0.119987 0.185334 0.534138 0.149001 -0.062500 0 0 0 0 0 0 3 589044
-0.012457 0.009815 0.119983 0.129228 0.455844 0.080261 -0.062500 0 0 0 0 0 0 3 590054
-0.012482 0.009817 0.119988 0.356206 0.336377 -0.047736 -0.062500 0 0 0 0 0 0 3 591044
-0.012494 0.009818 0.119990 0.216762 0.338114 -0.019836 -0.062500 0 0 0 0 0 0 3 592054
-0.012500 0.009818 0.119991 0.123821 0.343834 -0.002257 -0.062500 0 0 0 0 0 0 3 593043
-0.012503 0.009818 0.119991 0.075799 0.346712 0.004877 -0.062500 0 0 0 0 0 0 3 594054
-0.012504 0.009819 0.119991 0.051895 0.347984 0.007550 -0.062500 0 0 0 0 0 0 3 595045
-0.012505 0.009819 0.119991 0.040066 0.348535 0.008552 -0.062500 0 0 0 0 0 0 3 596055
-0.012505 0.009819 0.119991 0.034159 0.348779 0.008907 -0.062500 0 0 0 0 0 0 3 597043
-0.012505 0.009819 0.119991 0.031276 0.348890 0.009032 -0.062500 0 0 0 0 0 0 3 598080
-0.012505 0.009819 0.119991 0.029802 0.348947 0.009080 -0.062500 0 0 0 0 0 0 3 599043
-0.012505 0.009819 0.119991 0.029078 0.348963 0.009107 -0.062500 0 0 0 0 0 0 3 600055
-0.012505 0.009819 0.119991 0.028742 0.348983 0.009104 -0.062500 0 0 0 0 0 0 3 601044
-0.012505 0.009819 0.119991 0.028549 0.348991 0.009110 -0.062500 0 0 0 0 0 0 3 602052
-0.012505 0.009819 0.119991 0.028464 0.348986 0.009113 -0.062500 0 0 0 0 0 0 3 603055
-0.012505 0.009819 0.119991 0.028415 0.348975 0.009109 -0.062500 0 0 0 0 0 0 3 604045
-0.012505 0.009819 0.119991 0.028390 0.348998 0.009115 -0.062500 0 0 0 0 0 0 3 605053
-0.012505 0.009819 0.119991 0.028387 0.349001 0.009116 -0.062500 0 0 0 0 0 0 3 606044
-0.012526 0.009824 0.119997 0.301178 0.283051 -0.081339 -0.062500 0 0 0 0 0 0 3 607058
-0.012537 0.009826 0.120000 0.187900 0.312023 -0.038702 -0.062500 0 0 0 0 0 0 3 608054
-0.012542 0.009827 0.120001 0.108929 0.331048 -0.015614 -0.062500 0 0 0 0 0 0 3 609060
-0.012544 0.009828 0.120001 0.068168 0.340419 -0.006461 -0.062500 0 0 0 0 0 0 3 610061
-0.012545 0.009828 0.120001 0.048018 0.344866 -0.003038 -0.062500 0 0 0 0 0 0 3 611052
-0.012546 0.009828 0.120001 0.038087 0.347004 -0.001769 -0.062500 0 0 0 0 0 0 3 612064
-0.012546 0.009828 0.120001 0.033188 0.348018 -0.001317 -0.062500 0 0 0 0 0 0 3 613056
-0.012558 0.009814 0.119991 0.191863 0.531405 0.145217 -0.062500 0 0 0 0 0 0 3 614074
-0.012565 0.009807 0.119987 0.134698 0.453380 0.076441 -0.062500 0 0 0 0 0 0 3 615043
-0.012568 0.009804 0.119985 0.088420 0.399986 0.039073 -0.062500 0 0 0 0 0 0 3 616056
-0.012570 0.009802 0.119985 0.061941 0.372844 0.024206 -0.062500 0 0 0 0 0 0 3 617058
-0.012571 0.009801 0.119985 0.047770 0.359559 0.018646 -0.062500 0 0 0 0 0 0 3 618037
-0.012572 0.009801 0.119985 0.040419 0.353085 0.016597 -0.062500 0 0 0 0 0 0 3 619055
-0.012572 0.009801 0.119985 0.036603 0.349915 0.015855 -0.062500 0 0 0 0 0 0 3 620054
-0.012572 0.009801 0.119985 0.034674 0.348364 0.015581 -0.062500 0 0 0 0 0 0 3 621053
-0.012572 0.009801 0.119985 0.033709 0.347567 0.015464 -0.062500 0 0 0 0 0 0 3 622037
-0.012572 0.009801 0.119985 0.033204 0.347184 0.015441 -0.062500 0 0 0 0 0 0 3 623067
-0.012572 0.009801 0.119985 0.032942 0.347016 0.015436 -0.062500 0 0 0 0 0 0 3 624058
-0.012593 0.009806 0.119991 0.305715 0.280969 -0.074778 -0.062500 0 0 0 0 0 0 3 625060
-0.012603 0.009808 0.119993 0.192329 0.309878 -0.032271 -0.062500 0 0 0 0 0 0 3 626055
-0.012608 0.009809 0.119994 0.113322 0.328898 -0.009251 -0.062500 0 0 0 0 0 0 3 627040
-0.012611 0.009810 0.119995 0.072527 0.338255 -0.000107 -0.062500 0 0 0 0 0 0 3 628036
-0.012612 0.009810 0.119995 0.052365 0.342684 0.003303 -0.062500 0 0 0 0 0 0 3 629055
-0.012613 0.009810 0.119995 0.042432 0.344821 0.004564 -0.062500 0 0 0 0 0 0 3 630056
-0.012613 0.009810 0.119995 0.037531 0.345835 0.005012 -0.062500 0 0 0 0 0 0 3 631054
-0.012613 0.009810 0.119995 0.035079 0.346345 0.005178 -0.062500 0 0 0 0 0 0 3 632055
-0.012613 0.009810 0.119995 0.033884 0.346589 0.005261 -0.062500 0 0 0 0 0 0 3 633054
-0.012613 0.009810 0.119995 0.033296 0.346705 0.005265 -0.062500 0 0 0 0 0 0 3 634055
-0.012613 0.009810 0.119995 0.032989 0.346752 0.005272 -0.062500 0 0 0 0 0 0 3 635054
-0.012613 0.009810 0.119995 0.032844 0.346793 0.005282 -0.062500 0 0 0 0 0 0 3 636044
-0.012613 0.009810 0.119995 0.032761 0.346801 0.005278 -0.062500 0 0 0 0 0 0 3 637055
-0.012625 0.009796 0.119984 0.189345 0.531813 0.151814 -0.062500 0 0 0 0 0 0 3 638055
-0.012632 0.009789 0.119980 0.133460 0.453583 0.082922 -0.062500 0 0 0 0 0 0 3 639056
-0.012656 0.009791 0.119985 0.360823 0.334135 -0.044497 -0.062500 0 0 0 0 0 0 3 640111
-0.012668 0.009792 0.119987 0.221299 0.335871 -0.016987 -0.062500 0 0 0 0 0 0 3 641115
-0.012674 0.009792 0.119988 0.128245 0.341624 0.000399 -0.062500 0 0 0 0 0 0 3 642091
-0.012677 0.009792 0.119988 0.080157 0.344512 0.007481 -0.062500 0 0 0 0 0 0 3 643130
-0.012678 0.009792 0.119988 0.056252 0.345797 0.010127 -0.062500 0 0 0 0 0 0 3 644111
-0.012679 0.009792 0.119988 0.044386 0.346349 0.011106 -0.062500 0 0 0 0 0 0 3 645089
-0.012679 0.009792 0.119988 0.038513 0.346606 0.011452 -0.062500 0 0 0 0 0 0 3 646087
-0.012680 0.009792 0.119988 0.035583 0.346721 0.011596 -0.062500 0 0 0 0 0 0 3 647083
-0.012680 0.009792 0.119988 0.034137 0.346781 0.011642 -0.062500 0 0 0 0 0 0 3 648123
-0.012680 0.009792 0.119988 0.033431 0.346793 0.011644 -0.062500 0 0 0 0 0 0 3 649120
-0.012680 0.009792 0.119988 0.033048 0.346814 0.011662 -0.062500 0 0 0 0 0 0 3 650119
-0.012680 0.009792 0.119988 0.032871 0.346798 0.011663 -0.062500 0 0 0 0 0 0 3 651138
-0.012680 0.009792 0.119988 0.032793 0.346810 0.011665 -0.062500 0 0 0 0 0 0 3 652266
-0.012701 0.009797 0.119995 0.305857 0.280863 -0.078120 -0.062500 0 0 0 0 0 0 3 653121
-0.012723 0.009785 0.119987 0.346681 0.474247 0.110896 -0.062500 0 0 0 0 0 0 3 654090
-0.012735 0.009780 0.119984 0.211872 0.415087 0.064890 -0.062500 0 0 0 0 0 0 3 655138
-0.012740 0.009777 0.119983 0.125514 0.370990 0.036484 -0.062500 0 0 0 0 0 0 3 656120
-0.012743 0.009776 0.119982 0.079166 0.348256 0.024955 -0.062500 0 0 0 0 0 0 3 657113
-0.012745 0.009775 0.119982 0.055265 0.337090 0.020620 -0.062500 0 0 0 0 0 0 3 658090
-0.012746 0.009775 0.119982 0.043029 0.331646 0.019025 -0.062500 0 0 0 0 0 0 3 659125
-0.012746 0.009775 0.119982 0.036845 0.328952 0.018433 -0.062500 0 0 0 0 0 0 3 660110
-0.012746 0.009774 0.119982 0.033713 0.327635 0.018212 -0.062500 0 0 0 0 0 0 3 661087
-0.012746 0.009774 0.119982 0.032165 0.326986 0.018137 -0.062500 0 0 0 0 0 0 3 662116
-0.012747 0.009774 0.119982 0.031352 0.326663 0.018115 -0.062500 0 0 0 0 0 0 3 663129
-0.012747 0.009774 0.119982 0.030950 0.326494 0.018099 -0.062500 0 0 0 0 0 0 3 664098
-0.012747 0.009774 0.119982 0.030761 0.326421 0.018100 -0.062500 0 0 0 0 0 0 3 665112
-0.012747 0.009774 0.119982 0.030657 0.326374 0.018091 -0.062500 0 0 0 0 0 0 3 666096
-0.012747 0.009774 0.119982 0.030616 0.326357 0.018100 -0.062500 0 0 0 0 0 0 3 667129
-0.012768 0.009779 0.119988 0.306727 0.258110 -0.071438 -0.062500 0 0 0 0 0 0 3 668096
-0.012778 0.009782 0.119991 0.193260 0.287019 -0.029272 -0.062500 0 0 0 0 0 0 3 669111
-0.012783 0.009783 0.119991 0.114154 0.306059 -0.006423 -0.062500 0 0 0 0 0 0 3 670109
-0.012785 0.009783 0.119992 0.073351 0.315446 0.002664 -0.062500 0 0 0 0 0 0 3 671148
-0.012786 0.009784 0.119992 0.053173 0.319902 0.006069 -0.062500 0 0 0 0 0 0 3 672054
-0.012799 0.009770 0.119981 0.199447 0.506866 0.154217 -0.062500 0 0 0 0 0 0 3 673043
-0.012806 0.009763 0.119978 0.138977 0.429739 0.085644 -0.062500 0 0 0 0 0 0 3 674057
-0.012809 0.009760 0.119976 0.091008 0.376787 0.048275 -0.062500 0 0 0 0 0 0 3 675042
-0.012811 0.009758 0.119976 0.063657 0.349853 0.033383 -0.062500 0 0 0 0 0 0 3 676052
-0.012812 0.009757 0.119976 0.049062 0.336681 0.027804 -0.062500 0 0 0 0 0 0 3 677042
-0.012813 0.009757 0.119975 0.041437 0.330258 0.025754 -0.062500 0 0 0 0 0 0 3 678052
-0.012813 0.009757 0.119975 0.037544 0.327118 0.025010 -0.062500 0 0 0 0 0 0 3 679041
-0.012813 0.009757 0.119975 0.035535 0.325558 0.024726 -0.062500 0 0 0 0 0 0 3 680052
-0.012813 0.009757 0.119975 0.034523 0.324801 0.024628 -0.062500 0 0 0 0 0 0 3 681042
-0.012813 0.009756 0.119975 0.034030 0.324417 0.024582 -0.062500 0 0 0 0 0 0 3 682177
-0.012813 0.009756 0.119975 0.033772 0.324238 0.024581 -0.062500 0 0 0 0 0 0 3 683041
-0.012813 0.009756 0.119975 0.033643 0.324134 0.024569 -0.062500 0 0 0 0 0 0 3 684051
-0.012813 0.009756 0.119975 0.033554 0.324082 0.024573 -0.062500 0 0 0 0 0 0 3 685042
-0.012813 0.009756 0.119975 0.033540 0.324059 0.024576 -0.062500 0 0 0 0 0 0 3 686169
-0.012813 0.009756 0.119975 0.033504 0.324064 0.024569 -0.062500 0 0 0 0 0 0 3 687177
-0.012813 0.009756 0.119975 0.033495 0.324046 0.024570 -0.062500 0 0 0 0 0 0 3 688167
-0.012825 0.009742 0.119965 0.189601 0.508799 0.171601 -0.062500 0 0 0 0 0 0 3 689176
-0.012832 0.009735 0.119961 0.134095 0.430690 0.102514 -0.062500 0 0 0 0 0 0 3 690166
-0.012835 0.009732 0.119960 0.088606 0.377240 0.064942 -0.062500 0 0 0 0 0 0 3 691183
-0.012837 0.009731 0.119959 0.062482 0.350080 0.049974 -0.062500 0 0 0 0 0 0 3 692167
-0.012838 0.009730 0.119959 0.048451 0.336793 0.044387 -0.062500 0 0 0 0 0 0 3 693176
-0.012839 0.009729 0.119959 0.041159 0.330319 0.042319 -0.062500 0 0 0 0 0 0 3 694166
-0.012839 0.009729 0.119959 0.037389 0.327146 0.041570 -0.062500 0 0 0 0 0 0 3 695176
-0.012860 0.009734 0.119965 0.308770 0.259624 -0.047926 -0.062500 0 0 0 0 0 0 3 696055
-0.012870 0.009737 0.119968 0.194282 0.287758 -0.006017 -0.062500 0 0 0 0 0 0 3 697186
-0.012875 0.009738 0.119968 0.114684 0.306427 0.016728 -0.062500 0 0 0 0 0 0 3 698058
-0.012878 0.009738 0.119969 0.073599 0.315622 0.025760 -0.062500 0 0 0 0 0 0 3 699059
-0.012879 0.009738 0.119969 0.053300 0.320000 0.029135 -0.062500 0 0 0 0 0 0 3 700173
-0.012879 0.009738 0.119969 0.043306 0.322085 0.030378 -0.062500 0 0 0 0 0 0 3 701183
-0.012892 0.009724 0.119958 0.194291 0.507755 0.178031 -0.062500 0 0 0 0 0 0 3 702188
-0.012898 0.009718 0.119955 0.136451 0.430160 0.109045 -0.062500 0 0 0 0 0 0 3 703188
-0.012902 0.009714 0.119953 0.089779 0.376991 0.071493 -0.062500 0 0 0 0 0 0 3 704062
-0.012904 0.009713 0.119953 0.063069 0.349955 0.056532 -0.062500 0 0 0 0 0 0 3 705162
-0.012905 0.009712 0.119952 0.048766 0.336742 0.050923 -0.062500 0 0 0 0 0 0 3 706183
-0.012905 0.009712 0.119952 0.041306 0.330291 0.048873 -0.062500 0 0 0 0 0 0 3 707180
-0.012905 0.009711 0.119952 0.037475 0.327129 0.048100 -0.062500 0 0 0 0 0 0 3 708178
-0.012906 0.009711 0.119952 0.035491 0.325574 0.047833 -0.062500 0 0 0 0 0 0 3 709177
-0.012906 0.009711 0.119952 0.034517 0.324811 0.047742 -0.062500 0 0 0 0 0 0 3 710178
-0.012906 0.009711 0.119952 0.034016 0.324400 0.047691 -0.062500 0 0 0 0 0 0 3 711179
-0.012906 0.009711 0.119952 0.033754 0.324228 0.047681 -0.062500 0 0 0 0 0 0 3 712181
-0.012906 0.009711 0.119952 0.033633 0.324134 0.047674 -0.062500 0 0 0 0 0 0 3 713181
-0.012906 0.009711 0.119952 0.033552 0.324091 0.047687 -0.062500 0 0 0 0 0 0 3 714184
-0.012906 0.009711 0.119952 0.033529 0.324070 0.047675 -0.062500 0 0 0 0 0 0 3 715165
-0.012918 0.009697 0.119942 0.189354 0.508658 0.194978 -0.062500 0 0 0 0 0 0 3 716178
-0.012924 0.009690 0.119938 0.133990 0.430597 0.125782 -0.062500 0 0 0 0 0 0 3 717178
-0.012928 0.009687 0.119937 0.088593 0.377216 0.088141 -0.062500 0 0 0 0 0 0 3 718178
-0.012929 0.009685 0.119936 0.062468 0.350058 0.073134 -0.062500 0 0 0 0 0 0 3 719162
-0.012930 0.009685 0.119936 0.048460 0.336807 0.067531 -0.062500 0 0 0 0 0 0 3 720180
-0.012931 0.009684 0.119936 0.041140 0.330309 0.065462 -0.062500 0 0 0 0 0 0 3 721180
-0.012931 0.009684 0.119936 0.037402 0.327137 0.064707 -0.062500 0 0 0 0 0 0 3 722177
-0.012952 0.009689 0.119942 0.308894 0.259629 -0.024469 -0.062500 0 0 0 0 0 0 3 723179
-0.012963 0.009691 0.119944 0.194325 0.287760 0.017281 -0.062500 0 0 0 0 0 0 3 724176
-0.012968 0.009692 0.119945 0.114686 0.306392 0.039941 -0.062500 0 0 0 0 0 0 3 725177
-0.012970 0.009693 0.119946 0.073611 0.315611 0.048950 -0.062500 0 0 0 0 0 0 3 726176
-0.012971 0.009693 0.119946 0.053287 0.319989 0.052322 -0.062500 0 0 0 0 0 0 3 727054
-0.012972 0.009693 0.119946 0.043290 0.322075 0.053556 -0.062500 0 0 0 0 0 0 3 728260
-0.012972 0.009693 0.119946 0.038357 0.323081 0.054000 -0.062500 0 0 0 0 0 0 3 729238
-0.012972 0.009693 0.119946 0.035930 0.323566 0.054166 -0.062500 0 0 0 0 0 0 3 730210
-0.012984 0.009679 0.119935 0.191576 0.506041 0.201705 -0.062500 0 0 0 0 0 0 3 731237
-0.012991 0.009672 0.119931 0.135740 0.428154 0.132460 -0.062500 0 0 0 0 0 0 3 732236
-0.012994 0.009669 0.119930 0.090058 0.374852 0.094790 -0.062500 0 0 0 0 0 0 3 733235
-0.012996 0.009668 0.119929 0.063831 0.347740 0.079761 -0.062500 0 0 0 0 0 0 3 734210
-0.012997 0.009667 0.119929 0.049754 0.334492 0.074147 -0.062500 0 0 0 0 0 0 3 735211
-0.012998 0.009666 0.119929 0.042408 0.328021 0.072078 -0.062500 0 0 0 0 0 0 3 736209
-0.012998 0.009666 0.119929 0.038636 0.324851 0.071320 -0.062500 0 0 0 0 0 0 3 737121
-0.012998 0.009666 0.119929 0.036684 0.323290 0.071044 -0.062500 0 0 0 0 0 0 3 738242
-0.012998 0.009666 0.119929 0.035699 0.322509 0.070937 -0.062500 0 0 0 0 0 0 3 739254
-0.012998 0.009666 0.119929 0.035217 0.322131 0.070896 -0.062500 0 0 0 0 0 0 3 740241
-0.012998 0.009666 0.119929 0.034960 0.321954 0.070895 -0.062500 0 0 0 0 0 0 3 741240
-0.012998 0.009666 0.119929 0.034831 0.321850 0.070883 -0.062500 0 0 0 0 0 0 3 742234
-0.012998 0.009666 0.119929 0.034776 0.321801 0.070886 -0.062500 0 0 0 0 0 0 3 743245
-0.012998 0.009666 0.119929 0.034730 0.321785 0.070881 -0.062500 0 0 0 0 0 0 3 744247
-0.013019 0.009671 0.119935 0.308229 0.255812 -0.017770 -0.062500 0 0 0 0 0 0 3 745210
-0.013041 0.009659 0.119927 0.350132 0.469132 0.171583 -0.062500 0 0 0 0 0 0 3 746215
-0.013053 0.009654 0.119924 0.215804 0.410196 0.124895 -0.062500 0 0 0 0 0 0 3 747238
-0.013059 0.009651 0.119923 0.129625 0.366255 0.096178 -0.062500 0 0 0 0 0 0 3 748212
-0.013062 0.009649 0.119923 0.083334 0.343602 0.084492 -0.062500 0 0 0 0 0 0 3 749211
-0.013063 0.009649 0.119923 0.059411 0.332485 0.080106 -0.062500 0 0 0 0 0 0 3 750213
-0.013064 0.009648 0.119922 0.047198 0.327047 0.078483 -0.062500 0 0 0 0 0 0 3 751215
-0.013064 0.009648 0.119922 0.041007 0.324365 0.077888 -0.062500 0 0 0 0 0 0 3 752240
-0.013065 0.009648 0.119922 0.037879 0.323042 0.077664 -0.062500 0 0 0 0 0 0 3 753230
-0.013065 0.009648 0.119922 0.036304 0.322410 0.077582 -0.062500 0 0 0 0 0 0 3 754233
-0.013065 0.009648 0.119922 0.035498 0.322088 0.077572 -0.062500 0 0 0 0 0 0 3 755244
-0.013065 0.009648 0.119922 0.035116 0.321905 0.077540 -0.062500 0 0 0 0 0 0 3 756231
-0.013065 0.009648 0.119922 0.034904 0.321837 0.077546 -0.062500 0 0 0 0 0 0 3 757216
-0.013065 0.009648 0.119922 0.034804 0.321799 0.077544 -0.062500 0 0 0 0 0 0 3 758230
-0.013065 0.009648 0.119922 0.034756 0.321774 0.077547 -0.062500 0 0 0 0 0 0 3 759240
-0.013065 0.009648 0.119922 0.034744 0.321763 0.077541 -0.062500 0 0 0 0 0 0 3 760254
-0.013065 0.009648 0.119922 0.034710 0.321759 0.077542 -0.062500 0 0 0 0 0 0 3 761216
-0.013077 0.009634 0.119912 0.190107 0.506122 0.225295 -0.062500 0 0 0 0 0 0 3 762232
-0.013104 0.009632 0.119914 0.408660 0.362241 0.067534 -0.062500 0 0 0 0 0 0 3 763219
-0.013118 0.009631 0.119915 0.249652 0.337796 0.071394 -0.062500 0 0 0 0 0 0 3 764231
-0.013125 0.009631 0.119916 0.144395 0.329711 0.078905 -0.062500 0 0 0 0 0 0 3 765215
-0.013128 0.009631 0.119916 0.089555 0.325852 0.082234 -0.062500 0 0 0 0 0 0 3 766229
-0.013130 0.009631 0.119916 0.062045 0.323853 0.083501 -0.062500 0 0 0 0 0 0 3 767228
-0.013131 0.009630 0.119916 0.048353 0.322816 0.083978 -0.062500 0 0 0 0 0 0 3 768174
-0.013131 0.009630 0.119916 0.041505 0.322303 0.084163 -0.062500 0 0 0 0 0 0 3 769164
-0.013131 0.009630 0.119916 0.038093 0.322032 0.084202 -0.062500 0 0 0 0 0 0 3 770164
-0.013131 0.009630 0.119916 0.036417 0.321899 0.084234 -0.062500 0 0 0 0 0 0 3 771174
-0.013131 0.009630 0.119916 0.035541 0.321826 0.084242 -0.062500 0 0 0 0 0 0 3 772164
-0.013131 0.009630 0.119916 0.035124 0.321795 0.084256 -0.062500 0 0 0 0 0 0 3 773173
-0.013131 0.009630 0.119916 0.034934 0.321774 0.084240 -0.062500 0 0 0 0 0 0 3 774168
-0.013143 0.009616 0.119905 0.190065 0.506047 0.232172 -0.062500 0 0 0 0 0 0 3 775174
-0.013150 0.009609 0.119901 0.135036 0.428152 0.162714 -0.062500 0 0 0 0 0 0 3 776163
-0.013153 0.009606 0.119900 0.089754 0.374869 0.124918 -0.062500 0 0 0 0 0 0 3 777172
-0.013155 0.009605 0.119899 0.063676 0.347741 0.109845 -0.062500 0 0 0 0 0 0 3 778163
-0.013177 0.009609 0.119905 0.323397 0.268538 0.016102 -0.062500 0 0 0 0 0 0 3 779172
-0.013188 0.009611 0.119908 0.202376 0.290908 0.055488 -0.062500 0 0 0 0 0 0 3 780163
-0.013193 0.009612 0.119909 0.118652 0.304668 0.077206 -0.062500 0 0 0 0 0 0 3 781172
-0.013196 0.009612 0.119909 0.075858 0.312523 0.085882 -0.062500 0 0 0 0 0 0 3 782161
-0.013197 0.009612 0.119909 0.054675 0.316229 0.089122 -0.062500 0 0 0 0 0 0 3 783174
-0.013198 0.009612 0.119909 0.044240 0.317993 0.090323 -0.062500 0 0 0 0 0 0 3 784162
-0.013198 0.009613 0.119909 0.039086 0.318832 0.090755 -0.062500 0 0 0 0 0 0 3 785171
-0.013198 0.009613 0.119909 0.036546 0.319241 0.090907 -0.062500 0 0 0 0 0 0 3 786162
-0.013198 0.009613 0.119909 0.035254 0.319445 0.090963 -0.062500 0 0 0 0 0 0 3 787163
-0.013198 0.009613 0.119909 0.034644 0.319544 0.091000 -0.062500 0 0 0 0 0 0 3 788173
-0.013198 0.009613 0.119909 0.034318 0.319581 0.090987 -0.062500 0 0 0 0 0 0 3 789182
-0.013198 0.009613 0.119909 0.034147 0.319617 0.091010 -0.062500 0 0 0 0 0 0 3 790171
-0.013219 0.009618 0.119915 0.307897 0.253658 0.003089 -0.062500 0 0 0 0 0 0 3 791181
-0.013241 0.009606 0.119907 0.349124 0.466719 0.192562 -0.062500 0 0 0 0 0 0 3 792188
-0.013253 0.009600 0.119904 0.215004 0.407909 0.145505 -0.062500 0 0 0 0 0 0 3 793179
-0.013259 0.009597 0.119903 0.128923 0.364055 0.116589 -0.062500 0 0 0 0 0 0 3 794181
-0.013262 0.009596 0.119902 0.082662 0.341434 0.104812 -0.062500 0 0 0 0 0 0 3 795181
-0.013263 0.009595 0.119902 0.058741 0.330330 0.100395 -0.062500 0 0 0 0 0 0 3 796242
-0.013264 0.009595 0.119902 0.046508 0.324905 0.098750 -0.062500 0 0 0 0 0 0 3 797182
-0.013264 0.009595 0.119902 0.040324 0.322237 0.098144 -0.062500 0 0 0 0 0 0 3 798179
-0.013265 0.009595 0.119902 0.037187 0.320940 0.097933 -0.062500 0 0 0 0 0 0 3 799179
-0.013265 0.009595 0.119902 0.035609 0.320283 0.097859 -0.062500 0 0 0 0 0 0 3 800156
-0.013265 0.009595 0.119902 0.034786 0.319951 0.097826 -0.062500 0 0 0 0 0 0 3 801174
-0.013265 0.009595 0.119902 0.034399 0.319799 0.097819 -0.062500 0 0 0 0 0 0 3 802175
-0.013286 0.009600 0.119908 0.308112 0.253755 0.010152 -0.062500 0 0 0 0 0 0 3 803253
-0.013296 0.009602 0.119911 0.194193 0.282546 0.051373 -0.062500 0 0 0 0 0 0 3 804237
-0.013301 0.009603 0.119912 0.114848 0.301579 0.073761 -0.062500 0 0 0 0 0 0 3 805250
-0.013315 0.009590 0.119901 0.228815 0.495088 0.230950 -0.062500 0 0 0 0 0 0 3 806214
-0.013323 0.009583 0.119898 0.153872 0.421774 0.164710 -0.062500 0 0 0 0 0 0 3 807218
-0.013327 0.009580 0.119896 0.098767 0.370666 0.128035 -0.062500 0 0 0 0 0 0 3 808215
-0.013329 0.009579 0.119896 0.067825 0.344600 0.113351 -0.062500 0 0 0 0 0 0 3 809214
-0.013330 0.009578 0.119895 0.051398 0.331868 0.107866 -0.062500 0 0 0 0 0 0 3 810234
-0.013331 0.009577 0.119895 0.042870 0.325652 0.105823 -0.062500 0 0 0 0 0 0 3 811213
-0.013331 0.009577 0.119895 0.038517 0.322617 0.105089 -0.062500 0 0 0 0 0 0 3 812211
-0.013331 0.009577 0.119895 0.036268 0.321116 0.104819 -0.062500 0 0 0 0 0 0 3 813209
-0.013331 0.009577 0.119895 0.035133 0.320369 0.104710 -0.062500 0 0 0 0 0 0 3 814207
-0.013332 0.009577 0.119895 0.034584 0.320008 0.104683 -0.062500 0 0 0 0 0 0 3 815209
-0.013332 0.009577 0.119895 0.034306 0.319815 0.104669 -0.062500 0 0 0 0 0 0 3 816209
-0.013353 0.009582 0.119902 0.308155 0.253758 0.017240 -0.062500 0 0 0 0 0 0 3 817235
-0.013363 0.009584 0.119904 0.194208 0.282531 0.058357 -0.062500 0 0 0 0 0 0 3 818208
-0.013368 0.009586 0.119905 0.114863 0.301557 0.080671 -0.062500 0 0 0 0 0 0 3 819209
-0.013370 0.009586 0.119905 0.073932 0.310976 0.089560 -0.062500 0 0 0 0 0 0 3 820243
-0.013371 0.009586 0.119905 0.053713 0.315455 0.092875 -0.062500 0 0 0 0 0 0 3 821237
-0.013384 0.009572 0.119895 0.196811 0.481146 0.242544 -0.062500 0 0 0 0 0 0 3 822234
-0.013391 0.009566 0.119891 0.137302 0.404405 0.173355 -0.062500 0 0 0 0 0 0 3 823213
-0.013394 0.009562 0.119889 0.089762 0.351680 0.135577 -0.062500 0 0 0 0 0 0 3 824235
-0.013396 0.009561 0.119889 0.062502 0.324851 0.120503 -0.062500 0 0 0 0 0 0 3 825207
-0.013397 0.009560 0.119889 0.047938 0.311720 0.114847 -0.062500 0 0 0 0 0 0 3 826205
-0.013398 0.009560 0.119888 0.040332 0.305333 0.112764 -0.062500 0 0 0 0 0 0 3 827267
-0.013398 0.009559 0.119888 0.036419 0.302203 0.111988 -0.062500 0 0 0 0 0 0 3 828236
-0.013398 0.009559 0.119888 0.034397 0.300653 0.111709 -0.062500 0 0 0 0 0 0 3 829209
-0.013419 0.009564 0.119895 0.305304 0.232012 0.024446 -0.062500 0 0 0 0 0 0 3 830240
-0.013430 0.009567 0.119897 0.190865 0.260450 0.065406 -0.062500 0 0 0 0 0 0 3 831239
-0.013435 0.009568 0.119898 0.111254 0.279300 0.087628 -0.062500 0 0 0 0 0 0 3 832241
-0.013437 0.009568 0.119898 0.070202 0.288623 0.096490 -0.062500 0 0 0 0 0 0 3 833237
-0.013438 0.009569 0.119898 0.049918 0.293096 0.099812 -0.062500 0 0 0 0 0 0 3 834243
-0.013451 0.009555 0.119888 0.194492 0.479183 0.249631 -0.062500 0 0 0 0 0 0 3 835212
-0.013457 0.009548 0.119884 0.135055 0.402467 0.180384 -0.062500 0 0 0 0 0 0 3 836218
-0.013461 0.009545 0.119882 0.087560 0.349764 0.142564 -0.062500 0 0 0 0 0 0 3 837239
-0.013463 0.009543 0.119882 0.060345 0.322940 0.127456 -0.062500 0 0 0 0 0 0 3 838235
-0.013485 0.009547 0.119888 0.319969 0.243845 0.034869 -0.062500 0 0 0 0 0 0 3 839212
-0.013496 0.009549 0.119890 0.198382 0.266235 0.073645 -0.062500 0 0 0 0 0 0 3 840207
-0.013501 0.009550 0.119891 0.115070 0.282168 0.095072 -0.062500 0 0 0 0 0 0 3 841208
-0.013504 0.009551 0.119891 0.072143 0.290052 0.103636 -0.062500 0 0 0 0 0 0 3 842204
-0.013505 0.009551 0.119891 0.050899 0.293794 0.106842 -0.062500 0 0 0 0 0 0 3 843278
-0.013505 0.009551 0.119891 0.040434 0.295569 0.108029 -0.062500 0 0 0 0 0 0 3 844237
-0.013506 0.009551 0.119891 0.035255 0.296425 0.108458 -0.062500 0 0 0 0 0 0 3 845233
-0.013506 0.009551 0.119891 0.032680 0.296824 0.108611 -0.062500 0 0 0 0 0 0 3 846216
-0.013506 0.009551 0.119891 0.031426 0.297029 0.108678 -0.062500 0 0 0 0 0 0 3 847245
-0.013506 0.009551 0.119891 0.030775 0.297136 0.108692 -0.062500 0 0 0 0 0 0 3 848214
-0.013506 0.009551 0.119891 0.030469 0.297191 0.108704 -0.062500 0 0 0 0 0 0 3 849230
-0.013518 0.009537 0.119881 0.184695 0.481090 0.257471 -0.062500 0 0 0 0 0 0 3 850214
-0.013546 0.009535 0.119883 0.404522 0.337412 0.100998 -0.062500 0 0 0 0 0 0 3 851220
-0.013559 0.009534 0.119884 0.245481 0.313026 0.103751 -0.062500 0 0 0 0 0 0 3 852162
-0.013566 0.009534 0.119884 0.140050 0.305014 0.110695 -0.062500 0 0 0 0 0 0 3 853171
-0.013569 0.009534 0.119884 0.085123 0.301232 0.113832 -0.062500 0 0 0 0 0 0 3 854171
-0.013571 0.009534 0.119884 0.057548 0.299290 0.115020 -0.062500 0 0 0 0 0 0 3 855181
-0.013572 0.009533 0.119884 0.043838 0.298272 0.115463 -0.062500 0 0 0 0 0 0 3 856163
-0.013572 0.009533 0.119884 0.036969 0.297771 0.115634 -0.062500 0 0 0 0 0 0 3 857173
-0.013573 0.009533 0.119884 0.033565 0.297491 0.115680 -0.062500 0 0 0 0 0 0 3 858162
-0.013585 0.009519 0.119874 0.186086 0.481170 0.264634 -0.062500 0 0 0 0 0 0 3 859172
-0.013591 0.009513 0.119870 0.130967 0.403447 0.194825 -0.062500 0 0 0 0 0 0 3 860160
-0.013595 0.009509 0.119868 0.085566 0.350237 0.156763 -0.062500 0 0 0 0 0 0 3 861171
-0.013596 0.009508 0.119868 0.059355 0.323170 0.141557 -0.062500 0 0 0 0 0 0 3 862161
-0.013618 0.009512 0.119874 0.316122 0.242350 0.049424 -0.062500 0 0 0 0 0 0 3 863170
-0.013629 0.009514 0.119876 0.194683 0.264666 0.087929 -0.062500 0 0 0 0 0 0 3 864160
-0.013634 0.009515 0.119877 0.111435 0.280546 0.109226 -0.062500 0 0 0 0 0 0 3 865170
-0.013637 0.009515 0.119877 0.068540 0.288430 0.117733 -0.062500 0 0 0 0 0 0 3 866162
-0.013638 0.009516 0.119877 0.047311 0.292172 0.120935 -0.062500 0 0 0 0 0 0 3 867171
-0.013639 0.009516 0.119877 0.036870 0.293941 0.122099 -0.062500 0 0 0 0 0 0 3 868161
-0.013639 0.009516 0.119877 0.031716 0.294813 0.122547 -0.062500 0 0 0 0 0 0 3 869171
-0.013639 0.009516 0.119877 0.029141 0.295225 0.122690 -0.062500 0 0 0 0 0 0 3 870169
-0.013651 0.009502 0.119867 0.181908 0.479135 0.271837 -0.062500 0 0 0 0 0 0 3 871163
-0.013658 0.009495 0.119863 0.127118 0.401628 0.201976 -0.062500 0 0 0 0 0 0 3 872169
-0.013661 0.009492 0.119861 0.081877 0.348528 0.163872 -0.062500 0 0 0 0 0 0 3 873160
-0.013663 0.009490 0.119861 0.055751 0.321509 0.148660 -0.062500 0 0 0 0 0 0 3 874171
-0.013685 0.009494 0.119867 0.316184 0.242318 0.056756 -0.062500 0 0 0 0 0 0 3 875163
-0.013696 0.009496 0.119869 0.194749 0.264633 0.095139 -0.062500 0 0 0 0 0 0 3 876171
-0.013701 0.009497 0.119870 0.111462 0.280531 0.116380 -0.062500 0 0 0 0 0 0 3 877169
-0.013704 0.009498 0.119870 0.068560 0.288426 0.124859 -0.062500 0 0 0 0 0 0 3 878169
-0.013705 0.009498 0.119870 0.047320 0.292162 0.128037 -0.062500 0 0 0 0 0 0 3 879174
-0.013706 0.009498 0.119870 0.036868 0.293945 0.129221 -0.062500 0 0 0 0 0 0 3 880178
-0.013706 0.009498 0.119870 0.031690 0.294793 0.129647 -0.062500 0 0 0 0 0 0 3 881168
-0.013706 0.009498 0.119870 0.029136 0.295218 0.129815 -0.062500 0 0 0 0 0 0 3 882175
-0.013718 0.009484 0.119859 0.181739 0.479070 0.279106 -0.062500 0 0 0 0 0 0 3 883181
-0.013724 0.009477 0.119856 0.127077 0.401571 0.209183 -0.062500 0 0 0 0 0 0 3 884168
-0.013749 0.009479 0.119860 0.356456 0.282523 0.085099 -0.062500 0 0 0 0 0 0 3 885182
-0.013761 0.009480 0.119862 0.216201 0.284263 0.110240 -0.062500 0 0 0 0 0 0 3 886175
-0.013767 0.009480 0.119863 0.122651 0.290117 0.126459 -0.062500 0 0 0 0 0 0 3 887173
-0.013770 0.009480 0.119863 0.074309 0.293130 0.133100 -0.062500 0 0 0 0 0 0 3 888176
-0.013771 0.009480 0.119863 0.050260 0.294484 0.135600 -0.062500 0 0 0 0 0 0 3 889172
-0.013772 0.009480 0.119863 0.038363 0.295083 0.136518 -0.062500 0 0 0 0 0 0 3 890173
-0.013773 0.009480 0.119863 0.032465 0.295370 0.136859 -0.062500 0 0 0 0 0 0 3 891173
-0.013773 0.009480 0.119863 0.029511 0.295507 0.136983 -0.062500 0 0 0 0 0 0 3 892173
-0.013773 0.009480 0.119863 0.028041 0.295559 0.137035 -0.062500 0 0 0 0 0 0 3 893172
-0.013773 0.009480 0.119863 0.027313 0.295585 0.137045 -0.062500 0 0 0 0 0 0 3 894174
-0.013773 0.009480 0.119863 0.026961 0.295611 0.137059 -0.062500 0 0 0 0 0 0 3 895179
-0.013794 0.009485 0.119869 0.301480 0.229605 0.051305 -0.062500 0 0 0 0 0 0 3 896175
-0.013816 0.009474 0.119861 0.340899 0.441927 0.240997 -0.062500 0 0 0 0 0 0 3 897172
-0.013828 0.009468 0.119858 0.207407 0.383436 0.192910 -0.062500 0 0 0 0 0 0 3 898174
-0.013833 0.009465 0.119856 0.117171 0.338470 0.163457 -0.062500 0 0 0 0 0 0 3 899156
-0.013836 0.009464 0.119856 0.070967 0.315967 0.151447 -0.062500 0 0 0 0 0 0 3 900171
-0.013838 0.009463 0.119856 0.046991 0.304906 0.146912 -0.062500 0 0 0 0 0 0 3 901172
-0.013839 0.009463 0.119856 0.034748 0.299531 0.145237 -0.062500 0 0 0 0 0 0 3 902172
-0.013839 0.009463 0.119856 0.028527 0.296887 0.144620 -0.062500 0 0 0 0 0 0 3 903172
-0.013861 0.009468 0.119862 0.300177 0.229564 0.058902 -0.062500 0 0 0 0 0 0 3 904175
-0.013871 0.009470 0.119864 0.184369 0.257648 0.098946 -0.062500 0 0 0 0 0 0 3 905172
-0.013876 0.009471 0.119865 0.104014 0.276409 0.120752 -0.062500 0 0 0 0 0 0 3 906173
-0.013878 0.009472 0.119865 0.062597 0.285699 0.129463 -0.062500 0 0 0 0 0 0 3 907173
-0.013891 0.009458 0.119855 0.195659 0.473628 0.282311 -0.062500 0 0 0 0 0 0 3 908169
-0.013899 0.009451 0.119851 0.131803 0.398245 0.213478 -0.062500 0 0 0 0 0 0 3 909176
-0.013902 0.009448 0.119849 0.082052 0.346202 0.175670 -0.062500 0 0 0 0 0 0 3 910170
-0.013904 0.009447 0.119849 0.053647 0.319688 0.160519 -0.062500 0 0 0 0 0 0 3 911173
-0.013905 0.009446 0.119849 0.038468 0.306732 0.154834 -0.062500 0 0 0 0 0 0 3 912170
-0.013906 0.009445 0.119849 0.030515 0.300396 0.152731 -0.062500 0 0 0 0 0 0 3 913172
-0.013927 0.009450 0.119855 0.301333 0.231300 0.066722 -0.062500 0 0 0 0 0 0 3 914170
-0.013938 0.009453 0.119857 0.184941 0.258503 0.106452 -0.062500 0 0 0 0 0 0 3 915175
-0.013943 0.009454 0.119858 0.104307 0.276817 0.128099 -0.062500 0 0 0 0 0 0 3 916170
-0.013945 0.009454 0.119858 0.062741 0.285903 0.136774 -0.062500 0 0 0 0 0 0 3 917170
-0.013946 0.009454 0.119858 0.042223 0.290238 0.140001 -0.062500 0 0 0 0 0 0 3 918164
-0.013947 0.009455 0.119858 0.032103 0.292329 0.141199 -0.062500 0 0 0 0 0 0 3 919174
-0.013947 0.009455 0.119858 0.027119 0.293331 0.141653 -0.062500 0 0 0 0 0 0 3 920173
-0.013969 0.009460 0.119864 0.299622 0.227801 0.056755 -0.062500 0 0 0 0 0 0 3 921172
-0.013979 0.009462 0.119866 0.184078 0.256770 0.096729 -0.062500 0 0 0 0 0 0 3 922169
-0.013984 0.009463 0.119867 0.103869 0.275959 0.118468 -0.062500 0 0 0 0 0 0 3 923175
-0.013986 0.009464 0.119868 0.062525 0.285473 0.127154 -0.062500 0 0 0 0 0 0 3 924171
-0.013999 0.009450 0.119857 0.195416 0.473434 0.280200 -0.062500 0 0 0 0 0 0 3 925168
-0.014006 0.009443 0.119853 0.131709 0.398129 0.211292 -0.062500 0 0 0 0 0 0 3 926169
-0.014010 0.009440 0.119852 0.082033 0.346141 0.173429 -0.062500 0 0 0 0 0 0 3 927154
-0.014033 0.009444 0.119857 0.328755 0.253644 0.073436 -0.062500 0 0 0 0 0 0 3 928170
-0.014045 0.009445 0.119859 0.194469 0.268339 0.107532 -0.062500 0 0 0 0 0 0 3 929171
-0.014050 0.009446 0.119860 0.106884 0.281104 0.127102 -0.062500 0 0 0 0 0 0 3 930170
-0.014053 0.009446 0.119860 0.061761 0.287481 0.134979 -0.062500 0 0 0 0 0 0 3 931169
-0.014054 0.009446 0.119860 0.039400 0.290477 0.137932 -0.062500 0 0 0 0 0 0 3 932168
-0.014055 0.009447 0.119860 0.028350 0.291893 0.139030 -0.062500 0 0 0 0 0 0 3 933158
-0.014055 0.009447 0.119860 0.022871 0.292583 0.139429 -0.062500 0 0 0 0 0 0 3 934169
-0.014055 0.009447 0.119860 0.020190 0.292916 0.139578 -0.062500 0 0 0 0 0 0 3 935168
-0.014077 0.009452 0.119866 0.294025 0.227031 0.054999 -0.062500 0 0 0 0 0 0 3 936168
-0.014087 0.009454 0.119869 0.178915 0.255824 0.094710 -0.062500 0 0 0 0 0 0 3 937168
-0.014092 0.009455 0.119869 0.098923 0.274941 0.116340 -0.062500 0 0 0 0 0 0 3 938158
-0.014094 0.009456 0.119870 0.057710 0.284433 0.124974 -0.062500 0 0 0 0 0 0 3 939168
-0.014096 0.009456 0.119870 0.037339 0.288971 0.128224 -0.062500 0 0 0 0 0 0 3 940157
-0.014096 0.009456 0.119870 0.027322 0.291161 0.129415 -0.062500 0 0 0 0 0 0 3 941167
-0.014096 0.009456 0.119870 0.022363 0.292218 0.129865 -0.062500 0 0 0 0 0 0 3 942157
-0.014108 0.009442 0.119859 0.173009 0.476035 0.280026 -0.062500 0 0 0 0 0 0 3 943168
-0.014115 0.009435 0.119855 0.118297 0.398854 0.209901 -0.062500 0 0 0 0 0 0 3 944157
-0.014118 0.009432 0.119854 0.073070 0.345934 0.171553 -0.062500 0 0 0 0 0 0 3 945167
-0.014141 0.009436 0.119859 0.322133 0.252979 0.071814 -0.062500 0 0 0 0 0 0 3 946156
-0.014153 0.009437 0.119861 0.193518 0.268534 0.105634 -0.062500 0 0 0 0 0 0 3 947168
-0.014158 0.009438 0.119862 0.106428 0.281185 0.125049 -0.062500 0 0 0 0 0 0 3 948158
-0.014161 0.009438 0.119862 0.061535 0.287521 0.132879 -0.062500 0 0 0 0 0 0 3 949167
-0.014162 0.009438 0.119862 0.039266 0.290509 0.135823 -0.062500 0 0 0 0 0 0 3 950157
-0.014163 0.009439 0.119862 0.028284 0.291911 0.136908 -0.062500 0 0 0 0 0 0 3 951168
-0.014163 0.009439 0.119862 0.022847 0.292583 0.137314 -0.062500 0 0 0 0 0 0 3 952158
-0.014185 0.009444 0.119868 0.295548 0.226867 0.053256 -0.062500 0 0 0 0 0 0 3 953167
-0.014195 0.009446 0.119871 0.179708 0.255722 0.092779 -0.062500 0 0 0 0 0 0 3 954166
-0.014200 0.009447 0.119871 0.099324 0.274882 0.114310 -0.062500 0 0 0 0 0 0 3 955164
-0.014202 0.009448 0.119872 0.057883 0.284400 0.122918 -0.062500 0 0 0 0 0 0 3 956167
-0.014204 0.009448 0.119872 0.037419 0.288956 0.126142 -0.062500 0 0 0 0 0 0 3 957156
-0.014204 0.009448 0.119872 0.027375 0.291143 0.127351 -0.062500 0 0 0 0 0 0 3 958167
-0.014205 0.009448 0.119872 0.022377 0.292209 0.127788 -0.062500 0 0 0 0 0 0 3 959162
-0.014205 0.009448 0.119872 0.019925 0.292725 0.127945 -0.062500 0 0 0 0 0 0 3 960177
-0.014238 0.009439 0.119867 0.447089 0.410151 0.194182 -0.062500 0 0 0 0 0 0 3 961177
-0.014254 0.009435 0.119865 0.278554 0.361572 0.163382 -0.062500 0 0 0 0 0 0 3 962166
-0.014263 0.009433 0.119865 0.150338 0.326813 0.146444 -0.062500 0 0 0 0 0 0 3 963184
-0.014267 0.009432 0.119865 0.083195 0.309365 0.139632 -0.062500 0 0 0 0 0 0 3 964174
-0.014269 0.009431 0.119865 0.048829 0.300723 0.137051 -0.062500 0 0 0 0 0 0 3 965179
-0.014270 0.009431 0.119864 0.031483 0.296471 0.136092 -0.062500 0 0 0 0 0 0 3 966177
-0.014271 0.009431 0.119864 0.022725 0.294387 0.135742 -0.062500 0 0 0 0 0 0 3 967185
-0.014271 0.009431 0.119864 0.018349 0.293350 0.135619 -0.062500 0 0 0 0 0 0 3 968178
-0.014271 0.009431 0.119864 0.016120 0.292833 0.135575 -0.062500 0 0 0 0 0 0 3 969173
-0.014271 0.009431 0.119864 0.015030 0.292572 0.135549 -0.062500 0 0 0 0 0 0 3 970178
-0.014293 0.009436 0.119870 0.290034 0.226390 0.051766 -0.062500 0 0 0 0 0 0 3 971172
-0.014315 0.009424 0.119862 0.327873 0.438185 0.241401 -0.062500 0 0 0 0 0 0 3 972170
-0.014326 0.009418 0.119859 0.194743 0.379857 0.192528 -0.062500 0 0 0 0 0 0 3 973169
-0.014332 0.009416 0.119858 0.109023 0.336345 0.162616 -0.062500 0 0 0 0 0 0 3 974170
-0.014335 0.009414 0.119857 0.062784 0.313925 0.150418 -0.062500 0 0 0 0 0 0 3 975170
-0.014337 0.009414 0.119857 0.038798 0.302907 0.145802 -0.062500 0 0 0 0 0 0 3 976171
-0.014337 0.009413 0.119857 0.026519 0.297550 0.144094 -0.062500 0 0 0 0 0 0 3 977170
-0.014338 0.009413 0.119857 0.020272 0.294910 0.143457 -0.062500 0 0 0 0 0 0 3 978154
-0.014338 0.009413 0.119857 0.017129 0.293595 0.143215 -0.062500 0 0 0 0 0 0 3 979174
-0.014359 0.009418 0.119863 0.291193 0.226879 0.059604 -0.062500 0 0 0 0 0 0 3 980170
-0.014370 0.009421 0.119865 0.175758 0.255261 0.098711 -0.062500 0 0 0 0 0 0 3 981172
-0.014375 0.009422 0.119866 0.095548 0.274189 0.120050 -0.062500 0 0 0 0 0 0 3 982170
-0.014377 0.009422 0.119866 0.054203 0.283605 0.128569 -0.062500 0 0 0 0 0 0 3 983153
-0.014378 0.009422 0.119866 0.033806 0.288101 0.131780 -0.062500 0 0 0 0 0 0 3 984150
-0.014391 0.009409 0.119856 0.176267 0.473340 0.283522 -0.062500 0 0 0 0 0 0 3 985168
-0.014398 0.009402 0.119852 0.118198 0.397054 0.213594 -0.062500 0 0 0 0 0 0 3 986168
-0.014401 0.009399 0.119850 0.071285 0.344619 0.175245 -0.062500 0 0 0 0 0 0 3 987173
-0.014424 0.009402 0.119856 0.319966 0.251827 0.076591 -0.062500 0 0 0 0 0 0 3 988166
-0.014435 0.009404 0.119858 0.190708 0.267470 0.109815 -0.062500 0 0 0 0 0 0 3 989167
-0.014441 0.009404 0.119858 0.103226 0.280177 0.128943 -0.062500 0 0 0 0 0 0 3 990152
-0.014444 0.009405 0.119859 0.058103 0.286563 0.136671 -0.062500 0 0 0 0 0 0 3 991172
-0.014445 0.009405 0.119859 0.035783 0.289575 0.139568 -0.062500 0 0 0 0 0 0 3 992167
-0.014446 0.009405 0.119859 0.024744 0.290993 0.140645 -0.062500 0 0 0 0 0 0 3 993167
-0.014446 0.009405 0.119859 0.019279 0.291683 0.141048 -0.062500 0 0 0 0 0 0 3 994151
-0.014446 0.009405 0.119859 0.016606 0.292016 0.141202 -0.062500 0 0 0 0 0 0 3 995169
-0.014458 0.009391 0.119848 0.167598 0.475170 0.291953 -0.062500 0 0 0 0 0 0 3 996168
-0.014465 0.009384 0.119844 0.113939 0.397933 0.221555 -0.062500 0 0 0 0 0 0 3 997151
-0.014468 0.009381 0.119843 0.069187 0.345044 0.183033 -0.062500 0 0 0 0 0 0 3 998162
-0.014491 0.009385 0.119848 0.318057 0.251176 0.084526 -0.062500 0 0 0 0 0 0 3 999155
-0.014502 0.009386 0.119850 0.189286 0.266677 0.117594 -0.062500 0 0 0 0 0 0 4 150
-0.014508 0.009387 0.119851 0.102023 0.279342 0.136651 -0.062500 0 0 0 0 0 0 4 1172
-0.014510 0.009387 0.119851 0.057046 0.285698 0.144356 -0.062500 0 0 0 0 0 0 4 2160
-0.014512 0.009387 0.119851 0.034772 0.288701 0.147244 -0.062500 0 0 0 0 0 0 4 3172
-0.014512 0.009388 0.119851 0.023777 0.290130 0.148319 -0.062500 0 0 0 0 0 0 4 4170
-0.014513 0.009388 0.119851 0.018304 0.290794 0.148713 -0.062500 0 0 0 0 0 0 4 5151
-0.014525 0.009374 0.119840 0.167809 0.474041 0.299725 -0.062500 0 0 0 0 0 0 4 6169
-0.014531 0.009367 0.119836 0.113615 0.396955 0.229300 -0.062500 0 0 0 0 0 0 4 7169
-0.014535 0.009364 0.119835 0.068555 0.344098 0.190744 -0.062500 0 0 0 0 0 0 4 8173
-0.014537 0.009362 0.119834 0.042376 0.317229 0.175268 -0.062500 0 0 0 0 0 0 4 9156
-0.014559 0.009366 0.119840 0.304183 0.237984 0.086659 -0.062500 0 0 0 0 0 0 4 10168
-0.014569 0.009368 0.119842 0.181977 0.260233 0.123255 -0.062500 0 0 0 0 0 0 4 11152
-0.014575 0.009369 0.119843 0.098252 0.276191 0.143611 -0.062500 0 0 0 0 0 0 4 12152
-0.014577 0.009370 0.119843 0.055116 0.284128 0.151775 -0.062500 0 0 0 0 0 0 4 13159
-0.014590 0.009356 0.119832 0.184610 0.450081 0.305872 -0.062500 0 0 0 0 0 0 4 14167
-0.014597 0.009349 0.119829 0.121353 0.374664 0.236490 -0.062500 0 0 0 0 0 0 4 15170
-0.014601 0.009346 0.119827 0.071811 0.322657 0.198281 -0.062500 0 0 0 0 0 0 4 16167
-0.014603 0.009344 0.119827 0.043433 0.296144 0.182931 -0.062500 0 0 0 0 0 0 4 17158
-0.014604 0.009344 0.119826 0.028146 0.283192 0.177135 -0.062500 0 0 0 0 0 0 4 18157
-0.014605 0.009343 0.119826 0.020196 0.276877 0.174999 -0.062500 0 0 0 0 0 0 4 19166
-0.014605 0.009343 0.119826 0.016072 0.273775 0.174221 -0.062500 0 0 0 0 0 0 4 20157
-0.014605 0.009343 0.119826 0.013948 0.272254 0.173922 -0.062500 0 0 0 0 0 0 4 21157
-0.014626 0.009348 0.119832 0.288905 0.205414 0.091283 -0.062500 0 0 0 0 0 0 4 22165
-0.014637 0.009350 0.119834 0.173572 0.233686 0.129882 -0.062500 0 0 0 0 0 0 4 23164
-0.014642 0.009352 0.119835 0.093378 0.252598 0.150943 -0.062500 0 0 0 0 0 0 4 24165
-0.014644 0.009352 0.119835 0.052072 0.262006 0.159390 -0.062500 0 0 0 0 0 0 4 25168
-0.014657 0.009338 0.119825 0.183506 0.449284 0.313727 -0.062500 0 0 0 0 0 0 4 26156
-0.014664 0.009332 0.119821 0.120797 0.374274 0.244328 -0.062500 0 0 0 0 0 0 4 27166
-0.014668 0.009329 0.119819 0.071594 0.322449 0.206096 -0.062500 0 0 0 0 0 0 4 28157
-0.014670 0.009327 0.119819 0.043292 0.296045 0.190723 -0.062500 0 0 0 0 0 0 4 29166
-0.014692 0.009331 0.119824 0.305469 0.216071 0.102659 -0.062500 0 0 0 0 0 0 4 30156
-0.014703 0.009333 0.119827 0.182673 0.238416 0.139020 -0.062500 0 0 0 0 0 0 4 31166
-0.014708 0.009334 0.119827 0.098613 0.254432 0.159256 -0.062500 0 0 0 0 0 0 4 32166
-0.014711 0.009335 0.119828 0.055327 0.262431 0.167369 -0.062500 0 0 0 0 0 0 4 33156
-0.014712 0.009335 0.119828 0.033896 0.266249 0.170428 -0.062500 0 0 0 0 0 0 4 34165
-0.014713 0.009335 0.119828 0.023356 0.268063 0.171573 -0.062500 0 0 0 0 0 0 4 35156
-0.014713 0.009335 0.119828 0.018164 0.268939 0.171992 -0.062500 0 0 0 0 0 0 4 36166
-0.014713 0.009335 0.119828 0.015579 0.269366 0.172149 -0.062500 0 0 0 0 0 0 4 37166
-0.014725 0.009321 0.119817 0.165973 0.452248 0.323522 -0.062500 0 0 0 0 0 0 4 38155
-0.014731 0.009314 0.119813 0.112798 0.375211 0.252901 -0.062500 0 0 0 0 0 0 4 39157
-0.014756 0.009316 0.119817 0.344464 0.256314 0.132171 -0.062500 0 0 0 0 0 0 4 40165
-0.014768 0.009317 0.119819 0.203612 0.258080 0.155026 -0.062500 0 0 0 0 0 0 4 41156
-0.014774 0.009317 0.119820 0.109588 0.264029 0.170123 -0.062500 0 0 0 0 0 0 4 42165
-0.014777 0.009317 0.119820 0.060990 0.267137 0.176350 -0.062500 0 0 0 0 0 0 4 43169
-0.014779 0.009318 0.119820 0.036810 0.268564 0.178712 -0.062500 0 0 0 0 0 0 4 44154
-0.014779 0.009318 0.119820 0.024815 0.269221 0.179579 -0.062500 0 0 0 0 0 0 4 45174
-0.014780 0.009318 0.119820 0.018891 0.269515 0.179899 -0.062500 0 0 0 0 0 0 4 46527
-0.014801 0.009323 0.119826 0.292272 0.203546 0.098184 -0.062500 0 0 0 0 0 0 4 47160
-0.014812 0.009325 0.119828 0.175868 0.232230 0.136502 -0.062500 0 0 0 0 0 0 4 48165
-0.014817 0.009326 0.119829 0.095136 0.251361 0.157439 -0.062500 0 0 0 0 0 0 4 49166
-0.014819 0.009327 0.119829 0.053544 0.260910 0.165829 -0.062500 0 0 0 0 0 0 4 50180
-0.014820 0.009327 0.119829 0.033012 0.265485 0.168977 -0.062500 0 0 0 0 0 0 4 51177
-0.014821 0.009327 0.119829 0.022912 0.267688 0.170159 -0.062500 0 0 0 0 0 0 4 52168
-0.014821 0.009327 0.119829 0.017919 0.268755 0.170593 -0.062500 0 0 0 0 0 0 4 53169
-0.014833 0.009313 0.119818 0.166916 0.451881 0.322264 -0.062500 0 0 0 0 0 0 4 54165
-0.014840 0.009307 0.119814 0.113301 0.375012 0.251639 -0.062500 0 0 0 0 0 0 4 55173
-0.014843 0.009303 0.119813 0.068538 0.322316 0.212892 -0.062500 0 0 0 0 0 0 4 56168
-0.014845 0.009302 0.119812 0.042422 0.295487 0.197319 -0.062500 0 0 0 0 0 0 4 57167
-0.014867 0.009306 0.119818 0.304725 0.216263 0.109868 -0.062500 0 0 0 0 0 0 4 58167
-0.014878 0.009308 0.119820 0.182310 0.238489 0.145835 -0.062500 0 0 0 0 0 0 4 59219
-0.014883 0.009309 0.119821 0.098445 0.254443 0.165886 -0.062500 0 0 0 0 0 0 4 60235
-0.014886 0.009309 0.119821 0.055246 0.262431 0.173954 -0.062500 0 0 0 0 0 0 4 61242
-0.014887 0.009310 0.119821 0.033855 0.266252 0.176984 -0.062500 0 0 0 0 0 0 4 62205
-0.014888 0.009310 0.119821 0.023347 0.268070 0.178107 -0.062500 0 0 0 0 0 0 4 63236
-0.014888 0.009310 0.119821 0.018125 0.268936 0.178522 -0.062500 0 0 0 0 0 0 4 64203
-0.014888 0.009310 0.119821 0.015576 0.269373 0.178679 -0.062500 0 0 0 0 0 0 4 65198
-0.014909 0.009315 0.119827 0.293809 0.202206 0.097336 -0.062500 0 0 0 0 0 0 4 66199
-0.014920 0.009317 0.119829 0.178157 0.230931 0.135412 -0.062500 0 0 0 0 0 0 4 67227
-0.014925 0.009318 0.119830 0.097784 0.250094 0.156221 -0.062500 0 0 0 0 0 0 4 68223
-0.014939 0.009305 0.119819 0.207613 0.442159 0.316277 -0.062500 0 0 0 0 0 0 4 69200
-0.014947 0.009298 0.119816 0.134926 0.369661 0.248689 -0.062500 0 0 0 0 0 0 4 70198
-0.014951 0.009295 0.119814 0.080771 0.319083 0.211044 -0.062500 0 0 0 0 0 0 4 71232
-0.014953 0.009294 0.119814 0.050019 0.293271 0.195851 -0.062500 0 0 0 0 0 0 4 72233
-0.014954 0.009293 0.119813 0.033601 0.280657 0.190129 -0.062500 0 0 0 0 0 0 4 73222
-0.014976 0.009298 0.119819 0.301621 0.208364 0.106852 -0.062500 0 0 0 0 0 0 4 74199
-0.014986 0.009300 0.119821 0.182148 0.233960 0.143980 -0.062500 0 0 0 0 0 0 4 75270
-0.014992 0.009301 0.119822 0.099808 0.251592 0.164438 -0.062500 0 0 0 0 0 0 4 76225
-0.014994 0.009302 0.119822 0.057403 0.260381 0.172646 -0.062500 0 0 0 0 0 0 4 77223
-0.014995 0.009302 0.119822 0.036438 0.264599 0.175757 -0.062500 0 0 0 0 0 0 4 78200
-0.014996 0.009302 0.119822 0.026130 0.266627 0.176891 -0.062500 0 0 0 0 0 0 4 79202
-0.014996 0.009302 0.119822 0.021043 0.267616 0.177331 -0.062500 0 0 0 0 0 0 4 80200
-0.014996 0.009302 0.119822 0.018505 0.268076 0.177479 -0.062500 0 0 0 0 0 0 4 81199
-0.014996 0.009302 0.119822 0.017272 0.268314 0.177547 -0.062500 0 0 0 0 0 0 4 82199
-0.014996 0.009302 0.119822 0.016629 0.268434 0.177558 -0.062500 0 0 0 0 0 0 4 83244
-0.015018 0.009307 0.119828 0.293024 0.202351 0.096599 -0.062500 0 0 0 0 0 0 4 84233
-0.015028 0.009309 0.119830 0.177786 0.230971 0.134433 -0.062500 0 0 0 0 0 0 4 85229
-0.015033 0.009311 0.119831 0.097607 0.250104 0.155135 -0.062500 0 0 0 0 0 0 4 86208
-0.015036 0.009311 0.119831 0.056277 0.259654 0.163434 -0.062500 0 0 0 0 0 0 4 87244
-0.015045 0.009281 0.119834 0.140153 0.654065 0.137116 -0.062500 0 0 0 0 0 0 4 88222
-0.015049 0.009267 0.119834 0.086728 0.501146 0.152124 -0.062500 0 0 0 0 0 0 4 89235
-0.015052 0.009259 0.119835 0.051609 0.389128 0.160070 -0.062500 0 0 0 0 0 0 4 90201
-0.015053 0.009255 0.119835 0.033594 0.329399 0.163230 -0.062500 0 0 0 0 0 0 4 91233
-0.015053 0.009253 0.119835 0.024713 0.299060 0.164403 -0.062500 0 0 0 0 0 0 4 92225
-0.015053 0.009252 0.119835 0.020322 0.283823 0.164845 -0.062500 0 0 0 0 0 0 4 93199
-0.015054 0.009252 0.119835 0.018174 0.276185 0.164998 -0.062500 0 0 0 0 0 0 4 94198
-0.015054 0.009252 0.119835 0.017096 0.272361 0.165058 -0.062500 0 0 0 0 0 0 4 95201
-0.015075 0.009257 0.119841 0.293355 0.204307 0.084300 -0.062500 0 0 0 0 0 0 4 96200
-0.015085 0.009259 0.119843 0.177951 0.231941 0.122050 -0.062500 0 0 0 0 0 0 4 97221
-0.015090 0.009260 0.119844 0.097666 0.250575 0.142693 -0.062500 0 0 0 0 0 0 4 98201
-0.015093 0.009261 0.119844 0.056308 0.259896 0.150994 -0.062500 0 0 0 0 0 0 4 99223
-0.015094 0.009261 0.119844 0.035900 0.264349 0.154112 -0.062500 0 0 0 0 0 0 4 100206
-0.015106 0.009247 0.119833 0.176712 0.448840 0.307388 -0.062500 0 0 0 0 0 0 4 101221
-0.015113 0.009240 0.119829 0.123693 0.371295 0.236946 -0.062500 0 0 0 0 0 0 4 102204
-0.015117 0.009237 0.119828 0.077256 0.319033 0.198167 -0.062500 0 0 0 0 0 0 4 103214
-0.015118 0.009236 0.119827 0.050270 0.292437 0.182571 -0.062500 0 0 0 0 0 0 4 104164
-0.015119 0.009235 0.119827 0.035686 0.279425 0.176660 -0.062500 0 0 0 0 0 0 4 105153
-0.015120 0.009234 0.119827 0.028039 0.273067 0.174476 -0.062500 0 0 0 0 0 0 4 106164
-0.015141 0.009239 0.119833 0.300934 0.203814 0.093129 -0.062500 0 0 0 0 0 0 4 107153
-0.015152 0.009242 0.119835 0.183725 0.230871 0.130463 -0.062500 0 0 0 0 0 0 4 108162
-0.015157 0.009243 0.119835 0.102522 0.249224 0.150922 -0.062500 0 0 0 0 0 0 4 109152
-0.015159 0.009243 0.119836 0.060685 0.258397 0.159152 -0.062500 0 0 0 0 0 0 4 110162
-0.015161 0.009244 0.119836 0.040055 0.262807 0.162254 -0.062500 0 0 0 0 0 0 4 111152
-0.015161 0.009244 0.119836 0.029881 0.264922 0.163402 -0.062500 0 0 0 0 0 0 4 112162
-0.015162 0.009244 0.119836 0.024848 0.265959 0.163832 -0.062500 0 0 0 0 0 0 4 113152
-0.015162 0.009244 0.119836 0.022361 0.266444 0.163988 -0.062500 0 0 0 0 0 0 4 114162
-0.015162 0.009244 0.119836 0.021164 0.266696 0.164045 -0.062500 0 0 0 0 0 0 4 115153
-0.015162 0.009244 0.119836 0.020526 0.266809 0.164062 -0.062500 0 0 0 0 0 0 4 116161
-0.015174 0.009230 0.119825 0.170952 0.449132 0.316357 -0.062500 0 0 0 0 0 0 4 117152
-0.015180 0.009223 0.119821 0.118925 0.372197 0.245406 -0.062500 0 0 0 0 0 0 4 118161
-0.015183 0.009220 0.119820 0.074887 0.319501 0.206441 -0.062500 0 0 0 0 0 0 4 119153
-0.015185 0.009218 0.119819 0.049104 0.292666 0.190764 -0.062500 0 0 0 0 0 0 4 120164
-0.015208 0.009223 0.119825 0.312113 0.213376 0.104547 -0.062500 0 0 0 0 0 0 4 121162
-0.015218 0.009225 0.119827 0.189497 0.235557 0.139851 -0.062500 0 0 0 0 0 0 4 122152
-0.015224 0.009225 0.119827 0.105490 0.251521 0.159542 -0.062500 0 0 0 0 0 0 4 123162
-0.015238 0.009212 0.119817 0.212766 0.441710 0.319907 -0.062500 0 0 0 0 0 0 4 124152
-0.015245 0.009205 0.119813 0.139582 0.368629 0.251913 -0.062500 0 0 0 0 0 0 4 125161
-0.015250 0.009202 0.119811 0.085134 0.317758 0.214025 -0.062500 0 0 0 0 0 0 4 126151
-0.015252 0.009201 0.119811 0.054191 0.291812 0.198727 -0.062500 0 0 0 0 0 0 4 127161
-0.015253 0.009200 0.119811 0.037633 0.279128 0.192952 -0.062500 0 0 0 0 0 0 4 128151
-0.015253 0.009200 0.119811 0.029003 0.272927 0.190794 -0.062500 0 0 0 0 0 0 4 129160
-0.015254 0.009200 0.119810 0.024561 0.269894 0.190011 -0.062500 0 0 0 0 0 0 4 130157
-0.015254 0.009199 0.119810 0.022262 0.268407 0.189710 -0.062500 0 0 0 0 0 0 4 131171
-0.015254 0.009199 0.119810 0.021105 0.267654 0.189597 -0.062500 0 0 0 0 0 0 4 132160
-0.015254 0.009199 0.119810 0.020521 0.267302 0.189549 -0.062500 0 0 0 0 0 0 4 133168
-0.015254 0.009199 0.119810 0.020216 0.267108 0.189542 -0.062500 0 0 0 0 0 0 4 134167
-0.015275 0.009204 0.119816 0.297141 0.200872 0.109514 -0.062500 0 0 0 0 0 0 4 135172
-0.015297 0.009193 0.119807 0.332222 0.411468 0.299417 -0.062500 0 0 0 0 0 0 4 136173
-0.015309 0.009187 0.119804 0.200281 0.353693 0.248849 -0.062500 0 0 0 0 0 0 4 137164
-0.015315 0.009185 0.119803 0.115064 0.310559 0.218030 -0.062500 0 0 0 0 0 0 4 138172
-0.015318 0.009183 0.119802 0.068927 0.288327 0.205398 -0.062500 0 0 0 0 0 0 4 139170
-0.015319 0.009183 0.119802 0.044940 0.277432 0.200610 -0.062500 0 0 0 0 0 0 4 140165
-0.015316 0.009166 0.119815 -0.013875 0.479707 0.017741 -0.062500 0 0 0 0 0 0 4 141169
-0.015314 0.009158 0.119820 -0.011725 0.398838 0.101474 -0.062500 0 0 0 0 0 0 4 142166
-0.015313 0.009153 0.119822 -0.001106 0.337197 0.147560 -0.062500 0 0 0 0 0 0 4 143165
-0.015312 0.009151 0.119822 0.007500 0.303134 0.166106 -0.062500 0 0 0 0 0 0 4 144166
-0.015323 0.009136 0.119812 0.164763 0.444968 0.325859 -0.062500 0 0 0 0 0 0 4 145145
-0.015329 0.009129 0.119808 0.116374 0.359051 0.257349 -0.062500 0 0 0 0 0 0 4 146164
-0.015333 0.009125 0.119806 0.074296 0.301770 0.219223 -0.062500 0 0 0 0 0 0 4 147173
-0.015356 0.009129 0.119811 0.326697 0.206446 0.124038 -0.062500 0 0 0 0 0 0 4 148167
-0.015367 0.009130 0.119813 0.197895 0.220698 0.155475 -0.062500 0 0 0 0 0 0 4 149170
-0.015372 0.009131 0.119814 0.110555 0.232813 0.173703 -0.062500 0 0 0 0 0 0 4 150162
-0.015375 0.009131 0.119814 0.065507 0.238959 0.181097 -0.062500 0 0 0 0 0 0 4 151166
-0.015377 0.009131 0.119814 0.043195 0.241855 0.183883 -0.062500 0 0 0 0 0 0 4 152145
-0.015377 0.009131 0.119814 0.032212 0.243242 0.184929 -0.062500 0 0 0 0 0 0 4 153162
-0.015378 0.009131 0.119814 0.026752 0.243895 0.185310 -0.062500 0 0 0 0 0 0 4 154145
-0.015378 0.009131 0.119814 0.024054 0.244214 0.185459 -0.062500 0 0 0 0 0 0 4 155168
-0.015389 0.009118 0.119804 0.172834 0.426295 0.338413 -0.062500 0 0 0 0 0 0 4 156162
-0.015396 0.009111 0.119799 0.120697 0.349591 0.267238 -0.062500 0 0 0 0 0 0 4 157165
-0.015421 0.009113 0.119804 0.353819 0.230825 0.148582 -0.062500 0 0 0 0 0 0 4 158162
-0.015433 0.009114 0.119805 0.212632 0.232569 0.169958 -0.062500 0 0 0 0 0 0 4 159176
-0.015439 0.009114 0.119806 0.118289 0.238592 0.184323 -0.062500 0 0 0 0 0 0 4 160231
-0.015442 0.009114 0.119806 0.069514 0.241774 0.190277 -0.062500 0 0 0 0 0 0 4 161241
-0.015443 0.009114 0.119806 0.045257 0.243258 0.192540 -0.062500 0 0 0 0 0 0 4 162226
-0.015444 0.009114 0.119806 0.033245 0.243923 0.193376 -0.062500 0 0 0 0 0 0 4 163202
-0.015444 0.009114 0.119806 0.027303 0.244237 0.193680 -0.062500 0 0 0 0 0 0 4 164227
-0.015444 0.009114 0.119806 0.024315 0.244382 0.193816 -0.062500 0 0 0 0 0 0 4 165197
-0.015444 0.009114 0.119806 0.022843 0.244455 0.193842 -0.062500 0 0 0 0 0 0 4 166198
-0.015445 0.009114 0.119806 0.022136 0.244501 0.193865 -0.062500 0 0 0 0 0 0 4 167197
-0.015456 0.009100 0.119795 0.171701 0.426344 0.346926 -0.062500 0 0 0 0 0 0 4 168198
-0.015484 0.009099 0.119797 0.397504 0.283430 0.196381 -0.062500 0 0 0 0 0 0 4 169197
-0.015498 0.009098 0.119797 0.238286 0.259347 0.194237 -0.062500 0 0 0 0 0 0 4 170200
-0.015501 0.009081 0.119811 0.085939 0.459460 0.017814 -0.062500 0 0 0 0 0 0 4 171225
-0.015502 0.009073 0.119815 0.038848 0.377569 0.104246 -0.062500 0 0 0 0 0 0 4 172230
-0.015502 0.009068 0.119817 0.024782 0.315363 0.151379 -0.062500 0 0 0 0 0 0 4 173227
-0.015502 0.009066 0.119818 0.021116 0.281031 0.170348 -0.062500 0 0 0 0 0 0 4 174228
-0.015502 0.009065 0.119818 0.020549 0.263132 0.177512 -0.062500 0 0 0 0 0 0 4 175225
-0.015502 0.009064 0.119818 0.020699 0.253947 0.180171 -0.062500 0 0 0 0 0 0 4 176230
-0.015502 0.009064 0.119818 0.020929 0.249286 0.181162 -0.062500 0 0 0 0 0 0 4 177220
-0.015513 0.009050 0.119807 0.170933 0.428659 0.334795 -0.062500 0 0 0 0 0 0 4 178222
-0.015541 0.009048 0.119809 0.399135 0.282565 0.184497 -0.062500 0 0 0 0 0 0 4 179230
-0.015555 0.009047 0.119809 0.240108 0.257876 0.182237 -0.062500 0 0 0 0 0 0 4 180198
-0.015562 0.009047 0.119810 0.134155 0.249938 0.186676 -0.062500 0 0 0 0 0 0 4 181198
-0.015565 0.009047 0.119810 0.078807 0.246266 0.188837 -0.062500 0 0 0 0 0 0 4 182197
-0.015567 0.009047 0.119810 0.051005 0.244402 0.189665 -0.062500 0 0 0 0 0 0 4 183197
-0.015568 0.009047 0.119810 0.037156 0.243463 0.189984 -0.062500 0 0 0 0 0 0 4 184197
-0.015568 0.009046 0.119810 0.030226 0.242974 0.190104 -0.062500 0 0 0 0 0 0 4 185224
-0.015568 0.009046 0.119810 0.026782 0.242747 0.190160 -0.062500 0 0 0 0 0 0 4 186220
-0.015568 0.009046 0.119810 0.025062 0.242605 0.190151 -0.062500 0 0 0 0 0 0 4 187223
-0.015580 0.009032 0.119799 0.173812 0.424213 0.343584 -0.062500 0 0 0 0 0 0 4 188204
-0.015608 0.009031 0.119800 0.399761 0.281348 0.193348 -0.062500 0 0 0 0 0 0 4 189353
-0.015622 0.009030 0.119801 0.240431 0.257261 0.190879 -0.062500 0 0 0 0 0 0 4 190205
-0.015628 0.009030 0.119801 0.134317 0.249617 0.195222 -0.062500 0 0 0 0 0 0 4 191220
-0.015632 0.009029 0.119801 0.078885 0.246101 0.197326 -0.062500 0 0 0 0 0 0 4 192206
-0.015634 0.009029 0.119801 0.051072 0.244315 0.198148 -0.062500 0 0 0 0 0 0 4 193218
-0.015634 0.009029 0.119801 0.037174 0.243416 0.198470 -0.062500 0 0 0 0 0 0 4 194202
-0.015635 0.009029 0.119801 0.030249 0.242968 0.198583 -0.062500 0 0 0 0 0 0 4 195220
-0.015635 0.009029 0.119801 0.026785 0.242720 0.198614 -0.062500 0 0 0 0 0 0 4 196203
-0.015656 0.009034 0.119807 0.302683 0.176409 0.119992 -0.062500 0 0 0 0 0 0 4 197217
-0.015667 0.009037 0.119809 0.186302 0.204843 0.156661 -0.062500 0 0 0 0 0 0 4 198201
-0.015672 0.009038 0.119810 0.105491 0.223941 0.176779 -0.062500 0 0 0 0 0 0 4 199213
-0.015674 0.009038 0.119810 0.063863 0.233544 0.184874 -0.062500 0 0 0 0 0 0 4 200151
-0.015676 0.009039 0.119810 0.043331 0.238122 0.187918 -0.062500 0 0 0 0 0 0 4 201162
-0.015676 0.009039 0.119810 0.033221 0.240363 0.189061 -0.062500 0 0 0 0 0 0 4 202150
-0.015677 0.009039 0.119810 0.028225 0.241449 0.189508 -0.062500 0 0 0 0 0 0 4 203161
-0.015688 0.009025 0.119799 0.175189 0.423553 0.343239 -0.062500 0 0 0 0 0 0 4 204150
-0.015695 0.009018 0.119795 0.122959 0.347197 0.271881 -0.062500 0 0 0 0 0 0 4 205150
-0.015720 0.009020 0.119799 0.356454 0.228581 0.154168 -0.062500 0 0 0 0 0 0 4 206160
-0.015732 0.009021 0.119801 0.214979 0.230387 0.174883 -0.062500 0 0 0 0 0 0 4 207150
-0.015734 0.009005 0.119814 0.074390 0.444375 0.008161 -0.062500 0 0 0 0 0 0 4 208159
-0.015735 0.008997 0.119819 0.033539 0.369110 0.098098 -0.062500 0 0 0 0 0 0 4 209150
-0.015734 0.008993 0.119821 0.022886 0.310168 0.146584 -0.062500 0 0 0 0 0 0 4 210159
-0.015734 0.008991 0.119822 0.021074 0.277408 0.166038 -0.062500 0 0 0 0 0 0 4 211150
-0.015734 0.008990 0.119822 0.021464 0.260306 0.173413 -0.062500 0 0 0 0 0 0 4 212159
-0.015755 0.008994 0.119828 0.299520 0.183391 0.097876 -0.062500 0 0 0 0 0 0 4 213149
-0.015766 0.008996 0.119830 0.184433 0.207426 0.135389 -0.062500 0 0 0 0 0 0 4 214159
-0.015771 0.008997 0.119831 0.104337 0.224285 0.155774 -0.062500 0 0 0 0 0 0 4 215152
-0.015773 0.008998 0.119831 0.063067 0.232742 0.163961 -0.062500 0 0 0 0 0 0 4 216161
-0.015774 0.008998 0.119831 0.042719 0.236798 0.167078 -0.062500 0 0 0 0 0 0 4 217149
-0.015775 0.008998 0.119831 0.032712 0.238746 0.168220 -0.062500 0 0 0 0 0 0 4 218159
-0.015775 0.008998 0.119831 0.027781 0.239684 0.168654 -0.062500 0 0 0 0 0 0 4 219150
-0.015787 0.008984 0.119820 0.174535 0.421598 0.322658 -0.062500 0 0 0 0 0 0 4 220160
-0.015815 0.008983 0.119822 0.400366 0.279063 0.173156 -0.062500 0 0 0 0 0 0 4 221159
-0.015829 0.008982 0.119822 0.240616 0.255147 0.170189 -0.062500 0 0 0 0 0 0 4 222166
-0.015836 0.008981 0.119822 0.134235 0.247579 0.174262 -0.062500 0 0 0 0 0 0 4 223165
-0.015839 0.008981 0.119822 0.078669 0.244136 0.176268 -0.062500 0 0 0 0 0 0 4 224167
-0.015841 0.008981 0.119822 0.050755 0.242374 0.177049 -0.062500 0 0 0 0 0 0 4 225156
-0.015842 0.008981 0.119822 0.036816 0.241488 0.177342 -0.062500 0 0 0 0 0 0 4 226160
-0.015863 0.008986 0.119828 0.307856 0.174805 0.099617 -0.062500 0 0 0 0 0 0 4 227217
-0.015874 0.008988 0.119830 0.188711 0.203062 0.135933 -0.062500 0 0 0 0 0 0 4 228159
-0.015879 0.008990 0.119831 0.106509 0.222082 0.155834 -0.062500 0 0 0 0 0 0 4 229169
-0.015882 0.008990 0.119831 0.064169 0.231641 0.163864 -0.062500 0 0 0 0 0 0 4 230171
-0.015883 0.008990 0.119831 0.043256 0.236228 0.166901 -0.062500 0 0 0 0 0 0 4 231167
-0.015883 0.008990 0.119831 0.032975 0.238471 0.168029 -0.062500 0 0 0 0 0 0 4 232161
-0.015884 0.008991 0.119831 0.027914 0.239530 0.168458 -0.062500 0 0 0 0 0 0 4 233162
-0.015905 0.008996 0.119837 0.303495 0.173815 0.090953 -0.062500 0 0 0 0 0 0 4 234162
-0.015916 0.008998 0.119839 0.186560 0.202554 0.127165 -0.062500 0 0 0 0 0 0 4 235162
-0.015921 0.008999 0.119840 0.105422 0.221830 0.147054 -0.062500 0 0 0 0 0 0 4 236161
-0.015923 0.009000 0.119840 0.063630 0.231509 0.155065 -0.062500 0 0 0 0 0 0 4 237160
-0.015925 0.009000 0.119840 0.042993 0.236194 0.158100 -0.062500 0 0 0 0 0 0 4 238164
-0.015947 0.009005 0.119846 0.311035 0.172164 0.081743 -0.062500 0 0 0 0 0 0 4 239170
-0.015957 0.009008 0.119848 0.190306 0.201733 0.118251 -0.062500 0 0 0 0 0 0 4 240145
-0.015959 0.008993 0.119861 0.058123 0.427929 -0.042563 -0.062500 0 0 0 0 0 0 4 241159
-0.015970 0.008971 0.119855 0.172097 0.540631 0.203643 -0.062500 0 0 0 0 0 0 4 242160
-0.015976 0.008960 0.119853 0.113968 0.408426 0.181409 -0.062500 0 0 0 0 0 0 4 243162
-0.015980 0.008955 0.119852 0.070395 0.324822 0.161744 -0.062500 0 0 0 0 0 0 4 244161
-0.015981 0.008953 0.119852 0.046043 0.281770 0.153287 -0.062500 0 0 0 0 0 0 4 245160
-0.015982 0.008951 0.119852 0.033182 0.260292 0.150038 -0.062500 0 0 0 0 0 0 4 246159
-0.016004 0.008956 0.119857 0.304806 0.183364 0.071542 -0.062500 0 0 0 0 0 0 4 247162
-0.016014 0.008958 0.119859 0.185615 0.206517 0.107050 -0.062500 0 0 0 0 0 0 4 248160
-0.016020 0.008959 0.119860 0.103318 0.223047 0.126652 -0.062500 0 0 0 0 0 0 4 249165
-0.016022 0.008959 0.119861 0.060894 0.231361 0.134547 -0.062500 0 0 0 0 0 0 4 250161
-0.016023 0.008959 0.119861 0.039985 0.235345 0.137558 -0.062500 0 0 0 0 0 0 4 251162
-0.016045 0.008965 0.119866 0.308074 0.170971 0.061561 -0.062500 0 0 0 0 0 0 4 252158
-0.016056 0.008967 0.119868 0.187150 0.200363 0.097856 -0.062500 0 0 0 0 0 0 4 253161
-0.016061 0.008968 0.119869 0.104057 0.219986 0.117747 -0.062500 0 0 0 0 0 0 4 254161
-0.016064 0.008969 0.119869 0.061296 0.229824 0.125742 -0.062500 0 0 0 0 0 0 4 255157
-0.016065 0.008969 0.119869 0.040164 0.234577 0.128776 -0.062500 0 0 0 0 0 0 4 256221
-0.016066 0.008969 0.119869 0.029779 0.236876 0.129903 -0.062500 0 0 0 0 0 0 4 257229
-0.016066 0.008969 0.119869 0.024659 0.238000 0.130325 -0.062500 0 0 0 0 0 0 4 258215
-0.016066 0.008969 0.119869 0.022125 0.238543 0.130484 -0.062500 0 0 0 0 0 0 4 259222
-0.016088 0.008974 0.119875 0.299322 0.172510 0.053623 -0.062500 0 0 0 0 0 0 4 260193
-0.016098 0.008977 0.119877 0.182838 0.201126 0.089430 -0.062500 0 0 0 0 0 0 4 261193
-0.016103 0.008978 0.119878 0.101899 0.220346 0.109117 -0.062500 0 0 0 0 0 0 4 262192
-0.016117 0.008965 0.119867 0.208851 0.411277 0.271457 -0.062500 0 0 0 0 0 0 4 263230
-0.016125 0.008958 0.119863 0.137824 0.339487 0.202850 -0.062500 0 0 0 0 0 0 4 264224
-0.016129 0.008955 0.119861 0.084350 0.289296 0.164414 -0.062500 0 0 0 0 0 0 4 265226
-0.016131 0.008954 0.119861 0.053762 0.263647 0.148845 -0.062500 0 0 0 0 0 0 4 266222
-0.016132 0.008953 0.119861 0.037323 0.251113 0.142923 -0.062500 0 0 0 0 0 0 4 267230
-0.016154 0.008958 0.119866 0.307258 0.178699 0.064050 -0.062500 0 0 0 0 0 0 4 268197
-0.016161 0.008944 0.119881 0.141276 0.412278 -0.081782 -0.062500 0 0 0 0 0 0 4 269207
-0.016164 0.008937 0.119887 0.065954 0.351337 0.021380 -0.062500 0 0 0 0 0 0 4 270225
-0.016165 0.008933 0.119889 0.034857 0.279405 0.075426 -0.062500 0 0 0 0 0 0 4 271222
-0.016165 0.008931 0.119889 0.023963 0.250267 0.097089 -0.062500 0 0 0 0 0 0 4 272219
-0.016165 0.008930 0.119890 0.019971 0.234888 0.105293 -0.062500 0 0 0 0 0 0 4 273219
-0.016165 0.008929 0.119890 0.018511 0.226953 0.108344 -0.062500 0 0 0 0 0 0 4 274192
-0.016165 0.008929 0.119890 0.018002 0.222894 0.109491 -0.062500 0 0 0 0 0 0 4 275196
-0.016187 0.008934 0.119895 0.290704 0.153547 0.033366 -0.062500 0 0 0 0 0 0 4 276192
-0.016197 0.008936 0.119897 0.176178 0.201285 0.069118 -0.062500 0 0 0 0 0 0 4 277222
-0.016202 0.008937 0.119898 0.095488 0.219941 0.088759 -0.062500 0 0 0 0 0 0 4 278200
-0.016216 0.008924 0.119887 0.200835 0.390164 0.251353 -0.062500 0 0 0 0 0 0 4 279219
-0.016224 0.008918 0.119883 0.130024 0.318275 0.182625 -0.062500 0 0 0 0 0 0 4 280202
-0.016228 0.008915 0.119882 0.076662 0.268044 0.144159 -0.062500 0 0 0 0 0 0 4 281217
-0.016230 0.008913 0.119881 0.046081 0.242376 0.128529 -0.062500 0 0 0 0 0 0 4 282199
-0.016252 0.008917 0.119887 0.308392 0.163509 0.046309 -0.062500 0 0 0 0 0 0 4 283212
-0.016263 0.008919 0.119888 0.183797 0.185829 0.079564 -0.062500 0 0 0 0 0 0 4 284149
-0.016269 0.008920 0.119889 0.098637 0.201995 0.098248 -0.062500 0 0 0 0 0 0 4 285157
-0.016271 0.008921 0.119889 0.054761 0.210158 0.105824 -0.062500 0 0 0 0 0 0 4 286148
-0.016273 0.008921 0.119890 0.033086 0.214098 0.108690 -0.062500 0 0 0 0 0 0 4 287159
-0.016273 0.008921 0.119890 0.022395 0.215975 0.109765 -0.062500 0 0 0 0 0 0 4 288158
-0.016285 0.008907 0.119879 0.165380 0.397995 0.264989 -0.062500 0 0 0 0 0 0 4 289148
-0.016292 0.008901 0.119874 0.112610 0.322075 0.193359 -0.062500 0 0 0 0 0 0 4 290157
-0.016317 0.008903 0.119878 0.346873 0.203549 0.077704 -0.062500 0 0 0 0 0 0 4 291147
-0.016329 0.008903 0.119880 0.204656 0.205410 0.097040 -0.062500 0 0 0 0 0 0 4 292157
-0.016335 0.008904 0.119880 0.109635 0.211564 0.110407 -0.062500 0 0 0 0 0 0 4 293147
-0.016338 0.008904 0.119881 0.060486 0.214843 0.115978 -0.062500 0 0 0 0 0 0 4 294156
-0.016339 0.008904 0.119881 0.036000 0.216406 0.118106 -0.062500 0 0 0 0 0 0 4 295147
-0.016340 0.008904 0.119881 0.023902 0.217115 0.118903 -0.062500 0 0 0 0 0 0 4 296156
-0.016340 0.008904 0.119881 0.017886 0.217463 0.119205 -0.062500 0 0 0 0 0 0 4 297146
-0.016359 0.008893 0.119899 0.248363 0.359532 -0.137117 -0.062500 0 0 0 0 0 0 4 298156
-0.016366 0.008887 0.119906 0.138279 0.309312 -0.018111 -0.062500 0 0 0 0 0 0 4 299146
-0.016381 0.008870 0.119897 0.218301 0.449016 0.202603 -0.062500 0 0 0 0 0 0 4 300157
-0.016389 0.008862 0.119894 0.128503 0.348483 0.157334 -0.062500 0 0 0 0 0 0 4 301146
-0.016394 0.008858 0.119893 0.071022 0.283326 0.127708 -0.062500 0 0 0 0 0 0 4 302157
-0.016396 0.008856 0.119892 0.038944 0.249951 0.115404 -0.062500 0 0 0 0 0 0 4 303147
-0.016397 0.008855 0.119892 0.021954 0.233448 0.110675 -0.062500 0 0 0 0 0 0 4 304156
-0.016397 0.008854 0.119892 0.013136 0.225316 0.108912 -0.062500 0 0 0 0 0 0 4 305157
-0.016419 0.008859 0.119898 0.287603 0.154932 0.032585 -0.062500 0 0 0 0 0 0 4 306146
-0.016441 0.008848 0.119888 0.317121 0.362298 0.222694 -0.062500 0 0 0 0 0 0 4 307170
-0.016453 0.008842 0.119885 0.185217 0.304206 0.170071 -0.062500 0 0 0 0 0 0 4 308148
-0.016459 0.008839 0.119884 0.099864 0.261021 0.138107 -0.062500 0 0 0 0 0 0 4 309157
-0.016462 0.008838 0.119883 0.053470 0.238755 0.124972 -0.062500 0 0 0 0 0 0 4 310188
-0.016463 0.008837 0.119883 0.029259 0.227839 0.119939 -0.062500 0 0 0 0 0 0 4 311146
-0.016464 0.008837 0.119883 0.016815 0.222496 0.118045 -0.062500 0 0 0 0 0 0 4 312165
-0.016464 0.008837 0.119883 0.010444 0.219891 0.117352 -0.062500 0 0 0 0 0 0 4 313168
-0.016465 0.008837 0.119883 0.007204 0.218598 0.117089 -0.062500 0 0 0 0 0 0 4 314154
-0.016486 0.008842 0.119888 0.284667 0.151591 0.041584 -0.062500 0 0 0 0 0 0 4 315167
-0.016497 0.008844 0.119890 0.167740 0.179683 0.076566 -0.062500 0 0 0 0 0 0 4 316161
-0.016513 0.008832 0.119880 0.234235 0.379572 0.251199 -0.062500 0 0 0 0 0 0 4 317157
-0.016522 0.008825 0.119876 0.142579 0.312920 0.187050 -0.062500 0 0 0 0 0 0 4 318157
-0.016527 0.008822 0.119875 0.078830 0.265216 0.150202 -0.062500 0 0 0 0 0 0 4 319171
-0.016529 0.008821 0.119874 0.043154 0.240766 0.135197 -0.062500 0 0 0 0 0 0 4 320159
-0.016530 0.008820 0.119874 0.024155 0.228816 0.129467 -0.062500 0 0 0 0 0 0 4 321158
-0.016531 0.008820 0.119874 0.014298 0.222986 0.127332 -0.062500 0 0 0 0 0 0 4 322157
-0.016531 0.008820 0.119874 0.009192 0.220112 0.126522 -0.062500 0 0 0 0 0 0 4 323188
-0.016550 0.008809 0.119892 0.240475 0.360751 -0.129322 -0.062500 0 0 0 0 0 0 4 324159
-0.016569 0.008789 0.119888 0.277877 0.490383 0.144566 -0.062500 0 0 0 0 0 0 4 325156
-0.016579 0.008779 0.119886 0.160060 0.372446 0.137966 -0.062500 0 0 0 0 0 0 4 326158
-0.016584 0.008774 0.119886 0.085278 0.296199 0.124603 -0.062500 0 0 0 0 0 0 4 327165
-0.016586 0.008772 0.119885 0.045421 0.256671 0.118503 -0.062500 0 0 0 0 0 0 4 328162
-0.016588 0.008771 0.119885 0.024963 0.236917 0.116128 -0.062500 0 0 0 0 0 0 4 329158
-0.016588 0.008770 0.119885 0.014529 0.227081 0.115218 -0.062500 0 0 0 0 0 0 4 330159
-0.016589 0.008770 0.119885 0.009288 0.222198 0.114895 -0.062500 0 0 0 0 0 0 4 331160
-0.016589 0.008770 0.119885 0.006623 0.219745 0.114760 -0.062500 0 0 0 0 0 0 4 332140
-0.016610 0.008775 0.119891 0.274617 0.152178 0.039751 -0.062500 0 0 0 0 0 0 4 333157
-0.016621 0.008777 0.119893 0.157761 0.179981 0.074533 -0.062500 0 0 0 0 0 0 4 334157
-0.016637 0.008764 0.119882 0.223965 0.379536 0.249417 -0.062500 0 0 0 0 0 0 4 335159
-0.016646 0.008758 0.119878 0.132522 0.312913 0.185080 -0.062500 0 0 0 0 0 0 4 336140
-0.016651 0.008755 0.119877 0.068886 0.265235 0.148156 -0.062500 0 0 0 0 0 0 4 337158
-0.016653 0.008754 0.119876 0.033243 0.240800 0.133080 -0.062500 0 0 0 0 0 0 4 338161
-0.016654 0.008753 0.119876 0.014270 0.228849 0.127336 -0.062500 0 0 0 0 0 0 4 339161
-0.016655 0.008753 0.119876 0.004356 0.223009 0.125192 -0.062500 0 0 0 0 0 0 4 340160
-0.016677 0.008758 0.119881 0.278624 0.153757 0.049654 -0.062500 0 0 0 0 0 0 4 341160
-0.016687 0.008760 0.119883 0.159810 0.180735 0.084033 -0.062500 0 0 0 0 0 0 4 342156
-0.016693 0.008761 0.119884 0.077590 0.199251 0.103051 -0.062500 0 0 0 0 0 0 4 343159
-0.016695 0.008762 0.119884 0.035255 0.208564 0.110727 -0.062500 0 0 0 0 0 0 4 344139
-0.016696 0.008762 0.119885 0.014361 0.213090 0.113657 -0.062500 0 0 0 0 0 0 4 345157
-0.016730 0.008753 0.119879 0.430720 0.329438 0.196071 -0.062500 0 0 0 0 0 0 4 346156
-0.016747 0.008749 0.119877 0.259879 0.282797 0.158988 -0.062500 0 0 0 0 0 0 4 347159
-0.016756 0.008747 0.119876 0.133539 0.250251 0.138276 -0.062500 0 0 0 0 0 0 4 348157
-0.016760 0.008746 0.119875 0.065123 0.233546 0.129843 -0.062500 0 0 0 0 0 0 4 349157
-0.016759 0.008729 0.119888 -0.015094 0.433870 -0.053617 -0.062500 0 0 0 0 0 0 4 350153
-0.016757 0.008721 0.119893 -0.026084 0.330659 0.028630 -0.062500 0 0 0 0 0 0 4 351191
-0.016778 0.008721 0.119900 0.257788 0.201671 0.000025 -0.062500 0 0 0 0 0 0 4 352223
-0.016788 0.008722 0.119903 0.147206 0.195597 0.053025 -0.062500 0 0 0 0 0 0 4 353200
-0.016792 0.008722 0.119904 0.070408 0.196893 0.079116 -0.062500 0 0 0 0 0 0 4 354214
-0.016795 0.008722 0.119904 0.031277 0.197398 0.089447 -0.062500 0 0 0 0 0 0 4 355218
-0.016796 0.008722 0.119904 0.012137 0.197427 0.093366 -0.062500 0 0 0 0 0 0 4 356224
-0.016796 0.008722 0.119904 0.002824 0.197342 0.094831 -0.062500 0 0 0 0 0 0 4 357215
-0.016818 0.008727 0.119910 0.266690 0.151500 0.021250 -0.062500 0 0 0 0 0 0 4 358246
-0.016829 0.008729 0.119912 0.148128 0.179821 0.055817 -0.062500 0 0 0 0 0 0 4 359217
-0.016834 0.008730 0.119912 0.066021 0.198995 0.074871 -0.062500 0 0 0 0 0 0 4 360223
-0.016836 0.008731 0.119913 0.023788 0.208676 0.082586 -0.062500 0 0 0 0 0 0 4 361191
-0.016849 0.008717 0.119902 0.150481 0.373679 0.241655 -0.062500 0 0 0 0 0 0 4 362192
-0.016856 0.008711 0.119897 0.090915 0.299906 0.170556 -0.062500 0 0 0 0 0 0 4 363191
-0.016860 0.008708 0.119896 0.043024 0.248783 0.130969 -0.062500 0 0 0 0 0 0 4 364184
-0.016883 0.008711 0.119901 0.294728 0.156242 0.040968 -0.062500 0 0 0 0 0 0 4 365200
-0.016894 0.008713 0.119902 0.163158 0.171852 0.069109 -0.062500 0 0 0 0 0 0 4 366214
-0.016900 0.008714 0.119903 0.074115 0.184849 0.085721 -0.062500 0 0 0 0 0 0 4 367200
-0.016903 0.008714 0.119903 0.028223 0.191481 0.092518 -0.062500 0 0 0 0 0 0 4 368214
-0.016904 0.008714 0.119903 0.005470 0.194665 0.095115 -0.062500 0 0 0 0 0 0 4 369199
-0.016926 0.008719 0.119909 0.274056 0.129756 0.022354 -0.062500 0 0 0 0 0 0 4 370215
-0.016937 0.008722 0.119911 0.152105 0.158866 0.056901 -0.062500 0 0 0 0 0 0 4 371200
-0.016942 0.008723 0.119911 0.068329 0.178456 0.075898 -0.062500 0 0 0 0 0 0 4 372199
-0.016945 0.008724 0.119912 0.024614 0.208462 0.083589 -0.062500 0 0 0 0 0 0 4 373214
-0.016958 0.008710 0.119901 0.150672 0.373482 0.242827 -0.062500 0 0 0 0 0 0 4 374195
-0.016965 0.008703 0.119896 0.091068 0.299800 0.171687 -0.062500 0 0 0 0 0 0 4 375213
-0.016990 0.008705 0.119900 0.322968 0.182271 0.058565 -0.062500 0 0 0 0 0 0 4 376197
-0.017002 0.008706 0.119901 0.178550 0.184578 0.076519 -0.062500 0 0 0 0 0 0 4 377211
-0.017008 0.008707 0.119902 0.082251 0.191045 0.089182 -0.062500 0 0 0 0 0 0 4 378196
-0.017008 0.008691 0.119915 -0.012346 0.403161 -0.085707 -0.062500 0 0 0 0 0 0 4 379210
-0.017007 0.008683 0.119920 -0.030350 0.325784 -0.000359 -0.062500 0 0 0 0 0 0 4 380144
-0.017006 0.008678 0.119922 -0.029345 0.265924 0.046578 -0.062500 0 0 0 0 0 0 4 381154
-0.017027 0.008681 0.119928 0.242825 0.167260 -0.007710 -0.062500 0 0 0 0 0 0 4 382145
-0.017037 0.008683 0.119930 0.129789 0.178358 0.033483 -0.062500 0 0 0 0 0 0 4 383157
-0.017042 0.008683 0.119931 0.050907 0.188731 0.054972 -0.062500 0 0 0 0 0 0 4 384144
-0.017044 0.008683 0.119931 0.010423 0.193946 0.063607 -0.062500 0 0 0 0 0 0 4 385154
-0.017046 0.008684 0.119931 -0.009453 0.196370 0.066876 -0.062500 0 0 0 0 0 0 4 386144
-0.017057 0.008670 0.119920 0.127315 0.377781 0.224666 -0.062500 0 0 0 0 0 0 4 387156
-0.017064 0.008663 0.119916 0.073520 0.302358 0.152820 -0.062500 0 0 0 0 0 0 4 388153
-0.017089 0.008665 0.119919 0.308475 0.183965 0.039756 -0.062500 0 0 0 0 0 0 4 389144
-0.017102 0.008666 0.119921 0.165361 0.185848 0.057404 -0.062500 0 0 0 0 0 0 4 390154
-0.017108 0.008666 0.119921 0.069694 0.192103 0.069905 -0.062500 0 0 0 0 0 0 4 391145
-0.017111 0.008666 0.119922 0.020206 0.195482 0.075160 -0.062500 0 0 0 0 0 0 4 392154
-0.017134 0.008672 0.119927 0.275695 0.130595 0.004273 -0.062500 0 0 0 0 0 0 4 393144
-0.017145 0.008674 0.119929 0.146939 0.159711 0.038786 -0.062500 0 0 0 0 0 0 4 394155
-0.017150 0.008675 0.119929 0.059785 0.179302 0.057734 -0.062500 0 0 0 0 0 0 4 395145
-0.017164 0.008662 0.119919 0.161271 0.369364 0.222129 -0.062500 0 0 0 0 0 0 4 396153
-0.017172 0.008656 0.119914 0.090310 0.298254 0.152705 -0.062500 0 0 0 0 0 0 4 397144
-0.017176 0.008653 0.119913 0.036744 0.248432 0.113638 -0.062500 0 0 0 0 0 0 4 398154
-0.017178 0.008651 0.119912 0.005939 0.222968 0.097706 -0.062500 0 0 0 0 0 0 4 399243
-0.017201 0.008656 0.119917 0.269535 0.143999 0.018989 -0.062500 0 0 0 0 0 0 4 400155
-0.017212 0.008658 0.119919 0.144213 0.166268 0.050314 -0.062500 0 0 0 0 0 0 4 401156
-0.017217 0.008659 0.119920 0.058534 0.182536 0.068062 -0.062500 0 0 0 0 0 0 4 402152
-0.017220 0.008659 0.119920 0.014370 0.190780 0.075269 -0.062500 0 0 0 0 0 0 4 403164
-0.017221 0.008659 0.119920 -0.007431 0.194764 0.078037 -0.062500 0 0 0 0 0 0 4 404165
-0.017243 0.008664 0.119925 0.249252 0.131398 0.006631 -0.062500 0 0 0 0 0 0 4 405161
-0.017254 0.008667 0.119927 0.127339 0.160681 0.040527 -0.062500 0 0 0 0 0 0 4 406135
-0.017259 0.008668 0.119928 0.043539 0.180393 0.059236 -0.062500 0 0 0 0 0 0 4 407164
-0.017262 0.008669 0.119928 0.000398 0.190334 0.066804 -0.062500 0 0 0 0 0 0 4 408162
-0.017275 0.008655 0.119917 0.125162 0.375279 0.226607 -0.062500 0 0 0 0 0 0 4 409166
-0.017282 0.008649 0.119913 0.066027 0.301745 0.155296 -0.062500 0 0 0 0 0 0 4 410158
-0.017285 0.008646 0.119912 0.018252 0.250743 0.115486 -0.062500 0 0 0 0 0 0 4 411158
-0.017309 0.008649 0.119916 0.270702 0.158198 0.027081 -0.062500 0 0 0 0 0 0 4 412155
-0.017320 0.008651 0.119918 0.138832 0.173815 0.054281 -0.062500 0 0 0 0 0 0 4 413156
-0.017326 0.008652 0.119919 0.049536 0.186842 0.070429 -0.062500 0 0 0 0 0 0 4 414154
-0.017329 0.008652 0.119919 0.003515 0.193517 0.077061 -0.062500 0 0 0 0 0 0 4 415139
-0.017330 0.008652 0.119919 -0.019301 0.196741 0.079598 -0.062500 0 0 0 0 0 0 4 416155
-0.017342 0.008638 0.119908 0.115345 0.378315 0.237607 -0.062500 0 0 0 0 0 0 4 417164
-0.017370 0.008637 0.119909 0.341703 0.236694 0.093541 -0.062500 0 0 0 0 0 0 4 418139
-0.017384 0.008636 0.119909 0.179712 0.213292 0.086733 -0.062500 0 0 0 0 0 0 4 419162
-0.017391 0.008636 0.119909 0.071724 0.206137 0.088821 -0.062500 0 0 0 0 0 0 4 420158
-0.017395 0.008636 0.119909 0.015207 0.202948 0.090043 -0.062500 0 0 0 0 0 0 4 421154
-0.017418 0.008641 0.119914 0.267336 0.134822 0.018799 -0.062500 0 0 0 0 0 0 4 422161
-0.017426 0.008627 0.119929 0.092082 0.371129 -0.127881 -0.062500 0 0 0 0 0 0 4 423157
-0.017429 0.008620 0.119935 0.010136 0.310847 -0.026377 -0.062500 0 0 0 0 0 0 4 424154
-0.017430 0.008616 0.119937 -0.022110 0.259711 0.027240 -0.062500 0 0 0 0 0 0 4 425153
-0.017431 0.008614 0.119937 -0.034333 0.230871 0.048879 -0.062500 0 0 0 0 0 0 4 426154
-0.017464 0.008604 0.119932 0.374638 0.330780 0.142832 -0.062500 0 0 0 0 0 0 4 427157
-0.017480 0.008600 0.119929 0.207759 0.275500 0.106550 -0.062500 0 0 0 0 0 0 4 428153
-0.017489 0.008597 0.119929 0.083361 0.238674 0.085737 -0.062500 0 0 0 0 0 0 4 429136
-0.017493 0.008596 0.119928 0.015869 0.219810 0.077188 -0.062500 0 0 0 0 0 0 4 430155
-0.017495 0.008596 0.119928 -0.018877 0.210512 0.073913 -0.062500 0 0 0 0 0 0 4 431156
-0.017497 0.008595 0.119928 -0.036508 0.205941 0.072665 -0.062500 0 0 0 0 0 0 4 432152
-0.017530 0.008586 0.119922 0.380854 0.316959 0.158262 -0.062500 0 0 0 0 0 0 4 433156
-0.017547 0.008582 0.119920 0.211278 0.268411 0.118553 -0.062500 0 0 0 0 0 0 4 434155
-0.017556 0.008580 0.119919 0.085267 0.235101 0.096404 -0.062500 0 0 0 0 0 0 4 435155
-0.017560 0.008579 0.119918 0.016887 0.217989 0.087349 -0.062500 0 0 0 0 0 0 4 436136
-0.017562 0.008579 0.119918 -0.018324 0.209590 0.083880 -0.062500 0 0 0 0 0 0 4 437134
-0.017585 0.008584 0.119923 0.244584 0.138894 0.011447 -0.062500 0 0 0 0 0 0 4 438153
-0.017596 0.008586 0.119925 0.118760 0.165191 0.043818 -0.062500 0 0 0 0 0 0 4 439154
-0.017602 0.008587 0.119926 0.032861 0.183464 0.061830 -0.062500 0 0 0 0 0 0 4 440154
-0.017604 0.008587 0.119926 -0.011355 0.192722 0.069167 -0.062500 0 0 0 0 0 0 4 441152
-0.017638 0.008579 0.119920 0.393044 0.310370 0.158649 -0.062500 0 0 0 0 0 0 4 442157
-0.017656 0.008575 0.119918 0.217291 0.265164 0.119916 -0.062500 0 0 0 0 0 0 4 443146
-0.017665 0.008573 0.119917 0.076653 0.236011 0.098059 -0.062500 0 0 0 0 0 0 4 444153
-0.017669 0.008572 0.119917 0.006794 0.219734 0.089117 -0.062500 0 0 0 0 0 0 4 445156
-0.017671 0.008572 0.119916 -0.029174 0.211750 0.085670 -0.062500 0 0 0 0 0 0 4 446154
-0.017673 0.008571 0.119916 -0.047454 0.207813 0.084375 -0.062500 0 0 0 0 0 0 4 447155
-0.017673 0.008571 0.119916 -0.056694 0.205895 0.083887 -0.062500 0 0 0 0 0 0 4 448152
-0.017706 0.008562 0.119910 0.364786 0.318021 0.170780 -0.062500 0 0 0 0 0 0 4 449158
-0.017723 0.008558 0.119908 0.197531 0.270205 0.130742 -0.062500 0 0 0 0 0 0 4 450133
-0.017732 0.008556 0.119907 0.072649 0.237240 0.108371 -0.062500 0 0 0 0 0 0 4 451155
-0.017736 0.008555 0.119907 0.004783 0.220342 0.099209 -0.062500 0 0 0 0 0 0 4 452154
-0.017738 0.008555 0.119907 -0.030175 0.212039 0.095696 -0.062500 0 0 0 0 0 0 4 453152
-0.017761 0.008560 0.119911 0.233124 0.141357 0.023955 -0.062500 0 0 0 0 0 0 4 454161
-0.017772 0.008562 0.119913 0.107265 0.167663 0.055957 -0.062500 0 0 0 0 0 0 4 455186
-0.017777 0.008563 0.119914 0.021335 0.185961 0.073811 -0.062500 0 0 0 0 0 0 4 456216
-0.017791 0.008550 0.119903 0.121999 0.374821 0.238972 -0.062500 0 0 0 0 0 0 4 457195
-0.017799 0.008543 0.119899 0.052245 0.303694 0.169087 -0.062500 0 0 0 0 0 0 4 458209
-0.017803 0.008540 0.119897 -0.000757 0.253907 0.129650 -0.062500 0 0 0 0 0 0 4 459193
-0.017827 0.008544 0.119902 0.249781 0.161804 0.043351 -0.062500 0 0 0 0 0 0 4 460207
-0.017838 0.008546 0.119903 0.116240 0.177676 0.069557 -0.062500 0 0 0 0 0 0 4 461192
-0.017844 0.008546 0.119904 0.026058 0.190869 0.085189 -0.062500 0 0 0 0 0 0 4 462207
-0.017858 0.008533 0.119893 0.124302 0.377161 0.249660 -0.062500 0 0 0 0 0 0 4 463193
-0.017862 0.008511 0.119902 0.013818 0.494557 -0.000401 -0.062500 0 0 0 0 0 0 4 464151
-0.017864 0.008499 0.119905 -0.033798 0.364927 0.042833 -0.062500 0 0 0 0 0 0 4 465140
-0.017886 0.008498 0.119911 0.219951 0.215670 0.002790 -0.062500 0 0 0 0 0 0 4 466151
-0.017897 0.008498 0.119913 0.096445 0.197902 0.047627 -0.062500 0 0 0 0 0 0 4 467143
-0.017902 0.008498 0.119914 0.012635 0.193601 0.070392 -0.062500 0 0 0 0 0 0 4 468151
-0.017905 0.008497 0.119915 -0.030140 0.191444 0.079515 -0.062500 0 0 0 0 0 0 4 469140
-0.017917 0.008483 0.119904 0.093445 0.369596 0.241265 -0.062500 0 0 0 0 0 0 4 470150
-0.017945 0.008482 0.119904 0.316822 0.226688 0.100045 -0.062500 0 0 0 0 0 0 4 471142
-0.017960 0.008481 0.119905 0.152606 0.202659 0.092151 -0.062500 0 0 0 0 0 0 4 472141
-0.017967 0.008481 0.119905 0.043340 0.195239 0.093621 -0.062500 0 0 0 0 0 0 4 473151
-0.017970 0.008481 0.119905 -0.013855 0.191928 0.094613 -0.062500 0 0 0 0 0 0 4 474140
-0.017972 0.008480 0.119905 -0.042626 0.190313 0.095011 -0.062500 0 0 0 0 0 0 4 475152
-0.017973 0.008480 0.119905 -0.057013 0.189471 0.095167 -0.062500 0 0 0 0 0 0 4 476139
-0.017985 0.008467 0.119893 0.080201 0.368383 0.253596 -0.062500 0 0 0 0 0 0 4 477151
-0.018013 0.008465 0.119894 0.310440 0.226017 0.111328 -0.062500 0 0 0 0 0 0 4 478140
-0.018027 0.008464 0.119894 0.149505 0.202299 0.102788 -0.062500 0 0 0 0 0 0 4 479151
-0.018034 0.008464 0.119894 0.041823 0.195046 0.103976 -0.062500 0 0 0 0 0 0 4 480140
-0.018034 0.008448 0.119907 -0.058302 0.400842 -0.074805 -0.062500 0 0 0 0 0 0 4 481150
-0.018033 0.008439 0.119912 -0.080916 0.319928 0.008216 -0.062500 0 0 0 0 0 0 4 482138
-0.018054 0.008440 0.119919 0.199332 0.191722 -0.014882 -0.062500 0 0 0 0 0 0 4 483154
-0.018064 0.008440 0.119921 0.085425 0.186133 0.035921 -0.062500 0 0 0 0 0 0 4 484139
-0.018080 0.008426 0.119911 0.151068 0.367045 0.219506 -0.062500 0 0 0 0 0 0 4 485150
-0.018089 0.008420 0.119907 0.055296 0.297124 0.156603 -0.062500 0 0 0 0 0 0 4 486140
-0.018093 0.008417 0.119906 -0.006301 0.245411 0.119720 -0.062500 0 0 0 0 0 0 4 487151
-0.018117 0.008420 0.119910 0.240457 0.152248 0.035464 -0.062500 0 0 0 0 0 0 4 488166
-0.018129 0.008422 0.119912 0.104755 0.167528 0.061432 -0.062500 0 0 0 0 0 0 4 489152
-0.018146 0.008409 0.119901 0.157475 0.359617 0.235684 -0.062500 0 0 0 0 0 0 4 490156
-0.018155 0.008403 0.119897 0.063124 0.290874 0.169119 -0.062500 0 0 0 0 0 0 4 491162
-0.018160 0.008400 0.119895 -0.002204 0.242239 0.130861 -0.062500 0 0 0 0 0 0 4 492148
-0.018159 0.008382 0.119908 -0.082594 0.426484 -0.064375 -0.062500 0 0 0 0 0 0 4 493300
-0.018179 0.008378 0.119917 0.185080 0.268158 -0.056699 -0.062500 0 0 0 0 0 0 4 494160
-0.018189 0.008376 0.119921 0.070629 0.229681 0.018709 -0.062500 0 0 0 0 0 0 4 495157
-0.018193 0.008375 0.119922 -0.006021 0.212598 0.054303 -0.062500 0 0 0 0 0 0 4 496162
-0.018196 0.008374 0.119923 -0.044279 0.203524 0.068387 -0.062500 0 0 0 0 0 0 4 497153
-0.018208 0.008360 0.119912 0.081264 0.377733 0.232712 -0.062500 0 0 0 0 0 0 4 498153
-0.018215 0.008353 0.119907 0.025273 0.299823 0.161729 -0.062500 0 0 0 0 0 0 4 499156
-0.018218 0.008350 0.119906 -0.020950 0.246662 0.121719 -0.062500 0 0 0 0 0 0 4 500153
-0.018242 0.008353 0.119910 0.233459 0.152803 0.036720 -0.062500 0 0 0 0 0 0 4 501152
-0.018253 0.008355 0.119912 0.101323 0.167746 0.062019 -0.062500 0 0 0 0 0 0 4 502152
-0.018270 0.008342 0.119901 0.155463 0.359542 0.236298 -0.062500 0 0 0 0 0 0 4 503153
-0.018279 0.008336 0.119897 0.062174 0.290836 0.169531 -0.062500 0 0 0 0 0 0 4 504162
-0.018284 0.008333 0.119895 -0.002634 0.242233 0.131140 -0.062500 0 0 0 0 0 0 4 505200
-0.018308 0.008337 0.119900 0.235419 0.156217 0.046998 -0.062500 0 0 0 0 0 0 4 506154
-0.018320 0.008338 0.119901 0.098669 0.172289 0.072408 -0.062500 0 0 0 0 0 0 4 507155
-0.018323 0.008323 0.119915 -0.036673 0.394921 -0.091763 -0.062500 0 0 0 0 0 0 4 508134
-0.018323 0.008315 0.119920 -0.078442 0.322300 -0.003076 -0.062500 0 0 0 0 0 0 4 509153
-0.018334 0.008297 0.119910 0.060947 0.425801 0.204606 -0.062500 0 0 0 0 0 0 4 510154
-0.018340 0.008288 0.119907 0.012661 0.318678 0.151227 -0.062500 0 0 0 0 0 0 4 511154
-0.018343 0.008284 0.119905 -0.028387 0.250265 0.117945 -0.062500 0 0 0 0 0 0 4 512153
-0.018366 0.008287 0.119910 0.229238 0.148549 0.035929 -0.062500 0 0 0 0 0 0 4 513151
-0.018378 0.008289 0.119911 0.098744 0.159536 0.061958 -0.062500 0 0 0 0 0 0 4 514154
-0.018394 0.008276 0.119901 0.153410 0.349106 0.236811 -0.062500 0 0 0 0 0 0 4 515152
-0.018404 0.008269 0.119896 0.060794 0.279497 0.170011 -0.062500 0 0 0 0 0 0 4 516151
-0.018430 0.008271 0.119900 0.278286 0.163695 0.063638 -0.062500 0 0 0 0 0 0 4 517151
-0.018443 0.008272 0.119901 0.124663 0.166798 0.079093 -0.062500 0 0 0 0 0 0 4 518150
-0.018446 0.008257 0.119914 -0.019882 0.383229 -0.088813 -0.062500 0 0 0 0 0 0 4 519152
-0.018447 0.008249 0.119919 -0.066689 0.307404 -0.001723 -0.062500 0 0 0 0 0 0 4 520158
-0.018458 0.008231 0.119910 0.063306 0.427085 0.205697 -0.062500 0 0 0 0 0 0 4 521154
-0.018464 0.008222 0.119906 0.013899 0.319309 0.152008 -0.062500 0 0 0 0 0 0 4 522152
-0.018467 0.008218 0.119905 -0.027755 0.250592 0.118533 -0.062500 0 0 0 0 0 0 4 523152
-0.018469 0.008215 0.119904 -0.052302 0.215455 0.104627 -0.062500 0 0 0 0 0 0 4 524133
-0.018492 0.008220 0.119909 0.216293 0.131331 0.031512 -0.062500 0 0 0 0 0 0 4 525152
-0.018514 0.008208 0.119899 0.228993 0.336206 0.220367 -0.062500 0 0 0 0 0 0 4 526152
-0.018522 0.008186 0.119908 0.053562 0.485747 -0.015376 -0.062500 0 0 0 0 0 0 4 527152
-0.018525 0.008175 0.119912 -0.026748 0.362075 0.032661 -0.062500 0 0 0 0 0 0 4 528151
-0.018527 0.008169 0.119913 -0.060808 0.278549 0.064405 -0.062500 0 0 0 0 0 0 4 529145
-0.018560 0.008158 0.119907 0.349776 0.345641 0.170109 -0.062500 0 0 0 0 0 0 4 530155
-0.018577 0.008152 0.119905 0.179664 0.275940 0.133021 -0.062500 0 0 0 0 0 0 4 531159
-0.018586 0.008149 0.119904 0.053565 0.232019 0.111232 -0.062500 0 0 0 0 0 0 4 532149
-0.018591 0.008148 0.119904 -0.014921 0.209623 0.102250 -0.062500 0 0 0 0 0 0 4 533150
-0.018604 0.008134 0.119892 0.092525 0.376977 0.258795 -0.062500 0 0 0 0 0 0 4 534149
-0.018608 0.008111 0.119900 -0.015187 0.506214 0.005194 -0.062500 0 0 0 0 0 0 4 535153
-0.018609 0.008099 0.119904 -0.060541 0.372056 0.045762 -0.062500 0 0 0 0 0 0 4 536148
-0.018631 0.008098 0.119910 0.204763 0.216601 0.007367 -0.062500 0 0 0 0 0 0 4 537150
-0.018642 0.008098 0.119912 0.081430 0.197725 0.050506 -0.062500 0 0 0 0 0 0 4 538149
-0.018658 0.008084 0.119901 0.147423 0.353901 0.232715 -0.062500 0 0 0 0 0 0 4 539152
-0.018667 0.008077 0.119897 0.058216 0.276620 0.168123 -0.062500 0 0 0 0 0 0 4 540132
-0.018672 0.008074 0.119896 -0.004328 0.223661 0.130411 -0.062500 0 0 0 0 0 0 4 541143
-0.018674 0.008072 0.119895 -0.039777 0.196530 0.114811 -0.062500 0 0 0 0 0 0 4 542149
-0.018708 0.008063 0.119888 0.365969 0.294634 0.202163 -0.062500 0 0 0 0 0 0 4 543142
-0.018722 0.008042 0.119898 0.149078 0.451286 -0.021488 -0.062500 0 0 0 0 0 0 4 544149
-0.018729 0.008031 0.119902 0.020382 0.343000 0.035651 -0.062500 0 0 0 0 0 0 4 545138
-0.018732 0.008026 0.119904 -0.036683 0.263922 0.071322 -0.062500 0 0 0 0 0 0 4 546134
-0.018744 0.008010 0.119893 0.079774 0.399665 0.246695 -0.062500 0 0 0 0 0 0 4 547136
-0.018751 0.008002 0.119889 0.021762 0.303013 0.178873 -0.062500 0 0 0 0 0 0 4 548125
-0.018755 0.007998 0.119887 -0.025208 0.240375 0.139868 -0.062500 0 0 0 0 0 0 4 549137
-0.018778 0.008001 0.119891 0.229431 0.141605 0.057035 -0.062500 0 0 0 0 0 0 4 550149
-0.018790 0.008002 0.119893 0.096859 0.154075 0.081512 -0.062500 0 0 0 0 0 0 4 551139
-0.018803 0.007973 0.119895 0.105982 0.553776 0.078371 -0.062500 0 0 0 0 0 0 4 552147
-0.018810 0.007959 0.119895 0.018760 0.405002 0.092800 -0.062500 0 0 0 0 0 0 4 553138
-0.018813 0.007951 0.119896 -0.032854 0.295379 0.099726 -0.062500 0 0 0 0 0 0 4 554147
-0.018836 0.007953 0.119901 0.223367 0.170052 0.035909 -0.062500 0 0 0 0 0 0 4 555151
-0.018858 0.007940 0.119891 0.234950 0.346552 0.228375 -0.062500 0 0 0 0 0 0 4 556138
-0.018870 0.007933 0.119887 0.100752 0.276269 0.172173 -0.062500 0 0 0 0 0 0 4 557147
-0.018873 0.007914 0.119899 -0.029187 0.437296 -0.040385 -0.062500 0 0 0 0 0 0 4 558138
-0.018874 0.007904 0.119903 -0.071461 0.331957 0.027202 -0.062500 0 0 0 0 0 0 4 559148
-0.018874 0.007899 0.119905 -0.083636 0.258478 0.067476 -0.062500 0 0 0 0 0 0 4 560136
-0.018906 0.007888 0.119898 0.338083 0.329833 0.178830 -0.062500 0 0 0 0 0 0 4 561148
-0.018923 0.007883 0.119896 0.174678 0.262886 0.142029 -0.062500 0 0 0 0 0 0 4 562136
-0.018931 0.007880 0.119895 0.051938 0.220366 0.120150 -0.062500 0 0 0 0 0 0 4 563149
-0.018943 0.007849 0.119896 0.086297 0.577307 0.093949 -0.062500 0 0 0 0 0 0 4 564137
-0.018949 0.007833 0.119896 0.011188 0.411706 0.098401 -0.062500 0 0 0 0 0 0 4 565146
-0.018952 0.007826 0.119896 -0.034915 0.293856 0.101433 -0.062500 0 0 0 0 0 0 4 566136
-0.018986 0.007813 0.119890 0.365578 0.342167 0.197903 -0.062500 0 0 0 0 0 0 4 567150
-0.019004 0.007807 0.119887 0.190482 0.264097 0.154915 -0.062500 0 0 0 0 0 0 4 568138
-0.019013 0.007804 0.119886 0.061453 0.216166 0.130658 -0.062500 0 0 0 0 0 0 4 569147
-0.019017 0.007803 0.119886 -0.008700 0.191785 0.120642 -0.062500 0 0 0 0 0 0 4 570137
-0.019027 0.007772 0.119887 0.053417 0.567820 0.100134 -0.062500 0 0 0 0 0 0 4 571160
-0.019032 0.007757 0.119887 -0.005539 0.407023 0.106412 -0.062500 0 0 0 0 0 0 4 572143
-0.019056 0.007754 0.119892 0.239264 0.224630 0.044255 -0.062500 0 0 0 0 0 0 4 573169
-0.019079 0.007739 0.119882 0.243577 0.368985 0.237600 -0.062500 0 0 0 0 0 0 4 574158
-0.019091 0.007732 0.119879 0.106427 0.282793 0.181115 -0.062500 0 0 0 0 0 0 4 575173
-0.019097 0.007728 0.119877 0.018196 0.225724 0.146756 -0.062500 0 0 0 0 0 0 4 576156
-0.019097 0.007710 0.119889 -0.073138 0.407072 -0.045452 -0.062500 0 0 0 0 0 0 4 577156
-0.019096 0.007701 0.119894 -0.093407 0.312250 0.030505 -0.062500 0 0 0 0 0 0 4 578181
-0.019128 0.007688 0.119889 0.330104 0.354435 0.170214 -0.062500 0 0 0 0 0 0 4 579159
-0.019144 0.007682 0.119887 0.170639 0.271080 0.144257 -0.062500 0 0 0 0 0 0 4 580151
-0.019152 0.007678 0.119886 0.046434 0.227967 0.126471 -0.062500 0 0 0 0 0 0 4 581152
-0.019164 0.007647 0.119887 0.087434 0.573160 0.103079 -0.062500 0 0 0 0 0 0 4 582133
-0.019170 0.007631 0.119887 0.013598 0.405278 0.107520 -0.062500 0 0 0 0 0 0 4 583153
-0.019194 0.007628 0.119892 0.251008 0.219356 0.045050 -0.062500 0 0 0 0 0 0 4 584150
-0.019206 0.007627 0.119894 0.110097 0.184430 0.076255 -0.062500 0 0 0 0 0 0 4 585150
-0.019223 0.007613 0.119883 0.157395 0.349122 0.255604 -0.062500 0 0 0 0 0 0 4 586149
-0.019229 0.007589 0.119892 0.021069 0.479590 0.010881 -0.062500 0 0 0 0 0 0 4 587161
-0.019231 0.007578 0.119895 -0.038724 0.344538 0.053317 -0.062500 0 0 0 0 0 0 4 588151
-0.019232 0.007572 0.119896 -0.062650 0.255399 0.082798 -0.062500 0 0 0 0 0 0 4 589155
-0.019265 0.007560 0.119890 0.351505 0.318193 0.192396 -0.062500 0 0 0 0 0 0 4 590152
-0.019282 0.007555 0.119887 0.184978 0.247901 0.152964 -0.062500 0 0 0 0 0 0 4 591153
-0.019291 0.007552 0.119886 0.060509 0.203787 0.129872 -0.062500 0 0 0 0 0 0 4 592149
-0.019302 0.007521 0.119887 0.090280 0.569361 0.105239 -0.062500 0 0 0 0 0 0 4 593150
-0.019308 0.007505 0.119887 0.015132 0.403330 0.108540 -0.062500 0 0 0 0 0 0 4 594146
-0.019311 0.007497 0.119887 -0.030977 0.285296 0.110954 -0.062500 0 0 0 0 0 0 4 595150
-0.019324 0.007480 0.119876 0.085785 0.399679 0.274549 -0.062500 0 0 0 0 0 0 4 596154
-0.019352 0.007476 0.119876 0.311783 0.226849 0.135697 -0.062500 0 0 0 0 0 0 4 597148
-0.019367 0.007475 0.119876 0.144401 0.196499 0.123905 -0.062500 0 0 0 0 0 0 4 598147
-0.019371 0.007458 0.119889 -0.008457 0.392893 -0.053856 -0.062500 0 0 0 0 0 0 4 599149
-0.019382 0.007435 0.119882 0.087327 0.465278 0.190227 -0.062500 0 0 0 0 0 0 4 600147
-0.019389 0.007424 0.119879 0.026060 0.326380 0.161455 -0.062500 0 0 0 0 0 0 4 601146
[truncated: 3,338,764 more chars]
