# Supplementary material for: Increasing Patient Engagement in Rehabilitation Exercises Using Computer-Based Citizen Science
Source: PLoS One. 2015 Mar 20;10(3):e0117013. doi: 10.1371/journal.pone.0117013 (PMC4368773; doi:10.1371/journal.pone.0117013)
Supplement: S6 Dataset — (ZIP) [file pone.0117013.s006.zip]

Archive with 32 entries (21 files):
- Dataset_S6/P21/P21_with.dat
- Dataset_S6/P21/P21_without.dat
- Dataset_S6/P22/P22_without.dat
- Dataset_S6/P22/P22_with.dat
- Dataset_S6/P23/P23_with.dat
- Dataset_S6/P23/P23_without.dat
- Dataset_S6/P24/P24_with.dat
- Dataset_S6/P24/P24_without.dat
- Dataset_S6/P25/P25_with.dat
- Dataset_S6/P25/P25_without.dat
- Dataset_S6/P26/P26_with.dat
- Dataset_S6/P26/P26_without.dat
- Dataset_S6/P27/P27_without.dat
- Dataset_S6/P27/P27_with.dat
- Dataset_S6/P28/P28_without.dat
- Dataset_S6/P28/P28_with.dat
- Dataset_S6/P29/P29_with.dat
- Dataset_S6/P29/P29_without.dat
- Dataset_S6/P30/P30_with.dat
- Dataset_S6/P30/P30_without.dat
- Dataset_S6/README.txt
- Dataset_S6/P21/
- Dataset_S6/P22/
- Dataset_S6/P23/
- Dataset_S6/P24/
- Dataset_S6/P25/
- Dataset_S6/P26/
- Dataset_S6/P27/
- Dataset_S6/P28/
- Dataset_S6/P29/
- Dataset_S6/P30/
- Dataset_S6/
