# Supplementary material for: Increasing Patient Engagement in Rehabilitation Exercises Using Computer-Based Citizen Science
Source: PLoS One. 2015 Mar 20;10(3):e0117013. doi: 10.1371/journal.pone.0117013 (PMC4368773; doi:10.1371/journal.pone.0117013)
Supplement: S6 Dataset — (ZIP) [file pone.0117013.s006.zip › Dataset_S6/P21/P21_with.dat]

0.018436 0.007482 0.170381 -3.873140 -1.448839 -6.346646 -0.000000 1 0 0 0 0 0 0 971
0.018575 0.007564 0.170614 -2.208878 -1.225219 -3.683813 -0.000030 1 0 0 0 0 0 0 1939
0.018693 0.007592 0.170849 -1.778493 -0.494535 -3.472850 -0.000062 1 0 0 0 0 0 0 2969
0.018827 0.007635 0.171084 -1.949511 -0.610504 -3.473611 -0.000094 1 0 0 0 0 0 0 3971
0.018911 0.007655 0.171306 -1.317255 -0.342589 -3.332576 -0.000125 1 0 0 0 0 0 0 4969
0.018990 0.007637 0.171511 -1.203905 0.182130 -3.112815 -0.000156 1 0 0 0 0 0 0 5969
0.019034 0.007614 0.171722 -0.755506 0.297511 -3.201922 -0.000187 1 0 0 0 0 0 0 6969
0.019039 0.007593 0.171925 -0.214096 0.279133 -3.119393 -0.000219 1 0 0 0 0 0 0 7968
0.019067 0.007568 0.172112 -0.450614 0.323290 -2.937912 -0.000250 1 0 0 0 0 0 0 8973
0.019057 0.007539 0.172229 -0.007418 0.380845 -2.034543 -0.000281 1 0 0 0 0 0 0 9954
0.019031 0.007439 0.172429 0.238387 1.307724 -3.035229 -0.000312 1 0 0 0 0 0 0 10957
0.019018 0.007375 0.172538 0.091841 0.928987 -1.988740 -0.000343 1 0 0 0 0 0 0 11954
0.018990 0.007276 0.172655 0.263838 1.336260 -1.995680 -0.000375 1 0 0 0 0 0 0 12963
0.018971 0.007178 0.172761 0.148441 1.359576 -1.888165 -0.000406 1 0 0 0 0 0 0 13956
0.018934 0.007106 0.172851 0.353775 1.029427 -1.697293 -0.000437 1 0 0 0 0 0 0 14955
0.018933 0.007042 0.172918 -0.081989 0.894170 -1.400043 -0.000468 1 0 0 0 0 0 0 15955
0.018930 0.006985 0.172968 -0.128234 0.777396 -1.177267 -0.000500 1 0 0 0 0 0 0 16956
0.018927 0.006954 0.172992 -0.134370 0.424068 -0.836396 -0.000530 1 0 0 0 0 0 0 17925
0.018939 0.006956 0.173004 -0.344169 -0.042714 -0.672949 -0.000562 1 0 0 0 0 0 0 18954
0.018959 0.006997 0.172992 -0.467892 -0.592308 -0.368938 -0.000593 1 0 0 0 0 0 0 19948
0.019004 0.007055 0.172961 -0.823553 -0.878084 -0.110697 -0.000624 1 0 0 0 0 0 0 20942
0.019059 0.007144 0.172916 -0.996244 -1.315564 0.077336 -0.000655 1 0 0 0 0 0 0 21947
0.019119 0.007250 0.172863 -1.093960 -1.575397 0.163939 -0.000687 1 0 0 0 0 0 0 22955
0.019179 0.007385 0.172802 -1.104241 -1.996317 0.260161 -0.000718 1 0 0 0 0 0 0 23955
0.019242 0.007515 0.172742 -1.163193 -1.964881 0.238805 -0.000749 1 0 0 0 0 0 0 24925
0.019325 0.007660 0.172669 -1.431841 -2.170808 0.379156 -0.000781 1 0 0 0 0 0 0 25949
0.019400 0.007795 0.172603 -1.373960 -2.065074 0.284803 -0.000812 1 0 0 0 0 0 0 26955
0.019472 0.007925 0.172539 -1.328365 -1.990257 0.213247 -0.000843 1 0 0 0 0 0 0 27945
0.019541 0.008052 0.172477 -1.308532 -1.952171 0.165400 -0.000875 1 0 0 0 0 0 0 28967
0.019613 0.008156 0.172420 -1.352042 -1.655584 0.064152 -0.000906 1 0 0 0 0 0 0 29957
0.019687 0.008248 0.172367 -1.382042 -1.478746 -0.003422 -0.000937 1 0 0 0 0 0 0 30948
0.019739 0.008338 0.172322 -1.125712 -1.424940 -0.153571 -0.000968 1 0 0 0 0 0 0 31950
0.019806 0.008401 0.172279 -1.295926 -1.081586 -0.212284 -0.000999 1 0 0 0 0 0 0 32940
0.019859 0.008453 0.172245 -1.139084 -0.916100 -0.356143 -0.001031 1 0 0 0 0 0 0 33947
0.019904 0.008500 0.172215 -1.037257 -0.830181 -0.448452 -0.001061 1 0 0 0 0 0 0 34937
0.019945 0.008544 0.172188 -0.987404 -0.786350 -0.507336 -0.001093 1 0 0 0 0 0 0 35946
0.019999 0.008605 0.172161 -1.161994 -1.011305 -0.552657 -0.001124 1 0 0 0 0 0 0 36938
0.020049 0.008634 0.172140 -1.127247 -0.624364 -0.653081 -0.001155 1 0 0 0 0 0 0 37946
0.020107 0.008687 0.172117 -1.247474 -0.905308 -0.655441 -0.001186 1 0 0 0 0 0 0 38938
0.020133 0.008737 0.172100 -0.856325 -0.887705 -0.766001 -0.001218 1 0 0 0 0 0 0 39945
0.020180 0.008800 0.172079 -1.091252 -1.071593 -0.743448 -0.001254 1 0 0 0 0 0 0 41101
0.020236 0.008870 0.172055 -1.257429 -1.188078 -0.729802 -0.001281 1 0 0 0 0 0 0 41950
0.020302 0.008923 0.172036 -1.401062 -0.973736 -0.806426 -0.001311 1 0 0 0 0 0 0 42939
0.020383 0.009007 0.172013 -1.631081 -1.365832 -0.795955 -0.001343 1 0 0 0 0 0 0 43948
0.020436 0.009091 0.171997 -1.297058 -1.406465 -0.900441 -0.001374 1 0 0 0 0 0 0 44936
0.020496 0.009172 0.171976 -1.364338 -1.373922 -0.866688 -0.001405 1 0 0 0 0 0 0 45937
0.020563 0.009229 0.171957 -1.477285 -1.079363 -0.924249 -0.001437 1 0 0 0 0 0 0 46946
0.020609 0.009300 0.171943 -1.222243 -1.220290 -1.007306 -0.001468 1 0 0 0 0 0 0 47947
0.020665 0.009374 0.171923 -1.343640 -1.284005 -0.956744 -0.001499 1 0 0 0 0 0 0 48937
0.020709 0.009431 0.171913 -1.208852 -1.078498 -1.113708 -0.001530 1 0 0 0 0 0 0 49945
0.020753 0.009457 0.171900 -1.201889 -0.664468 -1.111112 -0.001562 1 0 0 0 0 0 0 50949
0.020787 0.009511 0.171888 -1.084901 -0.992888 -1.150990 -0.001593 1 0 0 0 0 0 0 51951
0.020820 0.009558 0.171882 -1.066344 -0.932820 -1.257198 -0.001624 1 0 0 0 0 0 0 52937
0.020851 0.009601 0.171879 -1.063447 -0.878417 -1.329487 -0.001655 1 0 0 0 0 0 0 53944
0.020900 0.009660 0.171864 -1.296961 -1.094142 -1.198603 -0.001687 1 0 0 0 0 0 0 54952
0.020936 0.009731 0.171851 -1.173434 -1.273923 -1.237699 -0.001718 1 0 0 0 0 0 0 55949
0.020970 0.009787 0.171845 -1.138489 -1.092775 -1.351056 -0.001750 1 0 0 0 0 0 0 56968
0.021020 0.009852 0.171828 -1.356008 -1.217737 -1.246023 -0.001781 1 0 0 0 0 0 0 57953
0.021043 0.009908 0.171814 -1.027047 -1.100864 -1.299551 -0.001812 1 0 0 0 0 0 0 58956
0.021091 0.009953 0.171799 -1.341888 -0.958212 -1.311094 -0.001843 1 0 0 0 0 0 0 59954
0.021127 0.010016 0.171786 -1.231448 -1.196146 -1.362537 -0.001874 1 0 0 0 0 0 0 60954
0.021146 0.010049 0.171780 -1.002844 -0.820975 -1.477537 -0.001906 1 0 0 0 0 0 0 61953
0.021188 0.010104 0.171763 -1.300696 -1.073713 -1.371492 -0.001937 1 0 0 0 0 0 0 62953
0.021210 0.010132 0.171754 -1.074963 -0.763398 -1.498060 -0.001968 1 0 0 0 0 0 0 63941
0.021218 0.010168 0.171745 -0.879384 -0.839321 -1.516739 -0.001999 1 0 0 0 0 0 0 64954
0.021259 0.010203 0.171732 -1.298852 -0.838438 -1.495631 -0.002031 1 0 0 0 0 0 0 65952
0.021276 0.010243 0.171720 -1.049006 -0.905808 -1.531320 -0.002062 1 0 0 0 0 0 0 66952
0.021285 0.010264 0.171714 -0.928268 -0.668846 -1.638422 -0.002093 1 0 0 0 0 0 0 67950
0.021287 0.010296 0.171705 -0.824496 -0.800069 -1.638011 -0.002124 1 0 0 0 0 0 0 68955
0.021306 0.010331 0.171687 -1.051650 -0.861912 -1.534979 -0.002156 1 0 0 0 0 0 0 69953
0.021312 0.010371 0.171673 -0.927831 -0.937231 -1.595441 -0.002187 1 0 0 0 0 0 0 70960
0.021313 0.010414 0.171660 -0.845053 -0.979265 -1.647237 -0.002218 1 0 0 0 0 0 0 71955
0.021335 0.010433 0.171645 -1.128403 -0.689426 -1.651186 -0.002250 1 0 0 0 0 0 0 72960
0.021343 0.010465 0.171633 -0.986885 -0.830281 -1.697562 -0.002281 1 0 0 0 0 0 0 73949
0.021344 0.010504 0.171621 -0.892038 -0.930855 -1.736360 -0.002312 1 0 0 0 0 0 0 74951
0.021363 0.010542 0.171601 -1.123833 -0.952953 -1.658977 -0.002343 1 0 0 0 0 0 0 75953
0.021370 0.010585 0.171586 -1.001202 -1.004533 -1.732553 -0.002374 1 0 0 0 0 0 0 76954
0.021371 0.010628 0.171572 -0.918622 -1.033847 -1.790917 -0.002406 1 0 0 0 0 0 0 77953
0.021371 0.010651 0.171566 -0.924673 -0.770919 -1.907875 -0.002437 1 0 0 0 0 0 0 78952
0.021369 0.010684 0.171557 -0.888139 -0.887800 -1.910683 -0.002468 1 0 0 0 0 0 0 79952
0.021364 0.010722 0.171547 -0.872464 -0.976267 -1.918377 -0.002500 1 0 0 0 0 0 0 80956
0.021384 0.010739 0.171534 -1.193555 -0.714949 -1.899429 -0.002531 1 0 0 0 0 0 0 81948
0.021390 0.010770 0.171522 -1.072175 -0.871652 -1.934392 -0.002562 1 0 0 0 0 0 0 82951
0.021394 0.010787 0.171516 -1.033479 -0.701854 -2.042566 -0.002593 1 0 0 0 0 0 0 83952
0.021393 0.010817 0.171507 -0.972255 -0.868639 -2.040908 -0.002624 1 0 0 0 0 0 0 84954
0.021393 0.010832 0.171503 -0.989872 -0.703366 -2.121536 -0.002656 1 0 0 0 0 0 0 85951
0.021393 0.010840 0.171501 -1.006211 -0.594696 -2.180932 -0.002687 1 0 0 0 0 0 0 86955
0.021390 0.010866 0.171494 -0.973337 -0.817594 -2.148098 -0.002718 1 0 0 0 0 0 0 87952
0.021388 0.010879 0.171491 -1.006217 -0.684732 -2.212518 -0.002749 1 0 0 0 0 0 0 88927
0.021384 0.010907 0.171483 -0.985063 -0.872682 -2.188425 -0.002780 1 0 0 0 0 0 0 89921
0.021382 0.010922 0.171480 -1.024388 -0.719727 -2.258999 -0.002812 1 0 0 0 0 0 0 90941
0.021378 0.010951 0.171472 -1.006065 -0.897021 -2.237402 -0.002843 1 0 0 0 0 0 0 91941
0.021376 0.010966 0.171468 -1.047052 -0.738794 -2.310132 -0.002876 1 0 0 0 0 0 0 92996
0.021376 0.010973 0.171467 -1.075461 -0.634241 -2.365513 -0.002908 1 0 0 0 0 0 0 94020
0.021372 0.010999 0.171460 -1.048284 -0.859286 -2.329539 -0.002938 1 0 0 0 0 0 0 94997
0.021355 0.010993 0.171457 -0.885432 -0.480200 -2.397855 -0.002970 1 0 0 0 0 0 0 96018
0.021343 0.011011 0.171450 -0.944563 -0.766959 -2.371068 -0.003001 1 0 0 0 0 0 0 96999
0.021338 0.011021 0.171446 -1.042176 -0.685992 -2.440530 -0.003033 1 0 0 0 0 0 0 98018
0.021316 0.011029 0.171439 -0.855042 -0.653647 -2.421605 -0.003064 1 0 0 0 0 0 0 99018
0.021306 0.011033 0.171435 -0.989771 -0.612678 -2.490731 -0.003094 1 0 0 0 0 0 0 99995
0.021297 0.011057 0.171428 -1.037515 -0.868454 -2.468898 -0.003127 1 0 0 0 0 0 0 101022
0.021278 0.011050 0.171425 -0.912868 -0.503585 -2.543590 -0.003158 1 0 0 0 0 0 0 102018
0.021250 0.011049 0.171417 -0.791639 -0.549394 -2.524401 -0.003189 1 0 0 0 0 0 0 103033
0.021232 0.011071 0.171408 -0.931123 -0.848642 -2.516620 -0.003220 1 0 0 0 0 0 0 104003
0.021209 0.011063 0.171404 -0.873830 -0.504274 -2.605307 -0.003252 1 0 0 0 0 0 0 105020
0.021178 0.011062 0.171396 -0.787106 -0.559140 -2.592256 -0.003282 1 0 0 0 0 0 0 106003
0.021163 0.011062 0.171392 -0.991154 -0.583471 -2.665674 -0.003314 1 0 0 0 0 0 0 107017
0.021137 0.011065 0.171385 -0.873782 -0.625818 -2.647332 -0.003345 1 0 0 0 0 0 0 108003
0.021105 0.011069 0.171376 -0.799538 -0.655924 -2.645128 -0.003376 1 0 0 0 0 0 0 109018
0.021071 0.011074 0.171365 -0.764885 -0.675496 -2.653800 -0.003405 1 0 0 0 0 0 0 109936
0.021039 0.011058 0.171361 -0.799870 -0.409979 -2.748631 -0.003437 1 0 0 0 0 0 0 110944
0.021004 0.011053 0.171353 -0.776714 -0.526160 -2.738277 -0.003468 1 0 0 0 0 0 0 111935
0.020968 0.011053 0.171343 -0.766997 -0.614486 -2.739467 -0.003499 1 0 0 0 0 0 0 112943
0.020950 0.011054 0.171339 -1.015351 -0.634049 -2.826213 -0.003530 1 0 0 0 0 0 0 113944
0.020907 0.011038 0.171331 -0.718042 -0.423419 -2.817218 -0.003562 1 0 0 0 0 0 0 114944
0.020882 0.011052 0.171321 -0.934009 -0.796283 -2.813705 -0.003593 1 0 0 0 0 0 0 115935
0.020836 0.011043 0.171311 -0.682304 -0.539770 -2.828931 -0.003624 1 0 0 0 0 0 0 116943
0.020794 0.011042 0.171300 -0.724678 -0.617293 -2.846441 -0.003655 1 0 0 0 0 0 0 117934
0.020758 0.011023 0.171295 -0.814807 -0.399991 -2.944955 -0.003687 1 0 0 0 0 0 0 118943
0.020721 0.011016 0.171287 -0.819829 -0.542318 -2.935913 -0.003718 1 0 0 0 0 0 0 119933
0.020684 0.011016 0.171277 -0.824164 -0.643840 -2.937758 -0.003749 1 0 0 0 0 0 0 120943
0.020647 0.011018 0.171267 -0.831152 -0.701571 -2.950559 -0.003780 1 0 0 0 0 0 0 121944
0.020609 0.011023 0.171256 -0.839264 -0.734337 -2.969127 -0.003811 1 0 0 0 0 0 0 122934
0.020572 0.011028 0.171245 -0.847920 -0.754105 -2.991163 -0.003843 1 0 0 0 0 0 0 123943
0.020535 0.011034 0.171234 -0.856441 -0.767176 -3.014172 -0.003874 1 0 0 0 0 0 0 124935
0.020494 0.011062 0.171216 -0.816657 -1.056820 -2.960789 -0.003905 1 0 0 0 0 0 0 125945
0.020454 0.011079 0.171202 -0.847516 -0.958657 -3.016798 -0.003937 1 0 0 0 0 0 0 126944
0.020416 0.011091 0.171190 -0.870020 -0.885506 -3.063427 -0.003968 1 0 0 0 0 0 0 127938
0.020363 0.011081 0.171178 -0.682153 -0.599909 -3.100581 -0.003999 1 0 0 0 0 0 0 128935
0.020317 0.011079 0.171166 -0.773392 -0.681460 -3.130417 -0.004031 1 0 0 0 0 0 0 129953
0.020276 0.011082 0.171154 -0.840768 -0.747000 -3.156767 -0.004061 1 0 0 0 0 0 0 130935
0.020236 0.011086 0.171143 -0.880677 -0.784953 -3.182947 -0.004093 1 0 0 0 0 0 0 131956
0.020182 0.011072 0.171131 -0.701600 -0.559031 -3.209254 -0.004125 1 0 0 0 0 0 0 132976
0.020136 0.011069 0.171120 -0.797556 -0.671150 -3.233057 -0.004156 1 0 0 0 0 0 0 133961
0.020094 0.011070 0.171108 -0.868198 -0.752586 -3.258051 -0.004188 1 0 0 0 0 0 0 134987
0.020039 0.011055 0.171097 -0.705620 -0.550338 -3.282857 -0.004219 1 0 0 0 0 0 0 135991
0.019992 0.011050 0.171085 -0.810181 -0.674478 -3.306131 -0.004250 1 0 0 0 0 0 0 136961
0.019950 0.011051 0.171074 -0.885156 -0.762018 -3.331100 -0.004282 1 0 0 0 0 0 0 137987
0.019910 0.011055 0.171062 -0.927984 -0.810714 -3.354772 -0.004312 1 0 0 0 0 0 0 138959
0.019871 0.011060 0.171050 -0.953236 -0.838225 -3.378160 -0.004342 1 0 0 0 0 0 0 139920
0.019828 0.011087 0.171033 -0.919627 -1.135868 -3.324351 -0.004374 1 0 0 0 0 0 0 140943
0.019788 0.011104 0.171018 -0.955224 -1.041210 -3.381529 -0.004406 1 0 0 0 0 0 0 141960
0.019730 0.011119 0.170999 -0.724324 -1.002094 -3.348667 -0.004437 1 0 0 0 0 0 0 142944
0.019682 0.011130 0.170983 -0.844273 -0.957908 -3.418223 -0.004469 1 0 0 0 0 0 0 143987
0.019639 0.011138 0.170970 -0.928619 -0.932678 -3.470368 -0.004500 1 0 0 0 0 0 0 144958
0.019594 0.011168 0.170951 -0.924652 -1.201871 -3.430025 -0.004531 1 0 0 0 0 0 0 145967
0.019553 0.011186 0.170936 -0.975312 -1.092145 -3.494527 -0.004563 1 0 0 0 0 0 0 146986
0.019498 0.011179 0.170922 -0.801805 -0.764803 -3.544301 -0.004594 1 0 0 0 0 0 0 147991
0.019451 0.011179 0.170909 -0.901466 -0.822144 -3.581327 -0.004625 1 0 0 0 0 0 0 148961
0.019393 0.011164 0.170897 -0.767506 -0.627112 -3.611714 -0.004657 1 0 0 0 0 0 0 149986
0.019344 0.011159 0.170885 -0.889307 -0.756405 -3.638747 -0.004687 1 0 0 0 0 0 0 150958
0.019281 0.011162 0.170866 -0.714721 -0.879231 -3.584019 -0.004719 1 0 0 0 0 0 0 151987
0.019231 0.011168 0.170851 -0.867542 -0.921821 -3.644997 -0.004754 1 0 0 0 0 0 0 153083
0.019170 0.011155 0.170837 -0.761616 -0.692484 -3.688760 -0.004782 1 0 0 0 0 0 0 153985
0.019121 0.011152 0.170824 -0.898309 -0.801441 -3.725054 -0.004812 1 0 0 0 0 0 0 154960
0.019061 0.011134 0.170812 -0.783338 -0.633195 -3.756824 -0.004848 1 0 0 0 0 0 0 156092
0.018992 0.011131 0.170793 -0.655289 -0.808646 -3.701812 -0.004879 1 0 0 0 0 0 0 157086
0.018938 0.011134 0.170778 -0.847500 -0.896304 -3.759438 -0.004907 1 0 0 0 0 0 0 157986
0.018892 0.011138 0.170764 -0.972370 -0.941267 -3.810918 -0.004941 1 0 0 0 0 0 0 159084
0.018834 0.011125 0.170750 -0.832339 -0.717086 -3.845592 -0.004973 1 0 0 0 0 0 0 160111
0.018770 0.011102 0.170737 -0.742998 -0.581193 -3.873033 -0.005003 1 0 0 0 0 0 0 161083
0.018718 0.011094 0.170725 -0.904501 -0.759631 -3.899339 -0.005032 1 0 0 0 0 0 0 161986
0.018677 0.011072 0.170718 -1.064166 -0.595593 -4.009465 -0.005066 1 0 0 0 0 0 0 163083
0.018621 0.011045 0.170708 -0.890262 -0.517895 -3.998515 -0.005098 1 0 0 0 0 0 0 164114
0.018573 0.011035 0.170697 -0.988708 -0.731202 -4.001038 -0.005129 1 0 0 0 0 0 0 165110
0.018529 0.011033 0.170685 -1.080227 -0.877535 -4.063840 -0.005221 1 0 0 0 0 0 0 168057
0.018436 0.010999 0.170666 -0.443619 -0.489058 -3.990007 -0.005254 1 0 0 0 0 0 0 169084
0.018374 0.010965 0.170656 -0.791623 -0.435098 -4.127792 -0.005282 1 0 0 0 0 0 0 169988
0.018324 0.010951 0.170645 -0.977827 -0.698683 -4.146146 -0.005316 1 0 0 0 0 0 0 171084
0.018267 0.010906 0.170639 -0.922197 -0.333469 -4.237032 -0.005348 1 0 0 0 0 0 0 172112
0.018235 0.010906 0.170630 -1.240220 -0.874769 -4.228723 -0.005379 1 0 0 0 0 0 0 173113
0.018203 0.010888 0.170625 -1.286110 -0.694138 -4.306567 -0.005410 1 0 0 0 0 0 0 174083
0.018167 0.010881 0.170616 -1.243980 -0.838630 -4.283603 -0.005442 1 0 0 0 0 0 0 175110
0.018134 0.010859 0.170611 -1.276208 -0.657802 -4.357998 -0.005472 1 0 0 0 0 0 0 176084
0.018097 0.010851 0.170602 -1.243657 -0.822349 -4.333643 -0.005504 1 0 0 0 0 0 0 177112
0.018063 0.010829 0.170598 -1.391244 -0.712164 -4.681468 -0.005873 1 0 0 0 0 0 0 188918
0.017854 0.010696 0.170566 0.893067 0.751819 -4.354414 -0.005906 1 0 0 0 0 0 0 189963
0.017734 0.010612 0.170549 -0.044485 0.256926 -4.549734 -0.005941 1 0 0 0 0 0 0 191086
0.017655 0.010573 0.170534 -0.661392 -0.384671 -4.611468 -0.005972 1 0 0 0 0 0 0 192085
0.017600 0.010536 0.170527 -1.043216 -0.463562 -4.731226 -0.006003 1 0 0 0 0 0 0 193064
0.017572 0.010518 0.170523 -1.449391 -0.722281 -4.814435 -0.006030 1 0 0 0 0 0 0 193941
0.017576 0.010527 0.170507 -1.904857 -1.117840 -4.686405 -0.006066 1 0 0 0 0 0 0 195068
0.017584 0.010511 0.170491 -2.015664 -0.822415 -4.687554 -0.006093 1 0 0 0 0 0 0 195943
0.017585 0.010525 0.170477 -1.935301 -1.197113 -4.742821 -0.006127 1 0 0 0 0 0 0 197043
0.017603 0.010552 0.170456 -2.167461 -1.400180 -4.678823 -0.006160 1 0 0 0 0 0 0 198081
0.017596 0.010547 0.170445 -1.884021 -1.019890 -4.828538 -0.006190 1 0 0 0 0 0 0 199047
0.017611 0.010564 0.170426 -2.136287 -1.267510 -4.750552 -0.006222 1 0 0 0 0 0 0 200066
0.017603 0.010554 0.170416 -1.876162 -0.952876 -4.888722 -0.006253 1 0 0 0 0 0 0 201057
0.017579 0.010553 0.170404 -1.648469 -1.029200 -4.902581 -0.006284 1 0 0 0 0 0 0 202068
0.017551 0.010534 0.170398 -1.585207 -0.811436 -4.996503 -0.006315 1 0 0 0 0 0 0 203063
0.017506 0.010486 0.170394 -1.347826 -0.424977 -5.050656 -0.006343 1 0 0 0 0 0 0 203950
0.017446 0.010447 0.170399 -1.137265 -0.490631 -5.208049 -0.006378 1 0 0 0 0 0 0 205071
0.017399 0.010408 0.170401 -1.300243 -0.503431 -5.196764 -0.006405 1 0 0 0 0 0 0 205946
0.017360 0.010370 0.170401 -1.415217 -0.511743 -5.199634 -0.006441 1 0 0 0 0 0 0 207071
0.017346 0.010328 0.170393 -1.762690 -0.477424 -5.105088 -0.006472 1 0 0 0 0 0 0 208066
0.017307 0.010270 0.170387 -1.480132 -0.253106 -5.156107 -0.006499 1 0 0 0 0 0 0 208953
0.017284 0.010263 0.170378 -1.656568 -0.898252 -5.142517 -0.006534 1 0 0 0 0 0 0 210051
0.017278 0.010238 0.170365 -1.913327 -0.730841 -5.108530 -0.006566 1 0 0 0 0 0 0 211072
0.017276 0.010225 0.170344 -2.007318 -0.884267 -5.018655 -0.006597 1 0 0 0 0 0 0 212061
0.017272 0.010242 0.170328 -1.985918 -1.281246 -5.095499 -0.006628 1 0 0 0 0 0 0 213074
0.017272 0.010251 0.170305 -2.043255 -1.224097 -5.038721 -0.006659 1 0 0 0 0 0 0 214069
0.017278 0.010234 0.170285 -2.143436 -0.892081 -5.091256 -0.006687 1 0 0 0 0 0 0 214946
0.017278 0.010248 0.170269 -2.074384 -1.267816 -5.174780 -0.006722 1 0 0 0 0 0 0 216073
0.017257 0.010259 0.170255 -1.818470 -1.262459 -5.219896 -0.006753 1 0 0 0 0 0 0 217076
0.017249 0.010264 0.170233 -1.953825 -1.201962 -5.146159 -0.006784 1 0 0 0 0 0 0 218072
0.017230 0.010249 0.170222 -1.830502 -0.929659 -5.300298 -0.006815 1 0 0 0 0 0 0 219063
0.017200 0.010245 0.170210 -1.688653 -1.046800 -5.322568 -0.006847 1 0 0 0 0 0 0 220072
0.017169 0.010224 0.170203 -1.671059 -0.850220 -5.420900 -0.006878 1 0 0 0 0 0 0 221075
0.017160 0.010192 0.170191 -1.951495 -0.682521 -5.381231 -0.006909 1 0 0 0 0 0 0 222073
0.017139 0.010158 0.170184 -1.844177 -0.635716 -5.471320 -0.006941 1 0 0 0 0 0 0 223071
0.017109 0.010144 0.170174 -1.706887 -0.897094 -5.454717 -0.006972 1 0 0 0 0 0 0 224072
0.017100 0.010115 0.170160 -1.976476 -0.736065 -5.426422 -0.007002 1 0 0 0 0 0 0 225044
0.017075 0.010104 0.170147 -1.807923 -0.953269 -5.444651 -0.007031 1 0 0 0 0 0 0 225948
0.017069 0.010077 0.170131 -2.038733 -0.769000 -5.443226 -0.007061 1 0 0 0 0 0 0 226917
0.017050 0.010045 0.170123 -1.908941 -0.690494 -5.563240 -0.007097 1 0 0 0 0 0 0 228067
0.017058 0.010048 0.170105 -2.253873 -1.140588 -5.464126 -0.007128 1 0 0 0 0 0 0 229073
0.017064 0.010050 0.170081 -2.267219 -1.175724 -5.400824 -0.007159 1 0 0 0 0 0 0 230070
0.017073 0.010030 0.170061 -2.324266 -0.895383 -5.461181 -0.007190 1 0 0 0 0 0 0 231063
0.017058 0.010024 0.170044 -2.017627 -1.049114 -5.534924 -0.007222 1 0 0 0 0 0 0 232074
0.017052 0.010021 0.170021 -2.115139 -1.114388 -5.478081 -0.007253 1 0 0 0 0 0 0 233072
0.017067 0.010039 0.169995 -2.408038 -1.401791 -5.463352 -0.007284 1 0 0 0 0 0 0 234070
0.017077 0.010049 0.169968 -2.373264 -1.326186 -5.452581 -0.007311 1 0 0 0 0 0 0 234918
0.017066 0.010036 0.169954 -2.120478 -1.027842 -5.652660 -0.007347 1 0 0 0 0 0 0 236062
0.017062 0.010030 0.169932 -2.189245 -1.086615 -5.584736 -0.007374 1 0 0 0 0 0 0 236947
0.017062 0.010027 0.169906 -2.253280 -1.145032 -5.551185 -0.007409 1 0 0 0 0 0 0 238071
0.017069 0.010005 0.169885 -2.353443 -0.896368 -5.625763 -0.007441 1 0 0 0 0 0 0 239071
0.017036 0.009978 0.169867 -1.857117 -0.817902 -5.694429 -0.007472 1 0 0 0 0 0 0 240073
0.017021 0.009965 0.169843 -2.049158 -0.990231 -5.644817 -0.007503 1 0 0 0 0 0 0 241073
0.017020 0.009937 0.169822 -2.256391 -0.818221 -5.705803 -0.007534 1 0 0 0 0 0 0 242072
0.017021 0.009924 0.169797 -2.314308 -0.989035 -5.670875 -0.007565 1 0 0 0 0 0 0 243061
0.017008 0.009899 0.169769 -2.133064 -0.854789 -5.646159 -0.007597 1 0 0 0 0 0 0 244069
0.017003 0.009887 0.169740 -2.237645 -1.018098 -5.655293 -0.007628 1 0 0 0 0 0 0 245071
0.017002 0.009882 0.169711 -2.314137 -1.125269 -5.671490 -0.007659 1 0 0 0 0 0 0 246065
0.017004 0.009880 0.169682 -2.359247 -1.183902 -5.690291 -0.007690 1 0 0 0 0 0 0 247063
0.017007 0.009880 0.169652 -2.387023 -1.215990 -5.710388 -0.007722 1 0 0 0 0 0 0 248072
0.016994 0.009862 0.169622 -2.193049 -0.983783 -5.718232 -0.007753 1 0 0 0 0 0 0 249076
0.016990 0.009853 0.169592 -2.290636 -1.094127 -5.743030 -0.007784 1 0 0 0 0 0 0 250043
0.016968 0.009852 0.169555 -2.089845 -1.208756 -5.671983 -0.007816 1 0 0 0 0 0 0 251071
0.016960 0.009853 0.169522 -2.243158 -1.244175 -5.734314 -0.007847 1 0 0 0 0 0 0 252071
0.016963 0.009832 0.169481 -2.419105 -0.965344 -5.661699 -0.007878 1 0 0 0 0 0 0 253072
0.016963 0.009844 0.169440 -2.393244 -1.380274 -5.663811 -0.007909 1 0 0 0 0 0 0 254072
0.016948 0.009833 0.169404 -2.220328 -1.111035 -5.747339 -0.007940 1 0 0 0 0 0 0 255057
0.016965 0.009825 0.169363 -2.616133 -1.133914 -5.709154 -0.007972 1 0 0 0 0 0 0 256064
0.016954 0.009825 0.169320 -2.311909 -1.243532 -5.703661 -0.008003 1 0 0 0 0 0 0 257057
0.016931 0.009828 0.169277 -2.111952 -1.311632 -5.710969 -0.008034 1 0 0 0 0 0 0 258064
0.016926 0.009809 0.169231 -2.354906 -1.020235 -5.698126 -0.008065 1 0 0 0 0 0 0 259055
0.016906 0.009803 0.169187 -2.170538 -1.172451 -5.724066 -0.008096 1 0 0 0 0 0 0 260054
0.016903 0.009780 0.169140 -2.394150 -0.949788 -5.719719 -0.008124 1 0 0 0 0 0 0 260939
0.016883 0.009772 0.169095 -2.198460 -1.139902 -5.753933 -0.008159 1 0 0 0 0 0 0 262055
0.016876 0.009768 0.169042 -2.354876 -1.222865 -5.670630 -0.008190 1 0 0 0 0 0 0 263063
0.016875 0.009767 0.168985 -2.466322 -1.269583 -5.628311 -0.008221 1 0 0 0 0 0 0 264055
0.016857 0.009772 0.168935 -2.246507 -1.341932 -5.725318 -0.008253 1 0 0 0 0 0 0 265056
0.016851 0.009774 0.168879 -2.392291 -1.337449 -5.680945 -0.008284 1 0 0 0 0 0 0 266063
0.016834 0.009758 0.168820 -2.280845 -1.082910 -5.639933 -0.008311 1 0 0 0 0 0 0 266930
0.016808 0.009754 0.168768 -2.142758 -1.230422 -5.755449 -0.008347 1 0 0 0 0 0 0 268063
0.016798 0.009752 0.168695 -2.353893 -1.274128 -5.507679 -0.008378 1 0 0 0 0 0 0 269055
0.016775 0.009756 0.168637 -2.209980 -1.362409 -5.687449 -0.008409 1 0 0 0 0 0 0 270063
0.016766 0.009759 0.168578 -2.392429 -1.362215 -5.698817 -0.008440 1 0 0 0 0 0 0 271054
0.016765 0.009760 0.168501 -2.519873 -1.349633 -5.491480 -0.008472 1 0 0 0 0 0 0 272063
0.016752 0.009744 0.168431 -2.377097 -1.111493 -5.573541 -0.008503 1 0 0 0 0 0 0 273062
0.016744 0.009759 0.168359 -2.436638 -1.505457 -5.565889 -0.008534 1 0 0 0 0 0 0 274060
0.016706 0.009751 0.168284 -2.050432 -1.252903 -5.531677 -0.008566 1 0 0 0 0 0 0 275076
0.016690 0.009749 0.168215 -2.313259 -1.303134 -5.635445 -0.008597 1 0 0 0 0 0 0 276066
0.016685 0.009748 0.168134 -2.495199 -1.331691 -5.487718 -0.008628 1 0 0 0 0 0 0 277054
0.016665 0.009752 0.168055 -2.315643 -1.401269 -5.514091 -0.008658 1 0 0 0 0 0 0 278041
0.016620 0.009739 0.167976 -1.981050 -1.188772 -5.524595 -0.008690 1 0 0 0 0 0 0 279055
0.016602 0.009733 0.167889 -2.290861 -1.265705 -5.437986 -0.008722 1 0 0 0 0 0 0 280073
0.016558 0.009715 0.167805 -1.997298 -1.120393 -5.486843 -0.008753 1 0 0 0 0 0 0 281071
0.016539 0.009707 0.167716 -2.305446 -1.234702 -5.426611 -0.008783 1 0 0 0 0 0 0 282040
0.016534 0.009704 0.167624 -2.511824 -1.315352 -5.394548 -0.008815 1 0 0 0 0 0 0 283065
0.016518 0.009684 0.167530 -2.406379 -1.106518 -5.363899 -0.008847 1 0 0 0 0 0 0 284062
0.016514 0.009675 0.167435 -2.553908 -1.232338 -5.368144 -0.008877 1 0 0 0 0 0 0 285041
0.016499 0.009652 0.167338 -2.432637 -1.065179 -5.357753 -0.008909 1 0 0 0 0 0 0 286072
0.016473 0.009645 0.167234 -2.288240 -1.246874 -5.264003 -0.008941 1 0 0 0 0 0 0 287069
0.016447 0.009623 0.167133 -2.277264 -1.081839 -5.301628 -0.008972 1 0 0 0 0 0 0 288067
0.016416 0.009615 0.167026 -2.211397 -1.259758 -5.240043 -0.009003 1 0 0 0 0 0 0 289075
0.016382 0.009615 0.166917 -2.174912 -1.379804 -5.203870 -0.009034 1 0 0 0 0 0 0 290072
0.016364 0.009639 0.166807 -2.377763 -1.701711 -5.206850 -0.009066 1 0 0 0 0 0 0 291067
0.016337 0.009654 0.166696 -2.283595 -1.637868 -5.191701 -0.009097 1 0 0 0 0 0 0 292070
0.016331 0.009640 0.166582 -2.570348 -1.248631 -5.159083 -0.009128 1 0 0 0 0 0 0 293071
0.016310 0.009637 0.166468 -2.399629 -1.355785 -5.166173 -0.009160 1 0 0 0 0 0 0 294076
0.016281 0.009638 0.166337 -2.279409 -1.425591 -4.943228 -0.009191 1 0 0 0 0 0 0 295069
0.016253 0.009621 0.166221 -2.294348 -1.199901 -5.134351 -0.009222 1 0 0 0 0 0 0 296070
0.016243 0.009613 0.166098 -2.520646 -1.290910 -5.046175 -0.009253 1 0 0 0 0 0 0 297072
0.016240 0.009609 0.165969 -2.662513 -1.362361 -4.985959 -0.009284 1 0 0 0 0 0 0 298070
0.016204 0.009592 0.165846 -2.233454 -1.197677 -5.049453 -0.009315 1 0 0 0 0 0 0 299063
0.016189 0.009583 0.165718 -2.471643 -1.298151 -4.992035 -0.009346 1 0 0 0 0 0 0 300057
0.016167 0.009559 0.165586 -2.418870 -1.113983 -4.932619 -0.009378 1 0 0 0 0 0 0 301064
0.016159 0.009548 0.165453 -2.600203 -1.255707 -4.922024 -0.009409 1 0 0 0 0 0 0 302069
0.016119 0.009527 0.165326 -2.206404 -1.145210 -5.012145 -0.009441 1 0 0 0 0 0 0 303071
0.016102 0.009516 0.165196 -2.463504 -1.273398 -4.966921 -0.009472 1 0 0 0 0 0 0 304059
0.016078 0.009491 0.165061 -2.419229 -1.102330 -4.911820 -0.009503 1 0 0 0 0 0 0 305072
0.016047 0.009481 0.164917 -2.311626 -1.283443 -4.783750 -0.009533 1 0 0 0 0 0 0 306040
0.016034 0.009476 0.164777 -2.546885 -1.374361 -4.830641 -0.009566 1 0 0 0 0 0 0 307071
0.016008 0.009477 0.164630 -2.399805 -1.451206 -4.739782 -0.009597 1 0 0 0 0 0 0 308069
0.015997 0.009477 0.164489 -2.596906 -1.465286 -4.803015 -0.009628 1 0 0 0 0 0 0 309072
0.015971 0.009480 0.164340 -2.427701 -1.500723 -4.718325 -0.009659 1 0 0 0 0 0 0 310069
0.015938 0.009484 0.164188 -2.318528 -1.526453 -4.662533 -0.009691 1 0 0 0 0 0 0 311069
0.015902 0.009489 0.164034 -2.262139 -1.543487 -4.629744 -0.009722 1 0 0 0 0 0 0 312069
0.015863 0.009494 0.163879 -2.233642 -1.554862 -4.608588 -0.009753 1 0 0 0 0 0 0 313071
0.015829 0.009477 0.163731 -2.290478 -1.272843 -4.690643 -0.009784 1 0 0 0 0 0 0 314068
0.015791 0.009471 0.163577 -2.251209 -1.388027 -4.635504 -0.009815 1 0 0 0 0 0 0 315065
0.015778 0.009444 0.163420 -2.583114 -1.131690 -4.571439 -0.009846 1 0 0 0 0 0 0 316058
0.015751 0.009434 0.163262 -2.432087 -1.315286 -4.556123 -0.009878 1 0 0 0 0 0 0 317066
0.015717 0.009431 0.163103 -2.324015 -1.439891 -4.544585 -0.009909 1 0 0 0 0 0 0 318068
0.015700 0.009428 0.162935 -2.550759 -1.453191 -4.409607 -0.009941 1 0 0 0 0 0 0 319069
0.015660 0.009387 0.162776 -2.260451 -0.967056 -4.520669 -0.009971 1 0 0 0 0 0 0 320050
0.015618 0.009369 0.162616 -2.221338 -1.213192 -4.512889 -0.010003 1 0 0 0 0 0 0 321069
0.015597 0.009358 0.162446 -2.496340 -1.332469 -4.372922 -0.010034 1 0 0 0 0 0 0 322069
0.015566 0.009355 0.162281 -2.385263 -1.451951 -4.411669 -0.010066 1 0 0 0 0 0 0 323069
0.015523 0.009328 0.162025 -2.227682 -1.145927 -3.221705 -0.010097 1 0 0 0 0 0 0 324084
0.015487 0.009347 0.161892 -2.311829 -1.720170 -4.701964 -0.010128 1 0 0 0 0 0 0 325071
0.015446 0.009357 0.161742 -2.252977 -1.672910 -4.630153 -0.010159 1 0 0 0 0 0 0 326069
0.015425 0.009359 0.161575 -2.504482 -1.570246 -4.389671 -0.010190 1 0 0 0 0 0 0 327062
0.015375 0.009343 0.161406 -2.156674 -1.318728 -4.343832 -0.010221 1 0 0 0 0 0 0 328053
0.015349 0.009332 0.161230 -2.444038 -1.374133 -4.227340 -0.010253 1 0 0 0 0 0 0 329058
0.015314 0.009329 0.161059 -2.355030 -1.480166 -4.282370 -0.010284 1 0 0 0 0 0 0 330047
0.015267 0.009301 0.160797 -2.193433 -1.165435 -3.072241 -0.010316 1 0 0 0 0 0 0 331070
0.015252 0.009315 0.160650 -2.587928 -1.683680 -4.462463 -0.010346 1 0 0 0 0 0 0 332058
0.015221 0.009322 0.160492 -2.424365 -1.661303 -4.442606 -0.010377 1 0 0 0 0 0 0 333048
0.015203 0.009323 0.160319 -2.594757 -1.572768 -4.232857 -0.010409 1 0 0 0 0 0 0 334057
0.015176 0.009301 0.160136 -2.485908 -1.271938 -4.072273 -0.010440 1 0 0 0 0 0 0 335046
0.015139 0.009292 0.159960 -2.360813 -1.412944 -4.146408 -0.010471 1 0 0 0 0 0 0 336055
0.015091 0.009260 0.159691 -2.187618 -1.114802 -2.922631 -0.010503 1 0 0 0 0 0 0 337066
0.015080 0.009250 0.159550 -2.668022 -1.391938 -4.454990 -0.010534 1 0 0 0 0 0 0 338061
0.015050 0.009246 0.159392 -2.470237 -1.486614 -4.387617 -0.010565 1 0 0 0 0 0 0 339052
0.015015 0.009220 0.159214 -2.388743 -1.224861 -4.105513 -0.010597 1 0 0 0 0 0 0 340061
0.014974 0.009209 0.159039 -2.304050 -1.385610 -4.109196 -0.010628 1 0 0 0 0 0 0 341052
0.014912 0.009207 0.158757 -2.023836 -1.524872 -2.687936 -0.010660 1 0 0 0 0 0 0 342075
0.014877 0.009207 0.158622 -2.345754 -1.569430 -4.459520 -0.010690 1 0 0 0 0 0 0 343052
0.014838 0.009182 0.158452 -2.329526 -1.258356 -4.178583 -0.010722 1 0 0 0 0 0 0 344061
0.014810 0.009188 0.158262 -2.470223 -1.628682 -3.862744 -0.010753 1 0 0 0 0 0 0 345064
0.014772 0.009193 0.158080 -2.361352 -1.650549 -3.931249 -0.010784 1 0 0 0 0 0 0 346072
0.014712 0.009203 0.157790 -2.062785 -1.724815 -2.520119 -0.010823 1 0 0 0 0 0 0 347307
0.014697 0.009198 0.157621 -2.610928 -1.545878 -3.927131 -0.010847 1 0 0 0 0 0 0 348060
0.014687 0.009193 0.157459 -2.755797 -1.538846 -4.157717 -0.010883 1 0 0 0 0 0 0 349220
0.014621 0.009165 0.157177 -2.021118 -1.230754 -2.584642 -0.010910 1 0 0 0 0 0 0 350081
0.014607 0.009158 0.157051 -2.644822 -1.470779 -4.459516 -0.010941 1 0 0 0 0 0 0 351072
0.014572 0.009151 0.156874 -2.422480 -1.501253 -3.969523 -0.010972 1 0 0 0 0 0 0 352072
0.014557 0.009122 0.156695 -2.666832 -1.214357 -3.872434 -0.011003 1 0 0 0 0 0 0 353065
0.014524 0.009108 0.156515 -2.468544 -1.386156 -3.852358 -0.011034 1 0 0 0 0 0 0 354069
0.014487 0.009077 0.156321 -2.387616 -1.189892 -3.656538 -0.011065 1 0 0 0 0 0 0 355056
0.014437 0.009085 0.156127 -2.223758 -1.669599 -3.602696 -0.011097 1 0 0 0 0 0 0 356067
0.014409 0.009085 0.155929 -2.487022 -1.625047 -3.547795 -0.011127 1 0 0 0 0 0 0 357040
0.014371 0.009086 0.155740 -2.375864 -1.636592 -3.644047 -0.011159 1 0 0 0 0 0 0 358068
0.014308 0.009092 0.155442 -2.055072 -1.707126 -2.188803 -0.011191 1 0 0 0 0 0 0 359081
0.014293 0.009088 0.155289 -2.638418 -1.585814 -3.933288 -0.011222 1 0 0 0 0 0 0 360071
0.014258 0.009085 0.155119 -2.452137 -1.593188 -3.874957 -0.011253 1 0 0 0 0 0 0 361076
0.014213 0.009081 0.154919 -2.288326 -1.583753 -3.455727 -0.011284 1 0 0 0 0 0 0 362074
0.014155 0.009051 0.154623 -2.101430 -1.241353 -2.146705 -0.011316 1 0 0 0 0 0 0 363080
0.014135 0.009064 0.154484 -2.598752 -1.779664 -4.032634 -0.011347 1 0 0 0 0 0 0 364067
0.014081 0.009050 0.154315 -2.187370 -1.477746 -3.828515 -0.011378 1 0 0 0 0 0 0 365079
0.014031 0.009019 0.154122 -2.204275 -1.221124 -3.484270 -0.011409 1 0 0 0 0 0 0 366061
0.013981 0.009003 0.153933 -2.195072 -1.405477 -3.479498 -0.011441 1 0 0 0 0 0 0 367069
0.013929 0.008996 0.153746 -2.185287 -1.528355 -3.479827 -0.011472 1 0 0 0 0 0 0 368069
0.013893 0.009009 0.153539 -2.375025 -1.815550 -3.211078 -0.011503 1 0 0 0 0 0 0 369069
0.013832 0.008997 0.153339 -2.072315 -1.519577 -3.257427 -0.011533 1 0 0 0 0 0 0 370038
0.013796 0.008986 0.153135 -2.380880 -1.513864 -3.191972 -0.011565 1 0 0 0 0 0 0 371067
0.013753 0.008982 0.152940 -2.305993 -1.589131 -3.279324 -0.011597 1 0 0 0 0 0 0 372067
0.013727 0.008974 0.152737 -2.517704 -1.569790 -3.176676 -0.011628 1 0 0 0 0 0 0 373069
0.013681 0.008993 0.152533 -2.294071 -1.902926 -3.122391 -0.011659 1 0 0 0 0 0 0 374068
0.013632 0.009002 0.152337 -2.228942 -1.826248 -3.203168 -0.011691 1 0 0 0 0 0 0 375067
0.013603 0.009002 0.152133 -2.472616 -1.698987 -3.095263 -0.011722 1 0 0 0 0 0 0 376071
0.013545 0.008982 0.151933 -2.121624 -1.442272 -3.106285 -0.011753 1 0 0 0 0 0 0 377069
0.013489 0.008973 0.151737 -2.121425 -1.542747 -3.154612 -0.011784 1 0 0 0 0 0 0 378067
0.013435 0.008968 0.151544 -2.134464 -1.614579 -3.166275 -0.011816 1 0 0 0 0 0 0 379067
0.013382 0.008965 0.151351 -2.139514 -1.653017 -3.156571 -0.011847 1 0 0 0 0 0 0 380068
0.013328 0.008963 0.151158 -2.139650 -1.673389 -3.136925 -0.011878 1 0 0 0 0 0 0 381068
0.013292 0.008980 0.150970 -2.365294 -1.934359 -3.167839 -0.011909 1 0 0 0 0 0 0 382066
0.013253 0.008967 0.150787 -2.353861 -1.562141 -3.240669 -0.011941 1 0 0 0 0 0 0 383068
0.013206 0.008959 0.150599 -2.249737 -1.601556 -3.141497 -0.011972 1 0 0 0 0 0 0 384068
0.013156 0.008955 0.150407 -2.189084 -1.648106 -3.071321 -0.012003 1 0 0 0 0 0 0 385068
0.013104 0.008952 0.150213 -2.157364 -1.676627 -3.023738 -0.012034 1 0 0 0 0 0 0 386064
0.013051 0.008949 0.150018 -2.140085 -1.693344 -2.986684 -0.012065 1 0 0 0 0 0 0 387054
0.013021 0.008945 0.149837 -2.439500 -1.672668 -3.137011 -0.012097 1 0 0 0 0 0 0 388062
0.012978 0.008942 0.149647 -2.305852 -1.685243 -3.023345 -0.012128 1 0 0 0 0 0 0 389069
0.012909 0.008944 0.149465 -1.938119 -1.762482 -3.084441 -0.012159 1 0 0 0 0 0 0 390067
0.012863 0.008962 0.149278 -2.217161 -1.990929 -3.023358 -0.012191 1 0 0 0 0 0 0 391067
0.012813 0.008970 0.149086 -2.178072 -1.882067 -2.915988 -0.012221 1 0 0 0 0 0 0 392054
0.012747 0.008957 0.148911 -1.950435 -1.595885 -3.116911 -0.012253 1 0 0 0 0 0 0 393069
0.012702 0.008967 0.148727 -2.221231 -1.881357 -3.003864 -0.012284 1 0 0 0 0 0 0 394067
0.012653 0.008971 0.148535 -2.172926 -1.827782 -2.862241 -0.012316 1 0 0 0 0 0 0 395068
0.012586 0.008956 0.148360 -1.941562 -1.573731 -3.048221 -0.012347 1 0 0 0 0 0 0 396066
0.012542 0.008965 0.148176 -2.210079 -1.874328 -2.928073 -0.012378 1 0 0 0 0 0 0 397068
0.012477 0.008952 0.148003 -1.970715 -1.616941 -3.054124 -0.012409 1 0 0 0 0 0 0 398054
0.012434 0.008962 0.147820 -2.220157 -1.898893 -2.901238 -0.012440 1 0 0 0 0 0 0 399051
0.012391 0.008944 0.147637 -2.244362 -1.568350 -2.868911 -0.012471 1 0 0 0 0 0 0 400059
0.012338 0.008957 0.147459 -2.115104 -1.939052 -2.920932 -0.012503 1 0 0 0 0 0 0 401052
0.012283 0.008962 0.147268 -2.077977 -1.870751 -2.729303 -0.012534 1 0 0 0 0 0 0 402059
0.012231 0.008965 0.147097 -2.102265 -1.852512 -2.947764 -0.012565 1 0 0 0 0 0 0 403049
0.012182 0.008944 0.146918 -2.155013 -1.529407 -2.850380 -0.012596 1 0 0 0 0 0 0 404058
0.012126 0.008954 0.146742 -2.057588 -1.920977 -2.853331 -0.012628 1 0 0 0 0 0 0 405051
0.012094 0.008955 0.146565 -2.347727 -1.836639 -2.831441 -0.012659 1 0 0 0 0 0 0 406059
0.012028 0.008958 0.146385 -1.948039 -1.862287 -2.755862 -0.012690 1 0 0 0 0 0 0 407049
0.011991 0.008956 0.146206 -2.269997 -1.790946 -2.753002 -0.012721 1 0 0 0 0 0 0 408058
0.011923 0.008957 0.146025 -1.904039 -1.841650 -2.689380 -0.012752 1 0 0 0 0 0 0 409050
0.011864 0.008958 0.145856 -1.972513 -1.849135 -2.838138 -0.012784 1 0 0 0 0 0 0 410058
0.011806 0.008956 0.145667 -1.987020 -1.812023 -2.561899 -0.012815 1 0 0 0 0 0 0 411048
0.011751 0.008956 0.145496 -2.035869 -1.834390 -2.739464 -0.012846 1 0 0 0 0 0 0 412039
0.011719 0.008951 0.145320 -2.325684 -1.778878 -2.684937 -0.012878 1 0 0 0 0 0 0 413059
0.011660 0.008930 0.145149 -2.005547 -1.570094 -2.713857 -0.012909 1 0 0 0 0 0 0 414050
0.011598 0.008941 0.144974 -1.933190 -1.957882 -2.650307 -0.012940 1 0 0 0 0 0 0 415049
0.011545 0.008923 0.144792 -2.034199 -1.629393 -2.521922 -0.012971 1 0 0 0 0 0 0 416053
0.011470 0.008916 0.144607 -1.746973 -1.750612 -2.454195 -0.013003 1 0 0 0 0 0 0 417057
0.011428 0.008909 0.144425 -2.141644 -1.747664 -2.464374 -0.013034 1 0 0 0 0 0 0 418062
0.011358 0.008907 0.144240 -1.816180 -1.834182 -2.400637 -0.013065 1 0 0 0 0 0 0 419062
0.011297 0.008907 0.144069 -1.903554 -1.859824 -2.554315 -0.013097 1 0 0 0 0 0 0 420068
0.011238 0.008904 0.143877 -1.926795 -1.830851 -2.271187 -0.013127 1 0 0 0 0 0 0 421045
0.011184 0.008903 0.143703 -1.980225 -1.858080 -2.453065 -0.013159 1 0 0 0 0 0 0 422074
0.011128 0.008900 0.143510 -1.964073 -1.833967 -2.191423 -0.013190 1 0 0 0 0 0 0 423060
0.011058 0.008881 0.143329 -1.772522 -1.624521 -2.313487 -0.013222 1 0 0 0 0 0 0 424064
0.010991 0.008891 0.143149 -1.786609 -2.000665 -2.305743 -0.013253 1 0 0 0 0 0 0 425069
0.010936 0.008874 0.142963 -1.931200 -1.668887 -2.199160 -0.013284 1 0 0 0 0 0 0 426065
0.010882 0.008865 0.142791 -1.971830 -1.755693 -2.346236 -0.013315 1 0 0 0 0 0 0 427064
0.010813 0.008843 0.142618 -1.759485 -1.582074 -2.339232 -0.013347 1 0 0 0 0 0 0 428067
0.010753 0.008831 0.142451 -1.846528 -1.710085 -2.386053 -0.013378 1 0 0 0 0 0 0 429058
0.010694 0.008822 0.142259 -1.867810 -1.758538 -2.038495 -0.013409 1 0 0 0 0 0 0 430048
0.010639 0.008818 0.142084 -1.921076 -1.828939 -2.198397 -0.013440 1 0 0 0 0 0 0 431066
0.010569 0.008798 0.141910 -1.721992 -1.626414 -2.205253 -0.013472 1 0 0 0 0 0 0 432069
0.010529 0.008783 0.141731 -2.082327 -1.670700 -2.112695 -0.013503 1 0 0 0 0 0 0 433072
0.010460 0.008777 0.141544 -1.740644 -1.805252 -1.983353 -0.013534 1 0 0 0 0 0 0 434065
0.010406 0.008754 0.141382 -1.901934 -1.593776 -2.254913 -0.013565 1 0 0 0 0 0 0 435064
0.010347 0.008762 0.141207 -1.837777 -1.978969 -2.106889 -0.013597 1 0 0 0 0 0 0 436059
0.010282 0.008728 0.141043 -1.739898 -1.464882 -2.206602 -0.013628 1 0 0 0 0 0 0 437067
0.010223 0.008710 0.140879 -1.812292 -1.628479 -2.184521 -0.013659 1 0 0 0 0 0 0 438065
0.010167 0.008700 0.140714 -1.858391 -1.753738 -2.154405 -0.013690 1 0 0 0 0 0 0 439066
0.010114 0.008695 0.140548 -1.880170 -1.822170 -2.124806 -0.013722 1 0 0 0 0 0 0 440065
0.010044 0.008674 0.140377 -1.669826 -1.624349 -2.018522 -0.013753 1 0 0 0 0 0 0 441067
0.009984 0.008663 0.140209 -1.758675 -1.737618 -2.026255 -0.013784 1 0 0 0 0 0 0 442065
0.009934 0.008637 0.140053 -1.901995 -1.552184 -2.159237 -0.013815 1 0 0 0 0 0 0 443065
0.009846 0.008610 0.139896 -1.410691 -1.524250 -2.140817 -0.013847 1 0 0 0 0 0 0 444065
0.009776 0.008595 0.139733 -1.583771 -1.683842 -2.041151 -0.013878 1 0 0 0 0 0 0 445067
0.009715 0.008587 0.139568 -1.711594 -1.784402 -1.976264 -0.013909 1 0 0 0 0 0 0 446055
0.009665 0.008563 0.139413 -1.861286 -1.576973 -2.073142 -0.013940 1 0 0 0 0 0 0 447064
0.009597 0.008532 0.139245 -1.638962 -1.471477 -1.888875 -0.013972 1 0 0 0 0 0 0 448063
0.009524 0.008501 0.139099 -1.533930 -1.458950 -2.144161 -0.014003 1 0 0 0 0 0 0 449066
0.009461 0.008484 0.138940 -1.649476 -1.641760 -1.977189 -0.014034 1 0 0 0 0 0 0 450063
0.009387 0.008457 0.138770 -1.509687 -1.527129 -1.786428 -0.014065 1 0 0 0 0 0 0 451063
0.009311 0.008428 0.138624 -1.454677 -1.488802 -2.050650 -0.014097 1 0 0 0 0 0 0 452062
0.009247 0.008413 0.138464 -1.595572 -1.655671 -1.887300 -0.014128 1 0 0 0 0 0 0 453065
0.009195 0.008384 0.138311 -1.767890 -1.503500 -1.921413 -0.014159 1 0 0 0 0 0 0 454063
0.009123 0.008374 0.138160 -1.513878 -1.725924 -1.935462 -0.014190 1 0 0 0 0 0 0 455063
0.009067 0.008347 0.138009 -1.692252 -1.542085 -1.920784 -0.014221 1 0 0 0 0 0 0 456053
0.008993 0.008338 0.137859 -1.463868 -1.744377 -1.903155 -0.014253 1 0 0 0 0 0 0 457053
0.008937 0.008313 0.137708 -1.657774 -1.551408 -1.875027 -0.014284 1 0 0 0 0 0 0 458061
0.008869 0.008284 0.137569 -1.520810 -1.489886 -1.994609 -0.014315 1 0 0 0 0 0 0 459067
0.008814 0.008248 0.137423 -1.682657 -1.390896 -1.893578 -0.014346 1 0 0 0 0 0 0 460034
0.008732 0.008197 0.137278 -1.310581 -1.173052 -1.886920 -0.014378 1 0 0 0 0 0 0 461066
0.008670 0.008151 0.137130 -1.547625 -1.204799 -1.809368 -0.014409 1 0 0 0 0 0 0 462064
0.008594 0.008132 0.136980 -1.362808 -1.558390 -1.760449 -0.014441 1 0 0 0 0 0 0 463067
0.008516 0.008106 0.136840 -1.316753 -1.513303 -1.867294 -0.014472 1 0 0 0 0 0 0 464063
0.008474 0.008089 0.136700 -1.765049 -1.624706 -1.847330 -0.014503 1 0 0 0 0 0 0 465053
0.008413 0.008065 0.136564 -1.562089 -1.533621 -1.880597 -0.014534 1 0 0 0 0 0 0 466065
0.008362 0.008032 0.136418 -1.673227 -1.404469 -1.735925 -0.014565 1 0 0 0 0 0 0 467035
0.008298 0.007999 0.136280 -1.489970 -1.399343 -1.795661 -0.014597 1 0 0 0 0 0 0 468062
0.008226 0.007967 0.136144 -1.366567 -1.398625 -1.816361 -0.014628 1 0 0 0 0 0 0 469060
0.008186 0.007947 0.136005 -1.769339 -1.556008 -1.751162 -0.014659 1 0 0 0 0 0 0 470058
0.008126 0.007921 0.135870 -1.545522 -1.492535 -1.763181 -0.014690 1 0 0 0 0 0 0 471048
0.008057 0.007892 0.135735 -1.384953 -1.444363 -1.757298 -0.014721 1 0 0 0 0 0 0 472057
0.007983 0.007861 0.135600 -1.294409 -1.417259 -1.740060 -0.014755 1 0 0 0 0 0 0 473130
0.007926 0.007825 0.135455 -1.503463 -1.335748 -1.569579 -0.014786 1 0 0 0 0 0 0 474112
0.007865 0.007772 0.135327 -1.456431 -1.100467 -1.763260 -0.014817 1 0 0 0 0 0 0 475128
0.007795 0.007729 0.135195 -1.325445 -1.207429 -1.706560 -0.014848 1 0 0 0 0 0 0 476113
0.007756 0.007704 0.135057 -1.716622 -1.441632 -1.600817 -0.014880 1 0 0 0 0 0 0 477128
0.007697 0.007675 0.134921 -1.489367 -1.421346 -1.592818 -0.014911 1 0 0 0 0 0 0 478112
0.007628 0.007645 0.134786 -1.327683 -1.395620 -1.578167 -0.014942 1 0 0 0 0 0 0 479127
0.007555 0.007614 0.134650 -1.236210 -1.379592 -1.556105 -0.014973 1 0 0 0 0 0 0 480111
0.007479 0.007583 0.134515 -1.183745 -1.369866 -1.530801 -0.015004 1 0 0 0 0 0 0 481094
0.007424 0.007549 0.134398 -1.442153 -1.331605 -1.742701 -0.015034 1 0 0 0 0 0 0 482058
0.007357 0.007516 0.134269 -1.301494 -1.332345 -1.596910 -0.015065 1 0 0 0 0 0 0 483047
0.007300 0.007501 0.134143 -1.411109 -1.559607 -1.596546 -0.015096 1 0 0 0 0 0 0 484056
0.007238 0.007458 0.134023 -1.352929 -1.220448 -1.640720 -0.015127 1 0 0 0 0 0 0 485048
0.007168 0.007420 0.133892 -1.225152 -1.252808 -1.502892 -0.015159 1 0 0 0 0 0 0 486056
0.007101 0.007366 0.133770 -1.230024 -1.037435 -1.564941 -0.015190 1 0 0 0 0 0 0 487048
0.007028 0.007323 0.133639 -1.151115 -1.152365 -1.440676 -0.015221 1 0 0 0 0 0 0 488047
0.006974 0.007284 0.133523 -1.389304 -1.201030 -1.604533 -0.015253 1 0 0 0 0 0 0 489056
0.006908 0.007248 0.133394 -1.240933 -1.249307 -1.435024 -0.015284 1 0 0 0 0 0 0 490047
0.006858 0.007212 0.133279 -1.426568 -1.246192 -1.573822 -0.015315 1 0 0 0 0 0 0 491055
0.006794 0.007178 0.133151 -1.251255 -1.267634 -1.392787 -0.015346 1 0 0 0 0 0 0 492047
0.006745 0.007143 0.133036 -1.422938 -1.251023 -1.527773 -0.015378 1 0 0 0 0 0 0 493061
0.006681 0.007109 0.132907 -1.241365 -1.266035 -1.344265 -0.015409 1 0 0 0 0 0 0 494059
0.006652 0.007070 0.132781 -1.668100 -1.180282 -1.332181 -0.015440 1 0 0 0 0 0 0 495055
0.006579 0.007039 0.132659 -1.129975 -1.288410 -1.368265 -0.015471 1 0 0 0 0 0 0 496035
0.006545 0.007001 0.132536 -1.579109 -1.191240 -1.323550 -0.015503 1 0 0 0 0 0 0 497071
0.006490 0.006966 0.132403 -1.332855 -1.223662 -1.187947 -0.015534 1 0 0 0 0 0 0 498050
0.006426 0.006935 0.132298 -1.187279 -1.281620 -1.500444 -0.015565 1 0 0 0 0 0 0 499066
0.006376 0.006902 0.132191 -1.357008 -1.238850 -1.498607 -0.015596 1 0 0 0 0 0 0 500034
0.006319 0.006850 0.132077 -1.259814 -0.990775 -1.374551 -0.015628 1 0 0 0 0 0 0 501058
0.006267 0.006825 0.131955 -1.314593 -1.310118 -1.253787 -0.015659 1 0 0 0 0 0 0 502063
0.006209 0.006777 0.131835 -1.227121 -1.049247 -1.232945 -0.015690 1 0 0 0 0 0 0 503064
0.006163 0.006736 0.131722 -1.370934 -1.088172 -1.313266 -0.015721 1 0 0 0 0 0 0 504034
0.006122 0.006697 0.131613 -1.457679 -1.119617 -1.340427 -0.015753 1 0 0 0 0 0 0 505065
0.006085 0.006659 0.131505 -1.499721 -1.133084 -1.337907 -0.015784 1 0 0 0 0 0 0 506063
0.006015 0.006610 0.131400 -1.057658 -0.985996 -1.367982 -0.015815 1 0 0 0 0 0 0 507065
0.005956 0.006587 0.131282 -1.160992 -1.292529 -1.177998 -0.015847 1 0 0 0 0 0 0 508067
0.005916 0.006538 0.131182 -1.405613 -0.988841 -1.365798 -0.015878 1 0 0 0 0 0 0 509070
0.005858 0.006498 0.131058 -1.178823 -1.064225 -1.055208 -0.015909 1 0 0 0 0 0 0 510062
0.005812 0.006460 0.130944 -1.313335 -1.095788 -1.132856 -0.015940 1 0 0 0 0 0 0 511063
0.005772 0.006423 0.130833 -1.400696 -1.105276 -1.168691 -0.015972 1 0 0 0 0 0 0 512061
0.005716 0.006391 0.130735 -1.186765 -1.170962 -1.316022 -0.016003 1 0 0 0 0 0 0 513060
0.005656 0.006341 0.130623 -1.099742 -0.924936 -1.123885 -0.016034 1 0 0 0 0 0 0 514063
0.005609 0.006297 0.130514 -1.258542 -0.987277 -1.115792 -0.016065 1 0 0 0 0 0 0 515056
0.005549 0.006263 0.130416 -1.099083 -1.098721 -1.252236 -0.016097 1 0 0 0 0 0 0 516064
0.005487 0.006211 0.130303 -1.041571 -0.878469 -1.055396 -0.016128 1 0 0 0 0 0 0 517058
0.005439 0.006167 0.130194 -1.214654 -0.953221 -1.046513 -0.016159 1 0 0 0 0 0 0 518064
0.005399 0.006127 0.130085 -1.318525 -1.005637 -1.036509 -0.016190 1 0 0 0 0 0 0 519063
0.005362 0.006090 0.129976 -1.369914 -1.030439 -1.018750 -0.016222 1 0 0 0 0 0 0 520063
0.005313 0.006039 0.129889 -1.217098 -0.856360 -1.290309 -0.016253 1 0 0 0 0 0 0 521064
0.005257 0.005979 0.129781 -1.089080 -0.709718 -1.010819 -0.016284 1 0 0 0 0 0 0 522062
0.005227 0.005947 0.129680 -1.419671 -1.055848 -1.066174 -0.016315 1 0 0 0 0 0 0 523065
0.005161 0.005903 0.129578 -0.968625 -0.909521 -1.023457 -0.016347 1 0 0 0 0 0 0 524063
0.005111 0.005862 0.129471 -1.127833 -0.947588 -0.948674 -0.016378 1 0 0 0 0 0 0 525064
0.005070 0.005824 0.129363 -1.244490 -0.976138 -0.901406 -0.016409 1 0 0 0 0 0 0 526063
0.005035 0.005789 0.129285 -1.327459 -1.017082 -1.268785 -0.016440 1 0 0 0 0 0 0 527063
0.004985 0.005738 0.129179 -1.141428 -0.790320 -0.927598 -0.016472 1 0 0 0 0 0 0 528063
0.004958 0.005710 0.129080 -1.423688 -1.076104 -0.953885 -0.016503 1 0 0 0 0 0 0 529063
0.004915 0.005665 0.128996 -1.227591 -0.863715 -1.151358 -0.016534 1 0 0 0 0 0 0 530063
0.004877 0.005624 0.128897 -1.263185 -0.894978 -0.941013 -0.016565 1 0 0 0 0 0 0 531063
0.004822 0.005590 0.128802 -1.041088 -0.990663 -0.966323 -0.016597 1 0 0 0 0 0 0 532062
0.004784 0.005537 0.128709 -1.232047 -0.731590 -0.975581 -0.016627 1 0 0 0 0 0 0 533051
0.004729 0.005497 0.128617 -1.023177 -0.875914 -0.965497 -0.016659 1 0 0 0 0 0 0 534062
0.004691 0.005441 0.128526 -1.214927 -0.661935 -0.950059 -0.016690 1 0 0 0 0 0 0 535062
0.004636 0.005400 0.128434 -1.006432 -0.830972 -0.929496 -0.016722 1 0 0 0 0 0 0 536063
0.004588 0.005382 0.128350 -1.062142 -1.150399 -1.019051 -0.016753 1 0 0 0 0 0 0 537064
0.004553 0.005337 0.128261 -1.236837 -0.812704 -0.942940 -0.016784 1 0 0 0 0 0 0 538063
0.004515 0.005317 0.128179 -1.202824 -1.108538 -1.001246 -0.016815 1 0 0 0 0 0 0 539060
0.004485 0.005270 0.128091 -1.305228 -0.783267 -0.911971 -0.016847 1 0 0 0 0 0 0 540063
0.004434 0.005234 0.128000 -1.036410 -0.878996 -0.853876 -0.016878 1 0 0 0 0 0 0 541064
0.004394 0.005200 0.127928 -1.138172 -0.913017 -1.076422 -0.016909 1 0 0 0 0 0 0 542061
0.004363 0.005147 0.127843 -1.264720 -0.649104 -0.917714 -0.016939 1 0 0 0 0 0 0 543032
0.004312 0.005107 0.127753 -1.005433 -0.796045 -0.821261 -0.016972 1 0 0 0 0 0 0 544061
0.004272 0.005071 0.127682 -1.111258 -0.857780 -1.028954 -0.017002 1 0 0 0 0 0 0 545043
0.004216 0.005040 0.127597 -0.908859 -0.919386 -0.861974 -0.017034 1 0 0 0 0 0 0 546046
0.004159 0.004993 0.127518 -0.856186 -0.708643 -0.910661 -0.017065 1 0 0 0 0 0 0 547055
0.004134 0.004949 0.127440 -1.276035 -0.714473 -0.897871 -0.017096 1 0 0 0 0 0 0 548045
0.004087 0.004914 0.127352 -1.006952 -0.828035 -0.764298 -0.017127 1 0 0 0 0 0 0 549046
0.004033 0.004866 0.127273 -0.897528 -0.650288 -0.836442 -0.017159 1 0 0 0 0 0 0 550045
0.003992 0.004825 0.127204 -1.032523 -0.736242 -0.978675 -0.017190 1 0 0 0 0 0 0 551054
0.003950 0.004808 0.127129 -1.036674 -1.036928 -0.887724 -0.017221 1 0 0 0 0 0 0 552045
0.003914 0.004783 0.127063 -1.107816 -0.970387 -0.976614 -0.017253 1 0 0 0 0 0 0 553055
0.003861 0.004758 0.126980 -0.875264 -0.950808 -0.751466 -0.017283 1 0 0 0 0 0 0 554043
0.003839 0.004725 0.126899 -1.252312 -0.840734 -0.748172 -0.017315 1 0 0 0 0 0 0 555054
0.003798 0.004677 0.126822 -1.045698 -0.629643 -0.773218 -0.017346 1 0 0 0 0 0 0 556045
0.003757 0.004656 0.126744 -1.012419 -0.952146 -0.743114 -0.017377 1 0 0 0 0 0 0 557045
0.003722 0.004629 0.126676 -1.076799 -0.912562 -0.864330 -0.017409 1 0 0 0 0 0 0 558054
0.003675 0.004585 0.126603 -0.920313 -0.662831 -0.797270 -0.017440 1 0 0 0 0 0 0 559045
0.003637 0.004547 0.126537 -1.011021 -0.714531 -0.867203 -0.017471 1 0 0 0 0 0 0 560054
0.003588 0.004496 0.126465 -0.877445 -0.549264 -0.777213 -0.017502 1 0 0 0 0 0 0 561045
0.003543 0.004474 0.126388 -0.903095 -0.891984 -0.692311 -0.017534 1 0 0 0 0 0 0 562053
0.003506 0.004447 0.126321 -0.999269 -0.863194 -0.792030 -0.017565 1 0 0 0 0 0 0 563047
0.003473 0.004418 0.126257 -1.051799 -0.823979 -0.832907 -0.017597 1 0 0 0 0 0 0 564063
0.003422 0.004392 0.126205 -0.823247 -0.861615 -0.983539 -0.017628 1 0 0 0 0 0 0 565061
0.003362 0.004366 0.126127 -0.658452 -0.859903 -0.637557 -0.017659 1 0 0 0 0 0 0 566045
0.003317 0.004337 0.126059 -0.836383 -0.819428 -0.722972 -0.017690 1 0 0 0 0 0 0 567053
0.003280 0.004307 0.125995 -0.947225 -0.790111 -0.766528 -0.017722 1 0 0 0 0 0 0 568067
0.003232 0.004261 0.125923 -0.810963 -0.568015 -0.656535 -0.017753 1 0 0 0 0 0 0 569054
0.003193 0.004223 0.125858 -0.909843 -0.634295 -0.711444 -0.017784 1 0 0 0 0 0 0 570067
0.003145 0.004172 0.125785 -0.782099 -0.478376 -0.613237 -0.017815 1 0 0 0 0 0 0 571055
0.003121 0.004147 0.125729 -1.076257 -0.781071 -0.792763 -0.017847 1 0 0 0 0 0 0 572062
0.003079 0.004103 0.125659 -0.877457 -0.563496 -0.634488 -0.017878 1 0 0 0 0 0 0 573064
0.003044 0.004065 0.125595 -0.929472 -0.615962 -0.662989 -0.017909 1 0 0 0 0 0 0 574058
0.003012 0.004031 0.125531 -0.967440 -0.654364 -0.673063 -0.017940 1 0 0 0 0 0 0 575061
0.002981 0.003998 0.125469 -0.984885 -0.671441 -0.667822 -0.017972 1 0 0 0 0 0 0 576062
0.002932 0.003971 0.125417 -0.739139 -0.739648 -0.799211 -0.018003 1 0 0 0 0 0 0 577063
0.002893 0.003941 0.125359 -0.833824 -0.712745 -0.710340 -0.018034 1 0 0 0 0 0 0 578069
0.002859 0.003911 0.125298 -0.901295 -0.691566 -0.655819 -0.018065 1 0 0 0 0 0 0 579062
0.002808 0.003884 0.125247 -0.683061 -0.740495 -0.767744 -0.018096 1 0 0 0 0 0 0 580034
0.002782 0.003871 0.125198 -0.980685 -0.905094 -0.792860 -0.018128 1 0 0 0 0 0 0 581062
0.002755 0.003848 0.125140 -0.981948 -0.800886 -0.672883 -0.018159 1 0 0 0 0 0 0 582052
0.002726 0.003821 0.125079 -0.966396 -0.728821 -0.607764 -0.018190 1 0 0 0 0 0 0 583062
0.002684 0.003778 0.125039 -0.779461 -0.507351 -0.861747 -0.018222 1 0 0 0 0 0 0 584063
0.002649 0.003741 0.124985 -0.834983 -0.548675 -0.687882 -0.018253 1 0 0 0 0 0 0 585063
0.002630 0.003722 0.124935 -1.064839 -0.784156 -0.711771 -0.018284 1 0 0 0 0 0 0 586062
0.002588 0.003701 0.124887 -0.760838 -0.785866 -0.742941 -0.018315 1 0 0 0 0 0 0 587060
0.002552 0.003675 0.124830 -0.810669 -0.710100 -0.607135 -0.018347 1 0 0 0 0 0 0 588061
0.002506 0.003633 0.124791 -0.678826 -0.482260 -0.822791 -0.018378 1 0 0 0 0 0 0 589062
0.002483 0.003611 0.124746 -0.952020 -0.719833 -0.756635 -0.018409 1 0 0 0 0 0 0 590061
0.002438 0.003589 0.124701 -0.685159 -0.738569 -0.731638 -0.018440 1 0 0 0 0 0 0 591060
0.002414 0.003577 0.124654 -0.942612 -0.872763 -0.696380 -0.018472 1 0 0 0 0 0 0 592060
0.002375 0.003542 0.124618 -0.748594 -0.573092 -0.839435 -0.018502 1 0 0 0 0 0 0 593045
0.002355 0.003523 0.124575 -0.974562 -0.757793 -0.737268 -0.018534 1 0 0 0 0 0 0 594062
0.002330 0.003499 0.124519 -0.934582 -0.686681 -0.555347 -0.018565 1 0 0 0 0 0 0 595060
0.002285 0.003475 0.124470 -0.646681 -0.696292 -0.608115 -0.018597 1 0 0 0 0 0 0 596061
0.002267 0.003445 0.124432 -0.981202 -0.595305 -0.759287 -0.018628 1 0 0 0 0 0 0 597062
0.002225 0.003418 0.124389 -0.683893 -0.635224 -0.694722 -0.018659 1 0 0 0 0 0 0 598060
0.002185 0.003409 0.124353 -0.668097 -0.861467 -0.776715 -0.018690 1 0 0 0 0 0 0 599060
0.002156 0.003371 0.124311 -0.808941 -0.491788 -0.692152 -0.018722 1 0 0 0 0 0 0 600059
0.002122 0.003355 0.124276 -0.753043 -0.755475 -0.763866 -0.018753 1 0 0 0 0 0 0 601060
0.002096 0.003314 0.124234 -0.848215 -0.429216 -0.675048 -0.018784 1 0 0 0 0 0 0 602060
0.002064 0.003297 0.124199 -0.766738 -0.716668 -0.745357 -0.018815 1 0 0 0 0 0 0 603060
0.002053 0.003269 0.124166 -1.034741 -0.600519 -0.780518 -0.018846 1 0 0 0 0 0 0 604057
0.002014 0.003244 0.124125 -0.689386 -0.619519 -0.660756 -0.018878 1 0 0 0 0 0 0 605061
0.001994 0.003231 0.124079 -0.898640 -0.771406 -0.581243 -0.018909 1 0 0 0 0 0 0 606068
0.001957 0.003196 0.124044 -0.681190 -0.484468 -0.703913 -0.018941 1 0 0 0 0 0 0 607073
0.001938 0.003177 0.124000 -0.894232 -0.674290 -0.596625 -0.018972 1 0 0 0 0 0 0 608069
0.001914 0.003154 0.123975 -0.858422 -0.623346 -0.823090 -0.019003 1 0 0 0 0 0 0 609071
0.001888 0.003126 0.123926 -0.812629 -0.561096 -0.516126 -0.019034 1 0 0 0 0 0 0 610069
0.001856 0.003116 0.123888 -0.720244 -0.785886 -0.625031 -0.019066 1 0 0 0 0 0 0 611072
0.001845 0.003093 0.123855 -0.987900 -0.618621 -0.685371 -0.019097 1 0 0 0 0 0 0 612069
0.001807 0.003070 0.123813 -0.644019 -0.610308 -0.574239 -0.019128 1 0 0 0 0 0 0 613072
0.001774 0.003044 0.123788 -0.676887 -0.566518 -0.785518 -0.019159 1 0 0 0 0 0 0 614068
0.001763 0.003012 0.123760 -0.960391 -0.472657 -0.743017 -0.019190 1 0 0 0 0 0 0 615067
0.001738 0.003000 0.123729 -0.805436 -0.719662 -0.707367 -0.019222 1 0 0 0 0 0 0 616071
0.001716 0.002960 0.123689 -0.835724 -0.373390 -0.565937 -0.019255 1 0 0 0 0 0 0 617125
0.001687 0.002944 0.123654 -0.719368 -0.647513 -0.617613 -0.019286 1 0 0 0 0 0 0 618110
0.001677 0.002917 0.123621 -0.969067 -0.525217 -0.645963 -0.019317 1 0 0 0 0 0 0 619125
0.001653 0.002908 0.123589 -0.800847 -0.738069 -0.648071 -0.019348 1 0 0 0 0 0 0 620108
0.001646 0.002884 0.123558 -1.008797 -0.568750 -0.647712 -0.019380 1 0 0 0 0 0 0 621128
0.001623 0.002876 0.123526 -0.818378 -0.756618 -0.638458 -0.019411 1 0 0 0 0 0 0 622111
0.001617 0.002853 0.123495 -1.015012 -0.574831 -0.633902 -0.019442 1 0 0 0 0 0 0 623124
0.001595 0.002845 0.123463 -0.819063 -0.756426 -0.623107 -0.019473 1 0 0 0 0 0 0 624110
0.001556 0.002812 0.123433 -0.578314 -0.437847 -0.631247 -0.019504 1 0 0 0 0 0 0 625095
0.001537 0.002795 0.123391 -0.796572 -0.606679 -0.472105 -0.019533 1 0 0 0 0 0 0 626042
0.001513 0.002772 0.123367 -0.764991 -0.544943 -0.677723 -0.019565 1 0 0 0 0 0 0 627051
0.001507 0.002742 0.123338 -0.981631 -0.431872 -0.634261 -0.019596 1 0 0 0 0 0 0 628043
0.001484 0.002731 0.123307 -0.790354 -0.667611 -0.598109 -0.019628 1 0 0 0 0 0 0 629052
0.001478 0.002706 0.123276 -0.985675 -0.512142 -0.582710 -0.019659 1 0 0 0 0 0 0 630043
0.001470 0.002712 0.123254 -0.972555 -0.901900 -0.695999 -0.019690 1 0 0 0 0 0 0 631051
0.001457 0.002682 0.123217 -0.912526 -0.453661 -0.493929 -0.019721 1 0 0 0 0 0 0 632050
0.001445 0.002685 0.123192 -0.917606 -0.852859 -0.642538 -0.019752 1 0 0 0 0 0 0 633043
0.001445 0.002668 0.123164 -1.064105 -0.619481 -0.591137 -0.019783 1 0 0 0 0 0 0 634042
0.001431 0.002645 0.123144 -0.903746 -0.517121 -0.698223 -0.019815 1 0 0 0 0 0 0 635051
0.001423 0.002633 0.123106 -0.972581 -0.643776 -0.461226 -0.019846 1 0 0 0 0 0 0 636042
0.001406 0.002612 0.123083 -0.847835 -0.546675 -0.627382 -0.019878 1 0 0 0 0 0 0 637051
0.001397 0.002601 0.123043 -0.941461 -0.657729 -0.423750 -0.019908 1 0 0 0 0 0 0 638042
0.001379 0.002582 0.123020 -0.829678 -0.550669 -0.602880 -0.019940 1 0 0 0 0 0 0 639051
0.001356 0.002557 0.123002 -0.753868 -0.475388 -0.689233 -0.019971 1 0 0 0 0 0 0 640042
0.001345 0.002544 0.122964 -0.886507 -0.612487 -0.434824 -0.020003 1 0 0 0 0 0 0 641059
0.001325 0.002524 0.122942 -0.795760 -0.520253 -0.593544 -0.020034 1 0 0 0 0 0 0 642047
0.001329 0.002527 0.122912 -1.089005 -0.827937 -0.516392 -0.020065 1 0 0 0 0 0 0 643050
0.001317 0.002515 0.122892 -0.916095 -0.647260 -0.626610 -0.020096 1 0 0 0 0 0 0 644054
0.001317 0.002489 0.122865 -1.044359 -0.457378 -0.536788 -0.020128 1 0 0 0 0 0 0 645064
0.001297 0.002481 0.122834 -0.808025 -0.652563 -0.482882 -0.020159 1 0 0 0 0 0 0 646072
0.001306 0.002472 0.122813 -1.161971 -0.671098 -0.589933 -0.020190 1 0 0 0 0 0 0 647059
0.001297 0.002453 0.122796 -0.959429 -0.538173 -0.649229 -0.020222 1 0 0 0 0 0 0 648060
0.001292 0.002443 0.122759 -0.992681 -0.634561 -0.385153 -0.020253 1 0 0 0 0 0 0 649060
0.001290 0.002439 0.122746 -1.030803 -0.714458 -0.669694 -0.020284 1 0 0 0 0 0 0 650056
0.001275 0.002422 0.122731 -0.869391 -0.561535 -0.679178 -0.020315 1 0 0 0 0 0 0 651055
0.001268 0.002413 0.122695 -0.943312 -0.643467 -0.386262 -0.020346 1 0 0 0 0 0 0 652058
0.001250 0.002394 0.122673 -0.821912 -0.522197 -0.529977 -0.020378 1 0 0 0 0 0 0 653060
0.001228 0.002370 0.122655 -0.741456 -0.440116 -0.603135 -0.020409 1 0 0 0 0 0 0 654059
0.001230 0.002372 0.122627 -1.053249 -0.767293 -0.473939 -0.020440 1 0 0 0 0 0 0 655064
0.001218 0.002359 0.122608 -0.891980 -0.598826 -0.562490 -0.020472 1 0 0 0 0 0 0 656062
0.001230 0.002348 0.122591 -1.207518 -0.608852 -0.594391 -0.020502 1 0 0 0 0 0 0 657034
0.001218 0.002346 0.122564 -0.905316 -0.732656 -0.469448 -0.020534 1 0 0 0 0 0 0 658061
0.001230 0.002341 0.122544 -1.209534 -0.698816 -0.540395 -0.020565 1 0 0 0 0 0 0 659057
0.001223 0.002324 0.122527 -0.981613 -0.538791 -0.584958 -0.020596 1 0 0 0 0 0 0 660056
0.001200 0.002319 0.122501 -0.752133 -0.682777 -0.455994 -0.020628 1 0 0 0 0 0 0 661058
0.001207 0.002313 0.122481 -1.126920 -0.669566 -0.524691 -0.020659 1 0 0 0 0 0 0 662056
0.001198 0.002295 0.122464 -0.937910 -0.520998 -0.568242 -0.020690 1 0 0 0 0 0 0 663057
0.001193 0.002286 0.122458 -0.983722 -0.621449 -0.713396 -0.020721 1 0 0 0 0 0 0 664028
0.001190 0.002281 0.122425 -1.015054 -0.676611 -0.363258 -0.020753 1 0 0 0 0 0 0 665058
0.001189 0.002279 0.122413 -1.039402 -0.719926 -0.606272 -0.020784 1 0 0 0 0 0 0 666058
0.001193 0.002259 0.122389 -1.120380 -0.487202 -0.458424 -0.020815 1 0 0 0 0 0 0 667060
0.001196 0.002249 0.122380 -1.102321 -0.595784 -0.648347 -0.020846 1 0 0 0 0 0 0 668059
0.001178 0.002248 0.122356 -0.832016 -0.720715 -0.465497 -0.020878 1 0 0 0 0 0 0 669059
0.001188 0.002243 0.122338 -1.171472 -0.683038 -0.504796 -0.020909 1 0 0 0 0 0 0 670058
0.001193 0.002241 0.122331 -1.145119 -0.713928 -0.667023 -0.020940 1 0 0 0 0 0 0 671062
0.001195 0.002239 0.122298 -1.106661 -0.721848 -0.324373 -0.020971 1 0 0 0 0 0 0 672058
0.001196 0.002238 0.122286 -1.092755 -0.740016 -0.570361 -0.021003 1 0 0 0 0 0 0 673058
0.001183 0.002223 0.122272 -0.904799 -0.555932 -0.563778 -0.021034 1 0 0 0 0 0 0 674055
0.001195 0.002211 0.122256 -1.220009 -0.572651 -0.539696 -0.021065 1 0 0 0 0 0 0 675056
0.001201 0.002206 0.122251 -1.175548 -0.652217 -0.667082 -0.021096 1 0 0 0 0 0 0 676055
0.001185 0.002206 0.122228 -0.878177 -0.748062 -0.451408 -0.021127 1 0 0 0 0 0 0 677046
0.001196 0.002203 0.122210 -1.202353 -0.694564 -0.478002 -0.021159 1 0 0 0 0 0 0 678057
0.001188 0.002186 0.122194 -0.987545 -0.524860 -0.505089 -0.021190 1 0 0 0 0 0 0 679059
0.001184 0.002178 0.122188 -1.020008 -0.614166 -0.644586 -0.021221 1 0 0 0 0 0 0 680057
0.001201 0.002170 0.122175 -1.299711 -0.614630 -0.566737 -0.021255 1 0 0 0 0 0 0 681137
0.001190 0.002169 0.122150 -0.968330 -0.720963 -0.389853 -0.021286 1 0 0 0 0 0 0 682134
0.001185 0.002169 0.122142 -1.006181 -0.738032 -0.581851 -0.021317 1 0 0 0 0 0 0 683111
0.001201 0.002165 0.122128 -1.294477 -0.680771 -0.534732 -0.021349 1 0 0 0 0 0 0 684126
0.001195 0.002148 0.122113 -1.042193 -0.513770 -0.514044 -0.021380 1 0 0 0 0 0 0 685137
0.001193 0.002140 0.122108 -1.053962 -0.605040 -0.634649 -0.021411 1 0 0 0 0 0 0 686126
0.001186 0.002154 0.122096 -0.999810 -0.909733 -0.546380 -0.021443 1 0 0 0 0 0 0 687134
0.001188 0.002142 0.122071 -1.108429 -0.599402 -0.372096 -0.021474 1 0 0 0 0 0 0 688125
0.001189 0.002137 0.122062 -1.111037 -0.647353 -0.562399 -0.021505 1 0 0 0 0 0 0 689126
0.001184 0.002152 0.122048 -1.033006 -0.932459 -0.510920 -0.021536 1 0 0 0 0 0 0 690125
0.001200 0.002155 0.122033 -1.308411 -0.804735 -0.481575 -0.021567 1 0 0 0 0 0 0 691124
0.001194 0.002143 0.122018 -1.054303 -0.581829 -0.477409 -0.021599 1 0 0 0 0 0 0 692125
0.001192 0.002136 0.122012 -1.065442 -0.642811 -0.604926 -0.021630 1 0 0 0 0 0 0 693125
0.001190 0.002133 0.122010 -1.085023 -0.689951 -0.663204 -0.021661 1 0 0 0 0 0 0 694123
0.001208 0.002127 0.121999 -1.345632 -0.654338 -0.544751 -0.021691 1 0 0 0 0 0 0 695090
0.001218 0.002124 0.121995 -1.259155 -0.691653 -0.627361 -0.021723 1 0 0 0 0 0 0 696108
0.001203 0.002127 0.121973 -0.939810 -0.765326 -0.394444 -0.021755 1 0 0 0 0 0 0 697124
0.001196 0.002128 0.121966 -1.003112 -0.761459 -0.555513 -0.021785 1 0 0 0 0 0 0 698106
0.001192 0.002129 0.121963 -1.056976 -0.754450 -0.636957 -0.021817 1 0 0 0 0 0 0 699108
0.001209 0.002124 0.121951 -1.335481 -0.689493 -0.527762 -0.021848 1 0 0 0 0 0 0 700121
0.001218 0.002123 0.121947 -1.258044 -0.711801 -0.613737 -0.021880 1 0 0 0 0 0 0 701132
0.001208 0.002107 0.121936 -1.017252 -0.535899 -0.526007 -0.021911 1 0 0 0 0 0 0 702108
0.001198 0.002118 0.121921 -0.980289 -0.860219 -0.467689 -0.021942 1 0 0 0 0 0 0 703121
0.001193 0.002123 0.121916 -1.043331 -0.828132 -0.585722 -0.021974 1 0 0 0 0 0 0 704126
0.001191 0.002126 0.121914 -1.083157 -0.792167 -0.641569 -0.022004 1 0 0 0 0 0 0 705105
0.001189 0.002127 0.121914 -1.104466 -0.772339 -0.663199 -0.022036 1 0 0 0 0 0 0 706120
0.001207 0.002123 0.121903 -1.364739 -0.701660 -0.530614 -0.022067 1 0 0 0 0 0 0 707105
0.001217 0.002121 0.121899 -1.278184 -0.721340 -0.608156 -0.022098 1 0 0 0 0 0 0 708120
0.001221 0.002121 0.121898 -1.213574 -0.736356 -0.648334 -0.022129 1 0 0 0 0 0 0 709089
0.001204 0.002124 0.121877 -0.924948 -0.794388 -0.389125 -0.022159 1 0 0 0 0 0 0 710048
0.001196 0.002126 0.121869 -1.005573 -0.782462 -0.539897 -0.022190 1 0 0 0 0 0 0 711040
0.001192 0.002127 0.121867 -1.068316 -0.771484 -0.617578 -0.022221 1 0 0 0 0 0 0 712045
0.001190 0.002127 0.121866 -1.102364 -0.765464 -0.647842 -0.022252 1 0 0 0 0 0 0 713036
0.001189 0.002127 0.121866 -1.120306 -0.762717 -0.659336 -0.022284 1 0 0 0 0 0 0 714049
0.001188 0.002128 0.121865 -1.130044 -0.761767 -0.663980 -0.022315 1 0 0 0 0 0 0 715039
0.001188 0.002128 0.121865 -1.135702 -0.761800 -0.666240 -0.022346 1 0 0 0 0 0 0 716049
0.001188 0.002128 0.121865 -1.139315 -0.762331 -0.667611 -0.022377 1 0 0 0 0 0 0 717043
0.001169 0.002131 0.121845 -0.887232 -0.812901 -0.393366 -0.022408 1 0 0 0 0 0 0 718041
0.001159 0.002133 0.121838 -0.986237 -0.797376 -0.538850 -0.022440 1 0 0 0 0 0 0 719049
0.001155 0.002135 0.121835 -1.058164 -0.784608 -0.614624 -0.022471 1 0 0 0 0 0 0 720040
0.001152 0.002135 0.121834 -1.096854 -0.777716 -0.644238 -0.022502 1 0 0 0 0 0 0 721049
0.001151 0.002135 0.121834 -1.117069 -0.774511 -0.655462 -0.022533 1 0 0 0 0 0 0 722040
0.001150 0.002136 0.121834 -1.127962 -0.773376 -0.660023 -0.022565 1 0 0 0 0 0 0 723044
0.001150 0.002136 0.121834 -1.134192 -0.773307 -0.662239 -0.022596 1 0 0 0 0 0 0 724056
0.001150 0.002136 0.121834 -1.138077 -0.773804 -0.663599 -0.022628 1 0 0 0 0 0 0 725053
0.001150 0.002136 0.121834 -1.140781 -0.774541 -0.664647 -0.022658 1 0 0 0 0 0 0 726031
0.001150 0.002136 0.121834 -1.142964 -0.775485 -0.665642 -0.022690 1 0 0 0 0 0 0 727050
0.001150 0.002136 0.121834 -1.144845 -0.776490 -0.666588 -0.022722 1 0 0 0 0 0 0 728063
0.001150 0.002136 0.121834 -1.146543 -0.777514 -0.667508 -0.022753 1 0 0 0 0 0 0 729052
0.001144 0.002154 0.121823 -1.074181 -1.020474 -0.523986 -0.022783 1 0 0 0 0 0 0 730028
0.001142 0.002163 0.121819 -1.104143 -0.931842 -0.600617 -0.022814 1 0 0 0 0 0 0 731028
0.001140 0.002168 0.121818 -1.126123 -0.866344 -0.640786 -0.022846 1 0 0 0 0 0 0 732054
0.001140 0.002170 0.121817 -1.138348 -0.831688 -0.656718 -0.022877 1 0 0 0 0 0 0 733045
0.001139 0.002171 0.121817 -1.145245 -0.814551 -0.663038 -0.022909 1 0 0 0 0 0 0 734045
0.001139 0.002172 0.121817 -1.149446 -0.806453 -0.665840 -0.022939 1 0 0 0 0 0 0 735026
0.001139 0.002172 0.121817 -1.152387 -0.802975 -0.667442 -0.022971 1 0 0 0 0 0 0 736057
0.001139 0.002172 0.121817 -1.154623 -0.801759 -0.668586 -0.023003 1 0 0 0 0 0 0 737057
0.001139 0.002172 0.121817 -1.156467 -0.801661 -0.669553 -0.023033 1 0 0 0 0 0 0 738030
0.001139 0.002172 0.121817 -1.158256 -0.802198 -0.670516 -0.023065 1 0 0 0 0 0 0 739056
0.001139 0.002172 0.121817 -1.159883 -0.802986 -0.671429 -0.023096 1 0 0 0 0 0 0 740051
0.001139 0.002172 0.121817 -1.161512 -0.803937 -0.672347 -0.023128 1 0 0 0 0 0 0 741057
0.001139 0.002172 0.121817 -1.163093 -0.804945 -0.673263 -0.023159 1 0 0 0 0 0 0 742056
0.001139 0.002172 0.121817 -1.164680 -0.805998 -0.674158 -0.023190 1 0 0 0 0 0 0 743055
0.001139 0.002172 0.121817 -1.166266 -0.807064 -0.675084 -0.023222 1 0 0 0 0 0 0 744060
0.001139 0.002172 0.121817 -1.167812 -0.808128 -0.675978 -0.023252 1 0 0 0 0 0 0 745050
0.001139 0.002172 0.121817 -1.169389 -0.809218 -0.676891 -0.023284 1 0 0 0 0 0 0 746055
0.001139 0.002172 0.121817 -1.170921 -0.810282 -0.677779 -0.023314 1 0 0 0 0 0 0 747026
0.001139 0.002172 0.121817 -1.172528 -0.811392 -0.678709 -0.023346 1 0 0 0 0 0 0 748055
0.001139 0.002172 0.121817 -1.174074 -0.812450 -0.679590 -0.023377 1 0 0 0 0 0 0 749033
0.001139 0.002172 0.121817 -1.175668 -0.813563 -0.680524 -0.023409 1 0 0 0 0 0 0 750055
0.001139 0.002172 0.121817 -1.177192 -0.814619 -0.681408 -0.023439 1 0 0 0 0 0 0 751027
0.001139 0.002172 0.121817 -1.178758 -0.815702 -0.682314 -0.023470 1 0 0 0 0 0 0 752025
0.001139 0.002172 0.121817 -1.180386 -0.816818 -0.683244 -0.023503 1 0 0 0 0 0 0 753055
0.001139 0.002172 0.121817 -1.181954 -0.817916 -0.684164 -0.023534 1 0 0 0 0 0 0 754055
0.001139 0.002172 0.121817 -1.183515 -0.818994 -0.685068 -0.023565 1 0 0 0 0 0 0 755055
0.001139 0.002172 0.121817 -1.185085 -0.820067 -0.685982 -0.023596 1 0 0 0 0 0 0 756054
0.001139 0.002172 0.121817 -1.186663 -0.821160 -0.686877 -0.023628 1 0 0 0 0 0 0 757054
0.001139 0.002172 0.121817 -1.188220 -0.822249 -0.687790 -0.023659 1 0 0 0 0 0 0 758053
0.001139 0.002172 0.121817 -1.189789 -0.823335 -0.688699 -0.023690 1 0 0 0 0 0 0 759053
0.001139 0.002172 0.121817 -1.191368 -0.824418 -0.689600 -0.023721 1 0 0 0 0 0 0 760052
0.001139 0.002172 0.121817 -1.192937 -0.825499 -0.690525 -0.023753 1 0 0 0 0 0 0 761056
0.001139 0.002172 0.121817 -1.194499 -0.826593 -0.691426 -0.023784 1 0 0 0 0 0 0 762054
0.001133 0.002190 0.121806 -1.122017 -1.069765 -0.547594 -0.023814 1 0 0 0 0 0 0 763025
0.001131 0.002199 0.121802 -1.151900 -0.981400 -0.624248 -0.023846 1 0 0 0 0 0 0 764055
0.001129 0.002204 0.121801 -1.173781 -0.916006 -0.664384 -0.023878 1 0 0 0 0 0 0 765053
0.001129 0.002206 0.121801 -1.185973 -0.881414 -0.680330 -0.023908 1 0 0 0 0 0 0 766043
0.001128 0.002207 0.121800 -1.192868 -0.864345 -0.686634 -0.023940 1 0 0 0 0 0 0 767047
0.001128 0.002208 0.121800 -1.197101 -0.856308 -0.689452 -0.023971 1 0 0 0 0 0 0 768054
0.001128 0.002208 0.121800 -1.199985 -0.852805 -0.691023 -0.024003 1 0 0 0 0 0 0 769056
0.001128 0.002208 0.121800 -1.202209 -0.851604 -0.692157 -0.024034 1 0 0 0 0 0 0 770053
0.001128 0.002209 0.121800 -1.204093 -0.851557 -0.693142 -0.024065 1 0 0 0 0 0 0 771055
0.001128 0.002209 0.121800 -1.205828 -0.852094 -0.694066 -0.024096 1 0 0 0 0 0 0 772053
0.001128 0.002209 0.121800 -1.207462 -0.852910 -0.694977 -0.024128 1 0 0 0 0 0 0 773056
0.001128 0.002209 0.121800 -1.209077 -0.853860 -0.695885 -0.024159 1 0 0 0 0 0 0 774054
0.001128 0.002209 0.121800 -1.210650 -0.854897 -0.696788 -0.024190 1 0 0 0 0 0 0 775054
0.001128 0.002209 0.121800 -1.212225 -0.855962 -0.697689 -0.024221 1 0 0 0 0 0 0 776054
0.001128 0.002209 0.121800 -1.213783 -0.857034 -0.698577 -0.024252 1 0 0 0 0 0 0 777040
0.001128 0.002209 0.121800 -1.215353 -0.858136 -0.699478 -0.024284 1 0 0 0 0 0 0 778048
0.001128 0.002209 0.121800 -1.216900 -0.859229 -0.700369 -0.024315 1 0 0 0 0 0 0 779038
0.001128 0.002209 0.121800 -1.218488 -0.860339 -0.701269 -0.024346 1 0 0 0 0 0 0 780046
0.001128 0.002209 0.121800 -1.220033 -0.861426 -0.702175 -0.024377 1 0 0 0 0 0 0 781038
0.001128 0.002209 0.121800 -1.221608 -0.862538 -0.703084 -0.024409 1 0 0 0 0 0 0 782046
0.001128 0.002209 0.121800 -1.223167 -0.863652 -0.703976 -0.024440 1 0 0 0 0 0 0 783045
0.001128 0.002209 0.121800 -1.224742 -0.864744 -0.704875 -0.024471 1 0 0 0 0 0 0 784037
0.001128 0.002209 0.121800 -1.226301 -0.865864 -0.705778 -0.024502 1 0 0 0 0 0 0 785047
0.001128 0.002209 0.121800 -1.227850 -0.866947 -0.706676 -0.024533 1 0 0 0 0 0 0 786037
0.001128 0.002209 0.121800 -1.229441 -0.868058 -0.707579 -0.024565 1 0 0 0 0 0 0 787047
0.001128 0.002209 0.121800 -1.230976 -0.869165 -0.708469 -0.024596 1 0 0 0 0 0 0 788037
0.001128 0.002209 0.121800 -1.232556 -0.870269 -0.709384 -0.024627 1 0 0 0 0 0 0 789046
0.001128 0.002209 0.121800 -1.234114 -0.871371 -0.710263 -0.024658 1 0 0 0 0 0 0 790037
0.001128 0.002209 0.121800 -1.235694 -0.872487 -0.711190 -0.024690 1 0 0 0 0 0 0 791046
0.001128 0.002209 0.121800 -1.237235 -0.873572 -0.712078 -0.024721 1 0 0 0 0 0 0 792037
0.001122 0.002227 0.121789 -1.164750 -1.116940 -0.567974 -0.024752 1 0 0 0 0 0 0 793046
0.001120 0.002236 0.121786 -1.194524 -1.028766 -0.644604 -0.024783 1 0 0 0 0 0 0 794037
0.001118 0.002240 0.121784 -1.216384 -0.963515 -0.684768 -0.024815 1 0 0 0 0 0 0 795056
0.001118 0.002243 0.121784 -1.228595 -0.929014 -0.700710 -0.024847 1 0 0 0 0 0 0 796060
0.001117 0.002244 0.121784 -1.235448 -0.911953 -0.706997 -0.024877 1 0 0 0 0 0 0 797042
0.001117 0.002244 0.121784 -1.239668 -0.903940 -0.709808 -0.024909 1 0 0 0 0 0 0 798051
0.001117 0.002245 0.121784 -1.242513 -0.900462 -0.711362 -0.024940 1 0 0 0 0 0 0 799043
0.001117 0.002245 0.121784 -1.244763 -0.899297 -0.712494 -0.024971 1 0 0 0 0 0 0 800054
0.001117 0.002245 0.121784 -1.246640 -0.899269 -0.713471 -0.025003 1 0 0 0 0 0 0 801055
0.001117 0.002245 0.121784 -1.248358 -0.899811 -0.714396 -0.025034 1 0 0 0 0 0 0 802056
0.001117 0.002245 0.121784 -1.250007 -0.900654 -0.715302 -0.025065 1 0 0 0 0 0 0 803055
0.001117 0.002245 0.121784 -1.251610 -0.901628 -0.716192 -0.025096 1 0 0 0 0 0 0 804055
0.001117 0.002245 0.121784 -1.253186 -0.902665 -0.717081 -0.025128 1 0 0 0 0 0 0 805051
0.001117 0.002245 0.121784 -1.254700 -0.903731 -0.717950 -0.025158 1 0 0 0 0 0 0 806024
0.001117 0.002245 0.121784 -1.256308 -0.904859 -0.718861 -0.025190 1 0 0 0 0 0 0 807052
0.001117 0.002245 0.121784 -1.257873 -0.905971 -0.719760 -0.025221 1 0 0 0 0 0 0 808054
0.001117 0.002245 0.121784 -1.259403 -0.907074 -0.720637 -0.025252 1 0 0 0 0 0 0 809030
0.001104 0.002231 0.121774 -1.079825 -0.715402 -0.590137 -0.025284 1 0 0 0 0 0 0 810054
0.001097 0.002224 0.121770 -1.149458 -0.789581 -0.659578 -0.025315 1 0 0 0 0 0 0 811057
0.001094 0.002220 0.121769 -1.200536 -0.843383 -0.695982 -0.025346 1 0 0 0 0 0 0 812027
0.001092 0.002218 0.121769 -1.228331 -0.872266 -0.710521 -0.025378 1 0 0 0 0 0 0 813055
0.001091 0.002217 0.121769 -1.243100 -0.887290 -0.716302 -0.025409 1 0 0 0 0 0 0 814052
0.001091 0.002217 0.121769 -1.251225 -0.895310 -0.718902 -0.025440 1 0 0 0 0 0 0 815042
0.001090 0.002217 0.121769 -1.256073 -0.899888 -0.720403 -0.025471 1 0 0 0 0 0 0 816044
0.001072 0.002221 0.121779 -1.009431 -0.963926 -0.862642 -0.025503 1 0 0 0 0 0 0 817054
0.001062 0.002223 0.121783 -1.104302 -0.941915 -0.789908 -0.025534 1 0 0 0 0 0 0 818054
0.001058 0.002224 0.121784 -1.174578 -0.926698 -0.752664 -0.025564 1 0 0 0 0 0 0 819023
0.001042 0.002211 0.121775 -1.031698 -0.726658 -0.607319 -0.025595 1 0 0 0 0 0 0 820023
0.001034 0.002204 0.121771 -1.119881 -0.796650 -0.671629 -0.025628 1 0 0 0 0 0 0 821054
0.001030 0.002200 0.121770 -1.180223 -0.848395 -0.706233 -0.025658 1 0 0 0 0 0 0 822023
0.001028 0.002199 0.121770 -1.212669 -0.876268 -0.720144 -0.025690 1 0 0 0 0 0 0 823053
0.001027 0.002198 0.121770 -1.229738 -0.890785 -0.725698 -0.025721 1 0 0 0 0 0 0 824051
0.001026 0.002197 0.121770 -1.238998 -0.898548 -0.728238 -0.025752 1 0 0 0 0 0 0 825034
0.001013 0.002183 0.121760 -1.063365 -0.710262 -0.597892 -0.025784 1 0 0 0 0 0 0 826055
0.001006 0.002176 0.121756 -1.134668 -0.785879 -0.667653 -0.025814 1 0 0 0 0 0 0 827023
0.000984 0.002177 0.121766 -0.936546 -0.901708 -0.845230 -0.025846 1 0 0 0 0 0 0 828054
0.000973 0.002177 0.121769 -1.057274 -0.906951 -0.786209 -0.025878 1 0 0 0 0 0 0 829052
0.000967 0.002177 0.121770 -1.140604 -0.905453 -0.753938 -0.025909 1 0 0 0 0 0 0 830053
0.000964 0.002177 0.121770 -1.185326 -0.904987 -0.742002 -0.025940 1 0 0 0 0 0 0 831052
0.000963 0.002177 0.121771 -1.208670 -0.905365 -0.738269 -0.025971 1 0 0 0 0 0 0 832052
0.000962 0.002177 0.121771 -1.221140 -0.906123 -0.737529 -0.026003 1 0 0 0 0 0 0 833053
0.000962 0.002177 0.121771 -1.228105 -0.907054 -0.737833 -0.026034 1 0 0 0 0 0 0 834047
0.000962 0.002177 0.121771 -1.232330 -0.908073 -0.738510 -0.026064 1 0 0 0 0 0 0 835034
0.000948 0.002163 0.121761 -1.054184 -0.716396 -0.607257 -0.026096 1 0 0 0 0 0 0 836040
0.000941 0.002156 0.121757 -1.124155 -0.790304 -0.676915 -0.026128 1 0 0 0 0 0 0 837051
0.000938 0.002152 0.121756 -1.175406 -0.843996 -0.713478 -0.026159 1 0 0 0 0 0 0 838056
0.000936 0.002151 0.121756 -1.203163 -0.872713 -0.727990 -0.026189 1 0 0 0 0 0 0 839023
0.000917 0.002154 0.121766 -0.967567 -0.948956 -0.874643 -0.026221 1 0 0 0 0 0 0 840052
0.000907 0.002156 0.121770 -1.068283 -0.933038 -0.803799 -0.026253 1 0 0 0 0 0 0 841054
0.000902 0.002157 0.121771 -1.141464 -0.920860 -0.767298 -0.026284 1 0 0 0 0 0 0 842053
0.000900 0.002157 0.121771 -1.181082 -0.915079 -0.753863 -0.026315 1 0 0 0 0 0 0 843052
0.000899 0.002157 0.121772 -1.201872 -0.912799 -0.749597 -0.026346 1 0 0 0 0 0 0 844053
0.000898 0.002158 0.121772 -1.213041 -0.912226 -0.748669 -0.026378 1 0 0 0 0 0 0 845053
0.000898 0.002158 0.121772 -1.219352 -0.912503 -0.748922 -0.026409 1 0 0 0 0 0 0 846053
0.000897 0.002158 0.121772 -1.223236 -0.913182 -0.749579 -0.026440 1 0 0 0 0 0 0 847051
0.000897 0.002158 0.121772 -1.225885 -0.914048 -0.750376 -0.026471 1 0 0 0 0 0 0 848041
0.000897 0.002158 0.121772 -1.227940 -0.915044 -0.751236 -0.026502 1 0 0 0 0 0 0 849046
0.000897 0.002158 0.121772 -1.229700 -0.916065 -0.752117 -0.026534 1 0 0 0 0 0 0 850045
0.000897 0.002158 0.121772 -1.231298 -0.917108 -0.752987 -0.026565 1 0 0 0 0 0 0 851036
0.000897 0.002158 0.121772 -1.232828 -0.918193 -0.753879 -0.026596 1 0 0 0 0 0 0 852045
0.000897 0.002158 0.121772 -1.234305 -0.919255 -0.754757 -0.026627 1 0 0 0 0 0 0 853037
0.000897 0.002158 0.121772 -1.235772 -0.920331 -0.755657 -0.026659 1 0 0 0 0 0 0 854045
0.000897 0.002158 0.121772 -1.237220 -0.921396 -0.756529 -0.026690 1 0 0 0 0 0 0 855036
0.000897 0.002158 0.121772 -1.238702 -0.922490 -0.757422 -0.026721 1 0 0 0 0 0 0 856045
0.000897 0.002158 0.121772 -1.240127 -0.923561 -0.758305 -0.026752 1 0 0 0 0 0 0 857035
0.000897 0.002158 0.121772 -1.241591 -0.924638 -0.759187 -0.026784 1 0 0 0 0 0 0 858044
0.000897 0.002158 0.121772 -1.243023 -0.925718 -0.760076 -0.026814 1 0 0 0 0 0 0 859035
0.000897 0.002158 0.121772 -1.244485 -0.926796 -0.760957 -0.026846 1 0 0 0 0 0 0 860036
0.000897 0.002158 0.121772 -1.245935 -0.927886 -0.761856 -0.026877 1 0 0 0 0 0 0 861044
0.000879 0.002162 0.121782 -0.996639 -0.990271 -0.903550 -0.026908 1 0 0 0 0 0 0 862035
0.000869 0.002164 0.121786 -1.090676 -0.967457 -0.831108 -0.026940 1 0 0 0 0 0 0 863043
0.000865 0.002166 0.121787 -1.160481 -0.951825 -0.794039 -0.026971 1 0 0 0 0 0 0 864035
0.000862 0.002166 0.121787 -1.198435 -0.944355 -0.780418 -0.027002 1 0 0 0 0 0 0 865044
0.000861 0.002166 0.121788 -1.218383 -0.941233 -0.776105 -0.027034 1 0 0 0 0 0 0 866052
0.000860 0.002166 0.121788 -1.229098 -0.940215 -0.775150 -0.027065 1 0 0 0 0 0 0 867041
0.000860 0.002166 0.121788 -1.235182 -0.940279 -0.775399 -0.027096 1 0 0 0 0 0 0 868042
0.000854 0.002185 0.121777 -1.164907 -1.183753 -0.630515 -0.027127 1 0 0 0 0 0 0 869035
0.000852 0.002194 0.121773 -1.195407 -1.095671 -0.707001 -0.027159 1 0 0 0 0 0 0 870052
0.000850 0.002198 0.121772 -1.217586 -1.030450 -0.747118 -0.027190 1 0 0 0 0 0 0 871065
0.000850 0.002201 0.121771 -1.229917 -0.995938 -0.763027 -0.027221 1 0 0 0 0 0 0 872056
0.000831 0.002206 0.121782 -0.985816 -1.040305 -0.910004 -0.027253 1 0 0 0 0 0 0 873054
0.000808 0.002195 0.121775 -0.901487 -0.815414 -0.707093 -0.027284 1 0 0 0 0 0 0 874052
0.000796 0.002189 0.121773 -1.040183 -0.867895 -0.739578 -0.027315 1 0 0 0 0 0 0 875052
0.000790 0.002186 0.121772 -1.128081 -0.910662 -0.761914 -0.027346 1 0 0 0 0 0 0 876052
0.000787 0.002185 0.121772 -1.174413 -0.933975 -0.771347 -0.027377 1 0 0 0 0 0 0 877023
0.000786 0.002184 0.121772 -1.198504 -0.946323 -0.775376 -0.027409 1 0 0 0 0 0 0 878052
0.000767 0.002188 0.121782 -0.960021 -1.014441 -0.917910 -0.027440 1 0 0 0 0 0 0 879051
0.000757 0.002190 0.121786 -1.059753 -0.994416 -0.846061 -0.027471 1 0 0 0 0 0 0 880054
0.000752 0.002191 0.121787 -1.132398 -0.980203 -0.809255 -0.027503 1 0 0 0 0 0 0 881057
0.000750 0.002192 0.121788 -1.171687 -0.973408 -0.795714 -0.027534 1 0 0 0 0 0 0 882054
0.000748 0.002192 0.121788 -1.192281 -0.970629 -0.791423 -0.027565 1 0 0 0 0 0 0 883051
0.000748 0.002192 0.121788 -1.203308 -0.969835 -0.790495 -0.027596 1 0 0 0 0 0 0 884054
0.000734 0.002178 0.121778 -1.028472 -0.777066 -0.657975 -0.027627 1 0 0 0 0 0 0 885046
0.000708 0.002175 0.121785 -0.848254 -0.911744 -0.868014 -0.027659 1 0 0 0 0 0 0 886050
0.000696 0.002174 0.121788 -0.992809 -0.941175 -0.831536 -0.027690 1 0 0 0 0 0 0 887049
0.000689 0.002173 0.121788 -1.089285 -0.953037 -0.808304 -0.027720 1 0 0 0 0 0 0 888021
0.000680 0.002191 0.121778 -1.066721 -1.202334 -0.653822 -0.027752 1 0 0 0 0 0 0 889022
0.000676 0.002200 0.121774 -1.121053 -1.117303 -0.727016 -0.027784 1 0 0 0 0 0 0 890049
0.000674 0.002205 0.121773 -1.155117 -1.053575 -0.765928 -0.027814 1 0 0 0 0 0 0 891021
0.000673 0.002207 0.121772 -1.173428 -1.019917 -0.781470 -0.027846 1 0 0 0 0 0 0 892050
0.000672 0.002208 0.121772 -1.183273 -1.003273 -0.787611 -0.027878 1 0 0 0 0 0 0 893053
0.000653 0.002213 0.121783 -0.937171 -1.056914 -0.930577 -0.027908 1 0 0 0 0 0 0 894021
0.000644 0.002216 0.121786 -1.033395 -1.029614 -0.859215 -0.027939 1 0 0 0 0 0 0 895020
0.000639 0.002217 0.121788 -1.104287 -1.011798 -0.822632 -0.027971 1 0 0 0 0 0 0 896043
0.000637 0.002217 0.121788 -1.142634 -1.003177 -0.809141 -0.028002 1 0 0 0 0 0 0 897022
0.000636 0.002218 0.121788 -1.162755 -0.999526 -0.804914 -0.028034 1 0 0 0 0 0 0 898050
0.000635 0.002218 0.121788 -1.173483 -0.998274 -0.803979 -0.028065 1 0 0 0 0 0 0 899049
0.000635 0.002218 0.121788 -1.179528 -0.998231 -0.804243 -0.028096 1 0 0 0 0 0 0 900050
0.000629 0.002236 0.121777 -1.109329 -1.241715 -0.658828 -0.028128 1 0 0 0 0 0 0 901051
0.000626 0.002245 0.121774 -1.139417 -1.153828 -0.735412 -0.028158 1 0 0 0 0 0 0 902021
0.000625 0.002250 0.121772 -1.161426 -1.088772 -0.775612 -0.028190 1 0 0 0 0 0 0 903051
0.000624 0.002252 0.121772 -1.173649 -1.054355 -0.791562 -0.028221 1 0 0 0 0 0 0 904050
0.000605 0.002258 0.121782 -0.928532 -1.098963 -0.937969 -0.028253 1 0 0 0 0 0 0 905052
0.000595 0.002261 0.121786 -1.025377 -1.067021 -0.867982 -0.028283 1 0 0 0 0 0 0 906042
0.000591 0.002262 0.121787 -1.096528 -1.046833 -0.831861 -0.028315 1 0 0 0 0 0 0 907038
0.000588 0.002263 0.121787 -1.135030 -1.037105 -0.818587 -0.028346 1 0 0 0 0 0 0 908045
0.000574 0.002249 0.121778 -0.974203 -0.839828 -0.681321 -0.028377 1 0 0 0 0 0 0 909050
0.000566 0.002242 0.121774 -1.052101 -0.910818 -0.749411 -0.028409 1 0 0 0 0 0 0 910049
0.000563 0.002238 0.121773 -1.107289 -0.963060 -0.785473 -0.028440 1 0 0 0 0 0 0 911048
0.000561 0.002237 0.121773 -1.137013 -0.991103 -0.799858 -0.028471 1 0 0 0 0 0 0 912039
0.000560 0.002236 0.121772 -1.152681 -1.005765 -0.805606 -0.028502 1 0 0 0 0 0 0 913051
0.000560 0.002235 0.121772 -1.161138 -1.013613 -0.808201 -0.028534 1 0 0 0 0 0 0 914051
0.000559 0.002235 0.121772 -1.166006 -1.018073 -0.809697 -0.028565 1 0 0 0 0 0 0 915049
0.000559 0.002235 0.121772 -1.169080 -1.020866 -0.810797 -0.028596 1 0 0 0 0 0 0 916050
0.000559 0.002235 0.121772 -1.171269 -1.022819 -0.811756 -0.028627 1 0 0 0 0 0 0 917051
0.000559 0.002235 0.121772 -1.172971 -1.024357 -0.812660 -0.028659 1 0 0 0 0 0 0 918049
0.000559 0.002235 0.121772 -1.174478 -1.025670 -0.813550 -0.028690 1 0 0 0 0 0 0 919036
0.000559 0.002235 0.121772 -1.175870 -1.026901 -0.814448 -0.028721 1 0 0 0 0 0 0 920044
0.000535 0.002257 0.121772 -0.851154 -1.332713 -0.809010 -0.028752 1 0 0 0 0 0 0 921035
0.000523 0.002269 0.121772 -0.972825 -1.221414 -0.813032 -0.028784 1 0 0 0 0 0 0 922043
0.000517 0.002274 0.121772 -1.062620 -1.139832 -0.815652 -0.028814 1 0 0 0 0 0 0 923033
0.000514 0.002277 0.121772 -1.111012 -1.096969 -0.817244 -0.028846 1 0 0 0 0 0 0 924042
0.000512 0.002279 0.121772 -1.136091 -1.075842 -0.818383 -0.028877 1 0 0 0 0 0 0 925038
0.000511 0.002279 0.121772 -1.149284 -1.065792 -0.819359 -0.028908 1 0 0 0 0 0 0 926034
0.000498 0.002265 0.121762 -0.975572 -0.868265 -0.686982 -0.028940 1 0 0 0 0 0 0 927043
0.000491 0.002259 0.121758 -1.046810 -0.939033 -0.756918 -0.028971 1 0 0 0 0 0 0 928033
0.000487 0.002255 0.121757 -1.098659 -0.991158 -0.793641 -0.029002 1 0 0 0 0 0 0 929043
0.000486 0.002253 0.121757 -1.126698 -1.019129 -0.808245 -0.029033 1 0 0 0 0 0 0 930033
0.000485 0.002253 0.121756 -1.141492 -1.033744 -0.814061 -0.029065 1 0 0 0 0 0 0 931041
0.000484 0.002252 0.121756 -1.149515 -1.041579 -0.816674 -0.029096 1 0 0 0 0 0 0 932033
0.000484 0.002252 0.121756 -1.154127 -1.046029 -0.818172 -0.029127 1 0 0 0 0 0 0 933028
0.000484 0.002252 0.121756 -1.157082 -1.048850 -0.819272 -0.029158 1 0 0 0 0 0 0 934042
0.000484 0.002252 0.121756 -1.159161 -1.050790 -0.820221 -0.029189 1 0 0 0 0 0 0 935033
0.000484 0.002252 0.121756 -1.160833 -1.052347 -0.821127 -0.029221 1 0 0 0 0 0 0 936041
0.000484 0.002252 0.121756 -1.162298 -1.053674 -0.822020 -0.029252 1 0 0 0 0 0 0 937047
0.000452 0.002242 0.121757 -0.730157 -0.923509 -0.829242 -0.029283 1 0 0 0 0 0 0 938040
0.000436 0.002237 0.121757 -0.891234 -0.973116 -0.826692 -0.029315 1 0 0 0 0 0 0 939046
0.000427 0.002235 0.121757 -1.010061 -1.009907 -0.825913 -0.029346 1 0 0 0 0 0 0 940054
0.000423 0.002233 0.121757 -1.073812 -1.029989 -0.826188 -0.029377 1 0 0 0 0 0 0 941050
0.000421 0.002233 0.121757 -1.106678 -1.040701 -0.826851 -0.029408 1 0 0 0 0 0 0 942041
0.000420 0.002233 0.121757 -1.123765 -1.046635 -0.827668 -0.029440 1 0 0 0 0 0 0 943055
0.000406 0.002218 0.121747 -0.952042 -0.857109 -0.694796 -0.029471 1 0 0 0 0 0 0 944043
0.000400 0.002211 0.121744 -1.024058 -0.931727 -0.764867 -0.029502 1 0 0 0 0 0 0 945050
0.000396 0.002207 0.121742 -1.076224 -0.985692 -0.801617 -0.029533 1 0 0 0 0 0 0 946021
0.000394 0.002206 0.121742 -1.104477 -1.014652 -0.816271 -0.029565 1 0 0 0 0 0 0 947048
0.000393 0.002205 0.121742 -1.119322 -1.029720 -0.822082 -0.029596 1 0 0 0 0 0 0 948048
0.000393 0.002204 0.121742 -1.127362 -1.037774 -0.824700 -0.029627 1 0 0 0 0 0 0 949049
0.000393 0.002204 0.121742 -1.131979 -1.042341 -0.826193 -0.029659 1 0 0 0 0 0 0 950051
0.000393 0.002204 0.121742 -1.134870 -1.045172 -0.827279 -0.029690 1 0 0 0 0 0 0 951049
0.000393 0.002204 0.121742 -1.136932 -1.047136 -0.828221 -0.029721 1 0 0 0 0 0 0 952054
0.000393 0.002204 0.121742 -1.138547 -1.048673 -0.829125 -0.029753 1 0 0 0 0 0 0 953054
0.000379 0.002189 0.121732 -0.959122 -0.856976 -0.696095 -0.029784 1 0 0 0 0 0 0 954050
0.000372 0.002182 0.121728 -1.027177 -0.930376 -0.766221 -0.029815 1 0 0 0 0 0 0 955048
0.000369 0.002179 0.121727 -1.077382 -0.983781 -0.803020 -0.029846 1 0 0 0 0 0 0 956049
0.000367 0.002177 0.121727 -1.104616 -1.012394 -0.817654 -0.029878 1 0 0 0 0 0 0 957051
0.000367 0.002176 0.121727 -1.118961 -1.027292 -0.823470 -0.029909 1 0 0 0 0 0 0 958050
0.000366 0.002176 0.121726 -1.126692 -1.035233 -0.826060 -0.029939 1 0 0 0 0 0 0 959018
0.000366 0.002176 0.121726 -1.131205 -1.039779 -0.827554 -0.029971 1 0 0 0 0 0 0 960048
0.000366 0.002176 0.121726 -1.134038 -1.042585 -0.828636 -0.030003 1 0 0 0 0 0 0 961051
0.000366 0.002175 0.121726 -1.136042 -1.044521 -0.829571 -0.030034 1 0 0 0 0 0 0 962048
0.000366 0.002175 0.121726 -1.137633 -1.046037 -0.830464 -0.030065 1 0 0 0 0 0 0 963050
0.000366 0.002175 0.121726 -1.139022 -1.047341 -0.831342 -0.030096 1 0 0 0 0 0 0 964049
0.000366 0.002175 0.121726 -1.140317 -1.048532 -0.832205 -0.030127 1 0 0 0 0 0 0 965050
0.000366 0.002175 0.121726 -1.141537 -1.049672 -0.833065 -0.030159 1 0 0 0 0 0 0 966048
0.000352 0.002161 0.121716 -0.961925 -0.857776 -0.699829 -0.030190 1 0 0 0 0 0 0 967051
0.000346 0.002154 0.121713 -1.029771 -0.930971 -0.769996 -0.030221 1 0 0 0 0 0 0 968047
0.000342 0.002151 0.121712 -1.079885 -0.984267 -0.806808 -0.030252 1 0 0 0 0 0 0 969049
0.000341 0.002149 0.121711 -1.107012 -1.012801 -0.821430 -0.030283 1 0 0 0 0 0 0 970019
0.000340 0.002148 0.121711 -1.121360 -1.027686 -0.827255 -0.030315 1 0 0 0 0 0 0 971048
0.000339 0.002147 0.121711 -1.129100 -1.035631 -0.829861 -0.030346 1 0 0 0 0 0 0 972048
0.000339 0.002147 0.121711 -1.133571 -1.040136 -0.831331 -0.030377 1 0 0 0 0 0 0 973049
0.000339 0.002147 0.121711 -1.136386 -1.042925 -0.832404 -0.030409 1 0 0 0 0 0 0 974049
0.000339 0.002147 0.121711 -1.138372 -1.044840 -0.833328 -0.030440 1 0 0 0 0 0 0 975049
0.000339 0.002147 0.121711 -1.139955 -1.046348 -0.834217 -0.030471 1 0 0 0 0 0 0 976049
0.000339 0.002147 0.121711 -1.141288 -1.047599 -0.835058 -0.030501 1 0 0 0 0 0 0 977019
0.000339 0.002147 0.121711 -1.142589 -1.048792 -0.835927 -0.030533 1 0 0 0 0 0 0 978037
0.000339 0.002147 0.121711 -1.143821 -1.049928 -0.836803 -0.030565 1 0 0 0 0 0 0 979047
0.000339 0.002147 0.121711 -1.145009 -1.051036 -0.837647 -0.030596 1 0 0 0 0 0 0 980048
0.000339 0.002147 0.121711 -1.146201 -1.052119 -0.838501 -0.030627 1 0 0 0 0 0 0 981049
0.000339 0.002147 0.121711 -1.147377 -1.053199 -0.839360 -0.030659 1 0 0 0 0 0 0 982046
0.000339 0.002147 0.121711 -1.148535 -1.054261 -0.840207 -0.030690 1 0 0 0 0 0 0 983035
0.000339 0.002147 0.121711 -1.149718 -1.055347 -0.841073 -0.030721 1 0 0 0 0 0 0 984047
0.000339 0.002147 0.121711 -1.150891 -1.056424 -0.841931 -0.030752 1 0 0 0 0 0 0 985050
0.000339 0.002147 0.121711 -1.152056 -1.057508 -0.842779 -0.030784 1 0 0 0 0 0 0 986049
0.000339 0.002147 0.121711 -1.153235 -1.058578 -0.843645 -0.030815 1 0 0 0 0 0 0 987047
0.000339 0.002147 0.121711 -1.154398 -1.059644 -0.844497 -0.030846 1 0 0 0 0 0 0 988048
0.000339 0.002147 0.121711 -1.155565 -1.060728 -0.845346 -0.030877 1 0 0 0 0 0 0 989049
0.000339 0.002147 0.121711 -1.156715 -1.061785 -0.846206 -0.030908 1 0 0 0 0 0 0 990040
0.000339 0.002147 0.121711 -1.157896 -1.062856 -0.847057 -0.030940 1 0 0 0 0 0 0 991041
0.000339 0.002147 0.121711 -1.159061 -1.063940 -0.847904 -0.030971 1 0 0 0 0 0 0 992032
0.000339 0.002147 0.121711 -1.160321 -1.065082 -0.848829 -0.031004 1 0 0 0 0 0 0 993113
0.000339 0.002147 0.121711 -1.161479 -1.066143 -0.849677 -0.031035 1 0 0 0 0 0 0 994103
0.000339 0.002147 0.121711 -1.162806 -1.067361 -0.850648 -0.031071 1 0 0 0 0 0 0 995238
0.000339 0.002147 0.121711 -1.163808 -1.068296 -0.851377 -0.031098 1 0 0 0 0 0 0 996098
0.000339 0.002147 0.121711 -1.164982 -1.069362 -0.852239 -0.031129 1 0 0 0 0 0 0 997092
0.000339 0.002147 0.121711 -1.166073 -1.070361 -0.853038 -0.031158 1 0 0 0 0 0 0 998031
0.000339 0.002147 0.121711 -1.167249 -1.071454 -0.853894 -0.031190 1 0 0 0 0 0 0 999040
0.000339 0.002147 0.121711 -1.168423 -1.072519 -0.854756 -0.031221 1 0 0 0 0 0 1 41
0.000339 0.002147 0.121711 -1.169582 -1.073581 -0.855604 -0.031252 1 0 0 0 0 0 1 1032
0.000339 0.002147 0.121711 -1.170771 -1.074673 -0.856474 -0.031283 1 0 0 0 0 0 1 2041
0.000339 0.002147 0.121711 -1.172063 -1.075872 -0.857415 -0.031318 1 0 0 0 0 0 1 3155
0.000339 0.002147 0.121711 -1.173100 -1.076812 -0.858177 -0.031346 1 0 0 0 0 0 1 4040
0.000339 0.002147 0.121711 -1.174259 -1.077874 -0.859026 -0.031377 1 0 0 0 0 0 1 5031
0.000339 0.002147 0.121711 -1.175435 -1.078967 -0.859881 -0.031408 1 0 0 0 0 0 1 6039
0.000339 0.002147 0.121711 -1.176752 -1.080165 -0.860849 -0.031443 1 0 0 0 0 0 1 7156
0.000339 0.002147 0.121711 -1.177925 -1.081240 -0.861708 -0.031475 1 0 0 0 0 0 1 8165
0.000339 0.002147 0.121711 -1.179084 -1.082302 -0.862555 -0.031506 1 0 0 0 0 0 1 9156
0.000339 0.002147 0.121711 -1.180114 -1.083263 -0.863305 -0.031533 1 0 0 0 0 0 1 10040
0.000339 0.002147 0.121711 -1.181418 -1.084461 -0.864278 -0.031569 1 0 0 0 0 0 1 11163
0.000339 0.002147 0.121711 -1.182605 -1.085538 -0.865133 -0.031600 1 0 0 0 0 0 1 12161
0.000339 0.002147 0.121711 -1.183774 -1.086623 -0.865982 -0.031631 1 0 0 0 0 0 1 13169
0.000339 0.002147 0.121711 -1.184932 -1.087672 -0.866833 -0.031662 1 0 0 0 0 0 1 14157
0.000339 0.002147 0.121711 -1.186114 -1.088756 -0.867699 -0.031694 1 0 0 0 0 0 1 15168
0.000339 0.002147 0.121711 -1.187279 -1.089840 -0.868547 -0.031725 1 0 0 0 0 0 1 16167
0.000339 0.002147 0.121711 -1.188287 -1.090754 -0.869288 -0.031751 1 0 0 0 0 0 1 17019
0.000339 0.002147 0.121711 -1.189634 -1.091988 -0.870274 -0.031788 1 0 0 0 0 0 1 18177
0.000339 0.002147 0.121711 -1.190801 -1.093058 -0.871127 -0.031819 1 0 0 0 0 0 1 19175
0.000339 0.002147 0.121711 -1.191963 -1.094139 -0.871973 -0.031850 1 0 0 0 0 0 1 20172
0.000339 0.002147 0.121711 -1.193139 -1.095206 -0.872837 -0.031881 1 0 0 0 0 0 1 21175
0.000334 0.002165 0.121700 -1.120416 -1.340236 -0.726875 -0.031912 1 0 0 0 0 0 1 22171
0.000331 0.002174 0.121696 -1.148752 -1.253174 -0.803354 -0.031944 1 0 0 0 0 0 1 23171
0.000329 0.002179 0.121695 -1.169842 -1.188492 -0.843455 -0.031975 1 0 0 0 0 0 1 24171
0.000329 0.002181 0.121695 -1.181385 -1.154100 -0.859222 -0.032001 1 0 0 0 0 0 1 25018
0.000328 0.002182 0.121694 -1.188043 -1.137356 -0.865574 -0.032037 1 0 0 0 0 0 1 26144
0.000328 0.002183 0.121694 -1.191896 -1.129423 -0.868345 -0.032069 1 0 0 0 0 0 1 27171
0.000328 0.002183 0.121694 -1.194392 -1.125960 -0.869868 -0.032100 1 0 0 0 0 0 1 28172
0.000328 0.002183 0.121694 -1.196219 -1.124788 -0.870951 -0.032131 1 0 0 0 0 0 1 29174
0.000328 0.002183 0.121694 -1.197720 -1.124732 -0.871869 -0.032163 1 0 0 0 0 0 1 30172
0.000328 0.002183 0.121694 -1.199044 -1.125247 -0.872749 -0.032194 1 0 0 0 0 0 1 31172
0.000328 0.002183 0.121694 -1.200121 -1.125895 -0.873481 -0.032220 1 0 0 0 0 0 1 32018
0.000328 0.002183 0.121694 -1.201344 -1.126868 -0.874352 -0.032252 1 0 0 0 0 0 1 33041
0.000328 0.002183 0.121694 -1.202682 -1.128022 -0.875312 -0.032288 1 0 0 0 0 0 1 34171
0.000328 0.002183 0.121694 -1.203681 -1.128907 -0.876032 -0.032314 1 0 0 0 0 0 1 35019
0.000328 0.002183 0.121694 -1.205031 -1.130154 -0.876998 -0.032350 1 0 0 0 0 0 1 36167
0.000328 0.002183 0.121694 -1.206038 -1.131096 -0.877749 -0.032377 1 0 0 0 0 0 1 37046
0.000328 0.002183 0.121694 -1.207358 -1.132320 -0.878696 -0.032412 1 0 0 0 0 0 1 38171
0.000328 0.002183 0.121694 -1.208489 -1.133379 -0.879518 -0.032443 1 0 0 0 0 0 1 39142
0.000328 0.002183 0.121694 -1.209695 -1.134512 -0.880396 -0.032475 1 0 0 0 0 0 1 40171
0.000328 0.002183 0.121694 -1.210847 -1.135591 -0.881234 -0.032506 1 0 0 0 0 0 1 41167
0.000328 0.002183 0.121694 -1.212016 -1.136688 -0.882085 -0.032538 1 0 0 0 0 0 1 42172
0.000328 0.002183 0.121694 -1.213179 -1.137778 -0.882931 -0.032569 1 0 0 0 0 0 1 43171
0.000328 0.002183 0.121694 -1.214353 -1.138880 -0.883786 -0.032600 1 0 0 0 0 0 1 44172
0.000328 0.002183 0.121694 -1.215511 -1.139965 -0.884628 -0.032631 1 0 0 0 0 0 1 45173
0.000323 0.002201 0.121683 -1.142716 -1.385056 -0.738375 -0.032662 1 0 0 0 0 0 1 46143
0.000320 0.002211 0.121680 -1.170867 -1.298046 -0.814775 -0.032689 1 0 0 0 0 0 1 47015
0.000319 0.002215 0.121678 -1.192084 -1.233637 -0.854998 -0.032725 1 0 0 0 0 0 1 48160
0.000318 0.002217 0.121678 -1.203795 -1.199498 -0.870900 -0.032756 1 0 0 0 0 0 1 49171
0.000318 0.002219 0.121678 -1.210127 -1.182499 -0.877023 -0.032783 1 0 0 0 0 0 1 50035
0.000317 0.002219 0.121678 -1.214103 -1.174693 -0.879875 -0.032819 1 0 0 0 0 0 1 51164
0.000317 0.002219 0.121678 -1.216585 -1.171257 -0.881381 -0.032850 1 0 0 0 0 0 1 52160
0.000317 0.002220 0.121678 -1.218412 -1.170098 -0.882465 -0.032881 1 0 0 0 0 0 1 53164
0.000317 0.002220 0.121678 -1.219910 -1.170078 -0.883393 -0.032913 1 0 0 0 0 0 1 54175
0.000317 0.002220 0.121678 -1.221238 -1.170624 -0.884254 -0.032944 1 0 0 0 0 0 1 55170
0.000317 0.002220 0.121678 -1.222478 -1.171432 -0.885103 -0.032975 1 0 0 0 0 0 1 56171
0.000317 0.002220 0.121678 -1.223679 -1.172406 -0.885954 -0.033006 1 0 0 0 0 0 1 57173
0.000317 0.002220 0.121678 -1.224853 -1.173444 -0.886786 -0.033037 1 0 0 0 0 0 1 58169
0.000317 0.002220 0.121678 -1.226025 -1.174516 -0.887627 -0.033069 1 0 0 0 0 0 1 59171
0.000317 0.002220 0.121678 -1.227163 -1.175588 -0.888435 -0.033099 1 0 0 0 0 0 1 60142
0.000317 0.002220 0.121678 -1.228317 -1.176677 -0.889272 -0.033130 1 0 0 0 0 0 1 61141
0.000304 0.002205 0.121668 -1.048161 -0.984170 -0.755549 -0.033162 1 0 0 0 0 0 1 62170
0.000297 0.002198 0.121664 -1.115553 -1.057017 -0.825523 -0.033193 1 0 0 0 0 0 1 63140
0.000294 0.002195 0.121663 -1.165473 -1.110162 -0.862278 -0.033225 1 0 0 0 0 0 1 64158
0.000292 0.002193 0.121663 -1.192520 -1.138642 -0.876869 -0.033256 1 0 0 0 0 0 1 65164
0.000291 0.002192 0.121662 -1.206745 -1.153480 -0.882634 -0.033287 1 0 0 0 0 0 1 66154
0.000291 0.002192 0.121662 -1.214454 -1.161427 -0.885210 -0.033318 1 0 0 0 0 0 1 67157
0.000291 0.002192 0.121662 -1.218876 -1.165929 -0.886663 -0.033349 1 0 0 0 0 0 1 68153
0.000285 0.002210 0.121651 -1.147753 -1.412866 -0.740444 -0.033381 1 0 0 0 0 0 1 69163
0.000282 0.002219 0.121648 -1.176767 -1.326985 -0.816989 -0.033412 1 0 0 0 0 0 1 70153
0.000268 0.002209 0.121636 -1.016881 -1.069329 -0.722391 -0.033443 1 0 0 0 0 0 1 71162
0.000260 0.002204 0.121632 -1.094931 -1.107106 -0.807475 -0.033474 1 0 0 0 0 0 1 72153
0.000256 0.002202 0.121631 -1.150189 -1.142372 -0.849618 -0.033506 1 0 0 0 0 0 1 73161
0.000255 0.002201 0.121630 -1.179917 -1.161848 -0.866105 -0.033537 1 0 0 0 0 0 1 74166
0.000254 0.002200 0.121630 -1.195478 -1.172182 -0.872534 -0.033568 1 0 0 0 0 0 1 75162
0.000253 0.002200 0.121630 -1.203837 -1.177840 -0.875315 -0.033599 1 0 0 0 0 0 1 76153
0.000253 0.002200 0.121630 -1.208601 -1.181235 -0.876836 -0.033631 1 0 0 0 0 0 1 77163
0.000253 0.002199 0.121630 -1.211504 -1.183459 -0.877882 -0.033662 1 0 0 0 0 0 1 78153
0.000239 0.002185 0.121620 -1.032289 -0.991544 -0.743895 -0.033693 1 0 0 0 0 0 1 79162
0.000233 0.002178 0.121617 -1.099976 -1.064553 -0.813994 -0.033724 1 0 0 0 0 0 1 80152
0.000224 0.002193 0.121605 -1.076113 -1.361896 -0.703422 -0.033756 1 0 0 0 0 0 1 81168
0.000220 0.002200 0.121600 -1.130185 -1.302670 -0.793673 -0.033787 1 0 0 0 0 0 1 82168
0.000217 0.002204 0.121599 -1.164265 -1.251973 -0.838680 -0.033819 1 0 0 0 0 0 1 83169
0.000216 0.002206 0.121598 -1.182486 -1.224752 -0.856263 -0.033850 1 0 0 0 0 0 1 84175
0.000202 0.002192 0.121588 -1.010981 -1.017773 -0.728064 -0.033881 1 0 0 0 0 0 1 85154
0.000195 0.002186 0.121585 -1.082426 -1.083132 -0.800275 -0.033912 1 0 0 0 0 0 1 86155
0.000192 0.002182 0.121583 -1.134307 -1.132469 -0.837781 -0.033943 1 0 0 0 0 0 1 87157
0.000190 0.002181 0.121583 -1.162350 -1.159051 -0.852616 -0.033975 1 0 0 0 0 0 1 88175
0.000189 0.002180 0.121583 -1.177064 -1.172948 -0.858442 -0.034006 1 0 0 0 0 0 1 89174
0.000189 0.002179 0.121583 -1.184971 -1.180392 -0.861011 -0.034037 1 0 0 0 0 0 1 90168
0.000189 0.002179 0.121583 -1.189479 -1.184656 -0.862416 -0.034069 1 0 0 0 0 0 1 91171
0.000183 0.002197 0.121572 -1.118425 -1.431472 -0.715965 -0.034100 1 0 0 0 0 0 1 92161
0.000167 0.002192 0.121558 -0.966153 -1.152202 -0.657373 -0.034131 1 0 0 0 0 0 1 93171
0.000159 0.002189 0.121553 -1.053432 -1.159709 -0.766805 -0.034162 1 0 0 0 0 0 1 94170
0.000155 0.002188 0.121552 -1.113809 -1.177722 -0.818613 -0.034194 1 0 0 0 0 0 1 95170
0.000153 0.002188 0.121551 -1.146153 -1.188304 -0.838575 -0.034225 1 0 0 0 0 0 1 96170
0.000152 0.002187 0.121551 -1.163021 -1.194136 -0.846194 -0.034256 1 0 0 0 0 0 1 97170
0.000138 0.002173 0.121541 -0.990916 -1.004092 -0.714115 -0.034288 1 0 0 0 0 0 1 98177
0.000131 0.002166 0.121537 -1.061830 -1.077798 -0.785117 -0.034319 1 0 0 0 0 0 1 99174
0.000128 0.002162 0.121536 -1.113410 -1.131281 -0.822183 -0.034350 1 0 0 0 0 0 1 100164
0.000126 0.002161 0.121536 -1.141288 -1.159957 -0.836865 -0.034381 1 0 0 0 0 0 1 101173
0.000125 0.002160 0.121535 -1.155904 -1.174857 -0.842610 -0.034412 1 0 0 0 0 0 1 102169
0.000124 0.002159 0.121535 -1.163764 -1.182836 -0.845135 -0.034444 1 0 0 0 0 0 1 103168
0.000111 0.002145 0.121525 -0.987188 -0.993931 -0.711086 -0.034475 1 0 0 0 0 0 1 104169
0.000104 0.002138 0.121522 -1.055750 -1.068103 -0.781499 -0.034505 1 0 0 0 0 0 1 105142
0.000101 0.002134 0.121521 -1.106184 -1.121860 -0.818401 -0.034538 1 0 0 0 0 0 1 106172
0.000099 0.002132 0.121520 -1.133466 -1.150634 -0.832989 -0.034569 1 0 0 0 0 0 1 107167
0.000085 0.002117 0.121510 -0.966814 -0.972248 -0.703131 -0.034600 1 0 0 0 0 0 1 108167
0.000078 0.002110 0.121506 -1.040263 -1.051588 -0.775149 -0.034631 1 0 0 0 0 0 1 109169
0.000074 0.002106 0.121505 -1.093113 -1.107867 -0.812585 -0.034662 1 0 0 0 0 0 1 110168
0.000072 0.002104 0.121505 -1.121601 -1.137924 -0.827369 -0.034694 1 0 0 0 0 0 1 111170
0.000072 0.002103 0.121505 -1.136535 -1.153517 -0.833156 -0.034725 1 0 0 0 0 0 1 112169
0.000052 0.002106 0.121484 -0.889831 -1.212833 -0.552460 -0.034755 1 0 0 0 0 0 1 113147
0.000043 0.002108 0.121476 -0.986840 -1.201203 -0.699067 -0.034787 1 0 0 0 0 0 1 114166
0.000038 0.002109 0.121474 -1.057789 -1.190359 -0.775337 -0.034819 1 0 0 0 0 0 1 115166
0.000035 0.002110 0.121473 -1.095981 -1.184443 -0.804979 -0.034850 1 0 0 0 0 0 1 116169
0.000021 0.002096 0.121462 -0.934977 -0.988485 -0.680247 -0.034881 1 0 0 0 0 0 1 117170
0.000014 0.002089 0.121459 -1.011040 -1.058813 -0.754243 -0.034912 1 0 0 0 0 0 1 118170
0.000010 0.002085 0.121458 -1.065157 -1.110556 -0.792387 -0.034944 1 0 0 0 0 0 1 119168
0.000008 0.002084 0.121457 -1.094290 -1.138329 -0.807385 -0.034975 1 0 0 0 0 0 1 120168
0.000007 0.002083 0.121457 -1.109528 -1.152781 -0.813236 -0.035006 1 0 0 0 0 0 1 121170
-0.000006 0.002068 0.121447 -0.936886 -0.967322 -0.679762 -0.035037 1 0 0 0 0 0 1 122167
-0.000013 0.002061 0.121443 -1.007000 -1.042849 -0.750809 -0.035068 1 0 0 0 0 0 1 123156
-0.000017 0.002057 0.121442 -1.058152 -1.097224 -0.787904 -0.035100 1 0 0 0 0 0 1 124156
-0.000019 0.002056 0.121442 -1.085892 -1.126418 -0.802622 -0.035134 1 0 0 0 0 0 1 125271
-0.000033 0.002040 0.121432 -0.919650 -0.948373 -0.672159 -0.035165 1 0 0 0 0 0 1 126241
-0.000040 0.002033 0.121428 -0.992873 -1.027493 -0.744374 -0.035195 1 0 0 0 0 0 1 127212
-0.000043 0.002029 0.121427 -1.045569 -1.083671 -0.781890 -0.035226 1 0 0 0 0 0 1 128214
-0.000045 0.002027 0.121426 -1.073986 -1.113638 -0.796678 -0.035258 1 0 0 0 0 0 1 129225
-0.000046 0.002026 0.121426 -1.088857 -1.129213 -0.802447 -0.035290 1 0 0 0 0 0 1 130245
-0.000046 0.002026 0.121426 -1.096756 -1.137436 -0.804914 -0.035320 1 0 0 0 0 0 1 131212
-0.000060 0.002011 0.121416 -0.920588 -0.949003 -0.669931 -0.035351 1 0 0 0 0 0 1 132213
-0.000067 0.002004 0.121412 -0.988736 -1.022859 -0.740677 -0.035383 1 0 0 0 0 0 1 133215
-0.000070 0.002001 0.121411 -1.038898 -1.076387 -0.777701 -0.035415 1 0 0 0 0 0 1 134238
-0.000085 0.001985 0.121401 -0.885445 -0.912041 -0.655835 -0.035446 1 0 0 0 0 0 1 135235
-0.000093 0.001977 0.121397 -0.965029 -0.997883 -0.731387 -0.035477 1 0 0 0 0 0 1 136234
-0.000096 0.001973 0.121396 -1.020903 -1.057394 -0.770097 -0.035508 1 0 0 0 0 0 1 137240
-0.000098 0.001971 0.121395 -1.050883 -1.088995 -0.785275 -0.035540 1 0 0 0 0 0 1 138235
-0.000099 0.001970 0.121395 -1.066491 -1.105346 -0.791150 -0.035570 1 0 0 0 0 0 1 139219
-0.000113 0.001955 0.121385 -0.894317 -0.921081 -0.657070 -0.035602 1 0 0 0 0 0 1 140235
-0.000120 0.001948 0.121381 -0.964185 -0.996723 -0.728293 -0.035631 1 0 0 0 0 0 1 141153
-0.000123 0.001944 0.121380 -1.015211 -1.051145 -0.765505 -0.035662 1 0 0 0 0 0 1 142160
-0.000125 0.001943 0.121380 -1.042765 -1.080233 -0.780138 -0.035693 1 0 0 0 0 0 1 143150
-0.000139 0.001928 0.121370 -0.876749 -0.902480 -0.649066 -0.035725 1 0 0 0 0 0 1 144160
-0.000146 0.001920 0.121366 -0.949680 -0.981318 -0.721529 -0.035756 1 0 0 0 0 0 1 145151
-0.000150 0.001916 0.121365 -1.002211 -1.037327 -0.759152 -0.035787 1 0 0 0 0 0 1 146159
-0.000152 0.001914 0.121364 -1.030498 -1.067173 -0.773934 -0.035818 1 0 0 0 0 0 1 147151
-0.000153 0.001914 0.121364 -1.045273 -1.082649 -0.779681 -0.035850 1 0 0 0 0 0 1 148159
-0.000153 0.001913 0.121364 -1.053138 -1.090835 -0.782140 -0.035881 1 0 0 0 0 0 1 149151
-0.000166 0.001899 0.121354 -0.877163 -0.902592 -0.646499 -0.035912 1 0 0 0 0 0 1 150140
-0.000173 0.001892 0.121350 -0.945024 -0.976136 -0.717486 -0.035943 1 0 0 0 0 0 1 151160
-0.000177 0.001888 0.121349 -0.994970 -1.029453 -0.754583 -0.035974 1 0 0 0 0 0 1 152151
-0.000178 0.001886 0.121349 -1.021990 -1.057998 -0.769189 -0.036006 1 0 0 0 0 0 1 153160
-0.000179 0.001885 0.121349 -1.036102 -1.072780 -0.774855 -0.036037 1 0 0 0 0 0 1 154150
-0.000180 0.001885 0.121349 -1.043660 -1.080643 -0.777296 -0.036068 1 0 0 0 0 0 1 155159
-0.000193 0.001871 0.121338 -0.867560 -0.892280 -0.641469 -0.036099 1 0 0 0 0 0 1 156150
-0.000200 0.001863 0.121335 -0.935249 -0.965646 -0.712501 -0.036131 1 0 0 0 0 0 1 157161
-0.000203 0.001860 0.121334 -0.985130 -1.018895 -0.749639 -0.036162 1 0 0 0 0 0 1 158169
-0.000205 0.001858 0.121333 -1.012094 -1.047382 -0.764238 -0.036194 1 0 0 0 0 0 1 159171
-0.000206 0.001857 0.121333 -1.026176 -1.062132 -0.769899 -0.036225 1 0 0 0 0 0 1 160162
-0.000206 0.001857 0.121333 -1.033703 -1.069963 -0.772327 -0.036256 1 0 0 0 0 0 1 161156
-0.000206 0.001857 0.121333 -1.037919 -1.074336 -0.773613 -0.036287 1 0 0 0 0 0 1 162161
-0.000207 0.001856 0.121333 -1.040461 -1.076977 -0.774485 -0.036318 1 0 0 0 0 0 1 163160
-0.000220 0.001842 0.121323 -0.861931 -0.886068 -0.637956 -0.036350 1 0 0 0 0 0 1 164173
-0.000227 0.001835 0.121319 -0.928277 -0.958052 -0.708847 -0.036381 1 0 0 0 0 0 1 165169
-0.000230 0.001832 0.121318 -0.977468 -1.010596 -0.745930 -0.036412 1 0 0 0 0 0 1 166169
-0.000232 0.001830 0.121318 -1.004086 -1.038705 -0.760510 -0.036444 1 0 0 0 0 0 1 167166
-0.000232 0.001829 0.121318 -1.018015 -1.053292 -0.766165 -0.036475 1 0 0 0 0 0 1 168166
-0.000233 0.001829 0.121317 -1.025442 -1.061047 -0.768583 -0.036506 1 0 0 0 0 0 1 169170
-0.000233 0.001828 0.121317 -1.029597 -1.065346 -0.769858 -0.036537 1 0 0 0 0 0 1 170166
-0.000233 0.001828 0.121317 -1.032092 -1.067921 -0.770705 -0.036568 1 0 0 0 0 0 1 171136
-0.000233 0.001828 0.121317 -1.033821 -1.069721 -0.771464 -0.036600 1 0 0 0 0 0 1 172165
-0.000233 0.001828 0.121317 -1.035117 -1.071053 -0.772148 -0.036631 1 0 0 0 0 0 1 173163
-0.000233 0.001828 0.121317 -1.036177 -1.072152 -0.772803 -0.036662 1 0 0 0 0 0 1 174140
-0.000246 0.001814 0.121307 -0.856925 -0.880526 -0.636003 -0.036694 1 0 0 0 0 0 1 175165
-0.000253 0.001807 0.121304 -0.922816 -0.952022 -0.706913 -0.036725 1 0 0 0 0 0 1 176166
-0.000256 0.001803 0.121303 -0.971778 -1.004308 -0.744010 -0.036756 1 0 0 0 0 0 1 177168
-0.000258 0.001802 0.121302 -0.998246 -1.032274 -0.758574 -0.036786 1 0 0 0 0 0 1 178137
-0.000259 0.001801 0.121302 -1.012137 -1.046823 -0.764244 -0.036819 1 0 0 0 0 0 1 179167
-0.000259 0.001800 0.121302 -1.019526 -1.054523 -0.766650 -0.036850 1 0 0 0 0 0 1 180166
-0.000260 0.001800 0.121302 -1.023645 -1.058812 -0.767915 -0.036881 1 0 0 0 0 0 1 181167
-0.000260 0.001800 0.121302 -1.026153 -1.061388 -0.768780 -0.036912 1 0 0 0 0 0 1 182166
-0.000260 0.001800 0.121302 -1.027834 -1.063137 -0.769508 -0.036944 1 0 0 0 0 0 1 183166
-0.000260 0.001800 0.121302 -1.029119 -1.064458 -0.770186 -0.036975 1 0 0 0 0 0 1 184168
-0.000260 0.001800 0.121302 -1.030168 -1.065545 -0.770835 -0.037005 1 0 0 0 0 0 1 185138
-0.000260 0.001800 0.121302 -1.031169 -1.066582 -0.771498 -0.037037 1 0 0 0 0 0 1 186166
-0.000260 0.001800 0.121302 -1.032081 -1.067526 -0.772154 -0.037069 1 0 0 0 0 0 1 187166
-0.000260 0.001800 0.121302 -1.032977 -1.068453 -0.772804 -0.037100 1 0 0 0 0 0 1 188164
-0.000260 0.001800 0.121302 -1.033866 -1.069358 -0.773452 -0.037131 1 0 0 0 0 0 1 189170
-0.000260 0.001800 0.121302 -1.034747 -1.070282 -0.774106 -0.037162 1 0 0 0 0 0 1 190166
-0.000260 0.001800 0.121302 -1.035610 -1.071177 -0.774751 -0.037194 1 0 0 0 0 0 1 191166
-0.000260 0.001800 0.121302 -1.036465 -1.072046 -0.775394 -0.037224 1 0 0 0 0 0 1 192136
-0.000260 0.001800 0.121302 -1.037360 -1.072985 -0.776060 -0.037256 1 0 0 0 0 0 1 193167
-0.000260 0.001800 0.121302 -1.038220 -1.073876 -0.776703 -0.037287 1 0 0 0 0 0 1 194165
-0.000260 0.001800 0.121302 -1.039101 -1.074772 -0.777366 -0.037319 1 0 0 0 0 0 1 195165
-0.000260 0.001800 0.121302 -1.039970 -1.075684 -0.778012 -0.037350 1 0 0 0 0 0 1 196166
-0.000260 0.001800 0.121302 -1.040832 -1.076577 -0.778657 -0.037381 1 0 0 0 0 0 1 197167
-0.000260 0.001800 0.121302 -1.041697 -1.077487 -0.779319 -0.037412 1 0 0 0 0 0 1 198166
-0.000260 0.001800 0.121302 -1.042568 -1.078375 -0.779958 -0.037443 1 0 0 0 0 0 1 199154
-0.000265 0.001818 0.121291 -0.969760 -1.324594 -0.633246 -0.037475 1 0 0 0 0 0 1 200164
-0.000268 0.001827 0.121287 -0.996992 -1.238061 -0.709103 -0.037506 1 0 0 0 0 0 1 201161
-0.000269 0.001832 0.121286 -1.017473 -1.173663 -0.748752 -0.037537 1 0 0 0 0 0 1 202166
-0.000270 0.001834 0.121285 -1.028835 -1.139572 -0.764309 -0.037569 1 0 0 0 0 0 1 203165
-0.000270 0.001835 0.121285 -1.035010 -1.122681 -0.770295 -0.037600 1 0 0 0 0 0 1 204163
-0.000270 0.001836 0.121285 -1.038568 -1.114646 -0.772823 -0.037631 1 0 0 0 0 0 1 205167
-0.000271 0.001836 0.121285 -1.040770 -1.111055 -0.774115 -0.037662 1 0 0 0 0 0 1 206165
-0.000284 0.001822 0.121275 -0.861949 -0.916897 -0.637288 -0.037694 1 0 0 0 0 0 1 207164
-0.000291 0.001815 0.121272 -0.927921 -0.987080 -0.708252 -0.037725 1 0 0 0 0 0 1 208165
-0.000294 0.001812 0.121270 -0.976938 -1.038707 -0.745352 -0.037756 1 0 0 0 0 0 1 209166
-0.000296 0.001810 0.121270 -1.003450 -1.066374 -0.759925 -0.037787 1 0 0 0 0 0 1 210165
-0.000296 0.001809 0.121270 -1.017298 -1.080724 -0.765557 -0.037818 1 0 0 0 0 0 1 211152
-0.000297 0.001809 0.121270 -1.024679 -1.088337 -0.767948 -0.037850 1 0 0 0 0 0 1 212158
-0.000297 0.001808 0.121270 -1.028779 -1.092577 -0.769193 -0.037881 1 0 0 0 0 0 1 213151
-0.000297 0.001808 0.121270 -1.031285 -1.095156 -0.770062 -0.037912 1 0 0 0 0 0 1 214158
-0.000297 0.001808 0.121270 -1.032943 -1.096888 -0.770756 -0.037943 1 0 0 0 0 0 1 215148
-0.000297 0.001808 0.121270 -1.034215 -1.098217 -0.771421 -0.037975 1 0 0 0 0 0 1 216157
-0.000303 0.001826 0.121259 -0.961599 -1.344704 -0.624543 -0.038006 1 0 0 0 0 0 1 217158
-0.000305 0.001835 0.121255 -0.988847 -1.258359 -0.700385 -0.038037 1 0 0 0 0 0 1 218149
-0.000307 0.001840 0.121254 -1.009334 -1.194116 -0.740033 -0.038068 1 0 0 0 0 0 1 219158
-0.000307 0.001842 0.121253 -1.020677 -1.160080 -0.755567 -0.038099 1 0 0 0 0 0 1 220148
-0.000308 0.001843 0.121253 -1.026872 -1.143226 -0.761541 -0.038131 1 0 0 0 0 0 1 221158
-0.000308 0.001844 0.121253 -1.030380 -1.135185 -0.764045 -0.038162 1 0 0 0 0 0 1 222148
-0.000308 0.001844 0.121253 -1.032585 -1.131629 -0.765342 -0.038193 1 0 0 0 0 0 1 223157
-0.000321 0.001830 0.121243 -0.853735 -0.937424 -0.628319 -0.038224 1 0 0 0 0 0 1 224148
-0.000328 0.001823 0.121239 -0.919589 -1.007535 -0.699285 -0.038256 1 0 0 0 0 0 1 225156
-0.000331 0.001820 0.121238 -0.968523 -1.059110 -0.736375 -0.038287 1 0 0 0 0 0 1 226148
-0.000333 0.001818 0.121238 -0.994998 -1.086765 -0.750946 -0.038318 1 0 0 0 0 0 1 227158
-0.000334 0.001817 0.121237 -1.008820 -1.101097 -0.756555 -0.038349 1 0 0 0 0 0 1 228147
-0.000334 0.001817 0.121237 -1.016176 -1.108736 -0.758941 -0.038381 1 0 0 0 0 0 1 229171
-0.000334 0.001817 0.121237 -1.020269 -1.112964 -0.760172 -0.038412 1 0 0 0 0 0 1 230155
-0.000334 0.001816 0.121237 -1.022756 -1.115559 -0.761020 -0.038444 1 0 0 0 0 0 1 231174
-0.000340 0.001834 0.121227 -0.950731 -1.362675 -0.614009 -0.038474 1 0 0 0 0 0 1 232138
-0.000343 0.001843 0.121223 -0.978231 -1.276801 -0.689908 -0.038506 1 0 0 0 0 0 1 233160
-0.000344 0.001848 0.121221 -0.998820 -1.212753 -0.729542 -0.038537 1 0 0 0 0 0 1 234164
-0.000345 0.001850 0.121221 -1.010208 -1.178827 -0.745056 -0.038568 1 0 0 0 0 0 1 235150
-0.000345 0.001851 0.121221 -1.016419 -1.162035 -0.751022 -0.038600 1 0 0 0 0 0 1 236161
-0.000345 0.001852 0.121221 -1.019960 -1.154047 -0.753517 -0.038631 1 0 0 0 0 0 1 237168
-0.000345 0.001852 0.121221 -1.022128 -1.150493 -0.754777 -0.038662 1 0 0 0 0 0 1 238165
-0.000345 0.001852 0.121221 -1.023627 -1.149164 -0.755615 -0.038693 1 0 0 0 0 0 1 239153
-0.000345 0.001853 0.121221 -1.024802 -1.148981 -0.756317 -0.038725 1 0 0 0 0 0 1 240166
-0.000345 0.001853 0.121221 -1.025809 -1.149344 -0.756961 -0.038756 1 0 0 0 0 0 1 241167
-0.000345 0.001853 0.121221 -1.026709 -1.149990 -0.757566 -0.038787 1 0 0 0 0 0 1 242165
-0.000345 0.001853 0.121221 -1.027578 -1.150771 -0.758191 -0.038819 1 0 0 0 0 0 1 243165
-0.000345 0.001853 0.121221 -1.028441 -1.151645 -0.758810 -0.038850 1 0 0 0 0 0 1 244173
-0.000345 0.001853 0.121221 -1.029270 -1.152522 -0.759414 -0.038881 1 0 0 0 0 0 1 245171
-0.000345 0.001853 0.121221 -1.030104 -1.153436 -0.760013 -0.038912 1 0 0 0 0 0 1 246164
-0.000345 0.001853 0.121221 -1.030924 -1.154354 -0.760635 -0.038944 1 0 0 0 0 0 1 247164
-0.000345 0.001853 0.121221 -1.031753 -1.155268 -0.761234 -0.038975 1 0 0 0 0 0 1 248164
-0.000345 0.001853 0.121221 -1.032583 -1.156179 -0.761849 -0.039006 1 0 0 0 0 0 1 249152
-0.000345 0.001853 0.121221 -1.033410 -1.157120 -0.762456 -0.039037 1 0 0 0 0 0 1 250165
-0.000345 0.001853 0.121221 -1.034247 -1.158043 -0.763077 -0.039069 1 0 0 0 0 0 1 251164
-0.000345 0.001853 0.121221 -1.035064 -1.158971 -0.763676 -0.039100 1 0 0 0 0 0 1 252164
-0.000345 0.001853 0.121221 -1.035903 -1.159896 -0.764299 -0.039131 1 0 0 0 0 0 1 253165
-0.000345 0.001853 0.121221 -1.036726 -1.160832 -0.764902 -0.039162 1 0 0 0 0 0 1 254163
-0.000351 0.001871 0.121210 -0.963888 -1.407216 -0.617593 -0.039194 1 0 0 0 0 0 1 255164
-0.000354 0.001880 0.121206 -0.990898 -1.321096 -0.693459 -0.039225 1 0 0 0 0 0 1 256164
-0.000355 0.001884 0.121205 -1.011249 -1.256971 -0.733096 -0.039256 1 0 0 0 0 0 1 257165
-0.000356 0.001887 0.121204 -1.022526 -1.222999 -0.748618 -0.039287 1 0 0 0 0 0 1 258164
-0.000356 0.001888 0.121204 -1.028674 -1.206174 -0.754554 -0.039319 1 0 0 0 0 0 1 259168
-0.000356 0.001888 0.121204 -1.032164 -1.198199 -0.757042 -0.039350 1 0 0 0 0 0 1 260166
-0.000356 0.001889 0.121204 -1.034297 -1.194610 -0.758287 -0.039380 1 0 0 0 0 0 1 261135
-0.000356 0.001889 0.121204 -1.035822 -1.193349 -0.759138 -0.039412 1 0 0 0 0 0 1 262165
-0.000356 0.001889 0.121204 -1.036970 -1.193163 -0.759816 -0.039444 1 0 0 0 0 0 1 263163
-0.000356 0.001889 0.121204 -1.037946 -1.193515 -0.760432 -0.039474 1 0 0 0 0 0 1 264133
-0.000356 0.001889 0.121204 -1.038879 -1.194209 -0.761062 -0.039506 1 0 0 0 0 0 1 265165
-0.000356 0.001889 0.121204 -1.039730 -1.195008 -0.761666 -0.039537 1 0 0 0 0 0 1 266162
-0.000356 0.001889 0.121204 -1.040566 -1.195879 -0.762260 -0.039568 1 0 0 0 0 0 1 267156
-0.000356 0.001889 0.121204 -1.041404 -1.196790 -0.762866 -0.039600 1 0 0 0 0 0 1 268162
-0.000356 0.001889 0.121204 -1.042244 -1.197720 -0.763470 -0.039631 1 0 0 0 0 0 1 269165
-0.000356 0.001889 0.121204 -1.043069 -1.198649 -0.764077 -0.039662 1 0 0 0 0 0 1 270162
-0.000356 0.001889 0.121204 -1.043883 -1.199583 -0.764674 -0.039693 1 0 0 0 0 0 1 271152
-0.000356 0.001889 0.121204 -1.044704 -1.200526 -0.765274 -0.039725 1 0 0 0 0 0 1 272160
-0.000356 0.001889 0.121204 -1.045538 -1.201484 -0.765886 -0.039756 1 0 0 0 0 0 1 273166
-0.000356 0.001889 0.121204 -1.046350 -1.202418 -0.766480 -0.039787 1 0 0 0 0 0 1 274163
-0.000356 0.001889 0.121204 -1.047156 -1.203343 -0.767071 -0.039818 1 0 0 0 0 0 1 275135
-0.000356 0.001889 0.121204 -1.047993 -1.204306 -0.767684 -0.039850 1 0 0 0 0 0 1 276163
-0.000356 0.001889 0.121204 -1.048824 -1.205261 -0.768293 -0.039881 1 0 0 0 0 0 1 277165
-0.000356 0.001889 0.121204 -1.049634 -1.206206 -0.768881 -0.039912 1 0 0 0 0 0 1 278163
-0.000356 0.001889 0.121204 -1.050455 -1.207153 -0.769502 -0.039944 1 0 0 0 0 0 1 279164
-0.000356 0.001889 0.121204 -1.051279 -1.208085 -0.770093 -0.039975 1 0 0 0 0 0 1 280163
-0.000356 0.001889 0.121204 -1.052110 -1.209038 -0.770701 -0.040006 1 0 0 0 0 0 1 281164
-0.000356 0.001889 0.121204 -1.052918 -1.209967 -0.771292 -0.040037 1 0 0 0 0 0 1 282156
-0.000356 0.001889 0.121204 -1.053741 -1.210911 -0.771895 -0.040068 1 0 0 0 0 0 1 283148
-0.000356 0.001889 0.121204 -1.054554 -1.211846 -0.772490 -0.040099 1 0 0 0 0 0 1 284146
-0.000356 0.001889 0.121204 -1.055391 -1.212808 -0.773104 -0.040131 1 0 0 0 0 0 1 285156
-0.000356 0.001889 0.121204 -1.056198 -1.213736 -0.773695 -0.040162 1 0 0 0 0 0 1 286147
-0.000356 0.001889 0.121204 -1.057034 -1.214695 -0.774307 -0.040193 1 0 0 0 0 0 1 287155
-0.000356 0.001889 0.121204 -1.057841 -1.215623 -0.774898 -0.040224 1 0 0 0 0 0 1 288146
-0.000356 0.001889 0.121204 -1.058678 -1.216584 -0.775511 -0.040256 1 0 0 0 0 0 1 289155
-0.000362 0.001907 0.121193 -0.985770 -1.463167 -0.627869 -0.040287 1 0 0 0 0 0 1 290146
-0.000364 0.001916 0.121189 -1.012710 -1.377316 -0.703735 -0.040318 1 0 0 0 0 0 1 291155
-0.000366 0.001920 0.121188 -1.033010 -1.313287 -0.743358 -0.040349 1 0 0 0 0 0 1 292146
-0.000367 0.001923 0.121188 -1.044289 -1.279413 -0.758879 -0.040381 1 0 0 0 0 0 1 293155
-0.000367 0.001924 0.121187 -1.050405 -1.262615 -0.764817 -0.040412 1 0 0 0 0 0 1 294145
-0.000367 0.001924 0.121187 -1.053899 -1.254670 -0.767297 -0.040443 1 0 0 0 0 0 1 295156
-0.000367 0.001925 0.121187 -1.056048 -1.251145 -0.768547 -0.040474 1 0 0 0 0 0 1 296146
-0.000367 0.001925 0.121187 -1.057536 -1.249859 -0.769372 -0.040506 1 0 0 0 0 0 1 297155
-0.000367 0.001925 0.121187 -1.058675 -1.249702 -0.770036 -0.040537 1 0 0 0 0 0 1 298145
-0.000367 0.001925 0.121187 -1.059677 -1.250112 -0.770667 -0.040568 1 0 0 0 0 0 1 299154
-0.000367 0.001925 0.121187 -1.060605 -1.250810 -0.771293 -0.040600 1 0 0 0 0 0 1 300182
-0.000367 0.001925 0.121187 -1.061426 -1.251612 -0.771868 -0.040631 1 0 0 0 0 0 1 301153
-0.000367 0.001925 0.121187 -1.062271 -1.252505 -0.772468 -0.040662 1 0 0 0 0 0 1 302161
-0.000367 0.001925 0.121187 -1.063106 -1.253433 -0.773067 -0.040693 1 0 0 0 0 0 1 303158
-0.000367 0.001925 0.121187 -1.063929 -1.254384 -0.773650 -0.040725 1 0 0 0 0 0 1 304160
-0.000367 0.001925 0.121187 -1.064728 -1.255327 -0.774249 -0.040756 1 0 0 0 0 0 1 305149
-0.000367 0.001925 0.121187 -1.065563 -1.256295 -0.774842 -0.040787 1 0 0 0 0 0 1 306168
-0.000367 0.001925 0.121187 -1.066385 -1.257262 -0.775439 -0.040819 1 0 0 0 0 0 1 307165
-0.000367 0.001925 0.121187 -1.067197 -1.258205 -0.776034 -0.040850 1 0 0 0 0 0 1 308164
-0.000367 0.001925 0.121187 -1.068018 -1.259186 -0.776627 -0.040881 1 0 0 0 0 0 1 309165
-0.000367 0.001925 0.121187 -1.068832 -1.260147 -0.777219 -0.040912 1 0 0 0 0 0 1 310161
-0.000367 0.001925 0.121187 -1.069644 -1.261090 -0.777813 -0.040943 1 0 0 0 0 0 1 311161
-0.000367 0.001925 0.121187 -1.070442 -1.262043 -0.778389 -0.040974 1 0 0 0 0 0 1 312133
-0.000367 0.001925 0.121187 -1.071274 -1.263027 -0.778994 -0.041006 1 0 0 0 0 0 1 313162
-0.000367 0.001925 0.121187 -1.072089 -1.263972 -0.779591 -0.041037 1 0 0 0 0 0 1 314157
-0.000367 0.001925 0.121187 -1.072921 -1.264966 -0.780192 -0.041069 1 0 0 0 0 0 1 315170
-0.000367 0.001925 0.121187 -1.073739 -1.265917 -0.780791 -0.041100 1 0 0 0 0 0 1 316167
-0.000367 0.001925 0.121187 -1.074547 -1.266883 -0.781374 -0.041131 1 0 0 0 0 0 1 317170
-0.000367 0.001925 0.121187 -1.075365 -1.267848 -0.781969 -0.041162 1 0 0 0 0 0 1 318163
-0.000367 0.001925 0.121187 -1.076175 -1.268790 -0.782562 -0.041193 1 0 0 0 0 0 1 319161
-0.000367 0.001925 0.121187 -1.076988 -1.269761 -0.783149 -0.041224 1 0 0 0 0 0 1 320151
-0.000380 0.001911 0.121177 -0.896932 -1.077191 -0.645438 -0.041256 1 0 0 0 0 0 1 321162
-0.000387 0.001904 0.121174 -0.962020 -1.148148 -0.716116 -0.041287 1 0 0 0 0 0 1 322159
-0.000390 0.001900 0.121172 -1.010543 -1.200165 -0.753062 -0.041318 1 0 0 0 0 0 1 323160
-0.000392 0.001899 0.121172 -1.036812 -1.228025 -0.767556 -0.041350 1 0 0 0 0 0 1 324159
-0.000393 0.001898 0.121172 -1.050535 -1.242515 -0.773118 -0.041381 1 0 0 0 0 0 1 325161
-0.000393 0.001897 0.121172 -1.057813 -1.250201 -0.775455 -0.041412 1 0 0 0 0 0 1 326159
-0.000394 0.001897 0.121172 -1.061866 -1.254522 -0.776655 -0.041443 1 0 0 0 0 0 1 327160
-0.000394 0.001897 0.121172 -1.064278 -1.257111 -0.777441 -0.041474 1 0 0 0 0 0 1 328132
-0.000394 0.001897 0.121172 -1.065905 -1.258924 -0.778115 -0.041506 1 0 0 0 0 0 1 329163
-0.000394 0.001897 0.121172 -1.067116 -1.260285 -0.778725 -0.041537 1 0 0 0 0 0 1 330151
-0.000394 0.001897 0.121172 -1.068124 -1.261448 -0.779330 -0.041568 1 0 0 0 0 0 1 331161
-0.000394 0.001897 0.121172 -1.069030 -1.262488 -0.779910 -0.041600 1 0 0 0 0 0 1 332163
-0.000394 0.001897 0.121172 -1.069878 -1.263498 -0.780501 -0.041631 1 0 0 0 0 0 1 333163
-0.000394 0.001897 0.121172 -1.070698 -1.264463 -0.781078 -0.041662 1 0 0 0 0 0 1 334149
-0.000394 0.001897 0.121172 -1.071532 -1.265432 -0.781671 -0.041693 1 0 0 0 0 0 1 335161
-0.000394 0.001897 0.121172 -1.072343 -1.266402 -0.782257 -0.041725 1 0 0 0 0 0 1 336162
-0.000394 0.001897 0.121172 -1.073152 -1.267342 -0.782850 -0.041756 1 0 0 0 0 0 1 337163
-0.000394 0.001897 0.121172 -1.073950 -1.268299 -0.783429 -0.041787 1 0 0 0 0 0 1 338161
-0.000394 0.001897 0.121172 -1.074754 -1.269249 -0.784014 -0.041818 1 0 0 0 0 0 1 339162
-0.000407 0.001883 0.121162 -0.894650 -1.076622 -0.646081 -0.041850 1 0 0 0 0 0 1 340167
-0.000414 0.001876 0.121158 -0.959617 -1.147452 -0.716767 -0.041881 1 0 0 0 0 0 1 341160
-0.000417 0.001872 0.121157 -1.008059 -1.199384 -0.753723 -0.041912 1 0 0 0 0 0 1 342149
-0.000419 0.001871 0.121156 -1.034307 -1.227223 -0.768218 -0.041943 1 0 0 0 0 0 1 343161
-0.000419 0.001870 0.121156 -1.047987 -1.241668 -0.773786 -0.041975 1 0 0 0 0 0 1 344163
-0.000420 0.001869 0.121156 -1.055262 -1.249352 -0.776115 -0.042006 1 0 0 0 0 0 1 345163
-0.000420 0.001869 0.121156 -1.059294 -1.253635 -0.777308 -0.042037 1 0 0 0 0 0 1 346162
-0.000420 0.001869 0.121156 -1.061710 -1.256244 -0.778096 -0.042068 1 0 0 0 0 0 1 347162
-0.000420 0.001869 0.121156 -1.063300 -1.258015 -0.778746 -0.042099 1 0 0 0 0 0 1 348154
-0.000420 0.001869 0.121156 -1.064482 -1.259344 -0.779338 -0.042130 1 0 0 0 0 0 1 349132
-0.000420 0.001869 0.121156 -1.065491 -1.260511 -0.779946 -0.042162 1 0 0 0 0 0 1 350162
-0.000420 0.001869 0.121156 -1.066388 -1.261541 -0.780522 -0.042193 1 0 0 0 0 0 1 351159
-0.000420 0.001869 0.121156 -1.067226 -1.262540 -0.781107 -0.042225 1 0 0 0 0 0 1 352162
-0.000420 0.001869 0.121156 -1.068038 -1.263499 -0.781681 -0.042256 1 0 0 0 0 0 1 353155
-0.000420 0.001869 0.121156 -1.068822 -1.264426 -0.782253 -0.042287 1 0 0 0 0 0 1 354145
-0.000420 0.001869 0.121156 -1.069634 -1.265385 -0.782829 -0.042318 1 0 0 0 0 0 1 355152
-0.000420 0.001869 0.121156 -1.070422 -1.266302 -0.783408 -0.042349 1 0 0 0 0 0 1 356144
-0.000420 0.001869 0.121156 -1.071217 -1.267256 -0.783986 -0.042381 1 0 0 0 0 0 1 357154
-0.000420 0.001869 0.121156 -1.072007 -1.268191 -0.784564 -0.042412 1 0 0 0 0 0 1 358144
-0.000420 0.001869 0.121156 -1.072801 -1.269115 -0.785149 -0.042443 1 0 0 0 0 0 1 359154
-0.000420 0.001869 0.121156 -1.073579 -1.270050 -0.785714 -0.042474 1 0 0 0 0 0 1 360144
-0.000433 0.001855 0.121146 -0.893439 -1.077380 -0.647527 -0.042506 1 0 0 0 0 0 1 361152
-0.000440 0.001848 0.121142 -0.958254 -1.148067 -0.718248 -0.042537 1 0 0 0 0 0 1 362144
-0.000443 0.001844 0.121141 -1.006651 -1.199926 -0.755235 -0.042568 1 0 0 0 0 0 1 363153
-0.000445 0.001842 0.121141 -1.032837 -1.227710 -0.769718 -0.042599 1 0 0 0 0 0 1 364144
-0.000446 0.001842 0.121141 -1.046503 -1.242143 -0.775277 -0.042631 1 0 0 0 0 0 1 365153
-0.000446 0.001841 0.121141 -1.053747 -1.249776 -0.777596 -0.042662 1 0 0 0 0 0 1 366143
-0.000447 0.001841 0.121141 -1.057775 -1.254070 -0.778789 -0.042693 1 0 0 0 0 0 1 367153
-0.000447 0.001841 0.121141 -1.060157 -1.256659 -0.779571 -0.042724 1 0 0 0 0 0 1 368153
-0.000447 0.001841 0.121141 -1.061740 -1.258411 -0.780206 -0.042755 1 0 0 0 0 0 1 369143
-0.000447 0.001841 0.121141 -1.062944 -1.259765 -0.780815 -0.042787 1 0 0 0 0 0 1 370154
-0.000447 0.001841 0.121141 -1.063910 -1.260882 -0.781393 -0.042818 1 0 0 0 0 0 1 371145
-0.000447 0.001841 0.121141 -1.064795 -1.261916 -0.781958 -0.042850 1 0 0 0 0 0 1 372159
-0.000447 0.001841 0.121141 -1.065611 -1.262878 -0.782532 -0.042881 1 0 0 0 0 0 1 373148
-0.000447 0.001841 0.121141 -1.066418 -1.263830 -0.783105 -0.042912 1 0 0 0 0 0 1 374151
-0.000447 0.001841 0.121141 -1.067211 -1.264769 -0.783686 -0.042943 1 0 0 0 0 0 1 375159
-0.000447 0.001841 0.121141 -1.068009 -1.265697 -0.784258 -0.042975 1 0 0 0 0 0 1 376160
-0.000447 0.001841 0.121141 -1.068784 -1.266630 -0.784821 -0.043006 1 0 0 0 0 0 1 377170
-0.000460 0.001827 0.121130 -0.888605 -1.073897 -0.646403 -0.043037 1 0 0 0 0 0 1 378162
-0.000467 0.001820 0.121127 -0.953315 -1.144473 -0.717159 -0.043068 1 0 0 0 0 0 1 379161
-0.000470 0.001816 0.121126 -1.001634 -1.196265 -0.754154 -0.043100 1 0 0 0 0 0 1 380161
-0.000472 0.001814 0.121125 -1.027779 -1.224009 -0.768643 -0.043131 1 0 0 0 0 0 1 381161
-0.000472 0.001814 0.121125 -1.041429 -1.238423 -0.774190 -0.043162 1 0 0 0 0 0 1 382161
-0.000473 0.001813 0.121125 -1.048626 -1.246021 -0.776499 -0.043192 1 0 0 0 0 0 1 383129
-0.000473 0.001813 0.121125 -1.052647 -1.250294 -0.777679 -0.043224 1 0 0 0 0 0 1 384147
-0.000473 0.001813 0.121125 -1.055034 -1.252890 -0.778468 -0.043256 1 0 0 0 0 0 1 385163
-0.000473 0.001813 0.121125 -1.056591 -1.254611 -0.779087 -0.043286 1 0 0 0 0 0 1 386135
-0.000473 0.001813 0.121125 -1.057778 -1.255949 -0.779685 -0.043318 1 0 0 0 0 0 1 387163
-0.000473 0.001813 0.121125 -1.058745 -1.257067 -0.780266 -0.043350 1 0 0 0 0 0 1 388164
-0.000473 0.001813 0.121125 -1.059589 -1.258055 -0.780803 -0.043380 1 0 0 0 0 0 1 389131
-0.000473 0.001813 0.121125 -1.060423 -1.259039 -0.781394 -0.043412 1 0 0 0 0 0 1 390160
-0.000473 0.001813 0.121125 -1.061213 -1.259973 -0.781955 -0.043443 1 0 0 0 0 0 1 391157
-0.000473 0.001813 0.121125 -1.061993 -1.260882 -0.782514 -0.043475 1 0 0 0 0 0 1 392161
-0.000473 0.001813 0.121125 -1.062742 -1.261769 -0.783064 -0.043505 1 0 0 0 0 0 1 393130
-0.000473 0.001813 0.121125 -1.063526 -1.262714 -0.783637 -0.043537 1 0 0 0 0 0 1 394160
-0.000473 0.001813 0.121125 -1.064278 -1.263610 -0.784211 -0.043568 1 0 0 0 0 0 1 395157
-0.000473 0.001813 0.121125 -1.065028 -1.264499 -0.784746 -0.043599 1 0 0 0 0 0 1 396129
-0.000473 0.001813 0.121125 -1.065815 -1.265434 -0.785324 -0.043631 1 0 0 0 0 0 1 397160
-0.000473 0.001813 0.121125 -1.066581 -1.266328 -0.785892 -0.043662 1 0 0 0 0 0 1 398158
-0.000473 0.001813 0.121125 -1.067342 -1.267245 -0.786449 -0.043693 1 0 0 0 0 0 1 399159
-0.000473 0.001813 0.121125 -1.068114 -1.268162 -0.787018 -0.043725 1 0 0 0 0 0 1 400160
-0.000473 0.001813 0.121125 -1.068875 -1.269051 -0.787583 -0.043756 1 0 0 0 0 0 1 401162
-0.000473 0.001813 0.121125 -1.069631 -1.269963 -0.788136 -0.043787 1 0 0 0 0 0 1 402158
-0.000473 0.001813 0.121125 -1.070395 -1.270871 -0.788698 -0.043818 1 0 0 0 0 0 1 403159
-0.000473 0.001813 0.121125 -1.071139 -1.271740 -0.789251 -0.043849 1 0 0 0 0 0 1 404130
-0.000473 0.001813 0.121125 -1.071931 -1.272693 -0.789831 -0.043881 1 0 0 0 0 0 1 405160
-0.000473 0.001813 0.121125 -1.072686 -1.273592 -0.790387 -0.043912 1 0 0 0 0 0 1 406159
-0.000473 0.001813 0.121125 -1.073451 -1.274484 -0.790954 -0.043943 1 0 0 0 0 0 1 407157
-0.000473 0.001813 0.121125 -1.074212 -1.275402 -0.791511 -0.043975 1 0 0 0 0 0 1 408159
-0.000473 0.001813 0.121125 -1.074979 -1.276299 -0.792081 -0.044006 1 0 0 0 0 0 1 409160
-0.000473 0.001813 0.121125 -1.075747 -1.277223 -0.792643 -0.044037 1 0 0 0 0 0 1 410159
-0.000473 0.001813 0.121125 -1.076502 -1.278122 -0.793198 -0.044068 1 0 0 0 0 0 1 411158
-0.000473 0.001813 0.121125 -1.077269 -1.279017 -0.793768 -0.044100 1 0 0 0 0 0 1 412159
-0.000473 0.001813 0.121125 -1.078021 -1.279924 -0.794318 -0.044131 1 0 0 0 0 0 1 413148
-0.000473 0.001813 0.121125 -1.078775 -1.280838 -0.794888 -0.044162 1 0 0 0 0 0 1 414152
-0.000473 0.001813 0.121125 -1.079566 -1.281746 -0.795463 -0.044193 1 0 0 0 0 0 1 415160
-0.000473 0.001813 0.121125 -1.080319 -1.282653 -0.796012 -0.044225 1 0 0 0 0 0 1 416158
-0.000473 0.001813 0.121125 -1.081075 -1.283551 -0.796568 -0.044256 1 0 0 0 0 0 1 417149
-0.000473 0.001813 0.121125 -1.081841 -1.284446 -0.797137 -0.044287 1 0 0 0 0 0 1 418149
-0.000473 0.001813 0.121125 -1.082606 -1.285368 -0.797697 -0.044318 1 0 0 0 0 0 1 419155
-0.000473 0.001813 0.121125 -1.083384 -1.286277 -0.798274 -0.044350 1 0 0 0 0 0 1 420159
-0.000473 0.001813 0.121125 -1.084192 -1.287251 -0.798865 -0.044383 1 0 0 0 0 0 1 421231
-0.000473 0.001813 0.121125 -1.084950 -1.288153 -0.799423 -0.044414 1 0 0 0 0 0 1 422226
-0.000473 0.001813 0.121125 -1.085721 -1.289052 -0.799995 -0.044446 1 0 0 0 0 0 1 423231
-0.000473 0.001813 0.121125 -1.086479 -1.289966 -0.800550 -0.044477 1 0 0 0 0 0 1 424228
-0.000486 0.001799 0.121115 -0.906078 -1.097007 -0.661751 -0.044508 1 0 0 0 0 0 1 425230
-0.000493 0.001792 0.121111 -0.970560 -1.167331 -0.732495 -0.044539 1 0 0 0 0 0 1 426225
-0.000496 0.001788 0.121110 -1.018757 -1.218991 -0.769469 -0.044570 1 0 0 0 0 0 1 427208
-0.000498 0.001786 0.121110 -1.044850 -1.246683 -0.783968 -0.044602 1 0 0 0 0 0 1 428224
-0.000499 0.001785 0.121109 -1.058443 -1.261037 -0.789500 -0.044632 1 0 0 0 0 0 1 429211
-0.000499 0.001785 0.121109 -1.065676 -1.268662 -0.791816 -0.044664 1 0 0 0 0 0 1 430223
-0.000500 0.001785 0.121109 -1.069624 -1.272884 -0.792977 -0.044695 1 0 0 0 0 0 1 431209
-0.000500 0.001785 0.121109 -1.072024 -1.275465 -0.793753 -0.044727 1 0 0 0 0 0 1 432224
-0.000500 0.001785 0.121109 -1.073558 -1.277176 -0.794370 -0.044757 1 0 0 0 0 0 1 433208
-0.000500 0.001785 0.121109 -1.074739 -1.278509 -0.794968 -0.044790 1 0 0 0 0 0 1 434239
-0.000500 0.001785 0.121109 -1.075680 -1.279599 -0.795532 -0.044820 1 0 0 0 0 0 1 435222
-0.000500 0.001785 0.121109 -1.076505 -1.280583 -0.796073 -0.044851 1 0 0 0 0 0 1 436208
-0.000500 0.001785 0.121109 -1.077326 -1.281539 -0.796642 -0.044883 1 0 0 0 0 0 1 437225
-0.000500 0.001785 0.121109 -1.078093 -1.282446 -0.797188 -0.044914 1 0 0 0 0 0 1 438208
-0.000500 0.001785 0.121109 -1.078876 -1.283359 -0.797750 -0.044945 1 0 0 0 0 0 1 439222
-0.000513 0.001770 0.121099 -0.898441 -1.090353 -0.658718 -0.044976 1 0 0 0 0 0 1 440206
-0.000520 0.001764 0.121096 -0.962786 -1.160543 -0.729467 -0.045006 1 0 0 0 0 0 1 441151
-0.000523 0.001760 0.121094 -1.010912 -1.212149 -0.766472 -0.045037 1 0 0 0 0 0 1 442141
-0.000525 0.001758 0.121094 -1.036982 -1.239802 -0.780957 -0.045068 1 0 0 0 0 0 1 443150
-0.000525 0.001757 0.121094 -1.050559 -1.254123 -0.786496 -0.045099 1 0 0 0 0 0 1 444141
-0.000526 0.001757 0.121094 -1.057748 -1.261729 -0.788801 -0.045131 1 0 0 0 0 0 1 445150
-0.000526 0.001757 0.121094 -1.061701 -1.265946 -0.789959 -0.045162 1 0 0 0 0 0 1 446141
-0.000526 0.001757 0.121094 -1.064063 -1.268501 -0.790724 -0.045193 1 0 0 0 0 0 1 447150
-0.000526 0.001757 0.121094 -1.065598 -1.270200 -0.791332 -0.045224 1 0 0 0 0 0 1 448141
-0.000526 0.001757 0.121094 -1.066759 -1.271507 -0.791916 -0.045256 1 0 0 0 0 0 1 449150
-0.000526 0.001757 0.121094 -1.067685 -1.272582 -0.792472 -0.045287 1 0 0 0 0 0 1 450141
-0.000526 0.001757 0.121094 -1.068526 -1.273554 -0.793016 -0.045318 1 0 0 0 0 0 1 451136
-0.000526 0.001757 0.121094 -1.069311 -1.274497 -0.793569 -0.045349 1 0 0 0 0 0 1 452150
-0.000526 0.001757 0.121094 -1.070068 -1.275397 -0.794111 -0.045380 1 0 0 0 0 0 1 453141
-0.000526 0.001757 0.121094 -1.070834 -1.276292 -0.794663 -0.045412 1 0 0 0 0 0 1 454151
-0.000539 0.001742 0.121084 -0.890397 -1.083298 -0.655438 -0.045443 1 0 0 0 0 0 1 455157
-0.000546 0.001735 0.121080 -0.954662 -1.153411 -0.726240 -0.045474 1 0 0 0 0 0 1 456146
-0.000549 0.001732 0.121079 -1.002749 -1.204947 -0.763274 -0.045506 1 0 0 0 0 0 1 457150
-0.000551 0.001730 0.121078 -1.028773 -1.232564 -0.777756 -0.045537 1 0 0 0 0 0 1 458151
-0.000552 0.001729 0.121078 -1.042332 -1.246868 -0.783281 -0.045568 1 0 0 0 0 0 1 459152
-0.000552 0.001729 0.121078 -1.049493 -1.254445 -0.785573 -0.045599 1 0 0 0 0 0 1 460149
-0.000552 0.001729 0.121078 -1.053456 -1.258673 -0.786745 -0.045631 1 0 0 0 0 0 1 461163
-0.000553 0.001729 0.121078 -1.055785 -1.261193 -0.787490 -0.045662 1 0 0 0 0 0 1 462158
-0.000553 0.001729 0.121078 -1.057326 -1.262882 -0.788109 -0.045693 1 0 0 0 0 0 1 463159
-0.000553 0.001729 0.121078 -1.058457 -1.264172 -0.788671 -0.045725 1 0 0 0 0 0 1 464162
-0.000553 0.001729 0.121078 -1.059374 -1.265239 -0.789221 -0.045756 1 0 0 0 0 0 1 465160
-0.000566 0.001714 0.121068 -0.879039 -1.072314 -0.649772 -0.045786 1 0 0 0 0 0 1 466128
-0.000572 0.001707 0.121064 -0.943272 -1.142411 -0.720647 -0.045818 1 0 0 0 0 0 1 467157
-0.000576 0.001704 0.121063 -0.991313 -1.193916 -0.757689 -0.045850 1 0 0 0 0 0 1 468156
-0.000577 0.001702 0.121063 -1.017324 -1.221506 -0.772179 -0.045881 1 0 0 0 0 0 1 469158
-0.000578 0.001701 0.121062 -1.030864 -1.235789 -0.777707 -0.045912 1 0 0 0 0 0 1 470162
-0.000579 0.001701 0.121062 -1.038029 -1.243354 -0.779997 -0.045943 1 0 0 0 0 0 1 471161
-0.000579 0.001701 0.121062 -1.041954 -1.247554 -0.781140 -0.045975 1 0 0 0 0 0 1 472157
-0.000579 0.001701 0.121062 -1.044280 -1.250072 -0.781887 -0.046006 1 0 0 0 0 0 1 473158
-0.000579 0.001701 0.121062 -1.045799 -1.251740 -0.782493 -0.046037 1 0 0 0 0 0 1 474159
-0.000579 0.001701 0.121062 -1.046912 -1.253009 -0.783043 -0.046068 1 0 0 0 0 0 1 475156
-0.000579 0.001701 0.121062 -1.047824 -1.254071 -0.783593 -0.046099 1 0 0 0 0 0 1 476155
-0.000579 0.001701 0.121062 -1.048633 -1.255024 -0.784132 -0.046131 1 0 0 0 0 0 1 477156
-0.000592 0.001686 0.121052 -0.868257 -1.062070 -0.644484 -0.046162 1 0 0 0 0 0 1 478155
-0.000599 0.001679 0.121049 -0.932367 -1.132009 -0.715389 -0.046193 1 0 0 0 0 0 1 479155
-0.000602 0.001676 0.121047 -0.980331 -1.183444 -0.752454 -0.046225 1 0 0 0 0 0 1 480155
-0.000604 0.001674 0.121047 -1.006308 -1.210985 -0.766940 -0.046256 1 0 0 0 0 0 1 481156
-0.000605 0.001673 0.121047 -1.019805 -1.225251 -0.772464 -0.046287 1 0 0 0 0 0 1 482154
-0.000605 0.001673 0.121047 -1.026954 -1.232787 -0.774739 -0.046318 1 0 0 0 0 0 1 483154
-0.000605 0.001673 0.121047 -1.030863 -1.236969 -0.775874 -0.046349 1 0 0 0 0 0 1 484149
-0.000605 0.001673 0.121047 -1.033187 -1.239485 -0.776623 -0.046381 1 0 0 0 0 0 1 485155
-0.000606 0.001673 0.121047 -1.034695 -1.241141 -0.777224 -0.046412 1 0 0 0 0 0 1 486159
-0.000606 0.001673 0.121047 -1.035784 -1.242402 -0.777775 -0.046443 1 0 0 0 0 0 1 487158
-0.000619 0.001658 0.121036 -0.855583 -1.049613 -0.637948 -0.046475 1 0 0 0 0 0 1 488157
-0.000625 0.001651 0.121033 -0.919676 -1.119533 -0.708903 -0.046506 1 0 0 0 0 0 1 489158
-0.000629 0.001648 0.121032 -0.967624 -1.170938 -0.745985 -0.046537 1 0 0 0 0 0 1 490157
-0.000630 0.001646 0.121031 -0.993551 -1.198451 -0.760457 -0.046567 1 0 0 0 0 0 1 491128
-0.000631 0.001645 0.121031 -1.007058 -1.212701 -0.765976 -0.046599 1 0 0 0 0 0 1 492127
-0.000632 0.001645 0.121031 -1.014206 -1.220267 -0.768268 -0.046631 1 0 0 0 0 0 1 493157
-0.000632 0.001645 0.121031 -1.018088 -1.224389 -0.769379 -0.046661 1 0 0 0 0 0 1 494126
-0.000632 0.001645 0.121031 -1.020408 -1.226915 -0.770124 -0.046693 1 0 0 0 0 0 1 495151
-0.000632 0.001645 0.121031 -1.021895 -1.228549 -0.770712 -0.046724 1 0 0 0 0 0 1 496145
-0.000632 0.001645 0.121031 -1.023025 -1.229860 -0.771295 -0.046758 1 0 0 0 0 0 1 497223
-0.000632 0.001644 0.121031 -1.023921 -1.230892 -0.771824 -0.046789 1 0 0 0 0 0 1 498223
-0.000645 0.001630 0.121021 -0.843641 -1.038029 -0.631791 -0.046821 1 0 0 0 0 0 1 499232
-0.000652 0.001623 0.121017 -0.907565 -1.107774 -0.702789 -0.046852 1 0 0 0 0 0 1 500227
-0.000655 0.001620 0.121016 -0.955429 -1.159105 -0.739895 -0.046883 1 0 0 0 0 0 1 501224
-0.000657 0.001618 0.121016 -0.981348 -1.186586 -0.754386 -0.046914 1 0 0 0 0 0 1 502227
-0.000658 0.001617 0.121015 -0.994814 -1.200821 -0.759902 -0.046946 1 0 0 0 0 0 1 503233
-0.000658 0.001617 0.121015 -1.001903 -1.208306 -0.762146 -0.046976 1 0 0 0 0 0 1 504201
-0.000658 0.001617 0.121015 -1.005816 -1.212466 -0.763285 -0.047008 1 0 0 0 0 0 1 505226
-0.000658 0.001617 0.121015 -1.008080 -1.214928 -0.763992 -0.047038 1 0 0 0 0 0 1 506201
-0.000658 0.001617 0.121015 -1.009572 -1.216569 -0.764586 -0.047070 1 0 0 0 0 0 1 507211
-0.000672 0.001602 0.121005 -0.829609 -1.024050 -0.624407 -0.047102 1 0 0 0 0 0 1 508230
-0.000678 0.001595 0.121001 -0.893603 -1.093855 -0.695443 -0.047133 1 0 0 0 0 0 1 509223
-0.000681 0.001592 0.121000 -0.941495 -1.145198 -0.732572 -0.047164 1 0 0 0 0 0 1 510208
-0.000683 0.001590 0.121000 -0.967406 -1.172701 -0.747078 -0.047195 1 0 0 0 0 0 1 511223
-0.000684 0.001589 0.121000 -0.980894 -1.186930 -0.752579 -0.047227 1 0 0 0 0 0 1 512222
-0.000684 0.001589 0.121000 -0.987925 -1.194362 -0.754800 -0.047255 1 0 0 0 0 0 1 513140
-0.000685 0.001589 0.121000 -0.991819 -1.198500 -0.755912 -0.047287 1 0 0 0 0 0 1 514148
-0.000685 0.001589 0.121000 -0.994081 -1.200962 -0.756620 -0.047318 1 0 0 0 0 0 1 515140
-0.000685 0.001589 0.121000 -0.995545 -1.202589 -0.757212 -0.047349 1 0 0 0 0 0 1 516148
-0.000685 0.001589 0.121000 -0.996613 -1.203796 -0.757724 -0.047380 1 0 0 0 0 0 1 517140
-0.000685 0.001589 0.121000 -0.997474 -1.204803 -0.758243 -0.047412 1 0 0 0 0 0 1 518141
-0.000685 0.001589 0.121000 -0.998225 -1.205695 -0.758748 -0.047443 1 0 0 0 0 0 1 519135
-0.000698 0.001574 0.120989 -0.817919 -1.012798 -0.618329 -0.047474 1 0 0 0 0 0 1 520148
-0.000705 0.001567 0.120986 -0.881633 -1.082324 -0.689408 -0.047505 1 0 0 0 0 0 1 521139
-0.000708 0.001564 0.120984 -0.929385 -1.133525 -0.726546 -0.047537 1 0 0 0 0 0 1 522148
-0.000710 0.001562 0.120984 -0.955213 -1.160938 -0.741047 -0.047568 1 0 0 0 0 0 1 523138
-0.000710 0.001561 0.120984 -0.968654 -1.175135 -0.746547 -0.047599 1 0 0 0 0 0 1 524148
-0.000711 0.001561 0.120984 -0.975708 -1.182585 -0.748801 -0.047630 1 0 0 0 0 0 1 525139
-0.000711 0.001561 0.120984 -0.979577 -1.186696 -0.749902 -0.047661 1 0 0 0 0 0 1 526134
-0.000711 0.001561 0.120984 -0.981843 -1.189147 -0.750620 -0.047693 1 0 0 0 0 0 1 527148
-0.000711 0.001561 0.120984 -0.983289 -1.190766 -0.751177 -0.047724 1 0 0 0 0 0 1 528139
-0.000724 0.001546 0.120974 -0.803352 -0.998253 -0.610610 -0.047755 1 0 0 0 0 0 1 529147
-0.000731 0.001539 0.120970 -0.867169 -1.067875 -0.681749 -0.047787 1 0 0 0 0 0 1 530155
-0.000734 0.001536 0.120969 -0.914932 -1.119085 -0.718914 -0.047818 1 0 0 0 0 0 1 531142
-0.000736 0.001534 0.120968 -0.940782 -1.146522 -0.733407 -0.047849 1 0 0 0 0 0 1 532146
-0.000737 0.001533 0.120968 -0.954220 -1.160698 -0.738902 -0.047880 1 0 0 0 0 0 1 533136
-0.000737 0.001533 0.120968 -0.961290 -1.168180 -0.741152 -0.047912 1 0 0 0 0 0 1 534154
-0.000737 0.001533 0.120968 -0.965136 -1.172284 -0.742255 -0.047943 1 0 0 0 0 0 1 535154
-0.000738 0.001533 0.120968 -0.967393 -1.174713 -0.742957 -0.047975 1 0 0 0 0 0 1 536161
-0.000738 0.001533 0.120968 -0.968821 -1.176313 -0.743523 -0.048006 1 0 0 0 0 0 1 537158
-0.000738 0.001533 0.120968 -0.969865 -1.177496 -0.744022 -0.048037 1 0 0 0 0 0 1 538155
-0.000738 0.001533 0.120968 -0.970699 -1.178474 -0.744525 -0.048068 1 0 0 0 0 0 1 539155
-0.000738 0.001533 0.120968 -0.971434 -1.179335 -0.745007 -0.048100 1 0 0 0 0 0 1 540161
-0.000738 0.001533 0.120968 -0.972107 -1.180158 -0.745494 -0.048131 1 0 0 0 0 0 1 541156
-0.000738 0.001533 0.120968 -0.972766 -1.180955 -0.745978 -0.048162 1 0 0 0 0 0 1 542156
-0.000751 0.001518 0.120958 -0.792432 -0.988018 -0.605166 -0.048193 1 0 0 0 0 0 1 543155
-0.000757 0.001512 0.120954 -0.855932 -1.057323 -0.676323 -0.048225 1 0 0 0 0 0 1 544158
-0.000761 0.001508 0.120953 -0.903530 -1.108375 -0.713495 -0.048255 1 0 0 0 0 0 1 545129
-0.000762 0.001506 0.120953 -0.929322 -1.135742 -0.728006 -0.048287 1 0 0 0 0 0 1 546157
-0.000763 0.001505 0.120952 -0.942707 -1.149862 -0.733502 -0.048318 1 0 0 0 0 0 1 547157
-0.000764 0.001505 0.120952 -0.949733 -1.157296 -0.735731 -0.048349 1 0 0 0 0 0 1 548153
-0.000764 0.001505 0.120952 -0.953576 -1.161381 -0.736822 -0.048381 1 0 0 0 0 0 1 549156
-0.000764 0.001505 0.120952 -0.955805 -1.163792 -0.737520 -0.048412 1 0 0 0 0 0 1 550156
-0.000764 0.001505 0.120952 -0.957219 -1.165378 -0.738080 -0.048443 1 0 0 0 0 0 1 551154
-0.000764 0.001505 0.120952 -0.958320 -1.166635 -0.738626 -0.048478 1 0 0 0 0 0 1 552279
-0.000764 0.001505 0.120952 -0.959141 -1.167601 -0.739122 -0.048510 1 0 0 0 0 0 1 553282
-0.000777 0.001491 0.120942 -0.778916 -0.974758 -0.598106 -0.048541 1 0 0 0 0 0 1 554280
-0.000784 0.001484 0.120938 -0.842322 -1.043990 -0.669306 -0.048571 1 0 0 0 0 0 1 555250
-0.000787 0.001480 0.120937 -0.889946 -1.095049 -0.706516 -0.048603 1 0 0 0 0 0 1 556279
-0.000789 0.001478 0.120937 -0.915680 -1.122363 -0.721009 -0.048635 1 0 0 0 0 0 1 557279
-0.000790 0.001478 0.120937 -0.929053 -1.136488 -0.726510 -0.048666 1 0 0 0 0 0 1 558279
-0.000790 0.001477 0.120937 -0.936005 -1.143803 -0.728681 -0.048693 1 0 0 0 0 0 1 559155
-0.000790 0.001477 0.120937 -0.939879 -1.147960 -0.729813 -0.048728 1 0 0 0 0 0 1 560271
-0.000790 0.001477 0.120937 -0.942032 -1.150268 -0.730443 -0.048756 1 0 0 0 0 0 1 561155
-0.000790 0.001477 0.120937 -0.943511 -1.151934 -0.731054 -0.048791 1 0 0 0 0 0 1 562281
-0.000790 0.001477 0.120937 -0.944529 -1.153090 -0.731539 -0.048822 1 0 0 0 0 0 1 563280
-0.000790 0.001477 0.120937 -0.945326 -1.154029 -0.732019 -0.048853 1 0 0 0 0 0 1 564277
-0.000790 0.001477 0.120937 -0.946029 -1.154871 -0.732496 -0.048885 1 0 0 0 0 0 1 565281
-0.000790 0.001477 0.120937 -0.946683 -1.155642 -0.732943 -0.048915 1 0 0 0 0 0 1 566250
-0.000803 0.001463 0.120926 -0.766312 -0.962661 -0.591682 -0.048943 1 0 0 0 0 0 1 567155
-0.000810 0.001456 0.120923 -0.829674 -1.031852 -0.662989 -0.048978 1 0 0 0 0 0 1 568276
-0.000813 0.001452 0.120921 -0.877103 -1.082688 -0.700138 -0.049005 1 0 0 0 0 0 1 569125
-0.000815 0.001450 0.120921 -0.902900 -1.110068 -0.714702 -0.049041 1 0 0 0 0 0 1 570275
-0.000816 0.001450 0.120921 -0.916152 -1.124064 -0.720122 -0.049068 1 0 0 0 0 0 1 571142
-0.000816 0.001449 0.120921 -0.923225 -1.131550 -0.722413 -0.049103 1 0 0 0 0 0 1 572274
-0.000816 0.001449 0.120921 -0.926966 -1.135515 -0.723438 -0.049131 1 0 0 0 0 0 1 573157
-0.000817 0.001449 0.120921 -0.929249 -1.137995 -0.724169 -0.049166 1 0 0 0 0 0 1 574284
-0.000817 0.001449 0.120921 -0.930643 -1.139559 -0.724697 -0.049197 1 0 0 0 0 0 1 575278
-0.000817 0.001449 0.120921 -0.931619 -1.140689 -0.725186 -0.049228 1 0 0 0 0 0 1 576277
-0.000830 0.001435 0.120910 -0.751516 -0.947966 -0.583785 -0.049259 1 0 0 0 0 0 1 577275
-0.000836 0.001428 0.120907 -0.814811 -1.017057 -0.655085 -0.049291 1 0 0 0 0 0 1 578278
-0.000840 0.001424 0.120906 -0.862251 -1.067905 -0.692265 -0.049318 1 0 0 0 0 0 1 579154
-0.000841 0.001423 0.120905 -0.887990 -1.095250 -0.706808 -0.049353 1 0 0 0 0 0 1 580257
-0.000842 0.001422 0.120905 -0.901330 -1.109343 -0.712299 -0.049385 1 0 0 0 0 0 1 581279
-0.000843 0.001421 0.120905 -0.908311 -1.116717 -0.714508 -0.049416 1 0 0 0 0 0 1 582269
-0.000843 0.001421 0.120905 -0.912110 -1.120754 -0.715583 -0.049447 1 0 0 0 0 0 1 583274
-0.000843 0.001421 0.120905 -0.914297 -1.123120 -0.716242 -0.049478 1 0 0 0 0 0 1 584263
-0.000843 0.001421 0.120905 -0.915723 -1.124727 -0.716819 -0.049512 1 0 0 0 0 0 1 585351
-0.000843 0.001421 0.120905 -0.916711 -1.125852 -0.717287 -0.049543 1 0 0 0 0 0 1 586345
-0.000843 0.001421 0.120905 -0.917474 -1.126753 -0.717745 -0.049574 1 0 0 0 0 0 1 587328
-0.000843 0.001421 0.120905 -0.918085 -1.127486 -0.718155 -0.049601 1 0 0 0 0 0 1 588219
-0.000843 0.001421 0.120905 -0.918782 -1.128333 -0.718657 -0.049636 1 0 0 0 0 0 1 589328
-0.000843 0.001421 0.120905 -0.919391 -1.129077 -0.719111 -0.049668 1 0 0 0 0 0 1 590345
-0.000843 0.001421 0.120905 -0.919981 -1.129782 -0.719555 -0.049699 1 0 0 0 0 0 1 591328
-0.000843 0.001421 0.120905 -0.920574 -1.130523 -0.720013 -0.049730 1 0 0 0 0 0 1 592342
-0.000843 0.001421 0.120905 -0.921149 -1.131215 -0.720466 -0.049761 1 0 0 0 0 0 1 593329
-0.000856 0.001407 0.120895 -0.740814 -0.938272 -0.578824 -0.049793 1 0 0 0 0 0 1 594342
-0.000863 0.001400 0.120891 -0.803883 -1.007129 -0.650151 -0.049824 1 0 0 0 0 0 1 595330
-0.000866 0.001396 0.120890 -0.851275 -1.057957 -0.687406 -0.049855 1 0 0 0 0 0 1 596345
-0.000868 0.001395 0.120889 -0.876788 -1.085020 -0.701817 -0.049880 1 0 0 0 0 0 1 597137
-0.000869 0.001394 0.120889 -0.890156 -1.099153 -0.707352 -0.049916 1 0 0 0 0 0 1 598270
-0.000869 0.001393 0.120889 -0.897111 -1.106499 -0.709551 -0.049947 1 0 0 0 0 0 1 599262
-0.000869 0.001393 0.120889 -0.900895 -1.110521 -0.710621 -0.049978 1 0 0 0 0 0 1 600270
-0.000869 0.001393 0.120889 -0.903057 -1.112876 -0.711282 -0.050009 1 0 0 0 0 0 1 601261
-0.000869 0.001393 0.120889 -0.904433 -1.114393 -0.711793 -0.050040 1 0 0 0 0 0 1 602262
-0.000869 0.001393 0.120889 -0.905405 -1.115515 -0.712264 -0.050072 1 0 0 0 0 0 1 603270
-0.000869 0.001393 0.120889 -0.906158 -1.116407 -0.712718 -0.050103 1 0 0 0 0 0 1 604261
-0.000869 0.001393 0.120889 -0.906832 -1.117219 -0.713180 -0.050134 1 0 0 0 0 0 1 605270
-0.000869 0.001393 0.120889 -0.907440 -1.117959 -0.713615 -0.050165 1 0 0 0 0 0 1 606260
-0.000869 0.001393 0.120889 -0.908039 -1.118692 -0.714063 -0.050197 1 0 0 0 0 0 1 607270
-0.000869 0.001393 0.120889 -0.908620 -1.119389 -0.714503 -0.050228 1 0 0 0 0 0 1 608259
-0.000869 0.001393 0.120889 -0.909200 -1.120100 -0.714957 -0.050260 1 0 0 0 0 0 1 609280
-0.000869 0.001393 0.120889 -0.909685 -1.120714 -0.715334 -0.050287 1 0 0 0 0 0 1 610145
-0.000869 0.001393 0.120889 -0.910321 -1.121498 -0.715833 -0.050322 1 0 0 0 0 0 1 611270
-0.000869 0.001393 0.120889 -0.910900 -1.122195 -0.716293 -0.050353 1 0 0 0 0 0 1 612274
-0.000869 0.001393 0.120889 -0.911458 -1.122898 -0.716728 -0.050385 1 0 0 0 0 0 1 613280
-0.000869 0.001393 0.120889 -0.912027 -1.123583 -0.717179 -0.050416 1 0 0 0 0 0 1 614267
-0.000869 0.001393 0.120889 -0.912584 -1.124284 -0.717613 -0.050447 1 0 0 0 0 0 1 615271
-0.000869 0.001393 0.120889 -0.913161 -1.124996 -0.718067 -0.050478 1 0 0 0 0 0 1 616280
-0.000882 0.001379 0.120879 -0.732747 -0.931951 -0.576179 -0.050510 1 0 0 0 0 0 1 617278
-0.000889 0.001372 0.120875 -0.795686 -1.000669 -0.647507 -0.050540 1 0 0 0 0 0 1 618266
-0.000892 0.001368 0.120874 -0.842987 -1.051418 -0.684780 -0.050572 1 0 0 0 0 0 1 619278
-0.000894 0.001367 0.120873 -0.868575 -1.078568 -0.699278 -0.050603 1 0 0 0 0 0 1 620278
-0.000895 0.001366 0.120873 -0.881852 -1.092576 -0.704746 -0.050635 1 0 0 0 0 0 1 621278
-0.000895 0.001365 0.120873 -0.888798 -1.099925 -0.706944 -0.050666 1 0 0 0 0 0 1 622278
-0.000895 0.001365 0.120873 -0.892551 -1.103914 -0.707997 -0.050697 1 0 0 0 0 0 1 623260
-0.000896 0.001365 0.120873 -0.894718 -1.106262 -0.708650 -0.050728 1 0 0 0 0 0 1 624280
-0.000896 0.001365 0.120873 -0.896063 -1.107774 -0.709170 -0.050760 1 0 0 0 0 0 1 625277
-0.000896 0.001365 0.120873 -0.897030 -1.108878 -0.709628 -0.050791 1 0 0 0 0 0 1 626282
-0.000896 0.001365 0.120873 -0.897773 -1.109760 -0.710075 -0.050822 1 0 0 0 0 0 1 627277
-0.000896 0.001365 0.120873 -0.898433 -1.110539 -0.710513 -0.050853 1 0 0 0 0 0 1 628276
-0.000896 0.001365 0.120873 -0.899023 -1.111275 -0.710950 -0.050885 1 0 0 0 0 0 1 629278
-0.000896 0.001365 0.120873 -0.899602 -1.111987 -0.711386 -0.050916 1 0 0 0 0 0 1 630278
-0.000896 0.001365 0.120873 -0.900146 -1.112658 -0.711815 -0.050946 1 0 0 0 0 0 1 631246
-0.000896 0.001365 0.120873 -0.900733 -1.113381 -0.712260 -0.050978 1 0 0 0 0 0 1 632278
-0.000896 0.001365 0.120873 -0.901290 -1.114053 -0.712702 -0.051010 1 0 0 0 0 0 1 633277
-0.000896 0.001365 0.120873 -0.901839 -1.114745 -0.713132 -0.051041 1 0 0 0 0 0 1 634276
-0.000896 0.001365 0.120873 -0.902392 -1.115430 -0.713569 -0.051072 1 0 0 0 0 0 1 635278
-0.000896 0.001365 0.120873 -0.902943 -1.116096 -0.714009 -0.051103 1 0 0 0 0 0 1 636270
-0.000896 0.001365 0.120873 -0.903494 -1.116791 -0.714441 -0.051134 1 0 0 0 0 0 1 637273
-0.000896 0.001365 0.120873 -0.904051 -1.117466 -0.714885 -0.051166 1 0 0 0 0 0 1 638277
-0.000896 0.001365 0.120873 -0.904591 -1.118148 -0.715309 -0.051197 1 0 0 0 0 0 1 639276
-0.000896 0.001365 0.120873 -0.905149 -1.118838 -0.715749 -0.051228 1 0 0 0 0 0 1 640273
-0.000896 0.001365 0.120873 -0.905708 -1.119513 -0.716195 -0.051260 1 0 0 0 0 0 1 641278
-0.000896 0.001365 0.120873 -0.906256 -1.120205 -0.716625 -0.051291 1 0 0 0 0 0 1 642277
-0.000896 0.001365 0.120873 -0.906808 -1.120889 -0.717061 -0.051322 1 0 0 0 0 0 1 643277
-0.000896 0.001365 0.120873 -0.907352 -1.121563 -0.717511 -0.051353 1 0 0 0 0 0 1 644277
-0.000896 0.001365 0.120873 -0.907911 -1.122253 -0.717936 -0.051385 1 0 0 0 0 0 1 645277
-0.000896 0.001365 0.120873 -0.908463 -1.122936 -0.718371 -0.051416 1 0 0 0 0 0 1 646276
-0.000896 0.001365 0.120873 -0.909019 -1.123607 -0.718814 -0.051447 1 0 0 0 0 0 1 647276
-0.000896 0.001365 0.120873 -0.909568 -1.124300 -0.719245 -0.051478 1 0 0 0 0 0 1 648276
-0.000896 0.001365 0.120873 -0.910124 -1.124973 -0.719688 -0.051510 1 0 0 0 0 0 1 649277
-0.000896 0.001365 0.120873 -0.910668 -1.125659 -0.720114 -0.051541 1 0 0 0 0 0 1 650267
-0.000896 0.001365 0.120873 -0.911223 -1.126347 -0.720553 -0.051572 1 0 0 0 0 0 1 651273
-0.000896 0.001365 0.120873 -0.911773 -1.127011 -0.720992 -0.051603 1 0 0 0 0 0 1 652263
-0.000896 0.001365 0.120873 -0.912331 -1.127714 -0.721429 -0.051635 1 0 0 0 0 0 1 653279
-0.000896 0.001365 0.120873 -0.912881 -1.128396 -0.721864 -0.051666 1 0 0 0 0 0 1 654276
-0.000896 0.001365 0.120873 -0.913434 -1.129065 -0.722305 -0.051697 1 0 0 0 0 0 1 655272
-0.000896 0.001365 0.120873 -0.913986 -1.129760 -0.722738 -0.051728 1 0 0 0 0 0 1 656276
-0.000896 0.001365 0.120873 -0.914539 -1.130445 -0.723174 -0.051760 1 0 0 0 0 0 1 657278
-0.000896 0.001365 0.120873 -0.915093 -1.131115 -0.723617 -0.051791 1 0 0 0 0 0 1 658276
-0.000896 0.001365 0.120873 -0.915642 -1.131808 -0.724047 -0.051822 1 0 0 0 0 0 1 659276
-0.000896 0.001365 0.120873 -0.916197 -1.132479 -0.724490 -0.051853 1 0 0 0 0 0 1 660275
-0.000896 0.001365 0.120873 -0.916748 -1.133174 -0.724922 -0.051885 1 0 0 0 0 0 1 661278
-0.000896 0.001365 0.120873 -0.917302 -1.133860 -0.725359 -0.051916 1 0 0 0 0 0 1 662281
-0.000896 0.001365 0.120873 -0.917847 -1.134518 -0.725794 -0.051947 1 0 0 0 0 0 1 663262
-0.000896 0.001365 0.120873 -0.918400 -1.135215 -0.726227 -0.051978 1 0 0 0 0 0 1 664269
-0.000896 0.001365 0.120873 -0.918946 -1.135892 -0.726659 -0.052009 1 0 0 0 0 0 1 665259
-0.000896 0.001365 0.120873 -0.919494 -1.136572 -0.727112 -0.052040 1 0 0 0 0 0 1 666267
-0.000896 0.001365 0.120873 -0.920048 -1.137256 -0.727533 -0.052071 1 0 0 0 0 0 1 667258
-0.000896 0.001365 0.120873 -0.920591 -1.137926 -0.727960 -0.052102 1 0 0 0 0 0 1 668239
-0.000896 0.001365 0.120873 -0.921162 -1.138617 -0.728416 -0.052134 1 0 0 0 0 0 1 669268
-0.000896 0.001365 0.120873 -0.921707 -1.139304 -0.728843 -0.052165 1 0 0 0 0 0 1 670259
-0.000896 0.001365 0.120873 -0.922263 -1.139994 -0.729283 -0.052197 1 0 0 0 0 0 1 671268
-0.000896 0.001365 0.120873 -0.922813 -1.140658 -0.729722 -0.052228 1 0 0 0 0 0 1 672258
-0.000896 0.001365 0.120873 -0.923368 -1.141357 -0.730157 -0.052259 1 0 0 0 0 0 1 673268
-0.000896 0.001365 0.120873 -0.923923 -1.142045 -0.730595 -0.052291 1 0 0 0 0 0 1 674274
-0.000896 0.001365 0.120873 -0.924471 -1.142706 -0.731032 -0.052322 1 0 0 0 0 0 1 675259
-0.000896 0.001365 0.120873 -0.925016 -1.143395 -0.731460 -0.052353 1 0 0 0 0 0 1 676267
-0.000896 0.001365 0.120873 -0.925574 -1.144070 -0.731905 -0.052384 1 0 0 0 0 0 1 677259
-0.000896 0.001365 0.120873 -0.926128 -1.144769 -0.732339 -0.052416 1 0 0 0 0 0 1 678267
-0.000896 0.001365 0.120873 -0.926675 -1.145446 -0.732771 -0.052446 1 0 0 0 0 0 1 679258
-0.000896 0.001365 0.120873 -0.927236 -1.146124 -0.733218 -0.052478 1 0 0 0 0 0 1 680267
-0.000896 0.001365 0.120873 -0.927781 -1.146811 -0.733646 -0.052509 1 0 0 0 0 0 1 681260
-0.000896 0.001365 0.120873 -0.928341 -1.147505 -0.734088 -0.052541 1 0 0 0 0 0 1 682275
-0.000896 0.001365 0.120873 -0.928896 -1.148176 -0.734531 -0.052572 1 0 0 0 0 0 1 683274
-0.000896 0.001365 0.120873 -0.929437 -1.148858 -0.734955 -0.052603 1 0 0 0 0 0 1 684259
-0.000896 0.001365 0.120873 -0.929991 -1.149546 -0.735413 -0.052635 1 0 0 0 0 0 1 685278
-0.000896 0.001365 0.120873 -0.930552 -1.150239 -0.735839 -0.052666 1 0 0 0 0 0 1 686281
-0.000896 0.001365 0.120873 -0.931103 -1.150921 -0.736274 -0.052697 1 0 0 0 0 0 1 687279
-0.000896 0.001365 0.120873 -0.931659 -1.151591 -0.736717 -0.052728 1 0 0 0 0 0 1 688278
-0.000896 0.001365 0.120873 -0.932207 -1.152283 -0.737147 -0.052760 1 0 0 0 0 0 1 689277
-0.000896 0.001365 0.120873 -0.932759 -1.152966 -0.737582 -0.052791 1 0 0 0 0 0 1 690276
-0.000896 0.001365 0.120873 -0.933314 -1.153637 -0.738025 -0.052822 1 0 0 0 0 0 1 691275
-0.000896 0.001365 0.120873 -0.933846 -1.154308 -0.738442 -0.052852 1 0 0 0 0 0 1 692244
-0.000896 0.001365 0.120873 -0.934416 -1.155015 -0.738892 -0.052885 1 0 0 0 0 0 1 693277
-0.000896 0.001365 0.120873 -0.934969 -1.155683 -0.739334 -0.052916 1 0 0 0 0 0 1 694273
-0.000896 0.001365 0.120873 -0.935523 -1.156382 -0.739768 -0.052947 1 0 0 0 0 0 1 695282
-0.000896 0.001365 0.120873 -0.936072 -1.157062 -0.740202 -0.052978 1 0 0 0 0 0 1 696276
-0.000896 0.001365 0.120873 -0.936630 -1.157735 -0.740647 -0.053010 1 0 0 0 0 0 1 697280
-0.000896 0.001365 0.120873 -0.937177 -1.158426 -0.741076 -0.053041 1 0 0 0 0 0 1 698277
-0.000896 0.001365 0.120873 -0.937727 -1.159107 -0.741510 -0.053072 1 0 0 0 0 0 1 699273
-0.000896 0.001365 0.120873 -0.938283 -1.159779 -0.741954 -0.053103 1 0 0 0 0 0 1 700274
-0.000896 0.001365 0.120873 -0.938833 -1.160473 -0.742385 -0.053135 1 0 0 0 0 0 1 701276
-0.000896 0.001365 0.120873 -0.939387 -1.161144 -0.742827 -0.053166 1 0 0 0 0 0 1 702274
-0.000896 0.001365 0.120873 -0.939937 -1.161837 -0.743258 -0.053197 1 0 0 0 0 0 1 703275
-0.000896 0.001365 0.120873 -0.940489 -1.162521 -0.743694 -0.053228 1 0 0 0 0 0 1 704275
-0.000896 0.001365 0.120873 -0.941046 -1.163193 -0.744138 -0.053260 1 0 0 0 0 0 1 705277
-0.000896 0.001365 0.120873 -0.941592 -1.163883 -0.744567 -0.053291 1 0 0 0 0 0 1 706272
-0.000896 0.001365 0.120873 -0.942133 -1.164571 -0.745010 -0.053322 1 0 0 0 0 0 1 707274
-0.000896 0.001365 0.120873 -0.942699 -1.165239 -0.745448 -0.053353 1 0 0 0 0 0 1 708274
-0.000896 0.001365 0.120873 -0.943250 -1.165933 -0.745879 -0.053385 1 0 0 0 0 0 1 709276
-0.000896 0.001365 0.120873 -0.943801 -1.166616 -0.746314 -0.053416 1 0 0 0 0 0 1 710274
-0.000896 0.001365 0.120873 -0.944357 -1.167287 -0.746758 -0.053447 1 0 0 0 0 0 1 711275
-0.000896 0.001365 0.120873 -0.944898 -1.167971 -0.747181 -0.053478 1 0 0 0 0 0 1 712275
-0.000896 0.001365 0.120873 -0.945460 -1.168650 -0.747630 -0.053509 1 0 0 0 0 0 1 713274
-0.000896 0.001365 0.120873 -0.945993 -1.169323 -0.748047 -0.053540 1 0 0 0 0 0 1 714244
-0.000896 0.001365 0.120873 -0.946562 -1.170028 -0.748497 -0.053572 1 0 0 0 0 0 1 715275
-0.000896 0.001365 0.120873 -0.947116 -1.170697 -0.748939 -0.053603 1 0 0 0 0 0 1 716272
-0.000896 0.001365 0.120873 -0.947708 -1.171443 -0.749404 -0.053637 1 0 0 0 0 0 1 717350
-0.000896 0.001365 0.120873 -0.948267 -1.172135 -0.749845 -0.053668 1 0 0 0 0 0 1 718362
-0.000896 0.001365 0.120873 -0.948798 -1.172776 -0.750269 -0.053698 1 0 0 0 0 0 1 719318
-0.000896 0.001365 0.120873 -0.949348 -1.173470 -0.750700 -0.053730 1 0 0 0 0 0 1 720319
-0.000896 0.001365 0.120873 -0.949895 -1.174148 -0.751132 -0.053761 1 0 0 0 0 0 1 721311
-0.000896 0.001365 0.120873 -0.950473 -1.174846 -0.751593 -0.053793 1 0 0 0 0 0 1 722351
-0.000896 0.001365 0.120873 -0.951019 -1.175536 -0.752021 -0.053824 1 0 0 0 0 0 1 723346
-0.000896 0.001365 0.120873 -0.951571 -1.176219 -0.752457 -0.053855 1 0 0 0 0 0 1 724346
-0.000896 0.001365 0.120873 -0.952113 -1.176892 -0.752906 -0.053887 1 0 0 0 0 0 1 725344
-0.000896 0.001365 0.120873 -0.952676 -1.177586 -0.753334 -0.053918 1 0 0 0 0 0 1 726350
-0.000896 0.001365 0.120873 -0.953227 -1.178268 -0.753768 -0.053949 1 0 0 0 0 0 1 727347
-0.000896 0.001365 0.120873 -0.953766 -1.178918 -0.754198 -0.053980 1 0 0 0 0 0 1 728317
-0.000896 0.001365 0.120873 -0.954317 -1.179613 -0.754630 -0.054011 1 0 0 0 0 0 1 729319
-0.000896 0.001365 0.120873 -0.954871 -1.180283 -0.755072 -0.054042 1 0 0 0 0 0 1 730317
-0.000896 0.001365 0.120873 -0.955421 -1.180977 -0.755503 -0.054073 1 0 0 0 0 0 1 731319
-0.000896 0.001365 0.120873 -0.955971 -1.181659 -0.755938 -0.054105 1 0 0 0 0 0 1 732316
-0.000896 0.001365 0.120873 -0.956542 -1.182349 -0.756393 -0.054137 1 0 0 0 0 0 1 733343
-0.000896 0.001365 0.120873 -0.957077 -1.183024 -0.756812 -0.054167 1 0 0 0 0 0 1 734317
-0.000896 0.001365 0.120873 -0.957657 -1.183742 -0.757270 -0.054200 1 0 0 0 0 0 1 735368
-0.000896 0.001365 0.120873 -0.958200 -1.184398 -0.757704 -0.054230 1 0 0 0 0 0 1 736346
-0.000896 0.001365 0.120873 -0.958746 -1.185087 -0.758132 -0.054262 1 0 0 0 0 0 1 737340
-0.000896 0.001365 0.120873 -0.959289 -1.185760 -0.758561 -0.054292 1 0 0 0 0 0 1 738325
-0.000896 0.001365 0.120873 -0.959854 -1.186442 -0.759012 -0.054324 1 0 0 0 0 0 1 739341
-0.000896 0.001365 0.120873 -0.960394 -1.187124 -0.759435 -0.054355 1 0 0 0 0 0 1 740325
-0.000896 0.001365 0.120873 -0.960918 -1.187757 -0.759853 -0.054384 1 0 0 0 0 0 1 741268
-0.000896 0.001365 0.120873 -0.961461 -1.188443 -0.760279 -0.054415 1 0 0 0 0 0 1 742257
-0.000896 0.001365 0.120873 -0.962018 -1.189133 -0.760719 -0.054447 1 0 0 0 0 0 1 743266
-0.000896 0.001365 0.120873 -0.962569 -1.189798 -0.761158 -0.054478 1 0 0 0 0 0 1 744257
-0.000896 0.001365 0.120873 -0.963123 -1.190496 -0.761592 -0.054509 1 0 0 0 0 0 1 745266
-0.000896 0.001365 0.120873 -0.963670 -1.191174 -0.762024 -0.054540 1 0 0 0 0 0 1 746257
-0.000896 0.001365 0.120873 -0.964218 -1.191854 -0.762478 -0.054572 1 0 0 0 0 0 1 747266
-0.000896 0.001365 0.120873 -0.964763 -1.192528 -0.762892 -0.054603 1 0 0 0 0 0 1 748256
-0.000896 0.001365 0.120873 -0.965330 -1.193227 -0.763338 -0.054634 1 0 0 0 0 0 1 749267
-0.000896 0.001365 0.120873 -0.965880 -1.193892 -0.763777 -0.054665 1 0 0 0 0 0 1 750256
-0.000896 0.001365 0.120873 -0.966434 -1.194590 -0.764212 -0.054697 1 0 0 0 0 0 1 751265
-0.000896 0.001365 0.120873 -0.966987 -1.195275 -0.764648 -0.054728 1 0 0 0 0 0 1 752266
-0.000896 0.001365 0.120873 -0.967537 -1.195939 -0.765087 -0.054759 1 0 0 0 0 0 1 753256
-0.000896 0.001365 0.120873 -0.968091 -1.196638 -0.765521 -0.054790 1 0 0 0 0 0 1 754265
-0.000896 0.001365 0.120873 -0.968641 -1.197304 -0.765960 -0.054821 1 0 0 0 0 0 1 755256
-0.000896 0.001365 0.120873 -0.969196 -1.198004 -0.766395 -0.054853 1 0 0 0 0 0 1 756266
-0.000896 0.001365 0.120873 -0.969742 -1.198680 -0.766827 -0.054884 1 0 0 0 0 0 1 757256
-0.000896 0.001365 0.120873 -0.970311 -1.199369 -0.767281 -0.054916 1 0 0 0 0 0 1 758281
-0.000896 0.001365 0.120873 -0.970852 -1.200051 -0.767705 -0.054947 1 0 0 0 0 0 1 759266
-0.000896 0.001365 0.120873 -0.971403 -1.200733 -0.768140 -0.054978 1 0 0 0 0 0 1 760263
-0.000896 0.001365 0.120873 -0.971965 -1.201412 -0.768588 -0.055009 1 0 0 0 0 0 1 761275
-0.000896 0.001365 0.120873 -0.972500 -1.202088 -0.769008 -0.055040 1 0 0 0 0 0 1 762250
-0.000896 0.001365 0.120873 -0.973060 -1.202781 -0.769450 -0.055072 1 0 0 0 0 0 1 763264
-0.000896 0.001365 0.120873 -0.973624 -1.203463 -0.769900 -0.055103 1 0 0 0 0 0 1 764279
-0.000896 0.001365 0.120873 -0.974169 -1.204150 -0.770327 -0.055134 1 0 0 0 0 0 1 765272
-0.000896 0.001365 0.120873 -0.974711 -1.204825 -0.770776 -0.055166 1 0 0 0 0 0 1 766271
-0.000896 0.001365 0.120873 -0.975256 -1.205497 -0.771189 -0.055196 1 0 0 0 0 0 1 767244
-0.000896 0.001365 0.120873 -0.975825 -1.206201 -0.771638 -0.055228 1 0 0 0 0 0 1 768274
-0.000896 0.001365 0.120873 -0.976378 -1.206868 -0.772079 -0.055259 1 0 0 0 0 0 1 769268
-0.000896 0.001365 0.120873 -0.976930 -1.207564 -0.772512 -0.055291 1 0 0 0 0 0 1 770274
-0.000896 0.001365 0.120873 -0.977481 -1.208247 -0.772947 -0.055322 1 0 0 0 0 0 1 771272
-0.000909 0.001351 0.120863 -0.796153 -1.014203 -0.630116 -0.055353 1 0 0 0 0 0 1 772279
-0.000921 0.001362 0.120849 -0.784019 -1.332777 -0.551494 -0.055384 1 0 0 0 0 0 1 773274
-0.000927 0.001368 0.120844 -0.856013 -1.298114 -0.662605 -0.055416 1 0 0 0 0 0 1 774276
-0.000930 0.001371 0.120842 -0.900463 -1.261146 -0.715475 -0.055447 1 0 0 0 0 0 1 775275
-0.000931 0.001372 0.120841 -0.923923 -1.240803 -0.735580 -0.055478 1 0 0 0 0 0 1 776273
-0.000945 0.001359 0.120831 -0.754266 -1.036014 -0.599629 -0.055509 1 0 0 0 0 0 1 777273
-0.000957 0.001370 0.120816 -0.747947 -1.349041 -0.523397 -0.055541 1 0 0 0 0 0 1 778270
-0.000964 0.001376 0.120811 -0.822760 -1.311665 -0.635398 -0.055572 1 0 0 0 0 0 1 779270
-0.000967 0.001379 0.120809 -0.868638 -1.273359 -0.688570 -0.055603 1 0 0 0 0 0 1 780271
-0.000968 0.001380 0.120809 -0.892786 -1.252323 -0.708751 -0.055634 1 0 0 0 0 0 1 781243
-0.000975 0.001399 0.120798 -0.830897 -1.492213 -0.566257 -0.055666 1 0 0 0 0 0 1 782272
-0.000978 0.001408 0.120794 -0.862321 -1.402300 -0.643091 -0.055697 1 0 0 0 0 0 1 783271
-0.000979 0.001413 0.120793 -0.884854 -1.336263 -0.682800 -0.055728 1 0 0 0 0 0 1 784270
-0.000993 0.001401 0.120782 -0.715405 -1.106634 -0.554750 -0.055759 1 0 0 0 0 0 1 785265
-0.001000 0.001396 0.120778 -0.783581 -1.156618 -0.631242 -0.055791 1 0 0 0 0 0 1 786270
-0.001009 0.001411 0.120766 -0.759148 -1.448144 -0.520220 -0.055822 1 0 0 0 0 0 1 787269
-0.001013 0.001419 0.120762 -0.810878 -1.385668 -0.609312 -0.055853 1 0 0 0 0 0 1 788273
-0.001016 0.001422 0.120760 -0.843742 -1.333480 -0.653412 -0.055884 1 0 0 0 0 0 1 789274
-0.001017 0.001424 0.120760 -0.861239 -1.305444 -0.670315 -0.055916 1 0 0 0 0 0 1 790273
-0.001030 0.001411 0.120749 -0.688694 -1.096836 -0.533052 -0.055947 1 0 0 0 0 0 1 791273
-0.001037 0.001405 0.120745 -0.755104 -1.157490 -0.606270 -0.055978 1 0 0 0 0 0 1 792272
-0.001041 0.001402 0.120744 -0.804093 -1.204139 -0.644137 -0.056009 1 0 0 0 0 0 1 793244
-0.001042 0.001400 0.120744 -0.830523 -1.229271 -0.658798 -0.056040 1 0 0 0 0 0 1 794242
-0.001043 0.001399 0.120744 -0.844202 -1.242289 -0.664291 -0.056072 1 0 0 0 0 0 1 795271
-0.001049 0.001417 0.120733 -0.776987 -1.499310 -0.516275 -0.056102 1 0 0 0 0 0 1 796241
-0.001052 0.001426 0.120729 -0.805573 -1.418283 -0.591310 -0.056134 1 0 0 0 0 0 1 797273
-0.001054 0.001430 0.120728 -0.826665 -1.356696 -0.630365 -0.056165 1 0 0 0 0 0 1 798262
-0.001067 0.001418 0.120717 -0.656614 -1.129351 -0.501843 -0.056197 1 0 0 0 0 0 1 799260
-0.001074 0.001412 0.120713 -0.724240 -1.180353 -0.578286 -0.056228 1 0 0 0 0 0 1 800265
-0.001078 0.001410 0.120712 -0.773869 -1.222157 -0.617298 -0.056259 1 0 0 0 0 0 1 801273
-0.001080 0.001408 0.120711 -0.800609 -1.244834 -0.632333 -0.056291 1 0 0 0 0 0 1 802272
-0.001080 0.001407 0.120711 -0.814422 -1.256619 -0.637937 -0.056322 1 0 0 0 0 0 1 803272
-0.001086 0.001425 0.120700 -0.747337 -1.513019 -0.489858 -0.056353 1 0 0 0 0 0 1 804272
-0.001089 0.001434 0.120696 -0.775880 -1.431727 -0.564911 -0.056384 1 0 0 0 0 0 1 805273
-0.001091 0.001438 0.120695 -0.796950 -1.370053 -0.603957 -0.056416 1 0 0 0 0 0 1 806271
-0.001091 0.001441 0.120695 -0.808481 -1.337279 -0.619070 -0.056446 1 0 0 0 0 0 1 807241
-0.001092 0.001442 0.120695 -0.814619 -1.320952 -0.624689 -0.056477 1 0 0 0 0 0 1 808240
-0.001105 0.001428 0.120684 -0.636384 -1.118511 -0.483144 -0.056509 1 0 0 0 0 0 1 809271
-0.001112 0.001422 0.120681 -0.699660 -1.182146 -0.554937 -0.056540 1 0 0 0 0 0 1 810237
-0.001115 0.001418 0.120679 -0.747087 -1.230331 -0.592315 -0.056571 1 0 0 0 0 0 1 811256
-0.001117 0.001417 0.120679 -0.772713 -1.256209 -0.606782 -0.056603 1 0 0 0 0 0 1 812264
-0.001118 0.001416 0.120679 -0.785990 -1.269635 -0.612190 -0.056636 1 0 0 0 0 0 1 813323
-0.001123 0.001433 0.120668 -0.718663 -1.526827 -0.463917 -0.056668 1 0 0 0 0 0 1 814336
-0.001126 0.001442 0.120664 -0.746982 -1.446019 -0.538925 -0.056698 1 0 0 0 0 0 1 815319
-0.001128 0.001447 0.120663 -0.767955 -1.384611 -0.577987 -0.056730 1 0 0 0 0 0 1 816336
-0.001128 0.001449 0.120662 -0.779428 -1.351960 -0.593064 -0.056761 1 0 0 0 0 0 1 817321
-0.001129 0.001450 0.120662 -0.785515 -1.335738 -0.598678 -0.056793 1 0 0 0 0 0 1 818337
-0.001129 0.001451 0.120662 -0.788820 -1.327923 -0.600861 -0.056824 1 0 0 0 0 0 1 819335
-0.001129 0.001451 0.120662 -0.790685 -1.324367 -0.601831 -0.056855 1 0 0 0 0 0 1 820320
-0.001129 0.001451 0.120662 -0.791857 -1.322971 -0.602397 -0.056886 1 0 0 0 0 0 1 821337
-0.001129 0.001451 0.120662 -0.792640 -1.322598 -0.602803 -0.056917 1 0 0 0 0 0 1 822320
-0.001129 0.001451 0.120662 -0.793275 -1.322814 -0.603157 -0.056949 1 0 0 0 0 0 1 823337
-0.001129 0.001451 0.120662 -0.793779 -1.323247 -0.603503 -0.056980 1 0 0 0 0 0 1 824320
-0.001129 0.001451 0.120662 -0.794237 -1.323809 -0.603814 -0.057009 1 0 0 0 0 0 1 825265
-0.001129 0.001451 0.120662 -0.794692 -1.324451 -0.604142 -0.057040 1 0 0 0 0 0 1 826254
-0.001129 0.001451 0.120662 -0.795143 -1.325143 -0.604477 -0.057072 1 0 0 0 0 0 1 827263
-0.001129 0.001451 0.120662 -0.795587 -1.325857 -0.604799 -0.057103 1 0 0 0 0 0 1 828254
-0.001135 0.001469 0.120651 -0.721822 -1.576729 -0.454540 -0.057134 1 0 0 0 0 0 1 829263
-0.001137 0.001478 0.120647 -0.746859 -1.492927 -0.528976 -0.057165 1 0 0 0 0 0 1 830253
-0.001139 0.001483 0.120646 -0.766173 -1.430014 -0.567817 -0.057197 1 0 0 0 0 0 1 831264
-0.001139 0.001485 0.120646 -0.776851 -1.396636 -0.582831 -0.057228 1 0 0 0 0 0 1 832253
-0.001140 0.001486 0.120645 -0.782526 -1.380041 -0.588413 -0.057259 1 0 0 0 0 0 1 833263
-0.001140 0.001487 0.120645 -0.785607 -1.372052 -0.590567 -0.057290 1 0 0 0 0 0 1 834253
-0.001140 0.001487 0.120645 -0.787370 -1.368428 -0.591544 -0.057322 1 0 0 0 0 0 1 835263
-0.001140 0.001487 0.120645 -0.788480 -1.366988 -0.592085 -0.057353 1 0 0 0 0 0 1 836263
-0.001140 0.001487 0.120645 -0.789246 -1.366644 -0.592490 -0.057384 1 0 0 0 0 0 1 837271
-0.001140 0.001487 0.120645 -0.789842 -1.366824 -0.592836 -0.057415 1 0 0 0 0 0 1 838265
-0.001140 0.001487 0.120645 -0.790353 -1.367301 -0.593160 -0.057446 1 0 0 0 0 0 1 839249
-0.001140 0.001487 0.120645 -0.790828 -1.367913 -0.593501 -0.057478 1 0 0 0 0 0 1 840273
-0.001140 0.001487 0.120645 -0.791277 -1.368588 -0.593819 -0.057509 1 0 0 0 0 0 1 841271
-0.001140 0.001487 0.120645 -0.791714 -1.369287 -0.594139 -0.057540 1 0 0 0 0 0 1 842262
-0.001140 0.001487 0.120645 -0.792155 -1.370028 -0.594473 -0.057572 1 0 0 0 0 0 1 843278
-0.001140 0.001487 0.120645 -0.792594 -1.370763 -0.594788 -0.057603 1 0 0 0 0 0 1 844271
-0.001140 0.001487 0.120645 -0.793029 -1.371496 -0.595118 -0.057634 1 0 0 0 0 0 1 845272
-0.001140 0.001487 0.120645 -0.793459 -1.372238 -0.595441 -0.057666 1 0 0 0 0 0 1 846271
-0.001140 0.001487 0.120645 -0.793878 -1.372984 -0.595750 -0.057697 1 0 0 0 0 0 1 847271
-0.001140 0.001487 0.120645 -0.794317 -1.373724 -0.596084 -0.057728 1 0 0 0 0 0 1 848268
-0.001140 0.001487 0.120645 -0.794740 -1.374459 -0.596402 -0.057759 1 0 0 0 0 0 1 849269
-0.001140 0.001487 0.120645 -0.795165 -1.375189 -0.596721 -0.057790 1 0 0 0 0 0 1 850240
-0.001140 0.001487 0.120645 -0.795594 -1.375953 -0.597038 -0.057822 1 0 0 0 0 0 1 851263
-0.001140 0.001487 0.120645 -0.796035 -1.376695 -0.597373 -0.057853 1 0 0 0 0 0 1 852263
-0.001140 0.001487 0.120645 -0.796462 -1.377437 -0.597694 -0.057884 1 0 0 0 0 0 1 853274
-0.001140 0.001487 0.120645 -0.796900 -1.378189 -0.598023 -0.057916 1 0 0 0 0 0 1 854275
-0.001140 0.001487 0.120645 -0.797304 -1.378910 -0.598321 -0.057946 1 0 0 0 0 0 1 855240
-0.001140 0.001487 0.120645 -0.797745 -1.379652 -0.598656 -0.057977 1 0 0 0 0 0 1 856240
-0.001140 0.001487 0.120645 -0.798180 -1.380408 -0.598983 -0.058009 1 0 0 0 0 0 1 857269
-0.001140 0.001487 0.120645 -0.798615 -1.381155 -0.599310 -0.058040 1 0 0 0 0 0 1 858263
-0.001140 0.001487 0.120645 -0.799024 -1.381884 -0.599612 -0.058071 1 0 0 0 0 0 1 859239
-0.001140 0.001487 0.120645 -0.799466 -1.382652 -0.599963 -0.058103 1 0 0 0 0 0 1 860270
-0.001140 0.001487 0.120645 -0.799899 -1.383384 -0.600275 -0.058134 1 0 0 0 0 0 1 861270
-0.001140 0.001487 0.120645 -0.800337 -1.384134 -0.600603 -0.058166 1 0 0 0 0 0 1 862269
-0.001140 0.001487 0.120645 -0.800757 -1.384882 -0.600913 -0.058197 1 0 0 0 0 0 1 863271
-0.001140 0.001487 0.120645 -0.801197 -1.385623 -0.601247 -0.058228 1 0 0 0 0 0 1 864269
-0.001140 0.001487 0.120645 -0.801620 -1.386358 -0.601565 -0.058259 1 0 0 0 0 0 1 865271
-0.001153 0.001473 0.120635 -0.620250 -1.192129 -0.457840 -0.058291 1 0 0 0 0 0 1 866269
-0.001160 0.001466 0.120631 -0.681792 -1.259906 -0.528878 -0.058321 1 0 0 0 0 0 1 867256
-0.001163 0.001463 0.120630 -0.728364 -1.310141 -0.565960 -0.058353 1 0 0 0 0 0 1 868268
-0.001165 0.001461 0.120630 -0.753534 -1.337048 -0.580315 -0.058384 1 0 0 0 0 0 1 869270
-0.001165 0.001460 0.120630 -0.766547 -1.350954 -0.585645 -0.058416 1 0 0 0 0 0 1 870270
-0.001166 0.001460 0.120630 -0.773303 -1.358259 -0.587707 -0.058447 1 0 0 0 0 0 1 871267
-0.001166 0.001460 0.120629 -0.776897 -1.362283 -0.588643 -0.058478 1 0 0 0 0 0 1 872270
-0.001166 0.001460 0.120629 -0.778904 -1.364635 -0.589175 -0.058509 1 0 0 0 0 0 1 873270
-0.001166 0.001460 0.120629 -0.780105 -1.366177 -0.589556 -0.058540 1 0 0 0 0 0 1 874245
-0.001166 0.001459 0.120629 -0.780922 -1.367318 -0.589902 -0.058572 1 0 0 0 0 0 1 875265
-0.001166 0.001459 0.120629 -0.781534 -1.368244 -0.590216 -0.058602 1 0 0 0 0 0 1 876239
-0.001166 0.001459 0.120629 -0.782073 -1.369095 -0.590541 -0.058634 1 0 0 0 0 0 1 877271
-0.001166 0.001459 0.120629 -0.782525 -1.369856 -0.590859 -0.058665 1 0 0 0 0 0 1 878259
-0.001166 0.001459 0.120629 -0.782964 -1.370623 -0.591166 -0.058696 1 0 0 0 0 0 1 879256
-0.001166 0.001459 0.120629 -0.783401 -1.371360 -0.591479 -0.058728 1 0 0 0 0 0 1 880254
-0.001166 0.001459 0.120629 -0.783836 -1.372113 -0.591806 -0.058759 1 0 0 0 0 0 1 881272
-0.001166 0.001459 0.120629 -0.784241 -1.372821 -0.592112 -0.058790 1 0 0 0 0 0 1 882241
-0.001166 0.001459 0.120629 -0.784657 -1.373548 -0.592426 -0.058821 1 0 0 0 0 0 1 883238
-0.001161 0.001441 0.120640 -0.859362 -1.123768 -0.743718 -0.058853 1 0 0 0 0 0 1 884270
-0.001158 0.001432 0.120644 -0.835312 -1.208628 -0.669884 -0.058884 1 0 0 0 0 0 1 885269
-0.001157 0.001428 0.120645 -0.816915 -1.272867 -0.631736 -0.058915 1 0 0 0 0 0 1 886267
-0.001169 0.001412 0.120635 -0.625258 -1.112640 -0.473064 -0.058947 1 0 0 0 0 0 1 887269
-0.001175 0.001404 0.120632 -0.681454 -1.197575 -0.538922 -0.058978 1 0 0 0 0 0 1 888268
-0.001179 0.001400 0.120631 -0.725299 -1.256404 -0.574206 -0.059009 1 0 0 0 0 0 1 889271
-0.001180 0.001398 0.120630 -0.749099 -1.287623 -0.587929 -0.059041 1 0 0 0 0 0 1 890268
-0.001181 0.001397 0.120630 -0.761413 -1.303661 -0.593037 -0.059071 1 0 0 0 0 0 1 891254
-0.001181 0.001396 0.120630 -0.767825 -1.312042 -0.595043 -0.059103 1 0 0 0 0 0 1 892263
-0.001181 0.001396 0.120630 -0.771264 -1.316619 -0.595963 -0.059136 1 0 0 0 0 0 1 893339
-0.001182 0.001396 0.120630 -0.773181 -1.319228 -0.596486 -0.059168 1 0 0 0 0 0 1 894334
-0.001182 0.001396 0.120630 -0.774342 -1.320866 -0.596868 -0.059198 1 0 0 0 0 0 1 895318
-0.001182 0.001396 0.120630 -0.775126 -1.322044 -0.597211 -0.059230 1 0 0 0 0 0 1 896331
-0.001182 0.001396 0.120630 -0.775689 -1.322933 -0.597502 -0.059259 1 0 0 0 0 0 1 897253
-0.001182 0.001396 0.120630 -0.776204 -1.323748 -0.597832 -0.059290 1 0 0 0 0 0 1 898261
-0.001182 0.001396 0.120630 -0.776642 -1.324502 -0.598138 -0.059321 1 0 0 0 0 0 1 899251
-0.001182 0.001396 0.120630 -0.777089 -1.325246 -0.598462 -0.059353 1 0 0 0 0 0 1 900261
-0.001182 0.001396 0.120630 -0.777509 -1.325937 -0.598768 -0.059384 1 0 0 0 0 0 1 901251
-0.001182 0.001396 0.120630 -0.777942 -1.326667 -0.599100 -0.059416 1 0 0 0 0 0 1 902286
-0.001182 0.001396 0.120630 -0.778338 -1.327359 -0.599401 -0.059447 1 0 0 0 0 0 1 903261
-0.001195 0.001382 0.120620 -0.596879 -1.133023 -0.455142 -0.059478 1 0 0 0 0 0 1 904251
-0.001201 0.001375 0.120616 -0.658212 -1.200524 -0.526291 -0.059509 1 0 0 0 0 0 1 905261
-0.001205 0.001371 0.120615 -0.704632 -1.250572 -0.563415 -0.059540 1 0 0 0 0 0 1 906251
-0.001206 0.001369 0.120615 -0.729737 -1.277389 -0.577769 -0.059572 1 0 0 0 0 0 1 907260
-0.001207 0.001369 0.120614 -0.742699 -1.291216 -0.583105 -0.059603 1 0 0 0 0 0 1 908252
-0.001207 0.001368 0.120614 -0.749423 -1.298483 -0.585167 -0.059634 1 0 0 0 0 0 1 909260
-0.001208 0.001368 0.120614 -0.752996 -1.302444 -0.586090 -0.059665 1 0 0 0 0 0 1 910251
-0.001208 0.001368 0.120614 -0.754981 -1.304765 -0.586613 -0.059697 1 0 0 0 0 0 1 911260
-0.001208 0.001368 0.120614 -0.756173 -1.306267 -0.587001 -0.059728 1 0 0 0 0 0 1 912259
-0.001208 0.001368 0.120614 -0.756973 -1.307362 -0.587345 -0.059759 1 0 0 0 0 0 1 913269
-0.001208 0.001368 0.120614 -0.757565 -1.308248 -0.587652 -0.059790 1 0 0 0 0 0 1 914262
-0.001208 0.001368 0.120614 -0.758056 -1.309030 -0.587945 -0.059822 1 0 0 0 0 0 1 915260
-0.001221 0.001354 0.120604 -0.576658 -1.114774 -0.443496 -0.059853 1 0 0 0 0 0 1 916274
-0.001227 0.001347 0.120600 -0.637910 -1.182170 -0.514675 -0.059884 1 0 0 0 0 0 1 917259
-0.001231 0.001343 0.120599 -0.684301 -1.232178 -0.551826 -0.059916 1 0 0 0 0 0 1 918270
-0.001232 0.001342 0.120599 -0.709377 -1.258958 -0.566192 -0.059947 1 0 0 0 0 0 1 919267
-0.001233 0.001341 0.120598 -0.722317 -1.272779 -0.571506 -0.059978 1 0 0 0 0 0 1 920268
-0.001234 0.001340 0.120598 -0.729015 -1.280034 -0.573572 -0.060009 1 0 0 0 0 0 1 921268
-0.001234 0.001340 0.120598 -0.732583 -1.283962 -0.574487 -0.060041 1 0 0 0 0 0 1 922267
-0.001234 0.001340 0.120598 -0.734555 -1.286280 -0.575000 -0.060072 1 0 0 0 0 0 1 923267
-0.001234 0.001340 0.120598 -0.735726 -1.287762 -0.575375 -0.060103 1 0 0 0 0 0 1 924268
-0.001234 0.001340 0.120598 -0.736494 -1.288828 -0.575691 -0.060133 1 0 0 0 0 0 1 925240
-0.001234 0.001340 0.120598 -0.737090 -1.289714 -0.576007 -0.060166 1 0 0 0 0 0 1 926269
-0.001234 0.001340 0.120598 -0.737581 -1.290480 -0.576308 -0.060197 1 0 0 0 0 0 1 927271
-0.001234 0.001340 0.120598 -0.738009 -1.291212 -0.576614 -0.060228 1 0 0 0 0 0 1 928273
-0.001234 0.001340 0.120598 -0.738410 -1.291901 -0.576906 -0.060259 1 0 0 0 0 0 1 929269
-0.001234 0.001340 0.120598 -0.738801 -1.292580 -0.577211 -0.060291 1 0 0 0 0 0 1 930268
-0.001234 0.001340 0.120598 -0.739201 -1.293267 -0.577504 -0.060322 1 0 0 0 0 0 1 931267
-0.001234 0.001340 0.120598 -0.739585 -1.293939 -0.577802 -0.060353 1 0 0 0 0 0 1 932267
-0.001234 0.001340 0.120598 -0.739970 -1.294595 -0.578107 -0.060384 1 0 0 0 0 0 1 933263
-0.001234 0.001340 0.120598 -0.740340 -1.295257 -0.578392 -0.060415 1 0 0 0 0 0 1 934236
-0.001234 0.001340 0.120598 -0.740738 -1.295937 -0.578706 -0.060447 1 0 0 0 0 0 1 935268
-0.001234 0.001340 0.120598 -0.741117 -1.296617 -0.578999 -0.060478 1 0 0 0 0 0 1 936267
-0.001234 0.001340 0.120598 -0.741509 -1.297298 -0.579305 -0.060509 1 0 0 0 0 0 1 937269
-0.001247 0.001326 0.120588 -0.559995 -1.102909 -0.434580 -0.060541 1 0 0 0 0 0 1 938267
-0.001254 0.001319 0.120584 -0.621081 -1.170136 -0.505785 -0.060572 1 0 0 0 0 0 1 939268
-0.001257 0.001316 0.120583 -0.667388 -1.220053 -0.542948 -0.060603 1 0 0 0 0 0 1 940266
-0.001259 0.001314 0.120583 -0.692410 -1.246795 -0.557308 -0.060634 1 0 0 0 0 0 1 941267
-0.001259 0.001313 0.120583 -0.705334 -1.260586 -0.562615 -0.060666 1 0 0 0 0 0 1 942270
-0.001260 0.001313 0.120582 -0.712015 -1.267805 -0.564683 -0.060697 1 0 0 0 0 0 1 943265
-0.001260 0.001312 0.120582 -0.715553 -1.271731 -0.565573 -0.060728 1 0 0 0 0 0 1 944267
-0.001260 0.001312 0.120582 -0.717516 -1.274013 -0.566091 -0.060759 1 0 0 0 0 0 1 945269
-0.001260 0.001312 0.120582 -0.718678 -1.275496 -0.566459 -0.060791 1 0 0 0 0 0 1 946267
-0.001260 0.001312 0.120582 -0.719435 -1.276558 -0.566769 -0.060822 1 0 0 0 0 0 1 947266
-0.001260 0.001312 0.120582 -0.720014 -1.277419 -0.567075 -0.060853 1 0 0 0 0 0 1 948266
-0.001260 0.001312 0.120582 -0.720471 -1.278166 -0.567368 -0.060884 1 0 0 0 0 0 1 949267
-0.001260 0.001312 0.120582 -0.720895 -1.278879 -0.567659 -0.060915 1 0 0 0 0 0 1 950267
-0.001260 0.001312 0.120582 -0.721293 -1.279565 -0.567950 -0.060947 1 0 0 0 0 0 1 951267
-0.001260 0.001312 0.120582 -0.721685 -1.280228 -0.568241 -0.060978 1 0 0 0 0 0 1 952266
-0.001260 0.001312 0.120582 -0.722082 -1.280946 -0.568547 -0.061012 1 0 0 0 0 0 1 953342
-0.001260 0.001312 0.120582 -0.722454 -1.281590 -0.568844 -0.061043 1 0 0 0 0 0 1 954340
-0.001260 0.001312 0.120582 -0.722830 -1.282267 -0.569137 -0.061074 1 0 0 0 0 0 1 955344
-0.001260 0.001312 0.120582 -0.723198 -1.282921 -0.569426 -0.061105 1 0 0 0 0 0 1 956336
-0.001273 0.001298 0.120572 -0.541626 -1.088432 -0.424450 -0.061134 1 0 0 0 0 0 1 957271
-0.001280 0.001291 0.120568 -0.602597 -1.155551 -0.495677 -0.061165 1 0 0 0 0 0 1 958263
-0.001283 0.001288 0.120567 -0.648809 -1.205387 -0.532851 -0.061197 1 0 0 0 0 0 1 959267
-0.001285 0.001286 0.120567 -0.673818 -1.232086 -0.547210 -0.061228 1 0 0 0 0 0 1 960266
-0.001286 0.001285 0.120567 -0.686703 -1.245863 -0.552516 -0.061259 1 0 0 0 0 0 1 961267
-0.001286 0.001285 0.120567 -0.693368 -1.253054 -0.554568 -0.061290 1 0 0 0 0 0 1 962266
-0.001286 0.001285 0.120566 -0.696888 -1.256960 -0.555471 -0.061322 1 0 0 0 0 0 1 963265
-0.001286 0.001285 0.120566 -0.698833 -1.259237 -0.555956 -0.061353 1 0 0 0 0 0 1 964266
-0.001299 0.001271 0.120556 -0.518120 -1.065661 -0.410901 -0.061384 1 0 0 0 0 0 1 965267
-0.001306 0.001264 0.120552 -0.579399 -1.133076 -0.482199 -0.061415 1 0 0 0 0 0 1 966265
-0.001309 0.001260 0.120551 -0.625782 -1.183071 -0.519403 -0.061447 1 0 0 0 0 0 1 967260
-0.001311 0.001258 0.120551 -0.650822 -1.209830 -0.533763 -0.061478 1 0 0 0 0 0 1 968251
-0.001312 0.001258 0.120551 -0.663779 -1.223694 -0.539086 -0.061512 1 0 0 0 0 0 1 969339
-0.001325 0.001243 0.120540 -0.488655 -1.035921 -0.395557 -0.061543 1 0 0 0 0 0 1 970333
-0.001332 0.001236 0.120536 -0.552625 -1.106118 -0.467485 -0.061573 1 0 0 0 0 0 1 971317
-0.001335 0.001232 0.120535 -0.600363 -1.157511 -0.504926 -0.061605 1 0 0 0 0 0 1 972331
-0.001337 0.001231 0.120535 -0.626082 -1.184964 -0.519358 -0.061636 1 0 0 0 0 0 1 973318
-0.001338 0.001230 0.120535 -0.639337 -1.199104 -0.524674 -0.061667 1 0 0 0 0 0 1 974331
-0.001338 0.001229 0.120535 -0.646171 -1.206465 -0.526722 -0.061698 1 0 0 0 0 0 1 975315
-0.001339 0.001229 0.120535 -0.649771 -1.210459 -0.527611 -0.061730 1 0 0 0 0 0 1 976331
-0.001339 0.001229 0.120535 -0.651735 -1.212736 -0.528099 -0.061761 1 0 0 0 0 0 1 977317
-0.001352 0.001215 0.120524 -0.471131 -1.019282 -0.382690 -0.061793 1 0 0 0 0 0 1 978331
-0.001358 0.001208 0.120520 -0.532255 -1.086534 -0.454074 -0.061823 1 0 0 0 0 0 1 979315
-0.001362 0.001205 0.120519 -0.578527 -1.136452 -0.491333 -0.061855 1 0 0 0 0 0 1 980330
-0.001363 0.001203 0.120519 -0.603517 -1.163096 -0.505674 -0.061884 1 0 0 0 0 0 1 981249
-0.001364 0.001202 0.120519 -0.616408 -1.176865 -0.510976 -0.061915 1 0 0 0 0 0 1 982258
-0.001378 0.001188 0.120508 -0.441372 -0.989188 -0.367089 -0.061946 1 0 0 0 0 0 1 983248
-0.001384 0.001181 0.120504 -0.505187 -1.059234 -0.439130 -0.061978 1 0 0 0 0 0 1 984258
-0.001388 0.001177 0.120503 -0.552796 -1.110504 -0.476598 -0.062009 1 0 0 0 0 0 1 985250
-0.001389 0.001175 0.120503 -0.578466 -1.137896 -0.491045 -0.062040 1 0 0 0 0 0 1 986249
-0.001403 0.001160 0.120492 -0.410083 -0.957219 -0.350303 -0.062071 1 0 0 0 0 0 1 987258
-0.001410 0.001153 0.120488 -0.477157 -1.030644 -0.423548 -0.062102 1 0 0 0 0 0 1 988248
-0.001414 0.001149 0.120487 -0.526389 -1.083611 -0.461448 -0.062134 1 0 0 0 0 0 1 989258
-0.001415 0.001148 0.120487 -0.552862 -1.111846 -0.476031 -0.062165 1 0 0 0 0 0 1 990248
-0.001429 0.001133 0.120476 -0.384954 -0.931634 -0.335196 -0.062196 1 0 0 0 0 0 1 991257
-0.001436 0.001125 0.120472 -0.452160 -1.005214 -0.408501 -0.062227 1 0 0 0 0 0 1 992249
-0.001440 0.001122 0.120471 -0.501459 -1.058238 -0.446437 -0.062259 1 0 0 0 0 0 1 993257
-0.001442 0.001120 0.120471 -0.527966 -1.086492 -0.461020 -0.062290 1 0 0 0 0 0 1 994253
-0.001442 0.001119 0.120471 -0.541598 -1.101007 -0.466381 -0.062321 1 0 0 0 0 0 1 995255
-0.001443 0.001119 0.120471 -0.548597 -1.108543 -0.468404 -0.062353 1 0 0 0 0 0 1 996253
-0.001456 0.001104 0.120460 -0.370755 -0.917931 -0.322893 -0.062384 1 0 0 0 0 0 1 997257
-0.001463 0.001097 0.120456 -0.432871 -0.986208 -0.394692 -0.062416 1 0 0 0 0 0 1 998270
-0.001466 0.001094 0.120455 -0.479596 -1.036566 -0.432095 -0.062447 1 0 0 0 0 0 1 999268
-0.001481 0.001078 0.120444 -0.323431 -0.868927 -0.299989 -0.062478 1 0 0 0 0 0 2 272
-0.001488 0.001071 0.120440 -0.396410 -0.948525 -0.376595 -0.062500 1 0 0 0 0 0 2 1268
-0.001492 0.001067 0.120439 -0.448393 -1.004094 -0.415493 -0.062500 1 0 0 0 0 0 2 2266
-0.001494 0.001065 0.120439 -0.476132 -1.033339 -0.430269 -0.062500 1 0 0 0 0 0 2 3260
-0.001495 0.001064 0.120438 -0.490223 -1.048067 -0.435542 -0.062500 1 0 0 0 0 0 2 4266
-0.001508 0.001049 0.120428 -0.316025 -0.860969 -0.290734 -0.062500 1 0 0 0 0 0 2 5258
-0.001515 0.001042 0.120424 -0.379620 -0.930506 -0.362850 -0.062500 1 0 0 0 0 0 2 6236
-0.001518 0.001039 0.120423 -0.426968 -0.981238 -0.400235 -0.062500 1 0 0 0 0 0 2 7265
-0.001520 0.001037 0.120423 -0.452370 -1.008084 -0.414484 -0.062500 1 0 0 0 0 0 2 8265
-0.001534 0.001022 0.120412 -0.284109 -0.827246 -0.272781 -0.062500 1 0 0 0 0 0 2 9273
-0.001541 0.001015 0.120408 -0.350612 -0.899833 -0.346111 -0.062500 1 0 0 0 0 0 2 10268
-0.001544 0.001011 0.120407 -0.399417 -0.952073 -0.383919 -0.062500 1 0 0 0 0 0 2 11268
-0.001546 0.001009 0.120406 -0.425563 -0.979669 -0.398309 -0.062500 1 0 0 0 0 0 2 12265
-0.001547 0.001008 0.120406 -0.438869 -0.993588 -0.403451 -0.062500 1 0 0 0 0 0 2 13265
-0.001547 0.001008 0.120406 -0.445569 -1.000545 -0.405251 -0.062500 1 0 0 0 0 0 2 14262
-0.001560 0.000994 0.120396 -0.267832 -0.809746 -0.258966 -0.062500 1 0 0 0 0 0 2 15265
-0.001567 0.000987 0.120392 -0.329452 -0.877251 -0.330790 -0.062500 1 0 0 0 0 0 2 16234
-0.001570 0.000983 0.120391 -0.375805 -0.926958 -0.368098 -0.062500 1 0 0 0 0 0 2 17266
-0.001567 0.000964 0.120401 -0.474985 -0.701134 -0.532796 -0.062500 1 0 0 0 0 0 2 18263
-0.001565 0.000954 0.120405 -0.463680 -0.798514 -0.464413 -0.062500 1 0 0 0 0 0 2 19275
-0.001577 0.000935 0.120395 -0.270420 -0.674412 -0.281002 -0.062500 1 0 0 0 0 0 2 20258
-0.001583 0.000925 0.120392 -0.323332 -0.777384 -0.338804 -0.062500 1 0 0 0 0 0 2 21266
-0.001586 0.000921 0.120391 -0.365188 -0.845081 -0.371112 -0.062500 1 0 0 0 0 0 2 22264
-0.001587 0.000918 0.120391 -0.387819 -0.880457 -0.383599 -0.062500 1 0 0 0 0 0 2 23264
-0.001588 0.000917 0.120391 -0.399345 -0.898268 -0.388065 -0.062500 1 0 0 0 0 0 2 24265
-0.001589 0.000917 0.120390 -0.405149 -0.907184 -0.389631 -0.062500 1 0 0 0 0 0 2 25267
-0.001589 0.000916 0.120390 -0.408067 -0.911628 -0.390176 -0.062500 1 0 0 0 0 0 2 26265
-0.001602 0.000902 0.120380 -0.228642 -0.719834 -0.243124 -0.062500 1 0 0 0 0 0 2 27264
-0.001608 0.000895 0.120376 -0.289218 -0.786578 -0.314962 -0.062500 1 0 0 0 0 0 2 28265
-0.001612 0.000892 0.120375 -0.335046 -0.835911 -0.352304 -0.062500 1 0 0 0 0 0 2 29265
-0.001613 0.000890 0.120375 -0.359698 -0.862084 -0.366531 -0.062500 1 0 0 0 0 0 2 30263
-0.001614 0.000889 0.120374 -0.372263 -0.875281 -0.371597 -0.062500 1 0 0 0 0 0 2 31264
-0.001615 0.000889 0.120374 -0.378594 -0.881870 -0.373382 -0.062500 1 0 0 0 0 0 2 32263
-0.001628 0.000875 0.120364 -0.200966 -0.691248 -0.226636 -0.062500 1 0 0 0 0 0 2 33266
-0.001634 0.000868 0.120360 -0.262368 -0.758491 -0.298690 -0.062500 1 0 0 0 0 0 2 34265
-0.001638 0.000864 0.120359 -0.308612 -0.808056 -0.336106 -0.062500 1 0 0 0 0 0 2 35251
-0.001639 0.000863 0.120358 -0.333461 -0.834349 -0.350364 -0.062500 1 0 0 0 0 0 2 36262
-0.001640 0.000862 0.120358 -0.346130 -0.847620 -0.355448 -0.062500 1 0 0 0 0 0 2 37235
-0.001641 0.000861 0.120358 -0.352519 -0.854253 -0.357226 -0.062500 1 0 0 0 0 0 2 38264
-0.001641 0.000861 0.120358 -0.355721 -0.857558 -0.357855 -0.062500 1 0 0 0 0 0 2 39262
-0.001641 0.000861 0.120358 -0.357328 -0.859212 -0.358072 -0.062500 1 0 0 0 0 0 2 40263
-0.001641 0.000861 0.120358 -0.358124 -0.860046 -0.358143 -0.062500 1 0 0 0 0 0 2 41264
-0.001641 0.000861 0.120358 -0.358533 -0.860446 -0.358172 -0.062500 1 0 0 0 0 0 2 42259
-0.001654 0.000847 0.120348 -0.178039 -0.666833 -0.210685 -0.062500 1 0 0 0 0 0 2 43264
-0.001660 0.000840 0.120344 -0.237879 -0.732466 -0.282591 -0.062500 1 0 0 0 0 0 2 44265
-0.001658 0.000819 0.120353 -0.357569 -0.528854 -0.470091 -0.062500 1 0 0 0 0 0 2 45265
-0.001657 0.000808 0.120357 -0.358109 -0.639006 -0.411036 -0.062500 1 0 0 0 0 0 2 46270
-0.001657 0.000803 0.120358 -0.351944 -0.715540 -0.378100 -0.062500 1 0 0 0 0 0 2 47257
-0.001669 0.000786 0.120348 -0.167418 -0.562330 -0.217752 -0.062500 1 0 0 0 0 0 2 48248
-0.001676 0.000778 0.120344 -0.225049 -0.648298 -0.285204 -0.062500 1 0 0 0 0 0 2 49255
-0.001679 0.000774 0.120343 -0.269354 -0.707279 -0.321034 -0.062500 1 0 0 0 0 0 2 50246
-0.001681 0.000772 0.120343 -0.293235 -0.738300 -0.334744 -0.062500 1 0 0 0 0 0 2 51255
-0.001681 0.000771 0.120342 -0.305405 -0.753917 -0.339634 -0.062500 1 0 0 0 0 0 2 52247
-0.001682 0.000770 0.120342 -0.311562 -0.761727 -0.341351 -0.062500 1 0 0 0 0 0 2 53252
-0.001682 0.000770 0.120342 -0.314637 -0.765645 -0.341952 -0.062500 1 0 0 0 0 0 2 54255
-0.001682 0.000770 0.120342 -0.316182 -0.767581 -0.342166 -0.062500 1 0 0 0 0 0 2 55246
-0.001695 0.000756 0.120332 -0.136440 -0.574981 -0.194417 -0.062500 1 0 0 0 0 0 2 56255
-0.001702 0.000749 0.120328 -0.196504 -0.640867 -0.266507 -0.062500 1 0 0 0 0 0 2 57247
-0.001705 0.000745 0.120327 -0.242062 -0.689782 -0.303975 -0.062500 1 0 0 0 0 0 2 58254
-0.001707 0.000744 0.120326 -0.266577 -0.715757 -0.318249 -0.062500 1 0 0 0 0 0 2 59246
-0.001707 0.000743 0.120326 -0.279088 -0.728866 -0.323341 -0.062500 1 0 0 0 0 0 2 60255
-0.001721 0.000729 0.120316 -0.104978 -0.541932 -0.177168 -0.062500 1 0 0 0 0 0 2 61246
-0.001727 0.000721 0.120312 -0.167771 -0.610574 -0.249931 -0.062500 1 0 0 0 0 0 2 62255
-0.001731 0.000718 0.120311 -0.214696 -0.660845 -0.287632 -0.062500 1 0 0 0 0 0 2 63246
-0.001733 0.000716 0.120310 -0.239907 -0.687516 -0.302001 -0.062500 1 0 0 0 0 0 2 64256
-0.001733 0.000715 0.120310 -0.252764 -0.700970 -0.307107 -0.062500 1 0 0 0 0 0 2 65253
-0.001734 0.000715 0.120310 -0.259239 -0.707692 -0.308912 -0.062500 1 0 0 0 0 0 2 66264
-0.001734 0.000715 0.120310 -0.262487 -0.711061 -0.309525 -0.062500 1 0 0 0 0 0 2 67258
-0.001734 0.000715 0.120310 -0.264123 -0.712732 -0.309753 -0.062500 1 0 0 0 0 0 2 68246
-0.001734 0.000714 0.120310 -0.264929 -0.713575 -0.309834 -0.062500 1 0 0 0 0 0 2 69262
-0.001747 0.000701 0.120299 -0.085040 -0.520616 -0.161775 -0.062500 1 0 0 0 0 0 2 70253
-0.001754 0.000694 0.120296 -0.144804 -0.586131 -0.233980 -0.062500 1 0 0 0 0 0 2 71263
-0.001757 0.000690 0.120294 -0.190224 -0.634856 -0.271512 -0.062500 1 0 0 0 0 0 2 72266
-0.001759 0.000689 0.120294 -0.214688 -0.660730 -0.285796 -0.062500 1 0 0 0 0 0 2 73263
-0.001759 0.000688 0.120294 -0.227171 -0.673805 -0.290911 -0.062500 1 0 0 0 0 0 2 74233
-0.001760 0.000687 0.120294 -0.233441 -0.680343 -0.292686 -0.062500 1 0 0 0 0 0 2 75261
-0.001760 0.000687 0.120294 -0.236604 -0.683612 -0.293304 -0.062500 1 0 0 0 0 0 2 76264
-0.001773 0.000673 0.120283 -0.057992 -0.491957 -0.145321 -0.062500 1 0 0 0 0 0 2 77265
-0.001780 0.000666 0.120279 -0.118298 -0.558026 -0.217674 -0.062500 1 0 0 0 0 0 2 78262
-0.001783 0.000663 0.120278 -0.163982 -0.607027 -0.255238 -0.062500 1 0 0 0 0 0 2 79262
-0.001785 0.000661 0.120278 -0.188579 -0.633056 -0.269562 -0.062500 1 0 0 0 0 0 2 80267
-0.001785 0.000660 0.120277 -0.201131 -0.646206 -0.274663 -0.062500 1 0 0 0 0 0 2 81268
-0.001786 0.000660 0.120277 -0.207452 -0.652767 -0.276447 -0.062500 1 0 0 0 0 0 2 82263
-0.001786 0.000660 0.120277 -0.210631 -0.656064 -0.277076 -0.062500 1 0 0 0 0 0 2 83263
-0.001786 0.000659 0.120277 -0.212217 -0.657699 -0.277286 -0.062500 1 0 0 0 0 0 2 84263
-0.001786 0.000659 0.120277 -0.213035 -0.658526 -0.277366 -0.062500 1 0 0 0 0 0 2 85263
-0.001786 0.000659 0.120277 -0.213423 -0.658929 -0.277391 -0.062500 1 0 0 0 0 0 2 86263
-0.001786 0.000659 0.120277 -0.213619 -0.659135 -0.277395 -0.062500 1 0 0 0 0 0 2 87263
-0.001786 0.000659 0.120277 -0.213721 -0.659242 -0.277410 -0.062500 1 0 0 0 0 0 2 88261
-0.001799 0.000646 0.120267 -0.033659 -0.466110 -0.129071 -0.062500 1 0 0 0 0 0 2 89281
-0.001806 0.000639 0.120263 -0.093154 -0.531334 -0.201415 -0.062500 1 0 0 0 0 0 2 90269
-0.001809 0.000635 0.120262 -0.138425 -0.579916 -0.238985 -0.062500 1 0 0 0 0 0 2 91273
-0.001810 0.000634 0.120261 -0.162833 -0.605734 -0.253302 -0.062500 1 0 0 0 0 0 2 92270
-0.001811 0.000633 0.120261 -0.175280 -0.618771 -0.258415 -0.062500 1 0 0 0 0 0 2 93271
-0.001793 0.000628 0.120251 -0.445798 -0.562510 -0.120900 -0.062500 1 0 0 0 0 0 2 94269
-0.001784 0.000625 0.120248 -0.359209 -0.587134 -0.189451 -0.062500 1 0 0 0 0 0 2 95272
-0.001779 0.000624 0.120247 -0.294348 -0.604570 -0.224966 -0.062500 1 0 0 0 0 0 2 96272
-0.001777 0.000624 0.120246 -0.259965 -0.613723 -0.238482 -0.062500 1 0 0 0 0 0 2 97273
-0.001776 0.000623 0.120246 -0.242653 -0.618323 -0.243299 -0.062500 1 0 0 0 0 0 2 98270
-0.001775 0.000623 0.120246 -0.234006 -0.620624 -0.244998 -0.062500 1 0 0 0 0 0 2 99271
-0.001775 0.000623 0.120246 -0.229701 -0.621766 -0.245579 -0.062500 1 0 0 0 0 0 2 100270
-0.001775 0.000623 0.120246 -0.227546 -0.622336 -0.245791 -0.062500 1 0 0 0 0 0 2 101252
-0.001788 0.000609 0.120235 -0.046422 -0.429554 -0.097456 -0.062500 1 0 0 0 0 0 2 102252
-0.001794 0.000602 0.120232 -0.105342 -0.494851 -0.169864 -0.062500 1 0 0 0 0 0 2 103269
-0.001797 0.000599 0.120230 -0.150324 -0.543448 -0.207463 -0.062500 1 0 0 0 0 0 2 104267
-0.001799 0.000597 0.120230 -0.174567 -0.569288 -0.221788 -0.062500 1 0 0 0 0 0 2 105270
-0.001800 0.000596 0.120230 -0.186945 -0.582357 -0.226898 -0.062500 1 0 0 0 0 0 2 106249
-0.001800 0.000596 0.120230 -0.193182 -0.588884 -0.228681 -0.062500 1 0 0 0 0 0 2 107263
-0.001800 0.000596 0.120230 -0.196314 -0.592133 -0.229298 -0.062500 1 0 0 0 0 0 2 108274
-0.001800 0.000596 0.120230 -0.197881 -0.593778 -0.229528 -0.062500 1 0 0 0 0 0 2 109272
-0.001800 0.000595 0.120230 -0.198660 -0.594582 -0.229597 -0.062500 1 0 0 0 0 0 2 110272
-0.001801 0.000595 0.120230 -0.199064 -0.594989 -0.229621 -0.062500 1 0 0 0 0 0 2 111274
-0.001801 0.000595 0.120230 -0.199265 -0.595183 -0.229633 -0.062500 1 0 0 0 0 0 2 112269
-0.001801 0.000595 0.120230 -0.199364 -0.595300 -0.229642 -0.062500 1 0 0 0 0 0 2 113273
-0.001801 0.000595 0.120230 -0.199412 -0.595351 -0.229637 -0.062500 1 0 0 0 0 0 2 114270
-0.001801 0.000595 0.120230 -0.199427 -0.595384 -0.229643 -0.062500 1 0 0 0 0 0 2 115270
-0.001801 0.000595 0.120230 -0.199439 -0.595383 -0.229637 -0.062500 1 0 0 0 0 0 2 116269
-0.001801 0.000595 0.120230 -0.199448 -0.595391 -0.229643 -0.062500 1 0 0 0 0 0 2 117271
-0.001813 0.000582 0.120219 -0.019513 -0.402430 -0.081101 -0.062500 1 0 0 0 0 0 2 118270
-0.001820 0.000575 0.120215 -0.078925 -0.467525 -0.153557 -0.062500 1 0 0 0 0 0 2 119260
-0.001823 0.000571 0.120214 -0.124133 -0.516044 -0.191183 -0.062500 1 0 0 0 0 0 2 120259
-0.001825 0.000570 0.120214 -0.148507 -0.541840 -0.205516 -0.062500 1 0 0 0 0 0 2 121268
-0.001826 0.000569 0.120213 -0.160954 -0.554864 -0.210616 -0.062500 1 0 0 0 0 0 2 122258
-0.001826 0.000568 0.120213 -0.167225 -0.561388 -0.212416 -0.062500 1 0 0 0 0 0 2 123268
-0.001826 0.000568 0.120213 -0.170366 -0.564645 -0.213044 -0.062500 1 0 0 0 0 0 2 124243
-0.001808 0.000564 0.120203 -0.436078 -0.503554 -0.073949 -0.062500 1 0 0 0 0 0 2 125245
-0.001798 0.000561 0.120200 -0.347156 -0.525677 -0.141970 -0.062500 1 0 0 0 0 0 2 126253
-0.001794 0.000560 0.120199 -0.281141 -0.541867 -0.177283 -0.062500 1 0 0 0 0 0 2 127244
-0.001791 0.000560 0.120198 -0.246190 -0.550416 -0.190736 -0.062500 1 0 0 0 0 0 2 128252
-0.001790 0.000559 0.120198 -0.228588 -0.554702 -0.195533 -0.062500 1 0 0 0 0 0 2 129244
-0.001790 0.000559 0.120198 -0.219792 -0.556857 -0.197215 -0.062500 1 0 0 0 0 0 2 130253
-0.001789 0.000559 0.120198 -0.215410 -0.557932 -0.197793 -0.062500 1 0 0 0 0 0 2 131244
-0.001789 0.000559 0.120198 -0.213221 -0.558453 -0.198004 -0.062500 1 0 0 0 0 0 2 132254
-0.001789 0.000559 0.120198 -0.212121 -0.558735 -0.198071 -0.062500 1 0 0 0 0 0 2 133244
-0.001802 0.000545 0.120187 -0.031713 -0.366012 -0.049500 -0.062500 1 0 0 0 0 0 2 134253
-0.001808 0.000538 0.120184 -0.090825 -0.431105 -0.121999 -0.062500 1 0 0 0 0 0 2 135243
-0.001812 0.000535 0.120183 -0.135899 -0.479644 -0.159642 -0.062500 1 0 0 0 0 0 2 136228
-0.001813 0.000533 0.120182 -0.160183 -0.505426 -0.173982 -0.062500 1 0 0 0 0 0 2 137245
-0.001814 0.000532 0.120182 -0.172589 -0.518472 -0.179086 -0.062500 1 0 0 0 0 0 2 138253
-0.001814 0.000532 0.120182 -0.178828 -0.524982 -0.180881 -0.062500 1 0 0 0 0 0 2 139258
-0.001815 0.000532 0.120182 -0.181961 -0.528248 -0.181503 -0.062500 1 0 0 0 0 0 2 140235
-0.001815 0.000532 0.120182 -0.183542 -0.529879 -0.181715 -0.062500 1 0 0 0 0 0 2 141251
-0.001815 0.000532 0.120182 -0.184339 -0.530699 -0.181796 -0.062500 1 0 0 0 0 0 2 142252
-0.001815 0.000532 0.120182 -0.184724 -0.531102 -0.181822 -0.062500 1 0 0 0 0 0 2 143261
-0.001815 0.000532 0.120182 -0.184920 -0.531307 -0.181827 -0.062500 1 0 0 0 0 0 2 144253
-0.001815 0.000532 0.120182 -0.185025 -0.531403 -0.181828 -0.062500 1 0 0 0 0 0 2 145268
-0.001815 0.000532 0.120182 -0.185069 -0.531463 -0.181836 -0.062500 1 0 0 0 0 0 2 146263
-0.001815 0.000532 0.120182 -0.185100 -0.531481 -0.181844 -0.062500 1 0 0 0 0 0 2 147261
-0.001815 0.000532 0.120182 -0.185111 -0.531490 -0.181832 -0.062500 1 0 0 0 0 0 2 148261
-0.001815 0.000532 0.120182 -0.185116 -0.531511 -0.181830 -0.062500 1 0 0 0 0 0 2 149261
-0.001815 0.000532 0.120182 -0.185120 -0.531502 -0.181837 -0.062500 1 0 0 0 0 0 2 150259
-0.001815 0.000532 0.120182 -0.185117 -0.531512 -0.181831 -0.062500 1 0 0 0 0 0 2 151231
-0.001815 0.000532 0.120182 -0.185119 -0.531502 -0.181837 -0.062500 1 0 0 0 0 0 2 152260
-0.001815 0.000532 0.120182 -0.185116 -0.531512 -0.181831 -0.062500 1 0 0 0 0 0 2 153264
-0.001815 0.000532 0.120182 -0.185119 -0.531501 -0.181837 -0.062500 1 0 0 0 0 0 2 154261
-0.001815 0.000532 0.120182 -0.185116 -0.531512 -0.181831 -0.062500 1 0 0 0 0 0 2 155265
-0.001828 0.000518 0.120171 -0.005339 -0.338743 -0.033111 -0.062500 1 0 0 0 0 0 2 156262
-0.001834 0.000511 0.120168 -0.064687 -0.403758 -0.105671 -0.062500 1 0 0 0 0 0 2 157262
-0.001837 0.000507 0.120166 -0.109872 -0.452199 -0.143340 -0.062500 1 0 0 0 0 0 2 158258
-0.001839 0.000506 0.120166 -0.134212 -0.477981 -0.157679 -0.062500 1 0 0 0 0 0 2 159260
-0.001840 0.000505 0.120166 -0.146644 -0.491007 -0.162804 -0.062500 1 0 0 0 0 0 2 160261
-0.001840 0.000504 0.120166 -0.152910 -0.497527 -0.164593 -0.062500 1 0 0 0 0 0 2 161260
-0.001841 0.000504 0.120166 -0.156051 -0.500771 -0.165209 -0.062500 1 0 0 0 0 0 2 162261
-0.001841 0.000504 0.120166 -0.157641 -0.502409 -0.165429 -0.062500 1 0 0 0 0 0 2 163258
-0.001841 0.000504 0.120166 -0.158418 -0.503223 -0.165511 -0.062500 1 0 0 0 0 0 2 164259
-0.001841 0.000504 0.120166 -0.158813 -0.503622 -0.165531 -0.062500 1 0 0 0 0 0 2 165259
-0.001841 0.000504 0.120166 -0.159012 -0.503815 -0.165542 -0.062500 1 0 0 0 0 0 2 166260
-0.001841 0.000504 0.120166 -0.159123 -0.503929 -0.165544 -0.062500 1 0 0 0 0 0 2 167259
-0.001841 0.000504 0.120166 -0.159160 -0.503983 -0.165545 -0.062500 1 0 0 0 0 0 2 168259
-0.001841 0.000504 0.120166 -0.159186 -0.504012 -0.165545 -0.062500 1 0 0 0 0 0 2 169265
-0.001841 0.000504 0.120166 -0.159208 -0.504020 -0.165546 -0.062500 1 0 0 0 0 0 2 170257
-0.001841 0.000504 0.120166 -0.159210 -0.504020 -0.165546 -0.062500 1 0 0 0 0 0 2 171260
-0.001841 0.000504 0.120166 -0.159209 -0.504019 -0.165546 -0.062500 1 0 0 0 0 0 2 172260
-0.001841 0.000504 0.120166 -0.159214 -0.504039 -0.165546 -0.062500 1 0 0 0 0 0 2 173261
-0.001841 0.000504 0.120166 -0.159206 -0.504033 -0.165539 -0.062500 1 0 0 0 0 0 2 174260
-0.001841 0.000504 0.120166 -0.159217 -0.504029 -0.165552 -0.062500 1 0 0 0 0 0 2 175259
-0.001854 0.000490 0.120155 0.020464 -0.311386 -0.016693 -0.062500 1 0 0 0 0 0 2 176259
-0.001860 0.000483 0.120151 -0.038832 -0.376320 -0.089315 -0.062500 1 0 0 0 0 0 2 177259
-0.001845 0.000476 0.120140 -0.348027 -0.362124 0.012251 -0.062500 1 0 0 0 0 0 2 178230
-0.001837 0.000472 0.120136 -0.282677 -0.409129 -0.070062 -0.062500 1 0 0 0 0 0 2 179229
-0.001833 0.000470 0.120135 -0.228709 -0.437903 -0.110458 -0.062500 1 0 0 0 0 0 2 180242
-0.001831 0.000469 0.120134 -0.199827 -0.452757 -0.125677 -0.062500 1 0 0 0 0 0 2 181339
-0.001830 0.000468 0.120134 -0.185279 -0.460217 -0.131091 -0.062500 1 0 0 0 0 0 2 182331
-0.001830 0.000468 0.120134 -0.178033 -0.463952 -0.132985 -0.062500 1 0 0 0 0 0 2 183334
-0.001829 0.000468 0.120134 -0.174415 -0.465809 -0.133638 -0.062500 1 0 0 0 0 0 2 184328
-0.001829 0.000468 0.120134 -0.172610 -0.466730 -0.133874 -0.062500 1 0 0 0 0 0 2 185338
-0.001829 0.000468 0.120134 -0.171709 -0.467205 -0.133952 -0.062500 1 0 0 0 0 0 2 186348
-0.001829 0.000468 0.120134 -0.171269 -0.467431 -0.133981 -0.062500 1 0 0 0 0 0 2 187324
-0.001829 0.000468 0.120134 -0.171034 -0.467558 -0.133985 -0.062500 1 0 0 0 0 0 2 188306
-0.001829 0.000468 0.120134 -0.170922 -0.467599 -0.133989 -0.062500 1 0 0 0 0 0 2 189307
-0.001829 0.000468 0.120134 -0.170874 -0.467632 -0.133995 -0.062500 1 0 0 0 0 0 2 190301
-0.001829 0.000468 0.120134 -0.170833 -0.467654 -0.133988 -0.062500 1 0 0 0 0 0 2 191304
-0.001829 0.000468 0.120134 -0.170817 -0.467658 -0.133993 -0.062500 1 0 0 0 0 0 2 192328
-0.001829 0.000468 0.120134 -0.170816 -0.467658 -0.133994 -0.062500 1 0 0 0 0 0 2 193329
-0.001829 0.000468 0.120134 -0.170813 -0.467669 -0.133987 -0.062500 1 0 0 0 0 0 2 194332
-0.001829 0.000468 0.120134 -0.170824 -0.467668 -0.134000 -0.062500 1 0 0 0 0 0 2 195310
-0.001829 0.000468 0.120134 -0.170815 -0.467671 -0.133988 -0.062500 1 0 0 0 0 0 2 196326
-0.001829 0.000468 0.120134 -0.170817 -0.467659 -0.133993 -0.062500 1 0 0 0 0 0 2 197310
-0.001829 0.000468 0.120134 -0.170802 -0.467672 -0.133993 -0.062500 1 0 0 0 0 0 2 198324
-0.001829 0.000468 0.120134 -0.170816 -0.467659 -0.133994 -0.062500 1 0 0 0 0 0 2 199311
-0.001829 0.000468 0.120134 -0.170814 -0.467670 -0.133987 -0.062500 1 0 0 0 0 0 2 200325
-0.001829 0.000468 0.120134 -0.170805 -0.467662 -0.134000 -0.062500 1 0 0 0 0 0 2 201310
-0.001829 0.000468 0.120134 -0.170812 -0.467670 -0.133988 -0.062500 1 0 0 0 0 0 2 202326
-0.001829 0.000468 0.120134 -0.170817 -0.467659 -0.133993 -0.062500 1 0 0 0 0 0 2 203324
-0.001810 0.000463 0.120124 -0.434706 -0.405082 0.005398 -0.062500 1 0 0 0 0 0 2 204311
-0.001801 0.000461 0.120121 -0.345087 -0.426298 -0.062606 -0.062500 1 0 0 0 0 0 2 205325
-0.001796 0.000460 0.120119 -0.278730 -0.442031 -0.097927 -0.062500 1 0 0 0 0 0 2 206331
-0.001794 0.000459 0.120119 -0.243609 -0.450371 -0.111362 -0.062500 1 0 0 0 0 0 2 207325
-0.001793 0.000459 0.120119 -0.225921 -0.454578 -0.116160 -0.062500 1 0 0 0 0 0 2 208307
-0.001792 0.000459 0.120119 -0.217086 -0.456687 -0.117831 -0.062500 1 0 0 0 0 0 2 209251
-0.001792 0.000459 0.120119 -0.212684 -0.457722 -0.118416 -0.062500 1 0 0 0 0 0 2 210241
-0.001792 0.000459 0.120119 -0.210484 -0.458242 -0.118615 -0.062500 1 0 0 0 0 0 2 211250
-0.001792 0.000459 0.120119 -0.209388 -0.458513 -0.118687 -0.062500 1 0 0 0 0 0 2 212241
-0.001792 0.000459 0.120119 -0.208842 -0.458644 -0.118714 -0.062500 1 0 0 0 0 0 2 213242
-0.001792 0.000459 0.120119 -0.208555 -0.458701 -0.118723 -0.062500 1 0 0 0 0 0 2 214250
-0.001773 0.000454 0.120109 -0.472187 -0.396173 0.020801 -0.062500 1 0 0 0 0 0 2 215241
-0.001764 0.000452 0.120105 -0.382555 -0.417402 -0.047276 -0.062500 1 0 0 0 0 0 2 216250
-0.001759 0.000451 0.120104 -0.316202 -0.433147 -0.082622 -0.062500 1 0 0 0 0 0 2 217241
-0.001757 0.000450 0.120104 -0.281084 -0.441488 -0.096082 -0.062500 1 0 0 0 0 0 2 218250
-0.001755 0.000450 0.120104 -0.263387 -0.445676 -0.100877 -0.062500 1 0 0 0 0 0 2 219240
-0.001755 0.000450 0.120103 -0.254553 -0.447781 -0.102551 -0.062500 1 0 0 0 0 0 2 220251
-0.001755 0.000450 0.120103 -0.250146 -0.448839 -0.103145 -0.062500 1 0 0 0 0 0 2 221241
-0.001754 0.000450 0.120103 -0.247951 -0.449350 -0.103333 -0.062500 1 0 0 0 0 0 2 222250
-0.001754 0.000450 0.120103 -0.246842 -0.449623 -0.103411 -0.062500 1 0 0 0 0 0 2 223251
-0.001754 0.000450 0.120103 -0.246295 -0.449754 -0.103439 -0.062500 1 0 0 0 0 0 2 224233
-0.001754 0.000450 0.120103 -0.246020 -0.449809 -0.103442 -0.062500 1 0 0 0 0 0 2 225248
-0.001735 0.000445 0.120093 -0.509517 -0.387312 0.036220 -0.062500 1 0 0 0 0 0 2 226249
-0.001726 0.000443 0.120090 -0.419953 -0.408525 -0.031938 -0.062500 1 0 0 0 0 0 2 227262
-0.001721 0.000442 0.120089 -0.353625 -0.424264 -0.067310 -0.062500 1 0 0 0 0 0 2 228261
-0.001719 0.000442 0.120088 -0.318514 -0.432592 -0.080781 -0.062500 1 0 0 0 0 0 2 229262
-0.001718 0.000441 0.120088 -0.300839 -0.436796 -0.085579 -0.062500 1 0 0 0 0 0 2 230259
-0.001717 0.000441 0.120088 -0.292000 -0.438905 -0.087264 -0.062500 1 0 0 0 0 0 2 231258
-0.001717 0.000441 0.120088 -0.287588 -0.439942 -0.087841 -0.062500 1 0 0 0 0 0 2 232258
-0.001717 0.000441 0.120088 -0.285397 -0.440471 -0.088048 -0.062500 1 0 0 0 0 0 2 233258
-0.001717 0.000441 0.120088 -0.284297 -0.440723 -0.088122 -0.062500 1 0 0 0 0 0 2 234256
-0.001712 0.000423 0.120099 -0.357939 -0.187978 -0.237071 -0.062500 1 0 0 0 0 0 2 235255
-0.001709 0.000414 0.120102 -0.333773 -0.272697 -0.164306 -0.062500 1 0 0 0 0 0 2 236255
-0.001707 0.000409 0.120104 -0.314975 -0.336317 -0.126609 -0.062500 1 0 0 0 0 0 2 237264
-0.001707 0.000407 0.120104 -0.304714 -0.370300 -0.112285 -0.062500 1 0 0 0 0 0 2 238231
-0.001706 0.000406 0.120104 -0.299425 -0.387521 -0.107181 -0.062500 1 0 0 0 0 0 2 239261
-0.001706 0.000405 0.120104 -0.296743 -0.396154 -0.105388 -0.062500 1 0 0 0 0 0 2 240259
-0.001706 0.000405 0.120104 -0.295385 -0.400486 -0.104778 -0.062500 1 0 0 0 0 0 2 241259
-0.001706 0.000405 0.120104 -0.294695 -0.402646 -0.104559 -0.062500 1 0 0 0 0 0 2 242257
-0.001706 0.000405 0.120104 -0.294362 -0.403732 -0.104490 -0.062500 1 0 0 0 0 0 2 243258
-0.001706 0.000405 0.120104 -0.294185 -0.404279 -0.104466 -0.062500 1 0 0 0 0 0 2 244226
-0.001706 0.000405 0.120104 -0.294105 -0.404540 -0.104448 -0.062500 1 0 0 0 0 0 2 245258
-0.001706 0.000405 0.120104 -0.294054 -0.404672 -0.104444 -0.062500 1 0 0 0 0 0 2 246255
-0.001706 0.000405 0.120104 -0.294041 -0.404745 -0.104457 -0.062500 1 0 0 0 0 0 2 247256
-0.001706 0.000405 0.120104 -0.294022 -0.404776 -0.104451 -0.062500 1 0 0 0 0 0 2 248257
-0.001706 0.000405 0.120104 -0.294017 -0.404788 -0.104444 -0.062500 1 0 0 0 0 0 2 249258
-0.001706 0.000405 0.120104 -0.294022 -0.404809 -0.104443 -0.062500 1 0 0 0 0 0 2 250257
-0.001706 0.000405 0.120104 -0.294010 -0.404814 -0.104449 -0.062500 1 0 0 0 0 0 2 251256
-0.001706 0.000405 0.120104 -0.294021 -0.404811 -0.104443 -0.062500 1 0 0 0 0 0 2 252257
-0.001706 0.000405 0.120104 -0.294010 -0.404814 -0.104449 -0.062500 1 0 0 0 0 0 2 253233
-0.001706 0.000405 0.120104 -0.294021 -0.404811 -0.104443 -0.062500 1 0 0 0 0 0 2 254228
-0.001706 0.000405 0.120104 -0.294010 -0.404814 -0.104449 -0.062500 1 0 0 0 0 0 2 255256
-0.001706 0.000405 0.120104 -0.294009 -0.404814 -0.104450 -0.062500 1 0 0 0 0 0 2 256226
-0.001706 0.000405 0.120104 -0.294021 -0.404812 -0.104443 -0.062500 1 0 0 0 0 0 2 257259
-0.001706 0.000405 0.120104 -0.294010 -0.404814 -0.104449 -0.062500 1 0 0 0 0 0 2 258255
-0.001701 0.000387 0.120115 -0.368266 -0.151798 -0.253250 -0.062500 1 0 0 0 0 0 2 259254
-0.001698 0.000378 0.120119 -0.344338 -0.236513 -0.180546 -0.062500 1 0 0 0 0 0 2 260257
-0.001697 0.000373 0.120120 -0.325672 -0.300134 -0.142874 -0.062500 1 0 0 0 0 0 2 261258
-0.001696 0.000371 0.120120 -0.315473 -0.334118 -0.128556 -0.062500 1 0 0 0 0 0 2 262257
-0.001696 0.000370 0.120121 -0.310213 -0.351328 -0.123453 -0.062500 1 0 0 0 0 0 2 263251
-0.001695 0.000369 0.120121 -0.307551 -0.359969 -0.121685 -0.062500 1 0 0 0 0 0 2 264256
-0.001695 0.000369 0.120121 -0.306195 -0.364304 -0.121060 -0.062500 1 0 0 0 0 0 2 265334
-0.001695 0.000369 0.120121 -0.305519 -0.366450 -0.120842 -0.062500 1 0 0 0 0 0 2 266324
-0.001695 0.000369 0.120121 -0.305184 -0.367547 -0.120766 -0.062500 1 0 0 0 0 0 2 267333
-0.001695 0.000369 0.120121 -0.305002 -0.368074 -0.120741 -0.062500 1 0 0 0 0 0 2 268301
-0.001695 0.000369 0.120121 -0.304929 -0.368342 -0.120730 -0.062500 1 0 0 0 0 0 2 269340
-0.001695 0.000369 0.120121 -0.304884 -0.368495 -0.120727 -0.062500 1 0 0 0 0 0 2 270333
-0.001695 0.000369 0.120121 -0.304855 -0.368553 -0.120726 -0.062500 1 0 0 0 0 0 2 271300
-0.001695 0.000369 0.120121 -0.304846 -0.368579 -0.120733 -0.062500 1 0 0 0 0 0 2 272300
-0.001695 0.000369 0.120121 -0.304847 -0.368611 -0.120727 -0.062500 1 0 0 0 0 0 2 273300
-0.001695 0.000369 0.120121 -0.304847 -0.368614 -0.120726 -0.062500 1 0 0 0 0 0 2 274298
-0.001695 0.000369 0.120121 -0.304836 -0.368617 -0.120732 -0.062500 1 0 0 0 0 0 2 275334
-0.001695 0.000369 0.120121 -0.304847 -0.368614 -0.120727 -0.062500 1 0 0 0 0 0 2 276337
-0.001695 0.000369 0.120121 -0.304836 -0.368616 -0.120733 -0.062500 1 0 0 0 0 0 2 277328
-0.001695 0.000369 0.120121 -0.304843 -0.368625 -0.120720 -0.062500 1 0 0 0 0 0 2 278324
-0.001695 0.000369 0.120121 -0.304836 -0.368618 -0.120732 -0.062500 1 0 0 0 0 0 2 279307
-0.001695 0.000369 0.120121 -0.304835 -0.368617 -0.120733 -0.062500 1 0 0 0 0 0 2 280323
-0.001695 0.000369 0.120121 -0.304843 -0.368625 -0.120720 -0.062500 1 0 0 0 0 0 2 281241
-0.001695 0.000369 0.120121 -0.304835 -0.368618 -0.120732 -0.062500 1 0 0 0 0 0 2 282248
-0.001695 0.000369 0.120121 -0.304843 -0.368625 -0.120720 -0.062500 1 0 0 0 0 0 2 283239
-0.001695 0.000369 0.120121 -0.304835 -0.368618 -0.120731 -0.062500 1 0 0 0 0 0 2 284248
-0.001695 0.000369 0.120121 -0.304834 -0.368617 -0.120733 -0.062500 1 0 0 0 0 0 2 285239
-0.001695 0.000369 0.120121 -0.304843 -0.368625 -0.120720 -0.062500 1 0 0 0 0 0 2 286248
-0.001695 0.000369 0.120121 -0.304835 -0.368617 -0.120732 -0.062500 1 0 0 0 0 0 2 287248
-0.001695 0.000369 0.120121 -0.304846 -0.368614 -0.120727 -0.062500 1 0 0 0 0 0 2 288239
-0.001695 0.000369 0.120121 -0.304832 -0.368628 -0.120725 -0.062500 1 0 0 0 0 0 2 289248
-0.001695 0.000369 0.120121 -0.304834 -0.368618 -0.120732 -0.062500 1 0 0 0 0 0 2 290239
-0.001695 0.000369 0.120121 -0.304843 -0.368625 -0.120720 -0.062500 1 0 0 0 0 0 2 291247
-0.001695 0.000369 0.120121 -0.304835 -0.368617 -0.120731 -0.062500 1 0 0 0 0 0 2 292239
-0.001695 0.000369 0.120121 -0.304846 -0.368613 -0.120726 -0.062500 1 0 0 0 0 0 2 293248
-0.001695 0.000369 0.120121 -0.304832 -0.368627 -0.120725 -0.062500 1 0 0 0 0 0 2 294239
-0.001695 0.000369 0.120121 -0.304842 -0.368627 -0.120739 -0.062500 1 0 0 0 0 0 2 295247
-0.001695 0.000369 0.120121 -0.304847 -0.368615 -0.120728 -0.062500 1 0 0 0 0 0 2 296239
-0.001695 0.000369 0.120121 -0.304832 -0.368628 -0.120726 -0.062500 1 0 0 0 0 0 2 297246
-0.001695 0.000369 0.120121 -0.304846 -0.368615 -0.120726 -0.062500 1 0 0 0 0 0 2 298243
-0.001695 0.000369 0.120121 -0.304832 -0.368628 -0.120726 -0.062500 1 0 0 0 0 0 2 299246
-0.001695 0.000369 0.120121 -0.304846 -0.368615 -0.120726 -0.062500 1 0 0 0 0 0 2 300253
-0.001695 0.000369 0.120121 -0.304836 -0.368616 -0.120732 -0.062500 1 0 0 0 0 0 2 301240
-0.001695 0.000369 0.120121 -0.304831 -0.368628 -0.120726 -0.062500 1 0 0 0 0 0 2 302259
-0.001695 0.000369 0.120121 -0.304846 -0.368615 -0.120726 -0.062500 1 0 0 0 0 0 2 303252
-0.001695 0.000369 0.120121 -0.304836 -0.368616 -0.120732 -0.062500 1 0 0 0 0 0 2 304261
-0.001695 0.000369 0.120121 -0.304843 -0.368625 -0.120720 -0.062500 1 0 0 0 0 0 2 305258
-0.001695 0.000369 0.120121 -0.304835 -0.368617 -0.120732 -0.062500 1 0 0 0 0 0 2 306256
-0.001695 0.000369 0.120121 -0.304834 -0.368616 -0.120733 -0.062500 1 0 0 0 0 0 2 307256
-0.001695 0.000369 0.120121 -0.304843 -0.368625 -0.120720 -0.062500 1 0 0 0 0 0 2 308255
-0.001695 0.000369 0.120121 -0.304835 -0.368617 -0.120732 -0.062500 1 0 0 0 0 0 2 309256
-0.001695 0.000369 0.120121 -0.304843 -0.368625 -0.120720 -0.062500 1 0 0 0 0 0 2 310224
-0.001695 0.000369 0.120121 -0.304835 -0.368617 -0.120731 -0.062500 1 0 0 0 0 0 2 311255
-0.001695 0.000369 0.120121 -0.304834 -0.368616 -0.120733 -0.062500 1 0 0 0 0 0 2 312257
-0.001695 0.000369 0.120121 -0.304842 -0.368625 -0.120720 -0.062500 1 0 0 0 0 0 2 313259
-0.001695 0.000369 0.120121 -0.304843 -0.368626 -0.120738 -0.062500 1 0 0 0 0 0 2 314259
-0.001695 0.000369 0.120121 -0.304844 -0.368627 -0.120721 -0.062500 1 0 0 0 0 0 2 315260
-0.001695 0.000369 0.120121 -0.304835 -0.368618 -0.120732 -0.062500 1 0 0 0 0 0 2 316254
-0.001695 0.000369 0.120121 -0.304847 -0.368614 -0.120727 -0.062500 1 0 0 0 0 0 2 317256
-0.001695 0.000369 0.120121 -0.304832 -0.368628 -0.120726 -0.062500 1 0 0 0 0 0 2 318255
-0.001695 0.000369 0.120121 -0.304834 -0.368618 -0.120732 -0.062500 1 0 0 0 0 0 2 319254
-0.001695 0.000369 0.120121 -0.304846 -0.368614 -0.120727 -0.062500 1 0 0 0 0 0 2 320246
-0.001695 0.000369 0.120121 -0.304832 -0.368628 -0.120726 -0.062500 1 0 0 0 0 0 2 321256
-0.001695 0.000369 0.120121 -0.304846 -0.368615 -0.120726 -0.062500 1 0 0 0 0 0 2 322255
-0.001695 0.000369 0.120121 -0.304836 -0.368616 -0.120732 -0.062500 1 0 0 0 0 0 2 323255
-0.001695 0.000369 0.120121 -0.304831 -0.368628 -0.120726 -0.062500 1 0 0 0 0 0 2 324254
-0.001695 0.000369 0.120121 -0.304846 -0.368615 -0.120726 -0.062500 1 0 0 0 0 0 2 325255
-0.001695 0.000369 0.120121 -0.304832 -0.368628 -0.120725 -0.062500 1 0 0 0 0 0 2 326255
-0.001695 0.000369 0.120121 -0.304846 -0.368615 -0.120726 -0.062500 1 0 0 0 0 0 2 327254
-0.001695 0.000369 0.120121 -0.304835 -0.368616 -0.120732 -0.062500 1 0 0 0 0 0 2 328243
-0.001695 0.000369 0.120121 -0.304831 -0.368628 -0.120726 -0.062500 1 0 0 0 0 0 2 329251
-0.001695 0.000369 0.120121 -0.304846 -0.368615 -0.120726 -0.062500 1 0 0 0 0 0 2 330255
-0.001695 0.000369 0.120121 -0.304835 -0.368616 -0.120732 -0.062500 1 0 0 0 0 0 2 331254
-0.001695 0.000369 0.120121 -0.304843 -0.368625 -0.120720 -0.062500 1 0 0 0 0 0 2 332254
-0.001695 0.000369 0.120121 -0.304843 -0.368626 -0.120738 -0.062500 1 0 0 0 0 0 2 333255
-0.001695 0.000369 0.120121 -0.304844 -0.368627 -0.120721 -0.062500 1 0 0 0 0 0 2 334254
-0.001695 0.000369 0.120121 -0.304836 -0.368618 -0.120732 -0.062500 1 0 0 0 0 0 2 335254
-0.001695 0.000369 0.120121 -0.304835 -0.368617 -0.120733 -0.062500 1 0 0 0 0 0 2 336252
-0.001695 0.000369 0.120121 -0.304843 -0.368625 -0.120720 -0.062500 1 0 0 0 0 0 2 337256
-0.001695 0.000369 0.120121 -0.304835 -0.368618 -0.120732 -0.062500 1 0 0 0 0 0 2 338223
-0.001695 0.000369 0.120121 -0.304847 -0.368614 -0.120727 -0.062500 1 0 0 0 0 0 2 339241
-0.001695 0.000369 0.120121 -0.304832 -0.368628 -0.120726 -0.062500 1 0 0 0 0 0 2 340252
-0.001695 0.000369 0.120121 -0.304834 -0.368618 -0.120732 -0.062500 1 0 0 0 0 0 2 341254
-0.001695 0.000369 0.120121 -0.304843 -0.368626 -0.120720 -0.062500 1 0 0 0 0 0 2 342254
-0.001695 0.000369 0.120121 -0.304835 -0.368618 -0.120732 -0.062500 1 0 0 0 0 0 2 343255
-0.001695 0.000369 0.120121 -0.304846 -0.368614 -0.120727 -0.062500 1 0 0 0 0 0 2 344259
-0.001695 0.000369 0.120121 -0.304832 -0.368628 -0.120726 -0.062500 1 0 0 0 0 0 2 345254
-0.001695 0.000369 0.120121 -0.304834 -0.368618 -0.120732 -0.062500 1 0 0 0 0 0 2 346254
-0.001695 0.000369 0.120121 -0.304846 -0.368614 -0.120727 -0.062500 1 0 0 0 0 0 2 347254
-0.001695 0.000369 0.120121 -0.304832 -0.368628 -0.120726 -0.062500 1 0 0 0 0 0 2 348254
-0.001695 0.000369 0.120121 -0.304846 -0.368615 -0.120726 -0.062500 1 0 0 0 0 0 2 349255
-0.001695 0.000369 0.120121 -0.304835 -0.368616 -0.120732 -0.062500 1 0 0 0 0 0 2 350253
-0.001695 0.000369 0.120121 -0.304843 -0.368625 -0.120720 -0.062500 1 0 0 0 0 0 2 351234
-0.001695 0.000369 0.120121 -0.304835 -0.368617 -0.120731 -0.062500 1 0 0 0 0 0 2 352247
-0.001695 0.000369 0.120121 -0.304831 -0.368628 -0.120726 -0.062500 1 0 0 0 0 0 2 353238
-0.001695 0.000369 0.120121 -0.304854 -0.368624 -0.120733 -0.062500 1 0 0 0 0 0 2 354238
-0.001695 0.000369 0.120121 -0.304837 -0.368617 -0.120733 -0.062500 1 0 0 0 0 0 2 355246
-0.001695 0.000369 0.120121 -0.304843 -0.368625 -0.120720 -0.062500 1 0 0 0 0 0 2 356237
-0.001695 0.000369 0.120121 -0.304835 -0.368618 -0.120732 -0.062500 1 0 0 0 0 0 2 357244
-0.001695 0.000369 0.120121 -0.304834 -0.368617 -0.120733 -0.062500 1 0 0 0 0 0 2 358237
-0.001695 0.000369 0.120121 -0.304843 -0.368625 -0.120720 -0.062500 1 0 0 0 0 0 2 359245
-0.001695 0.000369 0.120121 -0.304835 -0.368618 -0.120732 -0.062500 1 0 0 0 0 0 2 360236
-0.001695 0.000369 0.120121 -0.304843 -0.368625 -0.120720 -0.062500 1 0 0 0 0 0 2 361245
-0.001695 0.000369 0.120121 -0.304835 -0.368618 -0.120732 -0.062500 1 0 0 0 0 0 2 362236
-0.001695 0.000369 0.120121 -0.304834 -0.368617 -0.120733 -0.062500 1 0 0 0 0 0 2 363245
-0.001695 0.000369 0.120121 -0.304843 -0.368625 -0.120720 -0.062500 1 0 0 0 0 0 2 364236
-0.001695 0.000369 0.120121 -0.304835 -0.368617 -0.120732 -0.062500 1 0 0 0 0 0 2 365245
-0.001695 0.000369 0.120121 -0.304846 -0.368614 -0.120727 -0.062500 1 0 0 0 0 0 2 366236
-0.001703 0.000337 0.120121 -0.199368 0.076992 -0.120540 -0.062500 1 0 0 0 0 0 2 367245
-0.001706 0.000321 0.120121 -0.234817 -0.072594 -0.120487 -0.062500 1 0 0 0 0 0 2 368236
-0.001708 0.000313 0.120121 -0.261331 -0.184628 -0.120579 -0.062500 1 0 0 0 0 0 2 369246
-0.001709 0.000309 0.120121 -0.275459 -0.244382 -0.120628 -0.062500 1 0 0 0 0 0 2 370243
-0.001710 0.000307 0.120121 -0.282617 -0.274626 -0.120667 -0.062500 1 0 0 0 0 0 2 371247
-0.001710 0.000306 0.120121 -0.286192 -0.289793 -0.120673 -0.062500 1 0 0 0 0 0 2 372257
-0.001710 0.000305 0.120121 -0.287990 -0.297379 -0.120688 -0.062500 1 0 0 0 0 0 2 373241
-0.001710 0.000305 0.120121 -0.288881 -0.301169 -0.120687 -0.062500 1 0 0 0 0 0 2 374251
-0.001710 0.000305 0.120121 -0.289339 -0.303055 -0.120683 -0.062500 1 0 0 0 0 0 2 375449
-0.001710 0.000305 0.120121 -0.289554 -0.304011 -0.120690 -0.062500 1 0 0 0 0 0 2 376256
-0.001710 0.000305 0.120121 -0.289665 -0.304490 -0.120691 -0.062500 1 0 0 0 0 0 2 377249
-0.001710 0.000305 0.120121 -0.289731 -0.304716 -0.120686 -0.062500 1 0 0 0 0 0 2 378252
-0.001710 0.000305 0.120121 -0.289744 -0.304843 -0.120685 -0.062500 1 0 0 0 0 0 2 379250
-0.001710 0.000305 0.120121 -0.289774 -0.304897 -0.120685 -0.062500 1 0 0 0 0 0 2 380251
-0.001710 0.000305 0.120121 -0.289766 -0.304934 -0.120684 -0.062500 1 0 0 0 0 0 2 381255
-0.001710 0.000305 0.120121 -0.289772 -0.304946 -0.120691 -0.062500 1 0 0 0 0 0 2 382253
-0.001710 0.000305 0.120121 -0.289785 -0.304943 -0.120686 -0.062500 1 0 0 0 0 0 2 383253
-0.001705 0.000287 0.120131 -0.364096 -0.051640 -0.269167 -0.062500 1 0 0 0 0 0 2 384253
-0.001702 0.000278 0.120135 -0.340136 -0.136509 -0.196616 -0.062500 1 0 0 0 0 0 2 385257
-0.001701 0.000273 0.120136 -0.321459 -0.200219 -0.159040 -0.062500 1 0 0 0 0 0 2 386255
-0.001700 0.000271 0.120137 -0.311259 -0.234215 -0.144741 -0.062500 1 0 0 0 0 0 2 387252
-0.001700 0.000270 0.120137 -0.305992 -0.251450 -0.139653 -0.062500 1 0 0 0 0 0 2 388247
-0.001700 0.000269 0.120137 -0.303320 -0.260090 -0.137889 -0.062500 1 0 0 0 0 0 2 389247
-0.001699 0.000269 0.120137 -0.301968 -0.264404 -0.137263 -0.062500 1 0 0 0 0 0 2 390249
-0.001699 0.000269 0.120137 -0.301297 -0.266569 -0.137046 -0.062500 1 0 0 0 0 0 2 391223
-0.001699 0.000269 0.120137 -0.300954 -0.267660 -0.136965 -0.062500 1 0 0 0 0 0 2 392222
-0.001699 0.000269 0.120137 -0.300779 -0.268196 -0.136947 -0.062500 1 0 0 0 0 0 2 393224
-0.001694 0.000251 0.120148 -0.375066 -0.015014 -0.285298 -0.062500 1 0 0 0 0 0 2 394251
-0.001704 0.000228 0.120141 -0.171341 0.092215 -0.063654 -0.062500 1 0 0 0 0 0 2 395253
-0.001709 0.000216 0.120138 -0.212027 -0.036285 -0.098858 -0.062500 1 0 0 0 0 0 2 396253
-0.001712 0.000211 0.120137 -0.246951 -0.118673 -0.122363 -0.062500 1 0 0 0 0 0 2 397254
-0.001713 0.000208 0.120137 -0.266015 -0.161672 -0.131661 -0.062500 1 0 0 0 0 0 2 398253
-0.001714 0.000206 0.120137 -0.275743 -0.183351 -0.135030 -0.062500 1 0 0 0 0 0 2 399250
-0.001714 0.000206 0.120137 -0.280644 -0.194195 -0.136202 -0.062500 1 0 0 0 0 0 2 400248
-0.001714 0.000205 0.120137 -0.283115 -0.199624 -0.136611 -0.062500 1 0 0 0 0 0 2 401253
-0.001714 0.000205 0.120137 -0.284332 -0.202339 -0.136748 -0.062500 1 0 0 0 0 0 2 402252
-0.001714 0.000205 0.120137 -0.284958 -0.203703 -0.136801 -0.062500 1 0 0 0 0 0 2 403252
-0.001714 0.000205 0.120137 -0.285259 -0.204378 -0.136823 -0.062500 1 0 0 0 0 0 2 404251
-0.001709 0.000187 0.120147 -0.359795 0.048900 -0.284990 -0.062500 1 0 0 0 0 0 2 405253
-0.001706 0.000178 0.120151 -0.335894 -0.036301 -0.212603 -0.062500 1 0 0 0 0 0 2 406251
-0.001718 0.000160 0.120142 -0.137649 0.092003 -0.025743 -0.062500 1 0 0 0 0 0 2 407252
-0.001724 0.000150 0.120138 -0.186790 -0.006677 -0.084338 -0.062500 1 0 0 0 0 0 2 408250
-0.001727 0.000146 0.120137 -0.226674 -0.072240 -0.117114 -0.062500 1 0 0 0 0 0 2 409252
-0.001728 0.000144 0.120137 -0.248315 -0.106629 -0.129733 -0.062500 1 0 0 0 0 0 2 410238
-0.001729 0.000143 0.120137 -0.259365 -0.123985 -0.134258 -0.062500 1 0 0 0 0 0 2 411248
-0.001729 0.000142 0.120137 -0.264936 -0.132670 -0.135841 -0.062500 1 0 0 0 0 0 2 412249
-0.001729 0.000142 0.120137 -0.267753 -0.137029 -0.136389 -0.062500 1 0 0 0 0 0 2 413253
-0.001742 0.000128 0.120126 -0.089641 0.052844 0.012918 -0.062500 1 0 0 0 0 0 2 414251
-0.001749 0.000121 0.120122 -0.149642 -0.012782 -0.060107 -0.062500 1 0 0 0 0 0 2 415242
-0.001747 0.000099 0.120132 -0.269499 0.192197 -0.245920 -0.062500 1 0 0 0 0 0 2 416221
-0.001746 0.000088 0.120135 -0.269995 0.081063 -0.188051 -0.062500 1 0 0 0 0 0 2 417252
-0.001745 0.000083 0.120136 -0.263804 0.004090 -0.155748 -0.062500 1 0 0 0 0 0 2 418250
-0.001745 0.000080 0.120136 -0.259863 -0.036550 -0.143315 -0.062500 1 0 0 0 0 0 2 419251
-0.001757 0.000065 0.120126 -0.078332 0.134813 0.010803 -0.062500 1 0 0 0 0 0 2 420252
-0.001764 0.000058 0.120122 -0.136518 0.060064 -0.060685 -0.062500 1 0 0 0 0 0 2 421252
-0.001767 0.000054 0.120121 -0.181057 0.006680 -0.098053 -0.062500 1 0 0 0 0 0 2 422238
-0.001769 0.000052 0.120120 -0.205058 -0.021618 -0.112295 -0.062500 1 0 0 0 0 0 2 423245
-0.001782 0.000038 0.120109 -0.037981 0.155878 0.032423 -0.062500 1 0 0 0 0 0 2 424237
-0.001789 0.000030 0.120106 -0.103389 0.084295 -0.042455 -0.062500 1 0 0 0 0 0 2 425243
-0.001793 0.000027 0.120104 -0.151554 0.032501 -0.081025 -0.062500 1 0 0 0 0 0 2 426235
-0.001807 0.000011 0.120093 0.001846 0.196707 0.054249 -0.062500 1 0 0 0 0 0 2 427243
-0.001815 0.000003 0.120089 -0.070519 0.118430 -0.024130 -0.062500 1 0 0 0 0 0 2 428234
-0.001813 -0.000019 0.120099 -0.196547 0.317260 -0.211557 -0.062500 1 0 0 0 0 0 2 429242
-0.001812 -0.000030 0.120102 -0.200226 0.202805 -0.154494 -0.062500 1 0 0 0 0 0 2 430235
-0.001824 -0.000049 0.120092 -0.016443 0.315762 0.027600 -0.062500 1 0 0 0 0 0 2 431243
-0.001831 -0.000059 0.120089 -0.072447 0.210012 -0.033326 -0.062500 1 0 0 0 0 0 2 432234
-0.001834 -0.000063 0.120088 -0.115735 0.140919 -0.066942 -0.062500 1 0 0 0 0 0 2 433235
-0.001835 -0.000066 0.120087 -0.139104 0.104740 -0.079888 -0.062500 1 0 0 0 0 0 2 434243
-0.001836 -0.000067 0.120087 -0.151032 0.086474 -0.084508 -0.062500 1 0 0 0 0 0 2 435234
-0.001837 -0.000068 0.120087 -0.157039 0.077330 -0.086135 -0.062500 1 0 0 0 0 0 2 436243
-0.001850 -0.000082 0.120076 0.018975 0.264222 0.063558 -0.062500 1 0 0 0 0 0 2 437243
-0.001856 -0.000089 0.120073 -0.041619 0.197712 -0.009966 -0.062500 1 0 0 0 0 0 2 438233
-0.001859 -0.000092 0.120071 -0.087367 0.148433 -0.048097 -0.062500 1 0 0 0 0 0 2 439242
-0.001861 -0.000094 0.120071 -0.111995 0.122178 -0.062601 -0.062500 1 0 0 0 0 0 2 440237
-0.001862 -0.000095 0.120071 -0.124572 0.108883 -0.067770 -0.062500 1 0 0 0 0 0 2 441241
-0.001875 -0.000109 0.120060 0.048030 0.293585 0.080798 -0.062500 1 0 0 0 0 0 2 442259
-0.001882 -0.000116 0.120056 -0.014192 0.226058 0.006775 -0.062500 1 0 0 0 0 0 2 443235
-0.001885 -0.000119 0.120055 -0.060763 0.176299 -0.031525 -0.062500 1 0 0 0 0 0 2 444245
-0.001882 -0.000139 0.120065 -0.160136 0.404009 -0.193394 -0.062500 1 0 0 0 0 0 2 445253
-0.001880 -0.000149 0.120068 -0.149022 0.305184 -0.126591 -0.062500 1 0 0 0 0 0 2 446239
-0.001879 -0.000154 0.120070 -0.136781 0.234522 -0.091131 -0.062500 1 0 0 0 0 0 2 447249
-0.001878 -0.000157 0.120070 -0.129776 0.197080 -0.077594 -0.062500 1 0 0 0 0 0 2 448252
-0.001878 -0.000158 0.120070 -0.126117 0.178163 -0.072777 -0.062500 1 0 0 0 0 0 2 449251
-0.001891 -0.000172 0.120059 0.054600 0.359908 0.079473 -0.062500 1 0 0 0 0 0 2 450241
-0.001897 -0.000179 0.120056 -0.003468 0.291072 0.006573 -0.062500 1 0 0 0 0 0 2 451221
-0.001900 -0.000183 0.120054 -0.047938 0.240634 -0.031354 -0.062500 1 0 0 0 0 0 2 452248
-0.001902 -0.000185 0.120054 -0.071923 0.213778 -0.045794 -0.062500 1 0 0 0 0 0 2 453251
-0.001903 -0.000186 0.120054 -0.084165 0.200186 -0.050950 -0.062500 1 0 0 0 0 0 2 454250
-0.001903 -0.000186 0.120054 -0.090337 0.193365 -0.052743 -0.062500 1 0 0 0 0 0 2 455255
-0.001903 -0.000186 0.120054 -0.093446 0.189960 -0.053374 -0.062500 1 0 0 0 0 0 2 456251
-0.001903 -0.000186 0.120054 -0.095007 0.188248 -0.053589 -0.062500 1 0 0 0 0 0 2 457253
-0.001903 -0.000186 0.120054 -0.095793 0.187402 -0.053665 -0.062500 1 0 0 0 0 0 2 458220
-0.001903 -0.000187 0.120054 -0.096177 0.186968 -0.053687 -0.062500 1 0 0 0 0 0 2 459251
-0.001903 -0.000187 0.120054 -0.096359 0.186758 -0.053699 -0.062500 1 0 0 0 0 0 2 460252
-0.001903 -0.000187 0.120054 -0.096471 0.186654 -0.053710 -0.062500 1 0 0 0 0 0 2 461252
-0.001903 -0.000187 0.120054 -0.096517 0.186593 -0.053698 -0.062500 1 0 0 0 0 0 2 462219
-0.001903 -0.000187 0.120054 -0.096535 0.186572 -0.053711 -0.062500 1 0 0 0 0 0 2 463250
-0.001903 -0.000187 0.120054 -0.096553 0.186554 -0.053706 -0.062500 1 0 0 0 0 0 2 464249
-0.001916 -0.000200 0.120043 0.082188 0.377672 0.096985 -0.062500 1 0 0 0 0 0 2 465250
-0.001923 -0.000207 0.120039 0.023226 0.313626 0.023435 -0.062500 1 0 0 0 0 0 2 466251
-0.001926 -0.000210 0.120038 -0.021701 0.265582 -0.014733 -0.062500 1 0 0 0 0 0 2 467249
-0.001928 -0.000212 0.120037 -0.045925 0.239928 -0.029258 -0.062500 1 0 0 0 0 0 2 468250
-0.001928 -0.000213 0.120037 -0.058279 0.226924 -0.034431 -0.062500 1 0 0 0 0 0 2 469335
-0.001929 -0.000213 0.120037 -0.064517 0.220409 -0.036243 -0.062500 1 0 0 0 0 0 2 470334
-0.001929 -0.000214 0.120037 -0.067644 0.217144 -0.036864 -0.062500 1 0 0 0 0 0 2 471334
-0.001929 -0.000214 0.120037 -0.069217 0.215518 -0.037092 -0.062500 1 0 0 0 0 0 2 472296
-0.001929 -0.000214 0.120037 -0.070006 0.214689 -0.037177 -0.062500 1 0 0 0 0 0 2 473297
-0.001929 -0.000214 0.120037 -0.070397 0.214277 -0.037193 -0.062500 1 0 0 0 0 0 2 474298
-0.001929 -0.000214 0.120037 -0.070607 0.214086 -0.037200 -0.062500 1 0 0 0 0 0 2 475328
-0.001929 -0.000214 0.120037 -0.070699 0.213978 -0.037202 -0.062500 1 0 0 0 0 0 2 476326
-0.001929 -0.000214 0.120037 -0.070741 0.213917 -0.037210 -0.062500 1 0 0 0 0 0 2 477296
-0.001929 -0.000214 0.120037 -0.070775 0.213910 -0.037205 -0.062500 1 0 0 0 0 0 2 478295
-0.001929 -0.000214 0.120037 -0.070791 0.213881 -0.037211 -0.062500 1 0 0 0 0 0 2 479292
-0.001929 -0.000214 0.120037 -0.070792 0.213879 -0.037212 -0.062500 1 0 0 0 0 0 2 480293
-0.001929 -0.000214 0.120037 -0.070792 0.213879 -0.037213 -0.062500 1 0 0 0 0 0 2 481323
-0.001929 -0.000214 0.120037 -0.070788 0.213867 -0.037206 -0.062500 1 0 0 0 0 0 2 482327
-0.001929 -0.000214 0.120037 -0.070803 0.213880 -0.037206 -0.062500 1 0 0 0 0 0 2 483321
-0.001929 -0.000214 0.120037 -0.070793 0.213879 -0.037212 -0.062500 1 0 0 0 0 0 2 484323
-0.001929 -0.000214 0.120037 -0.070800 0.213870 -0.037199 -0.062500 1 0 0 0 0 0 2 485318
-0.001929 -0.000214 0.120037 -0.070792 0.213878 -0.037211 -0.062500 1 0 0 0 0 0 2 486322
-0.001929 -0.000214 0.120037 -0.070791 0.213879 -0.037212 -0.062500 1 0 0 0 0 0 2 487316
-0.001929 -0.000214 0.120037 -0.070800 0.213870 -0.037199 -0.062500 1 0 0 0 0 0 2 488324
-0.001929 -0.000214 0.120037 -0.070792 0.213878 -0.037211 -0.062500 1 0 0 0 0 0 2 489319
-0.001929 -0.000214 0.120037 -0.070803 0.213882 -0.037206 -0.062500 1 0 0 0 0 0 2 490321
-0.001929 -0.000214 0.120037 -0.070792 0.213880 -0.037212 -0.062500 1 0 0 0 0 0 2 491293
-0.001929 -0.000214 0.120037 -0.070800 0.213871 -0.037199 -0.062500 1 0 0 0 0 0 2 492294
-0.001929 -0.000214 0.120037 -0.070792 0.213879 -0.037211 -0.062500 1 0 0 0 0 0 2 493295
-0.001929 -0.000214 0.120037 -0.070803 0.213883 -0.037205 -0.062500 1 0 0 0 0 0 2 494291
-0.001929 -0.000214 0.120037 -0.070797 0.213860 -0.037211 -0.062500 1 0 0 0 0 0 2 495288
-0.001929 -0.000214 0.120037 -0.070792 0.213877 -0.037212 -0.062500 1 0 0 0 0 0 2 496301
-0.001929 -0.000214 0.120037 -0.070800 0.213870 -0.037199 -0.062500 1 0 0 0 0 0 2 497315
-0.001929 -0.000214 0.120037 -0.070792 0.213878 -0.037211 -0.062500 1 0 0 0 0 0 2 498299
-0.001929 -0.000214 0.120037 -0.070803 0.213882 -0.037205 -0.062500 1 0 0 0 0 0 2 499314
-0.001929 -0.000214 0.120037 -0.070792 0.213880 -0.037211 -0.062500 1 0 0 0 0 0 2 500298
-0.001929 -0.000214 0.120037 -0.070788 0.213868 -0.037205 -0.062500 1 0 0 0 0 0 2 501321
-0.001929 -0.000214 0.120037 -0.070802 0.213881 -0.037205 -0.062500 1 0 0 0 0 0 2 502299
-0.001929 -0.000214 0.120037 -0.070800 0.213871 -0.037218 -0.062500 1 0 0 0 0 0 2 503314
-0.001929 -0.000214 0.120037 -0.070801 0.213870 -0.037200 -0.062500 1 0 0 0 0 0 2 504312
-0.001929 -0.000214 0.120037 -0.070792 0.213878 -0.037211 -0.062500 1 0 0 0 0 0 2 505300
-0.001929 -0.000214 0.120037 -0.070800 0.213871 -0.037199 -0.062500 1 0 0 0 0 0 2 506314
-0.001929 -0.000214 0.120037 -0.070792 0.213878 -0.037210 -0.062500 1 0 0 0 0 0 2 507297
-0.001929 -0.000214 0.120037 -0.070791 0.213879 -0.037212 -0.062500 1 0 0 0 0 0 2 508310
-0.001929 -0.000214 0.120037 -0.070803 0.213883 -0.037206 -0.062500 1 0 0 0 0 0 2 509232
-0.001929 -0.000214 0.120037 -0.070789 0.213869 -0.037205 -0.062500 1 0 0 0 0 0 2 510240
-0.001929 -0.000214 0.120037 -0.070799 0.213870 -0.037218 -0.062500 1 0 0 0 0 0 2 511232
-0.001929 -0.000214 0.120037 -0.070800 0.213869 -0.037200 -0.062500 1 0 0 0 0 0 2 512241
-0.001929 -0.000214 0.120037 -0.070792 0.213878 -0.037211 -0.062500 1 0 0 0 0 0 2 513231
-0.001929 -0.000214 0.120037 -0.070803 0.213882 -0.037206 -0.062500 1 0 0 0 0 0 2 514241
-0.001929 -0.000214 0.120037 -0.070792 0.213880 -0.037211 -0.062500 1 0 0 0 0 0 2 515231
-0.001929 -0.000214 0.120037 -0.070800 0.213871 -0.037199 -0.062500 1 0 0 0 0 0 2 516231
-0.001929 -0.000214 0.120037 -0.070792 0.213879 -0.037210 -0.062500 1 0 0 0 0 0 2 517240
-0.001929 -0.000214 0.120037 -0.070799 0.213871 -0.037219 -0.062500 1 0 0 0 0 0 2 518231
-0.001929 -0.000214 0.120037 -0.070801 0.213870 -0.037200 -0.062500 1 0 0 0 0 0 2 519241
-0.001929 -0.000214 0.120037 -0.070792 0.213878 -0.037211 -0.062500 1 0 0 0 0 0 2 520231
-0.001929 -0.000214 0.120037 -0.070800 0.213870 -0.037199 -0.062500 1 0 0 0 0 0 2 521232
-0.001929 -0.000214 0.120037 -0.070792 0.213878 -0.037210 -0.062500 1 0 0 0 0 0 2 522240
-0.001929 -0.000214 0.120037 -0.070791 0.213879 -0.037212 -0.062500 1 0 0 0 0 0 2 523241
-0.001929 -0.000214 0.120037 -0.070799 0.213871 -0.037199 -0.062500 1 0 0 0 0 0 2 524248
-0.001929 -0.000214 0.120037 -0.070800 0.213870 -0.037217 -0.062500 1 0 0 0 0 0 2 525240
-0.001929 -0.000214 0.120037 -0.070792 0.213878 -0.037213 -0.062500 1 0 0 0 0 0 2 526242
-0.001929 -0.000214 0.120037 -0.070800 0.213870 -0.037199 -0.062500 1 0 0 0 0 0 2 527240
-0.001929 -0.000214 0.120037 -0.070792 0.213878 -0.037211 -0.062500 1 0 0 0 0 0 2 528218
-0.001929 -0.000214 0.120037 -0.070803 0.213882 -0.037206 -0.062500 1 0 0 0 0 0 2 529236
-0.001929 -0.000214 0.120037 -0.070789 0.213868 -0.037205 -0.062500 1 0 0 0 0 0 2 530220
-0.001929 -0.000214 0.120037 -0.070803 0.213881 -0.037205 -0.062500 1 0 0 0 0 0 2 531249
-0.001929 -0.000214 0.120037 -0.070792 0.213880 -0.037211 -0.062500 1 0 0 0 0 0 2 532247
-0.001929 -0.000214 0.120037 -0.070803 0.213883 -0.037206 -0.062500 1 0 0 0 0 0 2 533248
-0.001929 -0.000214 0.120037 -0.070797 0.213860 -0.037212 -0.062500 1 0 0 0 0 0 2 534246
-0.001929 -0.000214 0.120037 -0.070792 0.213877 -0.037212 -0.062500 1 0 0 0 0 0 2 535245
-0.001929 -0.000214 0.120037 -0.070800 0.213870 -0.037199 -0.062500 1 0 0 0 0 0 2 536246
-0.001929 -0.000214 0.120037 -0.070792 0.213878 -0.037211 -0.062500 1 0 0 0 0 0 2 537247
-0.001929 -0.000214 0.120037 -0.070803 0.213882 -0.037206 -0.062500 1 0 0 0 0 0 2 538248
-0.001929 -0.000214 0.120037 -0.070792 0.213880 -0.037211 -0.062500 1 0 0 0 0 0 2 539250
-0.001929 -0.000214 0.120037 -0.070800 0.213871 -0.037199 -0.062500 1 0 0 0 0 0 2 540251
-0.001929 -0.000214 0.120037 -0.070800 0.213870 -0.037217 -0.062500 1 0 0 0 0 0 2 541250
-0.001929 -0.000214 0.120037 -0.070789 0.213867 -0.037206 -0.062500 1 0 0 0 0 0 2 542247
-0.001929 -0.000214 0.120037 -0.070791 0.213878 -0.037212 -0.062500 1 0 0 0 0 0 2 543247
-0.001929 -0.000214 0.120037 -0.070803 0.213882 -0.037206 -0.062500 1 0 0 0 0 0 2 544243
-0.001929 -0.000214 0.120037 -0.070801 0.213871 -0.037198 -0.062500 1 0 0 0 0 0 2 545218
-0.001929 -0.000214 0.120037 -0.070792 0.213878 -0.037210 -0.062500 1 0 0 0 0 0 2 546248
-0.001929 -0.000214 0.120037 -0.070791 0.213879 -0.037212 -0.062500 1 0 0 0 0 0 2 547246
-0.001929 -0.000214 0.120037 -0.070799 0.213871 -0.037199 -0.062500 1 0 0 0 0 0 2 548217
-0.001929 -0.000214 0.120037 -0.070800 0.213870 -0.037217 -0.062500 1 0 0 0 0 0 2 549249
-0.001929 -0.000214 0.120037 -0.070792 0.213878 -0.037213 -0.062500 1 0 0 0 0 0 2 550246
-0.001929 -0.000214 0.120037 -0.070800 0.213870 -0.037199 -0.062500 1 0 0 0 0 0 2 551240
-0.001929 -0.000214 0.120037 -0.070792 0.213878 -0.037211 -0.062500 1 0 0 0 0 0 2 552247
-0.001929 -0.000214 0.120037 -0.070803 0.213882 -0.037206 -0.062500 1 0 0 0 0 0 2 553249
-0.001929 -0.000214 0.120037 -0.070789 0.213868 -0.037205 -0.062500 1 0 0 0 0 0 2 554243
-0.001929 -0.000214 0.120037 -0.070803 0.213881 -0.037205 -0.062500 1 0 0 0 0 0 2 555248
-0.001929 -0.000214 0.120037 -0.070792 0.213880 -0.037211 -0.062500 1 0 0 0 0 0 2 556248
-0.001929 -0.000214 0.120037 -0.070799 0.213871 -0.037219 -0.062500 1 0 0 0 0 0 2 557248
-0.001929 -0.000214 0.120037 -0.070801 0.213870 -0.037200 -0.062500 1 0 0 0 0 0 2 558217
-0.001929 -0.000214 0.120037 -0.070792 0.213878 -0.037211 -0.062500 1 0 0 0 0 0 2 559216
-0.001929 -0.000214 0.120037 -0.070800 0.213870 -0.037199 -0.062500 1 0 0 0 0 0 2 560245
-0.001929 -0.000214 0.120037 -0.070792 0.213878 -0.037211 -0.062500 1 0 0 0 0 0 2 561218
-0.001929 -0.000214 0.120037 -0.070803 0.213882 -0.037205 -0.062500 1 0 0 0 0 0 2 562246
-0.001929 -0.000214 0.120037 -0.070792 0.213880 -0.037211 -0.062500 1 0 0 0 0 0 2 563245
-0.001929 -0.000214 0.120037 -0.070788 0.213868 -0.037205 -0.062500 1 0 0 0 0 0 2 564241
-0.001929 -0.000214 0.120037 -0.070811 0.213873 -0.037212 -0.062500 1 0 0 0 0 0 2 565236
-0.001929 -0.000214 0.120037 -0.070790 0.213867 -0.037205 -0.062500 1 0 0 0 0 0 2 566245
-0.001929 -0.000214 0.120037 -0.070791 0.213878 -0.037211 -0.062500 1 0 0 0 0 0 2 567245
-0.001929 -0.000214 0.120037 -0.070803 0.213882 -0.037206 -0.062500 1 0 0 0 0 0 2 568246
-0.001929 -0.000214 0.120037 -0.070789 0.213868 -0.037205 -0.062500 1 0 0 0 0 0 2 569228
-0.001929 -0.000214 0.120037 -0.070803 0.213881 -0.037205 -0.062500 1 0 0 0 0 0 2 570246
-0.001929 -0.000214 0.120037 -0.070792 0.213880 -0.037211 -0.062500 1 0 0 0 0 0 2 571246
-0.001929 -0.000214 0.120037 -0.070800 0.213871 -0.037199 -0.062500 1 0 0 0 0 0 2 572247
-0.001929 -0.000214 0.120037 -0.070800 0.213870 -0.037217 -0.062500 1 0 0 0 0 0 2 573218
-0.001929 -0.000214 0.120037 -0.070792 0.213878 -0.037213 -0.062500 1 0 0 0 0 0 2 574247
-0.001929 -0.000214 0.120037 -0.070800 0.213870 -0.037199 -0.062500 1 0 0 0 0 0 2 575247
-0.001929 -0.000214 0.120037 -0.070792 0.213878 -0.037211 -0.062500 1 0 0 0 0 0 2 576247
-0.001929 -0.000214 0.120037 -0.070803 0.213882 -0.037206 -0.062500 1 0 0 0 0 0 2 577232
-0.001929 -0.000214 0.120037 -0.070792 0.213880 -0.037211 -0.062500 1 0 0 0 0 0 2 578239
-0.001929 -0.000214 0.120037 -0.070800 0.213871 -0.037199 -0.062500 1 0 0 0 0 0 2 579230
-0.001929 -0.000214 0.120037 -0.070800 0.213870 -0.037217 -0.062500 1 0 0 0 0 0 2 580238
-0.001929 -0.000214 0.120037 -0.070789 0.213867 -0.037206 -0.062500 1 0 0 0 0 0 2 581229
-0.001929 -0.000214 0.120037 -0.070790 0.213878 -0.037212 -0.062500 1 0 0 0 0 0 2 582238
-0.001929 -0.000214 0.120037 -0.070803 0.213882 -0.037206 -0.062500 1 0 0 0 0 0 2 583228
-0.001929 -0.000214 0.120037 -0.070801 0.213871 -0.037198 -0.062500 1 0 0 0 0 0 2 584238
-0.001929 -0.000214 0.120037 -0.070792 0.213878 -0.037210 -0.062500 1 0 0 0 0 0 2 585229
-0.001929 -0.000214 0.120037 -0.070791 0.213879 -0.037212 -0.062500 1 0 0 0 0 0 2 586238
-0.001929 -0.000214 0.120037 -0.070799 0.213871 -0.037199 -0.062500 1 0 0 0 0 0 2 587229
-0.001929 -0.000214 0.120037 -0.070800 0.213870 -0.037217 -0.062500 1 0 0 0 0 0 2 588230
-0.001929 -0.000214 0.120037 -0.070792 0.213878 -0.037213 -0.062500 1 0 0 0 0 0 2 589239
-0.001929 -0.000214 0.120037 -0.070800 0.213870 -0.037199 -0.062500 1 0 0 0 0 0 2 590230
-0.001929 -0.000214 0.120037 -0.070792 0.213878 -0.037211 -0.062500 1 0 0 0 0 0 2 591237
-0.001929 -0.000214 0.120037 -0.070803 0.213882 -0.037206 -0.062500 1 0 0 0 0 0 2 592228
-0.001929 -0.000214 0.120037 -0.070789 0.213868 -0.037205 -0.062500 1 0 0 0 0 0 2 593238
-0.001929 -0.000214 0.120037 -0.070803 0.213881 -0.037205 -0.062500 1 0 0 0 0 0 2 594228
-0.001929 -0.000214 0.120037 -0.070792 0.213880 -0.037211 -0.062500 1 0 0 0 0 0 2 595235
-0.001929 -0.000214 0.120037 -0.070808 0.213862 -0.037206 -0.062500 1 0 0 0 0 0 2 596235
-0.001929 -0.000214 0.120037 -0.070793 0.213877 -0.037211 -0.062500 1 0 0 0 0 0 2 597238
-0.001929 -0.000214 0.120037 -0.070791 0.213879 -0.037212 -0.062500 1 0 0 0 0 0 2 598232
-0.001929 -0.000214 0.120037 -0.070800 0.213871 -0.037199 -0.062500 1 0 0 0 0 0 2 599244
-0.001929 -0.000214 0.120037 -0.070792 0.213878 -0.037211 -0.062500 1 0 0 0 0 0 2 600548
-0.001929 -0.000214 0.120037 -0.070803 0.213882 -0.037205 -0.062500 1 0 0 0 0 0 2 601253
-0.001929 -0.000214 0.120037 -0.070792 0.213880 -0.037211 -0.062500 1 0 0 0 0 0 2 602244
-0.001929 -0.000214 0.120037 -0.070787 0.213868 -0.037205 -0.062500 1 0 0 0 0 0 2 603245
-0.001929 -0.000214 0.120037 -0.070811 0.213873 -0.037212 -0.062500 1 0 0 0 0 0 2 604237
-0.001929 -0.000214 0.120037 -0.070790 0.213867 -0.037205 -0.062500 1 0 0 0 0 0 2 605263
-0.001929 -0.000214 0.120037 -0.070791 0.213878 -0.037212 -0.062500 1 0 0 0 0 0 2 606237
-0.001929 -0.000214 0.120037 -0.070803 0.213882 -0.037206 -0.062500 1 0 0 0 0 0 2 607235
-0.001929 -0.000214 0.120037 -0.070801 0.213871 -0.037198 -0.062500 1 0 0 0 0 0 2 608254
-0.001929 -0.000214 0.120037 -0.070792 0.213879 -0.037210 -0.062500 1 0 0 0 0 0 2 609262
-0.001929 -0.000214 0.120037 -0.070791 0.213880 -0.037212 -0.062500 1 0 0 0 0 0 2 610259
-0.001929 -0.000214 0.120037 -0.070799 0.213871 -0.037199 -0.062500 1 0 0 0 0 0 2 611257
-0.001929 -0.000214 0.120037 -0.070800 0.213870 -0.037217 -0.062500 1 0 0 0 0 0 2 612259
-0.001929 -0.000214 0.120037 -0.070792 0.213878 -0.037213 -0.062500 1 0 0 0 0 0 2 613255
-0.001929 -0.000214 0.120037 -0.070800 0.213870 -0.037199 -0.062500 1 0 0 0 0 0 2 614255
-0.001929 -0.000214 0.120037 -0.070792 0.213878 -0.037211 -0.062500 1 0 0 0 0 0 2 615256
-0.001929 -0.000214 0.120037 -0.070803 0.213882 -0.037206 -0.062500 1 0 0 0 0 0 2 616254
-0.001929 -0.000214 0.120037 -0.070789 0.213868 -0.037205 -0.062500 1 0 0 0 0 0 2 617255
-0.001929 -0.000214 0.120037 -0.070803 0.213881 -0.037205 -0.062500 1 0 0 0 0 0 2 618254
-0.001929 -0.000214 0.120037 -0.070801 0.213871 -0.037218 -0.062500 1 0 0 0 0 0 2 619254
-0.001929 -0.000214 0.120037 -0.070801 0.213870 -0.037200 -0.062500 1 0 0 0 0 0 2 620236
-0.001929 -0.000214 0.120037 -0.070792 0.213878 -0.037211 -0.062500 1 0 0 0 0 0 2 621256
-0.001929 -0.000214 0.120037 -0.070791 0.213879 -0.037212 -0.062500 1 0 0 0 0 0 2 622256
-0.001929 -0.000214 0.120037 -0.070800 0.213871 -0.037199 -0.062500 1 0 0 0 0 0 2 623254
-0.001929 -0.000214 0.120037 -0.070792 0.213878 -0.037210 -0.062500 1 0 0 0 0 0 2 624254
-0.001929 -0.000214 0.120037 -0.070791 0.213879 -0.037212 -0.062500 1 0 0 0 0 0 2 625258
-0.001929 -0.000214 0.120037 -0.070799 0.213871 -0.037199 -0.062500 1 0 0 0 0 0 2 626236
-0.001929 -0.000214 0.120037 -0.070800 0.213870 -0.037217 -0.062500 1 0 0 0 0 0 2 627235
-0.001929 -0.000214 0.120037 -0.070792 0.213878 -0.037213 -0.062500 1 0 0 0 0 0 2 628234
-0.001929 -0.000214 0.120037 -0.070799 0.213870 -0.037199 -0.062500 1 0 0 0 0 0 2 629254
-0.001929 -0.000214 0.120037 -0.070792 0.213878 -0.037211 -0.062500 1 0 0 0 0 0 2 630254
-0.001929 -0.000214 0.120037 -0.070803 0.213882 -0.037206 -0.062500 1 0 0 0 0 0 2 631253
-0.001929 -0.000214 0.120037 -0.070789 0.213868 -0.037205 -0.062500 1 0 0 0 0 0 2 632254
-0.001929 -0.000214 0.120037 -0.070803 0.213881 -0.037205 -0.062500 1 0 0 0 0 0 2 633254
-0.001929 -0.000214 0.120037 -0.070792 0.213880 -0.037211 -0.062500 1 0 0 0 0 0 2 634234
-0.001929 -0.000214 0.120037 -0.070808 0.213862 -0.037206 -0.062500 1 0 0 0 0 0 2 635231
-0.001929 -0.000214 0.120037 -0.070793 0.213877 -0.037211 -0.062500 1 0 0 0 0 0 2 636247
-0.001929 -0.000214 0.120037 -0.070791 0.213879 -0.037212 -0.062500 1 0 0 0 0 0 2 637319
-0.001929 -0.000214 0.120037 -0.070800 0.213871 -0.037199 -0.062500 1 0 0 0 0 0 2 638313
-0.001929 -0.000214 0.120037 -0.070792 0.213878 -0.037211 -0.062500 1 0 0 0 0 0 2 639318
-0.001929 -0.000214 0.120037 -0.070803 0.213882 -0.037205 -0.062500 1 0 0 0 0 0 2 640289
-0.001929 -0.000214 0.120037 -0.070789 0.213868 -0.037204 -0.062500 1 0 0 0 0 0 2 641283
-0.001929 -0.000214 0.120037 -0.070790 0.213878 -0.037211 -0.062500 1 0 0 0 0 0 2 642312
-0.001929 -0.000214 0.120037 -0.070811 0.213874 -0.037213 -0.062500 1 0 0 0 0 0 2 643321
-0.001929 -0.000214 0.120037 -0.070790 0.213867 -0.037206 -0.062500 1 0 0 0 0 0 2 644288
-0.001929 -0.000214 0.120037 -0.070791 0.213878 -0.037212 -0.062500 1 0 0 0 0 0 2 645290
-0.001929 -0.000214 0.120037 -0.070803 0.213882 -0.037206 -0.062500 1 0 0 0 0 0 2 646287
-0.001929 -0.000214 0.120037 -0.070801 0.213871 -0.037198 -0.062500 1 0 0 0 0 0 2 647288
-0.001929 -0.000214 0.120037 -0.070792 0.213879 -0.037210 -0.062500 1 0 0 0 0 0 2 648316
-0.001929 -0.000214 0.120037 -0.070791 0.213880 -0.037212 -0.062500 1 0 0 0 0 0 2 649313
-0.001929 -0.000214 0.120037 -0.070799 0.213871 -0.037199 -0.062500 1 0 0 0 0 0 2 650296
-0.001929 -0.000214 0.120037 -0.070800 0.213870 -0.037217 -0.062500 1 0 0 0 0 0 2 651311
-0.001929 -0.000214 0.120037 -0.070792 0.213878 -0.037213 -0.062500 1 0 0 0 0 0 2 652294
-0.001929 -0.000214 0.120037 -0.070800 0.213870 -0.037199 -0.062500 1 0 0 0 0 0 2 653237
-0.001929 -0.000214 0.120037 -0.070792 0.213878 -0.037211 -0.062500 1 0 0 0 0 0 2 654228
-0.001929 -0.000214 0.120037 -0.070803 0.213882 -0.037206 -0.062500 1 0 0 0 0 0 2 655228
-0.001929 -0.000214 0.120037 -0.070789 0.213868 -0.037205 -0.062500 1 0 0 0 0 0 2 656237
-0.001929 -0.000214 0.120037 -0.070803 0.213881 -0.037205 -0.062500 1 0 0 0 0 0 2 657228
-0.001929 -0.000214 0.120037 -0.070800 0.213871 -0.037218 -0.062500 1 0 0 0 0 0 2 658234
-0.001929 -0.000214 0.120037 -0.070801 0.213870 -0.037200 -0.062500 1 0 0 0 0 0 2 659226
-0.001929 -0.000214 0.120037 -0.070792 0.213878 -0.037211 -0.062500 1 0 0 0 0 0 2 660235
-0.001929 -0.000214 0.120037 -0.070791 0.213879 -0.037212 -0.062500 1 0 0 0 0 0 2 661237
-0.001929 -0.000214 0.120037 -0.070800 0.213871 -0.037199 -0.062500 1 0 0 0 0 0 2 662227
-0.001929 -0.000214 0.120037 -0.070792 0.213878 -0.037211 -0.062500 1 0 0 0 0 0 2 663235
-0.001929 -0.000214 0.120037 -0.070803 0.213882 -0.037205 -0.062500 1 0 0 0 0 0 2 664227
-0.001929 -0.000214 0.120037 -0.070789 0.213868 -0.037204 -0.062500 1 0 0 0 0 0 2 665236
-0.001929 -0.000214 0.120037 -0.070799 0.213869 -0.037218 -0.062500 1 0 0 0 0 0 2 666226
-0.001929 -0.000214 0.120037 -0.070804 0.213881 -0.037207 -0.062500 1 0 0 0 0 0 2 667236
-0.001929 -0.000214 0.120037 -0.070789 0.213868 -0.037205 -0.062500 1 0 0 0 0 0 2 668226
-0.001929 -0.000214 0.120037 -0.070791 0.213878 -0.037211 -0.062500 1 0 0 0 0 0 2 669235
-0.001929 -0.000214 0.120037 -0.070803 0.213882 -0.037206 -0.062500 1 0 0 0 0 0 2 670237
-0.001929 -0.000214 0.120037 -0.070789 0.213868 -0.037205 -0.062500 1 0 0 0 0 0 2 671240
-0.001929 -0.000214 0.120037 -0.070802 0.213881 -0.037205 -0.062500 1 0 0 0 0 0 2 672234
-0.001929 -0.000214 0.120037 -0.070792 0.213880 -0.037211 -0.062500 1 0 0 0 0 0 2 673223
-0.001929 -0.000214 0.120037 -0.070808 0.213862 -0.037206 -0.062500 1 0 0 0 0 0 2 674244
-0.001929 -0.000214 0.120037 -0.070793 0.213877 -0.037211 -0.062500 1 0 0 0 0 0 2 675248
-0.001929 -0.000214 0.120037 -0.070804 0.213882 -0.037206 -0.062500 1 0 0 0 0 0 2 676245
-0.001929 -0.000214 0.120037 -0.070789 0.213868 -0.037205 -0.062500 1 0 0 0 0 0 2 677246
-0.001929 -0.000214 0.120037 -0.070791 0.213878 -0.037211 -0.062500 1 0 0 0 0 0 2 678244
-0.001929 -0.000214 0.120037 -0.070803 0.213882 -0.037206 -0.062500 1 0 0 0 0 0 2 679243
-0.001929 -0.000214 0.120037 -0.070789 0.213868 -0.037205 -0.062500 1 0 0 0 0 0 2 680242
-0.001929 -0.000214 0.120037 -0.070803 0.213881 -0.037205 -0.062500 1 0 0 0 0 0 2 681215
-0.001929 -0.000214 0.120037 -0.070801 0.213871 -0.037218 -0.062500 1 0 0 0 0 0 2 682213
-0.001929 -0.000214 0.120037 -0.070789 0.213867 -0.037206 -0.062500 1 0 0 0 0 0 2 683213
-0.001929 -0.000214 0.120037 -0.070790 0.213878 -0.037212 -0.062500 1 0 0 0 0 0 2 684249
-0.001929 -0.000214 0.120037 -0.070803 0.213882 -0.037206 -0.062500 1 0 0 0 0 0 2 685248
-0.001929 -0.000214 0.120037 -0.070801 0.213871 -0.037198 -0.062500 1 0 0 0 0 0 2 686247
-0.001929 -0.000214 0.120037 -0.070792 0.213879 -0.037210 -0.062500 1 0 0 0 0 0 2 687248
-0.001929 -0.000214 0.120037 -0.070791 0.213880 -0.037212 -0.062500 1 0 0 0 0 0 2 688243
-0.001929 -0.000214 0.120037 -0.070799 0.213871 -0.037199 -0.062500 1 0 0 0 0 0 2 689215
-0.001929 -0.000214 0.120037 -0.070800 0.213870 -0.037217 -0.062500 1 0 0 0 0 0 2 690239
-0.001929 -0.000214 0.120037 -0.070792 0.213878 -0.037213 -0.062500 1 0 0 0 0 0 2 691241
-0.001929 -0.000214 0.120037 -0.070800 0.213870 -0.037199 -0.062500 1 0 0 0 0 0 2 692212
-0.001929 -0.000214 0.120037 -0.070792 0.213878 -0.037211 -0.062500 1 0 0 0 0 0 2 693244
-0.001929 -0.000214 0.120037 -0.070803 0.213882 -0.037206 -0.062500 1 0 0 0 0 0 2 694241
-0.001929 -0.000214 0.120037 -0.070789 0.213868 -0.037205 -0.062500 1 0 0 0 0 0 2 695242
-0.001929 -0.000214 0.120037 -0.070803 0.213881 -0.037205 -0.062500 1 0 0 0 0 0 2 696240
-0.001929 -0.000214 0.120037 -0.070800 0.213871 -0.037218 -0.062500 1 0 0 0 0 0 2 697244
-0.001929 -0.000214 0.120037 -0.070801 0.213870 -0.037200 -0.062500 1 0 0 0 0 0 2 698243
-0.001929 -0.000214 0.120037 -0.070792 0.213878 -0.037211 -0.062500 1 0 0 0 0 0 2 699243
-0.001929 -0.000214 0.120037 -0.070791 0.213879 -0.037212 -0.062500 1 0 0 0 0 0 2 700239
-0.001929 -0.000214 0.120037 -0.070800 0.213871 -0.037199 -0.062500 1 0 0 0 0 0 2 701242
-0.001929 -0.000214 0.120037 -0.070792 0.213878 -0.037211 -0.062500 1 0 0 0 0 0 2 702243
-0.001929 -0.000214 0.120037 -0.070803 0.213882 -0.037205 -0.062500 1 0 0 0 0 0 2 703242
-0.001929 -0.000214 0.120037 -0.070789 0.213868 -0.037204 -0.062500 1 0 0 0 0 0 2 704240
-0.001929 -0.000214 0.120037 -0.070799 0.213869 -0.037218 -0.062500 1 0 0 0 0 0 2 705237
-0.001929 -0.000214 0.120037 -0.070804 0.213881 -0.037207 -0.062500 1 0 0 0 0 0 2 706235
-0.001929 -0.000214 0.120037 -0.070789 0.213868 -0.037205 -0.062500 1 0 0 0 0 0 2 707242
-0.001929 -0.000214 0.120037 -0.070791 0.213878 -0.037211 -0.062500 1 0 0 0 0 0 2 708242
-0.001929 -0.000214 0.120037 -0.070803 0.213882 -0.037206 -0.062500 1 0 0 0 0 0 2 709243
-0.001929 -0.000214 0.120037 -0.070801 0.213871 -0.037198 -0.062500 1 0 0 0 0 0 2 710232
-0.001929 -0.000214 0.120037 -0.070792 0.213879 -0.037210 -0.062500 1 0 0 0 0 0 2 711230
-0.001929 -0.000214 0.120037 -0.070791 0.213880 -0.037212 -0.062500 1 0 0 0 0 0 2 712241
-0.001929 -0.000214 0.120037 -0.070799 0.213871 -0.037199 -0.062500 1 0 0 0 0 0 2 713316
-0.001929 -0.000214 0.120037 -0.070800 0.213870 -0.037217 -0.062500 1 0 0 0 0 0 2 714311
-0.001929 -0.000214 0.120037 -0.070804 0.213881 -0.037206 -0.062500 1 0 0 0 0 0 2 715308
-0.001929 -0.000214 0.120037 -0.070789 0.213868 -0.037205 -0.062500 1 0 0 0 0 0 2 716319
-0.001929 -0.000214 0.120037 -0.070791 0.213878 -0.037211 -0.062500 1 0 0 0 0 0 2 717322
-0.001929 -0.000214 0.120037 -0.070803 0.213882 -0.037206 -0.062500 1 0 0 0 0 0 2 718283
-0.001929 -0.000214 0.120037 -0.070789 0.213868 -0.037205 -0.062500 1 0 0 0 0 0 2 719285
-0.001929 -0.000214 0.120037 -0.070803 0.213881 -0.037205 -0.062500 1 0 0 0 0 0 2 720281
-0.001929 -0.000214 0.120037 -0.070800 0.213871 -0.037218 -0.062500 1 0 0 0 0 0 2 721312
-0.001929 -0.000214 0.120037 -0.070801 0.213870 -0.037200 -0.062500 1 0 0 0 0 0 2 722330
-0.001929 -0.000214 0.120037 -0.070792 0.213878 -0.037211 -0.062500 1 0 0 0 0 0 2 723313
-0.001929 -0.000214 0.120037 -0.070791 0.213879 -0.037212 -0.062500 1 0 0 0 0 0 2 724309
-0.001929 -0.000214 0.120037 -0.070800 0.213871 -0.037199 -0.062500 1 0 0 0 0 0 2 725312
-0.001929 -0.000214 0.120037 -0.070792 0.213879 -0.037210 -0.062500 1 0 0 0 0 0 2 726307
-0.001929 -0.000214 0.120037 -0.070791 0.213880 -0.037212 -0.062500 1 0 0 0 0 0 2 727290
-0.001929 -0.000214 0.120037 -0.070799 0.213871 -0.037199 -0.062500 1 0 0 0 0 0 2 728308
-0.001929 -0.000214 0.120037 -0.070800 0.213870 -0.037217 -0.062500 1 0 0 0 0 0 2 729293
-0.001929 -0.000214 0.120037 -0.070792 0.213878 -0.037213 -0.062500 1 0 0 0 0 0 2 730308
-0.001929 -0.000214 0.120037 -0.070799 0.213870 -0.037199 -0.062500 1 0 0 0 0 0 2 731290
-0.001929 -0.000214 0.120037 -0.070792 0.213878 -0.037211 -0.062500 1 0 0 0 0 0 2 732307
-0.001929 -0.000214 0.120037 -0.070803 0.213882 -0.037206 -0.062500 1 0 0 0 0 0 2 733290
-0.001929 -0.000214 0.120037 -0.070789 0.213868 -0.037205 -0.062500 1 0 0 0 0 0 2 734305
-0.001929 -0.000214 0.120037 -0.070802 0.213881 -0.037205 -0.062500 1 0 0 0 0 0 2 735289
-0.001929 -0.000214 0.120037 -0.070800 0.213871 -0.037218 -0.062500 1 0 0 0 0 0 2 736289
-0.001929 -0.000214 0.120037 -0.070801 0.213870 -0.037200 -0.062500 1 0 0 0 0 0 2 737234
-0.001929 -0.000214 0.120037 -0.070792 0.213878 -0.037211 -0.062500 1 0 0 0 0 0 2 738233
-0.001929 -0.000214 0.120037 -0.070791 0.213879 -0.037212 -0.062500 1 0 0 0 0 0 2 739224
-0.001929 -0.000214 0.120037 -0.070800 0.213871 -0.037199 -0.062500 1 0 0 0 0 0 2 740233
-0.001929 -0.000214 0.120037 -0.070792 0.213878 -0.037211 -0.062500 1 0 0 0 0 0 2 741225
-0.001929 -0.000214 0.120037 -0.070803 0.213882 -0.037205 -0.062500 1 0 0 0 0 0 2 742232
-0.001929 -0.000214 0.120037 -0.070789 0.213868 -0.037204 -0.062500 1 0 0 0 0 0 2 743234
-0.001948 -0.000209 0.120047 0.192787 0.151922 -0.176829 -0.062500 1 0 0 0 0 0 2 744224
-0.001957 -0.000207 0.120051 0.103324 0.172558 -0.108575 -0.062500 1 0 0 0 0 0 2 745233
-0.001962 -0.000206 0.120052 0.037029 0.188125 -0.073243 -0.062500 1 0 0 0 0 0 2 746224
-0.001964 -0.000206 0.120052 0.001931 0.196474 -0.059819 -0.062500 1 0 0 0 0 0 2 747233
-0.001965 -0.000205 0.120052 -0.015745 0.200723 -0.055034 -0.062500 1 0 0 0 0 0 2 748224
-0.001966 -0.000205 0.120052 -0.024564 0.202847 -0.053378 -0.062500 1 0 0 0 0 0 2 749233
-0.001966 -0.000205 0.120052 -0.028959 0.203918 -0.052782 -0.062500 1 0 0 0 0 0 2 750233
-0.001966 -0.000205 0.120052 -0.031171 0.204459 -0.052582 -0.062500 1 0 0 0 0 0 2 751354
-0.001967 -0.000205 0.120052 -0.032262 0.204709 -0.052517 -0.062500 1 0 0 0 0 0 2 752244
-0.001967 -0.000205 0.120052 -0.032810 0.204850 -0.052497 -0.062500 1 0 0 0 0 0 2 753225
-0.001967 -0.000205 0.120052 -0.033081 0.204926 -0.052475 -0.062500 1 0 0 0 0 0 2 754237
-0.001967 -0.000205 0.120052 -0.033226 0.204962 -0.052482 -0.062500 1 0 0 0 0 0 2 755244
-0.001967 -0.000205 0.120052 -0.033290 0.204967 -0.052485 -0.062500 1 0 0 0 0 0 2 756228
-0.001967 -0.000205 0.120052 -0.033320 0.204984 -0.052479 -0.062500 1 0 0 0 0 0 2 757239
-0.001967 -0.000205 0.120052 -0.033342 0.204979 -0.052479 -0.062500 1 0 0 0 0 0 2 758242
-0.001967 -0.000205 0.120052 -0.033343 0.204978 -0.052479 -0.062500 1 0 0 0 0 0 2 759367
-0.001967 -0.000205 0.120052 -0.033358 0.204993 -0.052479 -0.062500 1 0 0 0 0 0 2 760240
-0.001967 -0.000205 0.120052 -0.033360 0.204994 -0.052479 -0.062500 1 0 0 0 0 0 2 761241
-0.001967 -0.000205 0.120052 -0.033357 0.204983 -0.052472 -0.062500 1 0 0 0 0 0 2 762368
-0.001967 -0.000205 0.120052 -0.033347 0.204990 -0.052485 -0.062500 1 0 0 0 0 0 2 763363
-0.001985 -0.000201 0.120062 0.230364 0.143014 -0.191953 -0.062500 1 0 0 0 0 0 2 764366
-0.001995 -0.000198 0.120066 0.140840 0.163643 -0.123785 -0.062500 1 0 0 0 0 0 2 765371
-0.001999 -0.000197 0.120067 0.074506 0.179228 -0.088480 -0.062500 1 0 0 0 0 0 2 766369
-0.002002 -0.000197 0.120068 0.039393 0.187582 -0.075075 -0.062500 1 0 0 0 0 0 2 767370
-0.002003 -0.000196 0.120068 0.021713 0.191821 -0.070293 -0.062500 1 0 0 0 0 0 2 768368
-0.002004 -0.000196 0.120068 0.012895 0.193965 -0.068621 -0.062500 1 0 0 0 0 0 2 769367
-0.002004 -0.000196 0.120068 0.008478 0.195032 -0.068045 -0.062500 1 0 0 0 0 0 2 770365
-0.002004 -0.000196 0.120068 0.006299 0.195565 -0.067848 -0.062500 1 0 0 0 0 0 2 771337
-0.002004 -0.000196 0.120068 0.005188 0.195820 -0.067771 -0.062500 1 0 0 0 0 0 2 772367
-0.002004 -0.000196 0.120068 0.004637 0.195961 -0.067750 -0.062500 1 0 0 0 0 0 2 773367
-0.002004 -0.000196 0.120068 0.004378 0.196035 -0.067734 -0.062500 1 0 0 0 0 0 2 774364
-0.002004 -0.000196 0.120068 0.004234 0.196070 -0.067742 -0.062500 1 0 0 0 0 0 2 775364
-0.002004 -0.000196 0.120068 0.004158 0.196078 -0.067738 -0.062500 1 0 0 0 0 0 2 776364
-0.002004 -0.000196 0.120068 0.004139 0.196092 -0.067738 -0.062500 1 0 0 0 0 0 2 777366
-0.002004 -0.000196 0.120068 0.004118 0.196088 -0.067739 -0.062500 1 0 0 0 0 0 2 778364
-0.002004 -0.000196 0.120068 0.004105 0.196089 -0.067733 -0.062500 1 0 0 0 0 0 2 779365
-0.002004 -0.000196 0.120068 0.004101 0.196101 -0.067739 -0.062500 1 0 0 0 0 0 2 780364
-0.002004 -0.000196 0.120068 0.004101 0.196102 -0.067740 -0.062500 1 0 0 0 0 0 2 781367
-0.002004 -0.000196 0.120068 0.004092 0.196094 -0.067726 -0.062500 1 0 0 0 0 0 2 782366
-0.002004 -0.000196 0.120068 0.004100 0.196102 -0.067738 -0.062500 1 0 0 0 0 0 2 783335
-0.002004 -0.000196 0.120068 0.004101 0.196103 -0.067739 -0.062500 1 0 0 0 0 0 2 784365
-0.002004 -0.000196 0.120068 0.004104 0.196091 -0.067733 -0.062500 1 0 0 0 0 0 2 785366
-0.002004 -0.000196 0.120068 0.004089 0.196104 -0.067732 -0.062500 1 0 0 0 0 0 2 786364
-0.002023 -0.000192 0.120078 0.267957 0.134090 -0.207075 -0.062500 1 0 0 0 0 0 2 787364
-0.002032 -0.000189 0.120081 0.178357 0.154738 -0.138983 -0.062500 1 0 0 0 0 0 2 788362
-0.002037 -0.000188 0.120082 0.111997 0.170329 -0.103703 -0.062500 1 0 0 0 0 0 2 789366
-0.002039 -0.000188 0.120083 0.076880 0.178684 -0.090302 -0.062500 1 0 0 0 0 0 2 790363
-0.002040 -0.000187 0.120083 0.059191 0.182936 -0.085535 -0.062500 1 0 0 0 0 0 2 791363
-0.002041 -0.000187 0.120083 0.050365 0.185061 -0.083869 -0.062500 1 0 0 0 0 0 2 792359
-0.002041 -0.000187 0.120083 0.045955 0.186136 -0.083289 -0.062500 1 0 0 0 0 0 2 793448
-0.002041 -0.000187 0.120083 0.043755 0.186663 -0.083093 -0.062500 1 0 0 0 0 0 2 794438
-0.002041 -0.000187 0.120083 0.042666 0.186944 -0.083016 -0.062500 1 0 0 0 0 0 2 795438
-0.002042 -0.000187 0.120083 0.042113 0.187068 -0.082996 -0.062500 1 0 0 0 0 0 2 796431
-0.002042 -0.000187 0.120083 0.041833 0.187134 -0.082980 -0.062500 1 0 0 0 0 0 2 797443
-0.002042 -0.000187 0.120083 0.041711 0.187163 -0.082982 -0.062500 1 0 0 0 0 0 2 798451
-0.002042 -0.000187 0.120083 0.041643 0.187190 -0.082977 -0.062500 1 0 0 0 0 0 2 799418
-0.002042 -0.000187 0.120083 0.041604 0.187200 -0.082977 -0.062500 1 0 0 0 0 0 2 800410
-0.002042 -0.000187 0.120083 0.041581 0.187195 -0.082978 -0.062500 1 0 0 0 0 0 2 801409
-0.002042 -0.000187 0.120083 0.041576 0.187206 -0.082984 -0.062500 1 0 0 0 0 0 2 802408
-0.002042 -0.000187 0.120083 0.041568 0.187198 -0.082972 -0.062500 1 0 0 0 0 0 2 803432
-0.002042 -0.000187 0.120083 0.041576 0.187206 -0.082984 -0.062500 1 0 0 0 0 0 2 804408
-0.002042 -0.000187 0.120083 0.041564 0.187210 -0.082979 -0.062500 1 0 0 0 0 0 2 805431
-0.002042 -0.000187 0.120083 0.041567 0.187199 -0.082971 -0.062500 1 0 0 0 0 0 2 806437
-0.002042 -0.000187 0.120083 0.041576 0.187206 -0.082984 -0.062500 1 0 0 0 0 0 2 807432
-0.002042 -0.000187 0.120083 0.041565 0.187210 -0.082979 -0.062500 1 0 0 0 0 0 2 808413
-0.002060 -0.000183 0.120093 0.305561 0.125153 -0.222170 -0.062500 1 0 0 0 0 0 2 809430
-0.002070 -0.000181 0.120096 0.215904 0.145813 -0.154164 -0.062500 1 0 0 0 0 0 2 810414
-0.002074 -0.000179 0.120098 0.149503 0.161435 -0.118919 -0.062500 1 0 0 0 0 0 2 811432
-0.002077 -0.000179 0.120098 0.114372 0.169785 -0.105530 -0.062500 1 0 0 0 0 0 2 812414
-0.002078 -0.000179 0.120098 0.096679 0.174026 -0.100766 -0.062500 1 0 0 0 0 0 2 813430
-0.002078 -0.000178 0.120098 0.087843 0.176174 -0.099097 -0.062500 1 0 0 0 0 0 2 814413
-0.002079 -0.000178 0.120098 0.083446 0.177237 -0.098519 -0.062500 1 0 0 0 0 0 2 815426
-0.002079 -0.000178 0.120098 0.081243 0.177775 -0.098311 -0.062500 1 0 0 0 0 0 2 816412
-0.002079 -0.000178 0.120098 0.080140 0.178029 -0.098239 -0.062500 1 0 0 0 0 0 2 817428
-0.002079 -0.000178 0.120098 0.079602 0.178166 -0.098226 -0.062500 1 0 0 0 0 0 2 818413
-0.002079 -0.000178 0.120098 0.079324 0.178234 -0.098212 -0.062500 1 0 0 0 0 0 2 819427
-0.002079 -0.000178 0.120098 0.079187 0.178277 -0.098214 -0.062500 1 0 0 0 0 0 2 820413
-0.002079 -0.000178 0.120098 0.079119 0.178295 -0.098202 -0.062500 1 0 0 0 0 0 2 821356
-0.002079 -0.000178 0.120098 0.079093 0.178302 -0.098208 -0.062500 1 0 0 0 0 0 2 822356
-0.002079 -0.000178 0.120098 0.079072 0.178296 -0.098209 -0.062500 1 0 0 0 0 0 2 823347
-0.002079 -0.000178 0.120098 0.079058 0.178298 -0.098203 -0.062500 1 0 0 0 0 0 2 824355
-0.002079 -0.000178 0.120098 0.079054 0.178309 -0.098209 -0.062500 1 0 0 0 0 0 2 825346
-0.002079 -0.000178 0.120098 0.079053 0.178311 -0.098210 -0.062500 1 0 0 0 0 0 2 826356
-0.002079 -0.000178 0.120098 0.079057 0.178299 -0.098203 -0.062500 1 0 0 0 0 0 2 827346
-0.002079 -0.000178 0.120098 0.079054 0.178310 -0.098209 -0.062500 1 0 0 0 0 0 2 828355
-0.002079 -0.000178 0.120098 0.079054 0.178311 -0.098210 -0.062500 1 0 0 0 0 0 2 829346
-0.002079 -0.000178 0.120098 0.079057 0.178300 -0.098203 -0.062500 1 0 0 0 0 0 2 830355
-0.002079 -0.000178 0.120098 0.079054 0.178310 -0.098209 -0.062500 1 0 0 0 0 0 2 831346
-0.002079 -0.000178 0.120098 0.079054 0.178311 -0.098209 -0.062500 1 0 0 0 0 0 2 832355
-0.002079 -0.000178 0.120098 0.079058 0.178300 -0.098203 -0.062500 1 0 0 0 0 0 2 833346
-0.002098 -0.000174 0.120108 0.343176 0.116222 -0.237277 -0.062500 1 0 0 0 0 0 2 834355
-0.002107 -0.000172 0.120112 0.253455 0.136920 -0.169315 -0.062500 1 0 0 0 0 0 2 835355
-0.002112 -0.000171 0.120113 0.187029 0.152519 -0.134124 -0.062500 1 0 0 0 0 0 2 836351
-0.002114 -0.000170 0.120113 0.151879 0.160881 -0.120744 -0.062500 1 0 0 0 0 0 2 837341
-0.002115 -0.000170 0.120113 0.134178 0.165125 -0.115969 -0.062500 1 0 0 0 0 0 2 838353
-0.002116 -0.000170 0.120113 0.125342 0.167262 -0.114316 -0.062500 1 0 0 0 0 0 2 839368
-0.002116 -0.000169 0.120113 0.120939 0.168335 -0.113729 -0.062500 1 0 0 0 0 0 2 840236
-0.002116 -0.000169 0.120113 0.118747 0.168872 -0.113526 -0.062500 1 0 0 0 0 0 2 841368
-0.002116 -0.000169 0.120113 0.117643 0.169137 -0.113463 -0.062500 1 0 0 0 0 0 2 842364
-0.002122 -0.000151 0.120103 0.191264 -0.085124 0.033888 -0.062500 1 0 0 0 0 0 2 843363
-0.002125 -0.000142 0.120099 0.167266 0.000533 -0.037981 -0.062500 1 0 0 0 0 0 2 844363
-0.002126 -0.000138 0.120098 0.148502 0.064531 -0.075301 -0.062500 1 0 0 0 0 0 2 845362
-0.002127 -0.000135 0.120098 0.138198 0.098600 -0.089500 -0.062500 1 0 0 0 0 0 2 846362
-0.002127 -0.000134 0.120097 0.132871 0.115836 -0.094564 -0.062500 1 0 0 0 0 0 2 847362
-0.002127 -0.000134 0.120097 0.130160 0.124472 -0.096346 -0.062500 1 0 0 0 0 0 2 848362
-0.002127 -0.000133 0.120097 0.128789 0.128792 -0.096955 -0.062500 1 0 0 0 0 0 2 849364
-0.002127 -0.000133 0.120097 0.128098 0.130943 -0.097177 -0.062500 1 0 0 0 0 0 2 850365
-0.002146 -0.000129 0.120107 0.392032 0.069879 -0.236108 -0.062500 1 0 0 0 0 0 2 851367
-0.002156 -0.000126 0.120111 0.302063 0.091148 -0.168283 -0.062500 1 0 0 0 0 0 2 852365
-0.002160 -0.000125 0.120112 0.235502 0.107038 -0.133146 -0.062500 1 0 0 0 0 0 2 853364
-0.002163 -0.000125 0.120112 0.200291 0.115548 -0.119789 -0.062500 1 0 0 0 0 0 2 854363
-0.002164 -0.000124 0.120112 0.182574 0.119858 -0.115027 -0.062500 1 0 0 0 0 0 2 855365
-0.002164 -0.000124 0.120112 0.173728 0.122022 -0.113376 -0.062500 1 0 0 0 0 0 2 856363
-0.002165 -0.000124 0.120112 0.169317 0.123120 -0.112784 -0.062500 1 0 0 0 0 0 2 857334
-0.002165 -0.000124 0.120112 0.167115 0.123649 -0.112590 -0.062500 1 0 0 0 0 0 2 858363
-0.002165 -0.000124 0.120112 0.166018 0.123922 -0.112521 -0.062500 1 0 0 0 0 0 2 859361
-0.002165 -0.000124 0.120112 0.165471 0.124053 -0.112496 -0.062500 1 0 0 0 0 0 2 860362
-0.002165 -0.000124 0.120112 0.165189 0.124131 -0.112488 -0.062500 1 0 0 0 0 0 2 861363
-0.002165 -0.000124 0.120112 0.165054 0.124164 -0.112484 -0.062500 1 0 0 0 0 0 2 862361
-0.002184 -0.000120 0.120122 0.429411 0.062002 -0.251200 -0.062500 1 0 0 0 0 0 2 863362
-0.002198 -0.000099 0.120115 0.413579 -0.171500 -0.035882 -0.062500 1 0 0 0 0 0 2 864332
-0.002206 -0.000089 0.120113 0.323398 -0.070322 -0.072724 -0.062500 1 0 0 0 0 0 2 865361
-0.002210 -0.000084 0.120112 0.269606 0.001964 -0.096754 -0.062500 1 0 0 0 0 0 2 866363
-0.002211 -0.000082 0.120112 0.241663 0.040247 -0.106248 -0.062500 1 0 0 0 0 0 2 867362
-0.002212 -0.000080 0.120112 0.227534 0.059605 -0.109652 -0.062500 1 0 0 0 0 0 2 868362
-0.002213 -0.000080 0.120112 0.220437 0.069296 -0.110858 -0.062500 1 0 0 0 0 0 2 869364
-0.002213 -0.000079 0.120112 0.216874 0.074150 -0.111272 -0.062500 1 0 0 0 0 0 2 870362
-0.002213 -0.000079 0.120111 0.215082 0.076585 -0.111415 -0.062500 1 0 0 0 0 0 2 871361
-0.002213 -0.000079 0.120111 0.214196 0.077785 -0.111474 -0.062500 1 0 0 0 0 0 2 872360
-0.002213 -0.000079 0.120111 0.213750 0.078394 -0.111489 -0.062500 1 0 0 0 0 0 2 873361
-0.002213 -0.000079 0.120111 0.213525 0.078690 -0.111496 -0.062500 1 0 0 0 0 0 2 874331
-0.002213 -0.000079 0.120111 0.213402 0.078849 -0.111493 -0.062500 1 0 0 0 0 0 2 875357
-0.002213 -0.000079 0.120111 0.213353 0.078922 -0.111494 -0.062500 1 0 0 0 0 0 2 876351
-0.002232 -0.000075 0.120121 0.477898 0.016722 -0.250014 -0.062500 1 0 0 0 0 0 2 877356
-0.002242 -0.000072 0.120125 0.387933 0.037540 -0.182339 -0.062500 1 0 0 0 0 0 2 878363
-0.002246 -0.000071 0.120126 0.321390 0.053184 -0.147280 -0.062500 1 0 0 0 0 0 2 879360
-0.002254 -0.000052 0.120116 0.360167 -0.192534 0.013815 -0.062500 1 0 0 0 0 0 2 880361
-0.002258 -0.000043 0.120112 0.318866 -0.102834 -0.053521 -0.062500 1 0 0 0 0 0 2 881345
-0.002260 -0.000038 0.120111 0.291451 -0.036826 -0.089297 -0.062500 1 0 0 0 0 0 2 882357
-0.002261 -0.000036 0.120111 0.276825 -0.001736 -0.102971 -0.062500 1 0 0 0 0 0 2 883362
-0.002261 -0.000035 0.120111 0.269321 0.016030 -0.107843 -0.062500 1 0 0 0 0 0 2 884360
-0.002261 -0.000034 0.120110 0.265529 0.024920 -0.109550 -0.062500 1 0 0 0 0 0 2 885362
-0.002262 -0.000034 0.120110 0.263617 0.029356 -0.110153 -0.062500 1 0 0 0 0 0 2 886355
-0.002262 -0.000034 0.120110 0.262651 0.031591 -0.110366 -0.062500 1 0 0 0 0 0 2 887350
-0.002262 -0.000034 0.120110 0.262175 0.032703 -0.110435 -0.062500 1 0 0 0 0 0 2 888355
-0.002262 -0.000034 0.120110 0.261933 0.033253 -0.110460 -0.062500 1 0 0 0 0 0 2 889346
-0.002262 -0.000034 0.120110 0.261818 0.033543 -0.110458 -0.062500 1 0 0 0 0 0 2 890354
-0.002262 -0.000034 0.120110 0.261742 0.033684 -0.110466 -0.062500 1 0 0 0 0 0 2 891344
-0.002262 -0.000034 0.120110 0.261722 0.033738 -0.110474 -0.062500 1 0 0 0 0 0 2 892354
-0.002281 -0.000029 0.120120 0.526403 -0.028523 -0.248786 -0.062500 1 0 0 0 0 0 2 893345
-0.002290 -0.000027 0.120124 0.436385 -0.007676 -0.181207 -0.062500 1 0 0 0 0 0 2 894353
-0.002295 -0.000026 0.120125 0.369811 0.008004 -0.146203 -0.062500 1 0 0 0 0 0 2 895343
-0.002302 -0.000007 0.120115 0.408498 -0.237587 0.015066 -0.062500 1 0 0 0 0 0 2 896353
-0.002306 0.000002 0.120111 0.367258 -0.147953 -0.052380 -0.062500 1 0 0 0 0 0 2 897345
-0.002308 0.000007 0.120110 0.339850 -0.081979 -0.088189 -0.062500 1 0 0 0 0 0 2 898352
-0.002309 0.000009 0.120110 0.325226 -0.046892 -0.101877 -0.062500 1 0 0 0 0 0 2 899346
-0.002310 0.000010 0.120109 0.317727 -0.029144 -0.106777 -0.062500 1 0 0 0 0 0 2 900353
-0.002310 0.000011 0.120109 0.313924 -0.020256 -0.108488 -0.062500 1 0 0 0 0 0 2 901345
-0.002310 0.000011 0.120109 0.312027 -0.015803 -0.109081 -0.062500 1 0 0 0 0 0 2 902353
-0.002310 0.000011 0.120109 0.311059 -0.013587 -0.109294 -0.062500 1 0 0 0 0 0 2 903344
-0.002310 0.000011 0.120109 0.310570 -0.012475 -0.109358 -0.062500 1 0 0 0 0 0 2 904353
-0.002310 0.000011 0.120109 0.310323 -0.011912 -0.109389 -0.062500 1 0 0 0 0 0 2 905354
-0.002310 0.000011 0.120109 0.310215 -0.011645 -0.109394 -0.062500 1 0 0 0 0 0 2 906353
-0.002310 0.000011 0.120109 0.310147 -0.011498 -0.109396 -0.062500 1 0 0 0 0 0 2 907339
-0.002310 0.000011 0.120109 0.310113 -0.011430 -0.109404 -0.062500 1 0 0 0 0 0 2 908358
-0.002310 0.000011 0.120109 0.310104 -0.011403 -0.109399 -0.062500 1 0 0 0 0 0 2 909362
-0.002310 0.000011 0.120109 0.310093 -0.011367 -0.109398 -0.062500 1 0 0 0 0 0 2 910356
-0.002310 0.000011 0.120109 0.310092 -0.011364 -0.109398 -0.062500 1 0 0 0 0 0 2 911354
-0.002310 0.000011 0.120109 0.310092 -0.011364 -0.109398 -0.062500 1 0 0 0 0 0 2 912367
-0.002310 0.000011 0.120109 0.310093 -0.011364 -0.109398 -0.062500 1 0 0 0 0 0 2 913364
-0.002310 0.000011 0.120109 0.310093 -0.011364 -0.109398 -0.062500 1 0 0 0 0 0 2 914359
-0.002310 0.000011 0.120109 0.310082 -0.011362 -0.109411 -0.062500 1 0 0 0 0 0 2 915362
-0.002310 0.000011 0.120109 0.310092 -0.011364 -0.109400 -0.062500 1 0 0 0 0 0 2 916361
-0.002310 0.000011 0.120109 0.310093 -0.011365 -0.109398 -0.062500 1 0 0 0 0 0 2 917333
-0.002310 0.000011 0.120109 0.310090 -0.011353 -0.109405 -0.062500 1 0 0 0 0 0 2 918361
-0.002310 0.000011 0.120109 0.310081 -0.011360 -0.109393 -0.062500 1 0 0 0 0 0 2 919359
-0.002310 0.000011 0.120109 0.310092 -0.011364 -0.109397 -0.062500 1 0 0 0 0 0 2 920334
-0.002310 0.000011 0.120109 0.310090 -0.011353 -0.109405 -0.062500 1 0 0 0 0 0 2 921364
-0.002315 0.000029 0.120099 0.383943 -0.265189 0.038683 -0.062500 1 0 0 0 0 0 2 922366
-0.002318 0.000039 0.120095 0.360429 -0.179881 -0.033566 -0.062500 1 0 0 0 0 0 2 923361
-0.002319 0.000043 0.120094 0.341874 -0.116061 -0.071072 -0.062500 1 0 0 0 0 0 2 924361
-0.002320 0.000045 0.120093 0.331671 -0.082055 -0.085350 -0.062500 1 0 0 0 0 0 2 925361
-0.002321 0.000046 0.120093 0.326370 -0.064848 -0.090454 -0.062500 1 0 0 0 0 0 2 926361
-0.002321 0.000047 0.120093 0.323674 -0.056228 -0.092230 -0.062500 1 0 0 0 0 0 2 927330
-0.002321 0.000047 0.120093 0.322305 -0.051914 -0.092850 -0.062500 1 0 0 0 0 0 2 928330
-0.002321 0.000047 0.120093 0.321610 -0.049755 -0.093065 -0.062500 1 0 0 0 0 0 2 929360
-0.002321 0.000048 0.120093 0.321267 -0.048676 -0.093138 -0.062500 1 0 0 0 0 0 2 930328
-0.002321 0.000048 0.120093 0.321091 -0.048141 -0.093176 -0.062500 1 0 0 0 0 0 2 931361
-0.002321 0.000048 0.120093 0.321011 -0.047882 -0.093175 -0.062500 1 0 0 0 0 0 2 932359
-0.002321 0.000048 0.120093 0.320968 -0.047742 -0.093189 -0.062500 1 0 0 0 0 0 2 933361
-0.002321 0.000048 0.120093 0.320944 -0.047665 -0.093171 -0.062500 1 0 0 0 0 0 2 934330
-0.002321 0.000048 0.120093 0.320936 -0.047637 -0.093183 -0.062500 1 0 0 0 0 0 2 935329
-0.002321 0.000048 0.120093 0.320920 -0.047621 -0.093184 -0.062500 1 0 0 0 0 0 2 936359
-0.002321 0.000048 0.120093 0.320927 -0.047612 -0.093177 -0.062500 1 0 0 0 0 0 2 937331
-0.002321 0.000048 0.120093 0.320925 -0.047600 -0.093183 -0.062500 1 0 0 0 0 0 2 938359
-0.002321 0.000048 0.120093 0.320925 -0.047598 -0.093184 -0.062500 1 0 0 0 0 0 2 939357
-0.002321 0.000048 0.120093 0.320925 -0.047598 -0.093184 -0.062500 1 0 0 0 0 0 2 940357
-0.002321 0.000048 0.120093 0.320928 -0.047610 -0.093178 -0.062500 1 0 0 0 0 0 2 941353
-0.002321 0.000048 0.120093 0.320926 -0.047599 -0.093184 -0.062500 1 0 0 0 0 0 2 942329
-0.002321 0.000048 0.120093 0.320905 -0.047604 -0.093185 -0.062500 1 0 0 0 0 0 2 943358
-0.002321 0.000048 0.120093 0.320922 -0.047599 -0.093185 -0.062500 1 0 0 0 0 0 2 944358
-0.002321 0.000048 0.120093 0.320924 -0.047598 -0.093185 -0.062500 1 0 0 0 0 0 2 945360
-0.002321 0.000048 0.120093 0.320928 -0.047610 -0.093178 -0.062500 1 0 0 0 0 0 2 946354
-0.002321 0.000048 0.120093 0.320913 -0.047597 -0.093177 -0.062500 1 0 0 0 0 0 2 947348
-0.002321 0.000048 0.120093 0.320923 -0.047598 -0.093183 -0.062500 1 0 0 0 0 0 2 948363
-0.002321 0.000048 0.120093 0.320925 -0.047598 -0.093184 -0.062500 1 0 0 0 0 0 2 949360
-0.002321 0.000048 0.120093 0.320925 -0.047598 -0.093184 -0.062500 1 0 0 0 0 0 2 950359
-0.002321 0.000048 0.120093 0.320920 -0.047618 -0.093185 -0.062500 1 0 0 0 0 0 2 951359
-0.002321 0.000048 0.120093 0.320912 -0.047598 -0.093178 -0.062500 1 0 0 0 0 0 2 952357
-0.002321 0.000048 0.120093 0.320923 -0.047598 -0.093184 -0.062500 1 0 0 0 0 0 2 953358
-0.002321 0.000048 0.120093 0.320925 -0.047598 -0.093184 -0.062500 1 0 0 0 0 0 2 954330
-0.002321 0.000048 0.120093 0.320928 -0.047610 -0.093178 -0.062500 1 0 0 0 0 0 2 955351
-0.002321 0.000048 0.120093 0.320913 -0.047597 -0.093177 -0.062500 1 0 0 0 0 0 2 956358
-0.002321 0.000048 0.120093 0.320924 -0.047598 -0.093183 -0.062500 1 0 0 0 0 0 2 957360
-0.002321 0.000048 0.120093 0.320916 -0.047607 -0.093191 -0.062500 1 0 0 0 0 0 2 958352
-0.002321 0.000048 0.120093 0.320927 -0.047611 -0.093179 -0.062500 1 0 0 0 0 0 2 959343
-0.002321 0.000048 0.120093 0.320925 -0.047600 -0.093184 -0.062500 1 0 0 0 0 0 2 960353
-0.002321 0.000048 0.120093 0.320913 -0.047596 -0.093178 -0.062500 1 0 0 0 0 0 2 961410
-0.002321 0.000048 0.120093 0.320923 -0.047598 -0.093184 -0.062500 1 0 0 0 0 0 2 962425
-0.002321 0.000048 0.120093 0.320925 -0.047598 -0.093184 -0.062500 1 0 0 0 0 0 2 963409
-0.002321 0.000048 0.120093 0.320928 -0.047610 -0.093178 -0.062500 1 0 0 0 0 0 2 964423
-0.002321 0.000048 0.120093 0.320913 -0.047597 -0.093177 -0.062500 1 0 0 0 0 0 2 965342
-0.002321 0.000048 0.120093 0.320915 -0.047607 -0.093190 -0.062500 1 0 0 0 0 0 2 966351
-0.002321 0.000048 0.120093 0.320923 -0.047599 -0.093185 -0.062500 1 0 0 0 0 0 2 967342
-0.002321 0.000048 0.120093 0.320924 -0.047598 -0.093185 -0.062500 1 0 0 0 0 0 2 968350
-0.002321 0.000048 0.120093 0.320916 -0.047607 -0.093171 -0.062500 1 0 0 0 0 0 2 969342
-0.002321 0.000048 0.120093 0.320924 -0.047599 -0.093183 -0.062500 1 0 0 0 0 0 2 970351
-0.002321 0.000048 0.120093 0.320925 -0.047598 -0.093184 -0.062500 1 0 0 0 0 0 2 971342
-0.002321 0.000048 0.120093 0.320925 -0.047598 -0.093184 -0.062500 1 0 0 0 0 0 2 972342
-0.002321 0.000048 0.120093 0.320928 -0.047610 -0.093178 -0.062500 1 0 0 0 0 0 2 973351
-0.002321 0.000048 0.120093 0.320917 -0.047608 -0.093191 -0.062500 1 0 0 0 0 0 2 974342
-0.002321 0.000048 0.120093 0.320912 -0.047597 -0.093179 -0.062500 1 0 0 0 0 0 2 975350
-0.002321 0.000048 0.120093 0.320923 -0.047598 -0.093184 -0.062500 1 0 0 0 0 0 2 976341
-0.002321 0.000048 0.120093 0.320925 -0.047598 -0.093185 -0.062500 1 0 0 0 0 0 2 977351
-0.002321 0.000048 0.120093 0.320928 -0.047610 -0.093178 -0.062500 1 0 0 0 0 0 2 978341
-0.002321 0.000048 0.120093 0.320913 -0.047597 -0.093177 -0.062500 1 0 0 0 0 0 2 979334
-0.002321 0.000048 0.120093 0.320924 -0.047598 -0.093183 -0.062500 1 0 0 0 0 0 2 980358
-0.002321 0.000048 0.120093 0.320925 -0.047598 -0.093184 -0.062500 1 0 0 0 0 0 2 981368
-0.002321 0.000048 0.120093 0.320917 -0.047607 -0.093191 -0.062500 1 0 0 0 0 0 2 982347
-0.002321 0.000048 0.120093 0.320915 -0.047608 -0.093172 -0.062500 1 0 0 0 0 0 2 983360
-0.002321 0.000048 0.120093 0.320923 -0.047599 -0.093183 -0.062500 1 0 0 0 0 0 2 984360
-0.002321 0.000048 0.120093 0.320924 -0.047598 -0.093184 -0.062500 1 0 0 0 0 0 2 985345
-0.002321 0.000048 0.120093 0.320925 -0.047598 -0.093184 -0.062500 1 0 0 0 0 0 2 986359
-0.002321 0.000048 0.120093 0.320928 -0.047610 -0.093178 -0.062500 1 0 0 0 0 0 2 987358
-0.002321 0.000048 0.120093 0.320913 -0.047597 -0.093177 -0.062500 1 0 0 0 0 0 2 988358
-0.002321 0.000048 0.120093 0.320915 -0.047607 -0.093190 -0.062500 1 0 0 0 0 0 2 989357
-0.002321 0.000048 0.120093 0.320923 -0.047599 -0.093185 -0.062500 1 0 0 0 0 0 2 990359
-0.002321 0.000048 0.120093 0.320928 -0.047610 -0.093178 -0.062500 1 0 0 0 0 0 2 991356
-0.002321 0.000048 0.120093 0.320913 -0.047597 -0.093177 -0.062500 1 0 0 0 0 0 2 992359
-0.002321 0.000048 0.120093 0.320923 -0.047598 -0.093183 -0.062500 1 0 0 0 0 0 2 993359
-0.002321 0.000048 0.120093 0.320925 -0.047598 -0.093184 -0.062500 1 0 0 0 0 0 2 994367
-0.002321 0.000048 0.120093 0.320925 -0.047598 -0.093184 -0.062500 1 0 0 0 0 0 2 995362
-0.002321 0.000048 0.120093 0.320929 -0.047610 -0.093178 -0.062500 1 0 0 0 0 0 2 996361
-0.002321 0.000048 0.120093 0.320905 -0.047605 -0.093184 -0.062500 1 0 0 0 0 0 2 997359
-0.002321 0.000048 0.120093 0.320922 -0.047599 -0.093184 -0.062500 1 0 0 0 0 0 2 998359
-0.002321 0.000048 0.120093 0.320924 -0.047598 -0.093185 -0.062500 1 0 0 0 0 0 2 999348
-0.002321 0.000048 0.120093 0.320925 -0.047598 -0.093185 -0.062500 1 0 0 0 0 0 3 358
-0.002321 0.000048 0.120093 0.320916 -0.047607 -0.093171 -0.062500 1 0 0 0 0 0 3 1359
-0.002321 0.000048 0.120093 0.320924 -0.047599 -0.093183 -0.062500 1 0 0 0 0 0 3 2358
-0.002321 0.000048 0.120093 0.320925 -0.047598 -0.093184 -0.062500 1 0 0 0 0 0 3 3358
-0.002321 0.000048 0.120093 0.320925 -0.047598 -0.093184 -0.062500 1 0 0 0 0 0 3 4357
-0.002321 0.000048 0.120093 0.320925 -0.047598 -0.093184 -0.062500 1 0 0 0 0 0 3 5343
-0.002321 0.000048 0.120093 0.320908 -0.047615 -0.093178 -0.062500 1 0 0 0 0 0 3 6352
-0.002321 0.000048 0.120093 0.320923 -0.047600 -0.093184 -0.062500 1 0 0 0 0 0 3 7357
-0.002321 0.000048 0.120093 0.320924 -0.047598 -0.093184 -0.062500 1 0 0 0 0 0 3 8358
-0.002321 0.000048 0.120093 0.320925 -0.047598 -0.093185 -0.062500 1 0 0 0 0 0 3 9338
-0.002321 0.000048 0.120093 0.320916 -0.047607 -0.093171 -0.062500 1 0 0 0 0 0 3 10354
-0.002321 0.000048 0.120093 0.320924 -0.047599 -0.093183 -0.062500 1 0 0 0 0 0 3 11357
-0.002321 0.000048 0.120093 0.320925 -0.047598 -0.093184 -0.062500 1 0 0 0 0 0 3 12357
-0.002321 0.000048 0.120093 0.320917 -0.047607 -0.093191 -0.062500 1 0 0 0 0 0 3 13359
-0.002321 0.000048 0.120093 0.320927 -0.047611 -0.093179 -0.062500 1 0 0 0 0 0 3 14357
-0.002321 0.000048 0.120093 0.320913 -0.047597 -0.093177 -0.062500 1 0 0 0 0 0 3 15357
-0.002321 0.000048 0.120093 0.320923 -0.047598 -0.093183 -0.062500 1 0 0 0 0 0 3 16356
-0.002321 0.000048 0.120093 0.320925 -0.047598 -0.093184 -0.062500 1 0 0 0 0 0 3 17358
-0.002321 0.000048 0.120093 0.320925 -0.047598 -0.093184 -0.062500 1 0 0 0 0 0 3 18357
-0.002321 0.000048 0.120093 0.320929 -0.047610 -0.093178 -0.062500 1 0 0 0 0 0 3 19361
-0.002321 0.000048 0.120093 0.320913 -0.047597 -0.093177 -0.062500 1 0 0 0 0 0 3 20345
-0.002321 0.000048 0.120093 0.320915 -0.047607 -0.093190 -0.062500 1 0 0 0 0 0 3 21355
-0.002321 0.000048 0.120093 0.320924 -0.047599 -0.093185 -0.062500 1 0 0 0 0 0 3 22356
-0.002321 0.000048 0.120093 0.320925 -0.047598 -0.093185 -0.062500 1 0 0 0 0 0 3 23358
-0.002321 0.000048 0.120093 0.320916 -0.047607 -0.093171 -0.062500 1 0 0 0 0 0 3 24356
-0.002321 0.000048 0.120093 0.320924 -0.047599 -0.093183 -0.062500 1 0 0 0 0 0 3 25359
-0.002321 0.000048 0.120093 0.320925 -0.047598 -0.093184 -0.062500 1 0 0 0 0 0 3 26357
-0.002321 0.000048 0.120093 0.320925 -0.047598 -0.093184 -0.062500 1 0 0 0 0 0 3 27358
-0.002321 0.000048 0.120093 0.320929 -0.047610 -0.093178 -0.062500 1 0 0 0 0 0 3 28356
-0.002321 0.000048 0.120093 0.320905 -0.047605 -0.093184 -0.062500 1 0 0 0 0 0 3 29358
-0.002321 0.000048 0.120093 0.320922 -0.047599 -0.093184 -0.062500 1 0 0 0 0 0 3 30356
-0.002321 0.000048 0.120093 0.320924 -0.047598 -0.093184 -0.062500 1 0 0 0 0 0 3 31356
-0.002321 0.000048 0.120093 0.320925 -0.047598 -0.093185 -0.062500 1 0 0 0 0 0 3 32350
-0.002321 0.000048 0.120093 0.320916 -0.047607 -0.093171 -0.062500 1 0 0 0 0 0 3 33341
-0.002321 0.000048 0.120093 0.320924 -0.047599 -0.093183 -0.062500 1 0 0 0 0 0 3 34348
-0.002321 0.000048 0.120093 0.320925 -0.047598 -0.093184 -0.062500 1 0 0 0 0 0 3 35339
-0.002321 0.000048 0.120093 0.320917 -0.047607 -0.093191 -0.062500 1 0 0 0 0 0 3 36349
-0.002321 0.000048 0.120093 0.320927 -0.047611 -0.093179 -0.062500 1 0 0 0 0 0 3 37340
-0.002321 0.000048 0.120093 0.320913 -0.047597 -0.093177 -0.062500 1 0 0 0 0 0 3 38350
-0.002321 0.000048 0.120093 0.320923 -0.047598 -0.093184 -0.062500 1 0 0 0 0 0 3 39349
-0.002321 0.000048 0.120093 0.320925 -0.047598 -0.093184 -0.062500 1 0 0 0 0 0 3 40340
-0.002321 0.000048 0.120093 0.320925 -0.047598 -0.093185 -0.062500 1 0 0 0 0 0 3 41349
-0.002321 0.000048 0.120093 0.320916 -0.047607 -0.093171 -0.062500 1 0 0 0 0 0 3 42339
-0.002321 0.000048 0.120093 0.320924 -0.047599 -0.093183 -0.062500 1 0 0 0 0 0 3 43348
-0.002321 0.000048 0.120093 0.320916 -0.047607 -0.093191 -0.062500 1 0 0 0 0 0 3 44339
-0.002321 0.000048 0.120093 0.320924 -0.047599 -0.093185 -0.062500 1 0 0 0 0 0 3 45348
-0.002321 0.000048 0.120093 0.320928 -0.047610 -0.093178 -0.062500 1 0 0 0 0 0 3 46339
-0.002321 0.000048 0.120093 0.320913 -0.047597 -0.093177 -0.062500 1 0 0 0 0 0 3 47348
-0.002321 0.000048 0.120093 0.320923 -0.047598 -0.093183 -0.062500 1 0 0 0 0 0 3 48339
-0.002321 0.000048 0.120093 0.320925 -0.047598 -0.093184 -0.062500 1 0 0 0 0 0 3 49349
-0.002321 0.000048 0.120093 0.320925 -0.047598 -0.093184 -0.062500 1 0 0 0 0 0 3 50357
-0.002321 0.000048 0.120093 0.320929 -0.047610 -0.093178 -0.062500 1 0 0 0 0 0 3 51349
-0.002321 0.000048 0.120093 0.320905 -0.047605 -0.093184 -0.062500 1 0 0 0 0 0 3 52339
-0.002321 0.000048 0.120093 0.320922 -0.047599 -0.093184 -0.062500 1 0 0 0 0 0 3 53349
-0.002321 0.000048 0.120093 0.320924 -0.047598 -0.093185 -0.062500 1 0 0 0 0 0 3 54355
-0.002321 0.000048 0.120093 0.320925 -0.047598 -0.093185 -0.062500 1 0 0 0 0 0 3 55348
-0.002321 0.000048 0.120093 0.320916 -0.047607 -0.093171 -0.062500 1 0 0 0 0 0 3 56362
-0.002321 0.000048 0.120093 0.320924 -0.047599 -0.093183 -0.062500 1 0 0 0 0 0 3 57359
-0.002321 0.000048 0.120093 0.320925 -0.047598 -0.093184 -0.062500 1 0 0 0 0 0 3 58357
-0.002321 0.000048 0.120093 0.320925 -0.047598 -0.093184 -0.062500 1 0 0 0 0 0 3 59357
-0.002321 0.000048 0.120093 0.320920 -0.047618 -0.093185 -0.062500 1 0 0 0 0 0 3 60356
-0.002321 0.000048 0.120093 0.320912 -0.047598 -0.093178 -0.062500 1 0 0 0 0 0 3 61357
-0.002321 0.000048 0.120093 0.320923 -0.047598 -0.093184 -0.062500 1 0 0 0 0 0 3 62325
-0.002321 0.000048 0.120093 0.320925 -0.047598 -0.093184 -0.062500 1 0 0 0 0 0 3 63356
-0.002321 0.000048 0.120093 0.320925 -0.047598 -0.093185 -0.062500 1 0 0 0 0 0 3 64356
-0.002321 0.000048 0.120093 0.320916 -0.047607 -0.093171 -0.062500 1 0 0 0 0 0 3 65359
-0.002321 0.000048 0.120093 0.320924 -0.047599 -0.093183 -0.062500 1 0 0 0 0 0 3 66357
-0.002321 0.000048 0.120093 0.320916 -0.047607 -0.093191 -0.062500 1 0 0 0 0 0 3 67360
-0.002326 0.000066 0.120083 0.394727 -0.301288 0.055025 -0.062500 1 0 0 0 0 0 3 68355
-0.002329 0.000075 0.120079 0.371236 -0.216046 -0.017281 -0.062500 1 0 0 0 0 0 3 69356
-0.002330 0.000079 0.120078 0.352709 -0.152277 -0.054822 -0.062500 1 0 0 0 0 0 3 70355
-0.002331 0.000082 0.120077 0.342498 -0.118274 -0.069119 -0.062500 1 0 0 0 0 0 3 71355
-0.002331 0.000083 0.120077 0.337198 -0.101074 -0.074213 -0.062500 1 0 0 0 0 0 3 72353
-0.002332 0.000083 0.120077 0.334500 -0.092446 -0.075997 -0.062500 1 0 0 0 0 0 3 73357
-0.002332 0.000084 0.120077 0.333134 -0.088143 -0.076613 -0.062500 1 0 0 0 0 0 3 74356
-0.002332 0.000084 0.120077 0.332452 -0.085989 -0.076835 -0.062500 1 0 0 0 0 0 3 75362
-0.002332 0.000084 0.120077 0.332087 -0.084906 -0.076917 -0.062500 1 0 0 0 0 0 3 76328
-0.002332 0.000084 0.120077 0.331929 -0.084365 -0.076935 -0.062500 1 0 0 0 0 0 3 77357
-0.002332 0.000084 0.120077 0.331839 -0.084101 -0.076946 -0.062500 1 0 0 0 0 0 3 78323
-0.002332 0.000084 0.120077 0.331786 -0.083970 -0.076948 -0.062500 1 0 0 0 0 0 3 79353
-0.002332 0.000084 0.120077 0.331774 -0.083896 -0.076956 -0.062500 1 0 0 0 0 0 3 80347
-0.002332 0.000084 0.120077 0.331750 -0.083854 -0.076951 -0.062500 1 0 0 0 0 0 3 81357
-0.002332 0.000084 0.120077 0.331756 -0.083843 -0.076943 -0.062500 1 0 0 0 0 0 3 82325
-0.002332 0.000084 0.120077 0.331746 -0.083839 -0.076956 -0.062500 1 0 0 0 0 0 3 83354
-0.002332 0.000084 0.120077 0.331753 -0.083831 -0.076950 -0.062500 1 0 0 0 0 0 3 84354
-0.002332 0.000084 0.120077 0.331754 -0.083830 -0.076950 -0.062500 1 0 0 0 0 0 3 85356
-0.002332 0.000084 0.120077 0.331754 -0.083830 -0.076950 -0.062500 1 0 0 0 0 0 3 86353
-0.002332 0.000084 0.120077 0.331754 -0.083830 -0.076950 -0.062500 1 0 0 0 0 0 3 87353
-0.002332 0.000084 0.120077 0.331755 -0.083830 -0.076950 -0.062500 1 0 0 0 0 0 3 88352
-0.002332 0.000084 0.120077 0.331755 -0.083831 -0.076949 -0.062500 1 0 0 0 0 0 3 89351
-0.002332 0.000084 0.120077 0.331744 -0.083828 -0.076963 -0.062500 1 0 0 0 0 0 3 90351
-0.002332 0.000084 0.120077 0.331741 -0.083827 -0.076945 -0.062500 1 0 0 0 0 0 3 91351
-0.002332 0.000084 0.120077 0.331753 -0.083830 -0.076949 -0.062500 1 0 0 0 0 0 3 92342
-0.002332 0.000084 0.120077 0.331755 -0.083831 -0.076950 -0.062500 1 0 0 0 0 0 3 93430
-0.002332 0.000084 0.120077 0.331755 -0.083831 -0.076950 -0.062500 1 0 0 0 0 0 3 94432
-0.002332 0.000084 0.120077 0.331743 -0.083828 -0.076943 -0.062500 1 0 0 0 0 0 3 95400
-0.002337 0.000102 0.120066 0.405506 -0.337371 0.071383 -0.062500 1 0 0 0 0 0 3 96397
-0.002340 0.000111 0.120063 0.382051 -0.252199 -0.000988 -0.062500 1 0 0 0 0 0 3 97429
-0.002341 0.000116 0.120061 0.363523 -0.188452 -0.038566 -0.062500 1 0 0 0 0 0 3 98433
-0.002342 0.000118 0.120061 0.353323 -0.154487 -0.052868 -0.062500 1 0 0 0 0 0 3 99400
-0.002342 0.000119 0.120061 0.348023 -0.137285 -0.057976 -0.062500 1 0 0 0 0 0 3 100399
-0.002342 0.000119 0.120061 0.345325 -0.128659 -0.059747 -0.062500 1 0 0 0 0 0 3 101400
-0.002342 0.000120 0.120061 0.343956 -0.124346 -0.060370 -0.062500 1 0 0 0 0 0 3 102396
-0.002343 0.000120 0.120061 0.343266 -0.122200 -0.060601 -0.062500 1 0 0 0 0 0 3 103397
-0.002343 0.000120 0.120061 0.342919 -0.121112 -0.060664 -0.062500 1 0 0 0 0 0 3 104465
-0.002343 0.000120 0.120061 0.342755 -0.120580 -0.060687 -0.062500 1 0 0 0 0 0 3 105423
-0.002343 0.000120 0.120061 0.342661 -0.120306 -0.060705 -0.062500 1 0 0 0 0 0 3 106421
-0.002343 0.000120 0.120061 0.342612 -0.120184 -0.060701 -0.062500 1 0 0 0 0 0 3 107405
-0.002343 0.000120 0.120061 0.342599 -0.120113 -0.060708 -0.062500 1 0 0 0 0 0 3 108420
-0.002343 0.000120 0.120061 0.342576 -0.120071 -0.060702 -0.062500 1 0 0 0 0 0 3 109338
-0.002343 0.000120 0.120061 0.342579 -0.120048 -0.060701 -0.062500 1 0 0 0 0 0 3 110346
-0.002343 0.000120 0.120061 0.342571 -0.120055 -0.060708 -0.062500 1 0 0 0 0 0 3 111337
-0.002343 0.000120 0.120061 0.342575 -0.120036 -0.060709 -0.062500 1 0 0 0 0 0 3 112345
-0.002343 0.000120 0.120061 0.342579 -0.120045 -0.060702 -0.062500 1 0 0 0 0 0 3 113336
-0.002343 0.000120 0.120061 0.342577 -0.120035 -0.060708 -0.062500 1 0 0 0 0 0 3 114346
-0.002343 0.000120 0.120061 0.342580 -0.120046 -0.060702 -0.062500 1 0 0 0 0 0 3 115336
-0.002343 0.000120 0.120061 0.342577 -0.120035 -0.060708 -0.062500 1 0 0 0 0 0 3 116345
-0.002343 0.000120 0.120061 0.342577 -0.120034 -0.060709 -0.062500 1 0 0 0 0 0 3 117337
-0.002343 0.000120 0.120061 0.342560 -0.120051 -0.060703 -0.062500 1 0 0 0 0 0 3 118345
-0.002343 0.000120 0.120061 0.342574 -0.120036 -0.060708 -0.062500 1 0 0 0 0 0 3 119336
-0.002343 0.000120 0.120061 0.342576 -0.120034 -0.060709 -0.062500 1 0 0 0 0 0 3 120346
-0.002343 0.000120 0.120061 0.342580 -0.120045 -0.060703 -0.062500 1 0 0 0 0 0 3 121337
-0.002343 0.000120 0.120061 0.342565 -0.120032 -0.060702 -0.062500 1 0 0 0 0 0 3 122332
-0.002343 0.000120 0.120061 0.342579 -0.120045 -0.060701 -0.062500 1 0 0 0 0 0 3 123345
-0.002343 0.000120 0.120061 0.342577 -0.120035 -0.060708 -0.062500 1 0 0 0 0 0 3 124335
-0.002343 0.000120 0.120061 0.342577 -0.120034 -0.060709 -0.062500 1 0 0 0 0 0 3 125346
-0.002343 0.000120 0.120061 0.342572 -0.120054 -0.060709 -0.062500 1 0 0 0 0 0 3 126352
-0.002343 0.000120 0.120061 0.342564 -0.120033 -0.060703 -0.062500 1 0 0 0 0 0 3 127340
-0.002343 0.000120 0.120061 0.342575 -0.120034 -0.060709 -0.062500 1 0 0 0 0 0 3 128346
-0.002343 0.000120 0.120061 0.342580 -0.120045 -0.060702 -0.062500 1 0 0 0 0 0 3 129332
-0.002343 0.000120 0.120061 0.342577 -0.120035 -0.060708 -0.062500 1 0 0 0 0 0 3 130351
-0.002343 0.000120 0.120061 0.342568 -0.120043 -0.060696 -0.062500 1 0 0 0 0 0 3 131350
-0.002343 0.000120 0.120061 0.342576 -0.120035 -0.060707 -0.062500 1 0 0 0 0 0 3 132358
-0.002343 0.000120 0.120061 0.342568 -0.120043 -0.060716 -0.062500 1 0 0 0 0 0 3 133354
-0.002343 0.000120 0.120061 0.342579 -0.120047 -0.060703 -0.062500 1 0 0 0 0 0 3 134354
-0.002343 0.000120 0.120061 0.342577 -0.120036 -0.060709 -0.062500 1 0 0 0 0 0 3 135353
-0.002343 0.000120 0.120061 0.342564 -0.120031 -0.060703 -0.062500 1 0 0 0 0 0 3 136354
-0.002343 0.000120 0.120061 0.342578 -0.120045 -0.060702 -0.062500 1 0 0 0 0 0 3 137355
-0.002343 0.000120 0.120061 0.342577 -0.120035 -0.060708 -0.062500 1 0 0 0 0 0 3 138324
-0.002343 0.000120 0.120061 0.342580 -0.120046 -0.060702 -0.062500 1 0 0 0 0 0 3 139351
-0.002343 0.000120 0.120061 0.342577 -0.120035 -0.060708 -0.062500 1 0 0 0 0 0 3 140355
-0.002343 0.000120 0.120061 0.342557 -0.120040 -0.060710 -0.062500 1 0 0 0 0 0 3 141360
-0.002343 0.000120 0.120061 0.342578 -0.120046 -0.060703 -0.062500 1 0 0 0 0 0 3 142357
-0.002343 0.000120 0.120061 0.342577 -0.120035 -0.060708 -0.062500 1 0 0 0 0 0 3 143357
-0.002343 0.000120 0.120061 0.342577 -0.120034 -0.060709 -0.062500 1 0 0 0 0 0 3 144354
-0.002343 0.000120 0.120061 0.342568 -0.120043 -0.060696 -0.062500 1 0 0 0 0 0 3 145355
-0.002343 0.000120 0.120061 0.342575 -0.120035 -0.060708 -0.062500 1 0 0 0 0 0 3 146352
-0.002343 0.000120 0.120061 0.342576 -0.120034 -0.060709 -0.062500 1 0 0 0 0 0 3 147354
-0.002343 0.000120 0.120061 0.342580 -0.120045 -0.060702 -0.062500 1 0 0 0 0 0 3 148322
-0.002343 0.000120 0.120061 0.342569 -0.120044 -0.060715 -0.062500 1 0 0 0 0 0 3 149353
-0.002343 0.000120 0.120061 0.342567 -0.120044 -0.060697 -0.062500 1 0 0 0 0 0 3 150350
-0.002343 0.000120 0.120061 0.342575 -0.120035 -0.060708 -0.062500 1 0 0 0 0 0 3 151322
-0.002343 0.000120 0.120061 0.342576 -0.120034 -0.060709 -0.062500 1 0 0 0 0 0 3 152352
-0.002343 0.000120 0.120061 0.342580 -0.120045 -0.060702 -0.062500 1 0 0 0 0 0 3 153352
-0.002343 0.000120 0.120061 0.342565 -0.120032 -0.060702 -0.062500 1 0 0 0 0 0 3 154349
-0.002343 0.000120 0.120061 0.342575 -0.120033 -0.060708 -0.062500 1 0 0 0 0 0 3 155353
-0.002343 0.000120 0.120061 0.342580 -0.120045 -0.060702 -0.062500 1 0 0 0 0 0 3 156352
-0.002343 0.000120 0.120061 0.342569 -0.120044 -0.060715 -0.062500 1 0 0 0 0 0 3 157432
-0.002343 0.000120 0.120061 0.342567 -0.120044 -0.060697 -0.062500 1 0 0 0 0 0 3 158423
-0.002343 0.000120 0.120061 0.342575 -0.120035 -0.060708 -0.062500 1 0 0 0 0 0 3 159421
-0.002343 0.000120 0.120061 0.342576 -0.120034 -0.060709 -0.062500 1 0 0 0 0 0 3 160397
-0.002343 0.000120 0.120061 0.342580 -0.120045 -0.060702 -0.062500 1 0 0 0 0 0 3 161398
-0.002343 0.000120 0.120061 0.342577 -0.120035 -0.060708 -0.062500 1 0 0 0 0 0 3 162397
-0.002343 0.000120 0.120061 0.342565 -0.120031 -0.060703 -0.062500 1 0 0 0 0 0 3 163395
-0.002343 0.000120 0.120061 0.342579 -0.120045 -0.060701 -0.062500 1 0 0 0 0 0 3 164393
-0.002343 0.000120 0.120061 0.342569 -0.120044 -0.060715 -0.062500 1 0 0 0 0 0 3 165398
-0.002343 0.000120 0.120061 0.342579 -0.120047 -0.060703 -0.062500 1 0 0 0 0 0 3 166395
-0.002343 0.000120 0.120061 0.342577 -0.120036 -0.060709 -0.062500 1 0 0 0 0 0 3 167433
-0.002343 0.000120 0.120061 0.342564 -0.120031 -0.060703 -0.062500 1 0 0 0 0 0 3 168429
-0.002343 0.000120 0.120061 0.342578 -0.120045 -0.060702 -0.062500 1 0 0 0 0 0 3 169426
-0.002343 0.000120 0.120061 0.342577 -0.120035 -0.060708 -0.062500 1 0 0 0 0 0 3 170427
-0.002343 0.000120 0.120061 0.342577 -0.120034 -0.060709 -0.062500 1 0 0 0 0 0 3 171419
-0.002343 0.000120 0.120061 0.342568 -0.120042 -0.060696 -0.062500 1 0 0 0 0 0 3 172448
-0.002343 0.000120 0.120061 0.342567 -0.120043 -0.060714 -0.062500 1 0 0 0 0 0 3 173435
-0.002343 0.000120 0.120061 0.342579 -0.120047 -0.060703 -0.062500 1 0 0 0 0 0 3 174421
-0.002343 0.000120 0.120061 0.342577 -0.120036 -0.060708 -0.062500 1 0 0 0 0 0 3 175426
-0.002343 0.000120 0.120061 0.342577 -0.120034 -0.060709 -0.062500 1 0 0 0 0 0 3 176396
-0.002343 0.000120 0.120061 0.342568 -0.120043 -0.060696 -0.062500 1 0 0 0 0 0 3 177401
-0.002343 0.000120 0.120061 0.342576 -0.120035 -0.060708 -0.062500 1 0 0 0 0 0 3 178396
-0.002343 0.000120 0.120061 0.342577 -0.120034 -0.060709 -0.062500 1 0 0 0 0 0 3 179395
-0.002343 0.000120 0.120061 0.342580 -0.120045 -0.060702 -0.062500 1 0 0 0 0 0 3 180394
-0.002343 0.000120 0.120061 0.342569 -0.120044 -0.060715 -0.062500 1 0 0 0 0 0 3 181426
-0.002343 0.000120 0.120061 0.342567 -0.120044 -0.060697 -0.062500 1 0 0 0 0 0 3 182421
-0.002343 0.000120 0.120061 0.342575 -0.120035 -0.060708 -0.062500 1 0 0 0 0 0 3 183404
-0.002343 0.000120 0.120061 0.342576 -0.120034 -0.060709 -0.062500 1 0 0 0 0 0 3 184419
-0.002343 0.000120 0.120061 0.342580 -0.120045 -0.060702 -0.062500 1 0 0 0 0 0 3 185423
-0.002343 0.000120 0.120061 0.342565 -0.120032 -0.060702 -0.062500 1 0 0 0 0 0 3 186403
-0.002343 0.000120 0.120061 0.342575 -0.120033 -0.060708 -0.062500 1 0 0 0 0 0 3 187420
-0.002343 0.000120 0.120061 0.342572 -0.120054 -0.060709 -0.062500 1 0 0 0 0 0 3 188402
-0.002343 0.000120 0.120061 0.342576 -0.120036 -0.060709 -0.062500 1 0 0 0 0 0 3 189403
-0.002343 0.000120 0.120061 0.342568 -0.120043 -0.060696 -0.062500 1 0 0 0 0 0 3 190416
-0.002343 0.000120 0.120061 0.342575 -0.120035 -0.060708 -0.062500 1 0 0 0 0 0 3 191402
-0.002343 0.000120 0.120061 0.342576 -0.120034 -0.060709 -0.062500 1 0 0 0 0 0 3 192419
-0.002343 0.000120 0.120061 0.342580 -0.120045 -0.060702 -0.062500 1 0 0 0 0 0 3 193344
-0.002343 0.000120 0.120061 0.342577 -0.120035 -0.060708 -0.062500 1 0 0 0 0 0 3 194336
-0.002343 0.000120 0.120061 0.342565 -0.120031 -0.060703 -0.062500 1 0 0 0 0 0 3 195344
-0.002343 0.000120 0.120061 0.342570 -0.120054 -0.060708 -0.062500 1 0 0 0 0 0 3 196334
-0.002343 0.000120 0.120061 0.342576 -0.120036 -0.060709 -0.062500 1 0 0 0 0 0 3 197344
-0.002343 0.000120 0.120061 0.342580 -0.120046 -0.060702 -0.062500 1 0 0 0 0 0 3 198334
-0.002343 0.000120 0.120061 0.342577 -0.120036 -0.060708 -0.062500 1 0 0 0 0 0 3 199343
-0.002343 0.000120 0.120061 0.342565 -0.120031 -0.060703 -0.062500 1 0 0 0 0 0 3 200344
-0.002343 0.000120 0.120061 0.342579 -0.120045 -0.060702 -0.062500 1 0 0 0 0 0 3 201335
-0.002343 0.000120 0.120061 0.342577 -0.120035 -0.060708 -0.062500 1 0 0 0 0 0 3 202343
-0.002343 0.000120 0.120061 0.342577 -0.120034 -0.060709 -0.062500 1 0 0 0 0 0 3 203334
-0.002343 0.000120 0.120061 0.342560 -0.120051 -0.060703 -0.062500 1 0 0 0 0 0 3 204343
-0.002348 0.000138 0.120050 0.416284 -0.373451 0.087758 -0.062500 1 0 0 0 0 0 3 205334
-0.002351 0.000147 0.120046 0.392862 -0.288338 0.015318 -0.062500 1 0 0 0 0 0 3 206335
-0.002352 0.000152 0.120045 0.374339 -0.224635 -0.022283 -0.062500 1 0 0 0 0 0 3 207334
-0.002353 0.000154 0.120045 0.364128 -0.190673 -0.036602 -0.062500 1 0 0 0 0 0 3 208347
-0.002353 0.000155 0.120045 0.358836 -0.173469 -0.041713 -0.062500 1 0 0 0 0 0 3 209340
-0.002353 0.000156 0.120044 0.356144 -0.164856 -0.043501 -0.062500 1 0 0 0 0 0 3 210354
-0.002353 0.000156 0.120044 0.354776 -0.160546 -0.044108 -0.062500 1 0 0 0 0 0 3 211334
-0.002353 0.000156 0.120044 0.354094 -0.158392 -0.044331 -0.062500 1 0 0 0 0 0 3 212347
-0.002353 0.000156 0.120044 0.353732 -0.157321 -0.044407 -0.062500 1 0 0 0 0 0 3 213348
-0.002353 0.000156 0.120044 0.353571 -0.156771 -0.044432 -0.062500 1 0 0 0 0 0 3 214354
-0.002353 0.000156 0.120044 0.353481 -0.156507 -0.044443 -0.062500 1 0 0 0 0 0 3 215353
-0.002353 0.000156 0.120044 0.353428 -0.156375 -0.044446 -0.062500 1 0 0 0 0 0 3 216351
-0.002353 0.000156 0.120044 0.353416 -0.156301 -0.044454 -0.062500 1 0 0 0 0 0 3 217353
-0.002353 0.000156 0.120044 0.353408 -0.156274 -0.044448 -0.062500 1 0 0 0 0 0 3 218351
-0.002353 0.000156 0.120044 0.353401 -0.156250 -0.044441 -0.062500 1 0 0 0 0 0 3 219349
-0.002353 0.000156 0.120044 0.353389 -0.156245 -0.044454 -0.062500 1 0 0 0 0 0 3 220350
-0.002353 0.000156 0.120044 0.353396 -0.156236 -0.044449 -0.062500 1 0 0 0 0 0 3 221343
-0.002353 0.000156 0.120044 0.353397 -0.156235 -0.044448 -0.062500 1 0 0 0 0 0 3 222352
-0.002353 0.000156 0.120044 0.353397 -0.156235 -0.044448 -0.062500 1 0 0 0 0 0 3 223354
-0.002353 0.000156 0.120044 0.353397 -0.156235 -0.044448 -0.062500 1 0 0 0 0 0 3 224350
-0.002353 0.000156 0.120044 0.353385 -0.156232 -0.044442 -0.062500 1 0 0 0 0 0 3 225324
-0.002353 0.000156 0.120044 0.353396 -0.156235 -0.044447 -0.062500 1 0 0 0 0 0 3 226350
-0.002353 0.000156 0.120044 0.353397 -0.156235 -0.044447 -0.062500 1 0 0 0 0 0 3 227348
-0.002353 0.000156 0.120044 0.353398 -0.156235 -0.044448 -0.062500 1 0 0 0 0 0 3 228342
-0.002353 0.000156 0.120044 0.353398 -0.156235 -0.044448 -0.062500 1 0 0 0 0 0 3 229347
-0.002353 0.000156 0.120044 0.353386 -0.156232 -0.044441 -0.062500 1 0 0 0 0 0 3 230349
-0.002353 0.000156 0.120044 0.353388 -0.156244 -0.044454 -0.062500 1 0 0 0 0 0 3 231351
-0.002353 0.000156 0.120044 0.353396 -0.156236 -0.044448 -0.062500 1 0 0 0 0 0 3 232349
-0.002353 0.000156 0.120044 0.353397 -0.156236 -0.044448 -0.062500 1 0 0 0 0 0 3 233352
-0.002353 0.000156 0.120044 0.353385 -0.156233 -0.044441 -0.062500 1 0 0 0 0 0 3 234351
-0.002353 0.000156 0.120044 0.353396 -0.156235 -0.044447 -0.062500 1 0 0 0 0 0 3 235320
-0.002353 0.000156 0.120044 0.353397 -0.156235 -0.044447 -0.062500 1 0 0 0 0 0 3 236320
-0.002353 0.000156 0.120044 0.353398 -0.156235 -0.044447 -0.062500 1 0 0 0 0 0 3 237350
-0.002353 0.000156 0.120044 0.353390 -0.156244 -0.044454 -0.062500 1 0 0 0 0 0 3 238347
-0.002353 0.000156 0.120044 0.353385 -0.156234 -0.044442 -0.062500 1 0 0 0 0 0 3 239333
-0.002353 0.000156 0.120044 0.353396 -0.156236 -0.044447 -0.062500 1 0 0 0 0 0 3 240349
-0.002353 0.000156 0.120044 0.353397 -0.156236 -0.044447 -0.062500 1 0 0 0 0 0 3 241352
-0.002353 0.000156 0.120044 0.353398 -0.156236 -0.044447 -0.062500 1 0 0 0 0 0 3 242320
-0.002353 0.000156 0.120044 0.353386 -0.156233 -0.044441 -0.062500 1 0 0 0 0 0 3 243320
-0.002353 0.000156 0.120044 0.353396 -0.156235 -0.044446 -0.062500 1 0 0 0 0 0 3 244347
-0.002353 0.000156 0.120044 0.353394 -0.156224 -0.044454 -0.062500 1 0 0 0 0 0 3 245320
-0.002353 0.000156 0.120044 0.353397 -0.156234 -0.044448 -0.062500 1 0 0 0 0 0 3 246349
-0.002353 0.000156 0.120044 0.353390 -0.156244 -0.044455 -0.062500 1 0 0 0 0 0 3 247348
-0.002353 0.000156 0.120044 0.353384 -0.156233 -0.044442 -0.062500 1 0 0 0 0 0 3 248348
-0.002353 0.000156 0.120044 0.353396 -0.156235 -0.044447 -0.062500 1 0 0 0 0 0 3 249338
-0.002353 0.000156 0.120044 0.353397 -0.156235 -0.044447 -0.062500 1 0 0 0 0 0 3 250338
-0.002353 0.000156 0.120044 0.353398 -0.156235 -0.044448 -0.062500 1 0 0 0 0 0 3 251342
-0.002353 0.000156 0.120044 0.353386 -0.156232 -0.044441 -0.062500 1 0 0 0 0 0 3 252352
-0.002359 0.000174 0.120034 0.427059 -0.409514 0.104147 -0.062500 1 0 0 0 0 0 3 253351
-0.002361 0.000183 0.120030 0.403648 -0.324467 0.031637 -0.062500 1 0 0 0 0 0 3 254354
-0.002363 0.000188 0.120029 0.385148 -0.260804 -0.006006 -0.062500 1 0 0 0 0 0 3 255350
-0.002363 0.000190 0.120028 0.374948 -0.226838 -0.020325 -0.062500 1 0 0 0 0 0 3 256344
-0.002364 0.000191 0.120028 0.369643 -0.209657 -0.025438 -0.062500 1 0 0 0 0 0 3 257351
-0.002364 0.000192 0.120028 0.366958 -0.201041 -0.027222 -0.062500 1 0 0 0 0 0 3 258350
-0.002364 0.000192 0.120028 0.365600 -0.196723 -0.027844 -0.062500 1 0 0 0 0 0 3 259350
-0.002364 0.000192 0.120028 0.364908 -0.194566 -0.028063 -0.062500 1 0 0 0 0 0 3 260349
-0.002364 0.000192 0.120028 0.364545 -0.193495 -0.028140 -0.062500 1 0 0 0 0 0 3 261330
-0.002364 0.000192 0.120028 0.364387 -0.192955 -0.028158 -0.062500 1 0 0 0 0 0 3 262344
-0.002364 0.000192 0.120028 0.364294 -0.192681 -0.028176 -0.062500 1 0 0 0 0 0 3 263343
-0.002364 0.000192 0.120028 0.364253 -0.192550 -0.028165 -0.062500 1 0 0 0 0 0 3 264332
-0.002364 0.000192 0.120028 0.364221 -0.192483 -0.028172 -0.062500 1 0 0 0 0 0 3 265414
-0.002364 0.000192 0.120028 0.364220 -0.192447 -0.028179 -0.062500 1 0 0 0 0 0 3 266418
-0.002364 0.000192 0.120028 0.364205 -0.192431 -0.028180 -0.062500 1 0 0 0 0 0 3 267415
-0.002364 0.000192 0.120028 0.364211 -0.192421 -0.028174 -0.062500 1 0 0 0 0 0 3 268400
-0.002364 0.000192 0.120028 0.364212 -0.192421 -0.028173 -0.062500 1 0 0 0 0 0 3 269413
-0.002364 0.000192 0.120028 0.364205 -0.192430 -0.028180 -0.062500 1 0 0 0 0 0 3 270414
-0.002364 0.000192 0.120028 0.364212 -0.192423 -0.028174 -0.062500 1 0 0 0 0 0 3 271399
-0.002364 0.000192 0.120028 0.364210 -0.192410 -0.028180 -0.062500 1 0 0 0 0 0 3 272412
-0.002364 0.000192 0.120028 0.364213 -0.192421 -0.028174 -0.062500 1 0 0 0 0 0 3 273414
-0.002364 0.000192 0.120028 0.364210 -0.192410 -0.028180 -0.062500 1 0 0 0 0 0 3 274400
-0.002364 0.000192 0.120028 0.364201 -0.192418 -0.028167 -0.062500 1 0 0 0 0 0 3 275415
-0.002369 0.000210 0.120018 0.437824 -0.445552 0.120542 -0.062500 1 0 0 0 0 0 3 276426
-0.002372 0.000220 0.120014 0.414437 -0.360571 0.047975 -0.062500 1 0 0 0 0 0 3 277333
-0.002374 0.000224 0.120013 0.395949 -0.296944 0.010297 -0.062500 1 0 0 0 0 0 3 278341
-0.002374 0.000226 0.120012 0.385755 -0.262995 -0.004041 -0.062500 1 0 0 0 0 0 3 279333
-0.002375 0.000227 0.120012 0.380464 -0.245823 -0.009149 -0.062500 1 0 0 0 0 0 3 280340
-0.002375 0.000228 0.120012 0.377766 -0.237197 -0.010937 -0.062500 1 0 0 0 0 0 3 281332
-0.002375 0.000228 0.120012 0.376402 -0.232900 -0.011561 -0.062500 1 0 0 0 0 0 3 282341
-0.002375 0.000228 0.120012 0.375717 -0.230737 -0.011775 -0.062500 1 0 0 0 0 0 3 283332
-0.002375 0.000229 0.120012 0.375356 -0.229666 -0.011851 -0.062500 1 0 0 0 0 0 3 284337
-0.002375 0.000229 0.120012 0.375195 -0.229115 -0.011876 -0.062500 1 0 0 0 0 0 3 285340
-0.002375 0.000229 0.120012 0.375104 -0.228851 -0.011888 -0.062500 1 0 0 0 0 0 3 286332
-0.002375 0.000229 0.120012 0.375060 -0.228710 -0.011884 -0.062500 1 0 0 0 0 0 3 287340
-0.002375 0.000229 0.120012 0.375044 -0.228656 -0.011891 -0.062500 1 0 0 0 0 0 3 288338
-0.002375 0.000229 0.120012 0.375033 -0.228619 -0.011892 -0.062500 1 0 0 0 0 0 3 289360
-0.002375 0.000229 0.120012 0.375017 -0.228603 -0.011892 -0.062500 1 0 0 0 0 0 3 290318
-0.002375 0.000229 0.120012 0.375020 -0.228582 -0.011892 -0.062500 1 0 0 0 0 0 3 291330
-0.002375 0.000229 0.120012 0.375020 -0.228580 -0.011892 -0.062500 1 0 0 0 0 0 3 292354
-0.002375 0.000229 0.120012 0.375021 -0.228579 -0.011893 -0.062500 1 0 0 0 0 0 3 293317
-0.002375 0.000229 0.120012 0.375013 -0.228588 -0.011900 -0.062500 1 0 0 0 0 0 3 294343
-0.002375 0.000229 0.120012 0.375011 -0.228589 -0.011880 -0.062500 1 0 0 0 0 0 3 295325
-0.002375 0.000229 0.120012 0.375019 -0.228581 -0.011891 -0.062500 1 0 0 0 0 0 3 296318
-0.002375 0.000229 0.120012 0.375020 -0.228580 -0.011892 -0.062500 1 0 0 0 0 0 3 297351
-0.002375 0.000229 0.120012 0.375021 -0.228580 -0.011893 -0.062500 1 0 0 0 0 0 3 298317
-0.002375 0.000229 0.120012 0.375009 -0.228577 -0.011886 -0.062500 1 0 0 0 0 0 3 299348
-0.002375 0.000229 0.120012 0.375019 -0.228579 -0.011892 -0.062500 1 0 0 0 0 0 3 300318
-0.002375 0.000229 0.120012 0.375020 -0.228579 -0.011892 -0.062500 1 0 0 0 0 0 3 301350
-0.002375 0.000229 0.120012 0.375012 -0.228588 -0.011899 -0.062500 1 0 0 0 0 0 3 302336
-0.002375 0.000229 0.120012 0.375020 -0.228580 -0.011894 -0.062500 1 0 0 0 0 0 3 303349
-0.002375 0.000229 0.120012 0.375012 -0.228589 -0.011880 -0.062500 1 0 0 0 0 0 3 304352
-0.002375 0.000229 0.120012 0.375020 -0.228581 -0.011891 -0.062500 1 0 0 0 0 0 3 305322
-0.002380 0.000247 0.120001 0.448589 -0.481585 0.136956 -0.062500 1 0 0 0 0 0 3 306344
-0.002383 0.000256 0.119998 0.425225 -0.396674 0.064313 -0.062500 1 0 0 0 0 0 3 307347
-0.002384 0.000260 0.119996 0.406754 -0.333063 0.026619 -0.062500 1 0 0 0 0 0 3 308318
-0.002385 0.000262 0.119996 0.396562 -0.299148 0.012265 -0.062500 1 0 0 0 0 0 3 309346
-0.002385 0.000264 0.119996 0.391266 -0.281963 0.007154 -0.062500 1 0 0 0 0 0 3 310348
-0.002386 0.000264 0.119996 0.388563 -0.273358 0.005362 -0.062500 1 0 0 0 0 0 3 311346
-0.002386 0.000264 0.119996 0.387204 -0.269044 0.004735 -0.062500 1 0 0 0 0 0 3 312318
-0.002386 0.000265 0.119996 0.386520 -0.266880 0.004520 -0.062500 1 0 0 0 0 0 3 313319
-0.002386 0.000265 0.119996 0.386169 -0.265811 0.004457 -0.062500 1 0 0 0 0 0 3 314347
-0.002386 0.000265 0.119996 0.385994 -0.265278 0.004419 -0.062500 1 0 0 0 0 0 3 315317
-0.002386 0.000265 0.119996 0.385906 -0.264996 0.004406 -0.062500 1 0 0 0 0 0 3 316348
-0.002386 0.000265 0.119996 0.385866 -0.264865 0.004417 -0.062500 1 0 0 0 0 0 3 317347
-0.002386 0.000265 0.119996 0.385846 -0.264800 0.004404 -0.062500 1 0 0 0 0 0 3 318336
-0.002386 0.000265 0.119996 0.385835 -0.264762 0.004402 -0.062500 1 0 0 0 0 0 3 319334
-0.002386 0.000265 0.119996 0.385822 -0.264757 0.004408 -0.062500 1 0 0 0 0 0 3 320345
-0.002386 0.000265 0.119996 0.385826 -0.264737 0.004409 -0.062500 1 0 0 0 0 0 3 321348
-0.002386 0.000265 0.119996 0.385827 -0.264736 0.004409 -0.062500 1 0 0 0 0 0 3 322348
-0.002386 0.000265 0.119996 0.385827 -0.264736 0.004409 -0.062500 1 0 0 0 0 0 3 323345
-0.002386 0.000265 0.119996 0.385827 -0.264736 0.004409 -0.062500 1 0 0 0 0 0 3 324346
-0.002386 0.000265 0.119996 0.385816 -0.264733 0.004395 -0.062500 1 0 0 0 0 0 3 325318
-0.002386 0.000265 0.119996 0.385814 -0.264733 0.004414 -0.062500 1 0 0 0 0 0 3 326347
-0.002386 0.000265 0.119996 0.385825 -0.264736 0.004410 -0.062500 1 0 0 0 0 0 3 327346
-0.002386 0.000265 0.119996 0.385823 -0.264725 0.004402 -0.062500 1 0 0 0 0 0 3 328348
-0.002386 0.000265 0.119996 0.385827 -0.264735 0.004408 -0.062500 1 0 0 0 0 0 3 329330
-0.002386 0.000265 0.119996 0.385815 -0.264733 0.004415 -0.062500 1 0 0 0 0 0 3 330343
-0.002386 0.000265 0.119996 0.385822 -0.264724 0.004403 -0.062500 1 0 0 0 0 0 3 331335
-0.002386 0.000265 0.119996 0.385827 -0.264734 0.004409 -0.062500 1 0 0 0 0 0 3 332346
-0.002386 0.000265 0.119996 0.385819 -0.264745 0.004402 -0.062500 1 0 0 0 0 0 3 333351
-0.002386 0.000265 0.119996 0.385810 -0.264723 0.004408 -0.062500 1 0 0 0 0 0 3 334334
-0.002386 0.000265 0.119996 0.385825 -0.264735 0.004409 -0.062500 1 0 0 0 0 0 3 335345
-0.002386 0.000265 0.119996 0.385827 -0.264736 0.004409 -0.062500 1 0 0 0 0 0 3 336317
-0.002386 0.000265 0.119996 0.385824 -0.264724 0.004402 -0.062500 1 0 0 0 0 0 3 337347
-0.002386 0.000265 0.119996 0.385827 -0.264735 0.004408 -0.062500 1 0 0 0 0 0 3 338347
-0.002386 0.000265 0.119996 0.385815 -0.264733 0.004415 -0.062500 1 0 0 0 0 0 3 339346
-0.002386 0.000265 0.119996 0.385814 -0.264733 0.004396 -0.062500 1 0 0 0 0 0 3 340345
-0.002386 0.000265 0.119996 0.385825 -0.264736 0.004407 -0.062500 1 0 0 0 0 0 3 341346
-0.002386 0.000265 0.119996 0.385827 -0.264736 0.004409 -0.062500 1 0 0 0 0 0 3 342332
-0.002386 0.000265 0.119996 0.385815 -0.264733 0.004415 -0.062500 1 0 0 0 0 0 3 343339
-0.002386 0.000265 0.119996 0.385822 -0.264724 0.004403 -0.062500 1 0 0 0 0 0 3 344329
-0.002386 0.000265 0.119996 0.385826 -0.264735 0.004409 -0.062500 1 0 0 0 0 0 3 345339
-0.002386 0.000265 0.119996 0.385824 -0.264724 0.004402 -0.062500 1 0 0 0 0 0 3 346330
-0.002386 0.000265 0.119996 0.385827 -0.264734 0.004408 -0.062500 1 0 0 0 0 0 3 347338
-0.002386 0.000265 0.119996 0.385807 -0.264742 0.004408 -0.062500 1 0 0 0 0 0 3 348329
-0.002386 0.000265 0.119996 0.385824 -0.264737 0.004409 -0.062500 1 0 0 0 0 0 3 349339
-0.002386 0.000265 0.119996 0.385823 -0.264725 0.004402 -0.062500 1 0 0 0 0 0 3 350329
-0.002386 0.000265 0.119996 0.385826 -0.264735 0.004408 -0.062500 1 0 0 0 0 0 3 351339
-0.002386 0.000265 0.119996 0.385815 -0.264733 0.004415 -0.062500 1 0 0 0 0 0 3 352328
-0.002386 0.000265 0.119996 0.385822 -0.264724 0.004403 -0.062500 1 0 0 0 0 0 3 353338
-0.002386 0.000265 0.119996 0.385826 -0.264735 0.004409 -0.062500 1 0 0 0 0 0 3 354330
-0.002386 0.000265 0.119996 0.385827 -0.264736 0.004409 -0.062500 1 0 0 0 0 0 3 355338
-0.002386 0.000265 0.119996 0.385816 -0.264733 0.004395 -0.062500 1 0 0 0 0 0 3 356338
-0.002386 0.000265 0.119996 0.385813 -0.264733 0.004414 -0.062500 1 0 0 0 0 0 3 357329
-0.002386 0.000265 0.119996 0.385825 -0.264736 0.004410 -0.062500 1 0 0 0 0 0 3 358338
-0.002386 0.000265 0.119996 0.385823 -0.264725 0.004402 -0.062500 1 0 0 0 0 0 3 359329
-0.002386 0.000265 0.119996 0.385827 -0.264735 0.004408 -0.062500 1 0 0 0 0 0 3 360336
-0.002386 0.000265 0.119996 0.385827 -0.264736 0.004409 -0.062500 1 0 0 0 0 0 3 361319
-0.002386 0.000265 0.119996 0.385812 -0.264721 0.004409 -0.062500 1 0 0 0 0 0 3 362338
-0.002386 0.000265 0.119996 0.385825 -0.264734 0.004409 -0.062500 1 0 0 0 0 0 3 363338
-0.002386 0.000265 0.119996 0.385819 -0.264745 0.004402 -0.062500 1 0 0 0 0 0 3 364343
-0.002386 0.000265 0.119996 0.385823 -0.264726 0.004401 -0.062500 1 0 0 0 0 0 3 365342
-0.002386 0.000265 0.119996 0.385814 -0.264732 0.004414 -0.062500 1 0 0 0 0 0 3 366349
-0.002386 0.000265 0.119996 0.385825 -0.264736 0.004410 -0.062500 1 0 0 0 0 0 3 367349
-0.002386 0.000265 0.119996 0.385823 -0.264724 0.004402 -0.062500 1 0 0 0 0 0 3 368346
-0.002386 0.000265 0.119996 0.385827 -0.264734 0.004408 -0.062500 1 0 0 0 0 0 3 369347
-0.002386 0.000265 0.119996 0.385827 -0.264736 0.004409 -0.062500 1 0 0 0 0 0 3 370346
-0.002386 0.000265 0.119996 0.385807 -0.264742 0.004409 -0.062500 1 0 0 0 0 0 3 371316
-0.002386 0.000265 0.119996 0.385821 -0.264725 0.004402 -0.062500 1 0 0 0 0 0 3 372345
-0.002386 0.000265 0.119996 0.385826 -0.264735 0.004408 -0.062500 1 0 0 0 0 0 3 373339
-0.002386 0.000265 0.119996 0.385827 -0.264736 0.004409 -0.062500 1 0 0 0 0 0 3 374344
-0.002386 0.000265 0.119996 0.385811 -0.264722 0.004409 -0.062500 1 0 0 0 0 0 3 375348
-0.002386 0.000265 0.119996 0.385825 -0.264734 0.004409 -0.062500 1 0 0 0 0 0 3 376347
-0.002386 0.000265 0.119996 0.385827 -0.264736 0.004409 -0.062500 1 0 0 0 0 0 3 377352
-0.002391 0.000283 0.119985 0.459346 -0.517593 0.153378 -0.062500 1 0 0 0 0 0 3 378345
-0.002394 0.000292 0.119981 0.436005 -0.432748 0.080678 -0.062500 1 0 0 0 0 0 3 379346
-0.002395 0.000296 0.119980 0.417537 -0.369181 0.042942 -0.062500 1 0 0 0 0 0 3 380343
-0.002396 0.000299 0.119980 0.407366 -0.335267 0.028583 -0.062500 1 0 0 0 0 0 3 381341
-0.002396 0.000300 0.119979 0.402070 -0.318108 0.023464 -0.062500 1 0 0 0 0 0 3 382315
-0.002396 0.000300 0.119979 0.399361 -0.309485 0.021673 -0.062500 1 0 0 0 0 0 3 383345
-0.002397 0.000301 0.119979 0.398004 -0.305182 0.021052 -0.062500 1 0 0 0 0 0 3 384345
-0.002397 0.000301 0.119979 0.397321 -0.303020 0.020836 -0.062500 1 0 0 0 0 0 3 385347
-0.002397 0.000301 0.119979 0.396959 -0.301949 0.020759 -0.062500 1 0 0 0 0 0 3 386344
-0.002397 0.000301 0.119979 0.396798 -0.301398 0.020733 -0.062500 1 0 0 0 0 0 3 387346
-0.002397 0.000301 0.119979 0.396708 -0.301134 0.020721 -0.062500 1 0 0 0 0 0 3 388343
-0.002397 0.000301 0.119979 0.396676 -0.300996 0.020718 -0.062500 1 0 0 0 0 0 3 389347
-0.002397 0.000301 0.119979 0.396637 -0.300937 0.020723 -0.062500 1 0 0 0 0 0 3 390317
-0.002397 0.000301 0.119979 0.396635 -0.300902 0.020717 -0.062500 1 0 0 0 0 0 3 391344
-0.002397 0.000301 0.119979 0.396620 -0.300886 0.020716 -0.062500 1 0 0 0 0 0 3 392344
-0.002397 0.000301 0.119979 0.396627 -0.300876 0.020723 -0.062500 1 0 0 0 0 0 3 393346
-0.002397 0.000301 0.119979 0.396624 -0.300864 0.020717 -0.062500 1 0 0 0 0 0 3 394345
-0.002397 0.000301 0.119979 0.396628 -0.300875 0.020723 -0.062500 1 0 0 0 0 0 3 395344
-0.002397 0.000301 0.119979 0.396617 -0.300873 0.020710 -0.062500 1 0 0 0 0 0 3 396345
-0.002397 0.000301 0.119979 0.396624 -0.300865 0.020715 -0.062500 1 0 0 0 0 0 3 397345
-0.002397 0.000301 0.119979 0.396628 -0.300875 0.020723 -0.062500 1 0 0 0 0 0 3 398345
-0.002397 0.000301 0.119979 0.396625 -0.300865 0.020717 -0.062500 1 0 0 0 0 0 3 399343
-0.002397 0.000301 0.119979 0.396613 -0.300861 0.020722 -0.062500 1 0 0 0 0 0 3 400332
-0.002397 0.000301 0.119979 0.396623 -0.300863 0.020717 -0.062500 1 0 0 0 0 0 3 401360
-0.002397 0.000301 0.119979 0.396628 -0.300875 0.020723 -0.062500 1 0 0 0 0 0 3 402357
-0.002397 0.000301 0.119979 0.396617 -0.300874 0.020710 -0.062500 1 0 0 0 0 0 3 403353
-0.002397 0.000301 0.119979 0.396612 -0.300862 0.020721 -0.062500 1 0 0 0 0 0 3 404352
-0.002397 0.000301 0.119979 0.396623 -0.300863 0.020716 -0.062500 1 0 0 0 0 0 3 405336
-0.002397 0.000301 0.119979 0.396628 -0.300875 0.020723 -0.062500 1 0 0 0 0 0 3 406360
-0.002397 0.000301 0.119979 0.396625 -0.300865 0.020717 -0.062500 1 0 0 0 0 0 3 407355
-0.002397 0.000301 0.119979 0.396625 -0.300864 0.020716 -0.062500 1 0 0 0 0 0 3 408353
-0.002397 0.000301 0.119979 0.396613 -0.300860 0.020722 -0.062500 1 0 0 0 0 0 3 409355
-0.002397 0.000301 0.119979 0.396627 -0.300874 0.020724 -0.062500 1 0 0 0 0 0 3 410353
-0.002397 0.000301 0.119979 0.396617 -0.300874 0.020710 -0.062500 1 0 0 0 0 0 3 411353
-0.002397 0.000301 0.119979 0.396624 -0.300865 0.020715 -0.062500 1 0 0 0 0 0 3 412344
-0.002397 0.000301 0.119979 0.396612 -0.300861 0.020722 -0.062500 1 0 0 0 0 0 3 413411
-0.002397 0.000301 0.119979 0.396626 -0.300875 0.020723 -0.062500 1 0 0 0 0 0 3 414396
-0.002397 0.000301 0.119979 0.396625 -0.300865 0.020717 -0.062500 1 0 0 0 0 0 3 415411
-0.002397 0.000301 0.119979 0.396625 -0.300864 0.020716 -0.062500 1 0 0 0 0 0 3 416393
-0.002397 0.000301 0.119979 0.396625 -0.300863 0.020716 -0.062500 1 0 0 0 0 0 3 417410
-0.002397 0.000301 0.119979 0.396616 -0.300872 0.020729 -0.062500 1 0 0 0 0 0 3 418394
-0.002397 0.000301 0.119979 0.396616 -0.300873 0.020711 -0.062500 1 0 0 0 0 0 3 419408
-0.002397 0.000301 0.119979 0.396624 -0.300865 0.020715 -0.062500 1 0 0 0 0 0 3 420394
-0.002397 0.000301 0.119979 0.396628 -0.300875 0.020723 -0.062500 1 0 0 0 0 0 3 421336
-0.002397 0.000301 0.119979 0.396613 -0.300862 0.020723 -0.062500 1 0 0 0 0 0 3 422327
-0.002397 0.000301 0.119979 0.396623 -0.300863 0.020717 -0.062500 1 0 0 0 0 0 3 423333
-0.002397 0.000301 0.119979 0.396625 -0.300863 0.020716 -0.062500 1 0 0 0 0 0 3 424336
-0.002397 0.000301 0.119979 0.396625 -0.300863 0.020716 -0.062500 1 0 0 0 0 0 3 425327
-0.002397 0.000301 0.119979 0.396616 -0.300872 0.020729 -0.062500 1 0 0 0 0 0 3 426336
-0.002397 0.000301 0.119979 0.396615 -0.300873 0.020711 -0.062500 1 0 0 0 0 0 3 427326
-0.002397 0.000301 0.119979 0.396623 -0.300865 0.020715 -0.062500 1 0 0 0 0 0 3 428336
-0.002397 0.000301 0.119979 0.396628 -0.300875 0.020723 -0.062500 1 0 0 0 0 0 3 429327
-0.002397 0.000301 0.119979 0.396625 -0.300865 0.020717 -0.062500 1 0 0 0 0 0 3 430336
-0.002397 0.000301 0.119979 0.396613 -0.300861 0.020722 -0.062500 1 0 0 0 0 0 3 431327
-0.002397 0.000301 0.119979 0.396623 -0.300863 0.020717 -0.062500 1 0 0 0 0 0 3 432336
-0.002397 0.000301 0.119979 0.396628 -0.300875 0.020723 -0.062500 1 0 0 0 0 0 3 433327
-0.002397 0.000301 0.119979 0.396617 -0.300874 0.020710 -0.062500 1 0 0 0 0 0 3 434335
-0.002397 0.000301 0.119979 0.396624 -0.300865 0.020715 -0.062500 1 0 0 0 0 0 3 435326
-0.002397 0.000301 0.119979 0.396612 -0.300861 0.020722 -0.062500 1 0 0 0 0 0 3 436337
-0.002397 0.000301 0.119979 0.396627 -0.300875 0.020723 -0.062500 1 0 0 0 0 0 3 437354
-0.002397 0.000301 0.119979 0.396625 -0.300865 0.020717 -0.062500 1 0 0 0 0 0 3 438335
-0.002397 0.000301 0.119979 0.396625 -0.300864 0.020716 -0.062500 1 0 0 0 0 0 3 439325
-0.002397 0.000301 0.119979 0.396625 -0.300863 0.020716 -0.062500 1 0 0 0 0 0 3 440330
-0.002397 0.000301 0.119979 0.396616 -0.300872 0.020729 -0.062500 1 0 0 0 0 0 3 441339
-0.002397 0.000301 0.119979 0.396616 -0.300873 0.020711 -0.062500 1 0 0 0 0 0 3 442335
-0.002402 0.000319 0.119969 0.470099 -0.553596 0.169818 -0.062500 1 0 0 0 0 0 3 443344
-0.002405 0.000328 0.119965 0.446791 -0.468811 0.097050 -0.062500 1 0 0 0 0 0 3 444345
-0.002406 0.000332 0.119964 0.428326 -0.405277 0.059284 -0.062500 1 0 0 0 0 0 3 445345
-0.002407 0.000335 0.119963 0.418150 -0.371387 0.044920 -0.062500 1 0 0 0 0 0 3 446344
-0.002407 0.000336 0.119963 0.412859 -0.354216 0.039794 -0.062500 1 0 0 0 0 0 3 447349
-0.002407 0.000336 0.119963 0.410168 -0.345610 0.037999 -0.062500 1 0 0 0 0 0 3 448344
-0.002407 0.000337 0.119963 0.408798 -0.341295 0.037375 -0.062500 1 0 0 0 0 0 3 449345
-0.002407 0.000337 0.119963 0.408105 -0.339140 0.037151 -0.062500 1 0 0 0 0 0 3 450343
-0.002407 0.000337 0.119963 0.407775 -0.338067 0.037086 -0.062500 1 0 0 0 0 0 3 451347
-0.002407 0.000337 0.119963 0.407598 -0.337523 0.037061 -0.062500 1 0 0 0 0 0 3 452316
-0.002407 0.000337 0.119963 0.407506 -0.337260 0.037049 -0.062500 1 0 0 0 0 0 3 453349
-0.002407 0.000337 0.119963 0.407453 -0.337128 0.037046 -0.062500 1 0 0 0 0 0 3 454343
-0.002407 0.000337 0.119963 0.407440 -0.337055 0.037038 -0.062500 1 0 0 0 0 0 3 455313
-0.002407 0.000337 0.119963 0.407430 -0.337016 0.037037 -0.062500 1 0 0 0 0 0 3 456342
-0.002407 0.000337 0.119963 0.407425 -0.337002 0.037050 -0.062500 1 0 0 0 0 0 3 457344
-0.002407 0.000337 0.119963 0.407422 -0.336989 0.037045 -0.062500 1 0 0 0 0 0 3 458341
-0.002407 0.000337 0.119963 0.407413 -0.336997 0.037037 -0.062500 1 0 0 0 0 0 3 459344
-0.002407 0.000337 0.119963 0.407421 -0.336990 0.037043 -0.062500 1 0 0 0 0 0 3 460344
-0.002407 0.000337 0.119963 0.407409 -0.336986 0.037050 -0.062500 1 0 0 0 0 0 3 461344
-0.002407 0.000337 0.119963 0.407420 -0.336989 0.037045 -0.062500 1 0 0 0 0 0 3 462343
-0.002407 0.000337 0.119963 0.407421 -0.336989 0.037044 -0.062500 1 0 0 0 0 0 3 463342
-0.002407 0.000337 0.119963 0.407422 -0.336989 0.037044 -0.062500 1 0 0 0 0 0 3 464342
-0.002407 0.000337 0.119963 0.407422 -0.336989 0.037044 -0.062500 1 0 0 0 0 0 3 465344
-0.002407 0.000337 0.119963 0.407402 -0.336995 0.037044 -0.062500 1 0 0 0 0 0 3 466342
-0.002407 0.000337 0.119963 0.407419 -0.336990 0.037044 -0.062500 1 0 0 0 0 0 3 467342
-0.002407 0.000337 0.119963 0.407418 -0.336978 0.037037 -0.062500 1 0 0 0 0 0 3 468344
-0.002426 0.000341 0.119973 0.672361 -0.399615 -0.100497 -0.062500 1 0 0 0 0 0 3 469344
-0.002436 0.000344 0.119976 0.582178 -0.378488 -0.033270 -0.062500 1 0 0 0 0 0 3 470342
-0.002440 0.000345 0.119977 0.515544 -0.362734 0.001537 -0.062500 1 0 0 0 0 0 3 471342
-0.002443 0.000345 0.119978 0.480316 -0.354370 0.014772 -0.062500 1 0 0 0 0 0 3 472342
-0.002444 0.000346 0.119978 0.462618 -0.350139 0.019472 -0.062500 1 0 0 0 0 0 3 473329
-0.002444 0.000346 0.119978 0.453788 -0.348028 0.021120 -0.062500 1 0 0 0 0 0 3 474344
-0.002445 0.000346 0.119978 0.449394 -0.346961 0.021699 -0.062500 1 0 0 0 0 0 3 475336
-0.002445 0.000346 0.119978 0.447180 -0.346432 0.021888 -0.062500 1 0 0 0 0 0 3 476344
-0.002445 0.000346 0.119978 0.446084 -0.346171 0.021958 -0.062500 1 0 0 0 0 0 3 477342
-0.002445 0.000346 0.119978 0.445540 -0.346052 0.021988 -0.062500 1 0 0 0 0 0 3 478340
-0.002445 0.000346 0.119978 0.445258 -0.345976 0.021996 -0.062500 1 0 0 0 0 0 3 479330
-0.002445 0.000346 0.119978 0.445123 -0.345943 0.022000 -0.062500 1 0 0 0 0 0 3 480334
-0.002445 0.000346 0.119978 0.445064 -0.345918 0.021998 -0.062500 1 0 0 0 0 0 3 481345
-0.002445 0.000346 0.119978 0.445030 -0.345919 0.022004 -0.062500 1 0 0 0 0 0 3 482343
-0.002445 0.000346 0.119978 0.445017 -0.345916 0.021991 -0.062500 1 0 0 0 0 0 3 483340
-0.002445 0.000346 0.119978 0.445004 -0.345914 0.021995 -0.062500 1 0 0 0 0 0 3 484342
-0.002445 0.000346 0.119978 0.444991 -0.345911 0.022002 -0.062500 1 0 0 0 0 0 3 485344
-0.002445 0.000346 0.119978 0.445002 -0.345913 0.021997 -0.062500 1 0 0 0 0 0 3 486342
-0.002445 0.000346 0.119978 0.444991 -0.345911 0.022003 -0.062500 1 0 0 0 0 0 3 487341
-0.002445 0.000346 0.119978 0.444990 -0.345910 0.022003 -0.062500 1 0 0 0 0 0 3 488341
-0.002445 0.000346 0.119978 0.445002 -0.345913 0.021997 -0.062500 1 0 0 0 0 0 3 489342
-0.002445 0.000346 0.119978 0.444992 -0.345911 0.022003 -0.062500 1 0 0 0 0 0 3 490327
-0.002445 0.000346 0.119978 0.444999 -0.345902 0.021990 -0.062500 1 0 0 0 0 0 3 491335
-0.002445 0.000346 0.119978 0.444992 -0.345909 0.022002 -0.062500 1 0 0 0 0 0 3 492327
-0.002445 0.000346 0.119978 0.444982 -0.345919 0.021996 -0.062500 1 0 0 0 0 0 3 493334
-0.002445 0.000346 0.119978 0.445001 -0.345914 0.021996 -0.062500 1 0 0 0 0 0 3 494324
-0.002445 0.000346 0.119978 0.444992 -0.345911 0.022003 -0.062500 1 0 0 0 0 0 3 495334
-0.002445 0.000346 0.119978 0.444990 -0.345911 0.022003 -0.062500 1 0 0 0 0 0 3 496326
-0.002445 0.000346 0.119978 0.444999 -0.345902 0.021990 -0.062500 1 0 0 0 0 0 3 497334
-0.002445 0.000346 0.119978 0.444991 -0.345909 0.022002 -0.062500 1 0 0 0 0 0 3 498324
-0.002445 0.000346 0.119978 0.444990 -0.345910 0.022003 -0.062500 1 0 0 0 0 0 3 499333
-0.002445 0.000346 0.119978 0.444994 -0.345922 0.021990 -0.062500 1 0 0 0 0 0 3 500323
-0.002445 0.000346 0.119978 0.444991 -0.345912 0.022002 -0.062500 1 0 0 0 0 0 3 501416
-0.002445 0.000346 0.119978 0.444990 -0.345911 0.022003 -0.062500 1 0 0 0 0 0 3 502408
-0.002445 0.000346 0.119978 0.444999 -0.345902 0.021990 -0.062500 1 0 0 0 0 0 3 503390
-0.002450 0.000364 0.119967 0.518385 -0.598498 0.171291 -0.062500 1 0 0 0 0 0 3 504407
-0.002453 0.000373 0.119964 0.495135 -0.513790 0.098422 -0.062500 1 0 0 0 0 0 3 505330
-0.002454 0.000377 0.119962 0.476700 -0.450286 0.060611 -0.062500 1 0 0 0 0 0 3 506334
-0.002455 0.000380 0.119962 0.466522 -0.416409 0.046226 -0.062500 1 0 0 0 0 0 3 507333
-0.002455 0.000381 0.119962 0.461241 -0.399236 0.041093 -0.062500 1 0 0 0 0 0 3 508334
-0.002456 0.000381 0.119962 0.458540 -0.390629 0.039298 -0.062500 1 0 0 0 0 0 3 509324
-0.002456 0.000382 0.119962 0.457173 -0.386326 0.038678 -0.062500 1 0 0 0 0 0 3 510333
-0.002456 0.000382 0.119962 0.456468 -0.384171 0.038459 -0.062500 1 0 0 0 0 0 3 511331
-0.002456 0.000382 0.119962 0.456132 -0.383087 0.038388 -0.062500 1 0 0 0 0 0 3 512332
-0.002456 0.000382 0.119962 0.455962 -0.382564 0.038355 -0.062500 1 0 0 0 0 0 3 513333
-0.002456 0.000382 0.119962 0.455863 -0.382281 0.038348 -0.062500 1 0 0 0 0 0 3 514334
-0.002456 0.000382 0.119962 0.455833 -0.382152 0.038354 -0.062500 1 0 0 0 0 0 3 515341
-0.002456 0.000382 0.119962 0.455803 -0.382086 0.038347 -0.062500 1 0 0 0 0 0 3 516328
-0.002456 0.000382 0.119962 0.455802 -0.382050 0.038339 -0.062500 1 0 0 0 0 0 3 517344
-0.002456 0.000382 0.119962 0.455788 -0.382034 0.038337 -0.062500 1 0 0 0 0 0 3 518341
-0.002456 0.000382 0.119962 0.455782 -0.382022 0.038350 -0.062500 1 0 0 0 0 0 3 519342
-0.002456 0.000382 0.119962 0.455794 -0.382024 0.038346 -0.062500 1 0 0 0 0 0 3 520342
-0.002456 0.000382 0.119962 0.455780 -0.382010 0.038345 -0.062500 1 0 0 0 0 0 3 521343
-0.002456 0.000382 0.119962 0.455782 -0.382019 0.038352 -0.062500 1 0 0 0 0 0 3 522342
-0.002456 0.000382 0.119962 0.455791 -0.382012 0.038339 -0.062500 1 0 0 0 0 0 3 523339
-0.002456 0.000382 0.119962 0.455780 -0.382008 0.038344 -0.062500 1 0 0 0 0 0 3 524340
-0.002456 0.000382 0.119962 0.455774 -0.382028 0.038345 -0.062500 1 0 0 0 0 0 3 525332
-0.002456 0.000382 0.119962 0.455790 -0.382013 0.038338 -0.062500 1 0 0 0 0 0 3 526345
-0.002456 0.000382 0.119962 0.455783 -0.382020 0.038351 -0.062500 1 0 0 0 0 0 3 527344
-0.002456 0.000382 0.119962 0.455779 -0.382009 0.038345 -0.062500 1 0 0 0 0 0 3 528344
-0.002456 0.000382 0.119962 0.455790 -0.382011 0.038338 -0.062500 1 0 0 0 0 0 3 529342
-0.002456 0.000382 0.119962 0.455783 -0.382019 0.038351 -0.062500 1 0 0 0 0 0 3 530341
-0.002456 0.000382 0.119962 0.455791 -0.382012 0.038339 -0.062500 1 0 0 0 0 0 3 531340
-0.002461 0.000400 0.119951 0.529130 -0.634471 0.187766 -0.062500 1 0 0 0 0 0 3 532337
-0.002464 0.000409 0.119947 0.505900 -0.549820 0.114835 -0.062500 1 0 0 0 0 0 3 533342
-0.002465 0.000414 0.119946 0.487490 -0.486354 0.076982 -0.062500 1 0 0 0 0 0 3 534341
-0.002466 0.000416 0.119946 0.477307 -0.452491 0.062585 -0.062500 1 0 0 0 0 0 3 535340
-0.002466 0.000417 0.119945 0.472019 -0.435334 0.057456 -0.062500 1 0 0 0 0 0 3 536339
-0.002466 0.000418 0.119945 0.469326 -0.426722 0.055664 -0.062500 1 0 0 0 0 0 3 537341
-0.002466 0.000418 0.119945 0.467948 -0.422418 0.055029 -0.062500 1 0 0 0 0 0 3 538339
-0.002467 0.000418 0.119945 0.467262 -0.420257 0.054828 -0.062500 1 0 0 0 0 0 3 539341
-0.002467 0.000418 0.119945 0.466909 -0.419179 0.054738 -0.062500 1 0 0 0 0 0 3 540334
-0.002467 0.000418 0.119945 0.466753 -0.418639 0.054717 -0.062500 1 0 0 0 0 0 3 541341
-0.002467 0.000418 0.119945 0.466663 -0.418377 0.054704 -0.062500 1 0 0 0 0 0 3 542334
-0.002467 0.000418 0.119945 0.466611 -0.418245 0.054701 -0.062500 1 0 0 0 0 0 3 543339
-0.002467 0.000418 0.119945 0.466589 -0.418181 0.054706 -0.062500 1 0 0 0 0 0 3 544310
-0.002467 0.000418 0.119945 0.466578 -0.418143 0.054707 -0.062500 1 0 0 0 0 0 3 545341
-0.002467 0.000418 0.119945 0.466582 -0.418121 0.054707 -0.062500 1 0 0 0 0 0 3 546339
-0.002467 0.000418 0.119945 0.466571 -0.418116 0.054693 -0.062500 1 0 0 0 0 0 3 547338
-0.002467 0.000418 0.119945 0.466566 -0.418105 0.054705 -0.062500 1 0 0 0 0 0 3 548340
-0.002467 0.000418 0.119945 0.466565 -0.418103 0.054706 -0.062500 1 0 0 0 0 0 3 549339
-0.002467 0.000418 0.119945 0.466578 -0.418106 0.054700 -0.062500 1 0 0 0 0 0 3 550339
-0.002467 0.000418 0.119945 0.466567 -0.418104 0.054706 -0.062500 1 0 0 0 0 0 3 551337
-0.002467 0.000418 0.119945 0.466578 -0.418106 0.054700 -0.062500 1 0 0 0 0 0 3 552331
-0.002467 0.000418 0.119945 0.466567 -0.418103 0.054706 -0.062500 1 0 0 0 0 0 3 553419
-0.002467 0.000418 0.119945 0.466558 -0.418112 0.054699 -0.062500 1 0 0 0 0 0 3 554413
-0.002467 0.000418 0.119945 0.466577 -0.418107 0.054699 -0.062500 1 0 0 0 0 0 3 555414
-0.002467 0.000418 0.119945 0.466567 -0.418104 0.054705 -0.062500 1 0 0 0 0 0 3 556417
-0.002467 0.000418 0.119945 0.466566 -0.418103 0.054706 -0.062500 1 0 0 0 0 0 3 557409
-0.002472 0.000436 0.119935 0.539878 -0.670421 0.204242 -0.062500 1 0 0 0 0 0 3 558391
-0.002475 0.000445 0.119931 0.516674 -0.585837 0.131252 -0.062500 1 0 0 0 0 0 3 559383
-0.002476 0.000450 0.119930 0.498256 -0.522413 0.093385 -0.062500 1 0 0 0 0 0 3 560383
-0.002477 0.000452 0.119929 0.488084 -0.488558 0.078958 -0.062500 1 0 0 0 0 0 3 561387
-0.002477 0.000453 0.119929 0.482796 -0.471396 0.073831 -0.062500 1 0 0 0 0 0 3 562383
-0.002477 0.000454 0.119929 0.480094 -0.462795 0.072029 -0.062500 1 0 0 0 0 0 3 563406
-0.002477 0.000454 0.119929 0.478736 -0.458487 0.071412 -0.062500 1 0 0 0 0 0 3 564383
-0.002477 0.000454 0.119929 0.478045 -0.456335 0.071185 -0.062500 1 0 0 0 0 0 3 565386
-0.002477 0.000454 0.119929 0.477702 -0.455261 0.071125 -0.062500 1 0 0 0 0 0 3 566413
-0.002477 0.000454 0.119929 0.477525 -0.454717 0.071080 -0.062500 1 0 0 0 0 0 3 567407
-0.002477 0.000454 0.119929 0.477444 -0.454457 0.071078 -0.062500 1 0 0 0 0 0 3 568390
-0.002477 0.000454 0.119929 0.477401 -0.454317 0.071083 -0.062500 1 0 0 0 0 0 3 569405
-0.002477 0.000454 0.119929 0.477370 -0.454249 0.071076 -0.062500 1 0 0 0 0 0 3 570384
-0.002477 0.000454 0.119929 0.477357 -0.454210 0.071075 -0.062500 1 0 0 0 0 0 3 571404
-0.002477 0.000454 0.119929 0.477352 -0.454196 0.071068 -0.062500 1 0 0 0 0 0 3 572409
-0.002477 0.000454 0.119929 0.477348 -0.454184 0.071080 -0.062500 1 0 0 0 0 0 3 573406
-0.002477 0.000454 0.119929 0.477360 -0.454186 0.071075 -0.062500 1 0 0 0 0 0 3 574406
-0.002477 0.000454 0.119929 0.477349 -0.454184 0.071081 -0.062500 1 0 0 0 0 0 3 575389
-0.002477 0.000454 0.119929 0.477357 -0.454175 0.071069 -0.062500 1 0 0 0 0 0 3 576403
-0.002477 0.000454 0.119929 0.477349 -0.454182 0.071080 -0.062500 1 0 0 0 0 0 3 577337
-0.002477 0.000454 0.119929 0.477345 -0.454171 0.071075 -0.062500 1 0 0 0 0 0 3 578332
-0.002477 0.000454 0.119929 0.477352 -0.454194 0.071068 -0.062500 1 0 0 0 0 0 3 579322
-0.002477 0.000454 0.119929 0.477348 -0.454185 0.071080 -0.062500 1 0 0 0 0 0 3 580331
-0.002477 0.000454 0.119929 0.477357 -0.454175 0.071068 -0.062500 1 0 0 0 0 0 3 581322
-0.002477 0.000454 0.119929 0.477349 -0.454183 0.071080 -0.062500 1 0 0 0 0 0 3 582331
-0.002477 0.000454 0.119929 0.477345 -0.454172 0.071075 -0.062500 1 0 0 0 0 0 3 583321
-0.002477 0.000454 0.119929 0.477348 -0.454182 0.071081 -0.062500 1 0 0 0 0 0 3 584336
-0.002477 0.000454 0.119929 0.477357 -0.454174 0.071069 -0.062500 1 0 0 0 0 0 3 585323
-0.002477 0.000454 0.119929 0.477349 -0.454182 0.071081 -0.062500 1 0 0 0 0 0 3 586330
-0.002477 0.000454 0.119929 0.477337 -0.454180 0.071068 -0.062500 1 0 0 0 0 0 3 587321
-0.002477 0.000454 0.119929 0.477359 -0.454186 0.071074 -0.062500 1 0 0 0 0 0 3 588331
-0.002477 0.000454 0.119929 0.477349 -0.454184 0.071081 -0.062500 1 0 0 0 0 0 3 589323
-0.002477 0.000454 0.119929 0.477357 -0.454175 0.071069 -0.062500 1 0 0 0 0 0 3 590318
-0.002477 0.000454 0.119929 0.477349 -0.454183 0.071080 -0.062500 1 0 0 0 0 0 3 591334
-0.002477 0.000454 0.119929 0.477357 -0.454175 0.071068 -0.062500 1 0 0 0 0 0 3 592337
-0.002477 0.000454 0.119929 0.477350 -0.454182 0.071080 -0.062500 1 0 0 0 0 0 3 593313
-0.002477 0.000454 0.119929 0.477337 -0.454180 0.071068 -0.062500 1 0 0 0 0 0 3 594331
-0.002477 0.000454 0.119929 0.477347 -0.454183 0.071080 -0.062500 1 0 0 0 0 0 3 595331
-0.002477 0.000454 0.119929 0.477360 -0.454186 0.071075 -0.062500 1 0 0 0 0 0 3 596315
-0.002483 0.000472 0.119918 0.550599 -0.706350 0.220742 -0.062500 1 0 0 0 0 0 3 597334
-0.002485 0.000481 0.119915 0.527419 -0.621844 0.147684 -0.062500 1 0 0 0 0 0 3 598345
-0.002487 0.000486 0.119913 0.509034 -0.558451 0.109781 -0.062500 1 0 0 0 0 0 3 599342
-0.002487 0.000488 0.119913 0.498867 -0.524601 0.095349 -0.062500 1 0 0 0 0 0 3 600336
-0.002488 0.000489 0.119913 0.493584 -0.507456 0.090221 -0.062500 1 0 0 0 0 0 3 601340
-0.002488 0.000490 0.119913 0.490873 -0.498857 0.088422 -0.062500 1 0 0 0 0 0 3 602340
-0.002488 0.000490 0.119913 0.489502 -0.494548 0.087789 -0.062500 1 0 0 0 0 0 3 603337
-0.002488 0.000490 0.119913 0.488821 -0.492400 0.087574 -0.062500 1 0 0 0 0 0 3 604336
-0.002488 0.000490 0.119913 0.488477 -0.491314 0.087507 -0.062500 1 0 0 0 0 0 3 605339
-0.002488 0.000490 0.119913 0.488302 -0.490780 0.087468 -0.062500 1 0 0 0 0 0 3 606341
-0.002488 0.000490 0.119913 0.488218 -0.490510 0.087460 -0.062500 1 0 0 0 0 0 3 607342
-0.002488 0.000490 0.119913 0.488175 -0.490369 0.087464 -0.062500 1 0 0 0 0 0 3 608339
-0.002488 0.000490 0.119913 0.488147 -0.490312 0.087464 -0.062500 1 0 0 0 0 0 3 609345
-0.002488 0.000490 0.119913 0.488134 -0.490275 0.087463 -0.062500 1 0 0 0 0 0 3 610338
-0.002488 0.000490 0.119913 0.488130 -0.490261 0.087456 -0.062500 1 0 0 0 0 0 3 611337
-0.002488 0.000490 0.119913 0.488122 -0.490238 0.087462 -0.062500 1 0 0 0 0 0 3 612338
-0.002488 0.000490 0.119913 0.488137 -0.490250 0.087463 -0.062500 1 0 0 0 0 0 3 613336
-0.002488 0.000490 0.119913 0.488124 -0.490237 0.087463 -0.062500 1 0 0 0 0 0 3 614338
-0.002488 0.000490 0.119913 0.488134 -0.490238 0.087456 -0.062500 1 0 0 0 0 0 3 615338
-0.002488 0.000490 0.119913 0.488115 -0.490244 0.087455 -0.062500 1 0 0 0 0 0 3 616338
-0.002488 0.000490 0.119913 0.488121 -0.490236 0.087461 -0.062500 1 0 0 0 0 0 3 617339
-0.002488 0.000490 0.119913 0.488134 -0.490238 0.087456 -0.062500 1 0 0 0 0 0 3 618338
-0.002488 0.000490 0.119913 0.488123 -0.490235 0.087461 -0.062500 1 0 0 0 0 0 3 619338
-0.002488 0.000490 0.119913 0.488125 -0.490247 0.087469 -0.062500 1 0 0 0 0 0 3 620337
-0.002488 0.000490 0.119913 0.488134 -0.490240 0.087457 -0.062500 1 0 0 0 0 0 3 621339
-0.002488 0.000490 0.119913 0.488123 -0.490236 0.087462 -0.062500 1 0 0 0 0 0 3 622328
-0.002488 0.000490 0.119913 0.488122 -0.490235 0.087463 -0.062500 1 0 0 0 0 0 3 623335
-0.002493 0.000508 0.119902 0.561331 -0.742287 0.237244 -0.062500 1 0 0 0 0 0 3 624340
-0.002496 0.000517 0.119898 0.538182 -0.657832 0.164128 -0.062500 1 0 0 0 0 0 3 625339
-0.002497 0.000522 0.119897 0.519799 -0.594471 0.126196 -0.062500 1 0 0 0 0 0 3 626338
-0.002498 0.000524 0.119896 0.509627 -0.560646 0.111760 -0.062500 1 0 0 0 0 0 3 627337
-0.002499 0.000525 0.119896 0.504342 -0.543498 0.106618 -0.062500 1 0 0 0 0 0 3 628337
-0.002499 0.000526 0.119896 0.501651 -0.534895 0.104814 -0.062500 1 0 0 0 0 0 3 629338
-0.002499 0.000526 0.119896 0.500283 -0.530586 0.104198 -0.062500 1 0 0 0 0 0 3 630337
-0.002499 0.000526 0.119896 0.499595 -0.528447 0.103977 -0.062500 1 0 0 0 0 0 3 631337
-0.002499 0.000526 0.119896 0.499250 -0.527364 0.103890 -0.062500 1 0 0 0 0 0 3 632329
-0.002499 0.000526 0.119896 0.499071 -0.526818 0.103880 -0.062500 1 0 0 0 0 0 3 633320
-0.002499 0.000526 0.119896 0.498991 -0.526558 0.103863 -0.062500 1 0 0 0 0 0 3 634337
-0.002499 0.000526 0.119896 0.498937 -0.526416 0.103852 -0.062500 1 0 0 0 0 0 3 635337
-0.002499 0.000526 0.119896 0.498915 -0.526350 0.103857 -0.062500 1 0 0 0 0 0 3 636335
-0.002499 0.000526 0.119896 0.498906 -0.526323 0.103864 -0.062500 1 0 0 0 0 0 3 637310
-0.002499 0.000526 0.119896 0.498911 -0.526302 0.103865 -0.062500 1 0 0 0 0 0 3 638336
-0.002499 0.000526 0.119896 0.498909 -0.526289 0.103858 -0.062500 1 0 0 0 0 0 3 639339
-0.002499 0.000526 0.119896 0.498897 -0.526285 0.103864 -0.062500 1 0 0 0 0 0 3 640337
-0.002499 0.000526 0.119896 0.498899 -0.526297 0.103851 -0.062500 1 0 0 0 0 0 3 641338
-0.002499 0.000526 0.119896 0.498896 -0.526287 0.103863 -0.062500 1 0 0 0 0 0 3 642335
-0.002499 0.000526 0.119896 0.498892 -0.526274 0.103857 -0.062500 1 0 0 0 0 0 3 643337
-0.002499 0.000526 0.119896 0.498907 -0.526287 0.103857 -0.062500 1 0 0 0 0 0 3 644336
-0.002499 0.000526 0.119896 0.498897 -0.526286 0.103864 -0.062500 1 0 0 0 0 0 3 645343
-0.002499 0.000526 0.119896 0.498892 -0.526274 0.103858 -0.062500 1 0 0 0 0 0 3 646322
-0.002499 0.000526 0.119896 0.498907 -0.526287 0.103857 -0.062500 1 0 0 0 0 0 3 647330
-0.002499 0.000526 0.119896 0.498897 -0.526285 0.103864 -0.062500 1 0 0 0 0 0 3 648320
-0.002499 0.000526 0.119896 0.498884 -0.526282 0.103851 -0.062500 1 0 0 0 0 0 3 649329
-0.002504 0.000544 0.119885 0.572064 -0.778191 0.253777 -0.062500 1 0 0 0 0 0 3 650320
-0.002507 0.000553 0.119882 0.548929 -0.693800 0.180594 -0.062500 1 0 0 0 0 0 3 651328
-0.002508 0.000558 0.119880 0.530549 -0.630484 0.142620 -0.062500 1 0 0 0 0 0 3 652319
-0.002509 0.000560 0.119880 0.520398 -0.596658 0.128178 -0.062500 1 0 0 0 0 0 3 653329
-0.002509 0.000561 0.119880 0.515109 -0.579525 0.123021 -0.062500 1 0 0 0 0 0 3 654319
-0.002509 0.000562 0.119880 0.512419 -0.570926 0.121231 -0.062500 1 0 0 0 0 0 3 655329
-0.002510 0.000562 0.119880 0.511051 -0.566619 0.120615 -0.062500 1 0 0 0 0 0 3 656319
-0.002510 0.000562 0.119880 0.510359 -0.564470 0.120387 -0.062500 1 0 0 0 0 0 3 657326
-0.002510 0.000562 0.119880 0.510018 -0.563396 0.120305 -0.062500 1 0 0 0 0 0 3 658328
-0.002510 0.000562 0.119880 0.509840 -0.562853 0.120276 -0.062500 1 0 0 0 0 0 3 659319
-0.002510 0.000562 0.119880 0.509744 -0.562579 0.120275 -0.062500 1 0 0 0 0 0 3 660329
-0.002510 0.000562 0.119880 0.509714 -0.562451 0.120281 -0.062500 1 0 0 0 0 0 3 661319
-0.002510 0.000562 0.119880 0.509684 -0.562385 0.120274 -0.062500 1 0 0 0 0 0 3 662328
-0.002510 0.000562 0.119880 0.509671 -0.562347 0.120272 -0.062500 1 0 0 0 0 0 3 663320
-0.002510 0.000562 0.119880 0.509667 -0.562333 0.120265 -0.062500 1 0 0 0 0 0 3 664352
-0.002510 0.000562 0.119880 0.509675 -0.562324 0.120271 -0.062500 1 0 0 0 0 0 3 665328
-0.002510 0.000562 0.119880 0.509661 -0.562309 0.120271 -0.062500 1 0 0 0 0 0 3 666323
-0.002510 0.000562 0.119880 0.509672 -0.562310 0.120265 -0.062500 1 0 0 0 0 0 3 667327
-0.002510 0.000562 0.119880 0.509664 -0.562319 0.120278 -0.062500 1 0 0 0 0 0 3 668338
-0.002510 0.000562 0.119880 0.509672 -0.562311 0.120266 -0.062500 1 0 0 0 0 0 3 669332
-0.002510 0.000562 0.119880 0.509661 -0.562307 0.120271 -0.062500 1 0 0 0 0 0 3 670341
-0.002510 0.000562 0.119880 0.509660 -0.562306 0.120271 -0.062500 1 0 0 0 0 0 3 671337
-0.002510 0.000562 0.119880 0.509667 -0.562330 0.120265 -0.062500 1 0 0 0 0 0 3 672337
-0.002510 0.000562 0.119880 0.509660 -0.562309 0.120271 -0.062500 1 0 0 0 0 0 3 673337
-0.002510 0.000562 0.119880 0.509659 -0.562307 0.120271 -0.062500 1 0 0 0 0 0 3 674333
-0.002510 0.000562 0.119880 0.509675 -0.562321 0.120272 -0.062500 1 0 0 0 0 0 3 675337
-0.002510 0.000562 0.119880 0.509661 -0.562308 0.120272 -0.062500 1 0 0 0 0 0 3 676341
-0.002510 0.000562 0.119880 0.509660 -0.562307 0.120272 -0.062500 1 0 0 0 0 0 3 677342
-0.002510 0.000562 0.119880 0.509672 -0.562309 0.120265 -0.062500 1 0 0 0 0 0 3 678339
-0.002510 0.000562 0.119880 0.509664 -0.562318 0.120278 -0.062500 1 0 0 0 0 0 3 679338
-0.002510 0.000562 0.119880 0.509664 -0.562320 0.120259 -0.062500 1 0 0 0 0 0 3 680335
-0.002510 0.000562 0.119880 0.509660 -0.562308 0.120270 -0.062500 1 0 0 0 0 0 3 681337
-0.002510 0.000562 0.119880 0.509663 -0.562318 0.120278 -0.062500 1 0 0 0 0 0 3 682335
-0.002510 0.000562 0.119880 0.509672 -0.562311 0.120266 -0.062500 1 0 0 0 0 0 3 683335
-0.002510 0.000562 0.119880 0.509661 -0.562307 0.120271 -0.062500 1 0 0 0 0 0 3 684334
-0.002510 0.000562 0.119880 0.509660 -0.562306 0.120271 -0.062500 1 0 0 0 0 0 3 685337
-0.002510 0.000562 0.119880 0.509675 -0.562321 0.120272 -0.062500 1 0 0 0 0 0 3 686335
-0.002510 0.000562 0.119880 0.509653 -0.562317 0.120265 -0.062500 1 0 0 0 0 0 3 687335
-0.002510 0.000562 0.119880 0.509659 -0.562308 0.120270 -0.062500 1 0 0 0 0 0 3 688334
-0.002510 0.000562 0.119880 0.509675 -0.562321 0.120272 -0.062500 1 0 0 0 0 0 3 689337
-0.002510 0.000562 0.119880 0.509661 -0.562308 0.120271 -0.062500 1 0 0 0 0 0 3 690336
-0.002510 0.000562 0.119880 0.509660 -0.562307 0.120271 -0.062500 1 0 0 0 0 0 3 691330
-0.002510 0.000562 0.119880 0.509675 -0.562321 0.120272 -0.062500 1 0 0 0 0 0 3 692336
-0.002510 0.000562 0.119880 0.509661 -0.562308 0.120272 -0.062500 1 0 0 0 0 0 3 693336
-0.002510 0.000562 0.119880 0.509660 -0.562307 0.120272 -0.062500 1 0 0 0 0 0 3 694333
-0.002510 0.000562 0.119880 0.509663 -0.562318 0.120258 -0.062500 1 0 0 0 0 0 3 695334
-0.002510 0.000562 0.119880 0.509663 -0.562319 0.120277 -0.062500 1 0 0 0 0 0 3 696335
-0.002510 0.000562 0.119880 0.509660 -0.562308 0.120272 -0.062500 1 0 0 0 0 0 3 697333
-0.002510 0.000562 0.119880 0.509671 -0.562310 0.120265 -0.062500 1 0 0 0 0 0 3 698333
-0.002510 0.000562 0.119880 0.509664 -0.562318 0.120278 -0.062500 1 0 0 0 0 0 3 699335
-0.002510 0.000562 0.119880 0.509672 -0.562311 0.120266 -0.062500 1 0 0 0 0 0 3 700335
-0.002510 0.000562 0.119880 0.509661 -0.562307 0.120271 -0.062500 1 0 0 0 0 0 3 701337
-0.002510 0.000562 0.119880 0.509660 -0.562306 0.120271 -0.062500 1 0 0 0 0 0 3 702305
-0.002510 0.000562 0.119880 0.509667 -0.562330 0.120265 -0.062500 1 0 0 0 0 0 3 703335
-0.002510 0.000562 0.119880 0.509660 -0.562309 0.120271 -0.062500 1 0 0 0 0 0 3 704322
-0.002510 0.000562 0.119880 0.509659 -0.562307 0.120271 -0.062500 1 0 0 0 0 0 3 705323
-0.002510 0.000562 0.119880 0.509675 -0.562321 0.120272 -0.062500 1 0 0 0 0 0 3 706328
-0.002510 0.000562 0.119880 0.509661 -0.562308 0.120271 -0.062500 1 0 0 0 0 0 3 707324
-0.002510 0.000562 0.119880 0.509660 -0.562307 0.120272 -0.062500 1 0 0 0 0 0 3 708305
-0.002510 0.000562 0.119880 0.509675 -0.562321 0.120272 -0.062500 1 0 0 0 0 0 3 709306
-0.002510 0.000562 0.119880 0.509653 -0.562317 0.120265 -0.062500 1 0 0 0 0 0 3 710333
-0.002510 0.000562 0.119880 0.509658 -0.562308 0.120271 -0.062500 1 0 0 0 0 0 3 711335
-0.002510 0.000562 0.119880 0.509671 -0.562310 0.120265 -0.062500 1 0 0 0 0 0 3 712337
-0.002510 0.000562 0.119880 0.509664 -0.562318 0.120277 -0.062500 1 0 0 0 0 0 3 713332
-0.002510 0.000562 0.119880 0.509672 -0.562311 0.120266 -0.062500 1 0 0 0 0 0 3 714332
-0.002510 0.000562 0.119880 0.509661 -0.562307 0.120271 -0.062500 1 0 0 0 0 0 3 715335
-0.002510 0.000562 0.119880 0.509663 -0.562318 0.120278 -0.062500 1 0 0 0 0 0 3 716315
-0.002510 0.000562 0.119880 0.509672 -0.562311 0.120266 -0.062500 1 0 0 0 0 0 3 717405
-0.002510 0.000562 0.119880 0.509653 -0.562316 0.120264 -0.062500 1 0 0 0 0 0 3 718402
-0.002510 0.000562 0.119880 0.509662 -0.562319 0.120277 -0.062500 1 0 0 0 0 0 3 719383
-0.002510 0.000562 0.119880 0.509672 -0.562311 0.120266 -0.062500 1 0 0 0 0 0 3 720399
-0.002510 0.000562 0.119880 0.509661 -0.562307 0.120271 -0.062500 1 0 0 0 0 0 3 721318
-0.002510 0.000562 0.119880 0.509659 -0.562307 0.120271 -0.062500 1 0 0 0 0 0 3 722327
-0.002510 0.000562 0.119880 0.509675 -0.562321 0.120272 -0.062500 1 0 0 0 0 0 3 723317
-0.002510 0.000562 0.119880 0.509661 -0.562308 0.120272 -0.062500 1 0 0 0 0 0 3 724318
-0.002510 0.000562 0.119880 0.509672 -0.562309 0.120265 -0.062500 1 0 0 0 0 0 3 725326
-0.002510 0.000562 0.119880 0.509665 -0.562318 0.120278 -0.062500 1 0 0 0 0 0 3 726317
-0.002510 0.000562 0.119880 0.509652 -0.562317 0.120265 -0.062500 1 0 0 0 0 0 3 727326
-0.002510 0.000562 0.119880 0.509671 -0.562311 0.120264 -0.062500 1 0 0 0 0 0 3 728318
-0.002510 0.000562 0.119880 0.509664 -0.562319 0.120277 -0.062500 1 0 0 0 0 0 3 729318
-0.002510 0.000562 0.119880 0.509660 -0.562308 0.120272 -0.062500 1 0 0 0 0 0 3 730326
-0.002510 0.000562 0.119880 0.509672 -0.562310 0.120265 -0.062500 1 0 0 0 0 0 3 731317
-0.002510 0.000562 0.119880 0.509661 -0.562307 0.120271 -0.062500 1 0 0 0 0 0 3 732326
-0.002510 0.000562 0.119880 0.509663 -0.562318 0.120278 -0.062500 1 0 0 0 0 0 3 733317
-0.002510 0.000562 0.119880 0.509664 -0.562320 0.120259 -0.062500 1 0 0 0 0 0 3 734326
-0.002510 0.000562 0.119880 0.509660 -0.562308 0.120270 -0.062500 1 0 0 0 0 0 3 735316
-0.002510 0.000562 0.119880 0.509663 -0.562319 0.120278 -0.062500 1 0 0 0 0 0 3 736317
-0.002510 0.000562 0.119880 0.509672 -0.562311 0.120266 -0.062500 1 0 0 0 0 0 3 737325
-0.002510 0.000562 0.119880 0.509661 -0.562307 0.120271 -0.062500 1 0 0 0 0 0 3 738329
-0.002510 0.000562 0.119880 0.509672 -0.562309 0.120265 -0.062500 1 0 0 0 0 0 3 739438
-0.002510 0.000562 0.119880 0.509664 -0.562318 0.120277 -0.062500 1 0 0 0 0 0 3 740324
-0.002510 0.000562 0.119880 0.509652 -0.562317 0.120265 -0.062500 1 0 0 0 0 0 3 741325
-0.002515 0.000580 0.119869 0.582782 -0.814077 0.270310 -0.062500 1 0 0 0 0 0 3 742336
-0.002518 0.000589 0.119865 0.559683 -0.729755 0.197064 -0.062500 1 0 0 0 0 0 3 743319
-0.002519 0.000594 0.119864 0.541304 -0.666473 0.159062 -0.062500 1 0 0 0 0 0 3 744336
-0.002520 0.000596 0.119864 0.531161 -0.632675 0.144609 -0.062500 1 0 0 0 0 0 3 745338
-0.002520 0.000597 0.119863 0.525872 -0.615539 0.139457 -0.062500 1 0 0 0 0 0 3 746334
-0.002520 0.000598 0.119863 0.523170 -0.606940 0.137650 -0.062500 1 0 0 0 0 0 3 747334
-0.002520 0.000598 0.119863 0.521822 -0.602629 0.137031 -0.062500 1 0 0 0 0 0 3 748334
-0.002520 0.000598 0.119863 0.521124 -0.600487 0.136814 -0.062500 1 0 0 0 0 0 3 749335
-0.002520 0.000598 0.119863 0.520766 -0.599401 0.136732 -0.062500 1 0 0 0 0 0 3 750303
-0.002520 0.000598 0.119863 0.520610 -0.598861 0.136711 -0.062500 1 0 0 0 0 0 3 751451
-0.002520 0.000598 0.119863 0.520508 -0.598596 0.136704 -0.062500 1 0 0 0 0 0 3 752334
-0.002520 0.000598 0.119863 0.520466 -0.598467 0.136695 -0.062500 1 0 0 0 0 0 3 753339
-0.002520 0.000598 0.119863 0.520443 -0.598392 0.136693 -0.062500 1 0 0 0 0 0 3 754465
-0.002520 0.000598 0.119863 0.520434 -0.598364 0.136699 -0.062500 1 0 0 0 0 0 3 755457
-0.002520 0.000598 0.119863 0.520438 -0.598343 0.136700 -0.062500 1 0 0 0 0 0 3 756456
-0.002520 0.000598 0.119863 0.520428 -0.598339 0.136687 -0.062500 1 0 0 0 0 0 3 757332
-0.002520 0.000598 0.119863 0.520423 -0.598327 0.136698 -0.062500 1 0 0 0 0 0 3 758463
-0.002520 0.000598 0.119863 0.520435 -0.598329 0.136693 -0.062500 1 0 0 0 0 0 3 759456
-0.002520 0.000598 0.119863 0.520424 -0.598326 0.136699 -0.062500 1 0 0 0 0 0 3 760459
-0.002520 0.000598 0.119863 0.520435 -0.598329 0.136693 -0.062500 1 0 0 0 0 0 3 761460
-0.002520 0.000598 0.119863 0.520424 -0.598327 0.136699 -0.062500 1 0 0 0 0 0 3 762458
-0.002520 0.000598 0.119863 0.520415 -0.598335 0.136693 -0.062500 1 0 0 0 0 0 3 763333
-0.002520 0.000598 0.119863 0.520434 -0.598331 0.136693 -0.062500 1 0 0 0 0 0 3 764436
-0.002520 0.000598 0.119863 0.520424 -0.598327 0.136699 -0.062500 1 0 0 0 0 0 3 765430
-0.002520 0.000598 0.119863 0.520423 -0.598327 0.136700 -0.062500 1 0 0 0 0 0 3 766456
-0.002520 0.000598 0.119863 0.520431 -0.598318 0.136687 -0.062500 1 0 0 0 0 0 3 767332
-0.002520 0.000598 0.119863 0.520424 -0.598325 0.136698 -0.062500 1 0 0 0 0 0 3 768459
-0.002520 0.000598 0.119863 0.520423 -0.598326 0.136700 -0.062500 1 0 0 0 0 0 3 769460
-0.002520 0.000598 0.119863 0.520435 -0.598329 0.136694 -0.062500 1 0 0 0 0 0 3 770456
-0.002520 0.000598 0.119863 0.520416 -0.598336 0.136692 -0.062500 1 0 0 0 0 0 3 771333
-0.002520 0.000598 0.119863 0.520434 -0.598331 0.136692 -0.062500 1 0 0 0 0 0 3 772436
-0.002520 0.000598 0.119863 0.520424 -0.598327 0.136699 -0.062500 1 0 0 0 0 0 3 773458
-0.002520 0.000598 0.119863 0.520419 -0.598315 0.136693 -0.062500 1 0 0 0 0 0 3 774456
-0.002520 0.000598 0.119863 0.520434 -0.598328 0.136692 -0.062500 1 0 0 0 0 0 3 775426
-0.002520 0.000598 0.119863 0.520424 -0.598326 0.136699 -0.062500 1 0 0 0 0 0 3 776457
-0.002520 0.000598 0.119863 0.520423 -0.598326 0.136700 -0.062500 1 0 0 0 0 0 3 777457
-0.002520 0.000598 0.119863 0.520435 -0.598329 0.136694 -0.062500 1 0 0 0 0 0 3 778456
-0.002520 0.000598 0.119863 0.520416 -0.598336 0.136692 -0.062500 1 0 0 0 0 0 3 779454
-0.002520 0.000598 0.119863 0.520422 -0.598328 0.136699 -0.062500 1 0 0 0 0 0 3 780445
-0.002520 0.000598 0.119863 0.520435 -0.598330 0.136693 -0.062500 1 0 0 0 0 0 3 781451
-0.002520 0.000598 0.119863 0.520421 -0.598315 0.136692 -0.062500 1 0 0 0 0 0 3 782458
-0.002520 0.000598 0.119863 0.520422 -0.598325 0.136699 -0.062500 1 0 0 0 0 0 3 783457
-0.002520 0.000598 0.119863 0.520435 -0.598329 0.136693 -0.062500 1 0 0 0 0 0 3 784459
-0.002520 0.000598 0.119863 0.520424 -0.598326 0.136699 -0.062500 1 0 0 0 0 0 3 785459
-0.002520 0.000598 0.119863 0.520435 -0.598329 0.136693 -0.062500 1 0 0 0 0 0 3 786427
-0.002520 0.000598 0.119863 0.520416 -0.598336 0.136692 -0.062500 1 0 0 0 0 0 3 787456
-0.002520 0.000598 0.119863 0.520422 -0.598328 0.136699 -0.062500 1 0 0 0 0 0 3 788456
-0.002520 0.000598 0.119863 0.520435 -0.598330 0.136693 -0.062500 1 0 0 0 0 0 3 789459
-0.002520 0.000598 0.119863 0.520421 -0.598316 0.136692 -0.062500 1 0 0 0 0 0 3 790457
-0.002520 0.000598 0.119863 0.520422 -0.598325 0.136699 -0.062500 1 0 0 0 0 0 3 791317
-0.002520 0.000598 0.119863 0.520435 -0.598329 0.136693 -0.062500 1 0 0 0 0 0 3 792450
-0.002520 0.000598 0.119863 0.520424 -0.598327 0.136699 -0.062500 1 0 0 0 0 0 3 793442
-0.002520 0.000598 0.119863 0.520423 -0.598326 0.136700 -0.062500 1 0 0 0 0 0 3 794448
-0.002520 0.000598 0.119863 0.520427 -0.598338 0.136687 -0.062500 1 0 0 0 0 0 3 795315
-0.002520 0.000598 0.119863 0.520423 -0.598328 0.136698 -0.062500 1 0 0 0 0 0 3 796449
-0.002520 0.000598 0.119863 0.520423 -0.598327 0.136700 -0.062500 1 0 0 0 0 0 3 797440
-0.002520 0.000598 0.119863 0.520431 -0.598318 0.136687 -0.062500 1 0 0 0 0 0 3 798448
-0.002520 0.000598 0.119863 0.520424 -0.598325 0.136698 -0.062500 1 0 0 0 0 0 3 799439
-0.002520 0.000598 0.119863 0.520435 -0.598329 0.136693 -0.062500 1 0 0 0 0 0 3 800448
-0.002520 0.000598 0.119863 0.520424 -0.598327 0.136699 -0.062500 1 0 0 0 0 0 3 801440
-0.002520 0.000598 0.119863 0.520415 -0.598335 0.136693 -0.062500 1 0 0 0 0 0 3 802448
-0.002520 0.000598 0.119863 0.520434 -0.598331 0.136693 -0.062500 1 0 0 0 0 0 3 803315
-0.002520 0.000598 0.119863 0.520424 -0.598327 0.136699 -0.062500 1 0 0 0 0 0 3 804449
-0.002520 0.000598 0.119863 0.520423 -0.598327 0.136700 -0.062500 1 0 0 0 0 0 3 805441
-0.002520 0.000598 0.119863 0.520431 -0.598318 0.136687 -0.062500 1 0 0 0 0 0 3 806448
-0.002520 0.000598 0.119863 0.520424 -0.598325 0.136698 -0.062500 1 0 0 0 0 0 3 807450
-0.002520 0.000598 0.119863 0.520423 -0.598326 0.136700 -0.062500 1 0 0 0 0 0 3 808440
-0.002520 0.000598 0.119863 0.520435 -0.598329 0.136694 -0.062500 1 0 0 0 0 0 3 809448
-0.002520 0.000598 0.119863 0.520416 -0.598336 0.136692 -0.062500 1 0 0 0 0 0 3 810322
-0.002520 0.000598 0.119863 0.520422 -0.598328 0.136699 -0.062500 1 0 0 0 0 0 3 811450
-0.002520 0.000598 0.119863 0.520435 -0.598330 0.136693 -0.062500 1 0 0 0 0 0 3 812322
-0.002526 0.000616 0.119853 0.593485 -0.849944 0.286863 -0.062500 1 0 0 0 0 0 3 813456
-0.002528 0.000625 0.119849 0.570409 -0.765701 0.213549 -0.062500 1 0 0 0 0 0 3 814460
-0.002549 0.000634 0.119857 0.817207 -0.765332 0.038608 -0.062500 1 0 0 0 0 0 3 815451
-0.002559 0.000639 0.119860 0.716754 -0.710190 0.091099 -0.062500 1 0 0 0 0 0 3 816452
-0.002564 0.000641 0.119861 0.644780 -0.677242 0.120580 -0.062500 1 0 0 0 0 0 3 817458
-0.002566 0.000642 0.119862 0.606855 -0.660268 0.131939 -0.062500 1 0 0 0 0 0 3 818457
-0.002568 0.000643 0.119862 0.587779 -0.651749 0.135993 -0.062500 1 0 0 0 0 0 3 819455
-0.002568 0.000643 0.119862 0.578249 -0.647513 0.137408 -0.062500 1 0 0 0 0 0 3 820456
-0.002568 0.000643 0.119862 0.573511 -0.645377 0.137893 -0.062500 1 0 0 0 0 0 3 821457
-0.002569 0.000643 0.119862 0.571142 -0.644311 0.138075 -0.062500 1 0 0 0 0 0 3 822456
-0.002569 0.000643 0.119862 0.569956 -0.643789 0.138131 -0.062500 1 0 0 0 0 0 3 823446
-0.002569 0.000643 0.119862 0.569365 -0.643519 0.138157 -0.062500 1 0 0 0 0 0 3 824455
-0.002569 0.000643 0.119862 0.569066 -0.643388 0.138156 -0.062500 1 0 0 0 0 0 3 825463
-0.002569 0.000643 0.119862 0.568920 -0.643318 0.138157 -0.062500 1 0 0 0 0 0 3 826459
-0.002569 0.000643 0.119862 0.568849 -0.643288 0.138162 -0.062500 1 0 0 0 0 0 3 827457
-0.002574 0.000661 0.119851 0.641800 -0.894756 0.288524 -0.062500 1 0 0 0 0 0 3 828456
-0.002577 0.000670 0.119847 0.618757 -0.810572 0.215116 -0.062500 1 0 0 0 0 0 3 829443
-0.002578 0.000675 0.119846 0.600429 -0.747347 0.177040 -0.062500 1 0 0 0 0 0 3 830456
-0.002579 0.000677 0.119846 0.590267 -0.713572 0.162543 -0.062500 1 0 0 0 0 0 3 831456
-0.002579 0.000678 0.119845 0.584975 -0.696438 0.157379 -0.062500 1 0 0 0 0 0 3 832456
-0.002579 0.000679 0.119845 0.582283 -0.687835 0.155589 -0.062500 1 0 0 0 0 0 3 833457
-0.002579 0.000679 0.119845 0.580920 -0.683543 0.154953 -0.062500 1 0 0 0 0 0 3 834455
-0.002579 0.000679 0.119845 0.580229 -0.681396 0.154738 -0.062500 1 0 0 0 0 0 3 835455
-0.002580 0.000679 0.119845 0.579876 -0.680321 0.154663 -0.062500 1 0 0 0 0 0 3 836455
-0.002580 0.000679 0.119845 0.579696 -0.679778 0.154634 -0.062500 1 0 0 0 0 0 3 837458
-0.002580 0.000679 0.119845 0.579612 -0.679507 0.154627 -0.062500 1 0 0 0 0 0 3 838454
-0.002580 0.000679 0.119845 0.579568 -0.679366 0.154631 -0.062500 1 0 0 0 0 0 3 839424
-0.002585 0.000697 0.119835 0.652484 -0.930649 0.305098 -0.062500 1 0 0 0 0 0 3 840455
-0.002587 0.000706 0.119831 0.629481 -0.846513 0.231626 -0.062500 1 0 0 0 0 0 3 841458
-0.002589 0.000711 0.119830 0.611163 -0.783312 0.193528 -0.062500 1 0 0 0 0 0 3 842456
-0.002590 0.000713 0.119829 0.601002 -0.749542 0.179027 -0.062500 1 0 0 0 0 0 3 843455
-0.002590 0.000714 0.119829 0.595733 -0.732409 0.173857 -0.062500 1 0 0 0 0 0 3 844455
-0.002590 0.000715 0.119829 0.593023 -0.723815 0.172061 -0.062500 1 0 0 0 0 0 3 845456
-0.002590 0.000715 0.119829 0.591667 -0.719517 0.171430 -0.062500 1 0 0 0 0 0 3 846447
-0.002590 0.000715 0.119829 0.590974 -0.717359 0.171208 -0.062500 1 0 0 0 0 0 3 847449
-0.002590 0.000715 0.119829 0.590620 -0.716283 0.171131 -0.062500 1 0 0 0 0 0 3 848453
-0.002595 0.000733 0.119818 0.663333 -0.966962 0.321714 -0.062500 1 0 0 0 0 0 3 849460
-0.002598 0.000742 0.119814 0.640282 -0.882631 0.248176 -0.062500 1 0 0 0 0 0 3 850444
-0.002600 0.000747 0.119813 0.621938 -0.819368 0.210021 -0.062500 1 0 0 0 0 0 3 851455
-0.002600 0.000749 0.119813 0.611770 -0.785544 0.195512 -0.062500 1 0 0 0 0 0 3 852452
-0.002601 0.000750 0.119813 0.606484 -0.768388 0.190346 -0.062500 1 0 0 0 0 0 3 853456
-0.002601 0.000751 0.119812 0.603779 -0.759775 0.188547 -0.062500 1 0 0 0 0 0 3 854455
-0.002601 0.000751 0.119812 0.602404 -0.755483 0.187913 -0.062500 1 0 0 0 0 0 3 855455
-0.002601 0.000751 0.119812 0.601717 -0.753317 0.187696 -0.062500 1 0 0 0 0 0 3 856454
-0.002601 0.000751 0.119812 0.601364 -0.752241 0.187620 -0.062500 1 0 0 0 0 0 3 857456
-0.002601 0.000751 0.119812 0.601185 -0.751698 0.187590 -0.062500 1 0 0 0 0 0 3 858452
-0.002601 0.000751 0.119812 0.601100 -0.751427 0.187583 -0.062500 1 0 0 0 0 0 3 859455
-0.002606 0.000769 0.119802 0.673902 -1.002371 0.338304 -0.062500 1 0 0 0 0 0 3 860452
-0.002609 0.000778 0.119798 -0.004802 -0.168175 0.264721 -0.062500 0 0 0 0 0 0 3 861455
-0.002610 0.000783 0.119797 -0.024502 -0.100523 0.226535 -0.062500 0 0 0 0 0 0 3 862449
-0.002611 0.000785 0.119796 -0.035356 -0.064520 0.212022 -0.062500 0 0 0 0 0 0 3 863439
-0.002611 0.000786 0.119796 -0.040991 -0.046270 0.206842 -0.062500 0 0 0 0 0 0 3 864446
-0.002636 0.000809 0.119795 0.270085 -0.328664 0.219398 -0.062500 0 0 0 0 0 0 3 865438
-0.002648 0.000820 0.119795 0.143206 -0.207469 0.211898 -0.062500 0 0 0 0 0 0 3 866437
-0.002678 0.000849 0.119793 0.365420 -0.412114 0.222672 -0.062500 0 0 0 0 0 0 3 867446
-0.002693 0.000863 0.119793 0.191928 -0.247227 0.214231 -0.062500 0 0 0 0 0 0 3 868438
-0.002725 0.000892 0.119792 0.390241 -0.430837 0.224935 -0.062500 0 0 0 0 0 0 3 869446
-0.002765 0.000929 0.119790 0.518099 -0.549063 0.231446 -0.062500 0 0 0 0 0 0 3 870437
-0.002785 0.000948 0.119790 0.265300 -0.322748 0.219845 -0.062500 0 0 0 0 0 0 3 871447
-0.002819 0.000980 0.119788 0.424550 -0.470369 0.229918 -0.062500 0 0 0 0 0 0 3 872438
-0.002861 0.001018 0.119787 0.532657 -0.570339 0.236318 -0.062500 0 0 0 0 0 0 3 873438
-0.002886 0.001055 0.119775 0.342600 -0.564053 0.375776 -0.062500 0 0 0 0 0 0 3 874432
-0.002918 0.001078 0.119781 0.405953 -0.379981 0.160430 -0.062500 0 0 0 0 0 0 3 875446
-0.002959 0.001112 0.119782 0.517347 -0.502725 0.202712 -0.062500 0 0 0 0 0 0 3 876438
-0.002984 0.001147 0.119771 0.326009 -0.530084 0.365688 -0.062500 0 0 0 0 0 0 3 877447
-0.003021 0.001186 0.119766 0.459687 -0.597609 0.312030 -0.062500 0 0 0 0 0 0 3 878437
-0.003039 0.001206 0.119764 0.233885 -0.345794 0.266227 -0.062500 0 0 0 0 0 0 3 879445
-0.003073 0.001239 0.119762 0.405617 -0.482036 0.265233 -0.062500 0 0 0 0 0 0 3 880443
-0.003090 0.001255 0.119762 0.205606 -0.285564 0.249844 -0.062500 0 0 0 0 0 0 3 881465
-0.003103 0.001281 0.119751 0.147099 -0.392492 0.395524 -0.062500 0 0 0 0 0 0 3 882450
-0.003134 0.001316 0.119745 0.369149 -0.525961 0.336815 -0.062500 0 0 0 0 0 0 3 883439
-0.003150 0.001334 0.119744 0.190144 -0.309767 0.288408 -0.062500 0 0 0 0 0 0 3 884458
-0.003182 0.001365 0.119742 0.385586 -0.463764 0.287466 -0.062500 0 0 0 0 0 0 3 885451
-0.003203 0.001398 0.119730 0.252654 -0.511001 0.424417 -0.062500 0 0 0 0 0 0 3 886461
-0.003233 0.001420 0.119735 0.352763 -0.358157 0.208443 -0.062500 0 0 0 0 0 0 3 887449
-0.003253 0.001448 0.119726 0.234792 -0.435188 0.385744 -0.062500 0 0 0 0 0 0 3 888454
-0.003282 0.001467 0.119733 0.342857 -0.318079 0.195331 -0.062500 0 0 0 0 0 0 3 889455
-0.003301 0.001494 0.119724 0.232393 -0.412189 0.382669 -0.062500 0 0 0 0 0 0 3 890454
-0.003336 0.001530 0.119720 0.409596 -0.536164 0.349572 -0.062500 0 0 0 0 0 0 3 891454
-0.003372 0.001552 0.119727 0.454594 -0.374626 0.176236 -0.062500 0 0 0 0 0 0 3 892454
-0.003382 0.001595 0.119730 0.124315 -0.620753 0.228759 -0.062500 0 0 0 0 0 0 3 893455
-0.003407 0.001621 0.119740 0.257515 -0.429897 0.121229 -0.062500 0 0 0 0 0 0 3 894462
-0.003424 0.001652 0.119733 0.178688 -0.471862 0.349934 -0.062500 0 0 0 0 0 0 3 895427
-0.003451 0.001672 0.119740 0.309395 -0.336882 0.178854 -0.062500 0 0 0 0 0 0 3 896458
-0.003470 0.001699 0.119731 0.206921 -0.423718 0.373069 -0.062500 0 0 0 0 0 0 3 897457
-0.003499 0.001718 0.119738 0.328398 -0.311993 0.188783 -0.062500 0 0 0 0 0 0 3 898451
-0.003518 0.001745 0.119729 0.218599 -0.410745 0.378298 -0.062500 0 0 0 0 0 0 3 899453
-0.003547 0.001763 0.119735 0.332273 -0.305989 0.192415 -0.062500 0 0 0 0 0 0 3 900453
-0.003586 0.001794 0.119736 0.469415 -0.467250 0.248947 -0.062500 0 0 0 0 0 0 3 901453
-0.003605 0.001810 0.119736 0.232123 -0.279893 0.260041 -0.062500 0 0 0 0 0 0 3 902424
-0.003634 0.001822 0.119745 0.316149 -0.221512 0.130641 -0.062500 0 0 0 0 0 0 3 903454
-0.003653 0.001846 0.119738 0.203064 -0.363967 0.350998 -0.062500 0 0 0 0 0 0 3 904453
-0.003682 0.001862 0.119744 0.316692 -0.283600 0.177213 -0.062500 0 0 0 0 0 0 3 905453
-0.003721 0.001893 0.119745 0.453785 -0.456988 0.238523 -0.062500 0 0 0 0 0 0 3 906423
-0.003740 0.001908 0.119745 0.216373 -0.275901 0.250422 -0.062500 0 0 0 0 0 0 3 907452
-0.003774 0.001938 0.119744 0.387959 -0.449059 0.277103 -0.062500 0 0 0 0 0 0 3 908453
-0.003798 0.001971 0.119763 0.270102 -0.510921 -0.014388 -0.062500 0 0 0 0 0 0 3 909454
-0.003814 0.002006 0.119759 0.167136 -0.528429 0.272626 -0.062500 0 0 0 0 0 0 3 910454
-0.003842 0.002027 0.119767 0.282346 -0.370147 0.134502 -0.062500 0 0 0 0 0 0 3 911454
-0.003875 0.002043 0.119779 0.364932 -0.272125 0.054319 -0.062500 0 0 0 0 0 0 3 912424
-0.003896 0.002068 0.119772 0.222730 -0.390362 0.301730 -0.062500 0 0 0 0 0 0 3 913454
-0.003926 0.002085 0.119779 0.321392 -0.298481 0.138635 -0.062500 0 0 0 0 0 0 3 914452
-0.003946 0.002111 0.119770 0.200467 -0.405478 0.335461 -0.062500 0 0 0 0 0 0 3 915453
-0.003975 0.002129 0.119776 0.316209 -0.305688 0.152668 -0.062500 0 0 0 0 0 0 3 916452
-0.004014 0.002160 0.119777 0.450881 -0.468733 0.211829 -0.062500 0 0 0 0 0 0 3 917454
-0.004034 0.002176 0.119777 0.211835 -0.282821 0.220916 -0.062500 0 0 0 0 0 0 3 918454
-0.004062 0.002188 0.119786 0.293654 -0.225792 0.092402 -0.062500 0 0 0 0 0 0 3 919453
-0.004101 0.002217 0.119787 0.429187 -0.427503 0.182694 -0.062500 0 0 0 0 0 0 3 920452
-0.004120 0.002231 0.119788 0.191474 -0.263090 0.203277 -0.062500 0 0 0 0 0 0 3 921448
-0.004149 0.002243 0.119797 0.292804 -0.214704 0.079198 -0.062500 0 0 0 0 0 0 3 922441
-0.004169 0.002266 0.119789 0.178138 -0.361612 0.301178 -0.062500 0 0 0 0 0 0 3 923446
-0.004198 0.002282 0.119796 0.293519 -0.285277 0.128658 -0.062500 0 0 0 0 0 0 3 924454
-0.004217 0.002308 0.119787 0.179745 -0.399172 0.321851 -0.062500 0 0 0 0 0 0 3 925452
-0.004246 0.002326 0.119793 0.294813 -0.304440 0.138201 -0.062500 0 0 0 0 0 0 3 926454
-0.004266 0.002352 0.119784 0.168326 -0.413237 0.327352 -0.062500 0 0 0 0 0 0 3 927453
-0.004295 0.002370 0.119790 0.283235 -0.313807 0.142328 -0.062500 0 0 0 0 0 0 3 928453
-0.004329 0.002383 0.119801 0.354758 -0.247484 0.044633 -0.062500 0 0 0 0 0 0 3 929454
-0.004351 0.002408 0.119794 0.204524 -0.380134 0.285408 -0.062500 0 0 0 0 0 0 3 930453
-0.004381 0.002424 0.119801 0.301241 -0.296951 0.120672 -0.062500 0 0 0 0 0 0 3 931452
-0.004401 0.002450 0.119792 0.177233 -0.406818 0.316492 -0.062500 0 0 0 0 0 0 3 932453
-0.004430 0.002468 0.119798 0.288061 -0.310720 0.134019 -0.062500 0 0 0 0 0 0 3 933433
-0.004469 0.002499 0.119798 0.404414 -0.481457 0.194801 -0.062500 0 0 0 0 0 0 3 934445
-0.004489 0.002515 0.119798 0.164597 -0.296300 0.201528 -0.062500 0 0 0 0 0 0 3 935437
-0.004518 0.002527 0.119807 0.265591 -0.237631 0.073829 -0.062500 0 0 0 0 0 0 3 936444
-0.004537 0.002551 0.119799 0.149005 -0.378100 0.294288 -0.062500 0 0 0 0 0 0 3 937452
-0.004566 0.002567 0.119805 0.272662 -0.300940 0.121806 -0.062500 0 0 0 0 0 0 3 938459
-0.004586 0.002593 0.119796 0.157587 -0.412639 0.314658 -0.062500 0 0 0 0 0 0 3 939448
-0.004615 0.002611 0.119802 0.273704 -0.318034 0.131438 -0.062500 0 0 0 0 0 0 3 940459
-0.004635 0.002637 0.119793 0.158148 -0.421123 0.320400 -0.062500 0 0 0 0 0 0 3 941461
-0.004664 0.002655 0.119799 0.274177 -0.322347 0.135857 -0.062500 0 0 0 0 0 0 3 942449
-0.004703 0.002686 0.119799 0.394656 -0.495104 0.196689 -0.062500 0 0 0 0 0 0 3 943458
-0.004722 0.002701 0.119799 0.155672 -0.309301 0.201913 -0.062500 0 0 0 0 0 0 3 944449
-0.004756 0.002731 0.119796 0.321834 -0.477988 0.233010 -0.062500 0 0 0 0 0 0 3 945460
-0.004773 0.002746 0.119796 0.117588 -0.300501 0.217876 -0.062500 0 0 0 0 0 0 3 946449
-0.004806 0.002776 0.119793 0.311629 -0.475301 0.241313 -0.062500 0 0 0 0 0 0 3 947459
-0.004823 0.002791 0.119792 0.116954 -0.300060 0.223081 -0.062500 0 0 0 0 0 0 3 948449
-0.004855 0.002820 0.119789 0.306987 -0.474138 0.245789 -0.062500 0 0 0 0 0 0 3 949444
-0.004872 0.002835 0.119789 0.114674 -0.299481 0.226980 -0.062500 0 0 0 0 0 0 3 950435
-0.004904 0.002865 0.119786 0.293440 -0.488910 0.249845 -0.062500 0 0 0 0 0 0 3 951444
-0.004921 0.002879 0.119785 0.101672 -0.314442 0.230758 -0.062500 0 0 0 0 0 0 3 952434
-0.004953 0.002909 0.119782 0.293237 -0.488730 0.253882 -0.062500 0 0 0 0 0 0 3 953444
-0.004970 0.002924 0.119781 0.101596 -0.314362 0.234560 -0.062500 0 0 0 0 0 0 3 954435
-0.004997 0.002936 0.119790 0.229482 -0.261845 0.098630 -0.062500 0 0 0 0 0 0 3 955444
-0.005016 0.002959 0.119782 0.124191 -0.403558 0.315871 -0.062500 0 0 0 0 0 0 3 956451
-0.005045 0.002976 0.119788 0.248243 -0.327677 0.142950 -0.062500 0 0 0 0 0 0 3 957423
-0.005064 0.003001 0.119779 0.146250 -0.442069 0.335265 -0.062500 0 0 0 0 0 0 3 958435
-0.005093 0.003019 0.119784 0.265465 -0.348967 0.152515 -0.062500 0 0 0 0 0 0 3 959458
-0.005113 0.003045 0.119775 0.142231 -0.470323 0.341242 -0.062500 0 0 0 0 0 0 3 960449
-0.005142 0.003063 0.119781 0.260141 -0.372827 0.157286 -0.062500 0 0 0 0 0 0 3 961453
-0.005161 0.003089 0.119771 0.143001 -0.472465 0.345556 -0.062500 0 0 0 0 0 0 3 962447
-0.005191 0.003107 0.119777 0.260690 -0.373939 0.161497 -0.062500 0 0 0 0 0 0 3 963423
-0.005210 0.003134 0.119767 0.143190 -0.472888 0.349685 -0.062500 0 0 0 0 0 0 3 964453
-0.005220 0.003147 0.119764 0.007391 -0.312980 0.290891 -0.062500 0 0 0 0 0 0 3 965452
-0.005245 0.003158 0.119772 0.183713 -0.272548 0.132646 -0.062500 0 0 0 0 0 0 3 966442
-0.005262 0.003181 0.119763 0.103085 -0.419559 0.341021 -0.062500 0 0 0 0 0 0 3 967451
-0.005290 0.003197 0.119769 0.256335 -0.351595 0.165272 -0.062500 0 0 0 0 0 0 3 968452
-0.005309 0.003223 0.119759 0.148579 -0.463538 0.356395 -0.062500 0 0 0 0 0 0 3 969453
-0.005338 0.003241 0.119765 0.272287 -0.393640 0.173569 -0.062500 0 0 0 0 0 0 3 970451
-0.005352 0.003249 0.119767 0.093736 -0.269634 0.201528 -0.062500 0 0 0 0 0 0 3 971459
-0.005364 0.003271 0.119756 0.044499 -0.426083 0.380941 -0.062500 0 0 0 0 0 0 3 972452
-0.005390 0.003287 0.119761 0.218211 -0.363532 0.185855 -0.062500 0 0 0 0 0 0 3 973448
-0.005403 0.003294 0.119763 0.066626 -0.254586 0.208486 -0.062500 0 0 0 0 0 0 3 974421
-0.005434 0.003320 0.119761 0.284930 -0.479838 0.261771 -0.062500 0 0 0 0 0 0 3 975450
-0.005449 0.003333 0.119760 0.107507 -0.333925 0.251067 -0.062500 0 0 0 0 0 0 3 976441
-0.005457 0.003340 0.119760 -0.010228 -0.234970 0.244257 -0.062500 0 0 0 0 0 0 3 977421
-0.005485 0.003365 0.119757 0.244960 -0.469742 0.278319 -0.062500 0 0 0 0 0 0 3 978451
-0.005499 0.003378 0.119756 0.087578 -0.328965 0.259623 -0.062500 0 0 0 0 0 0 3 979450
-0.005506 0.003384 0.119756 -0.020121 -0.232539 0.249900 -0.062500 0 0 0 0 0 0 3 980451
-0.005534 0.003409 0.119753 0.267247 -0.490585 0.283328 -0.062500 0 0 0 0 0 0 3 981453
-0.005548 0.003422 0.119752 0.112334 -0.350464 0.264076 -0.062500 0 0 0 0 0 0 3 982450
-0.005575 0.003433 0.119761 0.260258 -0.315872 0.130409 -0.062500 0 0 0 0 0 0 3 983451
-0.005593 0.003456 0.119752 0.162418 -0.464411 0.348101 -0.062500 0 0 0 0 0 0 3 984451
-0.005590 0.003481 0.119760 -0.123767 -0.512622 0.150149 -0.062500 0 0 0 0 0 0 3 985452
-0.005607 0.003499 0.119771 0.121438 -0.413238 0.069971 -0.062500 0 0 0 0 0 0 3 986451
-0.005621 0.003524 0.119764 0.089939 -0.514073 0.317913 -0.062500 0 0 0 0 0 0 3 987448
-0.005628 0.003537 0.119761 0.001586 -0.357355 0.281131 -0.062500 0 0 0 0 0 0 3 988452
-0.005631 0.003544 0.119760 -0.051256 -0.257576 0.255858 -0.062500 0 0 0 0 0 0 3 989452
-0.005653 0.003552 0.119769 0.175628 -0.266927 0.122446 -0.062500 0 0 0 0 0 0 3 990451
-0.005668 0.003573 0.119760 0.119604 -0.439321 0.340449 -0.062500 0 0 0 0 0 0 3 991440
-0.005676 0.003584 0.119757 0.017015 -0.320010 0.291906 -0.062500 0 0 0 0 0 0 3 992450
-0.005680 0.003589 0.119756 -0.043368 -0.238972 0.262384 -0.062500 0 0 0 0 0 0 3 993446
-0.005706 0.003614 0.119753 0.242272 -0.482449 0.289517 -0.062500 0 0 0 0 0 0 3 994451
-0.005719 0.003626 0.119752 0.120722 -0.342602 0.266687 -0.062500 0 0 0 0 0 0 3 995450
-0.005726 0.003633 0.119752 0.020464 -0.248551 0.255343 -0.062500 0 0 0 0 0 0 3 996450
-0.005730 0.003636 0.119751 -0.032778 -0.198789 0.251021 -0.062500 0 0 0 0 0 0 3 997465
-0.005756 0.003659 0.119749 0.268307 -0.475073 0.288584 -0.062500 0 0 0 0 0 0 3 998452
-0.005769 0.003671 0.119748 0.128644 -0.348323 0.269183 -0.062500 0 0 0 0 0 0 3 999459
-0.005775 0.003677 0.119747 0.029776 -0.258944 0.259022 -0.062500 0 0 0 0 0 0 4 461
-0.005779 0.003680 0.119747 -0.022763 -0.211549 0.255118 -0.062500 0 0 0 0 0 0 4 1461
-0.005805 0.003704 0.119744 0.267968 -0.473787 0.293210 -0.062500 0 0 0 0 0 0 4 2461
-0.005818 0.003715 0.119743 0.128494 -0.347678 0.273680 -0.062500 0 0 0 0 0 0 4 3458
-0.005824 0.003721 0.119743 0.029705 -0.258615 0.263449 -0.062500 0 0 0 0 0 0 4 4462
-0.005828 0.003724 0.119743 -0.022800 -0.211402 0.259492 -0.062500 0 0 0 0 0 0 4 5461
-0.005829 0.003726 0.119743 -0.049418 -0.187484 0.258075 -0.062500 0 0 0 0 0 0 4 6459
-0.005830 0.003726 0.119743 -0.062809 -0.175479 0.257565 -0.062500 0 0 0 0 0 0 4 7459
-0.005835 0.003744 0.119731 -0.007275 -0.393783 0.419709 -0.062500 0 0 0 0 0 0 4 8457
-0.005858 0.003758 0.119736 0.223149 -0.364727 0.218481 -0.062500 0 0 0 0 0 0 4 9458
-0.005869 0.003765 0.119737 0.098572 -0.271928 0.236807 -0.062500 0 0 0 0 0 0 4 10449
-0.005874 0.003768 0.119738 0.013196 -0.218199 0.252031 -0.062500 0 0 0 0 0 0 4 11458
-0.005877 0.003770 0.119738 -0.031490 -0.190776 0.258217 -0.062500 0 0 0 0 0 0 4 12447
-0.005883 0.003788 0.119727 0.008242 -0.401266 0.422954 -0.062500 0 0 0 0 0 0 4 13459
-0.005887 0.003797 0.119723 -0.024274 -0.306653 0.344889 -0.062500 0 0 0 0 0 0 4 14447
-0.005908 0.003806 0.119730 0.207248 -0.300001 0.181816 -0.062500 0 0 0 0 0 0 4 15457
-0.005919 0.003811 0.119732 0.089065 -0.236999 0.225514 -0.062500 0 0 0 0 0 0 4 16447
-0.005924 0.003813 0.119733 0.007996 -0.200324 0.250827 -0.062500 0 0 0 0 0 0 4 17457
-0.005926 0.003814 0.119734 -0.034226 -0.181751 0.260678 -0.062500 0 0 0 0 0 0 4 18446
-0.005933 0.003832 0.119722 0.024394 -0.385978 0.426872 -0.062500 0 0 0 0 0 0 4 19456
-0.005936 0.003841 0.119718 -0.007348 -0.293703 0.349196 -0.062500 0 0 0 0 0 0 4 20446
-0.005938 0.003846 0.119717 -0.030746 -0.226391 0.308365 -0.062500 0 0 0 0 0 0 4 21442
-0.005958 0.003853 0.119725 0.221323 -0.261704 0.170800 -0.062500 0 0 0 0 0 0 4 22432
-0.005968 0.003856 0.119728 0.109437 -0.216954 0.224444 -0.062500 0 0 0 0 0 0 4 23441
-0.005973 0.003858 0.119729 0.031820 -0.189717 0.253361 -0.062500 0 0 0 0 0 0 4 24433
-0.005976 0.003859 0.119729 -0.008588 -0.175939 0.264482 -0.062500 0 0 0 0 0 0 4 25433
-0.005977 0.003859 0.119729 -0.028753 -0.169135 0.268470 -0.062500 0 0 0 0 0 0 4 26441
-0.005982 0.003876 0.119718 0.023201 -0.389691 0.432697 -0.062500 0 0 0 0 0 0 4 27432
-0.005985 0.003885 0.119714 -0.002944 -0.300414 0.354179 -0.062500 0 0 0 0 0 0 4 28440
-0.005987 0.003890 0.119712 -0.023568 -0.234566 0.313051 -0.062500 0 0 0 0 0 0 4 29432
-0.005988 0.003892 0.119712 -0.035451 -0.199075 0.297289 -0.062500 0 0 0 0 0 0 4 30440
-0.005988 0.003893 0.119712 -0.041836 -0.180923 0.291625 -0.062500 0 0 0 0 0 0 4 31432
-0.005988 0.003894 0.119711 -0.045184 -0.171753 0.289629 -0.062500 0 0 0 0 0 0 4 32462
-0.005988 0.003894 0.119711 -0.046894 -0.167138 0.288928 -0.062500 0 0 0 0 0 0 4 33441
-0.006008 0.003899 0.119720 0.207784 -0.226768 0.167004 -0.062500 0 0 0 0 0 0 4 34440
-0.006018 0.003901 0.119723 0.102445 -0.199343 0.226051 -0.062500 0 0 0 0 0 0 4 35440
-0.006022 0.003902 0.119724 0.028239 -0.180854 0.256864 -0.062500 0 0 0 0 0 0 4 36449
-0.006025 0.003903 0.119725 -0.010418 -0.171488 0.268652 -0.062500 0 0 0 0 0 0 4 37446
-0.006026 0.003903 0.119725 -0.029663 -0.166905 0.272885 -0.062500 0 0 0 0 0 0 4 38455
-0.006027 0.003903 0.119725 -0.039222 -0.164669 0.274376 -0.062500 0 0 0 0 0 0 4 39451
-0.006027 0.003903 0.119725 -0.043965 -0.163564 0.274892 -0.062500 0 0 0 0 0 0 4 40450
-0.006027 0.003904 0.119725 -0.046321 -0.163026 0.275086 -0.062500 0 0 0 0 0 0 4 41450
-0.006027 0.003904 0.119725 -0.047500 -0.162744 0.275148 -0.062500 0 0 0 0 0 0 4 42451
-0.006032 0.003921 0.119713 0.013802 -0.386388 0.438140 -0.062500 0 0 0 0 0 0 4 43419
-0.006035 0.003930 0.119709 -0.007616 -0.298781 0.359083 -0.062500 0 0 0 0 0 0 4 44450
-0.006036 0.003934 0.119708 -0.025877 -0.233768 0.317735 -0.062500 0 0 0 0 0 0 4 45450
-0.006037 0.003936 0.119707 -0.036600 -0.198687 0.301883 -0.062500 0 0 0 0 0 0 4 46457
-0.006037 0.003937 0.119707 -0.042413 -0.180727 0.296197 -0.062500 0 0 0 0 0 0 4 47449
-0.006037 0.003938 0.119707 -0.045456 -0.171646 0.294184 -0.062500 0 0 0 0 0 0 4 48455
-0.006037 0.003938 0.119707 -0.047025 -0.167086 0.293482 -0.062500 0 0 0 0 0 0 4 49455
-0.006037 0.003938 0.119707 -0.047846 -0.164790 0.293243 -0.062500 0 0 0 0 0 0 4 50448
-0.006037 0.003938 0.119707 -0.048248 -0.163648 0.293150 -0.062500 0 0 0 0 0 0 4 51448
-0.006038 0.003938 0.119707 -0.048458 -0.163064 0.293110 -0.062500 0 0 0 0 0 0 4 52450
-0.006038 0.003938 0.119707 -0.048571 -0.162785 0.293108 -0.062500 0 0 0 0 0 0 4 53420
-0.006038 0.003938 0.119707 -0.048613 -0.162629 0.293112 -0.062500 0 0 0 0 0 0 4 54449
-0.006057 0.003943 0.119716 0.207028 -0.224550 0.171648 -0.062500 0 0 0 0 0 0 4 55447
-0.006067 0.003945 0.119719 0.102071 -0.198218 0.230662 -0.062500 0 0 0 0 0 0 4 56448
-0.006072 0.003947 0.119720 0.028044 -0.180298 0.261451 -0.062500 0 0 0 0 0 0 4 57450
-0.006074 0.003947 0.119720 -0.010509 -0.171198 0.273237 -0.062500 0 0 0 0 0 0 4 58450
-0.006075 0.003947 0.119720 -0.029723 -0.166757 0.277465 -0.062500 0 0 0 0 0 0 4 59419
-0.006076 0.003947 0.119720 -0.039252 -0.164592 0.278962 -0.062500 0 0 0 0 0 0 4 60418
-0.006076 0.003948 0.119720 -0.043983 -0.163526 0.279478 -0.062500 0 0 0 0 0 0 4 61450
-0.006076 0.003948 0.119720 -0.046334 -0.163004 0.279659 -0.062500 0 0 0 0 0 0 4 62446
-0.006076 0.003948 0.119720 -0.047502 -0.162756 0.279721 -0.062500 0 0 0 0 0 0 4 63449
-0.006076 0.003948 0.119720 -0.048083 -0.162624 0.279749 -0.062500 0 0 0 0 0 0 4 64449
-0.006076 0.003948 0.119720 -0.048377 -0.162546 0.279756 -0.062500 0 0 0 0 0 0 4 65449
-0.006076 0.003948 0.119720 -0.048518 -0.162523 0.279760 -0.062500 0 0 0 0 0 0 4 66449
-0.006076 0.003948 0.119720 -0.048602 -0.162505 0.279754 -0.062500 0 0 0 0 0 0 4 67447
-0.006076 0.003948 0.119720 -0.048625 -0.162490 0.279751 -0.062500 0 0 0 0 0 0 4 68449
-0.006076 0.003948 0.119720 -0.048656 -0.162501 0.279762 -0.062500 0 0 0 0 0 0 4 69449
-0.006076 0.003948 0.119720 -0.048654 -0.162483 0.279763 -0.062500 0 0 0 0 0 0 4 70418
-0.006076 0.003948 0.119720 -0.048662 -0.162490 0.279756 -0.062500 0 0 0 0 0 0 4 71416
-0.006076 0.003948 0.119720 -0.048655 -0.162482 0.279762 -0.062500 0 0 0 0 0 0 4 72442
-0.006076 0.003948 0.119720 -0.048662 -0.162490 0.279756 -0.062500 0 0 0 0 0 0 4 73437
-0.006076 0.003948 0.119720 -0.048674 -0.162488 0.279761 -0.062500 0 0 0 0 0 0 4 74441
-0.006076 0.003948 0.119720 -0.048664 -0.162491 0.279756 -0.062500 0 0 0 0 0 0 4 75447
-0.006076 0.003948 0.119720 -0.048663 -0.162491 0.279755 -0.062500 0 0 0 0 0 0 4 76450
-0.006076 0.003948 0.119720 -0.048674 -0.162488 0.279761 -0.062500 0 0 0 0 0 0 4 77453
-0.006096 0.003952 0.119729 0.207129 -0.224505 0.158457 -0.062500 0 0 0 0 0 0 4 78442
-0.006106 0.003955 0.119732 0.102117 -0.198190 0.217397 -0.062500 0 0 0 0 0 0 4 79448
-0.006110 0.003956 0.119733 0.028051 -0.180285 0.248146 -0.062500 0 0 0 0 0 0 4 80417
-0.006113 0.003956 0.119733 -0.010504 -0.171198 0.259912 -0.062500 0 0 0 0 0 0 4 81449
-0.006114 0.003957 0.119733 -0.029727 -0.166746 0.264142 -0.062500 0 0 0 0 0 0 4 82446
-0.006114 0.003957 0.119734 -0.039256 -0.164591 0.265622 -0.062500 0 0 0 0 0 0 4 83447
-0.006115 0.003957 0.119734 -0.043978 -0.163528 0.266148 -0.062500 0 0 0 0 0 0 4 84434
-0.006120 0.003974 0.119722 0.015423 -0.386627 0.429519 -0.062500 0 0 0 0 0 0 4 85432
-0.006122 0.003983 0.119718 -0.006763 -0.298908 0.350423 -0.062500 0 0 0 0 0 0 4 86450
-0.006124 0.003987 0.119716 -0.025429 -0.233846 0.309041 -0.062500 0 0 0 0 0 0 4 87430
-0.006124 0.003989 0.119716 -0.036359 -0.198734 0.293182 -0.062500 0 0 0 0 0 0 4 88438
-0.006125 0.003991 0.119716 -0.042285 -0.180755 0.287486 -0.062500 0 0 0 0 0 0 4 89518
-0.006125 0.003991 0.119716 -0.045397 -0.171661 0.285472 -0.062500 0 0 0 0 0 0 4 90496
-0.006125 0.003991 0.119716 -0.047008 -0.167094 0.284764 -0.062500 0 0 0 0 0 0 4 91509
-0.006125 0.003992 0.119716 -0.047823 -0.164790 0.284508 -0.062500 0 0 0 0 0 0 4 92510
-0.006145 0.003996 0.119724 0.207665 -0.225696 0.163346 -0.062500 0 0 0 0 0 0 4 93442
-0.006155 0.003999 0.119727 0.102386 -0.198785 0.222136 -0.062500 0 0 0 0 0 0 4 94439
-0.006159 0.004000 0.119728 0.028177 -0.180571 0.252819 -0.062500 0 0 0 0 0 0 4 95430
-0.006162 0.004000 0.119729 -0.010448 -0.171350 0.264572 -0.062500 0 0 0 0 0 0 4 96438
-0.006163 0.004001 0.119729 -0.029689 -0.166832 0.268786 -0.062500 0 0 0 0 0 0 4 97438
-0.006163 0.004001 0.119729 -0.039229 -0.164618 0.270275 -0.062500 0 0 0 0 0 0 4 98430
-0.006164 0.004001 0.119729 -0.043975 -0.163544 0.270791 -0.062500 0 0 0 0 0 0 4 99438
-0.006164 0.004001 0.119729 -0.046321 -0.163013 0.270975 -0.062500 0 0 0 0 0 0 4 100429
-0.006164 0.004001 0.119729 -0.047496 -0.162742 0.271041 -0.062500 0 0 0 0 0 0 4 101432
-0.006164 0.004001 0.119729 -0.048086 -0.162616 0.271063 -0.062500 0 0 0 0 0 0 4 102439
-0.006164 0.004001 0.119729 -0.048385 -0.162558 0.271069 -0.062500 0 0 0 0 0 0 4 103430
-0.006169 0.004018 0.119717 0.013140 -0.386009 0.434431 -0.062500 0 0 0 0 0 0 4 104430
-0.006171 0.004027 0.119713 0.001829 -0.306145 0.355190 -0.062500 0 0 0 0 0 0 4 105439
-0.006193 0.004036 0.119720 0.239768 -0.303329 0.192885 -0.062500 0 0 0 0 0 0 4 106437
-0.006203 0.004041 0.119723 0.123952 -0.241930 0.235715 -0.062500 0 0 0 0 0 0 4 107445
-0.006208 0.004043 0.119724 0.054352 -0.188694 0.260645 -0.062500 0 0 0 0 0 0 4 108444
-0.006211 0.004044 0.119724 0.012718 -0.170532 0.270355 -0.062500 0 0 0 0 0 0 4 109443
-0.006212 0.004044 0.119724 -0.008085 -0.161533 0.273855 -0.062500 0 0 0 0 0 0 4 110448
-0.006217 0.004062 0.119713 0.043159 -0.380413 0.438595 -0.062500 0 0 0 0 0 0 4 111440
-0.006220 0.004071 0.119708 0.017151 -0.290897 0.359750 -0.062500 0 0 0 0 0 0 4 112453
-0.006222 0.004075 0.119707 -0.003443 -0.224944 0.318412 -0.062500 0 0 0 0 0 0 4 113419
-0.006223 0.004077 0.119707 -0.015358 -0.189374 0.302546 -0.062500 0 0 0 0 0 0 4 114447
-0.006223 0.004079 0.119706 -0.021784 -0.171168 0.296849 -0.062500 0 0 0 0 0 0 4 115446
-0.006223 0.004079 0.119706 -0.025149 -0.161960 0.294834 -0.062500 0 0 0 0 0 0 4 116429
-0.006216 0.004111 0.119705 -0.126921 -0.561059 0.308435 -0.062500 0 0 0 0 0 0 4 117448
-0.006212 0.004126 0.119705 -0.087492 -0.397400 0.301381 -0.062500 0 0 0 0 0 0 4 118418
-0.006230 0.004139 0.119713 0.197213 -0.341314 0.177004 -0.062500 0 0 0 0 0 0 4 119415
-0.006238 0.004145 0.119716 0.107111 -0.252074 0.234129 -0.062500 0 0 0 0 0 0 4 120452
-0.006247 0.004165 0.119706 0.102020 -0.425394 0.427999 -0.062500 0 0 0 0 0 0 4 121451
-0.006252 0.004176 0.119702 0.046405 -0.313227 0.360106 -0.062500 0 0 0 0 0 0 4 122452
-0.006255 0.004181 0.119701 0.011058 -0.236042 0.322675 -0.062500 0 0 0 0 0 0 4 123447
-0.006256 0.004183 0.119700 -0.008157 -0.194915 0.308175 -0.062500 0 0 0 0 0 0 4 124447
-0.006257 0.004185 0.119700 -0.018196 -0.173931 0.302952 -0.062500 0 0 0 0 0 0 4 125446
-0.006257 0.004185 0.119700 -0.023359 -0.163335 0.301108 -0.062500 0 0 0 0 0 0 4 126416
-0.006262 0.004203 0.119688 0.035424 -0.380930 0.464409 -0.062500 0 0 0 0 0 0 4 127446
-0.006265 0.004212 0.119684 0.013340 -0.291209 0.384694 -0.062500 0 0 0 0 0 0 4 128446
-0.006266 0.004216 0.119683 -0.005330 -0.225145 0.343013 -0.062500 0 0 0 0 0 0 4 129448
-0.006267 0.004218 0.119682 -0.016281 -0.189482 0.327025 -0.062500 0 0 0 0 0 0 4 130446
-0.006272 0.004237 0.119670 0.039125 -0.394019 0.485336 -0.062500 0 0 0 0 0 0 4 131445
-0.006275 0.004246 0.119666 0.015259 -0.297796 0.403752 -0.062500 0 0 0 0 0 0 4 132439
-0.006276 0.004251 0.119665 -0.004337 -0.228452 0.361415 -0.062500 0 0 0 0 0 0 4 133442
-0.006297 0.004258 0.119673 0.246848 -0.234750 0.224916 -0.062500 0 0 0 0 0 0 4 134445
-0.006312 0.004278 0.119664 0.196663 -0.411799 0.441694 -0.062500 0 0 0 0 0 0 4 135443
-0.006319 0.004289 0.119661 0.098521 -0.297274 0.390548 -0.062500 0 0 0 0 0 0 4 136446
-0.006311 0.004308 0.119670 -0.121258 -0.399376 0.210861 -0.062500 0 0 0 0 0 0 4 137446
-0.006306 0.004318 0.119674 -0.090894 -0.283282 0.271127 -0.062500 0 0 0 0 0 0 4 138447
-0.006309 0.004339 0.119663 0.001618 -0.432170 0.468910 -0.062500 0 0 0 0 0 0 4 139446
-0.006310 0.004350 0.119659 -0.001051 -0.307409 0.402178 -0.062500 0 0 0 0 0 0 4 140446
-0.006311 0.004356 0.119658 -0.009525 -0.223840 0.365132 -0.062500 0 0 0 0 0 0 4 141447
-0.006311 0.004359 0.119657 -0.015276 -0.179483 0.350755 -0.062500 0 0 0 0 0 0 4 142443
-0.006316 0.004377 0.119646 0.042619 -0.379264 0.510066 -0.062500 0 0 0 0 0 0 4 143446
-0.006319 0.004387 0.119641 0.020199 -0.281122 0.428500 -0.062500 0 0 0 0 0 0 4 144445
-0.006340 0.004396 0.119649 0.257721 -0.273144 0.266130 -0.062500 0 0 0 0 0 0 4 145447
-0.006351 0.004401 0.119651 0.141281 -0.208756 0.308153 -0.062500 0 0 0 0 0 0 4 146444
-0.006356 0.004403 0.119652 0.061039 -0.171416 0.332738 -0.062500 0 0 0 0 0 0 4 147441
-0.006351 0.004435 0.119651 -0.081216 -0.555623 0.358202 -0.062500 0 0 0 0 0 0 4 148433
-0.006348 0.004451 0.119651 -0.061590 -0.385251 0.354103 -0.062500 0 0 0 0 0 0 4 149529
-0.006347 0.004460 0.119651 -0.042830 -0.263723 0.351260 -0.062500 0 0 0 0 0 0 4 150518
-0.006346 0.004464 0.119651 -0.032629 -0.199292 0.350107 -0.062500 0 0 0 0 0 0 4 151518
-0.006346 0.004466 0.119651 -0.027462 -0.166702 0.349674 -0.062500 0 0 0 0 0 0 4 152489
-0.006370 0.004488 0.119647 0.291843 -0.414893 0.394516 -0.062500 0 0 0 0 0 0 4 153519
-0.006382 0.004500 0.119646 0.167177 -0.293524 0.372787 -0.062500 0 0 0 0 0 0 4 154516
-0.006388 0.004506 0.119646 0.078914 -0.209954 0.361318 -0.062500 0 0 0 0 0 0 4 155491
-0.006396 0.004526 0.119634 0.090998 -0.385854 0.521845 -0.062500 0 0 0 0 0 0 4 156490
-0.006400 0.004536 0.119630 0.045647 -0.276029 0.440323 -0.062500 0 0 0 0 0 0 4 157492
-0.006403 0.004541 0.119628 0.015255 -0.199859 0.397887 -0.062500 0 0 0 0 0 0 4 158490
-0.006404 0.004544 0.119628 -0.001607 -0.159090 0.381604 -0.062500 0 0 0 0 0 0 4 159519
-0.006409 0.004562 0.119616 0.050425 -0.360059 0.540838 -0.062500 0 0 0 0 0 0 4 160512
-0.006419 0.004590 0.119631 0.120424 -0.506607 0.190790 -0.062500 0 0 0 0 0 0 4 161516
-0.006424 0.004604 0.119636 0.055768 -0.335683 0.278229 -0.062500 0 0 0 0 0 0 4 162512
-0.006426 0.004611 0.119638 0.016731 -0.227721 0.329839 -0.062500 0 0 0 0 0 0 4 163495
-0.006432 0.004631 0.119627 0.058534 -0.393804 0.515299 -0.062500 0 0 0 0 0 0 4 164511
-0.006435 0.004641 0.119623 0.029055 -0.279811 0.442503 -0.062500 0 0 0 0 0 0 4 165429
-0.006437 0.004647 0.119621 0.006848 -0.201691 0.403141 -0.062500 0 0 0 0 0 0 4 166437
-0.006438 0.004649 0.119621 -0.005851 -0.160011 0.387929 -0.062500 0 0 0 0 0 0 4 167428
-0.006458 0.004656 0.119629 0.244085 -0.201232 0.263145 -0.062500 0 0 0 0 0 0 4 168437
-0.006472 0.004675 0.119620 0.195814 -0.385204 0.484546 -0.062500 0 0 0 0 0 0 4 169428
-0.006480 0.004686 0.119617 0.090183 -0.254487 0.433980 -0.062500 0 0 0 0 0 0 4 170437
-0.006484 0.004691 0.119616 0.032749 -0.178351 0.403356 -0.062500 0 0 0 0 0 0 4 171428
-0.006490 0.004710 0.119604 0.063177 -0.359099 0.556853 -0.062500 0 0 0 0 0 0 4 172437
-0.006501 0.004739 0.119619 0.122633 -0.495986 0.204989 -0.062500 0 0 0 0 0 0 4 173428
-0.006507 0.004753 0.119624 0.052333 -0.319808 0.291122 -0.062500 0 0 0 0 0 0 4 174437
-0.006509 0.004760 0.119626 0.010421 -0.209219 0.342223 -0.062500 0 0 0 0 0 0 4 175437
-0.006515 0.004781 0.119614 0.050623 -0.373598 0.527988 -0.062500 0 0 0 0 0 0 4 176427
-0.006518 0.004791 0.119610 0.020568 -0.259208 0.454933 -0.062500 0 0 0 0 0 0 4 177437
-0.006520 0.004796 0.119609 -0.001936 -0.180902 0.415409 -0.062500 0 0 0 0 0 0 4 178428
-0.006540 0.004804 0.119617 0.242186 -0.201719 0.281281 -0.062500 0 0 0 0 0 0 4 179436
-0.006550 0.004807 0.119620 0.129657 -0.153513 0.333451 -0.062500 0 0 0 0 0 0 4 180427
-0.006560 0.004826 0.119609 0.112238 -0.345700 0.527565 -0.062500 0 0 0 0 0 0 4 181469
-0.006565 0.004836 0.119605 0.051494 -0.245226 0.458091 -0.062500 0 0 0 0 0 0 4 182438
-0.006568 0.004841 0.119604 0.013516 -0.173884 0.419897 -0.062500 0 0 0 0 0 0 4 183431
-0.006577 0.004862 0.119622 0.088471 -0.379575 0.138367 -0.062500 0 0 0 0 0 0 4 184433
-0.006585 0.004889 0.119617 0.093495 -0.479235 0.428454 -0.062500 0 0 0 0 0 0 4 185439
-0.006589 0.004903 0.119615 0.031259 -0.291680 0.413825 -0.062500 0 0 0 0 0 0 4 186445
-0.006592 0.004910 0.119615 -0.002013 -0.186175 0.396956 -0.062500 0 0 0 0 0 0 4 187435
-0.006598 0.004930 0.119602 0.041932 -0.353817 0.556098 -0.062500 0 0 0 0 0 0 4 188449
-0.006621 0.004945 0.119607 0.269898 -0.302798 0.354538 -0.062500 0 0 0 0 0 0 4 189446
-0.006632 0.004953 0.119608 0.141759 -0.197689 0.368881 -0.062500 0 0 0 0 0 0 4 190445
-0.006638 0.004957 0.119609 0.054405 -0.137774 0.382371 -0.062500 0 0 0 0 0 0 4 191442
-0.006645 0.004976 0.119597 0.069106 -0.327911 0.554329 -0.062500 0 0 0 0 0 0 4 192443
-0.006637 0.004999 0.119603 -0.135394 -0.408469 0.327914 -0.062500 0 0 0 0 0 0 4 193446
-0.006652 0.005016 0.119614 0.153694 -0.324690 0.239876 -0.062500 0 0 0 0 0 0 4 194414
-0.006660 0.005024 0.119618 0.078655 -0.206669 0.318725 -0.062500 0 0 0 0 0 0 4 195443
-0.006663 0.005028 0.119619 0.021547 -0.141571 0.357347 -0.062500 0 0 0 0 0 0 4 196451
-0.006670 0.005047 0.119608 0.052165 -0.329371 0.538630 -0.062500 0 0 0 0 0 0 4 197447
-0.006693 0.005061 0.119612 0.274993 -0.290480 0.345157 -0.062500 0 0 0 0 0 0 4 198448
-0.006704 0.005068 0.119614 0.144229 -0.191466 0.361997 -0.062500 0 0 0 0 0 0 4 199444
-0.006710 0.005072 0.119614 0.055579 -0.134632 0.376323 -0.062500 0 0 0 0 0 0 4 200444
-0.006705 0.005104 0.119613 -0.092008 -0.507613 0.401190 -0.062500 0 0 0 0 0 0 4 201444
-0.006703 0.005121 0.119613 -0.082330 -0.311368 0.394254 -0.062500 0 0 0 0 0 0 4 202443
-0.006721 0.005134 0.119621 0.193034 -0.250490 0.272289 -0.062500 0 0 0 0 0 0 4 203443
-0.006730 0.005140 0.119624 0.096786 -0.157906 0.327795 -0.062500 0 0 0 0 0 0 4 204444
-0.006740 0.005160 0.119613 0.087280 -0.326711 0.524093 -0.062500 0 0 0 0 0 0 4 205445
-0.006744 0.005171 0.119609 0.031077 -0.215590 0.454547 -0.062500 0 0 0 0 0 0 4 206442
-0.006767 0.005181 0.119616 0.253025 -0.201816 0.298554 -0.062500 0 0 0 0 0 0 4 207444
-0.006765 0.005199 0.119629 -0.034007 -0.315477 0.193110 -0.062500 0 0 0 0 0 0 4 208443
-0.006764 0.005209 0.119634 -0.057977 -0.201272 0.289070 -0.062500 0 0 0 0 0 0 4 209441
-0.006768 0.005230 0.119623 0.005092 -0.348936 0.503270 -0.062500 0 0 0 0 0 0 4 210443
-0.006770 0.005241 0.119620 -0.010687 -0.226651 0.440254 -0.062500 0 0 0 0 0 0 4 211442
-0.006791 0.005251 0.119627 0.232120 -0.207365 0.286698 -0.062500 0 0 0 0 0 0 4 212444
-0.006802 0.005256 0.119629 0.117041 -0.136473 0.329590 -0.062500 0 0 0 0 0 0 4 213443
-0.006807 0.005259 0.119630 0.037462 -0.095966 0.354284 -0.062500 0 0 0 0 0 0 4 214443
-0.006814 0.005277 0.119619 0.057279 -0.297478 0.531297 -0.062500 0 0 0 0 0 0 4 215443
-0.006825 0.005305 0.119633 0.113185 -0.447036 0.189066 -0.062500 0 0 0 0 0 0 4 216442
-0.006831 0.005319 0.119639 0.040041 -0.275895 0.276075 -0.062500 0 0 0 0 0 0 4 217443
-0.006833 0.005326 0.119640 -0.008872 -0.147330 0.327303 -0.062500 0 0 0 0 0 0 4 218443
-0.006834 0.005329 0.119641 -0.029986 -0.091894 0.347382 -0.062500 0 0 0 0 0 0 4 219443
-0.006855 0.005336 0.119650 0.217979 -0.127356 0.237468 -0.062500 0 0 0 0 0 0 4 220442
-0.006869 0.005356 0.119641 0.166882 -0.306135 0.464421 -0.062500 0 0 0 0 0 0 4 221443
-0.006877 0.005366 0.119638 0.070143 -0.196059 0.414004 -0.062500 0 0 0 0 0 0 4 222433
-0.006881 0.005371 0.119636 0.012602 -0.119761 0.383198 -0.062500 0 0 0 0 0 0 4 223443
-0.006887 0.005390 0.119624 0.042013 -0.298516 0.538753 -0.062500 0 0 0 0 0 0 4 224445
-0.006898 0.005419 0.119639 0.103354 -0.437755 0.189019 -0.062500 0 0 0 0 0 0 4 225433
-0.006903 0.005433 0.119644 0.032395 -0.260992 0.272820 -0.062500 0 0 0 0 0 0 4 226413
-0.006906 0.005440 0.119645 -0.009841 -0.150192 0.322898 -0.062500 0 0 0 0 0 0 4 227443
-0.006907 0.005444 0.119646 -0.030445 -0.093333 0.342560 -0.062500 0 0 0 0 0 0 4 228443
-0.006927 0.005450 0.119655 0.217963 -0.128143 0.232901 -0.062500 0 0 0 0 0 0 4 229444
-0.006942 0.005470 0.119646 0.166702 -0.306190 0.459955 -0.062500 0 0 0 0 0 0 4 230443
-0.006950 0.005480 0.119642 0.070105 -0.196115 0.409280 -0.062500 0 0 0 0 0 0 4 231442
-0.006953 0.005486 0.119641 0.012595 -0.119807 0.378339 -0.062500 0 0 0 0 0 0 4 232443
-0.006975 0.005493 0.119649 0.240565 -0.142193 0.249541 -0.062500 0 0 0 0 0 0 4 233443
-0.006986 0.005497 0.119652 0.118593 -0.094105 0.301562 -0.062500 0 0 0 0 0 0 4 234429
-0.006996 0.005515 0.119641 0.095470 -0.284548 0.497709 -0.062500 0 0 0 0 0 0 4 235436
-0.007001 0.005525 0.119637 0.033090 -0.185343 0.427246 -0.062500 0 0 0 0 0 0 4 236426
-0.007004 0.005530 0.119636 -0.005759 -0.114608 0.388452 -0.062500 0 0 0 0 0 0 4 237508
-0.007025 0.005537 0.119644 0.228646 -0.120999 0.257059 -0.062500 0 0 0 0 0 0 4 238494
-0.007035 0.005540 0.119646 0.111203 -0.074177 0.307924 -0.062500 0 0 0 0 0 0 4 239509
-0.007041 0.005542 0.119647 0.030682 -0.046056 0.335494 -0.062500 0 0 0 0 0 0 4 240492
-0.007035 0.005574 0.119646 -0.113044 -0.433146 0.367269 -0.062500 0 0 0 0 0 0 4 241509
-0.007033 0.005590 0.119646 -0.092575 -0.266112 0.361049 -0.062500 0 0 0 0 0 0 4 242508
-0.007031 0.005598 0.119646 -0.073348 -0.146387 0.357034 -0.062500 0 0 0 0 0 0 4 243493
-0.007055 0.005623 0.119642 0.255210 -0.364968 0.407694 -0.062500 0 0 0 0 0 0 4 244506
-0.007067 0.005636 0.119640 0.134592 -0.220821 0.381980 -0.062500 0 0 0 0 0 0 4 245493
-0.007073 0.005643 0.119640 0.044874 -0.122834 0.368456 -0.062500 0 0 0 0 0 0 4 246509
-0.007076 0.005646 0.119640 -0.003210 -0.071052 0.363208 -0.062500 0 0 0 0 0 0 4 247491
-0.007078 0.005647 0.119640 -0.027714 -0.044805 0.361303 -0.062500 0 0 0 0 0 0 4 248509
-0.007103 0.005670 0.119636 0.278091 -0.313619 0.413316 -0.062500 0 0 0 0 0 0 4 249426
-0.007116 0.005681 0.119635 0.146049 -0.195103 0.387770 -0.062500 0 0 0 0 0 0 4 250434
-0.007122 0.005687 0.119634 0.050640 -0.109983 0.374259 -0.062500 0 0 0 0 0 0 4 251425
-0.007125 0.005690 0.119634 -0.000341 -0.064620 0.369049 -0.062500 0 0 0 0 0 0 4 252436
-0.007127 0.005691 0.119634 -0.026283 -0.041590 0.367146 -0.062500 0 0 0 0 0 0 4 253425
-0.007128 0.005692 0.119634 -0.039341 -0.030011 0.366474 -0.062500 0 0 0 0 0 0 4 254434
-0.007120 0.005723 0.119632 -0.147990 -0.425089 0.387994 -0.062500 0 0 0 0 0 0 4 255425
-0.007137 0.005744 0.119640 0.148940 -0.325521 0.261819 -0.062500 0 0 0 0 0 0 4 256434
-0.007145 0.005754 0.119643 0.069613 -0.161756 0.312205 -0.062500 0 0 0 0 0 0 4 257425
-0.007148 0.005759 0.119644 0.009425 -0.080890 0.339397 -0.062500 0 0 0 0 0 0 4 258433
-0.007150 0.005761 0.119644 -0.022104 -0.040091 0.349900 -0.062500 0 0 0 0 0 0 4 259435
-0.007176 0.005784 0.119640 0.280435 -0.301602 0.407117 -0.062500 0 0 0 0 0 0 4 260425
-0.007189 0.005796 0.119639 0.146850 -0.179724 0.382796 -0.062500 0 0 0 0 0 0 4 261438
-0.007195 0.005801 0.119639 0.050665 -0.092965 0.369668 -0.062500 0 0 0 0 0 0 4 262437
-0.007198 0.005804 0.119638 -0.000695 -0.046804 0.364560 -0.062500 0 0 0 0 0 0 4 263450
-0.007204 0.005823 0.119626 0.032360 -0.241645 0.531843 -0.062500 0 0 0 0 0 0 4 264434
-0.007208 0.005832 0.119622 0.000081 -0.145581 0.449501 -0.062500 0 0 0 0 0 0 4 265448
-0.007210 0.005837 0.119620 -0.023870 -0.076246 0.406319 -0.062500 0 0 0 0 0 0 4 266428
-0.007211 0.005839 0.119620 -0.037680 -0.038737 0.389667 -0.062500 0 0 0 0 0 0 4 267442
-0.007219 0.005859 0.119638 0.052520 -0.265300 0.121598 -0.062500 0 0 0 0 0 0 4 268442
-0.007222 0.005869 0.119645 0.002481 -0.152397 0.246136 -0.062500 0 0 0 0 0 0 4 269443
-0.007224 0.005874 0.119647 -0.027530 -0.076379 0.311902 -0.062500 0 0 0 0 0 0 4 270411
-0.007229 0.005893 0.119636 0.017661 -0.255614 0.506602 -0.062500 0 0 0 0 0 0 4 271438
-0.007232 0.005903 0.119632 -0.007708 -0.152291 0.434008 -0.062500 0 0 0 0 0 0 4 272440
-0.007233 0.005908 0.119631 -0.027897 -0.079511 0.394251 -0.062500 0 0 0 0 0 0 4 273412
-0.007234 0.005910 0.119630 -0.039763 -0.041334 0.378809 -0.062500 0 0 0 0 0 0 4 274441
-0.007235 0.005911 0.119630 -0.046189 -0.021237 0.373207 -0.062500 0 0 0 0 0 0 4 275444
-0.007255 0.005917 0.119638 0.209586 -0.074496 0.256135 -0.062500 0 0 0 0 0 0 4 276442
-0.007269 0.005936 0.119629 0.160103 -0.259830 0.480566 -0.062500 0 0 0 0 0 0 4 277416
-0.007277 0.005946 0.119626 0.065185 -0.154858 0.427722 -0.062500 0 0 0 0 0 0 4 278413
-0.007281 0.005951 0.119624 0.008402 -0.081101 0.395838 -0.062500 0 0 0 0 0 0 4 279441
-0.007282 0.005954 0.119624 -0.021691 -0.041548 0.383252 -0.062500 0 0 0 0 0 0 4 280411
-0.007283 0.005955 0.119624 -0.037201 -0.021310 0.378679 -0.062500 0 0 0 0 0 0 4 281440
-0.007284 0.005955 0.119624 -0.045108 -0.011083 0.377038 -0.062500 0 0 0 0 0 0 4 282411
-0.007289 0.005973 0.119612 0.011035 -0.205056 0.546082 -0.062500 0 0 0 0 0 0 4 283440
-0.007279 0.005995 0.119618 -0.171386 -0.301048 0.317399 -0.062500 0 0 0 0 0 0 4 284440
-0.007274 0.006007 0.119620 -0.129191 -0.160679 0.345118 -0.062500 0 0 0 0 0 0 4 285412
-0.007271 0.006012 0.119621 -0.093183 -0.072692 0.365686 -0.062500 0 0 0 0 0 0 4 286440
-0.007270 0.006015 0.119621 -0.073145 -0.027304 0.374004 -0.062500 0 0 0 0 0 0 4 287439
-0.007270 0.006016 0.119621 -0.062708 -0.004595 0.377039 -0.062500 0 0 0 0 0 0 4 288441
-0.007274 0.006034 0.119609 0.001529 -0.210945 0.547892 -0.062500 0 0 0 0 0 0 4 289442
-0.007276 0.006043 0.119605 -0.014740 -0.121424 0.466306 -0.062500 0 0 0 0 0 0 4 290441
-0.007297 0.006052 0.119612 0.228591 -0.118859 0.308538 -0.062500 0 0 0 0 0 0 4 291441
-0.007308 0.006057 0.119614 0.111969 -0.055377 0.347455 -0.062500 0 0 0 0 0 0 4 292440
-0.007313 0.006059 0.119615 0.031473 -0.018574 0.370589 -0.062500 0 0 0 0 0 0 4 293442
-0.007316 0.006060 0.119615 -0.010423 -0.000075 0.379692 -0.062500 0 0 0 0 0 0 4 294411
-0.007321 0.006077 0.119603 0.027502 -0.208484 0.552895 -0.062500 0 0 0 0 0 0 4 295441
-0.007325 0.006086 0.119599 -0.001766 -0.120162 0.472063 -0.062500 0 0 0 0 0 0 4 296441
-0.007326 0.006091 0.119597 -0.024197 -0.054723 0.429317 -0.062500 0 0 0 0 0 0 4 297441
-0.007327 0.006093 0.119597 -0.037252 -0.019132 0.412801 -0.062500 0 0 0 0 0 0 4 298440
-0.007328 0.006094 0.119597 -0.044341 -0.000798 0.406836 -0.062500 0 0 0 0 0 0 4 299439
-0.007316 0.006109 0.119607 -0.209497 -0.174219 0.258342 -0.062500 0 0 0 0 0 0 4 300440
-0.007314 0.006133 0.119598 -0.092121 -0.311032 0.498373 -0.062500 0 0 0 0 0 0 4 301436
-0.007313 0.006145 0.119595 -0.064949 -0.172060 0.453206 -0.062500 0 0 0 0 0 0 4 302427
-0.007313 0.006151 0.119594 -0.056615 -0.080394 0.424248 -0.062500 0 0 0 0 0 0 4 303435
-0.007313 0.006154 0.119594 -0.053694 -0.031834 0.412713 -0.062500 0 0 0 0 0 0 4 304439
-0.007313 0.006156 0.119594 -0.052649 -0.007096 0.408504 -0.062500 0 0 0 0 0 0 4 305431
-0.007313 0.006156 0.119594 -0.052246 0.005384 0.407001 -0.062500 0 0 0 0 0 0 4 306437
-0.007317 0.006174 0.119582 0.010409 -0.185805 0.576641 -0.062500 0 0 0 0 0 0 4 307440
-0.007320 0.006182 0.119577 -0.008384 -0.098993 0.494337 -0.062500 0 0 0 0 0 0 4 308441
-0.007341 0.006192 0.119584 0.233773 -0.097871 0.336537 -0.062500 0 0 0 0 0 0 4 309439
-0.007352 0.006196 0.119586 0.116447 -0.034975 0.375181 -0.062500 0 0 0 0 0 0 4 310438
-0.007361 0.006215 0.119575 0.094250 -0.215567 0.568509 -0.062500 0 0 0 0 0 0 4 311440
-0.007367 0.006225 0.119571 0.033381 -0.113647 0.495397 -0.062500 0 0 0 0 0 0 4 312441
-0.007369 0.006230 0.119570 -0.004851 -0.041495 0.455419 -0.062500 0 0 0 0 0 0 4 313421
-0.007358 0.006246 0.119580 -0.187222 -0.185477 0.293787 -0.062500 0 0 0 0 0 0 4 314433
-0.007352 0.006254 0.119583 -0.137691 -0.089525 0.358738 -0.062500 0 0 0 0 0 0 4 315424
-0.007349 0.006258 0.119584 -0.096329 -0.026485 0.393818 -0.062500 0 0 0 0 0 0 4 316431
-0.007348 0.006260 0.119585 -0.073107 0.005919 0.407412 -0.062500 0 0 0 0 0 0 4 317423
-0.007352 0.006278 0.119573 -0.002270 -0.194964 0.582807 -0.062500 0 0 0 0 0 0 4 318431
-0.007354 0.006287 0.119568 -0.014792 -0.103549 0.502291 -0.062500 0 0 0 0 0 0 4 319422
-0.007355 0.006292 0.119567 -0.028841 -0.036566 0.459612 -0.062500 0 0 0 0 0 0 4 320432
-0.007356 0.006294 0.119566 -0.037702 -0.000171 0.443118 -0.062500 0 0 0 0 0 0 4 321422
-0.007356 0.006295 0.119566 -0.042704 0.018573 0.437147 -0.062500 0 0 0 0 0 0 4 322432
-0.007348 0.006327 0.119564 -0.148313 -0.371688 0.459690 -0.062500 0 0 0 0 0 0 4 323423
-0.007365 0.006347 0.119572 0.151592 -0.271118 0.332914 -0.062500 0 0 0 0 0 0 4 324430
-0.007372 0.006357 0.119575 0.073792 -0.124998 0.381565 -0.062500 0 0 0 0 0 0 4 325423
-0.007376 0.006362 0.119575 0.013952 -0.043715 0.408015 -0.062500 0 0 0 0 0 0 4 326422
-0.007378 0.006365 0.119576 -0.017389 -0.002722 0.418257 -0.062500 0 0 0 0 0 0 4 327431
-0.007384 0.006383 0.119564 0.025559 -0.199008 0.592732 -0.062500 0 0 0 0 0 0 4 328422
-0.007387 0.006392 0.119559 0.006534 -0.084611 0.511680 -0.062500 0 0 0 0 0 0 4 329431
-0.007388 0.006397 0.119558 -0.014490 -0.016618 0.468773 -0.062500 0 0 0 0 0 0 4 330423
-0.007389 0.006399 0.119557 -0.026834 0.020272 0.452162 -0.062500 0 0 0 0 0 0 4 331433
-0.007390 0.006400 0.119557 -0.033568 0.039294 0.446156 -0.062500 0 0 0 0 0 0 4 332434
-0.007382 0.006432 0.119555 -0.140249 -0.350637 0.469234 -0.062500 0 0 0 0 0 0 4 333444
-0.007378 0.006447 0.119555 -0.100176 -0.186420 0.456448 -0.062500 0 0 0 0 0 0 4 334434
-0.007376 0.006455 0.119554 -0.071248 -0.068055 0.449741 -0.062500 0 0 0 0 0 0 4 335427
-0.007395 0.006464 0.119563 0.203558 -0.068896 0.333118 -0.062500 0 0 0 0 0 0 4 336432
-0.007405 0.006468 0.119565 0.104204 -0.009198 0.387245 -0.062500 0 0 0 0 0 0 4 337433
-0.007409 0.006470 0.119566 0.032834 0.025176 0.415862 -0.062500 0 0 0 0 0 0 4 338440
-0.007416 0.006488 0.119555 0.054128 -0.174051 0.597973 -0.062500 0 0 0 0 0 0 4 339440
-0.007420 0.006497 0.119550 0.017022 -0.082584 0.519472 -0.062500 0 0 0 0 0 0 4 340441
-0.007422 0.006502 0.119549 -0.009236 -0.015592 0.477419 -0.062500 0 0 0 0 0 0 4 341442
-0.007423 0.006504 0.119548 -0.024224 0.020794 0.461128 -0.062500 0 0 0 0 0 0 4 342434
-0.007423 0.006505 0.119548 -0.032286 0.039550 0.455231 -0.062500 0 0 0 0 0 0 4 343437
-0.007428 0.006522 0.119536 0.021883 -0.167114 0.624322 -0.062500 0 0 0 0 0 0 4 344435
-0.007418 0.006545 0.119542 -0.160496 -0.262506 0.395578 -0.062500 0 0 0 0 0 0 4 345439
-0.007413 0.006557 0.119544 -0.118188 -0.120997 0.422058 -0.062500 0 0 0 0 0 0 4 346439
-0.007431 0.006567 0.119553 0.177601 -0.096226 0.328318 -0.062500 0 0 0 0 0 0 4 347438
-0.007439 0.006572 0.119556 0.090637 -0.022684 0.391380 -0.062500 0 0 0 0 0 0 4 348443
-0.007443 0.006575 0.119557 0.025888 0.018558 0.423256 -0.062500 0 0 0 0 0 0 4 349440
-0.007450 0.006593 0.119545 0.050145 -0.178539 0.606852 -0.062500 0 0 0 0 0 0 4 350440
-0.007453 0.006602 0.119541 0.026016 -0.064345 0.528612 -0.062500 0 0 0 0 0 0 4 351439
-0.007443 0.006621 0.119550 -0.160643 -0.178392 0.341351 -0.062500 0 0 0 0 0 0 4 352438
-0.007437 0.006630 0.119553 -0.114600 -0.065312 0.395213 -0.062500 0 0 0 0 0 0 4 353439
-0.007439 0.006651 0.119542 -0.017081 -0.209220 0.597752 -0.062500 0 0 0 0 0 0 4 354439
-0.007460 0.006667 0.119546 0.245908 -0.154860 0.413607 -0.062500 0 0 0 0 0 0 4 355438
-0.007470 0.006674 0.119548 0.133280 -0.045842 0.429301 -0.062500 0 0 0 0 0 0 4 356439
-0.007476 0.006678 0.119548 0.053562 0.015987 0.442847 -0.062500 0 0 0 0 0 0 4 357438
-0.007466 0.006694 0.119559 -0.149964 -0.136088 0.303280 -0.062500 0 0 0 0 0 0 4 358439
-0.007461 0.006702 0.119562 -0.110390 -0.044063 0.375373 -0.062500 0 0 0 0 0 0 4 359438
-0.007462 0.006722 0.119551 -0.015556 -0.198927 0.584716 -0.062500 0 0 0 0 0 0 4 360409
-0.007463 0.006733 0.119548 -0.013064 -0.085016 0.516428 -0.062500 0 0 0 0 0 0 4 361439
-0.007464 0.006738 0.119546 -0.019058 -0.006879 0.478008 -0.062500 0 0 0 0 0 0 4 362432
-0.007485 0.006746 0.119554 0.236147 -0.028875 0.349606 -0.062500 0 0 0 0 0 0 4 363437
-0.007482 0.006764 0.119567 -0.035635 -0.162958 0.253933 -0.062500 0 0 0 0 0 0 4 364438
-0.007480 0.006772 0.119571 -0.051889 -0.057165 0.350712 -0.062500 0 0 0 0 0 0 4 365437
-0.007480 0.006776 0.119573 -0.044706 0.010532 0.397960 -0.062500 0 0 0 0 0 0 4 366438
-0.007483 0.006795 0.119561 0.019726 -0.170549 0.587921 -0.062500 0 0 0 0 0 0 4 367437
-0.007486 0.006805 0.119557 0.005134 -0.070972 0.511541 -0.062500 0 0 0 0 0 0 4 368438
-0.007487 0.006809 0.119556 0.004299 0.020707 0.470159 -0.062500 0 0 0 0 0 0 4 369438
-0.007488 0.006812 0.119555 -0.004994 0.059139 0.454077 -0.062500 0 0 0 0 0 0 4 370439
-0.007496 0.006832 0.119574 0.088029 -0.168708 0.190192 -0.062500 0 0 0 0 0 0 4 371437
-0.007499 0.006842 0.119580 0.038683 -0.054110 0.312604 -0.062500 0 0 0 0 0 0 4 372437
-0.007505 0.006863 0.119570 0.067183 -0.192845 0.549531 -0.062500 0 0 0 0 0 0 4 373428
-0.007508 0.006874 0.119566 0.035097 -0.071341 0.491670 -0.062500 0 0 0 0 0 0 4 374437
-0.007510 0.006880 0.119565 0.011920 0.010402 0.456996 -0.062500 0 0 0 0 0 0 4 375438
-0.007499 0.006897 0.119575 -0.163191 -0.129696 0.298638 -0.062500 0 0 0 0 0 0 4 376436
-0.007492 0.006905 0.119579 -0.109634 -0.030753 0.363430 -0.062500 0 0 0 0 0 0 4 377440
-0.007489 0.006909 0.119580 -0.066192 0.033716 0.398401 -0.062500 0 0 0 0 0 0 4 378438
-0.007492 0.006927 0.119568 0.016150 -0.148441 0.584260 -0.062500 0 0 0 0 0 0 4 379437
-0.007514 0.006942 0.119572 0.270636 -0.113700 0.393065 -0.062500 0 0 0 0 0 0 4 380438
-0.007525 0.006949 0.119573 0.152898 -0.014986 0.405621 -0.062500 0 0 0 0 0 0 4 381439
-0.007530 0.006953 0.119574 0.070469 0.041729 0.418028 -0.062500 0 0 0 0 0 0 4 382437
-0.007520 0.006968 0.119584 -0.134674 -0.113295 0.278662 -0.062500 0 0 0 0 0 0 4 383437
-0.007515 0.006976 0.119588 -0.095725 -0.022258 0.350258 -0.062500 0 0 0 0 0 0 4 384437
-0.007512 0.006980 0.119589 -0.059358 0.038066 0.387641 -0.062500 0 0 0 0 0 0 4 385431
-0.007515 0.006998 0.119577 0.019438 -0.146049 0.574599 -0.062500 0 0 0 0 0 0 4 386421
-0.007525 0.007027 0.119591 0.125920 -0.276643 0.239409 -0.062500 0 0 0 0 0 0 4 387431
-0.007529 0.007041 0.119596 0.068010 -0.101789 0.321533 -0.062500 0 0 0 0 0 0 4 388420
-0.007531 0.007048 0.119598 0.032341 0.007864 0.370560 -0.062500 0 0 0 0 0 0 4 389431
-0.007532 0.007051 0.119599 0.015113 0.063918 0.389904 -0.062500 0 0 0 0 0 0 4 390422
-0.007533 0.007053 0.119599 0.007013 0.091705 0.396932 -0.062500 0 0 0 0 0 0 4 391430
-0.007533 0.007054 0.119599 0.003177 0.105452 0.399438 -0.062500 0 0 0 0 0 0 4 392432
-0.007533 0.007054 0.119599 0.001353 0.112279 0.400336 -0.062500 0 0 0 0 0 0 4 393421
-0.007537 0.007071 0.119587 0.058371 -0.099187 0.573374 -0.062500 0 0 0 0 0 0 4 394428
-0.007540 0.007079 0.119582 0.039634 -0.015336 0.490322 -0.062500 0 0 0 0 0 0 4 395420
-0.007549 0.007103 0.119599 0.120678 -0.200194 0.189486 -0.062500 0 0 0 0 0 0 4 396429
-0.007553 0.007114 0.119605 0.063584 -0.060598 0.296393 -0.062500 0 0 0 0 0 0 4 397430
-0.007555 0.007120 0.119607 0.029568 0.029052 0.355506 -0.062500 0 0 0 0 0 0 4 398420
-0.007556 0.007122 0.119608 0.013553 0.074692 0.378537 -0.062500 0 0 0 0 0 0 4 399429
-0.007556 0.007124 0.119608 0.006176 0.097149 0.386897 -0.062500 0 0 0 0 0 0 4 400419
-0.007561 0.007141 0.119596 0.060591 -0.106472 0.562828 -0.062500 0 0 0 0 0 0 4 401430
-0.007563 0.007150 0.119592 0.040725 -0.018988 0.480613 -0.062500 0 0 0 0 0 0 4 402420
-0.007565 0.007154 0.119590 0.022932 0.046154 0.437045 -0.062500 0 0 0 0 0 0 4 403434
-0.007566 0.007157 0.119590 0.012162 0.081713 0.420161 -0.062500 0 0 0 0 0 0 4 404426
-0.007554 0.007172 0.119600 -0.155967 -0.084050 0.269990 -0.062500 0 0 0 0 0 0 4 405441
-0.007572 0.007201 0.119599 0.219879 -0.276504 0.397690 -0.062500 0 0 0 0 0 0 4 406422
-0.007581 0.007215 0.119599 0.139843 -0.108333 0.404529 -0.062500 0 0 0 0 0 0 4 407423
-0.007585 0.007223 0.119599 0.072819 0.002309 0.403003 -0.062500 0 0 0 0 0 0 4 408437
-0.007588 0.007226 0.119599 0.036571 0.060333 0.402042 -0.062500 0 0 0 0 0 0 4 409431
-0.007589 0.007228 0.119599 0.018133 0.089637 0.401671 -0.062500 0 0 0 0 0 0 4 410434
-0.007589 0.007229 0.119599 0.008869 0.104322 0.401517 -0.062500 0 0 0 0 0 0 4 411437
-0.007594 0.007246 0.119586 0.073221 -0.082961 0.574698 -0.062500 0 0 0 0 0 0 4 412438
-0.007597 0.007255 0.119582 0.052729 0.002578 0.491303 -0.062500 0 0 0 0 0 0 4 413438
-0.007598 0.007259 0.119580 0.034618 0.066752 0.447254 -0.062500 0 0 0 0 0 0 4 414428
-0.007599 0.007261 0.119580 0.023633 0.101864 0.430210 -0.062500 0 0 0 0 0 0 4 415437
-0.007600 0.007263 0.119580 0.017556 0.120043 0.424022 -0.062500 0 0 0 0 0 0 4 416436
-0.007587 0.007277 0.119590 -0.147859 -0.054973 0.277974 -0.062500 0 0 0 0 0 0 4 417428
-0.007581 0.007284 0.119593 -0.088850 0.026691 0.346507 -0.062500 0 0 0 0 0 0 4 418441
-0.007602 0.007309 0.119590 0.275805 -0.196089 0.443763 -0.062500 0 0 0 0 0 0 4 419438
-0.007613 0.007322 0.119589 0.176044 -0.057489 0.428548 -0.062500 0 0 0 0 0 0 4 420441
-0.007618 0.007328 0.119589 0.097160 0.037402 0.418122 -0.062500 0 0 0 0 0 0 4 421438
-0.007621 0.007331 0.119589 0.054533 0.087639 0.413897 -0.062500 0 0 0 0 0 0 4 422437
-0.007622 0.007333 0.119589 0.032814 0.113109 0.412334 -0.062500 0 0 0 0 0 0 4 423437
-0.007623 0.007334 0.119589 0.021857 0.125912 0.411777 -0.062500 0 0 0 0 0 0 4 424424
-0.007623 0.007334 0.119589 0.016355 0.132322 0.411563 -0.062500 0 0 0 0 0 0 4 425438
-0.007628 0.007351 0.119576 0.071219 -0.078528 0.585044 -0.062500 0 0 0 0 0 0 4 426437
-0.007630 0.007359 0.119572 0.051762 0.004771 0.501500 -0.062500 0 0 0 0 0 0 4 427438
-0.007632 0.007364 0.119570 0.034149 0.067813 0.457394 -0.062500 0 0 0 0 0 0 4 428437
-0.007620 0.007380 0.119580 -0.138821 -0.082013 0.296662 -0.062500 0 0 0 0 0 0 4 429438
-0.007614 0.007388 0.119583 -0.084065 0.012963 0.359668 -0.062500 0 0 0 0 0 0 4 430436
-0.007635 0.007414 0.119580 0.278295 -0.202764 0.455451 -0.062500 0 0 0 0 0 0 4 431437
-0.007646 0.007426 0.119579 0.177343 -0.060854 0.439317 -0.062500 0 0 0 0 0 0 4 432436
-0.007652 0.007433 0.119579 0.097829 0.035710 0.428484 -0.062500 0 0 0 0 0 0 4 433434
-0.007654 0.007436 0.119578 0.054864 0.086780 0.424125 -0.062500 0 0 0 0 0 0 4 434422
-0.007656 0.007437 0.119578 0.032979 0.112666 0.422507 -0.062500 0 0 0 0 0 0 4 435435
-0.007656 0.007438 0.119578 0.021932 0.125699 0.421927 -0.062500 0 0 0 0 0 0 4 436434
-0.007657 0.007439 0.119578 0.016401 0.132214 0.421732 -0.062500 0 0 0 0 0 0 4 437437
-0.007657 0.007439 0.119578 0.013643 0.135480 0.421649 -0.062500 0 0 0 0 0 0 4 438436
-0.007657 0.007439 0.119578 0.012244 0.137124 0.421622 -0.062500 0 0 0 0 0 0 4 439436
-0.007657 0.007439 0.119578 0.011525 0.137931 0.421616 -0.062500 0 0 0 0 0 0 4 440435
-0.007661 0.007455 0.119566 0.075417 -0.057726 0.595455 -0.062500 0 0 0 0 0 0 4 441437
-0.007664 0.007464 0.119562 0.057265 0.023967 0.511806 -0.062500 0 0 0 0 0 0 4 442435
-0.007685 0.007473 0.119568 0.301057 0.021913 0.355732 -0.062500 0 0 0 0 0 0 4 443433
-0.007696 0.007478 0.119570 0.183125 0.084453 0.392536 -0.062500 0 0 0 0 0 0 4 444434
-0.007701 0.007480 0.119571 0.101828 0.120710 0.414730 -0.062500 0 0 0 0 0 0 4 445515
-0.007704 0.007481 0.119571 0.059510 0.138862 0.423518 -0.062500 0 0 0 0 0 0 4 446508
-0.007705 0.007482 0.119571 0.038418 0.147763 0.426708 -0.062500 0 0 0 0 0 0 4 447510
-0.007706 0.007482 0.119572 0.027943 0.152160 0.427854 -0.062500 0 0 0 0 0 0 4 448509
-0.007710 0.007498 0.119559 0.080151 -0.059301 0.602228 -0.062500 0 0 0 0 0 0 4 449503
-0.007713 0.007507 0.119555 0.059605 0.023176 0.518702 -0.062500 0 0 0 0 0 0 4 450503
-0.007715 0.007511 0.119553 0.041469 0.085816 0.474506 -0.062500 0 0 0 0 0 0 4 451513
-0.007716 0.007514 0.119553 0.030433 0.120224 0.457403 -0.062500 0 0 0 0 0 0 4 452479
-0.007724 0.007534 0.119571 0.123046 -0.110830 0.196111 -0.062500 0 0 0 0 0 0 4 453481
-0.007727 0.007544 0.119577 0.072883 0.003796 0.316706 -0.062500 0 0 0 0 0 0 4 454502
-0.007729 0.007548 0.119579 0.042898 0.080301 0.380699 -0.062500 0 0 0 0 0 0 4 455479
-0.007729 0.007551 0.119580 0.029080 0.119135 0.405525 -0.062500 0 0 0 0 0 0 4 456478
-0.007730 0.007552 0.119580 0.022887 0.138127 0.414536 -0.062500 0 0 0 0 0 0 4 457481
-0.007730 0.007552 0.119580 0.020067 0.147411 0.417753 -0.062500 0 0 0 0 0 0 4 458477
-0.007730 0.007553 0.119580 0.018756 0.151973 0.418900 -0.062500 0 0 0 0 0 0 4 459502
-0.007730 0.007553 0.119580 0.018140 0.154222 0.419304 -0.062500 0 0 0 0 0 0 4 460487
-0.007730 0.007553 0.119580 0.017858 0.155334 0.419436 -0.062500 0 0 0 0 0 0 4 461502
-0.007754 0.007574 0.119576 0.336093 -0.121936 0.482110 -0.062500 0 0 0 0 0 0 4 462486
-0.007767 0.007585 0.119574 0.210491 -0.011976 0.452145 -0.062500 0 0 0 0 0 0 4 463501
-0.007773 0.007590 0.119574 0.118061 0.068791 0.436203 -0.062500 0 0 0 0 0 0 4 464487
-0.007776 0.007593 0.119574 0.068453 0.112085 0.429992 -0.062500 0 0 0 0 0 0 4 465430
-0.007778 0.007595 0.119574 0.043157 0.134142 0.427734 -0.062500 0 0 0 0 0 0 4 466418
-0.007778 0.007595 0.119574 0.030415 0.145246 0.426914 -0.062500 0 0 0 0 0 0 4 467426
-0.007779 0.007596 0.119574 0.023999 0.150825 0.426631 -0.062500 0 0 0 0 0 0 4 468419
-0.007779 0.007596 0.119574 0.020792 0.153628 0.426527 -0.062500 0 0 0 0 0 0 4 469427
-0.007779 0.007596 0.119574 0.019184 0.155023 0.426497 -0.062500 0 0 0 0 0 0 4 470418
-0.007799 0.007601 0.119581 0.279525 0.091323 0.315158 -0.062500 0 0 0 0 0 0 4 471427
-0.007809 0.007603 0.119584 0.171432 0.120084 0.368752 -0.062500 0 0 0 0 0 0 4 472417
-0.007814 0.007604 0.119585 0.095654 0.138815 0.397031 -0.062500 0 0 0 0 0 0 4 473427
-0.007816 0.007605 0.119586 0.056312 0.148004 0.407988 -0.062500 0 0 0 0 0 0 4 474418
-0.007805 0.007619 0.119596 -0.125395 -0.032270 0.268586 -0.062500 0 0 0 0 0 0 4 475426
-0.007799 0.007626 0.119600 -0.074449 0.047053 0.339006 -0.062500 0 0 0 0 0 0 4 476427
-0.007800 0.007646 0.119589 0.025201 -0.111794 0.550360 -0.062500 0 0 0 0 0 0 4 477435
-0.007801 0.007656 0.119585 0.031315 -0.002714 0.480803 -0.062500 0 0 0 0 0 0 4 478419
-0.007822 0.007666 0.119591 0.290722 0.028868 0.330474 -0.062500 0 0 0 0 0 0 4 479428
-0.007832 0.007671 0.119593 0.179101 0.098166 0.368665 -0.062500 0 0 0 0 0 0 4 480417
-0.007837 0.007674 0.119594 0.100960 0.137755 0.391324 -0.062500 0 0 0 0 0 0 4 481430
-0.007840 0.007675 0.119595 0.060284 0.157534 0.400238 -0.062500 0 0 0 0 0 0 4 482431
-0.007841 0.007675 0.119595 0.039974 0.167255 0.403503 -0.062500 0 0 0 0 0 0 4 483431
-0.007842 0.007676 0.119595 0.029933 0.172040 0.404669 -0.062500 0 0 0 0 0 0 4 484427
-0.007842 0.007676 0.119595 0.024919 0.174383 0.405090 -0.062500 0 0 0 0 0 0 4 485575
-0.007842 0.007676 0.119595 0.022449 0.175552 0.405221 -0.062500 0 0 0 0 0 0 4 486437
-0.007842 0.007676 0.119595 0.021206 0.176140 0.405285 -0.062500 0 0 0 0 0 0 4 487438
-0.007862 0.007681 0.119603 0.281980 0.111970 0.294290 -0.062500 0 0 0 0 0 0 4 488429
-0.007872 0.007683 0.119605 0.173864 0.140550 0.347735 -0.062500 0 0 0 0 0 0 4 489408
-0.007877 0.007684 0.119606 0.097535 0.157021 0.375942 -0.062500 0 0 0 0 0 0 4 490434
-0.007879 0.007685 0.119607 0.058199 0.166169 0.386869 -0.062500 0 0 0 0 0 0 4 491420
-0.007880 0.007685 0.119607 0.038657 0.170500 0.390828 -0.062500 0 0 0 0 0 0 4 492434
-0.007881 0.007685 0.119607 0.028989 0.172582 0.392241 -0.062500 0 0 0 0 0 0 4 493434
-0.007881 0.007685 0.119607 0.024194 0.173579 0.392749 -0.062500 0 0 0 0 0 0 4 494433
-0.007881 0.007685 0.119607 0.021835 0.174061 0.392926 -0.062500 0 0 0 0 0 0 4 495433
-0.007882 0.007685 0.119607 0.020650 0.174302 0.392994 -0.062500 0 0 0 0 0 0 4 496440
-0.007882 0.007685 0.119607 0.020056 0.174411 0.393008 -0.062500 0 0 0 0 0 0 4 497437
-0.007902 0.007690 0.119615 0.281241 0.110002 0.282192 -0.062500 0 0 0 0 0 0 4 498438
-0.007911 0.007692 0.119618 0.173232 0.138474 0.335525 -0.062500 0 0 0 0 0 0 4 499432
-0.007916 0.007693 0.119619 0.097495 0.157068 0.363692 -0.062500 0 0 0 0 0 0 4 500434
-0.007919 0.007694 0.119619 0.058184 0.166186 0.374603 -0.062500 0 0 0 0 0 0 4 501439
-0.007920 0.007694 0.119619 0.038623 0.170529 0.378568 -0.062500 0 0 0 0 0 0 4 502433
-0.007920 0.007694 0.119619 0.028973 0.172578 0.379976 -0.062500 0 0 0 0 0 0 4 503435
-0.007921 0.007694 0.119619 0.024218 0.173583 0.380485 -0.062500 0 0 0 0 0 0 4 504434
-0.007921 0.007694 0.119619 0.021831 0.174063 0.380664 -0.062500 0 0 0 0 0 0 4 505435
-0.007921 0.007694 0.119619 0.020635 0.174295 0.380726 -0.062500 0 0 0 0 0 0 4 506433
-0.007921 0.007694 0.119619 0.020047 0.174413 0.380745 -0.062500 0 0 0 0 0 0 4 507434
-0.007921 0.007694 0.119619 0.019749 0.174488 0.380761 -0.062500 0 0 0 0 0 0 4 508434
-0.007941 0.007699 0.119627 0.281214 0.110019 0.270080 -0.062500 0 0 0 0 0 0 4 509436
-0.007951 0.007702 0.119630 0.173227 0.138480 0.323345 -0.062500 0 0 0 0 0 0 4 510433
-0.007956 0.007703 0.119631 0.097457 0.157068 0.351463 -0.062500 0 0 0 0 0 0 4 511433
-0.007958 0.007703 0.119631 0.058166 0.166179 0.362355 -0.062500 0 0 0 0 0 0 4 512454
-0.007959 0.007704 0.119631 0.038644 0.170523 0.366320 -0.062500 0 0 0 0 0 0 4 513436
-0.007960 0.007704 0.119631 0.028975 0.172597 0.367732 -0.062500 0 0 0 0 0 0 4 514434
-0.007960 0.007704 0.119631 0.024205 0.173578 0.368235 -0.062500 0 0 0 0 0 0 4 515434
-0.007960 0.007704 0.119631 0.021816 0.174056 0.368413 -0.062500 0 0 0 0 0 0 4 516434
-0.007960 0.007704 0.119631 0.020624 0.174306 0.368471 -0.062500 0 0 0 0 0 0 4 517506
-0.007960 0.007704 0.119631 0.020047 0.174424 0.368505 -0.062500 0 0 0 0 0 0 4 518501
-0.007960 0.007704 0.119631 0.019766 0.174485 0.368506 -0.062500 0 0 0 0 0 0 4 519504
-0.007960 0.007704 0.119631 0.019614 0.174499 0.368519 -0.062500 0 0 0 0 0 0 4 520475
-0.007960 0.007704 0.119631 0.019530 0.174515 0.368511 -0.062500 0 0 0 0 0 0 4 521499
-0.007960 0.007704 0.119631 0.019519 0.174527 0.368502 -0.062500 0 0 0 0 0 0 4 522510
-0.007960 0.007704 0.119631 0.019485 0.174525 0.368504 -0.062500 0 0 0 0 0 0 4 523505
-0.007960 0.007704 0.119631 0.019457 0.174531 0.368514 -0.062500 0 0 0 0 0 0 4 524506
-0.007960 0.007704 0.119631 0.019455 0.174532 0.368516 -0.062500 0 0 0 0 0 0 4 525714
-0.007981 0.007709 0.119639 0.281191 0.110023 0.257990 -0.062500 0 0 0 0 0 0 4 526509
-0.007990 0.007711 0.119642 0.173211 0.138486 0.311168 -0.062500 0 0 0 0 0 0 4 527476
-0.007995 0.007712 0.119643 0.097460 0.157069 0.339259 -0.062500 0 0 0 0 0 0 4 528480
-0.007998 0.007713 0.119644 0.058163 0.166200 0.350130 -0.062500 0 0 0 0 0 0 4 529501
-0.007999 0.007713 0.119644 0.038631 0.170528 0.354085 -0.062500 0 0 0 0 0 0 4 530501
-0.007999 0.007713 0.119644 0.028989 0.172575 0.355498 -0.062500 0 0 0 0 0 0 4 531496
-0.008000 0.007713 0.119644 0.024192 0.173568 0.356000 -0.062500 0 0 0 0 0 0 4 532479
-0.008000 0.007713 0.119644 0.021813 0.174075 0.356182 -0.062500 0 0 0 0 0 0 4 533502
-0.008000 0.007713 0.119644 0.020651 0.174303 0.356247 -0.062500 0 0 0 0 0 0 4 534499
-0.008000 0.007713 0.119644 0.020035 0.174417 0.356270 -0.062500 0 0 0 0 0 0 4 535477
-0.008000 0.007713 0.119644 0.019750 0.174477 0.356269 -0.062500 0 0 0 0 0 0 4 536505
-0.008000 0.007713 0.119644 0.019596 0.174501 0.356274 -0.062500 0 0 0 0 0 0 4 537502
-0.008000 0.007713 0.119644 0.019553 0.174520 0.356276 -0.062500 0 0 0 0 0 0 4 538485
-0.008000 0.007713 0.119644 0.019514 0.174529 0.356271 -0.062500 0 0 0 0 0 0 4 539502
-0.008000 0.007713 0.119644 0.019485 0.174536 0.356281 -0.062500 0 0 0 0 0 0 4 540501
-0.008000 0.007713 0.119644 0.019475 0.174528 0.356275 -0.062500 0 0 0 0 0 0 4 541503
-0.008000 0.007713 0.119644 0.019474 0.174527 0.356275 -0.062500 0 0 0 0 0 0 4 542500
-0.008000 0.007713 0.119644 0.019449 0.174533 0.356285 -0.062500 0 0 0 0 0 0 4 543501
-0.008000 0.007713 0.119644 0.019471 0.174528 0.356276 -0.062500 0 0 0 0 0 0 4 544503
-0.008000 0.007713 0.119644 0.019449 0.174533 0.356285 -0.062500 0 0 0 0 0 0 4 545499
-0.008000 0.007713 0.119644 0.019479 0.174536 0.356283 -0.062500 0 0 0 0 0 0 4 546482
-0.008000 0.007713 0.119644 0.019474 0.174528 0.356276 -0.062500 0 0 0 0 0 0 4 547483
-0.008000 0.007713 0.119644 0.019449 0.174533 0.356286 -0.062500 0 0 0 0 0 0 4 548499
-0.008000 0.007713 0.119644 0.019471 0.174528 0.356277 -0.062500 0 0 0 0 0 0 4 549416
-0.008000 0.007713 0.119644 0.019446 0.174543 0.356278 -0.062500 0 0 0 0 0 0 4 550425
-0.008020 0.007718 0.119652 0.281298 0.110012 0.245921 -0.062500 0 0 0 0 0 0 4 551415
-0.008030 0.007720 0.119654 0.173271 0.138467 0.299011 -0.062500 0 0 0 0 0 0 4 552424
-0.008035 0.007721 0.119655 0.097484 0.157062 0.327048 -0.062500 0 0 0 0 0 0 4 553416
-0.008037 0.007722 0.119656 0.058161 0.166191 0.337928 -0.062500 0 0 0 0 0 0 4 554416
-0.008038 0.007722 0.119656 0.038652 0.170522 0.341872 -0.062500 0 0 0 0 0 0 4 555424
-0.008039 0.007722 0.119656 0.028983 0.172585 0.343281 -0.062500 0 0 0 0 0 0 4 556415
-0.008039 0.007722 0.119656 0.024191 0.173590 0.343787 -0.062500 0 0 0 0 0 0 4 557425
-0.008039 0.007722 0.119656 0.021826 0.174054 0.343962 -0.062500 0 0 0 0 0 0 4 558415
-0.008039 0.007722 0.119656 0.020636 0.174304 0.344019 -0.062500 0 0 0 0 0 0 4 559425
-0.008039 0.007722 0.119656 0.020051 0.174413 0.344044 -0.062500 0 0 0 0 0 0 4 560425
[truncated: 29,743,109 more chars]
