# Supplementary material for: Increasing Patient Engagement in Rehabilitation Exercises Using Computer-Based Citizen Science
Source: PLoS One. 2015 Mar 20;10(3):e0117013. doi: 10.1371/journal.pone.0117013 (PMC4368773; doi:10.1371/journal.pone.0117013)
Supplement: S6 Dataset — (ZIP) [file pone.0117013.s006.zip › Dataset_S6/P21/P21_without.dat]

0.016431 0.009863 0.170125 -0.701299 0.282581 -2.648149 -0.000000 1 0 0 0 0 0 0 866
0.016458 0.009851 0.170225 -0.436525 0.177373 -1.599042 -0.000031 1 0 0 0 0 0 0 1856
0.016481 0.009861 0.170319 -0.358005 -0.115603 -1.429553 -0.000063 1 0 0 0 0 0 0 2870
0.016468 0.009844 0.170423 0.102248 0.196142 -1.564262 -0.000093 1 0 0 0 0 0 0 3854
0.016481 0.009806 0.170516 -0.188217 0.484316 -1.451131 -0.000125 1 0 0 0 0 0 0 4863
0.016476 0.009806 0.170598 0.006910 0.028768 -1.333864 -0.000156 1 0 0 0 0 0 0 5854
0.016488 0.009800 0.170674 -0.211211 0.055846 -1.260204 -0.000188 1 0 0 0 0 0 0 6869
0.016472 0.009775 0.170754 0.132353 0.294201 -1.325272 -0.000218 1 0 0 0 0 0 0 7853
0.016458 0.009760 0.170821 0.123857 0.195212 -1.194938 -0.000250 1 0 0 0 0 0 0 8863
0.016452 0.009728 0.170874 0.016949 0.399236 -1.014096 -0.000281 1 0 0 0 0 0 0 9853
0.016444 0.009710 0.170929 0.014858 0.229739 -1.049793 -0.000320 1 0 0 0 0 0 0 11113
0.016442 0.009677 0.170975 -0.055240 0.403449 -0.965781 -0.000343 1 0 0 0 0 0 0 11854
0.016417 0.009661 0.171005 0.214133 0.189339 -0.769026 -0.000382 1 0 0 0 0 0 0 13075
0.016402 0.009652 0.171034 0.105757 0.078605 -0.753657 -0.000406 1 0 0 0 0 0 0 13864
0.016398 0.009625 0.171054 -0.054261 0.303217 -0.655778 -0.000437 1 0 0 0 0 0 0 14863
0.016395 0.009610 0.171063 -0.095189 0.154938 -0.533952 -0.000468 1 0 0 0 0 0 0 15857
0.016394 0.009602 0.171068 -0.120859 0.046357 -0.481088 -0.000500 1 0 0 0 0 0 0 16863
0.016393 0.009598 0.171070 -0.140611 -0.016399 -0.468455 -0.000531 1 0 0 0 0 0 0 17860
0.016392 0.009596 0.171071 -0.156580 -0.052209 -0.476319 -0.000563 1 0 0 0 0 0 0 18878
0.016392 0.009595 0.171071 -0.169800 -0.073403 -0.493359 -0.000594 1 0 0 0 0 0 0 19883
0.016391 0.009594 0.171072 -0.181136 -0.086673 -0.514531 -0.000625 1 0 0 0 0 0 0 20871
0.016391 0.009594 0.171072 -0.191618 -0.095980 -0.538230 -0.000657 1 0 0 0 0 0 0 21875
0.016391 0.009594 0.171072 -0.201507 -0.103051 -0.562697 -0.000688 1 0 0 0 0 0 0 22869
0.016391 0.009594 0.171072 -0.211073 -0.109116 -0.587813 -0.000719 1 0 0 0 0 0 0 23870
0.016391 0.009594 0.171072 -0.220485 -0.114513 -0.613100 -0.000750 1 0 0 0 0 0 0 24868
0.016391 0.009594 0.171072 -0.229685 -0.119550 -0.638190 -0.000781 1 0 0 0 0 0 0 25855
0.016391 0.009594 0.171072 -0.239224 -0.124633 -0.664544 -0.000813 1 0 0 0 0 0 0 26888
0.016391 0.009594 0.171072 -0.248229 -0.129400 -0.689553 -0.000844 1 0 0 0 0 0 0 27868
0.016391 0.009594 0.171072 -0.257606 -0.134347 -0.715336 -0.000875 1 0 0 0 0 0 0 28879
0.016391 0.009594 0.171072 -0.266892 -0.139197 -0.741098 -0.000907 1 0 0 0 0 0 0 29888
0.016375 0.009575 0.171071 -0.069801 0.100096 -0.754961 -0.000938 1 0 0 0 0 0 0 30891
0.016368 0.009566 0.171070 -0.161655 -0.002563 -0.785130 -0.000969 1 0 0 0 0 0 0 31880
0.016364 0.009561 0.171070 -0.230477 -0.078007 -0.814070 -0.001000 1 0 0 0 0 0 0 32878
0.016362 0.009559 0.171070 -0.271286 -0.120157 -0.841283 -0.001032 1 0 0 0 0 0 0 33876
0.016361 0.009558 0.171070 -0.297145 -0.144206 -0.869872 -0.001065 1 0 0 0 0 0 0 34962
0.016360 0.009557 0.171070 -0.314171 -0.158320 -0.895618 -0.001096 1 0 0 0 0 0 0 35954
0.016360 0.009557 0.171070 -0.327216 -0.167696 -0.920914 -0.001127 1 0 0 0 0 0 0 36938
0.016360 0.009557 0.171070 -0.338388 -0.174818 -0.946583 -0.001159 1 0 0 0 0 0 0 37939
0.016360 0.009556 0.171070 -0.348536 -0.180801 -0.972184 -0.001190 1 0 0 0 0 0 0 38940
0.016360 0.009556 0.171070 -0.358132 -0.186096 -0.997667 -0.001221 1 0 0 0 0 0 0 39937
0.016360 0.009556 0.171070 -0.367659 -0.191203 -1.023250 -0.001252 1 0 0 0 0 0 0 40939
0.016360 0.009556 0.171070 -0.376921 -0.196090 -1.048712 -0.001283 1 0 0 0 0 0 0 41936
0.016360 0.009556 0.171070 -0.386134 -0.200953 -1.074371 -0.001315 1 0 0 0 0 0 0 42940
0.016360 0.009556 0.171070 -0.395367 -0.205815 -1.099800 -0.001346 1 0 0 0 0 0 0 43937
0.016360 0.009556 0.171070 -0.404593 -0.210564 -1.125423 -0.001377 1 0 0 0 0 0 0 44940
0.016360 0.009556 0.171070 -0.413756 -0.215328 -1.150908 -0.001409 1 0 0 0 0 0 0 45938
0.016360 0.009556 0.171070 -0.423001 -0.220140 -1.176622 -0.001440 1 0 0 0 0 0 0 46945
0.016360 0.009556 0.171070 -0.432102 -0.224938 -1.202000 -0.001471 1 0 0 0 0 0 0 47938
0.016360 0.009556 0.171070 -0.441251 -0.229680 -1.227560 -0.001502 1 0 0 0 0 0 0 48939
0.016360 0.009556 0.171070 -0.450656 -0.234564 -1.253462 -0.001534 1 0 0 0 0 0 0 49954
0.016360 0.009556 0.171070 -0.459834 -0.239314 -1.279069 -0.001565 1 0 0 0 0 0 0 50957
0.016360 0.009556 0.171070 -0.468994 -0.244105 -1.304453 -0.001596 1 0 0 0 0 0 0 51951
0.016360 0.009556 0.171070 -0.478020 -0.248874 -1.329837 -0.001627 1 0 0 0 0 0 0 52945
0.016360 0.009556 0.171070 -0.487024 -0.253474 -1.354729 -0.001658 1 0 0 0 0 0 0 53920
0.016360 0.009556 0.171070 -0.496569 -0.258459 -1.381160 -0.001690 1 0 0 0 0 0 0 54955
0.016344 0.009538 0.171069 -0.299023 -0.018820 -1.394291 -0.001721 1 0 0 0 0 0 0 55937
0.016336 0.009528 0.171069 -0.390893 -0.121418 -1.424938 -0.001752 1 0 0 0 0 0 0 56941
0.016332 0.009524 0.171068 -0.459610 -0.196695 -1.453479 -0.001783 1 0 0 0 0 0 0 57923
0.016330 0.009521 0.171068 -0.500438 -0.238892 -1.481185 -0.001815 1 0 0 0 0 0 0 58938
0.016329 0.009520 0.171068 -0.525349 -0.262317 -1.507177 -0.001845 1 0 0 0 0 0 0 59922
0.016329 0.009520 0.171068 -0.542583 -0.276562 -1.533305 -0.001877 1 0 0 0 0 0 0 60930
0.016313 0.009501 0.171067 -0.349190 -0.041604 -1.547161 -0.001909 1 0 0 0 0 0 0 61939
0.016305 0.009491 0.171067 -0.442947 -0.146460 -1.577794 -0.001940 1 0 0 0 0 0 0 62937
0.016301 0.009486 0.171067 -0.512736 -0.223038 -1.606875 -0.001971 1 0 0 0 0 0 0 63936
0.016299 0.009484 0.171067 -0.553959 -0.265664 -1.634271 -0.002002 1 0 0 0 0 0 0 64937
0.016298 0.009483 0.171066 -0.579207 -0.289461 -1.660606 -0.002033 1 0 0 0 0 0 0 65934
0.016297 0.009482 0.171066 -0.596395 -0.303753 -1.686659 -0.002065 1 0 0 0 0 0 0 66938
0.016297 0.009482 0.171066 -0.609631 -0.313303 -1.712518 -0.002096 1 0 0 0 0 0 0 67943
0.016297 0.009482 0.171066 -0.620771 -0.320361 -1.738019 -0.002127 1 0 0 0 0 0 0 68938
0.016297 0.009482 0.171066 -0.630936 -0.326294 -1.763574 -0.002159 1 0 0 0 0 0 0 69938
0.016297 0.009482 0.171066 -0.640646 -0.331684 -1.789508 -0.002190 1 0 0 0 0 0 0 70952
0.016297 0.009482 0.171066 -0.649928 -0.336623 -1.814604 -0.002221 1 0 0 0 0 0 0 71935
0.016281 0.009463 0.171065 -0.452474 -0.096940 -1.827448 -0.002252 1 0 0 0 0 0 0 72919
0.016273 0.009454 0.171065 -0.544308 -0.199549 -1.858508 -0.002283 1 0 0 0 0 0 0 73934
0.016269 0.009449 0.171065 -0.613173 -0.274956 -1.887703 -0.002315 1 0 0 0 0 0 0 74937
0.016267 0.009447 0.171065 -0.653668 -0.316898 -1.914595 -0.002345 1 0 0 0 0 0 0 75919
0.016261 0.009467 0.171059 -0.620351 -0.622378 -1.863406 -0.002377 1 0 0 0 0 0 0 76933
0.016259 0.009478 0.171056 -0.663251 -0.527932 -1.921910 -0.002408 1 0 0 0 0 0 0 77917
0.016258 0.009483 0.171054 -0.693641 -0.456370 -1.970739 -0.002440 1 0 0 0 0 0 0 78935
0.016241 0.009467 0.171053 -0.506032 -0.174779 -1.994926 -0.002470 1 0 0 0 0 0 0 79916
0.016233 0.009459 0.171052 -0.602645 -0.255594 -2.031575 -0.002502 1 0 0 0 0 0 0 80931
0.016229 0.009455 0.171052 -0.673878 -0.319978 -2.064121 -0.002534 1 0 0 0 0 0 0 81961
0.016227 0.009453 0.171052 -0.715354 -0.356220 -2.092123 -0.002565 1 0 0 0 0 0 0 82938
0.016226 0.009452 0.171052 -0.740083 -0.376491 -2.117145 -0.002594 1 0 0 0 0 0 0 83860
0.016226 0.009452 0.171051 -0.757257 -0.389145 -2.143155 -0.002625 1 0 0 0 0 0 0 84851
0.016225 0.009452 0.171051 -0.770529 -0.397770 -2.169238 -0.002656 1 0 0 0 0 0 0 85860
0.016210 0.009433 0.171050 -0.574907 -0.159858 -2.182572 -0.002688 1 0 0 0 0 0 0 86868
0.016202 0.009423 0.171050 -0.667476 -0.263201 -2.213210 -0.002719 1 0 0 0 0 0 0 87860
0.016198 0.009419 0.171050 -0.736706 -0.338915 -2.242289 -0.002750 1 0 0 0 0 0 0 88855
0.016196 0.009416 0.171050 -0.777527 -0.381152 -2.269560 -0.002781 1 0 0 0 0 0 0 89850
0.016196 0.009415 0.171035 -0.820261 -0.402140 -2.103657 -0.002813 1 0 0 0 0 0 0 90866
0.016197 0.009415 0.171028 -0.836989 -0.425817 -2.210680 -0.002843 1 0 0 0 0 0 0 91851
0.016197 0.009415 0.171025 -0.845656 -0.436673 -2.292608 -0.002875 1 0 0 0 0 0 0 92860
0.016198 0.009415 0.171023 -0.852303 -0.441962 -2.346187 -0.002906 1 0 0 0 0 0 0 93850
0.016198 0.009416 0.171022 -0.859408 -0.445822 -2.385940 -0.002938 1 0 0 0 0 0 0 94874
0.016178 0.009419 0.171015 -0.600952 -0.486801 -2.326424 -0.002968 1 0 0 0 0 0 0 95852
0.016168 0.009421 0.171011 -0.717670 -0.479923 -2.393557 -0.003000 1 0 0 0 0 0 0 96859
0.016163 0.009422 0.171010 -0.802980 -0.473708 -2.447132 -0.003031 1 0 0 0 0 0 0 97868
0.016140 0.009425 0.171002 -0.585659 -0.508745 -2.395687 -0.003063 1 0 0 0 0 0 0 98873
0.016129 0.009427 0.170998 -0.722736 -0.498452 -2.466084 -0.003094 1 0 0 0 0 0 0 99862
0.016124 0.009428 0.170997 -0.818164 -0.490255 -2.521008 -0.003125 1 0 0 0 0 0 0 100854
0.016105 0.009410 0.170995 -0.664561 -0.241994 -2.548498 -0.003156 1 0 0 0 0 0 0 101857
0.016092 0.009423 0.170988 -0.719086 -0.622035 -2.508035 -0.003187 1 0 0 0 0 0 0 102850
0.016069 0.009411 0.170984 -0.617626 -0.341264 -2.561215 -0.003219 1 0 0 0 0 0 0 103870
0.016058 0.009405 0.170982 -0.763293 -0.398443 -2.618248 -0.003250 1 0 0 0 0 0 0 104864
0.016048 0.009424 0.170975 -0.799715 -0.730029 -2.582568 -0.003281 1 0 0 0 0 0 0 105874
0.016027 0.009415 0.170970 -0.672150 -0.404843 -2.636223 -0.003313 1 0 0 0 0 0 0 106875
0.016017 0.009410 0.170968 -0.803212 -0.437674 -2.693661 -0.003344 1 0 0 0 0 0 0 107866
0.015996 0.009390 0.170966 -0.683575 -0.229512 -2.722258 -0.003374 1 0 0 0 0 0 0 108837
0.015981 0.009401 0.170959 -0.757019 -0.631681 -2.683827 -0.003406 1 0 0 0 0 0 0 109864
0.015996 0.009404 0.170948 -1.156071 -0.566331 -2.648912 -0.003438 1 0 0 0 0 0 0 110885
0.015983 0.009409 0.170936 -0.848102 -0.589476 -2.651884 -0.003469 1 0 0 0 0 0 0 111876
0.015977 0.009411 0.170930 -0.913819 -0.571915 -2.758553 -0.003500 1 0 0 0 0 0 0 112857
0.015974 0.009413 0.170927 -0.970117 -0.558859 -2.832682 -0.003532 1 0 0 0 0 0 0 113885
0.015952 0.009417 0.170919 -0.736097 -0.589883 -2.790034 -0.003564 1 0 0 0 0 0 0 114902
0.015942 0.009419 0.170915 -0.865070 -0.576751 -2.864607 -0.003594 1 0 0 0 0 0 0 115860
0.015921 0.009402 0.170912 -0.748817 -0.322238 -2.909020 -0.003625 1 0 0 0 0 0 0 116879
0.015906 0.009415 0.170905 -0.823405 -0.698291 -2.877399 -0.003657 1 0 0 0 0 0 0 117878
0.015883 0.009403 0.170900 -0.731538 -0.414863 -2.934076 -0.003688 1 0 0 0 0 0 0 118880
0.015871 0.009397 0.170898 -0.882254 -0.470267 -2.993171 -0.003719 1 0 0 0 0 0 0 119858
0.015865 0.009395 0.170897 -0.980617 -0.518716 -3.037215 -0.003750 1 0 0 0 0 0 0 120876
0.015842 0.009396 0.170889 -0.767575 -0.584052 -2.978810 -0.003782 1 0 0 0 0 0 0 121875
0.015852 0.009394 0.170878 -1.192621 -0.548417 -2.945894 -0.003813 1 0 0 0 0 0 0 122886
0.015842 0.009375 0.170871 -0.973021 -0.323556 -3.029051 -0.003844 1 0 0 0 0 0 0 123875
0.015837 0.009365 0.170868 -1.029064 -0.433684 -3.104338 -0.003875 1 0 0 0 0 0 0 124875
0.015830 0.009383 0.170861 -1.016305 -0.794126 -3.076739 -0.003907 1 0 0 0 0 0 0 125875
0.015811 0.009373 0.170856 -0.863885 -0.483158 -3.135732 -0.003940 1 0 0 0 0 0 0 126947
0.015823 0.009365 0.170846 -1.266660 -0.481824 -3.093537 -0.003971 1 0 0 0 0 0 0 127935
0.015814 0.009342 0.170840 -1.031509 -0.297401 -3.166371 -0.004002 1 0 0 0 0 0 0 128937
0.015809 0.009332 0.170838 -1.079632 -0.430558 -3.236134 -0.004033 1 0 0 0 0 0 0 129936
0.015787 0.009329 0.170829 -0.854558 -0.557912 -3.191508 -0.004065 1 0 0 0 0 0 0 130934
0.015760 0.009310 0.170824 -0.782431 -0.350173 -3.253064 -0.004096 1 0 0 0 0 0 0 131932
0.015746 0.009300 0.170822 -0.960325 -0.463460 -3.316763 -0.004127 1 0 0 0 0 0 0 132933
0.015724 0.009276 0.170820 -0.865148 -0.297157 -3.348073 -0.004158 1 0 0 0 0 0 0 133937
0.015708 0.009287 0.170812 -0.950121 -0.720997 -3.310329 -0.004190 1 0 0 0 0 0 0 134934
0.015684 0.009273 0.170808 -0.863597 -0.461374 -3.363347 -0.004221 1 0 0 0 0 0 0 135934
0.015673 0.009267 0.170806 -1.017693 -0.529067 -3.422069 -0.004252 1 0 0 0 0 0 0 136933
0.015651 0.009245 0.170804 -0.908948 -0.338204 -3.450495 -0.004283 1 0 0 0 0 0 0 137933
0.015662 0.009231 0.170795 -1.331891 -0.425184 -3.388923 -0.004315 1 0 0 0 0 0 0 138938
0.015652 0.009205 0.170790 -1.106335 -0.288323 -3.450432 -0.004345 1 0 0 0 0 0 0 139920
0.015642 0.009214 0.170781 -1.099497 -0.729697 -3.437202 -0.004377 1 0 0 0 0 0 0 140938
0.015622 0.009201 0.170776 -0.963459 -0.477753 -3.501530 -0.004408 1 0 0 0 0 0 0 141917
0.015618 0.009172 0.170764 -1.168280 -0.262183 -3.449684 -0.004440 1 0 0 0 0 0 0 142938
0.015611 0.009180 0.170753 -1.168480 -0.719735 -3.466139 -0.004471 1 0 0 0 0 0 0 143934
0.015592 0.009165 0.170746 -1.014067 -0.479679 -3.553568 -0.004502 1 0 0 0 0 0 0 144935
0.015567 0.009140 0.170742 -0.922120 -0.310956 -3.614576 -0.004533 1 0 0 0 0 0 0 145932
0.015539 0.009108 0.170739 -0.876573 -0.221324 -3.657287 -0.004565 1 0 0 0 0 0 0 146936
0.015525 0.009093 0.170737 -1.065096 -0.421666 -3.706155 -0.004596 1 0 0 0 0 0 0 147935
0.015497 0.009088 0.170729 -0.913793 -0.585610 -3.649637 -0.004627 1 0 0 0 0 0 0 148935
0.015468 0.009067 0.170724 -0.879853 -0.396072 -3.705375 -0.004658 1 0 0 0 0 0 0 149934
0.015437 0.009038 0.170721 -0.868670 -0.273328 -3.751726 -0.004690 1 0 0 0 0 0 0 150934
0.015439 0.009042 0.170705 -1.298146 -0.696427 -3.622529 -0.004721 1 0 0 0 0 0 0 151931
0.015424 0.009026 0.170697 -1.134425 -0.478904 -3.722802 -0.004752 1 0 0 0 0 0 0 152942
0.015402 0.009000 0.170691 -1.014232 -0.324048 -3.797397 -0.004783 1 0 0 0 0 0 0 153921
0.015396 0.008965 0.170680 -1.236714 -0.198866 -3.745793 -0.004815 1 0 0 0 0 0 0 154934
0.015389 0.008969 0.170668 -1.245839 -0.707036 -3.762780 -0.004845 1 0 0 0 0 0 0 155916
0.015370 0.008953 0.170662 -1.096285 -0.492157 -3.849879 -0.004877 1 0 0 0 0 0 0 156932
0.015366 0.008924 0.170649 -1.291433 -0.293489 -3.808026 -0.004908 1 0 0 0 0 0 0 157916
0.015344 0.008912 0.170636 -1.076498 -0.514944 -3.814847 -0.004940 1 0 0 0 0 0 0 158931
0.015334 0.008907 0.170630 -1.211057 -0.621985 -3.927310 -0.004970 1 0 0 0 0 0 0 159915
0.015312 0.008886 0.170626 -1.094487 -0.427833 -3.987179 -0.005002 1 0 0 0 0 0 0 160930
0.015286 0.008857 0.170623 -1.019475 -0.305445 -4.027244 -0.005033 1 0 0 0 0 0 0 161915
0.015252 0.008845 0.170614 -0.920992 -0.526272 -3.980668 -0.005065 1 0 0 0 0 0 0 162931
0.015241 0.008818 0.170600 -1.216898 -0.343022 -3.939970 -0.005095 1 0 0 0 0 0 0 163915
0.015220 0.008786 0.170593 -1.120820 -0.267246 -4.032743 -0.005127 1 0 0 0 0 0 0 164928
0.015189 0.008773 0.170582 -0.986407 -0.513089 -4.019840 -0.005158 1 0 0 0 0 0 0 165914
0.015174 0.008767 0.170577 -1.185896 -0.629860 -4.116803 -0.005190 1 0 0 0 0 0 0 166933
0.015173 0.008742 0.170565 -1.388666 -0.397356 -4.063083 -0.005218 1 0 0 0 0 0 0 167857
0.015156 0.008711 0.170558 -1.222617 -0.298593 -4.141933 -0.005249 1 0 0 0 0 0 0 168848
0.015127 0.008699 0.170548 -1.051258 -0.533770 -4.122456 -0.005281 1 0 0 0 0 0 0 169856
0.015119 0.008672 0.170534 -1.308003 -0.356239 -4.096084 -0.005312 1 0 0 0 0 0 0 170865
0.015115 0.008658 0.170527 -1.400811 -0.529096 -4.212974 -0.005343 1 0 0 0 0 0 0 171857
0.015093 0.008655 0.170516 -1.172179 -0.678484 -4.195780 -0.005374 1 0 0 0 0 0 0 172847
0.015088 0.008631 0.170502 -1.381993 -0.435707 -4.169092 -0.005406 1 0 0 0 0 0 0 173857
0.015070 0.008601 0.170494 -1.239816 -0.327719 -4.267757 -0.005437 1 0 0 0 0 0 0 174855
0.015040 0.008590 0.170483 -1.081481 -0.557467 -4.258122 -0.005468 1 0 0 0 0 0 0 175857
0.015048 0.008581 0.170470 -1.554647 -0.622272 -4.254512 -0.005499 1 0 0 0 0 0 0 176847
0.015036 0.008558 0.170462 -1.357897 -0.449483 -4.348310 -0.005531 1 0 0 0 0 0 0 177856
0.015009 0.008550 0.170451 -1.153592 -0.625269 -4.334681 -0.005562 1 0 0 0 0 0 0 178861
0.015002 0.008525 0.170437 -1.392457 -0.414608 -4.310454 -0.005593 1 0 0 0 0 0 0 179856
0.014983 0.008493 0.170428 -1.266328 -0.324723 -4.410503 -0.005624 1 0 0 0 0 0 0 180848
0.014957 0.008459 0.170423 -1.178873 -0.278704 -4.480990 -0.005656 1 0 0 0 0 0 0 181866
0.014946 0.008442 0.170405 -1.356397 -0.496094 -4.347203 -0.005688 1 0 0 0 0 0 0 182886
0.014925 0.008415 0.170395 -1.253549 -0.395109 -4.458349 -0.005718 1 0 0 0 0 0 0 183848
0.014893 0.008405 0.170383 -1.119113 -0.605710 -4.461504 -0.005750 1 0 0 0 0 0 0 184857
0.014900 0.008398 0.170370 -1.605538 -0.657412 -4.465926 -0.005781 1 0 0 0 0 0 0 185870
0.014867 0.008378 0.170354 -1.141049 -0.516697 -4.463369 -0.005813 1 0 0 0 0 0 0 186867
0.014872 0.008366 0.170339 -1.608776 -0.594572 -4.489027 -0.005844 1 0 0 0 0 0 0 187871
0.014855 0.008363 0.170324 -1.358838 -0.732987 -4.518323 -0.005875 1 0 0 0 0 0 0 188862
0.014852 0.008340 0.170308 -1.536152 -0.484034 -4.521288 -0.005905 1 0 0 0 0 0 0 189834
0.014835 0.008311 0.170299 -1.374975 -0.372809 -4.636714 -0.005938 1 0 0 0 0 0 0 190885
0.014828 0.008296 0.170279 -1.490567 -0.556755 -4.531448 -0.005969 1 0 0 0 0 0 0 191876
0.014809 0.008270 0.170269 -1.354166 -0.438196 -4.658417 -0.006000 1 0 0 0 0 0 0 192874
0.014801 0.008257 0.170248 -1.487236 -0.595235 -4.565683 -0.006031 1 0 0 0 0 0 0 193872
0.014781 0.008233 0.170237 -1.359820 -0.460420 -4.699506 -0.006063 1 0 0 0 0 0 0 194884
0.014735 0.008205 0.170222 -1.000653 -0.406563 -4.691539 -0.006094 1 0 0 0 0 0 0 195875
0.014718 0.008170 0.170206 -1.353606 -0.299159 -4.689020 -0.006125 1 0 0 0 0 0 0 196879
0.014689 0.008155 0.170191 -1.238415 -0.569032 -4.722273 -0.006157 1 0 0 0 0 0 0 197876
0.014675 0.008148 0.170168 -1.439103 -0.693277 -4.650549 -0.006188 1 0 0 0 0 0 0 198896
0.014670 0.008145 0.170142 -1.571675 -0.759595 -4.617759 -0.006219 1 0 0 0 0 0 0 199874
0.014653 0.008126 0.170128 -1.424920 -0.555131 -4.795307 -0.006250 1 0 0 0 0 0 0 200876
0.014629 0.008098 0.170104 -1.338239 -0.417737 -4.705968 -0.006282 1 0 0 0 0 0 0 201874
0.014618 0.008084 0.170078 -1.510564 -0.597329 -4.678339 -0.006313 1 0 0 0 0 0 0 202875
0.014620 0.008055 0.170056 -1.687973 -0.428434 -4.756642 -0.006344 1 0 0 0 0 0 0 203873
0.014579 0.008048 0.170030 -1.161669 -0.687176 -4.735567 -0.006375 1 0 0 0 0 0 0 204873
0.014565 0.008023 0.170008 -1.464721 -0.483450 -4.807983 -0.006406 1 0 0 0 0 0 0 205873
0.014544 0.007992 0.169981 -1.399621 -0.385457 -4.759717 -0.006438 1 0 0 0 0 0 0 206882
0.014534 0.007977 0.169952 -1.560964 -0.586849 -4.760637 -0.006469 1 0 0 0 0 0 0 207873
0.014493 0.007955 0.169929 -1.167667 -0.513079 -4.854560 -0.006500 1 0 0 0 0 0 0 208872
0.014458 0.007925 0.169901 -1.207421 -0.410736 -4.815262 -0.006531 1 0 0 0 0 0 0 209871
0.014442 0.007911 0.169872 -1.466769 -0.602965 -4.821408 -0.006563 1 0 0 0 0 0 0 210881
0.014420 0.007885 0.169841 -1.412750 -0.477746 -4.813824 -0.006594 1 0 0 0 0 0 0 211872
0.014394 0.007854 0.169809 -1.370185 -0.393875 -4.819109 -0.006625 1 0 0 0 0 0 0 212873
0.014366 0.007820 0.169777 -1.349776 -0.350033 -4.832097 -0.006656 1 0 0 0 0 0 0 213872
0.014354 0.007804 0.169746 -1.553977 -0.575886 -4.873016 -0.006688 1 0 0 0 0 0 0 214891
0.014329 0.007800 0.169708 -1.402526 -0.754329 -4.801582 -0.006719 1 0 0 0 0 0 0 215873
0.014301 0.007779 0.169672 -1.371507 -0.567751 -4.848412 -0.006750 1 0 0 0 0 0 0 216873
0.014273 0.007751 0.169638 -1.361387 -0.445425 -4.887889 -0.006781 1 0 0 0 0 0 0 217870
0.014240 0.007741 0.169598 -1.292255 -0.668586 -4.837770 -0.006813 1 0 0 0 0 0 0 218880
0.014208 0.007717 0.169561 -1.320735 -0.525062 -4.896374 -0.006844 1 0 0 0 0 0 0 219870
0.014179 0.007687 0.169511 -1.349794 -0.419017 -4.732953 -0.006875 1 0 0 0 0 0 0 220871
0.014150 0.007654 0.169469 -1.365295 -0.375562 -4.853744 -0.006906 1 0 0 0 0 0 0 221865
0.014116 0.007642 0.169425 -1.305287 -0.638908 -4.860498 -0.006939 1 0 0 0 0 0 0 222922
0.014063 0.007620 0.169379 -1.057061 -0.553571 -4.841266 -0.006970 1 0 0 0 0 0 0 223919
0.014044 0.007588 0.169331 -1.478647 -0.403073 -4.840808 -0.007002 1 0 0 0 0 0 0 224929
0.014015 0.007576 0.169285 -1.394528 -0.652685 -4.873277 -0.007033 1 0 0 0 0 0 0 225929
0.013987 0.007552 0.169229 -1.397446 -0.515480 -4.770454 -0.007065 1 0 0 0 0 0 0 226939
0.013953 0.007544 0.169179 -1.334756 -0.720532 -4.848215 -0.007096 1 0 0 0 0 0 0 227942
0.013923 0.007522 0.169121 -1.369456 -0.553564 -4.774566 -0.007127 1 0 0 0 0 0 0 228929
0.013888 0.007515 0.169069 -1.324288 -0.742601 -4.867723 -0.007158 1 0 0 0 0 0 0 229934
0.013857 0.007493 0.169010 -1.367465 -0.566652 -4.800945 -0.007190 1 0 0 0 0 0 0 230932
0.013805 0.007468 0.168956 -1.112243 -0.502406 -4.870368 -0.007221 1 0 0 0 0 0 0 231931
0.013782 0.007456 0.168899 -1.455779 -0.671064 -4.842638 -0.007251 1 0 0 0 0 0 0 232905
0.013751 0.007453 0.168831 -1.397131 -0.819110 -4.722702 -0.007283 1 0 0 0 0 0 0 233930
0.013722 0.007434 0.168764 -1.417697 -0.616156 -4.744360 -0.007315 1 0 0 0 0 0 0 234954
0.013666 0.007432 0.168700 -1.077119 -0.824175 -4.790876 -0.007346 1 0 0 0 0 0 0 235932
0.013625 0.007413 0.168634 -1.225479 -0.621975 -4.800107 -0.007376 1 0 0 0 0 0 0 236914
0.013590 0.007385 0.168569 -1.333458 -0.489908 -4.810555 -0.007408 1 0 0 0 0 0 0 237929
0.013553 0.007376 0.168497 -1.323209 -0.710215 -4.740002 -0.007440 1 0 0 0 0 0 0 238947
0.013516 0.007375 0.168421 -1.313726 -0.853203 -4.702889 -0.007468 1 0 0 0 0 0 0 239857
0.013483 0.007356 0.168351 -1.380105 -0.641282 -4.775172 -0.007499 1 0 0 0 0 0 0 240846
0.013448 0.007351 0.168276 -1.350355 -0.794413 -4.741025 -0.007531 1 0 0 0 0 0 0 241855
0.013394 0.007334 0.168197 -1.115117 -0.651013 -4.693649 -0.007562 1 0 0 0 0 0 0 242853
0.013348 0.007329 0.168117 -1.191358 -0.808459 -4.703315 -0.007593 1 0 0 0 0 0 0 243854
0.013306 0.007331 0.168038 -1.249174 -0.911877 -4.716353 -0.007624 1 0 0 0 0 0 0 244847
0.013254 0.007295 0.167963 -1.134526 -0.427720 -4.782487 -0.007656 1 0 0 0 0 0 0 245854
0.013208 0.007281 0.167885 -1.206535 -0.667921 -4.770948 -0.007687 1 0 0 0 0 0 0 246854
0.013150 0.007259 0.167804 -1.039837 -0.589276 -4.735251 -0.007718 1 0 0 0 0 0 0 247854
0.013101 0.007252 0.167706 -1.153261 -0.771293 -4.527810 -0.007749 1 0 0 0 0 0 0 248845
0.013041 0.007234 0.167615 -1.017748 -0.652614 -4.607131 -0.007781 1 0 0 0 0 0 0 249854
0.012996 0.007206 0.167519 -1.215457 -0.518242 -4.558668 -0.007812 1 0 0 0 0 0 0 250863
0.012955 0.007197 0.167431 -1.271784 -0.745440 -4.670797 -0.007843 1 0 0 0 0 0 0 251855
0.012914 0.007196 0.167330 -1.292645 -0.876932 -4.514467 -0.007874 1 0 0 0 0 0 0 252845
0.012858 0.007181 0.167237 -1.089744 -0.711789 -4.617192 -0.007906 1 0 0 0 0 0 0 253854
0.012794 0.007158 0.167129 -0.960846 -0.592252 -4.457604 -0.007937 1 0 0 0 0 0 0 254853
0.012742 0.007151 0.167018 -1.114250 -0.783505 -4.397949 -0.007968 1 0 0 0 0 0 0 255856
0.012680 0.007133 0.166920 -0.996919 -0.667862 -4.568575 -0.008000 1 0 0 0 0 0 0 256852
0.012635 0.007106 0.166819 -1.201900 -0.531294 -4.562813 -0.008031 1 0 0 0 0 0 0 257849
0.012592 0.007095 0.166711 -1.259321 -0.746654 -4.467219 -0.008063 1 0 0 0 0 0 0 258869
0.012517 0.007056 0.166593 -0.847668 -0.387008 -4.342664 -0.008093 1 0 0 0 0 0 0 259854
0.012460 0.007041 0.166475 -1.034493 -0.661667 -4.348697 -0.008125 1 0 0 0 0 0 0 260862
0.012395 0.007018 0.166356 -0.947012 -0.595275 -4.322257 -0.008156 1 0 0 0 0 0 0 261854
0.012342 0.007011 0.166237 -1.103097 -0.792281 -4.345241 -0.008188 1 0 0 0 0 0 0 262890
0.012301 0.006988 0.166108 -1.270248 -0.610964 -4.212298 -0.008218 1 0 0 0 0 0 0 263853
0.012244 0.006962 0.165982 -1.076309 -0.548359 -4.245191 -0.008250 1 0 0 0 0 0 0 264851
0.012179 0.006934 0.165857 -0.947686 -0.518276 -4.269181 -0.008281 1 0 0 0 0 0 0 265849
0.012103 0.006927 0.165725 -0.802277 -0.794642 -4.190925 -0.008313 1 0 0 0 0 0 0 266867
0.012029 0.006909 0.165597 -0.794485 -0.673949 -4.233955 -0.008343 1 0 0 0 0 0 0 267851
0.011976 0.006881 0.165462 -1.083661 -0.531357 -4.150994 -0.008374 1 0 0 0 0 0 0 268848
0.011907 0.006875 0.165325 -0.893840 -0.799841 -4.120323 -0.008406 1 0 0 0 0 0 0 269850
0.011841 0.006833 0.165183 -0.907665 -0.373512 -4.044962 -0.008438 1 0 0 0 0 0 0 270866
0.011770 0.006797 0.165030 -0.848883 -0.395210 -3.907937 -0.008468 1 0 0 0 0 0 0 271835
0.011698 0.006765 0.164890 -0.819549 -0.444586 -4.075935 -0.008500 1 0 0 0 0 0 0 272855
0.011623 0.006732 0.164738 -0.790199 -0.454892 -3.927925 -0.008530 1 0 0 0 0 0 0 273834
0.011549 0.006701 0.164580 -0.775324 -0.462415 -3.834495 -0.008564 1 0 0 0 0 0 0 274911
0.011490 0.006689 0.164422 -0.987764 -0.717330 -3.826995 -0.008596 1 0 0 0 0 0 0 275930
0.011427 0.006655 0.164175 -0.945659 -0.454901 -2.652265 -0.008628 1 0 0 0 0 0 0 276971
0.011378 0.006633 0.164049 -1.121857 -0.588485 -4.126663 -0.008658 1 0 0 0 0 0 0 277929
0.011314 0.006606 0.163902 -0.949605 -0.530042 -3.986373 -0.008690 1 0 0 0 0 0 0 278932
0.011204 0.006599 0.163661 -0.316649 -0.797577 -2.757744 -0.008722 1 0 0 0 0 0 0 279973
0.011168 0.006577 0.163527 -1.229624 -0.625384 -4.015517 -0.008752 1 0 0 0 0 0 0 280927
0.011105 0.006572 0.163367 -0.961373 -0.830210 -3.803698 -0.008783 1 0 0 0 0 0 0 281931
0.011035 0.006554 0.163202 -0.836858 -0.679004 -3.717459 -0.008815 1 0 0 0 0 0 0 282932
0.010953 0.006549 0.162935 -0.667901 -0.831858 -2.374856 -0.008847 1 0 0 0 0 0 0 283975
0.010900 0.006532 0.162804 -1.024996 -0.695561 -4.005427 -0.008877 1 0 0 0 0 0 0 284937
0.010849 0.006524 0.162635 -1.096992 -0.812807 -3.668650 -0.008908 1 0 0 0 0 0 0 285929
0.010732 0.006472 0.162382 -0.221421 -0.225634 -2.532470 -0.008941 1 0 0 0 0 0 0 286990
0.010672 0.006445 0.162231 -0.873063 -0.511840 -3.750969 -0.008971 1 0 0 0 0 0 0 287925
0.010602 0.006416 0.162068 -0.810513 -0.500756 -3.705211 -0.009002 1 0 0 0 0 0 0 288933
0.010493 0.006373 0.161793 -0.294682 -0.321947 -2.235956 -0.009035 1 0 0 0 0 0 0 289972
0.010435 0.006349 0.161658 -0.896064 -0.556013 -3.908292 -0.009065 1 0 0 0 0 0 0 290930
0.010333 0.006310 0.161401 -0.385923 -0.362817 -2.466124 -0.009097 1 0 0 0 0 0 0 291974
0.010275 0.006285 0.161247 -0.892502 -0.545367 -3.666677 -0.009127 1 0 0 0 0 0 0 292928
0.010228 0.006252 0.161071 -1.087057 -0.450317 -3.496605 -0.009158 1 0 0 0 0 0 0 293928
0.010136 0.006207 0.160785 -0.519190 -0.275931 -2.027977 -0.009191 1 0 0 0 0 0 0 294985
0.010079 0.006182 0.160626 -0.916839 -0.522698 -3.523538 -0.009221 1 0 0 0 0 0 0 295928
0.010010 0.006153 0.160455 -0.796204 -0.497913 -3.521359 -0.009252 1 0 0 0 0 0 0 296920
0.009901 0.006110 0.160170 -0.254553 -0.311667 -2.019919 -0.009285 1 0 0 0 0 0 0 297979
0.009858 0.006104 0.160014 -1.057443 -0.773961 -3.534130 -0.009315 1 0 0 0 0 0 0 298961
0.009768 0.006078 0.159737 -0.512391 -0.552698 -2.101470 -0.009347 1 0 0 0 0 0 0 299977
0.009682 0.006083 0.159577 -0.514657 -0.937685 -3.476807 -0.009377 1 0 0 0 0 0 0 300940
0.009585 0.006092 0.159303 -0.356084 -1.045201 -2.111423 -0.009410 1 0 0 0 0 0 0 301975
0.009526 0.006076 0.159142 -0.839788 -0.718629 -3.430380 -0.009440 1 0 0 0 0 0 0 302941
0.009424 0.006042 0.158859 -0.306500 -0.451527 -1.965113 -0.009472 1 0 0 0 0 0 0 303972
0.009387 0.006015 0.158708 -1.116584 -0.517381 -3.525897 -0.009502 1 0 0 0 0 0 0 304928
0.009301 0.005972 0.158430 -0.535530 -0.315748 -2.019992 -0.009535 1 0 0 0 0 0 0 305972
0.009221 0.005952 0.158275 -0.567288 -0.586134 -3.456431 -0.009565 1 0 0 0 0 0 0 306939
0.009162 0.005920 0.158092 -0.831941 -0.467553 -3.231887 -0.009596 1 0 0 0 0 0 0 307929
0.009060 0.005875 0.157793 -0.281110 -0.277744 -1.669799 -0.009628 1 0 0 0 0 0 0 308974
0.009000 0.005850 0.157624 -0.780208 -0.513709 -3.204958 -0.009658 1 0 0 0 0 0 0 309928
0.008912 0.005803 0.157438 -0.452521 -0.241892 -3.128134 -0.009690 1 0 0 0 0 0 0 310937
0.008787 0.005746 0.157135 0.068033 -0.088610 -1.568225 -0.009722 1 0 0 0 0 0 0 311958
0.008723 0.005719 0.156964 -0.671663 -0.458753 -3.125252 -0.009752 1 0 0 0 0 0 0 312926
0.008641 0.005704 0.156677 -0.501344 -0.659814 -1.738322 -0.009784 1 0 0 0 0 0 0 313952
0.008562 0.005688 0.156516 -0.516895 -0.666969 -3.246452 -0.009815 1 0 0 0 0 0 0 314941
0.008497 0.005681 0.156319 -0.688132 -0.780997 -2.910433 -0.009845 1 0 0 0 0 0 0 315911
0.008389 0.005655 0.156006 -0.143575 -0.539282 -1.341080 -0.009878 1 0 0 0 0 0 0 316968
0.008345 0.005651 0.155837 -0.917988 -0.813947 -3.043177 -0.009908 1 0 0 0 0 0 0 317927
0.008275 0.005655 0.155644 -0.650281 -0.940493 -2.897344 -0.009940 1 0 0 0 0 0 0 318951
0.008221 0.005636 0.155440 -0.826602 -0.657699 -2.720521 -0.009971 1 0 0 0 0 0 0 319925
0.008121 0.005601 0.155120 -0.245773 -0.415327 -1.172813 -0.010003 1 0 0 0 0 0 0 320954
0.008056 0.005601 0.154957 -0.634653 -0.846962 -3.051946 -0.010033 1 0 0 0 0 0 0 321932
0.007998 0.005601 0.154756 -0.748036 -0.901727 -2.727137 -0.010065 1 0 0 0 0 0 0 322941
0.007886 0.005615 0.154458 -0.064561 -1.082055 -1.406209 -0.010094 1 0 0 0 0 0 0 323866
0.007832 0.005578 0.154315 -0.734089 -0.447679 -3.273097 -0.010124 1 0 0 0 0 0 0 324843
0.007756 0.005565 0.154130 -0.511569 -0.686178 -2.914908 -0.010156 1 0 0 0 0 0 0 325851
0.007664 0.005561 0.153827 -0.275260 -0.826034 -1.316439 -0.010187 1 0 0 0 0 0 0 326864
0.007607 0.005543 0.153673 -0.694002 -0.671352 -3.081113 -0.010218 1 0 0 0 0 0 0 327852
0.007536 0.005518 0.153491 -0.553143 -0.549418 -2.888202 -0.010249 1 0 0 0 0 0 0 328843
0.007474 0.005506 0.153279 -0.655552 -0.713786 -2.457797 -0.010281 1 0 0 0 0 0 0 329852
0.007419 0.005502 0.153078 -0.746719 -0.843494 -2.540644 -0.010312 1 0 0 0 0 0 0 330851
0.007350 0.005484 0.152875 -0.569876 -0.671292 -2.514447 -0.010343 1 0 0 0 0 0 0 331851
0.007291 0.005478 0.152678 -0.677138 -0.800897 -2.560844 -0.010374 1 0 0 0 0 0 0 332843
0.007220 0.005459 0.152476 -0.525687 -0.647397 -2.497138 -0.010406 1 0 0 0 0 0 0 333852
0.007154 0.005473 0.152269 -0.562947 -1.074826 -2.408870 -0.010438 1 0 0 0 0 0 0 334867
0.007096 0.005482 0.152069 -0.675654 -1.056977 -2.469089 -0.010468 1 0 0 0 0 0 0 335843
0.007025 0.005471 0.151865 -0.516828 -0.785825 -2.413439 -0.010500 1 0 0 0 0 0 0 336851
0.006966 0.005468 0.151665 -0.633650 -0.862832 -2.447409 -0.010531 1 0 0 0 0 0 0 337863
0.006911 0.005468 0.151467 -0.708464 -0.922485 -2.455364 -0.010563 1 0 0 0 0 0 0 338874
0.006814 0.005479 0.151264 -0.151527 -1.066567 -2.371632 -0.010593 1 0 0 0 0 0 0 339854
0.006764 0.005482 0.151079 -0.705584 -0.995131 -2.587802 -0.010624 1 0 0 0 0 0 0 340848
0.006692 0.005491 0.150896 -0.469111 -1.052754 -2.620310 -0.010656 1 0 0 0 0 0 0 341850
0.006631 0.005497 0.150704 -0.582025 -1.027748 -2.489818 -0.010688 1 0 0 0 0 0 0 342866
0.006560 0.005485 0.150527 -0.458625 -0.793799 -2.655415 -0.010718 1 0 0 0 0 0 0 343845
0.006517 0.005498 0.150343 -0.794173 -1.106488 -2.571546 -0.010750 1 0 0 0 0 0 0 344857
0.006454 0.005490 0.150169 -0.580634 -0.854849 -2.675575 -0.010781 1 0 0 0 0 0 0 345856
0.006398 0.005487 0.149980 -0.632130 -0.904009 -2.473714 -0.010813 1 0 0 0 0 0 0 346882
0.006346 0.005489 0.149810 -0.692088 -0.968581 -2.684953 -0.010844 1 0 0 0 0 0 0 347872
0.006296 0.005492 0.149647 -0.719126 -1.001585 -2.793916 -0.010874 1 0 0 0 0 0 0 348849
0.006224 0.005500 0.149471 -0.424714 -1.064641 -2.625442 -0.010906 1 0 0 0 0 0 0 349867
0.006163 0.005505 0.149281 -0.531412 -1.040699 -2.393600 -0.010938 1 0 0 0 0 0 0 350880
0.006125 0.005528 0.149116 -0.847106 -1.281253 -2.689197 -0.010968 1 0 0 0 0 0 0 351850
0.006044 0.005529 0.148958 -0.301529 -1.019344 -2.801080 -0.011000 1 0 0 0 0 0 0 352879
0.005994 0.005549 0.148780 -0.656653 -1.234717 -2.541993 -0.011031 1 0 0 0 0 0 0 353872
0.005929 0.005543 0.148607 -0.480914 -0.934189 -2.558366 -0.011063 1 0 0 0 0 0 0 354882
0.005851 0.005548 0.148452 -0.284689 -1.041137 -2.781122 -0.011094 1 0 0 0 0 0 0 355868
0.005788 0.005552 0.148294 -0.452909 -1.052828 -2.758716 -0.011125 1 0 0 0 0 0 0 356868
0.005732 0.005557 0.148135 -0.561928 -1.056387 -2.728657 -0.011156 1 0 0 0 0 0 0 357867
0.005680 0.005561 0.147975 -0.617052 -1.059585 -2.705008 -0.011188 1 0 0 0 0 0 0 358891
0.005623 0.005587 0.147806 -0.557908 -1.342601 -2.557575 -0.011219 1 0 0 0 0 0 0 359868
0.005594 0.005599 0.147658 -0.905571 -1.192429 -2.813441 -0.011250 1 0 0 0 0 0 0 360867
0.005527 0.005632 0.147503 -0.441170 -1.475294 -2.729765 -0.011281 1 0 0 0 0 0 0 361867
0.005476 0.005630 0.147354 -0.595549 -1.035541 -2.792138 -0.011313 1 0 0 0 0 0 0 362892
0.005443 0.005649 0.147205 -0.841626 -1.266482 -2.781551 -0.011346 1 0 0 0 0 0 0 363926
0.005380 0.005665 0.147058 -0.478943 -1.263606 -2.803865 -0.011377 1 0 0 0 0 0 0 364927
0.005324 0.005674 0.146903 -0.528763 -1.186466 -2.677830 -0.011408 1 0 0 0 0 0 0 365922
0.005251 0.005686 0.146753 -0.291099 -1.209535 -2.731424 -0.011440 1 0 0 0 0 0 0 366942
0.005197 0.005673 0.146606 -0.509170 -0.884732 -2.755146 -0.011472 1 0 0 0 0 0 0 367981
0.005123 0.005673 0.146460 -0.280298 -1.029806 -2.755282 -0.011502 1 0 0 0 0 0 0 368930
0.005079 0.005692 0.146311 -0.628042 -1.300582 -2.707947 -0.011533 1 0 0 0 0 0 0 369926
0.005018 0.005688 0.146174 -0.431646 -1.017530 -2.842274 -0.011565 1 0 0 0 0 0 0 370957
0.004979 0.005704 0.146028 -0.706376 -1.272773 -2.737413 -0.011596 1 0 0 0 0 0 0 371926
0.004921 0.005699 0.145892 -0.465949 -1.004002 -2.836673 -0.011627 1 0 0 0 0 0 0 372923
0.004883 0.005715 0.145747 -0.718174 -1.268336 -2.716698 -0.011658 1 0 0 0 0 0 0 373924
0.004835 0.005747 0.145608 -0.598509 -1.511765 -2.771768 -0.011690 1 0 0 0 0 0 0 374940
0.004794 0.005743 0.145464 -0.662873 -1.075841 -2.704941 -0.011721 1 0 0 0 0 0 0 375927
0.004743 0.005765 0.145325 -0.553891 -1.373388 -2.750823 -0.011752 1 0 0 0 0 0 0 376924
0.004717 0.005774 0.145188 -0.849539 -1.235707 -2.771002 -0.011783 1 0 0 0 0 0 0 377937
0.004658 0.005785 0.145045 -0.449671 -1.250074 -2.675401 -0.011815 1 0 0 0 0 0 0 378958
0.004611 0.005771 0.144899 -0.558627 -0.928674 -2.618312 -0.011846 1 0 0 0 0 0 0 379928
0.004558 0.005788 0.144759 -0.489927 -1.303922 -2.675092 -0.011876 1 0 0 0 0 0 0 380911
0.004492 0.005782 0.144625 -0.308219 -1.044848 -2.735607 -0.011908 1 0 0 0 0 0 0 381928
0.004452 0.005798 0.144479 -0.611651 -1.305826 -2.588583 -0.011941 1 0 0 0 0 0 0 382968
0.004392 0.005792 0.144342 -0.389914 -1.044830 -2.668425 -0.011971 1 0 0 0 0 0 0 383927
0.004345 0.005769 0.144198 -0.519390 -0.806827 -2.576609 -0.012002 1 0 0 0 0 0 0 384921
0.004292 0.005781 0.144058 -0.454556 -1.244574 -2.609084 -0.012033 1 0 0 0 0 0 0 385928
0.004248 0.005768 0.143913 -0.558303 -0.955269 -2.528245 -0.012065 1 0 0 0 0 0 0 386939
0.004225 0.005760 0.143773 -0.836673 -0.987272 -2.572245 -0.012096 1 0 0 0 0 0 0 387924
0.004168 0.005762 0.143627 -0.418411 -1.131679 -2.487780 -0.012127 1 0 0 0 0 0 0 388926
0.004138 0.005761 0.143487 -0.728652 -1.108932 -2.534227 -0.012158 1 0 0 0 0 0 0 389927
0.004099 0.005761 0.143331 -0.638995 -1.132716 -2.320374 -0.012190 1 0 0 0 0 0 0 390938
0.004057 0.005765 0.143196 -0.583406 -1.174094 -2.560478 -0.012221 1 0 0 0 0 0 0 391924
0.004012 0.005768 0.143042 -0.535259 -1.173257 -2.319217 -0.012252 1 0 0 0 0 0 0 392931
0.003951 0.005755 0.142901 -0.310482 -0.971207 -2.440714 -0.012283 1 0 0 0 0 0 0 393909
0.003913 0.005767 0.142752 -0.582980 -1.277960 -2.335424 -0.012316 1 0 0 0 0 0 0 394966
0.003876 0.005754 0.142602 -0.629189 -0.980124 -2.302725 -0.012345 1 0 0 0 0 0 0 395910
0.003836 0.005751 0.142469 -0.572005 -1.076889 -2.508848 -0.012377 1 0 0 0 0 0 0 396923
0.003791 0.005750 0.142316 -0.517224 -1.125857 -2.239377 -0.012408 1 0 0 0 0 0 0 397907
0.003731 0.005736 0.142174 -0.289305 -0.952791 -2.350400 -0.012440 1 0 0 0 0 0 0 398958
0.003677 0.005730 0.142016 -0.347155 -1.046671 -2.138943 -0.012470 1 0 0 0 0 0 0 399911
0.003628 0.005730 0.141880 -0.405611 -1.137962 -2.383167 -0.012502 1 0 0 0 0 0 0 400921
0.003586 0.005710 0.141735 -0.502291 -0.893468 -2.274100 -0.012533 1 0 0 0 0 0 0 401922
0.003557 0.005719 0.141584 -0.685018 -1.236573 -2.162179 -0.012564 1 0 0 0 0 0 0 402922
0.003504 0.005709 0.141442 -0.381394 -1.032453 -2.265313 -0.012595 1 0 0 0 0 0 0 403920
0.003461 0.005685 0.141295 -0.464805 -0.823605 -2.179979 -0.012626 1 0 0 0 0 0 0 404905
0.003410 0.005696 0.141152 -0.376094 -1.266909 -2.216131 -0.012658 1 0 0 0 0 0 0 405920
0.003368 0.005683 0.141004 -0.467541 -0.988329 -2.132366 -0.012690 1 0 0 0 0 0 0 406941
0.003346 0.005674 0.140862 -0.735405 -1.021850 -2.178398 -0.012718 1 0 0 0 0 0 0 407849
0.003290 0.005676 0.140713 -0.319141 -1.166214 -2.084236 -0.012749 1 0 0 0 0 0 0 408840
0.003245 0.005657 0.140562 -0.413611 -0.920913 -2.030770 -0.012781 1 0 0 0 0 0 0 409849
0.003194 0.005671 0.140418 -0.336452 -1.321677 -2.090529 -0.012812 1 0 0 0 0 0 0 410847
0.003152 0.005659 0.140268 -0.434011 -1.021294 -2.015846 -0.012843 1 0 0 0 0 0 0 411848
0.003102 0.005676 0.140124 -0.342131 -1.376099 -2.059088 -0.012874 1 0 0 0 0 0 0 412840
0.003060 0.005666 0.139975 -0.430836 -1.052134 -1.976792 -0.012906 1 0 0 0 0 0 0 413848
0.003001 0.005646 0.139834 -0.208058 -0.906076 -2.052189 -0.012937 1 0 0 0 0 0 0 414847
0.002965 0.005655 0.139683 -0.469560 -1.253399 -1.915366 -0.012968 1 0 0 0 0 0 0 415849
0.002908 0.005645 0.139540 -0.232813 -1.053732 -1.997537 -0.012999 1 0 0 0 0 0 0 416839
0.002857 0.005641 0.139381 -0.268937 -1.113220 -1.761098 -0.013031 1 0 0 0 0 0 0 417848
0.002815 0.005620 0.139225 -0.383356 -0.898803 -1.766570 -0.013062 1 0 0 0 0 0 0 418862
0.002750 0.005616 0.139070 -0.087413 -1.095865 -1.755123 -0.013093 1 0 0 0 0 0 0 419839
0.002701 0.005595 0.138916 -0.258211 -0.895610 -1.745101 -0.013124 1 0 0 0 0 0 0 420835
0.002675 0.005583 0.138771 -0.580196 -0.983847 -1.833605 -0.013156 1 0 0 0 0 0 0 421847
0.002619 0.005582 0.138619 -0.197964 -1.155819 -1.748847 -0.013186 1 0 0 0 0 0 0 422833
0.002574 0.005563 0.138466 -0.306660 -0.927766 -1.699990 -0.013218 1 0 0 0 0 0 0 423848
0.002529 0.005555 0.138302 -0.307962 -1.044777 -1.524270 -0.013250 1 0 0 0 0 0 0 424856
0.002484 0.005552 0.138133 -0.301604 -1.130133 -1.424055 -0.013281 1 0 0 0 0 0 0 425856
0.002424 0.005537 0.137983 -0.098901 -0.980708 -1.638217 -0.013313 1 0 0 0 0 0 0 426869
0.002378 0.005511 0.137831 -0.247889 -0.815375 -1.602989 -0.013343 1 0 0 0 0 0 0 427855
0.002311 0.005504 0.137676 0.012520 -1.051408 -1.552273 -0.013375 1 0 0 0 0 0 0 428856
0.002261 0.005482 0.137522 -0.175695 -0.874905 -1.525183 -0.013406 1 0 0 0 0 0 0 429855
0.002199 0.005457 0.137377 -0.022617 -0.821675 -1.630516 -0.013438 1 0 0 0 0 0 0 430869
0.002146 0.005446 0.137215 -0.111231 -0.990963 -1.396463 -0.013468 1 0 0 0 0 0 0 431856
0.002119 0.005438 0.137066 -0.455244 -1.055696 -1.514224 -0.013500 1 0 0 0 0 0 0 432857
0.002062 0.005440 0.136912 -0.095434 -1.194226 -1.446001 -0.013531 1 0 0 0 0 0 0 433857
0.002017 0.005423 0.136757 -0.213369 -0.949813 -1.404867 -0.013562 1 0 0 0 0 0 0 434857
0.001994 0.005412 0.136611 -0.503481 -1.011381 -1.483184 -0.013593 1 0 0 0 0 0 0 435857
0.001960 0.005407 0.136448 -0.387827 -1.103373 -1.255756 -0.013625 1 0 0 0 0 0 0 436853
0.001906 0.005391 0.136300 -0.106966 -0.966098 -1.399560 -0.013656 1 0 0 0 0 0 0 437860
0.001863 0.005365 0.136147 -0.213380 -0.808845 -1.333266 -0.013687 1 0 0 0 0 0 0 438864
0.001820 0.005354 0.136010 -0.216611 -1.002161 -1.522905 -0.013718 1 0 0 0 0 0 0 439854
0.001777 0.005350 0.135851 -0.201946 -1.101582 -1.218980 -0.013750 1 0 0 0 0 0 0 440854
0.001718 0.005334 0.135704 0.003489 -0.964571 -1.322017 -0.013781 1 0 0 0 0 0 0 441854
0.001689 0.005324 0.135560 -0.344333 -1.022686 -1.351067 -0.013813 1 0 0 0 0 0 0 442872
0.001637 0.005305 0.135418 -0.086985 -0.915377 -1.365765 -0.013843 1 0 0 0 0 0 0 443855
0.001595 0.005277 0.135268 -0.184267 -0.780495 -1.226639 -0.013875 1 0 0 0 0 0 0 444855
0.001538 0.005250 0.135124 0.020369 -0.770880 -1.273910 -0.013905 1 0 0 0 0 0 0 445826
0.001488 0.005239 0.134990 -0.046859 -0.983310 -1.401658 -0.013937 1 0 0 0 0 0 0 446861
0.001462 0.005230 0.134851 -0.367405 -1.043820 -1.318154 -0.013968 1 0 0 0 0 0 0 447854
0.001413 0.005213 0.134711 -0.082865 -0.923764 -1.276089 -0.014000 1 0 0 0 0 0 0 448854
0.001372 0.005185 0.134561 -0.164533 -0.781922 -1.113469 -0.014031 1 0 0 0 0 0 0 449855
0.001331 0.005174 0.134425 -0.152441 -0.982024 -1.266427 -0.014063 1 0 0 0 0 0 0 450870
0.001289 0.005169 0.134266 -0.132102 -1.085636 -0.942827 -0.014096 1 0 0 0 0 0 0 451929
0.001247 0.005170 0.134126 -0.123633 -1.165708 -1.154388 -0.014127 1 0 0 0 0 0 0 452936
0.001216 0.005132 0.133987 -0.268039 -0.670821 -1.154233 -0.014158 1 0 0 0 0 0 0 453922
0.001179 0.005115 0.133856 -0.201301 -0.899079 -1.233059 -0.014191 1 0 0 0 0 0 0 454963
0.001140 0.005109 0.133727 -0.150398 -1.060034 -1.257664 -0.014221 1 0 0 0 0 0 0 455922
0.001084 0.005093 0.133590 0.078339 -0.934354 -1.137545 -0.014252 1 0 0 0 0 0 0 456924
0.001035 0.005087 0.133459 0.020259 -1.062831 -1.180328 -0.014283 1 0 0 0 0 0 0 457922
0.001016 0.005062 0.133332 -0.372964 -0.825034 -1.207464 -0.014315 1 0 0 0 0 0 0 458940
0.000971 0.005036 0.133196 -0.059127 -0.782423 -1.073987 -0.014345 1 0 0 0 0 0 0 459922
0.000933 0.005006 0.133076 -0.121634 -0.725106 -1.257107 -0.014377 1 0 0 0 0 0 0 460921
0.000893 0.004993 0.132952 -0.093747 -0.941987 -1.192342 -0.014408 1 0 0 0 0 0 0 461929
0.000858 0.004970 0.132836 -0.148854 -0.822607 -1.287715 -0.014440 1 0 0 0 0 0 0 462952
0.000820 0.004960 0.132714 -0.102683 -0.990534 -1.177881 -0.014471 1 0 0 0 0 0 0 463931
0.000765 0.004941 0.132579 0.127201 -0.890317 -0.990401 -0.014501 1 0 0 0 0 0 0 464908
0.000723 0.004915 0.132460 -0.005867 -0.778711 -1.154442 -0.014533 1 0 0 0 0 0 0 465919
0.000681 0.004905 0.132335 -0.016641 -0.965286 -1.081796 -0.014566 1 0 0 0 0 0 0 466962
0.000645 0.004882 0.132220 -0.090751 -0.831368 -1.173834 -0.014596 1 0 0 0 0 0 0 467931
0.000606 0.004873 0.132097 -0.054587 -0.991217 -1.062078 -0.014627 1 0 0 0 0 0 0 468924
0.000572 0.004852 0.131982 -0.103502 -0.843457 -1.138619 -0.014658 1 0 0 0 0 0 0 469923
0.000540 0.004824 0.131870 -0.132184 -0.743121 -1.167536 -0.014690 1 0 0 0 0 0 0 470941
0.000504 0.004812 0.131748 -0.067260 -0.940331 -1.019562 -0.014720 1 0 0 0 0 0 0 471920
0.000470 0.004789 0.131633 -0.100987 -0.814283 -1.081485 -0.014752 1 0 0 0 0 0 0 472923
0.000454 0.004776 0.131530 -0.316377 -0.933031 -1.224607 -0.014783 1 0 0 0 0 0 0 473921
0.000431 0.004753 0.131423 -0.249739 -0.801017 -1.160105 -0.014815 1 0 0 0 0 0 0 474938
0.000399 0.004743 0.131302 -0.119839 -0.966795 -0.964962 -0.014845 1 0 0 0 0 0 0 475910
0.000368 0.004721 0.131188 -0.119092 -0.824877 -1.008166 -0.014877 1 0 0 0 0 0 0 476920
0.000318 0.004698 0.131087 0.146653 -0.793373 -1.154425 -0.014908 1 0 0 0 0 0 0 477907
0.000278 0.004670 0.130979 0.042967 -0.712577 -1.080980 -0.014940 1 0 0 0 0 0 0 478957
0.000243 0.004639 0.130870 -0.030049 -0.664373 -1.028328 -0.014970 1 0 0 0 0 0 0 479907
0.000206 0.004627 0.130779 0.009768 -0.909436 -1.246589 -0.015002 1 0 0 0 0 0 0 480919
0.000172 0.004603 0.130676 -0.035089 -0.784934 -1.090605 -0.015032 1 0 0 0 0 0 0 481905
0.000141 0.004575 0.130568 -0.061721 -0.698338 -0.996864 -0.015065 1 0 0 0 0 0 0 482935
0.000126 0.004559 0.130467 -0.265403 -0.857013 -1.068070 -0.015095 1 0 0 0 0 0 0 483904
0.000083 0.004539 0.130370 0.074190 -0.815024 -1.103188 -0.015126 1 0 0 0 0 0 0 484902
0.000062 0.004528 0.130274 -0.166119 -0.920276 -1.098370 -0.015158 1 0 0 0 0 0 0 485917
0.000037 0.004505 0.130169 -0.135667 -0.780545 -0.961711 -0.015189 1 0 0 0 0 0 0 486917
0.000024 0.004492 0.130069 -0.294600 -0.896137 -1.007912 -0.015220 1 0 0 0 0 0 0 487917
-0.000017 0.004474 0.129972 0.067585 -0.831876 -1.031682 -0.015251 1 0 0 0 0 0 0 488902
-0.000052 0.004447 0.129867 0.031109 -0.720729 -0.899571 -0.015283 1 0 0 0 0 0 0 489916
-0.000083 0.004419 0.129788 -0.005593 -0.676491 -1.225833 -0.015315 1 0 0 0 0 0 0 490937
-0.000114 0.004388 0.129689 -0.024212 -0.627980 -0.974749 -0.015343 1 0 0 0 0 0 0 491846
-0.000149 0.004375 0.129602 0.045915 -0.872015 -1.086782 -0.015374 1 0 0 0 0 0 0 492837
-0.000160 0.004349 0.129520 -0.250636 -0.705479 -1.157102 -0.015406 1 0 0 0 0 0 0 493846
-0.000166 0.004334 0.129429 -0.357777 -0.838470 -1.029608 -0.015437 1 0 0 0 0 0 0 494845
-0.000203 0.004314 0.129336 0.049792 -0.789964 -0.962784 -0.015468 1 0 0 0 0 0 0 495845
-0.000222 0.004303 0.129241 -0.150986 -0.892050 -0.918786 -0.015499 1 0 0 0 0 0 0 496838
-0.000260 0.004266 0.129156 0.089077 -0.569038 -1.043618 -0.015531 1 0 0 0 0 0 0 497845
-0.000299 0.004251 0.129074 0.134150 -0.815002 -1.071414 -0.015562 1 0 0 0 0 0 0 498844
-0.000327 0.004208 0.128985 0.000269 -0.463041 -0.963172 -0.015593 1 0 0 0 0 0 0 499846
-0.000360 0.004190 0.128901 0.071910 -0.751030 -1.008265 -0.015624 1 0 0 0 0 0 0 500836
-0.000386 0.004145 0.128812 -0.027476 -0.425740 -0.916210 -0.015655 1 0 0 0 0 0 0 501836
-0.000418 0.004126 0.128727 0.063553 -0.726804 -0.968664 -0.015687 1 0 0 0 0 0 0 502859
-0.000429 0.004096 0.128647 -0.214574 -0.610762 -1.004703 -0.015718 1 0 0 0 0 0 0 503837
-0.000454 0.004084 0.128566 -0.046189 -0.835028 -0.993255 -0.015749 1 0 0 0 0 0 0 504832
-0.000480 0.004063 0.128497 -0.002636 -0.728712 -1.125305 -0.015781 1 0 0 0 0 0 0 505849
-0.000508 0.004035 0.128401 0.014705 -0.630854 -0.775380 -0.015811 1 0 0 0 0 0 0 506825
-0.000535 0.004006 0.128326 0.028954 -0.598202 -0.998804 -0.015843 1 0 0 0 0 0 0 507856
-0.000569 0.003995 0.128247 0.113705 -0.825009 -0.960447 -0.015874 1 0 0 0 0 0 0 508831
-0.000580 0.003969 0.128168 -0.172635 -0.652526 -0.942627 -0.015905 1 0 0 0 0 0 0 509839
-0.000599 0.003940 0.128099 -0.084583 -0.598856 -1.057029 -0.015938 1 0 0 0 0 0 0 510874
-0.000629 0.003929 0.128023 0.059640 -0.818557 -0.955646 -0.015968 1 0 0 0 0 0 0 511851
-0.000658 0.003908 0.127955 0.071151 -0.708394 -1.042720 -0.016000 1 0 0 0 0 0 0 512854
-0.000666 0.003877 0.127880 -0.191910 -0.562966 -0.949292 -0.016031 1 0 0 0 0 0 0 513852
-0.000698 0.003831 0.127803 0.100385 -0.342808 -0.896176 -0.016063 1 0 0 0 0 0 0 514886
-0.000728 0.003793 0.127735 0.107752 -0.413171 -0.992604 -0.016094 1 0 0 0 0 0 0 515863
-0.000763 0.003777 0.127659 0.174588 -0.709420 -0.884272 -0.016125 1 0 0 0 0 0 0 516864
-0.000794 0.003753 0.127590 0.144117 -0.639286 -0.968537 -0.016156 1 0 0 0 0 0 0 517862
-0.000804 0.003721 0.127516 -0.139779 -0.514193 -0.873934 -0.016188 1 0 0 0 0 0 0 518874
-0.000809 0.003705 0.127458 -0.231015 -0.704173 -1.076148 -0.016219 1 0 0 0 0 0 0 519867
-0.000825 0.003681 0.127396 -0.086673 -0.622468 -1.039625 -0.016250 1 0 0 0 0 0 0 520867
-0.000847 0.003654 0.127334 0.007336 -0.561983 -1.007849 -0.016281 1 0 0 0 0 0 0 521867
-0.000872 0.003624 0.127271 0.059318 -0.527382 -0.986819 -0.016312 1 0 0 0 0 0 0 522855
-0.000898 0.003594 0.127207 0.088593 -0.507091 -0.970598 -0.016343 1 0 0 0 0 0 0 523845
-0.000911 0.003579 0.127154 -0.078914 -0.693133 -1.085546 -0.016375 1 0 0 0 0 0 0 524863
-0.000911 0.003551 0.127084 -0.260450 -0.541609 -0.874550 -0.016406 1 0 0 0 0 0 0 525861
-0.000925 0.003521 0.127018 -0.097749 -0.504514 -0.893308 -0.016439 1 0 0 0 0 0 0 526923
-0.000946 0.003491 0.126954 0.011477 -0.486496 -0.901756 -0.016470 1 0 0 0 0 0 0 527919
-0.000970 0.003461 0.126890 0.071563 -0.474639 -0.897189 -0.016502 1 0 0 0 0 0 0 528921
-0.000996 0.003430 0.126827 0.104899 -0.465687 -0.886902 -0.016533 1 0 0 0 0 0 0 529920
-0.001009 0.003414 0.126773 -0.059698 -0.656378 -1.004593 -0.016565 1 0 0 0 0 0 0 530936
-0.001029 0.003391 0.126713 0.023619 -0.572049 -0.923719 -0.016595 1 0 0 0 0 0 0 531920
-0.001039 0.003379 0.126661 -0.099251 -0.708179 -1.004530 -0.016627 1 0 0 0 0 0 0 532922
-0.001057 0.003357 0.126601 0.006419 -0.595561 -0.908909 -0.016658 1 0 0 0 0 0 0 533920
-0.001080 0.003331 0.126539 0.079082 -0.519807 -0.854258 -0.016693 1 0 0 0 0 0 0 535050
-0.001092 0.003318 0.126486 -0.063362 -0.674945 -0.954542 -0.016721 1 0 0 0 0 0 0 535929
-0.001111 0.003296 0.126426 0.030624 -0.573559 -0.866628 -0.016752 1 0 0 0 0 0 0 536923
-0.001121 0.003284 0.126374 -0.086259 -0.700571 -0.945176 -0.016782 1 0 0 0 0 0 0 537898
-0.001133 0.003244 0.126325 -0.051825 -0.338323 -0.995582 -0.016815 1 0 0 0 0 0 0 538953
-0.001153 0.003209 0.126267 0.049660 -0.352663 -0.862645 -0.016846 1 0 0 0 0 0 0 539924
-0.001183 0.003196 0.126225 0.191859 -0.638755 -1.053022 -0.016877 1 0 0 0 0 0 0 540920
-0.001206 0.003155 0.126180 0.122350 -0.302607 -1.027739 -0.016908 1 0 0 0 0 0 0 541923
-0.001217 0.003134 0.126133 -0.034203 -0.522325 -0.987822 -0.016940 1 0 0 0 0 0 0 542938
-0.001236 0.003108 0.126076 0.058278 -0.475025 -0.832994 -0.016970 1 0 0 0 0 0 0 543921
-0.001245 0.003095 0.126024 -0.057646 -0.630918 -0.886672 -0.017002 1 0 0 0 0 0 0 544919
-0.001258 0.003054 0.125976 -0.023066 -0.284441 -0.926406 -0.017033 1 0 0 0 0 0 0 545926
-0.001264 0.003034 0.125928 -0.104318 -0.502998 -0.921799 -0.017065 1 0 0 0 0 0 0 546945
-0.001280 0.003008 0.125870 0.027549 -0.455595 -0.780228 -0.017096 1 0 0 0 0 0 0 547923
-0.001288 0.002994 0.125818 -0.068088 -0.610825 -0.839099 -0.017126 1 0 0 0 0 0 0 548907
-0.001306 0.002974 0.125789 0.056328 -0.523979 -1.142647 -0.017158 1 0 0 0 0 0 0 549919
-0.001329 0.002948 0.125738 0.130558 -0.444288 -0.869349 -0.017191 1 0 0 0 0 0 0 550963
-0.001340 0.002934 0.125689 -0.008709 -0.596640 -0.856795 -0.017220 1 0 0 0 0 0 0 551921
-0.001339 0.002908 0.125652 -0.169381 -0.446955 -1.001911 -0.017252 1 0 0 0 0 0 0 552923
-0.001353 0.002880 0.125597 -0.006153 -0.393704 -0.785807 -0.017283 1 0 0 0 0 0 0 553921
-0.001359 0.002866 0.125547 -0.077800 -0.564066 -0.805721 -0.017315 1 0 0 0 0 0 0 554954
-0.001376 0.002844 0.125519 0.059376 -0.486868 -1.093544 -0.017345 1 0 0 0 0 0 0 555919
-0.001398 0.002818 0.125468 0.139662 -0.412947 -0.813622 -0.017377 1 0 0 0 0 0 0 556918
-0.001403 0.002786 0.125430 -0.068906 -0.322452 -0.946096 -0.017408 1 0 0 0 0 0 0 557919
-0.001405 0.002769 0.125385 -0.127351 -0.511268 -0.866707 -0.017440 1 0 0 0 0 0 0 558934
-0.001426 0.002765 0.125348 0.109885 -0.693522 -0.949663 -0.017470 1 0 0 0 0 0 0 559918
-0.001430 0.002744 0.125315 -0.075447 -0.485783 -1.003095 -0.017501 1 0 0 0 0 0 0 560907
-0.001432 0.002733 0.125272 -0.127271 -0.592567 -0.874440 -0.017533 1 0 0 0 0 0 0 561919
-0.001427 0.002708 0.125237 -0.221588 -0.423680 -0.954000 -0.017565 1 0 0 0 0 0 0 562943
-0.001457 0.002685 0.125193 0.237569 -0.425466 -0.841331 -0.017595 1 0 0 0 0 0 0 563918
-0.001467 0.002655 0.125158 0.011029 -0.320617 -0.930275 -0.017626 1 0 0 0 0 0 0 564901
-0.001471 0.002639 0.125114 -0.076959 -0.497440 -0.824994 -0.017658 1 0 0 0 0 0 0 565915
-0.001487 0.002617 0.125088 0.070305 -0.428289 -1.044064 -0.017689 1 0 0 0 0 0 0 566920
-0.001495 0.002605 0.125048 -0.023318 -0.554672 -0.870073 -0.017720 1 0 0 0 0 0 0 567914
-0.001493 0.002580 0.125014 -0.158822 -0.391174 -0.922671 -0.017752 1 0 0 0 0 0 0 568915
-0.001511 0.002572 0.124981 0.096506 -0.589832 -0.933123 -0.017783 1 0 0 0 0 0 0 569909
-0.001520 0.002567 0.124938 -0.000025 -0.655672 -0.801766 -0.017815 1 0 0 0 0 0 0 570931
-0.001518 0.002546 0.124903 -0.142908 -0.441912 -0.881096 -0.017845 1 0 0 0 0 0 0 571899
-0.001537 0.002540 0.124869 0.107736 -0.613120 -0.902327 -0.017877 1 0 0 0 0 0 0 572916
-0.001540 0.002517 0.124837 -0.063823 -0.420203 -0.921081 -0.017907 1 0 0 0 0 0 0 573898
-0.001536 0.002487 0.124805 -0.180983 -0.291574 -0.925194 -0.017940 1 0 0 0 0 0 0 574948
-0.001553 0.002476 0.124773 0.089167 -0.527162 -0.906296 -0.017968 1 0 0 0 0 0 0 575834
-0.001542 0.002466 0.124752 -0.251427 -0.562661 -1.044254 -0.017999 1 0 0 0 0 0 0 576843
-0.001556 0.002465 0.124723 0.038086 -0.684348 -0.956101 -0.018030 1 0 0 0 0 0 0 577834
-0.001557 0.002446 0.124693 -0.099181 -0.450483 -0.922634 -0.018062 1 0 0 0 0 0 0 578849
-0.001571 0.002422 0.124672 0.063053 -0.362832 -1.036906 -0.018093 1 0 0 0 0 0 0 579834
-0.001578 0.002409 0.124633 -0.017979 -0.499606 -0.812347 -0.018124 1 0 0 0 0 0 0 580844
-0.001575 0.002384 0.124600 -0.146151 -0.343718 -0.845109 -0.018155 1 0 0 0 0 0 0 581834
-0.001587 0.002357 0.124578 0.039447 -0.301349 -0.994557 -0.018187 1 0 0 0 0 0 0 582851
-0.001580 0.002357 0.124549 -0.207580 -0.654219 -0.918877 -0.018218 1 0 0 0 0 0 0 583834
-0.001590 0.002343 0.124528 -0.001007 -0.497872 -1.016223 -0.018249 1 0 0 0 0 0 0 584843
-0.001594 0.002335 0.124490 -0.049689 -0.564276 -0.785398 -0.018281 1 0 0 0 0 0 0 585845
-0.001610 0.002317 0.124466 0.099660 -0.432342 -0.946200 -0.018312 1 0 0 0 0 0 0 586834
-0.001598 0.002304 0.124448 -0.245547 -0.475362 -1.031298 -0.018343 1 0 0 0 0 0 0 587843
-0.001612 0.002301 0.124420 0.046337 -0.620886 -0.912169 -0.018375 1 0 0 0 0 0 0 588853
-0.001612 0.002281 0.124390 -0.088405 -0.401385 -0.865846 -0.018406 1 0 0 0 0 0 0 589842
-0.001626 0.002256 0.124370 0.074822 -0.320915 -0.975334 -0.018436 1 0 0 0 0 0 0 590826
-0.001620 0.002258 0.124341 -0.184405 -0.653985 -0.884705 -0.018468 1 0 0 0 0 0 0 591840
-0.001610 0.002240 0.124311 -0.244624 -0.425530 -0.845407 -0.018499 1 0 0 0 0 0 0 592841
-0.001619 0.002216 0.124290 -0.009335 -0.330221 -0.957153 -0.018531 1 0 0 0 0 0 0 593851
-0.001604 0.002200 0.124273 -0.301337 -0.410133 -1.013106 -0.018562 1 0 0 0 0 0 0 594849
-0.001616 0.002196 0.124246 0.017528 -0.576380 -0.882287 -0.018593 1 0 0 0 0 0 0 595853
-0.001616 0.002175 0.124216 -0.103180 -0.367613 -0.831238 -0.018624 1 0 0 0 0 0 0 596823
-0.001616 0.002165 0.124205 -0.112034 -0.484740 -1.075148 -0.018656 1 0 0 0 0 0 0 597853
-0.001629 0.002145 0.124191 0.065814 -0.371724 -1.053360 -0.018688 1 0 0 0 0 0 0 598880
-0.001622 0.002150 0.124166 -0.189204 -0.669281 -0.892760 -0.018719 1 0 0 0 0 0 0 599860
-0.001632 0.002137 0.124146 0.012014 -0.484543 -0.956335 -0.018750 1 0 0 0 0 0 0 600860
-0.001618 0.002127 0.124130 -0.289852 -0.484597 -0.994774 -0.018781 1 0 0 0 0 0 0 601860
-0.001624 0.002107 0.124113 -0.048224 -0.363175 -1.003177 -0.018813 1 0 0 0 0 0 0 602878
-0.001646 0.002101 0.124086 0.187722 -0.531420 -0.858342 -0.018844 1 0 0 0 0 0 0 603863
-0.001638 0.002094 0.124067 -0.187468 -0.526147 -0.938583 -0.018875 1 0 0 0 0 0 0 604860
-0.001634 0.002090 0.124060 -0.170685 -0.575534 -1.109596 -0.018906 1 0 0 0 0 0 0 605865
-0.001626 0.002069 0.124038 -0.223972 -0.350284 -0.918651 -0.018938 1 0 0 0 0 0 0 606870
-0.001622 0.002059 0.124030 -0.176198 -0.463888 -1.088402 -0.018969 1 0 0 0 0 0 0 607858
-0.001619 0.002053 0.123996 -0.154630 -0.532547 -0.760899 -0.019000 1 0 0 0 0 0 0 608861
-0.001618 0.002051 0.123984 -0.133667 -0.580609 -1.011265 -0.019031 1 0 0 0 0 0 0 609858
-0.001631 0.002035 0.123969 0.054337 -0.412625 -1.001638 -0.019063 1 0 0 0 0 0 0 610882
-0.001618 0.002023 0.123954 -0.267823 -0.435685 -0.992073 -0.019094 1 0 0 0 0 0 0 611858
-0.001625 0.002002 0.123939 -0.038166 -0.327700 -0.980965 -0.019125 1 0 0 0 0 0 0 612860
-0.001635 0.002010 0.123922 0.013444 -0.694628 -0.965681 -0.019156 1 0 0 0 0 0 0 613858
-0.001620 0.002010 0.123906 -0.297206 -0.618897 -0.971723 -0.019188 1 0 0 0 0 0 0 614869
-0.001626 0.001995 0.123891 -0.054108 -0.424873 -0.967771 -0.019219 1 0 0 0 0 0 0 615860
-0.001629 0.001988 0.123885 -0.067403 -0.500501 -1.100639 -0.019250 1 0 0 0 0 0 0 616861
-0.001624 0.001966 0.123863 -0.169367 -0.301105 -0.894653 -0.019281 1 0 0 0 0 0 0 617858
-0.001628 0.001973 0.123844 -0.076878 -0.672866 -0.914181 -0.019313 1 0 0 0 0 0 0 618889
-0.001610 0.001972 0.123828 -0.346630 -0.604341 -0.942813 -0.019346 1 0 0 0 0 0 0 619931
-0.001615 0.001957 0.123812 -0.081457 -0.414333 -0.947805 -0.019377 1 0 0 0 0 0 0 620934
-0.001617 0.001950 0.123806 -0.083485 -0.491752 -1.083997 -0.019408 1 0 0 0 0 0 0 621921
-0.001599 0.001941 0.123794 -0.357869 -0.484995 -1.015796 -0.019440 1 0 0 0 0 0 0 622953
-0.001603 0.001923 0.123779 -0.090220 -0.347441 -0.972527 -0.019470 1 0 0 0 0 0 0 623917
-0.001611 0.001932 0.123763 -0.017807 -0.697935 -0.945102 -0.019502 1 0 0 0 0 0 0 624919
-0.001615 0.001937 0.123758 -0.058565 -0.676310 -1.077439 -0.019533 1 0 0 0 0 0 0 625919
-0.001598 0.001935 0.123746 -0.346452 -0.583156 -1.008479 -0.019565 1 0 0 0 0 0 0 626931
-0.001602 0.001919 0.123731 -0.085138 -0.398799 -0.965062 -0.019595 1 0 0 0 0 0 0 627917
-0.001605 0.001912 0.123726 -0.088211 -0.480963 -1.082806 -0.019627 1 0 0 0 0 0 0 628917
-0.001587 0.001903 0.123714 -0.362756 -0.476841 -1.007656 -0.019658 1 0 0 0 0 0 0 629906
-0.001596 0.001903 0.123689 -0.023032 -0.585273 -0.816825 -0.019690 1 0 0 0 0 0 0 630942
-0.001601 0.001903 0.123680 -0.049648 -0.600174 -1.009882 -0.019720 1 0 0 0 0 0 0 631907
-0.001604 0.001903 0.123677 -0.083951 -0.602772 -1.105511 -0.019752 1 0 0 0 0 0 0 632919
-0.001586 0.001899 0.123666 -0.362525 -0.541323 -1.011860 -0.019783 1 0 0 0 0 0 0 633928
-0.001590 0.001882 0.123652 -0.096123 -0.375002 -0.958550 -0.019815 1 0 0 0 0 0 0 634955
-0.001593 0.001874 0.123647 -0.096399 -0.466208 -1.072645 -0.019845 1 0 0 0 0 0 0 635918
-0.001594 0.001870 0.123645 -0.110713 -0.528876 -1.127503 -0.019877 1 0 0 0 0 0 0 636917
-0.001588 0.001849 0.123624 -0.200376 -0.308625 -0.880943 -0.019908 1 0 0 0 0 0 0 637920
-0.001586 0.001838 0.123617 -0.172947 -0.423438 -1.030709 -0.019940 1 0 0 0 0 0 0 638933
-0.001584 0.001833 0.123614 -0.153187 -0.502549 -1.108552 -0.019970 1 0 0 0 0 0 0 639917
-0.001589 0.001849 0.123602 -0.070753 -0.788824 -0.994615 -0.020002 1 0 0 0 0 0 0 640919
-0.001572 0.001852 0.123588 -0.351107 -0.656420 -0.951543 -0.020033 1 0 0 0 0 0 0 641917
-0.001564 0.001854 0.123583 -0.270265 -0.624141 -1.065736 -0.020065 1 0 0 0 0 0 0 642934
-0.001573 0.001841 0.123571 -0.030663 -0.419832 -0.983061 -0.020095 1 0 0 0 0 0 0 643914
-0.001578 0.001834 0.123567 -0.064551 -0.486963 -1.076580 -0.020126 1 0 0 0 0 0 0 644901
-0.001561 0.001826 0.123556 -0.356111 -0.475103 -0.991491 -0.020158 1 0 0 0 0 0 0 645914
-0.001552 0.001822 0.123552 -0.275903 -0.526446 -1.079291 -0.020190 1 0 0 0 0 0 0 646942
-0.001561 0.001806 0.123540 -0.036013 -0.366426 -0.985991 -0.020220 1 0 0 0 0 0 0 647914
-0.001566 0.001798 0.123536 -0.069609 -0.455928 -1.075682 -0.020251 1 0 0 0 0 0 0 648899
-0.001574 0.001812 0.123523 -0.029999 -0.761943 -0.975794 -0.020283 1 0 0 0 0 0 0 649914
-0.001558 0.001815 0.123509 -0.333284 -0.640853 -0.938441 -0.020314 1 0 0 0 0 0 0 650918
-0.001551 0.001816 0.123504 -0.264321 -0.614261 -1.054801 -0.020345 1 0 0 0 0 0 0 651918
-0.001560 0.001802 0.123492 -0.030787 -0.412904 -0.972760 -0.020376 1 0 0 0 0 0 0 652914
-0.001565 0.001796 0.123488 -0.067593 -0.481367 -1.066563 -0.020407 1 0 0 0 0 0 0 653902
-0.001568 0.001792 0.123486 -0.102044 -0.532267 -1.113150 -0.020439 1 0 0 0 0 0 0 654928
-0.001550 0.001786 0.123476 -0.379615 -0.497445 -1.000201 -0.020470 1 0 0 0 0 0 0 655898
-0.001554 0.001769 0.123462 -0.113238 -0.344829 -0.939784 -0.020501 1 0 0 0 0 0 0 656913
-0.001556 0.001760 0.123457 -0.113276 -0.442539 -1.051602 -0.020532 1 0 0 0 0 0 0 657897
-0.001557 0.001756 0.123455 -0.127405 -0.508485 -1.105635 -0.020565 1 0 0 0 0 0 0 658951
-0.001558 0.001754 0.123454 -0.136202 -0.543158 -1.126971 -0.020593 1 0 0 0 0 0 0 659832
-0.001564 0.001771 0.123443 -0.068549 -0.805643 -0.990898 -0.020624 1 0 0 0 0 0 0 660840
-0.001547 0.001775 0.123430 -0.355955 -0.661405 -0.939242 -0.020655 1 0 0 0 0 0 0 661831
-0.001552 0.001763 0.123414 -0.101212 -0.432089 -0.913114 -0.020687 1 0 0 0 0 0 0 662846
-0.001555 0.001757 0.123409 -0.107830 -0.489005 -1.038363 -0.020718 1 0 0 0 0 0 0 663832
-0.001556 0.001754 0.123407 -0.125389 -0.534226 -1.097173 -0.020749 1 0 0 0 0 0 0 664841
-0.001557 0.001752 0.123406 -0.135957 -0.558623 -1.120402 -0.020780 1 0 0 0 0 0 0 665831
-0.001557 0.001752 0.123406 -0.141630 -0.571309 -1.129890 -0.020812 1 0 0 0 0 0 0 666846
-0.001552 0.001732 0.123386 -0.225213 -0.325051 -0.864956 -0.020843 1 0 0 0 0 0 0 667832
-0.001549 0.001723 0.123379 -0.194774 -0.426005 -1.008641 -0.020874 1 0 0 0 0 0 0 668838
-0.001547 0.001718 0.123376 -0.173460 -0.498210 -1.084238 -0.020905 1 0 0 0 0 0 0 669840
-0.001552 0.001734 0.123364 -0.090227 -0.781119 -0.969512 -0.020936 1 0 0 0 0 0 0 670831
-0.001555 0.001742 0.123360 -0.111521 -0.709274 -1.057398 -0.020968 1 0 0 0 0 0 0 671842
-0.001569 0.001732 0.123348 0.048558 -0.460956 -0.964771 -0.020999 1 0 0 0 0 0 0 672841
-0.001577 0.001727 0.123344 -0.027491 -0.503162 -1.054985 -0.021030 1 0 0 0 0 0 0 673827
-0.001580 0.001724 0.123343 -0.081789 -0.540706 -1.100256 -0.021062 1 0 0 0 0 0 0 674853
-0.001563 0.001718 0.123332 -0.369159 -0.499254 -0.986661 -0.021093 1 0 0 0 0 0 0 675840
-0.001567 0.001701 0.123318 -0.108138 -0.343380 -0.925685 -0.021124 1 0 0 0 0 0 0 676849
-0.001570 0.001693 0.123313 -0.110595 -0.439118 -1.037497 -0.021155 1 0 0 0 0 0 0 677833
-0.001571 0.001688 0.123312 -0.125916 -0.504033 -1.091442 -0.021187 1 0 0 0 0 0 0 678865
-0.001572 0.001686 0.123311 -0.135324 -0.538289 -1.112854 -0.021218 1 0 0 0 0 0 0 679841
-0.001572 0.001685 0.123311 -0.140384 -0.555909 -1.121653 -0.021249 1 0 0 0 0 0 0 680846
-0.001572 0.001685 0.123311 -0.143082 -0.565111 -1.125856 -0.021281 1 0 0 0 0 0 0 681849
-0.001578 0.001703 0.123300 -0.072148 -0.814801 -0.983503 -0.021312 1 0 0 0 0 0 0 682866
-0.001580 0.001712 0.123296 -0.099406 -0.726272 -1.061247 -0.021343 1 0 0 0 0 0 0 683848
-0.001576 0.001697 0.123274 -0.200638 -0.407760 -0.832833 -0.021374 1 0 0 0 0 0 0 684843
-0.001574 0.001690 0.123267 -0.179806 -0.469898 -0.990893 -0.021405 1 0 0 0 0 0 0 685840
-0.001573 0.001687 0.123264 -0.163461 -0.522415 -1.071691 -0.021438 1 0 0 0 0 0 0 686868
-0.001572 0.001685 0.123263 -0.155187 -0.550799 -1.103670 -0.021469 1 0 0 0 0 0 0 687861
-0.001585 0.001670 0.123252 0.026289 -0.374683 -0.978421 -0.021500 1 0 0 0 0 0 0 688863
-0.001592 0.001663 0.123249 -0.037999 -0.455085 -1.055998 -0.021530 1 0 0 0 0 0 0 689840
-0.001595 0.001659 0.123247 -0.086262 -0.511979 -1.096652 -0.021563 1 0 0 0 0 0 0 690868
-0.001597 0.001657 0.123247 -0.112268 -0.542261 -1.113260 -0.021593 1 0 0 0 0 0 0 691857
-0.001598 0.001656 0.123247 -0.125625 -0.557895 -1.120303 -0.021625 1 0 0 0 0 0 0 692856
-0.001598 0.001656 0.123247 -0.132457 -0.566113 -1.123867 -0.021656 1 0 0 0 0 0 0 693861
-0.001598 0.001655 0.123247 -0.135997 -0.570680 -1.126250 -0.021689 1 0 0 0 0 0 0 694907
-0.001592 0.001636 0.123226 -0.218662 -0.320648 -0.858110 -0.021720 1 0 0 0 0 0 0 695914
-0.001589 0.001627 0.123219 -0.187567 -0.419130 -1.001004 -0.021752 1 0 0 0 0 0 0 696916
-0.001588 0.001622 0.123217 -0.165945 -0.490070 -1.076242 -0.021783 1 0 0 0 0 0 0 697913
-0.001587 0.001620 0.123216 -0.155000 -0.527743 -1.106291 -0.021815 1 0 0 0 0 0 0 698933
-0.001587 0.001619 0.123215 -0.149725 -0.547035 -1.118151 -0.021845 1 0 0 0 0 0 0 699914
-0.001600 0.001604 0.123205 0.030240 -0.366380 -0.985308 -0.021877 1 0 0 0 0 0 0 700917
-0.001607 0.001597 0.123201 -0.034624 -0.444338 -1.060378 -0.021908 1 0 0 0 0 0 0 701915
-0.001610 0.001593 0.123200 -0.083141 -0.499994 -1.100127 -0.021940 1 0 0 0 0 0 0 702936
-0.001617 0.001609 0.123189 -0.036852 -0.774489 -0.971543 -0.021970 1 0 0 0 0 0 0 703914
-0.001621 0.001618 0.123185 -0.076623 -0.698441 -1.054145 -0.022002 1 0 0 0 0 0 0 704916
-0.001623 0.001622 0.123183 -0.103445 -0.638969 -1.097103 -0.022033 1 0 0 0 0 0 0 705918
-0.001624 0.001624 0.123183 -0.117856 -0.607311 -1.114642 -0.022065 1 0 0 0 0 0 0 706952
-0.001624 0.001625 0.123183 -0.125309 -0.591555 -1.121922 -0.022095 1 0 0 0 0 0 0 707916
-0.001638 0.001611 0.123172 0.048254 -0.393390 -0.987318 -0.022126 1 0 0 0 0 0 0 708914
-0.001644 0.001604 0.123168 -0.019675 -0.462524 -1.061857 -0.022158 1 0 0 0 0 0 0 709914
-0.001648 0.001601 0.123167 -0.069715 -0.513770 -1.101376 -0.022190 1 0 0 0 0 0 0 710933
-0.001650 0.001599 0.123167 -0.096586 -0.541234 -1.117548 -0.022220 1 0 0 0 0 0 0 711916
-0.001651 0.001599 0.123167 -0.110370 -0.555446 -1.124406 -0.022251 1 0 0 0 0 0 0 712906
-0.001651 0.001598 0.123166 -0.117399 -0.562963 -1.127913 -0.022283 1 0 0 0 0 0 0 713926
-0.001664 0.001584 0.123156 0.056355 -0.376496 -0.991765 -0.022314 1 0 0 0 0 0 0 714922
-0.001652 0.001572 0.123143 -0.269794 -0.389448 -0.933872 -0.022345 1 0 0 0 0 0 0 715919
-0.001646 0.001566 0.123138 -0.221667 -0.467555 -1.042128 -0.022376 1 0 0 0 0 0 0 716901
-0.001643 0.001563 0.123136 -0.177324 -0.513507 -1.094230 -0.022408 1 0 0 0 0 0 0 717914
-0.001641 0.001562 0.123135 -0.153505 -0.537415 -1.115143 -0.022443 1 0 0 0 0 0 0 719054
-0.001640 0.001561 0.123135 -0.141564 -0.549563 -1.123385 -0.022470 1 0 0 0 0 0 0 719914
-0.001640 0.001561 0.123135 -0.135720 -0.556057 -1.127392 -0.022502 1 0 0 0 0 0 0 720920
-0.001653 0.001546 0.123125 0.044460 -0.369134 -0.991328 -0.022533 1 0 0 0 0 0 0 721915
-0.001660 0.001539 0.123121 -0.020000 -0.443718 -1.065562 -0.022565 1 0 0 0 0 0 0 722952
-0.001663 0.001535 0.123120 -0.068283 -0.497606 -1.104864 -0.022595 1 0 0 0 0 0 0 723912
-0.001665 0.001534 0.123119 -0.094293 -0.526413 -1.121013 -0.022627 1 0 0 0 0 0 0 724915
-0.001679 0.001519 0.123109 0.069672 -0.350800 -0.989209 -0.022658 1 0 0 0 0 0 0 725914
-0.001686 0.001511 0.123105 -0.002853 -0.430932 -1.065032 -0.022690 1 0 0 0 0 0 0 726932
-0.001690 0.001507 0.123104 -0.055168 -0.487593 -1.104960 -0.022720 1 0 0 0 0 0 0 727915
-0.001691 0.001505 0.123103 -0.083195 -0.517773 -1.121273 -0.022751 1 0 0 0 0 0 0 728900
-0.001692 0.001504 0.123103 -0.097545 -0.533419 -1.128389 -0.022787 1 0 0 0 0 0 0 730037
-0.001693 0.001504 0.123103 -0.104836 -0.541549 -1.131819 -0.022817 1 0 0 0 0 0 0 731023
-0.001693 0.001504 0.123103 -0.108560 -0.545901 -1.133877 -0.022845 1 0 0 0 0 0 0 731913
-0.001693 0.001504 0.123103 -0.110541 -0.548580 -1.135835 -0.022880 1 0 0 0 0 0 0 733021
-0.001706 0.001489 0.123093 0.065653 -0.359833 -0.998664 -0.022912 1 0 0 0 0 0 0 734037
-0.001713 0.001482 0.123089 -0.000572 -0.433224 -1.072655 -0.022942 1 0 0 0 0 0 0 735022
-0.001716 0.001479 0.123088 -0.049731 -0.486584 -1.111969 -0.022974 1 0 0 0 0 0 0 736022
-0.001718 0.001477 0.123087 -0.076176 -0.515095 -1.128115 -0.023005 1 0 0 0 0 0 0 737037
-0.001732 0.001462 0.123077 0.087470 -0.339441 -0.995924 -0.023036 1 0 0 0 0 0 0 738018
-0.001739 0.001454 0.123073 0.015002 -0.419305 -1.071849 -0.023068 1 0 0 0 0 0 0 739035
-0.001743 0.001451 0.123072 -0.037263 -0.475852 -1.111825 -0.023099 1 0 0 0 0 0 0 740020
-0.001745 0.001449 0.123071 -0.065262 -0.505972 -1.128199 -0.023130 1 0 0 0 0 0 0 741034
-0.001746 0.001448 0.123071 -0.079583 -0.521448 -1.135066 -0.023161 1 0 0 0 0 0 0 742020
-0.001759 0.001433 0.123061 0.090263 -0.339280 -0.999402 -0.023193 1 0 0 0 0 0 0 743037
-0.001766 0.001426 0.123057 0.021066 -0.415693 -1.074035 -0.023222 1 0 0 0 0 0 0 743955
-0.001770 0.001422 0.123056 -0.029581 -0.470556 -1.113647 -0.023253 1 0 0 0 0 0 0 744963
-0.001772 0.001420 0.123055 -0.056759 -0.499799 -1.129835 -0.023284 1 0 0 0 0 0 0 745955
-0.001772 0.001420 0.123055 -0.070640 -0.514888 -1.136681 -0.023316 1 0 0 0 0 0 0 746963
-0.001786 0.001405 0.123044 0.099337 -0.332523 -1.000793 -0.023347 1 0 0 0 0 0 0 747954
-0.001793 0.001398 0.123041 0.030317 -0.408832 -1.075610 -0.023378 1 0 0 0 0 0 0 748963
-0.001796 0.001394 0.123039 -0.020219 -0.463573 -1.115224 -0.023409 1 0 0 0 0 0 0 749954
-0.001798 0.001392 0.123039 -0.047351 -0.492794 -1.131435 -0.023441 1 0 0 0 0 0 0 750963
-0.001799 0.001391 0.123039 -0.061203 -0.507828 -1.138255 -0.023471 1 0 0 0 0 0 0 751953
-0.001800 0.001391 0.123039 -0.068232 -0.515677 -1.141664 -0.023503 1 0 0 0 0 0 0 752954
-0.001800 0.001391 0.123039 -0.071822 -0.519956 -1.143859 -0.023534 1 0 0 0 0 0 0 753962
-0.001813 0.001376 0.123028 0.103328 -0.332237 -1.006149 -0.023565 1 0 0 0 0 0 0 754955
-0.001820 0.001369 0.123025 0.036993 -0.405761 -1.080442 -0.023597 1 0 0 0 0 0 0 755962
-0.001823 0.001366 0.123023 -0.012170 -0.459132 -1.119868 -0.023628 1 0 0 0 0 0 0 756964
-0.001825 0.001364 0.123023 -0.038620 -0.487615 -1.135985 -0.023659 1 0 0 0 0 0 0 757949
-0.001839 0.001349 0.123012 0.124809 -0.312108 -1.003040 -0.023687 1 0 0 0 0 0 0 758859
-0.001846 0.001341 0.123009 0.052650 -0.391734 -1.079316 -0.023722 1 0 0 0 0 0 0 759958
-0.001850 0.001337 0.123007 0.000566 -0.448102 -1.119434 -0.023753 1 0 0 0 0 0 0 760971
-0.001852 0.001336 0.123007 -0.027330 -0.478087 -1.135788 -0.023784 1 0 0 0 0 0 0 761968
-0.001852 0.001335 0.123007 -0.041558 -0.493453 -1.142496 -0.023812 1 0 0 0 0 0 0 762855
-0.001853 0.001334 0.123006 -0.048788 -0.501549 -1.146080 -0.023847 1 0 0 0 0 0 0 763973
-0.001853 0.001334 0.123006 -0.052433 -0.505907 -1.148254 -0.023878 1 0 0 0 0 0 0 764970
-0.001866 0.001320 0.122996 0.122574 -0.318333 -1.010217 -0.023909 1 0 0 0 0 0 0 765970
-0.001873 0.001313 0.122992 0.056377 -0.391700 -1.084615 -0.023941 1 0 0 0 0 0 0 766970
-0.001877 0.001309 0.122991 0.007291 -0.444900 -1.123912 -0.023968 1 0 0 0 0 0 0 767845
-0.001878 0.001307 0.122991 -0.019103 -0.473430 -1.140213 -0.024003 1 0 0 0 0 0 0 768960
-0.001879 0.001306 0.122990 -0.032583 -0.488071 -1.147015 -0.024034 1 0 0 0 0 0 0 769968
-0.001893 0.001292 0.122980 0.137411 -0.305720 -1.010477 -0.024066 1 0 0 0 0 0 0 770979
-0.001900 0.001284 0.122976 0.068798 -0.381560 -1.085442 -0.024096 1 0 0 0 0 0 0 771943
-0.001903 0.001281 0.122975 0.018507 -0.436085 -1.125213 -0.024128 1 0 0 0 0 0 0 772974
-0.001905 0.001279 0.122974 -0.008480 -0.465151 -1.141421 -0.024160 1 0 0 0 0 0 0 773974
-0.001906 0.001278 0.122974 -0.022249 -0.480087 -1.148222 -0.024191 1 0 0 0 0 0 0 774971
-0.001906 0.001278 0.122974 -0.029223 -0.487890 -1.151598 -0.024222 1 0 0 0 0 0 0 775970
-0.001906 0.001277 0.122974 -0.032732 -0.492097 -1.153759 -0.024253 1 0 0 0 0 0 0 776971
-0.001907 0.001277 0.122974 -0.034525 -0.494481 -1.155431 -0.024284 1 0 0 0 0 0 0 777938
-0.001920 0.001263 0.122964 0.141322 -0.306061 -1.016950 -0.024316 1 0 0 0 0 0 0 778971
-0.001926 0.001256 0.122960 0.075754 -0.378789 -1.091389 -0.024347 1 0 0 0 0 0 0 779969
-0.001930 0.001253 0.122959 0.026993 -0.431726 -1.130887 -0.024378 1 0 0 0 0 0 0 780969
-0.001932 0.001251 0.122958 0.000792 -0.460003 -1.147026 -0.024410 1 0 0 0 0 0 0 781970
-0.001932 0.001250 0.122958 -0.012592 -0.474542 -1.153806 -0.024441 1 0 0 0 0 0 0 782971
-0.001933 0.001249 0.122958 -0.019349 -0.482132 -1.157175 -0.024472 1 0 0 0 0 0 0 783970
-0.001933 0.001249 0.122958 -0.022763 -0.486225 -1.159302 -0.024503 1 0 0 0 0 0 0 784970
-0.001946 0.001235 0.122947 0.152232 -0.298583 -1.020561 -0.024530 1 0 0 0 0 0 0 785841
-0.001953 0.001228 0.122944 0.086337 -0.371717 -1.095309 -0.024566 1 0 0 0 0 0 0 786970
-0.001937 0.001220 0.122933 -0.221779 -0.362957 -1.003113 -0.024597 1 0 0 0 0 0 0 787969
-0.001929 0.001216 0.122929 -0.150218 -0.414951 -1.087811 -0.024628 1 0 0 0 0 0 0 788969
-0.001925 0.001214 0.122927 -0.092625 -0.446468 -1.130298 -0.024659 1 0 0 0 0 0 0 789970
-0.001923 0.001213 0.122927 -0.061917 -0.462922 -1.147409 -0.024691 1 0 0 0 0 0 0 790971
-0.001922 0.001212 0.122927 -0.046476 -0.471445 -1.154509 -0.024722 1 0 0 0 0 0 0 791970
-0.001922 0.001212 0.122927 -0.038792 -0.475976 -1.157973 -0.024753 1 0 0 0 0 0 0 792969
-0.001927 0.001230 0.122916 0.037413 -0.724494 -1.015638 -0.024784 1 0 0 0 0 0 0 793970
-0.001943 0.001225 0.122901 0.190017 -0.444902 -0.952149 -0.024816 1 0 0 0 0 0 0 794970
-0.001951 0.001223 0.122896 0.106134 -0.450110 -1.065901 -0.024847 1 0 0 0 0 0 0 795969
-0.001955 0.001222 0.122895 0.047318 -0.466976 -1.120490 -0.024878 1 0 0 0 0 0 0 796952
-0.001957 0.001221 0.122894 0.015906 -0.476963 -1.142079 -0.024909 1 0 0 0 0 0 0 797967
-0.001958 0.001221 0.122894 -0.000119 -0.482354 -1.150882 -0.024943 1 0 0 0 0 0 0 799049
-0.001972 0.001206 0.122883 0.168440 -0.295446 -1.014392 -0.024974 1 0 0 0 0 0 0 800038
-0.001979 0.001199 0.122880 0.099474 -0.368682 -1.089802 -0.025006 1 0 0 0 0 0 0 801048
-0.001982 0.001196 0.122878 0.049030 -0.421830 -1.129640 -0.025037 1 0 0 0 0 0 0 802043
-0.001984 0.001194 0.122878 0.021993 -0.450202 -1.145852 -0.025068 1 0 0 0 0 0 0 803039
-0.001985 0.001193 0.122878 0.008207 -0.464796 -1.152630 -0.025099 1 0 0 0 0 0 0 804043
-0.001991 0.001211 0.122867 0.073588 -0.718309 -1.011342 -0.025130 1 0 0 0 0 0 0 805012
-0.001994 0.001220 0.122863 0.044199 -0.631203 -1.088621 -0.025161 1 0 0 0 0 0 0 806014
-0.001995 0.001224 0.122862 0.022610 -0.566207 -1.129456 -0.025192 1 0 0 0 0 0 0 807015
-0.001996 0.001227 0.122861 0.010907 -0.531734 -1.146054 -0.025223 1 0 0 0 0 0 0 808011
-0.002010 0.001214 0.122850 0.181458 -0.324695 -1.012361 -0.025255 1 0 0 0 0 0 0 809012
-0.002016 0.001207 0.122847 0.113592 -0.387749 -1.088852 -0.025287 1 0 0 0 0 0 0 810040
-0.002025 0.001222 0.122835 0.136004 -0.681695 -0.984352 -0.025318 1 0 0 0 0 0 0 811037
-0.002030 0.001230 0.122830 0.083394 -0.616400 -1.075874 -0.025349 1 0 0 0 0 0 0 812020
-0.002032 0.001234 0.122829 0.049953 -0.562432 -1.121888 -0.025380 1 0 0 0 0 0 0 813034
-0.002033 0.001236 0.122828 0.032252 -0.533446 -1.140271 -0.025411 1 0 0 0 0 0 0 814018
-0.002014 0.001232 0.122818 -0.236197 -0.457101 -1.016221 -0.025443 1 0 0 0 0 0 0 815037
-0.002011 0.001249 0.122804 -0.070753 -0.719521 -0.943278 -0.025471 1 0 0 0 0 0 0 815952
-0.002022 0.001243 0.122788 0.148605 -0.452401 -0.915714 -0.025503 1 0 0 0 0 0 0 816961
-0.002028 0.001240 0.122783 0.100386 -0.464050 -1.043415 -0.025534 1 0 0 0 0 0 0 817951
-0.002031 0.001238 0.122781 0.059535 -0.484143 -1.103023 -0.025565 1 0 0 0 0 0 0 818961
-0.002032 0.001238 0.122780 0.037089 -0.495687 -1.126319 -0.025597 1 0 0 0 0 0 0 819961
-0.002033 0.001237 0.122780 0.025538 -0.501815 -1.135556 -0.025628 1 0 0 0 0 0 0 820953
-0.002039 0.001256 0.122769 0.091948 -0.750961 -0.994873 -0.025659 1 0 0 0 0 0 0 821961
-0.002042 0.001265 0.122765 0.063222 -0.661970 -1.072493 -0.025690 1 0 0 0 0 0 0 822951
-0.002043 0.001269 0.122764 0.041991 -0.596066 -1.113434 -0.025722 1 0 0 0 0 0 0 823960
-0.002044 0.001272 0.122763 0.030438 -0.561129 -1.130030 -0.025753 1 0 0 0 0 0 0 824951
-0.002050 0.001291 0.122752 0.096714 -0.789399 -0.991909 -0.025784 1 0 0 0 0 0 0 825960
-0.002053 0.001301 0.122749 0.067945 -0.690058 -1.070525 -0.025815 1 0 0 0 0 0 0 826952
-0.002054 0.001306 0.122747 0.046679 -0.619021 -1.111848 -0.025847 1 0 0 0 0 0 0 827961
-0.002055 0.001308 0.122747 0.035133 -0.581496 -1.128565 -0.025878 1 0 0 0 0 0 0 828951
-0.002036 0.001305 0.122737 -0.230293 -0.500841 -1.003899 -0.025909 1 0 0 0 0 0 0 829960
-0.002026 0.001303 0.122733 -0.135667 -0.515409 -1.075552 -0.025940 1 0 0 0 0 0 0 830952
-0.002022 0.001302 0.122732 -0.066310 -0.528123 -1.113239 -0.025972 1 0 0 0 0 0 0 831965
-0.002019 0.001302 0.122732 -0.029649 -0.535170 -1.128526 -0.026002 1 0 0 0 0 0 0 832945
-0.002018 0.001302 0.122731 -0.011203 -0.539015 -1.134944 -0.026034 1 0 0 0 0 0 0 833954
-0.002036 0.001306 0.122710 0.246808 -0.596964 -0.852300 -0.026065 1 0 0 0 0 0 0 834947
-0.002045 0.001308 0.122702 0.161025 -0.578909 -1.002725 -0.026097 1 0 0 0 0 0 0 835967
-0.002050 0.001309 0.122700 0.095337 -0.564719 -1.081592 -0.026128 1 0 0 0 0 0 0 836972
-0.002052 0.001310 0.122699 0.059750 -0.557122 -1.112753 -0.026159 1 0 0 0 0 0 0 837969
-0.002054 0.001310 0.122699 0.041514 -0.553477 -1.124864 -0.026191 1 0 0 0 0 0 0 838970
-0.002054 0.001310 0.122698 0.032314 -0.551932 -1.130034 -0.026222 1 0 0 0 0 0 0 839969
-0.002054 0.001310 0.122698 0.027693 -0.551461 -1.132725 -0.026253 1 0 0 0 0 0 0 840968
-0.002060 0.001328 0.122688 0.097555 -0.797150 -0.989302 -0.026284 1 0 0 0 0 0 0 841966
-0.002063 0.001338 0.122684 0.070701 -0.706810 -1.066206 -0.026316 1 0 0 0 0 0 0 842968
-0.002045 0.001338 0.122673 -0.209086 -0.578250 -0.975200 -0.026346 1 0 0 0 0 0 0 843938
-0.002036 0.001338 0.122669 -0.122590 -0.566687 -1.060015 -0.026378 1 0 0 0 0 0 0 844967
-0.002032 0.001338 0.122667 -0.057480 -0.566029 -1.102386 -0.026409 1 0 0 0 0 0 0 845958
-0.002030 0.001338 0.122667 -0.023017 -0.566382 -1.119366 -0.026441 1 0 0 0 0 0 0 846967
-0.002028 0.001338 0.122667 -0.005658 -0.566868 -1.126329 -0.026472 1 0 0 0 0 0 0 847971
-0.002028 0.001338 0.122667 0.003009 -0.567433 -1.129650 -0.026503 1 0 0 0 0 0 0 848969
-0.002033 0.001356 0.122656 0.079508 -0.813565 -0.986340 -0.026534 1 0 0 0 0 0 0 849968
-0.002036 0.001365 0.122652 0.055969 -0.723585 -1.063281 -0.026565 1 0 0 0 0 0 0 850938
-0.002037 0.001370 0.122651 0.037344 -0.657245 -1.104008 -0.026597 1 0 0 0 0 0 0 851965
-0.002038 0.001372 0.122650 0.027125 -0.622121 -1.120482 -0.026628 1 0 0 0 0 0 0 852969
-0.002038 0.001373 0.122650 0.021821 -0.604590 -1.127239 -0.026659 1 0 0 0 0 0 0 853939
-0.002038 0.001374 0.122650 0.019137 -0.596154 -1.130540 -0.026691 1 0 0 0 0 0 0 854969
-0.002038 0.001374 0.122650 0.017795 -0.592260 -1.132554 -0.026722 1 0 0 0 0 0 0 855967
-0.002044 0.001393 0.122639 0.089267 -0.836113 -0.988561 -0.026752 1 0 0 0 0 0 0 856938
-0.002046 0.001402 0.122635 0.063296 -0.745162 -1.065467 -0.026784 1 0 0 0 0 0 0 857967
-0.002029 0.001402 0.122624 -0.216100 -0.616267 -0.974400 -0.026816 1 0 0 0 0 0 0 858968
-0.002020 0.001402 0.122620 -0.129535 -0.604570 -1.059158 -0.026847 1 0 0 0 0 0 0 859966
-0.002015 0.001402 0.122619 -0.064374 -0.603864 -1.101500 -0.026878 1 0 0 0 0 0 0 860967
-0.002013 0.001402 0.122618 -0.029880 -0.604172 -1.118426 -0.026909 1 0 0 0 0 0 0 861956
-0.002025 0.001388 0.122608 0.164181 -0.414540 -0.984794 -0.026941 1 0 0 0 0 0 0 862965
-0.002031 0.001381 0.122604 0.108325 -0.486368 -1.060971 -0.026972 1 0 0 0 0 0 0 863967
-0.002034 0.001377 0.122602 0.064467 -0.538790 -1.100936 -0.027003 1 0 0 0 0 0 0 864967
-0.002036 0.001376 0.122602 0.040704 -0.566820 -1.117083 -0.027034 1 0 0 0 0 0 0 865967
-0.002037 0.001375 0.122602 0.028580 -0.581278 -1.123750 -0.027066 1 0 0 0 0 0 0 866968
-0.002037 0.001374 0.122602 0.022449 -0.588831 -1.126953 -0.027097 1 0 0 0 0 0 0 867967
-0.002037 0.001374 0.122602 0.019388 -0.592953 -1.128922 -0.027128 1 0 0 0 0 0 0 868967
-0.002037 0.001374 0.122602 0.017866 -0.595361 -1.130457 -0.027159 1 0 0 0 0 0 0 869965
-0.002037 0.001374 0.122602 0.017107 -0.596889 -1.131847 -0.027191 1 0 0 0 0 0 0 870968
-0.002038 0.001374 0.122602 0.016733 -0.597992 -1.133157 -0.027221 1 0 0 0 0 0 0 871953
-0.002038 0.001374 0.122602 0.016565 -0.598896 -1.134473 -0.027253 1 0 0 0 0 0 0 872962
-0.002038 0.001374 0.122602 0.016478 -0.599690 -1.135776 -0.027284 1 0 0 0 0 0 0 873953
-0.002038 0.001374 0.122602 0.016446 -0.600438 -1.137089 -0.027316 1 0 0 0 0 0 0 874966
-0.002038 0.001374 0.122602 0.016435 -0.601157 -1.138393 -0.027347 1 0 0 0 0 0 0 875968
-0.002038 0.001374 0.122602 0.016455 -0.601857 -1.139685 -0.027378 1 0 0 0 0 0 0 876967
-0.002038 0.001374 0.122602 0.016462 -0.602543 -1.140999 -0.027409 1 0 0 0 0 0 0 877967
-0.002038 0.001374 0.122602 0.016484 -0.603241 -1.142294 -0.027441 1 0 0 0 0 0 0 878967
-0.002038 0.001374 0.122602 0.016503 -0.603928 -1.143592 -0.027472 1 0 0 0 0 0 0 879965
-0.002018 0.001369 0.122592 -0.243133 -0.542546 -1.013013 -0.027503 1 0 0 0 0 0 0 880967
-0.002014 0.001385 0.122578 -0.073642 -0.812442 -0.936979 -0.027534 1 0 0 0 0 0 0 881968
-0.002012 0.001393 0.122573 -0.028583 -0.739667 -1.049287 -0.027566 1 0 0 0 0 0 0 882969
-0.002011 0.001397 0.122571 -0.010929 -0.682305 -1.103528 -0.027597 1 0 0 0 0 0 0 883966
-0.002011 0.001400 0.122570 -0.002933 -0.651651 -1.124851 -0.027628 1 0 0 0 0 0 0 884961
-0.002010 0.001401 0.122570 0.000856 -0.636381 -1.133341 -0.027659 1 0 0 0 0 0 0 885959
-0.002010 0.001401 0.122570 0.002726 -0.629086 -1.137249 -0.027692 1 0 0 0 0 0 0 887019
-0.002010 0.001401 0.122570 0.003617 -0.625751 -1.139448 -0.027724 1 0 0 0 0 0 0 888030
-0.002010 0.001401 0.122570 0.004061 -0.624429 -1.141037 -0.027755 1 0 0 0 0 0 0 889016
-0.002010 0.001402 0.122570 0.004295 -0.624131 -1.142452 -0.027786 1 0 0 0 0 0 0 890031
-0.002010 0.001402 0.122570 0.004405 -0.624303 -1.143754 -0.027817 1 0 0 0 0 0 0 891017
-0.002010 0.001402 0.122570 0.004476 -0.624763 -1.145078 -0.027849 1 0 0 0 0 0 0 892033
-0.002010 0.001402 0.122570 0.004491 -0.625336 -1.146342 -0.027880 1 0 0 0 0 0 0 893014
-0.002010 0.001402 0.122570 0.004510 -0.625978 -1.147647 -0.027911 1 0 0 0 0 0 0 894029
-0.002010 0.001402 0.122570 0.004530 -0.626634 -1.148908 -0.027942 1 0 0 0 0 0 0 895015
-0.002010 0.001402 0.122570 0.004545 -0.627334 -1.150224 -0.027974 1 0 0 0 0 0 0 896030
-0.002010 0.001402 0.122570 0.004547 -0.628013 -1.151480 -0.028005 1 0 0 0 0 0 0 897016
-0.002010 0.001402 0.122570 0.004540 -0.628720 -1.152796 -0.028036 1 0 0 0 0 0 0 898031
-0.002010 0.001402 0.122570 0.004552 -0.629401 -1.154056 -0.028067 1 0 0 0 0 0 0 899016
-0.002010 0.001402 0.122570 0.004553 -0.630082 -1.155267 -0.028097 1 0 0 0 0 0 0 899959
-0.002010 0.001402 0.122570 0.004574 -0.630760 -1.156546 -0.028128 1 0 0 0 0 0 0 900949
-0.002010 0.001402 0.122570 0.004569 -0.631463 -1.157837 -0.028159 1 0 0 0 0 0 0 901958
-0.002010 0.001402 0.122570 0.004576 -0.632174 -1.159114 -0.028190 1 0 0 0 0 0 0 902958
-0.002010 0.001402 0.122570 0.004578 -0.632858 -1.160394 -0.028221 1 0 0 0 0 0 0 903949
-0.002010 0.001402 0.122570 0.004587 -0.633576 -1.161703 -0.028253 1 0 0 0 0 0 0 904958
-0.002010 0.001402 0.122570 0.004592 -0.634272 -1.162959 -0.028284 1 0 0 0 0 0 0 905949
-0.002010 0.001402 0.122570 0.004594 -0.634967 -1.164260 -0.028315 1 0 0 0 0 0 0 906958
-0.002010 0.001402 0.122570 0.004598 -0.635661 -1.165534 -0.028346 1 0 0 0 0 0 0 907949
-0.002010 0.001402 0.122570 0.004599 -0.636388 -1.166830 -0.028378 1 0 0 0 0 0 0 908958
-0.002010 0.001402 0.122570 0.004620 -0.637066 -1.168109 -0.028409 1 0 0 0 0 0 0 909948
-0.002010 0.001402 0.122570 0.004615 -0.637768 -1.169399 -0.028440 1 0 0 0 0 0 0 910956
-0.002010 0.001402 0.122570 0.004622 -0.638494 -1.170702 -0.028472 1 0 0 0 0 0 0 911976
-0.002010 0.001402 0.122570 0.004624 -0.639176 -1.171977 -0.028503 1 0 0 0 0 0 0 912964
-0.002010 0.001402 0.122570 0.004621 -0.639875 -1.173251 -0.028534 1 0 0 0 0 0 0 913950
-0.002010 0.001402 0.122570 0.004636 -0.640584 -1.174533 -0.028565 1 0 0 0 0 0 0 914957
-0.002010 0.001402 0.122570 0.004643 -0.641290 -1.175843 -0.028597 1 0 0 0 0 0 0 915963
-0.002010 0.001402 0.122570 0.004644 -0.641982 -1.177124 -0.028628 1 0 0 0 0 0 0 916968
-0.002010 0.001402 0.122570 0.004652 -0.642695 -1.178405 -0.028660 1 0 0 0 0 0 0 917971
-0.002010 0.001402 0.122570 0.004654 -0.643383 -1.179691 -0.028691 1 0 0 0 0 0 0 918967
-0.002010 0.001402 0.122570 0.004663 -0.644092 -1.180984 -0.028722 1 0 0 0 0 0 0 919963
-0.002010 0.001402 0.122570 0.004668 -0.644788 -1.182242 -0.028753 1 0 0 0 0 0 0 920956
-0.002010 0.001402 0.122570 0.004670 -0.645464 -1.183506 -0.028783 1 0 0 0 0 0 0 921936
-0.002010 0.001402 0.122570 0.004674 -0.646184 -1.184830 -0.028816 1 0 0 0 0 0 0 922966
-0.002010 0.001402 0.122570 0.004683 -0.646895 -1.186105 -0.028847 1 0 0 0 0 0 0 923964
-0.002010 0.001402 0.122570 0.004697 -0.647588 -1.187401 -0.028878 1 0 0 0 0 0 0 924963
-0.002010 0.001402 0.122570 0.004691 -0.648287 -1.188686 -0.028909 1 0 0 0 0 0 0 925967
-0.002010 0.001402 0.122570 0.004690 -0.649012 -1.189977 -0.028941 1 0 0 0 0 0 0 926972
-0.002010 0.001402 0.122570 0.004699 -0.649692 -1.191258 -0.028972 1 0 0 0 0 0 0 927969
-0.002010 0.001402 0.122570 0.004697 -0.650396 -1.192542 -0.029003 1 0 0 0 0 0 0 928963
-0.002010 0.001402 0.122570 0.004712 -0.651100 -1.193814 -0.029034 1 0 0 0 0 0 0 929963
-0.002010 0.001402 0.122570 0.004727 -0.651801 -1.195126 -0.029066 1 0 0 0 0 0 0 930975
-0.002010 0.001402 0.122570 0.004721 -0.652490 -1.196392 -0.029097 1 0 0 0 0 0 0 931964
-0.002010 0.001402 0.122570 0.004720 -0.653212 -1.197679 -0.029128 1 0 0 0 0 0 0 932966
-0.002010 0.001402 0.122570 0.004730 -0.653894 -1.198961 -0.029159 1 0 0 0 0 0 0 933964
-0.002010 0.001402 0.122570 0.004747 -0.654597 -1.200256 -0.029191 1 0 0 0 0 0 0 934967
-0.002010 0.001402 0.122570 0.004745 -0.655305 -1.201525 -0.029222 1 0 0 0 0 0 0 935964
-0.002010 0.001402 0.122570 0.004746 -0.655996 -1.202818 -0.029253 1 0 0 0 0 0 0 936966
-0.002010 0.001402 0.122570 0.004751 -0.656696 -1.204105 -0.029284 1 0 0 0 0 0 0 937967
-0.002010 0.001402 0.122570 0.004751 -0.657416 -1.205387 -0.029316 1 0 0 0 0 0 0 938965
-0.002010 0.001402 0.122570 0.004772 -0.658100 -1.206676 -0.029347 1 0 0 0 0 0 0 939963
-0.002010 0.001402 0.122570 0.004767 -0.658796 -1.207954 -0.029378 1 0 0 0 0 0 0 940962
-0.002023 0.001387 0.122559 0.181921 -0.468915 -1.068253 -0.029409 1 0 0 0 0 0 0 941968
-0.002030 0.001380 0.122556 0.117711 -0.540535 -1.142279 -0.029441 1 0 0 0 0 0 0 942966
-0.002014 0.001372 0.122545 -0.190468 -0.530702 -1.049234 -0.029472 1 0 0 0 0 0 0 943965
-0.002006 0.001368 0.122541 -0.119349 -0.582227 -1.133322 -0.029503 1 0 0 0 0 0 0 944965
-0.002002 0.001366 0.122539 -0.062052 -0.613491 -1.175384 -0.029534 1 0 0 0 0 0 0 945965
-0.002000 0.001365 0.122539 -0.031473 -0.629835 -1.192199 -0.029566 1 0 0 0 0 0 0 946965
-0.001999 0.001365 0.122539 -0.016101 -0.638335 -1.199050 -0.029597 1 0 0 0 0 0 0 947962
-0.001999 0.001365 0.122539 -0.008426 -0.642902 -1.202318 -0.029628 1 0 0 0 0 0 0 948965
-0.001999 0.001364 0.122539 -0.004604 -0.645512 -1.204280 -0.029659 1 0 0 0 0 0 0 949964
-0.001998 0.001364 0.122539 -0.002703 -0.647171 -1.205787 -0.029691 1 0 0 0 0 0 0 950966
-0.001998 0.001364 0.122539 -0.001750 -0.648318 -1.207147 -0.029722 1 0 0 0 0 0 0 951960
-0.001998 0.001364 0.122539 -0.001268 -0.649251 -1.208446 -0.029753 1 0 0 0 0 0 0 952962
-0.001998 0.001364 0.122539 -0.001038 -0.650041 -1.209724 -0.029784 1 0 0 0 0 0 0 953962
-0.001998 0.001364 0.122539 -0.000932 -0.650807 -1.211001 -0.029816 1 0 0 0 0 0 0 954965
-0.001998 0.001364 0.122539 -0.000857 -0.651503 -1.212277 -0.029847 1 0 0 0 0 0 0 955966
-0.001998 0.001364 0.122539 -0.000836 -0.652198 -1.213543 -0.029878 1 0 0 0 0 0 0 956964
-0.001998 0.001364 0.122539 -0.000820 -0.652894 -1.214809 -0.029909 1 0 0 0 0 0 0 957962
-0.001998 0.001364 0.122539 -0.000820 -0.653561 -1.216047 -0.029940 1 0 0 0 0 0 0 958937
-0.001998 0.001364 0.122539 -0.000821 -0.654261 -1.217349 -0.029972 1 0 0 0 0 0 0 959963
-0.001998 0.001364 0.122539 -0.000798 -0.654949 -1.218613 -0.030003 1 0 0 0 0 0 0 960964
-0.001998 0.001364 0.122539 -0.000808 -0.655628 -1.219892 -0.030034 1 0 0 0 0 0 0 961962
-0.001998 0.001364 0.122539 -0.000822 -0.656310 -1.221161 -0.030066 1 0 0 0 0 0 0 962966
-0.001998 0.001364 0.122539 -0.000801 -0.656986 -1.222403 -0.030096 1 0 0 0 0 0 0 963950
-0.001998 0.001364 0.122539 -0.000823 -0.657669 -1.223688 -0.030128 1 0 0 0 0 0 0 964958
-0.001998 0.001364 0.122539 -0.000814 -0.658347 -1.224953 -0.030159 1 0 0 0 0 0 0 965949
-0.001998 0.001364 0.122539 -0.000802 -0.659038 -1.226220 -0.030190 1 0 0 0 0 0 0 966957
-0.001998 0.001364 0.122539 -0.000825 -0.659708 -1.227482 -0.030221 1 0 0 0 0 0 0 967947
-0.001998 0.001364 0.122539 -0.000816 -0.660399 -1.228771 -0.030253 1 0 0 0 0 0 0 968957
-0.001998 0.001364 0.122539 -0.000817 -0.661081 -1.230022 -0.030284 1 0 0 0 0 0 0 969957
-0.001998 0.001364 0.122539 -0.000817 -0.661757 -1.231295 -0.030315 1 0 0 0 0 0 0 970947
-0.001998 0.001364 0.122539 -0.000818 -0.662445 -1.232578 -0.030347 1 0 0 0 0 0 0 971956
-0.001998 0.001364 0.122539 -0.000819 -0.663120 -1.233815 -0.030377 1 0 0 0 0 0 0 972946
-0.001998 0.001364 0.122539 -0.000819 -0.663810 -1.235115 -0.030409 1 0 0 0 0 0 0 973956
-0.001998 0.001364 0.122539 -0.000820 -0.664485 -1.236373 -0.030440 1 0 0 0 0 0 0 974946
-0.001998 0.001364 0.122539 -0.000822 -0.665174 -1.237636 -0.030472 1 0 0 0 0 0 0 975956
-0.001998 0.001364 0.122539 -0.000822 -0.665849 -1.238910 -0.030503 1 0 0 0 0 0 0 976946
-0.001998 0.001364 0.122539 -0.000835 -0.666535 -1.240188 -0.030534 1 0 0 0 0 0 0 977956
-0.001998 0.001364 0.122539 -0.000813 -0.667216 -1.241436 -0.030565 1 0 0 0 0 0 0 978946
-0.001998 0.001364 0.122539 -0.000823 -0.667902 -1.242730 -0.030597 1 0 0 0 0 0 0 979955
-0.001998 0.001364 0.122539 -0.000837 -0.668576 -1.243984 -0.030628 1 0 0 0 0 0 0 980947
-0.001998 0.001364 0.122539 -0.000816 -0.669268 -1.245254 -0.030659 1 0 0 0 0 0 0 981954
-0.001998 0.001364 0.122539 -0.000826 -0.669945 -1.246531 -0.030690 1 0 0 0 0 0 0 982950
-0.001998 0.001364 0.122539 -0.000840 -0.670624 -1.247794 -0.030721 1 0 0 0 0 0 0 983949
-0.001998 0.001364 0.122539 -0.000818 -0.671323 -1.249078 -0.030753 1 0 0 0 0 0 0 984966
-0.001998 0.001364 0.122539 -0.000828 -0.671995 -1.250344 -0.030784 1 0 0 0 0 0 0 985954
-0.001998 0.001364 0.122539 -0.000842 -0.672683 -1.251626 -0.030816 1 0 0 0 0 0 0 986968
-0.001998 0.001364 0.122539 -0.000821 -0.673365 -1.252878 -0.030847 1 0 0 0 0 0 0 987960
-0.001998 0.001364 0.122539 -0.000843 -0.674046 -1.254160 -0.030878 1 0 0 0 0 0 0 988965
-0.001998 0.001364 0.122539 -0.000834 -0.674729 -1.255434 -0.030909 1 0 0 0 0 0 0 989964
-0.001998 0.001364 0.122539 -0.000822 -0.675415 -1.256692 -0.030941 1 0 0 0 0 0 0 990965
-0.001998 0.001364 0.122539 -0.000845 -0.676087 -1.257959 -0.030972 1 0 0 0 0 0 0 991958
-0.001979 0.001360 0.122529 -0.261336 -0.614477 -1.126616 -0.031002 1 0 0 0 0 0 0 992933
-0.001969 0.001357 0.122525 -0.164701 -0.638644 -1.196108 -0.031034 1 0 0 0 0 0 0 993964
-0.001965 0.001356 0.122524 -0.094373 -0.656190 -1.233011 -0.031068 1 0 0 0 0 0 0 995039
-0.001962 0.001356 0.122524 -0.057233 -0.665644 -1.247933 -0.031099 1 0 0 0 0 0 0 996030
-0.001961 0.001356 0.122523 -0.038564 -0.670713 -1.254166 -0.031131 1 0 0 0 0 0 0 997049
-0.001961 0.001355 0.122523 -0.029262 -0.673571 -1.257160 -0.031162 1 0 0 0 0 0 0 998041
-0.001960 0.001355 0.122523 -0.024624 -0.675300 -1.259016 -0.031192 1 0 0 0 0 0 0 999024
-0.001960 0.001355 0.122523 -0.022322 -0.676520 -1.260515 -0.031224 1 0 0 0 0 0 1 38
-0.001973 0.001341 0.122513 0.156322 -0.486559 -1.120546 -0.031255 1 0 0 0 0 0 1 1041
-0.001980 0.001334 0.122509 0.092848 -0.558038 -1.194474 -0.031286 1 0 0 0 0 0 1 2033
-0.001983 0.001331 0.122508 0.045199 -0.610292 -1.233603 -0.031317 1 0 0 0 0 0 1 3025
-0.001985 0.001329 0.122507 0.019547 -0.638231 -1.249436 -0.031349 1 0 0 0 0 0 1 4038
-0.001986 0.001328 0.122507 0.006464 -0.652604 -1.255911 -0.031379 1 0 0 0 0 0 1 5006
-0.001967 0.001323 0.122497 -0.260643 -0.597896 -1.126327 -0.031412 1 0 0 0 0 0 1 6037
-0.001957 0.001320 0.122494 -0.167456 -0.625402 -1.196466 -0.031443 1 0 0 0 0 0 1 7036
-0.001953 0.001319 0.122493 -0.098844 -0.644532 -1.233470 -0.031473 1 0 0 0 0 0 1 8009
-0.001950 0.001319 0.122492 -0.062592 -0.654822 -1.248465 -0.031504 1 0 0 0 0 0 1 9007
-0.001949 0.001318 0.122492 -0.044350 -0.660291 -1.254676 -0.031536 1 0 0 0 0 0 1 10006
-0.001949 0.001318 0.122492 -0.035283 -0.663337 -1.257690 -0.031567 1 0 0 0 0 0 1 11006
-0.001948 0.001318 0.122492 -0.030750 -0.665190 -1.259558 -0.031598 1 0 0 0 0 0 1 12014
-0.001948 0.001318 0.122492 -0.028492 -0.666449 -1.261045 -0.031630 1 0 0 0 0 0 1 13031
-0.001929 0.001313 0.122482 -0.287861 -0.605150 -1.129470 -0.031662 1 0 0 0 0 0 1 14039
-0.001919 0.001311 0.122479 -0.190890 -0.629336 -1.198999 -0.031692 1 0 0 0 0 0 1 15009
-0.001915 0.001310 0.122477 -0.120421 -0.646841 -1.235825 -0.031723 1 0 0 0 0 0 1 16007
-0.001912 0.001309 0.122477 -0.083232 -0.656304 -1.250749 -0.031754 1 0 0 0 0 0 1 17005
-0.001911 0.001309 0.122477 -0.064535 -0.661350 -1.256926 -0.031786 1 0 0 0 0 0 1 18005
-0.001910 0.001309 0.122477 -0.055220 -0.664191 -1.259928 -0.031817 1 0 0 0 0 0 1 19008
-0.001923 0.001295 0.122466 0.126997 -0.474992 -1.120379 -0.031849 1 0 0 0 0 0 1 20028
-0.001930 0.001288 0.122463 0.065290 -0.546716 -1.194450 -0.031879 1 0 0 0 0 0 1 21005
-0.001933 0.001284 0.122461 0.018525 -0.599094 -1.233606 -0.031911 1 0 0 0 0 0 1 22004
-0.001935 0.001283 0.122461 -0.006670 -0.627103 -1.249475 -0.031943 1 0 0 0 0 0 1 23041
-0.001936 0.001282 0.122461 -0.019568 -0.641527 -1.255952 -0.031974 1 0 0 0 0 0 1 24037
-0.001917 0.001277 0.122451 -0.286515 -0.586810 -1.126005 -0.032005 1 0 0 0 0 0 1 25037
-0.001907 0.001274 0.122447 -0.193477 -0.614232 -1.196207 -0.032036 1 0 0 0 0 0 1 26034
-0.001903 0.001273 0.122446 -0.124992 -0.633338 -1.233273 -0.032068 1 0 0 0 0 0 1 27040
-0.001900 0.001272 0.122446 -0.088783 -0.643581 -1.248233 -0.032098 1 0 0 0 0 0 1 28007
-0.001899 0.001272 0.122446 -0.070598 -0.649049 -1.254461 -0.032130 1 0 0 0 0 0 1 29037
-0.001912 0.001258 0.122435 0.116065 -0.461141 -1.115871 -0.032161 1 0 0 0 0 0 1 30029
-0.001918 0.001251 0.122431 0.056616 -0.533406 -1.190368 -0.032192 1 0 0 0 0 0 1 31011
-0.001921 0.001247 0.122430 0.010983 -0.586039 -1.229666 -0.032223 1 0 0 0 0 0 1 32006
-0.001923 0.001245 0.122430 -0.013655 -0.614139 -1.245519 -0.032254 1 0 0 0 0 0 1 33005
-0.001924 0.001245 0.122429 -0.026255 -0.628618 -1.252000 -0.032286 1 0 0 0 0 0 1 34005
-0.001905 0.001239 0.122419 -0.293056 -0.573955 -1.121929 -0.032317 1 0 0 0 0 0 1 35005
-0.001896 0.001237 0.122416 -0.200047 -0.601339 -1.192148 -0.032348 1 0 0 0 0 0 1 36006
-0.001891 0.001236 0.122415 -0.131594 -0.620424 -1.229228 -0.032380 1 0 0 0 0 0 1 37028
-0.001889 0.001235 0.122414 -0.095405 -0.630655 -1.244190 -0.032411 1 0 0 0 0 0 1 38013
-0.001901 0.001221 0.122404 0.100392 -0.445209 -1.108713 -0.032443 1 0 0 0 0 0 1 39032
-0.001907 0.001214 0.122400 0.045542 -0.518591 -1.184388 -0.032474 1 0 0 0 0 0 1 40029
-0.001910 0.001210 0.122399 0.002201 -0.571732 -1.224060 -0.032505 1 0 0 0 0 0 1 41012
-0.001911 0.001208 0.122398 -0.021295 -0.600124 -1.240061 -0.032536 1 0 0 0 0 0 1 42026
-0.001912 0.001207 0.122398 -0.033317 -0.614707 -1.246564 -0.032567 1 0 0 0 0 0 1 43012
-0.001893 0.001202 0.122388 -0.299802 -0.560092 -1.116293 -0.032596 1 0 0 0 0 0 1 43954
-0.001897 0.001186 0.122374 -0.029177 -0.396616 -1.044724 -0.032627 1 0 0 0 0 0 1 44944
-0.001899 0.001177 0.122369 -0.024540 -0.485969 -1.154547 -0.032659 1 0 0 0 0 0 1 45945
-0.001900 0.001173 0.122367 -0.036142 -0.547527 -1.207429 -0.032690 1 0 0 0 0 0 1 46953
-0.001900 0.001171 0.122367 -0.043663 -0.580076 -1.228125 -0.032721 1 0 0 0 0 0 1 47944
-0.001901 0.001170 0.122367 -0.047705 -0.596736 -1.236321 -0.032753 1 0 0 0 0 0 1 48953
-0.001901 0.001170 0.122367 -0.049824 -0.605351 -1.239975 -0.032784 1 0 0 0 0 0 1 49943
-0.001914 0.001155 0.122356 0.126612 -0.419187 -1.100109 -0.032815 1 0 0 0 0 0 1 50954
-0.001921 0.001148 0.122352 0.062225 -0.491996 -1.174410 -0.032847 1 0 0 0 0 0 1 51961
-0.001924 0.001145 0.122351 0.014161 -0.544860 -1.213595 -0.032878 1 0 0 0 0 0 1 52953
-0.001926 0.001143 0.122351 -0.011696 -0.573079 -1.229391 -0.032909 1 0 0 0 0 0 1 53953
-0.001927 0.001142 0.122350 -0.024914 -0.587581 -1.235829 -0.032940 1 0 0 0 0 0 1 54945
-0.001921 0.001123 0.122330 -0.114523 -0.342269 -0.963416 -0.032972 1 0 0 0 0 0 1 55954
-0.001918 0.001114 0.122323 -0.085578 -0.439662 -1.106525 -0.033002 1 0 0 0 0 0 1 56943
-0.001917 0.001109 0.122320 -0.065021 -0.509926 -1.181490 -0.033034 1 0 0 0 0 0 1 57952
-0.001916 0.001106 0.122319 -0.054587 -0.547206 -1.210997 -0.033065 1 0 0 0 0 0 1 58945
-0.001916 0.001105 0.122319 -0.049537 -0.566263 -1.222366 -0.033096 1 0 0 0 0 0 1 59947
-0.001916 0.001105 0.122319 -0.047104 -0.576050 -1.227167 -0.033128 1 0 0 0 0 0 1 60969
-0.001929 0.001090 0.122308 0.131508 -0.390539 -1.087373 -0.033159 1 0 0 0 0 0 1 61945
-0.001935 0.001083 0.122305 0.068368 -0.463470 -1.161891 -0.033190 1 0 0 0 0 0 1 62957
-0.001939 0.001080 0.122303 0.020935 -0.516398 -1.201175 -0.033222 1 0 0 0 0 0 1 63959
-0.001940 0.001078 0.122303 -0.004603 -0.544617 -1.216963 -0.033253 1 0 0 0 0 0 1 64956
-0.001941 0.001077 0.122303 -0.017647 -0.559115 -1.223399 -0.033284 1 0 0 0 0 0 1 65965
-0.001955 0.001062 0.122292 0.153133 -0.376047 -1.084067 -0.033315 1 0 0 0 0 0 1 66961
-0.001962 0.001055 0.122288 0.086180 -0.450078 -1.158828 -0.033347 1 0 0 0 0 0 1 67959
-0.001965 0.001052 0.122287 0.036845 -0.503517 -1.198176 -0.033377 1 0 0 0 0 0 1 68931
-0.001967 0.001050 0.122287 0.010350 -0.532047 -1.214028 -0.033409 1 0 0 0 0 0 1 69955
-0.001968 0.001049 0.122287 -0.003164 -0.546663 -1.220468 -0.033441 1 0 0 0 0 0 1 70962
-0.001949 0.001044 0.122277 -0.270465 -0.492134 -1.090073 -0.033472 1 0 0 0 0 0 1 71960
-0.001940 0.001041 0.122273 -0.177929 -0.519276 -1.160232 -0.033503 1 0 0 0 0 0 1 72961
-0.001948 0.001026 0.122261 0.067612 -0.347710 -1.054722 -0.033534 1 0 0 0 0 0 1 73966
-0.001952 0.001018 0.122257 0.040105 -0.427782 -1.142635 -0.033566 1 0 0 0 0 0 1 74965
-0.001955 0.001015 0.122256 0.010590 -0.484259 -1.186731 -0.033597 1 0 0 0 0 0 1 75964
-0.001956 0.001013 0.122255 -0.005995 -0.514240 -1.204208 -0.033628 1 0 0 0 0 0 1 76962
-0.001956 0.001012 0.122255 -0.014558 -0.529597 -1.211209 -0.033659 1 0 0 0 0 0 1 77960
-0.001970 0.000997 0.122244 0.158374 -0.347058 -1.071804 -0.033690 1 0 0 0 0 0 1 78961
-0.001976 0.000990 0.122241 0.092649 -0.421125 -1.146724 -0.033722 1 0 0 0 0 0 1 79961
-0.001980 0.000986 0.122239 0.043937 -0.474589 -1.186106 -0.033752 1 0 0 0 0 0 1 80930
-0.001981 0.000985 0.122239 0.017755 -0.503096 -1.201950 -0.033784 1 0 0 0 0 0 1 81960
-0.001982 0.000984 0.122239 0.004403 -0.517690 -1.208374 -0.033815 1 0 0 0 0 0 1 82961
-0.001983 0.000983 0.122239 -0.002329 -0.525229 -1.211330 -0.033846 1 0 0 0 0 0 1 83930
-0.001983 0.000983 0.122239 -0.005718 -0.529257 -1.213145 -0.033878 1 0 0 0 0 0 1 84959
-0.001983 0.000983 0.122239 -0.007415 -0.531504 -1.214508 -0.033909 1 0 0 0 0 0 1 85958
-0.001996 0.000969 0.122228 0.168969 -0.342460 -1.072922 -0.033941 1 0 0 0 0 0 1 86963
-0.002003 0.000962 0.122224 0.105097 -0.413167 -1.147168 -0.033972 1 0 0 0 0 0 1 87961
-0.002006 0.000958 0.122223 0.057320 -0.464948 -1.186362 -0.034003 1 0 0 0 0 0 1 88961
-0.002008 0.000957 0.122223 0.031622 -0.492601 -1.202096 -0.034034 1 0 0 0 0 0 1 89957
-0.002009 0.000956 0.122223 0.018508 -0.506771 -1.208469 -0.034065 1 0 0 0 0 0 1 90959
-0.002022 0.000941 0.122212 0.189091 -0.323727 -1.068480 -0.034096 1 0 0 0 0 0 1 91930
-0.002029 0.000934 0.122208 0.122385 -0.397353 -1.143454 -0.034128 1 0 0 0 0 0 1 92960
-0.002033 0.000930 0.122207 0.073207 -0.450568 -1.182877 -0.034159 1 0 0 0 0 0 1 93959
-0.002034 0.000929 0.122206 0.046807 -0.478927 -1.198698 -0.034190 1 0 0 0 0 0 1 94960
-0.002035 0.000928 0.122206 0.033354 -0.493462 -1.205098 -0.034222 1 0 0 0 0 0 1 95959
-0.002036 0.000927 0.122206 0.026574 -0.500962 -1.208081 -0.034253 1 0 0 0 0 0 1 96958
-0.002036 0.000927 0.122206 0.023182 -0.504927 -1.209847 -0.034284 1 0 0 0 0 0 1 97959
-0.002036 0.000927 0.122206 0.021502 -0.507151 -1.211186 -0.034315 1 0 0 0 0 0 1 98960
-0.002036 0.000927 0.122206 0.020641 -0.508486 -1.212366 -0.034346 1 0 0 0 0 0 1 99954
-0.002036 0.000927 0.122206 0.020234 -0.509386 -1.213478 -0.034377 1 0 0 0 0 0 1 100945
-0.002036 0.000927 0.122206 0.020045 -0.510068 -1.214611 -0.034409 1 0 0 0 0 0 1 101951
-0.002049 0.000913 0.122196 0.197111 -0.320318 -1.072596 -0.034441 1 0 0 0 0 0 1 102964
-0.002056 0.000906 0.122192 0.133788 -0.390456 -1.146915 -0.034472 1 0 0 0 0 0 1 103959
-0.002059 0.000902 0.122191 0.086304 -0.441930 -1.186126 -0.034503 1 0 0 0 0 0 1 104957
-0.002061 0.000901 0.122190 0.060756 -0.469415 -1.201869 -0.034534 1 0 0 0 0 0 1 105959
-0.002062 0.000900 0.122190 0.047730 -0.483506 -1.208247 -0.034565 1 0 0 0 0 0 1 106960
-0.002062 0.000899 0.122190 0.041172 -0.490772 -1.211204 -0.034597 1 0 0 0 0 0 1 107960
-0.002062 0.000899 0.122190 0.037898 -0.494627 -1.212945 -0.034628 1 0 0 0 0 0 1 108959
-0.002062 0.000899 0.122190 0.036278 -0.496775 -1.214286 -0.034659 1 0 0 0 0 0 1 109959
-0.002062 0.000899 0.122190 0.035463 -0.498078 -1.215461 -0.034690 1 0 0 0 0 0 1 110960
-0.002062 0.000899 0.122190 0.035088 -0.498944 -1.216566 -0.034721 1 0 0 0 0 0 1 111947
-0.002062 0.000899 0.122190 0.034914 -0.499606 -1.217661 -0.034752 1 0 0 0 0 0 1 112943
-0.002075 0.000885 0.122179 0.211967 -0.309862 -1.075464 -0.034784 1 0 0 0 0 0 1 113952
-0.002082 0.000878 0.122176 0.148744 -0.379894 -1.149812 -0.034815 1 0 0 0 0 0 1 114943
-0.002085 0.000874 0.122174 0.101320 -0.431312 -1.189057 -0.034846 1 0 0 0 0 0 1 115952
-0.002087 0.000873 0.122174 0.075807 -0.458755 -1.204795 -0.034877 1 0 0 0 0 0 1 116942
-0.002088 0.000872 0.122174 0.062796 -0.472835 -1.211171 -0.034909 1 0 0 0 0 0 1 117952
-0.002088 0.000871 0.122174 0.056275 -0.480073 -1.214111 -0.034940 1 0 0 0 0 0 1 118942
-0.002089 0.000871 0.122174 0.053006 -0.483906 -1.215855 -0.034971 1 0 0 0 0 0 1 119936
-0.002075 0.000885 0.122153 -0.136759 -0.672152 -0.938223 -0.035003 1 0 0 0 0 0 1 120953
-0.002068 0.000892 0.122146 -0.067013 -0.606669 -1.081976 -0.035034 1 0 0 0 0 0 1 121942
-0.002065 0.000895 0.122143 -0.017067 -0.557727 -1.157317 -0.035065 1 0 0 0 0 0 1 122950
-0.002063 0.000897 0.122142 0.008936 -0.531677 -1.186883 -0.035096 1 0 0 0 0 0 1 123941
-0.002062 0.000898 0.122142 0.021880 -0.518630 -1.198224 -0.035128 1 0 0 0 0 0 1 124950
-0.002062 0.000898 0.122142 0.028315 -0.512285 -1.202917 -0.035159 1 0 0 0 0 0 1 125941
-0.002062 0.000898 0.122142 0.031526 -0.509328 -1.205272 -0.035190 1 0 0 0 0 0 1 126951
-0.002062 0.000898 0.122142 0.033120 -0.508072 -1.206786 -0.035221 1 0 0 0 0 0 1 127942
-0.002062 0.000898 0.122142 0.033951 -0.507673 -1.208014 -0.035253 1 0 0 0 0 0 1 128950
-0.002062 0.000899 0.122142 0.034358 -0.507682 -1.209144 -0.035284 1 0 0 0 0 0 1 129942
-0.002062 0.000899 0.122142 0.034584 -0.507932 -1.210244 -0.035315 1 0 0 0 0 0 1 130960
-0.002062 0.000899 0.122142 0.034713 -0.508282 -1.211334 -0.035347 1 0 0 0 0 0 1 131966
-0.002062 0.000899 0.122142 0.034801 -0.508664 -1.212386 -0.035378 1 0 0 0 0 0 1 132948
-0.002062 0.000899 0.122142 0.034849 -0.509077 -1.213465 -0.035409 1 0 0 0 0 0 1 133943
-0.002062 0.000899 0.122142 0.034890 -0.509522 -1.214547 -0.035440 1 0 0 0 0 0 1 134958
-0.002062 0.000899 0.122142 0.034929 -0.509958 -1.215602 -0.035471 1 0 0 0 0 0 1 135950
-0.002062 0.000899 0.122142 0.034961 -0.510412 -1.216686 -0.035503 1 0 0 0 0 0 1 136963
-0.002062 0.000899 0.122142 0.034991 -0.510847 -1.217722 -0.035533 1 0 0 0 0 0 1 137931
-0.002062 0.000899 0.122142 0.035026 -0.511321 -1.218838 -0.035565 1 0 0 0 0 0 1 138961
-0.002062 0.000899 0.122142 0.035053 -0.511758 -1.219894 -0.035597 1 0 0 0 0 0 1 139957
-0.002062 0.000899 0.122142 0.035096 -0.512210 -1.220970 -0.035628 1 0 0 0 0 0 1 140957
-0.002062 0.000899 0.122142 0.035116 -0.512657 -1.222037 -0.035659 1 0 0 0 0 0 1 141959
-0.002062 0.000899 0.122142 0.035158 -0.513109 -1.223115 -0.035690 1 0 0 0 0 0 1 142960
-0.002062 0.000899 0.122142 0.035178 -0.513556 -1.224179 -0.035722 1 0 0 0 0 0 1 143959
-0.002062 0.000899 0.122142 0.035207 -0.514007 -1.225254 -0.035753 1 0 0 0 0 0 1 144964
-0.002062 0.000899 0.122142 0.035250 -0.514456 -1.226323 -0.035784 1 0 0 0 0 0 1 145956
-0.002062 0.000899 0.122142 0.035270 -0.514906 -1.227398 -0.035816 1 0 0 0 0 0 1 146965
-0.002062 0.000899 0.122142 0.035311 -0.515355 -1.228467 -0.035847 1 0 0 0 0 0 1 147958
-0.002062 0.000899 0.122142 0.035331 -0.515802 -1.229532 -0.035878 1 0 0 0 0 0 1 148958
-0.002062 0.000899 0.122142 0.035373 -0.516254 -1.230610 -0.035909 1 0 0 0 0 0 1 149959
-0.002062 0.000899 0.122142 0.035393 -0.516700 -1.231674 -0.035940 1 0 0 0 0 0 1 150958
-0.002062 0.000899 0.122142 0.035435 -0.517151 -1.232748 -0.035972 1 0 0 0 0 0 1 151956
-0.002062 0.000899 0.122142 0.035455 -0.517598 -1.233814 -0.036003 1 0 0 0 0 0 1 152956
-0.002062 0.000899 0.122142 0.035484 -0.518049 -1.234888 -0.036034 1 0 0 0 0 0 1 153960
-0.002062 0.000899 0.122142 0.035527 -0.518501 -1.235964 -0.036065 1 0 0 0 0 0 1 154959
-0.002062 0.000899 0.122142 0.035547 -0.518947 -1.237029 -0.036097 1 0 0 0 0 0 1 155958
-0.002062 0.000899 0.122142 0.035585 -0.519387 -1.238111 -0.036128 1 0 0 0 0 0 1 156957
-0.002042 0.000894 0.122132 -0.225535 -0.457717 -1.105500 -0.036159 1 0 0 0 0 0 1 157958
-0.002033 0.000892 0.122129 -0.129967 -0.481024 -1.174718 -0.036190 1 0 0 0 0 0 1 158947
-0.002028 0.000891 0.122127 -0.060255 -0.498062 -1.211291 -0.036222 1 0 0 0 0 0 1 159957
-0.002026 0.000890 0.122127 -0.023430 -0.507226 -1.225995 -0.036253 1 0 0 0 0 0 1 160959
-0.002025 0.000890 0.122127 -0.004902 -0.512032 -1.231929 -0.036283 1 0 0 0 0 0 1 161929
-0.002024 0.000890 0.122127 0.004347 -0.514664 -1.234766 -0.036315 1 0 0 0 0 0 1 162959
-0.002024 0.000890 0.122127 0.008980 -0.516189 -1.236429 -0.036347 1 0 0 0 0 0 1 163956
-0.002023 0.000890 0.122127 0.011286 -0.517174 -1.237720 -0.036378 1 0 0 0 0 0 1 164957
-0.002023 0.000889 0.122127 0.012453 -0.517892 -1.238848 -0.036409 1 0 0 0 0 0 1 165957
-0.002023 0.000889 0.122127 0.013026 -0.518469 -1.239949 -0.036440 1 0 0 0 0 0 1 166957
-0.002023 0.000889 0.122127 0.013340 -0.518985 -1.241015 -0.036472 1 0 0 0 0 0 1 167957
-0.002023 0.000889 0.122127 0.013486 -0.519473 -1.242089 -0.036503 1 0 0 0 0 0 1 168958
-0.002023 0.000889 0.122127 0.013571 -0.519914 -1.243144 -0.036534 1 0 0 0 0 0 1 169957
-0.002023 0.000889 0.122127 0.013616 -0.520412 -1.244300 -0.036568 1 0 0 0 0 0 1 171039
-0.002023 0.000889 0.122127 0.013654 -0.520860 -1.245349 -0.036599 1 0 0 0 0 0 1 172032
-0.002029 0.000908 0.122116 0.086600 -0.769822 -1.100584 -0.036630 1 0 0 0 0 0 1 173036
-0.002031 0.000917 0.122112 0.061393 -0.680878 -1.175937 -0.036661 1 0 0 0 0 0 1 174026
-0.002033 0.000922 0.122111 0.041958 -0.615093 -1.215704 -0.036693 1 0 0 0 0 0 1 175036
-0.002034 0.000924 0.122110 0.031316 -0.580148 -1.231577 -0.036723 1 0 0 0 0 0 1 176001
-0.002034 0.000925 0.122110 0.025828 -0.562687 -1.238016 -0.036755 1 0 0 0 0 0 1 177029
-0.002034 0.000926 0.122110 0.023050 -0.554127 -1.240929 -0.036785 1 0 0 0 0 0 1 178002
-0.002034 0.000926 0.122110 0.021653 -0.550088 -1.242649 -0.036817 1 0 0 0 0 0 1 179002
-0.002034 0.000926 0.122110 0.020967 -0.548284 -1.243949 -0.036848 1 0 0 0 0 0 1 180001
-0.002034 0.000926 0.122110 0.020618 -0.547620 -1.245085 -0.036879 1 0 0 0 0 0 1 181001
-0.002034 0.000926 0.122110 0.020460 -0.547515 -1.246155 -0.036910 1 0 0 0 0 0 1 181999
-0.002034 0.000926 0.122110 0.020379 -0.547695 -1.247235 -0.036942 1 0 0 0 0 0 1 183005
-0.002034 0.000926 0.122110 0.020345 -0.548028 -1.248282 -0.036973 1 0 0 0 0 0 1 183999
-0.002034 0.000926 0.122110 0.020357 -0.548403 -1.249329 -0.037004 1 0 0 0 0 0 1 184991
-0.002034 0.000926 0.122110 0.020356 -0.548842 -1.250409 -0.037036 1 0 0 0 0 0 1 186008
-0.002034 0.000926 0.122110 0.020356 -0.549288 -1.251466 -0.037067 1 0 0 0 0 0 1 187008
-0.002034 0.000926 0.122110 0.020380 -0.549741 -1.252513 -0.037098 1 0 0 0 0 0 1 188007
-0.002034 0.000926 0.122110 0.020398 -0.550211 -1.253584 -0.037130 1 0 0 0 0 0 1 189023
-0.002034 0.000926 0.122110 0.020415 -0.550666 -1.254621 -0.037161 1 0 0 0 0 0 1 190006
-0.002034 0.000926 0.122110 0.020429 -0.551126 -1.255702 -0.037192 1 0 0 0 0 0 1 191024
-0.002034 0.000926 0.122110 0.020449 -0.551590 -1.256730 -0.037223 1 0 0 0 0 0 1 192004
-0.002034 0.000926 0.122110 0.020463 -0.552050 -1.257808 -0.037255 1 0 0 0 0 0 1 193020
-0.002034 0.000926 0.122110 0.020484 -0.552516 -1.258840 -0.037286 1 0 0 0 0 0 1 194004
-0.002034 0.000926 0.122110 0.020498 -0.552970 -1.259904 -0.037317 1 0 0 0 0 0 1 195006
-0.002034 0.000926 0.122110 0.020506 -0.553447 -1.260961 -0.037349 1 0 0 0 0 0 1 196020
-0.002034 0.000926 0.122110 0.020531 -0.553895 -1.262011 -0.037379 1 0 0 0 0 0 1 197004
-0.002040 0.000944 0.122099 0.093502 -0.802973 -1.116972 -0.037411 1 0 0 0 0 0 1 198020
-0.002042 0.000954 0.122096 0.068351 -0.714237 -1.192348 -0.037442 1 0 0 0 0 0 1 199005
-0.002044 0.000958 0.122094 0.048946 -0.648523 -1.232046 -0.037471 1 0 0 0 0 0 1 199949
-0.002045 0.000960 0.122094 0.038327 -0.613665 -1.247942 -0.037502 1 0 0 0 0 0 1 200939
-0.002045 0.000962 0.122094 0.032860 -0.596224 -1.254345 -0.037534 1 0 0 0 0 0 1 201940
-0.002045 0.000962 0.122094 0.030078 -0.587694 -1.257290 -0.037565 1 0 0 0 0 0 1 202948
-0.002045 0.000963 0.122094 0.028686 -0.583677 -1.259005 -0.037596 1 0 0 0 0 0 1 203949
-0.002045 0.000963 0.122094 0.027997 -0.581898 -1.260276 -0.037627 1 0 0 0 0 0 1 204939
-0.002045 0.000963 0.122094 0.027665 -0.581262 -1.261418 -0.037659 1 0 0 0 0 0 1 205948
-0.002045 0.000963 0.122094 0.027502 -0.581171 -1.262487 -0.037690 1 0 0 0 0 0 1 206940
-0.002045 0.000963 0.122094 0.027437 -0.581373 -1.263550 -0.037721 1 0 0 0 0 0 1 207948
-0.002045 0.000963 0.122094 0.027427 -0.581709 -1.264598 -0.037753 1 0 0 0 0 0 1 208947
-0.002045 0.000963 0.122094 0.027421 -0.582127 -1.265637 -0.037783 1 0 0 0 0 0 1 209938
-0.002045 0.000963 0.122094 0.027432 -0.582576 -1.266696 -0.037815 1 0 0 0 0 0 1 210949
-0.002045 0.000963 0.122094 0.027446 -0.583027 -1.267728 -0.037846 1 0 0 0 0 0 1 211940
-0.002045 0.000963 0.122094 0.027465 -0.583499 -1.268790 -0.037878 1 0 0 0 0 0 1 212949
-0.002045 0.000963 0.122094 0.027487 -0.583982 -1.269846 -0.037909 1 0 0 0 0 0 1 213957
-0.002045 0.000963 0.122094 0.027510 -0.584459 -1.270883 -0.037940 1 0 0 0 0 0 1 214948
-0.002045 0.000963 0.122094 0.027532 -0.584940 -1.271928 -0.037971 1 0 0 0 0 0 1 215946
-0.002045 0.000963 0.122094 0.027555 -0.585419 -1.272971 -0.038002 1 0 0 0 0 0 1 216942
-0.002045 0.000963 0.122094 0.027578 -0.585906 -1.274030 -0.038034 1 0 0 0 0 0 1 217954
-0.002045 0.000963 0.122094 0.027601 -0.586391 -1.275084 -0.038065 1 0 0 0 0 0 1 218961
-0.002045 0.000963 0.122094 0.027611 -0.586870 -1.276125 -0.038097 1 0 0 0 0 0 1 219961
-0.002045 0.000963 0.122094 0.027645 -0.587351 -1.277172 -0.038128 1 0 0 0 0 0 1 220956
-0.002045 0.000963 0.122094 0.027668 -0.587833 -1.278219 -0.038159 1 0 0 0 0 0 1 221956
-0.002045 0.000963 0.122094 0.027695 -0.588326 -1.279260 -0.038190 1 0 0 0 0 0 1 222957
-0.002045 0.000963 0.122094 0.027706 -0.588807 -1.280321 -0.038222 1 0 0 0 0 0 1 223958
-0.002045 0.000963 0.122094 0.027736 -0.589278 -1.281358 -0.038253 1 0 0 0 0 0 1 224954
-0.002045 0.000963 0.122094 0.027759 -0.589759 -1.282407 -0.038284 1 0 0 0 0 0 1 225956
-0.002045 0.000963 0.122094 0.027770 -0.590238 -1.283447 -0.038315 1 0 0 0 0 0 1 226956
-0.002045 0.000963 0.122094 0.027803 -0.590721 -1.284499 -0.038347 1 0 0 0 0 0 1 227956
-0.002045 0.000963 0.122094 0.027826 -0.591190 -1.285517 -0.038377 1 0 0 0 0 0 1 228928
-0.002045 0.000963 0.122094 0.027850 -0.591686 -1.286598 -0.038409 1 0 0 0 0 0 1 229960
-0.002026 0.000958 0.122084 -0.233862 -0.529848 -1.153595 -0.038440 1 0 0 0 0 0 1 230956
-0.002017 0.000956 0.122080 -0.138705 -0.553162 -1.222686 -0.038472 1 0 0 0 0 0 1 231954
-0.002012 0.000955 0.122079 -0.069200 -0.570177 -1.259187 -0.038503 1 0 0 0 0 0 1 232955
-0.002009 0.000954 0.122079 -0.032485 -0.579349 -1.273832 -0.038534 1 0 0 0 0 0 1 233955
-0.002008 0.000954 0.122078 -0.014006 -0.584167 -1.279750 -0.038564 1 0 0 0 0 0 1 234927
-0.002008 0.000954 0.122078 -0.004789 -0.586809 -1.282528 -0.038596 1 0 0 0 0 0 1 235924
-0.002007 0.000954 0.122078 -0.000197 -0.588375 -1.284183 -0.038627 1 0 0 0 0 0 1 236936
-0.002007 0.000954 0.122078 0.002104 -0.589402 -1.285452 -0.038659 1 0 0 0 0 0 1 237953
-0.002007 0.000954 0.122078 0.003270 -0.590145 -1.286571 -0.038690 1 0 0 0 0 0 1 238957
-0.002007 0.000954 0.122078 0.003834 -0.590752 -1.287647 -0.038722 1 0 0 0 0 0 1 239955
-0.002007 0.000954 0.122078 0.004128 -0.591297 -1.288682 -0.038753 1 0 0 0 0 0 1 240954
-0.002007 0.000954 0.122078 0.004271 -0.591807 -1.289725 -0.038784 1 0 0 0 0 0 1 241955
-0.002007 0.000954 0.122078 0.004345 -0.592300 -1.290776 -0.038815 1 0 0 0 0 0 1 242955
-0.002007 0.000954 0.122078 0.004380 -0.592795 -1.291801 -0.038847 1 0 0 0 0 0 1 243954
-0.002007 0.000954 0.122078 0.004402 -0.593256 -1.292845 -0.038878 1 0 0 0 0 0 1 244954
-0.002020 0.000940 0.122068 0.182389 -0.402540 -1.150097 -0.038909 1 0 0 0 0 0 1 245953
-0.002027 0.000933 0.122064 0.119616 -0.472116 -1.224084 -0.038940 1 0 0 0 0 0 1 246956
-0.002030 0.000929 0.122063 0.072406 -0.523289 -1.263108 -0.038971 1 0 0 0 0 0 1 247954
-0.002032 0.000928 0.122062 0.047004 -0.550634 -1.278738 -0.039003 1 0 0 0 0 0 1 248956
-0.002033 0.000927 0.122062 0.034055 -0.564658 -1.285010 -0.039034 1 0 0 0 0 0 1 249954
-0.002033 0.000926 0.122062 0.027517 -0.571891 -1.287902 -0.039065 1 0 0 0 0 0 1 250957
-0.002033 0.000926 0.122062 0.024255 -0.575726 -1.289578 -0.039096 1 0 0 0 0 0 1 251945
-0.002033 0.000926 0.122062 0.022626 -0.577901 -1.290846 -0.039128 1 0 0 0 0 0 1 252955
-0.002033 0.000926 0.122062 0.021805 -0.579189 -1.291939 -0.039159 1 0 0 0 0 0 1 253942
-0.002033 0.000926 0.122062 0.021403 -0.580091 -1.293016 -0.039190 1 0 0 0 0 0 1 254951
-0.002033 0.000926 0.122062 0.021231 -0.580754 -1.294065 -0.039222 1 0 0 0 0 0 1 255956
-0.002033 0.000926 0.122062 0.021134 -0.581335 -1.295097 -0.039253 1 0 0 0 0 0 1 256955
-0.002033 0.000926 0.122062 0.021097 -0.581826 -1.296100 -0.039283 1 0 0 0 0 0 1 257927
-0.002033 0.000926 0.122062 0.021085 -0.582331 -1.297160 -0.039315 1 0 0 0 0 0 1 258954
-0.002033 0.000926 0.122062 0.021103 -0.582802 -1.298173 -0.039346 1 0 0 0 0 0 1 259943
-0.002033 0.000926 0.122062 0.021100 -0.583277 -1.299215 -0.039378 1 0 0 0 0 0 1 260954
-0.002033 0.000926 0.122062 0.021114 -0.583729 -1.300221 -0.039408 1 0 0 0 0 0 1 261930
-0.002033 0.000926 0.122062 0.021135 -0.584202 -1.301261 -0.039439 1 0 0 0 0 0 1 262926
-0.002033 0.000926 0.122062 0.021148 -0.584667 -1.302308 -0.039471 1 0 0 0 0 0 1 263953
-0.002033 0.000926 0.122062 0.021164 -0.585115 -1.303308 -0.039502 1 0 0 0 0 0 1 264924
-0.002033 0.000926 0.122062 0.021185 -0.585600 -1.304377 -0.039534 1 0 0 0 0 0 1 265948
-0.002033 0.000926 0.122062 0.021199 -0.586050 -1.305390 -0.039565 1 0 0 0 0 0 1 266942
-0.002033 0.000926 0.122062 0.021207 -0.586523 -1.306432 -0.039596 1 0 0 0 0 0 1 267947
-0.002033 0.000926 0.122062 0.021231 -0.586974 -1.307447 -0.039627 1 0 0 0 0 0 1 268938
-0.002033 0.000926 0.122062 0.021252 -0.587451 -1.308499 -0.039659 1 0 0 0 0 0 1 269946
-0.002033 0.000926 0.122062 0.021265 -0.587903 -1.309519 -0.039690 1 0 0 0 0 0 1 270946
-0.002033 0.000926 0.122062 0.021282 -0.588361 -1.310540 -0.039721 1 0 0 0 0 0 1 271938
-0.002033 0.000926 0.122062 0.021303 -0.588840 -1.311592 -0.039752 1 0 0 0 0 0 1 272946
-0.002033 0.000926 0.122062 0.021316 -0.589288 -1.312602 -0.039783 1 0 0 0 0 0 1 273937
-0.002033 0.000926 0.122062 0.021324 -0.589763 -1.313648 -0.039815 1 0 0 0 0 0 1 274946
-0.002033 0.000926 0.122062 0.021350 -0.590271 -1.314793 -0.039850 1 0 0 0 0 0 1 276062
-0.002014 0.000921 0.122052 -0.240690 -0.528318 -1.181367 -0.039878 1 0 0 0 0 0 1 276946
-0.002005 0.000919 0.122049 -0.145801 -0.551558 -1.250522 -0.039912 1 0 0 0 0 0 1 278062
-0.002000 0.000918 0.122048 -0.076447 -0.568536 -1.287009 -0.039944 1 0 0 0 0 0 1 279071
-0.001998 0.000917 0.122047 -0.039808 -0.577669 -1.301629 -0.039975 1 0 0 0 0 0 1 280061
-0.001996 0.000917 0.122047 -0.021378 -0.582487 -1.307560 -0.040006 1 0 0 0 0 0 1 281071
-0.001996 0.000917 0.122047 -0.012186 -0.585105 -1.310315 -0.040037 1 0 0 0 0 0 1 282061
-0.001996 0.000917 0.122047 -0.007588 -0.586644 -1.311952 -0.040069 1 0 0 0 0 0 1 283071
-0.001995 0.000917 0.122047 -0.005295 -0.587647 -1.313198 -0.040100 1 0 0 0 0 0 1 284080
-0.001995 0.000917 0.122047 -0.004161 -0.588363 -1.314305 -0.040132 1 0 0 0 0 0 1 285080
-0.001995 0.000917 0.122047 -0.003590 -0.588906 -1.315215 -0.040159 1 0 0 0 0 0 1 285950
-0.001995 0.000917 0.122047 -0.003302 -0.589438 -1.316260 -0.040190 1 0 0 0 0 0 1 286957
-0.002008 0.000903 0.122036 0.175010 -0.398573 -1.173312 -0.040225 1 0 0 0 0 0 1 288071
-0.002015 0.000896 0.122033 0.112446 -0.467950 -1.247261 -0.040257 1 0 0 0 0 0 1 289078
-0.002018 0.000892 0.122031 0.065367 -0.519004 -1.286242 -0.040287 1 0 0 0 0 0 1 290050
-0.002020 0.000891 0.122031 0.040029 -0.546289 -1.301865 -0.040319 1 0 0 0 0 0 1 291079
-0.002021 0.000890 0.122031 0.027091 -0.560279 -1.308129 -0.040350 1 0 0 0 0 0 1 292079
-0.002021 0.000889 0.122031 0.020573 -0.567496 -1.311004 -0.040382 1 0 0 0 0 0 1 293079
-0.002021 0.000889 0.122031 0.017299 -0.571250 -1.312532 -0.040409 1 0 0 0 0 0 1 293942
-0.002022 0.000889 0.122031 0.015672 -0.573440 -1.313912 -0.040444 1 0 0 0 0 0 1 295078
-0.002022 0.000889 0.122031 0.014854 -0.574735 -1.315009 -0.040475 1 0 0 0 0 0 1 296078
-0.002022 0.000889 0.122031 0.014452 -0.575595 -1.316044 -0.040507 1 0 0 0 0 0 1 297079
-0.002022 0.000889 0.122031 0.014258 -0.576238 -1.317050 -0.040537 1 0 0 0 0 0 1 298047
-0.002022 0.000889 0.122031 0.014162 -0.576812 -1.318103 -0.040569 1 0 0 0 0 0 1 299087
-0.002002 0.000884 0.122021 -0.248039 -0.514874 -1.184458 -0.040597 1 0 0 0 0 0 1 299956
-0.001993 0.000882 0.122017 -0.153341 -0.538064 -1.253592 -0.040631 1 0 0 0 0 0 1 301059
-0.001988 0.000881 0.122016 -0.084093 -0.555000 -1.290075 -0.040663 1 0 0 0 0 0 1 302077
-0.001986 0.000880 0.122016 -0.047509 -0.564128 -1.304696 -0.040694 1 0 0 0 0 0 1 303077
-0.001998 0.000866 0.122005 0.149118 -0.377503 -1.166351 -0.040725 1 0 0 0 0 0 1 304068
-0.002004 0.000859 0.122001 0.095747 -0.448897 -1.242033 -0.040757 1 0 0 0 0 0 1 305078
-0.002007 0.000855 0.122000 0.053254 -0.500961 -1.281630 -0.040788 1 0 0 0 0 0 1 306078
-0.002008 0.000854 0.121999 0.030177 -0.528729 -1.297435 -0.040819 1 0 0 0 0 0 1 307079
-0.002009 0.000853 0.121999 0.018388 -0.542950 -1.303757 -0.040850 1 0 0 0 0 0 1 308079
-0.002009 0.000852 0.121999 0.012448 -0.550266 -1.306636 -0.040882 1 0 0 0 0 0 1 309078
-0.002010 0.000852 0.121999 0.009447 -0.554145 -1.308296 -0.040913 1 0 0 0 0 0 1 310078
-0.002010 0.000852 0.121999 0.007952 -0.556289 -1.309527 -0.040944 1 0 0 0 0 0 1 311078
-0.002010 0.000852 0.121999 0.007206 -0.557572 -1.310613 -0.040975 1 0 0 0 0 0 1 312078
-0.002010 0.000852 0.121999 0.006844 -0.558434 -1.311644 -0.041007 1 0 0 0 0 0 1 313078
-0.002023 0.000838 0.121989 0.184842 -0.367689 -1.168223 -0.041038 1 0 0 0 0 0 1 314075
-0.002029 0.000831 0.121985 0.122270 -0.436862 -1.242071 -0.041065 1 0 0 0 0 0 1 314943
-0.002033 0.000827 0.121984 0.075193 -0.487902 -1.281205 -0.041100 1 0 0 0 0 0 1 316056
-0.002034 0.000826 0.121983 0.049861 -0.515130 -1.296812 -0.041132 1 0 0 0 0 0 1 317076
-0.002035 0.000825 0.121983 0.036941 -0.529078 -1.303052 -0.041163 1 0 0 0 0 0 1 318077
-0.002036 0.000824 0.121983 0.030429 -0.536249 -1.305902 -0.041194 1 0 0 0 0 0 1 319077
-0.002036 0.000824 0.121983 0.027163 -0.540047 -1.307547 -0.041225 1 0 0 0 0 0 1 320077
-0.002036 0.000824 0.121983 0.025531 -0.542140 -1.308761 -0.041257 1 0 0 0 0 0 1 321077
-0.002017 0.000819 0.121973 -0.237531 -0.481037 -1.175163 -0.041288 1 0 0 0 0 0 1 322072
-0.002007 0.000817 0.121970 -0.143356 -0.504456 -1.244168 -0.041318 1 0 0 0 0 0 1 323050
-0.002003 0.000816 0.121968 -0.074371 -0.521544 -1.280640 -0.041350 1 0 0 0 0 0 1 324077
-0.002000 0.000815 0.121968 -0.037921 -0.530714 -1.295219 -0.041381 1 0 0 0 0 0 1 325066
-0.002012 0.000801 0.121957 0.158616 -0.344168 -1.156551 -0.041413 1 0 0 0 0 0 1 326074
-0.002018 0.000794 0.121953 0.105360 -0.415359 -1.232268 -0.041444 1 0 0 0 0 0 1 327077
-0.002021 0.000790 0.121952 0.062931 -0.467314 -1.271877 -0.041475 1 0 0 0 0 0 1 328076
-0.002023 0.000789 0.121952 0.039901 -0.495019 -1.287677 -0.041507 1 0 0 0 0 0 1 329079
-0.002024 0.000788 0.121951 0.028129 -0.509184 -1.293945 -0.041537 1 0 0 0 0 0 1 330048
-0.002024 0.000787 0.121951 0.022209 -0.516477 -1.296816 -0.041569 1 0 0 0 0 0 1 331065
-0.002024 0.000787 0.121951 0.019218 -0.520275 -1.298341 -0.041596 1 0 0 0 0 0 1 331949
-0.002037 0.000773 0.121941 0.195883 -0.331131 -1.154960 -0.041632 1 0 0 0 0 0 1 333079
-0.002044 0.000766 0.121937 0.132793 -0.400893 -1.229057 -0.041663 1 0 0 0 0 0 1 334075
-0.002047 0.000762 0.121936 0.085475 -0.452137 -1.268126 -0.041694 1 0 0 0 0 0 1 335078
-0.002049 0.000761 0.121935 0.060011 -0.479485 -1.283716 -0.041725 1 0 0 0 0 0 1 336076
-0.002050 0.000760 0.121935 0.047028 -0.493469 -1.289915 -0.041756 1 0 0 0 0 0 1 337064
-0.002050 0.000759 0.121935 0.040496 -0.500651 -1.292743 -0.041787 1 0 0 0 0 0 1 338061
-0.002050 0.000759 0.121935 0.037224 -0.504464 -1.294441 -0.041821 1 0 0 0 0 0 1 339143
-0.002051 0.000759 0.121935 0.035592 -0.506527 -1.295623 -0.041852 1 0 0 0 0 0 1 340128
-0.002051 0.000759 0.121935 0.034793 -0.507772 -1.296681 -0.041884 1 0 0 0 0 0 1 341142
-0.002051 0.000759 0.121935 0.034411 -0.508574 -1.297668 -0.041914 1 0 0 0 0 0 1 342129
-0.002064 0.000745 0.121924 0.212335 -0.317892 -1.153758 -0.041946 1 0 0 0 0 0 1 343132
-0.002070 0.000738 0.121921 0.149995 -0.386784 -1.227758 -0.041975 1 0 0 0 0 0 1 344060
-0.002074 0.000735 0.121919 0.103041 -0.437585 -1.266813 -0.042006 1 0 0 0 0 0 1 345069
-0.002075 0.000733 0.121919 0.077781 -0.464711 -1.282378 -0.042037 1 0 0 0 0 0 1 346059
-0.002076 0.000732 0.121919 0.064897 -0.478584 -1.288608 -0.042069 1 0 0 0 0 0 1 347069
-0.002090 0.000718 0.121908 0.236474 -0.294505 -1.146364 -0.042100 1 0 0 0 0 0 1 348060
-0.002096 0.000710 0.121904 0.171045 -0.366617 -1.221142 -0.042131 1 0 0 0 0 0 1 349069
-0.002105 0.000725 0.121892 0.195828 -0.669071 -1.114074 -0.042162 1 0 0 0 0 0 1 350061
-0.002110 0.000732 0.121888 0.144894 -0.608356 -1.203578 -0.042194 1 0 0 0 0 0 1 351071
-0.002125 0.000722 0.121876 0.290309 -0.365624 -1.103089 -0.042225 1 0 0 0 0 0 1 352059
-0.002133 0.000717 0.121872 0.210929 -0.406136 -1.193878 -0.042256 1 0 0 0 0 0 1 353068
-0.002137 0.000714 0.121870 0.155312 -0.442488 -1.238903 -0.042288 1 0 0 0 0 0 1 354068
-0.002152 0.000699 0.121859 0.303551 -0.271236 -1.111281 -0.042319 1 0 0 0 0 0 1 355060
-0.002159 0.000692 0.121855 0.226390 -0.349746 -1.191460 -0.042350 1 0 0 0 0 0 1 356068
-0.002163 0.000688 0.121854 0.171998 -0.405315 -1.232671 -0.042381 1 0 0 0 0 0 1 357060
-0.002178 0.000672 0.121843 0.320822 -0.243814 -1.103583 -0.042413 1 0 0 0 0 0 1 358068
-0.002185 0.000664 0.121839 0.244073 -0.327082 -1.183329 -0.042444 1 0 0 0 0 0 1 359071
-0.002202 0.000646 0.121827 0.367656 -0.194082 -1.078863 -0.042475 1 0 0 0 0 0 1 360073
-0.002211 0.000637 0.121823 0.276778 -0.292943 -1.168450 -0.042506 1 0 0 0 0 0 1 361059
-0.002215 0.000633 0.121821 0.215365 -0.358791 -1.213107 -0.042538 1 0 0 0 0 0 1 362074
-0.002230 0.000617 0.121810 0.360467 -0.202577 -1.084927 -0.042569 1 0 0 0 0 0 1 363061
-0.002238 0.000609 0.121806 0.282053 -0.288285 -1.165243 -0.042601 1 0 0 0 0 0 1 364083
-0.002242 0.000605 0.121805 0.227059 -0.347445 -1.206477 -0.042631 1 0 0 0 0 0 1 365049
-0.002257 0.000589 0.121794 0.375348 -0.187957 -1.076977 -0.042663 1 0 0 0 0 0 1 366077
-0.002264 0.000581 0.121790 0.298642 -0.271909 -1.156902 -0.042694 1 0 0 0 0 0 1 367077
-0.002268 0.000577 0.121788 0.244518 -0.330169 -1.198037 -0.042725 1 0 0 0 0 0 1 368070
-0.002270 0.000575 0.121788 0.215665 -0.360996 -1.214283 -0.042756 1 0 0 0 0 0 1 369046
-0.002284 0.000560 0.121777 0.378529 -0.186016 -1.074723 -0.042788 1 0 0 0 0 0 1 370077
-0.002296 0.000571 0.121762 0.382570 -0.512291 -1.004941 -0.042819 1 0 0 0 0 0 1 371065
-0.002283 0.000572 0.121748 0.044815 -0.415659 -0.984225 -0.042850 1 0 0 0 0 0 1 372072
-0.002277 0.000572 0.121742 0.093153 -0.401008 -1.106099 -0.042882 1 0 0 0 0 0 1 373078
-0.002287 0.000558 0.121730 0.315431 -0.206346 -1.016224 -0.042913 1 0 0 0 0 0 1 374079
-0.002292 0.000552 0.121725 0.277868 -0.272630 -1.111380 -0.042944 1 0 0 0 0 0 1 375082
-0.002294 0.000548 0.121724 0.243425 -0.322037 -1.157910 -0.042974 1 0 0 0 0 0 1 376047
-0.002296 0.000546 0.121723 0.224391 -0.348447 -1.176078 -0.043007 1 0 0 0 0 0 1 377075
-0.002296 0.000546 0.121723 0.214658 -0.361911 -1.183136 -0.043038 1 0 0 0 0 0 1 378075
-0.002297 0.000545 0.121723 0.209791 -0.368787 -1.186185 -0.043069 1 0 0 0 0 0 1 379077
-0.002310 0.000531 0.121712 0.384783 -0.181776 -1.041620 -0.043100 1 0 0 0 0 0 1 380075
-0.002317 0.000524 0.121709 0.322005 -0.251548 -1.116380 -0.043132 1 0 0 0 0 0 1 381076
-0.002320 0.000520 0.121707 0.274909 -0.302711 -1.155680 -0.043163 1 0 0 0 0 0 1 382075
-0.002322 0.000519 0.121707 0.249616 -0.329978 -1.171256 -0.043194 1 0 0 0 0 0 1 383077
-0.002322 0.000518 0.121707 0.236760 -0.343876 -1.177413 -0.043225 1 0 0 0 0 0 1 384075
-0.002323 0.000517 0.121707 0.230358 -0.350962 -1.180141 -0.043257 1 0 0 0 0 0 1 385075
-0.002323 0.000517 0.121707 0.227210 -0.354635 -1.181645 -0.043288 1 0 0 0 0 0 1 386074
-0.002323 0.000517 0.121707 0.225728 -0.356600 -1.182726 -0.043319 1 0 0 0 0 0 1 387077
-0.002336 0.000503 0.121696 0.402371 -0.167181 -1.037303 -0.043350 1 0 0 0 0 0 1 388077
-0.002343 0.000496 0.121692 0.340547 -0.235626 -1.111873 -0.043382 1 0 0 0 0 0 1 389074
-0.002346 0.000493 0.121691 0.293944 -0.286129 -1.151099 -0.043413 1 0 0 0 0 0 1 390075
-0.002348 0.000491 0.121690 0.268883 -0.313051 -1.166658 -0.043444 1 0 0 0 0 0 1 391076
-0.002349 0.000490 0.121690 0.256155 -0.326776 -1.172782 -0.043475 1 0 0 0 0 0 1 392069
-0.002354 0.000508 0.121679 0.322927 -0.584261 -1.029349 -0.043507 1 0 0 0 0 0 1 393076
-0.002357 0.000517 0.121676 0.295227 -0.499307 -1.104421 -0.043538 1 0 0 0 0 0 1 394074
-0.002359 0.000521 0.121674 0.274559 -0.435499 -1.143775 -0.043569 1 0 0 0 0 0 1 395065
-0.002360 0.000524 0.121674 0.263363 -0.401543 -1.159371 -0.043599 1 0 0 0 0 0 1 396046
-0.002360 0.000525 0.121674 0.257650 -0.384481 -1.165534 -0.043632 1 0 0 0 0 0 1 397075
-0.002341 0.000521 0.121664 -0.008135 -0.313767 -1.033960 -0.043662 1 0 0 0 0 0 1 398065
-0.002332 0.000519 0.121660 0.084896 -0.331958 -1.103088 -0.043696 1 0 0 0 0 0 1 399149
-0.002327 0.000518 0.121659 0.153296 -0.346374 -1.139346 -0.043728 1 0 0 0 0 0 1 400160
-0.002325 0.000517 0.121659 0.189506 -0.354188 -1.153736 -0.043759 1 0 0 0 0 0 1 401150
-0.002323 0.000517 0.121659 0.207786 -0.358259 -1.159430 -0.043790 1 0 0 0 0 0 1 402155
-0.002323 0.000517 0.121659 0.216979 -0.360416 -1.161975 -0.043820 1 0 0 0 0 0 1 403121
-0.002323 0.000517 0.121659 0.221654 -0.361629 -1.163408 -0.043853 1 0 0 0 0 0 1 404148
-0.002322 0.000517 0.121659 0.224049 -0.362361 -1.164437 -0.043883 1 0 0 0 0 0 1 405124
-0.002328 0.000535 0.121648 0.298481 -0.613316 -1.019048 -0.043914 1 0 0 0 0 0 1 406121
-0.002330 0.000544 0.121644 0.274598 -0.525267 -1.093514 -0.043946 1 0 0 0 0 0 1 407147
-0.002332 0.000549 0.121643 0.255863 -0.459898 -1.132649 -0.043977 1 0 0 0 0 0 1 408143
-0.002333 0.000551 0.121642 0.245612 -0.425168 -1.148142 -0.044008 1 0 0 0 0 0 1 409120
-0.002333 0.000552 0.121642 0.240379 -0.407713 -1.154243 -0.044039 1 0 0 0 0 0 1 410119
-0.002333 0.000553 0.121642 0.237799 -0.399096 -1.156927 -0.044071 1 0 0 0 0 0 1 411122
-0.002333 0.000553 0.121642 0.236569 -0.394924 -1.158418 -0.044103 1 0 0 0 0 0 1 412148
-0.002333 0.000553 0.121642 0.236039 -0.392967 -1.159464 -0.044134 1 0 0 0 0 0 1 413141
-0.002333 0.000553 0.121642 0.235851 -0.392126 -1.160352 -0.044164 1 0 0 0 0 0 1 414123
-0.002333 0.000553 0.121642 0.235851 -0.391859 -1.161214 -0.044196 1 0 0 0 0 0 1 415140
-0.002333 0.000553 0.121642 0.235906 -0.391846 -1.162035 -0.044227 1 0 0 0 0 0 1 416123
-0.002333 0.000553 0.121642 0.236040 -0.391984 -1.162874 -0.044259 1 0 0 0 0 0 1 417141
-0.002333 0.000553 0.121642 0.236184 -0.392188 -1.163675 -0.044289 1 0 0 0 0 0 1 418123
-0.002333 0.000553 0.121642 0.236354 -0.392433 -1.164516 -0.044321 1 0 0 0 0 0 1 419140
-0.002333 0.000553 0.121642 0.236503 -0.392688 -1.165325 -0.044352 1 0 0 0 0 0 1 420124
-0.002333 0.000553 0.121642 0.236656 -0.392961 -1.166139 -0.044383 1 0 0 0 0 0 1 421123
-0.002333 0.000553 0.121642 0.236836 -0.393245 -1.166979 -0.044415 1 0 0 0 0 0 1 422139
-0.002339 0.000572 0.121631 0.310121 -0.644009 -1.021274 -0.044446 1 0 0 0 0 0 1 423124
-0.002341 0.000581 0.121628 0.285749 -0.555977 -1.095737 -0.044477 1 0 0 0 0 0 1 424138
-0.002343 0.000585 0.121626 0.266752 -0.490648 -1.134865 -0.044508 1 0 0 0 0 0 1 425122
-0.002343 0.000588 0.121626 0.256397 -0.455956 -1.150380 -0.044540 1 0 0 0 0 0 1 426140
-0.002344 0.000589 0.121626 0.251093 -0.438512 -1.156467 -0.044570 1 0 0 0 0 0 1 427121
-0.002344 0.000589 0.121626 0.248478 -0.429886 -1.159095 -0.044600 1 0 0 0 0 0 1 428066
-0.002325 0.000585 0.121616 -0.015938 -0.363370 -1.026124 -0.044631 1 0 0 0 0 0 1 429057
-0.002315 0.000583 0.121612 0.077704 -0.383708 -1.094694 -0.044663 1 0 0 0 0 0 1 430066
-0.002311 0.000582 0.121611 0.146401 -0.399196 -1.130741 -0.044693 1 0 0 0 0 0 1 431057
-0.002308 0.000581 0.121611 0.182756 -0.407569 -1.145056 -0.044725 1 0 0 0 0 0 1 432065
-0.002307 0.000581 0.121611 0.201097 -0.411933 -1.150717 -0.044756 1 0 0 0 0 0 1 433057
-0.002307 0.000581 0.121611 0.210335 -0.414247 -1.153233 -0.044788 1 0 0 0 0 0 1 434066
-0.002306 0.000581 0.121611 0.215012 -0.415545 -1.154633 -0.044818 1 0 0 0 0 0 1 435057
-0.002306 0.000581 0.121611 0.217409 -0.416344 -1.155654 -0.044850 1 0 0 0 0 0 1 436065
-0.002306 0.000581 0.121611 0.218709 -0.416892 -1.156524 -0.044881 1 0 0 0 0 0 1 437056
-0.002306 0.000581 0.121611 0.219405 -0.417311 -1.157361 -0.044912 1 0 0 0 0 0 1 438057
-0.002306 0.000581 0.121611 0.219854 -0.417663 -1.158182 -0.044944 1 0 0 0 0 0 1 439066
-0.002306 0.000581 0.121611 0.220145 -0.417983 -1.158983 -0.044975 1 0 0 0 0 0 1 440056
-0.002306 0.000581 0.121611 0.220366 -0.418284 -1.159801 -0.045006 1 0 0 0 0 0 1 441074
-0.002306 0.000581 0.121611 0.220559 -0.418582 -1.160604 -0.045038 1 0 0 0 0 0 1 442072
-0.002306 0.000581 0.121611 0.220729 -0.418885 -1.161402 -0.045069 1 0 0 0 0 0 1 443064
-0.002287 0.000576 0.121601 -0.042294 -0.356809 -1.027561 -0.045100 1 0 0 0 0 0 1 444056
-0.002277 0.000574 0.121597 0.051908 -0.379337 -1.095956 -0.045132 1 0 0 0 0 0 1 445074
-0.002273 0.000573 0.121596 0.120913 -0.396011 -1.132178 -0.045172 1 0 0 0 0 0 1 446366
-0.002270 0.000572 0.121596 0.157346 -0.404849 -1.146234 -0.045194 1 0 0 0 0 0 1 447081
-0.002269 0.000572 0.121596 0.175754 -0.409471 -1.151847 -0.045224 1 0 0 0 0 0 1 448045
-0.002269 0.000572 0.121596 0.185014 -0.411929 -1.154377 -0.045256 1 0 0 0 0 0 1 449074
-0.002268 0.000572 0.121596 0.189682 -0.413300 -1.155771 -0.045288 1 0 0 0 0 0 1 450072
-0.002268 0.000572 0.121595 0.192085 -0.414116 -1.156786 -0.045319 1 0 0 0 0 0 1 451075
-0.002268 0.000572 0.121595 0.193363 -0.414681 -1.157652 -0.045350 1 0 0 0 0 0 1 452068
-0.002268 0.000572 0.121595 0.194062 -0.415094 -1.158489 -0.045382 1 0 0 0 0 0 1 453079
-0.002268 0.000572 0.121595 0.194475 -0.415455 -1.159288 -0.045413 1 0 0 0 0 0 1 454077
-0.002268 0.000572 0.121595 0.194755 -0.415766 -1.160081 -0.045444 1 0 0 0 0 0 1 455077
-0.002268 0.000572 0.121595 0.194958 -0.416066 -1.160886 -0.045475 1 0 0 0 0 0 1 456072
-0.002249 0.000567 0.121586 -0.068055 -0.354004 -1.026842 -0.045506 1 0 0 0 0 0 1 457073
-0.002239 0.000565 0.121582 0.026007 -0.376495 -1.095263 -0.045538 1 0 0 0 0 0 1 458073
-0.002248 0.000550 0.121570 0.272695 -0.202085 -0.984799 -0.045569 1 0 0 0 0 0 1 459073
-0.002252 0.000543 0.121566 0.247730 -0.278535 -1.072560 -0.045600 1 0 0 0 0 0 1 460073
-0.002254 0.000539 0.121565 0.219676 -0.333044 -1.116437 -0.045632 1 0 0 0 0 0 1 461074
-0.002255 0.000537 0.121564 0.203841 -0.361971 -1.133552 -0.045662 1 0 0 0 0 0 1 462043
-0.002256 0.000536 0.121564 0.195712 -0.376712 -1.140212 -0.045694 1 0 0 0 0 0 1 463074
-0.002256 0.000536 0.121564 0.191653 -0.384219 -1.143068 -0.045725 1 0 0 0 0 0 1 464072
-0.002256 0.000535 0.121564 0.189660 -0.388107 -1.144576 -0.045756 1 0 0 0 0 0 1 465071
-0.002256 0.000535 0.121564 0.188723 -0.390184 -1.145608 -0.045788 1 0 0 0 0 0 1 466073
-0.002256 0.000535 0.121564 0.188307 -0.391360 -1.146486 -0.045819 1 0 0 0 0 0 1 467074
-0.002256 0.000535 0.121564 0.188176 -0.392075 -1.147300 -0.045850 1 0 0 0 0 0 1 468075
-0.002256 0.000535 0.121564 0.188163 -0.392577 -1.148086 -0.045881 1 0 0 0 0 0 1 469073
-0.002256 0.000535 0.121564 0.188214 -0.392934 -1.148852 -0.045912 1 0 0 0 0 0 1 470043
-0.002256 0.000535 0.121564 0.188345 -0.393289 -1.149714 -0.045946 1 0 0 0 0 0 1 471153
-0.002237 0.000531 0.121554 -0.074754 -0.331248 -1.015505 -0.045978 1 0 0 0 0 0 1 472149
-0.002227 0.000528 0.121551 0.019148 -0.353674 -1.083904 -0.046008 1 0 0 0 0 0 1 473118
-0.002223 0.000527 0.121549 0.087958 -0.370223 -1.119930 -0.046040 1 0 0 0 0 0 1 474145
-0.002220 0.000527 0.121549 0.124346 -0.379088 -1.134187 -0.046070 1 0 0 0 0 0 1 475119
-0.002219 0.000526 0.121549 0.142707 -0.383700 -1.139811 -0.046102 1 0 0 0 0 0 1 476117
-0.002219 0.000526 0.121549 0.151920 -0.386113 -1.142288 -0.046133 1 0 0 0 0 0 1 477117
-0.002218 0.000526 0.121549 0.156555 -0.387458 -1.143662 -0.046164 1 0 0 0 0 0 1 478116
-0.002218 0.000526 0.121549 0.158928 -0.388281 -1.144648 -0.046195 1 0 0 0 0 0 1 479119
-0.002218 0.000526 0.121549 0.160182 -0.388796 -1.145501 -0.046227 1 0 0 0 0 0 1 480116
-0.002218 0.000526 0.121549 0.160839 -0.389208 -1.146291 -0.046258 1 0 0 0 0 0 1 481112
-0.002218 0.000526 0.121549 0.161246 -0.389542 -1.147101 -0.046290 1 0 0 0 0 0 1 482149
-0.002218 0.000526 0.121549 0.161494 -0.389836 -1.147877 -0.046321 1 0 0 0 0 0 1 483146
-0.002218 0.000526 0.121549 0.161678 -0.390131 -1.148709 -0.046354 1 0 0 0 0 0 1 484206
-0.002218 0.000526 0.121549 0.161809 -0.390385 -1.149432 -0.046384 1 0 0 0 0 0 1 485147
-0.002218 0.000526 0.121549 0.161940 -0.390642 -1.150205 -0.046415 1 0 0 0 0 0 1 486146
-0.002218 0.000526 0.121549 0.162066 -0.390918 -1.150975 -0.046446 1 0 0 0 0 0 1 487142
-0.002218 0.000526 0.121549 0.162176 -0.391181 -1.151745 -0.046477 1 0 0 0 0 0 1 488136
-0.002218 0.000526 0.121549 0.162283 -0.391439 -1.152506 -0.046508 1 0 0 0 0 0 1 489119
-0.002218 0.000526 0.121549 0.162392 -0.391702 -1.153280 -0.046539 1 0 0 0 0 0 1 490119
-0.002218 0.000526 0.121549 0.162501 -0.391965 -1.154054 -0.046570 1 0 0 0 0 0 1 491118
-0.002218 0.000526 0.121549 0.162601 -0.392236 -1.154834 -0.046602 1 0 0 0 0 0 1 492116
-0.002218 0.000526 0.121549 0.162717 -0.392492 -1.155601 -0.046633 1 0 0 0 0 0 1 493115
-0.002218 0.000526 0.121549 0.162827 -0.392754 -1.156376 -0.046664 1 0 0 0 0 0 1 494116
-0.002218 0.000526 0.121549 0.162936 -0.393017 -1.157151 -0.046695 1 0 0 0 0 0 1 495117
-0.002218 0.000526 0.121549 0.163048 -0.393287 -1.157946 -0.046727 1 0 0 0 0 0 1 496144
-0.002218 0.000526 0.121549 0.163157 -0.393549 -1.158717 -0.046759 1 0 0 0 0 0 1 497140
-0.002218 0.000526 0.121549 0.163264 -0.393807 -1.159477 -0.046789 1 0 0 0 0 0 1 498121
-0.002218 0.000526 0.121549 0.163375 -0.394075 -1.160264 -0.046821 1 0 0 0 0 0 1 499137
-0.002218 0.000526 0.121549 0.163482 -0.394333 -1.161026 -0.046852 1 0 0 0 0 0 1 500121
-0.002218 0.000526 0.121549 0.163587 -0.394585 -1.161807 -0.046883 1 0 0 0 0 0 1 501121
-0.002218 0.000526 0.121549 0.163701 -0.394862 -1.162587 -0.046915 1 0 0 0 0 0 1 502136
-0.002218 0.000526 0.121549 0.163809 -0.395122 -1.163351 -0.046946 1 0 0 0 0 0 1 503123
-0.002231 0.000512 0.121538 0.341945 -0.204192 -1.017370 -0.046977 1 0 0 0 0 0 1 504136
-0.002238 0.000505 0.121534 0.280818 -0.271784 -1.091569 -0.047008 1 0 0 0 0 0 1 505137
-0.002241 0.000502 0.121533 0.234568 -0.321819 -1.130545 -0.047039 1 0 0 0 0 0 1 506120
-0.002243 0.000500 0.121533 0.209679 -0.348540 -1.145967 -0.047071 1 0 0 0 0 0 1 507137
-0.002243 0.000499 0.121532 0.197025 -0.362151 -1.151983 -0.047102 1 0 0 0 0 0 1 508122
-0.002244 0.000499 0.121532 0.190699 -0.369081 -1.154616 -0.047133 1 0 0 0 0 0 1 509136
-0.002244 0.000499 0.121532 0.187578 -0.372683 -1.156015 -0.047164 1 0 0 0 0 0 1 510119
-0.002244 0.000498 0.121532 0.186073 -0.374598 -1.157020 -0.047196 1 0 0 0 0 0 1 511130
-0.002244 0.000498 0.121532 0.185367 -0.375667 -1.157816 -0.047225 1 0 0 0 0 0 1 512054
-0.002244 0.000498 0.121532 0.185086 -0.376341 -1.158604 -0.047256 1 0 0 0 0 0 1 513063
-0.002244 0.000498 0.121532 0.184994 -0.376797 -1.159383 -0.047287 1 0 0 0 0 0 1 514055
-0.002244 0.000498 0.121532 0.185030 -0.377149 -1.160145 -0.047318 1 0 0 0 0 0 1 515054
-0.002244 0.000498 0.121532 0.185095 -0.377449 -1.160926 -0.047350 1 0 0 0 0 0 1 516064
-0.002244 0.000498 0.121532 0.185187 -0.377725 -1.161686 -0.047381 1 0 0 0 0 0 1 517054
-0.002244 0.000498 0.121532 0.185299 -0.377987 -1.162465 -0.047412 1 0 0 0 0 0 1 518062
-0.002225 0.000494 0.121523 -0.078113 -0.315842 -1.027911 -0.047443 1 0 0 0 0 0 1 519055
-0.002216 0.000492 0.121519 0.015527 -0.338157 -1.096291 -0.047475 1 0 0 0 0 0 1 520063
-0.002211 0.000490 0.121518 0.084188 -0.354638 -1.132274 -0.047506 1 0 0 0 0 0 1 521063
-0.002214 0.000508 0.121507 0.193969 -0.614828 -0.999774 -0.047537 1 0 0 0 0 0 1 522063
-0.002215 0.000517 0.121503 0.187776 -0.531533 -1.078718 -0.047568 1 0 0 0 0 0 1 523054
-0.002216 0.000521 0.121502 0.177861 -0.468598 -1.119366 -0.047600 1 0 0 0 0 0 1 524063
-0.002217 0.000524 0.121501 0.171995 -0.435056 -1.135338 -0.047631 1 0 0 0 0 0 1 525059
-0.002217 0.000525 0.121501 0.168931 -0.418203 -1.141565 -0.047663 1 0 0 0 0 0 1 526071
-0.002217 0.000525 0.121501 0.167413 -0.409862 -1.144233 -0.047694 1 0 0 0 0 0 1 527060
-0.002217 0.000526 0.121501 0.166671 -0.405834 -1.145670 -0.047726 1 0 0 0 0 0 1 528083
-0.002217 0.000526 0.121501 0.166360 -0.403938 -1.146648 -0.047756 1 0 0 0 0 0 1 529071
-0.002217 0.000526 0.121501 0.166258 -0.403134 -1.147465 -0.047787 1 0 0 0 0 0 1 530057
-0.002217 0.000526 0.121501 0.166254 -0.402859 -1.148267 -0.047819 1 0 0 0 0 0 1 531075
-0.002217 0.000526 0.121501 0.166316 -0.402852 -1.149022 -0.047850 1 0 0 0 0 0 1 532073
-0.002217 0.000526 0.121501 0.166407 -0.402975 -1.149779 -0.047881 1 0 0 0 0 0 1 533070
-0.002217 0.000526 0.121501 0.166497 -0.403171 -1.150525 -0.047913 1 0 0 0 0 0 1 534071
-0.002217 0.000526 0.121501 0.166585 -0.403404 -1.151282 -0.047944 1 0 0 0 0 0 1 535071
-0.002217 0.000526 0.121501 0.166697 -0.403645 -1.152033 -0.047975 1 0 0 0 0 0 1 536070
-0.002217 0.000526 0.121501 0.166806 -0.403906 -1.152784 -0.048006 1 0 0 0 0 0 1 537071
-0.002217 0.000526 0.121501 0.166902 -0.404166 -1.153528 -0.048038 1 0 0 0 0 0 1 538070
-0.002217 0.000526 0.121501 0.167030 -0.404424 -1.154278 -0.048069 1 0 0 0 0 0 1 539072
-0.002217 0.000526 0.121501 0.167125 -0.404671 -1.155028 -0.048100 1 0 0 0 0 0 1 540071
-0.002217 0.000526 0.121501 0.167237 -0.404945 -1.155795 -0.048132 1 0 0 0 0 0 1 541075
-0.002217 0.000526 0.121501 0.167341 -0.405201 -1.156504 -0.048162 1 0 0 0 0 0 1 542044
-0.002217 0.000526 0.121501 0.167457 -0.405483 -1.157285 -0.048194 1 0 0 0 0 0 1 543071
-0.002217 0.000526 0.121501 0.167558 -0.405723 -1.158028 -0.048225 1 0 0 0 0 0 1 544068
-0.002217 0.000526 0.121501 0.167674 -0.406008 -1.158787 -0.048256 1 0 0 0 0 0 1 545071
-0.002217 0.000526 0.121501 0.167776 -0.406249 -1.159531 -0.048288 1 0 0 0 0 0 1 546070
-0.002217 0.000526 0.121501 0.167891 -0.406533 -1.160287 -0.048319 1 0 0 0 0 0 1 547071
-0.002217 0.000526 0.121501 0.167993 -0.406775 -1.161031 -0.048350 1 0 0 0 0 0 1 548070
-0.002222 0.000544 0.121490 0.241603 -0.658516 -1.014766 -0.048381 1 0 0 0 0 0 1 549069
-0.002225 0.000553 0.121486 0.217269 -0.571095 -1.088866 -0.048413 1 0 0 0 0 0 1 550070
-0.002227 0.000558 0.121485 0.198293 -0.506093 -1.127813 -0.048444 1 0 0 0 0 0 1 551071
-0.002227 0.000560 0.121485 0.187925 -0.471553 -1.143190 -0.048475 1 0 0 0 0 0 1 552070
-0.002228 0.000561 0.121484 0.182616 -0.454193 -1.149171 -0.048506 1 0 0 0 0 0 1 553070
-0.002228 0.000562 0.121484 0.179959 -0.445611 -1.151772 -0.048538 1 0 0 0 0 0 1 554069
-0.002228 0.000562 0.121484 0.178682 -0.441473 -1.153177 -0.048569 1 0 0 0 0 0 1 555074
-0.002228 0.000562 0.121484 0.178081 -0.439530 -1.154135 -0.048600 1 0 0 0 0 0 1 556070
-0.002228 0.000562 0.121484 0.177844 -0.438705 -1.154957 -0.048631 1 0 0 0 0 0 1 557070
-0.002228 0.000562 0.121484 0.177786 -0.438429 -1.155733 -0.048663 1 0 0 0 0 0 1 558069
-0.002228 0.000562 0.121484 0.177815 -0.438432 -1.156484 -0.048694 1 0 0 0 0 0 1 559071
-0.002241 0.000548 0.121474 0.356177 -0.247041 -1.010218 -0.048725 1 0 0 0 0 0 1 560071
-0.002248 0.000542 0.121470 0.295251 -0.314383 -1.084257 -0.048756 1 0 0 0 0 0 1 561070
-0.002251 0.000538 0.121469 0.249115 -0.364308 -1.123152 -0.048787 1 0 0 0 0 0 1 562046
-0.002253 0.000536 0.121468 0.224288 -0.390953 -1.138511 -0.048818 1 0 0 0 0 0 1 563040
-0.002253 0.000536 0.121468 0.211655 -0.404535 -1.144506 -0.048850 1 0 0 0 0 0 1 564067
-0.002254 0.000535 0.121468 0.205348 -0.411476 -1.147075 -0.048880 1 0 0 0 0 0 1 565037
-0.002240 0.000549 0.121447 0.011825 -0.604076 -0.865805 -0.048912 1 0 0 0 0 0 1 566057
-0.002234 0.000555 0.121440 0.079230 -0.540488 -1.007697 -0.048943 1 0 0 0 0 0 1 567056
-0.002230 0.000559 0.121438 0.127906 -0.492596 -1.081878 -0.048975 1 0 0 0 0 0 1 568069
-0.002229 0.000560 0.121437 0.153262 -0.467074 -1.110695 -0.049005 1 0 0 0 0 0 1 569040
-0.002228 0.000561 0.121437 0.165929 -0.454251 -1.121511 -0.049037 1 0 0 0 0 0 1 570039
-0.002228 0.000562 0.121436 0.172238 -0.447966 -1.125800 -0.049069 1 0 0 0 0 0 1 571069
-0.002227 0.000562 0.121436 0.175429 -0.444955 -1.127762 -0.049100 1 0 0 0 0 0 1 572068
-0.002227 0.000562 0.121436 0.177071 -0.443572 -1.128919 -0.049131 1 0 0 0 0 0 1 573068
-0.002227 0.000562 0.121436 0.177952 -0.443037 -1.129793 -0.049163 1 0 0 0 0 0 1 574069
-0.002227 0.000562 0.121436 0.178444 -0.442895 -1.130566 -0.049194 1 0 0 0 0 0 1 575072
-0.002240 0.000548 0.121426 0.357063 -0.251394 -0.984180 -0.049224 1 0 0 0 0 0 1 576041
-0.002247 0.000541 0.121422 0.296335 -0.318627 -1.058210 -0.049256 1 0 0 0 0 0 1 577070
-0.002250 0.000538 0.121421 0.250303 -0.368484 -1.097075 -0.049287 1 0 0 0 0 0 1 578056
-0.002252 0.000536 0.121420 0.225524 -0.395099 -1.112415 -0.049319 1 0 0 0 0 0 1 579063
-0.002252 0.000535 0.121420 0.212922 -0.408664 -1.118351 -0.049350 1 0 0 0 0 0 1 580053
-0.002253 0.000535 0.121420 0.206628 -0.415611 -1.120923 -0.049381 1 0 0 0 0 0 1 581061
-0.002253 0.000535 0.121420 0.203525 -0.419192 -1.122278 -0.049412 1 0 0 0 0 0 1 582052
-0.002234 0.000530 0.121410 -0.061899 -0.358602 -0.987635 -0.049444 1 0 0 0 0 0 1 583061
-0.002225 0.000528 0.121407 0.030560 -0.381709 -1.055928 -0.049475 1 0 0 0 0 0 1 584052
-0.002220 0.000527 0.121405 0.098616 -0.398581 -1.091838 -0.049506 1 0 0 0 0 0 1 585061
-0.002231 0.000512 0.121394 0.312936 -0.216075 -0.958774 -0.049537 1 0 0 0 0 0 1 586052
-0.002236 0.000505 0.121391 0.270228 -0.287729 -1.037645 -0.049569 1 0 0 0 0 0 1 587061
-0.002239 0.000501 0.121389 0.233192 -0.339777 -1.078221 -0.049600 1 0 0 0 0 0 1 588060
-0.002240 0.000499 0.121389 0.212880 -0.367478 -1.094118 -0.049631 1 0 0 0 0 0 1 589052
-0.002241 0.000499 0.121389 0.202517 -0.381597 -1.100275 -0.049662 1 0 0 0 0 0 1 590061
-0.002241 0.000498 0.121388 0.197333 -0.388795 -1.102884 -0.049693 1 0 0 0 0 0 1 591053
-0.002260 0.000502 0.121367 0.446570 -0.452710 -0.809671 -0.049725 1 0 0 0 0 0 1 592060
-0.002269 0.000504 0.121360 0.360175 -0.434147 -0.957287 -0.049756 1 0 0 0 0 0 1 593052
-0.002274 0.000505 0.121357 0.294491 -0.419690 -1.034414 -0.049787 1 0 0 0 0 0 1 594061
-0.002276 0.000506 0.121356 0.258931 -0.411966 -1.064327 -0.049818 1 0 0 0 0 0 1 595052
-0.002277 0.000506 0.121356 0.240764 -0.408150 -1.075505 -0.049850 1 0 0 0 0 0 1 596065
-0.002278 0.000506 0.121356 0.231640 -0.406336 -1.079879 -0.049881 1 0 0 0 0 0 1 597069
-0.002278 0.000506 0.121356 0.227112 -0.405552 -1.081871 -0.049913 1 0 0 0 0 0 1 598076
-0.002278 0.000506 0.121356 0.224911 -0.405280 -1.082967 -0.049943 1 0 0 0 0 0 1 599052
-0.002278 0.000507 0.121356 0.223868 -0.405280 -1.083824 -0.049975 1 0 0 0 0 0 1 600071
-0.002278 0.000507 0.121356 0.223420 -0.405395 -1.084561 -0.050006 1 0 0 0 0 0 1 601066
-0.002278 0.000507 0.121356 0.223265 -0.405591 -1.085266 -0.050038 1 0 0 0 0 0 1 602076
-0.002278 0.000507 0.121356 0.223266 -0.405810 -1.085938 -0.050069 1 0 0 0 0 0 1 603070
-0.002278 0.000507 0.121356 0.223322 -0.406037 -1.086598 -0.050099 1 0 0 0 0 0 1 604041
-0.002278 0.000507 0.121356 0.223415 -0.406296 -1.087301 -0.050131 1 0 0 0 0 0 1 605067
-0.002278 0.000507 0.121356 0.223539 -0.406548 -1.087976 -0.050163 1 0 0 0 0 0 1 606070
-0.002279 0.000507 0.121356 0.223673 -0.406789 -1.088659 -0.050194 1 0 0 0 0 0 1 607068
-0.002279 0.000507 0.121356 0.223816 -0.407053 -1.089331 -0.050225 1 0 0 0 0 0 1 608069
-0.002279 0.000507 0.121356 0.223941 -0.407293 -1.090008 -0.050256 1 0 0 0 0 0 1 609068
-0.002279 0.000507 0.121356 0.224079 -0.407546 -1.090691 -0.050288 1 0 0 0 0 0 1 610076
-0.002279 0.000507 0.121356 0.224228 -0.407798 -1.091364 -0.050319 1 0 0 0 0 0 1 611059
-0.002279 0.000507 0.121356 0.224358 -0.408056 -1.092017 -0.050349 1 0 0 0 0 0 1 612041
-0.002279 0.000507 0.121356 0.224509 -0.408308 -1.092726 -0.050381 1 0 0 0 0 0 1 613070
-0.002279 0.000507 0.121356 0.224637 -0.408557 -1.093396 -0.050412 1 0 0 0 0 0 1 614066
-0.002279 0.000507 0.121356 0.224771 -0.408803 -1.094055 -0.050443 1 0 0 0 0 0 1 615039
-0.002279 0.000507 0.121356 0.224929 -0.409077 -1.094750 -0.050475 1 0 0 0 0 0 1 616066
-0.002279 0.000507 0.121356 0.225046 -0.409326 -1.095435 -0.050506 1 0 0 0 0 0 1 617065
-0.002279 0.000507 0.121356 0.225188 -0.409564 -1.096089 -0.050537 1 0 0 0 0 0 1 618039
-0.002279 0.000507 0.121356 0.225339 -0.409819 -1.096772 -0.050568 1 0 0 0 0 0 1 619039
-0.002279 0.000507 0.121356 0.225475 -0.410088 -1.097456 -0.050600 1 0 0 0 0 0 1 620066
-0.002279 0.000507 0.121356 0.225606 -0.410323 -1.098119 -0.050630 1 0 0 0 0 0 1 621037
-0.002284 0.000525 0.121345 0.299291 -0.662419 -0.951395 -0.050663 1 0 0 0 0 0 1 622068
-0.002287 0.000534 0.121341 0.275157 -0.575434 -1.025331 -0.050694 1 0 0 0 0 0 1 623063
-0.002288 0.000538 0.121340 0.256326 -0.510661 -1.064151 -0.050725 1 0 0 0 0 0 1 624067
-0.002289 0.000541 0.121339 0.246020 -0.476228 -1.079419 -0.050756 1 0 0 0 0 0 1 625043
-0.002289 0.000542 0.121339 0.240764 -0.458926 -1.085336 -0.050787 1 0 0 0 0 0 1 626063
-0.002289 0.000542 0.121339 0.238139 -0.450376 -1.087854 -0.050819 1 0 0 0 0 0 1 627068
-0.002289 0.000543 0.121339 0.236905 -0.446235 -1.089173 -0.050850 1 0 0 0 0 0 1 628067
-0.002289 0.000543 0.121339 0.236330 -0.444299 -1.090067 -0.050881 1 0 0 0 0 0 1 629067
-0.002289 0.000543 0.121339 0.236120 -0.443458 -1.090824 -0.050913 1 0 0 0 0 0 1 630067
-0.002289 0.000543 0.121339 0.236106 -0.443177 -1.091515 -0.050944 1 0 0 0 0 0 1 631068
-0.002289 0.000543 0.121339 0.236147 -0.443177 -1.092193 -0.050975 1 0 0 0 0 0 1 632071
-0.002289 0.000543 0.121339 0.236248 -0.443315 -1.092868 -0.051006 1 0 0 0 0 0 1 633066
-0.002289 0.000543 0.121339 0.236368 -0.443509 -1.093538 -0.051037 1 0 0 0 0 0 1 634064
-0.002289 0.000543 0.121339 0.236501 -0.443741 -1.094210 -0.051069 1 0 0 0 0 0 1 635066
-0.002289 0.000543 0.121339 0.236651 -0.443997 -1.094865 -0.051100 1 0 0 0 0 0 1 636054
-0.002289 0.000543 0.121339 0.236796 -0.444259 -1.095548 -0.051131 1 0 0 0 0 0 1 637065
-0.002289 0.000543 0.121339 0.236931 -0.444536 -1.096219 -0.051162 1 0 0 0 0 0 1 638056
-0.002289 0.000543 0.121339 0.237073 -0.444801 -1.096886 -0.051194 1 0 0 0 0 0 1 639071
-0.002289 0.000543 0.121339 0.237217 -0.445070 -1.097551 -0.051225 1 0 0 0 0 0 1 640066
-0.002289 0.000543 0.121339 0.237373 -0.445344 -1.098225 -0.051256 1 0 0 0 0 0 1 641064
-0.002289 0.000543 0.121339 0.237507 -0.445613 -1.098890 -0.051287 1 0 0 0 0 0 1 642065
-0.002289 0.000543 0.121339 0.237643 -0.445895 -1.099568 -0.051319 1 0 0 0 0 0 1 643069
-0.002289 0.000543 0.121339 0.237807 -0.446161 -1.100236 -0.051350 1 0 0 0 0 0 1 644066
-0.002289 0.000543 0.121339 0.237941 -0.446429 -1.100899 -0.051381 1 0 0 0 0 0 1 645065
-0.002289 0.000543 0.121339 0.238085 -0.446700 -1.101569 -0.051413 1 0 0 0 0 0 1 646067
-0.002289 0.000543 0.121339 0.238239 -0.446963 -1.102252 -0.051444 1 0 0 0 0 0 1 647068
-0.002289 0.000543 0.121339 0.238373 -0.447238 -1.102899 -0.051475 1 0 0 0 0 0 1 648052
-0.002289 0.000543 0.121339 0.238522 -0.447524 -1.103586 -0.051506 1 0 0 0 0 0 1 649060
-0.002289 0.000543 0.121339 0.238662 -0.447783 -1.104238 -0.051537 1 0 0 0 0 0 1 650051
-0.002289 0.000543 0.121339 0.238808 -0.448056 -1.104911 -0.051569 1 0 0 0 0 0 1 651059
-0.002289 0.000543 0.121339 0.238980 -0.448360 -1.105661 -0.051603 1 0 0 0 0 0 1 652169
-0.002270 0.000539 0.121329 -0.025423 -0.385920 -0.970443 -0.051631 1 0 0 0 0 0 1 653059
-0.002261 0.000536 0.121326 0.067521 -0.408121 -1.038464 -0.051662 1 0 0 0 0 0 1 654049
-0.002256 0.000535 0.121325 0.135827 -0.424547 -1.074226 -0.051693 1 0 0 0 0 0 1 655054
-0.002254 0.000535 0.121324 0.171952 -0.433356 -1.088313 -0.051724 1 0 0 0 0 0 1 656049
-0.002253 0.000534 0.121324 0.190189 -0.437931 -1.093796 -0.051756 1 0 0 0 0 0 1 657058
-0.002252 0.000534 0.121324 0.199352 -0.440340 -1.096159 -0.051787 1 0 0 0 0 0 1 658049
-0.002252 0.000534 0.121324 0.203980 -0.441677 -1.097419 -0.051819 1 0 0 0 0 0 1 659059
-0.002252 0.000534 0.121324 0.206360 -0.442487 -1.098276 -0.051849 1 0 0 0 0 0 1 660050
-0.002252 0.000534 0.121324 0.207596 -0.443021 -1.099029 -0.051881 1 0 0 0 0 0 1 661058
-0.002257 0.000552 0.121313 0.281912 -0.695488 -0.951985 -0.051912 1 0 0 0 0 0 1 662049
-0.002260 0.000561 0.121310 0.258102 -0.608812 -1.025905 -0.051943 1 0 0 0 0 0 1 663058
-0.002261 0.000566 0.121308 0.239419 -0.544227 -1.064700 -0.051974 1 0 0 0 0 0 1 664049
-0.002262 0.000568 0.121308 0.229197 -0.509887 -1.079959 -0.052006 1 0 0 0 0 0 1 665058
-0.002262 0.000569 0.121308 0.223971 -0.492619 -1.085847 -0.052037 1 0 0 0 0 0 1 666049
-0.002262 0.000570 0.121308 0.221356 -0.484113 -1.088355 -0.052069 1 0 0 0 0 0 1 667060
-0.002262 0.000570 0.121308 0.220107 -0.479982 -1.089644 -0.052100 1 0 0 0 0 0 1 668056
-0.002262 0.000570 0.121308 0.219545 -0.478070 -1.090539 -0.052131 1 0 0 0 0 0 1 669064
-0.002262 0.000570 0.121308 0.219316 -0.477254 -1.091269 -0.052162 1 0 0 0 0 0 1 670065
-0.002262 0.000570 0.121308 0.219288 -0.476990 -1.091948 -0.052194 1 0 0 0 0 0 1 671072
-0.002262 0.000570 0.121308 0.219322 -0.476990 -1.092610 -0.052225 1 0 0 0 0 0 1 672056
-0.002262 0.000571 0.121308 0.219417 -0.477157 -1.093274 -0.052256 1 0 0 0 0 0 1 673067
-0.002262 0.000571 0.121308 0.219513 -0.477364 -1.093924 -0.052288 1 0 0 0 0 0 1 674068
-0.002262 0.000571 0.121308 0.219643 -0.477612 -1.094584 -0.052319 1 0 0 0 0 0 1 675068
-0.002262 0.000571 0.121308 0.219758 -0.477880 -1.095238 -0.052350 1 0 0 0 0 0 1 676066
-0.002262 0.000571 0.121308 0.219896 -0.478156 -1.095886 -0.052381 1 0 0 0 0 0 1 677067
-0.002262 0.000571 0.121308 0.220028 -0.478439 -1.096537 -0.052412 1 0 0 0 0 0 1 678064
-0.002262 0.000571 0.121308 0.220157 -0.478714 -1.097200 -0.052444 1 0 0 0 0 0 1 679068
-0.002262 0.000571 0.121308 0.220291 -0.479010 -1.097847 -0.052475 1 0 0 0 0 0 1 680067
-0.002262 0.000571 0.121308 0.220412 -0.479295 -1.098517 -0.052506 1 0 0 0 0 0 1 681073
-0.002262 0.000571 0.121308 0.220541 -0.479580 -1.099152 -0.052538 1 0 0 0 0 0 1 682071
-0.002262 0.000571 0.121308 0.220681 -0.479857 -1.099817 -0.052569 1 0 0 0 0 0 1 683072
-0.002262 0.000571 0.121308 0.220812 -0.480139 -1.100468 -0.052600 1 0 0 0 0 0 1 684066
-0.002262 0.000571 0.121308 0.220947 -0.480436 -1.101115 -0.052631 1 0 0 0 0 0 1 685066
-0.002262 0.000571 0.121308 0.221075 -0.480710 -1.101774 -0.052662 1 0 0 0 0 0 1 686065
-0.002262 0.000571 0.121308 0.221189 -0.481013 -1.102425 -0.052694 1 0 0 0 0 0 1 687068
-0.002262 0.000571 0.121308 0.221331 -0.481273 -1.103062 -0.052724 1 0 0 0 0 0 1 688035
-0.002262 0.000571 0.121308 0.221468 -0.481566 -1.103738 -0.052756 1 0 0 0 0 0 1 689067
-0.002262 0.000571 0.121308 0.221602 -0.481861 -1.104382 -0.052787 1 0 0 0 0 0 1 690063
-0.002262 0.000571 0.121308 0.221731 -0.482137 -1.105045 -0.052819 1 0 0 0 0 0 1 691068
-0.002262 0.000571 0.121308 0.221853 -0.482430 -1.105685 -0.052850 1 0 0 0 0 0 1 692066
-0.002275 0.000557 0.121297 0.400805 -0.290566 -0.958549 -0.052881 1 0 0 0 0 0 1 693066
-0.002282 0.000550 0.121293 0.340494 -0.357416 -1.032342 -0.052912 1 0 0 0 0 0 1 694066
-0.002285 0.000546 0.121292 0.294704 -0.407062 -1.071090 -0.052944 1 0 0 0 0 0 1 695066
-0.002287 0.000545 0.121291 0.270050 -0.433586 -1.086319 -0.052975 1 0 0 0 0 0 1 696066
-0.002288 0.000544 0.121291 0.257511 -0.447100 -1.092191 -0.053006 1 0 0 0 0 0 1 697065
-0.002288 0.000543 0.121291 0.251251 -0.454012 -1.094684 -0.053037 1 0 0 0 0 0 1 698062
-0.002288 0.000543 0.121291 0.248185 -0.457595 -1.095976 -0.053069 1 0 0 0 0 0 1 699065
-0.002288 0.000543 0.121291 0.246716 -0.459524 -1.096843 -0.053100 1 0 0 0 0 0 1 700063
-0.002288 0.000543 0.121291 0.246037 -0.460626 -1.097568 -0.053131 1 0 0 0 0 0 1 701062
-0.002288 0.000543 0.121291 0.245776 -0.461305 -1.098255 -0.053162 1 0 0 0 0 0 1 702062
-0.002288 0.000543 0.121291 0.245723 -0.461797 -1.098903 -0.053194 1 0 0 0 0 0 1 703065
-0.002288 0.000543 0.121291 0.245768 -0.462157 -1.099542 -0.053225 1 0 0 0 0 0 1 704062
-0.002288 0.000543 0.121291 0.245864 -0.462476 -1.100199 -0.053256 1 0 0 0 0 0 1 705058
-0.002288 0.000543 0.121291 0.245985 -0.462790 -1.100843 -0.053287 1 0 0 0 0 0 1 706063
-0.002288 0.000543 0.121291 0.246109 -0.463074 -1.101497 -0.053319 1 0 0 0 0 0 1 707076
-0.002288 0.000543 0.121291 0.246250 -0.463343 -1.102135 -0.053350 1 0 0 0 0 0 1 708065
-0.002288 0.000543 0.121291 0.246395 -0.463615 -1.102786 -0.053381 1 0 0 0 0 0 1 709072
-0.002288 0.000543 0.121291 0.246535 -0.463908 -1.103432 -0.053413 1 0 0 0 0 0 1 710074
-0.002288 0.000543 0.121291 0.246684 -0.464161 -1.104079 -0.053444 1 0 0 0 0 0 1 711076
-0.002288 0.000543 0.121291 0.246820 -0.464438 -1.104729 -0.053475 1 0 0 0 0 0 1 712072
-0.002301 0.000529 0.121280 0.425813 -0.272525 -0.957316 -0.053507 1 0 0 0 0 0 1 713078
-0.002308 0.000522 0.121277 0.365636 -0.339251 -1.031145 -0.053538 1 0 0 0 0 0 1 714072
-0.002311 0.000519 0.121275 0.319906 -0.388816 -1.069896 -0.053569 1 0 0 0 0 0 1 715059
-0.002313 0.000517 0.121275 0.295279 -0.415285 -1.085141 -0.053600 1 0 0 0 0 0 1 716074
-0.002327 0.000502 0.121264 0.461563 -0.236678 -0.942822 -0.053631 1 0 0 0 0 0 1 717074
-0.002334 0.000495 0.121260 0.395047 -0.309953 -1.018525 -0.053663 1 0 0 0 0 0 1 718073
-0.002337 0.000491 0.121259 0.346156 -0.362780 -1.057951 -0.053694 1 0 0 0 0 0 1 719074
-0.002352 0.000475 0.121248 0.498651 -0.198839 -0.925087 -0.053725 1 0 0 0 0 0 1 720063
-0.002359 0.000468 0.121244 0.425149 -0.279500 -1.004317 -0.053756 1 0 0 0 0 0 1 721072
-0.002363 0.000464 0.121243 0.372703 -0.336013 -1.044995 -0.053788 1 0 0 0 0 0 1 722074
-0.002365 0.000462 0.121242 0.344726 -0.365964 -1.060910 -0.053820 1 0 0 0 0 0 1 723115
-0.002379 0.000447 0.121231 0.509163 -0.189214 -0.918536 -0.053852 1 0 0 0 0 0 1 724129
-0.002386 0.000440 0.121227 0.441945 -0.263216 -0.994420 -0.053883 1 0 0 0 0 0 1 725114
-0.002389 0.000436 0.121226 0.392715 -0.316406 -1.033934 -0.053914 1 0 0 0 0 0 1 726130
-0.002404 0.000420 0.121215 0.544900 -0.152781 -0.900791 -0.053945 1 0 0 0 0 0 1 727116
-0.002411 0.000412 0.121211 0.471433 -0.233364 -0.980072 -0.053975 1 0 0 0 0 0 1 728056
-0.002415 0.000408 0.121210 0.419030 -0.289843 -1.020796 -0.054006 1 0 0 0 0 0 1 729047
-0.002417 0.000406 0.121209 0.391066 -0.319753 -1.036708 -0.054037 1 0 0 0 0 0 1 730056
-0.002418 0.000406 0.121209 0.376910 -0.334940 -1.042781 -0.054068 1 0 0 0 0 0 1 731047
-0.002431 0.000391 0.121198 0.548336 -0.150835 -0.896541 -0.054100 1 0 0 0 0 0 1 732056
-0.002438 0.000384 0.121194 0.484866 -0.220930 -0.971286 -0.054131 1 0 0 0 0 0 1 733046
-0.002422 0.000376 0.121183 0.172287 -0.209429 -0.874534 -0.054162 1 0 0 0 0 0 1 734056
-0.002427 0.000358 0.121169 0.417764 -0.066682 -0.808065 -0.054193 1 0 0 0 0 0 1 735048
-0.002430 0.000349 0.121163 0.412875 -0.162694 -0.922398 -0.054225 1 0 0 0 0 0 1 736055
-0.002432 0.000345 0.121162 0.396663 -0.227353 -0.976497 -0.054256 1 0 0 0 0 0 1 737046
-0.002432 0.000342 0.121161 0.386890 -0.261386 -0.997188 -0.054287 1 0 0 0 0 0 1 738056
-0.002433 0.000341 0.121161 0.381811 -0.278648 -1.004927 -0.054318 1 0 0 0 0 0 1 739057
-0.002433 0.000341 0.121161 0.379292 -0.287351 -1.008017 -0.054349 1 0 0 0 0 0 1 740047
-0.002433 0.000341 0.121161 0.378126 -0.291787 -1.009486 -0.054381 1 0 0 0 0 0 1 741055
-0.002433 0.000340 0.121161 0.377637 -0.294104 -1.010375 -0.054412 1 0 0 0 0 0 1 742066
-0.002433 0.000340 0.121161 0.377506 -0.295348 -1.011063 -0.054443 1 0 0 0 0 0 1 743052
-0.002433 0.000340 0.121161 0.377541 -0.296052 -1.011687 -0.054475 1 0 0 0 0 0 1 744071
-0.002414 0.000336 0.121151 0.112398 -0.233802 -0.876293 -0.054506 1 0 0 0 0 0 1 745047
-0.002404 0.000334 0.121148 0.204972 -0.255754 -0.943986 -0.054537 1 0 0 0 0 0 1 746063
-0.002413 0.000319 0.121136 0.451485 -0.080332 -0.830494 -0.054568 1 0 0 0 0 0 1 747053
-0.002417 0.000311 0.121131 0.427611 -0.155035 -0.917996 -0.054600 1 0 0 0 0 0 1 748065
-0.002419 0.000307 0.121130 0.400174 -0.208562 -0.961652 -0.054631 1 0 0 0 0 0 1 749064
-0.002420 0.000306 0.121129 0.384708 -0.236988 -0.978559 -0.054662 1 0 0 0 0 0 1 750064
-0.002420 0.000305 0.121129 0.376763 -0.251432 -0.984961 -0.054694 1 0 0 0 0 0 1 751066
-0.002402 0.000300 0.121119 0.107625 -0.196090 -0.851489 -0.054725 1 0 0 0 0 0 1 752062
-0.002392 0.000297 0.121116 0.198059 -0.221431 -0.919901 -0.054756 1 0 0 0 0 0 1 753062
-0.002388 0.000296 0.121115 0.265076 -0.239388 -0.955691 -0.054787 1 0 0 0 0 0 1 754064
-0.002385 0.000295 0.121114 0.300578 -0.248944 -0.969703 -0.054818 1 0 0 0 0 0 1 755051
-0.002384 0.000295 0.121114 0.318527 -0.253838 -0.975081 -0.054850 1 0 0 0 0 0 1 756055
-0.002384 0.000295 0.121114 0.327557 -0.256364 -0.977346 -0.054881 1 0 0 0 0 0 1 757067
-0.002383 0.000295 0.121114 0.332168 -0.257686 -0.978496 -0.054912 1 0 0 0 0 0 1 758065
-0.002364 0.000290 0.121104 0.069426 -0.195819 -0.842999 -0.054944 1 0 0 0 0 0 1 759069
-0.002355 0.000288 0.121101 0.162924 -0.217837 -0.910828 -0.054975 1 0 0 0 0 0 1 760064
-0.002350 0.000287 0.121100 0.231467 -0.234145 -0.946395 -0.055006 1 0 0 0 0 0 1 761063
-0.002347 0.000286 0.121099 0.267728 -0.242872 -0.960361 -0.055037 1 0 0 0 0 0 1 762064
-0.002346 0.000286 0.121099 0.286047 -0.247353 -0.965698 -0.055069 1 0 0 0 0 0 1 763064
-0.002346 0.000286 0.121099 0.295273 -0.249670 -0.967937 -0.055100 1 0 0 0 0 0 1 764063
-0.002326 0.000281 0.121089 0.034890 -0.188294 -0.832649 -0.055131 1 0 0 0 0 0 1 765063
-0.002317 0.000279 0.121086 0.129441 -0.210526 -0.900664 -0.055162 1 0 0 0 0 0 1 766061
-0.002312 0.000278 0.121085 0.198485 -0.226940 -0.936304 -0.055194 1 0 0 0 0 0 1 767064
-0.002310 0.000277 0.121084 0.234999 -0.235727 -0.950281 -0.055225 1 0 0 0 0 0 1 768062
-0.002308 0.000277 0.121084 0.253435 -0.240225 -0.955636 -0.055256 1 0 0 0 0 0 1 769062
-0.002289 0.000272 0.121074 -0.002272 -0.179969 -0.821273 -0.055287 1 0 0 0 0 0 1 770063
-0.002279 0.000270 0.121071 0.094458 -0.202720 -0.889724 -0.055319 1 0 0 0 0 0 1 771064
-0.002274 0.000269 0.121069 0.164591 -0.219403 -0.925530 -0.055350 1 0 0 0 0 0 1 772064
-0.002272 0.000268 0.121069 0.201634 -0.228317 -0.939554 -0.055381 1 0 0 0 0 0 1 773061
-0.002271 0.000268 0.121069 0.220313 -0.232873 -0.944921 -0.055412 1 0 0 0 0 0 1 774063
-0.002270 0.000268 0.121069 0.229715 -0.235220 -0.947154 -0.055444 1 0 0 0 0 0 1 775065
-0.002270 0.000268 0.121069 0.234473 -0.236464 -0.948281 -0.055475 1 0 0 0 0 0 1 776061
-0.002269 0.000268 0.121069 0.236907 -0.237156 -0.949024 -0.055506 1 0 0 0 0 0 1 777063
-0.002250 0.000263 0.121059 -0.026735 -0.174993 -0.812847 -0.055537 1 0 0 0 0 0 1 778062
-0.002241 0.000261 0.121055 0.065911 -0.196783 -0.880792 -0.055569 1 0 0 0 0 0 1 779064
-0.002236 0.000260 0.121054 0.133985 -0.212967 -0.916427 -0.055600 1 0 0 0 0 0 1 780063
-0.002234 0.000259 0.121054 0.169998 -0.221614 -0.930387 -0.055631 1 0 0 0 0 0 1 781062
-0.002233 0.000259 0.121054 0.188164 -0.226066 -0.935724 -0.055662 1 0 0 0 0 0 1 782054
-0.002232 0.000259 0.121054 0.197285 -0.228348 -0.937929 -0.055693 1 0 0 0 0 0 1 783050
-0.002232 0.000259 0.121054 0.201887 -0.229557 -0.939053 -0.055725 1 0 0 0 0 0 1 784060
-0.002232 0.000259 0.121054 0.204261 -0.230214 -0.939790 -0.055756 1 0 0 0 0 0 1 785061
-0.002232 0.000259 0.121054 0.205495 -0.230619 -0.940385 -0.055787 1 0 0 0 0 0 1 786062
-0.002231 0.000259 0.121054 0.206158 -0.230891 -0.940944 -0.055819 1 0 0 0 0 0 1 787064
-0.002231 0.000259 0.121054 0.206553 -0.231077 -0.941474 -0.055850 1 0 0 0 0 0 1 788065
-0.002212 0.000254 0.121044 -0.058070 -0.168678 -0.805035 -0.055881 1 0 0 0 0 0 1 789059
-0.002203 0.000252 0.121040 0.033914 -0.190310 -0.873008 -0.055912 1 0 0 0 0 0 1 790063
-0.002198 0.000251 0.121039 0.101660 -0.206417 -0.908654 -0.055944 1 0 0 0 0 0 1 791063
-0.002196 0.000250 0.121039 0.137506 -0.215034 -0.922600 -0.055975 1 0 0 0 0 0 1 792062
-0.002195 0.000250 0.121039 0.155578 -0.219445 -0.927929 -0.056006 1 0 0 0 0 0 1 793063
-0.002200 0.000268 0.121028 0.238639 -0.475139 -0.782618 -0.056037 1 0 0 0 0 0 1 794062
-0.002202 0.000277 0.121024 0.219136 -0.389744 -0.856402 -0.056071 1 0 0 0 0 0 1 795132
-0.002203 0.000282 0.121023 0.202597 -0.325770 -0.894936 -0.056102 1 0 0 0 0 0 1 796136
-0.002204 0.000284 0.121022 0.193454 -0.291705 -0.909979 -0.056133 1 0 0 0 0 0 1 797130
-0.002204 0.000285 0.121022 0.188749 -0.274522 -0.915678 -0.056164 1 0 0 0 0 0 1 798113
-0.002204 0.000286 0.121022 0.186393 -0.265994 -0.918027 -0.056196 1 0 0 0 0 0 1 799128
-0.002204 0.000286 0.121022 0.185243 -0.261776 -0.919132 -0.056225 1 0 0 0 0 0 1 800054
-0.002185 0.000282 0.121012 -0.080166 -0.197160 -0.782768 -0.056256 1 0 0 0 0 0 1 801054
-0.002176 0.000279 0.121009 0.011325 -0.217709 -0.850824 -0.056287 1 0 0 0 0 0 1 802046
-0.002171 0.000278 0.121008 0.078804 -0.233268 -0.886493 -0.056318 1 0 0 0 0 0 1 803054
-0.002169 0.000278 0.121007 0.114507 -0.241614 -0.900426 -0.056349 1 0 0 0 0 0 1 804045
-0.002168 0.000277 0.121007 0.132508 -0.245892 -0.905762 -0.056381 1 0 0 0 0 0 1 805053
-0.002167 0.000277 0.121007 0.141536 -0.248105 -0.907953 -0.056412 1 0 0 0 0 0 1 806052
-0.002167 0.000277 0.121007 0.146076 -0.249287 -0.909033 -0.056443 1 0 0 0 0 0 1 807038
-0.002167 0.000277 0.121007 0.148379 -0.249944 -0.909755 -0.056475 1 0 0 0 0 0 1 808054
-0.002167 0.000277 0.121007 0.149571 -0.250345 -0.910329 -0.056506 1 0 0 0 0 0 1 809044
-0.002167 0.000277 0.121007 0.150214 -0.250597 -0.910863 -0.056537 1 0 0 0 0 0 1 810053
-0.002167 0.000277 0.121007 0.150563 -0.250817 -0.911370 -0.056568 1 0 0 0 0 0 1 811044
-0.002167 0.000277 0.121007 0.150802 -0.250985 -0.911882 -0.056600 1 0 0 0 0 0 1 812053
-0.002148 0.000273 0.120997 -0.113913 -0.188555 -0.775080 -0.056631 1 0 0 0 0 0 1 813044
-0.002138 0.000270 0.120994 -0.022218 -0.210165 -0.843101 -0.056662 1 0 0 0 0 0 1 814052
-0.002133 0.000269 0.120992 0.045363 -0.226235 -0.878761 -0.056693 1 0 0 0 0 0 1 815045
-0.002131 0.000269 0.120992 0.081108 -0.234856 -0.892697 -0.056724 1 0 0 0 0 0 1 816048
-0.002130 0.000268 0.120992 0.099120 -0.239273 -0.898027 -0.056756 1 0 0 0 0 0 1 817072
-0.002129 0.000268 0.120992 0.108133 -0.241553 -0.900197 -0.056787 1 0 0 0 0 0 1 818051
-0.002129 0.000268 0.120992 0.112668 -0.242752 -0.901298 -0.056818 1 0 0 0 0 0 1 819053
-0.002129 0.000268 0.120992 0.114966 -0.243418 -0.901994 -0.056850 1 0 0 0 0 0 1 820064
-0.002129 0.000268 0.120992 0.116131 -0.243823 -0.902565 -0.056881 1 0 0 0 0 0 1 821052
-0.002129 0.000268 0.120992 0.116760 -0.244093 -0.903077 -0.056912 1 0 0 0 0 0 1 822059
-0.002129 0.000268 0.120992 0.117109 -0.244296 -0.903588 -0.056944 1 0 0 0 0 0 1 823064
-0.002129 0.000268 0.120992 0.117310 -0.244463 -0.904088 -0.056975 1 0 0 0 0 0 1 824063
-0.002129 0.000268 0.120992 0.117442 -0.244613 -0.904596 -0.057006 1 0 0 0 0 0 1 825062
-0.002129 0.000268 0.120992 0.117534 -0.244753 -0.905085 -0.057037 1 0 0 0 0 0 1 826060
-0.002129 0.000268 0.120992 0.117623 -0.244893 -0.905574 -0.057069 1 0 0 0 0 0 1 827062
-0.002129 0.000268 0.120992 0.117698 -0.245019 -0.906081 -0.057100 1 0 0 0 0 0 1 828061
-0.002129 0.000268 0.120992 0.117767 -0.245163 -0.906572 -0.057131 1 0 0 0 0 0 1 829061
-0.002129 0.000268 0.120992 0.117832 -0.245299 -0.907071 -0.057163 1 0 0 0 0 0 1 830068
-0.002129 0.000268 0.120992 0.117895 -0.245429 -0.907551 -0.057193 1 0 0 0 0 0 1 831036
-0.002129 0.000268 0.120992 0.117961 -0.245567 -0.908060 -0.057225 1 0 0 0 0 0 1 832064
-0.002129 0.000268 0.120992 0.118025 -0.245701 -0.908555 -0.057256 1 0 0 0 0 0 1 833062
-0.002129 0.000268 0.120992 0.118089 -0.245835 -0.909050 -0.057287 1 0 0 0 0 0 1 834060
-0.002129 0.000268 0.120992 0.118154 -0.245969 -0.909547 -0.057319 1 0 0 0 0 0 1 835062
-0.002129 0.000268 0.120992 0.118218 -0.246103 -0.910041 -0.057350 1 0 0 0 0 0 1 836058
-0.002129 0.000268 0.120992 0.118282 -0.246237 -0.910537 -0.057381 1 0 0 0 0 0 1 837059
-0.002129 0.000268 0.120992 0.118345 -0.246367 -0.911019 -0.057411 1 0 0 0 0 0 1 838030
-0.002129 0.000268 0.120992 0.118412 -0.246506 -0.911532 -0.057444 1 0 0 0 0 0 1 839065
-0.002129 0.000268 0.120992 0.118475 -0.246639 -0.912023 -0.057475 1 0 0 0 0 0 1 840055
-0.002129 0.000268 0.120992 0.118540 -0.246774 -0.912522 -0.057506 1 0 0 0 0 0 1 841061
-0.002129 0.000268 0.120992 0.118605 -0.246908 -0.913018 -0.057537 1 0 0 0 0 0 1 842061
-0.002129 0.000268 0.120992 0.118669 -0.247042 -0.913514 -0.057569 1 0 0 0 0 0 1 843062
-0.002129 0.000268 0.120992 0.118733 -0.247176 -0.914009 -0.057600 1 0 0 0 0 0 1 844059
-0.002129 0.000268 0.120992 0.118798 -0.247310 -0.914505 -0.057631 1 0 0 0 0 0 1 845061
-0.002129 0.000268 0.120992 0.118862 -0.247445 -0.915002 -0.057662 1 0 0 0 0 0 1 846062
-0.002129 0.000268 0.120992 0.118925 -0.247575 -0.915483 -0.057693 1 0 0 0 0 0 1 847032
-0.002129 0.000268 0.120992 0.118991 -0.247713 -0.915993 -0.057725 1 0 0 0 0 0 1 848060
-0.002129 0.000268 0.120992 0.119055 -0.247847 -0.916488 -0.057756 1 0 0 0 0 0 1 849059
-0.002129 0.000268 0.120992 0.119120 -0.247981 -0.916983 -0.057787 1 0 0 0 0 0 1 850058
-0.002129 0.000268 0.120992 0.119184 -0.248115 -0.917481 -0.057819 1 0 0 0 0 0 1 851061
-0.002129 0.000268 0.120992 0.119248 -0.248249 -0.917976 -0.057850 1 0 0 0 0 0 1 852060
-0.002129 0.000268 0.120992 0.119313 -0.248384 -0.918473 -0.057881 1 0 0 0 0 0 1 853062
-0.002129 0.000268 0.120992 0.119375 -0.248514 -0.918954 -0.057911 1 0 0 0 0 0 1 854031
-0.002129 0.000268 0.120992 0.119442 -0.248652 -0.919465 -0.057944 1 0 0 0 0 0 1 855062
-0.002129 0.000268 0.120992 0.119505 -0.248784 -0.919954 -0.057974 1 0 0 0 0 0 1 856048
-0.002129 0.000268 0.120992 0.119570 -0.248919 -0.920454 -0.058006 1 0 0 0 0 0 1 857057
-0.002129 0.000268 0.120992 0.119635 -0.249054 -0.920951 -0.058037 1 0 0 0 0 0 1 858059
-0.002129 0.000268 0.120992 0.119699 -0.249188 -0.921448 -0.058069 1 0 0 0 0 0 1 859061
-0.002129 0.000268 0.120992 0.119764 -0.249322 -0.921943 -0.058100 1 0 0 0 0 0 1 860060
-0.002129 0.000268 0.120992 0.119828 -0.249456 -0.922439 -0.058131 1 0 0 0 0 0 1 861060
-0.002129 0.000268 0.120992 0.119892 -0.249590 -0.922934 -0.058162 1 0 0 0 0 0 1 862059
-0.002129 0.000268 0.120992 0.119957 -0.249725 -0.923432 -0.058194 1 0 0 0 0 0 1 863062
-0.002129 0.000268 0.120992 0.120019 -0.249855 -0.923912 -0.058224 1 0 0 0 0 0 1 864031
-0.002129 0.000268 0.120992 0.120086 -0.249993 -0.924422 -0.058256 1 0 0 0 0 0 1 865059
-0.002129 0.000268 0.120992 0.120150 -0.250127 -0.924918 -0.058287 1 0 0 0 0 0 1 866059
-0.002129 0.000268 0.120992 0.120214 -0.250261 -0.925414 -0.058319 1 0 0 0 0 0 1 867059
-0.002129 0.000268 0.120992 0.120278 -0.250393 -0.925904 -0.058349 1 0 0 0 0 0 1 868047
-0.002129 0.000268 0.120992 0.120342 -0.250527 -0.926399 -0.058381 1 0 0 0 0 0 1 869045
-0.002129 0.000268 0.120992 0.120407 -0.250663 -0.926899 -0.058412 1 0 0 0 0 0 1 870053
-0.002129 0.000268 0.120992 0.120477 -0.250807 -0.927433 -0.058446 1 0 0 0 0 0 1 871131
-0.002129 0.000268 0.120992 0.120540 -0.250939 -0.927919 -0.058476 1 0 0 0 0 0 1 872111
-0.002129 0.000268 0.120992 0.120605 -0.251075 -0.928422 -0.058508 1 0 0 0 0 0 1 873125
-0.002129 0.000268 0.120992 0.120668 -0.251206 -0.928909 -0.058539 1 0 0 0 0 0 1 874108
-0.002129 0.000268 0.120992 0.120734 -0.251343 -0.929413 -0.058571 1 0 0 0 0 0 1 875124
-0.002129 0.000268 0.120992 0.120797 -0.251475 -0.929902 -0.058601 1 0 0 0 0 0 1 876109
-0.002129 0.000268 0.120992 0.120863 -0.251611 -0.930405 -0.058633 1 0 0 0 0 0 1 877125
-0.002129 0.000268 0.120992 0.120926 -0.251743 -0.930892 -0.058664 1 0 0 0 0 0 1 878107
-0.002129 0.000268 0.120992 0.120991 -0.251879 -0.931398 -0.058696 1 0 0 0 0 0 1 879126
-0.002129 0.000268 0.120992 0.121063 -0.252002 -0.931878 -0.058726 1 0 0 0 0 0 1 880108
-0.002129 0.000268 0.120992 0.121121 -0.252146 -0.932387 -0.058758 1 0 0 0 0 0 1 881123
-0.002129 0.000268 0.120992 0.121184 -0.252279 -0.932876 -0.058789 1 0 0 0 0 0 1 882108
-0.002129 0.000268 0.120992 0.121249 -0.252415 -0.933380 -0.058821 1 0 0 0 0 0 1 883124
-0.002129 0.000268 0.120992 0.121309 -0.252538 -0.933835 -0.058849 1 0 0 0 0 0 1 884042
-0.002134 0.000286 0.120981 0.195626 -0.506794 -0.786331 -0.058881 1 0 0 0 0 0 1 885052
-0.002137 0.000296 0.120977 0.171691 -0.420790 -0.859300 -0.058912 1 0 0 0 0 0 1 886041
-0.002138 0.000300 0.120976 0.152961 -0.356526 -0.897546 -0.058943 1 0 0 0 0 0 1 887051
-0.002139 0.000302 0.120976 0.142698 -0.322321 -0.912464 -0.058974 1 0 0 0 0 0 1 888042
-0.002139 0.000304 0.120976 0.137420 -0.305099 -0.918115 -0.059006 1 0 0 0 0 0 1 889043
-0.002140 0.000304 0.120975 0.134773 -0.296526 -0.920427 -0.059037 1 0 0 0 0 0 1 890052
-0.002140 0.000304 0.120975 0.133464 -0.292296 -0.921543 -0.059068 1 0 0 0 0 0 1 891042
-0.002140 0.000305 0.120975 0.132850 -0.290280 -0.922256 -0.059099 1 0 0 0 0 0 1 892050
-0.002140 0.000305 0.120975 0.132559 -0.289328 -0.922816 -0.059130 1 0 0 0 0 0 1 893041
-0.002140 0.000305 0.120975 0.132455 -0.288952 -0.923340 -0.059162 1 0 0 0 0 0 1 894051
-0.002140 0.000305 0.120975 0.132437 -0.288822 -0.923847 -0.059194 1 0 0 0 0 0 1 895063
-0.002140 0.000305 0.120975 0.132477 -0.288841 -0.924321 -0.059224 1 0 0 0 0 0 1 896044
-0.002140 0.000305 0.120975 0.132517 -0.288927 -0.924820 -0.059256 1 0 0 0 0 0 1 897052
-0.002140 0.000305 0.120975 0.132574 -0.289042 -0.925313 -0.059287 1 0 0 0 0 0 1 898060
-0.002140 0.000305 0.120975 0.132639 -0.289180 -0.925786 -0.059318 1 0 0 0 0 0 1 899057
-0.002140 0.000305 0.120975 0.132706 -0.289320 -0.926280 -0.059350 1 0 0 0 0 0 1 900060
-0.002140 0.000305 0.120975 0.132775 -0.289472 -0.926768 -0.059381 1 0 0 0 0 0 1 901061
-0.002140 0.000305 0.120975 0.132841 -0.289611 -0.927259 -0.059412 1 0 0 0 0 0 1 902053
-0.002140 0.000305 0.120975 0.132914 -0.289773 -0.927737 -0.059443 1 0 0 0 0 0 1 903046
-0.002140 0.000305 0.120975 0.132981 -0.289917 -0.928237 -0.059475 1 0 0 0 0 0 1 904058
-0.002140 0.000305 0.120975 0.133054 -0.290079 -0.928716 -0.059506 1 0 0 0 0 0 1 905053
-0.002140 0.000305 0.120975 0.133120 -0.290220 -0.929208 -0.059537 1 0 0 0 0 0 1 906049
-0.002140 0.000305 0.120975 0.133193 -0.290383 -0.929692 -0.059568 1 0 0 0 0 0 1 907053
-0.002140 0.000305 0.120975 0.133264 -0.290538 -0.930182 -0.059600 1 0 0 0 0 0 1 908059
-0.002140 0.000305 0.120975 0.133329 -0.290676 -0.930667 -0.059630 1 0 0 0 0 0 1 909041
-0.002153 0.000291 0.120965 0.313067 -0.098106 -0.781754 -0.059662 1 0 0 0 0 0 1 910060
-0.002159 0.000284 0.120961 0.253533 -0.163629 -0.855308 -0.059694 1 0 0 0 0 0 1 911065
-0.002162 0.000281 0.120960 0.208164 -0.212521 -0.893836 -0.059725 1 0 0 0 0 0 1 912062
-0.002164 0.000279 0.120959 0.183711 -0.238624 -0.908858 -0.059756 1 0 0 0 0 0 1 913053
-0.002165 0.000278 0.120959 0.171256 -0.251899 -0.914554 -0.059787 1 0 0 0 0 0 1 914056
-0.002165 0.000278 0.120959 0.165025 -0.258606 -0.916866 -0.059818 1 0 0 0 0 0 1 915049
-0.002166 0.000277 0.120959 0.161926 -0.262031 -0.917984 -0.059850 1 0 0 0 0 0 1 916058
-0.002166 0.000277 0.120959 0.160409 -0.263833 -0.918687 -0.059881 1 0 0 0 0 0 1 917057
-0.002166 0.000277 0.120959 0.159705 -0.264782 -0.919242 -0.059912 1 0 0 0 0 0 1 918058
-0.002166 0.000277 0.120959 0.159382 -0.265331 -0.919750 -0.059944 1 0 0 0 0 0 1 919060
-0.002166 0.000277 0.120959 0.159258 -0.265685 -0.920242 -0.059975 1 0 0 0 0 0 1 920058
-0.002166 0.000277 0.120959 0.159253 -0.265915 -0.920724 -0.060006 1 0 0 0 0 0 1 921057
-0.002166 0.000277 0.120959 0.159282 -0.266111 -0.921204 -0.060037 1 0 0 0 0 0 1 922057
-0.002166 0.000277 0.120959 0.159333 -0.266268 -0.921694 -0.060069 1 0 0 0 0 0 1 923061
-0.002166 0.000277 0.120959 0.159417 -0.266418 -0.922165 -0.060100 1 0 0 0 0 0 1 924057
-0.002166 0.000277 0.120959 0.159480 -0.266561 -0.922638 -0.060131 1 0 0 0 0 0 1 925043
-0.002166 0.000277 0.120959 0.159565 -0.266713 -0.923117 -0.060162 1 0 0 0 0 0 1 926056
-0.002166 0.000277 0.120959 0.159640 -0.266862 -0.923604 -0.060194 1 0 0 0 0 0 1 927058
-0.002166 0.000277 0.120959 0.159727 -0.266981 -0.924083 -0.060225 1 0 0 0 0 0 1 928057
-0.002166 0.000277 0.120959 0.159814 -0.267129 -0.924556 -0.060256 1 0 0 0 0 0 1 929057
-0.002166 0.000277 0.120959 0.159886 -0.267266 -0.925049 -0.060287 1 0 0 0 0 0 1 930058
-0.002166 0.000277 0.120959 0.159979 -0.267407 -0.925516 -0.060318 1 0 0 0 0 0 1 931058
-0.002166 0.000277 0.120959 0.160051 -0.267543 -0.926007 -0.060350 1 0 0 0 0 0 1 932057
-0.002166 0.000277 0.120959 0.160144 -0.267684 -0.926474 -0.060381 1 0 0 0 0 0 1 933055
-0.002166 0.000277 0.120959 0.160225 -0.267811 -0.926960 -0.060412 1 0 0 0 0 0 1 934058
-0.002166 0.000277 0.120959 0.160303 -0.267969 -0.927440 -0.060443 1 0 0 0 0 0 1 935057
-0.002166 0.000277 0.120959 0.160392 -0.268099 -0.927907 -0.060474 1 0 0 0 0 0 1 936045
-0.002166 0.000277 0.120959 0.160465 -0.268236 -0.928403 -0.060506 1 0 0 0 0 0 1 937054
-0.002166 0.000277 0.120959 0.160559 -0.268377 -0.928872 -0.060537 1 0 0 0 0 0 1 938056
-0.002166 0.000277 0.120959 0.160640 -0.268504 -0.929358 -0.060569 1 0 0 0 0 0 1 939060
-0.002166 0.000277 0.120959 0.160717 -0.268662 -0.929838 -0.060600 1 0 0 0 0 0 1 940058
-0.002166 0.000277 0.120959 0.160802 -0.268778 -0.930302 -0.060630 1 0 0 0 0 0 1 941027
-0.002166 0.000277 0.120959 0.160883 -0.268939 -0.930797 -0.060662 1 0 0 0 0 0 1 942058
-0.002166 0.000277 0.120959 0.160971 -0.269067 -0.931256 -0.060693 1 0 0 0 0 0 1 943030
-0.002166 0.000277 0.120959 0.161054 -0.269197 -0.931754 -0.060725 1 0 0 0 0 0 1 944057
-0.002166 0.000277 0.120959 0.161132 -0.269355 -0.932235 -0.060756 1 0 0 0 0 0 1 945057
-0.002166 0.000277 0.120959 0.161219 -0.269475 -0.932714 -0.060787 1 0 0 0 0 0 1 946057
-0.002166 0.000277 0.120959 0.161297 -0.269632 -0.933195 -0.060819 1 0 0 0 0 0 1 947059
-0.002166 0.000277 0.120959 0.161384 -0.269751 -0.933670 -0.060849 1 0 0 0 0 0 1 948050
-0.002179 0.000263 0.120948 0.341283 -0.076996 -0.784398 -0.060881 1 0 0 0 0 0 1 949042
-0.002185 0.000256 0.120945 0.281928 -0.142317 -0.857942 -0.060912 1 0 0 0 0 0 1 950049
-0.002188 0.000253 0.120943 0.236666 -0.191112 -0.896471 -0.060943 1 0 0 0 0 0 1 951056
-0.002190 0.000251 0.120943 0.212272 -0.217159 -0.911502 -0.060975 1 0 0 0 0 0 1 952064
-0.002191 0.000250 0.120943 0.199863 -0.230399 -0.917176 -0.061006 1 0 0 0 0 0 1 953053
-0.002172 0.000245 0.120933 -0.072463 -0.174238 -0.781536 -0.061037 1 0 0 0 0 0 1 954064
-0.002163 0.000243 0.120929 0.015343 -0.198916 -0.849912 -0.061069 1 0 0 0 0 0 1 955061
-0.002158 0.000242 0.120928 0.080968 -0.216536 -0.885657 -0.061099 1 0 0 0 0 0 1 956040
-0.002156 0.000241 0.120928 0.115742 -0.225915 -0.899603 -0.061131 1 0 0 0 0 0 1 957049
-0.002155 0.000241 0.120927 0.133263 -0.230691 -0.904886 -0.061162 1 0 0 0 0 0 1 958041
-0.002155 0.000241 0.120927 0.142055 -0.233146 -0.907050 -0.061193 1 0 0 0 0 0 1 959049
-0.002154 0.000241 0.120927 0.146472 -0.234452 -0.908109 -0.061224 1 0 0 0 0 0 1 960040
-0.002154 0.000241 0.120927 0.148724 -0.235154 -0.908783 -0.061256 1 0 0 0 0 0 1 961048
-0.002154 0.000241 0.120927 0.149873 -0.235553 -0.909305 -0.061287 1 0 0 0 0 0 1 962039
-0.002154 0.000241 0.120927 0.150491 -0.235815 -0.909804 -0.061318 1 0 0 0 0 0 1 963048
-0.002154 0.000241 0.120927 0.150844 -0.236022 -0.910280 -0.061349 1 0 0 0 0 0 1 964040
-0.002154 0.000241 0.120927 0.151044 -0.236174 -0.910745 -0.061381 1 0 0 0 0 0 1 965047
-0.002154 0.000241 0.120927 0.151198 -0.236312 -0.911203 -0.061412 1 0 0 0 0 0 1 966039
-0.002154 0.000241 0.120927 0.151309 -0.236451 -0.911676 -0.061443 1 0 0 0 0 0 1 967048
-0.002154 0.000241 0.120927 0.151409 -0.236568 -0.912144 -0.061475 1 0 0 0 0 0 1 968056
-0.002154 0.000241 0.120927 0.151486 -0.236686 -0.912600 -0.061505 1 0 0 0 0 0 1 969040
-0.002154 0.000241 0.120927 0.151567 -0.236819 -0.913061 -0.061537 1 0 0 0 0 0 1 970049
-0.002154 0.000241 0.120927 0.151644 -0.236940 -0.913524 -0.061568 1 0 0 0 0 0 1 971048
-0.002154 0.000241 0.120927 0.151717 -0.237050 -0.913997 -0.061600 1 0 0 0 0 0 1 972055
-0.002154 0.000241 0.120927 0.151809 -0.237184 -0.914461 -0.061631 1 0 0 0 0 0 1 973055
-0.002154 0.000241 0.120927 0.151881 -0.237282 -0.914920 -0.061662 1 0 0 0 0 0 1 974059
-0.002154 0.000241 0.120927 0.151965 -0.237423 -0.915390 -0.061694 1 0 0 0 0 0 1 975060
-0.002154 0.000241 0.120927 0.152027 -0.237531 -0.915854 -0.061725 1 0 0 0 0 0 1 976057
-0.002154 0.000241 0.120927 0.152118 -0.237664 -0.916316 -0.061756 1 0 0 0 0 0 1 977055
-0.002154 0.000241 0.120927 0.152180 -0.237771 -0.916780 -0.061787 1 0 0 0 0 0 1 978054
-0.002154 0.000241 0.120927 0.152259 -0.237902 -0.917238 -0.061818 1 0 0 0 0 0 1 979057
-0.002154 0.000241 0.120927 0.152354 -0.238014 -0.917686 -0.061849 1 0 0 0 0 0 1 980026
-0.002154 0.000241 0.120927 0.152412 -0.238131 -0.918170 -0.061881 1 0 0 0 0 0 1 981054
-0.002154 0.000241 0.120927 0.152503 -0.238266 -0.918635 -0.061912 1 0 0 0 0 0 1 982057
-0.002154 0.000241 0.120927 0.152566 -0.238374 -0.919102 -0.061944 1 0 0 0 0 0 1 983063
-0.002154 0.000241 0.120927 0.152657 -0.238507 -0.919565 -0.061975 1 0 0 0 0 0 1 984061
-0.002154 0.000241 0.120927 0.152728 -0.238605 -0.920022 -0.062006 1 0 0 0 0 0 1 985062
-0.002154 0.000241 0.120927 0.152799 -0.238743 -0.920482 -0.062037 1 0 0 0 0 0 1 986056
-0.002154 0.000241 0.120927 0.152884 -0.238856 -0.920960 -0.062068 1 0 0 0 0 0 1 987058
-0.002154 0.000241 0.120927 0.152953 -0.238985 -0.921412 -0.062100 1 0 0 0 0 0 1 988058
-0.002154 0.000241 0.120927 0.153040 -0.239106 -0.921870 -0.062130 1 0 0 0 0 0 1 989035
-0.002159 0.000259 0.120917 0.227578 -0.494213 -0.773838 -0.062162 1 0 0 0 0 0 1 990055
-0.002162 0.000268 0.120913 0.203846 -0.408686 -0.846566 -0.062193 1 0 0 0 0 0 1 991053
-0.002163 0.000272 0.120912 0.185214 -0.344686 -0.884696 -0.062225 1 0 0 0 0 0 1 992057
-0.002164 0.000275 0.120911 0.174995 -0.310601 -0.899547 -0.062256 1 0 0 0 0 0 1 993056
-0.002164 0.000276 0.120911 0.169766 -0.293413 -0.905158 -0.062287 1 0 0 0 0 0 1 994054
-0.002165 0.000276 0.120911 0.167122 -0.284860 -0.907423 -0.062318 1 0 0 0 0 0 1 995041
-0.002165 0.000277 0.120911 0.165847 -0.280652 -0.908517 -0.062350 1 0 0 0 0 0 1 996056
-0.002165 0.000277 0.120911 0.165233 -0.278616 -0.909193 -0.062381 1 0 0 0 0 0 1 997055
-0.002165 0.000277 0.120911 0.164971 -0.277670 -0.909725 -0.062412 1 0 0 0 0 0 1 998057
-0.002165 0.000277 0.120911 0.164872 -0.277257 -0.910201 -0.062443 1 0 0 0 0 0 1 999046
-0.002165 0.000277 0.120911 0.164874 -0.277133 -0.910678 -0.062475 1 0 0 0 0 0 2 53
-0.002165 0.000277 0.120911 0.164898 -0.277104 -0.911045 -0.062500 1 0 0 0 0 0 2 1053
-0.002165 0.000277 0.120911 0.164877 -0.277038 -0.911038 -0.062500 1 0 0 0 0 0 2 2053
-0.002165 0.000277 0.120911 0.164857 -0.277008 -0.911045 -0.062500 1 0 0 0 0 0 2 3130
-0.002165 0.000277 0.120911 0.164861 -0.276987 -0.911045 -0.062500 1 0 0 0 0 0 2 4123
-0.002165 0.000277 0.120911 0.164858 -0.276974 -0.911052 -0.062500 1 0 0 0 0 0 2 5097
-0.002165 0.000277 0.120911 0.164862 -0.276984 -0.911046 -0.062500 1 0 0 0 0 0 2 6118
-0.002165 0.000277 0.120911 0.164846 -0.276971 -0.911046 -0.062500 1 0 0 0 0 0 2 7103
-0.002165 0.000277 0.120911 0.164857 -0.276973 -0.911052 -0.062500 1 0 0 0 0 0 2 8137
-0.002165 0.000277 0.120911 0.164846 -0.276970 -0.911047 -0.062500 1 0 0 0 0 0 2 9129
-0.002165 0.000277 0.120911 0.164857 -0.276973 -0.911053 -0.062500 1 0 0 0 0 0 2 10128
-0.002165 0.000277 0.120911 0.164849 -0.276982 -0.911040 -0.062500 1 0 0 0 0 0 2 11125
-0.002165 0.000277 0.120911 0.164845 -0.276972 -0.911046 -0.062500 1 0 0 0 0 0 2 12129
-0.002165 0.000277 0.120911 0.164865 -0.276965 -0.911046 -0.062500 1 0 0 0 0 0 2 13098
-0.002165 0.000277 0.120911 0.164847 -0.276969 -0.911046 -0.062500 1 0 0 0 0 0 2 14129
-0.002165 0.000277 0.120911 0.164857 -0.276973 -0.911053 -0.062500 1 0 0 0 0 0 2 15127
-0.002165 0.000277 0.120911 0.164846 -0.276970 -0.911047 -0.062500 1 0 0 0 0 0 2 16098
-0.002165 0.000277 0.120911 0.164857 -0.276973 -0.911053 -0.062500 1 0 0 0 0 0 2 17099
-0.002165 0.000277 0.120911 0.164857 -0.276973 -0.911034 -0.062500 1 0 0 0 0 0 2 18099
-0.002165 0.000277 0.120911 0.164858 -0.276973 -0.911051 -0.062500 1 0 0 0 0 0 2 19099
-0.002165 0.000277 0.120911 0.164846 -0.276971 -0.911047 -0.062500 1 0 0 0 0 0 2 20097
-0.002165 0.000277 0.120911 0.164845 -0.276970 -0.911046 -0.062500 1 0 0 0 0 0 2 21096
-0.002165 0.000277 0.120911 0.164856 -0.276973 -0.911053 -0.062500 1 0 0 0 0 0 2 22125
-0.002165 0.000277 0.120911 0.164845 -0.276970 -0.911047 -0.062500 1 0 0 0 0 0 2 23107
-0.002165 0.000277 0.120911 0.164865 -0.276964 -0.911046 -0.062500 1 0 0 0 0 0 2 24119
-0.002165 0.000277 0.120911 0.164847 -0.276969 -0.911046 -0.062500 1 0 0 0 0 0 2 25103
-0.002165 0.000277 0.120911 0.164848 -0.276981 -0.911039 -0.062500 1 0 0 0 0 0 2 26119
-0.002165 0.000277 0.120911 0.164857 -0.276974 -0.911052 -0.062500 1 0 0 0 0 0 2 27107
-0.002165 0.000277 0.120911 0.164846 -0.276971 -0.911047 -0.062500 1 0 0 0 0 0 2 28049
-0.002165 0.000277 0.120911 0.164856 -0.276973 -0.911053 -0.062500 1 0 0 0 0 0 2 29037
-0.002165 0.000277 0.120911 0.164854 -0.276962 -0.911040 -0.062500 1 0 0 0 0 0 2 30046
-0.002165 0.000277 0.120911 0.164845 -0.276969 -0.911046 -0.062500 1 0 0 0 0 0 2 31038
-0.002165 0.000277 0.120911 0.164856 -0.276972 -0.911053 -0.062500 1 0 0 0 0 0 2 32046
-0.002165 0.000277 0.120911 0.164849 -0.276982 -0.911040 -0.062500 1 0 0 0 0 0 2 33037
-0.002165 0.000277 0.120911 0.164857 -0.276974 -0.911052 -0.062500 1 0 0 0 0 0 2 34047
-0.002165 0.000277 0.120911 0.164854 -0.276962 -0.911040 -0.062500 1 0 0 0 0 0 2 35037
-0.002165 0.000277 0.120911 0.164858 -0.276972 -0.911052 -0.062500 1 0 0 0 0 0 2 36045
-0.002165 0.000277 0.120911 0.164846 -0.276970 -0.911047 -0.062500 1 0 0 0 0 0 2 37037
-0.002165 0.000277 0.120911 0.164857 -0.276973 -0.911053 -0.062500 1 0 0 0 0 0 2 38046
-0.002165 0.000277 0.120911 0.164849 -0.276982 -0.911040 -0.062500 1 0 0 0 0 0 2 39049
-0.002165 0.000277 0.120911 0.164857 -0.276975 -0.911052 -0.062500 1 0 0 0 0 0 2 40036
-0.002165 0.000277 0.120911 0.164854 -0.276962 -0.911040 -0.062500 1 0 0 0 0 0 2 41046
-0.002165 0.000277 0.120911 0.164845 -0.276969 -0.911045 -0.062500 1 0 0 0 0 0 2 42037
-0.002165 0.000277 0.120911 0.164857 -0.276973 -0.911052 -0.062500 1 0 0 0 0 0 2 43045
-0.002165 0.000277 0.120911 0.164846 -0.276970 -0.911047 -0.062500 1 0 0 0 0 0 2 44053
-0.002165 0.000277 0.120911 0.164856 -0.276973 -0.911053 -0.062500 1 0 0 0 0 0 2 45052
-0.002165 0.000277 0.120911 0.164857 -0.276973 -0.911033 -0.062500 1 0 0 0 0 0 2 46039
-0.002165 0.000277 0.120911 0.164858 -0.276973 -0.911051 -0.062500 1 0 0 0 0 0 2 47042
-0.002165 0.000277 0.120911 0.164846 -0.276971 -0.911047 -0.062500 1 0 0 0 0 0 2 48040
-0.002165 0.000277 0.120911 0.164844 -0.276970 -0.911046 -0.062500 1 0 0 0 0 0 2 49055
-0.002165 0.000277 0.120911 0.164856 -0.276973 -0.911053 -0.062500 1 0 0 0 0 0 2 50032
-0.002165 0.000277 0.120911 0.164854 -0.276961 -0.911040 -0.062500 1 0 0 0 0 0 2 51057
-0.002165 0.000277 0.120911 0.164858 -0.276972 -0.911052 -0.062500 1 0 0 0 0 0 2 52054
-0.002165 0.000277 0.120911 0.164846 -0.276970 -0.911047 -0.062500 1 0 0 0 0 0 2 53056
-0.002165 0.000277 0.120911 0.164848 -0.276981 -0.911039 -0.062500 1 0 0 0 0 0 2 54044
-0.002165 0.000277 0.120911 0.164857 -0.276974 -0.911052 -0.062500 1 0 0 0 0 0 2 55054
-0.002165 0.000277 0.120911 0.164845 -0.276971 -0.911047 -0.062500 1 0 0 0 0 0 2 56052
-0.002165 0.000277 0.120911 0.164865 -0.276964 -0.911046 -0.062500 1 0 0 0 0 0 2 57053
-0.002165 0.000277 0.120911 0.164847 -0.276969 -0.911046 -0.062500 1 0 0 0 0 0 2 58053
-0.002165 0.000277 0.120911 0.164857 -0.276973 -0.911053 -0.062500 1 0 0 0 0 0 2 59058
-0.002165 0.000277 0.120911 0.164846 -0.276970 -0.911047 -0.062500 1 0 0 0 0 0 2 60059
-0.002165 0.000277 0.120911 0.164860 -0.276985 -0.911046 -0.062500 1 0 0 0 0 0 2 61030
-0.002165 0.000277 0.120911 0.164846 -0.276972 -0.911046 -0.062500 1 0 0 0 0 0 2 62056
-0.002165 0.000277 0.120911 0.164865 -0.276965 -0.911046 -0.062500 1 0 0 0 0 0 2 63053
-0.002165 0.000277 0.120911 0.164847 -0.276969 -0.911046 -0.062500 1 0 0 0 0 0 2 64042
-0.002165 0.000277 0.120911 0.164845 -0.276970 -0.911046 -0.062500 1 0 0 0 0 0 2 65023
-0.002165 0.000277 0.120911 0.164856 -0.276973 -0.911053 -0.062500 1 0 0 0 0 0 2 66050
-0.002165 0.000277 0.120911 0.164845 -0.276970 -0.911047 -0.062500 1 0 0 0 0 0 2 67054
-0.002165 0.000277 0.120911 0.164868 -0.276976 -0.911039 -0.062500 1 0 0 0 0 0 2 68053
-0.002165 0.000277 0.120911 0.164847 -0.276971 -0.911045 -0.062500 1 0 0 0 0 0 2 69053
-0.002165 0.000277 0.120911 0.164857 -0.276973 -0.911052 -0.062500 1 0 0 0 0 0 2 70052
-0.002165 0.000277 0.120911 0.164846 -0.276970 -0.911047 -0.062500 1 0 0 0 0 0 2 71054
-0.002165 0.000277 0.120911 0.164844 -0.276970 -0.911046 -0.062500 1 0 0 0 0 0 2 72052
-0.002165 0.000277 0.120911 0.164856 -0.276973 -0.911053 -0.062500 1 0 0 0 0 0 2 73055
-0.002165 0.000277 0.120911 0.164857 -0.276973 -0.911033 -0.062500 1 0 0 0 0 0 2 74055
-0.002165 0.000277 0.120911 0.164858 -0.276973 -0.911051 -0.062500 1 0 0 0 0 0 2 75053
-0.002165 0.000277 0.120911 0.164846 -0.276971 -0.911047 -0.062500 1 0 0 0 0 0 2 76053
-0.002165 0.000277 0.120911 0.164857 -0.276973 -0.911053 -0.062500 1 0 0 0 0 0 2 77052
-0.002165 0.000277 0.120911 0.164846 -0.276971 -0.911047 -0.062500 1 0 0 0 0 0 2 78053
-0.002165 0.000277 0.120911 0.164853 -0.276961 -0.911040 -0.062500 1 0 0 0 0 0 2 79054
-0.002165 0.000277 0.120911 0.164857 -0.276972 -0.911052 -0.062500 1 0 0 0 0 0 2 80053
-0.002165 0.000277 0.120911 0.164846 -0.276970 -0.911047 -0.062500 1 0 0 0 0 0 2 81052
-0.002165 0.000277 0.120911 0.164848 -0.276981 -0.911039 -0.062500 1 0 0 0 0 0 2 82050
-0.002165 0.000277 0.120911 0.164856 -0.276974 -0.911052 -0.062500 1 0 0 0 0 0 2 83053
-0.002165 0.000277 0.120911 0.164858 -0.276974 -0.911053 -0.062500 1 0 0 0 0 0 2 84052
-0.002165 0.000277 0.120911 0.164854 -0.276962 -0.911040 -0.062500 1 0 0 0 0 0 2 85041
-0.002165 0.000277 0.120911 0.164858 -0.276972 -0.911052 -0.062500 1 0 0 0 0 0 2 86049
-0.002165 0.000277 0.120911 0.164846 -0.276970 -0.911047 -0.062500 1 0 0 0 0 0 2 87042
-0.002165 0.000277 0.120911 0.164844 -0.276970 -0.911047 -0.062500 1 0 0 0 0 0 2 88054
-0.002165 0.000277 0.120911 0.164860 -0.276985 -0.911046 -0.062500 1 0 0 0 0 0 2 89050
-0.002165 0.000277 0.120911 0.164846 -0.276972 -0.911046 -0.062500 1 0 0 0 0 0 2 90023
-0.002165 0.000277 0.120911 0.164865 -0.276965 -0.911046 -0.062500 1 0 0 0 0 0 2 91051
-0.002165 0.000277 0.120911 0.164847 -0.276969 -0.911046 -0.062500 1 0 0 0 0 0 2 92050
-0.002165 0.000277 0.120911 0.164857 -0.276973 -0.911053 -0.062500 1 0 0 0 0 0 2 93052
-0.002165 0.000277 0.120911 0.164846 -0.276970 -0.911047 -0.062500 1 0 0 0 0 0 2 94052
-0.002165 0.000277 0.120911 0.164844 -0.276970 -0.911047 -0.062500 1 0 0 0 0 0 2 95053
-0.002165 0.000277 0.120911 0.164868 -0.276976 -0.911039 -0.062500 1 0 0 0 0 0 2 96050
-0.002165 0.000277 0.120911 0.164847 -0.276971 -0.911045 -0.062500 1 0 0 0 0 0 2 97046
-0.002165 0.000277 0.120911 0.164857 -0.276973 -0.911052 -0.062500 1 0 0 0 0 0 2 98038
-0.002165 0.000277 0.120911 0.164846 -0.276970 -0.911047 -0.062500 1 0 0 0 0 0 2 99117
-0.002165 0.000277 0.120911 0.164857 -0.276973 -0.911053 -0.062500 1 0 0 0 0 0 2 100103
-0.002165 0.000277 0.120911 0.164854 -0.276961 -0.911040 -0.062500 1 0 0 0 0 0 2 101118
-0.002165 0.000277 0.120911 0.164845 -0.276969 -0.911046 -0.062500 1 0 0 0 0 0 2 102100
-0.002165 0.000277 0.120911 0.164857 -0.276972 -0.911053 -0.062500 1 0 0 0 0 0 2 103119
-0.002165 0.000277 0.120911 0.164849 -0.276982 -0.911040 -0.062500 1 0 0 0 0 0 2 104101
-0.002165 0.000277 0.120911 0.164857 -0.276974 -0.911052 -0.062500 1 0 0 0 0 0 2 105116
-0.002165 0.000277 0.120911 0.164846 -0.276971 -0.911047 -0.062500 1 0 0 0 0 0 2 106116
-0.002165 0.000277 0.120911 0.164865 -0.276964 -0.911046 -0.062500 1 0 0 0 0 0 2 107102
-0.002165 0.000277 0.120911 0.164847 -0.276969 -0.911046 -0.062500 1 0 0 0 0 0 2 108115
-0.002165 0.000277 0.120911 0.164845 -0.276970 -0.911046 -0.062500 1 0 0 0 0 0 2 109097
-0.002165 0.000277 0.120911 0.164860 -0.276984 -0.911046 -0.062500 1 0 0 0 0 0 2 110115
-0.002165 0.000277 0.120911 0.164846 -0.276972 -0.911046 -0.062500 1 0 0 0 0 0 2 111102
-0.002165 0.000277 0.120911 0.164857 -0.276974 -0.911053 -0.062500 1 0 0 0 0 0 2 112044
-0.002165 0.000277 0.120911 0.164854 -0.276962 -0.911040 -0.062500 1 0 0 0 0 0 2 113035
-0.002165 0.000277 0.120911 0.164858 -0.276972 -0.911052 -0.062500 1 0 0 0 0 0 2 114044
-0.002165 0.000277 0.120911 0.164846 -0.276970 -0.911047 -0.062500 1 0 0 0 0 0 2 115035
-0.002165 0.000277 0.120911 0.164857 -0.276973 -0.911053 -0.062500 1 0 0 0 0 0 2 116042
-0.002165 0.000277 0.120911 0.164849 -0.276982 -0.911041 -0.062500 1 0 0 0 0 0 2 117035
-0.002165 0.000277 0.120911 0.164853 -0.276963 -0.911039 -0.062500 1 0 0 0 0 0 2 118042
-0.002165 0.000277 0.120911 0.164858 -0.276972 -0.911052 -0.062500 1 0 0 0 0 0 2 119035
-0.002165 0.000277 0.120911 0.164846 -0.276970 -0.911047 -0.062500 1 0 0 0 0 0 2 120043
-0.002165 0.000277 0.120911 0.164857 -0.276973 -0.911053 -0.062500 1 0 0 0 0 0 2 121034
-0.002165 0.000277 0.120911 0.164846 -0.276970 -0.911047 -0.062500 1 0 0 0 0 0 2 122044
-0.002165 0.000277 0.120911 0.164857 -0.276973 -0.911053 -0.062500 1 0 0 0 0 0 2 123045
-0.002165 0.000277 0.120911 0.164857 -0.276973 -0.911034 -0.062500 1 0 0 0 0 0 2 124043
-0.002165 0.000277 0.120911 0.164858 -0.276973 -0.911051 -0.062500 1 0 0 0 0 0 2 125055
-0.002165 0.000277 0.120911 0.164846 -0.276971 -0.911047 -0.062500 1 0 0 0 0 0 2 126040
-0.002165 0.000277 0.120911 0.164845 -0.276970 -0.911046 -0.062500 1 0 0 0 0 0 2 127036
-0.002165 0.000277 0.120911 0.164856 -0.276973 -0.911053 -0.062500 1 0 0 0 0 0 2 128056
-0.002165 0.000277 0.120911 0.164854 -0.276961 -0.911040 -0.062500 1 0 0 0 0 0 2 129036
-0.002165 0.000277 0.120911 0.164845 -0.276969 -0.911046 -0.062500 1 0 0 0 0 0 2 130051
-0.002165 0.000277 0.120911 0.164856 -0.276972 -0.911053 -0.062500 1 0 0 0 0 0 2 131056
-0.002165 0.000277 0.120911 0.164849 -0.276982 -0.911040 -0.062500 1 0 0 0 0 0 2 132050
-0.002165 0.000277 0.120911 0.164857 -0.276974 -0.911052 -0.062500 1 0 0 0 0 0 2 133051
-0.002165 0.000277 0.120911 0.164845 -0.276971 -0.911047 -0.062500 1 0 0 0 0 0 2 134049
-0.002165 0.000277 0.120911 0.164865 -0.276964 -0.911046 -0.062500 1 0 0 0 0 0 2 135053
-0.002165 0.000277 0.120911 0.164847 -0.276969 -0.911046 -0.062500 1 0 0 0 0 0 2 136052
-0.002165 0.000277 0.120911 0.164844 -0.276970 -0.911046 -0.062500 1 0 0 0 0 0 2 137051
-0.002165 0.000277 0.120911 0.164856 -0.276973 -0.911053 -0.062500 1 0 0 0 0 0 2 138059
-0.002165 0.000277 0.120911 0.164849 -0.276982 -0.911040 -0.062500 1 0 0 0 0 0 2 139055
-0.002165 0.000277 0.120911 0.164857 -0.276975 -0.911052 -0.062500 1 0 0 0 0 0 2 140053
-0.002165 0.000277 0.120911 0.164854 -0.276962 -0.911040 -0.062500 1 0 0 0 0 0 2 141052
-0.002165 0.000277 0.120911 0.164858 -0.276972 -0.911052 -0.062500 1 0 0 0 0 0 2 142050
-0.002165 0.000277 0.120911 0.164846 -0.276970 -0.911047 -0.062500 1 0 0 0 0 0 2 143053
-0.002165 0.000277 0.120911 0.164857 -0.276973 -0.911053 -0.062500 1 0 0 0 0 0 2 144053
-0.002165 0.000277 0.120911 0.164849 -0.276982 -0.911040 -0.062500 1 0 0 0 0 0 2 145050
-0.002165 0.000277 0.120911 0.164865 -0.276966 -0.911045 -0.062500 1 0 0 0 0 0 2 146049
-0.002165 0.000277 0.120911 0.164847 -0.276970 -0.911046 -0.062500 1 0 0 0 0 0 2 147051
-0.002165 0.000277 0.120911 0.164845 -0.276970 -0.911046 -0.062500 1 0 0 0 0 0 2 148051
-0.002165 0.000277 0.120911 0.164856 -0.276973 -0.911053 -0.062500 1 0 0 0 0 0 2 149049
-0.002165 0.000277 0.120911 0.164846 -0.276970 -0.911047 -0.062500 1 0 0 0 0 0 2 150051
-0.002165 0.000277 0.120911 0.164865 -0.276964 -0.911046 -0.062500 1 0 0 0 0 0 2 151038
-0.002165 0.000277 0.120911 0.164847 -0.276969 -0.911046 -0.062500 1 0 0 0 0 0 2 152049
-0.002165 0.000277 0.120911 0.164848 -0.276981 -0.911039 -0.062500 1 0 0 0 0 0 2 153051
-0.002165 0.000277 0.120911 0.164857 -0.276974 -0.911052 -0.062500 1 0 0 0 0 0 2 154049
-0.002165 0.000277 0.120911 0.164846 -0.276971 -0.911047 -0.062500 1 0 0 0 0 0 2 155052
-0.002165 0.000277 0.120911 0.164856 -0.276973 -0.911053 -0.062500 1 0 0 0 0 0 2 156051
-0.002165 0.000277 0.120911 0.164854 -0.276961 -0.911040 -0.062500 1 0 0 0 0 0 2 157049
-0.002165 0.000277 0.120911 0.164845 -0.276969 -0.911046 -0.062500 1 0 0 0 0 0 2 158022
-0.002165 0.000277 0.120911 0.164856 -0.276972 -0.911052 -0.062500 1 0 0 0 0 0 2 159046
-0.002165 0.000277 0.120911 0.164849 -0.276982 -0.911040 -0.062500 1 0 0 0 0 0 2 160048
-0.002178 0.000263 0.120900 0.344927 -0.083795 -0.761027 -0.062500 1 0 0 0 0 0 2 161050
-0.002184 0.000256 0.120897 0.285682 -0.148771 -0.833997 -0.062500 1 0 0 0 0 0 2 162050
-0.002188 0.000253 0.120895 0.240421 -0.197338 -0.872027 -0.062500 1 0 0 0 0 0 2 163052
-0.002189 0.000251 0.120895 0.215994 -0.223209 -0.886559 -0.062500 1 0 0 0 0 0 2 164038
-0.002190 0.000250 0.120895 0.203493 -0.236293 -0.891769 -0.062500 1 0 0 0 0 0 2 165031
-0.002190 0.000250 0.120895 0.197193 -0.242847 -0.893593 -0.062500 1 0 0 0 0 0 2 166042
-0.002191 0.000250 0.120895 0.194025 -0.246134 -0.894241 -0.062500 1 0 0 0 0 0 2 167052
-0.002191 0.000250 0.120895 0.192444 -0.247763 -0.894460 -0.062500 1 0 0 0 0 0 2 168050
-0.002191 0.000249 0.120895 0.191642 -0.248574 -0.894536 -0.062500 1 0 0 0 0 0 2 169049
-0.002191 0.000249 0.120895 0.191238 -0.248994 -0.894557 -0.062500 1 0 0 0 0 0 2 170052
-0.002191 0.000249 0.120895 0.191049 -0.249193 -0.894575 -0.062500 1 0 0 0 0 0 2 171021
-0.002191 0.000249 0.120895 0.190939 -0.249309 -0.894580 -0.062500 1 0 0 0 0 0 2 172024
-0.002191 0.000249 0.120895 0.190886 -0.249348 -0.894581 -0.062500 1 0 0 0 0 0 2 173042
-0.002191 0.000249 0.120895 0.190866 -0.249367 -0.894575 -0.062500 1 0 0 0 0 0 2 174020
-0.002191 0.000249 0.120895 0.190861 -0.249388 -0.894574 -0.062500 1 0 0 0 0 0 2 175050
-0.002191 0.000249 0.120895 0.190853 -0.249398 -0.894581 -0.062500 1 0 0 0 0 0 2 176043
-0.002191 0.000249 0.120895 0.190852 -0.249399 -0.894582 -0.062500 1 0 0 0 0 0 2 177034
-0.002191 0.000249 0.120895 0.190840 -0.249396 -0.894576 -0.062500 1 0 0 0 0 0 2 178043
-0.002191 0.000249 0.120895 0.190852 -0.249398 -0.894581 -0.062500 1 0 0 0 0 0 2 179106
-0.002191 0.000249 0.120895 0.190841 -0.249396 -0.894576 -0.062500 1 0 0 0 0 0 2 180114
-0.002191 0.000249 0.120895 0.190843 -0.249407 -0.894588 -0.062500 1 0 0 0 0 0 2 181099
-0.002191 0.000249 0.120895 0.190840 -0.249397 -0.894577 -0.062500 1 0 0 0 0 0 2 182114
-0.002191 0.000249 0.120895 0.190839 -0.249395 -0.894575 -0.062500 1 0 0 0 0 0 2 183102
-0.002191 0.000249 0.120895 0.190851 -0.249398 -0.894582 -0.062500 1 0 0 0 0 0 2 184042
-0.002191 0.000249 0.120895 0.190836 -0.249416 -0.894576 -0.062500 1 0 0 0 0 0 2 185033
-0.002191 0.000249 0.120895 0.190851 -0.249401 -0.894582 -0.062500 1 0 0 0 0 0 2 186047
-0.002191 0.000249 0.120895 0.190840 -0.249396 -0.894576 -0.062500 1 0 0 0 0 0 2 187034
-0.002191 0.000249 0.120895 0.190852 -0.249398 -0.894582 -0.062500 1 0 0 0 0 0 2 188041
-0.002191 0.000249 0.120895 0.190832 -0.249404 -0.894583 -0.062500 1 0 0 0 0 0 2 189033
-0.002191 0.000249 0.120895 0.190838 -0.249396 -0.894576 -0.062500 1 0 0 0 0 0 2 190033
-0.002191 0.000249 0.120895 0.190851 -0.249398 -0.894582 -0.062500 1 0 0 0 0 0 2 191041
-0.002191 0.000249 0.120895 0.190844 -0.249407 -0.894569 -0.062500 1 0 0 0 0 0 2 192032
-0.002191 0.000249 0.120895 0.190844 -0.249408 -0.894588 -0.062500 1 0 0 0 0 0 2 193045
-0.002191 0.000249 0.120895 0.190840 -0.249397 -0.894577 -0.062500 1 0 0 0 0 0 2 194031
-0.002191 0.000249 0.120895 0.190851 -0.249398 -0.894582 -0.062500 1 0 0 0 0 0 2 195042
-0.002191 0.000249 0.120895 0.190841 -0.249395 -0.894576 -0.062500 1 0 0 0 0 0 2 196032
-0.002191 0.000249 0.120895 0.190843 -0.249407 -0.894589 -0.062500 1 0 0 0 0 0 2 197043
-0.002191 0.000249 0.120895 0.190840 -0.249396 -0.894577 -0.062500 1 0 0 0 0 0 2 198042
-0.002191 0.000249 0.120895 0.190842 -0.249407 -0.894569 -0.062500 1 0 0 0 0 0 2 199057
-0.002191 0.000249 0.120895 0.190852 -0.249399 -0.894581 -0.062500 1 0 0 0 0 0 2 200037
-0.002191 0.000249 0.120895 0.190832 -0.249405 -0.894583 -0.062500 1 0 0 0 0 0 2 201043
-0.002191 0.000249 0.120895 0.190850 -0.249399 -0.894582 -0.062500 1 0 0 0 0 0 2 202052
-0.002191 0.000249 0.120895 0.190840 -0.249396 -0.894576 -0.062500 1 0 0 0 0 0 2 203047
-0.002191 0.000249 0.120895 0.190852 -0.249398 -0.894582 -0.062500 1 0 0 0 0 0 2 204044
-0.002191 0.000249 0.120895 0.190841 -0.249395 -0.894576 -0.062500 1 0 0 0 0 0 2 205050
-0.002191 0.000249 0.120895 0.190843 -0.249406 -0.894589 -0.062500 1 0 0 0 0 0 2 206048
-0.002191 0.000249 0.120895 0.190843 -0.249408 -0.894570 -0.062500 1 0 0 0 0 0 2 207037
-0.002191 0.000249 0.120895 0.190840 -0.249397 -0.894575 -0.062500 1 0 0 0 0 0 2 208020
-0.002191 0.000249 0.120895 0.190843 -0.249407 -0.894588 -0.062500 1 0 0 0 0 0 2 209047
-0.002191 0.000249 0.120895 0.190839 -0.249397 -0.894577 -0.062500 1 0 0 0 0 0 2 210048
-0.002191 0.000249 0.120895 0.190851 -0.249398 -0.894582 -0.062500 1 0 0 0 0 0 2 211049
-0.002191 0.000249 0.120895 0.190841 -0.249395 -0.894576 -0.062500 1 0 0 0 0 0 2 212050
-0.002191 0.000249 0.120895 0.190852 -0.249398 -0.894582 -0.062500 1 0 0 0 0 0 2 213054
-0.002191 0.000249 0.120895 0.190836 -0.249416 -0.894576 -0.062500 1 0 0 0 0 0 2 214023
-0.002191 0.000249 0.120895 0.190839 -0.249398 -0.894575 -0.062500 1 0 0 0 0 0 2 215020
-0.002191 0.000249 0.120895 0.190851 -0.249398 -0.894581 -0.062500 1 0 0 0 0 0 2 216048
-0.002191 0.000249 0.120895 0.190841 -0.249395 -0.894576 -0.062500 1 0 0 0 0 0 2 217030
-0.002191 0.000249 0.120895 0.190843 -0.249407 -0.894589 -0.062500 1 0 0 0 0 0 2 218049
-0.002191 0.000249 0.120895 0.190840 -0.249396 -0.894577 -0.062500 1 0 0 0 0 0 2 219049
-0.002191 0.000249 0.120895 0.190855 -0.249410 -0.894575 -0.062500 1 0 0 0 0 0 2 220049
-0.002191 0.000249 0.120895 0.190841 -0.249397 -0.894575 -0.062500 1 0 0 0 0 0 2 221017
-0.002191 0.000249 0.120895 0.190844 -0.249407 -0.894588 -0.062500 1 0 0 0 0 0 2 222018
-0.002191 0.000249 0.120895 0.190840 -0.249397 -0.894577 -0.062500 1 0 0 0 0 0 2 223033
-0.002191 0.000249 0.120895 0.190839 -0.249395 -0.894575 -0.062500 1 0 0 0 0 0 2 224045
-0.002191 0.000249 0.120895 0.190851 -0.249398 -0.894582 -0.062500 1 0 0 0 0 0 2 225048
-0.002191 0.000249 0.120895 0.190832 -0.249404 -0.894583 -0.062500 1 0 0 0 0 0 2 226046
-0.002191 0.000249 0.120895 0.190854 -0.249411 -0.894576 -0.062500 1 0 0 0 0 0 2 227051
-0.002191 0.000249 0.120895 0.190841 -0.249397 -0.894575 -0.062500 1 0 0 0 0 0 2 228050
-0.002191 0.000249 0.120895 0.190852 -0.249398 -0.894581 -0.062500 1 0 0 0 0 0 2 229046
-0.002191 0.000249 0.120895 0.190833 -0.249405 -0.894583 -0.062500 1 0 0 0 0 0 2 230045
-0.002191 0.000249 0.120895 0.190838 -0.249396 -0.894576 -0.062500 1 0 0 0 0 0 2 231019
-0.002191 0.000249 0.120895 0.190851 -0.249398 -0.894582 -0.062500 1 0 0 0 0 0 2 232048
-0.002191 0.000249 0.120895 0.190841 -0.249395 -0.894576 -0.062500 1 0 0 0 0 0 2 233045
-0.002191 0.000249 0.120895 0.190843 -0.249407 -0.894589 -0.062500 1 0 0 0 0 0 2 234047
-0.002191 0.000249 0.120895 0.190843 -0.249408 -0.894570 -0.062500 1 0 0 0 0 0 2 235050
-0.002191 0.000249 0.120895 0.190852 -0.249400 -0.894581 -0.062500 1 0 0 0 0 0 2 236049
-0.002191 0.000249 0.120895 0.190841 -0.249396 -0.894576 -0.062500 1 0 0 0 0 0 2 237046
-0.002191 0.000249 0.120895 0.190831 -0.249404 -0.894582 -0.062500 1 0 0 0 0 0 2 238046
-0.002191 0.000249 0.120895 0.190850 -0.249399 -0.894582 -0.062500 1 0 0 0 0 0 2 239126
-0.002191 0.000249 0.120895 0.190840 -0.249396 -0.894576 -0.062500 1 0 0 0 0 0 2 240123
-0.002191 0.000249 0.120895 0.190851 -0.249398 -0.894582 -0.062500 1 0 0 0 0 0 2 241095
-0.002191 0.000249 0.120895 0.190844 -0.249407 -0.894569 -0.062500 1 0 0 0 0 0 2 242116
-0.002191 0.000249 0.120895 0.190844 -0.249408 -0.894588 -0.062500 1 0 0 0 0 0 2 243105
-0.002191 0.000249 0.120895 0.190840 -0.249397 -0.894577 -0.062500 1 0 0 0 0 0 2 244122
-0.002191 0.000249 0.120895 0.190839 -0.249395 -0.894575 -0.062500 1 0 0 0 0 0 2 245091
-0.002191 0.000249 0.120895 0.190843 -0.249407 -0.894588 -0.062500 1 0 0 0 0 0 2 246092
-0.002191 0.000249 0.120895 0.190839 -0.249396 -0.894577 -0.062500 1 0 0 0 0 0 2 247094
-0.002191 0.000249 0.120895 0.190851 -0.249398 -0.894582 -0.062500 1 0 0 0 0 0 2 248092
-0.002191 0.000249 0.120895 0.190844 -0.249407 -0.894569 -0.062500 1 0 0 0 0 0 2 249091
-0.002191 0.000249 0.120895 0.190844 -0.249408 -0.894588 -0.062500 1 0 0 0 0 0 2 250120
-0.002191 0.000249 0.120895 0.190840 -0.249397 -0.894577 -0.062500 1 0 0 0 0 0 2 251117
-0.002191 0.000249 0.120895 0.190839 -0.249396 -0.894575 -0.062500 1 0 0 0 0 0 2 252098
-0.002191 0.000249 0.120895 0.190851 -0.249398 -0.894582 -0.062500 1 0 0 0 0 0 2 253128
-0.002191 0.000249 0.120895 0.190840 -0.249395 -0.894576 -0.062500 1 0 0 0 0 0 2 254114
-0.002191 0.000249 0.120895 0.190843 -0.249407 -0.894589 -0.062500 1 0 0 0 0 0 2 255099
-0.002191 0.000249 0.120895 0.190843 -0.249408 -0.894570 -0.062500 1 0 0 0 0 0 2 256042
-0.002191 0.000249 0.120895 0.190852 -0.249400 -0.894581 -0.062500 1 0 0 0 0 0 2 257040
-0.002191 0.000249 0.120895 0.190841 -0.249396 -0.894576 -0.062500 1 0 0 0 0 0 2 258030
-0.002191 0.000249 0.120895 0.190844 -0.249407 -0.894589 -0.062500 1 0 0 0 0 0 2 259040
-0.002191 0.000249 0.120895 0.190840 -0.249397 -0.894577 -0.062500 1 0 0 0 0 0 2 260030
-0.002191 0.000249 0.120895 0.190839 -0.249395 -0.894576 -0.062500 1 0 0 0 0 0 2 261038
-0.002191 0.000249 0.120895 0.190851 -0.249398 -0.894582 -0.062500 1 0 0 0 0 0 2 262029
-0.002191 0.000249 0.120895 0.190836 -0.249416 -0.894576 -0.062500 1 0 0 0 0 0 2 263038
-0.002191 0.000249 0.120895 0.190851 -0.249401 -0.894582 -0.062500 1 0 0 0 0 0 2 264030
-0.002191 0.000249 0.120895 0.190841 -0.249396 -0.894576 -0.062500 1 0 0 0 0 0 2 265038
-0.002191 0.000249 0.120895 0.190852 -0.249398 -0.894582 -0.062500 1 0 0 0 0 0 2 266030
-0.002191 0.000249 0.120895 0.190833 -0.249404 -0.894583 -0.062500 1 0 0 0 0 0 2 267040
-0.002191 0.000249 0.120895 0.190838 -0.249396 -0.894576 -0.062500 1 0 0 0 0 0 2 268030
-0.002191 0.000249 0.120895 0.190851 -0.249398 -0.894582 -0.062500 1 0 0 0 0 0 2 269039
-0.002191 0.000249 0.120895 0.190844 -0.249407 -0.894569 -0.062500 1 0 0 0 0 0 2 270030
-0.002191 0.000249 0.120895 0.190844 -0.249408 -0.894588 -0.062500 1 0 0 0 0 0 2 271038
-0.002191 0.000249 0.120895 0.190840 -0.249397 -0.894577 -0.062500 1 0 0 0 0 0 2 272043
-0.002191 0.000249 0.120895 0.190851 -0.249398 -0.894582 -0.062500 1 0 0 0 0 0 2 273046
-0.002191 0.000249 0.120895 0.190841 -0.249395 -0.894576 -0.062500 1 0 0 0 0 0 2 274041
-0.002191 0.000249 0.120895 0.190831 -0.249404 -0.894582 -0.062500 1 0 0 0 0 0 2 275047
-0.002191 0.000249 0.120895 0.190850 -0.249399 -0.894583 -0.062500 1 0 0 0 0 0 2 276034
-0.002191 0.000249 0.120895 0.190844 -0.249407 -0.894569 -0.062500 1 0 0 0 0 0 2 277018
-0.002191 0.000249 0.120895 0.190852 -0.249400 -0.894581 -0.062500 1 0 0 0 0 0 2 278044
-0.002191 0.000249 0.120895 0.190832 -0.249405 -0.894583 -0.062500 1 0 0 0 0 0 2 279053
-0.002191 0.000249 0.120895 0.190851 -0.249399 -0.894583 -0.062500 1 0 0 0 0 0 2 280045
-0.002191 0.000249 0.120895 0.190840 -0.249396 -0.894576 -0.062500 1 0 0 0 0 0 2 281048
-0.002191 0.000249 0.120895 0.190839 -0.249395 -0.894575 -0.062500 1 0 0 0 0 0 2 282041
-0.002191 0.000249 0.120895 0.190851 -0.249398 -0.894582 -0.062500 1 0 0 0 0 0 2 283048
-0.002191 0.000249 0.120895 0.190836 -0.249416 -0.894576 -0.062500 1 0 0 0 0 0 2 284047
-0.002191 0.000249 0.120895 0.190851 -0.249401 -0.894582 -0.062500 1 0 0 0 0 0 2 285046
-0.002191 0.000249 0.120895 0.190841 -0.249396 -0.894576 -0.062500 1 0 0 0 0 0 2 286035
-0.002191 0.000249 0.120895 0.190852 -0.249398 -0.894582 -0.062500 1 0 0 0 0 0 2 287047
-0.002191 0.000249 0.120895 0.190832 -0.249404 -0.894583 -0.062500 1 0 0 0 0 0 2 288046
-0.002191 0.000249 0.120895 0.190838 -0.249396 -0.894576 -0.062500 1 0 0 0 0 0 2 289021
-0.002191 0.000249 0.120895 0.190851 -0.249398 -0.894582 -0.062500 1 0 0 0 0 0 2 290048
-0.002191 0.000249 0.120895 0.190844 -0.249407 -0.894569 -0.062500 1 0 0 0 0 0 2 291048
-0.002191 0.000249 0.120895 0.190844 -0.249408 -0.894588 -0.062500 1 0 0 0 0 0 2 292034
-0.002191 0.000249 0.120895 0.190840 -0.249397 -0.894577 -0.062500 1 0 0 0 0 0 2 293045
-0.002191 0.000249 0.120895 0.190851 -0.249398 -0.894582 -0.062500 1 0 0 0 0 0 2 294041
-0.002191 0.000249 0.120895 0.190841 -0.249395 -0.894576 -0.062500 1 0 0 0 0 0 2 295048
-0.002191 0.000249 0.120895 0.190843 -0.249407 -0.894589 -0.062500 1 0 0 0 0 0 2 296045
-0.002191 0.000249 0.120895 0.190843 -0.249408 -0.894570 -0.062500 1 0 0 0 0 0 2 297045
-0.002191 0.000249 0.120895 0.190840 -0.249397 -0.894575 -0.062500 1 0 0 0 0 0 2 298046
-0.002191 0.000249 0.120895 0.190852 -0.249398 -0.894581 -0.062500 1 0 0 0 0 0 2 299047
-0.002191 0.000249 0.120895 0.190832 -0.249405 -0.894583 -0.062500 1 0 0 0 0 0 2 300046
-0.002191 0.000249 0.120895 0.190851 -0.249399 -0.894582 -0.062500 1 0 0 0 0 0 2 301046
-0.002191 0.000249 0.120895 0.190840 -0.249396 -0.894576 -0.062500 1 0 0 0 0 0 2 302026
-0.002191 0.000249 0.120895 0.190852 -0.249398 -0.894582 -0.062500 1 0 0 0 0 0 2 303037
-0.002191 0.000249 0.120895 0.190832 -0.249404 -0.894583 -0.062500 1 0 0 0 0 0 2 304046
-0.002191 0.000249 0.120895 0.190842 -0.249408 -0.894569 -0.062500 1 0 0 0 0 0 2 305045
-0.002191 0.000249 0.120895 0.190852 -0.249400 -0.894581 -0.062500 1 0 0 0 0 0 2 306046
-0.002191 0.000249 0.120895 0.190841 -0.249396 -0.894576 -0.062500 1 0 0 0 0 0 2 307046
-0.002191 0.000249 0.120895 0.190843 -0.249407 -0.894588 -0.062500 1 0 0 0 0 0 2 308045
-0.002191 0.000249 0.120895 0.190840 -0.249397 -0.894577 -0.062500 1 0 0 0 0 0 2 309044
-0.002191 0.000249 0.120895 0.190851 -0.249398 -0.894582 -0.062500 1 0 0 0 0 0 2 310045
-0.002191 0.000249 0.120895 0.190841 -0.249395 -0.894576 -0.062500 1 0 0 0 0 0 2 311046
-0.002191 0.000249 0.120895 0.190843 -0.249407 -0.894568 -0.062500 1 0 0 0 0 0 2 312045
-0.002191 0.000249 0.120895 0.190844 -0.249408 -0.894587 -0.062500 1 0 0 0 0 0 2 313043
-0.002191 0.000249 0.120895 0.190840 -0.249397 -0.894576 -0.062500 1 0 0 0 0 0 2 314032
-0.002191 0.000249 0.120895 0.190851 -0.249398 -0.894582 -0.062500 1 0 0 0 0 0 2 315046
-0.002191 0.000249 0.120895 0.190832 -0.249404 -0.894583 -0.062500 1 0 0 0 0 0 2 316046
-0.002191 0.000249 0.120895 0.190850 -0.249399 -0.894583 -0.062500 1 0 0 0 0 0 2 317043
-0.002191 0.000249 0.120895 0.190840 -0.249396 -0.894576 -0.062500 1 0 0 0 0 0 2 318046
-0.002191 0.000249 0.120895 0.190843 -0.249407 -0.894569 -0.062500 1 0 0 0 0 0 2 319025
-0.002191 0.000249 0.120895 0.190843 -0.249408 -0.894588 -0.062500 1 0 0 0 0 0 2 320016
-0.002191 0.000249 0.120895 0.190839 -0.249397 -0.894577 -0.062500 1 0 0 0 0 0 2 321045
-0.002191 0.000249 0.120895 0.190851 -0.249398 -0.894582 -0.062500 1 0 0 0 0 0 2 322043
-0.002191 0.000249 0.120895 0.190840 -0.249396 -0.894576 -0.062500 1 0 0 0 0 0 2 323016
-0.002191 0.000249 0.120895 0.190852 -0.249398 -0.894582 -0.062500 1 0 0 0 0 0 2 324044
-0.002191 0.000249 0.120895 0.190832 -0.249404 -0.894583 -0.062500 1 0 0 0 0 0 2 325039
-0.002191 0.000249 0.120895 0.190842 -0.249408 -0.894569 -0.062500 1 0 0 0 0 0 2 326039
-0.002191 0.000249 0.120895 0.190851 -0.249400 -0.894581 -0.062500 1 0 0 0 0 0 2 327030
-0.002191 0.000249 0.120895 0.190841 -0.249396 -0.894576 -0.062500 1 0 0 0 0 0 2 328037
-0.002191 0.000249 0.120895 0.190843 -0.249407 -0.894588 -0.062500 1 0 0 0 0 0 2 329028
-0.002191 0.000249 0.120895 0.190839 -0.249397 -0.894577 -0.062500 1 0 0 0 0 0 2 330037
-0.002191 0.000249 0.120895 0.190851 -0.249398 -0.894582 -0.062500 1 0 0 0 0 0 2 331028
-0.002191 0.000249 0.120895 0.190841 -0.249395 -0.894576 -0.062500 1 0 0 0 0 0 2 332037
-0.002191 0.000249 0.120895 0.190843 -0.249407 -0.894589 -0.062500 1 0 0 0 0 0 2 333028
-0.002191 0.000249 0.120895 0.190843 -0.249408 -0.894570 -0.062500 1 0 0 0 0 0 2 334037
-0.002191 0.000249 0.120895 0.190840 -0.249397 -0.894575 -0.062500 1 0 0 0 0 0 2 335029
-0.002191 0.000249 0.120895 0.190851 -0.249398 -0.894581 -0.062500 1 0 0 0 0 0 2 336036
-0.002204 0.000236 0.120884 0.370801 -0.056328 -0.744430 -0.062500 1 0 0 0 0 0 2 337026
-0.002210 0.000229 0.120880 0.311615 -0.121257 -0.817462 -0.062500 1 0 0 0 0 0 2 338037
-0.002219 0.000243 0.120868 0.340809 -0.424801 -0.706950 -0.062500 1 0 0 0 0 0 2 339028
-0.002223 0.000251 0.120864 0.292633 -0.365078 -0.793783 -0.062500 1 0 0 0 0 0 2 340023
-0.002225 0.000255 0.120863 0.261450 -0.314055 -0.836661 -0.062500 1 0 0 0 0 0 2 341036
-0.002227 0.000256 0.120862 0.244867 -0.286417 -0.852878 -0.062500 1 0 0 0 0 0 2 342027
-0.002227 0.000257 0.120862 0.236374 -0.272363 -0.858670 -0.062500 1 0 0 0 0 0 2 343043
-0.002227 0.000258 0.120862 0.232086 -0.265332 -0.860698 -0.062500 1 0 0 0 0 0 2 344054
-0.002228 0.000258 0.120862 0.229920 -0.261806 -0.861410 -0.062500 1 0 0 0 0 0 2 345049
-0.002228 0.000258 0.120862 0.228816 -0.260044 -0.861660 -0.062500 1 0 0 0 0 0 2 346037
-0.002228 0.000258 0.120862 0.228273 -0.259166 -0.861742 -0.062500 1 0 0 0 0 0 2 347052
-0.002228 0.000258 0.120862 0.227998 -0.258716 -0.861777 -0.062500 1 0 0 0 0 0 2 348030
-0.002228 0.000258 0.120862 0.227858 -0.258499 -0.861784 -0.062500 1 0 0 0 0 0 2 349048
-0.002228 0.000258 0.120862 0.227798 -0.258389 -0.861786 -0.062500 1 0 0 0 0 0 2 350042
-0.002228 0.000258 0.120862 0.227769 -0.258334 -0.861787 -0.062500 1 0 0 0 0 0 2 351046
-0.002228 0.000258 0.120862 0.227749 -0.258305 -0.861794 -0.062500 1 0 0 0 0 0 2 352045
-0.002228 0.000258 0.120862 0.227733 -0.258288 -0.861796 -0.062500 1 0 0 0 0 0 2 353044
-0.002228 0.000258 0.120862 0.227731 -0.258287 -0.861796 -0.062500 1 0 0 0 0 0 2 354045
-0.002228 0.000258 0.120862 0.227719 -0.258285 -0.861790 -0.062500 1 0 0 0 0 0 2 355046
-0.002228 0.000258 0.120862 0.227717 -0.258285 -0.861789 -0.062500 1 0 0 0 0 0 2 356044
-0.002228 0.000258 0.120862 0.227738 -0.258279 -0.861789 -0.062500 1 0 0 0 0 0 2 357040
-0.002228 0.000258 0.120862 0.227720 -0.258284 -0.861789 -0.062500 1 0 0 0 0 0 2 358045
-0.002228 0.000258 0.120862 0.227727 -0.258276 -0.861802 -0.062500 1 0 0 0 0 0 2 359048
-0.002228 0.000258 0.120862 0.227727 -0.258275 -0.861784 -0.062500 1 0 0 0 0 0 2 360045
-0.002228 0.000258 0.120862 0.227731 -0.258287 -0.861795 -0.062500 1 0 0 0 0 0 2 361015
-0.002228 0.000258 0.120862 0.227716 -0.258274 -0.861797 -0.062500 1 0 0 0 0 0 2 362015
-0.002228 0.000258 0.120862 0.227725 -0.258275 -0.861783 -0.062500 1 0 0 0 0 0 2 363046
-0.002228 0.000258 0.120862 0.227730 -0.258287 -0.861795 -0.062500 1 0 0 0 0 0 2 364044
-0.002228 0.000258 0.120862 0.227719 -0.258285 -0.861790 -0.062500 1 0 0 0 0 0 2 365045
-0.002228 0.000258 0.120862 0.227735 -0.258268 -0.861795 -0.062500 1 0 0 0 0 0 2 366044
-0.002228 0.000258 0.120862 0.227719 -0.258283 -0.861790 -0.062500 1 0 0 0 0 0 2 367045
-0.002228 0.000258 0.120862 0.227730 -0.258288 -0.861795 -0.062500 1 0 0 0 0 0 2 368044
-0.002233 0.000276 0.120851 0.302092 -0.513151 -0.713086 -0.062500 1 0 0 0 0 0 2 369042
-0.002236 0.000286 0.120847 0.278368 -0.427631 -0.785436 -0.062500 1 0 0 0 0 0 2 370042
-0.002237 0.000290 0.120846 0.259699 -0.363542 -0.823129 -0.062500 1 0 0 0 0 0 2 371044
-0.002238 0.000292 0.120846 0.249419 -0.329366 -0.837535 -0.062500 1 0 0 0 0 0 2 372044
-0.002238 0.000294 0.120846 0.244095 -0.312066 -0.842681 -0.062500 1 0 0 0 0 0 2 373024
-0.002238 0.000294 0.120846 0.241382 -0.303389 -0.844506 -0.062500 1 0 0 0 0 0 2 374041
-0.002239 0.000294 0.120845 0.240014 -0.299042 -0.845134 -0.062500 1 0 0 0 0 0 2 375044
-0.002239 0.000295 0.120845 0.239320 -0.296882 -0.845348 -0.062500 1 0 0 0 0 0 2 376044
-0.002239 0.000295 0.120845 0.238972 -0.295787 -0.845431 -0.062500 1 0 0 0 0 0 2 377044
-0.002239 0.000295 0.120845 0.238804 -0.295240 -0.845463 -0.062500 1 0 0 0 0 0 2 378041
-0.002239 0.000295 0.120845 0.238703 -0.294984 -0.845463 -0.062500 1 0 0 0 0 0 2 379043
-0.002239 0.000295 0.120845 0.238666 -0.294834 -0.845471 -0.062500 1 0 0 0 0 0 2 380043
-0.002239 0.000295 0.120845 0.238646 -0.294767 -0.845465 -0.062500 1 0 0 0 0 0 2 381043
-0.002239 0.000295 0.120845 0.238639 -0.294741 -0.845478 -0.062500 1 0 0 0 0 0 2 382042
-0.002239 0.000295 0.120845 0.238631 -0.294716 -0.845474 -0.062500 1 0 0 0 0 0 2 383034
-0.002239 0.000295 0.120845 0.238619 -0.294712 -0.845467 -0.062500 1 0 0 0 0 0 2 384030
-0.002239 0.000295 0.120845 0.238626 -0.294703 -0.845479 -0.062500 1 0 0 0 0 0 2 385039
-0.002239 0.000295 0.120845 0.238626 -0.294702 -0.845461 -0.062500 1 0 0 0 0 0 2 386044
-0.002239 0.000295 0.120845 0.238627 -0.294702 -0.845478 -0.062500 1 0 0 0 0 0 2 387045
-0.002239 0.000295 0.120845 0.238615 -0.294699 -0.845474 -0.062500 1 0 0 0 0 0 2 388044
-0.002239 0.000295 0.120845 0.238634 -0.294693 -0.845473 -0.062500 1 0 0 0 0 0 2 389043
-0.002239 0.000295 0.120845 0.238619 -0.294710 -0.845467 -0.062500 1 0 0 0 0 0 2 390043
-0.002244 0.000313 0.120835 0.312932 -0.549437 -0.696647 -0.062500 1 0 0 0 0 0 2 391015
-0.002228 0.000317 0.120821 0.022786 -0.400990 -0.631075 -0.062500 1 0 0 0 0 0 2 392043
-0.002220 0.000320 0.120817 0.094796 -0.358221 -0.735944 -0.062500 1 0 0 0 0 0 2 393045
-0.002216 0.000321 0.120815 0.151529 -0.339887 -0.785345 -0.062500 1 0 0 0 0 0 2 394044
-0.002214 0.000322 0.120814 0.181634 -0.331002 -0.803853 -0.062500 1 0 0 0 0 0 2 395123
-0.002213 0.000322 0.120814 0.196733 -0.326575 -0.810442 -0.062500 1 0 0 0 0 0 2 396094
-0.002212 0.000322 0.120814 0.204248 -0.324351 -0.812764 -0.062500 1 0 0 0 0 0 2 397107
-0.002212 0.000322 0.120814 0.207993 -0.323246 -0.813559 -0.062500 1 0 0 0 0 0 2 398092
-0.002212 0.000322 0.120814 0.209859 -0.322700 -0.813851 -0.062500 1 0 0 0 0 0 2 399117
-0.002212 0.000322 0.120814 0.210788 -0.322405 -0.813945 -0.062500 1 0 0 0 0 0 2 400110
-0.002212 0.000322 0.120814 0.211246 -0.322269 -0.813982 -0.062500 1 0 0 0 0 0 2 401093
-0.002212 0.000322 0.120814 0.211486 -0.322206 -0.813985 -0.062500 1 0 0 0 0 0 2 402110
-0.002212 0.000322 0.120814 0.211601 -0.322173 -0.814003 -0.062500 1 0 0 0 0 0 2 403112
-0.002212 0.000322 0.120814 0.211656 -0.322151 -0.813996 -0.062500 1 0 0 0 0 0 2 404107
-0.002212 0.000322 0.120814 0.211692 -0.322146 -0.814002 -0.062500 1 0 0 0 0 0 2 405091
-0.002212 0.000322 0.120814 0.211702 -0.322138 -0.813995 -0.062500 1 0 0 0 0 0 2 406092
-0.002212 0.000322 0.120814 0.211715 -0.322140 -0.814001 -0.062500 1 0 0 0 0 0 2 407112
-0.002212 0.000322 0.120814 0.211716 -0.322140 -0.814001 -0.062500 1 0 0 0 0 0 2 408108
-0.002212 0.000322 0.120814 0.211704 -0.322138 -0.813995 -0.062500 1 0 0 0 0 0 2 409092
-0.002212 0.000322 0.120814 0.211714 -0.322141 -0.814001 -0.062500 1 0 0 0 0 0 2 410108
-0.002212 0.000322 0.120814 0.211720 -0.322120 -0.814001 -0.062500 1 0 0 0 0 0 2 411116
-0.002212 0.000322 0.120814 0.211716 -0.322138 -0.814002 -0.062500 1 0 0 0 0 0 2 412035
-0.002212 0.000322 0.120814 0.211716 -0.322140 -0.814002 -0.062500 1 0 0 0 0 0 2 413030
-0.002212 0.000322 0.120814 0.211724 -0.322132 -0.813995 -0.062500 1 0 0 0 0 0 2 414025
-0.002212 0.000322 0.120814 0.211717 -0.322140 -0.814001 -0.062500 1 0 0 0 0 0 2 415034
-0.002212 0.000322 0.120814 0.211704 -0.322138 -0.813995 -0.062500 1 0 0 0 0 0 2 416025
-0.002217 0.000340 0.120803 0.286027 -0.576737 -0.665099 -0.062500 1 0 0 0 0 0 2 417034
-0.002220 0.000349 0.120800 0.262314 -0.491335 -0.737545 -0.062500 1 0 0 0 0 0 2 418025
-0.002221 0.000354 0.120798 0.243651 -0.427325 -0.775301 -0.062500 1 0 0 0 0 0 2 419036
-0.002222 0.000356 0.120798 0.233391 -0.393185 -0.789723 -0.062500 1 0 0 0 0 0 2 420018
-0.002222 0.000357 0.120798 0.228069 -0.375889 -0.794869 -0.062500 1 0 0 0 0 0 2 421025
-0.002222 0.000358 0.120798 0.225366 -0.367209 -0.796693 -0.062500 1 0 0 0 0 0 2 422034
-0.002223 0.000358 0.120798 0.223988 -0.362861 -0.797317 -0.062500 1 0 0 0 0 0 2 423025
-0.002223 0.000358 0.120798 0.223306 -0.360705 -0.797539 -0.062500 1 0 0 0 0 0 2 424026
-0.002223 0.000358 0.120798 0.222947 -0.359608 -0.797616 -0.062500 1 0 0 0 0 0 2 425061
-0.002223 0.000358 0.120798 0.222781 -0.359073 -0.797642 -0.062500 1 0 0 0 0 0 2 426033
-0.002204 0.000354 0.120788 -0.043674 -0.295804 -0.659644 -0.062500 1 0 0 0 0 0 2 427023
-0.002194 0.000352 0.120784 0.046935 -0.316963 -0.726788 -0.062500 1 0 0 0 0 0 2 428029
-0.002189 0.000351 0.120783 0.113886 -0.332721 -0.761785 -0.062500 1 0 0 0 0 0 2 429041
-0.002187 0.000350 0.120783 0.149280 -0.341109 -0.775150 -0.062500 1 0 0 0 0 0 2 430028
-0.002186 0.000350 0.120783 0.167087 -0.345333 -0.779935 -0.062500 1 0 0 0 0 0 2 431048
-0.002185 0.000350 0.120783 0.175976 -0.347443 -0.781606 -0.062500 1 0 0 0 0 0 2 432039
-0.002185 0.000350 0.120783 0.180402 -0.348494 -0.782198 -0.062500 1 0 0 0 0 0 2 433042
-0.002185 0.000350 0.120783 0.182613 -0.349041 -0.782408 -0.062500 1 0 0 0 0 0 2 434043
-0.002185 0.000350 0.120783 0.183710 -0.349294 -0.782471 -0.062500 1 0 0 0 0 0 2 435041
-0.002185 0.000350 0.120783 0.184272 -0.349426 -0.782501 -0.062500 1 0 0 0 0 0 2 436041
-0.002185 0.000350 0.120783 0.184542 -0.349490 -0.782510 -0.062500 1 0 0 0 0 0 2 437041
-0.002185 0.000350 0.120783 0.184676 -0.349522 -0.782514 -0.062500 1 0 0 0 0 0 2 438041
-0.002185 0.000350 0.120783 0.184754 -0.349541 -0.782512 -0.062500 1 0 0 0 0 0 2 439065
-0.002185 0.000350 0.120783 0.184796 -0.349550 -0.782511 -0.062500 1 0 0 0 0 0 2 440052
-0.002185 0.000350 0.120783 0.184798 -0.349551 -0.782510 -0.062500 1 0 0 0 0 0 2 441057
-0.002185 0.000350 0.120783 0.184810 -0.349554 -0.782517 -0.062500 1 0 0 0 0 0 2 442054
-0.002185 0.000350 0.120783 0.184810 -0.349554 -0.782517 -0.062500 1 0 0 0 0 0 2 443035
-0.002185 0.000350 0.120783 0.184813 -0.349565 -0.782511 -0.062500 1 0 0 0 0 0 2 444051
-0.002185 0.000350 0.120783 0.184810 -0.349555 -0.782517 -0.062500 1 0 0 0 0 0 2 445048
-0.002185 0.000350 0.120783 0.184821 -0.349557 -0.782504 -0.062500 1 0 0 0 0 0 2 446049
-0.002185 0.000350 0.120783 0.184823 -0.349557 -0.782522 -0.062500 1 0 0 0 0 0 2 447033
-0.002185 0.000350 0.120783 0.184811 -0.349554 -0.782518 -0.062500 1 0 0 0 0 0 2 448049
-0.002185 0.000350 0.120783 0.184821 -0.349556 -0.782504 -0.062500 1 0 0 0 0 0 2 449050
-0.002185 0.000350 0.120783 0.184811 -0.349554 -0.782516 -0.062500 1 0 0 0 0 0 2 450048
-0.002185 0.000350 0.120783 0.184825 -0.349568 -0.782517 -0.062500 1 0 0 0 0 0 2 451051
-0.002166 0.000345 0.120773 -0.081405 -0.286585 -0.644354 -0.062500 1 0 0 0 0 0 2 452048
-0.002156 0.000343 0.120769 0.009170 -0.307865 -0.711577 -0.062500 1 0 0 0 0 0 2 453045
-0.002152 0.000342 0.120768 0.076110 -0.323704 -0.746606 -0.062500 1 0 0 0 0 0 2 454050
-0.002149 0.000341 0.120768 0.111505 -0.332108 -0.759989 -0.062500 1 0 0 0 0 0 2 455054
-0.002148 0.000341 0.120767 0.129312 -0.336354 -0.764771 -0.062500 1 0 0 0 0 0 2 456032
-0.002148 0.000341 0.120767 0.138210 -0.338468 -0.766452 -0.062500 1 0 0 0 0 0 2 457049
-0.002147 0.000341 0.120767 0.142628 -0.339527 -0.767034 -0.062500 1 0 0 0 0 0 2 458047
-0.002147 0.000341 0.120767 0.144837 -0.340075 -0.767244 -0.062500 1 0 0 0 0 0 2 459050
-0.002147 0.000341 0.120767 0.145946 -0.340330 -0.767313 -0.062500 1 0 0 0 0 0 2 460049
-0.002147 0.000341 0.120767 0.146496 -0.340460 -0.767337 -0.062500 1 0 0 0 0 0 2 461032
-0.002147 0.000341 0.120767 0.146777 -0.340527 -0.767352 -0.062500 1 0 0 0 0 0 2 462049
-0.002147 0.000341 0.120767 0.146900 -0.340556 -0.767351 -0.062500 1 0 0 0 0 0 2 463051
-0.002147 0.000341 0.120767 0.146978 -0.340574 -0.767348 -0.062500 1 0 0 0 0 0 2 464049
-0.002147 0.000341 0.120767 0.147018 -0.340584 -0.767347 -0.062500 1 0 0 0 0 0 2 465052
-0.002147 0.000341 0.120767 0.147025 -0.340596 -0.767360 -0.062500 1 0 0 0 0 0 2 466040
-0.002147 0.000341 0.120767 0.147032 -0.340589 -0.767355 -0.062500 1 0 0 0 0 0 2 467114
-0.002147 0.000341 0.120767 0.147045 -0.340591 -0.767361 -0.062500 1 0 0 0 0 0 2 468119
-0.002147 0.000341 0.120767 0.147058 -0.340594 -0.767348 -0.062500 1 0 0 0 0 0 2 469099
-0.002147 0.000341 0.120767 0.147035 -0.340588 -0.767353 -0.062500 1 0 0 0 0 0 2 470092
-0.002147 0.000341 0.120767 0.147045 -0.340591 -0.767361 -0.062500 1 0 0 0 0 0 2 471086
-0.002147 0.000341 0.120767 0.147058 -0.340594 -0.767348 -0.062500 1 0 0 0 0 0 2 472085
-0.002147 0.000341 0.120767 0.147048 -0.340591 -0.767360 -0.062500 1 0 0 0 0 0 2 473084
-0.002147 0.000341 0.120767 0.147038 -0.340600 -0.767348 -0.062500 1 0 0 0 0 0 2 474105
-0.002147 0.000341 0.120767 0.147053 -0.340583 -0.767353 -0.062500 1 0 0 0 0 0 2 475087
-0.002147 0.000341 0.120767 0.147051 -0.340602 -0.767354 -0.062500 1 0 0 0 0 0 2 476084
-0.002147 0.000341 0.120767 0.147035 -0.340589 -0.767354 -0.062500 1 0 0 0 0 0 2 477084
-0.002147 0.000341 0.120767 0.147056 -0.340594 -0.767347 -0.062500 1 0 0 0 0 0 2 478077
-0.002147 0.000341 0.120767 0.147047 -0.340591 -0.767360 -0.062500 1 0 0 0 0 0 2 479113
-0.002147 0.000341 0.120767 0.147038 -0.340600 -0.767348 -0.062500 1 0 0 0 0 0 2 480106
-0.002147 0.000341 0.120767 0.147053 -0.340583 -0.767353 -0.062500 1 0 0 0 0 0 2 481091
-0.002147 0.000341 0.120767 0.147047 -0.340590 -0.767360 -0.062500 1 0 0 0 0 0 2 482106
-0.002147 0.000341 0.120767 0.147037 -0.340599 -0.767348 -0.062500 1 0 0 0 0 0 2 483117
-0.002147 0.000341 0.120767 0.147053 -0.340583 -0.767353 -0.062500 1 0 0 0 0 0 2 484032
-0.002147 0.000341 0.120767 0.147050 -0.340602 -0.767354 -0.062500 1 0 0 0 0 0 2 485023
-0.002147 0.000341 0.120767 0.147047 -0.340592 -0.767361 -0.062500 1 0 0 0 0 0 2 486032
-0.002147 0.000341 0.120767 0.147046 -0.340591 -0.767341 -0.062500 1 0 0 0 0 0 2 487033
-0.002147 0.000341 0.120767 0.147046 -0.340591 -0.767359 -0.062500 1 0 0 0 0 0 2 488023
-0.002147 0.000341 0.120767 0.147050 -0.340603 -0.767354 -0.062500 1 0 0 0 0 0 2 489032
-0.002147 0.000341 0.120767 0.147043 -0.340581 -0.767347 -0.062500 1 0 0 0 0 0 2 490023
-0.002147 0.000341 0.120767 0.147046 -0.340590 -0.767360 -0.062500 1 0 0 0 0 0 2 491023
-0.002147 0.000341 0.120767 0.147049 -0.340602 -0.767355 -0.062500 1 0 0 0 0 0 2 492032
-0.002147 0.000341 0.120767 0.147042 -0.340580 -0.767348 -0.062500 1 0 0 0 0 0 2 493023
-0.002147 0.000341 0.120767 0.147049 -0.340601 -0.767353 -0.062500 1 0 0 0 0 0 2 494024
-0.002147 0.000341 0.120767 0.147046 -0.340592 -0.767361 -0.062500 1 0 0 0 0 0 2 495032
-0.002147 0.000341 0.120767 0.147058 -0.340594 -0.767348 -0.062500 1 0 0 0 0 0 2 496023
-0.002147 0.000341 0.120767 0.147035 -0.340588 -0.767354 -0.062500 1 0 0 0 0 0 2 497032
-0.002147 0.000341 0.120767 0.147048 -0.340602 -0.767354 -0.062500 1 0 0 0 0 0 2 498022
-0.002147 0.000341 0.120767 0.147055 -0.340583 -0.767354 -0.062500 1 0 0 0 0 0 2 499032
-0.002147 0.000341 0.120767 0.147038 -0.340599 -0.767347 -0.062500 1 0 0 0 0 0 2 500033
-0.002147 0.000341 0.120767 0.147045 -0.340592 -0.767360 -0.062500 1 0 0 0 0 0 2 501034
-0.002147 0.000341 0.120767 0.147054 -0.340582 -0.767354 -0.062500 1 0 0 0 0 0 2 502042
-0.002147 0.000341 0.120767 0.147051 -0.340601 -0.767354 -0.062500 1 0 0 0 0 0 2 503036
-0.002147 0.000341 0.120767 0.147035 -0.340589 -0.767354 -0.062500 1 0 0 0 0 0 2 504038
-0.002147 0.000341 0.120767 0.147056 -0.340594 -0.767347 -0.062500 1 0 0 0 0 0 2 505042
-0.002147 0.000341 0.120767 0.147047 -0.340591 -0.767360 -0.062500 1 0 0 0 0 0 2 506035
-0.002147 0.000341 0.120767 0.147038 -0.340600 -0.767348 -0.062500 1 0 0 0 0 0 2 507045
-0.002147 0.000341 0.120767 0.147053 -0.340583 -0.767353 -0.062500 1 0 0 0 0 0 2 508037
-0.002147 0.000341 0.120767 0.147050 -0.340602 -0.767354 -0.062500 1 0 0 0 0 0 2 509039
-0.002147 0.000341 0.120767 0.147047 -0.340592 -0.767361 -0.062500 1 0 0 0 0 0 2 510041
-0.002147 0.000341 0.120767 0.147046 -0.340591 -0.767341 -0.062500 1 0 0 0 0 0 2 511011
-0.002147 0.000341 0.120767 0.147046 -0.340591 -0.767359 -0.062500 1 0 0 0 0 0 2 512039
-0.002147 0.000341 0.120767 0.147046 -0.340591 -0.767361 -0.062500 1 0 0 0 0 0 2 513037
-0.002147 0.000341 0.120767 0.147046 -0.340591 -0.767342 -0.062500 1 0 0 0 0 0 2 514019
-0.002147 0.000341 0.120767 0.147046 -0.340591 -0.767359 -0.062500 1 0 0 0 0 0 2 515042
-0.002147 0.000341 0.120767 0.147050 -0.340603 -0.767354 -0.062500 1 0 0 0 0 0 2 516041
-0.002147 0.000341 0.120767 0.147043 -0.340581 -0.767347 -0.062500 1 0 0 0 0 0 2 517043
-0.002147 0.000341 0.120767 0.147049 -0.340601 -0.767353 -0.062500 1 0 0 0 0 0 2 518038
-0.002147 0.000341 0.120767 0.147046 -0.340592 -0.767360 -0.062500 1 0 0 0 0 0 2 519039
-0.002147 0.000341 0.120767 0.147046 -0.340591 -0.767341 -0.062500 1 0 0 0 0 0 2 520027
-0.002147 0.000341 0.120767 0.147046 -0.340591 -0.767359 -0.062500 1 0 0 0 0 0 2 521008
-0.002147 0.000341 0.120767 0.147046 -0.340591 -0.767361 -0.062500 1 0 0 0 0 0 2 522038
-0.002147 0.000341 0.120767 0.147058 -0.340594 -0.767348 -0.062500 1 0 0 0 0 0 2 523039
-0.002147 0.000341 0.120767 0.147035 -0.340588 -0.767354 -0.062500 1 0 0 0 0 0 2 524038
-0.002147 0.000341 0.120767 0.147048 -0.340602 -0.767354 -0.062500 1 0 0 0 0 0 2 525039
-0.002147 0.000341 0.120767 0.147055 -0.340583 -0.767354 -0.062500 1 0 0 0 0 0 2 526037
-0.002147 0.000341 0.120767 0.147038 -0.340599 -0.767347 -0.062500 1 0 0 0 0 0 2 527039
-0.002147 0.000341 0.120767 0.147045 -0.340592 -0.767360 -0.062500 1 0 0 0 0 0 2 528038
-0.002147 0.000341 0.120767 0.147058 -0.340594 -0.767348 -0.062500 1 0 0 0 0 0 2 529038
-0.002147 0.000341 0.120767 0.147048 -0.340591 -0.767360 -0.062500 1 0 0 0 0 0 2 530026
-0.002147 0.000341 0.120767 0.147034 -0.340588 -0.767355 -0.062500 1 0 0 0 0 0 2 531027
-0.002147 0.000341 0.120767 0.147056 -0.340593 -0.767347 -0.062500 1 0 0 0 0 0 2 532007
-0.002147 0.000341 0.120767 0.147047 -0.340591 -0.767360 -0.062500 1 0 0 0 0 0 2 533039
-0.002147 0.000341 0.120767 0.147046 -0.340591 -0.767341 -0.062500 1 0 0 0 0 0 2 534037
-0.002147 0.000341 0.120767 0.147046 -0.340591 -0.767359 -0.062500 1 0 0 0 0 0 2 535039
-0.002147 0.000341 0.120767 0.147050 -0.340602 -0.767354 -0.062500 1 0 0 0 0 0 2 536038
-0.002147 0.000341 0.120767 0.147034 -0.340589 -0.767354 -0.062500 1 0 0 0 0 0 2 537038
-0.002147 0.000341 0.120767 0.147056 -0.340594 -0.767347 -0.062500 1 0 0 0 0 0 2 538037
-0.002147 0.000341 0.120767 0.147047 -0.340591 -0.767360 -0.062500 1 0 0 0 0 0 2 539037
-0.002147 0.000341 0.120767 0.147050 -0.340603 -0.767354 -0.062500 1 0 0 0 0 0 2 540039
-0.002147 0.000341 0.120767 0.147043 -0.340581 -0.767347 -0.062500 1 0 0 0 0 0 2 541034
-0.002147 0.000341 0.120767 0.147046 -0.340590 -0.767360 -0.062500 1 0 0 0 0 0 2 542024
-0.002147 0.000341 0.120767 0.147058 -0.340593 -0.767348 -0.062500 1 0 0 0 0 0 2 543038
-0.002147 0.000341 0.120767 0.147036 -0.340588 -0.767353 -0.062500 1 0 0 0 0 0 2 544039
-0.002147 0.000341 0.120767 0.147048 -0.340602 -0.767354 -0.062500 1 0 0 0 0 0 2 545038
-0.002147 0.000341 0.120767 0.147046 -0.340592 -0.767361 -0.062500 1 0 0 0 0 0 2 546167
-0.002147 0.000341 0.120767 0.147046 -0.340591 -0.767341 -0.062500 1 0 0 0 0 0 2 547020
-0.002147 0.000341 0.120767 0.147046 -0.340591 -0.767359 -0.062500 1 0 0 0 0 0 2 548160
-0.002147 0.000341 0.120767 0.147049 -0.340603 -0.767354 -0.062500 1 0 0 0 0 0 2 549163
-0.002147 0.000341 0.120767 0.147055 -0.340584 -0.767354 -0.062500 1 0 0 0 0 0 2 550159
-0.002147 0.000341 0.120767 0.147035 -0.340587 -0.767354 -0.062500 1 0 0 0 0 0 2 551163
-0.002147 0.000341 0.120767 0.147057 -0.340593 -0.767347 -0.062500 1 0 0 0 0 0 2 552162
-0.002147 0.000341 0.120767 0.147048 -0.340591 -0.767360 -0.062500 1 0 0 0 0 0 2 553157
-0.002147 0.000341 0.120767 0.147038 -0.340599 -0.767348 -0.062500 1 0 0 0 0 0 2 554147
-0.002147 0.000341 0.120767 0.147045 -0.340592 -0.767360 -0.062500 1 0 0 0 0 0 2 555105
-0.002147 0.000341 0.120767 0.147058 -0.340594 -0.767348 -0.062500 1 0 0 0 0 0 2 556213
-0.002147 0.000341 0.120767 0.147048 -0.340591 -0.767360 -0.062500 1 0 0 0 0 0 2 557245
-0.002147 0.000341 0.120767 0.147046 -0.340591 -0.767341 -0.062500 1 0 0 0 0 0 2 558227
-0.002147 0.000341 0.120767 0.147046 -0.340591 -0.767359 -0.062500 1 0 0 0 0 0 2 559214
-0.002147 0.000341 0.120767 0.147046 -0.340591 -0.767361 -0.062500 1 0 0 0 0 0 2 560228
-0.002147 0.000341 0.120767 0.147046 -0.340591 -0.767341 -0.062500 1 0 0 0 0 0 2 561214
-0.002147 0.000341 0.120767 0.147046 -0.340590 -0.767359 -0.062500 1 0 0 0 0 0 2 562229
-0.002147 0.000341 0.120767 0.147050 -0.340602 -0.767354 -0.062500 1 0 0 0 0 0 2 563212
-0.002147 0.000341 0.120767 0.147034 -0.340589 -0.767354 -0.062500 1 0 0 0 0 0 2 564228
-0.002147 0.000341 0.120767 0.147056 -0.340594 -0.767347 -0.062500 1 0 0 0 0 0 2 565211
-0.002147 0.000341 0.120767 0.147047 -0.340591 -0.767360 -0.062500 1 0 0 0 0 0 2 566227
-0.002147 0.000341 0.120767 0.147058 -0.340594 -0.767348 -0.062500 1 0 0 0 0 0 2 567158
-0.002147 0.000341 0.120767 0.147036 -0.340588 -0.767353 -0.062500 1 0 0 0 0 0 2 568155
-0.002147 0.000341 0.120767 0.147045 -0.340590 -0.767361 -0.062500 1 0 0 0 0 0 2 569146
-0.002147 0.000341 0.120767 0.147058 -0.340593 -0.767348 -0.062500 1 0 0 0 0 0 2 570154
-0.002147 0.000341 0.120767 0.147035 -0.340588 -0.767354 -0.062500 1 0 0 0 0 0 2 571146
-0.002147 0.000341 0.120767 0.147048 -0.340602 -0.767354 -0.062500 1 0 0 0 0 0 2 572153
-0.002147 0.000341 0.120767 0.147046 -0.340592 -0.767361 -0.062500 1 0 0 0 0 0 2 573144
-0.002147 0.000341 0.120767 0.147046 -0.340591 -0.767341 -0.062500 1 0 0 0 0 0 2 574015
-0.002147 0.000341 0.120767 0.147046 -0.340591 -0.767359 -0.062500 1 0 0 0 0 0 2 575025
-0.002147 0.000341 0.120767 0.147049 -0.340603 -0.767354 -0.062500 1 0 0 0 0 0 2 576145
-0.002147 0.000341 0.120767 0.147055 -0.340584 -0.767354 -0.062500 1 0 0 0 0 0 2 577156
-0.002147 0.000341 0.120767 0.147039 -0.340599 -0.767347 -0.062500 1 0 0 0 0 0 2 578144
-0.002147 0.000341 0.120767 0.147045 -0.340592 -0.767360 -0.062500 1 0 0 0 0 0 2 579155
-0.002147 0.000341 0.120767 0.147058 -0.340594 -0.767348 -0.062500 1 0 0 0 0 0 2 580028
-0.002147 0.000341 0.120767 0.147035 -0.340589 -0.767353 -0.062500 1 0 0 0 0 0 2 581142
-0.002147 0.000341 0.120767 0.147045 -0.340591 -0.767361 -0.062500 1 0 0 0 0 0 2 582160
-0.002147 0.000341 0.120767 0.147058 -0.340594 -0.767348 -0.062500 1 0 0 0 0 0 2 583157
-0.002147 0.000341 0.120767 0.147048 -0.340591 -0.767360 -0.062500 1 0 0 0 0 0 2 584166
-0.002147 0.000341 0.120767 0.147046 -0.340591 -0.767341 -0.062500 1 0 0 0 0 0 2 585147
-0.002147 0.000341 0.120767 0.147046 -0.340591 -0.767359 -0.062500 1 0 0 0 0 0 2 586162
-0.002147 0.000341 0.120767 0.147050 -0.340603 -0.767354 -0.062500 1 0 0 0 0 0 2 587165
-0.002147 0.000341 0.120767 0.147034 -0.340590 -0.767354 -0.062500 1 0 0 0 0 0 2 588162
-0.002147 0.000341 0.120767 0.147056 -0.340594 -0.767347 -0.062500 1 0 0 0 0 0 2 589162
-0.002147 0.000341 0.120767 0.147047 -0.340591 -0.767360 -0.062500 1 0 0 0 0 0 2 590160
-0.002147 0.000341 0.120767 0.147034 -0.340588 -0.767355 -0.062500 1 0 0 0 0 0 2 591156
-0.002147 0.000341 0.120767 0.147056 -0.340593 -0.767347 -0.062500 1 0 0 0 0 0 2 592162
-0.002147 0.000341 0.120767 0.147047 -0.340591 -0.767360 -0.062500 1 0 0 0 0 0 2 593161
-0.002147 0.000341 0.120767 0.147046 -0.340591 -0.767341 -0.062500 1 0 0 0 0 0 2 594162
-0.002147 0.000341 0.120767 0.147046 -0.340591 -0.767359 -0.062500 1 0 0 0 0 0 2 595167
-0.002147 0.000341 0.120767 0.147050 -0.340602 -0.767354 -0.062500 1 0 0 0 0 0 2 596165
-0.002147 0.000341 0.120767 0.147047 -0.340592 -0.767361 -0.062500 1 0 0 0 0 0 2 597161
-0.002147 0.000341 0.120767 0.147046 -0.340591 -0.767341 -0.062500 1 0 0 0 0 0 2 598161
-0.002147 0.000341 0.120767 0.147046 -0.340591 -0.767359 -0.062500 1 0 0 0 0 0 2 599161
-0.002147 0.000341 0.120767 0.147046 -0.340591 -0.767361 -0.062500 1 0 0 0 0 0 2 600161
-0.002147 0.000341 0.120767 0.147045 -0.340591 -0.767342 -0.062500 1 0 0 0 0 0 2 601160
-0.002147 0.000341 0.120767 0.147046 -0.340591 -0.767359 -0.062500 1 0 0 0 0 0 2 602159
-0.002147 0.000341 0.120767 0.147058 -0.340593 -0.767347 -0.062500 1 0 0 0 0 0 2 603162
-0.002147 0.000341 0.120767 0.147048 -0.340591 -0.767360 -0.062500 1 0 0 0 0 0 2 604160
-0.002147 0.000341 0.120767 0.147038 -0.340600 -0.767348 -0.062500 1 0 0 0 0 0 2 605161
-0.002147 0.000341 0.120767 0.147045 -0.340592 -0.767360 -0.062500 1 0 0 0 0 0 2 606161
-0.002147 0.000341 0.120767 0.147058 -0.340594 -0.767348 -0.062500 1 0 0 0 0 0 2 607160
-0.002147 0.000341 0.120767 0.147035 -0.340588 -0.767354 -0.062500 1 0 0 0 0 0 2 608157
-0.002147 0.000341 0.120767 0.147045 -0.340591 -0.767361 -0.062500 1 0 0 0 0 0 2 609155
-0.002147 0.000341 0.120767 0.147058 -0.340594 -0.767348 -0.062500 1 0 0 0 0 0 2 610161
-0.002147 0.000341 0.120767 0.147048 -0.340591 -0.767360 -0.062500 1 0 0 0 0 0 2 611132
-0.002147 0.000341 0.120767 0.147046 -0.340591 -0.767341 -0.062500 1 0 0 0 0 0 2 612161
-0.002147 0.000341 0.120767 0.147046 -0.340591 -0.767359 -0.062500 1 0 0 0 0 0 2 613161
-0.002147 0.000341 0.120767 0.147050 -0.340602 -0.767354 -0.062500 1 0 0 0 0 0 2 614160
-0.002147 0.000341 0.120767 0.147034 -0.340589 -0.767354 -0.062500 1 0 0 0 0 0 2 615160
-0.002147 0.000341 0.120767 0.147056 -0.340594 -0.767347 -0.062500 1 0 0 0 0 0 2 616159
-0.002147 0.000341 0.120767 0.147047 -0.340591 -0.767360 -0.062500 1 0 0 0 0 0 2 617160
-0.002147 0.000341 0.120767 0.147046 -0.340591 -0.767341 -0.062500 1 0 0 0 0 0 2 618159
-0.002147 0.000341 0.120767 0.147046 -0.340591 -0.767359 -0.062500 1 0 0 0 0 0 2 619161
-0.002147 0.000341 0.120767 0.147046 -0.340591 -0.767361 -0.062500 1 0 0 0 0 0 2 620157
-0.002147 0.000341 0.120767 0.147046 -0.340591 -0.767341 -0.062500 1 0 0 0 0 0 2 621147
-0.002147 0.000341 0.120767 0.147046 -0.340591 -0.767359 -0.062500 1 0 0 0 0 0 2 622152
-0.002147 0.000341 0.120767 0.147050 -0.340602 -0.767354 -0.062500 1 0 0 0 0 0 2 623163
-0.002147 0.000341 0.120767 0.147047 -0.340592 -0.767361 -0.062500 1 0 0 0 0 0 2 624149
-0.002147 0.000341 0.120767 0.147046 -0.340591 -0.767341 -0.062500 1 0 0 0 0 0 2 625161
-0.002147 0.000341 0.120767 0.147046 -0.340591 -0.767359 -0.062500 1 0 0 0 0 0 2 626159
-0.002147 0.000341 0.120767 0.147058 -0.340594 -0.767347 -0.062500 1 0 0 0 0 0 2 627161
-0.002147 0.000341 0.120767 0.147048 -0.340591 -0.767360 -0.062500 1 0 0 0 0 0 2 628159
-0.002147 0.000341 0.120767 0.147038 -0.340600 -0.767348 -0.062500 1 0 0 0 0 0 2 629159
-0.002147 0.000341 0.120767 0.147045 -0.340592 -0.767360 -0.062500 1 0 0 0 0 0 2 630159
-0.002147 0.000341 0.120767 0.147042 -0.340579 -0.767348 -0.062500 1 0 0 0 0 0 2 631156
-0.002147 0.000341 0.120767 0.147049 -0.340601 -0.767353 -0.062500 1 0 0 0 0 0 2 632145
-0.002147 0.000341 0.120767 0.147046 -0.340592 -0.767361 -0.062500 1 0 0 0 0 0 2 633154
-0.002147 0.000341 0.120767 0.147058 -0.340594 -0.767348 -0.062500 1 0 0 0 0 0 2 634145
-0.002147 0.000341 0.120767 0.147035 -0.340588 -0.767354 -0.062500 1 0 0 0 0 0 2 635152
-0.002147 0.000341 0.120767 0.147057 -0.340593 -0.767347 -0.062500 1 0 0 0 0 0 2 636143
-0.002147 0.000341 0.120767 0.147048 -0.340591 -0.767360 -0.062500 1 0 0 0 0 0 2 637152
-0.002147 0.000341 0.120767 0.147038 -0.340600 -0.767348 -0.062500 1 0 0 0 0 0 2 638143
-0.002147 0.000341 0.120767 0.147045 -0.340592 -0.767360 -0.062500 1 0 0 0 0 0 2 639152
-0.002147 0.000341 0.120767 0.147054 -0.340582 -0.767354 -0.062500 1 0 0 0 0 0 2 640142
-0.002147 0.000341 0.120767 0.147051 -0.340602 -0.767354 -0.062500 1 0 0 0 0 0 2 641143
-0.002147 0.000341 0.120767 0.147043 -0.340580 -0.767347 -0.062500 1 0 0 0 0 0 2 642151
-0.002147 0.000341 0.120767 0.147049 -0.340601 -0.767353 -0.062500 1 0 0 0 0 0 2 643143
-0.002147 0.000341 0.120767 0.147047 -0.340592 -0.767360 -0.062500 1 0 0 0 0 0 2 644150
-0.002147 0.000341 0.120767 0.147046 -0.340591 -0.767341 -0.062500 1 0 0 0 0 0 2 645141
-0.002147 0.000341 0.120767 0.147046 -0.340591 -0.767359 -0.062500 1 0 0 0 0 0 2 646150
-0.002147 0.000341 0.120767 0.147050 -0.340603 -0.767354 -0.062500 1 0 0 0 0 0 2 647159
-0.002147 0.000341 0.120767 0.147047 -0.340592 -0.767361 -0.062500 1 0 0 0 0 0 2 648142
-0.002147 0.000341 0.120767 0.147046 -0.340591 -0.767341 -0.062500 1 0 0 0 0 0 2 649152
-0.002147 0.000341 0.120767 0.147046 -0.340591 -0.767359 -0.062500 1 0 0 0 0 0 2 650154
-0.002147 0.000341 0.120767 0.147055 -0.340582 -0.767354 -0.062500 1 0 0 0 0 0 2 651151
-0.002147 0.000341 0.120767 0.147039 -0.340598 -0.767347 -0.062500 1 0 0 0 0 0 2 652156
-0.002147 0.000341 0.120767 0.147045 -0.340592 -0.767360 -0.062500 1 0 0 0 0 0 2 653196
-0.002147 0.000341 0.120767 0.147058 -0.340594 -0.767348 -0.062500 1 0 0 0 0 0 2 654150
-0.002147 0.000341 0.120767 0.147048 -0.340591 -0.767360 -0.062500 1 0 0 0 0 0 2 655160
-0.002147 0.000341 0.120767 0.147038 -0.340600 -0.767348 -0.062500 1 0 0 0 0 0 2 656156
-0.002147 0.000341 0.120767 0.147045 -0.340592 -0.767360 -0.062500 1 0 0 0 0 0 2 657139
-0.002147 0.000341 0.120767 0.147045 -0.340591 -0.767341 -0.062500 1 0 0 0 0 0 2 658151
-0.002147 0.000341 0.120767 0.147046 -0.340591 -0.767359 -0.062500 1 0 0 0 0 0 2 659160
-0.002147 0.000341 0.120767 0.147054 -0.340582 -0.767354 -0.062500 1 0 0 0 0 0 2 660152
-0.002147 0.000341 0.120767 0.147051 -0.340601 -0.767354 -0.062500 1 0 0 0 0 0 2 661130
-0.002147 0.000341 0.120767 0.147035 -0.340589 -0.767354 -0.062500 1 0 0 0 0 0 2 662160
-0.002147 0.000341 0.120767 0.147057 -0.340593 -0.767347 -0.062500 1 0 0 0 0 0 2 663159
-0.002147 0.000341 0.120767 0.147048 -0.340591 -0.767360 -0.062500 1 0 0 0 0 0 2 664160
-0.002147 0.000341 0.120767 0.147038 -0.340600 -0.767348 -0.062500 1 0 0 0 0 0 2 665134
-0.002147 0.000341 0.120767 0.147045 -0.340592 -0.767360 -0.062500 1 0 0 0 0 0 2 666163
-0.002147 0.000341 0.120767 0.147058 -0.340594 -0.767348 -0.062500 1 0 0 0 0 0 2 667162
-0.002147 0.000341 0.120767 0.147048 -0.340591 -0.767360 -0.062500 1 0 0 0 0 0 2 668129
-0.002147 0.000341 0.120767 0.147046 -0.340591 -0.767341 -0.062500 1 0 0 0 0 0 2 669159
-0.002147 0.000341 0.120767 0.147046 -0.340591 -0.767359 -0.062500 1 0 0 0 0 0 2 670147
-0.002147 0.000341 0.120767 0.147046 -0.340591 -0.767361 -0.062500 1 0 0 0 0 0 2 671159
-0.002147 0.000341 0.120767 0.147046 -0.340591 -0.767341 -0.062500 1 0 0 0 0 0 2 672153
-0.002147 0.000341 0.120767 0.147046 -0.340591 -0.767359 -0.062500 1 0 0 0 0 0 2 673159
-0.002147 0.000341 0.120767 0.147050 -0.340602 -0.767354 -0.062500 1 0 0 0 0 0 2 674160
-0.002147 0.000341 0.120767 0.147043 -0.340580 -0.767347 -0.062500 1 0 0 0 0 0 2 675159
-0.002147 0.000341 0.120767 0.147049 -0.340601 -0.767353 -0.062500 1 0 0 0 0 0 2 676158
-0.002147 0.000341 0.120767 0.147047 -0.340592 -0.767360 -0.062500 1 0 0 0 0 0 2 677158
-0.002147 0.000341 0.120767 0.147058 -0.340594 -0.767348 -0.062500 1 0 0 0 0 0 2 678128
-0.002147 0.000341 0.120767 0.147036 -0.340588 -0.767353 -0.062500 1 0 0 0 0 0 2 679129
-0.002147 0.000341 0.120767 0.147045 -0.340590 -0.767360 -0.062500 1 0 0 0 0 0 2 680144
-0.002147 0.000341 0.120767 0.147058 -0.340593 -0.767348 -0.062500 1 0 0 0 0 0 2 681159
-0.002147 0.000341 0.120767 0.147035 -0.340588 -0.767353 -0.062500 1 0 0 0 0 0 2 682157
-0.002147 0.000341 0.120767 0.147048 -0.340602 -0.767354 -0.062500 1 0 0 0 0 0 2 683159
-0.002147 0.000341 0.120767 0.147055 -0.340583 -0.767354 -0.062500 1 0 0 0 0 0 2 684158
-0.002147 0.000341 0.120767 0.147051 -0.340602 -0.767354 -0.062500 1 0 0 0 0 0 2 685158
-0.002147 0.000341 0.120767 0.147035 -0.340589 -0.767354 -0.062500 1 0 0 0 0 0 2 686158
-0.002147 0.000341 0.120767 0.147057 -0.340594 -0.767347 -0.062500 1 0 0 0 0 0 2 687159
-0.002147 0.000341 0.120767 0.147048 -0.340591 -0.767360 -0.062500 1 0 0 0 0 0 2 688158
-0.002147 0.000341 0.120767 0.147034 -0.340588 -0.767355 -0.062500 1 0 0 0 0 0 2 689158
-0.002147 0.000341 0.120767 0.147056 -0.340593 -0.767347 -0.062500 1 0 0 0 0 0 2 690157
-0.002147 0.000341 0.120767 0.147048 -0.340591 -0.767360 -0.062500 1 0 0 0 0 0 2 691230
-0.002147 0.000341 0.120767 0.147038 -0.340600 -0.767348 -0.062500 1 0 0 0 0 0 2 692235
-0.002147 0.000341 0.120767 0.147045 -0.340592 -0.767360 -0.062500 1 0 0 0 0 0 2 693227
-0.002147 0.000341 0.120767 0.147058 -0.340594 -0.767348 -0.062500 1 0 0 0 0 0 2 694234
-0.002147 0.000341 0.120767 0.147048 -0.340591 -0.767360 -0.062500 1 0 0 0 0 0 2 695206
-0.002147 0.000341 0.120767 0.147046 -0.340591 -0.767341 -0.062500 1 0 0 0 0 0 2 696202
-0.002147 0.000341 0.120767 0.147046 -0.340591 -0.767359 -0.062500 1 0 0 0 0 0 2 697235
-0.002147 0.000341 0.120767 0.147046 -0.340591 -0.767361 -0.062500 1 0 0 0 0 0 2 698225
-0.002147 0.000341 0.120767 0.147046 -0.340591 -0.767341 -0.062500 1 0 0 0 0 0 2 699204
-0.002147 0.000341 0.120767 0.147046 -0.340591 -0.767359 -0.062500 1 0 0 0 0 0 2 700202
-0.002147 0.000341 0.120767 0.147050 -0.340602 -0.767354 -0.062500 1 0 0 0 0 0 2 701225
-0.002147 0.000341 0.120767 0.147043 -0.340580 -0.767347 -0.062500 1 0 0 0 0 0 2 702202
-0.002147 0.000341 0.120767 0.147049 -0.340601 -0.767353 -0.062500 1 0 0 0 0 0 2 703205
-0.002147 0.000341 0.120767 0.147047 -0.340592 -0.767360 -0.062500 1 0 0 0 0 0 2 704229
-0.002147 0.000341 0.120767 0.147058 -0.340594 -0.767348 -0.062500 1 0 0 0 0 0 2 705224
-0.002147 0.000341 0.120767 0.147036 -0.340588 -0.767353 -0.062500 1 0 0 0 0 0 2 706206
-0.002147 0.000341 0.120767 0.147048 -0.340602 -0.767354 -0.062500 1 0 0 0 0 0 2 707223
-0.002147 0.000341 0.120767 0.147046 -0.340592 -0.767361 -0.062500 1 0 0 0 0 0 2 708223
-0.002147 0.000341 0.120767 0.147046 -0.340591 -0.767341 -0.062500 1 0 0 0 0 0 2 709209
-0.002147 0.000341 0.120767 0.147046 -0.340591 -0.767359 -0.062500 1 0 0 0 0 0 2 710223
-0.002147 0.000341 0.120767 0.147054 -0.340582 -0.767354 -0.062500 1 0 0 0 0 0 2 711159
-0.002147 0.000341 0.120767 0.147051 -0.340601 -0.767354 -0.062500 1 0 0 0 0 0 2 712151
-0.002147 0.000341 0.120767 0.147035 -0.340589 -0.767354 -0.062500 1 0 0 0 0 0 2 713140
-0.002147 0.000341 0.120767 0.147057 -0.340593 -0.767347 -0.062500 1 0 0 0 0 0 2 714149
-0.002147 0.000341 0.120767 0.147048 -0.340591 -0.767360 -0.062500 1 0 0 0 0 0 2 715140
-0.002147 0.000341 0.120767 0.147038 -0.340600 -0.767348 -0.062500 1 0 0 0 0 0 2 716148
-0.002147 0.000341 0.120767 0.147045 -0.340592 -0.767360 -0.062500 1 0 0 0 0 0 2 717139
-0.002147 0.000341 0.120767 0.147058 -0.340594 -0.767348 -0.062500 1 0 0 0 0 0 2 718149
-0.002147 0.000341 0.120767 0.147035 -0.340589 -0.767353 -0.062500 1 0 0 0 0 0 2 719140
-0.002147 0.000341 0.120767 0.147053 -0.340582 -0.767354 -0.062500 1 0 0 0 0 0 2 720149
-0.002147 0.000341 0.120767 0.147050 -0.340601 -0.767354 -0.062500 1 0 0 0 0 0 2 721139
-0.002147 0.000341 0.120767 0.147047 -0.340592 -0.767361 -0.062500 1 0 0 0 0 0 2 722149
-0.002147 0.000341 0.120767 0.147046 -0.340591 -0.767341 -0.062500 1 0 0 0 0 0 2 723140
-0.002147 0.000341 0.120767 0.147046 -0.340591 -0.767359 -0.062500 1 0 0 0 0 0 2 724149
-0.002147 0.000341 0.120767 0.147050 -0.340603 -0.767354 -0.062500 1 0 0 0 0 0 2 725149
-0.002147 0.000341 0.120767 0.147043 -0.340581 -0.767347 -0.062500 1 0 0 0 0 0 2 726140
-0.002147 0.000341 0.120767 0.147046 -0.340589 -0.767360 -0.062500 1 0 0 0 0 0 2 727158
-0.002147 0.000341 0.120767 0.147050 -0.340602 -0.767355 -0.062500 1 0 0 0 0 0 2 728150
-0.002147 0.000341 0.120767 0.147043 -0.340580 -0.767348 -0.062500 1 0 0 0 0 0 2 729164
-0.002147 0.000341 0.120767 0.147049 -0.340601 -0.767353 -0.062500 1 0 0 0 0 0 2 730141
-0.002147 0.000341 0.120767 0.147046 -0.340592 -0.767360 -0.062500 1 0 0 0 0 0 2 731148
-0.002147 0.000341 0.120767 0.147058 -0.340594 -0.767348 -0.062500 1 0 0 0 0 0 2 732156
-0.002147 0.000341 0.120767 0.147036 -0.340588 -0.767354 -0.062500 1 0 0 0 0 0 2 733149
-0.002147 0.000341 0.120767 0.147048 -0.340602 -0.767354 -0.062500 1 0 0 0 0 0 2 734161
-0.002147 0.000341 0.120767 0.147055 -0.340583 -0.767354 -0.062500 1 0 0 0 0 0 2 735159
-0.002147 0.000341 0.120767 0.147039 -0.340599 -0.767347 -0.062500 1 0 0 0 0 0 2 736158
-0.002147 0.000341 0.120767 0.147045 -0.340592 -0.767360 -0.062500 1 0 0 0 0 0 2 737142
-0.002147 0.000341 0.120767 0.147054 -0.340582 -0.767354 -0.062500 1 0 0 0 0 0 2 738154
-0.002147 0.000341 0.120767 0.147038 -0.340598 -0.767347 -0.062500 1 0 0 0 0 0 2 739128
-0.002147 0.000341 0.120767 0.147045 -0.340592 -0.767360 -0.062500 1 0 0 0 0 0 2 740157
-0.002147 0.000341 0.120767 0.147058 -0.340594 -0.767348 -0.062500 1 0 0 0 0 0 2 741144
-0.002147 0.000341 0.120767 0.147048 -0.340591 -0.767360 -0.062500 1 0 0 0 0 0 2 742158
-0.002147 0.000341 0.120767 0.147038 -0.340600 -0.767348 -0.062500 1 0 0 0 0 0 2 743162
-0.002147 0.000341 0.120767 0.147054 -0.340583 -0.767353 -0.062500 1 0 0 0 0 0 2 744160
-0.002147 0.000341 0.120767 0.147051 -0.340602 -0.767354 -0.062500 1 0 0 0 0 0 2 745126
-0.002147 0.000341 0.120767 0.147035 -0.340589 -0.767354 -0.062500 1 0 0 0 0 0 2 746127
-0.002147 0.000341 0.120767 0.147057 -0.340594 -0.767347 -0.062500 1 0 0 0 0 0 2 747156
-0.002147 0.000341 0.120767 0.147048 -0.340591 -0.767360 -0.062500 1 0 0 0 0 0 2 748156
-0.002147 0.000341 0.120767 0.147047 -0.340591 -0.767361 -0.062500 1 0 0 0 0 0 2 749155
-0.002147 0.000341 0.120767 0.147046 -0.340591 -0.767342 -0.062500 1 0 0 0 0 0 2 750156
-0.002147 0.000341 0.120767 0.147046 -0.340591 -0.767359 -0.062500 1 0 0 0 0 0 2 751158
-0.002147 0.000341 0.120767 0.147050 -0.340602 -0.767354 -0.062500 1 0 0 0 0 0 2 752154
-0.002147 0.000341 0.120767 0.147043 -0.340580 -0.767347 -0.062500 1 0 0 0 0 0 2 753156
-0.002147 0.000341 0.120767 0.147049 -0.340601 -0.767353 -0.062500 1 0 0 0 0 0 2 754156
-0.002147 0.000341 0.120767 0.147047 -0.340592 -0.767360 -0.062500 1 0 0 0 0 0 2 755157
-0.002147 0.000341 0.120767 0.147046 -0.340591 -0.767341 -0.062500 1 0 0 0 0 0 2 756156
-0.002147 0.000341 0.120767 0.147046 -0.340591 -0.767359 -0.062500 1 0 0 0 0 0 2 757155
-0.002147 0.000341 0.120767 0.147046 -0.340591 -0.767361 -0.062500 1 0 0 0 0 0 2 758157
-0.002147 0.000341 0.120767 0.147046 -0.340591 -0.767341 -0.062500 1 0 0 0 0 0 2 759157
-0.002147 0.000341 0.120767 0.147046 -0.340591 -0.767359 -0.062500 1 0 0 0 0 0 2 760155
-0.002147 0.000341 0.120767 0.147049 -0.340602 -0.767354 -0.062500 1 0 0 0 0 0 2 761156
-0.002147 0.000341 0.120767 0.147055 -0.340583 -0.767354 -0.062500 1 0 0 0 0 0 2 762155
-0.002147 0.000341 0.120767 0.147039 -0.340599 -0.767347 -0.062500 1 0 0 0 0 0 2 763157
-0.002147 0.000341 0.120767 0.147045 -0.340592 -0.767360 -0.062500 1 0 0 0 0 0 2 764155
-0.002147 0.000341 0.120767 0.147058 -0.340594 -0.767347 -0.062500 1 0 0 0 0 0 2 765155
-0.002147 0.000341 0.120767 0.147048 -0.340591 -0.767360 -0.062500 1 0 0 0 0 0 2 766155
-0.002147 0.000341 0.120767 0.147038 -0.340600 -0.767348 -0.062500 1 0 0 0 0 0 2 767157
-0.002147 0.000341 0.120767 0.147054 -0.340583 -0.767353 -0.062500 1 0 0 0 0 0 2 768144
-0.002147 0.000341 0.120767 0.147047 -0.340590 -0.767360 -0.062500 1 0 0 0 0 0 2 769152
-0.002147 0.000341 0.120767 0.147038 -0.340599 -0.767348 -0.062500 1 0 0 0 0 0 2 770153
-0.002147 0.000341 0.120767 0.147053 -0.340583 -0.767353 -0.062500 1 0 0 0 0 0 2 771158
-0.002147 0.000341 0.120767 0.147051 -0.340602 -0.767354 -0.062500 1 0 0 0 0 0 2 772156
-0.002147 0.000341 0.120767 0.147035 -0.340589 -0.767354 -0.062500 1 0 0 0 0 0 2 773155
-0.002147 0.000341 0.120767 0.147056 -0.340593 -0.767347 -0.062500 1 0 0 0 0 0 2 774154
-0.002147 0.000341 0.120767 0.147047 -0.340591 -0.767360 -0.062500 1 0 0 0 0 0 2 775156
-0.002147 0.000341 0.120767 0.147038 -0.340600 -0.767348 -0.062500 1 0 0 0 0 0 2 776155
-0.002147 0.000341 0.120767 0.147053 -0.340583 -0.767353 -0.062500 1 0 0 0 0 0 2 777154
-0.002147 0.000341 0.120767 0.147047 -0.340590 -0.767360 -0.062500 1 0 0 0 0 0 2 778155
-0.002147 0.000341 0.120767 0.147050 -0.340602 -0.767355 -0.062500 1 0 0 0 0 0 2 779155
-0.002147 0.000341 0.120767 0.147043 -0.340580 -0.767348 -0.062500 1 0 0 0 0 0 2 780140
-0.002147 0.000341 0.120767 0.147049 -0.340601 -0.767353 -0.062500 1 0 0 0 0 0 2 781148
-0.002147 0.000341 0.120767 0.147047 -0.340592 -0.767361 -0.062500 1 0 0 0 0 0 2 782140
-0.002147 0.000341 0.120767 0.147046 -0.340591 -0.767341 -0.062500 1 0 0 0 0 0 2 783147
-0.002147 0.000341 0.120767 0.147046 -0.340591 -0.767359 -0.062500 1 0 0 0 0 0 2 784140
-0.002147 0.000341 0.120767 0.147050 -0.340603 -0.767354 -0.062500 1 0 0 0 0 0 2 785146
-0.002147 0.000341 0.120767 0.147055 -0.340583 -0.767354 -0.062500 1 0 0 0 0 0 2 786137
-0.002147 0.000341 0.120767 0.147035 -0.340587 -0.767354 -0.062500 1 0 0 0 0 0 2 787147
-0.002147 0.000341 0.120767 0.147048 -0.340602 -0.767354 -0.062500 1 0 0 0 0 0 2 788139
-0.002147 0.000341 0.120767 0.147055 -0.340583 -0.767354 -0.062500 1 0 0 0 0 0 2 789147
-0.002147 0.000341 0.120767 0.147039 -0.340599 -0.767347 -0.062500 1 0 0 0 0 0 2 790139
-0.002147 0.000341 0.120767 0.147045 -0.340592 -0.767360 -0.062500 1 0 0 0 0 0 2 791149
-0.002147 0.000341 0.120767 0.147058 -0.340594 -0.767348 -0.062500 1 0 0 0 0 0 2 792147
-0.002147 0.000341 0.120767 0.147048 -0.340591 -0.767360 -0.062500 1 0 0 0 0 0 2 793137
-0.002147 0.000341 0.120767 0.147038 -0.340600 -0.767348 -0.062500 1 0 0 0 0 0 2 794147
-0.002147 0.000341 0.120767 0.147054 -0.340583 -0.767353 -0.062500 1 0 0 0 0 0 2 795138
-0.002147 0.000341 0.120767 0.147051 -0.340602 -0.767354 -0.062500 1 0 0 0 0 0 2 796146
-0.002147 0.000341 0.120767 0.147035 -0.340589 -0.767354 -0.062500 1 0 0 0 0 0 2 797138
-0.002147 0.000341 0.120767 0.147053 -0.340582 -0.767354 -0.062500 1 0 0 0 0 0 2 798147
-0.002147 0.000341 0.120767 0.147051 -0.340601 -0.767354 -0.062500 1 0 0 0 0 0 2 799135
-0.002147 0.000341 0.120767 0.147035 -0.340589 -0.767354 -0.062500 1 0 0 0 0 0 2 800139
-0.002147 0.000341 0.120767 0.147056 -0.340593 -0.767347 -0.062500 1 0 0 0 0 0 2 801156
-0.002147 0.000341 0.120767 0.147047 -0.340591 -0.767360 -0.062500 1 0 0 0 0 0 2 802153
-0.002147 0.000341 0.120767 0.147038 -0.340600 -0.767348 -0.062500 1 0 0 0 0 0 2 803159
-0.002147 0.000341 0.120767 0.147053 -0.340583 -0.767353 -0.062500 1 0 0 0 0 0 2 804150
-0.002147 0.000341 0.120767 0.147050 -0.340602 -0.767353 -0.062500 1 0 0 0 0 0 2 805155
-0.002147 0.000341 0.120767 0.147047 -0.340592 -0.767361 -0.062500 1 0 0 0 0 0 2 806154
-0.002147 0.000341 0.120767 0.147046 -0.340591 -0.767341 -0.062500 1 0 0 0 0 0 2 807156
-0.002147 0.000341 0.120767 0.147046 -0.340591 -0.767359 -0.062500 1 0 0 0 0 0 2 808156
-0.002147 0.000341 0.120767 0.147046 -0.340591 -0.767361 -0.062500 1 0 0 0 0 0 2 809154
-0.002147 0.000341 0.120767 0.147046 -0.340591 -0.767341 -0.062500 1 0 0 0 0 0 2 810154
-0.002147 0.000341 0.120767 0.147046 -0.340591 -0.767359 -0.062500 1 0 0 0 0 0 2 811156
-0.002147 0.000341 0.120767 0.147050 -0.340602 -0.767354 -0.062500 1 0 0 0 0 0 2 812142
-0.002147 0.000341 0.120767 0.147043 -0.340580 -0.767347 -0.062500 1 0 0 0 0 0 2 813154
-0.002147 0.000341 0.120767 0.147049 -0.340601 -0.767353 -0.062500 1 0 0 0 0 0 2 814159
-0.002147 0.000341 0.120767 0.147046 -0.340592 -0.767360 -0.062500 1 0 0 0 0 0 2 815157
-0.002147 0.000341 0.120767 0.147058 -0.340594 -0.767348 -0.062500 1 0 0 0 0 0 2 816154
-0.002147 0.000341 0.120767 0.147036 -0.340588 -0.767353 -0.062500 1 0 0 0 0 0 2 817155
-0.002147 0.000341 0.120767 0.147045 -0.340591 -0.767361 -0.062500 1 0 0 0 0 0 2 818143
-0.002147 0.000341 0.120767 0.147058 -0.340594 -0.767348 -0.062500 1 0 0 0 0 0 2 819154
-0.002147 0.000341 0.120767 0.147035 -0.340588 -0.767354 -0.062500 1 0 0 0 0 0 2 820155
-0.002147 0.000341 0.120767 0.147048 -0.340602 -0.767354 -0.062500 1 0 0 0 0 0 2 821153
-0.002147 0.000341 0.120767 0.147055 -0.340583 -0.767354 -0.062500 1 0 0 0 0 0 2 822153
-0.002147 0.000341 0.120767 0.147051 -0.340602 -0.767354 -0.062500 1 0 0 0 0 0 2 823155
-0.002147 0.000341 0.120767 0.147035 -0.340589 -0.767354 -0.062500 1 0 0 0 0 0 2 824155
-0.002147 0.000341 0.120767 0.147057 -0.340594 -0.767347 -0.062500 1 0 0 0 0 0 2 825154
-0.002147 0.000341 0.120767 0.147048 -0.340591 -0.767360 -0.062500 1 0 0 0 0 0 2 826153
-0.002147 0.000341 0.120767 0.147034 -0.340588 -0.767355 -0.062500 1 0 0 0 0 0 2 827154
-0.002147 0.000341 0.120767 0.147056 -0.340593 -0.767347 -0.062500 1 0 0 0 0 0 2 828141
-0.002147 0.000341 0.120767 0.147047 -0.340591 -0.767360 -0.062500 1 0 0 0 0 0 2 829156
-0.002147 0.000341 0.120767 0.147038 -0.340600 -0.767348 -0.062500 1 0 0 0 0 0 2 830123
-0.002147 0.000341 0.120767 0.147053 -0.340583 -0.767353 -0.062500 1 0 0 0 0 0 2 831156
-0.002147 0.000341 0.120767 0.147050 -0.340602 -0.767354 -0.062500 1 0 0 0 0 0 2 832152
-0.002147 0.000341 0.120767 0.147047 -0.340592 -0.767361 -0.062500 1 0 0 0 0 0 2 833151
-0.002147 0.000341 0.120767 0.147046 -0.340591 -0.767341 -0.062500 1 0 0 0 0 0 2 834153
-0.002147 0.000341 0.120767 0.147046 -0.340591 -0.767359 -0.062500 1 0 0 0 0 0 2 835141
-0.002147 0.000341 0.120767 0.147050 -0.340603 -0.767354 -0.062500 1 0 0 0 0 0 2 836123
-0.002147 0.000341 0.120767 0.147043 -0.340581 -0.767347 -0.062500 1 0 0 0 0 0 2 837153
-0.002147 0.000341 0.120767 0.147046 -0.340590 -0.767360 -0.062500 1 0 0 0 0 0 2 838152
-0.002147 0.000341 0.120767 0.147050 -0.340602 -0.767354 -0.062500 1 0 0 0 0 0 2 839141
-0.002147 0.000341 0.120767 0.147043 -0.340580 -0.767347 -0.062500 1 0 0 0 0 0 2 840150
-0.002147 0.000341 0.120767 0.147049 -0.340601 -0.767353 -0.062500 1 0 0 0 0 0 2 841151
-0.002147 0.000341 0.120767 0.147046 -0.340592 -0.767360 -0.062500 1 0 0 0 0 0 2 842163
-0.002147 0.000341 0.120767 0.147058 -0.340594 -0.767348 -0.062500 1 0 0 0 0 0 2 843154
-0.002147 0.000341 0.120767 0.147036 -0.340588 -0.767353 -0.062500 1 0 0 0 0 0 2 844151
-0.002147 0.000341 0.120767 0.147048 -0.340602 -0.767354 -0.062500 1 0 0 0 0 0 2 845153
-0.002147 0.000341 0.120767 0.147055 -0.340583 -0.767354 -0.062500 1 0 0 0 0 0 2 846124
-0.002147 0.000341 0.120767 0.147035 -0.340587 -0.767354 -0.062500 1 0 0 0 0 0 2 847153
-0.002147 0.000341 0.120767 0.147048 -0.340602 -0.767354 -0.062500 1 0 0 0 0 0 2 848150
-0.002147 0.000341 0.120767 0.147055 -0.340583 -0.767354 -0.062500 1 0 0 0 0 0 2 849122
-0.002147 0.000341 0.120767 0.147051 -0.340602 -0.767354 -0.062500 1 0 0 0 0 0 2 850150
-0.002147 0.000341 0.120767 0.147035 -0.340589 -0.767354 -0.062500 1 0 0 0 0 0 2 851147
-0.002147 0.000341 0.120767 0.147057 -0.340593 -0.767347 -0.062500 1 0 0 0 0 0 2 852146
-0.002147 0.000341 0.120767 0.147048 -0.340591 -0.767360 -0.062500 1 0 0 0 0 0 2 853136
-0.002147 0.000341 0.120767 0.147038 -0.340600 -0.767348 -0.062500 1 0 0 0 0 0 2 854147
-0.002147 0.000341 0.120767 0.147053 -0.340583 -0.767353 -0.062500 1 0 0 0 0 0 2 855137
-0.002147 0.000341 0.120767 0.147047 -0.340590 -0.767360 -0.062500 1 0 0 0 0 0 2 856143
-0.002147 0.000341 0.120767 0.147037 -0.340599 -0.767348 -0.062500 1 0 0 0 0 0 2 857135
-0.002147 0.000341 0.120767 0.147053 -0.340583 -0.767353 -0.062500 1 0 0 0 0 0 2 858130
-0.002147 0.000341 0.120767 0.147050 -0.340601 -0.767354 -0.062500 1 0 0 0 0 0 2 859145
-0.002147 0.000341 0.120767 0.147047 -0.340592 -0.767361 -0.062500 1 0 0 0 0 0 2 860135
-0.002147 0.000341 0.120767 0.147046 -0.340591 -0.767341 -0.062500 1 0 0 0 0 0 2 861144
-0.002147 0.000341 0.120767 0.147046 -0.340591 -0.767359 -0.062500 1 0 0 0 0 0 2 862135
-0.002147 0.000341 0.120767 0.147050 -0.340603 -0.767354 -0.062500 1 0 0 0 0 0 2 863144
-0.002147 0.000341 0.120767 0.147043 -0.340581 -0.767347 -0.062500 1 0 0 0 0 0 2 864135
-0.002147 0.000341 0.120767 0.147046 -0.340589 -0.767360 -0.062500 1 0 0 0 0 0 2 865144
-0.002147 0.000341 0.120767 0.147050 -0.340602 -0.767355 -0.062500 1 0 0 0 0 0 2 866135
-0.002147 0.000341 0.120767 0.147043 -0.340580 -0.767348 -0.062500 1 0 0 0 0 0 2 867145
-0.002147 0.000341 0.120767 0.147049 -0.340601 -0.767353 -0.062500 1 0 0 0 0 0 2 868135
-0.002147 0.000341 0.120767 0.147046 -0.340592 -0.767361 -0.062500 1 0 0 0 0 0 2 869128
-0.002147 0.000341 0.120767 0.147058 -0.340594 -0.767348 -0.062500 1 0 0 0 0 0 2 870146
-0.002147 0.000341 0.120767 0.147036 -0.340588 -0.767354 -0.062500 1 0 0 0 0 0 2 871138
-0.002147 0.000341 0.120767 0.147048 -0.340602 -0.767354 -0.062500 1 0 0 0 0 0 2 872155
-0.002147 0.000341 0.120767 0.147055 -0.340583 -0.767354 -0.062500 1 0 0 0 0 0 2 873152
-0.002147 0.000341 0.120767 0.147039 -0.340599 -0.767347 -0.062500 1 0 0 0 0 0 2 874156
-0.002147 0.000341 0.120767 0.147045 -0.340592 -0.767360 -0.062500 1 0 0 0 0 0 2 875137
-0.002147 0.000341 0.120767 0.147058 -0.340594 -0.767347 -0.062500 1 0 0 0 0 0 2 876153
-0.002147 0.000341 0.120767 0.147048 -0.340591 -0.767360 -0.062500 1 0 0 0 0 0 2 877154
-0.002147 0.000341 0.120767 0.147034 -0.340588 -0.767355 -0.062500 1 0 0 0 0 0 2 878151
-0.002147 0.000341 0.120767 0.147057 -0.340593 -0.767347 -0.062500 1 0 0 0 0 0 2 879153
-0.002147 0.000341 0.120767 0.147048 -0.340591 -0.767360 -0.062500 1 0 0 0 0 0 2 880121
-0.002147 0.000341 0.120767 0.147038 -0.340600 -0.767348 -0.062500 1 0 0 0 0 0 2 881151
-0.002147 0.000341 0.120767 0.147053 -0.340583 -0.767353 -0.062500 1 0 0 0 0 0 2 882123
-0.002147 0.000341 0.120767 0.147051 -0.340602 -0.767354 -0.062500 1 0 0 0 0 0 2 883140
-0.002147 0.000341 0.120767 0.147035 -0.340589 -0.767354 -0.062500 1 0 0 0 0 0 2 884155
-0.002147 0.000341 0.120767 0.147056 -0.340594 -0.767347 -0.062500 1 0 0 0 0 0 2 885153
-0.002147 0.000341 0.120767 0.147047 -0.340591 -0.767360 -0.062500 1 0 0 0 0 0 2 886155
-0.002147 0.000341 0.120767 0.147047 -0.340591 -0.767361 -0.062500 1 0 0 0 0 0 2 887152
-0.002147 0.000341 0.120767 0.147046 -0.340591 -0.767342 -0.062500 1 0 0 0 0 0 2 888121
-0.002147 0.000341 0.120767 0.147046 -0.340591 -0.767359 -0.062500 1 0 0 0 0 0 2 889143
-0.002147 0.000341 0.120767 0.147050 -0.340602 -0.767354 -0.062500 1 0 0 0 0 0 2 890151
-0.002147 0.000341 0.120767 0.147043 -0.340580 -0.767347 -0.062500 1 0 0 0 0 0 2 891151
-0.002147 0.000341 0.120767 0.147049 -0.340601 -0.767353 -0.062500 1 0 0 0 0 0 2 892151
-0.002147 0.000341 0.120767 0.147047 -0.340592 -0.767360 -0.062500 1 0 0 0 0 0 2 893121
-0.002147 0.000341 0.120767 0.147046 -0.340591 -0.767341 -0.062500 1 0 0 0 0 0 2 894123
-0.002147 0.000341 0.120767 0.147046 -0.340591 -0.767359 -0.062500 1 0 0 0 0 0 2 895150
-0.002147 0.000341 0.120767 0.147046 -0.340591 -0.767361 -0.062500 1 0 0 0 0 0 2 896138
-0.002147 0.000341 0.120767 0.147046 -0.340591 -0.767341 -0.062500 1 0 0 0 0 0 2 897151
-0.002147 0.000341 0.120767 0.147046 -0.340591 -0.767359 -0.062500 1 0 0 0 0 0 2 898151
-0.002147 0.000341 0.120767 0.147049 -0.340602 -0.767354 -0.062500 1 0 0 0 0 0 2 899138
-0.002147 0.000341 0.120767 0.147055 -0.340583 -0.767354 -0.062500 1 0 0 0 0 0 2 900153
-0.002147 0.000341 0.120767 0.147039 -0.340599 -0.767347 -0.062500 1 0 0 0 0 0 2 901121
-0.002147 0.000341 0.120767 0.147045 -0.340592 -0.767360 -0.062500 1 0 0 0 0 0 2 902151
-0.002147 0.000341 0.120767 0.147058 -0.340594 -0.767348 -0.062500 1 0 0 0 0 0 2 903152
-0.002147 0.000341 0.120767 0.147048 -0.340591 -0.767360 -0.062500 1 0 0 0 0 0 2 904151
-0.002147 0.000341 0.120767 0.147038 -0.340600 -0.767348 -0.062500 1 0 0 0 0 0 2 905152
-0.002147 0.000341 0.120767 0.147054 -0.340583 -0.767353 -0.062500 1 0 0 0 0 0 2 906151
-0.002147 0.000341 0.120767 0.147047 -0.340590 -0.767361 -0.062500 1 0 0 0 0 0 2 907153
-0.002147 0.000341 0.120767 0.147038 -0.340599 -0.767348 -0.062500 1 0 0 0 0 0 2 908153
-0.002147 0.000341 0.120767 0.147053 -0.340583 -0.767353 -0.062500 1 0 0 0 0 0 2 909148
-0.002147 0.000341 0.120767 0.147051 -0.340602 -0.767354 -0.062500 1 0 0 0 0 0 2 910138
-0.002147 0.000341 0.120767 0.147034 -0.340589 -0.767354 -0.062500 1 0 0 0 0 0 2 911223
-0.002147 0.000341 0.120767 0.147056 -0.340594 -0.767347 -0.062500 1 0 0 0 0 0 2 912227
-0.002147 0.000341 0.120767 0.147047 -0.340591 -0.767360 -0.062500 1 0 0 0 0 0 2 913198
-0.002147 0.000341 0.120767 0.147038 -0.340600 -0.767348 -0.062500 1 0 0 0 0 0 2 914197
-0.002147 0.000341 0.120767 0.147053 -0.340583 -0.767353 -0.062500 1 0 0 0 0 0 2 915197
-0.002147 0.000341 0.120767 0.147047 -0.340590 -0.767360 -0.062500 1 0 0 0 0 0 2 916227
-0.002147 0.000341 0.120767 0.147050 -0.340602 -0.767355 -0.062500 1 0 0 0 0 0 2 917218
-0.002147 0.000341 0.120767 0.147043 -0.340580 -0.767348 -0.062500 1 0 0 0 0 0 2 918196
-0.002147 0.000341 0.120767 0.147049 -0.340601 -0.767353 -0.062500 1 0 0 0 0 0 2 919196
-0.002147 0.000341 0.120767 0.147047 -0.340592 -0.767361 -0.062500 1 0 0 0 0 0 2 920194
-0.002147 0.000341 0.120767 0.147046 -0.340591 -0.767341 -0.062500 1 0 0 0 0 0 2 921194
-0.002147 0.000341 0.120767 0.147046 -0.340591 -0.767359 -0.062500 1 0 0 0 0 0 2 922221
-0.002147 0.000341 0.120767 0.147050 -0.340603 -0.767354 -0.062500 1 0 0 0 0 0 2 923218
-0.002147 0.000341 0.120767 0.147055 -0.340583 -0.767354 -0.062500 1 0 0 0 0 0 2 924222
-0.002147 0.000341 0.120767 0.147039 -0.340599 -0.767347 -0.062500 1 0 0 0 0 0 2 925202
-0.002147 0.000341 0.120767 0.147045 -0.340592 -0.767360 -0.062500 1 0 0 0 0 0 2 926217
-0.002147 0.000341 0.120767 0.147054 -0.340582 -0.767354 -0.062500 1 0 0 0 0 0 2 927153
-0.002147 0.000341 0.120767 0.147038 -0.340599 -0.767348 -0.062500 1 0 0 0 0 0 2 928142
-0.002147 0.000341 0.120767 0.147045 -0.340592 -0.767360 -0.062500 1 0 0 0 0 0 2 929134
-0.002147 0.000341 0.120767 0.147058 -0.340594 -0.767348 -0.062500 1 0 0 0 0 0 2 930143
-0.002147 0.000341 0.120767 0.147048 -0.340591 -0.767360 -0.062500 1 0 0 0 0 0 2 931133
-0.002147 0.000341 0.120767 0.147038 -0.340600 -0.767348 -0.062500 1 0 0 0 0 0 2 932143
-0.002147 0.000341 0.120767 0.147054 -0.340583 -0.767353 -0.062500 1 0 0 0 0 0 2 933133
-0.002147 0.000341 0.120767 0.147051 -0.340602 -0.767354 -0.062500 1 0 0 0 0 0 2 934142
-0.002147 0.000341 0.120767 0.147035 -0.340589 -0.767354 -0.062500 1 0 0 0 0 0 2 935134
-0.002147 0.000341 0.120767 0.147053 -0.340582 -0.767354 -0.062500 1 0 0 0 0 0 2 936142
-0.002147 0.000341 0.120767 0.147051 -0.340601 -0.767354 -0.062500 1 0 0 0 0 0 2 937133
-0.002147 0.000341 0.120767 0.147034 -0.340589 -0.767354 -0.062500 1 0 0 0 0 0 2 938141
-0.002147 0.000341 0.120767 0.147056 -0.340593 -0.767347 -0.062500 1 0 0 0 0 0 2 939133
-0.002147 0.000341 0.120767 0.147047 -0.340591 -0.767360 -0.062500 1 0 0 0 0 0 2 940142
-0.002147 0.000341 0.120767 0.147037 -0.340600 -0.767348 -0.062500 1 0 0 0 0 0 2 941132
-0.002147 0.000341 0.120767 0.147053 -0.340583 -0.767353 -0.062500 1 0 0 0 0 0 2 942133
-0.002147 0.000341 0.120767 0.147050 -0.340602 -0.767354 -0.062500 1 0 0 0 0 0 2 943142
-0.002147 0.000341 0.120767 0.147047 -0.340592 -0.767361 -0.062500 1 0 0 0 0 0 2 944141
-0.002147 0.000341 0.120767 0.147046 -0.340591 -0.767341 -0.062500 1 0 0 0 0 0 2 945140
-0.002147 0.000341 0.120767 0.147046 -0.340591 -0.767359 -0.062500 1 0 0 0 0 0 2 946127
-0.002147 0.000341 0.120767 0.147046 -0.340591 -0.767361 -0.062500 1 0 0 0 0 0 2 947142
-0.002147 0.000341 0.120767 0.147046 -0.340591 -0.767341 -0.062500 1 0 0 0 0 0 2 948154
-0.002147 0.000341 0.120767 0.147046 -0.340591 -0.767359 -0.062500 1 0 0 0 0 0 2 949132
-0.002147 0.000341 0.120767 0.147050 -0.340603 -0.767354 -0.062500 1 0 0 0 0 0 2 950146
-0.002147 0.000341 0.120767 0.147043 -0.340580 -0.767347 -0.062500 1 0 0 0 0 0 2 951152
-0.002147 0.000341 0.120767 0.147049 -0.340601 -0.767353 -0.062500 1 0 0 0 0 0 2 952145
-0.002147 0.000341 0.120767 0.147046 -0.340592 -0.767360 -0.062500 1 0 0 0 0 0 2 953121
-0.002147 0.000341 0.120767 0.147058 -0.340594 -0.767348 -0.062500 1 0 0 0 0 0 2 954150
-0.002147 0.000341 0.120767 0.147036 -0.340588 -0.767353 -0.062500 1 0 0 0 0 0 2 955121
-0.002147 0.000341 0.120767 0.147045 -0.340591 -0.767361 -0.062500 1 0 0 0 0 0 2 956150
-0.002147 0.000341 0.120767 0.147058 -0.340594 -0.767348 -0.062500 1 0 0 0 0 0 2 957149
-0.002147 0.000341 0.120767 0.147035 -0.340588 -0.767354 -0.062500 1 0 0 0 0 0 2 958151
-0.002147 0.000341 0.120767 0.147048 -0.340602 -0.767354 -0.062500 1 0 0 0 0 0 2 959152
-0.002147 0.000341 0.120767 0.147055 -0.340583 -0.767354 -0.062500 1 0 0 0 0 0 2 960122
-0.002147 0.000341 0.120767 0.147051 -0.340602 -0.767354 -0.062500 1 0 0 0 0 0 2 961150
-0.002147 0.000341 0.120767 0.147035 -0.340589 -0.767354 -0.062500 1 0 0 0 0 0 2 962119
-0.002147 0.000341 0.120767 0.147057 -0.340594 -0.767347 -0.062500 1 0 0 0 0 0 2 963149
-0.002147 0.000341 0.120767 0.147048 -0.340591 -0.767360 -0.062500 1 0 0 0 0 0 2 964151
-0.002147 0.000341 0.120767 0.147038 -0.340600 -0.767348 -0.062500 1 0 0 0 0 0 2 965119
-0.002147 0.000341 0.120767 0.147053 -0.340583 -0.767353 -0.062500 1 0 0 0 0 0 2 966150
-0.002147 0.000341 0.120767 0.147047 -0.340590 -0.767360 -0.062500 1 0 0 0 0 0 2 967148
-0.002147 0.000341 0.120767 0.147037 -0.340599 -0.767348 -0.062500 1 0 0 0 0 0 2 968147
-0.002147 0.000341 0.120767 0.147053 -0.340583 -0.767353 -0.062500 1 0 0 0 0 0 2 969149
-0.002147 0.000341 0.120767 0.147050 -0.340602 -0.767354 -0.062500 1 0 0 0 0 0 2 970149
-0.002147 0.000341 0.120767 0.147047 -0.340592 -0.767361 -0.062500 1 0 0 0 0 0 2 971150
-0.002147 0.000341 0.120767 0.147046 -0.340591 -0.767341 -0.062500 1 0 0 0 0 0 2 972149
-0.002147 0.000341 0.120767 0.147046 -0.340591 -0.767359 -0.062500 1 0 0 0 0 0 2 973149
-0.002147 0.000341 0.120767 0.147050 -0.340603 -0.767354 -0.062500 1 0 0 0 0 0 2 974138
-0.002147 0.000341 0.120767 0.147043 -0.340581 -0.767347 -0.062500 1 0 0 0 0 0 2 975138
-0.002147 0.000341 0.120767 0.147046 -0.340590 -0.767360 -0.062500 1 0 0 0 0 0 2 976149
-0.002147 0.000341 0.120767 0.147049 -0.340602 -0.767355 -0.062500 1 0 0 0 0 0 2 977144
-0.002147 0.000341 0.120767 0.147043 -0.340580 -0.767348 -0.062500 1 0 0 0 0 0 2 978149
-0.002147 0.000341 0.120767 0.147049 -0.340601 -0.767353 -0.062500 1 0 0 0 0 0 2 979149
-0.002147 0.000341 0.120767 0.147046 -0.340592 -0.767360 -0.062500 1 0 0 0 0 0 2 980148
-0.002147 0.000341 0.120767 0.147058 -0.340594 -0.767348 -0.062500 1 0 0 0 0 0 2 981148
-0.002147 0.000341 0.120767 0.147035 -0.340588 -0.767354 -0.062500 1 0 0 0 0 0 2 982148
-0.002147 0.000341 0.120767 0.147048 -0.340602 -0.767354 -0.062500 1 0 0 0 0 0 2 983150
-0.002147 0.000341 0.120767 0.147055 -0.340583 -0.767354 -0.062500 1 0 0 0 0 0 2 984139
-0.002147 0.000341 0.120767 0.147035 -0.340587 -0.767354 -0.062500 1 0 0 0 0 0 2 985135
-0.002147 0.000341 0.120767 0.147048 -0.340602 -0.767354 -0.062500 1 0 0 0 0 0 2 986143
-0.002147 0.000341 0.120767 0.147055 -0.340583 -0.767354 -0.062500 1 0 0 0 0 0 2 987146
-0.002147 0.000341 0.120767 0.147051 -0.340602 -0.767354 -0.062500 1 0 0 0 0 0 2 988148
-0.002147 0.000341 0.120767 0.147035 -0.340589 -0.767354 -0.062500 1 0 0 0 0 0 2 989148
-0.002147 0.000341 0.120767 0.147057 -0.340594 -0.767347 -0.062500 1 0 0 0 0 0 2 990128
-0.002147 0.000341 0.120767 0.147048 -0.340591 -0.767360 -0.062500 1 0 0 0 0 0 2 991120
-0.002147 0.000341 0.120767 0.147038 -0.340600 -0.767348 -0.062500 1 0 0 0 0 0 2 992148
-0.002147 0.000341 0.120767 0.147053 -0.340583 -0.767353 -0.062500 1 0 0 0 0 0 2 993142
-0.002147 0.000341 0.120767 0.147047 -0.340590 -0.767361 -0.062500 1 0 0 0 0 0 2 994147
-0.002147 0.000341 0.120767 0.147037 -0.340599 -0.767348 -0.062500 1 0 0 0 0 0 2 995160
-0.002147 0.000341 0.120767 0.147053 -0.340583 -0.767353 -0.062500 1 0 0 0 0 0 2 996147
-0.002147 0.000341 0.120767 0.147050 -0.340601 -0.767354 -0.062500 1 0 0 0 0 0 2 997133
-0.002147 0.000341 0.120767 0.147047 -0.340592 -0.767361 -0.062500 1 0 0 0 0 0 2 998132
-0.002147 0.000341 0.120767 0.147046 -0.340591 -0.767341 -0.062500 1 0 0 0 0 0 2 999221
-0.002147 0.000341 0.120767 0.147046 -0.340591 -0.767359 -0.062500 1 0 0 0 0 0 3 211
-0.002147 0.000341 0.120767 0.147050 -0.340603 -0.767354 -0.062500 1 0 0 0 0 0 3 1198
-0.002147 0.000341 0.120767 0.147043 -0.340581 -0.767347 -0.062500 1 0 0 0 0 0 3 2363
-0.002147 0.000341 0.120767 0.147049 -0.340601 -0.767353 -0.062500 1 0 0 0 0 0 3 3215
-0.002147 0.000341 0.120767 0.147047 -0.340592 -0.767360 -0.062500 1 0 0 0 0 0 3 4198
-0.002147 0.000341 0.120767 0.147046 -0.340591 -0.767341 -0.062500 1 0 0 0 0 0 3 5214
-0.002147 0.000341 0.120767 0.147046 -0.340591 -0.767359 -0.062500 1 0 0 0 0 0 3 6198
-0.002147 0.000341 0.120767 0.147046 -0.340591 -0.767361 -0.062500 1 0 0 0 0 0 3 7213
-0.002147 0.000341 0.120767 0.147058 -0.340594 -0.767348 -0.062500 1 0 0 0 0 0 3 8218
-0.002147 0.000341 0.120767 0.147035 -0.340588 -0.767354 -0.062500 1 0 0 0 0 0 3 9213
-0.002147 0.000341 0.120767 0.147048 -0.340602 -0.767354 -0.062500 1 0 0 0 0 0 3 10214
-0.002147 0.000341 0.120767 0.147055 -0.340583 -0.767354 -0.062500 1 0 0 0 0 0 3 11151
-0.002147 0.000341 0.120767 0.147038 -0.340599 -0.767347 -0.062500 1 0 0 0 0 0 3 12139
-0.002147 0.000341 0.120767 0.147045 -0.340592 -0.767360 -0.062500 1 0 0 0 0 0 3 13132
-0.002147 0.000341 0.120767 0.147058 -0.340594 -0.767347 -0.062500 1 0 0 0 0 0 3 14141
-0.002147 0.000341 0.120767 0.147048 -0.340591 -0.767360 -0.062500 1 0 0 0 0 0 3 15132
-0.002147 0.000341 0.120767 0.147034 -0.340588 -0.767355 -0.062500 1 0 0 0 0 0 3 16139
-0.002147 0.000341 0.120767 0.147056 -0.340593 -0.767347 -0.062500 1 0 0 0 0 0 3 17134
-0.002147 0.000341 0.120767 0.147048 -0.340591 -0.767360 -0.062500 1 0 0 0 0 0 3 18129
-0.002147 0.000341 0.120767 0.147038 -0.340600 -0.767348 -0.062500 1 0 0 0 0 0 3 19139
-0.002147 0.000341 0.120767 0.147053 -0.340583 -0.767353 -0.062500 1 0 0 0 0 0 3 20130
-0.002147 0.000341 0.120767 0.147051 -0.340602 -0.767354 -0.062500 1 0 0 0 0 0 3 21139
-0.002147 0.000341 0.120767 0.147034 -0.340589 -0.767354 -0.062500 1 0 0 0 0 0 3 22130
-0.002152 0.000359 0.120757 0.221381 -0.595073 -0.618442 -0.062500 1 0 0 0 0 0 3 23136
-0.002155 0.000368 0.120753 0.197624 -0.509726 -0.690915 -0.062500 1 0 0 0 0 0 3 24141
-0.002156 0.000372 0.120752 0.178964 -0.445752 -0.728662 -0.062500 1 0 0 0 0 0 3 25145
-0.002157 0.000375 0.120751 0.168691 -0.411614 -0.743084 -0.062500 1 0 0 0 0 0 3 26139
-0.002158 0.000376 0.120751 0.163389 -0.394318 -0.748230 -0.062500 1 0 0 0 0 0 3 27119
-0.002158 0.000376 0.120751 0.160681 -0.385650 -0.750041 -0.062500 1 0 0 0 0 0 3 28141
-0.002158 0.000377 0.120751 0.159307 -0.381316 -0.750677 -0.062500 1 0 0 0 0 0 3 29152
-0.002158 0.000377 0.120751 0.158630 -0.379142 -0.750900 -0.062500 1 0 0 0 0 0 3 30141
-0.002158 0.000377 0.120751 0.158276 -0.378056 -0.750971 -0.062500 1 0 0 0 0 0 3 31121
-0.002158 0.000377 0.120751 0.158107 -0.377509 -0.751003 -0.062500 1 0 0 0 0 0 3 32145
-0.002158 0.000377 0.120751 0.158024 -0.377236 -0.751009 -0.062500 1 0 0 0 0 0 3 33135
-0.002158 0.000377 0.120751 0.157972 -0.377102 -0.751011 -0.062500 1 0 0 0 0 0 3 34141
-0.002158 0.000377 0.120751 0.157960 -0.377028 -0.751018 -0.062500 1 0 0 0 0 0 3 35149
-0.002158 0.000377 0.120751 0.157932 -0.377006 -0.751013 -0.062500 1 0 0 0 0 0 3 36147
-0.002158 0.000377 0.120751 0.157934 -0.376985 -0.751012 -0.062500 1 0 0 0 0 0 3 37146
-0.002158 0.000377 0.120751 0.157931 -0.376972 -0.751019 -0.062500 1 0 0 0 0 0 3 38148
-0.002158 0.000377 0.120751 0.157931 -0.376971 -0.751020 -0.062500 1 0 0 0 0 0 3 39153
-0.002158 0.000377 0.120751 0.157931 -0.376971 -0.751021 -0.062500 1 0 0 0 0 0 3 40150
-0.002158 0.000377 0.120751 0.157943 -0.376974 -0.751007 -0.062500 1 0 0 0 0 0 3 41145
-0.002158 0.000377 0.120751 0.157933 -0.376972 -0.751019 -0.062500 1 0 0 0 0 0 3 42148
-0.002158 0.000377 0.120751 0.157920 -0.376969 -0.751014 -0.062500 1 0 0 0 0 0 3 43153
-0.002158 0.000377 0.120751 0.157939 -0.376963 -0.751013 -0.062500 1 0 0 0 0 0 3 44139
-0.002158 0.000377 0.120751 0.157933 -0.376971 -0.751019 -0.062500 1 0 0 0 0 0 3 45142
-0.002158 0.000377 0.120751 0.157920 -0.376969 -0.751014 -0.062500 1 0 0 0 0 0 3 46147
-0.002158 0.000377 0.120751 0.157938 -0.376963 -0.751013 -0.062500 1 0 0 0 0 0 3 47148
-0.002158 0.000377 0.120751 0.157932 -0.376971 -0.751019 -0.062500 1 0 0 0 0 0 3 48146
-0.002158 0.000377 0.120751 0.157932 -0.376972 -0.751020 -0.062500 1 0 0 0 0 0 3 49147
-0.002158 0.000377 0.120751 0.157928 -0.376960 -0.751007 -0.062500 1 0 0 0 0 0 3 50147
-0.002158 0.000377 0.120751 0.157931 -0.376970 -0.751019 -0.062500 1 0 0 0 0 0 3 51148
-0.002158 0.000377 0.120751 0.157932 -0.376972 -0.751020 -0.062500 1 0 0 0 0 0 3 52145
-0.002158 0.000377 0.120751 0.157928 -0.376960 -0.751007 -0.062500 1 0 0 0 0 0 3 53137
-0.002158 0.000377 0.120751 0.157931 -0.376970 -0.751019 -0.062500 1 0 0 0 0 0 3 54147
-0.002158 0.000377 0.120751 0.157932 -0.376972 -0.751020 -0.062500 1 0 0 0 0 0 3 55117
-0.002158 0.000377 0.120751 0.157928 -0.376960 -0.751007 -0.062500 1 0 0 0 0 0 3 56146
-0.002158 0.000377 0.120751 0.157931 -0.376970 -0.751019 -0.062500 1 0 0 0 0 0 3 57145
-0.002158 0.000377 0.120751 0.157931 -0.376972 -0.751020 -0.062500 1 0 0 0 0 0 3 58143
-0.002158 0.000377 0.120751 0.157940 -0.376963 -0.751014 -0.062500 1 0 0 0 0 0 3 59145
-0.002158 0.000377 0.120751 0.157921 -0.376968 -0.751013 -0.062500 1 0 0 0 0 0 3 60144
-0.002158 0.000377 0.120751 0.157930 -0.376971 -0.751020 -0.062500 1 0 0 0 0 0 3 61146
-0.002158 0.000377 0.120751 0.157940 -0.376963 -0.751014 -0.062500 1 0 0 0 0 0 3 62146
-0.002158 0.000377 0.120751 0.157920 -0.376968 -0.751013 -0.062500 1 0 0 0 0 0 3 63146
-0.002158 0.000377 0.120751 0.157930 -0.376971 -0.751020 -0.062500 1 0 0 0 0 0 3 64133
-0.002158 0.000377 0.120751 0.157940 -0.376963 -0.751014 -0.062500 1 0 0 0 0 0 3 65144
-0.002158 0.000377 0.120751 0.157933 -0.376971 -0.751020 -0.062500 1 0 0 0 0 0 3 66151
-0.002158 0.000377 0.120751 0.157928 -0.376960 -0.751007 -0.062500 1 0 0 0 0 0 3 67146
-0.002158 0.000377 0.120751 0.157931 -0.376970 -0.751019 -0.062500 1 0 0 0 0 0 3 68146
-0.002158 0.000377 0.120751 0.157932 -0.376971 -0.751020 -0.062500 1 0 0 0 0 0 3 69146
-0.002158 0.000377 0.120751 0.157928 -0.376960 -0.751007 -0.062500 1 0 0 0 0 0 3 70148
-0.002158 0.000377 0.120751 0.157931 -0.376970 -0.751019 -0.062500 1 0 0 0 0 0 3 71117
-0.002158 0.000377 0.120751 0.157932 -0.376971 -0.751020 -0.062500 1 0 0 0 0 0 3 72146
-0.002158 0.000377 0.120751 0.157928 -0.376959 -0.751007 -0.062500 1 0 0 0 0 0 3 73144
-0.002158 0.000377 0.120751 0.157931 -0.376970 -0.751019 -0.062500 1 0 0 0 0 0 3 74145
-0.002158 0.000377 0.120751 0.157932 -0.376971 -0.751020 -0.062500 1 0 0 0 0 0 3 75148
-0.002158 0.000377 0.120751 0.157944 -0.376974 -0.751007 -0.062500 1 0 0 0 0 0 3 76139
-0.002158 0.000377 0.120751 0.157921 -0.376969 -0.751012 -0.062500 1 0 0 0 0 0 3 77130
-0.002158 0.000377 0.120751 0.157931 -0.376972 -0.751019 -0.062500 1 0 0 0 0 0 3 78138
-0.002158 0.000377 0.120751 0.157932 -0.376972 -0.751020 -0.062500 1 0 0 0 0 0 3 79215
-0.002158 0.000377 0.120751 0.157928 -0.376960 -0.751007 -0.062500 1 0 0 0 0 0 3 80211
-0.002158 0.000377 0.120751 0.157931 -0.376971 -0.751019 -0.062500 1 0 0 0 0 0 3 81195
-0.002158 0.000377 0.120751 0.157932 -0.376972 -0.751020 -0.062500 1 0 0 0 0 0 3 82211
-0.002158 0.000377 0.120751 0.157928 -0.376960 -0.751007 -0.062500 1 0 0 0 0 0 3 83150
-0.002158 0.000377 0.120751 0.157931 -0.376971 -0.751019 -0.062500 1 0 0 0 0 0 3 84138
-0.002158 0.000377 0.120751 0.157932 -0.376972 -0.751020 -0.062500 1 0 0 0 0 0 3 85129
-0.002158 0.000377 0.120751 0.157940 -0.376963 -0.751014 -0.062500 1 0 0 0 0 0 3 86138
-0.002158 0.000377 0.120751 0.157921 -0.376968 -0.751013 -0.062500 1 0 0 0 0 0 3 87129
-0.002158 0.000377 0.120751 0.157930 -0.376971 -0.751020 -0.062500 1 0 0 0 0 0 3 88138
-0.002158 0.000377 0.120751 0.157940 -0.376963 -0.751014 -0.062500 1 0 0 0 0 0 3 89129
-0.002158 0.000377 0.120751 0.157920 -0.376968 -0.751013 -0.062500 1 0 0 0 0 0 3 90137
-0.002158 0.000377 0.120751 0.157930 -0.376971 -0.751020 -0.062500 1 0 0 0 0 0 3 91129
-0.002158 0.000377 0.120751 0.157940 -0.376963 -0.751014 -0.062500 1 0 0 0 0 0 3 92123
-0.002158 0.000377 0.120751 0.157933 -0.376971 -0.751020 -0.062500 1 0 0 0 0 0 3 93136
-0.002158 0.000377 0.120751 0.157928 -0.376960 -0.751007 -0.062500 1 0 0 0 0 0 3 94129
-0.002158 0.000377 0.120751 0.157931 -0.376970 -0.751019 -0.062500 1 0 0 0 0 0 3 95139
-0.002158 0.000377 0.120751 0.157932 -0.376971 -0.751020 -0.062500 1 0 0 0 0 0 3 96129
-0.002158 0.000377 0.120751 0.157928 -0.376960 -0.751007 -0.062500 1 0 0 0 0 0 3 97137
-0.002139 0.000372 0.120741 -0.108167 -0.314012 -0.612786 -0.062500 1 0 0 0 0 0 3 98138
-0.002130 0.000370 0.120738 -0.017653 -0.335299 -0.680052 -0.062500 1 0 0 0 0 0 3 99141
-0.002125 0.000369 0.120736 0.049262 -0.351129 -0.715096 -0.062500 1 0 0 0 0 0 3 100141
-0.002122 0.000369 0.120736 0.084654 -0.359534 -0.728475 -0.062500 1 0 0 0 0 0 3 101122
-0.002121 0.000368 0.120736 0.102453 -0.363766 -0.733268 -0.062500 1 0 0 0 0 0 3 102142
-0.002121 0.000368 0.120736 0.111330 -0.365895 -0.734946 -0.062500 1 0 0 0 0 0 3 103143
-0.002120 0.000368 0.120736 0.115765 -0.366951 -0.735528 -0.062500 1 0 0 0 0 0 3 104144
-0.002120 0.000368 0.120736 0.117960 -0.367483 -0.735739 -0.062500 1 0 0 0 0 0 3 105146
-0.002120 0.000368 0.120736 0.119067 -0.367736 -0.735809 -0.062500 1 0 0 0 0 0 3 106122
-0.002120 0.000368 0.120736 0.119629 -0.367869 -0.735840 -0.062500 1 0 0 0 0 0 3 107134
-0.002120 0.000368 0.120736 0.119902 -0.367944 -0.735843 -0.062500 1 0 0 0 0 0 3 108114
-0.002120 0.000368 0.120736 0.120037 -0.367977 -0.735846 -0.062500 1 0 0 0 0 0 3 109142
-0.002120 0.000368 0.120736 0.120100 -0.367982 -0.735845 -0.062500 1 0 0 0 0 0 3 110139
-0.002120 0.000368 0.120736 0.120151 -0.367992 -0.735850 -0.062500 1 0 0 0 0 0 3 111145
-0.002120 0.000368 0.120736 0.120158 -0.368004 -0.735844 -0.062500 1 0 0 0 0 0 3 112151
-0.002120 0.000368 0.120736 0.120170 -0.368009 -0.735849 -0.062500 1 0 0 0 0 0 3 113145
-0.002120 0.000368 0.120736 0.120171 -0.368009 -0.735850 -0.062500 1 0 0 0 0 0 3 114148
-0.002120 0.000368 0.120736 0.120171 -0.368009 -0.735850 -0.062500 1 0 0 0 0 0 3 115145
-0.002120 0.000368 0.120736 0.120171 -0.368009 -0.735850 -0.062500 1 0 0 0 0 0 3 116143
-0.002120 0.000368 0.120736 0.120179 -0.368001 -0.735843 -0.062500 1 0 0 0 0 0 3 117130
-0.002120 0.000368 0.120736 0.120171 -0.368008 -0.735849 -0.062500 1 0 0 0 0 0 3 118138
-0.002120 0.000368 0.120736 0.120170 -0.368009 -0.735850 -0.062500 1 0 0 0 0 0 3 119145
-0.002120 0.000368 0.120736 0.120178 -0.368000 -0.735843 -0.062500 1 0 0 0 0 0 3 120143
-0.002120 0.000368 0.120736 0.120171 -0.368008 -0.735849 -0.062500 1 0 0 0 0 0 3 121143
-0.002120 0.000368 0.120736 0.120170 -0.368009 -0.735850 -0.062500 1 0 0 0 0 0 3 122144
-0.002120 0.000368 0.120736 0.120178 -0.368000 -0.735843 -0.062500 1 0 0 0 0 0 3 123145
-0.002120 0.000368 0.120736 0.120171 -0.368008 -0.735849 -0.062500 1 0 0 0 0 0 3 124144
-0.002120 0.000368 0.120736 0.120170 -0.368009 -0.735850 -0.062500 1 0 0 0 0 0 3 125143
-0.002120 0.000368 0.120736 0.120178 -0.368000 -0.735843 -0.062500 1 0 0 0 0 0 3 126146
-0.002120 0.000368 0.120736 0.120183 -0.368011 -0.735855 -0.062500 1 0 0 0 0 0 3 127150
-0.002120 0.000368 0.120736 0.120171 -0.368009 -0.735851 -0.062500 1 0 0 0 0 0 3 128137
-0.002120 0.000368 0.120736 0.120178 -0.368000 -0.735843 -0.062500 1 0 0 0 0 0 3 129143
-0.002120 0.000368 0.120736 0.120171 -0.368008 -0.735849 -0.062500 1 0 0 0 0 0 3 130143
-0.002120 0.000368 0.120736 0.120170 -0.368009 -0.735850 -0.062500 1 0 0 0 0 0 3 131145
-0.002120 0.000368 0.120736 0.120178 -0.368000 -0.735843 -0.062500 1 0 0 0 0 0 3 132143
-0.002120 0.000368 0.120736 0.120170 -0.368008 -0.735849 -0.062500 1 0 0 0 0 0 3 133143
-0.002101 0.000364 0.120726 -0.145793 -0.305082 -0.597477 -0.062500 1 0 0 0 0 0 3 134143
-0.002092 0.000361 0.120723 -0.055322 -0.326359 -0.664816 -0.062500 1 0 0 0 0 0 3 135144
-0.002087 0.000360 0.120721 0.011548 -0.342178 -0.699894 -0.062500 1 0 0 0 0 0 3 136143
-0.002085 0.000360 0.120721 0.046923 -0.350579 -0.713292 -0.062500 1 0 0 0 0 0 3 137143
-0.002084 0.000359 0.120721 0.064705 -0.354818 -0.718082 -0.062500 1 0 0 0 0 0 3 138140
-0.002083 0.000359 0.120721 0.073595 -0.356930 -0.719770 -0.062500 1 0 0 0 0 0 3 139222
-0.002083 0.000359 0.120721 0.078021 -0.357992 -0.720343 -0.062500 1 0 0 0 0 0 3 140214
-0.002083 0.000359 0.120721 0.080226 -0.358527 -0.720560 -0.062500 1 0 0 0 0 0 3 141217
-0.002083 0.000359 0.120721 0.081334 -0.358781 -0.720630 -0.062500 1 0 0 0 0 0 3 142237
-0.002082 0.000359 0.120721 0.081884 -0.358911 -0.720656 -0.062500 1 0 0 0 0 0 3 143217
-0.002082 0.000359 0.120721 0.082156 -0.358986 -0.720658 -0.062500 1 0 0 0 0 0 3 144187
-0.002082 0.000359 0.120721 0.082290 -0.359019 -0.720661 -0.062500 1 0 0 0 0 0 3 145188
-0.002082 0.000359 0.120721 0.082365 -0.359026 -0.720666 -0.062500 1 0 0 0 0 0 3 146185
-0.002082 0.000359 0.120721 0.082397 -0.359043 -0.720673 -0.062500 1 0 0 0 0 0 3 147190
-0.002082 0.000359 0.120721 0.082422 -0.359050 -0.720666 -0.062500 1 0 0 0 0 0 3 148210
-0.002082 0.000359 0.120721 0.082424 -0.359051 -0.720665 -0.062500 1 0 0 0 0 0 3 149184
-0.002063 0.000355 0.120711 -0.183394 -0.296147 -0.582146 -0.062500 1 0 0 0 0 0 3 150180
-0.002054 0.000352 0.120707 -0.092998 -0.317416 -0.649574 -0.062500 1 0 0 0 0 0 3 151216
-0.002049 0.000351 0.120706 -0.026157 -0.333218 -0.684685 -0.062500 1 0 0 0 0 0 3 152211
-0.002047 0.000351 0.120706 0.009194 -0.341622 -0.698090 -0.062500 1 0 0 0 0 0 3 153193
-0.002046 0.000350 0.120706 0.026991 -0.345867 -0.702881 -0.062500 1 0 0 0 0 0 3 154209
-0.002045 0.000350 0.120705 0.035868 -0.347975 -0.704567 -0.062500 1 0 0 0 0 0 3 155195
-0.002045 0.000350 0.120705 0.040292 -0.349036 -0.705161 -0.062500 1 0 0 0 0 0 3 156211
-0.002045 0.000350 0.120705 0.042496 -0.349572 -0.705362 -0.062500 1 0 0 0 0 0 3 157193
-0.002045 0.000350 0.120705 0.043606 -0.349837 -0.705424 -0.062500 1 0 0 0 0 0 3 158210
-0.002045 0.000350 0.120705 0.044166 -0.349959 -0.705462 -0.062500 1 0 0 0 0 0 3 159209
-0.002045 0.000350 0.120705 0.044439 -0.350034 -0.705466 -0.062500 1 0 0 0 0 0 3 160193
-0.002045 0.000350 0.120705 0.044573 -0.350067 -0.705469 -0.062500 1 0 0 0 0 0 3 161210
-0.002026 0.000346 0.120696 -0.221054 -0.287209 -0.566816 -0.062500 1 0 0 0 0 0 3 162193
-0.002016 0.000343 0.120692 -0.130687 -0.308470 -0.634306 -0.062500 1 0 0 0 0 0 3 163211
-0.002012 0.000342 0.120691 -0.063865 -0.324280 -0.669454 -0.062500 1 0 0 0 0 0 3 164194
-0.002009 0.000342 0.120690 -0.028509 -0.332675 -0.682879 -0.062500 1 0 0 0 0 0 3 165208
-0.002008 0.000341 0.120690 -0.010730 -0.336915 -0.687674 -0.062500 1 0 0 0 0 0 3 166194
-0.002008 0.000341 0.120690 -0.001846 -0.339025 -0.689350 -0.062500 1 0 0 0 0 0 3 167156
-0.002007 0.000341 0.120690 0.002577 -0.340086 -0.689945 -0.062500 1 0 0 0 0 0 3 168126
-0.002007 0.000341 0.120690 0.004793 -0.340624 -0.690153 -0.062500 1 0 0 0 0 0 3 169136
-0.002007 0.000341 0.120690 0.005901 -0.340878 -0.690224 -0.062500 1 0 0 0 0 0 3 170125
-0.002007 0.000341 0.120690 0.006455 -0.341019 -0.690243 -0.062500 1 0 0 0 0 0 3 171134
-0.002007 0.000341 0.120690 0.006720 -0.341072 -0.690258 -0.062500 1 0 0 0 0 0 3 172126
-0.002007 0.000341 0.120690 0.006857 -0.341114 -0.690256 -0.062500 1 0 0 0 0 0 3 173134
-0.002007 0.000341 0.120690 0.006932 -0.341122 -0.690261 -0.062500 1 0 0 0 0 0 3 174125
-0.002020 0.000327 0.120680 0.187033 -0.148060 -0.540716 -0.062500 1 0 0 0 0 0 3 175133
-0.002026 0.000320 0.120676 0.127718 -0.213050 -0.613517 -0.062500 1 0 0 0 0 0 3 176135
-0.002030 0.000317 0.120675 0.082474 -0.261603 -0.651417 -0.062500 1 0 0 0 0 0 3 177125
-0.002031 0.000315 0.120674 0.058051 -0.287434 -0.665894 -0.062500 1 0 0 0 0 0 3 178134
-0.002032 0.000314 0.120674 0.045593 -0.300514 -0.671070 -0.062500 1 0 0 0 0 0 3 179126
-0.002033 0.000314 0.120674 0.039299 -0.307052 -0.672882 -0.062500 1 0 0 0 0 0 3 180154
-0.002033 0.000314 0.120674 0.036142 -0.310325 -0.673514 -0.062500 1 0 0 0 0 0 3 181133
-0.002033 0.000314 0.120674 0.034567 -0.311964 -0.673741 -0.062500 1 0 0 0 0 0 3 182150
-0.002033 0.000314 0.120674 0.033766 -0.312774 -0.673815 -0.062500 1 0 0 0 0 0 3 183125
-0.002033 0.000314 0.120674 0.033363 -0.313194 -0.673835 -0.062500 1 0 0 0 0 0 3 184139
-0.002033 0.000314 0.120674 0.033174 -0.313393 -0.673854 -0.062500 1 0 0 0 0 0 3 185137
-0.002033 0.000314 0.120674 0.033073 -0.313500 -0.673851 -0.062500 1 0 0 0 0 0 3 186134
-0.002033 0.000314 0.120674 0.033013 -0.313547 -0.673858 -0.062500 1 0 0 0 0 0 3 187149
-0.002033 0.000314 0.120674 0.032992 -0.313567 -0.673853 -0.062500 1 0 0 0 0 0 3 188142
-0.002033 0.000314 0.120674 0.032978 -0.313597 -0.673859 -0.062500 1 0 0 0 0 0 3 189143
-0.002033 0.000314 0.120674 0.032977 -0.313600 -0.673860 -0.062500 1 0 0 0 0 0 3 190143
-0.002033 0.000314 0.120674 0.032965 -0.313598 -0.673853 -0.062500 1 0 0 0 0 0 3 191143
-0.002033 0.000314 0.120674 0.032976 -0.313600 -0.673859 -0.062500 1 0 0 0 0 0 3 192140
-0.002033 0.000314 0.120674 0.032966 -0.313597 -0.673853 -0.062500 1 0 0 0 0 0 3 193111
-0.002033 0.000314 0.120674 0.032977 -0.313600 -0.673859 -0.062500 1 0 0 0 0 0 3 194139
-0.002033 0.000314 0.120674 0.032966 -0.313597 -0.673854 -0.062500 1 0 0 0 0 0 3 195139
-0.002033 0.000314 0.120674 0.032965 -0.313597 -0.673853 -0.062500 1 0 0 0 0 0 3 196144
-0.002033 0.000314 0.120674 0.032977 -0.313600 -0.673859 -0.062500 1 0 0 0 0 0 3 197144
-0.002033 0.000314 0.120674 0.032966 -0.313597 -0.673853 -0.062500 1 0 0 0 0 0 3 198142
-0.002033 0.000314 0.120674 0.032977 -0.313600 -0.673859 -0.062500 1 0 0 0 0 0 3 199142
-0.002033 0.000314 0.120674 0.032966 -0.313597 -0.673853 -0.062500 1 0 0 0 0 0 3 200139
-0.002033 0.000314 0.120674 0.032977 -0.313599 -0.673859 -0.062500 1 0 0 0 0 0 3 201140
-0.002033 0.000314 0.120674 0.032966 -0.313597 -0.673853 -0.062500 1 0 0 0 0 0 3 202138
-0.002033 0.000314 0.120674 0.032965 -0.313596 -0.673853 -0.062500 1 0 0 0 0 0 3 203142
-0.002033 0.000314 0.120674 0.032977 -0.313599 -0.673859 -0.062500 1 0 0 0 0 0 3 204111
-0.002033 0.000314 0.120674 0.032966 -0.313597 -0.673853 -0.062500 1 0 0 0 0 0 3 205140
-0.002033 0.000314 0.120674 0.032978 -0.313599 -0.673859 -0.062500 1 0 0 0 0 0 3 206142
-0.002033 0.000314 0.120674 0.032967 -0.313596 -0.673853 -0.062500 1 0 0 0 0 0 3 207142
-0.002033 0.000314 0.120674 0.032965 -0.313596 -0.673852 -0.062500 1 0 0 0 0 0 3 208141
-0.002033 0.000314 0.120674 0.032977 -0.313599 -0.673859 -0.062500 1 0 0 0 0 0 3 209131
-0.002033 0.000314 0.120674 0.032967 -0.313596 -0.673853 -0.062500 1 0 0 0 0 0 3 210134
-0.002033 0.000314 0.120674 0.032969 -0.313608 -0.673866 -0.062500 1 0 0 0 0 0 3 211112
-0.002033 0.000314 0.120674 0.032966 -0.313598 -0.673854 -0.062500 1 0 0 0 0 0 3 212140
-0.002033 0.000314 0.120674 0.032965 -0.313596 -0.673853 -0.062500 1 0 0 0 0 0 3 213140
-0.002033 0.000314 0.120674 0.032977 -0.313599 -0.673859 -0.062500 1 0 0 0 0 0 3 214139
-0.002033 0.000314 0.120674 0.032966 -0.313596 -0.673853 -0.062500 1 0 0 0 0 0 3 215142
-0.002033 0.000314 0.120674 0.032965 -0.313596 -0.673853 -0.062500 1 0 0 0 0 0 3 216141
-0.002033 0.000314 0.120674 0.032977 -0.313599 -0.673859 -0.062500 1 0 0 0 0 0 3 217141
-0.002033 0.000314 0.120674 0.032966 -0.313596 -0.673853 -0.062500 1 0 0 0 0 0 3 218138
-0.002033 0.000314 0.120674 0.032977 -0.313599 -0.673859 -0.062500 1 0 0 0 0 0 3 219141
-0.002033 0.000314 0.120674 0.032967 -0.313596 -0.673853 -0.062500 1 0 0 0 0 0 3 220141
-0.002033 0.000314 0.120674 0.032965 -0.313596 -0.673853 -0.062500 1 0 0 0 0 0 3 221129
-0.002033 0.000314 0.120674 0.032969 -0.313607 -0.673866 -0.062500 1 0 0 0 0 0 3 222137
-0.002033 0.000314 0.120674 0.032965 -0.313597 -0.673854 -0.062500 1 0 0 0 0 0 3 223140
-0.002033 0.000314 0.120674 0.032977 -0.313599 -0.673859 -0.062500 1 0 0 0 0 0 3 224138
-0.002033 0.000314 0.120674 0.032966 -0.313596 -0.673854 -0.062500 1 0 0 0 0 0 3 225131
-0.002033 0.000314 0.120674 0.032965 -0.313596 -0.673853 -0.062500 1 0 0 0 0 0 3 226141
-0.002033 0.000314 0.120674 0.032977 -0.313599 -0.673859 -0.062500 1 0 0 0 0 0 3 227142
-0.002033 0.000314 0.120674 0.032966 -0.313596 -0.673853 -0.062500 1 0 0 0 0 0 3 228140
-0.002033 0.000314 0.120674 0.032977 -0.313599 -0.673859 -0.062500 1 0 0 0 0 0 3 229140
-0.002033 0.000314 0.120674 0.032966 -0.313596 -0.673853 -0.062500 1 0 0 0 0 0 3 230140
-0.002033 0.000314 0.120674 0.032965 -0.313595 -0.673853 -0.062500 1 0 0 0 0 0 3 231142
-0.002033 0.000314 0.120674 0.032977 -0.313598 -0.673859 -0.062500 1 0 0 0 0 0 3 232140
-0.002033 0.000314 0.120674 0.032966 -0.313596 -0.673853 -0.062500 1 0 0 0 0 0 3 233134
-0.002033 0.000314 0.120674 0.032969 -0.313607 -0.673866 -0.062500 1 0 0 0 0 0 3 234125
-0.002033 0.000314 0.120674 0.032965 -0.313597 -0.673854 -0.062500 1 0 0 0 0 0 3 235206
-0.002033 0.000314 0.120674 0.032965 -0.313596 -0.673853 -0.062500 1 0 0 0 0 0 3 236192
-0.002033 0.000314 0.120674 0.032977 -0.313598 -0.673859 -0.062500 1 0 0 0 0 0 3 237204
-0.002033 0.000314 0.120674 0.032966 -0.313596 -0.673854 -0.062500 1 0 0 0 0 0 3 238189
-0.002033 0.000314 0.120674 0.032965 -0.313595 -0.673853 -0.062500 1 0 0 0 0 0 3 239155
-0.002033 0.000314 0.120674 0.032977 -0.313598 -0.673859 -0.062500 1 0 0 0 0 0 3 240124
-0.002033 0.000314 0.120674 0.032966 -0.313596 -0.673853 -0.062500 1 0 0 0 0 0 3 241132
-0.002033 0.000314 0.120674 0.032977 -0.313598 -0.673859 -0.062500 1 0 0 0 0 0 3 242123
-0.002033 0.000314 0.120674 0.032966 -0.313595 -0.673853 -0.062500 1 0 0 0 0 0 3 243124
-0.002033 0.000314 0.120674 0.032977 -0.313598 -0.673859 -0.062500 1 0 0 0 0 0 3 244133
-0.002033 0.000314 0.120674 0.032967 -0.313595 -0.673854 -0.062500 1 0 0 0 0 0 3 245123
-0.002033 0.000314 0.120674 0.032957 -0.313604 -0.673860 -0.062500 1 0 0 0 0 0 3 246132
-0.002033 0.000314 0.120674 0.032976 -0.313599 -0.673860 -0.062500 1 0 0 0 0 0 3 247123
-0.002033 0.000314 0.120674 0.032969 -0.313608 -0.673847 -0.062500 1 0 0 0 0 0 3 248131
-0.002033 0.000314 0.120674 0.032965 -0.313597 -0.673852 -0.062500 1 0 0 0 0 0 3 249122
-0.002033 0.000314 0.120674 0.032977 -0.313599 -0.673859 -0.062500 1 0 0 0 0 0 3 250131
-0.002033 0.000314 0.120674 0.032966 -0.313596 -0.673853 -0.062500 1 0 0 0 0 0 3 251123
-0.002033 0.000314 0.120674 0.032977 -0.313599 -0.673859 -0.062500 1 0 0 0 0 0 3 252132
-0.002033 0.000314 0.120674 0.032967 -0.313596 -0.673853 -0.062500 1 0 0 0 0 0 3 253123
-0.002046 0.000300 0.120663 0.212945 -0.120623 -0.524180 -0.062500 1 0 0 0 0 0 3 254130
-0.002052 0.000293 0.120659 0.153648 -0.185564 -0.597051 -0.062500 1 0 0 0 0 0 3 255124
-0.002056 0.000289 0.120658 0.108425 -0.234077 -0.634994 -0.062500 1 0 0 0 0 0 3 256124
-0.002057 0.000288 0.120658 0.084008 -0.259916 -0.649472 -0.062500 1 0 0 0 0 0 3 257142
-0.002058 0.000287 0.120658 0.071548 -0.272969 -0.654648 -0.062500 1 0 0 0 0 0 3 258138
-0.002059 0.000286 0.120657 0.065272 -0.279516 -0.656464 -0.062500 1 0 0 0 0 0 3 259141
-0.002059 0.000286 0.120657 0.062098 -0.282795 -0.657098 -0.062500 1 0 0 0 0 0 3 260135
-0.002059 0.000286 0.120657 0.060509 -0.284431 -0.657321 -0.062500 1 0 0 0 0 0 3 261141
-0.002059 0.000286 0.120657 0.059718 -0.285244 -0.657401 -0.062500 1 0 0 0 0 0 3 262141
-0.002059 0.000286 0.120657 0.059337 -0.285659 -0.657422 -0.062500 1 0 0 0 0 0 3 263141
-0.002059 0.000286 0.120657 0.059138 -0.285854 -0.657434 -0.062500 1 0 0 0 0 0 3 264131
-0.002059 0.000286 0.120657 0.059028 -0.285970 -0.657437 -0.062500 1 0 0 0 0 0 3 265140
-0.002059 0.000286 0.120657 0.058976 -0.286009 -0.657439 -0.062500 1 0 0 0 0 0 3 266140
-0.002059 0.000286 0.120657 0.058947 -0.286037 -0.657439 -0.062500 1 0 0 0 0 0 3 267141
-0.002059 0.000286 0.120657 0.058949 -0.286050 -0.657432 -0.062500 1 0 0 0 0 0 3 268120
-0.002059 0.000286 0.120657 0.058942 -0.286059 -0.657438 -0.062500 1 0 0 0 0 0 3 269140
-0.002059 0.000286 0.120657 0.058930 -0.286057 -0.657432 -0.062500 1 0 0 0 0 0 3 270141
-0.002059 0.000286 0.120657 0.058933 -0.286068 -0.657445 -0.062500 1 0 0 0 0 0 3 271143
-0.002059 0.000286 0.120657 0.058929 -0.286058 -0.657433 -0.062500 1 0 0 0 0 0 3 272138
-0.002059 0.000286 0.120657 0.058933 -0.286069 -0.657445 -0.062500 1 0 0 0 0 0 3 273138
-0.002059 0.000286 0.120657 0.058929 -0.286058 -0.657433 -0.062500 1 0 0 0 0 0 3 274129
-0.002059 0.000286 0.120657 0.058920 -0.286066 -0.657439 -0.062500 1 0 0 0 0 0 3 275139
-0.002072 0.000272 0.120647 0.238798 -0.093197 -0.507639 -0.062500 1 0 0 0 0 0 3 276142
-0.002078 0.000265 0.120643 0.179546 -0.158075 -0.580574 -0.062500 1 0 0 0 0 0 3 277138
-0.002063 0.000257 0.120632 -0.131230 -0.143794 -0.479921 -0.062500 1 0 0 0 0 0 3 278138
-0.002055 0.000254 0.120628 -0.065317 -0.190790 -0.561918 -0.062500 1 0 0 0 0 0 3 279141
-0.002051 0.000252 0.120627 -0.011003 -0.219632 -0.602232 -0.062500 1 0 0 0 0 0 3 280139
-0.002049 0.000251 0.120626 0.018029 -0.234568 -0.617464 -0.062500 1 0 0 0 0 0 3 281138
-0.002048 0.000250 0.120626 0.032649 -0.242090 -0.622884 -0.062500 1 0 0 0 0 0 3 282138
-0.002048 0.000250 0.120626 0.039943 -0.245836 -0.624781 -0.062500 1 0 0 0 0 0 3 283140
-0.002047 0.000250 0.120626 0.043562 -0.247707 -0.625448 -0.062500 1 0 0 0 0 0 3 284121
-0.002047 0.000250 0.120626 0.045370 -0.248654 -0.625684 -0.062500 1 0 0 0 0 0 3 285136
-0.002047 0.000250 0.120626 0.046292 -0.249116 -0.625766 -0.062500 1 0 0 0 0 0 3 286139
-0.002047 0.000250 0.120626 0.046732 -0.249362 -0.625796 -0.062500 1 0 0 0 0 0 3 287141
-0.002047 0.000250 0.120626 0.046961 -0.249468 -0.625793 -0.062500 1 0 0 0 0 0 3 288139
-0.002047 0.000250 0.120626 0.047071 -0.249540 -0.625809 -0.062500 1 0 0 0 0 0 3 289138
-0.002047 0.000250 0.120626 0.047137 -0.249558 -0.625803 -0.062500 1 0 0 0 0 0 3 290138
-0.002047 0.000250 0.120626 0.047156 -0.249573 -0.625801 -0.062500 1 0 0 0 0 0 3 291139
-0.002047 0.000250 0.120626 0.047164 -0.249597 -0.625807 -0.062500 1 0 0 0 0 0 3 292139
-0.002047 0.000250 0.120626 0.047172 -0.249591 -0.625801 -0.062500 1 0 0 0 0 0 3 293138
-0.002047 0.000250 0.120626 0.047185 -0.249593 -0.625807 -0.062500 1 0 0 0 0 0 3 294142
-0.002047 0.000250 0.120626 0.047186 -0.249594 -0.625807 -0.062500 1 0 0 0 0 0 3 295217
-0.002047 0.000250 0.120626 0.047186 -0.249594 -0.625808 -0.062500 1 0 0 0 0 0 3 296213
-0.002047 0.000250 0.120626 0.047186 -0.249594 -0.625808 -0.062500 1 0 0 0 0 0 3 297218
-0.002047 0.000250 0.120626 0.047174 -0.249591 -0.625801 -0.062500 1 0 0 0 0 0 3 298206
-0.002047 0.000250 0.120626 0.047185 -0.249593 -0.625807 -0.062500 1 0 0 0 0 0 3 299217
-0.002047 0.000250 0.120626 0.047186 -0.249594 -0.625808 -0.062500 1 0 0 0 0 0 3 300173
-0.002047 0.000250 0.120626 0.047186 -0.249594 -0.625808 -0.062500 1 0 0 0 0 0 3 301207
-0.002047 0.000250 0.120626 0.047186 -0.249594 -0.625808 -0.062500 1 0 0 0 0 0 3 302214
-0.002047 0.000250 0.120626 0.047186 -0.249594 -0.625808 -0.062500 1 0 0 0 0 0 3 303185
-0.002047 0.000250 0.120626 0.047174 -0.249591 -0.625802 -0.062500 1 0 0 0 0 0 3 304184
-0.002047 0.000250 0.120626 0.047184 -0.249594 -0.625807 -0.062500 1 0 0 0 0 0 3 305181
-0.002047 0.000250 0.120626 0.047186 -0.249594 -0.625808 -0.062500 1 0 0 0 0 0 3 306182
-0.002060 0.000236 0.120615 0.226989 -0.056831 -0.475934 -0.062500 1 0 0 0 0 0 3 307206
-0.002067 0.000229 0.120611 0.167755 -0.121661 -0.548912 -0.062500 1 0 0 0 0 0 3 308211
-0.002070 0.000226 0.120610 0.122585 -0.170121 -0.586897 -0.062500 1 0 0 0 0 0 3 309226
-0.002071 0.000224 0.120610 0.098192 -0.195934 -0.601401 -0.062500 1 0 0 0 0 0 3 310204
-0.002072 0.000223 0.120609 0.085734 -0.208984 -0.606578 -0.062500 1 0 0 0 0 0 3 311210
-0.002073 0.000223 0.120609 0.079453 -0.215535 -0.608387 -0.062500 1 0 0 0 0 0 3 312206
-0.002073 0.000222 0.120609 0.076289 -0.218805 -0.609037 -0.062500 1 0 0 0 0 0 3 313189
-0.002073 0.000222 0.120609 0.074715 -0.220441 -0.609249 -0.062500 1 0 0 0 0 0 3 314205
-0.002073 0.000222 0.120609 0.073918 -0.221263 -0.609335 -0.062500 1 0 0 0 0 0 3 315189
-0.002073 0.000222 0.120609 0.073524 -0.221675 -0.609351 -0.062500 1 0 0 0 0 0 3 316204
-0.002073 0.000222 0.120609 0.073325 -0.221870 -0.609363 -0.062500 1 0 0 0 0 0 3 317190
-0.002073 0.000222 0.120609 0.073213 -0.221986 -0.609366 -0.062500 1 0 0 0 0 0 3 318203
-0.002073 0.000222 0.120609 0.073173 -0.222028 -0.609374 -0.062500 1 0 0 0 0 0 3 319189
-0.002073 0.000222 0.120609 0.073143 -0.222044 -0.609362 -0.062500 1 0 0 0 0 0 3 320203
-0.002073 0.000222 0.120609 0.073127 -0.222074 -0.609367 -0.062500 1 0 0 0 0 0 3 321188
-0.002073 0.000222 0.120609 0.073126 -0.222076 -0.609368 -0.062500 1 0 0 0 0 0 3 322203
-0.002073 0.000222 0.120609 0.073126 -0.222076 -0.609367 -0.062500 1 0 0 0 0 0 3 323149
-0.002073 0.000222 0.120609 0.073127 -0.222076 -0.609367 -0.062500 1 0 0 0 0 0 3 324130
-0.002073 0.000222 0.120609 0.073127 -0.222076 -0.609367 -0.062500 1 0 0 0 0 0 3 325121
-0.002073 0.000222 0.120609 0.073119 -0.222085 -0.609374 -0.062500 1 0 0 0 0 0 3 326115
-0.002073 0.000222 0.120609 0.073127 -0.222077 -0.609368 -0.062500 1 0 0 0 0 0 3 327130
-0.002073 0.000222 0.120609 0.073128 -0.222076 -0.609368 -0.062500 1 0 0 0 0 0 3 328121
-0.002073 0.000222 0.120609 0.073120 -0.222085 -0.609375 -0.062500 1 0 0 0 0 0 3 329129
-0.002073 0.000222 0.120609 0.073127 -0.222077 -0.609369 -0.062500 1 0 0 0 0 0 3 330120
-0.002073 0.000222 0.120609 0.073128 -0.222076 -0.609368 -0.062500 1 0 0 0 0 0 3 331129
-0.002073 0.000222 0.120609 0.073120 -0.222085 -0.609375 -0.062500 1 0 0 0 0 0 3 332120
-0.002073 0.000222 0.120609 0.073115 -0.222074 -0.609362 -0.062500 1 0 0 0 0 0 3 333129
-0.002073 0.000222 0.120609 0.073127 -0.222076 -0.609367 -0.062500 1 0 0 0 0 0 3 334120
-0.002073 0.000222 0.120609 0.073120 -0.222085 -0.609375 -0.062500 1 0 0 0 0 0 3 335129
-0.002073 0.000222 0.120609 0.073127 -0.222077 -0.609369 -0.062500 1 0 0 0 0 0 3 336120
-0.002073 0.000222 0.120609 0.073128 -0.222076 -0.609368 -0.062500 1 0 0 0 0 0 3 337133
-0.002073 0.000222 0.120609 0.073108 -0.222082 -0.609368 -0.062500 1 0 0 0 0 0 3 338120
-0.002073 0.000222 0.120609 0.073126 -0.222076 -0.609368 -0.062500 1 0 0 0 0 0 3 339122
-0.002073 0.000222 0.120609 0.073119 -0.222085 -0.609375 -0.062500 1 0 0 0 0 0 3 340129
-0.002073 0.000222 0.120609 0.073127 -0.222077 -0.609369 -0.062500 1 0 0 0 0 0 3 341136
-0.002073 0.000222 0.120609 0.073128 -0.222076 -0.609368 -0.062500 1 0 0 0 0 0 3 342138
-0.002073 0.000222 0.120609 0.073108 -0.222082 -0.609368 -0.062500 1 0 0 0 0 0 3 343141
-0.002073 0.000222 0.120609 0.073125 -0.222076 -0.609368 -0.062500 1 0 0 0 0 0 3 344139
-0.002073 0.000222 0.120609 0.073128 -0.222076 -0.609368 -0.062500 1 0 0 0 0 0 3 345137
-0.002073 0.000222 0.120609 0.073120 -0.222084 -0.609375 -0.062500 1 0 0 0 0 0 3 346137
-0.002073 0.000222 0.120609 0.073127 -0.222077 -0.609369 -0.062500 1 0 0 0 0 0 3 347139
-0.002073 0.000222 0.120609 0.073128 -0.222076 -0.609368 -0.062500 1 0 0 0 0 0 3 348106
-0.002073 0.000222 0.120609 0.073108 -0.222081 -0.609369 -0.062500 1 0 0 0 0 0 3 349135
-0.002073 0.000222 0.120609 0.073126 -0.222076 -0.609368 -0.062500 1 0 0 0 0 0 3 350136
-0.002073 0.000222 0.120609 0.073119 -0.222084 -0.609375 -0.062500 1 0 0 0 0 0 3 351119
-0.002073 0.000222 0.120609 0.073127 -0.222077 -0.609369 -0.062500 1 0 0 0 0 0 3 352139
-0.002073 0.000222 0.120609 0.073128 -0.222076 -0.609368 -0.062500 1 0 0 0 0 0 3 353139
-0.002073 0.000222 0.120609 0.073108 -0.222081 -0.609369 -0.062500 1 0 0 0 0 0 3 354138
-0.002073 0.000222 0.120609 0.073125 -0.222076 -0.609368 -0.062500 1 0 0 0 0 0 3 355108
-0.002073 0.000222 0.120609 0.073127 -0.222075 -0.609368 -0.062500 1 0 0 0 0 0 3 356136
-0.002073 0.000222 0.120609 0.073120 -0.222084 -0.609375 -0.062500 1 0 0 0 0 0 3 357124
-0.002086 0.000208 0.120599 0.252829 -0.029417 -0.459367 -0.062500 1 0 0 0 0 0 3 358113
-0.002092 0.000201 0.120595 0.193649 -0.094207 -0.532414 -0.062500 1 0 0 0 0 0 3 359138
-0.002096 0.000198 0.120594 0.148484 -0.142634 -0.570443 -0.062500 1 0 0 0 0 0 3 360138
-0.002097 0.000196 0.120593 0.124111 -0.168437 -0.584933 -0.062500 1 0 0 0 0 0 3 361137
-0.002098 0.000195 0.120593 0.111664 -0.181494 -0.590129 -0.062500 1 0 0 0 0 0 3 362135
-0.002099 0.000195 0.120593 0.105370 -0.188030 -0.591944 -0.062500 1 0 0 0 0 0 3 363137
-0.002099 0.000195 0.120593 0.102221 -0.191311 -0.592576 -0.062500 1 0 0 0 0 0 3 364135
-0.002099 0.000195 0.120593 0.100637 -0.192946 -0.592800 -0.062500 1 0 0 0 0 0 3 365136
-0.002099 0.000195 0.120593 0.099848 -0.193759 -0.592882 -0.062500 1 0 0 0 0 0 3 366106
-0.002099 0.000195 0.120593 0.099451 -0.194158 -0.592904 -0.062500 1 0 0 0 0 0 3 367124
-0.002099 0.000195 0.120593 0.099246 -0.194372 -0.592917 -0.062500 1 0 0 0 0 0 3 368131
-0.002099 0.000195 0.120593 0.099143 -0.194480 -0.592913 -0.062500 1 0 0 0 0 0 3 369106
-0.002099 0.000195 0.120593 0.099104 -0.194521 -0.592920 -0.062500 1 0 0 0 0 0 3 370137
-0.002099 0.000195 0.120593 0.099077 -0.194549 -0.592922 -0.062500 1 0 0 0 0 0 3 371136
-0.002099 0.000195 0.120593 0.099059 -0.194568 -0.592916 -0.062500 1 0 0 0 0 0 3 372136
-0.002099 0.000195 0.120593 0.099058 -0.194570 -0.592915 -0.062500 1 0 0 0 0 0 3 373135
-0.002099 0.000195 0.120593 0.099050 -0.194579 -0.592921 -0.062500 1 0 0 0 0 0 3 374133
-0.002099 0.000195 0.120593 0.099049 -0.194580 -0.592922 -0.062500 1 0 0 0 0 0 3 375137
-0.002099 0.000195 0.120593 0.099049 -0.194580 -0.592923 -0.062500 1 0 0 0 0 0 3 376127
-0.002099 0.000195 0.120593 0.099045 -0.194568 -0.592909 -0.062500 1 0 0 0 0 0 3 377138
-0.002099 0.000195 0.120593 0.099048 -0.194578 -0.592921 -0.062500 1 0 0 0 0 0 3 378123
-0.002099 0.000195 0.120593 0.099049 -0.194579 -0.592922 -0.062500 1 0 0 0 0 0 3 379132
-0.002099 0.000195 0.120593 0.099049 -0.194580 -0.592922 -0.062500 1 0 0 0 0 0 3 380133
-0.002099 0.000195 0.120593 0.099049 -0.194580 -0.592923 -0.062500 1 0 0 0 0 0 3 381135
-0.002099 0.000195 0.120593 0.099057 -0.194571 -0.592916 -0.062500 1 0 0 0 0 0 3 382135
-0.002099 0.000195 0.120593 0.099038 -0.194576 -0.592915 -0.062500 1 0 0 0 0 0 3 383137
-0.002099 0.000195 0.120593 0.099047 -0.194579 -0.592922 -0.062500 1 0 0 0 0 0 3 384133
-0.002099 0.000195 0.120593 0.099048 -0.194579 -0.592922 -0.062500 1 0 0 0 0 0 3 385133
-0.002099 0.000195 0.120593 0.099057 -0.194571 -0.592916 -0.062500 1 0 0 0 0 0 3 386133
-0.002099 0.000195 0.120593 0.099050 -0.194578 -0.592922 -0.062500 1 0 0 0 0 0 3 387135
-0.002099 0.000195 0.120593 0.099049 -0.194579 -0.592923 -0.062500 1 0 0 0 0 0 3 388132
-0.002099 0.000195 0.120593 0.099037 -0.194577 -0.592916 -0.062500 1 0 0 0 0 0 3 389132
-0.002099 0.000195 0.120593 0.099047 -0.194579 -0.592922 -0.062500 1 0 0 0 0 0 3 390120
-0.002099 0.000195 0.120593 0.099057 -0.194571 -0.592916 -0.062500 1 0 0 0 0 0 3 391210
-0.002104 0.000213 0.120582 0.173381 -0.449078 -0.444503 -0.062500 1 0 0 0 0 0 3 392203
-0.002107 0.000222 0.120579 0.149591 -0.363649 -0.516780 -0.062500 1 0 0 0 0 0 3 393219
-0.002108 0.000226 0.120577 0.130927 -0.299663 -0.554399 -0.062500 1 0 0 0 0 0 3 394201
-0.002109 0.000229 0.120577 0.120670 -0.265544 -0.568752 -0.062500 1 0 0 0 0 0 3 395114
-0.002110 0.000230 0.120577 0.115376 -0.248268 -0.573874 -0.062500 1 0 0 0 0 0 3 396127
-0.002110 0.000230 0.120577 0.112671 -0.239605 -0.575688 -0.062500 1 0 0 0 0 0 3 397117
-0.002110 0.000231 0.120577 0.111310 -0.235277 -0.576303 -0.062500 1 0 0 0 0 0 3 398126
-0.002110 0.000231 0.120577 0.110611 -0.233099 -0.576528 -0.062500 1 0 0 0 0 0 3 399133
-0.002110 0.000231 0.120577 0.110270 -0.232027 -0.576597 -0.062500 1 0 0 0 0 0 3 400119
-0.002110 0.000231 0.120577 0.110103 -0.231483 -0.576627 -0.062500 1 0 0 0 0 0 3 401127
-0.002110 0.000231 0.120577 0.110008 -0.231207 -0.576646 -0.062500 1 0 0 0 0 0 3 402118
-0.002110 0.000231 0.120577 0.109966 -0.231076 -0.576636 -0.062500 1 0 0 0 0 0 3 403121
-0.002110 0.000231 0.120577 0.109955 -0.231002 -0.576642 -0.062500 1 0 0 0 0 0 3 404127
-0.002110 0.000231 0.120577 0.109936 -0.230972 -0.576649 -0.062500 1 0 0 0 0 0 3 405118
-0.002110 0.000231 0.120577 0.109928 -0.230947 -0.576644 -0.062500 1 0 0 0 0 0 3 406127
-0.002110 0.000231 0.120577 0.109927 -0.230945 -0.576644 -0.062500 1 0 0 0 0 0 3 407118
-0.002110 0.000231 0.120577 0.109927 -0.230945 -0.576644 -0.062500 1 0 0 0 0 0 3 408126
-0.002110 0.000231 0.120577 0.109927 -0.230945 -0.576644 -0.062500 1 0 0 0 0 0 3 409118
-0.002110 0.000231 0.120577 0.109927 -0.230946 -0.576644 -0.062500 1 0 0 0 0 0 3 410118
-0.002110 0.000231 0.120577 0.109924 -0.230934 -0.576650 -0.062500 1 0 0 0 0 0 3 411134
-0.002110 0.000231 0.120577 0.109923 -0.230933 -0.576631 -0.062500 1 0 0 0 0 0 3 412121
-0.002110 0.000231 0.120577 0.109927 -0.230944 -0.576642 -0.062500 1 0 0 0 0 0 3 413124
-0.002110 0.000231 0.120577 0.109924 -0.230934 -0.576650 -0.062500 1 0 0 0 0 0 3 414106
-0.002110 0.000231 0.120577 0.109927 -0.230945 -0.576644 -0.062500 1 0 0 0 0 0 3 415114
-0.002110 0.000231 0.120577 0.109932 -0.230925 -0.576644 -0.062500 1 0 0 0 0 0 3 416125
-0.002110 0.000231 0.120577 0.109928 -0.230943 -0.576644 -0.062500 1 0 0 0 0 0 3 417139
-0.002110 0.000231 0.120577 0.109928 -0.230946 -0.576644 -0.062500 1 0 0 0 0 0 3 418133
-0.002110 0.000231 0.120577 0.109912 -0.230932 -0.576644 -0.062500 1 0 0 0 0 0 3 419136
-0.002110 0.000231 0.120577 0.109925 -0.230945 -0.576644 -0.062500 1 0 0 0 0 0 3 420107
-0.002110 0.000231 0.120577 0.109932 -0.230925 -0.576643 -0.062500 1 0 0 0 0 0 3 421130
-0.002110 0.000231 0.120577 0.109928 -0.230943 -0.576644 -0.062500 1 0 0 0 0 0 3 422104
-0.002110 0.000231 0.120577 0.109928 -0.230946 -0.576644 -0.062500 1 0 0 0 0 0 3 423135
-0.002115 0.000249 0.120566 0.184197 -0.485294 -0.428096 -0.062500 1 0 0 0 0 0 3 424135
-0.002118 0.000258 0.120562 0.160453 -0.399936 -0.500442 -0.062500 1 0 0 0 0 0 3 425136
-0.002119 0.000263 0.120561 0.141791 -0.335984 -0.538091 -0.062500 1 0 0 0 0 0 3 426138
-0.002120 0.000265 0.120561 0.131547 -0.301873 -0.552455 -0.062500 1 0 0 0 0 0 3 427140
-0.002120 0.000266 0.120560 0.126249 -0.284611 -0.557594 -0.062500 1 0 0 0 0 0 3 428109
-0.002121 0.000267 0.120560 0.123544 -0.275953 -0.559393 -0.062500 1 0 0 0 0 0 3 429136
-0.002121 0.000267 0.120560 0.122180 -0.271614 -0.560016 -0.062500 1 0 0 0 0 0 3 430132
-0.002121 0.000267 0.120560 0.121484 -0.269447 -0.560235 -0.062500 1 0 0 0 0 0 3 431136
-0.002121 0.000267 0.120560 0.121153 -0.268368 -0.560317 -0.062500 1 0 0 0 0 0 3 432132
-0.002121 0.000267 0.120560 0.120978 -0.267832 -0.560336 -0.062500 1 0 0 0 0 0 3 433133
-0.002121 0.000267 0.120560 0.120883 -0.267557 -0.560354 -0.062500 1 0 0 0 0 0 3 434133
-0.002121 0.000267 0.120560 0.120838 -0.267415 -0.560350 -0.062500 1 0 0 0 0 0 3 435130
-0.002121 0.000267 0.120560 0.120817 -0.267348 -0.560344 -0.062500 1 0 0 0 0 0 3 436131
-0.002121 0.000267 0.120560 0.120809 -0.267322 -0.560356 -0.062500 1 0 0 0 0 0 3 437133
-0.002121 0.000267 0.120560 0.120801 -0.267298 -0.560351 -0.062500 1 0 0 0 0 0 3 438133
-0.002121 0.000267 0.120560 0.120801 -0.267296 -0.560350 -0.062500 1 0 0 0 0 0 3 439134
-0.002121 0.000267 0.120560 0.120798 -0.267285 -0.560357 -0.062500 1 0 0 0 0 0 3 440131
-0.002121 0.000267 0.120560 0.120797 -0.267284 -0.560358 -0.062500 1 0 0 0 0 0 3 441134
-0.002121 0.000267 0.120560 0.120797 -0.267283 -0.560358 -0.062500 1 0 0 0 0 0 3 442133
-0.002121 0.000267 0.120560 0.120801 -0.267295 -0.560352 -0.062500 1 0 0 0 0 0 3 443122
-0.002121 0.000267 0.120560 0.120798 -0.267285 -0.560358 -0.062500 1 0 0 0 0 0 3 444133
-0.002121 0.000267 0.120560 0.120797 -0.267284 -0.560359 -0.062500 1 0 0 0 0 0 3 445133
-0.002121 0.000267 0.120560 0.120806 -0.267275 -0.560352 -0.062500 1 0 0 0 0 0 3 446133
-0.002121 0.000267 0.120560 0.120786 -0.267280 -0.560352 -0.062500 1 0 0 0 0 0 3 447134
-0.002121 0.000267 0.120560 0.120796 -0.267283 -0.560358 -0.062500 1 0 0 0 0 0 3 448134
-0.002121 0.000267 0.120560 0.120800 -0.267295 -0.560352 -0.062500 1 0 0 0 0 0 3 449133
-0.002121 0.000267 0.120560 0.120798 -0.267286 -0.560358 -0.062500 1 0 0 0 0 0 3 450133
-0.002121 0.000267 0.120560 0.120806 -0.267276 -0.560352 -0.062500 1 0 0 0 0 0 3 451214
-0.002121 0.000267 0.120560 0.120799 -0.267283 -0.560358 -0.062500 1 0 0 0 0 0 3 452205
-0.002121 0.000267 0.120560 0.120785 -0.267281 -0.560352 -0.062500 1 0 0 0 0 0 3 453206
-0.002121 0.000267 0.120560 0.120799 -0.267295 -0.560351 -0.062500 1 0 0 0 0 0 3 454261
-0.002121 0.000267 0.120560 0.120797 -0.267286 -0.560358 -0.062500 1 0 0 0 0 0 3 455163
-0.002121 0.000267 0.120560 0.120806 -0.267276 -0.560352 -0.062500 1 0 0 0 0 0 3 456103
-0.002121 0.000267 0.120560 0.120799 -0.267283 -0.560358 -0.062500 1 0 0 0 0 0 3 457132
-0.002121 0.000267 0.120560 0.120785 -0.267281 -0.560352 -0.062500 1 0 0 0 0 0 3 458133
-0.002121 0.000267 0.120560 0.120796 -0.267284 -0.560358 -0.062500 1 0 0 0 0 0 3 459134
-0.002121 0.000267 0.120560 0.120809 -0.267287 -0.560345 -0.062500 1 0 0 0 0 0 3 460132
-0.002121 0.000267 0.120560 0.120799 -0.267284 -0.560357 -0.062500 1 0 0 0 0 0 3 461128
-0.002121 0.000267 0.120560 0.120798 -0.267284 -0.560358 -0.062500 1 0 0 0 0 0 3 462103
-0.002121 0.000267 0.120560 0.120785 -0.267281 -0.560352 -0.062500 1 0 0 0 0 0 3 463135
-0.002121 0.000267 0.120560 0.120804 -0.267275 -0.560351 -0.062500 1 0 0 0 0 0 3 464132
-0.002121 0.000267 0.120560 0.120798 -0.267282 -0.560358 -0.062500 1 0 0 0 0 0 3 465120
-0.002121 0.000267 0.120560 0.120801 -0.267295 -0.560352 -0.062500 1 0 0 0 0 0 3 466117
-0.002121 0.000267 0.120560 0.120798 -0.267285 -0.560358 -0.062500 1 0 0 0 0 0 3 467198
-0.002121 0.000267 0.120560 0.120798 -0.267284 -0.560359 -0.062500 1 0 0 0 0 0 3 468181
-0.002121 0.000267 0.120560 0.120793 -0.267272 -0.560346 -0.062500 1 0 0 0 0 0 3 469198
-0.002121 0.000267 0.120560 0.120797 -0.267282 -0.560357 -0.062500 1 0 0 0 0 0 3 470182
-0.002121 0.000267 0.120560 0.120801 -0.267295 -0.560352 -0.062500 1 0 0 0 0 0 3 471197
-0.002121 0.000267 0.120560 0.120798 -0.267285 -0.560358 -0.062500 1 0 0 0 0 0 3 472181
-0.002121 0.000267 0.120560 0.120797 -0.267285 -0.560359 -0.062500 1 0 0 0 0 0 3 473196
-0.002121 0.000267 0.120560 0.120793 -0.267272 -0.560346 -0.062500 1 0 0 0 0 0 3 474180
-0.002121 0.000267 0.120560 0.120797 -0.267282 -0.560357 -0.062500 1 0 0 0 0 0 3 475197
-0.002121 0.000267 0.120560 0.120797 -0.267284 -0.560359 -0.062500 1 0 0 0 0 0 3 476180
-0.002121 0.000267 0.120560 0.120801 -0.267296 -0.560352 -0.062500 1 0 0 0 0 0 3 477180
-0.002121 0.000267 0.120560 0.120806 -0.267277 -0.560351 -0.062500 1 0 0 0 0 0 3 478198
-0.002121 0.000267 0.120560 0.120799 -0.267283 -0.560358 -0.062500 1 0 0 0 0 0 3 479143
-0.002121 0.000267 0.120560 0.120785 -0.267281 -0.560352 -0.062500 1 0 0 0 0 0 3 480123
-0.002121 0.000267 0.120560 0.120796 -0.267283 -0.560358 -0.062500 1 0 0 0 0 0 3 481116
-0.002121 0.000267 0.120560 0.120800 -0.267296 -0.560352 -0.062500 1 0 0 0 0 0 3 482124
-0.002121 0.000267 0.120560 0.120806 -0.267277 -0.560351 -0.062500 1 0 0 0 0 0 3 483115
-0.002121 0.000267 0.120560 0.120799 -0.267283 -0.560358 -0.062500 1 0 0 0 0 0 3 484124
-0.002121 0.000267 0.120560 0.120798 -0.267284 -0.560359 -0.062500 1 0 0 0 0 0 3 485115
-0.002121 0.000267 0.120560 0.120785 -0.267281 -0.560353 -0.062500 1 0 0 0 0 0 3 486124
-0.002121 0.000267 0.120560 0.120804 -0.267275 -0.560351 -0.062500 1 0 0 0 0 0 3 487116
-0.002126 0.000285 0.120550 0.195040 -0.521520 -0.411674 -0.062500 1 0 0 0 0 0 3 488125
-0.002129 0.000295 0.120546 0.171303 -0.436207 -0.484084 -0.062500 1 0 0 0 0 0 3 489116
-0.002130 0.000299 0.120545 0.152664 -0.372293 -0.521776 -0.062500 1 0 0 0 0 0 3 490124
-0.002131 0.000301 0.120544 0.142410 -0.338216 -0.536153 -0.062500 1 0 0 0 0 0 3 491114
-0.002131 0.000302 0.120544 0.137113 -0.320932 -0.541287 -0.062500 1 0 0 0 0 0 3 492133
-0.002131 0.000303 0.120544 0.134413 -0.312285 -0.543083 -0.062500 1 0 0 0 0 0 3 493131
-0.002132 0.000303 0.120544 0.133046 -0.307938 -0.543714 -0.062500 1 0 0 0 0 0 3 494117
-0.002132 0.000303 0.120544 0.132353 -0.305781 -0.543928 -0.062500 1 0 0 0 0 0 3 495104
-0.002132 0.000304 0.120544 0.131998 -0.304698 -0.544017 -0.062500 1 0 0 0 0 0 3 496108
-0.002132 0.000304 0.120544 0.131841 -0.304156 -0.544037 -0.062500 1 0 0 0 0 0 3 497124
-0.002132 0.000304 0.120544 0.131750 -0.303892 -0.544048 -0.062500 1 0 0 0 0 0 3 498109
-0.002132 0.000304 0.120544 0.131706 -0.303751 -0.544044 -0.062500 1 0 0 0 0 0 3 499135
-0.002132 0.000304 0.120544 0.131694 -0.303676 -0.544050 -0.062500 1 0 0 0 0 0 3 500131
-0.002132 0.000304 0.120544 0.131679 -0.303657 -0.544052 -0.062500 1 0 0 0 0 0 3 501102
-0.002132 0.000304 0.120544 0.131667 -0.303622 -0.544052 -0.062500 1 0 0 0 0 0 3 502131
-0.002132 0.000304 0.120544 0.131666 -0.303619 -0.544052 -0.062500 1 0 0 0 0 0 3 503127
-0.002132 0.000304 0.120544 0.131666 -0.303619 -0.544052 -0.062500 1 0 0 0 0 0 3 504133
-0.002132 0.000304 0.120544 0.131666 -0.303620 -0.544052 -0.062500 1 0 0 0 0 0 3 505132
-0.002132 0.000304 0.120544 0.131666 -0.303620 -0.544052 -0.062500 1 0 0 0 0 0 3 506124
-0.002132 0.000304 0.120544 0.131666 -0.303620 -0.544053 -0.062500 1 0 0 0 0 0 3 507139
-0.002132 0.000304 0.120544 0.131675 -0.303612 -0.544046 -0.062500 1 0 0 0 0 0 3 508135
-0.002132 0.000304 0.120544 0.131668 -0.303620 -0.544052 -0.062500 1 0 0 0 0 0 3 509135
-0.002132 0.000304 0.120544 0.131651 -0.303606 -0.544053 -0.062500 1 0 0 0 0 0 3 510133
-0.002132 0.000304 0.120544 0.131665 -0.303619 -0.544052 -0.062500 1 0 0 0 0 0 3 511104
-0.002132 0.000304 0.120544 0.131666 -0.303620 -0.544052 -0.062500 1 0 0 0 0 0 3 512119
-0.002132 0.000304 0.120544 0.131675 -0.303612 -0.544045 -0.062500 1 0 0 0 0 0 3 513102
-0.002132 0.000304 0.120544 0.131664 -0.303608 -0.544058 -0.062500 1 0 0 0 0 0 3 514131
-0.002132 0.000304 0.120544 0.131654 -0.303616 -0.544047 -0.062500 1 0 0 0 0 0 3 515132
-0.002132 0.000304 0.120544 0.131665 -0.303620 -0.544052 -0.062500 1 0 0 0 0 0 3 516131
-0.002132 0.000304 0.120544 0.131666 -0.303621 -0.544052 -0.062500 1 0 0 0 0 0 3 517132
-0.002132 0.000304 0.120544 0.131675 -0.303612 -0.544045 -0.062500 1 0 0 0 0 0 3 518131
-0.002132 0.000304 0.120544 0.131664 -0.303608 -0.544058 -0.062500 1 0 0 0 0 0 3 519132
-0.002132 0.000304 0.120544 0.131667 -0.303619 -0.544053 -0.062500 1 0 0 0 0 0 3 520131
-0.002132 0.000304 0.120544 0.131654 -0.303618 -0.544046 -0.062500 1 0 0 0 0 0 3 521131
-0.002132 0.000304 0.120544 0.131673 -0.303612 -0.544045 -0.062500 1 0 0 0 0 0 3 522120
-0.002132 0.000304 0.120544 0.131664 -0.303608 -0.544058 -0.062500 1 0 0 0 0 0 3 523122
-0.002132 0.000304 0.120544 0.131666 -0.303619 -0.544053 -0.062500 1 0 0 0 0 0 3 524100
-0.002132 0.000304 0.120544 0.131667 -0.303621 -0.544052 -0.062500 1 0 0 0 0 0 3 525129
-0.002132 0.000304 0.120544 0.131654 -0.303618 -0.544046 -0.062500 1 0 0 0 0 0 3 526129
-0.002132 0.000304 0.120544 0.131670 -0.303600 -0.544051 -0.062500 1 0 0 0 0 0 3 527130
-0.002132 0.000304 0.120544 0.131667 -0.303618 -0.544052 -0.062500 1 0 0 0 0 0 3 528129
-0.002132 0.000304 0.120544 0.131667 -0.303620 -0.544052 -0.062500 1 0 0 0 0 0 3 529130
-0.002132 0.000304 0.120544 0.131667 -0.303621 -0.544052 -0.062500 1 0 0 0 0 0 3 530131
-0.002132 0.000304 0.120544 0.131663 -0.303609 -0.544059 -0.062500 1 0 0 0 0 0 3 531131
-0.002132 0.000304 0.120544 0.131662 -0.303608 -0.544040 -0.062500 1 0 0 0 0 0 3 532133
-0.002132 0.000304 0.120544 0.131666 -0.303619 -0.544051 -0.062500 1 0 0 0 0 0 3 533117
-0.002132 0.000304 0.120544 0.131666 -0.303621 -0.544052 -0.062500 1 0 0 0 0 0 3 534126
-0.002132 0.000304 0.120544 0.131663 -0.303609 -0.544059 -0.062500 1 0 0 0 0 0 3 535131
-0.002132 0.000304 0.120544 0.131674 -0.303611 -0.544046 -0.062500 1 0 0 0 0 0 3 536128
-0.002132 0.000304 0.120544 0.131668 -0.303619 -0.544052 -0.062500 1 0 0 0 0 0 3 537130
-0.002132 0.000304 0.120544 0.131655 -0.303618 -0.544046 -0.062500 1 0 0 0 0 0 3 538130
-0.002132 0.000304 0.120544 0.131662 -0.303609 -0.544058 -0.062500 1 0 0 0 0 0 3 539247
-0.002132 0.000304 0.120544 0.131674 -0.303610 -0.544046 -0.062500 1 0 0 0 0 0 3 540128
-0.002132 0.000304 0.120544 0.131668 -0.303619 -0.544052 -0.062500 1 0 0 0 0 0 3 541100
-0.002132 0.000304 0.120544 0.131667 -0.303621 -0.544052 -0.062500 1 0 0 0 0 0 3 542129
-0.002132 0.000304 0.120544 0.131651 -0.303606 -0.544053 -0.062500 1 0 0 0 0 0 3 543133
-0.002132 0.000304 0.120544 0.131665 -0.303619 -0.544052 -0.062500 1 0 0 0 0 0 3 544128
-0.002132 0.000304 0.120544 0.131674 -0.303612 -0.544045 -0.062500 1 0 0 0 0 0 3 545117
-0.002132 0.000304 0.120544 0.131668 -0.303620 -0.544051 -0.062500 1 0 0 0 0 0 3 546115
-0.002132 0.000304 0.120544 0.131664 -0.303609 -0.544059 -0.062500 1 0 0 0 0 0 3 547198
-0.002132 0.000304 0.120544 0.131654 -0.303616 -0.544047 -0.062500 1 0 0 0 0 0 3 548181
-0.002132 0.000304 0.120544 0.131665 -0.303620 -0.544052 -0.062500 1 0 0 0 0 0 3 549194
-0.002132 0.000304 0.120544 0.131674 -0.303612 -0.544045 -0.062500 1 0 0 0 0 0 3 550179
-0.002132 0.000304 0.120544 0.131664 -0.303608 -0.544058 -0.062500 1 0 0 0 0 0 3 551148
-0.002132 0.000304 0.120544 0.131666 -0.303619 -0.544053 -0.062500 1 0 0 0 0 0 3 552113
-0.002132 0.000304 0.120544 0.131667 -0.303620 -0.544053 -0.062500 1 0 0 0 0 0 3 553122
-0.002132 0.000304 0.120544 0.131663 -0.303609 -0.544039 -0.062500 1 0 0 0 0 0 3 554237
-0.002132 0.000304 0.120544 0.131663 -0.303607 -0.544058 -0.062500 1 0 0 0 0 0 3 555122
-0.002132 0.000304 0.120544 0.131666 -0.303619 -0.544053 -0.062500 1 0 0 0 0 0 3 556112
-0.002132 0.000304 0.120544 0.131666 -0.303620 -0.544053 -0.062500 1 0 0 0 0 0 3 557246
-0.002132 0.000304 0.120544 0.131667 -0.303621 -0.544053 -0.062500 1 0 0 0 0 0 3 558238
-0.002132 0.000304 0.120544 0.131663 -0.303609 -0.544039 -0.062500 1 0 0 0 0 0 3 559123
-0.002132 0.000304 0.120544 0.131663 -0.303608 -0.544057 -0.062500 1 0 0 0 0 0 3 560247
-0.002132 0.000304 0.120544 0.131666 -0.303619 -0.544053 -0.062500 1 0 0 0 0 0 3 561238
-0.002132 0.000304 0.120544 0.131666 -0.303621 -0.544052 -0.062500 1 0 0 0 0 0 3 562247
-0.002132 0.000304 0.120544 0.131666 -0.303621 -0.544052 -0.062500 1 0 0 0 0 0 3 563238
-0.002132 0.000304 0.120544 0.131672 -0.303600 -0.544052 -0.062500 1 0 0 0 0 0 3 564247
-0.002132 0.000304 0.120544 0.131655 -0.303615 -0.544046 -0.062500 1 0 0 0 0 0 3 565237
-0.002132 0.000304 0.120544 0.131665 -0.303620 -0.544052 -0.062500 1 0 0 0 0 0 3 566260
-0.002132 0.000304 0.120544 0.131666 -0.303621 -0.544052 -0.062500 1 0 0 0 0 0 3 567258
-0.002132 0.000304 0.120544 0.131671 -0.303600 -0.544052 -0.062500 1 0 0 0 0 0 3 568250
-0.002132 0.000304 0.120544 0.131667 -0.303618 -0.544052 -0.062500 1 0 0 0 0 0 3 569117
-0.002132 0.000304 0.120544 0.131667 -0.303620 -0.544052 -0.062500 1 0 0 0 0 0 3 570112
-0.002132 0.000304 0.120544 0.131655 -0.303618 -0.544046 -0.062500 1 0 0 0 0 0 3 571246
-0.002132 0.000304 0.120544 0.131662 -0.303609 -0.544059 -0.062500 1 0 0 0 0 0 3 572257
-0.002132 0.000304 0.120544 0.131674 -0.303610 -0.544046 -0.062500 1 0 0 0 0 0 3 573257
-0.002132 0.000304 0.120544 0.131668 -0.303619 -0.544052 -0.062500 1 0 0 0 0 0 3 574255
-0.002132 0.000304 0.120544 0.131667 -0.303621 -0.544052 -0.062500 1 0 0 0 0 0 3 575256
-0.002132 0.000304 0.120544 0.131651 -0.303606 -0.544053 -0.062500 1 0 0 0 0 0 3 576256
-0.002132 0.000304 0.120544 0.131673 -0.303610 -0.544046 -0.062500 1 0 0 0 0 0 3 577224
-0.002132 0.000304 0.120544 0.131667 -0.303619 -0.544051 -0.062500 1 0 0 0 0 0 3 578251
-0.002132 0.000304 0.120544 0.131667 -0.303620 -0.544052 -0.062500 1 0 0 0 0 0 3 579254
-0.002132 0.000304 0.120544 0.131663 -0.303609 -0.544059 -0.062500 1 0 0 0 0 0 3 580131
-0.002132 0.000304 0.120544 0.131662 -0.303607 -0.544040 -0.062500 1 0 0 0 0 0 3 581256
-0.002132 0.000304 0.120544 0.131666 -0.303619 -0.544051 -0.062500 1 0 0 0 0 0 3 582257
-0.002132 0.000304 0.120544 0.131666 -0.303620 -0.544052 -0.062500 1 0 0 0 0 0 3 583257
-0.002132 0.000304 0.120544 0.131663 -0.303609 -0.544059 -0.062500 1 0 0 0 0 0 3 584254
-0.002132 0.000304 0.120544 0.131666 -0.303619 -0.544053 -0.062500 1 0 0 0 0 0 3 585254
-0.002132 0.000304 0.120544 0.131675 -0.303612 -0.544046 -0.062500 1 0 0 0 0 0 3 586252
-0.002132 0.000304 0.120544 0.131656 -0.303617 -0.544045 -0.062500 1 0 0 0 0 0 3 587255
-0.002132 0.000304 0.120544 0.131662 -0.303608 -0.544058 -0.062500 1 0 0 0 0 0 3 588225
-0.002132 0.000304 0.120544 0.131666 -0.303619 -0.544053 -0.062500 1 0 0 0 0 0 3 589252
-0.002132 0.000304 0.120544 0.131666 -0.303620 -0.544053 -0.062500 1 0 0 0 0 0 3 590251
-0.002132 0.000304 0.120544 0.131675 -0.303612 -0.544046 -0.062500 1 0 0 0 0 0 3 591254
-0.002132 0.000304 0.120544 0.131664 -0.303608 -0.544059 -0.062500 1 0 0 0 0 0 3 592254
-0.002132 0.000304 0.120544 0.131654 -0.303616 -0.544047 -0.062500 1 0 0 0 0 0 3 593253
-0.002132 0.000304 0.120544 0.131665 -0.303620 -0.544052 -0.062500 1 0 0 0 0 0 3 594254
-0.002132 0.000304 0.120544 0.131666 -0.303621 -0.544052 -0.062500 1 0 0 0 0 0 3 595253
-0.002132 0.000304 0.120544 0.131675 -0.303612 -0.544045 -0.062500 1 0 0 0 0 0 3 596254
-0.002132 0.000304 0.120544 0.131664 -0.303608 -0.544058 -0.062500 1 0 0 0 0 0 3 597254
-0.002137 0.000322 0.120533 0.205846 -0.557705 -0.395241 -0.062500 1 0 0 0 0 0 3 598253
-0.002140 0.000331 0.120530 0.182143 -0.472462 -0.467734 -0.062500 1 0 0 0 0 0 3 599254
-0.002141 0.000335 0.120528 0.163521 -0.408595 -0.505436 -0.062500 1 0 0 0 0 0 3 600253
-0.002142 0.000338 0.120528 0.153278 -0.374515 -0.519829 -0.062500 1 0 0 0 0 0 3 601254
-0.002142 0.000339 0.120528 0.147976 -0.357245 -0.524960 -0.062500 1 0 0 0 0 0 3 602253
-0.002142 0.000339 0.120528 0.145272 -0.348591 -0.526765 -0.062500 1 0 0 0 0 0 3 603255
-0.002142 0.000340 0.120528 0.143900 -0.344265 -0.527399 -0.062500 1 0 0 0 0 0 3 604251
-0.002142 0.000340 0.120528 0.143225 -0.342094 -0.527621 -0.062500 1 0 0 0 0 0 3 605252
-0.002143 0.000340 0.120528 0.142871 -0.341009 -0.527692 -0.062500 1 0 0 0 0 0 3 606124
-0.002143 0.000340 0.120528 0.142706 -0.340475 -0.527716 -0.062500 1 0 0 0 0 0 3 607319
-0.002143 0.000340 0.120528 0.142612 -0.340201 -0.527735 -0.062500 1 0 0 0 0 0 3 608327
-0.002143 0.000340 0.120528 0.142567 -0.340058 -0.527732 -0.062500 1 0 0 0 0 0 3 609331
-0.002143 0.000340 0.120528 0.142550 -0.340004 -0.527739 -0.062500 1 0 0 0 0 0 3 610320
-0.002143 0.000340 0.120528 0.142547 -0.339958 -0.527733 -0.062500 1 0 0 0 0 0 3 611333
-0.002143 0.000340 0.120528 0.142532 -0.339940 -0.527733 -0.062500 1 0 0 0 0 0 3 612299
-0.002143 0.000340 0.120528 0.142531 -0.339939 -0.527733 -0.062500 1 0 0 0 0 0 3 613299
-0.002143 0.000340 0.120528 0.142531 -0.339940 -0.527732 -0.062500 1 0 0 0 0 0 3 614296
-0.002143 0.000340 0.120528 0.142528 -0.339929 -0.527739 -0.062500 1 0 0 0 0 0 3 615299
-0.002143 0.000340 0.120528 0.142531 -0.339939 -0.527733 -0.062500 1 0 0 0 0 0 3 616296
-0.002143 0.000340 0.120528 0.142528 -0.339929 -0.527740 -0.062500 1 0 0 0 0 0 3 617297
-0.002143 0.000340 0.120528 0.142527 -0.339928 -0.527740 -0.062500 1 0 0 0 0 0 3 618297
-0.002143 0.000340 0.120528 0.142531 -0.339940 -0.527734 -0.062500 1 0 0 0 0 0 3 619340
-0.002143 0.000340 0.120528 0.142528 -0.339930 -0.527740 -0.062500 1 0 0 0 0 0 3 620324
-0.002143 0.000340 0.120528 0.142523 -0.339917 -0.527728 -0.062500 1 0 0 0 0 0 3 621318
-0.002143 0.000340 0.120528 0.142530 -0.339938 -0.527732 -0.062500 1 0 0 0 0 0 3 622302
-0.002143 0.000340 0.120528 0.142528 -0.339929 -0.527740 -0.062500 1 0 0 0 0 0 3 623320
-0.002143 0.000340 0.120528 0.142527 -0.339928 -0.527741 -0.062500 1 0 0 0 0 0 3 624303
-0.002143 0.000340 0.120528 0.142539 -0.339931 -0.527727 -0.062500 1 0 0 0 0 0 3 625319
-0.002143 0.000340 0.120528 0.142529 -0.339928 -0.527739 -0.062500 1 0 0 0 0 0 3 626301
-0.002143 0.000340 0.120528 0.142516 -0.339925 -0.527734 -0.062500 1 0 0 0 0 0 3 627304
-0.002143 0.000340 0.120528 0.142529 -0.339939 -0.527733 -0.062500 1 0 0 0 0 0 3 628317
-0.002143 0.000340 0.120528 0.142527 -0.339930 -0.527740 -0.062500 1 0 0 0 0 0 3 629303
-0.002143 0.000340 0.120528 0.142536 -0.339919 -0.527734 -0.062500 1 0 0 0 0 0 3 630319
-0.002143 0.000340 0.120528 0.142532 -0.339939 -0.527733 -0.062500 1 0 0 0 0 0 3 631304
-0.002143 0.000340 0.120528 0.142516 -0.339926 -0.527733 -0.062500 1 0 0 0 0 0 3 632317
-0.002143 0.000340 0.120528 0.142526 -0.339928 -0.527740 -0.062500 1 0 0 0 0 0 3 633304
-0.002143 0.000340 0.120528 0.142539 -0.339931 -0.527727 -0.062500 1 0 0 0 0 0 3 634315
-0.002143 0.000340 0.120528 0.142529 -0.339928 -0.527739 -0.062500 1 0 0 0 0 0 3 635236
-0.002143 0.000340 0.120528 0.142528 -0.339928 -0.527741 -0.062500 1 0 0 0 0 0 3 636243
-0.002143 0.000340 0.120528 0.142519 -0.339937 -0.527728 -0.062500 1 0 0 0 0 0 3 637235
-0.002143 0.000340 0.120528 0.142526 -0.339929 -0.527739 -0.062500 1 0 0 0 0 0 3 638243
-0.002143 0.000340 0.120528 0.142535 -0.339919 -0.527734 -0.062500 1 0 0 0 0 0 3 639245
-0.002143 0.000340 0.120528 0.142532 -0.339939 -0.527733 -0.062500 1 0 0 0 0 0 3 640235
-0.002143 0.000340 0.120528 0.142528 -0.339929 -0.527740 -0.062500 1 0 0 0 0 0 3 641244
-0.002143 0.000340 0.120528 0.142528 -0.339928 -0.527741 -0.062500 1 0 0 0 0 0 3 642236
-0.002143 0.000340 0.120528 0.142527 -0.339928 -0.527721 -0.062500 1 0 0 0 0 0 3 643244
-0.002143 0.000340 0.120528 0.142527 -0.339928 -0.527738 -0.062500 1 0 0 0 0 0 3 644243
-0.002143 0.000340 0.120528 0.142527 -0.339928 -0.527740 -0.062500 1 0 0 0 0 0 3 645235
-0.002143 0.000340 0.120528 0.142531 -0.339940 -0.527734 -0.062500 1 0 0 0 0 0 3 646244
-0.002143 0.000340 0.120528 0.142528 -0.339930 -0.527740 -0.062500 1 0 0 0 0 0 3 647234
-0.002143 0.000340 0.120528 0.142523 -0.339917 -0.527727 -0.062500 1 0 0 0 0 0 3 648244
-0.002143 0.000340 0.120528 0.142530 -0.339938 -0.527732 -0.062500 1 0 0 0 0 0 3 649249
-0.002143 0.000340 0.120528 0.142528 -0.339929 -0.527740 -0.062500 1 0 0 0 0 0 3 650256
-0.002143 0.000340 0.120528 0.142527 -0.339928 -0.527741 -0.062500 1 0 0 0 0 0 3 651242
-0.002143 0.000340 0.120528 0.142531 -0.339940 -0.527734 -0.062500 1 0 0 0 0 0 3 652238
-0.002143 0.000340 0.120528 0.142536 -0.339921 -0.527733 -0.062500 1 0 0 0 0 0 3 653258
-0.002143 0.000340 0.120528 0.142516 -0.339924 -0.527734 -0.062500 1 0 0 0 0 0 3 654359
-0.002143 0.000340 0.120528 0.142529 -0.339939 -0.527733 -0.062500 1 0 0 0 0 0 3 655257
-0.002143 0.000340 0.120528 0.142527 -0.339929 -0.527740 -0.062500 1 0 0 0 0 0 3 656256
-0.002143 0.000340 0.120528 0.142536 -0.339919 -0.527734 -0.062500 1 0 0 0 0 0 3 657253
-0.002143 0.000340 0.120528 0.142532 -0.339939 -0.527733 -0.062500 1 0 0 0 0 0 3 658252
-0.002143 0.000340 0.120528 0.142528 -0.339929 -0.527740 -0.062500 1 0 0 0 0 0 3 659250
-0.002143 0.000340 0.120528 0.142515 -0.339925 -0.527734 -0.062500 1 0 0 0 0 0 3 660243
-0.002143 0.000340 0.120528 0.142529 -0.339940 -0.527733 -0.062500 1 0 0 0 0 0 3 661247
-0.002143 0.000340 0.120528 0.142536 -0.339921 -0.527733 -0.062500 1 0 0 0 0 0 3 662250
-0.002143 0.000340 0.120528 0.142528 -0.339927 -0.527740 -0.062500 1 0 0 0 0 0 3 663260
-0.002143 0.000340 0.120528 0.142531 -0.339940 -0.527734 -0.062500 1 0 0 0 0 0 3 664225
-0.002143 0.000340 0.120528 0.142516 -0.339927 -0.527734 -0.062500 1 0 0 0 0 0 3 665256
-0.002143 0.000340 0.120528 0.142526 -0.339928 -0.527740 -0.062500 1 0 0 0 0 0 3 666252
-0.002143 0.000340 0.120528 0.142539 -0.339931 -0.527727 -0.062500 1 0 0 0 0 0 3 667223
-0.002143 0.000340 0.120528 0.142529 -0.339928 -0.527739 -0.062500 1 0 0 0 0 0 3 668252
-0.002143 0.000340 0.120528 0.142528 -0.339928 -0.527741 -0.062500 1 0 0 0 0 0 3 669252
-0.002143 0.000340 0.120528 0.142518 -0.339937 -0.527728 -0.062500 1 0 0 0 0 0 3 670250
-0.002143 0.000340 0.120528 0.142534 -0.339920 -0.527732 -0.062500 1 0 0 0 0 0 3 671252
-0.002143 0.000340 0.120528 0.142528 -0.339927 -0.527740 -0.062500 1 0 0 0 0 0 3 672251
-0.002143 0.000340 0.120528 0.142531 -0.339939 -0.527734 -0.062500 1 0 0 0 0 0 3 673251
-0.002143 0.000340 0.120528 0.142528 -0.339930 -0.527740 -0.062500 1 0 0 0 0 0 3 674250
-0.002143 0.000340 0.120528 0.142527 -0.339928 -0.527741 -0.062500 1 0 0 0 0 0 3 675252
-0.002143 0.000340 0.120528 0.142527 -0.339928 -0.527721 -0.062500 1 0 0 0 0 0 3 676250
-0.002143 0.000340 0.120528 0.142527 -0.339928 -0.527738 -0.062500 1 0 0 0 0 0 3 677251
-0.002143 0.000340 0.120528 0.142527 -0.339928 -0.527740 -0.062500 1 0 0 0 0 0 3 678222
-0.002143 0.000340 0.120528 0.142531 -0.339940 -0.527734 -0.062500 1 0 0 0 0 0 3 679251
-0.002143 0.000340 0.120528 0.142536 -0.339921 -0.527733 -0.062500 1 0 0 0 0 0 3 680250
-0.002143 0.000340 0.120528 0.142529 -0.339927 -0.527740 -0.062500 1 0 0 0 0 0 3 681222
-0.002143 0.000340 0.120528 0.142519 -0.339937 -0.527727 -0.062500 1 0 0 0 0 0 3 682251
-0.002143 0.000340 0.120528 0.142526 -0.339929 -0.527739 -0.062500 1 0 0 0 0 0 3 683252
-0.002143 0.000340 0.120528 0.142527 -0.339928 -0.527741 -0.062500 1 0 0 0 0 0 3 684249
-0.002143 0.000340 0.120528 0.142539 -0.339931 -0.527727 -0.062500 1 0 0 0 0 0 3 685251
-0.002143 0.000340 0.120528 0.142529 -0.339928 -0.527739 -0.062500 1 0 0 0 0 0 3 686250
-0.002143 0.000340 0.120528 0.142515 -0.339925 -0.527734 -0.062500 1 0 0 0 0 0 3 687251
-0.002143 0.000340 0.120528 0.142529 -0.339939 -0.527733 -0.062500 1 0 0 0 0 0 3 688250
-0.002143 0.000340 0.120528 0.142527 -0.339930 -0.527740 -0.062500 1 0 0 0 0 0 3 689247
-0.002143 0.000340 0.120528 0.142535 -0.339919 -0.527734 -0.062500 1 0 0 0 0 0 3 690237
-0.002143 0.000340 0.120528 0.142532 -0.339939 -0.527733 -0.062500 1 0 0 0 0 0 3 691318
-0.002143 0.000340 0.120528 0.142528 -0.339929 -0.527740 -0.062500 1 0 0 0 0 0 3 692323
-0.002143 0.000340 0.120528 0.142515 -0.339925 -0.527734 -0.062500 1 0 0 0 0 0 3 693287
-0.002143 0.000340 0.120528 0.142537 -0.339931 -0.527726 -0.062500 1 0 0 0 0 0 3 694324
-0.002143 0.000340 0.120528 0.142529 -0.339928 -0.527739 -0.062500 1 0 0 0 0 0 3 695323
-0.002143 0.000340 0.120528 0.142528 -0.339928 -0.527741 -0.062500 1 0 0 0 0 0 3 696295
-0.002143 0.000340 0.120528 0.142531 -0.339940 -0.527734 -0.062500 1 0 0 0 0 0 3 697296
-0.002143 0.000340 0.120528 0.142516 -0.339927 -0.527734 -0.062500 1 0 0 0 0 0 3 698294
-0.002143 0.000340 0.120528 0.142534 -0.339919 -0.527733 -0.062500 1 0 0 0 0 0 3 699297
-0.002143 0.000340 0.120528 0.142531 -0.339939 -0.527733 -0.062500 1 0 0 0 0 0 3 700294
-0.002143 0.000340 0.120528 0.142528 -0.339929 -0.527740 -0.062500 1 0 0 0 0 0 3 701287
-0.002143 0.000340 0.120528 0.142527 -0.339928 -0.527741 -0.062500 1 0 0 0 0 0 3 702321
-0.002143 0.000340 0.120528 0.142527 -0.339928 -0.527721 -0.062500 1 0 0 0 0 0 3 703318
-0.002143 0.000340 0.120528 0.142527 -0.339928 -0.527738 -0.062500 1 0 0 0 0 0 3 704302
-0.002143 0.000340 0.120528 0.142527 -0.339928 -0.527740 -0.062500 1 0 0 0 0 0 3 705316
-0.002143 0.000340 0.120528 0.142531 -0.339940 -0.527734 -0.062500 1 0 0 0 0 0 3 706300
-0.002143 0.000340 0.120528 0.142528 -0.339930 -0.527740 -0.062500 1 0 0 0 0 0 3 707243
-0.002143 0.000340 0.120528 0.142536 -0.339920 -0.527734 -0.062500 1 0 0 0 0 0 3 708234
-0.002143 0.000340 0.120528 0.142520 -0.339936 -0.527727 -0.062500 1 0 0 0 0 0 3 709242
-0.002143 0.000340 0.120528 0.142526 -0.339929 -0.527739 -0.062500 1 0 0 0 0 0 3 710233
-0.002143 0.000340 0.120528 0.142527 -0.339928 -0.527741 -0.062500 1 0 0 0 0 0 3 711242
-0.002143 0.000340 0.120528 0.142539 -0.339931 -0.527727 -0.062500 1 0 0 0 0 0 3 712232
-0.002143 0.000340 0.120528 0.142529 -0.339928 -0.527739 -0.062500 1 0 0 0 0 0 3 713241
-0.002143 0.000340 0.120528 0.142528 -0.339928 -0.527741 -0.062500 1 0 0 0 0 0 3 714233
-0.002143 0.000340 0.120528 0.142519 -0.339937 -0.527728 -0.062500 1 0 0 0 0 0 3 715242
-0.002143 0.000340 0.120528 0.142526 -0.339929 -0.527739 -0.062500 1 0 0 0 0 0 3 716232
-0.002143 0.000340 0.120528 0.142535 -0.339919 -0.527734 -0.062500 1 0 0 0 0 0 3 717242
-0.002143 0.000340 0.120528 0.142532 -0.339939 -0.527733 -0.062500 1 0 0 0 0 0 3 718242
-0.002143 0.000340 0.120528 0.142528 -0.339929 -0.527740 -0.062500 1 0 0 0 0 0 3 719232
-0.002143 0.000340 0.120528 0.142515 -0.339925 -0.527734 -0.062500 1 0 0 0 0 0 3 720242
-0.002143 0.000340 0.120528 0.142537 -0.339931 -0.527726 -0.062500 1 0 0 0 0 0 3 721232
-0.002143 0.000340 0.120528 0.142528 -0.339928 -0.527739 -0.062500 1 0 0 0 0 0 3 722241
-0.002143 0.000340 0.120528 0.142528 -0.339928 -0.527740 -0.062500 1 0 0 0 0 0 3 723232
-0.002143 0.000340 0.120528 0.142531 -0.339940 -0.527734 -0.062500 1 0 0 0 0 0 3 724246
-0.002143 0.000340 0.120528 0.142528 -0.339930 -0.527740 -0.062500 1 0 0 0 0 0 3 725243
-0.002143 0.000340 0.120528 0.142527 -0.339928 -0.527721 -0.062500 1 0 0 0 0 0 3 726250
-0.002143 0.000340 0.120528 0.142527 -0.339928 -0.527738 -0.062500 1 0 0 0 0 0 3 727252
-0.002143 0.000340 0.120528 0.142527 -0.339928 -0.527740 -0.062500 1 0 0 0 0 0 3 728248
-0.002143 0.000340 0.120528 0.142527 -0.339928 -0.527741 -0.062500 1 0 0 0 0 0 3 729239
-0.002143 0.000340 0.120528 0.142539 -0.339931 -0.527727 -0.062500 1 0 0 0 0 0 3 730250
-0.002143 0.000340 0.120528 0.142517 -0.339925 -0.527733 -0.062500 1 0 0 0 0 0 3 731253
-0.002143 0.000340 0.120528 0.142526 -0.339928 -0.527740 -0.062500 1 0 0 0 0 0 3 732249
-0.002143 0.000340 0.120528 0.142530 -0.339940 -0.527734 -0.062500 1 0 0 0 0 0 3 733250
-0.002143 0.000340 0.120528 0.142528 -0.339930 -0.527740 -0.062500 1 0 0 0 0 0 3 734249
-0.002143 0.000340 0.120528 0.142536 -0.339919 -0.527734 -0.062500 1 0 0 0 0 0 3 735220
-0.002143 0.000340 0.120528 0.142532 -0.339939 -0.527733 -0.062500 1 0 0 0 0 0 3 736249
-0.002143 0.000340 0.120528 0.142516 -0.339926 -0.527733 -0.062500 1 0 0 0 0 0 3 737247
-0.002143 0.000340 0.120528 0.142526 -0.339928 -0.527740 -0.062500 1 0 0 0 0 0 3 738257
-0.002155 0.000326 0.120517 0.322078 -0.147268 -0.377855 -0.062500 1 0 0 0 0 0 3 739224
-0.002162 0.000319 0.120513 0.263000 -0.212115 -0.450866 -0.062500 1 0 0 0 0 0 3 740251
-0.002165 0.000316 0.120512 0.217877 -0.260550 -0.488844 -0.062500 1 0 0 0 0 0 3 741253
-0.002167 0.000314 0.120512 0.193507 -0.286334 -0.503336 -0.062500 1 0 0 0 0 0 3 742248
-0.002168 0.000313 0.120511 0.181060 -0.299373 -0.508513 -0.062500 1 0 0 0 0 0 3 743250
-0.002168 0.000313 0.120511 0.174769 -0.305903 -0.510322 -0.062500 1 0 0 0 0 0 3 744249
-0.002168 0.000313 0.120511 0.171617 -0.309170 -0.510958 -0.062500 1 0 0 0 0 0 3 745219
-0.002168 0.000313 0.120511 0.170025 -0.310811 -0.511189 -0.062500 1 0 0 0 0 0 3 746220
-0.002168 0.000312 0.120511 0.169243 -0.311615 -0.511265 -0.062500 1 0 0 0 0 0 3 747250
-0.002168 0.000312 0.120511 0.168842 -0.312034 -0.511286 -0.062500 1 0 0 0 0 0 3 748218
-0.002168 0.000312 0.120511 0.168645 -0.312241 -0.511291 -0.062500 1 0 0 0 0 0 3 749249
-0.002168 0.000312 0.120511 0.168539 -0.312337 -0.511293 -0.062500 1 0 0 0 0 0 3 750246
-0.002168 0.000312 0.120511 0.168492 -0.312385 -0.511308 -0.062500 1 0 0 0 0 0 3 751248
-0.002168 0.000312 0.120511 0.168464 -0.312414 -0.511310 -0.062500 1 0 0 0 0 0 3 752218
-0.002168 0.000312 0.120511 0.168454 -0.312424 -0.511298 -0.062500 1 0 0 0 0 0 3 753218
-0.002168 0.000312 0.120511 0.168445 -0.312433 -0.511303 -0.062500 1 0 0 0 0 0 3 754250
-0.002168 0.000312 0.120511 0.168448 -0.312446 -0.511297 -0.062500 1 0 0 0 0 0 3 755251
-0.002168 0.000312 0.120511 0.168445 -0.312436 -0.511303 -0.062500 1 0 0 0 0 0 3 756218
-0.002168 0.000312 0.120511 0.168445 -0.312434 -0.511304 -0.062500 1 0 0 0 0 0 3 757248
-0.002168 0.000312 0.120511 0.168445 -0.312434 -0.511304 -0.062500 1 0 0 0 0 0 3 758246
-0.002168 0.000312 0.120511 0.168449 -0.312445 -0.511297 -0.062500 1 0 0 0 0 0 3 759225
-0.002168 0.000312 0.120511 0.168446 -0.312435 -0.511303 -0.062500 1 0 0 0 0 0 3 760217
-0.002168 0.000312 0.120511 0.168425 -0.312440 -0.511304 -0.062500 1 0 0 0 0 0 3 761248
-0.002168 0.000312 0.120511 0.168446 -0.312446 -0.511297 -0.062500 1 0 0 0 0 0 3 762246
-0.002168 0.000312 0.120511 0.168445 -0.312435 -0.511303 -0.062500 1 0 0 0 0 0 3 763249
-0.002168 0.000312 0.120511 0.168446 -0.312434 -0.511304 -0.062500 1 0 0 0 0 0 3 764231
-0.002168 0.000312 0.120511 0.168449 -0.312445 -0.511297 -0.062500 1 0 0 0 0 0 3 765243
-0.002168 0.000312 0.120511 0.168438 -0.312444 -0.511310 -0.062500 1 0 0 0 0 0 3 766242
-0.002168 0.000312 0.120511 0.168436 -0.312444 -0.511291 -0.062500 1 0 0 0 0 0 3 767251
-0.002168 0.000312 0.120511 0.168444 -0.312435 -0.511302 -0.062500 1 0 0 0 0 0 3 768249
-0.002168 0.000312 0.120511 0.168445 -0.312434 -0.511304 -0.062500 1 0 0 0 0 0 3 769249
-0.002168 0.000312 0.120511 0.168446 -0.312433 -0.511304 -0.062500 1 0 0 0 0 0 3 770248
-0.002168 0.000312 0.120511 0.168441 -0.312454 -0.511304 -0.062500 1 0 0 0 0 0 3 771236
-0.002168 0.000312 0.120511 0.168433 -0.312433 -0.511298 -0.062500 1 0 0 0 0 0 3 772246
-0.002168 0.000312 0.120511 0.168444 -0.312434 -0.511303 -0.062500 1 0 0 0 0 0 3 773247
-0.002168 0.000312 0.120511 0.168449 -0.312445 -0.511297 -0.062500 1 0 0 0 0 0 3 774219
-0.002168 0.000312 0.120511 0.168438 -0.312444 -0.511310 -0.062500 1 0 0 0 0 0 3 775249
-0.002168 0.000312 0.120511 0.168448 -0.312447 -0.511298 -0.062500 1 0 0 0 0 0 3 776246
-0.002168 0.000312 0.120511 0.168434 -0.312433 -0.511297 -0.062500 1 0 0 0 0 0 3 777242
-0.002168 0.000312 0.120511 0.168444 -0.312434 -0.511303 -0.062500 1 0 0 0 0 0 3 778232
-0.002168 0.000312 0.120511 0.168445 -0.312433 -0.511304 -0.062500 1 0 0 0 0 0 3 779242
-0.002168 0.000312 0.120511 0.168441 -0.312454 -0.511304 -0.062500 1 0 0 0 0 0 3 780232
-0.002168 0.000312 0.120511 0.168445 -0.312436 -0.511304 -0.062500 1 0 0 0 0 0 3 781239
-0.002168 0.000312 0.120511 0.168449 -0.312446 -0.511297 -0.062500 1 0 0 0 0 0 3 782230
-0.002168 0.000312 0.120511 0.168434 -0.312433 -0.511297 -0.062500 1 0 0 0 0 0 3 783240
-0.002168 0.000312 0.120511 0.168444 -0.312434 -0.511303 -0.062500 1 0 0 0 0 0 3 784231
-0.002168 0.000312 0.120511 0.168437 -0.312442 -0.511311 -0.062500 1 0 0 0 0 0 3 785239
-0.002168 0.000312 0.120511 0.168448 -0.312446 -0.511298 -0.062500 1 0 0 0 0 0 3 786231
-0.002168 0.000312 0.120511 0.168446 -0.312435 -0.511303 -0.062500 1 0 0 0 0 0 3 787239
-0.002168 0.000312 0.120511 0.168437 -0.312443 -0.511291 -0.062500 1 0 0 0 0 0 3 788230
-0.002168 0.000312 0.120511 0.168444 -0.312435 -0.511302 -0.062500 1 0 0 0 0 0 3 789238
-0.002168 0.000312 0.120511 0.168437 -0.312443 -0.511310 -0.062500 1 0 0 0 0 0 3 790230
-0.002168 0.000312 0.120511 0.168448 -0.312447 -0.511298 -0.062500 1 0 0 0 0 0 3 791232
-0.002168 0.000312 0.120511 0.168446 -0.312436 -0.511303 -0.062500 1 0 0 0 0 0 3 792241
-0.002168 0.000312 0.120511 0.168446 -0.312434 -0.511304 -0.062500 1 0 0 0 0 0 3 793230
-0.002168 0.000312 0.120511 0.168437 -0.312443 -0.511291 -0.062500 1 0 0 0 0 0 3 794231
-0.002168 0.000312 0.120511 0.168436 -0.312444 -0.511309 -0.062500 1 0 0 0 0 0 3 795242
-0.002168 0.000312 0.120511 0.168444 -0.312435 -0.511304 -0.062500 1 0 0 0 0 0 3 796237
-0.002181 0.000299 0.120501 0.347895 -0.119877 -0.361291 -0.062500 1 0 0 0 0 0 3 797251
-0.002188 0.000292 0.120497 0.288855 -0.184669 -0.434372 -0.062500 1 0 0 0 0 0 3 798230
-0.002191 0.000288 0.120496 0.243758 -0.233077 -0.472386 -0.062500 1 0 0 0 0 0 3 799252
-0.002193 0.000287 0.120495 0.219406 -0.258871 -0.486883 -0.062500 1 0 0 0 0 0 3 800244
-0.002194 0.000286 0.120495 0.206954 -0.271904 -0.492062 -0.062500 1 0 0 0 0 0 3 801254
-0.002194 0.000285 0.120495 0.200676 -0.278436 -0.493881 -0.062500 1 0 0 0 0 0 3 802219
-0.002194 0.000285 0.120495 0.197514 -0.281699 -0.494515 -0.062500 1 0 0 0 0 0 3 803250
-0.002194 0.000285 0.120495 0.195930 -0.283331 -0.494739 -0.062500 1 0 0 0 0 0 3 804217
-0.002194 0.000285 0.120495 0.195149 -0.284133 -0.494814 -0.062500 1 0 0 0 0 0 3 805247
-0.002194 0.000285 0.120495 0.194740 -0.284560 -0.494842 -0.062500 1 0 0 0 0 0 3 806244
-0.002194 0.000285 0.120495 0.194547 -0.284748 -0.494849 -0.062500 1 0 0 0 0 0 3 807259
-0.002194 0.000285 0.120495 0.194449 -0.284865 -0.494858 -0.062500 1 0 0 0 0 0 3 808256
-0.002194 0.000285 0.120495 0.194390 -0.284913 -0.494847 -0.062500 1 0 0 0 0 0 3 809260
-0.002194 0.000285 0.120495 0.194370 -0.284933 -0.494859 -0.062500 1 0 0 0 0 0 3 810263
-0.002194 0.000285 0.120495 0.194352 -0.284951 -0.494854 -0.062500 1 0 0 0 0 0 3 811266
-0.002194 0.000285 0.120495 0.194351 -0.284952 -0.494854 -0.062500 1 0 0 0 0 0 3 812262
-0.002194 0.000285 0.120495 0.194351 -0.284952 -0.494854 -0.062500 1 0 0 0 0 0 3 813257
-0.002194 0.000285 0.120495 0.194343 -0.284960 -0.494861 -0.062500 1 0 0 0 0 0 3 814239
-0.002194 0.000285 0.120495 0.194354 -0.284964 -0.494848 -0.062500 1 0 0 0 0 0 3 815238
-0.002194 0.000285 0.120495 0.194344 -0.284962 -0.494860 -0.062500 1 0 0 0 0 0 3 816254
-0.002194 0.000285 0.120495 0.194343 -0.284961 -0.494862 -0.062500 1 0 0 0 0 0 3 817254
-0.002194 0.000285 0.120495 0.194342 -0.284961 -0.494842 -0.062500 1 0 0 0 0 0 3 818255
-0.002194 0.000285 0.120495 0.194342 -0.284961 -0.494859 -0.062500 1 0 0 0 0 0 3 819238
-0.002194 0.000285 0.120495 0.194351 -0.284952 -0.494854 -0.062500 1 0 0 0 0 0 3 820237
-0.002194 0.000285 0.120495 0.194347 -0.284972 -0.494854 -0.062500 1 0 0 0 0 0 3 821257
-0.002194 0.000285 0.120495 0.194343 -0.284963 -0.494861 -0.062500 1 0 0 0 0 0 3 822255
-0.002194 0.000285 0.120495 0.194351 -0.284953 -0.494855 -0.062500 1 0 0 0 0 0 3 823257
-0.002194 0.000285 0.120495 0.194335 -0.284969 -0.494848 -0.062500 1 0 0 0 0 0 3 824255
-0.002194 0.000285 0.120495 0.194342 -0.284962 -0.494860 -0.062500 1 0 0 0 0 0 3 825259
-0.002194 0.000285 0.120495 0.194350 -0.284953 -0.494855 -0.062500 1 0 0 0 0 0 3 826258
-0.002194 0.000285 0.120495 0.194347 -0.284972 -0.494854 -0.062500 1 0 0 0 0 0 3 827256
-0.002194 0.000285 0.120495 0.194343 -0.284963 -0.494861 -0.062500 1 0 0 0 0 0 3 828254
-0.002194 0.000285 0.120495 0.194339 -0.284950 -0.494849 -0.062500 1 0 0 0 0 0 3 829255
-0.002194 0.000285 0.120495 0.194345 -0.284972 -0.494853 -0.062500 1 0 0 0 0 0 3 830236
-0.002194 0.000285 0.120495 0.194351 -0.284954 -0.494854 -0.062500 1 0 0 0 0 0 3 831256
-0.002194 0.000285 0.120495 0.194343 -0.284960 -0.494861 -0.062500 1 0 0 0 0 0 3 832256
-0.002194 0.000285 0.120495 0.194346 -0.284973 -0.494855 -0.062500 1 0 0 0 0 0 3 833255
-0.002194 0.000285 0.120495 0.194351 -0.284954 -0.494854 -0.062500 1 0 0 0 0 0 3 834255
-0.002194 0.000285 0.120495 0.194331 -0.284958 -0.494855 -0.062500 1 0 0 0 0 0 3 835257
-0.002194 0.000285 0.120495 0.194353 -0.284964 -0.494847 -0.062500 1 0 0 0 0 0 3 836258
-0.002194 0.000285 0.120495 0.194344 -0.284961 -0.494860 -0.062500 1 0 0 0 0 0 3 837246
-0.002194 0.000285 0.120495 0.194343 -0.284961 -0.494861 -0.062500 1 0 0 0 0 0 3 838254
-0.002194 0.000285 0.120495 0.194354 -0.284964 -0.494848 -0.062500 1 0 0 0 0 0 3 839259
-0.002194 0.000285 0.120495 0.194344 -0.284962 -0.494860 -0.062500 1 0 0 0 0 0 3 840255
-0.002194 0.000285 0.120495 0.194331 -0.284958 -0.494855 -0.062500 1 0 0 0 0 0 3 841258
-0.002194 0.000285 0.120495 0.194353 -0.284964 -0.494847 -0.062500 1 0 0 0 0 0 3 842235
-0.002194 0.000285 0.120495 0.194344 -0.284962 -0.494860 -0.062500 1 0 0 0 0 0 3 843256
-0.002194 0.000285 0.120495 0.194343 -0.284961 -0.494862 -0.062500 1 0 0 0 0 0 3 844254
-0.002194 0.000285 0.120495 0.194354 -0.284964 -0.494848 -0.062500 1 0 0 0 0 0 3 845254
-0.002194 0.000285 0.120495 0.194332 -0.284959 -0.494854 -0.062500 1 0 0 0 0 0 3 846236
-0.002194 0.000285 0.120495 0.194349 -0.284952 -0.494854 -0.062500 1 0 0 0 0 0 3 847255
-0.002194 0.000285 0.120495 0.194347 -0.284972 -0.494854 -0.062500 1 0 0 0 0 0 3 848254
-0.002194 0.000285 0.120495 0.194343 -0.284963 -0.494861 -0.062500 1 0 0 0 0 0 3 849243
-0.002194 0.000285 0.120495 0.194351 -0.284953 -0.494855 -0.062500 1 0 0 0 0 0 3 850254
-0.002194 0.000285 0.120495 0.194347 -0.284972 -0.494854 -0.062500 1 0 0 0 0 0 3 851316
-0.002194 0.000285 0.120495 0.194331 -0.284960 -0.494855 -0.062500 1 0 0 0 0 0 3 852313
-0.002194 0.000285 0.120495 0.194349 -0.284952 -0.494854 -0.062500 1 0 0 0 0 0 3 853297
-0.002194 0.000285 0.120495 0.194347 -0.284972 -0.494854 -0.062500 1 0 0 0 0 0 3 854311
-0.002194 0.000285 0.120495 0.194351 -0.284954 -0.494854 -0.062500 1 0 0 0 0 0 3 855325
-0.002194 0.000285 0.120495 0.194344 -0.284960 -0.494861 -0.062500 1 0 0 0 0 0 3 856313
-0.002194 0.000285 0.120495 0.194334 -0.284970 -0.494849 -0.062500 1 0 0 0 0 0 3 857296
-0.002194 0.000285 0.120495 0.194350 -0.284953 -0.494853 -0.062500 1 0 0 0 0 0 3 858311
-0.002194 0.000285 0.120495 0.194343 -0.284960 -0.494861 -0.062500 1 0 0 0 0 0 3 859316
-0.002194 0.000285 0.120495 0.194346 -0.284973 -0.494855 -0.062500 1 0 0 0 0 0 3 860312
-0.002194 0.000285 0.120495 0.194351 -0.284954 -0.494854 -0.062500 1 0 0 0 0 0 3 861310
-0.002194 0.000285 0.120495 0.194344 -0.284960 -0.494861 -0.062500 1 0 0 0 0 0 3 862294
-0.002194 0.000285 0.120495 0.194342 -0.284961 -0.494842 -0.062500 1 0 0 0 0 0 3 863239
-0.002194 0.000285 0.120495 0.194343 -0.284961 -0.494859 -0.062500 1 0 0 0 0 0 3 864228
-0.002194 0.000285 0.120495 0.194342 -0.284961 -0.494861 -0.062500 1 0 0 0 0 0 3 865237
-0.002194 0.000285 0.120495 0.194354 -0.284964 -0.494848 -0.062500 1 0 0 0 0 0 3 866229
-0.002194 0.000285 0.120495 0.194344 -0.284962 -0.494860 -0.062500 1 0 0 0 0 0 3 867237
-0.002194 0.000285 0.120495 0.194331 -0.284958 -0.494855 -0.062500 1 0 0 0 0 0 3 868228
-0.002194 0.000285 0.120495 0.194353 -0.284964 -0.494847 -0.062500 1 0 0 0 0 0 3 869237
-0.002194 0.000285 0.120495 0.194344 -0.284962 -0.494860 -0.062500 1 0 0 0 0 0 3 870227
-0.002194 0.000285 0.120495 0.194351 -0.284952 -0.494855 -0.062500 1 0 0 0 0 0 3 871237
-0.002194 0.000285 0.120495 0.194347 -0.284972 -0.494854 -0.062500 1 0 0 0 0 0 3 872228
-0.002194 0.000285 0.120495 0.194343 -0.284963 -0.494861 -0.062500 1 0 0 0 0 0 3 873236
-0.002194 0.000285 0.120495 0.194339 -0.284950 -0.494848 -0.062500 1 0 0 0 0 0 3 874228
-0.002194 0.000285 0.120495 0.194346 -0.284971 -0.494853 -0.062500 1 0 0 0 0 0 3 875237
-0.002194 0.000285 0.120495 0.194343 -0.284962 -0.494861 -0.062500 1 0 0 0 0 0 3 876242
-0.002194 0.000285 0.120495 0.194351 -0.284953 -0.494855 -0.062500 1 0 0 0 0 0 3 877238
-0.002194 0.000285 0.120495 0.194347 -0.284972 -0.494854 -0.062500 1 0 0 0 0 0 3 878237
-0.002194 0.000285 0.120495 0.194331 -0.284960 -0.494855 -0.062500 1 0 0 0 0 0 3 879243
-0.002194 0.000285 0.120495 0.194349 -0.284952 -0.494854 -0.062500 1 0 0 0 0 0 3 880231
-0.002194 0.000285 0.120495 0.194346 -0.284972 -0.494854 -0.062500 1 0 0 0 0 0 3 881242
-0.002194 0.000285 0.120495 0.194351 -0.284954 -0.494854 -0.062500 1 0 0 0 0 0 3 882240
-0.002194 0.000285 0.120495 0.194344 -0.284960 -0.494861 -0.062500 1 0 0 0 0 0 3 883248
-0.002194 0.000285 0.120495 0.194346 -0.284973 -0.494855 -0.062500 1 0 0 0 0 0 3 884243
-0.002194 0.000285 0.120495 0.194339 -0.284951 -0.494848 -0.062500 1 0 0 0 0 0 3 885245
-0.002194 0.000285 0.120495 0.194342 -0.284960 -0.494860 -0.062500 1 0 0 0 0 0 3 886238
-0.002194 0.000285 0.120495 0.194354 -0.284964 -0.494848 -0.062500 1 0 0 0 0 0 3 887255
-0.002194 0.000285 0.120495 0.194344 -0.284961 -0.494860 -0.062500 1 0 0 0 0 0 3 888253
-0.002194 0.000285 0.120495 0.194343 -0.284961 -0.494862 -0.062500 1 0 0 0 0 0 3 889254
-0.002194 0.000285 0.120495 0.194342 -0.284961 -0.494842 -0.062500 1 0 0 0 0 0 3 890251
-0.002194 0.000285 0.120495 0.194342 -0.284961 -0.494859 -0.062500 1 0 0 0 0 0 3 891243
-0.002194 0.000285 0.120495 0.194342 -0.284961 -0.494861 -0.062500 1 0 0 0 0 0 3 892236
-0.002194 0.000285 0.120495 0.194354 -0.284964 -0.494848 -0.062500 1 0 0 0 0 0 3 893257
-0.002194 0.000285 0.120495 0.194344 -0.284962 -0.494860 -0.062500 1 0 0 0 0 0 3 894242
-0.002194 0.000285 0.120495 0.194343 -0.284961 -0.494862 -0.062500 1 0 0 0 0 0 3 895255
-0.002194 0.000285 0.120495 0.194342 -0.284961 -0.494842 -0.062500 1 0 0 0 0 0 3 896254
-0.002194 0.000285 0.120495 0.194342 -0.284961 -0.494859 -0.062500 1 0 0 0 0 0 3 897236
-0.002194 0.000285 0.120495 0.194351 -0.284952 -0.494855 -0.062500 1 0 0 0 0 0 3 898252
-0.002194 0.000285 0.120495 0.194347 -0.284972 -0.494854 -0.062500 1 0 0 0 0 0 3 899255
-0.002194 0.000285 0.120495 0.194343 -0.284963 -0.494861 -0.062500 1 0 0 0 0 0 3 900253
-0.002194 0.000285 0.120495 0.194339 -0.284950 -0.494848 -0.062500 1 0 0 0 0 0 3 901252
-0.002194 0.000285 0.120495 0.194345 -0.284971 -0.494853 -0.062500 1 0 0 0 0 0 3 902234
-0.002194 0.000285 0.120495 0.194343 -0.284962 -0.494861 -0.062500 1 0 0 0 0 0 3 903254
-0.002194 0.000285 0.120495 0.194351 -0.284953 -0.494855 -0.062500 1 0 0 0 0 0 3 904254
-0.002194 0.000285 0.120495 0.194347 -0.284972 -0.494854 -0.062500 1 0 0 0 0 0 3 905252
-0.002194 0.000285 0.120495 0.194352 -0.284954 -0.494854 -0.062500 1 0 0 0 0 0 3 906247
-0.002194 0.000285 0.120495 0.194332 -0.284957 -0.494855 -0.062500 1 0 0 0 0 0 3 907254
-0.002194 0.000285 0.120495 0.194345 -0.284972 -0.494854 -0.062500 1 0 0 0 0 0 3 908253
-0.002194 0.000285 0.120495 0.194351 -0.284954 -0.494854 -0.062500 1 0 0 0 0 0 3 909254
-0.002194 0.000285 0.120495 0.194344 -0.284960 -0.494861 -0.062500 1 0 0 0 0 0 3 910254
-0.002194 0.000285 0.120495 0.194346 -0.284973 -0.494855 -0.062500 1 0 0 0 0 0 3 911253
-0.002194 0.000285 0.120495 0.194339 -0.284951 -0.494848 -0.062500 1 0 0 0 0 0 3 912254
-0.002194 0.000285 0.120495 0.194342 -0.284960 -0.494860 -0.062500 1 0 0 0 0 0 3 913252
-0.002194 0.000285 0.120495 0.194354 -0.284964 -0.494848 -0.062500 1 0 0 0 0 0 3 914251
-0.002194 0.000285 0.120495 0.194344 -0.284961 -0.494860 -0.062500 1 0 0 0 0 0 3 915254
-0.002194 0.000285 0.120495 0.194343 -0.284961 -0.494862 -0.062500 1 0 0 0 0 0 3 916250
-0.002194 0.000285 0.120495 0.194342 -0.284961 -0.494842 -0.062500 1 0 0 0 0 0 3 917247
-0.002194 0.000285 0.120495 0.194342 -0.284961 -0.494859 -0.062500 1 0 0 0 0 0 3 918256
-0.002194 0.000285 0.120495 0.194342 -0.284961 -0.494861 -0.062500 1 0 0 0 0 0 3 919259
-0.002194 0.000285 0.120495 0.194354 -0.284964 -0.494848 -0.062500 1 0 0 0 0 0 3 920251
-0.002194 0.000285 0.120495 0.194344 -0.284962 -0.494860 -0.062500 1 0 0 0 0 0 3 921252
-0.002194 0.000285 0.120495 0.194351 -0.284952 -0.494855 -0.062500 1 0 0 0 0 0 3 922249
-0.002194 0.000285 0.120495 0.194335 -0.284969 -0.494848 -0.062500 1 0 0 0 0 0 3 923256
-0.002194 0.000285 0.120495 0.194342 -0.284962 -0.494860 -0.062500 1 0 0 0 0 0 3 924253
-0.002194 0.000285 0.120495 0.194351 -0.284952 -0.494855 -0.062500 1 0 0 0 0 0 3 925253
-0.002194 0.000285 0.120495 0.194347 -0.284972 -0.494854 -0.062500 1 0 0 0 0 0 3 926251
-0.002194 0.000285 0.120495 0.194343 -0.284963 -0.494861 -0.062500 1 0 0 0 0 0 3 927253
-0.002194 0.000285 0.120495 0.194351 -0.284953 -0.494855 -0.062500 1 0 0 0 0 0 3 928251
-0.002194 0.000285 0.120495 0.194335 -0.284969 -0.494848 -0.062500 1 0 0 0 0 0 3 929252
-0.002194 0.000285 0.120495 0.194342 -0.284962 -0.494860 -0.062500 1 0 0 0 0 0 3 930242
-0.002194 0.000285 0.120495 0.194350 -0.284953 -0.494855 -0.062500 1 0 0 0 0 0 3 931313
-0.002194 0.000285 0.120495 0.194347 -0.284972 -0.494854 -0.062500 1 0 0 0 0 0 3 932295
-0.002194 0.000285 0.120495 0.194351 -0.284954 -0.494854 -0.062500 1 0 0 0 0 0 3 933312
-0.002194 0.000285 0.120495 0.194344 -0.284960 -0.494861 -0.062500 1 0 0 0 0 0 3 934293
-0.002194 0.000285 0.120495 0.194334 -0.284970 -0.494849 -0.062500 1 0 0 0 0 0 3 935236
-0.002194 0.000285 0.120495 0.194350 -0.284953 -0.494853 -0.062500 1 0 0 0 0 0 3 936226
-0.002194 0.000285 0.120495 0.194343 -0.284960 -0.494861 -0.062500 1 0 0 0 0 0 3 937235
-0.002194 0.000285 0.120495 0.194354 -0.284964 -0.494848 -0.062500 1 0 0 0 0 0 3 938227
-0.002194 0.000285 0.120495 0.194344 -0.284961 -0.494860 -0.062500 1 0 0 0 0 0 3 939235
-0.002194 0.000285 0.120495 0.194331 -0.284958 -0.494855 -0.062500 1 0 0 0 0 0 3 940225
-0.002194 0.000285 0.120495 0.194353 -0.284964 -0.494847 -0.062500 1 0 0 0 0 0 3 941235
-0.002194 0.000285 0.120495 0.194344 -0.284961 -0.494860 -0.062500 1 0 0 0 0 0 3 942226
-0.002194 0.000285 0.120495 0.194343 -0.284961 -0.494862 -0.062500 1 0 0 0 0 0 3 943234
-0.002194 0.000285 0.120495 0.194354 -0.284964 -0.494848 -0.062500 1 0 0 0 0 0 3 944225
-0.002194 0.000285 0.120495 0.194344 -0.284962 -0.494860 -0.062500 1 0 0 0 0 0 3 945225
-0.002194 0.000285 0.120495 0.194331 -0.284958 -0.494855 -0.062500 1 0 0 0 0 0 3 946235
-0.002194 0.000285 0.120495 0.194353 -0.284964 -0.494847 -0.062500 1 0 0 0 0 0 3 947226
-0.002194 0.000285 0.120495 0.194344 -0.284962 -0.494860 -0.062500 1 0 0 0 0 0 3 948234
-0.002194 0.000285 0.120495 0.194351 -0.284952 -0.494855 -0.062500 1 0 0 0 0 0 3 949225
-0.002194 0.000285 0.120495 0.194347 -0.284972 -0.494854 -0.062500 1 0 0 0 0 0 3 950234
-0.002194 0.000285 0.120495 0.194331 -0.284960 -0.494855 -0.062500 1 0 0 0 0 0 3 951230
-0.002194 0.000285 0.120495 0.194349 -0.284952 -0.494854 -0.062500 1 0 0 0 0 0 3 952235
-0.002194 0.000285 0.120495 0.194347 -0.284972 -0.494854 -0.062500 1 0 0 0 0 0 3 953239
-0.002194 0.000285 0.120495 0.194343 -0.284963 -0.494861 -0.062500 1 0 0 0 0 0 3 954235
-0.002194 0.000285 0.120495 0.194351 -0.284953 -0.494855 -0.062500 1 0 0 0 0 0 3 955240
-0.002194 0.000285 0.120495 0.194335 -0.284969 -0.494848 -0.062500 1 0 0 0 0 0 3 956227
-0.002194 0.000285 0.120495 0.194341 -0.284962 -0.494860 -0.062500 1 0 0 0 0 0 3 957244
-0.002194 0.000285 0.120495 0.194350 -0.284953 -0.494855 -0.062500 1 0 0 0 0 0 3 958242
-0.002194 0.000285 0.120495 0.194347 -0.284972 -0.494854 -0.062500 1 0 0 0 0 0 3 959244
-0.002194 0.000285 0.120495 0.194351 -0.284954 -0.494854 -0.062500 1 0 0 0 0 0 3 960214
-0.002194 0.000285 0.120495 0.194344 -0.284960 -0.494861 -0.062500 1 0 0 0 0 0 3 961229
-0.002194 0.000285 0.120495 0.194334 -0.284970 -0.494849 -0.062500 1 0 0 0 0 0 3 962241
-0.002194 0.000285 0.120495 0.194350 -0.284953 -0.494853 -0.062500 1 0 0 0 0 0 3 963212
-0.002194 0.000285 0.120495 0.194343 -0.284960 -0.494861 -0.062500 1 0 0 0 0 0 3 964212
-0.002194 0.000285 0.120495 0.194354 -0.284964 -0.494848 -0.062500 1 0 0 0 0 0 3 965248
-0.002194 0.000285 0.120495 0.194344 -0.284961 -0.494860 -0.062500 1 0 0 0 0 0 3 966242
-0.002194 0.000285 0.120495 0.194331 -0.284958 -0.494855 -0.062500 1 0 0 0 0 0 3 967247
-0.002194 0.000285 0.120495 0.194353 -0.284964 -0.494847 -0.062500 1 0 0 0 0 0 3 968245
-0.002194 0.000285 0.120495 0.194344 -0.284961 -0.494860 -0.062500 1 0 0 0 0 0 3 969242
-0.002194 0.000285 0.120495 0.194343 -0.284961 -0.494862 -0.062500 1 0 0 0 0 0 3 970241
-0.002194 0.000285 0.120495 0.194354 -0.284964 -0.494848 -0.062500 1 0 0 0 0 0 3 971241
-0.002194 0.000285 0.120495 0.194344 -0.284962 -0.494860 -0.062500 1 0 0 0 0 0 3 972211
-0.002194 0.000285 0.120495 0.194339 -0.284949 -0.494848 -0.062500 1 0 0 0 0 0 3 973242
-0.002194 0.000285 0.120495 0.194346 -0.284971 -0.494853 -0.062500 1 0 0 0 0 0 3 974241
-0.002194 0.000285 0.120495 0.194343 -0.284962 -0.494861 -0.062500 1 0 0 0 0 0 3 975242
-0.002194 0.000285 0.120495 0.194351 -0.284952 -0.494855 -0.062500 1 0 0 0 0 0 3 976241
-0.002194 0.000285 0.120495 0.194347 -0.284972 -0.494854 -0.062500 1 0 0 0 0 0 3 977241
-0.002194 0.000285 0.120495 0.194343 -0.284963 -0.494861 -0.062500 1 0 0 0 0 0 3 978241
-0.002194 0.000285 0.120495 0.194342 -0.284962 -0.494842 -0.062500 1 0 0 0 0 0 3 979213
-0.002194 0.000285 0.120495 0.194343 -0.284962 -0.494859 -0.062500 1 0 0 0 0 0 3 980212
-0.002194 0.000285 0.120495 0.194343 -0.284962 -0.494861 -0.062500 1 0 0 0 0 0 3 981242
-0.002194 0.000285 0.120495 0.194351 -0.284952 -0.494855 -0.062500 1 0 0 0 0 0 3 982243
-0.002194 0.000285 0.120495 0.194347 -0.284972 -0.494854 -0.062500 1 0 0 0 0 0 3 983213
-0.002194 0.000285 0.120495 0.194339 -0.284951 -0.494848 -0.062500 1 0 0 0 0 0 3 984241
-0.002194 0.000285 0.120495 0.194342 -0.284960 -0.494860 -0.062500 1 0 0 0 0 0 3 985240
-0.002194 0.000285 0.120495 0.194346 -0.284973 -0.494855 -0.062500 1 0 0 0 0 0 3 986211
-0.002194 0.000285 0.120495 0.194351 -0.284954 -0.494854 -0.062500 1 0 0 0 0 0 3 987242
-0.002194 0.000285 0.120495 0.194344 -0.284960 -0.494861 -0.062500 1 0 0 0 0 0 3 988239
-0.002194 0.000285 0.120495 0.194342 -0.284961 -0.494842 -0.062500 1 0 0 0 0 0 3 989238
-0.002194 0.000285 0.120495 0.194343 -0.284961 -0.494859 -0.062500 1 0 0 0 0 0 3 990211
-0.002194 0.000285 0.120495 0.194342 -0.284961 -0.494861 -0.062500 1 0 0 0 0 0 3 991208
-0.002194 0.000285 0.120495 0.194354 -0.284964 -0.494848 -0.062500 1 0 0 0 0 0 3 992227
-0.002194 0.000285 0.120495 0.194344 -0.284961 -0.494860 -0.062500 1 0 0 0 0 0 3 993235
-0.002194 0.000285 0.120495 0.194343 -0.284961 -0.494862 -0.062500 1 0 0 0 0 0 3 994240
-0.002194 0.000285 0.120495 0.194342 -0.284961 -0.494842 -0.062500 1 0 0 0 0 0 3 995225
-0.002194 0.000285 0.120495 0.194342 -0.284961 -0.494859 -0.062500 1 0 0 0 0 0 3 996242
-0.002194 0.000285 0.120495 0.194342 -0.284961 -0.494861 -0.062500 1 0 0 0 0 0 3 997210
-0.002194 0.000285 0.120495 0.194354 -0.284964 -0.494848 -0.062500 1 0 0 0 0 0 3 998237
-0.002194 0.000285 0.120495 0.194344 -0.284962 -0.494860 -0.062500 1 0 0 0 0 0 3 999240
-0.002194 0.000285 0.120495 0.194342 -0.284961 -0.494841 -0.062500 1 0 0 0 0 0 4 238
-0.002194 0.000285 0.120495 0.194343 -0.284961 -0.494859 -0.062500 1 0 0 0 0 0 4 1240
-0.002194 0.000285 0.120495 0.194342 -0.284961 -0.494861 -0.062500 1 0 0 0 0 0 4 2240
-0.002194 0.000285 0.120495 0.194351 -0.284952 -0.494855 -0.062500 1 0 0 0 0 0 4 3329
-0.002194 0.000285 0.120495 0.194347 -0.284972 -0.494854 -0.062500 1 0 0 0 0 0 4 4311
-0.002194 0.000285 0.120495 0.194343 -0.284963 -0.494861 -0.062500 1 0 0 0 0 0 4 5307
-0.002194 0.000285 0.120495 0.194342 -0.284962 -0.494842 -0.062500 1 0 0 0 0 0 4 6290
-0.002194 0.000285 0.120495 0.194342 -0.284962 -0.494859 -0.062500 1 0 0 0 0 0 4 7307
-0.002194 0.000285 0.120495 0.194342 -0.284962 -0.494861 -0.062500 1 0 0 0 0 0 4 8292
-0.002194 0.000285 0.120495 0.194354 -0.284964 -0.494848 -0.062500 1 0 0 0 0 0 4 9307
-0.002194 0.000285 0.120495 0.194344 -0.284962 -0.494860 -0.062500 1 0 0 0 0 0 4 10300
-0.002194 0.000285 0.120495 0.194339 -0.284950 -0.494848 -0.062500 1 0 0 0 0 0 4 11312
-0.002194 0.000285 0.120495 0.194342 -0.284960 -0.494860 -0.062500 1 0 0 0 0 0 4 12307
-0.002194 0.000285 0.120495 0.194346 -0.284973 -0.494855 -0.062500 1 0 0 0 0 0 4 13290
-0.002194 0.000285 0.120495 0.194351 -0.284954 -0.494854 -0.062500 1 0 0 0 0 0 4 14305
-0.002194 0.000285 0.120495 0.194344 -0.284960 -0.494861 -0.062500 1 0 0 0 0 0 4 15290
-0.002194 0.000285 0.120495 0.194355 -0.284964 -0.494848 -0.062500 1 0 0 0 0 0 4 16306
-0.002194 0.000285 0.120495 0.194332 -0.284959 -0.494854 -0.062500 1 0 0 0 0 0 4 17289
-0.002194 0.000285 0.120495 0.194341 -0.284961 -0.494861 -0.062500 1 0 0 0 0 0 4 18303
-0.002194 0.000285 0.120495 0.194354 -0.284964 -0.494848 -0.062500 1 0 0 0 0 0 4 19223
-0.002194 0.000285 0.120495 0.194344 -0.284961 -0.494860 -0.062500 1 0 0 0 0 0 4 20232
-0.002194 0.000285 0.120495 0.194343 -0.284961 -0.494862 -0.062500 1 0 0 0 0 0 4 21223
-0.002194 0.000285 0.120495 0.194342 -0.284961 -0.494842 -0.062500 1 0 0 0 0 0 4 22232
-0.002194 0.000285 0.120495 0.194342 -0.284961 -0.494859 -0.062500 1 0 0 0 0 0 4 23222
-0.002194 0.000285 0.120495 0.194342 -0.284961 -0.494861 -0.062500 1 0 0 0 0 0 4 24232
-0.002194 0.000285 0.120495 0.194354 -0.284964 -0.494848 -0.062500 1 0 0 0 0 0 4 25223
-0.002194 0.000285 0.120495 0.194344 -0.284962 -0.494860 -0.062500 1 0 0 0 0 0 4 26232
-0.002207 0.000271 0.120484 0.373699 -0.092499 -0.344715 -0.062500 1 0 0 0 0 0 4 27223
-0.002214 0.000264 0.120480 0.314702 -0.157248 -0.417858 -0.062500 1 0 0 0 0 0 4 28223
-0.002217 0.000261 0.120479 0.269631 -0.205629 -0.455908 -0.062500 1 0 0 0 0 0 4 29232
-0.002219 0.000259 0.120479 0.245288 -0.231399 -0.470430 -0.062500 1 0 0 0 0 0 4 30222
-0.002219 0.000258 0.120478 0.232856 -0.244439 -0.475598 -0.062500 1 0 0 0 0 0 4 31232
-0.002220 0.000258 0.120478 0.226567 -0.250955 -0.477421 -0.062500 1 0 0 0 0 0 4 32223
-0.002220 0.000258 0.120478 0.223400 -0.254236 -0.478057 -0.062500 1 0 0 0 0 0 4 33247
-0.002220 0.000258 0.120478 0.221824 -0.255860 -0.478276 -0.062500 1 0 0 0 0 0 4 34240
-0.002220 0.000258 0.120478 0.221039 -0.256682 -0.478350 -0.062500 1 0 0 0 0 0 4 35230
-0.002220 0.000258 0.120478 0.220632 -0.257080 -0.478385 -0.062500 1 0 0 0 0 0 4 36235
-0.002220 0.000258 0.120478 0.220438 -0.257296 -0.478386 -0.062500 1 0 0 0 0 0 4 37237
-0.002220 0.000258 0.120478 0.220344 -0.257396 -0.478395 -0.062500 1 0 0 0 0 0 4 38235
-0.002220 0.000257 0.120478 0.220286 -0.257442 -0.478404 -0.062500 1 0 0 0 0 0 4 39247
-0.002220 0.000257 0.120478 0.220257 -0.257470 -0.478385 -0.062500 1 0 0 0 0 0 4 40240
-0.002220 0.000257 0.120478 0.220247 -0.257481 -0.478390 -0.062500 1 0 0 0 0 0 4 41241
-0.002220 0.000257 0.120478 0.220238 -0.257490 -0.478397 -0.062500 1 0 0 0 0 0 4 42240
-0.002220 0.000257 0.120478 0.220237 -0.257491 -0.478398 -0.062500 1 0 0 0 0 0 4 43239
-0.002220 0.000257 0.120478 0.220237 -0.257490 -0.478398 -0.062500 1 0 0 0 0 0 4 44237
-0.002220 0.000257 0.120478 0.220238 -0.257490 -0.478399 -0.062500 1 0 0 0 0 0 4 45230
-0.002220 0.000257 0.120478 0.220241 -0.257502 -0.478392 -0.062500 1 0 0 0 0 0 4 46236
-0.002220 0.000257 0.120478 0.220238 -0.257492 -0.478398 -0.062500 1 0 0 0 0 0 4 47246
-0.002220 0.000257 0.120478 0.220238 -0.257490 -0.478399 -0.062500 1 0 0 0 0 0 4 48213
-0.002220 0.000257 0.120478 0.220242 -0.257502 -0.478392 -0.062500 1 0 0 0 0 0 4 49241
-0.002220 0.000257 0.120478 0.220226 -0.257489 -0.478392 -0.062500 1 0 0 0 0 0 4 50240
-0.002220 0.000257 0.120478 0.220237 -0.257490 -0.478398 -0.062500 1 0 0 0 0 0 4 51239
-0.002220 0.000257 0.120478 0.220241 -0.257502 -0.478392 -0.062500 1 0 0 0 0 0 4 52236
-0.002220 0.000257 0.120478 0.220239 -0.257491 -0.478398 -0.062500 1 0 0 0 0 0 4 53239
-0.002220 0.000257 0.120478 0.220238 -0.257490 -0.478399 -0.062500 1 0 0 0 0 0 4 54210
-0.002220 0.000257 0.120478 0.220229 -0.257499 -0.478385 -0.062500 1 0 0 0 0 0 4 55243
-0.002220 0.000257 0.120478 0.220237 -0.257491 -0.478397 -0.062500 1 0 0 0 0 0 4 56230
-0.002220 0.000257 0.120478 0.220238 -0.257490 -0.478398 -0.062500 1 0 0 0 0 0 4 57240
-0.002220 0.000257 0.120478 0.220242 -0.257501 -0.478392 -0.062500 1 0 0 0 0 0 4 58238
-0.002220 0.000257 0.120478 0.220239 -0.257491 -0.478398 -0.062500 1 0 0 0 0 0 4 59239
-0.002220 0.000257 0.120478 0.220239 -0.257490 -0.478398 -0.062500 1 0 0 0 0 0 4 60237
-0.002220 0.000257 0.120478 0.220230 -0.257499 -0.478385 -0.062500 1 0 0 0 0 0 4 61238
-0.002220 0.000257 0.120478 0.220237 -0.257491 -0.478397 -0.062500 1 0 0 0 0 0 4 62240
-0.002220 0.000257 0.120478 0.220238 -0.257490 -0.478398 -0.062500 1 0 0 0 0 0 4 63240
-0.002220 0.000257 0.120478 0.220242 -0.257501 -0.478391 -0.062500 1 0 0 0 0 0 4 64209
-0.002220 0.000257 0.120478 0.220231 -0.257500 -0.478405 -0.062500 1 0 0 0 0 0 4 65236
-0.002220 0.000257 0.120478 0.220225 -0.257488 -0.478393 -0.062500 1 0 0 0 0 0 4 66237
-0.002220 0.000257 0.120478 0.220240 -0.257502 -0.478391 -0.062500 1 0 0 0 0 0 4 67208
-0.002220 0.000257 0.120478 0.220238 -0.257491 -0.478398 -0.062500 1 0 0 0 0 0 4 68239
-0.002220 0.000257 0.120478 0.220238 -0.257490 -0.478399 -0.062500 1 0 0 0 0 0 4 69237
-0.002220 0.000257 0.120478 0.220242 -0.257502 -0.478392 -0.062500 1 0 0 0 0 0 4 70236
-0.002220 0.000257 0.120478 0.220239 -0.257492 -0.478398 -0.062500 1 0 0 0 0 0 4 71239
-0.002220 0.000257 0.120478 0.220226 -0.257487 -0.478392 -0.062500 1 0 0 0 0 0 4 72238
-0.002220 0.000257 0.120478 0.220240 -0.257501 -0.478391 -0.062500 1 0 0 0 0 0 4 73234
-0.002220 0.000257 0.120478 0.220238 -0.257491 -0.478398 -0.062500 1 0 0 0 0 0 4 74224
-0.002220 0.000257 0.120478 0.220238 -0.257490 -0.478398 -0.062500 1 0 0 0 0 0 4 75300
-0.002220 0.000257 0.120478 0.220242 -0.257502 -0.478392 -0.062500 1 0 0 0 0 0 4 76312
-0.002220 0.000257 0.120478 0.220239 -0.257491 -0.478398 -0.062500 1 0 0 0 0 0 4 77282
-0.002220 0.000257 0.120478 0.220226 -0.257487 -0.478392 -0.062500 1 0 0 0 0 0 4 78305
-0.002220 0.000257 0.120478 0.220240 -0.257501 -0.478391 -0.062500 1 0 0 0 0 0 4 79316
-0.002220 0.000257 0.120478 0.220239 -0.257491 -0.478397 -0.062500 1 0 0 0 0 0 4 80283
-0.002220 0.000257 0.120478 0.220239 -0.257490 -0.478398 -0.062500 1 0 0 0 0 0 4 81283
-0.002220 0.000257 0.120478 0.220242 -0.257501 -0.478392 -0.062500 1 0 0 0 0 0 4 82283
-0.002220 0.000257 0.120478 0.220227 -0.257488 -0.478391 -0.062500 1 0 0 0 0 0 4 83282
-0.002220 0.000257 0.120478 0.220237 -0.257489 -0.478397 -0.062500 1 0 0 0 0 0 4 84283
-0.002220 0.000257 0.120478 0.220242 -0.257501 -0.478391 -0.062500 1 0 0 0 0 0 4 85293
-0.002220 0.000257 0.120478 0.220231 -0.257500 -0.478404 -0.062500 1 0 0 0 0 0 4 86309
-0.002220 0.000257 0.120478 0.220237 -0.257491 -0.478399 -0.062500 1 0 0 0 0 0 4 87307
-0.002220 0.000257 0.120478 0.220229 -0.257499 -0.478386 -0.062500 1 0 0 0 0 0 4 88308
-0.002220 0.000257 0.120478 0.220237 -0.257491 -0.478397 -0.062500 1 0 0 0 0 0 4 89304
-0.002220 0.000257 0.120478 0.220238 -0.257490 -0.478398 -0.062500 1 0 0 0 0 0 4 90289
-0.002220 0.000257 0.120478 0.220241 -0.257502 -0.478392 -0.062500 1 0 0 0 0 0 4 91232
-0.002220 0.000257 0.120478 0.220239 -0.257491 -0.478398 -0.062500 1 0 0 0 0 0 4 92223
-0.002220 0.000257 0.120478 0.220238 -0.257490 -0.478399 -0.062500 1 0 0 0 0 0 4 93230
-0.002220 0.000257 0.120478 0.220230 -0.257499 -0.478385 -0.062500 1 0 0 0 0 0 4 94221
-0.002220 0.000257 0.120478 0.220237 -0.257491 -0.478397 -0.062500 1 0 0 0 0 0 4 95222
-0.002220 0.000257 0.120478 0.220238 -0.257490 -0.478398 -0.062500 1 0 0 0 0 0 4 96229
-0.002220 0.000257 0.120478 0.220242 -0.257501 -0.478392 -0.062500 1 0 0 0 0 0 4 97221
-0.002220 0.000257 0.120478 0.220239 -0.257491 -0.478398 -0.062500 1 0 0 0 0 0 4 98229
-0.002220 0.000257 0.120478 0.220239 -0.257490 -0.478398 -0.062500 1 0 0 0 0 0 4 99231
-0.002220 0.000257 0.120478 0.220230 -0.257499 -0.478385 -0.062500 1 0 0 0 0 0 4 100221
-0.002220 0.000257 0.120478 0.220237 -0.257491 -0.478397 -0.062500 1 0 0 0 0 0 4 101229
-0.002220 0.000257 0.120478 0.220238 -0.257490 -0.478398 -0.062500 1 0 0 0 0 0 4 102220
-0.002220 0.000257 0.120478 0.220242 -0.257501 -0.478392 -0.062500 1 0 0 0 0 0 4 103231
-0.002220 0.000257 0.120478 0.220231 -0.257500 -0.478405 -0.062500 1 0 0 0 0 0 4 104220
-0.002220 0.000257 0.120478 0.220225 -0.257488 -0.478393 -0.062500 1 0 0 0 0 0 4 105229
-0.002220 0.000257 0.120478 0.220240 -0.257502 -0.478391 -0.062500 1 0 0 0 0 0 4 106229
-0.002220 0.000257 0.120478 0.220238 -0.257491 -0.478398 -0.062500 1 0 0 0 0 0 4 107220
-0.002220 0.000257 0.120478 0.220238 -0.257490 -0.478399 -0.062500 1 0 0 0 0 0 4 108231
-0.002220 0.000257 0.120478 0.220242 -0.257502 -0.478392 -0.062500 1 0 0 0 0 0 4 109236
-0.002220 0.000257 0.120478 0.220239 -0.257492 -0.478398 -0.062500 1 0 0 0 0 0 4 110220
-0.002220 0.000257 0.120478 0.220226 -0.257487 -0.478392 -0.062500 1 0 0 0 0 0 4 111228
-0.002220 0.000257 0.120478 0.220240 -0.257501 -0.478391 -0.062500 1 0 0 0 0 0 4 112235
-0.002220 0.000257 0.120478 0.220238 -0.257491 -0.478398 -0.062500 1 0 0 0 0 0 4 113206
-0.002220 0.000257 0.120478 0.220238 -0.257490 -0.478398 -0.062500 1 0 0 0 0 0 4 114241
-0.002220 0.000257 0.120478 0.220242 -0.257502 -0.478392 -0.062500 1 0 0 0 0 0 4 115235
-0.002220 0.000257 0.120478 0.220227 -0.257488 -0.478391 -0.062500 1 0 0 0 0 0 4 116236
-0.002220 0.000257 0.120478 0.220237 -0.257490 -0.478398 -0.062500 1 0 0 0 0 0 4 117237
-0.002220 0.000257 0.120478 0.220241 -0.257501 -0.478391 -0.062500 1 0 0 0 0 0 4 118239
-0.002220 0.000257 0.120478 0.220239 -0.257491 -0.478398 -0.062500 1 0 0 0 0 0 4 119208
-0.002220 0.000257 0.120478 0.220239 -0.257490 -0.478398 -0.062500 1 0 0 0 0 0 4 120236
-0.002220 0.000257 0.120478 0.220242 -0.257501 -0.478392 -0.062500 1 0 0 0 0 0 4 121234
-0.002220 0.000257 0.120478 0.220227 -0.257488 -0.478391 -0.062500 1 0 0 0 0 0 4 122237
-0.002220 0.000257 0.120478 0.220237 -0.257489 -0.478397 -0.062500 1 0 0 0 0 0 4 123240
-0.002220 0.000257 0.120478 0.220242 -0.257501 -0.478391 -0.062500 1 0 0 0 0 0 4 124240
-0.002220 0.000257 0.120478 0.220231 -0.257500 -0.478404 -0.062500 1 0 0 0 0 0 4 125239
-0.002220 0.000257 0.120478 0.220237 -0.257491 -0.478399 -0.062500 1 0 0 0 0 0 4 126236
-0.002220 0.000257 0.120478 0.220229 -0.257499 -0.478386 -0.062500 1 0 0 0 0 0 4 127238
-0.002220 0.000257 0.120478 0.220237 -0.257491 -0.478397 -0.062500 1 0 0 0 0 0 4 128215
-0.002220 0.000257 0.120478 0.220238 -0.257490 -0.478398 -0.062500 1 0 0 0 0 0 4 129238
-0.002220 0.000257 0.120478 0.220241 -0.257502 -0.478392 -0.062500 1 0 0 0 0 0 4 130236
-0.002220 0.000257 0.120478 0.220239 -0.257491 -0.478398 -0.062500 1 0 0 0 0 0 4 131237
-0.002220 0.000257 0.120478 0.220226 -0.257487 -0.478392 -0.062500 1 0 0 0 0 0 4 132235
-0.002220 0.000257 0.120478 0.220240 -0.257501 -0.478391 -0.062500 1 0 0 0 0 0 4 133235
-0.002220 0.000257 0.120478 0.220238 -0.257491 -0.478398 -0.062500 1 0 0 0 0 0 4 134235
-0.002220 0.000257 0.120478 0.220238 -0.257490 -0.478398 -0.062500 1 0 0 0 0 0 4 135311
-0.002220 0.000257 0.120478 0.220242 -0.257501 -0.478392 -0.062500 1 0 0 0 0 0 4 136304
-0.002220 0.000257 0.120478 0.220239 -0.257491 -0.478398 -0.062500 1 0 0 0 0 0 4 137304
-0.002220 0.000257 0.120478 0.220226 -0.257487 -0.478392 -0.062500 1 0 0 0 0 0 4 138337
-0.002220 0.000257 0.120478 0.220240 -0.257501 -0.478391 -0.062500 1 0 0 0 0 0 4 139314
-0.002220 0.000257 0.120478 0.220239 -0.257491 -0.478397 -0.062500 1 0 0 0 0 0 4 140306
-0.002220 0.000257 0.120478 0.220238 -0.257490 -0.478398 -0.062500 1 0 0 0 0 0 4 141282
-0.002220 0.000257 0.120478 0.220242 -0.257501 -0.478392 -0.062500 1 0 0 0 0 0 4 142278
-0.002220 0.000257 0.120478 0.220239 -0.257491 -0.478398 -0.062500 1 0 0 0 0 0 4 143282
-0.002220 0.000257 0.120478 0.220227 -0.257487 -0.478392 -0.062500 1 0 0 0 0 0 4 144279
-0.002220 0.000257 0.120478 0.220232 -0.257510 -0.478398 -0.062500 1 0 0 0 0 0 4 145303
-0.002220 0.000257 0.120478 0.220237 -0.257492 -0.478398 -0.062500 1 0 0 0 0 0 4 146281
-0.002220 0.000257 0.120478 0.220238 -0.257490 -0.478399 -0.062500 1 0 0 0 0 0 4 147307
-0.002220 0.000257 0.120478 0.220242 -0.257502 -0.478392 -0.062500 1 0 0 0 0 0 4 148275
-0.002220 0.000257 0.120478 0.220226 -0.257489 -0.478392 -0.062500 1 0 0 0 0 0 4 149310
-0.002220 0.000257 0.120478 0.220237 -0.257490 -0.478398 -0.062500 1 0 0 0 0 0 4 150307
-0.002220 0.000257 0.120478 0.220241 -0.257502 -0.478392 -0.062500 1 0 0 0 0 0 4 151314
-0.002220 0.000257 0.120478 0.220239 -0.257491 -0.478398 -0.062500 1 0 0 0 0 0 4 152308
-0.002220 0.000257 0.120478 0.220238 -0.257490 -0.478399 -0.062500 1 0 0 0 0 0 4 153308
-0.002220 0.000257 0.120478 0.220229 -0.257499 -0.478385 -0.062500 1 0 0 0 0 0 4 154301
-0.002220 0.000257 0.120478 0.220237 -0.257491 -0.478397 -0.062500 1 0 0 0 0 0 4 155314
-0.002220 0.000257 0.120478 0.220238 -0.257490 -0.478398 -0.062500 1 0 0 0 0 0 4 156282
-0.002220 0.000257 0.120478 0.220242 -0.257501 -0.478392 -0.062500 1 0 0 0 0 0 4 157281
-0.002220 0.000257 0.120478 0.220239 -0.257491 -0.478398 -0.062500 1 0 0 0 0 0 4 158277
-0.002220 0.000257 0.120478 0.220239 -0.257490 -0.478398 -0.062500 1 0 0 0 0 0 4 159284
-0.002220 0.000257 0.120478 0.220230 -0.257498 -0.478385 -0.062500 1 0 0 0 0 0 4 160279
-0.002220 0.000257 0.120478 0.220237 -0.257491 -0.478397 -0.062500 1 0 0 0 0 0 4 161278
-0.002220 0.000257 0.120478 0.220238 -0.257490 -0.478398 -0.062500 1 0 0 0 0 0 4 162301
-0.002220 0.000257 0.120478 0.220242 -0.257501 -0.478391 -0.062500 1 0 0 0 0 0 4 163305
-0.002220 0.000257 0.120478 0.220231 -0.257500 -0.478405 -0.062500 1 0 0 0 0 0 4 164301
-0.002220 0.000257 0.120478 0.220225 -0.257488 -0.478393 -0.062500 1 0 0 0 0 0 4 165285
-0.002220 0.000257 0.120478 0.220240 -0.257501 -0.478391 -0.062500 1 0 0 0 0 0 4 166299
-0.002220 0.000257 0.120478 0.220238 -0.257491 -0.478398 -0.062500 1 0 0 0 0 0 4 167284
-0.002220 0.000257 0.120478 0.220238 -0.257490 -0.478399 -0.062500 1 0 0 0 0 0 4 168301
-0.002220 0.000257 0.120478 0.220242 -0.257502 -0.478392 -0.062500 1 0 0 0 0 0 4 169284
-0.002220 0.000257 0.120478 0.220239 -0.257491 -0.478398 -0.062500 1 0 0 0 0 0 4 170300
-0.002220 0.000257 0.120478 0.220226 -0.257487 -0.478392 -0.062500 1 0 0 0 0 0 4 171283
-0.002220 0.000257 0.120478 0.220240 -0.257501 -0.478391 -0.062500 1 0 0 0 0 0 4 172299
-0.002220 0.000257 0.120478 0.220238 -0.257491 -0.478398 -0.062500 1 0 0 0 0 0 4 173283
-0.002220 0.000257 0.120478 0.220238 -0.257490 -0.478398 -0.062500 1 0 0 0 0 0 4 174299
-0.002220 0.000257 0.120478 0.220242 -0.257501 -0.478392 -0.062500 1 0 0 0 0 0 4 175219
-0.002220 0.000257 0.120478 0.220239 -0.257491 -0.478398 -0.062500 1 0 0 0 0 0 4 176227
-0.002220 0.000257 0.120478 0.220226 -0.257487 -0.478392 -0.062500 1 0 0 0 0 0 4 177217
-0.002220 0.000257 0.120478 0.220240 -0.257501 -0.478391 -0.062500 1 0 0 0 0 0 4 178227
-0.002220 0.000257 0.120478 0.220239 -0.257491 -0.478397 -0.062500 1 0 0 0 0 0 4 179227
-0.002220 0.000257 0.120478 0.220238 -0.257490 -0.478398 -0.062500 1 0 0 0 0 0 4 180218
-0.002220 0.000257 0.120478 0.220242 -0.257501 -0.478392 -0.062500 1 0 0 0 0 0 4 181226
-0.002220 0.000257 0.120478 0.220239 -0.257491 -0.478398 -0.062500 1 0 0 0 0 0 4 182218
-0.002220 0.000257 0.120478 0.220227 -0.257487 -0.478392 -0.062500 1 0 0 0 0 0 4 183227
-0.002220 0.000257 0.120478 0.220232 -0.257510 -0.478398 -0.062500 1 0 0 0 0 0 4 184218
-0.002220 0.000257 0.120478 0.220237 -0.257492 -0.478398 -0.062500 1 0 0 0 0 0 4 185225
-0.002220 0.000257 0.120478 0.220238 -0.257490 -0.478399 -0.062500 1 0 0 0 0 0 4 186218
-0.002220 0.000257 0.120478 0.220229 -0.257499 -0.478386 -0.062500 1 0 0 0 0 0 4 187227
-0.002220 0.000257 0.120478 0.220237 -0.257491 -0.478397 -0.062500 1 0 0 0 0 0 4 188217
-0.002220 0.000257 0.120478 0.220238 -0.257490 -0.478398 -0.062500 1 0 0 0 0 0 4 189226
-0.002220 0.000257 0.120478 0.220241 -0.257502 -0.478392 -0.062500 1 0 0 0 0 0 4 190207
-0.002220 0.000257 0.120478 0.220239 -0.257491 -0.478398 -0.062500 1 0 0 0 0 0 4 191234
-0.002220 0.000257 0.120478 0.220238 -0.257490 -0.478399 -0.062500 1 0 0 0 0 0 4 192218
-0.002220 0.000257 0.120478 0.220230 -0.257499 -0.478385 -0.062500 1 0 0 0 0 0 4 193226
-0.002220 0.000257 0.120478 0.220237 -0.257491 -0.478397 -0.062500 1 0 0 0 0 0 4 194233
-0.002220 0.000257 0.120478 0.220238 -0.257490 -0.478398 -0.062500 1 0 0 0 0 0 4 195218
-0.002220 0.000257 0.120478 0.220242 -0.257501 -0.478392 -0.062500 1 0 0 0 0 0 4 196241
-0.002220 0.000257 0.120478 0.220239 -0.257491 -0.478398 -0.062500 1 0 0 0 0 0 4 197206
-0.002220 0.000257 0.120478 0.220239 -0.257490 -0.478398 -0.062500 1 0 0 0 0 0 4 198235
-0.002220 0.000257 0.120478 0.220230 -0.257498 -0.478385 -0.062500 1 0 0 0 0 0 4 199236
-0.002220 0.000257 0.120478 0.220237 -0.257491 -0.478397 -0.062500 1 0 0 0 0 0 4 200232
-0.002220 0.000257 0.120478 0.220238 -0.257490 -0.478398 -0.062500 1 0 0 0 0 0 4 201232
-0.002220 0.000257 0.120478 0.220242 -0.257501 -0.478392 -0.062500 1 0 0 0 0 0 4 202204
-0.002220 0.000257 0.120478 0.220231 -0.257500 -0.478405 -0.062500 1 0 0 0 0 0 4 203235
-0.002220 0.000257 0.120478 0.220229 -0.257500 -0.478386 -0.062500 1 0 0 0 0 0 4 204240
-0.002220 0.000257 0.120478 0.220237 -0.257492 -0.478397 -0.062500 1 0 0 0 0 0 4 205235
-0.002220 0.000257 0.120478 0.220238 -0.257490 -0.478398 -0.062500 1 0 0 0 0 0 4 206236
-0.002220 0.000257 0.120478 0.220238 -0.257490 -0.478399 -0.062500 1 0 0 0 0 0 4 207239
-0.002220 0.000257 0.120478 0.220242 -0.257502 -0.478392 -0.062500 1 0 0 0 0 0 4 208234
-0.002220 0.000257 0.120478 0.220239 -0.257491 -0.478398 -0.062500 1 0 0 0 0 0 4 209233
-0.002220 0.000257 0.120478 0.220226 -0.257487 -0.478392 -0.062500 1 0 0 0 0 0 4 210231
-0.002220 0.000257 0.120478 0.220240 -0.257501 -0.478391 -0.062500 1 0 0 0 0 0 4 211234
-0.002220 0.000257 0.120478 0.220238 -0.257491 -0.478398 -0.062500 1 0 0 0 0 0 4 212236
-0.002220 0.000257 0.120478 0.220238 -0.257490 -0.478398 -0.062500 1 0 0 0 0 0 4 213233
-0.002220 0.000257 0.120478 0.220242 -0.257501 -0.478392 -0.062500 1 0 0 0 0 0 4 214233
-0.002220 0.000257 0.120478 0.220227 -0.257488 -0.478391 -0.062500 1 0 0 0 0 0 4 215234
-0.002220 0.000257 0.120478 0.220237 -0.257489 -0.478398 -0.062500 1 0 0 0 0 0 4 216228
-0.002220 0.000257 0.120478 0.220241 -0.257501 -0.478391 -0.062500 1 0 0 0 0 0 4 217233
-0.002220 0.000257 0.120478 0.220239 -0.257491 -0.478398 -0.062500 1 0 0 0 0 0 4 218234
-0.002220 0.000257 0.120478 0.220239 -0.257490 -0.478398 -0.062500 1 0 0 0 0 0 4 219233
-0.002220 0.000257 0.120478 0.220242 -0.257501 -0.478392 -0.062500 1 0 0 0 0 0 4 220231
-0.002220 0.000257 0.120478 0.220227 -0.257488 -0.478391 -0.062500 1 0 0 0 0 0 4 221232
-0.002220 0.000257 0.120478 0.220229 -0.257498 -0.478405 -0.062500 1 0 0 0 0 0 4 222233
-0.002220 0.000257 0.120478 0.220240 -0.257503 -0.478392 -0.062500 1 0 0 0 0 0 4 223235
-0.002220 0.000257 0.120478 0.220238 -0.257492 -0.478398 -0.062500 1 0 0 0 0 0 4 224232
-0.002220 0.000257 0.120478 0.220242 -0.257502 -0.478392 -0.062500 1 0 0 0 0 0 4 225233
-0.002220 0.000257 0.120478 0.220226 -0.257489 -0.478391 -0.062500 1 0 0 0 0 0 4 226232
-0.002220 0.000257 0.120478 0.220237 -0.257490 -0.478398 -0.062500 1 0 0 0 0 0 4 227234
-0.002220 0.000257 0.120478 0.220238 -0.257490 -0.478398 -0.062500 1 0 0 0 0 0 4 228232
-0.002220 0.000257 0.120478 0.220241 -0.257502 -0.478392 -0.062500 1 0 0 0 0 0 4 229233
-0.002220 0.000257 0.120478 0.220239 -0.257491 -0.478398 -0.062500 1 0 0 0 0 0 4 230200
-0.002220 0.000257 0.120478 0.220238 -0.257490 -0.478399 -0.062500 1 0 0 0 0 0 4 231296
-0.002220 0.000257 0.120478 0.220230 -0.257499 -0.478385 -0.062500 1 0 0 0 0 0 4 232303
-0.002220 0.000257 0.120478 0.220237 -0.257491 -0.478397 -0.062500 1 0 0 0 0 0 4 233312
-0.002220 0.000257 0.120478 0.220238 -0.257490 -0.478398 -0.062500 1 0 0 0 0 0 4 234277
-0.002220 0.000257 0.120478 0.220242 -0.257501 -0.478392 -0.062500 1 0 0 0 0 0 4 235281
-0.002220 0.000257 0.120478 0.220239 -0.257491 -0.478398 -0.062500 1 0 0 0 0 0 4 236309
-0.002220 0.000257 0.120478 0.220226 -0.257487 -0.478392 -0.062500 1 0 0 0 0 0 4 237299
-0.002220 0.000257 0.120478 0.220240 -0.257501 -0.478391 -0.062500 1 0 0 0 0 0 4 238279
-0.002220 0.000257 0.120478 0.220238 -0.257491 -0.478397 -0.062500 1 0 0 0 0 0 4 239300
-0.002220 0.000257 0.120478 0.220238 -0.257490 -0.478398 -0.062500 1 0 0 0 0 0 4 240280
-0.002220 0.000257 0.120478 0.220242 -0.257501 -0.478392 -0.062500 1 0 0 0 0 0 4 241276
-0.002220 0.000257 0.120478 0.220231 -0.257500 -0.478405 -0.062500 1 0 0 0 0 0 4 242278
-0.002220 0.000257 0.120478 0.220229 -0.257500 -0.478386 -0.062500 1 0 0 0 0 0 4 243306
-0.002220 0.000257 0.120478 0.220237 -0.257492 -0.478397 -0.062500 1 0 0 0 0 0 4 244298
-0.002220 0.000257 0.120478 0.220238 -0.257490 -0.478398 -0.062500 1 0 0 0 0 0 4 245299
-0.002220 0.000257 0.120478 0.220238 -0.257490 -0.478399 -0.062500 1 0 0 0 0 0 4 246282
-0.002220 0.000257 0.120478 0.220242 -0.257502 -0.478392 -0.062500 1 0 0 0 0 0 4 247298
-0.002220 0.000257 0.120478 0.220226 -0.257488 -0.478392 -0.062500 1 0 0 0 0 0 4 248283
-0.002220 0.000257 0.120478 0.220237 -0.257490 -0.478398 -0.062500 1 0 0 0 0 0 4 249300
-0.002220 0.000257 0.120478 0.220241 -0.257501 -0.478392 -0.062500 1 0 0 0 0 0 4 250283
-0.002220 0.000257 0.120478 0.220239 -0.257491 -0.478398 -0.062500 1 0 0 0 0 0 4 251298
-0.002220 0.000257 0.120478 0.220238 -0.257490 -0.478399 -0.062500 1 0 0 0 0 0 4 252282
-0.002220 0.000257 0.120478 0.220242 -0.257501 -0.478392 -0.062500 1 0 0 0 0 0 4 253297
-0.002220 0.000257 0.120478 0.220227 -0.257488 -0.478391 -0.062500 1 0 0 0 0 0 4 254280
-0.002220 0.000257 0.120478 0.220237 -0.257489 -0.478398 -0.062500 1 0 0 0 0 0 4 255309
-0.002220 0.000257 0.120478 0.220241 -0.257501 -0.478391 -0.062500 1 0 0 0 0 0 4 256282
-0.002220 0.000257 0.120478 0.220239 -0.257491 -0.478398 -0.062500 1 0 0 0 0 0 4 257298
-0.002220 0.000257 0.120478 0.220239 -0.257490 -0.478398 -0.062500 1 0 0 0 0 0 4 258281
-0.002220 0.000257 0.120478 0.220230 -0.257498 -0.478385 -0.062500 1 0 0 0 0 0 4 259225
-0.002220 0.000257 0.120478 0.220237 -0.257491 -0.478397 -0.062500 1 0 0 0 0 0 4 260214
-0.002220 0.000257 0.120478 0.220238 -0.257490 -0.478398 -0.062500 1 0 0 0 0 0 4 261224
-0.002220 0.000257 0.120478 0.220242 -0.257501 -0.478391 -0.062500 1 0 0 0 0 0 4 262224
-0.002220 0.000257 0.120478 0.220231 -0.257500 -0.478405 -0.062500 1 0 0 0 0 0 4 263215
-0.002220 0.000257 0.120478 0.220241 -0.257503 -0.478392 -0.062500 1 0 0 0 0 0 4 264224
-0.002220 0.000257 0.120478 0.220226 -0.257489 -0.478392 -0.062500 1 0 0 0 0 0 4 265215
-0.002220 0.000257 0.120478 0.220237 -0.257490 -0.478398 -0.062500 1 0 0 0 0 0 4 266225
-0.002220 0.000257 0.120478 0.220238 -0.257490 -0.478399 -0.062500 1 0 0 0 0 0 4 267215
-0.002220 0.000257 0.120478 0.220241 -0.257502 -0.478392 -0.062500 1 0 0 0 0 0 4 268223
-0.002220 0.000257 0.120478 0.220239 -0.257491 -0.478398 -0.062500 1 0 0 0 0 0 4 269214
-0.002220 0.000257 0.120478 0.220230 -0.257499 -0.478385 -0.062500 1 0 0 0 0 0 4 270224
-0.002220 0.000257 0.120478 0.220237 -0.257491 -0.478397 -0.062500 1 0 0 0 0 0 4 271215
-0.002220 0.000257 0.120478 0.220238 -0.257490 -0.478398 -0.062500 1 0 0 0 0 0 4 272223
-0.002220 0.000257 0.120478 0.220238 -0.257490 -0.478398 -0.062500 1 0 0 0 0 0 4 273236
-0.002220 0.000257 0.120478 0.220242 -0.257501 -0.478392 -0.062500 1 0 0 0 0 0 4 274215
-0.002220 0.000257 0.120478 0.220239 -0.257491 -0.478398 -0.062500 1 0 0 0 0 0 4 275219
-0.002220 0.000257 0.120478 0.220230 -0.257499 -0.478385 -0.062500 1 0 0 0 0 0 4 276224
-0.002220 0.000257 0.120478 0.220237 -0.257491 -0.478397 -0.062500 1 0 0 0 0 0 4 277232
-0.002220 0.000257 0.120478 0.220238 -0.257490 -0.478398 -0.062500 1 0 0 0 0 0 4 278226
-0.002220 0.000257 0.120478 0.220238 -0.257490 -0.478398 -0.062500 1 0 0 0 0 0 4 279239
-0.002220 0.000257 0.120478 0.220242 -0.257501 -0.478392 -0.062500 1 0 0 0 0 0 4 280202
-0.002220 0.000257 0.120478 0.220231 -0.257500 -0.478405 -0.062500 1 0 0 0 0 0 4 281231
-0.002220 0.000257 0.120478 0.220229 -0.257500 -0.478386 -0.062500 1 0 0 0 0 0 4 282231
-0.002220 0.000257 0.120478 0.220237 -0.257492 -0.478397 -0.062500 1 0 0 0 0 0 4 283231
-0.002220 0.000257 0.120478 0.220238 -0.257490 -0.478398 -0.062500 1 0 0 0 0 0 4 284232
-0.002220 0.000257 0.120478 0.220242 -0.257502 -0.478392 -0.062500 1 0 0 0 0 0 4 285230
-0.002220 0.000257 0.120478 0.220239 -0.257492 -0.478398 -0.062500 1 0 0 0 0 0 4 286231
-0.002220 0.000257 0.120478 0.220226 -0.257488 -0.478392 -0.062500 1 0 0 0 0 0 4 287234
-0.002226 0.000276 0.120468 0.294314 -0.511519 -0.329652 -0.062500 1 0 0 0 0 0 4 288235
-0.002228 0.000285 0.120464 0.270689 -0.426284 -0.402113 -0.062500 1 0 0 0 0 0 4 289234
-0.002230 0.000289 0.120463 0.252087 -0.362429 -0.439813 -0.062500 1 0 0 0 0 0 4 290201
-0.002230 0.000292 0.120462 0.241849 -0.328348 -0.454186 -0.062500 1 0 0 0 0 0 4 291202
-0.002231 0.000293 0.120462 0.236545 -0.311104 -0.459331 -0.062500 1 0 0 0 0 0 4 292229
-0.002231 0.000293 0.120462 0.233841 -0.302455 -0.461117 -0.062500 1 0 0 0 0 0 4 293224
-0.002231 0.000294 0.120462 0.232469 -0.298131 -0.461748 -0.062500 1 0 0 0 0 0 4 294201
-0.002231 0.000294 0.120462 0.231794 -0.295962 -0.461969 -0.062500 1 0 0 0 0 0 4 295231
-0.002231 0.000294 0.120462 0.231449 -0.294869 -0.462052 -0.062500 1 0 0 0 0 0 4 296230
-0.002231 0.000294 0.120462 0.231274 -0.294331 -0.462072 -0.062500 1 0 0 0 0 0 4 297202
-0.002231 0.000294 0.120462 0.231182 -0.294068 -0.462084 -0.062500 1 0 0 0 0 0 4 298202
-0.002231 0.000294 0.120462 0.231129 -0.293936 -0.462086 -0.062500 1 0 0 0 0 0 4 299231
-0.002231 0.000294 0.120462 0.231116 -0.293862 -0.462094 -0.062500 1 0 0 0 0 0 4 300201
-0.002231 0.000294 0.120462 0.231096 -0.293832 -0.462082 -0.062500 1 0 0 0 0 0 4 301230
-0.002231 0.000294 0.120462 0.231099 -0.293810 -0.462080 -0.062500 1 0 0 0 0 0 4 302229
-0.002231 0.000294 0.120462 0.231096 -0.293797 -0.462087 -0.062500 1 0 0 0 0 0 4 303233
-0.002231 0.000294 0.120462 0.231096 -0.293796 -0.462087 -0.062500 1 0 0 0 0 0 4 304200
-0.002231 0.000294 0.120462 0.231096 -0.293796 -0.462087 -0.062500 1 0 0 0 0 0 4 305229
-0.002231 0.000294 0.120462 0.231096 -0.293796 -0.462088 -0.062500 1 0 0 0 0 0 4 306231
-0.002231 0.000294 0.120462 0.231097 -0.293796 -0.462088 -0.062500 1 0 0 0 0 0 4 307231
-0.002231 0.000294 0.120462 0.231097 -0.293796 -0.462088 -0.062500 1 0 0 0 0 0 4 308228
-0.002231 0.000294 0.120462 0.231097 -0.293796 -0.462088 -0.062500 1 0 0 0 0 0 4 309230
-0.002231 0.000294 0.120462 0.231089 -0.293805 -0.462095 -0.062500 1 0 0 0 0 0 4 310230
-0.002231 0.000294 0.120462 0.231096 -0.293798 -0.462089 -0.062500 1 0 0 0 0 0 4 311201
-0.002231 0.000294 0.120462 0.231085 -0.293794 -0.462082 -0.062500 1 0 0 0 0 0 4 312222
-0.002231 0.000294 0.120462 0.231095 -0.293796 -0.462087 -0.062500 1 0 0 0 0 0 4 313198
-0.002231 0.000294 0.120462 0.231097 -0.293797 -0.462088 -0.062500 1 0 0 0 0 0 4 314217
-0.002231 0.000294 0.120462 0.231097 -0.293797 -0.462088 -0.062500 1 0 0 0 0 0 4 315298
-0.002231 0.000294 0.120462 0.231097 -0.293797 -0.462088 -0.062500 1 0 0 0 0 0 4 316303
-0.002231 0.000294 0.120462 0.231097 -0.293797 -0.462088 -0.062500 1 0 0 0 0 0 4 317273
-0.002231 0.000294 0.120462 0.231085 -0.293794 -0.462081 -0.062500 1 0 0 0 0 0 4 318275
-0.002231 0.000294 0.120462 0.231096 -0.293797 -0.462087 -0.062500 1 0 0 0 0 0 4 319310
-0.002231 0.000294 0.120462 0.231094 -0.293785 -0.462094 -0.062500 1 0 0 0 0 0 4 320297
-0.002231 0.000294 0.120462 0.231097 -0.293795 -0.462088 -0.062500 1 0 0 0 0 0 4 321277
-0.002231 0.000294 0.120462 0.231097 -0.293796 -0.462088 -0.062500 1 0 0 0 0 0 4 322273
-0.002231 0.000294 0.120462 0.231085 -0.293793 -0.462081 -0.062500 1 0 0 0 0 0 4 323279
-0.002231 0.000294 0.120462 0.231096 -0.293796 -0.462087 -0.062500 1 0 0 0 0 0 4 324273
-0.002231 0.000294 0.120462 0.231097 -0.293796 -0.462087 -0.062500 1 0 0 0 0 0 4 325275
-0.002231 0.000294 0.120462 0.231097 -0.293796 -0.462087 -0.062500 1 0 0 0 0 0 4 326303
-0.002231 0.000294 0.120462 0.231097 -0.293797 -0.462087 -0.062500 1 0 0 0 0 0 4 327297
-0.002244 0.000280 0.120451 0.410319 -0.101415 -0.311897 -0.062500 1 0 0 0 0 0 4 328280
-0.002250 0.000273 0.120448 0.351402 -0.166139 -0.385071 -0.062500 1 0 0 0 0 0 4 329278
-0.002254 0.000270 0.120446 0.306352 -0.214498 -0.423132 -0.062500 1 0 0 0 0 0 4 330295
-0.002255 0.000268 0.120446 0.282020 -0.240258 -0.437643 -0.062500 1 0 0 0 0 0 4 331216
-0.002256 0.000267 0.120446 0.269582 -0.253290 -0.442828 -0.062500 1 0 0 0 0 0 4 332223
-0.002257 0.000267 0.120446 0.263309 -0.259817 -0.444654 -0.062500 1 0 0 0 0 0 4 333212
-0.002257 0.000267 0.120446 0.260147 -0.263066 -0.445278 -0.062500 1 0 0 0 0 0 4 334222
-0.002257 0.000266 0.120446 0.258558 -0.264715 -0.445502 -0.062500 1 0 0 0 0 0 4 335213
-0.002257 0.000266 0.120446 0.257769 -0.265528 -0.445585 -0.062500 1 0 0 0 0 0 4 336221
-0.002257 0.000266 0.120446 0.257373 -0.265927 -0.445607 -0.062500 1 0 0 0 0 0 4 337212
-0.002257 0.000266 0.120446 0.257176 -0.266131 -0.445613 -0.062500 1 0 0 0 0 0 4 338222
-0.002257 0.000266 0.120446 0.257075 -0.266238 -0.445630 -0.062500 1 0 0 0 0 0 4 339212
-0.002257 0.000266 0.120446 0.257015 -0.266285 -0.445620 -0.062500 1 0 0 0 0 0 4 340221
-0.002257 0.000266 0.120446 0.257006 -0.266308 -0.445618 -0.062500 1 0 0 0 0 0 4 341212
-0.002257 0.000266 0.120446 0.256982 -0.266335 -0.445619 -0.062500 1 0 0 0 0 0 4 342221
-0.002257 0.000266 0.120446 0.256980 -0.266337 -0.445619 -0.062500 1 0 0 0 0 0 4 343212
-0.002257 0.000266 0.120446 0.256980 -0.266337 -0.445618 -0.062500 1 0 0 0 0 0 4 344221
-0.002257 0.000266 0.120446 0.256969 -0.266334 -0.445632 -0.062500 1 0 0 0 0 0 4 345213
-0.002257 0.000266 0.120446 0.256979 -0.266337 -0.445620 -0.062500 1 0 0 0 0 0 4 346214
-0.002257 0.000266 0.120446 0.256980 -0.266337 -0.445619 -0.062500 1 0 0 0 0 0 4 347222
-0.002257 0.000266 0.120446 0.256973 -0.266346 -0.445626 -0.062500 1 0 0 0 0 0 4 348216
-0.002257 0.000266 0.120446 0.256980 -0.266338 -0.445620 -0.062500 1 0 0 0 0 0 4 349229
-0.002257 0.000266 0.120446 0.256973 -0.266346 -0.445626 -0.062500 1 0 0 0 0 0 4 350223
-0.002257 0.000266 0.120446 0.256968 -0.266335 -0.445613 -0.062500 1 0 0 0 0 0 4 351243
-0.002257 0.000266 0.120446 0.256971 -0.266346 -0.445625 -0.062500 1 0 0 0 0 0 4 352227
-0.002257 0.000266 0.120446 0.256980 -0.266338 -0.445619 -0.062500 1 0 0 0 0 0 4 353221
-0.002257 0.000266 0.120446 0.256973 -0.266346 -0.445626 -0.062500 1 0 0 0 0 0 4 354234
-0.002257 0.000266 0.120446 0.256980 -0.266338 -0.445619 -0.062500 1 0 0 0 0 0 4 355232
-0.002257 0.000266 0.120446 0.256973 -0.266346 -0.445626 -0.062500 1 0 0 0 0 0 4 356231
-0.002257 0.000266 0.120446 0.256968 -0.266336 -0.445613 -0.062500 1 0 0 0 0 0 4 357229
-0.002257 0.000266 0.120446 0.256968 -0.266334 -0.445632 -0.062500 1 0 0 0 0 0 4 358229
-0.002257 0.000266 0.120446 0.256979 -0.266337 -0.445620 -0.062500 1 0 0 0 0 0 4 359200
-0.002257 0.000266 0.120446 0.256972 -0.266346 -0.445626 -0.062500 1 0 0 0 0 0 4 360227
-0.002257 0.000266 0.120446 0.256980 -0.266338 -0.445620 -0.062500 1 0 0 0 0 0 4 361230
-0.002257 0.000266 0.120446 0.256969 -0.266334 -0.445613 -0.062500 1 0 0 0 0 0 4 362205
-0.002257 0.000266 0.120446 0.256971 -0.266345 -0.445625 -0.062500 1 0 0 0 0 0 4 363232
-0.002257 0.000266 0.120446 0.256980 -0.266338 -0.445619 -0.062500 1 0 0 0 0 0 4 364231
-0.002257 0.000266 0.120446 0.256973 -0.266346 -0.445625 -0.062500 1 0 0 0 0 0 4 365231
-0.002257 0.000266 0.120446 0.256980 -0.266338 -0.445619 -0.062500 1 0 0 0 0 0 4 366199
-0.002257 0.000266 0.120446 0.256973 -0.266346 -0.445626 -0.062500 1 0 0 0 0 0 4 367200
-0.002257 0.000266 0.120446 0.256968 -0.266336 -0.445613 -0.062500 1 0 0 0 0 0 4 368229
-0.002257 0.000266 0.120446 0.256968 -0.266334 -0.445632 -0.062500 1 0 0 0 0 0 4 369229
-0.002257 0.000266 0.120446 0.256979 -0.266337 -0.445620 -0.062500 1 0 0 0 0 0 4 370229
-0.002257 0.000266 0.120446 0.256973 -0.266346 -0.445626 -0.062500 1 0 0 0 0 0 4 371230
-0.002257 0.000266 0.120446 0.256980 -0.266338 -0.445620 -0.062500 1 0 0 0 0 0 4 372229
-0.002257 0.000266 0.120446 0.256960 -0.266343 -0.445619 -0.062500 1 0 0 0 0 0 4 373228
-0.002257 0.000266 0.120446 0.256978 -0.266338 -0.445619 -0.062500 1 0 0 0 0 0 4 374228
-0.002257 0.000266 0.120446 0.256972 -0.266346 -0.445626 -0.062500 1 0 0 0 0 0 4 375230
-0.002257 0.000266 0.120446 0.256980 -0.266338 -0.445619 -0.062500 1 0 0 0 0 0 4 376228
-0.002257 0.000266 0.120446 0.256973 -0.266346 -0.445626 -0.062500 1 0 0 0 0 0 4 377228
-0.002257 0.000266 0.120446 0.256980 -0.266339 -0.445620 -0.062500 1 0 0 0 0 0 4 378228
-0.002257 0.000266 0.120446 0.256961 -0.266344 -0.445619 -0.062500 1 0 0 0 0 0 4 379230
-0.002257 0.000266 0.120446 0.256975 -0.266326 -0.445626 -0.062500 1 0 0 0 0 0 4 380229
-0.002257 0.000266 0.120446 0.256980 -0.266336 -0.445619 -0.062500 1 0 0 0 0 0 4 381226
-0.002257 0.000266 0.120446 0.256973 -0.266345 -0.445626 -0.062500 1 0 0 0 0 0 4 382228
-0.002262 0.000284 0.120435 0.330988 -0.520256 -0.296809 -0.062500 1 0 0 0 0 0 4 383228
-0.002265 0.000294 0.120431 0.307394 -0.435048 -0.369317 -0.062500 1 0 0 0 0 0 4 384226
-0.002266 0.000298 0.120430 0.288813 -0.371231 -0.407030 -0.062500 1 0 0 0 0 0 4 385228
-0.002267 0.000300 0.120430 0.278586 -0.337177 -0.421406 -0.062500 1 0 0 0 0 0 4 386229
-0.002267 0.000301 0.120429 0.273281 -0.319930 -0.426542 -0.062500 1 0 0 0 0 0 4 387230
-0.002268 0.000302 0.120429 0.270579 -0.311284 -0.428349 -0.062500 1 0 0 0 0 0 4 388225
-0.002268 0.000302 0.120429 0.269204 -0.306950 -0.428970 -0.062500 1 0 0 0 0 0 4 389214
-0.002268 0.000302 0.120429 0.268520 -0.304789 -0.429198 -0.062500 1 0 0 0 0 0 4 390221
-0.002268 0.000303 0.120429 0.268173 -0.303697 -0.429262 -0.062500 1 0 0 0 0 0 4 391230
-0.002268 0.000303 0.120429 0.268001 -0.303171 -0.429293 -0.062500 1 0 0 0 0 0 4 392228
-0.002268 0.000303 0.120429 0.267914 -0.302889 -0.429305 -0.062500 1 0 0 0 0 0 4 393231
-0.002268 0.000303 0.120429 0.267865 -0.302766 -0.429301 -0.062500 1 0 0 0 0 0 4 394217
-0.002268 0.000303 0.120429 0.267853 -0.302693 -0.429308 -0.062500 1 0 0 0 0 0 4 395227
-0.002268 0.000303 0.120429 0.267834 -0.302663 -0.429316 -0.062500 1 0 0 0 0 0 4 396226
-0.002268 0.000303 0.120429 0.267825 -0.302639 -0.429311 -0.062500 1 0 0 0 0 0 4 397225
-0.002268 0.000303 0.120429 0.267833 -0.302628 -0.429303 -0.062500 1 0 0 0 0 0 4 398196
-0.002268 0.000303 0.120429 0.267826 -0.302636 -0.429309 -0.062500 1 0 0 0 0 0 4 399304
-0.002268 0.000303 0.120429 0.267833 -0.302629 -0.429303 -0.062500 1 0 0 0 0 0 4 400296
-0.002268 0.000303 0.120429 0.267823 -0.302625 -0.429316 -0.062500 1 0 0 0 0 0 4 401298
-0.002268 0.000303 0.120429 0.267833 -0.302628 -0.429304 -0.062500 1 0 0 0 0 0 4 402296
-0.002268 0.000303 0.120429 0.267823 -0.302625 -0.429316 -0.062500 1 0 0 0 0 0 4 403299
-0.002268 0.000303 0.120429 0.267833 -0.302628 -0.429304 -0.062500 1 0 0 0 0 0 4 404294
-0.002268 0.000303 0.120429 0.267811 -0.302622 -0.429310 -0.062500 1 0 0 0 0 0 4 405278
-0.002268 0.000303 0.120429 0.267832 -0.302627 -0.429303 -0.062500 1 0 0 0 0 0 4 406277
-0.002268 0.000303 0.120429 0.267822 -0.302625 -0.429316 -0.062500 1 0 0 0 0 0 4 407293
-0.002268 0.000303 0.120429 0.267833 -0.302628 -0.429304 -0.062500 1 0 0 0 0 0 4 408278
-0.002268 0.000303 0.120429 0.267823 -0.302625 -0.429316 -0.062500 1 0 0 0 0 0 4 409291
-0.002268 0.000303 0.120429 0.267821 -0.302625 -0.429298 -0.062500 1 0 0 0 0 0 4 410276
-0.002268 0.000303 0.120429 0.267821 -0.302625 -0.429315 -0.062500 1 0 0 0 0 0 4 411291
-0.002268 0.000303 0.120429 0.267833 -0.302628 -0.429304 -0.062500 1 0 0 0 0 0 4 412295
-0.002273 0.000321 0.120419 0.341783 -0.556406 -0.280377 -0.062500 1 0 0 0 0 0 4 413293
-0.002276 0.000330 0.120415 0.318235 -0.471273 -0.352937 -0.062500 1 0 0 0 0 0 4 414276
-0.002277 0.000334 0.120414 0.299662 -0.407470 -0.390678 -0.062500 1 0 0 0 0 0 4 415221
-0.002278 0.000337 0.120413 0.289433 -0.373439 -0.405078 -0.062500 1 0 0 0 0 0 4 416210
-0.002278 0.000338 0.120413 0.284117 -0.356197 -0.410218 -0.062500 1 0 0 0 0 0 4 417219
-0.002278 0.000338 0.120413 0.281422 -0.347545 -0.412023 -0.062500 1 0 0 0 0 0 4 418211
-0.002279 0.000339 0.120413 0.280063 -0.343226 -0.412645 -0.062500 1 0 0 0 0 0 4 419219
-0.002279 0.000339 0.120413 0.279370 -0.341064 -0.412867 -0.062500 1 0 0 0 0 0 4 420225
-0.002260 0.000334 0.120403 0.013388 -0.277178 -0.275029 -0.062500 1 0 0 0 0 0 4 421211
-0.002250 0.000332 0.120400 0.103650 -0.297845 -0.342261 -0.062500 1 0 0 0 0 0 4 422219
-0.002246 0.000331 0.120399 0.170360 -0.313370 -0.377203 -0.062500 1 0 0 0 0 0 4 423211
-0.002243 0.000330 0.120398 0.205607 -0.321617 -0.390545 -0.062500 1 0 0 0 0 0 4 424218
-0.002242 0.000330 0.120398 0.223346 -0.325787 -0.395302 -0.062500 1 0 0 0 0 0 4 425210
-0.002242 0.000330 0.120398 0.232192 -0.327876 -0.396967 -0.062500 1 0 0 0 0 0 4 426218
-0.002241 0.000330 0.120398 0.236596 -0.328900 -0.397551 -0.062500 1 0 0 0 0 0 4 427213
-0.002241 0.000330 0.120398 0.238808 -0.329435 -0.397752 -0.062500 1 0 0 0 0 0 4 428209
-0.002241 0.000330 0.120398 0.239907 -0.329698 -0.397826 -0.062500 1 0 0 0 0 0 4 429211
-0.002241 0.000330 0.120398 0.240440 -0.329814 -0.397851 -0.062500 1 0 0 0 0 0 4 430225
-0.002241 0.000330 0.120398 0.240721 -0.329891 -0.397859 -0.062500 1 0 0 0 0 0 4 431214
-0.002241 0.000330 0.120398 0.240856 -0.329924 -0.397863 -0.062500 1 0 0 0 0 0 4 432214
-0.002241 0.000330 0.120398 0.240931 -0.329931 -0.397868 -0.062500 1 0 0 0 0 0 4 433225
-0.002241 0.000330 0.120398 0.240971 -0.329939 -0.397867 -0.062500 1 0 0 0 0 0 4 434211
-0.002241 0.000330 0.120398 0.240977 -0.329951 -0.397861 -0.062500 1 0 0 0 0 0 4 435226
-0.002241 0.000330 0.120398 0.240989 -0.329956 -0.397866 -0.062500 1 0 0 0 0 0 4 436227
-0.002241 0.000330 0.120398 0.240998 -0.329947 -0.397860 -0.062500 1 0 0 0 0 0 4 437228
-0.002241 0.000330 0.120398 0.240991 -0.329955 -0.397866 -0.062500 1 0 0 0 0 0 4 438224
-0.002241 0.000330 0.120398 0.240998 -0.329947 -0.397860 -0.062500 1 0 0 0 0 0 4 439227
-0.002241 0.000330 0.120398 0.240990 -0.329955 -0.397866 -0.062500 1 0 0 0 0 0 4 440226
-0.002222 0.000325 0.120388 -0.024494 -0.267175 -0.259811 -0.062500 1 0 0 0 0 0 4 441196
-0.002213 0.000323 0.120385 0.065874 -0.288382 -0.327086 -0.062500 1 0 0 0 0 0 4 442197
-0.002208 0.000322 0.120383 0.132630 -0.304161 -0.362067 -0.062500 1 0 0 0 0 0 4 443208
-0.002206 0.000322 0.120383 0.167914 -0.312548 -0.375401 -0.062500 1 0 0 0 0 0 4 444226
-0.002204 0.000321 0.120383 0.185668 -0.316782 -0.380172 -0.062500 1 0 0 0 0 0 4 445229
-0.002204 0.000321 0.120383 0.194522 -0.318908 -0.381842 -0.062500 1 0 0 0 0 0 4 446232
-0.002204 0.000321 0.120383 0.198929 -0.319947 -0.382421 -0.062500 1 0 0 0 0 0 4 447226
-0.002203 0.000321 0.120383 0.201140 -0.320482 -0.382623 -0.062500 1 0 0 0 0 0 4 448224
-0.002209 0.000339 0.120372 0.276223 -0.574410 -0.233743 -0.062500 1 0 0 0 0 0 4 449214
-0.002211 0.000348 0.120368 0.253188 -0.489454 -0.306366 -0.062500 1 0 0 0 0 0 4 450197
-0.002213 0.000353 0.120367 0.234867 -0.425756 -0.344108 -0.062500 1 0 0 0 0 0 4 451227
-0.002213 0.000355 0.120367 0.224778 -0.391765 -0.358505 -0.062500 1 0 0 0 0 0 4 452225
-0.002195 0.000352 0.120357 -0.045799 -0.311775 -0.225514 -0.062500 1 0 0 0 0 0 4 453224
-0.002186 0.000350 0.120353 0.041835 -0.324352 -0.294638 -0.062500 1 0 0 0 0 0 4 454226
-0.002181 0.000349 0.120352 0.107211 -0.335816 -0.330271 -0.062500 1 0 0 0 0 0 4 455197
-0.002179 0.000349 0.120351 0.141806 -0.342034 -0.343818 -0.062500 1 0 0 0 0 0 4 456226
-0.002178 0.000349 0.120351 0.159212 -0.345187 -0.348669 -0.062500 1 0 0 0 0 0 4 457224
-0.002177 0.000348 0.120351 0.167892 -0.346756 -0.350361 -0.062500 1 0 0 0 0 0 4 458223
-0.002177 0.000348 0.120351 0.172220 -0.347543 -0.350953 -0.062500 1 0 0 0 0 0 4 459214
-0.002177 0.000348 0.120351 0.174379 -0.347947 -0.351158 -0.062500 1 0 0 0 0 0 4 460219
-0.002177 0.000348 0.120351 0.175464 -0.348136 -0.351220 -0.062500 1 0 0 0 0 0 4 461226
-0.002177 0.000348 0.120351 0.176006 -0.348239 -0.351257 -0.062500 1 0 0 0 0 0 4 462196
-0.002177 0.000348 0.120351 0.176266 -0.348278 -0.351261 -0.062500 1 0 0 0 0 0 4 463226
-0.002177 0.000348 0.120351 0.176399 -0.348308 -0.351264 -0.062500 1 0 0 0 0 0 4 464225
-0.002177 0.000348 0.120351 0.176474 -0.348316 -0.351269 -0.062500 1 0 0 0 0 0 4 465223
-0.002177 0.000348 0.120351 0.176502 -0.348321 -0.351262 -0.062500 1 0 0 0 0 0 4 466225
-0.002177 0.000348 0.120351 0.176515 -0.348324 -0.351268 -0.062500 1 0 0 0 0 0 4 467227
-0.002177 0.000348 0.120351 0.176527 -0.348327 -0.351275 -0.062500 1 0 0 0 0 0 4 468225
-0.002177 0.000348 0.120351 0.176532 -0.348339 -0.351269 -0.062500 1 0 0 0 0 0 4 469204
-0.002177 0.000348 0.120351 0.176540 -0.348332 -0.351262 -0.062500 1 0 0 0 0 0 4 470213
-0.002177 0.000348 0.120351 0.176530 -0.348328 -0.351274 -0.062500 1 0 0 0 0 0 4 471305
-0.002177 0.000348 0.120351 0.176540 -0.348330 -0.351262 -0.062500 1 0 0 0 0 0 4 472305
-0.002177 0.000348 0.120351 0.176533 -0.348340 -0.351268 -0.062500 1 0 0 0 0 0 4 473271
-0.002177 0.000348 0.120351 0.176537 -0.348320 -0.351268 -0.062500 1 0 0 0 0 0 4 474271
-0.002177 0.000348 0.120351 0.176541 -0.348329 -0.351261 -0.062500 1 0 0 0 0 0 4 475271
-0.002177 0.000348 0.120351 0.176529 -0.348327 -0.351274 -0.062500 1 0 0 0 0 0 4 476297
-0.002177 0.000348 0.120351 0.176540 -0.348330 -0.351262 -0.062500 1 0 0 0 0 0 4 477301
-0.002177 0.000348 0.120351 0.176532 -0.348339 -0.351267 -0.062500 1 0 0 0 0 0 4 478269
-0.002177 0.000348 0.120351 0.176536 -0.348320 -0.351268 -0.062500 1 0 0 0 0 0 4 479290
-0.002177 0.000348 0.120351 0.176532 -0.348338 -0.351268 -0.062500 1 0 0 0 0 0 4 480270
-0.002177 0.000348 0.120351 0.176540 -0.348331 -0.351261 -0.062500 1 0 0 0 0 0 4 481266
-0.002177 0.000348 0.120351 0.176529 -0.348328 -0.351274 -0.062500 1 0 0 0 0 0 4 482261
-0.002177 0.000348 0.120351 0.176539 -0.348330 -0.351262 -0.062500 1 0 0 0 0 0 4 483296
-0.002177 0.000348 0.120351 0.176544 -0.348342 -0.351274 -0.062500 1 0 0 0 0 0 4 484293
-0.002177 0.000348 0.120351 0.176538 -0.348320 -0.351269 -0.062500 1 0 0 0 0 0 4 485274
-0.002177 0.000348 0.120351 0.176532 -0.348338 -0.351268 -0.062500 1 0 0 0 0 0 4 486291
-0.002177 0.000348 0.120351 0.176540 -0.348332 -0.351261 -0.062500 1 0 0 0 0 0 4 487209
-0.002177 0.000348 0.120351 0.176529 -0.348328 -0.351274 -0.062500 1 0 0 0 0 0 4 488219
-0.002177 0.000348 0.120351 0.176539 -0.348330 -0.351262 -0.062500 1 0 0 0 0 0 4 489216
-0.002182 0.000366 0.120341 0.250498 -0.601850 -0.202259 -0.062500 1 0 0 0 0 0 4 490208
-0.002185 0.000376 0.120337 0.226905 -0.516835 -0.274883 -0.062500 1 0 0 0 0 0 4 491217
-0.002186 0.000380 0.120336 0.208326 -0.453100 -0.312648 -0.062500 1 0 0 0 0 0 4 492209
-0.002187 0.000382 0.120335 0.198108 -0.419092 -0.327033 -0.062500 1 0 0 0 0 0 4 493218
-0.002187 0.000383 0.120335 0.192818 -0.401858 -0.332175 -0.062500 1 0 0 0 0 0 4 494208
-0.002187 0.000384 0.120335 0.190112 -0.393231 -0.333975 -0.062500 1 0 0 0 0 0 4 495216
-0.002187 0.000384 0.120335 0.188758 -0.388897 -0.334598 -0.062500 1 0 0 0 0 0 4 496208
-0.002187 0.000384 0.120335 0.188066 -0.386735 -0.334821 -0.062500 1 0 0 0 0 0 4 497216
-0.002187 0.000385 0.120335 0.187723 -0.385655 -0.334898 -0.062500 1 0 0 0 0 0 4 498207
-0.002187 0.000385 0.120335 0.187544 -0.385109 -0.334925 -0.062500 1 0 0 0 0 0 4 499216
-0.002187 0.000385 0.120335 0.187460 -0.384836 -0.334930 -0.062500 1 0 0 0 0 0 4 500207
-0.002187 0.000385 0.120335 0.187420 -0.384705 -0.334939 -0.062500 1 0 0 0 0 0 4 501216
-0.002187 0.000385 0.120335 0.187400 -0.384640 -0.334934 -0.062500 1 0 0 0 0 0 4 502208
-0.002187 0.000385 0.120335 0.187389 -0.384602 -0.334934 -0.062500 1 0 0 0 0 0 4 503208
-0.002187 0.000385 0.120335 0.187373 -0.384586 -0.334934 -0.062500 1 0 0 0 0 0 4 504217
-0.002187 0.000385 0.120335 0.187371 -0.384585 -0.334934 -0.062500 1 0 0 0 0 0 4 505223
-0.002187 0.000385 0.120335 0.187380 -0.384577 -0.334947 -0.062500 1 0 0 0 0 0 4 506214
-0.002187 0.000385 0.120335 0.187377 -0.384564 -0.334936 -0.062500 1 0 0 0 0 0 4 507216
-0.002187 0.000385 0.120335 0.187368 -0.384572 -0.334941 -0.062500 1 0 0 0 0 0 4 508223
-0.002187 0.000385 0.120335 0.187379 -0.384575 -0.334928 -0.062500 1 0 0 0 0 0 4 509207
-0.002187 0.000385 0.120335 0.187368 -0.384573 -0.334940 -0.062500 1 0 0 0 0 0 4 510228
-0.002187 0.000385 0.120335 0.187375 -0.384564 -0.334935 -0.062500 1 0 0 0 0 0 4 511199
-0.002187 0.000385 0.120335 0.187368 -0.384572 -0.334941 -0.062500 1 0 0 0 0 0 4 512224
-0.002187 0.000385 0.120335 0.187378 -0.384575 -0.334928 -0.062500 1 0 0 0 0 0 4 513222
-0.002187 0.000385 0.120335 0.187368 -0.384573 -0.334940 -0.062500 1 0 0 0 0 0 4 514225
-0.002187 0.000385 0.120335 0.187375 -0.384564 -0.334935 -0.062500 1 0 0 0 0 0 4 515226
-0.002187 0.000385 0.120335 0.187367 -0.384572 -0.334941 -0.062500 1 0 0 0 0 0 4 516218
-0.002187 0.000385 0.120335 0.187375 -0.384564 -0.334935 -0.062500 1 0 0 0 0 0 4 517194
-0.002187 0.000385 0.120335 0.187383 -0.384586 -0.334941 -0.062500 1 0 0 0 0 0 4 518201
-0.002187 0.000385 0.120335 0.187377 -0.384566 -0.334935 -0.062500 1 0 0 0 0 0 4 519199
-0.002187 0.000385 0.120335 0.187376 -0.384563 -0.334934 -0.062500 1 0 0 0 0 0 4 520228
-0.002187 0.000385 0.120335 0.187368 -0.384571 -0.334941 -0.062500 1 0 0 0 0 0 4 521226
-0.002187 0.000385 0.120335 0.187375 -0.384563 -0.334935 -0.062500 1 0 0 0 0 0 4 522192
-0.002187 0.000385 0.120335 0.187371 -0.384583 -0.334934 -0.062500 1 0 0 0 0 0 4 523224
-0.002187 0.000385 0.120335 0.187376 -0.384565 -0.334934 -0.062500 1 0 0 0 0 0 4 524223
-0.002187 0.000385 0.120335 0.187368 -0.384572 -0.334941 -0.062500 1 0 0 0 0 0 4 525219
-0.002187 0.000385 0.120335 0.187375 -0.384563 -0.334935 -0.062500 1 0 0 0 0 0 4 526223
-0.002187 0.000385 0.120335 0.187367 -0.384571 -0.334941 -0.062500 1 0 0 0 0 0 4 527224
-0.002187 0.000385 0.120335 0.187378 -0.384575 -0.334928 -0.062500 1 0 0 0 0 0 4 528223
-0.002187 0.000385 0.120335 0.187380 -0.384576 -0.334947 -0.062500 1 0 0 0 0 0 4 529222
-0.002187 0.000385 0.120335 0.187377 -0.384564 -0.334936 -0.062500 1 0 0 0 0 0 4 530221
-0.002187 0.000385 0.120335 0.187368 -0.384572 -0.334942 -0.062500 1 0 0 0 0 0 4 531219
-0.002187 0.000385 0.120335 0.187379 -0.384575 -0.334928 -0.062500 1 0 0 0 0 0 4 532223
-0.002187 0.000385 0.120335 0.187368 -0.384573 -0.334940 -0.062500 1 0 0 0 0 0 4 533223
-0.002187 0.000385 0.120335 0.187375 -0.384564 -0.334935 -0.062500 1 0 0 0 0 0 4 534223
-0.002187 0.000385 0.120335 0.187368 -0.384572 -0.334941 -0.062500 1 0 0 0 0 0 4 535216
-0.002187 0.000385 0.120335 0.187378 -0.384575 -0.334928 -0.062500 1 0 0 0 0 0 4 536193
-0.002200 0.000371 0.120324 0.366557 -0.192187 -0.185045 -0.062500 1 0 0 0 0 0 4 537223
-0.002207 0.000364 0.120321 0.307641 -0.256966 -0.258114 -0.062500 1 0 0 0 0 0 4 538222
-0.002210 0.000361 0.120319 0.262609 -0.305320 -0.296091 -0.062500 1 0 0 0 0 0 4 539224
-0.002212 0.000359 0.120319 0.238278 -0.331083 -0.310566 -0.062500 1 0 0 0 0 0 4 540223
-0.002212 0.000358 0.120319 0.225849 -0.344090 -0.315729 -0.062500 1 0 0 0 0 0 4 541223
-0.002213 0.000358 0.120319 0.219568 -0.350609 -0.317538 -0.062500 1 0 0 0 0 0 4 542223
-0.002213 0.000357 0.120319 0.216421 -0.353870 -0.318174 -0.062500 1 0 0 0 0 0 4 543223
-0.002213 0.000357 0.120319 0.214828 -0.355497 -0.318392 -0.062500 1 0 0 0 0 0 4 544221
-0.002213 0.000357 0.120319 0.214039 -0.356306 -0.318472 -0.062500 1 0 0 0 0 0 4 545214
-0.002213 0.000357 0.120319 0.213638 -0.356725 -0.318494 -0.062500 1 0 0 0 0 0 4 546219
-0.002213 0.000357 0.120319 0.213437 -0.356920 -0.318506 -0.062500 1 0 0 0 0 0 4 547209
[truncated: 6,130,865 more chars]
