# Supplementary material for: Increasing Patient Engagement in Rehabilitation Exercises Using Computer-Based Citizen Science
Source: PLoS One. 2015 Mar 20;10(3):e0117013. doi: 10.1371/journal.pone.0117013 (PMC4368773; doi:10.1371/journal.pone.0117013)
Supplement: S6 Dataset — (ZIP) [file pone.0117013.s006.zip › Dataset_S6/P22/P22_without.dat]

0.007857 0.008176 0.170382 0.096694 -2.485166 -5.809471 -0.000000 1 0 0 0 0 0 0 976
0.007857 0.008247 0.170512 0.001788 -1.179975 -2.299253 -0.000031 1 0 0 0 0 0 0 1953
0.007862 0.008350 0.170754 -0.064950 -1.458425 -3.420769 -0.000062 1 0 0 0 0 0 0 2971
0.007867 0.008424 0.170958 -0.087629 -1.128069 -3.068574 -0.000094 1 0 0 0 0 0 0 3972
0.007889 0.008490 0.171079 -0.317808 -0.984154 -1.972541 -0.000124 1 0 0 0 0 0 0 4941
0.007919 0.008555 0.171298 -0.437345 -0.967377 -3.162595 -0.000156 1 0 0 0 0 0 0 5966
0.007950 0.008597 0.171426 -0.477992 -0.663949 -2.120129 -0.000186 1 0 0 0 0 0 0 6944
0.007986 0.008644 0.171626 -0.550888 -0.704116 -2.975233 -0.000218 1 0 0 0 0 0 0 7967
0.008002 0.008665 0.171747 -0.297424 -0.370737 -2.063308 -0.000249 1 0 0 0 0 0 0 8953
0.008059 0.008690 0.171954 -0.806124 -0.396225 -3.104353 -0.000281 1 0 0 0 0 0 0 9967
0.008078 0.008706 0.172060 -0.379193 -0.298305 -1.936517 -0.000322 1 0 0 0 0 0 0 11286
0.008092 0.008763 0.172298 -0.268978 -0.812952 -3.542758 -0.000343 1 0 0 0 0 0 0 11957
0.008089 0.008768 0.172376 -0.045378 -0.187268 -1.665494 -0.000384 1 0 0 0 0 0 0 13262
0.008064 0.008791 0.172568 0.258192 -0.368651 -2.975545 -0.000406 1 0 0 0 0 0 0 13975
0.008049 0.008811 0.172648 0.162518 -0.351919 -1.665301 -0.000436 1 0 0 0 0 0 0 14943
0.008057 0.008812 0.172750 -0.159045 -0.115398 -1.853100 -0.000468 1 0 0 0 0 0 0 15944
0.008027 0.008832 0.172854 0.296620 -0.334425 -1.923558 -0.000499 1 0 0 0 0 0 0 16953
0.008022 0.008854 0.172961 0.018627 -0.384847 -1.991200 -0.000531 1 0 0 0 0 0 0 17957
0.008013 0.008859 0.173067 0.035643 -0.177027 -2.007600 -0.000562 1 0 0 0 0 0 0 18956
0.007981 0.008860 0.173164 0.333916 -0.101158 -1.919803 -0.000593 1 0 0 0 0 0 0 19965
0.007976 0.008872 0.173253 0.013811 -0.254412 -1.829729 -0.000624 1 0 0 0 0 0 0 20944
0.007968 0.008874 0.173336 0.008584 -0.129031 -1.767543 -0.000656 1 0 0 0 0 0 0 21954
0.007943 0.008852 0.173414 0.222762 0.174869 -1.721229 -0.000687 1 0 0 0 0 0 0 22957
0.007927 0.008838 0.173478 0.128955 0.112403 -1.557700 -0.000718 1 0 0 0 0 0 0 23957
0.007916 0.008828 0.173535 0.056655 0.053276 -1.479438 -0.000749 1 0 0 0 0 0 0 24949
0.007891 0.008802 0.173587 0.208486 0.232041 -1.480006 -0.000840 1 0 0 0 0 0 0 27861
0.007876 0.008787 0.173625 0.090963 0.113005 -1.291899 -0.000842 1 0 0 0 0 0 0 27930
0.007845 0.008780 0.173662 0.292466 -0.016635 -1.290503 -0.000874 1 0 0 0 0 0 0 28955
0.007834 0.008755 0.173685 0.043629 0.211812 -1.133276 -0.000906 1 0 0 0 0 0 0 29965
0.007828 0.008742 0.173696 -0.051872 0.074454 -0.981978 -0.000937 1 0 0 0 0 0 0 30962
0.007825 0.008735 0.173701 -0.101709 -0.025350 -0.916114 -0.000968 1 0 0 0 0 0 0 31960
0.007818 0.008752 0.173698 -0.061028 -0.356410 -0.823955 -0.000999 1 0 0 0 0 0 0 32959
0.007814 0.008761 0.173696 -0.107535 -0.280963 -0.861888 -0.001031 1 0 0 0 0 0 0 33966
0.007807 0.008787 0.173690 -0.069867 -0.494718 -0.825645 -0.001062 1 0 0 0 0 0 0 34955
0.007826 0.008797 0.173681 -0.405956 -0.317051 -0.815840 -0.001093 1 0 0 0 0 0 0 35962
0.007830 0.008823 0.173671 -0.254871 -0.516124 -0.824707 -0.001124 1 0 0 0 0 0 0 36960
0.007832 0.008836 0.173667 -0.219167 -0.372984 -0.917554 -0.001156 1 0 0 0 0 0 0 37955
0.007834 0.008843 0.173664 -0.206318 -0.277344 -0.983097 -0.001187 1 0 0 0 0 0 0 38957
0.007829 0.008868 0.173658 -0.132699 -0.502591 -0.953952 -0.001218 1 0 0 0 0 0 0 39957
0.007827 0.008880 0.173654 -0.161709 -0.372215 -1.021801 -0.001249 1 0 0 0 0 0 0 40958
0.007826 0.008886 0.173653 -0.184156 -0.283463 -1.074764 -0.001281 1 0 0 0 0 0 0 41959
0.007825 0.008890 0.173652 -0.197999 -0.238194 -1.114507 -0.001312 1 0 0 0 0 0 0 42958
0.007825 0.008891 0.173652 -0.207256 -0.217212 -1.147540 -0.001343 1 0 0 0 0 0 0 43959
0.007825 0.008892 0.173652 -0.214203 -0.208752 -1.177173 -0.001374 1 0 0 0 0 0 0 44955
0.007825 0.008892 0.173652 -0.220072 -0.206639 -1.205292 -0.001405 1 0 0 0 0 0 0 45952
0.007825 0.008893 0.173652 -0.225456 -0.207819 -1.232955 -0.001437 1 0 0 0 0 0 0 46959
0.007825 0.008893 0.173652 -0.230565 -0.210594 -1.260083 -0.001468 1 0 0 0 0 0 0 47959
0.007825 0.008893 0.173651 -0.235574 -0.214173 -1.287038 -0.001499 1 0 0 0 0 0 0 48958
0.007825 0.008893 0.173651 -0.240534 -0.218188 -1.313690 -0.001530 1 0 0 0 0 0 0 49949
0.007825 0.008893 0.173651 -0.245561 -0.222501 -1.340880 -0.001562 1 0 0 0 0 0 0 50962
0.007825 0.008893 0.173651 -0.250476 -0.226793 -1.367784 -0.001593 1 0 0 0 0 0 0 51964
0.007825 0.008893 0.173651 -0.255383 -0.231219 -1.394585 -0.001625 1 0 0 0 0 0 0 52963
0.007825 0.008893 0.173651 -0.260243 -0.235609 -1.421326 -0.001656 1 0 0 0 0 0 0 53960
0.007825 0.008893 0.173651 -0.265174 -0.240079 -1.448076 -0.001687 1 0 0 0 0 0 0 54957
0.007825 0.008893 0.173651 -0.270065 -0.244436 -1.474911 -0.001718 1 0 0 0 0 0 0 55957
0.007847 0.008890 0.173646 -0.563720 -0.209544 -1.426595 -0.001749 1 0 0 0 0 0 0 56957
0.007858 0.008888 0.173643 -0.455074 -0.231590 -1.485490 -0.001781 1 0 0 0 0 0 0 57958
0.007864 0.008888 0.173642 -0.376584 -0.247519 -1.533843 -0.001812 1 0 0 0 0 0 0 58945
0.007867 0.008888 0.173641 -0.336844 -0.257407 -1.571148 -0.001842 1 0 0 0 0 0 0 59926
0.007890 0.008884 0.173635 -0.607885 -0.225053 -1.528597 -0.001874 1 0 0 0 0 0 0 60952
0.007902 0.008883 0.173632 -0.487804 -0.248331 -1.590199 -0.001906 1 0 0 0 0 0 0 61959
0.007908 0.008882 0.173631 -0.403643 -0.264746 -1.640037 -0.001937 1 0 0 0 0 0 0 62957
0.007911 0.008882 0.173630 -0.361073 -0.275004 -1.678414 -0.001968 1 0 0 0 0 0 0 63957
0.007913 0.008882 0.173630 -0.341826 -0.282071 -1.710713 -0.001999 1 0 0 0 0 0 0 64957
0.007913 0.008882 0.173630 -0.334566 -0.287708 -1.740332 -0.002031 1 0 0 0 0 0 0 65964
0.007914 0.008882 0.173630 -0.333187 -0.292469 -1.767404 -0.002061 1 0 0 0 0 0 0 66928
0.007936 0.008879 0.173624 -0.623931 -0.257892 -1.720102 -0.002093 1 0 0 0 0 0 0 67957
0.007947 0.008878 0.173621 -0.513843 -0.279989 -1.779367 -0.002124 1 0 0 0 0 0 0 68957
0.007953 0.008877 0.173620 -0.434828 -0.296066 -1.828293 -0.002156 1 0 0 0 0 0 0 69959
0.007956 0.008877 0.173619 -0.394752 -0.305984 -1.865820 -0.002187 1 0 0 0 0 0 0 70945
0.007980 0.008873 0.173613 -0.665570 -0.273536 -1.822238 -0.002218 1 0 0 0 0 0 0 71943
0.007991 0.008872 0.173610 -0.545523 -0.296740 -1.883996 -0.002249 1 0 0 0 0 0 0 72951
0.007997 0.008871 0.173609 -0.461401 -0.313170 -1.933733 -0.002280 1 0 0 0 0 0 0 73943
0.008023 0.008868 0.173602 -0.707712 -0.283972 -1.896559 -0.002312 1 0 0 0 0 0 0 74950
0.008035 0.008867 0.173599 -0.575034 -0.308591 -1.960929 -0.002343 1 0 0 0 0 0 0 75941
0.008042 0.008866 0.173598 -0.484627 -0.325780 -2.012380 -0.002374 1 0 0 0 0 0 0 76942
0.008067 0.008863 0.173592 -0.727727 -0.296818 -1.975772 -0.002405 1 0 0 0 0 0 0 77950
0.008080 0.008861 0.173588 -0.593445 -0.321598 -2.040511 -0.002436 1 0 0 0 0 0 0 78940
0.008086 0.008860 0.173587 -0.502293 -0.338843 -2.092390 -0.002468 1 0 0 0 0 0 0 79950
0.008112 0.008857 0.173581 -0.744995 -0.309824 -2.055216 -0.002499 1 0 0 0 0 0 0 80940
0.008125 0.008856 0.173577 -0.610678 -0.334728 -2.120594 -0.002530 1 0 0 0 0 0 0 81951
0.008153 0.008852 0.173570 -0.808183 -0.312414 -2.095830 -0.002561 1 0 0 0 0 0 0 82942
0.008168 0.008850 0.173567 -0.648824 -0.340719 -2.168242 -0.002594 1 0 0 0 0 0 0 83971
0.008175 0.008850 0.173565 -0.544611 -0.359310 -2.222709 -0.002624 1 0 0 0 0 0 0 84957
0.008201 0.008846 0.173558 -0.781236 -0.331405 -2.189484 -0.002659 1 0 0 0 0 0 0 86048
0.008214 0.008845 0.173555 -0.643591 -0.356510 -2.254776 -0.002689 1 0 0 0 0 0 0 87026
0.008220 0.008844 0.173554 -0.550715 -0.373817 -2.306941 -0.002720 1 0 0 0 0 0 0 88028
0.008246 0.008841 0.173547 -0.792637 -0.344886 -2.269931 -0.002752 1 0 0 0 0 0 0 89033
0.008259 0.008839 0.173544 -0.657571 -0.369431 -2.333018 -0.002780 1 0 0 0 0 0 0 89949
0.008287 0.008836 0.173537 -0.854921 -0.347015 -2.307721 -0.002811 1 0 0 0 0 0 0 90931
0.008302 0.008834 0.173533 -0.695603 -0.375240 -2.379822 -0.002843 1 0 0 0 0 0 0 91940
0.008309 0.008833 0.173532 -0.591567 -0.393987 -2.435316 -0.002874 1 0 0 0 0 0 0 92958
0.008335 0.008830 0.173525 -0.827822 -0.365621 -2.399175 -0.002906 1 0 0 0 0 0 0 93956
0.008348 0.008828 0.173522 -0.690359 -0.390803 -2.465339 -0.002937 1 0 0 0 0 0 0 94958
0.008377 0.008825 0.173515 -0.886328 -0.368438 -2.439777 -0.002967 1 0 0 0 0 0 0 95928
0.008391 0.008823 0.173511 -0.726494 -0.396853 -2.512714 -0.002999 1 0 0 0 0 0 0 96957
0.008421 0.008819 0.173504 -0.910875 -0.376010 -2.490805 -0.003031 1 0 0 0 0 0 0 97959
0.008435 0.008817 0.173500 -0.745077 -0.404941 -2.564346 -0.003062 1 0 0 0 0 0 0 98957
0.008465 0.008814 0.173492 -0.926586 -0.384320 -2.542925 -0.003093 1 0 0 0 0 0 0 99957
0.008502 0.008809 0.173483 -1.048089 -0.373814 -2.539506 -0.003124 1 0 0 0 0 0 0 100956
0.008521 0.008807 0.173478 -0.826921 -0.410587 -2.628414 -0.003156 1 0 0 0 0 0 0 101957
0.008552 0.008803 0.173470 -0.978077 -0.393723 -2.614014 -0.003186 1 0 0 0 0 0 0 102937
0.008568 0.008801 0.173467 -0.795413 -0.424668 -2.692393 -0.003218 1 0 0 0 0 0 0 103956
0.008599 0.008797 0.173459 -0.968461 -0.404897 -2.672703 -0.003250 1 0 0 0 0 0 0 104961
0.008614 0.008796 0.173455 -0.796737 -0.434230 -2.747042 -0.003280 1 0 0 0 0 0 0 105931
0.008621 0.008795 0.173453 -0.686729 -0.453512 -2.804292 -0.003312 1 0 0 0 0 0 0 106955
0.008647 0.008791 0.173447 -0.919989 -0.425173 -2.767928 -0.003343 1 0 0 0 0 0 0 107956
0.008661 0.008790 0.173443 -0.781301 -0.450556 -2.834779 -0.003374 1 0 0 0 0 0 0 108956
0.008689 0.008786 0.173436 -0.976842 -0.428170 -2.809272 -0.003405 1 0 0 0 0 0 0 109952
0.008704 0.008785 0.173432 -0.816817 -0.456590 -2.882123 -0.003437 1 0 0 0 0 0 0 110955
0.008733 0.008781 0.173425 -1.001317 -0.435618 -2.859504 -0.003468 1 0 0 0 0 0 0 111957
0.008770 0.008776 0.173415 -1.124562 -0.424848 -2.855362 -0.003499 1 0 0 0 0 0 0 112956
0.008789 0.008774 0.173411 -0.904434 -0.461640 -2.944408 -0.003530 1 0 0 0 0 0 0 113944
0.008821 0.008770 0.173403 -1.056322 -0.444841 -2.930213 -0.003562 1 0 0 0 0 0 0 114954
0.008837 0.008768 0.173399 -0.874075 -0.475640 -3.008515 -0.003593 1 0 0 0 0 0 0 115951
0.008867 0.008764 0.173391 -1.047344 -0.455742 -2.988248 -0.003624 1 0 0 0 0 0 0 116958
0.008866 0.008745 0.173385 -0.672388 -0.258918 -3.038877 -0.003656 1 0 0 0 0 0 0 117957
0.008888 0.008733 0.173377 -0.932469 -0.328483 -3.027555 -0.003687 1 0 0 0 0 0 0 118955
0.008900 0.008727 0.173373 -0.822889 -0.422835 -3.109832 -0.003718 1 0 0 0 0 0 0 119955
0.008927 0.008721 0.173365 -1.034254 -0.436475 -3.091207 -0.003749 1 0 0 0 0 0 0 120955
0.008941 0.008718 0.173361 -0.882425 -0.482987 -3.167928 -0.003781 1 0 0 0 0 0 0 121955
0.008971 0.008714 0.173353 -1.070893 -0.470788 -3.146349 -0.003812 1 0 0 0 0 0 0 122956
0.009007 0.008709 0.173343 -1.196378 -0.464430 -3.142651 -0.003843 1 0 0 0 0 0 0 123958
0.009026 0.008707 0.173339 -0.977598 -0.503601 -3.232875 -0.003874 1 0 0 0 0 0 0 124954
0.009058 0.008703 0.173330 -1.130540 -0.487979 -3.220162 -0.003908 1 0 0 0 0 0 0 126032
0.009074 0.008701 0.173327 -0.948798 -0.519445 -3.299207 -0.003939 1 0 0 0 0 0 0 127036
0.009104 0.008697 0.173319 -1.122180 -0.499474 -3.277270 -0.003969 1 0 0 0 0 0 0 128000
0.009103 0.008678 0.173313 -0.747511 -0.301958 -3.328527 -0.004001 1 0 0 0 0 0 0 129000
0.009125 0.008666 0.173304 -1.007747 -0.371721 -3.316613 -0.004032 1 0 0 0 0 0 0 130000
0.009136 0.008660 0.173300 -0.898470 -0.466367 -3.399273 -0.004063 1 0 0 0 0 0 0 130998
0.009164 0.008654 0.173292 -1.110112 -0.480065 -3.380687 -0.004095 1 0 0 0 0 0 0 132023
0.009163 0.008633 0.173286 -0.754420 -0.299089 -3.432297 -0.004126 1 0 0 0 0 0 0 132997
0.009184 0.008620 0.173278 -1.024289 -0.377314 -3.420698 -0.004157 1 0 0 0 0 0 0 134000
0.009217 0.008611 0.173267 -1.208651 -0.436081 -3.423705 -0.004188 1 0 0 0 0 0 0 134997
0.009229 0.008628 0.173257 -0.953550 -0.787140 -3.444153 -0.004220 1 0 0 0 0 0 0 136029
0.009257 0.008634 0.173246 -1.150187 -0.680928 -3.462262 -0.004252 1 0 0 0 0 0 0 137024
0.009255 0.008619 0.173238 -0.792128 -0.413927 -3.539390 -0.004283 1 0 0 0 0 0 0 138026
0.009277 0.008609 0.173229 -1.060845 -0.446024 -3.539565 -0.004314 1 0 0 0 0 0 0 139022
0.009310 0.008601 0.173218 -1.244464 -0.481235 -3.547827 -0.004345 1 0 0 0 0 0 0 140005
0.009311 0.008580 0.173211 -0.852546 -0.315068 -3.620991 -0.004376 1 0 0 0 0 0 0 141022
0.009334 0.008567 0.173202 -1.101845 -0.400909 -3.619078 -0.004408 1 0 0 0 0 0 0 142025
0.009368 0.008557 0.173191 -1.275585 -0.463253 -3.626613 -0.004439 1 0 0 0 0 0 0 143021
0.009369 0.008535 0.173184 -0.878666 -0.310564 -3.699107 -0.004470 1 0 0 0 0 0 0 144025
0.009387 0.008543 0.173169 -1.057516 -0.680673 -3.621282 -0.004501 1 0 0 0 0 0 0 145006
0.009403 0.008526 0.173154 -1.053909 -0.410283 -3.634067 -0.004530 1 0 0 0 0 0 0 145950
0.009411 0.008518 0.173147 -0.961382 -0.499127 -3.763496 -0.004561 1 0 0 0 0 0 0 146939
0.009437 0.008512 0.173137 -1.195456 -0.524575 -3.768789 -0.004593 1 0 0 0 0 0 0 147948
0.009430 0.008512 0.173125 -0.783967 -0.627357 -3.758552 -0.004624 1 0 0 0 0 0 0 148939
0.009432 0.008492 0.173111 -0.884040 -0.372589 -3.758852 -0.004655 1 0 0 0 0 0 0 149949
0.009434 0.008483 0.173105 -0.883673 -0.485073 -3.877344 -0.004686 1 0 0 0 0 0 0 150939
0.009437 0.008479 0.173088 -0.895579 -0.572885 -3.776566 -0.004718 1 0 0 0 0 0 0 151949
0.009460 0.008474 0.173074 -1.180590 -0.576620 -3.824912 -0.004749 1 0 0 0 0 0 0 152939
0.009457 0.008454 0.173065 -0.860963 -0.386887 -3.925954 -0.004780 1 0 0 0 0 0 0 153947
0.009472 0.008463 0.173049 -1.080477 -0.737822 -3.862060 -0.004811 1 0 0 0 0 0 0 154938
0.009464 0.008450 0.173039 -0.808180 -0.497282 -3.964096 -0.004843 1 0 0 0 0 0 0 155936
0.009462 0.008445 0.173021 -0.854631 -0.570908 -3.881324 -0.004874 1 0 0 0 0 0 0 156949
0.009461 0.008443 0.173012 -0.884811 -0.624520 -4.022694 -0.004905 1 0 0 0 0 0 0 157943
0.009462 0.008442 0.172994 -0.916809 -0.659059 -3.937751 -0.004937 1 0 0 0 0 0 0 158947
0.009458 0.008464 0.172980 -0.855426 -0.953072 -4.000977 -0.004968 1 0 0 0 0 0 0 159939
0.009462 0.008454 0.172965 -0.970470 -0.580868 -4.021642 -0.004999 1 0 0 0 0 0 0 160943
0.009444 0.008454 0.172951 -0.688377 -0.662877 -4.048646 -0.005030 1 0 0 0 0 0 0 161945
0.009436 0.008454 0.172930 -0.803443 -0.691652 -3.993319 -0.005062 1 0 0 0 0 0 0 162952
0.009433 0.008455 0.172920 -0.875185 -0.701624 -4.155083 -0.005093 1 0 0 0 0 0 0 163957
0.009410 0.008460 0.172907 -0.638399 -0.752703 -4.161310 -0.005125 1 0 0 0 0 0 0 164961
0.009401 0.008463 0.172888 -0.783668 -0.744691 -4.086878 -0.005156 1 0 0 0 0 0 0 165952
0.009396 0.008465 0.172878 -0.871783 -0.734630 -4.239382 -0.005187 1 0 0 0 0 0 0 166956
0.009395 0.008467 0.172860 -0.932502 -0.734267 -4.157885 -0.005217 1 0 0 0 0 0 0 167924
0.009374 0.008472 0.172843 -0.680237 -0.781372 -4.198910 -0.005249 1 0 0 0 0 0 0 168955
0.009386 0.008472 0.172829 -1.089993 -0.721059 -4.257462 -0.005281 1 0 0 0 0 0 0 169956
0.009371 0.008476 0.172815 -0.788018 -0.773281 -4.281044 -0.005312 1 0 0 0 0 0 0 170954
0.009343 0.008482 0.172800 -0.587207 -0.810055 -4.303578 -0.005343 1 0 0 0 0 0 0 171954
0.009352 0.008482 0.172787 -1.047260 -0.741712 -4.347379 -0.005374 1 0 0 0 0 0 0 172955
0.009335 0.008487 0.172773 -0.772689 -0.790068 -4.363286 -0.005406 1 0 0 0 0 0 0 173960
0.009306 0.008493 0.172759 -0.585813 -0.825119 -4.381921 -0.005437 1 0 0 0 0 0 0 174956
0.009309 0.008514 0.172740 -0.984483 -1.034866 -4.347675 -0.005468 1 0 0 0 0 0 0 175954
0.009290 0.008530 0.172723 -0.741815 -0.975146 -4.394463 -0.005499 1 0 0 0 0 0 0 176944
0.009265 0.008520 0.172713 -0.645390 -0.651344 -4.511656 -0.005531 1 0 0 0 0 0 0 177956
0.009269 0.008533 0.172696 -1.026742 -0.925870 -4.455837 -0.005562 1 0 0 0 0 0 0 178954
0.009251 0.008544 0.172681 -0.769191 -0.923828 -4.485142 -0.005592 1 0 0 0 0 0 0 179925
0.009226 0.008533 0.172671 -0.665322 -0.631751 -4.594240 -0.005624 1 0 0 0 0 0 0 180952
0.009231 0.008545 0.172655 -1.043316 -0.922760 -4.534354 -0.005656 1 0 0 0 0 0 0 181955
0.009212 0.008556 0.172639 -0.783826 -0.929144 -4.562251 -0.005687 1 0 0 0 0 0 0 182952
0.009188 0.008544 0.172630 -0.678912 -0.641134 -4.669879 -0.005718 1 0 0 0 0 0 0 183954
0.009192 0.008556 0.172613 -1.056728 -0.934277 -4.609432 -0.005749 1 0 0 0 0 0 0 184954
0.009174 0.008567 0.172597 -0.796853 -0.941807 -4.637080 -0.005781 1 0 0 0 0 0 0 185956
0.009165 0.008572 0.172590 -0.898769 -0.884978 -4.770655 -0.005811 1 0 0 0 0 0 0 186925
0.009162 0.008576 0.172572 -0.987407 -0.856065 -4.671889 -0.005842 1 0 0 0 0 0 0 187924
0.009139 0.008582 0.172556 -0.750836 -0.889858 -4.706750 -0.005878 1 0 0 0 0 0 0 189069
0.009123 0.008606 0.172542 -0.810874 -1.143521 -4.764708 -0.005906 1 0 0 0 0 0 0 189955
0.009100 0.008602 0.172534 -0.723087 -0.787141 -4.863223 -0.005940 1 0 0 0 0 0 0 191057
0.009089 0.008600 0.172516 -0.887520 -0.795861 -4.764402 -0.005968 1 0 0 0 0 0 0 191953
0.009063 0.008603 0.172499 -0.705003 -0.866830 -4.798787 -0.005999 1 0 0 0 0 0 0 192953
0.009050 0.008605 0.172491 -0.864828 -0.862130 -4.939534 -0.006030 1 0 0 0 0 0 0 193952
0.009045 0.008607 0.172473 -0.984317 -0.861404 -4.846444 -0.006066 1 0 0 0 0 0 0 195080
0.009021 0.008612 0.172457 -0.761575 -0.908749 -4.878466 -0.006097 1 0 0 0 0 0 0 196077
0.009005 0.008636 0.172443 -0.829944 -1.170114 -4.939966 -0.006128 1 0 0 0 0 0 0 197065
0.008998 0.008650 0.172422 -0.966755 -1.054054 -4.875890 -0.006159 1 0 0 0 0 0 0 198076
0.008973 0.008660 0.172404 -0.758281 -1.018218 -4.929976 -0.006191 1 0 0 0 0 0 0 199076
0.008945 0.008649 0.172394 -0.696066 -0.724100 -5.053860 -0.006222 1 0 0 0 0 0 0 200082
0.008933 0.008643 0.172375 -0.888935 -0.783833 -4.969715 -0.006249 1 0 0 0 0 0 0 200954
0.008921 0.008663 0.172360 -0.930540 -1.114195 -5.042597 -0.006285 1 0 0 0 0 0 0 202080
0.008901 0.008656 0.172336 -0.820096 -0.805846 -4.956424 -0.006312 1 0 0 0 0 0 0 202952
0.008886 0.008674 0.172319 -0.881538 -1.113812 -5.058332 -0.006347 1 0 0 0 0 0 0 204081
0.008880 0.008684 0.172297 -1.006700 -1.041325 -5.019055 -0.006378 1 0 0 0 0 0 0 205058
0.008856 0.008694 0.172278 -0.790976 -1.029117 -5.086644 -0.006409 1 0 0 0 0 0 0 206079
0.008823 0.008702 0.172261 -0.654434 -1.026430 -5.138070 -0.006441 1 0 0 0 0 0 0 207077
0.008808 0.008708 0.172238 -0.874457 -0.983810 -5.089756 -0.006468 1 0 0 0 0 0 0 207951
0.008779 0.008715 0.172220 -0.726152 -1.005959 -5.158360 -0.006503 1 0 0 0 0 0 0 209064
0.008766 0.008719 0.172196 -0.917186 -0.979288 -5.126810 -0.006534 1 0 0 0 0 0 0 210071
0.008739 0.008726 0.172177 -0.750672 -1.008688 -5.199349 -0.006565 1 0 0 0 0 0 0 211071
0.008726 0.008730 0.172154 -0.932641 -0.985561 -5.170553 -0.006596 1 0 0 0 0 0 0 212060
0.008716 0.008755 0.172122 -0.982219 -1.253571 -5.079331 -0.006624 1 0 0 0 0 0 0 212945
0.008690 0.008771 0.172099 -0.786245 -1.186120 -5.206025 -0.006659 1 0 0 0 0 0 0 214062
0.008678 0.008781 0.172074 -0.956355 -1.088229 -5.209338 -0.006690 1 0 0 0 0 0 0 215070
0.008652 0.008790 0.172053 -0.777941 -1.078182 -5.295592 -0.006717 1 0 0 0 0 0 0 215936
0.008639 0.008796 0.172029 -0.955047 -1.035438 -5.278528 -0.006753 1 0 0 0 0 0 0 217071
0.008635 0.008799 0.172003 -1.073242 -1.013184 -5.273194 -0.006784 1 0 0 0 0 0 0 218061
0.008618 0.008785 0.171974 -0.927174 -0.772081 -5.250104 -0.006812 1 0 0 0 0 0 0 218945
0.008583 0.008803 0.171946 -0.682212 -1.186787 -5.284010 -0.006846 1 0 0 0 0 0 0 220062
0.008567 0.008814 0.171919 -0.905823 -1.127603 -5.310975 -0.006878 1 0 0 0 0 0 0 221080
0.008560 0.008820 0.171891 -1.054036 -1.072630 -5.331976 -0.006905 1 0 0 0 0 0 0 221947
0.008536 0.008828 0.171869 -0.841387 -1.088570 -5.438859 -0.006937 1 0 0 0 0 0 0 222958
0.008503 0.008836 0.171836 -0.715187 -1.105736 -5.315221 -0.006967 1 0 0 0 0 0 0 223924
0.008488 0.008842 0.171806 -0.936065 -1.073553 -5.361230 -0.006999 1 0 0 0 0 0 0 224954
0.008482 0.008845 0.171777 -1.076511 -1.054212 -5.403080 -0.007030 1 0 0 0 0 0 0 225939
0.008459 0.008852 0.171740 -0.869162 -1.094745 -5.327676 -0.007065 1 0 0 0 0 0 0 227056
0.008449 0.008857 0.171708 -1.022186 -1.076022 -5.399069 -0.007093 1 0 0 0 0 0 0 227955
0.008429 0.008843 0.171676 -0.914745 -0.831097 -5.428171 -0.007128 1 0 0 0 0 0 0 229057
0.008415 0.008858 0.171640 -0.982035 -1.198409 -5.395706 -0.007156 1 0 0 0 0 0 0 229956
0.008393 0.008850 0.171606 -0.891731 -0.923514 -5.442088 -0.007191 1 0 0 0 0 0 0 231081
0.008383 0.008846 0.171575 -1.045144 -0.971557 -5.505090 -0.007218 1 0 0 0 0 0 0 231951
0.008358 0.008850 0.171537 -0.859883 -1.064299 -5.442192 -0.007253 1 0 0 0 0 0 0 233078
0.008353 0.008832 0.171495 -1.108719 -0.796122 -5.409066 -0.007284 1 0 0 0 0 0 0 234079
0.008347 0.008845 0.171455 -1.116830 -1.190552 -5.434862 -0.007316 1 0 0 0 0 0 0 235075
0.008329 0.008836 0.171418 -0.970149 -0.929288 -5.509249 -0.007343 1 0 0 0 0 0 0 235953
0.008300 0.008836 0.171377 -0.809230 -1.033756 -5.481906 -0.007377 1 0 0 0 0 0 0 237047
0.008287 0.008838 0.171328 -1.015127 -1.068570 -5.387095 -0.007409 1 0 0 0 0 0 0 238079
0.008266 0.008822 0.171288 -0.928660 -0.851297 -5.506558 -0.007437 1 0 0 0 0 0 0 238959
0.008235 0.008819 0.171245 -0.792600 -0.998887 -5.510010 -0.007471 1 0 0 0 0 0 0 240057
0.008222 0.008820 0.171195 -1.010026 -1.056324 -5.429892 -0.007503 1 0 0 0 0 0 0 241077
0.008195 0.008825 0.171147 -0.856374 -1.132954 -5.476709 -0.007534 1 0 0 0 0 0 0 242071
0.008189 0.008808 0.171101 -1.120644 -0.849970 -5.515064 -0.007566 1 0 0 0 0 0 0 243077
0.008188 0.008801 0.171049 -1.216247 -0.957516 -5.459986 -0.007597 1 0 0 0 0 0 0 244079
0.008167 0.008803 0.171000 -0.968731 -1.085597 -5.519849 -0.007628 1 0 0 0 0 0 0 245076
0.008159 0.008805 0.170947 -1.109436 -1.112740 -5.480373 -0.007659 1 0 0 0 0 0 0 246080
0.008141 0.008790 0.170889 -0.995371 -0.891339 -5.430387 -0.007691 1 0 0 0 0 0 0 247075
0.008134 0.008784 0.170831 -1.135558 -0.993165 -5.444055 -0.007722 1 0 0 0 0 0 0 248077
0.008110 0.008787 0.170779 -0.931800 -1.113043 -5.546732 -0.007752 1 0 0 0 0 0 0 249047
0.008083 0.008772 0.170722 -0.881680 -0.899259 -5.495504 -0.007784 1 0 0 0 0 0 0 250076
0.008072 0.008766 0.170664 -1.078062 -1.001659 -5.501714 -0.007816 1 0 0 0 0 0 0 251076
0.008047 0.008769 0.170597 -0.911491 -1.123684 -5.397111 -0.007847 1 0 0 0 0 0 0 252078
0.008036 0.008772 0.170535 -1.092498 -1.149132 -5.461621 -0.007877 1 0 0 0 0 0 0 253046
0.008017 0.008757 0.170472 -0.995337 -0.923198 -5.478121 -0.007909 1 0 0 0 0 0 0 254075
0.007992 0.008734 0.170408 -0.928048 -0.786027 -5.490821 -0.007940 1 0 0 0 0 0 0 255071
0.007982 0.008724 0.170348 -1.108509 -0.950495 -5.538736 -0.007972 1 0 0 0 0 0 0 256076
0.007980 0.008720 0.170272 -1.227438 -1.057729 -5.365920 -0.008003 1 0 0 0 0 0 0 257076
0.007964 0.008703 0.170202 -1.073544 -0.883617 -5.443369 -0.008034 1 0 0 0 0 0 0 258070
0.007958 0.008696 0.170138 -1.190108 -1.007582 -5.537199 -0.008065 1 0 0 0 0 0 0 259071
0.007958 0.008694 0.170061 -1.273873 -1.090872 -5.385485 -0.008097 1 0 0 0 0 0 0 260076
0.007943 0.008677 0.169990 -1.101710 -0.904048 -5.473899 -0.008128 1 0 0 0 0 0 0 261074
0.007938 0.008670 0.169910 -1.214133 -1.021529 -5.362910 -0.008159 1 0 0 0 0 0 0 262064
0.007938 0.008669 0.169840 -1.290094 -1.106765 -5.511703 -0.008191 1 0 0 0 0 0 0 263073
0.007940 0.008670 0.169760 -1.333954 -1.149572 -5.396962 -0.008222 1 0 0 0 0 0 0 264075
0.007927 0.008654 0.169687 -1.139478 -0.939715 -5.505294 -0.008253 1 0 0 0 0 0 0 265075
0.007922 0.008648 0.169605 -1.240132 -1.044865 -5.402219 -0.008284 1 0 0 0 0 0 0 266077
0.007906 0.008629 0.169532 -1.092927 -0.886794 -5.519837 -0.008316 1 0 0 0 0 0 0 267076
0.007883 0.008602 0.169446 -1.001141 -0.781922 -5.383532 -0.008347 1 0 0 0 0 0 0 268076
0.007857 0.008573 0.169371 -0.952220 -0.731445 -5.518195 -0.008377 1 0 0 0 0 0 0 269046
0.007852 0.008538 0.169294 -1.222867 -0.653506 -5.518752 -0.008409 1 0 0 0 0 0 0 270072
0.007851 0.008522 0.169209 -1.314559 -0.893775 -5.429061 -0.008441 1 0 0 0 0 0 0 271076
0.007837 0.008498 0.169117 -1.141375 -0.807719 -5.344513 -0.008472 1 0 0 0 0 0 0 272076
0.007838 0.008465 0.169032 -1.329091 -0.697881 -5.431378 -0.008503 1 0 0 0 0 0 0 273075
0.007823 0.008433 0.168940 -1.156291 -0.679969 -5.361262 -0.008534 1 0 0 0 0 0 0 274069
0.007819 0.008418 0.168847 -1.263299 -0.914746 -5.359394 -0.008565 1 0 0 0 0 0 0 275061
0.007807 0.008372 0.168758 -1.196033 -0.533153 -5.416303 -0.008597 1 0 0 0 0 0 0 276069
0.007804 0.008351 0.168667 -1.292159 -0.812588 -5.401688 -0.008628 1 0 0 0 0 0 0 277072
0.007787 0.008323 0.168571 -1.136278 -0.762363 -5.354702 -0.008659 1 0 0 0 0 0 0 278064
0.007787 0.008289 0.168467 -1.336748 -0.667879 -5.240356 -0.008690 1 0 0 0 0 0 0 279069
0.007773 0.008255 0.168364 -1.171100 -0.665473 -5.270832 -0.008721 1 0 0 0 0 0 0 280059
0.007767 0.008240 0.168266 -1.280442 -0.906815 -5.336805 -0.008753 1 0 0 0 0 0 0 281068
0.007750 0.008216 0.168167 -1.135258 -0.811918 -5.334670 -0.008784 1 0 0 0 0 0 0 282060
0.007743 0.008204 0.168053 -1.263377 -0.978013 -5.149405 -0.008815 1 0 0 0 0 0 0 283068
0.007725 0.008182 0.167946 -1.131601 -0.852514 -5.229084 -0.008846 1 0 0 0 0 0 0 284059
0.007724 0.008151 0.167834 -1.342808 -0.713852 -5.191874 -0.008878 1 0 0 0 0 0 0 285068
0.007703 0.008140 0.167721 -1.102695 -0.975608 -5.169102 -0.008909 1 0 0 0 0 0 0 286060
0.007700 0.008114 0.167606 -1.324176 -0.802679 -5.158353 -0.008941 1 0 0 0 0 0 0 287089
0.007690 0.008061 0.167488 -1.250823 -0.443058 -5.110223 -0.008972 1 0 0 0 0 0 0 288069
0.007664 0.008040 0.167371 -1.040603 -0.814140 -5.128306 -0.009003 1 0 0 0 0 0 0 289082
0.007659 0.008009 0.167253 -1.293686 -0.715535 -5.139275 -0.009034 1 0 0 0 0 0 0 290063
0.007664 0.007972 0.167136 -1.458581 -0.635698 -5.145480 -0.009065 1 0 0 0 0 0 0 291070
0.007645 0.007959 0.167019 -1.169488 -0.932001 -5.150214 -0.009097 1 0 0 0 0 0 0 292068
0.007627 0.007913 0.166898 -1.142947 -0.532799 -5.106662 -0.009128 1 0 0 0 0 0 0 293071
0.007619 0.007891 0.166771 -1.284880 -0.804965 -5.032290 -0.009160 1 0 0 0 0 0 0 294082
0.007617 0.007880 0.166642 -1.374050 -0.990888 -4.991303 -0.009190 1 0 0 0 0 0 0 295070
0.007607 0.007836 0.166514 -1.280242 -0.560310 -5.019511 -0.009222 1 0 0 0 0 0 0 296076
0.007603 0.007814 0.166384 -1.361590 -0.818000 -4.986692 -0.009253 1 0 0 0 0 0 0 297064
0.007603 0.007804 0.166252 -1.417299 -0.996106 -4.966224 -0.009284 1 0 0 0 0 0 0 298078
0.007588 0.007782 0.166133 -1.229015 -0.857112 -5.147122 -0.009316 1 0 0 0 0 0 0 299076
0.007565 0.007753 0.166003 -1.106670 -0.751662 -5.009407 -0.009347 1 0 0 0 0 0 0 300073
0.007554 0.007739 0.165870 -1.267000 -0.939843 -4.969059 -0.009378 1 0 0 0 0 0 0 301075
0.007540 0.007693 0.165740 -1.228711 -0.527928 -4.999409 -0.009409 1 0 0 0 0 0 0 302075
0.007533 0.007670 0.165606 -1.339957 -0.797785 -4.968000 -0.009441 1 0 0 0 0 0 0 303077
0.007521 0.007618 0.165475 -1.268114 -0.450018 -4.995414 -0.009472 1 0 0 0 0 0 0 304082
0.007521 0.007570 0.165330 -1.438021 -0.456399 -4.813475 -0.009503 1 0 0 0 0 0 0 305073
0.007523 0.007547 0.165189 -1.472514 -0.777857 -4.855486 -0.009534 1 0 0 0 0 0 0 306080
0.007514 0.007495 0.165054 -1.342636 -0.437201 -4.932028 -0.009565 1 0 0 0 0 0 0 307063
0.007511 0.007470 0.164917 -1.404411 -0.743388 -4.922970 -0.009597 1 0 0 0 0 0 0 308070
0.007493 0.007439 0.164776 -1.226458 -0.702254 -4.861451 -0.009628 1 0 0 0 0 0 0 309072
0.007468 0.007405 0.164632 -1.116794 -0.662159 -4.823840 -0.009659 1 0 0 0 0 0 0 310076
0.007440 0.007370 0.164487 -1.059490 -0.639170 -4.801685 -0.009691 1 0 0 0 0 0 0 311077
0.007426 0.007353 0.164344 -1.253325 -0.869474 -4.838899 -0.009722 1 0 0 0 0 0 0 312075
0.007404 0.007326 0.164199 -1.149692 -0.765324 -4.805448 -0.009753 1 0 0 0 0 0 0 313075
0.007382 0.007272 0.164060 -1.158923 -0.400321 -4.880253 -0.009784 1 0 0 0 0 0 0 314076
0.007395 0.007241 0.163912 -1.609702 -0.656259 -4.770998 -0.009816 1 0 0 0 0 0 0 315072
0.007385 0.007206 0.163764 -1.363164 -0.644388 -4.752039 -0.009847 1 0 0 0 0 0 0 316074
0.007364 0.007171 0.163615 -1.192036 -0.623139 -4.741890 -0.009878 1 0 0 0 0 0 0 317079
0.007360 0.007130 0.163457 -1.399915 -0.551621 -4.628792 -0.009909 1 0 0 0 0 0 0 318075
0.007341 0.007092 0.163304 -1.238012 -0.567317 -4.664195 -0.009940 1 0 0 0 0 0 0 319069
0.007316 0.007054 0.163151 -1.128720 -0.577653 -4.683874 -0.009972 1 0 0 0 0 0 0 320073
0.007303 0.007034 0.162984 -1.286806 -0.813319 -4.482335 -0.010003 1 0 0 0 0 0 0 321072
0.007280 0.007006 0.162825 -1.174760 -0.726634 -4.568806 -0.010034 1 0 0 0 0 0 0 322075
0.007252 0.006973 0.162669 -1.096720 -0.658803 -4.619892 -0.010065 1 0 0 0 0 0 0 323072
0.007244 0.006934 0.162507 -1.352663 -0.560871 -4.533362 -0.010097 1 0 0 0 0 0 0 324078
0.007224 0.006895 0.162350 -1.214707 -0.563543 -4.582103 -0.010128 1 0 0 0 0 0 0 325076
0.007220 0.006853 0.162186 -1.415917 -0.507823 -4.500750 -0.010159 1 0 0 0 0 0 0 326065
0.007201 0.006813 0.162027 -1.248223 -0.532528 -4.553260 -0.010190 1 0 0 0 0 0 0 327069
0.007198 0.006770 0.161862 -1.434077 -0.487486 -4.472797 -0.010221 1 0 0 0 0 0 0 328063
0.007179 0.006730 0.161703 -1.258836 -0.517808 -4.526120 -0.010253 1 0 0 0 0 0 0 329068
0.007176 0.006686 0.161537 -1.441180 -0.475549 -4.447106 -0.010287 1 0 0 0 0 0 0 330159
0.007157 0.006646 0.161376 -1.264043 -0.507232 -4.500248 -0.010318 1 0 0 0 0 0 0 331147
0.007137 0.006583 0.161204 -1.220575 -0.221395 -4.357293 -0.010348 1 0 0 0 0 0 0 332117
0.007127 0.006552 0.161045 -1.355594 -0.593465 -4.498003 -0.010379 1 0 0 0 0 0 0 333117
0.007110 0.006494 0.160873 -1.287201 -0.280671 -4.344501 -0.010411 1 0 0 0 0 0 0 334118
0.007079 0.006469 0.160700 -1.084650 -0.667792 -4.311275 -0.010443 1 0 0 0 0 0 0 335149
0.007068 0.006432 0.160527 -1.345852 -0.565228 -4.287035 -0.010474 1 0 0 0 0 0 0 336139
0.007046 0.006395 0.160361 -1.217048 -0.542531 -4.376870 -0.010505 1 0 0 0 0 0 0 337144
0.007041 0.006353 0.160190 -1.421775 -0.469265 -4.309319 -0.010536 1 0 0 0 0 0 0 338139
0.007027 0.006290 0.160011 -1.330055 -0.181523 -4.195668 -0.010567 1 0 0 0 0 0 0 339117
0.007019 0.006258 0.159847 -1.416607 -0.557040 -4.366034 -0.010598 1 0 0 0 0 0 0 340126
0.007021 0.006218 0.159676 -1.544687 -0.488809 -4.282018 -0.010630 1 0 0 0 0 0 0 341138
0.006988 0.006160 0.159505 -1.099582 -0.246342 -4.265846 -0.010661 1 0 0 0 0 0 0 342123
0.006976 0.006108 0.159329 -1.343938 -0.281627 -4.205312 -0.010693 1 0 0 0 0 0 0 343138
0.006976 0.006058 0.159152 -1.515392 -0.312764 -4.163830 -0.010724 1 0 0 0 0 0 0 344138
0.006958 0.006014 0.158983 -1.311504 -0.388963 -4.246883 -0.010755 1 0 0 0 0 0 0 345121
0.006955 0.005968 0.158808 -1.474862 -0.367490 -4.173079 -0.010786 1 0 0 0 0 0 0 346140
0.006935 0.005926 0.158638 -1.289501 -0.411154 -4.232633 -0.010817 1 0 0 0 0 0 0 347123
0.006931 0.005881 0.158462 -1.464367 -0.372909 -4.146494 -0.010849 1 0 0 0 0 0 0 348139
0.006894 0.005820 0.158287 -1.062001 -0.165949 -4.132692 -0.010880 1 0 0 0 0 0 0 349125
0.006881 0.005766 0.158108 -1.327857 -0.219317 -4.072107 -0.010909 1 0 0 0 0 0 0 350066
0.006873 0.005737 0.157919 -1.425537 -0.550535 -3.921526 -0.010940 1 0 0 0 0 0 0 351057
0.006851 0.005704 0.157742 -1.262739 -0.520761 -4.055814 -0.010972 1 0 0 0 0 0 0 352066
0.006845 0.005663 0.157562 -1.452082 -0.418650 -4.009869 -0.011002 1 0 0 0 0 0 0 353056
0.006825 0.005624 0.157388 -1.281005 -0.419667 -4.084674 -0.011034 1 0 0 0 0 0 0 354066
0.006819 0.005580 0.157209 -1.461704 -0.358791 -4.001284 -0.011065 1 0 0 0 0 0 0 355056
0.006821 0.005534 0.157026 -1.581834 -0.320635 -3.942688 -0.011097 1 0 0 0 0 0 0 356066
0.006788 0.005473 0.156846 -1.129576 -0.119731 -3.948312 -0.011127 1 0 0 0 0 0 0 357056
0.006769 0.005441 0.156654 -1.281366 -0.465605 -3.787313 -0.011159 1 0 0 0 0 0 0 358057
0.006742 0.005405 0.156474 -1.188539 -0.458408 -3.917112 -0.011191 1 0 0 0 0 0 0 359082
0.006717 0.005345 0.156284 -1.193278 -0.127048 -3.791840 -0.011221 1 0 0 0 0 0 0 360063
0.006709 0.005291 0.156096 -1.424929 -0.166752 -3.780021 -0.011253 1 0 0 0 0 0 0 361065
0.006686 0.005244 0.155894 -1.257719 -0.252999 -3.581513 -0.011284 1 0 0 0 0 0 0 362068
0.006657 0.005201 0.155709 -1.160880 -0.317831 -3.766333 -0.011315 1 0 0 0 0 0 0 363062
0.006630 0.005137 0.155516 -1.177982 -0.041894 -3.668633 -0.011347 1 0 0 0 0 0 0 364065
0.006621 0.005082 0.155325 -1.416276 -0.110028 -3.670613 -0.011378 1 0 0 0 0 0 0 365070
0.006593 0.005056 0.155135 -1.180945 -0.515098 -3.670901 -0.011409 1 0 0 0 0 0 0 366070
0.006566 0.005002 0.154939 -1.182221 -0.160878 -3.574620 -0.011440 1 0 0 0 0 0 0 367069
0.006557 0.004950 0.154746 -1.417290 -0.164369 -3.586633 -0.011472 1 0 0 0 0 0 0 368080
0.006551 0.004922 0.154546 -1.473818 -0.470125 -3.471075 -0.011503 1 0 0 0 0 0 0 369072
0.006519 0.004849 0.154362 -1.155332 0.100262 -3.664671 -0.011534 1 0 0 0 0 0 0 370070
0.006501 0.004810 0.154165 -1.298351 -0.286027 -3.490363 -0.011566 1 0 0 0 0 0 0 371074
0.006497 0.004767 0.153970 -1.489013 -0.259214 -3.489529 -0.011597 1 0 0 0 0 0 0 372073
0.006482 0.004703 0.153770 -1.376480 0.019169 -3.403456 -0.011628 1 0 0 0 0 0 0 373072
0.006440 0.004634 0.153577 -1.008594 0.124643 -3.465006 -0.011659 1 0 0 0 0 0 0 374075
0.006423 0.004575 0.153383 -1.300824 0.005702 -3.445402 -0.011690 1 0 0 0 0 0 0 375071
0.006413 0.004544 0.153180 -1.410534 -0.356884 -3.304615 -0.011722 1 0 0 0 0 0 0 376074
0.006373 0.004491 0.152985 -1.038673 -0.107085 -3.372375 -0.011753 1 0 0 0 0 0 0 377069
0.006357 0.004440 0.152790 -1.316157 -0.106771 -3.358563 -0.011784 1 0 0 0 0 0 0 378074
0.006331 0.004396 0.152603 -1.212140 -0.180480 -3.458395 -0.011816 1 0 0 0 0 0 0 379078
0.006299 0.004353 0.152396 -1.117579 -0.206747 -3.175961 -0.011847 1 0 0 0 0 0 0 380070
0.006287 0.004308 0.152195 -1.374290 -0.169547 -3.205486 -0.011878 1 0 0 0 0 0 0 381069
0.006285 0.004261 0.151996 -1.533350 -0.141423 -3.218534 -0.011909 1 0 0 0 0 0 0 382074
0.006249 0.004201 0.151801 -1.108159 0.049549 -3.249796 -0.011940 1 0 0 0 0 0 0 383072
0.006219 0.004129 0.151597 -1.130577 0.232917 -3.125150 -0.011972 1 0 0 0 0 0 0 384072
0.006207 0.004069 0.151396 -1.385351 0.100729 -3.127587 -0.012003 1 0 0 0 0 0 0 385072
0.006182 0.004019 0.151181 -1.233407 -0.035245 -2.916466 -0.012034 1 0 0 0 0 0 0 386073
0.006174 0.003970 0.150975 -1.435483 -0.058708 -2.991194 -0.012066 1 0 0 0 0 0 0 387072
0.006157 0.003904 0.150766 -1.345592 0.175153 -2.936460 -0.012097 1 0 0 0 0 0 0 388072
0.006136 0.003829 0.150555 -1.281822 0.321560 -2.887208 -0.012128 1 0 0 0 0 0 0 389072
0.006130 0.003768 0.150350 -1.465919 0.167638 -2.934380 -0.012159 1 0 0 0 0 0 0 390070
0.006124 0.003735 0.150138 -1.493965 -0.214873 -2.827853 -0.012190 1 0 0 0 0 0 0 391069
0.006108 0.003678 0.149926 -1.371971 0.084901 -2.781719 -0.012221 1 0 0 0 0 0 0 392061
0.006087 0.003607 0.149712 -1.297268 0.289064 -2.744236 -0.012253 1 0 0 0 0 0 0 393072
0.006081 0.003548 0.149505 -1.475388 0.167583 -2.798445 -0.012284 1 0 0 0 0 0 0 394073
0.006037 0.003504 0.149294 -0.997015 -0.028842 -2.731918 -0.012315 1 0 0 0 0 0 0 395069
0.006002 0.003440 0.149081 -1.069542 0.212474 -2.666261 -0.012347 1 0 0 0 0 0 0 396070
0.005982 0.003407 0.148864 -1.267311 -0.148033 -2.589129 -0.012377 1 0 0 0 0 0 0 397042
0.005959 0.003349 0.148648 -1.253124 0.143380 -2.561305 -0.012409 1 0 0 0 0 0 0 398073
0.005935 0.003278 0.148431 -1.234065 0.341738 -2.530745 -0.012440 1 0 0 0 0 0 0 399072
0.005905 0.003225 0.148231 -1.153646 0.153662 -2.720279 -0.012471 1 0 0 0 0 0 0 400060
0.005877 0.003157 0.148021 -1.170602 0.334233 -2.579764 -0.012503 1 0 0 0 0 0 0 401068
0.005860 0.003121 0.147804 -1.316123 -0.062189 -2.456191 -0.012537 1 0 0 0 0 0 0 402147
0.005839 0.003062 0.147586 -1.274744 0.208239 -2.404107 -0.012568 1 0 0 0 0 0 0 403138
0.005816 0.002991 0.147368 -1.242449 0.395598 -2.362893 -0.012599 1 0 0 0 0 0 0 404149
0.005779 0.002959 0.147157 -1.069913 -0.081975 -2.430886 -0.012629 1 0 0 0 0 0 0 405116
0.005765 0.002920 0.146948 -1.333078 -0.026417 -2.438294 -0.012661 1 0 0 0 0 0 0 406116
0.005745 0.002859 0.146732 -1.286271 0.265141 -2.324771 -0.012692 1 0 0 0 0 0 0 407115
0.005700 0.002793 0.146524 -0.963295 0.376358 -2.378662 -0.012723 1 0 0 0 0 0 0 408113
0.005675 0.002758 0.146306 -1.177442 -0.014973 -2.236715 -0.012755 1 0 0 0 0 0 0 409146
0.005650 0.002700 0.146086 -1.196185 0.258311 -2.165028 -0.012786 1 0 0 0 0 0 0 410138
0.005624 0.002630 0.145865 -1.196589 0.446906 -2.113520 -0.012818 1 0 0 0 0 0 0 411137
0.005592 0.002576 0.145634 -1.109698 0.268077 -1.947906 -0.012848 1 0 0 0 0 0 0 412115
0.005559 0.002531 0.145426 -1.075260 0.142359 -2.198127 -0.012880 1 0 0 0 0 0 0 413123
0.005550 0.002463 0.145199 -1.401977 0.440785 -1.946769 -0.012911 1 0 0 0 0 0 0 414137
0.005506 0.002416 0.144975 -0.958914 0.216163 -1.932726 -0.012942 1 0 0 0 0 0 0 415121
0.005487 0.002369 0.144758 -1.249591 0.189357 -2.002978 -0.012974 1 0 0 0 0 0 0 416136
0.005465 0.002305 0.144537 -1.233907 0.416598 -1.917993 -0.013004 1 0 0 0 0 0 0 417118
0.005457 0.002250 0.144322 -1.421855 0.332069 -1.952582 -0.013036 1 0 0 0 0 0 0 418137
0.005434 0.002204 0.144091 -1.238833 0.218800 -1.729016 -0.013067 1 0 0 0 0 0 0 419119
0.005410 0.002141 0.143864 -1.206730 0.438130 -1.713859 -0.013099 1 0 0 0 0 0 0 420136
0.005398 0.002061 0.143519 -1.371490 0.697998 -0.135118 -0.013131 1 0 0 0 0 0 0 421182
0.005399 0.002025 0.143352 -1.547366 0.161463 -2.261597 -0.013159 1 0 0 0 0 0 0 422065
0.005385 0.001966 0.143149 -1.384205 0.405008 -1.982931 -0.013190 1 0 0 0 0 0 0 423055
0.005366 0.001897 0.142932 -1.284167 0.579554 -1.735723 -0.013222 1 0 0 0 0 0 0 424064
0.005352 0.001861 0.142707 -1.358784 0.170350 -1.582329 -0.013252 1 0 0 0 0 0 0 425055
0.005333 0.001803 0.142481 -1.286396 0.421386 -1.510929 -0.013284 1 0 0 0 0 0 0 426064
0.005311 0.001735 0.142253 -1.238985 0.597742 -1.457876 -0.013315 1 0 0 0 0 0 0 427055
0.005264 0.001666 0.142008 -0.919849 0.639791 -1.181204 -0.013346 1 0 0 0 0 0 0 428055
0.005245 0.001609 0.141781 -1.232707 0.492935 -1.355018 -0.013378 1 0 0 0 0 0 0 429064
0.005207 0.001525 0.141544 -1.017455 0.854178 -1.216436 -0.013409 1 0 0 0 0 0 0 430055
0.005170 0.001465 0.141330 -1.012952 0.575545 -1.469127 -0.013441 1 0 0 0 0 0 0 431099
0.005125 0.001363 0.140980 -0.899696 1.124273 0.347227 -0.013472 1 0 0 0 0 0 0 432086
0.005104 0.001307 0.140801 -1.201355 0.590183 -1.685504 -0.013503 1 0 0 0 0 0 0 433062
0.005076 0.001261 0.140610 -1.124689 0.407163 -1.695892 -0.013534 1 0 0 0 0 0 0 434054
0.005048 0.001200 0.140395 -1.131306 0.610898 -1.351700 -0.013565 1 0 0 0 0 0 0 435062
0.005015 0.001151 0.140160 -1.058200 0.467340 -1.032744 -0.013597 1 0 0 0 0 0 0 436068
0.005002 0.001105 0.139936 -1.306511 0.430762 -1.097361 -0.013628 1 0 0 0 0 0 0 437063
0.004982 0.001043 0.139708 -1.252681 0.640029 -1.007935 -0.013659 1 0 0 0 0 0 0 438053
0.004954 0.000995 0.139467 -1.123671 0.494791 -0.812012 -0.013690 1 0 0 0 0 0 0 439057
0.004927 0.000933 0.139232 -1.134066 0.676742 -0.816674 -0.013722 1 0 0 0 0 0 0 440067
0.004896 0.000885 0.139017 -1.078611 0.516782 -1.054397 -0.013752 1 0 0 0 0 0 0 441043
0.004868 0.000823 0.138792 -1.105614 0.698074 -0.896482 -0.013784 1 0 0 0 0 0 0 442072
0.004842 0.000754 0.138561 -1.125724 0.819757 -0.783671 -0.013815 1 0 0 0 0 0 0 443041
0.004796 0.000686 0.138340 -0.866755 0.825473 -0.850532 -0.013847 1 0 0 0 0 0 0 444072
0.004775 0.000631 0.138119 -1.177929 0.675423 -0.836695 -0.013878 1 0 0 0 0 0 0 445071
0.004732 0.000570 0.137901 -0.905887 0.741915 -0.830479 -0.013908 1 0 0 0 0 0 0 446040
0.004692 0.000523 0.137664 -0.908019 0.582039 -0.537494 -0.013940 1 0 0 0 0 0 0 447068
0.004654 0.000483 0.137448 -0.942332 0.481260 -0.749377 -0.013971 1 0 0 0 0 0 0 448052
0.004603 0.000430 0.137231 -0.755005 0.647795 -0.726172 -0.014003 1 0 0 0 0 0 0 449072
0.004565 0.000367 0.137003 -0.905043 0.820757 -0.539840 -0.014034 1 0 0 0 0 0 0 450076
0.004528 0.000319 0.136790 -0.939230 0.643995 -0.682930 -0.014066 1 0 0 0 0 0 0 451074
0.004498 0.000257 0.136563 -1.013665 0.810092 -0.477390 -0.014096 1 0 0 0 0 0 0 452063
0.004465 0.000211 0.136350 -0.992113 0.647224 -0.605835 -0.014128 1 0 0 0 0 0 0 453067
0.004436 0.000150 0.136123 -1.037199 0.820802 -0.392404 -0.014159 1 0 0 0 0 0 0 454072
0.004405 0.000104 0.135910 -1.000968 0.662765 -0.518547 -0.014190 1 0 0 0 0 0 0 455070
0.004398 0.000039 0.135701 -1.321978 0.899008 -0.547630 -0.014222 1 0 0 0 0 0 0 456070
0.004362 -0.000025 0.135486 -0.969373 0.931470 -0.431473 -0.014253 1 0 0 0 0 0 0 457070
0.004347 -0.000078 0.135267 -1.203669 0.795259 -0.325322 -0.014284 1 0 0 0 0 0 0 458071
0.004307 -0.000136 0.135047 -0.900122 0.864167 -0.276652 -0.014315 1 0 0 0 0 0 0 459071
0.004269 -0.000180 0.134837 -0.901293 0.706686 -0.352114 -0.014347 1 0 0 0 0 0 0 460072
0.004233 -0.000219 0.134630 -0.913567 0.612039 -0.366872 -0.014378 1 0 0 0 0 0 0 461060
0.004204 -0.000274 0.134433 -1.001496 0.837854 -0.473603 -0.014409 1 0 0 0 0 0 0 462063
0.004158 -0.000333 0.134222 -0.770300 0.921853 -0.254600 -0.014440 1 0 0 0 0 0 0 463070
0.004117 -0.000378 0.134014 -0.823242 0.756836 -0.241364 -0.014472 1 0 0 0 0 0 0 464069
0.004099 -0.000420 0.133797 -1.126522 0.718825 -0.075380 -0.014503 1 0 0 0 0 0 0 465070
0.004080 -0.000478 0.133596 -1.128915 0.916729 -0.240782 -0.014534 1 0 0 0 0 0 0 466071
0.004033 -0.000517 0.133403 -0.767067 0.711040 -0.322078 -0.014565 1 0 0 0 0 0 0 467070
0.003992 -0.000552 0.133202 -0.805446 0.641683 -0.187916 -0.014597 1 0 0 0 0 0 0 468069
0.003961 -0.000605 0.133007 -0.928445 0.883102 -0.222839 -0.014628 1 0 0 0 0 0 0 469070
0.003928 -0.000647 0.132805 -0.915837 0.767598 -0.095525 -0.014659 1 0 0 0 0 0 0 470070
0.003894 -0.000683 0.132600 -0.901465 0.689232 -0.009023 -0.014690 1 0 0 0 0 0 0 471070
0.003860 -0.000716 0.132395 -0.892010 0.650840 0.052224 -0.014721 1 0 0 0 0 0 0 472050
0.003813 -0.000763 0.132209 -0.707567 0.842027 -0.168644 -0.014753 1 0 0 0 0 0 0 473067
0.003772 -0.000801 0.132010 -0.767933 0.756168 0.016418 -0.014786 1 0 0 0 0 0 0 474143
0.003735 -0.000835 0.131806 -0.813335 0.698134 0.137769 -0.014817 1 0 0 0 0 0 0 475136
0.003720 -0.000872 0.131619 -1.111810 0.734398 -0.039644 -0.014849 1 0 0 0 0 0 0 476144
0.003676 -0.000901 0.131431 -0.753069 0.637641 0.000982 -0.014880 1 0 0 0 0 0 0 477140
0.003643 -0.000950 0.131240 -0.858731 0.908006 0.068656 -0.014911 1 0 0 0 0 0 0 478143
0.003604 -0.000969 0.131060 -0.792018 0.550039 -0.022825 -0.014942 1 0 0 0 0 0 0 479113
0.003589 -0.000998 0.130881 -1.081772 0.649066 -0.029355 -0.014974 1 0 0 0 0 0 0 480138
0.003544 -0.001023 0.130696 -0.728509 0.604951 0.101864 -0.015004 1 0 0 0 0 0 0 481111
0.003492 -0.001065 0.130517 -0.579811 0.841862 0.060681 -0.015035 1 0 0 0 0 0 0 482112
0.003463 -0.001085 0.130330 -0.870283 0.583908 0.202557 -0.015067 1 0 0 0 0 0 0 483114
0.003433 -0.001110 0.130160 -0.877653 0.623663 0.021606 -0.015098 1 0 0 0 0 0 0 484114
0.003396 -0.001117 0.129987 -0.781906 0.397139 0.078097 -0.015130 1 0 0 0 0 0 0 485120
0.003362 -0.001135 0.129823 -0.802711 0.524133 0.005626 -0.015161 1 0 0 0 0 0 0 486136
0.003323 -0.001139 0.129652 -0.735849 0.349053 0.116703 -0.015193 1 0 0 0 0 0 0 487148
0.003307 -0.001160 0.129477 -1.029322 0.562096 0.211483 -0.015224 1 0 0 0 0 0 0 488136
0.003269 -0.001200 0.129302 -0.765145 0.841755 0.258107 -0.015254 1 0 0 0 0 0 0 489117
0.003228 -0.001214 0.129127 -0.697038 0.540681 0.296704 -0.015286 1 0 0 0 0 0 0 490135
0.003192 -0.001236 0.128961 -0.746812 0.609577 0.207515 -0.015317 1 0 0 0 0 0 0 491118
0.003159 -0.001261 0.128799 -0.776646 0.668288 0.184548 -0.015349 1 0 0 0 0 0 0 492130
0.003120 -0.001268 0.128629 -0.709149 0.439617 0.325410 -0.015379 1 0 0 0 0 0 0 493118
0.003085 -0.001286 0.128465 -0.745720 0.562290 0.286387 -0.015411 1 0 0 0 0 0 0 494136
0.003052 -0.001309 0.128304 -0.768009 0.649664 0.283585 -0.015442 1 0 0 0 0 0 0 495136
0.003020 -0.001335 0.128143 -0.777170 0.698623 0.304392 -0.015473 1 0 0 0 0 0 0 496117
0.002969 -0.001358 0.127994 -0.526000 0.667052 0.189121 -0.015505 1 0 0 0 0 0 0 497134
0.002936 -0.001349 0.127838 -0.728607 0.248052 0.295518 -0.015536 1 0 0 0 0 0 0 498119
0.002904 -0.001358 0.127679 -0.755519 0.453642 0.373214 -0.015568 1 0 0 0 0 0 0 499138
0.002873 -0.001377 0.127520 -0.759830 0.600496 0.426456 -0.015598 1 0 0 0 0 0 0 500117
0.002837 -0.001381 0.127381 -0.693246 0.426174 0.191306 -0.015630 1 0 0 0 0 0 0 501132
0.002803 -0.001397 0.127228 -0.713200 0.567315 0.375021 -0.015661 1 0 0 0 0 0 0 502120
0.002771 -0.001419 0.127071 -0.728370 0.664138 0.489817 -0.015692 1 0 0 0 0 0 0 503133
0.002720 -0.001440 0.126923 -0.483062 0.659180 0.412194 -0.015723 1 0 0 0 0 0 0 504117
0.002693 -0.001449 0.126777 -0.765826 0.517275 0.403597 -0.015755 1 0 0 0 0 0 0 505133
0.002646 -0.001463 0.126633 -0.510504 0.568059 0.409497 -0.015784 1 0 0 0 0 0 0 506052
0.002601 -0.001465 0.126499 -0.522688 0.413483 0.298243 -0.015815 1 0 0 0 0 0 0 507062
0.002558 -0.001460 0.126339 -0.525486 0.310476 0.671831 -0.015846 1 0 0 0 0 0 0 508052
0.002516 -0.001452 0.126200 -0.539174 0.263913 0.463732 -0.015878 1 0 0 0 0 0 0 509062
0.002485 -0.001482 0.126057 -0.686491 0.749303 0.521422 -0.015909 1 0 0 0 0 0 0 510052
0.002444 -0.001472 0.125914 -0.549871 0.281376 0.554426 -0.015940 1 0 0 0 0 0 0 511055
0.002389 -0.001476 0.125771 -0.350926 0.423059 0.592107 -0.015971 1 0 0 0 0 0 0 512060
0.002328 -0.001487 0.125627 -0.232740 0.533109 0.628218 -0.016003 1 0 0 0 0 0 0 513066
0.002296 -0.001492 0.125483 -0.599366 0.460295 0.673557 -0.016034 1 0 0 0 0 0 0 514073
0.002260 -0.001489 0.125350 -0.575450 0.353160 0.567716 -0.016065 1 0 0 0 0 0 0 515069
0.002208 -0.001497 0.125210 -0.355544 0.482736 0.670280 -0.016096 1 0 0 0 0 0 0 516061
0.002162 -0.001496 0.125078 -0.402313 0.376726 0.606129 -0.016127 1 0 0 0 0 0 0 517053
0.002125 -0.001509 0.124959 -0.514911 0.561747 0.460582 -0.016159 1 0 0 0 0 0 0 518060
0.002072 -0.001524 0.124824 -0.316612 0.614913 0.677499 -0.016190 1 0 0 0 0 0 0 519045
0.002026 -0.001527 0.124694 -0.369748 0.450002 0.666677 -0.016221 1 0 0 0 0 0 0 520061
0.001983 -0.001523 0.124565 -0.407555 0.347634 0.671832 -0.016253 1 0 0 0 0 0 0 521064
0.001927 -0.001530 0.124427 -0.242659 0.483549 0.828832 -0.016284 1 0 0 0 0 0 0 522055
0.001886 -0.001547 0.124306 -0.395368 0.637858 0.654353 -0.016315 1 0 0 0 0 0 0 523055
0.001845 -0.001550 0.124180 -0.413886 0.470920 0.715299 -0.016346 1 0 0 0 0 0 0 524056
0.001805 -0.001547 0.124053 -0.414344 0.362743 0.767558 -0.016377 1 0 0 0 0 0 0 525056
0.001746 -0.001535 0.123937 -0.162169 0.247730 0.663552 -0.016409 1 0 0 0 0 0 0 526056
0.001683 -0.001538 0.123803 -0.070646 0.428196 0.911572 -0.016439 1 0 0 0 0 0 0 527039
0.001652 -0.001539 0.123693 -0.460446 0.422003 0.644044 -0.016471 1 0 0 0 0 0 0 528055
0.001602 -0.001548 0.123562 -0.260826 0.530929 0.932370 -0.016503 1 0 0 0 0 0 0 529063
0.001539 -0.001543 0.123443 -0.049206 0.354272 0.813450 -0.016534 1 0 0 0 0 0 0 530062
0.001494 -0.001554 0.123329 -0.247800 0.550891 0.777971 -0.016565 1 0 0 0 0 0 0 531058
0.001452 -0.001554 0.123206 -0.298333 0.427736 0.913517 -0.016596 1 0 0 0 0 0 0 532056
0.001398 -0.001564 0.123101 -0.144779 0.538715 0.720616 -0.016628 1 0 0 0 0 0 0 533057
0.001365 -0.001549 0.122991 -0.391990 0.230760 0.778884 -0.016659 1 0 0 0 0 0 0 534057
0.001316 -0.001550 0.122891 -0.198022 0.418417 0.692148 -0.016690 1 0 0 0 0 0 0 535057
0.001272 -0.001546 0.122773 -0.233536 0.353520 0.939635 -0.016721 1 0 0 0 0 0 0 536055
0.001218 -0.001553 0.122669 -0.091178 0.499629 0.799548 -0.016753 1 0 0 0 0 0 0 537056
0.001152 -0.001546 0.122561 0.079174 0.340291 0.873616 -0.016784 1 0 0 0 0 0 0 538057
0.001119 -0.001543 0.122460 -0.318275 0.358612 0.801110 -0.016815 1 0 0 0 0 0 0 539057
0.001071 -0.001550 0.122363 -0.141011 0.505451 0.776101 -0.016846 1 0 0 0 0 0 0 540055
0.001014 -0.001562 0.122266 -0.008267 0.594441 0.782110 -0.016877 1 0 0 0 0 0 0 541055
0.000980 -0.001549 0.122160 -0.278833 0.264334 0.935470 -0.016909 1 0 0 0 0 0 0 542057
0.000943 -0.001538 0.122071 -0.276198 0.251897 0.747088 -0.016940 1 0 0 0 0 0 0 543054
0.000893 -0.001541 0.121978 -0.080129 0.443642 0.808144 -0.016971 1 0 0 0 0 0 0 544039
0.000830 -0.001533 0.121873 0.118584 0.311966 0.989587 -0.017003 1 0 0 0 0 0 0 545058
0.000799 -0.001528 0.121774 -0.262006 0.344690 0.956565 -0.017034 1 0 0 0 0 0 0 546060
0.000764 -0.001521 0.121687 -0.253906 0.313450 0.808037 -0.017064 1 0 0 0 0 0 0 547037
0.000715 -0.001526 0.121594 -0.050293 0.475476 0.894413 -0.017096 1 0 0 0 0 0 0 548055
0.000671 -0.001523 0.121510 -0.097573 0.392794 0.813761 -0.017127 1 0 0 0 0 0 0 549055
0.000617 -0.001531 0.121418 0.043185 0.517501 0.926905 -0.017159 1 0 0 0 0 0 0 550056
0.000572 -0.001530 0.121334 -0.038614 0.415546 0.855736 -0.017190 1 0 0 0 0 0 0 551055
0.000530 -0.001524 0.121253 -0.090468 0.346911 0.832159 -0.017221 1 0 0 0 0 0 0 552056
0.000478 -0.001530 0.121163 0.060911 0.493012 0.977116 -0.017252 1 0 0 0 0 0 0 553056
0.000433 -0.001528 0.121079 -0.013769 0.403956 0.917934 -0.017286 1 0 0 0 0 0 0 554144
0.000391 -0.001522 0.120998 -0.061872 0.341949 0.898889 -0.017318 1 0 0 0 0 0 0 555137
0.000352 -0.001514 0.120918 -0.083008 0.308220 0.905089 -0.017348 1 0 0 0 0 0 0 556119
0.000301 -0.001519 0.120827 0.084270 0.472697 1.062262 -0.017380 1 0 0 0 0 0 0 557134
0.000257 -0.001516 0.120744 0.018544 0.393564 1.007282 -0.017411 1 0 0 0 0 0 0 558143
0.000216 -0.001510 0.120663 -0.025022 0.336611 0.989907 -0.017442 1 0 0 0 0 0 0 559112
0.000159 -0.001498 0.120593 0.201480 0.248486 0.856871 -0.017473 1 0 0 0 0 0 0 560110
0.000112 -0.001486 0.120517 0.102670 0.252712 0.948471 -0.017506 1 0 0 0 0 0 0 561160
0.000069 -0.001476 0.120438 0.035953 0.259242 1.007130 -0.017536 1 0 0 0 0 0 0 562135
0.000017 -0.001480 0.120380 0.176713 0.451441 0.769931 -0.017567 1 0 0 0 0 0 0 563135
-0.000015 -0.001463 0.120318 -0.072451 0.196784 0.801285 -0.017599 1 0 0 0 0 0 0 564136
-0.000049 -0.001449 0.120244 -0.055701 0.211988 0.975644 -0.017629 1 0 0 0 0 0 0 565110
-0.000103 -0.001433 0.120177 0.215846 0.176892 0.926565 -0.017660 1 0 0 0 0 0 0 566110
-0.000143 -0.001439 0.120112 0.068082 0.454992 0.914692 -0.017692 1 0 0 0 0 0 0 567119
-0.000200 -0.001432 0.120048 0.286810 0.324531 0.916659 -0.017724 1 0 0 0 0 0 0 568130
-0.000234 -0.001410 0.119984 0.017124 0.106563 0.925766 -0.017754 1 0 0 0 0 0 0 569114
-0.000287 -0.001390 0.119920 0.262111 0.102097 0.943702 -0.017786 1 0 0 0 0 0 0 570133
-0.000327 -0.001393 0.119856 0.113190 0.409916 0.966813 -0.017817 1 0 0 0 0 0 0 571116
-0.000370 -0.001372 0.119803 0.161052 0.116233 0.840758 -0.017849 1 0 0 0 0 0 0 572132
-0.000411 -0.001356 0.119732 0.128579 0.156003 1.072753 -0.017879 1 0 0 0 0 0 0 573114
-0.000443 -0.001362 0.119666 0.038414 0.439107 1.059687 -0.017911 1 0 0 0 0 0 0 574131
-0.000483 -0.001342 0.119612 0.135515 0.128902 0.910629 -0.017942 1 0 0 0 0 0 0 575115
-0.000535 -0.001341 0.119561 0.302000 0.346625 0.860847 -0.017974 1 0 0 0 0 0 0 576131
-0.000566 -0.001321 0.119502 0.061059 0.127962 0.982329 -0.018004 1 0 0 0 0 0 0 577116
-0.000612 -0.001321 0.119450 0.252640 0.348951 0.919204 -0.018036 1 0 0 0 0 0 0 578118
-0.000641 -0.001302 0.119391 0.043712 0.127986 1.025226 -0.018067 1 0 0 0 0 0 0 579133
-0.000686 -0.001302 0.119339 0.253155 0.346791 0.955963 -0.018098 1 0 0 0 0 0 0 580114
-0.000740 -0.001310 0.119289 0.396479 0.490866 0.930170 -0.018130 1 0 0 0 0 0 0 581131
-0.000767 -0.001314 0.119240 0.064656 0.446155 0.923952 -0.018161 1 0 0 0 0 0 0 582115
-0.000804 -0.001294 0.119192 0.175070 0.112496 0.928258 -0.018192 1 0 0 0 0 0 0 583132
-0.000853 -0.001292 0.119144 0.361351 0.331213 0.947135 -0.018223 1 0 0 0 0 0 0 584114
-0.000878 -0.001291 0.119096 0.060686 0.359345 0.957756 -0.018255 1 0 0 0 0 0 0 585132
-0.000921 -0.001300 0.119048 0.285104 0.487492 0.976757 -0.018286 1 0 0 0 0 0 0 586115
-0.000961 -0.001299 0.119010 0.273258 0.386627 0.850298 -0.018317 1 0 0 0 0 0 0 587130
-0.001011 -0.001308 0.118965 0.427984 0.496797 0.942899 -0.018348 1 0 0 0 0 0 0 588114
-0.001055 -0.001308 0.118929 0.360506 0.392297 0.853812 -0.018380 1 0 0 0 0 0 0 589131
-0.001077 -0.001307 0.118885 0.071391 0.379505 0.953092 -0.018409 1 0 0 0 0 0 0 590049
-0.001106 -0.001302 0.118849 0.146583 0.320995 0.872607 -0.018440 1 0 0 0 0 0 0 591059
-0.001138 -0.001295 0.118815 0.210301 0.285117 0.839403 -0.018471 1 0 0 0 0 0 0 592049
-0.001185 -0.001300 0.118772 0.417466 0.443611 0.977584 -0.018503 1 0 0 0 0 0 0 593058
-0.001227 -0.001299 0.118735 0.378553 0.365443 0.905260 -0.018534 1 0 0 0 0 0 0 594049
-0.001266 -0.001293 0.118702 0.349121 0.309290 0.874361 -0.018565 1 0 0 0 0 0 0 595060
-0.001303 -0.001285 0.118669 0.337887 0.278428 0.869237 -0.018597 1 0 0 0 0 0 0 596068
-0.001353 -0.001291 0.118626 0.505001 0.439544 1.018614 -0.018628 1 0 0 0 0 0 0 597057
-0.001396 -0.001288 0.118590 0.446471 0.363145 0.950031 -0.018659 1 0 0 0 0 0 0 598061
-0.001430 -0.001301 0.118567 0.336601 0.549383 0.784517 -0.018690 1 0 0 0 0 0 0 599045
-0.001465 -0.001302 0.118538 0.346788 0.426403 0.852667 -0.018721 1 0 0 0 0 0 0 600062
-0.001501 -0.001299 0.118506 0.363421 0.342789 0.894886 -0.018752 1 0 0 0 0 0 0 601053
-0.001536 -0.001292 0.118475 0.377697 0.297998 0.917579 -0.018784 1 0 0 0 0 0 0 602068
-0.001555 -0.001289 0.118464 0.152559 0.338354 0.651370 -0.018815 1 0 0 0 0 0 0 603050
-0.001581 -0.001283 0.118439 0.252883 0.299748 0.813799 -0.018847 1 0 0 0 0 0 0 604069
-0.001613 -0.001275 0.118409 0.329996 0.274566 0.901496 -0.018878 1 0 0 0 0 0 0 605062
-0.001647 -0.001266 0.118377 0.376276 0.260759 0.941247 -0.018909 1 0 0 0 0 0 0 606066
-0.001676 -0.001275 0.118356 0.334728 0.493868 0.825932 -0.018940 1 0 0 0 0 0 0 607065
-0.001709 -0.001275 0.118327 0.380395 0.396597 0.913173 -0.018972 1 0 0 0 0 0 0 608065
-0.001731 -0.001257 0.118307 0.248547 0.149139 0.816943 -0.019003 1 0 0 0 0 0 0 609066
-0.001754 -0.001262 0.118289 0.264334 0.418226 0.783468 -0.019034 1 0 0 0 0 0 0 610065
-0.001784 -0.001259 0.118262 0.353713 0.354927 0.911898 -0.019065 1 0 0 0 0 0 0 611065
-0.001812 -0.001271 0.118241 0.341991 0.543860 0.840073 -0.019097 1 0 0 0 0 0 0 612068
-0.001843 -0.001273 0.118213 0.403360 0.423062 0.943850 -0.019128 1 0 0 0 0 0 0 613066
-0.001864 -0.001256 0.118193 0.280009 0.164024 0.853248 -0.019159 1 0 0 0 0 0 0 614069
-0.001888 -0.001260 0.118175 0.299954 0.426802 0.821914 -0.019190 1 0 0 0 0 0 0 615064
-0.001917 -0.001258 0.118148 0.391235 0.360583 0.951329 -0.019222 1 0 0 0 0 0 0 616066
-0.001945 -0.001270 0.118128 0.380775 0.547830 0.879790 -0.019253 1 0 0 0 0 0 0 617066
-0.001964 -0.001258 0.118110 0.276699 0.249938 0.838009 -0.019284 1 0 0 0 0 0 0 618067
-0.001991 -0.001248 0.118083 0.381895 0.233587 0.971235 -0.019315 1 0 0 0 0 0 0 619063
-0.002005 -0.001243 0.118074 0.220407 0.302217 0.755734 -0.019346 1 0 0 0 0 0 0 620062
-0.002030 -0.001235 0.118049 0.352198 0.279414 0.938729 -0.019378 1 0 0 0 0 0 0 621062
-0.002055 -0.001245 0.118030 0.375949 0.502508 0.897194 -0.019409 1 0 0 0 0 0 0 622065
-0.002072 -0.001232 0.118013 0.290663 0.224553 0.866938 -0.019440 1 0 0 0 0 0 0 623062
-0.002094 -0.001239 0.117996 0.335537 0.458263 0.867616 -0.019471 1 0 0 0 0 0 0 624035
-0.002122 -0.001237 0.117969 0.439819 0.376184 1.009594 -0.019502 1 0 0 0 0 0 0 625033
-0.002142 -0.001219 0.117950 0.340660 0.138768 0.933088 -0.019534 1 0 0 0 0 0 0 626065
-0.002183 -0.001219 0.117942 0.618811 0.354449 0.774055 -0.019565 1 0 0 0 0 0 0 627062
-0.002209 -0.001200 0.117929 0.456187 0.138511 0.830942 -0.019596 1 0 0 0 0 0 0 628060
-0.002234 -0.001205 0.117913 0.442606 0.409830 0.874365 -0.019628 1 0 0 0 0 0 0 629064
-0.002265 -0.001202 0.117887 0.515782 0.347660 1.032577 -0.019659 1 0 0 0 0 0 0 630065
-0.002280 -0.001201 0.117878 0.332096 0.360226 0.824417 -0.019690 1 0 0 0 0 0 0 631065
-0.002300 -0.001214 0.117864 0.381569 0.546029 0.873670 -0.019721 1 0 0 0 0 0 0 632063
-0.002316 -0.001202 0.117848 0.328854 0.245486 0.897158 -0.019753 1 0 0 0 0 0 0 633062
-0.002336 -0.001210 0.117832 0.392139 0.466838 0.918834 -0.019784 1 0 0 0 0 0 0 634064
-0.002351 -0.001195 0.117816 0.340811 0.203164 0.922079 -0.019815 1 0 0 0 0 0 0 635065
-0.002372 -0.001202 0.117800 0.404058 0.444626 0.935770 -0.019846 1 0 0 0 0 0 0 636059
-0.002394 -0.001218 0.117783 0.448235 0.606640 0.945586 -0.019877 1 0 0 0 0 0 0 637053
-0.002411 -0.001208 0.117767 0.379669 0.280462 0.943896 -0.019909 1 0 0 0 0 0 0 638056
-0.002432 -0.001217 0.117751 0.433442 0.487180 0.955914 -0.019940 1 0 0 0 0 0 0 639065
-0.002447 -0.001203 0.117735 0.377310 0.216309 0.955654 -0.019971 1 0 0 0 0 0 0 640062
-0.002468 -0.001209 0.117718 0.438018 0.453793 0.968325 -0.020003 1 0 0 0 0 0 0 641063
-0.002478 -0.001213 0.117712 0.316463 0.438220 0.830916 -0.020034 1 0 0 0 0 0 0 642065
-0.002483 -0.001214 0.117710 0.239368 0.416603 0.770197 -0.020065 1 0 0 0 0 0 0 643064
-0.002504 -0.001210 0.117688 0.432357 0.340587 1.033055 -0.020096 1 0 0 0 0 0 0 644061
-0.002514 -0.001209 0.117681 0.326156 0.360175 0.874188 -0.020128 1 0 0 0 0 0 0 645064
-0.002531 -0.001221 0.117667 0.415601 0.550569 0.942454 -0.020159 1 0 0 0 0 0 0 646065
-0.002545 -0.001209 0.117652 0.383617 0.253414 0.972476 -0.020190 1 0 0 0 0 0 0 647064
-0.002565 -0.001216 0.117636 0.457159 0.475686 0.996818 -0.020221 1 0 0 0 0 0 0 648057
-0.002575 -0.001220 0.117630 0.342516 0.452552 0.863360 -0.020252 1 0 0 0 0 0 0 649048
-0.002580 -0.001222 0.117628 0.268910 0.427184 0.804044 -0.020284 1 0 0 0 0 0 0 650058
-0.002595 -0.001236 0.117617 0.394344 0.588535 0.930260 -0.020315 1 0 0 0 0 0 0 651047
-0.002602 -0.001243 0.117613 0.314100 0.516019 0.844997 -0.020346 1 0 0 0 0 0 0 652057
-0.002606 -0.001247 0.117611 0.258872 0.464221 0.803530 -0.020377 1 0 0 0 0 0 0 653047
-0.002625 -0.001244 0.117590 0.462546 0.372875 1.073607 -0.020409 1 0 0 0 0 0 0 654056
-0.002635 -0.001243 0.117582 0.362453 0.384987 0.916945 -0.020440 1 0 0 0 0 0 0 655048
-0.002640 -0.001242 0.117579 0.290602 0.396117 0.838923 -0.020471 1 0 0 0 0 0 0 656057
-0.002661 -0.001237 0.117588 0.498867 0.345106 0.678875 -0.020502 1 0 0 0 0 0 0 657046
-0.002684 -0.001248 0.117580 0.548717 0.544454 0.887529 -0.020534 1 0 0 0 0 0 0 658056
-0.002696 -0.001254 0.117578 0.410177 0.496649 0.841992 -0.020565 1 0 0 0 0 0 0 659048
-0.002701 -0.001256 0.117577 0.324075 0.457976 0.815357 -0.020597 1 0 0 0 0 0 0 660073
-0.002704 -0.001258 0.117576 0.279267 0.437310 0.805772 -0.020628 1 0 0 0 0 0 0 661056
-0.002706 -0.001258 0.117576 0.256762 0.427110 0.803165 -0.020659 1 0 0 0 0 0 0 662062
-0.002706 -0.001259 0.117576 0.245640 0.422282 0.803071 -0.020690 1 0 0 0 0 0 0 663068
-0.002719 -0.001272 0.117565 0.404207 0.595478 0.951659 -0.020726 1 0 0 0 0 0 0 664214
-0.002726 -0.001279 0.117561 0.341214 0.529233 0.873665 -0.020753 1 0 0 0 0 0 0 665062
-0.002729 -0.001282 0.117560 0.294759 0.480707 0.834756 -0.020783 1 0 0 0 0 0 0 666047
-0.002730 -0.001284 0.117560 0.269877 0.455049 0.820934 -0.020815 1 0 0 0 0 0 0 667067
-0.002731 -0.001285 0.117559 0.257317 0.442270 0.816830 -0.020846 1 0 0 0 0 0 0 668052
-0.002732 -0.001285 0.117559 0.251151 0.436196 0.816237 -0.020878 1 0 0 0 0 0 0 669070
-0.002732 -0.001285 0.117559 0.248240 0.433454 0.816828 -0.020909 1 0 0 0 0 0 0 670066
-0.002732 -0.001285 0.117559 0.246948 0.432398 0.817828 -0.020940 1 0 0 0 0 0 0 671061
-0.002732 -0.001285 0.117559 0.246489 0.432191 0.818966 -0.020971 1 0 0 0 0 0 0 672061
-0.002732 -0.001285 0.117559 0.246437 0.432409 0.820159 -0.021003 1 0 0 0 0 0 0 673060
-0.002732 -0.001285 0.117559 0.246604 0.432845 0.821373 -0.021034 1 0 0 0 0 0 0 674064
-0.002744 -0.001299 0.117548 0.410751 0.608559 0.970426 -0.021065 1 0 0 0 0 0 0 675063
-0.002751 -0.001305 0.117544 0.350736 0.543833 0.892743 -0.021096 1 0 0 0 0 0 0 676064
-0.002772 -0.001304 0.117553 0.552954 0.438974 0.722545 -0.021127 1 0 0 0 0 0 0 677044
-0.002783 -0.001304 0.117556 0.434277 0.434442 0.778920 -0.021159 1 0 0 0 0 0 0 678064
-0.002788 -0.001304 0.117557 0.353830 0.437676 0.810408 -0.021190 1 0 0 0 0 0 0 679065
-0.002791 -0.001303 0.117557 0.311948 0.440260 0.823143 -0.021221 1 0 0 0 0 0 0 680064
-0.002792 -0.001303 0.117557 0.291092 0.441983 0.828408 -0.021252 1 0 0 0 0 0 0 681056
-0.002793 -0.001303 0.117557 0.280886 0.443220 0.831053 -0.021284 1 0 0 0 0 0 0 682064
-0.002793 -0.001303 0.117557 0.275995 0.444161 0.832749 -0.021315 1 0 0 0 0 0 0 683063
-0.002794 -0.001303 0.117557 0.273755 0.444962 0.834131 -0.021346 1 0 0 0 0 0 0 684063
-0.002794 -0.001303 0.117557 0.272826 0.445680 0.835418 -0.021378 1 0 0 0 0 0 0 685062
-0.002794 -0.001303 0.117557 0.272558 0.446349 0.836617 -0.021408 1 0 0 0 0 0 0 686033
-0.002794 -0.001303 0.117557 0.272640 0.447042 0.837869 -0.021440 1 0 0 0 0 0 0 687054
-0.002794 -0.001303 0.117557 0.272866 0.447708 0.839110 -0.021472 1 0 0 0 0 0 0 688064
-0.002794 -0.001303 0.117557 0.273195 0.448363 0.840329 -0.021503 1 0 0 0 0 0 0 689063
-0.002794 -0.001303 0.117557 0.273542 0.449027 0.841558 -0.021534 1 0 0 0 0 0 0 690065
-0.002794 -0.001303 0.117557 0.273921 0.449662 0.842756 -0.021565 1 0 0 0 0 0 0 691051
-0.002794 -0.001303 0.117557 0.274302 0.450314 0.843987 -0.021596 1 0 0 0 0 0 0 692060
-0.002794 -0.001303 0.117557 0.274693 0.450959 0.845197 -0.021627 1 0 0 0 0 0 0 693051
-0.002794 -0.001303 0.117557 0.275091 0.451629 0.846446 -0.021659 1 0 0 0 0 0 0 694063
-0.002794 -0.001303 0.117557 0.275484 0.452275 0.847635 -0.021690 1 0 0 0 0 0 0 695052
-0.002794 -0.001303 0.117557 0.275876 0.452924 0.848878 -0.021721 1 0 0 0 0 0 0 696061
-0.002794 -0.001303 0.117557 0.276291 0.453581 0.850103 -0.021753 1 0 0 0 0 0 0 697062
-0.002794 -0.001303 0.117557 0.276668 0.454239 0.851318 -0.021784 1 0 0 0 0 0 0 698063
-0.002794 -0.001303 0.117557 0.277077 0.454877 0.852538 -0.021815 1 0 0 0 0 0 0 699062
-0.002794 -0.001303 0.117557 0.277472 0.455538 0.853772 -0.021846 1 0 0 0 0 0 0 700062
-0.002794 -0.001303 0.117557 0.277865 0.456184 0.854963 -0.021877 1 0 0 0 0 0 0 701052
-0.002794 -0.001303 0.117557 0.278253 0.456826 0.856192 -0.021909 1 0 0 0 0 0 0 702050
-0.002794 -0.001303 0.117557 0.278663 0.457480 0.857418 -0.021940 1 0 0 0 0 0 0 703058
-0.002794 -0.001303 0.117557 0.279060 0.458145 0.858658 -0.021971 1 0 0 0 0 0 0 704063
-0.002794 -0.001303 0.117557 0.279456 0.458797 0.859859 -0.022003 1 0 0 0 0 0 0 705061
-0.002794 -0.001303 0.117557 0.279845 0.459441 0.861093 -0.022034 1 0 0 0 0 0 0 706063
-0.002794 -0.001303 0.117557 0.280256 0.460106 0.862305 -0.022065 1 0 0 0 0 0 0 707059
-0.002794 -0.001303 0.117557 0.280651 0.460741 0.863528 -0.022096 1 0 0 0 0 0 0 708061
-0.002794 -0.001303 0.117557 0.281032 0.461387 0.864743 -0.022127 1 0 0 0 0 0 0 709051
-0.002794 -0.001303 0.117557 0.281444 0.462044 0.865973 -0.022159 1 0 0 0 0 0 0 710063
-0.002794 -0.001303 0.117557 0.281834 0.462717 0.867199 -0.022190 1 0 0 0 0 0 0 711062
-0.002794 -0.001303 0.117557 0.282237 0.463348 0.868413 -0.022221 1 0 0 0 0 0 0 712061
-0.002794 -0.001303 0.117557 0.282623 0.463999 0.869639 -0.022253 1 0 0 0 0 0 0 713060
-0.002794 -0.001303 0.117557 0.283065 0.464717 0.870947 -0.022286 1 0 0 0 0 0 0 714135
-0.002794 -0.001303 0.117557 0.283445 0.465350 0.872166 -0.022317 1 0 0 0 0 0 0 715129
-0.002794 -0.001303 0.117557 0.283845 0.465986 0.873362 -0.022348 1 0 0 0 0 0 0 716113
-0.002782 -0.001290 0.117569 0.120228 0.291297 0.726371 -0.022380 1 0 0 0 0 0 0 717129
-0.002775 -0.001283 0.117572 0.180671 0.357003 0.806583 -0.022411 1 0 0 0 0 0 0 718132
-0.002767 -0.001298 0.117584 0.157440 0.645866 0.710055 -0.022442 1 0 0 0 0 0 0 719127
-0.002763 -0.001305 0.117588 0.206718 0.581594 0.799711 -0.022473 1 0 0 0 0 0 0 720112
-0.002760 -0.001309 0.117589 0.238666 0.529397 0.843473 -0.022505 1 0 0 0 0 0 0 721126
-0.002759 -0.001311 0.117590 0.255871 0.501704 0.860390 -0.022533 1 0 0 0 0 0 0 722046
-0.002759 -0.001312 0.117590 0.264916 0.488092 0.867162 -0.022565 1 0 0 0 0 0 0 723056
-0.002759 -0.001312 0.117590 0.269682 0.481619 0.870258 -0.022596 1 0 0 0 0 0 0 724045
-0.002758 -0.001312 0.117590 0.272275 0.478734 0.872152 -0.022627 1 0 0 0 0 0 0 725054
-0.002758 -0.001312 0.117590 0.273767 0.477613 0.873560 -0.022658 1 0 0 0 0 0 0 726045
-0.002758 -0.001312 0.117590 0.274712 0.477379 0.874858 -0.022690 1 0 0 0 0 0 0 727054
-0.002758 -0.001313 0.117590 0.275361 0.477593 0.876068 -0.022721 1 0 0 0 0 0 0 728045
-0.002758 -0.001313 0.117590 0.275893 0.478028 0.877288 -0.022752 1 0 0 0 0 0 0 729045
-0.002758 -0.001313 0.117590 0.276339 0.478578 0.878507 -0.022784 1 0 0 0 0 0 0 730055
-0.002746 -0.001299 0.117601 0.112560 0.303655 0.731447 -0.022815 1 0 0 0 0 0 0 731048
-0.002740 -0.001293 0.117605 0.173003 0.369311 0.811594 -0.022846 1 0 0 0 0 0 0 732059
-0.002737 -0.001289 0.117606 0.218629 0.418301 0.852837 -0.022878 1 0 0 0 0 0 0 733060
-0.002735 -0.001288 0.117607 0.243482 0.444869 0.869069 -0.022909 1 0 0 0 0 0 0 734054
-0.002734 -0.001287 0.117607 0.256404 0.458725 0.875571 -0.022940 1 0 0 0 0 0 0 735066
-0.002734 -0.001286 0.117607 0.263120 0.465996 0.878575 -0.022971 1 0 0 0 0 0 0 736055
-0.002728 -0.001304 0.117617 0.197697 0.710098 0.742516 -0.023002 1 0 0 0 0 0 0 737030
-0.002713 -0.001300 0.117632 0.059756 0.445980 0.669116 -0.023034 1 0 0 0 0 0 0 738065
-0.002706 -0.001298 0.117637 0.140025 0.446457 0.786429 -0.023065 1 0 0 0 0 0 0 739050
-0.002702 -0.001297 0.117639 0.196559 0.460965 0.841664 -0.023097 1 0 0 0 0 0 0 740067
-0.002687 -0.001283 0.117650 0.062599 0.294401 0.714633 -0.023128 1 0 0 0 0 0 0 741057
-0.002680 -0.001276 0.117654 0.138506 0.364646 0.801631 -0.023159 1 0 0 0 0 0 0 742062
-0.002676 -0.001272 0.117656 0.191943 0.415940 0.845190 -0.023189 1 0 0 0 0 0 0 743032
-0.002675 -0.001271 0.117656 0.220705 0.443709 0.862246 -0.023221 1 0 0 0 0 0 0 744061
-0.002661 -0.001257 0.117667 0.070983 0.282261 0.720890 -0.023252 1 0 0 0 0 0 0 745047
-0.002649 -0.001268 0.117682 0.069715 0.595254 0.664823 -0.023284 1 0 0 0 0 0 0 746060
-0.002643 -0.001273 0.117686 0.143542 0.556985 0.779950 -0.023315 1 0 0 0 0 0 0 747059
-0.002628 -0.001262 0.117699 0.024551 0.343292 0.685531 -0.023346 1 0 0 0 0 0 0 748049
-0.002620 -0.001257 0.117704 0.109064 0.388208 0.784749 -0.023378 1 0 0 0 0 0 0 749062
-0.002616 -0.001254 0.117705 0.166977 0.426731 0.832642 -0.023409 1 0 0 0 0 0 0 750059
-0.002602 -0.001240 0.117717 0.033179 0.271988 0.703172 -0.023440 1 0 0 0 0 0 0 751065
-0.002595 -0.001233 0.117721 0.109423 0.348379 0.789052 -0.023471 1 0 0 0 0 0 0 752055
-0.002591 -0.001229 0.117722 0.162990 0.402783 0.832224 -0.023503 1 0 0 0 0 0 0 753060
-0.002577 -0.001214 0.117733 0.026854 0.255852 0.701218 -0.023534 1 0 0 0 0 0 0 754060
-0.002570 -0.001206 0.117737 0.101986 0.336240 0.786477 -0.023565 1 0 0 0 0 0 0 755057
-0.002561 -0.001220 0.117749 0.085757 0.633065 0.691341 -0.023596 1 0 0 0 0 0 0 756062
-0.002544 -0.001214 0.117764 -0.026235 0.396281 0.633657 -0.023628 1 0 0 0 0 0 0 757058
-0.002535 -0.001211 0.117769 0.067876 0.411155 0.756052 -0.023659 1 0 0 0 0 0 0 758062
-0.002531 -0.001210 0.117771 0.131332 0.432870 0.812944 -0.023690 1 0 0 0 0 0 0 759058
-0.002516 -0.001196 0.117783 0.000046 0.269228 0.686893 -0.023721 1 0 0 0 0 0 0 760060
-0.002509 -0.001188 0.117787 0.077879 0.341415 0.773676 -0.023753 1 0 0 0 0 0 0 761060
-0.002488 -0.001190 0.117809 -0.102405 0.457773 0.531373 -0.023784 1 0 0 0 0 0 0 762063
-0.002477 -0.001190 0.117817 0.011797 0.460569 0.700035 -0.023815 1 0 0 0 0 0 0 763060
-0.002471 -0.001190 0.117820 0.091332 0.457665 0.783773 -0.023846 1 0 0 0 0 0 0 764060
-0.002456 -0.001177 0.117832 -0.031346 0.279753 0.668152 -0.023878 1 0 0 0 0 0 0 765058
-0.002449 -0.001171 0.117836 0.051130 0.344830 0.758477 -0.023909 1 0 0 0 0 0 0 766062
-0.002445 -0.001167 0.117837 0.107839 0.393568 0.803121 -0.023940 1 0 0 0 0 0 0 767060
-0.002430 -0.001152 0.117849 -0.027393 0.243266 0.672939 -0.023971 1 0 0 0 0 0 0 768059
-0.002423 -0.001145 0.117853 0.048717 0.322363 0.758037 -0.024003 1 0 0 0 0 0 0 769058
-0.002402 -0.001146 0.117876 -0.132972 0.441986 0.515219 -0.024034 1 0 0 0 0 0 0 770060
-0.002391 -0.001146 0.117883 -0.019044 0.446626 0.683491 -0.024065 1 0 0 0 0 0 0 771057
-0.002386 -0.001147 0.117886 0.060316 0.444601 0.767038 -0.024096 1 0 0 0 0 0 0 772035
-0.002383 -0.001147 0.117887 0.102924 0.443736 0.798954 -0.024127 1 0 0 0 0 0 0 773046
-0.002369 -0.001133 0.117898 -0.040956 0.266783 0.663586 -0.024161 1 0 0 0 0 0 0 774133
-0.002357 -0.001145 0.117913 -0.038745 0.573376 0.608364 -0.024193 1 0 0 0 0 0 0 775136
-0.002351 -0.001150 0.117917 0.037250 0.531735 0.723735 -0.024223 1 0 0 0 0 0 0 776127
-0.002335 -0.001140 0.117930 -0.081995 0.315167 0.630090 -0.024255 1 0 0 0 0 0 0 777129
-0.002327 -0.001135 0.117934 0.003337 0.359435 0.728689 -0.024286 1 0 0 0 0 0 0 778123
-0.002323 -0.001132 0.117936 0.061543 0.397628 0.776240 -0.024317 1 0 0 0 0 0 0 779125
-0.002309 -0.001117 0.117947 -0.073421 0.241609 0.647310 -0.024349 1 0 0 0 0 0 0 780133
-0.002301 -0.001110 0.117951 0.003206 0.318152 0.732488 -0.024379 1 0 0 0 0 0 0 781104
-0.002298 -0.001106 0.117953 0.056887 0.372637 0.775276 -0.024410 1 0 0 0 0 0 0 782104
-0.002283 -0.001091 0.117964 -0.080518 0.224625 0.644785 -0.024441 1 0 0 0 0 0 0 783104
-0.002271 -0.001102 0.117978 -0.074739 0.546278 0.591000 -0.024473 1 0 0 0 0 0 0 784100
-0.002265 -0.001107 0.117983 0.003193 0.512164 0.706884 -0.024504 1 0 0 0 0 0 0 785094
-0.002261 -0.001109 0.117985 0.050793 0.476397 0.760738 -0.024535 1 0 0 0 0 0 0 786110
-0.002247 -0.001097 0.117997 -0.090423 0.279697 0.634144 -0.024567 1 0 0 0 0 0 0 787126
-0.002240 -0.001091 0.118001 -0.016764 0.335729 0.719944 -0.024598 1 0 0 0 0 0 0 788110
-0.002231 -0.001106 0.118012 -0.034384 0.621068 0.624622 -0.024630 1 0 0 0 0 0 0 789123
-0.002227 -0.001114 0.118016 0.018451 0.554529 0.714625 -0.024660 1 0 0 0 0 0 0 790108
-0.002212 -0.001104 0.118029 -0.114479 0.323534 0.611357 -0.024692 1 0 0 0 0 0 0 791125
-0.002205 -0.001099 0.118033 -0.035813 0.360711 0.706191 -0.024724 1 0 0 0 0 0 0 792137
-0.002201 -0.001097 0.118034 0.018976 0.395323 0.752391 -0.024755 1 0 0 0 0 0 0 793124
-0.002199 -0.001096 0.118035 0.048266 0.414612 0.770111 -0.024783 1 0 0 0 0 0 0 794044
-0.002181 -0.001100 0.118056 -0.173192 0.488467 0.491711 -0.024815 1 0 0 0 0 0 0 795052
-0.002171 -0.001102 0.118064 -0.079763 0.468792 0.645842 -0.024846 1 0 0 0 0 0 0 796051
-0.002166 -0.001103 0.118066 -0.011035 0.454362 0.724336 -0.024877 1 0 0 0 0 0 0 797042
-0.002164 -0.001103 0.118067 0.026092 0.447231 0.754462 -0.024909 1 0 0 0 0 0 0 798052
-0.002150 -0.001090 0.118078 -0.121550 0.266315 0.618734 -0.024940 1 0 0 0 0 0 0 799042
-0.002143 -0.001084 0.118082 -0.050914 0.330620 0.701082 -0.024971 1 0 0 0 0 0 0 800052
-0.002135 -0.001098 0.118094 -0.070320 0.620390 0.604499 -0.025002 1 0 0 0 0 0 0 801042
-0.002130 -0.001106 0.118098 -0.018206 0.555917 0.694009 -0.025034 1 0 0 0 0 0 0 802052
-0.002128 -0.001109 0.118099 0.014856 0.503409 0.737574 -0.025065 1 0 0 0 0 0 0 803045
-0.002127 -0.001111 0.118100 0.032396 0.475536 0.754409 -0.025096 1 0 0 0 0 0 0 804061
-0.002114 -0.001099 0.118111 -0.125436 0.283904 0.614009 -0.025128 1 0 0 0 0 0 0 805057
-0.002107 -0.001092 0.118115 -0.059849 0.342898 0.694653 -0.025159 1 0 0 0 0 0 0 806062
-0.002104 -0.001089 0.118116 -0.011812 0.388565 0.735812 -0.025190 1 0 0 0 0 0 0 807053
-0.002102 -0.001088 0.118116 0.014023 0.413427 0.751851 -0.025221 1 0 0 0 0 0 0 808050
-0.002101 -0.001087 0.118117 0.027230 0.426352 0.758111 -0.025252 1 0 0 0 0 0 0 809051
-0.002083 -0.001091 0.118138 -0.203128 0.496802 0.475729 -0.025284 1 0 0 0 0 0 0 810057
-0.002074 -0.001093 0.118145 -0.113683 0.475425 0.628143 -0.025315 1 0 0 0 0 0 0 811041
-0.002069 -0.001094 0.118148 -0.047028 0.460159 0.706053 -0.025346 1 0 0 0 0 0 0 812057
-0.002067 -0.001095 0.118149 -0.010988 0.452596 0.735936 -0.025378 1 0 0 0 0 0 0 813061
-0.002066 -0.001095 0.118149 0.007486 0.449165 0.747072 -0.025409 1 0 0 0 0 0 0 814060
-0.002065 -0.001095 0.118149 0.016838 0.447746 0.751527 -0.025440 1 0 0 0 0 0 0 815058
-0.002065 -0.001095 0.118149 0.021559 0.447341 0.753667 -0.025471 1 0 0 0 0 0 0 816057
-0.002052 -0.001082 0.118160 -0.143173 0.269342 0.608181 -0.025503 1 0 0 0 0 0 0 817059
-0.002046 -0.001075 0.118164 -0.080869 0.335297 0.686902 -0.025534 1 0 0 0 0 0 0 818059
-0.002043 -0.001072 0.118165 -0.034504 0.384444 0.727372 -0.025565 1 0 0 0 0 0 0 819058
-0.002041 -0.001070 0.118166 -0.009533 0.411029 0.743152 -0.025596 1 0 0 0 0 0 0 820046
-0.002040 -0.001069 0.118166 0.003211 0.424826 0.749326 -0.025628 1 0 0 0 0 0 0 821058
-0.002034 -0.001087 0.118176 -0.060544 0.673838 0.613661 -0.025659 1 0 0 0 0 0 0 822055
-0.002032 -0.001096 0.118180 -0.032235 0.587094 0.688386 -0.025690 1 0 0 0 0 0 0 823063
-0.002030 -0.001100 0.118181 -0.011363 0.523189 0.726714 -0.025721 1 0 0 0 0 0 0 824053
-0.002029 -0.001102 0.118181 -0.000022 0.489556 0.741701 -0.025753 1 0 0 0 0 0 0 825058
-0.002016 -0.001090 0.118192 -0.161460 0.294683 0.600744 -0.025784 1 0 0 0 0 0 0 826059
-0.002010 -0.001084 0.118196 -0.097374 0.352253 0.680971 -0.025815 1 0 0 0 0 0 0 827058
-0.002007 -0.001081 0.118198 -0.050098 0.397231 0.721952 -0.025846 1 0 0 0 0 0 0 828058
-0.002005 -0.001079 0.118198 -0.024688 0.421739 0.737901 -0.025878 1 0 0 0 0 0 0 829058
-0.002004 -0.001079 0.118198 -0.011715 0.434479 0.744105 -0.025909 1 0 0 0 0 0 0 830052
-0.002004 -0.001078 0.118198 -0.005182 0.441171 0.746840 -0.025940 1 0 0 0 0 0 0 831056
-0.002004 -0.001078 0.118198 -0.001896 0.444782 0.748381 -0.025971 1 0 0 0 0 0 0 832058
-0.002003 -0.001078 0.118198 -0.000258 0.446868 0.749503 -0.026003 1 0 0 0 0 0 0 833056
-0.002003 -0.001078 0.118198 0.000577 0.448180 0.750477 -0.026034 1 0 0 0 0 0 0 834048
-0.001991 -0.001065 0.118209 -0.166440 0.270753 0.604626 -0.026065 1 0 0 0 0 0 0 835052
-0.001985 -0.001058 0.118213 -0.105093 0.337137 0.683069 -0.026096 1 0 0 0 0 0 0 836059
-0.001981 -0.001054 0.118214 -0.059214 0.386518 0.723412 -0.026128 1 0 0 0 0 0 0 837057
-0.001980 -0.001053 0.118215 -0.034524 0.413203 0.739155 -0.026159 1 0 0 0 0 0 0 838059
-0.001974 -0.001070 0.118225 -0.092261 0.669079 0.606786 -0.026190 1 0 0 0 0 0 0 839057
-0.001971 -0.001079 0.118229 -0.060801 0.585733 0.682629 -0.026221 1 0 0 0 0 0 0 840057
-0.001957 -0.001069 0.118241 -0.205965 0.345049 0.574613 -0.026252 1 0 0 0 0 0 0 841055
-0.001949 -0.001065 0.118245 -0.132673 0.377922 0.667167 -0.026284 1 0 0 0 0 0 0 842058
-0.001946 -0.001063 0.118247 -0.080664 0.410406 0.712489 -0.026315 1 0 0 0 0 0 0 843054
-0.001944 -0.001061 0.118247 -0.052880 0.428653 0.729925 -0.026346 1 0 0 0 0 0 0 844049
-0.001943 -0.001061 0.118247 -0.038740 0.438273 0.736626 -0.026377 1 0 0 0 0 0 0 845045
-0.001943 -0.001061 0.118247 -0.031617 0.443439 0.739613 -0.026411 1 0 0 0 0 0 0 846138
-0.001942 -0.001060 0.118247 -0.028049 0.446257 0.741170 -0.026442 1 0 0 0 0 0 0 847126
-0.001930 -0.001047 0.118258 -0.194008 0.269329 0.595621 -0.026474 1 0 0 0 0 0 0 848131
-0.001923 -0.001040 0.118262 -0.131927 0.336110 0.673945 -0.026504 1 0 0 0 0 0 0 849103
-0.001915 -0.001055 0.118274 -0.156151 0.627939 0.575716 -0.026535 1 0 0 0 0 0 0 850102
-0.001911 -0.001062 0.118278 -0.106145 0.564174 0.664507 -0.026566 1 0 0 0 0 0 0 851101
-0.001908 -0.001066 0.118279 -0.074236 0.511981 0.707821 -0.026598 1 0 0 0 0 0 0 852125
-0.001895 -0.001054 0.118290 -0.225224 0.305497 0.577868 -0.026630 1 0 0 0 0 0 0 853130
-0.001888 -0.001049 0.118294 -0.155376 0.357432 0.661628 -0.026661 1 0 0 0 0 0 0 854126
-0.001884 -0.001046 0.118296 -0.105226 0.399594 0.703757 -0.026691 1 0 0 0 0 0 0 855101
-0.001883 -0.001044 0.118296 -0.078412 0.422692 0.720096 -0.026723 1 0 0 0 0 0 0 856099
-0.001882 -0.001043 0.118296 -0.064785 0.434722 0.726423 -0.026754 1 0 0 0 0 0 0 857113
-0.001881 -0.001043 0.118296 -0.057941 0.441048 0.729172 -0.026786 1 0 0 0 0 0 0 858131
-0.001869 -0.001030 0.118307 -0.222548 0.265614 0.584103 -0.026817 1 0 0 0 0 0 0 859124
-0.001862 -0.001023 0.118311 -0.159578 0.333305 0.662455 -0.026848 1 0 0 0 0 0 0 860108
-0.001878 -0.001015 0.118322 0.135607 0.325623 0.567829 -0.026880 1 0 0 0 0 0 0 861123
-0.001885 -0.001011 0.118326 0.067513 0.373478 0.654621 -0.026911 1 0 0 0 0 0 0 862122
-0.001889 -0.001009 0.118328 0.012495 0.403208 0.696882 -0.026942 1 0 0 0 0 0 0 863107
-0.001891 -0.001008 0.118328 -0.016886 0.419030 0.713179 -0.026973 1 0 0 0 0 0 0 864121
-0.001879 -0.000994 0.118339 -0.199820 0.248301 0.572897 -0.027004 1 0 0 0 0 0 0 865106
-0.001873 -0.000987 0.118343 -0.145962 0.318447 0.652797 -0.027033 1 0 0 0 0 0 0 866046
-0.001870 -0.000984 0.118344 -0.103841 0.369735 0.693600 -0.027065 1 0 0 0 0 0 0 867048
-0.001869 -0.000982 0.118345 -0.081045 0.397345 0.709449 -0.027096 1 0 0 0 0 0 0 868041
-0.001868 -0.000981 0.118345 -0.069436 0.411639 0.715578 -0.027127 1 0 0 0 0 0 0 869048
-0.001868 -0.000981 0.118345 -0.063613 0.419050 0.718240 -0.027158 1 0 0 0 0 0 0 870041
-0.001867 -0.000981 0.118345 -0.060727 0.423015 0.719702 -0.027190 1 0 0 0 0 0 0 871048
-0.001867 -0.000980 0.118345 -0.059303 0.425237 0.720746 -0.027221 1 0 0 0 0 0 0 872040
-0.001867 -0.000980 0.118345 -0.058625 0.426604 0.721651 -0.027252 1 0 0 0 0 0 0 873048
-0.001867 -0.000980 0.118345 -0.058312 0.427527 0.722492 -0.027283 1 0 0 0 0 0 0 874041
-0.001867 -0.000980 0.118345 -0.058193 0.428235 0.723340 -0.027315 1 0 0 0 0 0 0 875049
-0.001855 -0.000967 0.118356 -0.226442 0.249660 0.577704 -0.027346 1 0 0 0 0 0 0 876057
-0.001848 -0.000960 0.118360 -0.165155 0.315974 0.655669 -0.027377 1 0 0 0 0 0 0 877053
-0.001845 -0.000957 0.118361 -0.119330 0.365326 0.695779 -0.027409 1 0 0 0 0 0 0 878056
-0.001844 -0.000955 0.118361 -0.094706 0.391957 0.711386 -0.027440 1 0 0 0 0 0 0 879049
-0.001843 -0.000954 0.118361 -0.082198 0.405732 0.717413 -0.027471 1 0 0 0 0 0 0 880040
-0.001842 -0.000954 0.118361 -0.075937 0.412895 0.720055 -0.027503 1 0 0 0 0 0 0 881057
-0.001842 -0.000954 0.118361 -0.072815 0.416709 0.721480 -0.027533 1 0 0 0 0 0 0 882030
-0.001842 -0.000954 0.118361 -0.071298 0.418876 0.722521 -0.027565 1 0 0 0 0 0 0 883043
-0.001842 -0.000954 0.118361 -0.070572 0.420195 0.723427 -0.027596 1 0 0 0 0 0 0 884056
-0.001842 -0.000954 0.118362 -0.070252 0.421087 0.724259 -0.027627 1 0 0 0 0 0 0 885048
-0.001842 -0.000954 0.118362 -0.070132 0.421772 0.725084 -0.027658 1 0 0 0 0 0 0 886046
-0.001842 -0.000954 0.118362 -0.070116 0.422349 0.725913 -0.027690 1 0 0 0 0 0 0 887045
-0.001842 -0.000954 0.118362 -0.070128 0.422880 0.726727 -0.027721 1 0 0 0 0 0 0 888043
-0.001842 -0.000954 0.118362 -0.070189 0.423391 0.727555 -0.027752 1 0 0 0 0 0 0 889046
-0.001829 -0.000940 0.118372 -0.238701 0.244490 0.581927 -0.027783 1 0 0 0 0 0 0 890047
-0.001823 -0.000934 0.118376 -0.177479 0.310761 0.659808 -0.027815 1 0 0 0 0 0 0 891045
-0.001820 -0.000930 0.118377 -0.131679 0.360072 0.699858 -0.027846 1 0 0 0 0 0 0 892044
-0.001818 -0.000928 0.118378 -0.107088 0.386679 0.715450 -0.027877 1 0 0 0 0 0 0 893032
-0.001817 -0.000928 0.118378 -0.094590 0.400430 0.721475 -0.027909 1 0 0 0 0 0 0 894049
-0.001817 -0.000927 0.118378 -0.088335 0.407588 0.724089 -0.027940 1 0 0 0 0 0 0 895047
-0.001817 -0.000927 0.118378 -0.085243 0.411383 0.725526 -0.027971 1 0 0 0 0 0 0 896041
-0.001817 -0.000927 0.118378 -0.083732 0.413538 0.726556 -0.028002 1 0 0 0 0 0 0 897044
-0.001817 -0.000927 0.118378 -0.083025 0.414831 0.727439 -0.028033 1 0 0 0 0 0 0 898047
-0.001817 -0.000927 0.118378 -0.082711 0.415719 0.728272 -0.028065 1 0 0 0 0 0 0 899043
-0.001817 -0.000927 0.118378 -0.082610 0.416378 0.729072 -0.028095 1 0 0 0 0 0 0 900028
-0.001817 -0.000927 0.118378 -0.082599 0.416949 0.729899 -0.028127 1 0 0 0 0 0 0 901027
-0.001817 -0.000927 0.118378 -0.082645 0.417472 0.730722 -0.028158 1 0 0 0 0 0 0 902046
-0.001817 -0.000927 0.118378 -0.082709 0.417964 0.731532 -0.028190 1 0 0 0 0 0 0 903045
-0.001804 -0.000913 0.118389 -0.251411 0.238872 0.585931 -0.028221 1 0 0 0 0 0 0 904042
-0.001798 -0.000907 0.118393 -0.190191 0.305130 0.663713 -0.028252 1 0 0 0 0 0 0 905044
-0.001795 -0.000903 0.118394 -0.144407 0.354424 0.703725 -0.028283 1 0 0 0 0 0 0 906045
-0.001793 -0.000902 0.118394 -0.119830 0.381023 0.719298 -0.028315 1 0 0 0 0 0 0 907044
-0.001792 -0.000901 0.118395 -0.107343 0.394753 0.725313 -0.028346 1 0 0 0 0 0 0 908046
-0.001787 -0.000918 0.118405 -0.171869 0.644638 0.588746 -0.028377 1 0 0 0 0 0 0 909027
-0.001784 -0.000927 0.118409 -0.143580 0.558239 0.663328 -0.028408 1 0 0 0 0 0 0 910046
-0.001782 -0.000932 0.118410 -0.122840 0.494409 0.701582 -0.028440 1 0 0 0 0 0 0 911042
-0.001781 -0.000934 0.118410 -0.111650 0.460757 0.716486 -0.028471 1 0 0 0 0 0 0 912044
-0.001781 -0.000935 0.118410 -0.105959 0.444000 0.722251 -0.028502 1 0 0 0 0 0 0 913043
-0.001781 -0.000935 0.118410 -0.103120 0.435862 0.724768 -0.028533 1 0 0 0 0 0 0 914043
-0.001781 -0.000936 0.118410 -0.101748 0.432020 0.726160 -0.028565 1 0 0 0 0 0 0 915044
-0.001781 -0.000936 0.118410 -0.101117 0.430337 0.727155 -0.028596 1 0 0 0 0 0 0 916041
-0.001781 -0.000936 0.118410 -0.100842 0.429741 0.728022 -0.028627 1 0 0 0 0 0 0 917047
-0.001781 -0.000936 0.118410 -0.100769 0.429661 0.728841 -0.028658 1 0 0 0 0 0 0 918040
-0.001781 -0.000936 0.118410 -0.100781 0.429881 0.729648 -0.028690 1 0 0 0 0 0 0 919044
-0.001768 -0.000923 0.118421 -0.269682 0.250445 0.584007 -0.028721 1 0 0 0 0 0 0 920044
-0.001762 -0.000916 0.118425 -0.208451 0.316615 0.661703 -0.028752 1 0 0 0 0 0 0 921045
-0.001759 -0.000912 0.118426 -0.162679 0.365870 0.701675 -0.028783 1 0 0 0 0 0 0 922044
-0.001757 -0.000911 0.118427 -0.138113 0.392446 0.717235 -0.028815 1 0 0 0 0 0 0 923044
-0.001756 -0.000910 0.118427 -0.125656 0.406180 0.723215 -0.028846 1 0 0 0 0 0 0 924046
-0.001756 -0.000909 0.118427 -0.119426 0.413297 0.725796 -0.028877 1 0 0 0 0 0 0 925026
-0.001750 -0.000927 0.118437 -0.187231 0.660118 0.588038 -0.028908 1 0 0 0 0 0 0 926045
-0.001747 -0.000936 0.118441 -0.160541 0.572090 0.662106 -0.028940 1 0 0 0 0 0 0 927042
-0.001746 -0.000941 0.118442 -0.140604 0.507432 0.700167 -0.028970 1 0 0 0 0 0 0 928026
-0.001745 -0.000943 0.118443 -0.129836 0.473365 0.714995 -0.029002 1 0 0 0 0 0 0 929034
-0.001745 -0.000944 0.118443 -0.124365 0.456409 0.720754 -0.029033 1 0 0 0 0 0 0 930043
-0.001745 -0.000944 0.118443 -0.121646 0.448163 0.723230 -0.029064 1 0 0 0 0 0 0 931034
-0.001745 -0.000945 0.118443 -0.120345 0.444290 0.724607 -0.029096 1 0 0 0 0 0 0 932041
-0.001745 -0.000945 0.118443 -0.119748 0.442578 0.725592 -0.029127 1 0 0 0 0 0 0 933031
-0.001739 -0.000963 0.118453 -0.190458 0.685190 0.587343 -0.029158 1 0 0 0 0 0 0 934041
-0.001737 -0.000972 0.118457 -0.165175 0.594916 0.661130 -0.029189 1 0 0 0 0 0 0 935033
-0.001735 -0.000977 0.118458 -0.145941 0.529161 0.699107 -0.029221 1 0 0 0 0 0 0 936041
-0.001735 -0.000979 0.118458 -0.135532 0.494557 0.713878 -0.029252 1 0 0 0 0 0 0 937033
-0.001734 -0.000980 0.118458 -0.130233 0.477342 0.719603 -0.029283 1 0 0 0 0 0 0 938048
-0.001734 -0.000980 0.118459 -0.127621 0.468968 0.722074 -0.029314 1 0 0 0 0 0 0 939040
-0.001734 -0.000981 0.118459 -0.126359 0.465044 0.723445 -0.029346 1 0 0 0 0 0 0 940046
-0.001734 -0.000981 0.118459 -0.125801 0.463311 0.724415 -0.029377 1 0 0 0 0 0 0 941037
-0.001729 -0.000999 0.118469 -0.196592 0.706129 0.586249 -0.029408 1 0 0 0 0 0 0 942043
-0.001726 -0.001008 0.118472 -0.171297 0.615856 0.659955 -0.029440 1 0 0 0 0 0 0 943050
-0.001725 -0.001013 0.118474 -0.152077 0.550086 0.697888 -0.029471 1 0 0 0 0 0 0 944059
-0.001724 -0.001015 0.118474 -0.141671 0.515485 0.712624 -0.029502 1 0 0 0 0 0 0 945041
-0.001723 -0.001016 0.118474 -0.136386 0.498282 0.718329 -0.029533 1 0 0 0 0 0 0 946045
-0.001723 -0.001016 0.118474 -0.133762 0.489931 0.720809 -0.029564 1 0 0 0 0 0 0 947037
-0.001723 -0.001017 0.118474 -0.132516 0.486036 0.722169 -0.029596 1 0 0 0 0 0 0 948057
-0.001723 -0.001017 0.118474 -0.132008 0.484483 0.723371 -0.029637 1 0 0 0 0 0 0 949366
-0.001711 -0.001004 0.118485 -0.300925 0.303770 0.577319 -0.029659 1 0 0 0 0 0 0 950062
-0.001704 -0.000997 0.118489 -0.239559 0.369347 0.654961 -0.029690 1 0 0 0 0 0 0 951053
-0.001701 -0.000994 0.118490 -0.193761 0.418355 0.694906 -0.029721 1 0 0 0 0 0 0 952053
-0.001699 -0.000992 0.118491 -0.169207 0.444838 0.710423 -0.029752 1 0 0 0 0 0 0 953054
-0.001699 -0.000991 0.118491 -0.156759 0.458549 0.716392 -0.029784 1 0 0 0 0 0 0 954056
-0.001693 -0.001009 0.118501 -0.221656 0.709332 0.579935 -0.029815 1 0 0 0 0 0 0 955054
-0.001690 -0.001017 0.118505 -0.193345 0.622949 0.654145 -0.029846 1 0 0 0 0 0 0 956054
-0.001689 -0.001022 0.118506 -0.172628 0.559148 0.692247 -0.029877 1 0 0 0 0 0 0 957054
-0.001688 -0.001024 0.118506 -0.161483 0.525518 0.707045 -0.029908 1 0 0 0 0 0 0 958045
-0.001687 -0.001025 0.118507 -0.155841 0.508810 0.712762 -0.029940 1 0 0 0 0 0 0 959059
-0.001687 -0.001026 0.118507 -0.153057 0.500707 0.715229 -0.029971 1 0 0 0 0 0 0 960058
-0.001675 -0.001013 0.118517 -0.321088 0.316824 0.569907 -0.030002 1 0 0 0 0 0 0 961055
-0.001668 -0.001006 0.118521 -0.259160 0.380786 0.647652 -0.030034 1 0 0 0 0 0 0 962052
-0.001660 -0.001021 0.118533 -0.284252 0.672835 0.548646 -0.030065 1 0 0 0 0 0 0 963055
-0.001655 -0.001028 0.118537 -0.234262 0.608698 0.636943 -0.030096 1 0 0 0 0 0 0 964054
-0.001653 -0.001032 0.118538 -0.202471 0.556233 0.679991 -0.030127 1 0 0 0 0 0 0 965053
-0.001652 -0.001034 0.118539 -0.185770 0.528313 0.696517 -0.030159 1 0 0 0 0 0 0 966056
-0.001670 -0.001030 0.118549 0.072129 0.456495 0.566679 -0.030190 1 0 0 0 0 0 0 967053
-0.001679 -0.001028 0.118552 -0.016235 0.470571 0.640602 -0.030221 1 0 0 0 0 0 0 968052
-0.001683 -0.001028 0.118554 -0.081713 0.483208 0.678325 -0.030252 1 0 0 0 0 0 0 969053
-0.001673 -0.001014 0.118565 -0.285966 0.310197 0.546268 -0.030284 1 0 0 0 0 0 0 970054
-0.001668 -0.001007 0.118569 -0.242201 0.379790 0.628664 -0.030315 1 0 0 0 0 0 0 971053
-0.001665 -0.001003 0.118570 -0.205190 0.430845 0.670245 -0.030346 1 0 0 0 0 0 0 972052
-0.001664 -0.001002 0.118571 -0.185027 0.458350 0.686275 -0.030376 1 0 0 0 0 0 0 973023
-0.001663 -0.001001 0.118571 -0.174800 0.472602 0.692427 -0.030409 1 0 0 0 0 0 0 974056
-0.001663 -0.001000 0.118571 -0.169716 0.479996 0.695008 -0.030439 1 0 0 0 0 0 0 975022
-0.001657 -0.001018 0.118581 -0.238506 0.728008 0.557324 -0.030471 1 0 0 0 0 0 0 976053
-0.001654 -0.001027 0.118585 -0.212049 0.640050 0.631008 -0.030502 1 0 0 0 0 0 0 977052
-0.001653 -0.001031 0.118586 -0.192271 0.575434 0.668897 -0.030534 1 0 0 0 0 0 0 978053
-0.001640 -0.001020 0.118597 -0.351245 0.361011 0.536895 -0.030564 1 0 0 0 0 0 0 979027
-0.001633 -0.001015 0.118601 -0.284490 0.409724 0.619286 -0.030596 1 0 0 0 0 0 0 980054
-0.001630 -0.001012 0.118603 -0.235942 0.450302 0.660812 -0.030626 1 0 0 0 0 0 0 981023
-0.001628 -0.001010 0.118603 -0.210031 0.472606 0.676875 -0.030658 1 0 0 0 0 0 0 982041
-0.001627 -0.001010 0.118603 -0.196942 0.484219 0.682988 -0.030690 1 0 0 0 0 0 0 983050
-0.001627 -0.001009 0.118603 -0.190442 0.490327 0.685574 -0.030721 1 0 0 0 0 0 0 984052
-0.001626 -0.001009 0.118603 -0.187265 0.493638 0.686911 -0.030752 1 0 0 0 0 0 0 985052
-0.001626 -0.001009 0.118603 -0.185772 0.495549 0.687836 -0.030784 1 0 0 0 0 0 0 986052
-0.001626 -0.001009 0.118603 -0.185108 0.496741 0.688597 -0.030814 1 0 0 0 0 0 0 987024
-0.001626 -0.001009 0.118603 -0.184871 0.497610 0.689341 -0.030846 1 0 0 0 0 0 0 988052
-0.001626 -0.001009 0.118603 -0.184849 0.498296 0.690041 -0.030877 1 0 0 0 0 0 0 989052
-0.001626 -0.001009 0.118603 -0.184936 0.498884 0.690750 -0.030908 1 0 0 0 0 0 0 990045
-0.001645 -0.001005 0.118613 0.064713 0.441360 0.555141 -0.030940 1 0 0 0 0 0 0 991052
-0.001654 -0.001002 0.118617 -0.027876 0.462603 0.627059 -0.030970 1 0 0 0 0 0 0 992024
-0.001659 -0.001001 0.118618 -0.095519 0.478828 0.664100 -0.031002 1 0 0 0 0 0 0 993051
-0.001661 -0.001001 0.118618 -0.131371 0.487843 0.678492 -0.031033 1 0 0 0 0 0 0 994041
-0.001662 -0.001001 0.118619 -0.149512 0.492699 0.684012 -0.031064 1 0 0 0 0 0 0 995036
-0.001663 -0.001000 0.118619 -0.158671 0.495418 0.686376 -0.031096 1 0 0 0 0 0 0 996038
-0.001663 -0.001000 0.118619 -0.163315 0.497033 0.687656 -0.031127 1 0 0 0 0 0 0 997046
-0.001663 -0.001000 0.118619 -0.165726 0.498099 0.688552 -0.031159 1 0 0 0 0 0 0 998052
-0.001663 -0.001000 0.118619 -0.167007 0.498874 0.689314 -0.031190 1 0 0 0 0 0 0 999060
-0.001650 -0.000987 0.118630 -0.337580 0.318892 0.543263 -0.031221 1 0 0 0 0 0 1 50
-0.001644 -0.000980 0.118633 -0.276690 0.385050 0.620614 -0.031253 1 0 0 0 0 0 1 1060
-0.001641 -0.000977 0.118635 -0.231131 0.434352 0.660411 -0.031284 1 0 0 0 0 0 1 2049
-0.001639 -0.000975 0.118635 -0.206728 0.461000 0.675835 -0.031315 1 0 0 0 0 0 1 3063
-0.001657 -0.000970 0.118645 0.055663 0.416608 0.545425 -0.031346 1 0 0 0 0 0 1 4050
-0.001666 -0.000967 0.118649 -0.030637 0.444530 0.619085 -0.031378 1 0 0 0 0 0 1 5061
-0.001670 -0.000966 0.118650 -0.095101 0.464079 0.656688 -0.031409 1 0 0 0 0 0 1 6050
-0.001672 -0.000965 0.118650 -0.129375 0.474756 0.671279 -0.031440 1 0 0 0 0 0 1 7061
-0.001673 -0.000965 0.118651 -0.146730 0.480432 0.676861 -0.031471 1 0 0 0 0 0 1 8050
-0.001674 -0.000965 0.118651 -0.155466 0.483550 0.679238 -0.031503 1 0 0 0 0 0 1 9059
-0.001674 -0.000965 0.118651 -0.159907 0.485332 0.680481 -0.031533 1 0 0 0 0 0 1 10036
-0.001674 -0.000965 0.118651 -0.162210 0.486490 0.681378 -0.031565 1 0 0 0 0 0 1 11046
-0.001675 -0.000965 0.118651 -0.163450 0.487306 0.682113 -0.031596 1 0 0 0 0 0 1 12043
-0.001675 -0.000965 0.118651 -0.164151 0.487948 0.682816 -0.031627 1 0 0 0 0 0 1 13050
-0.001693 -0.000960 0.118661 0.085672 0.430293 0.547266 -0.031658 1 0 0 0 0 0 1 14044
-0.001702 -0.000958 0.118664 -0.007070 0.451588 0.619036 -0.031690 1 0 0 0 0 0 1 15048
-0.001707 -0.000957 0.118665 -0.074768 0.467806 0.655977 -0.031721 1 0 0 0 0 0 1 16047
-0.001697 -0.000943 0.118677 -0.280617 0.295934 0.523459 -0.031752 1 0 0 0 0 0 1 17034
-0.001691 -0.000936 0.118681 -0.237503 0.366383 0.605567 -0.031784 1 0 0 0 0 0 1 18049
-0.001689 -0.000932 0.118682 -0.200777 0.417849 0.646998 -0.031815 1 0 0 0 0 0 1 19042
-0.001687 -0.000931 0.118682 -0.180757 0.445554 0.662985 -0.031846 1 0 0 0 0 0 1 20051
-0.001687 -0.000930 0.118683 -0.170594 0.459846 0.669052 -0.031877 1 0 0 0 0 0 1 21051
-0.001686 -0.000929 0.118683 -0.165522 0.467266 0.671582 -0.031908 1 0 0 0 0 0 1 22040
-0.001699 -0.000943 0.118703 0.015968 0.657452 0.397144 -0.031940 1 0 0 0 0 0 1 23041
-0.001706 -0.000950 0.118710 -0.050080 0.590489 0.541768 -0.031971 1 0 0 0 0 0 1 24040
-0.001709 -0.000953 0.118712 -0.097798 0.541645 0.615894 -0.032002 1 0 0 0 0 0 1 25042
-0.001711 -0.000955 0.118713 -0.122823 0.516141 0.644251 -0.032033 1 0 0 0 0 0 1 26041
-0.001699 -0.000942 0.118724 -0.305512 0.322554 0.507783 -0.032065 1 0 0 0 0 0 1 27040
-0.001693 -0.000936 0.118728 -0.250559 0.382118 0.588393 -0.032096 1 0 0 0 0 0 1 28040
-0.001690 -0.000933 0.118730 -0.207912 0.428155 0.629313 -0.032127 1 0 0 0 0 0 1 29044
-0.001688 -0.000931 0.118730 -0.184923 0.453130 0.645094 -0.032158 1 0 0 0 0 0 1 30043
-0.001688 -0.000930 0.118730 -0.173267 0.466069 0.651083 -0.032190 1 0 0 0 0 0 1 31044
-0.001706 -0.000925 0.118740 0.083168 0.414453 0.517325 -0.032221 1 0 0 0 0 0 1 32040
-0.001702 -0.000910 0.118755 -0.176660 0.257714 0.442741 -0.032252 1 0 0 0 0 0 1 33040
-0.001700 -0.000902 0.118760 -0.181564 0.341102 0.556321 -0.032283 1 0 0 0 0 0 1 34042
-0.001699 -0.000898 0.118761 -0.170774 0.399672 0.609775 -0.032314 1 0 0 0 0 0 1 35039
-0.001699 -0.000896 0.118762 -0.163876 0.431006 0.629993 -0.032346 1 0 0 0 0 0 1 36040
-0.001699 -0.000895 0.118762 -0.160236 0.447141 0.637514 -0.032377 1 0 0 0 0 0 1 37038
-0.001686 -0.000881 0.118773 -0.328766 0.274190 0.493724 -0.032408 1 0 0 0 0 0 1 38041
-0.001698 -0.000869 0.118787 -0.015846 0.285818 0.435376 -0.032439 1 0 0 0 0 0 1 39038
-0.001704 -0.000864 0.118792 -0.062084 0.357907 0.546244 -0.032471 1 0 0 0 0 0 1 40040
-0.001707 -0.000861 0.118793 -0.104822 0.401203 0.597925 -0.032502 1 0 0 0 0 0 1 41038
-0.001708 -0.000859 0.118794 -0.127985 0.423934 0.617447 -0.032533 1 0 0 0 0 0 1 42039
-0.001696 -0.000845 0.118805 -0.310120 0.254204 0.477937 -0.032564 1 0 0 0 0 0 1 43022
-0.001690 -0.000838 0.118809 -0.254769 0.326022 0.557250 -0.032596 1 0 0 0 0 0 1 44037
-0.001687 -0.000835 0.118810 -0.211889 0.378133 0.597676 -0.032627 1 0 0 0 0 0 1 45041
-0.001686 -0.000833 0.118811 -0.188805 0.406124 0.613265 -0.032658 1 0 0 0 0 0 1 46041
-0.001691 -0.000814 0.118832 -0.096636 0.180471 0.336232 -0.032689 1 0 0 0 0 0 1 47039
-0.001694 -0.000805 0.118839 -0.121954 0.274536 0.485878 -0.032721 1 0 0 0 0 0 1 48040
-0.001695 -0.000800 0.118841 -0.140732 0.343094 0.562328 -0.032752 1 0 0 0 0 0 1 49037
-0.001683 -0.000784 0.118853 -0.321024 0.198259 0.444889 -0.032783 1 0 0 0 0 0 1 50040
-0.001677 -0.000776 0.118857 -0.264517 0.282963 0.531876 -0.032814 1 0 0 0 0 0 1 51038
-0.001674 -0.000772 0.118859 -0.221012 0.341553 0.574948 -0.032846 1 0 0 0 0 0 1 52035
-0.001672 -0.000770 0.118859 -0.197609 0.372770 0.591440 -0.032877 1 0 0 0 0 0 1 53043
-0.001671 -0.000769 0.118859 -0.185717 0.388784 0.597628 -0.032908 1 0 0 0 0 0 1 54032
-0.001677 -0.000751 0.118880 -0.099391 0.156602 0.317319 -0.032939 1 0 0 0 0 0 1 55038
-0.001679 -0.000742 0.118887 -0.127613 0.247666 0.465617 -0.032971 1 0 0 0 0 0 1 56040
-0.001681 -0.000737 0.118890 -0.147845 0.314704 0.541596 -0.033002 1 0 0 0 0 0 1 57039
-0.001669 -0.000721 0.118902 -0.329078 0.168788 0.424106 -0.033033 1 0 0 0 0 0 1 58040
-0.001663 -0.000713 0.118906 -0.272910 0.253158 0.510906 -0.033064 1 0 0 0 0 0 1 59039
-0.001660 -0.000709 0.118907 -0.229573 0.311576 0.553882 -0.033096 1 0 0 0 0 0 1 60037
-0.001658 -0.000707 0.118908 -0.206244 0.342679 0.570336 -0.033127 1 0 0 0 0 0 1 61038
-0.001645 -0.000693 0.118918 -0.365349 0.176539 0.430084 -0.033158 1 0 0 0 0 0 1 62041
-0.001638 -0.000686 0.118922 -0.298089 0.250630 0.508677 -0.033189 1 0 0 0 0 0 1 63037
-0.001653 -0.000678 0.118934 0.002083 0.245122 0.412425 -0.033221 1 0 0 0 0 0 1 64038
-0.001660 -0.000674 0.118938 -0.064289 0.294604 0.498742 -0.033252 1 0 0 0 0 0 1 65038
-0.001652 -0.000658 0.118950 -0.289691 0.142800 0.394414 -0.033283 1 0 0 0 0 0 1 66029
-0.001647 -0.000650 0.118954 -0.257443 0.224785 0.486503 -0.033314 1 0 0 0 0 0 1 67038
-0.001645 -0.000647 0.118955 -0.226267 0.282025 0.531371 -0.033345 1 0 0 0 0 0 1 68028
-0.001638 -0.000663 0.118966 -0.280623 0.557354 0.407861 -0.033377 1 0 0 0 0 0 1 69037
-0.001635 -0.000671 0.118970 -0.246630 0.483408 0.487280 -0.033408 1 0 0 0 0 0 1 70035
-0.001621 -0.000661 0.118982 -0.394186 0.243300 0.380864 -0.033440 1 0 0 0 0 0 1 71042
-0.001613 -0.000657 0.118986 -0.320179 0.278552 0.472157 -0.033471 1 0 0 0 0 0 1 72033
-0.001610 -0.000654 0.118988 -0.267837 0.312189 0.516768 -0.033502 1 0 0 0 0 0 1 73043
-0.001627 -0.000649 0.118998 0.011541 0.272038 0.397283 -0.033533 1 0 0 0 0 0 1 74034
-0.001635 -0.000646 0.119002 -0.066797 0.302774 0.474482 -0.033565 1 0 0 0 0 0 1 75042
-0.001626 -0.000631 0.119014 -0.298620 0.141135 0.366953 -0.033596 1 0 0 0 0 0 1 76033
-0.001622 -0.000623 0.119018 -0.269481 0.218358 0.457781 -0.033627 1 0 0 0 0 0 1 77051
-0.001620 -0.000620 0.119020 -0.239854 0.273223 0.502203 -0.033658 1 0 0 0 0 0 1 78034
-0.001619 -0.000618 0.119020 -0.223396 0.302515 0.519140 -0.033690 1 0 0 0 0 0 1 79054
-0.001618 -0.000617 0.119020 -0.215008 0.317509 0.525416 -0.033720 1 0 0 0 0 0 1 80023
-0.001618 -0.000616 0.119020 -0.210871 0.325206 0.527923 -0.033752 1 0 0 0 0 0 1 81041
-0.001618 -0.000616 0.119020 -0.208874 0.329202 0.529119 -0.033783 1 0 0 0 0 0 1 82042
-0.001605 -0.000603 0.119031 -0.379386 0.148750 0.383623 -0.033814 1 0 0 0 0 0 1 83031
-0.001599 -0.000596 0.119035 -0.317561 0.216032 0.460076 -0.033846 1 0 0 0 0 0 1 84042
-0.001595 -0.000592 0.119036 -0.271454 0.265816 0.499402 -0.033877 1 0 0 0 0 0 1 85034
-0.001594 -0.000591 0.119037 -0.246773 0.292557 0.514544 -0.033908 1 0 0 0 0 0 1 86036
-0.001593 -0.000590 0.119037 -0.234315 0.306260 0.520218 -0.033940 1 0 0 0 0 0 1 87042
-0.001593 -0.000589 0.119037 -0.228128 0.313285 0.522503 -0.033971 1 0 0 0 0 0 1 88039
-0.001592 -0.000589 0.119037 -0.225130 0.316959 0.523615 -0.034002 1 0 0 0 0 0 1 89038
-0.001592 -0.000589 0.119037 -0.223724 0.318939 0.524309 -0.034033 1 0 0 0 0 0 1 90039
-0.001592 -0.000589 0.119037 -0.223127 0.320093 0.524868 -0.034064 1 0 0 0 0 0 1 91038
-0.001579 -0.000575 0.119048 -0.394489 0.138020 0.379223 -0.034096 1 0 0 0 0 0 1 92037
-0.001573 -0.000569 0.119051 -0.332999 0.204604 0.455507 -0.034127 1 0 0 0 0 0 1 93038
-0.001570 -0.000565 0.119053 -0.287069 0.254020 0.494760 -0.034158 1 0 0 0 0 0 1 94044
-0.001568 -0.000563 0.119053 -0.262495 0.280561 0.509876 -0.034189 1 0 0 0 0 0 1 95023
-0.001567 -0.000563 0.119053 -0.250072 0.294182 0.515537 -0.034221 1 0 0 0 0 0 1 96039
-0.001567 -0.000562 0.119053 -0.243938 0.301147 0.517816 -0.034252 1 0 0 0 0 0 1 97037
-0.001567 -0.000562 0.119053 -0.240958 0.304774 0.518905 -0.034283 1 0 0 0 0 0 1 98038
-0.001567 -0.000562 0.119053 -0.239573 0.306736 0.519587 -0.034314 1 0 0 0 0 0 1 99022
-0.001567 -0.000562 0.119053 -0.238978 0.307867 0.520146 -0.034346 1 0 0 0 0 0 1 100038
-0.001567 -0.000562 0.119053 -0.238803 0.308559 0.520648 -0.034377 1 0 0 0 0 0 1 101037
-0.001567 -0.000562 0.119053 -0.238822 0.309050 0.521130 -0.034408 1 0 0 0 0 0 1 102039
-0.001567 -0.000562 0.119053 -0.238935 0.309439 0.521598 -0.034439 1 0 0 0 0 0 1 103036
-0.001567 -0.000562 0.119053 -0.239100 0.309760 0.522073 -0.034471 1 0 0 0 0 0 1 104038
-0.001554 -0.000548 0.119064 -0.411039 0.127104 0.376452 -0.034502 1 0 0 0 0 0 1 105036
-0.001547 -0.000541 0.119068 -0.349743 0.193486 0.452629 -0.034533 1 0 0 0 0 0 1 106038
-0.001544 -0.000538 0.119069 -0.303916 0.242804 0.491830 -0.034564 1 0 0 0 0 0 1 107036
-0.001543 -0.000536 0.119070 -0.279395 0.269289 0.506928 -0.034596 1 0 0 0 0 0 1 108038
-0.001542 -0.000536 0.119070 -0.267023 0.282845 0.512567 -0.034627 1 0 0 0 0 0 1 109036
-0.001541 -0.000535 0.119070 -0.260907 0.289792 0.514834 -0.034658 1 0 0 0 0 0 1 110036
-0.001541 -0.000535 0.119070 -0.257948 0.293397 0.515925 -0.034689 1 0 0 0 0 0 1 111036
-0.001541 -0.000535 0.119070 -0.256568 0.295346 0.516600 -0.034721 1 0 0 0 0 0 1 112035
-0.001541 -0.000535 0.119070 -0.256001 0.296453 0.517143 -0.034752 1 0 0 0 0 0 1 113039
-0.001541 -0.000535 0.119070 -0.255841 0.297132 0.517636 -0.034783 1 0 0 0 0 0 1 114039
-0.001541 -0.000535 0.119070 -0.255864 0.297616 0.518115 -0.034814 1 0 0 0 0 0 1 115038
-0.001541 -0.000535 0.119070 -0.255997 0.297985 0.518569 -0.034846 1 0 0 0 0 0 1 116035
-0.001541 -0.000535 0.119070 -0.256168 0.298299 0.519042 -0.034877 1 0 0 0 0 0 1 117037
-0.001541 -0.000535 0.119070 -0.256384 0.298610 0.519509 -0.034908 1 0 0 0 0 0 1 118038
-0.001541 -0.000535 0.119070 -0.256600 0.298877 0.519964 -0.034939 1 0 0 0 0 0 1 119031
-0.001541 -0.000535 0.119070 -0.256822 0.299155 0.520439 -0.034971 1 0 0 0 0 0 1 120040
-0.001541 -0.000535 0.119070 -0.257047 0.299417 0.520896 -0.035001 1 0 0 0 0 0 1 121020
-0.001541 -0.000535 0.119070 -0.257261 0.299695 0.521370 -0.035033 1 0 0 0 0 0 1 122038
-0.001528 -0.000521 0.119081 -0.429457 0.116768 0.375756 -0.035064 1 0 0 0 0 0 1 123038
-0.001522 -0.000514 0.119084 -0.368191 0.183116 0.451827 -0.035096 1 0 0 0 0 0 1 124036
-0.001519 -0.000511 0.119086 -0.322397 0.232401 0.490981 -0.035127 1 0 0 0 0 0 1 125038
-0.001517 -0.000509 0.119086 -0.297892 0.258867 0.506048 -0.035158 1 0 0 0 0 0 1 126038
-0.001516 -0.000508 0.119086 -0.285535 0.272408 0.511689 -0.035189 1 0 0 0 0 0 1 127037
-0.001516 -0.000508 0.119086 -0.279429 0.279329 0.513932 -0.035221 1 0 0 0 0 0 1 128037
-0.001516 -0.000508 0.119086 -0.276486 0.282936 0.515009 -0.035251 1 0 0 0 0 0 1 129020
-0.001516 -0.000508 0.119086 -0.275129 0.284858 0.515683 -0.035283 1 0 0 0 0 0 1 130036
-0.001516 -0.000508 0.119086 -0.274573 0.285947 0.516210 -0.035314 1 0 0 0 0 0 1 131026
-0.001515 -0.000508 0.119086 -0.274420 0.286622 0.516706 -0.035346 1 0 0 0 0 0 1 132035
-0.001515 -0.000508 0.119086 -0.274461 0.287083 0.517167 -0.035377 1 0 0 0 0 0 1 133026
-0.001515 -0.000508 0.119086 -0.274602 0.287449 0.517625 -0.035408 1 0 0 0 0 0 1 134036
-0.001515 -0.000508 0.119086 -0.274790 0.287740 0.518078 -0.035439 1 0 0 0 0 0 1 135026
-0.001515 -0.000508 0.119086 -0.275018 0.288026 0.518546 -0.035471 1 0 0 0 0 0 1 136035
-0.001515 -0.000508 0.119086 -0.275241 0.288297 0.518993 -0.035502 1 0 0 0 0 0 1 137025
-0.001515 -0.000508 0.119086 -0.275476 0.288564 0.519460 -0.035533 1 0 0 0 0 0 1 138035
-0.001515 -0.000508 0.119086 -0.275704 0.288813 0.519908 -0.035564 1 0 0 0 0 0 1 139026
-0.001515 -0.000508 0.119086 -0.275967 0.289063 0.520367 -0.035596 1 0 0 0 0 0 1 140035
-0.001515 -0.000508 0.119086 -0.276201 0.289323 0.520827 -0.035627 1 0 0 0 0 0 1 141026
-0.001515 -0.000508 0.119086 -0.276435 0.289579 0.521286 -0.035658 1 0 0 0 0 0 1 142043
-0.001515 -0.000508 0.119086 -0.276687 0.289834 0.521747 -0.035689 1 0 0 0 0 0 1 143039
-0.001515 -0.000508 0.119086 -0.276922 0.290097 0.522191 -0.035721 1 0 0 0 0 0 1 144039
-0.001515 -0.000508 0.119086 -0.277171 0.290343 0.522659 -0.035752 1 0 0 0 0 0 1 145037
-0.001515 -0.000508 0.119086 -0.277411 0.290585 0.523105 -0.035783 1 0 0 0 0 0 1 146039
-0.001515 -0.000508 0.119086 -0.277657 0.290849 0.523574 -0.035815 1 0 0 0 0 0 1 147041
-0.001515 -0.000508 0.119086 -0.277885 0.291098 0.524021 -0.035845 1 0 0 0 0 0 1 148030
-0.001515 -0.000508 0.119086 -0.278143 0.291360 0.524493 -0.035877 1 0 0 0 0 0 1 149051
-0.001503 -0.000494 0.119097 -0.450604 0.108148 0.378834 -0.035908 1 0 0 0 0 0 1 150038
-0.001496 -0.000487 0.119101 -0.389402 0.174423 0.454790 -0.035940 1 0 0 0 0 0 1 151054
-0.001493 -0.000484 0.119102 -0.343622 0.223690 0.493877 -0.035971 1 0 0 0 0 0 1 152052
-0.001492 -0.000482 0.119103 -0.319154 0.250116 0.508935 -0.036002 1 0 0 0 0 0 1 153050
-0.001491 -0.000481 0.119103 -0.306807 0.263643 0.514543 -0.036033 1 0 0 0 0 0 1 154042
-0.001490 -0.000481 0.119103 -0.300718 0.270548 0.516793 -0.036065 1 0 0 0 0 0 1 155047
-0.001490 -0.000481 0.119103 -0.297801 0.274137 0.517863 -0.036096 1 0 0 0 0 0 1 156047
-0.001490 -0.000481 0.119103 -0.296446 0.276048 0.518526 -0.036127 1 0 0 0 0 0 1 157047
-0.001490 -0.000481 0.119103 -0.295905 0.277126 0.519051 -0.036159 1 0 0 0 0 0 1 158049
-0.001490 -0.000480 0.119103 -0.295767 0.277774 0.519522 -0.036189 1 0 0 0 0 0 1 159035
-0.001490 -0.000480 0.119103 -0.295828 0.278226 0.519983 -0.036221 1 0 0 0 0 0 1 160047
-0.001490 -0.000480 0.119103 -0.295981 0.278576 0.520429 -0.036252 1 0 0 0 0 0 1 161051
-0.001490 -0.000480 0.119103 -0.296177 0.278865 0.520887 -0.036284 1 0 0 0 0 0 1 162054
-0.001490 -0.000480 0.119103 -0.296415 0.279146 0.521332 -0.036315 1 0 0 0 0 0 1 163044
-0.001490 -0.000480 0.119103 -0.296659 0.279388 0.521776 -0.036346 1 0 0 0 0 0 1 164048
-0.001490 -0.000480 0.119103 -0.296905 0.279636 0.522230 -0.036377 1 0 0 0 0 0 1 165047
-0.001490 -0.000480 0.119103 -0.297160 0.279878 0.522680 -0.036409 1 0 0 0 0 0 1 166049
-0.001490 -0.000480 0.119103 -0.297403 0.280115 0.523122 -0.036440 1 0 0 0 0 0 1 167047
-0.001490 -0.000480 0.119103 -0.297668 0.280357 0.523575 -0.036471 1 0 0 0 0 0 1 168045
-0.001490 -0.000480 0.119103 -0.297913 0.280594 0.524019 -0.036502 1 0 0 0 0 0 1 169046
-0.001490 -0.000480 0.119103 -0.298179 0.280837 0.524473 -0.036533 1 0 0 0 0 0 1 170047
-0.001490 -0.000480 0.119103 -0.298415 0.281083 0.524923 -0.036565 1 0 0 0 0 0 1 171046
-0.001490 -0.000480 0.119103 -0.298688 0.281318 0.525371 -0.036596 1 0 0 0 0 0 1 172047
-0.001490 -0.000480 0.119103 -0.298930 0.281553 0.525809 -0.036627 1 0 0 0 0 0 1 173036
-0.001490 -0.000480 0.119103 -0.299198 0.281797 0.526267 -0.036658 1 0 0 0 0 0 1 174045
-0.001490 -0.000480 0.119103 -0.299432 0.282041 0.526711 -0.036689 1 0 0 0 0 0 1 175033
-0.001490 -0.000480 0.119103 -0.299710 0.282289 0.527157 -0.036721 1 0 0 0 0 0 1 176042
-0.001490 -0.000480 0.119103 -0.299965 0.282520 0.527613 -0.036752 1 0 0 0 0 0 1 177046
-0.001490 -0.000480 0.119103 -0.300209 0.282757 0.528057 -0.036784 1 0 0 0 0 0 1 178048
-0.001490 -0.000480 0.119103 -0.300466 0.283007 0.528517 -0.036815 1 0 0 0 0 0 1 179046
-0.001490 -0.000480 0.119103 -0.300717 0.283237 0.528953 -0.036846 1 0 0 0 0 0 1 180043
-0.001490 -0.000480 0.119103 -0.300983 0.283478 0.529407 -0.036877 1 0 0 0 0 0 1 181043
-0.001490 -0.000480 0.119103 -0.301231 0.283728 0.529843 -0.036908 1 0 0 0 0 0 1 182044
-0.001490 -0.000480 0.119103 -0.301481 0.283965 0.530302 -0.036939 1 0 0 0 0 0 1 183026
-0.001490 -0.000480 0.119103 -0.301749 0.284201 0.530754 -0.036971 1 0 0 0 0 0 1 184044
-0.001490 -0.000480 0.119103 -0.301990 0.284434 0.531191 -0.037002 1 0 0 0 0 0 1 185032
-0.001490 -0.000480 0.119103 -0.302251 0.284689 0.531658 -0.037033 1 0 0 0 0 0 1 186046
-0.001490 -0.000480 0.119103 -0.302506 0.284931 0.532089 -0.037065 1 0 0 0 0 0 1 187047
-0.001490 -0.000480 0.119103 -0.302769 0.285162 0.532548 -0.037096 1 0 0 0 0 0 1 188046
-0.001490 -0.000480 0.119103 -0.303026 0.285402 0.532997 -0.037127 1 0 0 0 0 0 1 189046
-0.001490 -0.000480 0.119103 -0.303261 0.285648 0.533447 -0.037158 1 0 0 0 0 0 1 190047
-0.001490 -0.000480 0.119103 -0.303535 0.285884 0.533897 -0.037190 1 0 0 0 0 0 1 191051
-0.001490 -0.000480 0.119103 -0.303779 0.286120 0.534338 -0.037221 1 0 0 0 0 0 1 192047
-0.001490 -0.000480 0.119103 -0.304037 0.286354 0.534778 -0.037251 1 0 0 0 0 0 1 193015
-0.001490 -0.000480 0.119103 -0.304293 0.286611 0.535228 -0.037283 1 0 0 0 0 0 1 194047
-0.001490 -0.000480 0.119103 -0.304547 0.286852 0.535695 -0.037315 1 0 0 0 0 0 1 195047
-0.001490 -0.000480 0.119103 -0.304807 0.287081 0.536132 -0.037345 1 0 0 0 0 0 1 196032
-0.001490 -0.000480 0.119103 -0.305050 0.287317 0.536573 -0.037377 1 0 0 0 0 0 1 197030
-0.001490 -0.000480 0.119103 -0.305297 0.287566 0.537029 -0.037408 1 0 0 0 0 0 1 198033
-0.001477 -0.000467 0.119114 -0.478193 0.103892 0.391225 -0.037439 1 0 0 0 0 0 1 199024
-0.001471 -0.000460 0.119117 -0.417105 0.170057 0.467005 -0.037471 1 0 0 0 0 0 1 200034
-0.001468 -0.000457 0.119119 -0.371399 0.219258 0.506039 -0.037501 1 0 0 0 0 0 1 201024
-0.001466 -0.000455 0.119119 -0.346974 0.245635 0.521057 -0.037533 1 0 0 0 0 0 1 202038
-0.001465 -0.000454 0.119119 -0.334665 0.259134 0.526649 -0.037564 1 0 0 0 0 0 1 203029
-0.001465 -0.000454 0.119119 -0.328587 0.266017 0.528900 -0.037596 1 0 0 0 0 0 1 204038
-0.001465 -0.000454 0.119119 -0.325680 0.269574 0.529944 -0.037627 1 0 0 0 0 0 1 205030
-0.001464 -0.000453 0.119119 -0.324366 0.271476 0.530612 -0.037658 1 0 0 0 0 0 1 206039
-0.001464 -0.000453 0.119119 -0.323826 0.272535 0.531118 -0.037689 1 0 0 0 0 0 1 207029
-0.001464 -0.000453 0.119119 -0.323701 0.273184 0.531601 -0.037721 1 0 0 0 0 0 1 208047
-0.001464 -0.000453 0.119119 -0.323766 0.273607 0.532034 -0.037752 1 0 0 0 0 0 1 209043
-0.001464 -0.000453 0.119119 -0.323935 0.273954 0.532485 -0.037784 1 0 0 0 0 0 1 210049
-0.001464 -0.000453 0.119119 -0.324156 0.274234 0.532922 -0.037815 1 0 0 0 0 0 1 211053
-0.001464 -0.000453 0.119119 -0.324402 0.274480 0.533372 -0.037846 1 0 0 0 0 0 1 212045
-0.001464 -0.000453 0.119119 -0.324647 0.274720 0.533798 -0.037876 1 0 0 0 0 0 1 213023
-0.001464 -0.000453 0.119119 -0.324917 0.274951 0.534244 -0.037908 1 0 0 0 0 0 1 214037
-0.001464 -0.000453 0.119119 -0.325181 0.275189 0.534697 -0.037940 1 0 0 0 0 0 1 215050
-0.001464 -0.000453 0.119119 -0.325437 0.275400 0.535113 -0.037970 1 0 0 0 0 0 1 216024
-0.001464 -0.000453 0.119119 -0.325715 0.275642 0.535577 -0.038002 1 0 0 0 0 0 1 217049
-0.001464 -0.000453 0.119119 -0.325983 0.275869 0.536018 -0.038034 1 0 0 0 0 0 1 218048
-0.001464 -0.000453 0.119119 -0.326246 0.276084 0.536444 -0.038065 1 0 0 0 0 0 1 219044
-0.001464 -0.000453 0.119119 -0.326509 0.276314 0.536883 -0.038095 1 0 0 0 0 0 1 220015
-0.001464 -0.000453 0.119119 -0.326773 0.276545 0.537331 -0.038127 1 0 0 0 0 0 1 221044
-0.001464 -0.000453 0.119119 -0.327064 0.276778 0.537765 -0.038158 1 0 0 0 0 0 1 222046
-0.001464 -0.000453 0.119119 -0.327310 0.276999 0.538210 -0.038190 1 0 0 0 0 0 1 223043
-0.001464 -0.000453 0.119119 -0.327588 0.277229 0.538658 -0.038221 1 0 0 0 0 0 1 224045
-0.001464 -0.000453 0.119119 -0.327853 0.277444 0.539087 -0.038252 1 0 0 0 0 0 1 225046
-0.001464 -0.000453 0.119119 -0.328124 0.277681 0.539539 -0.038283 1 0 0 0 0 0 1 226046
-0.001464 -0.000453 0.119119 -0.328392 0.277908 0.539980 -0.038315 1 0 0 0 0 0 1 227044
-0.001464 -0.000453 0.119119 -0.328660 0.278135 0.540401 -0.038346 1 0 0 0 0 0 1 228044
-0.001464 -0.000453 0.119119 -0.328929 0.278362 0.540860 -0.038377 1 0 0 0 0 0 1 229046
-0.001464 -0.000453 0.119119 -0.329184 0.278586 0.541295 -0.038408 1 0 0 0 0 0 1 230045
-0.001464 -0.000453 0.119119 -0.329469 0.278805 0.541732 -0.038439 1 0 0 0 0 0 1 231038
-0.001464 -0.000453 0.119119 -0.329731 0.279039 0.542179 -0.038471 1 0 0 0 0 0 1 232038
-0.001464 -0.000453 0.119119 -0.329988 0.279265 0.542616 -0.038502 1 0 0 0 0 0 1 233044
-0.001464 -0.000453 0.119119 -0.330277 0.279498 0.543049 -0.038533 1 0 0 0 0 0 1 234044
-0.001464 -0.000453 0.119119 -0.330525 0.279719 0.543495 -0.038565 1 0 0 0 0 0 1 235044
-0.001464 -0.000453 0.119119 -0.330802 0.279948 0.543943 -0.038596 1 0 0 0 0 0 1 236045
-0.001464 -0.000453 0.119119 -0.331059 0.280173 0.544378 -0.038627 1 0 0 0 0 0 1 237045
-0.001464 -0.000453 0.119119 -0.331345 0.280393 0.544818 -0.038658 1 0 0 0 0 0 1 238045
-0.001464 -0.000453 0.119119 -0.331596 0.280625 0.545259 -0.038690 1 0 0 0 0 0 1 239046
-0.001464 -0.000453 0.119119 -0.331865 0.280848 0.545692 -0.038720 1 0 0 0 0 0 1 240014
-0.001464 -0.000453 0.119119 -0.332139 0.281080 0.546122 -0.038752 1 0 0 0 0 0 1 241035
-0.001464 -0.000453 0.119119 -0.332402 0.281302 0.546571 -0.038782 1 0 0 0 0 0 1 242015
-0.001464 -0.000453 0.119119 -0.332677 0.281535 0.547026 -0.038815 1 0 0 0 0 0 1 243042
-0.001464 -0.000453 0.119119 -0.332942 0.281750 0.547454 -0.038846 1 0 0 0 0 0 1 244044
-0.001464 -0.000453 0.119119 -0.333213 0.281987 0.547906 -0.038877 1 0 0 0 0 0 1 245043
-0.001452 -0.000440 0.119130 -0.506494 0.097897 0.401954 -0.038908 1 0 0 0 0 0 1 246045
-0.001445 -0.000433 0.119134 -0.445529 0.163924 0.477582 -0.038940 1 0 0 0 0 0 1 247042
-0.001442 -0.000430 0.119135 -0.399885 0.213049 0.516534 -0.038971 1 0 0 0 0 0 1 248041
-0.001440 -0.000428 0.119135 -0.375493 0.239396 0.531521 -0.039001 1 0 0 0 0 0 1 249011
-0.001440 -0.000427 0.119136 -0.363213 0.252854 0.537102 -0.039033 1 0 0 0 0 0 1 250034
-0.001439 -0.000427 0.119136 -0.357168 0.259726 0.539336 -0.039064 1 0 0 0 0 0 1 251038
-0.001439 -0.000426 0.119136 -0.354272 0.263268 0.540388 -0.039096 1 0 0 0 0 0 1 252044
-0.001439 -0.000426 0.119136 -0.352976 0.265143 0.541038 -0.039127 1 0 0 0 0 0 1 253044
-0.001439 -0.000426 0.119136 -0.352455 0.266189 0.541540 -0.039158 1 0 0 0 0 0 1 254046
-0.001439 -0.000426 0.119136 -0.352338 0.266819 0.542005 -0.039190 1 0 0 0 0 0 1 255044
-0.001439 -0.000426 0.119136 -0.352400 0.267247 0.542445 -0.039221 1 0 0 0 0 0 1 256044
-0.001439 -0.000426 0.119136 -0.352591 0.267561 0.542867 -0.039252 1 0 0 0 0 0 1 257030
-0.001439 -0.000426 0.119136 -0.352829 0.267827 0.543317 -0.039283 1 0 0 0 0 0 1 258040
-0.001439 -0.000426 0.119136 -0.353079 0.268058 0.543739 -0.039315 1 0 0 0 0 0 1 259042
-0.001439 -0.000426 0.119136 -0.353352 0.268292 0.544171 -0.039346 1 0 0 0 0 0 1 260043
-0.001439 -0.000426 0.119136 -0.353625 0.268515 0.544609 -0.039377 1 0 0 0 0 0 1 261042
-0.001439 -0.000426 0.119136 -0.353901 0.268726 0.545037 -0.039408 1 0 0 0 0 0 1 262029
-0.001439 -0.000426 0.119136 -0.354172 0.268939 0.545466 -0.039439 1 0 0 0 0 0 1 263038
-0.001439 -0.000426 0.119136 -0.354463 0.269154 0.545904 -0.039471 1 0 0 0 0 0 1 264037
-0.001439 -0.000426 0.119136 -0.354743 0.269365 0.546333 -0.039502 1 0 0 0 0 0 1 265028
-0.001439 -0.000426 0.119136 -0.355014 0.269577 0.546763 -0.039533 1 0 0 0 0 0 1 266037
-0.001439 -0.000426 0.119136 -0.355302 0.269791 0.547196 -0.039564 1 0 0 0 0 0 1 267027
-0.001439 -0.000426 0.119136 -0.355579 0.270015 0.547620 -0.039596 1 0 0 0 0 0 1 268037
-0.001439 -0.000426 0.119136 -0.355864 0.270219 0.548060 -0.039627 1 0 0 0 0 0 1 269028
-0.001439 -0.000426 0.119136 -0.356137 0.270430 0.548491 -0.039658 1 0 0 0 0 0 1 270037
-0.001439 -0.000426 0.119136 -0.356425 0.270643 0.548925 -0.039689 1 0 0 0 0 0 1 271028
-0.001439 -0.000426 0.119136 -0.356710 0.270859 0.549362 -0.039721 1 0 0 0 0 0 1 272037
-0.001439 -0.000426 0.119136 -0.356976 0.271067 0.549784 -0.039752 1 0 0 0 0 0 1 273027
-0.001439 -0.000426 0.119136 -0.357295 0.271303 0.550265 -0.039786 1 0 0 0 0 0 1 274127
-0.001439 -0.000426 0.119136 -0.357566 0.271523 0.550680 -0.039817 1 0 0 0 0 0 1 275116
-0.001439 -0.000426 0.119136 -0.357848 0.271739 0.551133 -0.039848 1 0 0 0 0 0 1 276123
-0.001439 -0.000426 0.119136 -0.358125 0.271941 0.551556 -0.039880 1 0 0 0 0 0 1 277126
-0.001439 -0.000426 0.119136 -0.358391 0.272136 0.551953 -0.039908 1 0 0 0 0 0 1 278033
-0.001439 -0.000426 0.119136 -0.358661 0.272347 0.552380 -0.039939 1 0 0 0 0 0 1 279034
-0.001439 -0.000426 0.119136 -0.358948 0.272559 0.552811 -0.039970 1 0 0 0 0 0 1 280018
-0.001439 -0.000426 0.119136 -0.359235 0.272785 0.553240 -0.040002 1 0 0 0 0 0 1 281025
-0.001439 -0.000426 0.119136 -0.359504 0.272987 0.553676 -0.040033 1 0 0 0 0 0 1 282034
-0.001439 -0.000426 0.119136 -0.359799 0.273205 0.554120 -0.040065 1 0 0 0 0 0 1 283047
-0.001439 -0.000426 0.119136 -0.360073 0.273418 0.554553 -0.040096 1 0 0 0 0 0 1 284062
-0.001439 -0.000426 0.119136 -0.360361 0.273631 0.554986 -0.040127 1 0 0 0 0 0 1 285050
-0.001439 -0.000426 0.119136 -0.360633 0.273852 0.555423 -0.040158 1 0 0 0 0 0 1 286044
-0.001439 -0.000426 0.119136 -0.360912 0.274066 0.555836 -0.040190 1 0 0 0 0 0 1 287044
-0.001439 -0.000426 0.119136 -0.361201 0.274271 0.556279 -0.040221 1 0 0 0 0 0 1 288044
-0.001439 -0.000426 0.119136 -0.361462 0.274474 0.556693 -0.040251 1 0 0 0 0 0 1 289014
-0.001439 -0.000426 0.119136 -0.361753 0.274689 0.557130 -0.040282 1 0 0 0 0 0 1 290012
-0.001439 -0.000426 0.119136 -0.362023 0.274899 0.557557 -0.040314 1 0 0 0 0 0 1 291013
-0.001439 -0.000426 0.119136 -0.362324 0.275122 0.558009 -0.040346 1 0 0 0 0 0 1 292045
-0.001439 -0.000426 0.119136 -0.362597 0.275344 0.558429 -0.040377 1 0 0 0 0 0 1 293046
-0.001439 -0.000426 0.119136 -0.362886 0.275550 0.558874 -0.040409 1 0 0 0 0 0 1 294049
-0.001439 -0.000426 0.119136 -0.363158 0.275770 0.559312 -0.040440 1 0 0 0 0 0 1 295042
-0.001426 -0.000413 0.119146 -0.536869 0.091205 0.413202 -0.040471 1 0 0 0 0 0 1 296041
-0.001420 -0.000406 0.119150 -0.476036 0.157123 0.488662 -0.040502 1 0 0 0 0 0 1 297045
-0.001416 -0.000402 0.119151 -0.430448 0.206178 0.527553 -0.040533 1 0 0 0 0 0 1 298044
-0.001415 -0.000401 0.119152 -0.406108 0.232467 0.542497 -0.040565 1 0 0 0 0 0 1 299043
-0.001414 -0.000400 0.119152 -0.393854 0.245900 0.548077 -0.040596 1 0 0 0 0 0 1 300043
-0.001414 -0.000399 0.119152 -0.387837 0.252742 0.550292 -0.040627 1 0 0 0 0 0 1 301042
-0.001413 -0.000399 0.119152 -0.384957 0.256264 0.551330 -0.040658 1 0 0 0 0 0 1 302044
-0.001413 -0.000399 0.119152 -0.383656 0.258129 0.551970 -0.040690 1 0 0 0 0 0 1 303042
-0.001413 -0.000399 0.119152 -0.383157 0.259163 0.552469 -0.040721 1 0 0 0 0 0 1 304042
-0.001413 -0.000399 0.119152 -0.383066 0.259784 0.552914 -0.040752 1 0 0 0 0 0 1 305043
-0.001413 -0.000399 0.119152 -0.383151 0.260189 0.553356 -0.040783 1 0 0 0 0 0 1 306041
-0.001413 -0.000399 0.119152 -0.383349 0.260489 0.553772 -0.040815 1 0 0 0 0 0 1 307043
-0.001413 -0.000399 0.119152 -0.383583 0.260735 0.554201 -0.040846 1 0 0 0 0 0 1 308040
-0.001413 -0.000399 0.119152 -0.383860 0.260966 0.554633 -0.040877 1 0 0 0 0 0 1 309041
-0.001413 -0.000399 0.119152 -0.384136 0.261185 0.555052 -0.040908 1 0 0 0 0 0 1 310042
-0.001413 -0.000399 0.119152 -0.384429 0.261387 0.555476 -0.040940 1 0 0 0 0 0 1 311042
-0.001413 -0.000399 0.119152 -0.384722 0.261586 0.555900 -0.040971 1 0 0 0 0 0 1 312042
-0.001413 -0.000399 0.119152 -0.385004 0.261783 0.556317 -0.041002 1 0 0 0 0 0 1 313042
-0.001413 -0.000399 0.119152 -0.385298 0.261991 0.556751 -0.041033 1 0 0 0 0 0 1 314035
-0.001413 -0.000399 0.119152 -0.385587 0.262180 0.557162 -0.041064 1 0 0 0 0 0 1 315032
-0.001413 -0.000399 0.119152 -0.385886 0.262391 0.557601 -0.041096 1 0 0 0 0 0 1 316040
-0.001413 -0.000399 0.119152 -0.386176 0.262580 0.558013 -0.041127 1 0 0 0 0 0 1 317039
-0.001432 -0.000395 0.119162 -0.132686 0.203211 0.420291 -0.041158 1 0 0 0 0 0 1 318041
-0.001441 -0.000392 0.119166 -0.224163 0.224399 0.491353 -0.041190 1 0 0 0 0 0 1 319042
-0.001446 -0.000391 0.119167 -0.291429 0.240324 0.527997 -0.041221 1 0 0 0 0 0 1 320042
-0.001448 -0.000391 0.119167 -0.327192 0.248962 0.542088 -0.041252 1 0 0 0 0 0 1 321039
-0.001449 -0.000391 0.119167 -0.345340 0.253456 0.547354 -0.041283 1 0 0 0 0 0 1 322043
-0.001450 -0.000390 0.119167 -0.354564 0.255807 0.549462 -0.041315 1 0 0 0 0 0 1 323041
-0.001450 -0.000390 0.119167 -0.359296 0.257088 0.550455 -0.041346 1 0 0 0 0 0 1 324034
-0.001450 -0.000390 0.119167 -0.361807 0.257820 0.551075 -0.041377 1 0 0 0 0 0 1 325040
-0.001450 -0.000390 0.119167 -0.363217 0.258318 0.551597 -0.041411 1 0 0 0 0 0 1 326119
-0.001450 -0.000390 0.119167 -0.364041 0.258636 0.552032 -0.041442 1 0 0 0 0 0 1 327120
-0.001450 -0.000390 0.119167 -0.364600 0.258909 0.552457 -0.041473 1 0 0 0 0 0 1 328117
-0.001450 -0.000390 0.119167 -0.365008 0.259135 0.552875 -0.041504 1 0 0 0 0 0 1 329107
-0.001450 -0.000390 0.119167 -0.365360 0.259339 0.553299 -0.041536 1 0 0 0 0 0 1 330112
-0.001450 -0.000390 0.119167 -0.365663 0.259540 0.553709 -0.041567 1 0 0 0 0 0 1 331112
-0.001450 -0.000390 0.119167 -0.365954 0.259749 0.554123 -0.041598 1 0 0 0 0 0 1 332108
-0.001450 -0.000390 0.119167 -0.366237 0.259945 0.554538 -0.041629 1 0 0 0 0 0 1 333091
-0.001450 -0.000390 0.119167 -0.366518 0.260144 0.554963 -0.041660 1 0 0 0 0 0 1 334110
-0.001437 -0.000377 0.119178 -0.540546 0.075190 0.408696 -0.041692 1 0 0 0 0 0 1 335112
-0.001431 -0.000370 0.119182 -0.479794 0.141011 0.484024 -0.041723 1 0 0 0 0 0 1 336108
-0.001428 -0.000367 0.119183 -0.434256 0.190022 0.522848 -0.041754 1 0 0 0 0 0 1 337093
-0.001426 -0.000365 0.119184 -0.409937 0.216268 0.537793 -0.041785 1 0 0 0 0 0 1 338111
-0.001444 -0.000360 0.119194 -0.143578 0.169987 0.405131 -0.041816 1 0 0 0 0 0 1 339091
-0.001453 -0.000357 0.119197 -0.228699 0.197800 0.477903 -0.041848 1 0 0 0 0 0 1 340108
-0.001462 -0.000338 0.119188 -0.220235 -0.030118 0.657870 -0.041879 1 0 0 0 0 0 1 341091
-0.001467 -0.000328 0.119185 -0.279441 0.068392 0.599386 -0.041910 1 0 0 0 0 0 1 342109
-0.001470 -0.000323 0.119184 -0.315904 0.138791 0.567304 -0.041941 1 0 0 0 0 0 1 343091
-0.001471 -0.000321 0.119184 -0.335089 0.176126 0.555257 -0.041973 1 0 0 0 0 0 1 344107
-0.001472 -0.000319 0.119183 -0.344948 0.195060 0.551226 -0.042004 1 0 0 0 0 0 1 345089
-0.001472 -0.000319 0.119183 -0.350020 0.204631 0.550067 -0.042033 1 0 0 0 0 0 1 346034
-0.001472 -0.000319 0.119183 -0.352708 0.209478 0.549945 -0.042064 1 0 0 0 0 0 1 347034
-0.001472 -0.000318 0.119183 -0.354183 0.211988 0.550154 -0.042095 1 0 0 0 0 0 1 348026
-0.001472 -0.000318 0.119183 -0.355053 0.213319 0.550517 -0.042127 1 0 0 0 0 0 1 349033
-0.001472 -0.000318 0.119183 -0.355621 0.214073 0.550895 -0.042158 1 0 0 0 0 0 1 350025
-0.001472 -0.000318 0.119183 -0.356046 0.214518 0.551290 -0.042189 1 0 0 0 0 0 1 351034
-0.001472 -0.000318 0.119183 -0.356384 0.214828 0.551698 -0.042221 1 0 0 0 0 0 1 352040
-0.001472 -0.000318 0.119183 -0.356680 0.215055 0.552115 -0.042252 1 0 0 0 0 0 1 353030
-0.001472 -0.000318 0.119183 -0.356970 0.215258 0.552516 -0.042283 1 0 0 0 0 0 1 354040
-0.001472 -0.000318 0.119183 -0.357241 0.215441 0.552926 -0.042314 1 0 0 0 0 0 1 355032
-0.001472 -0.000318 0.119183 -0.357507 0.215604 0.553338 -0.042346 1 0 0 0 0 0 1 356040
-0.001472 -0.000318 0.119183 -0.357766 0.215760 0.553740 -0.042376 1 0 0 0 0 0 1 357024
-0.001491 -0.000314 0.119193 -0.103613 0.156135 0.416053 -0.042408 1 0 0 0 0 0 1 358038
-0.001500 -0.000312 0.119197 -0.195016 0.177330 0.486897 -0.042440 1 0 0 0 0 0 1 359043
-0.001505 -0.000311 0.119198 -0.262216 0.193223 0.523413 -0.042470 1 0 0 0 0 0 1 360025
-0.001507 -0.000310 0.119199 -0.297938 0.201813 0.537495 -0.042502 1 0 0 0 0 0 1 361044
-0.001508 -0.000310 0.119199 -0.316052 0.206260 0.542702 -0.042532 1 0 0 0 0 0 1 362014
-0.001509 -0.000310 0.119199 -0.325228 0.208569 0.544802 -0.042565 1 0 0 0 0 0 1 363043
-0.001509 -0.000310 0.119199 -0.329936 0.209810 0.545780 -0.042596 1 0 0 0 0 0 1 364033
-0.001509 -0.000309 0.119199 -0.332409 0.210510 0.546387 -0.042627 1 0 0 0 0 0 1 365035
-0.001509 -0.000309 0.119199 -0.333772 0.210934 0.546863 -0.042658 1 0 0 0 0 0 1 366042
-0.001509 -0.000309 0.119199 -0.334558 0.211217 0.547287 -0.042689 1 0 0 0 0 0 1 367040
-0.001509 -0.000309 0.119199 -0.335095 0.211442 0.547691 -0.042721 1 0 0 0 0 0 1 368040
-0.001509 -0.000309 0.119199 -0.335477 0.211629 0.548098 -0.042752 1 0 0 0 0 0 1 369042
-0.001509 -0.000309 0.119199 -0.335775 0.211804 0.548487 -0.042782 1 0 0 0 0 0 1 370014
-0.001509 -0.000309 0.119199 -0.336065 0.211974 0.548898 -0.042815 1 0 0 0 0 0 1 371042
-0.001509 -0.000309 0.119199 -0.336333 0.212123 0.549298 -0.042846 1 0 0 0 0 0 1 372041
-0.001509 -0.000309 0.119199 -0.336583 0.212289 0.549691 -0.042877 1 0 0 0 0 0 1 373041
-0.001509 -0.000309 0.119199 -0.336830 0.212431 0.550092 -0.042907 1 0 0 0 0 0 1 374010
-0.001509 -0.000309 0.119199 -0.337086 0.212601 0.550499 -0.042939 1 0 0 0 0 0 1 375039
-0.001509 -0.000309 0.119199 -0.337320 0.212754 0.550892 -0.042971 1 0 0 0 0 0 1 376039
-0.001509 -0.000309 0.119199 -0.337573 0.212900 0.551305 -0.043002 1 0 0 0 0 0 1 377039
-0.001509 -0.000309 0.119199 -0.337823 0.213065 0.551701 -0.043033 1 0 0 0 0 0 1 378041
-0.001509 -0.000309 0.119199 -0.338065 0.213210 0.552107 -0.043064 1 0 0 0 0 0 1 379039
-0.001509 -0.000309 0.119199 -0.338313 0.213375 0.552502 -0.043096 1 0 0 0 0 0 1 380040
-0.001509 -0.000309 0.119199 -0.338555 0.213519 0.552908 -0.043127 1 0 0 0 0 0 1 381038
-0.001509 -0.000309 0.119199 -0.338792 0.213682 0.553298 -0.043158 1 0 0 0 0 0 1 382042
-0.001509 -0.000309 0.119199 -0.339048 0.213840 0.553703 -0.043189 1 0 0 0 0 0 1 383040
-0.001509 -0.000309 0.119199 -0.339284 0.213979 0.554099 -0.043220 1 0 0 0 0 0 1 384010
-0.001509 -0.000309 0.119199 -0.339539 0.214148 0.554505 -0.043252 1 0 0 0 0 0 1 385039
-0.001509 -0.000309 0.119199 -0.339781 0.214292 0.554911 -0.043283 1 0 0 0 0 0 1 386036
-0.001509 -0.000309 0.119199 -0.340018 0.214455 0.555300 -0.043314 1 0 0 0 0 0 1 387039
-0.001509 -0.000309 0.119199 -0.340274 0.214613 0.555706 -0.043346 1 0 0 0 0 0 1 388040
-0.001509 -0.000309 0.119199 -0.340517 0.214757 0.556114 -0.043377 1 0 0 0 0 0 1 389039
-0.001509 -0.000309 0.119199 -0.340766 0.214922 0.556509 -0.043408 1 0 0 0 0 0 1 390041
-0.001509 -0.000309 0.119199 -0.341008 0.215067 0.556916 -0.043440 1 0 0 0 0 0 1 391040
-0.001509 -0.000309 0.119199 -0.341256 0.215231 0.557310 -0.043471 1 0 0 0 0 0 1 392039
-0.001509 -0.000309 0.119199 -0.341498 0.215385 0.557703 -0.043501 1 0 0 0 0 0 1 393022
-0.001509 -0.000309 0.119199 -0.341732 0.215528 0.558110 -0.043533 1 0 0 0 0 0 1 394036
-0.001509 -0.000309 0.119199 -0.341991 0.215696 0.558511 -0.043564 1 0 0 0 0 0 1 395040
-0.001509 -0.000309 0.119199 -0.342234 0.215840 0.558918 -0.043596 1 0 0 0 0 0 1 396037
-0.001509 -0.000309 0.119199 -0.342480 0.216003 0.559309 -0.043627 1 0 0 0 0 0 1 397028
-0.001509 -0.000309 0.119199 -0.342729 0.216161 0.559714 -0.043658 1 0 0 0 0 0 1 398041
-0.001509 -0.000309 0.119199 -0.342971 0.216305 0.560120 -0.043689 1 0 0 0 0 0 1 399039
-0.001509 -0.000309 0.119199 -0.343247 0.216478 0.560554 -0.043725 1 0 0 0 0 0 1 400168
-0.001509 -0.000309 0.119199 -0.343491 0.216632 0.560970 -0.043756 1 0 0 0 0 0 1 401163
-0.001509 -0.000309 0.119199 -0.343709 0.216778 0.561315 -0.043783 1 0 0 0 0 0 1 402036
-0.001509 -0.000309 0.119199 -0.343945 0.216918 0.561711 -0.043814 1 0 0 0 0 0 1 403009
-0.001509 -0.000309 0.119199 -0.344229 0.217106 0.562164 -0.043849 1 0 0 0 0 0 1 404156
-0.001509 -0.000309 0.119199 -0.344474 0.217261 0.562563 -0.043880 1 0 0 0 0 0 1 405152
-0.001509 -0.000309 0.119199 -0.344694 0.217396 0.562947 -0.043910 1 0 0 0 0 0 1 406110
-0.001509 -0.000309 0.119199 -0.344988 0.217585 0.563405 -0.043946 1 0 0 0 0 0 1 407255
-0.001509 -0.000309 0.119199 -0.345221 0.217723 0.563796 -0.043976 1 0 0 0 0 0 1 408213
-0.001509 -0.000309 0.119199 -0.345478 0.217894 0.564204 -0.044008 1 0 0 0 0 0 1 409247
-0.001509 -0.000309 0.119199 -0.345715 0.218045 0.564590 -0.044039 1 0 0 0 0 0 1 410213
-0.001509 -0.000309 0.119199 -0.345962 0.218191 0.565004 -0.044070 1 0 0 0 0 0 1 411230
-0.001509 -0.000309 0.119199 -0.346194 0.218350 0.565386 -0.044101 1 0 0 0 0 0 1 412213
-0.001509 -0.000309 0.119199 -0.346455 0.218503 0.565813 -0.044134 1 0 0 0 0 0 1 413249
-0.001509 -0.000309 0.119199 -0.346700 0.218665 0.566200 -0.044164 1 0 0 0 0 0 1 414229
-0.001509 -0.000309 0.119199 -0.346942 0.218818 0.566594 -0.044195 1 0 0 0 0 0 1 415213
-0.001509 -0.000309 0.119199 -0.347187 0.218964 0.567007 -0.044227 1 0 0 0 0 0 1 416228
-0.001509 -0.000309 0.119199 -0.347420 0.219124 0.567389 -0.044257 1 0 0 0 0 0 1 417212
-0.001528 -0.000305 0.119209 -0.092545 0.159312 0.429505 -0.044287 1 0 0 0 0 0 1 418156
-0.001537 -0.000303 0.119212 -0.183695 0.180444 0.500158 -0.044318 1 0 0 0 0 0 1 419147
-0.001542 -0.000302 0.119213 -0.250802 0.196317 0.536616 -0.044349 1 0 0 0 0 0 1 420156
-0.001544 -0.000301 0.119214 -0.286429 0.204892 0.550630 -0.044380 1 0 0 0 0 0 1 421148
-0.001545 -0.000301 0.119214 -0.304513 0.209327 0.555861 -0.044412 1 0 0 0 0 0 1 422156
-0.001546 -0.000301 0.119214 -0.313644 0.211610 0.557922 -0.044443 1 0 0 0 0 0 1 423147
-0.001546 -0.000301 0.119214 -0.318323 0.212855 0.558902 -0.044474 1 0 0 0 0 0 1 424156
-0.001546 -0.000301 0.119214 -0.320782 0.213551 0.559503 -0.044505 1 0 0 0 0 0 1 425147
-0.001546 -0.000301 0.119214 -0.322117 0.213970 0.559969 -0.044537 1 0 0 0 0 0 1 426166
-0.001546 -0.000301 0.119214 -0.322895 0.214261 0.560379 -0.044568 1 0 0 0 0 0 1 427151
-0.001546 -0.000301 0.119214 -0.323373 0.214451 0.560732 -0.044596 1 0 0 0 0 0 1 428037
-0.001546 -0.000301 0.119214 -0.323763 0.214651 0.561177 -0.044631 1 0 0 0 0 0 1 429160
-0.001546 -0.000301 0.119214 -0.324059 0.214828 0.561575 -0.044662 1 0 0 0 0 0 1 430156
-0.001546 -0.000301 0.119214 -0.324314 0.214986 0.561961 -0.044693 1 0 0 0 0 0 1 431155
-0.001546 -0.000301 0.119214 -0.324562 0.215132 0.562354 -0.044724 1 0 0 0 0 0 1 432159
-0.001546 -0.000301 0.119214 -0.324804 0.215285 0.562756 -0.044756 1 0 0 0 0 0 1 433167
-0.001546 -0.000301 0.119214 -0.325004 0.215417 0.563101 -0.044783 1 0 0 0 0 0 1 434041
-0.001546 -0.000301 0.119214 -0.325262 0.215597 0.563536 -0.044818 1 0 0 0 0 0 1 435167
-0.001546 -0.000301 0.119214 -0.325489 0.215749 0.563929 -0.044850 1 0 0 0 0 0 1 436167
-0.001546 -0.000301 0.119214 -0.325723 0.215890 0.564332 -0.044881 1 0 0 0 0 0 1 437161
-0.001546 -0.000301 0.119214 -0.325943 0.216048 0.564715 -0.044912 1 0 0 0 0 0 1 438164
-0.001546 -0.000301 0.119214 -0.326165 0.216187 0.565112 -0.044943 1 0 0 0 0 0 1 439161
-0.001546 -0.000301 0.119214 -0.326367 0.216330 0.565450 -0.044971 1 0 0 0 0 0 1 440038
-0.001546 -0.000301 0.119214 -0.326629 0.216500 0.565890 -0.045005 1 0 0 0 0 0 1 441142
-0.001546 -0.000301 0.119214 -0.326847 0.216639 0.566292 -0.045037 1 0 0 0 0 0 1 442163
-0.001546 -0.000301 0.119214 -0.327077 0.216800 0.566680 -0.045068 1 0 0 0 0 0 1 443168
-0.001546 -0.000301 0.119214 -0.327305 0.216938 0.567073 -0.045099 1 0 0 0 0 0 1 444136
-0.001546 -0.000301 0.119214 -0.327531 0.217101 0.567467 -0.045131 1 0 0 0 0 0 1 445167
-0.001546 -0.000301 0.119214 -0.327757 0.217252 0.567857 -0.045162 1 0 0 0 0 0 1 446164
-0.001546 -0.000301 0.119214 -0.327977 0.217389 0.568252 -0.045193 1 0 0 0 0 0 1 447153
-0.001565 -0.000296 0.119224 -0.072667 0.157488 0.430306 -0.045221 1 0 0 0 0 0 1 448038
-0.001574 -0.000294 0.119228 -0.163747 0.178595 0.500875 -0.045255 1 0 0 0 0 0 1 449142
-0.001579 -0.000293 0.119229 -0.230785 0.194461 0.537275 -0.045287 1 0 0 0 0 0 1 450162
-0.001581 -0.000292 0.119229 -0.266383 0.203020 0.551272 -0.045318 1 0 0 0 0 0 1 451162
-0.001582 -0.000292 0.119229 -0.284429 0.207455 0.556488 -0.045350 1 0 0 0 0 0 1 452161
-0.001583 -0.000292 0.119230 -0.293553 0.209748 0.558540 -0.045381 1 0 0 0 0 0 1 453162
-0.001583 -0.000292 0.119230 -0.298207 0.210977 0.559513 -0.045412 1 0 0 0 0 0 1 454161
-0.001583 -0.000292 0.119230 -0.300636 0.211666 0.560103 -0.045443 1 0 0 0 0 0 1 455162
-0.001583 -0.000292 0.119230 -0.301947 0.212077 0.560554 -0.045475 1 0 0 0 0 0 1 456164
-0.001583 -0.000292 0.119230 -0.302716 0.212357 0.560954 -0.045506 1 0 0 0 0 0 1 457161
-0.001583 -0.000292 0.119230 -0.303186 0.212576 0.561355 -0.045537 1 0 0 0 0 0 1 458161
-0.001583 -0.000292 0.119230 -0.303544 0.212747 0.561739 -0.045568 1 0 0 0 0 0 1 459142
-0.001583 -0.000292 0.119230 -0.303816 0.212919 0.562130 -0.045599 1 0 0 0 0 0 1 460159
-0.001583 -0.000292 0.119230 -0.304072 0.213067 0.562509 -0.045631 1 0 0 0 0 0 1 461163
-0.001583 -0.000292 0.119230 -0.304295 0.213215 0.562899 -0.045662 1 0 0 0 0 0 1 462160
-0.001583 -0.000292 0.119230 -0.304506 0.213372 0.563276 -0.045693 1 0 0 0 0 0 1 463154
-0.001583 -0.000292 0.119230 -0.304725 0.213511 0.563676 -0.045725 1 0 0 0 0 0 1 464161
-0.001583 -0.000292 0.119230 -0.304925 0.213665 0.564049 -0.045756 1 0 0 0 0 0 1 465160
-0.001583 -0.000292 0.119230 -0.305141 0.213803 0.564447 -0.045787 1 0 0 0 0 0 1 466162
-0.001583 -0.000292 0.119230 -0.305351 0.213958 0.564822 -0.045818 1 0 0 0 0 0 1 467149
-0.001583 -0.000292 0.119230 -0.305547 0.214092 0.565211 -0.045849 1 0 0 0 0 0 1 468159
-0.001602 -0.000287 0.119240 -0.049913 0.154125 0.427327 -0.045881 1 0 0 0 0 0 1 469161
-0.001611 -0.000285 0.119243 -0.140927 0.175218 0.497744 -0.045912 1 0 0 0 0 0 1 470162
-0.001616 -0.000284 0.119244 -0.207927 0.191063 0.534085 -0.045943 1 0 0 0 0 0 1 471162
-0.001618 -0.000284 0.119245 -0.243502 0.199627 0.548064 -0.045975 1 0 0 0 0 0 1 472160
-0.001619 -0.000283 0.119245 -0.261522 0.204046 0.553251 -0.046006 1 0 0 0 0 0 1 473162
-0.001620 -0.000283 0.119245 -0.270612 0.206330 0.555301 -0.046037 1 0 0 0 0 0 1 474160
-0.001620 -0.000283 0.119245 -0.275245 0.207554 0.556265 -0.046068 1 0 0 0 0 0 1 475161
-0.001620 -0.000283 0.119245 -0.277655 0.208239 0.556846 -0.046100 1 0 0 0 0 0 1 476162
-0.001620 -0.000283 0.119245 -0.278952 0.208644 0.557284 -0.046130 1 0 0 0 0 0 1 477134
-0.001621 -0.000283 0.119245 -0.279698 0.208921 0.557682 -0.046162 1 0 0 0 0 0 1 478161
-0.001621 -0.000283 0.119245 -0.280167 0.209128 0.558072 -0.046193 1 0 0 0 0 0 1 479154
-0.001621 -0.000283 0.119245 -0.280491 0.209301 0.558452 -0.046224 1 0 0 0 0 0 1 480147
-0.001621 -0.000283 0.119245 -0.280751 0.209470 0.558835 -0.046255 1 0 0 0 0 0 1 481146
-0.001621 -0.000283 0.119245 -0.280984 0.209631 0.559238 -0.046289 1 0 0 0 0 0 1 482228
-0.001621 -0.000283 0.119245 -0.281192 0.209765 0.559608 -0.046320 1 0 0 0 0 0 1 483212
-0.001621 -0.000283 0.119245 -0.281398 0.209910 0.559998 -0.046352 1 0 0 0 0 0 1 484228
-0.001639 -0.000279 0.119255 -0.025450 0.149867 0.422145 -0.046382 1 0 0 0 0 0 1 485212
-0.001648 -0.000276 0.119258 -0.116429 0.170954 0.492464 -0.046414 1 0 0 0 0 0 1 486228
-0.001653 -0.000275 0.119260 -0.183425 0.186786 0.528743 -0.046445 1 0 0 0 0 0 1 487210
-0.001655 -0.000275 0.119260 -0.218979 0.195357 0.542711 -0.046477 1 0 0 0 0 0 1 488240
-0.001657 -0.000275 0.119260 -0.236962 0.199765 0.547882 -0.046507 1 0 0 0 0 0 1 489213
-0.001657 -0.000274 0.119260 -0.246033 0.202039 0.549906 -0.046537 1 0 0 0 0 0 1 490154
-0.001657 -0.000274 0.119260 -0.250634 0.203255 0.550851 -0.046568 1 0 0 0 0 0 1 491146
-0.001658 -0.000274 0.119260 -0.253033 0.203927 0.551419 -0.046599 1 0 0 0 0 0 1 492154
-0.001658 -0.000274 0.119260 -0.254312 0.204349 0.551854 -0.046630 1 0 0 0 0 0 1 493145
-0.001658 -0.000274 0.119260 -0.255035 0.204622 0.552256 -0.046662 1 0 0 0 0 0 1 494153
-0.001658 -0.000274 0.119260 -0.255493 0.204817 0.552634 -0.046693 1 0 0 0 0 0 1 495145
-0.001658 -0.000274 0.119260 -0.255802 0.204986 0.553012 -0.046724 1 0 0 0 0 0 1 496153
-0.001676 -0.000270 0.119270 0.000354 0.144894 0.415230 -0.046755 1 0 0 0 0 0 1 497142
-0.001686 -0.000268 0.119274 -0.090655 0.165987 0.485436 -0.046787 1 0 0 0 0 0 1 498145
-0.001690 -0.000267 0.119275 -0.157663 0.181826 0.521682 -0.046818 1 0 0 0 0 0 1 499167
-0.001692 -0.000266 0.119275 -0.193190 0.190374 0.535608 -0.046849 1 0 0 0 0 0 1 500146
-0.001694 -0.000266 0.119276 -0.211164 0.194793 0.540789 -0.046881 1 0 0 0 0 0 1 501158
-0.001694 -0.000266 0.119276 -0.220228 0.197082 0.542813 -0.046912 1 0 0 0 0 0 1 502146
-0.001694 -0.000266 0.119276 -0.224831 0.198281 0.543761 -0.046943 1 0 0 0 0 0 1 503159
-0.001695 -0.000265 0.119276 -0.227196 0.198963 0.544332 -0.046975 1 0 0 0 0 0 1 504161
-0.001695 -0.000265 0.119276 -0.228448 0.199360 0.544754 -0.047006 1 0 0 0 0 0 1 505152
-0.001695 -0.000265 0.119276 -0.229173 0.199630 0.545138 -0.047037 1 0 0 0 0 0 1 506154
-0.001695 -0.000265 0.119276 -0.229597 0.199827 0.545510 -0.047068 1 0 0 0 0 0 1 507151
-0.001713 -0.000261 0.119286 0.026737 0.139682 0.407807 -0.047099 1 0 0 0 0 0 1 508151
-0.001723 -0.000259 0.119289 -0.064303 0.160792 0.477910 -0.047130 1 0 0 0 0 0 1 509151
-0.001727 -0.000258 0.119290 -0.131305 0.176639 0.514108 -0.047162 1 0 0 0 0 0 1 510150
-0.001730 -0.000257 0.119291 -0.166832 0.185191 0.528020 -0.047193 1 0 0 0 0 0 1 511149
-0.001731 -0.000257 0.119291 -0.184796 0.189597 0.533172 -0.047224 1 0 0 0 0 0 1 512148
-0.001731 -0.000257 0.119291 -0.193830 0.191868 0.535207 -0.047255 1 0 0 0 0 0 1 513149
-0.001732 -0.000257 0.119291 -0.198415 0.193071 0.536139 -0.047287 1 0 0 0 0 0 1 514158
-0.001732 -0.000257 0.119291 -0.200772 0.193751 0.536704 -0.047318 1 0 0 0 0 0 1 515153
-0.001732 -0.000257 0.119291 -0.202011 0.194157 0.537116 -0.047349 1 0 0 0 0 0 1 516153
-0.001732 -0.000257 0.119291 -0.202703 0.194410 0.537491 -0.047380 1 0 0 0 0 0 1 517152
-0.001732 -0.000257 0.119291 -0.203107 0.194601 0.537854 -0.047412 1 0 0 0 0 0 1 518150
-0.001732 -0.000257 0.119291 -0.203367 0.194770 0.538220 -0.047443 1 0 0 0 0 0 1 519149
-0.001751 -0.000252 0.119301 0.053281 0.134541 0.400569 -0.047474 1 0 0 0 0 0 1 520149
-0.001760 -0.000250 0.119304 -0.037716 0.155639 0.470583 -0.047505 1 0 0 0 0 0 1 521149
-0.001764 -0.000249 0.119306 -0.104691 0.171469 0.506730 -0.047537 1 0 0 0 0 0 1 522148
-0.001767 -0.000248 0.119306 -0.140181 0.180022 0.520613 -0.047568 1 0 0 0 0 0 1 523148
-0.001768 -0.000248 0.119306 -0.158134 0.184415 0.525761 -0.047599 1 0 0 0 0 0 1 524149
-0.001756 -0.000234 0.119317 -0.341850 0.000074 0.379737 -0.047630 1 0 0 0 0 0 1 525149
-0.001750 -0.000228 0.119321 -0.286274 0.066389 0.455344 -0.047662 1 0 0 0 0 0 1 526149
-0.001747 -0.000224 0.119322 -0.243159 0.115588 0.494287 -0.047693 1 0 0 0 0 0 1 527148
-0.001745 -0.000222 0.119322 -0.219923 0.141884 0.509229 -0.047724 1 0 0 0 0 0 1 528150
-0.001744 -0.000222 0.119323 -0.208113 0.155267 0.514727 -0.047755 1 0 0 0 0 0 1 529149
-0.001744 -0.000221 0.119323 -0.202234 0.162027 0.516876 -0.047787 1 0 0 0 0 0 1 530150
-0.001744 -0.000221 0.119323 -0.199344 0.165479 0.517831 -0.047818 1 0 0 0 0 0 1 531150
-0.001762 -0.000216 0.119333 0.059138 0.106800 0.380399 -0.047849 1 0 0 0 0 0 1 532132
-0.001771 -0.000214 0.119336 -0.031042 0.128722 0.450401 -0.047880 1 0 0 0 0 0 1 533131
-0.001776 -0.000213 0.119337 -0.097625 0.144970 0.486537 -0.047912 1 0 0 0 0 0 1 534149
-0.001778 -0.000212 0.119338 -0.132918 0.153694 0.500413 -0.047942 1 0 0 0 0 0 1 535130
-0.001779 -0.000212 0.119338 -0.150765 0.158177 0.505542 -0.047974 1 0 0 0 0 0 1 536147
-0.001780 -0.000212 0.119338 -0.159721 0.160483 0.507548 -0.048005 1 0 0 0 0 0 1 537149
-0.001780 -0.000212 0.119338 -0.164244 0.161700 0.508454 -0.048036 1 0 0 0 0 0 1 538142
-0.001780 -0.000212 0.119338 -0.166552 0.162357 0.508986 -0.048068 1 0 0 0 0 0 1 539151
-0.001781 -0.000212 0.119338 -0.167765 0.162739 0.509393 -0.048099 1 0 0 0 0 0 1 540153
-0.001781 -0.000212 0.119338 -0.168428 0.162989 0.509745 -0.048130 1 0 0 0 0 0 1 541149
-0.001781 -0.000212 0.119338 -0.168806 0.163160 0.510085 -0.048162 1 0 0 0 0 0 1 542147
-0.001799 -0.000207 0.119348 0.088277 0.102783 0.372503 -0.048193 1 0 0 0 0 0 1 543149
-0.001809 -0.000205 0.119352 -0.002732 0.123896 0.442333 -0.048224 1 0 0 0 0 0 1 544146
-0.001813 -0.000204 0.119353 -0.069726 0.139734 0.478390 -0.048255 1 0 0 0 0 0 1 545149
-0.001815 -0.000204 0.119353 -0.105205 0.148250 0.492236 -0.048287 1 0 0 0 0 0 1 546151
-0.001817 -0.000203 0.119353 -0.123117 0.152634 0.497352 -0.048317 1 0 0 0 0 0 1 547130
-0.001817 -0.000203 0.119353 -0.132121 0.154884 0.499357 -0.048349 1 0 0 0 0 0 1 548146
-0.001817 -0.000203 0.119353 -0.136652 0.156057 0.500244 -0.048380 1 0 0 0 0 0 1 549149
-0.001818 -0.000203 0.119353 -0.138950 0.156696 0.500775 -0.048412 1 0 0 0 0 0 1 550147
-0.001818 -0.000203 0.119353 -0.140152 0.157063 0.501164 -0.048443 1 0 0 0 0 0 1 551138
-0.001836 -0.000199 0.119363 0.116755 0.096750 0.363688 -0.048474 1 0 0 0 0 0 1 552149
-0.001846 -0.000196 0.119367 0.025521 0.117898 0.433435 -0.048505 1 0 0 0 0 0 1 553138
-0.001850 -0.000195 0.119368 -0.041560 0.133761 0.469468 -0.048539 1 0 0 0 0 0 1 554225
-0.001853 -0.000195 0.119368 -0.077084 0.142307 0.483292 -0.048570 1 0 0 0 0 0 1 555211
-0.001854 -0.000194 0.119369 -0.095007 0.146688 0.488402 -0.048602 1 0 0 0 0 0 1 556224
-0.001854 -0.000194 0.119369 -0.103992 0.148930 0.490384 -0.048632 1 0 0 0 0 0 1 557211
-0.001855 -0.000194 0.119369 -0.108529 0.150106 0.491278 -0.048664 1 0 0 0 0 0 1 558226
-0.001855 -0.000194 0.119369 -0.110798 0.150737 0.491791 -0.048695 1 0 0 0 0 0 1 559210
-0.001874 -0.000190 0.119379 0.145780 0.090493 0.354446 -0.048727 1 0 0 0 0 0 1 560225
-0.001883 -0.000188 0.119382 0.054258 0.111730 0.424107 -0.048757 1 0 0 0 0 0 1 561208
-0.001888 -0.000186 0.119383 -0.012955 0.127605 0.460062 -0.048787 1 0 0 0 0 0 1 562152
-0.001890 -0.000186 0.119384 -0.048537 0.136164 0.473873 -0.048818 1 0 0 0 0 0 1 563143
-0.001891 -0.000186 0.119384 -0.066466 0.140535 0.478960 -0.048849 1 0 0 0 0 0 1 564137
-0.001892 -0.000185 0.119384 -0.075464 0.142791 0.480945 -0.048881 1 0 0 0 0 0 1 565153
-0.001892 -0.000185 0.119384 -0.079968 0.143947 0.481821 -0.048911 1 0 0 0 0 0 1 566143
-0.001892 -0.000185 0.119384 -0.082245 0.144592 0.482339 -0.048943 1 0 0 0 0 0 1 567151
-0.001911 -0.000181 0.119394 0.174554 0.084306 0.345073 -0.048975 1 0 0 0 0 0 1 568165
-0.001920 -0.000179 0.119397 0.083032 0.105534 0.414653 -0.049006 1 0 0 0 0 0 1 569152
-0.001925 -0.000178 0.119399 0.015830 0.121410 0.450569 -0.049037 1 0 0 0 0 0 1 570151
-0.001927 -0.000177 0.119399 -0.019739 0.129968 0.464354 -0.049068 1 0 0 0 0 0 1 571155
-0.001916 -0.000163 0.119410 -0.212588 -0.052755 0.320971 -0.049099 1 0 0 0 0 0 1 572152
-0.001910 -0.000156 0.119414 -0.161687 0.014546 0.397591 -0.049130 1 0 0 0 0 0 1 573142
-0.001907 -0.000153 0.119415 -0.120844 0.064208 0.436881 -0.049162 1 0 0 0 0 0 1 574167
-0.001924 -0.000147 0.119425 0.159499 0.029974 0.314317 -0.049193 1 0 0 0 0 0 1 575156
-0.001933 -0.000144 0.119429 0.079879 0.064464 0.389022 -0.049225 1 0 0 0 0 0 1 576162
-0.001937 -0.000142 0.119430 0.018671 0.086995 0.426714 -0.049256 1 0 0 0 0 0 1 577164
-0.001939 -0.000141 0.119431 -0.013865 0.098851 0.441115 -0.049287 1 0 0 0 0 0 1 578159
-0.001940 -0.000141 0.119431 -0.030270 0.104871 0.446405 -0.049318 1 0 0 0 0 0 1 579156
-0.001940 -0.000141 0.119431 -0.038474 0.107936 0.448419 -0.049349 1 0 0 0 0 0 1 580157
-0.001941 -0.000141 0.119431 -0.042574 0.109487 0.449309 -0.049380 1 0 0 0 0 0 1 581150
-0.001941 -0.000141 0.119431 -0.044643 0.110319 0.449816 -0.049412 1 0 0 0 0 0 1 582157
-0.001960 -0.000136 0.119441 0.212671 0.049977 0.312648 -0.049443 1 0 0 0 0 0 1 583159
-0.001969 -0.000134 0.119444 0.121174 0.071271 0.382062 -0.049474 1 0 0 0 0 0 1 584159
-0.001974 -0.000133 0.119446 0.053974 0.087185 0.417909 -0.049506 1 0 0 0 0 0 1 585167
-0.001976 -0.000132 0.119446 0.018439 0.095721 0.431636 -0.049536 1 0 0 0 0 0 1 586132
-0.001977 -0.000132 0.119446 0.000553 0.100075 0.436694 -0.049567 1 0 0 0 0 0 1 587132
-0.001978 -0.000132 0.119446 -0.008380 0.102299 0.438639 -0.049599 1 0 0 0 0 0 1 588131
-0.001978 -0.000132 0.119446 -0.012860 0.103456 0.439502 -0.049631 1 0 0 0 0 0 1 589156
-0.001978 -0.000132 0.119446 -0.015093 0.104065 0.439972 -0.049662 1 0 0 0 0 0 1 590159
-0.001978 -0.000132 0.119446 -0.016206 0.104395 0.440326 -0.049693 1 0 0 0 0 0 1 591158
-0.001978 -0.000132 0.119446 -0.016777 0.104595 0.440618 -0.049724 1 0 0 0 0 0 1 592158
-0.001978 -0.000132 0.119446 -0.017058 0.104725 0.440903 -0.049756 1 0 0 0 0 0 1 593158
-0.001978 -0.000132 0.119446 -0.017215 0.104826 0.441191 -0.049787 1 0 0 0 0 0 1 594159
-0.001978 -0.000132 0.119446 -0.017285 0.104916 0.441467 -0.049818 1 0 0 0 0 0 1 595158
-0.001997 -0.000127 0.119456 0.241277 0.044143 0.304296 -0.049849 1 0 0 0 0 0 1 596157
-0.002006 -0.000125 0.119460 0.150279 0.065257 0.373583 -0.049881 1 0 0 0 0 0 1 597155
-0.002011 -0.000124 0.119461 0.083348 0.081060 0.409365 -0.049912 1 0 0 0 0 0 1 598158
-0.002013 -0.000123 0.119461 0.047951 0.089561 0.423094 -0.049943 1 0 0 0 0 0 1 599159
-0.002014 -0.000123 0.119461 0.030134 0.093878 0.428130 -0.049974 1 0 0 0 0 0 1 600158
-0.002015 -0.000123 0.119461 0.021254 0.096098 0.430056 -0.050006 1 0 0 0 0 0 1 601158
-0.002015 -0.000123 0.119461 0.016814 0.097223 0.430908 -0.050037 1 0 0 0 0 0 1 602156
-0.002015 -0.000123 0.119461 0.014610 0.097834 0.431376 -0.050068 1 0 0 0 0 0 1 603157
-0.002015 -0.000123 0.119461 0.013517 0.098161 0.431703 -0.050099 1 0 0 0 0 0 1 604157
-0.002034 -0.000118 0.119471 0.271809 0.037472 0.294661 -0.050131 1 0 0 0 0 0 1 605158
-0.002044 -0.000116 0.119475 0.180546 0.058631 0.363849 -0.050162 1 0 0 0 0 0 1 606158
-0.002048 -0.000115 0.119476 0.113481 0.074474 0.399595 -0.050193 1 0 0 0 0 0 1 607158
-0.002050 -0.000115 0.119476 0.078044 0.082975 0.413288 -0.050224 1 0 0 0 0 0 1 608157
-0.002052 -0.000114 0.119477 0.060222 0.087314 0.418319 -0.050256 1 0 0 0 0 0 1 609159
-0.002052 -0.000114 0.119477 0.051330 0.089516 0.420242 -0.050287 1 0 0 0 0 0 1 610144
-0.002052 -0.000114 0.119477 0.046900 0.090659 0.421074 -0.050318 1 0 0 0 0 0 1 611150
-0.002053 -0.000114 0.119477 0.044717 0.091257 0.421540 -0.050349 1 0 0 0 0 0 1 612159
-0.002053 -0.000114 0.119477 0.043643 0.091578 0.421880 -0.050381 1 0 0 0 0 0 1 613157
-0.002053 -0.000114 0.119477 0.043108 0.091768 0.422152 -0.050412 1 0 0 0 0 0 1 614146
-0.002053 -0.000114 0.119477 0.042865 0.091890 0.422425 -0.050443 1 0 0 0 0 0 1 615158
-0.002053 -0.000114 0.119477 0.042757 0.091979 0.422691 -0.050474 1 0 0 0 0 0 1 616157
-0.002053 -0.000114 0.119477 0.042705 0.092054 0.422951 -0.050506 1 0 0 0 0 0 1 617156
-0.002053 -0.000114 0.119477 0.042699 0.092130 0.423218 -0.050537 1 0 0 0 0 0 1 618156
-0.002072 -0.000110 0.119487 0.301807 0.031226 0.286194 -0.050568 1 0 0 0 0 0 1 619157
-0.002081 -0.000107 0.119490 0.210831 0.052335 0.355278 -0.050599 1 0 0 0 0 0 1 620156
-0.002085 -0.000106 0.119491 0.143927 0.068141 0.390955 -0.050630 1 0 0 0 0 0 1 621138
-0.002088 -0.000106 0.119492 0.108561 0.076605 0.404635 -0.050662 1 0 0 0 0 0 1 622150
-0.002089 -0.000105 0.119492 0.090803 0.080936 0.409654 -0.050693 1 0 0 0 0 0 1 623141
-0.002089 -0.000105 0.119492 0.081947 0.083133 0.411565 -0.050724 1 0 0 0 0 0 1 624150
-0.002090 -0.000105 0.119492 0.077547 0.084267 0.412395 -0.050755 1 0 0 0 0 0 1 625140
-0.002090 -0.000105 0.119492 0.075384 0.084860 0.412854 -0.050787 1 0 0 0 0 0 1 626149
-0.002090 -0.000105 0.119492 0.074328 0.085177 0.413164 -0.050818 1 0 0 0 0 0 1 627141
-0.002090 -0.000105 0.119492 0.073824 0.085361 0.413445 -0.050849 1 0 0 0 0 0 1 628149
-0.002090 -0.000105 0.119492 0.073588 0.085480 0.413712 -0.050880 1 0 0 0 0 0 1 629140
-0.002090 -0.000105 0.119492 0.073499 0.085565 0.413973 -0.050912 1 0 0 0 0 0 1 630148
-0.002090 -0.000105 0.119492 0.073473 0.085645 0.414233 -0.050943 1 0 0 0 0 0 1 631149
-0.002095 -0.000087 0.119481 0.146196 -0.163809 0.560111 -0.050974 1 0 0 0 0 0 1 632141
-0.002098 -0.000078 0.119478 0.122162 -0.077068 0.487527 -0.051005 1 0 0 0 0 0 1 633150
-0.002099 -0.000074 0.119476 0.103425 -0.012634 0.450193 -0.051036 1 0 0 0 0 0 1 634132
-0.002100 -0.000071 0.119476 0.093182 0.021672 0.436201 -0.051068 1 0 0 0 0 0 1 635156
-0.002100 -0.000070 0.119476 0.087910 0.039051 0.431392 -0.051099 1 0 0 0 0 0 1 636157
-0.002101 -0.000070 0.119476 0.085242 0.047751 0.429887 -0.051130 1 0 0 0 0 0 1 637143
-0.002101 -0.000069 0.119476 0.083934 0.052136 0.429539 -0.051162 1 0 0 0 0 0 1 638150
-0.002101 -0.000069 0.119476 0.083288 0.054345 0.429588 -0.051193 1 0 0 0 0 0 1 639141
-0.002101 -0.000069 0.119476 0.083002 0.055475 0.429768 -0.051224 1 0 0 0 0 0 1 640149
-0.002101 -0.000069 0.119476 0.082869 0.056041 0.430006 -0.051256 1 0 0 0 0 0 1 641154
-0.002101 -0.000069 0.119476 0.082835 0.056348 0.430269 -0.051287 1 0 0 0 0 0 1 642169
-0.002101 -0.000069 0.119476 0.082832 0.056516 0.430526 -0.051318 1 0 0 0 0 0 1 643156
-0.002101 -0.000069 0.119476 0.082873 0.056612 0.430785 -0.051349 1 0 0 0 0 0 1 644144
-0.002101 -0.000069 0.119476 0.082913 0.056685 0.431050 -0.051381 1 0 0 0 0 0 1 645158
-0.002101 -0.000069 0.119476 0.082955 0.056744 0.431311 -0.051411 1 0 0 0 0 0 1 646128
-0.002101 -0.000069 0.119476 0.083003 0.056793 0.431575 -0.051443 1 0 0 0 0 0 1 647157
-0.002101 -0.000069 0.119476 0.083053 0.056829 0.431837 -0.051474 1 0 0 0 0 0 1 648155
-0.002101 -0.000069 0.119476 0.083095 0.056855 0.432092 -0.051506 1 0 0 0 0 0 1 649154
-0.002101 -0.000069 0.119476 0.083152 0.056897 0.432360 -0.051537 1 0 0 0 0 0 1 650156
-0.002101 -0.000069 0.119476 0.083203 0.056932 0.432622 -0.051568 1 0 0 0 0 0 1 651151
-0.002101 -0.000069 0.119476 0.083254 0.056967 0.432886 -0.051599 1 0 0 0 0 0 1 652157
-0.002101 -0.000069 0.119476 0.083305 0.057002 0.433149 -0.051631 1 0 0 0 0 0 1 653160
-0.002101 -0.000069 0.119476 0.083347 0.057027 0.433402 -0.051662 1 0 0 0 0 0 1 654151
-0.002101 -0.000069 0.119476 0.083405 0.057069 0.433671 -0.051693 1 0 0 0 0 0 1 655155
-0.002101 -0.000069 0.119476 0.083456 0.057105 0.433934 -0.051724 1 0 0 0 0 0 1 656155
-0.002101 -0.000069 0.119476 0.083506 0.057139 0.434196 -0.051756 1 0 0 0 0 0 1 657155
-0.002101 -0.000069 0.119476 0.083557 0.057174 0.434459 -0.051787 1 0 0 0 0 0 1 658157
-0.002101 -0.000069 0.119476 0.083599 0.057200 0.434713 -0.051818 1 0 0 0 0 0 1 659155
-0.002101 -0.000069 0.119476 0.083657 0.057242 0.434981 -0.051849 1 0 0 0 0 0 1 660154
-0.002101 -0.000069 0.119476 0.083708 0.057277 0.435245 -0.051881 1 0 0 0 0 0 1 661156
-0.002101 -0.000069 0.119476 0.083759 0.057312 0.435506 -0.051912 1 0 0 0 0 0 1 662154
-0.002101 -0.000069 0.119476 0.083801 0.057338 0.435762 -0.051943 1 0 0 0 0 0 1 663155
-0.002101 -0.000069 0.119476 0.083859 0.057380 0.436030 -0.051974 1 0 0 0 0 0 1 664155
-0.002101 -0.000069 0.119476 0.083910 0.057415 0.436293 -0.052006 1 0 0 0 0 0 1 665154
-0.002101 -0.000069 0.119476 0.083960 0.057450 0.436555 -0.052037 1 0 0 0 0 0 1 666152
-0.002101 -0.000069 0.119476 0.084011 0.057484 0.436817 -0.052068 1 0 0 0 0 0 1 667153
-0.002101 -0.000069 0.119476 0.084053 0.057510 0.437073 -0.052099 1 0 0 0 0 0 1 668155
-0.002101 -0.000069 0.119476 0.084111 0.057552 0.437340 -0.052131 1 0 0 0 0 0 1 669153
-0.002101 -0.000069 0.119476 0.084162 0.057587 0.437604 -0.052162 1 0 0 0 0 0 1 670155
-0.002120 -0.000065 0.119486 0.343948 -0.003512 0.300519 -0.052193 1 0 0 0 0 0 1 671153
-0.002129 -0.000062 0.119489 0.253165 0.017554 0.369411 -0.052224 1 0 0 0 0 0 1 672155
-0.002134 -0.000061 0.119490 0.186370 0.033316 0.405013 -0.052256 1 0 0 0 0 0 1 673155
-0.002136 -0.000061 0.119491 0.151079 0.041755 0.418658 -0.052287 1 0 0 0 0 0 1 674155
-0.002137 -0.000060 0.119491 0.133359 0.046051 0.423673 -0.052318 1 0 0 0 0 0 1 675144
-0.002138 -0.000060 0.119491 0.124558 0.048227 0.425578 -0.052349 1 0 0 0 0 0 1 676152
-0.002138 -0.000060 0.119491 0.120194 0.049327 0.426414 -0.052381 1 0 0 0 0 0 1 677153
-0.002138 -0.000060 0.119491 0.118055 0.049906 0.426864 -0.052412 1 0 0 0 0 0 1 678155
-0.002138 -0.000060 0.119491 0.117017 0.050192 0.427187 -0.052443 1 0 0 0 0 0 1 679155
-0.002138 -0.000060 0.119491 0.116544 0.050361 0.427474 -0.052474 1 0 0 0 0 0 1 680154
-0.002138 -0.000060 0.119491 0.116334 0.050459 0.427723 -0.052505 1 0 0 0 0 0 1 681144
-0.002138 -0.000060 0.119491 0.116269 0.050522 0.427983 -0.052537 1 0 0 0 0 0 1 682156
-0.002138 -0.000060 0.119491 0.116263 0.050559 0.428243 -0.052568 1 0 0 0 0 0 1 683156
-0.002138 -0.000060 0.119491 0.116300 0.050606 0.428503 -0.052599 1 0 0 0 0 0 1 684155
-0.002138 -0.000060 0.119491 0.116344 0.050643 0.428752 -0.052631 1 0 0 0 0 0 1 685155
-0.002138 -0.000060 0.119491 0.116411 0.050674 0.429005 -0.052662 1 0 0 0 0 0 1 686154
-0.002138 -0.000060 0.119491 0.116480 0.050704 0.429258 -0.052693 1 0 0 0 0 0 1 687149
-0.002138 -0.000060 0.119491 0.116549 0.050734 0.429512 -0.052724 1 0 0 0 0 0 1 688144
-0.002138 -0.000060 0.119491 0.116619 0.050764 0.429767 -0.052755 1 0 0 0 0 0 1 689149
-0.002138 -0.000060 0.119491 0.116675 0.050797 0.430026 -0.052786 1 0 0 0 0 0 1 690138
-0.002138 -0.000060 0.119491 0.116747 0.050816 0.430270 -0.052818 1 0 0 0 0 0 1 691148
-0.002138 -0.000060 0.119491 0.116812 0.050856 0.430534 -0.052849 1 0 0 0 0 0 1 692139
-0.002138 -0.000060 0.119491 0.116893 0.050885 0.430786 -0.052880 1 0 0 0 0 0 1 693147
-0.002138 -0.000060 0.119491 0.116951 0.050917 0.431044 -0.052911 1 0 0 0 0 0 1 694139
-0.002138 -0.000060 0.119491 0.117032 0.050945 0.431295 -0.052943 1 0 0 0 0 0 1 695147
-0.002138 -0.000060 0.119491 0.117081 0.050969 0.431547 -0.052974 1 0 0 0 0 0 1 696139
-0.002138 -0.000060 0.119491 0.117169 0.051004 0.431804 -0.053005 1 0 0 0 0 0 1 697148
-0.002138 -0.000060 0.119491 0.117228 0.051038 0.432065 -0.053037 1 0 0 0 0 0 1 698148
-0.002138 -0.000060 0.119491 0.117308 0.051066 0.432315 -0.053068 1 0 0 0 0 0 1 699153
-0.002138 -0.000060 0.119491 0.117379 0.051095 0.432569 -0.053099 1 0 0 0 0 0 1 700153
-0.002138 -0.000060 0.119491 0.117427 0.051119 0.432821 -0.053130 1 0 0 0 0 0 1 701145
-0.002138 -0.000060 0.119491 0.117513 0.051154 0.433073 -0.053161 1 0 0 0 0 0 1 702134
-0.002138 -0.000060 0.119491 0.117573 0.051188 0.433336 -0.053193 1 0 0 0 0 0 1 703143
-0.002138 -0.000060 0.119491 0.117664 0.051220 0.433627 -0.053229 1 0 0 0 0 0 1 704308
-0.002138 -0.000060 0.119491 0.117712 0.051249 0.433849 -0.053256 1 0 0 0 0 0 1 705155
-0.002157 -0.000056 0.119501 0.377982 -0.009976 0.296705 -0.053287 1 0 0 0 0 0 1 706154
-0.002166 -0.000054 0.119504 0.287333 0.011067 0.365464 -0.053318 1 0 0 0 0 0 1 707144
-0.002171 -0.000052 0.119505 0.220593 0.026817 0.401010 -0.053349 1 0 0 0 0 0 1 708158
-0.002173 -0.000052 0.119506 0.185339 0.035258 0.414635 -0.053381 1 0 0 0 0 0 1 709156
-0.002174 -0.000052 0.119506 0.167655 0.039537 0.419620 -0.053412 1 0 0 0 0 0 1 710155
-0.002175 -0.000051 0.119506 0.158875 0.041704 0.421521 -0.053442 1 0 0 0 0 0 1 711125
-0.002175 -0.000051 0.119506 0.154544 0.042809 0.422342 -0.053474 1 0 0 0 0 0 1 712152
-0.002175 -0.000051 0.119506 0.152434 0.043361 0.422795 -0.053506 1 0 0 0 0 0 1 713153
-0.002175 -0.000051 0.119506 0.151413 0.043652 0.423105 -0.053537 1 0 0 0 0 0 1 714154
-0.002175 -0.000051 0.119506 0.150951 0.043808 0.423376 -0.053568 1 0 0 0 0 0 1 715149
-0.002175 -0.000051 0.119506 0.150755 0.043912 0.423632 -0.053599 1 0 0 0 0 0 1 716155
-0.002175 -0.000051 0.119506 0.150708 0.043971 0.423884 -0.053631 1 0 0 0 0 0 1 717157
-0.002175 -0.000051 0.119506 0.150732 0.044001 0.424130 -0.053662 1 0 0 0 0 0 1 718157
-0.002175 -0.000051 0.119506 0.150790 0.044044 0.424383 -0.053693 1 0 0 0 0 0 1 719161
-0.002175 -0.000051 0.119506 0.150852 0.044076 0.424621 -0.053724 1 0 0 0 0 0 1 720150
-0.002175 -0.000051 0.119506 0.150926 0.044105 0.424875 -0.053756 1 0 0 0 0 0 1 721154
-0.002175 -0.000051 0.119506 0.151012 0.044132 0.425122 -0.053787 1 0 0 0 0 0 1 722154
-0.002175 -0.000051 0.119506 0.151100 0.044157 0.425369 -0.053818 1 0 0 0 0 0 1 723152
-0.002175 -0.000051 0.119506 0.151199 0.044180 0.425609 -0.053849 1 0 0 0 0 0 1 724151
-0.002175 -0.000051 0.119506 0.151277 0.044208 0.425862 -0.053881 1 0 0 0 0 0 1 725153
-0.002175 -0.000051 0.119506 0.151356 0.044226 0.426103 -0.053912 1 0 0 0 0 0 1 726153
-0.002175 -0.000051 0.119506 0.151450 0.044259 0.426356 -0.053943 1 0 0 0 0 0 1 727153
-0.002175 -0.000051 0.119506 0.151538 0.044285 0.426604 -0.053974 1 0 0 0 0 0 1 728152
-0.002175 -0.000051 0.119506 0.151626 0.044311 0.426851 -0.054006 1 0 0 0 0 0 1 729154
-0.002175 -0.000051 0.119506 0.151714 0.044337 0.427098 -0.054037 1 0 0 0 0 0 1 730151
-0.002175 -0.000051 0.119506 0.151805 0.044351 0.427329 -0.054068 1 0 0 0 0 0 1 731142
-0.002175 -0.000051 0.119506 0.151890 0.044387 0.427591 -0.054099 1 0 0 0 0 0 1 732154
-0.002175 -0.000051 0.119506 0.151978 0.044413 0.427839 -0.054131 1 0 0 0 0 0 1 733153
-0.002175 -0.000051 0.119506 0.152065 0.044439 0.428086 -0.054162 1 0 0 0 0 0 1 734153
-0.002175 -0.000051 0.119506 0.152153 0.044465 0.428333 -0.054193 1 0 0 0 0 0 1 735153
-0.002175 -0.000051 0.119506 0.152233 0.044482 0.428574 -0.054224 1 0 0 0 0 0 1 736154
-0.002175 -0.000051 0.119506 0.152327 0.044515 0.428826 -0.054256 1 0 0 0 0 0 1 737153
-0.002175 -0.000051 0.119506 0.152416 0.044542 0.429074 -0.054287 1 0 0 0 0 0 1 738153
-0.002175 -0.000051 0.119506 0.152504 0.044568 0.429321 -0.054318 1 0 0 0 0 0 1 739152
-0.002175 -0.000051 0.119506 0.152595 0.044582 0.429554 -0.054349 1 0 0 0 0 0 1 740149
-0.002175 -0.000051 0.119506 0.152679 0.044617 0.429811 -0.054380 1 0 0 0 0 0 1 741141
-0.002175 -0.000051 0.119506 0.152767 0.044644 0.430060 -0.054412 1 0 0 0 0 0 1 742146
-0.002175 -0.000051 0.119506 0.152855 0.044670 0.430309 -0.054443 1 0 0 0 0 0 1 743154
-0.002175 -0.000051 0.119506 0.152942 0.044696 0.430556 -0.054474 1 0 0 0 0 0 1 744151
-0.002175 -0.000051 0.119506 0.153022 0.044713 0.430796 -0.054506 1 0 0 0 0 0 1 745153
-0.002175 -0.000051 0.119506 0.153117 0.044746 0.431049 -0.054537 1 0 0 0 0 0 1 746153
-0.002175 -0.000051 0.119506 0.153205 0.044772 0.431297 -0.054568 1 0 0 0 0 0 1 747153
-0.002175 -0.000051 0.119506 0.153305 0.044795 0.431538 -0.054599 1 0 0 0 0 0 1 748152
-0.002175 -0.000051 0.119506 0.153383 0.044824 0.431791 -0.054631 1 0 0 0 0 0 1 749154
-0.002175 -0.000051 0.119506 0.153461 0.044841 0.432031 -0.054662 1 0 0 0 0 0 1 750152
-0.002175 -0.000051 0.119506 0.153556 0.044874 0.432284 -0.054693 1 0 0 0 0 0 1 751152
-0.002175 -0.000051 0.119506 0.153644 0.044900 0.432531 -0.054724 1 0 0 0 0 0 1 752151
-0.002175 -0.000051 0.119506 0.153731 0.044926 0.432775 -0.054755 1 0 0 0 0 0 1 753138
-0.002175 -0.000051 0.119506 0.153819 0.044952 0.433025 -0.054787 1 0 0 0 0 0 1 754146
-0.002175 -0.000051 0.119506 0.153910 0.044966 0.433256 -0.054818 1 0 0 0 0 0 1 755137
-0.002175 -0.000051 0.119506 0.153995 0.045002 0.433517 -0.054849 1 0 0 0 0 0 1 756146
-0.002175 -0.000051 0.119506 0.154082 0.045028 0.433763 -0.054880 1 0 0 0 0 0 1 757136
-0.002175 -0.000051 0.119506 0.154170 0.045054 0.434012 -0.054912 1 0 0 0 0 0 1 758145
-0.002175 -0.000051 0.119506 0.154257 0.045080 0.434257 -0.054942 1 0 0 0 0 0 1 759136
-0.002175 -0.000051 0.119506 0.154338 0.045097 0.434499 -0.054974 1 0 0 0 0 0 1 760145
-0.002175 -0.000051 0.119506 0.154432 0.045130 0.434750 -0.055005 1 0 0 0 0 0 1 761136
-0.002175 -0.000051 0.119506 0.154521 0.045157 0.435000 -0.055037 1 0 0 0 0 0 1 762144
-0.002175 -0.000051 0.119506 0.154620 0.045179 0.435238 -0.055067 1 0 0 0 0 0 1 763135
-0.002175 -0.000051 0.119506 0.154698 0.045208 0.435493 -0.055099 1 0 0 0 0 0 1 764145
-0.002175 -0.000051 0.119506 0.154778 0.045225 0.435737 -0.055131 1 0 0 0 0 0 1 765158
-0.002175 -0.000051 0.119506 0.154871 0.045258 0.435986 -0.055161 1 0 0 0 0 0 1 766141
-0.002175 -0.000051 0.119506 0.154960 0.045285 0.436236 -0.055193 1 0 0 0 0 0 1 767151
-0.002175 -0.000051 0.119506 0.155047 0.045310 0.436481 -0.055224 1 0 0 0 0 0 1 768140
-0.002175 -0.000051 0.119506 0.155136 0.045336 0.436730 -0.055255 1 0 0 0 0 0 1 769148
-0.002175 -0.000051 0.119506 0.155216 0.045354 0.436972 -0.055287 1 0 0 0 0 0 1 770154
-0.002175 -0.000051 0.119506 0.155320 0.045383 0.437211 -0.055317 1 0 0 0 0 0 1 771126
-0.002175 -0.000051 0.119506 0.155401 0.045413 0.437471 -0.055349 1 0 0 0 0 0 1 772154
-0.002175 -0.000051 0.119506 0.155487 0.045439 0.437718 -0.055380 1 0 0 0 0 0 1 773150
-0.002175 -0.000051 0.119506 0.155575 0.045465 0.437966 -0.055412 1 0 0 0 0 0 1 774152
-0.002175 -0.000051 0.119506 0.155654 0.045481 0.438205 -0.055443 1 0 0 0 0 0 1 775146
-0.002175 -0.000051 0.119506 0.155749 0.045515 0.438459 -0.055474 1 0 0 0 0 0 1 776152
-0.002175 -0.000051 0.119506 0.155838 0.045541 0.438707 -0.055506 1 0 0 0 0 0 1 777153
-0.002175 -0.000051 0.119506 0.155926 0.045567 0.438954 -0.055537 1 0 0 0 0 0 1 778153
-0.002175 -0.000051 0.119506 0.156017 0.045581 0.439188 -0.055568 1 0 0 0 0 0 1 779153
-0.002175 -0.000051 0.119506 0.156102 0.045617 0.439446 -0.055599 1 0 0 0 0 0 1 780152
-0.002175 -0.000051 0.119506 0.156189 0.045644 0.439696 -0.055631 1 0 0 0 0 0 1 781157
-0.002175 -0.000051 0.119506 0.156277 0.045670 0.439943 -0.055662 1 0 0 0 0 0 1 782158
-0.002175 -0.000051 0.119506 0.156365 0.045695 0.440189 -0.055693 1 0 0 0 0 0 1 783154
-0.002175 -0.000051 0.119506 0.156444 0.045712 0.440431 -0.055724 1 0 0 0 0 0 1 784158
-0.002175 -0.000051 0.119506 0.156538 0.045745 0.440680 -0.055755 1 0 0 0 0 0 1 785142
-0.002175 -0.000051 0.119506 0.156627 0.045772 0.440930 -0.055787 1 0 0 0 0 0 1 786152
-0.002175 -0.000051 0.119506 0.156727 0.045795 0.441171 -0.055818 1 0 0 0 0 0 1 787152
-0.002175 -0.000051 0.119506 0.156805 0.045823 0.441423 -0.055849 1 0 0 0 0 0 1 788152
-0.002175 -0.000051 0.119506 0.156883 0.045840 0.441664 -0.055880 1 0 0 0 0 0 1 789152
-0.002175 -0.000051 0.119506 0.156978 0.045873 0.441916 -0.055912 1 0 0 0 0 0 1 790150
-0.002175 -0.000051 0.119506 0.157066 0.045900 0.442165 -0.055943 1 0 0 0 0 0 1 791152
-0.002175 -0.000051 0.119506 0.157154 0.045926 0.442411 -0.055974 1 0 0 0 0 0 1 792150
-0.002175 -0.000051 0.119506 0.157242 0.045952 0.442659 -0.056006 1 0 0 0 0 0 1 793152
-0.002175 -0.000051 0.119506 0.157333 0.045966 0.442892 -0.056037 1 0 0 0 0 0 1 794151
-0.002175 -0.000051 0.119506 0.157417 0.046001 0.443148 -0.056068 1 0 0 0 0 0 1 795139
-0.002175 -0.000051 0.119506 0.157505 0.046028 0.443398 -0.056099 1 0 0 0 0 0 1 796144
-0.002175 -0.000051 0.119506 0.157593 0.046054 0.443646 -0.056130 1 0 0 0 0 0 1 797151
-0.002175 -0.000051 0.119506 0.157680 0.046079 0.443891 -0.056161 1 0 0 0 0 0 1 798141
-0.002175 -0.000051 0.119506 0.157760 0.046097 0.444134 -0.056193 1 0 0 0 0 0 1 799150
-0.002175 -0.000051 0.119506 0.157855 0.046130 0.444387 -0.056224 1 0 0 0 0 0 1 800151
-0.002175 -0.000051 0.119506 0.157943 0.046156 0.444635 -0.056255 1 0 0 0 0 0 1 801151
-0.002175 -0.000051 0.119506 0.158044 0.046179 0.444876 -0.056287 1 0 0 0 0 0 1 802154
-0.002175 -0.000051 0.119506 0.158118 0.046207 0.445120 -0.056317 1 0 0 0 0 0 1 803121
-0.002175 -0.000051 0.119506 0.158199 0.046225 0.445369 -0.056349 1 0 0 0 0 0 1 804151
-0.002175 -0.000051 0.119506 0.158294 0.046258 0.445621 -0.056380 1 0 0 0 0 0 1 805149
-0.002175 -0.000051 0.119506 0.158381 0.046284 0.445866 -0.056411 1 0 0 0 0 0 1 806139
-0.002175 -0.000051 0.119506 0.158470 0.046310 0.446117 -0.056443 1 0 0 0 0 0 1 807151
-0.002175 -0.000051 0.119506 0.158550 0.046327 0.446357 -0.056474 1 0 0 0 0 0 1 808152
-0.002175 -0.000051 0.119506 0.158644 0.046360 0.446608 -0.056505 1 0 0 0 0 0 1 809145
-0.002175 -0.000051 0.119506 0.158745 0.046384 0.446851 -0.056537 1 0 0 0 0 0 1 810150
-0.002175 -0.000051 0.119506 0.158822 0.046412 0.447103 -0.056568 1 0 0 0 0 0 1 811150
-0.002175 -0.000051 0.119506 0.158909 0.046438 0.447351 -0.056599 1 0 0 0 0 0 1 812148
-0.002175 -0.000051 0.119506 0.158985 0.046467 0.447584 -0.056630 1 0 0 0 0 0 1 813150
-0.002175 -0.000051 0.119506 0.159082 0.046490 0.447841 -0.056661 1 0 0 0 0 0 1 814139
-0.002175 -0.000051 0.119506 0.159171 0.046516 0.448092 -0.056693 1 0 0 0 0 0 1 815150
-0.002175 -0.000051 0.119506 0.159259 0.046542 0.448339 -0.056724 1 0 0 0 0 0 1 816151
-0.002175 -0.000051 0.119506 0.159347 0.046567 0.448586 -0.056755 1 0 0 0 0 0 1 817150
-0.002175 -0.000051 0.119506 0.159438 0.046581 0.448819 -0.056787 1 0 0 0 0 0 1 818146
-0.002175 -0.000051 0.119506 0.159522 0.046617 0.449074 -0.056817 1 0 0 0 0 0 1 819134
-0.002175 -0.000051 0.119506 0.159610 0.046644 0.449325 -0.056849 1 0 0 0 0 0 1 820143
-0.002175 -0.000051 0.119506 0.159697 0.046669 0.449570 -0.056880 1 0 0 0 0 0 1 821135
-0.002175 -0.000051 0.119506 0.159785 0.046695 0.449819 -0.056911 1 0 0 0 0 0 1 822143
-0.002175 -0.000051 0.119506 0.159864 0.046712 0.450057 -0.056942 1 0 0 0 0 0 1 823135
-0.002175 -0.000051 0.119506 0.159960 0.046745 0.450312 -0.056974 1 0 0 0 0 0 1 824143
-0.002175 -0.000051 0.119506 0.160047 0.046772 0.450558 -0.057005 1 0 0 0 0 0 1 825135
-0.002175 -0.000051 0.119506 0.160148 0.046795 0.450801 -0.057037 1 0 0 0 0 0 1 826144
-0.002175 -0.000051 0.119506 0.160225 0.046823 0.451051 -0.057067 1 0 0 0 0 0 1 827134
-0.002175 -0.000051 0.119506 0.160304 0.046840 0.451295 -0.057099 1 0 0 0 0 0 1 828145
-0.002175 -0.000051 0.119506 0.160398 0.046873 0.451545 -0.057130 1 0 0 0 0 0 1 829134
-0.002175 -0.000051 0.119506 0.160488 0.046900 0.451798 -0.057162 1 0 0 0 0 0 1 830154
-0.002175 -0.000051 0.119506 0.160575 0.046926 0.452044 -0.057193 1 0 0 0 0 0 1 831149
-0.002175 -0.000051 0.119506 0.160663 0.046952 0.452291 -0.057224 1 0 0 0 0 0 1 832149
-0.002175 -0.000051 0.119506 0.160744 0.046969 0.452535 -0.057256 1 0 0 0 0 0 1 833164
-0.002175 -0.000051 0.119506 0.160837 0.047002 0.452783 -0.057287 1 0 0 0 0 0 1 834145
-0.002175 -0.000051 0.119506 0.160936 0.047025 0.453019 -0.057317 1 0 0 0 0 0 1 835122
-0.002175 -0.000051 0.119506 0.161014 0.047054 0.453274 -0.057349 1 0 0 0 0 0 1 836134
-0.002175 -0.000051 0.119506 0.161103 0.047080 0.453527 -0.057381 1 0 0 0 0 0 1 837155
-0.002175 -0.000051 0.119506 0.161181 0.047097 0.453764 -0.057411 1 0 0 0 0 0 1 838141
-0.002175 -0.000051 0.119506 0.161277 0.047130 0.454019 -0.057443 1 0 0 0 0 0 1 839151
-0.002175 -0.000051 0.119506 0.161365 0.047157 0.454268 -0.057474 1 0 0 0 0 0 1 840153
-0.002175 -0.000051 0.119506 0.161453 0.047182 0.454514 -0.057505 1 0 0 0 0 0 1 841150
-0.002175 -0.000051 0.119506 0.161553 0.047205 0.454754 -0.057537 1 0 0 0 0 0 1 842149
-0.002175 -0.000051 0.119506 0.161622 0.047225 0.455001 -0.057568 1 0 0 0 0 0 1 843151
-0.002175 -0.000051 0.119506 0.161716 0.047258 0.455254 -0.057599 1 0 0 0 0 0 1 844150
-0.002175 -0.000051 0.119506 0.161804 0.047285 0.455502 -0.057630 1 0 0 0 0 0 1 845150
-0.002175 -0.000051 0.119506 0.161892 0.047311 0.455749 -0.057662 1 0 0 0 0 0 1 846150
-0.002175 -0.000051 0.119506 0.161979 0.047336 0.455996 -0.057693 1 0 0 0 0 0 1 847150
-0.002175 -0.000051 0.119506 0.162058 0.047353 0.456235 -0.057724 1 0 0 0 0 0 1 848144
-0.002175 -0.000051 0.119506 0.162153 0.047386 0.456488 -0.057755 1 0 0 0 0 0 1 849147
-0.002175 -0.000051 0.119506 0.162255 0.047410 0.456732 -0.057787 1 0 0 0 0 0 1 850155
-0.002175 -0.000051 0.119506 0.162332 0.047438 0.456983 -0.057818 1 0 0 0 0 0 1 851151
-0.002175 -0.000051 0.119506 0.162410 0.047456 0.457224 -0.057849 1 0 0 0 0 0 1 852150
-0.002175 -0.000051 0.119506 0.162505 0.047489 0.457477 -0.057880 1 0 0 0 0 0 1 853150
-0.002194 -0.000047 0.119516 0.424316 -0.014088 0.319741 -0.057912 1 0 0 0 0 0 1 854149
-0.002204 -0.000045 0.119519 0.334300 0.006796 0.388155 -0.057943 1 0 0 0 0 0 1 855149
-0.002208 -0.000044 0.119521 0.267891 0.022476 0.423568 -0.057974 1 0 0 0 0 0 1 856149
-0.002211 -0.000043 0.119521 0.232830 0.030851 0.437143 -0.058005 1 0 0 0 0 0 1 857149
-0.002212 -0.000043 0.119521 0.215241 0.035115 0.442114 -0.058037 1 0 0 0 0 0 1 858148
-0.002212 -0.000043 0.119521 0.206518 0.037282 0.444002 -0.058068 1 0 0 0 0 0 1 859149
-0.002213 -0.000042 0.119521 0.202218 0.038357 0.444824 -0.058099 1 0 0 0 0 0 1 860149
-0.002213 -0.000042 0.119521 0.200120 0.038915 0.445249 -0.058130 1 0 0 0 0 0 1 861148
-0.002213 -0.000042 0.119521 0.199144 0.039196 0.445555 -0.058162 1 0 0 0 0 0 1 862147
-0.002213 -0.000042 0.119521 0.198694 0.039349 0.445826 -0.058193 1 0 0 0 0 0 1 863147
-0.002213 -0.000042 0.119521 0.198529 0.039446 0.446069 -0.058224 1 0 0 0 0 0 1 864150
-0.002213 -0.000042 0.119521 0.198502 0.039500 0.446312 -0.058256 1 0 0 0 0 0 1 865152
-0.002213 -0.000042 0.119521 0.198542 0.039538 0.446563 -0.058287 1 0 0 0 0 0 1 866150
-0.002213 -0.000042 0.119521 0.198606 0.039568 0.446796 -0.058317 1 0 0 0 0 0 1 867120
-0.002213 -0.000042 0.119521 0.198702 0.039593 0.447029 -0.058349 1 0 0 0 0 0 1 868149
-0.002213 -0.000042 0.119521 0.198795 0.039617 0.447272 -0.058380 1 0 0 0 0 0 1 869147
-0.002213 -0.000042 0.119521 0.198901 0.039639 0.447513 -0.058412 1 0 0 0 0 0 1 870149
-0.002213 -0.000042 0.119521 0.199007 0.039660 0.447751 -0.058443 1 0 0 0 0 0 1 871144
-0.002213 -0.000042 0.119521 0.199113 0.039681 0.447988 -0.058474 1 0 0 0 0 0 1 872136
-0.002213 -0.000042 0.119521 0.199212 0.039694 0.448222 -0.058505 1 0 0 0 0 0 1 873142
-0.002213 -0.000042 0.119521 0.199323 0.039727 0.448495 -0.058539 1 0 0 0 0 0 1 874231
-0.002213 -0.000042 0.119521 0.199439 0.039747 0.448727 -0.058570 1 0 0 0 0 0 1 875219
-0.002213 -0.000042 0.119521 0.199545 0.039767 0.448960 -0.058601 1 0 0 0 0 0 1 876193
-0.002213 -0.000042 0.119521 0.199651 0.039788 0.449199 -0.058632 1 0 0 0 0 0 1 877192
-0.002213 -0.000042 0.119521 0.199741 0.039804 0.449444 -0.058664 1 0 0 0 0 0 1 878221
-0.002213 -0.000042 0.119521 0.199864 0.039830 0.449684 -0.058695 1 0 0 0 0 0 1 879218
-0.002213 -0.000042 0.119521 0.199970 0.039852 0.449917 -0.058725 1 0 0 0 0 0 1 880192
-0.002213 -0.000042 0.119521 0.200065 0.039876 0.450163 -0.058757 1 0 0 0 0 0 1 881193
-0.002213 -0.000042 0.119521 0.200185 0.039895 0.450403 -0.058789 1 0 0 0 0 0 1 882217
-0.002213 -0.000042 0.119521 0.200285 0.039908 0.450636 -0.058820 1 0 0 0 0 0 1 883224
-0.002213 -0.000042 0.119521 0.200384 0.039939 0.450882 -0.058851 1 0 0 0 0 0 1 884201
-0.002213 -0.000042 0.119521 0.200503 0.039959 0.451121 -0.058883 1 0 0 0 0 0 1 885216
-0.002213 -0.000042 0.119521 0.200612 0.039980 0.451360 -0.058914 1 0 0 0 0 0 1 886220
-0.002213 -0.000042 0.119521 0.200718 0.040001 0.451599 -0.058945 1 0 0 0 0 0 1 887215
-0.002213 -0.000042 0.119521 0.200820 0.040019 0.451874 -0.058981 1 0 0 0 0 0 1 888367
-0.002213 -0.000042 0.119521 0.200928 0.040042 0.452078 -0.059008 1 0 0 0 0 0 1 889217
-0.002213 -0.000042 0.119521 0.201035 0.040064 0.452313 -0.059038 1 0 0 0 0 0 1 890200
-0.002213 -0.000042 0.119521 0.201131 0.040088 0.452562 -0.059070 1 0 0 0 0 0 1 891214
-0.002213 -0.000042 0.119521 0.201239 0.040098 0.452786 -0.059101 1 0 0 0 0 0 1 892200
-0.002213 -0.000042 0.119521 0.201357 0.040127 0.453039 -0.059133 1 0 0 0 0 0 1 893234
-0.002213 -0.000042 0.119521 0.201449 0.040151 0.453277 -0.059163 1 0 0 0 0 0 1 894200
-0.002213 -0.000042 0.119521 0.201567 0.040171 0.453515 -0.059195 1 0 0 0 0 0 1 895216
-0.002213 -0.000042 0.119521 0.201673 0.040191 0.453749 -0.059226 1 0 0 0 0 0 1 896198
-0.002213 -0.000042 0.119521 0.201774 0.040204 0.453986 -0.059257 1 0 0 0 0 0 1 897216
-0.002213 -0.000042 0.119521 0.201867 0.040234 0.454218 -0.059286 1 0 0 0 0 0 1 898134
-0.002213 -0.000042 0.119521 0.201984 0.040253 0.454452 -0.059317 1 0 0 0 0 0 1 899131
-0.002213 -0.000042 0.119521 0.202093 0.040275 0.454694 -0.059349 1 0 0 0 0 0 1 900143
-0.002213 -0.000042 0.119521 0.202187 0.040299 0.454937 -0.059380 1 0 0 0 0 0 1 901132
-0.002213 -0.000042 0.119521 0.202296 0.040309 0.455166 -0.059411 1 0 0 0 0 0 1 902141
-0.002213 -0.000042 0.119521 0.202410 0.040337 0.455409 -0.059442 1 0 0 0 0 0 1 903132
-0.002213 -0.000042 0.119521 0.202506 0.040362 0.455657 -0.059474 1 0 0 0 0 0 1 904141
-0.002232 -0.000038 0.119531 0.464959 -0.021368 0.317789 -0.059505 1 0 0 0 0 0 1 905132
-0.002241 -0.000036 0.119534 0.375127 -0.000538 0.386043 -0.059537 1 0 0 0 0 0 1 906149
-0.002246 -0.000035 0.119536 0.308825 0.015125 0.421385 -0.059568 1 0 0 0 0 0 1 907138
-0.002248 -0.000034 0.119536 0.273828 0.023487 0.434927 -0.059599 1 0 0 0 0 0 1 908153
-0.002249 -0.000034 0.119536 0.256273 0.027752 0.439886 -0.059630 1 0 0 0 0 0 1 909136
-0.002250 -0.000034 0.119536 0.247591 0.029879 0.441762 -0.059661 1 0 0 0 0 0 1 910140
-0.002250 -0.000034 0.119536 0.243318 0.030977 0.442568 -0.059693 1 0 0 0 0 0 1 911143
-0.002250 -0.000034 0.119536 0.241243 0.031521 0.442986 -0.059723 1 0 0 0 0 0 1 912126
-0.002250 -0.000034 0.119536 0.240277 0.031799 0.443294 -0.059755 1 0 0 0 0 0 1 913138
-0.002250 -0.000034 0.119536 0.239858 0.031945 0.443553 -0.059786 1 0 0 0 0 0 1 914142
-0.002250 -0.000034 0.119536 0.239700 0.032040 0.443791 -0.059818 1 0 0 0 0 0 1 915136
-0.002250 -0.000034 0.119536 0.239703 0.032087 0.444021 -0.059849 1 0 0 0 0 0 1 916136
-0.002250 -0.000034 0.119536 0.239762 0.032120 0.444263 -0.059880 1 0 0 0 0 0 1 917135
-0.002250 -0.000034 0.119536 0.239849 0.032146 0.444496 -0.059911 1 0 0 0 0 0 1 918137
-0.002250 -0.000034 0.119536 0.239948 0.032169 0.444720 -0.059942 1 0 0 0 0 0 1 919135
-0.002250 -0.000034 0.119536 0.240072 0.032186 0.444952 -0.059974 1 0 0 0 0 0 1 920136
-0.002250 -0.000034 0.119536 0.240185 0.032206 0.445189 -0.060005 1 0 0 0 0 0 1 921135
-0.002250 -0.000034 0.119536 0.240308 0.032223 0.445421 -0.060036 1 0 0 0 0 0 1 922130
-0.002250 -0.000034 0.119536 0.240438 0.032228 0.445642 -0.060068 1 0 0 0 0 0 1 923139
-0.002250 -0.000034 0.119536 0.240558 0.032255 0.445881 -0.060098 1 0 0 0 0 0 1 924122
-0.002250 -0.000034 0.119536 0.240684 0.032273 0.446118 -0.060130 1 0 0 0 0 0 1 925139
-0.002250 -0.000034 0.119536 0.240809 0.032290 0.446349 -0.060161 1 0 0 0 0 0 1 926135
-0.002250 -0.000034 0.119536 0.240946 0.032304 0.446575 -0.060192 1 0 0 0 0 0 1 927136
-0.002250 -0.000034 0.119536 0.241052 0.032315 0.446805 -0.060224 1 0 0 0 0 0 1 928134
-0.002250 -0.000034 0.119536 0.241183 0.032339 0.447045 -0.060255 1 0 0 0 0 0 1 929137
-0.002250 -0.000034 0.119536 0.241321 0.032354 0.447270 -0.060286 1 0 0 0 0 0 1 930135
-0.002250 -0.000034 0.119536 0.241436 0.032374 0.447508 -0.060318 1 0 0 0 0 0 1 931136
-0.002250 -0.000034 0.119536 0.241560 0.032391 0.447741 -0.060349 1 0 0 0 0 0 1 932138
-0.002250 -0.000034 0.119536 0.241676 0.032399 0.447966 -0.060380 1 0 0 0 0 0 1 933135
-0.002250 -0.000034 0.119536 0.241821 0.032420 0.448197 -0.060411 1 0 0 0 0 0 1 934136
-0.002250 -0.000034 0.119536 0.241936 0.032440 0.448435 -0.060442 1 0 0 0 0 0 1 935134
-0.002250 -0.000034 0.119536 0.242060 0.032458 0.448668 -0.060474 1 0 0 0 0 0 1 936135
-0.002250 -0.000034 0.119536 0.242195 0.032471 0.448890 -0.060504 1 0 0 0 0 0 1 937119
-0.002250 -0.000034 0.119536 0.242304 0.032482 0.449124 -0.060536 1 0 0 0 0 0 1 938136
-0.002250 -0.000034 0.119536 0.242434 0.032507 0.449363 -0.060567 1 0 0 0 0 0 1 939136
-0.002250 -0.000034 0.119536 0.242560 0.032525 0.449595 -0.060599 1 0 0 0 0 0 1 940134
-0.002250 -0.000034 0.119536 0.242697 0.032539 0.449821 -0.060630 1 0 0 0 0 0 1 941136
-0.002250 -0.000034 0.119536 0.242812 0.032558 0.450058 -0.060661 1 0 0 0 0 0 1 942135
-0.002250 -0.000034 0.119536 0.242928 0.032566 0.450284 -0.060692 1 0 0 0 0 0 1 943135
-0.002250 -0.000034 0.119536 0.243071 0.032588 0.450515 -0.060724 1 0 0 0 0 0 1 944133
-0.002250 -0.000034 0.119536 0.243187 0.032608 0.450754 -0.060755 1 0 0 0 0 0 1 945135
-0.002250 -0.000034 0.119536 0.243311 0.032625 0.450987 -0.060786 1 0 0 0 0 0 1 946137
-0.002250 -0.000034 0.119536 0.243427 0.032633 0.451210 -0.060817 1 0 0 0 0 0 1 947130
-0.002250 -0.000034 0.119536 0.243572 0.032655 0.451443 -0.060849 1 0 0 0 0 0 1 948135
-0.002250 -0.000034 0.119536 0.243687 0.032675 0.451681 -0.060880 1 0 0 0 0 0 1 949134
-0.002250 -0.000034 0.119536 0.243811 0.032692 0.451913 -0.060911 1 0 0 0 0 0 1 950133
-0.002250 -0.000034 0.119536 0.243948 0.032706 0.452139 -0.060942 1 0 0 0 0 0 1 951133
-0.002250 -0.000034 0.119536 0.244063 0.032726 0.452377 -0.060974 1 0 0 0 0 0 1 952133
-0.002250 -0.000034 0.119536 0.244178 0.032734 0.452602 -0.061005 1 0 0 0 0 0 1 953133
-0.002250 -0.000034 0.119536 0.244311 0.032758 0.452841 -0.061036 1 0 0 0 0 0 1 954137
-0.002250 -0.000034 0.119536 0.244448 0.032773 0.453067 -0.061067 1 0 0 0 0 0 1 955135
-0.002250 -0.000034 0.119536 0.244563 0.032793 0.453304 -0.061099 1 0 0 0 0 0 1 956135
-0.002250 -0.000034 0.119536 0.244679 0.032801 0.453530 -0.061130 1 0 0 0 0 0 1 957134
-0.002250 -0.000034 0.119536 0.244810 0.032825 0.453768 -0.061161 1 0 0 0 0 0 1 958134
-0.002250 -0.000034 0.119536 0.244949 0.032840 0.453994 -0.061192 1 0 0 0 0 0 1 959135
-0.002250 -0.000034 0.119536 0.245062 0.032859 0.454229 -0.061223 1 0 0 0 0 0 1 960125
-0.002250 -0.000034 0.119536 0.245187 0.032877 0.454464 -0.061255 1 0 0 0 0 0 1 961134
-0.002250 -0.000034 0.119536 0.245324 0.032883 0.454698 -0.061288 1 0 0 0 0 0 1 962198
-0.002250 -0.000034 0.119536 0.245448 0.032910 0.454945 -0.061320 1 0 0 0 0 0 1 963214
-0.002250 -0.000034 0.119536 0.245570 0.032928 0.455174 -0.061351 1 0 0 0 0 0 1 964195
-0.002250 -0.000034 0.119536 0.245695 0.032945 0.455406 -0.061382 1 0 0 0 0 0 1 965197
-0.002250 -0.000034 0.119536 0.245826 0.032950 0.455629 -0.061414 1 0 0 0 0 0 1 966215
-0.002250 -0.000034 0.119536 0.245945 0.032977 0.455868 -0.061444 1 0 0 0 0 0 1 967196
-0.002250 -0.000034 0.119536 0.246072 0.032995 0.456105 -0.061476 1 0 0 0 0 0 1 968212
-0.002250 -0.000034 0.119536 0.246210 0.033009 0.456332 -0.061508 1 0 0 0 0 0 1 969216
-0.002250 -0.000034 0.119536 0.246315 0.033027 0.456551 -0.061536 1 0 0 0 0 0 1 970139
-0.002250 -0.000034 0.119536 0.246438 0.033044 0.456781 -0.061567 1 0 0 0 0 0 1 971129
-0.002250 -0.000034 0.119536 0.246555 0.033053 0.457009 -0.061599 1 0 0 0 0 0 1 972139
-0.002250 -0.000034 0.119536 0.246698 0.033074 0.457238 -0.061630 1 0 0 0 0 0 1 973129
-0.002250 -0.000034 0.119536 0.246815 0.033094 0.457479 -0.061661 1 0 0 0 0 0 1 974140
-0.002250 -0.000034 0.119536 0.246938 0.033111 0.457709 -0.061692 1 0 0 0 0 0 1 975128
-0.002250 -0.000034 0.119536 0.247068 0.033117 0.457930 -0.061724 1 0 0 0 0 0 1 976139
-0.002250 -0.000034 0.119536 0.247190 0.033143 0.458173 -0.061755 1 0 0 0 0 0 1 977140
-0.002250 -0.000034 0.119536 0.247314 0.033161 0.458407 -0.061786 1 0 0 0 0 0 1 978141
-0.002250 -0.000034 0.119536 0.247439 0.033178 0.458639 -0.061818 1 0 0 0 0 0 1 979139
-0.002250 -0.000034 0.119536 0.247577 0.033192 0.458865 -0.061849 1 0 0 0 0 0 1 980142
-0.002250 -0.000034 0.119536 0.247691 0.033212 0.459102 -0.061880 1 0 0 0 0 0 1 981139
-0.002250 -0.000034 0.119536 0.247815 0.033229 0.459335 -0.061911 1 0 0 0 0 0 1 982141
-0.002250 -0.000034 0.119536 0.247943 0.033234 0.459551 -0.061942 1 0 0 0 0 0 1 983131
-0.002250 -0.000034 0.119536 0.248063 0.033261 0.459791 -0.061973 1 0 0 0 0 0 1 984117
-0.002250 -0.000034 0.119536 0.248192 0.033279 0.460033 -0.062006 1 0 0 0 0 0 1 985154
-0.002250 -0.000034 0.119536 0.248315 0.033296 0.460262 -0.062036 1 0 0 0 0 0 1 986140
-0.002250 -0.000034 0.119536 0.248443 0.033301 0.460479 -0.062067 1 0 0 0 0 0 1 987134
-0.002250 -0.000034 0.119536 0.248565 0.033328 0.460723 -0.062099 1 0 0 0 0 0 1 988135
-0.002250 -0.000034 0.119536 0.248689 0.033346 0.460956 -0.062130 1 0 0 0 0 0 1 989133
-0.002250 -0.000034 0.119536 0.248827 0.033360 0.461182 -0.062161 1 0 0 0 0 0 1 990134
-0.002250 -0.000034 0.119536 0.248941 0.033379 0.461419 -0.062192 1 0 0 0 0 0 1 991132
-0.002250 -0.000034 0.119536 0.249065 0.033397 0.461652 -0.062224 1 0 0 0 0 0 1 992134
-0.002250 -0.000034 0.119536 0.249182 0.033405 0.461876 -0.062255 1 0 0 0 0 0 1 993132
-0.002250 -0.000034 0.119536 0.249337 0.033428 0.462129 -0.062289 1 0 0 0 0 0 1 994224
-0.002250 -0.000034 0.119536 0.249453 0.033448 0.462368 -0.062320 1 0 0 0 0 0 1 995227
-0.002250 -0.000034 0.119536 0.249573 0.033465 0.462594 -0.062351 1 0 0 0 0 0 1 996198
-0.002250 -0.000034 0.119536 0.249710 0.033479 0.462819 -0.062382 1 0 0 0 0 0 1 997195
-0.002250 -0.000034 0.119536 0.249820 0.033489 0.463056 -0.062414 1 0 0 0 0 0 1 998222
-0.002250 -0.000034 0.119536 0.249951 0.033514 0.463293 -0.062445 1 0 0 0 0 0 1 999219
-0.002250 -0.000034 0.119536 0.250076 0.033532 0.463525 -0.062476 1 0 0 0 0 0 2 216
-0.002250 -0.000034 0.119536 0.250175 0.033533 0.463688 -0.062500 1 0 0 0 0 0 2 1212
-0.002250 -0.000034 0.119536 0.250171 0.033543 0.463700 -0.062500 1 0 0 0 0 0 2 2212
-0.002250 -0.000034 0.119536 0.250171 0.033544 0.463701 -0.062500 1 0 0 0 0 0 2 3187
-0.002250 -0.000034 0.119536 0.250171 0.033544 0.463702 -0.062500 1 0 0 0 0 0 2 4189
-0.002250 -0.000034 0.119536 0.250175 0.033533 0.463688 -0.062500 1 0 0 0 0 0 2 5187
-0.002250 -0.000034 0.119536 0.250171 0.033543 0.463700 -0.062500 1 0 0 0 0 0 2 6213
-0.002250 -0.000034 0.119536 0.250171 0.033544 0.463701 -0.062500 1 0 0 0 0 0 2 7189
-0.002250 -0.000034 0.119536 0.250183 0.033541 0.463695 -0.062500 1 0 0 0 0 0 2 8214
-0.002250 -0.000034 0.119536 0.250172 0.033544 0.463701 -0.062500 1 0 0 0 0 0 2 9217
-0.002250 -0.000034 0.119536 0.250171 0.033544 0.463702 -0.062500 1 0 0 0 0 0 2 10189
-0.002250 -0.000034 0.119536 0.250171 0.033545 0.463702 -0.062500 1 0 0 0 0 0 2 11189
-0.002250 -0.000034 0.119536 0.250175 0.033533 0.463689 -0.062500 1 0 0 0 0 0 2 12184
-0.002250 -0.000034 0.119536 0.250171 0.033543 0.463700 -0.062500 1 0 0 0 0 0 2 13187
-0.002250 -0.000034 0.119536 0.250171 0.033544 0.463702 -0.062500 1 0 0 0 0 0 2 14211
-0.002250 -0.000034 0.119536 0.250183 0.033542 0.463696 -0.062500 1 0 0 0 0 0 2 15188
-0.002250 -0.000034 0.119536 0.250173 0.033544 0.463701 -0.062500 1 0 0 0 0 0 2 16209
-0.002250 -0.000034 0.119536 0.250163 0.033536 0.463695 -0.062500 1 0 0 0 0 0 2 17209
-0.002250 -0.000034 0.119536 0.250170 0.033543 0.463701 -0.062500 1 0 0 0 0 0 2 18222
-0.002250 -0.000034 0.119536 0.250183 0.033541 0.463695 -0.062500 1 0 0 0 0 0 2 19214
-0.002250 -0.000034 0.119536 0.250172 0.033544 0.463701 -0.062500 1 0 0 0 0 0 2 20197
-0.002250 -0.000034 0.119536 0.250171 0.033544 0.463702 -0.062500 1 0 0 0 0 0 2 21213
-0.002250 -0.000034 0.119536 0.250175 0.033533 0.463689 -0.062500 1 0 0 0 0 0 2 22221
-0.002250 -0.000034 0.119536 0.250172 0.033543 0.463700 -0.062500 1 0 0 0 0 0 2 23212
-0.002250 -0.000034 0.119536 0.250171 0.033544 0.463702 -0.062500 1 0 0 0 0 0 2 24209
-0.002250 -0.000034 0.119536 0.250171 0.033544 0.463702 -0.062500 1 0 0 0 0 0 2 25217
-0.002250 -0.000034 0.119536 0.250183 0.033542 0.463696 -0.062500 1 0 0 0 0 0 2 26186
-0.002250 -0.000034 0.119536 0.250164 0.033535 0.463694 -0.062500 1 0 0 0 0 0 2 27188
-0.002250 -0.000034 0.119536 0.250170 0.033543 0.463701 -0.062500 1 0 0 0 0 0 2 28213
-0.002250 -0.000034 0.119536 0.250171 0.033544 0.463702 -0.062500 1 0 0 0 0 0 2 29188
-0.002250 -0.000034 0.119536 0.250183 0.033542 0.463696 -0.062500 1 0 0 0 0 0 2 30187
-0.002250 -0.000034 0.119536 0.250173 0.033544 0.463701 -0.062500 1 0 0 0 0 0 2 31187
-0.002250 -0.000034 0.119536 0.250163 0.033536 0.463695 -0.062500 1 0 0 0 0 0 2 32179
-0.002250 -0.000034 0.119536 0.250182 0.033540 0.463695 -0.062500 1 0 0 0 0 0 2 33194
-0.002250 -0.000034 0.119536 0.250172 0.033544 0.463701 -0.062500 1 0 0 0 0 0 2 34210
-0.002250 -0.000034 0.119536 0.250171 0.033544 0.463702 -0.062500 1 0 0 0 0 0 2 35192
-0.002250 -0.000034 0.119536 0.250175 0.033533 0.463689 -0.062500 1 0 0 0 0 0 2 36208
-0.002250 -0.000034 0.119536 0.250172 0.033543 0.463700 -0.062500 1 0 0 0 0 0 2 37193
-0.002250 -0.000034 0.119536 0.250171 0.033544 0.463702 -0.062500 1 0 0 0 0 0 2 38210
-0.002250 -0.000034 0.119536 0.250171 0.033544 0.463702 -0.062500 1 0 0 0 0 0 2 39192
-0.002250 -0.000034 0.119536 0.250183 0.033541 0.463696 -0.062500 1 0 0 0 0 0 2 40208
-0.002250 -0.000034 0.119536 0.250164 0.033535 0.463694 -0.062500 1 0 0 0 0 0 2 41192
-0.002250 -0.000034 0.119536 0.250170 0.033543 0.463701 -0.062500 1 0 0 0 0 0 2 42208
-0.002250 -0.000034 0.119536 0.250171 0.033544 0.463702 -0.062500 1 0 0 0 0 0 2 43193
-0.002250 -0.000034 0.119536 0.250183 0.033541 0.463696 -0.062500 1 0 0 0 0 0 2 44208
-0.002250 -0.000034 0.119536 0.250173 0.033544 0.463701 -0.062500 1 0 0 0 0 0 2 45191
-0.002250 -0.000034 0.119536 0.250163 0.033535 0.463695 -0.062500 1 0 0 0 0 0 2 46208
-0.002250 -0.000034 0.119536 0.250182 0.033540 0.463695 -0.062500 1 0 0 0 0 0 2 47191
-0.002250 -0.000034 0.119536 0.250172 0.033543 0.463701 -0.062500 1 0 0 0 0 0 2 48206
-0.002250 -0.000034 0.119536 0.250171 0.033544 0.463702 -0.062500 1 0 0 0 0 0 2 49207
-0.002250 -0.000034 0.119536 0.250171 0.033544 0.463702 -0.062500 1 0 0 0 0 0 2 50193
-0.002250 -0.000034 0.119536 0.250172 0.033544 0.463682 -0.062500 1 0 0 0 0 0 2 51207
-0.002250 -0.000034 0.119536 0.250171 0.033545 0.463699 -0.062500 1 0 0 0 0 0 2 52191
-0.002250 -0.000034 0.119536 0.250171 0.033545 0.463701 -0.062500 1 0 0 0 0 0 2 53206
-0.002250 -0.000034 0.119536 0.250162 0.033536 0.463695 -0.062500 1 0 0 0 0 0 2 54127
-0.002250 -0.000034 0.119536 0.250182 0.033541 0.463694 -0.062500 1 0 0 0 0 0 2 55135
-0.002250 -0.000034 0.119536 0.250172 0.033544 0.463701 -0.062500 1 0 0 0 0 0 2 56127
-0.002250 -0.000034 0.119536 0.250171 0.033545 0.463701 -0.062500 1 0 0 0 0 0 2 57135
-0.002250 -0.000034 0.119536 0.250183 0.033542 0.463695 -0.062500 1 0 0 0 0 0 2 58127
-0.002250 -0.000034 0.119536 0.250172 0.033544 0.463701 -0.062500 1 0 0 0 0 0 2 59133
-0.002250 -0.000034 0.119536 0.250171 0.033545 0.463702 -0.062500 1 0 0 0 0 0 2 60136
-0.002250 -0.000034 0.119536 0.250163 0.033536 0.463695 -0.062500 1 0 0 0 0 0 2 61135
-0.002250 -0.000034 0.119536 0.250182 0.033541 0.463695 -0.062500 1 0 0 0 0 0 2 62133
-0.002250 -0.000034 0.119536 0.250172 0.033544 0.463701 -0.062500 1 0 0 0 0 0 2 63140
-0.002250 -0.000034 0.119536 0.250171 0.033545 0.463702 -0.062500 1 0 0 0 0 0 2 64133
-0.002250 -0.000034 0.119536 0.250175 0.033533 0.463688 -0.062500 1 0 0 0 0 0 2 65127
-0.002250 -0.000034 0.119536 0.250171 0.033543 0.463700 -0.062500 1 0 0 0 0 0 2 66141
-0.002250 -0.000034 0.119536 0.250171 0.033544 0.463701 -0.062500 1 0 0 0 0 0 2 67127
-0.002250 -0.000034 0.119536 0.250171 0.033545 0.463702 -0.062500 1 0 0 0 0 0 2 68143
-0.002250 -0.000034 0.119536 0.250175 0.033533 0.463688 -0.062500 1 0 0 0 0 0 2 69145
-0.002250 -0.000034 0.119536 0.250171 0.033543 0.463700 -0.062500 1 0 0 0 0 0 2 70143
-0.002250 -0.000034 0.119536 0.250171 0.033544 0.463701 -0.062500 1 0 0 0 0 0 2 71138
-0.002250 -0.000034 0.119536 0.250183 0.033542 0.463695 -0.062500 1 0 0 0 0 0 2 72113
-0.002250 -0.000034 0.119536 0.250172 0.033544 0.463701 -0.062500 1 0 0 0 0 0 2 73143
-0.002250 -0.000034 0.119536 0.250171 0.033545 0.463702 -0.062500 1 0 0 0 0 0 2 74141
-0.002250 -0.000034 0.119536 0.250171 0.033545 0.463702 -0.062500 1 0 0 0 0 0 2 75142
-0.002250 -0.000034 0.119536 0.250175 0.033533 0.463689 -0.062500 1 0 0 0 0 0 2 76118
-0.002250 -0.000034 0.119536 0.250171 0.033543 0.463700 -0.062500 1 0 0 0 0 0 2 77144
-0.002250 -0.000034 0.119536 0.250171 0.033544 0.463702 -0.062500 1 0 0 0 0 0 2 78117
-0.002250 -0.000034 0.119536 0.250183 0.033542 0.463695 -0.062500 1 0 0 0 0 0 2 79145
-0.002250 -0.000034 0.119536 0.250173 0.033544 0.463701 -0.062500 1 0 0 0 0 0 2 80129
-0.002250 -0.000034 0.119536 0.250163 0.033536 0.463695 -0.062500 1 0 0 0 0 0 2 81141
-0.002250 -0.000034 0.119536 0.250170 0.033544 0.463701 -0.062500 1 0 0 0 0 0 2 82152
-0.002250 -0.000034 0.119536 0.250183 0.033542 0.463695 -0.062500 1 0 0 0 0 0 2 83142
-0.002250 -0.000034 0.119536 0.250173 0.033544 0.463701 -0.062500 1 0 0 0 0 0 2 84142
-0.002250 -0.000034 0.119536 0.250163 0.033536 0.463695 -0.062500 1 0 0 0 0 0 2 85143
-0.002250 -0.000034 0.119536 0.250170 0.033543 0.463701 -0.062500 1 0 0 0 0 0 2 86142
-0.002250 -0.000034 0.119536 0.250183 0.033541 0.463695 -0.062500 1 0 0 0 0 0 2 87142
-0.002250 -0.000034 0.119536 0.250172 0.033544 0.463701 -0.062500 1 0 0 0 0 0 2 88142
-0.002250 -0.000034 0.119536 0.250171 0.033545 0.463702 -0.062500 1 0 0 0 0 0 2 89142
-0.002250 -0.000034 0.119536 0.250175 0.033533 0.463689 -0.062500 1 0 0 0 0 0 2 90130
-0.002250 -0.000034 0.119536 0.250171 0.033543 0.463700 -0.062500 1 0 0 0 0 0 2 91114
-0.002250 -0.000034 0.119536 0.250171 0.033544 0.463702 -0.062500 1 0 0 0 0 0 2 92112
-0.002250 -0.000034 0.119536 0.250171 0.033544 0.463702 -0.062500 1 0 0 0 0 0 2 93140
-0.002250 -0.000034 0.119536 0.250183 0.033542 0.463696 -0.062500 1 0 0 0 0 0 2 94112
-0.002250 -0.000034 0.119536 0.250164 0.033535 0.463694 -0.062500 1 0 0 0 0 0 2 95142
-0.002250 -0.000034 0.119536 0.250170 0.033543 0.463701 -0.062500 1 0 0 0 0 0 2 96140
-0.002250 -0.000034 0.119536 0.250183 0.033541 0.463695 -0.062500 1 0 0 0 0 0 2 97141
-0.002250 -0.000034 0.119536 0.250173 0.033544 0.463701 -0.062500 1 0 0 0 0 0 2 98140
-0.002250 -0.000034 0.119536 0.250171 0.033544 0.463702 -0.062500 1 0 0 0 0 0 2 99140
-0.002250 -0.000034 0.119536 0.250163 0.033536 0.463695 -0.062500 1 0 0 0 0 0 2 100143
-0.002250 -0.000034 0.119536 0.250182 0.033541 0.463695 -0.062500 1 0 0 0 0 0 2 101131
-0.002250 -0.000034 0.119536 0.250172 0.033544 0.463701 -0.062500 1 0 0 0 0 0 2 102139
-0.002250 -0.000034 0.119536 0.250171 0.033544 0.463702 -0.062500 1 0 0 0 0 0 2 103140
-0.002250 -0.000034 0.119536 0.250183 0.033542 0.463696 -0.062500 1 0 0 0 0 0 2 104134
-0.002250 -0.000034 0.119536 0.250165 0.033535 0.463694 -0.062500 1 0 0 0 0 0 2 105140
-0.002250 -0.000034 0.119536 0.250170 0.033543 0.463701 -0.062500 1 0 0 0 0 0 2 106140
-0.002250 -0.000034 0.119536 0.250171 0.033544 0.463702 -0.062500 1 0 0 0 0 0 2 107141
-0.002250 -0.000034 0.119536 0.250183 0.033542 0.463696 -0.062500 1 0 0 0 0 0 2 108141
-0.002269 -0.000029 0.119546 0.513546 -0.028449 0.325264 -0.062500 1 0 0 0 0 0 2 109143
-0.002278 -0.000027 0.119550 0.423968 -0.007727 0.393037 -0.062500 1 0 0 0 0 0 2 110141
-0.002283 -0.000026 0.119551 0.357731 0.007863 0.428060 -0.062500 1 0 0 0 0 0 2 111143
-0.002285 -0.000025 0.119551 0.322716 0.016201 0.441342 -0.062500 1 0 0 0 0 0 2 112139
-0.002286 -0.000025 0.119551 0.305082 0.020421 0.446059 -0.062500 1 0 0 0 0 0 2 113136
-0.002287 -0.000025 0.119551 0.296303 0.022543 0.447694 -0.062500 1 0 0 0 0 0 2 114214
-0.002287 -0.000025 0.119551 0.291920 0.023612 0.448271 -0.062500 1 0 0 0 0 0 2 115209
-0.002287 -0.000025 0.119551 0.289720 0.024128 0.448473 -0.062500 1 0 0 0 0 0 2 116208
-0.002287 -0.000025 0.119551 0.288638 0.024395 0.448535 -0.062500 1 0 0 0 0 0 2 117193
-0.002288 -0.000025 0.119551 0.288080 0.024540 0.448559 -0.062500 1 0 0 0 0 0 2 118208
-0.002288 -0.000025 0.119551 0.287820 0.024615 0.448574 -0.062500 1 0 0 0 0 0 2 119193
-0.002288 -0.000025 0.119551 0.287681 0.024639 0.448572 -0.062500 1 0 0 0 0 0 2 120209
-0.002288 -0.000025 0.119551 0.287618 0.024643 0.448569 -0.062500 1 0 0 0 0 0 2 121192
-0.002288 -0.000025 0.119551 0.287575 0.024662 0.448582 -0.062500 1 0 0 0 0 0 2 122208
-0.002288 -0.000025 0.119551 0.287561 0.024666 0.448569 -0.062500 1 0 0 0 0 0 2 123192
-0.002288 -0.000025 0.119551 0.287548 0.024670 0.448574 -0.062500 1 0 0 0 0 0 2 124207
-0.002293 -0.000007 0.119541 0.361008 -0.228015 0.596580 -0.062500 1 0 0 0 0 0 2 125192
-0.002296 0.000002 0.119537 0.337630 -0.143070 0.524229 -0.062500 1 0 0 0 0 0 2 126134
-0.002297 0.000007 0.119536 0.319177 -0.079547 0.486750 -0.062500 1 0 0 0 0 0 2 127125
-0.002298 0.000009 0.119535 0.309007 -0.045703 0.472520 -0.062500 1 0 0 0 0 0 2 128134
-0.002298 0.000010 0.119535 0.303743 -0.028580 0.467459 -0.062500 1 0 0 0 0 0 2 129125
-0.002298 0.000011 0.119535 0.301046 -0.019986 0.465690 -0.062500 1 0 0 0 0 0 2 130134
-0.002298 0.000011 0.119535 0.299693 -0.015693 0.465085 -0.062500 1 0 0 0 0 0 2 131125
-0.002298 0.000011 0.119535 0.299019 -0.013558 0.464873 -0.062500 1 0 0 0 0 0 2 132134
-0.002298 0.000011 0.119535 0.298664 -0.012472 0.464800 -0.062500 1 0 0 0 0 0 2 133133
-0.002298 0.000011 0.119535 0.298492 -0.011950 0.464769 -0.062500 1 0 0 0 0 0 2 134140
-0.002298 0.000011 0.119535 0.298408 -0.011682 0.464765 -0.062500 1 0 0 0 0 0 2 135124
-0.002298 0.000011 0.119535 0.298361 -0.011529 0.464763 -0.062500 1 0 0 0 0 0 2 136141
-0.002298 0.000011 0.119535 0.298345 -0.011474 0.464756 -0.062500 1 0 0 0 0 0 2 137137
-0.002298 0.000011 0.119535 0.298334 -0.011437 0.464755 -0.062500 1 0 0 0 0 0 2 138123
-0.002298 0.000011 0.119535 0.298321 -0.011432 0.464761 -0.062500 1 0 0 0 0 0 2 139132
-0.002298 0.000011 0.119535 0.298325 -0.011412 0.464762 -0.062500 1 0 0 0 0 0 2 140135
-0.002298 0.000011 0.119535 0.298317 -0.011419 0.464755 -0.062500 1 0 0 0 0 0 2 141125
-0.002304 0.000029 0.119525 0.371735 -0.263949 0.612886 -0.062500 1 0 0 0 0 0 2 142133
-0.002306 0.000038 0.119521 0.348382 -0.179069 0.540459 -0.062500 1 0 0 0 0 0 2 143132
-0.002308 0.000043 0.119520 0.329940 -0.115582 0.502963 -0.062500 1 0 0 0 0 0 2 144131
-0.002327 0.000050 0.119529 0.583295 -0.143823 0.350549 -0.062500 1 0 0 0 0 0 2 145112
-0.002337 0.000053 0.119532 0.488396 -0.105915 0.413148 -0.062500 1 0 0 0 0 0 2 146130
-0.002342 0.000055 0.119534 0.419421 -0.081728 0.446329 -0.062500 1 0 0 0 0 0 2 147129
-0.002344 0.000056 0.119534 0.383017 -0.069099 0.458967 -0.062500 1 0 0 0 0 0 2 148128
-0.002345 0.000056 0.119534 0.364715 -0.062727 0.463464 -0.062500 1 0 0 0 0 0 2 149128
-0.002346 0.000056 0.119534 0.355586 -0.059539 0.465031 -0.062500 1 0 0 0 0 0 2 150137
-0.002346 0.000056 0.119534 0.351014 -0.057937 0.465573 -0.062500 1 0 0 0 0 0 2 151133
-0.002346 0.000056 0.119534 0.348737 -0.057142 0.465755 -0.062500 1 0 0 0 0 0 2 152130
-0.002346 0.000056 0.119534 0.347616 -0.056743 0.465826 -0.062500 1 0 0 0 0 0 2 153133
-0.002346 0.000056 0.119534 0.347050 -0.056537 0.465850 -0.062500 1 0 0 0 0 0 2 154129
-0.002346 0.000056 0.119534 0.346767 -0.056454 0.465858 -0.062500 1 0 0 0 0 0 2 155111
-0.002346 0.000056 0.119534 0.346615 -0.056397 0.465854 -0.062500 1 0 0 0 0 0 2 156129
-0.002346 0.000056 0.119534 0.346544 -0.056368 0.465858 -0.062500 1 0 0 0 0 0 2 157128
-0.002346 0.000056 0.119534 0.346512 -0.056349 0.465865 -0.062500 1 0 0 0 0 0 2 158129
-0.002346 0.000056 0.119534 0.346490 -0.056353 0.465865 -0.062500 1 0 0 0 0 0 2 159127
-0.002346 0.000056 0.119534 0.346486 -0.056343 0.465858 -0.062500 1 0 0 0 0 0 2 160129
-0.002346 0.000056 0.119534 0.346489 -0.056353 0.465864 -0.062500 1 0 0 0 0 0 2 161127
-0.002346 0.000056 0.119534 0.346474 -0.056340 0.465865 -0.062500 1 0 0 0 0 0 2 162128
-0.002352 0.000074 0.119524 0.419819 -0.308749 0.614177 -0.062500 1 0 0 0 0 0 2 163128
-0.002354 0.000083 0.119520 0.396521 -0.223935 0.541661 -0.062500 1 0 0 0 0 0 2 164127
-0.002356 0.000088 0.119519 0.378090 -0.160482 0.504119 -0.062500 1 0 0 0 0 0 2 165126
-0.002357 0.000090 0.119518 0.367944 -0.126672 0.489861 -0.062500 1 0 0 0 0 0 2 166129
-0.002357 0.000091 0.119518 0.362659 -0.109547 0.484783 -0.062500 1 0 0 0 0 0 2 167112
-0.002357 0.000092 0.119518 0.359976 -0.100972 0.483024 -0.062500 1 0 0 0 0 0 2 168127
-0.002357 0.000092 0.119518 0.358614 -0.096681 0.482402 -0.062500 1 0 0 0 0 0 2 169129
-0.002357 0.000092 0.119518 0.357934 -0.094536 0.482198 -0.062500 1 0 0 0 0 0 2 170127
-0.002376 0.000097 0.119528 0.621264 -0.155600 0.344148 -0.062500 1 0 0 0 0 0 2 171128
-0.002385 0.000099 0.119531 0.531364 -0.134233 0.411674 -0.062500 1 0 0 0 0 0 2 172127
-0.002390 0.000100 0.119532 0.464964 -0.118330 0.446565 -0.062500 1 0 0 0 0 0 2 173128
-0.002392 0.000101 0.119533 0.429859 -0.109865 0.459799 -0.062500 1 0 0 0 0 0 2 174122
-0.002393 0.000101 0.119533 0.412220 -0.105576 0.464504 -0.062500 1 0 0 0 0 0 2 175131
-0.002394 0.000101 0.119533 0.403418 -0.103423 0.466138 -0.062500 1 0 0 0 0 0 2 176131
-0.002394 0.000101 0.119533 0.399027 -0.102342 0.466701 -0.062500 1 0 0 0 0 0 2 177126
-0.002395 0.000101 0.119533 0.396831 -0.101805 0.466899 -0.062500 1 0 0 0 0 0 2 178128
-0.002395 0.000101 0.119533 0.395741 -0.101544 0.466971 -0.062500 1 0 0 0 0 0 2 179126
-0.002395 0.000101 0.119533 0.395181 -0.101400 0.466995 -0.062500 1 0 0 0 0 0 2 180128
-0.002395 0.000101 0.119533 0.394913 -0.101335 0.467003 -0.062500 1 0 0 0 0 0 2 181127
-0.002395 0.000101 0.119533 0.394780 -0.101303 0.467007 -0.062500 1 0 0 0 0 0 2 182129
-0.002395 0.000101 0.119533 0.394714 -0.101287 0.466998 -0.062500 1 0 0 0 0 0 2 183126
-0.002395 0.000101 0.119533 0.394687 -0.101281 0.467010 -0.062500 1 0 0 0 0 0 2 184126
-0.002395 0.000101 0.119533 0.394663 -0.101275 0.467004 -0.062500 1 0 0 0 0 0 2 185125
-0.002395 0.000101 0.119533 0.394649 -0.101272 0.467009 -0.062500 1 0 0 0 0 0 2 186118
-0.002395 0.000101 0.119533 0.394648 -0.101272 0.467010 -0.062500 1 0 0 0 0 0 2 187127
-0.002395 0.000101 0.119533 0.394648 -0.101272 0.467010 -0.062500 1 0 0 0 0 0 2 188118
-0.002413 0.000106 0.119543 0.658448 -0.163461 0.329170 -0.062500 1 0 0 0 0 0 2 189126
-0.002423 0.000108 0.119546 0.568671 -0.142596 0.396646 -0.062500 1 0 0 0 0 0 2 190210
-0.002427 0.000109 0.119547 0.502321 -0.126951 0.431522 -0.062500 1 0 0 0 0 0 2 191206
-0.002430 0.000110 0.119548 0.467239 -0.118612 0.444746 -0.062500 1 0 0 0 0 0 2 192188
-0.002431 0.000110 0.119548 0.449613 -0.114385 0.449437 -0.062500 1 0 0 0 0 0 2 193206
-0.002431 0.000110 0.119548 0.440810 -0.112277 0.451078 -0.062500 1 0 0 0 0 0 2 194191
-0.002432 0.000110 0.119548 0.436432 -0.111213 0.451641 -0.062500 1 0 0 0 0 0 2 195207
-0.002432 0.000110 0.119548 0.434239 -0.110688 0.451844 -0.062500 1 0 0 0 0 0 2 196188
-0.002432 0.000110 0.119548 0.433149 -0.110428 0.451917 -0.062500 1 0 0 0 0 0 2 197203
-0.002432 0.000110 0.119548 0.432621 -0.110281 0.451935 -0.062500 1 0 0 0 0 0 2 198123
-0.002432 0.000110 0.119548 0.432338 -0.110222 0.451941 -0.062500 1 0 0 0 0 0 2 199117
-0.002432 0.000110 0.119548 0.432204 -0.110190 0.451945 -0.062500 1 0 0 0 0 0 2 200132
-0.002432 0.000110 0.119548 0.432126 -0.110172 0.451943 -0.062500 1 0 0 0 0 0 2 201123
-0.002432 0.000110 0.119548 0.432097 -0.110165 0.451955 -0.062500 1 0 0 0 0 0 2 202131
-0.002432 0.000110 0.119548 0.432072 -0.110159 0.451949 -0.062500 1 0 0 0 0 0 2 203122
-0.002432 0.000110 0.119548 0.432070 -0.110159 0.451949 -0.062500 1 0 0 0 0 0 2 204131
-0.002432 0.000110 0.119548 0.432070 -0.110159 0.451949 -0.062500 1 0 0 0 0 0 2 205130
-0.002432 0.000110 0.119548 0.432071 -0.110159 0.451949 -0.062500 1 0 0 0 0 0 2 206142
-0.002451 0.000115 0.119558 0.696011 -0.172361 0.314246 -0.062500 1 0 0 0 0 0 2 207149
-0.002460 0.000117 0.119561 0.606142 -0.151502 0.381659 -0.062500 1 0 0 0 0 0 2 208127
-0.002465 0.000118 0.119562 0.539765 -0.135855 0.416492 -0.062500 1 0 0 0 0 0 2 209122
-0.002467 0.000118 0.119563 0.504684 -0.127495 0.429710 -0.062500 1 0 0 0 0 0 2 210129
-0.002468 0.000119 0.119563 0.487048 -0.123285 0.434391 -0.062500 1 0 0 0 0 0 2 211133
-0.002469 0.000119 0.119563 0.478249 -0.121170 0.436035 -0.062500 1 0 0 0 0 0 2 212115
-0.002469 0.000119 0.119563 0.473859 -0.120102 0.436602 -0.062500 1 0 0 0 0 0 2 213131
-0.002469 0.000119 0.119563 0.471676 -0.119579 0.436799 -0.062500 1 0 0 0 0 0 2 214130
-0.002469 0.000119 0.119563 0.470583 -0.119308 0.436863 -0.062500 1 0 0 0 0 0 2 215129
-0.002469 0.000119 0.119563 0.470039 -0.119177 0.436886 -0.062500 1 0 0 0 0 0 2 216124
-0.002469 0.000119 0.119563 0.469760 -0.119110 0.436900 -0.062500 1 0 0 0 0 0 2 217127
-0.002469 0.000119 0.119563 0.469626 -0.119078 0.436904 -0.062500 1 0 0 0 0 0 2 218126
-0.002469 0.000119 0.119563 0.469572 -0.119065 0.436910 -0.062500 1 0 0 0 0 0 2 219127
-0.002475 0.000137 0.119552 0.542716 -0.371301 0.585528 -0.062500 1 0 0 0 0 0 2 220126
-0.002477 0.000146 0.119549 0.519522 -0.286579 0.512879 -0.062500 1 0 0 0 0 0 2 221135
-0.002479 0.000151 0.119548 0.501130 -0.223156 0.475248 -0.062500 1 0 0 0 0 0 2 222113
-0.002480 0.000153 0.119547 0.490973 -0.189357 0.460957 -0.062500 1 0 0 0 0 0 2 223129
-0.002480 0.000154 0.119547 0.485701 -0.172241 0.455871 -0.062500 1 0 0 0 0 0 2 224131
-0.002480 0.000155 0.119547 0.483005 -0.163655 0.454100 -0.062500 1 0 0 0 0 0 2 225126
-0.002480 0.000155 0.119547 0.481633 -0.159373 0.453486 -0.062500 1 0 0 0 0 0 2 226126
-0.002480 0.000155 0.119547 0.480949 -0.157218 0.453274 -0.062500 1 0 0 0 0 0 2 227126
-0.002480 0.000155 0.119547 0.480608 -0.156144 0.453199 -0.062500 1 0 0 0 0 0 2 228125
-0.002480 0.000155 0.119547 0.480422 -0.155610 0.453167 -0.062500 1 0 0 0 0 0 2 229126
-0.002480 0.000155 0.119547 0.480340 -0.155351 0.453168 -0.062500 1 0 0 0 0 0 2 230126
-0.002480 0.000155 0.119547 0.480297 -0.155212 0.453154 -0.062500 1 0 0 0 0 0 2 231126
-0.002480 0.000155 0.119547 0.480277 -0.155147 0.453158 -0.062500 1 0 0 0 0 0 2 232125
-0.002499 0.000160 0.119557 0.744354 -0.217384 0.315665 -0.062500 1 0 0 0 0 0 2 233128
-0.002508 0.000162 0.119560 0.654433 -0.196452 0.382969 -0.062500 1 0 0 0 0 0 2 234127
-0.002513 0.000163 0.119561 0.587997 -0.180779 0.417758 -0.062500 1 0 0 0 0 0 2 235126
-0.002515 0.000163 0.119562 0.552905 -0.172435 0.430941 -0.062500 1 0 0 0 0 0 2 236109
-0.002517 0.000164 0.119562 0.535254 -0.168203 0.435634 -0.062500 1 0 0 0 0 0 2 237125
-0.002517 0.000164 0.119562 0.526463 -0.166088 0.437267 -0.062500 1 0 0 0 0 0 2 238125
-0.002517 0.000164 0.119562 0.522073 -0.165019 0.437830 -0.062500 1 0 0 0 0 0 2 239126
-0.002518 0.000164 0.119562 0.519877 -0.164493 0.438031 -0.062500 1 0 0 0 0 0 2 240124
-0.002518 0.000164 0.119562 0.518798 -0.164236 0.438096 -0.062500 1 0 0 0 0 0 2 241126
-0.002518 0.000164 0.119562 0.518243 -0.164104 0.438125 -0.062500 1 0 0 0 0 0 2 242125
-0.002518 0.000164 0.119562 0.517975 -0.164040 0.438133 -0.062500 1 0 0 0 0 0 2 243126
-0.002518 0.000164 0.119562 0.517840 -0.163997 0.438129 -0.062500 1 0 0 0 0 0 2 244125
-0.002518 0.000164 0.119562 0.517764 -0.163989 0.438133 -0.062500 1 0 0 0 0 0 2 245128
-0.002518 0.000164 0.119562 0.517745 -0.163974 0.438133 -0.062500 1 0 0 0 0 0 2 246217
-0.002518 0.000164 0.119562 0.517725 -0.163979 0.438132 -0.062500 1 0 0 0 0 0 2 247212
-0.002518 0.000164 0.119562 0.517712 -0.163977 0.438139 -0.062500 1 0 0 0 0 0 2 248210
-0.002518 0.000164 0.119562 0.517707 -0.163966 0.438133 -0.062500 1 0 0 0 0 0 2 249238
-0.002518 0.000164 0.119562 0.517707 -0.163964 0.438132 -0.062500 1 0 0 0 0 0 2 250205
-0.002518 0.000164 0.119562 0.517695 -0.163961 0.438138 -0.062500 1 0 0 0 0 0 2 251212
-0.002518 0.000164 0.119562 0.517701 -0.163984 0.438132 -0.062500 1 0 0 0 0 0 2 252181
-0.002518 0.000164 0.119562 0.517706 -0.163966 0.438132 -0.062500 1 0 0 0 0 0 2 253205
-0.002518 0.000164 0.119562 0.517707 -0.163964 0.438132 -0.062500 1 0 0 0 0 0 2 254212
-0.002518 0.000164 0.119562 0.517698 -0.163973 0.438145 -0.062500 1 0 0 0 0 0 2 255180
-0.002523 0.000182 0.119551 0.590809 -0.416080 0.586945 -0.062500 1 0 0 0 0 0 2 256179
-0.002526 0.000191 0.119548 0.567685 -0.331425 0.514201 -0.062500 1 0 0 0 0 0 2 257181
-0.002527 0.000195 0.119546 0.549332 -0.268054 0.476539 -0.062500 1 0 0 0 0 0 2 258202
-0.002528 0.000198 0.119546 0.539182 -0.234261 0.462216 -0.062500 1 0 0 0 0 0 2 259173
-0.002528 0.000199 0.119546 0.533908 -0.217140 0.457129 -0.062500 1 0 0 0 0 0 2 260189
-0.002528 0.000199 0.119546 0.531212 -0.208555 0.455352 -0.062500 1 0 0 0 0 0 2 261203
-0.002528 0.000200 0.119546 0.529841 -0.204273 0.454734 -0.062500 1 0 0 0 0 0 2 262206
-0.002528 0.000200 0.119546 0.529152 -0.202139 0.454520 -0.062500 1 0 0 0 0 0 2 263203
-0.002528 0.000200 0.119546 0.528807 -0.201058 0.454457 -0.062500 1 0 0 0 0 0 2 264185
-0.002528 0.000200 0.119546 0.528632 -0.200525 0.454420 -0.062500 1 0 0 0 0 0 2 265202
-0.002528 0.000200 0.119546 0.528548 -0.200256 0.454413 -0.062500 1 0 0 0 0 0 2 266203
-0.002528 0.000200 0.119546 0.528505 -0.200115 0.454418 -0.062500 1 0 0 0 0 0 2 267188
-0.002528 0.000200 0.119546 0.528485 -0.200049 0.454405 -0.062500 1 0 0 0 0 0 2 268202
-0.002528 0.000200 0.119546 0.528465 -0.200020 0.454416 -0.062500 1 0 0 0 0 0 2 269187
-0.002528 0.000200 0.119546 0.528456 -0.199995 0.454404 -0.062500 1 0 0 0 0 0 2 270131
-0.002528 0.000200 0.119546 0.528464 -0.199985 0.454409 -0.062500 1 0 0 0 0 0 2 271120
-0.002528 0.000200 0.119546 0.528465 -0.199983 0.454410 -0.062500 1 0 0 0 0 0 2 272129
-0.002528 0.000200 0.119546 0.528457 -0.199992 0.454403 -0.062500 1 0 0 0 0 0 2 273120
-0.002528 0.000200 0.119546 0.528464 -0.199985 0.454409 -0.062500 1 0 0 0 0 0 2 274130
-0.002528 0.000200 0.119546 0.528465 -0.199984 0.454409 -0.062500 1 0 0 0 0 0 2 275118
-0.002528 0.000200 0.119546 0.528453 -0.199981 0.454416 -0.062500 1 0 0 0 0 0 2 276129
-0.002528 0.000200 0.119546 0.528464 -0.199984 0.454411 -0.062500 1 0 0 0 0 0 2 277120
-0.002528 0.000200 0.119546 0.528457 -0.199993 0.454403 -0.062500 1 0 0 0 0 0 2 278129
-0.002528 0.000200 0.119546 0.528465 -0.199985 0.454409 -0.062500 1 0 0 0 0 0 2 279140
-0.002528 0.000200 0.119546 0.528453 -0.199982 0.454416 -0.062500 1 0 0 0 0 0 2 280137
-0.002528 0.000200 0.119546 0.528464 -0.199984 0.454411 -0.062500 1 0 0 0 0 0 2 281136
-0.002528 0.000200 0.119546 0.528457 -0.199993 0.454403 -0.062500 1 0 0 0 0 0 2 282128
-0.002528 0.000200 0.119546 0.528465 -0.199986 0.454409 -0.062500 1 0 0 0 0 0 2 283135
-0.002528 0.000200 0.119546 0.528453 -0.199982 0.454416 -0.062500 1 0 0 0 0 0 2 284119
-0.002528 0.000200 0.119546 0.528461 -0.199973 0.454404 -0.062500 1 0 0 0 0 0 2 285141
-0.002528 0.000200 0.119546 0.528465 -0.199983 0.454409 -0.062500 1 0 0 0 0 0 2 286129
-0.002528 0.000200 0.119546 0.528466 -0.199984 0.454410 -0.062500 1 0 0 0 0 0 2 287129
-0.002528 0.000200 0.119546 0.528446 -0.199990 0.454409 -0.062500 1 0 0 0 0 0 2 288142
-0.002528 0.000200 0.119546 0.528463 -0.199985 0.454410 -0.062500 1 0 0 0 0 0 2 289138
-0.002528 0.000200 0.119546 0.528465 -0.199985 0.454410 -0.062500 1 0 0 0 0 0 2 290138
-0.002528 0.000200 0.119546 0.528466 -0.199985 0.454410 -0.062500 1 0 0 0 0 0 2 291133
-0.002528 0.000200 0.119546 0.528442 -0.199979 0.454402 -0.062500 1 0 0 0 0 0 2 292133
-0.002528 0.000200 0.119546 0.528463 -0.199984 0.454409 -0.062500 1 0 0 0 0 0 2 293106
-0.002528 0.000200 0.119546 0.528465 -0.199984 0.454410 -0.062500 1 0 0 0 0 0 2 294135
-0.002528 0.000200 0.119546 0.528453 -0.199982 0.454416 -0.062500 1 0 0 0 0 0 2 295136
-0.002528 0.000200 0.119546 0.528464 -0.199984 0.454411 -0.062500 1 0 0 0 0 0 2 296134
-0.002528 0.000200 0.119546 0.528457 -0.199993 0.454403 -0.062500 1 0 0 0 0 0 2 297132
-0.002528 0.000200 0.119546 0.528465 -0.199986 0.454409 -0.062500 1 0 0 0 0 0 2 298141
-0.002528 0.000200 0.119546 0.528453 -0.199982 0.454416 -0.062500 1 0 0 0 0 0 2 299139
-0.002528 0.000200 0.119546 0.528461 -0.199973 0.454404 -0.062500 1 0 0 0 0 0 2 300139
-0.002528 0.000200 0.119546 0.528465 -0.199983 0.454409 -0.062500 1 0 0 0 0 0 2 301131
-0.002528 0.000200 0.119546 0.528457 -0.199993 0.454403 -0.062500 1 0 0 0 0 0 2 302105
-0.002528 0.000200 0.119546 0.528452 -0.199983 0.454415 -0.062500 1 0 0 0 0 0 2 303135
-0.002528 0.000200 0.119546 0.528464 -0.199984 0.454411 -0.062500 1 0 0 0 0 0 2 304134
-0.002528 0.000200 0.119546 0.528465 -0.199985 0.454410 -0.062500 1 0 0 0 0 0 2 305135
-0.002528 0.000200 0.119546 0.528466 -0.199985 0.454410 -0.062500 1 0 0 0 0 0 2 306134
-0.002528 0.000200 0.119546 0.528446 -0.199991 0.454410 -0.062500 1 0 0 0 0 0 2 307134
-0.002528 0.000200 0.119546 0.528460 -0.199974 0.454403 -0.062500 1 0 0 0 0 0 2 308134
-0.002528 0.000200 0.119546 0.528465 -0.199983 0.454409 -0.062500 1 0 0 0 0 0 2 309134
-0.002528 0.000200 0.119546 0.528466 -0.199984 0.454410 -0.062500 1 0 0 0 0 0 2 310131
-0.002528 0.000200 0.119546 0.528454 -0.199981 0.454416 -0.062500 1 0 0 0 0 0 2 311104
-0.002528 0.000200 0.119546 0.528456 -0.199993 0.454404 -0.062500 1 0 0 0 0 0 2 312129
-0.002528 0.000200 0.119546 0.528464 -0.199986 0.454409 -0.062500 1 0 0 0 0 0 2 313105
-0.002528 0.000200 0.119546 0.528466 -0.199985 0.454410 -0.062500 1 0 0 0 0 0 2 314134
-0.002528 0.000200 0.119546 0.528454 -0.199982 0.454416 -0.062500 1 0 0 0 0 0 2 315133
-0.002528 0.000200 0.119546 0.528453 -0.199982 0.454397 -0.062500 1 0 0 0 0 0 2 316122
-0.002528 0.000200 0.119546 0.528464 -0.199984 0.454408 -0.062500 1 0 0 0 0 0 2 317135
-0.002528 0.000200 0.119546 0.528465 -0.199985 0.454409 -0.062500 1 0 0 0 0 0 2 318135
-0.002528 0.000200 0.119546 0.528454 -0.199982 0.454416 -0.062500 1 0 0 0 0 0 2 319134
-0.002528 0.000200 0.119546 0.528464 -0.199984 0.454411 -0.062500 1 0 0 0 0 0 2 320132
-0.002528 0.000200 0.119546 0.528457 -0.199993 0.454403 -0.062500 1 0 0 0 0 0 2 321122
-0.002528 0.000200 0.119546 0.528452 -0.199983 0.454416 -0.062500 1 0 0 0 0 0 2 322126
-0.002528 0.000200 0.119546 0.528460 -0.199973 0.454404 -0.062500 1 0 0 0 0 0 2 323135
-0.002528 0.000200 0.119546 0.528465 -0.199983 0.454409 -0.062500 1 0 0 0 0 0 2 324134
-0.002528 0.000200 0.119546 0.528466 -0.199984 0.454410 -0.062500 1 0 0 0 0 0 2 325131
-0.002528 0.000200 0.119546 0.528458 -0.199993 0.454403 -0.062500 1 0 0 0 0 0 2 326208
-0.002528 0.000200 0.119546 0.528453 -0.199983 0.454415 -0.062500 1 0 0 0 0 0 2 327200
-0.002528 0.000200 0.119546 0.528464 -0.199985 0.454410 -0.062500 1 0 0 0 0 0 2 328211
-0.002528 0.000200 0.119546 0.528466 -0.199985 0.454410 -0.062500 1 0 0 0 0 0 2 329175
-0.002528 0.000200 0.119546 0.528466 -0.199985 0.454410 -0.062500 1 0 0 0 0 0 2 330181
-0.002528 0.000200 0.119546 0.528442 -0.199979 0.454402 -0.062500 1 0 0 0 0 0 2 331201
-0.002528 0.000200 0.119546 0.528463 -0.199984 0.454409 -0.062500 1 0 0 0 0 0 2 332170
-0.002528 0.000200 0.119546 0.528465 -0.199984 0.454410 -0.062500 1 0 0 0 0 0 2 333201
-0.002528 0.000200 0.119546 0.528453 -0.199982 0.454416 -0.062500 1 0 0 0 0 0 2 334186
-0.002528 0.000200 0.119546 0.528464 -0.199984 0.454411 -0.062500 1 0 0 0 0 0 2 335200
-0.002528 0.000200 0.119546 0.528457 -0.199993 0.454403 -0.062500 1 0 0 0 0 0 2 336182
-0.002528 0.000200 0.119546 0.528465 -0.199986 0.454409 -0.062500 1 0 0 0 0 0 2 337199
-0.002528 0.000200 0.119546 0.528453 -0.199982 0.454416 -0.062500 1 0 0 0 0 0 2 338183
-0.002528 0.000200 0.119546 0.528461 -0.199973 0.454404 -0.062500 1 0 0 0 0 0 2 339199
-0.002528 0.000200 0.119546 0.528465 -0.199983 0.454409 -0.062500 1 0 0 0 0 0 2 340185
-0.002528 0.000200 0.119546 0.528458 -0.199993 0.454403 -0.062500 1 0 0 0 0 0 2 341196
-0.002528 0.000200 0.119546 0.528453 -0.199983 0.454415 -0.062500 1 0 0 0 0 0 2 342186
-0.002528 0.000200 0.119546 0.528464 -0.199984 0.454411 -0.062500 1 0 0 0 0 0 2 343200
-0.002528 0.000200 0.119546 0.528465 -0.199985 0.454410 -0.062500 1 0 0 0 0 0 2 344183
-0.002528 0.000200 0.119546 0.528466 -0.199985 0.454410 -0.062500 1 0 0 0 0 0 2 345199
-0.002528 0.000200 0.119546 0.528446 -0.199991 0.454409 -0.062500 1 0 0 0 0 0 2 346183
-0.002528 0.000200 0.119546 0.528460 -0.199974 0.454403 -0.062500 1 0 0 0 0 0 2 347199
-0.002528 0.000200 0.119546 0.528465 -0.199983 0.454409 -0.062500 1 0 0 0 0 0 2 348308
-0.002528 0.000200 0.119546 0.528466 -0.199984 0.454410 -0.062500 1 0 0 0 0 0 2 349200
-0.002528 0.000200 0.119546 0.528454 -0.199981 0.454416 -0.062500 1 0 0 0 0 0 2 350200
-0.002528 0.000200 0.119546 0.528456 -0.199993 0.454404 -0.062500 1 0 0 0 0 0 2 351183
-0.002528 0.000200 0.119546 0.528465 -0.199986 0.454409 -0.062500 1 0 0 0 0 0 2 352322
-0.002528 0.000200 0.119546 0.528466 -0.199985 0.454410 -0.062500 1 0 0 0 0 0 2 353182
-0.002528 0.000200 0.119546 0.528454 -0.199982 0.454416 -0.062500 1 0 0 0 0 0 2 354127
-0.002528 0.000200 0.119546 0.528453 -0.199982 0.454397 -0.062500 1 0 0 0 0 0 2 355117
-0.002528 0.000200 0.119546 0.528464 -0.199984 0.454408 -0.062500 1 0 0 0 0 0 2 356126
-0.002528 0.000200 0.119546 0.528453 -0.199982 0.454416 -0.062500 1 0 0 0 0 0 2 357117
-0.002528 0.000200 0.119546 0.528464 -0.199984 0.454411 -0.062500 1 0 0 0 0 0 2 358126
-0.002528 0.000200 0.119546 0.528465 -0.199984 0.454410 -0.062500 1 0 0 0 0 0 2 359119
-0.002528 0.000200 0.119546 0.528458 -0.199993 0.454403 -0.062500 1 0 0 0 0 0 2 360147
-0.002528 0.000200 0.119546 0.528452 -0.199983 0.454415 -0.062500 1 0 0 0 0 0 2 361122
-0.002528 0.000200 0.119546 0.528460 -0.199973 0.454404 -0.062500 1 0 0 0 0 0 2 362141
-0.002528 0.000200 0.119546 0.528465 -0.199983 0.454409 -0.062500 1 0 0 0 0 0 2 363125
-0.002528 0.000200 0.119546 0.528466 -0.199984 0.454410 -0.062500 1 0 0 0 0 0 2 364250
-0.002528 0.000200 0.119546 0.528445 -0.199990 0.454409 -0.062500 1 0 0 0 0 0 2 365280
-0.002528 0.000200 0.119546 0.528463 -0.199985 0.454410 -0.062500 1 0 0 0 0 0 2 366312
-0.002528 0.000200 0.119546 0.528465 -0.199985 0.454410 -0.062500 1 0 0 0 0 0 2 367256
-0.002528 0.000200 0.119546 0.528466 -0.199985 0.454410 -0.062500 1 0 0 0 0 0 2 368268
-0.002528 0.000200 0.119546 0.528454 -0.199982 0.454416 -0.062500 1 0 0 0 0 0 2 369260
-0.002528 0.000200 0.119546 0.528453 -0.199981 0.454397 -0.062500 1 0 0 0 0 0 2 370129
-0.002528 0.000200 0.119546 0.528464 -0.199984 0.454408 -0.062500 1 0 0 0 0 0 2 371259
-0.002528 0.000200 0.119546 0.528465 -0.199984 0.454409 -0.062500 1 0 0 0 0 0 2 372261
-0.002528 0.000200 0.119546 0.528453 -0.199982 0.454416 -0.062500 1 0 0 0 0 0 2 373260
-0.002528 0.000200 0.119546 0.528464 -0.199984 0.454411 -0.062500 1 0 0 0 0 0 2 374255
-0.002528 0.000200 0.119546 0.528457 -0.199993 0.454403 -0.062500 1 0 0 0 0 0 2 375256
-0.002528 0.000200 0.119546 0.528465 -0.199986 0.454409 -0.062500 1 0 0 0 0 0 2 376257
-0.002528 0.000200 0.119546 0.528453 -0.199982 0.454416 -0.062500 1 0 0 0 0 0 2 377260
-0.002528 0.000200 0.119546 0.528461 -0.199973 0.454404 -0.062500 1 0 0 0 0 0 2 378263
-0.002528 0.000200 0.119546 0.528465 -0.199983 0.454409 -0.062500 1 0 0 0 0 0 2 379262
-0.002528 0.000200 0.119546 0.528458 -0.199993 0.454403 -0.062500 1 0 0 0 0 0 2 380257
-0.002528 0.000200 0.119546 0.528453 -0.199983 0.454415 -0.062500 1 0 0 0 0 0 2 381254
-0.002528 0.000200 0.119546 0.528464 -0.199984 0.454411 -0.062500 1 0 0 0 0 0 2 382227
-0.002528 0.000200 0.119546 0.528465 -0.199985 0.454410 -0.062500 1 0 0 0 0 0 2 383129
-0.002528 0.000200 0.119546 0.528466 -0.199985 0.454410 -0.062500 1 0 0 0 0 0 2 384131
-0.002528 0.000200 0.119546 0.528446 -0.199991 0.454409 -0.062500 1 0 0 0 0 0 2 385255
-0.002528 0.000200 0.119546 0.528460 -0.199974 0.454403 -0.062500 1 0 0 0 0 0 2 386257
-0.002528 0.000200 0.119546 0.528465 -0.199983 0.454409 -0.062500 1 0 0 0 0 0 2 387257
-0.002528 0.000200 0.119546 0.528453 -0.199981 0.454416 -0.062500 1 0 0 0 0 0 2 388257
-0.002528 0.000200 0.119546 0.528464 -0.199984 0.454411 -0.062500 1 0 0 0 0 0 2 389258
-0.002528 0.000200 0.119546 0.528457 -0.199993 0.454403 -0.062500 1 0 0 0 0 0 2 390257
-0.002528 0.000200 0.119546 0.528465 -0.199986 0.454409 -0.062500 1 0 0 0 0 0 2 391256
-0.002528 0.000200 0.119546 0.528453 -0.199982 0.454416 -0.062500 1 0 0 0 0 0 2 392131
-0.002528 0.000200 0.119546 0.528461 -0.199973 0.454404 -0.062500 1 0 0 0 0 0 2 393348
-0.002528 0.000200 0.119546 0.528465 -0.199983 0.454409 -0.062500 1 0 0 0 0 0 2 394331
-0.002528 0.000200 0.119546 0.528458 -0.199993 0.454403 -0.062500 1 0 0 0 0 0 2 395303
-0.002528 0.000200 0.119546 0.528452 -0.199983 0.454415 -0.062500 1 0 0 0 0 0 2 396303
-0.002528 0.000200 0.119546 0.528464 -0.199984 0.454411 -0.062500 1 0 0 0 0 0 2 397329
-0.002528 0.000200 0.119546 0.528465 -0.199984 0.454410 -0.062500 1 0 0 0 0 0 2 398324
-0.002528 0.000200 0.119546 0.528458 -0.199993 0.454403 -0.062500 1 0 0 0 0 0 2 399300
-0.002528 0.000200 0.119546 0.528453 -0.199983 0.454415 -0.062500 1 0 0 0 0 0 2 400333
-0.002528 0.000200 0.119546 0.528461 -0.199973 0.454404 -0.062500 1 0 0 0 0 0 2 401327
-0.002528 0.000200 0.119546 0.528465 -0.199983 0.454409 -0.062500 1 0 0 0 0 0 2 402332
-0.002528 0.000200 0.119546 0.528466 -0.199984 0.454410 -0.062500 1 0 0 0 0 0 2 403328
-0.002528 0.000200 0.119546 0.528445 -0.199990 0.454409 -0.062500 1 0 0 0 0 0 2 404332
-0.002528 0.000200 0.119546 0.528463 -0.199985 0.454410 -0.062500 1 0 0 0 0 0 2 405340
-0.002528 0.000200 0.119546 0.528465 -0.199985 0.454410 -0.062500 1 0 0 0 0 0 2 406300
-0.002528 0.000200 0.119546 0.528466 -0.199985 0.454410 -0.062500 1 0 0 0 0 0 2 407323
-0.002528 0.000200 0.119546 0.528454 -0.199982 0.454416 -0.062500 1 0 0 0 0 0 2 408300
-0.002528 0.000200 0.119546 0.528453 -0.199981 0.454397 -0.062500 1 0 0 0 0 0 2 409345
-0.002528 0.000200 0.119546 0.528464 -0.199984 0.454408 -0.062500 1 0 0 0 0 0 2 410324
-0.002528 0.000200 0.119546 0.528465 -0.199984 0.454409 -0.062500 1 0 0 0 0 0 2 411329
-0.002528 0.000200 0.119546 0.528454 -0.199982 0.454416 -0.062500 1 0 0 0 0 0 2 412175
-0.002528 0.000200 0.119546 0.528464 -0.199984 0.454411 -0.062500 1 0 0 0 0 0 2 413336
-0.002528 0.000200 0.119546 0.528457 -0.199993 0.454403 -0.062500 1 0 0 0 0 0 2 414323
-0.002528 0.000200 0.119546 0.528465 -0.199986 0.454409 -0.062500 1 0 0 0 0 0 2 415309
-0.002528 0.000200 0.119546 0.528454 -0.199982 0.454416 -0.062500 1 0 0 0 0 0 2 416338
-0.002528 0.000200 0.119546 0.528461 -0.199973 0.454404 -0.062500 1 0 0 0 0 0 2 417322
-0.002528 0.000200 0.119546 0.528465 -0.199983 0.454409 -0.062500 1 0 0 0 0 0 2 418306
-0.002528 0.000200 0.119546 0.528458 -0.199993 0.454403 -0.062500 1 0 0 0 0 0 2 419321
-0.002528 0.000200 0.119546 0.528453 -0.199983 0.454415 -0.062500 1 0 0 0 0 0 2 420306
-0.002528 0.000200 0.119546 0.528464 -0.199984 0.454410 -0.062500 1 0 0 0 0 0 2 421324
-0.002528 0.000200 0.119546 0.528466 -0.199985 0.454410 -0.062500 1 0 0 0 0 0 2 422305
-0.002528 0.000200 0.119546 0.528466 -0.199985 0.454410 -0.062500 1 0 0 0 0 0 2 423324
-0.002528 0.000200 0.119546 0.528446 -0.199991 0.454409 -0.062500 1 0 0 0 0 0 2 424309
-0.002528 0.000200 0.119546 0.528460 -0.199974 0.454403 -0.062500 1 0 0 0 0 0 2 425325
-0.002528 0.000200 0.119546 0.528465 -0.199983 0.454409 -0.062500 1 0 0 0 0 0 2 426240
-0.002528 0.000200 0.119546 0.528453 -0.199981 0.454416 -0.062500 1 0 0 0 0 0 2 427240
-0.002528 0.000200 0.119546 0.528464 -0.199984 0.454411 -0.062500 1 0 0 0 0 0 2 428249
-0.002528 0.000200 0.119546 0.528457 -0.199993 0.454403 -0.062500 1 0 0 0 0 0 2 429257
-0.002528 0.000200 0.119546 0.528465 -0.199986 0.454409 -0.062500 1 0 0 0 0 0 2 430249
-0.002528 0.000200 0.119546 0.528453 -0.199982 0.454416 -0.062500 1 0 0 0 0 0 2 431240
-0.002528 0.000200 0.119546 0.528461 -0.199973 0.454404 -0.062500 1 0 0 0 0 0 2 432249
-0.002528 0.000200 0.119546 0.528465 -0.199983 0.454409 -0.062500 1 0 0 0 0 0 2 433250
-0.002528 0.000200 0.119546 0.528458 -0.199993 0.454403 -0.062500 1 0 0 0 0 0 2 434251
-0.002528 0.000200 0.119546 0.528453 -0.199983 0.454415 -0.062500 1 0 0 0 0 0 2 435247
-0.002528 0.000200 0.119546 0.528464 -0.199984 0.454411 -0.062500 1 0 0 0 0 0 2 436246
-0.002528 0.000200 0.119546 0.528465 -0.199984 0.454410 -0.062500 1 0 0 0 0 0 2 437264
-0.002528 0.000200 0.119546 0.528458 -0.199993 0.454403 -0.062500 1 0 0 0 0 0 2 438255
-0.002528 0.000200 0.119546 0.528453 -0.199983 0.454415 -0.062500 1 0 0 0 0 0 2 439118
-0.002528 0.000200 0.119546 0.528461 -0.199973 0.454404 -0.062500 1 0 0 0 0 0 2 440249
-0.002528 0.000200 0.119546 0.528465 -0.199983 0.454409 -0.062500 1 0 0 0 0 0 2 441274
-0.002528 0.000200 0.119546 0.528466 -0.199984 0.454410 -0.062500 1 0 0 0 0 0 2 442245
-0.002528 0.000200 0.119546 0.528445 -0.199990 0.454409 -0.062500 1 0 0 0 0 0 2 443253
-0.002528 0.000200 0.119546 0.528463 -0.199985 0.454410 -0.062500 1 0 0 0 0 0 2 444244
-0.002528 0.000200 0.119546 0.528465 -0.199985 0.454410 -0.062500 1 0 0 0 0 0 2 445253
-0.002528 0.000200 0.119546 0.528466 -0.199985 0.454410 -0.062500 1 0 0 0 0 0 2 446245
-0.002528 0.000200 0.119546 0.528454 -0.199982 0.454416 -0.062500 1 0 0 0 0 0 2 447228
-0.002528 0.000200 0.119546 0.528453 -0.199981 0.454397 -0.062500 1 0 0 0 0 0 2 448244
-0.002528 0.000200 0.119546 0.528464 -0.199984 0.454408 -0.062500 1 0 0 0 0 0 2 449260
-0.002528 0.000200 0.119546 0.528453 -0.199982 0.454416 -0.062500 1 0 0 0 0 0 2 450243
-0.002528 0.000200 0.119546 0.528464 -0.199984 0.454411 -0.062500 1 0 0 0 0 0 2 451246
-0.002528 0.000200 0.119546 0.528465 -0.199984 0.454410 -0.062500 1 0 0 0 0 0 2 452248
-0.002528 0.000200 0.119546 0.528458 -0.199993 0.454403 -0.062500 1 0 0 0 0 0 2 453258
-0.002528 0.000200 0.119546 0.528453 -0.199983 0.454415 -0.062500 1 0 0 0 0 0 2 454248
-0.002528 0.000200 0.119546 0.528464 -0.199985 0.454411 -0.062500 1 0 0 0 0 0 2 455244
-0.002528 0.000200 0.119546 0.528462 -0.199973 0.454403 -0.062500 1 0 0 0 0 0 2 456243
-0.002528 0.000200 0.119546 0.528465 -0.199983 0.454409 -0.062500 1 0 0 0 0 0 2 457334
-0.002528 0.000200 0.119546 0.528445 -0.199990 0.454409 -0.062500 1 0 0 0 0 0 2 458321
-0.002528 0.000200 0.119546 0.528463 -0.199985 0.454410 -0.062500 1 0 0 0 0 0 2 459300
-0.002528 0.000200 0.119546 0.528465 -0.199985 0.454410 -0.062500 1 0 0 0 0 0 2 460299
-0.002528 0.000200 0.119546 0.528466 -0.199985 0.454410 -0.062500 1 0 0 0 0 0 2 461332
-0.002528 0.000200 0.119546 0.528454 -0.199982 0.454416 -0.062500 1 0 0 0 0 0 2 462322
-0.002528 0.000200 0.119546 0.528453 -0.199981 0.454397 -0.062500 1 0 0 0 0 0 2 463298
-0.002528 0.000200 0.119546 0.528464 -0.199984 0.454408 -0.062500 1 0 0 0 0 0 2 464296
-0.002528 0.000200 0.119546 0.528465 -0.199984 0.454410 -0.062500 1 0 0 0 0 0 2 465326
-0.002528 0.000200 0.119546 0.528454 -0.199981 0.454416 -0.062500 1 0 0 0 0 0 2 466325
-0.002528 0.000200 0.119546 0.528456 -0.199993 0.454404 -0.062500 1 0 0 0 0 0 2 467332
-0.002528 0.000200 0.119546 0.528464 -0.199986 0.454409 -0.062500 1 0 0 0 0 0 2 468331
-0.002528 0.000200 0.119546 0.528465 -0.199985 0.454410 -0.062500 1 0 0 0 0 0 2 469315
-0.002528 0.000200 0.119546 0.528454 -0.199982 0.454416 -0.062500 1 0 0 0 0 0 2 470300
-0.002528 0.000200 0.119546 0.528461 -0.199973 0.454404 -0.062500 1 0 0 0 0 0 2 471298
-0.002528 0.000200 0.119546 0.528465 -0.199983 0.454409 -0.062500 1 0 0 0 0 0 2 472297
-0.002528 0.000200 0.119546 0.528458 -0.199993 0.454403 -0.062500 1 0 0 0 0 0 2 473335
-0.002528 0.000200 0.119546 0.528453 -0.199983 0.454415 -0.062500 1 0 0 0 0 0 2 474324
-0.002528 0.000200 0.119546 0.528464 -0.199984 0.454411 -0.062500 1 0 0 0 0 0 2 475297
-0.002528 0.000200 0.119546 0.528466 -0.199984 0.454410 -0.062500 1 0 0 0 0 0 2 476333
-0.002528 0.000200 0.119546 0.528458 -0.199993 0.454403 -0.062500 1 0 0 0 0 0 2 477327
-0.002528 0.000200 0.119546 0.528453 -0.199983 0.454415 -0.062500 1 0 0 0 0 0 2 478328
-0.002528 0.000200 0.119546 0.528461 -0.199973 0.454404 -0.062500 1 0 0 0 0 0 2 479324
-0.002528 0.000200 0.119546 0.528465 -0.199983 0.454409 -0.062500 1 0 0 0 0 0 2 480350
-0.002528 0.000200 0.119546 0.528453 -0.199981 0.454416 -0.062500 1 0 0 0 0 0 2 481326
-0.002528 0.000200 0.119546 0.528456 -0.199993 0.454404 -0.062500 1 0 0 0 0 0 2 482297
-0.002528 0.000200 0.119546 0.528464 -0.199986 0.454409 -0.062500 1 0 0 0 0 0 2 483297
-0.002528 0.000200 0.119546 0.528465 -0.199985 0.454410 -0.062500 1 0 0 0 0 0 2 484302
-0.002528 0.000200 0.119546 0.528453 -0.199982 0.454416 -0.062500 1 0 0 0 0 0 2 485334
-0.002528 0.000200 0.119546 0.528464 -0.199984 0.454411 -0.062500 1 0 0 0 0 0 2 486323
-0.002528 0.000200 0.119546 0.528454 -0.199982 0.454396 -0.062500 1 0 0 0 0 0 2 487296
-0.002528 0.000200 0.119546 0.528464 -0.199984 0.454408 -0.062500 1 0 0 0 0 0 2 488323
-0.002528 0.000200 0.119546 0.528453 -0.199982 0.454416 -0.062500 1 0 0 0 0 0 2 489333
-0.002528 0.000200 0.119546 0.528464 -0.199984 0.454411 -0.062500 1 0 0 0 0 0 2 490327
-0.002528 0.000200 0.119546 0.528465 -0.199984 0.454410 -0.062500 1 0 0 0 0 0 2 491321
-0.002528 0.000200 0.119546 0.528458 -0.199993 0.454403 -0.062500 1 0 0 0 0 0 2 492304
-0.002528 0.000200 0.119546 0.528453 -0.199983 0.454415 -0.062500 1 0 0 0 0 0 2 493323
-0.002528 0.000200 0.119546 0.528464 -0.199985 0.454411 -0.062500 1 0 0 0 0 0 2 494305
-0.002528 0.000200 0.119546 0.528462 -0.199973 0.454403 -0.062500 1 0 0 0 0 0 2 495319
-0.002528 0.000200 0.119546 0.528465 -0.199983 0.454409 -0.062500 1 0 0 0 0 0 2 496303
-0.002528 0.000200 0.119546 0.528445 -0.199990 0.454409 -0.062500 1 0 0 0 0 0 2 497325
-0.002528 0.000200 0.119546 0.528463 -0.199985 0.454410 -0.062500 1 0 0 0 0 0 2 498237
-0.002528 0.000200 0.119546 0.528465 -0.199985 0.454410 -0.062500 1 0 0 0 0 0 2 499246
-0.002528 0.000200 0.119546 0.528466 -0.199985 0.454410 -0.062500 1 0 0 0 0 0 2 500246
-0.002528 0.000200 0.119546 0.528454 -0.199982 0.454416 -0.062500 1 0 0 0 0 0 2 501258
-0.002528 0.000200 0.119546 0.528453 -0.199981 0.454397 -0.062500 1 0 0 0 0 0 2 502238
-0.002528 0.000200 0.119546 0.528464 -0.199984 0.454408 -0.062500 1 0 0 0 0 0 2 503247
-0.002528 0.000200 0.119546 0.528465 -0.199984 0.454409 -0.062500 1 0 0 0 0 0 2 504239
-0.002528 0.000200 0.119546 0.528454 -0.199981 0.454416 -0.062500 1 0 0 0 0 0 2 505267
-0.002528 0.000200 0.119546 0.528456 -0.199993 0.454404 -0.062500 1 0 0 0 0 0 2 506237
-0.002528 0.000200 0.119546 0.528464 -0.199986 0.454409 -0.062500 1 0 0 0 0 0 2 507248
-0.002528 0.000200 0.119546 0.528466 -0.199985 0.454410 -0.062500 1 0 0 0 0 0 2 508250
-0.002528 0.000200 0.119546 0.528454 -0.199982 0.454416 -0.062500 1 0 0 0 0 0 2 509264
-0.002528 0.000200 0.119546 0.528461 -0.199973 0.454404 -0.062500 1 0 0 0 0 0 2 510258
-0.002528 0.000200 0.119546 0.528465 -0.199983 0.454409 -0.062500 1 0 0 0 0 0 2 511242
-0.002528 0.000200 0.119546 0.528458 -0.199993 0.454403 -0.062500 1 0 0 0 0 0 2 512244
-0.002528 0.000200 0.119546 0.528453 -0.199983 0.454415 -0.062500 1 0 0 0 0 0 2 513237
-0.002528 0.000200 0.119546 0.528464 -0.199984 0.454410 -0.062500 1 0 0 0 0 0 2 514247
-0.002528 0.000200 0.119546 0.528466 -0.199984 0.454410 -0.062500 1 0 0 0 0 0 2 515236
-0.002528 0.000200 0.119546 0.528458 -0.199993 0.454403 -0.062500 1 0 0 0 0 0 2 516256
-0.002528 0.000200 0.119546 0.528453 -0.199983 0.454415 -0.062500 1 0 0 0 0 0 2 517253
-0.002528 0.000200 0.119546 0.528464 -0.199985 0.454411 -0.062500 1 0 0 0 0 0 2 518254
-0.002528 0.000200 0.119546 0.528462 -0.199973 0.454403 -0.062500 1 0 0 0 0 0 2 519252
-0.002528 0.000200 0.119546 0.528453 -0.199980 0.454416 -0.062500 1 0 0 0 0 0 2 520235
-0.002528 0.000200 0.119546 0.528456 -0.199993 0.454404 -0.062500 1 0 0 0 0 0 2 521245
-0.002528 0.000200 0.119546 0.528464 -0.199986 0.454409 -0.062500 1 0 0 0 0 0 2 522252
-0.002528 0.000200 0.119546 0.528465 -0.199985 0.454410 -0.062500 1 0 0 0 0 0 2 523254
-0.002528 0.000200 0.119546 0.528454 -0.199982 0.454416 -0.062500 1 0 0 0 0 0 2 524233
-0.002528 0.000200 0.119546 0.528464 -0.199984 0.454411 -0.062500 1 0 0 0 0 0 2 525285
-0.002528 0.000200 0.119546 0.528454 -0.199982 0.454396 -0.062500 1 0 0 0 0 0 2 526328
-0.002528 0.000200 0.119546 0.528464 -0.199984 0.454408 -0.062500 1 0 0 0 0 0 2 527332
-0.002528 0.000200 0.119546 0.528453 -0.199982 0.454416 -0.062500 1 0 0 0 0 0 2 528335
-0.002528 0.000200 0.119546 0.528464 -0.199984 0.454411 -0.062500 1 0 0 0 0 0 2 529325
-0.002528 0.000200 0.119546 0.528466 -0.199984 0.454410 -0.062500 1 0 0 0 0 0 2 530297
-0.002528 0.000200 0.119546 0.528458 -0.199993 0.454403 -0.062500 1 0 0 0 0 0 2 531296
-0.002528 0.000200 0.119546 0.528453 -0.199983 0.454415 -0.062500 1 0 0 0 0 0 2 532296
-0.002528 0.000200 0.119546 0.528464 -0.199985 0.454411 -0.062500 1 0 0 0 0 0 2 533348
-0.002528 0.000200 0.119546 0.528462 -0.199973 0.454403 -0.062500 1 0 0 0 0 0 2 534320
-0.002528 0.000200 0.119546 0.528465 -0.199983 0.454409 -0.062500 1 0 0 0 0 0 2 535329
-0.002528 0.000200 0.119546 0.528445 -0.199990 0.454409 -0.062500 1 0 0 0 0 0 2 536325
-0.002528 0.000200 0.119546 0.528463 -0.199985 0.454410 -0.062500 1 0 0 0 0 0 2 537333
-0.002528 0.000200 0.119546 0.528465 -0.199985 0.454410 -0.062500 1 0 0 0 0 0 2 538289
-0.002528 0.000200 0.119546 0.528466 -0.199985 0.454410 -0.062500 1 0 0 0 0 0 2 539317
-0.002528 0.000200 0.119546 0.528446 -0.199991 0.454409 -0.062500 1 0 0 0 0 0 2 540322
-0.002528 0.000200 0.119546 0.528463 -0.199986 0.454410 -0.062500 1 0 0 0 0 0 2 541330
-0.002528 0.000200 0.119546 0.528462 -0.199973 0.454403 -0.062500 1 0 0 0 0 0 2 542320
-0.002528 0.000200 0.119546 0.528453 -0.199980 0.454415 -0.062500 1 0 0 0 0 0 2 543319
-0.002528 0.000200 0.119546 0.528464 -0.199984 0.454411 -0.062500 1 0 0 0 0 0 2 544321
-0.002528 0.000200 0.119546 0.528457 -0.199993 0.454403 -0.062500 1 0 0 0 0 0 2 545332
-0.002528 0.000200 0.119546 0.528465 -0.199986 0.454409 -0.062500 1 0 0 0 0 0 2 546295
-0.002528 0.000200 0.119546 0.528453 -0.199982 0.454416 -0.062500 1 0 0 0 0 0 2 547296
-0.002528 0.000200 0.119546 0.528464 -0.199984 0.454411 -0.062500 1 0 0 0 0 0 2 548307
-0.002528 0.000200 0.119546 0.528462 -0.199973 0.454403 -0.062500 1 0 0 0 0 0 2 549348
-0.002528 0.000200 0.119546 0.528465 -0.199983 0.454409 -0.062500 1 0 0 0 0 0 2 550330
-0.002528 0.000200 0.119546 0.528445 -0.199990 0.454409 -0.062500 1 0 0 0 0 0 2 551326
-0.002528 0.000200 0.119546 0.528463 -0.199985 0.454410 -0.062500 1 0 0 0 0 0 2 552325
-0.002528 0.000200 0.119546 0.528465 -0.199985 0.454410 -0.062500 1 0 0 0 0 0 2 553322
-0.002528 0.000200 0.119546 0.528466 -0.199985 0.454410 -0.062500 1 0 0 0 0 0 2 554328
-0.002528 0.000200 0.119546 0.528445 -0.199991 0.454409 -0.062500 1 0 0 0 0 0 2 555295
-0.002528 0.000200 0.119546 0.528463 -0.199986 0.454410 -0.062500 1 0 0 0 0 0 2 556296
-0.002528 0.000200 0.119546 0.528465 -0.199985 0.454410 -0.062500 1 0 0 0 0 0 2 557328
-0.002528 0.000200 0.119546 0.528462 -0.199973 0.454403 -0.062500 1 0 0 0 0 0 2 558322
-0.002528 0.000200 0.119546 0.528453 -0.199980 0.454415 -0.062500 1 0 0 0 0 0 2 559296
-0.002528 0.000200 0.119546 0.528456 -0.199993 0.454404 -0.062500 1 0 0 0 0 0 2 560293
-0.002528 0.000200 0.119546 0.528464 -0.199986 0.454409 -0.062500 1 0 0 0 0 0 2 561336
-0.002528 0.000200 0.119546 0.528466 -0.199985 0.454410 -0.062500 1 0 0 0 0 0 2 562319
-0.002528 0.000200 0.119546 0.528454 -0.199982 0.454416 -0.062500 1 0 0 0 0 0 2 563319
-0.002528 0.000200 0.119546 0.528464 -0.199984 0.454411 -0.062500 1 0 0 0 0 0 2 564322
-0.002528 0.000200 0.119546 0.528454 -0.199982 0.454396 -0.062500 1 0 0 0 0 0 2 565320
-0.002528 0.000200 0.119546 0.528452 -0.199981 0.454415 -0.062500 1 0 0 0 0 0 2 566300
-0.002528 0.000200 0.119546 0.528464 -0.199984 0.454410 -0.062500 1 0 0 0 0 0 2 567301
-0.002528 0.000200 0.119546 0.528465 -0.199984 0.454410 -0.062500 1 0 0 0 0 0 2 568316
-0.002528 0.000200 0.119546 0.528466 -0.199984 0.454410 -0.062500 1 0 0 0 0 0 2 569344
-0.002528 0.000200 0.119546 0.528458 -0.199993 0.454403 -0.062500 1 0 0 0 0 0 2 570315
-0.002528 0.000200 0.119546 0.528453 -0.199983 0.454415 -0.062500 1 0 0 0 0 0 2 571302
-0.002528 0.000200 0.119546 0.528464 -0.199985 0.454411 -0.062500 1 0 0 0 0 0 2 572316
-0.002528 0.000200 0.119546 0.528462 -0.199973 0.454403 -0.062500 1 0 0 0 0 0 2 573337
-0.002528 0.000200 0.119546 0.528466 -0.199983 0.454409 -0.062500 1 0 0 0 0 0 2 574320
-0.002528 0.000200 0.119546 0.528446 -0.199990 0.454409 -0.062500 1 0 0 0 0 0 2 575303
-0.002528 0.000200 0.119546 0.528463 -0.199985 0.454410 -0.062500 1 0 0 0 0 0 2 576340
-0.002528 0.000200 0.119546 0.528465 -0.199985 0.454410 -0.062500 1 0 0 0 0 0 2 577337
-0.002534 0.000218 0.119535 0.601510 -0.451960 0.603354 -0.062500 1 0 0 0 0 0 2 578317
-0.002536 0.000227 0.119531 0.578428 -0.367367 0.530536 -0.062500 1 0 0 0 0 0 2 579302
-0.002538 0.000231 0.119530 0.560074 -0.304017 0.492838 -0.062500 1 0 0 0 0 0 2 580319
-0.002538 0.000234 0.119530 0.549919 -0.270248 0.478509 -0.062500 1 0 0 0 0 0 2 581334
-0.002539 0.000235 0.119529 0.544649 -0.253146 0.473421 -0.062500 1 0 0 0 0 0 2 582245
-0.002539 0.000235 0.119529 0.541954 -0.244567 0.471640 -0.062500 1 0 0 0 0 0 2 583234
-0.002539 0.000236 0.119529 0.540591 -0.240278 0.471027 -0.062500 1 0 0 0 0 0 2 584235
-0.002539 0.000236 0.119529 0.539908 -0.238124 0.470813 -0.062500 1 0 0 0 0 0 2 585252
-0.002539 0.000236 0.119529 0.539560 -0.237060 0.470729 -0.062500 1 0 0 0 0 0 2 586235
-0.002539 0.000236 0.119529 0.539393 -0.236521 0.470716 -0.062500 1 0 0 0 0 0 2 587244
-0.002539 0.000236 0.119529 0.539299 -0.236248 0.470698 -0.062500 1 0 0 0 0 0 2 588251
-0.002539 0.000236 0.119529 0.539257 -0.236118 0.470709 -0.062500 1 0 0 0 0 0 2 589256
-0.002539 0.000236 0.119529 0.539238 -0.236054 0.470696 -0.062500 1 0 0 0 0 0 2 590237
-0.002539 0.000236 0.119529 0.539227 -0.236016 0.470694 -0.062500 1 0 0 0 0 0 2 591256
-0.002539 0.000236 0.119529 0.539211 -0.235999 0.470693 -0.062500 1 0 0 0 0 0 2 592233
-0.002539 0.000236 0.119529 0.539218 -0.235990 0.470700 -0.062500 1 0 0 0 0 0 2 593260
-0.002539 0.000236 0.119529 0.539210 -0.235998 0.470694 -0.062500 1 0 0 0 0 0 2 594248
-0.002539 0.000236 0.119529 0.539215 -0.235979 0.470693 -0.062500 1 0 0 0 0 0 2 595244
-0.002539 0.000236 0.119529 0.539219 -0.235988 0.470700 -0.062500 1 0 0 0 0 0 2 596236
-0.002539 0.000236 0.119529 0.539204 -0.235975 0.470700 -0.062500 1 0 0 0 0 0 2 597254
-0.002539 0.000236 0.119529 0.539209 -0.235997 0.470694 -0.062500 1 0 0 0 0 0 2 598242
-0.002539 0.000236 0.119529 0.539214 -0.235979 0.470693 -0.062500 1 0 0 0 0 0 2 599240
-0.002539 0.000236 0.119529 0.539219 -0.235989 0.470700 -0.062500 1 0 0 0 0 0 2 600236
-0.002539 0.000236 0.119529 0.539204 -0.235975 0.470700 -0.062500 1 0 0 0 0 0 2 601261
-0.002539 0.000236 0.119529 0.539214 -0.235976 0.470694 -0.062500 1 0 0 0 0 0 2 602239
-0.002539 0.000236 0.119529 0.539210 -0.235997 0.470693 -0.062500 1 0 0 0 0 0 2 603240
-0.002539 0.000236 0.119529 0.539202 -0.235976 0.470699 -0.062500 1 0 0 0 0 0 2 604237
-0.002539 0.000236 0.119529 0.539217 -0.235988 0.470701 -0.062500 1 0 0 0 0 0 2 605337
-0.002539 0.000236 0.119529 0.539215 -0.235978 0.470694 -0.062500 1 0 0 0 0 0 2 606328
-0.002539 0.000236 0.119529 0.539219 -0.235988 0.470700 -0.062500 1 0 0 0 0 0 2 607335
-0.002539 0.000236 0.119529 0.539208 -0.235987 0.470687 -0.062500 1 0 0 0 0 0 2 608300
-0.002544 0.000254 0.119519 0.612215 -0.487828 0.619769 -0.062500 1 0 0 0 0 0 2 609333
-0.002547 0.000263 0.119515 0.589154 -0.403292 0.546890 -0.062500 1 0 0 0 0 0 2 610319
-0.002549 0.000267 0.119514 0.570825 -0.339980 0.509150 -0.062500 1 0 0 0 0 0 2 611292
-0.002549 0.000270 0.119513 0.560676 -0.306227 0.494823 -0.062500 1 0 0 0 0 0 2 612292
-0.002550 0.000271 0.119513 0.555386 -0.289127 0.489720 -0.062500 1 0 0 0 0 0 2 613330
-0.002550 0.000271 0.119513 0.552701 -0.280554 0.487948 -0.062500 1 0 0 0 0 0 2 614316
-0.002550 0.000272 0.119513 0.551348 -0.276258 0.487320 -0.062500 1 0 0 0 0 0 2 615293
-0.002550 0.000272 0.119513 0.550658 -0.274113 0.487117 -0.062500 1 0 0 0 0 0 2 616290
-0.002550 0.000272 0.119513 0.550306 -0.273038 0.487027 -0.062500 1 0 0 0 0 0 2 617327
-0.002550 0.000272 0.119513 0.550139 -0.272498 0.487012 -0.062500 1 0 0 0 0 0 2 618318
-0.002550 0.000272 0.119513 0.550048 -0.272236 0.487001 -0.062500 1 0 0 0 0 0 2 619315
-0.002550 0.000272 0.119513 0.549995 -0.272104 0.486999 -0.062500 1 0 0 0 0 0 2 620325
-0.002550 0.000272 0.119513 0.549974 -0.272040 0.487004 -0.062500 1 0 0 0 0 0 2 621322
-0.002550 0.000272 0.119513 0.549974 -0.272006 0.486999 -0.062500 1 0 0 0 0 0 2 622292
-0.002550 0.000272 0.119513 0.549959 -0.271990 0.486997 -0.062500 1 0 0 0 0 0 2 623292
-0.002550 0.000272 0.119513 0.549962 -0.271969 0.486997 -0.062500 1 0 0 0 0 0 2 624292
-0.002550 0.000272 0.119513 0.549963 -0.271966 0.486997 -0.062500 1 0 0 0 0 0 2 625330
-0.002550 0.000272 0.119513 0.549964 -0.271966 0.486997 -0.062500 1 0 0 0 0 0 2 626315
-0.002550 0.000272 0.119513 0.549964 -0.271966 0.486997 -0.062500 1 0 0 0 0 0 2 627290
-0.002550 0.000272 0.119513 0.549964 -0.271966 0.486997 -0.062500 1 0 0 0 0 0 2 628291
-0.002550 0.000272 0.119513 0.549944 -0.271972 0.486997 -0.062500 1 0 0 0 0 0 2 629323
-0.002550 0.000272 0.119513 0.549961 -0.271967 0.486997 -0.062500 1 0 0 0 0 0 2 630324
-0.002550 0.000272 0.119513 0.549964 -0.271966 0.486997 -0.062500 1 0 0 0 0 0 2 631321
-0.002550 0.000272 0.119513 0.549964 -0.271966 0.486997 -0.062500 1 0 0 0 0 0 2 632322
-0.002550 0.000272 0.119513 0.549952 -0.271963 0.487003 -0.062500 1 0 0 0 0 0 2 633317
-0.002550 0.000272 0.119513 0.549954 -0.271974 0.486991 -0.062500 1 0 0 0 0 0 2 634316
-0.002550 0.000272 0.119513 0.549963 -0.271967 0.486996 -0.062500 1 0 0 0 0 0 2 635328
-0.002555 0.000290 0.119502 0.622913 -0.523668 0.636192 -0.062500 1 0 0 0 0 0 2 636292
-0.002558 0.000299 0.119499 0.599883 -0.439223 0.563250 -0.062500 1 0 0 0 0 0 2 637344
-0.002559 0.000303 0.119497 0.581555 -0.375947 0.525481 -0.062500 1 0 0 0 0 0 2 638315
-0.002560 0.000306 0.119497 0.571415 -0.342191 0.511136 -0.062500 1 0 0 0 0 0 2 639299
-0.002560 0.000307 0.119497 0.566144 -0.325079 0.506038 -0.062500 1 0 0 0 0 0 2 640292
-0.002561 0.000307 0.119497 0.563443 -0.316512 0.504262 -0.062500 1 0 0 0 0 0 2 641329
-0.002561 0.000308 0.119497 0.562080 -0.312227 0.503645 -0.062500 1 0 0 0 0 0 2 642318
-0.002561 0.000308 0.119497 0.561389 -0.310083 0.503422 -0.062500 1 0 0 0 0 0 2 643301
-0.002561 0.000308 0.119497 0.561056 -0.309003 0.503350 -0.062500 1 0 0 0 0 0 2 644317
-0.002561 0.000308 0.119497 0.560874 -0.308480 0.503324 -0.062500 1 0 0 0 0 0 2 645333
-0.002561 0.000308 0.119497 0.560790 -0.308212 0.503319 -0.062500 1 0 0 0 0 0 2 646314
-0.002561 0.000308 0.119497 0.560735 -0.308068 0.503309 -0.062500 1 0 0 0 0 0 2 647299
-0.002561 0.000308 0.119497 0.560725 -0.308005 0.503308 -0.062500 1 0 0 0 0 0 2 648315
-0.002561 0.000308 0.119497 0.560718 -0.307979 0.503314 -0.062500 1 0 0 0 0 0 2 649333
-0.002561 0.000308 0.119497 0.560708 -0.307944 0.503314 -0.062500 1 0 0 0 0 0 2 650331
-0.002561 0.000308 0.119497 0.560707 -0.307941 0.503314 -0.062500 1 0 0 0 0 0 2 651313
-0.002561 0.000308 0.119497 0.560708 -0.307940 0.503315 -0.062500 1 0 0 0 0 0 2 652299
-0.002561 0.000308 0.119497 0.560700 -0.307950 0.503308 -0.062500 1 0 0 0 0 0 2 653317
-0.002561 0.000308 0.119497 0.560695 -0.307939 0.503320 -0.062500 1 0 0 0 0 0 2 654300
-0.002561 0.000308 0.119497 0.560703 -0.307930 0.503309 -0.062500 1 0 0 0 0 0 2 655314
-0.002566 0.000326 0.119486 0.633622 -0.559508 0.652629 -0.062500 1 0 0 0 0 0 2 656298
-0.002569 0.000335 0.119482 0.610598 -0.475106 0.579623 -0.062500 1 0 0 0 0 0 2 657315
-0.002570 0.000339 0.119481 0.592285 -0.411875 0.541826 -0.062500 1 0 0 0 0 0 2 658298
-0.002571 0.000342 0.119481 0.582138 -0.378133 0.527470 -0.062500 1 0 0 0 0 0 2 659314
-0.002571 0.000343 0.119480 0.576883 -0.361043 0.522363 -0.062500 1 0 0 0 0 0 2 660298
-0.002571 0.000343 0.119480 0.574193 -0.352473 0.520589 -0.062500 1 0 0 0 0 0 2 661316
-0.002571 0.000344 0.119480 0.572816 -0.348174 0.519971 -0.062500 1 0 0 0 0 0 2 662298
-0.002571 0.000344 0.119480 0.572128 -0.346041 0.519753 -0.062500 1 0 0 0 0 0 2 663313
-0.002571 0.000344 0.119480 0.571787 -0.344972 0.519674 -0.062500 1 0 0 0 0 0 2 664297
-0.002571 0.000344 0.119480 0.571617 -0.344421 0.519654 -0.062500 1 0 0 0 0 0 2 665314
-0.002571 0.000344 0.119480 0.571526 -0.344158 0.519642 -0.062500 1 0 0 0 0 0 2 666232
-0.002571 0.000344 0.119480 0.571474 -0.344026 0.519639 -0.062500 1 0 0 0 0 0 2 667232
-0.002571 0.000344 0.119480 0.571465 -0.343965 0.519638 -0.062500 1 0 0 0 0 0 2 668241
-0.002571 0.000344 0.119480 0.571442 -0.343925 0.519644 -0.062500 1 0 0 0 0 0 2 669248
-0.002571 0.000344 0.119480 0.571445 -0.343902 0.519645 -0.062500 1 0 0 0 0 0 2 670241
-0.002571 0.000344 0.119480 0.571434 -0.343897 0.519632 -0.062500 1 0 0 0 0 0 2 671248
-0.002571 0.000344 0.119480 0.571444 -0.343900 0.519644 -0.062500 1 0 0 0 0 0 2 672247
-0.002571 0.000344 0.119480 0.571443 -0.343889 0.519638 -0.062500 1 0 0 0 0 0 2 673251
-0.002571 0.000344 0.119480 0.571443 -0.343888 0.519638 -0.062500 1 0 0 0 0 0 2 674246
-0.002571 0.000344 0.119480 0.571443 -0.343888 0.519638 -0.062500 1 0 0 0 0 0 2 675237
-0.002571 0.000344 0.119480 0.571435 -0.343896 0.519630 -0.062500 1 0 0 0 0 0 2 676257
-0.002571 0.000344 0.119480 0.571433 -0.343897 0.519650 -0.062500 1 0 0 0 0 0 2 677263
-0.002571 0.000344 0.119480 0.571442 -0.343889 0.519639 -0.062500 1 0 0 0 0 0 2 678246
-0.002577 0.000362 0.119470 0.644310 -0.595319 0.669077 -0.062500 1 0 0 0 0 0 2 679245
-0.002579 0.000371 0.119466 0.621305 -0.511004 0.596016 -0.062500 1 0 0 0 0 0 2 680254
-0.002581 0.000375 0.119465 0.603008 -0.447792 0.558184 -0.062500 1 0 0 0 0 0 2 681259
-0.002581 0.000378 0.119464 0.592888 -0.414059 0.543810 -0.062500 1 0 0 0 0 0 2 682248
-0.002582 0.000379 0.119464 0.587614 -0.396969 0.538707 -0.062500 1 0 0 0 0 0 2 683248
-0.002582 0.000379 0.119464 0.584915 -0.388410 0.536923 -0.062500 1 0 0 0 0 0 2 684241
-0.002582 0.000380 0.119464 0.583548 -0.384117 0.536315 -0.062500 1 0 0 0 0 0 2 685251
-0.002582 0.000380 0.119464 0.582870 -0.381976 0.536084 -0.062500 1 0 0 0 0 0 2 686247
-0.002582 0.000380 0.119464 0.582518 -0.380903 0.536030 -0.062500 1 0 0 0 0 0 2 687247
-0.002582 0.000380 0.119464 0.582343 -0.380372 0.535992 -0.062500 1 0 0 0 0 0 2 688249
-0.002582 0.000380 0.119464 0.582259 -0.380103 0.535986 -0.062500 1 0 0 0 0 0 2 689255
-0.002582 0.000380 0.119464 0.582217 -0.379962 0.535970 -0.062500 1 0 0 0 0 0 2 690247
-0.002582 0.000380 0.119464 0.582184 -0.379894 0.535980 -0.062500 1 0 0 0 0 0 2 691250
-0.002582 0.000380 0.119464 0.582187 -0.379870 0.535981 -0.062500 1 0 0 0 0 0 2 692249
-0.002582 0.000380 0.119464 0.582181 -0.379846 0.535988 -0.062500 1 0 0 0 0 0 2 693242
-0.002582 0.000380 0.119464 0.582177 -0.379833 0.535982 -0.062500 1 0 0 0 0 0 2 694240
-0.002582 0.000380 0.119464 0.582169 -0.379841 0.535974 -0.062500 1 0 0 0 0 0 2 695239
-0.002582 0.000380 0.119464 0.582176 -0.379833 0.535980 -0.062500 1 0 0 0 0 0 2 696241
-0.002582 0.000380 0.119464 0.582177 -0.379833 0.535981 -0.062500 1 0 0 0 0 0 2 697247
-0.002582 0.000380 0.119464 0.582162 -0.379818 0.535981 -0.062500 1 0 0 0 0 0 2 698239
-0.002582 0.000380 0.119464 0.582175 -0.379831 0.535981 -0.062500 1 0 0 0 0 0 2 699222
-0.002582 0.000380 0.119464 0.582169 -0.379841 0.535974 -0.062500 1 0 0 0 0 0 2 700220
-0.002582 0.000380 0.119464 0.582176 -0.379834 0.535980 -0.062500 1 0 0 0 0 0 2 701254
-0.002582 0.000380 0.119464 0.582162 -0.379818 0.535980 -0.062500 1 0 0 0 0 0 2 702238
-0.002582 0.000380 0.119464 0.582175 -0.379831 0.535981 -0.062500 1 0 0 0 0 0 2 703238
-0.002582 0.000380 0.119464 0.582177 -0.379832 0.535981 -0.062500 1 0 0 0 0 0 2 704223
-0.002582 0.000380 0.119464 0.582169 -0.379841 0.535974 -0.062500 1 0 0 0 0 0 2 705245
-0.002587 0.000398 0.119453 0.654985 -0.631125 0.685552 -0.062500 1 0 0 0 0 0 2 706239
-0.002590 0.000407 0.119450 0.632020 -0.546860 0.612409 -0.062500 1 0 0 0 0 0 2 707234
-0.002591 0.000411 0.119448 0.613740 -0.483693 0.574548 -0.062500 1 0 0 0 0 0 2 708236
-0.002592 0.000414 0.119448 0.603603 -0.449971 0.560169 -0.062500 1 0 0 0 0 0 2 709241
-0.002593 0.000415 0.119448 0.598332 -0.432900 0.555064 -0.062500 1 0 0 0 0 0 2 710236
-0.002593 0.000415 0.119448 0.595650 -0.424328 0.553290 -0.062500 1 0 0 0 0 0 2 711234
-0.002593 0.000415 0.119448 0.594279 -0.420044 0.552655 -0.062500 1 0 0 0 0 0 2 712238
-0.002593 0.000416 0.119448 0.593595 -0.417893 0.552453 -0.062500 1 0 0 0 0 0 2 713270
-0.002593 0.000416 0.119448 0.593248 -0.416830 0.552369 -0.062500 1 0 0 0 0 0 2 714320
-0.002593 0.000416 0.119448 0.593072 -0.416301 0.552347 -0.062500 1 0 0 0 0 0 2 715324
-0.002593 0.000416 0.119448 0.592985 -0.416021 0.552335 -0.062500 1 0 0 0 0 0 2 716294
-0.002593 0.000416 0.119448 0.592942 -0.415879 0.552339 -0.062500 1 0 0 0 0 0 2 717315
-0.002593 0.000416 0.119448 0.592925 -0.415824 0.552332 -0.062500 1 0 0 0 0 0 2 718318
-0.002593 0.000416 0.119448 0.592915 -0.415788 0.552331 -0.062500 1 0 0 0 0 0 2 719313
-0.002593 0.000416 0.119448 0.592899 -0.415771 0.552330 -0.062500 1 0 0 0 0 0 2 720290
-0.002593 0.000416 0.119448 0.592905 -0.415762 0.552337 -0.062500 1 0 0 0 0 0 2 721307
-0.002593 0.000416 0.119448 0.592898 -0.415770 0.552330 -0.062500 1 0 0 0 0 0 2 722317
-0.002593 0.000416 0.119448 0.592902 -0.415751 0.552330 -0.062500 1 0 0 0 0 0 2 723288
-0.002593 0.000416 0.119448 0.592890 -0.415746 0.552336 -0.062500 1 0 0 0 0 0 2 724314
-0.002593 0.000416 0.119448 0.592904 -0.415760 0.552337 -0.062500 1 0 0 0 0 0 2 725371
-0.002593 0.000416 0.119448 0.592903 -0.415750 0.552331 -0.062500 1 0 0 0 0 0 2 726314
-0.002593 0.000416 0.119448 0.592895 -0.415758 0.552323 -0.062500 1 0 0 0 0 0 2 727297
-0.002593 0.000416 0.119448 0.592893 -0.415758 0.552342 -0.062500 1 0 0 0 0 0 2 728313
-0.002593 0.000416 0.119448 0.592901 -0.415750 0.552331 -0.062500 1 0 0 0 0 0 2 729329
-0.002593 0.000416 0.119448 0.592902 -0.415749 0.552330 -0.062500 1 0 0 0 0 0 2 730313
-0.002598 0.000434 0.119437 0.665679 -0.666917 0.702027 -0.062500 1 0 0 0 0 0 2 731298
-0.002601 0.000443 0.119433 0.642724 -0.582708 0.628828 -0.062500 1 0 0 0 0 0 2 732312
-0.002602 0.000447 0.119432 0.624456 -0.519576 0.590932 -0.062500 1 0 0 0 0 0 2 733331
-0.002603 0.000449 0.119432 0.614327 -0.485883 0.576542 -0.062500 1 0 0 0 0 0 2 734320
-0.002603 0.000451 0.119431 0.609064 -0.468800 0.571429 -0.062500 1 0 0 0 0 0 2 735313
-0.002603 0.000451 0.119431 0.606364 -0.460235 0.569649 -0.062500 1 0 0 0 0 0 2 736296
-0.002604 0.000451 0.119431 0.605002 -0.455955 0.569025 -0.062500 1 0 0 0 0 0 2 737314
-0.002604 0.000452 0.119431 0.604320 -0.453805 0.568823 -0.062500 1 0 0 0 0 0 2 738231
-0.002604 0.000452 0.119431 0.603972 -0.452744 0.568739 -0.062500 1 0 0 0 0 0 2 739240
-0.002604 0.000452 0.119431 0.603794 -0.452203 0.568710 -0.062500 1 0 0 0 0 0 2 740229
-0.002604 0.000452 0.119431 0.603710 -0.451933 0.568704 -0.062500 1 0 0 0 0 0 2 741259
-0.002604 0.000452 0.119431 0.603667 -0.451793 0.568709 -0.062500 1 0 0 0 0 0 2 742230
-0.002604 0.000452 0.119431 0.603647 -0.451727 0.568695 -0.062500 1 0 0 0 0 0 2 743239
-0.002604 0.000452 0.119431 0.603639 -0.451701 0.568700 -0.062500 1 0 0 0 0 0 2 744229
-0.002604 0.000452 0.119431 0.603620 -0.451674 0.568693 -0.062500 1 0 0 0 0 0 2 745247
-0.002604 0.000452 0.119431 0.603626 -0.451663 0.568699 -0.062500 1 0 0 0 0 0 2 746241
-0.002604 0.000452 0.119431 0.603619 -0.451671 0.568692 -0.062500 1 0 0 0 0 0 2 747244
-0.002604 0.000452 0.119431 0.603614 -0.451660 0.568705 -0.062500 1 0 0 0 0 0 2 748236
-0.002604 0.000452 0.119431 0.603626 -0.451662 0.568700 -0.062500 1 0 0 0 0 0 2 749281
-0.002604 0.000452 0.119431 0.603627 -0.451662 0.568699 -0.062500 1 0 0 0 0 0 2 750230
-0.002604 0.000452 0.119431 0.603628 -0.451662 0.568699 -0.062500 1 0 0 0 0 0 2 751239
-0.002604 0.000452 0.119431 0.603607 -0.451668 0.568699 -0.062500 1 0 0 0 0 0 2 752239
-0.002604 0.000452 0.119431 0.603625 -0.451663 0.568699 -0.062500 1 0 0 0 0 0 2 753259
-0.002604 0.000452 0.119431 0.603627 -0.451663 0.568699 -0.062500 1 0 0 0 0 0 2 754235
-0.002604 0.000452 0.119431 0.603628 -0.451663 0.568699 -0.062500 1 0 0 0 0 0 2 755248
-0.002604 0.000452 0.119431 0.603607 -0.451669 0.568699 -0.062500 1 0 0 0 0 0 2 756248
-0.002604 0.000452 0.119431 0.603625 -0.451664 0.568699 -0.062500 1 0 0 0 0 0 2 757253
-0.002604 0.000452 0.119431 0.603627 -0.451663 0.568699 -0.062500 1 0 0 0 0 0 2 758244
-0.002604 0.000452 0.119431 0.603628 -0.451663 0.568700 -0.062500 1 0 0 0 0 0 2 759243
-0.002604 0.000452 0.119431 0.603616 -0.451660 0.568706 -0.062500 1 0 0 0 0 0 2 760245
-0.002604 0.000452 0.119431 0.603618 -0.451671 0.568694 -0.062500 1 0 0 0 0 0 2 761263
-0.002604 0.000452 0.119431 0.603626 -0.451664 0.568699 -0.062500 1 0 0 0 0 0 2 762312
-0.002604 0.000452 0.119431 0.603627 -0.451663 0.568700 -0.062500 1 0 0 0 0 0 2 763333
-0.002604 0.000452 0.119431 0.603616 -0.451660 0.568706 -0.062500 1 0 0 0 0 0 2 764324
-0.002604 0.000452 0.119431 0.603618 -0.451672 0.568694 -0.062500 1 0 0 0 0 0 2 765337
-0.002604 0.000452 0.119431 0.603626 -0.451665 0.568699 -0.062500 1 0 0 0 0 0 2 766323
-0.002604 0.000452 0.119431 0.603624 -0.451652 0.568693 -0.062500 1 0 0 0 0 0 2 767349
-0.002604 0.000452 0.119431 0.603615 -0.451659 0.568705 -0.062500 1 0 0 0 0 0 2 768313
-0.002604 0.000452 0.119431 0.603626 -0.451662 0.568700 -0.062500 1 0 0 0 0 0 2 769324
-0.002604 0.000452 0.119431 0.603627 -0.451663 0.568700 -0.062500 1 0 0 0 0 0 2 770290
-0.002604 0.000452 0.119431 0.603620 -0.451672 0.568693 -0.062500 1 0 0 0 0 0 2 771311
-0.002604 0.000452 0.119431 0.603615 -0.451661 0.568705 -0.062500 1 0 0 0 0 0 2 772290
-0.002604 0.000452 0.119431 0.603626 -0.451663 0.568700 -0.062500 1 0 0 0 0 0 2 773325
-0.002604 0.000452 0.119431 0.603627 -0.451663 0.568700 -0.062500 1 0 0 0 0 0 2 774311
-0.002604 0.000452 0.119431 0.603620 -0.451672 0.568693 -0.062500 1 0 0 0 0 0 2 775288
-0.002604 0.000452 0.119431 0.603615 -0.451662 0.568705 -0.062500 1 0 0 0 0 0 2 776287
-0.002604 0.000452 0.119431 0.603626 -0.451663 0.568700 -0.062500 1 0 0 0 0 0 2 777317
-0.002604 0.000452 0.119431 0.603624 -0.451652 0.568693 -0.062500 1 0 0 0 0 0 2 778286
-0.002604 0.000452 0.119431 0.603627 -0.451662 0.568699 -0.062500 1 0 0 0 0 0 2 779312
-0.002604 0.000452 0.119431 0.603607 -0.451669 0.568699 -0.062500 1 0 0 0 0 0 2 780318
-0.002604 0.000452 0.119431 0.603625 -0.451664 0.568699 -0.062500 1 0 0 0 0 0 2 781322
-0.002604 0.000452 0.119431 0.603627 -0.451663 0.568699 -0.062500 1 0 0 0 0 0 2 782289
-0.002604 0.000452 0.119431 0.603615 -0.451660 0.568706 -0.062500 1 0 0 0 0 0 2 783287
-0.002604 0.000452 0.119431 0.603626 -0.451663 0.568701 -0.062500 1 0 0 0 0 0 2 784308
-0.002604 0.000452 0.119431 0.603619 -0.451672 0.568693 -0.062500 1 0 0 0 0 0 2 785324
-0.002604 0.000452 0.119431 0.603627 -0.451664 0.568699 -0.062500 1 0 0 0 0 0 2 786286
-0.002604 0.000452 0.119431 0.603615 -0.451661 0.568706 -0.062500 1 0 0 0 0 0 2 787281
-0.002604 0.000452 0.119431 0.603626 -0.451663 0.568701 -0.062500 1 0 0 0 0 0 2 788318
-0.002604 0.000452 0.119431 0.603624 -0.451652 0.568693 -0.062500 1 0 0 0 0 0 2 789315
-0.002604 0.000452 0.119431 0.603619 -0.451670 0.568692 -0.062500 1 0 0 0 0 0 2 790296
-0.002604 0.000452 0.119431 0.603614 -0.451661 0.568705 -0.062500 1 0 0 0 0 0 2 791310
-0.002604 0.000452 0.119431 0.603626 -0.451663 0.568700 -0.062500 1 0 0 0 0 0 2 792322
-0.002604 0.000452 0.119431 0.603627 -0.451663 0.568700 -0.062500 1 0 0 0 0 0 2 793308
-0.002604 0.000452 0.119431 0.603628 -0.451663 0.568700 -0.062500 1 0 0 0 0 0 2 794289
-0.002604 0.000452 0.119431 0.603607 -0.451669 0.568699 -0.062500 1 0 0 0 0 0 2 795318
-0.002604 0.000452 0.119431 0.603625 -0.451664 0.568700 -0.062500 1 0 0 0 0 0 2 796310
-0.002604 0.000452 0.119431 0.603627 -0.451663 0.568700 -0.062500 1 0 0 0 0 0 2 797323
-0.002604 0.000452 0.119431 0.603628 -0.451663 0.568700 -0.062500 1 0 0 0 0 0 2 798286
-0.002604 0.000452 0.119431 0.603607 -0.451669 0.568699 -0.062500 1 0 0 0 0 0 2 799286
-0.002604 0.000452 0.119431 0.603622 -0.451653 0.568693 -0.062500 1 0 0 0 0 0 2 800286
-0.002604 0.000452 0.119431 0.603627 -0.451662 0.568699 -0.062500 1 0 0 0 0 0 2 801315
-0.002604 0.000452 0.119431 0.603627 -0.451663 0.568699 -0.062500 1 0 0 0 0 0 2 802311
-0.002604 0.000452 0.119431 0.603615 -0.451660 0.568706 -0.062500 1 0 0 0 0 0 2 803293
-0.002604 0.000452 0.119431 0.603626 -0.451663 0.568700 -0.062500 1 0 0 0 0 0 2 804308
-0.002604 0.000452 0.119431 0.603619 -0.451672 0.568693 -0.062500 1 0 0 0 0 0 2 805333
-0.002604 0.000452 0.119431 0.603627 -0.451664 0.568699 -0.062500 1 0 0 0 0 0 2 806310
-0.002604 0.000452 0.119431 0.603615 -0.451661 0.568706 -0.062500 1 0 0 0 0 0 2 807292
-0.002604 0.000452 0.119431 0.603626 -0.451663 0.568701 -0.062500 1 0 0 0 0 0 2 808308
-0.002604 0.000452 0.119431 0.603619 -0.451672 0.568693 -0.062500 1 0 0 0 0 0 2 809332
-0.002609 0.000470 0.119421 0.676353 -0.702685 0.718514 -0.062500 1 0 0 0 0 0 2 810236
-0.002612 0.000479 0.119417 0.653434 -0.618545 0.645253 -0.062500 1 0 0 0 0 0 2 811228
-0.002613 0.000483 0.119416 0.635167 -0.555446 0.607329 -0.062500 1 0 0 0 0 0 2 812236
-0.002614 0.000485 0.119415 0.625039 -0.521756 0.592934 -0.062500 1 0 0 0 0 0 2 813235
-0.002614 0.000486 0.119415 0.619773 -0.504700 0.587813 -0.062500 1 0 0 0 0 0 2 814236
-0.002614 0.000487 0.119415 0.617093 -0.496135 0.586030 -0.062500 1 0 0 0 0 0 2 815226
-0.002614 0.000487 0.119415 0.615719 -0.491842 0.585403 -0.062500 1 0 0 0 0 0 2 816236
-0.002614 0.000487 0.119415 0.615028 -0.489700 0.585193 -0.062500 1 0 0 0 0 0 2 817234
-0.002614 0.000487 0.119415 0.614687 -0.488631 0.585114 -0.062500 1 0 0 0 0 0 2 818228
-0.002614 0.000488 0.119415 0.614521 -0.488092 0.585099 -0.062500 1 0 0 0 0 0 2 819250
-0.002614 0.000488 0.119415 0.614427 -0.487819 0.585081 -0.062500 1 0 0 0 0 0 2 820240
-0.002614 0.000488 0.119415 0.614378 -0.487698 0.585084 -0.062500 1 0 0 0 0 0 2 821257
-0.002614 0.000488 0.119415 0.614366 -0.487627 0.585077 -0.062500 1 0 0 0 0 0 2 822242
-0.002614 0.000488 0.119415 0.614355 -0.487589 0.585075 -0.062500 1 0 0 0 0 0 2 823240
-0.002614 0.000488 0.119415 0.614347 -0.487563 0.585081 -0.062500 1 0 0 0 0 0 2 824244
-0.002614 0.000488 0.119415 0.614339 -0.487570 0.585075 -0.062500 1 0 0 0 0 0 2 825236
-0.002614 0.000488 0.119415 0.614346 -0.487562 0.585081 -0.062500 1 0 0 0 0 0 2 826243
-0.002614 0.000488 0.119415 0.614347 -0.487562 0.585082 -0.062500 1 0 0 0 0 0 2 827232
-0.002614 0.000488 0.119415 0.614344 -0.487550 0.585076 -0.062500 1 0 0 0 0 0 2 828249
-0.002614 0.000488 0.119415 0.614324 -0.487555 0.585074 -0.062500 1 0 0 0 0 0 2 829254
-0.002614 0.000488 0.119415 0.614345 -0.487561 0.585081 -0.062500 1 0 0 0 0 0 2 830243
-0.002614 0.000488 0.119415 0.614344 -0.487550 0.585075 -0.062500 1 0 0 0 0 0 2 831243
-0.002614 0.000488 0.119415 0.614335 -0.487557 0.585088 -0.062500 1 0 0 0 0 0 2 832212
-0.002614 0.000488 0.119415 0.614343 -0.487549 0.585076 -0.062500 1 0 0 0 0 0 2 833263
-0.002614 0.000488 0.119415 0.614339 -0.487569 0.585075 -0.062500 1 0 0 0 0 0 2 834308
-0.002614 0.000488 0.119415 0.614343 -0.487551 0.585074 -0.062500 1 0 0 0 0 0 2 835311
-0.002614 0.000488 0.119415 0.614335 -0.487558 0.585088 -0.062500 1 0 0 0 0 0 2 836320
-0.002614 0.000488 0.119415 0.614342 -0.487550 0.585076 -0.062500 1 0 0 0 0 0 2 837324
-0.002614 0.000488 0.119415 0.614347 -0.487560 0.585082 -0.062500 1 0 0 0 0 0 2 838328
-0.002614 0.000488 0.119415 0.614336 -0.487559 0.585068 -0.062500 1 0 0 0 0 0 2 839291
-0.002614 0.000488 0.119415 0.614334 -0.487559 0.585087 -0.062500 1 0 0 0 0 0 2 840316
-0.002614 0.000488 0.119415 0.614342 -0.487550 0.585076 -0.062500 1 0 0 0 0 0 2 841313
-0.002614 0.000488 0.119415 0.614347 -0.487560 0.585082 -0.062500 1 0 0 0 0 0 2 842286
-0.002614 0.000488 0.119415 0.614344 -0.487550 0.585075 -0.062500 1 0 0 0 0 0 2 843286
-0.002614 0.000488 0.119415 0.614327 -0.487566 0.585081 -0.062500 1 0 0 0 0 0 2 844285
-0.002614 0.000488 0.119415 0.614342 -0.487551 0.585075 -0.062500 1 0 0 0 0 0 2 845322
-0.002614 0.000488 0.119415 0.614347 -0.487561 0.585082 -0.062500 1 0 0 0 0 0 2 846312
-0.002614 0.000488 0.119415 0.614344 -0.487550 0.585075 -0.062500 1 0 0 0 0 0 2 847285
-0.002614 0.000488 0.119415 0.614335 -0.487557 0.585088 -0.062500 1 0 0 0 0 0 2 848284
-0.002614 0.000488 0.119415 0.614335 -0.487558 0.585069 -0.062500 1 0 0 0 0 0 2 849326
-0.002614 0.000488 0.119415 0.614346 -0.487561 0.585081 -0.062500 1 0 0 0 0 0 2 850309
-0.002614 0.000488 0.119415 0.614344 -0.487550 0.585075 -0.062500 1 0 0 0 0 0 2 851320
-0.002614 0.000488 0.119415 0.614335 -0.487558 0.585088 -0.062500 1 0 0 0 0 0 2 852293
-0.002614 0.000488 0.119415 0.614335 -0.487559 0.585069 -0.062500 1 0 0 0 0 0 2 853326
-0.002614 0.000488 0.119415 0.614346 -0.487562 0.585081 -0.062500 1 0 0 0 0 0 2 854310
-0.002614 0.000488 0.119415 0.614344 -0.487550 0.585075 -0.062500 1 0 0 0 0 0 2 855285
-0.002614 0.000488 0.119415 0.614335 -0.487558 0.585088 -0.062500 1 0 0 0 0 0 2 856284
-0.002614 0.000488 0.119415 0.614343 -0.487550 0.585076 -0.062500 1 0 0 0 0 0 2 857319
-0.002614 0.000488 0.119415 0.614347 -0.487560 0.585082 -0.062500 1 0 0 0 0 0 2 858309
-0.002614 0.000488 0.119415 0.614336 -0.487559 0.585069 -0.062500 1 0 0 0 0 0 2 859284
-0.002614 0.000488 0.119415 0.614334 -0.487559 0.585087 -0.062500 1 0 0 0 0 0 2 860328
-0.002614 0.000488 0.119415 0.614343 -0.487550 0.585076 -0.062500 1 0 0 0 0 0 2 861335
-0.002633 0.000492 0.119425 0.878654 -0.550131 0.448305 -0.062500 1 0 0 0 0 0 2 862314
-0.002643 0.000494 0.119428 0.788565 -0.528937 0.515282 -0.062500 1 0 0 0 0 0 2 863317
-0.002647 0.000495 0.119429 0.722096 -0.513204 0.549878 -0.062500 1 0 0 0 0 0 2 864313
-0.002650 0.000496 0.119430 0.686991 -0.504862 0.562995 -0.062500 1 0 0 0 0 0 2 865318
-0.002656 0.000514 0.119419 0.741987 -0.751531 0.717648 -0.062500 1 0 0 0 0 0 2 866317
-0.002659 0.000523 0.119415 0.710337 -0.665377 0.645932 -0.062500 1 0 0 0 0 0 2 867280
-0.002661 0.000528 0.119414 0.687707 -0.601263 0.608518 -0.062500 1 0 0 0 0 0 2 868330
-0.002662 0.000530 0.119414 0.675400 -0.567060 0.594298 -0.062500 1 0 0 0 0 0 2 869333
-0.002662 0.000531 0.119414 0.669040 -0.549727 0.589238 -0.062500 1 0 0 0 0 0 2 870308
-0.002662 0.000532 0.119413 0.665819 -0.541045 0.587477 -0.062500 1 0 0 0 0 0 2 871286
-0.002662 0.000532 0.119413 0.664176 -0.536680 0.586866 -0.062500 1 0 0 0 0 0 2 872282
-0.002662 0.000532 0.119413 0.663344 -0.534514 0.586653 -0.062500 1 0 0 0 0 0 2 873342
-0.002662 0.000532 0.119413 0.662933 -0.533419 0.586577 -0.062500 1 0 0 0 0 0 2 874311
-0.002663 0.000532 0.119413 0.662719 -0.532879 0.586554 -0.062500 1 0 0 0 0 0 2 875294
-0.002663 0.000532 0.119413 0.662621 -0.532606 0.586534 -0.062500 1 0 0 0 0 0 2 876310
-0.002663 0.000532 0.119413 0.662565 -0.532462 0.586543 -0.062500 1 0 0 0 0 0 2 877326
-0.002663 0.000532 0.119413 0.662548 -0.532408 0.586536 -0.062500 1 0 0 0 0 0 2 878308
-0.002663 0.000532 0.119413 0.662525 -0.532369 0.586541 -0.062500 1 0 0 0 0 0 2 879293
-0.002663 0.000532 0.119413 0.662520 -0.532356 0.586535 -0.062500 1 0 0 0 0 0 2 880307
-0.002663 0.000532 0.119413 0.662525 -0.532335 0.586534 -0.062500 1 0 0 0 0 0 2 881328
-0.002663 0.000532 0.119413 0.662517 -0.532342 0.586547 -0.062500 1 0 0 0 0 0 2 882305
-0.002663 0.000532 0.119413 0.662505 -0.532340 0.586535 -0.062500 1 0 0 0 0 0 2 883292
-0.002663 0.000532 0.119413 0.662523 -0.532334 0.586534 -0.062500 1 0 0 0 0 0 2 884324
-0.002663 0.000532 0.119413 0.662513 -0.532331 0.586541 -0.062500 1 0 0 0 0 0 2 885322
-0.002663 0.000532 0.119413 0.662512 -0.532330 0.586541 -0.062500 1 0 0 0 0 0 2 886292
-0.002663 0.000532 0.119413 0.662524 -0.532333 0.586535 -0.062500 1 0 0 0 0 0 2 887308
-0.002663 0.000532 0.119413 0.662506 -0.532339 0.586534 -0.062500 1 0 0 0 0 0 2 888290
-0.002663 0.000532 0.119413 0.662511 -0.532331 0.586540 -0.062500 1 0 0 0 0 0 2 889528
-0.002663 0.000532 0.119413 0.662512 -0.532330 0.586541 -0.062500 1 0 0 0 0 0 2 890312
-0.002663 0.000532 0.119413 0.662524 -0.532333 0.586535 -0.062500 1 0 0 0 0 0 2 891310
-0.002663 0.000532 0.119413 0.662513 -0.532330 0.586541 -0.062500 1 0 0 0 0 0 2 892290
-0.002663 0.000532 0.119413 0.662504 -0.532338 0.586534 -0.062500 1 0 0 0 0 0 2 893322
-0.002663 0.000532 0.119413 0.662523 -0.532333 0.586534 -0.062500 1 0 0 0 0 0 2 894225
-0.002663 0.000532 0.119413 0.662513 -0.532330 0.586540 -0.062500 1 0 0 0 0 0 2 895234
-0.002663 0.000532 0.119413 0.662512 -0.532329 0.586541 -0.062500 1 0 0 0 0 0 2 896229
-0.002663 0.000532 0.119413 0.662524 -0.532332 0.586535 -0.062500 1 0 0 0 0 0 2 897242
-0.002663 0.000532 0.119413 0.662509 -0.532350 0.586541 -0.062500 1 0 0 0 0 0 2 898215
-0.002663 0.000532 0.119413 0.662512 -0.532332 0.586541 -0.062500 1 0 0 0 0 0 2 899234
-0.002663 0.000532 0.119413 0.662524 -0.532333 0.586535 -0.062500 1 0 0 0 0 0 2 900229
-0.002663 0.000532 0.119413 0.662514 -0.532330 0.586541 -0.062500 1 0 0 0 0 0 2 901240
-0.002663 0.000532 0.119413 0.662512 -0.532330 0.586542 -0.062500 1 0 0 0 0 0 2 902240
-0.002668 0.000550 0.119403 0.735113 -0.783082 0.736652 -0.062500 1 0 0 0 0 0 2 903235
-0.002670 0.000559 0.119399 0.712275 -0.699088 0.663253 -0.062500 1 0 0 0 0 0 2 904237
-0.002672 0.000564 0.119398 0.694050 -0.636044 0.625245 -0.062500 1 0 0 0 0 0 2 905246
-0.002673 0.000566 0.119397 0.683928 -0.602394 0.610819 -0.062500 1 0 0 0 0 0 2 906223
-0.002673 0.000567 0.119397 0.678671 -0.585333 0.605696 -0.062500 1 0 0 0 0 0 2 907239
-0.002673 0.000568 0.119397 0.675970 -0.576767 0.603896 -0.062500 1 0 0 0 0 0 2 908232
-0.002673 0.000568 0.119397 0.674609 -0.572491 0.603282 -0.062500 1 0 0 0 0 0 2 909249
-0.002673 0.000568 0.119397 0.673917 -0.570340 0.603065 -0.062500 1 0 0 0 0 0 2 910236
-0.002673 0.000568 0.119397 0.673584 -0.569262 0.602991 -0.062500 1 0 0 0 0 0 2 911236
-0.002673 0.000568 0.119397 0.673391 -0.568737 0.602969 -0.062500 1 0 0 0 0 0 2 912241
-0.002673 0.000568 0.119397 0.673317 -0.568472 0.602957 -0.062500 1 0 0 0 0 0 2 913249
-0.002673 0.000568 0.119397 0.673264 -0.568329 0.602946 -0.062500 1 0 0 0 0 0 2 914241
-0.002673 0.000568 0.119397 0.673242 -0.568263 0.602951 -0.062500 1 0 0 0 0 0 2 915239
-0.002673 0.000568 0.119397 0.673234 -0.568237 0.602957 -0.062500 1 0 0 0 0 0 2 916239
-0.002673 0.000568 0.119397 0.673227 -0.568213 0.602944 -0.062500 1 0 0 0 0 0 2 917260
-0.002673 0.000568 0.119397 0.673234 -0.568203 0.602950 -0.062500 1 0 0 0 0 0 2 918242
-0.002673 0.000568 0.119397 0.673224 -0.568199 0.602957 -0.062500 1 0 0 0 0 0 2 919245
-0.002673 0.000568 0.119397 0.673222 -0.568199 0.602958 -0.062500 1 0 0 0 0 0 2 920242
-0.002673 0.000568 0.119397 0.673235 -0.568202 0.602952 -0.062500 1 0 0 0 0 0 2 921258
-0.002673 0.000568 0.119397 0.673221 -0.568188 0.602951 -0.062500 1 0 0 0 0 0 2 922311
-0.002673 0.000568 0.119397 0.673222 -0.568197 0.602957 -0.062500 1 0 0 0 0 0 2 923308
-0.002673 0.000568 0.119397 0.673227 -0.568210 0.602945 -0.062500 1 0 0 0 0 0 2 924310
-0.002673 0.000568 0.119397 0.673220 -0.568189 0.602950 -0.062500 1 0 0 0 0 0 2 925327
-0.002673 0.000568 0.119397 0.673222 -0.568198 0.602957 -0.062500 1 0 0 0 0 0 2 926307
-0.002673 0.000568 0.119397 0.673231 -0.568190 0.602945 -0.062500 1 0 0 0 0 0 2 927308
-0.002673 0.000568 0.119397 0.673224 -0.568197 0.602957 -0.062500 1 0 0 0 0 0 2 928281
-0.002673 0.000568 0.119397 0.673215 -0.568207 0.602951 -0.062500 1 0 0 0 0 0 2 929320
-0.002673 0.000568 0.119397 0.673231 -0.568191 0.602944 -0.062500 1 0 0 0 0 0 2 930309
-0.002673 0.000568 0.119397 0.673224 -0.568198 0.602956 -0.062500 1 0 0 0 0 0 2 931310
-0.002678 0.000586 0.119386 0.745772 -0.818802 0.753206 -0.062500 1 0 0 0 0 0 2 932283
-0.002681 0.000595 0.119383 0.722959 -0.734874 0.679714 -0.062500 1 0 0 0 0 0 2 933327
-0.002682 0.000600 0.119381 0.704749 -0.671878 0.641695 -0.062500 1 0 0 0 0 0 2 934308
-0.002683 0.000602 0.119381 0.694638 -0.638226 0.627253 -0.062500 1 0 0 0 0 0 2 935307
-0.002684 0.000603 0.119381 0.689364 -0.621176 0.622120 -0.062500 1 0 0 0 0 0 2 936316
-0.002684 0.000603 0.119381 0.686674 -0.612617 0.620329 -0.062500 1 0 0 0 0 0 2 937338
-0.002684 0.000604 0.119381 0.685323 -0.608334 0.619701 -0.062500 1 0 0 0 0 0 2 938307
-0.002684 0.000604 0.119381 0.684623 -0.606192 0.619495 -0.062500 1 0 0 0 0 0 2 939282
-0.002684 0.000604 0.119381 0.684270 -0.605121 0.619420 -0.062500 1 0 0 0 0 0 2 940281
-0.002684 0.000604 0.119381 0.684103 -0.604582 0.619386 -0.062500 1 0 0 0 0 0 2 941329
-0.002684 0.000604 0.119381 0.684020 -0.604313 0.619378 -0.062500 1 0 0 0 0 0 2 942314
-0.002684 0.000604 0.119381 0.683969 -0.604181 0.619374 -0.062500 1 0 0 0 0 0 2 943311
-0.002684 0.000604 0.119381 0.683948 -0.604116 0.619380 -0.062500 1 0 0 0 0 0 2 944311
-0.002684 0.000604 0.119381 0.683936 -0.604079 0.619380 -0.062500 1 0 0 0 0 0 2 945325
-0.002684 0.000604 0.119381 0.683940 -0.604056 0.619380 -0.062500 1 0 0 0 0 0 2 946310
-0.002684 0.000604 0.119381 0.683921 -0.604061 0.619380 -0.062500 1 0 0 0 0 0 2 947309
-0.002684 0.000604 0.119381 0.683935 -0.604044 0.619373 -0.062500 1 0 0 0 0 0 2 948307
-0.002684 0.000604 0.119381 0.683925 -0.604040 0.619379 -0.062500 1 0 0 0 0 0 2 949327
-0.002684 0.000604 0.119381 0.683927 -0.604051 0.619386 -0.062500 1 0 0 0 0 0 2 950306
-0.002684 0.000604 0.119381 0.683928 -0.604052 0.619367 -0.062500 1 0 0 0 0 0 2 951306
-0.002684 0.000604 0.119381 0.683924 -0.604041 0.619378 -0.062500 1 0 0 0 0 0 2 952306
-0.002684 0.000604 0.119381 0.683924 -0.604039 0.619379 -0.062500 1 0 0 0 0 0 2 953326
-0.002684 0.000604 0.119381 0.683936 -0.604042 0.619373 -0.062500 1 0 0 0 0 0 2 954305
-0.002684 0.000604 0.119381 0.683929 -0.604051 0.619386 -0.062500 1 0 0 0 0 0 2 955276
-0.002684 0.000604 0.119381 0.683925 -0.604040 0.619380 -0.062500 1 0 0 0 0 0 2 956291
-0.002684 0.000604 0.119381 0.683928 -0.604051 0.619367 -0.062500 1 0 0 0 0 0 2 957322
-0.002689 0.000622 0.119370 0.756426 -0.854507 0.769750 -0.062500 1 0 0 0 0 0 2 958288
-0.002692 0.000631 0.119366 0.733640 -0.770658 0.696211 -0.062500 1 0 0 0 0 0 2 959306
-0.002693 0.000635 0.119365 0.715431 -0.707696 0.658145 -0.062500 1 0 0 0 0 0 2 960289
-0.002694 0.000638 0.119364 0.705333 -0.674052 0.643690 -0.062500 1 0 0 0 0 0 2 961322
-0.002694 0.000639 0.119364 0.700074 -0.657012 0.638563 -0.062500 1 0 0 0 0 0 2 962287
-0.002694 0.000639 0.119364 0.697386 -0.648456 0.636769 -0.062500 1 0 0 0 0 0 2 963302
-0.002695 0.000640 0.119364 0.696009 -0.644158 0.636144 -0.062500 1 0 0 0 0 0 2 964289
-0.002695 0.000640 0.119364 0.695318 -0.642017 0.635931 -0.062500 1 0 0 0 0 0 2 965326
-0.002695 0.000640 0.119364 0.694981 -0.640960 0.635856 -0.062500 1 0 0 0 0 0 2 966231
-0.002695 0.000640 0.119364 0.694813 -0.640412 0.635834 -0.062500 1 0 0 0 0 0 2 967222
-0.002695 0.000640 0.119364 0.694710 -0.640147 0.635827 -0.062500 1 0 0 0 0 0 2 968222
-0.002695 0.000640 0.119364 0.694665 -0.640007 0.635811 -0.062500 1 0 0 0 0 0 2 969238
-0.002695 0.000640 0.119364 0.694644 -0.639942 0.635815 -0.062500 1 0 0 0 0 0 2 970222
-0.002695 0.000640 0.119364 0.694636 -0.639916 0.635822 -0.062500 1 0 0 0 0 0 2 971231
-0.002695 0.000640 0.119364 0.694632 -0.639903 0.635816 -0.062500 1 0 0 0 0 0 2 972230
-0.002695 0.000640 0.119364 0.694637 -0.639883 0.635815 -0.062500 1 0 0 0 0 0 2 973228
-0.002695 0.000640 0.119364 0.694626 -0.639878 0.635821 -0.062500 1 0 0 0 0 0 2 974231
-0.002695 0.000640 0.119364 0.694629 -0.639890 0.635809 -0.062500 1 0 0 0 0 0 2 975228
-0.002695 0.000640 0.119364 0.694625 -0.639880 0.635820 -0.062500 1 0 0 0 0 0 2 976239
-0.002695 0.000640 0.119364 0.694625 -0.639879 0.635822 -0.062500 1 0 0 0 0 0 2 977270
-0.002695 0.000640 0.119364 0.694621 -0.639867 0.635815 -0.062500 1 0 0 0 0 0 2 978225
-0.002695 0.000640 0.119364 0.694636 -0.639879 0.635815 -0.062500 1 0 0 0 0 0 2 979222
-0.002714 0.000644 0.119374 0.959095 -0.702605 0.499434 -0.062500 1 0 0 0 0 0 2 980229
-0.002723 0.000647 0.119377 0.868925 -0.681289 0.566227 -0.062500 1 0 0 0 0 0 2 981242
-0.002728 0.000648 0.119378 0.802408 -0.665502 0.600728 -0.062500 1 0 0 0 0 0 2 982231
-0.002730 0.000648 0.119379 0.767291 -0.657170 0.613804 -0.062500 1 0 0 0 0 0 2 983224
-0.002731 0.000649 0.119379 0.749637 -0.652970 0.618443 -0.062500 1 0 0 0 0 0 2 984210
-0.002732 0.000649 0.119379 0.740857 -0.650874 0.620058 -0.062500 1 0 0 0 0 0 2 985233
-0.002732 0.000649 0.119379 0.736461 -0.649830 0.620623 -0.062500 1 0 0 0 0 0 2 986229
-0.002732 0.000649 0.119379 0.734285 -0.649302 0.620817 -0.062500 1 0 0 0 0 0 2 987225
-0.002732 0.000649 0.119379 0.733196 -0.649042 0.620883 -0.062500 1 0 0 0 0 0 2 988227
-0.002732 0.000649 0.119379 0.732639 -0.648910 0.620910 -0.062500 1 0 0 0 0 0 2 989275
-0.002732 0.000649 0.119379 0.732371 -0.648846 0.620917 -0.062500 1 0 0 0 0 0 2 990305
-0.002732 0.000649 0.119379 0.732239 -0.648815 0.620920 -0.062500 1 0 0 0 0 0 2 991308
-0.002732 0.000649 0.119379 0.732181 -0.648790 0.620918 -0.062500 1 0 0 0 0 0 2 992325
-0.002732 0.000649 0.119379 0.732139 -0.648800 0.620917 -0.062500 1 0 0 0 0 0 2 993308
-0.002732 0.000649 0.119379 0.732121 -0.648788 0.620916 -0.062500 1 0 0 0 0 0 2 994286
-0.002732 0.000649 0.119379 0.732108 -0.648784 0.620922 -0.062500 1 0 0 0 0 0 2 995288
-0.002732 0.000649 0.119379 0.732107 -0.648783 0.620923 -0.062500 1 0 0 0 0 0 2 996321
-0.002732 0.000649 0.119379 0.732107 -0.648783 0.620923 -0.062500 1 0 0 0 0 0 2 997299
-0.002732 0.000649 0.119379 0.732107 -0.648783 0.620923 -0.062500 1 0 0 0 0 0 2 998283
-0.002732 0.000649 0.119379 0.732104 -0.648772 0.620916 -0.062500 1 0 0 0 0 0 2 999282
-0.002732 0.000649 0.119379 0.732107 -0.648782 0.620922 -0.062500 1 0 0 0 0 0 3 281
-0.002732 0.000649 0.119379 0.732099 -0.648792 0.620916 -0.062500 1 0 0 0 0 0 3 1334
-0.002732 0.000649 0.119379 0.732106 -0.648784 0.620922 -0.062500 1 0 0 0 0 0 3 2304
-0.002732 0.000649 0.119379 0.732107 -0.648784 0.620923 -0.062500 1 0 0 0 0 0 3 3312
-0.002732 0.000649 0.119379 0.732104 -0.648772 0.620916 -0.062500 1 0 0 0 0 0 3 4304
-0.002732 0.000649 0.119379 0.732095 -0.648779 0.620928 -0.062500 1 0 0 0 0 0 3 5362
-0.002732 0.000649 0.119379 0.732098 -0.648791 0.620917 -0.062500 1 0 0 0 0 0 3 6305
-0.002732 0.000649 0.119379 0.732106 -0.648784 0.620922 -0.062500 1 0 0 0 0 0 3 7307
-0.002737 0.000667 0.119368 0.804526 -0.899108 0.771478 -0.062500 1 0 0 0 0 0 3 8313
-0.002740 0.000676 0.119365 -0.004996 -0.167630 0.697844 -0.062500 0 0 0 0 0 0 3 9300
-0.002741 0.000680 0.119363 -0.024561 -0.100221 0.659741 -0.062500 0 0 0 0 0 0 3 10282
-0.002742 0.000682 0.119363 -0.035375 -0.064365 0.645267 -0.062500 0 0 0 0 0 0 3 11281
-0.002742 0.000683 0.119363 -0.041007 -0.046195 0.640126 -0.062500 0 0 0 0 0 0 3 12283
-0.002743 0.000684 0.119363 -0.043881 -0.037068 0.638338 -0.062500 0 0 0 0 0 0 3 13317
-0.002762 0.000689 0.119372 0.200384 -0.090796 0.501534 -0.062500 0 0 0 0 0 0 3 14306
-0.002790 0.000696 0.119385 0.339131 -0.126891 0.431894 -0.062500 0 0 0 0 0 0 3 15282
-0.002809 0.000717 0.119379 0.235121 -0.317597 0.683726 -0.062500 0 0 0 0 0 0 3 16287
-0.002838 0.000732 0.119387 0.346842 -0.256890 0.521577 -0.062500 0 0 0 0 0 0 3 17342
-0.002876 0.000762 0.119388 0.484379 -0.442856 0.582795 -0.062500 0 0 0 0 0 0 3 18308
-0.002914 0.000781 0.119398 0.495186 -0.325415 0.466138 -0.062500 0 0 0 0 0 0 3 19289
-0.002957 0.000813 0.119401 0.560683 -0.477571 0.554439 -0.062500 0 0 0 0 0 0 3 20304
-0.002998 0.000834 0.119411 0.522767 -0.346222 0.448124 -0.062500 0 0 0 0 0 0 3 21330
-0.003023 0.000862 0.119404 0.325530 -0.428281 0.675477 -0.062500 0 0 0 0 0 0 3 22303
-0.003054 0.000881 0.119411 0.388994 -0.313024 0.503940 -0.062500 0 0 0 0 0 0 3 23307
-0.003089 0.000894 0.119423 0.435077 -0.239244 0.410904 -0.062500 0 0 0 0 0 0 3 24310
-0.003112 0.000919 0.119417 0.278905 -0.373761 0.653183 -0.062500 0 0 0 0 0 0 3 25319
-0.003142 0.000936 0.119424 0.365758 -0.285615 0.488032 -0.062500 0 0 0 0 0 0 3 26280
-0.003181 0.000967 0.119425 0.490336 -0.457251 0.549145 -0.062500 0 0 0 0 0 0 3 27280
-0.003201 0.000982 0.119426 0.234578 -0.277242 0.566229 -0.062500 0 0 0 0 0 0 3 28280
-0.003234 0.001012 0.119425 0.396752 -0.449341 0.589181 -0.062500 0 0 0 0 0 0 3 29296
-0.003270 0.001032 0.119434 0.439955 -0.330248 0.448324 -0.062500 0 0 0 0 0 0 3 30271
-0.003295 0.001059 0.119457 0.292602 -0.427258 0.225308 -0.062500 0 0 0 0 0 0 3 31288
-0.003312 0.001091 0.119455 0.186528 -0.484596 0.549351 -0.062500 0 0 0 0 0 0 3 32303
-0.003339 0.001112 0.119463 0.313056 -0.343521 0.425493 -0.062500 0 0 0 0 0 0 3 33326
-0.003372 0.001126 0.119476 0.392735 -0.255517 0.350405 -0.062500 0 0 0 0 0 0 3 34301
-0.003393 0.001151 0.119469 0.252396 -0.381887 0.598901 -0.062500 0 0 0 0 0 0 3 35301
-0.003423 0.001168 0.119476 0.332873 -0.292622 0.436255 -0.062500 0 0 0 0 0 0 3 36284
-0.003438 0.001177 0.119479 0.147657 -0.172011 0.479883 -0.062500 0 0 0 0 0 0 3 37334
-0.003464 0.001186 0.119489 0.280315 -0.163428 0.371589 -0.062500 0 0 0 0 0 0 3 38286
-0.003502 0.001212 0.119491 0.434176 -0.395040 0.466119 -0.062500 0 0 0 0 0 0 3 39298
-0.003520 0.001226 0.119492 0.207122 -0.244686 0.493950 -0.062500 0 0 0 0 0 0 3 40285
-0.003549 0.001237 0.119502 0.311484 -0.202079 0.369924 -0.062500 0 0 0 0 0 0 3 41317
-0.003568 0.001260 0.119494 0.201942 -0.355427 0.591097 -0.062500 0 0 0 0 0 0 3 42285
-0.003597 0.001276 0.119501 0.316119 -0.278603 0.418243 -0.062500 0 0 0 0 0 0 3 43303
-0.003630 0.001289 0.119513 0.375141 -0.225317 0.324899 -0.062500 0 0 0 0 0 0 3 44285
-0.003652 0.001313 0.119506 0.229177 -0.367867 0.566660 -0.062500 0 0 0 0 0 0 3 45319
-0.003669 0.001343 0.119524 0.160481 -0.463154 0.251168 -0.062500 0 0 0 0 0 0 3 46286
-0.003677 0.001358 0.119530 0.036873 -0.275042 0.366877 -0.062500 0 0 0 0 0 0 3 47285
-0.003706 0.001388 0.119531 0.282819 -0.447925 0.450683 -0.062500 0 0 0 0 0 0 3 48302
-0.003739 0.001408 0.119541 0.371759 -0.330717 0.332266 -0.062500 0 0 0 0 0 0 3 49338
-0.003756 0.001417 0.119544 0.162514 -0.191964 0.400087 -0.062500 0 0 0 0 0 0 3 50229
-0.003788 0.001445 0.119543 0.348298 -0.404777 0.456189 -0.062500 0 0 0 0 0 0 3 51219
-0.003823 0.001463 0.119553 0.405224 -0.309136 0.326874 -0.062500 0 0 0 0 0 0 3 52220
-0.003846 0.001489 0.119545 0.231736 -0.412489 0.544438 -0.062500 0 0 0 0 0 0 3 53237
-0.003877 0.001507 0.119552 0.319359 -0.308768 0.370510 -0.062500 0 0 0 0 0 0 3 54220
-0.003911 0.001521 0.119563 0.377281 -0.240603 0.276821 -0.062500 0 0 0 0 0 0 3 55229
-0.003933 0.001545 0.119556 0.223122 -0.375330 0.518254 -0.062500 0 0 0 0 0 0 3 56230
-0.003963 0.001562 0.119563 0.315052 -0.290000 0.353919 -0.062500 0 0 0 0 0 0 3 57233
-0.003998 0.001575 0.119575 0.375301 -0.231246 0.263705 -0.062500 0 0 0 0 0 0 3 58225
-0.004020 0.001599 0.119568 0.221953 -0.370471 0.506261 -0.062500 0 0 0 0 0 0 3 59240
-0.004050 0.001616 0.119575 0.295882 -0.291542 0.342461 -0.062500 0 0 0 0 0 0 3 60235
-0.004084 0.001629 0.119587 0.356535 -0.234036 0.252473 -0.062500 0 0 0 0 0 0 3 61254
-0.004106 0.001653 0.119580 0.203011 -0.373640 0.494983 -0.062500 0 0 0 0 0 0 3 62228
-0.004136 0.001670 0.119587 0.296109 -0.291270 0.331330 -0.062500 0 0 0 0 0 0 3 63229
-0.004151 0.001678 0.119589 0.106957 -0.174255 0.371815 -0.062500 0 0 0 0 0 0 3 64220
-0.004183 0.001704 0.119588 0.310810 -0.397383 0.420084 -0.062500 0 0 0 0 0 0 3 65239
-0.004218 0.001722 0.119597 0.374612 -0.307911 0.287268 -0.062500 0 0 0 0 0 0 3 66226
-0.004236 0.001731 0.119600 0.150842 -0.182610 0.347972 -0.062500 0 0 0 0 0 0 3 67225
-0.004269 0.001758 0.119599 0.311164 -0.406767 0.404769 -0.062500 0 0 0 0 0 0 3 68224
-0.004304 0.001776 0.119608 0.365599 -0.315164 0.274879 -0.062500 0 0 0 0 0 0 3 69233
-0.004327 0.001802 0.119600 0.201988 -0.418241 0.491599 -0.062500 0 0 0 0 0 0 3 70224
-0.004358 0.001820 0.119607 0.290122 -0.316240 0.318145 -0.062500 0 0 0 0 0 0 3 71223
-0.004397 0.001851 0.119607 0.413143 -0.478282 0.380267 -0.062500 0 0 0 0 0 0 3 72224
-0.004417 0.001867 0.119607 0.168350 -0.291700 0.389949 -0.062500 0 0 0 0 0 0 3 73247
-0.004451 0.001897 0.119606 0.330958 -0.460951 0.418350 -0.062500 0 0 0 0 0 0 3 74210
-0.004488 0.001916 0.119614 0.364063 -0.348714 0.277082 -0.062500 0 0 0 0 0 0 3 75229
-0.004511 0.001944 0.119606 0.194864 -0.437646 0.489495 -0.062500 0 0 0 0 0 0 3 76223
-0.004542 0.001962 0.119612 0.281002 -0.329148 0.314783 -0.062500 0 0 0 0 0 0 3 77234
-0.004582 0.001994 0.119613 0.402663 -0.487484 0.377083 -0.062500 0 0 0 0 0 0 3 78223
-0.004601 0.002009 0.119613 0.156972 -0.299289 0.385626 -0.062500 0 0 0 0 0 0 3 79225
-0.004636 0.002039 0.119611 0.319318 -0.467515 0.414883 -0.062500 0 0 0 0 0 0 3 80221
-0.004672 0.002059 0.119619 0.365001 -0.349169 0.273544 -0.062500 0 0 0 0 0 0 3 81207
-0.004695 0.002086 0.119611 0.176908 -0.444901 0.485711 -0.062500 0 0 0 0 0 0 3 82304
-0.004731 0.002122 0.119606 0.327977 -0.565308 0.467779 -0.062500 0 0 0 0 0 0 3 83303
-0.004769 0.002145 0.119613 0.368956 -0.405002 0.297942 -0.062500 0 0 0 0 0 0 3 84277
-0.004792 0.002174 0.119605 0.191651 -0.469492 0.498877 -0.062500 0 0 0 0 0 0 3 85343
-0.004823 0.002193 0.119611 0.274790 -0.349525 0.320428 -0.062500 0 0 0 0 0 0 3 86305
-0.004863 0.002225 0.119611 0.394339 -0.501357 0.382401 -0.062500 0 0 0 0 0 0 3 87306
-0.004903 0.002245 0.119620 0.382606 -0.381159 0.261616 -0.062500 0 0 0 0 0 0 3 88303
-0.004927 0.002273 0.119612 0.189552 -0.462122 0.481620 -0.062500 0 0 0 0 0 0 3 89340
-0.004959 0.002292 0.119618 0.265640 -0.351113 0.310217 -0.062500 0 0 0 0 0 0 3 90312
-0.004979 0.002318 0.119609 0.129323 -0.446689 0.502025 -0.062500 0 0 0 0 0 0 3 91302
-0.005009 0.002336 0.119615 0.235755 -0.343530 0.319865 -0.062500 0 0 0 0 0 0 3 92302
-0.005049 0.002368 0.119615 0.375665 -0.506874 0.381077 -0.062500 0 0 0 0 0 0 3 93295
-0.005068 0.002383 0.119614 0.134175 -0.320067 0.386149 -0.062500 0 0 0 0 0 0 3 94277
-0.005102 0.002413 0.119612 0.299031 -0.488329 0.417397 -0.062500 0 0 0 0 0 0 3 95278
-0.005119 0.002428 0.119611 0.080450 -0.324949 0.402115 -0.062500 0 0 0 0 0 0 3 96276
-0.005152 0.002458 0.119609 0.265340 -0.497958 0.425711 -0.062500 0 0 0 0 0 0 3 97328
-0.005188 0.002477 0.119617 0.323311 -0.383230 0.281270 -0.062500 0 0 0 0 0 0 3 98310
-0.005211 0.002505 0.119608 0.157024 -0.471476 0.491742 -0.062500 0 0 0 0 0 0 3 99306
-0.005242 0.002523 0.119614 0.247887 -0.365103 0.317355 -0.062500 0 0 0 0 0 0 3 100307
-0.005282 0.002554 0.119614 0.382246 -0.528195 0.382166 -0.062500 0 0 0 0 0 0 3 101322
-0.005302 0.002570 0.119614 0.136440 -0.340655 0.386955 -0.062500 0 0 0 0 0 0 3 102305
-0.005336 0.002600 0.119612 0.290806 -0.527844 0.419711 -0.062500 0 0 0 0 0 0 3 103311
-0.005373 0.002619 0.119620 0.338097 -0.410841 0.278194 -0.062500 0 0 0 0 0 0 3 104280
-0.005396 0.002647 0.119611 0.165660 -0.497348 0.489452 -0.062500 0 0 0 0 0 0 3 105323
-0.005427 0.002665 0.119617 0.254308 -0.390757 0.315642 -0.062500 0 0 0 0 0 0 3 106301
-0.005447 0.002692 0.119608 0.122095 -0.486918 0.506132 -0.062500 0 0 0 0 0 0 3 107304
-0.005477 0.002710 0.119614 0.232734 -0.385649 0.324230 -0.062500 0 0 0 0 0 0 3 108279
-0.005516 0.002741 0.119613 0.364895 -0.545199 0.387106 -0.062500 0 0 0 0 0 0 3 109319
-0.005536 0.002756 0.119613 0.119929 -0.382521 0.389682 -0.062500 0 0 0 0 0 0 3 110302
-0.005570 0.002786 0.119610 0.304314 -0.557708 0.423247 -0.062500 0 0 0 0 0 0 3 111306
-0.005607 0.002806 0.119618 0.353268 -0.441398 0.281589 -0.062500 0 0 0 0 0 0 3 112299
-0.005625 0.002816 0.119621 0.117581 -0.300981 0.333023 -0.062500 0 0 0 0 0 0 3 113342
-0.005658 0.002843 0.119619 0.292088 -0.510712 0.396377 -0.062500 0 0 0 0 0 0 3 114301
-0.005675 0.002856 0.119619 0.092895 -0.356500 0.390045 -0.062500 0 0 0 0 0 0 3 115286
-0.005703 0.002868 0.119628 0.218464 -0.314536 0.261016 -0.062500 0 0 0 0 0 0 3 116298
-0.005741 0.002895 0.119628 0.364048 -0.522278 0.355186 -0.062500 0 0 0 0 0 0 3 117319
-0.005760 0.002909 0.119628 0.135862 -0.388279 0.368496 -0.062500 0 0 0 0 0 0 3 118316
-0.005789 0.002921 0.119637 0.242834 -0.343304 0.247524 -0.062500 0 0 0 0 0 0 3 119297
-0.005828 0.002949 0.119637 0.378965 -0.549411 0.344877 -0.062500 0 0 0 0 0 0 3 120284
-0.005847 0.002963 0.119638 0.140628 -0.388959 0.358787 -0.062500 0 0 0 0 0 0 3 121340
-0.005877 0.002974 0.119646 0.245446 -0.343710 0.238345 -0.062500 0 0 0 0 0 0 3 122303
-0.005911 0.002985 0.119658 0.341177 -0.327294 0.176005 -0.062500 0 0 0 0 0 0 3 123300
-0.005927 0.002990 0.119662 0.123758 -0.255757 0.267273 -0.062500 0 0 0 0 0 0 3 124282
-0.005960 0.003015 0.119661 0.322428 -0.525070 0.347829 -0.062500 0 0 0 0 0 0 3 125322
-0.005976 0.003027 0.119661 0.128913 -0.389820 0.345977 -0.062500 0 0 0 0 0 0 3 126283
-0.006004 0.003038 0.119669 0.258236 -0.357634 0.219649 -0.062500 0 0 0 0 0 0 3 127298
-0.006018 0.003043 0.119672 0.087779 -0.282548 0.277631 -0.062500 0 0 0 0 0 0 3 128293
-0.006044 0.003050 0.119682 0.235825 -0.301228 0.185662 -0.062500 0 0 0 0 0 0 3 129316
-0.006082 0.003076 0.119683 0.393574 -0.541169 0.295074 -0.062500 0 0 0 0 0 0 3 130282
-0.006100 0.003089 0.119683 0.166083 -0.398106 0.311911 -0.062500 0 0 0 0 0 0 3 131300
-0.006129 0.003100 0.119692 0.277125 -0.361807 0.193445 -0.062500 0 0 0 0 0 0 3 132283
-0.006144 0.003106 0.119695 0.097156 -0.284589 0.253804 -0.062500 0 0 0 0 0 0 3 133332
-0.006170 0.003113 0.119705 0.257759 -0.322711 0.163175 -0.062500 0 0 0 0 0 0 3 134217
-0.006184 0.003117 0.119708 0.095419 -0.274832 0.234367 -0.062500 0 0 0 0 0 0 3 135223
-0.006210 0.003123 0.119718 0.248376 -0.307568 0.147816 -0.062500 0 0 0 0 0 0 3 136226
-0.006223 0.003126 0.119721 0.090657 -0.267235 0.220305 -0.062500 0 0 0 0 0 0 3 137226
-0.006249 0.003133 0.119731 0.246084 -0.303791 0.134353 -0.062500 0 0 0 0 0 0 3 138226
-0.006266 0.003153 0.119723 0.151652 -0.491011 0.367793 -0.062500 0 0 0 0 0 0 3 139234
-0.006295 0.003168 0.119729 0.286591 -0.439785 0.203995 -0.062500 0 0 0 0 0 0 3 140232
-0.006309 0.003175 0.119731 0.112030 -0.336293 0.235694 -0.062500 0 0 0 0 0 0 3 141237
-0.006336 0.003184 0.119740 0.257681 -0.338857 0.134449 -0.062500 0 0 0 0 0 0 3 142243
-0.006349 0.003188 0.119744 0.095527 -0.282987 0.201189 -0.062500 0 0 0 0 0 0 3 143222
-0.006355 0.003190 0.119745 -0.007124 -0.250161 0.234719 -0.062500 0 0 0 0 0 0 3 144209
-0.006378 0.003196 0.119754 0.219308 -0.288027 0.126470 -0.062500 0 0 0 0 0 0 3 145216
-0.006389 0.003199 0.119757 0.104364 -0.266931 0.189840 -0.062500 0 0 0 0 0 0 3 146226
-0.006415 0.003205 0.119767 0.273364 -0.306699 0.101262 -0.062500 0 0 0 0 0 0 3 147231
-0.006427 0.003208 0.119770 0.123024 -0.269716 0.172303 -0.062500 0 0 0 0 0 0 3 148226
-0.006433 0.003209 0.119771 0.026415 -0.246403 0.207335 -0.062500 0 0 0 0 0 0 3 149232
-0.006461 0.003232 0.119769 0.294912 -0.521747 0.261131 -0.062500 0 0 0 0 0 0 3 150221
-0.006474 0.003243 0.119768 0.143837 -0.401420 0.246373 -0.062500 0 0 0 0 0 0 3 151220
-0.006501 0.003254 0.119776 0.295661 -0.376974 0.117243 -0.062500 0 0 0 0 0 0 3 152218
-0.006514 0.003259 0.119779 0.134886 -0.305336 0.172412 -0.062500 0 0 0 0 0 0 3 153229
-0.006521 0.003261 0.119780 0.032562 -0.264323 0.201690 -0.062500 0 0 0 0 0 0 3 154221
-0.006524 0.003263 0.119781 -0.020168 -0.243566 0.212940 -0.062500 0 0 0 0 0 0 3 155220
-0.006545 0.003268 0.119789 0.210097 -0.295000 0.096701 -0.062500 0 0 0 0 0 0 3 156222
-0.006556 0.003271 0.119792 0.091557 -0.263971 0.156541 -0.062500 0 0 0 0 0 0 3 157239
-0.006561 0.003272 0.119793 0.010788 -0.243580 0.187539 -0.062500 0 0 0 0 0 0 3 158223
-0.006583 0.003277 0.119802 0.225591 -0.294948 0.079247 -0.062500 0 0 0 0 0 0 3 159222
-0.006599 0.003297 0.119794 0.177254 -0.499030 0.303363 -0.062500 0 0 0 0 0 0 3 160222
-0.006607 0.003307 0.119791 0.071828 -0.390106 0.257036 -0.062500 0 0 0 0 0 0 3 161227
-0.006611 0.003312 0.119790 0.009972 -0.314310 0.228245 -0.062500 0 0 0 0 0 0 3 162221
-0.006633 0.003320 0.119798 0.234262 -0.335815 0.096977 -0.062500 0 0 0 0 0 0 3 163205
-0.006644 0.003323 0.119801 0.112040 -0.289378 0.151095 -0.062500 0 0 0 0 0 0 3 164204
-0.006649 0.003325 0.119802 0.029262 -0.261211 0.180036 -0.062500 0 0 0 0 0 0 3 165263
-0.006656 0.003343 0.119791 0.047951 -0.472098 0.352858 -0.062500 0 0 0 0 0 0 3 166299
-0.006660 0.003352 0.119787 0.005862 -0.376546 0.278474 -0.062500 0 0 0 0 0 0 3 167301
-0.006662 0.003357 0.119786 -0.022811 -0.307663 0.238864 -0.062500 0 0 0 0 0 0 3 168275
-0.006663 0.003359 0.119785 -0.038783 -0.270743 0.223610 -0.062500 0 0 0 0 0 0 3 169346
-0.006664 0.003360 0.119785 -0.047232 -0.251910 0.218118 -0.062500 0 0 0 0 0 0 3 170299
-0.006684 0.003366 0.119793 0.205320 -0.304266 0.096513 -0.062500 0 0 0 0 0 0 3 171298
-0.006694 0.003368 0.119796 0.097398 -0.273517 0.153931 -0.062500 0 0 0 0 0 0 3 172304
-0.006699 0.003370 0.119797 0.021888 -0.253245 0.184030 -0.062500 0 0 0 0 0 0 3 173292
-0.006701 0.003370 0.119798 -0.017371 -0.242898 0.195585 -0.062500 0 0 0 0 0 0 3 174276
-0.006707 0.003388 0.119786 0.024598 -0.462864 0.361590 -0.062500 0 0 0 0 0 0 3 175274
-0.006710 0.003397 0.119782 -0.005711 -0.371986 0.284592 -0.062500 0 0 0 0 0 0 3 176275
-0.006712 0.003401 0.119781 -0.028535 -0.305409 0.244036 -0.062500 0 0 0 0 0 0 3 177333
-0.006713 0.003404 0.119780 -0.041627 -0.269631 0.228453 -0.062500 0 0 0 0 0 0 3 178298
-0.006713 0.003405 0.119780 -0.034360 -0.235038 0.222837 -0.062500 0 0 0 0 0 0 3 179298
-0.006713 0.003405 0.119780 -0.038039 -0.225820 0.220863 -0.062500 0 0 0 0 0 0 3 180269
-0.006714 0.003406 0.119780 -0.039933 -0.221190 0.220168 -0.062500 0 0 0 0 0 0 3 181325
-0.006718 0.003423 0.119769 0.020564 -0.443789 0.381899 -0.062500 0 0 0 0 0 0 3 182303
-0.006721 0.003432 0.119765 -0.000508 -0.354310 0.303304 -0.062500 0 0 0 0 0 0 3 183306
-0.006722 0.003436 0.119763 -0.018771 -0.288444 0.262169 -0.062500 0 0 0 0 0 0 3 184299
-0.006723 0.003439 0.119763 -0.029588 -0.252995 0.246384 -0.062500 0 0 0 0 0 0 3 185326
-0.006724 0.003440 0.119762 -0.035483 -0.234886 0.240710 -0.062500 0 0 0 0 0 0 3 186297
-0.006724 0.003440 0.119762 -0.038590 -0.225745 0.238705 -0.062500 0 0 0 0 0 0 3 187300
-0.006724 0.003441 0.119762 -0.040215 -0.221143 0.237998 -0.062500 0 0 0 0 0 0 3 188276
-0.006729 0.003458 0.119751 0.020378 -0.443653 0.399830 -0.062500 0 0 0 0 0 0 3 189292
-0.006731 0.003467 0.119747 -0.000599 -0.354243 0.321183 -0.062500 0 0 0 0 0 0 3 190275
-0.006733 0.003471 0.119745 -0.018811 -0.288412 0.280033 -0.062500 0 0 0 0 0 0 3 191274
-0.006734 0.003474 0.119745 -0.029606 -0.252983 0.264228 -0.062500 0 0 0 0 0 0 3 192278
-0.006734 0.003475 0.119745 -0.035496 -0.234882 0.258545 -0.062500 0 0 0 0 0 0 3 193311
-0.006734 0.003475 0.119745 -0.038593 -0.225736 0.256542 -0.062500 0 0 0 0 0 0 3 194305
-0.006734 0.003476 0.119745 -0.040222 -0.221154 0.255834 -0.062500 0 0 0 0 0 0 3 195302
-0.006739 0.003493 0.119733 0.020320 -0.443506 0.417787 -0.062500 0 0 0 0 0 0 3 196309
-0.006742 0.003502 0.119729 -0.000609 -0.354191 0.339083 -0.062500 0 0 0 0 0 0 3 197339
-0.006743 0.003506 0.119727 -0.018822 -0.288377 0.297892 -0.062500 0 0 0 0 0 0 3 198299
-0.006744 0.003509 0.119727 -0.029605 -0.252984 0.282084 -0.062500 0 0 0 0 0 0 3 199283
-0.006744 0.003510 0.119727 -0.035496 -0.234881 0.276406 -0.062500 0 0 0 0 0 0 3 200297
-0.006745 0.003510 0.119727 -0.038601 -0.225746 0.274394 -0.062500 0 0 0 0 0 0 3 201316
-0.006745 0.003511 0.119727 -0.040213 -0.221150 0.273677 -0.062500 0 0 0 0 0 0 3 202283
-0.006745 0.003511 0.119727 -0.041023 -0.218843 0.273441 -0.062500 0 0 0 0 0 0 3 203297
-0.006750 0.003528 0.119715 0.019853 -0.442221 0.435659 -0.062500 0 0 0 0 0 0 3 204282
-0.006752 0.003537 0.119711 -0.000853 -0.353551 0.356946 -0.062500 0 0 0 0 0 0 3 205334
-0.006754 0.003541 0.119710 -0.018934 -0.288074 0.315761 -0.062500 0 0 0 0 0 0 3 206214
-0.006754 0.003543 0.119709 -0.029668 -0.252826 0.299947 -0.062500 0 0 0 0 0 0 3 207224
-0.006755 0.003545 0.119709 -0.035512 -0.234803 0.294268 -0.062500 0 0 0 0 0 0 3 208215
-0.006755 0.003545 0.119709 -0.038612 -0.225708 0.292260 -0.062500 0 0 0 0 0 0 3 209230
-0.006755 0.003545 0.119709 -0.040221 -0.221128 0.291550 -0.062500 0 0 0 0 0 0 3 210214
-0.006755 0.003546 0.119709 -0.041034 -0.218843 0.291294 -0.062500 0 0 0 0 0 0 3 211223
-0.006755 0.003546 0.119709 -0.041457 -0.217676 0.291211 -0.062500 0 0 0 0 0 0 3 212215
-0.006755 0.003546 0.119709 -0.041667 -0.217101 0.291181 -0.062500 0 0 0 0 0 0 3 213232
-0.006760 0.003563 0.119697 0.019487 -0.441233 0.453589 -0.062500 0 0 0 0 0 0 3 214218
-0.006763 0.003572 0.119693 -0.001028 -0.353064 0.374856 -0.062500 0 0 0 0 0 0 3 215232
-0.006764 0.003576 0.119692 -0.019014 -0.287833 0.333650 -0.062500 0 0 0 0 0 0 3 216229
-0.006765 0.003578 0.119691 -0.029698 -0.252701 0.317828 -0.062500 0 0 0 0 0 0 3 217261
-0.006765 0.003580 0.119691 -0.035548 -0.234752 0.312142 -0.062500 0 0 0 0 0 0 3 218215
-0.006765 0.003580 0.119691 -0.038621 -0.225684 0.310126 -0.062500 0 0 0 0 0 0 3 219226
-0.006766 0.003580 0.119691 -0.040216 -0.221110 0.309427 -0.062500 0 0 0 0 0 0 3 220200
-0.006766 0.003581 0.119691 -0.041040 -0.218823 0.309178 -0.062500 0 0 0 0 0 0 3 221243
-0.006766 0.003581 0.119691 -0.041456 -0.217678 0.309091 -0.062500 0 0 0 0 0 0 3 222219
-0.006766 0.003581 0.119691 -0.041666 -0.217105 0.309060 -0.062500 0 0 0 0 0 0 3 223235
-0.006766 0.003581 0.119691 -0.041771 -0.216819 0.309046 -0.062500 0 0 0 0 0 0 3 224232
-0.006766 0.003581 0.119691 -0.041820 -0.216672 0.309042 -0.062500 0 0 0 0 0 0 3 225237
-0.006766 0.003581 0.119691 -0.041857 -0.216589 0.309042 -0.062500 0 0 0 0 0 0 3 226227
-0.006766 0.003581 0.119691 -0.041864 -0.216570 0.309034 -0.062500 0 0 0 0 0 0 3 227228
-0.006766 0.003581 0.119691 -0.041872 -0.216547 0.309038 -0.062500 0 0 0 0 0 0 3 228201
-0.006766 0.003581 0.119691 -0.041885 -0.216542 0.309044 -0.062500 0 0 0 0 0 0 3 229249
-0.006766 0.003581 0.119691 -0.041870 -0.216525 0.309039 -0.062500 0 0 0 0 0 0 3 230300
-0.006766 0.003581 0.119691 -0.041880 -0.216520 0.309043 -0.062500 0 0 0 0 0 0 3 231302
-0.006766 0.003581 0.119691 -0.041889 -0.216528 0.309037 -0.062500 0 0 0 0 0 0 3 232279
-0.006766 0.003581 0.119691 -0.041867 -0.216534 0.309045 -0.062500 0 0 0 0 0 0 3 233347
-0.006766 0.003581 0.119691 -0.041887 -0.216530 0.309037 -0.062500 0 0 0 0 0 0 3 234311
-0.006766 0.003581 0.119691 -0.041870 -0.216524 0.309038 -0.062500 0 0 0 0 0 0 3 235328
-0.006766 0.003581 0.119691 -0.041877 -0.216531 0.309051 -0.062500 0 0 0 0 0 0 3 236297
-0.006766 0.003581 0.119691 -0.041888 -0.216529 0.309038 -0.062500 0 0 0 0 0 0 3 237324
-0.006766 0.003581 0.119691 -0.041870 -0.216524 0.309038 -0.062500 0 0 0 0 0 0 3 238299
-0.006766 0.003581 0.119691 -0.041880 -0.216520 0.309043 -0.062500 0 0 0 0 0 0 3 239298
-0.006766 0.003581 0.119691 -0.041874 -0.216542 0.309039 -0.062500 0 0 0 0 0 0 3 240275
-0.006766 0.003581 0.119691 -0.041880 -0.216522 0.309044 -0.062500 0 0 0 0 0 0 3 241311
-0.006766 0.003581 0.119691 -0.041881 -0.216520 0.309044 -0.062500 0 0 0 0 0 0 3 242299
-0.006766 0.003581 0.119691 -0.041877 -0.216531 0.309032 -0.062500 0 0 0 0 0 0 3 243273
-0.006766 0.003581 0.119691 -0.041878 -0.216532 0.309050 -0.062500 0 0 0 0 0 0 3 244273
-0.006766 0.003581 0.119691 -0.041869 -0.216524 0.309039 -0.062500 0 0 0 0 0 0 3 245317
-0.006766 0.003581 0.119691 -0.041887 -0.216529 0.309037 -0.062500 0 0 0 0 0 0 3 246296
-0.006766 0.003581 0.119691 -0.041882 -0.216521 0.309043 -0.062500 0 0 0 0 0 0 3 247304
-0.006766 0.003581 0.119691 -0.041866 -0.216533 0.309046 -0.062500 0 0 0 0 0 0 3 248274
-0.006766 0.003581 0.119691 -0.041887 -0.216530 0.309038 -0.062500 0 0 0 0 0 0 3 249289
-0.006766 0.003581 0.119691 -0.041882 -0.216521 0.309044 -0.062500 0 0 0 0 0 0 3 250272
-0.006766 0.003581 0.119691 -0.041877 -0.216531 0.309032 -0.062500 0 0 0 0 0 0 3 251271
-0.006766 0.003581 0.119691 -0.041878 -0.216532 0.309050 -0.062500 0 0 0 0 0 0 3 252269
-0.006766 0.003581 0.119691 -0.041869 -0.216524 0.309039 -0.062500 0 0 0 0 0 0 3 253326
-0.006766 0.003581 0.119691 -0.041887 -0.216529 0.309037 -0.062500 0 0 0 0 0 0 3 254301
-0.006766 0.003581 0.119691 -0.041882 -0.216521 0.309043 -0.062500 0 0 0 0 0 0 3 255305
-0.006766 0.003581 0.119691 -0.041866 -0.216533 0.309046 -0.062500 0 0 0 0 0 0 3 256300
-0.006766 0.003581 0.119691 -0.041887 -0.216530 0.309038 -0.062500 0 0 0 0 0 0 3 257322
-0.006766 0.003581 0.119691 -0.041870 -0.216524 0.309038 -0.062500 0 0 0 0 0 0 3 258301
-0.006766 0.003581 0.119691 -0.041880 -0.216520 0.309043 -0.062500 0 0 0 0 0 0 3 259281
-0.006766 0.003581 0.119691 -0.041886 -0.216539 0.309045 -0.062500 0 0 0 0 0 0 3 260295
-0.006766 0.003581 0.119691 -0.041870 -0.216525 0.309039 -0.062500 0 0 0 0 0 0 3 261319
-0.006766 0.003581 0.119691 -0.041888 -0.216529 0.309037 -0.062500 0 0 0 0 0 0 3 262297
-0.006766 0.003581 0.119691 -0.041870 -0.216524 0.309038 -0.062500 0 0 0 0 0 0 3 263304
-0.006766 0.003581 0.119691 -0.041877 -0.216531 0.309051 -0.062500 0 0 0 0 0 0 3 264272
-0.006766 0.003581 0.119691 -0.041888 -0.216529 0.309038 -0.062500 0 0 0 0 0 0 3 265316
-0.006766 0.003581 0.119691 -0.041870 -0.216524 0.309038 -0.062500 0 0 0 0 0 0 3 266296
-0.006766 0.003581 0.119691 -0.041880 -0.216520 0.309043 -0.062500 0 0 0 0 0 0 3 267273
-0.006766 0.003581 0.119691 -0.041874 -0.216542 0.309039 -0.062500 0 0 0 0 0 0 3 268272
-0.006766 0.003581 0.119691 -0.041880 -0.216522 0.309044 -0.062500 0 0 0 0 0 0 3 269330
-0.006766 0.003581 0.119691 -0.041881 -0.216520 0.309044 -0.062500 0 0 0 0 0 0 3 270276
-0.006766 0.003581 0.119691 -0.041877 -0.216531 0.309032 -0.062500 0 0 0 0 0 0 3 271295
-0.006766 0.003581 0.119691 -0.041878 -0.216532 0.309050 -0.062500 0 0 0 0 0 0 3 272276
-0.006766 0.003581 0.119691 -0.041876 -0.216532 0.309032 -0.062500 0 0 0 0 0 0 3 273309
-0.006766 0.003581 0.119691 -0.041881 -0.216521 0.309043 -0.062500 0 0 0 0 0 0 3 274278
-0.006766 0.003581 0.119691 -0.041881 -0.216520 0.309044 -0.062500 0 0 0 0 0 0 3 275295
-0.006766 0.003581 0.119691 -0.041866 -0.216533 0.309046 -0.062500 0 0 0 0 0 0 3 276277
-0.006766 0.003581 0.119691 -0.041887 -0.216530 0.309038 -0.062500 0 0 0 0 0 0 3 277331
-0.006766 0.003581 0.119691 -0.041882 -0.216521 0.309044 -0.062500 0 0 0 0 0 0 3 278277
-0.006766 0.003581 0.119691 -0.041877 -0.216531 0.309032 -0.062500 0 0 0 0 0 0 3 279306
-0.006766 0.003581 0.119691 -0.041878 -0.216532 0.309050 -0.062500 0 0 0 0 0 0 3 280276
-0.006766 0.003581 0.119691 -0.041869 -0.216524 0.309039 -0.062500 0 0 0 0 0 0 3 281309
-0.006766 0.003581 0.119691 -0.041887 -0.216529 0.309037 -0.062500 0 0 0 0 0 0 3 282278
-0.006766 0.003581 0.119691 -0.041879 -0.216531 0.309051 -0.062500 0 0 0 0 0 0 3 283293
-0.006766 0.003581 0.119691 -0.041876 -0.216532 0.309033 -0.062500 0 0 0 0 0 0 3 284277
-0.006766 0.003581 0.119691 -0.041881 -0.216521 0.309043 -0.062500 0 0 0 0 0 0 3 285310
-0.006766 0.003581 0.119691 -0.041869 -0.216523 0.309038 -0.062500 0 0 0 0 0 0 3 286294
-0.006766 0.003581 0.119691 -0.041877 -0.216531 0.309051 -0.062500 0 0 0 0 0 0 3 287278
-0.006766 0.003581 0.119691 -0.041876 -0.216532 0.309033 -0.062500 0 0 0 0 0 0 3 288291
-0.006766 0.003581 0.119691 -0.041881 -0.216521 0.309043 -0.062500 0 0 0 0 0 0 3 289332
-0.006766 0.003581 0.119691 -0.041889 -0.216528 0.309037 -0.062500 0 0 0 0 0 0 3 290227
-0.006766 0.003581 0.119691 -0.041867 -0.216534 0.309045 -0.062500 0 0 0 0 0 0 3 291212
-0.006766 0.003581 0.119691 -0.041880 -0.216521 0.309044 -0.062500 0 0 0 0 0 0 3 292220
-0.006766 0.003581 0.119691 -0.041889 -0.216528 0.309037 -0.062500 0 0 0 0 0 0 3 293211
-0.006766 0.003581 0.119691 -0.041870 -0.216524 0.309038 -0.062500 0 0 0 0 0 0 3 294221
-0.006766 0.003581 0.119691 -0.041877 -0.216531 0.309051 -0.062500 0 0 0 0 0 0 3 295212
-0.006766 0.003581 0.119691 -0.041876 -0.216532 0.309033 -0.062500 0 0 0 0 0 0 3 296221
-0.006766 0.003581 0.119691 -0.041881 -0.216521 0.309043 -0.062500 0 0 0 0 0 0 3 297231
-0.006766 0.003581 0.119691 -0.041881 -0.216520 0.309044 -0.062500 0 0 0 0 0 0 3 298230
-0.006766 0.003581 0.119691 -0.041874 -0.216542 0.309039 -0.062500 0 0 0 0 0 0 3 299229
-0.006766 0.003581 0.119691 -0.041880 -0.216522 0.309044 -0.062500 0 0 0 0 0 0 3 300235
-0.006766 0.003581 0.119691 -0.041877 -0.216531 0.309032 -0.062500 0 0 0 0 0 0 3 301244
-0.006766 0.003581 0.119691 -0.041881 -0.216521 0.309042 -0.062500 0 0 0 0 0 0 3 302226
-0.006766 0.003581 0.119691 -0.041878 -0.216531 0.309051 -0.062500 0 0 0 0 0 0 3 303198
-0.006766 0.003581 0.119691 -0.041876 -0.216532 0.309033 -0.062500 0 0 0 0 0 0 3 304198
-0.006766 0.003581 0.119691 -0.041881 -0.216521 0.309043 -0.062500 0 0 0 0 0 0 3 305238
-0.006766 0.003581 0.119691 -0.041881 -0.216520 0.309044 -0.062500 0 0 0 0 0 0 3 306233
-0.006766 0.003581 0.119691 -0.041874 -0.216542 0.309039 -0.062500 0 0 0 0 0 0 3 307226
-0.006766 0.003581 0.119691 -0.041880 -0.216522 0.309044 -0.062500 0 0 0 0 0 0 3 308198
-0.006766 0.003581 0.119691 -0.041869 -0.216523 0.309039 -0.062500 0 0 0 0 0 0 3 309237
-0.006766 0.003581 0.119691 -0.041887 -0.216529 0.309037 -0.062500 0 0 0 0 0 0 3 310228
-0.006766 0.003581 0.119691 -0.041879 -0.216531 0.309051 -0.062500 0 0 0 0 0 0 3 311225
-0.006766 0.003581 0.119691 -0.041876 -0.216532 0.309033 -0.062500 0 0 0 0 0 0 3 312224
-0.006766 0.003581 0.119691 -0.041881 -0.216521 0.309043 -0.062500 0 0 0 0 0 0 3 313249
-0.006766 0.003581 0.119691 -0.041869 -0.216523 0.309038 -0.062500 0 0 0 0 0 0 3 314231
-0.006766 0.003581 0.119691 -0.041877 -0.216531 0.309051 -0.062500 0 0 0 0 0 0 3 315229
-0.006766 0.003581 0.119691 -0.041876 -0.216532 0.309033 -0.062500 0 0 0 0 0 0 3 316225
-0.006766 0.003581 0.119691 -0.041881 -0.216521 0.309043 -0.062500 0 0 0 0 0 0 3 317234
-0.006766 0.003581 0.119691 -0.041889 -0.216528 0.309037 -0.062500 0 0 0 0 0 0 3 318225
-0.006766 0.003581 0.119691 -0.041867 -0.216534 0.309045 -0.062500 0 0 0 0 0 0 3 319227
-0.006766 0.003581 0.119691 -0.041880 -0.216521 0.309044 -0.062500 0 0 0 0 0 0 3 320225
-0.006766 0.003581 0.119691 -0.041889 -0.216528 0.309037 -0.062500 0 0 0 0 0 0 3 321228
-0.006766 0.003581 0.119691 -0.041870 -0.216524 0.309038 -0.062500 0 0 0 0 0 0 3 322225
-0.006766 0.003581 0.119691 -0.041877 -0.216531 0.309051 -0.062500 0 0 0 0 0 0 3 323225
-0.006766 0.003581 0.119691 -0.041876 -0.216532 0.309033 -0.062500 0 0 0 0 0 0 3 324230
-0.006766 0.003581 0.119691 -0.041881 -0.216521 0.309043 -0.062500 0 0 0 0 0 0 3 325195
-0.006766 0.003581 0.119691 -0.041881 -0.216520 0.309044 -0.062500 0 0 0 0 0 0 3 326225
-0.006766 0.003581 0.119691 -0.041874 -0.216542 0.309039 -0.062500 0 0 0 0 0 0 3 327225
-0.006766 0.003581 0.119691 -0.041880 -0.216522 0.309044 -0.062500 0 0 0 0 0 0 3 328228
-0.006766 0.003581 0.119691 -0.041877 -0.216531 0.309032 -0.062500 0 0 0 0 0 0 3 329236
-0.006766 0.003581 0.119691 -0.041878 -0.216532 0.309050 -0.062500 0 0 0 0 0 0 3 330304
-0.006766 0.003581 0.119691 -0.041881 -0.216521 0.309045 -0.062500 0 0 0 0 0 0 3 331294
-0.006766 0.003581 0.119691 -0.041877 -0.216531 0.309032 -0.062500 0 0 0 0 0 0 3 332294
-0.006766 0.003581 0.119691 -0.041881 -0.216521 0.309043 -0.062500 0 0 0 0 0 0 3 333289
-0.006766 0.003581 0.119691 -0.041869 -0.216523 0.309038 -0.062500 0 0 0 0 0 0 3 334271
-0.006766 0.003581 0.119691 -0.041885 -0.216539 0.309044 -0.062500 0 0 0 0 0 0 3 335292
-0.006766 0.003581 0.119691 -0.041882 -0.216522 0.309044 -0.062500 0 0 0 0 0 0 3 336293
-0.006766 0.003581 0.119691 -0.041869 -0.216523 0.309039 -0.062500 0 0 0 0 0 0 3 337340
-0.006766 0.003581 0.119691 -0.041888 -0.216529 0.309036 -0.062500 0 0 0 0 0 0 3 338299
-0.006766 0.003581 0.119691 -0.041879 -0.216531 0.309051 -0.062500 0 0 0 0 0 0 3 339301
-0.006766 0.003581 0.119691 -0.041876 -0.216532 0.309033 -0.062500 0 0 0 0 0 0 3 340298
-0.006766 0.003581 0.119691 -0.041881 -0.216521 0.309043 -0.062500 0 0 0 0 0 0 3 341320
-0.006766 0.003581 0.119691 -0.041866 -0.216533 0.309046 -0.062500 0 0 0 0 0 0 3 342293
-0.006766 0.003581 0.119691 -0.041887 -0.216530 0.309037 -0.062500 0 0 0 0 0 0 3 343295
-0.006766 0.003581 0.119691 -0.041882 -0.216521 0.309043 -0.062500 0 0 0 0 0 0 3 344268
-0.006766 0.003581 0.119691 -0.041869 -0.216523 0.309039 -0.062500 0 0 0 0 0 0 3 345277
-0.006766 0.003581 0.119691 -0.041885 -0.216539 0.309044 -0.062500 0 0 0 0 0 0 3 346301
-0.006770 0.003598 0.119679 0.019337 -0.440803 0.471564 -0.062500 0 0 0 0 0 0 3 347269
-0.006773 0.003607 0.119675 -0.001107 -0.352860 0.392778 -0.062500 0 0 0 0 0 0 3 348269
-0.006774 0.003611 0.119674 -0.019047 -0.287739 0.351553 -0.062500 0 0 0 0 0 0 3 349306
-0.006775 0.003613 0.119673 -0.029722 -0.252661 0.335723 -0.062500 0 0 0 0 0 0 3 350295
-0.006776 0.003614 0.119673 -0.035545 -0.234729 0.330019 -0.062500 0 0 0 0 0 0 3 351296
-0.006776 0.003615 0.119673 -0.038628 -0.225662 0.328022 -0.062500 0 0 0 0 0 0 3 352313
-0.006776 0.003615 0.119673 -0.040226 -0.221109 0.327305 -0.062500 0 0 0 0 0 0 3 353329
-0.006776 0.003615 0.119673 -0.041040 -0.218827 0.327067 -0.062500 0 0 0 0 0 0 3 354276
-0.006776 0.003616 0.119673 -0.041455 -0.217683 0.326980 -0.062500 0 0 0 0 0 0 3 355293
-0.006776 0.003616 0.119673 -0.041668 -0.217100 0.326942 -0.062500 0 0 0 0 0 0 3 356276
-0.006776 0.003616 0.119673 -0.041773 -0.216812 0.326927 -0.062500 0 0 0 0 0 0 3 357308
-0.006776 0.003616 0.119673 -0.041819 -0.216675 0.326930 -0.062500 0 0 0 0 0 0 3 358277
-0.006776 0.003616 0.119673 -0.041844 -0.216597 0.326925 -0.062500 0 0 0 0 0 0 3 359292
-0.006776 0.003616 0.119673 -0.041873 -0.216573 0.326928 -0.062500 0 0 0 0 0 0 3 360275
-0.006776 0.003616 0.119673 -0.041864 -0.216543 0.326935 -0.062500 0 0 0 0 0 0 3 361331
-0.006776 0.003616 0.119673 -0.041866 -0.216530 0.326929 -0.062500 0 0 0 0 0 0 3 362276
-0.006776 0.003616 0.119673 -0.041886 -0.216534 0.326927 -0.062500 0 0 0 0 0 0 3 363292
-0.006776 0.003616 0.119673 -0.041868 -0.216529 0.326928 -0.062500 0 0 0 0 0 0 3 364276
-0.006776 0.003616 0.119673 -0.041886 -0.216534 0.326927 -0.062500 0 0 0 0 0 0 3 365308
-0.006776 0.003616 0.119673 -0.041868 -0.216529 0.326928 -0.062500 0 0 0 0 0 0 3 366276
-0.006776 0.003616 0.119673 -0.041879 -0.216525 0.326934 -0.062500 0 0 0 0 0 0 3 367305
-0.006776 0.003616 0.119673 -0.041890 -0.216523 0.326920 -0.062500 0 0 0 0 0 0 3 368274
-0.006776 0.003616 0.119673 -0.041869 -0.216528 0.326927 -0.062500 0 0 0 0 0 0 3 369308
-0.006776 0.003616 0.119673 -0.041879 -0.216525 0.326934 -0.062500 0 0 0 0 0 0 3 370292
-0.006776 0.003616 0.119673 -0.041875 -0.216536 0.326922 -0.062500 0 0 0 0 0 0 3 371275
-0.006776 0.003616 0.119673 -0.041879 -0.216526 0.326933 -0.062500 0 0 0 0 0 0 3 372291
-0.006776 0.003616 0.119673 -0.041887 -0.216533 0.326927 -0.062500 0 0 0 0 0 0 3 373325
-0.006776 0.003616 0.119673 -0.041869 -0.216529 0.326928 -0.062500 0 0 0 0 0 0 3 374218
-0.006776 0.003616 0.119673 -0.041882 -0.216515 0.326926 -0.062500 0 0 0 0 0 0 3 375209
-0.006776 0.003616 0.119673 -0.041875 -0.216535 0.326921 -0.062500 0 0 0 0 0 0 3 376218
-0.006776 0.003616 0.119673 -0.041879 -0.216526 0.326933 -0.062500 0 0 0 0 0 0 3 377209
-0.006776 0.003616 0.119673 -0.041880 -0.216525 0.326934 -0.062500 0 0 0 0 0 0 3 378218
-0.006776 0.003616 0.119673 -0.041875 -0.216536 0.326922 -0.062500 0 0 0 0 0 0 3 379221
-0.006776 0.003616 0.119673 -0.041879 -0.216526 0.326933 -0.062500 0 0 0 0 0 0 3 380227
-0.006776 0.003616 0.119673 -0.041878 -0.216526 0.326914 -0.062500 0 0 0 0 0 0 3 381214
-0.006776 0.003616 0.119673 -0.041880 -0.216525 0.326932 -0.062500 0 0 0 0 0 0 3 382219
-0.006776 0.003616 0.119673 -0.041880 -0.216525 0.326934 -0.062500 0 0 0 0 0 0 3 383211
-0.006776 0.003616 0.119673 -0.041868 -0.216528 0.326929 -0.062500 0 0 0 0 0 0 3 384220
-0.006776 0.003616 0.119673 -0.041886 -0.216534 0.326927 -0.062500 0 0 0 0 0 0 3 385215
-0.006776 0.003616 0.119673 -0.041871 -0.216518 0.326921 -0.062500 0 0 0 0 0 0 3 386226
-0.006776 0.003616 0.119673 -0.041879 -0.216524 0.326933 -0.062500 0 0 0 0 0 0 3 387217
-0.006776 0.003616 0.119673 -0.041887 -0.216533 0.326927 -0.062500 0 0 0 0 0 0 3 388229
-0.006776 0.003616 0.119673 -0.041869 -0.216529 0.326928 -0.062500 0 0 0 0 0 0 3 389353
-0.006776 0.003616 0.119673 -0.041886 -0.216534 0.326927 -0.062500 0 0 0 0 0 0 3 390352
-0.006776 0.003616 0.119673 -0.041880 -0.216526 0.326934 -0.062500 0 0 0 0 0 0 3 391349
-0.006776 0.003616 0.119673 -0.041871 -0.216517 0.326921 -0.062500 0 0 0 0 0 0 3 392349
-0.006776 0.003616 0.119673 -0.041886 -0.216533 0.326926 -0.062500 0 0 0 0 0 0 3 393320
-0.006776 0.003616 0.119673 -0.041868 -0.216529 0.326928 -0.062500 0 0 0 0 0 0 3 394349
-0.006776 0.003616 0.119673 -0.041879 -0.216525 0.326934 -0.062500 0 0 0 0 0 0 3 395347
-0.006776 0.003616 0.119673 -0.041887 -0.216533 0.326927 -0.062500 0 0 0 0 0 0 3 396356
-0.006776 0.003616 0.119673 -0.041869 -0.216529 0.326928 -0.062500 0 0 0 0 0 0 3 397354
-0.006776 0.003616 0.119673 -0.041889 -0.216523 0.326919 -0.062500 0 0 0 0 0 0 3 398353
-0.006776 0.003616 0.119673 -0.041881 -0.216525 0.326933 -0.062500 0 0 0 0 0 0 3 399349
-0.006776 0.003616 0.119673 -0.041868 -0.216528 0.326929 -0.062500 0 0 0 0 0 0 3 400349
-0.006776 0.003616 0.119673 -0.041886 -0.216534 0.326927 -0.062500 0 0 0 0 0 0 3 401351
-0.006776 0.003616 0.119673 -0.041868 -0.216529 0.326928 -0.062500 0 0 0 0 0 0 3 402347
-0.006776 0.003616 0.119673 -0.041879 -0.216525 0.326934 -0.062500 0 0 0 0 0 0 3 403349
-0.006776 0.003616 0.119673 -0.041878 -0.216526 0.326914 -0.062500 0 0 0 0 0 0 3 404350
-0.006776 0.003616 0.119673 -0.041880 -0.216525 0.326932 -0.062500 0 0 0 0 0 0 3 405350
-0.006776 0.003616 0.119673 -0.041880 -0.216525 0.326934 -0.062500 0 0 0 0 0 0 3 406349
-0.006776 0.003616 0.119673 -0.041875 -0.216536 0.326922 -0.062500 0 0 0 0 0 0 3 407347
-0.006776 0.003616 0.119673 -0.041879 -0.216526 0.326933 -0.062500 0 0 0 0 0 0 3 408349
-0.006776 0.003616 0.119673 -0.041875 -0.216536 0.326922 -0.062500 0 0 0 0 0 0 3 409349
-0.006776 0.003616 0.119673 -0.041879 -0.216526 0.326933 -0.062500 0 0 0 0 0 0 3 410349
-0.006776 0.003616 0.119673 -0.041883 -0.216514 0.326927 -0.062500 0 0 0 0 0 0 3 411346
-0.006781 0.003633 0.119661 0.029949 -0.422787 0.489555 -0.062500 0 0 0 0 0 0 3 412349
-0.006783 0.003642 0.119657 0.009538 -0.334901 0.410721 -0.062500 0 0 0 0 0 0 3 413350
-0.006785 0.003646 0.119656 -0.008386 -0.269818 0.369466 -0.062500 0 0 0 0 0 0 3 414348
-0.006786 0.003648 0.119655 -0.019055 -0.234757 0.353620 -0.062500 0 0 0 0 0 0 3 415346
-0.006786 0.003649 0.119655 -0.024877 -0.216832 0.347927 -0.062500 0 0 0 0 0 0 3 416348
-0.006786 0.003650 0.119655 -0.027954 -0.207779 0.345916 -0.062500 0 0 0 0 0 0 3 417348
-0.006786 0.003650 0.119655 -0.029556 -0.203218 0.345207 -0.062500 0 0 0 0 0 0 3 418348
-0.006786 0.003650 0.119655 -0.030372 -0.200925 0.344962 -0.062500 0 0 0 0 0 0 3 419210
-0.006786 0.003650 0.119655 -0.030776 -0.199783 0.344869 -0.062500 0 0 0 0 0 0 3 420345
-0.006786 0.003650 0.119655 -0.030996 -0.199208 0.344842 -0.062500 0 0 0 0 0 0 3 421343
-0.006786 0.003651 0.119655 -0.031102 -0.198921 0.344828 -0.062500 0 0 0 0 0 0 3 422347
-0.006786 0.003651 0.119655 -0.031151 -0.198774 0.344824 -0.062500 0 0 0 0 0 0 3 423349
-0.006786 0.003651 0.119655 -0.031186 -0.198702 0.344832 -0.062500 0 0 0 0 0 0 3 424348
-0.006791 0.003668 0.119644 0.029906 -0.422680 0.507574 -0.062500 0 0 0 0 0 0 3 425350
-0.006794 0.003677 0.119639 0.009525 -0.334872 0.428681 -0.062500 0 0 0 0 0 0 3 426347
-0.006795 0.003681 0.119638 -0.008379 -0.269809 0.387395 -0.062500 0 0 0 0 0 0 3 427348
-0.006796 0.003683 0.119638 -0.019056 -0.234750 0.371530 -0.062500 0 0 0 0 0 0 3 428344
-0.006796 0.003684 0.119637 -0.024869 -0.216823 0.365835 -0.062500 0 0 0 0 0 0 3 429350
-0.006797 0.003685 0.119637 -0.027956 -0.207770 0.363825 -0.062500 0 0 0 0 0 0 3 430319
-0.006797 0.003685 0.119637 -0.029555 -0.203220 0.363122 -0.062500 0 0 0 0 0 0 3 431348
-0.006797 0.003685 0.119637 -0.030359 -0.200932 0.362871 -0.062500 0 0 0 0 0 0 3 432217
-0.006797 0.003685 0.119637 -0.030785 -0.199785 0.362788 -0.062500 0 0 0 0 0 0 3 433333
-0.006801 0.003703 0.119626 0.030056 -0.423089 0.525602 -0.062500 0 0 0 0 0 0 3 434341
-0.006804 0.003711 0.119622 0.009614 -0.335084 0.446648 -0.062500 0 0 0 0 0 0 3 435331
-0.006806 0.003716 0.119620 -0.008342 -0.269919 0.405326 -0.062500 0 0 0 0 0 0 3 436332
-0.006806 0.003718 0.119620 -0.019023 -0.234822 0.389469 -0.062500 0 0 0 0 0 0 3 437341
-0.006807 0.003719 0.119619 -0.024866 -0.216860 0.383757 -0.062500 0 0 0 0 0 0 3 438331
-0.006807 0.003720 0.119619 -0.027963 -0.207784 0.381747 -0.062500 0 0 0 0 0 0 3 439340
-0.006807 0.003720 0.119619 -0.029543 -0.203228 0.381044 -0.062500 0 0 0 0 0 0 3 440207
-0.006807 0.003720 0.119619 -0.030372 -0.200923 0.380795 -0.062500 0 0 0 0 0 0 3 441341
-0.006807 0.003720 0.119619 -0.030776 -0.199781 0.380700 -0.062500 0 0 0 0 0 0 3 442331
-0.006807 0.003720 0.119619 -0.030994 -0.199216 0.380681 -0.062500 0 0 0 0 0 0 3 443342
-0.006812 0.003737 0.119608 0.038380 -0.426475 0.543621 -0.062500 0 0 0 0 0 0 3 444348
-0.006814 0.003746 0.119604 0.018020 -0.338671 0.464624 -0.062500 0 0 0 0 0 0 3 445352
-0.006816 0.003751 0.119602 0.000100 -0.273641 0.423278 -0.062500 0 0 0 0 0 0 3 446338
-0.006817 0.003753 0.119602 -0.010572 -0.238571 0.407405 -0.062500 0 0 0 0 0 0 3 447346
-0.006817 0.003754 0.119602 -0.016387 -0.220633 0.401701 -0.062500 0 0 0 0 0 0 3 448341
-0.006817 0.003755 0.119601 -0.019475 -0.211573 0.399676 -0.062500 0 0 0 0 0 0 3 449206
-0.006817 0.003755 0.119601 -0.021078 -0.207014 0.398980 -0.062500 0 0 0 0 0 0 3 450334
-0.006817 0.003755 0.119601 -0.021882 -0.204726 0.398728 -0.062500 0 0 0 0 0 0 3 451347
-0.006817 0.003755 0.119601 -0.022308 -0.203580 0.398644 -0.062500 0 0 0 0 0 0 3 452336
-0.006817 0.003755 0.119601 -0.022529 -0.203006 0.398598 -0.062500 0 0 0 0 0 0 3 453355
-0.006817 0.003755 0.119601 -0.022624 -0.202722 0.398595 -0.062500 0 0 0 0 0 0 3 454348
-0.006822 0.003772 0.119590 0.038281 -0.426201 0.561662 -0.062500 0 0 0 0 0 0 3 455349
-0.006825 0.003781 0.119586 0.017974 -0.338539 0.482617 -0.062500 0 0 0 0 0 0 3 456346
-0.006826 0.003786 0.119584 0.000086 -0.273567 0.441244 -0.062500 0 0 0 0 0 0 3 457348
-0.006827 0.003788 0.119584 -0.010567 -0.238549 0.425358 -0.062500 0 0 0 0 0 0 3 458347
-0.006827 0.003789 0.119584 -0.016398 -0.220628 0.419643 -0.062500 0 0 0 0 0 0 3 459347
-0.006828 0.003789 0.119583 -0.019476 -0.211575 0.417628 -0.062500 0 0 0 0 0 0 3 460347
-0.006828 0.003790 0.119583 -0.021068 -0.207010 0.416919 -0.062500 0 0 0 0 0 0 3 461355
-0.006828 0.003790 0.119583 -0.021902 -0.204725 0.416668 -0.062500 0 0 0 0 0 0 3 462351
-0.006828 0.003790 0.119583 -0.022312 -0.203574 0.416584 -0.062500 0 0 0 0 0 0 3 463349
-0.006828 0.003790 0.119583 -0.022518 -0.203011 0.416560 -0.062500 0 0 0 0 0 0 3 464351
-0.006828 0.003790 0.119583 -0.022625 -0.202716 0.416538 -0.062500 0 0 0 0 0 0 3 465346
-0.006828 0.003790 0.119583 -0.022671 -0.202578 0.416541 -0.062500 0 0 0 0 0 0 3 466345
-0.006828 0.003790 0.119583 -0.022696 -0.202500 0.416536 -0.062500 0 0 0 0 0 0 3 467348
-0.006828 0.003790 0.119583 -0.022721 -0.202457 0.416539 -0.062500 0 0 0 0 0 0 3 468347
-0.006828 0.003790 0.119583 -0.022726 -0.202442 0.416531 -0.062500 0 0 0 0 0 0 3 469317
-0.006828 0.003790 0.119583 -0.022727 -0.202441 0.416530 -0.062500 0 0 0 0 0 0 3 470413
-0.006808 0.003785 0.119575 -0.288299 -0.136542 0.535233 -0.062500 0 0 0 0 0 0 3 471420
-0.006803 0.003800 0.119560 -0.121489 -0.386301 0.640870 -0.062500 0 0 0 0 0 0 3 472389
-0.006801 0.003808 0.119555 -0.067353 -0.316716 0.531634 -0.062500 0 0 0 0 0 0 3 473392
-0.006800 0.003812 0.119553 -0.046578 -0.260942 0.478673 -0.062500 0 0 0 0 0 0 3 474388
-0.006800 0.003814 0.119553 -0.037978 -0.230408 0.458632 -0.062500 0 0 0 0 0 0 3 475414
-0.006799 0.003815 0.119553 -0.034282 -0.214684 0.451447 -0.062500 0 0 0 0 0 0 3 476434
-0.006799 0.003815 0.119552 -0.032629 -0.206716 0.448926 -0.062500 0 0 0 0 0 0 3 477423
-0.006799 0.003815 0.119552 -0.031885 -0.202685 0.448032 -0.062500 0 0 0 0 0 0 3 478390
-0.006799 0.003816 0.119552 -0.031544 -0.200673 0.447723 -0.062500 0 0 0 0 0 0 3 479390
-0.006799 0.003816 0.119552 -0.031374 -0.199647 0.447608 -0.062500 0 0 0 0 0 0 3 480390
-0.006799 0.003816 0.119552 -0.031281 -0.199143 0.447578 -0.062500 0 0 0 0 0 0 3 481389
-0.006799 0.003816 0.119552 -0.031251 -0.198888 0.447554 -0.062500 0 0 0 0 0 0 3 482387
-0.006799 0.003816 0.119552 -0.031225 -0.198768 0.447549 -0.062500 0 0 0 0 0 0 3 483413
-0.006799 0.003816 0.119552 -0.031220 -0.198697 0.447552 -0.062500 0 0 0 0 0 0 3 484411
-0.006799 0.003816 0.119552 -0.031208 -0.198662 0.447559 -0.062500 0 0 0 0 0 0 3 485382
-0.006780 0.003811 0.119544 -0.288184 -0.136564 0.566330 -0.062500 0 0 0 0 0 0 3 486420
-0.006770 0.003809 0.119541 -0.182354 -0.162808 0.508767 -0.062500 0 0 0 0 0 0 3 487419
-0.006765 0.003807 0.119540 -0.107987 -0.180738 0.478629 -0.062500 0 0 0 0 0 0 3 488415
-0.006763 0.003807 0.119540 -0.069357 -0.189866 0.467058 -0.062500 0 0 0 0 0 0 3 489426
-0.006762 0.003807 0.119539 -0.050134 -0.194335 0.462885 -0.062500 0 0 0 0 0 0 3 490421
-0.006766 0.003824 0.119528 0.020332 -0.419890 0.624612 -0.062500 0 0 0 0 0 0 3 491419
-0.006768 0.003832 0.119524 0.012418 -0.314584 0.544961 -0.062500 0 0 0 0 0 0 3 492391
-0.006769 0.003837 0.119522 -0.003117 -0.250255 0.503369 -0.062500 0 0 0 0 0 0 3 493416
-0.006770 0.003839 0.119522 -0.012584 -0.215526 0.487426 -0.062500 0 0 0 0 0 0 3 494413
-0.006770 0.003840 0.119522 -0.017813 -0.197765 0.481704 -0.062500 0 0 0 0 0 0 3 495390
-0.006751 0.003836 0.119513 -0.277450 -0.126691 0.598542 -0.062500 0 0 0 0 0 0 3 496387
-0.006741 0.003834 0.119510 -0.173125 -0.148447 0.540221 -0.062500 0 0 0 0 0 0 3 497393
-0.006737 0.003833 0.119509 -0.099545 -0.164104 0.509806 -0.062500 0 0 0 0 0 0 3 498389
-0.006734 0.003832 0.119509 -0.061286 -0.172092 0.498137 -0.062500 0 0 0 0 0 0 3 499378
-0.006733 0.003832 0.119508 -0.042277 -0.175977 0.493938 -0.062500 0 0 0 0 0 0 3 500397
-0.006733 0.003832 0.119508 -0.032844 -0.177883 0.492457 -0.062500 0 0 0 0 0 0 3 501384
-0.006732 0.003832 0.119508 -0.028179 -0.178803 0.491943 -0.062500 0 0 0 0 0 0 3 502396
-0.006732 0.003832 0.119508 -0.025850 -0.179259 0.491761 -0.062500 0 0 0 0 0 0 3 503395
-0.006732 0.003832 0.119508 -0.024701 -0.179478 0.491698 -0.062500 0 0 0 0 0 0 3 504410
-0.006732 0.003832 0.119508 -0.024124 -0.179597 0.491666 -0.062500 0 0 0 0 0 0 3 505399
-0.006732 0.003832 0.119508 -0.023839 -0.179651 0.491665 -0.062500 0 0 0 0 0 0 3 506340
-0.006732 0.003832 0.119508 -0.023683 -0.179686 0.491665 -0.062500 0 0 0 0 0 0 3 507330
-0.006732 0.003832 0.119508 -0.023614 -0.179692 0.491670 -0.062500 0 0 0 0 0 0 3 508339
-0.006712 0.003827 0.119500 -0.287993 -0.136574 0.610673 -0.062500 0 0 0 0 0 0 3 509329
-0.006703 0.003825 0.119497 -0.182261 -0.162825 0.552990 -0.062500 0 0 0 0 0 0 3 510339
-0.006698 0.003824 0.119496 -0.107948 -0.180751 0.522779 -0.062500 0 0 0 0 0 0 3 511340
-0.006696 0.003823 0.119495 -0.069331 -0.189868 0.511194 -0.062500 0 0 0 0 0 0 3 512329
-0.006694 0.003823 0.119495 -0.050121 -0.194333 0.507026 -0.062500 0 0 0 0 0 0 3 513339
-0.006694 0.003823 0.119495 -0.040602 -0.196512 0.505554 -0.062500 0 0 0 0 0 0 3 514329
-0.006698 0.003840 0.119484 0.032746 -0.401928 0.668226 -0.062500 0 0 0 0 0 0 3 515338
-0.006701 0.003849 0.119480 0.014737 -0.315064 0.588887 -0.062500 0 0 0 0 0 0 3 516341
-0.006702 0.003853 0.119478 -0.001965 -0.250489 0.547436 -0.062500 0 0 0 0 0 0 3 517343
-0.006703 0.003855 0.119478 -0.012027 -0.215656 0.531531 -0.062500 0 0 0 0 0 0 3 518341
-0.006703 0.003857 0.119477 -0.017529 -0.197821 0.525816 -0.062500 0 0 0 0 0 0 3 519339
-0.006703 0.003857 0.119477 -0.020457 -0.188802 0.523796 -0.062500 0 0 0 0 0 0 3 520337
-0.006703 0.003857 0.119477 -0.021967 -0.184279 0.523092 -0.062500 0 0 0 0 0 0 3 521347
-0.006704 0.003857 0.119477 -0.022752 -0.181989 0.522844 -0.062500 0 0 0 0 0 0 3 522337
-0.006704 0.003858 0.119477 -0.023149 -0.180860 0.522756 -0.062500 0 0 0 0 0 0 3 523347
-0.006704 0.003858 0.119477 -0.023349 -0.180281 0.522731 -0.062500 0 0 0 0 0 0 3 524353
-0.006704 0.003858 0.119477 -0.023440 -0.179998 0.522711 -0.062500 0 0 0 0 0 0 3 525325
-0.006704 0.003858 0.119477 -0.023499 -0.179848 0.522712 -0.062500 0 0 0 0 0 0 3 526345
-0.006704 0.003858 0.119477 -0.023523 -0.179779 0.522714 -0.062500 0 0 0 0 0 0 3 527344
-0.006704 0.003858 0.119477 -0.023543 -0.179748 0.522705 -0.062500 0 0 0 0 0 0 3 528315
-0.006704 0.003858 0.119477 -0.023540 -0.179727 0.522703 -0.062500 0 0 0 0 0 0 3 529347
-0.006704 0.003858 0.119477 -0.023545 -0.179713 0.522716 -0.062500 0 0 0 0 0 0 3 530347
-0.006704 0.003858 0.119477 -0.023553 -0.179720 0.522710 -0.062500 0 0 0 0 0 0 3 531343
-0.006704 0.003858 0.119477 -0.023549 -0.179702 0.522709 -0.062500 0 0 0 0 0 0 3 532314
-0.006704 0.003858 0.119477 -0.023553 -0.179719 0.522709 -0.062500 0 0 0 0 0 0 3 533344
-0.006704 0.003858 0.119477 -0.023537 -0.179705 0.522703 -0.062500 0 0 0 0 0 0 3 534318
-0.006704 0.003858 0.119477 -0.023547 -0.179700 0.522708 -0.062500 0 0 0 0 0 0 3 535349
-0.006704 0.003858 0.119477 -0.023553 -0.179719 0.522709 -0.062500 0 0 0 0 0 0 3 536345
-0.006704 0.003858 0.119477 -0.023549 -0.179702 0.522708 -0.062500 0 0 0 0 0 0 3 537346
-0.006704 0.003858 0.119477 -0.023546 -0.179711 0.522716 -0.062500 0 0 0 0 0 0 3 538315
-0.006704 0.003858 0.119477 -0.023556 -0.179709 0.522703 -0.062500 0 0 0 0 0 0 3 539345
-0.006704 0.003858 0.119477 -0.023546 -0.179711 0.522715 -0.062500 0 0 0 0 0 0 3 540346
-0.006704 0.003858 0.119477 -0.023556 -0.179709 0.522702 -0.062500 0 0 0 0 0 0 3 541345
-0.006704 0.003858 0.119477 -0.023546 -0.179711 0.522715 -0.062500 0 0 0 0 0 0 3 542344
-0.006704 0.003858 0.119477 -0.023548 -0.179701 0.522710 -0.062500 0 0 0 0 0 0 3 543343
-0.006704 0.003858 0.119477 -0.023556 -0.179708 0.522702 -0.062500 0 0 0 0 0 0 3 544344
-0.006704 0.003858 0.119477 -0.023546 -0.179711 0.522715 -0.062500 0 0 0 0 0 0 3 545344
-0.006704 0.003858 0.119477 -0.023536 -0.179704 0.522704 -0.062500 0 0 0 0 0 0 3 546344
-0.006704 0.003858 0.119477 -0.023552 -0.179719 0.522709 -0.062500 0 0 0 0 0 0 3 547343
-0.006704 0.003858 0.119477 -0.023549 -0.179702 0.522708 -0.062500 0 0 0 0 0 0 3 548343
-0.006704 0.003858 0.119477 -0.023545 -0.179711 0.522716 -0.062500 0 0 0 0 0 0 3 549355
-0.006704 0.003858 0.119477 -0.023556 -0.179709 0.522703 -0.062500 0 0 0 0 0 0 3 550411
-0.006704 0.003858 0.119477 -0.023546 -0.179711 0.522715 -0.062500 0 0 0 0 0 0 3 551421
-0.006704 0.003858 0.119477 -0.023556 -0.179709 0.522702 -0.062500 0 0 0 0 0 0 3 552390
-0.006704 0.003858 0.119477 -0.023546 -0.179711 0.522715 -0.062500 0 0 0 0 0 0 3 553412
-0.006704 0.003858 0.119477 -0.023548 -0.179701 0.522710 -0.062500 0 0 0 0 0 0 3 554389
-0.006704 0.003858 0.119477 -0.023556 -0.179708 0.522702 -0.062500 0 0 0 0 0 0 3 555386
-0.006704 0.003858 0.119477 -0.023546 -0.179711 0.522715 -0.062500 0 0 0 0 0 0 3 556389
-0.006704 0.003858 0.119477 -0.023548 -0.179701 0.522709 -0.062500 0 0 0 0 0 0 3 557419
-0.006704 0.003858 0.119477 -0.023541 -0.179722 0.522704 -0.062500 0 0 0 0 0 0 3 558415
-0.006704 0.003858 0.119477 -0.023548 -0.179702 0.522708 -0.062500 0 0 0 0 0 0 3 559417
-0.006704 0.003858 0.119477 -0.023545 -0.179711 0.522716 -0.062500 0 0 0 0 0 0 3 560414
-0.006704 0.003858 0.119477 -0.023556 -0.179709 0.522703 -0.062500 0 0 0 0 0 0 3 561423
-0.006704 0.003858 0.119477 -0.023546 -0.179711 0.522715 -0.062500 0 0 0 0 0 0 3 562386
-0.006704 0.003858 0.119477 -0.023556 -0.179709 0.522702 -0.062500 0 0 0 0 0 0 3 563385
-0.006704 0.003858 0.119477 -0.023546 -0.179711 0.522715 -0.062500 0 0 0 0 0 0 3 564386
-0.006704 0.003858 0.119477 -0.023548 -0.179701 0.522710 -0.062500 0 0 0 0 0 0 3 565388
-0.006704 0.003858 0.119477 -0.023556 -0.179708 0.522702 -0.062500 0 0 0 0 0 0 3 566387
-0.006704 0.003858 0.119477 -0.023546 -0.179711 0.522715 -0.062500 0 0 0 0 0 0 3 567412
-0.006704 0.003858 0.119477 -0.023548 -0.179701 0.522710 -0.062500 0 0 0 0 0 0 3 568416
-0.006704 0.003858 0.119477 -0.023541 -0.179722 0.522704 -0.062500 0 0 0 0 0 0 3 569389
-0.006704 0.003858 0.119477 -0.023548 -0.179702 0.522708 -0.062500 0 0 0 0 0 0 3 570411
-0.006704 0.003858 0.119477 -0.023545 -0.179711 0.522716 -0.062500 0 0 0 0 0 0 3 571416
-0.006684 0.003853 0.119469 -0.280184 -0.117658 0.641809 -0.062500 0 0 0 0 0 0 3 572395
-0.006674 0.003851 0.119466 -0.174510 -0.143931 0.584076 -0.062500 0 0 0 0 0 0 3 573412
-0.006669 0.003849 0.119465 -0.100258 -0.161841 0.553843 -0.062500 0 0 0 0 0 0 3 574394
-0.006667 0.003849 0.119464 -0.061659 -0.170954 0.542247 -0.062500 0 0 0 0 0 0 3 575408
-0.006666 0.003849 0.119464 -0.042447 -0.175418 0.538087 -0.062500 0 0 0 0 0 0 3 576392
-0.006665 0.003849 0.119464 -0.032945 -0.177583 0.536612 -0.062500 0 0 0 0 0 0 3 577407
-0.006665 0.003848 0.119464 -0.028229 -0.178669 0.536093 -0.062500 0 0 0 0 0 0 3 578328
-0.006665 0.003848 0.119464 -0.025871 -0.179187 0.535914 -0.062500 0 0 0 0 0 0 3 579336
-0.006665 0.003848 0.119464 -0.024717 -0.179452 0.535845 -0.062500 0 0 0 0 0 0 3 580327
-0.006665 0.003848 0.119464 -0.024130 -0.179577 0.535826 -0.062500 0 0 0 0 0 0 3 581336
-0.006665 0.003848 0.119464 -0.023839 -0.179644 0.535815 -0.062500 0 0 0 0 0 0 3 582326
-0.006665 0.003848 0.119464 -0.023695 -0.179677 0.535819 -0.062500 0 0 0 0 0 0 3 583336
-0.006665 0.003848 0.119464 -0.023622 -0.179694 0.535812 -0.062500 0 0 0 0 0 0 3 584326
-0.006665 0.003848 0.119464 -0.023573 -0.179695 0.535821 -0.062500 0 0 0 0 0 0 3 585336
-0.006665 0.003848 0.119464 -0.023563 -0.179707 0.535810 -0.062500 0 0 0 0 0 0 3 586337
-0.006665 0.003848 0.119464 -0.023562 -0.179708 0.535809 -0.062500 0 0 0 0 0 0 3 587327
-0.006665 0.003848 0.119464 -0.023552 -0.179710 0.535823 -0.062500 0 0 0 0 0 0 3 588348
-0.006665 0.003848 0.119464 -0.023561 -0.179708 0.535810 -0.062500 0 0 0 0 0 0 3 589333
-0.006665 0.003848 0.119464 -0.023540 -0.179713 0.535818 -0.062500 0 0 0 0 0 0 3 590348
-0.006665 0.003848 0.119464 -0.023560 -0.179708 0.535810 -0.062500 0 0 0 0 0 0 3 591328
-0.006665 0.003848 0.119464 -0.023543 -0.179702 0.535810 -0.062500 0 0 0 0 0 0 3 592492
-0.006665 0.003848 0.119464 -0.023550 -0.179709 0.535823 -0.062500 0 0 0 0 0 0 3 593342
-0.006645 0.003844 0.119456 -0.280060 -0.117683 0.655066 -0.062500 0 0 0 0 0 0 3 594326
-0.006635 0.003841 0.119453 -0.174461 -0.143941 0.597248 -0.062500 0 0 0 0 0 0 3 595344
-0.006631 0.003840 0.119452 -0.100231 -0.161856 0.566994 -0.062500 0 0 0 0 0 0 3 596334
-0.006628 0.003840 0.119451 -0.061650 -0.170957 0.555370 -0.062500 0 0 0 0 0 0 3 597349
-0.006627 0.003839 0.119451 -0.042437 -0.175411 0.551206 -0.062500 0 0 0 0 0 0 3 598343
-0.006627 0.003839 0.119451 -0.032942 -0.177593 0.549726 -0.062500 0 0 0 0 0 0 3 599342
-0.006626 0.003839 0.119451 -0.028225 -0.178661 0.549224 -0.062500 0 0 0 0 0 0 3 600342
-0.006626 0.003839 0.119451 -0.025875 -0.179185 0.549039 -0.062500 0 0 0 0 0 0 3 601345
-0.006626 0.003839 0.119451 -0.024710 -0.179453 0.548964 -0.062500 0 0 0 0 0 0 3 602342
-0.006626 0.003839 0.119451 -0.024130 -0.179588 0.548937 -0.062500 0 0 0 0 0 0 3 603342
-0.006626 0.003839 0.119451 -0.023837 -0.179635 0.548944 -0.062500 0 0 0 0 0 0 3 604341
-0.006626 0.003839 0.119451 -0.023688 -0.179678 0.548937 -0.062500 0 0 0 0 0 0 3 605345
-0.006626 0.003839 0.119451 -0.023626 -0.179693 0.548935 -0.062500 0 0 0 0 0 0 3 606346
-0.006626 0.003839 0.119451 -0.023586 -0.179702 0.548938 -0.062500 0 0 0 0 0 0 3 607346
-0.006606 0.003834 0.119443 -0.279955 -0.117692 0.668356 -0.062500 0 0 0 0 0 0 3 608341
-0.006597 0.003832 0.119440 -0.174415 -0.143949 0.610438 -0.062500 0 0 0 0 0 0 3 609345
-0.006592 0.003831 0.119438 -0.107461 -0.157744 0.580146 -0.062500 0 0 0 0 0 0 3 610340
-0.006590 0.003831 0.119438 -0.068884 -0.166845 0.568516 -0.062500 0 0 0 0 0 0 3 611343
-0.006588 0.003830 0.119438 -0.049692 -0.171284 0.564340 -0.062500 0 0 0 0 0 0 3 612342
-0.006588 0.003830 0.119438 -0.040179 -0.173469 0.562864 -0.062500 0 0 0 0 0 0 3 613343
-0.006588 0.003830 0.119438 -0.035464 -0.174527 0.562353 -0.062500 0 0 0 0 0 0 3 614341
-0.006587 0.003830 0.119438 -0.033120 -0.175068 0.562165 -0.062500 0 0 0 0 0 0 3 615341
-0.006587 0.003830 0.119438 -0.031953 -0.175319 0.562109 -0.062500 0 0 0 0 0 0 3 616341
-0.006587 0.003830 0.119438 -0.031372 -0.175452 0.562084 -0.062500 0 0 0 0 0 0 3 617344
-0.006587 0.003830 0.119438 -0.031082 -0.175519 0.562072 -0.062500 0 0 0 0 0 0 3 618341
-0.006568 0.003825 0.119429 -0.297534 -0.131223 0.681646 -0.062500 0 0 0 0 0 0 3 619340
-0.006558 0.003823 0.119426 -0.191989 -0.157484 0.623651 -0.062500 0 0 0 0 0 0 3 620342
-0.006553 0.003822 0.119425 -0.117786 -0.175397 0.593312 -0.062500 0 0 0 0 0 0 3 621345
-0.006551 0.003821 0.119425 -0.079210 -0.184497 0.581674 -0.062500 0 0 0 0 0 0 3 622340
-0.006550 0.003821 0.119425 -0.060013 -0.188938 0.577504 -0.062500 0 0 0 0 0 0 3 623342
-0.006529 0.003816 0.119416 -0.306666 -0.129151 0.695738 -0.062500 0 0 0 0 0 0 3 624342
-0.006520 0.003814 0.119413 -0.196527 -0.156454 0.637151 -0.062500 0 0 0 0 0 0 3 625343
-0.006515 0.003813 0.119412 -0.120057 -0.174892 0.606598 -0.062500 0 0 0 0 0 0 3 626340
-0.006512 0.003812 0.119412 -0.080346 -0.184236 0.594888 -0.062500 0 0 0 0 0 0 3 627341
-0.006511 0.003812 0.119412 -0.060585 -0.188816 0.590675 -0.062500 0 0 0 0 0 0 3 628339
-0.006510 0.003812 0.119412 -0.050793 -0.191056 0.589189 -0.062500 0 0 0 0 0 0 3 629338
-0.006490 0.003807 0.119403 -0.301963 -0.130221 0.708557 -0.062500 0 0 0 0 0 0 3 630340
-0.006481 0.003805 0.119400 -0.194187 -0.156985 0.650209 -0.062500 0 0 0 0 0 0 3 631341
-0.006476 0.003804 0.119399 -0.118901 -0.175149 0.619732 -0.062500 0 0 0 0 0 0 3 632339
-0.006474 0.003803 0.119399 -0.079772 -0.184368 0.608052 -0.062500 0 0 0 0 0 0 3 633343
-0.006472 0.003803 0.119398 -0.060299 -0.188872 0.603850 -0.062500 0 0 0 0 0 0 3 634339
-0.006452 0.003798 0.119390 -0.306564 -0.129176 0.722407 -0.062500 0 0 0 0 0 0 3 635342
-0.006442 0.003795 0.119387 -0.196486 -0.156471 0.663652 -0.062500 0 0 0 0 0 0 3 636343
-0.006437 0.003794 0.119386 -0.120040 -0.174887 0.633012 -0.062500 0 0 0 0 0 0 3 637337
-0.006435 0.003794 0.119385 -0.080350 -0.184244 0.621273 -0.062500 0 0 0 0 0 0 3 638340
-0.006434 0.003794 0.119385 -0.060585 -0.188817 0.617060 -0.062500 0 0 0 0 0 0 3 639340
-0.006433 0.003793 0.119385 -0.050787 -0.191058 0.615580 -0.062500 0 0 0 0 0 0 3 640339
-0.006413 0.003789 0.119377 -0.301733 -0.130266 0.735238 -0.062500 0 0 0 0 0 0 3 641330
-0.006403 0.003786 0.119374 -0.194079 -0.157007 0.676740 -0.062500 0 0 0 0 0 0 3 642325
-0.006399 0.003785 0.119373 -0.118844 -0.175152 0.646179 -0.062500 0 0 0 0 0 0 3 643336
-0.006396 0.003785 0.119372 -0.079753 -0.184372 0.634469 -0.062500 0 0 0 0 0 0 3 644326
-0.006395 0.003784 0.119372 -0.060282 -0.188886 0.630268 -0.062500 0 0 0 0 0 0 3 645335
-0.006375 0.003779 0.119363 -0.317264 -0.121873 0.749122 -0.062500 0 0 0 0 0 0 3 646325
-0.006365 0.003777 0.119360 -0.207298 -0.149147 0.690210 -0.062500 0 0 0 0 0 0 3 647333
-0.006360 0.003776 0.119359 -0.130930 -0.167557 0.659497 -0.062500 0 0 0 0 0 0 3 648325
-0.006358 0.003775 0.119359 -0.091255 -0.176902 0.647736 -0.062500 0 0 0 0 0 0 3 649333
-0.006356 0.003775 0.119359 -0.071502 -0.181472 0.643503 -0.062500 0 0 0 0 0 0 3 650326
-0.006356 0.003775 0.119359 -0.061722 -0.183708 0.642018 -0.062500 0 0 0 0 0 0 3 651334
-0.006336 0.003770 0.119350 -0.312426 -0.122963 0.761992 -0.062500 0 0 0 0 0 0 3 652324
-0.006326 0.003768 0.119347 -0.204899 -0.149690 0.703323 -0.062500 0 0 0 0 0 0 3 653331
-0.006321 0.003767 0.119346 -0.129735 -0.167823 0.672693 -0.062500 0 0 0 0 0 0 3 654319
-0.006319 0.003766 0.119346 -0.090670 -0.177027 0.660968 -0.062500 0 0 0 0 0 0 3 655334
-0.006318 0.003766 0.119346 -0.071212 -0.181537 0.656748 -0.062500 0 0 0 0 0 0 3 656336
-0.006297 0.003761 0.119337 -0.317028 -0.121928 0.775906 -0.062500 0 0 0 0 0 0 3 657321
-0.006288 0.003759 0.119334 -0.207180 -0.149162 0.716826 -0.062500 0 0 0 0 0 0 3 658322
-0.006283 0.003758 0.119333 -0.130878 -0.167567 0.686030 -0.062500 0 0 0 0 0 0 3 659342
-0.006280 0.003757 0.119332 -0.091237 -0.176907 0.674245 -0.062500 0 0 0 0 0 0 3 660337
-0.006279 0.003757 0.119332 -0.071496 -0.181483 0.670020 -0.062500 0 0 0 0 0 0 3 661346
-0.006279 0.003757 0.119332 -0.061715 -0.183711 0.668533 -0.062500 0 0 0 0 0 0 3 662327
-0.006259 0.003752 0.119324 -0.312188 -0.122999 0.788803 -0.062500 0 0 0 0 0 0 3 663338
-0.006249 0.003750 0.119321 -0.204779 -0.149714 0.729973 -0.062500 0 0 0 0 0 0 3 664329
-0.006244 0.003748 0.119320 -0.129688 -0.167823 0.699269 -0.062500 0 0 0 0 0 0 3 665337
-0.006242 0.003748 0.119319 -0.090638 -0.177043 0.687511 -0.062500 0 0 0 0 0 0 3 666341
-0.006240 0.003748 0.119319 -0.071208 -0.181539 0.683289 -0.062500 0 0 0 0 0 0 3 667341
-0.006220 0.003743 0.119310 -0.316787 -0.121965 0.802751 -0.062500 0 0 0 0 0 0 3 668341
-0.006210 0.003740 0.119307 -0.207065 -0.149194 0.743503 -0.062500 0 0 0 0 0 0 3 669342
-0.006206 0.003739 0.119306 -0.130828 -0.167579 0.712645 -0.062500 0 0 0 0 0 0 3 670333
-0.006203 0.003739 0.119306 -0.091218 -0.176911 0.700819 -0.062500 0 0 0 0 0 0 3 671347
-0.006202 0.003739 0.119306 -0.071486 -0.181475 0.696599 -0.062500 0 0 0 0 0 0 3 672344
-0.006201 0.003738 0.119306 -0.061703 -0.183723 0.695099 -0.062500 0 0 0 0 0 0 3 673346
-0.006181 0.003734 0.119297 -0.311953 -0.123056 0.815675 -0.062500 0 0 0 0 0 0 3 674326
-0.006172 0.003731 0.119294 -0.204678 -0.149745 0.756684 -0.062500 0 0 0 0 0 0 3 675341
-0.006167 0.003730 0.119293 -0.141892 -0.157917 0.725902 -0.062500 0 0 0 0 0 0 3 676338
-0.006164 0.003730 0.119293 -0.102887 -0.167118 0.714119 -0.062500 0 0 0 0 0 0 3 677312
-0.006163 0.003729 0.119292 -0.083443 -0.171606 0.709892 -0.062500 0 0 0 0 0 0 3 678340
-0.006143 0.003724 0.119284 -0.328798 -0.112084 0.829665 -0.062500 0 0 0 0 0 0 3 679338
-0.006133 0.003722 0.119281 -0.219207 -0.139300 0.770242 -0.062500 0 0 0 0 0 0 3 680339
-0.006128 0.003721 0.119280 -0.143033 -0.157663 0.739303 -0.062500 0 0 0 0 0 0 3 681342
-0.006126 0.003720 0.119279 -0.103445 -0.166990 0.727466 -0.062500 0 0 0 0 0 0 3 682338
-0.006125 0.003720 0.119279 -0.083738 -0.171548 0.723233 -0.062500 0 0 0 0 0 0 3 683340
-0.006105 0.003715 0.119270 -0.328815 -0.112077 0.843140 -0.062500 0 0 0 0 0 0 3 684310
-0.006095 0.003713 0.119267 -0.219217 -0.139296 0.783636 -0.062500 0 0 0 0 0 0 3 685342
-0.006090 0.003712 0.119266 -0.143049 -0.157659 0.752661 -0.062500 0 0 0 0 0 0 3 686340
-0.006087 0.003711 0.119266 -0.103464 -0.166985 0.740818 -0.062500 0 0 0 0 0 0 3 687343
-0.006086 0.003711 0.119266 -0.083746 -0.171556 0.736558 -0.062500 0 0 0 0 0 0 3 688341
-0.006086 0.003711 0.119266 -0.073970 -0.173784 0.735060 -0.062500 0 0 0 0 0 0 3 689340
-0.006085 0.003711 0.119266 -0.069115 -0.174881 0.734545 -0.062500 0 0 0 0 0 0 3 690343
-0.006066 0.003706 0.119257 -0.321450 -0.113741 0.855933 -0.062500 0 0 0 0 0 0 3 691342
-0.006056 0.003704 0.119254 -0.215549 -0.140113 0.796800 -0.062500 0 0 0 0 0 0 3 692338
-0.006051 0.003703 0.119253 -0.141222 -0.158069 0.765951 -0.062500 0 0 0 0 0 0 3 693342
-0.006049 0.003702 0.119253 -0.102547 -0.167197 0.754134 -0.062500 0 0 0 0 0 0 3 694341
-0.006048 0.003702 0.119252 -0.083290 -0.171652 0.749912 -0.062500 0 0 0 0 0 0 3 695337
-0.006047 0.003702 0.119252 -0.073742 -0.173835 0.748411 -0.062500 0 0 0 0 0 0 3 696327
-0.006027 0.003697 0.119244 -0.323624 -0.113244 0.869614 -0.062500 0 0 0 0 0 0 3 697342
-0.006017 0.003695 0.119241 -0.216636 -0.139880 0.810292 -0.062500 0 0 0 0 0 0 3 698341
-0.006013 0.003694 0.119240 -0.141773 -0.157943 0.779353 -0.062500 0 0 0 0 0 0 3 699338
-0.006010 0.003693 0.119239 -0.102826 -0.167132 0.767518 -0.062500 0 0 0 0 0 0 3 700337
-0.006009 0.003693 0.119239 -0.083433 -0.171619 0.763290 -0.062500 0 0 0 0 0 0 3 701340
-0.006009 0.003693 0.119239 -0.073805 -0.173820 0.761790 -0.062500 0 0 0 0 0 0 3 702336
-0.006008 0.003693 0.119239 -0.069037 -0.174899 0.761264 -0.062500 0 0 0 0 0 0 3 703327
-0.005989 0.003688 0.119230 -0.321167 -0.113797 0.882965 -0.062500 0 0 0 0 0 0 3 704333
-0.005979 0.003685 0.119227 -0.215410 -0.140152 0.823668 -0.062500 0 0 0 0 0 0 3 705341
-0.005974 0.003684 0.119226 -0.141169 -0.158082 0.792731 -0.062500 0 0 0 0 0 0 3 706339
-0.005959 0.003698 0.119237 -0.263379 -0.346555 0.631058 -0.062500 0 0 0 0 0 0 3 707325
-0.005952 0.003704 0.119240 -0.195088 -0.265047 0.699772 -0.062500 0 0 0 0 0 0 3 708333
-0.005948 0.003707 0.119241 -0.138713 -0.215289 0.736261 -0.062500 0 0 0 0 0 0 3 709323
-0.005926 0.003704 0.119233 -0.362551 -0.127634 0.872301 -0.062500 0 0 0 0 0 0 3 710332
-0.005916 0.003703 0.119230 -0.242271 -0.140745 0.817977 -0.062500 0 0 0 0 0 0 3 711323
-0.005911 0.003702 0.119229 -0.160643 -0.152083 0.788780 -0.062500 0 0 0 0 0 0 3 712333
-0.005908 0.003702 0.119229 -0.118259 -0.157941 0.777540 -0.062500 0 0 0 0 0 0 3 713323
-0.005907 0.003702 0.119229 -0.097113 -0.160768 0.773522 -0.062500 0 0 0 0 0 0 3 714331
-0.005906 0.003701 0.119229 -0.086618 -0.162133 0.772104 -0.062500 0 0 0 0 0 0 3 715323
-0.005906 0.003701 0.119229 -0.081413 -0.162798 0.771611 -0.062500 0 0 0 0 0 0 3 716332
-0.005906 0.003701 0.119229 -0.078808 -0.163130 0.771435 -0.062500 0 0 0 0 0 0 3 717323
-0.005906 0.003701 0.119229 -0.077513 -0.163293 0.771376 -0.062500 0 0 0 0 0 0 3 718332
-0.005906 0.003701 0.119229 -0.076865 -0.163359 0.771354 -0.062500 0 0 0 0 0 0 3 719335
-0.005893 0.003715 0.119239 -0.237545 -0.342865 0.621681 -0.062500 0 0 0 0 0 0 3 720327
-0.005887 0.003722 0.119243 -0.176326 -0.269367 0.694541 -0.062500 0 0 0 0 0 0 3 721339
-0.005883 0.003725 0.119244 -0.129371 -0.217425 0.732470 -0.062500 0 0 0 0 0 0 3 722324
-0.005882 0.003727 0.119245 -0.103502 -0.190321 0.746953 -0.062500 0 0 0 0 0 0 3 723331
-0.005881 0.003728 0.119245 -0.090085 -0.176800 0.752127 -0.062500 0 0 0 0 0 0 3 724319
-0.005880 0.003728 0.119245 -0.083227 -0.170075 0.753946 -0.062500 0 0 0 0 0 0 3 725312
-0.005880 0.003728 0.119245 -0.079743 -0.166751 0.754583 -0.062500 0 0 0 0 0 0 3 726335
-0.005868 0.003742 0.119256 -0.239100 -0.344637 0.605263 -0.062500 0 0 0 0 0 0 3 727390
-0.005861 0.003749 0.119259 -0.177081 -0.270247 0.678148 -0.062500 0 0 0 0 0 0 3 728345
-0.005858 0.003752 0.119261 -0.129758 -0.217857 0.716054 -0.062500 0 0 0 0 0 0 3 729340
-0.005856 0.003754 0.119261 -0.103693 -0.190533 0.730542 -0.062500 0 0 0 0 0 0 3 730338
-0.005855 0.003755 0.119261 -0.090171 -0.176904 0.735718 -0.062500 0 0 0 0 0 0 3 731319
-0.005855 0.003755 0.119261 -0.083274 -0.170153 0.737541 -0.062500 0 0 0 0 0 0 3 732332
-0.005855 0.003756 0.119261 -0.079768 -0.166779 0.738182 -0.062500 0 0 0 0 0 0 3 733340
-0.005842 0.003769 0.119272 -0.239207 -0.344733 0.588978 -0.062500 0 0 0 0 0 0 3 734338
-0.005836 0.003776 0.119276 -0.177137 -0.270299 0.661802 -0.062500 0 0 0 0 0 0 3 735338
-0.005832 0.003780 0.119277 -0.129769 -0.217867 0.699687 -0.062500 0 0 0 0 0 0 3 736345
-0.005831 0.003781 0.119278 -0.103695 -0.190548 0.714159 -0.062500 0 0 0 0 0 0 3 737335
-0.005830 0.003782 0.119278 -0.090179 -0.176912 0.719332 -0.062500 0 0 0 0 0 0 3 738335
-0.005829 0.003783 0.119278 -0.083263 -0.170143 0.721144 -0.062500 0 0 0 0 0 0 3 739339
-0.005829 0.003783 0.119278 -0.079774 -0.166772 0.721781 -0.062500 0 0 0 0 0 0 3 740337
-0.005829 0.003783 0.119278 -0.078016 -0.165108 0.722000 -0.062500 0 0 0 0 0 0 3 741311
-0.005829 0.003783 0.119278 -0.077130 -0.164274 0.722084 -0.062500 0 0 0 0 0 0 3 742338
-0.005816 0.003797 0.119289 -0.237974 -0.343582 0.572822 -0.062500 0 0 0 0 0 0 3 743336
-0.005810 0.003804 0.119292 -0.176507 -0.269724 0.645508 -0.062500 0 0 0 0 0 0 3 744338
-0.005807 0.003807 0.119294 -0.129444 -0.217585 0.683338 -0.062500 0 0 0 0 0 0 3 745339
-0.005805 0.003809 0.119294 -0.103547 -0.190390 0.697778 -0.062500 0 0 0 0 0 0 3 746338
-0.005804 0.003809 0.119294 -0.090087 -0.176833 0.702952 -0.062500 0 0 0 0 0 0 3 747337
-0.005784 0.003805 0.119285 -0.337445 -0.108430 0.827273 -0.062500 0 0 0 0 0 0 3 748338
-0.005774 0.003803 0.119282 -0.229585 -0.131246 0.768370 -0.062500 0 0 0 0 0 0 3 749324
-0.005769 0.003802 0.119281 -0.154251 -0.147392 0.737528 -0.062500 0 0 0 0 0 0 3 750339
-0.005767 0.003802 0.119281 -0.115048 -0.155598 0.725712 -0.062500 0 0 0 0 0 0 3 751337
-0.005766 0.003801 0.119281 -0.095518 -0.159610 0.721490 -0.062500 0 0 0 0 0 0 3 752340
-0.005765 0.003801 0.119281 -0.085821 -0.161555 0.719995 -0.062500 0 0 0 0 0 0 3 753309
-0.005765 0.003801 0.119281 -0.081004 -0.162516 0.719484 -0.062500 0 0 0 0 0 0 3 754338
-0.005765 0.003801 0.119281 -0.078614 -0.162985 0.719289 -0.062500 0 0 0 0 0 0 3 755339
-0.005765 0.003801 0.119281 -0.077416 -0.163224 0.719236 -0.062500 0 0 0 0 0 0 3 756336
-0.005765 0.003801 0.119281 -0.076823 -0.163327 0.719213 -0.062500 0 0 0 0 0 0 3 757339
-0.005765 0.003801 0.119281 -0.076525 -0.163383 0.719205 -0.062500 0 0 0 0 0 0 3 758336
-0.005765 0.003801 0.119281 -0.076368 -0.163417 0.719202 -0.062500 0 0 0 0 0 0 3 759337
-0.005765 0.003801 0.119281 -0.076306 -0.163432 0.719199 -0.062500 0 0 0 0 0 0 3 760333
-0.005765 0.003801 0.119281 -0.076266 -0.163441 0.719202 -0.062500 0 0 0 0 0 0 3 761326
-0.005765 0.003801 0.119281 -0.076250 -0.163445 0.719197 -0.062500 0 0 0 0 0 0 3 762330
-0.005752 0.003815 0.119291 -0.237666 -0.343242 0.570081 -0.062500 0 0 0 0 0 0 3 763336
-0.005746 0.003822 0.119295 -0.176335 -0.269556 0.642683 -0.062500 0 0 0 0 0 0 3 764337
-0.005743 0.003825 0.119296 -0.140117 -0.202360 0.680461 -0.062500 0 0 0 0 0 0 3 765337
-0.005741 0.003827 0.119297 -0.114253 -0.175215 0.694887 -0.062500 0 0 0 0 0 0 3 766337
-0.005740 0.003828 0.119297 -0.100827 -0.161680 0.700054 -0.062500 0 0 0 0 0 0 3 767335
-0.005740 0.003828 0.119297 -0.093989 -0.154960 0.701867 -0.062500 0 0 0 0 0 0 3 768335
-0.005739 0.003828 0.119297 -0.090518 -0.151620 0.702493 -0.062500 0 0 0 0 0 0 3 769337
-0.005739 0.003828 0.119297 -0.088769 -0.149965 0.702721 -0.062500 0 0 0 0 0 0 3 770330
-0.005739 0.003828 0.119297 -0.087884 -0.149132 0.702806 -0.062500 0 0 0 0 0 0 3 771336
-0.005739 0.003828 0.119297 -0.087442 -0.148720 0.702823 -0.062500 0 0 0 0 0 0 3 772335
-0.005739 0.003828 0.119297 -0.087226 -0.148518 0.702836 -0.062500 0 0 0 0 0 0 3 773322
-0.005720 0.003824 0.119288 -0.341201 -0.086747 0.825559 -0.062500 0 0 0 0 0 0 3 774330
-0.005710 0.003821 0.119285 -0.236822 -0.112867 0.765910 -0.062500 0 0 0 0 0 0 3 775321
-0.005705 0.003820 0.119284 -0.163272 -0.130650 0.734789 -0.062500 0 0 0 0 0 0 3 776330
-0.005703 0.003820 0.119284 -0.124943 -0.139671 0.722886 -0.062500 0 0 0 0 0 0 3 777321
-0.005702 0.003819 0.119284 -0.105845 -0.144065 0.718621 -0.062500 0 0 0 0 0 0 3 778330
-0.005701 0.003819 0.119284 -0.096371 -0.146225 0.717125 -0.062500 0 0 0 0 0 0 3 779320
-0.005701 0.003819 0.119284 -0.091659 -0.147279 0.716595 -0.062500 0 0 0 0 0 0 3 780330
-0.005701 0.003819 0.119284 -0.089330 -0.147805 0.716415 -0.062500 0 0 0 0 0 0 3 781321
-0.005701 0.003819 0.119284 -0.088147 -0.148058 0.716356 -0.062500 0 0 0 0 0 0 3 782330
-0.005701 0.003819 0.119284 -0.087578 -0.148187 0.716332 -0.062500 0 0 0 0 0 0 3 783320
-0.005701 0.003819 0.119284 -0.087283 -0.148245 0.716324 -0.062500 0 0 0 0 0 0 3 784330
-0.005701 0.003819 0.119284 -0.087149 -0.148275 0.716312 -0.062500 0 0 0 0 0 0 3 785330
-0.005681 0.003814 0.119275 -0.341036 -0.086644 0.839187 -0.062500 0 0 0 0 0 0 3 786336
-0.005672 0.003812 0.119272 -0.236759 -0.112826 0.779451 -0.062500 0 0 0 0 0 0 3 787337
-0.005667 0.003811 0.119271 -0.163235 -0.130623 0.748308 -0.062500 0 0 0 0 0 0 3 788325
-0.005665 0.003811 0.119270 -0.124928 -0.139651 0.736380 -0.062500 0 0 0 0 0 0 3 789324
-0.005663 0.003810 0.119270 -0.105831 -0.144065 0.732118 -0.062500 0 0 0 0 0 0 3 790320
-0.005663 0.003810 0.119270 -0.096364 -0.146217 0.730611 -0.062500 0 0 0 0 0 0 3 791345
-0.005662 0.003810 0.119270 -0.091663 -0.147277 0.730090 -0.062500 0 0 0 0 0 0 3 792323
-0.005662 0.003810 0.119270 -0.089335 -0.147804 0.729911 -0.062500 0 0 0 0 0 0 3 793348
-0.005662 0.003810 0.119270 -0.088162 -0.148054 0.729837 -0.062500 0 0 0 0 0 0 3 794337
-0.005662 0.003810 0.119270 -0.087573 -0.148188 0.729819 -0.062500 0 0 0 0 0 0 3 795338
-0.005643 0.003805 0.119261 -0.341136 -0.086617 0.852838 -0.062500 0 0 0 0 0 0 3 796337
-0.005633 0.003803 0.119258 -0.236802 -0.112814 0.793023 -0.062500 0 0 0 0 0 0 3 797338
-0.005628 0.003802 0.119257 -0.163265 -0.130616 0.761821 -0.062500 0 0 0 0 0 0 3 798337
-0.005626 0.003801 0.119257 -0.124956 -0.139654 0.749891 -0.062500 0 0 0 0 0 0 3 799337
-0.005625 0.003801 0.119257 -0.105842 -0.144074 0.745629 -0.062500 0 0 0 0 0 0 3 800337
-0.005624 0.003801 0.119257 -0.096368 -0.146217 0.744125 -0.062500 0 0 0 0 0 0 3 801326
-0.005624 0.003801 0.119257 -0.091667 -0.147276 0.743603 -0.062500 0 0 0 0 0 0 3 802340
-0.005604 0.003796 0.119248 -0.343061 -0.086191 0.866581 -0.062500 0 0 0 0 0 0 3 803333
-0.005595 0.003794 0.119245 -0.237772 -0.112601 0.806632 -0.062500 0 0 0 0 0 0 3 804337
-0.005590 0.003793 0.119244 -0.163742 -0.130517 0.775374 -0.062500 0 0 0 0 0 0 3 805333
-0.005588 0.003792 0.119243 -0.125194 -0.139600 0.763432 -0.062500 0 0 0 0 0 0 3 806336
-0.005587 0.003792 0.119243 -0.105960 -0.144037 0.759143 -0.062500 0 0 0 0 0 0 3 807336
-0.005586 0.003792 0.119243 -0.096436 -0.146210 0.757649 -0.062500 0 0 0 0 0 0 3 808335
-0.005586 0.003792 0.119243 -0.091700 -0.147269 0.757121 -0.062500 0 0 0 0 0 0 3 809338
-0.005586 0.003792 0.119243 -0.089339 -0.147793 0.756934 -0.062500 0 0 0 0 0 0 3 810336
-0.005585 0.003792 0.119243 -0.088172 -0.148051 0.756872 -0.062500 0 0 0 0 0 0 3 811335
-0.005573 0.003806 0.119254 -0.249280 -0.328059 0.608083 -0.062500 0 0 0 0 0 0 3 812308
-0.005547 0.003808 0.119249 -0.441058 -0.192808 0.803886 -0.062500 0 0 0 0 0 0 3 813337
-0.005534 0.003809 0.119247 -0.289799 -0.166910 0.781617 -0.062500 0 0 0 0 0 0 3 814335
-0.005528 0.003809 0.119246 -0.199064 -0.140071 0.764717 -0.062500 0 0 0 0 0 0 3 815326
-0.005525 0.003810 0.119246 -0.147358 -0.135553 0.757891 -0.062500 0 0 0 0 0 0 3 816329
-0.005523 0.003810 0.119246 -0.121427 -0.133253 0.755415 -0.062500 0 0 0 0 0 0 3 817334
-0.005522 0.003810 0.119246 -0.108494 -0.132072 0.754537 -0.062500 0 0 0 0 0 0 3 818337
-0.005522 0.003810 0.119246 -0.102044 -0.131457 0.754234 -0.062500 0 0 0 0 0 0 3 819335
-0.005522 0.003810 0.119246 -0.098836 -0.131138 0.754125 -0.062500 0 0 0 0 0 0 3 820320
-0.005502 0.003805 0.119237 -0.350709 -0.069417 0.877624 -0.062500 0 0 0 0 0 0 3 821338
-0.005492 0.003803 0.119234 -0.245915 -0.095484 0.817540 -0.062500 0 0 0 0 0 0 3 822335
-0.005488 0.003802 0.119233 -0.172151 -0.113231 0.786199 -0.062500 0 0 0 0 0 0 3 823336
-0.005485 0.003801 0.119233 -0.133710 -0.122220 0.774219 -0.062500 0 0 0 0 0 0 3 824335
-0.005484 0.003801 0.119232 -0.114541 -0.126614 0.769946 -0.062500 0 0 0 0 0 0 3 825326
-0.005484 0.003801 0.119232 -0.105026 -0.128752 0.768435 -0.062500 0 0 0 0 0 0 3 826322
-0.005483 0.003801 0.119232 -0.100302 -0.129815 0.767914 -0.062500 0 0 0 0 0 0 3 827333
-0.005483 0.003801 0.119232 -0.097958 -0.130325 0.767723 -0.062500 0 0 0 0 0 0 3 828336
-0.005483 0.003801 0.119232 -0.096783 -0.130583 0.767674 -0.062500 0 0 0 0 0 0 3 829337
-0.005464 0.003796 0.119224 -0.349567 -0.069153 0.891326 -0.062500 0 0 0 0 0 0 3 830333
-0.005454 0.003794 0.119220 -0.245349 -0.095360 0.831157 -0.062500 0 0 0 0 0 0 3 831335
-0.005449 0.003793 0.119219 -0.171872 -0.113159 0.799793 -0.062500 0 0 0 0 0 0 3 832336
-0.005447 0.003792 0.119219 -0.133567 -0.122189 0.787816 -0.062500 0 0 0 0 0 0 3 833337
-0.005446 0.003792 0.119219 -0.114467 -0.126595 0.783518 -0.062500 0 0 0 0 0 0 3 834332
-0.005445 0.003792 0.119219 -0.104990 -0.128747 0.782013 -0.062500 0 0 0 0 0 0 3 835336
-0.005432 0.003806 0.119229 -0.262199 -0.309745 0.633007 -0.062500 0 0 0 0 0 0 3 836334
-0.005426 0.003812 0.119233 -0.198158 -0.236524 0.705173 -0.062500 0 0 0 0 0 0 3 837335
-0.005422 0.003816 0.119234 -0.149869 -0.184685 0.742712 -0.062500 0 0 0 0 0 0 3 838329
-0.005401 0.003813 0.119226 -0.376641 -0.096097 0.880936 -0.062500 0 0 0 0 0 0 3 839320
-0.005391 0.003811 0.119223 -0.259096 -0.108740 0.825794 -0.062500 0 0 0 0 0 0 3 840328
-0.005386 0.003811 0.119222 -0.178805 -0.119822 0.796182 -0.062500 0 0 0 0 0 0 3 841387
-0.005383 0.003810 0.119222 -0.137072 -0.125521 0.784800 -0.062500 0 0 0 0 0 0 3 842401
-0.005382 0.003810 0.119222 -0.116229 -0.128250 0.780729 -0.062500 0 0 0 0 0 0 3 843384
-0.005381 0.003810 0.119221 -0.105877 -0.129575 0.779293 -0.062500 0 0 0 0 0 0 3 844401
-0.005381 0.003810 0.119221 -0.100735 -0.130212 0.778799 -0.062500 0 0 0 0 0 0 3 845388
-0.005381 0.003810 0.119221 -0.098170 -0.130540 0.778614 -0.062500 0 0 0 0 0 0 3 846400
-0.005361 0.003805 0.119213 -0.349998 -0.069156 0.902606 -0.062500 0 0 0 0 0 0 3 847386
-0.005352 0.003803 0.119210 -0.245581 -0.095366 0.842237 -0.062500 0 0 0 0 0 0 3 848402
-0.005347 0.003802 0.119208 -0.172002 -0.113170 0.810782 -0.062500 0 0 0 0 0 0 3 849385
-0.005345 0.003801 0.119208 -0.133646 -0.122201 0.798752 -0.062500 0 0 0 0 0 0 3 850401
-0.005343 0.003801 0.119208 -0.114510 -0.126603 0.794458 -0.062500 0 0 0 0 0 0 3 851383
-0.005323 0.003796 0.119199 -0.357999 -0.067237 0.917153 -0.062500 0 0 0 0 0 0 3 852402
-0.005314 0.003794 0.119196 -0.254795 -0.075515 0.856184 -0.062500 0 0 0 0 0 0 3 853386
-0.005309 0.003793 0.119195 -0.179224 -0.093797 0.824513 -0.062500 0 0 0 0 0 0 3 854319
-0.005306 0.003792 0.119194 -0.139876 -0.103059 0.812428 -0.062500 0 0 0 0 0 0 3 855328
-0.005305 0.003792 0.119194 -0.120244 -0.107576 0.808102 -0.062500 0 0 0 0 0 0 3 856318
-0.005305 0.003792 0.119194 -0.110486 -0.109771 0.806586 -0.062500 0 0 0 0 0 0 3 857327
-0.005304 0.003792 0.119194 -0.105650 -0.110859 0.806049 -0.062500 0 0 0 0 0 0 3 858321
-0.005272 0.003801 0.119196 -0.518246 -0.229948 0.782028 -0.062500 0 0 0 0 0 0 3 859316
-0.005256 0.003805 0.119197 -0.351529 -0.182536 0.793716 -0.062500 0 0 0 0 0 0 3 860327
-0.005248 0.003808 0.119197 -0.230539 -0.148292 0.799709 -0.062500 0 0 0 0 0 0 3 861342
-0.005244 0.003809 0.119197 -0.166197 -0.130190 0.801955 -0.062500 0 0 0 0 0 0 3 862322
-0.005242 0.003809 0.119197 -0.133588 -0.121049 0.802754 -0.062500 0 0 0 0 0 0 3 863327
-0.005241 0.003810 0.119197 -0.117233 -0.116489 0.803032 -0.062500 0 0 0 0 0 0 3 864326
-0.005221 0.003805 0.119188 -0.361785 -0.052732 0.927692 -0.062500 0 0 0 0 0 0 3 865339
-0.005211 0.003803 0.119185 -0.254102 -0.077706 0.867103 -0.062500 0 0 0 0 0 0 3 866335
-0.005206 0.003802 0.119184 -0.178904 -0.094901 0.835533 -0.062500 0 0 0 0 0 0 3 867341
-0.005204 0.003801 0.119183 -0.139712 -0.103596 0.823482 -0.062500 0 0 0 0 0 0 3 868334
-0.005203 0.003801 0.119183 -0.120162 -0.107850 0.819169 -0.062500 0 0 0 0 0 0 3 869332
-0.005183 0.003796 0.119174 -0.363081 -0.048465 0.942376 -0.062500 0 0 0 0 0 0 3 870334
-0.005173 0.003794 0.119171 -0.254730 -0.075598 0.881135 -0.062500 0 0 0 0 0 0 3 871333
-0.005168 0.003793 0.119170 -0.179214 -0.093831 0.849338 -0.062500 0 0 0 0 0 0 3 872330
-0.005166 0.003792 0.119170 -0.139879 -0.103077 0.837196 -0.062500 0 0 0 0 0 0 3 873349
-0.005165 0.003792 0.119170 -0.120243 -0.107593 0.832862 -0.062500 0 0 0 0 0 0 3 874348
-0.005145 0.003787 0.119161 -0.362997 -0.048346 0.956207 -0.062500 0 0 0 0 0 0 3 875337
-0.005135 0.003785 0.119157 -0.254698 -0.075550 0.894893 -0.062500 0 0 0 0 0 0 3 876347
-0.005130 0.003784 0.119156 -0.179198 -0.093809 0.863043 -0.062500 0 0 0 0 0 0 3 877349
-0.005115 0.003797 0.119167 -0.302248 -0.283150 0.703063 -0.062500 0 0 0 0 0 0 3 878348
-0.005107 0.003803 0.119170 -0.220551 -0.213861 0.770811 -0.062500 0 0 0 0 0 0 3 879342
-0.005103 0.003807 0.119171 -0.164423 -0.145058 0.806731 -0.062500 0 0 0 0 0 0 3 880342
-0.005082 0.003804 0.119163 -0.386068 -0.057529 0.945547 -0.062500 0 0 0 0 0 0 3 881344
-0.005072 0.003802 0.119160 -0.266874 -0.070611 0.889570 -0.062500 0 0 0 0 0 0 3 882341
-0.005066 0.003801 0.119159 -0.185782 -0.081865 0.859581 -0.062500 0 0 0 0 0 0 3 883343
-0.005064 0.003801 0.119158 -0.143626 -0.087649 0.848071 -0.062500 0 0 0 0 0 0 3 884342
-0.005062 0.003801 0.119158 -0.122564 -0.090426 0.843966 -0.062500 0 0 0 0 0 0 3 885344
-0.005042 0.003796 0.119149 -0.364353 -0.030372 0.967747 -0.062500 0 0 0 0 0 0 3 886341
-0.005033 0.003794 0.119146 -0.255818 -0.057121 0.906266 -0.062500 0 0 0 0 0 0 3 887345
-0.005028 0.003793 0.119145 -0.180215 -0.075168 0.874349 -0.062500 0 0 0 0 0 0 3 888341
-0.005025 0.003792 0.119145 -0.140808 -0.084311 0.862171 -0.062500 0 0 0 0 0 0 3 889344
-0.004992 0.003801 0.119146 -0.535844 -0.207563 0.835587 -0.062500 0 0 0 0 0 0 3 890324
-0.004976 0.003806 0.119147 -0.360617 -0.161984 0.845054 -0.062500 0 0 0 0 0 0 3 891327
-0.004967 0.003808 0.119147 -0.235491 -0.128605 0.850112 -0.062500 0 0 0 0 0 0 3 892341
-0.004963 0.003809 0.119147 -0.169079 -0.110919 0.852026 -0.062500 0 0 0 0 0 0 3 893344
-0.004961 0.003809 0.119147 -0.135453 -0.101985 0.852710 -0.062500 0 0 0 0 0 0 3 894341
-0.004941 0.003805 0.119138 -0.370590 -0.036138 0.978529 -0.062500 0 0 0 0 0 0 3 895324
-0.004931 0.003803 0.119135 -0.258989 -0.060010 0.917447 -0.062500 0 0 0 0 0 0 3 896341
-0.004926 0.003802 0.119134 -0.181812 -0.076611 0.885648 -0.062500 0 0 0 0 0 0 3 897343
-0.004923 0.003801 0.119133 -0.141629 -0.085030 0.873509 -0.062500 0 0 0 0 0 0 3 898341
-0.004922 0.003801 0.119133 -0.121553 -0.089124 0.869164 -0.062500 0 0 0 0 0 0 3 899335
-0.004921 0.003801 0.119133 -0.111587 -0.091123 0.867656 -0.062500 0 0 0 0 0 0 3 900343
-0.004889 0.003810 0.119135 -0.517893 -0.193200 0.845487 -0.062500 0 0 0 0 0 0 3 901334
-0.004873 0.003815 0.119135 -0.349978 -0.145896 0.855999 -0.062500 0 0 0 0 0 0 3 902342
-0.004865 0.003817 0.119135 -0.228476 -0.111657 0.861375 -0.062500 0 0 0 0 0 0 3 903341
-0.004861 0.003818 0.119135 -0.163894 -0.093523 0.863399 -0.062500 0 0 0 0 0 0 3 904342
-0.004859 0.003819 0.119136 -0.131175 -0.084391 0.864114 -0.062500 0 0 0 0 0 0 3 905349
-0.004845 0.003833 0.119146 -0.263663 -0.261196 0.717168 -0.062500 0 0 0 0 0 0 3 906340
-0.004819 0.003835 0.119141 -0.444776 -0.123624 0.915041 -0.062500 0 0 0 0 0 0 3 907345
-0.004806 0.003836 0.119139 -0.290242 -0.096394 0.890999 -0.062500 0 0 0 0 0 0 3 908342
-0.004800 0.003837 0.119138 -0.189401 -0.086324 0.873284 -0.062500 0 0 0 0 0 0 3 909343
-0.004796 0.003837 0.119138 -0.136921 -0.081420 0.866160 -0.062500 0 0 0 0 0 0 3 910341
-0.004795 0.003837 0.119138 -0.110580 -0.078900 0.863586 -0.062500 0 0 0 0 0 0 3 911339
-0.004794 0.003837 0.119138 -0.097443 -0.077604 0.862665 -0.062500 0 0 0 0 0 0 3 912342
-0.004794 0.003837 0.119138 -0.090898 -0.076960 0.862353 -0.062500 0 0 0 0 0 0 3 913331
-0.004761 0.003846 0.119139 -0.502259 -0.195715 0.841404 -0.062500 0 0 0 0 0 0 3 914340
-0.004745 0.003851 0.119140 -0.335146 -0.147681 0.851678 -0.062500 0 0 0 0 0 0 3 915331
-0.004737 0.003853 0.119140 -0.214058 -0.113076 0.856898 -0.062500 0 0 0 0 0 0 3 916340
-0.004733 0.003854 0.119140 -0.149686 -0.094764 0.858863 -0.062500 0 0 0 0 0 0 3 917331
-0.004731 0.003855 0.119140 -0.117099 -0.085527 0.859553 -0.062500 0 0 0 0 0 0 3 918340
-0.004711 0.003851 0.119131 -0.352221 -0.019576 0.986164 -0.062500 0 0 0 0 0 0 3 919328
-0.004688 0.003862 0.119138 -0.404312 -0.223880 0.777897 -0.062500 0 0 0 0 0 0 3 920339
-0.004677 0.003868 0.119141 -0.258525 -0.153274 0.817544 -0.062500 0 0 0 0 0 0 3 921341
-0.004671 0.003871 0.119142 -0.170989 -0.109405 0.842510 -0.062500 0 0 0 0 0 0 3 922330
-0.004668 0.003872 0.119142 -0.125042 -0.086229 0.852293 -0.062500 0 0 0 0 0 0 3 923341
-0.004667 0.003873 0.119142 -0.101685 -0.074631 0.855808 -0.062500 0 0 0 0 0 0 3 924329
-0.004666 0.003874 0.119142 -0.089933 -0.068852 0.857046 -0.062500 0 0 0 0 0 0 3 925341
-0.004666 0.003874 0.119142 -0.084025 -0.065984 0.857466 -0.062500 0 0 0 0 0 0 3 926316
-0.004646 0.003869 0.119133 -0.332403 -0.003222 0.984220 -0.062500 0 0 0 0 0 0 3 927325
-0.004624 0.003881 0.119141 -0.391427 -0.209233 0.775987 -0.062500 0 0 0 0 0 0 3 928315
-0.004613 0.003887 0.119143 -0.255212 -0.152536 0.815480 -0.062500 0 0 0 0 0 0 3 929311
-0.004607 0.003889 0.119144 -0.169313 -0.109026 0.840377 -0.062500 0 0 0 0 0 0 3 930323
-0.004604 0.003891 0.119144 -0.124193 -0.086043 0.850133 -0.062500 0 0 0 0 0 0 3 931331
-0.004603 0.003891 0.119144 -0.101274 -0.074537 0.853636 -0.062500 0 0 0 0 0 0 3 932326
-0.004583 0.003887 0.119135 -0.340934 -0.007479 0.981678 -0.062500 0 0 0 0 0 0 3 933331
-0.004573 0.003885 0.119132 -0.232411 -0.030786 0.920319 -0.062500 0 0 0 0 0 0 3 934324
-0.004556 0.003898 0.119142 -0.320219 -0.227728 0.741914 -0.062500 0 0 0 0 0 0 3 935314
-0.004547 0.003904 0.119145 -0.217946 -0.161883 0.801182 -0.062500 0 0 0 0 0 0 3 936330
-0.004542 0.003907 0.119146 -0.150687 -0.113583 0.833898 -0.062500 0 0 0 0 0 0 3 937322
-0.004540 0.003909 0.119146 -0.114933 -0.088272 0.846479 -0.062500 0 0 0 0 0 0 3 938330
-0.004539 0.003910 0.119147 -0.096667 -0.075614 0.850983 -0.062500 0 0 0 0 0 0 3 939334
-0.004519 0.003905 0.119138 -0.338510 -0.008020 0.979574 -0.062500 0 0 0 0 0 0 3 940331
-0.004509 0.003903 0.119134 -0.231206 -0.031062 0.918228 -0.062500 0 0 0 0 0 0 3 941327
-0.004504 0.003902 0.119133 -0.156183 -0.047209 0.886234 -0.062500 0 0 0 0 0 0 3 942326
-0.004502 0.003902 0.119133 -0.117026 -0.055369 0.874019 -0.062500 0 0 0 0 0 0 3 943330
-0.004488 0.003916 0.119143 -0.261065 -0.240101 0.723439 -0.062500 0 0 0 0 0 0 3 944330
-0.004481 0.003922 0.119147 -0.188410 -0.167900 0.793284 -0.062500 0 0 0 0 0 0 3 945332
-0.004477 0.003926 0.119148 -0.136002 -0.116514 0.829779 -0.062500 0 0 0 0 0 0 3 946319
-0.004456 0.003922 0.119139 -0.349681 -0.018293 0.970902 -0.062500 0 0 0 0 0 0 3 947335
-0.004446 0.003921 0.119136 -0.232501 -0.031092 0.913877 -0.062500 0 0 0 0 0 0 3 948336
-0.004441 0.003920 0.119135 -0.152444 -0.042149 0.883370 -0.062500 0 0 0 0 0 0 3 949336
-0.004438 0.003920 0.119135 -0.110745 -0.047799 0.871677 -0.062500 0 0 0 0 0 0 3 950330
-0.004437 0.003920 0.119135 -0.089878 -0.050520 0.867503 -0.062500 0 0 0 0 0 0 3 951330
-0.004436 0.003920 0.119135 -0.079507 -0.051820 0.866042 -0.062500 0 0 0 0 0 0 3 952331
-0.004423 0.003934 0.119145 -0.238088 -0.233281 0.719495 -0.062500 0 0 0 0 0 0 3 953332
-0.004397 0.003936 0.119140 -0.423313 -0.098103 0.917999 -0.062500 0 0 0 0 0 0 3 954331
-0.004385 0.003937 0.119138 -0.271909 -0.072070 0.892851 -0.062500 0 0 0 0 0 0 3 955331
-0.004378 0.003937 0.119137 -0.172670 -0.062566 0.874617 -0.062500 0 0 0 0 0 0 3 956331
-0.004375 0.003938 0.119137 -0.121003 -0.057931 0.867302 -0.062500 0 0 0 0 0 0 3 957326
-0.004373 0.003938 0.119137 -0.095058 -0.055549 0.864658 -0.062500 0 0 0 0 0 0 3 958329
-0.004373 0.003938 0.119137 -0.082113 -0.054322 0.863733 -0.062500 0 0 0 0 0 0 3 959329
-0.004372 0.003938 0.119137 -0.075643 -0.053687 0.863414 -0.062500 0 0 0 0 0 0 3 960322
-0.004372 0.003938 0.119137 -0.072429 -0.053371 0.863285 -0.062500 0 0 0 0 0 0 3 961331
-0.004372 0.003938 0.119137 -0.070820 -0.053214 0.863249 -0.062500 0 0 0 0 0 0 3 962328
-0.004353 0.003933 0.119128 -0.320697 0.008159 0.990829 -0.062500 0 0 0 0 0 0 3 963329
-0.004330 0.003945 0.119135 -0.381769 -0.198887 0.782821 -0.062500 0 0 0 0 0 0 3 964330
-0.004319 0.003951 0.119137 -0.245864 -0.142336 0.821690 -0.062500 0 0 0 0 0 0 3 965331
-0.004314 0.003954 0.119138 -0.160160 -0.098885 0.846284 -0.062500 0 0 0 0 0 0 3 966330
-0.004311 0.003955 0.119139 -0.115154 -0.075936 0.855928 -0.062500 0 0 0 0 0 0 3 967330
-0.004309 0.003956 0.119139 -0.092297 -0.064439 0.859387 -0.062500 0 0 0 0 0 0 3 968331
-0.004309 0.003956 0.119139 -0.080785 -0.058722 0.860609 -0.062500 0 0 0 0 0 0 3 969332
-0.004308 0.003956 0.119139 -0.075011 -0.055879 0.861024 -0.062500 0 0 0 0 0 0 3 970321
-0.004308 0.003956 0.119139 -0.072110 -0.054458 0.861177 -0.062500 0 0 0 0 0 0 3 971329
-0.004308 0.003956 0.119139 -0.070670 -0.053756 0.861225 -0.062500 0 0 0 0 0 0 3 972330
-0.004308 0.003956 0.119139 -0.069935 -0.053409 0.861248 -0.062500 0 0 0 0 0 0 3 973333
-0.004295 0.003970 0.119149 -0.233576 -0.234239 0.715581 -0.062500 0 0 0 0 0 0 3 974331
-0.004270 0.003972 0.119144 -0.420762 -0.098594 0.914525 -0.062500 0 0 0 0 0 0 3 975328
-0.004257 0.003974 0.119142 -0.270627 -0.072327 0.889123 -0.062500 0 0 0 0 0 0 3 976330
-0.004250 0.003974 0.119141 -0.162934 -0.054403 0.870762 -0.062500 0 0 0 0 0 0 3 977304
-0.004247 0.003974 0.119141 -0.111565 -0.049702 0.863422 -0.062500 0 0 0 0 0 0 3 978328
-0.004246 0.003975 0.119141 -0.085779 -0.047289 0.860752 -0.062500 0 0 0 0 0 0 3 979329
-0.004245 0.003975 0.119141 -0.072922 -0.046039 0.859821 -0.062500 0 0 0 0 0 0 3 980300
-0.004245 0.003975 0.119141 -0.066501 -0.045411 0.859491 -0.062500 0 0 0 0 0 0 3 981332
-0.004244 0.003975 0.119141 -0.063293 -0.045095 0.859376 -0.062500 0 0 0 0 0 0 3 982321
-0.004244 0.003975 0.119141 -0.061696 -0.044934 0.859346 -0.062500 0 0 0 0 0 0 3 983323
-0.004244 0.003975 0.119141 -0.060891 -0.044845 0.859330 -0.062500 0 0 0 0 0 0 3 984318
-0.004232 0.003989 0.119151 -0.224646 -0.225898 0.713837 -0.062500 0 0 0 0 0 0 3 985315
-0.004225 0.003996 0.119155 -0.161147 -0.151575 0.784850 -0.062500 0 0 0 0 0 0 3 986322
-0.004222 0.003999 0.119156 -0.113319 -0.099135 0.821694 -0.062500 0 0 0 0 0 0 3 987327
-0.004220 0.004001 0.119156 -0.087249 -0.071813 0.835714 -0.062500 0 0 0 0 0 0 3 988314
-0.004219 0.004001 0.119157 -0.073829 -0.058198 0.840704 -0.062500 0 0 0 0 0 0 3 989323
-0.004219 0.004002 0.119157 -0.067010 -0.051445 0.842458 -0.062500 0 0 0 0 0 0 3 990314
-0.004219 0.004002 0.119157 -0.063567 -0.048087 0.843062 -0.062500 0 0 0 0 0 0 3 991309
-0.004206 0.004016 0.119167 -0.226082 -0.227607 0.697922 -0.062500 0 0 0 0 0 0 3 992323
-0.004180 0.004018 0.119161 -0.412285 -0.091109 0.897056 -0.062500 0 0 0 0 0 0 3 993314
-0.004167 0.004019 0.119160 -0.261828 -0.064454 0.871470 -0.062500 0 0 0 0 0 0 3 994321
-0.004161 0.004020 0.119159 -0.163094 -0.054626 0.853025 -0.062500 0 0 0 0 0 0 3 995332
-0.004158 0.004020 0.119159 -0.111663 -0.049817 0.845638 -0.062500 0 0 0 0 0 0 3 996327
-0.004156 0.004020 0.119159 -0.085821 -0.047348 0.842965 -0.062500 0 0 0 0 0 0 3 997338
-0.004155 0.004021 0.119158 -0.072942 -0.046074 0.842014 -0.062500 0 0 0 0 0 0 3 998318
-0.004155 0.004021 0.119158 -0.066515 -0.045422 0.841694 -0.062500 0 0 0 0 0 0 3 999325
-0.004155 0.004021 0.119158 -0.063306 -0.045102 0.841577 -0.062500 0 0 0 0 0 0 4 321
-0.004155 0.004021 0.119158 -0.061693 -0.044925 0.841538 -0.062500 0 0 0 0 0 0 4 1320
-0.004154 0.004021 0.119158 -0.060894 -0.044842 0.841534 -0.062500 0 0 0 0 0 0 4 2322
-0.004142 0.004035 0.119169 -0.224872 -0.226071 0.696348 -0.062500 0 0 0 0 0 0 4 3315
-0.004135 0.004041 0.119172 -0.161244 -0.151661 0.767224 -0.062500 0 0 0 0 0 0 4 4333
-0.004132 0.004045 0.119174 -0.104844 -0.099955 0.803978 -0.062500 0 0 0 0 0 0 4 5326
-0.004130 0.004046 0.119174 -0.078768 -0.072605 0.817963 -0.062500 0 0 0 0 0 0 4 6330
-0.004129 0.004047 0.119174 -0.065336 -0.058989 0.822938 -0.062500 0 0 0 0 0 0 4 7330
-0.004129 0.004048 0.119174 -0.058520 -0.052240 0.824694 -0.062500 0 0 0 0 0 0 4 8329
-0.004129 0.004048 0.119174 -0.055068 -0.048872 0.825300 -0.062500 0 0 0 0 0 0 4 9331
-0.004129 0.004048 0.119174 -0.053353 -0.047198 0.825510 -0.062500 0 0 0 0 0 0 4 10329
-0.004116 0.004062 0.119185 -0.216955 -0.227718 0.680548 -0.062500 0 0 0 0 0 0 4 11329
-0.004090 0.004064 0.119179 -0.403284 -0.091540 0.879749 -0.062500 0 0 0 0 0 0 4 12331
-0.004077 0.004065 0.119177 -0.253083 -0.065089 0.853942 -0.062500 0 0 0 0 0 0 4 13334
-0.004071 0.004066 0.119177 -0.154482 -0.055334 0.835388 -0.062500 0 0 0 0 0 0 4 14333
-0.004068 0.004066 0.119176 -0.103105 -0.050574 0.827953 -0.062500 0 0 0 0 0 0 4 15326
-0.004066 0.004066 0.119176 -0.077320 -0.048112 0.825275 -0.062500 0 0 0 0 0 0 4 16328
-0.004066 0.004066 0.119176 -0.064443 -0.046847 0.824318 -0.062500 0 0 0 0 0 0 4 17301
-0.004065 0.004066 0.119176 -0.058013 -0.046205 0.823999 -0.062500 0 0 0 0 0 0 4 18326
-0.004065 0.004066 0.119176 -0.054804 -0.045885 0.823879 -0.062500 0 0 0 0 0 0 4 19328
-0.004065 0.004066 0.119176 -0.053191 -0.045708 0.823838 -0.062500 0 0 0 0 0 0 4 20327
-0.004065 0.004066 0.119176 -0.052400 -0.045633 0.823825 -0.062500 0 0 0 0 0 0 4 21331
-0.004052 0.004080 0.119187 -0.216608 -0.227016 0.678971 -0.062500 0 0 0 0 0 0 4 22326
-0.004026 0.004083 0.119181 -0.397244 -0.084238 0.878262 -0.062500 0 0 0 0 0 0 4 23326
-0.004014 0.004084 0.119179 -0.247220 -0.057950 0.852289 -0.062500 0 0 0 0 0 0 4 24326
-0.004007 0.004084 0.119178 -0.148684 -0.048284 0.833664 -0.062500 0 0 0 0 0 0 4 25332
-0.004004 0.004085 0.119178 -0.097351 -0.043569 0.826208 -0.062500 0 0 0 0 0 0 4 26329
-0.004002 0.004085 0.119178 -0.071576 -0.041139 0.823518 -0.062500 0 0 0 0 0 0 4 27328
-0.004002 0.004085 0.119178 -0.058710 -0.039882 0.822565 -0.062500 0 0 0 0 0 0 4 28331
-0.004001 0.004085 0.119178 -0.052293 -0.039238 0.822228 -0.062500 0 0 0 0 0 0 4 29299
-0.004001 0.004085 0.119178 -0.049078 -0.038910 0.822110 -0.062500 0 0 0 0 0 0 4 30328
-0.004001 0.004085 0.119178 -0.047480 -0.038747 0.822074 -0.062500 0 0 0 0 0 0 4 31326
-0.003969 0.004094 0.119179 -0.461421 -0.158869 0.806167 -0.062500 0 0 0 0 0 0 4 32328
-0.003953 0.004099 0.119179 -0.295364 -0.110571 0.814065 -0.062500 0 0 0 0 0 0 4 33330
-0.003945 0.004101 0.119180 -0.174883 -0.075695 0.818054 -0.062500 0 0 0 0 0 0 4 34327
-0.003941 0.004102 0.119180 -0.110837 -0.057228 0.819544 -0.062500 0 0 0 0 0 0 4 35316
-0.003939 0.004103 0.119180 -0.078407 -0.047904 0.820060 -0.062500 0 0 0 0 0 0 4 36327
-0.003938 0.004103 0.119180 -0.062149 -0.043235 0.820239 -0.062500 0 0 0 0 0 0 4 37327
-0.003938 0.004103 0.119180 -0.054029 -0.040903 0.820304 -0.062500 0 0 0 0 0 0 4 38328
-0.003937 0.004103 0.119180 -0.049960 -0.039754 0.820323 -0.062500 0 0 0 0 0 0 4 39326
-0.003918 0.004099 0.119170 -0.297765 0.022154 0.949308 -0.062500 0 0 0 0 0 0 4 40329
-0.003908 0.004096 0.119167 -0.194851 -0.003829 0.886429 -0.062500 0 0 0 0 0 0 4 41329
-0.003904 0.004095 0.119166 -0.121999 -0.021383 0.853757 -0.062500 0 0 0 0 0 0 4 42328
-0.003889 0.004109 0.119176 -0.248772 -0.211806 0.696874 -0.062500 0 0 0 0 0 0 4 43328
-0.003881 0.004115 0.119180 -0.165907 -0.141537 0.762957 -0.062500 0 0 0 0 0 0 4 44326
-0.003877 0.004119 0.119181 -0.108479 -0.091044 0.797954 -0.062500 0 0 0 0 0 0 4 45327
-0.003875 0.004120 0.119181 -0.077687 -0.064686 0.811339 -0.062500 0 0 0 0 0 0 4 46325
-0.003874 0.004121 0.119181 -0.061920 -0.051546 0.816097 -0.062500 0 0 0 0 0 0 4 47309
-0.003874 0.004121 0.119181 -0.053956 -0.045025 0.817763 -0.062500 0 0 0 0 0 0 4 48313
-0.003873 0.004122 0.119181 -0.049937 -0.041789 0.818345 -0.062500 0 0 0 0 0 0 4 49399
-0.003873 0.004122 0.119181 -0.047902 -0.040185 0.818551 -0.062500 0 0 0 0 0 0 4 50376
-0.003854 0.004117 0.119172 -0.296615 0.021939 0.947813 -0.062500 0 0 0 0 0 0 4 51393
-0.003832 0.004129 0.119179 -0.359310 -0.185636 0.740586 -0.062500 0 0 0 0 0 0 4 52377
-0.003821 0.004135 0.119182 -0.218939 -0.123384 0.778331 -0.062500 0 0 0 0 0 0 4 53394
-0.003815 0.004137 0.119183 -0.132964 -0.079587 0.802380 -0.062500 0 0 0 0 0 0 4 54394
-0.003812 0.004139 0.119183 -0.087870 -0.056468 0.811817 -0.062500 0 0 0 0 0 0 4 55379
-0.003811 0.004140 0.119183 -0.065008 -0.044892 0.815199 -0.062500 0 0 0 0 0 0 4 56392
-0.003810 0.004140 0.119183 -0.053499 -0.039142 0.816387 -0.062500 0 0 0 0 0 0 4 57381
-0.003810 0.004140 0.119183 -0.047714 -0.036276 0.816809 -0.062500 0 0 0 0 0 0 4 58321
-0.003809 0.004140 0.119183 -0.044822 -0.034845 0.816950 -0.062500 0 0 0 0 0 0 4 59312
-0.003809 0.004140 0.119183 -0.043379 -0.034150 0.816995 -0.062500 0 0 0 0 0 0 4 60321
-0.003809 0.004140 0.119183 -0.042650 -0.033781 0.817019 -0.062500 0 0 0 0 0 0 4 61311
-0.003809 0.004140 0.119183 -0.042298 -0.033617 0.817021 -0.062500 0 0 0 0 0 0 4 62321
-0.003797 0.004154 0.119193 -0.207249 -0.215290 0.672915 -0.062500 0 0 0 0 0 0 4 63312
-0.003790 0.004161 0.119197 -0.143222 -0.140607 0.743283 -0.062500 0 0 0 0 0 0 4 64320
-0.003787 0.004165 0.119198 -0.095162 -0.087964 0.779767 -0.062500 0 0 0 0 0 0 4 65315
-0.003785 0.004166 0.119199 -0.069052 -0.060561 0.793651 -0.062500 0 0 0 0 0 0 4 66325
-0.003784 0.004167 0.119199 -0.055638 -0.046903 0.798595 -0.062500 0 0 0 0 0 0 4 67321
-0.003784 0.004167 0.119199 -0.048817 -0.040128 0.800328 -0.062500 0 0 0 0 0 0 4 68334
-0.003784 0.004168 0.119199 -0.045388 -0.036765 0.800927 -0.062500 0 0 0 0 0 0 4 69316
-0.003784 0.004168 0.119199 -0.043670 -0.035098 0.801136 -0.062500 0 0 0 0 0 0 4 70317
-0.003783 0.004168 0.119199 -0.042795 -0.034266 0.801210 -0.062500 0 0 0 0 0 0 4 71312
-0.003783 0.004168 0.119199 -0.042355 -0.033851 0.801235 -0.062500 0 0 0 0 0 0 4 72310
-0.003771 0.004182 0.119209 -0.207399 -0.215506 0.657268 -0.062500 0 0 0 0 0 0 4 73296
-0.003764 0.004189 0.119213 -0.143294 -0.140698 0.727564 -0.062500 0 0 0 0 0 0 4 74323
-0.003761 0.004192 0.119214 -0.095195 -0.088013 0.764018 -0.062500 0 0 0 0 0 0 4 75321
-0.003759 0.004194 0.119214 -0.069063 -0.060588 0.777890 -0.062500 0 0 0 0 0 0 4 76315
-0.003758 0.004195 0.119214 -0.055627 -0.046907 0.782838 -0.062500 0 0 0 0 0 0 4 77318
-0.003758 0.004195 0.119214 -0.048824 -0.040123 0.784560 -0.062500 0 0 0 0 0 0 4 78315
-0.003758 0.004195 0.119215 -0.045393 -0.036769 0.785163 -0.062500 0 0 0 0 0 0 4 79318
-0.003758 0.004195 0.119215 -0.043667 -0.035094 0.785378 -0.062500 0 0 0 0 0 0 4 80299
-0.003758 0.004195 0.119215 -0.042790 -0.034261 0.785453 -0.062500 0 0 0 0 0 0 4 81316
-0.003758 0.004195 0.119215 -0.042358 -0.033854 0.785471 -0.062500 0 0 0 0 0 0 4 82318
-0.003757 0.004195 0.119215 -0.042146 -0.033640 0.785491 -0.062500 0 0 0 0 0 0 4 83320
-0.003757 0.004195 0.119215 -0.042033 -0.033539 0.785493 -0.062500 0 0 0 0 0 0 4 84318
-0.003745 0.004209 0.119225 -0.207327 -0.215438 0.641634 -0.062500 0 0 0 0 0 0 4 85322
-0.003738 0.004216 0.119228 -0.143244 -0.140672 0.711865 -0.062500 0 0 0 0 0 0 4 86319
-0.003735 0.004220 0.119230 -0.095163 -0.087982 0.748282 -0.062500 0 0 0 0 0 0 4 87298
-0.003733 0.004221 0.119230 -0.069059 -0.060570 0.762141 -0.062500 0 0 0 0 0 0 4 88316
-0.003732 0.004222 0.119230 -0.055629 -0.046893 0.767093 -0.062500 0 0 0 0 0 0 4 89316
-0.003732 0.004222 0.119230 -0.048807 -0.040131 0.768821 -0.062500 0 0 0 0 0 0 4 90317
-0.003732 0.004223 0.119230 -0.045395 -0.036774 0.769415 -0.062500 0 0 0 0 0 0 4 91320
-0.003732 0.004223 0.119230 -0.043659 -0.035102 0.769621 -0.062500 0 0 0 0 0 0 4 92299
-0.003732 0.004223 0.119230 -0.042793 -0.034266 0.769701 -0.062500 0 0 0 0 0 0 4 93317
-0.003732 0.004223 0.119230 -0.042366 -0.033847 0.769732 -0.062500 0 0 0 0 0 0 4 94315
-0.003732 0.004223 0.119230 -0.042139 -0.033646 0.769735 -0.062500 0 0 0 0 0 0 4 95298
-0.003732 0.004223 0.119230 -0.042039 -0.033533 0.769733 -0.062500 0 0 0 0 0 0 4 96316
-0.003732 0.004223 0.119230 -0.041977 -0.033483 0.769740 -0.062500 0 0 0 0 0 0 4 97299
-0.003732 0.004223 0.119230 -0.041947 -0.033453 0.769740 -0.062500 0 0 0 0 0 0 4 98317
-0.003719 0.004237 0.119241 -0.207388 -0.215489 0.626018 -0.062500 0 0 0 0 0 0 4 99298
-0.003712 0.004244 0.119244 -0.143270 -0.140695 0.696178 -0.062500 0 0 0 0 0 0 4 100313
-0.003709 0.004247 0.119245 -0.095178 -0.087997 0.732565 -0.062500 0 0 0 0 0 0 4 101318
-0.003707 0.004249 0.119246 -0.069055 -0.060566 0.746413 -0.062500 0 0 0 0 0 0 4 102298
-0.003706 0.004250 0.119246 -0.055624 -0.046903 0.751358 -0.062500 0 0 0 0 0 0 4 103315
-0.003706 0.004250 0.119246 -0.048815 -0.040127 0.753079 -0.062500 0 0 0 0 0 0 4 104313
-0.003706 0.004250 0.119246 -0.045385 -0.036761 0.753691 -0.062500 0 0 0 0 0 0 4 105316
-0.003706 0.004250 0.119246 -0.043662 -0.035104 0.753886 -0.062500 0 0 0 0 0 0 4 106292
-0.003706 0.004250 0.119246 -0.042789 -0.034261 0.753970 -0.062500 0 0 0 0 0 0 4 107308
-0.003706 0.004250 0.119246 -0.042368 -0.033850 0.753995 -0.062500 0 0 0 0 0 0 4 108313
-0.003706 0.004250 0.119246 -0.042135 -0.033642 0.754003 -0.062500 0 0 0 0 0 0 4 109425
-0.003706 0.004250 0.119246 -0.042041 -0.033536 0.753996 -0.062500 0 0 0 0 0 0 4 110399
-0.003706 0.004250 0.119246 -0.041981 -0.033487 0.754002 -0.062500 0 0 0 0 0 0 4 111372
-0.003706 0.004250 0.119246 -0.041950 -0.033457 0.754002 -0.062500 0 0 0 0 0 0 4 112389
-0.003706 0.004250 0.119246 -0.041940 -0.033446 0.754009 -0.062500 0 0 0 0 0 0 4 113371
-0.003706 0.004250 0.119246 -0.041927 -0.033448 0.754004 -0.062500 0 0 0 0 0 0 4 114398
-0.003706 0.004250 0.119246 -0.041937 -0.033445 0.754009 -0.062500 0 0 0 0 0 0 4 115392
-0.003706 0.004250 0.119246 -0.041922 -0.033429 0.754003 -0.062500 0 0 0 0 0 0 4 116368
-0.003706 0.004250 0.119246 -0.041917 -0.033437 0.754010 -0.062500 0 0 0 0 0 0 4 117369
-0.003706 0.004250 0.119246 -0.041928 -0.033436 0.753997 -0.062500 0 0 0 0 0 0 4 118399
-0.003706 0.004250 0.119246 -0.041921 -0.033428 0.754001 -0.062500 0 0 0 0 0 0 4 119392
-0.003706 0.004250 0.119246 -0.041937 -0.033443 0.754009 -0.062500 0 0 0 0 0 0 4 120377
-0.003706 0.004250 0.119246 -0.041922 -0.033428 0.754003 -0.062500 0 0 0 0 0 0 4 121378
-0.003706 0.004250 0.119246 -0.041917 -0.033437 0.754010 -0.062500 0 0 0 0 0 0 4 122392
-0.003706 0.004250 0.119246 -0.041928 -0.033436 0.753996 -0.062500 0 0 0 0 0 0 4 123397
-0.003706 0.004250 0.119246 -0.041930 -0.033435 0.754015 -0.062500 0 0 0 0 0 0 4 124375
-0.003706 0.004250 0.119246 -0.041929 -0.033436 0.753997 -0.062500 0 0 0 0 0 0 4 125393
-0.003706 0.004250 0.119246 -0.041918 -0.033438 0.754009 -0.062500 0 0 0 0 0 0 4 126391
-0.003706 0.004250 0.119246 -0.041920 -0.033428 0.754003 -0.062500 0 0 0 0 0 0 4 127376
-0.003706 0.004250 0.119246 -0.041928 -0.033435 0.753996 -0.062500 0 0 0 0 0 0 4 128395
-0.003706 0.004250 0.119246 -0.041930 -0.033435 0.754015 -0.062500 0 0 0 0 0 0 4 129377
-0.003706 0.004250 0.119246 -0.041929 -0.033436 0.753997 -0.062500 0 0 0 0 0 0 4 130318
-0.003706 0.004250 0.119246 -0.041918 -0.033438 0.754009 -0.062500 0 0 0 0 0 0 4 131309
-0.003706 0.004250 0.119246 -0.041920 -0.033428 0.754003 -0.062500 0 0 0 0 0 0 4 132319
-0.003706 0.004250 0.119246 -0.041937 -0.033443 0.754009 -0.062500 0 0 0 0 0 0 4 133321
-0.003706 0.004250 0.119246 -0.041922 -0.033428 0.754003 -0.062500 0 0 0 0 0 0 4 134309
-0.003706 0.004250 0.119246 -0.041925 -0.033446 0.754003 -0.062500 0 0 0 0 0 0 4 135318
-0.003706 0.004250 0.119246 -0.041921 -0.033429 0.754002 -0.062500 0 0 0 0 0 0 4 136308
-0.003706 0.004250 0.119246 -0.041920 -0.033427 0.754002 -0.062500 0 0 0 0 0 0 4 137318
-0.003706 0.004250 0.119246 -0.041937 -0.033443 0.754009 -0.062500 0 0 0 0 0 0 4 138319
-0.003706 0.004250 0.119246 -0.041922 -0.033428 0.754003 -0.062500 0 0 0 0 0 0 4 139318
-0.003706 0.004250 0.119246 -0.041917 -0.033437 0.754010 -0.062500 0 0 0 0 0 0 4 140315
-0.003706 0.004250 0.119246 -0.041928 -0.033436 0.753997 -0.062500 0 0 0 0 0 0 4 141326
-0.003706 0.004250 0.119246 -0.041930 -0.033435 0.754015 -0.062500 0 0 0 0 0 0 4 142313
-0.003706 0.004250 0.119246 -0.041929 -0.033436 0.753997 -0.062500 0 0 0 0 0 0 4 143321
-0.003706 0.004250 0.119246 -0.041918 -0.033438 0.754009 -0.062500 0 0 0 0 0 0 4 144316
-0.003706 0.004250 0.119246 -0.041928 -0.033436 0.753996 -0.062500 0 0 0 0 0 0 4 145315
-0.003706 0.004250 0.119246 -0.041918 -0.033438 0.754009 -0.062500 0 0 0 0 0 0 4 146328
-0.003706 0.004250 0.119246 -0.041932 -0.033425 0.754009 -0.062500 0 0 0 0 0 0 4 147320
-0.003706 0.004250 0.119246 -0.041929 -0.033435 0.753996 -0.062500 0 0 0 0 0 0 4 148326
-0.003706 0.004250 0.119246 -0.041918 -0.033438 0.754009 -0.062500 0 0 0 0 0 0 4 149327
-0.003706 0.004250 0.119246 -0.041928 -0.033436 0.753996 -0.062500 0 0 0 0 0 0 4 150295
-0.003706 0.004250 0.119246 -0.041930 -0.033435 0.754015 -0.062500 0 0 0 0 0 0 4 151326
-0.003706 0.004250 0.119246 -0.041921 -0.033428 0.754004 -0.062500 0 0 0 0 0 0 4 152324
-0.003706 0.004250 0.119246 -0.041925 -0.033446 0.754003 -0.062500 0 0 0 0 0 0 4 153325
-0.003706 0.004250 0.119246 -0.041921 -0.033429 0.754002 -0.062500 0 0 0 0 0 0 4 154324
-0.003706 0.004250 0.119246 -0.041917 -0.033437 0.754010 -0.062500 0 0 0 0 0 0 4 155327
-0.003706 0.004250 0.119246 -0.041939 -0.033433 0.754003 -0.062500 0 0 0 0 0 0 4 156332
-0.003706 0.004250 0.119246 -0.041922 -0.033427 0.754002 -0.062500 0 0 0 0 0 0 4 157327
-0.003706 0.004250 0.119246 -0.041925 -0.033446 0.754003 -0.062500 0 0 0 0 0 0 4 158329
-0.003706 0.004250 0.119246 -0.041921 -0.033429 0.754002 -0.062500 0 0 0 0 0 0 4 159311
-0.003706 0.004250 0.119246 -0.041929 -0.033435 0.754016 -0.062500 0 0 0 0 0 0 4 160323
-0.003706 0.004250 0.119246 -0.041929 -0.033436 0.753997 -0.062500 0 0 0 0 0 0 4 161326
-0.003706 0.004250 0.119246 -0.041918 -0.033438 0.754009 -0.062500 0 0 0 0 0 0 4 162324
-0.003706 0.004250 0.119246 -0.041928 -0.033436 0.753997 -0.062500 0 0 0 0 0 0 4 163324
-0.003706 0.004250 0.119246 -0.041918 -0.033438 0.754009 -0.062500 0 0 0 0 0 0 4 164322
-0.003706 0.004250 0.119246 -0.041939 -0.033434 0.754002 -0.062500 0 0 0 0 0 0 4 165326
-0.003706 0.004250 0.119246 -0.041922 -0.033427 0.754002 -0.062500 0 0 0 0 0 0 4 166322
-0.003706 0.004250 0.119246 -0.041917 -0.033437 0.754010 -0.062500 0 0 0 0 0 0 4 167323
-0.003706 0.004250 0.119246 -0.041928 -0.033436 0.753996 -0.062500 0 0 0 0 0 0 4 168322
-0.003706 0.004250 0.119246 -0.041930 -0.033435 0.754015 -0.062500 0 0 0 0 0 0 4 169304
-0.003706 0.004250 0.119246 -0.041929 -0.033436 0.753997 -0.062500 0 0 0 0 0 0 4 170323
-0.003706 0.004250 0.119246 -0.041918 -0.033438 0.754009 -0.062500 0 0 0 0 0 0 4 171307
-0.003706 0.004250 0.119246 -0.041920 -0.033428 0.754003 -0.062500 0 0 0 0 0 0 4 172323
-0.003706 0.004250 0.119246 -0.041925 -0.033446 0.754003 -0.062500 0 0 0 0 0 0 4 173325
-0.003706 0.004250 0.119246 -0.041932 -0.033426 0.754008 -0.062500 0 0 0 0 0 0 4 174324
-0.003706 0.004250 0.119246 -0.041921 -0.033427 0.754003 -0.062500 0 0 0 0 0 0 4 175324
-0.003706 0.004250 0.119246 -0.041925 -0.033446 0.754003 -0.062500 0 0 0 0 0 0 4 176324
-0.003706 0.004250 0.119246 -0.041921 -0.033429 0.754002 -0.062500 0 0 0 0 0 0 4 177324
-0.003706 0.004250 0.119246 -0.041925 -0.033446 0.754003 -0.062500 0 0 0 0 0 0 4 178323
-0.003706 0.004250 0.119246 -0.041932 -0.033426 0.754008 -0.062500 0 0 0 0 0 0 4 179322
-0.003706 0.004250 0.119246 -0.041918 -0.033437 0.754010 -0.062500 0 0 0 0 0 0 4 180312
-0.003706 0.004250 0.119246 -0.041928 -0.033436 0.753997 -0.062500 0 0 0 0 0 0 4 181400
-0.003706 0.004250 0.119246 -0.041918 -0.033438 0.754009 -0.062500 0 0 0 0 0 0 4 182400
-0.003706 0.004250 0.119246 -0.041928 -0.033436 0.753996 -0.062500 0 0 0 0 0 0 4 183367
-0.003706 0.004250 0.119246 -0.041930 -0.033435 0.754015 -0.062500 0 0 0 0 0 0 4 184367
-0.003706 0.004250 0.119246 -0.041921 -0.033428 0.754004 -0.062500 0 0 0 0 0 0 4 185366
-0.003706 0.004250 0.119246 -0.041928 -0.033435 0.753996 -0.062500 0 0 0 0 0 0 4 186367
-0.003706 0.004250 0.119246 -0.041930 -0.033435 0.754015 -0.062500 0 0 0 0 0 0 4 187409
-0.003706 0.004250 0.119246 -0.041929 -0.033436 0.753997 -0.062500 0 0 0 0 0 0 4 188399
-0.003706 0.004250 0.119246 -0.041918 -0.033438 0.754009 -0.062500 0 0 0 0 0 0 4 189368
-0.003706 0.004250 0.119246 -0.041920 -0.033428 0.754003 -0.062500 0 0 0 0 0 0 4 190366
-0.003706 0.004250 0.119246 -0.041925 -0.033446 0.754003 -0.062500 0 0 0 0 0 0 4 191366
-0.003711 0.004268 0.119234 0.026940 -0.256398 0.916317 -0.062500 0 0 0 0 0 0 4 192376
-0.003713 0.004276 0.119230 0.003614 -0.169574 0.837175 -0.062500 0 0 0 0 0 0 4 193389
-0.003715 0.004281 0.119229 -0.015064 -0.104901 0.796050 -0.062500 0 0 0 0 0 0 4 194376
-0.003715 0.004283 0.119228 -0.025619 -0.069925 0.780388 -0.062500 0 0 0 0 0 0 4 195388
-0.003716 0.004284 0.119228 -0.031196 -0.051980 0.774796 -0.062500 0 0 0 0 0 0 4 196373
-0.003716 0.004285 0.119228 -0.034075 -0.042923 0.772835 -0.062500 0 0 0 0 0 0 4 197388
-0.003716 0.004285 0.119228 -0.035548 -0.038346 0.772153 -0.062500 0 0 0 0 0 0 4 198373
-0.003716 0.004285 0.119228 -0.036302 -0.036051 0.771916 -0.062500 0 0 0 0 0 0 4 199387
-0.003716 0.004285 0.119228 -0.036681 -0.034902 0.771835 -0.062500 0 0 0 0 0 0 4 200372
-0.003716 0.004285 0.119228 -0.036870 -0.034332 0.771802 -0.062500 0 0 0 0 0 0 4 201389
-0.003716 0.004285 0.119228 -0.036966 -0.034028 0.771787 -0.062500 0 0 0 0 0 0 4 202307
-0.003716 0.004285 0.119228 -0.037009 -0.033889 0.771791 -0.062500 0 0 0 0 0 0 4 203316
-0.003716 0.004285 0.119228 -0.037045 -0.033808 0.771793 -0.062500 0 0 0 0 0 0 4 204307
-0.003716 0.004285 0.119228 -0.037051 -0.033789 0.771786 -0.062500 0 0 0 0 0 0 4 205308
-0.003716 0.004285 0.119228 -0.037059 -0.033765 0.771790 -0.062500 0 0 0 0 0 0 4 206316
-0.003716 0.004285 0.119228 -0.037055 -0.033744 0.771790 -0.062500 0 0 0 0 0 0 4 207307
-0.003716 0.004285 0.119228 -0.037054 -0.033742 0.771790 -0.062500 0 0 0 0 0 0 4 208316
-0.003716 0.004285 0.119228 -0.037062 -0.033750 0.771783 -0.062500 0 0 0 0 0 0 4 209306
-0.003716 0.004285 0.119228 -0.037052 -0.033753 0.771797 -0.062500 0 0 0 0 0 0 4 210315
-0.003716 0.004285 0.119228 -0.037062 -0.033751 0.771784 -0.062500 0 0 0 0 0 0 4 211320
-0.003716 0.004285 0.119228 -0.037055 -0.033743 0.771789 -0.062500 0 0 0 0 0 0 4 212325
-0.003716 0.004285 0.119228 -0.037066 -0.033739 0.771796 -0.062500 0 0 0 0 0 0 4 213308
-0.003716 0.004285 0.119228 -0.037063 -0.033750 0.771784 -0.062500 0 0 0 0 0 0 4 214318
-0.003716 0.004285 0.119228 -0.037055 -0.033742 0.771789 -0.062500 0 0 0 0 0 0 4 215311
-0.003716 0.004285 0.119228 -0.037062 -0.033750 0.771783 -0.062500 0 0 0 0 0 0 4 216314
-0.003716 0.004285 0.119228 -0.037055 -0.033743 0.771789 -0.062500 0 0 0 0 0 0 4 217314
-0.003716 0.004285 0.119228 -0.037066 -0.033739 0.771796 -0.062500 0 0 0 0 0 0 4 218327
-0.003716 0.004285 0.119228 -0.037063 -0.033750 0.771784 -0.062500 0 0 0 0 0 0 4 219552
-0.003716 0.004285 0.119228 -0.037055 -0.033742 0.771789 -0.062500 0 0 0 0 0 0 4 220323
-0.003716 0.004285 0.119228 -0.037055 -0.033742 0.771790 -0.062500 0 0 0 0 0 0 4 221329
-0.003716 0.004285 0.119228 -0.037074 -0.033747 0.771789 -0.062500 0 0 0 0 0 0 4 222324
-0.003716 0.004285 0.119228 -0.037056 -0.033742 0.771790 -0.062500 0 0 0 0 0 0 4 223293
-0.003716 0.004285 0.119228 -0.037062 -0.033750 0.771783 -0.062500 0 0 0 0 0 0 4 224322
-0.003716 0.004285 0.119228 -0.037055 -0.033743 0.771789 -0.062500 0 0 0 0 0 0 4 225323
-0.003716 0.004285 0.119228 -0.037054 -0.033742 0.771790 -0.062500 0 0 0 0 0 0 4 226320
-0.003716 0.004285 0.119228 -0.037074 -0.033747 0.771789 -0.062500 0 0 0 0 0 0 4 227321
-0.003716 0.004285 0.119228 -0.037056 -0.033742 0.771790 -0.062500 0 0 0 0 0 0 4 228324
-0.003716 0.004285 0.119228 -0.037062 -0.033750 0.771783 -0.062500 0 0 0 0 0 0 4 229297
-0.003716 0.004285 0.119228 -0.037055 -0.033743 0.771789 -0.062500 0 0 0 0 0 0 4 230326
-0.003716 0.004285 0.119228 -0.037066 -0.033739 0.771796 -0.062500 0 0 0 0 0 0 4 231322
-0.003716 0.004285 0.119228 -0.037063 -0.033750 0.771784 -0.062500 0 0 0 0 0 0 4 232318
-0.003716 0.004285 0.119228 -0.037055 -0.033742 0.771789 -0.062500 0 0 0 0 0 0 4 233324
-0.003716 0.004285 0.119228 -0.037062 -0.033750 0.771783 -0.062500 0 0 0 0 0 0 4 234323
-0.003716 0.004285 0.119228 -0.037055 -0.033743 0.771789 -0.062500 0 0 0 0 0 0 4 235292
-0.003716 0.004285 0.119228 -0.037066 -0.033739 0.771796 -0.062500 0 0 0 0 0 0 4 236292
-0.003716 0.004285 0.119228 -0.037063 -0.033750 0.771784 -0.062500 0 0 0 0 0 0 4 237323
-0.003716 0.004285 0.119228 -0.037055 -0.033742 0.771789 -0.062500 0 0 0 0 0 0 4 238324
-0.003716 0.004285 0.119228 -0.037062 -0.033750 0.771783 -0.062500 0 0 0 0 0 0 4 239323
-0.003716 0.004285 0.119228 -0.037067 -0.033740 0.771795 -0.062500 0 0 0 0 0 0 4 240293
-0.003716 0.004285 0.119228 -0.037056 -0.033741 0.771790 -0.062500 0 0 0 0 0 0 4 241324
-0.003716 0.004285 0.119228 -0.037062 -0.033750 0.771783 -0.062500 0 0 0 0 0 0 4 242317
-0.003716 0.004285 0.119228 -0.037055 -0.033743 0.771789 -0.062500 0 0 0 0 0 0 4 243318
-0.003716 0.004285 0.119228 -0.037062 -0.033750 0.771783 -0.062500 0 0 0 0 0 0 4 244310
-0.003716 0.004285 0.119228 -0.037067 -0.033740 0.771795 -0.062500 0 0 0 0 0 0 4 245318
-0.003716 0.004285 0.119228 -0.037056 -0.033741 0.771790 -0.062500 0 0 0 0 0 0 4 246388
-0.003716 0.004285 0.119228 -0.037062 -0.033750 0.771783 -0.062500 0 0 0 0 0 0 4 247390
-0.003716 0.004285 0.119228 -0.037055 -0.033743 0.771789 -0.062500 0 0 0 0 0 0 4 248364
-0.003716 0.004285 0.119228 -0.037066 -0.033739 0.771796 -0.062500 0 0 0 0 0 0 4 249368
-0.003716 0.004285 0.119228 -0.037063 -0.033750 0.771784 -0.062500 0 0 0 0 0 0 4 250363
-0.003716 0.004285 0.119228 -0.037052 -0.033753 0.771797 -0.062500 0 0 0 0 0 0 4 251363
-0.003716 0.004285 0.119228 -0.037062 -0.033751 0.771784 -0.062500 0 0 0 0 0 0 4 252398
-0.003716 0.004285 0.119228 -0.037055 -0.033743 0.771789 -0.062500 0 0 0 0 0 0 4 253392
-0.003716 0.004285 0.119228 -0.037074 -0.033747 0.771789 -0.062500 0 0 0 0 0 0 4 254397
-0.003716 0.004285 0.119228 -0.037056 -0.033742 0.771790 -0.062500 0 0 0 0 0 0 4 255395
-0.003716 0.004285 0.119228 -0.037055 -0.033742 0.771790 -0.062500 0 0 0 0 0 0 4 256389
-0.003716 0.004285 0.119228 -0.037062 -0.033750 0.771783 -0.062500 0 0 0 0 0 0 4 257399
-0.003716 0.004285 0.119228 -0.037055 -0.033743 0.771789 -0.062500 0 0 0 0 0 0 4 258365
-0.003716 0.004285 0.119228 -0.037074 -0.033747 0.771789 -0.062500 0 0 0 0 0 0 4 259366
-0.003716 0.004285 0.119228 -0.037056 -0.033742 0.771790 -0.062500 0 0 0 0 0 0 4 260373
-0.003716 0.004285 0.119228 -0.037055 -0.033742 0.771790 -0.062500 0 0 0 0 0 0 4 261390
-0.003716 0.004285 0.119228 -0.037062 -0.033750 0.771783 -0.062500 0 0 0 0 0 0 4 262395
-0.003703 0.004299 0.119238 -0.202595 -0.215888 0.628268 -0.062500 0 0 0 0 0 0 4 263364
-0.003697 0.004306 0.119242 -0.138439 -0.141036 0.698322 -0.062500 0 0 0 0 0 0 4 264366
-0.003693 0.004309 0.119243 -0.090332 -0.088314 0.734667 -0.062500 0 0 0 0 0 0 4 265365
-0.003692 0.004311 0.119244 -0.064187 -0.060874 0.748502 -0.062500 0 0 0 0 0 0 4 266357
-0.003691 0.004312 0.119244 -0.050759 -0.047205 0.753421 -0.062500 0 0 0 0 0 0 4 267374
-0.003690 0.004312 0.119244 -0.043958 -0.040435 0.755147 -0.062500 0 0 0 0 0 0 4 268388
-0.003690 0.004313 0.119244 -0.040532 -0.037087 0.755757 -0.062500 0 0 0 0 0 0 4 269373
-0.003690 0.004313 0.119244 -0.038796 -0.035405 0.755956 -0.062500 0 0 0 0 0 0 4 270388
-0.003690 0.004313 0.119244 -0.037927 -0.034579 0.756041 -0.062500 0 0 0 0 0 0 4 271369
-0.003690 0.004313 0.119244 -0.037490 -0.034153 0.756059 -0.062500 0 0 0 0 0 0 4 272370
-0.003690 0.004313 0.119244 -0.037285 -0.033946 0.756071 -0.062500 0 0 0 0 0 0 4 273388
-0.003690 0.004313 0.119244 -0.037173 -0.033845 0.756072 -0.062500 0 0 0 0 0 0 4 274305
-0.003690 0.004313 0.119244 -0.037118 -0.033805 0.756073 -0.062500 0 0 0 0 0 0 4 275314
-0.003690 0.004313 0.119244 -0.037088 -0.033776 0.756073 -0.062500 0 0 0 0 0 0 4 276304
-0.003690 0.004313 0.119244 -0.037081 -0.033754 0.756072 -0.062500 0 0 0 0 0 0 4 277314
-0.003690 0.004313 0.119244 -0.037060 -0.033747 0.756072 -0.062500 0 0 0 0 0 0 4 278304
-0.003690 0.004313 0.119244 -0.037058 -0.033746 0.756072 -0.062500 0 0 0 0 0 0 4 279313
-0.003690 0.004313 0.119244 -0.037058 -0.033746 0.756072 -0.062500 0 0 0 0 0 0 4 280305
-0.003690 0.004313 0.119244 -0.037067 -0.033753 0.756085 -0.062500 0 0 0 0 0 0 4 281314
-0.003690 0.004313 0.119244 -0.037059 -0.033746 0.756074 -0.062500 0 0 0 0 0 0 4 282305
-0.003690 0.004313 0.119244 -0.037058 -0.033746 0.756073 -0.062500 0 0 0 0 0 0 4 283314
-0.003690 0.004313 0.119244 -0.037058 -0.033746 0.756072 -0.062500 0 0 0 0 0 0 4 284317
-0.003690 0.004313 0.119244 -0.037058 -0.033746 0.756072 -0.062500 0 0 0 0 0 0 4 285325
-0.003695 0.004330 0.119232 0.026920 -0.256245 0.918556 -0.062500 0 0 0 0 0 0 4 286326
-0.003698 0.004339 0.119228 0.003597 -0.169505 0.839340 -0.062500 0 0 0 0 0 0 4 287312
-0.003699 0.004343 0.119227 -0.015072 -0.104889 0.798177 -0.062500 0 0 0 0 0 0 4 288304
-0.003700 0.004345 0.119226 -0.025618 -0.069914 0.782489 -0.062500 0 0 0 0 0 0 4 289312
-0.003700 0.004346 0.119226 -0.031197 -0.051994 0.776885 -0.062500 0 0 0 0 0 0 4 290318
-0.003700 0.004347 0.119226 -0.034081 -0.042919 0.774922 -0.062500 0 0 0 0 0 0 4 291321
-0.003700 0.004347 0.119226 -0.035551 -0.038352 0.774246 -0.062500 0 0 0 0 0 0 4 292327
-0.003700 0.004347 0.119226 -0.036307 -0.036049 0.774000 -0.062500 0 0 0 0 0 0 4 293327
-0.003700 0.004347 0.119226 -0.036687 -0.034899 0.773917 -0.062500 0 0 0 0 0 0 4 294323
-0.003700 0.004347 0.119226 -0.036865 -0.034331 0.773897 -0.062500 0 0 0 0 0 0 4 295321
-0.003700 0.004347 0.119226 -0.036959 -0.034027 0.773884 -0.062500 0 0 0 0 0 0 4 296318
-0.003700 0.004348 0.119226 -0.037013 -0.033886 0.773874 -0.062500 0 0 0 0 0 0 4 297320
-0.003700 0.004348 0.119226 -0.037047 -0.033815 0.773882 -0.062500 0 0 0 0 0 0 4 298290
-0.003700 0.004348 0.119226 -0.037046 -0.033789 0.773882 -0.062500 0 0 0 0 0 0 4 299319
-0.003700 0.004348 0.119226 -0.037056 -0.033754 0.773880 -0.062500 0 0 0 0 0 0 4 300318
-0.003700 0.004348 0.119226 -0.037057 -0.033751 0.773880 -0.062500 0 0 0 0 0 0 4 301323
-0.003700 0.004348 0.119226 -0.037057 -0.033751 0.773880 -0.062500 0 0 0 0 0 0 4 302323
-0.003700 0.004348 0.119226 -0.037064 -0.033759 0.773873 -0.062500 0 0 0 0 0 0 4 303323
-0.003700 0.004348 0.119226 -0.037057 -0.033751 0.773879 -0.062500 0 0 0 0 0 0 4 304289
-0.003700 0.004348 0.119226 -0.037060 -0.033740 0.773872 -0.062500 0 0 0 0 0 0 4 305323
-0.003700 0.004348 0.119226 -0.037057 -0.033750 0.773879 -0.062500 0 0 0 0 0 0 4 306319
-0.003700 0.004348 0.119226 -0.037060 -0.033740 0.773872 -0.062500 0 0 0 0 0 0 4 307319
-0.003700 0.004348 0.119226 -0.037069 -0.033747 0.773884 -0.062500 0 0 0 0 0 0 4 308319
-0.003700 0.004348 0.119226 -0.037058 -0.033750 0.773880 -0.062500 0 0 0 0 0 0 4 309321
-0.003700 0.004348 0.119226 -0.037060 -0.033740 0.773872 -0.062500 0 0 0 0 0 0 4 310320
-0.003700 0.004348 0.119226 -0.037057 -0.033750 0.773878 -0.062500 0 0 0 0 0 0 4 311319
-0.003700 0.004348 0.119226 -0.037060 -0.033740 0.773872 -0.062500 0 0 0 0 0 0 4 312320
-0.003700 0.004348 0.119226 -0.037069 -0.033747 0.773884 -0.062500 0 0 0 0 0 0 4 313322
-0.003700 0.004348 0.119226 -0.037058 -0.033750 0.773880 -0.062500 0 0 0 0 0 0 4 314318
-0.003700 0.004348 0.119226 -0.037060 -0.033740 0.773872 -0.062500 0 0 0 0 0 0 4 315290
-0.003700 0.004348 0.119226 -0.037057 -0.033750 0.773878 -0.062500 0 0 0 0 0 0 4 316318
-0.003700 0.004348 0.119226 -0.037071 -0.033737 0.773878 -0.062500 0 0 0 0 0 0 4 317322
-0.003700 0.004348 0.119226 -0.037058 -0.033749 0.773879 -0.062500 0 0 0 0 0 0 4 318320
-0.003700 0.004348 0.119226 -0.037057 -0.033750 0.773879 -0.062500 0 0 0 0 0 0 4 319319
-0.003700 0.004348 0.119226 -0.037060 -0.033740 0.773872 -0.062500 0 0 0 0 0 0 4 320319
-0.003700 0.004348 0.119226 -0.037069 -0.033747 0.773884 -0.062500 0 0 0 0 0 0 4 321321
-0.003700 0.004348 0.119226 -0.037061 -0.033740 0.773872 -0.062500 0 0 0 0 0 0 4 322317
-0.003700 0.004348 0.119226 -0.037057 -0.033749 0.773878 -0.062500 0 0 0 0 0 0 4 323317
-0.003700 0.004348 0.119226 -0.037057 -0.033750 0.773879 -0.062500 0 0 0 0 0 0 4 324322
-0.003700 0.004348 0.119226 -0.037060 -0.033740 0.773872 -0.062500 0 0 0 0 0 0 4 325377
-0.003700 0.004348 0.119226 -0.037069 -0.033747 0.773884 -0.062500 0 0 0 0 0 0 4 326390
-0.003700 0.004348 0.119226 -0.037061 -0.033740 0.773872 -0.062500 0 0 0 0 0 0 4 327392
-0.003700 0.004348 0.119226 -0.037057 -0.033749 0.773878 -0.062500 0 0 0 0 0 0 4 328385
-0.003700 0.004348 0.119226 -0.037057 -0.033750 0.773879 -0.062500 0 0 0 0 0 0 4 329428
-0.003700 0.004348 0.119226 -0.037060 -0.033740 0.773871 -0.062500 0 0 0 0 0 0 4 330386
-0.003700 0.004348 0.119226 -0.037069 -0.033747 0.773884 -0.062500 0 0 0 0 0 0 4 331392
-0.003700 0.004348 0.119226 -0.037061 -0.033740 0.773872 -0.062500 0 0 0 0 0 0 4 332362
-0.003700 0.004348 0.119226 -0.037057 -0.033749 0.773878 -0.062500 0 0 0 0 0 0 4 333362
-0.003700 0.004348 0.119226 -0.037057 -0.033750 0.773879 -0.062500 0 0 0 0 0 0 4 334382
-0.003700 0.004348 0.119226 -0.037064 -0.033729 0.773884 -0.062500 0 0 0 0 0 0 4 335395
-0.003700 0.004348 0.119226 -0.037057 -0.033748 0.773880 -0.062500 0 0 0 0 0 0 4 336358
-0.003700 0.004348 0.119226 -0.037060 -0.033740 0.773872 -0.062500 0 0 0 0 0 0 4 337397
-0.003700 0.004348 0.119226 -0.037057 -0.033750 0.773878 -0.062500 0 0 0 0 0 0 4 338389
-0.003700 0.004348 0.119226 -0.037057 -0.033750 0.773879 -0.062500 0 0 0 0 0 0 4 339369
-0.003700 0.004348 0.119226 -0.037071 -0.033737 0.773878 -0.062500 0 0 0 0 0 0 4 340385
-0.003705 0.004365 0.119215 0.026887 -0.256120 0.936466 -0.062500 0 0 0 0 0 0 4 341370
-0.003708 0.004373 0.119210 0.003589 -0.169445 0.857194 -0.062500 0 0 0 0 0 0 4 342385
-0.003709 0.004378 0.119209 -0.015079 -0.104863 0.816006 -0.062500 0 0 0 0 0 0 4 343369
-0.003710 0.004380 0.119209 -0.025620 -0.069905 0.800303 -0.062500 0 0 0 0 0 0 4 344493
-0.003710 0.004381 0.119208 -0.031198 -0.051992 0.794710 -0.062500 0 0 0 0 0 0 4 345385
-0.003711 0.004382 0.119208 -0.034081 -0.042921 0.792746 -0.062500 0 0 0 0 0 0 4 346369
-0.003711 0.004382 0.119208 -0.035554 -0.038345 0.792060 -0.062500 0 0 0 0 0 0 4 347386
-0.003711 0.004382 0.119208 -0.036306 -0.036052 0.791819 -0.062500 0 0 0 0 0 0 4 348368
-0.003711 0.004382 0.119208 -0.036686 -0.034904 0.791737 -0.062500 0 0 0 0 0 0 4 349384
-0.003711 0.004382 0.119208 -0.036867 -0.034326 0.791709 -0.062500 0 0 0 0 0 0 4 350369
-0.003711 0.004382 0.119208 -0.036958 -0.034031 0.791703 -0.062500 0 0 0 0 0 0 4 351410
-0.003711 0.004382 0.119208 -0.037012 -0.033891 0.791694 -0.062500 0 0 0 0 0 0 4 352367
-0.003711 0.004382 0.119208 -0.037037 -0.033813 0.791688 -0.062500 0 0 0 0 0 0 4 353383
-0.003711 0.004382 0.119208 -0.037058 -0.033780 0.791698 -0.062500 0 0 0 0 0 0 4 354367
-0.003716 0.004399 0.119197 0.026837 -0.256005 0.954389 -0.062500 0 0 0 0 0 0 4 355366
-0.003718 0.004408 0.119193 0.003574 -0.169404 0.875062 -0.062500 0 0 0 0 0 0 4 356384
-0.003720 0.004413 0.119191 -0.015075 -0.104843 0.833842 -0.062500 0 0 0 0 0 0 4 357368
-0.003720 0.004415 0.119191 -0.025630 -0.069905 0.818142 -0.062500 0 0 0 0 0 0 4 358314
-0.003721 0.004416 0.119191 -0.031210 -0.051989 0.812535 -0.062500 0 0 0 0 0 0 4 359303
-0.003721 0.004416 0.119191 -0.034085 -0.042912 0.810572 -0.062500 0 0 0 0 0 0 4 360312
-0.003726 0.004434 0.119179 0.028303 -0.260457 0.972695 -0.062500 0 0 0 0 0 0 4 361303
-0.003729 0.004443 0.119175 0.004305 -0.171646 0.893076 -0.062500 0 0 0 0 0 0 4 362311
-0.003730 0.004447 0.119173 -0.014692 -0.105970 0.851745 -0.062500 0 0 0 0 0 0 4 363302
-0.003731 0.004449 0.119173 -0.025439 -0.070478 0.836000 -0.062500 0 0 0 0 0 0 4 364322
-0.003731 0.004451 0.119173 -0.031109 -0.052275 0.830377 -0.062500 0 0 0 0 0 0 4 365307
-0.003731 0.004451 0.119173 -0.034026 -0.043064 0.828414 -0.062500 0 0 0 0 0 0 4 366420
-0.003736 0.004469 0.119161 0.031469 -0.258698 0.990639 -0.062500 0 0 0 0 0 0 4 367314
-0.003739 0.004477 0.119157 0.007491 -0.169914 0.910975 -0.062500 0 0 0 0 0 0 4 368293
-0.003740 0.004482 0.119156 -0.011508 -0.104259 0.869613 -0.062500 0 0 0 0 0 0 4 369436
-0.003741 0.004484 0.119155 -0.022243 -0.068774 0.853857 -0.062500 0 0 0 0 0 0 4 370301
-0.003742 0.004485 0.119155 -0.027902 -0.050569 0.848234 -0.062500 0 0 0 0 0 0 4 371440
-0.003742 0.004486 0.119155 -0.030832 -0.041348 0.846265 -0.062500 0 0 0 0 0 0 4 372436
-0.003747 0.004503 0.119143 0.031422 -0.258558 1.008597 -0.062500 0 0 0 0 0 0 4 373440
-0.003749 0.004512 0.119139 0.007473 -0.169860 0.928872 -0.062500 0 0 0 0 0 0 4 374432
-0.003751 0.004517 0.119138 -0.011516 -0.104234 0.887489 -0.062500 0 0 0 0 0 0 4 375432
-0.003752 0.004519 0.119137 -0.022237 -0.068756 0.871725 -0.062500 0 0 0 0 0 0 4 376429
-0.003752 0.004520 0.119137 -0.027910 -0.050575 0.866100 -0.062500 0 0 0 0 0 0 4 377433
-0.003757 0.004538 0.119125 0.032882 -0.263075 1.027256 -0.062500 0 0 0 0 0 0 4 378429
-0.003760 0.004547 0.119121 0.008229 -0.172128 0.947033 -0.062500 0 0 0 0 0 0 4 379430
-0.003761 0.004551 0.119120 -0.011133 -0.105391 0.905466 -0.062500 0 0 0 0 0 0 4 380430
-0.003762 0.004553 0.119119 -0.022055 -0.069339 0.889635 -0.062500 0 0 0 0 0 0 4 381436
-0.003767 0.004572 0.119107 0.035864 -0.272438 1.047225 -0.062500 0 0 0 0 0 0 4 382434
-0.003770 0.004581 0.119103 0.009749 -0.176859 0.965651 -0.062500 0 0 0 0 0 0 4 383436
-0.003771 0.004586 0.119102 -0.010364 -0.107771 0.923607 -0.062500 0 0 0 0 0 0 4 384430
-0.003772 0.004588 0.119101 -0.021659 -0.070542 0.907603 -0.062500 0 0 0 0 0 0 4 385433
-0.003773 0.004589 0.119101 -0.027614 -0.051457 0.901907 -0.062500 0 0 0 0 0 0 4 386429
-0.003773 0.004590 0.119101 -0.030691 -0.041799 0.899901 -0.062500 0 0 0 0 0 0 4 387430
-0.003778 0.004607 0.119090 0.031377 -0.258385 1.062561 -0.062500 0 0 0 0 0 0 4 388303
-0.003780 0.004616 0.119085 0.007463 -0.169799 0.982659 -0.062500 0 0 0 0 0 0 4 389418
-0.003782 0.004621 0.119084 -0.011516 -0.104233 0.941199 -0.062500 0 0 0 0 0 0 4 390431
-0.003783 0.004623 0.119084 -0.022236 -0.068759 0.925396 -0.062500 0 0 0 0 0 0 4 391431
-0.003783 0.004624 0.119083 -0.027899 -0.050577 0.919765 -0.062500 0 0 0 0 0 0 4 392305
-0.003783 0.004625 0.119083 -0.030839 -0.041356 0.917781 -0.062500 0 0 0 0 0 0 4 393416
-0.003788 0.004642 0.119072 0.031254 -0.258037 1.080556 -0.062500 0 0 0 0 0 0 4 394429
-0.003791 0.004651 0.119068 0.007407 -0.169626 1.000613 -0.062500 0 0 0 0 0 0 4 395430
-0.003792 0.004655 0.119066 -0.011530 -0.104155 0.959127 -0.062500 0 0 0 0 0 0 4 396430
-0.003793 0.004657 0.119066 -0.022243 -0.068734 0.943318 -0.062500 0 0 0 0 0 0 4 397432
-0.003793 0.004659 0.119065 -0.027906 -0.050553 0.937672 -0.062500 0 0 0 0 0 0 4 398431
-0.003793 0.004659 0.119065 -0.030840 -0.041355 0.935697 -0.062500 0 0 0 0 0 0 4 399430
-0.003798 0.004676 0.119054 0.031207 -0.257898 1.098572 -0.062500 0 0 0 0 0 0 4 400431
-0.003801 0.004685 0.119050 0.009279 -0.166785 1.018580 -0.062500 0 0 0 0 0 0 4 401431
-0.003822 0.004695 0.119057 0.239912 -0.163019 0.848135 -0.062500 0 0 0 0 0 0 4 402430
-0.003832 0.004699 0.119060 0.125493 -0.101662 0.895277 -0.062500 0 0 0 0 0 0 4 403429
-0.003837 0.004701 0.119061 0.047554 -0.065716 0.922275 -0.062500 0 0 0 0 0 0 4 404430
-0.003839 0.004702 0.119061 0.006751 -0.047634 0.932704 -0.062500 0 0 0 0 0 0 4 405423
-0.003846 0.004720 0.119050 0.049762 -0.259758 1.100171 -0.062500 0 0 0 0 0 0 4 406432
-0.003849 0.004729 0.119046 0.016564 -0.169432 1.021661 -0.062500 0 0 0 0 0 0 4 407433
-0.003851 0.004733 0.119044 -0.007041 -0.103039 0.980628 -0.062500 0 0 0 0 0 0 4 408431
-0.003851 0.004736 0.119044 -0.020072 -0.067148 0.964977 -0.062500 0 0 0 0 0 0 4 409431
-0.003852 0.004737 0.119044 -0.026899 -0.048728 0.959397 -0.062500 0 0 0 0 0 0 4 410431
-0.003852 0.004737 0.119044 -0.030419 -0.039395 0.957433 -0.062500 0 0 0 0 0 0 4 411429
-0.003852 0.004738 0.119044 -0.032206 -0.034706 0.956762 -0.062500 0 0 0 0 0 0 4 412430
-0.003857 0.004755 0.119032 0.030298 -0.253267 1.120343 -0.062500 0 0 0 0 0 0 4 413434
-0.003860 0.004764 0.119028 0.006873 -0.166226 1.040391 -0.062500 0 0 0 0 0 0 4 414412
-0.003861 0.004768 0.119026 -0.011859 -0.101455 0.998856 -0.062500 0 0 0 0 0 0 4 415430
-0.003862 0.004770 0.119026 -0.022483 -0.066356 0.983029 -0.062500 0 0 0 0 0 0 4 416428
-0.003862 0.004771 0.119026 -0.028107 -0.048339 0.977385 -0.062500 0 0 0 0 0 0 4 417408
-0.003862 0.004772 0.119026 -0.031010 -0.039211 0.975402 -0.062500 0 0 0 0 0 0 4 418420
-0.003862 0.004772 0.119026 -0.032503 -0.034608 0.974716 -0.062500 0 0 0 0 0 0 4 419428
-0.003863 0.004772 0.119026 -0.033263 -0.032297 0.974470 -0.062500 0 0 0 0 0 0 4 420430
-0.003867 0.004789 0.119014 0.029732 -0.251925 1.138329 -0.062500 0 0 0 0 0 0 4 421420
-0.003870 0.004798 0.119010 0.006592 -0.165574 1.058374 -0.062500 0 0 0 0 0 0 4 422420
-0.003871 0.004803 0.119008 -0.012008 -0.101135 1.016819 -0.062500 0 0 0 0 0 0 4 423429
-0.003872 0.004805 0.119008 -0.022548 -0.066197 1.000993 -0.062500 0 0 0 0 0 0 4 424420
-0.003873 0.004806 0.119008 -0.028141 -0.048266 0.995348 -0.062500 0 0 0 0 0 0 4 425429
-0.003873 0.004807 0.119008 -0.031026 -0.039164 0.993362 -0.062500 0 0 0 0 0 0 4 426419
-0.003873 0.004807 0.119008 -0.032518 -0.034593 0.992683 -0.062500 0 0 0 0 0 0 4 427419
-0.003873 0.004807 0.119008 -0.033266 -0.032289 0.992431 -0.062500 0 0 0 0 0 0 4 428303
-0.003873 0.004807 0.119008 -0.033648 -0.031131 0.992354 -0.062500 0 0 0 0 0 0 4 429428
-0.003892 0.004812 0.119017 0.215876 -0.092303 0.863768 -0.062500 0 0 0 0 0 0 4 430440
-0.003906 0.004831 0.119008 0.177330 -0.285938 1.090590 -0.062500 0 0 0 0 0 0 4 431441
-0.003914 0.004841 0.119005 0.082056 -0.182288 1.043172 -0.062500 0 0 0 0 0 0 4 432431
-0.003917 0.004846 0.119004 0.025680 -0.109210 1.013990 -0.062500 0 0 0 0 0 0 4 433437
-0.003919 0.004848 0.119004 -0.003791 -0.070130 1.002544 -0.062500 0 0 0 0 0 0 4 434443
-0.003920 0.004849 0.119004 -0.018796 -0.050198 0.998425 -0.062500 0 0 0 0 0 0 4 435424
-0.003921 0.004850 0.119004 -0.026379 -0.040123 0.996988 -0.062500 0 0 0 0 0 0 4 436440
-0.003921 0.004850 0.119004 -0.030191 -0.035055 0.996480 -0.062500 0 0 0 0 0 0 4 437433
-0.003921 0.004851 0.119004 -0.032100 -0.032520 0.996306 -0.062500 0 0 0 0 0 0 4 438441
-0.003921 0.004851 0.119004 -0.033060 -0.031255 0.996252 -0.062500 0 0 0 0 0 0 4 439440
-0.003921 0.004851 0.119004 -0.033550 -0.030610 0.996233 -0.062500 0 0 0 0 0 0 4 440442
-0.003921 0.004851 0.119004 -0.033786 -0.030284 0.996225 -0.062500 0 0 0 0 0 0 4 441441
-0.003926 0.004868 0.118992 0.029336 -0.250644 1.160428 -0.062500 0 0 0 0 0 0 4 442441
-0.003929 0.004876 0.118988 0.006424 -0.164944 1.080368 -0.062500 0 0 0 0 0 0 4 443440
-0.003930 0.004881 0.118987 -0.012081 -0.100843 1.038762 -0.062500 0 0 0 0 0 0 4 444440
-0.003931 0.004883 0.118986 -0.022582 -0.066060 1.022912 -0.062500 0 0 0 0 0 0 4 445441
-0.003950 0.004889 0.118995 0.221678 -0.110010 0.888976 -0.062500 0 0 0 0 0 0 4 446417
-0.003960 0.004892 0.118998 0.116987 -0.074160 0.949612 -0.062500 0 0 0 0 0 0 4 447444
-0.003965 0.004893 0.118999 0.043138 -0.051780 0.981402 -0.062500 0 0 0 0 0 0 4 448415
-0.003967 0.004894 0.119000 0.005839 -0.036278 0.993523 -0.062500 0 0 0 0 0 0 4 449447
-0.003968 0.004894 0.119000 -0.013513 -0.030856 0.997844 -0.062500 0 0 0 0 0 0 4 450429
-0.003969 0.004894 0.119000 -0.023127 -0.028215 0.999355 -0.062500 0 0 0 0 0 0 4 451441
-0.003969 0.004894 0.119000 -0.027915 -0.026923 0.999878 -0.062500 0 0 0 0 0 0 4 452440
-0.003969 0.004894 0.119000 -0.030313 -0.026276 1.000070 -0.062500 0 0 0 0 0 0 4 453442
-0.003974 0.004911 0.118988 0.031658 -0.246332 1.164503 -0.062500 0 0 0 0 0 0 4 454440
-0.003977 0.004920 0.118984 0.008286 -0.160652 1.084402 -0.062500 0 0 0 0 0 0 4 455425
-0.003978 0.004924 0.118983 -0.010444 -0.096531 1.042768 -0.062500 0 0 0 0 0 0 4 456440
-0.003979 0.004927 0.118982 -0.021100 -0.061758 1.026894 -0.062500 0 0 0 0 0 0 4 457438
-0.003979 0.004928 0.118982 -0.026736 -0.043884 1.021222 -0.062500 0 0 0 0 0 0 4 458440
-0.003980 0.004928 0.118982 -0.029648 -0.034819 1.019239 -0.062500 0 0 0 0 0 0 4 459440
-0.003980 0.004929 0.118982 -0.031142 -0.030256 1.018553 -0.062500 0 0 0 0 0 0 4 460428
-0.003980 0.004929 0.118982 -0.031918 -0.027967 1.018310 -0.062500 0 0 0 0 0 0 4 461443
-0.003980 0.004929 0.118982 -0.032294 -0.026805 1.018218 -0.062500 0 0 0 0 0 0 4 462435
-0.003980 0.004929 0.118982 -0.032483 -0.026235 1.018199 -0.062500 0 0 0 0 0 0 4 463440
-0.003985 0.004946 0.118970 0.030520 -0.246183 1.182655 -0.062500 0 0 0 0 0 0 4 464438
-0.003987 0.004954 0.118966 0.007716 -0.160577 1.102483 -0.062500 0 0 0 0 0 0 4 465442
-0.003989 0.004959 0.118965 -0.010730 -0.096503 1.060810 -0.062500 0 0 0 0 0 0 4 466440
-0.003989 0.004961 0.118964 -0.021227 -0.061748 1.044926 -0.062500 0 0 0 0 0 0 4 467439
-0.003990 0.004962 0.118964 -0.026803 -0.043881 1.039255 -0.062500 0 0 0 0 0 0 4 468440
-0.003990 0.004963 0.118964 -0.029688 -0.034813 1.037270 -0.062500 0 0 0 0 0 0 4 469442
-0.003990 0.004963 0.118964 -0.031176 -0.030262 1.036569 -0.062500 0 0 0 0 0 0 4 470442
-0.004009 0.004968 0.118973 0.218045 -0.089845 0.908343 -0.062500 0 0 0 0 0 0 4 471428
-0.004019 0.004970 0.118976 0.115783 -0.061840 0.970729 -0.062500 0 0 0 0 0 0 4 472427
-0.004023 0.004971 0.118977 0.043184 -0.043423 1.003104 -0.062500 0 0 0 0 0 0 4 473439
-0.004031 0.004989 0.118966 0.068199 -0.254371 1.180065 -0.062500 0 0 0 0 0 0 4 474441
-0.004034 0.004998 0.118962 0.026492 -0.164554 1.104218 -0.062500 0 0 0 0 0 0 4 475440
-0.004024 0.005016 0.118971 -0.166603 -0.281099 0.921668 -0.062500 0 0 0 0 0 0 4 476439
-0.004018 0.005025 0.118974 -0.117924 -0.169975 0.975792 -0.062500 0 0 0 0 0 0 4 477440
-0.004015 0.005030 0.118975 -0.077793 -0.098772 1.006352 -0.062500 0 0 0 0 0 0 4 478438
-0.004014 0.005032 0.118975 -0.055721 -0.062061 1.018153 -0.062500 0 0 0 0 0 0 4 479438
-0.004013 0.005033 0.118975 -0.044339 -0.043749 1.022367 -0.062500 0 0 0 0 0 0 4 480441
-0.004013 0.005034 0.118975 -0.038542 -0.034671 1.023845 -0.062500 0 0 0 0 0 0 4 481439
-0.004013 0.005034 0.118975 -0.035627 -0.030139 1.024367 -0.062500 0 0 0 0 0 0 4 482438
-0.004013 0.005034 0.118975 -0.034162 -0.027903 1.024544 -0.062500 0 0 0 0 0 0 4 483433
-0.004017 0.005051 0.118964 0.029573 -0.246712 1.189410 -0.062500 0 0 0 0 0 0 4 484424
-0.004020 0.005060 0.118959 0.007260 -0.160872 1.109108 -0.062500 0 0 0 0 0 0 4 485504
-0.004021 0.005064 0.118958 -0.010942 -0.096683 1.067371 -0.062500 0 0 0 0 0 0 4 486490
-0.004022 0.005067 0.118958 -0.021330 -0.061841 1.051452 -0.062500 0 0 0 0 0 0 4 487504
-0.004022 0.005068 0.118957 -0.026855 -0.043925 1.045762 -0.062500 0 0 0 0 0 0 4 488489
-0.004023 0.005068 0.118957 -0.029714 -0.034852 1.043764 -0.062500 0 0 0 0 0 0 4 489491
-0.004023 0.005069 0.118957 -0.031175 -0.030278 1.043076 -0.062500 0 0 0 0 0 0 4 490431
-0.004023 0.005069 0.118957 -0.031931 -0.027973 1.042842 -0.062500 0 0 0 0 0 0 4 491436
-0.004023 0.005069 0.118957 -0.032305 -0.026809 1.042750 -0.062500 0 0 0 0 0 0 4 492422
-0.004023 0.005069 0.118957 -0.032485 -0.026232 1.042716 -0.062500 0 0 0 0 0 0 4 493418
-0.004023 0.005069 0.118957 -0.032587 -0.025936 1.042712 -0.062500 0 0 0 0 0 0 4 494431
-0.004028 0.005086 0.118946 0.030318 -0.245618 1.207619 -0.062500 0 0 0 0 0 0 4 495422
-0.004030 0.005094 0.118941 0.007643 -0.160325 1.127235 -0.062500 0 0 0 0 0 0 4 496432
-0.004032 0.005099 0.118940 -0.010747 -0.096415 1.085464 -0.062500 0 0 0 0 0 0 4 497422
-0.004052 0.005106 0.118949 0.225561 -0.124301 0.941806 -0.062500 0 0 0 0 0 0 4 498439
-0.004061 0.005109 0.118952 0.117687 -0.072513 0.998457 -0.062500 0 0 0 0 0 0 4 499423
-0.004066 0.005111 0.118953 0.042365 -0.045597 1.028808 -0.062500 0 0 0 0 0 0 4 500430
-0.004069 0.005112 0.118953 0.002960 -0.032163 1.040413 -0.062500 0 0 0 0 0 0 4 501451
-0.004070 0.005112 0.118953 -0.016760 -0.025600 1.044566 -0.062500 0 0 0 0 0 0 4 502428
-0.004058 0.005126 0.118963 -0.191841 -0.205170 0.903862 -0.062500 0 0 0 0 0 0 4 503431
-0.004051 0.005133 0.118967 -0.132875 -0.128111 0.973729 -0.062500 0 0 0 0 0 0 4 504430
-0.004048 0.005137 0.118968 -0.087253 -0.074434 1.009901 -0.062500 0 0 0 0 0 0 4 505447
-0.004052 0.005155 0.118957 0.000585 -0.266281 1.188790 -0.062500 0 0 0 0 0 0 4 506453
-0.004053 0.005165 0.118953 -0.009190 -0.167369 1.113239 -0.062500 0 0 0 0 0 0 4 507443
-0.004054 0.005169 0.118951 -0.021023 -0.096713 1.073128 -0.062500 0 0 0 0 0 0 4 508439
-0.004055 0.005172 0.118951 -0.028197 -0.058657 1.057768 -0.062500 0 0 0 0 0 0 4 509440
-0.004055 0.005173 0.118951 -0.032116 -0.039131 1.052285 -0.062500 0 0 0 0 0 0 4 510438
-0.004055 0.005174 0.118951 -0.034155 -0.029257 1.050358 -0.062500 0 0 0 0 0 0 4 511438
-0.004055 0.005174 0.118951 -0.035218 -0.024285 1.049685 -0.062500 0 0 0 0 0 0 4 512438
-0.004055 0.005174 0.118951 -0.035765 -0.021769 1.049445 -0.062500 0 0 0 0 0 0 4 513440
-0.004055 0.005174 0.118951 -0.036051 -0.020530 1.049371 -0.062500 0 0 0 0 0 0 4 514438
-0.004055 0.005174 0.118951 -0.036173 -0.019896 1.049338 -0.062500 0 0 0 0 0 0 4 515445
-0.004055 0.005174 0.118951 -0.036245 -0.019570 1.049333 -0.062500 0 0 0 0 0 0 4 516411
-0.004055 0.005174 0.118951 -0.036289 -0.019419 1.049329 -0.062500 0 0 0 0 0 0 4 517444
-0.004060 0.005191 0.118939 0.026552 -0.238853 1.214551 -0.062500 0 0 0 0 0 0 4 518437
-0.004063 0.005200 0.118935 0.003947 -0.153788 1.134043 -0.062500 0 0 0 0 0 0 4 519439
-0.004064 0.005204 0.118933 -0.014400 -0.089975 1.092180 -0.062500 0 0 0 0 0 0 4 520438
-0.004065 0.005207 0.118933 -0.024879 -0.055303 1.076203 -0.062500 0 0 0 0 0 0 4 521438
-0.004065 0.005208 0.118933 -0.030433 -0.037475 1.070508 -0.062500 0 0 0 0 0 0 4 522437
-0.004065 0.005208 0.118933 -0.033321 -0.028432 1.068509 -0.062500 0 0 0 0 0 0 4 523426
-0.004066 0.005208 0.118933 -0.034803 -0.023870 1.067813 -0.062500 0 0 0 0 0 0 4 524437
-0.004066 0.005209 0.118933 -0.035557 -0.021579 1.067562 -0.062500 0 0 0 0 0 0 4 525440
-0.004066 0.005209 0.118933 -0.035931 -0.020416 1.067486 -0.062500 0 0 0 0 0 0 4 526437
-0.004066 0.005209 0.118933 -0.036126 -0.019827 1.067452 -0.062500 0 0 0 0 0 0 4 527437
-0.004070 0.005226 0.118921 0.026586 -0.238929 1.232781 -0.062500 0 0 0 0 0 0 4 528439
-0.004073 0.005234 0.118917 0.003971 -0.153833 1.152207 -0.062500 0 0 0 0 0 0 4 529440
-0.004074 0.005239 0.118915 -0.014387 -0.090014 1.110316 -0.062500 0 0 0 0 0 0 4 530426
-0.004075 0.005241 0.118915 -0.024861 -0.055324 1.094335 -0.062500 0 0 0 0 0 0 4 531434
-0.004076 0.005242 0.118915 -0.030440 -0.037485 1.088637 -0.062500 0 0 0 0 0 0 4 532436
-0.004076 0.005243 0.118914 -0.033329 -0.028443 1.086634 -0.062500 0 0 0 0 0 0 4 533439
-0.004076 0.005243 0.118914 -0.034806 -0.023864 1.085935 -0.062500 0 0 0 0 0 0 4 534438
-0.004076 0.005243 0.118914 -0.035552 -0.021563 1.085689 -0.062500 0 0 0 0 0 0 4 535437
-0.004076 0.005243 0.118914 -0.035938 -0.020428 1.085607 -0.062500 0 0 0 0 0 0 4 536435
-0.004076 0.005243 0.118914 -0.036133 -0.019841 1.085572 -0.062500 0 0 0 0 0 0 4 537418
-0.004095 0.005248 0.118924 0.213984 -0.081633 0.958147 -0.062500 0 0 0 0 0 0 4 538406
-0.004105 0.005250 0.118927 0.111916 -0.054444 1.020323 -0.062500 0 0 0 0 0 0 4 539426
-0.004109 0.005251 0.118928 0.039420 -0.036488 1.052576 -0.062500 0 0 0 0 0 0 4 540436
-0.004116 0.005269 0.118916 0.064196 -0.246813 1.230360 -0.062500 0 0 0 0 0 0 4 541435
-0.004120 0.005277 0.118912 0.022712 -0.157657 1.154107 -0.062500 0 0 0 0 0 0 4 542407
-0.004109 0.005296 0.118921 -0.170334 -0.274827 0.971873 -0.062500 0 0 0 0 0 0 4 543438
-0.004104 0.005305 0.118924 -0.121641 -0.163583 1.025619 -0.062500 0 0 0 0 0 0 4 544439
-0.004101 0.005310 0.118925 -0.081496 -0.092335 1.056007 -0.062500 0 0 0 0 0 0 4 545438
-0.004100 0.005312 0.118926 -0.059392 -0.055629 1.067743 -0.062500 0 0 0 0 0 0 4 546436
-0.004099 0.005313 0.118926 -0.047981 -0.037343 1.071956 -0.062500 0 0 0 0 0 0 4 547426
-0.004099 0.005314 0.118926 -0.042191 -0.028257 1.073430 -0.062500 0 0 0 0 0 0 4 548435
-0.004098 0.005314 0.118926 -0.039267 -0.023748 1.073937 -0.062500 0 0 0 0 0 0 4 549437
-0.004098 0.005314 0.118926 -0.037807 -0.021494 1.074111 -0.062500 0 0 0 0 0 0 4 550407
-0.004098 0.005314 0.118926 -0.037055 -0.020382 1.074180 -0.062500 0 0 0 0 0 0 4 551433
-0.004098 0.005314 0.118926 -0.036694 -0.019825 1.074203 -0.062500 0 0 0 0 0 0 4 552423
-0.004098 0.005314 0.118926 -0.036505 -0.019544 1.074204 -0.062500 0 0 0 0 0 0 4 553431
-0.004098 0.005314 0.118926 -0.036415 -0.019401 1.074205 -0.062500 0 0 0 0 0 0 4 554421
-0.004098 0.005314 0.118926 -0.036362 -0.019327 1.074217 -0.062500 0 0 0 0 0 0 4 555430
-0.004098 0.005314 0.118926 -0.036344 -0.019292 1.074224 -0.062500 0 0 0 0 0 0 4 556431
-0.004098 0.005314 0.118926 -0.036333 -0.019281 1.074212 -0.062500 0 0 0 0 0 0 4 557422
-0.004098 0.005314 0.118926 -0.036324 -0.019271 1.074217 -0.062500 0 0 0 0 0 0 4 558430
-0.004098 0.005314 0.118926 -0.036326 -0.019260 1.074210 -0.062500 0 0 0 0 0 0 4 559421
-0.004098 0.005314 0.118926 -0.036326 -0.019259 1.074209 -0.062500 0 0 0 0 0 0 4 560429
-0.004098 0.005314 0.118926 -0.036312 -0.019272 1.074210 -0.062500 0 0 0 0 0 0 4 561421
-0.004098 0.005314 0.118926 -0.036317 -0.019252 1.074215 -0.062500 0 0 0 0 0 0 4 562430
-0.004117 0.005319 0.118935 0.213997 -0.081404 0.946946 -0.062500 0 0 0 0 0 0 4 563437
-0.004127 0.005321 0.118938 0.110253 -0.046885 1.009028 -0.062500 0 0 0 0 0 0 4 564413
-0.004132 0.005322 0.118939 0.037765 -0.028983 1.041263 -0.062500 0 0 0 0 0 0 4 565463
-0.004134 0.005323 0.118940 -0.000188 -0.020101 1.053540 -0.062500 0 0 0 0 0 0 4 566437
-0.004135 0.005323 0.118940 -0.019175 -0.015838 1.057909 -0.062500 0 0 0 0 0 0 4 567438
-0.004136 0.005323 0.118940 -0.028625 -0.013794 1.059442 -0.062500 0 0 0 0 0 0 4 568440
-0.004136 0.005323 0.118940 -0.033306 -0.012804 1.059988 -0.062500 0 0 0 0 0 0 4 569420
-0.004136 0.005323 0.118940 -0.035647 -0.012309 1.060173 -0.062500 0 0 0 0 0 0 4 570435
-0.004136 0.005323 0.118940 -0.036814 -0.012068 1.060243 -0.062500 0 0 0 0 0 0 4 571422
-0.004141 0.005340 0.118928 0.025268 -0.231020 1.225972 -0.062500 0 0 0 0 0 0 4 572415
-0.004144 0.005349 0.118924 0.002528 -0.146200 1.145255 -0.062500 0 0 0 0 0 0 4 573438
-0.004145 0.005353 0.118922 -0.015920 -0.082506 1.103266 -0.062500 0 0 0 0 0 0 4 574437
-0.004146 0.005355 0.118922 -0.026451 -0.047873 1.087246 -0.062500 0 0 0 0 0 0 4 575407
-0.004146 0.005356 0.118922 -0.032058 -0.030035 1.081524 -0.062500 0 0 0 0 0 0 4 576436
[truncated: 10,377,350 more chars]
