# Supplementary material for: Increasing Patient Engagement in Rehabilitation Exercises Using Computer-Based Citizen Science
Source: PLoS One. 2015 Mar 20;10(3):e0117013. doi: 10.1371/journal.pone.0117013 (PMC4368773; doi:10.1371/journal.pone.0117013)
Supplement: S6 Dataset — (ZIP) [file pone.0117013.s006.zip › Dataset_S6/P22/P22_with.dat]

0.014595 0.014497 0.170388 1.197880 -2.322193 -8.117220 -0.000000 1 0 0 0 0 0 0 968
0.014528 0.014553 0.170700 0.986189 -0.966304 -4.894232 -0.000031 1 0 0 0 0 0 0 1947
0.014467 0.014567 0.170999 0.883643 -0.293725 -4.425797 -0.000062 1 0 0 0 0 0 0 2948
0.014399 0.014601 0.171282 0.949026 -0.494053 -4.199951 -0.000093 1 0 0 0 0 0 0 3960
0.014279 0.014585 0.171559 1.618915 0.132887 -4.114601 -0.000125 1 0 0 0 0 0 0 4959
0.014219 0.014517 0.171821 0.904872 0.863002 -3.937509 -0.000156 1 0 0 0 0 0 0 5944
0.014136 0.014473 0.172058 1.123289 0.624852 -3.612062 -0.000187 1 0 0 0 0 0 0 6961
0.014039 0.014346 0.172286 1.320535 1.657540 -3.491807 -0.000219 1 0 0 0 0 0 0 7961
0.013952 0.014278 0.172425 1.214016 1.001154 -2.342321 -0.000249 1 0 0 0 0 0 0 8949
0.013790 0.014087 0.172652 2.161117 2.525245 -3.411492 -0.000281 1 0 0 0 0 0 0 9959
0.013683 0.013971 0.172768 1.530991 1.691302 -2.089508 -0.000315 1 0 0 0 0 0 0 11049
0.013532 0.013835 0.172883 2.035490 1.872908 -1.971483 -0.000346 1 0 0 0 0 0 0 12038
0.013382 0.013686 0.172991 2.076334 2.045887 -1.884946 -0.000377 1 0 0 0 0 0 0 13041
0.013250 0.013551 0.173081 1.836357 1.887831 -1.677831 -0.000408 1 0 0 0 0 0 0 14033
0.013107 0.013426 0.173156 1.938624 1.724101 -1.485806 -0.000440 1 0 0 0 0 0 0 15043
0.012984 0.013307 0.173204 1.687457 1.630267 -1.132902 -0.000470 1 0 0 0 0 0 0 16004
0.012884 0.013230 0.173233 1.368931 1.065731 -0.875053 -0.000501 1 0 0 0 0 0 0 17005
0.012828 0.013211 0.173241 0.746106 0.249521 -0.594747 -0.000532 1 0 0 0 0 0 0 18002
0.012776 0.013226 0.173231 0.636884 -0.273971 -0.370300 -0.000564 1 0 0 0 0 0 0 19005
0.012747 0.013256 0.173207 0.305518 -0.531979 -0.179966 -0.000595 1 0 0 0 0 0 0 20001
0.012727 0.013315 0.173169 0.160304 -0.943621 -0.010535 -0.000626 1 0 0 0 0 0 0 21001
0.012711 0.013390 0.173125 0.081292 -1.189020 0.067562 -0.000657 1 0 0 0 0 0 0 22000
0.012720 0.013470 0.173071 -0.252015 -1.294434 0.179565 -0.000689 1 0 0 0 0 0 0 23000
0.012703 0.013538 0.173018 0.036321 -1.158066 0.149952 -0.000721 1 0 0 0 0 0 0 24033
0.012674 0.013600 0.172966 0.225157 -1.073086 0.116980 -0.000752 1 0 0 0 0 0 0 25028
0.012621 0.013641 0.172927 0.517568 -0.821424 -0.207790 -0.000932 1 0 0 0 0 0 0 30801
0.012184 0.013508 0.172800 5.531133 1.449183 0.886373 -0.000975 1 0 0 0 0 0 0 32181
0.012049 0.013420 0.172777 2.102427 1.101620 -0.377977 -0.001002 1 0 0 0 0 0 0 33032
0.011950 0.013342 0.172765 1.284530 0.925676 -0.663090 -0.001034 1 0 0 0 0 0 0 34044
0.011853 0.013251 0.172756 1.173838 1.067680 -0.769843 -0.001064 1 0 0 0 0 0 0 35010
0.011812 0.013186 0.172745 0.443573 0.739825 -0.763381 -0.001095 1 0 0 0 0 0 0 36004
0.011819 0.013132 0.172726 -0.283068 0.562896 -0.682511 -0.001126 1 0 0 0 0 0 0 37000
0.011830 0.013086 0.172709 -0.400061 0.436121 -0.733712 -0.001157 1 0 0 0 0 0 0 38001
0.011860 0.013063 0.172681 -0.664584 0.126259 -0.610380 -0.001189 1 0 0 0 0 0 0 39023
0.011915 0.013068 0.172648 -1.033081 -0.289213 -0.557724 -0.001220 1 0 0 0 0 0 0 40000
0.011973 0.013050 0.172618 -1.100006 -0.029157 -0.618950 -0.001251 1 0 0 0 0 0 0 40999
0.012004 0.013043 0.172590 -0.775384 -0.158054 -0.675773 -0.001289 1 0 0 0 0 0 0 42208
0.012006 0.013025 0.172562 -0.369724 -0.020687 -0.699775 -0.001315 1 0 0 0 0 0 0 43034
0.011992 0.012999 0.172548 -0.125556 0.078911 -0.906523 -0.001346 1 0 0 0 0 0 0 44035
0.011953 0.012952 0.172539 0.211765 0.364936 -1.026101 -0.001377 1 0 0 0 0 0 0 45028
0.011897 0.012914 0.172527 0.463056 0.259540 -1.012676 -0.001408 1 0 0 0 0 0 0 46028
0.011838 0.012861 0.172520 0.532929 0.451010 -1.093139 -0.001437 1 0 0 0 0 0 0 46952
0.011770 0.012820 0.172522 0.642438 0.311079 -1.250248 -0.001468 1 0 0 0 0 0 0 47950
0.011704 0.012764 0.172521 0.625419 0.480438 -1.251391 -0.001499 1 0 0 0 0 0 0 48941
0.011639 0.012701 0.172519 0.606121 0.585288 -1.256588 -0.001531 1 0 0 0 0 0 0 49950
0.011591 0.012652 0.172517 0.384132 0.409031 -1.282770 -0.001562 1 0 0 0 0 0 0 50940
0.011573 0.012608 0.172508 -0.040412 0.328238 -1.224746 -0.001593 1 0 0 0 0 0 0 51950
0.011548 0.012568 0.172503 -0.000143 0.250464 -1.287863 -0.001624 1 0 0 0 0 0 0 52945
0.011542 0.012529 0.172493 -0.245538 0.240259 -1.253371 -0.001655 1 0 0 0 0 0 0 53939
0.011540 0.012509 0.172489 -0.319076 -0.028291 -1.341436 -0.001687 1 0 0 0 0 0 0 54951
0.011545 0.012480 0.172479 -0.432763 0.072710 -1.307306 -0.001718 1 0 0 0 0 0 0 55940
0.011531 0.012448 0.172473 -0.212956 0.108762 -1.381820 -0.001749 1 0 0 0 0 0 0 56950
0.011547 0.012430 0.172464 -0.574648 -0.070277 -1.365374 -0.001781 1 0 0 0 0 0 0 57951
0.011539 0.012403 0.172458 -0.309432 0.011378 -1.437864 -0.001812 1 0 0 0 0 0 0 58959
0.011519 0.012373 0.172455 -0.133247 0.069148 -1.492135 -0.001843 1 0 0 0 0 0 0 59947
0.011494 0.012340 0.172452 -0.042693 0.098372 -1.532249 -0.001874 1 0 0 0 0 0 0 60946
0.011465 0.012306 0.172450 0.000576 0.111155 -1.565065 -0.001906 1 0 0 0 0 0 0 61952
0.011434 0.012272 0.172448 0.019572 0.115379 -1.594160 -0.001937 1 0 0 0 0 0 0 62953
0.011403 0.012237 0.172446 0.026464 0.115183 -1.621201 -0.001968 1 0 0 0 0 0 0 63940
0.011372 0.012202 0.172444 0.026993 0.112584 -1.647895 -0.001999 1 0 0 0 0 0 0 64946
0.011340 0.012167 0.172441 0.024517 0.108838 -1.674060 -0.002031 1 0 0 0 0 0 0 65946
0.011324 0.012150 0.172440 -0.188184 -0.124424 -1.713750 -0.002061 1 0 0 0 0 0 0 66933
0.011300 0.012124 0.172439 -0.109619 -0.037416 -1.734154 -0.002093 1 0 0 0 0 0 0 67941
0.011288 0.012111 0.172438 -0.263320 -0.205034 -1.770447 -0.002124 1 0 0 0 0 0 0 68947
0.011266 0.012087 0.172437 -0.153311 -0.083189 -1.788418 -0.002156 1 0 0 0 0 0 0 69946
0.011256 0.012075 0.172436 -0.291219 -0.233329 -1.823610 -0.002187 1 0 0 0 0 0 0 70946
0.011234 0.012051 0.172435 -0.173238 -0.102658 -1.840947 -0.002218 1 0 0 0 0 0 0 71943
0.011246 0.012037 0.172427 -0.597136 -0.214073 -1.790486 -0.002249 1 0 0 0 0 0 0 72945
0.011236 0.012012 0.172423 -0.364458 -0.098102 -1.843967 -0.002281 1 0 0 0 0 0 0 73947
0.011231 0.012000 0.172421 -0.413967 -0.252941 -1.904009 -0.002312 1 0 0 0 0 0 0 74949
0.011228 0.011994 0.172420 -0.457401 -0.353239 -1.948362 -0.002343 1 0 0 0 0 0 0 75949
0.011227 0.011991 0.172419 -0.483514 -0.407715 -1.983302 -0.002374 1 0 0 0 0 0 0 76945
0.011211 0.011972 0.172418 -0.290840 -0.208493 -1.998922 -0.002405 1 0 0 0 0 0 0 77943
0.011202 0.011963 0.172417 -0.385603 -0.318061 -2.033357 -0.002437 1 0 0 0 0 0 0 78945
0.011198 0.011958 0.172417 -0.454866 -0.396133 -2.064841 -0.002468 1 0 0 0 0 0 0 79946
0.011196 0.011956 0.172417 -0.494446 -0.440025 -2.093579 -0.002499 1 0 0 0 0 0 0 80942
0.011195 0.011955 0.172417 -0.517651 -0.465054 -2.121024 -0.002530 1 0 0 0 0 0 0 81942
0.011179 0.011936 0.172415 -0.323555 -0.251124 -2.133001 -0.002562 1 0 0 0 0 0 0 82944
0.011170 0.011927 0.172415 -0.417706 -0.353528 -2.165740 -0.002593 1 0 0 0 0 0 0 83944
0.011188 0.011920 0.172408 -0.776671 -0.393163 -2.110838 -0.002624 1 0 0 0 0 0 0 84944
0.011198 0.011917 0.172405 -0.703490 -0.452390 -2.175484 -0.002655 1 0 0 0 0 0 0 85943
0.011202 0.011915 0.172403 -0.643868 -0.487420 -2.230182 -0.002690 1 0 0 0 0 0 0 87040
0.011205 0.011915 0.172402 -0.613616 -0.506882 -2.268939 -0.002720 1 0 0 0 0 0 0 88021
0.011228 0.011912 0.172396 -0.891260 -0.484352 -2.215710 -0.002752 1 0 0 0 0 0 0 89022
0.011224 0.011893 0.172391 -0.566459 -0.280647 -2.266292 -0.002783 1 0 0 0 0 0 0 90028
0.011222 0.011884 0.172389 -0.568153 -0.389988 -2.325236 -0.002815 1 0 0 0 0 0 0 91033
0.011221 0.011879 0.172388 -0.587297 -0.467097 -2.368131 -0.002845 1 0 0 0 0 0 0 91999
0.011227 0.011856 0.172380 -0.682570 -0.245503 -2.302453 -0.002877 1 0 0 0 0 0 0 93019
0.011230 0.011846 0.172376 -0.663671 -0.378806 -2.375711 -0.002908 1 0 0 0 0 0 0 94032
0.011232 0.011840 0.172374 -0.648744 -0.470188 -2.432431 -0.002939 1 0 0 0 0 0 0 95005
0.011255 0.011835 0.172367 -0.933199 -0.485172 -2.388781 -0.002970 1 0 0 0 0 0 0 96020
0.011251 0.011815 0.172362 -0.611370 -0.299948 -2.443750 -0.003002 1 0 0 0 0 0 0 97024
0.011271 0.011802 0.172353 -0.904417 -0.383259 -2.418135 -0.003032 1 0 0 0 0 0 0 97999
0.011281 0.011797 0.172349 -0.812083 -0.482542 -2.500194 -0.003064 1 0 0 0 0 0 0 99031
0.011293 0.011773 0.172339 -0.824006 -0.272815 -2.458868 -0.003096 1 0 0 0 0 0 0 100026
0.011299 0.011762 0.172335 -0.760112 -0.411665 -2.544302 -0.003126 1 0 0 0 0 0 0 101007
0.011308 0.011736 0.172325 -0.803436 -0.240292 -2.506898 -0.003158 1 0 0 0 0 0 0 102027
0.011313 0.011724 0.172320 -0.756927 -0.400271 -2.594811 -0.003190 1 0 0 0 0 0 0 103033
0.011322 0.011697 0.172310 -0.808536 -0.238947 -2.556855 -0.003220 1 0 0 0 0 0 0 104004
0.011327 0.011685 0.172305 -0.766341 -0.404397 -2.644901 -0.003251 1 0 0 0 0 0 0 104996
0.011351 0.011676 0.172296 -1.029761 -0.476367 -2.623972 -0.003283 1 0 0 0 0 0 0 106023
0.011348 0.011654 0.172291 -0.696119 -0.320719 -2.690631 -0.003314 1 0 0 0 0 0 0 107032
0.011369 0.011640 0.172282 -0.982881 -0.418534 -2.670130 -0.003345 1 0 0 0 0 0 0 107999
0.011385 0.011614 0.172269 -0.967988 -0.258759 -2.652609 -0.003377 1 0 0 0 0 0 0 109018
0.011394 0.011601 0.172264 -0.868193 -0.427343 -2.756942 -0.003407 1 0 0 0 0 0 0 109999
0.011405 0.011574 0.172253 -0.890568 -0.269330 -2.727959 -0.003439 1 0 0 0 0 0 0 111002
0.011411 0.011561 0.172248 -0.833293 -0.436689 -2.820614 -0.003470 1 0 0 0 0 0 0 111997
0.011420 0.011534 0.172238 -0.879485 -0.277921 -2.784794 -0.003501 1 0 0 0 0 0 0 112991
0.011425 0.011521 0.172233 -0.834775 -0.445461 -2.874926 -0.003532 1 0 0 0 0 0 0 114005
0.011433 0.011494 0.172223 -0.887400 -0.286707 -2.838036 -0.003564 1 0 0 0 0 0 0 115021
0.011438 0.011481 0.172218 -0.845693 -0.454359 -2.926792 -0.003595 1 0 0 0 0 0 0 116005
0.011447 0.011455 0.172208 -0.899811 -0.295413 -2.889422 -0.003627 1 0 0 0 0 0 0 117020
0.011451 0.011442 0.172203 -0.859000 -0.463176 -2.978108 -0.003657 1 0 0 0 0 0 0 118003
0.011476 0.011433 0.172194 -1.122683 -0.535444 -2.954999 -0.003687 1 0 0 0 0 0 0 118959
0.011472 0.011411 0.172188 -0.789199 -0.379435 -3.020940 -0.003718 1 0 0 0 0 0 0 119940
0.011493 0.011397 0.172179 -1.076452 -0.477565 -3.001169 -0.003749 1 0 0 0 0 0 0 120947
0.011488 0.011373 0.172174 -0.771489 -0.352841 -3.069699 -0.003780 1 0 0 0 0 0 0 121939
0.011507 0.011358 0.172164 -1.074610 -0.468522 -3.051148 -0.003812 1 0 0 0 0 0 0 122948
0.011501 0.011333 0.172159 -0.777790 -0.352671 -3.120182 -0.003843 1 0 0 0 0 0 0 123938
0.011498 0.011321 0.172156 -0.794893 -0.509233 -3.189497 -0.003874 1 0 0 0 0 0 0 124947
0.011503 0.011295 0.172147 -0.902396 -0.341380 -3.134291 -0.003906 1 0 0 0 0 0 0 125947
0.011506 0.011282 0.172142 -0.891342 -0.506030 -3.214930 -0.003937 1 0 0 0 0 0 0 126938
0.011491 0.011258 0.172139 -0.671125 -0.381229 -3.260126 -0.003968 1 0 0 0 0 0 0 127947
0.011484 0.011246 0.172137 -0.750704 -0.531289 -3.310513 -0.003999 1 0 0 0 0 0 0 128939
0.011487 0.011219 0.172129 -0.892490 -0.360311 -3.245871 -0.004031 1 0 0 0 0 0 0 129953
0.011488 0.011206 0.172124 -0.898903 -0.523837 -3.321803 -0.004061 1 0 0 0 0 0 0 130931
0.011473 0.011182 0.172121 -0.687729 -0.398666 -3.365185 -0.004093 1 0 0 0 0 0 0 131959
0.011488 0.011167 0.172113 -1.062037 -0.511855 -3.327330 -0.004125 1 0 0 0 0 0 0 132967
0.011479 0.011143 0.172108 -0.803580 -0.395101 -3.386130 -0.004156 1 0 0 0 0 0 0 133953
0.011498 0.011128 0.172099 -1.130426 -0.514725 -3.362726 -0.004187 1 0 0 0 0 0 0 134941
0.011491 0.011103 0.172093 -0.845657 -0.401166 -3.429723 -0.004218 1 0 0 0 0 0 0 135946
0.011488 0.011090 0.172090 -0.868942 -0.559441 -3.498571 -0.004250 1 0 0 0 0 0 0 136957
0.011470 0.011066 0.172088 -0.689315 -0.428282 -3.529893 -0.004281 1 0 0 0 0 0 0 137951
0.011461 0.011055 0.172087 -0.792176 -0.575901 -3.574118 -0.004312 1 0 0 0 0 0 0 138959
0.011441 0.011031 0.172085 -0.655652 -0.439966 -3.592886 -0.004343 1 0 0 0 0 0 0 139952
0.011431 0.011019 0.172084 -0.780530 -0.585556 -3.630993 -0.004374 1 0 0 0 0 0 0 140949
0.011410 0.010995 0.172082 -0.655054 -0.448743 -3.646399 -0.004405 1 0 0 0 0 0 0 141925
0.011399 0.010984 0.172081 -0.785862 -0.594151 -3.684118 -0.004437 1 0 0 0 0 0 0 142955
0.011394 0.010978 0.172081 -0.873091 -0.690140 -3.716755 -0.004468 1 0 0 0 0 0 0 143948
0.011375 0.010957 0.172079 -0.712105 -0.509932 -3.728768 -0.004500 1 0 0 0 0 0 0 144953
0.011361 0.010968 0.172072 -0.758528 -0.909333 -3.681385 -0.004531 1 0 0 0 0 0 0 145953
0.011354 0.010974 0.172069 -0.863726 -0.886881 -3.748129 -0.004562 1 0 0 0 0 0 0 146954
0.011335 0.010959 0.172066 -0.716477 -0.621219 -3.783320 -0.004593 1 0 0 0 0 0 0 147956
0.011325 0.010952 0.172065 -0.834467 -0.696964 -3.830156 -0.004625 1 0 0 0 0 0 0 148956
0.011316 0.010969 0.172058 -0.850165 -1.035042 -3.785192 -0.004656 1 0 0 0 0 0 0 149954
0.011311 0.010978 0.172054 -0.923199 -0.963093 -3.851654 -0.004687 1 0 0 0 0 0 0 150953
0.011293 0.010965 0.172051 -0.758031 -0.670751 -3.886413 -0.004718 1 0 0 0 0 0 0 151953
0.011283 0.010959 0.172050 -0.866892 -0.732970 -3.933152 -0.004750 1 0 0 0 0 0 0 152952
0.011258 0.010959 0.172042 -0.667981 -0.831465 -3.870164 -0.004781 1 0 0 0 0 0 0 153952
0.011245 0.010959 0.172038 -0.822148 -0.848686 -3.944252 -0.004812 1 0 0 0 0 0 0 154954
0.011239 0.010960 0.172036 -0.926052 -0.854511 -4.001938 -0.004843 1 0 0 0 0 0 0 155952
0.011220 0.010942 0.172034 -0.772818 -0.625591 -4.025829 -0.004875 1 0 0 0 0 0 0 156953
0.011206 0.010955 0.172026 -0.822427 -0.999978 -3.983547 -0.004905 1 0 0 0 0 0 0 157923
0.011183 0.010943 0.172021 -0.719345 -0.731840 -4.035386 -0.004936 1 0 0 0 0 0 0 158931
0.011171 0.010938 0.172019 -0.866368 -0.785367 -4.097899 -0.004968 1 0 0 0 0 0 0 159957
0.011144 0.010939 0.172010 -0.685891 -0.876692 -4.041323 -0.004999 1 0 0 0 0 0 0 160923
0.011131 0.010939 0.172006 -0.849813 -0.890078 -4.120141 -0.005031 1 0 0 0 0 0 0 161953
0.011104 0.010943 0.171996 -0.682718 -0.938591 -4.078567 -0.005062 1 0 0 0 0 0 0 162954
0.011090 0.010946 0.171992 -0.853268 -0.927467 -4.164109 -0.005093 1 0 0 0 0 0 0 163955
0.011063 0.010951 0.171982 -0.689203 -0.963383 -4.125860 -0.005125 1 0 0 0 0 0 0 164952
0.011028 0.010957 0.171969 -0.585272 -0.990813 -4.111566 -0.005156 1 0 0 0 0 0 0 165952
0.011011 0.010960 0.171964 -0.809425 -0.964418 -4.218556 -0.005187 1 0 0 0 0 0 0 166954
0.010981 0.010966 0.171953 -0.673455 -0.991559 -4.190951 -0.005218 1 0 0 0 0 0 0 167952
0.010962 0.010990 0.171942 -0.794245 -1.247146 -4.200515 -0.005250 1 0 0 0 0 0 0 168953
0.010931 0.011006 0.171928 -0.665360 -1.170590 -4.199845 -0.005280 1 0 0 0 0 0 0 169939
0.010900 0.010997 0.171921 -0.649727 -0.837687 -4.294923 -0.005312 1 0 0 0 0 0 0 170966
0.010864 0.010996 0.171909 -0.580502 -0.918276 -4.277594 -0.005344 1 0 0 0 0 0 0 171968
0.010841 0.011017 0.171898 -0.753234 -1.220774 -4.293593 -0.005375 1 0 0 0 0 0 0 172959
0.010808 0.011031 0.171884 -0.651721 -1.169614 -4.296454 -0.005406 1 0 0 0 0 0 0 173962
0.010787 0.011060 0.171871 -0.795015 -1.360317 -4.328005 -0.005437 1 0 0 0 0 0 0 174962
0.010761 0.011058 0.171864 -0.743189 -0.970132 -4.422299 -0.005469 1 0 0 0 0 0 0 175962
0.010727 0.011060 0.171853 -0.638256 -1.003138 -4.402466 -0.005499 1 0 0 0 0 0 0 176944
0.010705 0.011083 0.171841 -0.791937 -1.280205 -4.418258 -0.005531 1 0 0 0 0 0 0 177960
0.010673 0.011098 0.171827 -0.680307 -1.216161 -4.420386 -0.005562 1 0 0 0 0 0 0 178963
0.010636 0.011109 0.171813 -0.607023 -1.167494 -4.432231 -0.005594 1 0 0 0 0 0 0 179960
0.010613 0.011137 0.171800 -0.781807 -1.377683 -4.470008 -0.005625 1 0 0 0 0 0 0 180962
0.010581 0.011155 0.171786 -0.680357 -1.277000 -4.482904 -0.005656 1 0 0 0 0 0 0 181952
0.010560 0.011185 0.171772 -0.824471 -1.442668 -4.521413 -0.005689 1 0 0 0 0 0 0 183016
0.010528 0.011205 0.171758 -0.705615 -1.317719 -4.533595 -0.005720 1 0 0 0 0 0 0 184005
0.010491 0.011218 0.171744 -0.628300 -1.237944 -4.550798 -0.005752 1 0 0 0 0 0 0 185018
0.010468 0.011247 0.171730 -0.801262 -1.432257 -4.590558 -0.005782 1 0 0 0 0 0 0 186000
0.010436 0.011265 0.171716 -0.698476 -1.323764 -4.605121 -0.005814 1 0 0 0 0 0 0 187018
0.010404 0.011257 0.171708 -0.696039 -0.973999 -4.707396 -0.005845 1 0 0 0 0 0 0 188000
0.010383 0.011274 0.171697 -0.844963 -1.279066 -4.712734 -0.005877 1 0 0 0 0 0 0 189018
0.010351 0.011287 0.171684 -0.724455 -1.251852 -4.701989 -0.005907 1 0 0 0 0 0 0 190002
0.010314 0.011297 0.171670 -0.646142 -1.224171 -4.706151 -0.005937 1 0 0 0 0 0 0 190959
0.010291 0.011324 0.171657 -0.819287 -1.445280 -4.740598 -0.005968 1 0 0 0 0 0 0 191936
0.010258 0.011341 0.171643 -0.716139 -1.350468 -4.751820 -0.005999 1 0 0 0 0 0 0 192935
0.010226 0.011332 0.171634 -0.714007 -1.007795 -4.853899 -0.006030 1 0 0 0 0 0 0 193943
0.010189 0.011332 0.171622 -0.649728 -1.083386 -4.837647 -0.006061 1 0 0 0 0 0 0 194936
0.010165 0.011353 0.171610 -0.826553 -1.383330 -4.855775 -0.006093 1 0 0 0 0 0 0 195945
0.010132 0.011368 0.171596 -0.724774 -1.331184 -4.857670 -0.006124 1 0 0 0 0 0 0 196936
0.010095 0.011379 0.171582 -0.655983 -1.288624 -4.869644 -0.006156 1 0 0 0 0 0 0 197945
0.010071 0.011407 0.171568 -0.834286 -1.501849 -4.908013 -0.006187 1 0 0 0 0 0 0 198937
0.010038 0.011424 0.171554 -0.732918 -1.402984 -4.920644 -0.006218 1 0 0 0 0 0 0 199944
0.010005 0.011416 0.171545 -0.731988 -1.058244 -5.023495 -0.006249 1 0 0 0 0 0 0 200939
0.009968 0.011415 0.171533 -0.667747 -1.132816 -5.007479 -0.006281 1 0 0 0 0 0 0 201947
0.009944 0.011437 0.171521 -0.844973 -1.432186 -5.025522 -0.006312 1 0 0 0 0 0 0 202940
0.009911 0.011451 0.171507 -0.744292 -1.381381 -5.034089 -0.006351 1 0 0 0 0 0 0 204203
0.009873 0.011463 0.171492 -0.673466 -1.337270 -5.038739 -0.006374 1 0 0 0 0 0 0 204938
0.009850 0.011490 0.171478 -0.852156 -1.550505 -5.077767 -0.006405 1 0 0 0 0 0 0 205943
0.009822 0.011486 0.171470 -0.818639 -1.173521 -5.176843 -0.006437 1 0 0 0 0 0 0 206946
0.009803 0.011506 0.171460 -0.934906 -1.446129 -5.177750 -0.006468 1 0 0 0 0 0 0 207944
0.009772 0.011520 0.171447 -0.794734 -1.401492 -5.164178 -0.006500 1 0 0 0 0 0 0 208953
0.009752 0.011548 0.171434 -0.920763 -1.598079 -5.188691 -0.006531 1 0 0 0 0 0 0 209946
0.009720 0.011567 0.171420 -0.790713 -1.489926 -5.193551 -0.006562 1 0 0 0 0 0 0 210944
0.009688 0.011558 0.171411 -0.775820 -1.140631 -5.293740 -0.006593 1 0 0 0 0 0 0 211939
0.009667 0.011576 0.171401 -0.918741 -1.445733 -5.296819 -0.006624 1 0 0 0 0 0 0 212940
0.009636 0.011588 0.171387 -0.793156 -1.419245 -5.283891 -0.006655 1 0 0 0 0 0 0 213942
0.009615 0.011616 0.171374 -0.926852 -1.625002 -5.309223 -0.006687 1 0 0 0 0 0 0 214941
0.009588 0.011613 0.171367 -0.869086 -1.243282 -5.401856 -0.006718 1 0 0 0 0 0 0 215939
0.009570 0.011633 0.171356 -0.973348 -1.513616 -5.399424 -0.006749 1 0 0 0 0 0 0 216939
0.009539 0.011647 0.171343 -0.826362 -1.468033 -5.383616 -0.006781 1 0 0 0 0 0 0 217945
0.009503 0.011657 0.171328 -0.734161 -1.431504 -5.385886 -0.006812 1 0 0 0 0 0 0 218946
0.009479 0.011685 0.171315 -0.902374 -1.648201 -5.420985 -0.006843 1 0 0 0 0 0 0 219944
0.009463 0.011720 0.171302 -1.009767 -1.784350 -5.452338 -0.006874 1 0 0 0 0 0 0 220942
0.009433 0.011741 0.171287 -0.851966 -1.627053 -5.458036 -0.006905 1 0 0 0 0 0 0 221940
0.009413 0.011774 0.171274 -0.968261 -1.762183 -5.492623 -0.006936 1 0 0 0 0 0 0 222924
0.009382 0.011794 0.171259 -0.831905 -1.622970 -5.502117 -0.006968 1 0 0 0 0 0 0 223938
0.009367 0.011805 0.171252 -1.030201 -1.490700 -5.627713 -0.006999 1 0 0 0 0 0 0 224941
0.009337 0.011814 0.171240 -0.870700 -1.463017 -5.600304 -0.007030 1 0 0 0 0 0 0 225943
0.009318 0.011840 0.171228 -0.982800 -1.690842 -5.611557 -0.007061 1 0 0 0 0 0 0 226924
0.009286 0.011857 0.171213 -0.844095 -1.601433 -5.609235 -0.007093 1 0 0 0 0 0 0 227939
0.009266 0.011887 0.171200 -0.972341 -1.773023 -5.640558 -0.007124 1 0 0 0 0 0 0 228942
0.009250 0.011924 0.171187 -1.057865 -1.884843 -5.669414 -0.007155 1 0 0 0 0 0 0 229923
0.009227 0.011925 0.171179 -0.957885 -1.437498 -5.763664 -0.007187 1 0 0 0 0 0 0 230941
0.009210 0.011947 0.171168 -1.039622 -1.672741 -5.760525 -0.007218 1 0 0 0 0 0 0 231940
0.009179 0.011962 0.171155 -0.879751 -1.609828 -5.743494 -0.007249 1 0 0 0 0 0 0 232940
0.009159 0.011991 0.171142 -0.997497 -1.797281 -5.767383 -0.007280 1 0 0 0 0 0 0 233939
0.009144 0.012027 0.171129 -1.078016 -1.917767 -5.793217 -0.007312 1 0 0 0 0 0 0 234941
0.009121 0.012028 0.171121 -0.975215 -1.474852 -5.885581 -0.007343 1 0 0 0 0 0 0 235938
0.009104 0.012050 0.171111 -1.055705 -1.712345 -5.881467 -0.007374 1 0 0 0 0 0 0 236938
0.009090 0.012082 0.171099 -1.111953 -1.883216 -5.886211 -0.007405 1 0 0 0 0 0 0 237939
0.009062 0.012102 0.171085 -0.926744 -1.746844 -5.878089 -0.007437 1 0 0 0 0 0 0 238941
0.009048 0.012113 0.171078 -1.100835 -1.615217 -5.996926 -0.007468 1 0 0 0 0 0 0 239940
0.009036 0.012140 0.171068 -1.144755 -1.820522 -5.986953 -0.007499 1 0 0 0 0 0 0 240940
0.009013 0.012136 0.171062 -1.017826 -1.446178 -6.054809 -0.007530 1 0 0 0 0 0 0 241932
0.009019 0.012152 0.171045 -1.383235 -1.681938 -5.953196 -0.007562 1 0 0 0 0 0 0 242944
0.009001 0.012164 0.171029 -1.102086 -1.658064 -5.965280 -0.007593 1 0 0 0 0 0 0 243942
0.008992 0.012171 0.171021 -1.202763 -1.589601 -6.101127 -0.007624 1 0 0 0 0 0 0 244940
0.008983 0.012196 0.171011 -1.206913 -1.826671 -6.099406 -0.007655 1 0 0 0 0 0 0 245938
0.008962 0.012191 0.171004 -1.059594 -1.468070 -6.171669 -0.007687 1 0 0 0 0 0 0 246941
0.008946 0.012210 0.170994 -1.117911 -1.750838 -6.156467 -0.007718 1 0 0 0 0 0 0 247938
0.008933 0.012241 0.170983 -1.163075 -1.945037 -6.155550 -0.007749 1 0 0 0 0 0 0 248927
0.008910 0.012239 0.170975 -1.042090 -1.542694 -6.235842 -0.007780 1 0 0 0 0 0 0 249939
0.008893 0.012259 0.170965 -1.114030 -1.801072 -6.224986 -0.007812 1 0 0 0 0 0 0 250940
0.008863 0.012274 0.170952 -0.947765 -1.749974 -6.203187 -0.007842 1 0 0 0 0 0 0 251921
0.008849 0.012281 0.170945 -1.134042 -1.665890 -6.316967 -0.007874 1 0 0 0 0 0 0 252938
0.008842 0.012285 0.170927 -1.262916 -1.623408 -6.195458 -0.007905 1 0 0 0 0 0 0 253932
0.008839 0.012288 0.170919 -1.328576 -1.604310 -6.330617 -0.007936 1 0 0 0 0 0 0 254931
0.008816 0.012294 0.170906 -1.072114 -1.638912 -6.311328 -0.007968 1 0 0 0 0 0 0 255938
0.008822 0.012315 0.170886 -1.431893 -1.858866 -6.242533 -0.007999 1 0 0 0 0 0 0 256929
0.008809 0.012308 0.170876 -1.221816 -1.525782 -6.368937 -0.008030 1 0 0 0 0 0 0 257938
0.008797 0.012327 0.170864 -1.223510 -1.822688 -6.386948 -0.008061 1 0 0 0 0 0 0 258929
0.008797 0.012315 0.170850 -1.386801 -1.472746 -6.386237 -0.008093 1 0 0 0 0 0 0 259929
0.008793 0.012332 0.170836 -1.338841 -1.799858 -6.412775 -0.008124 1 0 0 0 0 0 0 260936
0.008768 0.012343 0.170821 -1.084781 -1.785784 -6.415779 -0.008155 1 0 0 0 0 0 0 261928
0.008763 0.012329 0.170806 -1.303509 -1.447121 -6.434392 -0.008187 1 0 0 0 0 0 0 262942
0.008755 0.012344 0.170792 -1.300899 -1.795849 -6.471945 -0.008218 1 0 0 0 0 0 0 263933
0.008729 0.012355 0.170776 -1.070960 -1.794074 -6.480850 -0.008249 1 0 0 0 0 0 0 264942
0.008723 0.012340 0.170761 -1.301823 -1.461172 -6.501554 -0.008280 1 0 0 0 0 0 0 265933
0.008714 0.012355 0.170747 -1.305418 -1.813044 -6.540798 -0.008312 1 0 0 0 0 0 0 266941
0.008711 0.012363 0.170725 -1.376238 -1.772772 -6.464835 -0.008343 1 0 0 0 0 0 0 267950
0.008693 0.012350 0.170712 -1.196248 -1.498765 -6.607251 -0.008374 1 0 0 0 0 0 0 268942
0.008702 0.012362 0.170693 -1.528537 -1.804311 -6.549783 -0.008406 1 0 0 0 0 0 0 269954
0.008707 0.012369 0.170669 -1.524145 -1.776289 -6.497054 -0.008437 1 0 0 0 0 0 0 270949
0.008689 0.012377 0.170649 -1.210884 -1.789281 -6.565175 -0.008468 1 0 0 0 0 0 0 271941
0.008686 0.012361 0.170631 -1.391642 -1.482425 -6.628389 -0.008504 1 0 0 0 0 0 0 273097
0.008679 0.012375 0.170616 -1.367032 -1.847268 -6.682650 -0.008531 1 0 0 0 0 0 0 273948
0.008677 0.012382 0.170593 -1.423346 -1.812865 -6.614366 -0.008561 1 0 0 0 0 0 0 274932
0.008659 0.012369 0.170581 -1.235916 -1.541679 -6.761751 -0.008593 1 0 0 0 0 0 0 275939
0.008652 0.012363 0.170560 -1.344933 -1.615018 -6.681599 -0.008624 1 0 0 0 0 0 0 276931
0.008626 0.012365 0.170541 -1.126434 -1.719722 -6.725171 -0.008655 1 0 0 0 0 0 0 277938
0.008631 0.012384 0.170518 -1.507018 -1.974412 -6.702729 -0.008687 1 0 0 0 0 0 0 278940
0.008617 0.012377 0.170506 -1.305034 -1.656686 -6.853038 -0.008718 1 0 0 0 0 0 0 279939
0.008611 0.012374 0.170485 -1.389003 -1.687679 -6.772286 -0.008749 1 0 0 0 0 0 0 280937
0.008609 0.012374 0.170459 -1.454567 -1.728818 -6.728975 -0.008780 1 0 0 0 0 0 0 281921
0.008587 0.012378 0.170439 -1.194842 -1.797231 -6.804201 -0.008811 1 0 0 0 0 0 0 282921
0.008582 0.012359 0.170420 -1.404237 -1.518297 -6.867623 -0.008843 1 0 0 0 0 0 0 283941
0.008557 0.012354 0.170403 -1.174727 -1.665721 -6.903274 -0.008874 1 0 0 0 0 0 0 284942
0.008563 0.012371 0.170381 -1.544940 -1.964409 -6.869838 -0.008905 1 0 0 0 0 0 0 285940
0.008572 0.012359 0.170363 -1.635965 -1.630517 -6.928496 -0.008937 1 0 0 0 0 0 0 286940
0.008555 0.012357 0.170345 -1.303531 -1.733444 -6.966601 -0.008968 1 0 0 0 0 0 0 287936
0.008547 0.012357 0.170321 -1.397570 -1.774022 -6.910184 -0.008999 1 0 0 0 0 0 0 288938
0.008545 0.012358 0.170294 -1.474867 -1.798697 -6.886178 -0.009030 1 0 0 0 0 0 0 289936
0.008522 0.012362 0.170273 -1.220950 -1.856628 -6.971347 -0.009062 1 0 0 0 0 0 0 290940
0.008516 0.012345 0.170254 -1.433416 -1.571111 -7.039003 -0.009093 1 0 0 0 0 0 0 291936
0.008515 0.012337 0.170230 -1.503936 -1.674462 -6.990383 -0.009124 1 0 0 0 0 0 0 292938
0.008492 0.012337 0.170210 -1.240654 -1.797426 -7.055705 -0.009155 1 0 0 0 0 0 0 293936
0.008482 0.012338 0.170185 -1.376410 -1.826414 -7.019347 -0.009187 1 0 0 0 0 0 0 294937
0.008478 0.012340 0.170157 -1.474980 -1.842541 -7.005430 -0.009218 1 0 0 0 0 0 0 295936
0.008482 0.012320 0.170136 -1.602570 -1.575312 -7.103272 -0.009249 1 0 0 0 0 0 0 296935
0.008463 0.012315 0.170117 -1.304105 -1.732143 -7.162429 -0.009280 1 0 0 0 0 0 0 297938
0.008454 0.012313 0.170092 -1.416530 -1.800406 -7.115434 -0.009312 1 0 0 0 0 0 0 298938
0.008450 0.012313 0.170065 -1.502932 -1.838829 -7.095798 -0.009343 1 0 0 0 0 0 0 299940
0.008433 0.012296 0.170035 -1.330933 -1.627431 -7.070875 -0.009374 1 0 0 0 0 0 0 300938
0.008402 0.012292 0.170011 -1.146319 -1.777112 -7.179256 -0.009405 1 0 0 0 0 0 0 301937
0.008388 0.012292 0.169985 -1.340828 -1.836063 -7.165707 -0.009437 1 0 0 0 0 0 0 302938
0.008387 0.012271 0.169964 -1.542865 -1.588532 -7.257472 -0.009468 1 0 0 0 0 0 0 303937
0.008388 0.012261 0.169938 -1.583155 -1.713947 -7.225867 -0.009499 1 0 0 0 0 0 0 304935
0.008372 0.012240 0.169908 -1.379215 -1.571196 -7.187252 -0.009530 1 0 0 0 0 0 0 305937
0.008366 0.012230 0.169879 -1.477863 -1.716571 -7.202112 -0.009562 1 0 0 0 0 0 0 306937
0.008341 0.012230 0.169856 -1.249821 -1.855978 -7.308904 -0.009593 1 0 0 0 0 0 0 307929
0.008312 0.012213 0.169827 -1.183092 -1.655169 -7.265987 -0.009624 1 0 0 0 0 0 0 308942
0.008299 0.012205 0.169798 -1.377985 -1.765805 -7.272045 -0.009655 1 0 0 0 0 0 0 309937
0.008293 0.012203 0.169768 -1.500903 -1.845253 -7.287287 -0.009687 1 0 0 0 0 0 0 310940
0.008274 0.012184 0.169736 -1.345103 -1.654662 -7.278097 -0.009718 1 0 0 0 0 0 0 311936
0.008266 0.012177 0.169706 -1.468292 -1.773125 -7.308228 -0.009749 1 0 0 0 0 0 0 312936
0.008246 0.012156 0.169673 -1.329676 -1.620373 -7.308103 -0.009780 1 0 0 0 0 0 0 313937
0.008232 0.012168 0.169635 -1.389874 -2.039608 -7.247177 -0.009812 1 0 0 0 0 0 0 314937
0.008209 0.012158 0.169599 -1.286861 -1.791171 -7.289291 -0.009843 1 0 0 0 0 0 0 315935
0.008221 0.012150 0.169560 -1.744147 -1.813197 -7.264871 -0.009874 1 0 0 0 0 0 0 316935
0.008211 0.012130 0.169523 -1.507303 -1.649487 -7.317452 -0.009905 1 0 0 0 0 0 0 317934
0.008208 0.012121 0.169490 -1.564181 -1.785241 -7.385022 -0.009937 1 0 0 0 0 0 0 318937
0.008190 0.012100 0.169456 -1.388575 -1.639903 -7.402292 -0.009968 1 0 0 0 0 0 0 319937
0.008160 0.012094 0.169415 -1.206578 -1.826635 -7.321152 -0.009999 1 0 0 0 0 0 0 320927
0.008151 0.012071 0.169371 -1.481465 -1.628505 -7.290710 -0.010030 1 0 0 0 0 0 0 321935
0.008149 0.012061 0.169334 -1.582164 -1.780959 -7.401147 -0.010061 1 0 0 0 0 0 0 322927
0.008126 0.012061 0.169292 -1.331859 -1.926133 -7.349640 -0.010093 1 0 0 0 0 0 0 323935
0.008098 0.012044 0.169253 -1.251106 -1.730680 -7.419133 -0.010124 1 0 0 0 0 0 0 324925
0.008092 0.012015 0.169210 -1.514436 -1.560354 -7.381466 -0.010155 1 0 0 0 0 0 0 325934
0.008067 0.012006 0.169165 -1.305970 -1.794087 -7.355983 -0.010186 1 0 0 0 0 0 0 326935
0.008050 0.012024 0.169120 -1.390788 -2.184311 -7.379732 -0.010217 1 0 0 0 0 0 0 327926
0.008049 0.012013 0.169073 -1.604932 -1.850202 -7.381904 -0.010249 1 0 0 0 0 0 0 328934
0.008027 0.012013 0.169026 -1.357225 -1.955382 -7.380594 -0.010280 1 0 0 0 0 0 0 329926
0.008023 0.011992 0.168979 -1.572508 -1.713558 -7.396035 -0.010311 1 0 0 0 0 0 0 330935
0.007999 0.011987 0.168930 -1.341524 -1.888012 -7.403276 -0.010343 1 0 0 0 0 0 0 331929
0.007995 0.011964 0.168883 -1.566951 -1.682615 -7.422996 -0.010374 1 0 0 0 0 0 0 332942
0.007988 0.011976 0.168837 -1.565082 -2.113263 -7.462206 -0.010405 1 0 0 0 0 0 0 333934
0.007969 0.011965 0.168780 -1.406662 -1.867799 -7.344300 -0.010440 1 0 0 0 0 0 0 335039
0.007943 0.011943 0.168735 -1.311830 -1.704332 -7.497826 -0.010471 1 0 0 0 0 0 0 336051
0.007932 0.011933 0.168681 -1.485569 -1.849582 -7.409867 -0.010502 1 0 0 0 0 0 0 337020
0.007928 0.011930 0.168639 -1.597534 -1.953026 -7.578151 -0.010533 1 0 0 0 0 0 0 338014
0.007887 0.011915 0.168591 -1.130113 -1.810792 -7.525208 -0.010563 1 0 0 0 0 0 0 338984
0.007884 0.011927 0.168538 -1.592727 -2.153741 -7.465512 -0.010593 1 0 0 0 0 0 0 339938
0.007850 0.011898 0.168492 -1.223960 -1.662254 -7.567701 -0.010624 1 0 0 0 0 0 0 340938
0.007835 0.011885 0.168437 -1.425775 -1.818265 -7.478056 -0.010655 1 0 0 0 0 0 0 341941
0.007805 0.011883 0.168385 -1.268004 -1.988453 -7.518763 -0.010687 1 0 0 0 0 0 0 342943
0.007792 0.011883 0.168327 -1.462937 -2.039010 -7.462862 -0.010718 1 0 0 0 0 0 0 343953
0.007763 0.011889 0.168274 -1.289411 -2.111691 -7.525114 -0.010749 1 0 0 0 0 0 0 344946
0.007756 0.011871 0.168223 -1.550638 -1.826366 -7.579029 -0.010781 1 0 0 0 0 0 0 345948
0.007731 0.011867 0.168172 -1.340647 -1.977705 -7.604118 -0.010812 1 0 0 0 0 0 0 346948
0.007702 0.011848 0.168113 -1.276415 -1.800787 -7.499508 -0.010843 1 0 0 0 0 0 0 347947
0.007689 0.011840 0.168051 -1.475842 -1.929088 -7.476935 -0.010874 1 0 0 0 0 0 0 348947
0.007650 0.011801 0.168001 -1.149244 -1.544133 -7.632583 -0.010906 1 0 0 0 0 0 0 349945
0.007631 0.011783 0.167944 -1.389134 -1.773122 -7.570354 -0.010937 1 0 0 0 0 0 0 350948
0.007623 0.011775 0.167883 -1.553354 -1.935117 -7.533826 -0.010968 1 0 0 0 0 0 0 351948
0.007580 0.011758 0.167825 -1.114205 -1.832721 -7.579085 -0.010999 1 0 0 0 0 0 0 352950
0.007559 0.011751 0.167764 -1.365977 -1.954318 -7.554339 -0.011030 1 0 0 0 0 0 0 353944
0.007533 0.011730 0.167699 -1.315591 -1.796909 -7.510098 -0.011062 1 0 0 0 0 0 0 354953
0.007522 0.011721 0.167635 -1.499478 -1.936807 -7.524775 -0.011093 1 0 0 0 0 0 0 355947
0.007494 0.011722 0.167578 -1.311483 -2.078443 -7.631938 -0.011124 1 0 0 0 0 0 0 356946
0.007464 0.011705 0.167514 -1.262049 -1.869711 -7.571604 -0.011156 1 0 0 0 0 0 0 357947
0.007450 0.011698 0.167451 -1.469310 -1.978823 -7.572009 -0.011187 1 0 0 0 0 0 0 358947
0.007427 0.011677 0.167384 -1.371576 -1.817803 -7.545178 -0.011218 1 0 0 0 0 0 0 359950
0.007417 0.011668 0.167318 -1.529199 -1.955861 -7.569330 -0.011249 1 0 0 0 0 0 0 360939
0.007396 0.011647 0.167251 -1.403520 -1.809013 -7.553874 -0.011280 1 0 0 0 0 0 0 361941
0.007369 0.011619 0.167182 -1.319891 -1.714365 -7.548195 -0.011312 1 0 0 0 0 0 0 362946
0.007334 0.011610 0.167122 -1.199385 -1.953232 -7.678042 -0.011343 1 0 0 0 0 0 0 363946
0.007300 0.011589 0.167057 -1.202969 -1.812225 -7.628659 -0.011374 1 0 0 0 0 0 0 364946
0.007267 0.011561 0.166989 -1.211738 -1.717282 -7.599022 -0.011406 1 0 0 0 0 0 0 365948
0.007246 0.011569 0.166915 -1.366152 -2.190704 -7.522537 -0.011437 1 0 0 0 0 0 0 366946
0.007219 0.011557 0.166843 -1.311829 -1.965835 -7.553519 -0.011472 1 0 0 0 0 0 0 368074
0.007189 0.011534 0.166771 -1.269014 -1.804564 -7.573449 -0.011499 1 0 0 0 0 0 0 368944
0.007176 0.011523 0.166703 -1.472861 -1.958742 -7.626363 -0.011530 1 0 0 0 0 0 0 369944
0.007153 0.011501 0.166634 -1.370681 -1.819926 -7.621304 -0.011561 1 0 0 0 0 0 0 370918
0.007119 0.011494 0.166555 -1.221132 -2.012965 -7.519616 -0.011597 1 0 0 0 0 0 0 372066
0.007086 0.011474 0.166481 -1.213701 -1.857682 -7.564102 -0.011624 1 0 0 0 0 0 0 372934
0.007070 0.011465 0.166411 -1.443676 -1.994444 -7.640625 -0.011659 1 0 0 0 0 0 0 374063
0.007040 0.011464 0.166332 -1.275510 -2.126219 -7.538191 -0.011687 1 0 0 0 0 0 0 374943
0.007009 0.011447 0.166257 -1.241859 -1.922199 -7.585776 -0.011718 1 0 0 0 0 0 0 375948
0.006995 0.011440 0.166187 -1.456905 -2.032385 -7.662510 -0.011753 1 0 0 0 0 0 0 377077
0.006948 0.011422 0.166105 -1.052680 -1.910499 -7.521809 -0.011784 1 0 0 0 0 0 0 378070
0.006925 0.011415 0.166031 -1.332704 -2.034826 -7.625338 -0.011816 1 0 0 0 0 0 0 379072
0.006898 0.011394 0.165958 -1.292132 -1.873471 -7.653247 -0.011846 1 0 0 0 0 0 0 380041
0.006861 0.011387 0.165877 -1.173695 -2.053057 -7.562760 -0.011878 1 0 0 0 0 0 0 381071
0.006827 0.011367 0.165800 -1.183110 -1.891314 -7.617970 -0.011909 1 0 0 0 0 0 0 382069
0.006811 0.011358 0.165729 -1.421271 -2.023789 -7.696974 -0.011941 1 0 0 0 0 0 0 383072
0.006780 0.011357 0.165649 -1.256420 -2.154202 -7.595387 -0.011972 1 0 0 0 0 0 0 384072
0.006771 0.011336 0.165565 -1.528983 -1.897053 -7.547501 -0.012002 1 0 0 0 0 0 0 385038
0.006744 0.011330 0.165479 -1.320581 -2.071099 -7.516238 -0.012034 1 0 0 0 0 0 0 386056
0.006715 0.011309 0.165399 -1.260000 -1.909207 -7.610651 -0.012068 1 0 0 0 0 0 0 387137
0.006718 0.011318 0.165311 -1.685061 -2.272490 -7.505994 -0.012099 1 0 0 0 0 0 0 388121
0.006686 0.011286 0.165227 -1.266810 -1.793131 -7.563064 -0.012130 1 0 0 0 0 0 0 389137
0.006670 0.011272 0.165152 -1.447555 -1.964180 -7.685498 -0.012161 1 0 0 0 0 0 0 390121
0.006663 0.011265 0.165062 -1.572538 -2.079846 -7.509412 -0.012193 1 0 0 0 0 0 0 391138
0.006637 0.011265 0.164972 -1.338679 -2.200753 -7.500847 -0.012223 1 0 0 0 0 0 0 392120
0.006631 0.011245 0.164883 -1.574457 -1.934122 -7.517247 -0.012255 1 0 0 0 0 0 0 393120
0.006605 0.011238 0.164794 -1.345448 -2.102339 -7.516141 -0.012287 1 0 0 0 0 0 0 394137
0.006581 0.011196 0.164702 -1.348909 -1.641038 -7.481824 -0.012315 1 0 0 0 0 0 0 395055
0.006564 0.011197 0.164614 -1.437125 -2.172293 -7.539803 -0.012347 1 0 0 0 0 0 0 396064
0.006522 0.011162 0.164530 -1.110425 -1.751087 -7.595288 -0.012378 1 0 0 0 0 0 0 397054
0.006501 0.011144 0.164435 -1.359157 -1.938949 -7.463385 -0.012409 1 0 0 0 0 0 0 398063
0.006491 0.011136 0.164335 -1.528678 -2.078542 -7.386793 -0.012440 1 0 0 0 0 0 0 399055
0.006470 0.011115 0.164248 -1.396182 -1.926485 -7.556371 -0.012472 1 0 0 0 0 0 0 400064
0.006442 0.011086 0.164148 -1.298497 -1.810459 -7.402937 -0.012503 1 0 0 0 0 0 0 401054
0.006406 0.011075 0.164052 -1.172891 -2.048091 -7.451614 -0.012534 1 0 0 0 0 0 0 402064
0.006388 0.011070 0.163951 -1.403680 -2.143638 -7.388249 -0.012566 1 0 0 0 0 0 0 403074
0.006362 0.011050 0.163845 -1.321223 -1.950808 -7.302998 -0.012597 1 0 0 0 0 0 0 404060
0.006356 0.011018 0.163747 -1.570852 -1.789419 -7.413284 -0.012628 1 0 0 0 0 0 0 405051
0.006313 0.010988 0.163648 -1.109558 -1.793101 -7.419641 -0.012660 1 0 0 0 0 0 0 406082
0.006291 0.010973 0.163546 -1.349702 -1.990763 -7.364767 -0.012690 1 0 0 0 0 0 0 407057
0.006264 0.010948 0.163437 -1.289169 -1.870433 -7.285519 -0.012722 1 0 0 0 0 0 0 408056
0.006250 0.010935 0.163330 -1.470078 -2.030619 -7.286590 -0.012749 1 0 0 0 0 0 0 408936
0.006227 0.010912 0.163239 -1.359434 -1.905543 -7.501240 -0.012780 1 0 0 0 0 0 0 409939
0.006198 0.010881 0.163135 -1.273067 -1.802650 -7.363960 -0.012816 1 0 0 0 0 0 0 411065
0.006184 0.010866 0.163030 -1.457172 -1.991573 -7.320186 -0.012843 1 0 0 0 0 0 0 411939
0.006160 0.010840 0.162919 -1.344549 -1.871353 -7.255533 -0.012878 1 0 0 0 0 0 0 413063
0.006131 0.010809 0.162806 -1.266798 -1.789694 -7.216854 -0.012909 1 0 0 0 0 0 0 414063
0.006117 0.010793 0.162696 -1.454883 -1.988535 -7.244959 -0.012940 1 0 0 0 0 0 0 415061
0.006098 0.010745 0.162592 -1.423854 -1.586036 -7.322828 -0.012972 1 0 0 0 0 0 0 416059
0.006067 0.010726 0.162493 -1.237576 -1.909564 -7.400073 -0.013003 1 0 0 0 0 0 0 417058
0.006033 0.010697 0.162384 -1.198344 -1.826083 -7.287121 -0.013034 1 0 0 0 0 0 0 418059
0.005999 0.010664 0.162272 -1.184272 -1.761651 -7.217869 -0.013065 1 0 0 0 0 0 0 419060
0.005983 0.010648 0.162161 -1.407171 -1.969647 -7.232601 -0.013097 1 0 0 0 0 0 0 420058
0.005963 0.010599 0.162056 -1.393884 -1.571335 -7.300903 -0.013124 1 0 0 0 0 0 0 420936
0.005931 0.010579 0.161955 -1.217110 -1.898752 -7.378686 -0.013159 1 0 0 0 0 0 0 422063
0.005920 0.010546 0.161838 -1.487209 -1.759404 -7.160451 -0.013191 1 0 0 0 0 0 0 423064
0.005921 0.010507 0.161734 -1.671555 -1.678132 -7.300653 -0.013222 1 0 0 0 0 0 0 424060
0.005899 0.010492 0.161633 -1.381446 -1.970729 -7.373222 -0.013253 1 0 0 0 0 0 0 425056
0.005870 0.010465 0.161523 -1.269152 -1.851751 -7.249977 -0.013284 1 0 0 0 0 0 0 426056
0.005855 0.010452 0.161413 -1.446726 -2.010265 -7.228862 -0.013315 1 0 0 0 0 0 0 427063
0.005837 0.010404 0.161307 -1.412589 -1.586291 -7.280804 -0.013346 1 0 0 0 0 0 0 428056
0.005828 0.010380 0.161198 -1.529521 -1.843478 -7.246320 -0.013378 1 0 0 0 0 0 0 429060
0.005783 0.010353 0.161091 -1.068371 -1.836866 -7.270103 -0.013409 1 0 0 0 0 0 0 430057
0.005743 0.010321 0.160977 -1.084076 -1.760807 -7.178443 -0.013440 1 0 0 0 0 0 0 431060
0.005729 0.010283 0.160873 -1.428850 -1.674539 -7.294058 -0.013472 1 0 0 0 0 0 0 432057
0.005704 0.010245 0.160760 -1.322615 -1.662136 -7.187645 -0.013503 1 0 0 0 0 0 0 433057
0.005692 0.010225 0.160647 -1.471676 -1.902946 -7.175769 -0.013534 1 0 0 0 0 0 0 434059
0.005668 0.010196 0.160531 -1.337547 -1.806939 -7.113671 -0.013565 1 0 0 0 0 0 0 435041
0.005639 0.010163 0.160412 -1.248754 -1.737264 -7.075669 -0.013597 1 0 0 0 0 0 0 436058
0.005607 0.010127 0.160291 -1.200644 -1.699126 -7.052161 -0.013628 1 0 0 0 0 0 0 437056
0.005591 0.010109 0.160175 -1.404415 -1.920755 -7.093369 -0.013659 1 0 0 0 0 0 0 438060
0.005589 0.010076 0.160048 -1.604141 -1.754337 -6.950270 -0.013690 1 0 0 0 0 0 0 439042
0.005570 0.010041 0.159924 -1.413924 -1.703493 -6.968488 -0.013722 1 0 0 0 0 0 0 440057
0.005566 0.010001 0.159793 -1.591712 -1.619184 -6.873911 -0.013753 1 0 0 0 0 0 0 441059
0.005547 0.009961 0.159666 -1.407231 -1.629756 -6.919315 -0.013784 1 0 0 0 0 0 0 442055
0.005537 0.009941 0.159547 -1.514619 -1.879171 -7.001600 -0.013815 1 0 0 0 0 0 0 443056
0.005538 0.009908 0.159417 -1.662628 -1.725568 -6.874489 -0.013846 1 0 0 0 0 0 0 444050
0.005521 0.009872 0.159291 -1.446422 -1.681096 -6.900299 -0.013878 1 0 0 0 0 0 0 445060
0.005518 0.009831 0.159158 -1.610641 -1.599093 -6.807413 -0.013909 1 0 0 0 0 0 0 446062
0.005475 0.009794 0.159017 -1.106810 -1.653100 -6.674737 -0.013940 1 0 0 0 0 0 0 447059
0.005459 0.009753 0.158877 -1.408373 -1.589685 -6.670521 -0.013972 1 0 0 0 0 0 0 448060
0.005457 0.009709 0.158738 -1.616349 -1.545150 -6.665805 -0.014003 1 0 0 0 0 0 0 449056
0.005432 0.009690 0.158598 -1.341082 -1.862570 -6.642679 -0.014034 1 0 0 0 0 0 0 450058
0.005426 0.009657 0.158458 -1.549562 -1.713279 -6.633884 -0.014065 1 0 0 0 0 0 0 451041
0.005421 0.009638 0.158309 -1.606430 -1.887888 -6.499195 -0.014092 1 0 0 0 0 0 0 451916
0.005402 0.009611 0.158173 -1.414229 -1.782170 -6.648422 -0.014128 1 0 0 0 0 0 0 453054
0.005380 0.009555 0.158030 -1.365381 -1.400372 -6.554790 -0.014159 1 0 0 0 0 0 0 454058
0.005369 0.009525 0.157879 -1.491473 -1.698284 -6.429928 -0.014190 1 0 0 0 0 0 0 455058
0.005369 0.009487 0.157733 -1.655718 -1.615904 -6.476844 -0.014221 1 0 0 0 0 0 0 456056
0.005350 0.009447 0.157576 -1.436490 -1.588269 -6.312621 -0.014252 1 0 0 0 0 0 0 457048
0.005347 0.009404 0.157427 -1.609563 -1.535662 -6.395553 -0.014284 1 0 0 0 0 0 0 458058
0.005344 0.009381 0.157273 -1.640924 -1.782720 -6.315942 -0.014315 1 0 0 0 0 0 0 459048
0.005331 0.009328 0.157120 -1.508608 -1.411219 -6.314526 -0.014346 1 0 0 0 0 0 0 460048
0.005330 0.009278 0.156973 -1.654998 -1.410456 -6.371564 -0.014378 1 0 0 0 0 0 0 461056
0.005311 0.009232 0.156814 -1.438233 -1.465139 -6.203750 -0.014409 1 0 0 0 0 0 0 462047
0.005285 0.009191 0.156672 -1.311516 -1.519680 -6.397806 -0.014440 1 0 0 0 0 0 0 463056
0.005259 0.009128 0.156524 -1.314618 -1.238148 -6.322518 -0.014471 1 0 0 0 0 0 0 464047
0.005246 0.009095 0.156368 -1.466929 -1.586502 -6.206879 -0.014503 1 0 0 0 0 0 0 465056
0.005227 0.009036 0.156214 -1.416515 -1.288046 -6.191094 -0.014534 1 0 0 0 0 0 0 466046
0.005217 0.009005 0.156056 -1.521176 -1.608984 -6.120928 -0.014565 1 0 0 0 0 0 0 467061
0.005200 0.008947 0.155899 -1.444574 -1.294070 -6.126093 -0.014596 1 0 0 0 0 0 0 468052
0.005173 0.008898 0.155735 -1.307953 -1.364882 -5.996094 -0.014628 1 0 0 0 0 0 0 469069
0.005164 0.008849 0.155558 -1.529915 -1.360447 -5.798977 -0.014659 1 0 0 0 0 0 0 470056
0.005159 0.008822 0.155388 -1.600600 -1.658083 -5.866069 -0.014690 1 0 0 0 0 0 0 471062
0.005145 0.008767 0.155227 -1.488574 -1.311275 -5.951012 -0.014722 1 0 0 0 0 0 0 472067
0.005119 0.008720 0.155059 -1.331262 -1.362047 -5.855863 -0.014753 1 0 0 0 0 0 0 473079
0.005106 0.008694 0.154893 -1.468202 -1.649601 -5.857410 -0.014784 1 0 0 0 0 0 0 474058
0.005110 0.008634 0.154723 -1.716230 -1.233131 -5.788119 -0.014815 1 0 0 0 0 0 0 475050
0.005094 0.008584 0.154551 -1.477835 -1.308047 -5.725290 -0.014847 1 0 0 0 0 0 0 476067
0.005067 0.008539 0.154378 -1.320779 -1.371928 -5.679072 -0.014878 1 0 0 0 0 0 0 477057
0.005076 0.008510 0.154200 -1.762247 -1.580727 -5.600018 -0.014909 1 0 0 0 0 0 0 478071
0.005062 0.008475 0.154024 -1.514960 -1.526998 -5.585337 -0.014940 1 0 0 0 0 0 0 479041
0.005043 0.008416 0.153857 -1.426970 -1.199349 -5.691491 -0.014972 1 0 0 0 0 0 0 480071
0.005016 0.008366 0.153685 -1.299239 -1.277482 -5.607552 -0.015003 1 0 0 0 0 0 0 481067
0.005006 0.008316 0.153502 -1.524206 -1.275596 -5.425932 -0.015033 1 0 0 0 0 0 0 482037
0.005000 0.008289 0.153328 -1.596653 -1.573711 -5.507586 -0.015066 1 0 0 0 0 0 0 483069
0.004979 0.008255 0.153152 -1.402546 -1.510812 -5.467973 -0.015097 1 0 0 0 0 0 0 484067
0.004951 0.008217 0.152975 -1.280501 -1.456024 -5.426375 -0.015127 1 0 0 0 0 0 0 485037
0.004964 0.008170 0.152804 -1.822589 -1.317274 -5.476430 -0.015160 1 0 0 0 0 0 0 486075
0.004952 0.008126 0.152628 -1.551506 -1.336695 -5.402048 -0.015190 1 0 0 0 0 0 0 487042
0.004945 0.008102 0.152457 -1.585577 -1.592778 -5.421711 -0.015222 1 0 0 0 0 0 0 488069
0.004923 0.008069 0.152281 -1.394844 -1.506055 -5.342213 -0.015253 1 0 0 0 0 0 0 489068
0.004917 0.008028 0.152094 -1.574202 -1.375250 -5.163750 -0.015284 1 0 0 0 0 0 0 490061
0.004912 0.008005 0.151917 -1.622674 -1.603449 -5.250528 -0.015315 1 0 0 0 0 0 0 491038
0.004892 0.007973 0.151738 -1.417812 -1.506257 -5.209876 -0.015347 1 0 0 0 0 0 0 492067
0.004886 0.007933 0.151574 -1.599257 -1.391816 -5.374477 -0.015378 1 0 0 0 0 0 0 493067
0.004865 0.007893 0.151400 -1.409199 -1.362382 -5.240292 -0.015409 1 0 0 0 0 0 0 494066
0.004853 0.007870 0.151227 -1.509356 -1.588317 -5.225127 -0.015441 1 0 0 0 0 0 0 495070
0.004829 0.007838 0.151050 -1.355663 -1.487572 -5.126521 -0.015472 1 0 0 0 0 0 0 496064
0.004805 0.007780 0.150879 -1.341776 -1.134803 -5.186862 -0.015503 1 0 0 0 0 0 0 497067
0.004791 0.007748 0.150708 -1.477395 -1.436044 -5.157447 -0.015534 1 0 0 0 0 0 0 498066
0.004783 0.007730 0.150536 -1.560472 -1.635184 -5.124554 -0.015568 1 0 0 0 0 0 0 499144
0.004760 0.007700 0.150358 -1.381196 -1.503046 -5.009497 -0.015599 1 0 0 0 0 0 0 500133
0.004737 0.007643 0.150186 -1.353013 -1.133681 -5.062544 -0.015630 1 0 0 0 0 0 0 501135
0.004724 0.007612 0.150014 -1.480661 -1.425258 -5.029793 -0.015661 1 0 0 0 0 0 0 502111
0.004716 0.007594 0.149841 -1.559538 -1.619313 -4.994417 -0.015693 1 0 0 0 0 0 0 503140
0.004710 0.007582 0.149667 -1.601237 -1.721660 -4.960008 -0.015724 1 0 0 0 0 0 0 504135
0.004689 0.007555 0.149487 -1.400976 -1.537794 -4.842406 -0.015754 1 0 0 0 0 0 0 505109
0.004683 0.007518 0.149320 -1.584160 -1.379002 -4.978821 -0.015786 1 0 0 0 0 0 0 506110
0.004679 0.007496 0.149149 -1.619198 -1.563601 -4.907516 -0.015817 1 0 0 0 0 0 0 507112
0.004658 0.007464 0.148969 -1.410975 -1.448412 -4.762742 -0.015848 1 0 0 0 0 0 0 508109
0.004646 0.007446 0.148792 -1.504888 -1.605118 -4.755958 -0.015879 1 0 0 0 0 0 0 509107
0.004616 0.007439 0.148626 -1.279375 -1.770196 -4.864182 -0.015911 1 0 0 0 0 0 0 510116
0.004583 0.007414 0.148447 -1.205305 -1.559231 -4.695307 -0.015943 1 0 0 0 0 0 0 511138
0.004564 0.007399 0.148270 -1.392510 -1.659878 -4.669399 -0.015974 1 0 0 0 0 0 0 512140
0.004543 0.007349 0.148097 -1.372382 -1.218788 -4.691278 -0.016005 1 0 0 0 0 0 0 513137
0.004531 0.007322 0.147922 -1.485406 -1.452511 -4.639027 -0.016037 1 0 0 0 0 0 0 514143
0.004523 0.007305 0.147746 -1.554983 -1.615370 -4.592478 -0.016067 1 0 0 0 0 0 0 515114
0.004517 0.007293 0.147570 -1.592004 -1.702098 -4.552202 -0.016098 1 0 0 0 0 0 0 516109
0.004519 0.007264 0.147403 -1.695895 -1.470122 -4.648269 -0.016129 1 0 0 0 0 0 0 517111
0.004518 0.007245 0.147230 -1.672501 -1.596362 -4.548612 -0.016161 1 0 0 0 0 0 0 518107
0.004494 0.007238 0.147064 -1.364791 -1.751961 -4.600162 -0.016192 1 0 0 0 0 0 0 519113
0.004463 0.007213 0.146884 -1.247368 -1.539091 -4.399438 -0.016223 1 0 0 0 0 0 0 520114
0.004452 0.007177 0.146715 -1.495621 -1.362307 -4.496867 -0.016255 1 0 0 0 0 0 0 521134
0.004445 0.007156 0.146541 -1.566070 -1.535097 -4.402756 -0.016286 1 0 0 0 0 0 0 522109
0.004424 0.007126 0.146383 -1.392346 -1.440444 -4.592539 -0.016317 1 0 0 0 0 0 0 523112
0.004411 0.007107 0.146213 -1.484614 -1.576338 -4.416776 -0.016348 1 0 0 0 0 0 0 524118
0.004365 0.007082 0.146041 -1.043764 -1.500280 -4.336380 -0.016380 1 0 0 0 0 0 0 525132
0.004346 0.007045 0.145874 -1.359514 -1.338104 -4.381515 -0.016411 1 0 0 0 0 0 0 526115
0.004313 0.007029 0.145710 -1.199020 -1.579651 -4.381888 -0.016442 1 0 0 0 0 0 0 527118
0.004278 0.006999 0.145529 -1.153364 -1.435419 -4.144145 -0.016474 1 0 0 0 0 0 0 528132
0.004265 0.006961 0.145359 -1.435549 -1.295724 -4.228218 -0.016505 1 0 0 0 0 0 0 529114
0.004235 0.006943 0.145193 -1.235426 -1.552482 -4.254343 -0.016536 1 0 0 0 0 0 0 530129
0.004207 0.006893 0.145021 -1.251117 -1.142548 -4.161971 -0.016567 1 0 0 0 0 0 0 531117
0.004198 0.006843 0.144854 -1.487226 -1.108897 -4.186580 -0.016599 1 0 0 0 0 0 0 532130
0.004170 0.006820 0.144689 -1.258023 -1.443282 -4.175842 -0.016630 1 0 0 0 0 0 0 533117
0.004160 0.006784 0.144524 -1.475664 -1.307005 -4.159779 -0.016661 1 0 0 0 0 0 0 534132
0.004137 0.006746 0.144343 -1.318971 -1.246797 -3.902638 -0.016692 1 0 0 0 0 0 0 535116
0.004130 0.006702 0.144172 -1.514347 -1.176438 -3.981514 -0.016724 1 0 0 0 0 0 0 536133
0.004102 0.006682 0.144004 -1.269616 -1.469210 -4.004298 -0.016755 1 0 0 0 0 0 0 537116
0.004087 0.006669 0.143827 -1.394846 -1.582238 -3.865041 -0.016786 1 0 0 0 0 0 0 538132
0.004067 0.006621 0.143651 -1.351650 -1.136093 -3.813692 -0.016815 1 0 0 0 0 0 0 539050
0.004034 0.006598 0.143481 -1.164950 -1.423502 -3.859739 -0.016847 1 0 0 0 0 0 0 540059
0.004021 0.006563 0.143313 -1.418910 -1.279288 -3.873753 -0.016878 1 0 0 0 0 0 0 541050
0.003992 0.006547 0.143146 -1.213484 -1.511670 -3.851543 -0.016909 1 0 0 0 0 0 0 542059
0.003981 0.006515 0.142980 -1.441819 -1.321468 -3.828378 -0.016940 1 0 0 0 0 0 0 543050
0.003973 0.006495 0.142804 -1.507329 -1.462662 -3.659937 -0.016971 1 0 0 0 0 0 0 544050
0.003958 0.006444 0.142627 -1.406350 -1.060846 -3.595574 -0.017003 1 0 0 0 0 0 0 545059
0.003927 0.006420 0.142455 -1.188350 -1.370711 -3.636966 -0.017034 1 0 0 0 0 0 0 546049
0.003915 0.006385 0.142287 -1.424871 -1.239162 -3.648648 -0.017066 1 0 0 0 0 0 0 547069
0.003914 0.006343 0.142120 -1.578857 -1.139721 -3.632516 -0.017097 1 0 0 0 0 0 0 548057
0.003890 0.006323 0.141952 -1.294870 -1.418839 -3.595956 -0.017128 1 0 0 0 0 0 0 549058
0.003882 0.006289 0.141785 -1.479158 -1.256093 -3.566009 -0.017159 1 0 0 0 0 0 0 550066
0.003882 0.006248 0.141618 -1.605599 -1.140227 -3.531950 -0.017190 1 0 0 0 0 0 0 551057
0.003858 0.006229 0.141450 -1.308772 -1.410712 -3.487890 -0.017221 1 0 0 0 0 0 0 552051
0.003829 0.006201 0.141292 -1.203876 -1.310895 -3.586084 -0.017253 1 0 0 0 0 0 0 553057
0.003819 0.006162 0.141129 -1.433441 -1.165278 -3.486565 -0.017284 1 0 0 0 0 0 0 554060
0.003790 0.006145 0.140962 -1.214555 -1.415684 -3.404661 -0.017315 1 0 0 0 0 0 0 555052
0.003780 0.006112 0.140795 -1.432585 -1.239938 -3.354699 -0.017347 1 0 0 0 0 0 0 556059
0.003758 0.006076 0.140637 -1.295110 -1.184593 -3.444266 -0.017378 1 0 0 0 0 0 0 557057
0.003730 0.006040 0.140483 -1.197858 -1.154592 -3.471878 -0.017409 1 0 0 0 0 0 0 558056
0.003698 0.006002 0.140330 -1.143166 -1.135199 -3.463043 -0.017440 1 0 0 0 0 0 0 559038
0.003681 0.005981 0.140185 -1.323374 -1.346182 -3.540866 -0.017471 1 0 0 0 0 0 0 560052
0.003671 0.005967 0.140015 -1.420195 -1.448624 -3.187956 -0.017503 1 0 0 0 0 0 0 561051
0.003648 0.005941 0.139856 -1.276092 -1.305099 -3.259766 -0.017534 1 0 0 0 0 0 0 562054
0.003626 0.005888 0.139712 -1.263297 -0.940980 -3.430342 -0.017565 1 0 0 0 0 0 0 563055
0.003614 0.005860 0.139570 -1.387133 -1.209194 -3.457189 -0.017596 1 0 0 0 0 0 0 564056
0.003590 0.005827 0.139422 -1.252254 -1.164232 -3.343658 -0.017628 1 0 0 0 0 0 0 565056
0.003561 0.005791 0.139271 -1.163493 -1.122359 -3.267237 -0.017659 1 0 0 0 0 0 0 566055
0.003546 0.005771 0.139126 -1.324217 -1.320020 -3.318443 -0.017690 1 0 0 0 0 0 0 567059
0.003521 0.005741 0.138977 -1.215277 -1.216380 -3.225207 -0.017721 1 0 0 0 0 0 0 568051
0.003507 0.005724 0.138833 -1.349082 -1.365060 -3.261957 -0.017752 1 0 0 0 0 0 0 569035
0.003505 0.005694 0.138701 -1.516773 -1.192407 -3.407688 -0.017784 1 0 0 0 0 0 0 570051
0.003486 0.005659 0.138557 -1.320106 -1.117776 -3.216515 -0.017815 1 0 0 0 0 0 0 571054
0.003455 0.005644 0.138425 -1.124041 -1.370077 -3.336450 -0.017846 1 0 0 0 0 0 0 572053
0.003444 0.005614 0.138298 -1.369866 -1.191719 -3.394739 -0.017878 1 0 0 0 0 0 0 573052
0.003443 0.005576 0.138173 -1.528326 -1.066595 -3.403532 -0.017909 1 0 0 0 0 0 0 574054
0.003441 0.005555 0.138039 -1.530911 -1.260799 -3.248774 -0.017940 1 0 0 0 0 0 0 575053
0.003423 0.005526 0.137921 -1.331913 -1.187619 -3.431206 -0.017971 1 0 0 0 0 0 0 576054
0.003413 0.005509 0.137789 -1.402187 -1.325416 -3.237120 -0.018003 1 0 0 0 0 0 0 577056
0.003412 0.005478 0.137662 -1.538672 -1.150789 -3.259050 -0.018034 1 0 0 0 0 0 0 578054
0.003390 0.005465 0.137537 -1.260634 -1.364511 -3.254875 -0.018065 1 0 0 0 0 0 0 579055
0.003383 0.005436 0.137413 -1.440482 -1.172005 -3.243184 -0.018096 1 0 0 0 0 0 0 580053
0.003384 0.005399 0.137289 -1.564135 -1.041398 -3.221966 -0.018128 1 0 0 0 0 0 0 581053
0.003362 0.005382 0.137164 -1.274308 -1.298479 -3.189598 -0.018159 1 0 0 0 0 0 0 582052
0.003371 0.005368 0.137048 -1.653706 -1.350585 -3.273192 -0.018190 1 0 0 0 0 0 0 583055
0.003360 0.005343 0.136937 -1.418883 -1.212929 -3.329277 -0.018221 1 0 0 0 0 0 0 584052
0.003358 0.005308 0.136818 -1.530542 -1.057223 -3.204372 -0.018253 1 0 0 0 0 0 0 585053
0.003357 0.005289 0.136715 -1.543966 -1.253814 -3.369406 -0.018284 1 0 0 0 0 0 0 586052
0.003339 0.005262 0.136608 -1.339439 -1.157261 -3.335075 -0.018315 1 0 0 0 0 0 0 587055
0.003329 0.005245 0.136480 -1.406422 -1.283921 -3.020226 -0.018346 1 0 0 0 0 0 0 588047
0.003308 0.005219 0.136365 -1.267861 -1.173227 -3.128515 -0.018378 1 0 0 0 0 0 0 589056
0.003296 0.005205 0.136262 -1.382408 -1.313154 -3.288272 -0.018409 1 0 0 0 0 0 0 590056
0.003295 0.005175 0.136146 -1.525480 -1.115563 -3.104938 -0.018440 1 0 0 0 0 0 0 591054
0.003278 0.005142 0.136035 -1.336026 -1.054806 -3.129889 -0.018471 1 0 0 0 0 0 0 592053
0.003269 0.005125 0.135934 -1.416815 -1.241977 -3.244617 -0.018503 1 0 0 0 0 0 0 593052
0.003248 0.005098 0.135829 -1.269447 -1.137502 -3.178067 -0.018534 1 0 0 0 0 0 0 594052
0.003241 0.005062 0.135712 -1.447695 -0.997224 -2.990948 -0.018565 1 0 0 0 0 0 0 595051
0.003238 0.005043 0.135608 -1.497325 -1.200137 -3.133157 -0.018596 1 0 0 0 0 0 0 596052
0.003219 0.005015 0.135502 -1.312986 -1.108688 -3.087051 -0.018628 1 0 0 0 0 0 0 597051
0.003194 0.004984 0.135395 -1.197593 -1.041120 -3.045180 -0.018659 1 0 0 0 0 0 0 598051
0.003186 0.004946 0.135276 -1.407072 -0.936232 -2.875556 -0.018690 1 0 0 0 0 0 0 599052
0.003175 0.004945 0.135162 -1.392644 -1.418792 -2.883446 -0.018721 1 0 0 0 0 0 0 600044
0.003153 0.004927 0.135051 -1.249815 -1.239796 -2.910910 -0.018753 1 0 0 0 0 0 0 601052
0.003126 0.004901 0.134942 -1.161550 -1.104299 -2.909192 -0.018784 1 0 0 0 0 0 0 602043
0.003112 0.004886 0.134841 -1.315942 -1.244774 -3.004398 -0.018815 1 0 0 0 0 0 0 603057
0.003109 0.004856 0.134726 -1.480716 -1.052309 -2.789205 -0.018846 1 0 0 0 0 0 0 604048
0.003092 0.004824 0.134614 -1.304801 -0.994492 -2.802085 -0.018878 1 0 0 0 0 0 0 605056
0.003067 0.004790 0.134505 -1.187706 -0.965055 -2.801552 -0.018909 1 0 0 0 0 0 0 606048
0.003054 0.004772 0.134404 -1.325745 -1.162194 -2.898352 -0.018940 1 0 0 0 0 0 0 607056
0.003051 0.004740 0.134288 -1.482079 -0.999162 -2.682497 -0.018971 1 0 0 0 0 0 0 608047
0.003034 0.004707 0.134177 -1.302644 -0.955959 -2.695201 -0.019003 1 0 0 0 0 0 0 609056
0.003010 0.004673 0.134067 -1.183854 -0.933817 -2.694280 -0.019034 1 0 0 0 0 0 0 610048
0.002997 0.004655 0.133966 -1.320312 -1.133756 -2.791405 -0.019065 1 0 0 0 0 0 0 611048
0.002974 0.004628 0.133860 -1.205994 -1.038583 -2.712153 -0.019096 1 0 0 0 0 0 0 612056
0.002967 0.004593 0.133742 -1.397987 -0.903661 -2.517447 -0.019128 1 0 0 0 0 0 0 613060
0.002963 0.004574 0.133638 -1.454209 -1.105177 -2.660825 -0.019159 1 0 0 0 0 0 0 614058
0.002945 0.004547 0.133531 -1.276319 -1.016089 -2.610118 -0.019191 1 0 0 0 0 0 0 615066
0.002920 0.004516 0.133423 -1.164325 -0.949848 -2.564892 -0.019222 1 0 0 0 0 0 0 616057
0.002907 0.004499 0.133322 -1.304042 -1.125109 -2.643990 -0.019253 1 0 0 0 0 0 0 617058
0.002884 0.004473 0.133216 -1.192496 -1.018655 -2.556021 -0.019284 1 0 0 0 0 0 0 618051
0.002857 0.004443 0.133108 -1.116364 -0.943813 -2.495354 -0.019315 1 0 0 0 0 0 0 619047
0.002863 0.004422 0.132998 -1.542207 -1.049058 -2.430796 -0.019347 1 0 0 0 0 0 0 620066
0.002850 0.004394 0.132888 -1.339054 -0.967814 -2.409482 -0.019378 1 0 0 0 0 0 0 621056
0.002842 0.004379 0.132787 -1.392986 -1.123077 -2.501254 -0.019409 1 0 0 0 0 0 0 622070
0.002823 0.004354 0.132681 -1.235308 -1.006125 -2.416785 -0.019440 1 0 0 0 0 0 0 623035
0.002812 0.004340 0.132582 -1.335464 -1.138411 -2.473001 -0.019472 1 0 0 0 0 0 0 624064
0.002791 0.004316 0.132476 -1.203836 -1.010339 -2.373675 -0.019503 1 0 0 0 0 0 0 625064
0.002780 0.004302 0.132376 -1.316891 -1.136788 -2.424120 -0.019534 1 0 0 0 0 0 0 626063
0.002764 0.004259 0.132281 -1.271900 -0.748510 -2.465921 -0.019565 1 0 0 0 0 0 0 627051
0.002756 0.004236 0.132186 -1.356532 -0.969249 -2.442979 -0.019597 1 0 0 0 0 0 0 628062
0.002730 0.004228 0.132101 -1.143420 -1.186519 -2.555821 -0.019628 1 0 0 0 0 0 0 629062
0.002708 0.004187 0.132011 -1.153524 -0.771661 -2.487707 -0.019659 1 0 0 0 0 0 0 630064
0.002696 0.004165 0.131918 -1.288002 -0.972752 -2.410616 -0.019691 1 0 0 0 0 0 0 631067
0.002689 0.004153 0.131823 -1.369255 -1.115160 -2.362992 -0.019722 1 0 0 0 0 0 0 632067
0.002669 0.004129 0.131719 -1.213971 -0.980206 -2.212330 -0.019753 1 0 0 0 0 0 0 633062
0.002665 0.004097 0.131631 -1.392288 -0.844303 -2.387234 -0.019784 1 0 0 0 0 0 0 634057
0.002642 0.004084 0.131548 -1.162080 -1.083424 -2.459785 -0.019815 1 0 0 0 0 0 0 635063
0.002614 0.004060 0.131449 -1.078063 -0.958876 -2.219750 -0.019847 1 0 0 0 0 0 0 636062
0.002606 0.004028 0.131362 -1.314896 -0.825636 -2.348452 -0.019878 1 0 0 0 0 0 0 637062
0.002600 0.004010 0.131270 -1.382491 -1.001091 -2.263124 -0.019909 1 0 0 0 0 0 0 638062
0.002577 0.004005 0.131186 -1.147247 -1.179222 -2.343099 -0.019940 1 0 0 0 0 0 0 639064
0.002570 0.003981 0.131105 -1.341764 -0.956503 -2.377408 -0.019972 1 0 0 0 0 0 0 640062
0.002551 0.003952 0.131006 -1.195931 -0.855064 -2.116926 -0.020003 1 0 0 0 0 0 0 641062
0.002521 0.003941 0.130919 -1.029526 -1.079342 -2.233487 -0.020034 1 0 0 0 0 0 0 642061
0.002511 0.003915 0.130838 -1.274896 -0.897765 -2.291342 -0.020065 1 0 0 0 0 0 0 643063
0.002485 0.003905 0.130757 -1.088319 -1.092259 -2.298077 -0.020097 1 0 0 0 0 0 0 644059
0.002436 0.003888 0.130669 -0.763047 -1.010441 -2.168485 -0.020128 1 0 0 0 0 0 0 645063
0.002417 0.003858 0.130587 -1.109170 -0.839566 -2.216500 -0.020158 1 0 0 0 0 0 0 646032
0.002387 0.003847 0.130506 -0.991279 -1.055187 -2.227784 -0.020190 1 0 0 0 0 0 0 647063
0.002377 0.003821 0.130427 -1.241457 -0.874487 -2.224417 -0.020222 1 0 0 0 0 0 0 648063
0.002351 0.003811 0.130347 -1.056525 -1.069952 -2.205842 -0.020253 1 0 0 0 0 0 0 649062
0.002343 0.003785 0.130268 -1.271264 -0.878363 -2.190338 -0.020284 1 0 0 0 0 0 0 650060
0.002318 0.003776 0.130189 -1.068774 -1.068146 -2.167036 -0.020315 1 0 0 0 0 0 0 651063
0.002326 0.003766 0.130119 -1.469671 -1.081890 -2.269865 -0.020347 1 0 0 0 0 0 0 652062
0.002308 0.003764 0.130043 -1.188007 -1.189643 -2.184690 -0.020378 1 0 0 0 0 0 0 653062
0.002285 0.003747 0.129976 -1.073581 -1.001793 -2.273248 -0.020409 1 0 0 0 0 0 0 654057
0.002253 0.003742 0.129901 -0.936581 -1.133290 -2.164920 -0.020443 1 0 0 0 0 0 0 655138
0.002241 0.003719 0.129823 -1.197880 -0.905769 -2.103587 -0.020474 1 0 0 0 0 0 0 656131
0.002215 0.003710 0.129744 -1.022134 -1.076830 -2.061775 -0.020505 1 0 0 0 0 0 0 657137
0.002187 0.003690 0.129676 -0.977386 -0.938600 -2.176516 -0.020536 1 0 0 0 0 0 0 658105
0.002159 0.003664 0.129611 -0.955154 -0.841773 -2.222646 -0.020567 1 0 0 0 0 0 0 659107
0.002138 0.003670 0.129546 -1.056285 -1.247021 -2.207702 -0.020599 1 0 0 0 0 0 0 660136
0.002133 0.003652 0.129473 -1.264312 -0.976010 -2.073370 -0.020630 1 0 0 0 0 0 0 661128
0.002115 0.003627 0.129406 -1.124250 -0.854122 -2.138174 -0.020661 1 0 0 0 0 0 0 662128
0.002101 0.003633 0.129340 -1.141588 -1.249635 -2.141095 -0.020693 1 0 0 0 0 0 0 663130
0.002078 0.003621 0.129277 -1.042485 -1.038903 -2.153433 -0.020724 1 0 0 0 0 0 0 664135
0.002067 0.003614 0.129223 -1.172295 -1.094955 -2.271336 -0.020754 1 0 0 0 0 0 0 665104
0.002041 0.003613 0.129153 -0.983293 -1.185185 -2.052949 -0.020785 1 0 0 0 0 0 0 666101
0.002013 0.003597 0.129087 -0.938149 -0.987897 -2.078858 -0.020818 1 0 0 0 0 0 0 667133
0.002018 0.003584 0.129023 -1.372316 -1.002162 -2.072162 -0.020848 1 0 0 0 0 0 0 668111
0.002006 0.003562 0.128959 -1.185836 -0.878180 -2.075646 -0.020880 1 0 0 0 0 0 0 669127
0.002015 0.003565 0.128915 -1.435020 -1.210297 -2.312459 -0.020911 1 0 0 0 0 0 0 670110
0.002004 0.003551 0.128859 -1.210992 -1.006282 -2.173998 -0.020940 1 0 0 0 0 0 0 671056
0.001998 0.003543 0.128808 -1.254782 -1.070981 -2.213696 -0.020971 1 0 0 0 0 0 0 672046
0.001995 0.003539 0.128759 -1.292624 -1.119711 -2.230589 -0.021003 1 0 0 0 0 0 0 673054
0.001959 0.003526 0.128712 -0.859158 -1.004768 -2.247092 -0.021034 1 0 0 0 0 0 0 674046
0.001920 0.003522 0.128644 -0.771940 -1.119123 -1.963147 -0.021065 1 0 0 0 0 0 0 675054
0.001907 0.003500 0.128599 -1.086084 -0.898873 -2.229878 -0.021096 1 0 0 0 0 0 0 676046
0.001894 0.003508 0.128542 -1.123737 -1.256818 -2.071082 -0.021127 1 0 0 0 0 0 0 677040
0.001872 0.003496 0.128481 -1.016158 -1.033629 -1.999300 -0.021159 1 0 0 0 0 0 0 678054
0.001862 0.003490 0.128428 -1.138836 -1.083419 -2.084865 -0.021190 1 0 0 0 0 0 0 679046
0.001862 0.003467 0.128389 -1.295527 -0.871670 -2.265498 -0.021221 1 0 0 0 0 0 0 680055
0.001841 0.003458 0.128324 -1.037349 -1.034200 -1.929199 -0.021252 1 0 0 0 0 0 0 681044
0.001837 0.003435 0.128281 -1.218863 -0.848923 -2.166536 -0.021284 1 0 0 0 0 0 0 682053
0.001814 0.003427 0.128245 -1.002495 -1.036852 -2.279643 -0.021315 1 0 0 0 0 0 0 683048
0.001788 0.003407 0.128192 -0.927414 -0.891379 -2.056754 -0.021347 1 0 0 0 0 0 0 684066
0.001775 0.003397 0.128142 -1.082726 -0.997774 -2.062640 -0.021378 1 0 0 0 0 0 0 685050
0.001768 0.003391 0.128094 -1.180067 -1.068863 -2.066494 -0.021409 1 0 0 0 0 0 0 686052
0.001750 0.003372 0.128036 -1.039797 -0.902539 -1.936995 -0.021440 1 0 0 0 0 0 0 687045
0.001741 0.003362 0.127984 -1.139469 -1.000689 -1.990591 -0.021472 1 0 0 0 0 0 0 688056
0.001736 0.003356 0.127935 -1.206505 -1.067405 -2.013009 -0.021503 1 0 0 0 0 0 0 689060
0.001733 0.003353 0.127887 -1.242224 -1.102673 -2.014181 -0.021534 1 0 0 0 0 0 0 690051
0.001712 0.003355 0.127849 -1.000352 -1.184771 -2.146073 -0.021566 1 0 0 0 0 0 0 691069
0.001687 0.003341 0.127795 -0.917070 -0.965141 -1.939369 -0.021597 1 0 0 0 0 0 0 692063
0.001679 0.003314 0.127756 -1.145147 -0.780199 -2.097919 -0.021628 1 0 0 0 0 0 0 693063
0.001676 0.003300 0.127711 -1.210146 -0.923829 -2.029740 -0.021659 1 0 0 0 0 0 0 694052
0.001673 0.003292 0.127664 -1.238911 -1.020635 -1.985100 -0.021690 1 0 0 0 0 0 0 695056
0.001658 0.003273 0.127607 -1.063019 -0.869171 -1.834851 -0.021722 1 0 0 0 0 0 0 696059
0.001636 0.003248 0.127577 -0.960827 -0.786931 -2.165546 -0.021753 1 0 0 0 0 0 0 697060
0.001624 0.003235 0.127535 -1.085971 -0.924371 -2.038793 -0.021784 1 0 0 0 0 0 0 698061
0.001618 0.003228 0.127489 -1.167625 -1.013182 -1.960672 -0.021815 1 0 0 0 0 0 0 699050
0.001615 0.003224 0.127442 -1.211350 -1.060717 -1.921647 -0.021847 1 0 0 0 0 0 0 700057
0.001594 0.003226 0.127405 -0.974213 -1.149172 -2.038244 -0.021878 1 0 0 0 0 0 0 701064
0.001574 0.003192 0.127362 -0.970747 -0.683340 -1.969866 -0.021909 1 0 0 0 0 0 0 702064
0.001564 0.003175 0.127316 -1.092129 -0.843717 -1.906697 -0.021940 1 0 0 0 0 0 0 703052
0.001559 0.003165 0.127268 -1.165980 -0.964172 -1.872405 -0.021971 1 0 0 0 0 0 0 704030
0.001562 0.003141 0.127231 -1.282016 -0.778516 -1.996449 -0.022003 1 0 0 0 0 0 0 705060
0.001543 0.003133 0.127198 -1.012915 -0.968328 -2.044943 -0.022034 1 0 0 0 0 0 0 706059
0.001519 0.003113 0.127146 -0.910092 -0.827147 -1.793425 -0.022065 1 0 0 0 0 0 0 707061
0.001513 0.003084 0.127107 -1.126156 -0.683368 -1.935376 -0.022097 1 0 0 0 0 0 0 708061
0.001510 0.003069 0.127062 -1.185539 -0.847209 -1.860658 -0.022128 1 0 0 0 0 0 0 709060
0.001513 0.003042 0.127026 -1.288203 -0.703515 -1.958195 -0.022158 1 0 0 0 0 0 0 710032
0.001495 0.003033 0.126993 -1.012494 -0.916368 -1.996083 -0.022190 1 0 0 0 0 0 0 711062
0.001486 0.003027 0.126950 -1.095822 -0.989309 -1.866082 -0.022222 1 0 0 0 0 0 0 712060
0.001487 0.003005 0.126914 -1.237680 -0.773881 -1.941767 -0.022253 1 0 0 0 0 0 0 713048
0.001468 0.002998 0.126881 -0.984465 -0.948196 -1.971378 -0.022283 1 0 0 0 0 0 0 714031
0.001463 0.002975 0.126849 -1.156064 -0.751554 -1.983334 -0.022315 1 0 0 0 0 0 0 715061
0.001461 0.002963 0.126807 -1.197247 -0.869471 -1.838308 -0.022347 1 0 0 0 0 0 0 716060
0.001465 0.002937 0.126772 -1.291398 -0.701694 -1.907832 -0.022377 1 0 0 0 0 0 0 717032
0.001453 0.002909 0.126719 -1.082132 -0.637635 -1.669105 -0.022408 1 0 0 0 0 0 0 718030
0.001427 0.002899 0.126680 -0.879345 -0.870468 -1.811641 -0.022440 1 0 0 0 0 0 0 719060
0.001419 0.002874 0.126646 -1.097441 -0.699846 -1.886402 -0.022471 1 0 0 0 0 0 0 720029
0.001421 0.002843 0.126613 -1.240594 -0.579648 -1.911227 -0.022503 1 0 0 0 0 0 0 721060
0.001402 0.002831 0.126581 -0.982345 -0.823560 -1.910082 -0.022534 1 0 0 0 0 0 0 722058
0.001398 0.002806 0.126550 -1.150301 -0.664453 -1.909124 -0.022566 1 0 0 0 0 0 0 723067
0.001396 0.002793 0.126508 -1.189679 -0.801269 -1.759297 -0.022596 1 0 0 0 0 0 0 724052
0.001381 0.002771 0.126483 -1.024187 -0.706217 -1.966428 -0.022628 1 0 0 0 0 0 0 725048
0.001373 0.002760 0.126443 -1.100258 -0.822881 -1.781681 -0.022659 1 0 0 0 0 0 0 726059
0.001374 0.002735 0.126409 -1.232304 -0.649973 -1.825547 -0.022690 1 0 0 0 0 0 0 727062
0.001375 0.002722 0.126366 -1.233272 -0.784153 -1.703049 -0.022722 1 0 0 0 0 0 0 728059
0.001361 0.002701 0.126341 -1.046560 -0.687886 -1.921001 -0.022753 1 0 0 0 0 0 0 729059
0.001360 0.002671 0.126312 -1.188186 -0.553882 -1.884602 -0.022784 1 0 0 0 0 0 0 730060
0.001339 0.002660 0.126281 -0.950274 -0.786189 -1.850420 -0.022815 1 0 0 0 0 0 0 731061
0.001321 0.002620 0.126240 -0.941962 -0.421263 -1.707911 -0.022847 1 0 0 0 0 0 0 732059
0.001317 0.002581 0.126205 -1.135394 -0.381701 -1.763265 -0.022878 1 0 0 0 0 0 0 733059
0.001295 0.002565 0.126173 -0.919131 -0.682593 -1.784315 -0.022908 1 0 0 0 0 0 0 734029
0.001290 0.002538 0.126141 -1.108786 -0.553829 -1.791768 -0.022940 1 0 0 0 0 0 0 735060
0.001292 0.002505 0.126109 -1.235741 -0.455638 -1.789394 -0.022971 1 0 0 0 0 0 0 736045
0.001280 0.002474 0.126088 -1.046839 -0.460233 -1.922762 -0.023003 1 0 0 0 0 0 0 737052
0.001273 0.002458 0.126050 -1.104351 -0.649574 -1.698780 -0.023034 1 0 0 0 0 0 0 738043
0.001256 0.002435 0.126026 -0.968563 -0.578257 -1.866693 -0.023068 1 0 0 0 0 0 0 739134
0.001253 0.002404 0.125998 -1.137445 -0.457083 -1.810361 -0.023099 1 0 0 0 0 0 0 740126
0.001232 0.002393 0.125967 -0.913960 -0.695611 -1.769229 -0.023129 1 0 0 0 0 0 0 741109
0.001227 0.002368 0.125936 -1.100263 -0.534099 -1.751494 -0.023162 1 0 0 0 0 0 0 742136
0.001229 0.002336 0.125905 -1.225543 -0.419392 -1.739450 -0.023190 1 0 0 0 0 0 0 743052
0.001217 0.002306 0.125884 -1.036213 -0.415581 -1.869294 -0.023221 1 0 0 0 0 0 0 744052
0.001210 0.002290 0.125846 -1.093309 -0.600965 -1.644133 -0.023252 1 0 0 0 0 0 0 745042
0.001193 0.002267 0.125822 -0.957337 -0.527210 -1.811066 -0.023284 1 0 0 0 0 0 0 746051
0.001190 0.002237 0.125794 -1.125917 -0.405061 -1.754201 -0.023315 1 0 0 0 0 0 0 747043
0.001175 0.002207 0.125774 -0.979010 -0.392724 -1.856741 -0.023346 1 0 0 0 0 0 0 748052
0.001167 0.002191 0.125736 -1.059355 -0.573711 -1.620725 -0.023377 1 0 0 0 0 0 0 749043
0.001149 0.002169 0.125712 -0.935280 -0.497568 -1.783460 -0.023409 1 0 0 0 0 0 0 750052
0.001145 0.002139 0.125684 -1.109721 -0.374353 -1.724937 -0.023440 1 0 0 0 0 0 0 751044
0.001130 0.002109 0.125664 -0.965881 -0.361363 -1.826836 -0.023472 1 0 0 0 0 0 0 752058
0.001127 0.002075 0.125636 -1.124005 -0.291898 -1.734006 -0.023503 1 0 0 0 0 0 0 753051
0.001112 0.002043 0.125617 -0.971533 -0.308087 -1.822342 -0.023534 1 0 0 0 0 0 0 754059
0.001091 0.002012 0.125600 -0.867854 -0.315991 -1.864284 -0.023565 1 0 0 0 0 0 0 755042
0.001086 0.001978 0.125574 -1.066625 -0.252790 -1.738733 -0.023596 1 0 0 0 0 0 0 756051
0.001069 0.001946 0.125555 -0.936654 -0.271736 -1.814130 -0.023627 1 0 0 0 0 0 0 757043
0.001042 0.001934 0.125527 -0.768172 -0.531540 -1.708401 -0.023659 1 0 0 0 0 0 0 758047
0.001033 0.001909 0.125497 -1.001760 -0.376311 -1.655008 -0.023690 1 0 0 0 0 0 0 759052
0.001029 0.001896 0.125487 -1.081424 -0.524402 -1.899716 -0.023721 1 0 0 0 0 0 0 760053
0.001018 0.001856 0.125453 -1.003071 -0.162011 -1.613498 -0.023752 1 0 0 0 0 0 0 761048
0.001013 0.001836 0.125441 -1.065236 -0.385785 -1.866624 -0.023784 1 0 0 0 0 0 0 762047
0.000997 0.001812 0.125426 -0.920450 -0.338955 -1.863276 -0.023815 1 0 0 0 0 0 0 763049
0.000994 0.001780 0.125401 -1.083809 -0.233114 -1.710920 -0.023846 1 0 0 0 0 0 0 764047
0.000979 0.001750 0.125382 -0.934875 -0.229021 -1.775587 -0.023877 1 0 0 0 0 0 0 765048
0.000958 0.001720 0.125366 -0.833122 -0.226694 -1.808671 -0.023909 1 0 0 0 0 0 0 766047
0.000952 0.001686 0.125339 -1.032573 -0.158594 -1.679729 -0.023940 1 0 0 0 0 0 0 767049
0.000936 0.001654 0.125320 -0.903117 -0.174617 -1.753778 -0.023971 1 0 0 0 0 0 0 768047
0.000914 0.001624 0.125303 -0.811176 -0.182398 -1.790283 -0.024003 1 0 0 0 0 0 0 769051
0.000883 0.001613 0.125277 -0.682132 -0.432236 -1.660032 -0.024034 1 0 0 0 0 0 0 770052
0.000888 0.001603 0.125257 -1.122105 -0.468292 -1.728277 -0.024065 1 0 0 0 0 0 0 771048
0.000876 0.001583 0.125240 -0.957266 -0.340957 -1.769653 -0.024096 1 0 0 0 0 0 0 772049
0.000856 0.001559 0.125224 -0.832243 -0.257869 -1.784074 -0.024127 1 0 0 0 0 0 0 773046
0.000833 0.001532 0.125208 -0.761359 -0.209668 -1.787104 -0.024159 1 0 0 0 0 0 0 774047
0.000826 0.001499 0.125182 -0.978128 -0.118229 -1.646224 -0.024190 1 0 0 0 0 0 0 775047
0.000823 0.001483 0.125173 -1.042288 -0.318699 -1.848346 -0.024221 1 0 0 0 0 0 0 776046
0.000808 0.001460 0.125160 -0.885219 -0.246166 -1.814659 -0.024252 1 0 0 0 0 0 0 777046
0.000786 0.001435 0.125145 -0.783816 -0.188201 -1.789912 -0.024284 1 0 0 0 0 0 0 778048
0.000781 0.001402 0.125120 -0.983885 -0.090558 -1.638022 -0.024315 1 0 0 0 0 0 0 779048
0.000765 0.001372 0.125101 -0.854817 -0.091228 -1.703344 -0.024346 1 0 0 0 0 0 0 780045
0.000757 0.001357 0.125094 -0.947550 -0.287389 -1.869682 -0.024377 1 0 0 0 0 0 0 781044
0.000739 0.001334 0.125081 -0.825323 -0.208399 -1.811689 -0.024409 1 0 0 0 0 0 0 782045
0.000711 0.001327 0.125056 -0.667287 -0.397938 -1.635334 -0.024440 1 0 0 0 0 0 0 783047
0.000683 0.001310 0.125038 -0.649003 -0.267147 -1.692677 -0.024471 1 0 0 0 0 0 0 784049
0.000655 0.001286 0.125021 -0.641544 -0.174093 -1.722962 -0.024502 1 0 0 0 0 0 0 785045
0.000661 0.001270 0.125004 -1.075012 -0.253815 -1.726833 -0.024534 1 0 0 0 0 0 0 786046
0.000650 0.001247 0.124989 -0.901457 -0.170968 -1.731083 -0.024565 1 0 0 0 0 0 0 787048
0.000630 0.001221 0.124973 -0.771509 -0.112467 -1.730651 -0.024596 1 0 0 0 0 0 0 788047
0.000621 0.001208 0.124967 -0.882005 -0.272243 -1.862002 -0.024627 1 0 0 0 0 0 0 789045
0.000602 0.001187 0.124955 -0.771092 -0.175105 -1.789510 -0.024659 1 0 0 0 0 0 0 790046
0.000579 0.001162 0.124941 -0.695004 -0.104398 -1.749439 -0.024690 1 0 0 0 0 0 0 791047
0.000568 0.001150 0.124936 -0.834559 -0.257536 -1.865674 -0.024721 1 0 0 0 0 0 0 792049
0.000568 0.001124 0.124914 -0.995755 -0.095536 -1.648063 -0.024752 1 0 0 0 0 0 0 793041
0.000548 0.001116 0.124885 -0.755303 -0.298238 -1.536561 -0.024784 1 0 0 0 0 0 0 794050
0.000538 0.001112 0.124875 -0.856608 -0.373992 -1.763207 -0.024814 1 0 0 0 0 0 0 795030
0.000520 0.001095 0.124861 -0.745836 -0.213339 -1.737649 -0.024846 1 0 0 0 0 0 0 796047
0.000497 0.001073 0.124846 -0.670143 -0.108486 -1.715548 -0.024877 1 0 0 0 0 0 0 797045
0.000486 0.001061 0.124841 -0.809522 -0.243871 -1.838678 -0.024908 1 0 0 0 0 0 0 798028
0.000466 0.001041 0.124829 -0.713755 -0.134979 -1.762408 -0.024939 1 0 0 0 0 0 0 799030
0.000443 0.001017 0.124815 -0.645199 -0.058340 -1.720857 -0.024971 1 0 0 0 0 0 0 800047
0.000417 0.000990 0.124800 -0.604581 -0.012991 -1.702159 -0.025002 1 0 0 0 0 0 0 801029
0.000405 0.000976 0.124794 -0.762662 -0.179577 -1.827920 -0.025034 1 0 0 0 0 0 0 802047
0.000385 0.000955 0.124782 -0.676558 -0.086661 -1.752242 -0.025065 1 0 0 0 0 0 0 803047
0.000375 0.000945 0.124778 -0.795975 -0.212682 -1.846108 -0.025096 1 0 0 0 0 0 0 804038
0.000351 0.000944 0.124756 -0.613257 -0.349570 -1.616637 -0.025127 1 0 0 0 0 0 0 805047
0.000325 0.000929 0.124738 -0.567444 -0.176534 -1.643460 -0.025158 1 0 0 0 0 0 0 806036
0.000331 0.000917 0.124721 -0.985178 -0.193782 -1.658365 -0.025192 1 0 0 0 0 0 0 807121
0.000321 0.000896 0.124705 -0.805024 -0.078251 -1.665048 -0.025223 1 0 0 0 0 0 0 808108
0.000302 0.000872 0.124689 -0.671752 -0.003087 -1.665185 -0.025255 1 0 0 0 0 0 0 809122
0.000292 0.000859 0.124683 -0.779275 -0.153129 -1.798235 -0.025286 1 0 0 0 0 0 0 810105
0.000268 0.000857 0.124661 -0.592122 -0.303800 -1.583570 -0.025317 1 0 0 0 0 0 0 811109
0.000243 0.000842 0.124642 -0.544083 -0.137706 -1.615648 -0.025349 1 0 0 0 0 0 0 812121
0.000230 0.000835 0.124636 -0.702828 -0.219561 -1.771391 -0.025379 1 0 0 0 0 0 0 813105
0.000210 0.000816 0.124623 -0.618249 -0.082496 -1.706878 -0.025414 1 0 0 0 0 0 0 814219
0.000186 0.000793 0.124609 -0.554938 0.008717 -1.668863 -0.025440 1 0 0 0 0 0 0 815042
0.000175 0.000781 0.124604 -0.699450 -0.132577 -1.787790 -0.025471 1 0 0 0 0 0 0 816051
0.000155 0.000761 0.124592 -0.607138 -0.027614 -1.708369 -0.025502 1 0 0 0 0 0 0 817040
0.000126 0.000755 0.124567 -0.464452 -0.204412 -1.524539 -0.025534 1 0 0 0 0 0 0 818050
0.000112 0.000752 0.124558 -0.635080 -0.260310 -1.714571 -0.025565 1 0 0 0 0 0 0 819042
0.000091 0.000736 0.124544 -0.562586 -0.090700 -1.672554 -0.025596 1 0 0 0 0 0 0 820050
0.000067 0.000714 0.124529 -0.506097 0.018755 -1.644027 -0.025627 1 0 0 0 0 0 0 821040
0.000055 0.000703 0.124524 -0.653569 -0.112747 -1.766761 -0.025659 1 0 0 0 0 0 0 822052
0.000035 0.000683 0.124512 -0.563048 -0.003193 -1.688192 -0.025690 1 0 0 0 0 0 0 823041
0.000006 0.000677 0.124487 -0.421300 -0.177690 -1.504632 -0.025722 1 0 0 0 0 0 0 824058
-0.000008 0.000674 0.124478 -0.591859 -0.231995 -1.695184 -0.025753 1 0 0 0 0 0 0 825063
-0.000029 0.000659 0.124465 -0.519611 -0.061927 -1.652736 -0.025783 1 0 0 0 0 0 0 826040
-0.000039 0.000651 0.124460 -0.645170 -0.145682 -1.761219 -0.025815 1 0 0 0 0 0 0 827048
-0.000039 0.000628 0.124438 -0.800371 0.050592 -1.538108 -0.025846 1 0 0 0 0 0 0 828045
-0.000052 0.000602 0.124420 -0.631989 0.117406 -1.564278 -0.025878 1 0 0 0 0 0 0 829050
-0.000059 0.000589 0.124413 -0.700475 -0.040337 -1.718873 -0.025909 1 0 0 0 0 0 0 830043
-0.000082 0.000587 0.124390 -0.493125 -0.196484 -1.511580 -0.025940 1 0 0 0 0 0 0 831050
-0.000093 0.000586 0.124382 -0.615823 -0.226086 -1.683295 -0.025971 1 0 0 0 0 0 0 832048
-0.000112 0.000571 0.124369 -0.518559 -0.042547 -1.632597 -0.026002 1 0 0 0 0 0 0 833045
-0.000135 0.000549 0.124354 -0.449478 0.074074 -1.600694 -0.026034 1 0 0 0 0 0 0 834046
-0.000152 0.000557 0.124338 -0.514357 -0.304753 -1.582350 -0.026065 1 0 0 0 0 0 0 835046
-0.000174 0.000547 0.124322 -0.448960 -0.100241 -1.575364 -0.026096 1 0 0 0 0 0 0 836046
-0.000199 0.000527 0.124306 -0.401845 0.046559 -1.570106 -0.026127 1 0 0 0 0 0 0 837044
-0.000211 0.000518 0.124300 -0.553599 -0.063318 -1.703208 -0.026159 1 0 0 0 0 0 0 838045
-0.000231 0.000498 0.124288 -0.466106 0.056508 -1.627264 -0.026190 1 0 0 0 0 0 0 839050
-0.000241 0.000489 0.124284 -0.582605 -0.053873 -1.723327 -0.026221 1 0 0 0 0 0 0 840049
-0.000259 0.000470 0.124272 -0.476058 0.066843 -1.632831 -0.026253 1 0 0 0 0 0 0 841049
-0.000274 0.000479 0.124257 -0.507387 -0.294625 -1.583148 -0.026284 1 0 0 0 0 0 0 842044
-0.000295 0.000469 0.124242 -0.423987 -0.080320 -1.563467 -0.026317 1 0 0 0 0 0 0 843125
-0.000306 0.000464 0.124236 -0.548772 -0.121101 -1.691884 -0.026349 1 0 0 0 0 0 0 844143
-0.000324 0.000447 0.124224 -0.447181 0.036496 -1.613777 -0.026380 1 0 0 0 0 0 0 845122
-0.000334 0.000439 0.124220 -0.556243 -0.054383 -1.709434 -0.026411 1 0 0 0 0 0 0 846131
-0.000352 0.000421 0.124208 -0.446214 0.075870 -1.618379 -0.026442 1 0 0 0 0 0 0 847128
-0.000367 0.000430 0.124193 -0.475544 -0.280537 -1.568759 -0.026473 1 0 0 0 0 0 0 848100
-0.000387 0.000421 0.124177 -0.391181 -0.063901 -1.548538 -0.026504 1 0 0 0 0 0 0 849098
-0.000379 0.000411 0.124162 -0.773336 -0.042002 -1.539698 -0.026535 1 0 0 0 0 0 0 850098
-0.000388 0.000392 0.124146 -0.575502 0.093084 -1.532284 -0.026567 1 0 0 0 0 0 0 851099
-0.000392 0.000383 0.124140 -0.613782 -0.013984 -1.665276 -0.026598 1 0 0 0 0 0 0 852099
-0.000408 0.000364 0.124128 -0.466422 0.107474 -1.588381 -0.026630 1 0 0 0 0 0 0 853127
-0.000416 0.000354 0.124123 -0.551945 -0.001349 -1.684776 -0.026661 1 0 0 0 0 0 0 854124
-0.000420 0.000350 0.124122 -0.611075 -0.072612 -1.732611 -0.026692 1 0 0 0 0 0 0 855127
-0.000441 0.000352 0.124100 -0.386756 -0.169516 -1.472558 -0.026724 1 0 0 0 0 0 0 856128
-0.000451 0.000353 0.124093 -0.497759 -0.166622 -1.625226 -0.026754 1 0 0 0 0 0 0 857098
-0.000470 0.000339 0.124080 -0.395551 0.032246 -1.565966 -0.026785 1 0 0 0 0 0 0 858097
-0.000480 0.000332 0.124075 -0.504337 -0.035428 -1.669922 -0.026817 1 0 0 0 0 0 0 859100
-0.000484 0.000329 0.124073 -0.575183 -0.085883 -1.720531 -0.026848 1 0 0 0 0 0 0 860098
-0.000500 0.000313 0.124062 -0.432163 0.079291 -1.601752 -0.026880 1 0 0 0 0 0 0 861119
-0.000489 0.000300 0.124048 -0.776446 0.055356 -1.545109 -0.026910 1 0 0 0 0 0 0 862098
-0.000489 0.000312 0.124033 -0.664427 -0.278603 -1.517642 -0.026943 1 0 0 0 0 0 0 863128
-0.000502 0.000304 0.124017 -0.472893 -0.041281 -1.505280 -0.026974 1 0 0 0 0 0 0 864125
-0.000509 0.000300 0.124011 -0.539145 -0.068804 -1.637210 -0.027005 1 0 0 0 0 0 0 865127
-0.000512 0.000298 0.124009 -0.589016 -0.097083 -1.698794 -0.027036 1 0 0 0 0 0 0 866124
-0.000514 0.000297 0.124009 -0.616057 -0.112698 -1.723312 -0.027068 1 0 0 0 0 0 0 867130
-0.000528 0.000283 0.123998 -0.449726 0.071270 -1.593826 -0.027098 1 0 0 0 0 0 0 868100
-0.000535 0.000275 0.123994 -0.523840 -0.004181 -1.670712 -0.027129 1 0 0 0 0 0 0 869098
-0.000539 0.000272 0.123993 -0.577084 -0.058596 -1.711450 -0.027160 1 0 0 0 0 0 0 870097
-0.000522 0.000265 0.123982 -0.863969 -0.026286 -1.591299 -0.027193 1 0 0 0 0 0 0 871132
-0.000519 0.000281 0.123968 -0.707592 -0.315600 -1.529027 -0.027224 1 0 0 0 0 0 0 872123
-0.000530 0.000274 0.123953 -0.492324 -0.054486 -1.502826 -0.027254 1 0 0 0 0 0 0 873100
-0.000536 0.000271 0.123947 -0.546383 -0.069803 -1.629845 -0.027285 1 0 0 0 0 0 0 874097
-0.000539 0.000269 0.123945 -0.590123 -0.091963 -1.689695 -0.027317 1 0 0 0 0 0 0 875100
-0.000541 0.000269 0.123944 -0.614083 -0.104528 -1.713524 -0.027348 1 0 0 0 0 0 0 876098
-0.000542 0.000268 0.123944 -0.626648 -0.110991 -1.723449 -0.027380 1 0 0 0 0 0 0 877125
-0.000542 0.000268 0.123944 -0.633300 -0.114292 -1.728192 -0.027410 1 0 0 0 0 0 0 878104
-0.000548 0.000287 0.123934 -0.561869 -0.367817 -1.590658 -0.027442 1 0 0 0 0 0 0 879121
-0.000551 0.000296 0.123930 -0.591651 -0.275508 -1.665418 -0.027473 1 0 0 0 0 0 0 880103
-0.000552 0.000301 0.123929 -0.613604 -0.207487 -1.705504 -0.027505 1 0 0 0 0 0 0 881119
-0.000534 0.000298 0.123918 -0.883889 -0.110120 -1.584967 -0.027535 1 0 0 0 0 0 0 882102
-0.000524 0.000297 0.123914 -0.794394 -0.114709 -1.663082 -0.027568 1 0 0 0 0 0 0 883129
-0.000533 0.000283 0.123902 -0.547370 0.069593 -1.564265 -0.027598 1 0 0 0 0 0 0 884104
-0.000538 0.000275 0.123898 -0.578817 -0.006015 -1.653297 -0.027630 1 0 0 0 0 0 0 885118
-0.000546 0.000290 0.123886 -0.535393 -0.312281 -1.557791 -0.027661 1 0 0 0 0 0 0 886106
-0.000549 0.000298 0.123882 -0.580736 -0.248082 -1.648651 -0.027690 1 0 0 0 0 0 0 887048
-0.000551 0.000301 0.123881 -0.610646 -0.194271 -1.694522 -0.027721 1 0 0 0 0 0 0 888038
-0.000558 0.000322 0.123870 -0.551637 -0.416893 -1.572582 -0.027753 1 0 0 0 0 0 0 889048
-0.000542 0.000328 0.123855 -0.845883 -0.247916 -1.515898 -0.027783 1 0 0 0 0 0 0 890038
-0.000534 0.000331 0.123850 -0.775026 -0.194985 -1.628769 -0.027815 1 0 0 0 0 0 0 891048
-0.000530 0.000332 0.123849 -0.718413 -0.171628 -1.683169 -0.027846 1 0 0 0 0 0 0 892038
-0.000534 0.000352 0.123838 -0.613330 -0.411858 -1.564232 -0.027878 1 0 0 0 0 0 0 893048
-0.000536 0.000361 0.123834 -0.626024 -0.313293 -1.645907 -0.027908 1 0 0 0 0 0 0 894038
-0.000537 0.000366 0.123832 -0.639411 -0.242165 -1.688400 -0.027940 1 0 0 0 0 0 0 895038
-0.000537 0.000369 0.123832 -0.647203 -0.204461 -1.705943 -0.027971 1 0 0 0 0 0 0 896047
-0.000524 0.000384 0.123811 -0.834700 -0.375693 -1.435258 -0.028003 1 0 0 0 0 0 0 897056
-0.000517 0.000392 0.123803 -0.768907 -0.296192 -1.582636 -0.028034 1 0 0 0 0 0 0 898057
-0.000514 0.000396 0.123801 -0.720781 -0.239852 -1.660325 -0.028065 1 0 0 0 0 0 0 899053
-0.000512 0.000397 0.123800 -0.695646 -0.210053 -1.691505 -0.028096 1 0 0 0 0 0 0 900055
-0.000517 0.000417 0.123789 -0.608303 -0.446415 -1.562947 -0.028128 1 0 0 0 0 0 0 901048
-0.000519 0.000427 0.123785 -0.630040 -0.346161 -1.641309 -0.028159 1 0 0 0 0 0 0 902046
-0.000520 0.000432 0.123784 -0.648023 -0.274228 -1.682847 -0.028194 1 0 0 0 0 0 0 903176
-0.000507 0.000448 0.123763 -0.841096 -0.426086 -1.421130 -0.028221 1 0 0 0 0 0 0 904046
-0.000501 0.000457 0.123755 -0.778321 -0.337026 -1.572146 -0.028254 1 0 0 0 0 0 0 905084
-0.000503 0.000480 0.123742 -0.656647 -0.527090 -1.509750 -0.028284 1 0 0 0 0 0 0 906043
-0.000505 0.000491 0.123737 -0.659764 -0.402165 -1.614136 -0.028315 1 0 0 0 0 0 0 907042
-0.000505 0.000497 0.123736 -0.668235 -0.317717 -1.664890 -0.028346 1 0 0 0 0 0 0 908042
-0.000511 0.000518 0.123725 -0.598594 -0.524448 -1.543900 -0.028377 1 0 0 0 0 0 0 909044
-0.000495 0.000525 0.123710 -0.887294 -0.348175 -1.487944 -0.028409 1 0 0 0 0 0 0 910042
-0.000487 0.000528 0.123705 -0.813928 -0.291823 -1.601115 -0.028440 1 0 0 0 0 0 0 911041
-0.000488 0.000548 0.123693 -0.681129 -0.517728 -1.514045 -0.028471 1 0 0 0 0 0 0 912041
-0.000489 0.000558 0.123689 -0.677964 -0.413017 -1.608765 -0.028502 1 0 0 0 0 0 0 913040
-0.000495 0.000582 0.123677 -0.608295 -0.589791 -1.514331 -0.028534 1 0 0 0 0 0 0 914049
-0.000498 0.000594 0.123672 -0.639453 -0.458131 -1.606419 -0.028565 1 0 0 0 0 0 0 915050
-0.000480 0.000595 0.123661 -0.920195 -0.308917 -1.515284 -0.028596 1 0 0 0 0 0 0 916044
-0.000477 0.000614 0.123646 -0.762104 -0.536614 -1.463109 -0.028627 1 0 0 0 0 0 0 917048
-0.000476 0.000624 0.123641 -0.726154 -0.437789 -1.581136 -0.028659 1 0 0 0 0 0 0 918042
-0.000480 0.000648 0.123628 -0.638168 -0.617724 -1.495773 -0.028690 1 0 0 0 0 0 0 919043
-0.000464 0.000655 0.123614 -0.917907 -0.426539 -1.453904 -0.028721 1 0 0 0 0 0 0 920042
-0.000455 0.000658 0.123609 -0.840334 -0.362675 -1.572234 -0.028752 1 0 0 0 0 0 0 921041
-0.000457 0.000679 0.123596 -0.705532 -0.584348 -1.486513 -0.028784 1 0 0 0 0 0 0 922042
-0.000457 0.000689 0.123592 -0.701315 -0.478056 -1.582039 -0.028815 1 0 0 0 0 0 0 923042
-0.000463 0.000713 0.123580 -0.631167 -0.653606 -1.487400 -0.028846 1 0 0 0 0 0 0 924042
-0.000447 0.000720 0.123565 -0.919928 -0.460451 -1.442276 -0.028877 1 0 0 0 0 0 0 925041
-0.000445 0.000742 0.123550 -0.772125 -0.646007 -1.417239 -0.028909 1 0 0 0 0 0 0 926042
-0.000443 0.000754 0.123544 -0.741910 -0.524577 -1.546309 -0.028940 1 0 0 0 0 0 0 927042
-0.000443 0.000759 0.123542 -0.731738 -0.442354 -1.606840 -0.028971 1 0 0 0 0 0 0 928043
-0.000448 0.000781 0.123531 -0.652760 -0.649373 -1.488422 -0.029002 1 0 0 0 0 0 0 929042
-0.000432 0.000787 0.123517 -0.936388 -0.474203 -1.433922 -0.029034 1 0 0 0 0 0 0 930040
-0.000423 0.000790 0.123512 -0.860871 -0.418708 -1.547696 -0.029065 1 0 0 0 0 0 0 931044
-0.000425 0.000810 0.123499 -0.727172 -0.644150 -1.459820 -0.029096 1 0 0 0 0 0 0 932040
-0.000426 0.000820 0.123495 -0.723421 -0.540267 -1.554937 -0.029127 1 0 0 0 0 0 0 933041
-0.000431 0.000844 0.123483 -0.653593 -0.716642 -1.459672 -0.029158 1 0 0 0 0 0 0 934040
-0.000434 0.000856 0.123478 -0.684519 -0.585884 -1.552180 -0.029190 1 0 0 0 0 0 0 935042
-0.000417 0.000857 0.123467 -0.964878 -0.437028 -1.460994 -0.029221 1 0 0 0 0 0 0 936041
-0.000414 0.000876 0.123452 -0.807177 -0.664306 -1.407932 -0.029252 1 0 0 0 0 0 0 937042
-0.000412 0.000886 0.123447 -0.771296 -0.566319 -1.526303 -0.029284 1 0 0 0 0 0 0 938046
-0.000411 0.000891 0.123445 -0.758196 -0.496030 -1.582901 -0.029315 1 0 0 0 0 0 0 939036
-0.000416 0.000912 0.123434 -0.677839 -0.708646 -1.462585 -0.029346 1 0 0 0 0 0 0 940039
-0.000419 0.000922 0.123430 -0.702833 -0.598330 -1.545293 -0.029377 1 0 0 0 0 0 0 941042
-0.000401 0.000923 0.123418 -0.980093 -0.459878 -1.450499 -0.029408 1 0 0 0 0 0 0 942040
-0.000398 0.000942 0.123403 -0.820964 -0.692251 -1.395880 -0.029440 1 0 0 0 0 0 0 943042
-0.000396 0.000951 0.123398 -0.784343 -0.597075 -1.513889 -0.029471 1 0 0 0 0 0 0 944045
-0.000401 0.000975 0.123386 -0.696178 -0.777821 -1.427325 -0.029502 1 0 0 0 0 0 0 945039
-0.000403 0.000986 0.123381 -0.717669 -0.649799 -1.523343 -0.029534 1 0 0 0 0 0 0 946042
-0.000404 0.000992 0.123380 -0.735491 -0.563884 -1.570980 -0.029565 1 0 0 0 0 0 0 947042
-0.000411 0.001014 0.123368 -0.670850 -0.768329 -1.446993 -0.029596 1 0 0 0 0 0 0 948043
-0.000414 0.001024 0.123365 -0.703636 -0.654343 -1.528658 -0.029627 1 0 0 0 0 0 0 949039
-0.000415 0.001030 0.123363 -0.727034 -0.575703 -1.571106 -0.029659 1 0 0 0 0 0 0 950040
-0.000416 0.001032 0.123332 -0.742117 -0.529189 -1.169303 -0.029689 1 0 0 0 0 0 0 951031
-0.000416 0.001033 0.123320 -0.747457 -0.511917 -1.392433 -0.029721 1 0 0 0 0 0 0 952040
-0.000416 0.001034 0.123316 -0.750696 -0.503151 -1.508754 -0.029752 1 0 0 0 0 0 0 953030
-0.000422 0.001053 0.123304 -0.678295 -0.747955 -1.411220 -0.029784 1 0 0 0 0 0 0 954041
-0.000425 0.001062 0.123300 -0.707092 -0.654502 -1.502590 -0.029814 1 0 0 0 0 0 0 955030
-0.000426 0.001067 0.123299 -0.728508 -0.586128 -1.548472 -0.029846 1 0 0 0 0 0 0 956040
-0.000433 0.001088 0.123287 -0.665738 -0.799084 -1.423489 -0.029877 1 0 0 0 0 0 0 957032
-0.000436 0.001099 0.123283 -0.699350 -0.689721 -1.505050 -0.029908 1 0 0 0 0 0 0 958039
-0.000437 0.001104 0.123282 -0.723152 -0.613423 -1.547424 -0.029940 1 0 0 0 0 0 0 959037
-0.000444 0.001125 0.123271 -0.661618 -0.822331 -1.421084 -0.029971 1 0 0 0 0 0 0 960045
-0.000428 0.001131 0.123257 -0.953545 -0.649362 -1.364729 -0.030002 1 0 0 0 0 0 0 961036
-0.000420 0.001134 0.123252 -0.882515 -0.595397 -1.477737 -0.030034 1 0 0 0 0 0 0 962043
-0.000421 0.001154 0.123239 -0.751363 -0.820446 -1.388167 -0.030065 1 0 0 0 0 0 0 963043
-0.000422 0.001164 0.123235 -0.748555 -0.717822 -1.483633 -0.030096 1 0 0 0 0 0 0 964055
-0.000422 0.001169 0.123233 -0.753971 -0.644878 -1.531019 -0.030127 1 0 0 0 0 0 0 965046
-0.000423 0.001172 0.123233 -0.757767 -0.606374 -1.550080 -0.030159 1 0 0 0 0 0 0 966049
-0.000428 0.001191 0.123222 -0.685631 -0.836005 -1.414081 -0.030190 1 0 0 0 0 0 0 967041
-0.000431 0.001201 0.123218 -0.714406 -0.735676 -1.491935 -0.030221 1 0 0 0 0 0 0 968047
-0.000433 0.001206 0.123217 -0.735768 -0.663942 -1.532997 -0.030253 1 0 0 0 0 0 0 969057
-0.000439 0.001227 0.123206 -0.673069 -0.874836 -1.405753 -0.030284 1 0 0 0 0 0 0 970052
-0.000442 0.001238 0.123202 -0.706562 -0.765035 -1.486885 -0.030315 1 0 0 0 0 0 0 971048
-0.000444 0.001243 0.123200 -0.730315 -0.688529 -1.529122 -0.030346 1 0 0 0 0 0 0 972042
-0.000444 0.001246 0.123200 -0.743300 -0.648265 -1.546332 -0.030377 1 0 0 0 0 0 0 973040
-0.000445 0.001247 0.123200 -0.750264 -0.628169 -1.553574 -0.030408 1 0 0 0 0 0 0 974039
-0.000445 0.001248 0.123200 -0.754153 -0.618382 -1.557178 -0.030440 1 0 0 0 0 0 0 975042
-0.000451 0.001266 0.123189 -0.682034 -0.862491 -1.415277 -0.030471 1 0 0 0 0 0 0 976039
-0.000453 0.001276 0.123185 -0.710698 -0.769719 -1.491249 -0.030502 1 0 0 0 0 0 0 977038
-0.000455 0.001281 0.123184 -0.731994 -0.701804 -1.531646 -0.030534 1 0 0 0 0 0 0 978041
-0.000436 0.001278 0.123173 -1.001618 -0.603947 -1.410731 -0.030565 1 0 0 0 0 0 0 979044
-0.000433 0.001296 0.123159 -0.838501 -0.857989 -1.344060 -0.030596 1 0 0 0 0 0 0 980045
-0.000431 0.001304 0.123153 -0.799471 -0.775324 -1.458652 -0.030627 1 0 0 0 0 0 0 981045
-0.000430 0.001309 0.123152 -0.784790 -0.712800 -1.513873 -0.030659 1 0 0 0 0 0 0 982044
-0.000430 0.001311 0.123151 -0.778345 -0.679533 -1.535761 -0.030690 1 0 0 0 0 0 0 983040
-0.000429 0.001312 0.123151 -0.775606 -0.662915 -1.544654 -0.030721 1 0 0 0 0 0 0 984041
-0.000429 0.001313 0.123151 -0.774646 -0.654889 -1.548822 -0.030752 1 0 0 0 0 0 0 985039
-0.000429 0.001313 0.123151 -0.774566 -0.651192 -1.551324 -0.030784 1 0 0 0 0 0 0 986040
-0.000435 0.001332 0.123140 -0.700474 -0.898206 -1.408749 -0.030815 1 0 0 0 0 0 0 987041
-0.000437 0.001341 0.123136 -0.728116 -0.807164 -1.484647 -0.030846 1 0 0 0 0 0 0 988040
-0.000439 0.001346 0.123135 -0.748905 -0.740131 -1.525020 -0.030877 1 0 0 0 0 0 0 989039
-0.000440 0.001348 0.123134 -0.760413 -0.704608 -1.541550 -0.030909 1 0 0 0 0 0 0 990041
-0.000440 0.001349 0.123134 -0.766631 -0.686921 -1.548524 -0.030940 1 0 0 0 0 0 0 991040
-0.000440 0.001350 0.123134 -0.770167 -0.678353 -1.552023 -0.030971 1 0 0 0 0 0 0 992040
-0.000446 0.001368 0.123123 -0.697912 -0.922862 -1.409634 -0.031002 1 0 0 0 0 0 0 993040
-0.000448 0.001378 0.123120 -0.726410 -0.830722 -1.485703 -0.031033 1 0 0 0 0 0 0 994039
-0.000450 0.001382 0.123118 -0.747641 -0.763135 -1.526143 -0.031065 1 0 0 0 0 0 0 995042
-0.000451 0.001385 0.123118 -0.759344 -0.727346 -1.542694 -0.031096 1 0 0 0 0 0 0 996038
-0.000451 0.001386 0.123118 -0.765682 -0.709523 -1.549674 -0.031127 1 0 0 0 0 0 0 997041
-0.000451 0.001387 0.123118 -0.769252 -0.700923 -1.553152 -0.031158 1 0 0 0 0 0 0 998038
-0.000451 0.001387 0.123118 -0.771435 -0.696934 -1.555398 -0.031190 1 0 0 0 0 0 0 999041
-0.000432 0.001382 0.123107 -1.030889 -0.633318 -1.419663 -0.031221 1 0 0 0 0 0 1 38
-0.000423 0.001380 0.123104 -0.937118 -0.656249 -1.491903 -0.031252 1 0 0 0 0 0 1 1039
-0.000418 0.001379 0.123102 -0.868431 -0.673089 -1.530351 -0.031283 1 0 0 0 0 0 1 2037
-0.000416 0.001379 0.123102 -0.832347 -0.682203 -1.546137 -0.031315 1 0 0 0 0 0 1 3041
-0.000420 0.001397 0.123091 -0.740080 -0.935496 -1.408061 -0.031346 1 0 0 0 0 0 1 4032
-0.000422 0.001406 0.123087 -0.758564 -0.847899 -1.485744 -0.031377 1 0 0 0 0 0 1 5038
-0.000423 0.001411 0.123086 -0.774777 -0.782575 -1.526738 -0.031409 1 0 0 0 0 0 1 6041
-0.000424 0.001413 0.123085 -0.784010 -0.747919 -1.543469 -0.031440 1 0 0 0 0 0 1 7039
-0.000424 0.001414 0.123085 -0.789089 -0.730662 -1.550493 -0.031471 1 0 0 0 0 0 1 8039
-0.000424 0.001415 0.123085 -0.792042 -0.722346 -1.553999 -0.031502 1 0 0 0 0 0 1 9038
-0.000424 0.001415 0.123085 -0.793917 -0.718520 -1.556226 -0.031533 1 0 0 0 0 0 1 10039
-0.000424 0.001415 0.123085 -0.795254 -0.716963 -1.558012 -0.031565 1 0 0 0 0 0 1 11041
-0.000424 0.001415 0.123085 -0.796316 -0.716536 -1.559645 -0.031596 1 0 0 0 0 0 1 12040
-0.000430 0.001433 0.123074 -0.722830 -0.965062 -1.416271 -0.031627 1 0 0 0 0 0 1 13037
-0.000433 0.001443 0.123071 -0.750693 -0.875201 -1.492171 -0.031658 1 0 0 0 0 0 1 14039
-0.000434 0.001447 0.123069 -0.771571 -0.808795 -1.532545 -0.031690 1 0 0 0 0 0 1 15039
-0.000435 0.001450 0.123069 -0.783117 -0.773594 -1.549047 -0.031721 1 0 0 0 0 0 1 16038
-0.000435 0.001451 0.123069 -0.789381 -0.756078 -1.555975 -0.031752 1 0 0 0 0 0 1 17029
-0.000435 0.001451 0.123069 -0.792923 -0.747636 -1.559450 -0.031783 1 0 0 0 0 0 1 18038
-0.000435 0.001452 0.123069 -0.795134 -0.743805 -1.561764 -0.031817 1 0 0 0 0 0 1 19100
-0.000435 0.001452 0.123069 -0.796606 -0.742248 -1.563565 -0.031848 1 0 0 0 0 0 1 20116
-0.000435 0.001452 0.123069 -0.797729 -0.741808 -1.565144 -0.031879 1 0 0 0 0 0 1 21097
-0.000435 0.001452 0.123069 -0.798699 -0.741974 -1.566743 -0.031911 1 0 0 0 0 0 1 22116
-0.000435 0.001452 0.123069 -0.799559 -0.742389 -1.568267 -0.031942 1 0 0 0 0 0 1 23100
-0.000435 0.001452 0.123069 -0.800391 -0.742999 -1.569828 -0.031973 1 0 0 0 0 0 1 24115
-0.000435 0.001452 0.123069 -0.801183 -0.743633 -1.571337 -0.032004 1 0 0 0 0 0 1 25097
-0.000416 0.001447 0.123058 -1.060096 -0.682249 -1.435223 -0.032036 1 0 0 0 0 0 1 26115
-0.000407 0.001445 0.123055 -0.966151 -0.706386 -1.507292 -0.032067 1 0 0 0 0 0 1 27099
-0.000402 0.001444 0.123054 -0.897417 -0.723826 -1.545676 -0.032098 1 0 0 0 0 0 1 28098
-0.000400 0.001444 0.123053 -0.861293 -0.733256 -1.561445 -0.032130 1 0 0 0 0 0 1 29115
-0.000398 0.001443 0.123053 -0.843421 -0.738285 -1.568075 -0.032160 1 0 0 0 0 0 1 30099
-0.000403 0.001462 0.123042 -0.760390 -0.989526 -1.426245 -0.032190 1 0 0 0 0 0 1 31044
-0.000406 0.001471 0.123038 -0.783496 -0.901182 -1.502757 -0.032221 1 0 0 0 0 0 1 32034
-0.000407 0.001475 0.123037 -0.802018 -0.835520 -1.543350 -0.032252 1 0 0 0 0 0 1 33043
-0.000408 0.001478 0.123037 -0.812373 -0.800713 -1.559908 -0.032283 1 0 0 0 0 0 1 34033
-0.000408 0.001479 0.123036 -0.818061 -0.783409 -1.566878 -0.032315 1 0 0 0 0 0 1 35042
-0.000408 0.001479 0.123036 -0.821306 -0.775050 -1.570317 -0.032346 1 0 0 0 0 0 1 36036
-0.000408 0.001480 0.123036 -0.823343 -0.771258 -1.572534 -0.032378 1 0 0 0 0 0 1 37050
-0.000408 0.001480 0.123036 -0.824747 -0.769698 -1.574282 -0.032408 1 0 0 0 0 0 1 38034
-0.000408 0.001480 0.123036 -0.825858 -0.769309 -1.575904 -0.032440 1 0 0 0 0 0 1 39049
-0.000408 0.001480 0.123036 -0.826795 -0.769478 -1.577434 -0.032471 1 0 0 0 0 0 1 40033
-0.000408 0.001480 0.123036 -0.827674 -0.769930 -1.578968 -0.032502 1 0 0 0 0 0 1 41042
-0.000414 0.001498 0.123026 -0.754073 -1.018912 -1.435208 -0.032534 1 0 0 0 0 0 1 42043
-0.000417 0.001508 0.123022 -0.781839 -0.929565 -1.511118 -0.032565 1 0 0 0 0 0 1 43042
-0.000418 0.001512 0.123020 -0.802678 -0.863429 -1.551495 -0.032596 1 0 0 0 0 0 1 44045
-0.000419 0.001515 0.123020 -0.814195 -0.828379 -1.567970 -0.032627 1 0 0 0 0 0 1 45029
-0.000419 0.001516 0.123020 -0.820444 -0.810963 -1.574899 -0.032658 1 0 0 0 0 0 1 46038
-0.000419 0.001516 0.123020 -0.823975 -0.802575 -1.578334 -0.032690 1 0 0 0 0 0 1 47037
-0.000419 0.001517 0.123020 -0.826141 -0.798739 -1.580529 -0.032721 1 0 0 0 0 0 1 48036
-0.000419 0.001517 0.123020 -0.827619 -0.797204 -1.582276 -0.032752 1 0 0 0 0 0 1 49036
-0.000419 0.001517 0.123020 -0.828756 -0.796803 -1.583873 -0.032783 1 0 0 0 0 0 1 50036
-0.000419 0.001517 0.123020 -0.829728 -0.796996 -1.585409 -0.032815 1 0 0 0 0 0 1 51037
-0.000419 0.001517 0.123020 -0.830605 -0.797468 -1.586924 -0.032846 1 0 0 0 0 0 1 52036
-0.000419 0.001517 0.123020 -0.831441 -0.798093 -1.588452 -0.032877 1 0 0 0 0 0 1 53042
-0.000419 0.001517 0.123020 -0.832257 -0.798773 -1.589966 -0.032909 1 0 0 0 0 0 1 54043
-0.000419 0.001517 0.123020 -0.833034 -0.799480 -1.591458 -0.032939 1 0 0 0 0 0 1 55026
-0.000425 0.001535 0.123009 -0.759404 -1.048608 -1.447487 -0.032971 1 0 0 0 0 0 1 56041
-0.000428 0.001544 0.123005 -0.787099 -0.959480 -1.523439 -0.033002 1 0 0 0 0 0 1 57036
-0.000429 0.001549 0.123004 -0.807914 -0.893458 -1.563836 -0.033033 1 0 0 0 0 0 1 58039
-0.000430 0.001551 0.123003 -0.819426 -0.858485 -1.580317 -0.033065 1 0 0 0 0 0 1 59039
-0.000430 0.001553 0.123003 -0.825659 -0.841085 -1.587236 -0.033096 1 0 0 0 0 0 1 60038
-0.000430 0.001553 0.123003 -0.829179 -0.832732 -1.590658 -0.033127 1 0 0 0 0 0 1 61036
-0.000430 0.001553 0.123003 -0.831338 -0.828934 -1.592846 -0.033158 1 0 0 0 0 0 1 62039
-0.000430 0.001554 0.123003 -0.832824 -0.827405 -1.594584 -0.033190 1 0 0 0 0 0 1 63038
-0.000430 0.001554 0.123003 -0.833940 -0.827034 -1.596168 -0.033221 1 0 0 0 0 0 1 64035
-0.000430 0.001554 0.123003 -0.834904 -0.827247 -1.597694 -0.033252 1 0 0 0 0 0 1 65035
-0.000430 0.001554 0.123003 -0.835767 -0.827729 -1.599216 -0.033283 1 0 0 0 0 0 1 66035
-0.000430 0.001554 0.123003 -0.836599 -0.828360 -1.600712 -0.033314 1 0 0 0 0 0 1 67028
-0.000436 0.001572 0.122992 -0.762964 -1.077401 -1.456508 -0.033345 1 0 0 0 0 0 1 68021
-0.000439 0.001581 0.122988 -0.790626 -0.988392 -1.532508 -0.033377 1 0 0 0 0 0 1 69020
-0.000440 0.001586 0.122987 -0.811426 -0.922461 -1.572925 -0.033408 1 0 0 0 0 0 1 70035
-0.000441 0.001588 0.122987 -0.822917 -0.887534 -1.589432 -0.033440 1 0 0 0 0 0 1 71040
-0.000422 0.001585 0.122976 -1.087611 -0.807901 -1.458541 -0.033471 1 0 0 0 0 0 1 72035
-0.000413 0.001583 0.122973 -0.996652 -0.823051 -1.532408 -0.033502 1 0 0 0 0 0 1 73038
-0.000408 0.001582 0.122971 -0.929412 -0.835965 -1.571355 -0.033533 1 0 0 0 0 0 1 74035
-0.000406 0.001582 0.122971 -0.894031 -0.843143 -1.587281 -0.033565 1 0 0 0 0 0 1 75039
-0.000405 0.001582 0.122971 -0.876553 -0.847105 -1.593965 -0.033596 1 0 0 0 0 0 1 76036
-0.000404 0.001582 0.122971 -0.868205 -0.849455 -1.597303 -0.033627 1 0 0 0 0 0 1 77037
-0.000404 0.001582 0.122971 -0.864417 -0.851012 -1.599447 -0.033658 1 0 0 0 0 0 1 78033
-0.000409 0.001600 0.122960 -0.788487 -1.100500 -1.455342 -0.033689 1 0 0 0 0 0 1 79031
-0.000412 0.001609 0.122956 -0.815014 -1.011855 -1.531432 -0.033721 1 0 0 0 0 0 1 80037
-0.000413 0.001614 0.122955 -0.835221 -0.946077 -1.571858 -0.033752 1 0 0 0 0 0 1 81036
-0.000414 0.001616 0.122954 -0.846413 -0.911244 -1.588343 -0.033783 1 0 0 0 0 0 1 82036
-0.000414 0.001617 0.122954 -0.852525 -0.893944 -1.595241 -0.033815 1 0 0 0 0 0 1 83038
-0.000414 0.001618 0.122954 -0.855978 -0.885622 -1.598643 -0.033846 1 0 0 0 0 0 1 84035
-0.000420 0.001637 0.122943 -0.783679 -1.130110 -1.454838 -0.033877 1 0 0 0 0 0 1 85037
-0.000423 0.001646 0.122939 -0.811976 -1.039102 -1.531120 -0.033908 1 0 0 0 0 0 1 86037
-0.000424 0.001651 0.122938 -0.833139 -0.972217 -1.571741 -0.033942 1 0 0 0 0 0 1 87113
-0.000425 0.001653 0.122938 -0.844780 -0.936801 -1.588249 -0.033973 1 0 0 0 0 0 1 88114
-0.000425 0.001654 0.122937 -0.851077 -0.919194 -1.595115 -0.034004 1 0 0 0 0 0 1 89089
-0.000425 0.001655 0.122937 -0.854655 -0.910749 -1.598524 -0.034035 1 0 0 0 0 0 1 90099
-0.000425 0.001655 0.122937 -0.856835 -0.906939 -1.600676 -0.034067 1 0 0 0 0 0 1 91101
-0.000425 0.001655 0.122937 -0.858330 -0.905451 -1.602407 -0.034098 1 0 0 0 0 0 1 92115
-0.000425 0.001655 0.122937 -0.859451 -0.905106 -1.603938 -0.034129 1 0 0 0 0 0 1 93097
-0.000425 0.001655 0.122937 -0.860428 -0.905349 -1.605461 -0.034161 1 0 0 0 0 0 1 94112
-0.000412 0.001669 0.122916 -1.045467 -1.091744 -1.322859 -0.034192 1 0 0 0 0 0 1 95112
-0.000405 0.001676 0.122909 -0.978750 -1.026503 -1.469398 -0.034223 1 0 0 0 0 0 1 96099
-0.000402 0.001680 0.122906 -0.930213 -0.977432 -1.546622 -0.034255 1 0 0 0 0 0 1 97114
-0.000400 0.001681 0.122905 -0.904894 -0.951252 -1.577227 -0.034285 1 0 0 0 0 0 1 98099
-0.000399 0.001682 0.122905 -0.892537 -0.938255 -1.589244 -0.034317 1 0 0 0 0 0 1 99115
-0.000399 0.001683 0.122905 -0.886751 -0.932080 -1.594414 -0.034348 1 0 0 0 0 0 1 100099
-0.000399 0.001683 0.122905 -0.884278 -0.929432 -1.597220 -0.034380 1 0 0 0 0 0 1 101116
-0.000398 0.001683 0.122905 -0.883434 -0.928478 -1.599108 -0.034410 1 0 0 0 0 0 1 102098
-0.000398 0.001683 0.122905 -0.883347 -0.928370 -1.600635 -0.034440 1 0 0 0 0 0 1 103032
-0.000398 0.001683 0.122905 -0.883749 -0.928779 -1.602155 -0.034471 1 0 0 0 0 0 1 104041
-0.000398 0.001683 0.122905 -0.884347 -0.929392 -1.603615 -0.034502 1 0 0 0 0 0 1 105032
-0.000404 0.001701 0.122894 -0.810620 -1.178294 -1.458809 -0.034534 1 0 0 0 0 0 1 106040
-0.000407 0.001711 0.122890 -0.838158 -1.089775 -1.534889 -0.034564 1 0 0 0 0 0 1 107031
-0.000408 0.001715 0.122889 -0.858877 -1.024104 -1.575330 -0.034596 1 0 0 0 0 0 1 108040
-0.000409 0.001718 0.122889 -0.870323 -0.989319 -1.591783 -0.034627 1 0 0 0 0 0 1 109030
-0.000409 0.001719 0.122888 -0.876546 -0.972069 -1.598660 -0.034658 1 0 0 0 0 0 1 110031
-0.000409 0.001719 0.122888 -0.880086 -0.963807 -1.602040 -0.034690 1 0 0 0 0 0 1 111041
-0.000409 0.001720 0.122888 -0.882258 -0.960127 -1.604189 -0.034722 1 0 0 0 0 0 1 112057
-0.000409 0.001720 0.122888 -0.883717 -0.958667 -1.605848 -0.034752 1 0 0 0 0 0 1 113038
-0.000409 0.001720 0.122888 -0.884870 -0.958400 -1.607395 -0.034784 1 0 0 0 0 0 1 114047
-0.000409 0.001720 0.122888 -0.885838 -0.958675 -1.608860 -0.034815 1 0 0 0 0 0 1 115044
-0.000409 0.001720 0.122888 -0.886716 -0.959243 -1.610305 -0.034846 1 0 0 0 0 0 1 116039
-0.000409 0.001720 0.122888 -0.887537 -0.959949 -1.611740 -0.034877 1 0 0 0 0 0 1 117030
-0.000409 0.001720 0.122888 -0.888369 -0.960758 -1.613201 -0.034909 1 0 0 0 0 0 1 118041
-0.000409 0.001720 0.122888 -0.889174 -0.961577 -1.614642 -0.034940 1 0 0 0 0 0 1 119038
-0.000409 0.001720 0.122888 -0.889969 -0.962417 -1.616092 -0.034971 1 0 0 0 0 0 1 120042
-0.000409 0.001720 0.122888 -0.890780 -0.963277 -1.617529 -0.035002 1 0 0 0 0 0 1 121037
-0.000409 0.001720 0.122888 -0.891572 -0.964117 -1.618972 -0.035033 1 0 0 0 0 0 1 122036
-0.000409 0.001720 0.122888 -0.892357 -0.964980 -1.620427 -0.035065 1 0 0 0 0 0 1 123039
-0.000409 0.001720 0.122888 -0.893148 -0.965821 -1.621838 -0.035095 1 0 0 0 0 0 1 124020
-0.000409 0.001720 0.122888 -0.893943 -0.966679 -1.623279 -0.035127 1 0 0 0 0 0 1 125018
-0.000396 0.001734 0.122867 -1.079069 -1.153330 -1.340139 -0.035158 1 0 0 0 0 0 1 126037
-0.000389 0.001741 0.122860 -1.012438 -1.088539 -1.486660 -0.035189 1 0 0 0 0 0 1 127020
-0.000386 0.001744 0.122857 -0.963961 -1.039710 -1.563875 -0.035221 1 0 0 0 0 0 1 128041
-0.000384 0.001746 0.122856 -0.938687 -1.013666 -1.594481 -0.035252 1 0 0 0 0 0 1 129042
-0.000383 0.001747 0.122856 -0.926330 -1.000739 -1.606442 -0.035283 1 0 0 0 0 0 1 130040
-0.000383 0.001747 0.122856 -0.920558 -0.994610 -1.611591 -0.035314 1 0 0 0 0 0 1 131023
-0.000383 0.001748 0.122856 -0.918097 -0.991985 -1.614356 -0.035346 1 0 0 0 0 0 1 132035
-0.000382 0.001748 0.122856 -0.917267 -0.991084 -1.616254 -0.035377 1 0 0 0 0 0 1 133036
-0.000382 0.001748 0.122856 -0.917237 -0.991047 -1.617821 -0.035408 1 0 0 0 0 0 1 134018
-0.000382 0.001748 0.122856 -0.917657 -0.991497 -1.619330 -0.035440 1 0 0 0 0 0 1 135037
-0.000382 0.001748 0.122856 -0.918270 -0.992149 -1.620778 -0.035471 1 0 0 0 0 0 1 136036
-0.000382 0.001748 0.122856 -0.918954 -0.992905 -1.622182 -0.035502 1 0 0 0 0 0 1 137017
-0.000382 0.001748 0.122856 -0.919704 -0.993719 -1.623612 -0.035533 1 0 0 0 0 0 1 138018
-0.000363 0.001743 0.122846 -1.179253 -0.932091 -1.486820 -0.035564 1 0 0 0 0 0 1 139020
-0.000354 0.001741 0.122842 -1.086051 -0.956492 -1.558669 -0.035596 1 0 0 0 0 0 1 140037
-0.000349 0.001740 0.122841 -1.017690 -0.974012 -1.596840 -0.035627 1 0 0 0 0 0 1 141018
-0.000347 0.001739 0.122840 -0.981803 -0.983564 -1.612467 -0.035659 1 0 0 0 0 0 1 142053
-0.000345 0.001739 0.122840 -0.964042 -0.988690 -1.618959 -0.035689 1 0 0 0 0 0 1 143019
-0.000350 0.001757 0.122829 -0.881063 -1.239941 -1.475591 -0.035721 1 0 0 0 0 0 1 144034
-0.000353 0.001766 0.122825 -0.903997 -1.152849 -1.552313 -0.035752 1 0 0 0 0 0 1 145029
-0.000354 0.001771 0.122824 -0.922420 -1.087930 -1.592955 -0.035783 1 0 0 0 0 0 1 146035
-0.000355 0.001773 0.122824 -0.932740 -1.053517 -1.609465 -0.035815 1 0 0 0 0 0 1 147036
-0.000355 0.001774 0.122824 -0.938385 -1.036457 -1.616329 -0.035846 1 0 0 0 0 0 1 148036
-0.000336 0.001770 0.122813 -1.200385 -0.965821 -1.481310 -0.035877 1 0 0 0 0 0 1 149033
-0.000327 0.001768 0.122810 -1.108516 -0.985689 -1.553837 -0.035908 1 0 0 0 0 0 1 150036
-0.000322 0.001767 0.122808 -1.040859 -1.000989 -1.592269 -0.035940 1 0 0 0 0 0 1 151035
-0.000320 0.001767 0.122808 -1.005291 -1.009367 -1.607933 -0.035971 1 0 0 0 0 0 1 152034
-0.000318 0.001767 0.122808 -0.987741 -1.013980 -1.614489 -0.036002 1 0 0 0 0 0 1 153039
-0.000318 0.001767 0.122808 -0.979355 -1.016681 -1.617702 -0.036033 1 0 0 0 0 0 1 154028
-0.000318 0.001767 0.122808 -0.975590 -1.018484 -1.619764 -0.036065 1 0 0 0 0 0 1 155035
-0.000317 0.001767 0.122808 -0.974131 -1.019805 -1.621393 -0.036096 1 0 0 0 0 0 1 156036
-0.000298 0.001762 0.122797 -1.232492 -0.958428 -1.484338 -0.036127 1 0 0 0 0 0 1 157033
-0.000289 0.001760 0.122794 -1.138962 -0.982917 -1.556254 -0.036158 1 0 0 0 0 0 1 158035
-0.000284 0.001759 0.122793 -1.070481 -1.000521 -1.594484 -0.036190 1 0 0 0 0 0 1 159035
-0.000282 0.001758 0.122792 -1.034508 -1.010072 -1.610072 -0.036221 1 0 0 0 0 0 1 160041
-0.000280 0.001758 0.122792 -1.016758 -1.015241 -1.616589 -0.036252 1 0 0 0 0 0 1 161036
-0.000280 0.001758 0.122792 -1.008288 -1.018248 -1.619790 -0.036283 1 0 0 0 0 0 1 162034
-0.000280 0.001758 0.122792 -1.004488 -1.020170 -1.621840 -0.036315 1 0 0 0 0 0 1 163035
-0.000285 0.001776 0.122781 -0.928437 -1.269876 -1.476716 -0.036346 1 0 0 0 0 0 1 164033
-0.000288 0.001785 0.122777 -0.954889 -1.182172 -1.552834 -0.036377 1 0 0 0 0 0 1 165034
-0.000289 0.001790 0.122776 -0.975062 -1.116917 -1.593210 -0.036408 1 0 0 0 0 0 1 166025
-0.000271 0.001787 0.122765 -1.244912 -1.019864 -1.470960 -0.036440 1 0 0 0 0 0 1 167033
-0.000261 0.001786 0.122761 -1.157336 -1.026218 -1.548288 -0.036470 1 0 0 0 0 0 1 168024
-0.000257 0.001786 0.122760 -1.091862 -1.034723 -1.588435 -0.036502 1 0 0 0 0 0 1 169033
-0.000255 0.001786 0.122760 -1.057394 -1.039684 -1.604659 -0.036533 1 0 0 0 0 0 1 170024
-0.000253 0.001785 0.122760 -1.040399 -1.042578 -1.611415 -0.036564 1 0 0 0 0 0 1 171031
-0.000253 0.001785 0.122759 -1.032314 -1.044435 -1.614691 -0.036596 1 0 0 0 0 0 1 172024
-0.000253 0.001785 0.122759 -1.028730 -1.045811 -1.616757 -0.036627 1 0 0 0 0 0 1 173033
-0.000252 0.001785 0.122759 -1.027362 -1.046927 -1.618357 -0.036658 1 0 0 0 0 0 1 174025
-0.000252 0.001785 0.122759 -1.027126 -1.047940 -1.619829 -0.036690 1 0 0 0 0 0 1 175038
-0.000252 0.001785 0.122759 -1.027430 -1.048879 -1.621239 -0.036721 1 0 0 0 0 0 1 176029
-0.000252 0.001785 0.122759 -1.028041 -1.049817 -1.622643 -0.036752 1 0 0 0 0 0 1 177040
-0.000233 0.001781 0.122749 -1.287380 -0.988229 -1.485172 -0.036784 1 0 0 0 0 0 1 178043
-0.000224 0.001779 0.122746 -1.194611 -1.012589 -1.557115 -0.036815 1 0 0 0 0 0 1 179041
-0.000219 0.001777 0.122744 -1.126557 -1.030162 -1.595374 -0.036847 1 0 0 0 0 0 1 180059
-0.000217 0.001777 0.122744 -1.090783 -1.039651 -1.610923 -0.036878 1 0 0 0 0 0 1 181050
-0.000215 0.001777 0.122744 -1.073134 -1.044823 -1.617421 -0.036909 1 0 0 0 0 0 1 182045
-0.000215 0.001776 0.122744 -1.064742 -1.047807 -1.620598 -0.036940 1 0 0 0 0 0 1 183033
-0.000215 0.001776 0.122744 -1.061010 -1.049745 -1.622623 -0.036971 1 0 0 0 0 0 1 184049
-0.000214 0.001776 0.122744 -1.059562 -1.051142 -1.624204 -0.037002 1 0 0 0 0 0 1 185030
-0.000214 0.001776 0.122744 -1.059317 -1.052302 -1.625672 -0.037034 1 0 0 0 0 0 1 186048
-0.000214 0.001776 0.122744 -1.059604 -1.053287 -1.627033 -0.037064 1 0 0 0 0 0 1 187019
-0.000214 0.001776 0.122744 -1.060227 -1.054265 -1.628459 -0.037096 1 0 0 0 0 0 1 188044
-0.000214 0.001776 0.122744 -1.060967 -1.055188 -1.629825 -0.037127 1 0 0 0 0 0 1 189044
-0.000214 0.001776 0.122744 -1.061800 -1.056089 -1.631201 -0.037159 1 0 0 0 0 0 1 190043
-0.000214 0.001776 0.122744 -1.062656 -1.056989 -1.632577 -0.037190 1 0 0 0 0 0 1 191046
-0.000214 0.001776 0.122744 -1.063495 -1.057856 -1.633900 -0.037220 1 0 0 0 0 0 1 192015
-0.000214 0.001776 0.122744 -1.064389 -1.058733 -1.635278 -0.037251 1 0 0 0 0 0 1 193015
-0.000214 0.001776 0.122744 -1.065289 -1.059656 -1.636684 -0.037283 1 0 0 0 0 0 1 194040
-0.000195 0.001772 0.122733 -1.324823 -0.998036 -1.498990 -0.037315 1 0 0 0 0 0 1 195048
-0.000186 0.001770 0.122730 -1.232302 -1.022365 -1.570967 -0.037346 1 0 0 0 0 0 1 196048
-0.000181 0.001768 0.122729 -1.164350 -1.039888 -1.609223 -0.037378 1 0 0 0 0 0 1 197049
-0.000192 0.001754 0.122718 -0.946048 -0.854328 -1.487499 -0.037409 1 0 0 0 0 0 1 198043
-0.000198 0.001746 0.122714 -0.994128 -0.930656 -1.563646 -0.037439 1 0 0 0 0 0 1 199015
-0.000200 0.001743 0.122713 -1.034383 -0.985571 -1.603261 -0.037471 1 0 0 0 0 0 1 200043
-0.000202 0.001741 0.122713 -1.056554 -1.014880 -1.619274 -0.037502 1 0 0 0 0 0 1 201043
-0.000202 0.001740 0.122712 -1.068238 -1.030019 -1.625873 -0.037533 1 0 0 0 0 0 1 202014
-0.000203 0.001739 0.122712 -1.074574 -1.038035 -1.629150 -0.037565 1 0 0 0 0 0 1 203045
-0.000203 0.001739 0.122712 -1.078200 -1.042467 -1.631155 -0.037596 1 0 0 0 0 0 1 204043
-0.000203 0.001739 0.122712 -1.080447 -1.045096 -1.632748 -0.037627 1 0 0 0 0 0 1 205044
-0.000203 0.001739 0.122712 -1.081995 -1.046829 -1.634146 -0.037658 1 0 0 0 0 0 1 206013
-0.000216 0.001725 0.122702 -0.900668 -0.853116 -1.498090 -0.037689 1 0 0 0 0 0 1 207015
-0.000223 0.001717 0.122699 -0.967383 -0.925357 -1.569226 -0.037721 1 0 0 0 0 0 1 208039
-0.000227 0.001714 0.122697 -1.016916 -0.978188 -1.607006 -0.037752 1 0 0 0 0 0 1 209043
-0.000228 0.001712 0.122697 -1.043741 -1.006497 -1.622391 -0.037784 1 0 0 0 0 0 1 210050
-0.000210 0.001707 0.122686 -1.316437 -0.958647 -1.489624 -0.037815 1 0 0 0 0 0 1 211043
-0.000201 0.001704 0.122683 -1.230606 -0.989745 -1.563363 -0.037846 1 0 0 0 0 0 1 212039
-0.000197 0.001703 0.122682 -1.166005 -1.010643 -1.602221 -0.037877 1 0 0 0 0 0 1 213044
-0.000194 0.001702 0.122681 -1.131988 -1.021820 -1.617982 -0.037909 1 0 0 0 0 0 1 214044
-0.000207 0.001687 0.122671 -0.932668 -0.832810 -1.486954 -0.037940 1 0 0 0 0 0 1 215045
-0.000213 0.001680 0.122667 -0.990274 -0.907213 -1.559878 -0.037970 1 0 0 0 0 0 1 216015
-0.000216 0.001677 0.122666 -1.035303 -0.961155 -1.598340 -0.038002 1 0 0 0 0 0 1 217044
-0.000217 0.001675 0.122665 -1.059855 -0.989967 -1.613908 -0.038033 1 0 0 0 0 0 1 218026
-0.000218 0.001674 0.122665 -1.072808 -1.004948 -1.620508 -0.038067 1 0 0 0 0 0 1 219120
-0.000218 0.001673 0.122665 -1.079721 -1.012817 -1.623660 -0.038098 1 0 0 0 0 0 1 220117
-0.000232 0.001659 0.122655 -0.901114 -0.822217 -1.487901 -0.038130 1 0 0 0 0 0 1 221117
-0.000239 0.001652 0.122652 -0.969023 -0.895763 -1.559293 -0.038161 1 0 0 0 0 0 1 222108
-0.000242 0.001648 0.122650 -1.019163 -0.949265 -1.597183 -0.038192 1 0 0 0 0 0 1 223122
-0.000244 0.001646 0.122650 -1.046253 -0.977836 -1.612529 -0.038222 1 0 0 0 0 0 1 224087
-0.000245 0.001645 0.122650 -1.060395 -0.992629 -1.618926 -0.038254 1 0 0 0 0 0 1 225087
-0.000245 0.001645 0.122650 -1.067943 -1.000421 -1.622059 -0.038285 1 0 0 0 0 0 1 226085
-0.000245 0.001645 0.122650 -1.072186 -1.004739 -1.624052 -0.038317 1 0 0 0 0 0 1 227116
-0.000227 0.001640 0.122639 -1.333466 -0.944831 -1.486283 -0.038347 1 0 0 0 0 0 1 228086
-0.000231 0.001623 0.122626 -1.059500 -0.774937 -1.420434 -0.038379 1 0 0 0 0 0 1 229108
-0.000233 0.001615 0.122621 -1.057507 -0.863641 -1.528527 -0.038410 1 0 0 0 0 0 1 230085
-0.000234 0.001611 0.122619 -1.070538 -0.925016 -1.580520 -0.038441 1 0 0 0 0 0 1 231087
-0.000234 0.001609 0.122618 -1.078899 -0.957537 -1.600993 -0.038472 1 0 0 0 0 0 1 232088
-0.000234 0.001608 0.122618 -1.083698 -0.974257 -1.609209 -0.038504 1 0 0 0 0 0 1 233109
-0.000234 0.001608 0.122618 -1.086532 -0.982978 -1.612942 -0.038535 1 0 0 0 0 0 1 234094
-0.000248 0.001593 0.122608 -0.905961 -0.792935 -1.477103 -0.038567 1 0 0 0 0 0 1 235109
-0.000255 0.001586 0.122604 -0.972740 -0.866506 -1.548635 -0.038598 1 0 0 0 0 0 1 236093
-0.000258 0.001582 0.122603 -1.022306 -0.920009 -1.586579 -0.038629 1 0 0 0 0 0 1 237107
-0.000260 0.001580 0.122603 -1.049101 -0.948592 -1.601954 -0.038660 1 0 0 0 0 0 1 238095
-0.000266 0.001598 0.122592 -0.988360 -1.212446 -1.461727 -0.038692 1 0 0 0 0 0 1 239114
-0.000269 0.001607 0.122588 -1.022488 -1.131591 -1.539124 -0.038723 1 0 0 0 0 0 1 240110
-0.000271 0.001611 0.122587 -1.046493 -1.069752 -1.579811 -0.038754 1 0 0 0 0 0 1 241093
-0.000272 0.001613 0.122586 -1.059623 -1.036895 -1.596278 -0.038786 1 0 0 0 0 0 1 242109
-0.000272 0.001614 0.122586 -1.066694 -1.020555 -1.603007 -0.038816 1 0 0 0 0 0 1 243094
-0.000253 0.001610 0.122576 -1.329511 -0.950311 -1.466948 -0.038848 1 0 0 0 0 0 1 244108
-0.000244 0.001608 0.122572 -1.238801 -0.970017 -1.539461 -0.038879 1 0 0 0 0 0 1 245090
-0.000253 0.001593 0.122561 -0.989373 -0.790409 -1.439719 -0.038910 1 0 0 0 0 0 1 246092
-0.000257 0.001586 0.122557 -1.019434 -0.869421 -1.525153 -0.038940 1 0 0 0 0 0 1 247036
-0.000259 0.001582 0.122555 -1.050435 -0.925607 -1.568075 -0.038971 1 0 0 0 0 0 1 248026
-0.000260 0.001580 0.122555 -1.067969 -0.955532 -1.585227 -0.039002 1 0 0 0 0 0 1 249035
-0.000261 0.001579 0.122555 -1.077333 -0.970960 -1.592205 -0.039033 1 0 0 0 0 0 1 250027
-0.000261 0.001578 0.122554 -1.082476 -0.979049 -1.595517 -0.039065 1 0 0 0 0 0 1 251036
-0.000261 0.001578 0.122554 -1.085476 -0.983481 -1.597497 -0.039096 1 0 0 0 0 0 1 252027
-0.000261 0.001578 0.122554 -1.087430 -0.986079 -1.599018 -0.039127 1 0 0 0 0 0 1 253027
-0.000275 0.001564 0.122544 -0.906437 -0.793005 -1.462142 -0.039158 1 0 0 0 0 0 1 254035
-0.000281 0.001557 0.122541 -0.972818 -0.864899 -1.533413 -0.039189 1 0 0 0 0 0 1 255018
-0.000266 0.001549 0.122529 -1.281019 -0.855157 -1.431866 -0.039221 1 0 0 0 0 0 1 256041
-0.000258 0.001545 0.122525 -1.214699 -0.906478 -1.517768 -0.039252 1 0 0 0 0 0 1 257034
-0.000254 0.001543 0.122524 -1.160075 -0.937566 -1.560952 -0.039284 1 0 0 0 0 0 1 258043
-0.000252 0.001542 0.122523 -1.131032 -0.953804 -1.578168 -0.039315 1 0 0 0 0 0 1 259035
-0.000251 0.001541 0.122523 -1.116773 -0.962283 -1.585172 -0.039346 1 0 0 0 0 0 1 260034
-0.000251 0.001541 0.122523 -1.110043 -0.966864 -1.588456 -0.039377 1 0 0 0 0 0 1 261025
-0.000264 0.001526 0.122513 -0.924759 -0.774805 -1.452060 -0.039408 1 0 0 0 0 0 1 262039
-0.000270 0.001519 0.122509 -0.988945 -0.847119 -1.523598 -0.039440 1 0 0 0 0 0 1 263033
-0.000279 0.001534 0.122497 -0.962397 -1.149192 -1.414909 -0.039471 1 0 0 0 0 0 1 264047
-0.000284 0.001542 0.122493 -1.015158 -1.088907 -1.504459 -0.039502 1 0 0 0 0 0 1 265042
-0.000286 0.001545 0.122492 -1.048661 -1.037478 -1.549508 -0.039534 1 0 0 0 0 0 1 266043
-0.000268 0.001543 0.122481 -1.325384 -0.947391 -1.427971 -0.039565 1 0 0 0 0 0 1 267044
-0.000272 0.001527 0.122467 -1.059571 -0.762074 -1.367327 -0.039596 1 0 0 0 0 0 1 268042
-0.000275 0.001519 0.122462 -1.061341 -0.842591 -1.477596 -0.039627 1 0 0 0 0 0 1 269042
-0.000276 0.001515 0.122460 -1.076236 -0.899819 -1.530307 -0.039659 1 0 0 0 0 0 1 270042
-0.000276 0.001514 0.122460 -1.085494 -0.930249 -1.550957 -0.039690 1 0 0 0 0 0 1 271044
-0.000277 0.001513 0.122459 -1.090729 -0.945887 -1.559152 -0.039721 1 0 0 0 0 0 1 272046
-0.000277 0.001512 0.122459 -1.093772 -0.954061 -1.562805 -0.039751 1 0 0 0 0 0 1 273015
-0.000277 0.001512 0.122459 -1.095761 -0.958543 -1.564948 -0.039784 1 0 0 0 0 0 1 274046
-0.000277 0.001512 0.122459 -1.097180 -0.961138 -1.566486 -0.039815 1 0 0 0 0 0 1 275045
-0.000258 0.001507 0.122449 -1.357093 -0.900413 -1.428202 -0.039845 1 0 0 0 0 0 1 276014
-0.000248 0.001505 0.122445 -1.265271 -0.924757 -1.500094 -0.039877 1 0 0 0 0 0 1 277042
-0.000257 0.001489 0.122434 -1.015361 -0.747574 -1.399592 -0.039909 1 0 0 0 0 0 1 278042
-0.000261 0.001482 0.122430 -1.044980 -0.827471 -1.485090 -0.039940 1 0 0 0 0 0 1 279042
-0.000264 0.001478 0.122429 -1.075727 -0.884049 -1.527971 -0.039971 1 0 0 0 0 0 1 280042
-0.000270 0.001494 0.122417 -1.018272 -1.163483 -1.398459 -0.040002 1 0 0 0 0 0 1 281040
-0.000273 0.001503 0.122413 -1.054169 -1.090539 -1.479520 -0.040034 1 0 0 0 0 0 1 282041
-0.000275 0.001507 0.122412 -1.079084 -1.032684 -1.521426 -0.040065 1 0 0 0 0 0 1 283043
-0.000289 0.001495 0.122401 -0.910354 -0.807130 -1.399542 -0.040096 1 0 0 0 0 0 1 284041
-0.000296 0.001489 0.122398 -0.982707 -0.862159 -1.476463 -0.040127 1 0 0 0 0 0 1 285039
-0.000300 0.001486 0.122396 -1.035017 -0.906292 -1.516237 -0.040159 1 0 0 0 0 0 1 286042
-0.000302 0.001484 0.122396 -1.063176 -0.930141 -1.532155 -0.040189 1 0 0 0 0 0 1 287013
-0.000303 0.001483 0.122396 -1.077894 -0.942565 -1.538702 -0.040221 1 0 0 0 0 0 1 288043
-0.000303 0.001483 0.122396 -1.085656 -0.949097 -1.541747 -0.040251 1 0 0 0 0 0 1 289011
-0.000284 0.001478 0.122385 -1.348850 -0.890385 -1.404033 -0.040284 1 0 0 0 0 0 1 290041
-0.000275 0.001476 0.122382 -1.258672 -0.915637 -1.476030 -0.040315 1 0 0 0 0 0 1 291042
-0.000270 0.001475 0.122380 -1.191967 -0.933576 -1.514117 -0.040346 1 0 0 0 0 0 1 292041
-0.000268 0.001474 0.122380 -1.156874 -0.943243 -1.529492 -0.040377 1 0 0 0 0 0 1 293039
-0.000267 0.001474 0.122380 -1.139581 -0.948436 -1.535783 -0.040409 1 0 0 0 0 0 1 294041
-0.000280 0.001460 0.122370 -0.949042 -0.756759 -1.400005 -0.040440 1 0 0 0 0 0 1 295042
-0.000286 0.001452 0.122366 -1.010340 -0.828890 -1.471963 -0.040471 1 0 0 0 0 0 1 296037
-0.000289 0.001449 0.122365 -1.057118 -0.881601 -1.509945 -0.040502 1 0 0 0 0 0 1 297029
-0.000291 0.001447 0.122364 -1.082525 -0.909783 -1.525277 -0.040533 1 0 0 0 0 0 1 298034
-0.000292 0.001446 0.122364 -1.095851 -0.924327 -1.531570 -0.040565 1 0 0 0 0 0 1 299043
-0.000292 0.001446 0.122364 -1.102944 -0.931934 -1.534547 -0.040596 1 0 0 0 0 0 1 300040
-0.000292 0.001446 0.122364 -1.106923 -0.936112 -1.536365 -0.040627 1 0 0 0 0 0 1 301042
-0.000292 0.001445 0.122364 -1.109346 -0.938548 -1.537774 -0.040659 1 0 0 0 0 0 1 302040
-0.000273 0.001441 0.122354 -1.369836 -0.877787 -1.399285 -0.040690 1 0 0 0 0 0 1 303041
-0.000264 0.001439 0.122350 -1.278411 -0.901927 -1.471081 -0.040721 1 0 0 0 0 0 1 304030
-0.000273 0.001423 0.122339 -1.028812 -0.724766 -1.370167 -0.040752 1 0 0 0 0 0 1 305042
-0.000277 0.001416 0.122335 -1.058329 -0.804359 -1.455641 -0.040783 1 0 0 0 0 0 1 306011
-0.000279 0.001412 0.122333 -1.089029 -0.860778 -1.498516 -0.040814 1 0 0 0 0 0 1 307012
-0.000280 0.001410 0.122333 -1.106391 -0.890782 -1.515573 -0.040845 1 0 0 0 0 0 1 308023
-0.000281 0.001409 0.122333 -1.115683 -0.906233 -1.522440 -0.040877 1 0 0 0 0 0 1 309025
-0.000281 0.001409 0.122333 -1.120782 -0.914296 -1.525639 -0.040908 1 0 0 0 0 0 1 310035
-0.000281 0.001408 0.122333 -1.123760 -0.918678 -1.527510 -0.040940 1 0 0 0 0 0 1 311038
-0.000287 0.001426 0.122322 -1.050821 -1.170809 -1.382369 -0.040971 1 0 0 0 0 0 1 312049
-0.000289 0.001436 0.122318 -1.078740 -1.084086 -1.457617 -0.041002 1 0 0 0 0 0 1 313038
-0.000291 0.001440 0.122317 -1.099629 -1.019353 -1.497427 -0.041034 1 0 0 0 0 0 1 314048
-0.000291 0.001442 0.122316 -1.111185 -0.985026 -1.513417 -0.041065 1 0 0 0 0 0 1 315039
-0.000292 0.001444 0.122316 -1.117484 -0.967948 -1.519936 -0.041096 1 0 0 0 0 0 1 316047
-0.000273 0.001440 0.122306 -1.379930 -0.897349 -1.383144 -0.041127 1 0 0 0 0 0 1 317038
-0.000264 0.001438 0.122302 -1.289629 -0.916574 -1.455561 -0.041159 1 0 0 0 0 0 1 318049
-0.000259 0.001437 0.122301 -1.222831 -0.931479 -1.493742 -0.041189 1 0 0 0 0 0 1 319025
-0.000257 0.001436 0.122300 -1.187730 -0.939636 -1.509122 -0.041221 1 0 0 0 0 0 1 320025
-0.000269 0.001422 0.122290 -0.988079 -0.749444 -1.376382 -0.041252 1 0 0 0 0 0 1 321033
-0.000275 0.001415 0.122286 -1.044693 -0.822116 -1.449508 -0.041283 1 0 0 0 0 0 1 322024
-0.000278 0.001411 0.122285 -1.089116 -0.875079 -1.487888 -0.041315 1 0 0 0 0 0 1 323033
-0.000280 0.001409 0.122285 -1.113354 -0.903375 -1.503318 -0.041346 1 0 0 0 0 0 1 324029
-0.000280 0.001408 0.122285 -1.126085 -0.917974 -1.509609 -0.041377 1 0 0 0 0 0 1 325037
-0.000281 0.001408 0.122285 -1.132887 -0.925591 -1.512558 -0.041408 1 0 0 0 0 0 1 326031
-0.000281 0.001408 0.122285 -1.136851 -0.929862 -1.514511 -0.041444 1 0 0 0 0 0 1 327172
-0.000286 0.001426 0.122274 -1.064200 -1.181815 -1.369034 -0.041471 1 0 0 0 0 0 1 328029
-0.000289 0.001435 0.122270 -1.092300 -1.095170 -1.444256 -0.041502 1 0 0 0 0 0 1 329029
-0.000291 0.001440 0.122269 -1.113280 -1.030479 -1.484021 -0.041533 1 0 0 0 0 0 1 330031
-0.000291 0.001442 0.122268 -1.124881 -0.996186 -1.500000 -0.041565 1 0 0 0 0 0 1 331036
-0.000286 0.001424 0.122248 -1.207801 -0.722114 -1.227403 -0.041596 1 0 0 0 0 0 1 332031
-0.000284 0.001416 0.122240 -1.183729 -0.806909 -1.371244 -0.041627 1 0 0 0 0 0 1 333036
-0.000282 0.001411 0.122238 -1.165763 -0.870868 -1.446429 -0.041658 1 0 0 0 0 0 1 334032
-0.000282 0.001409 0.122237 -1.156642 -0.905003 -1.475957 -0.041689 1 0 0 0 0 0 1 335014
-0.000281 0.001408 0.122237 -1.152505 -0.922501 -1.487316 -0.041721 1 0 0 0 0 0 1 336030
-0.000281 0.001407 0.122237 -1.150869 -0.931554 -1.492044 -0.041752 1 0 0 0 0 0 1 337029
-0.000281 0.001407 0.122236 -1.150477 -0.936412 -1.494425 -0.041783 1 0 0 0 0 0 1 338010
-0.000281 0.001407 0.122236 -1.150708 -0.939191 -1.495983 -0.041814 1 0 0 0 0 0 1 339012
-0.000286 0.001425 0.122226 -1.076380 -1.190562 -1.350526 -0.041845 1 0 0 0 0 0 1 340012
-0.000289 0.001434 0.122222 -1.103564 -1.103674 -1.425715 -0.041877 1 0 0 0 0 0 1 341026
-0.000304 0.001425 0.122210 -0.941787 -0.844266 -1.326204 -0.041908 1 0 0 0 0 0 1 342034
-0.000311 0.001420 0.122206 -1.017868 -0.879907 -1.412354 -0.041940 1 0 0 0 0 0 1 343034
-0.000315 0.001418 0.122205 -1.072071 -0.914052 -1.455395 -0.041971 1 0 0 0 0 0 1 344031
-0.000317 0.001416 0.122204 -1.101204 -0.932891 -1.472432 -0.042002 1 0 0 0 0 0 1 345026
-0.000318 0.001416 0.122204 -1.116376 -0.942748 -1.479260 -0.042033 1 0 0 0 0 0 1 346032
-0.000318 0.001416 0.122204 -1.124406 -0.948017 -1.482392 -0.042064 1 0 0 0 0 0 1 347031
-0.000313 0.001397 0.122184 -1.205585 -0.694075 -1.204873 -0.042096 1 0 0 0 0 0 1 348028
-0.000310 0.001387 0.122177 -1.180512 -0.788770 -1.347065 -0.042127 1 0 0 0 0 0 1 349027
-0.000314 0.001401 0.122163 -1.087203 -1.107317 -1.274870 -0.042158 1 0 0 0 0 0 1 350030
-0.000316 0.001408 0.122159 -1.104269 -1.055865 -1.378171 -0.042189 1 0 0 0 0 0 1 351029
-0.000317 0.001411 0.122157 -1.119688 -1.008855 -1.427970 -0.042221 1 0 0 0 0 0 1 352028
-0.000318 0.001413 0.122156 -1.128535 -0.983360 -1.447437 -0.042252 1 0 0 0 0 0 1 353026
-0.000318 0.001414 0.122156 -1.133456 -0.970664 -1.455113 -0.042283 1 0 0 0 0 0 1 354033
-0.000332 0.001400 0.122146 -0.954140 -0.770102 -1.319095 -0.042314 1 0 0 0 0 0 1 355031
-0.000338 0.001393 0.122142 -1.020601 -0.837284 -1.391239 -0.042346 1 0 0 0 0 0 1 356026
-0.000342 0.001390 0.122141 -1.069912 -0.887491 -1.429232 -0.042377 1 0 0 0 0 0 1 357026
-0.000343 0.001388 0.122141 -1.096585 -0.914404 -1.444470 -0.042408 1 0 0 0 0 0 1 358028
-0.000344 0.001387 0.122141 -1.110519 -0.928290 -1.450630 -0.042439 1 0 0 0 0 0 1 359029
-0.000364 0.001391 0.122120 -0.860941 -0.990745 -1.167057 -0.042471 1 0 0 0 0 0 1 360028
-0.000373 0.001393 0.122112 -0.955960 -0.976558 -1.313117 -0.042502 1 0 0 0 0 0 1 361027
-0.000378 0.001394 0.122110 -1.026018 -0.964383 -1.389620 -0.042533 1 0 0 0 0 0 1 362028
-0.000380 0.001394 0.122109 -1.063771 -0.957796 -1.419627 -0.042564 1 0 0 0 0 0 1 363028
-0.000382 0.001395 0.122108 -1.083403 -0.954724 -1.431205 -0.042599 1 0 0 0 0 0 1 364144
-0.000377 0.001376 0.122088 -1.170527 -0.696574 -1.156278 -0.042627 1 0 0 0 0 0 1 365031
-0.000374 0.001367 0.122081 -1.148307 -0.788994 -1.299600 -0.042662 1 0 0 0 0 0 1 366147
-0.000373 0.001362 0.122078 -1.131240 -0.856714 -1.374501 -0.042693 1 0 0 0 0 0 1 367159
-0.000372 0.001360 0.122077 -1.122467 -0.892630 -1.403717 -0.042721 1 0 0 0 0 0 1 368026
-0.000385 0.001345 0.122067 -0.936583 -0.716771 -1.275314 -0.042756 1 0 0 0 0 0 1 369155
-0.000392 0.001337 0.122063 -0.999454 -0.796003 -1.350320 -0.042787 1 0 0 0 0 0 1 370152
-0.000395 0.001333 0.122062 -1.046947 -0.852176 -1.389318 -0.042818 1 0 0 0 0 0 1 371153
-0.000402 0.001350 0.122050 -0.997928 -1.131758 -1.258043 -0.042849 1 0 0 0 0 0 1 372150
-0.000406 0.001358 0.122047 -1.037667 -1.059194 -1.338241 -0.042881 1 0 0 0 0 0 1 373150
-0.000421 0.001348 0.122035 -0.882526 -0.807264 -1.239761 -0.042912 1 0 0 0 0 0 1 374153
-0.000428 0.001343 0.122031 -0.961372 -0.846121 -1.326667 -0.042943 1 0 0 0 0 0 1 375154
-0.000432 0.001340 0.122029 -1.016944 -0.881850 -1.369927 -0.042975 1 0 0 0 0 0 1 376156
-0.000428 0.001320 0.122008 -1.123951 -0.644900 -1.107144 -0.043005 1 0 0 0 0 0 1 377144
-0.000427 0.001310 0.122001 -1.111512 -0.747559 -1.254848 -0.043037 1 0 0 0 0 0 1 378151
-0.000426 0.001306 0.121999 -1.099371 -0.820390 -1.331290 -0.043068 1 0 0 0 0 0 1 379152
-0.000425 0.001303 0.121998 -1.093184 -0.858944 -1.361160 -0.043099 1 0 0 0 0 0 1 380142
-0.000438 0.001288 0.121987 -0.908635 -0.684471 -1.232433 -0.043131 1 0 0 0 0 0 1 381152
-0.000445 0.001280 0.121983 -0.971931 -0.764144 -1.307619 -0.043162 1 0 0 0 0 0 1 382143
-0.000448 0.001276 0.121982 -1.019626 -0.820539 -1.346660 -0.043193 1 0 0 0 0 0 1 383151
-0.000463 0.001260 0.121971 -0.863694 -0.656416 -1.221943 -0.043224 1 0 0 0 0 0 1 384143
-0.000471 0.001252 0.121968 -0.941401 -0.741315 -1.298749 -0.043256 1 0 0 0 0 0 1 385151
-0.000474 0.001248 0.121966 -0.996280 -0.800283 -1.338358 -0.043287 1 0 0 0 0 0 1 386143
-0.000482 0.001264 0.121955 -0.951023 -1.081374 -1.207376 -0.043318 1 0 0 0 0 0 1 387151
-0.000499 0.001258 0.121941 -0.810706 -0.815401 -1.147008 -0.043345 1 0 0 0 0 0 1 388018
-0.000507 0.001256 0.121936 -0.902617 -0.827665 -1.259135 -0.043381 1 0 0 0 0 0 1 389156
-0.000492 0.001250 0.121924 -1.224419 -0.785698 -1.172572 -0.043412 1 0 0 0 0 0 1 390150
-0.000498 0.001232 0.121910 -0.983923 -0.626052 -1.122944 -0.043439 1 0 0 0 0 0 1 391029
-0.000501 0.001224 0.121904 -0.997269 -0.717989 -1.238291 -0.043471 1 0 0 0 0 0 1 392049
-0.000503 0.001220 0.121903 -1.017921 -0.780892 -1.292687 -0.043506 1 0 0 0 0 0 1 393152
-0.000504 0.001218 0.121902 -1.030040 -0.814075 -1.313682 -0.043537 1 0 0 0 0 0 1 394155
-0.000517 0.001202 0.121892 -0.855048 -0.637166 -1.181184 -0.043568 1 0 0 0 0 0 1 395147
-0.000524 0.001195 0.121888 -0.922802 -0.715263 -1.255408 -0.043600 1 0 0 0 0 0 1 396162
-0.000528 0.001191 0.121887 -0.972664 -0.770805 -1.294084 -0.043631 1 0 0 0 0 0 1 397148
-0.000543 0.001175 0.121876 -0.818002 -0.606485 -1.168615 -0.043658 1 0 0 0 0 0 1 398031
-0.000550 0.001167 0.121872 -0.896116 -0.690999 -1.245671 -0.043694 1 0 0 0 0 0 1 399165
-0.000535 0.001159 0.121861 -1.210331 -0.687538 -1.145574 -0.043725 1 0 0 0 0 0 1 400164
-0.000546 0.001159 0.121836 -0.891586 -0.797480 -0.944124 -0.043756 1 0 0 0 0 0 1 401161
-0.000552 0.001159 0.121827 -0.928974 -0.811056 -1.131692 -0.043787 1 0 0 0 0 0 1 402162
-0.000554 0.001159 0.121824 -0.968066 -0.813101 -1.223800 -0.043819 1 0 0 0 0 0 1 403164
-0.000569 0.001145 0.121812 -0.808771 -0.619943 -1.118347 -0.043850 1 0 0 0 0 0 1 404164
-0.000576 0.001138 0.121808 -0.884335 -0.689449 -1.202498 -0.043881 1 0 0 0 0 0 1 405163
-0.000580 0.001134 0.121807 -0.938047 -0.740565 -1.244548 -0.043908 1 0 0 0 0 0 1 406019
-0.000595 0.001118 0.121796 -0.785745 -0.574403 -1.120212 -0.043944 1 0 0 0 0 0 1 407166
-0.000603 0.001110 0.121792 -0.864566 -0.657572 -1.197676 -0.043975 1 0 0 0 0 0 1 408168
-0.000588 0.001102 0.121781 -1.179202 -0.653472 -1.097810 -0.044006 1 0 0 0 0 0 1 409166
-0.000593 0.001084 0.121767 -0.935572 -0.513307 -1.042654 -0.044037 1 0 0 0 0 0 1 410164
-0.000596 0.001074 0.121762 -0.946777 -0.614394 -1.156433 -0.044068 1 0 0 0 0 0 1 411134
-0.000598 0.001070 0.121760 -0.966282 -0.681805 -1.210206 -0.044100 1 0 0 0 0 0 1 412162
-0.000612 0.001054 0.121749 -0.796651 -0.523836 -1.089638 -0.044131 1 0 0 0 0 0 1 413165
-0.000619 0.001045 0.121745 -0.866710 -0.610896 -1.168660 -0.044162 1 0 0 0 0 0 1 414164
-0.000622 0.001041 0.121744 -0.917734 -0.670882 -1.209027 -0.044194 1 0 0 0 0 0 1 415166
-0.000637 0.001025 0.121733 -0.764108 -0.509280 -1.083507 -0.044225 1 0 0 0 0 0 1 416163
-0.000645 0.001017 0.121729 -0.842089 -0.594429 -1.160881 -0.044256 1 0 0 0 0 0 1 417162
-0.000648 0.001013 0.121728 -0.897050 -0.653463 -1.200677 -0.044287 1 0 0 0 0 0 1 418163
-0.000645 0.000993 0.121707 -1.004701 -0.429380 -0.935140 -0.044319 1 0 0 0 0 0 1 419164
-0.000643 0.000982 0.121699 -0.991571 -0.536693 -1.082774 -0.044350 1 0 0 0 0 0 1 420160
-0.000642 0.000977 0.121697 -0.979079 -0.611815 -1.159103 -0.044381 1 0 0 0 0 0 1 421162
-0.000655 0.000961 0.121686 -0.791718 -0.458313 -1.047087 -0.044411 1 0 0 0 0 0 1 422132
-0.000661 0.000952 0.121682 -0.852510 -0.547328 -1.129538 -0.044444 1 0 0 0 0 0 1 423164
-0.000664 0.000948 0.121680 -0.898818 -0.608228 -1.171074 -0.044474 1 0 0 0 0 0 1 424132
-0.000679 0.000932 0.121669 -0.743087 -0.447331 -1.045595 -0.044506 1 0 0 0 0 0 1 425161
-0.000686 0.000924 0.121666 -0.819735 -0.532509 -1.123264 -0.044537 1 0 0 0 0 0 1 426160
-0.000690 0.000920 0.121664 -0.874019 -0.591521 -1.163154 -0.044569 1 0 0 0 0 0 1 427163
-0.000705 0.000904 0.121654 -0.722301 -0.429743 -1.036920 -0.044600 1 0 0 0 0 0 1 428160
-0.000694 0.000892 0.121640 -1.060119 -0.452385 -0.974780 -0.044631 1 0 0 0 0 0 1 429150
-0.000688 0.000885 0.121635 -1.023375 -0.533468 -1.084837 -0.044662 1 0 0 0 0 0 1 430143
-0.000699 0.000868 0.121623 -0.804367 -0.387891 -0.995049 -0.044696 1 0 0 0 0 0 1 431234
-0.000704 0.000860 0.121618 -0.847115 -0.480905 -1.086590 -0.044727 1 0 0 0 0 0 1 432236
-0.000712 0.000874 0.121606 -0.809653 -0.794226 -0.985377 -0.044758 1 0 0 0 0 0 1 433232
-0.000729 0.000867 0.121592 -0.675428 -0.546561 -0.934096 -0.044790 1 0 0 0 0 0 1 434238
-0.000738 0.000863 0.121586 -0.769111 -0.566479 -1.050480 -0.044820 1 0 0 0 0 0 1 435209
-0.000742 0.000861 0.121585 -0.832648 -0.590620 -1.105178 -0.044852 1 0 0 0 0 0 1 436232
-0.000744 0.000861 0.121584 -0.866460 -0.604159 -1.126170 -0.044882 1 0 0 0 0 0 1 437206
-0.000759 0.000846 0.121573 -0.703276 -0.418414 -0.991853 -0.044914 1 0 0 0 0 0 1 438204
-0.000766 0.000839 0.121570 -0.775714 -0.490663 -1.066702 -0.044946 1 0 0 0 0 0 1 439233
-0.000769 0.000835 0.121568 -0.827807 -0.543160 -1.105559 -0.044976 1 0 0 0 0 0 1 440206
-0.000771 0.000834 0.121568 -0.855807 -0.571153 -1.120894 -0.045007 1 0 0 0 0 0 1 441203
-0.000785 0.000819 0.121557 -0.689761 -0.392729 -0.984435 -0.045039 1 0 0 0 0 0 1 442205
-0.000792 0.000811 0.121554 -0.760645 -0.468536 -1.058648 -0.045071 1 0 0 0 0 0 1 443232
-0.000777 0.000803 0.121542 -1.071297 -0.460901 -0.957739 -0.045101 1 0 0 0 0 0 1 444207
-0.000769 0.000799 0.121538 -1.006988 -0.512025 -1.043120 -0.045133 1 0 0 0 0 0 1 445227
-0.000765 0.000797 0.121537 -0.953484 -0.542966 -1.085531 -0.045164 1 0 0 0 0 0 1 446227
-0.000763 0.000796 0.121536 -0.924970 -0.559057 -1.102088 -0.045195 1 0 0 0 0 0 1 447212
-0.000776 0.000781 0.121526 -0.730364 -0.374649 -0.965927 -0.045227 1 0 0 0 0 0 1 448226
-0.000782 0.000774 0.121522 -0.786823 -0.447310 -1.040285 -0.045258 1 0 0 0 0 0 1 449212
-0.000785 0.000770 0.121521 -0.830970 -0.500027 -1.078994 -0.045289 1 0 0 0 0 0 1 450226
-0.000786 0.000769 0.121520 -0.854926 -0.528083 -1.094190 -0.045318 1 0 0 0 0 0 1 451146
-0.000787 0.000768 0.121520 -0.867448 -0.542436 -1.100162 -0.045350 1 0 0 0 0 0 1 452154
-0.000801 0.000753 0.121510 -0.693569 -0.357203 -0.960019 -0.045381 1 0 0 0 0 0 1 453146
-0.000808 0.000746 0.121506 -0.760348 -0.429363 -1.033092 -0.045412 1 0 0 0 0 0 1 454155
-0.000811 0.000742 0.121505 -0.809599 -0.481809 -1.071332 -0.045443 1 0 0 0 0 0 1 455145
-0.000813 0.000741 0.121504 -0.836185 -0.509763 -1.086443 -0.045475 1 0 0 0 0 0 1 456154
-0.000814 0.000740 0.121504 -0.849975 -0.524042 -1.092329 -0.045506 1 0 0 0 0 0 1 457145
-0.000814 0.000739 0.121504 -0.857193 -0.531363 -1.094914 -0.045537 1 0 0 0 0 0 1 458154
-0.000814 0.000739 0.121504 -0.861092 -0.535207 -1.096289 -0.045568 1 0 0 0 0 0 1 459144
-0.000814 0.000739 0.121504 -0.863358 -0.537321 -1.097260 -0.045600 1 0 0 0 0 0 1 460154
-0.000814 0.000739 0.121504 -0.864775 -0.538561 -1.098097 -0.045631 1 0 0 0 0 0 1 461147
-0.000814 0.000739 0.121504 -0.865795 -0.539360 -1.098882 -0.045662 1 0 0 0 0 0 1 462162
-0.000828 0.000725 0.121494 -0.686178 -0.347380 -0.956725 -0.045694 1 0 0 0 0 0 1 463164
-0.000834 0.000718 0.121490 -0.749953 -0.416051 -1.029198 -0.045725 1 0 0 0 0 0 1 464158
-0.000837 0.000714 0.121489 -0.797718 -0.466754 -1.067247 -0.045756 1 0 0 0 0 0 1 465158
-0.000839 0.000713 0.121488 -0.823529 -0.493821 -1.082263 -0.045787 1 0 0 0 0 0 1 466149
-0.000840 0.000712 0.121488 -0.836932 -0.507670 -1.088140 -0.045818 1 0 0 0 0 0 1 467154
-0.000840 0.000711 0.121488 -0.843959 -0.514775 -1.090685 -0.045850 1 0 0 0 0 0 1 468160
-0.000841 0.000711 0.121488 -0.847755 -0.518493 -1.092055 -0.045881 1 0 0 0 0 0 1 469156
-0.000841 0.000711 0.121488 -0.849961 -0.520529 -1.093031 -0.045912 1 0 0 0 0 0 1 470164
-0.000841 0.000711 0.121488 -0.851341 -0.521725 -1.093849 -0.045944 1 0 0 0 0 0 1 471165
-0.000841 0.000711 0.121488 -0.852333 -0.522501 -1.094629 -0.045975 1 0 0 0 0 0 1 472160
-0.000841 0.000711 0.121488 -0.853114 -0.523067 -1.095374 -0.046006 1 0 0 0 0 0 1 473156
-0.000846 0.000729 0.121477 -0.779229 -0.774351 -0.950122 -0.046036 1 0 0 0 0 0 1 474131
-0.000862 0.000724 0.121463 -0.625228 -0.494301 -0.881021 -0.046069 1 0 0 0 0 0 1 475162
-0.000870 0.000722 0.121458 -0.708277 -0.497344 -0.991615 -0.046100 1 0 0 0 0 0 1 476159
-0.000874 0.000721 0.121457 -0.766416 -0.513026 -1.044234 -0.046131 1 0 0 0 0 0 1 477160
-0.000876 0.000720 0.121456 -0.797532 -0.522326 -1.064452 -0.046162 1 0 0 0 0 0 1 478150
-0.000877 0.000720 0.121456 -0.813599 -0.527271 -1.072160 -0.046194 1 0 0 0 0 0 1 479167
-0.000878 0.000720 0.121456 -0.821945 -0.529889 -1.075328 -0.046225 1 0 0 0 0 0 1 480163
-0.000859 0.000715 0.121446 -1.086056 -0.469472 -0.937387 -0.046256 1 0 0 0 0 0 1 481164
-0.000850 0.000713 0.121442 -0.996788 -0.492528 -1.008355 -0.046287 1 0 0 0 0 0 1 482158
-0.000845 0.000712 0.121441 -0.930622 -0.509310 -1.045571 -0.046319 1 0 0 0 0 0 1 483162
-0.000843 0.000711 0.121440 -0.895753 -0.518318 -1.060252 -0.046350 1 0 0 0 0 0 1 484159
-0.000842 0.000711 0.121440 -0.878417 -0.523021 -1.065973 -0.046381 1 0 0 0 0 0 1 485159
-0.000841 0.000711 0.121440 -0.870041 -0.525534 -1.068457 -0.046412 1 0 0 0 0 0 1 486159
-0.000841 0.000711 0.121440 -0.866156 -0.526968 -1.069792 -0.046444 1 0 0 0 0 0 1 487161
-0.000841 0.000711 0.121440 -0.864503 -0.527861 -1.070735 -0.046475 1 0 0 0 0 0 1 488159
-0.000840 0.000711 0.121440 -0.863964 -0.528481 -1.071527 -0.046506 1 0 0 0 0 0 1 489159
-0.000854 0.000697 0.121430 -0.683569 -0.336386 -0.929073 -0.046537 1 0 0 0 0 0 1 490159
-0.000860 0.000690 0.121426 -0.746788 -0.404835 -1.001568 -0.046569 1 0 0 0 0 0 1 491161
-0.000863 0.000686 0.121425 -0.794258 -0.455420 -1.039592 -0.046600 1 0 0 0 0 0 1 492156
-0.000865 0.000684 0.121424 -0.819922 -0.482418 -1.054592 -0.046631 1 0 0 0 0 0 1 493160
-0.000866 0.000684 0.121424 -0.833232 -0.496221 -1.060431 -0.046662 1 0 0 0 0 0 1 494166
-0.000866 0.000683 0.121424 -0.840213 -0.503299 -1.062946 -0.046694 1 0 0 0 0 0 1 495162
-0.000867 0.000683 0.121424 -0.843988 -0.506997 -1.064285 -0.046725 1 0 0 0 0 0 1 496155
-0.000867 0.000683 0.121424 -0.846165 -0.509017 -1.065214 -0.046756 1 0 0 0 0 0 1 497160
-0.000867 0.000683 0.121424 -0.847532 -0.510186 -1.066003 -0.046787 1 0 0 0 0 0 1 498158
-0.000867 0.000683 0.121424 -0.848511 -0.510960 -1.066751 -0.046818 1 0 0 0 0 0 1 499160
-0.000867 0.000683 0.121424 -0.849260 -0.511508 -1.067465 -0.046850 1 0 0 0 0 0 1 500159
-0.000867 0.000683 0.121424 -0.849941 -0.511957 -1.068184 -0.046881 1 0 0 0 0 0 1 501159
-0.000880 0.000669 0.121414 -0.670148 -0.319772 -0.925496 -0.046912 1 0 0 0 0 0 1 502150
-0.000886 0.000662 0.121410 -0.733572 -0.388085 -0.998013 -0.046943 1 0 0 0 0 0 1 503148
-0.000890 0.000658 0.121409 -0.781138 -0.438580 -1.036072 -0.046974 1 0 0 0 0 0 1 504152
-0.000891 0.000656 0.121408 -0.806843 -0.465546 -1.051071 -0.047006 1 0 0 0 0 0 1 505160
-0.000892 0.000656 0.121408 -0.820178 -0.479311 -1.056899 -0.047037 1 0 0 0 0 0 1 506159
-0.000893 0.000655 0.121408 -0.827152 -0.486359 -1.059401 -0.047069 1 0 0 0 0 0 1 507161
-0.000893 0.000655 0.121408 -0.830934 -0.490047 -1.060737 -0.047100 1 0 0 0 0 0 1 508159
-0.000893 0.000655 0.121408 -0.833096 -0.492051 -1.061656 -0.047131 1 0 0 0 0 0 1 509159
-0.000893 0.000655 0.121408 -0.834442 -0.493214 -1.062445 -0.047162 1 0 0 0 0 0 1 510150
-0.000893 0.000655 0.121408 -0.835420 -0.493969 -1.063185 -0.047194 1 0 0 0 0 0 1 511169
-0.000893 0.000655 0.121408 -0.836178 -0.494509 -1.063893 -0.047225 1 0 0 0 0 0 1 512171
-0.000893 0.000655 0.121408 -0.836826 -0.494937 -1.064601 -0.047256 1 0 0 0 0 0 1 513167
-0.000906 0.000641 0.121398 -0.657039 -0.302770 -0.921731 -0.047288 1 0 0 0 0 0 1 514168
-0.000913 0.000634 0.121394 -0.720371 -0.370960 -0.994274 -0.047318 1 0 0 0 0 0 1 515158
-0.000916 0.000630 0.121393 -0.767869 -0.421394 -1.032344 -0.047350 1 0 0 0 0 0 1 516166
-0.000918 0.000629 0.121392 -0.793536 -0.448327 -1.047345 -0.047381 1 0 0 0 0 0 1 517157
-0.000919 0.000628 0.121392 -0.806849 -0.462068 -1.053156 -0.047412 1 0 0 0 0 0 1 518158
-0.000919 0.000627 0.121392 -0.813821 -0.469097 -1.055670 -0.047444 1 0 0 0 0 0 1 519167
-0.000919 0.000627 0.121392 -0.817560 -0.472770 -1.056988 -0.047475 1 0 0 0 0 0 1 520156
-0.000925 0.000645 0.121381 -0.745135 -0.726004 -0.911867 -0.047506 1 0 0 0 0 0 1 521167
-0.000928 0.000654 0.121378 -0.772100 -0.639426 -0.985699 -0.047537 1 0 0 0 0 0 1 522156
-0.000942 0.000645 0.121366 -0.612101 -0.382304 -0.880682 -0.047568 1 0 0 0 0 0 1 523152
-0.000949 0.000640 0.121362 -0.685948 -0.415721 -0.967811 -0.047599 1 0 0 0 0 0 1 524142
-0.000953 0.000638 0.121360 -0.738825 -0.448535 -1.011089 -0.047630 1 0 0 0 0 0 1 525143
-0.000955 0.000637 0.121360 -0.767228 -0.466619 -1.027917 -0.047662 1 0 0 0 0 0 1 526152
-0.000956 0.000636 0.121360 -0.781876 -0.475941 -1.034349 -0.047693 1 0 0 0 0 0 1 527142
-0.000956 0.000636 0.121360 -0.789524 -0.480766 -1.037065 -0.047724 1 0 0 0 0 0 1 528151
-0.000956 0.000636 0.121360 -0.793596 -0.483325 -1.038452 -0.047755 1 0 0 0 0 0 1 529143
-0.000957 0.000636 0.121360 -0.795900 -0.484768 -1.039388 -0.047787 1 0 0 0 0 0 1 530144
-0.000970 0.000622 0.121349 -0.617029 -0.293159 -0.896274 -0.047818 1 0 0 0 0 0 1 531158
-0.000976 0.000615 0.121345 -0.680579 -0.361467 -0.968927 -0.047849 1 0 0 0 0 0 1 532150
-0.000980 0.000611 0.121344 -0.728179 -0.411946 -1.007021 -0.047881 1 0 0 0 0 0 1 533151
-0.000981 0.000609 0.121344 -0.753895 -0.438885 -1.022008 -0.047912 1 0 0 0 0 0 1 534155
-0.000982 0.000608 0.121344 -0.767214 -0.452634 -1.027809 -0.047944 1 0 0 0 0 0 1 535161
-0.000983 0.000608 0.121344 -0.774159 -0.459679 -1.030285 -0.047974 1 0 0 0 0 0 1 536150
-0.000996 0.000594 0.121333 -0.597677 -0.270912 -0.887561 -0.048006 1 0 0 0 0 0 1 537162
-0.001003 0.000587 0.121329 -0.662318 -0.340528 -0.960446 -0.048037 1 0 0 0 0 0 1 538158
-0.001006 0.000583 0.121328 -0.710443 -0.391646 -0.998618 -0.048068 1 0 0 0 0 0 1 539155
-0.001008 0.000581 0.121328 -0.736424 -0.418919 -1.013631 -0.048099 1 0 0 0 0 0 1 540147
-0.001008 0.000581 0.121327 -0.749872 -0.432810 -1.019440 -0.048131 1 0 0 0 0 0 1 541148
-0.001009 0.000580 0.121327 -0.756863 -0.439918 -1.021889 -0.048161 1 0 0 0 0 0 1 542130
-0.001009 0.000580 0.121327 -0.760630 -0.443609 -1.023213 -0.048193 1 0 0 0 0 0 1 543150
-0.001009 0.000580 0.121327 -0.762755 -0.445603 -1.024090 -0.048224 1 0 0 0 0 0 1 544130
-0.001009 0.000580 0.121327 -0.764073 -0.446755 -1.024833 -0.048256 1 0 0 0 0 0 1 545146
-0.001022 0.000566 0.121317 -0.584793 -0.255066 -0.881309 -0.048287 1 0 0 0 0 0 1 546147
-0.001029 0.000559 0.121313 -0.647924 -0.323138 -0.954039 -0.048318 1 0 0 0 0 0 1 547149
-0.001032 0.000555 0.121312 -0.695303 -0.373474 -0.992159 -0.048349 1 0 0 0 0 0 1 548150
-0.001034 0.000554 0.121312 -0.720897 -0.400323 -1.007152 -0.048381 1 0 0 0 0 0 1 549150
-0.001035 0.000553 0.121311 -0.734154 -0.414026 -1.012937 -0.048412 1 0 0 0 0 0 1 550149
-0.001035 0.000552 0.121311 -0.741053 -0.421019 -1.015397 -0.048443 1 0 0 0 0 0 1 551146
-0.001048 0.000538 0.121301 -0.564597 -0.232326 -0.872309 -0.048474 1 0 0 0 0 0 1 552130
-0.001055 0.000531 0.121297 -0.629078 -0.301761 -0.945297 -0.048506 1 0 0 0 0 0 1 553145
-0.001059 0.000528 0.121296 -0.677121 -0.352776 -0.983523 -0.048537 1 0 0 0 0 0 1 554148
-0.001060 0.000526 0.121295 -0.703037 -0.379976 -0.998534 -0.048568 1 0 0 0 0 0 1 555147
-0.001061 0.000525 0.121295 -0.716434 -0.393844 -1.004329 -0.048599 1 0 0 0 0 0 1 556148
-0.001061 0.000524 0.121295 -0.723409 -0.400920 -1.006794 -0.048631 1 0 0 0 0 0 1 557145
-0.001062 0.000524 0.121295 -0.727138 -0.404573 -1.008076 -0.048662 1 0 0 0 0 0 1 558147
-0.001062 0.000524 0.121295 -0.729229 -0.406530 -1.008934 -0.048693 1 0 0 0 0 0 1 559131
-0.001062 0.000524 0.121295 -0.730519 -0.407656 -1.009656 -0.048724 1 0 0 0 0 0 1 560130
-0.001075 0.000510 0.121285 -0.551306 -0.216046 -0.865794 -0.048756 1 0 0 0 0 0 1 561146
-0.001082 0.000503 0.121281 -0.614283 -0.283928 -0.938606 -0.048787 1 0 0 0 0 0 1 562146
-0.001085 0.000500 0.121280 -0.661552 -0.334145 -0.976768 -0.048818 1 0 0 0 0 0 1 563148
-0.001086 0.000498 0.121279 -0.687089 -0.360952 -0.991755 -0.048849 1 0 0 0 0 0 1 564132
-0.001087 0.000497 0.121279 -0.700282 -0.374606 -0.997539 -0.048880 1 0 0 0 0 0 1 565128
-0.001088 0.000497 0.121279 -0.707157 -0.381561 -0.999988 -0.048911 1 0 0 0 0 0 1 566128
-0.001088 0.000496 0.121279 -0.710846 -0.385180 -1.001267 -0.048943 1 0 0 0 0 0 1 567148
-0.001101 0.000482 0.121269 -0.532859 -0.194862 -0.857404 -0.048974 1 0 0 0 0 0 1 568146
-0.001108 0.000475 0.121265 -0.596342 -0.263279 -0.930345 -0.049006 1 0 0 0 0 0 1 569145
-0.001111 0.000472 0.121264 -0.643863 -0.313763 -0.968552 -0.049037 1 0 0 0 0 0 1 570145
-0.001113 0.000470 0.121263 -0.669534 -0.340692 -0.983559 -0.049068 1 0 0 0 0 0 1 571149
-0.001114 0.000469 0.121263 -0.682800 -0.354408 -0.989333 -0.049099 1 0 0 0 0 0 1 572139
-0.001114 0.000469 0.121263 -0.689681 -0.361394 -0.991786 -0.049131 1 0 0 0 0 0 1 573152
-0.001114 0.000469 0.121263 -0.693356 -0.364997 -0.993033 -0.049161 1 0 0 0 0 0 1 574129
-0.001114 0.000468 0.121263 -0.695429 -0.366912 -0.993898 -0.049193 1 0 0 0 0 0 1 575147
-0.001114 0.000468 0.121263 -0.696672 -0.368002 -0.994606 -0.049224 1 0 0 0 0 0 1 576147
-0.001114 0.000468 0.121263 -0.697511 -0.368644 -0.995261 -0.049255 1 0 0 0 0 0 1 577128
-0.001114 0.000468 0.121263 -0.698175 -0.369090 -0.995903 -0.049287 1 0 0 0 0 0 1 578147
-0.001114 0.000468 0.121263 -0.698719 -0.369445 -0.996540 -0.049318 1 0 0 0 0 0 1 579145
-0.001114 0.000468 0.121263 -0.699202 -0.369723 -0.997179 -0.049349 1 0 0 0 0 0 1 580145
-0.001127 0.000454 0.121252 -0.519642 -0.177761 -0.852891 -0.049381 1 0 0 0 0 0 1 581146
-0.001134 0.000447 0.121249 -0.582239 -0.245229 -0.925778 -0.049412 1 0 0 0 0 0 1 582145
-0.001137 0.000444 0.121247 -0.629301 -0.295245 -0.963971 -0.049443 1 0 0 0 0 0 1 583138
-0.001139 0.000442 0.121247 -0.654726 -0.321930 -0.978970 -0.049474 1 0 0 0 0 0 1 584145
-0.001140 0.000441 0.121247 -0.667859 -0.335522 -0.984743 -0.049505 1 0 0 0 0 0 1 585136
-0.001140 0.000441 0.121247 -0.674693 -0.342432 -0.987182 -0.049537 1 0 0 0 0 0 1 586143
-0.001140 0.000441 0.121247 -0.678370 -0.346024 -0.988483 -0.049571 1 0 0 0 0 0 1 587229
-0.001141 0.000441 0.121247 -0.680405 -0.347921 -0.989333 -0.049602 1 0 0 0 0 0 1 588225
-0.001154 0.000427 0.121236 -0.501636 -0.156793 -0.844929 -0.049632 1 0 0 0 0 0 1 589205
-0.001160 0.000420 0.121233 -0.564533 -0.224574 -0.917899 -0.049664 1 0 0 0 0 0 1 590223
-0.001164 0.000416 0.121231 -0.611737 -0.274743 -0.956135 -0.049695 1 0 0 0 0 0 1 591208
-0.001165 0.000414 0.121231 -0.637241 -0.301495 -0.971132 -0.049727 1 0 0 0 0 0 1 592223
-0.001166 0.000414 0.121231 -0.650410 -0.315109 -0.976886 -0.049757 1 0 0 0 0 0 1 593206
-0.001166 0.000413 0.121231 -0.657242 -0.322031 -0.979323 -0.049789 1 0 0 0 0 0 1 594207
-0.001167 0.000413 0.121231 -0.660853 -0.325588 -0.980537 -0.049818 1 0 0 0 0 0 1 595150
-0.001148 0.000408 0.121220 -0.923672 -0.265555 -0.841925 -0.049849 1 0 0 0 0 0 1 596140
-0.001139 0.000406 0.121217 -0.833494 -0.288344 -0.912093 -0.049880 1 0 0 0 0 0 1 597140
-0.001134 0.000405 0.121216 -0.766843 -0.304981 -0.948852 -0.049912 1 0 0 0 0 0 1 598149
-0.001132 0.000404 0.121215 -0.731703 -0.313877 -0.963286 -0.049943 1 0 0 0 0 0 1 599141
-0.001143 0.000390 0.121205 -0.534215 -0.126320 -0.823616 -0.049974 1 0 0 0 0 0 1 600149
-0.001149 0.000383 0.121201 -0.587669 -0.195752 -0.898321 -0.050006 1 0 0 0 0 0 1 601150
-0.001152 0.000379 0.121200 -0.630169 -0.246734 -0.937146 -0.050037 1 0 0 0 0 0 1 602157
-0.001154 0.000378 0.121199 -0.653316 -0.273906 -0.952348 -0.050068 1 0 0 0 0 0 1 603158
-0.001155 0.000377 0.121199 -0.665312 -0.287714 -0.958161 -0.050100 1 0 0 0 0 0 1 604154
-0.001155 0.000376 0.121199 -0.671574 -0.294728 -0.960610 -0.050131 1 0 0 0 0 0 1 605170
-0.001155 0.000376 0.121199 -0.674903 -0.298321 -0.961839 -0.050162 1 0 0 0 0 0 1 606154
-0.001155 0.000376 0.121199 -0.676795 -0.300222 -0.962654 -0.050193 1 0 0 0 0 0 1 607142
-0.001155 0.000376 0.121199 -0.677936 -0.301253 -0.963338 -0.050224 1 0 0 0 0 0 1 608143
-0.001168 0.000362 0.121188 -0.498779 -0.109748 -0.818570 -0.050255 1 0 0 0 0 0 1 609142
-0.001175 0.000355 0.121185 -0.561325 -0.177138 -0.891582 -0.050287 1 0 0 0 0 0 1 610156
-0.001178 0.000352 0.121183 -0.608324 -0.227071 -0.929809 -0.050318 1 0 0 0 0 0 1 611148
-0.001180 0.000350 0.121183 -0.633730 -0.253701 -0.944781 -0.050349 1 0 0 0 0 0 1 612138
-0.001181 0.000349 0.121183 -0.646841 -0.267254 -0.950538 -0.050381 1 0 0 0 0 0 1 613147
-0.001181 0.000349 0.121183 -0.653655 -0.274122 -0.952943 -0.050412 1 0 0 0 0 0 1 614144
-0.001181 0.000348 0.121183 -0.657272 -0.277645 -0.954167 -0.050443 1 0 0 0 0 0 1 615150
-0.001182 0.000348 0.121183 -0.659281 -0.279504 -0.954982 -0.050474 1 0 0 0 0 0 1 616147
-0.001182 0.000348 0.121183 -0.660497 -0.280499 -0.955652 -0.050506 1 0 0 0 0 0 1 617146
-0.001182 0.000348 0.121183 -0.661304 -0.281104 -0.956267 -0.050537 1 0 0 0 0 0 1 618147
-0.001182 0.000348 0.121183 -0.661915 -0.281478 -0.956868 -0.050568 1 0 0 0 0 0 1 619145
-0.001182 0.000348 0.121183 -0.662416 -0.281764 -0.957459 -0.050599 1 0 0 0 0 0 1 620142
-0.001182 0.000348 0.121183 -0.662884 -0.281986 -0.958057 -0.050630 1 0 0 0 0 0 1 621142
-0.001195 0.000334 0.121172 -0.483383 -0.090093 -0.813055 -0.050662 1 0 0 0 0 0 1 622142
-0.001201 0.000327 0.121168 -0.545637 -0.157148 -0.886084 -0.050693 1 0 0 0 0 0 1 623146
-0.001205 0.000324 0.121167 -0.592512 -0.206930 -0.924335 -0.050724 1 0 0 0 0 0 1 624146
-0.001206 0.000322 0.121167 -0.617828 -0.233477 -0.939312 -0.050755 1 0 0 0 0 0 1 625143
-0.001207 0.000321 0.121167 -0.630907 -0.246969 -0.945051 -0.050787 1 0 0 0 0 0 1 626144
-0.001207 0.000321 0.121166 -0.637681 -0.253821 -0.947446 -0.050818 1 0 0 0 0 0 1 627145
-0.001208 0.000321 0.121166 -0.641281 -0.257316 -0.948667 -0.050849 1 0 0 0 0 0 1 628145
-0.001208 0.000320 0.121166 -0.643267 -0.259151 -0.949468 -0.050880 1 0 0 0 0 0 1 629142
-0.001208 0.000320 0.121166 -0.644478 -0.260139 -0.950139 -0.050912 1 0 0 0 0 0 1 630145
-0.001208 0.000320 0.121166 -0.645264 -0.260722 -0.950740 -0.050943 1 0 0 0 0 0 1 631145
-0.001208 0.000320 0.121166 -0.645864 -0.261088 -0.951329 -0.050974 1 0 0 0 0 0 1 632126
-0.001208 0.000320 0.121166 -0.646372 -0.261360 -0.951917 -0.051005 1 0 0 0 0 0 1 633142
-0.001208 0.000320 0.121166 -0.646808 -0.261563 -0.952507 -0.051037 1 0 0 0 0 0 1 634143
-0.001208 0.000320 0.121166 -0.647232 -0.261752 -0.953093 -0.051068 1 0 0 0 0 0 1 635145
-0.001208 0.000320 0.121166 -0.647638 -0.261923 -0.953682 -0.051099 1 0 0 0 0 0 1 636144
-0.001208 0.000320 0.121166 -0.648043 -0.262092 -0.954253 -0.051130 1 0 0 0 0 0 1 637143
-0.001208 0.000320 0.121166 -0.648440 -0.262253 -0.954834 -0.051162 1 0 0 0 0 0 1 638143
-0.001208 0.000320 0.121166 -0.648844 -0.262422 -0.955425 -0.051193 1 0 0 0 0 0 1 639144
-0.001208 0.000320 0.121166 -0.649233 -0.262574 -0.956001 -0.051224 1 0 0 0 0 0 1 640143
-0.001189 0.000316 0.121156 -0.910783 -0.200834 -0.816968 -0.051255 1 0 0 0 0 0 1 641142
-0.001180 0.000314 0.121153 -0.819984 -0.222591 -0.886938 -0.051287 1 0 0 0 0 0 1 642145
-0.001175 0.000313 0.121152 -0.753037 -0.238711 -0.923593 -0.051318 1 0 0 0 0 0 1 643138
-0.001173 0.000312 0.121151 -0.717759 -0.247341 -0.937972 -0.051349 1 0 0 0 0 0 1 644147
-0.001171 0.000312 0.121151 -0.700143 -0.251772 -0.943479 -0.051381 1 0 0 0 0 0 1 645147
-0.001171 0.000312 0.121151 -0.691561 -0.254060 -0.945799 -0.051412 1 0 0 0 0 0 1 646146
-0.001170 0.000312 0.121151 -0.687482 -0.255281 -0.946980 -0.051443 1 0 0 0 0 0 1 647147
-0.001170 0.000311 0.121151 -0.685652 -0.255979 -0.947763 -0.051474 1 0 0 0 0 0 1 648142
-0.001170 0.000311 0.121151 -0.684943 -0.256403 -0.948414 -0.051505 1 0 0 0 0 0 1 649144
-0.001170 0.000311 0.121151 -0.684801 -0.256690 -0.949020 -0.051537 1 0 0 0 0 0 1 650142
-0.001170 0.000311 0.121151 -0.684925 -0.256905 -0.949610 -0.051568 1 0 0 0 0 0 1 651146
-0.001170 0.000311 0.121151 -0.685209 -0.257100 -0.950176 -0.051599 1 0 0 0 0 0 1 652141
-0.001151 0.000307 0.121141 -0.946675 -0.195361 -0.810939 -0.051631 1 0 0 0 0 0 1 653144
-0.001142 0.000305 0.121137 -0.855985 -0.217100 -0.880945 -0.051662 1 0 0 0 0 0 1 654142
-0.001137 0.000304 0.121136 -0.789111 -0.233206 -0.917633 -0.051693 1 0 0 0 0 0 1 655142
-0.001135 0.000303 0.121136 -0.753848 -0.241839 -0.931999 -0.051724 1 0 0 0 0 0 1 656135
-0.001134 0.000303 0.121135 -0.736281 -0.246251 -0.937511 -0.051755 1 0 0 0 0 0 1 657142
-0.001133 0.000303 0.121135 -0.727711 -0.248534 -0.939810 -0.051786 1 0 0 0 0 0 1 658134
-0.001133 0.000303 0.121135 -0.723645 -0.249753 -0.940994 -0.051818 1 0 0 0 0 0 1 659142
-0.001146 0.000289 0.121125 -0.541673 -0.058198 -0.795964 -0.051849 1 0 0 0 0 0 1 660133
-0.001152 0.000282 0.121121 -0.602722 -0.125299 -0.869004 -0.051880 1 0 0 0 0 0 1 661142
-0.001155 0.000278 0.121120 -0.648990 -0.175072 -0.907219 -0.051911 1 0 0 0 0 0 1 662133
-0.001157 0.000276 0.121119 -0.674049 -0.201641 -0.922231 -0.051946 1 0 0 0 0 0 1 663231
-0.001158 0.000276 0.121119 -0.686963 -0.215112 -0.927935 -0.051976 1 0 0 0 0 0 1 664205
-0.001158 0.000275 0.121119 -0.693687 -0.221948 -0.930306 -0.052008 1 0 0 0 0 0 1 665219
-0.001164 0.000293 0.121109 -0.622504 -0.478207 -0.785528 -0.052039 1 0 0 0 0 0 1 666201
-0.001167 0.000302 0.121105 -0.649701 -0.392676 -0.858715 -0.052068 1 0 0 0 0 0 1 667140
-0.001168 0.000307 0.121104 -0.670158 -0.328588 -0.897030 -0.052099 1 0 0 0 0 0 1 668147
-0.001169 0.000309 0.121103 -0.681370 -0.294470 -0.911993 -0.052130 1 0 0 0 0 0 1 669139
-0.001169 0.000310 0.121103 -0.687327 -0.277261 -0.917712 -0.052162 1 0 0 0 0 0 1 670143
-0.001170 0.000311 0.121103 -0.690542 -0.268700 -0.920078 -0.052193 1 0 0 0 0 0 1 671152
-0.001170 0.000311 0.121103 -0.692353 -0.264496 -0.921261 -0.052224 1 0 0 0 0 0 1 672139
-0.001170 0.000311 0.121103 -0.693484 -0.262487 -0.922057 -0.052256 1 0 0 0 0 0 1 673168
-0.001170 0.000311 0.121103 -0.694252 -0.261546 -0.922664 -0.052286 1 0 0 0 0 0 1 674134
-0.001170 0.000311 0.121103 -0.694842 -0.261149 -0.923252 -0.052318 1 0 0 0 0 0 1 675146
-0.001170 0.000311 0.121103 -0.695328 -0.261034 -0.923787 -0.052349 1 0 0 0 0 0 1 676121
-0.001170 0.000311 0.121103 -0.695821 -0.261058 -0.924373 -0.052381 1 0 0 0 0 0 1 677157
-0.001170 0.000311 0.121103 -0.696245 -0.261149 -0.924923 -0.052412 1 0 0 0 0 0 1 678151
-0.001170 0.000311 0.121103 -0.696674 -0.261268 -0.925479 -0.052443 1 0 0 0 0 0 1 679159
-0.001170 0.000311 0.121103 -0.697091 -0.261408 -0.926015 -0.052475 1 0 0 0 0 0 1 680154
-0.001170 0.000311 0.121103 -0.697510 -0.261552 -0.926571 -0.052506 1 0 0 0 0 0 1 681153
-0.001183 0.000297 0.121092 -0.517734 -0.069380 -0.781134 -0.052537 1 0 0 0 0 0 1 682154
-0.001189 0.000290 0.121089 -0.579743 -0.136111 -0.854080 -0.052568 1 0 0 0 0 0 1 683154
-0.001193 0.000287 0.121087 -0.626493 -0.185709 -0.892265 -0.052600 1 0 0 0 0 0 1 684154
-0.001194 0.000285 0.121087 -0.651745 -0.212172 -0.907193 -0.052631 1 0 0 0 0 0 1 685153
-0.001195 0.000284 0.121087 -0.664781 -0.225613 -0.912899 -0.052662 1 0 0 0 0 0 1 686153
-0.001195 0.000284 0.121087 -0.671542 -0.232416 -0.915237 -0.052693 1 0 0 0 0 0 1 687144
-0.001196 0.000284 0.121087 -0.675142 -0.235896 -0.916418 -0.052725 1 0 0 0 0 0 1 688158
-0.001196 0.000284 0.121087 -0.677133 -0.237697 -0.917187 -0.052756 1 0 0 0 0 0 1 689156
-0.001196 0.000284 0.121087 -0.678344 -0.238676 -0.917812 -0.052787 1 0 0 0 0 0 1 690158
-0.001209 0.000270 0.121076 -0.498996 -0.046939 -0.772203 -0.052818 1 0 0 0 0 0 1 691152
-0.001215 0.000263 0.121072 -0.561111 -0.113793 -0.845200 -0.052850 1 0 0 0 0 0 1 692152
-0.001219 0.000259 0.121071 -0.607898 -0.163448 -0.883408 -0.052881 1 0 0 0 0 0 1 693153
-0.001220 0.000258 0.121071 -0.633167 -0.189917 -0.898347 -0.052912 1 0 0 0 0 0 1 694153
-0.001221 0.000257 0.121071 -0.646223 -0.203359 -0.904028 -0.052943 1 0 0 0 0 0 1 695155
-0.001222 0.000256 0.121071 -0.652975 -0.210166 -0.906382 -0.052974 1 0 0 0 0 0 1 696150
-0.001222 0.000256 0.121071 -0.656557 -0.213631 -0.907555 -0.053006 1 0 0 0 0 0 1 697155
-0.001235 0.000242 0.121060 -0.478456 -0.023190 -0.761967 -0.053037 1 0 0 0 0 0 1 698154
-0.001242 0.000235 0.121056 -0.541083 -0.090585 -0.835082 -0.053068 1 0 0 0 0 0 1 699155
-0.001245 0.000232 0.121055 -0.588137 -0.140490 -0.873337 -0.053100 1 0 0 0 0 0 1 700154
-0.001247 0.000230 0.121055 -0.613517 -0.167088 -0.888280 -0.053131 1 0 0 0 0 0 1 701153
-0.001247 0.000229 0.121054 -0.626621 -0.180600 -0.893948 -0.053162 1 0 0 0 0 0 1 702152
-0.001248 0.000229 0.121054 -0.633397 -0.187432 -0.896308 -0.053193 1 0 0 0 0 0 1 703155
-0.001261 0.000214 0.121044 -0.456957 0.001286 -0.750976 -0.053225 1 0 0 0 0 0 1 704156
-0.001268 0.000207 0.121040 -0.520307 -0.066863 -0.824256 -0.053255 1 0 0 0 0 0 1 705123
-0.001271 0.000204 0.121039 -0.567710 -0.117143 -0.862593 -0.053287 1 0 0 0 0 0 1 706152
-0.001273 0.000202 0.121038 -0.593287 -0.143934 -0.877559 -0.053318 1 0 0 0 0 0 1 707153
-0.001274 0.000201 0.121038 -0.606460 -0.157517 -0.883250 -0.053349 1 0 0 0 0 0 1 708152
-0.001287 0.000187 0.121027 -0.433311 0.027719 -0.738938 -0.053381 1 0 0 0 0 0 1 709152
-0.001294 0.000180 0.121024 -0.498218 -0.042038 -0.812703 -0.053412 1 0 0 0 0 0 1 710152
-0.001297 0.000176 0.121022 -0.546383 -0.093117 -0.851172 -0.053443 1 0 0 0 0 0 1 711136
-0.001299 0.000174 0.121022 -0.572335 -0.120298 -0.866209 -0.053474 1 0 0 0 0 0 1 712149
-0.001300 0.000174 0.121022 -0.585704 -0.134087 -0.871905 -0.053506 1 0 0 0 0 0 1 713153
-0.001313 0.000159 0.121011 -0.412702 0.050997 -0.727441 -0.053537 1 0 0 0 0 0 1 714152
-0.001320 0.000152 0.121007 -0.477592 -0.018743 -0.801258 -0.053568 1 0 0 0 0 0 1 715153
-0.001323 0.000149 0.121006 -0.525723 -0.069797 -0.839761 -0.053600 1 0 0 0 0 0 1 716153
-0.001325 0.000147 0.121006 -0.551665 -0.096975 -0.854782 -0.053631 1 0 0 0 0 0 1 717152
-0.001326 0.000146 0.121006 -0.565030 -0.110729 -0.860476 -0.053662 1 0 0 0 0 0 1 718153
-0.001326 0.000145 0.121005 -0.571917 -0.117674 -0.862801 -0.053693 1 0 0 0 0 0 1 719153
-0.001339 0.000131 0.120995 -0.395686 0.070798 -0.716990 -0.053724 1 0 0 0 0 0 1 720150
-0.001346 0.000124 0.120991 -0.458864 0.002865 -0.790427 -0.053756 1 0 0 0 0 0 1 721150
-0.001349 0.000121 0.120990 -0.506124 -0.047300 -0.828824 -0.053787 1 0 0 0 0 0 1 722151
-0.001351 0.000119 0.120989 -0.531618 -0.073998 -0.843784 -0.053818 1 0 0 0 0 0 1 723132
-0.001352 0.000118 0.120989 -0.544756 -0.087541 -0.849459 -0.053849 1 0 0 0 0 0 1 724136
-0.001365 0.000104 0.120979 -0.371745 0.097556 -0.704657 -0.053880 1 0 0 0 0 0 1 725137
-0.001372 0.000097 0.120975 -0.436428 0.028051 -0.778573 -0.053912 1 0 0 0 0 0 1 726146
-0.001375 0.000093 0.120974 -0.484446 -0.022885 -0.817116 -0.053943 1 0 0 0 0 0 1 727136
-0.001377 0.000091 0.120973 -0.510314 -0.049981 -0.832148 -0.053974 1 0 0 0 0 0 1 728145
-0.001378 0.000090 0.120973 -0.523627 -0.063713 -0.837825 -0.054005 1 0 0 0 0 0 1 729137
-0.001378 0.000090 0.120973 -0.530473 -0.070617 -0.840138 -0.054037 1 0 0 0 0 0 1 730142
-0.001392 0.000076 0.120962 -0.354351 0.117759 -0.693995 -0.054068 1 0 0 0 0 0 1 731144
-0.001398 0.000069 0.120959 -0.417364 0.049998 -0.767529 -0.054099 1 0 0 0 0 0 1 732136
-0.001402 0.000065 0.120957 -0.464541 -0.000061 -0.805974 -0.054131 1 0 0 0 0 0 1 733145
-0.001403 0.000064 0.120957 -0.489979 -0.026696 -0.820938 -0.054162 1 0 0 0 0 0 1 734136
-0.001417 0.000049 0.120946 -0.323425 0.151566 -0.679188 -0.054193 1 0 0 0 0 0 1 735145
-0.001424 0.000042 0.120942 -0.391152 0.078846 -0.754379 -0.054224 1 0 0 0 0 0 1 736144
-0.001427 0.000038 0.120941 -0.440695 0.026319 -0.793390 -0.054256 1 0 0 0 0 0 1 737157
-0.001429 0.000036 0.120940 -0.467312 -0.001560 -0.808556 -0.054287 1 0 0 0 0 0 1 738142
-0.001430 0.000035 0.120940 -0.481010 -0.015673 -0.814285 -0.054319 1 0 0 0 0 0 1 739162
-0.001431 0.000035 0.120940 -0.488027 -0.022749 -0.816598 -0.054349 1 0 0 0 0 0 1 740141
-0.001431 0.000035 0.120940 -0.491685 -0.026296 -0.817720 -0.054380 1 0 0 0 0 0 1 741134
-0.001431 0.000034 0.120940 -0.493666 -0.028082 -0.818414 -0.054412 1 0 0 0 0 0 1 742143
-0.001444 0.000021 0.120930 -0.315211 0.162735 -0.671369 -0.054443 1 0 0 0 0 0 1 743156
-0.001450 0.000014 0.120926 -0.376834 0.096422 -0.744809 -0.054474 1 0 0 0 0 0 1 744144
-0.001454 0.000010 0.120925 -0.423292 0.047102 -0.783217 -0.054506 1 0 0 0 0 0 1 745148
-0.001455 0.000008 0.120924 -0.448379 0.020841 -0.798169 -0.054537 1 0 0 0 0 0 1 746154
-0.001456 0.000008 0.120924 -0.461287 0.007524 -0.803812 -0.054568 1 0 0 0 0 0 1 747154
-0.001457 0.000007 0.120924 -0.467913 0.000863 -0.806092 -0.054600 1 0 0 0 0 0 1 748152
-0.001457 0.000007 0.120924 -0.471378 -0.002478 -0.807198 -0.054631 1 0 0 0 0 0 1 749152
-0.001457 0.000007 0.120924 -0.473240 -0.004143 -0.807885 -0.054662 1 0 0 0 0 0 1 750152
-0.001457 0.000007 0.120924 -0.474325 -0.004987 -0.808419 -0.054693 1 0 0 0 0 0 1 751152
-0.001457 0.000007 0.120924 -0.474987 -0.005401 -0.808905 -0.054724 1 0 0 0 0 0 1 752151
-0.001457 0.000007 0.120924 -0.475468 -0.005610 -0.809387 -0.054756 1 0 0 0 0 0 1 753153
-0.001470 -0.000007 0.120913 -0.296268 0.185979 -0.662054 -0.054787 1 0 0 0 0 0 1 754156
-0.001477 -0.000014 0.120909 -0.357420 0.120147 -0.735526 -0.054818 1 0 0 0 0 0 1 755150
-0.001480 -0.000018 0.120908 -0.403641 0.071089 -0.773931 -0.054849 1 0 0 0 0 0 1 756150
-0.001481 -0.000019 0.120908 -0.428593 0.044940 -0.788885 -0.054881 1 0 0 0 0 0 1 757153
-0.001482 -0.000020 0.120908 -0.441417 0.031715 -0.794500 -0.054911 1 0 0 0 0 0 1 758121
-0.001483 -0.000021 0.120908 -0.448022 0.025086 -0.796803 -0.054943 1 0 0 0 0 0 1 759152
-0.001483 -0.000021 0.120908 -0.451466 0.021782 -0.797884 -0.054974 1 0 0 0 0 0 1 760150
-0.001483 -0.000021 0.120908 -0.453315 0.020135 -0.798562 -0.055006 1 0 0 0 0 0 1 761151
-0.001488 -0.000003 0.120897 -0.379660 -0.234529 -0.653232 -0.055037 1 0 0 0 0 0 1 762150
-0.001491 0.000006 0.120893 -0.405136 -0.147807 -0.725719 -0.055068 1 0 0 0 0 0 1 763153
-0.001493 0.000011 0.120892 -0.424685 -0.083116 -0.763628 -0.055099 1 0 0 0 0 0 1 764146
-0.001493 0.000013 0.120892 -0.435407 -0.048656 -0.778364 -0.055130 1 0 0 0 0 0 1 765123
-0.001494 0.000014 0.120891 -0.441047 -0.031216 -0.783927 -0.055161 1 0 0 0 0 0 1 766121
-0.001494 0.000015 0.120891 -0.444034 -0.022488 -0.786185 -0.055193 1 0 0 0 0 0 1 767153
-0.001494 0.000015 0.120891 -0.445656 -0.018127 -0.787257 -0.055224 1 0 0 0 0 0 1 768150
-0.001494 0.000015 0.120891 -0.446606 -0.015953 -0.787927 -0.055256 1 0 0 0 0 0 1 769153
-0.001494 0.000015 0.120891 -0.447205 -0.014866 -0.788443 -0.055287 1 0 0 0 0 0 1 770151
-0.001494 0.000016 0.120891 -0.447635 -0.014331 -0.788904 -0.055318 1 0 0 0 0 0 1 771152
-0.001494 0.000016 0.120891 -0.447973 -0.014063 -0.789371 -0.055349 1 0 0 0 0 0 1 772150
-0.001494 0.000016 0.120891 -0.448257 -0.013930 -0.789820 -0.055381 1 0 0 0 0 0 1 773151
-0.001494 0.000016 0.120891 -0.448537 -0.013880 -0.790266 -0.055412 1 0 0 0 0 0 1 774150
-0.001494 0.000016 0.120891 -0.448803 -0.013850 -0.790713 -0.055443 1 0 0 0 0 0 1 775153
-0.001494 0.000016 0.120891 -0.449072 -0.013841 -0.791157 -0.055474 1 0 0 0 0 0 1 776150
-0.001507 0.000002 0.120881 -0.269713 0.177948 -0.643623 -0.055505 1 0 0 0 0 0 1 777139
-0.001514 -0.000005 0.120877 -0.330657 0.112272 -0.717072 -0.055537 1 0 0 0 0 0 1 778146
-0.001517 -0.000009 0.120876 -0.376784 0.063292 -0.755465 -0.055568 1 0 0 0 0 0 1 779149
-0.001518 -0.000010 0.120875 -0.401666 0.037188 -0.770389 -0.055599 1 0 0 0 0 0 1 780139
-0.001519 -0.000011 0.120875 -0.414468 0.023987 -0.776012 -0.055631 1 0 0 0 0 0 1 781145
-0.001520 -0.000012 0.120875 -0.421029 0.017360 -0.778276 -0.055662 1 0 0 0 0 0 1 782150
-0.001525 0.000006 0.120864 -0.349763 -0.239874 -0.633316 -0.055693 1 0 0 0 0 0 1 783151
-0.001528 0.000015 0.120861 -0.376337 -0.154535 -0.705989 -0.055724 1 0 0 0 0 0 1 784149
-0.001530 0.000020 0.120860 -0.396426 -0.090530 -0.743938 -0.055756 1 0 0 0 0 0 1 785148
-0.001530 0.000022 0.120859 -0.407430 -0.056437 -0.758702 -0.055787 1 0 0 0 0 0 1 786148
-0.001531 0.000023 0.120859 -0.413186 -0.039184 -0.764252 -0.055818 1 0 0 0 0 0 1 787149
-0.001531 0.000024 0.120859 -0.416221 -0.030538 -0.766482 -0.055849 1 0 0 0 0 0 1 788148
-0.001544 0.000010 0.120848 -0.238303 0.165561 -0.619435 -0.055881 1 0 0 0 0 0 1 789149
-0.001550 0.000004 0.120844 -0.299832 0.102110 -0.693098 -0.055912 1 0 0 0 0 0 1 790136
-0.001554 0.000000 0.120843 -0.346242 0.054238 -0.731559 -0.055943 1 0 0 0 0 0 1 791144
-0.001555 -0.000001 0.120843 -0.371283 0.028696 -0.746496 -0.055974 1 0 0 0 0 0 1 792134
-0.001556 -0.000002 0.120843 -0.384128 0.015764 -0.752112 -0.056005 1 0 0 0 0 0 1 793143
-0.001557 -0.000003 0.120842 -0.390717 0.009283 -0.754364 -0.056036 1 0 0 0 0 0 1 794134
-0.001557 -0.000003 0.120842 -0.394149 0.006035 -0.755420 -0.056068 1 0 0 0 0 0 1 795143
-0.001557 -0.000003 0.120842 -0.395960 0.004428 -0.756055 -0.056099 1 0 0 0 0 0 1 796133
-0.001557 -0.000003 0.120842 -0.396985 0.003603 -0.756561 -0.056130 1 0 0 0 0 0 1 797134
-0.001557 -0.000003 0.120842 -0.397613 0.003210 -0.757014 -0.056162 1 0 0 0 0 0 1 798143
-0.001557 -0.000003 0.120842 -0.398031 0.003005 -0.757438 -0.056193 1 0 0 0 0 0 1 799135
-0.001557 -0.000003 0.120842 -0.398349 0.002907 -0.757871 -0.056224 1 0 0 0 0 0 1 800143
-0.001557 -0.000003 0.120842 -0.398624 0.002850 -0.758291 -0.056255 1 0 0 0 0 0 1 801135
-0.001557 -0.000003 0.120842 -0.398867 0.002830 -0.758709 -0.056287 1 0 0 0 0 0 1 802143
-0.001557 -0.000003 0.120842 -0.399111 0.002825 -0.759131 -0.056318 1 0 0 0 0 0 1 803145
-0.001557 -0.000003 0.120842 -0.399339 0.002806 -0.759553 -0.056349 1 0 0 0 0 0 1 804146
-0.001557 -0.000003 0.120842 -0.399562 0.002805 -0.759976 -0.056381 1 0 0 0 0 0 1 805151
-0.001570 -0.000017 0.120832 -0.220204 0.194615 -0.612077 -0.056412 1 0 0 0 0 0 1 806142
-0.001577 -0.000024 0.120828 -0.280912 0.129121 -0.685535 -0.056443 1 0 0 0 0 0 1 807150
-0.001580 -0.000027 0.120827 -0.326886 0.080243 -0.723937 -0.056474 1 0 0 0 0 0 1 808134
-0.001581 -0.000029 0.120826 -0.351710 0.054191 -0.738868 -0.056506 1 0 0 0 0 0 1 809147
-0.001582 -0.000030 0.120826 -0.364458 0.041023 -0.744458 -0.056537 1 0 0 0 0 0 1 810148
-0.001583 -0.000030 0.120826 -0.370990 0.034420 -0.746697 -0.056568 1 0 0 0 0 0 1 811157
-0.001583 -0.000030 0.120826 -0.374372 0.031119 -0.747754 -0.056600 1 0 0 0 0 0 1 812156
-0.001583 -0.000031 0.120826 -0.376164 0.029480 -0.748371 -0.056631 1 0 0 0 0 0 1 813147
-0.001583 -0.000031 0.120826 -0.377168 0.028674 -0.748862 -0.056662 1 0 0 0 0 0 1 814149
-0.001583 -0.000031 0.120826 -0.377782 0.028265 -0.749317 -0.056693 1 0 0 0 0 0 1 815154
-0.001583 -0.000031 0.120826 -0.378181 0.028080 -0.749731 -0.056725 1 0 0 0 0 0 1 816156
-0.001583 -0.000031 0.120826 -0.378491 0.027987 -0.750158 -0.056756 1 0 0 0 0 0 1 817153
-0.001583 -0.000031 0.120826 -0.378747 0.027952 -0.750567 -0.056787 1 0 0 0 0 0 1 818154
-0.001583 -0.000031 0.120826 -0.378974 0.027947 -0.750972 -0.056818 1 0 0 0 0 0 1 819151
-0.001583 -0.000031 0.120826 -0.379212 0.027947 -0.751391 -0.056849 1 0 0 0 0 0 1 820149
-0.001583 -0.000031 0.120826 -0.379422 0.027961 -0.751804 -0.056881 1 0 0 0 0 0 1 821146
-0.001583 -0.000031 0.120826 -0.379628 0.027965 -0.752211 -0.056912 1 0 0 0 0 0 1 822148
-0.001583 -0.000031 0.120826 -0.379840 0.027991 -0.752631 -0.056943 1 0 0 0 0 0 1 823151
-0.001583 -0.000031 0.120826 -0.380044 0.027996 -0.753037 -0.056974 1 0 0 0 0 0 1 824148
-0.001583 -0.000031 0.120826 -0.380260 0.028002 -0.753456 -0.057006 1 0 0 0 0 0 1 825148
-0.001583 -0.000031 0.120826 -0.380465 0.028036 -0.753870 -0.057037 1 0 0 0 0 0 1 826149
-0.001583 -0.000031 0.120826 -0.380678 0.028033 -0.754283 -0.057068 1 0 0 0 0 0 1 827149
-0.001583 -0.000031 0.120826 -0.380879 0.028055 -0.754690 -0.057099 1 0 0 0 0 0 1 828149
-0.001583 -0.000031 0.120826 -0.381089 0.028083 -0.755108 -0.057131 1 0 0 0 0 0 1 829147
-0.001583 -0.000031 0.120826 -0.381303 0.028080 -0.755522 -0.057162 1 0 0 0 0 0 1 830148
-0.001583 -0.000031 0.120826 -0.381504 0.028102 -0.755930 -0.057193 1 0 0 0 0 0 1 831152
-0.001596 -0.000044 0.120815 -0.202070 0.219982 -0.607758 -0.057224 1 0 0 0 0 0 1 832149
-0.001603 -0.000051 0.120812 -0.262632 0.154652 -0.681240 -0.057256 1 0 0 0 0 0 1 833148
-0.001606 -0.000055 0.120810 -0.308544 0.105876 -0.719642 -0.057287 1 0 0 0 0 0 1 834149
-0.001607 -0.000057 0.120810 -0.333324 0.079874 -0.734588 -0.057321 1 0 0 0 0 0 1 835224
-0.001608 -0.000057 0.120810 -0.346034 0.066713 -0.740178 -0.057351 1 0 0 0 0 0 1 836216
-0.001609 -0.000058 0.120810 -0.352553 0.060132 -0.742403 -0.057383 1 0 0 0 0 0 1 837214
-0.001609 -0.000058 0.120810 -0.355912 0.056858 -0.743447 -0.057414 1 0 0 0 0 0 1 838217
-0.001609 -0.000058 0.120810 -0.357674 0.055232 -0.744057 -0.057445 1 0 0 0 0 0 1 839193
-0.001609 -0.000058 0.120810 -0.358681 0.054435 -0.744539 -0.057476 1 0 0 0 0 0 1 840191
-0.001609 -0.000058 0.120810 -0.359279 0.054048 -0.744988 -0.057508 1 0 0 0 0 0 1 841216
-0.001609 -0.000058 0.120810 -0.359670 0.053880 -0.745396 -0.057538 1 0 0 0 0 0 1 842190
-0.001609 -0.000058 0.120810 -0.359964 0.053801 -0.745818 -0.057571 1 0 0 0 0 0 1 843225
-0.001609 -0.000058 0.120810 -0.360218 0.053782 -0.746210 -0.057602 1 0 0 0 0 0 1 844223
-0.001609 -0.000058 0.120810 -0.360426 0.053779 -0.746612 -0.057632 1 0 0 0 0 0 1 845201
-0.001609 -0.000058 0.120810 -0.360646 0.053801 -0.747024 -0.057664 1 0 0 0 0 0 1 846217
-0.001609 -0.000058 0.120810 -0.360840 0.053818 -0.747423 -0.057695 1 0 0 0 0 0 1 847219
-0.001609 -0.000058 0.120810 -0.361047 0.053849 -0.747843 -0.057727 1 0 0 0 0 0 1 848225
-0.001609 -0.000058 0.120810 -0.361240 0.053867 -0.748242 -0.057758 1 0 0 0 0 0 1 849223
-0.001609 -0.000058 0.120810 -0.361429 0.053894 -0.748632 -0.057788 1 0 0 0 0 0 1 850190
-0.001609 -0.000058 0.120810 -0.361617 0.053932 -0.749031 -0.057820 1 0 0 0 0 0 1 851193
-0.001609 -0.000058 0.120810 -0.361822 0.053965 -0.749448 -0.057851 1 0 0 0 0 0 1 852191
-0.001609 -0.000058 0.120810 -0.362015 0.053983 -0.749847 -0.057882 1 0 0 0 0 0 1 853189
-0.001609 -0.000058 0.120810 -0.362211 0.054010 -0.750252 -0.057913 1 0 0 0 0 0 1 854191
-0.001609 -0.000058 0.120810 -0.362410 0.054051 -0.750665 -0.057945 1 0 0 0 0 0 1 855193
-0.001609 -0.000058 0.120810 -0.362602 0.054070 -0.751062 -0.057976 1 0 0 0 0 0 1 856190
-0.001609 -0.000058 0.120810 -0.362787 0.054106 -0.751456 -0.058007 1 0 0 0 0 0 1 857182
-0.001609 -0.000058 0.120810 -0.362996 0.054140 -0.751880 -0.058038 1 0 0 0 0 0 1 858198
-0.001609 -0.000058 0.120810 -0.363192 0.054158 -0.752286 -0.058070 1 0 0 0 0 0 1 859214
-0.001609 -0.000058 0.120810 -0.363385 0.054185 -0.752685 -0.058101 1 0 0 0 0 0 1 860199
-0.001609 -0.000058 0.120810 -0.363586 0.054226 -0.753102 -0.058133 1 0 0 0 0 0 1 861214
-0.001609 -0.000058 0.120810 -0.363767 0.054254 -0.753487 -0.058163 1 0 0 0 0 0 1 862196
-0.001609 -0.000058 0.120810 -0.363973 0.054274 -0.753904 -0.058195 1 0 0 0 0 0 1 863214
-0.001609 -0.000058 0.120810 -0.364172 0.054314 -0.754316 -0.058226 1 0 0 0 0 0 1 864212
-0.001609 -0.000058 0.120810 -0.364362 0.054332 -0.754709 -0.058257 1 0 0 0 0 0 1 865198
-0.001609 -0.000058 0.120810 -0.364559 0.054361 -0.755119 -0.058289 1 0 0 0 0 0 1 866211
-0.001609 -0.000058 0.120810 -0.364752 0.054389 -0.755518 -0.058320 1 0 0 0 0 0 1 867198
-0.001609 -0.000058 0.120810 -0.364946 0.054439 -0.755929 -0.058351 1 0 0 0 0 0 1 868213
-0.001609 -0.000058 0.120810 -0.365142 0.054450 -0.756327 -0.058382 1 0 0 0 0 0 1 869197
-0.001609 -0.000058 0.120810 -0.365341 0.054477 -0.756739 -0.058414 1 0 0 0 0 0 1 870213
-0.001609 -0.000058 0.120810 -0.365524 0.054515 -0.757118 -0.058443 1 0 0 0 0 0 1 871133
-0.001609 -0.000058 0.120810 -0.365731 0.054537 -0.757513 -0.058474 1 0 0 0 0 0 1 872140
-0.001609 -0.000058 0.120810 -0.365914 0.054562 -0.757919 -0.058505 1 0 0 0 0 0 1 873131
-0.001609 -0.000058 0.120810 -0.366105 0.054612 -0.758328 -0.058537 1 0 0 0 0 0 1 874140
-0.001609 -0.000058 0.120810 -0.366303 0.054623 -0.758730 -0.058568 1 0 0 0 0 0 1 875132
-0.001609 -0.000058 0.120810 -0.366500 0.054650 -0.759138 -0.058599 1 0 0 0 0 0 1 876139
-0.001609 -0.000058 0.120810 -0.366697 0.054690 -0.759546 -0.058630 1 0 0 0 0 0 1 877131
-0.001609 -0.000058 0.120810 -0.366891 0.054709 -0.759948 -0.058662 1 0 0 0 0 0 1 878139
-0.001609 -0.000058 0.120810 -0.367080 0.054746 -0.760349 -0.058693 1 0 0 0 0 0 1 879148
-0.001609 -0.000058 0.120810 -0.367283 0.054779 -0.760762 -0.058724 1 0 0 0 0 0 1 880136
-0.001609 -0.000058 0.120810 -0.367477 0.054797 -0.761163 -0.058755 1 0 0 0 0 0 1 881140
-0.001609 -0.000058 0.120810 -0.367674 0.054825 -0.761571 -0.058787 1 0 0 0 0 0 1 882149
-0.001609 -0.000058 0.120810 -0.367872 0.054865 -0.761981 -0.058818 1 0 0 0 0 0 1 883144
-0.001609 -0.000058 0.120810 -0.368055 0.054893 -0.762371 -0.058849 1 0 0 0 0 0 1 884139
-0.001609 -0.000058 0.120810 -0.368256 0.054913 -0.762777 -0.058880 1 0 0 0 0 0 1 885130
-0.001609 -0.000058 0.120810 -0.368460 0.054954 -0.763199 -0.058912 1 0 0 0 0 0 1 886153
-0.001609 -0.000058 0.120810 -0.368660 0.054974 -0.763582 -0.058943 1 0 0 0 0 0 1 887130
-0.001609 -0.000058 0.120810 -0.368849 0.055000 -0.764000 -0.058974 1 0 0 0 0 0 1 888151
-0.001609 -0.000058 0.120810 -0.369047 0.055041 -0.764411 -0.059006 1 0 0 0 0 0 1 889149
-0.001609 -0.000058 0.120810 -0.369230 0.055068 -0.764802 -0.059037 1 0 0 0 0 0 1 890145
-0.001609 -0.000058 0.120810 -0.369433 0.055089 -0.765213 -0.059068 1 0 0 0 0 0 1 891148
-0.001609 -0.000058 0.120810 -0.369632 0.055128 -0.765625 -0.059099 1 0 0 0 0 0 1 892147
-0.001609 -0.000058 0.120810 -0.369825 0.055147 -0.766024 -0.059131 1 0 0 0 0 0 1 893147
-0.001609 -0.000058 0.120810 -0.370020 0.055175 -0.766428 -0.059162 1 0 0 0 0 0 1 894147
-0.001609 -0.000058 0.120810 -0.370215 0.055203 -0.766833 -0.059193 1 0 0 0 0 0 1 895146
-0.001609 -0.000058 0.120810 -0.370404 0.055253 -0.767235 -0.059224 1 0 0 0 0 0 1 896140
-0.001609 -0.000058 0.120810 -0.370603 0.055264 -0.767639 -0.059255 1 0 0 0 0 0 1 897138
-0.001609 -0.000058 0.120810 -0.370802 0.055292 -0.768050 -0.059287 1 0 0 0 0 0 1 898153
-0.001609 -0.000058 0.120810 -0.371001 0.055332 -0.768461 -0.059318 1 0 0 0 0 0 1 899152
-0.001609 -0.000058 0.120810 -0.371192 0.055351 -0.768858 -0.059349 1 0 0 0 0 0 1 900147
-0.001609 -0.000058 0.120810 -0.371391 0.055390 -0.769249 -0.059381 1 0 0 0 0 0 1 901147
-0.001609 -0.000058 0.120810 -0.371586 0.055421 -0.769671 -0.059412 1 0 0 0 0 0 1 902144
-0.001609 -0.000058 0.120810 -0.371779 0.055439 -0.770072 -0.059443 1 0 0 0 0 0 1 903148
-0.001622 -0.000072 0.120799 -0.191960 0.247732 -0.621373 -0.059474 1 0 0 0 0 0 1 904144
-0.001629 -0.000079 0.120795 -0.252236 0.182720 -0.694784 -0.059506 1 0 0 0 0 0 1 905147
-0.001632 -0.000082 0.120794 -0.297972 0.134084 -0.733159 -0.059537 1 0 0 0 0 0 1 906144
-0.001633 -0.000084 0.120794 -0.322666 0.108180 -0.748069 -0.059568 1 0 0 0 0 0 1 907147
-0.001634 -0.000085 0.120793 -0.335334 0.095082 -0.753644 -0.059599 1 0 0 0 0 0 1 908144
-0.001635 -0.000085 0.120793 -0.341809 0.088521 -0.755863 -0.059631 1 0 0 0 0 0 1 909147
-0.001635 -0.000086 0.120793 -0.345155 0.085271 -0.756894 -0.059662 1 0 0 0 0 0 1 910148
-0.001635 -0.000086 0.120793 -0.346917 0.083667 -0.757519 -0.059693 1 0 0 0 0 0 1 911148
-0.001635 -0.000086 0.120793 -0.347905 0.082874 -0.757985 -0.059724 1 0 0 0 0 0 1 912135
-0.001635 -0.000086 0.120793 -0.348478 0.082510 -0.758413 -0.059756 1 0 0 0 0 0 1 913147
-0.001635 -0.000086 0.120793 -0.348857 0.082346 -0.758816 -0.059787 1 0 0 0 0 0 1 914148
-0.001635 -0.000086 0.120793 -0.349146 0.082293 -0.759214 -0.059818 1 0 0 0 0 0 1 915148
-0.001635 -0.000086 0.120793 -0.349372 0.082275 -0.759618 -0.059849 1 0 0 0 0 0 1 916146
-0.001635 -0.000086 0.120793 -0.349582 0.082288 -0.760016 -0.059881 1 0 0 0 0 0 1 917147
-0.001635 -0.000086 0.120793 -0.349773 0.082330 -0.760395 -0.059911 1 0 0 0 0 0 1 918117
-0.001635 -0.000086 0.120793 -0.349967 0.082355 -0.760803 -0.059943 1 0 0 0 0 0 1 919148
-0.001648 -0.000100 0.120783 -0.170134 0.274679 -0.611887 -0.059974 1 0 0 0 0 0 1 920137
-0.001655 -0.000107 0.120779 -0.230287 0.209765 -0.685320 -0.060005 1 0 0 0 0 0 1 921132
-0.001658 -0.000110 0.120778 -0.275973 0.161212 -0.723717 -0.060037 1 0 0 0 0 0 1 922139
-0.001659 -0.000112 0.120777 -0.300625 0.135325 -0.738623 -0.060068 1 0 0 0 0 0 1 923147
-0.001660 -0.000113 0.120777 -0.313279 0.122255 -0.744190 -0.060099 1 0 0 0 0 0 1 924146
-0.001661 -0.000113 0.120777 -0.319728 0.115721 -0.746397 -0.060131 1 0 0 0 0 0 1 925146
-0.001661 -0.000113 0.120777 -0.323066 0.112480 -0.747427 -0.060162 1 0 0 0 0 0 1 926145
-0.001661 -0.000113 0.120777 -0.324814 0.110890 -0.748046 -0.060193 1 0 0 0 0 0 1 927147
-0.001661 -0.000113 0.120777 -0.325783 0.110121 -0.748502 -0.060224 1 0 0 0 0 0 1 928146
-0.001661 -0.000113 0.120777 -0.326339 0.109772 -0.748917 -0.060256 1 0 0 0 0 0 1 929146
-0.001661 -0.000113 0.120777 -0.326713 0.109613 -0.749318 -0.060287 1 0 0 0 0 0 1 930146
-0.001661 -0.000113 0.120777 -0.326978 0.109569 -0.749717 -0.060318 1 0 0 0 0 0 1 931147
-0.001661 -0.000113 0.120777 -0.327190 0.109575 -0.750093 -0.060349 1 0 0 0 0 0 1 932127
-0.001661 -0.000113 0.120777 -0.327389 0.109604 -0.750486 -0.060380 1 0 0 0 0 0 1 933140
-0.001661 -0.000113 0.120777 -0.327571 0.109661 -0.750864 -0.060411 1 0 0 0 0 0 1 934130
-0.001661 -0.000113 0.120777 -0.327750 0.109711 -0.751261 -0.060443 1 0 0 0 0 0 1 935137
-0.001661 -0.000113 0.120777 -0.327924 0.109746 -0.751647 -0.060474 1 0 0 0 0 0 1 936129
-0.001661 -0.000113 0.120777 -0.328099 0.109813 -0.752046 -0.060505 1 0 0 0 0 0 1 937138
-0.001661 -0.000113 0.120777 -0.328256 0.109867 -0.752419 -0.060536 1 0 0 0 0 0 1 938129
-0.001661 -0.000113 0.120777 -0.328434 0.109916 -0.752816 -0.060568 1 0 0 0 0 0 1 939138
-0.001661 -0.000113 0.120777 -0.328597 0.109991 -0.753201 -0.060599 1 0 0 0 0 0 1 940129
-0.001661 -0.000113 0.120777 -0.328773 0.110031 -0.753594 -0.060630 1 0 0 0 0 0 1 941139
-0.001661 -0.000113 0.120777 -0.328941 0.110084 -0.753978 -0.060661 1 0 0 0 0 0 1 942128
-0.001661 -0.000113 0.120777 -0.329107 0.110162 -0.754370 -0.060693 1 0 0 0 0 0 1 943139
-0.001661 -0.000113 0.120777 -0.329283 0.110201 -0.754763 -0.060724 1 0 0 0 0 0 1 944150
-0.001661 -0.000113 0.120777 -0.329449 0.110255 -0.755144 -0.060755 1 0 0 0 0 0 1 945130
-0.001661 -0.000113 0.120777 -0.329616 0.110333 -0.755538 -0.060787 1 0 0 0 0 0 1 946145
-0.001661 -0.000113 0.120777 -0.329791 0.110372 -0.755929 -0.060818 1 0 0 0 0 0 1 947151
-0.001661 -0.000113 0.120777 -0.329958 0.110425 -0.756311 -0.060849 1 0 0 0 0 0 1 948135
-0.001661 -0.000113 0.120777 -0.330120 0.110490 -0.756693 -0.060880 1 0 0 0 0 0 1 949136
-0.001661 -0.000113 0.120777 -0.330301 0.110551 -0.757098 -0.060912 1 0 0 0 0 0 1 950146
-0.001661 -0.000113 0.120777 -0.330478 0.110599 -0.757468 -0.060943 1 0 0 0 0 0 1 951128
-0.001661 -0.000113 0.120777 -0.330631 0.110661 -0.757861 -0.060974 1 0 0 0 0 0 1 952145
-0.001661 -0.000113 0.120777 -0.330808 0.110721 -0.758257 -0.061005 1 0 0 0 0 0 1 953130
-0.001661 -0.000113 0.120777 -0.330978 0.110767 -0.758648 -0.061037 1 0 0 0 0 0 1 954149
-0.001661 -0.000113 0.120777 -0.331139 0.110831 -0.759028 -0.061068 1 0 0 0 0 0 1 955148
-0.001661 -0.000113 0.120777 -0.331319 0.110892 -0.759428 -0.061099 1 0 0 0 0 0 1 956145
-0.001661 -0.000113 0.120777 -0.331486 0.110937 -0.759811 -0.061131 1 0 0 0 0 0 1 957145
-0.001666 -0.000095 0.120766 -0.256649 -0.144509 -0.613416 -0.061162 1 0 0 0 0 0 1 958145
-0.001669 -0.000086 0.120763 -0.281198 -0.058197 -0.685444 -0.061193 1 0 0 0 0 0 1 959146
-0.001671 -0.000081 0.120761 -0.300257 0.006266 -0.723107 -0.061224 1 0 0 0 0 0 1 960143
-0.001671 -0.000079 0.120761 -0.310740 0.040612 -0.737726 -0.061255 1 0 0 0 0 0 1 961144
-0.001672 -0.000078 0.120761 -0.316195 0.058019 -0.743194 -0.061287 1 0 0 0 0 0 1 962146
-0.001672 -0.000077 0.120761 -0.319059 0.066753 -0.745364 -0.061318 1 0 0 0 0 0 1 963150
-0.001672 -0.000077 0.120761 -0.320564 0.071135 -0.746367 -0.061349 1 0 0 0 0 0 1 964149
-0.001672 -0.000077 0.120761 -0.321410 0.073348 -0.746961 -0.061381 1 0 0 0 0 0 1 965146
-0.001672 -0.000077 0.120761 -0.321927 0.074476 -0.747422 -0.061412 1 0 0 0 0 0 1 966141
-0.001672 -0.000077 0.120761 -0.322252 0.075050 -0.747815 -0.061442 1 0 0 0 0 0 1 967116
-0.001672 -0.000077 0.120761 -0.322508 0.075374 -0.748216 -0.061474 1 0 0 0 0 0 1 968145
-0.001672 -0.000077 0.120761 -0.322724 0.075548 -0.748598 -0.061505 1 0 0 0 0 0 1 969143
-0.001672 -0.000077 0.120761 -0.322905 0.075641 -0.748985 -0.061537 1 0 0 0 0 0 1 970144
-0.001672 -0.000077 0.120761 -0.323073 0.075725 -0.749360 -0.061568 1 0 0 0 0 0 1 971145
-0.001672 -0.000077 0.120761 -0.323252 0.075781 -0.749740 -0.061599 1 0 0 0 0 0 1 972145
-0.001672 -0.000077 0.120761 -0.323417 0.075821 -0.750119 -0.061630 1 0 0 0 0 0 1 973142
-0.001672 -0.000077 0.120761 -0.323585 0.075870 -0.750507 -0.061662 1 0 0 0 0 0 1 974144
-0.001672 -0.000077 0.120761 -0.323750 0.075910 -0.750889 -0.061693 1 0 0 0 0 0 1 975146
-0.001672 -0.000077 0.120761 -0.323910 0.075937 -0.751262 -0.061724 1 0 0 0 0 0 1 976143
-0.001672 -0.000077 0.120761 -0.324068 0.075994 -0.751641 -0.061755 1 0 0 0 0 0 1 977141
-0.001672 -0.000077 0.120761 -0.324239 0.076026 -0.752027 -0.061787 1 0 0 0 0 0 1 978139
-0.001672 -0.000077 0.120761 -0.324397 0.076051 -0.752392 -0.061817 1 0 0 0 0 0 1 979115
-0.001672 -0.000077 0.120761 -0.324560 0.076109 -0.752782 -0.061849 1 0 0 0 0 0 1 980142
-0.001677 -0.000059 0.120750 -0.249718 -0.179443 -0.606142 -0.061881 1 0 0 0 0 0 1 981145
-0.001680 -0.000050 0.120747 -0.274185 -0.093329 -0.678172 -0.061912 1 0 0 0 0 0 1 982144
-0.001682 -0.000045 0.120745 -0.293219 -0.028960 -0.715838 -0.061942 1 0 0 0 0 0 1 983114
-0.001682 -0.000043 0.120745 -0.303680 0.005336 -0.730465 -0.061974 1 0 0 0 0 0 1 984142
-0.001683 -0.000042 0.120745 -0.309139 0.022687 -0.735925 -0.062005 1 0 0 0 0 0 1 985141
-0.001683 -0.000041 0.120745 -0.311973 0.031396 -0.738084 -0.062036 1 0 0 0 0 0 1 986131
-0.001683 -0.000041 0.120745 -0.313507 0.035764 -0.739087 -0.062068 1 0 0 0 0 0 1 987141
-0.001683 -0.000041 0.120745 -0.314331 0.037963 -0.739674 -0.062099 1 0 0 0 0 0 1 988142
-0.001696 -0.000054 0.120734 -0.134503 0.231763 -0.590435 -0.062130 1 0 0 0 0 0 1 989143
-0.001702 -0.000061 0.120730 -0.194507 0.167610 -0.663754 -0.062162 1 0 0 0 0 0 1 990144
-0.001706 -0.000065 0.120729 -0.240108 0.119448 -0.702092 -0.062193 1 0 0 0 0 0 1 991145
-0.001707 -0.000066 0.120728 -0.264715 0.093743 -0.716957 -0.062224 1 0 0 0 0 0 1 992144
-0.001708 -0.000067 0.120728 -0.277332 0.080750 -0.722488 -0.062255 1 0 0 0 0 0 1 993140
-0.001709 -0.000068 0.120728 -0.283764 0.074253 -0.724683 -0.062287 1 0 0 0 0 0 1 994143
-0.001709 -0.000068 0.120728 -0.287065 0.071010 -0.725684 -0.062318 1 0 0 0 0 0 1 995145
-0.001709 -0.000068 0.120728 -0.288783 0.069413 -0.726253 -0.062348 1 0 0 0 0 0 1 996114
-0.001709 -0.000068 0.120728 -0.289721 0.068634 -0.726707 -0.062381 1 0 0 0 0 0 1 997144
-0.001722 -0.000082 0.120717 -0.109974 0.260905 -0.577226 -0.062412 1 0 0 0 0 0 1 998138
-0.001728 -0.000089 0.120714 -0.169930 0.196108 -0.650573 -0.062443 1 0 0 0 0 0 1 999137
-0.001732 -0.000092 0.120712 -0.215469 0.147605 -0.688928 -0.062474 1 0 0 0 0 0 2 129
-0.001733 -0.000094 0.120712 -0.240031 0.121754 -0.703719 -0.062500 1 0 0 0 0 0 2 1136
-0.001734 -0.000095 0.120712 -0.252508 0.108635 -0.708907 -0.062500 1 0 0 0 0 0 2 2127
-0.001734 -0.000095 0.120712 -0.258794 0.102071 -0.710716 -0.062500 1 0 0 0 0 0 2 3138
-0.001735 -0.000095 0.120712 -0.261939 0.098771 -0.711358 -0.062500 1 0 0 0 0 0 2 4127
-0.001748 -0.000109 0.120701 -0.083320 0.289698 -0.561583 -0.062500 1 0 0 0 0 0 2 5136
-0.001754 -0.000116 0.120697 -0.143668 0.224287 -0.634687 -0.062500 1 0 0 0 0 0 2 6127
-0.001758 -0.000120 0.120696 -0.189349 0.175477 -0.672740 -0.062500 1 0 0 0 0 0 2 7136
-0.001765 -0.000103 0.120685 -0.138985 -0.106275 -0.540179 -0.062500 1 0 0 0 0 0 2 8127
-0.001768 -0.000095 0.120681 -0.175738 -0.033452 -0.616993 -0.062500 1 0 0 0 0 0 2 9136
-0.001770 -0.000091 0.120680 -0.200875 0.024213 -0.656088 -0.062500 1 0 0 0 0 0 2 10129
-0.001784 -0.000102 0.120669 -0.034231 0.247632 -0.520875 -0.062500 1 0 0 0 0 0 2 11142
-0.001791 -0.000108 0.120665 -0.100621 0.198751 -0.599259 -0.062500 1 0 0 0 0 0 2 12128
-0.001794 -0.000111 0.120663 -0.149366 0.158204 -0.639162 -0.062500 1 0 0 0 0 0 2 13144
-0.001796 -0.000113 0.120663 -0.175520 0.136308 -0.654332 -0.062500 1 0 0 0 0 0 2 14126
-0.001797 -0.000113 0.120663 -0.188830 0.125190 -0.659742 -0.062500 1 0 0 0 0 0 2 15136
-0.001797 -0.000114 0.120663 -0.195544 0.119619 -0.661635 -0.062500 1 0 0 0 0 0 2 16135
-0.001797 -0.000114 0.120663 -0.198922 0.116813 -0.662305 -0.062500 1 0 0 0 0 0 2 17141
-0.001798 -0.000114 0.120663 -0.200598 0.115425 -0.662534 -0.062500 1 0 0 0 0 0 2 18144
-0.001798 -0.000114 0.120663 -0.201443 0.114724 -0.662617 -0.062500 1 0 0 0 0 0 2 19140
-0.001811 -0.000128 0.120652 -0.021881 0.306765 -0.512447 -0.062500 1 0 0 0 0 0 2 20144
-0.001817 -0.000135 0.120648 -0.081527 0.242082 -0.585595 -0.062500 1 0 0 0 0 0 2 21137
-0.001820 -0.000138 0.120647 -0.126872 0.193629 -0.623659 -0.062500 1 0 0 0 0 0 2 22114
-0.001822 -0.000140 0.120646 -0.151307 0.167770 -0.638195 -0.062500 1 0 0 0 0 0 2 23146
-0.001823 -0.000141 0.120646 -0.163750 0.154673 -0.643386 -0.062500 1 0 0 0 0 0 2 24113
-0.001823 -0.000141 0.120646 -0.170046 0.148111 -0.645206 -0.062500 1 0 0 0 0 0 2 25141
-0.001836 -0.000155 0.120635 0.006695 0.337109 -0.495523 -0.062500 1 0 0 0 0 0 2 26143
-0.001843 -0.000162 0.120632 -0.054285 0.271000 -0.568953 -0.062500 1 0 0 0 0 0 2 27141
-0.001846 -0.000166 0.120630 -0.100283 0.221842 -0.607125 -0.062500 1 0 0 0 0 0 2 28148
-0.001848 -0.000167 0.120630 -0.125039 0.195629 -0.621686 -0.062500 1 0 0 0 0 0 2 29146
-0.001849 -0.000168 0.120630 -0.137673 0.182346 -0.626898 -0.062500 1 0 0 0 0 0 2 30147
-0.001849 -0.000169 0.120630 -0.144033 0.175703 -0.628725 -0.062500 1 0 0 0 0 0 2 31135
-0.001849 -0.000169 0.120630 -0.147228 0.172350 -0.629357 -0.062500 1 0 0 0 0 0 2 32141
-0.001849 -0.000169 0.120630 -0.148838 0.170683 -0.629584 -0.062500 1 0 0 0 0 0 2 33143
-0.001850 -0.000169 0.120630 -0.149645 0.169851 -0.629661 -0.062500 1 0 0 0 0 0 2 34142
-0.001862 -0.000183 0.120619 0.029752 0.361635 -0.479230 -0.062500 1 0 0 0 0 0 2 35144
-0.001869 -0.000190 0.120615 -0.029789 0.297012 -0.552516 -0.062500 1 0 0 0 0 0 2 36141
-0.001872 -0.000193 0.120614 -0.075085 0.248591 -0.590653 -0.062500 1 0 0 0 0 0 2 37141
-0.001874 -0.000195 0.120613 -0.099481 0.222742 -0.605206 -0.062500 1 0 0 0 0 0 2 38141
-0.001875 -0.000196 0.120613 -0.111933 0.209649 -0.610395 -0.062500 1 0 0 0 0 0 2 39139
-0.001875 -0.000196 0.120613 -0.118210 0.203077 -0.612221 -0.062500 1 0 0 0 0 0 2 40141
-0.001875 -0.000196 0.120613 -0.121374 0.199786 -0.612861 -0.062500 1 0 0 0 0 0 2 41147
-0.001875 -0.000196 0.120613 -0.122958 0.198151 -0.613090 -0.062500 1 0 0 0 0 0 2 42142
-0.001894 -0.000192 0.120592 0.130771 0.133738 -0.315634 -0.062500 1 0 0 0 0 0 2 43142
-0.001903 -0.000190 0.120585 0.046969 0.155008 -0.460616 -0.062500 1 0 0 0 0 0 2 44112
-0.001908 -0.000189 0.120582 -0.017160 0.170785 -0.536012 -0.062500 1 0 0 0 0 0 2 45142
-0.001910 -0.000188 0.120581 -0.051895 0.179120 -0.564784 -0.062500 1 0 0 0 0 0 2 46143
-0.001911 -0.000188 0.120581 -0.069678 0.183325 -0.575052 -0.062500 1 0 0 0 0 0 2 47143
-0.001912 -0.000188 0.120581 -0.078656 0.185407 -0.578644 -0.062500 1 0 0 0 0 0 2 48142
-0.001912 -0.000188 0.120581 -0.083182 0.186455 -0.579912 -0.062500 1 0 0 0 0 0 2 49141
-0.001912 -0.000188 0.120581 -0.085446 0.186978 -0.580348 -0.062500 1 0 0 0 0 0 2 50140
-0.001912 -0.000188 0.120581 -0.086582 0.187229 -0.580500 -0.062500 1 0 0 0 0 0 2 51142
-0.001912 -0.000187 0.120581 -0.087153 0.187365 -0.580557 -0.062500 1 0 0 0 0 0 2 52130
-0.001912 -0.000187 0.120581 -0.087442 0.187424 -0.580575 -0.062500 1 0 0 0 0 0 2 53140
-0.001912 -0.000187 0.120581 -0.087577 0.187456 -0.580572 -0.062500 1 0 0 0 0 0 2 54138
-0.001912 -0.000187 0.120581 -0.087643 0.187471 -0.580580 -0.062500 1 0 0 0 0 0 2 55144
-0.001912 -0.000187 0.120581 -0.087690 0.187472 -0.580588 -0.062500 1 0 0 0 0 0 2 56140
-0.001912 -0.000187 0.120581 -0.087700 0.187494 -0.580583 -0.062500 1 0 0 0 0 0 2 57141
-0.001912 -0.000187 0.120581 -0.087721 0.187491 -0.580583 -0.062500 1 0 0 0 0 0 2 58139
-0.001912 -0.000187 0.120581 -0.087723 0.187491 -0.580583 -0.062500 1 0 0 0 0 0 2 59130
-0.001912 -0.000187 0.120581 -0.087723 0.187491 -0.580583 -0.062500 1 0 0 0 0 0 2 60141
-0.001912 -0.000187 0.120581 -0.087723 0.187491 -0.580583 -0.062500 1 0 0 0 0 0 2 61142
-0.001912 -0.000187 0.120581 -0.087723 0.187491 -0.580583 -0.062500 1 0 0 0 0 0 2 62141
-0.001925 -0.000201 0.120570 0.091857 0.379497 -0.429938 -0.062500 1 0 0 0 0 0 2 63141
-0.001932 -0.000208 0.120566 0.032612 0.315153 -0.503316 -0.062500 1 0 0 0 0 0 2 64138
-0.001935 -0.000212 0.120565 -0.012506 0.266892 -0.541490 -0.062500 1 0 0 0 0 0 2 65125
-0.001937 -0.000213 0.120564 -0.036851 0.241122 -0.556062 -0.062500 1 0 0 0 0 0 2 66134
-0.001937 -0.000214 0.120564 -0.049266 0.228070 -0.561264 -0.062500 1 0 0 0 0 0 2 67121
-0.001938 -0.000215 0.120564 -0.055525 0.221503 -0.563084 -0.062500 1 0 0 0 0 0 2 68128
-0.001938 -0.000215 0.120564 -0.058682 0.218234 -0.563726 -0.062500 1 0 0 0 0 0 2 69120
-0.001938 -0.000215 0.120564 -0.060261 0.216590 -0.563950 -0.062500 1 0 0 0 0 0 2 70128
-0.001938 -0.000215 0.120564 -0.061037 0.215774 -0.564020 -0.062500 1 0 0 0 0 0 2 71120
-0.001938 -0.000215 0.120564 -0.061439 0.215366 -0.564049 -0.062500 1 0 0 0 0 0 2 72127
-0.001938 -0.000215 0.120564 -0.061644 0.215151 -0.564063 -0.062500 1 0 0 0 0 0 2 73120
-0.001938 -0.000215 0.120564 -0.061736 0.215039 -0.564066 -0.062500 1 0 0 0 0 0 2 74128
-0.001938 -0.000215 0.120564 -0.061785 0.215000 -0.564068 -0.062500 1 0 0 0 0 0 2 75125
-0.001938 -0.000215 0.120564 -0.061804 0.214982 -0.564062 -0.062500 1 0 0 0 0 0 2 76146
-0.001938 -0.000215 0.120564 -0.061830 0.214955 -0.564062 -0.062500 1 0 0 0 0 0 2 77131
-0.001938 -0.000215 0.120564 -0.061832 0.214952 -0.564062 -0.062500 1 0 0 0 0 0 2 78131
-0.001938 -0.000215 0.120564 -0.061832 0.214952 -0.564061 -0.062500 1 0 0 0 0 0 2 79139
-0.001951 -0.000229 0.120553 0.117638 0.406846 -0.413297 -0.062500 1 0 0 0 0 0 2 80132
-0.001957 -0.000236 0.120550 0.058459 0.342571 -0.486738 -0.062500 1 0 0 0 0 0 2 81117
-0.001961 -0.000239 0.120548 0.013350 0.294333 -0.524948 -0.062500 1 0 0 0 0 0 2 82137
-0.001962 -0.000241 0.120548 -0.010978 0.268552 -0.539525 -0.062500 1 0 0 0 0 0 2 83145
-0.001963 -0.000242 0.120548 -0.023399 0.255506 -0.544729 -0.062500 1 0 0 0 0 0 2 84141
-0.001964 -0.000242 0.120548 -0.029653 0.248962 -0.546552 -0.062500 1 0 0 0 0 0 2 85146
-0.001964 -0.000242 0.120548 -0.032804 0.245685 -0.547190 -0.062500 1 0 0 0 0 0 2 86141
-0.001964 -0.000242 0.120548 -0.034382 0.244041 -0.547414 -0.062500 1 0 0 0 0 0 2 87139
-0.001964 -0.000242 0.120548 -0.035166 0.243217 -0.547492 -0.062500 1 0 0 0 0 0 2 88141
-0.001964 -0.000242 0.120548 -0.035569 0.242807 -0.547521 -0.062500 1 0 0 0 0 0 2 89141
-0.001964 -0.000242 0.120548 -0.035766 0.242601 -0.547529 -0.062500 1 0 0 0 0 0 2 90141
-0.001964 -0.000242 0.120548 -0.035856 0.242491 -0.547532 -0.062500 1 0 0 0 0 0 2 91142
-0.001964 -0.000242 0.120548 -0.035914 0.242443 -0.547540 -0.062500 1 0 0 0 0 0 2 92141
-0.001964 -0.000242 0.120548 -0.035934 0.242423 -0.547535 -0.062500 1 0 0 0 0 0 2 93114
-0.001964 -0.000242 0.120548 -0.035952 0.242405 -0.547528 -0.062500 1 0 0 0 0 0 2 94143
-0.001964 -0.000242 0.120548 -0.035953 0.242403 -0.547527 -0.062500 1 0 0 0 0 0 2 95145
-0.001977 -0.000256 0.120537 0.143416 0.434192 -0.396636 -0.062500 1 0 0 0 0 0 2 96113
-0.001983 -0.000263 0.120533 0.084279 0.369960 -0.470160 -0.062500 1 0 0 0 0 0 2 97138
-0.001987 -0.000266 0.120532 0.039196 0.321750 -0.508388 -0.062500 1 0 0 0 0 0 2 98144
-0.001988 -0.000268 0.120531 0.014876 0.295993 -0.522968 -0.062500 1 0 0 0 0 0 2 99141
-0.001989 -0.000269 0.120531 0.002475 0.282939 -0.528179 -0.062500 1 0 0 0 0 0 2 100140
-0.001989 -0.000269 0.120531 -0.003794 0.276390 -0.530008 -0.062500 1 0 0 0 0 0 2 101141
-0.001990 -0.000270 0.120531 -0.006934 0.273111 -0.530654 -0.062500 1 0 0 0 0 0 2 102141
-0.001990 -0.000270 0.120531 -0.008514 0.271478 -0.530867 -0.062500 1 0 0 0 0 0 2 103140
-0.001990 -0.000270 0.120531 -0.009306 0.270647 -0.530951 -0.062500 1 0 0 0 0 0 2 104140
-0.001990 -0.000270 0.120531 -0.009702 0.270245 -0.530974 -0.062500 1 0 0 0 0 0 2 105138
-0.001990 -0.000270 0.120531 -0.009898 0.270040 -0.530981 -0.062500 1 0 0 0 0 0 2 106139
-0.001990 -0.000270 0.120531 -0.009991 0.269942 -0.530991 -0.062500 1 0 0 0 0 0 2 107133
-0.001990 -0.000270 0.120531 -0.010046 0.269884 -0.530993 -0.062500 1 0 0 0 0 0 2 108109
-0.001990 -0.000270 0.120531 -0.010070 0.269843 -0.530988 -0.062500 1 0 0 0 0 0 2 109139
-0.001990 -0.000270 0.120531 -0.010087 0.269854 -0.530987 -0.062500 1 0 0 0 0 0 2 110140
-0.001990 -0.000270 0.120531 -0.010093 0.269836 -0.530987 -0.062500 1 0 0 0 0 0 2 111141
-0.001990 -0.000270 0.120531 -0.010094 0.269834 -0.530987 -0.062500 1 0 0 0 0 0 2 112139
-0.001990 -0.000270 0.120531 -0.010093 0.269834 -0.530987 -0.062500 1 0 0 0 0 0 2 113138
-0.001990 -0.000270 0.120531 -0.010102 0.269825 -0.530994 -0.062500 1 0 0 0 0 0 2 114139
-0.001971 -0.000274 0.120521 -0.274923 0.332016 -0.391620 -0.062500 1 0 0 0 0 0 2 115140
-0.001962 -0.000277 0.120518 -0.184928 0.311313 -0.459508 -0.062500 1 0 0 0 0 0 2 116138
-0.001957 -0.000278 0.120516 -0.118346 0.295685 -0.494834 -0.062500 1 0 0 0 0 0 2 117131
-0.001955 -0.000278 0.120516 -0.083102 0.287305 -0.508306 -0.062500 1 0 0 0 0 0 2 118127
-0.001953 -0.000278 0.120516 -0.065370 0.283055 -0.513114 -0.062500 1 0 0 0 0 0 2 119133
-0.001953 -0.000279 0.120516 -0.056510 0.280901 -0.514799 -0.062500 1 0 0 0 0 0 2 120141
-0.001934 -0.000283 0.120506 -0.316790 0.341974 -0.375895 -0.062500 1 0 0 0 0 0 2 121140
-0.001924 -0.000285 0.120502 -0.224647 0.320766 -0.444057 -0.062500 1 0 0 0 0 0 2 122139
-0.001919 -0.000287 0.120501 -0.157000 0.304874 -0.479475 -0.062500 1 0 0 0 0 0 2 123141
-0.001917 -0.000287 0.120501 -0.121233 0.296358 -0.492999 -0.062500 1 0 0 0 0 0 2 124139
-0.001916 -0.000287 0.120500 -0.103215 0.292027 -0.497814 -0.062500 1 0 0 0 0 0 2 125137
-0.001915 -0.000288 0.120500 -0.094238 0.289854 -0.499507 -0.062500 1 0 0 0 0 0 2 126142
-0.001915 -0.000288 0.120500 -0.089753 0.288772 -0.500095 -0.062500 1 0 0 0 0 0 2 127110
-0.001896 -0.000292 0.120490 -0.352061 0.350340 -0.360664 -0.062500 1 0 0 0 0 0 2 128139
-0.001887 -0.000294 0.120487 -0.261078 0.329399 -0.428769 -0.062500 1 0 0 0 0 0 2 129145
-0.001882 -0.000295 0.120486 -0.194004 0.313643 -0.464180 -0.062500 1 0 0 0 0 0 2 130132
-0.001879 -0.000296 0.120485 -0.158513 0.305203 -0.477686 -0.062500 1 0 0 0 0 0 2 131205
-0.001878 -0.000296 0.120485 -0.140649 0.300921 -0.482504 -0.062500 1 0 0 0 0 0 2 132189
-0.001878 -0.000296 0.120485 -0.131716 0.298750 -0.484196 -0.062500 1 0 0 0 0 0 2 133204
-0.001877 -0.000297 0.120485 -0.127277 0.297667 -0.484793 -0.062500 1 0 0 0 0 0 2 134187
-0.001877 -0.000297 0.120485 -0.125055 0.297123 -0.484995 -0.062500 1 0 0 0 0 0 2 135133
-0.001877 -0.000297 0.120485 -0.123950 0.296868 -0.485069 -0.062500 1 0 0 0 0 0 2 136122
-0.001877 -0.000297 0.120485 -0.123400 0.296727 -0.485090 -0.062500 1 0 0 0 0 0 2 137132
-0.001877 -0.000297 0.120485 -0.123117 0.296648 -0.485099 -0.062500 1 0 0 0 0 0 2 138123
-0.001877 -0.000297 0.120485 -0.122974 0.296623 -0.485097 -0.062500 1 0 0 0 0 0 2 139131
-0.001877 -0.000297 0.120485 -0.122906 0.296608 -0.485108 -0.062500 1 0 0 0 0 0 2 140123
-0.001877 -0.000297 0.120485 -0.122879 0.296601 -0.485102 -0.062500 1 0 0 0 0 0 2 141131
-0.001877 -0.000297 0.120485 -0.122866 0.296599 -0.485108 -0.062500 1 0 0 0 0 0 2 142122
-0.001877 -0.000297 0.120485 -0.122850 0.296584 -0.485109 -0.062500 1 0 0 0 0 0 2 143132
-0.001877 -0.000297 0.120485 -0.122841 0.296591 -0.485102 -0.062500 1 0 0 0 0 0 2 144122
-0.001877 -0.000297 0.120485 -0.122840 0.296592 -0.485101 -0.062500 1 0 0 0 0 0 2 145137
-0.001877 -0.000297 0.120485 -0.122848 0.296584 -0.485108 -0.062500 1 0 0 0 0 0 2 146129
-0.001877 -0.000297 0.120485 -0.122841 0.296591 -0.485101 -0.062500 1 0 0 0 0 0 2 147137
-0.001877 -0.000297 0.120485 -0.122841 0.296592 -0.485101 -0.062500 1 0 0 0 0 0 2 148135
-0.001877 -0.000297 0.120485 -0.122849 0.296584 -0.485107 -0.062500 1 0 0 0 0 0 2 149128
-0.001877 -0.000297 0.120485 -0.122829 0.296588 -0.485108 -0.062500 1 0 0 0 0 0 2 150144
-0.001877 -0.000297 0.120485 -0.122839 0.296592 -0.485101 -0.062500 1 0 0 0 0 0 2 151118
-0.001877 -0.000297 0.120485 -0.122848 0.296583 -0.485108 -0.062500 1 0 0 0 0 0 2 152131
-0.001877 -0.000297 0.120485 -0.122841 0.296591 -0.485101 -0.062500 1 0 0 0 0 0 2 153124
-0.001877 -0.000297 0.120485 -0.122841 0.296592 -0.485100 -0.062500 1 0 0 0 0 0 2 154130
-0.001877 -0.000297 0.120485 -0.122837 0.296581 -0.485114 -0.062500 1 0 0 0 0 0 2 155130
-0.001877 -0.000297 0.120485 -0.122840 0.296591 -0.485102 -0.062500 1 0 0 0 0 0 2 156127
-0.001877 -0.000297 0.120485 -0.122840 0.296592 -0.485101 -0.062500 1 0 0 0 0 0 2 157110
-0.001877 -0.000297 0.120485 -0.122840 0.296592 -0.485100 -0.062500 1 0 0 0 0 0 2 158125
-0.001877 -0.000297 0.120485 -0.122836 0.296581 -0.485114 -0.062500 1 0 0 0 0 0 2 159129
-0.001877 -0.000297 0.120485 -0.122840 0.296591 -0.485102 -0.062500 1 0 0 0 0 0 2 160126
-0.001877 -0.000297 0.120485 -0.122840 0.296592 -0.485101 -0.062500 1 0 0 0 0 0 2 161127
-0.001877 -0.000297 0.120485 -0.122848 0.296584 -0.485107 -0.062500 1 0 0 0 0 0 2 162129
-0.001877 -0.000297 0.120485 -0.122841 0.296591 -0.485101 -0.062500 1 0 0 0 0 0 2 163132
-0.001877 -0.000297 0.120485 -0.122828 0.296589 -0.485107 -0.062500 1 0 0 0 0 0 2 164132
-0.001877 -0.000297 0.120485 -0.122847 0.296583 -0.485108 -0.062500 1 0 0 0 0 0 2 165127
-0.001877 -0.000297 0.120485 -0.122841 0.296591 -0.485101 -0.062500 1 0 0 0 0 0 2 166125
-0.001877 -0.000297 0.120485 -0.122840 0.296592 -0.485100 -0.062500 1 0 0 0 0 0 2 167128
-0.001877 -0.000297 0.120485 -0.122849 0.296583 -0.485107 -0.062500 1 0 0 0 0 0 2 168126
-0.001877 -0.000297 0.120485 -0.122842 0.296591 -0.485101 -0.062500 1 0 0 0 0 0 2 169126
-0.001877 -0.000297 0.120485 -0.122829 0.296589 -0.485107 -0.062500 1 0 0 0 0 0 2 170126
-0.001877 -0.000297 0.120485 -0.122847 0.296583 -0.485108 -0.062500 1 0 0 0 0 0 2 171127
-0.001877 -0.000297 0.120485 -0.122841 0.296591 -0.485101 -0.062500 1 0 0 0 0 0 2 172126
-0.001877 -0.000297 0.120485 -0.122841 0.296592 -0.485100 -0.062500 1 0 0 0 0 0 2 173126
-0.001877 -0.000297 0.120485 -0.122836 0.296580 -0.485114 -0.062500 1 0 0 0 0 0 2 174125
-0.001877 -0.000297 0.120485 -0.122840 0.296591 -0.485102 -0.062500 1 0 0 0 0 0 2 175128
-0.001877 -0.000297 0.120485 -0.122840 0.296592 -0.485101 -0.062500 1 0 0 0 0 0 2 176126
-0.001877 -0.000297 0.120485 -0.122849 0.296583 -0.485107 -0.062500 1 0 0 0 0 0 2 177127
-0.001877 -0.000297 0.120485 -0.122842 0.296591 -0.485101 -0.062500 1 0 0 0 0 0 2 178126
-0.001877 -0.000297 0.120485 -0.122828 0.296589 -0.485107 -0.062500 1 0 0 0 0 0 2 179127
-0.001877 -0.000297 0.120485 -0.122847 0.296583 -0.485108 -0.062500 1 0 0 0 0 0 2 180126
-0.001877 -0.000297 0.120485 -0.122841 0.296591 -0.485101 -0.062500 1 0 0 0 0 0 2 181126
-0.001877 -0.000297 0.120485 -0.122840 0.296592 -0.485100 -0.062500 1 0 0 0 0 0 2 182113
-0.001877 -0.000297 0.120485 -0.122849 0.296583 -0.485107 -0.062500 1 0 0 0 0 0 2 183128
-0.001877 -0.000297 0.120485 -0.122829 0.296588 -0.485108 -0.062500 1 0 0 0 0 0 2 184125
-0.001877 -0.000297 0.120485 -0.122839 0.296591 -0.485101 -0.062500 1 0 0 0 0 0 2 185126
-0.001877 -0.000297 0.120485 -0.122840 0.296592 -0.485100 -0.062500 1 0 0 0 0 0 2 186129
-0.001877 -0.000297 0.120485 -0.122848 0.296583 -0.485107 -0.062500 1 0 0 0 0 0 2 187121
-0.001877 -0.000297 0.120485 -0.122841 0.296591 -0.485101 -0.062500 1 0 0 0 0 0 2 188127
-0.001877 -0.000297 0.120485 -0.122828 0.296589 -0.485107 -0.062500 1 0 0 0 0 0 2 189126
-0.001877 -0.000297 0.120485 -0.122847 0.296583 -0.485108 -0.062500 1 0 0 0 0 0 2 190128
-0.001877 -0.000297 0.120485 -0.122841 0.296591 -0.485101 -0.062500 1 0 0 0 0 0 2 191127
-0.001877 -0.000297 0.120485 -0.122840 0.296592 -0.485100 -0.062500 1 0 0 0 0 0 2 192125
-0.001877 -0.000297 0.120485 -0.122849 0.296583 -0.485107 -0.062500 1 0 0 0 0 0 2 193124
-0.001877 -0.000297 0.120485 -0.122829 0.296588 -0.485107 -0.062500 1 0 0 0 0 0 2 194108
-0.001877 -0.000297 0.120485 -0.122839 0.296591 -0.485101 -0.062500 1 0 0 0 0 0 2 195128
-0.001877 -0.000297 0.120485 -0.122848 0.296583 -0.485107 -0.062500 1 0 0 0 0 0 2 196108
-0.001877 -0.000297 0.120485 -0.122841 0.296591 -0.485101 -0.062500 1 0 0 0 0 0 2 197124
-0.001877 -0.000297 0.120485 -0.122841 0.296592 -0.485100 -0.062500 1 0 0 0 0 0 2 198125
-0.001877 -0.000297 0.120485 -0.122836 0.296580 -0.485113 -0.062500 1 0 0 0 0 0 2 199124
-0.001877 -0.000297 0.120485 -0.122840 0.296590 -0.485102 -0.062500 1 0 0 0 0 0 2 200116
-0.001877 -0.000297 0.120485 -0.122840 0.296592 -0.485100 -0.062500 1 0 0 0 0 0 2 201124
-0.001877 -0.000297 0.120485 -0.122849 0.296583 -0.485107 -0.062500 1 0 0 0 0 0 2 202116
-0.001877 -0.000297 0.120485 -0.122842 0.296591 -0.485101 -0.062500 1 0 0 0 0 0 2 203125
-0.001877 -0.000297 0.120485 -0.122828 0.296589 -0.485107 -0.062500 1 0 0 0 0 0 2 204116
-0.001877 -0.000297 0.120485 -0.122847 0.296583 -0.485108 -0.062500 1 0 0 0 0 0 2 205124
-0.001877 -0.000297 0.120485 -0.122841 0.296591 -0.485101 -0.062500 1 0 0 0 0 0 2 206115
-0.001877 -0.000297 0.120485 -0.122840 0.296592 -0.485100 -0.062500 1 0 0 0 0 0 2 207131
-0.001877 -0.000297 0.120485 -0.122836 0.296580 -0.485114 -0.062500 1 0 0 0 0 0 2 208120
-0.001877 -0.000297 0.120485 -0.122840 0.296590 -0.485102 -0.062500 1 0 0 0 0 0 2 209130
-0.001877 -0.000297 0.120485 -0.122840 0.296591 -0.485100 -0.062500 1 0 0 0 0 0 2 210123
-0.001877 -0.000297 0.120485 -0.122848 0.296583 -0.485107 -0.062500 1 0 0 0 0 0 2 211121
-0.001877 -0.000297 0.120485 -0.122829 0.296588 -0.485108 -0.062500 1 0 0 0 0 0 2 212132
-0.001877 -0.000297 0.120485 -0.122839 0.296591 -0.485101 -0.062500 1 0 0 0 0 0 2 213138
-0.001877 -0.000297 0.120485 -0.122840 0.296592 -0.485100 -0.062500 1 0 0 0 0 0 2 214130
-0.001877 -0.000297 0.120485 -0.122848 0.296583 -0.485107 -0.062500 1 0 0 0 0 0 2 215204
-0.001877 -0.000297 0.120485 -0.122841 0.296591 -0.485101 -0.062500 1 0 0 0 0 0 2 216128
-0.001877 -0.000297 0.120485 -0.122844 0.296604 -0.485107 -0.062500 1 0 0 0 0 0 2 217258
-0.001877 -0.000297 0.120485 -0.122837 0.296582 -0.485114 -0.062500 1 0 0 0 0 0 2 218135
-0.001877 -0.000297 0.120485 -0.122840 0.296591 -0.485102 -0.062500 1 0 0 0 0 0 2 219134
-0.001877 -0.000297 0.120485 -0.122840 0.296592 -0.485101 -0.062500 1 0 0 0 0 0 2 220131
-0.001877 -0.000297 0.120485 -0.122849 0.296584 -0.485107 -0.062500 1 0 0 0 0 0 2 221125
-0.001877 -0.000297 0.120485 -0.122842 0.296591 -0.485101 -0.062500 1 0 0 0 0 0 2 222109
-0.001877 -0.000297 0.120485 -0.122841 0.296592 -0.485100 -0.062500 1 0 0 0 0 0 2 223110
-0.001890 -0.000310 0.120474 0.056554 0.488256 -0.334269 -0.062500 1 0 0 0 0 0 2 224124
-0.001896 -0.000317 0.120471 -0.002652 0.424100 -0.407768 -0.062500 1 0 0 0 0 0 2 225108
-0.001900 -0.000321 0.120469 -0.047721 0.375918 -0.445993 -0.062500 1 0 0 0 0 0 2 226124
-0.001901 -0.000322 0.120469 -0.072027 0.350182 -0.460560 -0.062500 1 0 0 0 0 0 2 227127
-0.001902 -0.000323 0.120469 -0.084427 0.337115 -0.465766 -0.062500 1 0 0 0 0 0 2 228133
-0.001903 -0.000324 0.120469 -0.090693 0.330566 -0.467593 -0.062500 1 0 0 0 0 0 2 229111
-0.001903 -0.000324 0.120469 -0.093824 0.327296 -0.468232 -0.062500 1 0 0 0 0 0 2 230130
-0.001903 -0.000324 0.120469 -0.095410 0.325656 -0.468450 -0.062500 1 0 0 0 0 0 2 231133
-0.001903 -0.000324 0.120469 -0.096194 0.324832 -0.468527 -0.062500 1 0 0 0 0 0 2 232129
-0.001903 -0.000324 0.120469 -0.096589 0.324432 -0.468550 -0.062500 1 0 0 0 0 0 2 233108
-0.001903 -0.000324 0.120469 -0.096781 0.324215 -0.468570 -0.062500 1 0 0 0 0 0 2 234125
-0.001903 -0.000324 0.120469 -0.096886 0.324118 -0.468574 -0.062500 1 0 0 0 0 0 2 235126
-0.001903 -0.000324 0.120469 -0.096934 0.324070 -0.468570 -0.062500 1 0 0 0 0 0 2 236124
-0.001903 -0.000324 0.120469 -0.096961 0.324041 -0.468570 -0.062500 1 0 0 0 0 0 2 237123
-0.001903 -0.000324 0.120469 -0.096980 0.324022 -0.468563 -0.062500 1 0 0 0 0 0 2 238125
-0.001903 -0.000324 0.120469 -0.096978 0.324009 -0.468576 -0.062500 1 0 0 0 0 0 2 239126
-0.001903 -0.000324 0.120469 -0.096981 0.324019 -0.468564 -0.062500 1 0 0 0 0 0 2 240124
-0.001903 -0.000324 0.120469 -0.096990 0.324011 -0.468570 -0.062500 1 0 0 0 0 0 2 241123
-0.001903 -0.000324 0.120469 -0.096982 0.324019 -0.468563 -0.062500 1 0 0 0 0 0 2 242127
-0.001903 -0.000324 0.120469 -0.096990 0.324012 -0.468569 -0.062500 1 0 0 0 0 0 2 243109
-0.001903 -0.000324 0.120469 -0.096978 0.324008 -0.468576 -0.062500 1 0 0 0 0 0 2 244123
-0.001903 -0.000324 0.120469 -0.096989 0.324010 -0.468571 -0.062500 1 0 0 0 0 0 2 245122
-0.001903 -0.000324 0.120469 -0.096982 0.324019 -0.468563 -0.062500 1 0 0 0 0 0 2 246125
-0.001903 -0.000324 0.120469 -0.096990 0.324012 -0.468569 -0.062500 1 0 0 0 0 0 2 247124
-0.001903 -0.000324 0.120469 -0.096991 0.324011 -0.468570 -0.062500 1 0 0 0 0 0 2 248123
-0.001903 -0.000324 0.120469 -0.096979 0.324008 -0.468576 -0.062500 1 0 0 0 0 0 2 249122
-0.001903 -0.000324 0.120469 -0.096981 0.324019 -0.468564 -0.062500 1 0 0 0 0 0 2 250122
-0.001903 -0.000324 0.120469 -0.096989 0.324012 -0.468569 -0.062500 1 0 0 0 0 0 2 251124
-0.001903 -0.000324 0.120469 -0.096990 0.324011 -0.468570 -0.062500 1 0 0 0 0 0 2 252118
-0.001903 -0.000324 0.120469 -0.096991 0.324010 -0.468570 -0.062500 1 0 0 0 0 0 2 253128
-0.001903 -0.000324 0.120469 -0.096979 0.324007 -0.468576 -0.062500 1 0 0 0 0 0 2 254126
-0.001903 -0.000324 0.120469 -0.096981 0.324019 -0.468564 -0.062500 1 0 0 0 0 0 2 255125
-0.001903 -0.000324 0.120469 -0.096989 0.324011 -0.468569 -0.062500 1 0 0 0 0 0 2 256124
-0.001903 -0.000324 0.120469 -0.096991 0.324010 -0.468570 -0.062500 1 0 0 0 0 0 2 257122
-0.001903 -0.000324 0.120469 -0.096983 0.324019 -0.468563 -0.062500 1 0 0 0 0 0 2 258124
-0.001903 -0.000324 0.120469 -0.096978 0.324009 -0.468575 -0.062500 1 0 0 0 0 0 2 259125
-0.001903 -0.000324 0.120469 -0.096989 0.324010 -0.468571 -0.062500 1 0 0 0 0 0 2 260121
-0.001903 -0.000324 0.120469 -0.096982 0.324019 -0.468563 -0.062500 1 0 0 0 0 0 2 261121
-0.001903 -0.000324 0.120469 -0.096989 0.324012 -0.468569 -0.062500 1 0 0 0 0 0 2 262121
-0.001903 -0.000324 0.120469 -0.096978 0.324008 -0.468576 -0.062500 1 0 0 0 0 0 2 263124
-0.001903 -0.000324 0.120469 -0.096989 0.324010 -0.468571 -0.062500 1 0 0 0 0 0 2 264123
-0.001903 -0.000324 0.120469 -0.096982 0.324019 -0.468563 -0.062500 1 0 0 0 0 0 2 265123
-0.001903 -0.000324 0.120469 -0.096989 0.324012 -0.468569 -0.062500 1 0 0 0 0 0 2 266114
-0.001903 -0.000324 0.120469 -0.096990 0.324011 -0.468570 -0.062500 1 0 0 0 0 0 2 267123
-0.001903 -0.000324 0.120469 -0.096978 0.324008 -0.468576 -0.062500 1 0 0 0 0 0 2 268114
-0.001903 -0.000324 0.120469 -0.096981 0.324019 -0.468564 -0.062500 1 0 0 0 0 0 2 269122
-0.001903 -0.000324 0.120469 -0.096989 0.324011 -0.468569 -0.062500 1 0 0 0 0 0 2 270113
-0.001903 -0.000324 0.120469 -0.096990 0.324011 -0.468570 -0.062500 1 0 0 0 0 0 2 271122
-0.001903 -0.000324 0.120469 -0.096991 0.324010 -0.468570 -0.062500 1 0 0 0 0 0 2 272113
-0.001903 -0.000324 0.120469 -0.096970 0.324016 -0.468569 -0.062500 1 0 0 0 0 0 2 273122
-0.001903 -0.000324 0.120469 -0.096988 0.324011 -0.468570 -0.062500 1 0 0 0 0 0 2 274114
-0.001903 -0.000324 0.120469 -0.096990 0.324010 -0.468570 -0.062500 1 0 0 0 0 0 2 275102
-0.001903 -0.000324 0.120469 -0.096990 0.324010 -0.468570 -0.062500 1 0 0 0 0 0 2 276116
-0.001903 -0.000324 0.120469 -0.096982 0.324019 -0.468563 -0.062500 1 0 0 0 0 0 2 277128
-0.001903 -0.000324 0.120469 -0.096977 0.324009 -0.468575 -0.062500 1 0 0 0 0 0 2 278129
-0.001903 -0.000324 0.120469 -0.096989 0.324010 -0.468570 -0.062500 1 0 0 0 0 0 2 279230
-0.001903 -0.000324 0.120469 -0.096990 0.324010 -0.468570 -0.062500 1 0 0 0 0 0 2 280229
-0.001903 -0.000324 0.120469 -0.096982 0.324019 -0.468563 -0.062500 1 0 0 0 0 0 2 281204
-0.001903 -0.000324 0.120469 -0.096990 0.324011 -0.468569 -0.062500 1 0 0 0 0 0 2 282205
-0.001903 -0.000324 0.120469 -0.096978 0.324008 -0.468576 -0.062500 1 0 0 0 0 0 2 283166
-0.001903 -0.000324 0.120469 -0.096989 0.324010 -0.468571 -0.062500 1 0 0 0 0 0 2 284117
-0.001903 -0.000324 0.120469 -0.096982 0.324019 -0.468563 -0.062500 1 0 0 0 0 0 2 285125
-0.001903 -0.000324 0.120469 -0.096989 0.324011 -0.468569 -0.062500 1 0 0 0 0 0 2 286136
-0.001903 -0.000324 0.120469 -0.096990 0.324010 -0.468570 -0.062500 1 0 0 0 0 0 2 287186
-0.001903 -0.000324 0.120469 -0.096978 0.324007 -0.468576 -0.062500 1 0 0 0 0 0 2 288139
-0.001903 -0.000324 0.120469 -0.096981 0.324019 -0.468564 -0.062500 1 0 0 0 0 0 2 289134
-0.001903 -0.000324 0.120469 -0.096989 0.324011 -0.468569 -0.062500 1 0 0 0 0 0 2 290129
-0.001903 -0.000324 0.120469 -0.096990 0.324010 -0.468570 -0.062500 1 0 0 0 0 0 2 291107
-0.001884 -0.000328 0.120459 -0.361429 0.386083 -0.328858 -0.062500 1 0 0 0 0 0 2 292133
-0.001875 -0.000331 0.120455 -0.271594 0.365448 -0.396937 -0.062500 1 0 0 0 0 0 2 293133
-0.001870 -0.000332 0.120454 -0.205109 0.349841 -0.432336 -0.062500 1 0 0 0 0 0 2 294134
-0.001868 -0.000332 0.120453 -0.169914 0.341474 -0.445836 -0.062500 1 0 0 0 0 0 2 295135
-0.001867 -0.000333 0.120453 -0.152200 0.337217 -0.450660 -0.062500 1 0 0 0 0 0 2 296141
-0.001866 -0.000333 0.120453 -0.143342 0.335074 -0.452350 -0.062500 1 0 0 0 0 0 2 297135
-0.001866 -0.000333 0.120453 -0.138932 0.333998 -0.452935 -0.062500 1 0 0 0 0 0 2 298141
-0.001866 -0.000333 0.120453 -0.136737 0.333460 -0.453144 -0.062500 1 0 0 0 0 0 2 299136
-0.001866 -0.000333 0.120453 -0.135634 0.333207 -0.453218 -0.062500 1 0 0 0 0 0 2 300132
-0.001866 -0.000333 0.120453 -0.135083 0.333066 -0.453240 -0.062500 1 0 0 0 0 0 2 301133
-0.001865 -0.000333 0.120453 -0.134812 0.332989 -0.453242 -0.062500 1 0 0 0 0 0 2 302134
-0.001865 -0.000333 0.120453 -0.134666 0.332953 -0.453253 -0.062500 1 0 0 0 0 0 2 303105
-0.001865 -0.000333 0.120453 -0.134611 0.332939 -0.453259 -0.062500 1 0 0 0 0 0 2 304103
-0.001865 -0.000333 0.120453 -0.134564 0.332939 -0.453252 -0.062500 1 0 0 0 0 0 2 305132
-0.001865 -0.000333 0.120453 -0.134546 0.332925 -0.453251 -0.062500 1 0 0 0 0 0 2 306103
-0.001865 -0.000333 0.120453 -0.134544 0.332924 -0.453251 -0.062500 1 0 0 0 0 0 2 307135
-0.001865 -0.000333 0.120453 -0.134545 0.332923 -0.453251 -0.062500 1 0 0 0 0 0 2 308104
-0.001865 -0.000333 0.120453 -0.134533 0.332920 -0.453257 -0.062500 1 0 0 0 0 0 2 309134
-0.001865 -0.000333 0.120453 -0.134544 0.332923 -0.453252 -0.062500 1 0 0 0 0 0 2 310133
-0.001865 -0.000333 0.120453 -0.134534 0.332920 -0.453257 -0.062500 1 0 0 0 0 0 2 311135
-0.001865 -0.000333 0.120453 -0.134532 0.332920 -0.453258 -0.062500 1 0 0 0 0 0 2 312131
-0.001865 -0.000333 0.120453 -0.134536 0.332931 -0.453245 -0.062500 1 0 0 0 0 0 2 313133
-0.001865 -0.000333 0.120453 -0.134532 0.332921 -0.453257 -0.062500 1 0 0 0 0 0 2 314103
-0.001865 -0.000333 0.120453 -0.134544 0.332923 -0.453252 -0.062500 1 0 0 0 0 0 2 315135
-0.001865 -0.000333 0.120453 -0.134534 0.332920 -0.453258 -0.062500 1 0 0 0 0 0 2 316125
-0.001865 -0.000333 0.120453 -0.134524 0.332928 -0.453251 -0.062500 1 0 0 0 0 0 2 317128
-0.001865 -0.000333 0.120453 -0.134543 0.332924 -0.453251 -0.062500 1 0 0 0 0 0 2 318122
-0.001865 -0.000333 0.120453 -0.134533 0.332920 -0.453257 -0.062500 1 0 0 0 0 0 2 319127
-0.001865 -0.000333 0.120453 -0.134532 0.332920 -0.453258 -0.062500 1 0 0 0 0 0 2 320135
-0.001865 -0.000333 0.120453 -0.134536 0.332931 -0.453245 -0.062500 1 0 0 0 0 0 2 321132
-0.001865 -0.000333 0.120453 -0.134536 0.332933 -0.453264 -0.062500 1 0 0 0 0 0 2 322133
-0.001865 -0.000333 0.120453 -0.134545 0.332925 -0.453253 -0.062500 1 0 0 0 0 0 2 323128
-0.001865 -0.000333 0.120453 -0.134526 0.332930 -0.453251 -0.062500 1 0 0 0 0 0 2 324133
-0.001865 -0.000333 0.120453 -0.134531 0.332922 -0.453258 -0.062500 1 0 0 0 0 0 2 325132
-0.001865 -0.000333 0.120453 -0.134544 0.332924 -0.453252 -0.062500 1 0 0 0 0 0 2 326133
-0.001865 -0.000333 0.120453 -0.134534 0.332921 -0.453258 -0.062500 1 0 0 0 0 0 2 327133
-0.001865 -0.000333 0.120453 -0.134524 0.332929 -0.453252 -0.062500 1 0 0 0 0 0 2 328121
-0.001865 -0.000333 0.120453 -0.134543 0.332924 -0.453251 -0.062500 1 0 0 0 0 0 2 329130
-0.001865 -0.000333 0.120453 -0.134533 0.332921 -0.453258 -0.062500 1 0 0 0 0 0 2 330117
-0.001865 -0.000333 0.120453 -0.134545 0.332923 -0.453252 -0.062500 1 0 0 0 0 0 2 331203
-0.001865 -0.000333 0.120453 -0.134526 0.332930 -0.453251 -0.062500 1 0 0 0 0 0 2 332184
-0.001865 -0.000333 0.120453 -0.134531 0.332922 -0.453258 -0.062500 1 0 0 0 0 0 2 333196
-0.001865 -0.000333 0.120453 -0.134544 0.332923 -0.453252 -0.062500 1 0 0 0 0 0 2 334183
-0.001865 -0.000333 0.120453 -0.134534 0.332921 -0.453258 -0.062500 1 0 0 0 0 0 2 335199
-0.001865 -0.000333 0.120453 -0.134524 0.332929 -0.453252 -0.062500 1 0 0 0 0 0 2 336310
-0.001865 -0.000333 0.120453 -0.134543 0.332924 -0.453251 -0.062500 1 0 0 0 0 0 2 337200
-0.001865 -0.000333 0.120453 -0.134533 0.332921 -0.453258 -0.062500 1 0 0 0 0 0 2 338183
-0.001865 -0.000333 0.120453 -0.134545 0.332923 -0.453252 -0.062500 1 0 0 0 0 0 2 339126
-0.001865 -0.000333 0.120453 -0.134526 0.332929 -0.453251 -0.062500 1 0 0 0 0 0 2 340117
-0.001865 -0.000333 0.120453 -0.134531 0.332921 -0.453258 -0.062500 1 0 0 0 0 0 2 341126
-0.001865 -0.000333 0.120453 -0.134544 0.332923 -0.453252 -0.062500 1 0 0 0 0 0 2 342117
-0.001865 -0.000333 0.120453 -0.134534 0.332921 -0.453258 -0.062500 1 0 0 0 0 0 2 343126
-0.001865 -0.000333 0.120453 -0.134524 0.332929 -0.453252 -0.062500 1 0 0 0 0 0 2 344126
-0.001865 -0.000333 0.120453 -0.134543 0.332924 -0.453251 -0.062500 1 0 0 0 0 0 2 345127
-0.001865 -0.000333 0.120453 -0.134533 0.332921 -0.453258 -0.062500 1 0 0 0 0 0 2 346116
-0.001865 -0.000333 0.120453 -0.134536 0.332932 -0.453245 -0.062500 1 0 0 0 0 0 2 347126
-0.001865 -0.000333 0.120453 -0.134533 0.332922 -0.453257 -0.062500 1 0 0 0 0 0 2 348254
-0.001865 -0.000333 0.120453 -0.134532 0.332921 -0.453258 -0.062500 1 0 0 0 0 0 2 349139
-0.001865 -0.000333 0.120453 -0.134544 0.332923 -0.453252 -0.062500 1 0 0 0 0 0 2 350137
-0.001865 -0.000333 0.120453 -0.134525 0.332929 -0.453251 -0.062500 1 0 0 0 0 0 2 351130
-0.001865 -0.000333 0.120453 -0.134531 0.332921 -0.453258 -0.062500 1 0 0 0 0 0 2 352257
-0.001865 -0.000333 0.120453 -0.134544 0.332923 -0.453252 -0.062500 1 0 0 0 0 0 2 353241
-0.001865 -0.000333 0.120453 -0.134534 0.332921 -0.453258 -0.062500 1 0 0 0 0 0 2 354131
-0.001865 -0.000333 0.120453 -0.134536 0.332932 -0.453245 -0.062500 1 0 0 0 0 0 2 355118
-0.001865 -0.000333 0.120453 -0.134533 0.332922 -0.453257 -0.062500 1 0 0 0 0 0 2 356264
-0.001865 -0.000333 0.120453 -0.134532 0.332920 -0.453258 -0.062500 1 0 0 0 0 0 2 357261
-0.001865 -0.000333 0.120453 -0.134544 0.332923 -0.453252 -0.062500 1 0 0 0 0 0 2 358258
-0.001865 -0.000333 0.120453 -0.134525 0.332929 -0.453251 -0.062500 1 0 0 0 0 0 2 359229
-0.001865 -0.000333 0.120453 -0.134531 0.332921 -0.453258 -0.062500 1 0 0 0 0 0 2 360257
-0.001865 -0.000333 0.120453 -0.134544 0.332923 -0.453252 -0.062500 1 0 0 0 0 0 2 361256
-0.001865 -0.000333 0.120453 -0.134534 0.332920 -0.453258 -0.062500 1 0 0 0 0 0 2 362257
-0.001865 -0.000333 0.120453 -0.134536 0.332932 -0.453245 -0.062500 1 0 0 0 0 0 2 363257
-0.001865 -0.000333 0.120453 -0.134533 0.332922 -0.453257 -0.062500 1 0 0 0 0 0 2 364122
-0.001865 -0.000333 0.120453 -0.134532 0.332920 -0.453258 -0.062500 1 0 0 0 0 0 2 365124
-0.001865 -0.000333 0.120453 -0.134544 0.332923 -0.453252 -0.062500 1 0 0 0 0 0 2 366261
-0.001865 -0.000333 0.120453 -0.134525 0.332929 -0.453251 -0.062500 1 0 0 0 0 0 2 367260
-0.001865 -0.000333 0.120453 -0.134531 0.332921 -0.453257 -0.062500 1 0 0 0 0 0 2 368255
-0.001865 -0.000333 0.120453 -0.134544 0.332923 -0.453252 -0.062500 1 0 0 0 0 0 2 369257
-0.001865 -0.000333 0.120453 -0.134534 0.332920 -0.453258 -0.062500 1 0 0 0 0 0 2 370254
-0.001865 -0.000333 0.120453 -0.134524 0.332929 -0.453251 -0.062500 1 0 0 0 0 0 2 371258
-0.001865 -0.000333 0.120453 -0.134543 0.332924 -0.453251 -0.062500 1 0 0 0 0 0 2 372255
-0.001865 -0.000333 0.120453 -0.134533 0.332920 -0.453258 -0.062500 1 0 0 0 0 0 2 373256
-0.001865 -0.000333 0.120453 -0.134545 0.332923 -0.453252 -0.062500 1 0 0 0 0 0 2 374256
-0.001865 -0.000333 0.120453 -0.134526 0.332929 -0.453251 -0.062500 1 0 0 0 0 0 2 375258
-0.001865 -0.000333 0.120453 -0.134531 0.332921 -0.453257 -0.062500 1 0 0 0 0 0 2 376256
-0.001865 -0.000333 0.120453 -0.134544 0.332923 -0.453252 -0.062500 1 0 0 0 0 0 2 377256
-0.001865 -0.000333 0.120453 -0.134534 0.332920 -0.453258 -0.062500 1 0 0 0 0 0 2 378258
-0.001865 -0.000333 0.120453 -0.134524 0.332929 -0.453251 -0.062500 1 0 0 0 0 0 2 379258
-0.001865 -0.000333 0.120453 -0.134543 0.332924 -0.453251 -0.062500 1 0 0 0 0 0 2 380244
-0.001865 -0.000333 0.120453 -0.134533 0.332920 -0.453258 -0.062500 1 0 0 0 0 0 2 381257
-0.001865 -0.000333 0.120453 -0.134545 0.332923 -0.453252 -0.062500 1 0 0 0 0 0 2 382257
-0.001865 -0.000333 0.120453 -0.134526 0.332929 -0.453251 -0.062500 1 0 0 0 0 0 2 383257
-0.001865 -0.000333 0.120453 -0.134531 0.332921 -0.453257 -0.062500 1 0 0 0 0 0 2 384256
-0.001865 -0.000333 0.120453 -0.134544 0.332923 -0.453252 -0.062500 1 0 0 0 0 0 2 385255
-0.001865 -0.000333 0.120453 -0.134534 0.332920 -0.453258 -0.062500 1 0 0 0 0 0 2 386256
-0.001865 -0.000333 0.120453 -0.134524 0.332929 -0.453251 -0.062500 1 0 0 0 0 0 2 387130
-0.001865 -0.000333 0.120453 -0.134543 0.332924 -0.453251 -0.062500 1 0 0 0 0 0 2 388247
-0.001865 -0.000333 0.120453 -0.134533 0.332920 -0.453258 -0.062500 1 0 0 0 0 0 2 389256
-0.001865 -0.000333 0.120453 -0.134545 0.332923 -0.453252 -0.062500 1 0 0 0 0 0 2 390129
-0.001865 -0.000333 0.120453 -0.134526 0.332929 -0.453251 -0.062500 1 0 0 0 0 0 2 391235
-0.001865 -0.000333 0.120453 -0.134531 0.332921 -0.453257 -0.062500 1 0 0 0 0 0 2 392132
-0.001865 -0.000333 0.120453 -0.134544 0.332923 -0.453252 -0.062500 1 0 0 0 0 0 2 393259
-0.001865 -0.000333 0.120453 -0.134534 0.332920 -0.453258 -0.062500 1 0 0 0 0 0 2 394255
-0.001865 -0.000333 0.120453 -0.134524 0.332928 -0.453251 -0.062500 1 0 0 0 0 0 2 395256
-0.001865 -0.000333 0.120453 -0.134543 0.332924 -0.453251 -0.062500 1 0 0 0 0 0 2 396256
-0.001865 -0.000333 0.120453 -0.134533 0.332920 -0.453258 -0.062500 1 0 0 0 0 0 2 397255
-0.001865 -0.000333 0.120453 -0.134536 0.332931 -0.453245 -0.062500 1 0 0 0 0 0 2 398255
-0.001865 -0.000333 0.120453 -0.134536 0.332933 -0.453263 -0.062500 1 0 0 0 0 0 2 399255
-0.001865 -0.000333 0.120453 -0.134533 0.332922 -0.453259 -0.062500 1 0 0 0 0 0 2 400236
-0.001865 -0.000333 0.120453 -0.134545 0.332924 -0.453252 -0.062500 1 0 0 0 0 0 2 401250
-0.001865 -0.000333 0.120453 -0.134526 0.332930 -0.453251 -0.062500 1 0 0 0 0 0 2 402239
-0.001865 -0.000333 0.120453 -0.134531 0.332922 -0.453258 -0.062500 1 0 0 0 0 0 2 403263
-0.001865 -0.000333 0.120453 -0.134544 0.332924 -0.453252 -0.062500 1 0 0 0 0 0 2 404252
-0.001865 -0.000333 0.120453 -0.134534 0.332921 -0.453258 -0.062500 1 0 0 0 0 0 2 405264
-0.001865 -0.000333 0.120453 -0.134536 0.332932 -0.453245 -0.062500 1 0 0 0 0 0 2 406252
-0.001865 -0.000333 0.120453 -0.134533 0.332922 -0.453257 -0.062500 1 0 0 0 0 0 2 407264
-0.001865 -0.000333 0.120453 -0.134532 0.332921 -0.453258 -0.062500 1 0 0 0 0 0 2 408253
-0.001865 -0.000333 0.120453 -0.134544 0.332923 -0.453252 -0.062500 1 0 0 0 0 0 2 409263
-0.001865 -0.000333 0.120453 -0.134526 0.332930 -0.453251 -0.062500 1 0 0 0 0 0 2 410253
-0.001865 -0.000333 0.120453 -0.134531 0.332922 -0.453258 -0.062500 1 0 0 0 0 0 2 411248
-0.001865 -0.000333 0.120453 -0.134544 0.332923 -0.453252 -0.062500 1 0 0 0 0 0 2 412239
-0.001865 -0.000333 0.120453 -0.134534 0.332921 -0.453258 -0.062500 1 0 0 0 0 0 2 413247
-0.001865 -0.000333 0.120453 -0.134536 0.332932 -0.453245 -0.062500 1 0 0 0 0 0 2 414240
-0.001865 -0.000333 0.120453 -0.134533 0.332922 -0.453257 -0.062500 1 0 0 0 0 0 2 415233
-0.001865 -0.000333 0.120453 -0.134532 0.332921 -0.453258 -0.062500 1 0 0 0 0 0 2 416259
-0.001865 -0.000333 0.120453 -0.134536 0.332932 -0.453245 -0.062500 1 0 0 0 0 0 2 417113
-0.001865 -0.000333 0.120453 -0.134533 0.332922 -0.453257 -0.062500 1 0 0 0 0 0 2 418126
-0.001865 -0.000333 0.120453 -0.134532 0.332921 -0.453258 -0.062500 1 0 0 0 0 0 2 419246
-0.001865 -0.000333 0.120453 -0.134544 0.332923 -0.453252 -0.062500 1 0 0 0 0 0 2 420258
-0.001865 -0.000333 0.120453 -0.134534 0.332921 -0.453258 -0.062500 1 0 0 0 0 0 2 421243
-0.001865 -0.000333 0.120453 -0.134536 0.332932 -0.453245 -0.062500 1 0 0 0 0 0 2 422245
-0.001865 -0.000333 0.120453 -0.134533 0.332922 -0.453257 -0.062500 1 0 0 0 0 0 2 423262
-0.001865 -0.000333 0.120453 -0.134532 0.332921 -0.453258 -0.062500 1 0 0 0 0 0 2 424247
-0.001865 -0.000333 0.120453 -0.134536 0.332932 -0.453245 -0.062500 1 0 0 0 0 0 2 425261
-0.001865 -0.000333 0.120453 -0.134533 0.332922 -0.453257 -0.062500 1 0 0 0 0 0 2 426256
-0.001865 -0.000333 0.120453 -0.134532 0.332921 -0.453258 -0.062500 1 0 0 0 0 0 2 427258
-0.001865 -0.000333 0.120453 -0.134544 0.332923 -0.453252 -0.062500 1 0 0 0 0 0 2 428253
-0.001865 -0.000333 0.120453 -0.134525 0.332929 -0.453251 -0.062500 1 0 0 0 0 0 2 429255
-0.001865 -0.000333 0.120453 -0.134531 0.332921 -0.453258 -0.062500 1 0 0 0 0 0 2 430253
-0.001865 -0.000333 0.120453 -0.134544 0.332923 -0.453252 -0.062500 1 0 0 0 0 0 2 431256
-0.001865 -0.000333 0.120453 -0.134533 0.332921 -0.453258 -0.062500 1 0 0 0 0 0 2 432254
-0.001865 -0.000333 0.120453 -0.134536 0.332932 -0.453245 -0.062500 1 0 0 0 0 0 2 433263
-0.001865 -0.000333 0.120453 -0.134533 0.332922 -0.453257 -0.062500 1 0 0 0 0 0 2 434260
-0.001865 -0.000333 0.120453 -0.134532 0.332920 -0.453258 -0.062500 1 0 0 0 0 0 2 435260
-0.001865 -0.000333 0.120453 -0.134544 0.332923 -0.453252 -0.062500 1 0 0 0 0 0 2 436254
-0.001865 -0.000333 0.120453 -0.134525 0.332929 -0.453251 -0.062500 1 0 0 0 0 0 2 437256
-0.001865 -0.000333 0.120453 -0.134531 0.332921 -0.453258 -0.062500 1 0 0 0 0 0 2 438224
-0.001865 -0.000333 0.120453 -0.134544 0.332923 -0.453252 -0.062500 1 0 0 0 0 0 2 439255
-0.001865 -0.000333 0.120453 -0.134534 0.332920 -0.453258 -0.062500 1 0 0 0 0 0 2 440254
-0.001865 -0.000333 0.120453 -0.134536 0.332932 -0.453245 -0.062500 1 0 0 0 0 0 2 441254
-0.001865 -0.000333 0.120453 -0.134533 0.332922 -0.453257 -0.062500 1 0 0 0 0 0 2 442255
-0.001865 -0.000333 0.120453 -0.134532 0.332920 -0.453258 -0.062500 1 0 0 0 0 0 2 443255
-0.001865 -0.000333 0.120453 -0.134544 0.332923 -0.453252 -0.062500 1 0 0 0 0 0 2 444254
-0.001865 -0.000333 0.120453 -0.134525 0.332929 -0.453251 -0.062500 1 0 0 0 0 0 2 445253
-0.001865 -0.000333 0.120453 -0.134531 0.332921 -0.453258 -0.062500 1 0 0 0 0 0 2 446252
-0.001865 -0.000333 0.120453 -0.134544 0.332923 -0.453252 -0.062500 1 0 0 0 0 0 2 447252
-0.001865 -0.000333 0.120453 -0.134534 0.332920 -0.453258 -0.062500 1 0 0 0 0 0 2 448252
-0.001865 -0.000333 0.120453 -0.134536 0.332932 -0.453245 -0.062500 1 0 0 0 0 0 2 449256
-0.001865 -0.000333 0.120453 -0.134533 0.332922 -0.453257 -0.062500 1 0 0 0 0 0 2 450224
-0.001865 -0.000333 0.120453 -0.134532 0.332920 -0.453258 -0.062500 1 0 0 0 0 0 2 451255
-0.001865 -0.000333 0.120453 -0.134544 0.332923 -0.453252 -0.062500 1 0 0 0 0 0 2 452255
-0.001865 -0.000333 0.120453 -0.134525 0.332929 -0.453251 -0.062500 1 0 0 0 0 0 2 453253
-0.001865 -0.000333 0.120453 -0.134531 0.332921 -0.453258 -0.062500 1 0 0 0 0 0 2 454254
-0.001865 -0.000333 0.120453 -0.134544 0.332923 -0.453252 -0.062500 1 0 0 0 0 0 2 455255
-0.001865 -0.000333 0.120453 -0.134534 0.332920 -0.453258 -0.062500 1 0 0 0 0 0 2 456254
-0.001865 -0.000333 0.120453 -0.134536 0.332932 -0.453245 -0.062500 1 0 0 0 0 0 2 457240
-0.001865 -0.000333 0.120453 -0.134533 0.332921 -0.453257 -0.062500 1 0 0 0 0 0 2 458250
-0.001865 -0.000333 0.120453 -0.134532 0.332920 -0.453258 -0.062500 1 0 0 0 0 0 2 459326
-0.001865 -0.000333 0.120453 -0.134544 0.332923 -0.453252 -0.062500 1 0 0 0 0 0 2 460321
-0.001865 -0.000333 0.120453 -0.134525 0.332929 -0.453251 -0.062500 1 0 0 0 0 0 2 461297
-0.001865 -0.000333 0.120453 -0.134531 0.332921 -0.453258 -0.062500 1 0 0 0 0 0 2 462296
-0.001865 -0.000333 0.120453 -0.134544 0.332923 -0.453252 -0.062500 1 0 0 0 0 0 2 463322
-0.001865 -0.000333 0.120453 -0.134534 0.332920 -0.453258 -0.062500 1 0 0 0 0 0 2 464295
-0.001865 -0.000333 0.120453 -0.134536 0.332931 -0.453245 -0.062500 1 0 0 0 0 0 2 465340
-0.001865 -0.000333 0.120453 -0.134533 0.332921 -0.453257 -0.062500 1 0 0 0 0 0 2 466318
-0.001865 -0.000333 0.120453 -0.134532 0.332920 -0.453258 -0.062500 1 0 0 0 0 0 2 467297
-0.001865 -0.000333 0.120453 -0.134536 0.332932 -0.453245 -0.062500 1 0 0 0 0 0 2 468300
-0.001865 -0.000333 0.120453 -0.134532 0.332921 -0.453257 -0.062500 1 0 0 0 0 0 2 469324
-0.001865 -0.000333 0.120453 -0.134532 0.332920 -0.453258 -0.062500 1 0 0 0 0 0 2 470319
-0.001865 -0.000333 0.120453 -0.134544 0.332923 -0.453252 -0.062500 1 0 0 0 0 0 2 471304
-0.001865 -0.000333 0.120453 -0.134525 0.332929 -0.453251 -0.062500 1 0 0 0 0 0 2 472319
-0.001865 -0.000333 0.120453 -0.134531 0.332921 -0.453257 -0.062500 1 0 0 0 0 0 2 473301
-0.001865 -0.000333 0.120453 -0.134544 0.332923 -0.453252 -0.062500 1 0 0 0 0 0 2 474319
-0.001865 -0.000333 0.120453 -0.134533 0.332920 -0.453258 -0.062500 1 0 0 0 0 0 2 475303
-0.001865 -0.000333 0.120453 -0.134536 0.332931 -0.453245 -0.062500 1 0 0 0 0 0 2 476319
-0.001865 -0.000333 0.120453 -0.134532 0.332921 -0.453257 -0.062500 1 0 0 0 0 0 2 477304
-0.001865 -0.000333 0.120453 -0.134532 0.332920 -0.453258 -0.062500 1 0 0 0 0 0 2 478317
-0.001865 -0.000333 0.120453 -0.134544 0.332923 -0.453252 -0.062500 1 0 0 0 0 0 2 479304
-0.001865 -0.000333 0.120453 -0.134525 0.332929 -0.453251 -0.062500 1 0 0 0 0 0 2 480318
-0.001865 -0.000333 0.120453 -0.134531 0.332921 -0.453257 -0.062500 1 0 0 0 0 0 2 481302
-0.001865 -0.000333 0.120453 -0.134544 0.332923 -0.453252 -0.062500 1 0 0 0 0 0 2 482303
-0.001865 -0.000333 0.120453 -0.134533 0.332920 -0.453258 -0.062500 1 0 0 0 0 0 2 483247
-0.001865 -0.000333 0.120453 -0.134536 0.332931 -0.453245 -0.062500 1 0 0 0 0 0 2 484238
-0.001865 -0.000333 0.120453 -0.134536 0.332933 -0.453263 -0.062500 1 0 0 0 0 0 2 485246
-0.001865 -0.000333 0.120453 -0.134533 0.332922 -0.453259 -0.062500 1 0 0 0 0 0 2 486236
-0.001865 -0.000333 0.120453 -0.134544 0.332923 -0.453252 -0.062500 1 0 0 0 0 0 2 487246
-0.001865 -0.000333 0.120453 -0.134525 0.332930 -0.453251 -0.062500 1 0 0 0 0 0 2 488237
-0.001865 -0.000333 0.120453 -0.134544 0.332925 -0.453251 -0.062500 1 0 0 0 0 0 2 489246
-0.001865 -0.000333 0.120453 -0.134534 0.332921 -0.453258 -0.062500 1 0 0 0 0 0 2 490236
-0.001865 -0.000333 0.120453 -0.134533 0.332920 -0.453259 -0.062500 1 0 0 0 0 0 2 491259
-0.001865 -0.000333 0.120453 -0.134536 0.332932 -0.453245 -0.062500 1 0 0 0 0 0 2 492245
-0.001865 -0.000333 0.120453 -0.134533 0.332922 -0.453257 -0.062500 1 0 0 0 0 0 2 493241
-0.001865 -0.000333 0.120453 -0.134532 0.332921 -0.453259 -0.062500 1 0 0 0 0 0 2 494260
-0.001865 -0.000333 0.120453 -0.134536 0.332932 -0.453245 -0.062500 1 0 0 0 0 0 2 495247
-0.001865 -0.000333 0.120453 -0.134533 0.332922 -0.453257 -0.062500 1 0 0 0 0 0 2 496223
-0.001865 -0.000333 0.120453 -0.134544 0.332924 -0.453252 -0.062500 1 0 0 0 0 0 2 497243
-0.001865 -0.000333 0.120453 -0.134534 0.332921 -0.453258 -0.062500 1 0 0 0 0 0 2 498244
-0.001865 -0.000333 0.120453 -0.134524 0.332929 -0.453252 -0.062500 1 0 0 0 0 0 2 499239
-0.001865 -0.000333 0.120453 -0.134543 0.332924 -0.453251 -0.062500 1 0 0 0 0 0 2 500246
-0.001865 -0.000333 0.120453 -0.134533 0.332921 -0.453258 -0.062500 1 0 0 0 0 0 2 501244
-0.001865 -0.000333 0.120453 -0.134532 0.332920 -0.453259 -0.062500 1 0 0 0 0 0 2 502242
-0.001865 -0.000333 0.120453 -0.134536 0.332932 -0.453245 -0.062500 1 0 0 0 0 0 2 503242
-0.001865 -0.000333 0.120453 -0.134533 0.332922 -0.453257 -0.062500 1 0 0 0 0 0 2 504241
-0.001865 -0.000333 0.120453 -0.134544 0.332924 -0.453252 -0.062500 1 0 0 0 0 0 2 505242
-0.001865 -0.000333 0.120453 -0.134534 0.332921 -0.453258 -0.062500 1 0 0 0 0 0 2 506242
-0.001865 -0.000333 0.120453 -0.134524 0.332929 -0.453252 -0.062500 1 0 0 0 0 0 2 507243
-0.001865 -0.000333 0.120453 -0.134543 0.332924 -0.453251 -0.062500 1 0 0 0 0 0 2 508246
-0.001865 -0.000333 0.120453 -0.134534 0.332921 -0.453258 -0.062500 1 0 0 0 0 0 2 509228
-0.001865 -0.000333 0.120453 -0.134532 0.332920 -0.453259 -0.062500 1 0 0 0 0 0 2 510247
-0.001865 -0.000333 0.120453 -0.134536 0.332932 -0.453245 -0.062500 1 0 0 0 0 0 2 511245
-0.001865 -0.000333 0.120453 -0.134533 0.332922 -0.453257 -0.062500 1 0 0 0 0 0 2 512240
-0.001865 -0.000333 0.120453 -0.134532 0.332921 -0.453258 -0.062500 1 0 0 0 0 0 2 513224
-0.001865 -0.000333 0.120453 -0.134544 0.332923 -0.453252 -0.062500 1 0 0 0 0 0 2 514240
-0.001865 -0.000333 0.120453 -0.134525 0.332929 -0.453251 -0.062500 1 0 0 0 0 0 2 515243
-0.001865 -0.000333 0.120453 -0.134543 0.332924 -0.453251 -0.062500 1 0 0 0 0 0 2 516244
-0.001865 -0.000333 0.120453 -0.134534 0.332921 -0.453258 -0.062500 1 0 0 0 0 0 2 517240
-0.001865 -0.000333 0.120453 -0.134532 0.332920 -0.453259 -0.062500 1 0 0 0 0 0 2 518241
-0.001865 -0.000333 0.120453 -0.134536 0.332932 -0.453245 -0.062500 1 0 0 0 0 0 2 519242
-0.001865 -0.000333 0.120453 -0.134533 0.332922 -0.453257 -0.062500 1 0 0 0 0 0 2 520241
-0.001865 -0.000333 0.120453 -0.134532 0.332920 -0.453258 -0.062500 1 0 0 0 0 0 2 521239
-0.001865 -0.000333 0.120453 -0.134544 0.332923 -0.453252 -0.062500 1 0 0 0 0 0 2 522241
-0.001865 -0.000333 0.120453 -0.134525 0.332929 -0.453251 -0.062500 1 0 0 0 0 0 2 523224
-0.001865 -0.000333 0.120453 -0.134543 0.332924 -0.453251 -0.062500 1 0 0 0 0 0 2 524239
-0.001865 -0.000333 0.120453 -0.134534 0.332921 -0.453258 -0.062500 1 0 0 0 0 0 2 525239
-0.001865 -0.000333 0.120453 -0.134532 0.332920 -0.453258 -0.062500 1 0 0 0 0 0 2 526242
-0.001865 -0.000333 0.120453 -0.134536 0.332932 -0.453245 -0.062500 1 0 0 0 0 0 2 527241
-0.001865 -0.000333 0.120453 -0.134533 0.332922 -0.453257 -0.062500 1 0 0 0 0 0 2 528240
-0.001865 -0.000333 0.120453 -0.134532 0.332920 -0.453258 -0.062500 1 0 0 0 0 0 2 529238
-0.001865 -0.000333 0.120453 -0.134544 0.332923 -0.453252 -0.062500 1 0 0 0 0 0 2 530240
-0.001865 -0.000333 0.120453 -0.134525 0.332929 -0.453251 -0.062500 1 0 0 0 0 0 2 531241
-0.001865 -0.000333 0.120453 -0.134543 0.332924 -0.453251 -0.062500 1 0 0 0 0 0 2 532242
-0.001865 -0.000333 0.120453 -0.134534 0.332921 -0.453258 -0.062500 1 0 0 0 0 0 2 533233
-0.001865 -0.000333 0.120453 -0.134532 0.332920 -0.453258 -0.062500 1 0 0 0 0 0 2 534241
-0.001865 -0.000333 0.120453 -0.134536 0.332932 -0.453245 -0.062500 1 0 0 0 0 0 2 535243
-0.001865 -0.000333 0.120453 -0.134533 0.332921 -0.453257 -0.062500 1 0 0 0 0 0 2 536240
-0.001865 -0.000333 0.120453 -0.134532 0.332920 -0.453258 -0.062500 1 0 0 0 0 0 2 537238
-0.001865 -0.000333 0.120453 -0.134536 0.332932 -0.453245 -0.062500 1 0 0 0 0 0 2 538240
-0.001865 -0.000333 0.120453 -0.134532 0.332922 -0.453257 -0.062500 1 0 0 0 0 0 2 539240
-0.001865 -0.000333 0.120453 -0.134544 0.332923 -0.453252 -0.062500 1 0 0 0 0 0 2 540241
-0.001865 -0.000333 0.120453 -0.134534 0.332920 -0.453258 -0.062500 1 0 0 0 0 0 2 541243
-0.001865 -0.000333 0.120453 -0.134524 0.332929 -0.453251 -0.062500 1 0 0 0 0 0 2 542222
-0.001865 -0.000333 0.120453 -0.134543 0.332924 -0.453251 -0.062500 1 0 0 0 0 0 2 543241
-0.001865 -0.000333 0.120453 -0.134533 0.332921 -0.453257 -0.062500 1 0 0 0 0 0 2 544238
-0.001865 -0.000333 0.120453 -0.134532 0.332920 -0.453258 -0.062500 1 0 0 0 0 0 2 545230
-0.001865 -0.000333 0.120453 -0.134536 0.332932 -0.453245 -0.062500 1 0 0 0 0 0 2 546238
-0.001865 -0.000333 0.120453 -0.134532 0.332921 -0.453257 -0.062500 1 0 0 0 0 0 2 547302
-0.001865 -0.000333 0.120453 -0.134544 0.332923 -0.453252 -0.062500 1 0 0 0 0 0 2 548317
-0.001865 -0.000333 0.120453 -0.134534 0.332920 -0.453258 -0.062500 1 0 0 0 0 0 2 549316
-0.001865 -0.000333 0.120453 -0.134524 0.332929 -0.453251 -0.062500 1 0 0 0 0 0 2 550302
-0.001865 -0.000333 0.120453 -0.134543 0.332924 -0.453251 -0.062500 1 0 0 0 0 0 2 551317
-0.001865 -0.000333 0.120453 -0.134533 0.332920 -0.453257 -0.062500 1 0 0 0 0 0 2 552302
-0.001865 -0.000333 0.120453 -0.134532 0.332920 -0.453258 -0.062500 1 0 0 0 0 0 2 553317
-0.001865 -0.000333 0.120453 -0.134536 0.332931 -0.453245 -0.062500 1 0 0 0 0 0 2 554300
-0.001865 -0.000333 0.120453 -0.134532 0.332921 -0.453257 -0.062500 1 0 0 0 0 0 2 555244
-0.001865 -0.000333 0.120453 -0.134544 0.332923 -0.453252 -0.062500 1 0 0 0 0 0 2 556234
-0.001865 -0.000333 0.120453 -0.134534 0.332920 -0.453258 -0.062500 1 0 0 0 0 0 2 557243
-0.001865 -0.000333 0.120453 -0.134524 0.332929 -0.453251 -0.062500 1 0 0 0 0 0 2 558235
-0.001865 -0.000333 0.120453 -0.134543 0.332924 -0.453251 -0.062500 1 0 0 0 0 0 2 559243
-0.001865 -0.000333 0.120453 -0.134533 0.332920 -0.453257 -0.062500 1 0 0 0 0 0 2 560234
-0.001865 -0.000333 0.120453 -0.134532 0.332920 -0.453258 -0.062500 1 0 0 0 0 0 2 561244
-0.001865 -0.000333 0.120453 -0.134536 0.332931 -0.453245 -0.062500 1 0 0 0 0 0 2 562234
-0.001865 -0.000333 0.120453 -0.134532 0.332921 -0.453257 -0.062500 1 0 0 0 0 0 2 563247
-0.001865 -0.000333 0.120453 -0.134544 0.332923 -0.453252 -0.062500 1 0 0 0 0 0 2 564246
-0.001865 -0.000333 0.120453 -0.134534 0.332920 -0.453257 -0.062500 1 0 0 0 0 0 2 565242
-0.001865 -0.000333 0.120453 -0.134524 0.332929 -0.453251 -0.062500 1 0 0 0 0 0 2 566261
-0.001865 -0.000333 0.120453 -0.134543 0.332924 -0.453251 -0.062500 1 0 0 0 0 0 2 567244
-0.001865 -0.000333 0.120453 -0.134533 0.332920 -0.453257 -0.062500 1 0 0 0 0 0 2 568242
-0.001865 -0.000333 0.120453 -0.134532 0.332920 -0.453258 -0.062500 1 0 0 0 0 0 2 569237
-0.001865 -0.000333 0.120453 -0.134536 0.332931 -0.453245 -0.062500 1 0 0 0 0 0 2 570237
-0.001865 -0.000333 0.120453 -0.134536 0.332933 -0.453264 -0.062500 1 0 0 0 0 0 2 571247
-0.001865 -0.000333 0.120453 -0.134545 0.332925 -0.453253 -0.062500 1 0 0 0 0 0 2 572223
-0.001865 -0.000333 0.120453 -0.134526 0.332930 -0.453251 -0.062500 1 0 0 0 0 0 2 573232
-0.001865 -0.000333 0.120453 -0.134531 0.332922 -0.453258 -0.062500 1 0 0 0 0 0 2 574223
-0.001865 -0.000333 0.120453 -0.134544 0.332924 -0.453252 -0.062500 1 0 0 0 0 0 2 575241
-0.001865 -0.000333 0.120453 -0.134534 0.332921 -0.453258 -0.062500 1 0 0 0 0 0 2 576242
-0.001865 -0.000333 0.120453 -0.134524 0.332929 -0.453252 -0.062500 1 0 0 0 0 0 2 577222
-0.001865 -0.000333 0.120453 -0.134543 0.332924 -0.453251 -0.062500 1 0 0 0 0 0 2 578238
-0.001865 -0.000333 0.120453 -0.134533 0.332921 -0.453258 -0.062500 1 0 0 0 0 0 2 579238
-0.001865 -0.000333 0.120453 -0.134545 0.332923 -0.453252 -0.062500 1 0 0 0 0 0 2 580241
-0.001865 -0.000333 0.120453 -0.134526 0.332930 -0.453251 -0.062500 1 0 0 0 0 0 2 581244
-0.001865 -0.000333 0.120453 -0.134531 0.332922 -0.453258 -0.062500 1 0 0 0 0 0 2 582242
-0.001865 -0.000333 0.120453 -0.134544 0.332924 -0.453252 -0.062500 1 0 0 0 0 0 2 583238
-0.001865 -0.000333 0.120453 -0.134534 0.332921 -0.453258 -0.062500 1 0 0 0 0 0 2 584241
-0.001865 -0.000333 0.120453 -0.134524 0.332929 -0.453252 -0.062500 1 0 0 0 0 0 2 585239
-0.001865 -0.000333 0.120453 -0.134543 0.332924 -0.453251 -0.062500 1 0 0 0 0 0 2 586239
-0.001865 -0.000333 0.120453 -0.134533 0.332921 -0.453258 -0.062500 1 0 0 0 0 0 2 587239
-0.001865 -0.000333 0.120453 -0.134545 0.332923 -0.453252 -0.062500 1 0 0 0 0 0 2 588238
-0.001865 -0.000333 0.120453 -0.134526 0.332930 -0.453251 -0.062500 1 0 0 0 0 0 2 589239
-0.001865 -0.000333 0.120453 -0.134531 0.332922 -0.453258 -0.062500 1 0 0 0 0 0 2 590238
-0.001865 -0.000333 0.120453 -0.134544 0.332923 -0.453252 -0.062500 1 0 0 0 0 0 2 591238
-0.001865 -0.000333 0.120453 -0.134534 0.332921 -0.453258 -0.062500 1 0 0 0 0 0 2 592237
-0.001865 -0.000333 0.120453 -0.134524 0.332929 -0.453252 -0.062500 1 0 0 0 0 0 2 593237
-0.001865 -0.000333 0.120453 -0.134543 0.332924 -0.453251 -0.062500 1 0 0 0 0 0 2 594238
-0.001865 -0.000333 0.120453 -0.134533 0.332921 -0.453258 -0.062500 1 0 0 0 0 0 2 595238
-0.001865 -0.000333 0.120453 -0.134545 0.332923 -0.453252 -0.062500 1 0 0 0 0 0 2 596237
-0.001865 -0.000333 0.120453 -0.134526 0.332929 -0.453251 -0.062500 1 0 0 0 0 0 2 597239
-0.001865 -0.000333 0.120453 -0.134531 0.332921 -0.453258 -0.062500 1 0 0 0 0 0 2 598237
-0.001865 -0.000333 0.120453 -0.134544 0.332923 -0.453252 -0.062500 1 0 0 0 0 0 2 599240
-0.001865 -0.000333 0.120453 -0.134534 0.332921 -0.453258 -0.062500 1 0 0 0 0 0 2 600237
-0.001865 -0.000333 0.120453 -0.134524 0.332929 -0.453252 -0.062500 1 0 0 0 0 0 2 601238
-0.001865 -0.000333 0.120453 -0.134543 0.332924 -0.453251 -0.062500 1 0 0 0 0 0 2 602236
-0.001865 -0.000333 0.120453 -0.134533 0.332921 -0.453258 -0.062500 1 0 0 0 0 0 2 603238
-0.001865 -0.000333 0.120453 -0.134545 0.332923 -0.453252 -0.062500 1 0 0 0 0 0 2 604231
-0.001865 -0.000333 0.120453 -0.134526 0.332929 -0.453251 -0.062500 1 0 0 0 0 0 2 605240
-0.001865 -0.000333 0.120453 -0.134531 0.332921 -0.453258 -0.062500 1 0 0 0 0 0 2 606241
-0.001865 -0.000333 0.120453 -0.134544 0.332923 -0.453252 -0.062500 1 0 0 0 0 0 2 607239
-0.001865 -0.000333 0.120453 -0.134534 0.332920 -0.453258 -0.062500 1 0 0 0 0 0 2 608238
-0.001865 -0.000333 0.120453 -0.134524 0.332929 -0.453252 -0.062500 1 0 0 0 0 0 2 609236
-0.001865 -0.000333 0.120453 -0.134543 0.332924 -0.453251 -0.062500 1 0 0 0 0 0 2 610238
-0.001865 -0.000333 0.120453 -0.134533 0.332921 -0.453258 -0.062500 1 0 0 0 0 0 2 611239
-0.001865 -0.000333 0.120453 -0.134536 0.332932 -0.453245 -0.062500 1 0 0 0 0 0 2 612238
-0.001865 -0.000333 0.120453 -0.134533 0.332922 -0.453257 -0.062500 1 0 0 0 0 0 2 613236
-0.001865 -0.000333 0.120453 -0.134532 0.332920 -0.453258 -0.062500 1 0 0 0 0 0 2 614237
-0.001865 -0.000333 0.120453 -0.134544 0.332923 -0.453252 -0.062500 1 0 0 0 0 0 2 615238
-0.001865 -0.000333 0.120453 -0.134534 0.332920 -0.453258 -0.062500 1 0 0 0 0 0 2 616234
-0.001865 -0.000333 0.120453 -0.134524 0.332929 -0.453252 -0.062500 1 0 0 0 0 0 2 617237
-0.001865 -0.000333 0.120453 -0.134543 0.332924 -0.453251 -0.062500 1 0 0 0 0 0 2 618228
-0.001865 -0.000333 0.120453 -0.134533 0.332920 -0.453258 -0.062500 1 0 0 0 0 0 2 619236
-0.001865 -0.000333 0.120453 -0.134524 0.332929 -0.453251 -0.062500 1 0 0 0 0 0 2 620228
-0.001865 -0.000333 0.120453 -0.134543 0.332924 -0.453251 -0.062500 1 0 0 0 0 0 2 621236
-0.001865 -0.000333 0.120453 -0.134533 0.332921 -0.453258 -0.062500 1 0 0 0 0 0 2 622227
-0.001865 -0.000333 0.120453 -0.134544 0.332923 -0.453252 -0.062500 1 0 0 0 0 0 2 623237
-0.001865 -0.000333 0.120453 -0.134525 0.332929 -0.453251 -0.062500 1 0 0 0 0 0 2 624227
-0.001865 -0.000333 0.120453 -0.134531 0.332921 -0.453257 -0.062500 1 0 0 0 0 0 2 625236
-0.001865 -0.000333 0.120453 -0.134544 0.332923 -0.453252 -0.062500 1 0 0 0 0 0 2 626226
-0.001865 -0.000333 0.120453 -0.134534 0.332920 -0.453258 -0.062500 1 0 0 0 0 0 2 627233
-0.001865 -0.000333 0.120453 -0.134524 0.332929 -0.453251 -0.062500 1 0 0 0 0 0 2 628242
-0.001865 -0.000333 0.120453 -0.134543 0.332924 -0.453251 -0.062500 1 0 0 0 0 0 2 629240
-0.001865 -0.000333 0.120453 -0.134533 0.332920 -0.453258 -0.062500 1 0 0 0 0 0 2 630252
-0.001865 -0.000333 0.120453 -0.134544 0.332923 -0.453252 -0.062500 1 0 0 0 0 0 2 631246
-0.001865 -0.000333 0.120453 -0.134525 0.332929 -0.453251 -0.062500 1 0 0 0 0 0 2 632240
-0.001865 -0.000333 0.120453 -0.134531 0.332921 -0.453257 -0.062500 1 0 0 0 0 0 2 633241
-0.001865 -0.000333 0.120453 -0.134544 0.332923 -0.453252 -0.062500 1 0 0 0 0 0 2 634249
-0.001865 -0.000333 0.120453 -0.134534 0.332920 -0.453258 -0.062500 1 0 0 0 0 0 2 635247
-0.001865 -0.000333 0.120453 -0.134524 0.332929 -0.453251 -0.062500 1 0 0 0 0 0 2 636248
-0.001865 -0.000333 0.120453 -0.134543 0.332924 -0.453251 -0.062500 1 0 0 0 0 0 2 637249
-0.001865 -0.000333 0.120453 -0.134533 0.332920 -0.453257 -0.062500 1 0 0 0 0 0 2 638251
-0.001865 -0.000333 0.120453 -0.134545 0.332923 -0.453252 -0.062500 1 0 0 0 0 0 2 639249
-0.001865 -0.000333 0.120453 -0.134525 0.332929 -0.453251 -0.062500 1 0 0 0 0 0 2 640218
-0.001865 -0.000333 0.120453 -0.134531 0.332921 -0.453257 -0.062500 1 0 0 0 0 0 2 641248
-0.001865 -0.000333 0.120453 -0.134544 0.332923 -0.453252 -0.062500 1 0 0 0 0 0 2 642246
-0.001865 -0.000333 0.120453 -0.134534 0.332920 -0.453258 -0.062500 1 0 0 0 0 0 2 643219
-0.001865 -0.000333 0.120453 -0.134524 0.332929 -0.453251 -0.062500 1 0 0 0 0 0 2 644246
-0.001865 -0.000333 0.120453 -0.134543 0.332924 -0.453251 -0.062500 1 0 0 0 0 0 2 645233
-0.001865 -0.000333 0.120453 -0.134533 0.332920 -0.453257 -0.062500 1 0 0 0 0 0 2 646221
-0.001865 -0.000333 0.120453 -0.134545 0.332923 -0.453252 -0.062500 1 0 0 0 0 0 2 647253
-0.001865 -0.000333 0.120453 -0.134525 0.332929 -0.453251 -0.062500 1 0 0 0 0 0 2 648249
-0.001865 -0.000333 0.120453 -0.134531 0.332921 -0.453257 -0.062500 1 0 0 0 0 0 2 649239
-0.001865 -0.000333 0.120453 -0.134544 0.332923 -0.453252 -0.062500 1 0 0 0 0 0 2 650249
-0.001865 -0.000333 0.120453 -0.134534 0.332920 -0.453258 -0.062500 1 0 0 0 0 0 2 651249
-0.001865 -0.000333 0.120453 -0.134524 0.332928 -0.453251 -0.062500 1 0 0 0 0 0 2 652247
-0.001865 -0.000333 0.120453 -0.134543 0.332924 -0.453251 -0.062500 1 0 0 0 0 0 2 653247
-0.001865 -0.000333 0.120453 -0.134533 0.332920 -0.453257 -0.062500 1 0 0 0 0 0 2 654246
-0.001865 -0.000333 0.120453 -0.134545 0.332922 -0.453252 -0.062500 1 0 0 0 0 0 2 655248
-0.001865 -0.000333 0.120453 -0.134526 0.332929 -0.453251 -0.062500 1 0 0 0 0 0 2 656246
-0.001865 -0.000333 0.120453 -0.134535 0.332933 -0.453264 -0.062500 1 0 0 0 0 0 2 657247
-0.001865 -0.000333 0.120453 -0.134545 0.332925 -0.453253 -0.062500 1 0 0 0 0 0 2 658247
-0.001865 -0.000333 0.120453 -0.134526 0.332930 -0.453251 -0.062500 1 0 0 0 0 0 2 659235
-0.001865 -0.000333 0.120453 -0.134531 0.332922 -0.453258 -0.062500 1 0 0 0 0 0 2 660217
-0.001865 -0.000333 0.120453 -0.134544 0.332924 -0.453252 -0.062500 1 0 0 0 0 0 2 661231
-0.001865 -0.000333 0.120453 -0.134534 0.332921 -0.453258 -0.062500 1 0 0 0 0 0 2 662217
-0.001865 -0.000333 0.120453 -0.134536 0.332932 -0.453245 -0.062500 1 0 0 0 0 0 2 663251
-0.001865 -0.000333 0.120453 -0.134533 0.332922 -0.453257 -0.062500 1 0 0 0 0 0 2 664216
-0.001865 -0.000333 0.120453 -0.134532 0.332921 -0.453258 -0.062500 1 0 0 0 0 0 2 665246
-0.001865 -0.000333 0.120453 -0.134544 0.332923 -0.453252 -0.062500 1 0 0 0 0 0 2 666246
-0.001865 -0.000333 0.120453 -0.134526 0.332930 -0.453251 -0.062500 1 0 0 0 0 0 2 667326
-0.001865 -0.000333 0.120453 -0.134531 0.332922 -0.453258 -0.062500 1 0 0 0 0 0 2 668311
-0.001865 -0.000333 0.120453 -0.134544 0.332923 -0.453252 -0.062500 1 0 0 0 0 0 2 669343
-0.001865 -0.000333 0.120453 -0.134534 0.332921 -0.453258 -0.062500 1 0 0 0 0 0 2 670324
-0.001865 -0.000333 0.120453 -0.134536 0.332932 -0.453245 -0.062500 1 0 0 0 0 0 2 671318
-0.001865 -0.000333 0.120453 -0.134533 0.332922 -0.453257 -0.062500 1 0 0 0 0 0 2 672299
-0.001865 -0.000333 0.120453 -0.134532 0.332921 -0.453258 -0.062500 1 0 0 0 0 0 2 673318
-0.001865 -0.000333 0.120453 -0.134544 0.332923 -0.453252 -0.062500 1 0 0 0 0 0 2 674322
-0.001865 -0.000333 0.120453 -0.134526 0.332929 -0.453251 -0.062500 1 0 0 0 0 0 2 675291
-0.001865 -0.000333 0.120453 -0.134531 0.332921 -0.453258 -0.062500 1 0 0 0 0 0 2 676291
-0.001865 -0.000333 0.120453 -0.134544 0.332923 -0.453252 -0.062500 1 0 0 0 0 0 2 677299
-0.001865 -0.000333 0.120453 -0.134534 0.332921 -0.453258 -0.062500 1 0 0 0 0 0 2 678321
-0.001865 -0.000333 0.120453 -0.134536 0.332932 -0.453245 -0.062500 1 0 0 0 0 0 2 679316
-0.001865 -0.000333 0.120453 -0.134533 0.332922 -0.453257 -0.062500 1 0 0 0 0 0 2 680289
-0.001865 -0.000333 0.120453 -0.134532 0.332920 -0.453258 -0.062500 1 0 0 0 0 0 2 681288
-0.001865 -0.000333 0.120453 -0.134544 0.332923 -0.453252 -0.062500 1 0 0 0 0 0 2 682289
-0.001865 -0.000333 0.120453 -0.134526 0.332929 -0.453251 -0.062500 1 0 0 0 0 0 2 683316
-0.001865 -0.000333 0.120453 -0.134531 0.332921 -0.453258 -0.062500 1 0 0 0 0 0 2 684318
-0.001865 -0.000333 0.120453 -0.134544 0.332923 -0.453252 -0.062500 1 0 0 0 0 0 2 685311
-0.001865 -0.000333 0.120453 -0.134534 0.332920 -0.453258 -0.062500 1 0 0 0 0 0 2 686296
-0.001865 -0.000333 0.120453 -0.134536 0.332932 -0.453245 -0.062500 1 0 0 0 0 0 2 687312
-0.001865 -0.000333 0.120453 -0.134533 0.332922 -0.453257 -0.062500 1 0 0 0 0 0 2 688296
-0.001865 -0.000333 0.120453 -0.134532 0.332920 -0.453258 -0.062500 1 0 0 0 0 0 2 689311
-0.001865 -0.000333 0.120453 -0.134536 0.332932 -0.453245 -0.062500 1 0 0 0 0 0 2 690297
-0.001865 -0.000333 0.120453 -0.134533 0.332922 -0.453257 -0.062500 1 0 0 0 0 0 2 691312
-0.001865 -0.000333 0.120453 -0.134532 0.332920 -0.453258 -0.062500 1 0 0 0 0 0 2 692297
-0.001865 -0.000333 0.120453 -0.134544 0.332923 -0.453252 -0.062500 1 0 0 0 0 0 2 693313
-0.001865 -0.000333 0.120453 -0.134525 0.332929 -0.453251 -0.062500 1 0 0 0 0 0 2 694297
-0.001865 -0.000333 0.120453 -0.134531 0.332921 -0.453258 -0.062500 1 0 0 0 0 0 2 695297
-0.001865 -0.000333 0.120453 -0.134544 0.332923 -0.453252 -0.062500 1 0 0 0 0 0 2 696313
-0.001865 -0.000333 0.120453 -0.134533 0.332920 -0.453258 -0.062500 1 0 0 0 0 0 2 697294
-0.001865 -0.000333 0.120453 -0.134536 0.332932 -0.453245 -0.062500 1 0 0 0 0 0 2 698313
-0.001865 -0.000333 0.120453 -0.134533 0.332922 -0.453257 -0.062500 1 0 0 0 0 0 2 699246
-0.001865 -0.000333 0.120453 -0.134532 0.332920 -0.453258 -0.062500 1 0 0 0 0 0 2 700230
-0.001865 -0.000333 0.120453 -0.134544 0.332923 -0.453252 -0.062500 1 0 0 0 0 0 2 701239
-0.001865 -0.000333 0.120453 -0.134525 0.332929 -0.453251 -0.062500 1 0 0 0 0 0 2 702230
-0.001865 -0.000333 0.120453 -0.134531 0.332921 -0.453258 -0.062500 1 0 0 0 0 0 2 703239
-0.001865 -0.000333 0.120453 -0.134544 0.332923 -0.453252 -0.062500 1 0 0 0 0 0 2 704230
-0.001865 -0.000333 0.120453 -0.134533 0.332920 -0.453258 -0.062500 1 0 0 0 0 0 2 705241
-0.001865 -0.000333 0.120453 -0.134536 0.332932 -0.453245 -0.062500 1 0 0 0 0 0 2 706229
-0.001865 -0.000333 0.120453 -0.134533 0.332921 -0.453257 -0.062500 1 0 0 0 0 0 2 707247
-0.001865 -0.000333 0.120453 -0.134532 0.332920 -0.453258 -0.062500 1 0 0 0 0 0 2 708251
-0.001865 -0.000333 0.120453 -0.134544 0.332923 -0.453252 -0.062500 1 0 0 0 0 0 2 709241
-0.001865 -0.000333 0.120453 -0.134525 0.332929 -0.453251 -0.062500 1 0 0 0 0 0 2 710254
-0.001865 -0.000333 0.120453 -0.134531 0.332921 -0.453258 -0.062500 1 0 0 0 0 0 2 711229
-0.001865 -0.000333 0.120453 -0.134544 0.332923 -0.453252 -0.062500 1 0 0 0 0 0 2 712232
-0.001865 -0.000333 0.120453 -0.134533 0.332920 -0.453258 -0.062500 1 0 0 0 0 0 2 713231
-0.001865 -0.000333 0.120453 -0.134536 0.332932 -0.453245 -0.062500 1 0 0 0 0 0 2 714232
-0.001865 -0.000333 0.120453 -0.134533 0.332921 -0.453257 -0.062500 1 0 0 0 0 0 2 715230
-0.001865 -0.000333 0.120453 -0.134532 0.332920 -0.453258 -0.062500 1 0 0 0 0 0 2 716239
-0.001865 -0.000333 0.120453 -0.134544 0.332923 -0.453252 -0.062500 1 0 0 0 0 0 2 717238
-0.001865 -0.000333 0.120453 -0.134525 0.332929 -0.453251 -0.062500 1 0 0 0 0 0 2 718232
-0.001865 -0.000333 0.120453 -0.134531 0.332921 -0.453257 -0.062500 1 0 0 0 0 0 2 719237
-0.001865 -0.000333 0.120453 -0.134544 0.332923 -0.453252 -0.062500 1 0 0 0 0 0 2 720233
-0.001865 -0.000333 0.120453 -0.134534 0.332920 -0.453258 -0.062500 1 0 0 0 0 0 2 721234
-0.001865 -0.000333 0.120453 -0.134536 0.332931 -0.453245 -0.062500 1 0 0 0 0 0 2 722232
-0.001865 -0.000333 0.120453 -0.134533 0.332921 -0.453257 -0.062500 1 0 0 0 0 0 2 723217
-0.001865 -0.000333 0.120453 -0.134532 0.332920 -0.453258 -0.062500 1 0 0 0 0 0 2 724220
-0.001865 -0.000333 0.120453 -0.134544 0.332923 -0.453252 -0.062500 1 0 0 0 0 0 2 725239
-0.001865 -0.000333 0.120453 -0.134525 0.332929 -0.453251 -0.062500 1 0 0 0 0 0 2 726238
-0.001865 -0.000333 0.120453 -0.134531 0.332921 -0.453257 -0.062500 1 0 0 0 0 0 2 727236
-0.001865 -0.000333 0.120453 -0.134544 0.332923 -0.453252 -0.062500 1 0 0 0 0 0 2 728236
-0.001865 -0.000333 0.120453 -0.134534 0.332920 -0.453258 -0.062500 1 0 0 0 0 0 2 729234
-0.001865 -0.000333 0.120453 -0.134536 0.332931 -0.453245 -0.062500 1 0 0 0 0 0 2 730233
-0.001865 -0.000333 0.120453 -0.134533 0.332921 -0.453257 -0.062500 1 0 0 0 0 0 2 731235
-0.001865 -0.000333 0.120453 -0.134532 0.332920 -0.453258 -0.062500 1 0 0 0 0 0 2 732233
-0.001865 -0.000333 0.120453 -0.134536 0.332931 -0.453245 -0.062500 1 0 0 0 0 0 2 733235
-0.001865 -0.000333 0.120453 -0.134536 0.332933 -0.453263 -0.062500 1 0 0 0 0 0 2 734235
-0.001865 -0.000333 0.120453 -0.134532 0.332922 -0.453259 -0.062500 1 0 0 0 0 0 2 735235
-0.001865 -0.000333 0.120453 -0.134544 0.332923 -0.453252 -0.062500 1 0 0 0 0 0 2 736233
-0.001865 -0.000333 0.120453 -0.134525 0.332930 -0.453251 -0.062500 1 0 0 0 0 0 2 737232
-0.001865 -0.000333 0.120453 -0.134544 0.332925 -0.453251 -0.062500 1 0 0 0 0 0 2 738233
-0.001865 -0.000333 0.120453 -0.134534 0.332921 -0.453258 -0.062500 1 0 0 0 0 0 2 739236
-0.001865 -0.000333 0.120453 -0.134533 0.332921 -0.453259 -0.062500 1 0 0 0 0 0 2 740216
-0.001865 -0.000333 0.120453 -0.134536 0.332932 -0.453245 -0.062500 1 0 0 0 0 0 2 741233
-0.001865 -0.000333 0.120453 -0.134533 0.332922 -0.453257 -0.062500 1 0 0 0 0 0 2 742232
-0.001865 -0.000333 0.120453 -0.134532 0.332921 -0.453258 -0.062500 1 0 0 0 0 0 2 743217
-0.001865 -0.000333 0.120453 -0.134544 0.332923 -0.453252 -0.062500 1 0 0 0 0 0 2 744232
-0.001865 -0.000333 0.120453 -0.134525 0.332930 -0.453251 -0.062500 1 0 0 0 0 0 2 745233
-0.001865 -0.000333 0.120453 -0.134544 0.332924 -0.453251 -0.062500 1 0 0 0 0 0 2 746233
-0.001865 -0.000333 0.120453 -0.134534 0.332921 -0.453258 -0.062500 1 0 0 0 0 0 2 747234
-0.001865 -0.000333 0.120453 -0.134533 0.332920 -0.453259 -0.062500 1 0 0 0 0 0 2 748228
-0.001865 -0.000333 0.120453 -0.134536 0.332932 -0.453245 -0.062500 1 0 0 0 0 0 2 749236
-0.001865 -0.000333 0.120453 -0.134533 0.332922 -0.453257 -0.062500 1 0 0 0 0 0 2 750233
-0.001865 -0.000333 0.120453 -0.134532 0.332921 -0.453258 -0.062500 1 0 0 0 0 0 2 751235
-0.001865 -0.000333 0.120453 -0.134544 0.332923 -0.453252 -0.062500 1 0 0 0 0 0 2 752233
-0.001865 -0.000333 0.120453 -0.134525 0.332929 -0.453251 -0.062500 1 0 0 0 0 0 2 753231
-0.001865 -0.000333 0.120453 -0.134544 0.332924 -0.453251 -0.062500 1 0 0 0 0 0 2 754233
-0.001865 -0.000333 0.120453 -0.134534 0.332921 -0.453258 -0.062500 1 0 0 0 0 0 2 755235
-0.001865 -0.000333 0.120453 -0.134533 0.332920 -0.453259 -0.062500 1 0 0 0 0 0 2 756216
-0.001865 -0.000333 0.120453 -0.134536 0.332932 -0.453245 -0.062500 1 0 0 0 0 0 2 757233
-0.001865 -0.000333 0.120453 -0.134533 0.332922 -0.453257 -0.062500 1 0 0 0 0 0 2 758232
-0.001865 -0.000333 0.120453 -0.134532 0.332920 -0.453258 -0.062500 1 0 0 0 0 0 2 759216
-0.001865 -0.000333 0.120453 -0.134536 0.332932 -0.453245 -0.062500 1 0 0 0 0 0 2 760233
-0.001865 -0.000333 0.120453 -0.134532 0.332922 -0.453257 -0.062500 1 0 0 0 0 0 2 761223
-0.001865 -0.000333 0.120453 -0.134532 0.332921 -0.453258 -0.062500 1 0 0 0 0 0 2 762232
-0.001865 -0.000333 0.120453 -0.134544 0.332923 -0.453252 -0.062500 1 0 0 0 0 0 2 763296
-0.001865 -0.000333 0.120453 -0.134525 0.332929 -0.453251 -0.062500 1 0 0 0 0 0 2 764307
-0.001865 -0.000333 0.120453 -0.134543 0.332924 -0.453251 -0.062500 1 0 0 0 0 0 2 765293
-0.001865 -0.000333 0.120453 -0.134533 0.332921 -0.453258 -0.062500 1 0 0 0 0 0 2 766294
-0.001865 -0.000333 0.120453 -0.134532 0.332920 -0.453258 -0.062500 1 0 0 0 0 0 2 767311
-0.001865 -0.000333 0.120453 -0.134536 0.332932 -0.453245 -0.062500 1 0 0 0 0 0 2 768294
-0.001865 -0.000333 0.120453 -0.134533 0.332922 -0.453257 -0.062500 1 0 0 0 0 0 2 769310
-0.001865 -0.000333 0.120453 -0.134532 0.332920 -0.453258 -0.062500 1 0 0 0 0 0 2 770294
-0.001865 -0.000333 0.120453 -0.134544 0.332923 -0.453252 -0.062500 1 0 0 0 0 0 2 771237
-0.001865 -0.000333 0.120453 -0.134525 0.332929 -0.453251 -0.062500 1 0 0 0 0 0 2 772227
-0.001865 -0.000333 0.120453 -0.134543 0.332924 -0.453251 -0.062500 1 0 0 0 0 0 2 773237
-0.001865 -0.000333 0.120453 -0.134533 0.332921 -0.453258 -0.062500 1 0 0 0 0 0 2 774227
-0.001865 -0.000333 0.120453 -0.134532 0.332920 -0.453258 -0.062500 1 0 0 0 0 0 2 775237
-0.001865 -0.000333 0.120453 -0.134536 0.332932 -0.453245 -0.062500 1 0 0 0 0 0 2 776227
-0.001865 -0.000333 0.120453 -0.134533 0.332922 -0.453257 -0.062500 1 0 0 0 0 0 2 777235
-0.001865 -0.000333 0.120453 -0.134532 0.332920 -0.453258 -0.062500 1 0 0 0 0 0 2 778231
-0.001865 -0.000333 0.120453 -0.134544 0.332923 -0.453252 -0.062500 1 0 0 0 0 0 2 779233
-0.001865 -0.000333 0.120453 -0.134525 0.332929 -0.453251 -0.062500 1 0 0 0 0 0 2 780238
-0.001865 -0.000333 0.120453 -0.134543 0.332924 -0.453251 -0.062500 1 0 0 0 0 0 2 781242
-0.001865 -0.000333 0.120453 -0.134534 0.332921 -0.453258 -0.062500 1 0 0 0 0 0 2 782236
-0.001865 -0.000333 0.120453 -0.134532 0.332920 -0.453258 -0.062500 1 0 0 0 0 0 2 783234
-0.001865 -0.000333 0.120453 -0.134536 0.332932 -0.453245 -0.062500 1 0 0 0 0 0 2 784241
-0.001865 -0.000333 0.120453 -0.134533 0.332921 -0.453257 -0.062500 1 0 0 0 0 0 2 785237
-0.001865 -0.000333 0.120453 -0.134532 0.332920 -0.453258 -0.062500 1 0 0 0 0 0 2 786237
-0.001865 -0.000333 0.120453 -0.134544 0.332923 -0.453252 -0.062500 1 0 0 0 0 0 2 787236
-0.001865 -0.000333 0.120453 -0.134525 0.332929 -0.453251 -0.062500 1 0 0 0 0 0 2 788233
-0.001865 -0.000333 0.120453 -0.134543 0.332924 -0.453251 -0.062500 1 0 0 0 0 0 2 789233
-0.001865 -0.000333 0.120453 -0.134534 0.332921 -0.453257 -0.062500 1 0 0 0 0 0 2 790215
-0.001865 -0.000333 0.120453 -0.134532 0.332920 -0.453258 -0.062500 1 0 0 0 0 0 2 791233
-0.001865 -0.000333 0.120453 -0.134536 0.332932 -0.453245 -0.062500 1 0 0 0 0 0 2 792214
-0.001865 -0.000333 0.120453 -0.134533 0.332921 -0.453257 -0.062500 1 0 0 0 0 0 2 793231
-0.001865 -0.000333 0.120453 -0.134532 0.332920 -0.453258 -0.062500 1 0 0 0 0 0 2 794231
-0.001865 -0.000333 0.120453 -0.134544 0.332923 -0.453252 -0.062500 1 0 0 0 0 0 2 795238
-0.001865 -0.000333 0.120453 -0.134525 0.332929 -0.453251 -0.062500 1 0 0 0 0 0 2 796218
-0.001865 -0.000333 0.120453 -0.134543 0.332924 -0.453251 -0.062500 1 0 0 0 0 0 2 797235
-0.001865 -0.000333 0.120453 -0.134534 0.332920 -0.453257 -0.062500 1 0 0 0 0 0 2 798233
-0.001865 -0.000333 0.120453 -0.134532 0.332920 -0.453258 -0.062500 1 0 0 0 0 0 2 799234
-0.001865 -0.000333 0.120453 -0.134536 0.332931 -0.453245 -0.062500 1 0 0 0 0 0 2 800233
-0.001865 -0.000333 0.120453 -0.134533 0.332921 -0.453257 -0.062500 1 0 0 0 0 0 2 801231
-0.001865 -0.000333 0.120453 -0.134532 0.332920 -0.453258 -0.062500 1 0 0 0 0 0 2 802231
-0.001865 -0.000333 0.120453 -0.134536 0.332932 -0.453245 -0.062500 1 0 0 0 0 0 2 803232
-0.001865 -0.000333 0.120453 -0.134532 0.332921 -0.453257 -0.062500 1 0 0 0 0 0 2 804230
-0.001865 -0.000333 0.120453 -0.134544 0.332923 -0.453252 -0.062500 1 0 0 0 0 0 2 805231
-0.001865 -0.000333 0.120453 -0.134534 0.332920 -0.453257 -0.062500 1 0 0 0 0 0 2 806231
-0.001865 -0.000333 0.120453 -0.134524 0.332929 -0.453251 -0.062500 1 0 0 0 0 0 2 807232
-0.001865 -0.000333 0.120453 -0.134543 0.332924 -0.453251 -0.062500 1 0 0 0 0 0 2 808231
-0.001865 -0.000333 0.120453 -0.134533 0.332920 -0.453257 -0.062500 1 0 0 0 0 0 2 809230
-0.001865 -0.000333 0.120453 -0.134532 0.332920 -0.453258 -0.062500 1 0 0 0 0 0 2 810232
-0.001865 -0.000333 0.120453 -0.134536 0.332931 -0.453245 -0.062500 1 0 0 0 0 0 2 811232
-0.001865 -0.000333 0.120453 -0.134532 0.332921 -0.453257 -0.062500 1 0 0 0 0 0 2 812231
-0.001865 -0.000333 0.120453 -0.134544 0.332923 -0.453252 -0.062500 1 0 0 0 0 0 2 813213
-0.001865 -0.000333 0.120453 -0.134534 0.332920 -0.453257 -0.062500 1 0 0 0 0 0 2 814230
-0.001865 -0.000333 0.120453 -0.134524 0.332929 -0.453251 -0.062500 1 0 0 0 0 0 2 815233
-0.001865 -0.000333 0.120453 -0.134543 0.332924 -0.453251 -0.062500 1 0 0 0 0 0 2 816234
-0.001865 -0.000333 0.120453 -0.134533 0.332920 -0.453257 -0.062500 1 0 0 0 0 0 2 817229
-0.001865 -0.000333 0.120453 -0.134532 0.332920 -0.453258 -0.062500 1 0 0 0 0 0 2 818231
-0.001865 -0.000333 0.120453 -0.134536 0.332931 -0.453245 -0.062500 1 0 0 0 0 0 2 819224
-0.001865 -0.000333 0.120453 -0.134536 0.332933 -0.453264 -0.062500 1 0 0 0 0 0 2 820235
-0.001865 -0.000333 0.120453 -0.134545 0.332925 -0.453253 -0.062500 1 0 0 0 0 0 2 821235
-0.001865 -0.000333 0.120453 -0.134534 0.332921 -0.453258 -0.062500 1 0 0 0 0 0 2 822213
-0.001865 -0.000333 0.120453 -0.134524 0.332929 -0.453252 -0.062500 1 0 0 0 0 0 2 823233
-0.001865 -0.000333 0.120453 -0.134543 0.332924 -0.453251 -0.062500 1 0 0 0 0 0 2 824229
-0.001865 -0.000333 0.120453 -0.134534 0.332921 -0.453258 -0.062500 1 0 0 0 0 0 2 825230
-0.001865 -0.000333 0.120453 -0.134532 0.332920 -0.453259 -0.062500 1 0 0 0 0 0 2 826230
-0.001865 -0.000333 0.120453 -0.134536 0.332932 -0.453245 -0.062500 1 0 0 0 0 0 2 827228
-0.001865 -0.000333 0.120453 -0.134533 0.332922 -0.453257 -0.062500 1 0 0 0 0 0 2 828233
-0.001865 -0.000333 0.120453 -0.134544 0.332924 -0.453252 -0.062500 1 0 0 0 0 0 2 829229
-0.001865 -0.000333 0.120453 -0.134534 0.332921 -0.453258 -0.062500 1 0 0 0 0 0 2 830230
-0.001865 -0.000333 0.120453 -0.134524 0.332929 -0.453252 -0.062500 1 0 0 0 0 0 2 831222
-0.001865 -0.000333 0.120453 -0.134543 0.332924 -0.453251 -0.062500 1 0 0 0 0 0 2 832229
-0.001865 -0.000333 0.120453 -0.134534 0.332921 -0.453258 -0.062500 1 0 0 0 0 0 2 833230
-0.001865 -0.000333 0.120453 -0.134524 0.332929 -0.453252 -0.062500 1 0 0 0 0 0 2 834220
-0.001865 -0.000333 0.120453 -0.134543 0.332924 -0.453251 -0.062500 1 0 0 0 0 0 2 835235
-0.001865 -0.000333 0.120453 -0.134533 0.332921 -0.453258 -0.062500 1 0 0 0 0 0 2 836225
-0.001865 -0.000333 0.120453 -0.134545 0.332923 -0.453252 -0.062500 1 0 0 0 0 0 2 837234
-0.001865 -0.000333 0.120453 -0.134526 0.332930 -0.453251 -0.062500 1 0 0 0 0 0 2 838225
-0.001865 -0.000333 0.120453 -0.134531 0.332922 -0.453258 -0.062500 1 0 0 0 0 0 2 839233
-0.001865 -0.000333 0.120453 -0.134544 0.332923 -0.453252 -0.062500 1 0 0 0 0 0 2 840225
-0.001865 -0.000333 0.120453 -0.134534 0.332921 -0.453258 -0.062500 1 0 0 0 0 0 2 841233
-0.001865 -0.000333 0.120453 -0.134524 0.332929 -0.453252 -0.062500 1 0 0 0 0 0 2 842225
-0.001865 -0.000333 0.120453 -0.134543 0.332924 -0.453251 -0.062500 1 0 0 0 0 0 2 843236
-0.001865 -0.000333 0.120453 -0.134533 0.332921 -0.453258 -0.062500 1 0 0 0 0 0 2 844241
-0.001865 -0.000333 0.120453 -0.134545 0.332923 -0.453252 -0.062500 1 0 0 0 0 0 2 845238
-0.001865 -0.000333 0.120453 -0.134526 0.332929 -0.453251 -0.062500 1 0 0 0 0 0 2 846228
-0.001865 -0.000333 0.120453 -0.134531 0.332921 -0.453258 -0.062500 1 0 0 0 0 0 2 847243
-0.001865 -0.000333 0.120453 -0.134544 0.332923 -0.453252 -0.062500 1 0 0 0 0 0 2 848215
-0.001865 -0.000333 0.120453 -0.134534 0.332921 -0.453258 -0.062500 1 0 0 0 0 0 2 849224
-0.001865 -0.000333 0.120453 -0.134524 0.332929 -0.453252 -0.062500 1 0 0 0 0 0 2 850397
-0.001865 -0.000333 0.120453 -0.134543 0.332924 -0.453251 -0.062500 1 0 0 0 0 0 2 851219
-0.001865 -0.000333 0.120453 -0.134533 0.332921 -0.453258 -0.062500 1 0 0 0 0 0 2 852229
-0.001865 -0.000333 0.120453 -0.134545 0.332923 -0.453252 -0.062500 1 0 0 0 0 0 2 853245
-0.001865 -0.000333 0.120453 -0.134526 0.332929 -0.453251 -0.062500 1 0 0 0 0 0 2 854228
-0.001865 -0.000333 0.120453 -0.134531 0.332921 -0.453258 -0.062500 1 0 0 0 0 0 2 855241
-0.001865 -0.000333 0.120453 -0.134544 0.332923 -0.453252 -0.062500 1 0 0 0 0 0 2 856211
-0.001865 -0.000333 0.120453 -0.134534 0.332920 -0.453258 -0.062500 1 0 0 0 0 0 2 857239
-0.001865 -0.000333 0.120453 -0.134524 0.332929 -0.453252 -0.062500 1 0 0 0 0 0 2 858241
-0.001865 -0.000333 0.120453 -0.134543 0.332924 -0.453251 -0.062500 1 0 0 0 0 0 2 859242
-0.001865 -0.000333 0.120453 -0.134533 0.332921 -0.453258 -0.062500 1 0 0 0 0 0 2 860240
-0.001865 -0.000333 0.120453 -0.134545 0.332923 -0.453252 -0.062500 1 0 0 0 0 0 2 861243
-0.001865 -0.000333 0.120453 -0.134526 0.332929 -0.453251 -0.062500 1 0 0 0 0 0 2 862244
-0.001865 -0.000333 0.120453 -0.134531 0.332921 -0.453258 -0.062500 1 0 0 0 0 0 2 863245
-0.001865 -0.000333 0.120453 -0.134544 0.332923 -0.453252 -0.062500 1 0 0 0 0 0 2 864245
-0.001865 -0.000333 0.120453 -0.134534 0.332920 -0.453258 -0.062500 1 0 0 0 0 0 2 865240
-0.001865 -0.000333 0.120453 -0.134524 0.332929 -0.453252 -0.062500 1 0 0 0 0 0 2 866239
-0.001865 -0.000333 0.120453 -0.134543 0.332924 -0.453251 -0.062500 1 0 0 0 0 0 2 867244
-0.001865 -0.000333 0.120453 -0.134533 0.332921 -0.453258 -0.062500 1 0 0 0 0 0 2 868233
-0.001865 -0.000333 0.120453 -0.134532 0.332920 -0.453259 -0.062500 1 0 0 0 0 0 2 869234
-0.001865 -0.000333 0.120453 -0.134536 0.332932 -0.453245 -0.062500 1 0 0 0 0 0 2 870240
-0.001865 -0.000333 0.120453 -0.134532 0.332921 -0.453257 -0.062500 1 0 0 0 0 0 2 871240
-0.001865 -0.000333 0.120453 -0.134544 0.332923 -0.453252 -0.062500 1 0 0 0 0 0 2 872240
-0.001865 -0.000333 0.120453 -0.134534 0.332920 -0.453258 -0.062500 1 0 0 0 0 0 2 873241
-0.001865 -0.000333 0.120453 -0.134524 0.332929 -0.453251 -0.062500 1 0 0 0 0 0 2 874239
-0.001865 -0.000333 0.120453 -0.134543 0.332924 -0.453251 -0.062500 1 0 0 0 0 0 2 875234
-0.001865 -0.000333 0.120453 -0.134533 0.332920 -0.453258 -0.062500 1 0 0 0 0 0 2 876235
-0.001865 -0.000333 0.120453 -0.134532 0.332920 -0.453258 -0.062500 1 0 0 0 0 0 2 877240
-0.001865 -0.000333 0.120453 -0.134536 0.332931 -0.453245 -0.062500 1 0 0 0 0 0 2 878238
-0.001865 -0.000333 0.120453 -0.134532 0.332921 -0.453257 -0.062500 1 0 0 0 0 0 2 879241
-0.001865 -0.000333 0.120453 -0.134544 0.332923 -0.453252 -0.062500 1 0 0 0 0 0 2 880239
-0.001865 -0.000333 0.120453 -0.134534 0.332920 -0.453258 -0.062500 1 0 0 0 0 0 2 881239
-0.001865 -0.000333 0.120453 -0.134524 0.332929 -0.453251 -0.062500 1 0 0 0 0 0 2 882240
-0.001865 -0.000333 0.120453 -0.134543 0.332924 -0.453251 -0.062500 1 0 0 0 0 0 2 883228
-0.001865 -0.000333 0.120453 -0.134533 0.332920 -0.453258 -0.062500 1 0 0 0 0 0 2 884239
-0.001865 -0.000333 0.120453 -0.134524 0.332929 -0.453251 -0.062500 1 0 0 0 0 0 2 885227
-0.001865 -0.000333 0.120453 -0.134543 0.332924 -0.453251 -0.062500 1 0 0 0 0 0 2 886237
-0.001865 -0.000333 0.120453 -0.134533 0.332920 -0.453257 -0.062500 1 0 0 0 0 0 2 887245
-0.001865 -0.000333 0.120453 -0.134544 0.332923 -0.453252 -0.062500 1 0 0 0 0 0 2 888238
-0.001865 -0.000333 0.120453 -0.134525 0.332929 -0.453251 -0.062500 1 0 0 0 0 0 2 889240
-0.001865 -0.000333 0.120453 -0.134531 0.332921 -0.453257 -0.062500 1 0 0 0 0 0 2 890238
-0.001865 -0.000333 0.120453 -0.134544 0.332923 -0.453252 -0.062500 1 0 0 0 0 0 2 891239
-0.001865 -0.000333 0.120453 -0.134534 0.332920 -0.453258 -0.062500 1 0 0 0 0 0 2 892240
-0.001865 -0.000333 0.120453 -0.134524 0.332929 -0.453251 -0.062500 1 0 0 0 0 0 2 893241
-0.001865 -0.000333 0.120453 -0.134543 0.332924 -0.453251 -0.062500 1 0 0 0 0 0 2 894209
-0.001865 -0.000333 0.120453 -0.134533 0.332920 -0.453257 -0.062500 1 0 0 0 0 0 2 895239
-0.001865 -0.000333 0.120453 -0.134544 0.332923 -0.453252 -0.062500 1 0 0 0 0 0 2 896238
-0.001865 -0.000333 0.120453 -0.134525 0.332929 -0.453251 -0.062500 1 0 0 0 0 0 2 897225
-0.001865 -0.000333 0.120453 -0.134531 0.332921 -0.453257 -0.062500 1 0 0 0 0 0 2 898233
-0.001865 -0.000333 0.120453 -0.134544 0.332923 -0.453252 -0.062500 1 0 0 0 0 0 2 899224
-0.001865 -0.000333 0.120453 -0.134534 0.332920 -0.453258 -0.062500 1 0 0 0 0 0 2 900224
-0.001865 -0.000333 0.120453 -0.134524 0.332928 -0.453251 -0.062500 1 0 0 0 0 0 2 901231
-0.001865 -0.000333 0.120453 -0.134543 0.332924 -0.453251 -0.062500 1 0 0 0 0 0 2 902222
-0.001865 -0.000333 0.120453 -0.134533 0.332920 -0.453257 -0.062500 1 0 0 0 0 0 2 903232
-0.001865 -0.000333 0.120453 -0.134544 0.332923 -0.453252 -0.062500 1 0 0 0 0 0 2 904223
-0.001865 -0.000333 0.120453 -0.134525 0.332929 -0.453251 -0.062500 1 0 0 0 0 0 2 905231
-0.001865 -0.000333 0.120453 -0.134535 0.332933 -0.453264 -0.062500 1 0 0 0 0 0 2 906223
-0.001865 -0.000333 0.120453 -0.134545 0.332925 -0.453253 -0.062500 1 0 0 0 0 0 2 907233
-0.001865 -0.000333 0.120453 -0.134534 0.332921 -0.453258 -0.062500 1 0 0 0 0 0 2 908223
-0.001865 -0.000333 0.120453 -0.134537 0.332932 -0.453245 -0.062500 1 0 0 0 0 0 2 909217
-0.001865 -0.000333 0.120453 -0.134533 0.332922 -0.453257 -0.062500 1 0 0 0 0 0 2 910237
-0.001865 -0.000333 0.120453 -0.134532 0.332921 -0.453258 -0.062500 1 0 0 0 0 0 2 911243
-0.001865 -0.000333 0.120453 -0.134536 0.332932 -0.453245 -0.062500 1 0 0 0 0 0 2 912232
-0.001865 -0.000333 0.120453 -0.134533 0.332922 -0.453257 -0.062500 1 0 0 0 0 0 2 913237
-0.001865 -0.000333 0.120453 -0.134532 0.332921 -0.453258 -0.062500 1 0 0 0 0 0 2 914231
-0.001865 -0.000333 0.120453 -0.134544 0.332923 -0.453252 -0.062500 1 0 0 0 0 0 2 915218
-0.001865 -0.000333 0.120453 -0.134525 0.332930 -0.453251 -0.062500 1 0 0 0 0 0 2 916243
-0.001865 -0.000333 0.120453 -0.134531 0.332922 -0.453258 -0.062500 1 0 0 0 0 0 2 917212
-0.001865 -0.000333 0.120453 -0.134544 0.332923 -0.453252 -0.062500 1 0 0 0 0 0 2 918242
-0.001865 -0.000333 0.120453 -0.134534 0.332921 -0.453258 -0.062500 1 0 0 0 0 0 2 919242
-0.001865 -0.000333 0.120453 -0.134536 0.332932 -0.453245 -0.062500 1 0 0 0 0 0 2 920241
-0.001865 -0.000333 0.120453 -0.134533 0.332922 -0.453257 -0.062500 1 0 0 0 0 0 2 921209
-0.001865 -0.000333 0.120453 -0.134532 0.332921 -0.453258 -0.062500 1 0 0 0 0 0 2 922237
-0.001865 -0.000333 0.120453 -0.134544 0.332923 -0.453252 -0.062500 1 0 0 0 0 0 2 923239
-0.001865 -0.000333 0.120453 -0.134525 0.332929 -0.453251 -0.062500 1 0 0 0 0 0 2 924239
-0.001865 -0.000333 0.120453 -0.134531 0.332921 -0.453258 -0.062500 1 0 0 0 0 0 2 925238
-0.001865 -0.000333 0.120453 -0.134544 0.332923 -0.453252 -0.062500 1 0 0 0 0 0 2 926235
-0.001865 -0.000333 0.120453 -0.134534 0.332921 -0.453258 -0.062500 1 0 0 0 0 0 2 927242
-0.001865 -0.000333 0.120453 -0.134536 0.332932 -0.453245 -0.062500 1 0 0 0 0 0 2 928242
-0.001865 -0.000333 0.120453 -0.134533 0.332922 -0.453257 -0.062500 1 0 0 0 0 0 2 929242
-0.001865 -0.000333 0.120453 -0.134532 0.332921 -0.453258 -0.062500 1 0 0 0 0 0 2 930240
-0.001865 -0.000333 0.120453 -0.134544 0.332923 -0.453252 -0.062500 1 0 0 0 0 0 2 931210
-0.001865 -0.000333 0.120453 -0.134525 0.332929 -0.453251 -0.062500 1 0 0 0 0 0 2 932238
-0.001865 -0.000333 0.120453 -0.134531 0.332921 -0.453258 -0.062500 1 0 0 0 0 0 2 933241
-0.001865 -0.000333 0.120453 -0.134544 0.332923 -0.453252 -0.062500 1 0 0 0 0 0 2 934237
-0.001865 -0.000333 0.120453 -0.134534 0.332921 -0.453258 -0.062500 1 0 0 0 0 0 2 935241
-0.001865 -0.000333 0.120453 -0.134536 0.332932 -0.453245 -0.062500 1 0 0 0 0 0 2 936237
-0.001865 -0.000333 0.120453 -0.134533 0.332922 -0.453257 -0.062500 1 0 0 0 0 0 2 937236
-0.001865 -0.000333 0.120453 -0.134532 0.332920 -0.453258 -0.062500 1 0 0 0 0 0 2 938237
-0.001865 -0.000333 0.120453 -0.134544 0.332923 -0.453252 -0.062500 1 0 0 0 0 0 2 939238
-0.001865 -0.000333 0.120453 -0.134526 0.332929 -0.453251 -0.062500 1 0 0 0 0 0 2 940232
-0.001865 -0.000333 0.120453 -0.134531 0.332921 -0.453258 -0.062500 1 0 0 0 0 0 2 941207
-0.001865 -0.000333 0.120453 -0.134544 0.332923 -0.453252 -0.062500 1 0 0 0 0 0 2 942236
-0.001865 -0.000333 0.120453 -0.134534 0.332920 -0.453258 -0.062500 1 0 0 0 0 0 2 943242
-0.001865 -0.000333 0.120453 -0.134536 0.332932 -0.453245 -0.062500 1 0 0 0 0 0 2 944237
-0.001865 -0.000333 0.120453 -0.134533 0.332922 -0.453257 -0.062500 1 0 0 0 0 0 2 945238
-0.001865 -0.000333 0.120453 -0.134532 0.332920 -0.453258 -0.062500 1 0 0 0 0 0 2 946235
-0.001865 -0.000333 0.120453 -0.134544 0.332923 -0.453252 -0.062500 1 0 0 0 0 0 2 947239
-0.001865 -0.000333 0.120453 -0.134526 0.332929 -0.453251 -0.062500 1 0 0 0 0 0 2 948235
-0.001865 -0.000333 0.120453 -0.134531 0.332921 -0.453258 -0.062500 1 0 0 0 0 0 2 949237
-0.001865 -0.000333 0.120453 -0.134544 0.332923 -0.453252 -0.062500 1 0 0 0 0 0 2 950224
-0.001865 -0.000333 0.120453 -0.134534 0.332920 -0.453258 -0.062500 1 0 0 0 0 0 2 951230
-0.001865 -0.000333 0.120453 -0.134536 0.332932 -0.453245 -0.062500 1 0 0 0 0 0 2 952232
-0.001865 -0.000333 0.120453 -0.134533 0.332921 -0.453257 -0.062500 1 0 0 0 0 0 2 953224
-0.001865 -0.000333 0.120453 -0.134532 0.332920 -0.453258 -0.062500 1 0 0 0 0 0 2 954227
-0.001865 -0.000333 0.120453 -0.134536 0.332932 -0.453245 -0.062500 1 0 0 0 0 0 2 955226
-0.001865 -0.000333 0.120453 -0.134533 0.332922 -0.453257 -0.062500 1 0 0 0 0 0 2 956226
-0.001865 -0.000333 0.120453 -0.134532 0.332920 -0.453258 -0.062500 1 0 0 0 0 0 2 957209
-0.001865 -0.000333 0.120453 -0.134544 0.332923 -0.453252 -0.062500 1 0 0 0 0 0 2 958208
-0.001865 -0.000333 0.120453 -0.134525 0.332929 -0.453251 -0.062500 1 0 0 0 0 0 2 959228
-0.001865 -0.000333 0.120453 -0.134531 0.332921 -0.453257 -0.062500 1 0 0 0 0 0 2 960226
-0.001865 -0.000333 0.120453 -0.134544 0.332923 -0.453252 -0.062500 1 0 0 0 0 0 2 961224
-0.001865 -0.000333 0.120453 -0.134533 0.332920 -0.453258 -0.062500 1 0 0 0 0 0 2 962225
-0.001865 -0.000333 0.120453 -0.134536 0.332932 -0.453245 -0.062500 1 0 0 0 0 0 2 963216
-0.001865 -0.000333 0.120453 -0.134533 0.332921 -0.453257 -0.062500 1 0 0 0 0 0 2 964225
-0.001865 -0.000333 0.120453 -0.134532 0.332920 -0.453258 -0.062500 1 0 0 0 0 0 2 965217
-0.001865 -0.000333 0.120453 -0.134544 0.332923 -0.453252 -0.062500 1 0 0 0 0 0 2 966225
-0.001865 -0.000333 0.120453 -0.134525 0.332929 -0.453251 -0.062500 1 0 0 0 0 0 2 967225
-0.001865 -0.000333 0.120453 -0.134531 0.332921 -0.453257 -0.062500 1 0 0 0 0 0 2 968215
-0.001865 -0.000333 0.120453 -0.134544 0.332923 -0.453252 -0.062500 1 0 0 0 0 0 2 969225
-0.001865 -0.000333 0.120453 -0.134533 0.332920 -0.453258 -0.062500 1 0 0 0 0 0 2 970215
-0.001865 -0.000333 0.120453 -0.134536 0.332932 -0.453245 -0.062500 1 0 0 0 0 0 2 971225
-0.001865 -0.000333 0.120453 -0.134533 0.332921 -0.453257 -0.062500 1 0 0 0 0 0 2 972215
-0.001865 -0.000333 0.120453 -0.134532 0.332920 -0.453258 -0.062500 1 0 0 0 0 0 2 973225
-0.001865 -0.000333 0.120453 -0.134544 0.332923 -0.453252 -0.062500 1 0 0 0 0 0 2 974216
-0.001865 -0.000333 0.120453 -0.134525 0.332929 -0.453251 -0.062500 1 0 0 0 0 0 2 975229
-0.001865 -0.000333 0.120453 -0.134531 0.332921 -0.453257 -0.062500 1 0 0 0 0 0 2 976235
-0.001865 -0.000333 0.120453 -0.134544 0.332923 -0.453252 -0.062500 1 0 0 0 0 0 2 977244
-0.001865 -0.000333 0.120453 -0.134533 0.332920 -0.453258 -0.062500 1 0 0 0 0 0 2 978249
-0.001865 -0.000333 0.120453 -0.134536 0.332931 -0.453245 -0.062500 1 0 0 0 0 0 2 979396
-0.001865 -0.000333 0.120453 -0.134533 0.332921 -0.453257 -0.062500 1 0 0 0 0 0 2 980235
-0.001865 -0.000333 0.120453 -0.134532 0.332920 -0.453258 -0.062500 1 0 0 0 0 0 2 981231
-0.001865 -0.000333 0.120453 -0.134544 0.332923 -0.453252 -0.062500 1 0 0 0 0 0 2 982240
-0.001865 -0.000333 0.120453 -0.134525 0.332929 -0.453251 -0.062500 1 0 0 0 0 0 2 983222
-0.001865 -0.000333 0.120453 -0.134531 0.332921 -0.453257 -0.062500 1 0 0 0 0 0 2 984242
-0.001865 -0.000333 0.120453 -0.134544 0.332923 -0.453252 -0.062500 1 0 0 0 0 0 2 985236
-0.001865 -0.000333 0.120453 -0.134533 0.332920 -0.453258 -0.062500 1 0 0 0 0 0 2 986236
-0.001865 -0.000333 0.120453 -0.134536 0.332931 -0.453245 -0.062500 1 0 0 0 0 0 2 987238
-0.001865 -0.000333 0.120453 -0.134536 0.332933 -0.453263 -0.062500 1 0 0 0 0 0 2 988208
-0.001865 -0.000333 0.120453 -0.134533 0.332922 -0.453259 -0.062500 1 0 0 0 0 0 2 989235
-0.001865 -0.000333 0.120453 -0.134536 0.332932 -0.453245 -0.062500 1 0 0 0 0 0 2 990236
-0.001865 -0.000333 0.120453 -0.134533 0.332922 -0.453257 -0.062500 1 0 0 0 0 0 2 991237
-0.001865 -0.000333 0.120453 -0.134532 0.332921 -0.453258 -0.062500 1 0 0 0 0 0 2 992238
-0.001865 -0.000333 0.120453 -0.134544 0.332923 -0.453252 -0.062500 1 0 0 0 0 0 2 993209
-0.001865 -0.000333 0.120453 -0.134525 0.332930 -0.453251 -0.062500 1 0 0 0 0 0 2 994242
-0.001865 -0.000333 0.120453 -0.134544 0.332925 -0.453251 -0.062500 1 0 0 0 0 0 2 995241
-0.001865 -0.000333 0.120453 -0.134534 0.332921 -0.453258 -0.062500 1 0 0 0 0 0 2 996230
-0.001865 -0.000333 0.120453 -0.134532 0.332921 -0.453259 -0.062500 1 0 0 0 0 0 2 997206
-0.001865 -0.000333 0.120453 -0.134536 0.332932 -0.453245 -0.062500 1 0 0 0 0 0 2 998236
-0.001865 -0.000333 0.120453 -0.134533 0.332922 -0.453257 -0.062500 1 0 0 0 0 0 2 999237
-0.001865 -0.000333 0.120453 -0.134532 0.332921 -0.453258 -0.062500 1 0 0 0 0 0 3 226
-0.001865 -0.000333 0.120453 -0.134544 0.332923 -0.453252 -0.062500 1 0 0 0 0 0 3 1236
-0.001865 -0.000333 0.120453 -0.134525 0.332930 -0.453251 -0.062500 1 0 0 0 0 0 3 2236
-0.001865 -0.000333 0.120453 -0.134544 0.332924 -0.453251 -0.062500 1 0 0 0 0 0 3 3237
-0.001865 -0.000333 0.120453 -0.134534 0.332921 -0.453258 -0.062500 1 0 0 0 0 0 3 4234
-0.001865 -0.000333 0.120453 -0.134532 0.332920 -0.453259 -0.062500 1 0 0 0 0 0 3 5236
-0.001865 -0.000333 0.120453 -0.134536 0.332932 -0.453245 -0.062500 1 0 0 0 0 0 3 6237
-0.001865 -0.000333 0.120453 -0.134533 0.332922 -0.453257 -0.062500 1 0 0 0 0 0 3 7206
-0.001865 -0.000333 0.120453 -0.134532 0.332921 -0.453258 -0.062500 1 0 0 0 0 0 3 8214
-0.001865 -0.000333 0.120453 -0.134544 0.332923 -0.453252 -0.062500 1 0 0 0 0 0 3 9205
-0.001865 -0.000333 0.120453 -0.134525 0.332929 -0.453251 -0.062500 1 0 0 0 0 0 3 10235
-0.001865 -0.000333 0.120453 -0.134531 0.332921 -0.453258 -0.062500 1 0 0 0 0 0 3 11207
-0.001865 -0.000333 0.120453 -0.134544 0.332923 -0.453252 -0.062500 1 0 0 0 0 0 3 12236
-0.001865 -0.000333 0.120453 -0.134534 0.332921 -0.453258 -0.062500 1 0 0 0 0 0 3 13234
-0.001865 -0.000333 0.120453 -0.134536 0.332932 -0.453245 -0.062500 1 0 0 0 0 0 3 14233
-0.001865 -0.000333 0.120453 -0.134533 0.332922 -0.453257 -0.062500 1 0 0 0 0 0 3 15237
-0.001865 -0.000333 0.120453 -0.134532 0.332920 -0.453258 -0.062500 1 0 0 0 0 0 3 16233
-0.001865 -0.000333 0.120453 -0.134544 0.332923 -0.453252 -0.062500 1 0 0 0 0 0 3 17233
-0.001865 -0.000333 0.120453 -0.134525 0.332929 -0.453251 -0.062500 1 0 0 0 0 0 3 18234
-0.001865 -0.000333 0.120453 -0.134531 0.332921 -0.453258 -0.062500 1 0 0 0 0 0 3 19236
-0.001865 -0.000333 0.120453 -0.134544 0.332923 -0.453252 -0.062500 1 0 0 0 0 0 3 20236
-0.001865 -0.000333 0.120453 -0.134534 0.332920 -0.453258 -0.062500 1 0 0 0 0 0 3 21236
-0.001865 -0.000333 0.120453 -0.134536 0.332932 -0.453245 -0.062500 1 0 0 0 0 0 3 22236
-0.001865 -0.000333 0.120453 -0.134533 0.332922 -0.453257 -0.062500 1 0 0 0 0 0 3 23235
-0.001865 -0.000333 0.120453 -0.134532 0.332920 -0.453258 -0.062500 1 0 0 0 0 0 3 24238
-0.001865 -0.000333 0.120453 -0.134536 0.332932 -0.453245 -0.062500 1 0 0 0 0 0 3 25204
-0.001865 -0.000333 0.120453 -0.134532 0.332922 -0.453257 -0.062500 1 0 0 0 0 0 3 26235
-0.001865 -0.000333 0.120453 -0.134532 0.332920 -0.453258 -0.062500 1 0 0 0 0 0 3 27236
-0.001865 -0.000333 0.120453 -0.134544 0.332923 -0.453252 -0.062500 1 0 0 0 0 0 3 28216
-0.001865 -0.000333 0.120453 -0.134525 0.332929 -0.453251 -0.062500 1 0 0 0 0 0 3 29228
-0.001865 -0.000333 0.120453 -0.134543 0.332924 -0.453251 -0.062500 1 0 0 0 0 0 3 30220
-0.001865 -0.000333 0.120453 -0.134533 0.332921 -0.453257 -0.062500 1 0 0 0 0 0 3 31228
-0.001865 -0.000333 0.120453 -0.134532 0.332920 -0.453258 -0.062500 1 0 0 0 0 0 3 32219
-0.001865 -0.000333 0.120453 -0.134536 0.332932 -0.453245 -0.062500 1 0 0 0 0 0 3 33228
-0.001865 -0.000333 0.120453 -0.134532 0.332922 -0.453257 -0.062500 1 0 0 0 0 0 3 34227
-0.001865 -0.000333 0.120453 -0.134532 0.332920 -0.453258 -0.062500 1 0 0 0 0 0 3 35220
-0.001865 -0.000333 0.120453 -0.134544 0.332923 -0.453252 -0.062500 1 0 0 0 0 0 3 36228
-0.001865 -0.000333 0.120453 -0.134525 0.332929 -0.453251 -0.062500 1 0 0 0 0 0 3 37219
-0.001865 -0.000333 0.120453 -0.134543 0.332924 -0.453251 -0.062500 1 0 0 0 0 0 3 38227
-0.001865 -0.000333 0.120453 -0.134533 0.332921 -0.453257 -0.062500 1 0 0 0 0 0 3 39219
-0.001865 -0.000333 0.120453 -0.134532 0.332920 -0.453258 -0.062500 1 0 0 0 0 0 3 40227
-0.001865 -0.000333 0.120453 -0.134536 0.332932 -0.453245 -0.062500 1 0 0 0 0 0 3 41233
-0.001865 -0.000333 0.120453 -0.134532 0.332921 -0.453257 -0.062500 1 0 0 0 0 0 3 42225
-0.001865 -0.000333 0.120453 -0.134532 0.332920 -0.453258 -0.062500 1 0 0 0 0 0 3 43232
-0.001865 -0.000333 0.120453 -0.134544 0.332923 -0.453252 -0.062500 1 0 0 0 0 0 3 44223
-0.001865 -0.000333 0.120453 -0.134525 0.332929 -0.453251 -0.062500 1 0 0 0 0 0 3 45224
-0.001865 -0.000333 0.120453 -0.134543 0.332924 -0.453251 -0.062500 1 0 0 0 0 0 3 46222
-0.001865 -0.000333 0.120453 -0.134533 0.332920 -0.453257 -0.062500 1 0 0 0 0 0 3 47219
-0.001865 -0.000333 0.120453 -0.134532 0.332920 -0.453258 -0.062500 1 0 0 0 0 0 3 48238
-0.001865 -0.000333 0.120453 -0.134536 0.332932 -0.453245 -0.062500 1 0 0 0 0 0 3 49227
-0.001865 -0.000333 0.120453 -0.134533 0.332921 -0.453257 -0.062500 1 0 0 0 0 0 3 50242
-0.001865 -0.000333 0.120453 -0.134532 0.332920 -0.453258 -0.062500 1 0 0 0 0 0 3 51234
-0.001865 -0.000333 0.120453 -0.134544 0.332923 -0.453252 -0.062500 1 0 0 0 0 0 3 52233
-0.001865 -0.000333 0.120453 -0.134525 0.332929 -0.453251 -0.062500 1 0 0 0 0 0 3 53206
-0.001865 -0.000333 0.120453 -0.134543 0.332924 -0.453251 -0.062500 1 0 0 0 0 0 3 54235
-0.001865 -0.000333 0.120453 -0.134533 0.332920 -0.453257 -0.062500 1 0 0 0 0 0 3 55235
-0.001865 -0.000333 0.120453 -0.134532 0.332920 -0.453258 -0.062500 1 0 0 0 0 0 3 56234
-0.001865 -0.000333 0.120453 -0.134536 0.332931 -0.453245 -0.062500 1 0 0 0 0 0 3 57234
-0.001865 -0.000333 0.120453 -0.134533 0.332921 -0.453257 -0.062500 1 0 0 0 0 0 3 58242
-0.001865 -0.000333 0.120453 -0.134532 0.332920 -0.453258 -0.062500 1 0 0 0 0 0 3 59231
-0.001865 -0.000333 0.120453 -0.134544 0.332923 -0.453252 -0.062500 1 0 0 0 0 0 3 60230
-0.001865 -0.000333 0.120453 -0.134525 0.332929 -0.453251 -0.062500 1 0 0 0 0 0 3 61234
-0.001865 -0.000333 0.120453 -0.134543 0.332924 -0.453251 -0.062500 1 0 0 0 0 0 3 62227
-0.001865 -0.000333 0.120453 -0.134534 0.332920 -0.453257 -0.062500 1 0 0 0 0 0 3 63234
-0.001865 -0.000333 0.120453 -0.134532 0.332920 -0.453258 -0.062500 1 0 0 0 0 0 3 64204
-0.001865 -0.000333 0.120453 -0.134536 0.332931 -0.453245 -0.062500 1 0 0 0 0 0 3 65233
-0.001865 -0.000333 0.120453 -0.134533 0.332921 -0.453257 -0.062500 1 0 0 0 0 0 3 66203
-0.001865 -0.000333 0.120453 -0.134532 0.332920 -0.453258 -0.062500 1 0 0 0 0 0 3 67235
-0.001865 -0.000333 0.120453 -0.134536 0.332931 -0.453245 -0.062500 1 0 0 0 0 0 3 68234
-0.001865 -0.000333 0.120453 -0.134536 0.332933 -0.453264 -0.062500 1 0 0 0 0 0 3 69233
-0.001865 -0.000333 0.120453 -0.134545 0.332925 -0.453253 -0.062500 1 0 0 0 0 0 3 70234
-0.001865 -0.000333 0.120453 -0.134534 0.332921 -0.453258 -0.062500 1 0 0 0 0 0 3 71235
-0.001865 -0.000333 0.120453 -0.134524 0.332929 -0.453252 -0.062500 1 0 0 0 0 0 3 72234
-0.001865 -0.000333 0.120453 -0.134543 0.332925 -0.453251 -0.062500 1 0 0 0 0 0 3 73203
-0.001865 -0.000333 0.120453 -0.134534 0.332921 -0.453258 -0.062500 1 0 0 0 0 0 3 74222
-0.001865 -0.000333 0.120453 -0.134532 0.332921 -0.453259 -0.062500 1 0 0 0 0 0 3 75227
-0.001865 -0.000333 0.120453 -0.134536 0.332932 -0.453245 -0.062500 1 0 0 0 0 0 3 76234
-0.001865 -0.000333 0.120453 -0.134533 0.332922 -0.453257 -0.062500 1 0 0 0 0 0 3 77232
-0.001865 -0.000333 0.120453 -0.134544 0.332924 -0.453252 -0.062500 1 0 0 0 0 0 3 78232
-0.001865 -0.000333 0.120453 -0.134534 0.332921 -0.453258 -0.062500 1 0 0 0 0 0 3 79234
-0.001865 -0.000333 0.120453 -0.134524 0.332929 -0.453252 -0.062500 1 0 0 0 0 0 3 80233
-0.001865 -0.000333 0.120453 -0.134543 0.332924 -0.453251 -0.062500 1 0 0 0 0 0 3 81219
-0.001865 -0.000333 0.120453 -0.134534 0.332921 -0.453258 -0.062500 1 0 0 0 0 0 3 82227
-0.001865 -0.000333 0.120453 -0.134532 0.332920 -0.453259 -0.062500 1 0 0 0 0 0 3 83305
-0.001865 -0.000333 0.120453 -0.134536 0.332932 -0.453245 -0.062500 1 0 0 0 0 0 3 84299
-0.001865 -0.000333 0.120453 -0.134533 0.332922 -0.453257 -0.062500 1 0 0 0 0 0 3 85312
-0.001865 -0.000333 0.120453 -0.134544 0.332923 -0.453252 -0.062500 1 0 0 0 0 0 3 86275
-0.001865 -0.000333 0.120453 -0.134534 0.332921 -0.453258 -0.062500 1 0 0 0 0 0 3 87300
-0.001865 -0.000333 0.120453 -0.134524 0.332929 -0.453252 -0.062500 1 0 0 0 0 0 3 88302
-0.001865 -0.000333 0.120453 -0.134543 0.332924 -0.453251 -0.062500 1 0 0 0 0 0 3 89276
-0.001865 -0.000333 0.120453 -0.134534 0.332921 -0.453258 -0.062500 1 0 0 0 0 0 3 90269
-0.001865 -0.000333 0.120453 -0.134532 0.332920 -0.453259 -0.062500 1 0 0 0 0 0 3 91304
-0.001865 -0.000333 0.120453 -0.134536 0.332932 -0.453245 -0.062500 1 0 0 0 0 0 3 92306
-0.001865 -0.000333 0.120453 -0.134533 0.332922 -0.453257 -0.062500 1 0 0 0 0 0 3 93277
-0.001865 -0.000333 0.120453 -0.134544 0.332923 -0.453252 -0.062500 1 0 0 0 0 0 3 94277
-0.001865 -0.000333 0.120453 -0.134534 0.332921 -0.453258 -0.062500 1 0 0 0 0 0 3 95305
-0.001865 -0.000333 0.120453 -0.134524 0.332929 -0.453252 -0.062500 1 0 0 0 0 0 3 96299
-0.001865 -0.000333 0.120453 -0.134543 0.332924 -0.453251 -0.062500 1 0 0 0 0 0 3 97281
-0.001865 -0.000333 0.120453 -0.134534 0.332921 -0.453258 -0.062500 1 0 0 0 0 0 3 98298
-0.001865 -0.000333 0.120453 -0.134524 0.332929 -0.453252 -0.062500 1 0 0 0 0 0 3 99284
-0.001865 -0.000333 0.120453 -0.134543 0.332924 -0.453251 -0.062500 1 0 0 0 0 0 3 100283
-0.001865 -0.000333 0.120453 -0.134533 0.332921 -0.453258 -0.062500 1 0 0 0 0 0 3 101283
-0.001865 -0.000333 0.120453 -0.134545 0.332923 -0.453252 -0.062500 1 0 0 0 0 0 3 102297
-0.001865 -0.000333 0.120453 -0.134534 0.332920 -0.453258 -0.062500 1 0 0 0 0 0 3 103284
-0.001865 -0.000333 0.120453 -0.134524 0.332929 -0.453252 -0.062500 1 0 0 0 0 0 3 104299
-0.001865 -0.000333 0.120453 -0.134543 0.332924 -0.453251 -0.062500 1 0 0 0 0 0 3 105282
-0.001865 -0.000333 0.120453 -0.134534 0.332921 -0.453258 -0.062500 1 0 0 0 0 0 3 106301
-0.001865 -0.000333 0.120453 -0.134524 0.332929 -0.453252 -0.062500 1 0 0 0 0 0 3 107217
-0.001865 -0.000333 0.120453 -0.134543 0.332924 -0.453251 -0.062500 1 0 0 0 0 0 3 108225
-0.001865 -0.000333 0.120453 -0.134533 0.332921 -0.453258 -0.062500 1 0 0 0 0 0 3 109217
-0.001865 -0.000333 0.120453 -0.134545 0.332923 -0.453252 -0.062500 1 0 0 0 0 0 3 110225
-0.001865 -0.000333 0.120453 -0.134526 0.332929 -0.453251 -0.062500 1 0 0 0 0 0 3 111216
-0.001865 -0.000333 0.120453 -0.134531 0.332921 -0.453257 -0.062500 1 0 0 0 0 0 3 112225
-0.001865 -0.000333 0.120453 -0.134544 0.332923 -0.453252 -0.062500 1 0 0 0 0 0 3 113216
-0.001865 -0.000333 0.120453 -0.134534 0.332920 -0.453258 -0.062500 1 0 0 0 0 0 3 114217
-0.001865 -0.000333 0.120453 -0.134524 0.332929 -0.453251 -0.062500 1 0 0 0 0 0 3 115225
-0.001865 -0.000333 0.120453 -0.134543 0.332924 -0.453251 -0.062500 1 0 0 0 0 0 3 116232
-0.001865 -0.000333 0.120453 -0.134533 0.332921 -0.453258 -0.062500 1 0 0 0 0 0 3 117232
-0.001865 -0.000333 0.120453 -0.134545 0.332923 -0.453252 -0.062500 1 0 0 0 0 0 3 118228
-0.001865 -0.000333 0.120453 -0.134526 0.332929 -0.453251 -0.062500 1 0 0 0 0 0 3 119238
-0.001865 -0.000333 0.120453 -0.134531 0.332921 -0.453257 -0.062500 1 0 0 0 0 0 3 120229
-0.001865 -0.000333 0.120453 -0.134544 0.332923 -0.453252 -0.062500 1 0 0 0 0 0 3 121223
-0.001865 -0.000333 0.120453 -0.134534 0.332920 -0.453258 -0.062500 1 0 0 0 0 0 3 122217
-0.001865 -0.000333 0.120453 -0.134524 0.332929 -0.453251 -0.062500 1 0 0 0 0 0 3 123228
-0.001865 -0.000333 0.120453 -0.134543 0.332924 -0.453251 -0.062500 1 0 0 0 0 0 3 124230
-0.001865 -0.000333 0.120453 -0.134533 0.332921 -0.453258 -0.062500 1 0 0 0 0 0 3 125231
-0.001865 -0.000333 0.120453 -0.134532 0.332920 -0.453258 -0.062500 1 0 0 0 0 0 3 126204
-0.001865 -0.000333 0.120453 -0.134536 0.332932 -0.453245 -0.062500 1 0 0 0 0 0 3 127235
-0.001865 -0.000333 0.120453 -0.134532 0.332921 -0.453257 -0.062500 1 0 0 0 0 0 3 128203
-0.001865 -0.000333 0.120453 -0.134544 0.332923 -0.453252 -0.062500 1 0 0 0 0 0 3 129233
-0.001865 -0.000333 0.120453 -0.134534 0.332920 -0.453258 -0.062500 1 0 0 0 0 0 3 130232
-0.001865 -0.000333 0.120453 -0.134524 0.332929 -0.453251 -0.062500 1 0 0 0 0 0 3 131203
-0.001865 -0.000333 0.120453 -0.134543 0.332924 -0.453251 -0.062500 1 0 0 0 0 0 3 132232
-0.001865 -0.000333 0.120453 -0.134533 0.332920 -0.453258 -0.062500 1 0 0 0 0 0 3 133232
-0.001865 -0.000333 0.120453 -0.134532 0.332920 -0.453258 -0.062500 1 0 0 0 0 0 3 134232
-0.001865 -0.000333 0.120453 -0.134536 0.332931 -0.453245 -0.062500 1 0 0 0 0 0 3 135237
-0.001865 -0.000333 0.120453 -0.134532 0.332921 -0.453257 -0.062500 1 0 0 0 0 0 3 136231
-0.001865 -0.000333 0.120453 -0.134544 0.332923 -0.453252 -0.062500 1 0 0 0 0 0 3 137234
-0.001865 -0.000333 0.120453 -0.134534 0.332920 -0.453258 -0.062500 1 0 0 0 0 0 3 138231
-0.001865 -0.000333 0.120453 -0.134524 0.332929 -0.453251 -0.062500 1 0 0 0 0 0 3 139232
-0.001865 -0.000333 0.120453 -0.134543 0.332924 -0.453251 -0.062500 1 0 0 0 0 0 3 140232
-0.001865 -0.000333 0.120453 -0.134533 0.332920 -0.453257 -0.062500 1 0 0 0 0 0 3 141231
-0.001865 -0.000333 0.120453 -0.134532 0.332920 -0.453258 -0.062500 1 0 0 0 0 0 3 142232
-0.001865 -0.000333 0.120453 -0.134536 0.332931 -0.453245 -0.062500 1 0 0 0 0 0 3 143233
-0.001865 -0.000333 0.120453 -0.134532 0.332921 -0.453257 -0.062500 1 0 0 0 0 0 3 144231
-0.001865 -0.000333 0.120453 -0.134544 0.332923 -0.453252 -0.062500 1 0 0 0 0 0 3 145229
-0.001865 -0.000333 0.120453 -0.134534 0.332920 -0.453258 -0.062500 1 0 0 0 0 0 3 146228
-0.001865 -0.000333 0.120453 -0.134524 0.332928 -0.453251 -0.062500 1 0 0 0 0 0 3 147231
-0.001865 -0.000333 0.120453 -0.134543 0.332924 -0.453251 -0.062500 1 0 0 0 0 0 3 148201
-0.001865 -0.000333 0.120453 -0.134533 0.332920 -0.453257 -0.062500 1 0 0 0 0 0 3 149230
-0.001865 -0.000333 0.120453 -0.134524 0.332929 -0.453251 -0.062500 1 0 0 0 0 0 3 150226
-0.001865 -0.000333 0.120453 -0.134543 0.332924 -0.453251 -0.062500 1 0 0 0 0 0 3 151235
-0.001865 -0.000333 0.120453 -0.134533 0.332920 -0.453257 -0.062500 1 0 0 0 0 0 3 152232
-0.001865 -0.000333 0.120453 -0.134544 0.332923 -0.453252 -0.062500 1 0 0 0 0 0 3 153231
-0.001865 -0.000333 0.120453 -0.134525 0.332929 -0.453251 -0.062500 1 0 0 0 0 0 3 154202
-0.001865 -0.000333 0.120453 -0.134535 0.332933 -0.453264 -0.062500 1 0 0 0 0 0 3 155232
-0.001865 -0.000333 0.120453 -0.134545 0.332925 -0.453253 -0.062500 1 0 0 0 0 0 3 156230
-0.001865 -0.000333 0.120453 -0.134534 0.332921 -0.453258 -0.062500 1 0 0 0 0 0 3 157218
-0.001865 -0.000333 0.120453 -0.134537 0.332932 -0.453245 -0.062500 1 0 0 0 0 0 3 158227
-0.001865 -0.000333 0.120453 -0.134533 0.332922 -0.453257 -0.062500 1 0 0 0 0 0 3 159307
-0.001865 -0.000333 0.120453 -0.134532 0.332921 -0.453258 -0.062500 1 0 0 0 0 0 3 160297
-0.001865 -0.000333 0.120453 -0.134545 0.332923 -0.453252 -0.062500 1 0 0 0 0 0 3 161276
-0.001865 -0.000333 0.120453 -0.134526 0.332930 -0.453251 -0.062500 1 0 0 0 0 0 3 162297
-0.001865 -0.000333 0.120453 -0.134531 0.332922 -0.453258 -0.062500 1 0 0 0 0 0 3 163275
-0.001865 -0.000333 0.120453 -0.134544 0.332923 -0.453252 -0.062500 1 0 0 0 0 0 3 164273
-0.001865 -0.000333 0.120453 -0.134534 0.332921 -0.453258 -0.062500 1 0 0 0 0 0 3 165271
-0.001865 -0.000333 0.120453 -0.134537 0.332932 -0.453245 -0.062500 1 0 0 0 0 0 3 166302
-0.001865 -0.000333 0.120453 -0.134533 0.332922 -0.453257 -0.062500 1 0 0 0 0 0 3 167274
-0.001865 -0.000333 0.120453 -0.134532 0.332921 -0.453258 -0.062500 1 0 0 0 0 0 3 168296
-0.001865 -0.000333 0.120453 -0.134536 0.332932 -0.453245 -0.062500 1 0 0 0 0 0 3 169297
-0.001865 -0.000333 0.120453 -0.134533 0.332922 -0.453257 -0.062500 1 0 0 0 0 0 3 170282
-0.001865 -0.000333 0.120453 -0.134532 0.332921 -0.453258 -0.062500 1 0 0 0 0 0 3 171297
-0.001865 -0.000333 0.120453 -0.134544 0.332923 -0.453252 -0.062500 1 0 0 0 0 0 3 172281
-0.001865 -0.000333 0.120453 -0.134534 0.332921 -0.453258 -0.062500 1 0 0 0 0 0 3 173295
-0.001865 -0.000333 0.120453 -0.134524 0.332929 -0.453252 -0.062500 1 0 0 0 0 0 3 174280
-0.001865 -0.000333 0.120453 -0.134543 0.332924 -0.453251 -0.062500 1 0 0 0 0 0 3 175295
-0.001865 -0.000333 0.120453 -0.134533 0.332921 -0.453258 -0.062500 1 0 0 0 0 0 3 176281
-0.001865 -0.000333 0.120453 -0.134536 0.332932 -0.453245 -0.062500 1 0 0 0 0 0 3 177295
-0.001865 -0.000333 0.120453 -0.134533 0.332922 -0.453257 -0.062500 1 0 0 0 0 0 3 178281
-0.001865 -0.000333 0.120453 -0.134532 0.332921 -0.453258 -0.062500 1 0 0 0 0 0 3 179225
-0.001865 -0.000333 0.120453 -0.134544 0.332923 -0.453252 -0.062500 1 0 0 0 0 0 3 180215
-0.001865 -0.000333 0.120453 -0.134525 0.332929 -0.453251 -0.062500 1 0 0 0 0 0 3 181223
-0.001865 -0.000333 0.120453 -0.134531 0.332921 -0.453258 -0.062500 1 0 0 0 0 0 3 182214
-0.001865 -0.000333 0.120453 -0.134544 0.332923 -0.453252 -0.062500 1 0 0 0 0 0 3 183204
-0.001865 -0.000333 0.120453 -0.134534 0.332921 -0.453258 -0.062500 1 0 0 0 0 0 3 184214
-0.001865 -0.000333 0.120453 -0.134536 0.332932 -0.453245 -0.062500 1 0 0 0 0 0 3 185223
-0.001865 -0.000333 0.120453 -0.134533 0.332922 -0.453257 -0.062500 1 0 0 0 0 0 3 186214
-0.001865 -0.000333 0.120453 -0.134532 0.332921 -0.453258 -0.062500 1 0 0 0 0 0 3 187223
-0.001865 -0.000333 0.120453 -0.134544 0.332923 -0.453252 -0.062500 1 0 0 0 0 0 3 188216
-0.001865 -0.000333 0.120453 -0.134525 0.332929 -0.453251 -0.062500 1 0 0 0 0 0 3 189215
-0.001865 -0.000333 0.120453 -0.134531 0.332921 -0.453258 -0.062500 1 0 0 0 0 0 3 190216
-0.001865 -0.000333 0.120453 -0.134544 0.332923 -0.453252 -0.062500 1 0 0 0 0 0 3 191226
-0.001865 -0.000333 0.120453 -0.134534 0.332920 -0.453258 -0.062500 1 0 0 0 0 0 3 192213
-0.001865 -0.000333 0.120453 -0.134536 0.332932 -0.453245 -0.062500 1 0 0 0 0 0 3 193214
-0.001865 -0.000333 0.120453 -0.134533 0.332922 -0.453257 -0.062500 1 0 0 0 0 0 3 194221
-0.001865 -0.000333 0.120453 -0.134532 0.332920 -0.453258 -0.062500 1 0 0 0 0 0 3 195217
-0.001865 -0.000333 0.120453 -0.134544 0.332923 -0.453252 -0.062500 1 0 0 0 0 0 3 196224
-0.001865 -0.000333 0.120453 -0.134525 0.332929 -0.453251 -0.062500 1 0 0 0 0 0 3 197218
-0.001865 -0.000333 0.120453 -0.134531 0.332921 -0.453258 -0.062500 1 0 0 0 0 0 3 198229
-0.001865 -0.000333 0.120453 -0.134544 0.332923 -0.453252 -0.062500 1 0 0 0 0 0 3 199220
-0.001865 -0.000333 0.120453 -0.134534 0.332920 -0.453258 -0.062500 1 0 0 0 0 0 3 200231
-0.001865 -0.000333 0.120453 -0.134536 0.332932 -0.453245 -0.062500 1 0 0 0 0 0 3 201229
-0.001865 -0.000333 0.120453 -0.134533 0.332922 -0.453257 -0.062500 1 0 0 0 0 0 3 202224
-0.001865 -0.000333 0.120453 -0.134532 0.332920 -0.453258 -0.062500 1 0 0 0 0 0 3 203200
-0.001865 -0.000333 0.120453 -0.134544 0.332923 -0.453252 -0.062500 1 0 0 0 0 0 3 204231
-0.001865 -0.000333 0.120453 -0.134525 0.332929 -0.453251 -0.062500 1 0 0 0 0 0 3 205229
-0.001865 -0.000333 0.120453 -0.134531 0.332921 -0.453258 -0.062500 1 0 0 0 0 0 3 206236
-0.001865 -0.000333 0.120453 -0.134544 0.332923 -0.453252 -0.062500 1 0 0 0 0 0 3 207204
-0.001865 -0.000333 0.120453 -0.134534 0.332920 -0.453258 -0.062500 1 0 0 0 0 0 3 208234
-0.001865 -0.000333 0.120453 -0.134536 0.332932 -0.453245 -0.062500 1 0 0 0 0 0 3 209211
-0.001865 -0.000333 0.120453 -0.134533 0.332921 -0.453257 -0.062500 1 0 0 0 0 0 3 210227
-0.001865 -0.000333 0.120453 -0.134532 0.332920 -0.453258 -0.062500 1 0 0 0 0 0 3 211232
-0.001865 -0.000333 0.120453 -0.134544 0.332923 -0.453252 -0.062500 1 0 0 0 0 0 3 212227
-0.001865 -0.000333 0.120453 -0.134525 0.332929 -0.453251 -0.062500 1 0 0 0 0 0 3 213230
-0.001865 -0.000333 0.120453 -0.134531 0.332921 -0.453258 -0.062500 1 0 0 0 0 0 3 214228
-0.001865 -0.000333 0.120453 -0.134544 0.332923 -0.453252 -0.062500 1 0 0 0 0 0 3 215230
-0.001865 -0.000333 0.120453 -0.134534 0.332920 -0.453258 -0.062500 1 0 0 0 0 0 3 216224
-0.001865 -0.000333 0.120453 -0.134536 0.332932 -0.453245 -0.062500 1 0 0 0 0 0 3 217201
-0.001865 -0.000333 0.120453 -0.134533 0.332921 -0.453257 -0.062500 1 0 0 0 0 0 3 218229
-0.001865 -0.000333 0.120453 -0.134532 0.332920 -0.453258 -0.062500 1 0 0 0 0 0 3 219229
-0.001865 -0.000333 0.120453 -0.134536 0.332932 -0.453245 -0.062500 1 0 0 0 0 0 3 220228
-0.001865 -0.000333 0.120453 -0.134533 0.332921 -0.453257 -0.062500 1 0 0 0 0 0 3 221228
-0.001865 -0.000333 0.120453 -0.134532 0.332920 -0.453258 -0.062500 1 0 0 0 0 0 3 222227
-0.001865 -0.000333 0.120453 -0.134544 0.332923 -0.453252 -0.062500 1 0 0 0 0 0 3 223219
-0.001865 -0.000333 0.120453 -0.134525 0.332929 -0.453251 -0.062500 1 0 0 0 0 0 3 224229
-0.001865 -0.000333 0.120453 -0.134531 0.332921 -0.453257 -0.062500 1 0 0 0 0 0 3 225228
-0.001865 -0.000333 0.120453 -0.134544 0.332923 -0.453252 -0.062500 1 0 0 0 0 0 3 226228
-0.001865 -0.000333 0.120453 -0.134533 0.332920 -0.453258 -0.062500 1 0 0 0 0 0 3 227229
-0.001865 -0.000333 0.120453 -0.134536 0.332931 -0.453245 -0.062500 1 0 0 0 0 0 3 228228
-0.001865 -0.000333 0.120453 -0.134533 0.332921 -0.453257 -0.062500 1 0 0 0 0 0 3 229226
-0.001865 -0.000333 0.120453 -0.134532 0.332920 -0.453258 -0.062500 1 0 0 0 0 0 3 230226
-0.001865 -0.000333 0.120453 -0.134544 0.332923 -0.453252 -0.062500 1 0 0 0 0 0 3 231303
-0.001865 -0.000333 0.120453 -0.134525 0.332929 -0.453251 -0.062500 1 0 0 0 0 0 3 232296
-0.001865 -0.000333 0.120453 -0.134531 0.332921 -0.453257 -0.062500 1 0 0 0 0 0 3 233305
-0.001865 -0.000333 0.120453 -0.134544 0.332923 -0.453252 -0.062500 1 0 0 0 0 0 3 234293
-0.001865 -0.000333 0.120453 -0.134533 0.332920 -0.453258 -0.062500 1 0 0 0 0 0 3 235274
-0.001865 -0.000333 0.120453 -0.134536 0.332931 -0.453245 -0.062500 1 0 0 0 0 0 3 236272
-0.001865 -0.000333 0.120453 -0.134536 0.332933 -0.453263 -0.062500 1 0 0 0 0 0 3 237295
-0.001865 -0.000333 0.120453 -0.134533 0.332922 -0.453259 -0.062500 1 0 0 0 0 0 3 238271
-0.001865 -0.000333 0.120453 -0.134545 0.332923 -0.453252 -0.062500 1 0 0 0 0 0 3 239279
-0.001865 -0.000333 0.120453 -0.134526 0.332930 -0.453251 -0.062500 1 0 0 0 0 0 3 240269
-0.001865 -0.000333 0.120453 -0.134531 0.332922 -0.453258 -0.062500 1 0 0 0 0 0 3 241271
-0.001865 -0.000333 0.120453 -0.134544 0.332923 -0.453252 -0.062500 1 0 0 0 0 0 3 242297
-0.001865 -0.000333 0.120453 -0.134534 0.332921 -0.453258 -0.062500 1 0 0 0 0 0 3 243294
-0.001865 -0.000333 0.120453 -0.134536 0.332932 -0.453245 -0.062500 1 0 0 0 0 0 3 244280
-0.001865 -0.000333 0.120453 -0.134533 0.332922 -0.453257 -0.062500 1 0 0 0 0 0 3 245294
-0.001865 -0.000333 0.120453 -0.134532 0.332921 -0.453258 -0.062500 1 0 0 0 0 0 3 246279
-0.001865 -0.000333 0.120453 -0.134536 0.332932 -0.453245 -0.062500 1 0 0 0 0 0 3 247293
-0.001865 -0.000333 0.120453 -0.134533 0.332922 -0.453257 -0.062500 1 0 0 0 0 0 3 248278
-0.001865 -0.000333 0.120453 -0.134532 0.332921 -0.453258 -0.062500 1 0 0 0 0 0 3 249294
-0.001865 -0.000333 0.120453 -0.134544 0.332923 -0.453252 -0.062500 1 0 0 0 0 0 3 250276
-0.001865 -0.000333 0.120453 -0.134525 0.332930 -0.453251 -0.062500 1 0 0 0 0 0 3 251212
-0.001865 -0.000333 0.120453 -0.134544 0.332924 -0.453251 -0.062500 1 0 0 0 0 0 3 252222
-0.001865 -0.000333 0.120453 -0.134534 0.332921 -0.453258 -0.062500 1 0 0 0 0 0 3 253211
-0.001865 -0.000333 0.120453 -0.134532 0.332920 -0.453259 -0.062500 1 0 0 0 0 0 3 254220
-0.001865 -0.000333 0.120453 -0.134536 0.332932 -0.453245 -0.062500 1 0 0 0 0 0 3 255212
-0.001865 -0.000333 0.120453 -0.134533 0.332922 -0.453257 -0.062500 1 0 0 0 0 0 3 256221
-0.001865 -0.000333 0.120453 -0.134532 0.332921 -0.453258 -0.062500 1 0 0 0 0 0 3 257210
-0.001865 -0.000333 0.120453 -0.134544 0.332923 -0.453252 -0.062500 1 0 0 0 0 0 3 258220
-0.001865 -0.000333 0.120453 -0.134525 0.332929 -0.453251 -0.062500 1 0 0 0 0 0 3 259212
-0.001865 -0.000333 0.120453 -0.134544 0.332924 -0.453251 -0.062500 1 0 0 0 0 0 3 260220
-0.001865 -0.000333 0.120453 -0.134534 0.332921 -0.453258 -0.062500 1 0 0 0 0 0 3 261216
-0.001865 -0.000333 0.120453 -0.134532 0.332920 -0.453258 -0.062500 1 0 0 0 0 0 3 262225
-0.001865 -0.000333 0.120453 -0.134536 0.332932 -0.453245 -0.062500 1 0 0 0 0 0 3 263221
-0.001865 -0.000333 0.120453 -0.134533 0.332922 -0.453257 -0.062500 1 0 0 0 0 0 3 264224
-0.001865 -0.000333 0.120453 -0.134532 0.332921 -0.453258 -0.062500 1 0 0 0 0 0 3 265217
-0.001865 -0.000333 0.120453 -0.134544 0.332923 -0.453252 -0.062500 1 0 0 0 0 0 3 266228
-0.001865 -0.000333 0.120453 -0.134525 0.332929 -0.453251 -0.062500 1 0 0 0 0 0 3 267219
-0.001865 -0.000333 0.120453 -0.134531 0.332921 -0.453258 -0.062500 1 0 0 0 0 0 3 268231
-0.001865 -0.000333 0.120453 -0.134544 0.332923 -0.453252 -0.062500 1 0 0 0 0 0 3 269214
-0.001865 -0.000333 0.120453 -0.134533 0.332920 -0.453258 -0.062500 1 0 0 0 0 0 3 270232
-0.001865 -0.000333 0.120453 -0.134536 0.332932 -0.453245 -0.062500 1 0 0 0 0 0 3 271231
-0.001865 -0.000333 0.120453 -0.134533 0.332922 -0.453257 -0.062500 1 0 0 0 0 0 3 272226
-0.001865 -0.000333 0.120453 -0.134532 0.332920 -0.453258 -0.062500 1 0 0 0 0 0 3 273225
-0.001865 -0.000333 0.120453 -0.134544 0.332923 -0.453252 -0.062500 1 0 0 0 0 0 3 274197
-0.001865 -0.000333 0.120453 -0.134525 0.332929 -0.453251 -0.062500 1 0 0 0 0 0 3 275227
-0.001865 -0.000333 0.120453 -0.134531 0.332921 -0.453258 -0.062500 1 0 0 0 0 0 3 276226
-0.001865 -0.000333 0.120453 -0.134544 0.332923 -0.453252 -0.062500 1 0 0 0 0 0 3 277227
-0.001865 -0.000333 0.120453 -0.134534 0.332920 -0.453258 -0.062500 1 0 0 0 0 0 3 278228
-0.001865 -0.000333 0.120453 -0.134536 0.332932 -0.453245 -0.062500 1 0 0 0 0 0 3 279234
-0.001865 -0.000333 0.120453 -0.134533 0.332922 -0.453257 -0.062500 1 0 0 0 0 0 3 280230
-0.001865 -0.000333 0.120453 -0.134532 0.332920 -0.453258 -0.062500 1 0 0 0 0 0 3 281227
-0.001865 -0.000333 0.120453 -0.134544 0.332923 -0.453252 -0.062500 1 0 0 0 0 0 3 282229
-0.001865 -0.000333 0.120453 -0.134525 0.332929 -0.453251 -0.062500 1 0 0 0 0 0 3 283197
-0.001865 -0.000333 0.120453 -0.134531 0.332921 -0.453258 -0.062500 1 0 0 0 0 0 3 284232
-0.001865 -0.000333 0.120453 -0.134544 0.332923 -0.453252 -0.062500 1 0 0 0 0 0 3 285226
-0.001865 -0.000333 0.120453 -0.134534 0.332920 -0.453258 -0.062500 1 0 0 0 0 0 3 286228
-0.001865 -0.000333 0.120453 -0.134536 0.332932 -0.453245 -0.062500 1 0 0 0 0 0 3 287229
-0.001865 -0.000333 0.120453 -0.134533 0.332921 -0.453257 -0.062500 1 0 0 0 0 0 3 288227
-0.001865 -0.000333 0.120453 -0.134532 0.332920 -0.453258 -0.062500 1 0 0 0 0 0 3 289226
-0.001865 -0.000333 0.120453 -0.134536 0.332932 -0.453245 -0.062500 1 0 0 0 0 0 3 290226
-0.001865 -0.000333 0.120453 -0.134532 0.332922 -0.453257 -0.062500 1 0 0 0 0 0 3 291229
-0.001865 -0.000333 0.120453 -0.134532 0.332920 -0.453258 -0.062500 1 0 0 0 0 0 3 292224
-0.001865 -0.000333 0.120453 -0.134544 0.332923 -0.453252 -0.062500 1 0 0 0 0 0 3 293225
-0.001865 -0.000333 0.120453 -0.134525 0.332929 -0.453251 -0.062500 1 0 0 0 0 0 3 294227
-0.001865 -0.000333 0.120453 -0.134543 0.332924 -0.453251 -0.062500 1 0 0 0 0 0 3 295229
-0.001865 -0.000333 0.120453 -0.134533 0.332921 -0.453257 -0.062500 1 0 0 0 0 0 3 296227
-0.001865 -0.000333 0.120453 -0.134532 0.332920 -0.453258 -0.062500 1 0 0 0 0 0 3 297226
-0.001865 -0.000333 0.120453 -0.134536 0.332932 -0.453245 -0.062500 1 0 0 0 0 0 3 298225
-0.001865 -0.000333 0.120453 -0.134532 0.332921 -0.453257 -0.062500 1 0 0 0 0 0 3 299228
-0.001865 -0.000333 0.120453 -0.134532 0.332920 -0.453258 -0.062500 1 0 0 0 0 0 3 300226
-0.001865 -0.000333 0.120453 -0.134544 0.332923 -0.453252 -0.062500 1 0 0 0 0 0 3 301225
-0.001865 -0.000333 0.120453 -0.134525 0.332929 -0.453251 -0.062500 1 0 0 0 0 0 3 302222
-0.001865 -0.000333 0.120453 -0.134543 0.332924 -0.453251 -0.062500 1 0 0 0 0 0 3 303215
-0.001865 -0.000333 0.120453 -0.134533 0.332920 -0.453257 -0.062500 1 0 0 0 0 0 3 304219
-0.001865 -0.000333 0.120453 -0.134532 0.332920 -0.453258 -0.062500 1 0 0 0 0 0 3 305226
-0.001865 -0.000333 0.120453 -0.134536 0.332931 -0.453245 -0.062500 1 0 0 0 0 0 3 306226
-0.001865 -0.000333 0.120453 -0.134532 0.332921 -0.453257 -0.062500 1 0 0 0 0 0 3 307227
-0.001865 -0.000333 0.120453 -0.134532 0.332920 -0.453258 -0.062500 1 0 0 0 0 0 3 308224
-0.001865 -0.000333 0.120453 -0.134544 0.332923 -0.453252 -0.062500 1 0 0 0 0 0 3 309225
-0.001865 -0.000333 0.120453 -0.134525 0.332929 -0.453251 -0.062500 1 0 0 0 0 0 3 310220
-0.001865 -0.000333 0.120453 -0.134543 0.332924 -0.453251 -0.062500 1 0 0 0 0 0 3 311221
-0.001865 -0.000333 0.120453 -0.134533 0.332920 -0.453257 -0.062500 1 0 0 0 0 0 3 312197
-0.001865 -0.000333 0.120453 -0.134532 0.332920 -0.453258 -0.062500 1 0 0 0 0 0 3 313226
-0.001865 -0.000333 0.120453 -0.134536 0.332931 -0.453245 -0.062500 1 0 0 0 0 0 3 314214
-0.001865 -0.000333 0.120453 -0.134532 0.332921 -0.453257 -0.062500 1 0 0 0 0 0 3 315211
-0.001865 -0.000333 0.120453 -0.134532 0.332920 -0.453258 -0.062500 1 0 0 0 0 0 3 316220
-0.001865 -0.000333 0.120453 -0.134544 0.332922 -0.453252 -0.062500 1 0 0 0 0 0 3 317210
-0.001865 -0.000333 0.120453 -0.134525 0.332929 -0.453251 -0.062500 1 0 0 0 0 0 3 318210
-0.001865 -0.000333 0.120453 -0.134543 0.332924 -0.453251 -0.062500 1 0 0 0 0 0 3 319219
-0.001865 -0.000333 0.120453 -0.134533 0.332920 -0.453257 -0.062500 1 0 0 0 0 0 3 320209
-0.001865 -0.000333 0.120453 -0.134532 0.332920 -0.453258 -0.062500 1 0 0 0 0 0 3 321217
-0.001865 -0.000333 0.120453 -0.134536 0.332931 -0.453245 -0.062500 1 0 0 0 0 0 3 322209
-0.001865 -0.000333 0.120453 -0.134536 0.332933 -0.453264 -0.062500 1 0 0 0 0 0 3 323210
-0.001865 -0.000333 0.120453 -0.134533 0.332922 -0.453259 -0.062500 1 0 0 0 0 0 3 324218
-0.001865 -0.000333 0.120453 -0.134536 0.332932 -0.453245 -0.062500 1 0 0 0 0 0 3 325210
-0.001865 -0.000333 0.120453 -0.134533 0.332922 -0.453257 -0.062500 1 0 0 0 0 0 3 326218
-0.001865 -0.000333 0.120453 -0.134544 0.332924 -0.453252 -0.062500 1 0 0 0 0 0 3 327225
-0.001865 -0.000333 0.120453 -0.134534 0.332921 -0.453258 -0.062500 1 0 0 0 0 0 3 328223
-0.001865 -0.000333 0.120453 -0.134524 0.332929 -0.453252 -0.062500 1 0 0 0 0 0 3 329232
-0.001865 -0.000333 0.120453 -0.134543 0.332924 -0.453251 -0.062500 1 0 0 0 0 0 3 330232
-0.001865 -0.000333 0.120453 -0.134533 0.332921 -0.453258 -0.062500 1 0 0 0 0 0 3 331224
-0.001865 -0.000333 0.120453 -0.134532 0.332920 -0.453259 -0.062500 1 0 0 0 0 0 3 332208
-0.001865 -0.000333 0.120453 -0.134536 0.332932 -0.453245 -0.062500 1 0 0 0 0 0 3 333223
-0.001865 -0.000333 0.120453 -0.134533 0.332922 -0.453257 -0.062500 1 0 0 0 0 0 3 334223
-0.001865 -0.000333 0.120453 -0.134544 0.332924 -0.453252 -0.062500 1 0 0 0 0 0 3 335220
-0.001865 -0.000333 0.120453 -0.134534 0.332921 -0.453258 -0.062500 1 0 0 0 0 0 3 336339
-0.001865 -0.000333 0.120453 -0.134524 0.332929 -0.453252 -0.062500 1 0 0 0 0 0 3 337321
-0.001865 -0.000333 0.120453 -0.134543 0.332924 -0.453251 -0.062500 1 0 0 0 0 0 3 338212
-0.001865 -0.000333 0.120453 -0.134533 0.332921 -0.453258 -0.062500 1 0 0 0 0 0 3 339339
-0.001865 -0.000333 0.120453 -0.134532 0.332920 -0.453259 -0.062500 1 0 0 0 0 0 3 340321
-0.001865 -0.000333 0.120453 -0.134536 0.332932 -0.453245 -0.062500 1 0 0 0 0 0 3 341337
-0.001865 -0.000333 0.120453 -0.134533 0.332922 -0.453257 -0.062500 1 0 0 0 0 0 3 342336
-0.001865 -0.000333 0.120453 -0.134544 0.332923 -0.453252 -0.062500 1 0 0 0 0 0 3 343341
-0.001865 -0.000333 0.120453 -0.134534 0.332921 -0.453258 -0.062500 1 0 0 0 0 0 3 344341
-0.001865 -0.000333 0.120453 -0.134524 0.332929 -0.453252 -0.062500 1 0 0 0 0 0 3 345220
-0.001865 -0.000333 0.120453 -0.134543 0.332924 -0.453251 -0.062500 1 0 0 0 0 0 3 346200
-0.001865 -0.000333 0.120453 -0.134534 0.332921 -0.453258 -0.062500 1 0 0 0 0 0 3 347198
-0.001865 -0.000333 0.120453 -0.134532 0.332920 -0.453259 -0.062500 1 0 0 0 0 0 3 348333
-0.001865 -0.000333 0.120453 -0.134536 0.332932 -0.453245 -0.062500 1 0 0 0 0 0 3 349337
-0.001865 -0.000333 0.120453 -0.134533 0.332922 -0.453257 -0.062500 1 0 0 0 0 0 3 350337
-0.001865 -0.000333 0.120453 -0.134544 0.332923 -0.453252 -0.062500 1 0 0 0 0 0 3 351217
-0.001865 -0.000333 0.120453 -0.134534 0.332921 -0.453258 -0.062500 1 0 0 0 0 0 3 352322
-0.001865 -0.000333 0.120453 -0.134524 0.332929 -0.453252 -0.062500 1 0 0 0 0 0 3 353214
-0.001865 -0.000333 0.120453 -0.134543 0.332924 -0.453251 -0.062500 1 0 0 0 0 0 3 354342
-0.001865 -0.000333 0.120453 -0.134534 0.332921 -0.453258 -0.062500 1 0 0 0 0 0 3 355340
-0.001865 -0.000333 0.120453 -0.134532 0.332920 -0.453259 -0.062500 1 0 0 0 0 0 3 356339
-0.001865 -0.000333 0.120453 -0.134536 0.332932 -0.453245 -0.062500 1 0 0 0 0 0 3 357213
-0.001865 -0.000333 0.120453 -0.134533 0.332922 -0.453257 -0.062500 1 0 0 0 0 0 3 358215
-0.001865 -0.000333 0.120453 -0.134544 0.332923 -0.453252 -0.062500 1 0 0 0 0 0 3 359341
-0.001865 -0.000333 0.120453 -0.134534 0.332920 -0.453258 -0.062500 1 0 0 0 0 0 3 360339
-0.001865 -0.000333 0.120453 -0.134524 0.332929 -0.453252 -0.062500 1 0 0 0 0 0 3 361338
-0.001865 -0.000333 0.120453 -0.134543 0.332924 -0.453251 -0.062500 1 0 0 0 0 0 3 362213
-0.001865 -0.000333 0.120453 -0.134534 0.332921 -0.453258 -0.062500 1 0 0 0 0 0 3 363340
-0.001865 -0.000333 0.120453 -0.134524 0.332929 -0.453251 -0.062500 1 0 0 0 0 0 3 364338
-0.001865 -0.000333 0.120453 -0.134543 0.332924 -0.453251 -0.062500 1 0 0 0 0 0 3 365338
-0.001865 -0.000333 0.120453 -0.134533 0.332921 -0.453258 -0.062500 1 0 0 0 0 0 3 366337
-0.001865 -0.000333 0.120453 -0.134545 0.332923 -0.453252 -0.062500 1 0 0 0 0 0 3 367339
-0.001865 -0.000333 0.120453 -0.134534 0.332920 -0.453258 -0.062500 1 0 0 0 0 0 3 368332
-0.001865 -0.000333 0.120453 -0.134524 0.332929 -0.453252 -0.062500 1 0 0 0 0 0 3 369216
-0.001865 -0.000333 0.120453 -0.134543 0.332924 -0.453251 -0.062500 1 0 0 0 0 0 3 370341
-0.001865 -0.000333 0.120453 -0.134534 0.332920 -0.453258 -0.062500 1 0 0 0 0 0 3 371339
-0.001865 -0.000333 0.120453 -0.134524 0.332929 -0.453251 -0.062500 1 0 0 0 0 0 3 372336
-0.001865 -0.000333 0.120453 -0.134543 0.332924 -0.453251 -0.062500 1 0 0 0 0 0 3 373336
-0.001865 -0.000333 0.120453 -0.134533 0.332921 -0.453258 -0.062500 1 0 0 0 0 0 3 374336
-0.001865 -0.000333 0.120453 -0.134532 0.332920 -0.453258 -0.062500 1 0 0 0 0 0 3 375217
-0.001865 -0.000333 0.120453 -0.134536 0.332932 -0.453245 -0.062500 1 0 0 0 0 0 3 376336
-0.001865 -0.000333 0.120453 -0.134532 0.332921 -0.453257 -0.062500 1 0 0 0 0 0 3 377216
-0.001865 -0.000333 0.120453 -0.134544 0.332923 -0.453252 -0.062500 1 0 0 0 0 0 3 378342
-0.001865 -0.000333 0.120453 -0.134534 0.332920 -0.453258 -0.062500 1 0 0 0 0 0 3 379339
-0.001865 -0.000333 0.120453 -0.134524 0.332929 -0.453251 -0.062500 1 0 0 0 0 0 3 380337
-0.001865 -0.000333 0.120453 -0.134543 0.332924 -0.453251 -0.062500 1 0 0 0 0 0 3 381203
-0.001865 -0.000333 0.120453 -0.134533 0.332920 -0.453257 -0.062500 1 0 0 0 0 0 3 382337
-0.001865 -0.000333 0.120453 -0.134532 0.332920 -0.453258 -0.062500 1 0 0 0 0 0 3 383328
-0.001865 -0.000333 0.120453 -0.134536 0.332931 -0.453245 -0.062500 1 0 0 0 0 0 3 384337
-0.001865 -0.000333 0.120453 -0.134532 0.332921 -0.453257 -0.062500 1 0 0 0 0 0 3 385335
-0.001865 -0.000333 0.120453 -0.134544 0.332923 -0.453252 -0.062500 1 0 0 0 0 0 3 386328
-0.001865 -0.000333 0.120453 -0.134534 0.332920 -0.453258 -0.062500 1 0 0 0 0 0 3 387336
-0.001865 -0.000333 0.120453 -0.134524 0.332929 -0.453251 -0.062500 1 0 0 0 0 0 3 388203
-0.001865 -0.000333 0.120453 -0.134543 0.332924 -0.453251 -0.062500 1 0 0 0 0 0 3 389336
-0.001865 -0.000333 0.120453 -0.134533 0.332920 -0.453257 -0.062500 1 0 0 0 0 0 3 390327
-0.001865 -0.000333 0.120453 -0.134532 0.332920 -0.453258 -0.062500 1 0 0 0 0 0 3 391336
-0.001865 -0.000333 0.120453 -0.134536 0.332931 -0.453245 -0.062500 1 0 0 0 0 0 3 392349
-0.001865 -0.000333 0.120453 -0.134532 0.332921 -0.453257 -0.062500 1 0 0 0 0 0 3 393331
-0.001865 -0.000333 0.120453 -0.134544 0.332923 -0.453252 -0.062500 1 0 0 0 0 0 3 394330
-0.001865 -0.000333 0.120453 -0.134534 0.332920 -0.453258 -0.062500 1 0 0 0 0 0 3 395359
-0.001865 -0.000333 0.120453 -0.134524 0.332929 -0.453251 -0.062500 1 0 0 0 0 0 3 396347
-0.001865 -0.000333 0.120453 -0.134543 0.332924 -0.453251 -0.062500 1 0 0 0 0 0 3 397348
-0.001865 -0.000333 0.120453 -0.134533 0.332920 -0.453257 -0.062500 1 0 0 0 0 0 3 398331
-0.001865 -0.000333 0.120453 -0.134532 0.332920 -0.453258 -0.062500 1 0 0 0 0 0 3 399346
-0.001865 -0.000333 0.120453 -0.134536 0.332931 -0.453245 -0.062500 1 0 0 0 0 0 3 400349
-0.001865 -0.000333 0.120453 -0.134532 0.332921 -0.453257 -0.062500 1 0 0 0 0 0 3 401342
-0.001865 -0.000333 0.120453 -0.134544 0.332923 -0.453252 -0.062500 1 0 0 0 0 0 3 402350
-0.001865 -0.000333 0.120453 -0.134534 0.332920 -0.453258 -0.062500 1 0 0 0 0 0 3 403350
-0.001865 -0.000333 0.120453 -0.134524 0.332928 -0.453251 -0.062500 1 0 0 0 0 0 3 404318
-0.001865 -0.000333 0.120453 -0.134543 0.332924 -0.453251 -0.062500 1 0 0 0 0 0 3 405349
-0.001865 -0.000333 0.120453 -0.134537 0.332932 -0.453264 -0.062500 1 0 0 0 0 0 3 406348
-0.001865 -0.000333 0.120453 -0.134537 0.332933 -0.453246 -0.062500 1 0 0 0 0 0 3 407319
-0.001865 -0.000333 0.120453 -0.134533 0.332922 -0.453257 -0.062500 1 0 0 0 0 0 3 408346
-0.001865 -0.000333 0.120453 -0.134532 0.332921 -0.453258 -0.062500 1 0 0 0 0 0 3 409350
-0.001865 -0.000333 0.120453 -0.134545 0.332923 -0.453252 -0.062500 1 0 0 0 0 0 3 410345
-0.001865 -0.000333 0.120453 -0.134526 0.332930 -0.453251 -0.062500 1 0 0 0 0 0 3 411353
-0.001865 -0.000333 0.120453 -0.134531 0.332922 -0.453258 -0.062500 1 0 0 0 0 0 3 412350
-0.001865 -0.000333 0.120453 -0.134544 0.332924 -0.453252 -0.062500 1 0 0 0 0 0 3 413348
-0.001865 -0.000333 0.120453 -0.134534 0.332921 -0.453258 -0.062500 1 0 0 0 0 0 3 414349
-0.001865 -0.000333 0.120453 -0.134536 0.332932 -0.453245 -0.062500 1 0 0 0 0 0 3 415348
-0.001865 -0.000333 0.120453 -0.134533 0.332922 -0.453257 -0.062500 1 0 0 0 0 0 3 416337
-0.001865 -0.000333 0.120453 -0.134532 0.332921 -0.453258 -0.062500 1 0 0 0 0 0 3 417346
-0.001865 -0.000333 0.120453 -0.134545 0.332923 -0.453252 -0.062500 1 0 0 0 0 0 3 418349
-0.001865 -0.000333 0.120453 -0.134526 0.332930 -0.453251 -0.062500 1 0 0 0 0 0 3 419348
-0.001865 -0.000333 0.120453 -0.134531 0.332922 -0.453258 -0.062500 1 0 0 0 0 0 3 420345
-0.001865 -0.000333 0.120453 -0.134544 0.332923 -0.453252 -0.062500 1 0 0 0 0 0 3 421345
-0.001865 -0.000333 0.120453 -0.134534 0.332921 -0.453258 -0.062500 1 0 0 0 0 0 3 422345
-0.001865 -0.000333 0.120453 -0.134524 0.332929 -0.453252 -0.062500 1 0 0 0 0 0 3 423348
-0.001865 -0.000333 0.120453 -0.134543 0.332924 -0.453251 -0.062500 1 0 0 0 0 0 3 424345
-0.001865 -0.000333 0.120453 -0.134533 0.332921 -0.453258 -0.062500 1 0 0 0 0 0 3 425346
-0.001865 -0.000333 0.120453 -0.134545 0.332923 -0.453252 -0.062500 1 0 0 0 0 0 3 426344
-0.001865 -0.000333 0.120453 -0.134526 0.332929 -0.453251 -0.062500 1 0 0 0 0 0 3 427347
-0.001865 -0.000333 0.120453 -0.134531 0.332921 -0.453258 -0.062500 1 0 0 0 0 0 3 428319
-0.001865 -0.000333 0.120453 -0.134544 0.332923 -0.453252 -0.062500 1 0 0 0 0 0 3 429345
-0.001865 -0.000333 0.120453 -0.134534 0.332921 -0.453258 -0.062500 1 0 0 0 0 0 3 430318
-0.001865 -0.000333 0.120453 -0.134524 0.332929 -0.453252 -0.062500 1 0 0 0 0 0 3 431348
-0.001865 -0.000333 0.120453 -0.134543 0.332924 -0.453251 -0.062500 1 0 0 0 0 0 3 432347
-0.001865 -0.000333 0.120453 -0.134533 0.332921 -0.453258 -0.062500 1 0 0 0 0 0 3 433329
-0.001865 -0.000333 0.120453 -0.134545 0.332923 -0.453252 -0.062500 1 0 0 0 0 0 3 434344
-0.001865 -0.000333 0.120453 -0.134526 0.332929 -0.453251 -0.062500 1 0 0 0 0 0 3 435342
-0.001865 -0.000333 0.120453 -0.134531 0.332921 -0.453258 -0.062500 1 0 0 0 0 0 3 436348
-0.001865 -0.000333 0.120453 -0.134544 0.332923 -0.453252 -0.062500 1 0 0 0 0 0 3 437346
-0.001865 -0.000333 0.120453 -0.134534 0.332920 -0.453258 -0.062500 1 0 0 0 0 0 3 438347
-0.001865 -0.000333 0.120453 -0.134524 0.332929 -0.453252 -0.062500 1 0 0 0 0 0 3 439347
-0.001865 -0.000333 0.120453 -0.134543 0.332924 -0.453251 -0.062500 1 0 0 0 0 0 3 440347
-0.001865 -0.000333 0.120453 -0.134533 0.332921 -0.453258 -0.062500 1 0 0 0 0 0 3 441337
-0.001865 -0.000333 0.120453 -0.134536 0.332932 -0.453245 -0.062500 1 0 0 0 0 0 3 442316
-0.001865 -0.000333 0.120453 -0.134533 0.332922 -0.453257 -0.062500 1 0 0 0 0 0 3 443347
-0.001865 -0.000333 0.120453 -0.134532 0.332920 -0.453258 -0.062500 1 0 0 0 0 0 3 444346
-0.001865 -0.000333 0.120453 -0.134544 0.332923 -0.453252 -0.062500 1 0 0 0 0 0 3 445334
-0.001865 -0.000333 0.120453 -0.134525 0.332929 -0.453251 -0.062500 1 0 0 0 0 0 3 446340
-0.001865 -0.000333 0.120453 -0.134531 0.332921 -0.453258 -0.062500 1 0 0 0 0 0 3 447333
-0.001865 -0.000333 0.120453 -0.134544 0.332923 -0.453252 -0.062500 1 0 0 0 0 0 3 448341
-0.001865 -0.000333 0.120453 -0.134534 0.332920 -0.453258 -0.062500 1 0 0 0 0 0 3 449331
-0.001865 -0.000333 0.120453 -0.134536 0.332932 -0.453245 -0.062500 1 0 0 0 0 0 3 450341
-0.001865 -0.000333 0.120453 -0.134533 0.332922 -0.453257 -0.062500 1 0 0 0 0 0 3 451343
-0.001865 -0.000333 0.120453 -0.134532 0.332920 -0.453258 -0.062500 1 0 0 0 0 0 3 452330
-0.001865 -0.000333 0.120453 -0.134544 0.332923 -0.453252 -0.062500 1 0 0 0 0 0 3 453340
-0.001865 -0.000333 0.120453 -0.134525 0.332929 -0.453251 -0.062500 1 0 0 0 0 0 3 454330
-0.001865 -0.000333 0.120453 -0.134531 0.332921 -0.453257 -0.062500 1 0 0 0 0 0 3 455341
-0.001865 -0.000333 0.120453 -0.134544 0.332923 -0.453252 -0.062500 1 0 0 0 0 0 3 456330
-0.001865 -0.000333 0.120453 -0.134534 0.332920 -0.453258 -0.062500 1 0 0 0 0 0 3 457339
-0.001865 -0.000333 0.120453 -0.134536 0.332932 -0.453245 -0.062500 1 0 0 0 0 0 3 458334
-0.001865 -0.000333 0.120453 -0.134533 0.332921 -0.453257 -0.062500 1 0 0 0 0 0 3 459344
-0.001865 -0.000333 0.120453 -0.134532 0.332920 -0.453258 -0.062500 1 0 0 0 0 0 3 460337
-0.001865 -0.000333 0.120453 -0.134544 0.332923 -0.453252 -0.062500 1 0 0 0 0 0 3 461614
-0.001865 -0.000333 0.120453 -0.134525 0.332929 -0.453251 -0.062500 1 0 0 0 0 0 3 462330
-0.001865 -0.000333 0.120453 -0.134531 0.332921 -0.453257 -0.062500 1 0 0 0 0 0 3 463343
-0.001865 -0.000333 0.120453 -0.134544 0.332923 -0.453252 -0.062500 1 0 0 0 0 0 3 464343
-0.001865 -0.000333 0.120453 -0.134534 0.332920 -0.453258 -0.062500 1 0 0 0 0 0 3 465349
-0.001865 -0.000333 0.120453 -0.134536 0.332932 -0.453245 -0.062500 1 0 0 0 0 0 3 466331
-0.001865 -0.000333 0.120453 -0.134533 0.332921 -0.453257 -0.062500 1 0 0 0 0 0 3 467349
-0.001865 -0.000333 0.120453 -0.134532 0.332920 -0.453258 -0.062500 1 0 0 0 0 0 3 468333
-0.001865 -0.000333 0.120453 -0.134544 0.332923 -0.453252 -0.062500 1 0 0 0 0 0 3 469333
-0.001865 -0.000333 0.120453 -0.134525 0.332929 -0.453251 -0.062500 1 0 0 0 0 0 3 470333
-0.001865 -0.000333 0.120453 -0.134531 0.332921 -0.453257 -0.062500 1 0 0 0 0 0 3 471335
-0.001865 -0.000333 0.120453 -0.134544 0.332923 -0.453252 -0.062500 1 0 0 0 0 0 3 472333
-0.001865 -0.000333 0.120453 -0.134534 0.332920 -0.453258 -0.062500 1 0 0 0 0 0 3 473332
-0.001865 -0.000333 0.120453 -0.134536 0.332931 -0.453245 -0.062500 1 0 0 0 0 0 3 474334
-0.001865 -0.000333 0.120453 -0.134533 0.332921 -0.453257 -0.062500 1 0 0 0 0 0 3 475339
-0.001865 -0.000333 0.120453 -0.134532 0.332920 -0.453258 -0.062500 1 0 0 0 0 0 3 476338
-0.001865 -0.000333 0.120453 -0.134544 0.332923 -0.453252 -0.062500 1 0 0 0 0 0 3 477339
-0.001865 -0.000333 0.120453 -0.134525 0.332929 -0.453251 -0.062500 1 0 0 0 0 0 3 478335
-0.001865 -0.000333 0.120453 -0.134531 0.332921 -0.453257 -0.062500 1 0 0 0 0 0 3 479333
-0.001865 -0.000333 0.120453 -0.134544 0.332923 -0.453252 -0.062500 1 0 0 0 0 0 3 480332
-0.001865 -0.000333 0.120453 -0.134534 0.332920 -0.453258 -0.062500 1 0 0 0 0 0 3 481333
-0.001865 -0.000333 0.120453 -0.134524 0.332928 -0.453251 -0.062500 1 0 0 0 0 0 3 482333
-0.001865 -0.000333 0.120453 -0.134543 0.332924 -0.453251 -0.062500 1 0 0 0 0 0 3 483335
-0.001865 -0.000333 0.120453 -0.134533 0.332920 -0.453258 -0.062500 1 0 0 0 0 0 3 484332
-0.001865 -0.000333 0.120453 -0.134536 0.332931 -0.453245 -0.062500 1 0 0 0 0 0 3 485337
-0.001865 -0.000333 0.120453 -0.134536 0.332933 -0.453263 -0.062500 1 0 0 0 0 0 3 486336
-0.001865 -0.000333 0.120453 -0.134533 0.332922 -0.453259 -0.062500 1 0 0 0 0 0 3 487336
-0.001865 -0.000333 0.120453 -0.134544 0.332924 -0.453252 -0.062500 1 0 0 0 0 0 3 488333
-0.001865 -0.000333 0.120453 -0.134525 0.332930 -0.453251 -0.062500 1 0 0 0 0 0 3 489333
-0.001865 -0.000333 0.120453 -0.134531 0.332922 -0.453258 -0.062500 1 0 0 0 0 0 3 490332
-0.001865 -0.000333 0.120453 -0.134544 0.332924 -0.453252 -0.062500 1 0 0 0 0 0 3 491335
-0.001865 -0.000333 0.120453 -0.134534 0.332921 -0.453258 -0.062500 1 0 0 0 0 0 3 492332
-0.001865 -0.000333 0.120453 -0.134536 0.332932 -0.453245 -0.062500 1 0 0 0 0 0 3 493334
-0.001865 -0.000333 0.120453 -0.134533 0.332922 -0.453257 -0.062500 1 0 0 0 0 0 3 494333
-0.001865 -0.000333 0.120453 -0.134532 0.332921 -0.453258 -0.062500 1 0 0 0 0 0 3 495336
-0.001865 -0.000333 0.120453 -0.134544 0.332923 -0.453252 -0.062500 1 0 0 0 0 0 3 496333
-0.001865 -0.000333 0.120453 -0.134526 0.332930 -0.453251 -0.062500 1 0 0 0 0 0 3 497334
-0.001865 -0.000333 0.120453 -0.134531 0.332922 -0.453258 -0.062500 1 0 0 0 0 0 3 498332
-0.001865 -0.000333 0.120453 -0.134544 0.332923 -0.453252 -0.062500 1 0 0 0 0 0 3 499335
-0.001865 -0.000333 0.120453 -0.134534 0.332921 -0.453258 -0.062500 1 0 0 0 0 0 3 500328
-0.001865 -0.000333 0.120453 -0.134536 0.332932 -0.453245 -0.062500 1 0 0 0 0 0 3 501332
-0.001865 -0.000333 0.120453 -0.134533 0.332922 -0.453257 -0.062500 1 0 0 0 0 0 3 502332
-0.001865 -0.000333 0.120453 -0.134532 0.332921 -0.453258 -0.062500 1 0 0 0 0 0 3 503334
-0.001865 -0.000333 0.120453 -0.134544 0.332923 -0.453252 -0.062500 1 0 0 0 0 0 3 504330
-0.001865 -0.000333 0.120453 -0.134526 0.332929 -0.453251 -0.062500 1 0 0 0 0 0 3 505330
-0.001865 -0.000333 0.120453 -0.134531 0.332921 -0.453258 -0.062500 1 0 0 0 0 0 3 506330
-0.001865 -0.000333 0.120453 -0.134544 0.332923 -0.453252 -0.062500 1 0 0 0 0 0 3 507417
-0.001865 -0.000333 0.120453 -0.134534 0.332921 -0.453258 -0.062500 1 0 0 0 0 0 3 508413
-0.001865 -0.000333 0.120453 -0.134536 0.332932 -0.453245 -0.062500 1 0 0 0 0 0 3 509407
-0.001865 -0.000333 0.120453 -0.134533 0.332922 -0.453257 -0.062500 1 0 0 0 0 0 3 510411
-0.001865 -0.000333 0.120453 -0.134532 0.332921 -0.453258 -0.062500 1 0 0 0 0 0 3 511403
-0.001865 -0.000333 0.120453 -0.134536 0.332932 -0.453245 -0.062500 1 0 0 0 0 0 3 512409
-0.001865 -0.000333 0.120453 -0.134533 0.332922 -0.453257 -0.062500 1 0 0 0 0 0 3 513393
-0.001865 -0.000333 0.120453 -0.134532 0.332921 -0.453258 -0.062500 1 0 0 0 0 0 3 514407
-0.001865 -0.000333 0.120453 -0.134544 0.332923 -0.453252 -0.062500 1 0 0 0 0 0 3 515398
-0.001865 -0.000333 0.120453 -0.134525 0.332929 -0.453251 -0.062500 1 0 0 0 0 0 3 516407
-0.001865 -0.000333 0.120453 -0.134531 0.332921 -0.453258 -0.062500 1 0 0 0 0 0 3 517393
-0.001865 -0.000333 0.120453 -0.134544 0.332923 -0.453252 -0.062500 1 0 0 0 0 0 3 518394
-0.001865 -0.000333 0.120453 -0.134533 0.332921 -0.453258 -0.062500 1 0 0 0 0 0 3 519409
-0.001865 -0.000333 0.120453 -0.134536 0.332932 -0.453245 -0.062500 1 0 0 0 0 0 3 520396
-0.001865 -0.000333 0.120453 -0.134533 0.332922 -0.453257 -0.062500 1 0 0 0 0 0 3 521409
-0.001865 -0.000333 0.120453 -0.134532 0.332920 -0.453258 -0.062500 1 0 0 0 0 0 3 522392
-0.001865 -0.000333 0.120453 -0.134544 0.332923 -0.453252 -0.062500 1 0 0 0 0 0 3 523409
-0.001865 -0.000333 0.120453 -0.134525 0.332929 -0.453251 -0.062500 1 0 0 0 0 0 3 524395
-0.001865 -0.000333 0.120453 -0.134531 0.332921 -0.453258 -0.062500 1 0 0 0 0 0 3 525407
-0.001865 -0.000333 0.120453 -0.134544 0.332923 -0.453252 -0.062500 1 0 0 0 0 0 3 526394
-0.001865 -0.000333 0.120453 -0.134533 0.332920 -0.453258 -0.062500 1 0 0 0 0 0 3 527337
-0.001865 -0.000333 0.120453 -0.134536 0.332932 -0.453245 -0.062500 1 0 0 0 0 0 3 528328
-0.001865 -0.000333 0.120453 -0.134533 0.332922 -0.453257 -0.062500 1 0 0 0 0 0 3 529336
-0.001865 -0.000333 0.120453 -0.134532 0.332920 -0.453258 -0.062500 1 0 0 0 0 0 3 530327
-0.001865 -0.000333 0.120453 -0.134544 0.332923 -0.453252 -0.062500 1 0 0 0 0 0 3 531337
-0.001865 -0.000333 0.120453 -0.134525 0.332929 -0.453251 -0.062500 1 0 0 0 0 0 3 532328
-0.001865 -0.000333 0.120453 -0.134531 0.332921 -0.453258 -0.062500 1 0 0 0 0 0 3 533337
-0.001865 -0.000333 0.120453 -0.134544 0.332923 -0.453252 -0.062500 1 0 0 0 0 0 3 534332
-0.001865 -0.000333 0.120453 -0.134533 0.332920 -0.453258 -0.062500 1 0 0 0 0 0 3 535343
-0.001865 -0.000333 0.120453 -0.134536 0.332932 -0.453245 -0.062500 1 0 0 0 0 0 3 536337
-0.001865 -0.000333 0.120453 -0.134533 0.332922 -0.453257 -0.062500 1 0 0 0 0 0 3 537345
-0.001865 -0.000333 0.120453 -0.134532 0.332920 -0.453258 -0.062500 1 0 0 0 0 0 3 538347
-0.001865 -0.000333 0.120453 -0.134544 0.332923 -0.453252 -0.062500 1 0 0 0 0 0 3 539323
-0.001865 -0.000333 0.120453 -0.134525 0.332929 -0.453251 -0.062500 1 0 0 0 0 0 3 540335
-0.001865 -0.000333 0.120453 -0.134531 0.332921 -0.453258 -0.062500 1 0 0 0 0 0 3 541330
-0.001865 -0.000333 0.120453 -0.134544 0.332923 -0.453252 -0.062500 1 0 0 0 0 0 3 542341
-0.001865 -0.000333 0.120453 -0.134533 0.332920 -0.453258 -0.062500 1 0 0 0 0 0 3 543331
-0.001865 -0.000333 0.120453 -0.134536 0.332932 -0.453245 -0.062500 1 0 0 0 0 0 3 544331
-0.001865 -0.000333 0.120453 -0.134533 0.332921 -0.453257 -0.062500 1 0 0 0 0 0 3 545332
-0.001865 -0.000333 0.120453 -0.134532 0.332920 -0.453258 -0.062500 1 0 0 0 0 0 3 546332
-0.001865 -0.000333 0.120453 -0.134544 0.332923 -0.453252 -0.062500 1 0 0 0 0 0 3 547335
-0.001865 -0.000333 0.120453 -0.134525 0.332929 -0.453251 -0.062500 1 0 0 0 0 0 3 548331
-0.001865 -0.000333 0.120453 -0.134531 0.332921 -0.453258 -0.062500 1 0 0 0 0 0 3 549332
-0.001865 -0.000333 0.120453 -0.134544 0.332923 -0.453252 -0.062500 1 0 0 0 0 0 3 550332
-0.001865 -0.000333 0.120453 -0.134534 0.332920 -0.453258 -0.062500 1 0 0 0 0 0 3 551334
-0.001865 -0.000333 0.120453 -0.134536 0.332931 -0.453245 -0.062500 1 0 0 0 0 0 3 552338
-0.001865 -0.000333 0.120453 -0.134533 0.332921 -0.453257 -0.062500 1 0 0 0 0 0 3 553337
-0.001865 -0.000333 0.120453 -0.134532 0.332920 -0.453258 -0.062500 1 0 0 0 0 0 3 554337
-0.001865 -0.000333 0.120453 -0.134536 0.332932 -0.453245 -0.062500 1 0 0 0 0 0 3 555322
-0.001865 -0.000333 0.120453 -0.134532 0.332921 -0.453257 -0.062500 1 0 0 0 0 0 3 556333
-0.001865 -0.000333 0.120453 -0.134532 0.332920 -0.453258 -0.062500 1 0 0 0 0 0 3 557330
-0.001865 -0.000333 0.120453 -0.134544 0.332923 -0.453252 -0.062500 1 0 0 0 0 0 3 558332
-0.001865 -0.000333 0.120453 -0.134525 0.332929 -0.453251 -0.062500 1 0 0 0 0 0 3 559332
-0.001865 -0.000333 0.120453 -0.134543 0.332924 -0.453251 -0.062500 1 0 0 0 0 0 3 560332
-0.001865 -0.000333 0.120453 -0.134533 0.332920 -0.453257 -0.062500 1 0 0 0 0 0 3 561330
-0.001865 -0.000333 0.120453 -0.134532 0.332920 -0.453258 -0.062500 1 0 0 0 0 0 3 562332
-0.001865 -0.000333 0.120453 -0.134536 0.332931 -0.453245 -0.062500 1 0 0 0 0 0 3 563332
-0.001865 -0.000333 0.120453 -0.134532 0.332921 -0.453257 -0.062500 1 0 0 0 0 0 3 564331
-0.001865 -0.000333 0.120453 -0.134532 0.332920 -0.453258 -0.062500 1 0 0 0 0 0 3 565334
-0.001865 -0.000333 0.120453 -0.134544 0.332923 -0.453252 -0.062500 1 0 0 0 0 0 3 566332
-0.001865 -0.000333 0.120453 -0.134525 0.332929 -0.453251 -0.062500 1 0 0 0 0 0 3 567332
-0.001865 -0.000333 0.120453 -0.134543 0.332924 -0.453251 -0.062500 1 0 0 0 0 0 3 568333
-0.001865 -0.000333 0.120453 -0.134533 0.332920 -0.453257 -0.062500 1 0 0 0 0 0 3 569317
-0.001865 -0.000333 0.120453 -0.134532 0.332920 -0.453258 -0.062500 1 0 0 0 0 0 3 570314
-0.001865 -0.000333 0.120453 -0.134536 0.332931 -0.453245 -0.062500 1 0 0 0 0 0 3 571409
-0.001865 -0.000333 0.120453 -0.134536 0.332933 -0.453263 -0.062500 1 0 0 0 0 0 3 572415
-0.001865 -0.000333 0.120453 -0.134533 0.332922 -0.453259 -0.062500 1 0 0 0 0 0 3 573406
-0.001865 -0.000333 0.120453 -0.134544 0.332923 -0.453252 -0.062500 1 0 0 0 0 0 3 574410
-0.001865 -0.000333 0.120453 -0.134525 0.332930 -0.453251 -0.062500 1 0 0 0 0 0 3 575409
-0.001865 -0.000333 0.120453 -0.134544 0.332924 -0.453251 -0.062500 1 0 0 0 0 0 3 576399
-0.001865 -0.000333 0.120453 -0.134534 0.332921 -0.453258 -0.062500 1 0 0 0 0 0 3 577411
-0.001865 -0.000333 0.120453 -0.134533 0.332920 -0.453259 -0.062500 1 0 0 0 0 0 3 578395
-0.001865 -0.000333 0.120453 -0.134536 0.332932 -0.453245 -0.062500 1 0 0 0 0 0 3 579411
-0.001865 -0.000333 0.120453 -0.134533 0.332922 -0.453257 -0.062500 1 0 0 0 0 0 3 580420
-0.001865 -0.000333 0.120453 -0.134532 0.332921 -0.453259 -0.062500 1 0 0 0 0 0 3 581407
-0.001865 -0.000333 0.120453 -0.134536 0.332932 -0.453245 -0.062500 1 0 0 0 0 0 3 582410
-0.001865 -0.000333 0.120453 -0.134532 0.332922 -0.453257 -0.062500 1 0 0 0 0 0 3 583409
-0.001865 -0.000333 0.120453 -0.134544 0.332924 -0.453252 -0.062500 1 0 0 0 0 0 3 584415
-0.001865 -0.000333 0.120453 -0.134534 0.332921 -0.453258 -0.062500 1 0 0 0 0 0 3 585408
-0.001865 -0.000333 0.120453 -0.134524 0.332929 -0.453252 -0.062500 1 0 0 0 0 0 3 586409
-0.001865 -0.000333 0.120453 -0.134543 0.332924 -0.453251 -0.062500 1 0 0 0 0 0 3 587409
-0.001865 -0.000333 0.120453 -0.134533 0.332921 -0.453258 -0.062500 1 0 0 0 0 0 3 588409
-0.001865 -0.000333 0.120453 -0.134532 0.332920 -0.453259 -0.062500 1 0 0 0 0 0 3 589408
-0.001865 -0.000333 0.120453 -0.134536 0.332932 -0.453245 -0.062500 1 0 0 0 0 0 3 590393
-0.001865 -0.000333 0.120453 -0.134532 0.332922 -0.453257 -0.062500 1 0 0 0 0 0 3 591408
-0.001865 -0.000333 0.120453 -0.134544 0.332924 -0.453252 -0.062500 1 0 0 0 0 0 3 592391
-0.001865 -0.000333 0.120453 -0.134534 0.332921 -0.453258 -0.062500 1 0 0 0 0 0 3 593406
-0.001865 -0.000333 0.120453 -0.134524 0.332929 -0.453252 -0.062500 1 0 0 0 0 0 3 594392
-0.001865 -0.000333 0.120453 -0.134543 0.332924 -0.453251 -0.062500 1 0 0 0 0 0 3 595406
-0.001865 -0.000333 0.120453 -0.134533 0.332921 -0.453258 -0.062500 1 0 0 0 0 0 3 596390
-0.001865 -0.000333 0.120453 -0.134532 0.332920 -0.453259 -0.062500 1 0 0 0 0 0 3 597403
-0.001865 -0.000333 0.120453 -0.134536 0.332932 -0.453245 -0.062500 1 0 0 0 0 0 3 598390
-0.001865 -0.000333 0.120453 -0.134532 0.332922 -0.453257 -0.062500 1 0 0 0 0 0 3 599335
-0.001865 -0.000333 0.120453 -0.134544 0.332923 -0.453252 -0.062500 1 0 0 0 0 0 3 600325
-0.001865 -0.000333 0.120453 -0.134534 0.332921 -0.453258 -0.062500 1 0 0 0 0 0 3 601335
-0.001865 -0.000333 0.120453 -0.134524 0.332929 -0.453252 -0.062500 1 0 0 0 0 0 3 602335
-0.001865 -0.000333 0.120453 -0.134543 0.332924 -0.453251 -0.062500 1 0 0 0 0 0 3 603325
-0.001865 -0.000333 0.120453 -0.134533 0.332921 -0.453258 -0.062500 1 0 0 0 0 0 3 604336
-0.001865 -0.000333 0.120453 -0.134532 0.332920 -0.453259 -0.062500 1 0 0 0 0 0 3 605325
-0.001865 -0.000333 0.120453 -0.134536 0.332932 -0.453245 -0.062500 1 0 0 0 0 0 3 606334
-0.001865 -0.000333 0.120453 -0.134533 0.332922 -0.453257 -0.062500 1 0 0 0 0 0 3 607325
-0.001865 -0.000333 0.120453 -0.134544 0.332923 -0.453252 -0.062500 1 0 0 0 0 0 3 608335
-0.001865 -0.000333 0.120453 -0.134534 0.332921 -0.453258 -0.062500 1 0 0 0 0 0 3 609341
-0.001865 -0.000333 0.120453 -0.134524 0.332929 -0.453251 -0.062500 1 0 0 0 0 0 3 610339
-0.001865 -0.000333 0.120453 -0.134543 0.332924 -0.453251 -0.062500 1 0 0 0 0 0 3 611330
-0.001865 -0.000333 0.120453 -0.134533 0.332921 -0.453258 -0.062500 1 0 0 0 0 0 3 612336
-0.001865 -0.000333 0.120453 -0.134532 0.332920 -0.453258 -0.062500 1 0 0 0 0 0 3 613326
-0.001865 -0.000333 0.120453 -0.134536 0.332932 -0.453245 -0.062500 1 0 0 0 0 0 3 614332
-0.001865 -0.000333 0.120453 -0.134533 0.332922 -0.453257 -0.062500 1 0 0 0 0 0 3 615327
-0.001865 -0.000333 0.120453 -0.134544 0.332923 -0.453252 -0.062500 1 0 0 0 0 0 3 616347
-0.001865 -0.000333 0.120453 -0.134534 0.332920 -0.453258 -0.062500 1 0 0 0 0 0 3 617347
-0.001865 -0.000333 0.120453 -0.134524 0.332929 -0.453251 -0.062500 1 0 0 0 0 0 3 618341
-0.001865 -0.000333 0.120453 -0.134543 0.332924 -0.453251 -0.062500 1 0 0 0 0 0 3 619332
-0.001865 -0.000333 0.120453 -0.134534 0.332921 -0.453258 -0.062500 1 0 0 0 0 0 3 620312
-0.001865 -0.000333 0.120453 -0.134532 0.332920 -0.453258 -0.062500 1 0 0 0 0 0 3 621311
-0.001865 -0.000333 0.120453 -0.134536 0.332932 -0.453245 -0.062500 1 0 0 0 0 0 3 622340
-0.001865 -0.000333 0.120453 -0.134533 0.332921 -0.453257 -0.062500 1 0 0 0 0 0 3 623312
-0.001865 -0.000333 0.120453 -0.134532 0.332920 -0.453258 -0.062500 1 0 0 0 0 0 3 624341
-0.001865 -0.000333 0.120453 -0.134536 0.332932 -0.453245 -0.062500 1 0 0 0 0 0 3 625341
-0.001865 -0.000333 0.120453 -0.134532 0.332921 -0.453257 -0.062500 1 0 0 0 0 0 3 626348
-0.001865 -0.000333 0.120453 -0.134544 0.332923 -0.453252 -0.062500 1 0 0 0 0 0 3 627345
-0.001865 -0.000333 0.120453 -0.134534 0.332920 -0.453258 -0.062500 1 0 0 0 0 0 3 628343
-0.001865 -0.000333 0.120453 -0.134532 0.332920 -0.453258 -0.062500 1 0 0 0 0 0 3 629328
-0.001865 -0.000333 0.120453 -0.134536 0.332931 -0.453245 -0.062500 1 0 0 0 0 0 3 630339
-0.001865 -0.000333 0.120453 -0.134533 0.332921 -0.453257 -0.062500 1 0 0 0 0 0 3 631312
-0.001865 -0.000333 0.120453 -0.134532 0.332920 -0.453258 -0.062500 1 0 0 0 0 0 3 632339
-0.001865 -0.000333 0.120453 -0.134536 0.332932 -0.453245 -0.062500 1 0 0 0 0 0 3 633340
-0.001865 -0.000333 0.120453 -0.134532 0.332921 -0.453257 -0.062500 1 0 0 0 0 0 3 634338
-0.001865 -0.000333 0.120453 -0.134544 0.332923 -0.453252 -0.062500 1 0 0 0 0 0 3 635333
-0.001865 -0.000333 0.120453 -0.134534 0.332920 -0.453258 -0.062500 1 0 0 0 0 0 3 636311
-0.001865 -0.000333 0.120453 -0.134524 0.332929 -0.453251 -0.062500 1 0 0 0 0 0 3 637312
-0.001865 -0.000333 0.120453 -0.134543 0.332924 -0.453251 -0.062500 1 0 0 0 0 0 3 638339
-0.001865 -0.000333 0.120453 -0.134533 0.332920 -0.453257 -0.062500 1 0 0 0 0 0 3 639311
-0.001865 -0.000333 0.120453 -0.134532 0.332920 -0.453258 -0.062500 1 0 0 0 0 0 3 640340
-0.001865 -0.000333 0.120453 -0.134536 0.332931 -0.453245 -0.062500 1 0 0 0 0 0 3 641327
-0.001865 -0.000333 0.120453 -0.134532 0.332921 -0.453257 -0.062500 1 0 0 0 0 0 3 642342
-0.001865 -0.000333 0.120453 -0.134544 0.332923 -0.453252 -0.062500 1 0 0 0 0 0 3 643342
-0.001865 -0.000333 0.120453 -0.134534 0.332920 -0.453258 -0.062500 1 0 0 0 0 0 3 644340
-0.001865 -0.000333 0.120453 -0.134524 0.332929 -0.453251 -0.062500 1 0 0 0 0 0 3 645309
-0.001865 -0.000333 0.120453 -0.134543 0.332924 -0.453251 -0.062500 1 0 0 0 0 0 3 646341
-0.001865 -0.000333 0.120453 -0.134533 0.332920 -0.453257 -0.062500 1 0 0 0 0 0 3 647340
-0.001865 -0.000333 0.120453 -0.134532 0.332920 -0.453258 -0.062500 1 0 0 0 0 0 3 648335
-0.001865 -0.000333 0.120453 -0.134536 0.332931 -0.453245 -0.062500 1 0 0 0 0 0 3 649337
-0.001865 -0.000333 0.120453 -0.134532 0.332921 -0.453257 -0.062500 1 0 0 0 0 0 3 650337
-0.001865 -0.000333 0.120453 -0.134544 0.332923 -0.453252 -0.062500 1 0 0 0 0 0 3 651342
-0.001865 -0.000333 0.120453 -0.134534 0.332920 -0.453258 -0.062500 1 0 0 0 0 0 3 652354
-0.001865 -0.000333 0.120453 -0.134524 0.332929 -0.453251 -0.062500 1 0 0 0 0 0 3 653350
-0.001865 -0.000333 0.120453 -0.134543 0.332924 -0.453251 -0.062500 1 0 0 0 0 0 3 654349
-0.001865 -0.000333 0.120453 -0.134533 0.332920 -0.453257 -0.062500 1 0 0 0 0 0 3 655350
-0.001865 -0.000333 0.120453 -0.134532 0.332920 -0.453258 -0.062500 1 0 0 0 0 0 3 656347
-0.001865 -0.000333 0.120453 -0.134536 0.332931 -0.453245 -0.062500 1 0 0 0 0 0 3 657349
-0.001865 -0.000333 0.120453 -0.134536 0.332933 -0.453264 -0.062500 1 0 0 0 0 0 3 658351
-0.001865 -0.000333 0.120453 -0.134545 0.332925 -0.453253 -0.062500 1 0 0 0 0 0 3 659348
-0.001865 -0.000333 0.120453 -0.134534 0.332921 -0.453258 -0.062500 1 0 0 0 0 0 3 660350
-0.001865 -0.000333 0.120453 -0.134524 0.332929 -0.453252 -0.062500 1 0 0 0 0 0 3 661329
-0.001865 -0.000333 0.120453 -0.134543 0.332924 -0.453251 -0.062500 1 0 0 0 0 0 3 662347
-0.001865 -0.000333 0.120453 -0.134534 0.332921 -0.453258 -0.062500 1 0 0 0 0 0 3 663415
-0.001865 -0.000333 0.120453 -0.134536 0.332932 -0.453245 -0.062500 1 0 0 0 0 0 3 664390
-0.001865 -0.000333 0.120453 -0.134533 0.332922 -0.453257 -0.062500 1 0 0 0 0 0 3 665401
-0.001865 -0.000333 0.120453 -0.134532 0.332921 -0.453258 -0.062500 1 0 0 0 0 0 3 666386
-0.001865 -0.000333 0.120453 -0.134544 0.332923 -0.453252 -0.062500 1 0 0 0 0 0 3 667402
-0.001865 -0.000333 0.120453 -0.134526 0.332930 -0.453251 -0.062500 1 0 0 0 0 0 3 668387
-0.001865 -0.000333 0.120453 -0.134531 0.332922 -0.453258 -0.062500 1 0 0 0 0 0 3 669389
-0.001865 -0.000333 0.120453 -0.134544 0.332924 -0.453252 -0.062500 1 0 0 0 0 0 3 670400
-0.001865 -0.000333 0.120453 -0.134534 0.332921 -0.453258 -0.062500 1 0 0 0 0 0 3 671324
-0.001865 -0.000333 0.120453 -0.134524 0.332929 -0.453252 -0.062500 1 0 0 0 0 0 3 672331
-0.001865 -0.000333 0.120453 -0.134543 0.332924 -0.453251 -0.062500 1 0 0 0 0 0 3 673323
-0.001871 -0.000315 0.120443 -0.059741 0.077241 -0.306733 -0.062500 1 0 0 0 0 0 3 674331
-0.001874 -0.000306 0.120439 -0.083844 0.163363 -0.378138 -0.062500 1 0 0 0 0 0 3 675332
-0.001875 -0.000301 0.120438 -0.102627 0.227636 -0.415261 -0.062500 1 0 0 0 0 0 3 676323
-0.001876 -0.000299 0.120437 -0.112912 0.261857 -0.429416 -0.062500 1 0 0 0 0 0 3 677331
-0.001876 -0.000298 0.120437 -0.118206 0.279138 -0.434480 -0.062500 1 0 0 0 0 0 3 678322
-0.001876 -0.000297 0.120437 -0.120897 0.287791 -0.436244 -0.062500 1 0 0 0 0 0 3 679324
-0.001876 -0.000297 0.120437 -0.122258 0.292125 -0.436865 -0.062500 1 0 0 0 0 0 3 680339
-0.001876 -0.000297 0.120437 -0.122942 0.294293 -0.437075 -0.062500 1 0 0 0 0 0 3 681331
-0.001876 -0.000297 0.120437 -0.123276 0.295386 -0.437155 -0.062500 1 0 0 0 0 0 3 682333
-0.001876 -0.000296 0.120437 -0.123459 0.295916 -0.437177 -0.062500 1 0 0 0 0 0 3 683333
-0.001876 -0.000296 0.120437 -0.123532 0.296184 -0.437185 -0.062500 1 0 0 0 0 0 3 684337
-0.001876 -0.000296 0.120437 -0.123586 0.296330 -0.437194 -0.062500 1 0 0 0 0 0 3 685336
-0.001876 -0.000296 0.120437 -0.123616 0.296387 -0.437195 -0.062500 1 0 0 0 0 0 3 686315
-0.001876 -0.000296 0.120437 -0.123617 0.296422 -0.437202 -0.062500 1 0 0 0 0 0 3 687343
-0.001876 -0.000296 0.120437 -0.123620 0.296435 -0.437189 -0.062500 1 0 0 0 0 0 3 688320
-0.001876 -0.000296 0.120437 -0.123624 0.296447 -0.437195 -0.062500 1 0 0 0 0 0 3 689342
-0.001876 -0.000296 0.120437 -0.123624 0.296448 -0.437195 -0.062500 1 0 0 0 0 0 3 690341
-0.001876 -0.000296 0.120437 -0.123624 0.296447 -0.437195 -0.062500 1 0 0 0 0 0 3 691339
-0.001876 -0.000296 0.120437 -0.123631 0.296471 -0.437189 -0.062500 1 0 0 0 0 0 3 692309
-0.001876 -0.000296 0.120437 -0.123624 0.296450 -0.437194 -0.062500 1 0 0 0 0 0 3 693339
-0.001876 -0.000296 0.120437 -0.123627 0.296459 -0.437202 -0.062500 1 0 0 0 0 0 3 694338
-0.001876 -0.000296 0.120437 -0.123636 0.296451 -0.437190 -0.062500 1 0 0 0 0 0 3 695337
-0.001876 -0.000296 0.120437 -0.123617 0.296456 -0.437188 -0.062500 1 0 0 0 0 0 3 696338
-0.001876 -0.000296 0.120437 -0.123638 0.296463 -0.437195 -0.062500 1 0 0 0 0 0 3 697329
-0.001876 -0.000296 0.120437 -0.123625 0.296449 -0.437195 -0.062500 1 0 0 0 0 0 3 698342
-0.001876 -0.000296 0.120437 -0.123627 0.296459 -0.437202 -0.062500 1 0 0 0 0 0 3 699341
-0.001876 -0.000296 0.120437 -0.123628 0.296460 -0.437183 -0.062500 1 0 0 0 0 0 3 700311
-0.001876 -0.000296 0.120437 -0.123627 0.296461 -0.437200 -0.062500 1 0 0 0 0 0 3 701337
-0.001876 -0.000296 0.120437 -0.123624 0.296449 -0.437196 -0.062500 1 0 0 0 0 0 3 702341
-0.001876 -0.000296 0.120437 -0.123639 0.296462 -0.437196 -0.062500 1 0 0 0 0 0 3 703340
-0.001876 -0.000296 0.120437 -0.123617 0.296458 -0.437189 -0.062500 1 0 0 0 0 0 3 704339
-0.001876 -0.000296 0.120437 -0.123635 0.296451 -0.437188 -0.062500 1 0 0 0 0 0 3 705336
-0.001876 -0.000296 0.120437 -0.123628 0.296459 -0.437201 -0.062500 1 0 0 0 0 0 3 706337
-0.001876 -0.000296 0.120437 -0.123624 0.296448 -0.437196 -0.062500 1 0 0 0 0 0 3 707340
-0.001876 -0.000296 0.120437 -0.123631 0.296471 -0.437189 -0.062500 1 0 0 0 0 0 3 708338
-0.001876 -0.000296 0.120437 -0.123624 0.296450 -0.437194 -0.062500 1 0 0 0 0 0 3 709335
-0.001876 -0.000296 0.120437 -0.123627 0.296459 -0.437202 -0.062500 1 0 0 0 0 0 3 710330
-0.001876 -0.000296 0.120437 -0.123636 0.296451 -0.437190 -0.062500 1 0 0 0 0 0 3 711326
-0.001876 -0.000296 0.120437 -0.123617 0.296456 -0.437188 -0.062500 1 0 0 0 0 0 3 712337
-0.001876 -0.000296 0.120437 -0.123638 0.296463 -0.437195 -0.062500 1 0 0 0 0 0 3 713329
-0.001876 -0.000296 0.120437 -0.123625 0.296449 -0.437195 -0.062500 1 0 0 0 0 0 3 714336
-0.001876 -0.000296 0.120437 -0.123627 0.296459 -0.437202 -0.062500 1 0 0 0 0 0 3 715339
-0.001876 -0.000296 0.120437 -0.123628 0.296460 -0.437183 -0.062500 1 0 0 0 0 0 3 716338
-0.001876 -0.000296 0.120437 -0.123627 0.296461 -0.437201 -0.062500 1 0 0 0 0 0 3 717335
-0.001876 -0.000296 0.120437 -0.123624 0.296449 -0.437196 -0.062500 1 0 0 0 0 0 3 718337
-0.001876 -0.000296 0.120437 -0.123636 0.296450 -0.437189 -0.062500 1 0 0 0 0 0 3 719338
-0.001876 -0.000296 0.120437 -0.123620 0.296468 -0.437194 -0.062500 1 0 0 0 0 0 3 720337
-0.001876 -0.000296 0.120437 -0.123635 0.296452 -0.437189 -0.062500 1 0 0 0 0 0 3 721320
-0.001876 -0.000296 0.120437 -0.123628 0.296459 -0.437201 -0.062500 1 0 0 0 0 0 3 722336
-0.001876 -0.000296 0.120437 -0.123616 0.296457 -0.437189 -0.062500 1 0 0 0 0 0 3 723339
-0.001876 -0.000296 0.120437 -0.123638 0.296463 -0.437195 -0.062500 1 0 0 0 0 0 3 724337
-0.001876 -0.000296 0.120437 -0.123625 0.296449 -0.437195 -0.062500 1 0 0 0 0 0 3 725336
-0.001876 -0.000296 0.120437 -0.123627 0.296459 -0.437202 -0.062500 1 0 0 0 0 0 3 726337
-0.001876 -0.000296 0.120437 -0.123628 0.296460 -0.437183 -0.062500 1 0 0 0 0 0 3 727339
-0.001876 -0.000296 0.120437 -0.123624 0.296449 -0.437194 -0.062500 1 0 0 0 0 0 3 728337
-0.001876 -0.000296 0.120437 -0.123639 0.296462 -0.437195 -0.062500 1 0 0 0 0 0 3 729327
-0.001876 -0.000296 0.120437 -0.123625 0.296449 -0.437195 -0.062500 1 0 0 0 0 0 3 730331
-0.001876 -0.000296 0.120437 -0.123619 0.296468 -0.437195 -0.062500 1 0 0 0 0 0 3 731337
-0.001876 -0.000296 0.120437 -0.123635 0.296453 -0.437189 -0.062500 1 0 0 0 0 0 3 732336
-0.001876 -0.000296 0.120437 -0.123628 0.296460 -0.437201 -0.062500 1 0 0 0 0 0 3 733338
-0.001876 -0.000296 0.120437 -0.123624 0.296449 -0.437196 -0.062500 1 0 0 0 0 0 3 734324
-0.001876 -0.000296 0.120437 -0.123627 0.296459 -0.437182 -0.062500 1 0 0 0 0 0 3 735331
-0.001876 -0.000296 0.120437 -0.123627 0.296460 -0.437200 -0.062500 1 0 0 0 0 0 3 736330
-0.001876 -0.000296 0.120437 -0.123636 0.296452 -0.437189 -0.062500 1 0 0 0 0 0 3 737321
-0.001876 -0.000296 0.120437 -0.123629 0.296459 -0.437201 -0.062500 1 0 0 0 0 0 3 738329
-0.001876 -0.000296 0.120437 -0.123616 0.296457 -0.437189 -0.062500 1 0 0 0 0 0 3 739321
-0.001876 -0.000296 0.120437 -0.123638 0.296463 -0.437195 -0.062500 1 0 0 0 0 0 3 740330
-0.001876 -0.000296 0.120437 -0.123625 0.296449 -0.437195 -0.062500 1 0 0 0 0 0 3 741321
-0.001876 -0.000296 0.120437 -0.123627 0.296459 -0.437202 -0.062500 1 0 0 0 0 0 3 742330
-0.001876 -0.000296 0.120437 -0.123628 0.296460 -0.437183 -0.062500 1 0 0 0 0 0 3 743321
-0.001876 -0.000296 0.120437 -0.123624 0.296449 -0.437194 -0.062500 1 0 0 0 0 0 3 744329
-0.001876 -0.000296 0.120437 -0.123639 0.296462 -0.437195 -0.062500 1 0 0 0 0 0 3 745320
-0.001876 -0.000296 0.120437 -0.123626 0.296449 -0.437195 -0.062500 1 0 0 0 0 0 3 746334
-0.001876 -0.000296 0.120437 -0.123619 0.296468 -0.437195 -0.062500 1 0 0 0 0 0 3 747327
-0.001876 -0.000296 0.120437 -0.123635 0.296453 -0.437189 -0.062500 1 0 0 0 0 0 3 748336
-0.001876 -0.000296 0.120437 -0.123628 0.296460 -0.437201 -0.062500 1 0 0 0 0 0 3 749325
-0.001876 -0.000296 0.120437 -0.123624 0.296449 -0.437196 -0.062500 1 0 0 0 0 0 3 750328
-0.001876 -0.000296 0.120437 -0.123627 0.296459 -0.437182 -0.062500 1 0 0 0 0 0 3 751325
-0.001876 -0.000296 0.120437 -0.123627 0.296460 -0.437200 -0.062500 1 0 0 0 0 0 3 752319
-0.001876 -0.000296 0.120437 -0.123636 0.296452 -0.437189 -0.062500 1 0 0 0 0 0 3 753338
-0.001876 -0.000296 0.120437 -0.123629 0.296459 -0.437201 -0.062500 1 0 0 0 0 0 3 754322
-0.001876 -0.000296 0.120437 -0.123616 0.296457 -0.437189 -0.062500 1 0 0 0 0 0 3 755341
-0.001876 -0.000296 0.120437 -0.123638 0.296463 -0.437195 -0.062500 1 0 0 0 0 0 3 756339
-0.001876 -0.000296 0.120437 -0.123625 0.296449 -0.437195 -0.062500 1 0 0 0 0 0 3 757335
-0.001876 -0.000296 0.120437 -0.123624 0.296447 -0.437195 -0.062500 1 0 0 0 0 0 3 758334
-0.001876 -0.000296 0.120437 -0.123631 0.296470 -0.437189 -0.062500 1 0 0 0 0 0 3 759338
-0.001876 -0.000296 0.120437 -0.123624 0.296450 -0.437194 -0.062500 1 0 0 0 0 0 3 760337
-0.001876 -0.000296 0.120437 -0.123639 0.296462 -0.437195 -0.062500 1 0 0 0 0 0 3 761336
-0.001876 -0.000296 0.120437 -0.123626 0.296449 -0.437195 -0.062500 1 0 0 0 0 0 3 762337
-0.001876 -0.000296 0.120437 -0.123619 0.296468 -0.437195 -0.062500 1 0 0 0 0 0 3 763344
-0.001876 -0.000296 0.120437 -0.123635 0.296453 -0.437189 -0.062500 1 0 0 0 0 0 3 764337
-0.001876 -0.000296 0.120437 -0.123628 0.296460 -0.437201 -0.062500 1 0 0 0 0 0 3 765309
-0.001876 -0.000296 0.120437 -0.123616 0.296458 -0.437189 -0.062500 1 0 0 0 0 0 3 766337
-0.001876 -0.000296 0.120437 -0.123635 0.296451 -0.437188 -0.062500 1 0 0 0 0 0 3 767331
-0.001876 -0.000296 0.120437 -0.123628 0.296459 -0.437201 -0.062500 1 0 0 0 0 0 3 768337
-0.001876 -0.000296 0.120437 -0.123636 0.296451 -0.437189 -0.062500 1 0 0 0 0 0 3 769338
-0.001876 -0.000296 0.120437 -0.123629 0.296459 -0.437201 -0.062500 1 0 0 0 0 0 3 770334
-0.001876 -0.000296 0.120437 -0.123616 0.296457 -0.437189 -0.062500 1 0 0 0 0 0 3 771337
-0.001876 -0.000296 0.120437 -0.123638 0.296463 -0.437195 -0.062500 1 0 0 0 0 0 3 772306
-0.001876 -0.000296 0.120437 -0.123625 0.296449 -0.437195 -0.062500 1 0 0 0 0 0 3 773305
-0.001876 -0.000296 0.120437 -0.123615 0.296456 -0.437188 -0.062500 1 0 0 0 0 0 3 774336
-0.001876 -0.000296 0.120437 -0.123638 0.296463 -0.437195 -0.062500 1 0 0 0 0 0 3 775306
-0.001876 -0.000296 0.120437 -0.123625 0.296449 -0.437195 -0.062500 1 0 0 0 0 0 3 776336
-0.001876 -0.000296 0.120437 -0.123627 0.296459 -0.437202 -0.062500 1 0 0 0 0 0 3 777337
-0.001876 -0.000296 0.120437 -0.123628 0.296460 -0.437183 -0.062500 1 0 0 0 0 0 3 778333
-0.001876 -0.000296 0.120437 -0.123627 0.296461 -0.437201 -0.062500 1 0 0 0 0 0 3 779336
-0.001876 -0.000296 0.120437 -0.123636 0.296452 -0.437189 -0.062500 1 0 0 0 0 0 3 780305
-0.001876 -0.000296 0.120437 -0.123629 0.296460 -0.437201 -0.062500 1 0 0 0 0 0 3 781333
-0.001876 -0.000296 0.120437 -0.123616 0.296458 -0.437189 -0.062500 1 0 0 0 0 0 3 782334
-0.001876 -0.000296 0.120437 -0.123635 0.296451 -0.437188 -0.062500 1 0 0 0 0 0 3 783337
-0.001876 -0.000296 0.120437 -0.123628 0.296459 -0.437201 -0.062500 1 0 0 0 0 0 3 784336
-0.001876 -0.000296 0.120437 -0.123636 0.296451 -0.437190 -0.062500 1 0 0 0 0 0 3 785335
-0.001876 -0.000296 0.120437 -0.123620 0.296468 -0.437194 -0.062500 1 0 0 0 0 0 3 786332
-0.001876 -0.000296 0.120437 -0.123623 0.296450 -0.437195 -0.062500 1 0 0 0 0 0 3 787324
-0.001876 -0.000296 0.120437 -0.123639 0.296462 -0.437196 -0.062500 1 0 0 0 0 0 3 788324
-0.001876 -0.000296 0.120437 -0.123626 0.296449 -0.437195 -0.062500 1 0 0 0 0 0 3 789328
-0.001876 -0.000296 0.120437 -0.123616 0.296456 -0.437188 -0.062500 1 0 0 0 0 0 3 790336
-0.001876 -0.000296 0.120437 -0.123638 0.296463 -0.437195 -0.062500 1 0 0 0 0 0 3 791336
-0.001876 -0.000296 0.120437 -0.123625 0.296449 -0.437195 -0.062500 1 0 0 0 0 0 3 792335
-0.001876 -0.000296 0.120437 -0.123627 0.296459 -0.437202 -0.062500 1 0 0 0 0 0 3 793333
-0.001876 -0.000296 0.120437 -0.123628 0.296460 -0.437183 -0.062500 1 0 0 0 0 0 3 794335
-0.001876 -0.000296 0.120437 -0.123627 0.296461 -0.437201 -0.062500 1 0 0 0 0 0 3 795323
-0.001876 -0.000296 0.120437 -0.123636 0.296452 -0.437190 -0.062500 1 0 0 0 0 0 3 796336
-0.001876 -0.000296 0.120437 -0.123625 0.296448 -0.437195 -0.062500 1 0 0 0 0 0 3 797330
-0.001876 -0.000296 0.120437 -0.123619 0.296468 -0.437195 -0.062500 1 0 0 0 0 0 3 798306
-0.001876 -0.000296 0.120437 -0.123635 0.296452 -0.437189 -0.062500 1 0 0 0 0 0 3 799329
-0.001876 -0.000296 0.120437 -0.123628 0.296460 -0.437201 -0.062500 1 0 0 0 0 0 3 800320
-0.001876 -0.000296 0.120437 -0.123628 0.296460 -0.437183 -0.062500 1 0 0 0 0 0 3 801329
-0.001876 -0.000296 0.120437 -0.123628 0.296461 -0.437200 -0.062500 1 0 0 0 0 0 3 802328
-0.001876 -0.000296 0.120437 -0.123624 0.296449 -0.437196 -0.062500 1 0 0 0 0 0 3 803387
-0.001876 -0.000296 0.120437 -0.123636 0.296450 -0.437189 -0.062500 1 0 0 0 0 0 3 804400
-0.001876 -0.000296 0.120437 -0.123629 0.296459 -0.437201 -0.062500 1 0 0 0 0 0 3 805383
-0.001876 -0.000296 0.120437 -0.123616 0.296457 -0.437189 -0.062500 1 0 0 0 0 0 3 806399
-0.001876 -0.000296 0.120437 -0.123638 0.296463 -0.437195 -0.062500 1 0 0 0 0 0 3 807389
-0.001876 -0.000296 0.120437 -0.123625 0.296449 -0.437195 -0.062500 1 0 0 0 0 0 3 808397
-0.001876 -0.000296 0.120437 -0.123619 0.296468 -0.437195 -0.062500 1 0 0 0 0 0 3 809385
-0.001876 -0.000296 0.120437 -0.123635 0.296453 -0.437189 -0.062500 1 0 0 0 0 0 3 810398
-0.001876 -0.000296 0.120437 -0.123628 0.296460 -0.437201 -0.062500 1 0 0 0 0 0 3 811384
-0.001876 -0.000296 0.120437 -0.123636 0.296452 -0.437190 -0.062500 1 0 0 0 0 0 3 812399
-0.001876 -0.000296 0.120437 -0.123617 0.296457 -0.437188 -0.062500 1 0 0 0 0 0 3 813383
-0.001876 -0.000296 0.120437 -0.123626 0.296460 -0.437201 -0.062500 1 0 0 0 0 0 3 814399
-0.001876 -0.000296 0.120437 -0.123636 0.296452 -0.437189 -0.062500 1 0 0 0 0 0 3 815319
-0.001876 -0.000296 0.120437 -0.123628 0.296459 -0.437201 -0.062500 1 0 0 0 0 0 3 816325
-0.001876 -0.000296 0.120437 -0.123628 0.296460 -0.437183 -0.062500 1 0 0 0 0 0 3 817326
-0.001876 -0.000296 0.120437 -0.123628 0.296461 -0.437200 -0.062500 1 0 0 0 0 0 3 818327
-0.001876 -0.000296 0.120437 -0.123624 0.296449 -0.437196 -0.062500 1 0 0 0 0 0 3 819321
-0.001876 -0.000296 0.120437 -0.123636 0.296450 -0.437189 -0.062500 1 0 0 0 0 0 3 820334
-0.001876 -0.000296 0.120437 -0.123620 0.296468 -0.437194 -0.062500 1 0 0 0 0 0 3 821323
-0.001876 -0.000296 0.120437 -0.123623 0.296450 -0.437195 -0.062500 1 0 0 0 0 0 3 822334
-0.001876 -0.000296 0.120437 -0.123639 0.296462 -0.437196 -0.062500 1 0 0 0 0 0 3 823322
-0.001876 -0.000296 0.120437 -0.123625 0.296449 -0.437195 -0.062500 1 0 0 0 0 0 3 824330
-0.001876 -0.000296 0.120437 -0.123619 0.296468 -0.437195 -0.062500 1 0 0 0 0 0 3 825336
-0.001876 -0.000296 0.120437 -0.123635 0.296453 -0.437189 -0.062500 1 0 0 0 0 0 3 826318
-0.001876 -0.000296 0.120437 -0.123628 0.296460 -0.437201 -0.062500 1 0 0 0 0 0 3 827337
-0.001876 -0.000296 0.120437 -0.123628 0.296461 -0.437183 -0.062500 1 0 0 0 0 0 3 828320
-0.001876 -0.000296 0.120437 -0.123624 0.296449 -0.437194 -0.062500 1 0 0 0 0 0 3 829338
-0.001876 -0.000296 0.120437 -0.123627 0.296459 -0.437202 -0.062500 1 0 0 0 0 0 3 830333
-0.001876 -0.000296 0.120437 -0.123636 0.296451 -0.437190 -0.062500 1 0 0 0 0 0 3 831331
-0.001876 -0.000296 0.120437 -0.123629 0.296459 -0.437201 -0.062500 1 0 0 0 0 0 3 832336
-0.001876 -0.000296 0.120437 -0.123628 0.296460 -0.437183 -0.062500 1 0 0 0 0 0 3 833333
-0.001876 -0.000296 0.120437 -0.123628 0.296461 -0.437200 -0.062500 1 0 0 0 0 0 3 834334
-0.001876 -0.000296 0.120437 -0.123624 0.296449 -0.437196 -0.062500 1 0 0 0 0 0 3 835334
-0.001876 -0.000296 0.120437 -0.123628 0.296459 -0.437182 -0.062500 1 0 0 0 0 0 3 836332
-0.001876 -0.000296 0.120437 -0.123627 0.296460 -0.437200 -0.062500 1 0 0 0 0 0 3 837342
-0.001876 -0.000296 0.120437 -0.123624 0.296449 -0.437196 -0.062500 1 0 0 0 0 0 3 838331
-0.001876 -0.000296 0.120437 -0.123639 0.296462 -0.437196 -0.062500 1 0 0 0 0 0 3 839334
-0.001876 -0.000296 0.120437 -0.123617 0.296458 -0.437188 -0.062500 1 0 0 0 0 0 3 840333
-0.001876 -0.000296 0.120437 -0.123626 0.296460 -0.437201 -0.062500 1 0 0 0 0 0 3 841335
-0.001876 -0.000296 0.120437 -0.123636 0.296452 -0.437190 -0.062500 1 0 0 0 0 0 3 842304
-0.001876 -0.000296 0.120437 -0.123625 0.296448 -0.437195 -0.062500 1 0 0 0 0 0 3 843335
-0.001876 -0.000296 0.120437 -0.123631 0.296471 -0.437188 -0.062500 1 0 0 0 0 0 3 844334
-0.001876 -0.000296 0.120437 -0.123624 0.296450 -0.437194 -0.062500 1 0 0 0 0 0 3 845331
-0.001876 -0.000296 0.120437 -0.123627 0.296459 -0.437202 -0.062500 1 0 0 0 0 0 3 846333
-0.001876 -0.000296 0.120437 -0.123636 0.296451 -0.437190 -0.062500 1 0 0 0 0 0 3 847335
-0.001876 -0.000296 0.120437 -0.123620 0.296468 -0.437194 -0.062500 1 0 0 0 0 0 3 848333
-0.001876 -0.000296 0.120437 -0.123635 0.296453 -0.437189 -0.062500 1 0 0 0 0 0 3 849330
-0.001876 -0.000296 0.120437 -0.123629 0.296460 -0.437201 -0.062500 1 0 0 0 0 0 3 850333
-0.001876 -0.000296 0.120437 -0.123624 0.296449 -0.437196 -0.062500 1 0 0 0 0 0 3 851332
-0.001876 -0.000296 0.120437 -0.123628 0.296459 -0.437182 -0.062500 1 0 0 0 0 0 3 852332
-0.001876 -0.000296 0.120437 -0.123627 0.296460 -0.437200 -0.062500 1 0 0 0 0 0 3 853336
-0.001876 -0.000296 0.120437 -0.123624 0.296449 -0.437196 -0.062500 1 0 0 0 0 0 3 854333
-0.001876 -0.000296 0.120437 -0.123639 0.296462 -0.437196 -0.062500 1 0 0 0 0 0 3 855334
-0.001876 -0.000296 0.120437 -0.123617 0.296458 -0.437188 -0.062500 1 0 0 0 0 0 3 856331
-0.001876 -0.000296 0.120437 -0.123626 0.296460 -0.437201 -0.062500 1 0 0 0 0 0 3 857333
-0.001876 -0.000296 0.120437 -0.123636 0.296452 -0.437190 -0.062500 1 0 0 0 0 0 3 858331
-0.001876 -0.000296 0.120437 -0.123625 0.296448 -0.437195 -0.062500 1 0 0 0 0 0 3 859335
-0.001876 -0.000296 0.120437 -0.123631 0.296471 -0.437189 -0.062500 1 0 0 0 0 0 3 860331
-0.001876 -0.000296 0.120437 -0.123624 0.296450 -0.437194 -0.062500 1 0 0 0 0 0 3 861319
-0.001876 -0.000296 0.120437 -0.123627 0.296459 -0.437202 -0.062500 1 0 0 0 0 0 3 862330
-0.001876 -0.000296 0.120437 -0.123636 0.296451 -0.437190 -0.062500 1 0 0 0 0 0 3 863331
-0.001876 -0.000296 0.120437 -0.123620 0.296468 -0.437194 -0.062500 1 0 0 0 0 0 3 864333
-0.001876 -0.000296 0.120437 -0.123635 0.296453 -0.437189 -0.062500 1 0 0 0 0 0 3 865331
-0.001876 -0.000296 0.120437 -0.123629 0.296460 -0.437201 -0.062500 1 0 0 0 0 0 3 866333
-0.001876 -0.000296 0.120437 -0.123624 0.296449 -0.437196 -0.062500 1 0 0 0 0 0 3 867334
-0.001876 -0.000296 0.120437 -0.123628 0.296459 -0.437182 -0.062500 1 0 0 0 0 0 3 868332
-0.001876 -0.000296 0.120437 -0.123628 0.296460 -0.437200 -0.062500 1 0 0 0 0 0 3 869322
-0.001876 -0.000296 0.120437 -0.123624 0.296449 -0.437196 -0.062500 1 0 0 0 0 0 3 870332
-0.001876 -0.000296 0.120437 -0.123639 0.296462 -0.437196 -0.062500 1 0 0 0 0 0 3 871333
-0.001876 -0.000296 0.120437 -0.123617 0.296458 -0.437188 -0.062500 1 0 0 0 0 0 3 872333
-0.001876 -0.000296 0.120437 -0.123626 0.296460 -0.437201 -0.062500 1 0 0 0 0 0 3 873326
-0.001876 -0.000296 0.120437 -0.123636 0.296452 -0.437190 -0.062500 1 0 0 0 0 0 3 874317
-0.001876 -0.000296 0.120437 -0.123625 0.296448 -0.437195 -0.062500 1 0 0 0 0 0 3 875326
-0.001876 -0.000296 0.120437 -0.123631 0.296471 -0.437189 -0.062500 1 0 0 0 0 0 3 876316
-0.001876 -0.000296 0.120437 -0.123625 0.296450 -0.437194 -0.062500 1 0 0 0 0 0 3 877326
-0.001876 -0.000296 0.120437 -0.123627 0.296459 -0.437202 -0.062500 1 0 0 0 0 0 3 878315
-0.001876 -0.000296 0.120437 -0.123628 0.296460 -0.437183 -0.062500 1 0 0 0 0 0 3 879325
-0.001876 -0.000296 0.120437 -0.123627 0.296461 -0.437200 -0.062500 1 0 0 0 0 0 3 880316
-0.001876 -0.000296 0.120437 -0.123624 0.296449 -0.437196 -0.062500 1 0 0 0 0 0 3 881326
-0.001876 -0.000296 0.120437 -0.123636 0.296450 -0.437189 -0.062500 1 0 0 0 0 0 3 882315
-0.001876 -0.000296 0.120437 -0.123628 0.296459 -0.437201 -0.062500 1 0 0 0 0 0 3 883325
-0.001876 -0.000296 0.120437 -0.123628 0.296460 -0.437183 -0.062500 1 0 0 0 0 0 3 884317
-0.001876 -0.000296 0.120437 -0.123628 0.296460 -0.437200 -0.062500 1 0 0 0 0 0 3 885326
-0.001876 -0.000296 0.120437 -0.123624 0.296449 -0.437196 -0.062500 1 0 0 0 0 0 3 886338
-0.001876 -0.000296 0.120437 -0.123631 0.296471 -0.437189 -0.062500 1 0 0 0 0 0 3 887398
-0.001876 -0.000296 0.120437 -0.123624 0.296450 -0.437194 -0.062500 1 0 0 0 0 0 3 888407
-0.001876 -0.000296 0.120437 -0.123623 0.296448 -0.437195 -0.062500 1 0 0 0 0 0 3 889393
-0.001876 -0.000296 0.120437 -0.123639 0.296462 -0.437196 -0.062500 1 0 0 0 0 0 3 890405
-0.001876 -0.000296 0.120437 -0.123617 0.296458 -0.437188 -0.062500 1 0 0 0 0 0 3 891324
-0.001876 -0.000296 0.120437 -0.123626 0.296460 -0.437201 -0.062500 1 0 0 0 0 0 3 892321
-0.001876 -0.000296 0.120437 -0.123636 0.296452 -0.437190 -0.062500 1 0 0 0 0 0 3 893304
-0.001876 -0.000296 0.120437 -0.123628 0.296459 -0.437201 -0.062500 1 0 0 0 0 0 3 894316
-0.001876 -0.000296 0.120437 -0.123628 0.296460 -0.437183 -0.062500 1 0 0 0 0 0 3 895332
-0.001876 -0.000296 0.120437 -0.123628 0.296461 -0.437200 -0.062500 1 0 0 0 0 0 3 896323
-0.001876 -0.000296 0.120437 -0.123624 0.296449 -0.437196 -0.062500 1 0 0 0 0 0 3 897335
-0.001876 -0.000296 0.120437 -0.123636 0.296450 -0.437189 -0.062500 1 0 0 0 0 0 3 898333
-0.001876 -0.000296 0.120437 -0.123620 0.296468 -0.437194 -0.062500 1 0 0 0 0 0 3 899334
-0.001876 -0.000296 0.120437 -0.123623 0.296450 -0.437195 -0.062500 1 0 0 0 0 0 3 900333
-0.001876 -0.000296 0.120437 -0.123639 0.296462 -0.437196 -0.062500 1 0 0 0 0 0 3 901331
-0.001876 -0.000296 0.120437 -0.123625 0.296449 -0.437195 -0.062500 1 0 0 0 0 0 3 902330
-0.001876 -0.000296 0.120437 -0.123631 0.296471 -0.437189 -0.062500 1 0 0 0 0 0 3 903332
-0.001876 -0.000296 0.120437 -0.123625 0.296450 -0.437194 -0.062500 1 0 0 0 0 0 3 904330
-0.001876 -0.000296 0.120437 -0.123624 0.296448 -0.437195 -0.062500 1 0 0 0 0 0 3 905339
-0.001876 -0.000296 0.120437 -0.123639 0.296462 -0.437196 -0.062500 1 0 0 0 0 0 3 906329
-0.001876 -0.000296 0.120437 -0.123617 0.296458 -0.437188 -0.062500 1 0 0 0 0 0 3 907337
-0.001876 -0.000296 0.120437 -0.123626 0.296460 -0.437201 -0.062500 1 0 0 0 0 0 3 908331
-0.001876 -0.000296 0.120437 -0.123636 0.296452 -0.437190 -0.062500 1 0 0 0 0 0 3 909330
-0.001876 -0.000296 0.120437 -0.123628 0.296459 -0.437202 -0.062500 1 0 0 0 0 0 3 910330
-0.001876 -0.000296 0.120437 -0.123628 0.296460 -0.437183 -0.062500 1 0 0 0 0 0 3 911331
-0.001876 -0.000296 0.120437 -0.123628 0.296461 -0.437201 -0.062500 1 0 0 0 0 0 3 912330
-0.001876 -0.000296 0.120437 -0.123624 0.296449 -0.437196 -0.062500 1 0 0 0 0 0 3 913330
-0.001876 -0.000296 0.120437 -0.123627 0.296459 -0.437182 -0.062500 1 0 0 0 0 0 3 914330
-0.001876 -0.000296 0.120437 -0.123627 0.296460 -0.437200 -0.062500 1 0 0 0 0 0 3 915331
-0.001876 -0.000296 0.120437 -0.123624 0.296449 -0.437196 -0.062500 1 0 0 0 0 0 3 916333
-0.001876 -0.000296 0.120437 -0.123639 0.296462 -0.437196 -0.062500 1 0 0 0 0 0 3 917302
-0.001876 -0.000296 0.120437 -0.123617 0.296458 -0.437188 -0.062500 1 0 0 0 0 0 3 918331
-0.001876 -0.000296 0.120437 -0.123626 0.296460 -0.437201 -0.062500 1 0 0 0 0 0 3 919319
-0.001876 -0.000296 0.120437 -0.123636 0.296452 -0.437190 -0.062500 1 0 0 0 0 0 3 920326
-0.001876 -0.000296 0.120437 -0.123625 0.296448 -0.437195 -0.062500 1 0 0 0 0 0 3 921331
-0.001876 -0.000296 0.120437 -0.123631 0.296471 -0.437189 -0.062500 1 0 0 0 0 0 3 922331
-0.001876 -0.000296 0.120437 -0.123624 0.296450 -0.437194 -0.062500 1 0 0 0 0 0 3 923331
-0.001876 -0.000296 0.120437 -0.123627 0.296459 -0.437202 -0.062500 1 0 0 0 0 0 3 924329
-0.001876 -0.000296 0.120437 -0.123636 0.296451 -0.437190 -0.062500 1 0 0 0 0 0 3 925330
-0.001876 -0.000296 0.120437 -0.123620 0.296468 -0.437195 -0.062500 1 0 0 0 0 0 3 926319
-0.001876 -0.000296 0.120437 -0.123635 0.296453 -0.437189 -0.062500 1 0 0 0 0 0 3 927328
-0.001876 -0.000296 0.120437 -0.123628 0.296460 -0.437201 -0.062500 1 0 0 0 0 0 3 928328
-0.001876 -0.000296 0.120437 -0.123624 0.296449 -0.437196 -0.062500 1 0 0 0 0 0 3 929330
-0.001876 -0.000296 0.120437 -0.123628 0.296459 -0.437182 -0.062500 1 0 0 0 0 0 3 930332
-0.001876 -0.000296 0.120437 -0.123627 0.296460 -0.437200 -0.062500 1 0 0 0 0 0 3 931331
-0.001876 -0.000296 0.120437 -0.123624 0.296449 -0.437196 -0.062500 1 0 0 0 0 0 3 932330
-0.001876 -0.000296 0.120437 -0.123639 0.296462 -0.437196 -0.062500 1 0 0 0 0 0 3 933331
-0.001876 -0.000296 0.120437 -0.123617 0.296458 -0.437188 -0.062500 1 0 0 0 0 0 3 934331
-0.001876 -0.000296 0.120437 -0.123626 0.296460 -0.437201 -0.062500 1 0 0 0 0 0 3 935331
-0.001876 -0.000296 0.120437 -0.123636 0.296452 -0.437190 -0.062500 1 0 0 0 0 0 3 936331
-0.001876 -0.000296 0.120437 -0.123625 0.296448 -0.437195 -0.062500 1 0 0 0 0 0 3 937330
-0.001876 -0.000296 0.120437 -0.123631 0.296471 -0.437189 -0.062500 1 0 0 0 0 0 3 938317
-0.001876 -0.000296 0.120437 -0.123624 0.296450 -0.437194 -0.062500 1 0 0 0 0 0 3 939324
-0.001876 -0.000296 0.120437 -0.123627 0.296459 -0.437202 -0.062500 1 0 0 0 0 0 3 940315
-0.001876 -0.000296 0.120437 -0.123628 0.296460 -0.437183 -0.062500 1 0 0 0 0 0 3 941324
-0.001876 -0.000296 0.120437 -0.123627 0.296461 -0.437200 -0.062500 1 0 0 0 0 0 3 942313
-0.001876 -0.000296 0.120437 -0.123636 0.296452 -0.437189 -0.062500 1 0 0 0 0 0 3 943323
-0.001876 -0.000296 0.120437 -0.123625 0.296448 -0.437194 -0.062500 1 0 0 0 0 0 3 944314
-0.001876 -0.000296 0.120437 -0.123627 0.296459 -0.437202 -0.062500 1 0 0 0 0 0 3 945322
-0.001876 -0.000296 0.120437 -0.123628 0.296460 -0.437183 -0.062500 1 0 0 0 0 0 3 946314
-0.001876 -0.000296 0.120437 -0.123628 0.296460 -0.437200 -0.062500 1 0 0 0 0 0 3 947323
-0.001876 -0.000296 0.120437 -0.123624 0.296449 -0.437196 -0.062500 1 0 0 0 0 0 3 948316
-0.001876 -0.000296 0.120437 -0.123639 0.296462 -0.437196 -0.062500 1 0 0 0 0 0 3 949324
-0.001876 -0.000296 0.120437 -0.123617 0.296458 -0.437189 -0.062500 1 0 0 0 0 0 3 950315
-0.001876 -0.000296 0.120437 -0.123623 0.296448 -0.437195 -0.062500 1 0 0 0 0 0 3 951328
-0.001876 -0.000296 0.120437 -0.123639 0.296462 -0.437196 -0.062500 1 0 0 0 0 0 3 952316
-0.001876 -0.000296 0.120437 -0.123617 0.296458 -0.437188 -0.062500 1 0 0 0 0 0 3 953327
-0.001876 -0.000296 0.120437 -0.123638 0.296463 -0.437195 -0.062500 1 0 0 0 0 0 3 954327
-0.001876 -0.000296 0.120437 -0.123625 0.296449 -0.437195 -0.062500 1 0 0 0 0 0 3 955319
-0.001876 -0.000296 0.120437 -0.123627 0.296459 -0.437202 -0.062500 1 0 0 0 0 0 3 956302
-0.001876 -0.000296 0.120437 -0.123628 0.296460 -0.437183 -0.062500 1 0 0 0 0 0 3 957334
-0.001876 -0.000296 0.120437 -0.123627 0.296461 -0.437201 -0.062500 1 0 0 0 0 0 3 958315
-0.001876 -0.000296 0.120437 -0.123636 0.296452 -0.437189 -0.062500 1 0 0 0 0 0 3 959329
-0.001876 -0.000296 0.120437 -0.123625 0.296448 -0.437195 -0.062500 1 0 0 0 0 0 3 960332
-0.001876 -0.000296 0.120437 -0.123619 0.296468 -0.437195 -0.062500 1 0 0 0 0 0 3 961329
-0.001876 -0.000296 0.120437 -0.123635 0.296453 -0.437189 -0.062500 1 0 0 0 0 0 3 962323
-0.001876 -0.000296 0.120437 -0.123628 0.296460 -0.437201 -0.062500 1 0 0 0 0 0 3 963327
-0.001876 -0.000296 0.120437 -0.123624 0.296449 -0.437196 -0.062500 1 0 0 0 0 0 3 964331
-0.001876 -0.000296 0.120437 -0.123627 0.296459 -0.437182 -0.062500 1 0 0 0 0 0 3 965329
-0.001876 -0.000296 0.120437 -0.123627 0.296460 -0.437200 -0.062500 1 0 0 0 0 0 3 966329
-0.001876 -0.000296 0.120437 -0.123624 0.296449 -0.437196 -0.062500 1 0 0 0 0 0 3 967308
-0.001876 -0.000296 0.120437 -0.123639 0.296462 -0.437196 -0.062500 1 0 0 0 0 0 3 968330
-0.001876 -0.000296 0.120437 -0.123617 0.296458 -0.437188 -0.062500 1 0 0 0 0 0 3 969330
-0.001876 -0.000296 0.120437 -0.123638 0.296463 -0.437195 -0.062500 1 0 0 0 0 0 3 970331
-0.001876 -0.000296 0.120437 -0.123625 0.296449 -0.437195 -0.062500 1 0 0 0 0 0 3 971329
-0.001876 -0.000296 0.120437 -0.123627 0.296459 -0.437202 -0.062500 1 0 0 0 0 0 3 972299
-0.001876 -0.000296 0.120437 -0.123628 0.296460 -0.437183 -0.062500 1 0 0 0 0 0 3 973329
-0.001876 -0.000296 0.120437 -0.123627 0.296461 -0.437201 -0.062500 1 0 0 0 0 0 3 974328
-0.001876 -0.000296 0.120437 -0.123624 0.296449 -0.437196 -0.062500 1 0 0 0 0 0 3 975330
-0.001876 -0.000296 0.120437 -0.123636 0.296450 -0.437189 -0.062500 1 0 0 0 0 0 3 976328
-0.001876 -0.000296 0.120437 -0.123620 0.296468 -0.437194 -0.062500 1 0 0 0 0 0 3 977329
-0.001876 -0.000296 0.120437 -0.123635 0.296453 -0.437189 -0.062500 1 0 0 0 0 0 3 978329
-0.001876 -0.000296 0.120437 -0.123628 0.296460 -0.437201 -0.062500 1 0 0 0 0 0 3 979330
-0.001876 -0.000296 0.120437 -0.123624 0.296449 -0.437196 -0.062500 1 0 0 0 0 0 3 980329
-0.001876 -0.000296 0.120437 -0.123627 0.296459 -0.437182 -0.062500 1 0 0 0 0 0 3 981316
-0.001876 -0.000296 0.120437 -0.123627 0.296460 -0.437200 -0.062500 1 0 0 0 0 0 3 982328
-0.001876 -0.000296 0.120437 -0.123624 0.296449 -0.437196 -0.062500 1 0 0 0 0 0 3 983329
-0.001876 -0.000296 0.120437 -0.123639 0.296462 -0.437196 -0.062500 1 0 0 0 0 0 3 984328
-0.001876 -0.000296 0.120437 -0.123617 0.296458 -0.437188 -0.062500 1 0 0 0 0 0 3 985325
-0.001876 -0.000296 0.120437 -0.123638 0.296463 -0.437195 -0.062500 1 0 0 0 0 0 3 986318
-0.001876 -0.000296 0.120437 -0.123625 0.296449 -0.437195 -0.062500 1 0 0 0 0 0 3 987327
-0.001876 -0.000296 0.120437 -0.123627 0.296459 -0.437202 -0.062500 1 0 0 0 0 0 3 988331
-0.001876 -0.000296 0.120437 -0.123628 0.296460 -0.437183 -0.062500 1 0 0 0 0 0 3 989326
-0.001876 -0.000296 0.120437 -0.123624 0.296449 -0.437194 -0.062500 1 0 0 0 0 0 3 990329
-0.001876 -0.000296 0.120437 -0.123627 0.296459 -0.437202 -0.062500 1 0 0 0 0 0 3 991310
-0.001876 -0.000296 0.120437 -0.123628 0.296460 -0.437183 -0.062500 1 0 0 0 0 0 3 992325
-0.001876 -0.000296 0.120437 -0.123627 0.296461 -0.437200 -0.062500 1 0 0 0 0 0 3 993328
-0.001876 -0.000296 0.120437 -0.123636 0.296452 -0.437189 -0.062500 1 0 0 0 0 0 3 994329
-0.001876 -0.000296 0.120437 -0.123629 0.296460 -0.437201 -0.062500 1 0 0 0 0 0 3 995331
-0.001876 -0.000296 0.120437 -0.123616 0.296458 -0.437189 -0.062500 1 0 0 0 0 0 3 996328
-0.001876 -0.000296 0.120437 -0.123635 0.296451 -0.437188 -0.062500 1 0 0 0 0 0 3 997328
-0.001876 -0.000296 0.120437 -0.123628 0.296459 -0.437201 -0.062500 1 0 0 0 0 0 3 998329
-0.001876 -0.000296 0.120437 -0.123624 0.296448 -0.437196 -0.062500 1 0 0 0 0 0 3 999317
-0.001876 -0.000296 0.120437 -0.123631 0.296471 -0.437189 -0.062500 1 0 0 0 0 0 4 323
-0.001876 -0.000296 0.120437 -0.123624 0.296450 -0.437194 -0.062500 1 0 0 0 0 0 4 1328
-0.001876 -0.000296 0.120437 -0.123639 0.296462 -0.437195 -0.062500 1 0 0 0 0 0 4 2329
-0.001876 -0.000296 0.120437 -0.123626 0.296449 -0.437195 -0.062500 1 0 0 0 0 0 4 3335
-0.001876 -0.000296 0.120437 -0.123616 0.296456 -0.437188 -0.062500 1 0 0 0 0 0 4 4322
-0.001876 -0.000296 0.120437 -0.123638 0.296463 -0.437195 -0.062500 1 0 0 0 0 0 4 5313
-0.001876 -0.000296 0.120437 -0.123625 0.296449 -0.437195 -0.062500 1 0 0 0 0 0 4 6322
-0.001876 -0.000296 0.120437 -0.123627 0.296459 -0.437202 -0.062500 1 0 0 0 0 0 4 7380
-0.001876 -0.000296 0.120437 -0.123628 0.296460 -0.437183 -0.062500 1 0 0 0 0 0 4 8395
-0.001876 -0.000296 0.120437 -0.123627 0.296461 -0.437201 -0.062500 1 0 0 0 0 0 4 9377
-0.001876 -0.000296 0.120437 -0.123636 0.296452 -0.437189 -0.062500 1 0 0 0 0 0 4 10390
-0.001876 -0.000296 0.120437 -0.123629 0.296460 -0.437201 -0.062500 1 0 0 0 0 0 4 11381
-0.001876 -0.000296 0.120437 -0.123616 0.296458 -0.437189 -0.062500 1 0 0 0 0 0 4 12392
-0.001876 -0.000296 0.120437 -0.123635 0.296451 -0.437188 -0.062500 1 0 0 0 0 0 4 13377
-0.001876 -0.000296 0.120437 -0.123628 0.296459 -0.437201 -0.062500 1 0 0 0 0 0 4 14391
-0.001876 -0.000296 0.120437 -0.123624 0.296448 -0.437196 -0.062500 1 0 0 0 0 0 4 15379
-0.001876 -0.000296 0.120437 -0.123631 0.296471 -0.437189 -0.062500 1 0 0 0 0 0 4 16392
-0.001876 -0.000296 0.120437 -0.123624 0.296450 -0.437195 -0.062500 1 0 0 0 0 0 4 17406
-0.001876 -0.000296 0.120437 -0.123639 0.296462 -0.437195 -0.062500 1 0 0 0 0 0 4 18377
-0.001876 -0.000296 0.120437 -0.123626 0.296449 -0.437195 -0.062500 1 0 0 0 0 0 4 19321
-0.001876 -0.000296 0.120437 -0.123616 0.296456 -0.437188 -0.062500 1 0 0 0 0 0 4 20321
-0.001876 -0.000296 0.120437 -0.123638 0.296463 -0.437195 -0.062500 1 0 0 0 0 0 4 21312
-0.001876 -0.000296 0.120437 -0.123625 0.296449 -0.437195 -0.062500 1 0 0 0 0 0 4 22321
-0.001876 -0.000296 0.120437 -0.123627 0.296459 -0.437202 -0.062500 1 0 0 0 0 0 4 23312
-0.001876 -0.000296 0.120437 -0.123628 0.296460 -0.437183 -0.062500 1 0 0 0 0 0 4 24316
-0.001876 -0.000296 0.120437 -0.123627 0.296460 -0.437201 -0.062500 1 0 0 0 0 0 4 25325
-0.001876 -0.000296 0.120437 -0.123636 0.296452 -0.437189 -0.062500 1 0 0 0 0 0 4 26323
-0.001876 -0.000296 0.120437 -0.123629 0.296460 -0.437201 -0.062500 1 0 0 0 0 0 4 27334
-0.001876 -0.000296 0.120437 -0.123616 0.296458 -0.437189 -0.062500 1 0 0 0 0 0 4 28323
-0.001876 -0.000296 0.120437 -0.123635 0.296451 -0.437188 -0.062500 1 0 0 0 0 0 4 29319
-0.001876 -0.000296 0.120437 -0.123628 0.296459 -0.437201 -0.062500 1 0 0 0 0 0 4 30320
-0.001876 -0.000296 0.120437 -0.123616 0.296457 -0.437189 -0.062500 1 0 0 0 0 0 4 31314
-0.001876 -0.000296 0.120437 -0.123638 0.296463 -0.437195 -0.062500 1 0 0 0 0 0 4 32327
-0.001876 -0.000296 0.120437 -0.123625 0.296449 -0.437195 -0.062500 1 0 0 0 0 0 4 33344
-0.001876 -0.000296 0.120437 -0.123639 0.296462 -0.437196 -0.062500 1 0 0 0 0 0 4 34327
-0.001876 -0.000296 0.120437 -0.123617 0.296458 -0.437188 -0.062500 1 0 0 0 0 0 4 35320
-0.001876 -0.000296 0.120437 -0.123623 0.296449 -0.437194 -0.062500 1 0 0 0 0 0 4 36311
-0.001876 -0.000296 0.120437 -0.123639 0.296462 -0.437195 -0.062500 1 0 0 0 0 0 4 37329
-0.001876 -0.000296 0.120437 -0.123625 0.296449 -0.437195 -0.062500 1 0 0 0 0 0 4 38328
-0.001876 -0.000296 0.120437 -0.123619 0.296468 -0.437195 -0.062500 1 0 0 0 0 0 4 39329
-0.001876 -0.000296 0.120437 -0.123635 0.296453 -0.437189 -0.062500 1 0 0 0 0 0 4 40325
-0.001876 -0.000296 0.120437 -0.123628 0.296460 -0.437201 -0.062500 1 0 0 0 0 0 4 41327
-0.001876 -0.000296 0.120437 -0.123636 0.296452 -0.437190 -0.062500 1 0 0 0 0 0 4 42335
-0.001876 -0.000296 0.120437 -0.123617 0.296456 -0.437188 -0.062500 1 0 0 0 0 0 4 43326
-0.001876 -0.000296 0.120437 -0.123626 0.296460 -0.437201 -0.062500 1 0 0 0 0 0 4 44328
-0.001876 -0.000296 0.120437 -0.123636 0.296451 -0.437189 -0.062500 1 0 0 0 0 0 4 45329
-0.001876 -0.000296 0.120437 -0.123629 0.296459 -0.437201 -0.062500 1 0 0 0 0 0 4 46326
-0.001876 -0.000296 0.120437 -0.123616 0.296457 -0.437189 -0.062500 1 0 0 0 0 0 4 47328
-0.001876 -0.000296 0.120437 -0.123638 0.296463 -0.437195 -0.062500 1 0 0 0 0 0 4 48325
-0.001876 -0.000296 0.120437 -0.123625 0.296449 -0.437195 -0.062500 1 0 0 0 0 0 4 49326
-0.001876 -0.000296 0.120437 -0.123627 0.296459 -0.437202 -0.062500 1 0 0 0 0 0 4 50327
-0.001876 -0.000296 0.120437 -0.123628 0.296460 -0.437183 -0.062500 1 0 0 0 0 0 4 51328
-0.001876 -0.000296 0.120437 -0.123624 0.296449 -0.437194 -0.062500 1 0 0 0 0 0 4 52327
-0.001876 -0.000296 0.120437 -0.123639 0.296462 -0.437195 -0.062500 1 0 0 0 0 0 4 53327
-0.001876 -0.000296 0.120437 -0.123625 0.296449 -0.437195 -0.062500 1 0 0 0 0 0 4 54327
-0.001876 -0.000296 0.120437 -0.123619 0.296468 -0.437195 -0.062500 1 0 0 0 0 0 4 55327
-0.001876 -0.000296 0.120437 -0.123635 0.296453 -0.437189 -0.062500 1 0 0 0 0 0 4 56325
-0.001876 -0.000296 0.120437 -0.123628 0.296460 -0.437201 -0.062500 1 0 0 0 0 0 4 57316
-0.001876 -0.000296 0.120437 -0.123628 0.296461 -0.437183 -0.062500 1 0 0 0 0 0 4 58325
-0.001876 -0.000296 0.120437 -0.123628 0.296461 -0.437200 -0.062500 1 0 0 0 0 0 4 59328
-0.001876 -0.000296 0.120437 -0.123636 0.296452 -0.437189 -0.062500 1 0 0 0 0 0 4 60326
-0.001876 -0.000296 0.120437 -0.123625 0.296448 -0.437194 -0.062500 1 0 0 0 0 0 4 61326
-0.001876 -0.000296 0.120437 -0.123628 0.296459 -0.437202 -0.062500 1 0 0 0 0 0 4 62324
-0.001876 -0.000296 0.120437 -0.123616 0.296457 -0.437189 -0.062500 1 0 0 0 0 0 4 63328
-0.001876 -0.000296 0.120437 -0.123638 0.296463 -0.437195 -0.062500 1 0 0 0 0 0 4 64323
-0.001876 -0.000296 0.120437 -0.123625 0.296449 -0.437195 -0.062500 1 0 0 0 0 0 4 65295
-0.001895 -0.000292 0.120447 0.140695 0.234398 -0.576981 -0.062500 1 0 0 0 0 0 4 66323
-0.001905 -0.000290 0.120451 0.051008 0.255018 -0.508766 -0.062500 1 0 0 0 0 0 4 67316
-0.001909 -0.000289 0.120452 -0.015463 0.270629 -0.473362 -0.062500 1 0 0 0 0 0 4 68324
-0.001912 -0.000288 0.120452 -0.050673 0.279002 -0.459884 -0.062500 1 0 0 0 0 0 4 69326
-0.001913 -0.000288 0.120452 -0.068410 0.283255 -0.455091 -0.062500 1 0 0 0 0 0 4 70325
-0.001913 -0.000288 0.120452 -0.077262 0.285395 -0.453395 -0.062500 1 0 0 0 0 0 4 71326
-0.001914 -0.000288 0.120452 -0.081671 0.286471 -0.452811 -0.062500 1 0 0 0 0 0 4 72324
-0.001914 -0.000288 0.120452 -0.083878 0.287011 -0.452618 -0.062500 1 0 0 0 0 0 4 73308
-0.001914 -0.000288 0.120453 -0.084974 0.287274 -0.452539 -0.062500 1 0 0 0 0 0 4 74321
-0.001914 -0.000288 0.120453 -0.085525 0.287416 -0.452517 -0.062500 1 0 0 0 0 0 4 75329
-0.001914 -0.000288 0.120453 -0.085813 0.287476 -0.452509 -0.062500 1 0 0 0 0 0 4 76326
-0.001914 -0.000288 0.120453 -0.085948 0.287507 -0.452504 -0.062500 1 0 0 0 0 0 4 77326
-0.001914 -0.000288 0.120453 -0.086007 0.287531 -0.452505 -0.062500 1 0 0 0 0 0 4 78319
-0.001914 -0.000288 0.120453 -0.086042 0.287530 -0.452499 -0.062500 1 0 0 0 0 0 4 79311
-0.001914 -0.000288 0.120453 -0.086059 0.287543 -0.452499 -0.062500 1 0 0 0 0 0 4 80319
-0.001914 -0.000288 0.120453 -0.086068 0.287536 -0.452506 -0.062500 1 0 0 0 0 0 4 81422
-0.001914 -0.000288 0.120453 -0.086072 0.287546 -0.452493 -0.062500 1 0 0 0 0 0 4 82320
-0.001914 -0.000288 0.120453 -0.086072 0.287547 -0.452511 -0.062500 1 0 0 0 0 0 4 83310
-0.001914 -0.000288 0.120453 -0.086080 0.287539 -0.452501 -0.062500 1 0 0 0 0 0 4 84318
-0.001914 -0.000288 0.120453 -0.086085 0.287549 -0.452506 -0.062500 1 0 0 0 0 0 4 85317
-0.001914 -0.000288 0.120453 -0.086074 0.287548 -0.452493 -0.062500 1 0 0 0 0 0 4 86309
-0.001914 -0.000288 0.120453 -0.086084 0.287551 -0.452505 -0.062500 1 0 0 0 0 0 4 87395
-0.001914 -0.000288 0.120453 -0.086082 0.287539 -0.452500 -0.062500 1 0 0 0 0 0 4 88375
-0.001914 -0.000288 0.120453 -0.086070 0.287535 -0.452506 -0.062500 1 0 0 0 0 0 4 89389
-0.001914 -0.000288 0.120453 -0.086076 0.287558 -0.452500 -0.062500 1 0 0 0 0 0 4 90374
-0.001914 -0.000288 0.120453 -0.086081 0.287540 -0.452499 -0.062500 1 0 0 0 0 0 4 91319
-0.001914 -0.000288 0.120453 -0.086085 0.287550 -0.452506 -0.062500 1 0 0 0 0 0 4 92310
-0.001914 -0.000288 0.120453 -0.086082 0.287539 -0.452500 -0.062500 1 0 0 0 0 0 4 93316
-0.001914 -0.000288 0.120453 -0.086065 0.287555 -0.452505 -0.062500 1 0 0 0 0 0 4 94319
-0.001914 -0.000288 0.120453 -0.086080 0.287540 -0.452500 -0.062500 1 0 0 0 0 0 4 95321
-0.001914 -0.000288 0.120453 -0.086081 0.287538 -0.452499 -0.062500 1 0 0 0 0 0 4 96325
-0.001914 -0.000288 0.120453 -0.086085 0.287549 -0.452506 -0.062500 1 0 0 0 0 0 4 97323
-0.001914 -0.000288 0.120453 -0.086074 0.287547 -0.452493 -0.062500 1 0 0 0 0 0 4 98320
-0.001914 -0.000288 0.120453 -0.086072 0.287548 -0.452511 -0.062500 1 0 0 0 0 0 4 99328
-0.001914 -0.000288 0.120453 -0.086081 0.287539 -0.452501 -0.062500 1 0 0 0 0 0 4 100328
-0.001914 -0.000288 0.120453 -0.086085 0.287549 -0.452506 -0.062500 1 0 0 0 0 0 4 101310
-0.001914 -0.000288 0.120453 -0.086074 0.287548 -0.452493 -0.062500 1 0 0 0 0 0 4 102330
-0.001914 -0.000288 0.120453 -0.086072 0.287548 -0.452512 -0.062500 1 0 0 0 0 0 4 103314
-0.001914 -0.000288 0.120453 -0.086081 0.287539 -0.452501 -0.062500 1 0 0 0 0 0 4 104323
-0.001914 -0.000288 0.120453 -0.086073 0.287546 -0.452492 -0.062500 1 0 0 0 0 0 4 105323
-0.001914 -0.000288 0.120453 -0.086084 0.287550 -0.452505 -0.062500 1 0 0 0 0 0 4 106323
-0.001914 -0.000288 0.120453 -0.086082 0.287539 -0.452500 -0.062500 1 0 0 0 0 0 4 107325
-0.001914 -0.000288 0.120453 -0.086073 0.287547 -0.452512 -0.062500 1 0 0 0 0 0 4 108323
-0.001914 -0.000288 0.120453 -0.086072 0.287547 -0.452494 -0.062500 1 0 0 0 0 0 4 109323
-0.001914 -0.000288 0.120453 -0.086084 0.287551 -0.452505 -0.062500 1 0 0 0 0 0 4 110330
-0.001914 -0.000288 0.120453 -0.086082 0.287539 -0.452500 -0.062500 1 0 0 0 0 0 4 111301
-0.001914 -0.000288 0.120453 -0.086082 0.287538 -0.452499 -0.062500 1 0 0 0 0 0 4 112330
-0.001914 -0.000288 0.120453 -0.086073 0.287546 -0.452512 -0.062500 1 0 0 0 0 0 4 113326
-0.001914 -0.000288 0.120453 -0.086072 0.287547 -0.452494 -0.062500 1 0 0 0 0 0 4 114323
-0.001914 -0.000288 0.120453 -0.086084 0.287550 -0.452505 -0.062500 1 0 0 0 0 0 4 115327
-0.001914 -0.000288 0.120453 -0.086082 0.287539 -0.452500 -0.062500 1 0 0 0 0 0 4 116325
-0.001914 -0.000288 0.120453 -0.086077 0.287558 -0.452499 -0.062500 1 0 0 0 0 0 4 117325
-0.001914 -0.000288 0.120453 -0.086069 0.287537 -0.452505 -0.062500 1 0 0 0 0 0 4 118295
-0.001914 -0.000288 0.120453 -0.086080 0.287537 -0.452500 -0.062500 1 0 0 0 0 0 4 119325
-0.001933 -0.000283 0.120462 0.178361 0.225458 -0.592161 -0.062500 1 0 0 0 0 0 4 120325
-0.001942 -0.000281 0.120466 0.088629 0.246089 -0.524002 -0.062500 1 0 0 0 0 0 4 121323
-0.001947 -0.000280 0.120467 0.022123 0.261708 -0.488634 -0.062500 1 0 0 0 0 0 4 122322
-0.001949 -0.000279 0.120468 -0.013090 0.270082 -0.475183 -0.062500 1 0 0 0 0 0 4 123324
-0.001950 -0.000279 0.120468 -0.030833 0.274336 -0.470380 -0.062500 1 0 0 0 0 0 4 124326
-0.001951 -0.000279 0.120468 -0.039696 0.276468 -0.468694 -0.062500 1 0 0 0 0 0 4 125294
-0.001951 -0.000279 0.120468 -0.044099 0.277552 -0.468107 -0.062500 1 0 0 0 0 0 4 126325
-0.001951 -0.000279 0.120468 -0.046319 0.278095 -0.467907 -0.062500 1 0 0 0 0 0 4 127295
-0.001951 -0.000279 0.120468 -0.047417 0.278359 -0.467828 -0.062500 1 0 0 0 0 0 4 128324
-0.001951 -0.000279 0.120468 -0.047955 0.278499 -0.467813 -0.062500 1 0 0 0 0 0 4 129323
-0.001951 -0.000279 0.120468 -0.048233 0.278567 -0.467798 -0.062500 1 0 0 0 0 0 4 130294
-0.001951 -0.000279 0.120468 -0.048376 0.278590 -0.467800 -0.062500 1 0 0 0 0 0 4 131324
-0.001951 -0.000279 0.120468 -0.048447 0.278617 -0.467795 -0.062500 1 0 0 0 0 0 4 132325
-0.001951 -0.000279 0.120468 -0.048475 0.278625 -0.467802 -0.062500 1 0 0 0 0 0 4 133324
-0.001951 -0.000279 0.120468 -0.048500 0.278631 -0.467790 -0.062500 1 0 0 0 0 0 4 134314
-0.001951 -0.000279 0.120468 -0.048510 0.278623 -0.467795 -0.062500 1 0 0 0 0 0 4 135313
-0.001951 -0.000279 0.120468 -0.048511 0.278621 -0.467796 -0.062500 1 0 0 0 0 0 4 136318
-0.001951 -0.000279 0.120468 -0.048514 0.278633 -0.467803 -0.062500 1 0 0 0 0 0 4 137322
-0.001951 -0.000279 0.120468 -0.048503 0.278631 -0.467790 -0.062500 1 0 0 0 0 0 4 138323
-0.001951 -0.000279 0.120468 -0.048510 0.278622 -0.467795 -0.062500 1 0 0 0 0 0 4 139324
-0.001951 -0.000279 0.120468 -0.048514 0.278632 -0.467803 -0.062500 1 0 0 0 0 0 4 140324
-0.001951 -0.000279 0.120468 -0.048511 0.278622 -0.467797 -0.062500 1 0 0 0 0 0 4 141324
-0.001951 -0.000279 0.120468 -0.048518 0.278644 -0.467790 -0.062500 1 0 0 0 0 0 4 142318
-0.001951 -0.000279 0.120468 -0.048511 0.278623 -0.467796 -0.062500 1 0 0 0 0 0 4 143323
-0.001951 -0.000279 0.120468 -0.048514 0.278633 -0.467803 -0.062500 1 0 0 0 0 0 4 144321
-0.001951 -0.000279 0.120468 -0.048511 0.278622 -0.467797 -0.062500 1 0 0 0 0 0 4 145321
-0.001951 -0.000279 0.120468 -0.048514 0.278632 -0.467783 -0.062500 1 0 0 0 0 0 4 146304
-0.001951 -0.000279 0.120468 -0.048514 0.278634 -0.467801 -0.062500 1 0 0 0 0 0 4 147317
-0.001951 -0.000279 0.120468 -0.048511 0.278622 -0.467797 -0.062500 1 0 0 0 0 0 4 148308
-0.001951 -0.000279 0.120468 -0.048514 0.278632 -0.467803 -0.062500 1 0 0 0 0 0 4 149316
-0.001951 -0.000279 0.120468 -0.048502 0.278631 -0.467790 -0.062500 1 0 0 0 0 0 4 150307
-0.001951 -0.000279 0.120468 -0.048525 0.278636 -0.467796 -0.062500 1 0 0 0 0 0 4 151317
-0.001951 -0.000279 0.120468 -0.048512 0.278623 -0.467796 -0.062500 1 0 0 0 0 0 4 152307
-0.001951 -0.000279 0.120468 -0.048511 0.278621 -0.467796 -0.062500 1 0 0 0 0 0 4 153298
-0.001951 -0.000279 0.120468 -0.048505 0.278641 -0.467796 -0.062500 1 0 0 0 0 0 4 154442
-0.001951 -0.000279 0.120468 -0.048509 0.278623 -0.467796 -0.062500 1 0 0 0 0 0 4 155308
-0.001951 -0.000279 0.120468 -0.048526 0.278635 -0.467797 -0.062500 1 0 0 0 0 0 4 156441
-0.001951 -0.000279 0.120468 -0.048512 0.278622 -0.467796 -0.062500 1 0 0 0 0 0 4 157432
-0.001951 -0.000279 0.120468 -0.048506 0.278641 -0.467796 -0.062500 1 0 0 0 0 0 4 158315
-0.001951 -0.000279 0.120468 -0.048510 0.278623 -0.467796 -0.062500 1 0 0 0 0 0 4 159318
-0.001951 -0.000279 0.120468 -0.048522 0.278624 -0.467790 -0.062500 1 0 0 0 0 0 4 160443
-0.001951 -0.000279 0.120468 -0.048515 0.278632 -0.467802 -0.062500 1 0 0 0 0 0 4 161324
-0.001951 -0.000279 0.120468 -0.048503 0.278630 -0.467790 -0.062500 1 0 0 0 0 0 4 162312
-0.001951 -0.000279 0.120468 -0.048513 0.278633 -0.467802 -0.062500 1 0 0 0 0 0 4 163315
-0.001951 -0.000279 0.120468 -0.048510 0.278622 -0.467797 -0.062500 1 0 0 0 0 0 4 164311
-0.001951 -0.000279 0.120468 -0.048526 0.278635 -0.467797 -0.062500 1 0 0 0 0 0 4 165308
-0.001951 -0.000279 0.120468 -0.048504 0.278631 -0.467790 -0.062500 1 0 0 0 0 0 4 166326
-0.001951 -0.000279 0.120468 -0.048513 0.278634 -0.467802 -0.062500 1 0 0 0 0 0 4 167441
-0.001951 -0.000279 0.120468 -0.048511 0.278622 -0.467797 -0.062500 1 0 0 0 0 0 4 168329
-0.001951 -0.000279 0.120468 -0.048523 0.278623 -0.467790 -0.062500 1 0 0 0 0 0 4 169324
-0.001951 -0.000279 0.120468 -0.048507 0.278641 -0.467795 -0.062500 1 0 0 0 0 0 4 170323
-0.001951 -0.000279 0.120468 -0.048510 0.278623 -0.467796 -0.062500 1 0 0 0 0 0 4 171325
-0.001951 -0.000279 0.120468 -0.048514 0.278632 -0.467803 -0.062500 1 0 0 0 0 0 4 172450
-0.001951 -0.000279 0.120468 -0.048502 0.278631 -0.467790 -0.062500 1 0 0 0 0 0 4 173322
-0.001951 -0.000279 0.120468 -0.048525 0.278636 -0.467796 -0.062500 1 0 0 0 0 0 4 174447
-0.001951 -0.000279 0.120468 -0.048512 0.278623 -0.467796 -0.062500 1 0 0 0 0 0 4 175449
-0.001951 -0.000279 0.120468 -0.048511 0.278621 -0.467796 -0.062500 1 0 0 0 0 0 4 176324
-0.001951 -0.000279 0.120468 -0.048514 0.278632 -0.467803 -0.062500 1 0 0 0 0 0 4 177326
-0.001951 -0.000279 0.120468 -0.048515 0.278633 -0.467784 -0.062500 1 0 0 0 0 0 4 178451
-0.001951 -0.000279 0.120468 -0.048514 0.278634 -0.467802 -0.062500 1 0 0 0 0 0 4 179448
-0.001951 -0.000279 0.120468 -0.048511 0.278622 -0.467797 -0.062500 1 0 0 0 0 0 4 180447
-0.001951 -0.000279 0.120468 -0.048506 0.278641 -0.467796 -0.062500 1 0 0 0 0 0 4 181448
-0.001951 -0.000279 0.120468 -0.048510 0.278623 -0.467796 -0.062500 1 0 0 0 0 0 4 182447
-0.001951 -0.000279 0.120468 -0.048522 0.278624 -0.467790 -0.062500 1 0 0 0 0 0 4 183450
-0.001951 -0.000279 0.120468 -0.048515 0.278632 -0.467802 -0.062500 1 0 0 0 0 0 4 184448
-0.001951 -0.000279 0.120468 -0.048503 0.278631 -0.467790 -0.062500 1 0 0 0 0 0 4 185446
-0.001951 -0.000279 0.120468 -0.048513 0.278633 -0.467802 -0.062500 1 0 0 0 0 0 4 186447
-0.001951 -0.000279 0.120468 -0.048510 0.278622 -0.467797 -0.062500 1 0 0 0 0 0 4 187324
-0.001951 -0.000279 0.120468 -0.048526 0.278635 -0.467797 -0.062500 1 0 0 0 0 0 4 188446
-0.001951 -0.000279 0.120468 -0.048504 0.278631 -0.467790 -0.062500 1 0 0 0 0 0 4 189446
-0.001951 -0.000279 0.120468 -0.048513 0.278634 -0.467802 -0.062500 1 0 0 0 0 0 4 190448
-0.001951 -0.000279 0.120468 -0.048510 0.278622 -0.467797 -0.062500 1 0 0 0 0 0 4 191448
-0.001951 -0.000279 0.120468 -0.048522 0.278623 -0.467790 -0.062500 1 0 0 0 0 0 4 192323
-0.001951 -0.000279 0.120468 -0.048507 0.278641 -0.467795 -0.062500 1 0 0 0 0 0 4 193426
-0.001951 -0.000279 0.120468 -0.048510 0.278623 -0.467796 -0.062500 1 0 0 0 0 0 4 194447
-0.001951 -0.000279 0.120468 -0.048514 0.278633 -0.467803 -0.062500 1 0 0 0 0 0 4 195445
-0.001951 -0.000279 0.120468 -0.048511 0.278622 -0.467797 -0.062500 1 0 0 0 0 0 4 196448
-0.001951 -0.000279 0.120468 -0.048518 0.278644 -0.467790 -0.062500 1 0 0 0 0 0 4 197446
-0.001951 -0.000279 0.120468 -0.048511 0.278623 -0.467796 -0.062500 1 0 0 0 0 0 4 198447
-0.001951 -0.000279 0.120468 -0.048510 0.278621 -0.467796 -0.062500 1 0 0 0 0 0 4 199446
-0.001970 -0.000274 0.120478 0.216069 0.216507 -0.607320 -0.062500 1 0 0 0 0 0 4 200316
-0.001980 -0.000272 0.120481 0.126265 0.237167 -0.539229 -0.062500 1 0 0 0 0 0 4 201437
-0.001984 -0.000271 0.120482 0.059719 0.252776 -0.503900 -0.062500 1 0 0 0 0 0 4 202440
-0.001987 -0.000270 0.120483 0.024487 0.261151 -0.490448 -0.062500 1 0 0 0 0 0 4 203441
-0.001988 -0.000270 0.120483 0.006753 0.265424 -0.485659 -0.062500 1 0 0 0 0 0 4 204445
-0.001988 -0.000270 0.120483 -0.002111 0.267560 -0.483979 -0.062500 1 0 0 0 0 0 4 205445
-0.001989 -0.000270 0.120483 -0.006524 0.268635 -0.483381 -0.062500 1 0 0 0 0 0 4 206444
-0.001989 -0.000270 0.120483 -0.008730 0.269164 -0.483181 -0.062500 1 0 0 0 0 0 4 207445
-0.001989 -0.000270 0.120483 -0.009833 0.269449 -0.483116 -0.062500 1 0 0 0 0 0 4 208442
-0.001989 -0.000270 0.120483 -0.010381 0.269583 -0.483090 -0.062500 1 0 0 0 0 0 4 209417
-0.001989 -0.000270 0.120483 -0.010657 0.269638 -0.483087 -0.062500 1 0 0 0 0 0 4 210444
-0.001989 -0.000270 0.120483 -0.010803 0.269672 -0.483077 -0.062500 1 0 0 0 0 0 4 211447
-0.001989 -0.000270 0.120483 -0.010863 0.269697 -0.483078 -0.062500 1 0 0 0 0 0 4 212433
-0.001989 -0.000270 0.120483 -0.010898 0.269695 -0.483072 -0.062500 1 0 0 0 0 0 4 213314
-0.001989 -0.000270 0.120483 -0.010915 0.269709 -0.483071 -0.062500 1 0 0 0 0 0 4 214430
-0.001989 -0.000270 0.120483 -0.010924 0.269701 -0.483078 -0.062500 1 0 0 0 0 0 4 215440
-0.001989 -0.000270 0.120483 -0.010916 0.269709 -0.483072 -0.062500 1 0 0 0 0 0 4 216306
-0.001989 -0.000270 0.120483 -0.010939 0.269715 -0.483078 -0.062500 1 0 0 0 0 0 4 217306
-0.001989 -0.000270 0.120483 -0.010926 0.269702 -0.483079 -0.062500 1 0 0 0 0 0 4 218439
-0.001989 -0.000270 0.120483 -0.010932 0.269723 -0.483073 -0.062500 1 0 0 0 0 0 4 219431
-0.001989 -0.000270 0.120483 -0.010937 0.269706 -0.483072 -0.062500 1 0 0 0 0 0 4 220431
-0.001989 -0.000270 0.120483 -0.010929 0.269713 -0.483085 -0.062500 1 0 0 0 0 0 4 221314
-0.001989 -0.000270 0.120483 -0.010928 0.269713 -0.483066 -0.062500 1 0 0 0 0 0 4 222429
-0.001989 -0.000270 0.120483 -0.010937 0.269705 -0.483071 -0.062500 1 0 0 0 0 0 4 223439
-0.001989 -0.000270 0.120483 -0.010929 0.269712 -0.483085 -0.062500 1 0 0 0 0 0 4 224432
-0.001989 -0.000270 0.120483 -0.010937 0.269704 -0.483073 -0.062500 1 0 0 0 0 0 4 225445
-0.001989 -0.000270 0.120483 -0.010941 0.269715 -0.483079 -0.062500 1 0 0 0 0 0 4 226438
-0.001989 -0.000270 0.120483 -0.010926 0.269701 -0.483079 -0.062500 1 0 0 0 0 0 4 227450
-0.001989 -0.000270 0.120483 -0.010932 0.269723 -0.483073 -0.062500 1 0 0 0 0 0 4 228435
-0.001989 -0.000270 0.120483 -0.010937 0.269706 -0.483072 -0.062500 1 0 0 0 0 0 4 229448
-0.001989 -0.000270 0.120483 -0.010929 0.269712 -0.483085 -0.062500 1 0 0 0 0 0 4 230448
-0.001989 -0.000270 0.120483 -0.010937 0.269704 -0.483074 -0.062500 1 0 0 0 0 0 4 231444
-0.001989 -0.000270 0.120483 -0.010930 0.269712 -0.483065 -0.062500 1 0 0 0 0 0 4 232428
-0.001989 -0.000270 0.120483 -0.010929 0.269713 -0.483084 -0.062500 1 0 0 0 0 0 4 233450
-0.001989 -0.000270 0.120483 -0.010937 0.269704 -0.483073 -0.062500 1 0 0 0 0 0 4 234446
-0.001989 -0.000270 0.120483 -0.010921 0.269721 -0.483078 -0.062500 1 0 0 0 0 0 4 235446
-0.001989 -0.000270 0.120483 -0.010936 0.269705 -0.483073 -0.062500 1 0 0 0 0 0 4 236416
-0.001989 -0.000270 0.120483 -0.010941 0.269715 -0.483079 -0.062500 1 0 0 0 0 0 4 237444
-0.001989 -0.000270 0.120483 -0.010926 0.269702 -0.483079 -0.062500 1 0 0 0 0 0 4 238438
-0.001989 -0.000270 0.120483 -0.010928 0.269712 -0.483066 -0.062500 1 0 0 0 0 0 4 239448
-0.001989 -0.000270 0.120483 -0.010940 0.269716 -0.483078 -0.062500 1 0 0 0 0 0 4 240445
-0.001989 -0.000270 0.120483 -0.010926 0.269702 -0.483079 -0.062500 1 0 0 0 0 0 4 241427
-0.001989 -0.000270 0.120483 -0.010932 0.269724 -0.483072 -0.062500 1 0 0 0 0 0 4 242448
-0.001989 -0.000270 0.120483 -0.010925 0.269703 -0.483078 -0.062500 1 0 0 0 0 0 4 243443
-0.001989 -0.000270 0.120483 -0.010940 0.269715 -0.483079 -0.062500 1 0 0 0 0 0 4 244449
-0.001989 -0.000270 0.120483 -0.010938 0.269705 -0.483073 -0.062500 1 0 0 0 0 0 4 245437
-0.001989 -0.000270 0.120483 -0.010926 0.269700 -0.483078 -0.062500 1 0 0 0 0 0 4 246445
-0.001989 -0.000270 0.120483 -0.010932 0.269723 -0.483072 -0.062500 1 0 0 0 0 0 4 247445
-0.001989 -0.000270 0.120483 -0.010937 0.269705 -0.483072 -0.062500 1 0 0 0 0 0 4 248444
-0.001989 -0.000270 0.120483 -0.010929 0.269712 -0.483085 -0.062500 1 0 0 0 0 0 4 249445
-0.001989 -0.000270 0.120483 -0.010929 0.269713 -0.483066 -0.062500 1 0 0 0 0 0 4 250444
-0.001989 -0.000270 0.120483 -0.010940 0.269716 -0.483078 -0.062500 1 0 0 0 0 0 4 251445
-0.001989 -0.000270 0.120483 -0.010926 0.269702 -0.483079 -0.062500 1 0 0 0 0 0 4 252444
-0.001989 -0.000270 0.120483 -0.010936 0.269703 -0.483073 -0.062500 1 0 0 0 0 0 4 253444
-0.001989 -0.000270 0.120483 -0.010933 0.269724 -0.483072 -0.062500 1 0 0 0 0 0 4 254448
-0.001989 -0.000270 0.120483 -0.010925 0.269703 -0.483078 -0.062500 1 0 0 0 0 0 4 255435
-0.001989 -0.000270 0.120483 -0.010940 0.269715 -0.483079 -0.062500 1 0 0 0 0 0 4 256445
-0.001989 -0.000270 0.120483 -0.010938 0.269704 -0.483073 -0.062500 1 0 0 0 0 0 4 257443
-0.001989 -0.000270 0.120483 -0.010930 0.269712 -0.483085 -0.062500 1 0 0 0 0 0 4 258444
-0.001989 -0.000270 0.120483 -0.010929 0.269713 -0.483067 -0.062500 1 0 0 0 0 0 4 259445
-0.001989 -0.000270 0.120483 -0.010928 0.269713 -0.483084 -0.062500 1 0 0 0 0 0 4 260414
-0.001989 -0.000270 0.120483 -0.010928 0.269713 -0.483066 -0.062500 1 0 0 0 0 0 4 261445
-0.001989 -0.000270 0.120483 -0.010937 0.269705 -0.483071 -0.062500 1 0 0 0 0 0 4 262443
-0.001989 -0.000270 0.120483 -0.010929 0.269712 -0.483085 -0.062500 1 0 0 0 0 0 4 263445
-0.001989 -0.000270 0.120483 -0.010937 0.269704 -0.483073 -0.062500 1 0 0 0 0 0 4 264445
-0.001989 -0.000270 0.120483 -0.010941 0.269715 -0.483079 -0.062500 1 0 0 0 0 0 4 265436
-0.001989 -0.000270 0.120483 -0.010926 0.269701 -0.483079 -0.062500 1 0 0 0 0 0 4 266432
-0.001989 -0.000270 0.120483 -0.010928 0.269711 -0.483066 -0.062500 1 0 0 0 0 0 4 267441
-0.001989 -0.000270 0.120483 -0.010940 0.269716 -0.483078 -0.062500 1 0 0 0 0 0 4 268444
-0.001989 -0.000270 0.120483 -0.010926 0.269701 -0.483079 -0.062500 1 0 0 0 0 0 4 269444
-0.001989 -0.000270 0.120483 -0.010932 0.269723 -0.483072 -0.062500 1 0 0 0 0 0 4 270431
-0.001989 -0.000270 0.120483 -0.010925 0.269703 -0.483078 -0.062500 1 0 0 0 0 0 4 271443
-0.001989 -0.000270 0.120483 -0.010940 0.269715 -0.483079 -0.062500 1 0 0 0 0 0 4 272445
-0.001989 -0.000270 0.120483 -0.010930 0.269713 -0.483066 -0.062500 1 0 0 0 0 0 4 273444
-0.001989 -0.000270 0.120483 -0.010928 0.269713 -0.483084 -0.062500 1 0 0 0 0 0 4 274442
-0.001989 -0.000270 0.120483 -0.010936 0.269705 -0.483073 -0.062500 1 0 0 0 0 0 4 275442
-0.001989 -0.000270 0.120483 -0.010938 0.269703 -0.483072 -0.062500 1 0 0 0 0 0 4 276414
-0.001989 -0.000270 0.120483 -0.010921 0.269721 -0.483078 -0.062500 1 0 0 0 0 0 4 277444
-0.001989 -0.000270 0.120483 -0.010936 0.269705 -0.483072 -0.062500 1 0 0 0 0 0 4 278431
-0.001989 -0.000270 0.120483 -0.010941 0.269715 -0.483078 -0.062500 1 0 0 0 0 0 4 279508
-0.001989 -0.000270 0.120483 -0.010926 0.269702 -0.483079 -0.062500 1 0 0 0 0 0 4 280495
-0.001989 -0.000270 0.120483 -0.010932 0.269724 -0.483072 -0.062500 1 0 0 0 0 0 4 281509
-0.001989 -0.000270 0.120483 -0.010937 0.269706 -0.483072 -0.062500 1 0 0 0 0 0 4 282495
-0.001989 -0.000270 0.120483 -0.010929 0.269713 -0.483085 -0.062500 1 0 0 0 0 0 4 283439
-0.001989 -0.000270 0.120483 -0.010937 0.269704 -0.483073 -0.062500 1 0 0 0 0 0 4 284428
-0.001989 -0.000270 0.120483 -0.010938 0.269703 -0.483072 -0.062500 1 0 0 0 0 0 4 285437
-0.001989 -0.000270 0.120483 -0.010921 0.269721 -0.483078 -0.062500 1 0 0 0 0 0 4 286428
-0.001989 -0.000270 0.120483 -0.010936 0.269705 -0.483072 -0.062500 1 0 0 0 0 0 4 287430
-0.001989 -0.000270 0.120483 -0.010929 0.269712 -0.483085 -0.062500 1 0 0 0 0 0 4 288437
-0.001989 -0.000270 0.120483 -0.010928 0.269713 -0.483066 -0.062500 1 0 0 0 0 0 4 289427
-0.001989 -0.000270 0.120483 -0.010940 0.269716 -0.483078 -0.062500 1 0 0 0 0 0 4 290437
-0.001989 -0.000270 0.120483 -0.010926 0.269702 -0.483079 -0.062500 1 0 0 0 0 0 4 291429
-0.001989 -0.000270 0.120483 -0.010936 0.269703 -0.483073 -0.062500 1 0 0 0 0 0 4 292437
-0.001989 -0.000270 0.120483 -0.010933 0.269724 -0.483072 -0.062500 1 0 0 0 0 0 4 293439
-0.001989 -0.000270 0.120483 -0.010925 0.269703 -0.483078 -0.062500 1 0 0 0 0 0 4 294433
-0.001989 -0.000270 0.120483 -0.010940 0.269715 -0.483079 -0.062500 1 0 0 0 0 0 4 295438
-0.001989 -0.000270 0.120483 -0.010938 0.269704 -0.483073 -0.062500 1 0 0 0 0 0 4 296443
-0.001989 -0.000270 0.120483 -0.010929 0.269712 -0.483085 -0.062500 1 0 0 0 0 0 4 297438
-0.001989 -0.000270 0.120483 -0.010929 0.269713 -0.483067 -0.062500 1 0 0 0 0 0 4 298436
-0.001989 -0.000270 0.120483 -0.010941 0.269716 -0.483078 -0.062500 1 0 0 0 0 0 4 299428
-0.001989 -0.000270 0.120483 -0.010926 0.269702 -0.483079 -0.062500 1 0 0 0 0 0 4 300444
-0.001989 -0.000270 0.120483 -0.010928 0.269712 -0.483066 -0.062500 1 0 0 0 0 0 4 301448
-0.001989 -0.000270 0.120483 -0.010928 0.269713 -0.483084 -0.062500 1 0 0 0 0 0 4 302451
-0.001989 -0.000270 0.120483 -0.010937 0.269704 -0.483073 -0.062500 1 0 0 0 0 0 4 303416
-0.001989 -0.000270 0.120483 -0.010941 0.269715 -0.483079 -0.062500 1 0 0 0 0 0 4 304444
-0.001989 -0.000270 0.120483 -0.010926 0.269701 -0.483079 -0.062500 1 0 0 0 0 0 4 305440
-0.001989 -0.000270 0.120483 -0.010928 0.269711 -0.483066 -0.062500 1 0 0 0 0 0 4 306444
-0.001989 -0.000270 0.120483 -0.010940 0.269716 -0.483078 -0.062500 1 0 0 0 0 0 4 307445
-0.001989 -0.000270 0.120483 -0.010926 0.269701 -0.483079 -0.062500 1 0 0 0 0 0 4 308444
-0.001989 -0.000270 0.120483 -0.010932 0.269723 -0.483072 -0.062500 1 0 0 0 0 0 4 309444
-0.001989 -0.000270 0.120483 -0.010937 0.269705 -0.483072 -0.062500 1 0 0 0 0 0 4 310444
-0.001989 -0.000270 0.120483 -0.010929 0.269712 -0.483085 -0.062500 1 0 0 0 0 0 4 311450
-0.001989 -0.000270 0.120483 -0.010929 0.269713 -0.483066 -0.062500 1 0 0 0 0 0 4 312439
-0.001989 -0.000270 0.120483 -0.010928 0.269713 -0.483084 -0.062500 1 0 0 0 0 0 4 313440
-0.001989 -0.000270 0.120483 -0.010936 0.269705 -0.483073 -0.062500 1 0 0 0 0 0 4 314439
-0.001989 -0.000270 0.120483 -0.010938 0.269703 -0.483072 -0.062500 1 0 0 0 0 0 4 315439
-0.001989 -0.000270 0.120483 -0.010921 0.269721 -0.483078 -0.062500 1 0 0 0 0 0 4 316413
-0.001989 -0.000270 0.120483 -0.010936 0.269705 -0.483072 -0.062500 1 0 0 0 0 0 4 317441
-0.001989 -0.000270 0.120483 -0.010941 0.269715 -0.483078 -0.062500 1 0 0 0 0 0 4 318445
-0.001989 -0.000270 0.120483 -0.010926 0.269702 -0.483079 -0.062500 1 0 0 0 0 0 4 319443
-0.001989 -0.000270 0.120483 -0.010932 0.269724 -0.483072 -0.062500 1 0 0 0 0 0 4 320430
-0.001989 -0.000270 0.120483 -0.010937 0.269706 -0.483072 -0.062500 1 0 0 0 0 0 4 321441
-0.001989 -0.000270 0.120483 -0.010929 0.269713 -0.483085 -0.062500 1 0 0 0 0 0 4 322412
-0.001989 -0.000270 0.120483 -0.010937 0.269704 -0.483073 -0.062500 1 0 0 0 0 0 4 323512
-0.001989 -0.000270 0.120483 -0.010938 0.269703 -0.483072 -0.062500 1 0 0 0 0 0 4 324512
-0.001989 -0.000270 0.120483 -0.010921 0.269721 -0.483078 -0.062500 1 0 0 0 0 0 4 325514
-0.001989 -0.000270 0.120483 -0.010936 0.269705 -0.483072 -0.062500 1 0 0 0 0 0 4 326487
-0.001989 -0.000270 0.120483 -0.010941 0.269715 -0.483079 -0.062500 1 0 0 0 0 0 4 327518
-0.001989 -0.000270 0.120483 -0.010926 0.269702 -0.483079 -0.062500 1 0 0 0 0 0 4 328486
-0.002008 -0.000265 0.120493 0.253790 0.207554 -0.622445 -0.062500 1 0 0 0 0 0 4 329485
-0.002017 -0.000263 0.120496 0.163924 0.228217 -0.554446 -0.062500 1 0 0 0 0 0 4 330485
-0.002022 -0.000262 0.120498 0.097347 0.243854 -0.519158 -0.062500 1 0 0 0 0 0 4 331511
-0.002024 -0.000261 0.120498 0.062092 0.252227 -0.505713 -0.062500 1 0 0 0 0 0 4 332512
-0.002026 -0.000261 0.120498 0.044340 0.256492 -0.500920 -0.062500 1 0 0 0 0 0 4 333486
-0.002026 -0.000261 0.120498 0.035492 0.258634 -0.499243 -0.062500 1 0 0 0 0 0 4 334520
-0.002026 -0.000261 0.120498 0.031070 0.259701 -0.498655 -0.062500 1 0 0 0 0 0 4 335515
-0.002027 -0.000261 0.120498 0.028856 0.260252 -0.498450 -0.062500 1 0 0 0 0 0 4 336517
-0.002027 -0.000261 0.120498 0.027770 0.260513 -0.498378 -0.062500 1 0 0 0 0 0 4 337495
-0.002027 -0.000261 0.120498 0.027209 0.260659 -0.498351 -0.062500 1 0 0 0 0 0 4 338510
-0.002027 -0.000261 0.120498 0.026939 0.260725 -0.498342 -0.062500 1 0 0 0 0 0 4 339515
-0.002027 -0.000261 0.120498 0.026798 0.260748 -0.498344 -0.062500 1 0 0 0 0 0 4 340488
-0.002027 -0.000261 0.120498 0.026739 0.260771 -0.498346 -0.062500 1 0 0 0 0 0 4 341486
-0.002027 -0.000261 0.120498 0.026701 0.260782 -0.498347 -0.062500 1 0 0 0 0 0 4 342487
-0.002027 -0.000261 0.120498 0.026687 0.260785 -0.498341 -0.062500 1 0 0 0 0 0 4 343514
-0.002027 -0.000261 0.120498 0.026666 0.260780 -0.498341 -0.062500 1 0 0 0 0 0 4 344511
-0.002046 -0.000256 0.120508 0.291527 0.198596 -0.637574 -0.062500 1 0 0 0 0 0 4 345485
-0.002055 -0.000254 0.120512 0.201582 0.219279 -0.569652 -0.062500 1 0 0 0 0 0 4 346486
-0.002060 -0.000253 0.120513 0.134983 0.234910 -0.534383 -0.062500 1 0 0 0 0 0 4 347483
-0.002062 -0.000252 0.120513 0.099709 0.243297 -0.520962 -0.062500 1 0 0 0 0 0 4 348522
-0.002063 -0.000252 0.120514 0.081962 0.247562 -0.516166 -0.062500 1 0 0 0 0 0 4 349493
-0.002064 -0.000252 0.120514 0.073096 0.249719 -0.514492 -0.062500 1 0 0 0 0 0 4 350510
-0.002064 -0.000252 0.120514 0.068683 0.250786 -0.513913 -0.062500 1 0 0 0 0 0 4 351494
-0.002064 -0.000252 0.120514 0.066476 0.251314 -0.513697 -0.062500 1 0 0 0 0 0 4 352509
-0.002064 -0.000252 0.120514 0.065376 0.251587 -0.513624 -0.062500 1 0 0 0 0 0 4 353492
-0.002064 -0.000252 0.120514 0.064824 0.251731 -0.513604 -0.062500 1 0 0 0 0 0 4 354491
-0.002064 -0.000252 0.120514 0.064548 0.251787 -0.513602 -0.062500 1 0 0 0 0 0 4 355436
-0.002064 -0.000252 0.120514 0.064410 0.251830 -0.513586 -0.062500 1 0 0 0 0 0 4 356426
-0.002064 -0.000252 0.120514 0.064343 0.251847 -0.513592 -0.062500 1 0 0 0 0 0 4 357435
-0.002064 -0.000252 0.120514 0.064316 0.251854 -0.513600 -0.062500 1 0 0 0 0 0 4 358425
-0.002064 -0.000252 0.120514 0.064283 0.251851 -0.513595 -0.062500 1 0 0 0 0 0 4 359435
-0.002064 -0.000252 0.120514 0.064288 0.251860 -0.513588 -0.062500 1 0 0 0 0 0 4 360425
-0.002064 -0.000252 0.120514 0.064281 0.251851 -0.513594 -0.062500 1 0 0 0 0 0 4 361436
-0.002083 -0.000247 0.120524 0.329268 0.189638 -0.652704 -0.062500 1 0 0 0 0 0 4 362426
-0.002093 -0.000245 0.120527 0.239266 0.210334 -0.584831 -0.062500 1 0 0 0 0 0 4 363435
-0.002097 -0.000244 0.120528 0.172628 0.225986 -0.549605 -0.062500 1 0 0 0 0 0 4 364425
-0.002100 -0.000243 0.120529 0.137353 0.234364 -0.536185 -0.062500 1 0 0 0 0 0 4 365440
-0.002101 -0.000243 0.120529 0.119589 0.238632 -0.531410 -0.062500 1 0 0 0 0 0 4 366431
-0.002101 -0.000243 0.120529 0.110734 0.240775 -0.529722 -0.062500 1 0 0 0 0 0 4 367437
-0.002102 -0.000243 0.120529 0.106306 0.241855 -0.529143 -0.062500 1 0 0 0 0 0 4 368431
-0.002102 -0.000243 0.120529 0.104093 0.242396 -0.528935 -0.062500 1 0 0 0 0 0 4 369432
-0.002102 -0.000243 0.120529 0.102998 0.242648 -0.528871 -0.062500 1 0 0 0 0 0 4 370430
-0.002102 -0.000243 0.120529 0.102456 0.242798 -0.528845 -0.062500 1 0 0 0 0 0 4 371439
-0.002102 -0.000243 0.120529 0.102168 0.242858 -0.528836 -0.062500 1 0 0 0 0 0 4 372439
-0.002102 -0.000243 0.120529 0.102041 0.242898 -0.528825 -0.062500 1 0 0 0 0 0 4 373433
-0.002102 -0.000243 0.120529 0.101975 0.242915 -0.528832 -0.062500 1 0 0 0 0 0 4 374447
-0.002102 -0.000243 0.120529 0.101936 0.242925 -0.528834 -0.062500 1 0 0 0 0 0 4 375413
-0.002102 -0.000243 0.120529 0.101922 0.242928 -0.528828 -0.062500 1 0 0 0 0 0 4 376443
-0.002107 -0.000225 0.120518 0.176452 -0.012591 -0.381809 -0.062500 1 0 0 0 0 0 4 377412
-0.002110 -0.000216 0.120515 0.152573 0.073422 -0.453425 -0.062500 1 0 0 0 0 0 4 378441
-0.002111 -0.000211 0.120513 0.133844 0.137674 -0.490688 -0.062500 1 0 0 0 0 0 4 379443
-0.002112 -0.000209 0.120513 0.123572 0.171859 -0.504895 -0.062500 1 0 0 0 0 0 4 380412
-0.002112 -0.000208 0.120513 0.118263 0.189158 -0.509982 -0.062500 1 0 0 0 0 0 4 381439
-0.002113 -0.000207 0.120513 0.115558 0.197814 -0.511757 -0.062500 1 0 0 0 0 0 4 382431
-0.002113 -0.000207 0.120513 0.114183 0.202151 -0.512380 -0.062500 1 0 0 0 0 0 4 383448
-0.002113 -0.000207 0.120513 0.113497 0.204318 -0.512595 -0.062500 1 0 0 0 0 0 4 384444
-0.002113 -0.000207 0.120513 0.113145 0.205394 -0.512671 -0.062500 1 0 0 0 0 0 4 385445
-0.002113 -0.000207 0.120513 0.112980 0.205927 -0.512693 -0.062500 1 0 0 0 0 0 4 386442
-0.002113 -0.000206 0.120513 0.112893 0.206211 -0.512703 -0.062500 1 0 0 0 0 0 4 387430
-0.002113 -0.000206 0.120513 0.112853 0.206343 -0.512711 -0.062500 1 0 0 0 0 0 4 388439
-0.002113 -0.000206 0.120513 0.112825 0.206399 -0.512712 -0.062500 1 0 0 0 0 0 4 389441
-0.002113 -0.000206 0.120513 0.112812 0.206436 -0.512713 -0.062500 1 0 0 0 0 0 4 390439
-0.002113 -0.000206 0.120513 0.112804 0.206461 -0.512706 -0.062500 1 0 0 0 0 0 4 391441
-0.002113 -0.000206 0.120513 0.112803 0.206463 -0.512705 -0.062500 1 0 0 0 0 0 4 392441
-0.002113 -0.000206 0.120513 0.112799 0.206474 -0.512712 -0.062500 1 0 0 0 0 0 4 393435
-0.002113 -0.000206 0.120513 0.112807 0.206484 -0.512705 -0.062500 1 0 0 0 0 0 4 394439
-0.002113 -0.000206 0.120513 0.112800 0.206477 -0.512711 -0.062500 1 0 0 0 0 0 4 395443
-0.002113 -0.000206 0.120513 0.112811 0.206473 -0.512719 -0.062500 1 0 0 0 0 0 4 396429
-0.002113 -0.000206 0.120513 0.112809 0.206484 -0.512706 -0.062500 1 0 0 0 0 0 4 397410
-0.002113 -0.000206 0.120513 0.112801 0.206477 -0.512712 -0.062500 1 0 0 0 0 0 4 398421
-0.002113 -0.000206 0.120513 0.112803 0.206464 -0.512706 -0.062500 1 0 0 0 0 0 4 399442
-0.002113 -0.000206 0.120513 0.112800 0.206474 -0.512712 -0.062500 1 0 0 0 0 0 4 400438
-0.002113 -0.000206 0.120513 0.112808 0.206484 -0.512705 -0.062500 1 0 0 0 0 0 4 401440
-0.002113 -0.000206 0.120513 0.112800 0.206477 -0.512712 -0.062500 1 0 0 0 0 0 4 402440
-0.002113 -0.000206 0.120513 0.112799 0.206476 -0.512712 -0.062500 1 0 0 0 0 0 4 403442
-0.002113 -0.000206 0.120513 0.112799 0.206476 -0.512713 -0.062500 1 0 0 0 0 0 4 404439
-0.002113 -0.000206 0.120513 0.112807 0.206485 -0.512706 -0.062500 1 0 0 0 0 0 4 405439
-0.002113 -0.000206 0.120513 0.112800 0.206477 -0.512712 -0.062500 1 0 0 0 0 0 4 406432
-0.002113 -0.000206 0.120513 0.112802 0.206465 -0.512706 -0.062500 1 0 0 0 0 0 4 407443
-0.002113 -0.000206 0.120513 0.112812 0.206472 -0.512718 -0.062500 1 0 0 0 0 0 4 408452
-0.002113 -0.000206 0.120513 0.112809 0.206484 -0.512706 -0.062500 1 0 0 0 0 0 4 409450
-0.002113 -0.000206 0.120513 0.112801 0.206477 -0.512712 -0.062500 1 0 0 0 0 0 4 410448
-0.002113 -0.000206 0.120513 0.112800 0.206476 -0.512713 -0.062500 1 0 0 0 0 0 4 411451
-0.002113 -0.000206 0.120513 0.112799 0.206476 -0.512713 -0.062500 1 0 0 0 0 0 4 412450
-0.002113 -0.000206 0.120513 0.112811 0.206473 -0.512699 -0.062500 1 0 0 0 0 0 4 413449
-0.002118 -0.000188 0.120502 0.187305 -0.048902 -0.365562 -0.062500 1 0 0 0 0 0 4 414455
-0.002121 -0.000179 0.120499 0.163460 0.037053 -0.437250 -0.062500 1 0 0 0 0 0 4 415454
-0.002122 -0.000175 0.120497 0.144739 0.101251 -0.474530 -0.062500 1 0 0 0 0 0 4 416449
-0.002123 -0.000172 0.120497 0.134469 0.135429 -0.488761 -0.062500 1 0 0 0 0 0 4 417450
-0.002123 -0.000171 0.120497 0.129153 0.152712 -0.493845 -0.062500 1 0 0 0 0 0 4 418449
-0.002124 -0.000171 0.120497 0.126453 0.161384 -0.495623 -0.062500 1 0 0 0 0 0 4 419507
-0.002124 -0.000170 0.120497 0.125082 0.165709 -0.496242 -0.062500 1 0 0 0 0 0 4 420492
-0.002124 -0.000170 0.120497 0.124396 0.167875 -0.496457 -0.062500 1 0 0 0 0 0 4 421488
-0.002124 -0.000170 0.120497 0.124054 0.168959 -0.496547 -0.062500 1 0 0 0 0 0 4 422508
-0.002124 -0.000170 0.120497 0.123877 0.169496 -0.496565 -0.062500 1 0 0 0 0 0 4 423492
-0.002124 -0.000170 0.120497 0.123793 0.169769 -0.496567 -0.062500 1 0 0 0 0 0 4 424507
-0.002124 -0.000170 0.120497 0.123753 0.169899 -0.496574 -0.062500 1 0 0 0 0 0 4 425487
-0.002124 -0.000170 0.120497 0.123710 0.169970 -0.496576 -0.062500 1 0 0 0 0 0 4 426503
-0.002124 -0.000170 0.120497 0.123707 0.170006 -0.496583 -0.062500 1 0 0 0 0 0 4 427425
-0.002124 -0.000170 0.120497 0.123715 0.170016 -0.496577 -0.062500 1 0 0 0 0 0 4 428433
-0.002124 -0.000170 0.120497 0.123701 0.170031 -0.496577 -0.062500 1 0 0 0 0 0 4 429424
-0.002124 -0.000170 0.120497 0.123700 0.170032 -0.496576 -0.062500 1 0 0 0 0 0 4 430434
-0.002124 -0.000170 0.120497 0.123699 0.170032 -0.496576 -0.062500 1 0 0 0 0 0 4 431425
-0.002124 -0.000170 0.120497 0.123707 0.170041 -0.496569 -0.062500 1 0 0 0 0 0 4 432433
-0.002124 -0.000170 0.120497 0.123697 0.170045 -0.496582 -0.062500 1 0 0 0 0 0 4 433423
-0.002124 -0.000170 0.120497 0.123699 0.170034 -0.496577 -0.062500 1 0 0 0 0 0 4 434432
-0.002124 -0.000170 0.120497 0.123699 0.170032 -0.496576 -0.062500 1 0 0 0 0 0 4 435425
-0.002124 -0.000170 0.120497 0.123707 0.170041 -0.496569 -0.062500 1 0 0 0 0 0 4 436433
-0.002124 -0.000170 0.120497 0.123709 0.170042 -0.496588 -0.062500 1 0 0 0 0 0 4 437424
-0.002124 -0.000170 0.120497 0.123701 0.170033 -0.496578 -0.062500 1 0 0 0 0 0 4 438444
-0.002124 -0.000170 0.120497 0.123700 0.170032 -0.496577 -0.062500 1 0 0 0 0 0 4 439426
-0.002124 -0.000170 0.120497 0.123708 0.170040 -0.496569 -0.062500 1 0 0 0 0 0 4 440450
-0.002124 -0.000170 0.120497 0.123697 0.170044 -0.496582 -0.062500 1 0 0 0 0 0 4 441419
-0.002124 -0.000170 0.120497 0.123699 0.170033 -0.496577 -0.062500 1 0 0 0 0 0 4 442421
-0.002124 -0.000170 0.120497 0.123699 0.170032 -0.496576 -0.062500 1 0 0 0 0 0 4 443438
-0.002124 -0.000170 0.120497 0.123704 0.170052 -0.496576 -0.062500 1 0 0 0 0 0 4 444443
-0.002124 -0.000170 0.120497 0.123700 0.170034 -0.496576 -0.062500 1 0 0 0 0 0 4 445446
-0.002124 -0.000170 0.120497 0.123699 0.170032 -0.496576 -0.062500 1 0 0 0 0 0 4 446441
-0.002124 -0.000170 0.120497 0.123699 0.170032 -0.496576 -0.062500 1 0 0 0 0 0 4 447432
-0.002129 -0.000152 0.120486 0.198174 -0.085192 -0.349304 -0.062500 1 0 0 0 0 0 4 448411
-0.002132 -0.000143 0.120482 0.174327 0.000683 -0.421057 -0.062500 1 0 0 0 0 0 4 449438
-0.002133 -0.000138 0.120481 0.155623 0.064852 -0.458366 -0.062500 1 0 0 0 0 0 4 450439
-0.002134 -0.000136 0.120481 0.145360 0.099014 -0.472615 -0.062500 1 0 0 0 0 0 4 451409
-0.002134 -0.000135 0.120481 0.140050 0.116310 -0.477688 -0.062500 1 0 0 0 0 0 4 452437
-0.002134 -0.000134 0.120480 0.137339 0.124953 -0.479476 -0.062500 1 0 0 0 0 0 4 453437
-0.002135 -0.000134 0.120480 0.135975 0.129282 -0.480091 -0.062500 1 0 0 0 0 0 4 454444
-0.002135 -0.000134 0.120480 0.135299 0.131457 -0.480319 -0.062500 1 0 0 0 0 0 4 455445
-0.002135 -0.000134 0.120480 0.134937 0.132535 -0.480391 -0.062500 1 0 0 0 0 0 4 456443
-0.002135 -0.000134 0.120480 0.134771 0.133068 -0.480414 -0.062500 1 0 0 0 0 0 4 457438
-0.002135 -0.000134 0.120480 0.134684 0.133352 -0.480424 -0.062500 1 0 0 0 0 0 4 458440
-0.002135 -0.000134 0.120480 0.134644 0.133484 -0.480432 -0.062500 1 0 0 0 0 0 4 459439
-0.002135 -0.000134 0.120480 0.134616 0.133541 -0.480433 -0.062500 1 0 0 0 0 0 4 460437
-0.002135 -0.000134 0.120480 0.134612 0.133586 -0.480427 -0.062500 1 0 0 0 0 0 4 461409
-0.002135 -0.000134 0.120480 0.134596 0.133604 -0.480426 -0.062500 1 0 0 0 0 0 4 462436
-0.002135 -0.000134 0.120480 0.134607 0.133602 -0.480433 -0.062500 1 0 0 0 0 0 4 463441
-0.002135 -0.000134 0.120480 0.134597 0.133604 -0.480427 -0.062500 1 0 0 0 0 0 4 464438
-0.002135 -0.000134 0.120480 0.134592 0.133616 -0.480433 -0.062500 1 0 0 0 0 0 4 465439
-0.002135 -0.000134 0.120480 0.134591 0.133617 -0.480434 -0.062500 1 0 0 0 0 0 4 466438
-0.002135 -0.000134 0.120480 0.134594 0.133605 -0.480427 -0.062500 1 0 0 0 0 0 4 467440
-0.002135 -0.000134 0.120480 0.134591 0.133615 -0.480433 -0.062500 1 0 0 0 0 0 4 468409
-0.002135 -0.000134 0.120480 0.134599 0.133626 -0.480427 -0.062500 1 0 0 0 0 0 4 469408
-0.002135 -0.000134 0.120480 0.134592 0.133618 -0.480433 -0.062500 1 0 0 0 0 0 4 470440
-0.002135 -0.000134 0.120480 0.134594 0.133606 -0.480427 -0.062500 1 0 0 0 0 0 4 471440
-0.002135 -0.000134 0.120480 0.134591 0.133616 -0.480433 -0.062500 1 0 0 0 0 0 4 472436
-0.002140 -0.000115 0.120470 0.209010 -0.121479 -0.333018 -0.062500 1 0 0 0 0 0 4 473436
-0.002143 -0.000106 0.120466 0.185209 -0.035678 -0.404840 -0.062500 1 0 0 0 0 0 4 474435
-0.002144 -0.000102 0.120465 0.166509 0.028456 -0.442199 -0.062500 1 0 0 0 0 0 4 475438
-0.002145 -0.000099 0.120465 0.156243 0.062625 -0.456443 -0.062500 1 0 0 0 0 0 4 476436
-0.002145 -0.000098 0.120464 0.150942 0.079893 -0.461528 -0.062500 1 0 0 0 0 0 4 477436
-0.002145 -0.000098 0.120464 0.148225 0.088553 -0.463315 -0.062500 1 0 0 0 0 0 4 478424
-0.002145 -0.000097 0.120464 0.146873 0.092880 -0.463939 -0.062500 1 0 0 0 0 0 4 479452
-0.002145 -0.000097 0.120464 0.146179 0.095048 -0.464149 -0.062500 1 0 0 0 0 0 4 480453
-0.002145 -0.000097 0.120464 0.145839 0.096119 -0.464233 -0.062500 1 0 0 0 0 0 4 481447
-0.002145 -0.000097 0.120464 0.145660 0.096667 -0.464257 -0.062500 1 0 0 0 0 0 4 482447
-0.002145 -0.000097 0.120464 0.145567 0.096931 -0.464268 -0.062500 1 0 0 0 0 0 4 483450
-0.002145 -0.000097 0.120464 0.145522 0.097072 -0.464263 -0.062500 1 0 0 0 0 0 4 484446
-0.002145 -0.000097 0.120464 0.145510 0.097147 -0.464269 -0.062500 1 0 0 0 0 0 4 485446
-0.002145 -0.000097 0.120464 0.145491 0.097178 -0.464277 -0.062500 1 0 0 0 0 0 4 486446
-0.002145 -0.000097 0.120464 0.145497 0.097189 -0.464271 -0.062500 1 0 0 0 0 0 4 487447
-0.002145 -0.000097 0.120464 0.145483 0.097203 -0.464271 -0.062500 1 0 0 0 0 0 4 488446
-0.002145 -0.000097 0.120464 0.145481 0.097204 -0.464271 -0.062500 1 0 0 0 0 0 4 489446
-0.002145 -0.000097 0.120464 0.145481 0.097204 -0.464271 -0.062500 1 0 0 0 0 0 4 490438
-0.002145 -0.000097 0.120464 0.145481 0.097204 -0.464271 -0.062500 1 0 0 0 0 0 4 491502
-0.002145 -0.000097 0.120464 0.145481 0.097204 -0.464271 -0.062500 1 0 0 0 0 0 4 492489
-0.002145 -0.000097 0.120464 0.145489 0.097213 -0.464264 -0.062500 1 0 0 0 0 0 4 493504
-0.002145 -0.000097 0.120464 0.145482 0.097205 -0.464270 -0.062500 1 0 0 0 0 0 4 494486
-0.002145 -0.000097 0.120464 0.145481 0.097204 -0.464270 -0.062500 1 0 0 0 0 0 4 495504
-0.002145 -0.000097 0.120464 0.145493 0.097201 -0.464277 -0.062500 1 0 0 0 0 0 4 496488
-0.002145 -0.000097 0.120464 0.145491 0.097212 -0.464264 -0.062500 1 0 0 0 0 0 4 497504
-0.002145 -0.000097 0.120464 0.145482 0.097204 -0.464270 -0.062500 1 0 0 0 0 0 4 498487
-0.002145 -0.000097 0.120464 0.145490 0.097212 -0.464263 -0.062500 1 0 0 0 0 0 4 499432
-0.002151 -0.000079 0.120454 0.219848 -0.157764 -0.316731 -0.062500 1 0 0 0 0 0 4 500422
-0.002154 -0.000070 0.120450 0.196069 -0.072001 -0.388618 -0.062500 1 0 0 0 0 0 4 501432
-0.002155 -0.000065 0.120449 0.177385 -0.007911 -0.426007 -0.062500 1 0 0 0 0 0 4 502421
-0.002156 -0.000063 0.120448 0.167124 0.026242 -0.440268 -0.062500 1 0 0 0 0 0 4 503432
-0.002156 -0.000062 0.120448 0.161814 0.043505 -0.445358 -0.062500 1 0 0 0 0 0 4 504430
-0.002156 -0.000061 0.120448 0.159120 0.052155 -0.447142 -0.062500 1 0 0 0 0 0 4 505420
-0.002156 -0.000061 0.120448 0.157760 0.056484 -0.447760 -0.062500 1 0 0 0 0 0 4 506430
-0.002156 -0.000061 0.120448 0.157061 0.058663 -0.447978 -0.062500 1 0 0 0 0 0 4 507422
-0.002156 -0.000061 0.120448 0.156720 0.059735 -0.448063 -0.062500 1 0 0 0 0 0 4 508428
-0.002156 -0.000061 0.120448 0.156545 0.060271 -0.448081 -0.062500 1 0 0 0 0 0 4 509436
-0.002156 -0.000061 0.120448 0.156452 0.060534 -0.448091 -0.062500 1 0 0 0 0 0 4 510428
-0.002156 -0.000061 0.120448 0.156404 0.060686 -0.448093 -0.062500 1 0 0 0 0 0 4 511447
-0.002156 -0.000061 0.120448 0.156395 0.060751 -0.448093 -0.062500 1 0 0 0 0 0 4 512444
-0.002156 -0.000061 0.120448 0.156376 0.060780 -0.448100 -0.062500 1 0 0 0 0 0 4 513435
-0.002156 -0.000061 0.120448 0.156380 0.060802 -0.448101 -0.062500 1 0 0 0 0 0 4 514412
-0.002156 -0.000061 0.120448 0.156368 0.060807 -0.448095 -0.062500 1 0 0 0 0 0 4 515440
-0.002156 -0.000061 0.120448 0.156367 0.060806 -0.448094 -0.062500 1 0 0 0 0 0 4 516419
-0.002156 -0.000061 0.120448 0.156367 0.060806 -0.448094 -0.062500 1 0 0 0 0 0 4 517443
-0.002156 -0.000061 0.120448 0.156363 0.060817 -0.448100 -0.062500 1 0 0 0 0 0 4 518439
[truncated: 35,756,428 more chars]
