# Supplementary material for: Increasing Patient Engagement in Rehabilitation Exercises Using Computer-Based Citizen Science
Source: PLoS One. 2015 Mar 20;10(3):e0117013. doi: 10.1371/journal.pone.0117013 (PMC4368773; doi:10.1371/journal.pone.0117013)
Supplement: S6 Dataset — (ZIP) [file pone.0117013.s006.zip › Dataset_S6/P23/P23_with.dat]

0.012546 -0.012530 0.170207 0.322901 -0.494878 -3.034377 -0.000000 1 0 0 0 0 0 0 867
0.012528 -0.012491 0.170322 0.249329 -0.560279 -1.813264 -0.000030 1 0 0 0 0 0 0 1838
0.012514 -0.012463 0.170436 0.193000 -0.398943 -1.720685 -0.000062 1 0 0 0 0 0 0 2862
0.012502 -0.012442 0.170551 0.161309 -0.298429 -1.733763 -0.000094 1 0 0 0 0 0 0 3864
0.012470 -0.012419 0.170658 0.402219 -0.303518 -1.659911 -0.000124 1 0 0 0 0 0 0 4835
0.012476 -0.012430 0.170748 -0.071954 0.139613 -1.442399 -0.000156 1 0 0 0 0 0 0 5865
0.012495 -0.012434 0.170842 -0.286941 0.096412 -1.507951 -0.000187 1 0 0 0 0 0 0 6861
0.012505 -0.012453 0.170932 -0.212292 0.294596 -1.493914 -0.000219 1 0 0 0 0 0 0 7862
0.012532 -0.012485 0.171014 -0.428104 0.488384 -1.389232 -0.000249 1 0 0 0 0 0 0 8842
0.012554 -0.012542 0.171085 -0.386654 0.848099 -1.270687 -0.000280 1 0 0 0 0 0 0 9841
0.012561 -0.012565 0.171162 -0.190596 0.438289 -1.371854 -0.000312 1 0 0 0 0 0 0 10840
0.012574 -0.012552 0.171234 -0.266811 -0.059213 -1.323596 -0.000344 1 0 0 0 0 0 0 11867
0.012583 -0.012564 0.171299 -0.224719 0.218462 -1.252471 -0.000375 1 0 0 0 0 0 0 12854
0.012572 -0.012518 0.171370 0.041934 -0.508646 -1.358592 -0.000406 1 0 0 0 0 0 0 13869
0.012557 -0.012466 0.171432 0.109297 -0.640134 -1.261326 -0.000437 1 0 0 0 0 0 0 14863
0.012540 -0.012413 0.171488 0.130588 -0.675601 -1.212441 -0.000468 1 0 0 0 0 0 0 15843
0.012502 -0.012353 0.171551 0.403121 -0.756123 -1.303035 -0.000500 1 0 0 0 0 0 0 16852
0.012468 -0.012272 0.171606 0.372947 -1.032867 -1.246220 -0.000530 1 0 0 0 0 0 0 17839
0.012422 -0.012200 0.171653 0.513871 -0.941193 -1.152492 -0.000561 1 0 0 0 0 0 0 18833
0.012391 -0.012138 0.171688 0.326835 -0.795092 -1.013900 -0.000594 1 0 0 0 0 0 0 19864
0.012354 -0.012099 0.171726 0.393066 -0.474904 -1.072407 -0.000625 1 0 0 0 0 0 0 20866
0.012327 -0.012054 0.171757 0.248535 -0.518775 -1.003396 -0.000656 1 0 0 0 0 0 0 21864
0.012319 -0.012054 0.171774 -0.012824 0.062511 -0.825889 -0.000687 1 0 0 0 0 0 0 22853
0.012294 -0.012048 0.171789 0.174239 0.051682 -0.820208 -0.000718 1 0 0 0 0 0 0 23858
0.012281 -0.012044 0.171796 0.028501 0.089754 -0.737666 -0.000750 1 0 0 0 0 0 0 24863
0.012281 -0.012065 0.171801 -0.149760 0.418966 -0.724052 -0.000781 1 0 0 0 0 0 0 25871
0.012280 -0.012075 0.171803 -0.177077 0.318541 -0.711425 -0.000812 1 0 0 0 0 0 0 26862
0.012280 -0.012081 0.171804 -0.188343 0.245662 -0.717157 -0.000843 1 0 0 0 0 0 0 27853
0.012280 -0.012083 0.171805 -0.197523 0.210214 -0.733901 -0.000875 1 0 0 0 0 0 0 28869
0.012274 -0.012061 0.171804 -0.129577 -0.104344 -0.734628 -0.000906 1 0 0 0 0 0 0 29866
0.012271 -0.012050 0.171803 -0.168076 0.011709 -0.767062 -0.000937 1 0 0 0 0 0 0 30863
0.012243 -0.012017 0.171809 0.146466 -0.271036 -0.877256 -0.000969 1 0 0 0 0 0 0 31864
0.012229 -0.011999 0.171812 -0.008117 -0.076162 -0.871801 -0.001000 1 0 0 0 0 0 0 32870
0.012222 -0.011991 0.171813 -0.120463 0.058651 -0.875444 -0.001031 1 0 0 0 0 0 0 33854
0.012198 -0.011981 0.171821 0.084181 0.062510 -0.990405 -0.001062 1 0 0 0 0 0 0 34862
0.012185 -0.011976 0.171825 -0.056463 0.128572 -0.968316 -0.001094 1 0 0 0 0 0 0 35862
0.012179 -0.011973 0.171827 -0.155547 0.172450 -0.963065 -0.001125 1 0 0 0 0 0 0 36876
0.012155 -0.011966 0.171835 0.056601 0.128257 -1.072739 -0.001156 1 0 0 0 0 0 0 37868
0.012143 -0.011963 0.171839 -0.080415 0.170244 -1.048339 -0.001187 1 0 0 0 0 0 0 38864
0.012117 -0.011955 0.171849 0.090592 0.131301 -1.141203 -0.001219 1 0 0 0 0 0 0 39861
0.012103 -0.011951 0.171853 -0.069567 0.177018 -1.108406 -0.001250 1 0 0 0 0 0 0 40867
0.012096 -0.011949 0.171855 -0.178618 0.211111 -1.097713 -0.001281 1 0 0 0 0 0 0 41871
0.012072 -0.011943 0.171864 0.028422 0.162054 -1.204763 -0.001312 1 0 0 0 0 0 0 42865
0.012060 -0.011939 0.171868 -0.111248 0.201730 -1.179521 -0.001344 1 0 0 0 0 0 0 43867
0.012054 -0.011937 0.171870 -0.209743 0.232447 -1.172364 -0.001375 1 0 0 0 0 0 0 44865
0.012030 -0.011931 0.171879 0.002926 0.181663 -1.280794 -0.001406 1 0 0 0 0 0 0 45850
0.012018 -0.011927 0.171883 -0.134074 0.220383 -1.256520 -0.001437 1 0 0 0 0 0 0 46855
0.012012 -0.011925 0.171884 -0.231101 0.250513 -1.249671 -0.001468 1 0 0 0 0 0 0 47847
0.011988 -0.011919 0.171893 -0.017894 0.199504 -1.358818 -0.001500 1 0 0 0 0 0 0 48857
0.011976 -0.011915 0.171897 -0.154360 0.238019 -1.334372 -0.001531 1 0 0 0 0 0 0 49848
0.011970 -0.011914 0.171899 -0.251322 0.268310 -1.327997 -0.001562 1 0 0 0 0 0 0 50856
0.011947 -0.011907 0.171907 -0.037796 0.217025 -1.436579 -0.001593 1 0 0 0 0 0 0 51846
0.011935 -0.011904 0.171911 -0.174320 0.255682 -1.412671 -0.001625 1 0 0 0 0 0 0 52855
0.011928 -0.011902 0.171913 -0.271138 0.285859 -1.406158 -0.001656 1 0 0 0 0 0 0 53855
0.011925 -0.011901 0.171914 -0.326077 0.305428 -1.415746 -0.001687 1 0 0 0 0 0 0 54847
0.011924 -0.011900 0.171915 -0.357632 0.318858 -1.434212 -0.001718 1 0 0 0 0 0 0 55855
0.011902 -0.011895 0.171922 -0.108459 0.257819 -1.555215 -0.001749 1 0 0 0 0 0 0 56845
0.011892 -0.011892 0.171926 -0.226790 0.291224 -1.537709 -0.001781 1 0 0 0 0 0 0 57866
0.011886 -0.011890 0.171928 -0.314259 0.318400 -1.533784 -0.001812 1 0 0 0 0 0 0 58854
0.011877 -0.011866 0.171927 -0.287728 0.037188 -1.523754 -0.001843 1 0 0 0 0 0 0 59856
0.011873 -0.011854 0.171927 -0.347675 0.169472 -1.551393 -0.001874 1 0 0 0 0 0 0 60846
0.011871 -0.011848 0.171926 -0.388089 0.265410 -1.580190 -0.001906 1 0 0 0 0 0 0 61845
0.011870 -0.011845 0.171926 -0.412421 0.319042 -1.608030 -0.001937 1 0 0 0 0 0 0 62857
0.011849 -0.011838 0.171934 -0.159465 0.278052 -1.733476 -0.001968 1 0 0 0 0 0 0 63855
0.011838 -0.011835 0.171937 -0.275721 0.321284 -1.717749 -0.002000 1 0 0 0 0 0 0 64862
0.011833 -0.011833 0.171939 -0.362133 0.353378 -1.714841 -0.002031 1 0 0 0 0 0 0 65849
0.011830 -0.011832 0.171940 -0.411844 0.373945 -1.726742 -0.002062 1 0 0 0 0 0 0 66858
0.011828 -0.011831 0.171940 -0.440690 0.387706 -1.745976 -0.002094 1 0 0 0 0 0 0 67862
0.011828 -0.011831 0.171940 -0.458508 0.397577 -1.767939 -0.002124 1 0 0 0 0 0 0 68832
0.011827 -0.011831 0.171940 -0.471267 0.405768 -1.793171 -0.002156 1 0 0 0 0 0 0 69862
0.011827 -0.011831 0.171940 -0.481029 0.412840 -1.818391 -0.002187 1 0 0 0 0 0 0 70861
0.011827 -0.011831 0.171940 -0.489378 0.419329 -1.844089 -0.002219 1 0 0 0 0 0 0 71863
0.011827 -0.011831 0.171940 -0.497052 0.425558 -1.869858 -0.002250 1 0 0 0 0 0 0 72862
0.011827 -0.011831 0.171940 -0.504312 0.431629 -1.895783 -0.002281 1 0 0 0 0 0 0 73863
0.011827 -0.011831 0.171940 -0.511235 0.437524 -1.921194 -0.002312 1 0 0 0 0 0 0 74843
0.011821 -0.011808 0.171939 -0.441499 0.144088 -1.926200 -0.002344 1 0 0 0 0 0 0 75862
0.011818 -0.011796 0.171938 -0.479419 0.269664 -1.961387 -0.002375 1 0 0 0 0 0 0 76867
0.011817 -0.011790 0.171938 -0.508592 0.362034 -1.993543 -0.002406 1 0 0 0 0 0 0 77865
0.011816 -0.011788 0.171938 -0.527114 0.413567 -2.022532 -0.002437 1 0 0 0 0 0 0 78860
0.011816 -0.011786 0.171937 -0.539925 0.442585 -2.050047 -0.002469 1 0 0 0 0 0 0 79862
0.011816 -0.011785 0.171937 -0.549731 0.459945 -2.076739 -0.002500 1 0 0 0 0 0 0 80862
0.011815 -0.011785 0.171937 -0.558069 0.471567 -2.103049 -0.002531 1 0 0 0 0 0 0 81863
0.011815 -0.011785 0.171937 -0.565689 0.480307 -2.129102 -0.002562 1 0 0 0 0 0 0 82860
0.011815 -0.011785 0.171937 -0.572963 0.487608 -2.155193 -0.002594 1 0 0 0 0 0 0 83861
0.011815 -0.011785 0.171937 -0.579989 0.494178 -2.181143 -0.002625 1 0 0 0 0 0 0 84859
0.011809 -0.011762 0.171936 -0.510086 0.200881 -2.185565 -0.002656 1 0 0 0 0 0 0 85862
0.011807 -0.011750 0.171935 -0.548009 0.326491 -2.220627 -0.002687 1 0 0 0 0 0 0 86859
0.011805 -0.011745 0.171935 -0.577055 0.418823 -2.252676 -0.002718 1 0 0 0 0 0 0 87851
0.011804 -0.011742 0.171934 -0.595686 0.470475 -2.282107 -0.002750 1 0 0 0 0 0 0 88862
0.011804 -0.011740 0.171934 -0.608477 0.499457 -2.309581 -0.002781 1 0 0 0 0 0 0 89862
0.011804 -0.011740 0.171934 -0.618270 0.516785 -2.336251 -0.002812 1 0 0 0 0 0 0 90861
0.011804 -0.011739 0.171934 -0.626649 0.528392 -2.362580 -0.002844 1 0 0 0 0 0 0 91862
0.011804 -0.011739 0.171934 -0.634200 0.537082 -2.388539 -0.002875 1 0 0 0 0 0 0 92856
0.011804 -0.011739 0.171934 -0.641445 0.544417 -2.414667 -0.002906 1 0 0 0 0 0 0 93859
0.011804 -0.011739 0.171934 -0.648577 0.551037 -2.440891 -0.002937 1 0 0 0 0 0 0 94867
0.011804 -0.011739 0.171934 -0.655570 0.557184 -2.466731 -0.002969 1 0 0 0 0 0 0 95862
0.011804 -0.011739 0.171934 -0.662480 0.563286 -2.492646 -0.003000 1 0 0 0 0 0 0 96860
0.011804 -0.011739 0.171934 -0.669288 0.569142 -2.518202 -0.003031 1 0 0 0 0 0 0 97844
0.011804 -0.011739 0.171934 -0.676329 0.575105 -2.544524 -0.003062 1 0 0 0 0 0 0 98857
0.011804 -0.011739 0.171934 -0.683271 0.581081 -2.570739 -0.003094 1 0 0 0 0 0 0 99867
0.011804 -0.011739 0.171934 -0.690176 0.586886 -2.596614 -0.003125 1 0 0 0 0 0 0 100863
0.011804 -0.011739 0.171934 -0.697048 0.592797 -2.622570 -0.003156 1 0 0 0 0 0 0 101863
0.011798 -0.011716 0.171933 -0.626932 0.298842 -2.626669 -0.003187 1 0 0 0 0 0 0 102860
0.011795 -0.011705 0.171932 -0.664749 0.424145 -2.661622 -0.003218 1 0 0 0 0 0 0 103851
0.011793 -0.011699 0.171931 -0.693664 0.516211 -2.693392 -0.003249 1 0 0 0 0 0 0 104831
0.011793 -0.011696 0.171931 -0.712358 0.567911 -2.723081 -0.003281 1 0 0 0 0 0 0 105851
0.011792 -0.011695 0.171931 -0.725209 0.596757 -2.750803 -0.003312 1 0 0 0 0 0 0 106860
0.011792 -0.011694 0.171931 -0.734914 0.614091 -2.777235 -0.003343 1 0 0 0 0 0 0 107850
0.011792 -0.011694 0.171931 -0.743333 0.625677 -2.803794 -0.003375 1 0 0 0 0 0 0 108860
0.011792 -0.011693 0.171931 -0.750909 0.634439 -2.830035 -0.003406 1 0 0 0 0 0 0 109864
0.011792 -0.011693 0.171931 -0.758117 0.641659 -2.855908 -0.003437 1 0 0 0 0 0 0 110858
0.011792 -0.011693 0.171931 -0.765153 0.648142 -2.881565 -0.003468 1 0 0 0 0 0 0 111845
0.011792 -0.011693 0.171931 -0.772213 0.654397 -2.907813 -0.003500 1 0 0 0 0 0 0 112855
0.011792 -0.011693 0.171931 -0.779086 0.660413 -2.933673 -0.003531 1 0 0 0 0 0 0 113851
0.011792 -0.011693 0.171931 -0.786010 0.666346 -2.959694 -0.003562 1 0 0 0 0 0 0 114853
0.011792 -0.011693 0.171931 -0.792853 0.672198 -2.985404 -0.003593 1 0 0 0 0 0 0 115843
0.011792 -0.011693 0.171931 -0.799820 0.678109 -3.011630 -0.003625 1 0 0 0 0 0 0 116853
0.011792 -0.011693 0.171931 -0.806715 0.683926 -3.037431 -0.003656 1 0 0 0 0 0 0 117846
0.011792 -0.011693 0.171931 -0.813623 0.689810 -3.063589 -0.003687 1 0 0 0 0 0 0 118854
0.011792 -0.011693 0.171931 -0.820494 0.695607 -3.089310 -0.003718 1 0 0 0 0 0 0 119844
0.011792 -0.011693 0.171931 -0.827416 0.701548 -3.115472 -0.003750 1 0 0 0 0 0 0 120852
0.011792 -0.011693 0.171931 -0.835150 0.708068 -3.144652 -0.003785 1 0 0 0 0 0 0 121976
0.011792 -0.011693 0.171931 -0.841201 0.713268 -3.167602 -0.003812 1 0 0 0 0 0 0 122859
0.011792 -0.011693 0.171931 -0.848204 0.719065 -3.193715 -0.003844 1 0 0 0 0 0 0 123865
0.011792 -0.011693 0.171931 -0.854984 0.724918 -3.219282 -0.003874 1 0 0 0 0 0 0 124850
0.011792 -0.011693 0.171931 -0.862008 0.730765 -3.245671 -0.003906 1 0 0 0 0 0 0 125866
0.011792 -0.011693 0.171931 -0.868825 0.736652 -3.271395 -0.003937 1 0 0 0 0 0 0 126857
0.011786 -0.011670 0.171929 -0.798648 0.442368 -3.275467 -0.003969 1 0 0 0 0 0 0 127860
0.011783 -0.011659 0.171929 -0.836385 0.567512 -3.310267 -0.003999 1 0 0 0 0 0 0 128843
0.011782 -0.011653 0.171928 -0.865555 0.659647 -3.342998 -0.004031 1 0 0 0 0 0 0 129858
0.011781 -0.011650 0.171928 -0.884047 0.711152 -3.372146 -0.004062 1 0 0 0 0 0 0 130857
0.011781 -0.011649 0.171928 -0.896864 0.740059 -3.399867 -0.004094 1 0 0 0 0 0 0 131866
0.011780 -0.011648 0.171928 -0.906606 0.757292 -3.426415 -0.004125 1 0 0 0 0 0 0 132860
0.011780 -0.011648 0.171928 -0.914901 0.768770 -3.452734 -0.004156 1 0 0 0 0 0 0 133860
0.011780 -0.011648 0.171928 -0.922524 0.777496 -3.478784 -0.004187 1 0 0 0 0 0 0 134858
0.011780 -0.011648 0.171928 -0.929769 0.784721 -3.504818 -0.004218 1 0 0 0 0 0 0 135857
0.011780 -0.011648 0.171928 -0.936848 0.791252 -3.530823 -0.004250 1 0 0 0 0 0 0 136858
0.011780 -0.011648 0.171928 -0.943822 0.797494 -3.556901 -0.004281 1 0 0 0 0 0 0 137862
0.011774 -0.011625 0.171926 -0.873647 0.503226 -3.560653 -0.004312 1 0 0 0 0 0 0 138858
0.011771 -0.011613 0.171925 -0.911423 0.628449 -3.596013 -0.004344 1 0 0 0 0 0 0 139860
0.011770 -0.011607 0.171925 -0.940452 0.720550 -3.628388 -0.004375 1 0 0 0 0 0 0 140860
0.011769 -0.011605 0.171925 -0.959078 0.771972 -3.657668 -0.004406 1 0 0 0 0 0 0 141863
0.011755 -0.011622 0.171920 -0.792804 1.048062 -3.617237 -0.004437 1 0 0 0 0 0 0 142862
0.011742 -0.011608 0.171915 -0.797419 0.669276 -3.650385 -0.004469 1 0 0 0 0 0 0 143860
0.011736 -0.011601 0.171913 -0.887830 0.729126 -3.704951 -0.004499 1 0 0 0 0 0 0 144829
0.011733 -0.011598 0.171912 -0.944811 0.786015 -3.748183 -0.004531 1 0 0 0 0 0 0 145860
0.011731 -0.011596 0.171912 -0.977101 0.819222 -3.782129 -0.004562 1 0 0 0 0 0 0 146858
0.011731 -0.011595 0.171912 -0.996664 0.838773 -3.811909 -0.004593 1 0 0 0 0 0 0 147859
0.011730 -0.011595 0.171912 -1.009786 0.851320 -3.839595 -0.004625 1 0 0 0 0 0 0 148857
0.011730 -0.011595 0.171912 -1.019843 0.860468 -3.866511 -0.004656 1 0 0 0 0 0 0 149861
0.011724 -0.011571 0.171910 -0.950900 0.567513 -3.870433 -0.004687 1 0 0 0 0 0 0 150859
0.011721 -0.011560 0.171909 -0.989244 0.693194 -3.905231 -0.004718 1 0 0 0 0 0 0 151829
0.011720 -0.011554 0.171909 -1.018707 0.785619 -3.937758 -0.004749 1 0 0 0 0 0 0 152830
0.011719 -0.011551 0.171909 -1.037807 0.837472 -3.968533 -0.004782 1 0 0 0 0 0 0 153887
0.011719 -0.011550 0.171908 -1.050396 0.866223 -3.995329 -0.004812 1 0 0 0 0 0 0 154859
0.011718 -0.011549 0.171908 -1.060228 0.883523 -4.022051 -0.004844 1 0 0 0 0 0 0 155860
0.011712 -0.011526 0.171907 -0.991257 0.594522 -4.025778 -0.004875 1 0 0 0 0 0 0 156859
0.011709 -0.011514 0.171906 -1.029757 0.722463 -4.061447 -0.004906 1 0 0 0 0 0 0 157861
0.011708 -0.011509 0.171905 -1.058956 0.815655 -4.093172 -0.004936 1 0 0 0 0 0 0 158829
0.011707 -0.011506 0.171905 -1.077635 0.867714 -4.122453 -0.004968 1 0 0 0 0 0 0 159828
0.011707 -0.011504 0.171905 -1.090602 0.896981 -4.150733 -0.005000 1 0 0 0 0 0 0 160857
0.011707 -0.011504 0.171905 -1.100250 0.914171 -4.176736 -0.005030 1 0 0 0 0 0 0 161830
0.011707 -0.011503 0.171905 -1.108748 0.925915 -4.203731 -0.005062 1 0 0 0 0 0 0 162857
0.011701 -0.011480 0.171903 -1.039033 0.633981 -4.207246 -0.005094 1 0 0 0 0 0 0 163861
0.011698 -0.011469 0.171903 -1.077013 0.760247 -4.242460 -0.005124 1 0 0 0 0 0 0 164846
0.011696 -0.011463 0.171902 -1.106344 0.853001 -4.275350 -0.005156 1 0 0 0 0 0 0 165859
0.011696 -0.011460 0.171902 -1.124722 0.904511 -4.303849 -0.005186 1 0 0 0 0 0 0 166828
0.011689 -0.011436 0.171900 -1.060299 0.632983 -4.309288 -0.005218 1 0 0 0 0 0 0 167858
0.011686 -0.011423 0.171899 -1.100987 0.769347 -4.345528 -0.005250 1 0 0 0 0 0 0 168855
0.011685 -0.011417 0.171899 -1.131488 0.867061 -4.378446 -0.005281 1 0 0 0 0 0 0 169855
0.011684 -0.011414 0.171899 -1.150656 0.921215 -4.407853 -0.005312 1 0 0 0 0 0 0 170853
0.011704 -0.011418 0.171891 -1.434303 1.022051 -4.336836 -0.005344 1 0 0 0 0 0 0 171859
0.011701 -0.011439 0.171882 -1.159628 1.262091 -4.336823 -0.005374 1 0 0 0 0 0 0 172830
0.011693 -0.011427 0.171876 -1.085276 0.857488 -4.397374 -0.005405 1 0 0 0 0 0 0 173830
0.011690 -0.011421 0.171874 -1.133968 0.903409 -4.467827 -0.005437 1 0 0 0 0 0 0 174858
0.011688 -0.011418 0.171872 -1.168974 0.952413 -4.516734 -0.005468 1 0 0 0 0 0 0 175843
0.011681 -0.011394 0.171870 -1.112965 0.680790 -4.531145 -0.005500 1 0 0 0 0 0 0 176853
0.011678 -0.011382 0.171869 -1.157881 0.817323 -4.572059 -0.005531 1 0 0 0 0 0 0 177851
0.011676 -0.011376 0.171868 -1.191239 0.915584 -4.610465 -0.005566 1 0 0 0 0 0 0 178977
0.011669 -0.011350 0.171866 -1.133138 0.668077 -4.614424 -0.005593 1 0 0 0 0 0 0 179851
0.011652 -0.011356 0.171860 -0.997526 1.064595 -4.584154 -0.005624 1 0 0 0 0 0 0 180839
0.011659 -0.011341 0.171848 -1.295297 0.842839 -4.524618 -0.005656 1 0 0 0 0 0 0 181850
0.011662 -0.011334 0.171842 -1.293215 0.923480 -4.625341 -0.005687 1 0 0 0 0 0 0 182838
0.011664 -0.011331 0.171839 -1.278642 0.983210 -4.698437 -0.005718 1 0 0 0 0 0 0 183846
0.011659 -0.011306 0.171836 -1.194728 0.715338 -4.723908 -0.005749 1 0 0 0 0 0 0 184837
0.011656 -0.011294 0.171835 -1.225417 0.853658 -4.770952 -0.005781 1 0 0 0 0 0 0 185846
0.011642 -0.011307 0.171829 -1.070439 1.199327 -4.741186 -0.005812 1 0 0 0 0 0 0 186852
0.011649 -0.011296 0.171817 -1.352535 0.927555 -4.679295 -0.005844 1 0 0 0 0 0 0 187859
0.011653 -0.011291 0.171811 -1.342079 0.981143 -4.779299 -0.005875 1 0 0 0 0 0 0 188856
0.011649 -0.011266 0.171807 -1.245537 0.725798 -4.827930 -0.005906 1 0 0 0 0 0 0 189852
0.011633 -0.011272 0.171799 -1.087538 1.118730 -4.818606 -0.005937 1 0 0 0 0 0 0 190839
0.011620 -0.011252 0.171794 -1.103175 0.823815 -4.867976 -0.005969 1 0 0 0 0 0 0 191868
0.011613 -0.011242 0.171792 -1.199896 0.928260 -4.931837 -0.006000 1 0 0 0 0 0 0 192860
0.011590 -0.011234 0.171784 -1.001306 0.953141 -4.886430 -0.006031 1 0 0 0 0 0 0 193851
0.011593 -0.011212 0.171770 -1.331621 0.790208 -4.837922 -0.006062 1 0 0 0 0 0 0 194841
0.011595 -0.011201 0.171764 -1.352251 0.925003 -4.947538 -0.006094 1 0 0 0 0 0 0 195861
0.011577 -0.011192 0.171754 -1.090809 0.959852 -4.932185 -0.006125 1 0 0 0 0 0 0 196855
0.011568 -0.011188 0.171749 -1.193607 1.031648 -5.022372 -0.006156 1 0 0 0 0 0 0 197863
0.011578 -0.011168 0.171738 -1.463681 0.842561 -4.963394 -0.006187 1 0 0 0 0 0 0 198860
0.011569 -0.011177 0.171727 -1.252311 1.207431 -4.992249 -0.006218 1 0 0 0 0 0 0 199859
0.011560 -0.011159 0.171720 -1.216336 0.890340 -5.066329 -0.006249 1 0 0 0 0 0 0 200827
0.011555 -0.011150 0.171717 -1.285126 0.983037 -5.144920 -0.006281 1 0 0 0 0 0 0 201859
0.011553 -0.011147 0.171701 -1.342742 1.071649 -5.006370 -0.006312 1 0 0 0 0 0 0 202858
0.011553 -0.011146 0.171693 -1.367535 1.111154 -5.125662 -0.006343 1 0 0 0 0 0 0 203828
0.011533 -0.011142 0.171683 -1.121618 1.075662 -5.121043 -0.006375 1 0 0 0 0 0 0 204856
0.011517 -0.011117 0.171676 -1.155777 0.808089 -5.192191 -0.006406 1 0 0 0 0 0 0 205860
0.011496 -0.011123 0.171667 -1.086847 1.197708 -5.201259 -0.006437 1 0 0 0 0 0 0 206857
0.011479 -0.011104 0.171662 -1.148854 0.900030 -5.257866 -0.006468 1 0 0 0 0 0 0 207828
0.011472 -0.011095 0.171644 -1.282120 1.019508 -5.135420 -0.006500 1 0 0 0 0 0 0 208860
0.011463 -0.011068 0.171634 -1.274310 0.794689 -5.240869 -0.006531 1 0 0 0 0 0 0 209858
0.011444 -0.011074 0.171624 -1.160359 1.201178 -5.275414 -0.006562 1 0 0 0 0 0 0 210861
0.011450 -0.011059 0.171610 -1.469290 0.981413 -5.246116 -0.006594 1 0 0 0 0 0 0 211861
0.011433 -0.011048 0.171596 -1.212161 1.008205 -5.269819 -0.006625 1 0 0 0 0 0 0 212855
0.011440 -0.011026 0.171580 -1.497155 0.860384 -5.265464 -0.006656 1 0 0 0 0 0 0 213858
0.011430 -0.011033 0.171567 -1.310578 1.251236 -5.329115 -0.006687 1 0 0 0 0 0 0 214855
0.011440 -0.011020 0.171552 -1.560778 1.016854 -5.321388 -0.006718 1 0 0 0 0 0 0 215857
0.011425 -0.011009 0.171537 -1.271302 1.035246 -5.356045 -0.006750 1 0 0 0 0 0 0 216855
0.011398 -0.011000 0.171524 -1.085748 1.059621 -5.387728 -0.006781 1 0 0 0 0 0 0 217858
0.011406 -0.011001 0.171509 -1.522697 1.201075 -5.410057 -0.006812 1 0 0 0 0 0 0 218855
0.011390 -0.010998 0.171496 -1.266202 1.161939 -5.438300 -0.006843 1 0 0 0 0 0 0 219855
0.011362 -0.010993 0.171482 -1.091299 1.133194 -5.464547 -0.006874 1 0 0 0 0 0 0 220847
0.011364 -0.010973 0.171466 -1.454840 0.942992 -5.459182 -0.006906 1 0 0 0 0 0 0 221858
0.011345 -0.010959 0.171451 -1.231914 1.008619 -5.496723 -0.006937 1 0 0 0 0 0 0 222856
0.011316 -0.010948 0.171437 -1.080441 1.059050 -5.529784 -0.006968 1 0 0 0 0 0 0 223857
0.011316 -0.010925 0.171421 -1.456563 0.910783 -5.527026 -0.006999 1 0 0 0 0 0 0 224837
0.011297 -0.010910 0.171406 -1.239761 0.997722 -5.566633 -0.007031 1 0 0 0 0 0 0 225858
0.011288 -0.010904 0.171384 -1.363893 1.129004 -5.500610 -0.007062 1 0 0 0 0 0 0 226855
0.011264 -0.010897 0.171367 -1.181169 1.138048 -5.571591 -0.007093 1 0 0 0 0 0 0 227856
0.011253 -0.010895 0.171343 -1.337983 1.207661 -5.526632 -0.007125 1 0 0 0 0 0 0 228856
0.011228 -0.010890 0.171325 -1.172539 1.183061 -5.607961 -0.007156 1 0 0 0 0 0 0 229850
0.011217 -0.010889 0.171302 -1.338551 1.235762 -5.570005 -0.007190 1 0 0 0 0 0 0 230931
0.011192 -0.010885 0.171284 -1.177329 1.202424 -5.653742 -0.007221 1 0 0 0 0 0 0 231928
0.011174 -0.010862 0.171258 -1.265509 0.946300 -5.588130 -0.007252 1 0 0 0 0 0 0 232928
0.011167 -0.010851 0.171231 -1.410010 1.100722 -5.583529 -0.007283 1 0 0 0 0 0 0 233927
0.011164 -0.010848 0.171203 -1.495706 1.209232 -5.594691 -0.007315 1 0 0 0 0 0 0 234932
0.011143 -0.010843 0.171183 -1.269658 1.198990 -5.711485 -0.007345 1 0 0 0 0 0 0 235922
0.011114 -0.010837 0.171151 -1.138362 1.199678 -5.591360 -0.007376 1 0 0 0 0 0 0 236903
0.011100 -0.010836 0.171121 -1.338097 1.264004 -5.624544 -0.007408 1 0 0 0 0 0 0 237922
0.011089 -0.010814 0.171090 -1.387089 0.999619 -5.631464 -0.007438 1 0 0 0 0 0 0 238899
0.011071 -0.010824 0.171055 -1.304740 1.389797 -5.601272 -0.007470 1 0 0 0 0 0 0 239899
0.011057 -0.010807 0.171021 -1.359463 1.091088 -5.636444 -0.007501 1 0 0 0 0 0 0 240908
0.011010 -0.010791 0.170991 -0.939863 1.068198 -5.697637 -0.007532 1 0 0 0 0 0 0 241905
0.010974 -0.010803 0.170956 -1.036708 1.445112 -5.668315 -0.007564 1 0 0 0 0 0 0 242923
0.010937 -0.010807 0.170917 -1.037790 1.372942 -5.630401 -0.007596 1 0 0 0 0 0 0 243927
0.010899 -0.010806 0.170876 -1.043036 1.320847 -5.651638 -0.007667 1 0 0 0 0 0 0 246202
0.010851 -0.010758 0.170799 -0.895775 0.701261 -5.193172 -0.007689 1 0 0 0 0 0 0 246925
0.010828 -0.010737 0.170748 -1.234107 0.995803 -5.528345 -0.007761 1 0 0 0 0 0 0 249216
0.010780 -0.010722 0.170647 -0.926018 1.105838 -4.922684 -0.007784 1 0 0 0 0 0 0 249942
0.010752 -0.010694 0.170582 -1.162488 0.955130 -5.342804 -0.007814 1 0 0 0 0 0 0 250926
0.010720 -0.010679 0.170513 -1.135356 1.104340 -5.346081 -0.007845 1 0 0 0 0 0 0 251909
0.010706 -0.010675 0.170450 -1.376256 1.264630 -5.436661 -0.007877 1 0 0 0 0 0 0 252922
0.010681 -0.010671 0.170382 -1.255477 1.293275 -5.394028 -0.007908 1 0 0 0 0 0 0 253935
0.010643 -0.010644 0.170324 -1.083281 0.988344 -5.544979 -0.007939 1 0 0 0 0 0 0 254904
0.010633 -0.010657 0.170253 -1.428709 1.494143 -5.395195 -0.007971 1 0 0 0 0 0 0 255924
0.010604 -0.010638 0.170178 -1.211514 1.136095 -5.349547 -0.008001 1 0 0 0 0 0 0 256904
0.010571 -0.010628 0.170103 -1.145897 1.203743 -5.367339 -0.008034 1 0 0 0 0 0 0 257943
0.010521 -0.010639 0.170024 -0.928332 1.509059 -5.308891 -0.008062 1 0 0 0 0 0 0 258842
0.010493 -0.010625 0.169953 -1.176593 1.201744 -5.428830 -0.008093 1 0 0 0 0 0 0 259852
0.010446 -0.010635 0.169874 -0.959665 1.491066 -5.358049 -0.008124 1 0 0 0 0 0 0 260843
0.010397 -0.010614 0.169795 -0.922030 1.130323 -5.360068 -0.008156 1 0 0 0 0 0 0 261849
0.010334 -0.010597 0.169710 -0.720095 1.143772 -5.294570 -0.008187 1 0 0 0 0 0 0 262849
0.010269 -0.010606 0.169625 -0.681676 1.481512 -5.292489 -0.008218 1 0 0 0 0 0 0 263839
0.010232 -0.010590 0.169534 -1.049271 1.201562 -5.239085 -0.008249 1 0 0 0 0 0 0 264848
0.010175 -0.010576 0.169444 -0.807849 1.192765 -5.240260 -0.008281 1 0 0 0 0 0 0 265845
0.010128 -0.010567 0.169344 -0.918109 1.272010 -5.143168 -0.008312 1 0 0 0 0 0 0 266847
0.010086 -0.010561 0.169241 -0.997496 1.323436 -5.090358 -0.008343 1 0 0 0 0 0 0 267847
0.010046 -0.010557 0.169136 -1.039895 1.352538 -5.067285 -0.008375 1 0 0 0 0 0 0 268854
0.009993 -0.010572 0.169024 -0.870293 1.614564 -4.981910 -0.008406 1 0 0 0 0 0 0 269863
0.009942 -0.010555 0.168911 -0.871743 1.218771 -4.981155 -0.008441 1 0 0 0 0 0 0 270973
0.009905 -0.010569 0.168787 -1.049707 1.592458 -4.832737 -0.008468 1 0 0 0 0 0 0 271848
0.009882 -0.010556 0.168677 -1.264373 1.283637 -5.011142 -0.008500 1 0 0 0 0 0 0 272851
0.009831 -0.010543 0.168559 -0.913517 1.251562 -4.930247 -0.008531 1 0 0 0 0 0 0 273850
0.009793 -0.010559 0.168431 -1.053562 1.632829 -4.804718 -0.008562 1 0 0 0 0 0 0 274843
0.009734 -0.010560 0.168304 -0.792853 1.486617 -4.806938 -0.008593 1 0 0 0 0 0 0 275843
0.009686 -0.010559 0.168169 -0.903395 1.449193 -4.706771 -0.008624 1 0 0 0 0 0 0 276839
0.009636 -0.010533 0.168044 -0.897259 1.122073 -4.834328 -0.008656 1 0 0 0 0 0 0 277845
0.009592 -0.010518 0.167909 -0.969507 1.236753 -4.724066 -0.008687 1 0 0 0 0 0 0 278843
0.009530 -0.010504 0.167777 -0.734564 1.255098 -4.760285 -0.008718 1 0 0 0 0 0 0 279843
0.009425 -0.010486 0.167562 -0.146533 1.212702 -3.662117 -0.008750 1 0 0 0 0 0 0 280857
0.009367 -0.010475 0.167460 -0.690747 1.304837 -5.048139 -0.008781 1 0 0 0 0 0 0 281845
0.009317 -0.010467 0.167335 -0.863052 1.348668 -4.881825 -0.008812 1 0 0 0 0 0 0 282844
0.009266 -0.010436 0.167195 -0.855774 1.063212 -4.682454 -0.008842 1 0 0 0 0 0 0 283827
0.009214 -0.010394 0.167048 -0.843438 0.891456 -4.574078 -0.008874 1 0 0 0 0 0 0 284843
0.009126 -0.010391 0.166824 -0.366622 1.381930 -3.543774 -0.008906 1 0 0 0 0 0 0 285861
0.009106 -0.010369 0.166700 -1.202488 1.181799 -4.751909 -0.008937 1 0 0 0 0 0 0 286848
0.009054 -0.010349 0.166553 -0.870278 1.195367 -4.574870 -0.008968 1 0 0 0 0 0 0 287850
0.009009 -0.010305 0.166319 -0.938503 0.893974 -3.423074 -0.009000 1 0 0 0 0 0 0 288860
0.008960 -0.010289 0.166194 -0.873443 1.215904 -4.725808 -0.009030 1 0 0 0 0 0 0 289828
0.008914 -0.010277 0.166055 -0.919237 1.309418 -4.672650 -0.009061 1 0 0 0 0 0 0 290826
0.008852 -0.010267 0.165816 -0.699857 1.341816 -3.352678 -0.009093 1 0 0 0 0 0 0 291856
0.008799 -0.010256 0.165689 -0.798171 1.335581 -4.686307 -0.009124 1 0 0 0 0 0 0 292843
0.008759 -0.010203 0.165532 -0.981566 0.793804 -4.438927 -0.009156 1 0 0 0 0 0 0 293844
0.008668 -0.010154 0.165292 -0.331876 0.785484 -3.306803 -0.009187 1 0 0 0 0 0 0 294857
0.008632 -0.010141 0.165154 -0.966416 1.257219 -4.540880 -0.009218 1 0 0 0 0 0 0 295842
0.008564 -0.010093 0.164908 -0.629234 0.836846 -3.231637 -0.009249 1 0 0 0 0 0 0 296838
0.008510 -0.010074 0.164778 -0.757326 1.190652 -4.610662 -0.009281 1 0 0 0 0 0 0 297845
0.008428 -0.010020 0.164534 -0.416499 0.764481 -3.267721 -0.009312 1 0 0 0 0 0 0 298856
0.008393 -0.010006 0.164394 -0.974928 1.236538 -4.483892 -0.009343 1 0 0 0 0 0 0 299854
0.008331 -0.009988 0.164234 -0.691072 1.240683 -4.333849 -0.009374 1 0 0 0 0 0 0 300841
0.008255 -0.009972 0.163974 -0.471734 1.263349 -3.007743 -0.009406 1 0 0 0 0 0 0 301858
0.008213 -0.009939 0.163827 -0.889247 1.052923 -4.342915 -0.009437 1 0 0 0 0 0 0 302841
0.008151 -0.009911 0.163574 -0.667321 1.086511 -3.090311 -0.009468 1 0 0 0 0 0 0 303840
0.008111 -0.009876 0.163427 -0.929734 1.003466 -4.334969 -0.009499 1 0 0 0 0 0 0 304840
0.008051 -0.009845 0.163173 -0.681537 1.051773 -3.056427 -0.009531 1 0 0 0 0 0 0 305858
0.007995 -0.009828 0.163017 -0.724604 1.230289 -4.204619 -0.009562 1 0 0 0 0 0 0 306841
0.007913 -0.009774 0.162751 -0.365623 0.771071 -2.861502 -0.009593 1 0 0 0 0 0 0 307850
0.007869 -0.009734 0.162600 -0.834015 0.908827 -4.220190 -0.009624 1 0 0 0 0 0 0 308845
0.007794 -0.009663 0.162334 -0.474743 0.507798 -2.860200 -0.009656 1 0 0 0 0 0 0 309860
0.007751 -0.009620 0.162182 -0.851728 0.834093 -4.186826 -0.009686 1 0 0 0 0 0 0 310826
0.007665 -0.009609 0.161910 -0.311095 1.293368 -2.747565 -0.009718 1 0 0 0 0 0 0 311857
0.007620 -0.009576 0.161756 -0.797528 1.043999 -4.127188 -0.009749 1 0 0 0 0 0 0 312841
0.007576 -0.009517 0.161473 -0.864384 0.679955 -2.574824 -0.009781 1 0 0 0 0 0 0 313858
0.007539 -0.009476 0.161316 -0.942331 0.871038 -4.050457 -0.009812 1 0 0 0 0 0 0 314841
0.007468 -0.009403 0.161042 -0.514631 0.467147 -2.670203 -0.009843 1 0 0 0 0 0 0 315855
0.007410 -0.009377 0.160878 -0.633411 1.042553 -3.940252 -0.009874 1 0 0 0 0 0 0 316841
0.007324 -0.009315 0.160599 -0.272689 0.627700 -2.552742 -0.009906 1 0 0 0 0 0 0 317843
0.007270 -0.009315 0.160436 -0.653758 1.395068 -3.931579 -0.009936 1 0 0 0 0 0 0 318825
0.007186 -0.009272 0.160157 -0.300929 0.911013 -2.527265 -0.009968 1 0 0 0 0 0 0 319855
0.007141 -0.009233 0.159997 -0.762206 0.910491 -3.939508 -0.010015 1 0 0 0 0 0 0 321335
0.007038 -0.009183 0.159615 -0.041982 0.777239 -1.143390 -0.010034 1 0 0 0 0 0 0 321971
0.007001 -0.009172 0.159508 -0.823300 1.261480 -4.484073 -0.010114 1 0 0 0 0 0 0 324509
0.006983 -0.009168 0.159461 -1.170783 1.421081 -5.593106 -0.010127 1 0 0 0 0 0 0 324927
0.006835 -0.009049 0.158869 0.527212 -0.089325 1.466930 -0.010160 1 0 0 0 0 0 0 325984
0.006735 -0.009008 0.158561 0.071015 0.777481 -1.507427 -0.010191 1 0 0 0 0 0 0 326965
0.006687 -0.008968 0.158393 -0.644960 0.884168 -3.616711 -0.010220 1 0 0 0 0 0 0 327903
0.006573 -0.008885 0.158086 0.147682 0.321647 -1.988318 -0.010253 1 0 0 0 0 0 0 328962
0.006530 -0.008863 0.157922 -0.682729 1.052641 -3.679141 -0.010283 1 0 0 0 0 0 0 329934
0.006483 -0.008843 0.157726 -0.724892 1.158453 -3.427606 -0.010312 1 0 0 0 0 0 0 330847
0.006405 -0.008785 0.157418 -0.310034 0.667278 -1.908138 -0.010343 1 0 0 0 0 0 0 331852
0.006360 -0.008742 0.157247 -0.697253 0.817030 -3.535508 -0.010374 1 0 0 0 0 0 0 332844
0.006283 -0.008665 0.156954 -0.299002 0.384541 -2.069033 -0.010406 1 0 0 0 0 0 0 333865
0.006208 -0.008656 0.156790 -0.286427 1.215011 -3.609552 -0.010437 1 0 0 0 0 0 0 334839
0.006161 -0.008624 0.156601 -0.649242 1.010111 -3.414729 -0.010468 1 0 0 0 0 0 0 335850
0.006059 -0.008583 0.156282 0.045613 0.862046 -1.677275 -0.010499 1 0 0 0 0 0 0 336850
0.005995 -0.008562 0.156122 -0.381846 1.107843 -3.564224 -0.010531 1 0 0 0 0 0 0 337862
0.005903 -0.008500 0.155832 -0.036723 0.602741 -2.031182 -0.010562 1 0 0 0 0 0 0 338856
0.005862 -0.008480 0.155665 -0.675281 1.093403 -3.476183 -0.010593 1 0 0 0 0 0 0 339853
0.005788 -0.008431 0.155468 -0.296032 0.765801 -3.211349 -0.010625 1 0 0 0 0 0 0 340852
0.005676 -0.008413 0.155149 0.249946 1.125573 -1.563032 -0.010657 1 0 0 0 0 0 0 341877
0.005632 -0.008400 0.154977 -0.581705 1.238546 -3.304514 -0.010687 1 0 0 0 0 0 0 342837
0.005557 -0.008355 0.154776 -0.241574 0.825490 -3.087581 -0.010718 1 0 0 0 0 0 0 343829
0.005467 -0.008312 0.154466 -0.008520 0.816770 -1.599710 -0.010750 1 0 0 0 0 0 0 344858
0.005398 -0.008266 0.154298 -0.253634 0.765589 -3.298928 -0.010781 1 0 0 0 0 0 0 345845
0.005338 -0.008233 0.154093 -0.393704 0.928888 -2.977878 -0.010812 1 0 0 0 0 0 0 346847
0.005250 -0.008164 0.153771 -0.018228 0.468233 -1.373570 -0.010843 1 0 0 0 0 0 0 347858
0.005166 -0.008131 0.153591 -0.030185 0.887693 -3.061210 -0.010874 1 0 0 0 0 0 0 348842
0.005099 -0.008104 0.153380 -0.246620 1.015912 -2.806152 -0.010905 1 0 0 0 0 0 0 349842
0.005015 -0.008075 0.153060 -0.041813 0.998565 -1.326586 -0.010937 1 0 0 0 0 0 0 350838
0.004969 -0.008036 0.152879 -0.504486 0.863355 -2.962545 -0.010968 1 0 0 0 0 0 0 351842
0.004877 -0.008023 0.152563 0.057684 1.179965 -1.349246 -0.011000 1 0 0 0 0 0 0 352854
0.004830 -0.007986 0.152381 -0.459871 0.911424 -2.909606 -0.011030 1 0 0 0 0 0 0 353843
0.004759 -0.007953 0.152177 -0.207746 0.921478 -2.759378 -0.011062 1 0 0 0 0 0 0 354842
0.004673 -0.007918 0.151859 0.038036 0.904146 -1.227047 -0.011093 1 0 0 0 0 0 0 355854
0.004633 -0.007901 0.151681 -0.544239 1.141657 -2.884978 -0.011124 1 0 0 0 0 0 0 356841
0.004551 -0.007894 0.151469 -0.042491 1.292979 -2.579253 -0.011156 1 0 0 0 0 0 0 357843
0.004446 -0.007844 0.151136 0.328639 0.741376 -0.941979 -0.011187 1 0 0 0 0 0 0 358854
0.004404 -0.007825 0.150955 -0.447870 1.090455 -2.741181 -0.011218 1 0 0 0 0 0 0 359841
0.004329 -0.007777 0.150743 -0.096559 0.734308 -2.492925 -0.011249 1 0 0 0 0 0 0 360839
0.004216 -0.007756 0.150405 0.446744 1.061194 -0.787110 -0.011281 1 0 0 0 0 0 0 361858
0.004151 -0.007736 0.150232 -0.109218 1.114412 -2.752628 -0.011312 1 0 0 0 0 0 0 362847
0.004086 -0.007692 0.150012 -0.164320 0.793164 -2.314434 -0.011343 1 0 0 0 0 0 0 363843
0.003972 -0.007641 0.149694 0.491468 0.672742 -0.966962 -0.011375 1 0 0 0 0 0 0 364859
0.003928 -0.007622 0.149513 -0.351884 1.063559 -2.583592 -0.011405 1 0 0 0 0 0 0 365841
0.003853 -0.007573 0.149298 -0.019007 0.713689 -2.286206 -0.011437 1 0 0 0 0 0 0 366842
0.003763 -0.007526 0.148969 0.217712 0.702330 -0.727476 -0.011468 1 0 0 0 0 0 0 367852
0.003723 -0.007507 0.148785 -0.407603 1.065546 -2.444470 -0.011499 1 0 0 0 0 0 0 368840
0.003657 -0.007481 0.148574 -0.120893 1.016669 -2.247984 -0.011534 1 0 0 0 0 0 0 369951
0.003541 -0.007441 0.148223 0.580658 0.827139 -0.365304 -0.011565 1 0 0 0 0 0 0 370962
0.003497 -0.007424 0.148036 -0.287393 1.092005 -2.274745 -0.011596 1 0 0 0 0 0 0 371940
0.003429 -0.007399 0.147822 -0.053541 1.023478 -2.108837 -0.011627 1 0 0 0 0 0 0 372932
0.003344 -0.007369 0.147492 0.196677 0.956128 -0.526761 -0.011661 1 0 0 0 0 0 0 374003
0.003305 -0.007353 0.147305 -0.369678 1.119634 -2.222538 -0.011689 1 0 0 0 0 0 0 374920
0.003240 -0.007328 0.147091 -0.073041 1.030566 -2.011130 -0.011720 1 0 0 0 0 0 0 375896
0.003162 -0.007301 0.146866 0.134492 0.975407 -1.813080 -0.011751 1 0 0 0 0 0 0 376896
0.003115 -0.007260 0.146635 -0.233754 0.798121 -1.695716 -0.011783 1 0 0 0 0 0 0 377920
0.003046 -0.007224 0.146402 0.016458 0.844054 -1.628523 -0.011815 1 0 0 0 0 0 0 378937
0.002918 -0.007145 0.146063 0.817282 0.275439 -0.191378 -0.011847 1 0 0 0 0 0 0 379966
0.002873 -0.007120 0.145873 -0.160018 0.923924 -1.975739 -0.011877 1 0 0 0 0 0 0 380921
0.002805 -0.007092 0.145656 0.047275 0.935739 -1.770563 -0.011908 1 0 0 0 0 0 0 381924
0.002748 -0.007068 0.145444 -0.068813 1.004680 -1.793419 -0.011939 1 0 0 0 0 0 0 382919
0.002695 -0.007046 0.145207 -0.134841 1.020226 -1.442620 -0.011971 1 0 0 0 0 0 0 383926
0.002640 -0.007003 0.144980 -0.088289 0.754235 -1.501908 -0.012002 1 0 0 0 0 0 0 384918
0.002565 -0.006960 0.144637 0.174802 0.722803 0.032824 -0.012034 1 0 0 0 0 0 0 385940
0.002522 -0.006920 0.144465 -0.213078 0.755552 -2.008512 -0.012064 1 0 0 0 0 0 0 386919
0.002462 -0.006906 0.144261 -0.021818 1.097173 -1.763065 -0.012095 1 0 0 0 0 0 0 387915
0.002403 -0.006867 0.144045 0.005468 0.798905 -1.571946 -0.012126 1 0 0 0 0 0 0 388893
0.002343 -0.006815 0.143825 0.014463 0.602955 -1.465563 -0.012157 1 0 0 0 0 0 0 389899
0.002284 -0.006758 0.143603 0.021593 0.498338 -1.399245 -0.012188 1 0 0 0 0 0 0 390894
0.002238 -0.006741 0.143368 -0.142815 1.016048 -1.182285 -0.012219 1 0 0 0 0 0 0 391891
0.002185 -0.006701 0.143139 -0.069978 0.764099 -1.221730 -0.012251 1 0 0 0 0 0 0 392903
0.002130 -0.006649 0.142912 -0.013821 0.582353 -1.229553 -0.012283 1 0 0 0 0 0 0 393926
0.002079 -0.006615 0.142694 -0.069993 0.779157 -1.308891 -0.012314 1 0 0 0 0 0 0 394917
0.002010 -0.006581 0.142462 0.184140 0.815666 -1.097995 -0.012345 1 0 0 0 0 0 0 395900
0.001961 -0.006518 0.142243 -0.053061 0.416872 -1.249331 -0.012424 1 0 0 0 0 0 0 398424
0.001813 -0.006395 0.141649 1.236994 -0.403701 3.729936 -0.012440 1 0 0 0 0 0 0 398963
0.001769 -0.006373 0.141537 0.021692 0.817559 -2.043918 -0.012514 1 0 0 0 0 0 0 401325
0.001656 -0.006287 0.141024 0.814524 0.102186 2.675267 -0.012535 1 0 0 0 0 0 0 401975
0.001616 -0.006268 0.140893 -0.058083 0.897083 -1.801777 -0.012562 1 0 0 0 0 0 0 402836
0.001588 -0.006232 0.140721 -0.294390 0.749596 -1.700622 -0.012593 1 0 0 0 0 0 0 403845
0.001546 -0.006184 0.140543 -0.119382 0.565838 -1.589511 -0.012624 1 0 0 0 0 0 0 404850
0.001523 -0.006156 0.140360 -0.364381 0.817166 -1.491042 -0.012655 1 0 0 0 0 0 0 405835
0.001484 -0.006112 0.140178 -0.156261 0.622831 -1.461351 -0.012687 1 0 0 0 0 0 0 406844
0.001456 -0.006064 0.139985 -0.291403 0.553558 -1.299624 -0.012718 1 0 0 0 0 0 0 407834
0.001421 -0.006032 0.139807 -0.195890 0.750005 -1.440777 -0.012749 1 0 0 0 0 0 0 408844
0.001375 -0.005986 0.139625 -0.039786 0.575941 -1.397506 -0.012781 1 0 0 0 0 0 0 409855
0.001344 -0.005938 0.139433 -0.222700 0.522030 -1.219053 -0.012812 1 0 0 0 0 0 0 410837
0.001315 -0.005868 0.139256 -0.259171 0.230829 -1.385254 -0.012843 1 0 0 0 0 0 0 411858
0.001272 -0.005803 0.139075 -0.075658 0.253863 -1.321504 -0.012875 1 0 0 0 0 0 0 412854
0.001229 -0.005763 0.138901 -0.048090 0.569084 -1.372458 -0.012906 1 0 0 0 0 0 0 413852
0.001200 -0.005717 0.138710 -0.224387 0.528300 -1.144196 -0.012938 1 0 0 0 0 0 0 414878
0.001158 -0.005664 0.138524 -0.057642 0.426204 -1.144924 -0.012968 1 0 0 0 0 0 0 415846
0.001108 -0.005608 0.138339 0.055049 0.362686 -1.136560 -0.013000 1 0 0 0 0 0 0 416859
0.001077 -0.005557 0.138172 -0.161489 0.410321 -1.359547 -0.013030 1 0 0 0 0 0 0 417840
0.001054 -0.005506 0.137985 -0.289306 0.412889 -1.075026 -0.013062 1 0 0 0 0 0 0 418842
0.001029 -0.005435 0.137809 -0.274688 0.148707 -1.179931 -0.013093 1 0 0 0 0 0 0 419844
0.000995 -0.005392 0.137636 -0.151915 0.471011 -1.196746 -0.013124 1 0 0 0 0 0 0 420841
0.000964 -0.005325 0.137466 -0.181369 0.187114 -1.213831 -0.013156 1 0 0 0 0 0 0 421852
0.000963 -0.005273 0.137295 -0.562957 0.342803 -1.179802 -0.013187 1 0 0 0 0 0 0 422853
0.000934 -0.005218 0.137115 -0.242143 0.302215 -1.033102 -0.013218 1 0 0 0 0 0 0 423851
0.000913 -0.005167 0.136950 -0.305338 0.351777 -1.193163 -0.013249 1 0 0 0 0 0 0 424850
0.000889 -0.005096 0.136783 -0.271678 0.092261 -1.151094 -0.013280 1 0 0 0 0 0 0 425832
0.000891 -0.005042 0.136612 -0.605225 0.275607 -1.083989 -0.013312 1 0 0 0 0 0 0 426862
0.000885 -0.004992 0.136451 -0.537612 0.334403 -1.171578 -0.013344 1 0 0 0 0 0 0 427862
0.000875 -0.004944 0.136293 -0.479563 0.355525 -1.201773 -0.013375 1 0 0 0 0 0 0 428864
0.000857 -0.004875 0.136128 -0.362000 0.078305 -1.085815 -0.013406 1 0 0 0 0 0 0 429859
0.000841 -0.004817 0.135969 -0.378815 0.189494 -1.123707 -0.013437 1 0 0 0 0 0 0 430859
0.000827 -0.004765 0.135812 -0.393911 0.265587 -1.131419 -0.013468 1 0 0 0 0 0 0 431857
0.000806 -0.004696 0.135676 -0.320895 0.039693 -1.392814 -0.013500 1 0 0 0 0 0 0 432860
0.000789 -0.004638 0.135527 -0.354239 0.152059 -1.232356 -0.013530 1 0 0 0 0 0 0 433840
0.000774 -0.004586 0.135374 -0.378015 0.230217 -1.130024 -0.013562 1 0 0 0 0 0 0 434858
0.000774 -0.004521 0.135229 -0.580233 0.069241 -1.210179 -0.013593 1 0 0 0 0 0 0 435858
0.000753 -0.004482 0.135096 -0.326341 0.380300 -1.350392 -0.013625 1 0 0 0 0 0 0 436857
0.000736 -0.004440 0.134949 -0.346022 0.353346 -1.152618 -0.013656 1 0 0 0 0 0 0 437860
0.000735 -0.004380 0.134806 -0.560208 0.121834 -1.175454 -0.013687 1 0 0 0 0 0 0 438859
0.000721 -0.004307 0.134675 -0.419738 -0.083747 -1.315705 -0.013718 1 0 0 0 0 0 0 439858
0.000708 -0.004248 0.134528 -0.402906 0.056970 -1.094950 -0.013750 1 0 0 0 0 0 0 440859
0.000715 -0.004201 0.134394 -0.673251 0.230913 -1.223104 -0.013780 1 0 0 0 0 0 0 441842
0.000692 -0.004150 0.134256 -0.296378 0.182398 -1.161618 -0.013812 1 0 0 0 0 0 0 442859
0.000694 -0.004107 0.134126 -0.594838 0.282116 -1.232595 -0.013843 1 0 0 0 0 0 0 443839
0.000702 -0.004048 0.133989 -0.711465 0.062860 -1.139860 -0.013875 1 0 0 0 0 0 0 444858
0.000700 -0.003996 0.133869 -0.583905 0.137820 -1.331844 -0.013906 1 0 0 0 0 0 0 445859
0.000713 -0.003953 0.133746 -0.768646 0.248883 -1.280521 -0.013937 1 0 0 0 0 0 0 446857
0.000741 -0.003879 0.133622 -0.994198 -0.165402 -1.257428 -0.013969 1 0 0 0 0 0 0 447859
0.000749 -0.003820 0.133507 -0.751854 -0.014090 -1.350923 -0.014000 1 0 0 0 0 0 0 448857
0.000760 -0.003752 0.133376 -0.778970 -0.122308 -1.130962 -0.014031 1 0 0 0 0 0 0 449860
0.000759 -0.003697 0.133258 -0.625756 0.016678 -1.263223 -0.014062 1 0 0 0 0 0 0 450858
0.000772 -0.003652 0.133135 -0.798692 0.161068 -1.187137 -0.014093 1 0 0 0 0 0 0 451856
0.000772 -0.003608 0.133020 -0.646278 0.177845 -1.270165 -0.014125 1 0 0 0 0 0 0 452859
0.000766 -0.003565 0.132908 -0.545606 0.176258 -1.302246 -0.014159 1 0 0 0 0 0 0 453942
0.000770 -0.003505 0.132777 -0.676082 -0.042756 -1.046227 -0.014189 1 0 0 0 0 0 0 454924
0.000766 -0.003454 0.132660 -0.578358 0.036225 -1.165253 -0.014220 1 0 0 0 0 0 0 455915
0.000778 -0.003412 0.132566 -0.782528 0.165261 -1.479589 -0.014252 1 0 0 0 0 0 0 456927
0.000777 -0.003370 0.132462 -0.641687 0.156375 -1.357930 -0.014282 1 0 0 0 0 0 0 457895
0.000805 -0.003317 0.132355 -1.000704 0.006392 -1.278766 -0.014313 1 0 0 0 0 0 0 458893
0.000812 -0.003269 0.132245 -0.775542 0.048820 -1.233246 -0.014345 1 0 0 0 0 0 0 459914
0.000809 -0.003223 0.132135 -0.622225 0.078628 -1.203284 -0.014376 1 0 0 0 0 0 0 460889
0.000842 -0.003189 0.132034 -1.076060 0.227221 -1.302062 -0.014407 1 0 0 0 0 0 0 461892
0.000866 -0.003136 0.131938 -1.015093 -0.021500 -1.356341 -0.014438 1 0 0 0 0 0 0 462892
0.000871 -0.003087 0.131832 -0.770639 0.012498 -1.230464 -0.014469 1 0 0 0 0 0 0 463889
0.000888 -0.003047 0.131744 -0.896234 0.117701 -1.417963 -0.014501 1 0 0 0 0 0 0 464889
0.000896 -0.003026 0.131650 -0.798936 0.371417 -1.365911 -0.014533 1 0 0 0 0 0 0 465920
0.000907 -0.002979 0.131557 -0.840690 0.050706 -1.340538 -0.014564 1 0 0 0 0 0 0 466912
0.000933 -0.002960 0.131451 -1.031477 0.368603 -1.167122 -0.014595 1 0 0 0 0 0 0 467899
0.000953 -0.002913 0.131353 -0.990134 0.049275 -1.228152 -0.014626 1 0 0 0 0 0 0 468912
0.000977 -0.002874 0.131266 -1.039311 0.105379 -1.376323 -0.014657 1 0 0 0 0 0 0 469899
0.001003 -0.002839 0.131184 -1.073709 0.150726 -1.436387 -0.014689 1 0 0 0 0 0 0 470914
0.001023 -0.002785 0.131095 -1.013709 -0.098190 -1.328093 -0.014720 1 0 0 0 0 0 0 471911
0.001013 -0.002753 0.131012 -0.611922 0.153009 -1.397155 -0.014796 1 0 0 0 0 0 0 474335
0.001042 -0.002668 0.130852 -1.096049 -0.523166 -0.369841 -0.014811 1 0 0 0 0 0 0 474832
0.001057 -0.002626 0.130762 -0.959848 -0.034506 -1.174561 -0.014858 1 0 0 0 0 0 0 476313
0.001058 -0.002584 0.130659 -0.763804 0.001408 -1.059326 -0.014874 1 0 0 0 0 0 0 476844
0.001093 -0.002552 0.130591 -1.189101 0.141208 -1.488364 -0.014905 1 0 0 0 0 0 0 477833
0.001104 -0.002516 0.130526 -0.929577 0.084725 -1.567237 -0.014937 1 0 0 0 0 0 0 478842
0.001123 -0.002482 0.130451 -1.014271 0.100470 -1.443456 -0.014968 1 0 0 0 0 0 0 479832
0.001146 -0.002449 0.130374 -1.081924 0.111125 -1.374451 -0.014999 1 0 0 0 0 0 0 480842
0.001171 -0.002417 0.130295 -1.121921 0.114385 -1.338411 -0.015030 1 0 0 0 0 0 0 481832
0.001203 -0.002405 0.130225 -1.226742 0.380944 -1.441127 -0.015062 1 0 0 0 0 0 0 482841
0.001213 -0.002379 0.130159 -0.949665 0.212868 -1.498755 -0.015093 1 0 0 0 0 0 0 483832
0.001232 -0.002350 0.130085 -1.038997 0.155191 -1.376576 -0.015125 1 0 0 0 0 0 0 484859
0.001254 -0.002320 0.130007 -1.110347 0.127216 -1.308759 -0.015156 1 0 0 0 0 0 0 485853
0.001279 -0.002289 0.129928 -1.152363 0.110932 -1.273019 -0.015187 1 0 0 0 0 0 0 486839
0.001286 -0.002253 0.129859 -0.916838 0.039624 -1.390384 -0.015218 1 0 0 0 0 0 0 487844
0.001308 -0.002240 0.129793 -1.113557 0.319917 -1.426344 -0.015249 1 0 0 0 0 0 0 488843
0.001347 -0.002202 0.129728 -1.353791 0.029869 -1.443329 -0.015280 1 0 0 0 0 0 0 489842
0.001346 -0.002178 0.129654 -0.861351 0.167861 -1.310196 -0.015312 1 0 0 0 0 0 0 490841
0.001373 -0.002135 0.129587 -1.184208 -0.066474 -1.372125 -0.015343 1 0 0 0 0 0 0 491846
0.001406 -0.002118 0.129521 -1.302408 0.241526 -1.389102 -0.015375 1 0 0 0 0 0 0 492860
0.001416 -0.002090 0.129457 -1.021722 0.112952 -1.402282 -0.015406 1 0 0 0 0 0 0 493846
0.001435 -0.002060 0.129383 -1.106696 0.076836 -1.260984 -0.015437 1 0 0 0 0 0 0 494844
0.001444 -0.002044 0.129325 -0.996531 0.264933 -1.453148 -0.015468 1 0 0 0 0 0 0 495846
0.001476 -0.002006 0.129264 -1.291395 -0.022757 -1.412620 -0.015499 1 0 0 0 0 0 0 496848
0.001492 -0.001987 0.129211 -1.115200 0.190534 -1.511276 -0.015531 1 0 0 0 0 0 0 497849
0.001513 -0.001961 0.129141 -1.174058 0.127526 -1.286754 -0.015562 1 0 0 0 0 0 0 498846
0.001557 -0.001938 0.129084 -1.489103 0.146694 -1.432690 -0.015593 1 0 0 0 0 0 0 499845
0.001572 -0.001906 0.129023 -1.157133 0.029252 -1.382115 -0.015624 1 0 0 0 0 0 0 500851
0.001580 -0.001890 0.128971 -1.022171 0.218918 -1.474034 -0.015656 1 0 0 0 0 0 0 501847
0.001611 -0.001852 0.128911 -1.322751 -0.061973 -1.381622 -0.015687 1 0 0 0 0 0 0 502852
0.001626 -0.001832 0.128858 -1.152336 0.154506 -1.461137 -0.015718 1 0 0 0 0 0 0 503847
0.001653 -0.001827 0.128798 -1.293535 0.358049 -1.355804 -0.015749 1 0 0 0 0 0 0 504834
0.001680 -0.001809 0.128756 -1.320266 0.215453 -1.574239 -0.015781 1 0 0 0 0 0 0 505847
0.001688 -0.001780 0.128700 -1.065934 0.047266 -1.414003 -0.015812 1 0 0 0 0 0 0 506847
0.001710 -0.001770 0.128639 -1.250192 0.274405 -1.310885 -0.015843 1 0 0 0 0 0 0 507847
0.001736 -0.001749 0.128596 -1.307156 0.165054 -1.539066 -0.015874 1 0 0 0 0 0 0 508846
0.001748 -0.001739 0.128550 -1.148539 0.279346 -1.511038 -0.015906 1 0 0 0 0 0 0 509847
0.001768 -0.001719 0.128512 -1.237640 0.158334 -1.620608 -0.015937 1 0 0 0 0 0 0 510846
0.001791 -0.001693 0.128448 -1.293799 0.068625 -1.264614 -0.015968 1 0 0 0 0 0 0 511847
0.001816 -0.001665 0.128404 -1.337427 0.027598 -1.491306 -0.015999 1 0 0 0 0 0 0 512846
0.001828 -0.001651 0.128357 -1.177071 0.198425 -1.471914 -0.016031 1 0 0 0 0 0 0 513847
0.001834 -0.001643 0.128310 -1.079737 0.303418 -1.450046 -0.016062 1 0 0 0 0 0 0 514848
0.001870 -0.001629 0.128261 -1.472949 0.222504 -1.428607 -0.016092 1 0 0 0 0 0 0 515816
0.001887 -0.001622 0.128213 -1.279323 0.302456 -1.421704 -0.016124 1 0 0 0 0 0 0 516841
0.001910 -0.001603 0.128175 -1.330295 0.159228 -1.549605 -0.016155 1 0 0 0 0 0 0 517841
0.001921 -0.001593 0.128131 -1.187715 0.261031 -1.471613 -0.016187 1 0 0 0 0 0 0 518845
0.001940 -0.001573 0.128094 -1.286967 0.134530 -1.560982 -0.016218 1 0 0 0 0 0 0 519846
0.001949 -0.001563 0.128050 -1.170963 0.245413 -1.467708 -0.016249 1 0 0 0 0 0 0 520844
0.001973 -0.001563 0.128023 -1.363266 0.385721 -1.680000 -0.016281 1 0 0 0 0 0 0 521850
0.001984 -0.001562 0.127983 -1.222773 0.397810 -1.517706 -0.016311 1 0 0 0 0 0 0 522817
0.002004 -0.001547 0.127948 -1.316924 0.203928 -1.564913 -0.016343 1 0 0 0 0 0 0 523845
0.002013 -0.001539 0.127904 -1.197992 0.278899 -1.455077 -0.016374 1 0 0 0 0 0 0 524834
0.002031 -0.001520 0.127868 -1.309427 0.139061 -1.532342 -0.016405 1 0 0 0 0 0 0 525834
0.002046 -0.001530 0.127834 -1.279123 0.504953 -1.563552 -0.016437 1 0 0 0 0 0 0 526838
0.002067 -0.001519 0.127801 -1.363799 0.279013 -1.578319 -0.016468 1 0 0 0 0 0 0 527846
0.002096 -0.001519 0.127748 -1.489561 0.376875 -1.303343 -0.016499 1 0 0 0 0 0 0 528846
0.002091 -0.001513 0.127709 -1.057318 0.330319 -1.454476 -0.016531 1 0 0 0 0 0 0 529847
0.002108 -0.001515 0.127684 -1.307263 0.421705 -1.652113 -0.016562 1 0 0 0 0 0 0 530846
0.002130 -0.001501 0.127654 -1.403470 0.217853 -1.608678 -0.016593 1 0 0 0 0 0 0 531847
0.002140 -0.001494 0.127612 -1.267398 0.283305 -1.443949 -0.016624 1 0 0 0 0 0 0 532840
0.002151 -0.001510 0.127577 -1.262321 0.595120 -1.493256 -0.016656 1 0 0 0 0 0 0 533846
0.002170 -0.001503 0.127543 -1.374128 0.326957 -1.524643 -0.016687 1 0 0 0 0 0 0 534844
0.002159 -0.001494 0.127511 -1.004885 0.282787 -1.543704 -0.016718 1 0 0 0 0 0 0 535845
0.002174 -0.001495 0.127488 -1.293658 0.394462 -1.668629 -0.016749 1 0 0 0 0 0 0 536845
0.002180 -0.001494 0.127450 -1.224852 0.398272 -1.461497 -0.016780 1 0 0 0 0 0 0 537832
0.002197 -0.001479 0.127415 -1.357267 0.201311 -1.490501 -0.016811 1 0 0 0 0 0 0 538831
0.002192 -0.001487 0.127392 -1.083055 0.476044 -1.646954 -0.016843 1 0 0 0 0 0 0 539839
0.002202 -0.001475 0.127364 -1.269149 0.257275 -1.579332 -0.016874 1 0 0 0 0 0 0 540830
0.002213 -0.001489 0.127332 -1.292919 0.565284 -1.534202 -0.016905 1 0 0 0 0 0 0 541842
0.002213 -0.001476 0.127311 -1.152398 0.250898 -1.662007 -0.016936 1 0 0 0 0 0 0 542829
0.002218 -0.001489 0.127282 -1.213371 0.557040 -1.573122 -0.016968 1 0 0 0 0 0 0 543840
0.002220 -0.001495 0.127241 -1.180715 0.500937 -1.395080 -0.016999 1 0 0 0 0 0 0 544829
0.002221 -0.001498 0.127226 -1.170877 0.459756 -1.718556 -0.017030 1 0 0 0 0 0 0 545840
0.002221 -0.001499 0.127190 -1.154168 0.429823 -1.468423 -0.017061 1 0 0 0 0 0 0 546829
0.002241 -0.001505 0.127166 -1.412328 0.481611 -1.599653 -0.017093 1 0 0 0 0 0 0 547837
0.002231 -0.001502 0.127138 -1.055463 0.390037 -1.551630 -0.017148 1 0 0 0 0 0 0 549600
0.002244 -0.001505 0.127086 -1.332423 0.450410 -1.232977 -0.017186 1 0 0 0 0 0 0 550831
0.002231 -0.001502 0.127047 -1.017470 0.375755 -1.369212 -0.017232 1 0 0 0 0 0 0 552304
0.002225 -0.001500 0.127003 -1.061760 0.385015 -1.293988 -0.017249 1 0 0 0 0 0 0 552838
0.002241 -0.001504 0.126976 -1.370466 0.461128 -1.513549 -0.017280 1 0 0 0 0 0 0 553820
0.002229 -0.001501 0.126946 -1.039336 0.381484 -1.497065 -0.017312 1 0 0 0 0 0 0 554842
0.002229 -0.001519 0.126914 -1.154359 0.648702 -1.463568 -0.017343 1 0 0 0 0 0 0 555851
0.002223 -0.001508 0.126893 -1.094940 0.304438 -1.595194 -0.017374 1 0 0 0 0 0 0 556849
0.002225 -0.001522 0.126864 -1.199373 0.593100 -1.506808 -0.017406 1 0 0 0 0 0 0 557849
0.002239 -0.001514 0.126833 -1.374030 0.334595 -1.463498 -0.017437 1 0 0 0 0 0 0 558846
0.002233 -0.001525 0.126812 -1.118741 0.557113 -1.582358 -0.017468 1 0 0 0 0 0 0 559847
0.002229 -0.001530 0.126774 -1.127681 0.505848 -1.364272 -0.017499 1 0 0 0 0 0 0 560849
0.002222 -0.001513 0.126750 -1.080199 0.212159 -1.533057 -0.017531 1 0 0 0 0 0 0 561851
0.002204 -0.001519 0.126731 -0.943277 0.487180 -1.612560 -0.017562 1 0 0 0 0 0 0 562849
0.002195 -0.001522 0.126694 -1.034734 0.469590 -1.368541 -0.017593 1 0 0 0 0 0 0 563843
0.002184 -0.001504 0.126671 -1.030898 0.193737 -1.526828 -0.017624 1 0 0 0 0 0 0 564845
0.002185 -0.001514 0.126641 -1.169329 0.536625 -1.458027 -0.017656 1 0 0 0 0 0 0 565850
0.002165 -0.001514 0.126611 -0.923413 0.442649 -1.431985 -0.017687 1 0 0 0 0 0 0 566845
0.002175 -0.001519 0.126589 -1.281831 0.493402 -1.539598 -0.017718 1 0 0 0 0 0 0 567836
0.002160 -0.001516 0.126561 -0.997362 0.404430 -1.468835 -0.017749 1 0 0 0 0 0 0 568840
0.002139 -0.001530 0.126541 -0.884355 0.607718 -1.558737 -0.017781 1 0 0 0 0 0 0 569848
0.002141 -0.001522 0.126513 -1.186111 0.343331 -1.463077 -0.017811 1 0 0 0 0 0 0 570816
0.002123 -0.001513 0.126483 -0.940348 0.306321 -1.421494 -0.017843 1 0 0 0 0 0 0 571828
0.002119 -0.001527 0.126451 -1.105889 0.615173 -1.387910 -0.017874 1 0 0 0 0 0 0 572841
0.002112 -0.001515 0.126430 -1.072615 0.295461 -1.520360 -0.017906 1 0 0 0 0 0 0 573849
0.002094 -0.001524 0.126412 -0.937123 0.535980 -1.576122 -0.017937 1 0 0 0 0 0 0 574845
0.002085 -0.001528 0.126375 -1.028770 0.499616 -1.322094 -0.017968 1 0 0 0 0 0 0 575845
0.002075 -0.001510 0.126351 -1.024691 0.214926 -1.476906 -0.018000 1 0 0 0 0 0 0 576852
0.002056 -0.001516 0.126333 -0.910053 0.493106 -1.550649 -0.018030 1 0 0 0 0 0 0 577818
0.002060 -0.001504 0.126306 -1.196936 0.284471 -1.439803 -0.018062 1 0 0 0 0 0 0 578850
0.002048 -0.001513 0.126286 -1.021497 0.535925 -1.521068 -0.018093 1 0 0 0 0 0 0 579843
0.002022 -0.001513 0.126258 -0.819954 0.441601 -1.431590 -0.018124 1 0 0 0 0 0 0 580843
0.002010 -0.001512 0.126249 -0.967154 0.438009 -1.649680 -0.018156 1 0 0 0 0 0 0 581846
0.002003 -0.001512 0.126214 -1.054883 0.432803 -1.345110 -0.018187 1 0 0 0 0 0 0 582843
0.001980 -0.001507 0.126182 -0.850465 0.372721 -1.335072 -0.018218 1 0 0 0 0 0 0 583845
0.001969 -0.001504 0.126170 -0.981697 0.401867 -1.603740 -0.018249 1 0 0 0 0 0 0 584843
0.001943 -0.001498 0.126146 -0.807006 0.355393 -1.463352 -0.018281 1 0 0 0 0 0 0 585846
0.001936 -0.001514 0.126116 -1.024081 0.643833 -1.371751 -0.018312 1 0 0 0 0 0 0 586843
0.001927 -0.001503 0.126096 -1.018297 0.314047 -1.480755 -0.018343 1 0 0 0 0 0 0 587845
0.001908 -0.001512 0.126078 -0.897190 0.548252 -1.527410 -0.018374 1 0 0 0 0 0 0 588845
0.001893 -0.001497 0.126062 -0.927082 0.257516 -1.549731 -0.018405 1 0 0 0 0 0 0 589833
0.001885 -0.001489 0.126026 -1.019617 0.318483 -1.277678 -0.018439 1 0 0 0 0 0 0 590919
0.001868 -0.001500 0.126002 -0.901779 0.570797 -1.419527 -0.018470 1 0 0 0 0 0 0 591914
0.001853 -0.001486 0.125984 -0.927781 0.271041 -1.499274 -0.018502 1 0 0 0 0 0 0 592924
0.001832 -0.001494 0.125967 -0.842877 0.524800 -1.523954 -0.018533 1 0 0 0 0 0 0 593912
0.001802 -0.001493 0.125941 -0.709443 0.437483 -1.400937 -0.018564 1 0 0 0 0 0 0 594919
0.001787 -0.001492 0.125932 -0.891951 0.438009 -1.606608 -0.018595 1 0 0 0 0 0 0 595912
0.001785 -0.001511 0.125907 -1.076936 0.693495 -1.427147 -0.018626 1 0 0 0 0 0 0 596913
0.001779 -0.001501 0.125889 -1.034529 0.343135 -1.483000 -0.018657 1 0 0 0 0 0 0 597889
0.001761 -0.001511 0.125872 -0.893622 0.565922 -1.508123 -0.018688 1 0 0 0 0 0 0 598886
0.001733 -0.001510 0.125846 -0.729998 0.462718 -1.385982 -0.018719 1 0 0 0 0 0 0 599886
0.001720 -0.001511 0.125836 -0.896858 0.455350 -1.592358 -0.018751 1 0 0 0 0 0 0 600887
0.001693 -0.001506 0.125813 -0.743026 0.389313 -1.425879 -0.018782 1 0 0 0 0 0 0 601888
0.001680 -0.001503 0.125804 -0.900602 0.416077 -1.605592 -0.018813 1 0 0 0 0 0 0 602886
0.001654 -0.001497 0.125781 -0.741111 0.368777 -1.428337 -0.018845 1 0 0 0 0 0 0 603916
0.001627 -0.001509 0.125763 -0.712492 0.597231 -1.467292 -0.018876 1 0 0 0 0 0 0 604908
0.001614 -0.001515 0.125756 -0.883076 0.548418 -1.627257 -0.018908 1 0 0 0 0 0 0 605912
0.001588 -0.001513 0.125733 -0.725545 0.441228 -1.433144 -0.018938 1 0 0 0 0 0 0 606893
0.001594 -0.001516 0.125715 -1.133502 0.504571 -1.459165 -0.018970 1 0 0 0 0 0 0 607908
0.001577 -0.001513 0.125688 -0.877696 0.424126 -1.352144 -0.019002 1 0 0 0 0 0 0 608915
0.001569 -0.001512 0.125678 -0.960978 0.438384 -1.566124 -0.019033 1 0 0 0 0 0 0 609917
0.001551 -0.001525 0.125664 -0.840313 0.642068 -1.532475 -0.019063 1 0 0 0 0 0 0 610895
0.001523 -0.001527 0.125639 -0.683180 0.510058 -1.377318 -0.019095 1 0 0 0 0 0 0 611910
0.001509 -0.001529 0.125630 -0.852025 0.486599 -1.571457 -0.019126 1 0 0 0 0 0 0 612894
0.001488 -0.001544 0.125617 -0.778091 0.670245 -1.530386 -0.019158 1 0 0 0 0 0 0 613910
0.001472 -0.001532 0.125602 -0.827245 0.336392 -1.509770 -0.019188 1 0 0 0 0 0 0 614895
0.001451 -0.001540 0.125586 -0.755148 0.571829 -1.494173 -0.019220 1 0 0 0 0 0 0 615911
0.001440 -0.001545 0.125581 -0.889026 0.542377 -1.623901 -0.019251 1 0 0 0 0 0 0 616891
0.001415 -0.001542 0.125559 -0.712568 0.446362 -1.417091 -0.019283 1 0 0 0 0 0 0 617910
0.001403 -0.001541 0.125551 -0.856864 0.456605 -1.581937 -0.019311 1 0 0 0 0 0 0 618828
0.001377 -0.001535 0.125528 -0.691754 0.400672 -1.397925 -0.019343 1 0 0 0 0 0 0 619836
0.001350 -0.001547 0.125509 -0.659840 0.624430 -1.434560 -0.019374 1 0 0 0 0 0 0 620827
0.001337 -0.001553 0.125502 -0.827940 0.574007 -1.594397 -0.019405 1 0 0 0 0 0 0 621823
0.001311 -0.001551 0.125480 -0.670181 0.465788 -1.399001 -0.019437 1 0 0 0 0 0 0 622842
0.001298 -0.001550 0.125472 -0.823599 0.469836 -1.568603 -0.019468 1 0 0 0 0 0 0 623828
0.001272 -0.001545 0.125449 -0.664902 0.411388 -1.388427 -0.019530 1 0 0 0 0 0 0 625812
0.001246 -0.001556 0.125430 -0.635958 0.633785 -1.426823 -0.019575 1 0 0 0 0 0 0 627279
0.001219 -0.001577 0.125413 -0.622090 0.773570 -1.447664 -0.019593 1 0 0 0 0 0 0 627832
0.001200 -0.001568 0.125397 -0.716779 0.401960 -1.462103 -0.019624 1 0 0 0 0 0 0 628845
0.001177 -0.001577 0.125381 -0.668964 0.615754 -1.459547 -0.019655 1 0 0 0 0 0 0 629830
0.001165 -0.001583 0.125375 -0.814372 0.575860 -1.594845 -0.019687 1 0 0 0 0 0 0 630838
0.001140 -0.001580 0.125353 -0.644499 0.474307 -1.388699 -0.019718 1 0 0 0 0 0 0 631830
0.001114 -0.001593 0.125334 -0.609280 0.673138 -1.416469 -0.019749 1 0 0 0 0 0 0 632835
0.001101 -0.001600 0.125328 -0.775042 0.610639 -1.573687 -0.019781 1 0 0 0 0 0 0 633851
0.001075 -0.001598 0.125305 -0.616882 0.496116 -1.376244 -0.019812 1 0 0 0 0 0 0 634847
0.001062 -0.001598 0.125297 -0.769092 0.497330 -1.545948 -0.019843 1 0 0 0 0 0 0 635844
0.001042 -0.001612 0.125284 -0.686563 0.693932 -1.493436 -0.019874 1 0 0 0 0 0 0 636842
0.001026 -0.001599 0.125269 -0.730543 0.368306 -1.469330 -0.019906 1 0 0 0 0 0 0 637846
0.001005 -0.001608 0.125253 -0.656203 0.606423 -1.451301 -0.019937 1 0 0 0 0 0 0 638844
0.000980 -0.001626 0.125237 -0.606288 0.769973 -1.442359 -0.019968 1 0 0 0 0 0 0 639844
0.000968 -0.001636 0.125232 -0.758290 0.670051 -1.576353 -0.019999 1 0 0 0 0 0 0 640843
0.000943 -0.001635 0.125209 -0.593197 0.534700 -1.369047 -0.020031 1 0 0 0 0 0 0 641847
0.000917 -0.001650 0.125191 -0.560083 0.716134 -1.396329 -0.020062 1 0 0 0 0 0 0 642841
0.000898 -0.001638 0.125174 -0.648759 0.387955 -1.422465 -0.020092 1 0 0 0 0 0 0 643826
0.000875 -0.001646 0.125158 -0.598801 0.624643 -1.424240 -0.020124 1 0 0 0 0 0 0 644848
0.000863 -0.001650 0.125152 -0.742261 0.597074 -1.561898 -0.020156 1 0 0 0 0 0 0 645845
0.000838 -0.001647 0.125130 -0.572414 0.501310 -1.355339 -0.020187 1 0 0 0 0 0 0 646843
0.000812 -0.001660 0.125111 -0.536651 0.702758 -1.382933 -0.020218 1 0 0 0 0 0 0 647843
0.000799 -0.001667 0.125105 -0.701201 0.642324 -1.540876 -0.020249 1 0 0 0 0 0 0 648844
0.000773 -0.001665 0.125082 -0.543467 0.528435 -1.342423 -0.020281 1 0 0 0 0 0 0 649850
0.000761 -0.001664 0.125074 -0.694593 0.530404 -1.512761 -0.020312 1 0 0 0 0 0 0 650847
0.000741 -0.001678 0.125060 -0.612255 0.726680 -1.459422 -0.020343 1 0 0 0 0 0 0 651847
0.000711 -0.001680 0.125035 -0.474925 0.591985 -1.295639 -0.020374 1 0 0 0 0 0 0 652841
0.000697 -0.001682 0.125026 -0.650182 0.568405 -1.489614 -0.020406 1 0 0 0 0 0 0 653844
0.000676 -0.001696 0.125013 -0.581414 0.750165 -1.445612 -0.020437 1 0 0 0 0 0 0 654843
0.000646 -0.001699 0.124987 -0.451001 0.608055 -1.285160 -0.020468 1 0 0 0 0 0 0 655835
0.000632 -0.001700 0.124978 -0.629425 0.580843 -1.480566 -0.020499 1 0 0 0 0 0 0 656840
0.000611 -0.001715 0.124964 -0.562415 0.760631 -1.436858 -0.020531 1 0 0 0 0 0 0 657844
0.000594 -0.001704 0.124950 -0.613365 0.427821 -1.416770 -0.020562 1 0 0 0 0 0 0 658842
0.000573 -0.001712 0.124934 -0.542931 0.660923 -1.398992 -0.020593 1 0 0 0 0 0 0 659842
0.000562 -0.001716 0.124928 -0.675150 0.632288 -1.530219 -0.020624 1 0 0 0 0 0 0 660841
0.000537 -0.001714 0.124906 -0.500724 0.535691 -1.320081 -0.020655 1 0 0 0 0 0 0 661842
0.000512 -0.001726 0.124887 -0.462084 0.736485 -1.346379 -0.020687 1 0 0 0 0 0 0 662842
0.000499 -0.001733 0.124881 -0.624293 0.676442 -1.504670 -0.020718 1 0 0 0 0 0 0 663843
0.000473 -0.001731 0.124858 -0.466411 0.562350 -1.305005 -0.020749 1 0 0 0 0 0 0 664832
0.000460 -0.001731 0.124850 -0.616125 0.564650 -1.475873 -0.020780 1 0 0 0 0 0 0 665814
0.000440 -0.001744 0.124836 -0.533886 0.760428 -1.421764 -0.020812 1 0 0 0 0 0 0 666841
0.000425 -0.001732 0.124822 -0.576747 0.436437 -1.398091 -0.020843 1 0 0 0 0 0 0 667837
0.000403 -0.001740 0.124806 -0.502422 0.673384 -1.378555 -0.020874 1 0 0 0 0 0 0 668828
0.000393 -0.001745 0.124800 -0.632220 0.647118 -1.509638 -0.020905 1 0 0 0 0 0 0 669842
0.000368 -0.001742 0.124778 -0.457150 0.551500 -1.298677 -0.020937 1 0 0 0 0 0 0 670842
0.000356 -0.001740 0.124770 -0.597683 0.563325 -1.465761 -0.020968 1 0 0 0 0 0 0 671841
0.000336 -0.001754 0.124756 -0.511074 0.763672 -1.409881 -0.020999 1 0 0 0 0 0 0 672844
0.000307 -0.001756 0.124731 -0.371797 0.631507 -1.244523 -0.021031 1 0 0 0 0 0 0 673843
0.000293 -0.001757 0.124722 -0.544230 0.609757 -1.439319 -0.021062 1 0 0 0 0 0 0 674842
0.000272 -0.001771 0.124708 -0.475068 0.791486 -1.394225 -0.021093 1 0 0 0 0 0 0 675841
0.000256 -0.001760 0.124693 -0.524286 0.460834 -1.374128 -0.021124 1 0 0 0 0 0 0 676835
0.000235 -0.001768 0.124677 -0.453310 0.693902 -1.355519 -0.021155 1 0 0 0 0 0 0 677842
0.000224 -0.001772 0.124672 -0.584250 0.666034 -1.487256 -0.021187 1 0 0 0 0 0 0 678840
0.000199 -0.001769 0.124649 -0.410360 0.569448 -1.275820 -0.021218 1 0 0 0 0 0 0 679834
0.000187 -0.001768 0.124641 -0.550687 0.580979 -1.443277 -0.021249 1 0 0 0 0 0 0 680828
0.000167 -0.001782 0.124628 -0.464409 0.780820 -1.386995 -0.021280 1 0 0 0 0 0 0 681837
0.000152 -0.001769 0.124613 -0.504703 0.459772 -1.362887 -0.021311 1 0 0 0 0 0 0 682826
0.000144 -0.001763 0.124608 -0.608687 0.508551 -1.484349 -0.021343 1 0 0 0 0 0 0 683835
0.000127 -0.001774 0.124595 -0.490050 0.742226 -1.400194 -0.021374 1 0 0 0 0 0 0 684825
0.000099 -0.001775 0.124570 -0.333503 0.628695 -1.223271 -0.021405 1 0 0 0 0 0 0 685837
0.000085 -0.001775 0.124561 -0.496171 0.616684 -1.414524 -0.021436 1 0 0 0 0 0 0 686825
0.000078 -0.001776 0.124558 -0.601836 0.614259 -1.509459 -0.021468 1 0 0 0 0 0 0 687835
0.000056 -0.001771 0.124537 -0.401678 0.545451 -1.273036 -0.021499 1 0 0 0 0 0 0 688834
0.000044 -0.001768 0.124529 -0.526834 0.572589 -1.430954 -0.021530 1 0 0 0 0 0 0 689827
0.000020 -0.001762 0.124505 -0.356551 0.523679 -1.238385 -0.021561 1 0 0 0 0 0 0 690833
0.000007 -0.001759 0.124497 -0.498475 0.561044 -1.414218 -0.021593 1 0 0 0 0 0 0 691843
-0.000012 -0.001772 0.124484 -0.413413 0.773551 -1.360428 -0.021624 1 0 0 0 0 0 0 692830
-0.000028 -0.001759 0.124469 -0.454046 0.459523 -1.337351 -0.021655 1 0 0 0 0 0 0 693843
-0.000049 -0.001767 0.124453 -0.378975 0.699932 -1.317162 -0.021687 1 0 0 0 0 0 0 694854
-0.000060 -0.001771 0.124447 -0.507033 0.676277 -1.448917 -0.021718 1 0 0 0 0 0 0 695845
-0.000084 -0.001768 0.124425 -0.332674 0.581714 -1.236192 -0.021749 1 0 0 0 0 0 0 696843
-0.000096 -0.001767 0.124417 -0.471475 0.594369 -1.404172 -0.021780 1 0 0 0 0 0 0 697840
-0.000102 -0.001766 0.124414 -0.563817 0.605894 -1.489625 -0.021812 1 0 0 0 0 0 0 698845
-0.000125 -0.001761 0.124392 -0.357483 0.544185 -1.248815 -0.021842 1 0 0 0 0 0 0 699826
-0.000136 -0.001758 0.124384 -0.478736 0.574967 -1.405842 -0.021874 1 0 0 0 0 0 0 700835
-0.000160 -0.001752 0.124361 -0.307107 0.527834 -1.212115 -0.021906 1 0 0 0 0 0 0 701849
-0.000173 -0.001749 0.124353 -0.447502 0.566067 -1.388092 -0.021936 1 0 0 0 0 0 0 702829
-0.000192 -0.001761 0.124339 -0.362139 0.778717 -1.333910 -0.021968 1 0 0 0 0 0 0 703836
-0.000208 -0.001749 0.124324 -0.402289 0.465362 -1.310648 -0.021999 1 0 0 0 0 0 0 704831
-0.000215 -0.001742 0.124319 -0.505532 0.517364 -1.432833 -0.022030 1 0 0 0 0 0 0 705831
-0.000238 -0.001734 0.124297 -0.311122 0.495911 -1.215060 -0.022061 1 0 0 0 0 0 0 706829
-0.000250 -0.001730 0.124289 -0.438369 0.548579 -1.381712 -0.022093 1 0 0 0 0 0 0 707830
-0.000255 -0.001728 0.124286 -0.524834 0.580426 -1.466642 -0.022124 1 0 0 0 0 0 0 708833
-0.000277 -0.001722 0.124264 -0.316143 0.529044 -1.224935 -0.022155 1 0 0 0 0 0 0 709837
-0.000288 -0.001719 0.124256 -0.435440 0.564813 -1.382137 -0.022186 1 0 0 0 0 0 0 710831
-0.000313 -0.001713 0.124233 -0.263375 0.520287 -1.187737 -0.022218 1 0 0 0 0 0 0 711834
-0.000325 -0.001710 0.124225 -0.402857 0.559692 -1.364046 -0.022249 1 0 0 0 0 0 0 712829
-0.000331 -0.001708 0.124222 -0.495582 0.584709 -1.452527 -0.022280 1 0 0 0 0 0 0 713832
-0.000354 -0.001702 0.124200 -0.290293 0.529906 -1.211690 -0.022311 1 0 0 0 0 0 0 714828
-0.000365 -0.001700 0.124192 -0.410935 0.563903 -1.369517 -0.022343 1 0 0 0 0 0 0 715829
-0.000370 -0.001698 0.124189 -0.494049 0.586289 -1.451184 -0.022374 1 0 0 0 0 0 0 716832
-0.000392 -0.001693 0.124168 -0.284063 0.530218 -1.207716 -0.022405 1 0 0 0 0 0 0 717834
-0.000403 -0.001690 0.124160 -0.402175 0.563574 -1.364723 -0.022436 1 0 0 0 0 0 0 718829
-0.000414 -0.001669 0.124147 -0.407945 0.330017 -1.312790 -0.022468 1 0 0 0 0 0 0 719830
-0.000420 -0.001659 0.124143 -0.479994 0.438496 -1.414807 -0.022499 1 0 0 0 0 0 0 720829
-0.000441 -0.001649 0.124121 -0.269353 0.447301 -1.187798 -0.022530 1 0 0 0 0 0 0 721831
-0.000452 -0.001644 0.124113 -0.387356 0.514988 -1.351818 -0.022561 1 0 0 0 0 0 0 722834
-0.000458 -0.001642 0.124110 -0.469181 0.554360 -1.435776 -0.022593 1 0 0 0 0 0 0 723830
-0.000466 -0.001622 0.124099 -0.436837 0.319150 -1.335805 -0.022624 1 0 0 0 0 0 0 724830
-0.000484 -0.001626 0.124084 -0.309694 0.614178 -1.275566 -0.022655 1 0 0 0 0 0 0 725815
-0.000493 -0.001628 0.124079 -0.408936 0.620286 -1.392627 -0.022686 1 0 0 0 0 0 0 726831
-0.000503 -0.001610 0.124067 -0.399365 0.353520 -1.315566 -0.022718 1 0 0 0 0 0 0 727828
-0.000508 -0.001601 0.124063 -0.462958 0.443190 -1.407876 -0.022749 1 0 0 0 0 0 0 728832
-0.000524 -0.001610 0.124051 -0.324142 0.697882 -1.310574 -0.022780 1 0 0 0 0 0 0 729829
-0.000537 -0.001596 0.124036 -0.335522 0.408715 -1.270152 -0.022811 1 0 0 0 0 0 0 730829
-0.000544 -0.001589 0.124031 -0.423547 0.472069 -1.386836 -0.022842 1 0 0 0 0 0 0 731826
-0.000553 -0.001566 0.124020 -0.400439 0.268984 -1.308707 -0.022874 1 0 0 0 0 0 0 732830
-0.000558 -0.001555 0.124015 -0.456363 0.393829 -1.400770 -0.022906 1 0 0 0 0 0 0 733870
-0.000560 -0.001550 0.124014 -0.491551 0.478602 -1.446685 -0.022939 1 0 0 0 0 0 0 734910
-0.000567 -0.001528 0.124003 -0.434425 0.268279 -1.331418 -0.022970 1 0 0 0 0 0 0 735915
-0.000583 -0.001531 0.123989 -0.294636 0.575517 -1.265871 -0.023001 1 0 0 0 0 0 0 736885
-0.000598 -0.001514 0.123974 -0.311477 0.332792 -1.246935 -0.023032 1 0 0 0 0 0 0 737886
-0.000605 -0.001505 0.123968 -0.402782 0.420995 -1.372708 -0.023065 1 0 0 0 0 0 0 738955
-0.000608 -0.001501 0.123966 -0.457162 0.485561 -1.431662 -0.023096 1 0 0 0 0 0 0 739927
-0.000616 -0.001480 0.123956 -0.409904 0.265079 -1.320850 -0.023126 1 0 0 0 0 0 0 740889
-0.000619 -0.001469 0.123952 -0.452769 0.379155 -1.400423 -0.023157 1 0 0 0 0 0 0 741892
-0.000621 -0.001464 0.123950 -0.481312 0.458388 -1.441719 -0.023188 1 0 0 0 0 0 0 742889
-0.000641 -0.001456 0.123929 -0.243248 0.433466 -1.181118 -0.023219 1 0 0 0 0 0 0 743881
-0.000651 -0.001452 0.123922 -0.345888 0.481586 -1.333011 -0.023250 1 0 0 0 0 0 0 744883
-0.000662 -0.001432 0.123909 -0.344345 0.256376 -1.278042 -0.023283 1 0 0 0 0 0 0 745911
-0.000667 -0.001421 0.123904 -0.412174 0.367876 -1.379844 -0.023314 1 0 0 0 0 0 0 746903
-0.000670 -0.001416 0.123903 -0.453439 0.445744 -1.429236 -0.023344 1 0 0 0 0 0 0 747890
-0.000677 -0.001394 0.123892 -0.399595 0.232412 -1.314604 -0.023376 1 0 0 0 0 0 0 748904
-0.000680 -0.001384 0.123888 -0.438940 0.349682 -1.393041 -0.023407 1 0 0 0 0 0 0 749889
-0.000688 -0.001359 0.123877 -0.390133 0.175975 -1.299047 -0.023436 1 0 0 0 0 0 0 750834
-0.000691 -0.001347 0.123873 -0.432632 0.314859 -1.386030 -0.023467 1 0 0 0 0 0 0 751824
-0.000693 -0.001341 0.123871 -0.461056 0.406639 -1.430094 -0.023499 1 0 0 0 0 0 0 752833
-0.000700 -0.001319 0.123861 -0.400829 0.200497 -1.313201 -0.023530 1 0 0 0 0 0 0 753826
-0.000703 -0.001308 0.123857 -0.436918 0.321116 -1.391140 -0.023562 1 0 0 0 0 0 0 754837
-0.000705 -0.001303 0.123856 -0.462045 0.403590 -1.431851 -0.023593 1 0 0 0 0 0 0 755833
-0.000711 -0.001281 0.123845 -0.400169 0.192895 -1.313593 -0.023624 1 0 0 0 0 0 0 756823
-0.000715 -0.001270 0.123841 -0.435408 0.311104 -1.391172 -0.023655 1 0 0 0 0 0 0 757835
-0.000722 -0.001246 0.123830 -0.384626 0.138176 -1.296510 -0.023686 1 0 0 0 0 0 0 758823
-0.000726 -0.001234 0.123826 -0.426019 0.277052 -1.383596 -0.023718 1 0 0 0 0 0 0 759831
-0.000727 -0.001228 0.123825 -0.453863 0.368770 -1.427679 -0.023749 1 0 0 0 0 0 0 760823
-0.000734 -0.001206 0.123814 -0.393454 0.162906 -1.310395 -0.023781 1 0 0 0 0 0 0 761845
-0.000737 -0.001195 0.123810 -0.429310 0.283239 -1.388486 -0.023812 1 0 0 0 0 0 0 762839
-0.000745 -0.001170 0.123799 -0.378932 0.111580 -1.293759 -0.023843 1 0 0 0 0 0 0 763841
-0.000748 -0.001158 0.123795 -0.420417 0.250803 -1.381074 -0.023875 1 0 0 0 0 0 0 764853
-0.000750 -0.001152 0.123793 -0.448299 0.342675 -1.425204 -0.023905 1 0 0 0 0 0 0 765831
-0.000757 -0.001130 0.123782 -0.387975 0.137092 -1.307608 -0.023937 1 0 0 0 0 0 0 766839
-0.000760 -0.001119 0.123779 -0.423767 0.257288 -1.385808 -0.023967 1 0 0 0 0 0 0 767816
-0.000762 -0.001114 0.123777 -0.448755 0.339498 -1.426716 -0.023999 1 0 0 0 0 0 0 768838
-0.000768 -0.001092 0.123767 -0.386994 0.129176 -1.307757 -0.024030 1 0 0 0 0 0 0 769839
-0.000771 -0.001081 0.123763 -0.422033 0.246880 -1.385645 -0.024062 1 0 0 0 0 0 0 770840
-0.000773 -0.001076 0.123762 -0.446612 0.327824 -1.426333 -0.024092 1 0 0 0 0 0 0 771809
-0.000779 -0.001054 0.123751 -0.384697 0.116975 -1.307222 -0.024124 1 0 0 0 0 0 0 772838
-0.000783 -0.001043 0.123747 -0.419618 0.234263 -1.385160 -0.024155 1 0 0 0 0 0 0 773840
-0.000784 -0.001038 0.123746 -0.444140 0.315010 -1.425917 -0.024187 1 0 0 0 0 0 0 774838
-0.000791 -0.001016 0.123735 -0.382206 0.104134 -1.306601 -0.024218 1 0 0 0 0 0 0 775838
-0.000794 -0.001006 0.123731 -0.417059 0.221269 -1.384580 -0.024249 1 0 0 0 0 0 0 776822
-0.000796 -0.001000 0.123730 -0.441583 0.301951 -1.425413 -0.024281 1 0 0 0 0 0 0 777848
-0.000802 -0.000979 0.123719 -0.379666 0.091131 -1.305947 -0.024312 1 0 0 0 0 0 0 778841
-0.000805 -0.000968 0.123716 -0.414498 0.208173 -1.384007 -0.024343 1 0 0 0 0 0 0 779842
-0.000807 -0.000963 0.123714 -0.438952 0.288747 -1.424770 -0.024373 1 0 0 0 0 0 0 780812
-0.000808 -0.000960 0.123714 -0.452259 0.331336 -1.441659 -0.024405 1 0 0 0 0 0 0 781827
-0.000814 -0.000940 0.123704 -0.384149 0.099696 -1.312496 -0.024437 1 0 0 0 0 0 0 782838
-0.000817 -0.000930 0.123700 -0.415693 0.205993 -1.387087 -0.024467 1 0 0 0 0 0 0 783808
-0.000818 -0.000924 0.123699 -0.438561 0.281217 -1.426729 -0.024499 1 0 0 0 0 0 0 784839
-0.000825 -0.000903 0.123688 -0.375883 0.067858 -1.306517 -0.024530 1 0 0 0 0 0 0 785831
-0.000828 -0.000892 0.123684 -0.410224 0.183351 -1.384572 -0.024562 1 0 0 0 0 0 0 786839
-0.000830 -0.000887 0.123683 -0.434467 0.263157 -1.425377 -0.024593 1 0 0 0 0 0 0 787837
-0.000836 -0.000866 0.123672 -0.372516 0.052187 -1.305453 -0.024624 1 0 0 0 0 0 0 788838
-0.000839 -0.000855 0.123668 -0.407193 0.168733 -1.383727 -0.024655 1 0 0 0 0 0 0 789842
-0.000841 -0.000849 0.123667 -0.431579 0.249044 -1.424617 -0.024687 1 0 0 0 0 0 0 790840
-0.000842 -0.000847 0.123666 -0.444835 0.291493 -1.441475 -0.024718 1 0 0 0 0 0 0 791838
-0.000842 -0.000845 0.123666 -0.451857 0.313084 -1.448772 -0.024749 1 0 0 0 0 0 0 792839
-0.000848 -0.000826 0.123656 -0.380593 0.071032 -1.315608 -0.024781 1 0 0 0 0 0 0 793846
-0.000851 -0.000816 0.123652 -0.410434 0.171704 -1.389125 -0.024811 1 0 0 0 0 0 0 794811
-0.000852 -0.000811 0.123651 -0.432409 0.244085 -1.428402 -0.024843 1 0 0 0 0 0 0 795841
-0.000853 -0.000809 0.123651 -0.444456 0.282538 -1.444670 -0.024874 1 0 0 0 0 0 0 796838
-0.000859 -0.000789 0.123640 -0.375834 0.049198 -1.314749 -0.024907 1 0 0 0 0 0 0 797898
-0.000862 -0.000779 0.123637 -0.406970 0.154091 -1.389581 -0.024939 1 0 0 0 0 0 0 798904
-0.000864 -0.000774 0.123635 -0.429559 0.228552 -1.429203 -0.024969 1 0 0 0 0 0 0 799881
-0.000864 -0.000771 0.123635 -0.441913 0.268051 -1.445623 -0.025000 1 0 0 0 0 0 0 800881
-0.000865 -0.000770 0.123635 -0.448502 0.288177 -1.452786 -0.025032 1 0 0 0 0 0 0 801906
-0.000865 -0.000769 0.123635 -0.452095 0.298436 -1.456489 -0.025064 1 0 0 0 0 0 0 802908
-0.000871 -0.000750 0.123624 -0.379136 0.050859 -1.321706 -0.025095 1 0 0 0 0 0 0 803905
-0.000873 -0.000741 0.123621 -0.408059 0.148483 -1.394966 -0.025126 1 0 0 0 0 0 0 804912
-0.000875 -0.000736 0.123619 -0.429678 0.219398 -1.434483 -0.025165 1 0 0 0 0 0 0 806139
-0.000876 -0.000734 0.123619 -0.441351 0.256994 -1.450293 -0.025189 1 0 0 0 0 0 0 806909
-0.000882 -0.000713 0.123609 -0.372617 0.023382 -1.319882 -0.025220 1 0 0 0 0 0 0 807891
-0.000885 -0.000703 0.123605 -0.403619 0.127868 -1.394789 -0.025250 1 0 0 0 0 0 0 808881
-0.000886 -0.000698 0.123604 -0.426163 0.202107 -1.434508 -0.025282 1 0 0 0 0 0 0 809885
-0.000887 -0.000696 0.123603 -0.438485 0.241497 -1.450993 -0.025314 1 0 0 0 0 0 0 810912
-0.000887 -0.000695 0.123603 -0.445006 0.261524 -1.458036 -0.025344 1 0 0 0 0 0 0 811879
-0.000887 -0.000694 0.123603 -0.448592 0.271724 -1.461719 -0.025375 1 0 0 0 0 0 0 812881
-0.000893 -0.000675 0.123593 -0.375680 0.024272 -1.326610 -0.025407 1 0 0 0 0 0 0 813882
-0.000896 -0.000665 0.123589 -0.404541 0.121687 -1.400016 -0.025439 1 0 0 0 0 0 0 814902
-0.000897 -0.000661 0.123588 -0.425974 0.192364 -1.439134 -0.025469 1 0 0 0 0 0 0 815879
-0.000898 -0.000658 0.123587 -0.437758 0.229978 -1.455407 -0.025501 1 0 0 0 0 0 0 816907
-0.000899 -0.000657 0.123587 -0.444027 0.249123 -1.462442 -0.025533 1 0 0 0 0 0 0 817907
-0.000899 -0.000656 0.123587 -0.447445 0.258877 -1.466059 -0.025563 1 0 0 0 0 0 0 818887
-0.000904 -0.000637 0.123577 -0.374511 0.011256 -1.330776 -0.025595 1 0 0 0 0 0 0 819901
-0.000907 -0.000628 0.123573 -0.403272 0.108427 -1.404176 -0.025626 1 0 0 0 0 0 0 820886
-0.000909 -0.000623 0.123572 -0.424692 0.179003 -1.443399 -0.025657 1 0 0 0 0 0 0 821906
-0.000909 -0.000621 0.123571 -0.436406 0.216506 -1.459491 -0.025686 1 0 0 0 0 0 0 822830
-0.000910 -0.000619 0.123571 -0.442649 0.235611 -1.466497 -0.025717 1 0 0 0 0 0 0 823820
-0.000910 -0.000619 0.123571 -0.446076 0.245350 -1.470163 -0.025749 1 0 0 0 0 0 0 824830
-0.000910 -0.000619 0.123571 -0.448067 0.250342 -1.472607 -0.025780 1 0 0 0 0 0 0 825824
-0.000916 -0.000600 0.123561 -0.374403 0.000418 -1.336702 -0.025811 1 0 0 0 0 0 0 826825
-0.000919 -0.000590 0.123557 -0.402789 0.096293 -1.410022 -0.025843 1 0 0 0 0 0 0 827831
-0.000920 -0.000585 0.123556 -0.423986 0.166210 -1.449162 -0.025874 1 0 0 0 0 0 0 828822
-0.000921 -0.000583 0.123555 -0.435635 0.203413 -1.465406 -0.025905 1 0 0 0 0 0 0 829831
-0.000921 -0.000582 0.123555 -0.441832 0.222339 -1.472392 -0.025936 1 0 0 0 0 0 0 830820
-0.000927 -0.000562 0.123545 -0.370329 -0.020544 -1.337963 -0.025968 1 0 0 0 0 0 0 831830
-0.000930 -0.000553 0.123541 -0.399746 0.078728 -1.411906 -0.025999 1 0 0 0 0 0 0 832826
-0.000931 -0.000548 0.123540 -0.421461 0.150314 -1.451286 -0.026030 1 0 0 0 0 0 0 833822
-0.000932 -0.000546 0.123539 -0.433372 0.188341 -1.467603 -0.026061 1 0 0 0 0 0 0 834832
-0.000932 -0.000544 0.123539 -0.439702 0.207685 -1.474629 -0.026093 1 0 0 0 0 0 0 835833
-0.000933 -0.000544 0.123539 -0.443156 0.217502 -1.478266 -0.026124 1 0 0 0 0 0 0 836823
-0.000938 -0.000525 0.123529 -0.370284 -0.029884 -1.342476 -0.026155 1 0 0 0 0 0 0 837843
-0.000941 -0.000515 0.123525 -0.398960 0.066991 -1.416035 -0.026186 1 0 0 0 0 0 0 838828
-0.000943 -0.000510 0.123524 -0.420312 0.137368 -1.455306 -0.026218 1 0 0 0 0 0 0 839835
-0.000943 -0.000508 0.123523 -0.432014 0.174783 -1.471510 -0.026248 1 0 0 0 0 0 0 840815
-0.000944 -0.000507 0.123523 -0.438252 0.193822 -1.478573 -0.026280 1 0 0 0 0 0 0 841843
-0.000944 -0.000506 0.123523 -0.441642 0.203470 -1.482140 -0.026311 1 0 0 0 0 0 0 842810
-0.000949 -0.000487 0.123513 -0.368792 -0.043937 -1.346193 -0.026343 1 0 0 0 0 0 0 843835
-0.000952 -0.000478 0.123509 -0.397401 0.052773 -1.419782 -0.026373 1 0 0 0 0 0 0 844807
-0.000954 -0.000473 0.123508 -0.418743 0.123082 -1.459127 -0.026405 1 0 0 0 0 0 0 845840
-0.000955 -0.000470 0.123507 -0.430428 0.160455 -1.475357 -0.026437 1 0 0 0 0 0 0 846836
-0.000955 -0.000469 0.123507 -0.436660 0.179451 -1.482368 -0.026468 1 0 0 0 0 0 0 847834
-0.000955 -0.000469 0.123507 -0.440052 0.189080 -1.485980 -0.026499 1 0 0 0 0 0 0 848836
-0.000955 -0.000468 0.123507 -0.442026 0.194010 -1.488399 -0.026530 1 0 0 0 0 0 0 849833
-0.000955 -0.000468 0.123507 -0.443255 0.196567 -1.490349 -0.026561 1 0 0 0 0 0 0 850810
-0.000961 -0.000449 0.123497 -0.369340 -0.054308 -1.353641 -0.026593 1 0 0 0 0 0 0 851840
-0.000964 -0.000440 0.123493 -0.397375 0.040537 -1.427148 -0.026624 1 0 0 0 0 0 0 852846
-0.000965 -0.000435 0.123492 -0.418395 0.109872 -1.466325 -0.026655 1 0 0 0 0 0 0 853825
-0.000966 -0.000433 0.123492 -0.429941 0.146769 -1.482573 -0.026686 1 0 0 0 0 0 0 854834
-0.000966 -0.000432 0.123491 -0.436092 0.165511 -1.489543 -0.026717 1 0 0 0 0 0 0 855823
-0.000966 -0.000431 0.123491 -0.439454 0.174997 -1.493172 -0.026749 1 0 0 0 0 0 0 856830
-0.000985 -0.000426 0.123470 -0.188479 0.117004 -1.214461 -0.026780 1 0 0 0 0 0 0 857843
-0.000995 -0.000424 0.123463 -0.282682 0.143379 -1.361892 -0.026812 1 0 0 0 0 0 0 858837
-0.001000 -0.000423 0.123460 -0.352530 0.161881 -1.439679 -0.026843 1 0 0 0 0 0 0 859837
-0.001002 -0.000422 0.123459 -0.390158 0.171637 -1.470759 -0.026874 1 0 0 0 0 0 0 860836
-0.001003 -0.000422 0.123459 -0.409539 0.176643 -1.483120 -0.026905 1 0 0 0 0 0 0 861836
-0.001004 -0.000421 0.123459 -0.419534 0.179228 -1.488635 -0.026937 1 0 0 0 0 0 0 862836
-0.001004 -0.000421 0.123459 -0.424808 0.180619 -1.491703 -0.026968 1 0 0 0 0 0 0 863828
-0.001004 -0.000421 0.123459 -0.427687 0.181417 -1.493906 -0.026999 1 0 0 0 0 0 0 864835
-0.001010 -0.000403 0.123449 -0.354620 -0.070264 -1.356957 -0.027031 1 0 0 0 0 0 0 865845
-0.001013 -0.000393 0.123445 -0.382974 0.023930 -1.430528 -0.027062 1 0 0 0 0 0 0 866840
-0.001014 -0.000389 0.123444 -0.404150 0.092925 -1.469794 -0.027093 1 0 0 0 0 0 0 867840
-0.001015 -0.000386 0.123443 -0.415761 0.129646 -1.486012 -0.027124 1 0 0 0 0 0 0 868838
-0.001015 -0.000385 0.123443 -0.421939 0.148302 -1.492968 -0.027155 1 0 0 0 0 0 0 869836
-0.001015 -0.000384 0.123443 -0.425296 0.157722 -1.496555 -0.027186 1 0 0 0 0 0 0 870830
-0.001016 -0.000384 0.123443 -0.427216 0.162540 -1.498939 -0.027218 1 0 0 0 0 0 0 871833
-0.001021 -0.000365 0.123433 -0.353709 -0.087080 -1.361864 -0.027249 1 0 0 0 0 0 0 872836
-0.001024 -0.000356 0.123429 -0.381779 0.008002 -1.435543 -0.027281 1 0 0 0 0 0 0 873847
-0.001025 -0.000351 0.123428 -0.402806 0.077434 -1.474816 -0.027312 1 0 0 0 0 0 0 874836
-0.001026 -0.000349 0.123427 -0.414364 0.114361 -1.491059 -0.027343 1 0 0 0 0 0 0 875847
-0.001027 -0.000348 0.123427 -0.420499 0.133118 -1.498032 -0.027374 1 0 0 0 0 0 0 876848
-0.001040 -0.000361 0.123416 -0.245684 0.332072 -1.359166 -0.027406 1 0 0 0 0 0 0 877846
-0.001047 -0.000368 0.123412 -0.313123 0.266850 -1.435138 -0.027437 1 0 0 0 0 0 0 878845
-0.001050 -0.000371 0.123411 -0.362847 0.217755 -1.475535 -0.027468 1 0 0 0 0 0 0 879843
-0.001052 -0.000373 0.123411 -0.389630 0.191592 -1.492171 -0.027499 1 0 0 0 0 0 0 880844
-0.001058 -0.000355 0.123400 -0.328768 -0.073675 -1.360120 -0.027531 1 0 0 0 0 0 0 881849
-0.001061 -0.000346 0.123396 -0.363101 0.013465 -1.435637 -0.027562 1 0 0 0 0 0 0 882843
-0.001063 -0.000342 0.123395 -0.387284 0.078911 -1.475580 -0.027593 1 0 0 0 0 0 0 883845
-0.001064 -0.000339 0.123395 -0.400409 0.113839 -1.492022 -0.027624 1 0 0 0 0 0 0 884849
-0.001064 -0.000338 0.123395 -0.407328 0.131593 -1.499090 -0.027656 1 0 0 0 0 0 0 885867
-0.001070 -0.000319 0.123384 -0.336362 -0.111461 -1.363327 -0.027687 1 0 0 0 0 0 0 886843
-0.001073 -0.000309 0.123380 -0.365590 -0.013332 -1.437628 -0.027718 1 0 0 0 0 0 0 887833
-0.001074 -0.000305 0.123379 -0.387205 0.057601 -1.477144 -0.027749 1 0 0 0 0 0 0 888836
-0.001075 -0.000302 0.123379 -0.399063 0.095284 -1.493555 -0.027782 1 0 0 0 0 0 0 889904
-0.001089 -0.000315 0.123368 -0.227209 0.303925 -1.357973 -0.027813 1 0 0 0 0 0 0 890887
-0.001096 -0.000321 0.123364 -0.296012 0.243572 -1.435166 -0.027845 1 0 0 0 0 0 0 891900
-0.001105 -0.000306 0.123352 -0.271764 -0.055061 -1.336496 -0.027876 1 0 0 0 0 0 0 892887
-0.001109 -0.000298 0.123348 -0.325972 0.013483 -1.425288 -0.027907 1 0 0 0 0 0 0 893904
-0.001112 -0.000294 0.123347 -0.360234 0.069423 -1.469885 -0.027936 1 0 0 0 0 0 0 894818
-0.001113 -0.000292 0.123346 -0.378445 0.099583 -1.488031 -0.027968 1 0 0 0 0 0 0 895828
-0.001113 -0.000291 0.123346 -0.387888 0.114920 -1.495629 -0.027998 1 0 0 0 0 0 0 896819
-0.001119 -0.000272 0.123336 -0.318290 -0.129203 -1.359874 -0.028030 1 0 0 0 0 0 0 897843
-0.001122 -0.000263 0.123332 -0.348039 -0.031850 -1.434300 -0.028061 1 0 0 0 0 0 0 898818
-0.001124 -0.000258 0.123331 -0.369914 0.038683 -1.473877 -0.028093 1 0 0 0 0 0 0 899828
-0.001124 -0.000255 0.123330 -0.381871 0.076138 -1.490159 -0.028124 1 0 0 0 0 0 0 900822
-0.001125 -0.000254 0.123330 -0.388187 0.095122 -1.497132 -0.028155 1 0 0 0 0 0 0 901830
-0.001130 -0.000235 0.123320 -0.317027 -0.147102 -1.360924 -0.028186 1 0 0 0 0 0 0 902822
-0.001133 -0.000225 0.123316 -0.345978 -0.048928 -1.435387 -0.028218 1 0 0 0 0 0 0 903834
-0.001135 -0.000221 0.123315 -0.367443 0.021975 -1.474941 -0.028249 1 0 0 0 0 0 0 904825
-0.001136 -0.000218 0.123314 -0.379188 0.059629 -1.491249 -0.028280 1 0 0 0 0 0 0 905842
-0.001141 -0.000198 0.123303 -0.310854 -0.173002 -1.358284 -0.028311 1 0 0 0 0 0 0 906829
-0.001144 -0.000188 0.123300 -0.341206 -0.070162 -1.433983 -0.028342 1 0 0 0 0 0 0 907823
-0.001146 -0.000183 0.123298 -0.363359 0.003086 -1.474001 -0.028374 1 0 0 0 0 0 0 908822
-0.001147 -0.000181 0.123298 -0.375448 0.041892 -1.490463 -0.028405 1 0 0 0 0 0 0 909835
-0.001147 -0.000180 0.123298 -0.381832 0.061544 -1.497428 -0.028436 1 0 0 0 0 0 0 910814
-0.001147 -0.000179 0.123298 -0.385283 0.071427 -1.501023 -0.028468 1 0 0 0 0 0 0 911843
-0.001153 -0.000160 0.123287 -0.312707 -0.175205 -1.363279 -0.028499 1 0 0 0 0 0 0 912835
-0.001156 -0.000150 0.123284 -0.340853 -0.079538 -1.437403 -0.028530 1 0 0 0 0 0 0 913835
-0.001157 -0.000146 0.123282 -0.361904 -0.009892 -1.476857 -0.028561 1 0 0 0 0 0 0 914834
-0.001158 -0.000143 0.123282 -0.373429 0.027110 -1.493044 -0.028592 1 0 0 0 0 0 0 915806
-0.001158 -0.000142 0.123282 -0.379548 0.045860 -1.500015 -0.028624 1 0 0 0 0 0 0 916832
-0.001158 -0.000142 0.123282 -0.382843 0.055264 -1.503537 -0.028655 1 0 0 0 0 0 0 917835
-0.001164 -0.000123 0.123271 -0.310215 -0.191527 -1.365622 -0.028686 1 0 0 0 0 0 0 918835
-0.001167 -0.000113 0.123268 -0.338283 -0.096088 -1.439775 -0.028717 1 0 0 0 0 0 0 919823
-0.001168 -0.000108 0.123266 -0.359305 -0.026555 -1.479281 -0.028749 1 0 0 0 0 0 0 920837
-0.001169 -0.000106 0.123266 -0.370819 0.010379 -1.495504 -0.028780 1 0 0 0 0 0 0 921832
-0.001170 -0.000105 0.123266 -0.376913 0.029084 -1.502421 -0.028811 1 0 0 0 0 0 0 922829
-0.001170 -0.000104 0.123266 -0.380198 0.038462 -1.505932 -0.028843 1 0 0 0 0 0 0 923828
-0.001175 -0.000085 0.123255 -0.307576 -0.208287 -1.367802 -0.028873 1 0 0 0 0 0 0 924804
-0.001178 -0.000076 0.123251 -0.335629 -0.112953 -1.442096 -0.028905 1 0 0 0 0 0 0 925835
-0.001180 -0.000071 0.123250 -0.356622 -0.043490 -1.481585 -0.028936 1 0 0 0 0 0 0 926833
-0.001180 -0.000069 0.123250 -0.368113 -0.006599 -1.497776 -0.028967 1 0 0 0 0 0 0 927803
-0.001181 -0.000067 0.123249 -0.374198 0.012074 -1.504731 -0.028999 1 0 0 0 0 0 0 928831
-0.001186 -0.000048 0.123239 -0.303060 -0.229956 -1.367693 -0.029030 1 0 0 0 0 0 0 929827
-0.001189 -0.000039 0.123235 -0.331770 -0.132393 -1.442431 -0.029062 1 0 0 0 0 0 0 930841
-0.001191 -0.000034 0.123234 -0.353102 -0.061833 -1.482093 -0.029093 1 0 0 0 0 0 0 931835
-0.001192 -0.000031 0.123233 -0.364784 -0.024389 -1.498395 -0.029124 1 0 0 0 0 0 0 932833
-0.001192 -0.000030 0.123233 -0.370942 -0.005464 -1.505303 -0.029155 1 0 0 0 0 0 0 933823
-0.001192 -0.000030 0.123233 -0.374258 0.004037 -1.508814 -0.029186 1 0 0 0 0 0 0 934830
-0.001192 -0.000029 0.123233 -0.376124 0.008804 -1.511107 -0.029218 1 0 0 0 0 0 0 935833
-0.001198 -0.000010 0.123223 -0.302865 -0.240143 -1.372243 -0.029249 1 0 0 0 0 0 0 936833
-0.001201 -0.000001 0.123219 -0.330460 -0.146199 -1.446435 -0.029280 1 0 0 0 0 0 0 937833
-0.001202 0.000004 0.123218 -0.351235 -0.077443 -1.485933 -0.029311 1 0 0 0 0 0 0 938832
-0.001203 0.000006 0.123217 -0.362624 -0.040926 -1.502149 -0.029343 1 0 0 0 0 0 0 939832
-0.001216 -0.000007 0.123207 -0.190398 0.167591 -1.366662 -0.029374 1 0 0 0 0 0 0 940833
-0.001223 -0.000013 0.123203 -0.258728 0.106799 -1.443496 -0.029405 1 0 0 0 0 0 0 941836
-0.001227 -0.000017 0.123201 -0.308882 0.059919 -1.484059 -0.029436 1 0 0 0 0 0 0 942833
-0.001228 -0.000018 0.123201 -0.335863 0.034843 -1.500642 -0.029467 1 0 0 0 0 0 0 943822
-0.001235 -0.000000 0.123190 -0.275404 -0.229158 -1.366865 -0.029499 1 0 0 0 0 0 0 944830
-0.001238 0.000009 0.123187 -0.309358 -0.142851 -1.442893 -0.029530 1 0 0 0 0 0 0 945821
-0.001240 0.000013 0.123185 -0.333318 -0.077951 -1.483057 -0.029561 1 0 0 0 0 0 0 946831
-0.001240 0.000015 0.123185 -0.346300 -0.043344 -1.499506 -0.029593 1 0 0 0 0 0 0 947834
-0.001241 0.000016 0.123185 -0.353123 -0.025826 -1.506456 -0.029624 1 0 0 0 0 0 0 948831
-0.001241 0.000017 0.123185 -0.356744 -0.017036 -1.509974 -0.029655 1 0 0 0 0 0 0 949840
-0.001241 0.000017 0.123185 -0.358781 -0.012661 -1.512345 -0.029689 1 0 0 0 0 0 0 950902
-0.001247 0.000036 0.123174 -0.285638 -0.261711 -1.373165 -0.029720 1 0 0 0 0 0 0 951899
-0.001250 0.000045 0.123170 -0.313162 -0.168044 -1.447423 -0.029751 1 0 0 0 0 0 0 952895
-0.001251 0.000050 0.123169 -0.333890 -0.099468 -1.486917 -0.029782 1 0 0 0 0 0 0 953883
-0.001252 0.000052 0.123169 -0.345259 -0.063034 -1.503137 -0.029813 1 0 0 0 0 0 0 954884
-0.001252 0.000054 0.123168 -0.351254 -0.044606 -1.510000 -0.029844 1 0 0 0 0 0 0 955882
-0.001252 0.000054 0.123168 -0.354871 -0.035431 -1.515170 -0.029909 1 0 0 0 0 0 0 957957
-0.001258 0.000073 0.123158 -0.282352 -0.281977 -1.376182 -0.029939 1 0 0 0 0 0 0 958910
-0.001261 0.000082 0.123154 -0.310143 -0.187239 -1.450618 -0.029970 1 0 0 0 0 0 0 959900
-0.001262 0.000087 0.123153 -0.330996 -0.118116 -1.490193 -0.030001 1 0 0 0 0 0 0 960884
-0.001263 0.000090 0.123152 -0.342430 -0.081405 -1.506445 -0.030032 1 0 0 0 0 0 0 961899
-0.001263 0.000091 0.123152 -0.348459 -0.062873 -1.513300 -0.030063 1 0 0 0 0 0 0 962883
-0.001263 0.000091 0.123152 -0.351706 -0.053591 -1.516785 -0.030095 1 0 0 0 0 0 0 963899
-0.001277 0.000078 0.123142 -0.175204 0.141203 -1.376536 -0.030126 1 0 0 0 0 0 0 964884
-0.001283 0.000071 0.123138 -0.241239 0.073492 -1.451661 -0.030157 1 0 0 0 0 0 0 965903
-0.001292 0.000086 0.123126 -0.215923 -0.227958 -1.350152 -0.030186 1 0 0 0 0 0 0 966817
-0.001297 0.000093 0.123122 -0.268967 -0.162406 -1.439207 -0.030217 1 0 0 0 0 0 0 967825
-0.001299 0.000097 0.123120 -0.302660 -0.108066 -1.484077 -0.030249 1 0 0 0 0 0 0 968830
-0.001300 0.000099 0.123120 -0.320548 -0.078752 -1.502137 -0.030280 1 0 0 0 0 0 0 969818
-0.001301 0.000100 0.123120 -0.329808 -0.063921 -1.509671 -0.030311 1 0 0 0 0 0 0 970825
-0.001301 0.000101 0.123120 -0.334649 -0.056505 -1.513346 -0.030342 1 0 0 0 0 0 0 971817
-0.001314 0.000087 0.123109 -0.159013 0.137348 -1.373049 -0.030373 1 0 0 0 0 0 0 972811
-0.001321 0.000080 0.123105 -0.225349 0.069217 -1.448231 -0.030405 1 0 0 0 0 0 0 973829
-0.001325 0.000076 0.123104 -0.274471 0.018691 -1.488123 -0.030436 1 0 0 0 0 0 0 974816
-0.001326 0.000075 0.123104 -0.300924 -0.008237 -1.504485 -0.030467 1 0 0 0 0 0 0 975822
-0.001327 0.000074 0.123103 -0.314552 -0.021884 -1.511388 -0.030499 1 0 0 0 0 0 0 976824
-0.001328 0.000073 0.123103 -0.321574 -0.028728 -1.514841 -0.030530 1 0 0 0 0 0 0 977823
-0.001328 0.000073 0.123103 -0.325258 -0.032186 -1.517073 -0.030561 1 0 0 0 0 0 0 978830
-0.001341 0.000059 0.123093 -0.149074 0.156183 -1.376094 -0.030592 1 0 0 0 0 0 0 979815
-0.001348 0.000052 0.123089 -0.215042 0.085434 -1.451106 -0.030623 1 0 0 0 0 0 0 980819
-0.001357 0.000067 0.123077 -0.189733 -0.217600 -1.349623 -0.030655 1 0 0 0 0 0 0 981825
-0.001361 0.000074 0.123073 -0.242642 -0.152888 -1.438600 -0.030686 1 0 0 0 0 0 0 982811
-0.001363 0.000078 0.123072 -0.276278 -0.098957 -1.483418 -0.030717 1 0 0 0 0 0 0 983816
-0.001378 0.000066 0.123060 -0.116021 0.120206 -1.358652 -0.030749 1 0 0 0 0 0 0 984827
-0.001385 0.000060 0.123056 -0.189954 0.065123 -1.439546 -0.030780 1 0 0 0 0 0 0 985823
-0.001389 0.000057 0.123055 -0.242897 0.021137 -1.481517 -0.030811 1 0 0 0 0 0 0 986820
-0.001390 0.000055 0.123055 -0.271266 -0.002505 -1.498537 -0.030842 1 0 0 0 0 0 0 987805
-0.001391 0.000054 0.123054 -0.285836 -0.014513 -1.505689 -0.030874 1 0 0 0 0 0 0 988820
-0.001405 0.000040 0.123044 -0.115299 0.169475 -1.366403 -0.030909 1 0 0 0 0 0 0 989945
-0.001412 0.000033 0.123040 -0.183802 0.096691 -1.441916 -0.030936 1 0 0 0 0 0 0 990823
-0.001415 0.000029 0.123039 -0.234001 0.043837 -1.482037 -0.030967 1 0 0 0 0 0 0 991821
-0.001417 0.000027 0.123038 -0.260987 0.015768 -1.498425 -0.030999 1 0 0 0 0 0 0 992825
-0.001431 0.000012 0.123027 -0.096892 0.191496 -1.362290 -0.031032 1 0 0 0 0 0 0 993893
-0.001438 0.000005 0.123024 -0.168629 0.114686 -1.439455 -0.031068 1 0 0 0 0 0 0 995036
-0.001442 0.000001 0.123022 -0.220420 0.059819 -1.480031 -0.031099 1 0 0 0 0 0 0 996033
-0.001444 -0.000001 0.123022 -0.248152 0.030761 -1.496380 -0.031126 1 0 0 0 0 0 0 996911
-0.001450 0.000017 0.123011 -0.188259 -0.235223 -1.362062 -0.031161 1 0 0 0 0 0 0 998004
-0.001466 0.000012 0.122997 -0.044131 0.039515 -1.294876 -0.031192 1 0 0 0 0 0 0 999023
-0.001475 0.000009 0.122992 -0.132460 0.034027 -1.408535 -0.031223 1 0 0 0 0 0 0 999998
-0.001479 0.000008 0.122990 -0.193390 0.016992 -1.463292 -0.031254 1 0 0 0 0 0 1 998
-0.001494 -0.000007 0.122979 -0.048019 0.196875 -1.341567 -0.031285 1 0 0 0 0 0 1 2000
-0.001502 -0.000014 0.122975 -0.129107 0.122155 -1.423923 -0.031317 1 0 0 0 0 0 1 2999
-0.001506 -0.000018 0.122973 -0.185618 0.068356 -1.466408 -0.031348 1 0 0 0 0 0 1 3997
-0.001508 -0.000020 0.122973 -0.215752 0.039813 -1.483701 -0.031381 1 0 0 0 0 0 1 5048
-0.001522 -0.000035 0.122962 -0.053417 0.215128 -1.347307 -0.031411 1 0 0 0 0 0 1 6032
-0.001529 -0.000042 0.122958 -0.125681 0.138379 -1.424483 -0.031443 1 0 0 0 0 0 1 7037
-0.001532 -0.000046 0.122957 -0.177719 0.083578 -1.465142 -0.031474 1 0 0 0 0 0 1 8035
-0.001534 -0.000048 0.122956 -0.205625 0.054530 -1.481717 -0.031506 1 0 0 0 0 0 1 9048
-0.001548 -0.000063 0.122946 -0.042218 0.229534 -1.344942 -0.031537 1 0 0 0 0 0 1 10042
-0.001555 -0.000070 0.122942 -0.113810 0.152744 -1.421896 -0.031564 1 0 0 0 0 0 1 10901
-0.001559 -0.000074 0.122940 -0.165551 0.097923 -1.462687 -0.031598 1 0 0 0 0 0 1 12002
-0.001566 -0.000057 0.122929 -0.119163 -0.182512 -1.337848 -0.031629 1 0 0 0 0 0 1 12999
-0.001570 -0.000049 0.122926 -0.159725 -0.105004 -1.417367 -0.031661 1 0 0 0 0 0 1 14023
-0.001585 -0.000059 0.122914 -0.009366 0.145078 -1.314834 -0.031693 1 0 0 0 0 0 1 15027
-0.001593 -0.000064 0.122909 -0.088195 0.108066 -1.405335 -0.031723 1 0 0 0 0 0 1 15999
-0.001596 -0.000066 0.122908 -0.143641 0.073344 -1.450851 -0.031755 1 0 0 0 0 0 1 17033
-0.001598 -0.000068 0.122907 -0.173277 0.054363 -1.469091 -0.031786 1 0 0 0 0 0 1 18026
-0.001612 -0.000082 0.122896 -0.010878 0.234295 -1.332671 -0.031818 1 0 0 0 0 0 1 19029
-0.001619 -0.000090 0.122893 -0.082796 0.160130 -1.410078 -0.031848 1 0 0 0 0 0 1 20004
-0.001623 -0.000093 0.122891 -0.134636 0.106632 -1.450843 -0.031880 1 0 0 0 0 0 1 21020
-0.001625 -0.000095 0.122891 -0.162410 0.078258 -1.467428 -0.031911 1 0 0 0 0 0 1 22033
-0.001626 -0.000096 0.122891 -0.176630 0.063915 -1.474323 -0.031943 1 0 0 0 0 0 1 23033
-0.001632 -0.000078 0.122880 -0.109839 -0.194646 -1.336278 -0.031974 1 0 0 0 0 0 1 24042
-0.001648 -0.000083 0.122866 0.037645 0.083415 -1.266843 -0.032004 1 0 0 0 0 0 1 25006
-0.001656 -0.000085 0.122861 -0.048366 0.080130 -1.380303 -0.032036 1 0 0 0 0 0 1 26008
-0.001660 -0.000086 0.122859 -0.108125 0.064216 -1.435006 -0.032068 1 0 0 0 0 0 1 27038
-0.001662 -0.000087 0.122858 -0.139975 0.054828 -1.456547 -0.032099 1 0 0 0 0 0 1 28020
-0.001663 -0.000087 0.122858 -0.156277 0.050007 -1.465193 -0.032129 1 0 0 0 0 0 1 28998
-0.001677 -0.000102 0.122847 0.012838 0.237073 -1.325005 -0.032160 1 0 0 0 0 0 1 30000
-0.001684 -0.000109 0.122844 -0.055443 0.166651 -1.401293 -0.032192 1 0 0 0 0 0 1 31008
-0.001693 -0.000094 0.122832 -0.031454 -0.136360 -1.300124 -0.032224 1 0 0 0 0 0 1 32024
-0.001697 -0.000086 0.122828 -0.084482 -0.071716 -1.389069 -0.032254 1 0 0 0 0 0 1 33007
-0.001700 -0.000082 0.122826 -0.118173 -0.017871 -1.433796 -0.032287 1 0 0 0 0 0 1 34045
-0.001701 -0.000080 0.122826 -0.136000 0.011184 -1.451659 -0.032317 1 0 0 0 0 0 1 35005
-0.001701 -0.000080 0.122825 -0.145159 0.025938 -1.459034 -0.032349 1 0 0 0 0 0 1 36020
-0.001702 -0.000079 0.122825 -0.149852 0.033346 -1.462525 -0.032379 1 0 0 0 0 0 1 37006
-0.001702 -0.000079 0.122825 -0.152297 0.037074 -1.464708 -0.032411 1 0 0 0 0 0 1 38020
-0.001720 -0.000074 0.122804 0.097737 -0.022930 -1.180307 -0.032440 1 0 0 0 0 0 1 38941
-0.001730 -0.000072 0.122797 0.006922 0.000823 -1.328431 -0.032471 1 0 0 0 0 0 1 39939
-0.001735 -0.000071 0.122794 -0.061171 0.017981 -1.406351 -0.032503 1 0 0 0 0 0 1 40952
-0.001737 -0.000070 0.122793 -0.097935 0.027061 -1.437178 -0.032534 1 0 0 0 0 0 1 41939
-0.001738 -0.000070 0.122793 -0.116772 0.031655 -1.449214 -0.032565 1 0 0 0 0 0 1 42948
-0.001739 -0.000070 0.122793 -0.126351 0.033963 -1.454379 -0.032596 1 0 0 0 0 0 1 43939
-0.001739 -0.000070 0.122793 -0.131233 0.035141 -1.457114 -0.032628 1 0 0 0 0 0 1 44948
-0.001745 -0.000051 0.122782 -0.059833 -0.215553 -1.317203 -0.032658 1 0 0 0 0 0 1 45939
-0.001748 -0.000042 0.122778 -0.087248 -0.123348 -1.391413 -0.032690 1 0 0 0 0 0 1 46947
-0.001749 -0.000037 0.122777 -0.107878 -0.055573 -1.430756 -0.032721 1 0 0 0 0 0 1 47937
-0.001750 -0.000035 0.122777 -0.119134 -0.019525 -1.446786 -0.032753 1 0 0 0 0 0 1 48957
-0.001750 -0.000034 0.122776 -0.124972 -0.001290 -1.453435 -0.032784 1 0 0 0 0 0 1 49953
-0.001750 -0.000033 0.122776 -0.128011 0.007852 -1.456697 -0.032815 1 0 0 0 0 0 1 50946
-0.001764 -0.000047 0.122766 0.047725 0.201930 -1.314356 -0.032846 1 0 0 0 0 0 1 51951
-0.001770 -0.000054 0.122762 -0.016951 0.135101 -1.389941 -0.032877 1 0 0 0 0 0 1 52945
-0.001779 -0.000038 0.122750 0.008751 -0.165959 -1.288088 -0.032909 1 0 0 0 0 0 1 53945
-0.001784 -0.000031 0.122746 -0.043230 -0.100688 -1.377042 -0.032940 1 0 0 0 0 0 1 54941
-0.001786 -0.000027 0.122744 -0.076368 -0.046553 -1.421718 -0.032971 1 0 0 0 0 0 1 55953
-0.001787 -0.000025 0.122744 -0.093916 -0.017354 -1.439399 -0.032998 1 0 0 0 0 0 1 56815
-0.001788 -0.000024 0.122744 -0.102924 -0.002541 -1.446914 -0.033034 1 0 0 0 0 0 1 57962
-0.001788 -0.000024 0.122744 -0.107531 0.004881 -1.450393 -0.033066 1 0 0 0 0 0 1 58963
-0.001788 -0.000023 0.122744 -0.109896 0.008592 -1.452503 -0.033096 1 0 0 0 0 0 1 59955
-0.001769 -0.000028 0.122734 -0.371490 0.071797 -1.319466 -0.033128 1 0 0 0 0 0 1 60953
-0.001759 -0.000030 0.122730 -0.276274 0.050417 -1.389878 -0.033159 1 0 0 0 0 0 1 61957
-0.001755 -0.000031 0.122729 -0.206707 0.034408 -1.427246 -0.033190 1 0 0 0 0 0 1 62955
-0.001752 -0.000032 0.122729 -0.169991 0.025866 -1.442474 -0.033222 1 0 0 0 0 0 1 63955
-0.001751 -0.000032 0.122728 -0.151575 0.021553 -1.448846 -0.033253 1 0 0 0 0 0 1 64954
-0.001750 -0.000032 0.122728 -0.142427 0.019394 -1.451982 -0.033284 1 0 0 0 0 0 1 65957
-0.001750 -0.000032 0.122728 -0.137940 0.018315 -1.453971 -0.033315 1 0 0 0 0 0 1 66958
-0.001750 -0.000032 0.122728 -0.135746 0.017800 -1.455562 -0.033347 1 0 0 0 0 0 1 67958
-0.001750 -0.000032 0.122728 -0.134715 0.017532 -1.456997 -0.033378 1 0 0 0 0 0 1 68954
-0.001755 -0.000014 0.122718 -0.060362 -0.233881 -1.316354 -0.033409 1 0 0 0 0 0 1 69955
-0.001758 -0.000004 0.122714 -0.086237 -0.142242 -1.390413 -0.033440 1 0 0 0 0 0 1 70955
-0.001760 0.000000 0.122713 -0.106073 -0.074783 -1.429697 -0.033471 1 0 0 0 0 0 1 71954
-0.001741 -0.000002 0.122702 -0.377254 0.022440 -1.310838 -0.033503 1 0 0 0 0 0 1 72955
-0.001732 -0.000003 0.122699 -0.287142 0.018264 -1.386446 -0.033534 1 0 0 0 0 0 1 73954
-0.001727 -0.000004 0.122697 -0.220180 0.010897 -1.425647 -0.033565 1 0 0 0 0 0 1 74955
-0.001725 -0.000004 0.122697 -0.184767 0.006665 -1.441499 -0.033596 1 0 0 0 0 0 1 75953
-0.001724 -0.000004 0.122697 -0.167006 0.004494 -1.448089 -0.033628 1 0 0 0 0 0 1 76952
-0.001723 -0.000004 0.122697 -0.158217 0.003404 -1.451295 -0.033659 1 0 0 0 0 0 1 77954
-0.001704 -0.000009 0.122687 -0.414151 0.064181 -1.318323 -0.033690 1 0 0 0 0 0 1 78951
-0.001694 -0.000011 0.122683 -0.316390 0.041615 -1.388927 -0.033721 1 0 0 0 0 0 1 79946
-0.001689 -0.000012 0.122682 -0.245571 0.025026 -1.426374 -0.033753 1 0 0 0 0 0 1 80953
-0.001687 -0.000013 0.122682 -0.208248 0.016192 -1.441656 -0.033785 1 0 0 0 0 0 1 81993
-0.001686 -0.000013 0.122681 -0.189516 0.011725 -1.447974 -0.033815 1 0 0 0 0 0 1 82955
-0.001685 -0.000013 0.122681 -0.180252 0.009473 -1.451091 -0.033847 1 0 0 0 0 0 1 83958
-0.001666 -0.000018 0.122671 -0.435886 0.069680 -1.317914 -0.033878 1 0 0 0 0 0 1 84955
-0.001656 -0.000020 0.122668 -0.338111 0.046836 -1.388580 -0.033909 1 0 0 0 0 0 1 85955
-0.001651 -0.000021 0.122667 -0.267304 0.030122 -1.426044 -0.033940 1 0 0 0 0 0 1 86954
-0.001649 -0.000022 0.122666 -0.229981 0.021215 -1.441270 -0.033971 1 0 0 0 0 0 1 87953
-0.001647 -0.000022 0.122666 -0.211267 0.016734 -1.447622 -0.034003 1 0 0 0 0 0 1 88954
-0.001647 -0.000022 0.122666 -0.202010 0.014472 -1.450724 -0.034034 1 0 0 0 0 0 1 89950
-0.001627 -0.000027 0.122656 -0.457596 0.074656 -1.317370 -0.034065 1 0 0 0 0 0 1 90940
-0.001618 -0.000029 0.122652 -0.359937 0.051828 -1.388105 -0.034096 1 0 0 0 0 0 1 91945
-0.001613 -0.000030 0.122651 -0.289203 0.035130 -1.425593 -0.034128 1 0 0 0 0 0 1 92954
-0.001610 -0.000031 0.122651 -0.251912 0.026231 -1.440837 -0.034159 1 0 0 0 0 0 1 93955
-0.001590 -0.000036 0.122641 -0.493246 0.083017 -1.311720 -0.034190 1 0 0 0 0 0 1 94952
-0.001580 -0.000038 0.122637 -0.388612 0.058532 -1.384047 -0.034221 1 0 0 0 0 0 1 95951
-0.001575 -0.000039 0.122636 -0.314404 0.040998 -1.422112 -0.034253 1 0 0 0 0 0 1 96953
-0.001572 -0.000040 0.122635 -0.275405 0.031700 -1.437636 -0.034286 1 0 0 0 0 0 1 98019
-0.001571 -0.000040 0.122635 -0.255871 0.026993 -1.444057 -0.034318 1 0 0 0 0 0 1 99029
-0.001551 -0.000045 0.122625 -0.506157 0.085896 -1.311584 -0.034349 1 0 0 0 0 0 1 100040
-0.001541 -0.000047 0.122622 -0.406132 0.062525 -1.382823 -0.034380 1 0 0 0 0 0 1 101034
-0.001537 -0.000048 0.122620 -0.334238 0.045533 -1.420458 -0.034410 1 0 0 0 0 0 1 102000
-0.001534 -0.000049 0.122620 -0.296391 0.036510 -1.435764 -0.034442 1 0 0 0 0 0 1 103004
-0.001533 -0.000049 0.122620 -0.277440 0.031952 -1.442137 -0.034473 1 0 0 0 0 0 1 104018
-0.001513 -0.000054 0.122610 -0.527927 0.090904 -1.309420 -0.034504 1 0 0 0 0 0 1 105004
-0.001503 -0.000056 0.122606 -0.428193 0.067589 -1.380814 -0.034538 1 0 0 0 0 0 1 106070
-0.001498 -0.000057 0.122605 -0.356418 0.050636 -1.418481 -0.034568 1 0 0 0 0 0 1 107031
-0.001496 -0.000058 0.122604 -0.318645 0.041632 -1.433741 -0.034598 1 0 0 0 0 0 1 108004
-0.001495 -0.000058 0.122604 -0.299728 0.037082 -1.440116 -0.034630 1 0 0 0 0 0 1 109019
-0.001494 -0.000058 0.122604 -0.290403 0.034824 -1.443182 -0.034660 1 0 0 0 0 0 1 110003
-0.001494 -0.000059 0.122604 -0.285872 0.033695 -1.445033 -0.034690 1 0 0 0 0 0 1 110946
-0.001475 -0.000063 0.122594 -0.543521 0.094359 -1.310598 -0.034721 1 0 0 0 0 0 1 111937
-0.001465 -0.000065 0.122591 -0.447467 0.071932 -1.381412 -0.034752 1 0 0 0 0 0 1 112946
-0.001460 -0.000067 0.122589 -0.377570 0.055435 -1.418960 -0.034784 1 0 0 0 0 0 1 113949
-0.001458 -0.000067 0.122589 -0.340728 0.046654 -1.434170 -0.034815 1 0 0 0 0 0 1 114938
-0.001457 -0.000067 0.122589 -0.322309 0.042223 -1.440510 -0.034846 1 0 0 0 0 0 1 115945
-0.001461 -0.000049 0.122578 -0.239010 -0.211629 -1.301623 -0.034877 1 0 0 0 0 0 1 116936
-0.001464 -0.000040 0.122574 -0.260794 -0.121286 -1.376043 -0.034909 1 0 0 0 0 0 1 117945
-0.001465 -0.000035 0.122573 -0.278615 -0.054443 -1.415324 -0.034940 1 0 0 0 0 0 1 118937
-0.001466 -0.000033 0.122573 -0.288503 -0.018885 -1.431235 -0.034971 1 0 0 0 0 0 1 119946
-0.001466 -0.000032 0.122573 -0.293719 -0.000904 -1.437806 -0.035003 1 0 0 0 0 0 1 120949
-0.001466 -0.000031 0.122572 -0.296496 0.008132 -1.440952 -0.035034 1 0 0 0 0 0 1 121952
-0.001447 -0.000035 0.122562 -0.557792 0.073886 -1.306794 -0.035065 1 0 0 0 0 0 1 122939
-0.001438 -0.000038 0.122559 -0.463689 0.053990 -1.377799 -0.035097 1 0 0 0 0 0 1 123956
-0.001439 -0.000020 0.122547 -0.320564 -0.212840 -1.273300 -0.035128 1 0 0 0 0 0 1 124953
-0.001439 -0.000011 0.122543 -0.310387 -0.129652 -1.361037 -0.035158 1 0 0 0 0 0 1 125935
-0.001439 -0.000007 0.122542 -0.312082 -0.066488 -1.405179 -0.035190 1 0 0 0 0 0 1 126953
-0.001439 -0.000005 0.122541 -0.313908 -0.032741 -1.422767 -0.035221 1 0 0 0 0 0 1 127953
-0.001439 -0.000004 0.122541 -0.315120 -0.015673 -1.429898 -0.035252 1 0 0 0 0 0 1 128941
-0.001439 -0.000003 0.122541 -0.315893 -0.007122 -1.433254 -0.035284 1 0 0 0 0 0 1 129955
-0.001439 -0.000003 0.122541 -0.316435 -0.002845 -1.435246 -0.035315 1 0 0 0 0 0 1 130941
-0.001439 -0.000003 0.122541 -0.316842 -0.000702 -1.436756 -0.035345 1 0 0 0 0 0 1 131923
-0.001426 0.000011 0.122520 -0.502728 -0.189902 -1.159704 -0.035378 1 0 0 0 0 0 1 132952
-0.001419 0.000018 0.122513 -0.434286 -0.120294 -1.303084 -0.035408 1 0 0 0 0 0 1 133938
-0.001416 0.000022 0.122511 -0.385000 -0.069166 -1.378447 -0.035441 1 0 0 0 0 0 1 134966
-0.001414 0.000024 0.122510 -0.359309 -0.041987 -1.408171 -0.035472 1 0 0 0 0 0 1 135962
-0.001413 0.000025 0.122509 -0.346594 -0.028259 -1.419682 -0.035503 1 0 0 0 0 0 1 136961
-0.001413 0.000025 0.122509 -0.340432 -0.021387 -1.424593 -0.035535 1 0 0 0 0 0 1 137974
-0.001413 0.000025 0.122509 -0.337513 -0.017942 -1.427117 -0.035565 1 0 0 0 0 0 1 138963
-0.001413 0.000025 0.122509 -0.336215 -0.016234 -1.428824 -0.035597 1 0 0 0 0 0 1 139962
-0.001413 0.000025 0.122509 -0.335699 -0.015391 -1.430241 -0.035628 1 0 0 0 0 0 1 140970
-0.001418 0.000044 0.122499 -0.261382 -0.266454 -1.289186 -0.035659 1 0 0 0 0 0 1 141962
-0.001421 0.000053 0.122495 -0.287620 -0.175126 -1.363067 -0.035691 1 0 0 0 0 0 1 142963
-0.001422 0.000058 0.122494 -0.307653 -0.107836 -1.402152 -0.035722 1 0 0 0 0 0 1 143960
-0.001423 0.000060 0.122493 -0.318645 -0.072056 -1.417960 -0.035753 1 0 0 0 0 0 1 144961
-0.001423 0.000061 0.122493 -0.324422 -0.053967 -1.424447 -0.035784 1 0 0 0 0 0 1 145961
-0.001423 0.000062 0.122493 -0.327495 -0.044912 -1.427551 -0.035815 1 0 0 0 0 0 1 146961
-0.001424 0.000062 0.122493 -0.329180 -0.040403 -1.429457 -0.035847 1 0 0 0 0 0 1 147958
-0.001424 0.000062 0.122493 -0.330168 -0.038171 -1.430933 -0.035878 1 0 0 0 0 0 1 148960
-0.001429 0.000081 0.122482 -0.256625 -0.288497 -1.289742 -0.035909 1 0 0 0 0 0 1 149961
-0.001413 0.000086 0.122469 -0.542998 -0.135597 -1.227364 -0.035940 1 0 0 0 0 0 1 150962
-0.001405 0.000088 0.122464 -0.468423 -0.090408 -1.335976 -0.035972 1 0 0 0 0 0 1 151962
-0.001401 0.000089 0.122462 -0.410139 -0.070960 -1.387983 -0.036003 1 0 0 0 0 0 1 152959
-0.001399 0.000090 0.122462 -0.379248 -0.061569 -1.408396 -0.036034 1 0 0 0 0 0 1 153961
-0.001398 0.000090 0.122461 -0.363837 -0.056928 -1.416499 -0.036065 1 0 0 0 0 0 1 154962
-0.001397 0.000090 0.122461 -0.356287 -0.054631 -1.420150 -0.036097 1 0 0 0 0 0 1 155959
-0.001397 0.000090 0.122461 -0.352704 -0.053502 -1.422252 -0.036128 1 0 0 0 0 0 1 156963
-0.001397 0.000091 0.122461 -0.351051 -0.052965 -1.423782 -0.036159 1 0 0 0 0 0 1 157966
-0.001402 0.000109 0.122451 -0.276179 -0.304103 -1.282547 -0.036193 1 0 0 0 0 0 1 159028
-0.001405 0.000118 0.122447 -0.302107 -0.213085 -1.356507 -0.036224 1 0 0 0 0 0 1 160034
-0.001406 0.000123 0.122446 -0.321975 -0.145965 -1.395620 -0.036255 1 0 0 0 0 0 1 161035
-0.001420 0.000111 0.122435 -0.154598 0.080058 -1.267478 -0.036286 1 0 0 0 0 0 1 162029
-0.001427 0.000105 0.122431 -0.224072 0.029222 -1.347280 -0.036317 1 0 0 0 0 0 1 163023
-0.001431 0.000102 0.122429 -0.274696 -0.012568 -1.388567 -0.036349 1 0 0 0 0 0 1 164024
-0.001432 0.000101 0.122429 -0.301886 -0.035100 -1.405132 -0.036380 1 0 0 0 0 0 1 165023
-0.001433 0.000100 0.122429 -0.315869 -0.046556 -1.411884 -0.036411 1 0 0 0 0 0 1 166034
-0.001434 0.000100 0.122429 -0.323023 -0.052307 -1.415007 -0.036442 1 0 0 0 0 0 1 166997
-0.001434 0.000100 0.122429 -0.326765 -0.055220 -1.416911 -0.036473 1 0 0 0 0 0 1 167996
-0.001434 0.000100 0.122429 -0.328773 -0.056710 -1.418365 -0.036504 1 0 0 0 0 0 1 168994
-0.001434 0.000100 0.122429 -0.329929 -0.057477 -1.419705 -0.036536 1 0 0 0 0 0 1 170027
-0.001434 0.000100 0.122429 -0.330659 -0.057876 -1.420948 -0.036568 1 0 0 0 0 0 1 171028
-0.001434 0.000100 0.122429 -0.331159 -0.058112 -1.422192 -0.036599 1 0 0 0 0 0 1 172037
-0.001434 0.000100 0.122429 -0.331534 -0.058250 -1.423358 -0.036629 1 0 0 0 0 0 1 173000
-0.001415 0.000095 0.122419 -0.591819 0.003027 -1.288224 -0.036661 1 0 0 0 0 0 1 174035
-0.001405 0.000093 0.122415 -0.497492 -0.019220 -1.358854 -0.036692 1 0 0 0 0 0 1 175023
-0.001401 0.000092 0.122414 -0.428501 -0.035637 -1.396252 -0.036723 1 0 0 0 0 0 1 176019
-0.001398 0.000091 0.122413 -0.392128 -0.044413 -1.411375 -0.036755 1 0 0 0 0 0 1 177016
-0.001397 0.000091 0.122413 -0.373936 -0.048854 -1.417581 -0.036785 1 0 0 0 0 0 1 178003
-0.001397 0.000091 0.122413 -0.365001 -0.051104 -1.420574 -0.036817 1 0 0 0 0 0 1 179015
-0.001396 0.000091 0.122413 -0.360691 -0.052254 -1.422390 -0.036848 1 0 0 0 0 0 1 180000
-0.001396 0.000091 0.122413 -0.358683 -0.052861 -1.423830 -0.036880 1 0 0 0 0 0 1 181015
-0.001396 0.000091 0.122413 -0.357837 -0.053179 -1.425107 -0.036910 1 0 0 0 0 0 1 182002
-0.001396 0.000091 0.122413 -0.357576 -0.053349 -1.426348 -0.036942 1 0 0 0 0 0 1 183015
-0.001396 0.000091 0.122413 -0.357579 -0.053473 -1.427547 -0.036973 1 0 0 0 0 0 1 184001
-0.001409 0.000077 0.122403 -0.179367 0.136851 -1.284657 -0.037005 1 0 0 0 0 0 1 185016
-0.001416 0.000070 0.122399 -0.243229 0.068052 -1.359179 -0.037036 1 0 0 0 0 0 1 186004
-0.001419 0.000066 0.122398 -0.291010 0.017290 -1.398624 -0.037068 1 0 0 0 0 0 1 187028
-0.001421 0.000064 0.122397 -0.316770 -0.009745 -1.414510 -0.037099 1 0 0 0 0 0 1 188020
-0.001422 0.000063 0.122397 -0.330033 -0.023441 -1.420979 -0.037129 1 0 0 0 0 0 1 189002
-0.001422 0.000063 0.122397 -0.336846 -0.030313 -1.424092 -0.037161 1 0 0 0 0 0 1 190034
-0.001422 0.000063 0.122397 -0.340404 -0.033767 -1.425927 -0.037192 1 0 0 0 0 0 1 191018
-0.001422 0.000063 0.122397 -0.342339 -0.035506 -1.427344 -0.037223 1 0 0 0 0 0 1 192002
-0.001422 0.000063 0.122397 -0.343451 -0.036399 -1.428629 -0.037255 1 0 0 0 0 0 1 193014
-0.001422 0.000063 0.122397 -0.344151 -0.036862 -1.429864 -0.037286 1 0 0 0 0 0 1 194018
-0.001422 0.000063 0.122397 -0.344623 -0.037095 -1.430974 -0.037315 1 0 0 0 0 0 1 194934
-0.001403 0.000058 0.122387 -0.605033 0.024134 -1.295602 -0.037346 1 0 0 0 0 0 1 195943
-0.001394 0.000056 0.122383 -0.510898 0.001918 -1.366236 -0.037377 1 0 0 0 0 0 1 196934
-0.001389 0.000055 0.122382 -0.442014 -0.014456 -1.403638 -0.037409 1 0 0 0 0 0 1 197944
-0.001387 0.000054 0.122382 -0.405684 -0.023212 -1.418735 -0.037440 1 0 0 0 0 0 1 198933
-0.001399 0.000040 0.122371 -0.209110 0.162759 -1.280676 -0.037471 1 0 0 0 0 0 1 199943
-0.001405 0.000033 0.122367 -0.263757 0.091916 -1.356999 -0.037503 1 0 0 0 0 0 1 200949
-0.001408 0.000029 0.122366 -0.306947 0.040106 -1.397021 -0.037534 1 0 0 0 0 0 1 201943
-0.001409 0.000027 0.122365 -0.330405 0.012578 -1.413130 -0.037565 1 0 0 0 0 0 1 202944
-0.001410 0.000026 0.122365 -0.342525 -0.001370 -1.419676 -0.037596 1 0 0 0 0 0 1 203949
-0.001410 0.000026 0.122365 -0.348758 -0.008353 -1.422763 -0.037627 1 0 0 0 0 0 1 204947
-0.001411 0.000026 0.122365 -0.352036 -0.011852 -1.424582 -0.037658 1 0 0 0 0 0 1 205920
-0.001411 0.000026 0.122365 -0.353817 -0.013611 -1.426000 -0.037689 1 0 0 0 0 0 1 206919
-0.001411 0.000026 0.122365 -0.354881 -0.014499 -1.427302 -0.037721 1 0 0 0 0 0 1 207954
-0.001411 0.000026 0.122365 -0.355543 -0.014952 -1.428510 -0.037753 1 0 0 0 0 0 1 208949
-0.001411 0.000025 0.122365 -0.356029 -0.015184 -1.429713 -0.037784 1 0 0 0 0 0 1 209956
-0.001424 0.000011 0.122354 -0.178027 0.175067 -1.286436 -0.037815 1 0 0 0 0 0 1 210952
-0.001430 0.000004 0.122351 -0.241863 0.106470 -1.361007 -0.037846 1 0 0 0 0 0 1 211951
-0.001434 0.000001 0.122349 -0.289606 0.055824 -1.400405 -0.037877 1 0 0 0 0 0 1 212920
-0.001435 -0.000001 0.122349 -0.315353 0.028862 -1.416318 -0.037909 1 0 0 0 0 0 1 213952
-0.001436 -0.000002 0.122349 -0.328581 0.015209 -1.422750 -0.037939 1 0 0 0 0 0 1 214919
-0.001437 -0.000002 0.122349 -0.335391 0.008363 -1.425833 -0.037971 1 0 0 0 0 0 1 215947
-0.001437 -0.000002 0.122349 -0.338942 0.004944 -1.427669 -0.038003 1 0 0 0 0 0 1 216950
-0.001437 -0.000002 0.122349 -0.340887 0.003241 -1.429091 -0.038034 1 0 0 0 0 0 1 217962
-0.001418 -0.000007 0.122339 -0.602120 0.063733 -1.293635 -0.038066 1 0 0 0 0 0 1 218966
-0.001409 -0.000009 0.122335 -0.508470 0.041280 -1.364252 -0.038097 1 0 0 0 0 0 1 219959
-0.001404 -0.000010 0.122334 -0.439834 0.024759 -1.401631 -0.038128 1 0 0 0 0 0 1 220962
-0.001401 -0.000011 0.122333 -0.403645 0.015967 -1.416695 -0.038159 1 0 0 0 0 0 1 221960
-0.001400 -0.000011 0.122333 -0.385539 0.011513 -1.422876 -0.038190 1 0 0 0 0 0 1 222958
-0.001413 -0.000025 0.122322 -0.198238 0.199651 -1.281222 -0.038222 1 0 0 0 0 0 1 223961
-0.001419 -0.000032 0.122319 -0.257373 0.130112 -1.356414 -0.038253 1 0 0 0 0 0 1 224960
-0.001422 -0.000036 0.122317 -0.302783 0.078990 -1.396067 -0.038284 1 0 0 0 0 0 1 225960
-0.001424 -0.000038 0.122317 -0.327347 0.051816 -1.412004 -0.038315 1 0 0 0 0 0 1 226957
-0.001425 -0.000039 0.122317 -0.340006 0.038048 -1.418487 -0.038347 1 0 0 0 0 0 1 227957
-0.001425 -0.000039 0.122317 -0.346513 0.031176 -1.421521 -0.038378 1 0 0 0 0 0 1 228957
-0.001425 -0.000039 0.122317 -0.349935 0.027738 -1.423351 -0.038409 1 0 0 0 0 0 1 229959
-0.001425 -0.000039 0.122317 -0.351797 0.026024 -1.424736 -0.038440 1 0 0 0 0 0 1 230958
-0.001425 -0.000039 0.122317 -0.352853 0.025181 -1.425978 -0.038472 1 0 0 0 0 0 1 231958
-0.001425 -0.000039 0.122317 -0.353539 0.024770 -1.427147 -0.038502 1 0 0 0 0 0 1 232938
-0.001425 -0.000039 0.122317 -0.354013 0.024581 -1.428321 -0.038534 1 0 0 0 0 0 1 233947
-0.001425 -0.000040 0.122317 -0.354418 0.024481 -1.429502 -0.038566 1 0 0 0 0 0 1 234964
-0.001425 -0.000040 0.122317 -0.354745 0.024456 -1.430660 -0.038597 1 0 0 0 0 0 1 235958
-0.001425 -0.000040 0.122317 -0.355058 0.024435 -1.431817 -0.038628 1 0 0 0 0 0 1 236961
-0.001439 -0.000053 0.122306 -0.176952 0.214815 -1.288170 -0.038659 1 0 0 0 0 0 1 237962
-0.001445 -0.000060 0.122302 -0.240574 0.146499 -1.362794 -0.038690 1 0 0 0 0 0 1 238959
-0.001449 -0.000064 0.122301 -0.288205 0.095999 -1.402225 -0.038722 1 0 0 0 0 0 1 239957
-0.001450 -0.000066 0.122301 -0.313892 0.069130 -1.418083 -0.038753 1 0 0 0 0 0 1 240956
-0.001432 -0.000071 0.122290 -0.587351 0.116876 -1.287692 -0.038784 1 0 0 0 0 0 1 241960
-0.001423 -0.000074 0.122287 -0.499947 0.088109 -1.360104 -0.038815 1 0 0 0 0 0 1 242948
-0.001418 -0.000075 0.122285 -0.434452 0.068465 -1.398102 -0.038847 1 0 0 0 0 0 1 243959
-0.001416 -0.000076 0.122285 -0.399813 0.058111 -1.413376 -0.038878 1 0 0 0 0 0 1 244962
-0.001415 -0.000076 0.122285 -0.382501 0.052900 -1.419612 -0.038909 1 0 0 0 0 0 1 245962
-0.001414 -0.000076 0.122285 -0.374001 0.050301 -1.422543 -0.038940 1 0 0 0 0 0 1 246957
-0.001414 -0.000076 0.122285 -0.369896 0.049017 -1.424324 -0.038972 1 0 0 0 0 0 1 247957
-0.001414 -0.000076 0.122285 -0.368012 0.048388 -1.425684 -0.039003 1 0 0 0 0 0 1 248956
-0.001414 -0.000076 0.122285 -0.367197 0.048108 -1.426911 -0.039034 1 0 0 0 0 0 1 249959
-0.001414 -0.000076 0.122285 -0.366947 0.047970 -1.428089 -0.039066 1 0 0 0 0 0 1 250968
-0.001414 -0.000076 0.122285 -0.366973 0.047941 -1.429227 -0.039097 1 0 0 0 0 0 1 251960
-0.001414 -0.000076 0.122285 -0.367122 0.047924 -1.430380 -0.039128 1 0 0 0 0 0 1 252960
-0.001414 -0.000076 0.122285 -0.367348 0.047955 -1.431520 -0.039159 1 0 0 0 0 0 1 253958
-0.001414 -0.000076 0.122285 -0.367602 0.047964 -1.432651 -0.039190 1 0 0 0 0 0 1 254948
-0.001414 -0.000076 0.122285 -0.367875 0.048005 -1.433801 -0.039221 1 0 0 0 0 0 1 255955
-0.001414 -0.000076 0.122285 -0.368205 0.048049 -1.435096 -0.039257 1 0 0 0 0 0 1 257089
-0.001414 -0.000076 0.122285 -0.368457 0.048082 -1.436076 -0.039284 1 0 0 0 0 0 1 257947
-0.001414 -0.000076 0.122285 -0.368753 0.048121 -1.437229 -0.039315 1 0 0 0 0 0 1 258956
-0.001414 -0.000076 0.122285 -0.369031 0.048156 -1.438365 -0.039346 1 0 0 0 0 0 1 259945
-0.001414 -0.000076 0.122285 -0.369338 0.048197 -1.439515 -0.039378 1 0 0 0 0 0 1 260956
-0.001414 -0.000076 0.122285 -0.369617 0.048232 -1.440651 -0.039409 1 0 0 0 0 0 1 261946
-0.001414 -0.000076 0.122285 -0.369921 0.048262 -1.441794 -0.039440 1 0 0 0 0 0 1 262957
-0.001427 -0.000090 0.122274 -0.191688 0.238744 -1.297926 -0.039471 1 0 0 0 0 0 1 263945
-0.001433 -0.000097 0.122270 -0.255220 0.170608 -1.372525 -0.039503 1 0 0 0 0 0 1 264956
-0.001437 -0.000101 0.122269 -0.302784 0.120200 -1.411936 -0.039534 1 0 0 0 0 0 1 265944
-0.001438 -0.000103 0.122269 -0.328444 0.093385 -1.427782 -0.039565 1 0 0 0 0 0 1 266942
-0.001420 -0.000108 0.122258 -0.602027 0.141162 -1.297142 -0.039596 1 0 0 0 0 0 1 267931
-0.001411 -0.000111 0.122255 -0.514792 0.112500 -1.369566 -0.039627 1 0 0 0 0 0 1 268941
-0.001407 -0.000112 0.122254 -0.449383 0.092897 -1.407526 -0.039658 1 0 0 0 0 0 1 269932
-0.001404 -0.000113 0.122253 -0.414794 0.082575 -1.422796 -0.039690 1 0 0 0 0 0 1 270941
-0.001403 -0.000113 0.122253 -0.397521 0.077380 -1.429013 -0.039721 1 0 0 0 0 0 1 271946
-0.001403 -0.000113 0.122253 -0.389020 0.074807 -1.431937 -0.039753 1 0 0 0 0 0 1 272949
-0.001402 -0.000113 0.122253 -0.384943 0.073538 -1.433694 -0.039784 1 0 0 0 0 0 1 273941
-0.001402 -0.000113 0.122253 -0.383054 0.072934 -1.435063 -0.039815 1 0 0 0 0 0 1 274961
-0.001402 -0.000113 0.122253 -0.382259 0.072666 -1.436252 -0.039846 1 0 0 0 0 0 1 275945
-0.001408 -0.000095 0.122242 -0.307506 -0.179999 -1.294709 -0.039877 1 0 0 0 0 0 1 276932
-0.001410 -0.000086 0.122239 -0.333463 -0.089497 -1.368077 -0.039909 1 0 0 0 0 0 1 277942
-0.001412 -0.000081 0.122237 -0.353347 -0.022662 -1.406863 -0.039940 1 0 0 0 0 0 1 278952
-0.001413 -0.000079 0.122237 -0.364265 0.012917 -1.422428 -0.039971 1 0 0 0 0 0 1 279935
-0.001413 -0.000078 0.122237 -0.370004 0.030925 -1.428753 -0.040003 1 0 0 0 0 0 1 280948
-0.001413 -0.000077 0.122237 -0.373055 0.039970 -1.431704 -0.040033 1 0 0 0 0 0 1 281938
-0.001413 -0.000077 0.122237 -0.374740 0.044511 -1.433462 -0.040064 1 0 0 0 0 0 1 282918
-0.001426 -0.000091 0.122226 -0.197166 0.237298 -1.289711 -0.040096 1 0 0 0 0 0 1 283947
-0.001433 -0.000097 0.122222 -0.260945 0.170382 -1.364336 -0.040128 1 0 0 0 0 0 1 284947
-0.001436 -0.000101 0.122221 -0.308633 0.120587 -1.403713 -0.040158 1 0 0 0 0 0 1 285919
-0.001438 -0.000103 0.122221 -0.334371 0.094076 -1.419573 -0.040190 1 0 0 0 0 0 1 286946
-0.001439 -0.000104 0.122220 -0.347594 0.080685 -1.425981 -0.040221 1 0 0 0 0 0 1 287946
-0.001439 -0.000104 0.122220 -0.354375 0.073993 -1.428935 -0.040252 1 0 0 0 0 0 1 288924
-0.001439 -0.000104 0.122220 -0.357934 0.070660 -1.430732 -0.040284 1 0 0 0 0 0 1 289947
-0.001439 -0.000104 0.122220 -0.359862 0.069024 -1.432072 -0.040315 1 0 0 0 0 0 1 290948
-0.001440 -0.000104 0.122220 -0.360954 0.068240 -1.433280 -0.040346 1 0 0 0 0 0 1 291953
-0.001440 -0.000104 0.122220 -0.361639 0.067865 -1.434398 -0.040377 1 0 0 0 0 0 1 292946
-0.001440 -0.000104 0.122220 -0.362135 0.067705 -1.435529 -0.040409 1 0 0 0 0 0 1 293949
-0.001440 -0.000104 0.122220 -0.362525 0.067657 -1.436640 -0.040440 1 0 0 0 0 0 1 294947
-0.001440 -0.000104 0.122220 -0.362845 0.067656 -1.437757 -0.040471 1 0 0 0 0 0 1 295952
-0.001440 -0.000104 0.122220 -0.363142 0.067677 -1.438829 -0.040502 1 0 0 0 0 0 1 296917
-0.001440 -0.000104 0.122220 -0.363454 0.067722 -1.439974 -0.040534 1 0 0 0 0 0 1 297948
-0.001440 -0.000104 0.122220 -0.363732 0.067762 -1.441074 -0.040565 1 0 0 0 0 0 1 298945
-0.001440 -0.000104 0.122220 -0.364020 0.067805 -1.442192 -0.040596 1 0 0 0 0 0 1 299947
-0.001440 -0.000104 0.122220 -0.364292 0.067864 -1.443291 -0.040627 1 0 0 0 0 0 1 300942
-0.001440 -0.000104 0.122220 -0.364576 0.067919 -1.444387 -0.040658 1 0 0 0 0 0 1 301918
-0.001440 -0.000104 0.122220 -0.364862 0.067962 -1.445525 -0.040690 1 0 0 0 0 0 1 302948
-0.001445 -0.000086 0.122210 -0.290618 -0.184675 -1.303708 -0.040720 1 0 0 0 0 0 1 303916
-0.001448 -0.000077 0.122206 -0.316762 -0.094274 -1.377045 -0.040752 1 0 0 0 0 0 1 304927
-0.001462 -0.000086 0.122194 -0.158119 0.163087 -1.270500 -0.040784 1 0 0 0 0 0 1 305948
-0.001470 -0.000091 0.122190 -0.232083 0.130652 -1.359506 -0.040815 1 0 0 0 0 0 1 306948
-0.001473 -0.000093 0.122189 -0.285002 0.098324 -1.404086 -0.040846 1 0 0 0 0 0 1 307946
-0.001475 -0.000094 0.122188 -0.313345 0.080550 -1.421714 -0.040877 1 0 0 0 0 0 1 308945
-0.001476 -0.000095 0.122188 -0.327906 0.071524 -1.428733 -0.040908 1 0 0 0 0 0 1 309937
-0.001477 -0.000095 0.122188 -0.335357 0.067018 -1.431945 -0.040940 1 0 0 0 0 0 1 310944
-0.001477 -0.000095 0.122188 -0.339217 0.064776 -1.433742 -0.040970 1 0 0 0 0 0 1 311922
-0.001477 -0.000095 0.122188 -0.341293 0.063680 -1.435119 -0.041002 1 0 0 0 0 0 1 312941
-0.001477 -0.000095 0.122188 -0.342465 0.063156 -1.436298 -0.041033 1 0 0 0 0 0 1 313936
-0.001482 -0.000077 0.122177 -0.268711 -0.189754 -1.294417 -0.041065 1 0 0 0 0 0 1 314939
-0.001485 -0.000068 0.122174 -0.294996 -0.099609 -1.367756 -0.041096 1 0 0 0 0 0 1 315943
-0.001487 -0.000063 0.122172 -0.315009 -0.032943 -1.406510 -0.041127 1 0 0 0 0 0 1 316947
-0.001487 -0.000061 0.122172 -0.326008 0.002530 -1.422064 -0.041159 1 0 0 0 0 0 1 317949
-0.001488 -0.000060 0.122172 -0.331772 0.020495 -1.428339 -0.041190 1 0 0 0 0 0 1 318945
-0.001488 -0.000059 0.122172 -0.334811 0.029509 -1.431275 -0.041221 1 0 0 0 0 0 1 319947
-0.001501 -0.000073 0.122161 -0.157875 0.224631 -1.287550 -0.041252 1 0 0 0 0 0 1 320945
-0.001508 -0.000079 0.122157 -0.221740 0.159003 -1.362328 -0.041284 1 0 0 0 0 0 1 321956
-0.001511 -0.000083 0.122156 -0.269460 0.109871 -1.401764 -0.041315 1 0 0 0 0 0 1 322950
-0.001513 -0.000085 0.122155 -0.295182 0.083687 -1.417555 -0.041346 1 0 0 0 0 0 1 323946
-0.001519 -0.000067 0.122145 -0.233958 -0.182218 -1.280792 -0.041377 1 0 0 0 0 0 1 324941
-0.001522 -0.000058 0.122141 -0.266452 -0.098687 -1.356004 -0.041408 1 0 0 0 0 0 1 325932
-0.001524 -0.000054 0.122140 -0.289618 -0.035338 -1.395411 -0.041440 1 0 0 0 0 0 1 326940
-0.001525 -0.000052 0.122139 -0.302156 -0.001513 -1.411152 -0.041471 1 0 0 0 0 0 1 327930
-0.001525 -0.000050 0.122139 -0.308691 0.015604 -1.417525 -0.041502 1 0 0 0 0 0 1 328939
-0.001525 -0.000050 0.122139 -0.312115 0.024191 -1.420457 -0.041533 1 0 0 0 0 0 1 329930
-0.001525 -0.000050 0.122139 -0.313957 0.028504 -1.422193 -0.041565 1 0 0 0 0 0 1 330938
-0.001525 -0.000049 0.122139 -0.315000 0.030684 -1.423487 -0.041596 1 0 0 0 0 0 1 331931
-0.001531 -0.000031 0.122129 -0.241238 -0.220840 -1.281329 -0.041627 1 0 0 0 0 0 1 332939
-0.001534 -0.000022 0.122125 -0.267375 -0.130213 -1.354737 -0.041658 1 0 0 0 0 0 1 333930
-0.001535 -0.000017 0.122124 -0.287320 -0.063336 -1.393516 -0.041690 1 0 0 0 0 0 1 334940
-0.001536 -0.000015 0.122123 -0.298260 -0.027778 -1.409037 -0.041721 1 0 0 0 0 0 1 335929
-0.001549 -0.000027 0.122112 -0.125419 0.180909 -1.269767 -0.041752 1 0 0 0 0 0 1 336940
-0.001556 -0.000034 0.122109 -0.191202 0.122070 -1.346111 -0.041784 1 0 0 0 0 0 1 337940
-0.001559 -0.000037 0.122107 -0.239899 0.076346 -1.386089 -0.041815 1 0 0 0 0 0 1 338944
-0.001542 -0.000043 0.122097 -0.527153 0.113370 -1.265058 -0.041846 1 0 0 0 0 0 1 339933
-0.001533 -0.000046 0.122093 -0.446866 0.079127 -1.340578 -0.041877 1 0 0 0 0 0 1 340925
-0.001529 -0.000048 0.122092 -0.384972 0.056704 -1.379548 -0.041908 1 0 0 0 0 0 1 341938
-0.001532 -0.000030 0.122081 -0.277739 -0.207633 -1.251716 -0.041940 1 0 0 0 0 0 1 342940
-0.001534 -0.000021 0.122077 -0.286968 -0.123563 -1.330303 -0.041971 1 0 0 0 0 0 1 343942
-0.001535 -0.000017 0.122076 -0.298477 -0.059993 -1.370850 -0.042002 1 0 0 0 0 0 1 344931
-0.001535 -0.000015 0.122075 -0.305205 -0.026066 -1.387024 -0.042034 1 0 0 0 0 0 1 345946
-0.001536 -0.000013 0.122075 -0.308838 -0.008884 -1.393499 -0.042065 1 0 0 0 0 0 1 346947
-0.001549 -0.000027 0.122064 -0.132238 0.190380 -1.250828 -0.042096 1 0 0 0 0 0 1 347944
-0.001556 -0.000034 0.122060 -0.196039 0.126897 -1.325982 -0.042128 1 0 0 0 0 0 1 348947
-0.001559 -0.000037 0.122059 -0.243742 0.078856 -1.365511 -0.042159 1 0 0 0 0 0 1 349946
-0.001561 -0.000039 0.122059 -0.269439 0.053215 -1.381320 -0.042190 1 0 0 0 0 0 1 350946
-0.001567 -0.000021 0.122048 -0.208262 -0.212350 -1.244157 -0.042221 1 0 0 0 0 0 1 351943
-0.001570 -0.000012 0.122044 -0.240641 -0.128939 -1.319413 -0.042252 1 0 0 0 0 0 1 352945
-0.001553 -0.000012 0.122033 -0.524805 -0.004152 -1.221728 -0.042283 1 0 0 0 0 0 1 353918
-0.001544 -0.000012 0.122029 -0.443657 0.007764 -1.306579 -0.042315 1 0 0 0 0 0 1 354941
-0.001540 -0.000012 0.122028 -0.381467 0.008647 -1.348879 -0.042346 1 0 0 0 0 0 1 355950
-0.001537 -0.000012 0.122027 -0.348493 0.008575 -1.365578 -0.042378 1 0 0 0 0 0 1 356949
-0.001536 -0.000012 0.122027 -0.331998 0.008472 -1.372202 -0.042408 1 0 0 0 0 0 1 357937
-0.001541 0.000006 0.122016 -0.249505 -0.244075 -1.231613 -0.042440 1 0 0 0 0 0 1 358944
-0.001544 0.000015 0.122013 -0.271186 -0.154290 -1.305696 -0.042471 1 0 0 0 0 0 1 359945
-0.001545 0.000020 0.122011 -0.288917 -0.087881 -1.344660 -0.042502 1 0 0 0 0 0 1 360943
-0.001540 0.000004 0.121990 -0.381203 0.199764 -1.077432 -0.042534 1 0 0 0 0 0 1 361947
-0.001537 -0.000004 0.121983 -0.355434 0.128030 -1.226248 -0.042565 1 0 0 0 0 0 1 362943
-0.001536 -0.000008 0.121980 -0.336486 0.070638 -1.303330 -0.042596 1 0 0 0 0 0 1 363944
-0.001535 -0.000010 0.121979 -0.326868 0.039776 -1.333443 -0.042627 1 0 0 0 0 0 1 364943
-0.001535 -0.000011 0.121979 -0.322282 0.024121 -1.344893 -0.042659 1 0 0 0 0 0 1 365946
-0.001535 -0.000012 0.121979 -0.320133 0.016284 -1.349583 -0.042690 1 0 0 0 0 0 1 366943
-0.001535 -0.000012 0.121979 -0.319220 0.012359 -1.351862 -0.042721 1 0 0 0 0 0 1 367937
-0.001516 -0.000017 0.121969 -0.579881 0.071938 -1.216074 -0.042752 1 0 0 0 0 0 1 368940
-0.001506 -0.000019 0.121965 -0.486365 0.049149 -1.286432 -0.042786 1 0 0 0 0 0 1 370019
-0.001501 -0.000020 0.121964 -0.417851 0.032491 -1.323490 -0.042817 1 0 0 0 0 0 1 371021
-0.001504 -0.000002 0.121953 -0.307289 -0.228910 -1.194670 -0.042848 1 0 0 0 0 0 1 371991
-0.001506 0.000007 0.121949 -0.314826 -0.143681 -1.273009 -0.042880 1 0 0 0 0 0 1 373023
-0.001507 0.000011 0.121948 -0.325474 -0.079556 -1.313421 -0.042911 1 0 0 0 0 0 1 374008
-0.001507 0.000013 0.121947 -0.331761 -0.045350 -1.329453 -0.042941 1 0 0 0 0 0 1 374990
-0.001502 -0.000004 0.121927 -0.417487 0.224239 -1.052813 -0.042973 1 0 0 0 0 0 1 375988
-0.001499 -0.000013 0.121919 -0.388537 0.143423 -1.198293 -0.043004 1 0 0 0 0 0 1 376990
-0.001497 -0.000017 0.121917 -0.367990 0.081469 -1.274179 -0.043035 1 0 0 0 0 0 1 378002
-0.001497 -0.000019 0.121916 -0.357586 0.048332 -1.303861 -0.043067 1 0 0 0 0 0 1 379021
-0.001496 -0.000020 0.121915 -0.352577 0.031561 -1.315126 -0.043098 1 0 0 0 0 0 1 380014
-0.001496 -0.000021 0.121915 -0.350247 0.023134 -1.319703 -0.043129 1 0 0 0 0 0 1 380996
-0.001477 -0.000026 0.121905 -0.610137 0.080451 -1.184515 -0.043161 1 0 0 0 0 0 1 382014
-0.001468 -0.000028 0.121902 -0.516443 0.056579 -1.255120 -0.043192 1 0 0 0 0 0 1 383021
-0.001463 -0.000029 0.121900 -0.447860 0.039383 -1.292251 -0.043223 1 0 0 0 0 0 1 383989
-0.001460 -0.000030 0.121900 -0.411694 0.030254 -1.307091 -0.043254 1 0 0 0 0 0 1 384988
-0.001459 -0.000030 0.121900 -0.393606 0.025632 -1.313059 -0.043286 1 0 0 0 0 0 1 386023
-0.001440 -0.000035 0.121890 -0.645498 0.084833 -1.178159 -0.043317 1 0 0 0 0 0 1 387021
-0.001430 -0.000037 0.121886 -0.547976 0.061933 -1.249007 -0.043349 1 0 0 0 0 0 1 388040
-0.001425 -0.000038 0.121885 -0.477480 0.045216 -1.286243 -0.043380 1 0 0 0 0 0 1 389030
-0.001423 -0.000039 0.121885 -0.440387 0.036335 -1.301176 -0.043414 1 0 0 0 0 0 1 390099
-0.001421 -0.000039 0.121884 -0.421801 0.031836 -1.307048 -0.043443 1 0 0 0 0 0 1 391031
-0.001421 -0.000039 0.121884 -0.412654 0.029603 -1.309717 -0.043473 1 0 0 0 0 0 1 391991
-0.001421 -0.000039 0.121884 -0.408245 0.028483 -1.311272 -0.043504 1 0 0 0 0 0 1 392980
-0.001401 -0.000044 0.121874 -0.666936 0.089432 -1.174677 -0.043536 1 0 0 0 0 0 1 394017
-0.001392 -0.000046 0.121871 -0.572922 0.067430 -1.245022 -0.043567 1 0 0 0 0 0 1 395011
-0.001387 -0.000047 0.121870 -0.504202 0.051172 -1.282084 -0.043598 1 0 0 0 0 0 1 395994
-0.001385 -0.000048 0.121869 -0.467984 0.042515 -1.296895 -0.043629 1 0 0 0 0 0 1 397009
-0.001384 -0.000048 0.121869 -0.449944 0.038153 -1.303034 -0.043668 1 0 0 0 0 0 1 398253
-0.001383 -0.000048 0.121869 -0.440982 0.035975 -1.305518 -0.043692 1 0 0 0 0 0 1 399023
-0.001383 -0.000048 0.121869 -0.436707 0.034887 -1.307065 -0.043724 1 0 0 0 0 0 1 400022
-0.001382 -0.000048 0.121869 -0.434706 0.034360 -1.308212 -0.043755 1 0 0 0 0 0 1 401020
-0.001363 -0.000053 0.121859 -0.694564 0.095568 -1.171262 -0.043786 1 0 0 0 0 0 1 402026
-0.001354 -0.000055 0.121855 -0.601276 0.073746 -1.241608 -0.043817 1 0 0 0 0 0 1 403021
-0.001349 -0.000056 0.121854 -0.532912 0.057595 -1.278668 -0.043848 1 0 0 0 0 0 1 403994
-0.001347 -0.000057 0.121854 -0.496874 0.048973 -1.293476 -0.043879 1 0 0 0 0 0 1 405009
-0.001346 -0.000057 0.121853 -0.478877 0.044634 -1.299369 -0.043910 1 0 0 0 0 0 1 405994
-0.001345 -0.000057 0.121853 -0.470034 0.042472 -1.302073 -0.043942 1 0 0 0 0 0 1 407011
-0.001345 -0.000057 0.121853 -0.465801 0.041404 -1.303627 -0.043974 1 0 0 0 0 0 1 408023
-0.001345 -0.000057 0.121853 -0.463839 0.040877 -1.304762 -0.044005 1 0 0 0 0 0 1 409014
-0.001339 -0.000076 0.121833 -0.544714 0.292924 -1.021937 -0.044036 1 0 0 0 0 0 1 410012
-0.001336 -0.000085 0.121825 -0.514119 0.203660 -1.165575 -0.044065 1 0 0 0 0 0 1 410945
-0.001334 -0.000089 0.121823 -0.492738 0.137489 -1.240792 -0.044096 1 0 0 0 0 0 1 411928
-0.001334 -0.000092 0.121822 -0.481919 0.102251 -1.270197 -0.044127 1 0 0 0 0 0 1 412938
-0.001333 -0.000093 0.121822 -0.476728 0.084431 -1.281332 -0.044158 1 0 0 0 0 0 1 413928
-0.001333 -0.000094 0.121821 -0.474360 0.075509 -1.285858 -0.044190 1 0 0 0 0 0 1 414931
-0.001333 -0.000094 0.121821 -0.473361 0.071084 -1.288040 -0.044221 1 0 0 0 0 0 1 415937
-0.001333 -0.000094 0.121821 -0.473025 0.068885 -1.289383 -0.044252 1 0 0 0 0 0 1 416927
-0.001338 -0.000076 0.121811 -0.398407 -0.185104 -1.146964 -0.044284 1 0 0 0 0 0 1 417942
-0.001341 -0.000066 0.121807 -0.424258 -0.096103 -1.220044 -0.044315 1 0 0 0 0 0 1 418933
-0.001323 -0.000066 0.121796 -0.704653 0.031368 -1.120299 -0.044346 1 0 0 0 0 0 1 419934
-0.001315 -0.000066 0.121792 -0.622722 0.044861 -1.205092 -0.044377 1 0 0 0 0 0 1 420935
-0.001310 -0.000066 0.121791 -0.560196 0.046564 -1.247329 -0.044408 1 0 0 0 0 0 1 421935
-0.001308 -0.000066 0.121790 -0.527119 0.046903 -1.263918 -0.044440 1 0 0 0 0 0 1 422936
-0.001307 -0.000066 0.121790 -0.510597 0.047038 -1.270426 -0.044471 1 0 0 0 0 0 1 423927
-0.001307 -0.000066 0.121790 -0.502524 0.047116 -1.273298 -0.044502 1 0 0 0 0 0 1 424916
-0.001306 -0.000066 0.121790 -0.498663 0.047169 -1.274904 -0.044533 1 0 0 0 0 0 1 425936
-0.001306 -0.000066 0.121790 -0.496918 0.047204 -1.276047 -0.044565 1 0 0 0 0 0 1 426938
-0.001306 -0.000066 0.121790 -0.496210 0.047245 -1.277016 -0.044596 1 0 0 0 0 0 1 427933
-0.001306 -0.000066 0.121790 -0.496046 0.047282 -1.277942 -0.044627 1 0 0 0 0 0 1 428933
-0.001306 -0.000066 0.121790 -0.496128 0.047314 -1.278850 -0.044658 1 0 0 0 0 0 1 429934
-0.001306 -0.000066 0.121790 -0.496349 0.047354 -1.279750 -0.044690 1 0 0 0 0 0 1 430933
-0.001306 -0.000066 0.121790 -0.496612 0.047391 -1.280646 -0.044721 1 0 0 0 0 0 1 431935
-0.001306 -0.000066 0.121790 -0.496938 0.047410 -1.281542 -0.044752 1 0 0 0 0 0 1 432936
-0.001306 -0.000066 0.121790 -0.497263 0.047448 -1.282435 -0.044783 1 0 0 0 0 0 1 433935
-0.001306 -0.000066 0.121790 -0.497607 0.047481 -1.283328 -0.044815 1 0 0 0 0 0 1 434933
-0.001306 -0.000066 0.121790 -0.497942 0.047511 -1.284228 -0.044846 1 0 0 0 0 0 1 435931
-0.001306 -0.000066 0.121790 -0.498300 0.047547 -1.285119 -0.044877 1 0 0 0 0 0 1 436933
-0.001319 -0.000080 0.121779 -0.319541 0.238546 -1.140231 -0.044908 1 0 0 0 0 0 1 437932
-0.001326 -0.000087 0.121775 -0.382403 0.171239 -1.214314 -0.044939 1 0 0 0 0 0 1 438931
-0.001329 -0.000091 0.121774 -0.429614 0.121314 -1.253319 -0.044971 1 0 0 0 0 0 1 439930
-0.001331 -0.000092 0.121774 -0.455068 0.094735 -1.268815 -0.045002 1 0 0 0 0 0 1 440931
-0.001331 -0.000093 0.121773 -0.468203 0.081305 -1.274948 -0.045033 1 0 0 0 0 0 1 441931
-0.001332 -0.000094 0.121773 -0.474961 0.074606 -1.277686 -0.045064 1 0 0 0 0 0 1 442929
-0.001332 -0.000094 0.121773 -0.478539 0.071258 -1.279221 -0.045096 1 0 0 0 0 0 1 443928
-0.001332 -0.000094 0.121773 -0.480479 0.069611 -1.280339 -0.045127 1 0 0 0 0 0 1 444928
-0.001332 -0.000094 0.121773 -0.481621 0.068808 -1.281302 -0.045158 1 0 0 0 0 0 1 445933
-0.001332 -0.000094 0.121773 -0.482374 0.068443 -1.282222 -0.045190 1 0 0 0 0 0 1 446934
-0.001332 -0.000094 0.121773 -0.482905 0.068278 -1.283096 -0.045220 1 0 0 0 0 0 1 447914
-0.001332 -0.000094 0.121773 -0.483338 0.068212 -1.283999 -0.045252 1 0 0 0 0 0 1 448930
-0.001338 -0.000076 0.121763 -0.409028 -0.184889 -1.141193 -0.045283 1 0 0 0 0 0 1 449914
-0.001354 -0.000080 0.121749 -0.255965 0.095422 -1.068237 -0.045314 1 0 0 0 0 0 1 450929
-0.001362 -0.000083 0.121744 -0.338228 0.094360 -1.179894 -0.045346 1 0 0 0 0 0 1 451931
-0.001366 -0.000084 0.121742 -0.395957 0.079680 -1.233281 -0.045377 1 0 0 0 0 0 1 452932
-0.001368 -0.000084 0.121741 -0.426813 0.070929 -1.253919 -0.045408 1 0 0 0 0 0 1 453915
-0.001369 -0.000085 0.121741 -0.442650 0.066426 -1.261858 -0.045439 1 0 0 0 0 0 1 454930
-0.001369 -0.000085 0.121741 -0.450786 0.064181 -1.265219 -0.045471 1 0 0 0 0 0 1 455929
-0.001382 -0.000099 0.121730 -0.276021 0.253984 -1.120897 -0.045502 1 0 0 0 0 0 1 456930
-0.001389 -0.000106 0.121727 -0.340640 0.186260 -1.195340 -0.045533 1 0 0 0 0 0 1 457932
-0.001392 -0.000109 0.121725 -0.388695 0.136135 -1.234447 -0.045564 1 0 0 0 0 0 1 458925
-0.001394 -0.000111 0.121725 -0.414597 0.109459 -1.249976 -0.045596 1 0 0 0 0 0 1 459932
-0.001395 -0.000112 0.121725 -0.427931 0.095991 -1.256098 -0.045627 1 0 0 0 0 0 1 460933
-0.001395 -0.000112 0.121725 -0.434793 0.089251 -1.258824 -0.045658 1 0 0 0 0 0 1 461935
-0.001401 -0.000094 0.121714 -0.363743 -0.167223 -1.116584 -0.045690 1 0 0 0 0 0 1 462937
-0.001404 -0.000085 0.121710 -0.391232 -0.079604 -1.189743 -0.045721 1 0 0 0 0 0 1 463933
-0.001418 -0.000094 0.121698 -0.232903 0.176588 -1.082010 -0.045752 1 0 0 0 0 0 1 464935
-0.001426 -0.000099 0.121694 -0.306433 0.144253 -1.170586 -0.045783 1 0 0 0 0 0 1 465934
-0.001429 -0.000102 0.121693 -0.359084 0.112029 -1.214755 -0.045814 1 0 0 0 0 0 1 466929
-0.001431 -0.000103 0.121692 -0.387309 0.094316 -1.232064 -0.045846 1 0 0 0 0 0 1 467931
-0.001445 -0.000117 0.121681 -0.222911 0.276147 -1.092460 -0.045877 1 0 0 0 0 0 1 468929
-0.001452 -0.000124 0.121678 -0.292551 0.204570 -1.168730 -0.045908 1 0 0 0 0 0 1 469933
-0.001456 -0.000128 0.121676 -0.343099 0.152551 -1.208490 -0.045939 1 0 0 0 0 0 1 470929
-0.001458 -0.000130 0.121676 -0.370243 0.124920 -1.224203 -0.045970 1 0 0 0 0 0 1 471922
-0.001458 -0.000131 0.121676 -0.384186 0.110968 -1.230399 -0.046002 1 0 0 0 0 0 1 472929
-0.001472 -0.000145 0.121665 -0.212540 0.294759 -1.086704 -0.046036 1 0 0 0 0 0 1 474018
-0.001479 -0.000152 0.121661 -0.278374 0.224300 -1.161612 -0.046067 1 0 0 0 0 0 1 475019
-0.001488 -0.000137 0.121649 -0.252478 -0.080356 -1.057097 -0.046098 1 0 0 0 0 0 1 476018
-0.001492 -0.000130 0.121645 -0.304109 -0.018502 -1.144718 -0.046130 1 0 0 0 0 0 1 477018
-0.001507 -0.000140 0.121633 -0.158272 0.224452 -1.041728 -0.046160 1 0 0 0 0 0 1 477992
-0.001515 -0.000145 0.121629 -0.237782 0.185733 -1.132240 -0.046192 1 0 0 0 0 0 1 479006
-0.001519 -0.000148 0.121627 -0.293414 0.150349 -1.177092 -0.046223 1 0 0 0 0 0 1 479991
-0.001521 -0.000149 0.121627 -0.323113 0.131068 -1.194618 -0.046254 1 0 0 0 0 0 1 481009
-0.001522 -0.000150 0.121627 -0.338327 0.121282 -1.201398 -0.046285 1 0 0 0 0 0 1 481991
-0.001535 -0.000164 0.121616 -0.167436 0.307049 -1.057526 -0.046315 1 0 0 0 0 0 1 482934
-0.001542 -0.000171 0.121612 -0.233429 0.237733 -1.132571 -0.046346 1 0 0 0 0 0 1 483924
-0.001545 -0.000175 0.121611 -0.282162 0.186868 -1.171909 -0.046377 1 0 0 0 0 0 1 484934
-0.001547 -0.000176 0.121610 -0.308360 0.159824 -1.187460 -0.046408 1 0 0 0 0 0 1 485926
-0.001561 -0.000191 0.121600 -0.143214 0.336744 -1.046683 -0.046439 1 0 0 0 0 0 1 486925
-0.001573 -0.000180 0.121585 -0.137549 0.009863 -0.979096 -0.046471 1 0 0 0 0 0 1 487935
-0.001580 -0.000175 0.121580 -0.213023 0.045963 -1.090902 -0.046503 1 0 0 0 0 0 1 488953
-0.001596 -0.000186 0.121568 -0.080825 0.274364 -0.997097 -0.046533 1 0 0 0 0 0 1 489937
-0.001604 -0.000191 0.121564 -0.167034 0.228475 -1.091178 -0.046564 1 0 0 0 0 0 1 490920
-0.001608 -0.000194 0.121562 -0.226031 0.189513 -1.137309 -0.046596 1 0 0 0 0 0 1 491934
-0.001610 -0.000195 0.121561 -0.257408 0.168436 -1.155236 -0.046627 1 0 0 0 0 0 1 492938
-0.001624 -0.000210 0.121551 -0.095025 0.348209 -1.015052 -0.046659 1 0 0 0 0 0 1 493942
-0.001631 -0.000217 0.121547 -0.164985 0.276167 -1.091631 -0.046689 1 0 0 0 0 0 1 494926
-0.001635 -0.000221 0.121545 -0.215676 0.223940 -1.131511 -0.046721 1 0 0 0 0 0 1 495935
-0.001650 -0.000237 0.121534 -0.064505 0.386598 -0.999978 -0.046752 1 0 0 0 0 0 1 496932
-0.001662 -0.000226 0.121520 -0.065756 0.052669 -0.935998 -0.046783 1 0 0 0 0 0 1 497936
-0.001669 -0.000221 0.121515 -0.144551 0.085215 -1.049043 -0.046815 1 0 0 0 0 0 1 498931
-0.001685 -0.000232 0.121502 -0.014293 0.311630 -0.955279 -0.046846 1 0 0 0 0 0 1 499932
-0.001693 -0.000238 0.121498 -0.101145 0.264999 -1.049636 -0.046877 1 0 0 0 0 0 1 500926
-0.001698 -0.000240 0.121496 -0.160446 0.225690 -1.095848 -0.046908 1 0 0 0 0 0 1 501922
-0.001713 -0.000256 0.121485 -0.013784 0.394670 -0.966315 -0.046939 1 0 0 0 0 0 1 502916
-0.001720 -0.000263 0.121481 -0.091497 0.317343 -1.047018 -0.046971 1 0 0 0 0 0 1 503932
-0.001724 -0.000267 0.121480 -0.146070 0.262479 -1.088335 -0.047002 1 0 0 0 0 0 1 504932
-0.001739 -0.000283 0.121469 0.002916 0.423599 -0.956919 -0.047033 1 0 0 0 0 0 1 505912
-0.001752 -0.000272 0.121454 0.000807 0.089149 -0.893263 -0.047064 1 0 0 0 0 0 1 506929
-0.001758 -0.000267 0.121449 -0.078262 0.121451 -1.006379 -0.047096 1 0 0 0 0 0 1 507929
-0.001762 -0.000264 0.121447 -0.126391 0.157409 -1.059955 -0.047127 1 0 0 0 0 0 1 508928
-0.001776 -0.000277 0.121436 0.026370 0.367479 -0.932819 -0.047158 1 0 0 0 0 0 1 509932
-0.001784 -0.000283 0.121432 -0.048001 0.311199 -1.014523 -0.047189 1 0 0 0 0 0 1 510912
-0.001800 -0.000300 0.121420 0.077059 0.456929 -0.908375 -0.047221 1 0 0 0 0 0 1 511928
-0.001809 -0.000309 0.121416 -0.012643 0.366748 -0.998622 -0.047252 1 0 0 0 0 0 1 512930
-0.001813 -0.000313 0.121414 -0.073383 0.305332 -1.043391 -0.047283 1 0 0 0 0 0 1 513913
-0.001815 -0.000315 0.121414 -0.105613 0.273006 -1.060821 -0.047314 1 0 0 0 0 0 1 514929
-0.001829 -0.000330 0.121403 0.055816 0.446681 -0.919502 -0.047346 1 0 0 0 0 0 1 515927
-0.001841 -0.000319 0.121389 0.060401 0.118913 -0.852525 -0.047376 1 0 0 0 0 0 1 516910
-0.001861 -0.000327 0.121373 0.162635 0.344433 -0.816379 -0.047408 1 0 0 0 0 0 1 517929
-0.001870 -0.000331 0.121367 0.054947 0.315732 -0.943559 -0.047440 1 0 0 0 0 0 1 518931
-0.001875 -0.000334 0.121365 -0.015634 0.287143 -1.002466 -0.047471 1 0 0 0 0 0 1 519929
-0.001878 -0.000335 0.121365 -0.052918 0.271430 -1.024919 -0.047502 1 0 0 0 0 0 1 520927
-0.001879 -0.000335 0.121364 -0.071923 0.263493 -1.033372 -0.047533 1 0 0 0 0 0 1 521930
-0.001893 -0.000349 0.121354 0.096172 0.449388 -0.888550 -0.047564 1 0 0 0 0 0 1 522927
-0.001905 -0.000338 0.121339 0.104285 0.127923 -0.820469 -0.047596 1 0 0 0 0 0 1 523927
-0.001911 -0.000332 0.121334 0.030647 0.166692 -0.931996 -0.047627 1 0 0 0 0 0 1 524928
-0.001927 -0.000343 0.121322 0.162836 0.395610 -0.836641 -0.047658 1 0 0 0 0 0 1 525930
-0.001935 -0.000349 0.121317 0.077794 0.350955 -0.931108 -0.047689 1 0 0 0 0 0 1 526926
-0.001939 -0.000351 0.121316 0.019459 0.312654 -0.977359 -0.047721 1 0 0 0 0 0 1 527926
-0.001941 -0.000353 0.121315 -0.011553 0.291955 -0.995236 -0.047752 1 0 0 0 0 0 1 528925
-0.001955 -0.000367 0.121304 0.150171 0.471182 -0.853657 -0.047786 1 0 0 0 0 0 1 530013
-0.001962 -0.000375 0.121301 0.081104 0.399853 -0.930695 -0.047817 1 0 0 0 0 0 1 531016
-0.001966 -0.000378 0.121299 0.030953 0.348059 -0.970705 -0.047848 1 0 0 0 0 0 1 532013
-0.001973 -0.000362 0.121288 0.078186 0.067278 -0.842516 -0.047879 1 0 0 0 0 0 1 533011
-0.001977 -0.000353 0.121284 0.039591 0.142368 -0.920485 -0.047911 1 0 0 0 0 0 1 534018
-0.001979 -0.000349 0.121283 0.013433 0.201340 -0.960414 -0.047941 1 0 0 0 0 0 1 534991
-0.001992 -0.000361 0.121272 0.176880 0.422631 -0.827456 -0.047972 1 0 0 0 0 0 1 535980
-0.001999 -0.000367 0.121268 0.108704 0.372602 -0.907729 -0.048004 1 0 0 0 0 0 1 536984
-0.002003 -0.000370 0.121267 0.058952 0.331491 -0.948882 -0.048036 1 0 0 0 0 0 1 538014
-0.002010 -0.000353 0.121256 0.106351 0.056098 -0.820968 -0.048067 1 0 0 0 0 0 1 539013
-0.002014 -0.000344 0.121252 0.067916 0.133802 -0.899095 -0.048099 1 0 0 0 0 0 1 540021
-0.002016 -0.000340 0.121250 0.041839 0.194060 -0.939075 -0.048129 1 0 0 0 0 0 1 541011
-0.002016 -0.000338 0.121250 0.027876 0.226354 -0.954706 -0.048161 1 0 0 0 0 0 1 542020
-0.002030 -0.000351 0.121239 0.198095 0.432371 -0.812030 -0.048192 1 0 0 0 0 0 1 543024
-0.002037 -0.000357 0.121235 0.133565 0.374608 -0.888810 -0.048222 1 0 0 0 0 0 1 543982
-0.002040 -0.000360 0.121234 0.085696 0.329612 -0.928726 -0.048254 1 0 0 0 0 0 1 545009
-0.002042 -0.000362 0.121233 0.059972 0.305540 -0.944348 -0.048286 1 0 0 0 0 0 1 546006
-0.002048 -0.000344 0.121223 0.120867 0.040170 -0.806254 -0.048316 1 0 0 0 0 0 1 546990
-0.002051 -0.000336 0.121219 0.089495 0.122949 -0.880746 -0.048348 1 0 0 0 0 0 1 547990
-0.002053 -0.000331 0.121218 0.066966 0.185774 -0.919450 -0.048379 1 0 0 0 0 0 1 549005
-0.002054 -0.000329 0.121217 0.054809 0.219341 -0.934610 -0.048410 1 0 0 0 0 0 1 549990
-0.002054 -0.000328 0.121217 0.048578 0.236395 -0.940446 -0.048443 1 0 0 0 0 0 1 551027
-0.002054 -0.000327 0.121217 0.045428 0.245018 -0.942877 -0.048473 1 0 0 0 0 0 1 552016
-0.002054 -0.000327 0.121217 0.043845 0.249416 -0.944120 -0.048505 1 0 0 0 0 0 1 553015
-0.002054 -0.000327 0.121217 0.043064 0.251697 -0.944966 -0.048536 1 0 0 0 0 0 1 554018
-0.002067 -0.000341 0.121206 0.220038 0.442526 -0.796862 -0.048567 1 0 0 0 0 0 1 555017
-0.002074 -0.000348 0.121202 0.159032 0.377202 -0.871787 -0.048598 1 0 0 0 0 0 1 556005
-0.002077 -0.000351 0.121201 0.112944 0.328436 -0.911028 -0.048629 1 0 0 0 0 0 1 556987
-0.002079 -0.000353 0.121201 0.088145 0.302508 -0.926501 -0.048665 1 0 0 0 0 0 1 558146
-0.002080 -0.000354 0.121200 0.075486 0.289402 -0.932313 -0.048692 1 0 0 0 0 0 1 559006
-0.002080 -0.000354 0.121200 0.069131 0.282932 -0.934765 -0.048723 1 0 0 0 0 0 1 559988
-0.002086 -0.000336 0.121190 0.139935 0.026530 -0.791811 -0.048754 1 0 0 0 0 0 1 561005
-0.002088 -0.000327 0.121186 0.113642 0.113715 -0.864623 -0.048786 1 0 0 0 0 0 1 562008
-0.002090 -0.000322 0.121185 0.093688 0.178724 -0.902726 -0.048816 1 0 0 0 0 0 1 562990
-0.002091 -0.000320 0.121185 0.082821 0.213406 -0.917674 -0.048848 1 0 0 0 0 0 1 564004
-0.002091 -0.000319 0.121184 0.077245 0.230995 -0.923405 -0.048879 1 0 0 0 0 0 1 564989
-0.002091 -0.000318 0.121184 0.074437 0.239904 -0.925859 -0.048913 1 0 0 0 0 0 1 566086
-0.002091 -0.000318 0.121184 0.073027 0.244403 -0.926985 -0.048939 1 0 0 0 0 0 1 566923
-0.002091 -0.000318 0.121184 0.072333 0.246748 -0.927809 -0.048971 1 0 0 0 0 0 1 567931
-0.002091 -0.000318 0.121184 0.072017 0.248003 -0.928479 -0.049002 1 0 0 0 0 0 1 568933
-0.002091 -0.000318 0.121184 0.071886 0.248697 -0.929094 -0.049033 1 0 0 0 0 0 1 569924
-0.002091 -0.000318 0.121184 0.071826 0.249128 -0.929695 -0.049065 1 0 0 0 0 0 1 570932
-0.002091 -0.000318 0.121184 0.071836 0.249428 -0.930283 -0.049096 1 0 0 0 0 0 1 571925
-0.002091 -0.000318 0.121184 0.071850 0.249657 -0.930883 -0.049127 1 0 0 0 0 0 1 572926
-0.002104 -0.000331 0.121173 0.249250 0.439518 -0.782523 -0.049158 1 0 0 0 0 0 1 573931
-0.002111 -0.000338 0.121170 0.188580 0.373777 -0.857425 -0.049190 1 0 0 0 0 0 1 574946
-0.002114 -0.000342 0.121168 0.142677 0.324800 -0.896643 -0.049221 1 0 0 0 0 0 1 575932
-0.002116 -0.000344 0.121168 0.117961 0.298732 -0.911994 -0.049252 1 0 0 0 0 0 1 576921
-0.002117 -0.000344 0.121168 0.105369 0.285605 -0.917885 -0.049283 1 0 0 0 0 0 1 577937
-0.002117 -0.000345 0.121168 0.099039 0.279104 -0.920324 -0.049314 1 0 0 0 0 0 1 578931
-0.002117 -0.000345 0.121168 0.095898 0.275934 -0.921558 -0.049345 1 0 0 0 0 0 1 579916
-0.002117 -0.000345 0.121168 0.094348 0.274446 -0.922370 -0.049377 1 0 0 0 0 0 1 580933
-0.002117 -0.000345 0.121168 0.093588 0.273774 -0.923031 -0.049408 1 0 0 0 0 0 1 581929
-0.002117 -0.000345 0.121168 0.093246 0.273525 -0.923650 -0.049439 1 0 0 0 0 0 1 582926
-0.002117 -0.000345 0.121168 0.093112 0.273494 -0.924227 -0.049470 1 0 0 0 0 0 1 583910
-0.002117 -0.000345 0.121168 0.093057 0.273563 -0.924829 -0.049502 1 0 0 0 0 0 1 584925
-0.002117 -0.000345 0.121168 0.093066 0.273686 -0.925411 -0.049533 1 0 0 0 0 0 1 585928
-0.002117 -0.000345 0.121168 0.093108 0.273826 -0.925999 -0.049564 1 0 0 0 0 0 1 586924
-0.002117 -0.000345 0.121168 0.093150 0.273979 -0.926579 -0.049596 1 0 0 0 0 0 1 587927
-0.002117 -0.000345 0.121168 0.093208 0.274151 -0.927166 -0.049627 1 0 0 0 0 0 1 588934
-0.002117 -0.000345 0.121168 0.093254 0.274324 -0.927752 -0.049658 1 0 0 0 0 0 1 589915
-0.002117 -0.000345 0.121168 0.093312 0.274500 -0.928329 -0.049690 1 0 0 0 0 0 1 590933
-0.002117 -0.000345 0.121168 0.093375 0.274661 -0.928924 -0.049721 1 0 0 0 0 0 1 591933
-0.002117 -0.000345 0.121168 0.093442 0.274841 -0.929499 -0.049752 1 0 0 0 0 0 1 592928
-0.002117 -0.000345 0.121168 0.093481 0.275008 -0.930083 -0.049783 1 0 0 0 0 0 1 593929
-0.002117 -0.000345 0.121168 0.093550 0.275177 -0.930671 -0.049814 1 0 0 0 0 0 1 594926
-0.002117 -0.000345 0.121168 0.093597 0.275352 -0.931250 -0.049846 1 0 0 0 0 0 1 595927
-0.002117 -0.000345 0.121168 0.093675 0.275531 -0.931833 -0.049877 1 0 0 0 0 0 1 596927
-0.002117 -0.000345 0.121168 0.093728 0.275695 -0.932424 -0.049908 1 0 0 0 0 0 1 597928
-0.002117 -0.000345 0.121168 0.093774 0.275869 -0.933001 -0.049939 1 0 0 0 0 0 1 598926
-0.002117 -0.000345 0.121168 0.093851 0.276048 -0.933584 -0.049971 1 0 0 0 0 0 1 599927
-0.002117 -0.000345 0.121168 0.093901 0.276225 -0.934181 -0.050002 1 0 0 0 0 0 1 600926
-0.002117 -0.000345 0.121168 0.093958 0.276398 -0.934748 -0.050033 1 0 0 0 0 0 1 601928
-0.002117 -0.000345 0.121168 0.094020 0.276559 -0.935342 -0.050064 1 0 0 0 0 0 1 602927
-0.002117 -0.000345 0.121168 0.094067 0.276733 -0.935921 -0.050096 1 0 0 0 0 0 1 603927
-0.002117 -0.000345 0.121168 0.094144 0.276910 -0.936498 -0.050127 1 0 0 0 0 0 1 604917
-0.002117 -0.000345 0.121168 0.094185 0.277079 -0.937087 -0.050158 1 0 0 0 0 0 1 605926
-0.002117 -0.000345 0.121168 0.094254 0.277249 -0.937678 -0.050189 1 0 0 0 0 0 1 606927
-0.002117 -0.000345 0.121168 0.094314 0.277420 -0.938260 -0.050220 1 0 0 0 0 0 1 607922
-0.002117 -0.000345 0.121168 0.094369 0.277604 -0.938832 -0.050252 1 0 0 0 0 0 1 608924
-0.002117 -0.000345 0.121168 0.094431 0.277767 -0.939429 -0.050283 1 0 0 0 0 0 1 609928
-0.002117 -0.000345 0.121168 0.094478 0.277941 -0.940006 -0.050314 1 0 0 0 0 0 1 610924
-0.002117 -0.000345 0.121168 0.094556 0.278120 -0.940590 -0.050346 1 0 0 0 0 0 1 611927
-0.002117 -0.000345 0.121168 0.094605 0.278296 -0.941188 -0.050377 1 0 0 0 0 0 1 612927
-0.002117 -0.000345 0.121168 0.094839 0.278990 -0.943514 -0.050502 1 0 0 0 0 0 1 616943
-0.002117 -0.000345 0.121168 0.094906 0.279165 -0.944155 -0.050536 1 0 0 0 0 0 1 618022
-0.002117 -0.000345 0.121168 0.094953 0.279339 -0.944735 -0.050567 1 0 0 0 0 0 1 619023
-0.002117 -0.000345 0.121168 0.095022 0.279508 -0.945319 -0.050598 1 0 0 0 0 0 1 620014
-0.002117 -0.000345 0.121168 0.095078 0.279693 -0.945896 -0.050630 1 0 0 0 0 0 1 621024
-0.002117 -0.000345 0.121168 0.095139 0.279849 -0.946469 -0.050660 1 0 0 0 0 0 1 621986
-0.002117 -0.000345 0.121168 0.095199 0.280025 -0.947072 -0.050692 1 0 0 0 0 0 1 623015
-0.002117 -0.000345 0.121168 0.095254 0.280209 -0.947643 -0.050723 1 0 0 0 0 0 1 624016
-0.002117 -0.000345 0.121168 0.095316 0.280370 -0.948233 -0.050754 1 0 0 0 0 0 1 625006
-0.002117 -0.000345 0.121168 0.095362 0.280541 -0.948799 -0.050785 1 0 0 0 0 0 1 625985
-0.002117 -0.000345 0.121168 0.095436 0.280731 -0.949387 -0.050816 1 0 0 0 0 0 1 626982
-0.002117 -0.000345 0.121168 0.095494 0.280894 -0.950000 -0.050849 1 0 0 0 0 0 1 628031
-0.002117 -0.000345 0.121168 0.095548 0.281073 -0.950562 -0.050880 1 0 0 0 0 0 1 629015
-0.002117 -0.000345 0.121168 0.095610 0.281236 -0.951159 -0.050911 1 0 0 0 0 0 1 630018
-0.002117 -0.000345 0.121168 0.095657 0.281409 -0.951735 -0.050942 1 0 0 0 0 0 1 631014
-0.002117 -0.000345 0.121168 0.095726 0.281579 -0.952325 -0.050973 1 0 0 0 0 0 1 632014
-0.002117 -0.000345 0.121168 0.095781 0.281761 -0.952890 -0.051004 1 0 0 0 0 0 1 633003
-0.002117 -0.000345 0.121168 0.095844 0.281924 -0.953486 -0.051036 1 0 0 0 0 0 1 634005
-0.002117 -0.000345 0.121168 0.095903 0.282095 -0.954071 -0.051067 1 0 0 0 0 0 1 635004
-0.002117 -0.000345 0.121168 0.095957 0.282276 -0.954633 -0.051098 1 0 0 0 0 0 1 635989
-0.002117 -0.000345 0.121168 0.096020 0.282441 -0.955238 -0.051129 1 0 0 0 0 0 1 637005
-0.002117 -0.000345 0.121168 0.096067 0.282616 -0.955818 -0.051161 1 0 0 0 0 0 1 638007
-0.002117 -0.000345 0.121168 0.096137 0.282793 -0.956362 -0.051189 1 0 0 0 0 0 1 638930
-0.002117 -0.000345 0.121168 0.096192 0.282946 -0.956941 -0.051220 1 0 0 0 0 0 1 639920
-0.002117 -0.000345 0.121168 0.096247 0.283130 -0.957517 -0.051252 1 0 0 0 0 0 1 640929
-0.002117 -0.000345 0.121168 0.096310 0.283294 -0.958118 -0.051283 1 0 0 0 0 0 1 641938
-0.002117 -0.000345 0.121168 0.096356 0.283465 -0.958686 -0.051314 1 0 0 0 0 0 1 642920
-0.002117 -0.000345 0.121168 0.096425 0.283636 -0.959281 -0.051346 1 0 0 0 0 0 1 643929
-0.002117 -0.000345 0.121168 0.096481 0.283818 -0.959847 -0.051377 1 0 0 0 0 0 1 644920
-0.002117 -0.000345 0.121168 0.096544 0.283982 -0.960448 -0.051408 1 0 0 0 0 0 1 645929
-0.002117 -0.000345 0.121168 0.096602 0.284152 -0.961029 -0.051439 1 0 0 0 0 0 1 646922
-0.002117 -0.000345 0.121168 0.096658 0.284338 -0.961606 -0.051471 1 0 0 0 0 0 1 647932
-0.002117 -0.000345 0.121168 0.096716 0.284511 -0.962203 -0.051502 1 0 0 0 0 0 1 648924
-0.002117 -0.000345 0.121168 0.096775 0.284687 -0.962779 -0.051534 1 0 0 0 0 0 1 649941
-0.002117 -0.000345 0.121168 0.096837 0.284846 -0.963367 -0.051564 1 0 0 0 0 0 1 650929
-0.002117 -0.000345 0.121168 0.096896 0.285017 -0.963953 -0.051596 1 0 0 0 0 0 1 651929
-0.002117 -0.000345 0.121168 0.096951 0.285202 -0.964526 -0.051627 1 0 0 0 0 0 1 652934
-0.002117 -0.000345 0.121168 0.097013 0.285363 -0.965119 -0.051658 1 0 0 0 0 0 1 653929
-0.002117 -0.000345 0.121168 0.097061 0.285539 -0.965701 -0.051690 1 0 0 0 0 0 1 654935
-0.002117 -0.000345 0.121168 0.097129 0.285706 -0.966283 -0.051720 1 0 0 0 0 0 1 655921
-0.002117 -0.000345 0.121168 0.097198 0.285890 -0.966871 -0.051752 1 0 0 0 0 0 1 656940
-0.002117 -0.000345 0.121168 0.097238 0.286058 -0.967454 -0.051783 1 0 0 0 0 0 1 657938
-0.002117 -0.000345 0.121168 0.097306 0.286227 -0.968043 -0.051815 1 0 0 0 0 0 1 658937
-0.002117 -0.000345 0.121168 0.097362 0.286410 -0.968613 -0.051846 1 0 0 0 0 0 1 659935
-0.002117 -0.000345 0.121168 0.097421 0.286584 -0.969216 -0.051877 1 0 0 0 0 0 1 660935
-0.002117 -0.000345 0.121168 0.097479 0.286757 -0.969782 -0.051908 1 0 0 0 0 0 1 661936
-0.002117 -0.000345 0.121168 0.097542 0.286918 -0.970377 -0.051940 1 0 0 0 0 0 1 662935
-0.002117 -0.000345 0.121168 0.097601 0.287090 -0.970962 -0.051971 1 0 0 0 0 0 1 663935
-0.002117 -0.000345 0.121168 0.097656 0.287274 -0.971534 -0.052002 1 0 0 0 0 0 1 664937
-0.002117 -0.000345 0.121168 0.097718 0.287437 -0.972131 -0.052034 1 0 0 0 0 0 1 665940
-0.002117 -0.000345 0.121168 0.097765 0.287611 -0.972709 -0.052065 1 0 0 0 0 0 1 666939
-0.002117 -0.000345 0.121168 0.097834 0.287780 -0.973297 -0.052096 1 0 0 0 0 0 1 667936
-0.002117 -0.000345 0.121168 0.097902 0.287961 -0.973876 -0.052127 1 0 0 0 0 0 1 668937
-0.002117 -0.000345 0.121168 0.097940 0.288124 -0.974441 -0.052157 1 0 0 0 0 0 1 669906
-0.002117 -0.000345 0.121168 0.098010 0.288298 -0.975048 -0.052190 1 0 0 0 0 0 1 670935
-0.002117 -0.000345 0.121168 0.098066 0.288482 -0.975619 -0.052221 1 0 0 0 0 0 1 671935
-0.002117 -0.000345 0.121168 0.098125 0.288656 -0.976221 -0.052252 1 0 0 0 0 0 1 672934
-0.002117 -0.000345 0.121168 0.098196 0.288826 -0.976795 -0.052283 1 0 0 0 0 0 1 673937
-0.002117 -0.000345 0.121168 0.098235 0.288992 -0.977375 -0.052315 1 0 0 0 0 0 1 674931
-0.002123 -0.000327 0.121157 0.172525 0.034959 -0.833076 -0.052346 1 0 0 0 0 0 1 675936
-0.002125 -0.000318 0.121154 0.148066 0.123244 -0.905477 -0.052377 1 0 0 0 0 0 1 676933
-0.002127 -0.000313 0.121152 0.129042 0.188799 -0.943429 -0.052408 1 0 0 0 0 0 1 677936
-0.002128 -0.000311 0.121152 0.118645 0.223737 -0.958311 -0.052440 1 0 0 0 0 0 1 678935
-0.002128 -0.000310 0.121152 0.113297 0.241458 -0.963979 -0.052470 1 0 0 0 0 0 1 679905
-0.002128 -0.000309 0.121152 0.110610 0.250415 -0.966377 -0.052502 1 0 0 0 0 0 1 680923
-0.002128 -0.000309 0.121152 0.109288 0.254977 -0.967590 -0.052533 1 0 0 0 0 0 1 681935
-0.002128 -0.000309 0.121152 0.108659 0.257323 -0.968392 -0.052565 1 0 0 0 0 0 1 682935
-0.002128 -0.000309 0.121152 0.108363 0.258580 -0.969050 -0.052596 1 0 0 0 0 0 1 683933
-0.002128 -0.000309 0.121152 0.108255 0.259290 -0.969636 -0.052627 1 0 0 0 0 0 1 684935
-0.002141 -0.000322 0.121141 0.286186 0.450087 -0.820614 -0.052658 1 0 0 0 0 0 1 685936
-0.002148 -0.000329 0.121137 0.225945 0.384859 -0.895304 -0.052690 1 0 0 0 0 0 1 686934
-0.002151 -0.000333 0.121136 0.180246 0.336159 -0.934463 -0.052721 1 0 0 0 0 0 1 687932
-0.002153 -0.000334 0.121135 0.155625 0.310217 -0.949781 -0.052752 1 0 0 0 0 0 1 688930
-0.002153 -0.000335 0.121135 0.143291 0.297585 -0.957035 -0.052861 1 0 0 0 0 0 1 692408
-0.002154 -0.000336 0.121135 0.136977 0.291046 -0.959256 -0.052880 1 0 0 0 0 0 1 693016
-0.002154 -0.000336 0.121135 0.133867 0.287886 -0.960460 -0.052911 1 0 0 0 0 0 1 694008
-0.002154 -0.000336 0.121135 0.132335 0.286391 -0.961258 -0.052942 1 0 0 0 0 0 1 695021
-0.002154 -0.000336 0.121135 0.131592 0.285728 -0.961911 -0.052973 1 0 0 0 0 0 1 696017
-0.002154 -0.000336 0.121135 0.131278 0.285471 -0.962488 -0.053004 1 0 0 0 0 0 1 696990
-0.002154 -0.000336 0.121135 0.131154 0.285440 -0.963065 -0.053035 1 0 0 0 0 0 1 697983
-0.002154 -0.000336 0.121135 0.131127 0.285500 -0.963629 -0.053066 1 0 0 0 0 0 1 698981
-0.002154 -0.000336 0.121135 0.131147 0.285608 -0.964196 -0.053097 1 0 0 0 0 0 1 699977
-0.002154 -0.000336 0.121135 0.131213 0.285763 -0.964770 -0.053128 1 0 0 0 0 0 1 700977
-0.002154 -0.000336 0.121135 0.131277 0.285922 -0.965360 -0.053161 1 0 0 0 0 0 1 702025
-0.002154 -0.000336 0.121135 0.131344 0.286079 -0.965929 -0.053192 1 0 0 0 0 0 1 703017
-0.002154 -0.000336 0.121135 0.131423 0.286233 -0.966487 -0.053223 1 0 0 0 0 0 1 704010
-0.002154 -0.000336 0.121135 0.131485 0.286415 -0.967054 -0.053254 1 0 0 0 0 0 1 705010
-0.002154 -0.000336 0.121135 0.131576 0.286569 -0.967620 -0.053286 1 0 0 0 0 0 1 706008
-0.002154 -0.000336 0.121135 0.131650 0.286744 -0.968180 -0.053316 1 0 0 0 0 0 1 706984
-0.002154 -0.000336 0.121135 0.131719 0.286907 -0.968745 -0.053348 1 0 0 0 0 0 1 708000
-0.002154 -0.000336 0.121135 0.131805 0.287085 -0.969331 -0.053380 1 0 0 0 0 0 1 709013
-0.002154 -0.000336 0.121135 0.131874 0.287244 -0.969882 -0.053411 1 0 0 0 0 0 1 710005
-0.002154 -0.000336 0.121135 0.131953 0.287407 -0.970418 -0.053439 1 0 0 0 0 0 1 710928
-0.002154 -0.000336 0.121135 0.132034 0.287562 -0.970974 -0.053470 1 0 0 0 0 0 1 711918
-0.002154 -0.000336 0.121135 0.132097 0.287745 -0.971546 -0.053502 1 0 0 0 0 0 1 712927
-0.002154 -0.000336 0.121135 0.132187 0.287899 -0.972109 -0.053533 1 0 0 0 0 0 1 713919
-0.002154 -0.000336 0.121135 0.132251 0.288081 -0.972680 -0.053564 1 0 0 0 0 0 1 714926
-0.002154 -0.000336 0.121135 0.132341 0.288235 -0.973243 -0.053595 1 0 0 0 0 0 1 715918
-0.002154 -0.000336 0.121135 0.132418 0.288415 -0.973823 -0.053627 1 0 0 0 0 0 1 716928
-0.002154 -0.000336 0.121135 0.132486 0.288575 -0.974375 -0.053658 1 0 0 0 0 0 1 717923
-0.002154 -0.000336 0.121135 0.132562 0.288743 -0.974964 -0.053689 1 0 0 0 0 0 1 718927
-0.002154 -0.000336 0.121135 0.132638 0.288909 -0.975508 -0.053720 1 0 0 0 0 0 1 719918
-0.002154 -0.000336 0.121135 0.132725 0.289088 -0.976095 -0.053752 1 0 0 0 0 0 1 720932
-0.002154 -0.000336 0.121135 0.132806 0.289244 -0.976652 -0.053783 1 0 0 0 0 0 1 721924
-0.002154 -0.000336 0.121135 0.132868 0.289426 -0.977222 -0.053814 1 0 0 0 0 0 1 722928
-0.002154 -0.000336 0.121135 0.132959 0.289581 -0.977787 -0.053846 1 0 0 0 0 0 1 723925
-0.002154 -0.000336 0.121135 0.133022 0.289761 -0.978351 -0.053877 1 0 0 0 0 0 1 724918
-0.002154 -0.000336 0.121135 0.133114 0.289918 -0.978926 -0.053908 1 0 0 0 0 0 1 725933
-0.002154 -0.000336 0.121135 0.133189 0.290095 -0.979496 -0.053939 1 0 0 0 0 0 1 726925
-0.002154 -0.000336 0.121135 0.133258 0.290257 -0.980055 -0.053971 1 0 0 0 0 0 1 727932
-0.002154 -0.000336 0.121135 0.133332 0.290419 -0.980626 -0.054001 1 0 0 0 0 0 1 728905
-0.002154 -0.000336 0.121135 0.133411 0.290592 -0.981194 -0.054033 1 0 0 0 0 0 1 729937
-0.002154 -0.000336 0.121135 0.133497 0.290769 -0.981770 -0.054065 1 0 0 0 0 0 1 730933
-0.002154 -0.000336 0.121135 0.133566 0.290929 -0.982327 -0.054096 1 0 0 0 0 0 1 731935
-0.002154 -0.000336 0.121135 0.133649 0.291100 -0.982888 -0.054126 1 0 0 0 0 0 1 732903
-0.002154 -0.000336 0.121135 0.133733 0.291263 -0.983471 -0.054159 1 0 0 0 0 0 1 733941
-0.002154 -0.000336 0.121135 0.133793 0.291439 -0.984019 -0.054189 1 0 0 0 0 0 1 734906
-0.002154 -0.000336 0.121135 0.133886 0.291599 -0.984603 -0.054221 1 0 0 0 0 0 1 735937
-0.002154 -0.000336 0.121135 0.133949 0.291780 -0.985168 -0.054252 1 0 0 0 0 0 1 736932
-0.002154 -0.000336 0.121135 0.134034 0.291942 -0.985726 -0.054282 1 0 0 0 0 0 1 737904
-0.002154 -0.000336 0.121135 0.134119 0.292103 -0.986304 -0.054315 1 0 0 0 0 0 1 738933
-0.002154 -0.000336 0.121135 0.134184 0.292272 -0.986864 -0.054346 1 0 0 0 0 0 1 739932
-0.002160 -0.000318 0.121124 0.208588 0.037751 -0.842150 -0.054377 1 0 0 0 0 0 1 740932
-0.002162 -0.000309 0.121121 0.184282 0.125693 -0.914452 -0.054408 1 0 0 0 0 0 1 741936
-0.002164 -0.000304 0.121120 0.165354 0.191061 -0.952369 -0.054440 1 0 0 0 0 0 1 742935
-0.002165 -0.000302 0.121119 0.154986 0.225900 -0.967211 -0.054471 1 0 0 0 0 0 1 743933
-0.002165 -0.000301 0.121119 0.149679 0.243584 -0.972890 -0.054502 1 0 0 0 0 0 1 744931
-0.002165 -0.000300 0.121119 0.147014 0.252524 -0.975251 -0.054533 1 0 0 0 0 0 1 745933
-0.002165 -0.000300 0.121119 0.145707 0.257050 -0.976439 -0.054564 1 0 0 0 0 0 1 746931
-0.002165 -0.000300 0.121119 0.145103 0.259404 -0.977225 -0.054596 1 0 0 0 0 0 1 747932
-0.002165 -0.000300 0.121119 0.144830 0.260644 -0.977860 -0.054627 1 0 0 0 0 0 1 748930
-0.002165 -0.000300 0.121119 0.144729 0.261350 -0.978441 -0.054658 1 0 0 0 0 0 1 749928
-0.002165 -0.000299 0.121119 0.144727 0.261762 -0.979003 -0.054689 1 0 0 0 0 0 1 750904
-0.002165 -0.000299 0.121119 0.144768 0.262059 -0.979572 -0.054721 1 0 0 0 0 0 1 751930
-0.002165 -0.000299 0.121119 0.144821 0.262266 -0.980129 -0.054752 1 0 0 0 0 0 1 752926
-0.002165 -0.000299 0.121119 0.144904 0.262452 -0.980699 -0.054783 1 0 0 0 0 0 1 753932
-0.002165 -0.000299 0.121119 0.144980 0.262627 -0.981252 -0.054815 1 0 0 0 0 0 1 754932
-0.002165 -0.000299 0.121119 0.145059 0.262790 -0.981816 -0.054846 1 0 0 0 0 0 1 755930
-0.002165 -0.000299 0.121119 0.145129 0.262944 -0.982371 -0.054877 1 0 0 0 0 0 1 756932
-0.002165 -0.000299 0.121119 0.145223 0.263092 -0.982936 -0.054908 1 0 0 0 0 0 1 757932
-0.002165 -0.000299 0.121119 0.145286 0.263235 -0.983496 -0.054939 1 0 0 0 0 0 1 758930
-0.002165 -0.000299 0.121119 0.145390 0.263378 -0.984049 -0.054971 1 0 0 0 0 0 1 759931
-0.002165 -0.000299 0.121119 0.145469 0.263534 -0.984598 -0.055001 1 0 0 0 0 0 1 760902
-0.002165 -0.000299 0.121119 0.145554 0.263688 -0.985171 -0.055033 1 0 0 0 0 0 1 761926
-0.002165 -0.000299 0.121119 0.145624 0.263840 -0.985720 -0.055064 1 0 0 0 0 0 1 762918
-0.002165 -0.000299 0.121119 0.145718 0.263988 -0.986290 -0.055096 1 0 0 0 0 0 1 763926
-0.002165 -0.000299 0.121119 0.145790 0.264142 -0.986847 -0.055127 1 0 0 0 0 0 1 764933
-0.002165 -0.000299 0.121119 0.145883 0.264288 -0.987407 -0.055158 1 0 0 0 0 0 1 765923
-0.002146 -0.000304 0.121109 -0.118390 0.326461 -0.850450 -0.055189 1 0 0 0 0 0 1 766926
-0.002137 -0.000306 0.121105 -0.026566 0.305547 -0.918791 -0.055221 1 0 0 0 0 0 1 767925
-0.002132 -0.000307 0.121104 0.041093 0.289839 -0.954662 -0.055252 1 0 0 0 0 0 1 768933
-0.002130 -0.000308 0.121104 0.076867 0.281505 -0.968721 -0.055283 1 0 0 0 0 0 1 769936
-0.002129 -0.000308 0.121104 0.094910 0.277339 -0.974110 -0.055315 1 0 0 0 0 0 1 770934
-0.002128 -0.000308 0.121104 0.103952 0.275320 -0.976361 -0.055346 1 0 0 0 0 0 1 771933
-0.002128 -0.000308 0.121104 0.108489 0.274383 -0.977505 -0.055377 1 0 0 0 0 0 1 772932
-0.002128 -0.000308 0.121104 0.110768 0.273993 -0.978265 -0.055408 1 0 0 0 0 0 1 773918
-0.002128 -0.000308 0.121104 0.111945 0.273870 -0.978893 -0.055439 1 0 0 0 0 0 1 774925
-0.002128 -0.000308 0.121104 0.112574 0.273888 -0.979457 -0.055471 1 0 0 0 0 0 1 775925
-0.002127 -0.000308 0.121104 0.112917 0.273990 -0.980085 -0.055505 1 0 0 0 0 0 1 777012
-0.002127 -0.000308 0.121104 0.113122 0.274096 -0.980583 -0.055533 1 0 0 0 0 0 1 777928
-0.002127 -0.000308 0.121104 0.113254 0.274232 -0.981140 -0.055564 1 0 0 0 0 0 1 778917
-0.002127 -0.000308 0.121104 0.113349 0.274370 -0.981685 -0.055596 1 0 0 0 0 0 1 779928
-0.002127 -0.000308 0.121104 0.113434 0.274526 -0.982228 -0.055627 1 0 0 0 0 0 1 780915
-0.002127 -0.000308 0.121104 0.113512 0.274679 -0.982790 -0.055658 1 0 0 0 0 0 1 781924
-0.002127 -0.000308 0.121104 0.113577 0.274832 -0.983337 -0.055689 1 0 0 0 0 0 1 782914
-0.002127 -0.000308 0.121104 0.113641 0.274986 -0.983889 -0.055720 1 0 0 0 0 0 1 783915
-0.002127 -0.000308 0.121104 0.113705 0.275142 -0.984446 -0.055752 1 0 0 0 0 0 1 784924
-0.002108 -0.000313 0.121094 -0.150635 0.337328 -0.847241 -0.055783 1 0 0 0 0 0 1 785915
-0.002099 -0.000315 0.121090 -0.058986 0.316460 -0.915638 -0.055815 1 0 0 0 0 0 1 786938
-0.002094 -0.000316 0.121089 0.008580 0.300783 -0.951515 -0.055846 1 0 0 0 0 0 1 787932
-0.002092 -0.000317 0.121089 0.044308 0.292457 -0.965553 -0.055876 1 0 0 0 0 0 1 788904
-0.002091 -0.000317 0.121088 0.062299 0.288286 -0.970947 -0.055908 1 0 0 0 0 0 1 789925
-0.002090 -0.000317 0.121088 0.071319 0.286279 -0.973182 -0.055939 1 0 0 0 0 0 1 790916
-0.002090 -0.000317 0.121088 0.075835 0.285352 -0.974353 -0.055971 1 0 0 0 0 0 1 791938
-0.002090 -0.000317 0.121088 0.078108 0.284952 -0.975088 -0.056002 1 0 0 0 0 0 1 792922
-0.002090 -0.000317 0.121088 0.079260 0.284857 -0.975704 -0.056033 1 0 0 0 0 0 1 793936
-0.002090 -0.000317 0.121088 0.079861 0.284869 -0.976277 -0.056064 1 0 0 0 0 0 1 794918
-0.002090 -0.000317 0.121088 0.080189 0.284962 -0.976826 -0.056096 1 0 0 0 0 0 1 795932
-0.002071 -0.000322 0.121078 -0.183990 0.347108 -0.839430 -0.056127 1 0 0 0 0 0 1 796924
-0.002061 -0.000324 0.121075 -0.092413 0.326250 -0.907852 -0.056157 1 0 0 0 0 0 1 797903
-0.002057 -0.000325 0.121074 -0.024898 0.310591 -0.943765 -0.056189 1 0 0 0 0 0 1 798930
-0.002054 -0.000326 0.121073 0.010807 0.302275 -0.957819 -0.056221 1 0 0 0 0 0 1 799929
-0.002053 -0.000326 0.121073 0.028786 0.298109 -0.963186 -0.056251 1 0 0 0 0 0 1 800901
-0.002052 -0.000326 0.121073 0.037768 0.296098 -0.965434 -0.056283 1 0 0 0 0 0 1 801931
-0.002052 -0.000326 0.121073 0.042267 0.295179 -0.966580 -0.056314 1 0 0 0 0 0 1 802931
-0.002033 -0.000331 0.121063 -0.219788 0.356806 -0.829205 -0.056346 1 0 0 0 0 0 1 803931
-0.002023 -0.000333 0.121060 -0.127262 0.335713 -0.897751 -0.056377 1 0 0 0 0 0 1 804928
-0.002019 -0.000334 0.121058 -0.059302 0.319956 -0.933747 -0.056411 1 0 0 0 0 0 1 806012
-0.002016 -0.000335 0.121058 -0.023368 0.311563 -0.947779 -0.056440 1 0 0 0 0 0 1 806944
-0.002015 -0.000335 0.121058 -0.005290 0.307399 -0.953162 -0.056471 1 0 0 0 0 0 1 807946
-0.002015 -0.000335 0.121058 0.003737 0.305364 -0.955397 -0.056503 1 0 0 0 0 0 1 808948
-0.002014 -0.000335 0.121058 0.008239 0.304453 -0.956515 -0.056534 1 0 0 0 0 0 1 809942
-0.002014 -0.000335 0.121058 0.010498 0.304061 -0.957254 -0.056565 1 0 0 0 0 0 1 810940
-0.001995 -0.000340 0.121048 -0.252627 0.365942 -0.819561 -0.056596 1 0 0 0 0 0 1 811944
-0.001986 -0.000342 0.121044 -0.160783 0.345023 -0.888122 -0.056627 1 0 0 0 0 0 1 812939
-0.001981 -0.000343 0.121043 -0.093171 0.329336 -0.924072 -0.056659 1 0 0 0 0 0 1 813940
-0.001979 -0.000344 0.121043 -0.057429 0.321000 -0.938138 -0.056690 1 0 0 0 0 0 1 814940
-0.001977 -0.000344 0.121043 -0.039436 0.316845 -0.943508 -0.056721 1 0 0 0 0 0 1 815939
-0.001977 -0.000344 0.121043 -0.030466 0.314843 -0.945738 -0.056752 1 0 0 0 0 0 1 816938
-0.001977 -0.000344 0.121043 -0.025992 0.313923 -0.946857 -0.056784 1 0 0 0 0 0 1 817945
-0.001976 -0.000344 0.121043 -0.023769 0.313547 -0.947589 -0.056815 1 0 0 0 0 0 1 818939
-0.001976 -0.000344 0.121043 -0.022669 0.313442 -0.948184 -0.056846 1 0 0 0 0 0 1 819940
-0.001976 -0.000344 0.121043 -0.022127 0.313480 -0.948732 -0.056877 1 0 0 0 0 0 1 820938
-0.001976 -0.000344 0.121043 -0.021857 0.313585 -0.949251 -0.056909 1 0 0 0 0 0 1 821941
-0.001957 -0.000349 0.121033 -0.285935 0.375704 -0.811290 -0.056940 1 0 0 0 0 0 1 822940
-0.001948 -0.000351 0.121029 -0.194715 0.354936 -0.879875 -0.056971 1 0 0 0 0 0 1 823939
-0.001943 -0.000352 0.121028 -0.127437 0.339330 -0.915847 -0.057002 1 0 0 0 0 0 1 824940
-0.001941 -0.000353 0.121027 -0.091866 0.331035 -0.929906 -0.057034 1 0 0 0 0 0 1 825941
-0.001940 -0.000353 0.121027 -0.073973 0.326904 -0.935263 -0.057065 1 0 0 0 0 0 1 826938
-0.001939 -0.000353 0.121027 -0.065054 0.324904 -0.937492 -0.057096 1 0 0 0 0 0 1 827943
-0.001939 -0.000353 0.121027 -0.060619 0.323999 -0.938597 -0.057127 1 0 0 0 0 0 1 828931
-0.001939 -0.000353 0.121027 -0.058417 0.323633 -0.939333 -0.057159 1 0 0 0 0 0 1 829946
-0.001939 -0.000353 0.121027 -0.057348 0.323530 -0.939901 -0.057189 1 0 0 0 0 0 1 830920
-0.001939 -0.000353 0.121027 -0.056807 0.323583 -0.940451 -0.057221 1 0 0 0 0 0 1 831940
-0.001939 -0.000353 0.121027 -0.056570 0.323675 -0.940974 -0.057252 1 0 0 0 0 0 1 832937
-0.001939 -0.000353 0.121027 -0.056458 0.323827 -0.941487 -0.057284 1 0 0 0 0 0 1 833941
-0.001939 -0.000353 0.121027 -0.056421 0.323987 -0.942010 -0.057315 1 0 0 0 0 0 1 834937
-0.001939 -0.000353 0.121027 -0.056424 0.324158 -0.942519 -0.057346 1 0 0 0 0 0 1 835939
-0.001925 -0.000339 0.121007 -0.245912 0.130841 -0.658750 -0.057377 1 0 0 0 0 0 1 836937
-0.001918 -0.000332 0.121000 -0.179308 0.197421 -0.798930 -0.057409 1 0 0 0 0 0 1 837940
-0.001915 -0.000329 0.120997 -0.131144 0.246796 -0.872117 -0.057440 1 0 0 0 0 0 1 838940
-0.001913 -0.000327 0.120996 -0.106015 0.273061 -0.900399 -0.057471 1 0 0 0 0 0 1 839938
-0.001913 -0.000326 0.120996 -0.093529 0.286394 -0.910828 -0.057502 1 0 0 0 0 0 1 840927
-0.001912 -0.000326 0.120996 -0.087350 0.293155 -0.914854 -0.057535 1 0 0 0 0 0 1 841981
-0.001912 -0.000326 0.120996 -0.084305 0.296612 -0.916574 -0.057567 1 0 0 0 0 0 1 842996
-0.001912 -0.000326 0.120996 -0.082828 0.298410 -0.917487 -0.057597 1 0 0 0 0 0 1 843977
-0.001912 -0.000326 0.120996 -0.082198 0.299717 -0.919175 -0.057693 1 0 0 0 0 0 1 847057
-0.001912 -0.000326 0.120996 -0.081848 0.300296 -0.919694 -0.057723 1 0 0 0 0 0 1 848001
-0.001912 -0.000326 0.120996 -0.081713 0.300659 -0.920201 -0.057754 1 0 0 0 0 0 1 848980
-0.001912 -0.000326 0.120996 -0.081664 0.300924 -0.920719 -0.057785 1 0 0 0 0 0 1 849996
-0.001912 -0.000326 0.120996 -0.081649 0.301131 -0.921201 -0.057816 1 0 0 0 0 0 1 850977
-0.001912 -0.000326 0.120996 -0.081672 0.301316 -0.921713 -0.057848 1 0 0 0 0 0 1 851995
-0.001917 -0.000307 0.120985 -0.006952 0.046012 -0.776474 -0.057878 1 0 0 0 0 0 1 852978
-0.001920 -0.000298 0.120982 -0.031389 0.133347 -0.848496 -0.057910 1 0 0 0 0 0 1 853997
-0.001921 -0.000294 0.120980 -0.050411 0.198420 -0.886218 -0.057942 1 0 0 0 0 0 1 855014
-0.001922 -0.000291 0.120980 -0.060822 0.233063 -0.900910 -0.057971 1 0 0 0 0 0 1 855927
-0.001922 -0.000290 0.120980 -0.066226 0.250671 -0.906481 -0.058001 1 0 0 0 0 0 1 856914
-0.001923 -0.000290 0.120980 -0.068963 0.259560 -0.908764 -0.058033 1 0 0 0 0 0 1 857924
-0.001923 -0.000289 0.120980 -0.070383 0.264072 -0.909886 -0.058064 1 0 0 0 0 0 1 858926
-0.001923 -0.000289 0.120980 -0.071116 0.266413 -0.910588 -0.058095 1 0 0 0 0 0 1 859913
-0.001923 -0.000289 0.120980 -0.071510 0.267645 -0.911157 -0.058127 1 0 0 0 0 0 1 860921
-0.001923 -0.000289 0.120980 -0.071718 0.268340 -0.911672 -0.058158 1 0 0 0 0 0 1 861916
-0.001923 -0.000289 0.120980 -0.071838 0.268751 -0.912185 -0.058189 1 0 0 0 0 0 1 862929
-0.001923 -0.000289 0.120980 -0.071925 0.269016 -0.912665 -0.058220 1 0 0 0 0 0 1 863917
-0.001923 -0.000289 0.120980 -0.071989 0.269238 -0.913162 -0.058252 1 0 0 0 0 0 1 864932
-0.001923 -0.000289 0.120980 -0.072027 0.269416 -0.913649 -0.058283 1 0 0 0 0 0 1 865914
-0.001923 -0.000289 0.120980 -0.072072 0.269587 -0.914136 -0.058314 1 0 0 0 0 0 1 866921
-0.001923 -0.000289 0.120980 -0.072111 0.269734 -0.914627 -0.058346 1 0 0 0 0 0 1 867923
-0.001923 -0.000289 0.120980 -0.072165 0.269892 -0.915115 -0.058377 1 0 0 0 0 0 1 868920
-0.001923 -0.000289 0.120980 -0.072193 0.270035 -0.915607 -0.058408 1 0 0 0 0 0 1 869912
-0.001923 -0.000289 0.120980 -0.072231 0.270181 -0.916104 -0.058439 1 0 0 0 0 0 1 870924
-0.001923 -0.000289 0.120980 -0.072280 0.270325 -0.916578 -0.058470 1 0 0 0 0 0 1 871904
-0.001923 -0.000289 0.120980 -0.072305 0.270458 -0.917073 -0.058502 1 0 0 0 0 0 1 872918
-0.001928 -0.000271 0.120969 0.002411 0.015072 -0.771586 -0.058532 1 0 0 0 0 0 1 873902
-0.001931 -0.000261 0.120966 -0.021965 0.102212 -0.843631 -0.058564 1 0 0 0 0 0 1 874916
-0.001913 -0.000261 0.120954 -0.305435 0.229284 -0.742508 -0.058595 1 0 0 0 0 0 1 875916
-0.001905 -0.000261 0.120950 -0.225014 0.242992 -0.825279 -0.058627 1 0 0 0 0 0 1 876919
-0.001900 -0.000261 0.120949 -0.163339 0.244808 -0.866295 -0.058658 1 0 0 0 0 0 1 877916
-0.001898 -0.000261 0.120949 -0.130597 0.245240 -0.882088 -0.058689 1 0 0 0 0 0 1 878900
-0.001897 -0.000261 0.120948 -0.114164 0.245441 -0.888035 -0.058720 1 0 0 0 0 0 1 879900
-0.001897 -0.000261 0.120948 -0.105972 0.245598 -0.890436 -0.058752 1 0 0 0 0 0 1 880916
-0.001896 -0.000261 0.120948 -0.101922 0.245735 -0.891575 -0.058782 1 0 0 0 0 0 1 881901
-0.001896 -0.000261 0.120948 -0.099938 0.245868 -0.892300 -0.058814 1 0 0 0 0 0 1 882918
-0.001896 -0.000261 0.120948 -0.098958 0.246003 -0.892837 -0.058845 1 0 0 0 0 0 1 883900
-0.001896 -0.000261 0.120948 -0.098499 0.246136 -0.893355 -0.058877 1 0 0 0 0 0 1 884921
-0.001896 -0.000261 0.120948 -0.098294 0.246278 -0.893885 -0.058911 1 0 0 0 0 0 1 886016
-0.001896 -0.000261 0.120948 -0.098222 0.246413 -0.894360 -0.058942 1 0 0 0 0 0 1 887007
-0.001896 -0.000261 0.120948 -0.098209 0.246538 -0.894820 -0.058972 1 0 0 0 0 0 1 887979
-0.001896 -0.000261 0.120948 -0.098234 0.246662 -0.895285 -0.059003 1 0 0 0 0 0 1 888974
-0.001896 -0.000261 0.120948 -0.098276 0.246801 -0.895772 -0.059035 1 0 0 0 0 0 1 889977
-0.001896 -0.000261 0.120948 -0.098305 0.246930 -0.896249 -0.059067 1 0 0 0 0 0 1 890995
-0.001896 -0.000261 0.120948 -0.098356 0.247062 -0.896733 -0.059098 1 0 0 0 0 0 1 892017
-0.001896 -0.000261 0.120948 -0.098415 0.247182 -0.897208 -0.059129 1 0 0 0 0 0 1 893004
-0.001896 -0.000261 0.120948 -0.098459 0.247317 -0.897663 -0.059160 1 0 0 0 0 0 1 893976
-0.001896 -0.000261 0.120948 -0.098513 0.247460 -0.898142 -0.059191 1 0 0 0 0 0 1 894973
-0.001896 -0.000261 0.120948 -0.098562 0.247580 -0.898609 -0.059222 1 0 0 0 0 0 1 895970
-0.001896 -0.000261 0.120948 -0.098614 0.247709 -0.899082 -0.059253 1 0 0 0 0 0 1 896971
-0.001896 -0.000261 0.120948 -0.098665 0.247840 -0.899556 -0.059285 1 0 0 0 0 0 1 897971
-0.001896 -0.000261 0.120948 -0.098721 0.247982 -0.900037 -0.059316 1 0 0 0 0 0 1 898971
-0.001896 -0.000261 0.120948 -0.098782 0.248105 -0.900498 -0.059347 1 0 0 0 0 0 1 899969
-0.001896 -0.000261 0.120948 -0.098825 0.248237 -0.900993 -0.059379 1 0 0 0 0 0 1 901003
-0.001896 -0.000261 0.120948 -0.098876 0.248367 -0.901468 -0.059411 1 0 0 0 0 0 1 902004
-0.001896 -0.000261 0.120948 -0.098927 0.248497 -0.901939 -0.059442 1 0 0 0 0 0 1 902996
-0.001896 -0.000261 0.120948 -0.098991 0.248631 -0.902429 -0.059473 1 0 0 0 0 0 1 904001
-0.001896 -0.000261 0.120948 -0.099033 0.248758 -0.902889 -0.059504 1 0 0 0 0 0 1 904996
-0.001896 -0.000261 0.120948 -0.099084 0.248889 -0.903365 -0.059535 1 0 0 0 0 0 1 906002
-0.001896 -0.000261 0.120948 -0.099135 0.249018 -0.903833 -0.059566 1 0 0 0 0 0 1 906990
-0.001896 -0.000261 0.120948 -0.099188 0.249151 -0.904315 -0.059598 1 0 0 0 0 0 1 908007
-0.001896 -0.000261 0.120948 -0.099243 0.249292 -0.904791 -0.059629 1 0 0 0 0 0 1 908996
-0.001896 -0.000261 0.120948 -0.099292 0.249413 -0.905261 -0.059660 1 0 0 0 0 0 1 910000
-0.001896 -0.000261 0.120948 -0.099342 0.249539 -0.905721 -0.059691 1 0 0 0 0 0 1 910972
-0.001896 -0.000261 0.120948 -0.099394 0.249669 -0.906194 -0.059722 1 0 0 0 0 0 1 911969
-0.001896 -0.000261 0.120948 -0.099446 0.249799 -0.906668 -0.059753 1 0 0 0 0 0 1 912969
-0.001896 -0.000261 0.120948 -0.099501 0.249942 -0.907149 -0.059785 1 0 0 0 0 0 1 913971
-0.001896 -0.000261 0.120948 -0.099550 0.250063 -0.907617 -0.059816 1 0 0 0 0 0 1 914970
-0.001877 -0.000266 0.120938 -0.364335 0.312363 -0.768915 -0.059847 1 0 0 0 0 0 1 915969
-0.001868 -0.000268 0.120935 -0.273820 0.291652 -0.837453 -0.059880 1 0 0 0 0 0 1 917017
-0.001863 -0.000269 0.120934 -0.206923 0.276060 -0.873344 -0.059910 1 0 0 0 0 0 1 917996
-0.001861 -0.000270 0.120933 -0.171653 0.267941 -0.887957 -0.059981 1 0 0 0 0 0 1 920263
-0.001859 -0.000270 0.120933 -0.153850 0.263761 -0.893145 -0.060004 1 0 0 0 0 0 1 920994
-0.001859 -0.000270 0.120933 -0.145104 0.261914 -0.895946 -0.060078 1 0 0 0 0 0 1 923358
-0.001859 -0.000270 0.120933 -0.140700 0.260923 -0.896833 -0.060097 1 0 0 0 0 0 1 923977
-0.001858 -0.000270 0.120933 -0.138560 0.260521 -0.897516 -0.060129 1 0 0 0 0 0 1 924993
-0.001858 -0.000270 0.120933 -0.137529 0.260392 -0.898064 -0.060160 1 0 0 0 0 0 1 925994
-0.001858 -0.000270 0.120933 -0.137052 0.260375 -0.898508 -0.060189 1 0 0 0 0 0 1 926912
-0.001858 -0.000270 0.120933 -0.136844 0.260443 -0.898994 -0.060220 1 0 0 0 0 0 1 927920
-0.001858 -0.000270 0.120933 -0.136768 0.260542 -0.899448 -0.060251 1 0 0 0 0 0 1 928911
-0.001858 -0.000270 0.120933 -0.136771 0.260662 -0.899930 -0.060283 1 0 0 0 0 0 1 929920
-0.001858 -0.000270 0.120933 -0.136802 0.260786 -0.900393 -0.060314 1 0 0 0 0 0 1 930911
-0.001858 -0.000270 0.120933 -0.136862 0.260931 -0.900855 -0.060345 1 0 0 0 0 0 1 931918
-0.001858 -0.000270 0.120933 -0.136918 0.261053 -0.901323 -0.060377 1 0 0 0 0 0 1 932923
-0.001858 -0.000270 0.120933 -0.136987 0.261187 -0.901789 -0.060408 1 0 0 0 0 0 1 933923
-0.001858 -0.000270 0.120933 -0.137045 0.261318 -0.902256 -0.060439 1 0 0 0 0 0 1 934911
-0.001858 -0.000270 0.120933 -0.137131 0.261468 -0.902728 -0.060470 1 0 0 0 0 0 1 935920
-0.001858 -0.000270 0.120933 -0.137187 0.261590 -0.903193 -0.060502 1 0 0 0 0 0 1 936916
-0.001858 -0.000270 0.120933 -0.137269 0.261728 -0.903657 -0.060533 1 0 0 0 0 0 1 937925
-0.001858 -0.000270 0.120933 -0.137341 0.261862 -0.904118 -0.060564 1 0 0 0 0 0 1 938916
-0.001858 -0.000270 0.120933 -0.137411 0.261997 -0.904606 -0.060595 1 0 0 0 0 0 1 939918
-0.001858 -0.000270 0.120933 -0.137483 0.262133 -0.905056 -0.060627 1 0 0 0 0 0 1 940921
-0.001858 -0.000270 0.120933 -0.137542 0.262265 -0.905528 -0.060658 1 0 0 0 0 0 1 941923
-0.001858 -0.000270 0.120933 -0.137624 0.262403 -0.905992 -0.060689 1 0 0 0 0 0 1 942929
-0.001858 -0.000270 0.120933 -0.137694 0.262535 -0.906443 -0.060720 1 0 0 0 0 0 1 943898
-0.001858 -0.000270 0.120933 -0.137755 0.262672 -0.906932 -0.060752 1 0 0 0 0 0 1 944933
-0.001858 -0.000270 0.120933 -0.137840 0.262821 -0.907398 -0.060783 1 0 0 0 0 0 1 945930
-0.001858 -0.000270 0.120933 -0.137897 0.262943 -0.907863 -0.060814 1 0 0 0 0 0 1 946927
-0.001858 -0.000270 0.120933 -0.137976 0.263075 -0.908309 -0.060845 1 0 0 0 0 0 1 947896
-0.001858 -0.000270 0.120933 -0.138050 0.263214 -0.908788 -0.060877 1 0 0 0 0 0 1 948926
-0.001858 -0.000270 0.120933 -0.138112 0.263359 -0.909268 -0.060908 1 0 0 0 0 0 1 949927
-0.001858 -0.000270 0.120933 -0.138189 0.263482 -0.909709 -0.060938 1 0 0 0 0 0 1 950896
-0.001858 -0.000270 0.120933 -0.138259 0.263608 -0.910201 -0.060971 1 0 0 0 0 0 1 951925
-0.001858 -0.000270 0.120933 -0.138333 0.263753 -0.910656 -0.061002 1 0 0 0 0 0 1 952925
-0.001858 -0.000270 0.120933 -0.138404 0.263889 -0.911118 -0.061033 1 0 0 0 0 0 1 953920
-0.001858 -0.000270 0.120933 -0.138461 0.264017 -0.911579 -0.061063 1 0 0 0 0 0 1 954895
-0.001858 -0.000270 0.120933 -0.138548 0.264171 -0.912061 -0.061096 1 0 0 0 0 0 1 955925
-0.001858 -0.000270 0.120933 -0.138618 0.264296 -0.912521 -0.061127 1 0 0 0 0 0 1 956926
-0.001858 -0.000270 0.120933 -0.138676 0.264428 -0.912993 -0.061158 1 0 0 0 0 0 1 957926
-0.001858 -0.000270 0.120933 -0.138759 0.264568 -0.913463 -0.061190 1 0 0 0 0 0 1 958946
-0.001858 -0.000270 0.120933 -0.138821 0.264709 -0.913931 -0.061220 1 0 0 0 0 0 1 959922
-0.001858 -0.000270 0.120933 -0.138898 0.264833 -0.914375 -0.061251 1 0 0 0 0 0 1 960899
-0.001858 -0.000270 0.120933 -0.138959 0.264969 -0.914862 -0.061283 1 0 0 0 0 0 1 961932
-0.001858 -0.000270 0.120933 -0.139049 0.265097 -0.915327 -0.061314 1 0 0 0 0 0 1 962926
-0.001858 -0.000270 0.120933 -0.139112 0.265235 -0.915772 -0.061345 1 0 0 0 0 0 1 963894
-0.001858 -0.000270 0.120933 -0.139176 0.265384 -0.916265 -0.061377 1 0 0 0 0 0 1 964925
-0.001858 -0.000270 0.120933 -0.139254 0.265512 -0.916722 -0.061408 1 0 0 0 0 0 1 965928
-0.001858 -0.000270 0.120933 -0.139325 0.265645 -0.917180 -0.061439 1 0 0 0 0 0 1 966914
-0.001858 -0.000270 0.120933 -0.139384 0.265778 -0.917657 -0.061471 1 0 0 0 0 0 1 967923
-0.001858 -0.000270 0.120933 -0.139466 0.265916 -0.918118 -0.061502 1 0 0 0 0 0 1 968923
-0.001858 -0.000270 0.120933 -0.139529 0.266060 -0.918597 -0.061533 1 0 0 0 0 0 1 969924
-0.001858 -0.000270 0.120933 -0.139608 0.266188 -0.919052 -0.061564 1 0 0 0 0 0 1 970923
-0.001858 -0.000270 0.120933 -0.139680 0.266322 -0.919517 -0.061595 1 0 0 0 0 0 1 971923
-0.001858 -0.000270 0.120933 -0.139737 0.266450 -0.919977 -0.061626 1 0 0 0 0 0 1 972896
-0.001858 -0.000270 0.120933 -0.139829 0.266583 -0.920458 -0.061658 1 0 0 0 0 0 1 973925
-0.001839 -0.000275 0.120923 -0.405033 0.329013 -0.781319 -0.061689 1 0 0 0 0 0 1 974931
-0.001830 -0.000277 0.120920 -0.314880 0.308365 -0.849784 -0.061721 1 0 0 0 0 0 1 975926
-0.001825 -0.000278 0.120918 -0.248185 0.292810 -0.885679 -0.061751 1 0 0 0 0 0 1 976912
-0.001823 -0.000279 0.120918 -0.212924 0.284554 -0.899698 -0.061783 1 0 0 0 0 0 1 977920
-0.001822 -0.000279 0.120918 -0.195198 0.280423 -0.904985 -0.061814 1 0 0 0 0 0 1 978910
-0.001821 -0.000279 0.120918 -0.186396 0.278404 -0.907168 -0.061845 1 0 0 0 0 0 1 979922
-0.001821 -0.000279 0.120918 -0.182048 0.277472 -0.908211 -0.061877 1 0 0 0 0 0 1 980926
-0.001821 -0.000279 0.120918 -0.179932 0.277073 -0.908879 -0.061908 1 0 0 0 0 0 1 981927
-0.001821 -0.000279 0.120918 -0.178922 0.276949 -0.909418 -0.061939 1 0 0 0 0 0 1 982925
-0.001821 -0.000279 0.120918 -0.178459 0.276945 -0.909899 -0.061970 1 0 0 0 0 0 1 983923
-0.001821 -0.000279 0.120918 -0.178260 0.277026 -0.910368 -0.062002 1 0 0 0 0 0 1 984924
-0.001821 -0.000279 0.120918 -0.178210 0.277122 -0.910825 -0.062033 1 0 0 0 0 0 1 985925
-0.001821 -0.000279 0.120918 -0.178244 0.277248 -0.911289 -0.062064 1 0 0 0 0 0 1 986924
-0.001821 -0.000279 0.120918 -0.178296 0.277378 -0.911747 -0.062096 1 0 0 0 0 0 1 987924
-0.001821 -0.000279 0.120918 -0.178359 0.277511 -0.912198 -0.062127 1 0 0 0 0 0 1 988923
-0.001821 -0.000279 0.120918 -0.178444 0.277669 -0.912702 -0.062160 1 0 0 0 0 0 1 989994
-0.001821 -0.000279 0.120918 -0.178541 0.277800 -0.913147 -0.062191 1 0 0 0 0 0 1 990990
-0.001821 -0.000279 0.120918 -0.178627 0.277925 -0.913612 -0.062222 1 0 0 0 0 0 1 991977
-0.001821 -0.000279 0.120918 -0.178708 0.278071 -0.914063 -0.062253 1 0 0 0 0 0 1 992973
-0.001821 -0.000279 0.120918 -0.178799 0.278222 -0.914522 -0.062284 1 0 0 0 0 0 1 993960
-0.001821 -0.000279 0.120918 -0.179039 0.278573 -0.915689 -0.062364 1 0 0 0 0 0 1 996530
-0.001821 -0.000279 0.120918 -0.179069 0.278634 -0.915905 -0.062379 1 0 0 0 0 0 1 996990
-0.001821 -0.000279 0.120918 -0.179222 0.278874 -0.916696 -0.062433 1 0 0 0 0 0 1 998712
-0.001821 -0.000279 0.120918 -0.179329 0.279040 -0.917242 -0.062470 1 0 0 0 0 0 1 999903
-0.001821 -0.000279 0.120918 -0.179419 0.279186 -0.917691 -0.062500 1 0 0 0 0 0 2 918
-0.001821 -0.000279 0.120918 -0.179415 0.279176 -0.917686 -0.062500 1 0 0 0 0 0 2 1912
-0.001821 -0.000279 0.120918 -0.179427 0.279178 -0.917678 -0.062500 1 0 0 0 0 0 2 2907
-0.001821 -0.000279 0.120918 -0.179425 0.279166 -0.917691 -0.062500 1 0 0 0 0 0 2 3916
-0.001821 -0.000279 0.120918 -0.179417 0.279173 -0.917685 -0.062500 1 0 0 0 0 0 2 4907
-0.001821 -0.000279 0.120918 -0.179419 0.279186 -0.917692 -0.062500 1 0 0 0 0 0 2 5889
-0.001821 -0.000279 0.120918 -0.179416 0.279176 -0.917686 -0.062500 1 0 0 0 0 0 2 6918
-0.001821 -0.000279 0.120918 -0.179415 0.279175 -0.917685 -0.062500 1 0 0 0 0 0 2 7938
-0.001821 -0.000279 0.120918 -0.179427 0.279177 -0.917678 -0.062500 1 0 0 0 0 0 2 8947
-0.001821 -0.000279 0.120918 -0.179417 0.279175 -0.917684 -0.062500 1 0 0 0 0 0 2 9925
-0.001821 -0.000279 0.120918 -0.179419 0.279186 -0.917691 -0.062500 1 0 0 0 0 0 2 10923
-0.001821 -0.000279 0.120918 -0.179416 0.279176 -0.917686 -0.062500 1 0 0 0 0 0 2 11911
-0.001821 -0.000279 0.120918 -0.179415 0.279175 -0.917685 -0.062500 1 0 0 0 0 0 2 12917
-0.001821 -0.000279 0.120918 -0.179415 0.279175 -0.917685 -0.062500 1 0 0 0 0 0 2 13910
-0.001821 -0.000279 0.120918 -0.179427 0.279177 -0.917678 -0.062500 1 0 0 0 0 0 2 14915
-0.001821 -0.000279 0.120918 -0.179428 0.279178 -0.917697 -0.062500 1 0 0 0 0 0 2 15928
-0.001821 -0.000279 0.120918 -0.179417 0.279175 -0.917686 -0.062500 1 0 0 0 0 0 2 16917
-0.001821 -0.000279 0.120918 -0.179415 0.279174 -0.917685 -0.062500 1 0 0 0 0 0 2 18041
-0.001821 -0.000279 0.120918 -0.179415 0.279174 -0.917685 -0.062500 1 0 0 0 0 0 2 19046
-0.001821 -0.000279 0.120918 -0.179427 0.279177 -0.917678 -0.062500 1 0 0 0 0 0 2 19922
-0.001821 -0.000279 0.120918 -0.179420 0.279186 -0.917691 -0.062500 1 0 0 0 0 0 2 20894
-0.001821 -0.000279 0.120918 -0.179416 0.279176 -0.917685 -0.062500 1 0 0 0 0 0 2 21924
-0.001821 -0.000279 0.120918 -0.179415 0.279175 -0.917685 -0.062500 1 0 0 0 0 0 2 22923
-0.001821 -0.000279 0.120918 -0.179415 0.279175 -0.917685 -0.062500 1 0 0 0 0 0 2 23895
-0.001821 -0.000279 0.120918 -0.179415 0.279174 -0.917685 -0.062500 1 0 0 0 0 0 2 24927
-0.001821 -0.000279 0.120918 -0.179430 0.279189 -0.917685 -0.062500 1 0 0 0 0 0 2 25924
-0.001821 -0.000279 0.120918 -0.179425 0.279168 -0.917692 -0.062500 1 0 0 0 0 0 2 27048
-0.001821 -0.000279 0.120918 -0.179416 0.279174 -0.917686 -0.062500 1 0 0 0 0 0 2 27922
-0.001821 -0.000279 0.120918 -0.179415 0.279174 -0.917685 -0.062500 1 0 0 0 0 0 2 28924
-0.001821 -0.000279 0.120918 -0.179415 0.279174 -0.917685 -0.062500 1 0 0 0 0 0 2 29924
-0.001821 -0.000279 0.120918 -0.179431 0.279189 -0.917685 -0.062500 1 0 0 0 0 0 2 31026
-0.001821 -0.000279 0.120918 -0.179417 0.279176 -0.917685 -0.062500 1 0 0 0 0 0 2 31922
-0.001821 -0.000279 0.120918 -0.179416 0.279175 -0.917685 -0.062500 1 0 0 0 0 0 2 32922
-0.001802 -0.000284 0.120908 -0.444672 0.341477 -0.777802 -0.062500 1 0 0 0 0 0 2 33923
-0.001792 -0.000286 0.120904 -0.354629 0.320746 -0.845851 -0.062500 1 0 0 0 0 0 2 35050
-0.001788 -0.000287 0.120903 -0.287935 0.305087 -0.881313 -0.062500 1 0 0 0 0 0 2 36047
-0.001785 -0.000288 0.120903 -0.252613 0.296688 -0.894863 -0.062500 1 0 0 0 0 0 2 37048
-0.001784 -0.000288 0.120902 -0.234826 0.292414 -0.899708 -0.062500 1 0 0 0 0 0 2 38047
-0.001783 -0.000288 0.120902 -0.225947 0.290266 -0.901419 -0.062500 1 0 0 0 0 0 2 38923
-0.001783 -0.000288 0.120902 -0.221527 0.289198 -0.902016 -0.062500 1 0 0 0 0 0 2 40026
-0.001783 -0.000288 0.120902 -0.219301 0.288655 -0.902220 -0.062500 1 0 0 0 0 0 2 41046
-0.001783 -0.000288 0.120902 -0.218200 0.288392 -0.902302 -0.062500 1 0 0 0 0 0 2 42047
-0.001783 -0.000288 0.120902 -0.217659 0.288252 -0.902318 -0.062500 1 0 0 0 0 0 2 43022
-0.001783 -0.000288 0.120902 -0.217372 0.288193 -0.902327 -0.062500 1 0 0 0 0 0 2 44049
-0.001783 -0.000288 0.120902 -0.217233 0.288150 -0.902325 -0.062500 1 0 0 0 0 0 2 45046
-0.001783 -0.000288 0.120902 -0.217165 0.288133 -0.902336 -0.062500 1 0 0 0 0 0 2 46049
-0.001783 -0.000288 0.120902 -0.217126 0.288123 -0.902337 -0.062500 1 0 0 0 0 0 2 47045
-0.001783 -0.000288 0.120902 -0.217112 0.288119 -0.902323 -0.062500 1 0 0 0 0 0 2 48047
-0.001783 -0.000288 0.120902 -0.217102 0.288128 -0.902335 -0.062500 1 0 0 0 0 0 2 49034
-0.001783 -0.000288 0.120902 -0.217098 0.288118 -0.902329 -0.062500 1 0 0 0 0 0 2 49933
-0.001783 -0.000288 0.120902 -0.217106 0.288108 -0.902335 -0.062500 1 0 0 0 0 0 2 51062
-0.001783 -0.000288 0.120902 -0.217099 0.288115 -0.902329 -0.062500 1 0 0 0 0 0 2 52056
-0.001783 -0.000288 0.120902 -0.217102 0.288128 -0.902335 -0.062500 1 0 0 0 0 0 2 53057
-0.001783 -0.000288 0.120902 -0.217099 0.288118 -0.902329 -0.062500 1 0 0 0 0 0 2 54057
-0.001783 -0.000288 0.120902 -0.217087 0.288114 -0.902335 -0.062500 1 0 0 0 0 0 2 55059
-0.001783 -0.000288 0.120902 -0.217097 0.288116 -0.902329 -0.062500 1 0 0 0 0 0 2 56037
-0.001783 -0.000288 0.120902 -0.217098 0.288116 -0.902328 -0.062500 1 0 0 0 0 0 2 57055
-0.001783 -0.000288 0.120902 -0.217089 0.288125 -0.902341 -0.062500 1 0 0 0 0 0 2 58057
-0.001783 -0.000288 0.120902 -0.217097 0.288118 -0.902330 -0.062500 1 0 0 0 0 0 2 59056
-0.001783 -0.000288 0.120902 -0.217098 0.288117 -0.902329 -0.062500 1 0 0 0 0 0 2 60055
-0.001783 -0.000288 0.120902 -0.217107 0.288108 -0.902335 -0.062500 1 0 0 0 0 0 2 61055
-0.001783 -0.000288 0.120902 -0.217087 0.288112 -0.902336 -0.062500 1 0 0 0 0 0 2 62099
-0.001783 -0.000288 0.120902 -0.217100 0.288127 -0.902336 -0.062500 1 0 0 0 0 0 2 63112
-0.001783 -0.000288 0.120902 -0.217099 0.288117 -0.902330 -0.062500 1 0 0 0 0 0 2 64096
-0.001783 -0.000288 0.120902 -0.217099 0.288116 -0.902329 -0.062500 1 0 0 0 0 0 2 65112
-0.001783 -0.000288 0.120902 -0.217086 0.288113 -0.902335 -0.062500 1 0 0 0 0 0 2 66097
-0.001783 -0.000288 0.120902 -0.217097 0.288116 -0.902329 -0.062500 1 0 0 0 0 0 2 67112
-0.001783 -0.000288 0.120902 -0.217101 0.288128 -0.902335 -0.062500 1 0 0 0 0 0 2 68098
-0.001783 -0.000288 0.120902 -0.217099 0.288118 -0.902329 -0.062500 1 0 0 0 0 0 2 69113
-0.001783 -0.000288 0.120902 -0.217098 0.288117 -0.902328 -0.062500 1 0 0 0 0 0 2 70082
-0.001783 -0.000288 0.120902 -0.217086 0.288114 -0.902335 -0.062500 1 0 0 0 0 0 2 71492
-0.001783 -0.000288 0.120902 -0.217109 0.288119 -0.902343 -0.062500 1 0 0 0 0 0 2 72030
-0.001783 -0.000288 0.120902 -0.217100 0.288117 -0.902330 -0.062500 1 0 0 0 0 0 2 73480
-0.001783 -0.000288 0.120902 -0.217099 0.288116 -0.902329 -0.062500 1 0 0 0 0 0 2 73923
-0.001783 -0.000288 0.120902 -0.217087 0.288113 -0.902335 -0.062500 1 0 0 0 0 0 2 75030
-0.001783 -0.000288 0.120902 -0.217097 0.288116 -0.902329 -0.062500 1 0 0 0 0 0 2 76036
-0.001783 -0.000288 0.120902 -0.217102 0.288128 -0.902335 -0.062500 1 0 0 0 0 0 2 77040
-0.001783 -0.000288 0.120902 -0.217099 0.288118 -0.902329 -0.062500 1 0 0 0 0 0 2 78030
-0.001783 -0.000288 0.120902 -0.217099 0.288117 -0.902328 -0.062500 1 0 0 0 0 0 2 79039
-0.001783 -0.000288 0.120902 -0.217086 0.288114 -0.902335 -0.062500 1 0 0 0 0 0 2 80047
-0.001783 -0.000288 0.120902 -0.217097 0.288116 -0.902329 -0.062500 1 0 0 0 0 0 2 81047
-0.001783 -0.000288 0.120902 -0.217089 0.288125 -0.902342 -0.062500 1 0 0 0 0 0 2 81912
-0.001783 -0.000288 0.120902 -0.217097 0.288118 -0.902330 -0.062500 1 0 0 0 0 0 2 83032
-0.001783 -0.000288 0.120902 -0.217106 0.288108 -0.902336 -0.062500 1 0 0 0 0 0 2 84038
-0.001783 -0.000288 0.120902 -0.217099 0.288115 -0.902329 -0.062500 1 0 0 0 0 0 2 85042
-0.001783 -0.000288 0.120902 -0.217099 0.288116 -0.902329 -0.062500 1 0 0 0 0 0 2 86048
-0.001783 -0.000288 0.120902 -0.217090 0.288125 -0.902342 -0.062500 1 0 0 0 0 0 2 87040
-0.001783 -0.000288 0.120902 -0.217097 0.288117 -0.902330 -0.062500 1 0 0 0 0 0 2 88036
-0.001783 -0.000288 0.120902 -0.217098 0.288117 -0.902329 -0.062500 1 0 0 0 0 0 2 89034
-0.001783 -0.000288 0.120902 -0.217098 0.288116 -0.902328 -0.062500 1 0 0 0 0 0 2 90050
-0.001783 -0.000288 0.120902 -0.217086 0.288113 -0.902335 -0.062500 1 0 0 0 0 0 2 91035
-0.001783 -0.000288 0.120902 -0.217100 0.288128 -0.902336 -0.062500 1 0 0 0 0 0 2 92034
-0.001783 -0.000288 0.120902 -0.217098 0.288118 -0.902329 -0.062500 1 0 0 0 0 0 2 93040
-0.001783 -0.000288 0.120902 -0.217098 0.288117 -0.902328 -0.062500 1 0 0 0 0 0 2 94038
-0.001783 -0.000288 0.120902 -0.217107 0.288108 -0.902335 -0.062500 1 0 0 0 0 0 2 95034
-0.001783 -0.000288 0.120902 -0.217087 0.288112 -0.902336 -0.062500 1 0 0 0 0 0 2 96035
-0.001783 -0.000288 0.120902 -0.217101 0.288127 -0.902336 -0.062500 1 0 0 0 0 0 2 97018
-0.001783 -0.000288 0.120902 -0.217099 0.288118 -0.902330 -0.062500 1 0 0 0 0 0 2 98019
-0.001783 -0.000288 0.120902 -0.217086 0.288114 -0.902335 -0.062500 1 0 0 0 0 0 2 99034
-0.001783 -0.000288 0.120902 -0.217097 0.288116 -0.902329 -0.062500 1 0 0 0 0 0 2 100035
-0.001783 -0.000288 0.120902 -0.217098 0.288116 -0.902329 -0.062500 1 0 0 0 0 0 2 101017
-0.001783 -0.000288 0.120902 -0.217102 0.288128 -0.902335 -0.062500 1 0 0 0 0 0 2 102038
-0.001783 -0.000288 0.120902 -0.217099 0.288118 -0.902329 -0.062500 1 0 0 0 0 0 2 103032
-0.001783 -0.000288 0.120902 -0.217099 0.288117 -0.902328 -0.062500 1 0 0 0 0 0 2 104032
-0.001783 -0.000288 0.120902 -0.217095 0.288105 -0.902342 -0.062500 1 0 0 0 0 0 2 105032
-0.001783 -0.000288 0.120902 -0.217098 0.288115 -0.902330 -0.062500 1 0 0 0 0 0 2 106038
-0.001783 -0.000288 0.120902 -0.217102 0.288128 -0.902335 -0.062500 1 0 0 0 0 0 2 107033
-0.001783 -0.000288 0.120902 -0.217087 0.288115 -0.902336 -0.062500 1 0 0 0 0 0 2 108034
-0.001783 -0.000288 0.120902 -0.217097 0.288116 -0.902330 -0.062500 1 0 0 0 0 0 2 109037
-0.001783 -0.000288 0.120902 -0.217098 0.288116 -0.902329 -0.062500 1 0 0 0 0 0 2 110042
-0.001783 -0.000288 0.120902 -0.217102 0.288128 -0.902335 -0.062500 1 0 0 0 0 0 2 111036
-0.001783 -0.000288 0.120902 -0.217099 0.288118 -0.902329 -0.062500 1 0 0 0 0 0 2 112036
-0.001783 -0.000288 0.120902 -0.217087 0.288114 -0.902335 -0.062500 1 0 0 0 0 0 2 113032
-0.001783 -0.000288 0.120902 -0.217097 0.288116 -0.902329 -0.062500 1 0 0 0 0 0 2 114033
-0.001783 -0.000288 0.120902 -0.217098 0.288116 -0.902328 -0.062500 1 0 0 0 0 0 2 115031
-0.001783 -0.000288 0.120902 -0.217089 0.288126 -0.902341 -0.062500 1 0 0 0 0 0 2 116031
-0.001783 -0.000288 0.120902 -0.217097 0.288118 -0.902330 -0.062500 1 0 0 0 0 0 2 117031
-0.001783 -0.000288 0.120902 -0.217106 0.288108 -0.902336 -0.062500 1 0 0 0 0 0 2 118033
-0.001783 -0.000288 0.120902 -0.217099 0.288115 -0.902329 -0.062500 1 0 0 0 0 0 2 119031
-0.001796 -0.000302 0.120892 -0.036836 0.480606 -0.751783 -0.062500 1 0 0 0 0 0 2 120027
-0.001802 -0.000309 0.120888 -0.096402 0.416162 -0.825031 -0.062500 1 0 0 0 0 0 2 121035
-0.001806 -0.000312 0.120887 -0.141685 0.367781 -0.863193 -0.062500 1 0 0 0 0 0 2 122039
-0.001807 -0.000314 0.120886 -0.166084 0.341923 -0.877777 -0.062500 1 0 0 0 0 0 2 123038
-0.001808 -0.000315 0.120886 -0.178554 0.328825 -0.882995 -0.062500 1 0 0 0 0 0 2 124016
-0.001808 -0.000315 0.120886 -0.184812 0.322243 -0.884834 -0.062500 1 0 0 0 0 0 2 125034
-0.001809 -0.000315 0.120886 -0.187960 0.318950 -0.885457 -0.062500 1 0 0 0 0 0 2 126035
-0.001809 -0.000316 0.120886 -0.189553 0.317302 -0.885691 -0.062500 1 0 0 0 0 0 2 127035
-0.001809 -0.000316 0.120886 -0.190340 0.316475 -0.885769 -0.062500 1 0 0 0 0 0 2 128032
-0.001809 -0.000316 0.120886 -0.190736 0.316072 -0.885791 -0.062500 1 0 0 0 0 0 2 129033
-0.001809 -0.000316 0.120886 -0.190929 0.315855 -0.885811 -0.062500 1 0 0 0 0 0 2 130034
-0.001809 -0.000316 0.120886 -0.191026 0.315766 -0.885808 -0.062500 1 0 0 0 0 0 2 131033
-0.001809 -0.000316 0.120886 -0.191081 0.315709 -0.885809 -0.062500 1 0 0 0 0 0 2 132026
-0.001809 -0.000316 0.120886 -0.191110 0.315680 -0.885810 -0.062500 1 0 0 0 0 0 2 133031
-0.001809 -0.000316 0.120886 -0.191120 0.315669 -0.885817 -0.062500 1 0 0 0 0 0 2 134096
-0.001809 -0.000316 0.120886 -0.191129 0.315660 -0.885805 -0.062500 1 0 0 0 0 0 2 135108
-0.001809 -0.000316 0.120886 -0.191133 0.315671 -0.885810 -0.062500 1 0 0 0 0 0 2 136093
-0.001809 -0.000316 0.120886 -0.191118 0.315658 -0.885811 -0.062500 1 0 0 0 0 0 2 137109
-0.001809 -0.000316 0.120886 -0.191136 0.315651 -0.885811 -0.062500 1 0 0 0 0 0 2 138093
-0.001809 -0.000316 0.120886 -0.191130 0.315659 -0.885804 -0.062500 1 0 0 0 0 0 2 139108
-0.001809 -0.000316 0.120886 -0.191141 0.315663 -0.885817 -0.062500 1 0 0 0 0 0 2 140091
-0.001809 -0.000316 0.120886 -0.191131 0.315660 -0.885805 -0.062500 1 0 0 0 0 0 2 141120
-0.001809 -0.000316 0.120886 -0.191126 0.315648 -0.885817 -0.062500 1 0 0 0 0 0 2 142083
-0.001809 -0.000316 0.120886 -0.191129 0.315659 -0.885805 -0.062500 1 0 0 0 0 0 2 143037
-0.001809 -0.000316 0.120886 -0.191138 0.315651 -0.885810 -0.062500 1 0 0 0 0 0 2 144028
-0.001809 -0.000316 0.120886 -0.191122 0.315668 -0.885817 -0.062500 1 0 0 0 0 0 2 145039
-0.001809 -0.000316 0.120886 -0.191137 0.315652 -0.885812 -0.062500 1 0 0 0 0 0 2 146029
-0.001809 -0.000316 0.120886 -0.191130 0.315659 -0.885804 -0.062500 1 0 0 0 0 0 2 147644
-0.001809 -0.000316 0.120886 -0.191138 0.315651 -0.885810 -0.062500 1 0 0 0 0 0 2 147902
-0.001809 -0.000316 0.120886 -0.191131 0.315659 -0.885804 -0.062500 1 0 0 0 0 0 2 149677
-0.001809 -0.000316 0.120886 -0.191129 0.315660 -0.885823 -0.062500 1 0 0 0 0 0 2 150041
-0.001809 -0.000316 0.120886 -0.191129 0.315660 -0.885805 -0.062500 1 0 0 0 0 0 2 151029
-0.001809 -0.000316 0.120886 -0.191138 0.315651 -0.885810 -0.062500 1 0 0 0 0 0 2 152040
-0.001809 -0.000316 0.120886 -0.191139 0.315650 -0.885811 -0.062500 1 0 0 0 0 0 2 153041
-0.001809 -0.000316 0.120886 -0.191119 0.315656 -0.885810 -0.062500 1 0 0 0 0 0 2 154029
-0.001809 -0.000316 0.120886 -0.191140 0.315662 -0.885818 -0.062500 1 0 0 0 0 0 2 155033
-0.001809 -0.000316 0.120886 -0.191131 0.315660 -0.885805 -0.062500 1 0 0 0 0 0 2 156033
-0.001809 -0.000316 0.120886 -0.191138 0.315651 -0.885810 -0.062500 1 0 0 0 0 0 2 157033
-0.001809 -0.000316 0.120886 -0.191119 0.315656 -0.885810 -0.062500 1 0 0 0 0 0 2 158034
-0.001809 -0.000316 0.120886 -0.191137 0.315650 -0.885811 -0.062500 1 0 0 0 0 0 2 159035
-0.001809 -0.000316 0.120886 -0.191134 0.315670 -0.885811 -0.062500 1 0 0 0 0 0 2 160034
-0.001809 -0.000316 0.120886 -0.191139 0.315652 -0.885811 -0.062500 1 0 0 0 0 0 2 161030
-0.001809 -0.000316 0.120886 -0.191119 0.315656 -0.885811 -0.062500 1 0 0 0 0 0 2 162035
-0.001809 -0.000316 0.120886 -0.191137 0.315650 -0.885811 -0.062500 1 0 0 0 0 0 2 163032
-0.001809 -0.000316 0.120886 -0.191130 0.315658 -0.885804 -0.062500 1 0 0 0 0 0 2 164035
-0.001809 -0.000316 0.120886 -0.191142 0.315662 -0.885817 -0.062500 1 0 0 0 0 0 2 165032
-0.001809 -0.000316 0.120886 -0.191119 0.315657 -0.885811 -0.062500 1 0 0 0 0 0 2 166036
-0.001809 -0.000316 0.120886 -0.191137 0.315651 -0.885811 -0.062500 1 0 0 0 0 0 2 167034
-0.001809 -0.000316 0.120886 -0.191130 0.315659 -0.885804 -0.062500 1 0 0 0 0 0 2 168031
-0.001809 -0.000316 0.120886 -0.191142 0.315663 -0.885817 -0.062500 1 0 0 0 0 0 2 169031
-0.001809 -0.000316 0.120886 -0.191131 0.315660 -0.885805 -0.062500 1 0 0 0 0 0 2 170032
-0.001809 -0.000316 0.120886 -0.191126 0.315648 -0.885817 -0.062500 1 0 0 0 0 0 2 171034
-0.001809 -0.000316 0.120886 -0.191129 0.315659 -0.885805 -0.062500 1 0 0 0 0 0 2 172033
-0.001809 -0.000316 0.120886 -0.191138 0.315651 -0.885810 -0.062500 1 0 0 0 0 0 2 173034
-0.001809 -0.000316 0.120886 -0.191122 0.315668 -0.885817 -0.062500 1 0 0 0 0 0 2 174033
-0.001809 -0.000316 0.120886 -0.191137 0.315652 -0.885812 -0.062500 1 0 0 0 0 0 2 175032
-0.001809 -0.000316 0.120886 -0.191130 0.315659 -0.885804 -0.062500 1 0 0 0 0 0 2 176031
-0.001809 -0.000316 0.120886 -0.191138 0.315651 -0.885810 -0.062500 1 0 0 0 0 0 2 177035
-0.001809 -0.000316 0.120886 -0.191131 0.315659 -0.885804 -0.062500 1 0 0 0 0 0 2 178036
-0.001809 -0.000316 0.120886 -0.191129 0.315660 -0.885823 -0.062500 1 0 0 0 0 0 2 179032
-0.001809 -0.000316 0.120886 -0.191130 0.315660 -0.885806 -0.062500 1 0 0 0 0 0 2 180033
-0.001809 -0.000316 0.120886 -0.191138 0.315651 -0.885810 -0.062500 1 0 0 0 0 0 2 181030
-0.001809 -0.000316 0.120886 -0.191131 0.315659 -0.885804 -0.062500 1 0 0 0 0 0 2 182034
-0.001809 -0.000316 0.120886 -0.191126 0.315648 -0.885816 -0.062500 1 0 0 0 0 0 2 183032
-0.001809 -0.000316 0.120886 -0.191132 0.315670 -0.885811 -0.062500 1 0 0 0 0 0 2 184032
-0.001809 -0.000316 0.120886 -0.191138 0.315652 -0.885811 -0.062500 1 0 0 0 0 0 2 185033
-0.001809 -0.000316 0.120886 -0.191131 0.315659 -0.885804 -0.062500 1 0 0 0 0 0 2 186032
-0.001809 -0.000316 0.120886 -0.191126 0.315648 -0.885817 -0.062500 1 0 0 0 0 0 2 187032
-0.001809 -0.000316 0.120886 -0.191129 0.315658 -0.885805 -0.062500 1 0 0 0 0 0 2 188032
-0.001809 -0.000316 0.120886 -0.191141 0.315663 -0.885817 -0.062500 1 0 0 0 0 0 2 189035
-0.001809 -0.000316 0.120886 -0.191131 0.315660 -0.885805 -0.062500 1 0 0 0 0 0 2 190125
-0.001809 -0.000316 0.120886 -0.191126 0.315648 -0.885817 -0.062500 1 0 0 0 0 0 2 191117
-0.001809 -0.000316 0.120886 -0.191129 0.315659 -0.885805 -0.062500 1 0 0 0 0 0 2 192113
-0.001809 -0.000316 0.120886 -0.191138 0.315651 -0.885810 -0.062500 1 0 0 0 0 0 2 193117
-0.001822 -0.000329 0.120875 -0.010992 0.508050 -0.735138 -0.062500 1 0 0 0 0 0 2 194118
-0.001828 -0.000336 0.120871 -0.070475 0.443651 -0.808441 -0.062500 1 0 0 0 0 0 2 195112
-0.001832 -0.000340 0.120870 -0.115748 0.395291 -0.846639 -0.062500 1 0 0 0 0 0 2 196120
-0.001833 -0.000341 0.120870 -0.140148 0.369448 -0.861235 -0.062500 1 0 0 0 0 0 2 197086
-0.001834 -0.000342 0.120869 -0.152591 0.356350 -0.866454 -0.062500 1 0 0 0 0 0 2 198090
-0.001834 -0.000343 0.120869 -0.158856 0.349773 -0.868291 -0.062500 1 0 0 0 0 0 2 199110
-0.001835 -0.000343 0.120869 -0.162015 0.346485 -0.868929 -0.062500 1 0 0 0 0 0 2 200087
-0.001835 -0.000343 0.120869 -0.163593 0.344823 -0.869165 -0.062500 1 0 0 0 0 0 2 201086
-0.001835 -0.000343 0.120869 -0.164382 0.344006 -0.869231 -0.062500 1 0 0 0 0 0 2 202087
-0.001835 -0.000343 0.120869 -0.164787 0.343596 -0.869259 -0.062500 1 0 0 0 0 0 2 203114
-0.001835 -0.000343 0.120869 -0.164985 0.343389 -0.869266 -0.062500 1 0 0 0 0 0 2 204111
-0.001835 -0.000343 0.120869 -0.165079 0.343290 -0.869276 -0.062500 1 0 0 0 0 0 2 205112
-0.001835 -0.000343 0.120869 -0.165126 0.343241 -0.869271 -0.062500 1 0 0 0 0 0 2 206094
-0.001835 -0.000343 0.120869 -0.165153 0.343212 -0.869271 -0.062500 1 0 0 0 0 0 2 207108
-0.001835 -0.000343 0.120869 -0.165163 0.343202 -0.869278 -0.062500 1 0 0 0 0 0 2 208091
-0.001835 -0.000343 0.120869 -0.165168 0.343181 -0.869279 -0.062500 1 0 0 0 0 0 2 209107
-0.001835 -0.000343 0.120869 -0.165180 0.343182 -0.869273 -0.062500 1 0 0 0 0 0 2 210106
-0.001835 -0.000343 0.120869 -0.165185 0.343194 -0.869279 -0.062500 1 0 0 0 0 0 2 211092
-0.001835 -0.000343 0.120869 -0.165170 0.343180 -0.869280 -0.062500 1 0 0 0 0 0 2 212250
-0.001835 -0.000343 0.120869 -0.165180 0.343182 -0.869273 -0.062500 1 0 0 0 0 0 2 213112
-0.001835 -0.000343 0.120869 -0.165182 0.343182 -0.869273 -0.062500 1 0 0 0 0 0 2 214090
-0.001835 -0.000343 0.120869 -0.165182 0.343182 -0.869272 -0.062500 1 0 0 0 0 0 2 215027
-0.001835 -0.000343 0.120869 -0.165165 0.343199 -0.869279 -0.062500 1 0 0 0 0 0 2 216035
-0.001835 -0.000343 0.120869 -0.165179 0.343184 -0.869273 -0.062500 1 0 0 0 0 0 2 217026
-0.001835 -0.000343 0.120869 -0.165181 0.343182 -0.869272 -0.062500 1 0 0 0 0 0 2 218037
-0.001835 -0.000343 0.120869 -0.165181 0.343182 -0.869272 -0.062500 1 0 0 0 0 0 2 219025
-0.001835 -0.000343 0.120869 -0.165169 0.343179 -0.869279 -0.062500 1 0 0 0 0 0 2 220036
-0.001835 -0.000343 0.120869 -0.165183 0.343193 -0.869280 -0.062500 1 0 0 0 0 0 2 221025
-0.001835 -0.000343 0.120869 -0.165182 0.343183 -0.869273 -0.062500 1 0 0 0 0 0 2 222035
-0.001835 -0.000343 0.120869 -0.165182 0.343182 -0.869272 -0.062500 1 0 0 0 0 0 2 223784
-0.001835 -0.000343 0.120869 -0.165169 0.343179 -0.869279 -0.062500 1 0 0 0 0 0 2 225345
-0.001835 -0.000343 0.120869 -0.165180 0.343181 -0.869273 -0.062500 1 0 0 0 0 0 2 226036
-0.001835 -0.000343 0.120869 -0.165185 0.343193 -0.869279 -0.062500 1 0 0 0 0 0 2 227033
-0.001835 -0.000343 0.120869 -0.165182 0.343183 -0.869273 -0.062500 1 0 0 0 0 0 2 228026
-0.001835 -0.000343 0.120869 -0.165182 0.343182 -0.869273 -0.062500 1 0 0 0 0 0 2 229036
-0.001835 -0.000343 0.120869 -0.165170 0.343179 -0.869279 -0.062500 1 0 0 0 0 0 2 230033
-0.001835 -0.000343 0.120869 -0.165180 0.343181 -0.869273 -0.062500 1 0 0 0 0 0 2 231041
-0.001835 -0.000343 0.120869 -0.165177 0.343202 -0.869272 -0.062500 1 0 0 0 0 0 2 232020
-0.001835 -0.000343 0.120869 -0.165181 0.343185 -0.869272 -0.062500 1 0 0 0 0 0 2 233048
-0.001835 -0.000343 0.120869 -0.165169 0.343180 -0.869279 -0.062500 1 0 0 0 0 0 2 234049
-0.001848 -0.000357 0.120859 0.014869 0.535465 -0.718466 -0.062500 1 0 0 0 0 0 2 235036
-0.001854 -0.000364 0.120855 -0.044567 0.471129 -0.791851 -0.062500 1 0 0 0 0 0 2 236012
-0.001857 -0.000367 0.120853 -0.089821 0.422789 -0.830073 -0.062500 1 0 0 0 0 0 2 237041
-0.001859 -0.000369 0.120853 -0.114211 0.396958 -0.844687 -0.062500 1 0 0 0 0 0 2 238042
-0.001860 -0.000370 0.120853 -0.126657 0.383857 -0.849902 -0.062500 1 0 0 0 0 0 2 239011
-0.001860 -0.000370 0.120853 -0.132921 0.377281 -0.851742 -0.062500 1 0 0 0 0 0 2 240044
-0.001861 -0.000370 0.120853 -0.136079 0.373993 -0.852382 -0.062500 1 0 0 0 0 0 2 241047
-0.001861 -0.000371 0.120853 -0.137640 0.372350 -0.852606 -0.062500 1 0 0 0 0 0 2 242044
-0.001861 -0.000371 0.120853 -0.138447 0.371529 -0.852691 -0.062500 1 0 0 0 0 0 2 243027
-0.001861 -0.000371 0.120853 -0.138842 0.371116 -0.852709 -0.062500 1 0 0 0 0 0 2 244046
-0.001861 -0.000371 0.120853 -0.139039 0.370910 -0.852714 -0.062500 1 0 0 0 0 0 2 245030
-0.001861 -0.000371 0.120853 -0.139141 0.370802 -0.852731 -0.062500 1 0 0 0 0 0 2 246043
-0.001861 -0.000371 0.120853 -0.139189 0.370752 -0.852727 -0.062500 1 0 0 0 0 0 2 247042
-0.001861 -0.000371 0.120853 -0.139208 0.370732 -0.852720 -0.062500 1 0 0 0 0 0 2 248048
-0.001861 -0.000371 0.120853 -0.139225 0.370714 -0.852733 -0.062500 1 0 0 0 0 0 2 249014
-0.001861 -0.000371 0.120853 -0.139223 0.370700 -0.852728 -0.062500 1 0 0 0 0 0 2 250047
-0.001861 -0.000371 0.120853 -0.139234 0.370702 -0.852721 -0.062500 1 0 0 0 0 0 2 251041
-0.001861 -0.000371 0.120853 -0.139239 0.370714 -0.852727 -0.062500 1 0 0 0 0 0 2 252011
-0.001861 -0.000371 0.120853 -0.139236 0.370704 -0.852721 -0.062500 1 0 0 0 0 0 2 253039
-0.001861 -0.000371 0.120853 -0.139223 0.370700 -0.852727 -0.062500 1 0 0 0 0 0 2 254043
-0.001861 -0.000371 0.120853 -0.139242 0.370694 -0.852728 -0.062500 1 0 0 0 0 0 2 255025
-0.001861 -0.000371 0.120853 -0.139236 0.370702 -0.852721 -0.062500 1 0 0 0 0 0 2 256041
-0.001861 -0.000371 0.120853 -0.139247 0.370706 -0.852734 -0.062500 1 0 0 0 0 0 2 257010
-0.001861 -0.000371 0.120853 -0.139224 0.370700 -0.852728 -0.062500 1 0 0 0 0 0 2 258042
-0.001861 -0.000371 0.120853 -0.139234 0.370703 -0.852721 -0.062500 1 0 0 0 0 0 2 259039
-0.001861 -0.000371 0.120853 -0.139243 0.370694 -0.852727 -0.062500 1 0 0 0 0 0 2 260041
-0.001861 -0.000371 0.120853 -0.139236 0.370702 -0.852721 -0.062500 1 0 0 0 0 0 2 261040
-0.001861 -0.000371 0.120853 -0.139226 0.370712 -0.852733 -0.062500 1 0 0 0 0 0 2 262041
-0.001861 -0.000371 0.120853 -0.139242 0.370695 -0.852729 -0.062500 1 0 0 0 0 0 2 263041
-0.001861 -0.000371 0.120853 -0.139236 0.370702 -0.852721 -0.062500 1 0 0 0 0 0 2 264042
-0.001861 -0.000371 0.120853 -0.139235 0.370703 -0.852720 -0.062500 1 0 0 0 0 0 2 265009
-0.001861 -0.000371 0.120853 -0.139234 0.370703 -0.852740 -0.062500 1 0 0 0 0 0 2 266114
-0.001861 -0.000371 0.120853 -0.139235 0.370703 -0.852723 -0.062500 1 0 0 0 0 0 2 267117
-0.001861 -0.000371 0.120853 -0.139235 0.370703 -0.852720 -0.062500 1 0 0 0 0 0 2 268112
-0.001861 -0.000371 0.120853 -0.139243 0.370694 -0.852727 -0.062500 1 0 0 0 0 0 2 269116
-0.001861 -0.000371 0.120853 -0.139224 0.370699 -0.852727 -0.062500 1 0 0 0 0 0 2 270086
-0.001861 -0.000371 0.120853 -0.139242 0.370693 -0.852728 -0.062500 1 0 0 0 0 0 2 271087
-0.001861 -0.000371 0.120853 -0.139239 0.370713 -0.852728 -0.062500 1 0 0 0 0 0 2 272083
-0.001861 -0.000371 0.120853 -0.139235 0.370704 -0.852721 -0.062500 1 0 0 0 0 0 2 273082
-0.001861 -0.000371 0.120853 -0.139231 0.370691 -0.852734 -0.062500 1 0 0 0 0 0 2 274085
-0.001861 -0.000371 0.120853 -0.139234 0.370701 -0.852722 -0.062500 1 0 0 0 0 0 2 275109
-0.001861 -0.000371 0.120853 -0.139235 0.370703 -0.852720 -0.062500 1 0 0 0 0 0 2 276082
-0.001861 -0.000371 0.120853 -0.139247 0.370706 -0.852734 -0.062500 1 0 0 0 0 0 2 277104
-0.001861 -0.000371 0.120853 -0.139237 0.370703 -0.852722 -0.062500 1 0 0 0 0 0 2 278112
-0.001861 -0.000371 0.120853 -0.139223 0.370700 -0.852727 -0.062500 1 0 0 0 0 0 2 279074
-0.001861 -0.000371 0.120853 -0.139242 0.370694 -0.852728 -0.062500 1 0 0 0 0 0 2 280114
-0.001861 -0.000371 0.120853 -0.139236 0.370702 -0.852721 -0.062500 1 0 0 0 0 0 2 281105
-0.001861 -0.000371 0.120853 -0.139247 0.370706 -0.852734 -0.062500 1 0 0 0 0 0 2 282091
-0.001861 -0.000371 0.120853 -0.139224 0.370700 -0.852728 -0.062500 1 0 0 0 0 0 2 283103
-0.001861 -0.000371 0.120853 -0.139234 0.370703 -0.852721 -0.062500 1 0 0 0 0 0 2 284087
-0.001861 -0.000371 0.120853 -0.139243 0.370694 -0.852727 -0.062500 1 0 0 0 0 0 2 285103
-0.001861 -0.000371 0.120853 -0.139240 0.370714 -0.852728 -0.062500 1 0 0 0 0 0 2 286079
-0.001861 -0.000371 0.120853 -0.139223 0.370701 -0.852727 -0.062500 1 0 0 0 0 0 2 287032
-0.001861 -0.000371 0.120853 -0.139242 0.370694 -0.852728 -0.062500 1 0 0 0 0 0 2 288022
-0.001861 -0.000371 0.120853 -0.139236 0.370702 -0.852721 -0.062500 1 0 0 0 0 0 2 289032
-0.001861 -0.000371 0.120853 -0.139235 0.370703 -0.852720 -0.062500 1 0 0 0 0 0 2 290024
-0.001861 -0.000371 0.120853 -0.139234 0.370703 -0.852740 -0.062500 1 0 0 0 0 0 2 291032
-0.001861 -0.000371 0.120853 -0.139235 0.370703 -0.852723 -0.062500 1 0 0 0 0 0 2 292024
-0.001861 -0.000371 0.120853 -0.139235 0.370703 -0.852720 -0.062500 1 0 0 0 0 0 2 293033
-0.001861 -0.000371 0.120853 -0.139243 0.370694 -0.852727 -0.062500 1 0 0 0 0 0 2 294032
-0.001861 -0.000371 0.120853 -0.139224 0.370699 -0.852727 -0.062500 1 0 0 0 0 0 2 295024
-0.001861 -0.000371 0.120853 -0.139237 0.370714 -0.852728 -0.062500 1 0 0 0 0 0 2 296034
-0.001861 -0.000371 0.120853 -0.139243 0.370696 -0.852728 -0.062500 1 0 0 0 0 0 2 297039
-0.001861 -0.000371 0.120853 -0.139236 0.370702 -0.852721 -0.062500 1 0 0 0 0 0 2 298025
-0.001861 -0.000371 0.120853 -0.139231 0.370691 -0.852734 -0.062500 1 0 0 0 0 0 2 299047
-0.001861 -0.000371 0.120853 -0.139234 0.370701 -0.852722 -0.062500 1 0 0 0 0 0 2 300036
-0.001861 -0.000371 0.120853 -0.139238 0.370714 -0.852727 -0.062500 1 0 0 0 0 0 2 301683
-0.001861 -0.000371 0.120853 -0.139244 0.370696 -0.852728 -0.062500 1 0 0 0 0 0 2 302028
-0.001861 -0.000371 0.120853 -0.139236 0.370702 -0.852721 -0.062500 1 0 0 0 0 0 2 303031
-0.001861 -0.000371 0.120853 -0.139223 0.370700 -0.852726 -0.062500 1 0 0 0 0 0 2 304033
-0.001861 -0.000371 0.120853 -0.139242 0.370694 -0.852728 -0.062500 1 0 0 0 0 0 2 305030
-0.001861 -0.000371 0.120853 -0.139239 0.370714 -0.852728 -0.062500 1 0 0 0 0 0 2 306029
-0.001861 -0.000371 0.120853 -0.139236 0.370704 -0.852721 -0.062500 1 0 0 0 0 0 2 307030
-0.001861 -0.000371 0.120853 -0.139231 0.370692 -0.852733 -0.062500 1 0 0 0 0 0 2 308011
-0.001861 -0.000371 0.120853 -0.139234 0.370702 -0.852722 -0.062500 1 0 0 0 0 0 2 309012
-0.001861 -0.000371 0.120853 -0.139243 0.370694 -0.852727 -0.062500 1 0 0 0 0 0 2 310014
-0.001861 -0.000371 0.120853 -0.139240 0.370713 -0.852728 -0.062500 1 0 0 0 0 0 2 311031
-0.001861 -0.000371 0.120853 -0.139223 0.370701 -0.852727 -0.062500 1 0 0 0 0 0 2 312029
-0.001861 -0.000371 0.120853 -0.139242 0.370694 -0.852728 -0.062500 1 0 0 0 0 0 2 313033
-0.001861 -0.000371 0.120853 -0.139236 0.370702 -0.852721 -0.062500 1 0 0 0 0 0 2 314028
-0.001861 -0.000371 0.120853 -0.139235 0.370703 -0.852720 -0.062500 1 0 0 0 0 0 2 315028
-0.001861 -0.000371 0.120853 -0.139235 0.370703 -0.852740 -0.062500 1 0 0 0 0 0 2 316010
-0.001861 -0.000371 0.120853 -0.139235 0.370703 -0.852722 -0.062500 1 0 0 0 0 0 2 317027
-0.001861 -0.000371 0.120853 -0.139235 0.370703 -0.852720 -0.062500 1 0 0 0 0 0 2 318030
-0.001861 -0.000371 0.120853 -0.139243 0.370694 -0.852727 -0.062500 1 0 0 0 0 0 2 319031
-0.001861 -0.000371 0.120853 -0.139224 0.370699 -0.852727 -0.062500 1 0 0 0 0 0 2 320028
-0.001861 -0.000371 0.120853 -0.139237 0.370714 -0.852727 -0.062500 1 0 0 0 0 0 2 321028
-0.001861 -0.000371 0.120853 -0.139243 0.370696 -0.852728 -0.062500 1 0 0 0 0 0 2 322029
-0.001861 -0.000371 0.120853 -0.139236 0.370702 -0.852721 -0.062500 1 0 0 0 0 0 2 323028
-0.001861 -0.000371 0.120853 -0.139231 0.370691 -0.852733 -0.062500 1 0 0 0 0 0 2 324026
-0.001861 -0.000371 0.120853 -0.139234 0.370701 -0.852722 -0.062500 1 0 0 0 0 0 2 325028
-0.001861 -0.000371 0.120853 -0.139238 0.370714 -0.852727 -0.062500 1 0 0 0 0 0 2 326029
-0.001861 -0.000371 0.120853 -0.139244 0.370695 -0.852728 -0.062500 1 0 0 0 0 0 2 327037
-0.001861 -0.000371 0.120853 -0.139236 0.370702 -0.852721 -0.062500 1 0 0 0 0 0 2 328030
-0.001861 -0.000371 0.120853 -0.139223 0.370700 -0.852726 -0.062500 1 0 0 0 0 0 2 329027
-0.001861 -0.000371 0.120853 -0.139245 0.370706 -0.852734 -0.062500 1 0 0 0 0 0 2 330028
-0.001861 -0.000371 0.120853 -0.139236 0.370703 -0.852722 -0.062500 1 0 0 0 0 0 2 331025
-0.001861 -0.000371 0.120853 -0.139223 0.370700 -0.852727 -0.062500 1 0 0 0 0 0 2 332025
-0.001861 -0.000371 0.120853 -0.139242 0.370694 -0.852728 -0.062500 1 0 0 0 0 0 2 333026
-0.001861 -0.000371 0.120853 -0.139235 0.370702 -0.852721 -0.062500 1 0 0 0 0 0 2 334027
-0.001861 -0.000371 0.120853 -0.139247 0.370706 -0.852734 -0.062500 1 0 0 0 0 0 2 335026
-0.001861 -0.000371 0.120853 -0.139237 0.370703 -0.852722 -0.062500 1 0 0 0 0 0 2 336026
-0.001861 -0.000371 0.120853 -0.139223 0.370700 -0.852727 -0.062500 1 0 0 0 0 0 2 337025
-0.001861 -0.000371 0.120853 -0.139242 0.370694 -0.852728 -0.062500 1 0 0 0 0 0 2 338116
-0.001861 -0.000371 0.120853 -0.139236 0.370702 -0.852721 -0.062500 1 0 0 0 0 0 2 339109
-0.001861 -0.000371 0.120853 -0.139239 0.370715 -0.852727 -0.062500 1 0 0 0 0 0 2 340110
-0.001861 -0.000371 0.120853 -0.139232 0.370693 -0.852734 -0.062500 1 0 0 0 0 0 2 341104
-0.001861 -0.000371 0.120853 -0.139235 0.370702 -0.852722 -0.062500 1 0 0 0 0 0 2 342122
-0.001861 -0.000371 0.120853 -0.139235 0.370703 -0.852720 -0.062500 1 0 0 0 0 0 2 343116
-0.001861 -0.000371 0.120853 -0.139243 0.370694 -0.852727 -0.062500 1 0 0 0 0 0 2 344117
-0.001861 -0.000371 0.120853 -0.139227 0.370711 -0.852734 -0.062500 1 0 0 0 0 0 2 345126
-0.001861 -0.000371 0.120853 -0.139234 0.370704 -0.852722 -0.062500 1 0 0 0 0 0 2 346090
-0.001861 -0.000371 0.120853 -0.139243 0.370694 -0.852727 -0.062500 1 0 0 0 0 0 2 347092
-0.001861 -0.000371 0.120853 -0.139236 0.370702 -0.852721 -0.062500 1 0 0 0 0 0 2 348081
-0.001861 -0.000371 0.120853 -0.139231 0.370691 -0.852733 -0.062500 1 0 0 0 0 0 2 349082
-0.001861 -0.000371 0.120853 -0.139238 0.370713 -0.852728 -0.062500 1 0 0 0 0 0 2 350109
-0.001861 -0.000371 0.120853 -0.139235 0.370704 -0.852721 -0.062500 1 0 0 0 0 0 2 351114
-0.001861 -0.000371 0.120853 -0.139243 0.370694 -0.852727 -0.062500 1 0 0 0 0 0 2 352090
-0.001861 -0.000371 0.120853 -0.139224 0.370699 -0.852727 -0.062500 1 0 0 0 0 0 2 353106
-0.001861 -0.000371 0.120853 -0.139233 0.370702 -0.852721 -0.062500 1 0 0 0 0 0 2 354091
-0.001861 -0.000371 0.120853 -0.139246 0.370706 -0.852734 -0.062500 1 0 0 0 0 0 2 355104
-0.001861 -0.000371 0.120853 -0.139236 0.370703 -0.852722 -0.062500 1 0 0 0 0 0 2 356087
-0.001861 -0.000371 0.120853 -0.139223 0.370700 -0.852727 -0.062500 1 0 0 0 0 0 2 357104
-0.001861 -0.000371 0.120853 -0.139242 0.370694 -0.852728 -0.062500 1 0 0 0 0 0 2 358080
-0.001861 -0.000371 0.120853 -0.139236 0.370702 -0.852721 -0.062500 1 0 0 0 0 0 2 359026
-0.001861 -0.000371 0.120853 -0.139247 0.370706 -0.852734 -0.062500 1 0 0 0 0 0 2 360017
-0.001861 -0.000371 0.120853 -0.139237 0.370703 -0.852722 -0.062500 1 0 0 0 0 0 2 361032
-0.001861 -0.000371 0.120853 -0.139223 0.370700 -0.852727 -0.062500 1 0 0 0 0 0 2 362022
-0.001861 -0.000371 0.120853 -0.139242 0.370694 -0.852728 -0.062500 1 0 0 0 0 0 2 363032
-0.001861 -0.000371 0.120853 -0.139236 0.370702 -0.852721 -0.062500 1 0 0 0 0 0 2 364021
-0.001861 -0.000371 0.120853 -0.139226 0.370712 -0.852733 -0.062500 1 0 0 0 0 0 2 365031
-0.001861 -0.000371 0.120853 -0.139242 0.370695 -0.852729 -0.062500 1 0 0 0 0 0 2 366022
-0.001861 -0.000371 0.120853 -0.139236 0.370702 -0.852721 -0.062500 1 0 0 0 0 0 2 367032
-0.001861 -0.000371 0.120853 -0.139235 0.370703 -0.852720 -0.062500 1 0 0 0 0 0 2 368021
-0.001861 -0.000371 0.120853 -0.139234 0.370703 -0.852740 -0.062500 1 0 0 0 0 0 2 369031
-0.001861 -0.000371 0.120853 -0.139235 0.370703 -0.852723 -0.062500 1 0 0 0 0 0 2 370107
-0.001861 -0.000371 0.120853 -0.139235 0.370703 -0.852721 -0.062500 1 0 0 0 0 0 2 371028
-0.001861 -0.000371 0.120853 -0.139243 0.370694 -0.852727 -0.062500 1 0 0 0 0 0 2 372049
-0.001861 -0.000371 0.120853 -0.139236 0.370702 -0.852721 -0.062500 1 0 0 0 0 0 2 373029
-0.001861 -0.000371 0.120853 -0.139235 0.370703 -0.852740 -0.062500 1 0 0 0 0 0 2 374025
-0.001861 -0.000371 0.120853 -0.139235 0.370703 -0.852723 -0.062500 1 0 0 0 0 0 2 375029
-0.001861 -0.000371 0.120853 -0.139235 0.370703 -0.852721 -0.062500 1 0 0 0 0 0 2 376023
-0.001861 -0.000371 0.120853 -0.139243 0.370694 -0.852727 -0.062500 1 0 0 0 0 0 2 377037
-0.001861 -0.000371 0.120853 -0.139224 0.370699 -0.852727 -0.062500 1 0 0 0 0 0 2 378024
-0.001861 -0.000371 0.120853 -0.139234 0.370702 -0.852721 -0.062500 1 0 0 0 0 0 2 379026
-0.001861 -0.000371 0.120853 -0.139246 0.370706 -0.852734 -0.062500 1 0 0 0 0 0 2 380036
-0.001861 -0.000371 0.120853 -0.139236 0.370703 -0.852722 -0.062500 1 0 0 0 0 0 2 381037
-0.001861 -0.000371 0.120853 -0.139223 0.370700 -0.852727 -0.062500 1 0 0 0 0 0 2 382038
-0.001861 -0.000371 0.120853 -0.139242 0.370694 -0.852728 -0.062500 1 0 0 0 0 0 2 383009
-0.001861 -0.000371 0.120853 -0.139236 0.370702 -0.852721 -0.062500 1 0 0 0 0 0 2 384011
-0.001861 -0.000371 0.120853 -0.139247 0.370705 -0.852734 -0.062500 1 0 0 0 0 0 2 385037
-0.001861 -0.000371 0.120853 -0.139237 0.370703 -0.852722 -0.062500 1 0 0 0 0 0 2 386043
-0.001861 -0.000371 0.120853 -0.139223 0.370700 -0.852727 -0.062500 1 0 0 0 0 0 2 387038
-0.001861 -0.000371 0.120853 -0.139242 0.370694 -0.852728 -0.062500 1 0 0 0 0 0 2 388040
-0.001861 -0.000371 0.120853 -0.139236 0.370701 -0.852721 -0.062500 1 0 0 0 0 0 2 389046
-0.001861 -0.000371 0.120853 -0.139226 0.370711 -0.852733 -0.062500 1 0 0 0 0 0 2 390038
-0.001861 -0.000371 0.120853 -0.139242 0.370695 -0.852729 -0.062500 1 0 0 0 0 0 2 391009
-0.001861 -0.000371 0.120853 -0.139236 0.370702 -0.852721 -0.062500 1 0 0 0 0 0 2 392032
-0.001861 -0.000371 0.120853 -0.139235 0.370703 -0.852720 -0.062500 1 0 0 0 0 0 2 393035
-0.001861 -0.000371 0.120853 -0.139234 0.370703 -0.852740 -0.062500 1 0 0 0 0 0 2 394039
-0.001861 -0.000371 0.120853 -0.139235 0.370703 -0.852723 -0.062500 1 0 0 0 0 0 2 395038
-0.001861 -0.000371 0.120853 -0.139235 0.370703 -0.852720 -0.062500 1 0 0 0 0 0 2 396036
-0.001861 -0.000371 0.120853 -0.139243 0.370694 -0.852727 -0.062500 1 0 0 0 0 0 2 397036
-0.001861 -0.000371 0.120853 -0.139236 0.370702 -0.852721 -0.062500 1 0 0 0 0 0 2 398037
-0.001861 -0.000371 0.120853 -0.139235 0.370703 -0.852740 -0.062500 1 0 0 0 0 0 2 399035
-0.001861 -0.000371 0.120853 -0.139235 0.370703 -0.852723 -0.062500 1 0 0 0 0 0 2 400036
-0.001861 -0.000371 0.120853 -0.139235 0.370703 -0.852720 -0.062500 1 0 0 0 0 0 2 401037
-0.001861 -0.000371 0.120853 -0.139243 0.370694 -0.852727 -0.062500 1 0 0 0 0 0 2 402036
-0.001861 -0.000371 0.120853 -0.139224 0.370699 -0.852727 -0.062500 1 0 0 0 0 0 2 403034
-0.001861 -0.000371 0.120853 -0.139237 0.370714 -0.852728 -0.062500 1 0 0 0 0 0 2 404036
-0.001861 -0.000371 0.120853 -0.139243 0.370695 -0.852728 -0.062500 1 0 0 0 0 0 2 405034
-0.001861 -0.000371 0.120853 -0.139236 0.370702 -0.852721 -0.062500 1 0 0 0 0 0 2 406036
-0.001861 -0.000371 0.120853 -0.139223 0.370700 -0.852727 -0.062500 1 0 0 0 0 0 2 407036
-0.001861 -0.000371 0.120853 -0.139242 0.370694 -0.852728 -0.062500 1 0 0 0 0 0 2 408036
-0.001861 -0.000371 0.120853 -0.139239 0.370713 -0.852728 -0.062500 1 0 0 0 0 0 2 409036
-0.001861 -0.000371 0.120853 -0.139236 0.370704 -0.852721 -0.062500 1 0 0 0 0 0 2 410126
-0.001861 -0.000371 0.120853 -0.139231 0.370692 -0.852733 -0.062500 1 0 0 0 0 0 2 411106
-0.001861 -0.000371 0.120853 -0.139234 0.370702 -0.852722 -0.062500 1 0 0 0 0 0 2 412109
-0.001861 -0.000371 0.120853 -0.139243 0.370694 -0.852727 -0.062500 1 0 0 0 0 0 2 413100
-0.001861 -0.000371 0.120853 -0.139240 0.370713 -0.852728 -0.062500 1 0 0 0 0 0 2 414118
-0.001861 -0.000371 0.120853 -0.139223 0.370701 -0.852727 -0.062500 1 0 0 0 0 0 2 415103
-0.001861 -0.000371 0.120853 -0.139242 0.370694 -0.852728 -0.062500 1 0 0 0 0 0 2 416079
-0.001861 -0.000371 0.120853 -0.139236 0.370702 -0.852721 -0.062500 1 0 0 0 0 0 2 417079
-0.001861 -0.000371 0.120853 -0.139235 0.370703 -0.852720 -0.062500 1 0 0 0 0 0 2 418082
-0.001861 -0.000371 0.120853 -0.139234 0.370703 -0.852740 -0.062500 1 0 0 0 0 0 2 419108
-0.001861 -0.000371 0.120853 -0.139235 0.370703 -0.852723 -0.062500 1 0 0 0 0 0 2 420102
-0.001861 -0.000371 0.120853 -0.139235 0.370703 -0.852720 -0.062500 1 0 0 0 0 0 2 421080
-0.001861 -0.000371 0.120853 -0.139243 0.370694 -0.852727 -0.062500 1 0 0 0 0 0 2 422080
-0.001861 -0.000371 0.120853 -0.139236 0.370702 -0.852721 -0.062500 1 0 0 0 0 0 2 423072
-0.001861 -0.000371 0.120853 -0.139235 0.370703 -0.852740 -0.062500 1 0 0 0 0 0 2 424085
-0.001861 -0.000371 0.120853 -0.139235 0.370703 -0.852723 -0.062500 1 0 0 0 0 0 2 425100
-0.001861 -0.000371 0.120853 -0.139235 0.370703 -0.852720 -0.062500 1 0 0 0 0 0 2 426085
-0.001861 -0.000371 0.120853 -0.139243 0.370694 -0.852727 -0.062500 1 0 0 0 0 0 2 427085
-0.001861 -0.000371 0.120853 -0.139224 0.370699 -0.852727 -0.062500 1 0 0 0 0 0 2 428099
-0.001861 -0.000371 0.120853 -0.139237 0.370714 -0.852728 -0.062500 1 0 0 0 0 0 2 429084
-0.001861 -0.000371 0.120853 -0.139244 0.370695 -0.852728 -0.062500 1 0 0 0 0 0 2 430084
-0.001861 -0.000371 0.120853 -0.139236 0.370702 -0.852721 -0.062500 1 0 0 0 0 0 2 431020
-0.001861 -0.000371 0.120853 -0.139223 0.370700 -0.852726 -0.062500 1 0 0 0 0 0 2 432027
-0.001861 -0.000371 0.120853 -0.139245 0.370706 -0.852734 -0.062500 1 0 0 0 0 0 2 433018
-0.001861 -0.000371 0.120853 -0.139236 0.370703 -0.852722 -0.062500 1 0 0 0 0 0 2 434029
-0.001861 -0.000371 0.120853 -0.139235 0.370703 -0.852720 -0.062500 1 0 0 0 0 0 2 435019
-0.001861 -0.000371 0.120853 -0.139231 0.370691 -0.852733 -0.062500 1 0 0 0 0 0 2 436029
-0.001861 -0.000371 0.120853 -0.139234 0.370701 -0.852722 -0.062500 1 0 0 0 0 0 2 437018
-0.001861 -0.000371 0.120853 -0.139238 0.370715 -0.852727 -0.062500 1 0 0 0 0 0 2 438028
-0.001861 -0.000371 0.120853 -0.139244 0.370696 -0.852728 -0.062500 1 0 0 0 0 0 2 439018
-0.001861 -0.000371 0.120853 -0.139224 0.370699 -0.852727 -0.062500 1 0 0 0 0 0 2 440028
-0.001861 -0.000371 0.120853 -0.139242 0.370694 -0.852728 -0.062500 1 0 0 0 0 0 2 441037
-0.001861 -0.000371 0.120853 -0.139236 0.370702 -0.852721 -0.062500 1 0 0 0 0 0 2 442034
-0.001861 -0.000371 0.120853 -0.139239 0.370714 -0.852727 -0.062500 1 0 0 0 0 0 2 443040
-0.001861 -0.000371 0.120853 -0.139232 0.370693 -0.852734 -0.062500 1 0 0 0 0 0 2 444040
-0.001861 -0.000371 0.120853 -0.139235 0.370702 -0.852722 -0.062500 1 0 0 0 0 0 2 445009
-0.001861 -0.000371 0.120853 -0.139235 0.370703 -0.852720 -0.062500 1 0 0 0 0 0 2 446030
-0.001861 -0.000371 0.120853 -0.139243 0.370694 -0.852727 -0.062500 1 0 0 0 0 0 2 447005
-0.001861 -0.000371 0.120853 -0.139227 0.370711 -0.852734 -0.062500 1 0 0 0 0 0 2 448034
-0.001861 -0.000371 0.120853 -0.139234 0.370704 -0.852722 -0.062500 1 0 0 0 0 0 2 449039
-0.001861 -0.000371 0.120853 -0.139243 0.370694 -0.852727 -0.062500 1 0 0 0 0 0 2 450043
-0.001861 -0.000371 0.120853 -0.139236 0.370702 -0.852721 -0.062500 1 0 0 0 0 0 2 451730
-0.001861 -0.000371 0.120853 -0.139231 0.370691 -0.852733 -0.062500 1 0 0 0 0 0 2 453009
-0.001861 -0.000371 0.120853 -0.139238 0.370713 -0.852729 -0.062500 1 0 0 0 0 0 2 454035
-0.001861 -0.000371 0.120853 -0.139235 0.370704 -0.852721 -0.062500 1 0 0 0 0 0 2 455033
-0.001861 -0.000371 0.120853 -0.139243 0.370694 -0.852727 -0.062500 1 0 0 0 0 0 2 456035
-0.001861 -0.000371 0.120853 -0.139236 0.370702 -0.852721 -0.062500 1 0 0 0 0 0 2 457035
-0.001861 -0.000371 0.120853 -0.139223 0.370700 -0.852726 -0.062500 1 0 0 0 0 0 2 458034
-0.001861 -0.000371 0.120853 -0.139245 0.370705 -0.852734 -0.062500 1 0 0 0 0 0 2 459039
-0.001861 -0.000371 0.120853 -0.139236 0.370703 -0.852722 -0.062500 1 0 0 0 0 0 2 460038
-0.001861 -0.000371 0.120853 -0.139235 0.370703 -0.852720 -0.062500 1 0 0 0 0 0 2 461036
-0.001861 -0.000371 0.120853 -0.139231 0.370691 -0.852733 -0.062500 1 0 0 0 0 0 2 462036
-0.001861 -0.000371 0.120853 -0.139234 0.370701 -0.852722 -0.062500 1 0 0 0 0 0 2 463034
-0.001861 -0.000371 0.120853 -0.139238 0.370714 -0.852727 -0.062500 1 0 0 0 0 0 2 464033
-0.001861 -0.000371 0.120853 -0.139244 0.370696 -0.852728 -0.062500 1 0 0 0 0 0 2 465019
-0.001861 -0.000371 0.120853 -0.139224 0.370699 -0.852727 -0.062500 1 0 0 0 0 0 2 466005
-0.001861 -0.000371 0.120853 -0.139233 0.370703 -0.852721 -0.062500 1 0 0 0 0 0 2 467032
-0.001861 -0.000371 0.120853 -0.139243 0.370694 -0.852727 -0.062500 1 0 0 0 0 0 2 468027
-0.001861 -0.000371 0.120853 -0.139239 0.370714 -0.852727 -0.062500 1 0 0 0 0 0 2 469036
-0.001861 -0.000371 0.120853 -0.139232 0.370693 -0.852734 -0.062500 1 0 0 0 0 0 2 470035
-0.001861 -0.000371 0.120853 -0.139235 0.370702 -0.852722 -0.062500 1 0 0 0 0 0 2 471033
-0.001861 -0.000371 0.120853 -0.139235 0.370703 -0.852720 -0.062500 1 0 0 0 0 0 2 472034
-0.001861 -0.000371 0.120853 -0.139247 0.370706 -0.852734 -0.062500 1 0 0 0 0 0 2 473026
-0.001861 -0.000371 0.120853 -0.139224 0.370701 -0.852728 -0.062500 1 0 0 0 0 0 2 474035
-0.001861 -0.000371 0.120853 -0.139234 0.370703 -0.852721 -0.062500 1 0 0 0 0 0 2 475034
-0.001861 -0.000371 0.120853 -0.139243 0.370694 -0.852727 -0.062500 1 0 0 0 0 0 2 476033
-0.001861 -0.000371 0.120853 -0.139236 0.370702 -0.852721 -0.062500 1 0 0 0 0 0 2 477018
-0.001861 -0.000371 0.120853 -0.139226 0.370712 -0.852733 -0.062500 1 0 0 0 0 0 2 478040
-0.001861 -0.000371 0.120853 -0.139242 0.370695 -0.852729 -0.062500 1 0 0 0 0 0 2 479035
-0.001861 -0.000371 0.120853 -0.139236 0.370702 -0.852721 -0.062500 1 0 0 0 0 0 2 480004
-0.001861 -0.000371 0.120853 -0.139243 0.370694 -0.852727 -0.062500 1 0 0 0 0 0 2 481032
-0.001861 -0.000371 0.120853 -0.139236 0.370702 -0.852721 -0.062500 1 0 0 0 0 0 2 482022
-0.001861 -0.000371 0.120853 -0.139227 0.370712 -0.852733 -0.062500 1 0 0 0 0 0 2 483020
-0.001861 -0.000371 0.120853 -0.139242 0.370695 -0.852729 -0.062500 1 0 0 0 0 0 2 484025
-0.001861 -0.000371 0.120853 -0.139236 0.370702 -0.852721 -0.062500 1 0 0 0 0 0 2 485033
-0.001861 -0.000371 0.120853 -0.139235 0.370703 -0.852720 -0.062500 1 0 0 0 0 0 2 486035
-0.001861 -0.000371 0.120853 -0.139231 0.370691 -0.852733 -0.062500 1 0 0 0 0 0 2 487004
-0.001861 -0.000371 0.120853 -0.139234 0.370701 -0.852721 -0.062500 1 0 0 0 0 0 2 488031
-0.001861 -0.000371 0.120853 -0.139238 0.370714 -0.852727 -0.062500 1 0 0 0 0 0 2 489034
-0.001861 -0.000371 0.120853 -0.139244 0.370696 -0.852728 -0.062500 1 0 0 0 0 0 2 490037
-0.001861 -0.000371 0.120853 -0.139224 0.370699 -0.852727 -0.062500 1 0 0 0 0 0 2 491035
-0.001861 -0.000371 0.120853 -0.139234 0.370702 -0.852721 -0.062500 1 0 0 0 0 0 2 492035
-0.001861 -0.000371 0.120853 -0.139246 0.370706 -0.852734 -0.062500 1 0 0 0 0 0 2 493033
-0.001861 -0.000371 0.120853 -0.139236 0.370703 -0.852722 -0.062500 1 0 0 0 0 0 2 494031
-0.001861 -0.000371 0.120853 -0.139231 0.370691 -0.852734 -0.062500 1 0 0 0 0 0 2 495017
-0.001861 -0.000371 0.120853 -0.139235 0.370701 -0.852722 -0.062500 1 0 0 0 0 0 2 496027
-0.001861 -0.000371 0.120853 -0.139235 0.370703 -0.852720 -0.062500 1 0 0 0 0 0 2 497018
-0.001861 -0.000371 0.120853 -0.139247 0.370706 -0.852734 -0.062500 1 0 0 0 0 0 2 498026
-0.001861 -0.000371 0.120853 -0.139224 0.370700 -0.852728 -0.062500 1 0 0 0 0 0 2 499016
-0.001861 -0.000371 0.120853 -0.139234 0.370703 -0.852721 -0.062500 1 0 0 0 0 0 2 500024
-0.001861 -0.000371 0.120853 -0.139243 0.370694 -0.852727 -0.062500 1 0 0 0 0 0 2 501017
-0.001861 -0.000371 0.120853 -0.139236 0.370702 -0.852721 -0.062500 1 0 0 0 0 0 2 502028
-0.001861 -0.000371 0.120853 -0.139226 0.370712 -0.852733 -0.062500 1 0 0 0 0 0 2 503020
-0.001861 -0.000371 0.120853 -0.139242 0.370695 -0.852729 -0.062500 1 0 0 0 0 0 2 504025
-0.001861 -0.000371 0.120853 -0.139236 0.370702 -0.852721 -0.062500 1 0 0 0 0 0 2 505017
-0.001861 -0.000371 0.120853 -0.139235 0.370703 -0.852720 -0.062500 1 0 0 0 0 0 2 506026
-0.001861 -0.000371 0.120853 -0.139231 0.370691 -0.852733 -0.062500 1 0 0 0 0 0 2 507027
-0.001861 -0.000371 0.120853 -0.139238 0.370713 -0.852728 -0.062500 1 0 0 0 0 0 2 508031
-0.001861 -0.000371 0.120853 -0.139235 0.370704 -0.852721 -0.062500 1 0 0 0 0 0 2 509018
-0.001861 -0.000371 0.120853 -0.139243 0.370695 -0.852727 -0.062500 1 0 0 0 0 0 2 510024
-0.001861 -0.000371 0.120853 -0.139224 0.370699 -0.852727 -0.062500 1 0 0 0 0 0 2 511024
-0.001874 -0.000384 0.120842 0.040707 0.562872 -0.701794 -0.062500 1 0 0 0 0 0 2 512026
-0.001880 -0.000391 0.120838 -0.018681 0.498586 -0.775236 -0.062500 1 0 0 0 0 0 2 513031
-0.001883 -0.000395 0.120837 -0.063912 0.450287 -0.813499 -0.062500 1 0 0 0 0 0 2 514016
-0.001885 -0.000396 0.120836 -0.088278 0.424467 -0.828118 -0.062500 1 0 0 0 0 0 2 515030
-0.001886 -0.000397 0.120836 -0.100725 0.411363 -0.833349 -0.062500 1 0 0 0 0 0 2 516041
-0.001886 -0.000398 0.120836 -0.106988 0.404789 -0.835175 -0.062500 1 0 0 0 0 0 2 517035
-0.001886 -0.000398 0.120836 -0.110145 0.401502 -0.835815 -0.062500 1 0 0 0 0 0 2 518007
-0.001887 -0.000398 0.120836 -0.111713 0.399851 -0.836047 -0.062500 1 0 0 0 0 0 2 519031
-0.001887 -0.000398 0.120836 -0.112509 0.399026 -0.836119 -0.062500 1 0 0 0 0 0 2 520031
-0.001887 -0.000398 0.120836 -0.112906 0.398624 -0.836142 -0.062500 1 0 0 0 0 0 2 521001
-0.001887 -0.000398 0.120836 -0.113102 0.398419 -0.836168 -0.062500 1 0 0 0 0 0 2 522034
-0.001887 -0.000398 0.120836 -0.113205 0.398312 -0.836168 -0.062500 1 0 0 0 0 0 2 523031
-0.001887 -0.000398 0.120836 -0.113252 0.398262 -0.836162 -0.062500 1 0 0 0 0 0 2 524032
-0.001887 -0.000398 0.120836 -0.113280 0.398233 -0.836162 -0.062500 1 0 0 0 0 0 2 525030
-0.001887 -0.000398 0.120836 -0.113286 0.398211 -0.836162 -0.062500 1 0 0 0 0 0 2 526033
-0.001887 -0.000398 0.120836 -0.113310 0.398215 -0.836169 -0.062500 1 0 0 0 0 0 2 527037
-0.001887 -0.000398 0.120836 -0.113301 0.398213 -0.836157 -0.062500 1 0 0 0 0 0 2 528026
-0.001887 -0.000398 0.120836 -0.113308 0.398204 -0.836162 -0.062500 1 0 0 0 0 0 2 529033
-0.001887 -0.000398 0.120836 -0.113309 0.398203 -0.836162 -0.062500 1 0 0 0 0 0 2 530033
-0.001887 -0.000398 0.120836 -0.113297 0.398199 -0.836169 -0.062500 1 0 0 0 0 0 2 531020
-0.001887 -0.000398 0.120836 -0.113311 0.398213 -0.836170 -0.062500 1 0 0 0 0 0 2 532038
-0.001887 -0.000398 0.120836 -0.113301 0.398212 -0.836157 -0.062500 1 0 0 0 0 0 2 533034
-0.001887 -0.000398 0.120836 -0.113308 0.398204 -0.836162 -0.062500 1 0 0 0 0 0 2 534033
-0.001887 -0.000398 0.120836 -0.113297 0.398200 -0.836169 -0.062500 1 0 0 0 0 0 2 535031
-0.001887 -0.000398 0.120836 -0.113308 0.398202 -0.836163 -0.062500 1 0 0 0 0 0 2 536031
-0.001887 -0.000398 0.120836 -0.113312 0.398214 -0.836169 -0.062500 1 0 0 0 0 0 2 537023
-0.001887 -0.000398 0.120836 -0.113301 0.398212 -0.836156 -0.062500 1 0 0 0 0 0 2 538027
-0.001887 -0.000398 0.120836 -0.113296 0.398201 -0.836168 -0.062500 1 0 0 0 0 0 2 539030
-0.001887 -0.000398 0.120836 -0.113307 0.398202 -0.836163 -0.062500 1 0 0 0 0 0 2 540031
-0.001887 -0.000398 0.120836 -0.113309 0.398202 -0.836163 -0.062500 1 0 0 0 0 0 2 541029
-0.001887 -0.000398 0.120836 -0.113300 0.398211 -0.836176 -0.062500 1 0 0 0 0 0 2 542031
-0.001887 -0.000398 0.120836 -0.113300 0.398212 -0.836157 -0.062500 1 0 0 0 0 0 2 543029
-0.001887 -0.000398 0.120836 -0.113308 0.398203 -0.836162 -0.062500 1 0 0 0 0 0 2 544034
-0.001887 -0.000398 0.120836 -0.113309 0.398202 -0.836162 -0.062500 1 0 0 0 0 0 2 545035
-0.001887 -0.000398 0.120836 -0.113297 0.398199 -0.836169 -0.062500 1 0 0 0 0 0 2 546034
-0.001887 -0.000398 0.120836 -0.113303 0.398222 -0.836163 -0.062500 1 0 0 0 0 0 2 547038
-0.001887 -0.000398 0.120836 -0.113308 0.398205 -0.836163 -0.062500 1 0 0 0 0 0 2 548020
-0.001887 -0.000398 0.120836 -0.113309 0.398203 -0.836163 -0.062500 1 0 0 0 0 0 2 549025
-0.001887 -0.000398 0.120836 -0.113309 0.398202 -0.836162 -0.062500 1 0 0 0 0 0 2 550037
-0.001887 -0.000398 0.120836 -0.113300 0.398211 -0.836176 -0.062500 1 0 0 0 0 0 2 551031
-0.001887 -0.000398 0.120836 -0.113300 0.398212 -0.836157 -0.062500 1 0 0 0 0 0 2 552029
-0.001887 -0.000398 0.120836 -0.113308 0.398203 -0.836162 -0.062500 1 0 0 0 0 0 2 553031
-0.001887 -0.000398 0.120836 -0.113309 0.398202 -0.836162 -0.062500 1 0 0 0 0 0 2 554032
-0.001887 -0.000398 0.120836 -0.113297 0.398199 -0.836169 -0.062500 1 0 0 0 0 0 2 555031
-0.001887 -0.000398 0.120836 -0.113299 0.398210 -0.836156 -0.062500 1 0 0 0 0 0 2 556029
-0.001887 -0.000398 0.120836 -0.113311 0.398215 -0.836168 -0.062500 1 0 0 0 0 0 2 557031
-0.001887 -0.000398 0.120836 -0.113309 0.398204 -0.836163 -0.062500 1 0 0 0 0 0 2 558032
-0.001887 -0.000398 0.120836 -0.113309 0.398202 -0.836163 -0.062500 1 0 0 0 0 0 2 559030
-0.001887 -0.000398 0.120836 -0.113297 0.398199 -0.836169 -0.062500 1 0 0 0 0 0 2 560028
-0.001887 -0.000398 0.120836 -0.113299 0.398210 -0.836156 -0.062500 1 0 0 0 0 0 2 561015
-0.001887 -0.000398 0.120836 -0.113311 0.398215 -0.836168 -0.062500 1 0 0 0 0 0 2 562039
-0.001887 -0.000398 0.120836 -0.113309 0.398204 -0.836163 -0.062500 1 0 0 0 0 0 2 563027
-0.001887 -0.000398 0.120836 -0.113297 0.398199 -0.836169 -0.062500 1 0 0 0 0 0 2 564038
-0.001887 -0.000398 0.120836 -0.113299 0.398211 -0.836156 -0.062500 1 0 0 0 0 0 2 565028
-0.001887 -0.000398 0.120836 -0.113311 0.398215 -0.836168 -0.062500 1 0 0 0 0 0 2 566039
-0.001887 -0.000398 0.120836 -0.113309 0.398204 -0.836163 -0.062500 1 0 0 0 0 0 2 567027
-0.001887 -0.000398 0.120836 -0.113309 0.398203 -0.836162 -0.062500 1 0 0 0 0 0 2 568038
-0.001887 -0.000398 0.120836 -0.113297 0.398199 -0.836169 -0.062500 1 0 0 0 0 0 2 569029
-0.001887 -0.000398 0.120836 -0.113300 0.398210 -0.836156 -0.062500 1 0 0 0 0 0 2 570039
-0.001887 -0.000398 0.120836 -0.113311 0.398215 -0.836168 -0.062500 1 0 0 0 0 0 2 571028
-0.001887 -0.000398 0.120836 -0.113310 0.398204 -0.836163 -0.062500 1 0 0 0 0 0 2 572037
-0.001887 -0.000398 0.120836 -0.113297 0.398200 -0.836169 -0.062500 1 0 0 0 0 0 2 573028
-0.001887 -0.000398 0.120836 -0.113300 0.398211 -0.836156 -0.062500 1 0 0 0 0 0 2 574033
-0.001887 -0.000398 0.120836 -0.113308 0.398203 -0.836162 -0.062500 1 0 0 0 0 0 2 575014
-0.001887 -0.000398 0.120836 -0.113313 0.398214 -0.836169 -0.062500 1 0 0 0 0 0 2 576028
-0.001887 -0.000398 0.120836 -0.113298 0.398201 -0.836170 -0.062500 1 0 0 0 0 0 2 577028
-0.001887 -0.000398 0.120836 -0.113308 0.398202 -0.836163 -0.062500 1 0 0 0 0 0 2 578029
-0.001887 -0.000398 0.120836 -0.113301 0.398211 -0.836156 -0.062500 1 0 0 0 0 0 2 579034
-0.001887 -0.000398 0.120836 -0.113308 0.398203 -0.836161 -0.062500 1 0 0 0 0 0 2 580024
-0.001887 -0.000398 0.120836 -0.113300 0.398211 -0.836175 -0.062500 1 0 0 0 0 0 2 581022
-0.001887 -0.000398 0.120836 -0.113308 0.398203 -0.836164 -0.062500 1 0 0 0 0 0 2 582020
-0.001887 -0.000398 0.120836 -0.113309 0.398202 -0.836163 -0.062500 1 0 0 0 0 0 2 583045
-0.001887 -0.000398 0.120836 -0.113289 0.398208 -0.836162 -0.062500 1 0 0 0 0 0 2 584032
-0.001887 -0.000398 0.120836 -0.113306 0.398203 -0.836162 -0.062500 1 0 0 0 0 0 2 585003
-0.001887 -0.000398 0.120836 -0.113312 0.398214 -0.836169 -0.062500 1 0 0 0 0 0 2 586004
-0.001887 -0.000398 0.120836 -0.113310 0.398204 -0.836163 -0.062500 1 0 0 0 0 0 2 587014
-0.001887 -0.000398 0.120836 -0.113289 0.398208 -0.836162 -0.062500 1 0 0 0 0 0 2 588029
-0.001887 -0.000398 0.120836 -0.113306 0.398203 -0.836162 -0.062500 1 0 0 0 0 0 2 589030
-0.001887 -0.000398 0.120836 -0.113308 0.398202 -0.836162 -0.062500 1 0 0 0 0 0 2 590031
-0.001887 -0.000398 0.120836 -0.113312 0.398214 -0.836169 -0.062500 1 0 0 0 0 0 2 591030
-0.001887 -0.000398 0.120836 -0.113310 0.398203 -0.836163 -0.062500 1 0 0 0 0 0 2 592029
-0.001887 -0.000398 0.120836 -0.113289 0.398208 -0.836162 -0.062500 1 0 0 0 0 0 2 593029
-0.001887 -0.000398 0.120836 -0.113307 0.398203 -0.836162 -0.062500 1 0 0 0 0 0 2 594025
-0.001887 -0.000398 0.120836 -0.113309 0.398202 -0.836162 -0.062500 1 0 0 0 0 0 2 595003
-0.001887 -0.000398 0.120836 -0.113300 0.398211 -0.836176 -0.062500 1 0 0 0 0 0 2 596033
-0.001887 -0.000398 0.120836 -0.113300 0.398212 -0.836157 -0.062500 1 0 0 0 0 0 2 597033
-0.001887 -0.000398 0.120836 -0.113308 0.398203 -0.836162 -0.062500 1 0 0 0 0 0 2 598030
-0.001887 -0.000398 0.120836 -0.113309 0.398202 -0.836162 -0.062500 1 0 0 0 0 0 2 599031
-0.001887 -0.000398 0.120836 -0.113300 0.398211 -0.836176 -0.062500 1 0 0 0 0 0 2 600030
-0.001887 -0.000398 0.120836 -0.113308 0.398203 -0.836164 -0.062500 1 0 0 0 0 0 2 601029
-0.001887 -0.000398 0.120836 -0.113301 0.398211 -0.836156 -0.062500 1 0 0 0 0 0 2 602030
-0.001887 -0.000398 0.120836 -0.113308 0.398203 -0.836162 -0.062500 1 0 0 0 0 0 2 603035
-0.001887 -0.000398 0.120836 -0.113309 0.398202 -0.836162 -0.062500 1 0 0 0 0 0 2 604020
-0.001887 -0.000398 0.120836 -0.113300 0.398211 -0.836176 -0.062500 1 0 0 0 0 0 2 605011
-0.001887 -0.000398 0.120836 -0.113300 0.398212 -0.836157 -0.062500 1 0 0 0 0 0 2 606026
-0.001887 -0.000398 0.120836 -0.113308 0.398204 -0.836162 -0.062500 1 0 0 0 0 0 2 607030
-0.001887 -0.000398 0.120836 -0.113309 0.398203 -0.836162 -0.062500 1 0 0 0 0 0 2 608028
-0.001887 -0.000398 0.120836 -0.113309 0.398202 -0.836162 -0.062500 1 0 0 0 0 0 2 609029
-0.001887 -0.000398 0.120836 -0.113301 0.398211 -0.836176 -0.062500 1 0 0 0 0 0 2 610032
-0.001887 -0.000398 0.120836 -0.113300 0.398212 -0.836157 -0.062500 1 0 0 0 0 0 2 611020
-0.001887 -0.000398 0.120836 -0.113308 0.398204 -0.836162 -0.062500 1 0 0 0 0 0 2 612029
-0.001887 -0.000398 0.120836 -0.113309 0.398202 -0.836162 -0.062500 1 0 0 0 0 0 2 613009
-0.001887 -0.000398 0.120836 -0.113297 0.398199 -0.836169 -0.062500 1 0 0 0 0 0 2 614032
-0.001887 -0.000398 0.120836 -0.113311 0.398213 -0.836170 -0.062500 1 0 0 0 0 0 2 615027
-0.001887 -0.000398 0.120836 -0.113301 0.398212 -0.836157 -0.062500 1 0 0 0 0 0 2 616001
-0.001887 -0.000398 0.120836 -0.113308 0.398204 -0.836162 -0.062500 1 0 0 0 0 0 2 617027
-0.001887 -0.000398 0.120836 -0.113297 0.398200 -0.836169 -0.062500 1 0 0 0 0 0 2 618027
-0.001887 -0.000398 0.120836 -0.113308 0.398202 -0.836163 -0.062500 1 0 0 0 0 0 2 619016
-0.001887 -0.000398 0.120836 -0.113304 0.398223 -0.836162 -0.062500 1 0 0 0 0 0 2 620023
-0.001887 -0.000398 0.120836 -0.113309 0.398205 -0.836162 -0.062500 1 0 0 0 0 0 2 621030
-0.001887 -0.000398 0.120836 -0.113297 0.398200 -0.836169 -0.062500 1 0 0 0 0 0 2 622029
-0.001887 -0.000398 0.120836 -0.113308 0.398202 -0.836163 -0.062500 1 0 0 0 0 0 2 623030
-0.001887 -0.000398 0.120836 -0.113309 0.398202 -0.836163 -0.062500 1 0 0 0 0 0 2 624030
-0.001887 -0.000398 0.120836 -0.113292 0.398220 -0.836169 -0.062500 1 0 0 0 0 0 2 624999
-0.001887 -0.000398 0.120836 -0.113307 0.398204 -0.836163 -0.062500 1 0 0 0 0 0 2 626033
-0.001887 -0.000398 0.120836 -0.113309 0.398203 -0.836163 -0.062500 1 0 0 0 0 0 2 627031
-0.001887 -0.000398 0.120836 -0.113309 0.398202 -0.836163 -0.062500 1 0 0 0 0 0 2 628032
-0.001887 -0.000398 0.120836 -0.113297 0.398199 -0.836169 -0.062500 1 0 0 0 0 0 2 629023
-0.001887 -0.000398 0.120836 -0.113303 0.398222 -0.836163 -0.062500 1 0 0 0 0 0 2 630015
-0.001887 -0.000398 0.120836 -0.113308 0.398205 -0.836163 -0.062500 1 0 0 0 0 0 2 631023
-0.001887 -0.000398 0.120836 -0.113309 0.398203 -0.836163 -0.062500 1 0 0 0 0 0 2 632014
-0.001887 -0.000398 0.120836 -0.113297 0.398199 -0.836169 -0.062500 1 0 0 0 0 0 2 633022
-0.001887 -0.000398 0.120836 -0.113299 0.398210 -0.836156 -0.062500 1 0 0 0 0 0 2 634013
-0.001887 -0.000398 0.120836 -0.113311 0.398215 -0.836169 -0.062500 1 0 0 0 0 0 2 635023
-0.001887 -0.000398 0.120836 -0.113309 0.398204 -0.836163 -0.062500 1 0 0 0 0 0 2 636012
-0.001887 -0.000398 0.120836 -0.113309 0.398202 -0.836163 -0.062500 1 0 0 0 0 0 2 637022
-0.001887 -0.000398 0.120836 -0.113297 0.398199 -0.836169 -0.062500 1 0 0 0 0 0 2 638012
-0.001887 -0.000398 0.120836 -0.113299 0.398210 -0.836156 -0.062500 1 0 0 0 0 0 2 639022
-0.001887 -0.000398 0.120836 -0.113311 0.398215 -0.836169 -0.062500 1 0 0 0 0 0 2 640013
-0.001887 -0.000398 0.120836 -0.113309 0.398204 -0.836163 -0.062500 1 0 0 0 0 0 2 641021
-0.001887 -0.000398 0.120836 -0.113309 0.398202 -0.836163 -0.062500 1 0 0 0 0 0 2 642021
-0.001887 -0.000398 0.120836 -0.113289 0.398208 -0.836162 -0.062500 1 0 0 0 0 0 2 643022
-0.001887 -0.000398 0.120836 -0.113310 0.398215 -0.836169 -0.062500 1 0 0 0 0 0 2 644040
-0.001887 -0.000398 0.120836 -0.113309 0.398204 -0.836163 -0.062500 1 0 0 0 0 0 2 645030
-0.001887 -0.000398 0.120836 -0.113309 0.398203 -0.836163 -0.062500 1 0 0 0 0 0 2 646022
-0.001887 -0.000398 0.120836 -0.113297 0.398199 -0.836169 -0.062500 1 0 0 0 0 0 2 647017
-0.001887 -0.000398 0.120836 -0.113299 0.398210 -0.836156 -0.062500 1 0 0 0 0 0 2 648021
-0.001887 -0.000398 0.120836 -0.113311 0.398215 -0.836168 -0.062500 1 0 0 0 0 0 2 649027
-0.001887 -0.000398 0.120836 -0.113310 0.398204 -0.836163 -0.062500 1 0 0 0 0 0 2 650288
-0.001887 -0.000398 0.120836 -0.113297 0.398200 -0.836169 -0.062500 1 0 0 0 0 0 2 651026
-0.001887 -0.000398 0.120836 -0.113299 0.398211 -0.836156 -0.062500 1 0 0 0 0 0 2 652018
-0.001887 -0.000398 0.120836 -0.113308 0.398203 -0.836162 -0.062500 1 0 0 0 0 0 2 653029
-0.001887 -0.000398 0.120836 -0.113312 0.398214 -0.836169 -0.062500 1 0 0 0 0 0 2 654029
-0.001887 -0.000398 0.120836 -0.113310 0.398204 -0.836163 -0.062500 1 0 0 0 0 0 2 655028
-0.001887 -0.000398 0.120836 -0.113297 0.398200 -0.836169 -0.062500 1 0 0 0 0 0 2 656026
-0.001887 -0.000398 0.120836 -0.113300 0.398211 -0.836156 -0.062500 1 0 0 0 0 0 2 657028
-0.001887 -0.000398 0.120836 -0.113308 0.398203 -0.836162 -0.062500 1 0 0 0 0 0 2 658020
-0.001887 -0.000398 0.120836 -0.113300 0.398211 -0.836175 -0.062500 1 0 0 0 0 0 2 659032
-0.001887 -0.000398 0.120836 -0.113308 0.398203 -0.836164 -0.062500 1 0 0 0 0 0 2 660032
-0.001887 -0.000398 0.120836 -0.113301 0.398211 -0.836156 -0.062500 1 0 0 0 0 0 2 661031
-0.001887 -0.000398 0.120836 -0.113308 0.398203 -0.836162 -0.062500 1 0 0 0 0 0 2 662029
-0.001887 -0.000398 0.120836 -0.113309 0.398202 -0.836162 -0.062500 1 0 0 0 0 0 2 663029
-0.001887 -0.000398 0.120836 -0.113301 0.398211 -0.836175 -0.062500 1 0 0 0 0 0 2 663998
-0.001887 -0.000398 0.120836 -0.113308 0.398203 -0.836164 -0.062500 1 0 0 0 0 0 2 665025
-0.001887 -0.000398 0.120836 -0.113301 0.398211 -0.836156 -0.062500 1 0 0 0 0 0 2 666028
-0.001887 -0.000398 0.120836 -0.113308 0.398203 -0.836162 -0.062500 1 0 0 0 0 0 2 667025
-0.001887 -0.000398 0.120836 -0.113297 0.398199 -0.836169 -0.062500 1 0 0 0 0 0 2 668027
-0.001887 -0.000398 0.120836 -0.113311 0.398214 -0.836170 -0.062500 1 0 0 0 0 0 2 669028
-0.001887 -0.000398 0.120836 -0.113301 0.398212 -0.836156 -0.062500 1 0 0 0 0 0 2 670028
-0.001887 -0.000398 0.120836 -0.113308 0.398204 -0.836162 -0.062500 1 0 0 0 0 0 2 671025
-0.001887 -0.000398 0.120836 -0.113297 0.398200 -0.836169 -0.062500 1 0 0 0 0 0 2 672027
-0.001887 -0.000398 0.120836 -0.113308 0.398202 -0.836163 -0.062500 1 0 0 0 0 0 2 673019
-0.001887 -0.000398 0.120836 -0.113312 0.398214 -0.836169 -0.062500 1 0 0 0 0 0 2 674035
-0.001887 -0.000398 0.120836 -0.113301 0.398212 -0.836156 -0.062500 1 0 0 0 0 0 2 675025
-0.001887 -0.000398 0.120836 -0.113296 0.398201 -0.836168 -0.062500 1 0 0 0 0 0 2 676028
-0.001887 -0.000398 0.120836 -0.113307 0.398202 -0.836163 -0.062500 1 0 0 0 0 0 2 677027
-0.001887 -0.000398 0.120836 -0.113309 0.398202 -0.836162 -0.062500 1 0 0 0 0 0 2 678029
-0.001887 -0.000398 0.120836 -0.113300 0.398211 -0.836176 -0.062500 1 0 0 0 0 0 2 678998
-0.001887 -0.000398 0.120836 -0.113300 0.398212 -0.836157 -0.062500 1 0 0 0 0 0 2 680021
-0.001887 -0.000398 0.120836 -0.113308 0.398203 -0.836162 -0.062500 1 0 0 0 0 0 2 680998
-0.001887 -0.000398 0.120836 -0.113309 0.398202 -0.836162 -0.062500 1 0 0 0 0 0 2 682034
-0.001887 -0.000398 0.120836 -0.113297 0.398199 -0.836169 -0.062500 1 0 0 0 0 0 2 683018
-0.001887 -0.000398 0.120836 -0.113303 0.398222 -0.836163 -0.062500 1 0 0 0 0 0 2 684013
-0.001887 -0.000398 0.120836 -0.113308 0.398205 -0.836163 -0.062500 1 0 0 0 0 0 2 685023
-0.001887 -0.000398 0.120836 -0.113309 0.398203 -0.836163 -0.062500 1 0 0 0 0 0 2 686015
-0.001887 -0.000398 0.120836 -0.113309 0.398202 -0.836162 -0.062500 1 0 0 0 0 0 2 687028
-0.001887 -0.000398 0.120836 -0.113297 0.398199 -0.836169 -0.062500 1 0 0 0 0 0 2 688027
-0.001887 -0.000398 0.120836 -0.113303 0.398222 -0.836163 -0.062500 1 0 0 0 0 0 2 689025
-0.001887 -0.000398 0.120836 -0.113308 0.398205 -0.836163 -0.062500 1 0 0 0 0 0 2 690028
-0.001887 -0.000398 0.120836 -0.113309 0.398203 -0.836162 -0.062500 1 0 0 0 0 0 2 691034
-0.001887 -0.000398 0.120836 -0.113309 0.398202 -0.836162 -0.062500 1 0 0 0 0 0 2 692029
-0.001887 -0.000398 0.120836 -0.113301 0.398211 -0.836176 -0.062500 1 0 0 0 0 0 2 693032
-0.001887 -0.000398 0.120836 -0.113300 0.398212 -0.836157 -0.062500 1 0 0 0 0 0 2 694031
-0.001887 -0.000398 0.120836 -0.113308 0.398204 -0.836162 -0.062500 1 0 0 0 0 0 2 695029
-0.001887 -0.000398 0.120836 -0.113309 0.398202 -0.836162 -0.062500 1 0 0 0 0 0 2 696013
-0.001887 -0.000398 0.120836 -0.113297 0.398199 -0.836169 -0.062500 1 0 0 0 0 0 2 697019
-0.001887 -0.000398 0.120836 -0.113299 0.398210 -0.836156 -0.062500 1 0 0 0 0 0 2 698012
-0.001887 -0.000398 0.120836 -0.113311 0.398215 -0.836168 -0.062500 1 0 0 0 0 0 2 699020
-0.001887 -0.000398 0.120836 -0.113310 0.398204 -0.836163 -0.062500 1 0 0 0 0 0 2 700010
-0.001887 -0.000398 0.120836 -0.113297 0.398200 -0.836169 -0.062500 1 0 0 0 0 0 2 701019
-0.001887 -0.000398 0.120836 -0.113308 0.398202 -0.836163 -0.062500 1 0 0 0 0 0 2 702011
-0.001887 -0.000398 0.120836 -0.113301 0.398211 -0.836156 -0.062500 1 0 0 0 0 0 2 703016
-0.001887 -0.000398 0.120836 -0.113299 0.398212 -0.836175 -0.062500 1 0 0 0 0 0 2 704019
-0.001887 -0.000398 0.120836 -0.113308 0.398203 -0.836164 -0.062500 1 0 0 0 0 0 2 705009
-0.001887 -0.000398 0.120836 -0.113309 0.398202 -0.836163 -0.062500 1 0 0 0 0 0 2 706020
-0.001887 -0.000398 0.120836 -0.113301 0.398211 -0.836156 -0.062500 1 0 0 0 0 0 2 707022
-0.001887 -0.000398 0.120836 -0.113312 0.398215 -0.836168 -0.062500 1 0 0 0 0 0 2 708024
-0.001887 -0.000398 0.120836 -0.113297 0.398201 -0.836170 -0.062500 1 0 0 0 0 0 2 709023
-0.001887 -0.000398 0.120836 -0.113308 0.398202 -0.836163 -0.062500 1 0 0 0 0 0 2 710017
-0.001887 -0.000398 0.120836 -0.113309 0.398202 -0.836163 -0.062500 1 0 0 0 0 0 2 711018
-0.001887 -0.000398 0.120836 -0.113289 0.398208 -0.836162 -0.062500 1 0 0 0 0 0 2 712009
-0.001887 -0.000398 0.120836 -0.113310 0.398215 -0.836169 -0.062500 1 0 0 0 0 0 2 713018
-0.001887 -0.000398 0.120836 -0.113309 0.398204 -0.836163 -0.062500 1 0 0 0 0 0 2 714027
-0.001887 -0.000398 0.120836 -0.113309 0.398202 -0.836163 -0.062500 1 0 0 0 0 0 2 715031
-0.001887 -0.000398 0.120836 -0.113289 0.398208 -0.836162 -0.062500 1 0 0 0 0 0 2 716248
-0.001887 -0.000398 0.120836 -0.113306 0.398203 -0.836162 -0.062500 1 0 0 0 0 0 2 716999
-0.001887 -0.000398 0.120836 -0.113312 0.398214 -0.836169 -0.062500 1 0 0 0 0 0 2 718026
-0.001887 -0.000398 0.120836 -0.113309 0.398204 -0.836163 -0.062500 1 0 0 0 0 0 2 719028
-0.001887 -0.000398 0.120836 -0.113309 0.398202 -0.836163 -0.062500 1 0 0 0 0 0 2 720025
-0.001887 -0.000398 0.120836 -0.113289 0.398208 -0.836162 -0.062500 1 0 0 0 0 0 2 721027
-0.001887 -0.000398 0.120836 -0.113306 0.398203 -0.836162 -0.062500 1 0 0 0 0 0 2 722027
-0.001887 -0.000398 0.120836 -0.113312 0.398214 -0.836169 -0.062500 1 0 0 0 0 0 2 723027
-0.001887 -0.000398 0.120836 -0.113310 0.398204 -0.836163 -0.062500 1 0 0 0 0 0 2 724027
-0.001887 -0.000398 0.120836 -0.113310 0.398202 -0.836163 -0.062500 1 0 0 0 0 0 2 725029
-0.001887 -0.000398 0.120836 -0.113289 0.398208 -0.836162 -0.062500 1 0 0 0 0 0 2 726027
-0.001887 -0.000398 0.120836 -0.113307 0.398203 -0.836162 -0.062500 1 0 0 0 0 0 2 727023
-0.001887 -0.000398 0.120836 -0.113300 0.398211 -0.836176 -0.062500 1 0 0 0 0 0 2 728027
-0.001887 -0.000398 0.120836 -0.113308 0.398203 -0.836164 -0.062500 1 0 0 0 0 0 2 729027
-0.001887 -0.000398 0.120836 -0.113300 0.398211 -0.836156 -0.062500 1 0 0 0 0 0 2 729997
-0.001887 -0.000398 0.120836 -0.113308 0.398203 -0.836162 -0.062500 1 0 0 0 0 0 2 731025
-0.001887 -0.000398 0.120836 -0.113309 0.398202 -0.836162 -0.062500 1 0 0 0 0 0 2 732024
-0.001887 -0.000398 0.120836 -0.113300 0.398211 -0.836176 -0.062500 1 0 0 0 0 0 2 732996
-0.001887 -0.000398 0.120836 -0.113300 0.398212 -0.836157 -0.062500 1 0 0 0 0 0 2 734025
-0.001887 -0.000398 0.120836 -0.113308 0.398204 -0.836162 -0.062500 1 0 0 0 0 0 2 735024
-0.001887 -0.000398 0.120836 -0.113309 0.398202 -0.836162 -0.062500 1 0 0 0 0 0 2 736025
-0.001887 -0.000398 0.120836 -0.113309 0.398202 -0.836162 -0.062500 1 0 0 0 0 0 2 737025
-0.001887 -0.000398 0.120836 -0.113301 0.398211 -0.836176 -0.062500 1 0 0 0 0 0 2 738026
-0.001887 -0.000398 0.120836 -0.113300 0.398212 -0.836157 -0.062500 1 0 0 0 0 0 2 739026
-0.001887 -0.000398 0.120836 -0.113308 0.398204 -0.836162 -0.062500 1 0 0 0 0 0 2 740023
-0.001887 -0.000398 0.120836 -0.113309 0.398202 -0.836162 -0.062500 1 0 0 0 0 0 2 741025
-0.001887 -0.000398 0.120836 -0.113300 0.398211 -0.836176 -0.062500 1 0 0 0 0 0 2 742025
-0.001887 -0.000398 0.120836 -0.113308 0.398203 -0.836164 -0.062500 1 0 0 0 0 0 2 743025
-0.001887 -0.000398 0.120836 -0.113301 0.398211 -0.836156 -0.062500 1 0 0 0 0 0 2 744024
-0.001887 -0.000398 0.120836 -0.113308 0.398203 -0.836162 -0.062500 1 0 0 0 0 0 2 745023
-0.001887 -0.000398 0.120836 -0.113297 0.398199 -0.836169 -0.062500 1 0 0 0 0 0 2 746026
-0.001887 -0.000398 0.120836 -0.113308 0.398202 -0.836163 -0.062500 1 0 0 0 0 0 2 747025
-0.001887 -0.000398 0.120836 -0.113312 0.398214 -0.836169 -0.062500 1 0 0 0 0 0 2 748024
-0.001887 -0.000398 0.120836 -0.113289 0.398209 -0.836163 -0.062500 1 0 0 0 0 0 2 749012
-0.001887 -0.000398 0.120836 -0.113306 0.398203 -0.836163 -0.062500 1 0 0 0 0 0 2 750024
-0.001887 -0.000398 0.120836 -0.113308 0.398202 -0.836163 -0.062500 1 0 0 0 0 0 2 751023
-0.001887 -0.000398 0.120836 -0.113312 0.398214 -0.836169 -0.062500 1 0 0 0 0 0 2 752023
-0.001887 -0.000398 0.120836 -0.113301 0.398212 -0.836156 -0.062500 1 0 0 0 0 0 2 753024
-0.001887 -0.000398 0.120836 -0.113308 0.398204 -0.836162 -0.062500 1 0 0 0 0 0 2 754027
-0.001887 -0.000398 0.120836 -0.113297 0.398200 -0.836169 -0.062500 1 0 0 0 0 0 2 755016
-0.001887 -0.000398 0.120836 -0.113308 0.398202 -0.836163 -0.062500 1 0 0 0 0 0 2 756037
-0.001887 -0.000398 0.120836 -0.113300 0.398211 -0.836176 -0.062500 1 0 0 0 0 0 2 757023
-0.001887 -0.000398 0.120836 -0.113300 0.398212 -0.836157 -0.062500 1 0 0 0 0 0 2 758073
-0.001887 -0.000398 0.120836 -0.113308 0.398203 -0.836162 -0.062500 1 0 0 0 0 0 2 759124
-0.001887 -0.000398 0.120836 -0.113309 0.398202 -0.836163 -0.062500 1 0 0 0 0 0 2 760093
-0.001887 -0.000398 0.120836 -0.113309 0.398202 -0.836162 -0.062500 1 0 0 0 0 0 2 761104
-0.001887 -0.000398 0.120836 -0.113292 0.398220 -0.836169 -0.062500 1 0 0 0 0 0 2 762095
-0.001887 -0.000398 0.120836 -0.113307 0.398204 -0.836163 -0.062500 1 0 0 0 0 0 2 763097
-0.001887 -0.000398 0.120836 -0.113309 0.398203 -0.836163 -0.062500 1 0 0 0 0 0 2 764093
-0.001887 -0.000398 0.120836 -0.113309 0.398202 -0.836163 -0.062500 1 0 0 0 0 0 2 765075
-0.001887 -0.000398 0.120836 -0.113297 0.398199 -0.836169 -0.062500 1 0 0 0 0 0 2 766015
-0.001887 -0.000398 0.120836 -0.113303 0.398222 -0.836163 -0.062500 1 0 0 0 0 0 2 767016
-0.001887 -0.000398 0.120836 -0.113308 0.398205 -0.836163 -0.062500 1 0 0 0 0 0 2 768022
-0.001887 -0.000398 0.120836 -0.113309 0.398203 -0.836163 -0.062500 1 0 0 0 0 0 2 769011
-0.001887 -0.000398 0.120836 -0.113309 0.398202 -0.836162 -0.062500 1 0 0 0 0 0 2 770017
-0.001887 -0.000398 0.120836 -0.113297 0.398199 -0.836169 -0.062500 1 0 0 0 0 0 2 771008
-0.001887 -0.000398 0.120836 -0.113303 0.398222 -0.836163 -0.062500 1 0 0 0 0 0 2 772017
-0.001887 -0.000398 0.120836 -0.113308 0.398205 -0.836163 -0.062500 1 0 0 0 0 0 2 773008
-0.001887 -0.000398 0.120836 -0.113309 0.398203 -0.836163 -0.062500 1 0 0 0 0 0 2 774017
-0.001887 -0.000398 0.120836 -0.113297 0.398199 -0.836169 -0.062500 1 0 0 0 0 0 2 775008
-0.001887 -0.000398 0.120836 -0.113299 0.398210 -0.836156 -0.062500 1 0 0 0 0 0 2 776016
-0.001887 -0.000398 0.120836 -0.113311 0.398215 -0.836168 -0.062500 1 0 0 0 0 0 2 777011
-0.001887 -0.000398 0.120836 -0.113309 0.398204 -0.836163 -0.062500 1 0 0 0 0 0 2 778015
-0.001887 -0.000398 0.120836 -0.113310 0.398202 -0.836163 -0.062500 1 0 0 0 0 0 2 778999
-0.001887 -0.000398 0.120836 -0.113297 0.398199 -0.836169 -0.062500 1 0 0 0 0 0 2 780023
-0.001887 -0.000398 0.120836 -0.113300 0.398210 -0.836156 -0.062500 1 0 0 0 0 0 2 781018
-0.001887 -0.000398 0.120836 -0.113311 0.398215 -0.836168 -0.062500 1 0 0 0 0 0 2 782017
-0.001887 -0.000398 0.120836 -0.113310 0.398204 -0.836163 -0.062500 1 0 0 0 0 0 2 783012
-0.001887 -0.000398 0.120836 -0.113297 0.398200 -0.836169 -0.062500 1 0 0 0 0 0 2 784022
-0.001887 -0.000398 0.120836 -0.113300 0.398211 -0.836156 -0.062500 1 0 0 0 0 0 2 785016
-0.001887 -0.000398 0.120836 -0.113311 0.398215 -0.836168 -0.062500 1 0 0 0 0 0 2 786032
-0.001887 -0.000398 0.120836 -0.113310 0.398204 -0.836163 -0.062500 1 0 0 0 0 0 2 786996
-0.001887 -0.000398 0.120836 -0.113297 0.398200 -0.836169 -0.062500 1 0 0 0 0 0 2 788024
-0.001887 -0.000398 0.120836 -0.113308 0.398202 -0.836163 -0.062500 1 0 0 0 0 0 2 788995
-0.001887 -0.000398 0.120836 -0.113301 0.398211 -0.836156 -0.062500 1 0 0 0 0 0 2 790025
-0.001887 -0.000398 0.120836 -0.113312 0.398215 -0.836168 -0.062500 1 0 0 0 0 0 2 791023
-0.001887 -0.000398 0.120836 -0.113297 0.398201 -0.836170 -0.062500 1 0 0 0 0 0 2 791994
-0.001887 -0.000398 0.120836 -0.113308 0.398202 -0.836164 -0.062500 1 0 0 0 0 0 2 793024
-0.001887 -0.000398 0.120836 -0.113301 0.398211 -0.836156 -0.062500 1 0 0 0 0 0 2 794025
-0.001887 -0.000398 0.120836 -0.113308 0.398203 -0.836161 -0.062500 1 0 0 0 0 0 2 795023
-0.001887 -0.000398 0.120836 -0.113300 0.398211 -0.836175 -0.062500 1 0 0 0 0 0 2 796020
-0.001887 -0.000398 0.120836 -0.113308 0.398203 -0.836164 -0.062500 1 0 0 0 0 0 2 797025
-0.001887 -0.000398 0.120836 -0.113309 0.398202 -0.836163 -0.062500 1 0 0 0 0 0 2 798030
-0.001887 -0.000398 0.120836 -0.113289 0.398208 -0.836162 -0.062500 1 0 0 0 0 0 2 798996
-0.001887 -0.000398 0.120836 -0.113306 0.398203 -0.836162 -0.062500 1 0 0 0 0 0 2 800023
-0.001887 -0.000398 0.120836 -0.113312 0.398214 -0.836169 -0.062500 1 0 0 0 0 0 2 801022
-0.001887 -0.000398 0.120836 -0.113309 0.398204 -0.836163 -0.062500 1 0 0 0 0 0 2 802024
-0.001887 -0.000398 0.120836 -0.113301 0.398211 -0.836156 -0.062500 1 0 0 0 0 0 2 803022
-0.001887 -0.000398 0.120836 -0.113296 0.398201 -0.836168 -0.062500 1 0 0 0 0 0 2 804023
-0.001887 -0.000398 0.120836 -0.113307 0.398202 -0.836163 -0.062500 1 0 0 0 0 0 2 805022
-0.001887 -0.000398 0.120836 -0.113312 0.398214 -0.836169 -0.062500 1 0 0 0 0 0 2 806024
-0.001887 -0.000398 0.120836 -0.113310 0.398204 -0.836163 -0.062500 1 0 0 0 0 0 2 807021
-0.001887 -0.000398 0.120836 -0.113301 0.398211 -0.836156 -0.062500 1 0 0 0 0 0 2 808016
-0.001887 -0.000398 0.120836 -0.113296 0.398201 -0.836168 -0.062500 1 0 0 0 0 0 2 809023
-0.001887 -0.000398 0.120836 -0.113308 0.398202 -0.836163 -0.062500 1 0 0 0 0 0 2 810023
-0.001887 -0.000398 0.120836 -0.113300 0.398211 -0.836176 -0.062500 1 0 0 0 0 0 2 811021
-0.001887 -0.000398 0.120836 -0.113299 0.398212 -0.836157 -0.062500 1 0 0 0 0 0 2 812000
-0.001887 -0.000398 0.120836 -0.113308 0.398204 -0.836162 -0.062500 1 0 0 0 0 0 2 813022
-0.001887 -0.000398 0.120836 -0.113309 0.398202 -0.836162 -0.062500 1 0 0 0 0 0 2 814097
-0.001887 -0.000398 0.120836 -0.113309 0.398202 -0.836162 -0.062500 1 0 0 0 0 0 2 815089
-0.001887 -0.000398 0.120836 -0.113300 0.398211 -0.836176 -0.062500 1 0 0 0 0 0 2 816066
-0.001887 -0.000398 0.120836 -0.113300 0.398212 -0.836157 -0.062500 1 0 0 0 0 0 2 817064
-0.001887 -0.000398 0.120836 -0.113308 0.398204 -0.836162 -0.062500 1 0 0 0 0 0 2 818099
-0.001887 -0.000398 0.120836 -0.113309 0.398202 -0.836162 -0.062500 1 0 0 0 0 0 2 819094
-0.001887 -0.000398 0.120836 -0.113297 0.398199 -0.836169 -0.062500 1 0 0 0 0 0 2 820075
-0.001887 -0.000398 0.120836 -0.113311 0.398213 -0.836170 -0.062500 1 0 0 0 0 0 2 821093
-0.001887 -0.000398 0.120836 -0.113301 0.398212 -0.836157 -0.062500 1 0 0 0 0 0 2 822094
-0.001887 -0.000398 0.120836 -0.113308 0.398204 -0.836162 -0.062500 1 0 0 0 0 0 2 823087
-0.001887 -0.000398 0.120836 -0.113309 0.398202 -0.836162 -0.062500 1 0 0 0 0 0 2 824096
-0.001887 -0.000398 0.120836 -0.113297 0.398199 -0.836169 -0.062500 1 0 0 0 0 0 2 825066
-0.001887 -0.000398 0.120836 -0.113303 0.398222 -0.836163 -0.062500 1 0 0 0 0 0 2 826067
-0.001887 -0.000398 0.120836 -0.113308 0.398205 -0.836163 -0.062500 1 0 0 0 0 0 2 827064
-0.001887 -0.000398 0.120836 -0.113309 0.398203 -0.836162 -0.062500 1 0 0 0 0 0 2 828088
-0.001887 -0.000398 0.120836 -0.113297 0.398199 -0.836169 -0.062500 1 0 0 0 0 0 2 829096
-0.001887 -0.000398 0.120836 -0.113308 0.398202 -0.836163 -0.062500 1 0 0 0 0 0 2 830064
-0.001868 -0.000403 0.120826 -0.378486 0.460403 -0.696396 -0.062500 1 0 0 0 0 0 2 831065
-0.001858 -0.000405 0.120823 -0.288431 0.439753 -0.764406 -0.062500 1 0 0 0 0 0 2 832100
-0.001854 -0.000406 0.120821 -0.221753 0.424128 -0.799838 -0.062500 1 0 0 0 0 0 2 833339
-0.001851 -0.000407 0.120821 -0.186451 0.415731 -0.813380 -0.062500 1 0 0 0 0 0 2 834091
-0.001850 -0.000407 0.120821 -0.168685 0.411461 -0.818211 -0.062500 1 0 0 0 0 0 2 836346
-0.001850 -0.000407 0.120821 -0.159809 0.409302 -0.819911 -0.062500 1 0 0 0 0 0 2 837075
-0.001849 -0.000407 0.120821 -0.155376 0.408219 -0.820504 -0.062500 1 0 0 0 0 0 2 838085
-0.001849 -0.000407 0.120821 -0.153164 0.407689 -0.820707 -0.062500 1 0 0 0 0 0 2 839007
-0.001849 -0.000407 0.120821 -0.152073 0.407417 -0.820794 -0.062500 1 0 0 0 0 0 2 840015
-0.001849 -0.000407 0.120821 -0.151514 0.407282 -0.820811 -0.062500 1 0 0 0 0 0 2 841005
-0.001849 -0.000407 0.120821 -0.151233 0.407215 -0.820826 -0.062500 1 0 0 0 0 0 2 842005
-0.001849 -0.000407 0.120821 -0.151094 0.407171 -0.820825 -0.062500 1 0 0 0 0 0 2 843014
-0.001849 -0.000407 0.120821 -0.151039 0.407157 -0.820831 -0.062500 1 0 0 0 0 0 2 844004
-0.001849 -0.000407 0.120821 -0.150992 0.407156 -0.820824 -0.062500 1 0 0 0 0 0 2 845014
-0.001849 -0.000407 0.120821 -0.150977 0.407154 -0.820829 -0.062500 1 0 0 0 0 0 2 846020
-0.001849 -0.000407 0.120821 -0.150973 0.407142 -0.820823 -0.062500 1 0 0 0 0 0 2 847008
-0.001849 -0.000407 0.120821 -0.150973 0.407141 -0.820822 -0.062500 1 0 0 0 0 0 2 848015
-0.001849 -0.000407 0.120821 -0.150961 0.407138 -0.820828 -0.062500 1 0 0 0 0 0 2 849017
-0.001849 -0.000407 0.120821 -0.150963 0.407149 -0.820836 -0.062500 1 0 0 0 0 0 2 850012
-0.001849 -0.000407 0.120821 -0.150972 0.407142 -0.820824 -0.062500 1 0 0 0 0 0 2 851020
-0.001849 -0.000407 0.120821 -0.150962 0.407138 -0.820829 -0.062500 1 0 0 0 0 0 2 852007
-0.001849 -0.000407 0.120821 -0.150964 0.407149 -0.820816 -0.062500 1 0 0 0 0 0 2 853014
-0.001849 -0.000407 0.120821 -0.150961 0.407139 -0.820828 -0.062500 1 0 0 0 0 0 2 854013
-0.001849 -0.000407 0.120821 -0.150964 0.407149 -0.820836 -0.062500 1 0 0 0 0 0 2 855017
-0.001849 -0.000407 0.120821 -0.150960 0.407139 -0.820830 -0.062500 1 0 0 0 0 0 2 856014
-0.001849 -0.000407 0.120821 -0.150964 0.407149 -0.820816 -0.062500 1 0 0 0 0 0 2 857015
-0.001849 -0.000407 0.120821 -0.150960 0.407139 -0.820828 -0.062500 1 0 0 0 0 0 2 858014
-0.001849 -0.000407 0.120821 -0.150960 0.407137 -0.820829 -0.062500 1 0 0 0 0 0 2 859011
-0.001849 -0.000407 0.120821 -0.150975 0.407152 -0.820830 -0.062500 1 0 0 0 0 0 2 860009
-0.001849 -0.000407 0.120821 -0.150962 0.407139 -0.820830 -0.062500 1 0 0 0 0 0 2 861008
-0.001849 -0.000407 0.120821 -0.150964 0.407149 -0.820816 -0.062500 1 0 0 0 0 0 2 862019
-0.001849 -0.000407 0.120821 -0.150961 0.407139 -0.820828 -0.062500 1 0 0 0 0 0 2 863011
-0.001849 -0.000407 0.120821 -0.150960 0.407137 -0.820829 -0.062500 1 0 0 0 0 0 2 864010
-0.001849 -0.000407 0.120821 -0.150963 0.407149 -0.820836 -0.062500 1 0 0 0 0 0 2 864994
-0.001849 -0.000407 0.120821 -0.150964 0.407150 -0.820817 -0.062500 1 0 0 0 0 0 2 866012
-0.001849 -0.000407 0.120821 -0.150960 0.407139 -0.820828 -0.062500 1 0 0 0 0 0 2 867009
-0.001849 -0.000407 0.120821 -0.150960 0.407138 -0.820829 -0.062500 1 0 0 0 0 0 2 868010
-0.001849 -0.000407 0.120821 -0.150972 0.407140 -0.820823 -0.062500 1 0 0 0 0 0 2 869009
-0.001849 -0.000407 0.120821 -0.150965 0.407149 -0.820836 -0.062500 1 0 0 0 0 0 2 870010
-0.001849 -0.000407 0.120821 -0.150965 0.407150 -0.820817 -0.062500 1 0 0 0 0 0 2 871007
-0.001849 -0.000407 0.120821 -0.150961 0.407139 -0.820828 -0.062500 1 0 0 0 0 0 2 872010
-0.001849 -0.000407 0.120821 -0.150960 0.407137 -0.820829 -0.062500 1 0 0 0 0 0 2 873011
-0.001849 -0.000407 0.120821 -0.150960 0.407137 -0.820829 -0.062500 1 0 0 0 0 0 2 874017
-0.001849 -0.000407 0.120821 -0.150976 0.407152 -0.820830 -0.062500 1 0 0 0 0 0 2 875014
-0.001849 -0.000407 0.120821 -0.150954 0.407148 -0.820823 -0.062500 1 0 0 0 0 0 2 876013
-0.001849 -0.000407 0.120821 -0.150959 0.407139 -0.820829 -0.062500 1 0 0 0 0 0 2 876996
-0.001849 -0.000407 0.120821 -0.150972 0.407140 -0.820823 -0.062500 1 0 0 0 0 0 2 878000
-0.001849 -0.000407 0.120821 -0.150965 0.407149 -0.820836 -0.062500 1 0 0 0 0 0 2 879009
-0.001849 -0.000407 0.120821 -0.150965 0.407151 -0.820817 -0.062500 1 0 0 0 0 0 2 880009
-0.001849 -0.000407 0.120821 -0.150961 0.407139 -0.820828 -0.062500 1 0 0 0 0 0 2 881010
-0.001849 -0.000407 0.120821 -0.150960 0.407138 -0.820829 -0.062500 1 0 0 0 0 0 2 882010
-0.001849 -0.000407 0.120821 -0.150960 0.407137 -0.820830 -0.062500 1 0 0 0 0 0 2 883009
-0.001849 -0.000407 0.120821 -0.150972 0.407140 -0.820823 -0.062500 1 0 0 0 0 0 2 884007
-0.001849 -0.000407 0.120821 -0.150957 0.407158 -0.820829 -0.062500 1 0 0 0 0 0 2 885011
-0.001849 -0.000407 0.120821 -0.150959 0.407140 -0.820829 -0.062500 1 0 0 0 0 0 2 886096
-0.001849 -0.000407 0.120821 -0.150972 0.407140 -0.820823 -0.062500 1 0 0 0 0 0 2 887085
-0.001849 -0.000407 0.120821 -0.150961 0.407137 -0.820829 -0.062500 1 0 0 0 0 0 2 888064
-0.001849 -0.000407 0.120821 -0.150972 0.407140 -0.820823 -0.062500 1 0 0 0 0 0 2 889058
-0.001849 -0.000407 0.120821 -0.150957 0.407158 -0.820828 -0.062500 1 0 0 0 0 0 2 890211
-0.001849 -0.000407 0.120821 -0.150960 0.407140 -0.820829 -0.062500 1 0 0 0 0 0 2 891099
-0.001849 -0.000407 0.120821 -0.150972 0.407140 -0.820823 -0.062500 1 0 0 0 0 0 2 892094
-0.001849 -0.000407 0.120821 -0.150962 0.407137 -0.820829 -0.062500 1 0 0 0 0 0 2 893094
-0.001849 -0.000407 0.120821 -0.150955 0.407158 -0.820829 -0.062500 1 0 0 0 0 0 2 894090
-0.001849 -0.000407 0.120821 -0.150972 0.407143 -0.820823 -0.062500 1 0 0 0 0 0 2 895084
-0.001849 -0.000407 0.120821 -0.150962 0.407138 -0.820829 -0.062500 1 0 0 0 0 0 2 896096
-0.001849 -0.000407 0.120821 -0.150960 0.407137 -0.820829 -0.062500 1 0 0 0 0 0 2 897064
-0.001849 -0.000407 0.120821 -0.150972 0.407140 -0.820823 -0.062500 1 0 0 0 0 0 2 898067
-0.001849 -0.000407 0.120821 -0.150957 0.407158 -0.820829 -0.062500 1 0 0 0 0 0 2 899062
-0.001849 -0.000407 0.120821 -0.150960 0.407140 -0.820829 -0.062500 1 0 0 0 0 0 2 900063
-0.001849 -0.000407 0.120821 -0.150972 0.407141 -0.820823 -0.062500 1 0 0 0 0 0 2 901062
-0.001849 -0.000407 0.120821 -0.150962 0.407138 -0.820829 -0.062500 1 0 0 0 0 0 2 902064
-0.001849 -0.000407 0.120821 -0.150952 0.407146 -0.820822 -0.062500 1 0 0 0 0 0 2 903093
-0.001849 -0.000407 0.120821 -0.150962 0.407150 -0.820835 -0.062500 1 0 0 0 0 0 2 904111
-0.001849 -0.000407 0.120821 -0.150972 0.407142 -0.820824 -0.062500 1 0 0 0 0 0 2 905087
-0.001849 -0.000407 0.120821 -0.150961 0.407138 -0.820829 -0.062500 1 0 0 0 0 0 2 906072
-0.001849 -0.000407 0.120821 -0.150973 0.407140 -0.820823 -0.062500 1 0 0 0 0 0 2 907092
-0.001849 -0.000407 0.120821 -0.150953 0.407146 -0.820822 -0.062500 1 0 0 0 0 0 2 909551
-0.001849 -0.000407 0.120821 -0.150963 0.407150 -0.820835 -0.062500 1 0 0 0 0 0 2 910090
-0.001849 -0.000407 0.120821 -0.150973 0.407142 -0.820824 -0.062500 1 0 0 0 0 0 2 911492
-0.001849 -0.000407 0.120821 -0.150962 0.407138 -0.820829 -0.062500 1 0 0 0 0 0 2 912005
-0.001849 -0.000407 0.120821 -0.150960 0.407137 -0.820830 -0.062500 1 0 0 0 0 0 2 913013
-0.001849 -0.000407 0.120821 -0.150964 0.407149 -0.820816 -0.062500 1 0 0 0 0 0 2 914004
-0.001849 -0.000407 0.120821 -0.150964 0.407150 -0.820835 -0.062500 1 0 0 0 0 0 2 915014
-0.001849 -0.000407 0.120821 -0.150961 0.407139 -0.820830 -0.062500 1 0 0 0 0 0 2 916003
-0.001849 -0.000407 0.120821 -0.150972 0.407140 -0.820823 -0.062500 1 0 0 0 0 0 2 917004
-0.001849 -0.000407 0.120821 -0.150953 0.407146 -0.820822 -0.062500 1 0 0 0 0 0 2 918014
-0.001849 -0.000407 0.120821 -0.150963 0.407150 -0.820835 -0.062500 1 0 0 0 0 0 2 919002
-0.001849 -0.000407 0.120821 -0.150973 0.407142 -0.820824 -0.062500 1 0 0 0 0 0 2 920013
-0.001849 -0.000407 0.120821 -0.150962 0.407138 -0.820829 -0.062500 1 0 0 0 0 0 2 921017
-0.001849 -0.000407 0.120821 -0.150960 0.407137 -0.820830 -0.062500 1 0 0 0 0 0 2 922006
-0.001849 -0.000407 0.120821 -0.150964 0.407149 -0.820816 -0.062500 1 0 0 0 0 0 2 923024
-0.001849 -0.000407 0.120821 -0.150964 0.407150 -0.820835 -0.062500 1 0 0 0 0 0 2 923993
-0.001849 -0.000407 0.120821 -0.150961 0.407139 -0.820830 -0.062500 1 0 0 0 0 0 2 925012
-0.001849 -0.000407 0.120821 -0.150972 0.407140 -0.820823 -0.062500 1 0 0 0 0 0 2 926004
-0.001849 -0.000407 0.120821 -0.150953 0.407146 -0.820822 -0.062500 1 0 0 0 0 0 2 927019
-0.001849 -0.000407 0.120821 -0.150959 0.407138 -0.820829 -0.062500 1 0 0 0 0 0 2 928014
-0.001849 -0.000407 0.120821 -0.150972 0.407140 -0.820823 -0.062500 1 0 0 0 0 0 2 929019
-0.001849 -0.000407 0.120821 -0.150965 0.407149 -0.820835 -0.062500 1 0 0 0 0 0 2 930015
-0.001849 -0.000407 0.120821 -0.150961 0.407139 -0.820830 -0.062500 1 0 0 0 0 0 2 931021
-0.001849 -0.000407 0.120821 -0.150964 0.407149 -0.820816 -0.062500 1 0 0 0 0 0 2 932007
-0.001849 -0.000407 0.120821 -0.150961 0.407139 -0.820828 -0.062500 1 0 0 0 0 0 2 933019
-0.001849 -0.000407 0.120821 -0.150964 0.407149 -0.820836 -0.062500 1 0 0 0 0 0 2 934008
-0.001849 -0.000407 0.120821 -0.150973 0.407142 -0.820824 -0.062500 1 0 0 0 0 0 2 934989
-0.001849 -0.000407 0.120821 -0.150953 0.407147 -0.820822 -0.062500 1 0 0 0 0 0 2 936016
-0.001849 -0.000407 0.120821 -0.150959 0.407139 -0.820829 -0.062500 1 0 0 0 0 0 2 937017
-0.001849 -0.000407 0.120821 -0.150972 0.407140 -0.820823 -0.062500 1 0 0 0 0 0 2 938024
-0.001849 -0.000407 0.120821 -0.150965 0.407149 -0.820835 -0.062500 1 0 0 0 0 0 2 939018
-0.001849 -0.000407 0.120821 -0.150961 0.407139 -0.820830 -0.062500 1 0 0 0 0 0 2 939989
-0.001849 -0.000407 0.120821 -0.150964 0.407149 -0.820816 -0.062500 1 0 0 0 0 0 2 941018
-0.001849 -0.000407 0.120821 -0.150961 0.407139 -0.820828 -0.062500 1 0 0 0 0 0 2 942005
-0.001849 -0.000407 0.120821 -0.150960 0.407137 -0.820829 -0.062500 1 0 0 0 0 0 2 943017
-0.001849 -0.000407 0.120821 -0.150976 0.407152 -0.820830 -0.062500 1 0 0 0 0 0 2 943989
-0.001849 -0.000407 0.120821 -0.150954 0.407148 -0.820823 -0.062500 1 0 0 0 0 0 2 945010
-0.001849 -0.000407 0.120821 -0.150959 0.407139 -0.820829 -0.062500 1 0 0 0 0 0 2 946019
-0.001849 -0.000407 0.120821 -0.150972 0.407140 -0.820823 -0.062500 1 0 0 0 0 0 2 947012
-0.001849 -0.000407 0.120821 -0.150961 0.407138 -0.820829 -0.062500 1 0 0 0 0 0 2 948019
-0.001849 -0.000407 0.120821 -0.150964 0.407149 -0.820836 -0.062500 1 0 0 0 0 0 2 949019
-0.001849 -0.000407 0.120821 -0.150964 0.407150 -0.820817 -0.062500 1 0 0 0 0 0 2 950018
-0.001849 -0.000407 0.120821 -0.150961 0.407139 -0.820828 -0.062500 1 0 0 0 0 0 2 950987
-0.001849 -0.000407 0.120821 -0.150960 0.407138 -0.820829 -0.062500 1 0 0 0 0 0 2 952023
-0.001849 -0.000407 0.120821 -0.150972 0.407140 -0.820823 -0.062500 1 0 0 0 0 0 2 953019
-0.001849 -0.000407 0.120821 -0.150965 0.407149 -0.820836 -0.062500 1 0 0 0 0 0 2 954019
-0.001849 -0.000407 0.120821 -0.150952 0.407147 -0.820823 -0.062500 1 0 0 0 0 0 2 955017
-0.001849 -0.000407 0.120821 -0.150971 0.407141 -0.820822 -0.062500 1 0 0 0 0 0 2 955988
-0.001849 -0.000407 0.120821 -0.150961 0.407138 -0.820829 -0.062500 1 0 0 0 0 0 2 957018
-0.001849 -0.000407 0.120821 -0.150960 0.407137 -0.820829 -0.062500 1 0 0 0 0 0 2 958019
-0.001849 -0.000407 0.120821 -0.150967 0.407161 -0.820823 -0.062500 1 0 0 0 0 0 2 959018
-0.001849 -0.000407 0.120821 -0.150961 0.407140 -0.820829 -0.062500 1 0 0 0 0 0 2 960015
-0.001849 -0.000407 0.120821 -0.150960 0.407138 -0.820829 -0.062500 1 0 0 0 0 0 2 961018
-0.001849 -0.000407 0.120821 -0.150972 0.407140 -0.820823 -0.062500 1 0 0 0 0 0 2 962017
-0.001849 -0.000407 0.120821 -0.150962 0.407137 -0.820829 -0.062500 1 0 0 0 0 0 2 963006
-0.001849 -0.000407 0.120821 -0.150955 0.407158 -0.820829 -0.062500 1 0 0 0 0 0 2 964016
-0.001849 -0.000407 0.120821 -0.150972 0.407143 -0.820823 -0.062500 1 0 0 0 0 0 2 965016
-0.001849 -0.000407 0.120821 -0.150961 0.407138 -0.820829 -0.062500 1 0 0 0 0 0 2 966019
-0.001862 -0.000421 0.120810 0.028925 0.599205 -0.669829 -0.062500 1 0 0 0 0 0 2 967017
-0.001868 -0.000428 0.120806 -0.030458 0.534983 -0.743315 -0.062500 1 0 0 0 0 0 2 968018
-0.001872 -0.000431 0.120805 -0.075671 0.486701 -0.781591 -0.062500 1 0 0 0 0 0 2 969016
-0.001873 -0.000433 0.120805 -0.100037 0.460884 -0.796207 -0.062500 1 0 0 0 0 0 2 970018
-0.001874 -0.000434 0.120804 -0.112472 0.447793 -0.801434 -0.062500 1 0 0 0 0 0 2 970988
-0.001875 -0.000434 0.120804 -0.118731 0.441222 -0.803280 -0.062500 1 0 0 0 0 0 2 972015
-0.001875 -0.000434 0.120804 -0.121874 0.437935 -0.803911 -0.062500 1 0 0 0 0 0 2 973016
-0.001875 -0.000435 0.120804 -0.123453 0.436286 -0.804135 -0.062500 1 0 0 0 0 0 2 974018
-0.001875 -0.000435 0.120804 -0.124258 0.435454 -0.804214 -0.062500 1 0 0 0 0 0 2 975010
-0.001875 -0.000435 0.120804 -0.124644 0.435048 -0.804244 -0.062500 1 0 0 0 0 0 2 976001
-0.001875 -0.000435 0.120804 -0.124843 0.434854 -0.804259 -0.062500 1 0 0 0 0 0 2 977010
-0.001875 -0.000435 0.120804 -0.124945 0.434748 -0.804256 -0.062500 1 0 0 0 0 0 2 978069
-0.001875 -0.000435 0.120804 -0.125001 0.434690 -0.804257 -0.062500 1 0 0 0 0 0 2 979068
-0.001875 -0.000435 0.120804 -0.125018 0.434657 -0.804264 -0.062500 1 0 0 0 0 0 2 980085
-0.001875 -0.000435 0.120804 -0.125027 0.434645 -0.804252 -0.062500 1 0 0 0 0 0 2 981068
-0.001875 -0.000435 0.120804 -0.125039 0.434648 -0.804264 -0.062500 1 0 0 0 0 0 2 982076
-0.001875 -0.000435 0.120804 -0.125036 0.434637 -0.804259 -0.062500 1 0 0 0 0 0 2 983001
-0.001875 -0.000435 0.120804 -0.125036 0.434635 -0.804258 -0.062500 1 0 0 0 0 0 2 984694
-0.001875 -0.000435 0.120804 -0.125047 0.434638 -0.804252 -0.062500 1 0 0 0 0 0 2 985002
-0.001875 -0.000435 0.120804 -0.125040 0.434648 -0.804264 -0.062500 1 0 0 0 0 0 2 986734
-0.001875 -0.000435 0.120804 -0.125036 0.434637 -0.804259 -0.062500 1 0 0 0 0 0 2 987013
-0.001875 -0.000435 0.120804 -0.125047 0.434639 -0.804252 -0.062500 1 0 0 0 0 0 2 987997
-0.001875 -0.000435 0.120804 -0.125036 0.434636 -0.804257 -0.062500 1 0 0 0 0 0 2 989011
-0.001875 -0.000435 0.120804 -0.125043 0.434627 -0.804265 -0.062500 1 0 0 0 0 0 2 990003
-0.001875 -0.000435 0.120804 -0.125048 0.434637 -0.804252 -0.062500 1 0 0 0 0 0 2 991025
-0.001875 -0.000435 0.120804 -0.125040 0.434647 -0.804264 -0.062500 1 0 0 0 0 0 2 992229
-0.001875 -0.000435 0.120804 -0.125035 0.434637 -0.804259 -0.062500 1 0 0 0 0 0 2 993014
-0.001875 -0.000435 0.120804 -0.125047 0.434639 -0.804252 -0.062500 1 0 0 0 0 0 2 994019
-0.001875 -0.000435 0.120804 -0.125045 0.434627 -0.804264 -0.062500 1 0 0 0 0 0 2 995016
-0.001875 -0.000435 0.120804 -0.125040 0.434646 -0.804265 -0.062500 1 0 0 0 0 0 2 996007
-0.001875 -0.000435 0.120804 -0.125048 0.434640 -0.804253 -0.062500 1 0 0 0 0 0 2 997018
-0.001875 -0.000435 0.120804 -0.125036 0.434636 -0.804257 -0.062500 1 0 0 0 0 0 2 998020
-0.001875 -0.000435 0.120804 -0.125043 0.434627 -0.804265 -0.062500 1 0 0 0 0 0 2 999019
-0.001875 -0.000435 0.120804 -0.125048 0.434637 -0.804252 -0.062500 1 0 0 0 0 0 3 3
-0.001875 -0.000435 0.120804 -0.125040 0.434648 -0.804264 -0.062500 1 0 0 0 0 0 3 1016
-0.001875 -0.000435 0.120804 -0.125036 0.434637 -0.804259 -0.062500 1 0 0 0 0 0 3 1989
-0.001875 -0.000435 0.120804 -0.125047 0.434639 -0.804252 -0.062500 1 0 0 0 0 0 3 3023
-0.001875 -0.000435 0.120804 -0.125045 0.434627 -0.804264 -0.062500 1 0 0 0 0 0 3 4022
-0.001875 -0.000435 0.120804 -0.125036 0.434634 -0.804259 -0.062500 1 0 0 0 0 0 3 5017
-0.001875 -0.000435 0.120804 -0.125051 0.434650 -0.804258 -0.062500 1 0 0 0 0 0 3 6018
-0.001875 -0.000435 0.120804 -0.125037 0.434637 -0.804258 -0.062500 1 0 0 0 0 0 3 7016
-0.001875 -0.000435 0.120804 -0.125035 0.434636 -0.804258 -0.062500 1 0 0 0 0 0 3 8014
-0.001875 -0.000435 0.120804 -0.125055 0.434630 -0.804259 -0.062500 1 0 0 0 0 0 3 9015
-0.001875 -0.000435 0.120804 -0.125037 0.434635 -0.804258 -0.062500 1 0 0 0 0 0 3 10007
-0.001875 -0.000435 0.120804 -0.125039 0.434647 -0.804265 -0.062500 1 0 0 0 0 0 3 11011
-0.001875 -0.000435 0.120804 -0.125048 0.434640 -0.804252 -0.062500 1 0 0 0 0 0 3 12007
-0.001875 -0.000435 0.120804 -0.125036 0.434636 -0.804257 -0.062500 1 0 0 0 0 0 3 13015
-0.001875 -0.000435 0.120804 -0.125043 0.434627 -0.804265 -0.062500 1 0 0 0 0 0 3 14017
-0.001875 -0.000435 0.120804 -0.125048 0.434637 -0.804252 -0.062500 1 0 0 0 0 0 3 15017
-0.001875 -0.000435 0.120804 -0.125040 0.434647 -0.804264 -0.062500 1 0 0 0 0 0 3 16017
-0.001875 -0.000435 0.120804 -0.125036 0.434637 -0.804259 -0.062500 1 0 0 0 0 0 3 17017
-0.001875 -0.000435 0.120804 -0.125047 0.434639 -0.804252 -0.062500 1 0 0 0 0 0 3 18017
-0.001875 -0.000435 0.120804 -0.125045 0.434627 -0.804264 -0.062500 1 0 0 0 0 0 3 19017
-0.001875 -0.000435 0.120804 -0.125036 0.434634 -0.804259 -0.062500 1 0 0 0 0 0 3 20019
-0.001875 -0.000435 0.120804 -0.125051 0.434650 -0.804258 -0.062500 1 0 0 0 0 0 3 21016
-0.001875 -0.000435 0.120804 -0.125037 0.434637 -0.804258 -0.062500 1 0 0 0 0 0 3 22019
-0.001875 -0.000435 0.120804 -0.125035 0.434636 -0.804258 -0.062500 1 0 0 0 0 0 3 23014
-0.001875 -0.000435 0.120804 -0.125055 0.434630 -0.804258 -0.062500 1 0 0 0 0 0 3 24016
-0.001875 -0.000435 0.120804 -0.125037 0.434635 -0.804258 -0.062500 1 0 0 0 0 0 3 25018
-0.001875 -0.000435 0.120804 -0.125039 0.434647 -0.804265 -0.062500 1 0 0 0 0 0 3 26022
-0.001875 -0.000435 0.120804 -0.125047 0.434640 -0.804252 -0.062500 1 0 0 0 0 0 3 27016
-0.001875 -0.000435 0.120804 -0.125036 0.434636 -0.804257 -0.062500 1 0 0 0 0 0 3 28016
-0.001875 -0.000435 0.120804 -0.125043 0.434627 -0.804265 -0.062500 1 0 0 0 0 0 3 29147
-0.001875 -0.000435 0.120804 -0.125048 0.434637 -0.804252 -0.062500 1 0 0 0 0 0 3 30016
-0.001875 -0.000435 0.120804 -0.125040 0.434647 -0.804264 -0.062500 1 0 0 0 0 0 3 31013
-0.001875 -0.000435 0.120804 -0.125035 0.434637 -0.804259 -0.062500 1 0 0 0 0 0 3 32004
-0.001875 -0.000435 0.120804 -0.125047 0.434639 -0.804252 -0.062500 1 0 0 0 0 0 3 33014
-0.001875 -0.000435 0.120804 -0.125045 0.434627 -0.804264 -0.062500 1 0 0 0 0 0 3 34019
-0.001875 -0.000435 0.120804 -0.125036 0.434634 -0.804259 -0.062500 1 0 0 0 0 0 3 35014
-0.001875 -0.000435 0.120804 -0.125051 0.434650 -0.804258 -0.062500 1 0 0 0 0 0 3 36016
-0.001875 -0.000435 0.120804 -0.125037 0.434637 -0.804258 -0.062500 1 0 0 0 0 0 3 37143
-0.001875 -0.000435 0.120804 -0.125035 0.434636 -0.804258 -0.062500 1 0 0 0 0 0 3 38017
-0.001875 -0.000435 0.120804 -0.125055 0.434630 -0.804258 -0.062500 1 0 0 0 0 0 3 39142
-0.001875 -0.000435 0.120804 -0.125041 0.434647 -0.804265 -0.062500 1 0 0 0 0 0 3 40141
-0.001875 -0.000435 0.120804 -0.125036 0.434637 -0.804259 -0.062500 1 0 0 0 0 0 3 41142
-0.001875 -0.000435 0.120804 -0.125047 0.434639 -0.804252 -0.062500 1 0 0 0 0 0 3 42140
-0.001875 -0.000435 0.120804 -0.125045 0.434627 -0.804264 -0.062500 1 0 0 0 0 0 3 43127
-0.001875 -0.000435 0.120804 -0.125036 0.434634 -0.804259 -0.062500 1 0 0 0 0 0 3 44135
-0.001875 -0.000435 0.120804 -0.125051 0.434650 -0.804259 -0.062500 1 0 0 0 0 0 3 45137
-0.001875 -0.000435 0.120804 -0.125037 0.434637 -0.804258 -0.062500 1 0 0 0 0 0 3 46126
-0.001875 -0.000435 0.120804 -0.125035 0.434636 -0.804258 -0.062500 1 0 0 0 0 0 3 47134
-0.001875 -0.000435 0.120804 -0.125055 0.434630 -0.804259 -0.062500 1 0 0 0 0 0 3 48125
-0.001875 -0.000435 0.120804 -0.125037 0.434635 -0.804258 -0.062500 1 0 0 0 0 0 3 49135
-0.001875 -0.000435 0.120804 -0.125039 0.434647 -0.804265 -0.062500 1 0 0 0 0 0 3 50124
-0.001875 -0.000435 0.120804 -0.125048 0.434640 -0.804253 -0.062500 1 0 0 0 0 0 3 51008
-0.001875 -0.000435 0.120804 -0.125036 0.434636 -0.804257 -0.062500 1 0 0 0 0 0 3 51999
-0.001875 -0.000435 0.120804 -0.125043 0.434627 -0.804265 -0.062500 1 0 0 0 0 0 3 53124
-0.001875 -0.000435 0.120804 -0.125048 0.434637 -0.804252 -0.062500 1 0 0 0 0 0 3 54135
-0.001875 -0.000435 0.120804 -0.125040 0.434648 -0.804264 -0.062500 1 0 0 0 0 0 3 55152
-0.001875 -0.000435 0.120804 -0.125048 0.434640 -0.804252 -0.062500 1 0 0 0 0 0 3 56138
-0.001875 -0.000435 0.120804 -0.125037 0.434637 -0.804257 -0.062500 1 0 0 0 0 0 3 57017
-0.001880 -0.000416 0.120794 -0.049930 0.177907 -0.658118 -0.062500 1 0 0 0 0 0 3 58158
-0.001883 -0.000407 0.120790 -0.074131 0.264434 -0.729236 -0.062500 1 0 0 0 0 0 3 59140
-0.001884 -0.000403 0.120789 -0.093018 0.328980 -0.766288 -0.062500 1 0 0 0 0 0 3 60142
-0.001885 -0.000400 0.120788 -0.103329 0.363309 -0.780424 -0.062500 1 0 0 0 0 0 3 61138
-0.001886 -0.000399 0.120788 -0.108646 0.380665 -0.785491 -0.062500 1 0 0 0 0 0 3 62226
-0.001886 -0.000399 0.120788 -0.111351 0.389363 -0.787270 -0.062500 1 0 0 0 0 0 3 63019
-0.001886 -0.000398 0.120788 -0.112711 0.393692 -0.787895 -0.062500 1 0 0 0 0 0 3 64145
-0.001886 -0.000398 0.120788 -0.113405 0.395856 -0.788110 -0.062500 1 0 0 0 0 0 3 65141
-0.001886 -0.000398 0.120788 -0.113742 0.396951 -0.788189 -0.062500 1 0 0 0 0 0 3 66142
-0.001886 -0.000398 0.120788 -0.113918 0.397491 -0.788203 -0.062500 1 0 0 0 0 0 3 67110
-0.001886 -0.000398 0.120788 -0.114002 0.397765 -0.788225 -0.062500 1 0 0 0 0 0 3 68110
-0.001886 -0.000398 0.120788 -0.114042 0.397896 -0.788214 -0.062500 1 0 0 0 0 0 3 69138
-0.001886 -0.000398 0.120788 -0.114074 0.397964 -0.788219 -0.062500 1 0 0 0 0 0 3 70110
-0.001886 -0.000398 0.120788 -0.114075 0.398000 -0.788226 -0.062500 1 0 0 0 0 0 3 71012
-0.001886 -0.000398 0.120788 -0.114090 0.398016 -0.788227 -0.062500 1 0 0 0 0 0 3 72122
-0.001886 -0.000398 0.120788 -0.114083 0.398026 -0.788220 -0.062500 1 0 0 0 0 0 3 73143
-0.001891 -0.000380 0.120778 -0.039017 0.141454 -0.641948 -0.062500 1 0 0 0 0 0 3 74142
-0.001894 -0.000371 0.120774 -0.063212 0.227900 -0.713138 -0.062500 1 0 0 0 0 0 3 75140
-0.001895 -0.000366 0.120773 -0.082064 0.292401 -0.750220 -0.062500 1 0 0 0 0 0 3 76110
-0.001896 -0.000364 0.120772 -0.092382 0.326728 -0.764375 -0.062500 1 0 0 0 0 0 3 77137
-0.001896 -0.000363 0.120772 -0.097711 0.344080 -0.769445 -0.062500 1 0 0 0 0 0 3 78132
-0.001897 -0.000362 0.120772 -0.100392 0.352769 -0.771222 -0.062500 1 0 0 0 0 0 3 79139
-0.001897 -0.000362 0.120772 -0.101761 0.357098 -0.771841 -0.062500 1 0 0 0 0 0 3 80139
-0.001897 -0.000362 0.120772 -0.102451 0.359283 -0.772056 -0.062500 1 0 0 0 0 0 3 81015
-0.001897 -0.000362 0.120772 -0.102791 0.360359 -0.772136 -0.062500 1 0 0 0 0 0 3 82015
-0.001897 -0.000361 0.120772 -0.102971 0.360909 -0.772157 -0.062500 1 0 0 0 0 0 3 83118
-0.001902 -0.000343 0.120762 -0.028031 0.104724 -0.625763 -0.062500 1 0 0 0 0 0 3 84137
-0.001905 -0.000334 0.120758 -0.052245 0.191242 -0.697026 -0.062500 1 0 0 0 0 0 3 85002
-0.001906 -0.000329 0.120757 -0.071122 0.255789 -0.734139 -0.062500 1 0 0 0 0 0 3 86015
-0.001907 -0.000327 0.120756 -0.081424 0.290133 -0.748305 -0.062500 1 0 0 0 0 0 3 87139
-0.001907 -0.000326 0.120756 -0.086739 0.307489 -0.753377 -0.062500 1 0 0 0 0 0 3 88135
-0.001908 -0.000325 0.120756 -0.089454 0.316183 -0.755159 -0.062500 1 0 0 0 0 0 3 89141
-0.001908 -0.000325 0.120756 -0.090821 0.320532 -0.755780 -0.062500 1 0 0 0 0 0 3 90114
-0.001908 -0.000325 0.120756 -0.091515 0.322697 -0.755997 -0.062500 1 0 0 0 0 0 3 91139
-0.001913 -0.000307 0.120746 -0.016885 0.067470 -0.609522 -0.062500 1 0 0 0 0 0 3 92140
-0.001916 -0.000297 0.120742 -0.041193 0.154336 -0.680888 -0.062500 1 0 0 0 0 0 3 93137
-0.001917 -0.000293 0.120741 -0.060107 0.219052 -0.718034 -0.062500 1 0 0 0 0 0 3 94140
-0.001918 -0.000291 0.120740 -0.070454 0.253479 -0.732234 -0.062500 1 0 0 0 0 0 3 95128
-0.001918 -0.000289 0.120740 -0.075797 0.270882 -0.737297 -0.062500 1 0 0 0 0 0 3 96140
-0.001919 -0.000289 0.120740 -0.078508 0.279596 -0.739082 -0.062500 1 0 0 0 0 0 3 97137
-0.001919 -0.000289 0.120740 -0.079882 0.283968 -0.739699 -0.062500 1 0 0 0 0 0 3 98111
-0.001919 -0.000288 0.120740 -0.080564 0.286131 -0.739922 -0.062500 1 0 0 0 0 0 3 99137
-0.001924 -0.000270 0.120730 -0.005981 0.031052 -0.593325 -0.062500 1 0 0 0 0 0 3 100137
-0.001927 -0.000261 0.120726 -0.030278 0.117854 -0.664743 -0.062500 1 0 0 0 0 0 3 101138
-0.001928 -0.000256 0.120725 -0.049190 0.182526 -0.701932 -0.062500 1 0 0 0 0 0 3 102140
-0.001929 -0.000254 0.120724 -0.059533 0.216935 -0.716131 -0.062500 1 0 0 0 0 0 3 102996
-0.001929 -0.000253 0.120724 -0.064857 0.234347 -0.721208 -0.062500 1 0 0 0 0 0 3 104110
-0.001929 -0.000252 0.120724 -0.067574 0.243052 -0.722985 -0.062500 1 0 0 0 0 0 3 105136
-0.001935 -0.000234 0.120713 0.005940 -0.008632 -0.576814 -0.062500 1 0 0 0 0 0 3 106128
-0.001938 -0.000224 0.120710 -0.018846 0.079748 -0.648494 -0.062500 1 0 0 0 0 0 3 107145
-0.001939 -0.000220 0.120709 -0.037996 0.145206 -0.685779 -0.062500 1 0 0 0 0 0 3 108132
-0.001940 -0.000218 0.120708 -0.048469 0.180007 -0.700003 -0.062500 1 0 0 0 0 0 3 109123
-0.001940 -0.000216 0.120708 -0.053876 0.197615 -0.705098 -0.062500 1 0 0 0 0 0 3 110132
-0.001940 -0.000216 0.120708 -0.056617 0.206428 -0.706887 -0.062500 1 0 0 0 0 0 3 111123
-0.001941 -0.000216 0.120708 -0.058002 0.210837 -0.707509 -0.062500 1 0 0 0 0 0 3 112118
-0.001941 -0.000215 0.120708 -0.058699 0.213047 -0.707721 -0.062500 1 0 0 0 0 0 3 113133
-0.001960 -0.000211 0.120718 0.206081 0.151843 -0.847258 -0.062500 1 0 0 0 0 0 3 114123
-0.001974 -0.000190 0.120711 0.190755 -0.082779 -0.632334 -0.062500 1 0 0 0 0 0 3 115131
-0.001982 -0.000180 0.120708 0.099918 0.019289 -0.668535 -0.062500 1 0 0 0 0 0 3 116122
-0.001985 -0.000175 0.120707 0.045772 0.092156 -0.692333 -0.062500 1 0 0 0 0 0 3 117131
-0.001987 -0.000172 0.120707 0.017689 0.130749 -0.701757 -0.062500 1 0 0 0 0 0 3 118122
-0.001988 -0.000171 0.120707 0.003483 0.150263 -0.705157 -0.062500 1 0 0 0 0 0 3 119144
-0.001989 -0.000170 0.120707 -0.003651 0.160026 -0.706361 -0.062500 1 0 0 0 0 0 3 120128
-0.001989 -0.000170 0.120707 -0.007227 0.164897 -0.706774 -0.062500 1 0 0 0 0 0 3 121153
-0.001989 -0.000170 0.120707 -0.009018 0.167353 -0.706923 -0.062500 1 0 0 0 0 0 3 122134
-0.001989 -0.000170 0.120707 -0.009919 0.168563 -0.706972 -0.062500 1 0 0 0 0 0 3 123176
-0.001994 -0.000152 0.120696 0.064387 -0.086574 -0.559865 -0.062500 1 0 0 0 0 0 3 124122
-0.001997 -0.000142 0.120693 0.040164 -0.000217 -0.631495 -0.062500 1 0 0 0 0 0 3 125130
-0.001999 -0.000138 0.120692 0.021275 0.064230 -0.668790 -0.062500 1 0 0 0 0 0 3 126121
-0.001999 -0.000136 0.120691 0.010908 0.098539 -0.683027 -0.062500 1 0 0 0 0 0 3 127130
-0.002000 -0.000134 0.120691 0.005582 0.115907 -0.688116 -0.062500 1 0 0 0 0 0 3 128129
-0.002000 -0.000134 0.120691 0.002856 0.124604 -0.689901 -0.062500 1 0 0 0 0 0 3 129140
-0.002000 -0.000134 0.120691 0.001490 0.128945 -0.690534 -0.062500 1 0 0 0 0 0 3 130137
-0.002005 -0.000115 0.120680 0.075505 -0.124507 -0.543487 -0.062500 1 0 0 0 0 0 3 131138
-0.002008 -0.000106 0.120677 0.051189 -0.037431 -0.615257 -0.062500 1 0 0 0 0 0 3 132138
-0.002010 -0.000101 0.120675 0.032231 0.027374 -0.652602 -0.062500 1 0 0 0 0 0 3 133138
-0.002010 -0.000099 0.120675 0.021863 0.061871 -0.666866 -0.062500 1 0 0 0 0 0 3 134137
-0.002011 -0.000098 0.120675 0.016504 0.079327 -0.671965 -0.062500 1 0 0 0 0 0 3 135137
-0.002011 -0.000097 0.120675 0.013785 0.088066 -0.673755 -0.062500 1 0 0 0 0 0 3 136129
-0.002011 -0.000097 0.120675 0.012410 0.092443 -0.674371 -0.062500 1 0 0 0 0 0 3 137144
-0.002011 -0.000097 0.120675 0.011721 0.094627 -0.674592 -0.062500 1 0 0 0 0 0 3 138146
-0.002011 -0.000097 0.120675 0.011375 0.095724 -0.674670 -0.062500 1 0 0 0 0 0 3 139141
-0.002011 -0.000097 0.120675 0.011190 0.096254 -0.674693 -0.062500 1 0 0 0 0 0 3 140140
-0.002011 -0.000097 0.120675 0.011101 0.096538 -0.674703 -0.062500 1 0 0 0 0 0 3 141108
-0.002016 -0.000079 0.120664 0.085735 -0.158810 -0.527317 -0.062500 1 0 0 0 0 0 3 142139
-0.002019 -0.000069 0.120661 0.061735 -0.072824 -0.599084 -0.062500 1 0 0 0 0 0 3 143137
-0.002020 -0.000065 0.120659 0.042983 -0.008552 -0.636437 -0.062500 1 0 0 0 0 0 3 144133
-0.002021 -0.000063 0.120659 0.032692 0.025674 -0.650696 -0.062500 1 0 0 0 0 0 3 145137
-0.002022 -0.000061 0.120659 0.027374 0.042992 -0.655795 -0.062500 1 0 0 0 0 0 3 146142
-0.002022 -0.000061 0.120659 0.024668 0.051653 -0.657582 -0.062500 1 0 0 0 0 0 3 147139
-0.002022 -0.000061 0.120659 0.023312 0.055998 -0.658212 -0.062500 1 0 0 0 0 0 3 148108
-0.002022 -0.000060 0.120659 0.022617 0.058170 -0.658423 -0.062500 1 0 0 0 0 0 3 149107
-0.002022 -0.000060 0.120659 0.022281 0.059264 -0.658507 -0.062500 1 0 0 0 0 0 3 150139
-0.002022 -0.000060 0.120659 0.022106 0.059803 -0.658524 -0.062500 1 0 0 0 0 0 3 151137
-0.002027 -0.000042 0.120648 0.096629 -0.195273 -0.511022 -0.062500 1 0 0 0 0 0 3 152137
-0.002030 -0.000033 0.120644 0.072654 -0.109295 -0.582856 -0.062500 1 0 0 0 0 0 3 153139
-0.002031 -0.000028 0.120643 0.053885 -0.045029 -0.620246 -0.062500 1 0 0 0 0 0 3 154141
-0.002032 -0.000026 0.120643 0.043598 -0.010786 -0.634510 -0.062500 1 0 0 0 0 0 3 155111
-0.002032 -0.000025 0.120642 0.038282 0.006528 -0.639618 -0.062500 1 0 0 0 0 0 3 156139
-0.002033 -0.000024 0.120642 0.035578 0.015218 -0.641396 -0.062500 1 0 0 0 0 0 3 157136
-0.002033 -0.000024 0.120642 0.034219 0.019544 -0.642027 -0.062500 1 0 0 0 0 0 3 158138
-0.002033 -0.000024 0.120642 0.033520 0.021725 -0.642246 -0.062500 1 0 0 0 0 0 3 159136
-0.002033 -0.000024 0.120642 0.033187 0.022808 -0.642324 -0.062500 1 0 0 0 0 0 3 160132
-0.002033 -0.000024 0.120642 0.033000 0.023348 -0.642355 -0.062500 1 0 0 0 0 0 3 161123
-0.002033 -0.000024 0.120642 0.032914 0.023622 -0.642359 -0.062500 1 0 0 0 0 0 3 162146
-0.002033 -0.000024 0.120642 0.032882 0.023762 -0.642360 -0.062500 1 0 0 0 0 0 3 163139
-0.002033 -0.000024 0.120642 0.032855 0.023819 -0.642361 -0.062500 1 0 0 0 0 0 3 164135
-0.002033 -0.000024 0.120642 0.032843 0.023856 -0.642361 -0.062500 1 0 0 0 0 0 3 165108
-0.002033 -0.000024 0.120642 0.032839 0.023870 -0.642368 -0.062500 1 0 0 0 0 0 3 166137
-0.002033 -0.000024 0.120642 0.032835 0.023882 -0.642355 -0.062500 1 0 0 0 0 0 3 167136
-0.002033 -0.000024 0.120642 0.032835 0.023882 -0.642374 -0.062500 1 0 0 0 0 0 3 168137
-0.002038 -0.000006 0.120632 0.107405 -0.231321 -0.494715 -0.062500 1 0 0 0 0 0 3 169135
-0.002041 0.000003 0.120628 0.083503 -0.145532 -0.566609 -0.062500 1 0 0 0 0 0 3 170137
-0.002042 0.000008 0.120627 0.064758 -0.081374 -0.604027 -0.062500 1 0 0 0 0 0 3 171133
-0.002043 0.000010 0.120626 0.054484 -0.047175 -0.618316 -0.062500 1 0 0 0 0 0 3 172124
-0.002043 0.000011 0.120626 0.049178 -0.029894 -0.623420 -0.062500 1 0 0 0 0 0 3 173122
-0.002044 0.000012 0.120626 0.046480 -0.021221 -0.625216 -0.062500 1 0 0 0 0 0 3 174130
-0.002044 0.000012 0.120626 0.045118 -0.016886 -0.625837 -0.062500 1 0 0 0 0 0 3 175121
-0.002044 0.000012 0.120626 0.044421 -0.014716 -0.626050 -0.062500 1 0 0 0 0 0 3 176130
-0.002044 0.000012 0.120626 0.044086 -0.013623 -0.626134 -0.062500 1 0 0 0 0 0 3 177120
-0.002044 0.000013 0.120626 0.043902 -0.013093 -0.626159 -0.062500 1 0 0 0 0 0 3 178130
-0.002044 0.000013 0.120626 0.043817 -0.012821 -0.626163 -0.062500 1 0 0 0 0 0 3 179129
-0.002044 0.000013 0.120626 0.043785 -0.012682 -0.626164 -0.062500 1 0 0 0 0 0 3 180120
-0.002044 0.000013 0.120626 0.043755 -0.012613 -0.626171 -0.062500 1 0 0 0 0 0 3 181129
-0.002044 0.000013 0.120626 0.043742 -0.012574 -0.626172 -0.062500 1 0 0 0 0 0 3 182119
-0.002044 0.000013 0.120626 0.043741 -0.012572 -0.626172 -0.062500 1 0 0 0 0 0 3 183130
-0.002044 0.000013 0.120626 0.043734 -0.012549 -0.626166 -0.062500 1 0 0 0 0 0 3 184121
-0.002044 0.000013 0.120626 0.043733 -0.012547 -0.626165 -0.062500 1 0 0 0 0 0 3 185145
-0.002044 0.000013 0.120626 0.043724 -0.012556 -0.626172 -0.062500 1 0 0 0 0 0 3 186136
-0.002044 0.000013 0.120626 0.043744 -0.012551 -0.626172 -0.062500 1 0 0 0 0 0 3 187139
-0.002044 0.000013 0.120626 0.043734 -0.012548 -0.626165 -0.062500 1 0 0 0 0 0 3 188151
-0.002044 0.000013 0.120626 0.043730 -0.012536 -0.626171 -0.062500 1 0 0 0 0 0 3 189127
-0.002044 0.000013 0.120626 0.043733 -0.012546 -0.626165 -0.062500 1 0 0 0 0 0 3 190130
-0.002044 0.000013 0.120626 0.043737 -0.012559 -0.626178 -0.062500 1 0 0 0 0 0 3 191123
-0.002044 0.000013 0.120626 0.043730 -0.012537 -0.626173 -0.062500 1 0 0 0 0 0 3 192134
-0.002044 0.000013 0.120626 0.043733 -0.012546 -0.626166 -0.062500 1 0 0 0 0 0 3 193133
-0.002044 0.000013 0.120626 0.043733 -0.012547 -0.626165 -0.062500 1 0 0 0 0 0 3 194140
-0.002044 0.000013 0.120626 0.043733 -0.012547 -0.626185 -0.062500 1 0 0 0 0 0 3 195138
-0.002044 0.000013 0.120626 0.043733 -0.012548 -0.626167 -0.062500 1 0 0 0 0 0 3 196137
-0.002044 0.000013 0.120626 0.043733 -0.012548 -0.626165 -0.062500 1 0 0 0 0 0 3 197137
-0.002044 0.000013 0.120626 0.043733 -0.012548 -0.626165 -0.062500 1 0 0 0 0 0 3 198137
-0.002044 0.000013 0.120626 0.043742 -0.012539 -0.626178 -0.062500 1 0 0 0 0 0 3 199136
-0.002044 0.000013 0.120626 0.043734 -0.012546 -0.626166 -0.062500 1 0 0 0 0 0 3 200136
-0.002044 0.000013 0.120626 0.043725 -0.012556 -0.626172 -0.062500 1 0 0 0 0 0 3 201137
-0.002044 0.000013 0.120626 0.043732 -0.012549 -0.626165 -0.062500 1 0 0 0 0 0 3 202145
-0.002044 0.000013 0.120626 0.043742 -0.012539 -0.626178 -0.062500 1 0 0 0 0 0 3 203109
-0.002044 0.000013 0.120626 0.043734 -0.012547 -0.626166 -0.062500 1 0 0 0 0 0 3 204141
-0.002044 0.000013 0.120626 0.043725 -0.012556 -0.626172 -0.062500 1 0 0 0 0 0 3 205134
-0.002044 0.000013 0.120626 0.043732 -0.012549 -0.626165 -0.062500 1 0 0 0 0 0 3 206138
-0.002044 0.000013 0.120626 0.043741 -0.012539 -0.626178 -0.062500 1 0 0 0 0 0 3 207135
-0.002044 0.000013 0.120626 0.043734 -0.012547 -0.626166 -0.062500 1 0 0 0 0 0 3 208135
-0.002044 0.000013 0.120626 0.043733 -0.012548 -0.626165 -0.062500 1 0 0 0 0 0 3 209137
-0.002044 0.000013 0.120626 0.043721 -0.012545 -0.626178 -0.062500 1 0 0 0 0 0 3 210136
-0.002044 0.000013 0.120626 0.043731 -0.012547 -0.626166 -0.062500 1 0 0 0 0 0 3 211136
-0.002044 0.000013 0.120626 0.043745 -0.012551 -0.626171 -0.062500 1 0 0 0 0 0 3 212126
-0.002044 0.000013 0.120626 0.043734 -0.012548 -0.626165 -0.062500 1 0 0 0 0 0 3 213139
-0.002044 0.000013 0.120626 0.043730 -0.012536 -0.626171 -0.062500 1 0 0 0 0 0 3 214225
-0.002044 0.000013 0.120626 0.043724 -0.012555 -0.626172 -0.062500 1 0 0 0 0 0 3 215223
-0.002044 0.000013 0.120626 0.043744 -0.012552 -0.626172 -0.062500 1 0 0 0 0 0 3 216224
-0.002044 0.000013 0.120626 0.043731 -0.012537 -0.626172 -0.062500 1 0 0 0 0 0 3 217208
-0.002044 0.000013 0.120626 0.043733 -0.012546 -0.626166 -0.062500 1 0 0 0 0 0 3 218188
-0.002044 0.000013 0.120626 0.043733 -0.012547 -0.626165 -0.062500 1 0 0 0 0 0 3 219185
-0.002044 0.000013 0.120626 0.043733 -0.012547 -0.626185 -0.062500 1 0 0 0 0 0 3 220180
-0.002044 0.000013 0.120626 0.043733 -0.012548 -0.626167 -0.062500 1 0 0 0 0 0 3 221183
-0.002044 0.000013 0.120626 0.043733 -0.012548 -0.626165 -0.062500 1 0 0 0 0 0 3 222182
-0.002044 0.000013 0.120626 0.043733 -0.012548 -0.626165 -0.062500 1 0 0 0 0 0 3 223207
-0.002044 0.000013 0.120626 0.043733 -0.012548 -0.626185 -0.062500 1 0 0 0 0 0 3 224178
-0.002044 0.000013 0.120626 0.043733 -0.012548 -0.626167 -0.062500 1 0 0 0 0 0 3 225180
-0.002044 0.000013 0.120626 0.043733 -0.012548 -0.626165 -0.062500 1 0 0 0 0 0 3 226219
-0.002044 0.000013 0.120626 0.043733 -0.012548 -0.626165 -0.062500 1 0 0 0 0 0 3 227212
-0.002044 0.000013 0.120626 0.043742 -0.012539 -0.626178 -0.062500 1 0 0 0 0 0 3 228208
-0.002044 0.000013 0.120626 0.043734 -0.012546 -0.626166 -0.062500 1 0 0 0 0 0 3 229856
-0.002044 0.000013 0.120626 0.043725 -0.012556 -0.626172 -0.062500 1 0 0 0 0 0 3 230217
-0.002044 0.000013 0.120626 0.043728 -0.012537 -0.626172 -0.062500 1 0 0 0 0 0 3 231216
-0.002044 0.000013 0.120626 0.043744 -0.012549 -0.626172 -0.062500 1 0 0 0 0 0 3 232191
-0.002044 0.000013 0.120626 0.043734 -0.012548 -0.626166 -0.062500 1 0 0 0 0 0 3 233190
-0.002044 0.000013 0.120626 0.043733 -0.012548 -0.626165 -0.062500 1 0 0 0 0 0 3 234189
-0.002044 0.000013 0.120626 0.043721 -0.012545 -0.626178 -0.062500 1 0 0 0 0 0 3 235178
-0.002044 0.000013 0.120626 0.043731 -0.012547 -0.626166 -0.062500 1 0 0 0 0 0 3 236181
-0.002044 0.000013 0.120626 0.043745 -0.012550 -0.626171 -0.062500 1 0 0 0 0 0 3 237180
-0.002044 0.000013 0.120626 0.043731 -0.012536 -0.626172 -0.062500 1 0 0 0 0 0 3 238180
-0.002044 0.000013 0.120626 0.043733 -0.012546 -0.626165 -0.062500 1 0 0 0 0 0 3 239179
-0.002044 0.000013 0.120626 0.043737 -0.012559 -0.626178 -0.062500 1 0 0 0 0 0 3 240173
-0.002044 0.000013 0.120626 0.043734 -0.012549 -0.626166 -0.062500 1 0 0 0 0 0 3 241206
-0.002044 0.000013 0.120626 0.043730 -0.012536 -0.626172 -0.062500 1 0 0 0 0 0 3 242201
-0.002044 0.000013 0.120626 0.043733 -0.012546 -0.626165 -0.062500 1 0 0 0 0 0 3 243207
-0.002044 0.000013 0.120626 0.043724 -0.012556 -0.626172 -0.062500 1 0 0 0 0 0 3 244204
-0.002044 0.000013 0.120626 0.043740 -0.012540 -0.626179 -0.062500 1 0 0 0 0 0 3 245185
-0.002044 0.000013 0.120626 0.043734 -0.012547 -0.626167 -0.062500 1 0 0 0 0 0 3 246135
-0.002044 0.000013 0.120626 0.043733 -0.012547 -0.626165 -0.062500 1 0 0 0 0 0 3 247119
-0.002044 0.000013 0.120626 0.043733 -0.012548 -0.626165 -0.062500 1 0 0 0 0 0 3 248129
-0.002044 0.000013 0.120626 0.043733 -0.012548 -0.626185 -0.062500 1 0 0 0 0 0 3 249118
-0.002044 0.000013 0.120626 0.043733 -0.012548 -0.626167 -0.062500 1 0 0 0 0 0 3 250119
-0.002044 0.000013 0.120626 0.043733 -0.012548 -0.626165 -0.062500 1 0 0 0 0 0 3 251129
-0.002044 0.000013 0.120626 0.043733 -0.012548 -0.626165 -0.062500 1 0 0 0 0 0 3 252118
-0.002044 0.000013 0.120626 0.043742 -0.012539 -0.626178 -0.062500 1 0 0 0 0 0 3 253128
-0.002044 0.000013 0.120626 0.043726 -0.012555 -0.626173 -0.062500 1 0 0 0 0 0 3 254118
-0.002044 0.000013 0.120626 0.043732 -0.012549 -0.626166 -0.062500 1 0 0 0 0 0 3 255127
-0.002044 0.000013 0.120626 0.043729 -0.012536 -0.626172 -0.062500 1 0 0 0 0 0 3 256117
-0.002044 0.000013 0.120626 0.043745 -0.012549 -0.626172 -0.062500 1 0 0 0 0 0 3 257113
-0.002044 0.000013 0.120626 0.043734 -0.012548 -0.626166 -0.062500 1 0 0 0 0 0 3 258132
-0.002044 0.000013 0.120626 0.043725 -0.012557 -0.626172 -0.062500 1 0 0 0 0 0 3 259125
-0.002044 0.000013 0.120626 0.043728 -0.012537 -0.626172 -0.062500 1 0 0 0 0 0 3 260129
-0.002044 0.000013 0.120626 0.043744 -0.012549 -0.626172 -0.062500 1 0 0 0 0 0 3 261119
-0.002044 0.000013 0.120626 0.043734 -0.012548 -0.626166 -0.062500 1 0 0 0 0 0 3 262132
-0.002044 0.000013 0.120626 0.043730 -0.012536 -0.626172 -0.062500 1 0 0 0 0 0 3 263125
-0.002044 0.000013 0.120626 0.043724 -0.012555 -0.626172 -0.062500 1 0 0 0 0 0 3 264137
-0.002044 0.000013 0.120626 0.043732 -0.012548 -0.626166 -0.062500 1 0 0 0 0 0 3 265108
-0.002044 0.000013 0.120626 0.043745 -0.012551 -0.626171 -0.062500 1 0 0 0 0 0 3 266141
-0.002044 0.000013 0.120626 0.043731 -0.012536 -0.626172 -0.062500 1 0 0 0 0 0 3 267135
-0.002044 0.000013 0.120626 0.043733 -0.012546 -0.626165 -0.062500 1 0 0 0 0 0 3 268132
-0.002044 0.000013 0.120626 0.043737 -0.012559 -0.626178 -0.062500 1 0 0 0 0 0 3 269133
-0.002044 0.000013 0.120626 0.043734 -0.012549 -0.626166 -0.062500 1 0 0 0 0 0 3 270106
-0.002044 0.000013 0.120626 0.043730 -0.012536 -0.626172 -0.062500 1 0 0 0 0 0 3 271133
-0.002044 0.000013 0.120626 0.043733 -0.012546 -0.626165 -0.062500 1 0 0 0 0 0 3 272133
-0.002044 0.000013 0.120626 0.043724 -0.012556 -0.626172 -0.062500 1 0 0 0 0 0 3 273132
-0.002044 0.000013 0.120626 0.043740 -0.012540 -0.626179 -0.062500 1 0 0 0 0 0 3 274136
-0.002044 0.000013 0.120626 0.043734 -0.012547 -0.626166 -0.062500 1 0 0 0 0 0 3 275137
-0.002044 0.000013 0.120626 0.043733 -0.012548 -0.626165 -0.062500 1 0 0 0 0 0 3 276138
-0.002044 0.000013 0.120626 0.043729 -0.012536 -0.626171 -0.062500 1 0 0 0 0 0 3 277137
-0.002044 0.000013 0.120626 0.043745 -0.012549 -0.626172 -0.062500 1 0 0 0 0 0 3 278136
-0.002044 0.000013 0.120626 0.043726 -0.012556 -0.626172 -0.062500 1 0 0 0 0 0 3 279112
-0.002044 0.000013 0.120626 0.043732 -0.012549 -0.626166 -0.062500 1 0 0 0 0 0 3 280134
-0.002044 0.000013 0.120626 0.043729 -0.012536 -0.626172 -0.062500 1 0 0 0 0 0 3 281131
-0.002044 0.000013 0.120626 0.043745 -0.012549 -0.626172 -0.062500 1 0 0 0 0 0 3 282136
-0.002044 0.000013 0.120626 0.043734 -0.012548 -0.626165 -0.062500 1 0 0 0 0 0 3 283131
-0.002044 0.000013 0.120626 0.043722 -0.012545 -0.626178 -0.062500 1 0 0 0 0 0 3 284133
-0.002044 0.000013 0.120626 0.043731 -0.012547 -0.626166 -0.062500 1 0 0 0 0 0 3 285131
-0.002044 0.000013 0.120626 0.043745 -0.012550 -0.626171 -0.062500 1 0 0 0 0 0 3 286134
-0.002044 0.000013 0.120626 0.043734 -0.012548 -0.626165 -0.062500 1 0 0 0 0 0 3 287132
-0.002044 0.000013 0.120626 0.043722 -0.012545 -0.626178 -0.062500 1 0 0 0 0 0 3 288118
-0.002044 0.000013 0.120626 0.043731 -0.012547 -0.626166 -0.062500 1 0 0 0 0 0 3 289136
-0.002044 0.000013 0.120626 0.043745 -0.012551 -0.626171 -0.062500 1 0 0 0 0 0 3 290117
-0.002044 0.000013 0.120626 0.043734 -0.012548 -0.626165 -0.062500 1 0 0 0 0 0 3 291136
-0.002044 0.000013 0.120626 0.043730 -0.012536 -0.626171 -0.062500 1 0 0 0 0 0 3 292133
-0.002044 0.000013 0.120626 0.043724 -0.012555 -0.626172 -0.062500 1 0 0 0 0 0 3 293133
-0.002044 0.000013 0.120626 0.043732 -0.012549 -0.626166 -0.062500 1 0 0 0 0 0 3 294136
-0.002044 0.000013 0.120626 0.043741 -0.012539 -0.626178 -0.062500 1 0 0 0 0 0 3 295132
-0.002044 0.000013 0.120626 0.043734 -0.012547 -0.626166 -0.062500 1 0 0 0 0 0 3 296133
-0.002044 0.000013 0.120626 0.043733 -0.012547 -0.626165 -0.062500 1 0 0 0 0 0 3 297131
-0.002044 0.000013 0.120626 0.043737 -0.012559 -0.626178 -0.062500 1 0 0 0 0 0 3 298130
-0.002044 0.000013 0.120626 0.043730 -0.012538 -0.626173 -0.062500 1 0 0 0 0 0 3 299120
-0.002044 0.000013 0.120626 0.043733 -0.012547 -0.626166 -0.062500 1 0 0 0 0 0 3 300125
-0.002044 0.000013 0.120626 0.043733 -0.012548 -0.626165 -0.062500 1 0 0 0 0 0 3 301134
-0.002044 0.000013 0.120626 0.043742 -0.012539 -0.626178 -0.062500 1 0 0 0 0 0 3 302134
-0.002044 0.000013 0.120626 0.043726 -0.012555 -0.626173 -0.062500 1 0 0 0 0 0 3 303127
-0.002044 0.000013 0.120626 0.043732 -0.012549 -0.626166 -0.062500 1 0 0 0 0 0 3 304134
-0.002044 0.000013 0.120626 0.043733 -0.012548 -0.626165 -0.062500 1 0 0 0 0 0 3 305138
-0.002044 0.000013 0.120626 0.043729 -0.012536 -0.626171 -0.062500 1 0 0 0 0 0 3 306130
-0.002044 0.000013 0.120626 0.043745 -0.012549 -0.626172 -0.062500 1 0 0 0 0 0 3 307133
-0.002044 0.000013 0.120626 0.043726 -0.012557 -0.626172 -0.062500 1 0 0 0 0 0 3 308133
-0.002044 0.000013 0.120626 0.043732 -0.012549 -0.626166 -0.062500 1 0 0 0 0 0 3 309133
-0.002044 0.000013 0.120626 0.043729 -0.012536 -0.626171 -0.062500 1 0 0 0 0 0 3 310120
-0.002044 0.000013 0.120626 0.043745 -0.012549 -0.626172 -0.062500 1 0 0 0 0 0 3 311118
-0.002044 0.000013 0.120626 0.043734 -0.012548 -0.626165 -0.062500 1 0 0 0 0 0 3 312126
-0.002044 0.000013 0.120626 0.043722 -0.012545 -0.626178 -0.062500 1 0 0 0 0 0 3 313131
-0.002044 0.000013 0.120626 0.043731 -0.012547 -0.626166 -0.062500 1 0 0 0 0 0 3 314119
-0.002044 0.000013 0.120626 0.043745 -0.012550 -0.626171 -0.062500 1 0 0 0 0 0 3 315127
-0.002044 0.000013 0.120626 0.043734 -0.012548 -0.626165 -0.062500 1 0 0 0 0 0 3 316117
-0.002044 0.000013 0.120626 0.043722 -0.012545 -0.626178 -0.062500 1 0 0 0 0 0 3 317126
-0.002044 0.000013 0.120626 0.043731 -0.012547 -0.626166 -0.062500 1 0 0 0 0 0 3 318116
-0.002044 0.000013 0.120626 0.043745 -0.012551 -0.626171 -0.062500 1 0 0 0 0 0 3 319126
-0.002044 0.000013 0.120626 0.043731 -0.012536 -0.626172 -0.062500 1 0 0 0 0 0 3 320129
-0.002044 0.000013 0.120626 0.043733 -0.012546 -0.626166 -0.062500 1 0 0 0 0 0 3 321117
-0.002044 0.000013 0.120626 0.043725 -0.012556 -0.626172 -0.062500 1 0 0 0 0 0 3 322127
-0.002044 0.000013 0.120626 0.043732 -0.012549 -0.626165 -0.062500 1 0 0 0 0 0 3 323124
-0.002044 0.000013 0.120626 0.043741 -0.012539 -0.626178 -0.062500 1 0 0 0 0 0 3 324136
-0.002044 0.000013 0.120626 0.043734 -0.012547 -0.626166 -0.062500 1 0 0 0 0 0 3 325123
-0.002044 0.000013 0.120626 0.043733 -0.012547 -0.626165 -0.062500 1 0 0 0 0 0 3 326135
-0.002044 0.000013 0.120626 0.043733 -0.012548 -0.626185 -0.062500 1 0 0 0 0 0 3 327121
-0.002044 0.000013 0.120626 0.043733 -0.012548 -0.626167 -0.062500 1 0 0 0 0 0 3 328125
-0.002044 0.000013 0.120626 0.043733 -0.012548 -0.626165 -0.062500 1 0 0 0 0 0 3 329128
-0.002044 0.000013 0.120626 0.043733 -0.012548 -0.626165 -0.062500 1 0 0 0 0 0 3 330128
-0.002044 0.000013 0.120626 0.043742 -0.012539 -0.626178 -0.062500 1 0 0 0 0 0 3 331125
-0.002044 0.000013 0.120626 0.043734 -0.012546 -0.626166 -0.062500 1 0 0 0 0 0 3 332139
-0.002044 0.000013 0.120626 0.043725 -0.012556 -0.626172 -0.062500 1 0 0 0 0 0 3 333134
-0.002044 0.000013 0.120626 0.043729 -0.012537 -0.626172 -0.062500 1 0 0 0 0 0 3 334132
-0.002044 0.000013 0.120626 0.043732 -0.012546 -0.626166 -0.062500 1 0 0 0 0 0 3 335132
-0.002044 0.000013 0.120626 0.043745 -0.012550 -0.626171 -0.062500 1 0 0 0 0 0 3 336141
-0.002044 0.000013 0.120626 0.043726 -0.012557 -0.626172 -0.062500 1 0 0 0 0 0 3 337105
-0.002044 0.000013 0.120626 0.043729 -0.012537 -0.626172 -0.062500 1 0 0 0 0 0 3 338136
-0.002044 0.000013 0.120626 0.043732 -0.012546 -0.626166 -0.062500 1 0 0 0 0 0 3 339134
-0.002044 0.000013 0.120626 0.043745 -0.012550 -0.626171 -0.062500 1 0 0 0 0 0 3 340131
-0.002044 0.000013 0.120626 0.043735 -0.012548 -0.626165 -0.062500 1 0 0 0 0 0 3 341132
-0.002044 0.000013 0.120626 0.043722 -0.012545 -0.626178 -0.062500 1 0 0 0 0 0 3 342133
-0.002044 0.000013 0.120626 0.043731 -0.012547 -0.626166 -0.062500 1 0 0 0 0 0 3 343131
-0.002044 0.000013 0.120626 0.043745 -0.012551 -0.626171 -0.062500 1 0 0 0 0 0 3 344130
-0.002044 0.000013 0.120626 0.043731 -0.012536 -0.626172 -0.062500 1 0 0 0 0 0 3 345130
-0.002044 0.000013 0.120626 0.043733 -0.012546 -0.626166 -0.062500 1 0 0 0 0 0 3 346112
-0.002044 0.000013 0.120626 0.043725 -0.012556 -0.626172 -0.062500 1 0 0 0 0 0 3 347125
-0.002044 0.000013 0.120626 0.043744 -0.012552 -0.626172 -0.062500 1 0 0 0 0 0 3 348102
-0.002044 0.000013 0.120626 0.043731 -0.012537 -0.626172 -0.062500 1 0 0 0 0 0 3 349131
-0.002044 0.000013 0.120626 0.043733 -0.012546 -0.626166 -0.062500 1 0 0 0 0 0 3 350131
-0.002044 0.000013 0.120626 0.043733 -0.012547 -0.626165 -0.062500 1 0 0 0 0 0 3 351135
-0.002044 0.000013 0.120626 0.043733 -0.012548 -0.626185 -0.062500 1 0 0 0 0 0 3 352131
-0.002044 0.000013 0.120626 0.043733 -0.012548 -0.626167 -0.062500 1 0 0 0 0 0 3 353131
-0.002044 0.000013 0.120626 0.043733 -0.012548 -0.626165 -0.062500 1 0 0 0 0 0 3 354133
-0.002044 0.000013 0.120626 0.043733 -0.012548 -0.626165 -0.062500 1 0 0 0 0 0 3 355101
-0.002044 0.000013 0.120626 0.043733 -0.012548 -0.626185 -0.062500 1 0 0 0 0 0 3 356130
-0.002044 0.000013 0.120626 0.043733 -0.012548 -0.626167 -0.062500 1 0 0 0 0 0 3 357131
-0.002044 0.000013 0.120626 0.043733 -0.012548 -0.626165 -0.062500 1 0 0 0 0 0 3 358133
-0.002044 0.000013 0.120626 0.043729 -0.012536 -0.626172 -0.062500 1 0 0 0 0 0 3 359131
-0.002044 0.000013 0.120626 0.043732 -0.012546 -0.626165 -0.062500 1 0 0 0 0 0 3 360132
-0.002044 0.000013 0.120626 0.043737 -0.012559 -0.626178 -0.062500 1 0 0 0 0 0 3 361132
-0.002044 0.000013 0.120626 0.043733 -0.012549 -0.626166 -0.062500 1 0 0 0 0 0 3 362132
-0.002044 0.000013 0.120626 0.043729 -0.012536 -0.626172 -0.062500 1 0 0 0 0 0 3 363128
-0.002044 0.000013 0.120626 0.043732 -0.012546 -0.626165 -0.062500 1 0 0 0 0 0 3 365589
-0.002044 0.000013 0.120626 0.043745 -0.012550 -0.626171 -0.062500 1 0 0 0 0 0 3 366130
-0.002044 0.000013 0.120626 0.043723 -0.012545 -0.626179 -0.062500 1 0 0 0 0 0 3 367119
-0.002044 0.000013 0.120626 0.043732 -0.012547 -0.626167 -0.062500 1 0 0 0 0 0 3 368136
-0.002044 0.000013 0.120626 0.043732 -0.012548 -0.626165 -0.062500 1 0 0 0 0 0 3 369134
-0.002044 0.000013 0.120626 0.043745 -0.012551 -0.626171 -0.062500 1 0 0 0 0 0 3 370110
-0.002044 0.000013 0.120626 0.043731 -0.012536 -0.626172 -0.062500 1 0 0 0 0 0 3 371129
-0.002044 0.000013 0.120626 0.043733 -0.012546 -0.626165 -0.062500 1 0 0 0 0 0 3 372131
-0.002044 0.000013 0.120626 0.043725 -0.012556 -0.626172 -0.062500 1 0 0 0 0 0 3 373113
-0.002044 0.000013 0.120626 0.043741 -0.012540 -0.626179 -0.062500 1 0 0 0 0 0 3 374215
-0.002044 0.000013 0.120626 0.043734 -0.012547 -0.626166 -0.062500 1 0 0 0 0 0 3 375203
-0.002044 0.000013 0.120626 0.043733 -0.012547 -0.626165 -0.062500 1 0 0 0 0 0 3 376219
-0.002044 0.000013 0.120626 0.043725 -0.012556 -0.626172 -0.062500 1 0 0 0 0 0 3 377215
-0.002044 0.000013 0.120626 0.043741 -0.012540 -0.626179 -0.062500 1 0 0 0 0 0 3 378206
-0.002044 0.000013 0.120626 0.043734 -0.012547 -0.626167 -0.062500 1 0 0 0 0 0 3 379210
-0.002044 0.000013 0.120626 0.043733 -0.012548 -0.626165 -0.062500 1 0 0 0 0 0 3 380223
-0.002044 0.000013 0.120626 0.043729 -0.012536 -0.626171 -0.062500 1 0 0 0 0 0 3 381196
-0.002044 0.000013 0.120626 0.043736 -0.012558 -0.626179 -0.062500 1 0 0 0 0 0 3 382201
-0.002044 0.000013 0.120626 0.043733 -0.012549 -0.626167 -0.062500 1 0 0 0 0 0 3 383197
-0.002044 0.000013 0.120626 0.043733 -0.012548 -0.626165 -0.062500 1 0 0 0 0 0 3 384200
-0.002044 0.000013 0.120626 0.043729 -0.012536 -0.626171 -0.062500 1 0 0 0 0 0 3 385195
-0.002044 0.000013 0.120626 0.043745 -0.012549 -0.626172 -0.062500 1 0 0 0 0 0 3 386201
-0.002044 0.000013 0.120626 0.043726 -0.012557 -0.626173 -0.062500 1 0 0 0 0 0 3 387197
-0.002044 0.000013 0.120626 0.043732 -0.012549 -0.626166 -0.062500 1 0 0 0 0 0 3 388181
-0.002044 0.000013 0.120626 0.043729 -0.012536 -0.626172 -0.062500 1 0 0 0 0 0 3 389196
-0.002044 0.000013 0.120626 0.043732 -0.012546 -0.626165 -0.062500 1 0 0 0 0 0 3 390124
-0.002044 0.000013 0.120626 0.043745 -0.012550 -0.626171 -0.062500 1 0 0 0 0 0 3 391124
-0.002044 0.000013 0.120626 0.043723 -0.012545 -0.626179 -0.062500 1 0 0 0 0 0 3 392125
-0.002044 0.000013 0.120626 0.043732 -0.012547 -0.626166 -0.062500 1 0 0 0 0 0 3 393115
-0.002044 0.000013 0.120626 0.043732 -0.012548 -0.626165 -0.062500 1 0 0 0 0 0 3 394123
-0.002044 0.000013 0.120626 0.043745 -0.012551 -0.626171 -0.062500 1 0 0 0 0 0 3 395113
-0.002044 0.000013 0.120626 0.043731 -0.012536 -0.626172 -0.062500 1 0 0 0 0 0 3 396124
-0.002044 0.000013 0.120626 0.043725 -0.012555 -0.626172 -0.062500 1 0 0 0 0 0 3 397123
-0.002044 0.000013 0.120626 0.043732 -0.012549 -0.626166 -0.062500 1 0 0 0 0 0 3 398114
-0.002044 0.000013 0.120626 0.043741 -0.012539 -0.626178 -0.062500 1 0 0 0 0 0 3 399125
-0.002044 0.000013 0.120626 0.043734 -0.012546 -0.626166 -0.062500 1 0 0 0 0 0 3 400120
-0.002044 0.000013 0.120626 0.043733 -0.012547 -0.626165 -0.062500 1 0 0 0 0 0 3 401138
-0.002044 0.000013 0.120626 0.043725 -0.012556 -0.626171 -0.062500 1 0 0 0 0 0 3 402122
-0.002044 0.000013 0.120626 0.043741 -0.012540 -0.626179 -0.062500 1 0 0 0 0 0 3 403122
-0.002044 0.000013 0.120626 0.043734 -0.012547 -0.626166 -0.062500 1 0 0 0 0 0 3 404125
-0.002044 0.000013 0.120626 0.043733 -0.012547 -0.626165 -0.062500 1 0 0 0 0 0 3 405115
-0.002044 0.000013 0.120626 0.043721 -0.012545 -0.626178 -0.062500 1 0 0 0 0 0 3 406131
-0.002044 0.000013 0.120626 0.043731 -0.012547 -0.626166 -0.062500 1 0 0 0 0 0 3 407130
-0.002044 0.000013 0.120626 0.043744 -0.012550 -0.626171 -0.062500 1 0 0 0 0 0 3 408132
-0.002044 0.000013 0.120626 0.043734 -0.012548 -0.626165 -0.062500 1 0 0 0 0 0 3 409129
-0.002044 0.000013 0.120626 0.043730 -0.012536 -0.626171 -0.062500 1 0 0 0 0 0 3 410124
-0.002044 0.000013 0.120626 0.043736 -0.012558 -0.626179 -0.062500 1 0 0 0 0 0 3 411126
-0.002044 0.000013 0.120626 0.043733 -0.012549 -0.626167 -0.062500 1 0 0 0 0 0 3 412100
-0.002044 0.000013 0.120626 0.043733 -0.012548 -0.626165 -0.062500 1 0 0 0 0 0 3 413130
-0.002044 0.000013 0.120626 0.043729 -0.012536 -0.626171 -0.062500 1 0 0 0 0 0 3 414133
-0.002044 0.000013 0.120626 0.043745 -0.012549 -0.626172 -0.062500 1 0 0 0 0 0 3 415130
-0.002044 0.000013 0.120626 0.043726 -0.012557 -0.626172 -0.062500 1 0 0 0 0 0 3 416137
-0.002044 0.000013 0.120626 0.043729 -0.012537 -0.626173 -0.062500 1 0 0 0 0 0 3 417101
-0.002044 0.000013 0.120626 0.043732 -0.012546 -0.626166 -0.062500 1 0 0 0 0 0 3 418109
-0.002044 0.000013 0.120626 0.043733 -0.012547 -0.626165 -0.062500 1 0 0 0 0 0 3 419099
-0.002044 0.000013 0.120626 0.043742 -0.012539 -0.626178 -0.062500 1 0 0 0 0 0 3 420121
-0.002044 0.000013 0.120626 0.043734 -0.012546 -0.626166 -0.062500 1 0 0 0 0 0 3 421124
-0.002044 0.000013 0.120626 0.043725 -0.012556 -0.626172 -0.062500 1 0 0 0 0 0 3 422131
-0.002044 0.000013 0.120626 0.043732 -0.012549 -0.626165 -0.062500 1 0 0 0 0 0 3 423129
-0.002044 0.000013 0.120626 0.043741 -0.012539 -0.626178 -0.062500 1 0 0 0 0 0 3 424126
-0.002044 0.000013 0.120626 0.043734 -0.012546 -0.626166 -0.062500 1 0 0 0 0 0 3 425100
-0.002044 0.000013 0.120626 0.043725 -0.012556 -0.626172 -0.062500 1 0 0 0 0 0 3 426100
-0.002044 0.000013 0.120626 0.043732 -0.012549 -0.626165 -0.062500 1 0 0 0 0 0 3 427127
-0.002044 0.000013 0.120626 0.043741 -0.012539 -0.626178 -0.062500 1 0 0 0 0 0 3 428098
-0.002044 0.000013 0.120626 0.043734 -0.012547 -0.626166 -0.062500 1 0 0 0 0 0 3 429128
-0.002044 0.000013 0.120626 0.043733 -0.012547 -0.626165 -0.062500 1 0 0 0 0 0 3 430151
-0.002044 0.000013 0.120626 0.043721 -0.012545 -0.626178 -0.062500 1 0 0 0 0 0 3 431137
-0.002044 0.000013 0.120626 0.043744 -0.012550 -0.626173 -0.062500 1 0 0 0 0 0 3 432140
-0.002044 0.000013 0.120626 0.043734 -0.012548 -0.626166 -0.062500 1 0 0 0 0 0 3 433138
-0.002044 0.000013 0.120626 0.043733 -0.012548 -0.626165 -0.062500 1 0 0 0 0 0 3 434140
-0.002044 0.000013 0.120626 0.043730 -0.012536 -0.626171 -0.062500 1 0 0 0 0 0 3 435137
-0.002044 0.000013 0.120626 0.043736 -0.012558 -0.626179 -0.062500 1 0 0 0 0 0 3 436139
-0.002044 0.000013 0.120626 0.043733 -0.012549 -0.626166 -0.062500 1 0 0 0 0 0 3 437137
-0.002044 0.000013 0.120626 0.043733 -0.012548 -0.626165 -0.062500 1 0 0 0 0 0 3 438139
-0.002044 0.000013 0.120626 0.043729 -0.012536 -0.626171 -0.062500 1 0 0 0 0 0 3 439136
-0.002044 0.000013 0.120626 0.043745 -0.012549 -0.626172 -0.062500 1 0 0 0 0 0 3 440131
-0.002044 0.000013 0.120626 0.043726 -0.012557 -0.626172 -0.062500 1 0 0 0 0 0 3 441145
-0.002044 0.000013 0.120626 0.043729 -0.012537 -0.626172 -0.062500 1 0 0 0 0 0 3 443119
-0.002044 0.000013 0.120626 0.043732 -0.012546 -0.626166 -0.062500 1 0 0 0 0 0 3 444150
-0.002044 0.000013 0.120626 0.043745 -0.012550 -0.626171 -0.062500 1 0 0 0 0 0 3 445121
-0.002044 0.000013 0.120626 0.043735 -0.012548 -0.626165 -0.062500 1 0 0 0 0 0 3 446143
-0.002044 0.000013 0.120626 0.043722 -0.012545 -0.626178 -0.062500 1 0 0 0 0 0 3 447138
-0.002049 0.000031 0.120616 0.118259 -0.267626 -0.478388 -0.062500 1 0 0 0 0 0 3 448138
-0.002052 0.000040 0.120612 0.094366 -0.181892 -0.550360 -0.062500 1 0 0 0 0 0 3 449118
-0.002053 0.000044 0.120611 0.075656 -0.117774 -0.587809 -0.062500 1 0 0 0 0 0 3 450140
-0.002054 0.000047 0.120610 0.065381 -0.083601 -0.602103 -0.062500 1 0 0 0 0 0 3 451136
-0.002054 0.000048 0.120610 0.060070 -0.066304 -0.607209 -0.062500 1 0 0 0 0 0 3 452139
-0.002054 0.000048 0.120610 0.057376 -0.057644 -0.609002 -0.062500 1 0 0 0 0 0 3 453145
-0.002055 0.000049 0.120610 0.056010 -0.053300 -0.609632 -0.062500 1 0 0 0 0 0 3 454131
-0.002055 0.000049 0.120610 0.055326 -0.051132 -0.609852 -0.062500 1 0 0 0 0 0 3 455135
-0.002055 0.000049 0.120610 0.054972 -0.050045 -0.609919 -0.062500 1 0 0 0 0 0 3 456125
-0.002055 0.000049 0.120610 0.054798 -0.049519 -0.609948 -0.062500 1 0 0 0 0 0 3 457136
-0.002055 0.000049 0.120610 0.054710 -0.049237 -0.609959 -0.062500 1 0 0 0 0 0 3 458129
-0.002055 0.000049 0.120610 0.054669 -0.049104 -0.609968 -0.062500 1 0 0 0 0 0 3 459127
-0.002055 0.000049 0.120610 0.054649 -0.049040 -0.609963 -0.062500 1 0 0 0 0 0 3 460136
-0.002055 0.000049 0.120610 0.054638 -0.049001 -0.609963 -0.062500 1 0 0 0 0 0 3 461125
-0.002055 0.000049 0.120610 0.054642 -0.048979 -0.609963 -0.062500 1 0 0 0 0 0 3 462121
-0.002055 0.000049 0.120610 0.054635 -0.048986 -0.609969 -0.062500 1 0 0 0 0 0 3 463191
-0.002055 0.000049 0.120610 0.054630 -0.048976 -0.609957 -0.062500 1 0 0 0 0 0 3 464112
-0.002055 0.000049 0.120610 0.054626 -0.048963 -0.609962 -0.062500 1 0 0 0 0 0 3 465120
-0.002055 0.000049 0.120610 0.054629 -0.048974 -0.609956 -0.062500 1 0 0 0 0 0 3 466111
-0.002055 0.000049 0.120610 0.054639 -0.048966 -0.609968 -0.062500 1 0 0 0 0 0 3 467119
-0.002055 0.000049 0.120610 0.054628 -0.048962 -0.609963 -0.062500 1 0 0 0 0 0 3 468112
-0.002055 0.000049 0.120610 0.054618 -0.048970 -0.609970 -0.062500 1 0 0 0 0 0 3 469121
-0.002055 0.000049 0.120610 0.054629 -0.048974 -0.609957 -0.062500 1 0 0 0 0 0 3 470118
-0.002055 0.000049 0.120610 0.054639 -0.048966 -0.609968 -0.062500 1 0 0 0 0 0 3 471124
-0.002055 0.000049 0.120610 0.054628 -0.048962 -0.609963 -0.062500 1 0 0 0 0 0 3 472113
-0.002055 0.000049 0.120610 0.054630 -0.048973 -0.609956 -0.062500 1 0 0 0 0 0 3 473121
-0.002055 0.000049 0.120610 0.054618 -0.048972 -0.609968 -0.062500 1 0 0 0 0 0 3 474113
-0.002055 0.000049 0.120610 0.054637 -0.048966 -0.609970 -0.062500 1 0 0 0 0 0 3 475125
-0.002055 0.000049 0.120610 0.054631 -0.048974 -0.609957 -0.062500 1 0 0 0 0 0 3 476126
-0.002055 0.000049 0.120610 0.054627 -0.048963 -0.609962 -0.062500 1 0 0 0 0 0 3 477102
-0.002055 0.000049 0.120610 0.054626 -0.048962 -0.609962 -0.062500 1 0 0 0 0 0 3 478131
-0.002055 0.000049 0.120610 0.054630 -0.048973 -0.609976 -0.062500 1 0 0 0 0 0 3 479130
-0.002055 0.000049 0.120610 0.054630 -0.048975 -0.609957 -0.062500 1 0 0 0 0 0 3 480125
-0.002055 0.000049 0.120610 0.054627 -0.048963 -0.609962 -0.062500 1 0 0 0 0 0 3 481122
-0.002055 0.000049 0.120610 0.054626 -0.048962 -0.609962 -0.062500 1 0 0 0 0 0 3 482127
-0.002055 0.000049 0.120610 0.054626 -0.048961 -0.609962 -0.062500 1 0 0 0 0 0 3 483123
-0.002055 0.000049 0.120610 0.054633 -0.048985 -0.609969 -0.062500 1 0 0 0 0 0 3 484100
-0.002055 0.000049 0.120610 0.054627 -0.048964 -0.609963 -0.062500 1 0 0 0 0 0 3 485131
-0.002055 0.000049 0.120610 0.054626 -0.048962 -0.609963 -0.062500 1 0 0 0 0 0 3 486129
-0.002055 0.000049 0.120610 0.054629 -0.048973 -0.609956 -0.062500 1 0 0 0 0 0 3 487124
-0.002055 0.000049 0.120610 0.054630 -0.048975 -0.609975 -0.062500 1 0 0 0 0 0 3 488129
-0.002055 0.000049 0.120610 0.054627 -0.048963 -0.609964 -0.062500 1 0 0 0 0 0 3 489126
-0.002055 0.000049 0.120610 0.054630 -0.048974 -0.609956 -0.062500 1 0 0 0 0 0 3 490124
-0.002055 0.000049 0.120610 0.054626 -0.048963 -0.609962 -0.062500 1 0 0 0 0 0 3 491126
-0.002055 0.000049 0.120610 0.054638 -0.048965 -0.609969 -0.062500 1 0 0 0 0 0 3 492125
-0.002055 0.000049 0.120610 0.054628 -0.048962 -0.609963 -0.062500 1 0 0 0 0 0 3 493127
-0.002055 0.000049 0.120610 0.054622 -0.048982 -0.609963 -0.062500 1 0 0 0 0 0 3 494126
-0.002055 0.000049 0.120610 0.054626 -0.048964 -0.609962 -0.062500 1 0 0 0 0 0 3 495126
-0.002055 0.000049 0.120610 0.054638 -0.048965 -0.609969 -0.062500 1 0 0 0 0 0 3 496126
-0.002055 0.000049 0.120610 0.054631 -0.048973 -0.609956 -0.062500 1 0 0 0 0 0 3 497127
-0.002055 0.000049 0.120610 0.054619 -0.048972 -0.609969 -0.062500 1 0 0 0 0 0 3 498126
-0.002055 0.000049 0.120610 0.054625 -0.048963 -0.609963 -0.062500 1 0 0 0 0 0 3 499124
-0.002055 0.000049 0.120610 0.054642 -0.048976 -0.609962 -0.062500 1 0 0 0 0 0 3 500115
-0.002055 0.000049 0.120610 0.054628 -0.048963 -0.609962 -0.062500 1 0 0 0 0 0 3 501124
-0.002055 0.000049 0.120610 0.054627 -0.048962 -0.609962 -0.062500 1 0 0 0 0 0 3 502127
-0.002055 0.000049 0.120610 0.054618 -0.048970 -0.609969 -0.062500 1 0 0 0 0 0 3 503126
-0.002055 0.000049 0.120610 0.054628 -0.048974 -0.609957 -0.062500 1 0 0 0 0 0 3 504127
-0.002055 0.000049 0.120610 0.054638 -0.048966 -0.609968 -0.062500 1 0 0 0 0 0 3 505097
-0.002055 0.000049 0.120610 0.054628 -0.048962 -0.609963 -0.062500 1 0 0 0 0 0 3 506124
-0.002055 0.000049 0.120610 0.054630 -0.048973 -0.609956 -0.062500 1 0 0 0 0 0 3 507127
-0.002055 0.000049 0.120610 0.054631 -0.048975 -0.609975 -0.062500 1 0 0 0 0 0 3 508125
-0.002055 0.000049 0.120610 0.054627 -0.048963 -0.609964 -0.062500 1 0 0 0 0 0 3 509125
-0.002055 0.000049 0.120610 0.054630 -0.048974 -0.609956 -0.062500 1 0 0 0 0 0 3 510108
-0.002055 0.000049 0.120610 0.054627 -0.048963 -0.609962 -0.062500 1 0 0 0 0 0 3 511122
-0.002055 0.000049 0.120610 0.054639 -0.048965 -0.609969 -0.062500 1 0 0 0 0 0 3 512111
-0.002055 0.000049 0.120610 0.054620 -0.048971 -0.609970 -0.062500 1 0 0 0 0 0 3 513132
-0.002055 0.000049 0.120610 0.054629 -0.048974 -0.609957 -0.062500 1 0 0 0 0 0 3 514126
-0.002055 0.000049 0.120610 0.054626 -0.048963 -0.609962 -0.062500 1 0 0 0 0 0 3 515123
-0.002055 0.000049 0.120610 0.054626 -0.048962 -0.609962 -0.062500 1 0 0 0 0 0 3 516124
-0.002055 0.000049 0.120610 0.054642 -0.048976 -0.609962 -0.062500 1 0 0 0 0 0 3 517120
-0.002055 0.000049 0.120610 0.054620 -0.048972 -0.609969 -0.062500 1 0 0 0 0 0 3 518130
-0.002055 0.000049 0.120610 0.054625 -0.048963 -0.609963 -0.062500 1 0 0 0 0 0 3 519124
-0.002055 0.000049 0.120610 0.054626 -0.048962 -0.609963 -0.062500 1 0 0 0 0 0 3 520127
-0.002055 0.000049 0.120610 0.054642 -0.048976 -0.609962 -0.062500 1 0 0 0 0 0 3 521126
-0.002055 0.000049 0.120610 0.054628 -0.048963 -0.609962 -0.062500 1 0 0 0 0 0 3 522126
-0.002055 0.000049 0.120610 0.054618 -0.048970 -0.609969 -0.062500 1 0 0 0 0 0 3 523112
-0.002055 0.000049 0.120610 0.054629 -0.048974 -0.609956 -0.062500 1 0 0 0 0 0 3 524119
-0.002055 0.000049 0.120610 0.054639 -0.048966 -0.609968 -0.062500 1 0 0 0 0 0 3 525109
-0.002055 0.000049 0.120610 0.054628 -0.048962 -0.609963 -0.062500 1 0 0 0 0 0 3 526134
-0.002055 0.000049 0.120610 0.054630 -0.048973 -0.609956 -0.062500 1 0 0 0 0 0 3 527247
-0.002055 0.000049 0.120610 0.054618 -0.048972 -0.609968 -0.062500 1 0 0 0 0 0 3 528139
-0.002055 0.000049 0.120610 0.054637 -0.048966 -0.609969 -0.062500 1 0 0 0 0 0 3 529125
-0.002055 0.000049 0.120610 0.054628 -0.048962 -0.609963 -0.062500 1 0 0 0 0 0 3 530114
-0.002055 0.000049 0.120610 0.054630 -0.048973 -0.609956 -0.062500 1 0 0 0 0 0 3 531133
-0.002055 0.000049 0.120610 0.054627 -0.048963 -0.609962 -0.062500 1 0 0 0 0 0 3 532122
-0.002055 0.000049 0.120610 0.054630 -0.048973 -0.609976 -0.062500 1 0 0 0 0 0 3 533133
-0.002055 0.000049 0.120610 0.054630 -0.048975 -0.609957 -0.062500 1 0 0 0 0 0 3 534109
-0.002055 0.000049 0.120610 0.054627 -0.048963 -0.609962 -0.062500 1 0 0 0 0 0 3 535118
-0.002055 0.000049 0.120610 0.054626 -0.048962 -0.609962 -0.062500 1 0 0 0 0 0 3 536110
-0.002055 0.000049 0.120610 0.054639 -0.048964 -0.609969 -0.062500 1 0 0 0 0 0 3 537118
-0.002055 0.000049 0.120610 0.054623 -0.048982 -0.609963 -0.062500 1 0 0 0 0 0 3 538125
-0.002055 0.000049 0.120610 0.054626 -0.048964 -0.609963 -0.062500 1 0 0 0 0 0 3 539113
-0.002055 0.000049 0.120610 0.054626 -0.048962 -0.609963 -0.062500 1 0 0 0 0 0 3 540105
-0.002055 0.000049 0.120610 0.054629 -0.048973 -0.609956 -0.062500 1 0 0 0 0 0 3 541126
-0.002055 0.000049 0.120610 0.054630 -0.048975 -0.609975 -0.062500 1 0 0 0 0 0 3 542123
-0.002055 0.000049 0.120610 0.054627 -0.048963 -0.609964 -0.062500 1 0 0 0 0 0 3 543105
-0.002055 0.000049 0.120610 0.054630 -0.048974 -0.609956 -0.062500 1 0 0 0 0 0 3 544109
-0.002055 0.000049 0.120610 0.054626 -0.048963 -0.609962 -0.062500 1 0 0 0 0 0 3 545122
-0.002055 0.000049 0.120610 0.054638 -0.048965 -0.609969 -0.062500 1 0 0 0 0 0 3 546122
-0.002055 0.000049 0.120610 0.054628 -0.048962 -0.609963 -0.062500 1 0 0 0 0 0 3 547129
-0.002055 0.000049 0.120610 0.054622 -0.048982 -0.609963 -0.062500 1 0 0 0 0 0 3 548103
-0.002055 0.000049 0.120610 0.054626 -0.048964 -0.609962 -0.062500 1 0 0 0 0 0 3 549121
-0.002055 0.000049 0.120610 0.054638 -0.048965 -0.609969 -0.062500 1 0 0 0 0 0 3 550124
-0.002055 0.000049 0.120610 0.054631 -0.048973 -0.609956 -0.062500 1 0 0 0 0 0 3 551094
-0.002055 0.000049 0.120610 0.054619 -0.048972 -0.609969 -0.062500 1 0 0 0 0 0 3 552124
-0.002055 0.000049 0.120610 0.054625 -0.048963 -0.609963 -0.062500 1 0 0 0 0 0 3 553123
-0.002055 0.000049 0.120610 0.054642 -0.048976 -0.609962 -0.062500 1 0 0 0 0 0 3 554124
-0.002055 0.000049 0.120610 0.054628 -0.048963 -0.609962 -0.062500 1 0 0 0 0 0 3 555097
-0.002055 0.000049 0.120610 0.054627 -0.048962 -0.609962 -0.062500 1 0 0 0 0 0 3 556094
-0.002055 0.000049 0.120610 0.054618 -0.048970 -0.609969 -0.062500 1 0 0 0 0 0 3 557132
-0.002055 0.000049 0.120610 0.054641 -0.048977 -0.609963 -0.062500 1 0 0 0 0 0 3 558128
-0.002055 0.000049 0.120610 0.054628 -0.048963 -0.609963 -0.062500 1 0 0 0 0 0 3 559126
-0.002055 0.000049 0.120610 0.054627 -0.048962 -0.609963 -0.062500 1 0 0 0 0 0 3 560125
-0.002055 0.000049 0.120610 0.054630 -0.048973 -0.609956 -0.062500 1 0 0 0 0 0 3 561093
-0.002055 0.000049 0.120610 0.054631 -0.048975 -0.609975 -0.062500 1 0 0 0 0 0 3 562124
-0.002055 0.000049 0.120610 0.054627 -0.048963 -0.609964 -0.062500 1 0 0 0 0 0 3 563125
-0.002055 0.000049 0.120610 0.054630 -0.048974 -0.609956 -0.062500 1 0 0 0 0 0 3 564125
-0.002055 0.000049 0.120610 0.054627 -0.048963 -0.609962 -0.062500 1 0 0 0 0 0 3 565122
-0.002055 0.000049 0.120610 0.054639 -0.048965 -0.609969 -0.062500 1 0 0 0 0 0 3 566241
-0.002055 0.000049 0.120610 0.054620 -0.048971 -0.609970 -0.062500 1 0 0 0 0 0 3 567223
-0.002055 0.000049 0.120610 0.054629 -0.048974 -0.609957 -0.062500 1 0 0 0 0 0 3 568225
-0.002055 0.000049 0.120610 0.054626 -0.048963 -0.609962 -0.062500 1 0 0 0 0 0 3 569227
-0.002055 0.000049 0.120610 0.054638 -0.048965 -0.609969 -0.062500 1 0 0 0 0 0 3 570225
-0.002055 0.000049 0.120610 0.054631 -0.048973 -0.609956 -0.062500 1 0 0 0 0 0 3 571226
-0.002055 0.000049 0.120610 0.054619 -0.048972 -0.609969 -0.062500 1 0 0 0 0 0 3 572223
-0.002055 0.000049 0.120610 0.054625 -0.048963 -0.609963 -0.062500 1 0 0 0 0 0 3 573223
-0.002055 0.000049 0.120610 0.054626 -0.048962 -0.609963 -0.062500 1 0 0 0 0 0 3 574228
-0.002055 0.000049 0.120610 0.054642 -0.048976 -0.609962 -0.062500 1 0 0 0 0 0 3 575226
-0.002055 0.000049 0.120610 0.054628 -0.048963 -0.609962 -0.062500 1 0 0 0 0 0 3 576221
-0.002055 0.000049 0.120610 0.054618 -0.048970 -0.609969 -0.062500 1 0 0 0 0 0 3 577225
-0.002055 0.000049 0.120610 0.054629 -0.048974 -0.609956 -0.062500 1 0 0 0 0 0 3 578225
-0.002055 0.000049 0.120610 0.054639 -0.048966 -0.609968 -0.062500 1 0 0 0 0 0 3 583128
-0.002074 0.000053 0.120620 0.319969 -0.111507 -0.748842 -0.062500 1 0 0 0 0 0 3 584222
-0.002083 0.000056 0.120623 0.229852 -0.090559 -0.681119 -0.062500 1 0 0 0 0 0 3 585223
-0.002088 0.000057 0.120625 0.163121 -0.074836 -0.645940 -0.062500 1 0 0 0 0 0 3 586225
-0.002090 0.000057 0.120625 0.127794 -0.066420 -0.632538 -0.062500 1 0 0 0 0 0 3 587223
-0.002091 0.000058 0.120625 0.110016 -0.062178 -0.627758 -0.062500 1 0 0 0 0 0 3 588218
-0.002092 0.000058 0.120625 0.101141 -0.060046 -0.626083 -0.062500 1 0 0 0 0 0 3 589220
-0.002092 0.000058 0.120625 0.096722 -0.058982 -0.625489 -0.062500 1 0 0 0 0 0 3 590232
-0.002092 0.000058 0.120625 0.094499 -0.058452 -0.625288 -0.062500 1 0 0 0 0 0 3 591225
-0.002092 0.000058 0.120625 0.093416 -0.058173 -0.625217 -0.062500 1 0 0 0 0 0 3 592222
-0.002092 0.000058 0.120625 0.092849 -0.058046 -0.625192 -0.062500 1 0 0 0 0 0 3 601994
-0.002092 0.000058 0.120625 0.092579 -0.057983 -0.625183 -0.062500 1 0 0 0 0 0 3 603159
-0.002092 0.000058 0.120625 0.092441 -0.057939 -0.625186 -0.062500 1 0 0 0 0 0 3 604158
-0.002092 0.000058 0.120625 0.092366 -0.057931 -0.625181 -0.062500 1 0 0 0 0 0 3 605158
-0.002092 0.000058 0.120625 0.092346 -0.057916 -0.625181 -0.062500 1 0 0 0 0 0 3 606095
-0.002092 0.000058 0.120625 0.092325 -0.057921 -0.625182 -0.062500 1 0 0 0 0 0 3 607091
-0.002092 0.000058 0.120625 0.092309 -0.057908 -0.625182 -0.062500 1 0 0 0 0 0 3 608092
-0.002092 0.000058 0.120625 0.092311 -0.057918 -0.625176 -0.062500 1 0 0 0 0 0 3 609093
-0.002092 0.000058 0.120625 0.092308 -0.057907 -0.625182 -0.062500 1 0 0 0 0 0 3 610092
-0.002092 0.000058 0.120625 0.092308 -0.057906 -0.625182 -0.062500 1 0 0 0 0 0 3 611092
-0.002092 0.000058 0.120625 0.092311 -0.057917 -0.625176 -0.062500 1 0 0 0 0 0 3 612092
-0.002092 0.000058 0.120625 0.092309 -0.057907 -0.625181 -0.062500 1 0 0 0 0 0 3 613091
-0.002092 0.000058 0.120625 0.092309 -0.057906 -0.625182 -0.062500 1 0 0 0 0 0 3 614096
-0.002092 0.000058 0.120625 0.092300 -0.057914 -0.625189 -0.062500 1 0 0 0 0 0 3 615119
-0.002092 0.000058 0.120625 0.092299 -0.057915 -0.625170 -0.062500 1 0 0 0 0 0 3 616117
-0.002092 0.000058 0.120625 0.092307 -0.057907 -0.625181 -0.062500 1 0 0 0 0 0 3 617303
-0.002092 0.000058 0.120625 0.092308 -0.057906 -0.625182 -0.062500 1 0 0 0 0 0 3 618118
-0.002092 0.000058 0.120625 0.092312 -0.057917 -0.625175 -0.062500 1 0 0 0 0 0 3 619119
-0.002092 0.000058 0.120625 0.092301 -0.057916 -0.625188 -0.062500 1 0 0 0 0 0 3 620163
-0.002092 0.000058 0.120625 0.092295 -0.057904 -0.625177 -0.062500 1 0 0 0 0 0 3 621109
-0.002092 0.000058 0.120625 0.092307 -0.057905 -0.625182 -0.062500 1 0 0 0 0 0 3 622153
-0.002092 0.000058 0.120625 0.092311 -0.057917 -0.625175 -0.062500 1 0 0 0 0 0 3 623150
-0.002092 0.000058 0.120625 0.092309 -0.057907 -0.625181 -0.062500 1 0 0 0 0 0 3 624153
-0.002092 0.000058 0.120625 0.092300 -0.057914 -0.625189 -0.062500 1 0 0 0 0 0 3 625133
-0.002092 0.000058 0.120625 0.092299 -0.057915 -0.625170 -0.062500 1 0 0 0 0 0 3 626172
-0.002092 0.000058 0.120625 0.092307 -0.057907 -0.625181 -0.062500 1 0 0 0 0 0 3 627145
-0.002092 0.000058 0.120625 0.092308 -0.057906 -0.625182 -0.062500 1 0 0 0 0 0 3 628164
-0.002092 0.000058 0.120625 0.092308 -0.057905 -0.625182 -0.062500 1 0 0 0 0 0 3 629133
-0.002092 0.000058 0.120625 0.092304 -0.057926 -0.625182 -0.062500 1 0 0 0 0 0 3 630995
-0.002092 0.000058 0.120625 0.092308 -0.057908 -0.625183 -0.062500 1 0 0 0 0 0 3 632131
-0.002092 0.000058 0.120625 0.092296 -0.057903 -0.625176 -0.062500 1 0 0 0 0 0 3 633121
-0.002092 0.000058 0.120625 0.092310 -0.057917 -0.625175 -0.062500 1 0 0 0 0 0 3 634122
-0.002092 0.000058 0.120625 0.092300 -0.057916 -0.625188 -0.062500 1 0 0 0 0 0 3 635119
-0.002092 0.000058 0.120625 0.092307 -0.057907 -0.625183 -0.062500 1 0 0 0 0 0 3 636115
-0.002092 0.000058 0.120625 0.092312 -0.057918 -0.625176 -0.062500 1 0 0 0 0 0 3 637122
-0.002092 0.000058 0.120625 0.092309 -0.057907 -0.625182 -0.062500 1 0 0 0 0 0 3 638102
-0.002092 0.000058 0.120625 0.092296 -0.057903 -0.625176 -0.062500 1 0 0 0 0 0 3 639122
-0.002092 0.000058 0.120625 0.092299 -0.057914 -0.625189 -0.062500 1 0 0 0 0 0 3 640115
-0.002092 0.000058 0.120625 0.092310 -0.057918 -0.625176 -0.062500 1 0 0 0 0 0 3 641119
-0.002092 0.000058 0.120625 0.092308 -0.057907 -0.625182 -0.062500 1 0 0 0 0 0 3 642093
-0.002092 0.000058 0.120625 0.092308 -0.057906 -0.625182 -0.062500 1 0 0 0 0 0 3 643120
-0.002092 0.000058 0.120625 0.092300 -0.057914 -0.625169 -0.062500 1 0 0 0 0 0 3 644120
-0.002092 0.000058 0.120625 0.092299 -0.057915 -0.625188 -0.062500 1 0 0 0 0 0 3 645119
-0.002092 0.000058 0.120625 0.092307 -0.057907 -0.625183 -0.062500 1 0 0 0 0 0 3 646123
-0.002092 0.000058 0.120625 0.092311 -0.057918 -0.625176 -0.062500 1 0 0 0 0 0 3 647123
-0.002092 0.000058 0.120625 0.092309 -0.057907 -0.625182 -0.062500 1 0 0 0 0 0 3 648114
-0.002092 0.000058 0.120625 0.092309 -0.057906 -0.625182 -0.062500 1 0 0 0 0 0 3 649121
-0.002092 0.000058 0.120625 0.092288 -0.057911 -0.625183 -0.062500 1 0 0 0 0 0 3 650122
-0.002092 0.000058 0.120625 0.092309 -0.057918 -0.625176 -0.062500 1 0 0 0 0 0 3 651120
-0.002092 0.000058 0.120625 0.092308 -0.057907 -0.625182 -0.062500 1 0 0 0 0 0 3 652108
-0.002092 0.000058 0.120625 0.092308 -0.057906 -0.625182 -0.062500 1 0 0 0 0 0 3 653120
-0.002092 0.000058 0.120625 0.092312 -0.057917 -0.625176 -0.062500 1 0 0 0 0 0 3 654116
-0.002092 0.000058 0.120625 0.092288 -0.057913 -0.625182 -0.062500 1 0 0 0 0 0 3 655120
-0.002092 0.000058 0.120625 0.092306 -0.057907 -0.625182 -0.062500 1 0 0 0 0 0 3 656120
-0.002092 0.000058 0.120625 0.092311 -0.057918 -0.625176 -0.062500 1 0 0 0 0 0 3 657121
-0.002092 0.000058 0.120625 0.092309 -0.057907 -0.625181 -0.062500 1 0 0 0 0 0 3 658116
-0.002092 0.000058 0.120625 0.092309 -0.057906 -0.625182 -0.062500 1 0 0 0 0 0 3 659108
-0.002092 0.000058 0.120625 0.092300 -0.057914 -0.625189 -0.062500 1 0 0 0 0 0 3 660113
-0.002092 0.000058 0.120625 0.092299 -0.057915 -0.625170 -0.062500 1 0 0 0 0 0 3 661122
-0.002092 0.000058 0.120625 0.092307 -0.057907 -0.625181 -0.062500 1 0 0 0 0 0 3 662121
-0.002092 0.000058 0.120625 0.092308 -0.057906 -0.625182 -0.062500 1 0 0 0 0 0 3 663120
-0.002092 0.000058 0.120625 0.092312 -0.057917 -0.625175 -0.062500 1 0 0 0 0 0 3 664120
-0.002092 0.000058 0.120625 0.092301 -0.057916 -0.625188 -0.062500 1 0 0 0 0 0 3 665120
-0.002092 0.000058 0.120625 0.092295 -0.057904 -0.625177 -0.062500 1 0 0 0 0 0 3 666121
-0.002092 0.000058 0.120625 0.092307 -0.057905 -0.625182 -0.062500 1 0 0 0 0 0 3 667121
-0.002092 0.000058 0.120625 0.092311 -0.057917 -0.625175 -0.062500 1 0 0 0 0 0 3 668108
-0.002092 0.000058 0.120625 0.092309 -0.057907 -0.625181 -0.062500 1 0 0 0 0 0 3 669120
-0.002092 0.000058 0.120625 0.092300 -0.057914 -0.625189 -0.062500 1 0 0 0 0 0 3 670086
-0.002092 0.000058 0.120625 0.092299 -0.057915 -0.625170 -0.062500 1 0 0 0 0 0 3 671105
-0.002092 0.000058 0.120625 0.092307 -0.057907 -0.625181 -0.062500 1 0 0 0 0 0 3 672105
-0.002092 0.000058 0.120625 0.092308 -0.057906 -0.625182 -0.062500 1 0 0 0 0 0 3 673114
-0.002092 0.000058 0.120625 0.092312 -0.057917 -0.625175 -0.062500 1 0 0 0 0 0 3 675099
-0.002092 0.000058 0.120625 0.092301 -0.057916 -0.625188 -0.062500 1 0 0 0 0 0 3 677050
-0.002092 0.000058 0.120625 0.092308 -0.057907 -0.625183 -0.062500 1 0 0 0 0 0 3 677115
-0.002092 0.000058 0.120625 0.092296 -0.057903 -0.625176 -0.062500 1 0 0 0 0 0 3 678120
-0.002092 0.000058 0.120625 0.092310 -0.057917 -0.625175 -0.062500 1 0 0 0 0 0 3 679105
-0.002092 0.000058 0.120625 0.092300 -0.057916 -0.625188 -0.062500 1 0 0 0 0 0 3 680113
-0.002092 0.000058 0.120625 0.092307 -0.057907 -0.625183 -0.062500 1 0 0 0 0 0 3 681115
-0.002092 0.000058 0.120625 0.092312 -0.057918 -0.625176 -0.062500 1 0 0 0 0 0 3 682106
-0.002092 0.000058 0.120625 0.092309 -0.057907 -0.625182 -0.062500 1 0 0 0 0 0 3 683100
-0.002092 0.000058 0.120625 0.092296 -0.057903 -0.625176 -0.062500 1 0 0 0 0 0 3 684115
-0.002092 0.000058 0.120625 0.092299 -0.057914 -0.625189 -0.062500 1 0 0 0 0 0 3 685098
-0.002092 0.000058 0.120625 0.092310 -0.057918 -0.625176 -0.062500 1 0 0 0 0 0 3 686102
-0.002092 0.000058 0.120625 0.092308 -0.057907 -0.625182 -0.062500 1 0 0 0 0 0 3 687109
-0.002092 0.000058 0.120625 0.092308 -0.057906 -0.625182 -0.062500 1 0 0 0 0 0 3 688118
-0.002092 0.000058 0.120625 0.092300 -0.057914 -0.625169 -0.062500 1 0 0 0 0 0 3 689234
-0.002092 0.000058 0.120625 0.092299 -0.057915 -0.625188 -0.062500 1 0 0 0 0 0 3 690122
-0.002092 0.000058 0.120625 0.092307 -0.057907 -0.625183 -0.062500 1 0 0 0 0 0 3 691120
-0.002092 0.000058 0.120625 0.092311 -0.057918 -0.625176 -0.062500 1 0 0 0 0 0 3 692120
-0.002092 0.000058 0.120625 0.092309 -0.057907 -0.625182 -0.062500 1 0 0 0 0 0 3 693115
-0.002092 0.000058 0.120625 0.092309 -0.057906 -0.625182 -0.062500 1 0 0 0 0 0 3 694125
-0.002092 0.000058 0.120625 0.092288 -0.057911 -0.625183 -0.062500 1 0 0 0 0 0 3 695120
-0.002092 0.000058 0.120625 0.092309 -0.057918 -0.625176 -0.062500 1 0 0 0 0 0 3 696118
-0.002092 0.000058 0.120625 0.092308 -0.057907 -0.625182 -0.062500 1 0 0 0 0 0 3 697103
-0.002092 0.000058 0.120625 0.092308 -0.057906 -0.625182 -0.062500 1 0 0 0 0 0 3 698124
-0.002092 0.000058 0.120625 0.092312 -0.057917 -0.625176 -0.062500 1 0 0 0 0 0 3 699122
-0.002092 0.000058 0.120625 0.092288 -0.057913 -0.625182 -0.062500 1 0 0 0 0 0 3 700120
-0.002092 0.000058 0.120625 0.092306 -0.057907 -0.625182 -0.062500 1 0 0 0 0 0 3 701091
-0.002092 0.000058 0.120625 0.092311 -0.057918 -0.625175 -0.062500 1 0 0 0 0 0 3 702120
-0.002092 0.000058 0.120625 0.092309 -0.057907 -0.625181 -0.062500 1 0 0 0 0 0 3 703120
-0.002092 0.000058 0.120625 0.092309 -0.057906 -0.625182 -0.062500 1 0 0 0 0 0 3 704120
-0.002092 0.000058 0.120625 0.092300 -0.057914 -0.625189 -0.062500 1 0 0 0 0 0 3 705120
-0.002092 0.000058 0.120625 0.092299 -0.057915 -0.625170 -0.062500 1 0 0 0 0 0 3 706119
-0.002092 0.000058 0.120625 0.092307 -0.057907 -0.625181 -0.062500 1 0 0 0 0 0 3 707119
-0.002092 0.000058 0.120625 0.092308 -0.057906 -0.625182 -0.062500 1 0 0 0 0 0 3 708117
-0.002092 0.000058 0.120625 0.092312 -0.057917 -0.625175 -0.062500 1 0 0 0 0 0 3 709119
-0.002092 0.000058 0.120625 0.092301 -0.057916 -0.625188 -0.062500 1 0 0 0 0 0 3 710120
-0.002092 0.000058 0.120625 0.092295 -0.057904 -0.625177 -0.062500 1 0 0 0 0 0 3 711119
-0.002092 0.000058 0.120625 0.092307 -0.057905 -0.625182 -0.062500 1 0 0 0 0 0 3 712118
-0.002092 0.000058 0.120625 0.092311 -0.057917 -0.625175 -0.062500 1 0 0 0 0 0 3 713120
-0.002092 0.000058 0.120625 0.092309 -0.057907 -0.625181 -0.062500 1 0 0 0 0 0 3 714129
-0.002092 0.000058 0.120625 0.092300 -0.057914 -0.625189 -0.062500 1 0 0 0 0 0 3 715121
-0.002092 0.000058 0.120625 0.092299 -0.057915 -0.625170 -0.062500 1 0 0 0 0 0 3 716123
-0.002092 0.000058 0.120625 0.092307 -0.057907 -0.625181 -0.062500 1 0 0 0 0 0 3 717122
-0.002092 0.000058 0.120625 0.092308 -0.057906 -0.625182 -0.062500 1 0 0 0 0 0 3 718120
-0.002092 0.000058 0.120625 0.092312 -0.057917 -0.625175 -0.062500 1 0 0 0 0 0 3 719118
-0.002092 0.000058 0.120625 0.092301 -0.057916 -0.625188 -0.062500 1 0 0 0 0 0 3 720117
-0.002092 0.000058 0.120625 0.092308 -0.057907 -0.625183 -0.062500 1 0 0 0 0 0 3 721118
-0.002092 0.000058 0.120625 0.092296 -0.057903 -0.625176 -0.062500 1 0 0 0 0 0 3 722119
-0.002092 0.000058 0.120625 0.092310 -0.057917 -0.625175 -0.062500 1 0 0 0 0 0 3 723116
-0.002092 0.000058 0.120625 0.092300 -0.057916 -0.625188 -0.062500 1 0 0 0 0 0 3 724105
-0.002092 0.000058 0.120625 0.092307 -0.057907 -0.625183 -0.062500 1 0 0 0 0 0 3 725110
-0.002092 0.000058 0.120625 0.092312 -0.057918 -0.625176 -0.062500 1 0 0 0 0 0 3 726119
-0.002092 0.000058 0.120625 0.092309 -0.057907 -0.625182 -0.062500 1 0 0 0 0 0 3 727118
-0.002092 0.000058 0.120625 0.092296 -0.057903 -0.625176 -0.062500 1 0 0 0 0 0 3 728117
-0.002092 0.000058 0.120625 0.092299 -0.057914 -0.625189 -0.062500 1 0 0 0 0 0 3 729119
-0.002092 0.000058 0.120625 0.092310 -0.057918 -0.625176 -0.062500 1 0 0 0 0 0 3 730119
-0.002092 0.000058 0.120625 0.092308 -0.057907 -0.625182 -0.062500 1 0 0 0 0 0 3 731111
-0.002092 0.000058 0.120625 0.092308 -0.057906 -0.625182 -0.062500 1 0 0 0 0 0 3 732119
-0.002092 0.000058 0.120625 0.092300 -0.057914 -0.625169 -0.062500 1 0 0 0 0 0 3 733118
-0.002092 0.000058 0.120625 0.092299 -0.057915 -0.625188 -0.062500 1 0 0 0 0 0 3 734118
-0.002092 0.000058 0.120625 0.092307 -0.057907 -0.625183 -0.062500 1 0 0 0 0 0 3 735112
-0.002092 0.000058 0.120625 0.092311 -0.057918 -0.625176 -0.062500 1 0 0 0 0 0 3 736111
-0.002092 0.000058 0.120625 0.092309 -0.057907 -0.625182 -0.062500 1 0 0 0 0 0 3 737102
-0.002092 0.000058 0.120625 0.092309 -0.057906 -0.625182 -0.062500 1 0 0 0 0 0 3 738112
-0.002092 0.000058 0.120625 0.092288 -0.057911 -0.625183 -0.062500 1 0 0 0 0 0 3 739103
-0.002092 0.000058 0.120625 0.092309 -0.057918 -0.625176 -0.062500 1 0 0 0 0 0 3 740112
-0.002092 0.000058 0.120625 0.092308 -0.057907 -0.625182 -0.062500 1 0 0 0 0 0 3 741101
-0.002092 0.000058 0.120625 0.092308 -0.057906 -0.625182 -0.062500 1 0 0 0 0 0 3 742111
-0.002092 0.000058 0.120625 0.092312 -0.057917 -0.625176 -0.062500 1 0 0 0 0 0 3 743102
-0.002092 0.000058 0.120625 0.092301 -0.057916 -0.625189 -0.062500 1 0 0 0 0 0 3 744112
-0.002092 0.000058 0.120625 0.092295 -0.057904 -0.625177 -0.062500 1 0 0 0 0 0 3 745101
-0.002092 0.000058 0.120625 0.092310 -0.057917 -0.625175 -0.062500 1 0 0 0 0 0 3 746087
-0.002092 0.000058 0.120625 0.092309 -0.057907 -0.625181 -0.062500 1 0 0 0 0 0 3 747112
-0.002092 0.000058 0.120625 0.092309 -0.057906 -0.625182 -0.062500 1 0 0 0 0 0 3 748107
-0.002092 0.000058 0.120625 0.092300 -0.057914 -0.625189 -0.062500 1 0 0 0 0 0 3 749107
-0.002092 0.000058 0.120625 0.092299 -0.057915 -0.625170 -0.062500 1 0 0 0 0 0 3 750120
-0.002092 0.000058 0.120625 0.092307 -0.057907 -0.625181 -0.062500 1 0 0 0 0 0 3 751116
-0.002092 0.000058 0.120625 0.092308 -0.057906 -0.625182 -0.062500 1 0 0 0 0 0 3 752109
-0.002092 0.000058 0.120625 0.092312 -0.057917 -0.625175 -0.062500 1 0 0 0 0 0 3 753213
-0.002092 0.000058 0.120625 0.092301 -0.057916 -0.625188 -0.062500 1 0 0 0 0 0 3 754108
-0.002092 0.000058 0.120625 0.092295 -0.057904 -0.625177 -0.062500 1 0 0 0 0 0 3 755117
-0.002092 0.000058 0.120625 0.092307 -0.057905 -0.625182 -0.062500 1 0 0 0 0 0 3 756119
-0.002092 0.000058 0.120625 0.092311 -0.057917 -0.625175 -0.062500 1 0 0 0 0 0 3 757108
-0.002092 0.000058 0.120625 0.092309 -0.057907 -0.625181 -0.062500 1 0 0 0 0 0 3 758120
-0.002092 0.000058 0.120625 0.092300 -0.057914 -0.625189 -0.062500 1 0 0 0 0 0 3 759118
-0.002092 0.000058 0.120625 0.092299 -0.057915 -0.625170 -0.062500 1 0 0 0 0 0 3 760118
-0.002092 0.000058 0.120625 0.092307 -0.057907 -0.625181 -0.062500 1 0 0 0 0 0 3 761099
-0.002092 0.000058 0.120625 0.092308 -0.057906 -0.625182 -0.062500 1 0 0 0 0 0 3 762121
-0.002092 0.000058 0.120625 0.092312 -0.057917 -0.625175 -0.062500 1 0 0 0 0 0 3 763124
-0.002092 0.000058 0.120625 0.092301 -0.057916 -0.625188 -0.062500 1 0 0 0 0 0 3 764121
-0.002092 0.000058 0.120625 0.092308 -0.057907 -0.625183 -0.062500 1 0 0 0 0 0 3 765117
-0.002092 0.000058 0.120625 0.092296 -0.057903 -0.625176 -0.062500 1 0 0 0 0 0 3 766119
-0.002092 0.000058 0.120625 0.092310 -0.057917 -0.625175 -0.062500 1 0 0 0 0 0 3 767108
-0.002092 0.000058 0.120625 0.092300 -0.057916 -0.625188 -0.062500 1 0 0 0 0 0 3 768112
-0.002092 0.000058 0.120625 0.092307 -0.057907 -0.625183 -0.062500 1 0 0 0 0 0 3 769122
-0.002092 0.000058 0.120625 0.092312 -0.057918 -0.625176 -0.062500 1 0 0 0 0 0 3 770123
-0.002092 0.000058 0.120625 0.092309 -0.057907 -0.625182 -0.062500 1 0 0 0 0 0 3 771118
-0.002092 0.000058 0.120625 0.092296 -0.057903 -0.625176 -0.062500 1 0 0 0 0 0 3 772119
-0.002092 0.000058 0.120625 0.092299 -0.057914 -0.625189 -0.062500 1 0 0 0 0 0 3 773117
-0.002092 0.000058 0.120625 0.092310 -0.057918 -0.625176 -0.062500 1 0 0 0 0 0 3 774117
-0.002092 0.000058 0.120625 0.092308 -0.057907 -0.625182 -0.062500 1 0 0 0 0 0 3 775117
-0.002092 0.000058 0.120625 0.092308 -0.057906 -0.625182 -0.062500 1 0 0 0 0 0 3 776087
-0.002092 0.000058 0.120625 0.092300 -0.057914 -0.625169 -0.062500 1 0 0 0 0 0 3 777098
-0.002092 0.000058 0.120625 0.092299 -0.057915 -0.625188 -0.062500 1 0 0 0 0 0 3 778119
-0.002092 0.000058 0.120625 0.092307 -0.057907 -0.625183 -0.062500 1 0 0 0 0 0 3 779123
-0.002092 0.000058 0.120625 0.092311 -0.057918 -0.625176 -0.062500 1 0 0 0 0 0 3 780119
-0.002092 0.000058 0.120625 0.092309 -0.057907 -0.625182 -0.062500 1 0 0 0 0 0 3 781122
-0.002092 0.000058 0.120625 0.092309 -0.057906 -0.625182 -0.062500 1 0 0 0 0 0 3 782091
-0.002092 0.000058 0.120625 0.092288 -0.057911 -0.625183 -0.062500 1 0 0 0 0 0 3 783116
-0.002092 0.000058 0.120625 0.092309 -0.057918 -0.625176 -0.062500 1 0 0 0 0 0 3 784115
-0.002092 0.000058 0.120625 0.092308 -0.057907 -0.625182 -0.062500 1 0 0 0 0 0 3 785087
-0.002092 0.000058 0.120625 0.092308 -0.057906 -0.625182 -0.062500 1 0 0 0 0 0 3 786117
-0.002092 0.000058 0.120625 0.092312 -0.057917 -0.625176 -0.062500 1 0 0 0 0 0 3 787115
-0.002092 0.000058 0.120625 0.092301 -0.057916 -0.625189 -0.062500 1 0 0 0 0 0 3 788103
-0.002092 0.000058 0.120625 0.092295 -0.057904 -0.625177 -0.062500 1 0 0 0 0 0 3 789114
-0.002092 0.000058 0.120625 0.092310 -0.057917 -0.625175 -0.062500 1 0 0 0 0 0 3 790090
-0.002092 0.000058 0.120625 0.092309 -0.057907 -0.625181 -0.062500 1 0 0 0 0 0 3 791116
-0.002092 0.000058 0.120625 0.092309 -0.057906 -0.625182 -0.062500 1 0 0 0 0 0 3 792116
-0.002092 0.000058 0.120625 0.092300 -0.057914 -0.625189 -0.062500 1 0 0 0 0 0 3 793086
-0.002092 0.000058 0.120625 0.092299 -0.057915 -0.625170 -0.062500 1 0 0 0 0 0 3 794115
-0.002092 0.000058 0.120625 0.092307 -0.057907 -0.625181 -0.062500 1 0 0 0 0 0 3 795114
-0.002092 0.000058 0.120625 0.092308 -0.057906 -0.625182 -0.062500 1 0 0 0 0 0 3 796118
-0.002092 0.000058 0.120625 0.092312 -0.057917 -0.625175 -0.062500 1 0 0 0 0 0 3 797086
-0.002092 0.000058 0.120625 0.092301 -0.057916 -0.625188 -0.062500 1 0 0 0 0 0 3 798117
-0.002092 0.000058 0.120625 0.092295 -0.057904 -0.625177 -0.062500 1 0 0 0 0 0 3 799115
-0.002092 0.000058 0.120625 0.092307 -0.057905 -0.625182 -0.062500 1 0 0 0 0 0 3 800110
-0.002092 0.000058 0.120625 0.092311 -0.057917 -0.625175 -0.062500 1 0 0 0 0 0 3 801100
-0.002092 0.000058 0.120625 0.092300 -0.057916 -0.625188 -0.062500 1 0 0 0 0 0 3 802110
-0.002092 0.000058 0.120625 0.092307 -0.057907 -0.625183 -0.062500 1 0 0 0 0 0 3 803100
-0.002092 0.000058 0.120625 0.092299 -0.057915 -0.625169 -0.062500 1 0 0 0 0 0 3 804108
-0.002092 0.000058 0.120625 0.092307 -0.057907 -0.625181 -0.062500 1 0 0 0 0 0 3 805100
-0.002092 0.000058 0.120625 0.092308 -0.057906 -0.625182 -0.062500 1 0 0 0 0 0 3 806188
-0.002092 0.000058 0.120625 0.092312 -0.057917 -0.625175 -0.062500 1 0 0 0 0 0 3 807183
-0.002092 0.000058 0.120625 0.092301 -0.057916 -0.625188 -0.062500 1 0 0 0 0 0 3 808166
-0.002092 0.000058 0.120625 0.092308 -0.057907 -0.625183 -0.062500 1 0 0 0 0 0 3 809182
-0.002092 0.000058 0.120625 0.092296 -0.057903 -0.625176 -0.062500 1 0 0 0 0 0 3 810100
-0.002111 0.000062 0.120635 0.357788 -0.120495 -0.763914 -0.062500 1 0 0 0 0 0 3 811110
-0.002121 0.000065 0.120639 0.267599 -0.099509 -0.696267 -0.062500 1 0 0 0 0 0 3 812099
-0.002125 0.000066 0.120640 0.200831 -0.083775 -0.661128 -0.062500 1 0 0 0 0 0 3 813109
-0.002128 0.000066 0.120640 0.165487 -0.075387 -0.647739 -0.062500 1 0 0 0 0 0 3 814098
-0.002129 0.000067 0.120640 0.147717 -0.071129 -0.642955 -0.062500 1 0 0 0 0 0 3 815109
-0.002129 0.000067 0.120640 0.138829 -0.068992 -0.641277 -0.062500 1 0 0 0 0 0 3 816100
-0.002130 0.000067 0.120640 0.134415 -0.067918 -0.640697 -0.062500 1 0 0 0 0 0 3 817106
-0.002130 0.000067 0.120640 0.132196 -0.067399 -0.640492 -0.062500 1 0 0 0 0 0 3 818118
-0.002130 0.000067 0.120640 0.131093 -0.067126 -0.640423 -0.062500 1 0 0 0 0 0 3 819100
-0.002130 0.000067 0.120640 0.130543 -0.066994 -0.640397 -0.062500 1 0 0 0 0 0 3 820122
-0.002130 0.000067 0.120640 0.130283 -0.066922 -0.640381 -0.062500 1 0 0 0 0 0 3 821108
-0.002130 0.000067 0.120640 0.130127 -0.066883 -0.640384 -0.062500 1 0 0 0 0 0 3 822104
-0.002130 0.000067 0.120640 0.130062 -0.066878 -0.640386 -0.062500 1 0 0 0 0 0 3 823108
-0.002130 0.000067 0.120640 0.130031 -0.066861 -0.640380 -0.062500 1 0 0 0 0 0 3 824108
-0.002130 0.000067 0.120640 0.130021 -0.066868 -0.640386 -0.062500 1 0 0 0 0 0 3 825103
-0.002130 0.000067 0.120640 0.130009 -0.066867 -0.640381 -0.062500 1 0 0 0 0 0 3 826113
-0.002130 0.000067 0.120640 0.129993 -0.066852 -0.640380 -0.062500 1 0 0 0 0 0 3 827110
-0.002130 0.000067 0.120640 0.130003 -0.066853 -0.640387 -0.062500 1 0 0 0 0 0 3 828102
-0.002130 0.000067 0.120640 0.129993 -0.066850 -0.640381 -0.062500 1 0 0 0 0 0 3 829102
-0.002130 0.000067 0.120640 0.129999 -0.066873 -0.640387 -0.062500 1 0 0 0 0 0 3 830105
-0.002130 0.000067 0.120640 0.129992 -0.066853 -0.640381 -0.062500 1 0 0 0 0 0 3 831099
-0.002130 0.000067 0.120640 0.129991 -0.066850 -0.640381 -0.062500 1 0 0 0 0 0 3 832107
-0.002130 0.000067 0.120640 0.130007 -0.066865 -0.640380 -0.062500 1 0 0 0 0 0 3 833107
-0.002130 0.000067 0.120640 0.129993 -0.066852 -0.640380 -0.062500 1 0 0 0 0 0 3 834111
-0.002130 0.000067 0.120640 0.129995 -0.066862 -0.640394 -0.062500 1 0 0 0 0 0 3 835102
-0.002130 0.000067 0.120640 0.129995 -0.066863 -0.640375 -0.062500 1 0 0 0 0 0 3 836102
-0.002130 0.000067 0.120640 0.129992 -0.066852 -0.640380 -0.062500 1 0 0 0 0 0 3 837102
-0.002130 0.000067 0.120640 0.130003 -0.066853 -0.640387 -0.062500 1 0 0 0 0 0 3 838104
-0.002130 0.000067 0.120640 0.129993 -0.066850 -0.640381 -0.062500 1 0 0 0 0 0 3 839099
-0.002130 0.000067 0.120640 0.129999 -0.066873 -0.640387 -0.062500 1 0 0 0 0 0 3 840106
-0.002130 0.000067 0.120640 0.129992 -0.066853 -0.640381 -0.062500 1 0 0 0 0 0 3 841105
-0.002130 0.000067 0.120640 0.129991 -0.066850 -0.640381 -0.062500 1 0 0 0 0 0 3 842105
-0.002130 0.000067 0.120640 0.130007 -0.066865 -0.640380 -0.062500 1 0 0 0 0 0 3 843102
-0.002130 0.000067 0.120640 0.129993 -0.066852 -0.640380 -0.062500 1 0 0 0 0 0 3 844105
-0.002130 0.000067 0.120640 0.129996 -0.066862 -0.640394 -0.062500 1 0 0 0 0 0 3 845102
-0.002130 0.000067 0.120640 0.129995 -0.066863 -0.640375 -0.062500 1 0 0 0 0 0 3 846106
-0.002130 0.000067 0.120640 0.129992 -0.066852 -0.640380 -0.062500 1 0 0 0 0 0 3 847103
-0.002130 0.000067 0.120640 0.130003 -0.066853 -0.640387 -0.062500 1 0 0 0 0 0 3 848108
-0.002130 0.000067 0.120640 0.129993 -0.066850 -0.640381 -0.062500 1 0 0 0 0 0 3 849106
-0.002130 0.000067 0.120640 0.129986 -0.066871 -0.640380 -0.062500 1 0 0 0 0 0 3 850106
-0.002130 0.000067 0.120640 0.130003 -0.066855 -0.640387 -0.062500 1 0 0 0 0 0 3 851103
-0.002130 0.000067 0.120640 0.129992 -0.066851 -0.640381 -0.062500 1 0 0 0 0 0 3 852102
-0.002143 0.000053 0.120630 0.309504 0.125516 -0.489885 -0.062500 1 0 0 0 0 0 3 853105
-0.002149 0.000046 0.120626 0.250418 0.060909 -0.563161 -0.062500 1 0 0 0 0 0 3 854088
-0.002153 0.000043 0.120625 0.205297 0.012552 -0.601312 -0.062500 1 0 0 0 0 0 3 855103
-0.002154 0.000041 0.120624 0.180951 -0.013232 -0.615866 -0.062500 1 0 0 0 0 0 3 856097
-0.002155 0.000040 0.120624 0.168518 -0.026291 -0.621072 -0.062500 1 0 0 0 0 0 3 857097
-0.002155 0.000040 0.120624 0.162234 -0.032835 -0.622896 -0.062500 1 0 0 0 0 0 3 858113
-0.002156 0.000040 0.120624 0.159072 -0.036102 -0.623537 -0.062500 1 0 0 0 0 0 3 859087
-0.002156 0.000039 0.120624 0.157499 -0.037737 -0.623753 -0.062500 1 0 0 0 0 0 3 860115
-0.002156 0.000039 0.120624 0.156692 -0.038555 -0.623836 -0.062500 1 0 0 0 0 0 3 861113
-0.002156 0.000039 0.120624 0.156288 -0.038976 -0.623859 -0.062500 1 0 0 0 0 0 3 862115
-0.002156 0.000039 0.120624 0.156099 -0.039175 -0.623878 -0.062500 1 0 0 0 0 0 3 863113
-0.002156 0.000039 0.120624 0.156006 -0.039272 -0.623869 -0.062500 1 0 0 0 0 0 3 864114
-0.002156 0.000039 0.120624 0.155948 -0.039318 -0.623876 -0.062500 1 0 0 0 0 0 3 865091
-0.002156 0.000039 0.120624 0.155919 -0.039346 -0.623877 -0.062500 1 0 0 0 0 0 3 866118
-0.002156 0.000039 0.120624 0.155912 -0.039368 -0.623878 -0.062500 1 0 0 0 0 0 3 867117
-0.002156 0.000039 0.120624 0.155912 -0.039370 -0.623878 -0.062500 1 0 0 0 0 0 3 868100
-0.002156 0.000039 0.120624 0.155900 -0.039367 -0.623872 -0.062500 1 0 0 0 0 0 3 869108
-0.002156 0.000039 0.120624 0.155907 -0.039389 -0.623877 -0.062500 1 0 0 0 0 0 3 870095
-0.002156 0.000039 0.120624 0.155892 -0.039378 -0.623878 -0.062500 1 0 0 0 0 0 3 871103
-0.002156 0.000039 0.120624 0.155898 -0.039367 -0.623871 -0.062500 1 0 0 0 0 0 3 872093
-0.002156 0.000039 0.120624 0.155906 -0.039390 -0.623877 -0.062500 1 0 0 0 0 0 3 873267
-0.002156 0.000039 0.120624 0.155892 -0.039378 -0.623878 -0.062500 1 0 0 0 0 0 3 874094
-0.002156 0.000039 0.120624 0.155910 -0.039371 -0.623878 -0.062500 1 0 0 0 0 0 3 875103
-0.002156 0.000039 0.120624 0.155896 -0.039387 -0.623872 -0.062500 1 0 0 0 0 0 3 876093
-0.002156 0.000039 0.120624 0.155899 -0.039369 -0.623871 -0.062500 1 0 0 0 0 0 3 877101
-0.002156 0.000039 0.120624 0.155903 -0.039378 -0.623884 -0.062500 1 0 0 0 0 0 3 878093
-0.002156 0.000039 0.120624 0.155891 -0.039376 -0.623879 -0.062500 1 0 0 0 0 0 3 879100
-0.002156 0.000039 0.120624 0.155914 -0.039382 -0.623871 -0.062500 1 0 0 0 0 0 3 880093
-0.002156 0.000039 0.120624 0.155893 -0.039377 -0.623878 -0.062500 1 0 0 0 0 0 3 881100
-0.002156 0.000039 0.120624 0.155890 -0.039376 -0.623878 -0.062500 1 0 0 0 0 0 3 882107
-0.002156 0.000039 0.120624 0.155914 -0.039382 -0.623871 -0.062500 1 0 0 0 0 0 3 883099
-0.002156 0.000039 0.120624 0.155893 -0.039377 -0.623877 -0.062500 1 0 0 0 0 0 3 884118
-0.002156 0.000039 0.120624 0.155911 -0.039370 -0.623878 -0.062500 1 0 0 0 0 0 3 885097
-0.002156 0.000039 0.120624 0.155892 -0.039375 -0.623878 -0.062500 1 0 0 0 0 0 3 886108
-0.002156 0.000039 0.120624 0.155894 -0.039388 -0.623872 -0.062500 1 0 0 0 0 0 3 887201
-0.002156 0.000039 0.120624 0.155911 -0.039372 -0.623877 -0.062500 1 0 0 0 0 0 3 888104
-0.002156 0.000039 0.120624 0.155892 -0.039376 -0.623878 -0.062500 1 0 0 0 0 0 3 889107
-0.002156 0.000039 0.120624 0.155906 -0.039391 -0.623878 -0.062500 1 0 0 0 0 0 3 890105
-0.002156 0.000039 0.120624 0.155900 -0.039369 -0.623872 -0.062500 1 0 0 0 0 0 3 891102
-0.002156 0.000039 0.120624 0.155891 -0.039375 -0.623878 -0.062500 1 0 0 0 0 0 3 892103
-0.002156 0.000039 0.120624 0.155914 -0.039382 -0.623871 -0.062500 1 0 0 0 0 0 3 893102
-0.002156 0.000039 0.120624 0.155893 -0.039377 -0.623877 -0.062500 1 0 0 0 0 0 3 894103
-0.002156 0.000039 0.120624 0.155903 -0.039379 -0.623885 -0.062500 1 0 0 0 0 0 3 895102
-0.002156 0.000039 0.120624 0.155900 -0.039368 -0.623872 -0.062500 1 0 0 0 0 0 3 896105
-0.002156 0.000039 0.120624 0.155894 -0.039387 -0.623871 -0.062500 1 0 0 0 0 0 3 897105
-0.002156 0.000039 0.120624 0.155903 -0.039380 -0.623884 -0.062500 1 0 0 0 0 0 3 898106
-0.002156 0.000039 0.120624 0.155900 -0.039368 -0.623872 -0.062500 1 0 0 0 0 0 3 899083
-0.002156 0.000039 0.120624 0.155907 -0.039390 -0.623877 -0.062500 1 0 0 0 0 0 3 900099
-0.002156 0.000039 0.120624 0.155892 -0.039378 -0.623878 -0.062500 1 0 0 0 0 0 3 901099
-0.002156 0.000039 0.120624 0.155898 -0.039368 -0.623872 -0.062500 1 0 0 0 0 0 3 902103
-0.002156 0.000039 0.120624 0.155903 -0.039378 -0.623884 -0.062500 1 0 0 0 0 0 3 903097
-0.002156 0.000039 0.120624 0.155903 -0.039379 -0.623865 -0.062500 1 0 0 0 0 0 3 904102
-0.002156 0.000039 0.120624 0.155904 -0.039379 -0.623883 -0.062500 1 0 0 0 0 0 3 905102
-0.002156 0.000039 0.120624 0.155892 -0.039377 -0.623879 -0.062500 1 0 0 0 0 0 3 906106
-0.002156 0.000039 0.120624 0.155902 -0.039379 -0.623865 -0.062500 1 0 0 0 0 0 3 907101
-0.002156 0.000039 0.120624 0.155903 -0.039379 -0.623883 -0.062500 1 0 0 0 0 0 3 908102
-0.002156 0.000039 0.120624 0.155891 -0.039377 -0.623879 -0.062500 1 0 0 0 0 0 3 909101
-0.002156 0.000039 0.120624 0.155902 -0.039379 -0.623865 -0.062500 1 0 0 0 0 0 3 910103
-0.002156 0.000039 0.120624 0.155903 -0.039380 -0.623883 -0.062500 1 0 0 0 0 0 3 911084
-0.002156 0.000039 0.120624 0.155900 -0.039368 -0.623872 -0.062500 1 0 0 0 0 0 3 912103
-0.002156 0.000039 0.120624 0.155903 -0.039378 -0.623884 -0.062500 1 0 0 0 0 0 3 913085
-0.002156 0.000039 0.120624 0.155895 -0.039388 -0.623872 -0.062500 1 0 0 0 0 0 3 914103
-0.002156 0.000039 0.120624 0.155899 -0.039369 -0.623871 -0.062500 1 0 0 0 0 0 3 915105
-0.002156 0.000039 0.120624 0.155903 -0.039378 -0.623884 -0.062500 1 0 0 0 0 0 3 916102
-0.002156 0.000039 0.120624 0.155903 -0.039379 -0.623865 -0.062500 1 0 0 0 0 0 3 917102
-0.002156 0.000039 0.120624 0.155904 -0.039379 -0.623883 -0.062500 1 0 0 0 0 0 3 918086
-0.002156 0.000039 0.120624 0.155892 -0.039377 -0.623879 -0.062500 1 0 0 0 0 0 3 919084
-0.002156 0.000039 0.120624 0.155902 -0.039379 -0.623865 -0.062500 1 0 0 0 0 0 3 920102
-0.002156 0.000039 0.120624 0.155903 -0.039379 -0.623883 -0.062500 1 0 0 0 0 0 3 921084
-0.002161 0.000058 0.120613 0.230284 -0.294333 -0.475913 -0.062500 1 0 0 0 0 0 3 922094
-0.002164 0.000067 0.120610 0.206527 -0.208661 -0.547959 -0.062500 1 0 0 0 0 0 3 923104
-0.002165 0.000071 0.120608 0.187824 -0.144567 -0.585459 -0.062500 1 0 0 0 0 0 3 924105
-0.002166 0.000074 0.120608 0.177558 -0.110409 -0.599780 -0.062500 1 0 0 0 0 0 3 925100
-0.002166 0.000075 0.120608 0.172246 -0.093107 -0.604887 -0.062500 1 0 0 0 0 0 3 926184
-0.002167 0.000075 0.120608 0.169543 -0.084457 -0.606693 -0.062500 1 0 0 0 0 0 3 927177
-0.002167 0.000076 0.120608 0.168176 -0.080115 -0.607307 -0.062500 1 0 0 0 0 0 3 928193
-0.002167 0.000076 0.120608 0.167484 -0.077957 -0.607534 -0.062500 1 0 0 0 0 0 3 929161
-0.002167 0.000076 0.120608 0.167140 -0.076875 -0.607609 -0.062500 1 0 0 0 0 0 3 930163
-0.002167 0.000076 0.120608 0.166960 -0.076327 -0.607633 -0.062500 1 0 0 0 0 0 3 931248
-0.002167 0.000076 0.120608 0.166887 -0.076056 -0.607643 -0.062500 1 0 0 0 0 0 3 932191
-0.002167 0.000076 0.120608 0.166837 -0.075923 -0.607646 -0.062500 1 0 0 0 0 0 3 933185
-0.002167 0.000076 0.120608 0.166813 -0.075846 -0.607646 -0.062500 1 0 0 0 0 0 3 934148
-0.002167 0.000076 0.120608 0.166795 -0.075827 -0.607647 -0.062500 1 0 0 0 0 0 3 935163
-0.002167 0.000076 0.120608 0.166795 -0.075794 -0.607654 -0.062500 1 0 0 0 0 0 3 936178
-0.002167 0.000076 0.120608 0.166796 -0.075792 -0.607655 -0.062500 1 0 0 0 0 0 3 937162
-0.002167 0.000076 0.120608 0.166792 -0.075780 -0.607641 -0.062500 1 0 0 0 0 0 3 938163
-0.002167 0.000076 0.120608 0.166783 -0.075787 -0.607647 -0.062500 1 0 0 0 0 0 3 939178
-0.002167 0.000076 0.120608 0.166794 -0.075791 -0.607654 -0.062500 1 0 0 0 0 0 3 940161
-0.002167 0.000076 0.120608 0.166792 -0.075780 -0.607641 -0.062500 1 0 0 0 0 0 3 941177
-0.002167 0.000076 0.120608 0.166796 -0.075790 -0.607653 -0.062500 1 0 0 0 0 0 3 942112
-0.002167 0.000076 0.120608 0.166792 -0.075780 -0.607641 -0.062500 1 0 0 0 0 0 3 943109
-0.002167 0.000076 0.120608 0.166784 -0.075788 -0.607646 -0.062500 1 0 0 0 0 0 3 944097
-0.002167 0.000076 0.120608 0.166795 -0.075792 -0.607653 -0.062500 1 0 0 0 0 0 3 945096
-0.002167 0.000076 0.120608 0.166792 -0.075780 -0.607641 -0.062500 1 0 0 0 0 0 3 946105
-0.002167 0.000076 0.120608 0.166796 -0.075791 -0.607653 -0.062500 1 0 0 0 0 0 3 947095
-0.002167 0.000076 0.120608 0.166784 -0.075789 -0.607648 -0.062500 1 0 0 0 0 0 3 948096
-0.002167 0.000076 0.120608 0.166791 -0.075781 -0.607640 -0.062500 1 0 0 0 0 0 3 949105
-0.002167 0.000076 0.120608 0.166796 -0.075791 -0.607652 -0.062500 1 0 0 0 0 0 3 950096
-0.002167 0.000076 0.120608 0.166784 -0.075790 -0.607647 -0.062500 1 0 0 0 0 0 3 951105
-0.002167 0.000076 0.120608 0.166800 -0.075772 -0.607653 -0.062500 1 0 0 0 0 0 3 952108
-0.002167 0.000076 0.120608 0.166785 -0.075787 -0.607648 -0.062500 1 0 0 0 0 0 3 953104
-0.002167 0.000076 0.120608 0.166791 -0.075780 -0.607640 -0.062500 1 0 0 0 0 0 3 954099
-0.002167 0.000076 0.120608 0.166796 -0.075791 -0.607652 -0.062500 1 0 0 0 0 0 3 955110
-0.002167 0.000076 0.120608 0.166784 -0.075789 -0.607648 -0.062500 1 0 0 0 0 0 3 956111
-0.002167 0.000076 0.120608 0.166803 -0.075783 -0.607646 -0.062500 1 0 0 0 0 0 3 957102
-0.002167 0.000076 0.120608 0.166785 -0.075789 -0.607647 -0.062500 1 0 0 0 0 0 3 958098
-0.002167 0.000076 0.120608 0.166783 -0.075790 -0.607647 -0.062500 1 0 0 0 0 0 3 959114
-0.002167 0.000076 0.120608 0.166799 -0.075772 -0.607653 -0.062500 1 0 0 0 0 0 3 960106
-0.002167 0.000076 0.120608 0.166784 -0.075787 -0.607648 -0.062500 1 0 0 0 0 0 3 961115
-0.002167 0.000076 0.120608 0.166791 -0.075780 -0.607640 -0.062500 1 0 0 0 0 0 3 962115
-0.002167 0.000076 0.120608 0.166796 -0.075791 -0.607652 -0.062500 1 0 0 0 0 0 3 963112
-0.002167 0.000076 0.120608 0.166784 -0.075789 -0.607647 -0.062500 1 0 0 0 0 0 3 964081
-0.002167 0.000076 0.120608 0.166803 -0.075783 -0.607646 -0.062500 1 0 0 0 0 0 3 965109
-0.002167 0.000076 0.120608 0.166785 -0.075789 -0.607647 -0.062500 1 0 0 0 0 0 3 966105
-0.002167 0.000076 0.120608 0.166792 -0.075781 -0.607660 -0.062500 1 0 0 0 0 0 3 967111
-0.002167 0.000076 0.120608 0.166792 -0.075779 -0.607642 -0.062500 1 0 0 0 0 0 3 968109
-0.002167 0.000076 0.120608 0.166783 -0.075788 -0.607647 -0.062500 1 0 0 0 0 0 3 969119
-0.002167 0.000076 0.120608 0.166803 -0.075783 -0.607646 -0.062500 1 0 0 0 0 0 3 970084
-0.002167 0.000076 0.120608 0.166785 -0.075788 -0.607647 -0.062500 1 0 0 0 0 0 3 971115
-0.002167 0.000076 0.120608 0.166783 -0.075789 -0.607647 -0.062500 1 0 0 0 0 0 3 972111
-0.002167 0.000076 0.120608 0.166803 -0.075783 -0.607646 -0.062500 1 0 0 0 0 0 3 973112
-0.002167 0.000076 0.120608 0.166785 -0.075789 -0.607647 -0.062500 1 0 0 0 0 0 3 974082
-0.002167 0.000076 0.120608 0.166792 -0.075781 -0.607660 -0.062500 1 0 0 0 0 0 3 975110
-0.002167 0.000076 0.120608 0.166792 -0.075779 -0.607642 -0.062500 1 0 0 0 0 0 3 976109
-0.002167 0.000076 0.120608 0.166783 -0.075788 -0.607646 -0.062500 1 0 0 0 0 0 3 977079
-0.002167 0.000076 0.120608 0.166803 -0.075783 -0.607646 -0.062500 1 0 0 0 0 0 3 978110
-0.002167 0.000076 0.120608 0.166785 -0.075788 -0.607647 -0.062500 1 0 0 0 0 0 3 979101
-0.002167 0.000076 0.120608 0.166795 -0.075792 -0.607653 -0.062500 1 0 0 0 0 0 3 980108
-0.002167 0.000076 0.120608 0.166792 -0.075781 -0.607641 -0.062500 1 0 0 0 0 0 3 981104
-0.002167 0.000076 0.120608 0.166784 -0.075788 -0.607646 -0.062500 1 0 0 0 0 0 3 982117
-0.002167 0.000076 0.120608 0.166791 -0.075780 -0.607660 -0.062500 1 0 0 0 0 0 3 983105
-0.002167 0.000076 0.120608 0.166792 -0.075779 -0.607642 -0.062500 1 0 0 0 0 0 3 984110
-0.002167 0.000076 0.120608 0.166796 -0.075791 -0.607653 -0.062500 1 0 0 0 0 0 3 985110
-0.002167 0.000076 0.120608 0.166792 -0.075780 -0.607641 -0.062500 1 0 0 0 0 0 3 986113
-0.002167 0.000076 0.120608 0.166784 -0.075788 -0.607646 -0.062500 1 0 0 0 0 0 3 987106
-0.002167 0.000076 0.120608 0.166795 -0.075792 -0.607653 -0.062500 1 0 0 0 0 0 3 988084
-0.002167 0.000076 0.120608 0.166792 -0.075781 -0.607641 -0.062500 1 0 0 0 0 0 3 989110
-0.002167 0.000076 0.120608 0.166793 -0.075779 -0.607659 -0.062500 1 0 0 0 0 0 3 990110
-0.002167 0.000076 0.120608 0.166784 -0.075788 -0.607649 -0.062500 1 0 0 0 0 0 3 991110
-0.002167 0.000076 0.120608 0.166791 -0.075780 -0.607640 -0.062500 1 0 0 0 0 0 3 992108
-0.002167 0.000076 0.120608 0.166795 -0.075791 -0.607653 -0.062500 1 0 0 0 0 0 3 993076
-0.002167 0.000076 0.120608 0.166792 -0.075780 -0.607641 -0.062500 1 0 0 0 0 0 3 994173
-0.002167 0.000076 0.120608 0.166796 -0.075791 -0.607652 -0.062500 1 0 0 0 0 0 3 995182
-0.002167 0.000076 0.120608 0.166784 -0.075790 -0.607648 -0.062500 1 0 0 0 0 0 3 996182
-0.002167 0.000076 0.120608 0.166791 -0.075781 -0.607640 -0.062500 1 0 0 0 0 0 3 997176
-0.002167 0.000076 0.120608 0.166792 -0.075779 -0.607659 -0.062500 1 0 0 0 0 0 3 998199
-0.002167 0.000076 0.120608 0.166784 -0.075788 -0.607648 -0.062500 1 0 0 0 0 0 3 999177
-0.002167 0.000076 0.120608 0.166791 -0.075780 -0.607640 -0.062500 1 0 0 0 0 0 4 175
-0.002167 0.000076 0.120608 0.166795 -0.075791 -0.607652 -0.062500 1 0 0 0 0 0 4 1186
-0.002167 0.000076 0.120608 0.166784 -0.075789 -0.607648 -0.062500 1 0 0 0 0 0 4 2176
-0.002167 0.000076 0.120608 0.166803 -0.075783 -0.607646 -0.062500 1 0 0 0 0 0 4 3155
-0.002167 0.000076 0.120608 0.166785 -0.075789 -0.607647 -0.062500 1 0 0 0 0 0 4 4152
-0.002167 0.000076 0.120608 0.166803 -0.075783 -0.607646 -0.062500 1 0 0 0 0 0 4 5152
-0.002167 0.000076 0.120608 0.166785 -0.075789 -0.607647 -0.062500 1 0 0 0 0 0 4 6153
-0.002167 0.000076 0.120608 0.166779 -0.075778 -0.607654 -0.062500 1 0 0 0 0 0 4 7177
-0.002167 0.000076 0.120608 0.166802 -0.075782 -0.607647 -0.062500 1 0 0 0 0 0 4 8162
-0.002167 0.000076 0.120608 0.166785 -0.075788 -0.607647 -0.062500 1 0 0 0 0 0 4 9173
-0.002154 0.000090 0.120618 -0.012603 -0.268084 -0.758213 -0.062500 1 0 0 0 0 0 4 10161
-0.002147 0.000096 0.120622 0.046355 -0.203563 -0.684800 -0.062500 1 0 0 0 0 0 4 11174
-0.002144 0.000100 0.120623 0.091453 -0.155218 -0.646670 -0.062500 1 0 0 0 0 0 4 12159
-0.002143 0.000102 0.120624 0.115819 -0.129425 -0.632127 -0.062500 1 0 0 0 0 0 4 13175
-0.002142 0.000102 0.120624 0.128269 -0.116367 -0.626935 -0.062500 1 0 0 0 0 0 4 14181
-0.002141 0.000103 0.120624 0.134553 -0.109810 -0.625124 -0.062500 1 0 0 0 0 0 4 15104
-0.002141 0.000103 0.120624 0.137716 -0.106541 -0.624487 -0.062500 1 0 0 0 0 0 4 16093
-0.002141 0.000103 0.120624 0.139297 -0.104897 -0.624266 -0.062500 1 0 0 0 0 0 4 17102
-0.002141 0.000103 0.120624 0.140086 -0.104083 -0.624183 -0.062500 1 0 0 0 0 0 4 18092
-0.002141 0.000103 0.120624 0.140482 -0.103684 -0.624161 -0.062500 1 0 0 0 0 0 4 19102
-0.002141 0.000103 0.120624 0.140686 -0.103470 -0.624147 -0.062500 1 0 0 0 0 0 4 20092
-0.002141 0.000103 0.120624 0.140790 -0.103362 -0.624151 -0.062500 1 0 0 0 0 0 4 21092
-0.002141 0.000103 0.120624 0.140841 -0.103324 -0.624150 -0.062500 1 0 0 0 0 0 4 22102
-0.002141 0.000103 0.120624 0.140866 -0.103284 -0.624156 -0.062500 1 0 0 0 0 0 4 23093
-0.002141 0.000103 0.120624 0.140876 -0.103272 -0.624150 -0.062500 1 0 0 0 0 0 4 24105
-0.002141 0.000103 0.120624 0.140876 -0.103272 -0.624150 -0.062500 1 0 0 0 0 0 4 25100
-0.002141 0.000103 0.120624 0.140883 -0.103263 -0.624143 -0.062500 1 0 0 0 0 0 4 26113
-0.002141 0.000103 0.120624 0.140884 -0.103262 -0.624142 -0.062500 1 0 0 0 0 0 4 27103
-0.002141 0.000103 0.120624 0.140884 -0.103262 -0.624142 -0.062500 1 0 0 0 0 0 4 28108
-0.002141 0.000103 0.120624 0.140888 -0.103274 -0.624155 -0.062500 1 0 0 0 0 0 4 29096
-0.002141 0.000103 0.120624 0.140884 -0.103264 -0.624143 -0.062500 1 0 0 0 0 0 4 30100
-0.002141 0.000103 0.120624 0.140896 -0.103266 -0.624148 -0.062500 1 0 0 0 0 0 4 31099
-0.002141 0.000103 0.120624 0.140886 -0.103263 -0.624142 -0.062500 1 0 0 0 0 0 4 32113
-0.002141 0.000103 0.120624 0.140876 -0.103272 -0.624148 -0.062500 1 0 0 0 0 0 4 33107
-0.002141 0.000103 0.120624 0.140895 -0.103267 -0.624149 -0.062500 1 0 0 0 0 0 4 34084
-0.002141 0.000103 0.120624 0.140885 -0.103263 -0.624142 -0.062500 1 0 0 0 0 0 4 35104
-0.002141 0.000103 0.120624 0.140896 -0.103266 -0.624148 -0.062500 1 0 0 0 0 0 4 36109
-0.002141 0.000103 0.120624 0.140886 -0.103263 -0.624142 -0.062500 1 0 0 0 0 0 4 37078
-0.002141 0.000103 0.120624 0.140873 -0.103260 -0.624155 -0.062500 1 0 0 0 0 0 4 38110
-0.002141 0.000103 0.120624 0.140895 -0.103265 -0.624149 -0.062500 1 0 0 0 0 0 4 39106
-0.002141 0.000103 0.120624 0.140885 -0.103263 -0.624143 -0.062500 1 0 0 0 0 0 4 40108
-0.002141 0.000103 0.120624 0.140896 -0.103266 -0.624148 -0.062500 1 0 0 0 0 0 4 41106
-0.002141 0.000103 0.120624 0.140886 -0.103263 -0.624142 -0.062500 1 0 0 0 0 0 4 42111
-0.002141 0.000103 0.120624 0.140876 -0.103272 -0.624148 -0.062500 1 0 0 0 0 0 4 43105
-0.002141 0.000103 0.120624 0.140895 -0.103267 -0.624149 -0.062500 1 0 0 0 0 0 4 44112
-0.002141 0.000103 0.120624 0.140885 -0.103264 -0.624142 -0.062500 1 0 0 0 0 0 4 45093
-0.002141 0.000103 0.120624 0.140893 -0.103254 -0.624155 -0.062500 1 0 0 0 0 0 4 46109
-0.002141 0.000103 0.120624 0.140885 -0.103262 -0.624143 -0.062500 1 0 0 0 0 0 4 47077
-0.002141 0.000103 0.120624 0.140876 -0.103271 -0.624149 -0.062500 1 0 0 0 0 0 4 48100
-0.002141 0.000103 0.120624 0.140895 -0.103267 -0.624149 -0.062500 1 0 0 0 0 0 4 49108
-0.002141 0.000103 0.120624 0.140885 -0.103263 -0.624142 -0.062500 1 0 0 0 0 0 4 50110
-0.002141 0.000103 0.120624 0.140896 -0.103266 -0.624148 -0.062500 1 0 0 0 0 0 4 51106
-0.002141 0.000103 0.120624 0.140886 -0.103263 -0.624142 -0.062500 1 0 0 0 0 0 4 52107
-0.002141 0.000103 0.120624 0.140876 -0.103272 -0.624148 -0.062500 1 0 0 0 0 0 4 53105
-0.002141 0.000103 0.120624 0.140892 -0.103255 -0.624155 -0.062500 1 0 0 0 0 0 4 54109
-0.002141 0.000103 0.120624 0.140885 -0.103262 -0.624143 -0.062500 1 0 0 0 0 0 4 55103
-0.002141 0.000103 0.120624 0.140884 -0.103263 -0.624142 -0.062500 1 0 0 0 0 0 4 56112
-0.002136 0.000085 0.120635 0.066519 0.151519 -0.772313 -0.062500 1 0 0 0 0 0 4 57102
-0.002133 0.000076 0.120638 0.090274 0.066042 -0.700063 -0.062500 1 0 0 0 0 0 4 58111
-0.002131 0.000071 0.120640 0.108950 0.001971 -0.662537 -0.062500 1 0 0 0 0 0 4 59109
-0.002131 0.000069 0.120640 0.119219 -0.032199 -0.648241 -0.062500 1 0 0 0 0 0 4 60108
-0.002130 0.000068 0.120640 0.124536 -0.049516 -0.643130 -0.062500 1 0 0 0 0 0 4 61108
-0.002130 0.000067 0.120640 0.127244 -0.058181 -0.641338 -0.062500 1 0 0 0 0 0 4 62109
-0.002130 0.000067 0.120640 0.128619 -0.062517 -0.640719 -0.062500 1 0 0 0 0 0 4 63106
-0.002130 0.000067 0.120640 0.129297 -0.064693 -0.640506 -0.062500 1 0 0 0 0 0 4 64234
-0.002130 0.000067 0.120640 0.129647 -0.065768 -0.640427 -0.062500 1 0 0 0 0 0 4 65106
-0.002130 0.000067 0.120640 0.129815 -0.066313 -0.640396 -0.062500 1 0 0 0 0 0 4 66182
-0.002130 0.000067 0.120640 0.129910 -0.066589 -0.640377 -0.062500 1 0 0 0 0 0 4 67289
-0.002130 0.000067 0.120640 0.129952 -0.066721 -0.640388 -0.062500 1 0 0 0 0 0 4 68303
-0.002130 0.000067 0.120640 0.129975 -0.066797 -0.640388 -0.062500 1 0 0 0 0 0 4 69184
-0.002130 0.000067 0.120640 0.129983 -0.066825 -0.640375 -0.062500 1 0 0 0 0 0 4 70299
-0.002130 0.000067 0.120640 0.129987 -0.066838 -0.640386 -0.062500 1 0 0 0 0 0 4 71298
-0.002130 0.000067 0.120640 0.129991 -0.066850 -0.640381 -0.062500 1 0 0 0 0 0 4 72314
-0.002130 0.000067 0.120640 0.129991 -0.066851 -0.640380 -0.062500 1 0 0 0 0 0 4 73308
-0.002130 0.000067 0.120640 0.130003 -0.066854 -0.640387 -0.062500 1 0 0 0 0 0 4 74287
-0.002130 0.000067 0.120640 0.129992 -0.066851 -0.640381 -0.062500 1 0 0 0 0 0 4 75307
-0.002130 0.000067 0.120640 0.130003 -0.066853 -0.640387 -0.062500 1 0 0 0 0 0 4 76299
-0.002130 0.000067 0.120640 0.129996 -0.066862 -0.640374 -0.062500 1 0 0 0 0 0 4 77297
-0.002130 0.000067 0.120640 0.129983 -0.066860 -0.640387 -0.062500 1 0 0 0 0 0 4 78177
-0.002130 0.000067 0.120640 0.130002 -0.066854 -0.640387 -0.062500 1 0 0 0 0 0 4 79287
-0.002130 0.000067 0.120640 0.129996 -0.066862 -0.640374 -0.062500 1 0 0 0 0 0 4 80299
-0.002130 0.000067 0.120640 0.130004 -0.066854 -0.640386 -0.062500 1 0 0 0 0 0 4 81157
-0.002130 0.000067 0.120640 0.129993 -0.066851 -0.640381 -0.062500 1 0 0 0 0 0 4 82296
-0.002130 0.000067 0.120640 0.129983 -0.066859 -0.640387 -0.062500 1 0 0 0 0 0 4 83299
-0.002130 0.000067 0.120640 0.130006 -0.066866 -0.640381 -0.062500 1 0 0 0 0 0 4 84280
-0.002130 0.000067 0.120640 0.129993 -0.066852 -0.640380 -0.062500 1 0 0 0 0 0 4 85297
-0.002130 0.000067 0.120640 0.130004 -0.066853 -0.640387 -0.062500 1 0 0 0 0 0 4 86216
-0.002130 0.000067 0.120640 0.129996 -0.066862 -0.640374 -0.062500 1 0 0 0 0 0 4 87224
-0.002130 0.000067 0.120640 0.129983 -0.066860 -0.640386 -0.062500 1 0 0 0 0 0 4 88229
-0.002130 0.000067 0.120640 0.130002 -0.066854 -0.640387 -0.062500 1 0 0 0 0 0 4 89215
-0.002130 0.000067 0.120640 0.129996 -0.066862 -0.640374 -0.062500 1 0 0 0 0 0 4 90100
-0.002130 0.000067 0.120640 0.130004 -0.066855 -0.640386 -0.062500 1 0 0 0 0 0 4 91215
-0.002130 0.000067 0.120640 0.129993 -0.066851 -0.640381 -0.062500 1 0 0 0 0 0 4 92225
-0.002130 0.000067 0.120640 0.129983 -0.066859 -0.640387 -0.062500 1 0 0 0 0 0 4 93216
-0.002130 0.000067 0.120640 0.130006 -0.066866 -0.640381 -0.062500 1 0 0 0 0 0 4 94224
-0.002130 0.000067 0.120640 0.129993 -0.066852 -0.640380 -0.062500 1 0 0 0 0 0 4 95215
-0.002130 0.000067 0.120640 0.130004 -0.066853 -0.640387 -0.062500 1 0 0 0 0 0 4 96227
-0.002130 0.000067 0.120640 0.129996 -0.066862 -0.640374 -0.062500 1 0 0 0 0 0 4 97233
-0.002130 0.000067 0.120640 0.129984 -0.066860 -0.640386 -0.062500 1 0 0 0 0 0 4 98218
-0.002130 0.000067 0.120640 0.130002 -0.066854 -0.640387 -0.062500 1 0 0 0 0 0 4 99221
-0.002130 0.000067 0.120640 0.129996 -0.066862 -0.640374 -0.062500 1 0 0 0 0 0 4 100227
-0.002130 0.000067 0.120640 0.130004 -0.066855 -0.640386 -0.062500 1 0 0 0 0 0 4 101229
-0.002130 0.000067 0.120640 0.129993 -0.066851 -0.640381 -0.062500 1 0 0 0 0 0 4 102208
-0.002130 0.000067 0.120640 0.129983 -0.066859 -0.640387 -0.062500 1 0 0 0 0 0 4 103090
-0.002130 0.000067 0.120640 0.130006 -0.066866 -0.640381 -0.062500 1 0 0 0 0 0 4 104099
-0.002130 0.000067 0.120640 0.129993 -0.066852 -0.640380 -0.062500 1 0 0 0 0 0 4 105228
-0.002130 0.000067 0.120640 0.130004 -0.066853 -0.640387 -0.062500 1 0 0 0 0 0 4 106092
-0.002130 0.000067 0.120640 0.129996 -0.066862 -0.640374 -0.062500 1 0 0 0 0 0 4 107221
-0.002130 0.000067 0.120640 0.129984 -0.066860 -0.640386 -0.062500 1 0 0 0 0 0 4 108220
-0.002130 0.000067 0.120640 0.130002 -0.066854 -0.640387 -0.062500 1 0 0 0 0 0 4 109218
-0.002130 0.000067 0.120640 0.129992 -0.066850 -0.640381 -0.062500 1 0 0 0 0 0 4 110223
-0.002130 0.000067 0.120640 0.129995 -0.066862 -0.640374 -0.062500 1 0 0 0 0 0 4 111218
-0.002130 0.000067 0.120640 0.129995 -0.066863 -0.640393 -0.062500 1 0 0 0 0 0 4 112220
-0.002130 0.000067 0.120640 0.129991 -0.066852 -0.640382 -0.062500 1 0 0 0 0 0 4 113217
-0.002130 0.000067 0.120640 0.130007 -0.066865 -0.640380 -0.062500 1 0 0 0 0 0 4 114225
-0.002130 0.000067 0.120640 0.129993 -0.066852 -0.640380 -0.062500 1 0 0 0 0 0 4 115223
-0.002130 0.000067 0.120640 0.129991 -0.066850 -0.640380 -0.062500 1 0 0 0 0 0 4 116223
-0.002130 0.000067 0.120640 0.129995 -0.066862 -0.640394 -0.062500 1 0 0 0 0 0 4 117222
-0.002130 0.000067 0.120640 0.129995 -0.066863 -0.640375 -0.062500 1 0 0 0 0 0 4 118097
-0.002130 0.000067 0.120640 0.130004 -0.066855 -0.640386 -0.062500 1 0 0 0 0 0 4 119224
-0.002130 0.000067 0.120640 0.129993 -0.066850 -0.640381 -0.062500 1 0 0 0 0 0 4 120216
-0.002130 0.000067 0.120640 0.129995 -0.066862 -0.640374 -0.062500 1 0 0 0 0 0 4 121217
-0.002111 0.000062 0.120630 -0.135618 -0.004253 -0.501793 -0.062500 1 0 0 0 0 0 4 122202
-0.002102 0.000060 0.120627 -0.045268 -0.025257 -0.569262 -0.062500 1 0 0 0 0 0 4 123217
-0.002097 0.000059 0.120626 0.021508 -0.041002 -0.604385 -0.062500 1 0 0 0 0 0 4 124203
-0.002089 0.000040 0.120636 -0.017625 0.205539 -0.765784 -0.062500 1 0 0 0 0 0 4 125219
-0.002085 0.000031 0.120640 0.023949 0.115722 -0.698415 -0.062500 1 0 0 0 0 0 4 126220
-0.002083 0.000026 0.120641 0.051537 0.049496 -0.662621 -0.062500 1 0 0 0 0 0 4 127200
-0.002082 0.000024 0.120641 0.066240 0.014235 -0.648920 -0.062500 1 0 0 0 0 0 4 128217
-0.002082 0.000023 0.120641 0.073744 -0.003600 -0.644029 -0.062500 1 0 0 0 0 0 4 129214
-0.002082 0.000022 0.120641 0.077567 -0.012555 -0.642315 -0.062500 1 0 0 0 0 0 4 130221
-0.002082 0.000022 0.120641 0.079469 -0.017020 -0.641713 -0.062500 1 0 0 0 0 0 4 131224
-0.002081 0.000022 0.120641 0.080433 -0.019254 -0.641508 -0.062500 1 0 0 0 0 0 4 132222
-0.002081 0.000022 0.120641 0.080934 -0.020376 -0.641433 -0.062500 1 0 0 0 0 0 4 133216
-0.002081 0.000022 0.120641 0.081168 -0.020927 -0.641401 -0.062500 1 0 0 0 0 0 4 134222
-0.002081 0.000022 0.120641 0.081287 -0.021197 -0.641402 -0.062500 1 0 0 0 0 0 4 135218
-0.002081 0.000021 0.120641 0.081344 -0.021341 -0.641395 -0.062500 1 0 0 0 0 0 4 136219
-0.002081 0.000021 0.120641 0.081380 -0.021421 -0.641400 -0.062500 1 0 0 0 0 0 4 137216
-0.002081 0.000021 0.120641 0.081393 -0.021461 -0.641400 -0.062500 1 0 0 0 0 0 4 138303
-0.002081 0.000021 0.120641 0.081397 -0.021475 -0.641394 -0.062500 1 0 0 0 0 0 4 139288
-0.002081 0.000021 0.120641 0.081409 -0.021479 -0.641399 -0.062500 1 0 0 0 0 0 4 140298
-0.002081 0.000021 0.120641 0.081402 -0.021488 -0.641387 -0.062500 1 0 0 0 0 0 4 141311
-0.002081 0.000021 0.120641 0.081413 -0.021491 -0.641392 -0.062500 1 0 0 0 0 0 4 142302
-0.002081 0.000021 0.120641 0.081411 -0.021480 -0.641399 -0.062500 1 0 0 0 0 0 4 143299
-0.002081 0.000021 0.120641 0.081414 -0.021490 -0.641393 -0.062500 1 0 0 0 0 0 4 144300
-0.002081 0.000021 0.120641 0.081415 -0.021491 -0.641392 -0.062500 1 0 0 0 0 0 4 145314
-0.002081 0.000021 0.120641 0.081407 -0.021501 -0.641399 -0.062500 1 0 0 0 0 0 4 146326
-0.002081 0.000021 0.120641 0.081398 -0.021478 -0.641393 -0.062500 1 0 0 0 0 0 4 147306
-0.002081 0.000021 0.120641 0.081413 -0.021490 -0.641392 -0.062500 1 0 0 0 0 0 4 148302
-0.002081 0.000021 0.120641 0.081414 -0.021491 -0.641392 -0.062500 1 0 0 0 0 0 4 149319
-0.002081 0.000021 0.120641 0.081411 -0.021480 -0.641399 -0.062500 1 0 0 0 0 0 4 150308
-0.002081 0.000021 0.120641 0.081406 -0.021499 -0.641400 -0.062500 1 0 0 0 0 0 4 151288
-0.002069 0.000035 0.120652 -0.098150 -0.213823 -0.791891 -0.062500 1 0 0 0 0 0 4 152298
-0.002062 0.000042 0.120656 -0.039087 -0.149341 -0.718522 -0.062500 1 0 0 0 0 0 4 153280
-0.002059 0.000046 0.120657 0.006058 -0.100960 -0.680398 -0.062500 1 0 0 0 0 0 4 154294
-0.002057 0.000047 0.120658 0.030421 -0.075162 -0.665863 -0.062500 1 0 0 0 0 0 4 155280
-0.002056 0.000048 0.120658 0.042871 -0.062086 -0.660683 -0.062500 1 0 0 0 0 0 4 156294
-0.002056 0.000049 0.120658 0.049161 -0.055536 -0.658869 -0.062500 1 0 0 0 0 0 4 157279
-0.002056 0.000049 0.120658 0.052320 -0.052256 -0.658219 -0.062500 1 0 0 0 0 0 4 158222
-0.002056 0.000049 0.120658 0.053906 -0.050621 -0.658011 -0.062500 1 0 0 0 0 0 4 159214
-0.002056 0.000049 0.120658 0.054695 -0.049808 -0.657930 -0.062500 1 0 0 0 0 0 4 160222
-0.002056 0.000049 0.120658 0.055097 -0.049388 -0.657908 -0.062500 1 0 0 0 0 0 4 161213
-0.002056 0.000049 0.120658 0.055285 -0.049190 -0.657889 -0.062500 1 0 0 0 0 0 4 162217
-0.002055 0.000049 0.120658 0.055386 -0.049083 -0.657891 -0.062500 1 0 0 0 0 0 4 163223
-0.002055 0.000049 0.120658 0.055445 -0.049036 -0.657883 -0.062500 1 0 0 0 0 0 4 164212
-0.002055 0.000049 0.120658 0.055471 -0.048996 -0.657888 -0.062500 1 0 0 0 0 0 4 165214
-0.002055 0.000049 0.120658 0.055484 -0.048995 -0.657896 -0.062500 1 0 0 0 0 0 4 166224
-0.002055 0.000049 0.120658 0.055481 -0.048984 -0.657883 -0.062500 1 0 0 0 0 0 4 167213
-0.002055 0.000049 0.120658 0.055493 -0.048986 -0.657888 -0.062500 1 0 0 0 0 0 4 168224
-0.002055 0.000049 0.120658 0.055494 -0.048987 -0.657889 -0.062500 1 0 0 0 0 0 4 169232
-0.002055 0.000049 0.120658 0.055494 -0.048987 -0.657889 -0.062500 1 0 0 0 0 0 4 170228
-0.002055 0.000049 0.120658 0.055494 -0.048988 -0.657889 -0.062500 1 0 0 0 0 0 4 171235
-0.002055 0.000049 0.120658 0.055478 -0.048973 -0.657889 -0.062500 1 0 0 0 0 0 4 172221
-0.002055 0.000049 0.120658 0.055500 -0.048977 -0.657882 -0.062500 1 0 0 0 0 0 4 173221
-0.002055 0.000049 0.120658 0.055495 -0.048986 -0.657888 -0.062500 1 0 0 0 0 0 4 174214
-0.002055 0.000049 0.120658 0.055491 -0.048976 -0.657895 -0.062500 1 0 0 0 0 0 4 175214
-0.002055 0.000049 0.120658 0.055494 -0.048986 -0.657890 -0.062500 1 0 0 0 0 0 4 176228
-0.002055 0.000049 0.120658 0.055502 -0.048979 -0.657882 -0.062500 1 0 0 0 0 0 4 177224
-0.002055 0.000049 0.120658 0.055483 -0.048984 -0.657882 -0.062500 1 0 0 0 0 0 4 178229
-0.002055 0.000049 0.120658 0.055489 -0.048975 -0.657895 -0.062500 1 0 0 0 0 0 4 179231
-0.002055 0.000049 0.120658 0.055493 -0.048986 -0.657889 -0.062500 1 0 0 0 0 0 4 180229
-0.002055 0.000049 0.120658 0.055494 -0.048988 -0.657889 -0.062500 1 0 0 0 0 0 4 181227
-0.002055 0.000049 0.120658 0.055502 -0.048979 -0.657882 -0.062500 1 0 0 0 0 0 4 182230
-0.002055 0.000049 0.120658 0.055492 -0.048975 -0.657895 -0.062500 1 0 0 0 0 0 4 183229
-0.002055 0.000049 0.120658 0.055482 -0.048983 -0.657883 -0.062500 1 0 0 0 0 0 4 184229
-0.002055 0.000049 0.120658 0.055493 -0.048987 -0.657888 -0.062500 1 0 0 0 0 0 4 185229
-0.002055 0.000049 0.120658 0.055490 -0.048976 -0.657896 -0.062500 1 0 0 0 0 0 4 186226
-0.002055 0.000049 0.120658 0.055502 -0.048977 -0.657883 -0.062500 1 0 0 0 0 0 4 187230
-0.002055 0.000049 0.120658 0.055495 -0.048986 -0.657888 -0.062500 1 0 0 0 0 0 4 188231
-0.002055 0.000049 0.120658 0.055482 -0.048985 -0.657882 -0.062500 1 0 0 0 0 0 4 189226
-0.002055 0.000049 0.120658 0.055489 -0.048976 -0.657895 -0.062500 1 0 0 0 0 0 4 190229
-0.002055 0.000049 0.120658 0.055502 -0.048977 -0.657883 -0.062500 1 0 0 0 0 0 4 191229
-0.002055 0.000049 0.120658 0.055495 -0.048986 -0.657888 -0.062500 1 0 0 0 0 0 4 192228
-0.002055 0.000049 0.120658 0.055491 -0.048976 -0.657896 -0.062500 1 0 0 0 0 0 4 193228
-0.002055 0.000049 0.120658 0.055482 -0.048983 -0.657883 -0.062500 1 0 0 0 0 0 4 194230
-0.002055 0.000049 0.120658 0.055492 -0.048987 -0.657888 -0.062500 1 0 0 0 0 0 4 195228
-0.002055 0.000049 0.120658 0.055502 -0.048979 -0.657882 -0.062500 1 0 0 0 0 0 4 196227
-0.002055 0.000049 0.120658 0.055492 -0.048975 -0.657895 -0.062500 1 0 0 0 0 0 4 197228
-0.002055 0.000049 0.120658 0.055494 -0.048986 -0.657890 -0.062500 1 0 0 0 0 0 4 198229
-0.002055 0.000049 0.120658 0.055494 -0.048988 -0.657889 -0.062500 1 0 0 0 0 0 4 199229
-0.002055 0.000049 0.120658 0.055482 -0.048985 -0.657883 -0.062500 1 0 0 0 0 0 4 200230
-0.002055 0.000049 0.120658 0.055497 -0.048967 -0.657888 -0.062500 1 0 0 0 0 0 4 201229
-0.002055 0.000049 0.120658 0.055494 -0.048985 -0.657889 -0.062500 1 0 0 0 0 0 4 202230
-0.002055 0.000049 0.120658 0.055494 -0.048987 -0.657889 -0.062500 1 0 0 0 0 0 4 203228
-0.002055 0.000049 0.120658 0.055491 -0.048976 -0.657896 -0.062500 1 0 0 0 0 0 4 204226
-0.002055 0.000049 0.120658 0.055490 -0.048975 -0.657876 -0.062500 1 0 0 0 0 0 4 205228
-0.002055 0.000049 0.120658 0.055493 -0.048986 -0.657887 -0.062500 1 0 0 0 0 0 4 206230
-0.002055 0.000049 0.120658 0.055490 -0.048976 -0.657895 -0.062500 1 0 0 0 0 0 4 207226
-0.002055 0.000049 0.120658 0.055494 -0.048986 -0.657890 -0.062500 1 0 0 0 0 0 4 208230
-0.002055 0.000049 0.120658 0.055494 -0.048987 -0.657889 -0.062500 1 0 0 0 0 0 4 209224
-0.002055 0.000049 0.120658 0.055502 -0.048979 -0.657882 -0.062500 1 0 0 0 0 0 4 210216
-0.002055 0.000049 0.120658 0.055480 -0.048972 -0.657888 -0.062500 1 0 0 0 0 0 4 211225
-0.002055 0.000049 0.120658 0.055492 -0.048986 -0.657889 -0.062500 1 0 0 0 0 0 4 212233
-0.002055 0.000049 0.120658 0.055494 -0.048987 -0.657889 -0.062500 1 0 0 0 0 0 4 213228
-0.002055 0.000049 0.120658 0.055502 -0.048979 -0.657882 -0.062500 1 0 0 0 0 0 4 214261
-0.002055 0.000049 0.120658 0.055492 -0.048975 -0.657895 -0.062500 1 0 0 0 0 0 4 215224
-0.002055 0.000049 0.120658 0.055494 -0.048986 -0.657890 -0.062500 1 0 0 0 0 0 4 216233
-0.002055 0.000049 0.120658 0.055482 -0.048985 -0.657883 -0.062500 1 0 0 0 0 0 4 217233
-0.002055 0.000049 0.120658 0.055489 -0.048976 -0.657895 -0.062500 1 0 0 0 0 0 4 218228
-0.002055 0.000049 0.120658 0.055502 -0.048977 -0.657883 -0.062500 1 0 0 0 0 0 4 219226
-0.002055 0.000049 0.120658 0.055495 -0.048986 -0.657888 -0.062500 1 0 0 0 0 0 4 220197
-0.002055 0.000049 0.120658 0.055494 -0.048988 -0.657889 -0.062500 1 0 0 0 0 0 4 221228
-0.002055 0.000049 0.120658 0.055479 -0.048973 -0.657889 -0.062500 1 0 0 0 0 0 4 222221
-0.002055 0.000049 0.120658 0.055500 -0.048977 -0.657882 -0.062500 1 0 0 0 0 0 4 223213
-0.002055 0.000049 0.120658 0.055495 -0.048986 -0.657888 -0.062500 1 0 0 0 0 0 4 224221
-0.002055 0.000049 0.120658 0.055491 -0.048976 -0.657895 -0.062500 1 0 0 0 0 0 4 225211
-0.002055 0.000049 0.120658 0.055494 -0.048986 -0.657890 -0.062500 1 0 0 0 0 0 4 226221
-0.002055 0.000049 0.120658 0.055482 -0.048985 -0.657883 -0.062500 1 0 0 0 0 0 4 227212
-0.002055 0.000049 0.120658 0.055501 -0.048979 -0.657881 -0.062500 1 0 0 0 0 0 4 228222
-0.002055 0.000049 0.120658 0.055491 -0.048975 -0.657895 -0.062500 1 0 0 0 0 0 4 229211
-0.002055 0.000049 0.120658 0.055494 -0.048986 -0.657889 -0.062500 1 0 0 0 0 0 4 230221
-0.002055 0.000049 0.120658 0.055494 -0.048988 -0.657889 -0.062500 1 0 0 0 0 0 4 231217
-0.002055 0.000049 0.120658 0.055494 -0.048988 -0.657889 -0.062500 1 0 0 0 0 0 4 232215
-0.002055 0.000049 0.120658 0.055487 -0.048965 -0.657882 -0.062500 1 0 0 0 0 0 4 233221
-0.002055 0.000049 0.120658 0.055493 -0.048985 -0.657888 -0.062500 1 0 0 0 0 0 4 234214
-0.002055 0.000049 0.120658 0.055494 -0.048987 -0.657889 -0.062500 1 0 0 0 0 0 4 235229
-0.002055 0.000049 0.120658 0.055491 -0.048976 -0.657896 -0.062500 1 0 0 0 0 0 4 236223
-0.002055 0.000049 0.120658 0.055502 -0.048977 -0.657883 -0.062500 1 0 0 0 0 0 4 237229
-0.002055 0.000049 0.120658 0.055495 -0.048986 -0.657888 -0.062500 1 0 0 0 0 0 4 238213
-0.002055 0.000049 0.120658 0.055482 -0.048985 -0.657882 -0.062500 1 0 0 0 0 0 4 239230
-0.002055 0.000049 0.120658 0.055489 -0.048976 -0.657895 -0.062500 1 0 0 0 0 0 4 240229
-0.002055 0.000049 0.120658 0.055493 -0.048986 -0.657890 -0.062500 1 0 0 0 0 0 4 241228
-0.002055 0.000049 0.120658 0.055502 -0.048979 -0.657882 -0.062500 1 0 0 0 0 0 4 242219
-0.002055 0.000049 0.120658 0.055492 -0.048975 -0.657895 -0.062500 1 0 0 0 0 0 4 243238
-0.002055 0.000049 0.120658 0.055482 -0.048983 -0.657883 -0.062500 1 0 0 0 0 0 4 244234
-0.002055 0.000049 0.120658 0.055492 -0.048987 -0.657888 -0.062500 1 0 0 0 0 0 4 245233
-0.002055 0.000049 0.120658 0.055494 -0.048988 -0.657889 -0.062500 1 0 0 0 0 0 4 246202
-0.002055 0.000049 0.120658 0.055499 -0.048967 -0.657889 -0.062500 1 0 0 0 0 0 4 247197
-0.002055 0.000049 0.120658 0.055495 -0.048985 -0.657889 -0.062500 1 0 0 0 0 0 4 248228
-0.002055 0.000049 0.120658 0.055494 -0.048988 -0.657889 -0.062500 1 0 0 0 0 0 4 249227
-0.002055 0.000049 0.120658 0.055479 -0.048973 -0.657889 -0.062500 1 0 0 0 0 0 4 250227
-0.002055 0.000049 0.120658 0.055500 -0.048977 -0.657882 -0.062500 1 0 0 0 0 0 4 251228
-0.002055 0.000049 0.120658 0.055495 -0.048986 -0.657888 -0.062500 1 0 0 0 0 0 4 252227
-0.002055 0.000049 0.120658 0.055494 -0.048988 -0.657889 -0.062500 1 0 0 0 0 0 4 253225
-0.002055 0.000049 0.120658 0.055491 -0.048976 -0.657896 -0.062500 1 0 0 0 0 0 4 254197
-0.002055 0.000049 0.120658 0.055490 -0.048975 -0.657876 -0.062500 1 0 0 0 0 0 4 255225
-0.002055 0.000049 0.120658 0.055494 -0.048986 -0.657887 -0.062500 1 0 0 0 0 0 4 256225
-0.002055 0.000049 0.120658 0.055491 -0.048976 -0.657895 -0.062500 1 0 0 0 0 0 4 257227
-0.002055 0.000049 0.120658 0.055494 -0.048986 -0.657890 -0.062500 1 0 0 0 0 0 4 258228
-0.002055 0.000049 0.120658 0.055494 -0.048988 -0.657889 -0.062500 1 0 0 0 0 0 4 259214
-0.002055 0.000049 0.120658 0.055490 -0.048976 -0.657876 -0.062500 1 0 0 0 0 0 4 260221
-0.002055 0.000049 0.120658 0.055490 -0.048975 -0.657894 -0.062500 1 0 0 0 0 0 4 261226
-0.002055 0.000049 0.120658 0.055493 -0.048986 -0.657889 -0.062500 1 0 0 0 0 0 4 262228
-0.002055 0.000049 0.120658 0.055494 -0.048987 -0.657889 -0.062500 1 0 0 0 0 0 4 263226
-0.002055 0.000049 0.120658 0.055494 -0.048988 -0.657889 -0.062500 1 0 0 0 0 0 4 264225
-0.002055 0.000049 0.120658 0.055499 -0.048967 -0.657889 -0.062500 1 0 0 0 0 0 4 265207
-0.002055 0.000049 0.120658 0.055483 -0.048982 -0.657882 -0.062500 1 0 0 0 0 0 4 266229
-0.002055 0.000049 0.120658 0.055493 -0.048987 -0.657888 -0.062500 1 0 0 0 0 0 4 267221
-0.002055 0.000049 0.120658 0.055490 -0.048976 -0.657895 -0.062500 1 0 0 0 0 0 4 268224
-0.002055 0.000049 0.120658 0.055502 -0.048977 -0.657883 -0.062500 1 0 0 0 0 0 4 269226
-0.002055 0.000049 0.120658 0.055495 -0.048986 -0.657888 -0.062500 1 0 0 0 0 0 4 270228
-0.002055 0.000049 0.120658 0.055495 -0.048988 -0.657889 -0.062500 1 0 0 0 0 0 4 271227
-0.002055 0.000049 0.120658 0.055479 -0.048973 -0.657889 -0.062500 1 0 0 0 0 0 4 272225
-0.002055 0.000049 0.120658 0.055492 -0.048986 -0.657889 -0.062500 1 0 0 0 0 0 4 273224
-0.002055 0.000049 0.120658 0.055502 -0.048979 -0.657882 -0.062500 1 0 0 0 0 0 4 274228
-0.002055 0.000049 0.120658 0.055492 -0.048975 -0.657895 -0.062500 1 0 0 0 0 0 4 275209
-0.002055 0.000049 0.120658 0.055494 -0.048986 -0.657890 -0.062500 1 0 0 0 0 0 4 276226
-0.002055 0.000049 0.120658 0.055482 -0.048985 -0.657883 -0.062500 1 0 0 0 0 0 4 277213
-0.002055 0.000049 0.120658 0.055492 -0.048988 -0.657888 -0.062500 1 0 0 0 0 0 4 278227
-0.002055 0.000049 0.120658 0.055498 -0.048967 -0.657889 -0.062500 1 0 0 0 0 0 4 279222
-0.002055 0.000049 0.120658 0.055495 -0.048985 -0.657889 -0.062500 1 0 0 0 0 0 4 280226
-0.002055 0.000049 0.120658 0.055494 -0.048987 -0.657889 -0.062500 1 0 0 0 0 0 4 281226
-0.002055 0.000049 0.120658 0.055491 -0.048976 -0.657896 -0.062500 1 0 0 0 0 0 4 282223
-0.002055 0.000049 0.120658 0.055490 -0.048975 -0.657877 -0.062500 1 0 0 0 0 0 4 283225
-0.002055 0.000049 0.120658 0.055494 -0.048986 -0.657887 -0.062500 1 0 0 0 0 0 4 284224
-0.002055 0.000049 0.120658 0.055494 -0.048988 -0.657888 -0.062500 1 0 0 0 0 0 4 285212
-0.002055 0.000049 0.120658 0.055491 -0.048976 -0.657896 -0.062500 1 0 0 0 0 0 4 286230
-0.002055 0.000049 0.120658 0.055502 -0.048977 -0.657883 -0.062500 1 0 0 0 0 0 4 287230
-0.002055 0.000049 0.120658 0.055483 -0.048984 -0.657882 -0.062500 1 0 0 0 0 0 4 288212
-0.002055 0.000049 0.120658 0.055489 -0.048975 -0.657895 -0.062500 1 0 0 0 0 0 4 289219
-0.002055 0.000049 0.120658 0.055493 -0.048986 -0.657889 -0.062500 1 0 0 0 0 0 4 290211
-0.002055 0.000049 0.120658 0.055494 -0.048987 -0.657889 -0.062500 1 0 0 0 0 0 4 291219
-0.002055 0.000049 0.120658 0.055502 -0.048979 -0.657882 -0.062500 1 0 0 0 0 0 4 292210
-0.002055 0.000049 0.120658 0.055492 -0.048975 -0.657895 -0.062500 1 0 0 0 0 0 4 293218
-0.002055 0.000049 0.120658 0.055482 -0.048983 -0.657883 -0.062500 1 0 0 0 0 0 4 294321
-0.002055 0.000049 0.120658 0.055493 -0.048987 -0.657888 -0.062500 1 0 0 0 0 0 4 295286
-0.002055 0.000049 0.120658 0.055490 -0.048976 -0.657896 -0.062500 1 0 0 0 0 0 4 296299
-0.002055 0.000049 0.120658 0.055502 -0.048977 -0.657883 -0.062500 1 0 0 0 0 0 4 297283
-0.002055 0.000049 0.120658 0.055495 -0.048986 -0.657888 -0.062500 1 0 0 0 0 0 4 298302
-0.002055 0.000049 0.120658 0.055482 -0.048985 -0.657882 -0.062500 1 0 0 0 0 0 4 299303
-0.002055 0.000049 0.120658 0.055489 -0.048976 -0.657895 -0.062500 1 0 0 0 0 0 4 300275
-0.002055 0.000049 0.120658 0.055502 -0.048977 -0.657883 -0.062500 1 0 0 0 0 0 4 301292
-0.002055 0.000049 0.120658 0.055495 -0.048986 -0.657888 -0.062500 1 0 0 0 0 0 4 302209
-0.002055 0.000049 0.120658 0.055491 -0.048976 -0.657896 -0.062500 1 0 0 0 0 0 4 303219
-0.002055 0.000049 0.120658 0.055481 -0.048983 -0.657883 -0.062500 1 0 0 0 0 0 4 304217
-0.002055 0.000049 0.120658 0.055492 -0.048987 -0.657888 -0.062500 1 0 0 0 0 0 4 305209
-0.002055 0.000049 0.120658 0.055502 -0.048979 -0.657882 -0.062500 1 0 0 0 0 0 4 306225
-0.002055 0.000049 0.120658 0.055492 -0.048975 -0.657895 -0.062500 1 0 0 0 0 0 4 307226
-0.002055 0.000049 0.120658 0.055494 -0.048986 -0.657890 -0.062500 1 0 0 0 0 0 4 308227
-0.002055 0.000049 0.120658 0.055494 -0.048988 -0.657889 -0.062500 1 0 0 0 0 0 4 309227
-0.002055 0.000049 0.120658 0.055490 -0.048976 -0.657876 -0.062500 1 0 0 0 0 0 4 310228
-0.002055 0.000049 0.120658 0.055490 -0.048975 -0.657894 -0.062500 1 0 0 0 0 0 4 311223
-0.002055 0.000049 0.120658 0.055494 -0.048986 -0.657889 -0.062500 1 0 0 0 0 0 4 312328
-0.002055 0.000049 0.120658 0.055494 -0.048987 -0.657889 -0.062500 1 0 0 0 0 0 4 313226
-0.002055 0.000049 0.120658 0.055491 -0.048976 -0.657896 -0.062500 1 0 0 0 0 0 4 314220
-0.002055 0.000049 0.120658 0.055490 -0.048975 -0.657876 -0.062500 1 0 0 0 0 0 4 315220
-0.002055 0.000049 0.120658 0.055493 -0.048986 -0.657887 -0.062500 1 0 0 0 0 0 4 316225
-0.002055 0.000049 0.120658 0.055494 -0.048987 -0.657888 -0.062500 1 0 0 0 0 0 4 317227
-0.002055 0.000049 0.120658 0.055491 -0.048976 -0.657895 -0.062500 1 0 0 0 0 0 4 318225
-0.002055 0.000049 0.120658 0.055502 -0.048977 -0.657883 -0.062500 1 0 0 0 0 0 4 319224
-0.002055 0.000049 0.120658 0.055495 -0.048986 -0.657888 -0.062500 1 0 0 0 0 0 4 320223
-0.002055 0.000049 0.120658 0.055491 -0.048976 -0.657896 -0.062500 1 0 0 0 0 0 4 321224
-0.002055 0.000049 0.120658 0.055482 -0.048983 -0.657883 -0.062500 1 0 0 0 0 0 4 322226
-0.002055 0.000049 0.120658 0.055493 -0.048987 -0.657888 -0.062500 1 0 0 0 0 0 4 323225
-0.002055 0.000049 0.120658 0.055502 -0.048979 -0.657882 -0.062500 1 0 0 0 0 0 4 324228
-0.002055 0.000049 0.120658 0.055492 -0.048975 -0.657895 -0.062500 1 0 0 0 0 0 4 325227
-0.002055 0.000049 0.120658 0.055494 -0.048986 -0.657890 -0.062500 1 0 0 0 0 0 4 326223
-0.002055 0.000049 0.120658 0.055482 -0.048985 -0.657883 -0.062500 1 0 0 0 0 0 4 327224
-0.002055 0.000049 0.120658 0.055489 -0.048976 -0.657895 -0.062500 1 0 0 0 0 0 4 328222
-0.002055 0.000049 0.120658 0.055502 -0.048977 -0.657883 -0.062500 1 0 0 0 0 0 4 329224
-0.002055 0.000049 0.120658 0.055495 -0.048986 -0.657888 -0.062500 1 0 0 0 0 0 4 330220
-0.002055 0.000049 0.120658 0.055494 -0.048988 -0.657889 -0.062500 1 0 0 0 0 0 4 331226
-0.002055 0.000049 0.120658 0.055479 -0.048973 -0.657889 -0.062500 1 0 0 0 0 0 4 332215
-0.002055 0.000049 0.120658 0.055500 -0.048977 -0.657882 -0.062500 1 0 0 0 0 0 4 333195
-0.002055 0.000049 0.120658 0.055495 -0.048986 -0.657888 -0.062500 1 0 0 0 0 0 4 334226
-0.002055 0.000049 0.120658 0.055491 -0.048976 -0.657895 -0.062500 1 0 0 0 0 0 4 335225
-0.002055 0.000049 0.120658 0.055494 -0.048986 -0.657890 -0.062500 1 0 0 0 0 0 4 336222
-0.002055 0.000049 0.120658 0.055494 -0.048988 -0.657889 -0.062500 1 0 0 0 0 0 4 337194
-0.002055 0.000049 0.120658 0.055490 -0.048976 -0.657876 -0.062500 1 0 0 0 0 0 4 338202
-0.002055 0.000049 0.120658 0.055490 -0.048975 -0.657894 -0.062500 1 0 0 0 0 0 4 339221
-0.002055 0.000049 0.120658 0.055494 -0.048986 -0.657889 -0.062500 1 0 0 0 0 0 4 340222
-0.002055 0.000049 0.120658 0.055494 -0.048987 -0.657889 -0.062500 1 0 0 0 0 0 4 341224
-0.002055 0.000049 0.120658 0.055494 -0.048988 -0.657889 -0.062500 1 0 0 0 0 0 4 342223
-0.002055 0.000049 0.120658 0.055487 -0.048965 -0.657882 -0.062500 1 0 0 0 0 0 4 343224
-0.002055 0.000049 0.120658 0.055493 -0.048985 -0.657888 -0.062500 1 0 0 0 0 0 4 344224
-0.002055 0.000049 0.120658 0.055494 -0.048987 -0.657889 -0.062500 1 0 0 0 0 0 4 345224
-0.002055 0.000049 0.120658 0.055490 -0.048976 -0.657896 -0.062500 1 0 0 0 0 0 4 346224
-0.002055 0.000049 0.120658 0.055502 -0.048977 -0.657883 -0.062500 1 0 0 0 0 0 4 347212
-0.002055 0.000049 0.120658 0.055495 -0.048986 -0.657888 -0.062500 1 0 0 0 0 0 4 348212
-0.002055 0.000049 0.120658 0.055482 -0.048985 -0.657882 -0.062500 1 0 0 0 0 0 4 349225
-0.002055 0.000049 0.120658 0.055489 -0.048976 -0.657895 -0.062500 1 0 0 0 0 0 4 350224
-0.002055 0.000049 0.120658 0.055493 -0.048986 -0.657890 -0.062500 1 0 0 0 0 0 4 351224
-0.002055 0.000049 0.120658 0.055502 -0.048979 -0.657882 -0.062500 1 0 0 0 0 0 4 352221
-0.002055 0.000049 0.120658 0.055492 -0.048975 -0.657895 -0.062500 1 0 0 0 0 0 4 353221
-0.002055 0.000049 0.120658 0.055482 -0.048983 -0.657883 -0.062500 1 0 0 0 0 0 4 354225
-0.002055 0.000049 0.120658 0.055492 -0.048987 -0.657888 -0.062500 1 0 0 0 0 0 4 355224
-0.002055 0.000049 0.120658 0.055502 -0.048979 -0.657882 -0.062500 1 0 0 0 0 0 4 356224
-0.002055 0.000049 0.120658 0.055492 -0.048975 -0.657895 -0.062500 1 0 0 0 0 0 4 357222
-0.002055 0.000049 0.120658 0.055494 -0.048986 -0.657890 -0.062500 1 0 0 0 0 0 4 358224
-0.002055 0.000049 0.120658 0.055494 -0.048988 -0.657889 -0.062500 1 0 0 0 0 0 4 360015
-0.002055 0.000049 0.120658 0.055482 -0.048985 -0.657883 -0.062500 1 0 0 0 0 0 4 361216
-0.002061 0.000067 0.120647 0.130014 -0.304014 -0.509986 -0.062500 1 0 0 0 0 0 4 362465
-0.002064 0.000076 0.120644 0.106140 -0.218333 -0.582000 -0.062500 1 0 0 0 0 0 4 363286
-0.002065 0.000081 0.120642 0.087411 -0.154222 -0.619489 -0.062500 1 0 0 0 0 0 4 364293
-0.002066 0.000083 0.120642 0.077143 -0.120043 -0.633794 -0.062500 1 0 0 0 0 0 4 365274
-0.002066 0.000084 0.120642 0.071832 -0.102746 -0.638909 -0.062500 1 0 0 0 0 0 4 366275
-0.002066 0.000085 0.120642 0.069130 -0.094062 -0.640699 -0.062500 1 0 0 0 0 0 4 367287
-0.002066 0.000085 0.120642 0.067771 -0.089737 -0.641337 -0.062500 1 0 0 0 0 0 4 368272
-0.002066 0.000085 0.120642 0.067076 -0.087568 -0.641553 -0.062500 1 0 0 0 0 0 4 369287
-0.002066 0.000085 0.120642 0.066731 -0.086485 -0.641626 -0.062500 1 0 0 0 0 0 4 370265
-0.002066 0.000085 0.120642 0.066567 -0.085950 -0.641650 -0.062500 1 0 0 0 0 0 4 371291
-0.002066 0.000085 0.120642 0.066481 -0.085666 -0.641661 -0.062500 1 0 0 0 0 0 4 372298
-0.002066 0.000085 0.120642 0.066432 -0.085543 -0.641656 -0.062500 1 0 0 0 0 0 4 373295
-0.002066 0.000085 0.120642 0.066412 -0.085479 -0.641669 -0.062500 1 0 0 0 0 0 4 374221
-0.002066 0.000085 0.120642 0.066409 -0.085433 -0.641664 -0.062500 1 0 0 0 0 0 4 375203
-0.002066 0.000085 0.120642 0.066393 -0.085415 -0.641663 -0.062500 1 0 0 0 0 0 4 376215
-0.002066 0.000085 0.120642 0.066392 -0.085414 -0.641663 -0.062500 1 0 0 0 0 0 4 377206
-0.002066 0.000085 0.120642 0.066389 -0.085402 -0.641670 -0.062500 1 0 0 0 0 0 4 378207
-0.002066 0.000085 0.120642 0.066388 -0.085401 -0.641671 -0.062500 1 0 0 0 0 0 4 379216
-0.002066 0.000085 0.120642 0.066392 -0.085413 -0.641665 -0.062500 1 0 0 0 0 0 4 380221
-0.002066 0.000085 0.120642 0.066389 -0.085403 -0.641671 -0.062500 1 0 0 0 0 0 4 381223
-0.002066 0.000085 0.120642 0.066376 -0.085399 -0.641665 -0.062500 1 0 0 0 0 0 4 382311
-0.002066 0.000085 0.120642 0.066386 -0.085401 -0.641671 -0.062500 1 0 0 0 0 0 4 383212
-0.002066 0.000085 0.120642 0.066399 -0.085404 -0.641658 -0.062500 1 0 0 0 0 0 4 384219
-0.002066 0.000085 0.120642 0.066389 -0.085402 -0.641670 -0.062500 1 0 0 0 0 0 4 385226
-0.002066 0.000085 0.120642 0.066388 -0.085401 -0.641671 -0.062500 1 0 0 0 0 0 4 386209
-0.002066 0.000085 0.120642 0.066379 -0.085410 -0.641658 -0.062500 1 0 0 0 0 0 4 387216
-0.002066 0.000085 0.120642 0.066387 -0.085403 -0.641670 -0.062500 1 0 0 0 0 0 4 388227
-0.002066 0.000085 0.120642 0.066396 -0.085393 -0.641664 -0.062500 1 0 0 0 0 0 4 389227
-0.002066 0.000085 0.120642 0.066389 -0.085400 -0.641671 -0.062500 1 0 0 0 0 0 4 390224
-0.002066 0.000085 0.120642 0.066392 -0.085413 -0.641665 -0.062500 1 0 0 0 0 0 4 391191
-0.002066 0.000085 0.120642 0.066388 -0.085403 -0.641671 -0.062500 1 0 0 0 0 0 4 392220
-0.002066 0.000085 0.120642 0.066384 -0.085390 -0.641658 -0.062500 1 0 0 0 0 0 4 393215
-0.002066 0.000085 0.120642 0.066391 -0.085412 -0.641663 -0.062500 1 0 0 0 0 0 4 394225
-0.002066 0.000085 0.120642 0.066388 -0.085402 -0.641670 -0.062500 1 0 0 0 0 0 4 395221
-0.002066 0.000085 0.120642 0.066388 -0.085401 -0.641671 -0.062500 1 0 0 0 0 0 4 396220
-0.002066 0.000085 0.120642 0.066391 -0.085413 -0.641665 -0.062500 1 0 0 0 0 0 4 397221
-0.002066 0.000085 0.120642 0.066384 -0.085391 -0.641658 -0.062500 1 0 0 0 0 0 4 398222
-0.002066 0.000085 0.120642 0.066387 -0.085400 -0.641670 -0.062500 1 0 0 0 0 0 4 399220
-0.002066 0.000085 0.120642 0.066388 -0.085401 -0.641671 -0.062500 1 0 0 0 0 0 4 400221
-0.002066 0.000085 0.120642 0.066391 -0.085413 -0.641665 -0.062500 1 0 0 0 0 0 4 401229
-0.002066 0.000085 0.120642 0.066388 -0.085403 -0.641671 -0.062500 1 0 0 0 0 0 4 402222
-0.002066 0.000085 0.120642 0.066384 -0.085390 -0.641658 -0.062500 1 0 0 0 0 0 4 403223
-0.002072 0.000104 0.120631 0.140861 -0.340322 -0.493632 -0.062500 1 0 0 0 0 0 4 404221
-0.002074 0.000113 0.120627 0.116999 -0.254679 -0.565724 -0.062500 1 0 0 0 0 0 4 405214
-0.002076 0.000117 0.120626 0.098300 -0.190595 -0.603229 -0.062500 1 0 0 0 0 0 4 406217
-0.002077 0.000120 0.120626 0.088032 -0.156439 -0.617558 -0.062500 1 0 0 0 0 0 4 407221
-0.002077 0.000121 0.120626 0.082735 -0.139153 -0.622669 -0.062500 1 0 0 0 0 0 4 408219
-0.002090 0.000107 0.120615 0.259654 0.062013 -0.474215 -0.062500 1 0 0 0 0 0 4 409221
-0.002097 0.000101 0.120611 0.199135 0.001684 -0.548010 -0.062500 1 0 0 0 0 0 4 410222
-0.002100 0.000098 0.120610 0.153307 -0.044541 -0.586303 -0.062500 1 0 0 0 0 0 4 411218
-0.002102 0.000096 0.120609 0.128594 -0.069254 -0.600927 -0.062500 1 0 0 0 0 0 4 412222
-0.002102 0.000095 0.120609 0.115974 -0.081769 -0.606143 -0.062500 1 0 0 0 0 0 4 413218
-0.002103 0.000095 0.120609 0.109614 -0.088045 -0.607968 -0.062500 1 0 0 0 0 0 4 414222
-0.002103 0.000095 0.120609 0.106413 -0.091182 -0.608613 -0.062500 1 0 0 0 0 0 4 415219
-0.002103 0.000094 0.120609 0.104808 -0.092750 -0.608835 -0.062500 1 0 0 0 0 0 4 416222
-0.002103 0.000094 0.120609 0.103999 -0.093533 -0.608904 -0.062500 1 0 0 0 0 0 4 417221
-0.002103 0.000094 0.120609 0.103589 -0.093928 -0.608938 -0.062500 1 0 0 0 0 0 4 418223
-0.002103 0.000094 0.120609 0.103395 -0.094113 -0.608946 -0.062500 1 0 0 0 0 0 4 419221
-0.002103 0.000094 0.120609 0.103306 -0.094222 -0.608948 -0.062500 1 0 0 0 0 0 4 420218
-0.002103 0.000094 0.120609 0.103248 -0.094269 -0.608956 -0.062500 1 0 0 0 0 0 4 421215
-0.002109 0.000113 0.120598 0.177630 -0.349088 -0.460853 -0.062500 1 0 0 0 0 0 4 422295
-0.002111 0.000122 0.120595 0.153800 -0.263515 -0.532980 -0.062500 1 0 0 0 0 0 4 423274
-0.002113 0.000126 0.120593 0.135099 -0.199468 -0.570505 -0.062500 1 0 0 0 0 0 4 424286
-0.002113 0.000128 0.120593 0.124844 -0.165318 -0.584837 -0.062500 1 0 0 0 0 0 4 425290
-0.002114 0.000130 0.120593 0.119530 -0.148044 -0.589953 -0.062500 1 0 0 0 0 0 4 426293
-0.002114 0.000130 0.120593 0.116833 -0.139380 -0.591743 -0.062500 1 0 0 0 0 0 4 427287
-0.002114 0.000130 0.120593 0.115468 -0.135037 -0.592377 -0.062500 1 0 0 0 0 0 4 428289
-0.002114 0.000131 0.120593 0.114767 -0.132888 -0.592594 -0.062500 1 0 0 0 0 0 4 429288
-0.002114 0.000131 0.120593 0.114427 -0.131787 -0.592668 -0.062500 1 0 0 0 0 0 4 430291
-0.002114 0.000131 0.120593 0.114255 -0.131260 -0.592699 -0.062500 1 0 0 0 0 0 4 431286
-0.002114 0.000131 0.120593 0.114168 -0.130977 -0.592710 -0.062500 1 0 0 0 0 0 4 432287
-0.002114 0.000131 0.120593 0.114127 -0.130845 -0.592699 -0.062500 1 0 0 0 0 0 4 433271
-0.002114 0.000131 0.120593 0.114108 -0.130780 -0.592711 -0.062500 1 0 0 0 0 0 4 434287
-0.002114 0.000131 0.120593 0.114097 -0.130742 -0.592713 -0.062500 1 0 0 0 0 0 4 436989
-0.002114 0.000131 0.120593 0.114081 -0.130725 -0.592714 -0.062500 1 0 0 0 0 0 4 440059
-0.002114 0.000131 0.120593 0.114087 -0.130716 -0.592707 -0.062500 1 0 0 0 0 0 4 441279
-0.002114 0.000131 0.120593 0.114080 -0.130724 -0.592713 -0.062500 1 0 0 0 0 0 4 442286
-0.002114 0.000131 0.120593 0.114084 -0.130705 -0.592714 -0.062500 1 0 0 0 0 0 4 443270
-0.002100 0.000144 0.120572 -0.077056 -0.322740 -0.305868 -0.062500 1 0 0 0 0 0 4 444285
-0.002094 0.000151 0.120565 -0.010540 -0.258251 -0.445610 -0.062500 1 0 0 0 0 0 4 445269
-0.002090 0.000155 0.120563 0.037525 -0.209986 -0.518293 -0.062500 1 0 0 0 0 0 4 446214
-0.002089 0.000156 0.120562 0.062581 -0.184249 -0.546028 -0.062500 1 0 0 0 0 0 4 447204
-0.002088 0.000157 0.120561 0.075035 -0.171231 -0.555929 -0.062500 1 0 0 0 0 0 4 448211
-0.002088 0.000158 0.120561 0.081207 -0.164690 -0.559401 -0.062500 1 0 0 0 0 0 4 449202
-0.002087 0.000158 0.120561 0.084260 -0.161412 -0.560611 -0.062500 1 0 0 0 0 0 4 450217
-0.002087 0.000158 0.120561 0.085778 -0.159782 -0.561033 -0.062500 1 0 0 0 0 0 4 451208
-0.002087 0.000158 0.120561 0.086533 -0.158962 -0.561184 -0.062500 1 0 0 0 0 0 4 452213
-0.002087 0.000158 0.120561 0.086914 -0.158547 -0.561241 -0.062500 1 0 0 0 0 0 4 453203
-0.002087 0.000158 0.120561 0.087103 -0.158349 -0.561249 -0.062500 1 0 0 0 0 0 4 454213
-0.002087 0.000158 0.120561 0.087197 -0.158251 -0.561260 -0.062500 1 0 0 0 0 0 4 455209
-0.002087 0.000158 0.120561 0.087232 -0.158200 -0.561261 -0.062500 1 0 0 0 0 0 4 456209
-0.002087 0.000158 0.120561 0.087257 -0.158171 -0.561260 -0.062500 1 0 0 0 0 0 4 457218
-0.002087 0.000158 0.120561 0.087276 -0.158151 -0.561266 -0.062500 1 0 0 0 0 0 4 458229
-0.002087 0.000158 0.120561 0.087285 -0.158141 -0.561260 -0.062500 1 0 0 0 0 0 4 459211
-0.002087 0.000158 0.120561 0.087278 -0.158149 -0.561266 -0.062500 1 0 0 0 0 0 4 460219
-0.002087 0.000158 0.120561 0.087285 -0.158141 -0.561260 -0.062500 1 0 0 0 0 0 4 461203
-0.002087 0.000158 0.120561 0.087285 -0.158140 -0.561259 -0.062500 1 0 0 0 0 0 4 462214
-0.002087 0.000158 0.120561 0.087298 -0.158143 -0.561265 -0.062500 1 0 0 0 0 0 4 463212
-0.002087 0.000158 0.120561 0.087287 -0.158140 -0.561260 -0.062500 1 0 0 0 0 0 4 464211
-0.002087 0.000158 0.120561 0.087278 -0.158148 -0.561266 -0.062500 1 0 0 0 0 0 4 465209
-0.002093 0.000176 0.120551 0.161626 -0.412672 -0.412964 -0.062500 1 0 0 0 0 0 4 466230
-0.002095 0.000185 0.120547 0.137839 -0.327211 -0.485192 -0.062500 1 0 0 0 0 0 4 467209
-0.002097 0.000190 0.120546 0.119164 -0.263224 -0.522786 -0.062500 1 0 0 0 0 0 4 468210
-0.002097 0.000192 0.120545 0.108906 -0.229104 -0.537122 -0.062500 1 0 0 0 0 0 4 469209
-0.002098 0.000193 0.120545 0.103604 -0.211836 -0.542243 -0.062500 1 0 0 0 0 0 4 470211
-0.002098 0.000194 0.120545 0.100918 -0.203169 -0.544032 -0.062500 1 0 0 0 0 0 4 471209
-0.002098 0.000194 0.120545 0.099536 -0.198835 -0.544670 -0.062500 1 0 0 0 0 0 4 472210
-0.002098 0.000194 0.120545 0.098862 -0.196674 -0.544881 -0.062500 1 0 0 0 0 0 4 473208
-0.002098 0.000194 0.120545 0.098509 -0.195589 -0.544969 -0.062500 1 0 0 0 0 0 4 474211
-0.002098 0.000194 0.120545 0.098340 -0.195043 -0.544982 -0.062500 1 0 0 0 0 0 4 475208
-0.002098 0.000194 0.120545 0.098248 -0.194779 -0.544991 -0.062500 1 0 0 0 0 0 4 476208
-0.002098 0.000194 0.120545 0.098204 -0.194638 -0.545007 -0.062500 1 0 0 0 0 0 4 477207
-0.002098 0.000195 0.120545 0.098184 -0.194572 -0.545003 -0.062500 1 0 0 0 0 0 4 478215
-0.002098 0.000195 0.120545 0.098172 -0.194533 -0.545003 -0.062500 1 0 0 0 0 0 4 479211
-0.002098 0.000195 0.120545 0.098179 -0.194522 -0.544996 -0.062500 1 0 0 0 0 0 4 480210
-0.002098 0.000195 0.120545 0.098169 -0.194519 -0.545008 -0.062500 1 0 0 0 0 0 4 481207
-0.002098 0.000195 0.120545 0.098165 -0.194508 -0.544997 -0.062500 1 0 0 0 0 0 4 482208
-0.002098 0.000195 0.120545 0.098164 -0.194507 -0.544995 -0.062500 1 0 0 0 0 0 4 483208
-0.002098 0.000195 0.120545 0.098161 -0.194495 -0.545002 -0.062500 1 0 0 0 0 0 4 484210
-0.002098 0.000195 0.120545 0.098168 -0.194517 -0.545009 -0.062500 1 0 0 0 0 0 4 485206
-0.002103 0.000213 0.120534 0.172460 -0.448902 -0.396571 -0.062500 1 0 0 0 0 0 4 486207
-0.002106 0.000222 0.120531 0.148692 -0.363498 -0.468883 -0.062500 1 0 0 0 0 0 4 487190
-0.002108 0.000226 0.120529 0.130029 -0.299546 -0.506495 -0.062500 1 0 0 0 0 0 4 488205
-0.002108 0.000229 0.120529 0.119775 -0.265442 -0.520828 -0.062500 1 0 0 0 0 0 4 489209
-0.002109 0.000230 0.120529 0.114484 -0.248173 -0.525969 -0.062500 1 0 0 0 0 0 4 490208
-0.002109 0.000230 0.120529 0.111781 -0.239514 -0.527765 -0.062500 1 0 0 0 0 0 4 491208
-0.002109 0.000231 0.120529 0.110408 -0.235185 -0.528391 -0.062500 1 0 0 0 0 0 4 492206
-0.002109 0.000231 0.120529 0.109732 -0.233013 -0.528610 -0.062500 1 0 0 0 0 0 4 493191
-0.002109 0.000231 0.120529 0.109390 -0.231930 -0.528685 -0.062500 1 0 0 0 0 0 4 494211
-0.002109 0.000231 0.120529 0.109203 -0.231390 -0.528717 -0.062500 1 0 0 0 0 0 4 495205
-0.002109 0.000231 0.120529 0.109117 -0.231118 -0.528722 -0.062500 1 0 0 0 0 0 4 496201
-0.002109 0.000231 0.120529 0.109081 -0.230999 -0.528724 -0.062500 1 0 0 0 0 0 4 497211
-0.002109 0.000231 0.120529 0.109058 -0.230924 -0.528724 -0.062500 1 0 0 0 0 0 4 498273
-0.002109 0.000231 0.120529 0.109046 -0.230885 -0.528725 -0.062500 1 0 0 0 0 0 4 499268
-0.002109 0.000231 0.120529 0.109041 -0.230872 -0.528731 -0.062500 1 0 0 0 0 0 4 500262
-0.002109 0.000231 0.120529 0.109034 -0.230848 -0.528726 -0.062500 1 0 0 0 0 0 4 501285
-0.002109 0.000231 0.120529 0.109045 -0.230848 -0.528732 -0.062500 1 0 0 0 0 0 4 502286
-0.002114 0.000249 0.120518 0.183288 -0.485114 -0.380165 -0.062500 1 0 0 0 0 0 4 503286
-0.002117 0.000258 0.120514 0.159539 -0.399767 -0.452541 -0.062500 1 0 0 0 0 0 4 504300
-0.002118 0.000263 0.120513 0.140891 -0.335863 -0.490181 -0.062500 1 0 0 0 0 0 4 505289
-0.002119 0.000265 0.120513 0.130653 -0.301768 -0.504545 -0.062500 1 0 0 0 0 0 4 506293
-0.002120 0.000266 0.120513 0.125341 -0.284500 -0.509684 -0.062500 1 0 0 0 0 0 4 507283
-0.002120 0.000267 0.120512 0.122647 -0.275847 -0.511470 -0.062500 1 0 0 0 0 0 4 508288
-0.002120 0.000267 0.120512 0.121285 -0.271510 -0.512111 -0.062500 1 0 0 0 0 0 4 509272
-0.002120 0.000267 0.120512 0.120602 -0.269347 -0.512319 -0.062500 1 0 0 0 0 0 4 510284
-0.002120 0.000267 0.120512 0.120251 -0.268275 -0.512400 -0.062500 1 0 0 0 0 0 4 513114
-0.002120 0.000267 0.120512 0.120071 -0.267728 -0.512426 -0.062500 1 0 0 0 0 0 4 516197
-0.002120 0.000267 0.120512 0.119986 -0.267455 -0.512431 -0.062500 1 0 0 0 0 0 4 517289
-0.002120 0.000267 0.120512 0.119951 -0.267304 -0.512439 -0.062500 1 0 0 0 0 0 4 518202
-0.002120 0.000267 0.120512 0.119924 -0.267245 -0.512441 -0.062500 1 0 0 0 0 0 4 519212
-0.002125 0.000285 0.120502 0.194117 -0.521339 -0.363752 -0.062500 1 0 0 0 0 0 4 520201
-0.002128 0.000294 0.120498 0.170388 -0.436047 -0.436192 -0.062500 1 0 0 0 0 0 4 521212
-0.002129 0.000299 0.120497 0.151746 -0.372155 -0.473862 -0.062500 1 0 0 0 0 0 4 522203
-0.002130 0.000301 0.120496 0.141512 -0.338075 -0.488244 -0.062500 1 0 0 0 0 0 4 523211
-0.002130 0.000302 0.120496 0.136202 -0.320814 -0.493373 -0.062500 1 0 0 0 0 0 4 524216
-0.002131 0.000303 0.120496 0.133510 -0.312164 -0.495181 -0.062500 1 0 0 0 0 0 4 525216
-0.002131 0.000303 0.120496 0.132151 -0.307841 -0.495800 -0.062500 1 0 0 0 0 0 4 526205
-0.002131 0.000303 0.120496 0.131462 -0.305657 -0.496020 -0.062500 1 0 0 0 0 0 4 527214
-0.002131 0.000303 0.120496 0.131111 -0.304583 -0.496103 -0.062500 1 0 0 0 0 0 4 528216
-0.002131 0.000303 0.120496 0.130943 -0.304039 -0.496115 -0.062500 1 0 0 0 0 0 4 529221
-0.002131 0.000303 0.120496 0.130848 -0.303763 -0.496132 -0.062500 1 0 0 0 0 0 4 530207
-0.002131 0.000303 0.120496 0.130807 -0.303632 -0.496142 -0.062500 1 0 0 0 0 0 4 531218
-0.002131 0.000303 0.120496 0.130787 -0.303567 -0.496137 -0.062500 1 0 0 0 0 0 4 532202
-0.002131 0.000303 0.120496 0.130775 -0.303529 -0.496137 -0.062500 1 0 0 0 0 0 4 533202
-0.002131 0.000303 0.120496 0.130771 -0.303515 -0.496144 -0.062500 1 0 0 0 0 0 4 534209
-0.002131 0.000303 0.120496 0.130767 -0.303503 -0.496132 -0.062500 1 0 0 0 0 0 4 535192
-0.002131 0.000303 0.120496 0.130766 -0.303502 -0.496130 -0.062500 1 0 0 0 0 0 4 536200
-0.002131 0.000303 0.120496 0.130775 -0.303493 -0.496143 -0.062500 1 0 0 0 0 0 4 537221
-0.002131 0.000303 0.120496 0.130756 -0.303498 -0.496145 -0.062500 1 0 0 0 0 0 4 538223
-0.002131 0.000303 0.120496 0.130765 -0.303502 -0.496131 -0.062500 1 0 0 0 0 0 4 539217
-0.002131 0.000303 0.120496 0.130763 -0.303491 -0.496137 -0.062500 1 0 0 0 0 0 4 540187
-0.002131 0.000303 0.120496 0.130775 -0.303492 -0.496144 -0.062500 1 0 0 0 0 0 4 541218
-0.002131 0.000303 0.120496 0.130768 -0.303501 -0.496131 -0.062500 1 0 0 0 0 0 4 542217
-0.002131 0.000303 0.120496 0.130755 -0.303499 -0.496143 -0.062500 1 0 0 0 0 0 4 543220
-0.002131 0.000303 0.120496 0.130762 -0.303490 -0.496138 -0.062500 1 0 0 0 0 0 4 544219
-0.002131 0.000303 0.120496 0.130778 -0.303504 -0.496137 -0.062500 1 0 0 0 0 0 4 545216
-0.002131 0.000303 0.120496 0.130765 -0.303491 -0.496137 -0.062500 1 0 0 0 0 0 4 546219
-0.002131 0.000303 0.120496 0.130763 -0.303489 -0.496137 -0.062500 1 0 0 0 0 0 4 547216
-0.002131 0.000303 0.120496 0.130758 -0.303509 -0.496137 -0.062500 1 0 0 0 0 0 4 548215
-0.002131 0.000303 0.120496 0.130774 -0.303494 -0.496144 -0.062500 1 0 0 0 0 0 4 549215
-0.002131 0.000303 0.120496 0.130767 -0.303502 -0.496131 -0.062500 1 0 0 0 0 0 4 550220
-0.002136 0.000322 0.120486 0.204920 -0.557473 -0.347325 -0.062500 1 0 0 0 0 0 4 551213
-0.002120 0.000326 0.120472 -0.084193 -0.409508 -0.281429 -0.062500 1 0 0 0 0 0 4 552217
-0.002112 0.000329 0.120467 -0.012531 -0.366861 -0.386587 -0.062500 1 0 0 0 0 0 4 553214
-0.002108 0.000330 0.120466 0.043963 -0.348585 -0.436030 -0.062500 1 0 0 0 0 0 4 554218
-0.002106 0.000330 0.120465 0.073963 -0.339705 -0.454537 -0.062500 1 0 0 0 0 0 4 555216
-0.002105 0.000331 0.120465 0.089029 -0.335292 -0.461122 -0.062500 1 0 0 0 0 0 4 556216
-0.002104 0.000331 0.120465 0.096507 -0.333070 -0.463429 -0.062500 1 0 0 0 0 0 4 557217
-0.002104 0.000331 0.120465 0.100246 -0.331959 -0.464221 -0.062500 1 0 0 0 0 0 4 558216
-0.002104 0.000331 0.120465 0.102117 -0.331415 -0.464501 -0.062500 1 0 0 0 0 0 4 559214
-0.002104 0.000331 0.120465 0.103037 -0.331129 -0.464602 -0.062500 1 0 0 0 0 0 4 560213
-0.002104 0.000331 0.120465 0.103496 -0.331007 -0.464633 -0.062500 1 0 0 0 0 0 4 561214
-0.002104 0.000331 0.120465 0.103728 -0.330922 -0.464650 -0.062500 1 0 0 0 0 0 4 562215
-0.002104 0.000331 0.120465 0.103854 -0.330890 -0.464656 -0.062500 1 0 0 0 0 0 4 563215
-0.002104 0.000331 0.120465 0.103902 -0.330877 -0.464656 -0.062500 1 0 0 0 0 0 4 564214
-0.002104 0.000331 0.120465 0.103932 -0.330861 -0.464648 -0.062500 1 0 0 0 0 0 4 565213
-0.002104 0.000331 0.120465 0.103946 -0.330863 -0.464653 -0.062500 1 0 0 0 0 0 4 566205
-0.002104 0.000331 0.120465 0.103955 -0.330854 -0.464647 -0.062500 1 0 0 0 0 0 4 567214
-0.002104 0.000331 0.120465 0.103968 -0.330856 -0.464652 -0.062500 1 0 0 0 0 0 4 568216
-0.002104 0.000331 0.120465 0.103961 -0.330866 -0.464660 -0.062500 1 0 0 0 0 0 4 569204
-0.002104 0.000331 0.120465 0.103956 -0.330855 -0.464648 -0.062500 1 0 0 0 0 0 4 570288
-0.002104 0.000331 0.120465 0.103968 -0.330857 -0.464653 -0.062500 1 0 0 0 0 0 4 571270
-0.002104 0.000331 0.120465 0.103970 -0.330857 -0.464653 -0.062500 1 0 0 0 0 0 4 572281
-0.002104 0.000331 0.120465 0.103949 -0.330863 -0.464654 -0.062500 1 0 0 0 0 0 4 573295
-0.002104 0.000331 0.120465 0.103967 -0.330858 -0.464653 -0.062500 1 0 0 0 0 0 4 574286
-0.002104 0.000331 0.120465 0.103957 -0.330855 -0.464647 -0.062500 1 0 0 0 0 0 4 575283
-0.002104 0.000331 0.120465 0.103968 -0.330857 -0.464652 -0.062500 1 0 0 0 0 0 4 576260
-0.002104 0.000331 0.120465 0.103969 -0.330857 -0.464653 -0.062500 1 0 0 0 0 0 4 577258
[truncated: 22,928,464 more chars]
