# Supplementary material for: Increasing Patient Engagement in Rehabilitation Exercises Using Computer-Based Citizen Science
Source: PLoS One. 2015 Mar 20;10(3):e0117013. doi: 10.1371/journal.pone.0117013 (PMC4368773; doi:10.1371/journal.pone.0117013)
Supplement: S6 Dataset — (ZIP) [file pone.0117013.s006.zip › Dataset_S6/P23/P23_without.dat]

0.005856 -0.003362 0.170147 -0.519602 -0.283720 -2.588479 -0.000000 1 0 0 0 0 0 0 815
0.005861 -0.003356 0.170255 -0.110579 -0.101872 -1.690071 -0.000031 1 0 0 0 0 0 0 1803
0.005876 -0.003334 0.170357 -0.219559 -0.298918 -1.550423 -0.000062 1 0 0 0 0 0 0 2813
0.005875 -0.003298 0.170464 -0.021375 -0.489871 -1.610737 -0.000094 1 0 0 0 0 0 0 3821
0.005894 -0.003283 0.170570 -0.268744 -0.233794 -1.628719 -0.000125 1 0 0 0 0 0 0 4815
0.005895 -0.003251 0.170677 -0.057114 -0.430450 -1.676360 -0.000156 1 0 0 0 0 0 0 5804
0.005900 -0.003257 0.170778 -0.092031 0.033750 -1.616407 -0.000187 1 0 0 0 0 0 0 6814
0.005916 -0.003240 0.170876 -0.238078 -0.206785 -1.600469 -0.000218 1 0 0 0 0 0 0 7804
0.005922 -0.003230 0.170968 -0.128417 -0.139096 -1.540800 -0.000250 1 0 0 0 0 0 0 8812
0.005938 -0.003205 0.171062 -0.254604 -0.319866 -1.583240 -0.000282 1 0 0 0 0 0 0 9827
0.005950 -0.003214 0.171155 -0.224376 0.096979 -1.609937 -0.000312 1 0 0 0 0 0 0 10815
0.005992 -0.003204 0.171243 -0.597958 -0.107714 -1.558321 -0.000344 1 0 0 0 0 0 0 11825
0.006010 -0.003197 0.171330 -0.344345 -0.080428 -1.560060 -0.000375 1 0 0 0 0 0 0 12813
0.006017 -0.003192 0.171415 -0.175356 -0.053209 -1.574955 -0.000407 1 0 0 0 0 0 0 13826
0.006012 -0.003165 0.171497 -0.004011 -0.330604 -1.540283 -0.000437 1 0 0 0 0 0 0 14809
0.006045 -0.003137 0.171578 -0.475830 -0.374679 -1.563239 -0.000469 1 0 0 0 0 0 0 15813
0.006052 -0.003099 0.171657 -0.204922 -0.509339 -1.557416 -0.000500 1 0 0 0 0 0 0 16823
0.006054 -0.003079 0.171739 -0.104535 -0.294608 -1.616858 -0.000531 1 0 0 0 0 0 0 17813
0.006068 -0.003049 0.171811 -0.258996 -0.387236 -1.526085 -0.000563 1 0 0 0 0 0 0 18820
0.006095 -0.003038 0.171883 -0.443097 -0.160664 -1.536774 -0.000594 1 0 0 0 0 0 0 19823
0.006100 -0.003008 0.171958 -0.180077 -0.374782 -1.588463 -0.000625 1 0 0 0 0 0 0 20816
0.006122 -0.002997 0.172030 -0.381056 -0.159319 -1.598030 -0.000656 1 0 0 0 0 0 0 21813
0.006146 -0.002972 0.172098 -0.433120 -0.310048 -1.560562 -0.000687 1 0 0 0 0 0 0 22814
0.006134 -0.002953 0.172165 0.020849 -0.240085 -1.573331 -0.000719 1 0 0 0 0 0 0 23814
0.006148 -0.002948 0.172235 -0.266120 -0.069581 -1.623403 -0.000750 1 0 0 0 0 0 0 24813
0.006168 -0.002925 0.172301 -0.379008 -0.260961 -1.610656 -0.000781 1 0 0 0 0 0 0 25803
0.006176 -0.002913 0.172360 -0.240746 -0.150510 -1.554506 -0.000812 1 0 0 0 0 0 0 26814
0.006200 -0.002910 0.172426 -0.430877 -0.016942 -1.645852 -0.000844 1 0 0 0 0 0 0 27819
0.006225 -0.002890 0.172490 -0.469813 -0.232087 -1.660025 -0.000875 1 0 0 0 0 0 0 28817
0.006235 -0.002878 0.172548 -0.292158 -0.134310 -1.617588 -0.000906 1 0 0 0 0 0 0 29821
0.006275 -0.002858 0.172603 -0.661526 -0.234300 -1.582734 -0.000938 1 0 0 0 0 0 0 30822
0.006294 -0.002847 0.172657 -0.419037 -0.128482 -1.599874 -0.000969 1 0 0 0 0 0 0 31817
0.006316 -0.002823 0.172716 -0.449610 -0.292127 -1.681096 -0.001000 1 0 0 0 0 0 0 32814
0.006325 -0.002809 0.172771 -0.288349 -0.162643 -1.680525 -0.001031 1 0 0 0 0 0 0 33811
0.006328 -0.002801 0.172826 -0.192199 -0.076144 -1.688983 -0.001062 1 0 0 0 0 0 0 34812
0.006342 -0.002778 0.172884 -0.336757 -0.262712 -1.763003 -0.001094 1 0 0 0 0 0 0 35813
0.006341 -0.002743 0.172936 -0.155458 -0.434147 -1.709647 -0.001125 1 0 0 0 0 0 0 36812
0.006360 -0.002730 0.172983 -0.405268 -0.177051 -1.658953 -0.001156 1 0 0 0 0 0 0 37811
0.006362 -0.002700 0.173029 -0.203970 -0.363210 -1.675434 -0.001187 1 0 0 0 0 0 0 38813
0.006361 -0.002683 0.173078 -0.153819 -0.199754 -1.749296 -0.001219 1 0 0 0 0 0 0 39813
0.006380 -0.002679 0.173124 -0.415991 -0.030433 -1.723322 -0.001250 1 0 0 0 0 0 0 40812
0.006403 -0.002658 0.173163 -0.497069 -0.223438 -1.667870 -0.001281 1 0 0 0 0 0 0 41792
0.006406 -0.002625 0.173206 -0.254557 -0.408618 -1.730467 -0.001312 1 0 0 0 0 0 0 42811
0.006413 -0.002629 0.173244 -0.276802 0.070343 -1.695887 -0.001344 1 0 0 0 0 0 0 43813
0.006430 -0.002613 0.173279 -0.415030 -0.150676 -1.691818 -0.001374 1 0 0 0 0 0 0 44795
0.006452 -0.002587 0.173314 -0.499241 -0.306744 -1.704816 -0.001406 1 0 0 0 0 0 0 45821
0.006468 -0.002595 0.173348 -0.434463 0.128851 -1.718883 -0.001438 1 0 0 0 0 0 0 46816
0.006475 -0.002598 0.173378 -0.312923 0.112651 -1.690285 -0.001469 1 0 0 0 0 0 0 47816
0.006492 -0.002581 0.173410 -0.436391 -0.149694 -1.740472 -0.001499 1 0 0 0 0 0 0 48796
0.006499 -0.002573 0.173439 -0.327630 -0.074504 -1.729293 -0.001531 1 0 0 0 0 0 0 49812
0.006524 -0.002572 0.173460 -0.538842 0.045509 -1.654901 -0.001562 1 0 0 0 0 0 0 50805
0.006535 -0.002571 0.173484 -0.394120 0.053378 -1.705070 -0.001594 1 0 0 0 0 0 0 51816
0.006518 -0.002566 0.173501 -0.027744 -0.001312 -1.647144 -0.001625 1 0 0 0 0 0 0 52817
0.006531 -0.002568 0.173517 -0.368335 0.081258 -1.649303 -0.001656 1 0 0 0 0 0 0 53811
0.006515 -0.002564 0.173530 -0.042938 0.019089 -1.642009 -0.001687 1 0 0 0 0 0 0 54811
0.006528 -0.002566 0.173544 -0.382994 0.093235 -1.675092 -0.001719 1 0 0 0 0 0 0 55813
0.006535 -0.002567 0.173551 -0.335140 0.087554 -1.604746 -0.001750 1 0 0 0 0 0 0 56810
0.006538 -0.002567 0.173554 -0.292670 0.081263 -1.576517 -0.001781 1 0 0 0 0 0 0 57815
0.006539 -0.002568 0.173555 -0.271898 0.078408 -1.576061 -0.001812 1 0 0 0 0 0 0 58794
0.006540 -0.002568 0.173556 -0.263802 0.077698 -1.590813 -0.001844 1 0 0 0 0 0 0 59813
0.006555 -0.002550 0.173560 -0.452281 -0.153447 -1.666329 -0.001876 1 0 0 0 0 0 0 60842
0.006562 -0.002541 0.173562 -0.377186 -0.060646 -1.666265 -0.001906 1 0 0 0 0 0 0 61811
0.006566 -0.002537 0.173563 -0.325023 0.007141 -1.675947 -0.001937 1 0 0 0 0 0 0 62804
0.006568 -0.002535 0.173564 -0.299626 0.043854 -1.694561 -0.001969 1 0 0 0 0 0 0 63811
0.006569 -0.002533 0.173564 -0.288959 0.063007 -1.717107 -0.002000 1 0 0 0 0 0 0 64800
0.006569 -0.002533 0.173564 -0.285795 0.073264 -1.741889 -0.002031 1 0 0 0 0 0 0 65795
0.006569 -0.002533 0.173564 -0.286446 0.079028 -1.768223 -0.002062 1 0 0 0 0 0 0 66810
0.006569 -0.002533 0.173564 -0.288789 0.082583 -1.794383 -0.002093 1 0 0 0 0 0 0 67801
0.006569 -0.002532 0.173564 -0.294266 0.085556 -1.833754 -0.002139 1 0 0 0 0 0 0 69278
0.006569 -0.002532 0.173564 -0.296038 0.086805 -1.847720 -0.002156 1 0 0 0 0 0 0 69803
0.006569 -0.002532 0.173564 -0.303338 0.089249 -1.894485 -0.002210 1 0 0 0 0 0 0 71551
0.006569 -0.002532 0.173564 -0.308583 0.091042 -1.928273 -0.002250 1 0 0 0 0 0 0 72813
0.006569 -0.002532 0.173564 -0.312760 0.092354 -1.954696 -0.002281 1 0 0 0 0 0 0 73800
0.006569 -0.002532 0.173564 -0.317087 0.093640 -1.981771 -0.002312 1 0 0 0 0 0 0 74811
0.006570 -0.002532 0.173564 -0.321333 0.094895 -2.008312 -0.002343 1 0 0 0 0 0 0 75802
0.006591 -0.002537 0.173558 -0.605851 0.157192 -1.957132 -0.002375 1 0 0 0 0 0 0 76808
0.006602 -0.002539 0.173555 -0.499673 0.134394 -2.017398 -0.002406 1 0 0 0 0 0 0 77803
0.006607 -0.002541 0.173554 -0.423171 0.118082 -2.066872 -0.002437 1 0 0 0 0 0 0 78802
0.006610 -0.002541 0.173553 -0.384412 0.109956 -2.105281 -0.002469 1 0 0 0 0 0 0 79814
0.006611 -0.002541 0.173553 -0.366689 0.106497 -2.137030 -0.002500 1 0 0 0 0 0 0 80800
0.006612 -0.002542 0.173553 -0.359977 0.105345 -2.166603 -0.002531 1 0 0 0 0 0 0 81811
0.006612 -0.002542 0.173553 -0.358720 0.105409 -2.194320 -0.002562 1 0 0 0 0 0 0 82803
0.006613 -0.002542 0.173553 -0.360242 0.106084 -2.222000 -0.002594 1 0 0 0 0 0 0 83816
0.006613 -0.002542 0.173553 -0.363154 0.107108 -2.249135 -0.002625 1 0 0 0 0 0 0 84820
0.006634 -0.002546 0.173547 -0.647071 0.169173 -2.197543 -0.002656 1 0 0 0 0 0 0 85812
0.006645 -0.002549 0.173544 -0.540605 0.146306 -2.257936 -0.002687 1 0 0 0 0 0 0 86809
0.006650 -0.002550 0.173543 -0.464082 0.129993 -2.307900 -0.002719 1 0 0 0 0 0 0 87824
0.006653 -0.002551 0.173542 -0.425141 0.121871 -2.345608 -0.002750 1 0 0 0 0 0 0 88809
0.006655 -0.002551 0.173542 -0.407449 0.118326 -2.377645 -0.002781 1 0 0 0 0 0 0 89805
0.006655 -0.002551 0.173542 -0.400718 0.117210 -2.407182 -0.002813 1 0 0 0 0 0 0 90815
0.006656 -0.002551 0.173542 -0.399398 0.117263 -2.434722 -0.002843 1 0 0 0 0 0 0 91800
0.006656 -0.002551 0.173542 -0.400933 0.117937 -2.462037 -0.002875 1 0 0 0 0 0 0 92800
0.006656 -0.002551 0.173542 -0.403947 0.118935 -2.489416 -0.002906 1 0 0 0 0 0 0 93813
0.006656 -0.002551 0.173542 -0.407534 0.120054 -2.516394 -0.002938 1 0 0 0 0 0 0 94817
0.006656 -0.002551 0.173542 -0.411557 0.121261 -2.543100 -0.002969 1 0 0 0 0 0 0 95812
0.006656 -0.002551 0.173542 -0.415670 0.122493 -2.570036 -0.003000 1 0 0 0 0 0 0 96817
0.006656 -0.002551 0.173542 -0.419863 0.123740 -2.596752 -0.003031 1 0 0 0 0 0 0 97815
0.006656 -0.002551 0.173542 -0.424153 0.125005 -2.623362 -0.003062 1 0 0 0 0 0 0 98809
0.006677 -0.002556 0.173536 -0.708948 0.187306 -2.571805 -0.003094 1 0 0 0 0 0 0 99813
0.006688 -0.002558 0.173533 -0.602917 0.164538 -2.632209 -0.003125 1 0 0 0 0 0 0 100811
0.006694 -0.002559 0.173532 -0.526630 0.148271 -2.681742 -0.003156 1 0 0 0 0 0 0 101810
0.006696 -0.002560 0.173531 -0.487803 0.140128 -2.719825 -0.003187 1 0 0 0 0 0 0 102809
0.006698 -0.002560 0.173531 -0.470263 0.136715 -2.752047 -0.003219 1 0 0 0 0 0 0 103813
0.006699 -0.002560 0.173530 -0.463495 0.135546 -2.781257 -0.003250 1 0 0 0 0 0 0 104810
0.006699 -0.002560 0.173530 -0.462359 0.135643 -2.809450 -0.003281 1 0 0 0 0 0 0 105820
0.006699 -0.002561 0.173530 -0.463848 0.136305 -2.836640 -0.003312 1 0 0 0 0 0 0 106815
0.006699 -0.002561 0.173530 -0.466876 0.137301 -2.863653 -0.003344 1 0 0 0 0 0 0 107815
0.006699 -0.002561 0.173530 -0.470420 0.138410 -2.890532 -0.003375 1 0 0 0 0 0 0 108815
0.006699 -0.002561 0.173530 -0.474451 0.139618 -2.917180 -0.003406 1 0 0 0 0 0 0 109808
0.006699 -0.002561 0.173530 -0.478634 0.140865 -2.944069 -0.003437 1 0 0 0 0 0 0 110812
0.006699 -0.002561 0.173530 -0.482899 0.142180 -2.970975 -0.003469 1 0 0 0 0 0 0 111817
0.006699 -0.002561 0.173530 -0.487136 0.143388 -2.997532 -0.003500 1 0 0 0 0 0 0 112809
0.006699 -0.002561 0.173530 -0.491522 0.144621 -3.024361 -0.003531 1 0 0 0 0 0 0 113811
0.006699 -0.002561 0.173530 -0.495835 0.145938 -3.051091 -0.003562 1 0 0 0 0 0 0 114810
0.006699 -0.002561 0.173530 -0.500194 0.147226 -3.077935 -0.003594 1 0 0 0 0 0 0 115813
0.006699 -0.002561 0.173530 -0.504458 0.148531 -3.104094 -0.003624 1 0 0 0 0 0 0 116790
0.006699 -0.002561 0.173530 -0.508882 0.149789 -3.131386 -0.003656 1 0 0 0 0 0 0 117810
0.006699 -0.002561 0.173530 -0.513261 0.151019 -3.158134 -0.003687 1 0 0 0 0 0 0 118809
0.006699 -0.002561 0.173530 -0.517583 0.152340 -3.184917 -0.003719 1 0 0 0 0 0 0 119810
0.006699 -0.002561 0.173530 -0.521940 0.153676 -3.211663 -0.003750 1 0 0 0 0 0 0 120809
0.006699 -0.002561 0.173530 -0.526285 0.154911 -3.238474 -0.003781 1 0 0 0 0 0 0 121811
0.006699 -0.002561 0.173530 -0.530624 0.156184 -3.265185 -0.003812 1 0 0 0 0 0 0 122809
0.006699 -0.002561 0.173530 -0.535022 0.157424 -3.292040 -0.003844 1 0 0 0 0 0 0 123812
0.006699 -0.002561 0.173530 -0.539311 0.158784 -3.318538 -0.003875 1 0 0 0 0 0 0 124802
0.006699 -0.002561 0.173530 -0.543688 0.160033 -3.345561 -0.003906 1 0 0 0 0 0 0 125812
0.006699 -0.002561 0.173530 -0.547983 0.161298 -3.372340 -0.003937 1 0 0 0 0 0 0 126812
0.006699 -0.002561 0.173530 -0.552545 0.162636 -3.400109 -0.003970 1 0 0 0 0 0 0 127850
0.006699 -0.002561 0.173530 -0.557050 0.163957 -3.427508 -0.004002 1 0 0 0 0 0 0 128873
0.006699 -0.002561 0.173530 -0.561259 0.165200 -3.453667 -0.004032 1 0 0 0 0 0 0 129851
0.006699 -0.002561 0.173530 -0.565574 0.166471 -3.480243 -0.004063 1 0 0 0 0 0 0 130844
0.006699 -0.002561 0.173530 -0.569919 0.167750 -3.506981 -0.004095 1 0 0 0 0 0 0 131843
0.006699 -0.002561 0.173530 -0.574283 0.169084 -3.533755 -0.004126 1 0 0 0 0 0 0 132843
0.006699 -0.002561 0.173530 -0.578598 0.170259 -3.560510 -0.004157 1 0 0 0 0 0 0 133842
0.006699 -0.002561 0.173530 -0.583101 0.171625 -3.588109 -0.004189 1 0 0 0 0 0 0 134874
0.006699 -0.002561 0.173530 -0.587447 0.172909 -3.614845 -0.004221 1 0 0 0 0 0 0 135873
0.006699 -0.002561 0.173530 -0.591797 0.174189 -3.641610 -0.004252 1 0 0 0 0 0 0 136873
0.006699 -0.002561 0.173530 -0.596135 0.175516 -3.668224 -0.004283 1 0 0 0 0 0 0 137867
0.006699 -0.002561 0.173530 -0.600529 0.176711 -3.695125 -0.004314 1 0 0 0 0 0 0 138872
0.006699 -0.002561 0.173530 -0.604845 0.178025 -3.721880 -0.004346 1 0 0 0 0 0 0 139872
0.006699 -0.002561 0.173530 -0.609132 0.179345 -3.748534 -0.004377 1 0 0 0 0 0 0 140867
0.006699 -0.002561 0.173530 -0.613441 0.180566 -3.774823 -0.004407 1 0 0 0 0 0 0 141850
0.006699 -0.002561 0.173530 -0.617873 0.181865 -3.802068 -0.004439 1 0 0 0 0 0 0 142868
0.006699 -0.002561 0.173530 -0.622149 0.183123 -3.828377 -0.004470 1 0 0 0 0 0 0 143851
0.006699 -0.002561 0.173530 -0.632767 0.186195 -3.893507 -0.004546 1 0 0 0 0 0 0 146284
0.006699 -0.002561 0.173530 -0.635303 0.187039 -3.909218 -0.004564 1 0 0 0 0 0 0 146871
0.006699 -0.002561 0.173530 -0.646156 0.190194 -3.976095 -0.004642 1 0 0 0 0 0 0 149370
0.006699 -0.002561 0.173530 -0.648294 0.190823 -3.989599 -0.004658 1 0 0 0 0 0 0 149874
0.006699 -0.002561 0.173530 -0.652595 0.192085 -4.015762 -0.004689 1 0 0 0 0 0 0 150852
0.006699 -0.002561 0.173530 -0.656807 0.193271 -4.041438 -0.004719 1 0 0 0 0 0 0 151811
0.006699 -0.002561 0.173530 -0.661079 0.194626 -4.067829 -0.004749 1 0 0 0 0 0 0 152797
0.006699 -0.002561 0.173530 -0.665460 0.195876 -4.094879 -0.004781 1 0 0 0 0 0 0 153808
0.006699 -0.002561 0.173530 -0.669764 0.197139 -4.121376 -0.004812 1 0 0 0 0 0 0 154798
0.006699 -0.002561 0.173530 -0.674161 0.198433 -4.148435 -0.004844 1 0 0 0 0 0 0 155809
0.006699 -0.002561 0.173530 -0.678457 0.199696 -4.174913 -0.004874 1 0 0 0 0 0 0 156797
0.006699 -0.002561 0.173530 -0.682847 0.200989 -4.201889 -0.004906 1 0 0 0 0 0 0 157806
0.006699 -0.002561 0.173530 -0.687223 0.202277 -4.228812 -0.004937 1 0 0 0 0 0 0 158812
0.006699 -0.002561 0.173530 -0.691525 0.203544 -4.255282 -0.004968 1 0 0 0 0 0 0 159801
0.006721 -0.002565 0.173524 -0.977005 0.266045 -4.203420 -0.005000 1 0 0 0 0 0 0 160807
0.006732 -0.002568 0.173522 -0.871344 0.243259 -4.263770 -0.005031 1 0 0 0 0 0 0 161803
0.006737 -0.002569 0.173520 -0.795237 0.227075 -4.313426 -0.005062 1 0 0 0 0 0 0 162807
0.006740 -0.002569 0.173520 -0.756552 0.219015 -4.351312 -0.005093 1 0 0 0 0 0 0 163799
0.006741 -0.002570 0.173519 -0.739088 0.215525 -4.383760 -0.005125 1 0 0 0 0 0 0 164811
0.006742 -0.002570 0.173519 -0.732404 0.214418 -4.413103 -0.005156 1 0 0 0 0 0 0 165814
0.006742 -0.002570 0.173519 -0.731202 0.214501 -4.441009 -0.005187 1 0 0 0 0 0 0 166813
0.006742 -0.002570 0.173519 -0.732783 0.215185 -4.468288 -0.005219 1 0 0 0 0 0 0 167812
0.006742 -0.002570 0.173519 -0.735704 0.216206 -4.495004 -0.005250 1 0 0 0 0 0 0 168801
0.006742 -0.002570 0.173519 -0.739460 0.217264 -4.522002 -0.005281 1 0 0 0 0 0 0 169806
0.006742 -0.002570 0.173519 -0.743452 0.218512 -4.549004 -0.005312 1 0 0 0 0 0 0 170813
0.006742 -0.002570 0.173519 -0.747630 0.219759 -4.575840 -0.005344 1 0 0 0 0 0 0 171814
0.006764 -0.002575 0.173513 -1.033182 0.282223 -4.523628 -0.005375 1 0 0 0 0 0 0 172814
0.006775 -0.002577 0.173510 -0.927616 0.259557 -4.584172 -0.005406 1 0 0 0 0 0 0 173816
0.006766 -0.002596 0.173505 -0.661849 0.476674 -4.587917 -0.005447 1 0 0 0 0 0 0 175112
0.006761 -0.002605 0.173502 -0.697656 0.376530 -4.640664 -0.005468 1 0 0 0 0 0 0 175801
0.006759 -0.002610 0.173501 -0.734960 0.306378 -4.688491 -0.005500 1 0 0 0 0 0 0 176807
0.006779 -0.002617 0.173494 -1.038418 0.331085 -4.646422 -0.005531 1 0 0 0 0 0 0 177809
0.006790 -0.002621 0.173491 -0.941825 0.289278 -4.711295 -0.005562 1 0 0 0 0 0 0 178791
0.006789 -0.002601 0.173486 -0.790297 -0.023535 -4.715258 -0.005594 1 0 0 0 0 0 0 179811
0.006788 -0.002591 0.173484 -0.785945 0.076684 -4.775013 -0.005625 1 0 0 0 0 0 0 180808
0.006810 -0.002590 0.173477 -1.073874 0.214242 -4.742356 -0.005656 1 0 0 0 0 0 0 181807
0.006820 -0.002590 0.173473 -0.969816 0.231534 -4.812174 -0.005687 1 0 0 0 0 0 0 182790
0.006826 -0.002590 0.173472 -0.894515 0.235576 -4.866353 -0.005718 1 0 0 0 0 0 0 183789
0.006828 -0.002590 0.173471 -0.856318 0.237732 -4.907063 -0.005750 1 0 0 0 0 0 0 184806
0.006851 -0.002595 0.173465 -1.120314 0.300498 -4.860813 -0.005781 1 0 0 0 0 0 0 185807
0.006857 -0.002575 0.173458 -0.924077 -0.009099 -4.876138 -0.005813 1 0 0 0 0 0 0 186817
0.006859 -0.002565 0.173455 -0.874561 0.087810 -4.947813 -0.005844 1 0 0 0 0 0 0 187814
0.006882 -0.002565 0.173447 -1.137532 0.223163 -4.920982 -0.005875 1 0 0 0 0 0 0 188810
0.006879 -0.002583 0.173440 -0.829639 0.472812 -4.940609 -0.005906 1 0 0 0 0 0 0 189812
0.006878 -0.002592 0.173436 -0.823772 0.384517 -5.019026 -0.005937 1 0 0 0 0 0 0 190806
0.006899 -0.002601 0.173428 -1.118367 0.380760 -4.995366 -0.005968 1 0 0 0 0 0 0 191789
0.006909 -0.002605 0.173425 -1.018624 0.322856 -5.070960 -0.006000 1 0 0 0 0 0 0 192807
0.006930 -0.002590 0.173413 -1.146955 0.062556 -4.999050 -0.006031 1 0 0 0 0 0 0 193806
0.006926 -0.002601 0.173404 -0.840687 0.368374 -5.041380 -0.006062 1 0 0 0 0 0 0 194810
0.006945 -0.002611 0.173393 -1.123818 0.394610 -5.055126 -0.006094 1 0 0 0 0 0 0 195811
0.006955 -0.002616 0.173388 -1.031472 0.334839 -5.153005 -0.006125 1 0 0 0 0 0 0 196808
0.006976 -0.002601 0.173376 -1.164705 0.071770 -5.091977 -0.006156 1 0 0 0 0 0 0 197806
0.006993 -0.002616 0.173360 -1.142426 0.437478 -5.059418 -0.006187 1 0 0 0 0 0 0 198806
0.006996 -0.002602 0.173349 -0.955531 0.090002 -5.141068 -0.006219 1 0 0 0 0 0 0 199808
0.007019 -0.002599 0.173338 -1.206785 0.210667 -5.169736 -0.006250 1 0 0 0 0 0 0 200807
0.007031 -0.002598 0.173319 -1.099530 0.247612 -5.091546 -0.006281 1 0 0 0 0 0 0 201805
0.007031 -0.002576 0.173306 -0.935871 -0.030804 -5.191813 -0.006312 1 0 0 0 0 0 0 202810
0.007039 -0.002588 0.173290 -1.013439 0.382013 -5.178995 -0.006344 1 0 0 0 0 0 0 203808
0.007058 -0.002576 0.173272 -1.183207 0.124238 -5.183869 -0.006375 1 0 0 0 0 0 0 204807
0.007074 -0.002593 0.173254 -1.173139 0.470221 -5.194153 -0.006406 1 0 0 0 0 0 0 205815
0.007084 -0.002602 0.173231 -1.081421 0.405313 -5.161796 -0.006437 1 0 0 0 0 0 0 206798
0.007090 -0.002607 0.173207 -1.029957 0.349878 -5.156256 -0.006470 1 0 0 0 0 0 0 207864
0.007114 -0.002614 0.173189 -1.277887 0.374513 -5.268367 -0.006502 1 0 0 0 0 0 0 208872
0.007128 -0.002618 0.173167 -1.160213 0.338830 -5.240091 -0.006532 1 0 0 0 0 0 0 209844
0.007135 -0.002621 0.173142 -1.080204 0.317031 -5.231049 -0.006564 1 0 0 0 0 0 0 210865
0.007140 -0.002623 0.173117 -1.040461 0.306303 -5.237994 -0.006595 1 0 0 0 0 0 0 211862
0.007144 -0.002625 0.173091 -1.022912 0.301608 -5.253764 -0.006627 1 0 0 0 0 0 0 212869
0.007147 -0.002626 0.173064 -1.016375 0.299961 -5.272674 -0.006657 1 0 0 0 0 0 0 213841
0.007143 -0.002605 0.173034 -0.935472 0.010542 -5.244733 -0.006688 1 0 0 0 0 0 0 214840
0.007164 -0.002600 0.173000 -1.251907 0.186165 -5.206294 -0.006719 1 0 0 0 0 0 0 215838
0.007175 -0.002598 0.172969 -1.168402 0.245764 -5.278088 -0.006751 1 0 0 0 0 0 0 216841
0.007182 -0.002598 0.172941 -1.104020 0.273270 -5.332322 -0.006783 1 0 0 0 0 0 0 217867
0.007187 -0.002599 0.172899 -1.081051 0.294482 -5.185222 -0.006816 1 0 0 0 0 0 0 218931
0.007213 -0.002604 0.172859 -1.347616 0.361185 -5.210678 -0.006845 1 0 0 0 0 0 0 219868
0.007234 -0.002631 0.172816 -1.326612 0.638799 -5.227222 -0.006923 1 0 0 0 0 0 0 222350
0.007247 -0.002646 0.172738 -1.235876 0.527009 -4.783120 -0.006939 1 0 0 0 0 0 0 222850
0.007256 -0.002654 0.172687 -1.171088 0.429348 -5.150615 -0.007019 1 0 0 0 0 0 0 225416
0.007261 -0.002658 0.172664 -1.118775 0.367482 -5.542142 -0.007033 1 0 0 0 0 0 0 225869
0.007268 -0.002664 0.172566 -1.143970 0.376493 -4.633020 -0.007064 1 0 0 0 0 0 0 226869
0.007295 -0.002672 0.172485 -1.422819 0.421993 -4.773229 -0.007095 1 0 0 0 0 0 0 227871
0.007311 -0.002678 0.172418 -1.307408 0.387823 -4.986738 -0.007126 1 0 0 0 0 0 0 228848
0.007307 -0.002700 0.172353 -1.029585 0.601999 -5.054628 -0.007158 1 0 0 0 0 0 0 229865
0.007300 -0.002689 0.172290 -0.982170 0.205710 -5.095516 -0.007189 1 0 0 0 0 0 0 230848
0.007278 -0.002681 0.172222 -0.773757 0.191866 -5.067342 -0.007220 1 0 0 0 0 0 0 231866
0.007276 -0.002701 0.172151 -1.016040 0.558283 -5.022399 -0.007251 1 0 0 0 0 0 0 232847
0.007249 -0.002685 0.172076 -0.728765 0.134122 -4.987655 -0.007283 1 0 0 0 0 0 0 233886
0.007245 -0.002701 0.172000 -0.990074 0.507237 -4.993966 -0.007314 1 0 0 0 0 0 0 234875
0.007239 -0.002688 0.171916 -1.000957 0.168629 -4.899478 -0.007343 1 0 0 0 0 0 0 235799
0.007217 -0.002679 0.171839 -0.793660 0.176045 -4.990089 -0.007375 1 0 0 0 0 0 0 236810
0.007187 -0.002671 0.171749 -0.673502 0.202869 -4.854872 -0.007406 1 0 0 0 0 0 0 237795
0.007182 -0.002692 0.171651 -0.979699 0.575773 -4.745065 -0.007437 1 0 0 0 0 0 0 238805
0.007161 -0.002699 0.171551 -0.805826 0.444513 -4.725312 -0.007468 1 0 0 0 0 0 0 239797
0.007131 -0.002700 0.171451 -0.685120 0.346853 -4.723046 -0.007500 1 0 0 0 0 0 0 240806
0.007120 -0.002702 0.171343 -0.906079 0.357329 -4.638581 -0.007531 1 0 0 0 0 0 0 241794
0.007110 -0.002683 0.171227 -0.965116 0.073534 -4.539280 -0.007562 1 0 0 0 0 0 0 242805
0.007103 -0.002652 0.171108 -0.991178 -0.099850 -4.487362 -0.007593 1 0 0 0 0 0 0 243794
0.007087 -0.002657 0.170985 -0.889605 0.342512 -4.459112 -0.007626 1 0 0 0 0 0 0 244832
0.007054 -0.002634 0.170853 -0.660728 0.025807 -4.334059 -0.007656 1 0 0 0 0 0 0 245795
0.007040 -0.002624 0.170729 -0.892765 0.165809 -4.436068 -0.007687 1 0 0 0 0 0 0 246796
0.007005 -0.002613 0.170516 -0.623906 0.167549 -3.292734 -0.007719 1 0 0 0 0 0 0 247825
0.006980 -0.002609 0.170412 -0.740164 0.247002 -4.607211 -0.007750 1 0 0 0 0 0 0 248805
0.006948 -0.002604 0.170276 -0.668024 0.251671 -4.314717 -0.007781 1 0 0 0 0 0 0 249801
0.006921 -0.002569 0.170059 -0.720855 -0.137591 -3.248224 -0.007813 1 0 0 0 0 0 0 250832
0.006898 -0.002560 0.169937 -0.770300 0.164091 -4.382759 -0.007843 1 0 0 0 0 0 0 251794
0.006853 -0.002550 0.169723 -0.499424 0.170949 -3.285739 -0.007875 1 0 0 0 0 0 0 252822
0.006826 -0.002545 0.169600 -0.704854 0.246470 -4.382087 -0.007906 1 0 0 0 0 0 0 253792
0.006746 -0.002531 0.169369 -0.024565 0.124918 -3.082359 -0.007938 1 0 0 0 0 0 0 254821
0.006735 -0.002530 0.169236 -0.861190 0.295027 -4.227939 -0.007969 1 0 0 0 0 0 0 255813
0.006666 -0.002518 0.168997 -0.189137 0.167376 -2.952360 -0.008000 1 0 0 0 0 0 0 256828
0.006650 -0.002495 0.168856 -0.813225 0.003795 -4.121931 -0.008032 1 0 0 0 0 0 0 257842
0.006644 -0.002481 0.168589 -1.002754 0.104850 -2.580050 -0.008063 1 0 0 0 0 0 0 258837
0.006638 -0.002457 0.168443 -1.035166 -0.011569 -4.009192 -0.008093 1 0 0 0 0 0 0 259807
0.006596 -0.002401 0.168174 -0.563750 -0.456806 -2.534498 -0.008125 1 0 0 0 0 0 0 260827
0.006533 -0.002410 0.167944 -0.244755 0.350762 -2.890509 -0.008156 1 0 0 0 0 0 0 261823
0.006512 -0.002380 0.167710 -0.748094 -0.071008 -2.880743 -0.008188 1 0 0 0 0 0 0 262823
0.006481 -0.002348 0.167556 -0.672666 -0.139111 -3.912301 -0.008219 1 0 0 0 0 0 0 263809
0.006428 -0.002320 0.167258 -0.388684 -0.105033 -2.129620 -0.008251 1 0 0 0 0 0 0 264834
0.006376 -0.002273 0.167018 -0.356460 -0.346912 -2.693936 -0.008281 1 0 0 0 0 0 0 265812
0.006342 -0.002291 0.166777 -0.597374 0.473519 -2.737202 -0.008313 1 0 0 0 0 0 0 266827
0.006293 -0.002256 0.166520 -0.419564 -0.141345 -2.518490 -0.008344 1 0 0 0 0 0 0 267825
0.006274 -0.002215 0.166273 -0.788499 -0.286997 -2.628723 -0.008375 1 0 0 0 0 0 0 268828
0.006238 -0.002199 0.166020 -0.608313 0.032593 -2.537040 -0.008407 1 0 0 0 0 0 0 269825
0.006188 -0.002155 0.165756 -0.401812 -0.309869 -2.379097 -0.008438 1 0 0 0 0 0 0 270826
0.006134 -0.002103 0.165488 -0.329571 -0.443384 -2.303839 -0.008469 1 0 0 0 0 0 0 271827
0.006065 -0.002112 0.165218 -0.122064 0.329054 -2.249513 -0.008500 1 0 0 0 0 0 0 272826
0.006006 -0.002074 0.164946 -0.225373 -0.212692 -2.210754 -0.008532 1 0 0 0 0 0 0 273825
0.005982 -0.002031 0.164661 -0.702476 -0.328129 -2.022405 -0.008563 1 0 0 0 0 0 0 274826
0.005910 -0.002007 0.164375 -0.111666 -0.099032 -1.970208 -0.008594 1 0 0 0 0 0 0 275827
0.005883 -0.001967 0.164084 -0.639724 -0.279234 -1.888833 -0.008625 1 0 0 0 0 0 0 276826
0.005834 -0.001916 0.163802 -0.396366 -0.451600 -1.982552 -0.008657 1 0 0 0 0 0 0 277827
0.005788 -0.001897 0.163500 -0.418166 -0.055259 -1.715710 -0.008688 1 0 0 0 0 0 0 278832
0.005767 -0.001859 0.163201 -0.745016 -0.272367 -1.712980 -0.008719 1 0 0 0 0 0 0 279828
0.005752 -0.001815 0.162902 -0.856942 -0.362735 -1.683437 -0.008750 1 0 0 0 0 0 0 280827
0.005681 -0.001790 0.162604 -0.128153 -0.134703 -1.676052 -0.008782 1 0 0 0 0 0 0 281826
0.005628 -0.001777 0.162293 -0.303666 0.043865 -1.485508 -0.008813 1 0 0 0 0 0 0 282826
0.005605 -0.001740 0.161986 -0.696684 -0.258504 -1.510681 -0.008844 1 0 0 0 0 0 0 283826
0.005521 -0.001682 0.161673 0.064362 -0.572362 -1.405139 -0.008875 1 0 0 0 0 0 0 284827
0.005465 -0.001660 0.161354 -0.225715 -0.124506 -1.296013 -0.008907 1 0 0 0 0 0 0 285825
0.005416 -0.001648 0.161033 -0.342280 0.038302 -1.227517 -0.008938 1 0 0 0 0 0 0 286826
0.005350 -0.001568 0.160721 -0.112894 -0.830652 -1.330660 -0.008969 1 0 0 0 0 0 0 287819
0.005297 -0.001541 0.160398 -0.279823 -0.234977 -1.164685 -0.009000 1 0 0 0 0 0 0 288828
0.005249 -0.001527 0.160071 -0.340930 -0.006763 -1.074427 -0.009031 1 0 0 0 0 0 0 289817
0.005192 -0.001482 0.159763 -0.229209 -0.398880 -1.296450 -0.009063 1 0 0 0 0 0 0 290824
0.005132 -0.001428 0.159427 -0.171825 -0.547558 -0.917609 -0.009094 1 0 0 0 0 0 0 291830
0.005081 -0.001407 0.159093 -0.286214 -0.139084 -0.884574 -0.009125 1 0 0 0 0 0 0 292825
0.005056 -0.001368 0.158768 -0.640620 -0.348756 -0.969919 -0.009157 1 0 0 0 0 0 0 293827
0.005028 -0.001289 0.158433 -0.625823 -0.891072 -0.829384 -0.009188 1 0 0 0 0 0 0 294824
0.004985 -0.001262 0.158095 -0.426071 -0.274802 -0.744246 -0.009219 1 0 0 0 0 0 0 295830
0.004937 -0.001248 0.157755 -0.352687 -0.047721 -0.680829 -0.009251 1 0 0 0 0 0 0 296833
0.004880 -0.001202 0.157436 -0.204628 -0.438141 -0.917397 -0.009282 1 0 0 0 0 0 0 297832
0.004828 -0.001183 0.157097 -0.269732 -0.132867 -0.652789 -0.009313 1 0 0 0 0 0 0 298821
0.004770 -0.001136 0.156775 -0.172462 -0.469598 -0.832176 -0.009351 1 0 0 0 0 0 0 300038
0.004707 -0.001082 0.156390 -0.107945 -0.601412 0.018783 -0.009378 1 0 0 0 0 0 0 300921
0.004672 -0.001068 0.156187 -0.456111 -0.099358 -2.263025 -0.009408 1 0 0 0 0 0 0 301863
0.004600 -0.001016 0.155800 -0.007617 -0.555402 -0.056061 -0.009440 1 0 0 0 0 0 0 302909
0.004545 -0.000995 0.155441 -0.183939 -0.190299 -0.176603 -0.009472 1 0 0 0 0 0 0 303905
0.004495 -0.000982 0.155120 -0.259367 -0.052585 -0.649906 -0.009503 1 0 0 0 0 0 0 304905
0.004436 -0.000937 0.154795 -0.139383 -0.465115 -0.607068 -0.009534 1 0 0 0 0 0 0 305903
0.004375 -0.000883 0.154467 -0.091347 -0.617195 -0.547099 -0.009565 1 0 0 0 0 0 0 306907
0.004323 -0.000862 0.154149 -0.205539 -0.215939 -0.630445 -0.009594 1 0 0 0 0 0 0 307823
0.004263 -0.000815 0.153821 -0.108965 -0.521682 -0.477393 -0.009625 1 0 0 0 0 0 0 308822
0.004243 -0.000785 0.153603 -0.618522 -0.342878 -1.885307 -0.009656 1 0 0 0 0 0 0 309806
0.004182 -0.000720 0.153198 -0.135055 -0.774804 0.445780 -0.009688 1 0 0 0 0 0 0 310815
0.004131 -0.000696 0.152862 -0.205065 -0.289206 -0.181345 -0.009719 1 0 0 0 0 0 0 311820
0.004112 -0.000670 0.152641 -0.636284 -0.282587 -1.723380 -0.009750 1 0 0 0 0 0 0 312803
0.004063 -0.000642 0.152242 -0.272173 -0.297369 0.469845 -0.009781 1 0 0 0 0 0 0 313812
0.004014 -0.000627 0.151905 -0.243823 -0.130915 -0.067758 -0.009813 1 0 0 0 0 0 0 314824
0.003996 -0.000602 0.151681 -0.636279 -0.254344 -1.588462 -0.009843 1 0 0 0 0 0 0 315791
0.003903 -0.000534 0.151281 0.301282 -0.830773 0.602593 -0.009875 1 0 0 0 0 0 0 316822
0.003868 -0.000484 0.150951 -0.345959 -0.672000 -0.066438 -0.009906 1 0 0 0 0 0 0 317813
0.003829 -0.000448 0.150736 -0.372108 -0.470506 -1.602159 -0.009937 1 0 0 0 0 0 0 318802
0.003765 -0.000414 0.150336 -0.026085 -0.435666 0.687776 -0.009969 1 0 0 0 0 0 0 319812
0.003729 -0.000403 0.150119 -0.361076 -0.125731 -1.442612 -0.010000 1 0 0 0 0 0 0 320803
0.003657 -0.000354 0.149741 0.081015 -0.600936 0.475226 -0.010031 1 0 0 0 0 0 0 321812
0.003642 -0.000346 0.149516 -0.611012 -0.115744 -1.301300 -0.010062 1 0 0 0 0 0 0 322802
0.003596 -0.000332 0.149144 -0.272099 -0.141214 0.472672 -0.010095 1 0 0 0 0 0 0 323868
0.003556 -0.000302 0.148920 -0.321153 -0.354300 -1.251024 -0.010125 1 0 0 0 0 0 0 324810
0.003515 -0.000247 0.148558 -0.308482 -0.719499 0.397449 -0.010157 1 0 0 0 0 0 0 325832
0.003483 -0.000233 0.148343 -0.417839 -0.221419 -1.310738 -0.010187 1 0 0 0 0 0 0 326800
0.003414 -0.000182 0.147962 0.058615 -0.662204 0.706082 -0.010219 1 0 0 0 0 0 0 327823
0.003394 -0.000151 0.147751 -0.520426 -0.440635 -1.280873 -0.010250 1 0 0 0 0 0 0 328799
0.003376 -0.000129 0.147408 -0.626331 -0.320773 0.281152 -0.010282 1 0 0 0 0 0 0 329828
0.003342 -0.000098 0.147184 -0.402583 -0.416085 -1.091416 -0.010312 1 0 0 0 0 0 0 330810
0.003272 -0.000035 0.146833 0.083711 -0.860237 0.452422 -0.010344 1 0 0 0 0 0 0 331819
0.003257 -0.000024 0.146633 -0.589716 -0.216044 -1.324336 -0.010375 1 0 0 0 0 0 0 332809
0.003202 0.000024 0.146295 -0.122980 -0.649135 0.318793 -0.010407 1 0 0 0 0 0 0 333827
0.003184 0.000053 0.146087 -0.549150 -0.457635 -1.175619 -0.010437 1 0 0 0 0 0 0 334801
0.003150 0.000073 0.145851 -0.395201 -0.310011 -0.950286 -0.010468 1 0 0 0 0 0 0 335807
0.003091 0.000095 0.145505 -0.044932 -0.331015 0.553962 -0.010500 1 0 0 0 0 0 0 336829
0.003051 0.000125 0.145304 -0.240314 -0.443897 -1.165821 -0.010530 1 0 0 0 0 0 0 337787
0.003006 0.000144 0.145070 -0.206315 -0.322364 -0.891725 -0.010562 1 0 0 0 0 0 0 338802
0.002976 0.000176 0.144832 -0.384469 -0.466781 -0.775975 -0.010593 1 0 0 0 0 0 0 339807
0.002920 0.000206 0.144483 -0.058890 -0.478110 0.716916 -0.010625 1 0 0 0 0 0 0 340828
0.002895 0.000254 0.144289 -0.438253 -0.712718 -1.127853 -0.010656 1 0 0 0 0 0 0 341805
0.002859 0.000283 0.144084 -0.327948 -0.487108 -1.156432 -0.010687 1 0 0 0 0 0 0 342785
0.002833 0.000319 0.143856 -0.438399 -0.560018 -0.833830 -0.010718 1 0 0 0 0 0 0 343804
0.002812 0.000357 0.143619 -0.512320 -0.617817 -0.651657 -0.010750 1 0 0 0 0 0 0 344804
0.002772 0.000403 0.143388 -0.270000 -0.717110 -0.683382 -0.010781 1 0 0 0 0 0 0 345802
0.002735 0.000409 0.143149 -0.280117 -0.208578 -0.564548 -0.010812 1 0 0 0 0 0 0 346801
0.002687 0.000438 0.142916 -0.135502 -0.465408 -0.608537 -0.010843 1 0 0 0 0 0 0 347803
0.002633 0.000478 0.142686 -0.044834 -0.647360 -0.616564 -0.010874 1 0 0 0 0 0 0 348784
0.002599 0.000519 0.142474 -0.284517 -0.683394 -0.836632 -0.010905 1 0 0 0 0 0 0 349784
0.002581 0.000539 0.142251 -0.506848 -0.414340 -0.685873 -0.010937 1 0 0 0 0 0 0 350802
0.002548 0.000554 0.142033 -0.349179 -0.317450 -0.714259 -0.010968 1 0 0 0 0 0 0 351804
0.002509 0.000565 0.141818 -0.241113 -0.273513 -0.717430 -0.011000 1 0 0 0 0 0 0 352802
0.002467 0.000576 0.141602 -0.182007 -0.252759 -0.700867 -0.011031 1 0 0 0 0 0 0 353800
0.002438 0.000602 0.141396 -0.353094 -0.460441 -0.792017 -0.011062 1 0 0 0 0 0 0 354809
0.002395 0.000641 0.141203 -0.177939 -0.653391 -0.952895 -0.011093 1 0 0 0 0 0 0 355782
0.002351 0.000664 0.140996 -0.136600 -0.479560 -0.767085 -0.011125 1 0 0 0 0 0 0 356802
0.002321 0.000697 0.140792 -0.322385 -0.583554 -0.768731 -0.011156 1 0 0 0 0 0 0 357802
0.002269 0.000701 0.140600 -0.038350 -0.227947 -0.899052 -0.011187 1 0 0 0 0 0 0 358802
0.002235 0.000724 0.140403 -0.250154 -0.437034 -0.810713 -0.011218 1 0 0 0 0 0 0 359785
0.002217 0.000735 0.140212 -0.475758 -0.305184 -0.871349 -0.011250 1 0 0 0 0 0 0 360802
0.002180 0.000766 0.140024 -0.237957 -0.558050 -0.896603 -0.011281 1 0 0 0 0 0 0 361805
0.002160 0.000781 0.139837 -0.442957 -0.377386 -0.885827 -0.011312 1 0 0 0 0 0 0 362803
0.002128 0.000793 0.139660 -0.300458 -0.321872 -0.996623 -0.011343 1 0 0 0 0 0 0 363786
0.002090 0.000803 0.139487 -0.201846 -0.298138 -1.038643 -0.011375 1 0 0 0 0 0 0 364802
0.002084 0.000824 0.139314 -0.625507 -0.436631 -1.029161 -0.011406 1 0 0 0 0 0 0 365805
0.002060 0.000839 0.139142 -0.408912 -0.373742 -1.022294 -0.011437 1 0 0 0 0 0 0 366793
0.002025 0.000850 0.138971 -0.255802 -0.330003 -1.006161 -0.011468 1 0 0 0 0 0 0 367800
0.002007 0.000856 0.138818 -0.456606 -0.246566 -1.231885 -0.011500 1 0 0 0 0 0 0 368802
0.001976 0.000863 0.138654 -0.299834 -0.259321 -1.085775 -0.011531 1 0 0 0 0 0 0 369799
0.001938 0.000871 0.138486 -0.194614 -0.272386 -0.992164 -0.011562 1 0 0 0 0 0 0 370802
0.001919 0.000874 0.138334 -0.420602 -0.219590 -1.186538 -0.011593 1 0 0 0 0 0 0 371802
0.001902 0.000896 0.138179 -0.477243 -0.460408 -1.146919 -0.011625 1 0 0 0 0 0 0 372799
0.001878 0.000891 0.138024 -0.383530 -0.124364 -1.115524 -0.011656 1 0 0 0 0 0 0 373807
0.001859 0.000908 0.137867 -0.439493 -0.394676 -1.082373 -0.011688 1 0 0 0 0 0 0 374820
0.001828 0.000922 0.137730 -0.285383 -0.368117 -1.316226 -0.011719 1 0 0 0 0 0 0 375808
0.001805 0.000949 0.137581 -0.378449 -0.546742 -1.160847 -0.011750 1 0 0 0 0 0 0 376805
0.001793 0.000961 0.137436 -0.525316 -0.386241 -1.192864 -0.011781 1 0 0 0 0 0 0 377794
0.001751 0.000956 0.137294 -0.135784 -0.134340 -1.215132 -0.011812 1 0 0 0 0 0 0 378791
0.001729 0.000953 0.137153 -0.363176 -0.136810 -1.202700 -0.011843 1 0 0 0 0 0 0 379801
0.001717 0.000951 0.137011 -0.519347 -0.150910 -1.184974 -0.011874 1 0 0 0 0 0 0 380788
0.001689 0.000955 0.136879 -0.328331 -0.223866 -1.299173 -0.011906 1 0 0 0 0 0 0 381799
0.001654 0.000961 0.136751 -0.202887 -0.267296 -1.345614 -0.011937 1 0 0 0 0 0 0 382789
0.001651 0.000979 0.136624 -0.606085 -0.436424 -1.344737 -0.011972 1 0 0 0 0 0 0 383904
0.001633 0.000972 0.136478 -0.461147 -0.117167 -1.086624 -0.011999 1 0 0 0 0 0 0 384791
0.001618 0.000989 0.136354 -0.475743 -0.401015 -1.328441 -0.012031 1 0 0 0 0 0 0 385804
0.001589 0.001002 0.136229 -0.292664 -0.379172 -1.324026 -0.012062 1 0 0 0 0 0 0 386791
0.001595 0.001003 0.136113 -0.731801 -0.228503 -1.423519 -0.012093 1 0 0 0 0 0 0 387799
0.001576 0.001008 0.135991 -0.455655 -0.262653 -1.343204 -0.012124 1 0 0 0 0 0 0 388789
0.001546 0.001014 0.135866 -0.266224 -0.291800 -1.291106 -0.012156 1 0 0 0 0 0 0 389798
0.001530 0.001018 0.135760 -0.442530 -0.248750 -1.513607 -0.012187 1 0 0 0 0 0 0 390789
0.001501 0.001023 0.135642 -0.278858 -0.280584 -1.361707 -0.012218 1 0 0 0 0 0 0 391798
0.001506 0.001021 0.135528 -0.720232 -0.179305 -1.391655 -0.012249 1 0 0 0 0 0 0 392789
0.001503 0.001040 0.135415 -0.642979 -0.448948 -1.406039 -0.012281 1 0 0 0 0 0 0 393801
0.001486 0.001034 0.135305 -0.459715 -0.141774 -1.410991 -0.012312 1 0 0 0 0 0 0 394787
0.001477 0.001030 0.135204 -0.548046 -0.150567 -1.528740 -0.012343 1 0 0 0 0 0 0 395799
0.001472 0.001028 0.135106 -0.610144 -0.170852 -1.578442 -0.012374 1 0 0 0 0 0 0 396799
0.001448 0.001031 0.134991 -0.366339 -0.242048 -1.335023 -0.012406 1 0 0 0 0 0 0 397796
0.001436 0.001032 0.134888 -0.492500 -0.225975 -1.462639 -0.012437 1 0 0 0 0 0 0 398805
0.001429 0.001033 0.134790 -0.580111 -0.212338 -1.526195 -0.012468 1 0 0 0 0 0 0 399796
0.001425 0.001032 0.134694 -0.626716 -0.204924 -1.545123 -0.012500 1 0 0 0 0 0 0 400806
0.001403 0.001037 0.134608 -0.380222 -0.265269 -1.679128 -0.012531 1 0 0 0 0 0 0 401811
0.001391 0.001039 0.134517 -0.497306 -0.238216 -1.603030 -0.012562 1 0 0 0 0 0 0 402797
0.001384 0.001039 0.134423 -0.580781 -0.219497 -1.554804 -0.012593 1 0 0 0 0 0 0 403798
0.001381 0.001039 0.134328 -0.625763 -0.209883 -1.527660 -0.012624 1 0 0 0 0 0 0 404795
0.001379 0.001039 0.134233 -0.649282 -0.205260 -1.509562 -0.012656 1 0 0 0 0 0 0 405804
0.001377 0.001038 0.134138 -0.661815 -0.203123 -1.494825 -0.012687 1 0 0 0 0 0 0 406807
0.001376 0.001038 0.134043 -0.668811 -0.202267 -1.481359 -0.012719 1 0 0 0 0 0 0 407810
0.001360 0.001022 0.133968 -0.484285 0.000004 -1.735791 -0.012750 1 0 0 0 0 0 0 408808
0.001367 0.001029 0.133889 -0.753372 -0.283945 -1.711850 -0.012781 1 0 0 0 0 0 0 409804
0.001370 0.001032 0.133801 -0.733033 -0.260632 -1.559853 -0.012812 1 0 0 0 0 0 0 410801
0.001350 0.001038 0.133718 -0.439482 -0.296956 -1.615823 -0.012843 1 0 0 0 0 0 0 411800
0.001340 0.001041 0.133627 -0.530516 -0.256807 -1.507808 -0.012875 1 0 0 0 0 0 0 412800
0.001355 0.001037 0.133553 -0.875204 -0.172482 -1.706128 -0.012906 1 0 0 0 0 0 0 413808
0.001342 0.001040 0.133476 -0.537427 -0.245185 -1.676131 -0.012937 1 0 0 0 0 0 0 414784
0.001335 0.001041 0.133387 -0.583823 -0.230475 -1.514059 -0.012969 1 0 0 0 0 0 0 415807
0.001331 0.001041 0.133324 -0.635237 -0.223414 -1.825090 -0.013000 1 0 0 0 0 0 0 416803
0.001329 0.001041 0.133241 -0.657547 -0.214210 -1.582154 -0.013031 1 0 0 0 0 0 0 417800
0.001322 0.001061 0.133169 -0.595243 -0.479378 -1.708792 -0.013062 1 0 0 0 0 0 0 418802
0.001324 0.001050 0.133093 -0.710940 -0.108375 -1.646252 -0.013093 1 0 0 0 0 0 0 419783
0.001304 0.001049 0.133015 -0.437074 -0.197559 -1.607530 -0.013125 1 0 0 0 0 0 0 420799
0.001294 0.001049 0.132956 -0.537684 -0.211851 -1.845790 -0.013156 1 0 0 0 0 0 0 421798
0.001248 0.001058 0.132894 -0.070208 -0.337516 -1.832896 -0.013187 1 0 0 0 0 0 0 422800
0.001224 0.001062 0.132841 -0.319238 -0.291944 -1.938912 -0.013218 1 0 0 0 0 0 0 423800
0.001192 0.001068 0.132772 -0.219133 -0.316802 -1.726757 -0.013249 1 0 0 0 0 0 0 424799
0.001196 0.001067 0.132706 -0.685099 -0.213557 -1.742177 -0.013281 1 0 0 0 0 0 0 425798
0.001198 0.001066 0.132651 -0.705849 -0.213146 -1.888306 -0.013311 1 0 0 0 0 0 0 426780
0.001198 0.001065 0.132571 -0.690199 -0.212838 -1.558339 -0.013343 1 0 0 0 0 0 0 427800
0.001198 0.001064 0.132511 -0.686669 -0.218971 -1.785191 -0.013375 1 0 0 0 0 0 0 428805
0.001212 0.001079 0.132438 -0.872369 -0.421516 -1.632674 -0.013406 1 0 0 0 0 0 0 429801
0.001199 0.001090 0.132361 -0.528284 -0.405142 -1.553969 -0.013437 1 0 0 0 0 0 0 430799
0.001212 0.001091 0.132292 -0.849086 -0.264544 -1.642486 -0.013468 1 0 0 0 0 0 0 431800
0.001219 0.001092 0.132237 -0.795555 -0.243488 -1.818238 -0.013500 1 0 0 0 0 0 0 432799
0.001207 0.001076 0.132176 -0.555423 -0.033178 -1.768354 -0.013531 1 0 0 0 0 0 0 433797
0.001201 0.001069 0.132124 -0.604433 -0.109951 -1.861027 -0.013562 1 0 0 0 0 0 0 434799
0.001178 0.001069 0.132054 -0.374408 -0.224647 -1.642003 -0.013593 1 0 0 0 0 0 0 435799
0.001166 0.001069 0.131998 -0.503362 -0.233092 -1.790856 -0.013624 1 0 0 0 0 0 0 436799
0.001145 0.001053 0.131938 -0.400363 -0.028114 -1.739168 -0.013656 1 0 0 0 0 0 0 437797
0.001135 0.001045 0.131885 -0.522064 -0.106171 -1.832225 -0.013687 1 0 0 0 0 0 0 438800
0.001129 0.001041 0.131836 -0.600487 -0.162958 -1.875805 -0.013720 1 0 0 0 0 0 0 439864
0.001126 0.001039 0.131757 -0.637126 -0.188350 -1.491619 -0.013751 1 0 0 0 0 0 0 440859
0.001124 0.001037 0.131698 -0.661889 -0.207081 -1.698625 -0.013782 1 0 0 0 0 0 0 441842
0.001123 0.001037 0.131645 -0.674719 -0.216313 -1.807831 -0.013814 1 0 0 0 0 0 0 442855
0.001123 0.001036 0.131596 -0.681480 -0.220747 -1.848850 -0.013845 1 0 0 0 0 0 0 443866
0.001108 0.001020 0.131538 -0.494232 -0.019796 -1.733249 -0.013876 1 0 0 0 0 0 0 444863
0.001094 0.001032 0.131476 -0.491700 -0.361503 -1.665264 -0.013907 1 0 0 0 0 0 0 445855
0.001073 0.001022 0.131413 -0.387597 -0.116035 -1.639780 -0.013939 1 0 0 0 0 0 0 446861
0.001062 0.001017 0.131359 -0.514178 -0.152149 -1.753572 -0.013970 1 0 0 0 0 0 0 447858
0.001076 0.001010 0.131299 -0.861033 -0.122626 -1.669420 -0.014002 1 0 0 0 0 0 0 448867
0.001069 0.000991 0.131237 -0.611171 0.036894 -1.627986 -0.014033 1 0 0 0 0 0 0 449865
0.001059 0.001001 0.131173 -0.553572 -0.330011 -1.599699 -0.014064 1 0 0 0 0 0 0 450864
0.001040 0.000990 0.131110 -0.419667 -0.098437 -1.589695 -0.014095 1 0 0 0 0 0 0 451863
0.001030 0.000985 0.131056 -0.531612 -0.141331 -1.712941 -0.014146 1 0 0 0 0 0 0 453477
0.001025 0.000983 0.131037 -0.608467 -0.182440 -2.163389 -0.014158 1 0 0 0 0 0 0 453860
0.001008 0.000966 0.130959 -0.449612 0.007720 -1.445670 -0.014188 1 0 0 0 0 0 0 454840
0.000993 0.000977 0.130890 -0.466488 -0.343587 -1.474217 -0.014220 1 0 0 0 0 0 0 455840
0.000971 0.000967 0.130824 -0.372502 -0.104604 -1.515630 -0.014252 1 0 0 0 0 0 0 456865
0.000946 0.000947 0.130760 -0.313056 0.059006 -1.528565 -0.014283 1 0 0 0 0 0 0 457857
0.000927 0.000956 0.130696 -0.390817 -0.314155 -1.521109 -0.014313 1 0 0 0 0 0 0 458837
0.000904 0.000945 0.130632 -0.328975 -0.088060 -1.518391 -0.014345 1 0 0 0 0 0 0 459856
0.000892 0.000940 0.130578 -0.475493 -0.132760 -1.641354 -0.014376 1 0 0 0 0 0 0 460863
0.000871 0.000922 0.130518 -0.377068 0.030935 -1.566426 -0.014409 1 0 0 0 0 0 0 461891
0.000861 0.000913 0.130466 -0.498232 -0.067548 -1.650648 -0.014439 1 0 0 0 0 0 0 462867
0.000855 0.000908 0.130386 -0.572382 -0.130286 -1.288058 -0.014470 1 0 0 0 0 0 0 463866
0.000852 0.000905 0.130326 -0.616039 -0.168573 -1.506986 -0.014502 1 0 0 0 0 0 0 464866
0.000837 0.000888 0.130264 -0.449219 0.013371 -1.489490 -0.014533 1 0 0 0 0 0 0 465861
0.000828 0.000880 0.130211 -0.533969 -0.073884 -1.597431 -0.014563 1 0 0 0 0 0 0 466837
0.000810 0.000861 0.130151 -0.404440 0.065797 -1.515139 -0.014595 1 0 0 0 0 0 0 467855
0.000795 0.000870 0.130088 -0.430859 -0.303656 -1.460951 -0.014626 1 0 0 0 0 0 0 468838
0.000773 0.000860 0.130025 -0.342407 -0.076384 -1.438809 -0.014657 1 0 0 0 0 0 0 469853
0.000748 0.000839 0.129962 -0.285852 0.081068 -1.424497 -0.014688 1 0 0 0 0 0 0 470837
0.000729 0.000849 0.129897 -0.364304 -0.292527 -1.407229 -0.014720 1 0 0 0 0 0 0 471858
0.000705 0.000838 0.129834 -0.303418 -0.069134 -1.399301 -0.014751 1 0 0 0 0 0 0 472837
0.000693 0.000833 0.129780 -0.449058 -0.113933 -1.521136 -0.014782 1 0 0 0 0 0 0 473854
0.000673 0.000815 0.129720 -0.351411 0.048383 -1.443699 -0.014813 1 0 0 0 0 0 0 474837
0.000643 0.000810 0.129647 -0.205257 -0.108149 -1.260546 -0.014843 1 0 0 0 0 0 0 475797
0.000648 0.000803 0.129580 -0.648983 -0.090275 -1.301178 -0.014874 1 0 0 0 0 0 0 476786
0.000636 0.000784 0.129515 -0.475540 0.066365 -1.325731 -0.014906 1 0 0 0 0 0 0 477791
0.000624 0.000794 0.129450 -0.456675 -0.295524 -1.324332 -0.014936 1 0 0 0 0 0 0 478779
0.000603 0.000784 0.129386 -0.343851 -0.066684 -1.321916 -0.014968 1 0 0 0 0 0 0 479797
0.000573 0.000784 0.129312 -0.196770 -0.166668 -1.178009 -0.014999 1 0 0 0 0 0 0 480786
0.000558 0.000783 0.129254 -0.376462 -0.180720 -1.370660 -0.015031 1 0 0 0 0 0 0 481798
0.000536 0.000768 0.129193 -0.304215 0.015447 -1.330061 -0.015062 1 0 0 0 0 0 0 482786
0.000520 0.000779 0.129129 -0.359037 -0.320289 -1.292896 -0.015093 1 0 0 0 0 0 0 483797
0.000477 0.000775 0.129076 -0.022913 -0.141390 -1.411502 -0.015124 1 0 0 0 0 0 0 484794
0.000442 0.000757 0.129016 -0.074546 0.047222 -1.327886 -0.015156 1 0 0 0 0 0 0 485801
0.000404 0.000753 0.128943 -0.042341 -0.103424 -1.141346 -0.015187 1 0 0 0 0 0 0 486793
0.000385 0.000751 0.128886 -0.281573 -0.145804 -1.318026 -0.015219 1 0 0 0 0 0 0 487811
0.000362 0.000735 0.128825 -0.240100 0.035102 -1.270540 -0.015249 1 0 0 0 0 0 0 488795
0.000330 0.000731 0.128752 -0.123438 -0.108719 -1.098472 -0.015281 1 0 0 0 0 0 0 489794
0.000334 0.000724 0.128684 -0.578469 -0.084175 -1.145366 -0.015312 1 0 0 0 0 0 0 490803
0.000322 0.000706 0.128619 -0.412943 0.074457 -1.169879 -0.015343 1 0 0 0 0 0 0 491793
0.000296 0.000701 0.128544 -0.211199 -0.085477 -1.035929 -0.015375 1 0 0 0 0 0 0 492809
0.000283 0.000699 0.128486 -0.358415 -0.131716 -1.233603 -0.015406 1 0 0 0 0 0 0 493798
0.000262 0.000682 0.128425 -0.271080 0.046628 -1.193051 -0.015437 1 0 0 0 0 0 0 494803
0.000212 0.000683 0.128361 0.130307 -0.160029 -1.158629 -0.015468 1 0 0 0 0 0 0 495803
0.000181 0.000703 0.128297 -0.073087 -0.430134 -1.134551 -0.015500 1 0 0 0 0 0 0 496801
0.000152 0.000698 0.128233 -0.105988 -0.132387 -1.121956 -0.015531 1 0 0 0 0 0 0 497798
0.000123 0.000681 0.128169 -0.113069 0.062448 -1.110136 -0.015562 1 0 0 0 0 0 0 498797
0.000084 0.000696 0.128115 0.040493 -0.347763 -1.229512 -0.015593 1 0 0 0 0 0 0 499796
0.000050 0.000688 0.128055 -0.015598 -0.093397 -1.149077 -0.015624 1 0 0 0 0 0 0 500796
0.000013 0.000689 0.127982 0.022495 -0.173407 -0.962944 -0.015656 1 0 0 0 0 0 0 501797
-0.000005 0.000689 0.127925 -0.209920 -0.176583 -1.141688 -0.015687 1 0 0 0 0 0 0 502796
-0.000028 0.000674 0.127863 -0.166850 0.022373 -1.093008 -0.015721 1 0 0 0 0 0 0 503873
-0.000060 0.000671 0.127790 -0.050046 -0.110688 -0.918905 -0.015752 1 0 0 0 0 0 0 504864
-0.000075 0.000670 0.127732 -0.239619 -0.142888 -1.102484 -0.015783 1 0 0 0 0 0 0 505861
-0.000097 0.000654 0.127671 -0.175149 0.041026 -1.054807 -0.015814 1 0 0 0 0 0 0 506871
-0.000114 0.000666 0.127607 -0.232017 -0.295322 -1.015314 -0.015845 1 0 0 0 0 0 0 507866
-0.000155 0.000661 0.127554 0.100385 -0.121619 -1.129769 -0.015876 1 0 0 0 0 0 0 508833
-0.000182 0.000678 0.127493 -0.059321 -0.386978 -1.040653 -0.015907 1 0 0 0 0 0 0 509831
-0.000195 0.000686 0.127440 -0.247291 -0.304522 -1.126098 -0.015938 1 0 0 0 0 0 0 510831
-0.000216 0.000675 0.127380 -0.168668 -0.046108 -1.029310 -0.015969 1 0 0 0 0 0 0 511830
-0.000265 0.000679 0.127317 0.228066 -0.208980 -0.970653 -0.016001 1 0 0 0 0 0 0 512861
-0.000290 0.000681 0.127264 -0.050717 -0.200862 -1.077595 -0.016032 1 0 0 0 0 0 0 513853
-0.000316 0.000667 0.127204 -0.054757 0.007591 -0.989415 -0.016065 1 0 0 0 0 0 0 514882
-0.000335 0.000679 0.127141 -0.147573 -0.314226 -0.933889 -0.016095 1 0 0 0 0 0 0 515858
-0.000378 0.000675 0.127087 0.165961 -0.134853 -1.041653 -0.016126 1 0 0 0 0 0 0 516861
-0.000399 0.000673 0.127037 -0.078511 -0.142035 -1.088751 -0.016158 1 0 0 0 0 0 0 517857
-0.000429 0.000676 0.126967 0.017827 -0.214143 -0.827650 -0.016189 1 0 0 0 0 0 0 518852
-0.000464 0.000682 0.126922 0.094159 -0.261805 -1.103714 -0.016220 1 0 0 0 0 0 0 519866
-0.000481 0.000685 0.126874 -0.121994 -0.225304 -1.103090 -0.016250 1 0 0 0 0 0 0 520830
-0.000503 0.000672 0.126816 -0.073181 -0.006628 -0.952124 -0.016282 1 0 0 0 0 0 0 521829
-0.000540 0.000689 0.126764 0.123991 -0.384258 -1.005806 -0.016313 1 0 0 0 0 0 0 522830
-0.000571 0.000683 0.126704 0.090839 -0.117366 -0.899337 -0.016344 1 0 0 0 0 0 0 523830
-0.000587 0.000679 0.126652 -0.118253 -0.129913 -0.976561 -0.016376 1 0 0 0 0 0 0 524857
-0.000595 0.000678 0.126602 -0.243706 -0.151249 -1.016570 -0.016464 1 0 0 0 0 0 0 527659
-0.000637 0.000685 0.126481 0.203069 -0.278143 -0.071113 -0.016554 1 0 0 0 0 0 0 530532
-0.000659 0.000689 0.126438 -0.020601 -0.245490 -0.975054 -0.016564 1 0 0 0 0 0 0 530856
-0.000716 0.000666 0.126319 0.434885 0.117487 -0.062056 -0.016596 1 0 0 0 0 0 0 531882
-0.000770 0.000678 0.126245 0.449816 -0.309643 -0.537939 -0.016627 1 0 0 0 0 0 0 532870
-0.000810 0.000670 0.126177 0.286353 -0.080233 -0.652846 -0.016657 1 0 0 0 0 0 0 533829
-0.000850 0.000670 0.126132 0.269462 -0.173206 -0.950735 -0.016688 1 0 0 0 0 0 0 534832
-0.000870 0.000670 0.126085 0.010726 -0.179110 -0.946829 -0.016721 1 0 0 0 0 0 0 535872
-0.000893 0.000656 0.126058 0.041468 0.011851 -1.201507 -0.016752 1 0 0 0 0 0 0 536871
-0.000905 0.000648 0.126017 -0.110159 -0.059493 -1.044832 -0.016782 1 0 0 0 0 0 0 537836
-0.000924 0.000630 0.125961 -0.021650 0.080585 -0.821017 -0.016813 1 0 0 0 0 0 0 538838
-0.000953 0.000625 0.125920 0.122038 -0.083652 -0.985928 -0.016844 1 0 0 0 0 0 0 539836
-0.000967 0.000623 0.125875 -0.052689 -0.128149 -0.932948 -0.016875 1 0 0 0 0 0 0 540823
-0.000974 0.000622 0.125828 -0.164723 -0.146831 -0.897015 -0.016907 1 0 0 0 0 0 0 541838
-0.001011 0.000611 0.125779 0.217165 -0.025152 -0.872341 -0.016939 1 0 0 0 0 0 0 542853
-0.001029 0.000606 0.125731 0.018881 -0.079919 -0.860368 -0.016969 1 0 0 0 0 0 0 543837
-0.001037 0.000603 0.125683 -0.119328 -0.118896 -0.850029 -0.017001 1 0 0 0 0 0 0 544851
-0.001075 0.000591 0.125635 0.247557 -0.009059 -0.835184 -0.017033 1 0 0 0 0 0 0 545863
-0.001093 0.000586 0.125586 0.042059 -0.069622 -0.827039 -0.017063 1 0 0 0 0 0 0 546835
-0.001130 0.000554 0.125548 0.265403 0.269916 -0.952608 -0.017093 1 0 0 0 0 0 0 547795
-0.001153 0.000557 0.125493 0.124941 -0.148831 -0.732293 -0.017124 1 0 0 0 0 0 0 548784
-0.001198 0.000549 0.125442 0.396426 -0.040696 -0.752794 -0.017156 1 0 0 0 0 0 0 549794
-0.001220 0.000544 0.125393 0.134287 -0.082816 -0.768983 -0.017187 1 0 0 0 0 0 0 550783
-0.001244 0.000528 0.125334 0.142629 0.078070 -0.631396 -0.017218 1 0 0 0 0 0 0 551789
-0.001276 0.000524 0.125292 0.244747 -0.073324 -0.830042 -0.017249 1 0 0 0 0 0 0 552795
-0.001291 0.000522 0.125246 0.049396 -0.111377 -0.789491 -0.017280 1 0 0 0 0 0 0 553783
-0.001312 0.000506 0.125188 0.106172 0.064465 -0.619118 -0.017312 1 0 0 0 0 0 0 554794
-0.001342 0.000503 0.125115 0.227904 -0.075610 -0.393755 -0.017343 1 0 0 0 0 0 0 555784
-0.001376 0.000506 0.125068 0.309824 -0.172055 -0.696308 -0.017374 1 0 0 0 0 0 0 556794
-0.001406 0.000493 0.125010 0.274994 0.028812 -0.567454 -0.017405 1 0 0 0 0 0 0 557783
-0.001434 0.000472 0.124948 0.253655 0.157079 -0.488718 -0.017437 1 0 0 0 0 0 0 558793
-0.001461 0.000447 0.124884 0.245848 0.227147 -0.448153 -0.017468 1 0 0 0 0 0 0 559785
-0.001480 0.000453 0.124820 0.141142 -0.174318 -0.422734 -0.017499 1 0 0 0 0 0 0 560794
-0.001503 0.000442 0.124756 0.184154 0.017145 -0.404080 -0.017530 1 0 0 0 0 0 0 561783
-0.001527 0.000422 0.124691 0.218193 0.155230 -0.387256 -0.017562 1 0 0 0 0 0 0 562783
-0.001545 0.000431 0.124627 0.135526 -0.207890 -0.370626 -0.017593 1 0 0 0 0 0 0 563795
-0.001567 0.000421 0.124562 0.189405 0.002464 -0.354799 -0.017624 1 0 0 0 0 0 0 564794
-0.001591 0.000402 0.124498 0.228847 0.149960 -0.338854 -0.017656 1 0 0 0 0 0 0 565800
-0.001622 0.000396 0.124423 0.326506 -0.018058 -0.182627 -0.017687 1 0 0 0 0 0 0 566790
-0.001637 0.000394 0.124365 0.137418 -0.067887 -0.380000 -0.017718 1 0 0 0 0 0 0 567796
-0.001658 0.000378 0.124303 0.194957 0.100293 -0.328877 -0.017750 1 0 0 0 0 0 0 568801
-0.001681 0.000356 0.124239 0.242254 0.206865 -0.289025 -0.017781 1 0 0 0 0 0 0 569800
-0.001698 0.000364 0.124175 0.167551 -0.172288 -0.263289 -0.017812 1 0 0 0 0 0 0 570789
-0.001719 0.000353 0.124111 0.225025 0.028305 -0.243388 -0.017843 1 0 0 0 0 0 0 571799
-0.001730 0.000348 0.124057 0.089737 -0.018150 -0.366440 -0.017880 1 0 0 0 0 0 0 572974
-0.001754 0.000350 0.123985 0.254620 -0.115497 -0.135152 -0.017906 1 0 0 0 0 0 0 573801
-0.001779 0.000336 0.123918 0.292795 0.075392 -0.153475 -0.017937 1 0 0 0 0 0 0 574800
-0.001791 0.000330 0.123863 0.134023 0.009493 -0.301003 -0.017968 1 0 0 0 0 0 0 575804
-0.001810 0.000312 0.123802 0.211959 0.149082 -0.219824 -0.017999 1 0 0 0 0 0 0 576796
-0.001824 0.000322 0.123739 0.167334 -0.197024 -0.168441 -0.018031 1 0 0 0 0 0 0 577796
-0.001845 0.000313 0.123675 0.240997 0.020081 -0.137620 -0.018062 1 0 0 0 0 0 0 578795
-0.001855 0.000308 0.123621 0.114867 -0.017263 -0.256577 -0.018093 1 0 0 0 0 0 0 579794
-0.001872 0.000291 0.123560 0.210238 0.137610 -0.163676 -0.018124 1 0 0 0 0 0 0 580795
-0.001887 0.000302 0.123497 0.174789 -0.199853 -0.108047 -0.018156 1 0 0 0 0 0 0 581794
-0.001907 0.000293 0.123433 0.252879 0.020779 -0.075410 -0.018187 1 0 0 0 0 0 0 582794
-0.001936 0.000293 0.123389 0.387077 -0.075293 -0.325289 -0.018218 1 0 0 0 0 0 0 583800
-0.001963 0.000279 0.123332 0.384249 0.103515 -0.162441 -0.018250 1 0 0 0 0 0 0 584807
-0.001982 0.000290 0.123270 0.277793 -0.215820 -0.070551 -0.018281 1 0 0 0 0 0 0 585804
-0.001991 0.000296 0.123217 0.143284 -0.173782 -0.165117 -0.018312 1 0 0 0 0 0 0 586795
-0.002008 0.000285 0.123157 0.241879 0.054639 -0.062514 -0.018343 1 0 0 0 0 0 0 587798
-0.002016 0.000279 0.123104 0.136902 0.005662 -0.144042 -0.018374 1 0 0 0 0 0 0 588795
-0.002020 0.000276 0.123055 0.068204 -0.035051 -0.177338 -0.018406 1 0 0 0 0 0 0 589795
-0.002054 0.000265 0.123005 0.463630 0.069219 -0.171741 -0.018437 1 0 0 0 0 0 0 590794
-0.002076 0.000278 0.122946 0.353054 -0.236662 -0.030104 -0.018468 1 0 0 0 0 0 0 591796
-0.002100 0.000270 0.122883 0.371270 0.003227 0.045273 -0.018499 1 0 0 0 0 0 0 592793
-0.002111 0.000267 0.122830 0.217116 -0.020974 -0.057180 -0.018531 1 0 0 0 0 0 0 593795
-0.002117 0.000265 0.122780 0.122827 -0.047378 -0.098813 -0.018562 1 0 0 0 0 0 0 594792
-0.002151 0.000254 0.122731 0.504454 0.063804 -0.095567 -0.018593 1 0 0 0 0 0 0 595798
-0.002168 0.000249 0.122682 0.315468 0.008351 -0.095696 -0.018624 1 0 0 0 0 0 0 596796
-0.002176 0.000246 0.122634 0.182946 -0.030434 -0.088418 -0.018656 1 0 0 0 0 0 0 597794
-0.002199 0.000249 0.122596 0.369582 -0.111557 -0.208467 -0.018687 1 0 0 0 0 0 0 598794
-0.002210 0.000251 0.122551 0.235333 -0.098827 -0.127062 -0.018718 1 0 0 0 0 0 0 599785
-0.002222 0.000219 0.122504 0.247662 0.344482 -0.076952 -0.018749 1 0 0 0 0 0 0 600797
-0.002228 0.000203 0.122456 0.162336 0.186422 -0.050757 -0.018780 1 0 0 0 0 0 0 601790
-0.002250 0.000200 0.122418 0.367129 0.008990 -0.163934 -0.018812 1 0 0 0 0 0 0 602796
-0.002260 0.000198 0.122374 0.241674 -0.030173 -0.080162 -0.018846 1 0 0 0 0 0 0 603874
-0.002265 0.000197 0.122327 0.156846 -0.044840 -0.030532 -0.018877 1 0 0 0 0 0 0 604865
-0.002286 0.000201 0.122289 0.368782 -0.112192 -0.134038 -0.018908 1 0 0 0 0 0 0 605858
-0.002296 0.000203 0.122245 0.247809 -0.092575 -0.046560 -0.018938 1 0 0 0 0 0 0 606838
-0.002320 0.000209 0.122208 0.421637 -0.137972 -0.126325 -0.018970 1 0 0 0 0 0 0 607857
-0.002326 0.000193 0.122174 0.208272 0.138163 -0.170433 -0.019001 1 0 0 0 0 0 0 608857
-0.002334 0.000204 0.122152 0.224834 -0.179894 -0.315124 -0.019033 1 0 0 0 0 0 0 609865
-0.002338 0.000209 0.122113 0.162234 -0.143640 -0.103100 -0.019064 1 0 0 0 0 0 0 610865
-0.002358 0.000216 0.122078 0.381797 -0.166529 -0.124954 -0.019095 1 0 0 0 0 0 0 611854
-0.002363 0.000201 0.122045 0.193641 0.121949 -0.147411 -0.019126 1 0 0 0 0 0 0 612851
-0.002383 0.000198 0.122012 0.395576 -0.004213 -0.141236 -0.019158 1 0 0 0 0 0 0 613861
-0.002393 0.000197 0.121969 0.275122 -0.035159 -0.001701 -0.019189 1 0 0 0 0 0 0 614850
-0.002398 0.000196 0.121954 0.206168 -0.048135 -0.345620 -0.019219 1 0 0 0 0 0 0 615829
-0.002400 0.000196 0.121918 0.155457 -0.053644 -0.091617 -0.019252 1 0 0 0 0 0 0 616872
-0.002420 0.000200 0.121884 0.386818 -0.116768 -0.087332 -0.019283 1 0 0 0 0 0 0 617861
-0.002448 0.000206 0.121850 0.532969 -0.155615 -0.088790 -0.019313 1 0 0 0 0 0 0 618835
-0.002443 0.000205 0.121829 0.114904 -0.057016 -0.238165 -0.019345 1 0 0 0 0 0 0 619864
-0.002460 0.000209 0.121800 0.349550 -0.114702 -0.149280 -0.019376 1 0 0 0 0 0 0 620858
-0.002481 0.000197 0.121779 0.446018 0.088795 -0.239668 -0.019407 1 0 0 0 0 0 0 621835
-0.002491 0.000191 0.121740 0.310218 0.033515 -0.009414 -0.019439 1 0 0 0 0 0 0 622849
-0.002496 0.000188 0.121727 0.238820 -0.010542 -0.309152 -0.019469 1 0 0 0 0 0 0 623837
-0.002517 0.000191 0.121701 0.442892 -0.093829 -0.168220 -0.019501 1 0 0 0 0 0 0 624849
-0.002527 0.000193 0.121660 0.319754 -0.082592 0.041698 -0.019532 1 0 0 0 0 0 0 625832
-0.002532 0.000193 0.121646 0.250429 -0.072399 -0.275402 -0.019563 1 0 0 0 0 0 0 626847
-0.002534 0.000194 0.121610 0.198885 -0.066166 -0.011114 -0.019594 1 0 0 0 0 0 0 627835
-0.002535 0.000194 0.121597 0.187204 -0.063690 -0.287642 -0.019626 1 0 0 0 0 0 0 628852
-0.002554 0.000199 0.121572 0.422583 -0.122126 -0.137071 -0.019658 1 0 0 0 0 0 0 629857
-0.002557 0.000182 0.121542 0.244568 0.145577 -0.065057 -0.019688 1 0 0 0 0 0 0 630833
-0.002565 0.000193 0.121521 0.280079 -0.174303 -0.164877 -0.019718 1 0 0 0 0 0 0 631792
-0.002581 0.000184 0.121503 0.411379 0.043395 -0.207552 -0.019749 1 0 0 0 0 0 0 632781
-0.002595 0.000198 0.121486 0.391346 -0.234198 -0.222847 -0.019781 1 0 0 0 0 0 0 633792
-0.002596 0.000187 0.121459 0.219118 0.071436 -0.093300 -0.019811 1 0 0 0 0 0 0 634780
-0.002602 0.000199 0.121440 0.271620 -0.214412 -0.161334 -0.019843 1 0 0 0 0 0 0 635793
-0.002618 0.000192 0.121422 0.413003 0.021459 -0.191592 -0.019874 1 0 0 0 0 0 0 636780
-0.002607 0.000184 0.121406 0.071912 0.057295 -0.213873 -0.019905 1 0 0 0 0 0 0 637782
-0.002620 0.000184 0.121379 0.352360 -0.051632 -0.065229 -0.019937 1 0 0 0 0 0 0 638792
-0.002626 0.000184 0.121369 0.302423 -0.060449 -0.277045 -0.019968 1 0 0 0 0 0 0 639782
-0.002616 0.000198 0.121346 0.071649 -0.243651 -0.106510 -0.019999 1 0 0 0 0 0 0 640791
-0.002624 0.000191 0.121326 0.289653 0.010158 -0.144518 -0.020030 1 0 0 0 0 0 0 641780
-0.002633 0.000206 0.121309 0.334858 -0.251962 -0.167174 -0.020062 1 0 0 0 0 0 0 642791
-0.002632 0.000195 0.121283 0.197431 0.060446 -0.041029 -0.020093 1 0 0 0 0 0 0 643782
-0.002637 0.000208 0.121263 0.267476 -0.221423 -0.110184 -0.020124 1 0 0 0 0 0 0 644781
-0.002652 0.000200 0.121245 0.417502 0.015876 -0.140729 -0.020156 1 0 0 0 0 0 0 645803
-0.002641 0.000192 0.121229 0.081248 0.052594 -0.163152 -0.020186 1 0 0 0 0 0 0 646773
-0.002654 0.000193 0.121202 0.363475 -0.055727 -0.014153 -0.020218 1 0 0 0 0 0 0 647797
-0.002641 0.000188 0.121183 0.059545 -0.004158 -0.096013 -0.020249 1 0 0 0 0 0 0 648790
-0.002640 0.000204 0.121165 0.182750 -0.269966 -0.123925 -0.020281 1 0 0 0 0 0 0 649806
-0.002653 0.000199 0.121148 0.373513 -0.010355 -0.128518 -0.020312 1 0 0 0 0 0 0 650789
-0.002645 0.000210 0.121122 0.130195 -0.204130 0.000940 -0.020343 1 0 0 0 0 0 0 651798
-0.002655 0.000201 0.121102 0.327550 0.029271 -0.062760 -0.020374 1 0 0 0 0 0 0 652788
-0.002646 0.000211 0.121075 0.105823 -0.183662 0.034661 -0.020406 1 0 0 0 0 0 0 653796
-0.002654 0.000202 0.121054 0.315463 0.039397 -0.041383 -0.020437 1 0 0 0 0 0 0 654800
-0.002664 0.000215 0.121037 0.355106 -0.238769 -0.078354 -0.020468 1 0 0 0 0 0 0 655790
-0.002663 0.000204 0.121010 0.214894 0.064554 0.042809 -0.020500 1 0 0 0 0 0 0 656803
-0.002663 0.000198 0.121001 0.212782 0.021960 -0.169672 -0.020531 1 0 0 0 0 0 0 657795
-0.002649 0.000209 0.120977 0.031881 -0.201476 0.002064 -0.020561 1 0 0 0 0 0 0 658775
-0.002655 0.000201 0.120958 0.276635 0.028734 -0.035322 -0.020593 1 0 0 0 0 0 0 659776
-0.002644 0.000211 0.120931 0.080789 -0.184207 0.072591 -0.020624 1 0 0 0 0 0 0 660791
-0.002652 0.000202 0.120911 0.303281 0.038612 0.000362 -0.020656 1 0 0 0 0 0 0 661795
-0.002642 0.000211 0.120883 0.094673 -0.179165 0.094928 -0.020687 1 0 0 0 0 0 0 662791
-0.002650 0.000202 0.120863 0.310389 0.040989 0.017903 -0.020718 1 0 0 0 0 0 0 663795
-0.002641 0.000211 0.120835 0.098439 -0.178006 0.110866 -0.020749 1 0 0 0 0 0 0 664794
-0.002630 0.000197 0.120805 0.057676 0.101477 0.163426 -0.020781 1 0 0 0 0 0 0 665798
-0.002630 0.000208 0.120784 0.197167 -0.200540 0.057284 -0.020812 1 0 0 0 0 0 0 666796
-0.002630 0.000214 0.120745 0.199233 -0.157754 0.285028 -0.020843 1 0 0 0 0 0 0 667777
-0.002630 0.000217 0.120732 0.209506 -0.117842 -0.015981 -0.020874 1 0 0 0 0 0 0 668792
-0.002629 0.000218 0.120696 0.198694 -0.095236 0.256855 -0.020906 1 0 0 0 0 0 0 669793
-0.002634 0.000237 0.120673 0.278678 -0.326940 0.124750 -0.020937 1 0 0 0 0 0 0 670791
-0.002630 0.000228 0.120644 0.172855 0.013015 0.191362 -0.020968 1 0 0 0 0 0 0 671794
-0.002634 0.000242 0.120623 0.258873 -0.251546 0.099510 -0.020999 1 0 0 0 0 0 0 672791
-0.002630 0.000231 0.120596 0.162111 0.052616 0.191362 -0.021031 1 0 0 0 0 0 0 673791
-0.002634 0.000243 0.120575 0.253390 -0.231550 0.109497 -0.021062 1 0 0 0 0 0 0 674789
-0.002616 0.000245 0.120558 -0.010707 -0.120567 0.060941 -0.021093 1 0 0 0 0 0 0 675792
-0.002626 0.000250 0.120531 0.314932 -0.157521 0.200575 -0.021124 1 0 0 0 0 0 0 676791
-0.002617 0.000267 0.120501 0.106153 -0.309675 0.257542 -0.021156 1 0 0 0 0 0 0 677808
-0.002607 0.000257 0.120470 0.061010 0.021660 0.286312 -0.021187 1 0 0 0 0 0 0 678791
-0.002607 0.000270 0.120449 0.196997 -0.251426 0.171069 -0.021220 1 0 0 0 0 0 0 679860
-0.002601 0.000258 0.120421 0.127244 0.047464 0.253791 -0.021251 1 0 0 0 0 0 0 680853
-0.002604 0.000270 0.120400 0.231840 -0.238839 0.168786 -0.021283 1 0 0 0 0 0 0 681865
-0.002605 0.000277 0.120362 0.214973 -0.188178 0.405365 -0.021314 1 0 0 0 0 0 0 682855
-0.002605 0.000280 0.120349 0.215609 -0.144722 0.107328 -0.021344 1 0 0 0 0 0 0 683829
-0.002605 0.000281 0.120313 0.200040 -0.120010 0.381943 -0.021375 1 0 0 0 0 0 0 684828
-0.002598 0.000264 0.120280 0.123462 0.133989 0.382749 -0.021407 1 0 0 0 0 0 0 685826
-0.002601 0.000273 0.120258 0.230127 -0.193559 0.247565 -0.021438 1 0 0 0 0 0 0 686821
-0.002596 0.000260 0.120229 0.144477 0.075834 0.322466 -0.021470 1 0 0 0 0 0 0 687857
-0.002599 0.000271 0.120209 0.240685 -0.224709 0.234703 -0.021501 1 0 0 0 0 0 0 688854
-0.002600 0.000277 0.120170 0.219685 -0.181509 0.470557 -0.021532 1 0 0 0 0 0 0 689854
-0.002601 0.000279 0.120157 0.218269 -0.141806 0.172168 -0.021564 1 0 0 0 0 0 0 690849
-0.002600 0.000281 0.120121 0.201667 -0.118956 0.447012 -0.021595 1 0 0 0 0 0 0 691856
-0.002605 0.000300 0.120098 0.278317 -0.349760 0.315631 -0.021625 1 0 0 0 0 0 0 692826
-0.002602 0.000291 0.120069 0.171647 -0.011399 0.382821 -0.021657 1 0 0 0 0 0 0 693826
-0.002606 0.000304 0.120049 0.256473 -0.274841 0.291622 -0.021688 1 0 0 0 0 0 0 694834
-0.002607 0.000311 0.120010 0.229737 -0.213056 0.526330 -0.021720 1 0 0 0 0 0 0 695862
-0.002621 0.000301 0.119986 0.395028 0.018114 0.371464 -0.021751 1 0 0 0 0 0 0 696858
-0.002614 0.000309 0.119958 0.145003 -0.205549 0.426214 -0.021783 1 0 0 0 0 0 0 697867
-0.002624 0.000300 0.119937 0.336105 0.007851 0.333706 -0.021813 1 0 0 0 0 0 0 698832
-0.002615 0.000309 0.119909 0.113637 -0.212082 0.422622 -0.021844 1 0 0 0 0 0 0 699828
-0.002624 0.000300 0.119889 0.320131 0.004258 0.343288 -0.021876 1 0 0 0 0 0 0 700854
-0.002633 0.000313 0.119871 0.358735 -0.273697 0.306462 -0.021907 1 0 0 0 0 0 0 701849
-0.002637 0.000320 0.119833 0.289341 -0.214935 0.570762 -0.021938 1 0 0 0 0 0 0 702833
-0.002640 0.000323 0.119820 0.262307 -0.167304 0.283150 -0.021970 1 0 0 0 0 0 0 703849
-0.002640 0.000325 0.119785 0.232490 -0.140219 0.562416 -0.022001 1 0 0 0 0 0 0 704833
-0.002640 0.000326 0.119772 0.233013 -0.128005 0.290232 -0.022039 1 0 0 0 0 0 0 706053
-0.002640 0.000326 0.119737 0.217756 -0.120460 0.575942 -0.022063 1 0 0 0 0 0 0 706833
-0.002640 0.000326 0.119724 0.225663 -0.118217 0.306043 -0.022095 1 0 0 0 0 0 0 707850
-0.002639 0.000326 0.119689 0.214220 -0.115735 0.592684 -0.022126 1 0 0 0 0 0 0 708852
-0.002639 0.000326 0.119677 0.224013 -0.115992 0.323090 -0.022157 1 0 0 0 0 0 0 709849
-0.002657 0.000330 0.119651 0.466176 -0.174448 0.479410 -0.022188 1 0 0 0 0 0 0 710831
-0.002652 0.000346 0.119622 0.196931 -0.333308 0.551961 -0.022220 1 0 0 0 0 0 0 711858
-0.002650 0.000354 0.119611 0.202814 -0.249564 0.312576 -0.022251 1 0 0 0 0 0 0 712847
-0.002648 0.000358 0.119577 0.203282 -0.189825 0.620421 -0.022282 1 0 0 0 0 0 0 713833
-0.002648 0.000360 0.119564 0.220597 -0.160017 0.359169 -0.022313 1 0 0 0 0 0 0 714847
-0.002634 0.000374 0.119540 0.045074 -0.325265 0.505045 -0.022343 1 0 0 0 0 0 0 715781
-0.002640 0.000368 0.119521 0.288378 -0.068276 0.456951 -0.022374 1 0 0 0 0 0 0 716789
-0.002648 0.000383 0.119503 0.347191 -0.323309 0.432626 -0.022405 1 0 0 0 0 0 0 717778
-0.002646 0.000372 0.119477 0.218876 -0.013571 0.558886 -0.022437 1 0 0 0 0 0 0 718791
-0.002651 0.000385 0.119457 0.291447 -0.290760 0.491085 -0.022468 1 0 0 0 0 0 0 719779
-0.002653 0.000391 0.119450 0.272957 -0.238452 0.317307 -0.022499 1 0 0 0 0 0 0 720789
-0.002672 0.000399 0.119426 0.494854 -0.251156 0.529114 -0.022530 1 0 0 0 0 0 0 721779
-0.002663 0.000398 0.119408 0.146620 -0.145475 0.480395 -0.022562 1 0 0 0 0 0 0 722789
-0.002664 0.000416 0.119391 0.241712 -0.379331 0.467053 -0.022593 1 0 0 0 0 0 0 723779
-0.002665 0.000424 0.119385 0.248517 -0.291167 0.323604 -0.022624 1 0 0 0 0 0 0 724790
-0.002646 0.000424 0.119373 -0.005780 -0.166905 0.390615 -0.022655 1 0 0 0 0 0 0 725778
-0.002655 0.000429 0.119348 0.326554 -0.212968 0.585464 -0.022687 1 0 0 0 0 0 0 726790
-0.002660 0.000431 0.119339 0.308399 -0.190738 0.390302 -0.022718 1 0 0 0 0 0 0 727796
-0.002643 0.000427 0.119326 0.026654 -0.115308 0.427088 -0.022749 1 0 0 0 0 0 0 728788
-0.002635 0.000426 0.119322 0.105323 -0.129516 0.323238 -0.022780 1 0 0 0 0 0 0 729787
-0.002636 0.000443 0.119309 0.234916 -0.381235 0.418755 -0.022812 1 0 0 0 0 0 0 730796
-0.002637 0.000451 0.119305 0.242321 -0.298171 0.325766 -0.022843 1 0 0 0 0 0 0 731799
-0.002637 0.000456 0.119304 0.239381 -0.235782 0.281128 -0.022874 1 0 0 0 0 0 0 732787
-0.002619 0.000453 0.119293 -0.015112 -0.142888 0.395186 -0.022905 1 0 0 0 0 0 0 733787
-0.002609 0.000452 0.119290 0.079639 -0.148731 0.320544 -0.022937 1 0 0 0 0 0 0 734785
-0.002610 0.000470 0.119278 0.217759 -0.396237 0.426525 -0.022968 1 0 0 0 0 0 0 735794
-0.002610 0.000478 0.119274 0.229555 -0.311217 0.337124 -0.022999 1 0 0 0 0 0 0 736787
-0.002611 0.000483 0.119272 0.228844 -0.247847 0.293740 -0.023030 1 0 0 0 0 0 0 737789
-0.002611 0.000485 0.119272 0.227606 -0.214151 0.277703 -0.023062 1 0 0 0 0 0 0 738789
-0.002616 0.000504 0.119261 0.296236 -0.436479 0.415441 -0.023093 1 0 0 0 0 0 0 739794
-0.002600 0.000509 0.119247 0.019335 -0.278805 0.468714 -0.023124 1 0 0 0 0 0 0 740791
-0.002592 0.000511 0.119243 0.096154 -0.231514 0.360552 -0.023155 1 0 0 0 0 0 0 741791
-0.002588 0.000513 0.119241 0.155035 -0.210984 0.310653 -0.023187 1 0 0 0 0 0 0 742789
-0.002586 0.000513 0.119241 0.186245 -0.201076 0.292356 -0.023218 1 0 0 0 0 0 0 743792
-0.002585 0.000514 0.119240 0.202014 -0.196263 0.286138 -0.023249 1 0 0 0 0 0 0 744789
-0.002585 0.000514 0.119240 0.210012 -0.193981 0.284235 -0.023280 1 0 0 0 0 0 0 745790
-0.002571 0.000527 0.119220 0.031404 -0.372478 0.557854 -0.023312 1 0 0 0 0 0 0 746789
-0.002564 0.000534 0.119213 0.104890 -0.305182 0.413096 -0.023343 1 0 0 0 0 0 0 747792
-0.002561 0.000537 0.119210 0.156252 -0.255770 0.339254 -0.023374 1 0 0 0 0 0 0 748792
-0.002559 0.000539 0.119209 0.182937 -0.229534 0.311549 -0.023405 1 0 0 0 0 0 0 749791
-0.002558 0.000540 0.119209 0.196273 -0.216343 0.301975 -0.023436 1 0 0 0 0 0 0 750770
-0.002558 0.000540 0.119209 0.203009 -0.209853 0.298901 -0.023468 1 0 0 0 0 0 0 751791
-0.002563 0.000559 0.119198 0.275799 -0.445891 0.441473 -0.023499 1 0 0 0 0 0 0 752787
-0.002566 0.000568 0.119194 0.253103 -0.355056 0.365702 -0.023530 1 0 0 0 0 0 0 753784
-0.002567 0.000572 0.119193 0.235100 -0.288780 0.327167 -0.023562 1 0 0 0 0 0 0 754795
-0.002568 0.000574 0.119193 0.225245 -0.253636 0.312850 -0.023593 1 0 0 0 0 0 0 755795
-0.002549 0.000571 0.119183 -0.031772 -0.176240 0.438823 -0.023624 1 0 0 0 0 0 0 756773
-0.002540 0.000569 0.119179 0.061571 -0.190141 0.368323 -0.023655 1 0 0 0 0 0 0 757788
-0.002535 0.000569 0.119178 0.129651 -0.202326 0.332723 -0.023687 1 0 0 0 0 0 0 758799
-0.002533 0.000568 0.119178 0.165653 -0.209008 0.319530 -0.023718 1 0 0 0 0 0 0 759792
-0.002532 0.000568 0.119178 0.183875 -0.212535 0.315105 -0.023749 1 0 0 0 0 0 0 760788
-0.002531 0.000568 0.119178 0.193091 -0.214424 0.313824 -0.023780 1 0 0 0 0 0 0 761771
-0.002531 0.000568 0.119178 0.197827 -0.215510 0.313678 -0.023812 1 0 0 0 0 0 0 762814
-0.002536 0.000586 0.119167 0.269645 -0.455318 0.457391 -0.023843 1 0 0 0 0 0 0 763797
-0.002520 0.000590 0.119153 -0.005483 -0.306751 0.512888 -0.023874 1 0 0 0 0 0 0 764792
-0.002512 0.000592 0.119149 0.071906 -0.264098 0.405329 -0.023906 1 0 0 0 0 0 0 765791
-0.002508 0.000594 0.119147 0.131038 -0.245869 0.355679 -0.023937 1 0 0 0 0 0 0 766788
-0.002506 0.000594 0.119146 0.162376 -0.237131 0.337506 -0.023968 1 0 0 0 0 0 0 767790
-0.002505 0.000594 0.119146 0.178197 -0.232897 0.331359 -0.023999 1 0 0 0 0 0 0 768787
-0.002505 0.000595 0.119146 0.186188 -0.230925 0.329497 -0.024030 1 0 0 0 0 0 0 769783
-0.002504 0.000595 0.119146 0.190299 -0.230090 0.329138 -0.024062 1 0 0 0 0 0 0 770791
-0.002504 0.000595 0.119146 0.192469 -0.229829 0.329296 -0.024093 1 0 0 0 0 0 0 771796
-0.002504 0.000595 0.119146 0.193673 -0.229823 0.329627 -0.024124 1 0 0 0 0 0 0 772787
-0.002485 0.000590 0.119136 -0.057525 -0.170235 0.461110 -0.024155 1 0 0 0 0 0 0 773788
-0.002476 0.000588 0.119133 0.038499 -0.193051 0.392342 -0.024187 1 0 0 0 0 0 0 774787
-0.002471 0.000587 0.119132 0.107951 -0.209693 0.357362 -0.024218 1 0 0 0 0 0 0 775790
-0.002469 0.000586 0.119131 0.144624 -0.218627 0.344385 -0.024249 1 0 0 0 0 0 0 776787
-0.002468 0.000586 0.119131 0.163164 -0.223256 0.340067 -0.024280 1 0 0 0 0 0 0 777789
-0.002467 0.000586 0.119131 0.172529 -0.225719 0.338844 -0.024312 1 0 0 0 0 0 0 778799
-0.002467 0.000586 0.119131 0.177319 -0.227094 0.338707 -0.024343 1 0 0 0 0 0 0 779798
-0.002480 0.000572 0.119120 0.348966 -0.045761 0.482535 -0.024374 1 0 0 0 0 0 0 780792
-0.002486 0.000565 0.119117 0.288473 -0.114693 0.407134 -0.024405 1 0 0 0 0 0 0 781791
-0.002489 0.000562 0.119115 0.242849 -0.165051 0.368772 -0.024436 1 0 0 0 0 0 0 782777
-0.002491 0.000560 0.119115 0.218327 -0.191888 0.354529 -0.024468 1 0 0 0 0 0 0 783787
-0.002492 0.000560 0.119115 0.205894 -0.205567 0.349768 -0.024499 1 0 0 0 0 0 0 784776
-0.002492 0.000559 0.119115 0.199744 -0.212567 0.348402 -0.024530 1 0 0 0 0 0 0 785788
-0.002473 0.000554 0.119105 -0.055156 -0.156466 0.479437 -0.024561 1 0 0 0 0 0 0 786775
-0.002464 0.000552 0.119102 0.038901 -0.180978 0.410461 -0.024593 1 0 0 0 0 0 0 787787
-0.002460 0.000551 0.119100 0.107341 -0.198442 0.375398 -0.024624 1 0 0 0 0 0 0 788775
-0.002457 0.000550 0.119100 0.143516 -0.207785 0.362425 -0.024655 1 0 0 0 0 0 0 789787
-0.002456 0.000550 0.119100 0.161796 -0.212615 0.358100 -0.024686 1 0 0 0 0 0 0 790776
-0.002456 0.000550 0.119100 0.171051 -0.215172 0.356908 -0.024718 1 0 0 0 0 0 0 791787
-0.002455 0.000550 0.119100 0.175750 -0.216580 0.356774 -0.024749 1 0 0 0 0 0 0 792775
-0.002455 0.000550 0.119100 0.178223 -0.217428 0.357024 -0.024780 1 0 0 0 0 0 0 793786
-0.002455 0.000550 0.119100 0.179568 -0.217974 0.357411 -0.024812 1 0 0 0 0 0 0 794794
-0.002455 0.000550 0.119100 0.180350 -0.218396 0.357830 -0.024843 1 0 0 0 0 0 0 795775
-0.002455 0.000550 0.119100 0.180866 -0.218742 0.358268 -0.024874 1 0 0 0 0 0 0 796778
-0.002455 0.000550 0.119100 0.181222 -0.219050 0.358724 -0.024905 1 0 0 0 0 0 0 797787
-0.002468 0.000536 0.119089 0.350731 -0.037161 0.502922 -0.024936 1 0 0 0 0 0 0 798775
-0.002474 0.000529 0.119085 0.289200 -0.105704 0.427598 -0.024968 1 0 0 0 0 0 0 799786
-0.002477 0.000526 0.119084 0.243084 -0.155849 0.389282 -0.024999 1 0 0 0 0 0 0 800775
-0.002479 0.000524 0.119084 0.218301 -0.182583 0.375074 -0.025031 1 0 0 0 0 0 0 801792
-0.002480 0.000524 0.119083 0.205740 -0.196212 0.370318 -0.025061 1 0 0 0 0 0 0 802782
-0.002480 0.000523 0.119083 0.199518 -0.203161 0.368969 -0.025093 1 0 0 0 0 0 0 803793
-0.002481 0.000523 0.119083 0.196507 -0.206765 0.368799 -0.025124 1 0 0 0 0 0 0 804783
-0.002481 0.000523 0.119083 0.195110 -0.208698 0.369039 -0.025155 1 0 0 0 0 0 0 805789
-0.002481 0.000523 0.119083 0.194542 -0.209803 0.369423 -0.025187 1 0 0 0 0 0 0 806793
-0.002481 0.000523 0.119083 0.194375 -0.210475 0.369859 -0.025218 1 0 0 0 0 0 0 807792
-0.002481 0.000523 0.119083 0.194399 -0.210941 0.370313 -0.025249 1 0 0 0 0 0 0 808782
-0.002493 0.000509 0.119073 0.363721 -0.029150 0.514695 -0.025281 1 0 0 0 0 0 0 809792
-0.002500 0.000502 0.119069 0.302211 -0.097631 0.439337 -0.025312 1 0 0 0 0 0 0 810796
-0.002503 0.000499 0.119068 0.256092 -0.147748 0.400987 -0.025343 1 0 0 0 0 0 0 811785
-0.002505 0.000497 0.119067 0.231328 -0.174457 0.386781 -0.025374 1 0 0 0 0 0 0 812796
-0.002505 0.000496 0.119067 0.218777 -0.188060 0.382032 -0.025405 1 0 0 0 0 0 0 813787
-0.002506 0.000496 0.119067 0.212562 -0.194997 0.380697 -0.025437 1 0 0 0 0 0 0 814791
-0.002519 0.000482 0.119056 0.378685 -0.016489 0.524614 -0.025468 1 0 0 0 0 0 0 815789
-0.002525 0.000475 0.119053 0.315667 -0.086501 0.448991 -0.025499 1 0 0 0 0 0 0 816788
-0.002528 0.000472 0.119051 0.268816 -0.137371 0.410561 -0.025530 1 0 0 0 0 0 0 817787
-0.002530 0.000470 0.119051 0.243686 -0.164456 0.396314 -0.025562 1 0 0 0 0 0 0 818787
-0.002531 0.000469 0.119051 0.230946 -0.178247 0.391569 -0.025593 1 0 0 0 0 0 0 819787
-0.002531 0.000469 0.119051 0.224649 -0.185267 0.390228 -0.025624 1 0 0 0 0 0 0 820789
-0.002532 0.000469 0.119051 0.221614 -0.188903 0.390076 -0.025656 1 0 0 0 0 0 0 821792
-0.002532 0.000469 0.119051 0.220244 -0.190832 0.390341 -0.025687 1 0 0 0 0 0 0 822793
-0.002544 0.000455 0.119040 0.388731 -0.009856 0.534969 -0.025718 1 0 0 0 0 0 0 823792
-0.002551 0.000448 0.119036 0.327023 -0.078524 0.459502 -0.025749 1 0 0 0 0 0 0 824787
-0.002554 0.000445 0.119035 0.280838 -0.128730 0.421114 -0.025780 1 0 0 0 0 0 0 825786
-0.002556 0.000443 0.119034 0.256024 -0.155458 0.406897 -0.025812 1 0 0 0 0 0 0 826787
-0.002557 0.000442 0.119034 0.243471 -0.169079 0.402166 -0.025843 1 0 0 0 0 0 0 827788
-0.002570 0.000428 0.119023 0.406286 0.005987 0.545217 -0.025874 1 0 0 0 0 0 0 828787
-0.002576 0.000421 0.119020 0.341794 -0.065534 0.469095 -0.025905 1 0 0 0 0 0 0 829784
-0.002579 0.000418 0.119018 0.294240 -0.117144 0.430490 -0.025937 1 0 0 0 0 0 0 830791
-0.002562 0.000412 0.119008 0.016455 -0.084905 0.547472 -0.025968 1 0 0 0 0 0 0 831796
-0.002554 0.000408 0.119005 0.098788 -0.121232 0.473660 -0.025999 1 0 0 0 0 0 0 832789
-0.002550 0.000407 0.119003 0.161299 -0.144622 0.436980 -0.026030 1 0 0 0 0 0 0 833788
-0.002560 0.000393 0.118992 0.363475 0.025023 0.567946 -0.026062 1 0 0 0 0 0 0 834787
-0.002566 0.000385 0.118988 0.318853 -0.049115 0.487477 -0.026093 1 0 0 0 0 0 0 835788
-0.002568 0.000382 0.118987 0.281176 -0.102042 0.447362 -0.026124 1 0 0 0 0 0 0 836787
-0.002570 0.000380 0.118986 0.260616 -0.130125 0.432559 -0.026155 1 0 0 0 0 0 0 837791
-0.002570 0.000379 0.118986 0.250188 -0.144399 0.427652 -0.026187 1 0 0 0 0 0 0 838793
-0.002583 0.000365 0.118975 0.413959 0.030223 0.570891 -0.026218 1 0 0 0 0 0 0 839791
-0.002590 0.000358 0.118972 0.350125 -0.041293 0.494683 -0.026249 1 0 0 0 0 0 0 840788
-0.002593 0.000355 0.118970 0.302881 -0.092895 0.456053 -0.026280 1 0 0 0 0 0 0 841785
-0.002595 0.000353 0.118970 0.277557 -0.120322 0.441759 -0.026312 1 0 0 0 0 0 0 842789
-0.002596 0.000352 0.118970 0.264734 -0.134256 0.437032 -0.026343 1 0 0 0 0 0 0 843778
-0.002609 0.000338 0.118959 0.427264 0.040466 0.580478 -0.026374 1 0 0 0 0 0 0 844784
-0.002615 0.000331 0.118955 0.362918 -0.030887 0.504254 -0.026405 1 0 0 0 0 0 0 845789
-0.002619 0.000328 0.118954 0.315430 -0.082395 0.465616 -0.026437 1 0 0 0 0 0 0 846790
-0.002633 0.000312 0.118943 0.458767 0.071960 0.596209 -0.026468 1 0 0 0 0 0 0 847789
-0.002640 0.000305 0.118939 0.384621 -0.009628 0.515320 -0.026499 1 0 0 0 0 0 0 848787
-0.002644 0.000301 0.118937 0.332186 -0.066259 0.475048 -0.026530 1 0 0 0 0 0 0 849785
-0.002646 0.000299 0.118937 0.304247 -0.096182 0.460200 -0.026561 1 0 0 0 0 0 0 850768
-0.002647 0.000298 0.118937 0.290141 -0.111370 0.455296 -0.026593 1 0 0 0 0 0 0 851787
-0.002647 0.000298 0.118937 0.283187 -0.119053 0.453940 -0.026624 1 0 0 0 0 0 0 852789
-0.002660 0.000284 0.118926 0.448548 0.058692 0.598844 -0.026655 1 0 0 0 0 0 0 853768
-0.002666 0.000277 0.118922 0.385850 -0.010932 0.522918 -0.026686 1 0 0 0 0 0 0 854780
-0.002670 0.000274 0.118921 0.339203 -0.061559 0.484384 -0.026718 1 0 0 0 0 0 0 855785
-0.002671 0.000272 0.118920 0.314178 -0.088488 0.470147 -0.026749 1 0 0 0 0 0 0 856774
-0.002685 0.000257 0.118910 0.470181 0.079424 0.610623 -0.026780 1 0 0 0 0 0 0 857783
-0.002692 0.000250 0.118906 0.402822 0.004965 0.533063 -0.026811 1 0 0 0 0 0 0 858775
-0.002695 0.000247 0.118904 0.353855 -0.048071 0.493947 -0.026843 1 0 0 0 0 0 0 859784
-0.002697 0.000245 0.118904 0.327661 -0.076195 0.479514 -0.026874 1 0 0 0 0 0 0 860772
-0.002698 0.000244 0.118904 0.314438 -0.090470 0.474756 -0.026905 1 0 0 0 0 0 0 861785
-0.002698 0.000244 0.118904 0.307932 -0.097677 0.473456 -0.026936 1 0 0 0 0 0 0 862772
-0.002698 0.000243 0.118904 0.304832 -0.101355 0.473363 -0.026967 1 0 0 0 0 0 0 863774
-0.002711 0.000230 0.118893 0.472039 0.078294 0.619033 -0.026999 1 0 0 0 0 0 0 864783
-0.002717 0.000223 0.118889 0.410471 0.009831 0.543167 -0.027030 1 0 0 0 0 0 0 865773
-0.002721 0.000219 0.118888 0.364408 -0.040207 0.504638 -0.027062 1 0 0 0 0 0 0 866784
-0.002722 0.000218 0.118887 0.339678 -0.066814 0.490413 -0.027092 1 0 0 0 0 0 0 867774
-0.002723 0.000217 0.118887 0.327208 -0.080342 0.485736 -0.027124 1 0 0 0 0 0 0 868780
-0.002736 0.000203 0.118876 0.489594 0.094299 0.629945 -0.027155 1 0 0 0 0 0 0 869785
-0.002743 0.000196 0.118873 0.425739 0.023448 0.553557 -0.027190 1 0 0 0 0 0 0 870898
-0.002746 0.000193 0.118871 0.378474 -0.027771 0.514750 -0.027218 1 0 0 0 0 0 0 871786
-0.002748 0.000191 0.118871 0.353174 -0.054987 0.500450 -0.027249 1 0 0 0 0 0 0 872773
-0.002748 0.000190 0.118871 0.340415 -0.068792 0.495753 -0.027280 1 0 0 0 0 0 0 873783
-0.002749 0.000190 0.118871 0.334141 -0.075753 0.494489 -0.027312 1 0 0 0 0 0 0 874791
-0.002749 0.000189 0.118871 0.331181 -0.079293 0.494414 -0.027343 1 0 0 0 0 0 0 875783
-0.002749 0.000189 0.118871 0.329877 -0.081099 0.494770 -0.027374 1 0 0 0 0 0 0 876783
-0.002762 0.000176 0.118860 0.497878 0.099377 0.640900 -0.027406 1 0 0 0 0 0 0 877791
-0.002768 0.000169 0.118856 0.436929 0.031539 0.565007 -0.027437 1 0 0 0 0 0 0 878793
-0.002771 0.000165 0.118855 0.391182 -0.018163 0.526450 -0.027468 1 0 0 0 0 0 0 879790
-0.002773 0.000164 0.118854 0.366623 -0.044608 0.512215 -0.027499 1 0 0 0 0 0 0 880782
-0.002774 0.000163 0.118854 0.354240 -0.058031 0.507565 -0.027530 1 0 0 0 0 0 0 881788
-0.002774 0.000163 0.118854 0.348162 -0.064796 0.506300 -0.027561 1 0 0 0 0 0 0 882781
-0.002756 0.000158 0.118844 0.092547 -0.008654 0.637346 -0.027593 1 0 0 0 0 0 0 883782
-0.002747 0.000156 0.118841 0.186381 -0.032512 0.568933 -0.027624 1 0 0 0 0 0 0 884792
-0.002742 0.000154 0.118840 0.254700 -0.049624 0.534233 -0.027655 1 0 0 0 0 0 0 885783
-0.002740 0.000154 0.118839 0.290856 -0.058746 0.521480 -0.027687 1 0 0 0 0 0 0 886790
-0.002739 0.000154 0.118839 0.309199 -0.063385 0.517338 -0.027718 1 0 0 0 0 0 0 887790
-0.002738 0.000153 0.118839 0.318512 -0.065748 0.516271 -0.027749 1 0 0 0 0 0 0 888786
-0.002750 0.000140 0.118828 0.491829 0.114425 0.662051 -0.027780 1 0 0 0 0 0 0 889787
-0.002757 0.000133 0.118825 0.433625 0.046575 0.586043 -0.027815 1 0 0 0 0 0 0 890910
-0.002760 0.000130 0.118823 0.389221 -0.003145 0.547442 -0.027847 1 0 0 0 0 0 0 891909
-0.002761 0.000128 0.118823 0.365298 -0.029580 0.533150 -0.027874 1 0 0 0 0 0 0 892784
-0.002762 0.000127 0.118823 0.353292 -0.043010 0.528560 -0.027909 1 0 0 0 0 0 0 893910
-0.002744 0.000122 0.118813 0.094598 0.009797 0.658483 -0.027937 1 0 0 0 0 0 0 894788
-0.002735 0.000120 0.118809 0.186821 -0.015670 0.589708 -0.027972 1 0 0 0 0 0 0 895916
-0.002730 0.000119 0.118808 0.254319 -0.033588 0.554875 -0.028003 1 0 0 0 0 0 0 896914
-0.002728 0.000118 0.118808 0.290053 -0.043105 0.542076 -0.028034 1 0 0 0 0 0 0 897914
-0.002727 0.000118 0.118808 0.308177 -0.047943 0.537937 -0.028065 1 0 0 0 0 0 0 898907
-0.002726 0.000118 0.118808 0.317377 -0.050388 0.536866 -0.028096 1 0 0 0 0 0 0 899889
-0.002726 0.000117 0.118808 0.322160 -0.051647 0.536909 -0.028128 1 0 0 0 0 0 0 900911
-0.002726 0.000117 0.118808 0.324733 -0.052297 0.537309 -0.028159 1 0 0 0 0 0 0 901906
-0.002707 0.000113 0.118798 0.073479 0.006866 0.669222 -0.028190 1 0 0 0 0 0 0 902905
-0.002698 0.000111 0.118795 0.169296 -0.015364 0.600980 -0.028224 1 0 0 0 0 0 0 903969
-0.002688 0.000092 0.118804 0.169077 0.208990 0.423300 -0.028255 1 0 0 0 0 0 0 904967
-0.002683 0.000082 0.118807 0.229876 0.111346 0.485637 -0.028286 1 0 0 0 0 0 0 905961
-0.002680 0.000078 0.118808 0.267372 0.041510 0.519840 -0.028317 1 0 0 0 0 0 0 906957
-0.002679 0.000075 0.118809 0.287266 0.004461 0.533265 -0.028349 1 0 0 0 0 0 0 907974
-0.002678 0.000074 0.118809 0.297601 -0.014285 0.538409 -0.028380 1 0 0 0 0 0 0 908984
-0.002678 0.000073 0.118809 0.302922 -0.023690 0.540501 -0.028407 1 0 0 0 0 0 0 909845
-0.002678 0.000073 0.118809 0.305784 -0.028421 0.541636 -0.028438 1 0 0 0 0 0 0 910823
-0.002678 0.000073 0.118809 0.307440 -0.030818 0.542490 -0.028473 1 0 0 0 0 0 0 911944
-0.002690 0.000059 0.118798 0.477012 0.149397 0.689048 -0.028501 1 0 0 0 0 0 0 912842
-0.002697 0.000053 0.118794 0.416935 0.081738 0.613327 -0.028538 1 0 0 0 0 0 0 914046
-0.002700 0.000049 0.118793 0.371569 0.032140 0.574774 -0.028567 1 0 0 0 0 0 0 914970
-0.002701 0.000048 0.118793 0.347215 0.005754 0.560589 -0.028599 1 0 0 0 0 0 0 915973
-0.002702 0.000047 0.118792 0.334880 -0.007598 0.555893 -0.028626 1 0 0 0 0 0 0 916854
-0.002703 0.000046 0.118792 0.328870 -0.014317 0.554739 -0.028661 1 0 0 0 0 0 0 917973
-0.002703 0.000046 0.118792 0.326005 -0.017696 0.554702 -0.028692 1 0 0 0 0 0 0 918953
-0.002698 0.000028 0.118803 0.255166 0.221576 0.412196 -0.028724 1 0 0 0 0 0 0 919971
-0.002695 0.000019 0.118807 0.278886 0.131764 0.487647 -0.028755 1 0 0 0 0 0 0 920972
-0.002694 0.000015 0.118808 0.297760 0.065885 0.526477 -0.028786 1 0 0 0 0 0 0 921967
-0.002693 0.000012 0.118808 0.308380 0.030861 0.541504 -0.028817 1 0 0 0 0 0 0 922965
-0.002693 0.000011 0.118809 0.314078 0.013125 0.547202 -0.028848 1 0 0 0 0 0 0 923966
-0.002693 0.000011 0.118809 0.317151 0.004256 0.549582 -0.028880 1 0 0 0 0 0 0 924975
-0.002692 0.000010 0.118809 0.318878 -0.000191 0.550797 -0.028912 1 0 0 0 0 0 0 925987
-0.002687 -0.000008 0.118819 0.250299 0.238730 0.408769 -0.028943 1 0 0 0 0 0 0 926977
-0.002685 -0.000017 0.118823 0.275186 0.148619 0.484285 -0.028974 1 0 0 0 0 0 0 927978
-0.002677 -0.000039 0.118803 0.210449 0.323440 0.801081 -0.029001 1 0 0 0 0 0 0 928851
-0.002673 -0.000050 0.118797 0.255353 0.199597 0.670677 -0.029037 1 0 0 0 0 0 0 929987
-0.002672 -0.000056 0.118794 0.284006 0.116544 0.602038 -0.029074 1 0 0 0 0 0 0 931175
-0.002671 -0.000059 0.118794 0.298413 0.072878 0.576159 -0.029099 1 0 0 0 0 0 0 931968
-0.002670 -0.000060 0.118793 0.305572 0.050840 0.567320 -0.029125 1 0 0 0 0 0 0 932826
-0.002665 -0.000079 0.118804 0.239593 0.281180 0.422132 -0.029161 1 0 0 0 0 0 0 933968
-0.002662 -0.000088 0.118808 0.265773 0.186620 0.496310 -0.029192 1 0 0 0 0 0 0 934950
-0.002661 -0.000093 0.118809 0.285913 0.118421 0.534751 -0.029227 1 0 0 0 0 0 0 936067
-0.002660 -0.000095 0.118809 0.297070 0.082259 0.549546 -0.029254 1 0 0 0 0 0 0 936950
-0.002660 -0.000096 0.118809 0.303061 0.063994 0.555188 -0.029286 1 0 0 0 0 0 0 937963
-0.002672 -0.000110 0.118799 0.474940 0.236167 0.703985 -0.029317 1 0 0 0 0 0 0 938950
-0.002678 -0.000117 0.118795 0.416017 0.164893 0.628598 -0.029348 1 0 0 0 0 0 0 939964
-0.002681 -0.000121 0.118793 0.371330 0.113498 0.590199 -0.029379 1 0 0 0 0 0 0 940948
-0.002678 -0.000141 0.118804 0.277592 0.327833 0.433652 -0.029414 1 0 0 0 0 0 0 942072
-0.002676 -0.000150 0.118807 0.289620 0.224950 0.503569 -0.029442 1 0 0 0 0 0 0 942953
-0.002675 -0.000155 0.118808 0.302579 0.152578 0.540411 -0.029472 1 0 0 0 0 0 0 943907
-0.002674 -0.000158 0.118809 0.310216 0.114352 0.554769 -0.029503 1 0 0 0 0 0 0 944897
-0.002674 -0.000159 0.118809 0.314407 0.095089 0.560239 -0.029534 1 0 0 0 0 0 0 945906
-0.002674 -0.000160 0.118809 0.316695 0.085479 0.562439 -0.029561 1 0 0 0 0 0 0 946781
-0.002674 -0.000160 0.118809 0.318074 0.080714 0.563706 -0.029596 1 0 0 0 0 0 0 947897
-0.002674 -0.000160 0.118809 0.318935 0.078383 0.564503 -0.029628 1 0 0 0 0 0 0 948907
-0.002674 -0.000160 0.118809 0.319521 0.077240 0.565154 -0.029659 1 0 0 0 0 0 0 949896
-0.002669 -0.000178 0.118820 0.250163 0.318521 0.423380 -0.029690 1 0 0 0 0 0 0 950906
-0.002666 -0.000187 0.118823 0.274794 0.229170 0.498492 -0.029721 1 0 0 0 0 0 0 951897
-0.002665 -0.000192 0.118824 0.294076 0.163566 0.537076 -0.029749 1 0 0 0 0 0 0 952783
-0.002664 -0.000194 0.118825 0.304938 0.128767 0.552105 -0.029784 1 0 0 0 0 0 0 953896
-0.002664 -0.000195 0.118825 0.310731 0.111227 0.557788 -0.029815 1 0 0 0 0 0 0 954907
-0.002663 -0.000196 0.118825 0.313885 0.102492 0.560187 -0.029849 1 0 0 0 0 0 0 955997
-0.002663 -0.000196 0.118825 0.315609 0.098157 0.561370 -0.029879 1 0 0 0 0 0 0 956944
-0.002658 -0.000214 0.118836 0.246756 0.338042 0.419805 -0.029909 1 0 0 0 0 0 0 957904
-0.002655 -0.000223 0.118839 0.271681 0.247866 0.494897 -0.029940 1 0 0 0 0 0 0 958892
-0.002654 -0.000227 0.118841 0.291153 0.181879 0.533536 -0.029972 1 0 0 0 0 0 0 959904
-0.002653 -0.000230 0.118841 0.302063 0.146876 0.548487 -0.030003 1 0 0 0 0 0 0 960913
-0.002653 -0.000231 0.118841 0.307874 0.129248 0.554150 -0.030034 1 0 0 0 0 0 0 961918
-0.002653 -0.000231 0.118841 0.310999 0.120477 0.556494 -0.030065 1 0 0 0 0 0 0 962903
-0.002653 -0.000232 0.118841 0.312751 0.116135 0.557679 -0.030096 1 0 0 0 0 0 0 963889
-0.002647 -0.000250 0.118852 0.243922 0.356256 0.416344 -0.030134 1 0 0 0 0 0 0 965098
-0.002645 -0.000259 0.118855 0.268788 0.266021 0.491248 -0.030159 1 0 0 0 0 0 0 965916
-0.002643 -0.000263 0.118857 0.288260 0.200035 0.529829 -0.030190 1 0 0 0 0 0 0 966901
-0.002642 -0.000266 0.118857 0.299168 0.165054 0.544772 -0.030222 1 0 0 0 0 0 0 967919
-0.002642 -0.000267 0.118857 0.304981 0.147437 0.550404 -0.030253 1 0 0 0 0 0 0 968910
-0.002642 -0.000267 0.118857 0.308108 0.138685 0.552744 -0.030284 1 0 0 0 0 0 0 969910
-0.002642 -0.000268 0.118857 0.309846 0.134364 0.553930 -0.030315 1 0 0 0 0 0 0 970907
-0.002637 -0.000286 0.118868 0.240860 0.374665 0.412549 -0.030347 1 0 0 0 0 0 0 971906
-0.002634 -0.000295 0.118872 0.265824 0.284436 0.487474 -0.030378 1 0 0 0 0 0 0 972908
-0.002632 -0.000299 0.118873 0.285306 0.218449 0.526016 -0.030409 1 0 0 0 0 0 0 973909
-0.002632 -0.000302 0.118873 0.296194 0.183477 0.540924 -0.030440 1 0 0 0 0 0 0 974905
-0.002631 -0.000303 0.118873 0.302005 0.165876 0.546565 -0.030472 1 0 0 0 0 0 0 975907
-0.002631 -0.000303 0.118873 0.305122 0.157134 0.548892 -0.030503 1 0 0 0 0 0 0 976916
-0.002626 -0.000321 0.118884 0.236781 0.395418 0.407991 -0.030534 1 0 0 0 0 0 0 977898
-0.002623 -0.000331 0.118888 0.262109 0.304063 0.482971 -0.030565 1 0 0 0 0 0 0 978907
-0.002622 -0.000335 0.118889 0.281766 0.237515 0.521521 -0.030597 1 0 0 0 0 0 0 979909
-0.002621 -0.000337 0.118889 0.292742 0.202263 0.536417 -0.030628 1 0 0 0 0 0 0 980910
-0.002621 -0.000339 0.118889 0.298598 0.184550 0.542055 -0.030659 1 0 0 0 0 0 0 981911
-0.002621 -0.000339 0.118889 0.301725 0.175768 0.544373 -0.030691 1 0 0 0 0 0 0 982912
-0.002634 -0.000353 0.118910 0.486488 0.354913 0.271077 -0.030722 1 0 0 0 0 0 0 983910
-0.002641 -0.000360 0.118917 0.417607 0.285052 0.415077 -0.030753 1 0 0 0 0 0 0 984907
-0.002644 -0.000363 0.118919 0.368868 0.234525 0.488955 -0.030784 1 0 0 0 0 0 0 985912
-0.002645 -0.000365 0.118920 0.343801 0.207877 0.517185 -0.030815 1 0 0 0 0 0 0 986906
-0.002646 -0.000366 0.118920 0.331551 0.194535 0.527532 -0.030847 1 0 0 0 0 0 0 987904
-0.002641 -0.000384 0.118931 0.255514 0.430881 0.389535 -0.030878 1 0 0 0 0 0 0 988910
-0.002639 -0.000394 0.118935 0.277061 0.338312 0.465328 -0.030909 1 0 0 0 0 0 0 989908
-0.002637 -0.000398 0.118936 0.294849 0.271187 0.504139 -0.030940 1 0 0 0 0 0 0 990905
-0.002619 -0.000405 0.118958 0.065709 0.297419 0.229883 -0.030972 1 0 0 0 0 0 0 991909
-0.002610 -0.000408 0.118965 0.155888 0.256398 0.386368 -0.031003 1 0 0 0 0 0 0 992907
-0.002605 -0.000410 0.118968 0.223480 0.230880 0.465834 -0.031034 1 0 0 0 0 0 0 993914
-0.002602 -0.000411 0.118969 0.260314 0.217845 0.496119 -0.031065 1 0 0 0 0 0 0 994890
-0.002601 -0.000411 0.118969 0.279384 0.211437 0.507171 -0.031097 1 0 0 0 0 0 0 995911
-0.002595 -0.000430 0.118980 0.218913 0.451591 0.369554 -0.031128 1 0 0 0 0 0 0 996909
-0.002592 -0.000439 0.118983 0.248357 0.360720 0.445288 -0.031159 1 0 0 0 0 0 0 997910
-0.002591 -0.000443 0.118985 0.270068 0.294417 0.484048 -0.031190 1 0 0 0 0 0 0 998898
-0.002609 -0.000441 0.118995 0.535495 0.200087 0.366297 -0.031224 1 0 0 0 0 0 0 999968
-0.002613 -0.000458 0.119009 0.377330 0.447331 0.299369 -0.031254 1 0 0 0 0 0 1 949
-0.002614 -0.000466 0.119014 0.336692 0.365140 0.410914 -0.031286 1 0 0 0 0 0 1 1959
-0.002615 -0.000471 0.119016 0.321528 0.303797 0.463208 -0.031318 1 0 0 0 0 0 1 2977
-0.002615 -0.000473 0.119016 0.315004 0.271287 0.482923 -0.031349 1 0 0 0 0 0 1 3968
-0.002598 -0.000478 0.119038 0.072587 0.317116 0.200950 -0.031380 1 0 0 0 0 0 1 4964
-0.002589 -0.000481 0.119045 0.156220 0.285669 0.354487 -0.031411 1 0 0 0 0 0 1 5966
-0.002584 -0.000483 0.119048 0.220513 0.265024 0.432899 -0.031442 1 0 0 0 0 0 1 6962
-0.002577 -0.000501 0.119059 0.185217 0.498144 0.321193 -0.031473 1 0 0 0 0 0 1 7966
-0.002560 -0.000497 0.119074 0.058525 0.221923 0.258300 -0.031505 1 0 0 0 0 0 1 8967
-0.002552 -0.000495 0.119079 0.147477 0.219847 0.377012 -0.031536 1 0 0 0 0 0 1 9964
-0.002548 -0.000494 0.119081 0.208583 0.232848 0.432329 -0.031567 1 0 0 0 0 0 1 10967
-0.002540 -0.000512 0.119092 0.170788 0.484786 0.311578 -0.031598 1 0 0 0 0 0 1 11952
-0.002555 -0.000516 0.119106 0.465694 0.340302 0.259940 -0.031629 1 0 0 0 0 0 1 12958
-0.002563 -0.000518 0.119111 0.399291 0.298249 0.369869 -0.031661 1 0 0 0 0 0 1 13961
-0.002554 -0.000506 0.119123 0.176462 0.099004 0.273251 -0.031692 1 0 0 0 0 0 1 14944
-0.002544 -0.000518 0.119138 0.138267 0.400871 0.227749 -0.031723 1 0 0 0 0 0 1 15960
-0.002539 -0.000523 0.119143 0.194446 0.356299 0.347809 -0.031754 1 0 0 0 0 0 1 16944
-0.002536 -0.000526 0.119145 0.231417 0.314846 0.403141 -0.031786 1 0 0 0 0 0 1 17958
-0.002517 -0.000532 0.119167 0.011140 0.354851 0.134802 -0.031817 1 0 0 0 0 0 1 18945
-0.002508 -0.000535 0.119174 0.106552 0.320106 0.292826 -0.031848 1 0 0 0 0 0 1 19959
-0.002521 -0.000533 0.119187 0.430525 0.238505 0.239605 -0.031879 1 0 0 0 0 0 1 20943
-0.002523 -0.000549 0.119202 0.303835 0.492767 0.197819 -0.031911 1 0 0 0 0 0 1 21958
-0.002511 -0.000544 0.119218 0.109941 0.231739 0.170264 -0.031941 1 0 0 0 0 0 1 22943
-0.002505 -0.000541 0.119223 0.163696 0.237998 0.302270 -0.031973 1 0 0 0 0 0 1 23960
-0.002497 -0.000558 0.119236 0.136326 0.499695 0.220836 -0.032004 1 0 0 0 0 0 1 24944
-0.002480 -0.000553 0.119251 0.014946 0.238393 0.169213 -0.032036 1 0 0 0 0 0 1 25960
-0.002466 -0.000568 0.119267 0.036343 0.488652 0.150405 -0.032067 1 0 0 0 0 0 1 26946
-0.002459 -0.000576 0.119272 0.123619 0.415875 0.280574 -0.032097 1 0 0 0 0 0 1 27904
-0.002455 -0.000580 0.119274 0.176282 0.360117 0.339453 -0.032127 1 0 0 0 0 0 1 28893
-0.002454 -0.000582 0.119306 0.217141 0.333957 -0.060887 -0.032159 1 0 0 0 0 0 1 29893
-0.002454 -0.000583 0.119317 0.222696 0.316829 0.166512 -0.032190 1 0 0 0 0 0 1 30893
-0.002448 -0.000602 0.119331 0.155669 0.553485 0.140699 -0.032222 1 0 0 0 0 0 1 31904
-0.002432 -0.000598 0.119347 0.013220 0.277965 0.110336 -0.032252 1 0 0 0 0 0 1 32892
-0.002425 -0.000595 0.119352 0.095140 0.276576 0.240445 -0.032284 1 0 0 0 0 0 1 33903
-0.002415 -0.000612 0.119365 0.081772 0.534962 0.158457 -0.032315 1 0 0 0 0 0 1 34892
-0.002398 -0.000607 0.119380 -0.032756 0.271374 0.106351 -0.032347 1 0 0 0 0 0 1 35904
-0.002403 -0.000619 0.119406 0.246150 0.461834 -0.046183 -0.032377 1 0 0 0 0 0 1 36894
-0.002392 -0.000611 0.119425 0.071090 0.227555 0.005405 -0.032409 1 0 0 0 0 0 1 37903
-0.002381 -0.000625 0.119443 0.046042 0.498807 0.035212 -0.032440 1 0 0 0 0 0 1 38894
-0.002376 -0.000632 0.119449 0.108715 0.436856 0.183216 -0.032472 1 0 0 0 0 0 1 39913
-0.002355 -0.000640 0.119472 -0.092552 0.449616 -0.040362 -0.032503 1 0 0 0 0 0 1 40901
-0.002345 -0.000644 0.119480 0.014610 0.399066 0.133642 -0.032534 1 0 0 0 0 0 1 41910
-0.002358 -0.000642 0.119493 0.345029 0.309425 0.085303 -0.032565 1 0 0 0 0 0 1 42900
-0.002347 -0.000645 0.119519 0.050415 0.378441 -0.101635 -0.032597 1 0 0 0 0 0 1 43907
-0.002341 -0.000647 0.119528 0.088796 0.363118 0.095377 -0.032628 1 0 0 0 0 0 1 44910
-0.002333 -0.000666 0.119541 0.057346 0.596808 0.048878 -0.032659 1 0 0 0 0 0 1 45909
-0.002316 -0.000662 0.119557 -0.065829 0.318269 0.009992 -0.032690 1 0 0 0 0 0 1 46900
-0.002302 -0.000678 0.119573 -0.045048 0.561268 -0.004185 -0.032721 1 0 0 0 0 0 1 47893
-0.002295 -0.000686 0.119578 0.042414 0.484055 0.127086 -0.032753 1 0 0 0 0 0 1 48911
-0.002292 -0.000690 0.119611 0.107265 0.430014 -0.236342 -0.032784 1 0 0 0 0 0 1 49904
-0.002291 -0.000692 0.119623 0.126865 0.396695 0.004745 -0.032816 1 0 0 0 0 0 1 50913
-0.002290 -0.000693 0.119627 0.137850 0.380365 0.125110 -0.032847 1 0 0 0 0 0 1 51913
-0.002271 -0.000698 0.119649 -0.097934 0.436014 -0.117907 -0.032878 1 0 0 0 0 0 1 52904
-0.002262 -0.000701 0.119657 -0.008350 0.408508 0.047929 -0.032909 1 0 0 0 0 0 1 53906
-0.002257 -0.000702 0.119660 0.058942 0.389933 0.130507 -0.032940 1 0 0 0 0 0 1 54906
-0.002250 -0.000721 0.119671 0.023960 0.626648 0.020872 -0.032971 1 0 0 0 0 0 1 55902
-0.002233 -0.000717 0.119686 -0.103363 0.349231 -0.042548 -0.033002 1 0 0 0 0 0 1 56885
-0.002243 -0.000710 0.119701 0.241008 0.287825 -0.058893 -0.033034 1 0 0 0 0 0 1 57910
-0.002243 -0.000725 0.119717 0.137005 0.568534 -0.075151 -0.033066 1 0 0 0 0 0 1 58912
-0.002243 -0.000732 0.119722 0.126305 0.502624 0.054100 -0.033097 1 0 0 0 0 0 1 59916
-0.002225 -0.000741 0.119745 -0.116460 0.513115 -0.175940 -0.033128 1 0 0 0 0 0 1 60907
-0.002216 -0.000745 0.119754 -0.029518 0.460807 -0.004866 -0.033158 1 0 0 0 0 0 1 61886
-0.002211 -0.000747 0.119756 0.036550 0.429673 0.079587 -0.033190 1 0 0 0 0 0 1 62904
-0.002191 -0.000753 0.119779 -0.170455 0.477596 -0.176875 -0.033222 1 0 0 0 0 0 1 63909
-0.002199 -0.000751 0.119796 0.188713 0.386511 -0.150699 -0.033253 1 0 0 0 0 0 1 64904
-0.002203 -0.000750 0.119802 0.169589 0.387033 -0.000328 -0.033284 1 0 0 0 0 0 1 65906
-0.002200 -0.000768 0.119815 0.069639 0.639233 -0.074689 -0.033315 1 0 0 0 0 0 1 66890
-0.002198 -0.000777 0.119819 0.079120 0.552559 0.022664 -0.033348 1 0 0 0 0 0 1 67957
-0.002184 -0.000768 0.119832 -0.080656 0.305372 -0.078922 -0.033379 1 0 0 0 0 0 1 68942
-0.002191 -0.000777 0.119856 0.170334 0.525116 -0.260404 -0.033410 1 0 0 0 0 0 1 69942
-0.002194 -0.000781 0.119865 0.151168 0.488234 -0.072561 -0.033442 1 0 0 0 0 0 1 70947
-0.002183 -0.000770 0.119879 -0.042617 0.272840 -0.129990 -0.033473 1 0 0 0 0 0 1 71964
-0.002177 -0.000765 0.119884 0.006777 0.321906 -0.019664 -0.033505 1 0 0 0 0 0 1 72964
-0.002169 -0.000780 0.119896 -0.024715 0.609655 -0.109010 -0.033536 1 0 0 0 0 0 1 73961
-0.002165 -0.000788 0.119900 0.022405 0.541612 -0.017075 -0.033567 1 0 0 0 0 0 1 74965
-0.002150 -0.000778 0.119912 -0.118460 0.303675 -0.120564 -0.033599 1 0 0 0 0 0 1 75981
-0.002143 -0.000773 0.119916 -0.040791 0.340698 -0.027569 -0.033629 1 0 0 0 0 0 1 76945
-0.002139 -0.000770 0.119918 0.013741 0.375360 0.017599 -0.033661 1 0 0 0 0 0 1 77969
-0.002132 -0.000787 0.119929 -0.029024 0.641732 -0.106040 -0.033692 1 0 0 0 0 0 1 78973
-0.002134 -0.000778 0.119953 0.094098 0.318637 -0.309678 -0.033723 1 0 0 0 0 0 1 79967
-0.002135 -0.000773 0.119962 0.088461 0.344912 -0.124188 -0.033755 1 0 0 0 0 0 1 80959
-0.002135 -0.000771 0.119965 0.080571 0.377752 -0.034164 -0.033786 1 0 0 0 0 0 1 81963
-0.002130 -0.000788 0.119976 0.004757 0.643795 -0.140980 -0.033817 1 0 0 0 0 0 1 82946
-0.002128 -0.000796 0.119980 0.028133 0.563267 -0.056261 -0.033848 1 0 0 0 0 0 1 83962
-0.002114 -0.000787 0.119993 -0.125077 0.318690 -0.162343 -0.033880 1 0 0 0 0 0 1 84974
-0.002107 -0.000782 0.119997 -0.053467 0.352522 -0.070369 -0.033911 1 0 0 0 0 0 1 85962
-0.002098 -0.000798 0.120009 -0.074003 0.633017 -0.166171 -0.033942 1 0 0 0 0 0 1 86963
-0.002093 -0.000806 0.120013 -0.021296 0.561016 -0.076664 -0.033973 1 0 0 0 0 0 1 87964
-0.002078 -0.000796 0.120025 -0.159772 0.320760 -0.180973 -0.034005 1 0 0 0 0 0 1 88962
-0.002070 -0.000792 0.120030 -0.080679 0.356833 -0.088423 -0.034036 1 0 0 0 0 0 1 89959
-0.002067 -0.000789 0.120031 -0.025441 0.391049 -0.043455 -0.034067 1 0 0 0 0 0 1 90965
-0.002065 -0.000788 0.120032 0.004051 0.410060 -0.026560 -0.034098 1 0 0 0 0 0 1 91937
-0.002077 -0.000801 0.120052 0.202036 0.608088 -0.296201 -0.034130 1 0 0 0 0 0 1 92961
-0.002083 -0.000808 0.120059 0.141021 0.544000 -0.151778 -0.034161 1 0 0 0 0 0 1 93963
-0.002086 -0.000811 0.120062 0.095802 0.496359 -0.077849 -0.034192 1 0 0 0 0 0 1 94949
-0.002088 -0.000813 0.120063 0.072215 0.471372 -0.049816 -0.034223 1 0 0 0 0 0 1 95959
-0.002089 -0.000814 0.120063 0.060493 0.459008 -0.039862 -0.034255 1 0 0 0 0 0 1 96967
-0.002089 -0.000814 0.120063 0.054718 0.453047 -0.036399 -0.034286 1 0 0 0 0 0 1 97959
-0.002076 -0.000801 0.120074 -0.120223 0.266604 -0.182912 -0.034316 1 0 0 0 0 0 1 98942
-0.002065 -0.000812 0.120088 -0.132409 0.579394 -0.246830 -0.034348 1 0 0 0 0 0 1 99956
-0.002059 -0.000818 0.120093 -0.061793 0.537782 -0.134941 -0.034379 1 0 0 0 0 0 1 100941
-0.002056 -0.000821 0.120095 -0.017861 0.497740 -0.082711 -0.034411 1 0 0 0 0 0 1 101955
-0.002054 -0.000822 0.120095 0.005286 0.476118 -0.063258 -0.034441 1 0 0 0 0 0 1 102941
-0.002053 -0.000823 0.120095 0.017102 0.465366 -0.056408 -0.034473 1 0 0 0 0 0 1 103956
-0.002040 -0.000810 0.120106 -0.149165 0.276447 -0.201709 -0.034504 1 0 0 0 0 0 1 104957
-0.002034 -0.000803 0.120110 -0.084722 0.340281 -0.124701 -0.034535 1 0 0 0 0 0 1 105940
-0.002049 -0.000795 0.120122 0.218288 0.329040 -0.220502 -0.034567 1 0 0 0 0 0 1 106951
-0.002052 -0.000810 0.120136 0.077976 0.624185 -0.276387 -0.034598 1 0 0 0 0 0 1 107955
-0.002040 -0.000803 0.120152 -0.124517 0.379212 -0.310350 -0.034629 1 0 0 0 0 0 1 108940
-0.002034 -0.000800 0.120157 -0.073213 0.394612 -0.181439 -0.034661 1 0 0 0 0 0 1 109957
-0.002031 -0.000798 0.120159 -0.031271 0.416749 -0.122631 -0.034691 1 0 0 0 0 0 1 110940
-0.002017 -0.000784 0.120171 -0.180775 0.245603 -0.248438 -0.034722 1 0 0 0 0 0 1 111903
-0.002009 -0.000777 0.120175 -0.107490 0.318686 -0.164643 -0.034752 1 0 0 0 0 0 1 112890
-0.002006 -0.000773 0.120176 -0.055307 0.371647 -0.122857 -0.034784 1 0 0 0 0 0 1 113891
-0.002004 -0.000771 0.120177 -0.027391 0.400039 -0.107124 -0.034815 1 0 0 0 0 0 1 114901
-0.001990 -0.000757 0.120188 -0.185758 0.230534 -0.249086 -0.034846 1 0 0 0 0 0 1 115891
-0.001983 -0.000749 0.120191 -0.117085 0.304361 -0.171156 -0.034878 1 0 0 0 0 0 1 116901
-0.001975 -0.000764 0.120203 -0.139626 0.605711 -0.272150 -0.034909 1 0 0 0 0 0 1 117889
-0.001957 -0.000758 0.120218 -0.260415 0.359610 -0.332028 -0.034940 1 0 0 0 0 0 1 118891
-0.001968 -0.000750 0.120233 0.089616 0.314589 -0.348940 -0.034971 1 0 0 0 0 0 1 119901
-0.001960 -0.000733 0.120249 -0.113123 0.173104 -0.371440 -0.035002 1 0 0 0 0 0 1 120889
-0.001956 -0.000724 0.120255 -0.086119 0.268005 -0.239066 -0.035034 1 0 0 0 0 0 1 121900
-0.001941 -0.000706 0.120268 -0.231669 0.148210 -0.326447 -0.035065 1 0 0 0 0 0 1 122894
-0.001933 -0.000697 0.120272 -0.154693 0.248956 -0.228381 -0.035097 1 0 0 0 0 0 1 123911
-0.001948 -0.000688 0.120284 0.155192 0.256223 -0.317122 -0.035128 1 0 0 0 0 0 1 124898
-0.001956 -0.000683 0.120288 0.090521 0.312874 -0.229834 -0.035159 1 0 0 0 0 0 1 125907
-0.001942 -0.000686 0.120310 -0.208577 0.410568 -0.475941 -0.035191 1 0 0 0 0 0 1 126914
-0.001934 -0.000687 0.120318 -0.150458 0.404531 -0.311874 -0.035221 1 0 0 0 0 0 1 127898
-0.001930 -0.000688 0.120321 -0.099210 0.396723 -0.229950 -0.035253 1 0 0 0 0 0 1 128901
-0.001916 -0.000674 0.120333 -0.244034 0.208012 -0.346277 -0.035284 1 0 0 0 0 0 1 129905
-0.001927 -0.000663 0.120347 0.087966 0.212918 -0.395212 -0.035315 1 0 0 0 0 0 1 130904
-0.001933 -0.000658 0.120352 0.048025 0.282872 -0.282665 -0.035346 1 0 0 0 0 0 1 131896
-0.001923 -0.000641 0.120364 -0.164950 0.140319 -0.377829 -0.035377 1 0 0 0 0 0 1 132894
-0.001912 -0.000651 0.120379 -0.197405 0.477272 -0.423912 -0.035409 1 0 0 0 0 0 1 133915
-0.001907 -0.000656 0.120384 -0.136683 0.447700 -0.305600 -0.035440 1 0 0 0 0 0 1 134901
-0.001910 -0.000641 0.120407 -0.015152 0.168873 -0.533886 -0.035471 1 0 0 0 0 0 1 135901
-0.001912 -0.000633 0.120415 -0.026460 0.237952 -0.368272 -0.035503 1 0 0 0 0 0 1 136907
-0.001913 -0.000629 0.120418 -0.038012 0.294051 -0.286274 -0.035534 1 0 0 0 0 0 1 137907
-0.001908 -0.000645 0.120429 -0.116546 0.573059 -0.396567 -0.035565 1 0 0 0 0 0 1 138899
-0.001892 -0.000640 0.120444 -0.267510 0.313425 -0.460222 -0.035597 1 0 0 0 0 0 1 139905
-0.001903 -0.000632 0.120459 0.068342 0.261788 -0.479206 -0.035628 1 0 0 0 0 0 1 140904
-0.001909 -0.000629 0.120464 0.030987 0.301494 -0.355090 -0.035659 1 0 0 0 0 0 1 141903
-0.001912 -0.000627 0.120466 -0.007365 0.328406 -0.298956 -0.035690 1 0 0 0 0 0 1 142902
-0.001895 -0.000631 0.120488 -0.274391 0.406300 -0.566509 -0.035722 1 0 0 0 0 0 1 143909
-0.001886 -0.000632 0.120495 -0.197887 0.390052 -0.411162 -0.035753 1 0 0 0 0 0 1 144909
-0.001882 -0.000633 0.120498 -0.137323 0.377021 -0.332410 -0.035784 1 0 0 0 0 0 1 145905
-0.001880 -0.000634 0.120499 -0.104367 0.370322 -0.302686 -0.035815 1 0 0 0 0 0 1 146901
-0.001892 -0.000648 0.120520 0.096013 0.556030 -0.569131 -0.035846 1 0 0 0 0 0 1 147900
-0.001898 -0.000655 0.120527 0.036194 0.485568 -0.423347 -0.035878 1 0 0 0 0 0 1 148901
-0.001888 -0.000645 0.120540 -0.182212 0.249343 -0.496064 -0.035909 1 0 0 0 0 0 1 149903
-0.001883 -0.000640 0.120545 -0.143916 0.289184 -0.392349 -0.035940 1 0 0 0 0 0 1 150907
-0.001881 -0.000637 0.120547 -0.109238 0.325367 -0.343508 -0.035972 1 0 0 0 0 0 1 151905
-0.001880 -0.000636 0.120547 -0.090090 0.345353 -0.325391 -0.036003 1 0 0 0 0 0 1 152902
-0.001873 -0.000654 0.120558 -0.153032 0.604620 -0.460275 -0.036034 1 0 0 0 0 0 1 153904
-0.001870 -0.000662 0.120561 -0.122772 0.519609 -0.385737 -0.036065 1 0 0 0 0 0 1 154882
-0.001869 -0.000667 0.120563 -0.100875 0.456014 -0.347856 -0.036098 1 0 0 0 0 0 1 155962
-0.001855 -0.000655 0.120574 -0.262858 0.236969 -0.480769 -0.036130 1 0 0 0 0 0 1 156962
-0.001848 -0.000650 0.120578 -0.195021 0.286703 -0.400314 -0.036161 1 0 0 0 0 0 1 157960
-0.001840 -0.000665 0.120590 -0.218426 0.576996 -0.500891 -0.036192 1 0 0 0 0 0 1 158956
-0.001835 -0.000673 0.120594 -0.166605 0.509098 -0.413263 -0.036223 1 0 0 0 0 0 1 159964
-0.001833 -0.000676 0.120595 -0.133686 0.454213 -0.370679 -0.036254 1 0 0 0 0 0 1 160934
-0.001832 -0.000678 0.120596 -0.116340 0.424937 -0.354830 -0.036286 1 0 0 0 0 0 1 161958
-0.001831 -0.000679 0.120596 -0.107525 0.410288 -0.349383 -0.036317 1 0 0 0 0 0 1 162963
-0.001825 -0.000698 0.120606 -0.176110 0.652712 -0.488953 -0.036378 1 0 0 0 0 0 1 164926
-0.001823 -0.000708 0.120610 -0.148569 0.558899 -0.416178 -0.036411 1 0 0 0 0 0 1 165970
-0.001816 -0.000731 0.120622 -0.201000 0.740228 -0.519808 -0.036442 1 0 0 0 0 0 1 166943
-0.001812 -0.000742 0.120626 -0.164500 0.613890 -0.433472 -0.036473 1 0 0 0 0 0 1 167957
-0.001810 -0.000748 0.120627 -0.139370 0.529432 -0.391382 -0.036505 1 0 0 0 0 0 1 168963
-0.001809 -0.000751 0.120628 -0.125928 0.485332 -0.375727 -0.036536 1 0 0 0 0 0 1 169957
-0.001809 -0.000752 0.120628 -0.119069 0.463295 -0.370352 -0.036567 1 0 0 0 0 0 1 170959
-0.001803 -0.000771 0.120638 -0.188667 0.702040 -0.509460 -0.036598 1 0 0 0 0 0 1 171957
-0.001788 -0.000767 0.120653 -0.335626 0.420828 -0.584159 -0.036630 1 0 0 0 0 0 1 172959
-0.001780 -0.000765 0.120658 -0.253506 0.418313 -0.471430 -0.036661 1 0 0 0 0 0 1 173960
-0.001770 -0.000782 0.120670 -0.269178 0.681165 -0.559216 -0.036692 1 0 0 0 0 0 1 174959
-0.001766 -0.000791 0.120674 -0.213180 0.598921 -0.467412 -0.036723 1 0 0 0 0 0 1 175960
-0.001763 -0.000795 0.120675 -0.178157 0.536894 -0.423432 -0.036755 1 0 0 0 0 0 1 176969
-0.001762 -0.000797 0.120676 -0.159780 0.504079 -0.407110 -0.036786 1 0 0 0 0 0 1 177968
-0.001756 -0.000817 0.120686 -0.223612 0.737581 -0.542151 -0.036817 1 0 0 0 0 0 1 178948
-0.001753 -0.000826 0.120690 -0.193508 0.638997 -0.468294 -0.036849 1 0 0 0 0 0 1 179969
-0.001746 -0.000850 0.120702 -0.244915 0.818617 -0.571245 -0.036881 1 0 0 0 0 0 1 180993
-0.001742 -0.000861 0.120706 -0.207715 0.690942 -0.485085 -0.036910 1 0 0 0 0 0 1 181940
-0.001741 -0.000867 0.120707 -0.182243 0.605844 -0.443133 -0.036942 1 0 0 0 0 0 1 182954
-0.001740 -0.000870 0.120708 -0.168665 0.561467 -0.427523 -0.036973 1 0 0 0 0 0 1 183940
-0.001734 -0.000890 0.120718 -0.235017 0.789537 -0.562604 -0.037004 1 0 0 0 0 0 1 184956
-0.001731 -0.000900 0.120722 -0.206086 0.687982 -0.488996 -0.037035 1 0 0 0 0 0 1 185938
-0.001729 -0.000905 0.120723 -0.184902 0.616116 -0.451532 -0.037067 1 0 0 0 0 0 1 186955
-0.001723 -0.000926 0.120734 -0.246794 0.828726 -0.577804 -0.037098 1 0 0 0 0 0 1 187938
-0.001720 -0.000936 0.120738 -0.215474 0.719179 -0.501136 -0.037129 1 0 0 0 0 0 1 188953
-0.001713 -0.000960 0.120749 -0.266419 0.893791 -0.602797 -0.037160 1 0 0 0 0 0 1 189938
-0.001710 -0.000971 0.120753 -0.228862 0.763294 -0.516564 -0.037192 1 0 0 0 0 0 1 190954
-0.001708 -0.000977 0.120755 -0.203223 0.676821 -0.474623 -0.037224 1 0 0 0 0 0 1 191988
-0.001701 -0.000999 0.120765 -0.262974 0.882423 -0.599093 -0.037254 1 0 0 0 0 0 1 192958
-0.001698 -0.001009 0.120769 -0.230490 0.769131 -0.522033 -0.037285 1 0 0 0 0 0 1 193938
-0.001697 -0.001014 0.120771 -0.207503 0.691437 -0.483407 -0.037317 1 0 0 0 0 0 1 194955
-0.001690 -0.001036 0.120781 -0.268637 0.901589 -0.608919 -0.037346 1 0 0 0 0 0 1 195888
-0.001687 -0.001046 0.120785 -0.236840 0.790471 -0.532349 -0.037378 1 0 0 0 0 0 1 196897
-0.001686 -0.001051 0.120786 -0.214181 0.713857 -0.493903 -0.037409 1 0 0 0 0 0 1 197899
-0.001679 -0.001072 0.120797 -0.275569 0.924757 -0.619381 -0.037440 1 0 0 0 0 0 1 198888
-0.001676 -0.001083 0.120801 -0.243835 0.813887 -0.542930 -0.037471 1 0 0 0 0 0 1 199898
-0.001662 -0.001074 0.120813 -0.395666 0.551901 -0.652412 -0.037502 1 0 0 0 0 0 1 200886
-0.001649 -0.001089 0.120828 -0.395232 0.829188 -0.702157 -0.037534 1 0 0 0 0 0 1 201898
-0.001643 -0.001096 0.120833 -0.317040 0.767678 -0.586715 -0.037565 1 0 0 0 0 0 1 202887
-0.001634 -0.001118 0.120845 -0.343091 0.968886 -0.673122 -0.037596 1 0 0 0 0 0 1 203898
-0.001629 -0.001129 0.120849 -0.292637 0.851334 -0.582003 -0.037627 1 0 0 0 0 0 1 204886
-0.001627 -0.001134 0.120850 -0.260554 0.771499 -0.538487 -0.037665 1 0 0 0 0 0 1 206085
-0.001621 -0.001155 0.120861 -0.317327 0.981111 -0.661827 -0.037690 1 0 0 0 0 0 1 206896
-0.001617 -0.001166 0.120865 -0.283131 0.869321 -0.584956 -0.037722 1 0 0 0 0 0 1 207904
-0.001616 -0.001171 0.120866 -0.259330 0.792365 -0.546443 -0.037753 1 0 0 0 0 0 1 208896
-0.001609 -0.001192 0.120877 -0.320407 1.003789 -0.671566 -0.037785 1 0 0 0 0 0 1 209945
-0.001606 -0.001203 0.120881 -0.288275 0.892669 -0.595385 -0.037815 1 0 0 0 0 0 1 210899
-0.001599 -0.001226 0.120892 -0.339306 1.067795 -0.696464 -0.037846 1 0 0 0 0 0 1 211896
-0.001596 -0.001238 0.120896 -0.301434 0.936637 -0.610962 -0.037878 1 0 0 0 0 0 1 212903
-0.001594 -0.001244 0.120897 -0.275677 0.849839 -0.569365 -0.037908 1 0 0 0 0 0 1 213887
-0.001587 -0.001266 0.120908 -0.335853 1.056673 -0.693147 -0.037940 1 0 0 0 0 0 1 214904
-0.001584 -0.001276 0.120912 -0.303220 0.943048 -0.616779 -0.037971 1 0 0 0 0 0 1 215894
-0.001583 -0.001282 0.120913 -0.280198 0.865215 -0.578490 -0.038003 1 0 0 0 0 0 1 216897
-0.001576 -0.001303 0.120924 -0.341828 1.076679 -0.703317 -0.038034 1 0 0 0 0 0 1 217902
-0.001573 -0.001313 0.120928 -0.309872 0.965257 -0.627437 -0.038065 1 0 0 0 0 0 1 218902
-0.001571 -0.001319 0.120929 -0.287208 0.888531 -0.589323 -0.038096 1 0 0 0 0 0 1 219900
-0.001565 -0.001340 0.120940 -0.349063 1.100721 -0.714108 -0.038128 1 0 0 0 0 0 1 220901
-0.001562 -0.001350 0.120943 -0.317179 0.989545 -0.638339 -0.038159 1 0 0 0 0 0 1 221908
-0.001555 -0.001374 0.120955 -0.368544 1.165274 -0.739127 -0.038190 1 0 0 0 0 0 1 222883
-0.001551 -0.001386 0.120959 -0.330688 1.033994 -0.654043 -0.038224 1 0 0 0 0 0 1 223968
-0.001544 -0.001410 0.120970 -0.378985 1.199649 -0.751395 -0.038255 1 0 0 0 0 0 1 224966
-0.001540 -0.001422 0.120974 -0.339521 1.063158 -0.665163 -0.038286 1 0 0 0 0 0 1 225957
-0.001539 -0.001429 0.120976 -0.312999 0.973772 -0.623397 -0.038317 1 0 0 0 0 0 1 226957
-0.001532 -0.001450 0.120987 -0.373037 1.180118 -0.746540 -0.038347 1 0 0 0 0 0 1 227932
-0.001529 -0.001461 0.120990 -0.340151 1.065678 -0.670582 -0.038380 1 0 0 0 0 0 1 228973
-0.001522 -0.001485 0.121002 -0.391148 1.240270 -0.770988 -0.038411 1 0 0 0 0 0 1 229970
-0.001518 -0.001497 0.121006 -0.352967 1.108005 -0.686094 -0.038442 1 0 0 0 0 0 1 230950
-0.001516 -0.001503 0.121007 -0.327089 1.020759 -0.644836 -0.038474 1 0 0 0 0 0 1 231970
-0.001510 -0.001524 0.121018 -0.387602 1.228500 -0.767931 -0.038505 1 0 0 0 0 0 1 232966
-0.001507 -0.001535 0.121021 -0.354826 1.114501 -0.692166 -0.038536 1 0 0 0 0 0 1 233959
-0.001500 -0.001559 0.121033 -0.406018 1.289651 -0.792442 -0.038567 1 0 0 0 0 0 1 234960
-0.001496 -0.001571 0.121037 -0.367847 1.157429 -0.707757 -0.038598 1 0 0 0 0 0 1 235958
-0.001494 -0.001577 0.121038 -0.341981 1.070231 -0.666599 -0.038630 1 0 0 0 0 0 1 236984
-0.001488 -0.001598 0.121049 -0.402596 1.278322 -0.789485 -0.038661 1 0 0 0 0 0 1 237966
-0.001485 -0.001609 0.121053 -0.369812 1.164280 -0.713908 -0.038692 1 0 0 0 0 0 1 238967
-0.001483 -0.001614 0.121054 -0.346745 1.086300 -0.676026 -0.038723 1 0 0 0 0 0 1 239967
-0.001477 -0.001635 0.121065 -0.408832 1.299191 -0.799961 -0.038755 1 0 0 0 0 0 1 240966
-0.001474 -0.001646 0.121068 -0.376748 1.187401 -0.724872 -0.038786 1 0 0 0 0 0 1 241955
-0.001466 -0.001670 0.121080 -0.428435 1.364147 -0.825067 -0.038817 1 0 0 0 0 0 1 242953
-0.001463 -0.001682 0.121084 -0.390400 1.232369 -0.740728 -0.038848 1 0 0 0 0 0 1 243954
-0.001461 -0.001688 0.121085 -0.364603 1.145405 -0.699707 -0.038879 1 0 0 0 0 0 1 244955
-0.001455 -0.001709 0.121096 -0.425446 1.354137 -0.822318 -0.038911 1 0 0 0 0 0 1 245953
-0.001451 -0.001720 0.121099 -0.392616 1.240038 -0.747014 -0.038942 1 0 0 0 0 0 1 246954
-0.001450 -0.001725 0.121101 -0.369554 1.162090 -0.709275 -0.038974 1 0 0 0 0 0 1 247970
-0.001443 -0.001747 0.121111 -0.431813 1.375476 -0.832899 -0.039004 1 0 0 0 0 0 1 248941
-0.001440 -0.001757 0.121115 -0.399694 1.263596 -0.758088 -0.039036 1 0 0 0 0 0 1 249958
-0.001433 -0.001781 0.121126 -0.451507 1.440762 -0.858046 -0.039066 1 0 0 0 0 0 1 250941
-0.001430 -0.001793 0.121130 -0.413436 1.308866 -0.774011 -0.039098 1 0 0 0 0 0 1 251954
-0.001447 -0.001795 0.121142 -0.130745 1.162672 -0.871657 -0.039130 1 0 0 0 0 0 1 252961
-0.001450 -0.001814 0.121156 -0.284474 1.392127 -0.923424 -0.039160 1 0 0 0 0 0 1 253935
-0.001451 -0.001824 0.121161 -0.319726 1.293633 -0.811885 -0.039192 1 0 0 0 0 0 1 254955
-0.001446 -0.001847 0.121173 -0.407368 1.478591 -0.897672 -0.039223 1 0 0 0 0 0 1 255958
-0.001444 -0.001859 0.121177 -0.387259 1.350479 -0.808756 -0.039254 1 0 0 0 0 0 1 256956
-0.001442 -0.001864 0.121178 -0.370446 1.265429 -0.766195 -0.039286 1 0 0 0 0 0 1 257956
-0.001436 -0.001886 0.121189 -0.435992 1.475975 -0.887739 -0.039317 1 0 0 0 0 0 1 258953
-0.001433 -0.001897 0.121192 -0.405359 1.362195 -0.812646 -0.039348 1 0 0 0 0 0 1 259956
-0.001426 -0.001921 0.121204 -0.458099 1.539073 -0.912149 -0.039379 1 0 0 0 0 0 1 260956
-0.001423 -0.001933 0.121208 -0.420331 1.406531 -0.828386 -0.039410 1 0 0 0 0 0 1 261939
-0.001421 -0.001938 0.121209 -0.394686 1.319262 -0.787666 -0.039442 1 0 0 0 0 0 1 262952
-0.001414 -0.001960 0.121220 -0.455937 1.529001 -0.909620 -0.039473 1 0 0 0 0 0 1 263939
-0.001411 -0.001971 0.121223 -0.423054 1.414589 -0.834923 -0.039504 1 0 0 0 0 0 1 264938
-0.001423 -0.001991 0.121245 -0.217733 1.532359 -1.073099 -0.039536 1 0 0 0 0 0 1 265951
-0.001429 -0.002000 0.121252 -0.272079 1.419700 -0.919006 -0.039566 1 0 0 0 0 0 1 266935
-0.001432 -0.002005 0.121255 -0.314228 1.347945 -0.841802 -0.039596 1 0 0 0 0 0 1 267896
-0.001427 -0.002026 0.121266 -0.411499 1.566593 -0.949634 -0.039628 1 0 0 0 0 0 1 268900
-0.001425 -0.002037 0.121270 -0.396748 1.456533 -0.870092 -0.039658 1 0 0 0 0 0 1 269885
-0.001419 -0.002061 0.121281 -0.457587 1.635956 -0.967647 -0.039690 1 0 0 0 0 0 1 270895
-0.001415 -0.002072 0.121285 -0.423738 1.504265 -0.883664 -0.039721 1 0 0 0 0 0 1 271886
-0.001408 -0.002097 0.121296 -0.474995 1.672829 -0.979478 -0.039753 1 0 0 0 0 0 1 272896
-0.001423 -0.002105 0.121311 -0.179053 1.476538 -1.033875 -0.039783 1 0 0 0 0 0 1 273886
-0.001431 -0.002109 0.121316 -0.245623 1.406965 -0.922402 -0.039815 1 0 0 0 0 0 1 274897
-0.001429 -0.002129 0.121327 -0.374941 1.632002 -1.007219 -0.039846 1 0 0 0 0 0 1 275886
-0.001428 -0.002140 0.121331 -0.377992 1.525461 -0.918902 -0.039878 1 0 0 0 0 0 1 276896
-0.001422 -0.002163 0.121343 -0.448035 1.707216 -1.013003 -0.039909 1 0 0 0 0 0 1 277894
-0.001419 -0.002175 0.121347 -0.418685 1.576381 -0.928139 -0.039940 1 0 0 0 0 0 1 278885
-0.001418 -0.002181 0.121348 -0.397214 1.490014 -0.887133 -0.039971 1 0 0 0 0 0 1 279896
-0.001411 -0.002203 0.121359 -0.460874 1.701364 -1.008274 -0.040003 1 0 0 0 0 0 1 280896
-0.001408 -0.002214 0.121362 -0.428956 1.586932 -0.934079 -0.040033 1 0 0 0 0 0 1 281885
-0.001407 -0.002219 0.121364 -0.406339 1.508905 -0.896926 -0.040065 1 0 0 0 0 0 1 282896
-0.001400 -0.002240 0.121374 -0.469475 1.724580 -1.019292 -0.040096 1 0 0 0 0 0 1 283885
-0.001397 -0.002251 0.121378 -0.437308 1.612219 -0.945686 -0.040128 1 0 0 0 0 0 1 284911
-0.001395 -0.002256 0.121379 -0.414856 1.536326 -0.909419 -0.040190 1 0 0 0 0 0 1 286906
-0.001408 -0.002273 0.121400 -0.220550 1.693731 -1.170832 -0.040221 1 0 0 0 0 0 1 287897
-0.001414 -0.002282 0.121407 -0.281038 1.601774 -1.026965 -0.040262 1 0 0 0 0 0 1 289199
-0.001412 -0.002305 0.121419 -0.401469 1.796477 -1.089142 -0.040284 1 0 0 0 0 0 1 289894
-0.001410 -0.002316 0.121424 -0.399274 1.672590 -0.992479 -0.040315 1 0 0 0 0 0 1 290896
-0.001410 -0.002322 0.121425 -0.391555 1.589891 -0.947269 -0.040346 1 0 0 0 0 0 1 291896
-0.001409 -0.002324 0.121426 -0.386988 1.547289 -0.930719 -0.040377 1 0 0 0 0 0 1 292893
-0.001404 -0.002345 0.121436 -0.459990 1.783042 -1.061079 -0.040409 1 0 0 0 0 0 1 293898
-0.001401 -0.002355 0.121439 -0.432726 1.680444 -0.990705 -0.040440 1 0 0 0 0 0 1 294905
-0.001394 -0.002378 0.121451 -0.487749 1.864999 -1.090607 -0.040472 1 0 0 0 0 0 1 295905
-0.001390 -0.002390 0.121454 -0.450690 1.734804 -1.008513 -0.040503 1 0 0 0 0 0 1 296898
-0.001389 -0.002396 0.121456 -0.425383 1.648767 -0.968540 -0.040534 1 0 0 0 0 0 1 297894
-0.001382 -0.002418 0.121466 -0.487403 1.861321 -1.089419 -0.040565 1 0 0 0 0 0 1 298895
-0.001379 -0.002429 0.121470 -0.454481 1.746796 -1.015862 -0.040596 1 0 0 0 0 0 1 299897
-0.001377 -0.002434 0.121471 -0.431356 1.668738 -0.978986 -0.040628 1 0 0 0 0 0 1 300897
-0.001376 -0.002437 0.121472 -0.419127 1.628461 -0.965400 -0.040659 1 0 0 0 0 0 1 301895
-0.001389 -0.002453 0.121492 -0.230818 1.806963 -1.235760 -0.040690 1 0 0 0 0 0 1 302896
-0.001396 -0.002460 0.121499 -0.294166 1.724538 -1.095407 -0.040721 1 0 0 0 0 0 1 303897
-0.001393 -0.002483 0.121511 -0.416446 1.925369 -1.158594 -0.040753 1 0 0 0 0 0 1 304903
-0.001392 -0.002494 0.121516 -0.414949 1.803802 -1.062798 -0.040784 1 0 0 0 0 0 1 305899
-0.001391 -0.002500 0.121517 -0.407588 1.722307 -1.017952 -0.040815 1 0 0 0 0 0 1 306896
-0.001386 -0.002521 0.121528 -0.478718 1.937676 -1.136802 -0.040846 1 0 0 0 0 0 1 307894
-0.001383 -0.002532 0.121531 -0.450235 1.824235 -1.062871 -0.040878 1 0 0 0 0 0 1 308897
-0.001381 -0.002537 0.121533 -0.429310 1.746737 -1.025913 -0.040909 1 0 0 0 0 0 1 309895
-0.001375 -0.002559 0.121543 -0.493740 1.964240 -1.147437 -0.040940 1 0 0 0 0 0 1 310900
-0.001372 -0.002569 0.121547 -0.461873 1.851695 -1.074576 -0.040971 1 0 0 0 0 0 1 311895
-0.001370 -0.002575 0.121548 -0.439283 1.774663 -1.037989 -0.041002 1 0 0 0 0 0 1 312894
-0.001369 -0.002577 0.121548 -0.427306 1.734936 -1.024538 -0.041034 1 0 0 0 0 0 1 313896
-0.001363 -0.002598 0.121558 -0.496973 1.973279 -1.155208 -0.041065 1 0 0 0 0 0 1 314902
-0.001360 -0.002608 0.121562 -0.467782 1.871140 -1.085797 -0.041097 1 0 0 0 0 0 1 315905
-0.001359 -0.002613 0.121563 -0.446537 1.799297 -1.050453 -0.041128 1 0 0 0 0 0 1 316897
-0.001352 -0.002634 0.121573 -0.510925 2.019943 -1.172306 -0.041159 1 0 0 0 0 0 1 317895
-0.001349 -0.002644 0.121577 -0.478955 1.908742 -1.099794 -0.041189 1 0 0 0 0 0 1 318876
-0.001348 -0.002650 0.121578 -0.456340 1.832488 -1.063439 -0.041223 1 0 0 0 0 0 1 319954
-0.001347 -0.002652 0.121579 -0.444362 1.793134 -1.050039 -0.041254 1 0 0 0 0 0 1 320948
-0.001341 -0.002672 0.121589 -0.514123 2.032002 -1.180513 -0.041286 1 0 0 0 0 0 1 321954
-0.001338 -0.002682 0.121592 -0.484915 1.929877 -1.111277 -0.041317 1 0 0 0 0 0 1 322951
-0.001336 -0.002687 0.121593 -0.463658 1.858076 -1.076024 -0.041348 1 0 0 0 0 0 1 323954
-0.001330 -0.002709 0.121604 -0.528156 2.079102 -1.197683 -0.041379 1 0 0 0 0 0 1 324957
-0.001327 -0.002719 0.121607 -0.496160 1.967840 -1.125353 -0.041410 1 0 0 0 0 0 1 325938
-0.001325 -0.002725 0.121609 -0.473625 1.891920 -1.089294 -0.041451 1 0 0 0 0 0 1 327257
-0.001324 -0.002727 0.121609 -0.461550 1.852174 -1.075698 -0.041473 1 0 0 0 0 0 1 327954
-0.001324 -0.002729 0.121609 -0.455606 1.833130 -1.071443 -0.041505 1 0 0 0 0 0 1 328970
-0.001318 -0.002748 0.121619 -0.528677 2.082875 -1.205131 -0.041542 1 0 0 0 0 0 1 330174
-0.001315 -0.002758 0.121623 -0.500941 1.985530 -1.137083 -0.041567 1 0 0 0 0 0 1 330966
-0.001314 -0.002763 0.121624 -0.480479 1.916256 -1.102324 -0.041598 1 0 0 0 0 0 1 331966
-0.001313 -0.002765 0.121624 -0.469616 1.880470 -1.089520 -0.041629 1 0 0 0 0 0 1 332957
-0.001307 -0.002785 0.121634 -0.540113 2.121631 -1.219849 -0.041661 1 0 0 0 0 0 1 333962
-0.001304 -0.002795 0.121638 -0.511114 2.020283 -1.150939 -0.041691 1 0 0 0 0 0 1 334930
-0.001303 -0.002800 0.121639 -0.490007 1.948931 -1.115858 -0.041723 1 0 0 0 0 0 1 335955
-0.001315 -0.002816 0.121628 -0.303018 2.097117 -0.951338 -0.041755 1 0 0 0 0 0 1 336963
-0.001315 -0.002843 0.121634 -0.435376 2.273663 -1.158028 -0.041786 1 0 0 0 0 0 1 337954
-0.001315 -0.002856 0.121636 -0.452643 2.123295 -1.129054 -0.041817 1 0 0 0 0 0 1 338953
-0.001316 -0.002863 0.121637 -0.456304 2.025407 -1.109283 -0.041848 1 0 0 0 0 0 1 339954
-0.001316 -0.002866 0.121637 -0.457709 1.975013 -1.101882 -0.041879 1 0 0 0 0 0 1 340940
-0.001310 -0.002887 0.121647 -0.534483 2.209204 -1.233828 -0.041910 1 0 0 0 0 0 1 341950
-0.001307 -0.002897 0.121651 -0.508574 2.104112 -1.165799 -0.041942 1 0 0 0 0 0 1 342944
-0.001306 -0.002902 0.121652 -0.488990 2.030865 -1.131053 -0.041973 1 0 0 0 0 0 1 343951
-0.001305 -0.002905 0.121652 -0.478558 1.993117 -1.118244 -0.042004 1 0 0 0 0 0 1 344936
-0.001299 -0.002925 0.121662 -0.549451 2.233910 -1.248170 -0.042036 1 0 0 0 0 0 1 345951
-0.001296 -0.002935 0.121666 -0.520542 2.131985 -1.179563 -0.042066 1 0 0 0 0 0 1 346934
-0.001295 -0.002940 0.121667 -0.499453 2.060352 -1.144612 -0.042098 1 0 0 0 0 0 1 347936
-0.001294 -0.002942 0.121668 -0.488304 2.023451 -1.131773 -0.042129 1 0 0 0 0 0 1 348950
-0.001288 -0.002963 0.121677 -0.558846 2.264781 -1.261536 -0.042160 1 0 0 0 0 0 1 349937
-0.001285 -0.002973 0.121681 -0.529750 2.163097 -1.193027 -0.042192 1 0 0 0 0 0 1 350952
-0.001283 -0.002978 0.121682 -0.508549 2.091457 -1.158069 -0.042221 1 0 0 0 0 0 1 351883
-0.001283 -0.002980 0.121683 -0.497354 2.054607 -1.145242 -0.042252 1 0 0 0 0 0 1 352893
-0.001282 -0.002981 0.121683 -0.491799 2.036848 -1.141164 -0.042283 1 0 0 0 0 0 1 353884
-0.001277 -0.003001 0.121693 -0.565319 2.288104 -1.274018 -0.042315 1 0 0 0 0 0 1 354893
-0.001286 -0.003024 0.121685 -0.361789 2.376032 -1.054608 -0.042346 1 0 0 0 0 0 1 355883
-0.001291 -0.003036 0.121682 -0.403276 2.242895 -1.096815 -0.042377 1 0 0 0 0 0 1 356893
-0.001294 -0.003042 0.121681 -0.438728 2.158591 -1.124085 -0.042408 1 0 0 0 0 0 1 357883
-0.001295 -0.003045 0.121681 -0.458167 2.115116 -1.135420 -0.042440 1 0 0 0 0 0 1 358890
-0.001296 -0.003046 0.121681 -0.468256 2.093847 -1.140055 -0.042471 1 0 0 0 0 0 1 359894
-0.001296 -0.003047 0.121681 -0.473493 2.083883 -1.142239 -0.042502 1 0 0 0 0 0 1 360883
-0.001291 -0.003066 0.121691 -0.552887 2.340881 -1.278032 -0.042567 1 0 0 0 0 0 1 362971
-0.001288 -0.003076 0.121694 -0.527924 2.245708 -1.211562 -0.042596 1 0 0 0 0 0 1 363884
-0.001287 -0.003080 0.121695 -0.508955 2.178016 -1.177695 -0.042637 1 0 0 0 0 0 1 365213
-0.001286 -0.003083 0.121696 -0.498673 2.142360 -1.164865 -0.042658 1 0 0 0 0 0 1 365884
-0.001286 -0.003084 0.121696 -0.493661 2.125512 -1.160913 -0.042690 1 0 0 0 0 0 1 366899
-0.001285 -0.003084 0.121696 -0.491320 2.117902 -1.160062 -0.042722 1 0 0 0 0 0 1 367905
-0.001285 -0.003085 0.121696 -0.490298 2.114841 -1.160307 -0.042752 1 0 0 0 0 0 1 368889
-0.001285 -0.003085 0.121696 -0.489976 2.114112 -1.160937 -0.042784 1 0 0 0 0 0 1 369891
-0.001285 -0.003085 0.121696 -0.489990 2.114533 -1.161732 -0.042815 1 0 0 0 0 0 1 370904
-0.001298 -0.003099 0.121685 -0.314252 2.300328 -1.010143 -0.042847 1 0 0 0 0 0 1 371903
-0.001305 -0.003105 0.121681 -0.376382 2.237748 -1.087734 -0.042877 1 0 0 0 0 0 1 372892
-0.001308 -0.003109 0.121679 -0.422933 2.190580 -1.128579 -0.042909 1 0 0 0 0 0 1 373904
-0.001309 -0.003111 0.121679 -0.448033 2.165718 -1.144754 -0.042940 1 0 0 0 0 0 1 374900
-0.001310 -0.003112 0.121679 -0.460985 2.153730 -1.151119 -0.042972 1 0 0 0 0 0 1 375905
-0.001305 -0.003131 0.121688 -0.543904 2.408266 -1.287330 -0.043003 1 0 0 0 0 0 1 376896
-0.001302 -0.003141 0.121692 -0.520938 2.312662 -1.221584 -0.043034 1 0 0 0 0 0 1 377896
-0.001301 -0.003145 0.121693 -0.502830 2.244211 -1.187683 -0.043065 1 0 0 0 0 0 1 378895
-0.001300 -0.003148 0.121693 -0.493152 2.208941 -1.175216 -0.043096 1 0 0 0 0 0 1 379892
-0.001300 -0.003149 0.121694 -0.488378 2.192061 -1.171283 -0.043128 1 0 0 0 0 0 1 380907
-0.001300 -0.003150 0.121694 -0.486141 2.184432 -1.170450 -0.043159 1 0 0 0 0 0 1 381907
-0.001300 -0.003150 0.121694 -0.485167 2.181370 -1.170663 -0.043189 1 0 0 0 0 0 1 382878
-0.001300 -0.003150 0.121694 -0.484868 2.180655 -1.171316 -0.043221 1 0 0 0 0 0 1 383877
-0.001300 -0.003150 0.121694 -0.484882 2.181124 -1.172102 -0.043252 1 0 0 0 0 0 1 384893
-0.001300 -0.003150 0.121694 -0.485078 2.182125 -1.172922 -0.043284 1 0 0 0 0 0 1 385894
-0.001300 -0.003150 0.121694 -0.485338 2.183395 -1.173745 -0.043315 1 0 0 0 0 0 1 386882
-0.001300 -0.003150 0.121694 -0.485650 2.184853 -1.174599 -0.043346 1 0 0 0 0 0 1 387895
-0.001300 -0.003150 0.121694 -0.485993 2.186372 -1.175452 -0.043378 1 0 0 0 0 0 1 388900
-0.001313 -0.003164 0.121682 -0.310373 2.372686 -1.023620 -0.043409 1 0 0 0 0 0 1 389898
-0.001319 -0.003170 0.121679 -0.372484 2.310567 -1.101268 -0.043440 1 0 0 0 0 0 1 390892
-0.001322 -0.003174 0.121677 -0.419010 2.263611 -1.142137 -0.043471 1 0 0 0 0 0 1 391894
-0.001324 -0.003176 0.121677 -0.444101 2.238895 -1.158333 -0.043502 1 0 0 0 0 0 1 392892
-0.001325 -0.003177 0.121677 -0.457031 2.226978 -1.164706 -0.043534 1 0 0 0 0 0 1 393896
-0.001325 -0.003177 0.121676 -0.463700 2.221742 -1.167488 -0.043565 1 0 0 0 0 0 1 394895
-0.001325 -0.003177 0.121676 -0.467212 2.219875 -1.169018 -0.043596 1 0 0 0 0 0 1 395893
-0.001326 -0.003177 0.121676 -0.469144 2.219748 -1.170100 -0.043628 1 0 0 0 0 0 1 396896
-0.001326 -0.003177 0.121676 -0.470278 2.220496 -1.171025 -0.043659 1 0 0 0 0 0 1 397910
-0.001326 -0.003177 0.121676 -0.471002 2.221619 -1.171888 -0.043690 1 0 0 0 0 0 1 398892
-0.001326 -0.003177 0.121676 -0.471547 2.222990 -1.172730 -0.043721 1 0 0 0 0 0 1 399895
-0.001326 -0.003177 0.121676 -0.471980 2.224473 -1.173578 -0.043752 1 0 0 0 0 0 1 400893
-0.001326 -0.003177 0.121676 -0.472372 2.226002 -1.174421 -0.043784 1 0 0 0 0 0 1 401893
-0.001326 -0.003177 0.121676 -0.472730 2.227571 -1.175255 -0.043815 1 0 0 0 0 0 1 402894
-0.001326 -0.003177 0.121676 -0.473086 2.229144 -1.176088 -0.043846 1 0 0 0 0 0 1 403896
-0.001326 -0.003177 0.121676 -0.473431 2.230713 -1.176928 -0.043877 1 0 0 0 0 0 1 404890
-0.001326 -0.003177 0.121676 -0.473770 2.232305 -1.177769 -0.043909 1 0 0 0 0 0 1 405893
-0.001326 -0.003177 0.121676 -0.474105 2.233882 -1.178601 -0.043940 1 0 0 0 0 0 1 406885
-0.001338 -0.003191 0.121665 -0.298486 2.420370 -1.026595 -0.043973 1 0 0 0 0 0 1 407943
-0.001345 -0.003198 0.121661 -0.360484 2.358413 -1.104268 -0.044004 1 0 0 0 0 0 1 408954
-0.001348 -0.003201 0.121660 -0.406949 2.311513 -1.145132 -0.044035 1 0 0 0 0 0 1 409935
-0.001350 -0.003203 0.121660 -0.432003 2.286850 -1.161337 -0.044067 1 0 0 0 0 0 1 410946
-0.001351 -0.003204 0.121659 -0.444916 2.274997 -1.167709 -0.044098 1 0 0 0 0 0 1 411959
-0.001351 -0.003204 0.121659 -0.451550 2.269711 -1.170467 -0.044128 1 0 0 0 0 0 1 412927
-0.001351 -0.003205 0.121659 -0.455058 2.267914 -1.172001 -0.044161 1 0 0 0 0 0 1 413952
-0.001351 -0.003205 0.121659 -0.456974 2.267796 -1.173070 -0.044192 1 0 0 0 0 0 1 414951
-0.001351 -0.003205 0.121659 -0.458098 2.268528 -1.173982 -0.044223 1 0 0 0 0 0 1 415951
-0.001351 -0.003205 0.121659 -0.458817 2.269695 -1.174854 -0.044254 1 0 0 0 0 0 1 416952
-0.001351 -0.003205 0.121659 -0.459337 2.271073 -1.175673 -0.044285 1 0 0 0 0 0 1 417946
-0.001351 -0.003205 0.121659 -0.459766 2.272573 -1.176525 -0.044317 1 0 0 0 0 0 1 418951
-0.001351 -0.003205 0.121659 -0.460141 2.274134 -1.177357 -0.044348 1 0 0 0 0 0 1 419957
-0.001351 -0.003205 0.121659 -0.460486 2.275672 -1.178170 -0.044379 1 0 0 0 0 0 1 420935
-0.001351 -0.003205 0.121659 -0.460825 2.277284 -1.178998 -0.044410 1 0 0 0 0 0 1 421948
-0.001351 -0.003205 0.121659 -0.461140 2.278847 -1.179825 -0.044441 1 0 0 0 0 0 1 422931
-0.001351 -0.003205 0.121659 -0.461481 2.280478 -1.180664 -0.044473 1 0 0 0 0 0 1 423948
-0.001351 -0.003205 0.121659 -0.461809 2.282047 -1.181487 -0.044504 1 0 0 0 0 0 1 424932
-0.001351 -0.003205 0.121659 -0.462131 2.283676 -1.182320 -0.044535 1 0 0 0 0 0 1 425944
-0.001364 -0.003218 0.121648 -0.286462 2.470089 -1.030012 -0.044566 1 0 0 0 0 0 1 426931
-0.001371 -0.003225 0.121644 -0.348325 2.408272 -1.107723 -0.044598 1 0 0 0 0 0 1 427946
-0.001374 -0.003229 0.121643 -0.394730 2.361447 -1.148594 -0.044629 1 0 0 0 0 0 1 428932
-0.001376 -0.003230 0.121642 -0.419745 2.336833 -1.164806 -0.044660 1 0 0 0 0 0 1 429947
-0.001376 -0.003231 0.121642 -0.432632 2.324956 -1.171142 -0.044691 1 0 0 0 0 0 1 430933
-0.001377 -0.003232 0.121642 -0.439251 2.319752 -1.173915 -0.044723 1 0 0 0 0 0 1 431935
-0.001377 -0.003232 0.121642 -0.442750 2.317956 -1.175443 -0.044754 1 0 0 0 0 0 1 432947
-0.001377 -0.003232 0.121642 -0.444636 2.317825 -1.176481 -0.044785 1 0 0 0 0 0 1 433930
-0.001377 -0.003232 0.121642 -0.445746 2.318587 -1.177411 -0.044817 1 0 0 0 0 0 1 434947
-0.001377 -0.003232 0.121642 -0.446445 2.319670 -1.178200 -0.044846 1 0 0 0 0 0 1 435880
-0.001377 -0.003232 0.121642 -0.446944 2.321076 -1.179042 -0.044877 1 0 0 0 0 0 1 436890
-0.001377 -0.003232 0.121642 -0.447754 2.324571 -1.180867 -0.044947 1 0 0 0 0 0 1 439113
-0.001383 -0.003213 0.121632 -0.371606 2.065158 -1.048109 -0.044971 1 0 0 0 0 0 1 439893
-0.001386 -0.003204 0.121629 -0.398477 2.161083 -1.116199 -0.045017 1 0 0 0 0 0 1 441350
-0.001387 -0.003199 0.121628 -0.418656 2.230109 -1.151521 -0.045033 1 0 0 0 0 0 1 441880
-0.001369 -0.003201 0.121617 -0.688713 2.326166 -1.025222 -0.045065 1 0 0 0 0 0 1 442892
-0.001360 -0.003202 0.121613 -0.602562 2.326772 -1.101308 -0.045096 1 0 0 0 0 0 1 443878
-0.001355 -0.003203 0.121612 -0.537938 2.322026 -1.140551 -0.045127 1 0 0 0 0 0 1 444890
-0.001359 -0.003184 0.121602 -0.427341 2.058922 -1.022535 -0.045158 1 0 0 0 0 0 1 445880
-0.001360 -0.003175 0.121598 -0.436650 2.151763 -1.095557 -0.045190 1 0 0 0 0 0 1 446889
-0.001361 -0.003170 0.121597 -0.448275 2.220295 -1.133138 -0.045222 1 0 0 0 0 0 1 447904
-0.001362 -0.003168 0.121597 -0.455030 2.257086 -1.147987 -0.045253 1 0 0 0 0 0 1 448902
-0.001343 -0.003171 0.121586 -0.717587 2.334894 -1.013213 -0.045284 1 0 0 0 0 0 1 449890
-0.001334 -0.003173 0.121582 -0.627719 2.326315 -1.086286 -0.045315 1 0 0 0 0 0 1 450894
-0.001335 -0.003155 0.121571 -0.484807 2.056482 -0.990810 -0.045346 1 0 0 0 0 0 1 451896
-0.001335 -0.003146 0.121568 -0.476077 2.145109 -1.072911 -0.045378 1 0 0 0 0 0 1 452897
-0.001336 -0.003142 0.121566 -0.478496 2.211306 -1.113750 -0.045409 1 0 0 0 0 0 1 453888
-0.001336 -0.003139 0.121566 -0.480669 2.246917 -1.129739 -0.045440 1 0 0 0 0 0 1 454879
-0.001317 -0.003143 0.121555 -0.740879 2.324152 -0.995288 -0.045471 1 0 0 0 0 0 1 455889
-0.001308 -0.003144 0.121552 -0.649956 2.315251 -1.068513 -0.045502 1 0 0 0 0 0 1 456892
-0.001303 -0.003145 0.121550 -0.582953 2.305733 -1.106726 -0.045534 1 0 0 0 0 0 1 457900
-0.001306 -0.003127 0.121540 -0.471169 2.040390 -0.988098 -0.045565 1 0 0 0 0 0 1 458892
-0.001308 -0.003118 0.121537 -0.479881 2.131862 -1.061034 -0.045596 1 0 0 0 0 0 1 459895
-0.001309 -0.003113 0.121535 -0.491182 2.199667 -1.098564 -0.045628 1 0 0 0 0 0 1 460899
-0.001309 -0.003111 0.121535 -0.497803 2.236096 -1.113370 -0.045659 1 0 0 0 0 0 1 461890
-0.001309 -0.003110 0.121535 -0.501424 2.255152 -1.119173 -0.045690 1 0 0 0 0 0 1 462894
-0.001328 -0.003104 0.121514 -0.250825 2.190152 -0.834778 -0.045721 1 0 0 0 0 0 1 463896
-0.001337 -0.003101 0.121506 -0.339793 2.225949 -0.979990 -0.045752 1 0 0 0 0 0 1 464889
-0.001342 -0.003100 0.121504 -0.406516 2.249320 -1.055871 -0.045784 1 0 0 0 0 0 1 465898
-0.001344 -0.003099 0.121503 -0.442491 2.261532 -1.085427 -0.045815 1 0 0 0 0 0 1 466901
-0.001345 -0.003099 0.121503 -0.460963 2.268108 -1.096514 -0.045846 1 0 0 0 0 0 1 467892
-0.001333 -0.003084 0.121483 -0.652939 2.070402 -0.826196 -0.045877 1 0 0 0 0 0 1 468891
-0.001326 -0.003077 0.121476 -0.592444 2.147362 -0.965893 -0.045909 1 0 0 0 0 0 1 469891
-0.001323 -0.003073 0.121473 -0.547434 2.202107 -1.038768 -0.045940 1 0 0 0 0 0 1 470889
-0.001322 -0.003071 0.121472 -0.523863 2.231112 -1.067166 -0.045971 1 0 0 0 0 0 1 471893
-0.001327 -0.003052 0.121462 -0.435863 1.986017 -0.943729 -0.046002 1 0 0 0 0 0 1 472891
-0.001329 -0.003042 0.121459 -0.456541 2.087368 -1.015125 -0.046034 1 0 0 0 0 0 1 473888
-0.001330 -0.003037 0.121457 -0.473832 2.160109 -1.052083 -0.046065 1 0 0 0 0 0 1 474891
-0.001336 -0.003016 0.121447 -0.407137 1.939010 -0.932471 -0.046098 1 0 0 0 0 0 1 475949
-0.001340 -0.003005 0.121444 -0.438518 2.052339 -1.005385 -0.046129 1 0 0 0 0 0 1 476953
-0.001341 -0.003000 0.121442 -0.461165 2.131054 -1.042888 -0.046160 1 0 0 0 0 0 1 477949
-0.001342 -0.002997 0.121442 -0.473467 2.172948 -1.057663 -0.046192 1 0 0 0 0 0 1 478952
-0.001361 -0.002991 0.121421 -0.227437 2.119874 -0.776026 -0.046222 1 0 0 0 0 0 1 479929
-0.001370 -0.002987 0.121413 -0.318419 2.161089 -0.922502 -0.046254 1 0 0 0 0 0 1 480957
-0.001375 -0.002986 0.121411 -0.386137 2.187130 -0.998787 -0.046286 1 0 0 0 0 0 1 481965
-0.001377 -0.002985 0.121410 -0.422615 2.200653 -1.028435 -0.046317 1 0 0 0 0 0 1 482960
-0.001384 -0.002966 0.121400 -0.365114 1.947952 -0.905025 -0.046348 1 0 0 0 0 0 1 483958
-0.001388 -0.002956 0.121396 -0.400912 2.045115 -0.976715 -0.046379 1 0 0 0 0 0 1 484948
-0.001395 -0.002933 0.121385 -0.349565 1.855864 -0.879161 -0.046410 1 0 0 0 0 0 1 485948
-0.001398 -0.002921 0.121381 -0.389122 1.986576 -0.961120 -0.046442 1 0 0 0 0 0 1 486947
-0.001400 -0.002915 0.121380 -0.415953 2.074027 -1.001921 -0.046473 1 0 0 0 0 0 1 487949
-0.001407 -0.002894 0.121370 -0.354199 1.860515 -0.883034 -0.046504 1 0 0 0 0 0 1 488952
-0.001391 -0.002887 0.121356 -0.646858 2.035975 -0.816103 -0.046535 1 0 0 0 0 0 1 489934
-0.001389 -0.002865 0.121341 -0.502850 1.837585 -0.789354 -0.046567 1 0 0 0 0 0 1 490951
-0.001388 -0.002854 0.121336 -0.474331 1.957630 -0.908310 -0.046597 1 0 0 0 0 0 1 491935
-0.001388 -0.002849 0.121334 -0.465089 2.038847 -0.963247 -0.046629 1 0 0 0 0 0 1 492946
-0.001393 -0.002827 0.121324 -0.385202 1.822206 -0.849180 -0.046661 1 0 0 0 0 0 1 493951
-0.001396 -0.002817 0.121320 -0.409725 1.936987 -0.924671 -0.046692 1 0 0 0 0 0 1 494944
-0.001402 -0.002793 0.121309 -0.352862 1.756909 -0.827911 -0.046723 1 0 0 0 0 0 1 495952
-0.001406 -0.002781 0.121305 -0.389548 1.891649 -0.910580 -0.046754 1 0 0 0 0 0 1 496950
-0.001413 -0.002756 0.121294 -0.338910 1.721758 -0.816302 -0.046785 1 0 0 0 0 0 1 497949
-0.001417 -0.002744 0.121290 -0.378663 1.861468 -0.899962 -0.046817 1 0 0 0 0 0 1 498947
-0.001424 -0.002719 0.121279 -0.329582 1.694136 -0.805898 -0.046848 1 0 0 0 0 0 1 499948
-0.001428 -0.002706 0.121275 -0.370075 1.834978 -0.889763 -0.046879 1 0 0 0 0 0 1 500949
-0.001435 -0.002681 0.121264 -0.321425 1.668317 -0.795615 -0.046910 1 0 0 0 0 0 1 501945
-0.001439 -0.002669 0.121260 -0.362066 1.809394 -0.879559 -0.046942 1 0 0 0 0 0 1 502955
-0.001447 -0.002644 0.121248 -0.313526 1.642915 -0.785297 -0.046972 1 0 0 0 0 0 1 503933
-0.001456 -0.002613 0.121235 -0.278317 1.525050 -0.733480 -0.047004 1 0 0 0 0 0 1 504949
-0.001473 -0.002611 0.121219 -0.155532 1.895460 -0.690390 -0.047035 1 0 0 0 0 0 1 505929
-0.001488 -0.002591 0.121203 -0.175198 1.689207 -0.682288 -0.047066 1 0 0 0 0 0 1 506942
-0.001495 -0.002582 0.121198 -0.265294 1.793616 -0.809763 -0.047097 1 0 0 0 0 0 1 507928
-0.001504 -0.002558 0.121186 -0.243293 1.607169 -0.731670 -0.047129 1 0 0 0 0 0 1 508945
-0.001514 -0.002528 0.121172 -0.221544 1.478891 -0.685534 -0.047160 1 0 0 0 0 0 1 509928
-0.001501 -0.002517 0.121157 -0.540776 1.717209 -0.657259 -0.047192 1 0 0 0 0 0 1 510943
-0.001499 -0.002493 0.121142 -0.411190 1.552671 -0.643363 -0.047224 1 0 0 0 0 0 1 511977
-0.001504 -0.002462 0.121126 -0.313839 1.429991 -0.631539 -0.047254 1 0 0 0 0 0 1 512945
-0.001507 -0.002447 0.121121 -0.334436 1.613347 -0.757842 -0.047348 1 0 0 0 0 0 1 515963
-0.001500 -0.002406 0.121089 -0.460495 1.272392 -0.402693 -0.047443 1 0 0 0 0 0 1 518981
-0.001503 -0.002367 0.121068 -0.354723 1.237088 -0.493880 -0.047449 1 0 0 0 0 0 1 519170
-0.001515 -0.002311 0.121041 -0.206516 0.961894 -0.403845 -0.047471 1 0 0 0 0 0 1 519880
-0.001521 -0.002283 0.121031 -0.266217 1.290562 -0.620574 -0.047502 1 0 0 0 0 0 1 520889
-0.001530 -0.002250 0.121018 -0.235117 1.241941 -0.584487 -0.047533 1 0 0 0 0 0 1 521877
-0.001540 -0.002215 0.121003 -0.209562 1.184675 -0.554006 -0.047565 1 0 0 0 0 0 1 522888
-0.001545 -0.002198 0.120998 -0.267407 1.398209 -0.672371 -0.047596 1 0 0 0 0 0 1 523878
-0.001534 -0.002175 0.120976 -0.487963 1.330501 -0.449633 -0.047627 1 0 0 0 0 0 1 524887
-0.001529 -0.002163 0.120968 -0.441547 1.469881 -0.609236 -0.047658 1 0 0 0 0 0 1 525877
-0.001532 -0.002139 0.120956 -0.328442 1.298654 -0.551461 -0.047695 1 0 0 0 0 0 1 527048
-0.001539 -0.002108 0.120941 -0.258828 1.177041 -0.513067 -0.047721 1 0 0 0 0 0 1 527879
-0.001542 -0.002093 0.120936 -0.294269 1.357893 -0.629009 -0.047752 1 0 0 0 0 0 1 528890
-0.001549 -0.002067 0.120924 -0.244402 1.214790 -0.544832 -0.047783 1 0 0 0 0 0 1 529880
-0.001540 -0.002039 0.120900 -0.467808 1.167902 -0.356413 -0.047815 1 0 0 0 0 0 1 530887
-0.001535 -0.002026 0.120892 -0.428696 1.336456 -0.538908 -0.047846 1 0 0 0 0 0 1 531893
-0.001538 -0.002001 0.120879 -0.320024 1.181841 -0.489582 -0.047877 1 0 0 0 0 0 1 532887
-0.001545 -0.001969 0.120864 -0.252800 1.068876 -0.454244 -0.047908 1 0 0 0 0 0 1 533887
-0.001554 -0.001935 0.120849 -0.214110 0.996780 -0.433263 -0.047940 1 0 0 0 0 0 1 534895
-0.001559 -0.001918 0.120844 -0.265653 1.203486 -0.556742 -0.047971 1 0 0 0 0 0 1 535885
-0.001567 -0.001891 0.120832 -0.224149 1.073994 -0.474684 -0.048002 1 0 0 0 0 0 1 536886
-0.001557 -0.001864 0.120807 -0.451717 1.033978 -0.287006 -0.048034 1 0 0 0 0 0 1 537892
-0.001553 -0.001850 0.120799 -0.414552 1.205081 -0.470207 -0.048065 1 0 0 0 0 0 1 538894
-0.001556 -0.001825 0.120786 -0.307032 1.052323 -0.420457 -0.048096 1 0 0 0 0 0 1 539891
-0.001563 -0.001793 0.120771 -0.240383 0.940255 -0.384836 -0.048128 1 0 0 0 0 0 1 540896
-0.001567 -0.001778 0.120766 -0.276952 1.124526 -0.502691 -0.048158 1 0 0 0 0 0 1 541880
-0.001574 -0.001752 0.120754 -0.227973 0.984164 -0.418043 -0.048190 1 0 0 0 0 0 1 542898
-0.001559 -0.001743 0.120740 -0.526730 1.194647 -0.368639 -0.048221 1 0 0 0 0 0 1 543899
-0.001557 -0.001720 0.120725 -0.387171 1.015951 -0.342972 -0.048252 1 0 0 0 0 0 1 544890
-0.001561 -0.001690 0.120709 -0.284778 0.885959 -0.326260 -0.048284 1 0 0 0 0 0 1 545890
-0.001564 -0.001675 0.120704 -0.301509 1.060258 -0.452095 -0.048315 1 0 0 0 0 0 1 546889
-0.001570 -0.001649 0.120692 -0.242545 0.915112 -0.369941 -0.048346 1 0 0 0 0 0 1 547888
-0.001579 -0.001618 0.120678 -0.202159 0.807522 -0.321677 -0.048377 1 0 0 0 0 0 1 548888
-0.001565 -0.001607 0.120662 -0.510983 1.053321 -0.296072 -0.048408 1 0 0 0 0 0 1 549886
-0.001558 -0.001601 0.120657 -0.452163 1.149768 -0.419000 -0.048440 1 0 0 0 0 0 1 550888
-0.001560 -0.001580 0.120645 -0.327449 0.939474 -0.335488 -0.048471 1 0 0 0 0 0 1 551889
-0.001566 -0.001551 0.120631 -0.251377 0.796618 -0.286724 -0.048502 1 0 0 0 0 0 1 552890
-0.001569 -0.001536 0.120626 -0.282855 0.964427 -0.400645 -0.048534 1 0 0 0 0 0 1 553888
-0.001577 -0.001511 0.120614 -0.231516 0.816577 -0.313691 -0.048565 1 0 0 0 0 0 1 554889
-0.001580 -0.001498 0.120610 -0.269676 0.962691 -0.403732 -0.048596 1 0 0 0 0 0 1 555889
-0.001582 -0.001491 0.120608 -0.295747 1.057439 -0.447391 -0.048627 1 0 0 0 0 0 1 556895
-0.001588 -0.001470 0.120598 -0.235047 0.852019 -0.323853 -0.048659 1 0 0 0 0 0 1 557892
-0.001592 -0.001459 0.120594 -0.267625 0.967260 -0.400091 -0.048690 1 0 0 0 0 0 1 558891
-0.001593 -0.001454 0.120593 -0.290780 1.046436 -0.438791 -0.048721 1 0 0 0 0 0 1 559889
-0.001599 -0.001432 0.120582 -0.228633 0.833355 -0.313351 -0.048752 1 0 0 0 0 0 1 560889
-0.001603 -0.001422 0.120578 -0.260417 0.944610 -0.389045 -0.048783 1 0 0 0 0 0 1 561887
-0.001610 -0.001398 0.120567 -0.208539 0.766931 -0.287118 -0.048815 1 0 0 0 0 0 1 562891
-0.001613 -0.001386 0.120563 -0.246126 0.897598 -0.372170 -0.048846 1 0 0 0 0 0 1 563888
-0.001620 -0.001362 0.120551 -0.197281 0.729857 -0.273485 -0.048877 1 0 0 0 0 0 1 564887
-0.001624 -0.001350 0.120547 -0.236365 0.865360 -0.359766 -0.048909 1 0 0 0 0 0 1 565889
-0.001626 -0.001344 0.120546 -0.262874 0.954754 -0.402120 -0.048940 1 0 0 0 0 0 1 566890
-0.001632 -0.001322 0.120535 -0.202542 0.747096 -0.277523 -0.048971 1 0 0 0 0 0 1 567889
-0.001636 -0.001312 0.120531 -0.235102 0.860660 -0.353831 -0.049002 1 0 0 0 0 0 1 568885
-0.001637 -0.001306 0.120530 -0.258246 0.938956 -0.392580 -0.049034 1 0 0 0 0 0 1 569888
-0.001643 -0.001285 0.120519 -0.196235 0.725851 -0.266559 -0.049065 1 0 0 0 0 0 1 570887
-0.001647 -0.001275 0.120516 -0.227904 0.836557 -0.342490 -0.049096 1 0 0 0 0 0 1 571886
-0.001654 -0.001251 0.120504 -0.176092 0.658997 -0.240076 -0.049127 1 0 0 0 0 0 1 572893
-0.001657 -0.001239 0.120500 -0.213540 0.789176 -0.325402 -0.049158 1 0 0 0 0 0 1 573881
-0.001664 -0.001215 0.120488 -0.164765 0.621577 -0.226252 -0.049190 1 0 0 0 0 0 1 574885
-0.001668 -0.001203 0.120484 -0.203693 0.756607 -0.312827 -0.049221 1 0 0 0 0 0 1 575891
-0.001670 -0.001197 0.120483 -0.230114 0.845727 -0.355289 -0.049252 1 0 0 0 0 0 1 576869
-0.001676 -0.001175 0.120472 -0.169893 0.638374 -0.230114 -0.049284 1 0 0 0 0 0 1 577888
-0.001680 -0.001165 0.120468 -0.202330 0.751534 -0.306685 -0.049315 1 0 0 0 0 0 1 578886
-0.001681 -0.001159 0.120467 -0.225379 0.829566 -0.345538 -0.049346 1 0 0 0 0 0 1 579885
-0.001687 -0.001138 0.120456 -0.163478 0.616764 -0.218944 -0.049377 1 0 0 0 0 0 1 580887
-0.001691 -0.001128 0.120453 -0.195013 0.727067 -0.295121 -0.049408 1 0 0 0 0 0 1 581887
-0.001698 -0.001104 0.120441 -0.143284 0.549701 -0.192239 -0.049440 1 0 0 0 0 0 1 582887
-0.001701 -0.001092 0.120437 -0.180572 0.679421 -0.277838 -0.049471 1 0 0 0 0 0 1 583886
-0.001703 -0.001087 0.120436 -0.206159 0.765878 -0.319964 -0.049502 1 0 0 0 0 0 1 584886
-0.001709 -0.001065 0.120425 -0.145636 0.557487 -0.194234 -0.049533 1 0 0 0 0 0 1 585881
-0.001712 -0.001055 0.120421 -0.177761 0.669719 -0.270932 -0.049565 1 0 0 0 0 0 1 586885
-0.001714 -0.001049 0.120420 -0.200661 0.747285 -0.309845 -0.049597 1 0 0 0 0 0 1 587930
-0.001720 -0.001028 0.120409 -0.138791 0.534540 -0.182820 -0.049629 1 0 0 0 0 0 1 588929
-0.001723 -0.001018 0.120405 -0.170427 0.645333 -0.259536 -0.049713 1 0 0 0 0 0 1 591644
-0.001725 -0.001013 0.120404 -0.192834 0.721268 -0.298151 -0.049716 1 0 0 0 0 0 1 591739
-0.001731 -0.000992 0.120393 -0.130995 0.508604 -0.171152 -0.049784 1 0 0 0 0 0 1 593915
-0.001740 -0.000963 0.120379 -0.088059 0.364510 -0.105389 -0.049815 1 0 0 0 0 0 1 594889
-0.001744 -0.000948 0.120374 -0.135482 0.529605 -0.215179 -0.049846 1 0 0 0 0 0 1 595877
-0.001746 -0.000941 0.120373 -0.166829 0.635516 -0.266845 -0.049877 1 0 0 0 0 0 1 596886
-0.001747 -0.000938 0.120372 -0.183585 0.690848 -0.286299 -0.049908 1 0 0 0 0 0 1 597875
-0.001753 -0.000918 0.120361 -0.118078 0.465440 -0.150944 -0.049939 1 0 0 0 0 0 1 598875
-0.001756 -0.000908 0.120358 -0.147389 0.568465 -0.224647 -0.049971 1 0 0 0 0 0 1 599887
-0.001758 -0.000903 0.120357 -0.168856 0.641356 -0.262512 -0.050002 1 0 0 0 0 0 1 600874
-0.001759 -0.000900 0.120356 -0.180536 0.680093 -0.277058 -0.050038 1 0 0 0 0 0 1 602037
-0.001765 -0.000880 0.120346 -0.112456 0.446394 -0.139785 -0.050064 1 0 0 0 0 0 1 602877
-0.001767 -0.000871 0.120342 -0.140445 0.545149 -0.212939 -0.050096 1 0 0 0 0 0 1 603890
-0.001769 -0.000866 0.120341 -0.161231 0.615912 -0.250622 -0.050127 1 0 0 0 0 0 1 604880
-0.001770 -0.000863 0.120340 -0.172551 0.653504 -0.265065 -0.050158 1 0 0 0 0 0 1 605885
-0.001775 -0.000844 0.120330 -0.104345 0.419426 -0.127633 -0.050190 1 0 0 0 0 0 1 606883
-0.001778 -0.000834 0.120326 -0.132232 0.517826 -0.200842 -0.050222 1 0 0 0 0 0 1 607904
-0.001780 -0.000829 0.120325 -0.152946 0.588385 -0.238533 -0.050252 1 0 0 0 0 0 1 608884
-0.001786 -0.000809 0.120314 -0.090196 0.372729 -0.110156 -0.050283 1 0 0 0 0 0 1 609883
-0.001789 -0.000798 0.120310 -0.120857 0.480354 -0.186706 -0.050315 1 0 0 0 0 0 1 610884
-0.001791 -0.000793 0.120309 -0.143012 0.555541 -0.225600 -0.050346 1 0 0 0 0 0 1 611882
-0.001797 -0.000772 0.120298 -0.081019 0.342290 -0.097481 -0.050377 1 0 0 0 0 0 1 612893
-0.001800 -0.000762 0.120294 -0.112014 0.450980 -0.174239 -0.050408 1 0 0 0 0 0 1 613883
-0.001802 -0.000756 0.120293 -0.134329 0.526692 -0.213192 -0.050440 1 0 0 0 0 0 1 614902
-0.001784 -0.000758 0.120283 -0.406348 0.627386 -0.089563 -0.050471 1 0 0 0 0 0 1 615886
-0.001780 -0.000741 0.120269 -0.247374 0.374190 -0.021014 -0.050502 1 0 0 0 0 0 1 616887
-0.001778 -0.000732 0.120264 -0.208215 0.457238 -0.130243 -0.050534 1 0 0 0 0 0 1 617898
-0.001778 -0.000728 0.120262 -0.193464 0.519484 -0.181650 -0.050565 1 0 0 0 0 0 1 618888
-0.001777 -0.000726 0.120261 -0.186902 0.552714 -0.200947 -0.050596 1 0 0 0 0 0 1 619890
-0.001782 -0.000706 0.120251 -0.109884 0.316797 -0.064653 -0.050627 1 0 0 0 0 0 1 620887
-0.001785 -0.000697 0.120247 -0.133214 0.413702 -0.138646 -0.050658 1 0 0 0 0 0 1 621886
-0.001786 -0.000692 0.120246 -0.151663 0.483497 -0.176621 -0.050690 1 0 0 0 0 0 1 622887
-0.001787 -0.000690 0.120245 -0.161811 0.520581 -0.191131 -0.050721 1 0 0 0 0 0 1 623886
-0.001787 -0.000688 0.120245 -0.167097 0.539469 -0.196379 -0.050752 1 0 0 0 0 0 1 624884
-0.001793 -0.000669 0.120235 -0.095906 0.296329 -0.054913 -0.050783 1 0 0 0 0 0 1 625885
-0.001796 -0.000660 0.120231 -0.122053 0.389465 -0.127214 -0.050815 1 0 0 0 0 0 1 626883
-0.001797 -0.000655 0.120230 -0.141916 0.457371 -0.164599 -0.050846 1 0 0 0 0 0 1 627883
-0.001798 -0.000653 0.120230 -0.152756 0.493519 -0.178891 -0.050877 1 0 0 0 0 0 1 628888
-0.001798 -0.000652 0.120229 -0.158388 0.511906 -0.184059 -0.050908 1 0 0 0 0 0 1 629885
-0.001798 -0.000651 0.120229 -0.161301 0.521281 -0.185952 -0.050940 1 0 0 0 0 0 1 630883
-0.001799 -0.000651 0.120229 -0.162820 0.526127 -0.186680 -0.050971 1 0 0 0 0 0 1 631880
-0.001799 -0.000651 0.120229 -0.163619 0.528701 -0.187010 -0.051002 1 0 0 0 0 0 1 632889
-0.001799 -0.000651 0.120229 -0.164081 0.530173 -0.187195 -0.051034 1 0 0 0 0 0 1 633894
-0.001804 -0.000632 0.120219 -0.090453 0.278342 -0.043782 -0.051065 1 0 0 0 0 0 1 634886
-0.001807 -0.000623 0.120215 -0.115333 0.367014 -0.115502 -0.051096 1 0 0 0 0 0 1 635884
-0.001808 -0.000619 0.120214 -0.134528 0.432672 -0.152695 -0.051127 1 0 0 0 0 0 1 636876
-0.001809 -0.000616 0.120214 -0.145052 0.467675 -0.166920 -0.051158 1 0 0 0 0 0 1 637865
-0.001809 -0.000615 0.120213 -0.150529 0.485510 -0.172053 -0.051190 1 0 0 0 0 0 1 638885
-0.001809 -0.000615 0.120213 -0.153341 0.494586 -0.173927 -0.051221 1 0 0 0 0 0 1 639887
-0.001809 -0.000614 0.120213 -0.154812 0.499278 -0.174641 -0.051252 1 0 0 0 0 0 1 640883
-0.001809 -0.000614 0.120213 -0.155595 0.501766 -0.174963 -0.051283 1 0 0 0 0 0 1 641885
-0.001809 -0.000614 0.120213 -0.156049 0.503171 -0.175146 -0.051315 1 0 0 0 0 0 1 642885
-0.001810 -0.000614 0.120213 -0.156314 0.504030 -0.175279 -0.051346 1 0 0 0 0 0 1 643883
-0.001810 -0.000614 0.120213 -0.156491 0.504603 -0.175401 -0.051377 1 0 0 0 0 0 1 644885
-0.001810 -0.000614 0.120213 -0.156630 0.505053 -0.175502 -0.051408 1 0 0 0 0 0 1 645884
-0.001810 -0.000614 0.120213 -0.156753 0.505417 -0.175608 -0.051440 1 0 0 0 0 0 1 646882
-0.001810 -0.000614 0.120213 -0.156857 0.505786 -0.175733 -0.051472 1 0 0 0 0 0 1 647931
-0.001810 -0.000614 0.120213 -0.156964 0.506099 -0.175835 -0.051504 1 0 0 0 0 0 1 648930
-0.001810 -0.000614 0.120213 -0.157054 0.506419 -0.175936 -0.051535 1 0 0 0 0 0 1 649946
-0.001810 -0.000614 0.120213 -0.157150 0.506733 -0.176046 -0.051566 1 0 0 0 0 0 1 650927
-0.001810 -0.000614 0.120213 -0.157253 0.507030 -0.176142 -0.051596 1 0 0 0 0 0 1 651883
-0.001810 -0.000614 0.120213 -0.157338 0.507336 -0.176255 -0.051627 1 0 0 0 0 0 1 652886
-0.001815 -0.000596 0.120203 -0.083528 0.254893 -0.032582 -0.051658 1 0 0 0 0 0 1 653885
-0.001818 -0.000587 0.120199 -0.108249 0.343122 -0.104317 -0.051690 1 0 0 0 0 0 1 654885
-0.001819 -0.000582 0.120198 -0.127388 0.408535 -0.141515 -0.051721 1 0 0 0 0 0 1 655884
-0.001820 -0.000580 0.120198 -0.137877 0.443418 -0.155733 -0.051752 1 0 0 0 0 0 1 656882
-0.001820 -0.000579 0.120198 -0.143318 0.461170 -0.160869 -0.051783 1 0 0 0 0 0 1 657884
-0.001820 -0.000578 0.120197 -0.146116 0.470203 -0.162733 -0.051815 1 0 0 0 0 0 1 658884
-0.001820 -0.000578 0.120197 -0.147580 0.474872 -0.163441 -0.051846 1 0 0 0 0 0 1 659883
-0.001820 -0.000578 0.120197 -0.148357 0.477341 -0.163756 -0.051877 1 0 0 0 0 0 1 660885
-0.001820 -0.000578 0.120197 -0.148804 0.478724 -0.163932 -0.051908 1 0 0 0 0 0 1 661877
-0.001820 -0.000578 0.120197 -0.149061 0.479552 -0.164050 -0.051939 1 0 0 0 0 0 1 662872
-0.001820 -0.000578 0.120197 -0.149237 0.480124 -0.164170 -0.051973 1 0 0 0 0 0 1 663939
-0.001820 -0.000578 0.120197 -0.149372 0.480563 -0.164268 -0.052003 1 0 0 0 0 0 1 664926
-0.001820 -0.000578 0.120197 -0.149491 0.480911 -0.164367 -0.052035 1 0 0 0 0 0 1 665923
-0.001820 -0.000578 0.120197 -0.149711 0.481651 -0.164615 -0.052111 1 0 0 0 0 0 1 668365
-0.001820 -0.000578 0.120197 -0.149766 0.481833 -0.164659 -0.052129 1 0 0 0 0 0 1 668945
-0.001820 -0.000578 0.120197 -0.150004 0.482563 -0.164920 -0.052208 1 0 0 0 0 0 1 671463
-0.001826 -0.000559 0.120187 -0.076124 0.229934 -0.020950 -0.052222 1 0 0 0 0 0 1 671927
-0.001829 -0.000550 0.120183 -0.100811 0.317996 -0.092723 -0.052254 1 0 0 0 0 0 1 672942
-0.001830 -0.000546 0.120182 -0.119900 0.383314 -0.129937 -0.052285 1 0 0 0 0 0 1 673924
-0.001831 -0.000544 0.120182 -0.130383 0.418149 -0.144158 -0.052316 1 0 0 0 0 0 1 674939
-0.001831 -0.000542 0.120182 -0.135800 0.435856 -0.149281 -0.052346 1 0 0 0 0 0 1 675873
-0.001831 -0.000542 0.120181 -0.138601 0.444869 -0.151135 -0.052377 1 0 0 0 0 0 1 676883
-0.001831 -0.000542 0.120181 -0.140056 0.449502 -0.151829 -0.052408 1 0 0 0 0 0 1 677871
-0.001831 -0.000541 0.120181 -0.140827 0.451952 -0.152137 -0.052440 1 0 0 0 0 0 1 678884
-0.001831 -0.000541 0.120181 -0.141270 0.453321 -0.152307 -0.052471 1 0 0 0 0 0 1 679893
-0.001831 -0.000541 0.120181 -0.141523 0.454138 -0.152422 -0.052502 1 0 0 0 0 0 1 680874
-0.001837 -0.000523 0.120171 -0.067807 0.201992 -0.008352 -0.052539 1 0 0 0 0 0 1 682050
-0.001839 -0.000514 0.120167 -0.092469 0.290014 -0.080144 -0.052565 1 0 0 0 0 0 1 682885
-0.001841 -0.000509 0.120166 -0.111561 0.355314 -0.117381 -0.052596 1 0 0 0 0 0 1 683872
-0.001842 -0.000507 0.120166 -0.122034 0.390148 -0.131603 -0.052627 1 0 0 0 0 0 1 684882
-0.001842 -0.000506 0.120166 -0.127473 0.407860 -0.136725 -0.052658 1 0 0 0 0 0 1 685872
-0.001842 -0.000505 0.120166 -0.130270 0.416850 -0.138575 -0.052690 1 0 0 0 0 0 1 686882
-0.001842 -0.000505 0.120166 -0.131699 0.421470 -0.139264 -0.052721 1 0 0 0 0 0 1 687881
-0.001842 -0.000505 0.120165 -0.132477 0.423913 -0.139564 -0.052752 1 0 0 0 0 0 1 688885
-0.001842 -0.000505 0.120165 -0.132899 0.425248 -0.139726 -0.052784 1 0 0 0 0 0 1 689890
-0.001848 -0.000487 0.120155 -0.059284 0.173377 0.004538 -0.052815 1 0 0 0 0 0 1 690889
-0.001850 -0.000477 0.120151 -0.083961 0.261449 -0.067329 -0.052846 1 0 0 0 0 0 1 691890
-0.001852 -0.000473 0.120150 -0.103053 0.326754 -0.104591 -0.052877 1 0 0 0 0 0 1 692887
-0.001852 -0.000471 0.120150 -0.113520 0.361569 -0.118815 -0.052909 1 0 0 0 0 0 1 693889
-0.001853 -0.000470 0.120150 -0.118953 0.379263 -0.123924 -0.052940 1 0 0 0 0 0 1 694879
-0.001853 -0.000469 0.120150 -0.121738 0.388249 -0.125770 -0.052971 1 0 0 0 0 0 1 695889
-0.001853 -0.000469 0.120150 -0.123184 0.392857 -0.126460 -0.053002 1 0 0 0 0 0 1 696892
-0.001853 -0.000469 0.120150 -0.123946 0.395274 -0.126740 -0.053033 1 0 0 0 0 0 1 697880
-0.001853 -0.000468 0.120150 -0.124381 0.396616 -0.126897 -0.053066 1 0 0 0 0 0 1 698931
-0.001853 -0.000468 0.120150 -0.124618 0.397379 -0.126988 -0.053096 1 0 0 0 0 0 1 699887
-0.001853 -0.000468 0.120150 -0.124775 0.397887 -0.127084 -0.053127 1 0 0 0 0 0 1 700884
-0.001858 -0.000450 0.120139 -0.051030 0.145612 0.017406 -0.053158 1 0 0 0 0 0 1 701886
-0.001861 -0.000441 0.120135 -0.075600 0.233348 -0.054509 -0.053190 1 0 0 0 0 0 1 702885
-0.001863 -0.000437 0.120134 -0.094640 0.298481 -0.091768 -0.053221 1 0 0 0 0 0 1 703882
-0.001863 -0.000434 0.120134 -0.105076 0.333198 -0.105990 -0.053252 1 0 0 0 0 0 1 704883
-0.001864 -0.000433 0.120134 -0.110492 0.350836 -0.111106 -0.053283 1 0 0 0 0 0 1 705885
-0.001864 -0.000433 0.120134 -0.113265 0.359782 -0.112942 -0.053315 1 0 0 0 0 0 1 706885
-0.001864 -0.000432 0.120134 -0.114704 0.364368 -0.113626 -0.053346 1 0 0 0 0 0 1 707889
-0.001864 -0.000432 0.120134 -0.115461 0.366767 -0.113900 -0.053377 1 0 0 0 0 0 1 708884
-0.001864 -0.000432 0.120134 -0.115883 0.368069 -0.114039 -0.053409 1 0 0 0 0 0 1 709893
-0.001864 -0.000432 0.120134 -0.116121 0.368833 -0.114132 -0.053440 1 0 0 0 0 0 1 710888
-0.001864 -0.000432 0.120134 -0.116269 0.369313 -0.114214 -0.053471 1 0 0 0 0 0 1 711888
-0.001864 -0.000432 0.120134 -0.116380 0.369670 -0.114276 -0.053502 1 0 0 0 0 0 1 712883
-0.001864 -0.000432 0.120134 -0.116468 0.369953 -0.114355 -0.053533 1 0 0 0 0 0 1 713883
-0.001864 -0.000432 0.120134 -0.116556 0.370199 -0.114411 -0.053565 1 0 0 0 0 0 1 714883
-0.001864 -0.000432 0.120134 -0.116621 0.370437 -0.114476 -0.053596 1 0 0 0 0 0 1 715887
-0.001864 -0.000432 0.120134 -0.116700 0.370657 -0.114556 -0.053627 1 0 0 0 0 0 1 716884
-0.001864 -0.000432 0.120134 -0.116761 0.370882 -0.114617 -0.053658 1 0 0 0 0 0 1 717884
-0.001864 -0.000432 0.120134 -0.116840 0.371101 -0.114677 -0.053690 1 0 0 0 0 0 1 718882
-0.001864 -0.000432 0.120134 -0.116897 0.371315 -0.114749 -0.053721 1 0 0 0 0 0 1 719883
-0.001864 -0.000432 0.120134 -0.116964 0.371530 -0.114817 -0.053752 1 0 0 0 0 0 1 720882
-0.001864 -0.000432 0.120134 -0.117044 0.371749 -0.114877 -0.053783 1 0 0 0 0 0 1 721883
-0.001864 -0.000432 0.120134 -0.117101 0.371963 -0.114949 -0.053815 1 0 0 0 0 0 1 722882
-0.001864 -0.000432 0.120134 -0.117188 0.372172 -0.115017 -0.053846 1 0 0 0 0 0 1 723881
-0.001864 -0.000432 0.120134 -0.117238 0.372394 -0.115084 -0.053877 1 0 0 0 0 0 1 724886
-0.001864 -0.000432 0.120134 -0.117304 0.372610 -0.115150 -0.053908 1 0 0 0 0 0 1 725883
-0.001864 -0.000432 0.120134 -0.117384 0.372829 -0.115211 -0.053940 1 0 0 0 0 0 1 726884
-0.001864 -0.000432 0.120134 -0.117441 0.373042 -0.115283 -0.053971 1 0 0 0 0 0 1 727881
-0.001864 -0.000432 0.120134 -0.117523 0.373273 -0.115351 -0.054002 1 0 0 0 0 0 1 728886
-0.001864 -0.000432 0.120134 -0.117577 0.373474 -0.115417 -0.054033 1 0 0 0 0 0 1 729874
-0.001864 -0.000432 0.120134 -0.117644 0.373692 -0.115485 -0.054065 1 0 0 0 0 0 1 730891
-0.001864 -0.000432 0.120134 -0.117732 0.373901 -0.115552 -0.054096 1 0 0 0 0 0 1 731888
-0.001864 -0.000432 0.120134 -0.117782 0.374121 -0.115618 -0.054127 1 0 0 0 0 0 1 732882
-0.001864 -0.000432 0.120134 -0.117860 0.374340 -0.115678 -0.054158 1 0 0 0 0 0 1 733881
-0.001864 -0.000432 0.120134 -0.117917 0.374554 -0.115750 -0.054190 1 0 0 0 0 0 1 734882
-0.001864 -0.000432 0.120134 -0.117996 0.374772 -0.115811 -0.054221 1 0 0 0 0 0 1 735882
-0.001864 -0.000432 0.120134 -0.118056 0.374997 -0.115890 -0.054252 1 0 0 0 0 0 1 736879
-0.001864 -0.000432 0.120134 -0.118119 0.375200 -0.115951 -0.054283 1 0 0 0 0 0 1 737865
-0.001864 -0.000432 0.120134 -0.118200 0.375421 -0.116012 -0.054315 1 0 0 0 0 0 1 738883
-0.001864 -0.000432 0.120134 -0.118265 0.375626 -0.116091 -0.054346 1 0 0 0 0 0 1 739882
-0.001864 -0.000432 0.120134 -0.118337 0.375852 -0.116146 -0.054377 1 0 0 0 0 0 1 740886
-0.001864 -0.000432 0.120134 -0.118393 0.376064 -0.116217 -0.054408 1 0 0 0 0 0 1 741873
-0.001864 -0.000432 0.120134 -0.118520 0.376473 -0.116344 -0.054467 1 0 0 0 0 0 1 743770
-0.001864 -0.000432 0.120134 -0.118742 0.377144 -0.116544 -0.054564 1 0 0 0 0 0 1 746861
-0.001864 -0.000432 0.120134 -0.118804 0.377374 -0.116625 -0.054596 1 0 0 0 0 0 1 747885
-0.001864 -0.000432 0.120134 -0.118880 0.377582 -0.116680 -0.054627 1 0 0 0 0 0 1 748882
-0.001864 -0.000432 0.120134 -0.118945 0.377783 -0.116758 -0.054658 1 0 0 0 0 0 1 749871
-0.001864 -0.000432 0.120134 -0.119017 0.378012 -0.116813 -0.054690 1 0 0 0 0 0 1 750882
-0.001869 -0.000414 0.120123 -0.045127 0.125260 0.028060 -0.054720 1 0 0 0 0 0 1 751871
-0.001872 -0.000405 0.120119 -0.069580 0.212620 -0.043804 -0.054752 1 0 0 0 0 0 1 752880
-0.001873 -0.000400 0.120118 -0.088554 0.277545 -0.081077 -0.054783 1 0 0 0 0 0 1 753870
-0.001874 -0.000398 0.120118 -0.098957 0.312156 -0.095295 -0.054814 1 0 0 0 0 0 1 754870
-0.001875 -0.000397 0.120118 -0.104349 0.329749 -0.100382 -0.054846 1 0 0 0 0 0 1 755874
-0.001875 -0.000396 0.120118 -0.107118 0.338654 -0.102217 -0.054877 1 0 0 0 0 0 1 756884
-0.001875 -0.000396 0.120117 -0.108546 0.343198 -0.102888 -0.054908 1 0 0 0 0 0 1 757873
-0.001875 -0.000396 0.120117 -0.109296 0.345576 -0.103155 -0.054940 1 0 0 0 0 0 1 758881
-0.001875 -0.000396 0.120117 -0.109714 0.346865 -0.103292 -0.054970 1 0 0 0 0 0 1 759871
-0.001875 -0.000396 0.120117 -0.109932 0.347600 -0.103378 -0.055002 1 0 0 0 0 0 1 760881
-0.001875 -0.000396 0.120117 -0.110100 0.348075 -0.103447 -0.055033 1 0 0 0 0 0 1 761870
-0.001875 -0.000396 0.120117 -0.110202 0.348395 -0.103507 -0.055065 1 0 0 0 0 0 1 762880
-0.001875 -0.000396 0.120117 -0.110288 0.348668 -0.103566 -0.055096 1 0 0 0 0 0 1 763880
-0.001875 -0.000396 0.120117 -0.110351 0.348902 -0.103631 -0.055127 1 0 0 0 0 0 1 764878
-0.001875 -0.000396 0.120117 -0.110420 0.349125 -0.103684 -0.055158 1 0 0 0 0 0 1 765878
-0.001875 -0.000396 0.120117 -0.110483 0.349328 -0.103743 -0.055190 1 0 0 0 0 0 1 766889
-0.001875 -0.000396 0.120117 -0.110554 0.349516 -0.103808 -0.055221 1 0 0 0 0 0 1 767885
-0.001875 -0.000396 0.120117 -0.110624 0.349734 -0.103861 -0.055252 1 0 0 0 0 0 1 768877
-0.001875 -0.000396 0.120117 -0.110672 0.349918 -0.103918 -0.055283 1 0 0 0 0 0 1 769871
-0.001875 -0.000396 0.120117 -0.110737 0.350130 -0.103984 -0.055315 1 0 0 0 0 0 1 770888
-0.001875 -0.000396 0.120117 -0.110808 0.350319 -0.104031 -0.055346 1 0 0 0 0 0 1 771886
-0.001875 -0.000396 0.120117 -0.110863 0.350525 -0.104101 -0.055377 1 0 0 0 0 0 1 772887
-0.001875 -0.000396 0.120117 -0.110933 0.350714 -0.104148 -0.055408 1 0 0 0 0 0 1 773883
-0.001875 -0.000396 0.120117 -0.110996 0.350913 -0.104225 -0.055440 1 0 0 0 0 0 1 774889
-0.001875 -0.000396 0.120117 -0.111047 0.351106 -0.104272 -0.055471 1 0 0 0 0 0 1 775884
-0.001875 -0.000396 0.120117 -0.111124 0.351318 -0.104330 -0.055502 1 0 0 0 0 0 1 776885
-0.001875 -0.000396 0.120117 -0.111176 0.351514 -0.104395 -0.055533 1 0 0 0 0 0 1 777880
-0.001875 -0.000396 0.120117 -0.111246 0.351703 -0.104441 -0.055565 1 0 0 0 0 0 1 778881
-0.001875 -0.000396 0.120117 -0.111301 0.351909 -0.104512 -0.055596 1 0 0 0 0 0 1 779883
-0.001875 -0.000396 0.120117 -0.111359 0.352096 -0.104565 -0.055627 1 0 0 0 0 0 1 780880
-0.001875 -0.000396 0.120117 -0.111436 0.352307 -0.104624 -0.055658 1 0 0 0 0 0 1 781880
-0.001875 -0.000396 0.120117 -0.111493 0.352483 -0.104689 -0.055690 1 0 0 0 0 0 1 782880
-0.001875 -0.000396 0.120117 -0.111563 0.352701 -0.104742 -0.055721 1 0 0 0 0 0 1 783882
-0.001880 -0.000377 0.120107 -0.037622 0.099758 0.040447 -0.055752 1 0 0 0 0 0 1 784882
-0.001883 -0.000368 0.120103 -0.061999 0.186875 -0.031426 -0.055783 1 0 0 0 0 0 1 785867
-0.001884 -0.000364 0.120102 -0.080938 0.251688 -0.068696 -0.055815 1 0 0 0 0 0 1 786883
-0.001885 -0.000361 0.120102 -0.091319 0.286228 -0.082896 -0.055846 1 0 0 0 0 0 1 787882
-0.001885 -0.000360 0.120102 -0.096697 0.303776 -0.087999 -0.055877 1 0 0 0 0 0 1 788882
-0.001886 -0.000360 0.120101 -0.099456 0.312647 -0.089812 -0.055908 1 0 0 0 0 0 1 789880
-0.001886 -0.000360 0.120101 -0.100880 0.317181 -0.090482 -0.055940 1 0 0 0 0 0 1 790881
-0.001886 -0.000359 0.120101 -0.101624 0.319537 -0.090742 -0.055971 1 0 0 0 0 0 1 791880
-0.001886 -0.000359 0.120101 -0.102022 0.320794 -0.090872 -0.056002 1 0 0 0 0 0 1 792879
-0.001886 -0.000359 0.120101 -0.102259 0.321524 -0.090945 -0.056033 1 0 0 0 0 0 1 793881
-0.001886 -0.000359 0.120101 -0.102409 0.321970 -0.091004 -0.056065 1 0 0 0 0 0 1 794880
-0.001886 -0.000359 0.120101 -0.102508 0.322280 -0.091063 -0.056096 1 0 0 0 0 0 1 795881
-0.001886 -0.000359 0.120101 -0.102585 0.322525 -0.091108 -0.056127 1 0 0 0 0 0 1 796880
-0.001886 -0.000359 0.120101 -0.102642 0.322739 -0.091164 -0.056158 1 0 0 0 0 0 1 797878
-0.001886 -0.000359 0.120101 -0.102706 0.322944 -0.091209 -0.056190 1 0 0 0 0 0 1 798880
-0.001886 -0.000359 0.120101 -0.102766 0.323137 -0.091266 -0.056221 1 0 0 0 0 0 1 799879
-0.001886 -0.000359 0.120101 -0.102824 0.323319 -0.091317 -0.056252 1 0 0 0 0 0 1 800882
-0.001886 -0.000359 0.120101 -0.102901 0.323492 -0.091369 -0.056283 1 0 0 0 0 0 1 801882
-0.001886 -0.000359 0.120101 -0.102940 0.323677 -0.091419 -0.056315 1 0 0 0 0 0 1 802880
-0.001886 -0.000359 0.120101 -0.102995 0.323857 -0.091470 -0.056346 1 0 0 0 0 0 1 803881
-0.001886 -0.000359 0.120101 -0.103064 0.324040 -0.091514 -0.056377 1 0 0 0 0 0 1 804881
-0.001886 -0.000359 0.120101 -0.103110 0.324215 -0.091570 -0.056408 1 0 0 0 0 0 1 805873
-0.001886 -0.000359 0.120101 -0.103178 0.324399 -0.091615 -0.056440 1 0 0 0 0 0 1 806879
-0.001886 -0.000359 0.120101 -0.103225 0.324577 -0.091672 -0.056471 1 0 0 0 0 0 1 807885
-0.001886 -0.000359 0.120101 -0.103280 0.324755 -0.091723 -0.056502 1 0 0 0 0 0 1 808878
-0.001886 -0.000359 0.120101 -0.103358 0.324929 -0.091775 -0.056533 1 0 0 0 0 0 1 809881
-0.001886 -0.000359 0.120101 -0.103407 0.325144 -0.091833 -0.056570 1 0 0 0 0 0 1 811048
-0.001886 -0.000359 0.120101 -0.103468 0.325307 -0.091872 -0.056598 1 0 0 0 0 0 1 811937
-0.001886 -0.000359 0.120101 -0.103514 0.325485 -0.091929 -0.056629 1 0 0 0 0 0 1 812939
-0.001886 -0.000359 0.120101 -0.103582 0.325667 -0.091973 -0.056660 1 0 0 0 0 0 1 813938
-0.001886 -0.000359 0.120101 -0.103628 0.325844 -0.092030 -0.056691 1 0 0 0 0 0 1 814938
-0.001886 -0.000359 0.120101 -0.103684 0.326023 -0.092081 -0.056723 1 0 0 0 0 0 1 815937
-0.001886 -0.000359 0.120101 -0.103760 0.326230 -0.092132 -0.056758 1 0 0 0 0 0 1 817071
-0.001886 -0.000359 0.120101 -0.103807 0.326374 -0.092189 -0.056785 1 0 0 0 0 0 1 817938
-0.001886 -0.000359 0.120101 -0.103950 0.326818 -0.092296 -0.056863 1 0 0 0 0 0 1 820421
-0.001886 -0.000359 0.120101 -0.103970 0.326917 -0.092333 -0.056878 1 0 0 0 0 0 1 820924
-0.001886 -0.000359 0.120101 -0.104117 0.327384 -0.092466 -0.056960 1 0 0 0 0 0 1 823521
-0.001886 -0.000359 0.120101 -0.104153 0.327463 -0.092481 -0.056973 1 0 0 0 0 0 1 823944
-0.001886 -0.000359 0.120101 -0.104205 0.327659 -0.092542 -0.057007 1 0 0 0 0 0 1 825046
-0.001886 -0.000359 0.120101 -0.104267 0.327822 -0.092582 -0.057035 1 0 0 0 0 0 1 825938
-0.001886 -0.000359 0.120101 -0.104321 0.327987 -0.092644 -0.057066 1 0 0 0 0 0 1 826922
-0.001886 -0.000359 0.120101 -0.104370 0.328177 -0.092691 -0.057098 1 0 0 0 0 0 1 827937
-0.001886 -0.000359 0.120101 -0.104444 0.328379 -0.092740 -0.057132 1 0 0 0 0 0 1 829045
-0.001886 -0.000359 0.120101 -0.104485 0.328537 -0.092791 -0.057160 1 0 0 0 0 0 1 829936
-0.001886 -0.000359 0.120101 -0.104562 0.328749 -0.092844 -0.057196 1 0 0 0 0 0 1 831102
-0.001886 -0.000359 0.120101 -0.104603 0.328908 -0.092895 -0.057225 1 0 0 0 0 0 1 832002
-0.001886 -0.000359 0.120101 -0.104658 0.329087 -0.092947 -0.057256 1 0 0 0 0 0 1 832998
-0.001886 -0.000359 0.120101 -0.104720 0.329247 -0.092984 -0.057283 1 0 0 0 0 0 1 833871
-0.001886 -0.000359 0.120101 -0.104783 0.329441 -0.093055 -0.057319 1 0 0 0 0 0 1 835014
-0.001886 -0.000359 0.120101 -0.104843 0.329627 -0.093093 -0.057349 1 0 0 0 0 0 1 835995
-0.001886 -0.000359 0.120101 -0.104889 0.329807 -0.093149 -0.057381 1 0 0 0 0 0 1 837004
-0.001886 -0.000359 0.120101 -0.104956 0.329987 -0.093194 -0.057412 1 0 0 0 0 0 1 837994
-0.001891 -0.000341 0.120091 -0.030909 0.076658 0.052414 -0.057440 1 0 0 0 0 0 1 838880
-0.001894 -0.000332 0.120087 -0.055191 0.163467 -0.019417 -0.057474 1 0 0 0 0 0 1 839993
-0.001895 -0.000327 0.120086 -0.074064 0.228067 -0.056667 -0.057502 1 0 0 0 0 0 1 840869
-0.001896 -0.000325 0.120086 -0.084418 0.262524 -0.070872 -0.057533 1 0 0 0 0 0 1 841879
-0.001896 -0.000324 0.120085 -0.089785 0.280036 -0.075979 -0.057568 1 0 0 0 0 0 1 842997
-0.001896 -0.000323 0.120085 -0.092537 0.288884 -0.077775 -0.057600 1 0 0 0 0 0 1 844005
-0.001897 -0.000323 0.120085 -0.093951 0.293381 -0.078431 -0.057631 1 0 0 0 0 0 1 845015
-0.001897 -0.000323 0.120085 -0.094695 0.295703 -0.078690 -0.057662 1 0 0 0 0 0 1 846003
-0.001897 -0.000323 0.120085 -0.095081 0.296951 -0.078808 -0.057694 1 0 0 0 0 0 1 847031
-0.001897 -0.000323 0.120085 -0.095303 0.297637 -0.078865 -0.057721 1 0 0 0 0 0 1 847875
-0.001897 -0.000323 0.120085 -0.095439 0.298073 -0.078930 -0.057752 1 0 0 0 0 0 1 848879
-0.001897 -0.000323 0.120085 -0.095538 0.298387 -0.078967 -0.057787 1 0 0 0 0 0 1 850010
-0.001897 -0.000323 0.120085 -0.095622 0.298618 -0.079016 -0.057819 1 0 0 0 0 0 1 851022
-0.001897 -0.000323 0.120085 -0.095674 0.298813 -0.079066 -0.057850 1 0 0 0 0 0 1 852007
-0.001897 -0.000323 0.120085 -0.095737 0.298978 -0.079103 -0.057881 1 0 0 0 0 0 1 853000
-0.001897 -0.000323 0.120085 -0.095785 0.299160 -0.079145 -0.057912 1 0 0 0 0 0 1 854004
-0.001902 -0.000305 0.120075 -0.021769 0.045845 0.066687 -0.057947 1 0 0 0 0 0 1 855110
-0.001905 -0.000296 0.120071 -0.045980 0.132458 -0.005180 -0.057975 1 0 0 0 0 0 1 856008
-0.001906 -0.000291 0.120070 -0.064833 0.196999 -0.042443 -0.058006 1 0 0 0 0 0 1 857007
-0.001907 -0.000289 0.120070 -0.075170 0.231402 -0.056654 -0.058037 1 0 0 0 0 0 1 858004
-0.001907 -0.000288 0.120069 -0.080521 0.248862 -0.061736 -0.058069 1 0 0 0 0 0 1 859015
-0.001907 -0.000287 0.120069 -0.083256 0.257690 -0.063538 -0.058100 1 0 0 0 0 0 1 860004
-0.001907 -0.000287 0.120069 -0.084673 0.262169 -0.064184 -0.058131 1 0 0 0 0 0 1 861014
-0.001907 -0.000287 0.120069 -0.085403 0.264440 -0.064424 -0.058158 1 0 0 0 0 0 1 861863
-0.001907 -0.000287 0.120069 -0.085785 0.265675 -0.064539 -0.058189 1 0 0 0 0 0 1 862863
-0.001907 -0.000287 0.120069 -0.086016 0.266389 -0.064600 -0.058225 1 0 0 0 0 0 1 864007
-0.001907 -0.000287 0.120069 -0.086138 0.266777 -0.064646 -0.058252 1 0 0 0 0 0 1 864878
-0.001907 -0.000287 0.120069 -0.086227 0.267062 -0.064677 -0.058283 1 0 0 0 0 0 1 865878
-0.001913 -0.000268 0.120059 -0.012232 0.013793 0.081352 -0.058315 1 0 0 0 0 0 1 866882
-0.001916 -0.000259 0.120055 -0.036399 0.100341 0.009449 -0.058350 1 0 0 0 0 0 1 868004
-0.001917 -0.000255 0.120054 -0.055248 0.164809 -0.027841 -0.058381 1 0 0 0 0 0 1 869002
-0.001918 -0.000252 0.120054 -0.065576 0.199175 -0.042047 -0.058412 1 0 0 0 0 0 1 870004
-0.001918 -0.000251 0.120053 -0.070924 0.216625 -0.047122 -0.058443 1 0 0 0 0 0 1 871002
-0.001918 -0.000251 0.120053 -0.073657 0.225412 -0.048920 -0.058475 1 0 0 0 0 0 1 872003
-0.001918 -0.000250 0.120053 -0.075061 0.229874 -0.049553 -0.058506 1 0 0 0 0 0 1 873002
-0.001918 -0.000250 0.120053 -0.075794 0.232160 -0.049797 -0.058537 1 0 0 0 0 0 1 874003
-0.001918 -0.000250 0.120053 -0.076162 0.233350 -0.049895 -0.058564 1 0 0 0 0 0 1 874878
-0.001918 -0.000250 0.120053 -0.076381 0.234024 -0.049943 -0.058596 1 0 0 0 0 0 1 875878
-0.001918 -0.000250 0.120053 -0.076508 0.234427 -0.049989 -0.058631 1 0 0 0 0 0 1 877008
-0.001918 -0.000250 0.120053 -0.076591 0.234693 -0.050011 -0.058662 1 0 0 0 0 0 1 878001
-0.001918 -0.000250 0.120053 -0.076666 0.234892 -0.050045 -0.058695 1 0 0 0 0 0 1 879039
-0.001918 -0.000250 0.120053 -0.076708 0.235055 -0.050079 -0.058726 1 0 0 0 0 0 1 880060
-0.001918 -0.000250 0.120053 -0.076760 0.235183 -0.050100 -0.058757 1 0 0 0 0 0 1 881039
-0.001918 -0.000250 0.120053 -0.076798 0.235330 -0.050126 -0.058789 1 0 0 0 0 0 1 882060
-0.001918 -0.000250 0.120053 -0.076840 0.235463 -0.050154 -0.058822 1 0 0 0 0 0 1 883107
-0.001918 -0.000250 0.120053 -0.076891 0.235587 -0.050173 -0.058852 1 0 0 0 0 0 1 884072
-0.001918 -0.000250 0.120053 -0.076929 0.235699 -0.050212 -0.058883 1 0 0 0 0 0 1 885060
-0.001918 -0.000250 0.120053 -0.076974 0.235834 -0.050227 -0.058914 1 0 0 0 0 0 1 886065
-0.001918 -0.000250 0.120053 -0.077007 0.235972 -0.050266 -0.058946 1 0 0 0 0 0 1 887089
-0.001918 -0.000250 0.120053 -0.077043 0.236084 -0.050287 -0.058977 1 0 0 0 0 0 1 888064
-0.001918 -0.000250 0.120053 -0.077095 0.236211 -0.050307 -0.059008 1 0 0 0 0 0 1 889068
-0.001918 -0.000250 0.120053 -0.077125 0.236333 -0.050339 -0.059039 1 0 0 0 0 0 1 890060
-0.001918 -0.000250 0.120053 -0.077182 0.236479 -0.050367 -0.059072 1 0 0 0 0 0 1 891112
-0.001918 -0.000250 0.120053 -0.077207 0.236585 -0.050393 -0.059101 1 0 0 0 0 0 1 892059
-0.001918 -0.000250 0.120053 -0.077254 0.236701 -0.050426 -0.059133 1 0 0 0 0 0 1 893070
-0.001918 -0.000250 0.120053 -0.077299 0.236831 -0.050440 -0.059163 1 0 0 0 0 0 1 894033
-0.001918 -0.000250 0.120053 -0.077331 0.236965 -0.050473 -0.059197 1 0 0 0 0 0 1 895117
-0.001918 -0.000250 0.120053 -0.077384 0.237098 -0.050500 -0.059227 1 0 0 0 0 0 1 896068
-0.001918 -0.000250 0.120053 -0.077411 0.237211 -0.050526 -0.059258 1 0 0 0 0 0 1 897073
-0.001918 -0.000250 0.120053 -0.077463 0.237338 -0.050546 -0.059289 1 0 0 0 0 0 1 898077
-0.001918 -0.000250 0.120053 -0.077497 0.237474 -0.050586 -0.059321 1 0 0 0 0 0 1 899087
-0.001918 -0.000250 0.120053 -0.077532 0.237586 -0.050606 -0.059352 1 0 0 0 0 0 1 900064
-0.001918 -0.000250 0.120053 -0.077593 0.237704 -0.050633 -0.059383 1 0 0 0 0 0 1 901064
-0.001918 -0.000250 0.120053 -0.077615 0.237831 -0.050659 -0.059413 1 0 0 0 0 0 1 902042
-0.001918 -0.000250 0.120053 -0.077669 0.237970 -0.050681 -0.059447 1 0 0 0 0 0 1 903128
-0.001918 -0.000250 0.120053 -0.077700 0.238096 -0.050718 -0.059476 1 0 0 0 0 0 1 904063
-0.001918 -0.000250 0.120053 -0.077736 0.238210 -0.050740 -0.059508 1 0 0 0 0 0 1 905059
-0.001918 -0.000250 0.120053 -0.077788 0.238335 -0.050759 -0.059538 1 0 0 0 0 0 1 906044
-0.001918 -0.000250 0.120053 -0.077819 0.238461 -0.050792 -0.059571 1 0 0 0 0 0 1 907075
-0.001918 -0.000250 0.120053 -0.077883 0.238593 -0.050827 -0.059602 1 0 0 0 0 0 1 908086
-0.001918 -0.000250 0.120053 -0.077902 0.238711 -0.050847 -0.059633 1 0 0 0 0 0 1 909071
-0.001918 -0.000250 0.120053 -0.077953 0.238838 -0.050866 -0.059664 1 0 0 0 0 0 1 910070
-0.001918 -0.000250 0.120053 -0.077984 0.238963 -0.050899 -0.059696 1 0 0 0 0 0 1 911088
-0.001918 -0.000250 0.120053 -0.078026 0.239097 -0.050932 -0.059727 1 0 0 0 0 0 1 912070
-0.001918 -0.000250 0.120053 -0.078074 0.239212 -0.050946 -0.059757 1 0 0 0 0 0 1 913042
-0.001918 -0.000250 0.120053 -0.078104 0.239335 -0.050978 -0.059789 1 0 0 0 0 0 1 914058
-0.001918 -0.000250 0.120053 -0.078158 0.239468 -0.051000 -0.059821 1 0 0 0 0 0 1 915098
-0.001918 -0.000250 0.120053 -0.078200 0.239594 -0.051046 -0.059853 1 0 0 0 0 0 1 916104
-0.001918 -0.000250 0.120053 -0.078225 0.239703 -0.051059 -0.059881 1 0 0 0 0 0 1 917001
-0.001918 -0.000250 0.120053 -0.078276 0.239829 -0.051078 -0.059912 1 0 0 0 0 0 1 917990
-0.001913 -0.000268 0.120064 -0.152469 0.493761 -0.197575 -0.059943 1 0 0 0 0 0 1 919002
-0.001910 -0.000277 0.120067 -0.128520 0.407933 -0.125676 -0.059974 1 0 0 0 0 0 1 919991
-0.001909 -0.000282 0.120069 -0.109824 0.343877 -0.088467 -0.060006 1 0 0 0 0 0 1 921000
-0.001908 -0.000284 0.120069 -0.099590 0.309832 -0.074360 -0.060037 1 0 0 0 0 0 1 921989
-0.001908 -0.000285 0.120069 -0.094340 0.292689 -0.069364 -0.060068 1 0 0 0 0 0 1 923000
-0.001908 -0.000286 0.120069 -0.091694 0.284171 -0.067626 -0.060099 1 0 0 0 0 0 1 923989
-0.001908 -0.000286 0.120069 -0.090380 0.279984 -0.067057 -0.060131 1 0 0 0 0 0 1 925003
-0.001908 -0.000286 0.120069 -0.089742 0.277959 -0.066882 -0.060162 1 0 0 0 0 0 1 925989
-0.001908 -0.000286 0.120069 -0.089450 0.277033 -0.066836 -0.060193 1 0 0 0 0 0 1 927001
-0.001907 -0.000286 0.120069 -0.089318 0.276629 -0.066849 -0.060224 1 0 0 0 0 0 1 927999
-0.001907 -0.000287 0.120069 -0.089271 0.276508 -0.066874 -0.060256 1 0 0 0 0 0 1 929006
-0.001907 -0.000287 0.120069 -0.089284 0.276511 -0.066908 -0.060287 1 0 0 0 0 0 1 929991
-0.001907 -0.000287 0.120069 -0.089301 0.276590 -0.066936 -0.060319 1 0 0 0 0 0 1 931019
-0.001907 -0.000287 0.120069 -0.089357 0.276699 -0.066977 -0.060350 1 0 0 0 0 0 1 932007
-0.001907 -0.000287 0.120069 -0.089390 0.276826 -0.067012 -0.060381 1 0 0 0 0 0 1 933006
-0.001907 -0.000287 0.120069 -0.089431 0.276953 -0.067039 -0.060411 1 0 0 0 0 0 1 933982
-0.001907 -0.000287 0.120069 -0.089467 0.277099 -0.067081 -0.060444 1 0 0 0 0 0 1 935027
-0.001907 -0.000287 0.120069 -0.089511 0.277237 -0.067115 -0.060474 1 0 0 0 0 0 1 935997
-0.001907 -0.000287 0.120069 -0.089569 0.277385 -0.067144 -0.060506 1 0 0 0 0 0 1 937005
-0.001902 -0.000305 0.120080 -0.163864 0.531643 -0.213620 -0.060537 1 0 0 0 0 0 1 938009
-0.001899 -0.000314 0.120083 -0.139926 0.445859 -0.141823 -0.060570 1 0 0 0 0 0 1 939042
-0.001898 -0.000318 0.120085 -0.121221 0.381819 -0.104674 -0.060600 1 0 0 0 0 0 1 940007
-0.001897 -0.000321 0.120085 -0.111016 0.347800 -0.090585 -0.060630 1 0 0 0 0 0 1 940983
-0.001897 -0.000322 0.120085 -0.105764 0.330678 -0.085594 -0.060662 1 0 0 0 0 0 1 942001
-0.001897 -0.000322 0.120085 -0.103123 0.322181 -0.083888 -0.060693 1 0 0 0 0 0 1 943002
-0.001897 -0.000323 0.120085 -0.101818 0.318023 -0.083317 -0.060725 1 0 0 0 0 0 1 944001
-0.001897 -0.000323 0.120085 -0.101183 0.316008 -0.083144 -0.060756 1 0 0 0 0 0 1 945002
-0.001897 -0.000323 0.120085 -0.100887 0.315106 -0.083119 -0.060787 1 0 0 0 0 0 1 946001
-0.001891 -0.000341 0.120096 -0.175098 0.569052 -0.229484 -0.060819 1 0 0 0 0 0 1 947032
-0.001889 -0.000350 0.120100 -0.151050 0.482990 -0.157766 -0.060849 1 0 0 0 0 0 1 947987
-0.001887 -0.000355 0.120101 -0.132330 0.418837 -0.120669 -0.060881 1 0 0 0 0 0 1 949005
-0.001886 -0.000357 0.120101 -0.122084 0.384753 -0.106603 -0.060912 1 0 0 0 0 0 1 950005
-0.001886 -0.000358 0.120101 -0.116849 0.367621 -0.101623 -0.060943 1 0 0 0 0 0 1 951001
-0.001886 -0.000359 0.120101 -0.114188 0.359123 -0.099915 -0.060975 1 0 0 0 0 0 1 952001
-0.001905 -0.000355 0.120111 0.150200 0.293253 -0.238984 -0.061006 1 0 0 0 0 0 1 952999
-0.001914 -0.000352 0.120115 0.061195 0.311827 -0.170406 -0.061037 1 0 0 0 0 0 1 954001
-0.001919 -0.000351 0.120116 -0.004906 0.326479 -0.134946 -0.061068 1 0 0 0 0 0 1 955000
-0.001921 -0.000351 0.120117 -0.039914 0.334491 -0.121518 -0.061100 1 0 0 0 0 0 1 956001
-0.001922 -0.000351 0.120117 -0.057570 0.338651 -0.116768 -0.061131 1 0 0 0 0 0 1 957005
-0.001923 -0.000350 0.120117 -0.066404 0.340834 -0.115160 -0.061162 1 0 0 0 0 0 1 958002
-0.001923 -0.000350 0.120117 -0.070833 0.342010 -0.114630 -0.061193 1 0 0 0 0 0 1 959001
-0.001923 -0.000350 0.120117 -0.073055 0.342693 -0.114484 -0.061226 1 0 0 0 0 0 1 960061
-0.001918 -0.000369 0.120127 -0.148577 0.597726 -0.260833 -0.061258 1 0 0 0 0 0 1 961063
-0.001915 -0.000378 0.120131 -0.125180 0.512057 -0.189199 -0.061288 1 0 0 0 0 0 1 962035
-0.001914 -0.000382 0.120132 -0.106755 0.448120 -0.152122 -0.061321 1 0 0 0 0 0 1 963078
-0.001913 -0.000384 0.120133 -0.096664 0.414159 -0.138071 -0.061352 1 0 0 0 0 0 1 964067
-0.001913 -0.000386 0.120133 -0.091470 0.397085 -0.133110 -0.061382 1 0 0 0 0 0 1 965036
-0.001912 -0.000386 0.120133 -0.088864 0.388642 -0.131422 -0.061413 1 0 0 0 0 0 1 966036
-0.001912 -0.000386 0.120133 -0.087560 0.384509 -0.130882 -0.061446 1 0 0 0 0 0 1 967091
-0.001900 -0.000373 0.120144 -0.265398 0.191899 -0.281748 -0.061477 1 0 0 0 0 0 1 968072
-0.001893 -0.000366 0.120147 -0.206135 0.254885 -0.207817 -0.061508 1 0 0 0 0 0 1 969069
-0.001890 -0.000363 0.120149 -0.161061 0.302576 -0.169576 -0.061539 1 0 0 0 0 0 1 970065
-0.001888 -0.000361 0.120149 -0.136930 0.328671 -0.155289 -0.061656 1 0 0 0 0 0 1 973803
-0.001887 -0.000360 0.120149 -0.124565 0.341805 -0.150194 -0.061696 1 0 0 0 0 0 1 975087
-0.001887 -0.000360 0.120149 -0.118357 0.348456 -0.148459 -0.061727 1 0 0 0 0 0 1 976077
-0.001887 -0.000360 0.120149 -0.115271 0.351869 -0.147908 -0.061758 1 0 0 0 0 0 1 977078
-0.001887 -0.000359 0.120149 -0.113755 0.353685 -0.147759 -0.061789 1 0 0 0 0 0 1 978068
-0.001887 -0.000359 0.120149 -0.113015 0.354672 -0.147754 -0.061820 1 0 0 0 0 0 1 979057
-0.001881 -0.000378 0.120160 -0.187175 0.610128 -0.294196 -0.061851 1 0 0 0 0 0 1 980059
-0.001878 -0.000387 0.120163 -0.163037 0.524593 -0.222650 -0.061882 1 0 0 0 0 0 1 981037
-0.001877 -0.000391 0.120165 -0.144241 0.460709 -0.185635 -0.061913 1 0 0 0 0 0 1 982035
-0.001876 -0.000394 0.120165 -0.134002 0.426790 -0.171623 -0.061946 1 0 0 0 0 0 1 983074
-0.001876 -0.000395 0.120165 -0.128730 0.409724 -0.166669 -0.061976 1 0 0 0 0 0 1 984036
-0.001876 -0.000395 0.120165 -0.126108 0.401298 -0.165008 -0.062008 1 0 0 0 0 0 1 985077
-0.001876 -0.000395 0.120165 -0.124791 0.397173 -0.164474 -0.062039 1 0 0 0 0 0 1 986070
-0.001876 -0.000396 0.120165 -0.124183 0.395217 -0.164347 -0.062072 1 0 0 0 0 0 1 987111
-0.001876 -0.000396 0.120165 -0.123893 0.394333 -0.164352 -0.062102 1 0 0 0 0 0 1 988067
-0.001876 -0.000396 0.120165 -0.123782 0.394005 -0.164407 -0.062133 1 0 0 0 0 0 1 989061
-0.001876 -0.000396 0.120165 -0.123744 0.393914 -0.164485 -0.062163 1 0 0 0 0 0 1 990040
-0.001876 -0.000396 0.120165 -0.123767 0.393991 -0.164566 -0.062196 1 0 0 0 0 0 1 991096
-0.001876 -0.000396 0.120165 -0.123819 0.394120 -0.164645 -0.062226 1 0 0 0 0 0 1 992060
-0.001876 -0.000396 0.120165 -0.123871 0.394280 -0.164727 -0.062258 1 0 0 0 0 0 1 993058
-0.001876 -0.000396 0.120165 -0.123925 0.394449 -0.164815 -0.062288 1 0 0 0 0 0 1 994041
-0.001876 -0.000396 0.120165 -0.123977 0.394648 -0.164888 -0.062321 1 0 0 0 0 0 1 995073
-0.001876 -0.000396 0.120165 -0.124045 0.394834 -0.164975 -0.062351 1 0 0 0 0 0 1 996060
-0.001876 -0.000396 0.120165 -0.124111 0.395043 -0.165065 -0.062383 1 0 0 0 0 0 1 997059
-0.001876 -0.000396 0.120165 -0.124163 0.395239 -0.165135 -0.062414 1 0 0 0 0 0 1 998060
-0.001876 -0.000396 0.120165 -0.124234 0.395435 -0.165226 -0.062446 1 0 0 0 0 0 1 999094
-0.001876 -0.000396 0.120165 -0.124292 0.395615 -0.165302 -0.062475 1 0 0 0 0 0 2 8
-0.001876 -0.000396 0.120165 -0.124342 0.395774 -0.165368 -0.062500 1 0 0 0 0 0 2 989
-0.001876 -0.000396 0.120165 -0.124334 0.395783 -0.165361 -0.062500 1 0 0 0 0 0 2 1999
-0.001876 -0.000396 0.120165 -0.124329 0.395772 -0.165374 -0.062500 1 0 0 0 0 0 2 2988
-0.001894 -0.000391 0.120175 0.139302 0.333953 -0.305286 -0.062500 1 0 0 0 0 0 2 3997
-0.001904 -0.000389 0.120179 0.049863 0.354448 -0.236929 -0.062500 1 0 0 0 0 0 2 4987
-0.001908 -0.000388 0.120180 -0.016449 0.369998 -0.201512 -0.062500 1 0 0 0 0 0 2 5997
-0.001911 -0.000387 0.120180 -0.051570 0.378345 -0.188038 -0.062500 1 0 0 0 0 0 2 6987
-0.001899 -0.000374 0.120191 -0.248004 0.191643 -0.334427 -0.062500 1 0 0 0 0 0 2 7998
-0.001893 -0.000367 0.120195 -0.197944 0.257583 -0.258911 -0.062500 1 0 0 0 0 0 2 8986
-0.001890 -0.000363 0.120197 -0.157411 0.306666 -0.220058 -0.062500 1 0 0 0 0 0 2 9998
-0.001884 -0.000380 0.120207 -0.209963 0.588074 -0.351779 -0.062500 1 0 0 0 0 0 2 10987
-0.001880 -0.000388 0.120211 -0.174692 0.515493 -0.274980 -0.062500 1 0 0 0 0 0 2 12003
-0.001878 -0.000392 0.120213 -0.150251 0.458000 -0.236063 -0.062500 1 0 0 0 0 0 2 13006
-0.001877 -0.000394 0.120213 -0.137137 0.427180 -0.221317 -0.062500 1 0 0 0 0 0 2 14032
-0.001877 -0.000395 0.120213 -0.130408 0.411575 -0.216068 -0.062500 1 0 0 0 0 0 2 15014
-0.001877 -0.000395 0.120213 -0.126999 0.403747 -0.214233 -0.062500 1 0 0 0 0 0 2 15994
-0.001877 -0.000396 0.120213 -0.125283 0.399857 -0.213601 -0.062500 1 0 0 0 0 0 2 16999
-0.001877 -0.000396 0.120213 -0.124408 0.397901 -0.213367 -0.062500 1 0 0 0 0 0 2 18004
-0.001876 -0.000396 0.120213 -0.123974 0.396928 -0.213297 -0.062500 1 0 0 0 0 0 2 19003
-0.001876 -0.000396 0.120213 -0.123772 0.396436 -0.213269 -0.062500 1 0 0 0 0 0 2 19992
-0.001876 -0.000396 0.120213 -0.123655 0.396200 -0.213259 -0.062500 1 0 0 0 0 0 2 21004
-0.001876 -0.000396 0.120213 -0.123601 0.396069 -0.213258 -0.062500 1 0 0 0 0 0 2 21999
-0.001895 -0.000392 0.120223 0.140181 0.334166 -0.353164 -0.062500 1 0 0 0 0 0 2 23001
-0.001905 -0.000389 0.120227 0.050707 0.354635 -0.284826 -0.062500 1 0 0 0 0 0 2 23983
-0.001909 -0.000388 0.120228 -0.015627 0.370166 -0.249400 -0.062500 1 0 0 0 0 0 2 24998
-0.001912 -0.000388 0.120228 -0.050754 0.378523 -0.235940 -0.062500 1 0 0 0 0 0 2 26000
-0.001900 -0.000374 0.120239 -0.247271 0.191743 -0.382308 -0.062500 1 0 0 0 0 0 2 26981
-0.001894 -0.000367 0.120243 -0.197195 0.257691 -0.306812 -0.062500 1 0 0 0 0 0 2 27979
-0.001891 -0.000363 0.120244 -0.156628 0.306811 -0.267949 -0.062500 1 0 0 0 0 0 2 28998
-0.001890 -0.000361 0.120245 -0.134589 0.333043 -0.253192 -0.062500 1 0 0 0 0 0 2 29999
-0.001889 -0.000361 0.120245 -0.123295 0.346330 -0.247938 -0.062500 1 0 0 0 0 0 2 30998
-0.001889 -0.000360 0.120245 -0.117605 0.353020 -0.246090 -0.062500 1 0 0 0 0 0 2 32003
-0.001888 -0.000360 0.120245 -0.114742 0.356358 -0.245453 -0.062500 1 0 0 0 0 0 2 33002
-0.001888 -0.000360 0.120245 -0.113315 0.358033 -0.245239 -0.062500 1 0 0 0 0 0 2 34003
-0.001888 -0.000360 0.120245 -0.112590 0.358869 -0.245156 -0.062500 1 0 0 0 0 0 2 34997
-0.001888 -0.000360 0.120245 -0.112225 0.359287 -0.245127 -0.062500 1 0 0 0 0 0 2 35998
-0.001888 -0.000360 0.120245 -0.112043 0.359496 -0.245113 -0.062500 1 0 0 0 0 0 2 36996
-0.001888 -0.000360 0.120245 -0.111962 0.359597 -0.245116 -0.062500 1 0 0 0 0 0 2 37997
-0.001888 -0.000360 0.120245 -0.111908 0.359655 -0.245115 -0.062500 1 0 0 0 0 0 2 38996
-0.001888 -0.000360 0.120245 -0.111892 0.359688 -0.245108 -0.062500 1 0 0 0 0 0 2 39998
-0.001888 -0.000360 0.120245 -0.111879 0.359687 -0.245113 -0.062500 1 0 0 0 0 0 2 40995
-0.001888 -0.000360 0.120245 -0.111870 0.359695 -0.245107 -0.062500 1 0 0 0 0 0 2 41996
-0.001888 -0.000360 0.120245 -0.111861 0.359704 -0.245119 -0.062500 1 0 0 0 0 0 2 42999
-0.001888 -0.000360 0.120245 -0.111868 0.359696 -0.245107 -0.062500 1 0 0 0 0 0 2 44055
-0.001907 -0.000355 0.120255 0.152001 0.297804 -0.384947 -0.062500 1 0 0 0 0 0 2 45058
-0.001916 -0.000353 0.120259 0.062470 0.318340 -0.316654 -0.062500 1 0 0 0 0 0 2 46031
-0.001921 -0.000352 0.120260 -0.003895 0.333889 -0.281251 -0.062500 1 0 0 0 0 0 2 47105
-0.001923 -0.000351 0.120260 -0.039041 0.342262 -0.267787 -0.062500 1 0 0 0 0 0 2 48065
-0.001924 -0.000351 0.120260 -0.056727 0.346515 -0.262992 -0.062500 1 0 0 0 0 0 2 49069
-0.001925 -0.000351 0.120260 -0.065572 0.348656 -0.261308 -0.062500 1 0 0 0 0 0 2 50068
-0.001925 -0.000351 0.120260 -0.069983 0.349721 -0.260733 -0.062500 1 0 0 0 0 0 2 51079
-0.001925 -0.000351 0.120260 -0.072191 0.350271 -0.260527 -0.062500 1 0 0 0 0 0 2 52058
-0.001926 -0.000351 0.120260 -0.073277 0.350544 -0.260460 -0.062500 1 0 0 0 0 0 2 53059
-0.001926 -0.000351 0.120260 -0.073835 0.350679 -0.260426 -0.062500 1 0 0 0 0 0 2 54064
-0.001913 -0.000337 0.120271 -0.252997 0.159591 -0.411535 -0.062500 1 0 0 0 0 0 2 55074
-0.001906 -0.000330 0.120275 -0.194208 0.223511 -0.337742 -0.062500 1 0 0 0 0 0 2 56061
-0.001903 -0.000327 0.120276 -0.149289 0.271593 -0.299481 -0.062500 1 0 0 0 0 0 2 57056
-0.001901 -0.000325 0.120277 -0.125077 0.297307 -0.284929 -0.062500 1 0 0 0 0 0 2 58072
-0.001901 -0.000324 0.120277 -0.112707 0.310332 -0.279739 -0.062500 1 0 0 0 0 0 2 59100
-0.001900 -0.000324 0.120277 -0.106459 0.316890 -0.277926 -0.062500 1 0 0 0 0 0 2 60060
-0.001900 -0.000324 0.120277 -0.103322 0.320153 -0.277295 -0.062500 1 0 0 0 0 0 2 61031
-0.001900 -0.000324 0.120277 -0.101752 0.321804 -0.277078 -0.062500 1 0 0 0 0 0 2 62032
-0.001900 -0.000323 0.120277 -0.100970 0.322628 -0.277001 -0.062500 1 0 0 0 0 0 2 63044
-0.001900 -0.000323 0.120277 -0.100589 0.323031 -0.276972 -0.062500 1 0 0 0 0 0 2 64031
-0.001900 -0.000323 0.120277 -0.100371 0.323231 -0.276957 -0.062500 1 0 0 0 0 0 2 65042
-0.001900 -0.000323 0.120277 -0.100287 0.323331 -0.276960 -0.062500 1 0 0 0 0 0 2 66077
-0.001900 -0.000323 0.120277 -0.100233 0.323388 -0.276959 -0.062500 1 0 0 0 0 0 2 67147
-0.001900 -0.000323 0.120277 -0.100205 0.323418 -0.276958 -0.062500 1 0 0 0 0 0 2 68070
-0.001900 -0.000323 0.120277 -0.100183 0.323426 -0.276958 -0.062500 1 0 0 0 0 0 2 69061
-0.001900 -0.000323 0.120277 -0.100185 0.323438 -0.276965 -0.062500 1 0 0 0 0 0 2 70065
-0.001887 -0.000310 0.120288 -0.279168 0.132179 -0.427946 -0.062500 1 0 0 0 0 0 2 71089
-0.001881 -0.000303 0.120291 -0.220198 0.196131 -0.354219 -0.062500 1 0 0 0 0 0 2 72037
-0.001877 -0.000299 0.120293 -0.175196 0.244217 -0.315991 -0.062500 1 0 0 0 0 0 2 73055
-0.001876 -0.000298 0.120293 -0.150930 0.269922 -0.301450 -0.062500 1 0 0 0 0 0 2 74038
-0.001894 -0.000292 0.120303 0.125450 0.220976 -0.436089 -0.062500 1 0 0 0 0 0 2 75071
-0.001903 -0.000290 0.120307 0.042135 0.248126 -0.366001 -0.062500 1 0 0 0 0 0 2 76057
-0.001907 -0.000289 0.120308 -0.021115 0.266982 -0.329974 -0.062500 1 0 0 0 0 0 2 77055
-0.001904 -0.000306 0.120319 -0.129326 0.532200 -0.463004 -0.062500 1 0 0 0 0 0 2 78036
-0.001902 -0.000315 0.120323 -0.122263 0.451442 -0.386500 -0.062500 1 0 0 0 0 0 2 79073
-0.001901 -0.000319 0.120324 -0.111961 0.389795 -0.347643 -0.062500 1 0 0 0 0 0 2 80038
-0.001901 -0.000321 0.120325 -0.105904 0.356906 -0.332915 -0.062500 1 0 0 0 0 0 2 81054
-0.001901 -0.000322 0.120325 -0.102704 0.340245 -0.327675 -0.062500 1 0 0 0 0 0 2 82064
-0.001888 -0.000309 0.120336 -0.280116 0.140586 -0.476814 -0.062500 1 0 0 0 0 0 2 83108
-0.001881 -0.000303 0.120339 -0.220295 0.200380 -0.402476 -0.062500 1 0 0 0 0 0 2 83996
-0.001878 -0.000299 0.120341 -0.174856 0.246417 -0.364021 -0.062500 1 0 0 0 0 0 2 84985
-0.001876 -0.000298 0.120341 -0.150359 0.271081 -0.349394 -0.062500 1 0 0 0 0 0 2 85995
-0.001894 -0.000293 0.120351 0.126232 0.221608 -0.483996 -0.062500 1 0 0 0 0 0 2 86985
-0.001903 -0.000290 0.120355 0.042941 0.248495 -0.413911 -0.062500 1 0 0 0 0 0 2 87996
-0.001908 -0.000289 0.120356 -0.020317 0.267220 -0.377880 -0.062500 1 0 0 0 0 0 2 88984
-0.001910 -0.000288 0.120356 -0.053908 0.277173 -0.364191 -0.062500 1 0 0 0 0 0 2 89995
-0.001911 -0.000288 0.120357 -0.070817 0.282213 -0.359299 -0.062500 1 0 0 0 0 0 2 90985
-0.001899 -0.000274 0.120367 -0.258398 0.093303 -0.508520 -0.062500 1 0 0 0 0 0 2 91994
-0.001893 -0.000267 0.120371 -0.203602 0.158601 -0.434260 -0.062500 1 0 0 0 0 0 2 92984
-0.001890 -0.000263 0.120373 -0.160666 0.207371 -0.395839 -0.062500 1 0 0 0 0 0 2 93995
-0.001888 -0.000262 0.120373 -0.137420 0.233420 -0.381226 -0.062500 1 0 0 0 0 0 2 94984
-0.001887 -0.000261 0.120373 -0.125542 0.246629 -0.376014 -0.062500 1 0 0 0 0 0 2 96000
-0.001887 -0.000260 0.120373 -0.119560 0.253253 -0.374184 -0.062500 1 0 0 0 0 0 2 96995
-0.001887 -0.000260 0.120373 -0.116537 0.256568 -0.373556 -0.062500 1 0 0 0 0 0 2 97994
-0.001887 -0.000260 0.120373 -0.115036 0.258218 -0.373329 -0.062500 1 0 0 0 0 0 2 99002
-0.001887 -0.000260 0.120404 -0.103952 0.260750 -0.810576 -0.062500 1 0 0 0 0 0 2 99994
-0.001887 -0.000260 0.120415 -0.110146 0.260033 -0.597229 -0.062500 1 0 0 0 0 0 2 101000
-0.001887 -0.000260 0.120419 -0.112602 0.259796 -0.486457 -0.062500 1 0 0 0 0 0 2 101991
-0.001887 -0.000260 0.120420 -0.113115 0.259819 -0.444263 -0.062500 1 0 0 0 0 0 2 102994
-0.001887 -0.000260 0.120421 -0.113086 0.259878 -0.429208 -0.062500 1 0 0 0 0 0 2 104000
-0.001887 -0.000260 0.120421 -0.112969 0.259935 -0.423941 -0.062500 1 0 0 0 0 0 2 105003
-0.001887 -0.000260 0.120421 -0.112870 0.259965 -0.422106 -0.062500 1 0 0 0 0 0 2 105996
-0.001887 -0.000260 0.120421 -0.112797 0.259987 -0.421459 -0.062500 1 0 0 0 0 0 2 107003
-0.001874 -0.000246 0.120432 -0.292067 0.068367 -0.572020 -0.062500 1 0 0 0 0 0 2 108006
-0.001863 -0.000258 0.120446 -0.307680 0.387871 -0.645183 -0.062500 1 0 0 0 0 0 2 108977
-0.001857 -0.000263 0.120451 -0.238560 0.350177 -0.535344 -0.062500 1 0 0 0 0 0 2 109996
-0.001854 -0.000266 0.120453 -0.195457 0.311707 -0.483612 -0.062500 1 0 0 0 0 0 2 110995
-0.001852 -0.000268 0.120453 -0.172763 0.290550 -0.464266 -0.062500 1 0 0 0 0 0 2 111997
-0.001851 -0.000268 0.120454 -0.161213 0.279792 -0.457405 -0.062500 1 0 0 0 0 0 2 112995
-0.001851 -0.000269 0.120454 -0.155377 0.274424 -0.454992 -0.062500 1 0 0 0 0 0 2 113996
-0.001870 -0.000264 0.120464 0.111860 0.209642 -0.594015 -0.062500 1 0 0 0 0 0 2 115000
-0.001879 -0.000262 0.120467 0.023670 0.228938 -0.525473 -0.062500 1 0 0 0 0 0 2 116002
-0.001878 -0.000279 0.120479 -0.116803 0.499391 -0.636725 -0.062500 1 0 0 0 0 0 2 117000
-0.001865 -0.000274 0.120494 -0.306988 0.229798 -0.702409 -0.062500 1 0 0 0 0 0 2 118000
-0.001858 -0.000272 0.120499 -0.246634 0.233754 -0.586863 -0.062500 1 0 0 0 0 0 2 118978
-0.001855 -0.000270 0.120501 -0.200005 0.249792 -0.532839 -0.062500 1 0 0 0 0 0 2 120032
-0.001853 -0.000270 0.120501 -0.174751 0.259265 -0.512641 -0.062500 1 0 0 0 0 0 2 121032
-0.001866 -0.000283 0.120522 0.027784 0.457697 -0.792033 -0.062500 1 0 0 0 0 0 2 122029
-0.001872 -0.000290 0.120529 -0.031315 0.394878 -0.649757 -0.062500 1 0 0 0 0 0 2 123098
-0.001862 -0.000280 0.120542 -0.255203 0.155675 -0.727127 -0.062500 1 0 0 0 0 0 2 124063
-0.001857 -0.000274 0.120547 -0.219331 0.194569 -0.625621 -0.062500 1 0 0 0 0 0 2 125066
-0.001855 -0.000272 0.120549 -0.185830 0.230046 -0.577449 -0.062500 1 0 0 0 0 0 2 126065
-0.001848 -0.000289 0.120560 -0.242078 0.505174 -0.706091 -0.062500 1 0 0 0 0 0 2 127088
-0.001864 -0.000293 0.120574 0.056089 0.366935 -0.767995 -0.062500 1 0 0 0 0 0 2 128059
-0.001871 -0.000295 0.120578 -0.009979 0.328242 -0.660397 -0.062500 1 0 0 0 0 0 2 129032
-0.001875 -0.000296 0.120580 -0.063781 0.312094 -0.610038 -0.062500 1 0 0 0 0 0 2 130031
-0.001864 -0.000283 0.120591 -0.272034 0.112557 -0.742031 -0.062500 1 0 0 0 0 0 2 131097
-0.001853 -0.000294 0.120606 -0.302156 0.428783 -0.808469 -0.062500 1 0 0 0 0 0 2 132054
-0.001848 -0.000300 0.120611 -0.240123 0.389068 -0.696424 -0.062500 1 0 0 0 0 0 2 133050
-0.001845 -0.000303 0.120613 -0.200555 0.349579 -0.643896 -0.062500 1 0 0 0 0 0 2 134099
-0.001843 -0.000304 0.120613 -0.179612 0.327922 -0.624262 -0.062500 1 0 0 0 0 0 2 135077
-0.001843 -0.000305 0.120613 -0.168932 0.316921 -0.617291 -0.062500 1 0 0 0 0 0 2 136058
-0.001856 -0.000319 0.120634 0.026178 0.505250 -0.901290 -0.062500 1 0 0 0 0 0 2 137060
-0.001862 -0.000326 0.120641 -0.036748 0.437052 -0.760789 -0.062500 1 0 0 0 0 0 2 138062
-0.001853 -0.000316 0.120654 -0.262756 0.195013 -0.838796 -0.062500 1 0 0 0 0 0 2 139081
-0.001848 -0.000311 0.120659 -0.227799 0.232578 -0.737500 -0.062500 1 0 0 0 0 0 2 140056
-0.001845 -0.000309 0.120661 -0.194747 0.267433 -0.689373 -0.062500 1 0 0 0 0 0 2 141061
-0.001844 -0.000307 0.120661 -0.176384 0.286512 -0.671324 -0.062500 1 0 0 0 0 0 2 142030
-0.001838 -0.000325 0.120672 -0.241885 0.552317 -0.811473 -0.062500 1 0 0 0 0 0 2 143064
-0.001835 -0.000334 0.120676 -0.212971 0.471084 -0.737767 -0.062500 1 0 0 0 0 0 2 144052
-0.001833 -0.000338 0.120677 -0.191709 0.409135 -0.699860 -0.062500 1 0 0 0 0 0 2 145029
-0.001851 -0.000336 0.120687 0.084525 0.313933 -0.825363 -0.062500 1 0 0 0 0 0 2 146027
-0.001855 -0.000353 0.120701 -0.074348 0.574046 -0.898468 -0.062500 1 0 0 0 0 0 2 147112
-0.001857 -0.000362 0.120706 -0.113760 0.495083 -0.789830 -0.062500 1 0 0 0 0 0 2 148034
-0.001858 -0.000366 0.120708 -0.128685 0.434853 -0.738592 -0.062500 1 0 0 0 0 0 2 149035
-0.001845 -0.000354 0.120719 -0.315096 0.210772 -0.870341 -0.062500 1 0 0 0 0 0 2 150268
-0.001839 -0.000349 0.120723 -0.259024 0.258685 -0.789941 -0.062500 1 0 0 0 0 0 2 151085
-0.001836 -0.000346 0.120725 -0.215366 0.298815 -0.749323 -0.062500 1 0 0 0 0 0 2 152052
-0.001829 -0.000363 0.120736 -0.266787 0.576880 -0.880331 -0.062500 1 0 0 0 0 0 2 153035
-0.001844 -0.000366 0.120749 0.034272 0.439558 -0.943412 -0.062500 1 0 0 0 0 0 2 154051
-0.001852 -0.000368 0.120754 -0.030614 0.401274 -0.836195 -0.062500 1 0 0 0 0 0 2 155087
-0.001855 -0.000369 0.120756 -0.083850 0.385355 -0.785933 -0.062500 1 0 0 0 0 0 2 156051
-0.001857 -0.000370 0.120757 -0.112271 0.377785 -0.767126 -0.062500 1 0 0 0 0 0 2 157036
-0.001858 -0.000370 0.120757 -0.126572 0.374059 -0.760445 -0.062500 1 0 0 0 0 0 2 158051
-0.001841 -0.000375 0.120778 -0.388563 0.436637 -1.055391 -0.062500 1 0 0 0 0 0 2 159072
-0.001832 -0.000377 0.120785 -0.308678 0.413596 -0.909723 -0.062500 1 0 0 0 0 0 2 160052
-0.001827 -0.000378 0.120788 -0.246369 0.396921 -0.834127 -0.062500 1 0 0 0 0 0 2 161036
-0.001844 -0.000374 0.120799 0.052365 0.326043 -0.945253 -0.062500 1 0 0 0 0 0 2 162051
-0.001852 -0.000373 0.120803 -0.020155 0.342267 -0.866749 -0.062500 1 0 0 0 0 0 2 163228
-0.001856 -0.000372 0.120804 -0.078042 0.355716 -0.827680 -0.062500 1 0 0 0 0 0 2 164054
-0.001853 -0.000389 0.120815 -0.184029 0.619592 -0.959232 -0.062500 1 0 0 0 0 0 2 165036
-0.001851 -0.000398 0.120819 -0.175425 0.536988 -0.882654 -0.062500 1 0 0 0 0 0 2 166068
-0.001850 -0.000403 0.120820 -0.164316 0.474349 -0.843729 -0.062500 1 0 0 0 0 0 2 167090
-0.001850 -0.000405 0.120821 -0.157875 0.440956 -0.828941 -0.062500 1 0 0 0 0 0 2 167984
-0.001868 -0.000402 0.120831 0.110573 0.361907 -0.963570 -0.062500 1 0 0 0 0 0 2 168993
-0.001859 -0.000405 0.120856 -0.232584 0.438662 -1.190827 -0.062500 1 0 0 0 0 0 2 169983
-0.001855 -0.000406 0.120864 -0.214884 0.427839 -1.009977 -0.062500 1 0 0 0 0 0 2 170992
-0.001852 -0.000407 0.120867 -0.185653 0.417862 -0.920914 -0.062500 1 0 0 0 0 0 2 171982
-0.001851 -0.000407 0.120868 -0.168492 0.412544 -0.887237 -0.062500 1 0 0 0 0 0 2 172991
-0.001850 -0.000407 0.120869 -0.159494 0.409912 -0.875243 -0.062500 1 0 0 0 0 0 2 173980
-0.001845 -0.000426 0.120879 -0.230065 0.665408 -1.017231 -0.062500 1 0 0 0 0 0 2 174990
-0.001842 -0.000435 0.120883 -0.203517 0.578325 -0.944528 -0.062500 1 0 0 0 0 0 2 175985
-0.001840 -0.000439 0.120884 -0.183443 0.513420 -0.906977 -0.062500 1 0 0 0 0 0 2 176992
-0.001859 -0.000437 0.120895 0.092622 0.416734 -1.032622 -0.062500 1 0 0 0 0 0 2 177982
-0.001868 -0.000436 0.120898 0.008306 0.419861 -0.959329 -0.062500 1 0 0 0 0 0 2 179027
-0.001872 -0.000436 0.120899 -0.055508 0.426741 -0.922076 -0.062500 1 0 0 0 0 0 2 180003
-0.001874 -0.000435 0.120900 -0.089402 0.430783 -0.907925 -0.062500 1 0 0 0 0 0 2 180991
-0.001875 -0.000435 0.120900 -0.106477 0.432875 -0.902876 -0.062500 1 0 0 0 0 0 2 181993
-0.001871 -0.000453 0.120911 -0.190175 0.690862 -1.047227 -0.062500 1 0 0 0 0 0 2 182998
-0.001868 -0.000463 0.120914 -0.170231 0.604912 -0.975420 -0.062500 1 0 0 0 0 0 2 183997
-0.001867 -0.000467 0.120915 -0.153442 0.540573 -0.938185 -0.062500 1 0 0 0 0 0 2 185167
-0.001853 -0.000456 0.120927 -0.324130 0.314211 -1.075152 -0.062500 1 0 0 0 0 0 2 185997
-0.001865 -0.000445 0.120941 0.005271 0.298884 -1.136360 -0.062500 1 0 0 0 0 0 2 187000
-0.001871 -0.000440 0.120945 -0.037022 0.359078 -1.028153 -0.062500 1 0 0 0 0 0 2 188000
-0.001874 -0.000438 0.120947 -0.078109 0.396219 -0.977455 -0.062500 1 0 0 0 0 0 2 188990
-0.001870 -0.000455 0.120958 -0.175601 0.672620 -1.104602 -0.062500 1 0 0 0 0 0 2 190002
-0.001868 -0.000463 0.120962 -0.162589 0.595870 -1.026688 -0.062500 1 0 0 0 0 0 2 190997
-0.001867 -0.000468 0.120963 -0.149266 0.536149 -0.987304 -0.062500 1 0 0 0 0 0 2 191995
-0.001867 -0.000470 0.120964 -0.141701 0.504186 -0.972350 -0.062500 1 0 0 0 0 0 2 192994
-0.001867 -0.000471 0.120964 -0.137754 0.488042 -0.967009 -0.062500 1 0 0 0 0 0 2 193994
-0.001885 -0.000467 0.120974 0.129648 0.417769 -1.104993 -0.062500 1 0 0 0 0 0 2 194993
-0.001895 -0.000465 0.120978 0.040654 0.434306 -1.036220 -0.062500 1 0 0 0 0 0 2 195993
-0.001899 -0.000464 0.120979 -0.025579 0.447913 -1.000556 -0.062500 1 0 0 0 0 0 2 196991
-0.001902 -0.000463 0.120979 -0.060672 0.455322 -0.986943 -0.062500 1 0 0 0 0 0 2 197991
-0.001903 -0.000463 0.120979 -0.078343 0.459085 -0.982085 -0.062500 1 0 0 0 0 0 2 198992
-0.001898 -0.000481 0.120990 -0.162407 0.718171 -1.126423 -0.062500 1 0 0 0 0 0 2 200090
-0.001896 -0.000491 0.120994 -0.142608 0.632549 -1.054707 -0.062500 1 0 0 0 0 0 2 201068
-0.001894 -0.000495 0.120995 -0.125891 0.568341 -1.017501 -0.062500 1 0 0 0 0 0 2 202192
-0.001894 -0.000497 0.120995 -0.116647 0.534160 -1.003298 -0.062500 1 0 0 0 0 0 2 203085
-0.001893 -0.000498 0.120995 -0.111865 0.516894 -0.998221 -0.062500 1 0 0 0 0 0 2 204063
-0.001893 -0.000499 0.120995 -0.109422 0.508241 -0.996442 -0.062500 1 0 0 0 0 0 2 205030
-0.001893 -0.000499 0.120995 -0.108189 0.503924 -0.995813 -0.062500 1 0 0 0 0 0 2 206066
-0.001912 -0.000495 0.121005 0.157934 0.439586 -1.135387 -0.062500 1 0 0 0 0 0 2 207104
-0.001921 -0.000493 0.121009 0.068184 0.459049 -1.067240 -0.062500 1 0 0 0 0 0 2 208052
-0.001926 -0.000492 0.121010 0.001554 0.474147 -1.031783 -0.062500 1 0 0 0 0 0 2 209055
-0.001928 -0.000491 0.121011 -0.033729 0.482292 -1.018261 -0.062500 1 0 0 0 0 0 2 210052
-0.001930 -0.000491 0.121011 -0.051514 0.486456 -1.013430 -0.062500 1 0 0 0 0 0 2 211046
-0.001930 -0.000491 0.121011 -0.060383 0.488532 -1.011729 -0.062500 1 0 0 0 0 0 2 212051
-0.001930 -0.000491 0.121011 -0.064808 0.489597 -1.011139 -0.062500 1 0 0 0 0 0 2 213029
-0.001931 -0.000491 0.121011 -0.067010 0.490126 -1.010924 -0.062500 1 0 0 0 0 0 2 214020
-0.001931 -0.000491 0.121011 -0.068118 0.490382 -1.010849 -0.062500 1 0 0 0 0 0 2 215085
-0.001931 -0.000491 0.121011 -0.068676 0.490503 -1.010828 -0.062500 1 0 0 0 0 0 2 216059
-0.001931 -0.000491 0.121011 -0.068941 0.490587 -1.010819 -0.062500 1 0 0 0 0 0 2 217070
-0.001931 -0.000491 0.121011 -0.069095 0.490616 -1.010814 -0.062500 1 0 0 0 0 0 2 218060
-0.001931 -0.000491 0.121011 -0.069152 0.490628 -1.010808 -0.062500 1 0 0 0 0 0 2 219099
-0.001931 -0.000491 0.121011 -0.069194 0.490650 -1.010815 -0.062500 1 0 0 0 0 0 2 220062
-0.001931 -0.000491 0.121011 -0.069205 0.490643 -1.010823 -0.062500 1 0 0 0 0 0 2 221061
-0.001931 -0.000491 0.121011 -0.069217 0.490645 -1.010818 -0.062500 1 0 0 0 0 0 2 222058
-0.001931 -0.000491 0.121011 -0.069218 0.490645 -1.010817 -0.062500 1 0 0 0 0 0 2 223083
-0.001931 -0.000491 0.121011 -0.069230 0.490647 -1.010811 -0.062500 1 0 0 0 0 0 2 224054
-0.001931 -0.000491 0.121011 -0.069219 0.490645 -1.010817 -0.062500 1 0 0 0 0 0 2 225065
-0.001931 -0.000491 0.121011 -0.069222 0.490656 -1.010804 -0.062500 1 0 0 0 0 0 2 226029
-0.001931 -0.000491 0.121011 -0.069218 0.490646 -1.010815 -0.062500 1 0 0 0 0 0 2 227074
-0.001925 -0.000509 0.121021 -0.144468 0.747945 -1.156796 -0.062500 1 0 0 0 0 0 2 228053
-0.001923 -0.000518 0.121025 -0.120275 0.661296 -1.085704 -0.062500 1 0 0 0 0 0 2 229027
-0.001921 -0.000523 0.121026 -0.101373 0.596590 -1.048727 -0.062500 1 0 0 0 0 0 2 230071
-0.001921 -0.000525 0.121027 -0.091015 0.562162 -1.034608 -0.062500 1 0 0 0 0 0 2 231079
-0.001920 -0.000526 0.121027 -0.085669 0.544756 -1.029550 -0.062500 1 0 0 0 0 0 2 232034
-0.001920 -0.000527 0.121027 -0.082957 0.536046 -1.027789 -0.062500 1 0 0 0 0 0 2 233031
-0.001939 -0.000523 0.121037 0.184041 0.469504 -1.166876 -0.062500 1 0 0 0 0 0 2 234069
-0.001948 -0.000521 0.121040 0.094606 0.487887 -1.098622 -0.062500 1 0 0 0 0 0 2 235089
-0.001953 -0.000519 0.121042 0.028140 0.502421 -1.063161 -0.062500 1 0 0 0 0 0 2 236053
-0.001955 -0.000519 0.121042 -0.007065 0.510300 -1.049602 -0.062500 1 0 0 0 0 0 2 237049
-0.001956 -0.000519 0.121042 -0.024789 0.514316 -1.044770 -0.062500 1 0 0 0 0 0 2 238033
-0.001957 -0.000519 0.121042 -0.033644 0.516351 -1.043072 -0.062500 1 0 0 0 0 0 2 239082
-0.001957 -0.000518 0.121042 -0.038077 0.517363 -1.042477 -0.062500 1 0 0 0 0 0 2 240052
-0.001957 -0.000518 0.121042 -0.040266 0.517873 -1.042262 -0.062500 1 0 0 0 0 0 2 241048
-0.001957 -0.000518 0.121042 -0.041373 0.518127 -1.042188 -0.062500 1 0 0 0 0 0 2 242032
-0.001957 -0.000518 0.121042 -0.041915 0.518267 -1.042173 -0.062500 1 0 0 0 0 0 2 243066
-0.001958 -0.000518 0.121042 -0.042200 0.518315 -1.042158 -0.062500 1 0 0 0 0 0 2 244034
-0.001958 -0.000518 0.121042 -0.042339 0.518358 -1.042160 -0.062500 1 0 0 0 0 0 2 245051
-0.001958 -0.000518 0.121042 -0.042407 0.518375 -1.042148 -0.062500 1 0 0 0 0 0 2 246058
-0.001958 -0.000518 0.121042 -0.042434 0.518382 -1.042154 -0.062500 1 0 0 0 0 0 2 247066
-0.001958 -0.000518 0.121042 -0.042447 0.518385 -1.042148 -0.062500 1 0 0 0 0 0 2 248050
-0.001958 -0.000518 0.121042 -0.042456 0.518376 -1.042154 -0.062500 1 0 0 0 0 0 2 249032
-0.001958 -0.000518 0.121042 -0.042472 0.518390 -1.042155 -0.062500 1 0 0 0 0 0 2 250047
-0.001958 -0.000518 0.121042 -0.042474 0.518391 -1.042155 -0.062500 1 0 0 0 0 0 2 251085
-0.001958 -0.000518 0.121042 -0.042470 0.518380 -1.042149 -0.062500 1 0 0 0 0 0 2 251980
-0.001958 -0.000518 0.121042 -0.042474 0.518390 -1.042155 -0.062500 1 0 0 0 0 0 2 252990
-0.001958 -0.000518 0.121042 -0.042474 0.518391 -1.042155 -0.062500 1 0 0 0 0 0 2 253979
-0.001958 -0.000518 0.121042 -0.042471 0.518380 -1.042149 -0.062500 1 0 0 0 0 0 2 254990
-0.001945 -0.000505 0.121053 -0.222398 0.326257 -1.193636 -0.062500 1 0 0 0 0 0 2 255981
-0.001938 -0.000498 0.121057 -0.163128 0.390377 -1.119885 -0.062500 1 0 0 0 0 0 2 256990
-0.001930 -0.000513 0.121068 -0.193176 0.696102 -1.227455 -0.062500 1 0 0 0 0 0 2 257980
-0.001925 -0.000520 0.121073 -0.144575 0.635264 -1.141749 -0.062500 1 0 0 0 0 0 2 258990
-0.001942 -0.000519 0.121084 0.152556 0.521433 -1.239216 -0.062500 1 0 0 0 0 0 2 259978
-0.001950 -0.000519 0.121088 0.079033 0.514148 -1.155261 -0.062500 1 0 0 0 0 0 2 260990
-0.001954 -0.000519 0.121089 0.020680 0.515662 -1.114159 -0.062500 1 0 0 0 0 0 2 261980
-0.001956 -0.000519 0.121090 -0.010404 0.517030 -1.098643 -0.062500 1 0 0 0 0 0 2 262995
-0.001957 -0.000519 0.121090 -0.026077 0.517802 -1.093105 -0.062500 1 0 0 0 0 0 2 263986
-0.001958 -0.000519 0.121090 -0.033885 0.518200 -1.091157 -0.062500 1 0 0 0 0 0 2 264996
-0.001958 -0.000519 0.121090 -0.037776 0.518400 -1.090481 -0.062500 1 0 0 0 0 0 2 266003
-0.001958 -0.000519 0.121090 -0.039724 0.518502 -1.090244 -0.062500 1 0 0 0 0 0 2 266995
-0.001958 -0.000519 0.121090 -0.040686 0.518550 -1.090159 -0.062500 1 0 0 0 0 0 2 267997
-0.001958 -0.000519 0.121090 -0.041167 0.518579 -1.090123 -0.062500 1 0 0 0 0 0 2 268986
-0.001958 -0.000519 0.121090 -0.041409 0.518601 -1.090118 -0.062500 1 0 0 0 0 0 2 269994
-0.001958 -0.000519 0.121090 -0.041546 0.518611 -1.090114 -0.062500 1 0 0 0 0 0 2 270994
-0.001958 -0.000519 0.121090 -0.041596 0.518600 -1.090115 -0.062500 1 0 0 0 0 0 2 271996
-0.001958 -0.000519 0.121090 -0.041634 0.518607 -1.090116 -0.062500 1 0 0 0 0 0 2 272971
-0.001958 -0.000519 0.121090 -0.041648 0.518610 -1.090110 -0.062500 1 0 0 0 0 0 2 274022
-0.001958 -0.000519 0.121090 -0.041649 0.518611 -1.090109 -0.062500 1 0 0 0 0 0 2 274981
-0.001958 -0.000519 0.121090 -0.041649 0.518611 -1.090109 -0.062500 1 0 0 0 0 0 2 275983
-0.001958 -0.000519 0.121090 -0.041657 0.518602 -1.090116 -0.062500 1 0 0 0 0 0 2 276995
-0.001953 -0.000537 0.121101 -0.116950 0.776146 -1.236008 -0.062500 1 0 0 0 0 0 2 277990
-0.001950 -0.000546 0.121104 -0.092754 0.689403 -1.164993 -0.062500 1 0 0 0 0 0 2 278990
-0.001968 -0.000546 0.121115 0.192040 0.562416 -1.267642 -0.062500 1 0 0 0 0 0 2 279972
-0.001976 -0.000546 0.121119 0.112177 0.548513 -1.185565 -0.062500 1 0 0 0 0 0 2 280973
-0.001981 -0.000546 0.121121 0.050651 0.546735 -1.145134 -0.062500 1 0 0 0 0 0 2 281997
-0.001983 -0.000546 0.121121 0.017964 0.546441 -1.129847 -0.062500 1 0 0 0 0 0 2 283001
-0.001984 -0.000546 0.121121 0.001498 0.546385 -1.124395 -0.062500 1 0 0 0 0 0 2 283993
-0.001985 -0.000546 0.121121 -0.006715 0.546359 -1.122475 -0.062500 1 0 0 0 0 0 2 284996
-0.001985 -0.000546 0.121121 -0.010800 0.546371 -1.121808 -0.062500 1 0 0 0 0 0 2 285989
-0.001985 -0.000546 0.121121 -0.012851 0.546367 -1.121568 -0.062500 1 0 0 0 0 0 2 286989
-0.001985 -0.000546 0.121121 -0.013861 0.546365 -1.121478 -0.062500 1 0 0 0 0 0 2 288049
-0.001985 -0.000546 0.121121 -0.014381 0.546369 -1.121455 -0.062500 1 0 0 0 0 0 2 289079
-0.001985 -0.000546 0.121121 -0.014632 0.546368 -1.121453 -0.062500 1 0 0 0 0 0 2 290066
-0.001985 -0.000546 0.121121 -0.014758 0.546374 -1.121435 -0.062500 1 0 0 0 0 0 2 291050
-0.001985 -0.000546 0.121121 -0.014808 0.546374 -1.121441 -0.062500 1 0 0 0 0 0 2 292027
-0.001985 -0.000546 0.121121 -0.014854 0.546374 -1.121450 -0.062500 1 0 0 0 0 0 2 293023
-0.001985 -0.000546 0.121121 -0.014870 0.546377 -1.121445 -0.062500 1 0 0 0 0 0 2 294047
-0.001985 -0.000546 0.121121 -0.014867 0.546366 -1.121437 -0.062500 1 0 0 0 0 0 2 295066
-0.001985 -0.000546 0.121121 -0.014890 0.546370 -1.121444 -0.062500 1 0 0 0 0 0 2 296023
-0.001985 -0.000546 0.121121 -0.014884 0.546380 -1.121438 -0.062500 1 0 0 0 0 0 2 297025
-0.001985 -0.000546 0.121121 -0.014880 0.546369 -1.121450 -0.062500 1 0 0 0 0 0 2 298055
-0.001985 -0.000546 0.121121 -0.014883 0.546380 -1.121439 -0.062500 1 0 0 0 0 0 2 299081
-0.001985 -0.000546 0.121121 -0.014883 0.546381 -1.121437 -0.062500 1 0 0 0 0 0 2 300050
-0.001985 -0.000546 0.121121 -0.014888 0.546361 -1.121437 -0.062500 1 0 0 0 0 0 2 301071
-0.001985 -0.000546 0.121121 -0.014880 0.546367 -1.121450 -0.062500 1 0 0 0 0 0 2 302048
-0.001980 -0.000565 0.121132 -0.090199 0.804046 -1.267264 -0.062500 1 0 0 0 0 0 2 303095
-0.001977 -0.000574 0.121135 -0.066003 0.717240 -1.196289 -0.062500 1 0 0 0 0 0 2 304061
-0.001976 -0.000579 0.121137 -0.047073 0.652436 -1.159345 -0.062500 1 0 0 0 0 0 2 305055
-0.001975 -0.000581 0.121137 -0.036715 0.617964 -1.145221 -0.062500 1 0 0 0 0 0 2 306053
-0.001974 -0.000582 0.121137 -0.031366 0.600548 -1.140178 -0.062500 1 0 0 0 0 0 2 307073
-0.001974 -0.000583 0.121137 -0.028636 0.591814 -1.138403 -0.062500 1 0 0 0 0 0 2 308046
-0.001974 -0.000583 0.121137 -0.027269 0.587469 -1.137767 -0.062500 1 0 0 0 0 0 2 309056
-0.001974 -0.000583 0.121137 -0.026580 0.585287 -1.137562 -0.062500 1 0 0 0 0 0 2 310044
-0.001974 -0.000583 0.121137 -0.026226 0.584205 -1.137492 -0.062500 1 0 0 0 0 0 2 311062
-0.001974 -0.000583 0.121137 -0.026060 0.583667 -1.137453 -0.062500 1 0 0 0 0 0 2 312046
-0.001974 -0.000583 0.121137 -0.025960 0.583379 -1.137449 -0.062500 1 0 0 0 0 0 2 313050
-0.001974 -0.000583 0.121137 -0.025918 0.583245 -1.137442 -0.062500 1 0 0 0 0 0 2 314055
-0.001974 -0.000583 0.121137 -0.025910 0.583182 -1.137442 -0.062500 1 0 0 0 0 0 2 315086
-0.001974 -0.000583 0.121137 -0.025900 0.583144 -1.137442 -0.062500 1 0 0 0 0 0 2 316052
-0.001974 -0.000583 0.121137 -0.025884 0.583127 -1.137441 -0.062500 1 0 0 0 0 0 2 317053
-0.001974 -0.000583 0.121137 -0.025882 0.583126 -1.137441 -0.062500 1 0 0 0 0 0 2 318077
-0.001974 -0.000583 0.121137 -0.025891 0.583118 -1.137448 -0.062500 1 0 0 0 0 0 2 319067
-0.001974 -0.000583 0.121137 -0.025871 0.583123 -1.137449 -0.062500 1 0 0 0 0 0 2 320045
-0.001974 -0.000583 0.121137 -0.025878 0.583115 -1.137436 -0.062500 1 0 0 0 0 0 2 321049
-0.001974 -0.000583 0.121137 -0.025886 0.583106 -1.137441 -0.062500 1 0 0 0 0 0 2 322043
-0.001974 -0.000583 0.121137 -0.025891 0.583116 -1.137448 -0.062500 1 0 0 0 0 0 2 323086
-0.001974 -0.000583 0.121137 -0.025868 0.583111 -1.137442 -0.062500 1 0 0 0 0 0 2 323988
-0.001974 -0.000583 0.121137 -0.025886 0.583105 -1.137442 -0.062500 1 0 0 0 0 0 2 324976
-0.001974 -0.000583 0.121137 -0.025883 0.583125 -1.137441 -0.062500 1 0 0 0 0 0 2 325987
-0.001974 -0.000583 0.121137 -0.025875 0.583103 -1.137448 -0.062500 1 0 0 0 0 0 2 326976
-0.001974 -0.000583 0.121137 -0.025881 0.583125 -1.137442 -0.062500 1 0 0 0 0 0 2 327987
-0.001974 -0.000583 0.121137 -0.025887 0.583106 -1.137442 -0.062500 1 0 0 0 0 0 2 328976
-0.001974 -0.000583 0.121137 -0.025880 0.583113 -1.137435 -0.062500 1 0 0 0 0 0 2 329992
-0.001974 -0.000583 0.121137 -0.025878 0.583114 -1.137454 -0.062500 1 0 0 0 0 0 2 330977
-0.001974 -0.000583 0.121137 -0.025878 0.583114 -1.137436 -0.062500 1 0 0 0 0 0 2 331987
-0.001974 -0.000583 0.121137 -0.025890 0.583117 -1.137448 -0.062500 1 0 0 0 0 0 2 332977
-0.001974 -0.000583 0.121137 -0.025880 0.583115 -1.137435 -0.062500 1 0 0 0 0 0 2 333992
-0.001974 -0.000583 0.121137 -0.025878 0.583114 -1.137454 -0.062500 1 0 0 0 0 0 2 334975
-0.001974 -0.000583 0.121137 -0.025879 0.583114 -1.137436 -0.062500 1 0 0 0 0 0 2 335987
-0.001974 -0.000583 0.121137 -0.025887 0.583105 -1.137441 -0.062500 1 0 0 0 0 0 2 336975
-0.001974 -0.000583 0.121137 -0.025871 0.583122 -1.137448 -0.062500 1 0 0 0 0 0 2 337983
-0.001974 -0.000583 0.121137 -0.025886 0.583106 -1.137443 -0.062500 1 0 0 0 0 0 2 338986
-0.001974 -0.000583 0.121137 -0.025879 0.583113 -1.137435 -0.062500 1 0 0 0 0 0 2 339979
-0.001974 -0.000583 0.121137 -0.025878 0.583114 -1.137454 -0.062500 1 0 0 0 0 0 2 340995
-0.001974 -0.000583 0.121137 -0.025878 0.583114 -1.137436 -0.062500 1 0 0 0 0 0 2 341988
-0.001974 -0.000583 0.121137 -0.025890 0.583117 -1.137448 -0.062500 1 0 0 0 0 0 2 342993
-0.001974 -0.000583 0.121137 -0.025880 0.583115 -1.137436 -0.062500 1 0 0 0 0 0 2 343983
-0.001974 -0.000583 0.121137 -0.025875 0.583102 -1.137447 -0.062500 1 0 0 0 0 0 2 344973
-0.001974 -0.000583 0.121137 -0.025881 0.583125 -1.137442 -0.062500 1 0 0 0 0 0 2 345991
-0.001974 -0.000583 0.121137 -0.025887 0.583106 -1.137442 -0.062500 1 0 0 0 0 0 2 346994
-0.001974 -0.000583 0.121137 -0.025883 0.583125 -1.137441 -0.062500 1 0 0 0 0 0 2 347983
-0.001974 -0.000583 0.121137 -0.025875 0.583104 -1.137448 -0.062500 1 0 0 0 0 0 2 348991
-0.001974 -0.000583 0.121137 -0.025878 0.583113 -1.137435 -0.062500 1 0 0 0 0 0 2 349997
-0.001974 -0.000583 0.121137 -0.025890 0.583117 -1.137448 -0.062500 1 0 0 0 0 0 2 350985
-0.001974 -0.000583 0.121137 -0.025867 0.583112 -1.137442 -0.062500 1 0 0 0 0 0 2 351983
-0.001974 -0.000583 0.121137 -0.025889 0.583117 -1.137449 -0.062500 1 0 0 0 0 0 2 352996
-0.001974 -0.000583 0.121137 -0.025879 0.583115 -1.137436 -0.062500 1 0 0 0 0 0 2 353990
-0.001974 -0.000583 0.121137 -0.025887 0.583105 -1.137441 -0.062500 1 0 0 0 0 0 2 354988
-0.001974 -0.000583 0.121137 -0.025879 0.583113 -1.137455 -0.062500 1 0 0 0 0 0 2 355987
-0.001974 -0.000583 0.121137 -0.025879 0.583114 -1.137436 -0.062500 1 0 0 0 0 0 2 356986
-0.001974 -0.000583 0.121137 -0.025890 0.583117 -1.137448 -0.062500 1 0 0 0 0 0 2 357986
-0.001974 -0.000583 0.121137 -0.025880 0.583114 -1.137436 -0.062500 1 0 0 0 0 0 2 358987
-0.001974 -0.000583 0.121137 -0.025875 0.583102 -1.137448 -0.062500 1 0 0 0 0 0 2 360045
-0.001974 -0.000583 0.121137 -0.025882 0.583124 -1.137442 -0.062500 1 0 0 0 0 0 2 361054
-0.001974 -0.000583 0.121137 -0.025887 0.583106 -1.137442 -0.062500 1 0 0 0 0 0 2 362050
-0.001974 -0.000583 0.121137 -0.025871 0.583122 -1.137448 -0.062500 1 0 0 0 0 0 2 363076
-0.001974 -0.000583 0.121137 -0.025886 0.583106 -1.137443 -0.062500 1 0 0 0 0 0 2 364054
-0.001974 -0.000583 0.121137 -0.025879 0.583113 -1.137435 -0.062500 1 0 0 0 0 0 2 365029
-0.001974 -0.000583 0.121137 -0.025878 0.583114 -1.137454 -0.062500 1 0 0 0 0 0 2 366020
-0.001955 -0.000588 0.121127 -0.291863 0.645326 -0.997884 -0.062500 1 0 0 0 0 0 2 367124
-0.001946 -0.000590 0.121124 -0.201507 0.624773 -1.065706 -0.062500 1 0 0 0 0 0 2 368060
-0.001946 -0.000573 0.121112 -0.059235 0.351335 -0.955453 -0.062500 1 0 0 0 0 0 2 369066
-0.001947 -0.000564 0.121108 -0.048124 0.429883 -1.039796 -0.062500 1 0 0 0 0 0 2 370024
-0.001947 -0.000560 0.121107 -0.049233 0.490397 -1.081577 -0.062500 1 0 0 0 0 0 2 371062
-0.001947 -0.000557 0.121106 -0.050699 0.522689 -1.097398 -0.062500 1 0 0 0 0 0 2 372051
-0.001960 -0.000570 0.121095 0.128410 0.731194 -0.951529 -0.062500 1 0 0 0 0 0 2 373048
-0.001967 -0.000576 0.121092 0.068538 0.675180 -1.027179 -0.062500 1 0 0 0 0 0 2 374023
-0.001970 -0.000580 0.121090 0.023035 0.630943 -1.066301 -0.062500 1 0 0 0 0 0 2 375063
-0.001972 -0.000581 0.121090 -0.001487 0.607138 -1.081239 -0.062500 1 0 0 0 0 0 2 376044
-0.001953 -0.000587 0.121080 -0.279890 0.657224 -0.947011 -0.062500 1 0 0 0 0 0 2 377066
-0.001944 -0.000589 0.121076 -0.195894 0.630610 -1.016742 -0.062500 1 0 0 0 0 0 2 378056
-0.001940 -0.000590 0.121075 -0.132199 0.611935 -1.052791 -0.062500 1 0 0 0 0 0 2 379047
-0.001938 -0.000591 0.121074 -0.098422 0.601994 -1.066556 -0.062500 1 0 0 0 0 0 2 380027
-0.001937 -0.000591 0.121074 -0.081403 0.596938 -1.071490 -0.062500 1 0 0 0 0 0 2 381025
-0.001917 -0.000596 0.121064 -0.338649 0.656537 -0.933518 -0.062500 1 0 0 0 0 0 2 382014
-0.001907 -0.000598 0.121061 -0.244149 0.634728 -1.002032 -0.062500 1 0 0 0 0 0 2 383091
-0.001903 -0.000600 0.121059 -0.175228 0.618483 -1.037670 -0.062500 1 0 0 0 0 0 2 384220
-0.001906 -0.000582 0.121049 -0.063418 0.352029 -0.905704 -0.062500 1 0 0 0 0 0 2 385052
-0.001907 -0.000573 0.121045 -0.069367 0.434509 -0.981370 -0.062500 1 0 0 0 0 0 2 386179
-0.001908 -0.000568 0.121044 -0.079155 0.497064 -1.020002 -0.062500 1 0 0 0 0 0 2 387173
-0.001889 -0.000571 0.121033 -0.350553 0.592526 -0.894925 -0.062500 1 0 0 0 0 0 2 388148
-0.001880 -0.000572 0.121029 -0.263415 0.588820 -0.968157 -0.062500 1 0 0 0 0 0 2 389019
-0.001876 -0.000572 0.121028 -0.198195 0.581638 -1.005456 -0.062500 1 0 0 0 0 0 2 390019
-0.001873 -0.000573 0.121028 -0.163645 0.577433 -1.019658 -0.062500 1 0 0 0 0 0 2 391171
-0.001885 -0.000587 0.121017 0.033762 0.767324 -0.873304 -0.062500 1 0 0 0 0 0 2 392170
-0.001872 -0.000598 0.121003 -0.282452 0.764168 -0.808844 -0.062500 1 0 0 0 0 0 2 393019
-0.001866 -0.000604 0.120998 -0.233206 0.694822 -0.915892 -0.062500 1 0 0 0 0 0 2 394151
-0.001868 -0.000588 0.120986 -0.113290 0.395506 -0.820711 -0.062500 1 0 0 0 0 0 2 395172
-0.001869 -0.000580 0.120982 -0.113646 0.460734 -0.910394 -0.062500 1 0 0 0 0 0 2 396171
-0.001870 -0.000577 0.120980 -0.120516 0.514544 -0.954010 -0.062500 1 0 0 0 0 0 2 397165
-0.001851 -0.000579 0.120970 -0.390224 0.605573 -0.830546 -0.062500 1 0 0 0 0 0 2 398045
-0.001842 -0.000580 0.120966 -0.302463 0.599696 -0.904468 -0.062500 1 0 0 0 0 0 2 399086
-0.001837 -0.000581 0.120965 -0.236957 0.591417 -0.942011 -0.062500 1 0 0 0 0 0 2 400044
-0.001835 -0.000581 0.120964 -0.202270 0.586679 -0.956295 -0.062500 1 0 0 0 0 0 2 401167
-0.001815 -0.000586 0.120954 -0.450034 0.646275 -0.821335 -0.062500 1 0 0 0 0 0 2 402171
-0.001810 -0.000570 0.120940 -0.275878 0.367045 -0.745670 -0.062500 1 0 0 0 0 0 2 403060
-0.001821 -0.000576 0.120925 -0.049166 0.629687 -0.701360 -0.062500 1 0 0 0 0 0 2 404165
-0.001826 -0.000579 0.120919 -0.090076 0.621573 -0.825691 -0.062500 1 0 0 0 0 0 2 405168
-0.001829 -0.000580 0.120917 -0.126791 0.603275 -0.883062 -0.062500 1 0 0 0 0 0 2 406153
-0.001830 -0.000581 0.120917 -0.147071 0.592597 -0.904483 -0.062500 1 0 0 0 0 0 2 407147
-0.001837 -0.000563 0.120906 -0.082172 0.329700 -0.766490 -0.062500 1 0 0 0 0 0 2 408100
-0.001821 -0.000558 0.120892 -0.376907 0.475760 -0.699942 -0.062500 1 0 0 0 0 0 2 408985
-0.001813 -0.000556 0.120887 -0.308486 0.518574 -0.805947 -0.062500 1 0 0 0 0 0 2 410106
-0.001809 -0.000555 0.120886 -0.253509 0.536668 -0.855883 -0.062500 1 0 0 0 0 0 2 410986
-0.001788 -0.000559 0.120875 -0.489204 0.607325 -0.734463 -0.062500 1 0 0 0 0 0 2 412100
-0.001791 -0.000574 0.120861 -0.204564 0.782987 -0.658072 -0.062500 1 0 0 0 0 0 2 413111
-0.001797 -0.000564 0.120845 -0.114692 0.448156 -0.623938 -0.062500 1 0 0 0 0 0 2 413974
-0.001801 -0.000559 0.120840 -0.145314 0.479309 -0.747549 -0.062500 1 0 0 0 0 0 2 415110
-0.001784 -0.000560 0.120828 -0.433901 0.576412 -0.664050 -0.062500 1 0 0 0 0 0 2 416099
-0.001775 -0.000561 0.120824 -0.356968 0.575322 -0.753406 -0.062500 1 0 0 0 0 0 2 416985
-0.001771 -0.000562 0.120822 -0.297077 0.569573 -0.796449 -0.062500 1 0 0 0 0 0 2 418109
-0.001769 -0.000562 0.120822 -0.265204 0.566109 -0.812648 -0.062500 1 0 0 0 0 0 2 418974
-0.001773 -0.000544 0.120811 -0.173863 0.307146 -0.672789 -0.062500 1 0 0 0 0 0 2 419984
-0.001788 -0.000549 0.120797 -0.010307 0.584798 -0.594520 -0.062500 1 0 0 0 0 0 2 421098
-0.001796 -0.000551 0.120792 -0.084676 0.584884 -0.705745 -0.062500 1 0 0 0 0 0 2 421995
-0.001800 -0.000552 0.120790 -0.138215 0.570796 -0.758401 -0.062500 1 0 0 0 0 0 2 422995
-0.001783 -0.000557 0.120779 -0.431664 0.624216 -0.637975 -0.062500 1 0 0 0 0 0 2 423982
-0.001774 -0.000560 0.120776 -0.356420 0.599272 -0.713226 -0.062500 1 0 0 0 0 0 2 424984
-0.001776 -0.000543 0.120764 -0.221947 0.324408 -0.605586 -0.062500 1 0 0 0 0 0 2 425989
-0.001776 -0.000534 0.120760 -0.214722 0.401564 -0.690919 -0.062500 1 0 0 0 0 0 2 426980
-0.001758 -0.000534 0.120748 -0.482395 0.523296 -0.592720 -0.062500 1 0 0 0 0 0 2 428332
-0.001749 -0.000534 0.120744 -0.394959 0.534736 -0.676909 -0.062500 1 0 0 0 0 0 2 429114
-0.001744 -0.000534 0.120743 -0.329777 0.535287 -0.718133 -0.062500 1 0 0 0 0 0 2 430310
-0.001760 -0.000530 0.120721 -0.040162 0.469872 -0.436887 -0.062500 1 0 0 0 0 0 2 431111
-0.001768 -0.000528 0.120714 -0.106551 0.492198 -0.586988 -0.062500 1 0 0 0 0 0 2 431992
-0.001772 -0.000526 0.120711 -0.161989 0.508429 -0.664150 -0.062500 1 0 0 0 0 0 2 433113
-0.001774 -0.000526 0.120710 -0.192310 0.516915 -0.693529 -0.062500 1 0 0 0 0 0 2 434111
-0.001756 -0.000530 0.120700 -0.472415 0.583072 -0.563754 -0.062500 1 0 0 0 0 0 2 435112
-0.001747 -0.000532 0.120696 -0.390515 0.564689 -0.635732 -0.062500 1 0 0 0 0 0 2 436110
-0.001748 -0.000515 0.120685 -0.252757 0.293366 -0.526838 -0.062500 1 0 0 0 0 0 2 437110
-0.001749 -0.000506 0.120680 -0.243836 0.372100 -0.611824 -0.062500 1 0 0 0 0 0 2 438111
-0.001762 -0.000516 0.120668 -0.066221 0.624381 -0.502731 -0.062500 1 0 0 0 0 0 2 439122
-0.001769 -0.000520 0.120664 -0.127577 0.592616 -0.592139 -0.062500 1 0 0 0 0 0 2 440093
-0.001753 -0.000527 0.120653 -0.438323 0.622673 -0.495781 -0.062500 1 0 0 0 0 0 2 440990
-0.001746 -0.000531 0.120649 -0.373522 0.584580 -0.580693 -0.062500 1 0 0 0 0 0 2 442114
-0.001742 -0.000532 0.120647 -0.319774 0.560028 -0.622158 -0.062500 1 0 0 0 0 0 2 443112
-0.001745 -0.000515 0.120636 -0.215791 0.290448 -0.492057 -0.062500 1 0 0 0 0 0 2 444109
-0.001747 -0.000506 0.120632 -0.225589 0.370447 -0.568604 -0.062500 1 0 0 0 0 0 2 445110
-0.001748 -0.000502 0.120631 -0.237234 0.431691 -0.607494 -0.062500 1 0 0 0 0 0 2 445999
-0.001748 -0.000500 0.120631 -0.243933 0.464365 -0.622277 -0.062500 1 0 0 0 0 0 2 447100
-0.001743 -0.000517 0.120610 -0.332077 0.734459 -0.336155 -0.062500 1 0 0 0 0 0 2 448112
-0.001740 -0.000525 0.120602 -0.303544 0.658175 -0.479978 -0.062500 1 0 0 0 0 0 2 449108
-0.001744 -0.000511 0.120589 -0.208000 0.342005 -0.408701 -0.062500 1 0 0 0 0 0 2 450110
-0.001746 -0.000504 0.120585 -0.221882 0.396435 -0.508099 -0.062500 1 0 0 0 0 0 2 451107
-0.001747 -0.000501 0.120583 -0.235677 0.444633 -0.555177 -0.062500 1 0 0 0 0 0 2 452115
-0.001748 -0.000499 0.120583 -0.243506 0.470727 -0.572813 -0.062500 1 0 0 0 0 0 2 453094
-0.001761 -0.000512 0.120572 -0.067970 0.675545 -0.428060 -0.062500 1 0 0 0 0 0 2 454097
-0.001748 -0.000523 0.120558 -0.393609 0.680022 -0.363484 -0.062500 1 0 0 0 0 0 2 455111
-0.001748 -0.000510 0.120543 -0.275037 0.358230 -0.325139 -0.062500 1 0 0 0 0 0 2 456107
-0.001748 -0.000503 0.120537 -0.257738 0.405055 -0.446609 -0.062500 1 0 0 0 0 0 2 457115
-0.001748 -0.000500 0.120536 -0.254090 0.448917 -0.502420 -0.062500 1 0 0 0 0 0 2 458109
-0.001747 -0.000499 0.120535 -0.253059 0.472779 -0.523201 -0.062500 1 0 0 0 0 0 2 459111
-0.001747 -0.000498 0.120535 -0.252719 0.484872 -0.530582 -0.062500 1 0 0 0 0 0 2 460090
-0.001747 -0.000497 0.120535 -0.252603 0.490924 -0.533159 -0.062500 1 0 0 0 0 0 2 461091
-0.001747 -0.000497 0.120535 -0.252558 0.493954 -0.534052 -0.062500 1 0 0 0 0 0 2 462102
-0.001760 -0.000511 0.120524 -0.073010 0.686976 -0.383347 -0.062500 1 0 0 0 0 0 2 463175
-0.001772 -0.000499 0.120510 -0.057260 0.367386 -0.311193 -0.062500 1 0 0 0 0 0 2 464173
-0.001778 -0.000494 0.120505 -0.126647 0.406054 -0.420581 -0.062500 1 0 0 0 0 0 2 465167
-0.001781 -0.000491 0.120503 -0.169797 0.444932 -0.472154 -0.062500 1 0 0 0 0 0 2 466177
-0.001764 -0.000494 0.120492 -0.456606 0.528104 -0.351191 -0.062500 1 0 0 0 0 0 2 467146
-0.001755 -0.000495 0.120489 -0.378504 0.518437 -0.426405 -0.062500 1 0 0 0 0 0 2 468179
-0.001751 -0.000496 0.120487 -0.317934 0.508300 -0.464339 -0.062500 1 0 0 0 0 0 2 469178
-0.001749 -0.000496 0.120487 -0.285686 0.502632 -0.478735 -0.062500 1 0 0 0 0 0 2 470145
-0.001761 -0.000510 0.120476 -0.089998 0.691154 -0.332816 -0.062500 1 0 0 0 0 0 2 471147
-0.001767 -0.000517 0.120472 -0.141178 0.625700 -0.408231 -0.062500 1 0 0 0 0 0 2 472143
-0.001770 -0.000521 0.120471 -0.182234 0.576842 -0.447127 -0.062500 1 0 0 0 0 0 2 473142
-0.001776 -0.000504 0.120460 -0.129493 0.294467 -0.316116 -0.062500 1 0 0 0 0 0 2 474144
-0.001780 -0.000496 0.120456 -0.165120 0.367633 -0.392471 -0.062500 1 0 0 0 0 0 2 475174
-0.001782 -0.000492 0.120455 -0.189707 0.425410 -0.431270 -0.062500 1 0 0 0 0 0 2 476165
-0.001783 -0.000490 0.120454 -0.202870 0.456343 -0.446003 -0.062500 1 0 0 0 0 0 2 477150
-0.001796 -0.000502 0.120443 -0.030272 0.663340 -0.300150 -0.062500 1 0 0 0 0 0 2 478166
-0.001803 -0.000509 0.120440 -0.092940 0.607230 -0.375641 -0.062500 1 0 0 0 0 0 2 479146
-0.001806 -0.000512 0.120438 -0.139722 0.563036 -0.414568 -0.062500 1 0 0 0 0 0 2 480107
-0.001789 -0.000518 0.120428 -0.428890 0.601083 -0.289186 -0.062500 1 0 0 0 0 0 2 481109
-0.001780 -0.000521 0.120424 -0.352092 0.568566 -0.362813 -0.062500 1 0 0 0 0 0 2 482097
-0.001776 -0.000522 0.120423 -0.292163 0.546953 -0.400183 -0.062500 1 0 0 0 0 0 2 483107
-0.001774 -0.000523 0.120422 -0.260259 0.535562 -0.414375 -0.062500 1 0 0 0 0 0 2 484114
-0.001786 -0.000537 0.120411 -0.064898 0.721018 -0.268261 -0.062500 1 0 0 0 0 0 2 485096
-0.001792 -0.000544 0.120408 -0.116098 0.654215 -0.343730 -0.062500 1 0 0 0 0 0 2 486106
-0.001800 -0.000529 0.120396 -0.082189 0.348526 -0.236871 -0.062500 1 0 0 0 0 0 2 487127
-0.001804 -0.000522 0.120392 -0.128673 0.408459 -0.322756 -0.062500 1 0 0 0 0 0 2 488097
-0.001806 -0.000518 0.120390 -0.158886 0.459437 -0.364969 -0.062500 1 0 0 0 0 0 2 489110
-0.001807 -0.000517 0.120390 -0.174904 0.486957 -0.380902 -0.062500 1 0 0 0 0 0 2 490096
-0.001808 -0.000516 0.120390 -0.183095 0.500889 -0.386574 -0.062500 1 0 0 0 0 0 2 491110
-0.001821 -0.000529 0.120379 -0.008066 0.699024 -0.237330 -0.062500 1 0 0 0 0 0 2 492097
-0.001828 -0.000536 0.120375 -0.069320 0.638638 -0.311736 -0.062500 1 0 0 0 0 0 2 493108
-0.001831 -0.000539 0.120374 -0.115377 0.592319 -0.350292 -0.062500 1 0 0 0 0 0 2 494096
-0.001833 -0.000541 0.120373 -0.140178 0.567492 -0.364992 -0.062500 1 0 0 0 0 0 2 495099
-0.001815 -0.000546 0.120363 -0.416742 0.616658 -0.230071 -0.062500 1 0 0 0 0 0 2 496106
-0.001806 -0.000548 0.120360 -0.333499 0.589906 -0.300239 -0.062500 1 0 0 0 0 0 2 497122
-0.001807 -0.000531 0.120348 -0.195432 0.315144 -0.190598 -0.062500 1 0 0 0 0 0 2 498106
-0.001807 -0.000523 0.120344 -0.186075 0.391549 -0.275441 -0.062500 1 0 0 0 0 0 2 499104
-0.001820 -0.000532 0.120332 -0.008929 0.641941 -0.166028 -0.062500 1 0 0 0 0 0 2 500116
-0.001827 -0.000537 0.120327 -0.069910 0.609798 -0.255587 -0.062500 1 0 0 0 0 0 2 501107
-0.001830 -0.000540 0.120326 -0.116010 0.577791 -0.299515 -0.062500 1 0 0 0 0 0 2 502105
-0.001832 -0.000541 0.120325 -0.140845 0.560109 -0.316081 -0.062500 1 0 0 0 0 0 2 503121
-0.001833 -0.000541 0.120325 -0.153539 0.551070 -0.321979 -0.062500 1 0 0 0 0 0 2 504119
-0.001833 -0.000542 0.120325 -0.159923 0.546531 -0.324050 -0.062500 1 0 0 0 0 0 2 505114
-0.001833 -0.000542 0.120325 -0.163134 0.544256 -0.324756 -0.062500 1 0 0 0 0 0 2 506134
-0.001846 -0.000556 0.120314 0.014235 0.734094 -0.173646 -0.062500 1 0 0 0 0 0 2 507122
-0.001853 -0.000562 0.120311 -0.045657 0.669732 -0.247535 -0.062500 1 0 0 0 0 0 2 508108
-0.001856 -0.000566 0.120309 -0.091046 0.621429 -0.285921 -0.062500 1 0 0 0 0 0 2 509109
-0.001858 -0.000568 0.120309 -0.115493 0.595604 -0.300536 -0.062500 1 0 0 0 0 0 2 510091
-0.001864 -0.000550 0.120298 -0.053122 0.326524 -0.159979 -0.062500 1 0 0 0 0 0 2 511110
-0.001867 -0.000541 0.120295 -0.083547 0.406274 -0.232884 -0.062500 1 0 0 0 0 0 2 512107
-0.001850 -0.000542 0.120283 -0.369339 0.529092 -0.130426 -0.062500 1 0 0 0 0 0 2 513108
-0.001841 -0.000542 0.120279 -0.291595 0.541242 -0.213005 -0.062500 1 0 0 0 0 0 2 514107
-0.001837 -0.000542 0.120278 -0.231364 0.542192 -0.253577 -0.062500 1 0 0 0 0 0 2 515107
-0.001835 -0.000542 0.120277 -0.199323 0.542077 -0.268880 -0.062500 1 0 0 0 0 0 2 516115
-0.001834 -0.000542 0.120277 -0.183193 0.541922 -0.274320 -0.062500 1 0 0 0 0 0 2 517111
-0.001833 -0.000542 0.120277 -0.175150 0.541842 -0.276232 -0.062500 1 0 0 0 0 0 2 518117
-0.001833 -0.000542 0.120277 -0.171137 0.541790 -0.276895 -0.062500 1 0 0 0 0 0 2 519110
-0.001833 -0.000542 0.120277 -0.169137 0.541758 -0.277126 -0.062500 1 0 0 0 0 0 2 520108
-0.001833 -0.000542 0.120277 -0.168143 0.541736 -0.277197 -0.062500 1 0 0 0 0 0 2 521106
-0.001833 -0.000542 0.120277 -0.167639 0.541733 -0.277232 -0.062500 1 0 0 0 0 0 2 522112
-0.001851 -0.000537 0.120256 0.086343 0.476784 0.019968 -0.062500 1 0 0 0 0 0 2 523119
-0.001860 -0.000535 0.120249 0.003264 0.499307 -0.125036 -0.062500 1 0 0 0 0 0 2 524109
-0.001865 -0.000534 0.120246 -0.060430 0.515633 -0.200311 -0.062500 1 0 0 0 0 0 2 525108
-0.001867 -0.000533 0.120245 -0.094893 0.524173 -0.228985 -0.062500 1 0 0 0 0 0 2 526108
-0.001868 -0.000533 0.120245 -0.112548 0.528422 -0.239196 -0.062500 1 0 0 0 0 0 2 527108
-0.001869 -0.000533 0.120245 -0.121448 0.530523 -0.242784 -0.062500 1 0 0 0 0 0 2 528106
-0.001869 -0.000533 0.120245 -0.125943 0.531575 -0.244033 -0.062500 1 0 0 0 0 0 2 529108
-0.001869 -0.000533 0.120245 -0.128195 0.532089 -0.244458 -0.062500 1 0 0 0 0 0 2 530089
-0.001869 -0.000533 0.120245 -0.129317 0.532349 -0.244620 -0.062500 1 0 0 0 0 0 2 531116
-0.001870 -0.000533 0.120245 -0.129895 0.532477 -0.244665 -0.062500 1 0 0 0 0 0 2 532091
-0.001875 -0.000514 0.120234 -0.055413 0.276799 -0.098773 -0.062500 1 0 0 0 0 0 2 533111
-0.001878 -0.000505 0.120231 -0.079654 0.363089 -0.169942 -0.062500 1 0 0 0 0 0 2 534109
-0.001879 -0.000501 0.120229 -0.098501 0.427383 -0.206913 -0.062500 1 0 0 0 0 0 2 535112
-0.001880 -0.000498 0.120229 -0.108812 0.461586 -0.220990 -0.062500 1 0 0 0 0 0 2 536109
-0.001880 -0.000497 0.120229 -0.114109 0.478870 -0.226016 -0.062500 1 0 0 0 0 0 2 537106
-0.001880 -0.000497 0.120229 -0.116813 0.487502 -0.227771 -0.062500 1 0 0 0 0 0 2 538115
-0.001880 -0.000496 0.120229 -0.118175 0.491831 -0.228382 -0.062500 1 0 0 0 0 0 2 539170
-0.001880 -0.000496 0.120229 -0.118870 0.494000 -0.228600 -0.062500 1 0 0 0 0 0 2 540170
-0.001880 -0.000496 0.120229 -0.119202 0.495081 -0.228672 -0.062500 1 0 0 0 0 0 2 541168
-0.001886 -0.000478 0.120218 -0.044683 0.240014 -0.082661 -0.062500 1 0 0 0 0 0 2 542164
-0.001870 -0.000473 0.120205 -0.332572 0.388236 -0.013961 -0.062500 1 0 0 0 0 0 2 543178
-0.001862 -0.000471 0.120200 -0.261801 0.432181 -0.119222 -0.062500 1 0 0 0 0 0 2 544140
-0.001858 -0.000470 0.120198 -0.205779 0.450896 -0.168777 -0.062500 1 0 0 0 0 0 2 545143
-0.001856 -0.000469 0.120198 -0.175980 0.459841 -0.187295 -0.062500 1 0 0 0 0 0 2 546140
-0.001855 -0.000469 0.120197 -0.161005 0.464253 -0.193861 -0.062500 1 0 0 0 0 0 2 547171
-0.001854 -0.000469 0.120197 -0.153542 0.466447 -0.196161 -0.062500 1 0 0 0 0 0 2 548142
-0.001854 -0.000469 0.120197 -0.149809 0.467513 -0.196966 -0.062500 1 0 0 0 0 0 2 549143
-0.001854 -0.000469 0.120197 -0.147955 0.468076 -0.197242 -0.062500 1 0 0 0 0 0 2 550141
-0.001854 -0.000469 0.120197 -0.147043 0.468332 -0.197337 -0.062500 1 0 0 0 0 0 2 551191
-0.001859 -0.000450 0.120187 -0.071879 0.212994 -0.051266 -0.062500 1 0 0 0 0 0 2 552168
-0.001862 -0.000441 0.120183 -0.095724 0.299184 -0.122539 -0.062500 1 0 0 0 0 0 2 553161
-0.001863 -0.000437 0.120182 -0.114373 0.363456 -0.159562 -0.062500 1 0 0 0 0 0 2 554146
-0.001864 -0.000434 0.120182 -0.124586 0.397623 -0.173658 -0.062500 1 0 0 0 0 0 2 555164
-0.001864 -0.000433 0.120181 -0.129842 0.414894 -0.178684 -0.062500 1 0 0 0 0 0 2 556146
-0.001865 -0.000433 0.120181 -0.132506 0.423542 -0.180451 -0.062500 1 0 0 0 0 0 2 557162
-0.001865 -0.000432 0.120181 -0.133861 0.427859 -0.181060 -0.062500 1 0 0 0 0 0 2 558147
-0.001870 -0.000414 0.120171 -0.059901 0.174695 -0.035034 -0.062500 1 0 0 0 0 0 2 559164
-0.001873 -0.000405 0.120167 -0.084290 0.261823 -0.106446 -0.062500 1 0 0 0 0 0 2 560148
-0.001874 -0.000400 0.120166 -0.103213 0.326550 -0.143514 -0.062500 1 0 0 0 0 0 2 561164
-0.001875 -0.000398 0.120166 -0.113546 0.360978 -0.157631 -0.062500 1 0 0 0 0 0 2 562172
-0.001875 -0.000397 0.120165 -0.118872 0.378371 -0.162668 -0.062500 1 0 0 0 0 0 2 563210
-0.001857 -0.000401 0.120155 -0.385230 0.448898 -0.024508 -0.062500 1 0 0 0 0 0 2 564094
-0.001847 -0.000403 0.120152 -0.297054 0.432742 -0.093380 -0.062500 1 0 0 0 0 0 2 565105
-0.001843 -0.000404 0.120151 -0.231457 0.419377 -0.129040 -0.062500 1 0 0 0 0 0 2 566093
-0.001841 -0.000404 0.120150 -0.196706 0.412109 -0.142607 -0.062500 1 0 0 0 0 0 2 567104
-0.001839 -0.000404 0.120150 -0.179225 0.408411 -0.147443 -0.062500 1 0 0 0 0 0 2 568104
-0.001844 -0.000386 0.120140 -0.095855 0.151331 -0.002837 -0.062500 1 0 0 0 0 0 2 569094
-0.001847 -0.000377 0.120136 -0.115550 0.236392 -0.074814 -0.062500 1 0 0 0 0 0 2 570103
-0.001848 -0.000373 0.120135 -0.132125 0.300078 -0.112075 -0.062500 1 0 0 0 0 0 2 571093
-0.001848 -0.000371 0.120134 -0.141288 0.333981 -0.126253 -0.062500 1 0 0 0 0 0 2 572103
-0.001849 -0.000369 0.120134 -0.146031 0.351118 -0.131301 -0.062500 1 0 0 0 0 0 2 573094
-0.001849 -0.000369 0.120134 -0.148441 0.359700 -0.133077 -0.062500 1 0 0 0 0 0 2 574104
-0.001854 -0.000350 0.120124 -0.075075 0.108909 0.012744 -0.062500 1 0 0 0 0 0 2 575093
-0.001857 -0.000341 0.120120 -0.099731 0.196996 -0.058925 -0.062500 1 0 0 0 0 0 2 576105
-0.001840 -0.000341 0.120109 -0.382295 0.324021 0.043855 -0.062500 1 0 0 0 0 0 2 577094
-0.001831 -0.000341 0.120105 -0.303200 0.338146 -0.038589 -0.062500 1 0 0 0 0 0 2 578111
-0.001827 -0.000341 0.120103 -0.242302 0.340114 -0.079075 -0.062500 1 0 0 0 0 0 2 579113
-0.001825 -0.000341 0.120103 -0.209958 0.340529 -0.094336 -0.062500 1 0 0 0 0 0 2 580118
-0.001824 -0.000341 0.120103 -0.193671 0.340670 -0.099752 -0.062500 1 0 0 0 0 0 2 581105
-0.001823 -0.000341 0.120103 -0.185535 0.340733 -0.101653 -0.062500 1 0 0 0 0 0 2 583056
-0.001828 -0.000323 0.120092 -0.106914 0.085816 0.044194 -0.062500 1 0 0 0 0 0 2 584101
-0.001831 -0.000313 0.120089 -0.128945 0.171706 -0.027527 -0.062500 1 0 0 0 0 0 2 585159
-0.001832 -0.000309 0.120087 -0.146656 0.235801 -0.064710 -0.062500 1 0 0 0 0 0 2 586101
-0.001833 -0.000307 0.120087 -0.156399 0.269910 -0.078871 -0.062500 1 0 0 0 0 0 2 587104
-0.001814 -0.000310 0.120077 -0.424822 0.348992 0.056097 -0.062500 1 0 0 0 0 0 2 588104
-0.001805 -0.000312 0.120073 -0.337933 0.337065 -0.014003 -0.062500 1 0 0 0 0 0 2 589104
-0.001801 -0.000312 0.120072 -0.273007 0.325833 -0.050076 -0.062500 1 0 0 0 0 0 2 590088
-0.001798 -0.000313 0.120072 -0.238594 0.319660 -0.063791 -0.062500 1 0 0 0 0 0 2 591115
-0.001802 -0.000295 0.120061 -0.146695 0.061684 0.077902 -0.062500 1 0 0 0 0 0 2 592106
-0.001805 -0.000286 0.120057 -0.162090 0.145898 0.004667 -0.062500 1 0 0 0 0 0 2 593110
-0.001806 -0.000281 0.120056 -0.176511 0.209161 -0.033062 -0.062500 1 0 0 0 0 0 2 594107
-0.001806 -0.000279 0.120055 -0.184599 0.242848 -0.047404 -0.062500 1 0 0 0 0 0 2 595107
-0.001807 -0.000278 0.120055 -0.188798 0.259893 -0.052504 -0.062500 1 0 0 0 0 0 2 596104
-0.001807 -0.000278 0.120055 -0.190942 0.268415 -0.054287 -0.062500 1 0 0 0 0 0 2 597107
-0.001807 -0.000277 0.120055 -0.192016 0.272690 -0.054904 -0.062500 1 0 0 0 0 0 2 598094
-0.001788 -0.000282 0.120045 -0.455838 0.336663 0.084938 -0.062500 1 0 0 0 0 0 2 599112
-0.001779 -0.000284 0.120042 -0.366720 0.317148 0.016510 -0.062500 1 0 0 0 0 0 2 600108
-0.001774 -0.000285 0.120041 -0.300671 0.302133 -0.019003 -0.062500 1 0 0 0 0 0 2 601103
-0.001777 -0.000267 0.120030 -0.191144 0.039390 0.114144 -0.062500 1 0 0 0 0 0 2 602111
-0.001779 -0.000258 0.120026 -0.197592 0.121041 0.037740 -0.062500 1 0 0 0 0 0 2 603109
-0.001780 -0.000254 0.120025 -0.207518 0.183001 -0.001095 -0.062500 1 0 0 0 0 0 2 604104
-0.001780 -0.000252 0.120024 -0.213367 0.216032 -0.015811 -0.062500 1 0 0 0 0 0 2 605105
-0.001780 -0.000251 0.120024 -0.216456 0.232755 -0.021043 -0.062500 1 0 0 0 0 0 2 606104
-0.001780 -0.000250 0.120024 -0.218029 0.241136 -0.022874 -0.062500 1 0 0 0 0 0 2 607106
-0.001780 -0.000250 0.120024 -0.218831 0.245303 -0.023511 -0.062500 1 0 0 0 0 0 2 608120
-0.001786 -0.000231 0.120013 -0.144735 -0.007136 0.123030 -0.062500 1 0 0 0 0 0 2 609108
-0.001788 -0.000222 0.120010 -0.168977 0.079588 0.051314 -0.062500 1 0 0 0 0 0 2 610108
-0.001771 -0.000222 0.119998 -0.450948 0.205971 0.154220 -0.062500 1 0 0 0 0 0 2 611111
-0.001762 -0.000222 0.119995 -0.371893 0.219688 0.071663 -0.062500 1 0 0 0 0 0 2 612103
-0.001758 -0.000222 0.119993 -0.311019 0.221490 0.031136 -0.062500 1 0 0 0 0 0 2 613104
-0.001756 -0.000222 0.119993 -0.278690 0.221851 0.015876 -0.062500 1 0 0 0 0 0 2 614102
-0.001755 -0.000222 0.119993 -0.262406 0.221975 0.010448 -0.062500 1 0 0 0 0 0 2 615106
-0.001754 -0.000222 0.119992 -0.254260 0.222012 0.008564 -0.062500 1 0 0 0 0 0 2 616103
-0.001759 -0.000204 0.119982 -0.175726 -0.032376 0.154747 -0.062500 1 0 0 0 0 0 2 617104
-0.001762 -0.000195 0.119978 -0.197743 0.053258 0.082818 -0.062500 1 0 0 0 0 0 2 618108
-0.001763 -0.000190 0.119977 -0.215459 0.117219 0.045549 -0.062500 1 0 0 0 0 0 2 619110
-0.001764 -0.000188 0.119977 -0.225175 0.151281 0.031373 -0.062500 1 0 0 0 0 0 2 620097
-0.001746 -0.000191 0.119966 -0.493221 0.230358 0.166496 -0.062500 1 0 0 0 0 0 2 621103
-0.001736 -0.000193 0.119963 -0.406471 0.218356 0.096288 -0.062500 1 0 0 0 0 0 2 622105
-0.001732 -0.000194 0.119962 -0.341632 0.207128 0.060182 -0.062500 1 0 0 0 0 0 2 623105
-0.001735 -0.000176 0.119951 -0.232789 -0.053329 0.193391 -0.062500 1 0 0 0 0 0 2 624093
-0.001736 -0.000167 0.119947 -0.239518 0.029087 0.116755 -0.062500 1 0 0 0 0 0 2 625103
-0.001737 -0.000163 0.119946 -0.249579 0.091423 0.077846 -0.062500 1 0 0 0 0 0 2 626103
-0.001738 -0.000161 0.119945 -0.255498 0.124663 0.063097 -0.062500 1 0 0 0 0 0 2 627105
-0.001719 -0.000164 0.119935 -0.521518 0.203358 0.198087 -0.062500 1 0 0 0 0 0 2 628103
-0.001710 -0.000166 0.119931 -0.433872 0.191126 0.127779 -0.062500 1 0 0 0 0 0 2 629105
-0.001705 -0.000166 0.119930 -0.368578 0.179790 0.091623 -0.062500 1 0 0 0 0 0 2 630103
-0.001708 -0.000149 0.119919 -0.259531 -0.080569 0.224877 -0.062500 1 0 0 0 0 0 2 631104
-0.001710 -0.000140 0.119916 -0.266156 0.001750 0.148212 -0.062500 1 0 0 0 0 0 2 632093
-0.001711 -0.000135 0.119914 -0.276180 0.064052 0.109277 -0.062500 1 0 0 0 0 0 2 633103
-0.001711 -0.000133 0.119914 -0.282030 0.097271 0.094530 -0.062500 1 0 0 0 0 0 2 634091
-0.001698 -0.000118 0.119893 -0.473498 -0.078059 0.376691 -0.062500 1 0 0 0 0 0 2 635095
-0.001692 -0.000111 0.119886 -0.409933 -0.004857 0.234461 -0.062500 1 0 0 0 0 0 2 636103
-0.001688 -0.000107 0.119883 -0.363376 0.047668 0.161045 -0.062500 1 0 0 0 0 0 2 637093
-0.001687 -0.000105 0.119883 -0.338996 0.075452 0.133153 -0.062500 1 0 0 0 0 0 2 638102
-0.001691 -0.000086 0.119872 -0.252431 -0.164390 0.270408 -0.062500 1 0 0 0 0 0 2 639092
-0.001694 -0.000077 0.119868 -0.270448 -0.071984 0.195059 -0.062500 1 0 0 0 0 0 2 640207
-0.001676 -0.000076 0.119857 -0.548814 0.057247 0.296913 -0.062500 1 0 0 0 0 0 2 641092
-0.001667 -0.000076 0.119853 -0.468395 0.072289 0.213760 -0.062500 1 0 0 0 0 0 2 642102
-0.001663 -0.000076 0.119851 -0.406865 0.074814 0.173040 -0.062500 1 0 0 0 0 0 2 643091
-0.001666 -0.000058 0.119840 -0.299797 -0.178189 0.304983 -0.062500 1 0 0 0 0 0 2 644102
-0.001668 -0.000049 0.119837 -0.307392 -0.092562 0.227608 -0.062500 1 0 0 0 0 0 2 645092
-0.001669 -0.000044 0.119835 -0.317864 -0.028621 0.188416 -0.062500 1 0 0 0 0 0 2 646103
-0.001669 -0.000042 0.119835 -0.323968 0.005431 0.173578 -0.062500 1 0 0 0 0 0 2 647092
-0.001643 -0.000014 0.119825 -0.694321 -0.360306 0.306231 -0.062500 1 0 0 0 0 0 2 648102
-0.001630 0.000001 0.119821 -0.571820 -0.223018 0.237156 -0.062500 1 0 0 0 0 0 2 649091
-0.001624 0.000008 0.119820 -0.480343 -0.122421 0.201560 -0.062500 1 0 0 0 0 0 2 650101
-0.001626 0.000029 0.119809 -0.357405 -0.322414 0.335505 -0.062500 1 0 0 0 0 0 2 651116
-0.001627 0.000040 0.119805 -0.356947 -0.210166 0.258634 -0.062500 1 0 0 0 0 0 2 652102
-0.001627 0.000046 0.119804 -0.363377 -0.132882 0.219593 -0.062500 1 0 0 0 0 0 2 653103
-0.001628 0.000048 0.119804 -0.367441 -0.092145 0.204804 -0.062500 1 0 0 0 0 0 2 654102
-0.001609 0.000045 0.119793 -0.632043 -0.009626 0.340008 -0.062500 1 0 0 0 0 0 2 655098
-0.001605 0.000062 0.119779 -0.469834 -0.273428 0.417152 -0.062500 1 0 0 0 0 0 2 656104
-0.001603 0.000070 0.119774 -0.428492 -0.198737 0.308795 -0.062500 1 0 0 0 0 0 2 657109
-0.001602 0.000074 0.119773 -0.412507 -0.140784 0.257693 -0.062500 1 0 0 0 0 0 2 658882
-0.001583 0.000072 0.119762 -0.667520 -0.047821 0.379140 -0.062500 1 0 0 0 0 0 2 660111
-0.001579 0.000089 0.119748 -0.500751 -0.306080 0.451380 -0.062500 1 0 0 0 0 0 2 661109
-0.001577 0.000097 0.119743 -0.457172 -0.228726 0.341257 -0.062500 1 0 0 0 0 0 2 662106
-0.001576 0.000101 0.119741 -0.440088 -0.169449 0.289527 -0.062500 1 0 0 0 0 0 2 663106
-0.001562 0.000117 0.119720 -0.620112 -0.328877 0.558602 -0.062500 1 0 0 0 0 0 2 664101
-0.001543 0.000139 0.119723 -0.730629 -0.440086 0.261572 -0.062500 1 0 0 0 0 0 2 665103
-0.001533 0.000149 0.119724 -0.622359 -0.319732 0.259288 -0.062500 1 0 0 0 0 0 2 666101
-0.001528 0.000155 0.119725 -0.551681 -0.241954 0.268464 -0.062500 1 0 0 0 0 0 2 667108
-0.001531 0.000176 0.119714 -0.440317 -0.454206 0.420521 -0.062500 1 0 0 0 0 0 2 668106
-0.001532 0.000186 0.119711 -0.445689 -0.348785 0.349785 -0.062500 1 0 0 0 0 0 2 669106
-0.001514 0.000187 0.119699 -0.716988 -0.212942 0.453565 -0.062500 1 0 0 0 0 0 2 670085
-0.001511 0.000205 0.119685 -0.559354 -0.447559 0.518728 -0.062500 1 0 0 0 0 0 2 671106
-0.001509 0.000214 0.119680 -0.520446 -0.358560 0.405771 -0.062500 1 0 0 0 0 0 2 672084
-0.001495 0.000233 0.119689 -0.684918 -0.485033 0.204164 -0.062500 1 0 0 0 0 0 2 673102
-0.001488 0.000242 0.119692 -0.618966 -0.386031 0.257418 -0.062500 1 0 0 0 0 0 2 674102
-0.001472 0.000260 0.119672 -0.758347 -0.510909 0.577056 -0.062500 1 0 0 0 0 0 2 675112
-0.001463 0.000269 0.119666 -0.667854 -0.412576 0.447663 -0.062500 1 0 0 0 0 0 2 676103
-0.001459 0.000274 0.119663 -0.607547 -0.347280 0.378740 -0.062500 1 0 0 0 0 0 2 677102
-0.001444 0.000290 0.119673 -0.755584 -0.504718 0.203819 -0.062500 1 0 0 0 0 0 2 678100
-0.001423 0.000311 0.119656 -0.868066 -0.613402 0.556383 -0.062500 1 0 0 0 0 0 2 679104
-0.001413 0.000322 0.119650 -0.750559 -0.492736 0.449356 -0.062500 1 0 0 0 0 0 2 680101
-0.001408 0.000327 0.119648 -0.675270 -0.414846 0.389269 -0.062500 1 0 0 0 0 0 2 681102
-0.001411 0.000348 0.119636 -0.561969 -0.626423 0.514467 -0.062500 1 0 0 0 0 0 2 682082
-0.001412 0.000359 0.119632 -0.566565 -0.521226 0.433685 -0.062500 1 0 0 0 0 0 2 683104
-0.001381 0.000373 0.119632 -1.016577 -0.577331 0.385912 -0.062500 1 0 0 0 0 0 2 684102
-0.001366 0.000380 0.119631 -0.873818 -0.494776 0.374391 -0.062500 1 0 0 0 0 0 2 685109
-0.001364 0.000402 0.119621 -0.691443 -0.694546 0.519261 -0.062500 1 0 0 0 0 0 2 686109
-0.001362 0.000413 0.119617 -0.657885 -0.582707 0.445438 -0.062500 1 0 0 0 0 0 2 687103
-0.001330 0.000427 0.119616 -1.088400 -0.635492 0.400457 -0.062500 1 0 0 0 0 0 2 688103
-0.001314 0.000435 0.119616 -0.319430 -0.065156 0.389594 -0.062500 0 0 0 0 0 0 2 689101
-0.001312 0.000456 0.119605 -0.129433 -0.242212 0.534799 -0.062500 0 0 0 0 0 0 2 690102
-0.001292 0.000463 0.119591 -0.334816 -0.061497 0.602195 -0.062500 0 0 0 0 0 0 2 691103
-0.001269 0.000480 0.119597 -0.377604 -0.145405 0.347304 -0.062500 0 0 0 0 0 0 2 692092
-0.001257 0.000488 0.119599 -0.235836 -0.047049 0.369540 -0.062500 0 0 0 0 0 0 2 693103
-0.001226 0.000520 0.119590 -0.488217 -0.336798 0.530686 -0.062500 0 0 0 0 0 0 2 694101
-0.001210 0.000536 0.119586 -0.305428 -0.161116 0.468781 -0.062500 0 0 0 0 0 0 2 695104
-0.001170 0.000553 0.119585 -0.593072 -0.162010 0.429465 -0.062500 0 0 0 0 0 0 2 696099
-0.001143 0.000593 0.119585 -0.463571 -0.462790 0.421345 -0.062500 0 0 0 0 0 0 2 697102
-0.001098 0.000623 0.119585 -0.683001 -0.351845 0.412271 -0.062500 0 0 0 0 0 0 2 698099
-0.001068 0.000669 0.119585 -0.506083 -0.553166 0.415730 -0.062500 0 0 0 0 0 0 2 699106
-0.001034 0.000688 0.119575 -0.498480 -0.183633 0.557599 -0.062500 0 0 0 0 0 0 2 700105
-0.001010 0.000729 0.119571 -0.380130 -0.440322 0.490355 -0.062500 0 0 0 0 0 0 2 701106
-0.000966 0.000759 0.119570 -0.619317 -0.319974 0.448751 -0.062500 0 0 0 0 0 0 2 702104
-0.000944 0.000774 0.119570 -0.359270 -0.113620 0.436761 -0.062500 0 0 0 0 0 0 2 703092
-0.000907 0.000809 0.119559 -0.531764 -0.350370 0.577933 -0.062500 0 0 0 0 0 0 2 704090
-0.000876 0.000840 0.119566 -0.475086 -0.327756 0.359559 -0.062500 0 0 0 0 0 0 2 705101
-0.000828 0.000865 0.119569 -0.618007 -0.223969 0.390306 -0.062500 0 0 0 0 0 0 2 706090
-0.000797 0.000909 0.119569 -0.429837 -0.465991 0.418804 -0.062500 0 0 0 0 0 0 2 707107
-0.000750 0.000940 0.119570 -0.617762 -0.324626 0.423991 -0.062500 0 0 0 0 0 0 2 708090
-0.000719 0.000988 0.119570 -0.429172 -0.518588 0.432478 -0.062500 0 0 0 0 0 0 2 709100
-0.000672 0.001021 0.119570 -0.617400 -0.351338 0.429669 -0.062500 0 0 0 0 0 0 2 710088
-0.000635 0.001051 0.119580 -0.445132 -0.302828 0.285421 -0.062500 0 0 0 0 0 0 2 711099
-0.000591 0.001094 0.119573 -0.527546 -0.453619 0.504821 -0.062500 0 0 0 0 0 0 2 712088
-0.000555 0.001129 0.119581 -0.415965 -0.373277 0.324732 -0.062500 0 0 0 0 0 0 2 713099
-0.000519 0.001142 0.119573 -0.417488 -0.078728 0.515160 -0.062500 0 0 0 0 0 0 2 714089
-0.000481 0.001194 0.119581 -0.450427 -0.557664 0.333705 -0.062500 0 0 0 0 0 0 2 715105
-0.000443 0.001216 0.119573 -0.443545 -0.208121 0.519576 -0.062500 0 0 0 0 0 0 2 716089
-0.000398 0.001254 0.119591 -0.490441 -0.407593 0.186387 -0.062500 0 0 0 0 0 0 2 717099
-0.000349 0.001301 0.119586 -0.536120 -0.535132 0.451156 -0.062500 0 0 0 0 0 0 2 718103
-0.000312 0.001338 0.119595 -0.394531 -0.425928 0.296899 -0.062500 0 0 0 0 0 0 2 719089
-0.000261 0.001366 0.119598 -0.547750 -0.295550 0.353519 -0.062500 0 0 0 0 0 0 2 720098
-0.000229 0.001412 0.119598 -0.336496 -0.513375 0.391151 -0.062500 0 0 0 0 0 0 2 721089
-0.000181 0.001444 0.119598 -0.478434 -0.376115 0.400164 -0.062500 0 0 0 0 0 0 2 722101
-0.000144 0.001474 0.119608 -0.353980 -0.331880 0.259125 -0.062500 0 0 0 0 0 0 2 723114
-0.000117 0.001521 0.119611 -0.194241 -0.544768 0.337536 -0.062500 0 0 0 0 0 0 2 724099
-0.000060 0.001568 0.119622 -0.588539 -0.566166 0.229321 -0.062500 0 0 0 0 0 0 2 725099
-0.000018 0.001605 0.119636 -0.422947 -0.445056 0.167996 -0.062500 0 0 0 0 0 0 2 726107
0.000030 0.001651 0.119630 -0.454825 -0.539750 0.430847 -0.062500 0 0 0 0 0 0 2 727107
0.000066 0.001688 0.119638 -0.323406 -0.433655 0.264910 -0.062500 0 0 0 0 0 0 2 728096
0.000129 0.001730 0.119651 -0.646710 -0.486119 0.175831 -0.062500 0 0 0 0 0 0 2 729104
0.000174 0.001765 0.119665 -0.440659 -0.400177 0.130379 -0.062500 0 0 0 0 0 0 2 730087
0.000223 0.001810 0.119659 -0.465041 -0.491607 0.400478 -0.062500 0 0 0 0 0 0 2 731106
0.000260 0.001846 0.119667 -0.323389 -0.395820 0.236559 -0.062500 0 0 0 0 0 0 2 732100
0.000323 0.001888 0.119679 -0.647460 -0.455185 0.149533 -0.062500 0 0 0 0 0 0 2 733108
0.000368 0.001922 0.119693 -0.433600 -0.368900 0.103697 -0.062500 0 0 0 0 0 0 2 734106
0.000422 0.001949 0.119698 -0.531634 -0.257151 0.222714 -0.062500 0 0 0 0 0 0 2 735099
0.000470 0.002009 0.119709 -0.473989 -0.624361 0.144143 -0.062500 0 0 0 0 0 0 2 736103
0.000526 0.002048 0.119712 -0.566075 -0.403522 0.231444 -0.062500 0 0 0 0 0 0 2 737102
0.000598 0.002091 0.119722 -0.796246 -0.434176 0.134256 -0.062500 0 0 0 0 0 0 2 738105
0.000648 0.002127 0.119736 -0.551538 -0.288342 0.073483 -0.062500 0 0 0 0 0 0 2 739103
0.000704 0.002154 0.119740 -0.607688 -0.167210 0.186882 -0.062500 0 0 0 0 0 0 2 740101
0.000753 0.002213 0.119751 -0.521245 -0.575008 0.107285 -0.062500 0 0 0 0 0 0 2 741081
0.000810 0.002253 0.119754 -0.603536 -0.352471 0.193655 -0.062500 0 0 0 0 0 0 2 742082
0.000864 0.002301 0.119774 -0.651322 -0.391805 -0.049309 -0.062500 0 0 0 0 0 0 2 743100
0.000923 0.002334 0.119781 -0.705708 -0.212446 0.106930 -0.062500 0 0 0 0 0 0 2 744108
0.000974 0.002397 0.119792 -0.595107 -0.571856 0.053608 -0.062500 0 0 0 0 0 0 2 745106
0.001031 0.002438 0.119795 -0.667130 -0.324945 0.149589 -0.062500 0 0 0 0 0 0 2 746085
0.001086 0.002486 0.119816 -0.730239 -0.369019 -0.089453 -0.062500 0 0 0 0 0 0 2 747102
0.001139 0.002538 0.119811 -0.710896 -0.413324 0.220583 -0.062500 0 0 0 0 0 0 2 748081
0.001193 0.002592 0.119829 -0.692739 -0.448167 -0.058690 -0.062500 0 0 0 0 0 0 2 749080
0.001251 0.002629 0.119834 -0.755313 -0.223385 0.072939 -0.062500 0 0 0 0 0 0 2 750100
0.001307 0.002675 0.119856 -0.817375 -0.320509 -0.141648 -0.062500 0 0 0 0 0 0 2 751102
0.001361 0.002726 0.119851 -0.791658 -0.381194 0.178041 -0.062500 0 0 0 0 0 0 2 752103
0.001415 0.002780 0.119869 -0.769008 -0.421836 -0.097437 -0.062500 0 0 0 0 0 0 2 753102
0.001473 0.002816 0.119874 -0.829564 -0.201118 0.035159 -0.062500 0 0 0 0 0 0 2 754099
0.001524 0.002880 0.119884 -0.817451 -0.552338 -0.025163 -0.062500 0 0 0 0 0 0 2 755101
0.001581 0.002922 0.119887 -0.890419 -0.293348 0.066732 -0.062500 0 0 0 0 0 0 2 756101
0.001636 0.002972 0.119907 -0.876304 -0.366704 -0.172346 -0.062500 0 0 0 0 0 0 2 757099
0.001671 0.003028 0.119912 -0.618096 -0.456181 -0.011088 -0.062500 0 0 0 0 0 0 2 758100
0.001721 0.003066 0.119913 -0.842739 -0.253864 0.065944 -0.062500 0 0 0 0 0 0 2 759100
0.001767 0.003131 0.119922 -0.815400 -0.585438 -0.033040 -0.062500 0 0 0 0 0 0 2 760096
0.001822 0.003173 0.119923 -0.924397 -0.320578 0.042476 -0.062500 0 0 0 0 0 0 2 761098
0.001870 0.003241 0.119932 -0.877919 -0.619328 -0.047632 -0.062500 0 0 0 0 0 0 2 762082
0.001908 0.003289 0.119944 -0.728792 -0.396528 -0.117856 -0.062500 0 0 0 0 0 0 2 763106
0.001953 0.003340 0.119937 -0.849951 -0.451606 0.148824 -0.062500 0 0 0 0 0 0 2 764100
0.002003 0.003394 0.119953 -0.916254 -0.495408 -0.154331 -0.062500 0 0 0 0 0 0 2 765092
0.002041 0.003436 0.119968 -0.800859 -0.337045 -0.183336 -0.062500 0 0 0 0 0 0 2 766101
0.002100 0.003498 0.119970 -1.053858 -0.591900 -0.022279 -0.062500 0 0 0 0 0 0 2 767105
0.002143 0.003544 0.119980 -0.888229 -0.426086 -0.117745 -0.062500 0 0 0 0 0 0 2 768098
0.002172 0.003598 0.119982 -0.695178 -0.524920 -0.019904 -0.062500 0 0 0 0 0 0 2 769099
0.002232 0.003650 0.119991 -1.101838 -0.508724 -0.107413 -0.062500 0 0 0 0 0 0 2 770100
0.002270 0.003707 0.119992 -0.853988 -0.585152 -0.020019 -0.062500 0 0 0 0 0 0 2 771100
0.002321 0.003746 0.119991 -0.994744 -0.346015 0.018864 -0.062500 0 0 0 0 0 0 2 772100
0.002368 0.003812 0.119998 -0.954747 -0.683749 -0.090877 -0.062500 0 0 0 0 0 0 2 773098
0.002405 0.003859 0.120010 -0.851917 -0.494740 -0.172175 -0.062500 0 0 0 0 0 0 2 774099
0.002437 0.003897 0.120023 -0.773329 -0.352822 -0.213328 -0.062500 0 0 0 0 0 0 2 775099
0.002492 0.003957 0.120025 -1.073850 -0.633570 -0.061148 -0.062500 0 0 0 0 0 0 2 776097
0.002534 0.004002 0.120034 -0.918466 -0.455890 -0.163701 -0.062500 0 0 0 0 0 0 2 777091
0.002568 0.004039 0.120047 -0.786118 -0.320086 -0.223489 -0.062500 0 0 0 0 0 0 2 778089
0.002611 0.004084 0.120039 -0.923300 -0.442179 0.051670 -0.062500 0 0 0 0 0 0 2 779099
0.002660 0.004136 0.120054 -1.007830 -0.535155 -0.246665 -0.062500 0 0 0 0 0 0 2 780089
0.002693 0.004194 0.120058 -0.802007 -0.619871 -0.121109 -0.062500 0 0 0 0 0 0 2 781098
0.002741 0.004233 0.120057 -0.982952 -0.381253 -0.057517 -0.062500 0 0 0 0 0 0 2 782086
0.002792 0.004281 0.120075 -1.044926 -0.477211 -0.311068 -0.062500 0 0 0 0 0 0 2 783097
0.002826 0.004337 0.120080 -0.821438 -0.584947 -0.158432 -0.062500 0 0 0 0 0 0 2 784086
0.002874 0.004375 0.120079 -0.993088 -0.360291 -0.084156 -0.062500 0 0 0 0 0 0 2 785088
0.002926 0.004423 0.120097 -1.050317 -0.470708 -0.333336 -0.062500 0 0 0 0 0 0 2 786097
0.002965 0.004461 0.120113 -0.896147 -0.355139 -0.336168 -0.062500 0 0 0 0 0 0 2 787086
0.003007 0.004527 0.120125 -0.901593 -0.678384 -0.307351 -0.062500 0 0 0 0 0 0 2 788097
0.003059 0.004569 0.120128 -1.045523 -0.413642 -0.177805 -0.062500 0 0 0 0 0 0 2 789086
0.003099 0.004605 0.120137 -0.897551 -0.300389 -0.270603 -0.062500 0 0 0 0 0 0 2 790097
0.003141 0.004669 0.120148 -0.907111 -0.660212 -0.294314 -0.062500 0 0 0 0 0 0 2 791089
0.003193 0.004711 0.120149 -1.048939 -0.392425 -0.185852 -0.062500 0 0 0 0 0 0 2 792096
0.003233 0.004747 0.120159 -0.899806 -0.283978 -0.286463 -0.062500 0 0 0 0 0 0 2 793086
0.003275 0.004811 0.120169 -0.908954 -0.646171 -0.311915 -0.062500 0 0 0 0 0 0 2 794097
0.003328 0.004853 0.120170 -1.049964 -0.392058 -0.204571 -0.062500 0 0 0 0 0 0 2 795087
0.003368 0.004889 0.120180 -0.900713 -0.284210 -0.305825 -0.062500 0 0 0 0 0 0 2 796098
0.003434 0.004931 0.120190 -1.221600 -0.351332 -0.335608 -0.062500 0 0 0 0 0 0 2 797099
0.003474 0.004984 0.120191 -0.932863 -0.498162 -0.220900 -0.062500 0 0 0 0 0 0 2 798098
0.003509 0.005025 0.120200 -0.817514 -0.358984 -0.323671 -0.062500 0 0 0 0 0 0 2 799098
0.003571 0.005070 0.120211 -1.175229 -0.396391 -0.353323 -0.062500 0 0 0 0 0 0 2 800096
0.003611 0.005125 0.120212 -0.971369 -0.594165 -0.239200 -0.062500 0 0 0 0 0 0 2 801103
0.003662 0.005162 0.120210 -1.053093 -0.308413 -0.189398 -0.062500 0 0 0 0 0 0 2 802096
0.003716 0.005210 0.120227 -1.091055 -0.428581 -0.445279 -0.062500 0 0 0 0 0 0 2 803103
0.003756 0.005248 0.120241 -0.924572 -0.315264 -0.454231 -0.062500 0 0 0 0 0 0 2 804093
0.003816 0.005310 0.120242 -1.164648 -0.597584 -0.268661 -0.062500 0 0 0 0 0 0 2 805096
0.003860 0.005355 0.120251 -0.999184 -0.428430 -0.368226 -0.062500 0 0 0 0 0 0 2 806105
0.003928 0.005402 0.120260 -1.287859 -0.436892 -0.396441 -0.062500 0 0 0 0 0 0 2 807080
0.003970 0.005458 0.120261 -0.983872 -0.544878 -0.283520 -0.062500 0 0 0 0 0 0 2 808115
0.004023 0.005495 0.120259 -1.094698 -0.325646 -0.233951 -0.062500 0 0 0 0 0 0 2 809104
0.004077 0.005544 0.120275 -1.151158 -0.459128 -0.488615 -0.062500 0 0 0 0 0 0 2 810106
0.004136 0.005578 0.120279 -1.212645 -0.282092 -0.344780 -0.062500 0 0 0 0 0 0 2 811082
0.004173 0.005627 0.120277 -0.944503 -0.459423 -0.263963 -0.062500 0 0 0 0 0 0 2 812098
0.004238 0.005676 0.120283 -1.268500 -0.482881 -0.355279 -0.062500 0 0 0 0 0 0 2 813096
0.004284 0.005716 0.120294 -1.005573 -0.282040 -0.437646 -0.062500 0 0 0 0 0 0 2 814097
0.004353 0.005760 0.120303 -1.365926 -0.435558 -0.445214 -0.062500 0 0 0 0 0 0 2 815098
0.004401 0.005797 0.120315 -1.125985 -0.342211 -0.484761 -0.062500 0 0 0 0 0 0 2 816079
0.004451 0.005843 0.120306 -1.127639 -0.445702 -0.196387 -0.062500 0 0 0 0 0 0 2 817105
0.004522 0.005891 0.120308 -1.345105 -0.399716 -0.330341 -0.062500 0 0 0 0 0 0 2 818102
0.004572 0.005930 0.120317 -1.091716 -0.284754 -0.441008 -0.062500 0 0 0 0 0 0 2 819104
0.004642 0.005974 0.120327 -1.426163 -0.467882 -0.457847 -0.062500 0 0 0 0 0 0 2 820102
0.004686 0.006028 0.120327 -1.051694 -0.500072 -0.343074 -0.062500 0 0 0 0 0 0 2 821095
0.004754 0.006080 0.120333 -1.333066 -0.487997 -0.410229 -0.062500 0 0 0 0 0 0 2 822098
0.004801 0.006121 0.120343 -1.102884 -0.340570 -0.486201 -0.062500 0 0 0 0 0 0 2 823099
0.004857 0.006151 0.120344 -1.181559 -0.189639 -0.370284 -0.062500 0 0 0 0 0 0 2 824132
0.004931 0.006191 0.120350 -1.467817 -0.339944 -0.429873 -0.062500 0 0 0 0 0 0 2 825088
0.004981 0.006226 0.120360 -1.194647 -0.282119 -0.503501 -0.062500 0 0 0 0 0 0 2 826097
0.005053 0.006269 0.120370 -1.431956 -0.372839 -0.503266 -0.062500 0 0 0 0 0 0 2 827099
0.005096 0.006322 0.120370 -1.100613 -0.521560 -0.384254 -0.062500 0 0 0 0 0 0 2 828096
0.005164 0.006374 0.120375 -1.315357 -0.417562 -0.447372 -0.062500 0 0 0 0 0 0 2 829098
0.005230 0.006410 0.120374 -1.421528 -0.359837 -0.367809 -0.062500 0 0 0 0 0 0 2 830077
0.005277 0.006443 0.120382 -1.177930 -0.300838 -0.483338 -0.062500 0 0 0 0 0 0 2 831079
0.005346 0.006484 0.120390 -1.388089 -0.289025 -0.504742 -0.062500 0 0 0 0 0 0 2 832078
0.005395 0.006520 0.120401 -1.145752 -0.222151 -0.555549 -0.062500 0 0 0 0 0 0 2 833095
0.005451 0.006547 0.120402 -1.216987 -0.113826 -0.428338 -0.062500 0 0 0 0 0 0 2 834094
0.005525 0.006587 0.120407 -1.458122 -0.250790 -0.480589 -0.062500 0 0 0 0 0 0 2 835098
0.005576 0.006621 0.120417 -1.235999 -0.248568 -0.554981 -0.062500 0 0 0 0 0 0 2 836103
0.005647 0.006663 0.120426 -1.472713 -0.345436 -0.551174 -0.062500 0 0 0 0 0 0 2 837101
0.005715 0.006694 0.120426 -1.444696 -0.211102 -0.436225 -0.062500 0 0 0 0 0 0 2 838079
0.005780 0.006720 0.120422 -1.343064 -0.012670 -0.381145 -0.062500 0 0 0 0 0 0 2 839085
0.005836 0.006781 0.120426 -1.209824 -0.451532 -0.468206 -0.062500 0 0 0 0 0 0 2 840088
0.005896 0.006821 0.120424 -1.373378 -0.409400 -0.402018 -0.062500 0 0 0 0 0 0 2 841101
0.005957 0.006852 0.120420 -1.404941 -0.260254 -0.365766 -0.062500 0 0 0 0 0 0 2 842101
0.006034 0.006892 0.120423 -1.543901 -0.244461 -0.460914 -0.062500 0 0 0 0 0 0 2 843099
0.006087 0.006928 0.120432 -1.247695 -0.186627 -0.554669 -0.062500 0 0 0 0 0 0 2 844098
0.006145 0.006956 0.120432 -1.287421 -0.081656 -0.442631 -0.062500 0 0 0 0 0 0 2 845078
0.006206 0.006980 0.120429 -1.235515 0.085069 -0.385036 -0.062500 0 0 0 0 0 0 2 846077
0.006282 0.007017 0.120432 -1.444342 -0.083892 -0.470906 -0.062500 0 0 0 0 0 0 2 847098
0.006352 0.007046 0.120430 -1.532388 -0.150838 -0.403605 -0.062500 0 0 0 0 0 0 2 848094
0.006419 0.007071 0.120425 -1.400722 0.042796 -0.366609 -0.062500 0 0 0 0 0 0 2 849107
0.006499 0.007110 0.120428 -1.561673 -0.121697 -0.459370 -0.062500 0 0 0 0 0 0 2 850080
0.006553 0.007144 0.120437 -1.244807 -0.086732 -0.554831 -0.062500 0 0 0 0 0 0 2 851101
0.006612 0.007171 0.120437 -1.167837 0.104663 -0.442487 -0.062500 0 0 0 0 0 0 2 852094
0.006673 0.007195 0.120433 -1.203262 0.155779 -0.384396 -0.062500 0 0 0 0 0 0 2 853097
0.006750 0.007232 0.120436 -1.410115 -0.016802 -0.467946 -0.062500 0 0 0 0 0 0 2 854085
0.006820 0.007262 0.120433 -1.415904 0.054939 -0.401250 -0.062500 0 0 0 0 0 0 2 855153
0.006887 0.007287 0.120428 -1.367704 0.117553 -0.364357 -0.062500 0 0 0 0 0 0 2 856137
0.006967 0.007325 0.120431 -1.529043 -0.047932 -0.455042 -0.062500 0 0 0 0 0 0 2 857154
0.007038 0.007354 0.120428 -1.318071 0.137485 -0.391564 -0.062500 0 0 0 0 0 0 2 858137
0.007106 0.007380 0.120423 -1.257943 0.202296 -0.355829 -0.062500 0 0 0 0 0 0 2 859155
0.007172 0.007403 0.120417 -1.226884 0.235516 -0.338037 -0.062500 0 0 0 0 0 0 2 860137
0.007251 0.007440 0.120419 -1.275850 0.107057 -0.435034 -0.062500 0 0 0 0 0 0 2 861153
0.007305 0.007474 0.120427 -1.162621 0.068581 -0.536179 -0.062500 0 0 0 0 0 0 2 862138
0.007363 0.007501 0.120426 -1.191470 0.159255 -0.424321 -0.062500 0 0 0 0 0 0 2 863138
0.007439 0.007540 0.120430 -1.414589 0.010363 -0.472686 -0.062500 0 0 0 0 0 0 2 864086
0.007508 0.007570 0.120427 -1.219485 0.192077 -0.394244 -0.062500 0 0 0 0 0 0 2 865181
0.007607 0.007606 0.120418 -1.589702 0.124948 -0.297148 -0.062500 0 0 0 0 0 0 2 866085
0.007688 0.007635 0.120410 -1.271431 0.251504 -0.302889 -0.062500 0 0 0 0 0 0 2 867094
0.007760 0.007660 0.120404 -1.347392 0.267680 -0.305188 -0.062500 0 0 0 0 0 0 2 868084
0.007829 0.007683 0.120397 -1.277920 0.297385 -0.302070 -0.062500 0 0 0 0 0 0 2 869084
0.007892 0.007726 0.120410 -1.055475 0.108991 -0.564338 -0.062500 0 0 0 0 0 0 2 870094
0.007955 0.007757 0.120410 -1.045809 0.228755 -0.429280 -0.062500 0 0 0 0 0 0 2 871085
0.008018 0.007783 0.120406 -1.047935 0.308001 -0.354165 -0.062500 0 0 0 0 0 0 2 872094
0.008096 0.007822 0.120408 -1.104406 0.171799 -0.424743 -0.062500 0 0 0 0 0 0 2 873083
0.008167 0.007852 0.120404 -1.028815 0.273544 -0.357398 -0.062500 0 0 0 0 0 0 2 874094
0.008248 0.007893 0.120406 -1.377788 0.125476 -0.423614 -0.062500 0 0 0 0 0 0 2 875086
0.008321 0.007924 0.120402 -1.127471 0.281641 -0.354551 -0.062500 0 0 0 0 0 0 2 876104
0.008389 0.007950 0.120396 -1.059395 0.356104 -0.316498 -0.062500 0 0 0 0 0 0 2 877076
0.008469 0.007989 0.120397 -1.213272 0.194296 -0.399968 -0.062500 0 0 0 0 0 0 2 878100
0.008559 0.008015 0.120381 -1.204839 0.369896 -0.174278 -0.062500 0 0 0 0 0 0 2 879095
0.008650 0.008054 0.120378 -1.245707 0.206581 -0.319105 -0.062500 0 0 0 0 0 0 2 880106
0.008727 0.008084 0.120372 -0.959347 0.298506 -0.293113 -0.062500 0 0 0 0 0 0 2 881093
0.008812 0.008125 0.120373 -1.210178 0.202334 -0.373175 -0.062500 0 0 0 0 0 0 2 882092
0.008887 0.008156 0.120369 -1.076778 0.319824 -0.310954 -0.062500 0 0 0 0 0 0 2 883100
0.008970 0.008198 0.120370 -1.059249 0.194159 -0.375950 -0.062500 0 0 0 0 0 0 2 884106
0.009043 0.008229 0.120365 -0.938559 0.315607 -0.308687 -0.062500 0 0 0 0 0 0 2 885103
0.009127 0.008271 0.120366 -1.052626 0.191767 -0.371185 -0.062500 0 0 0 0 0 0 2 886105
0.009214 0.008318 0.120369 -1.177466 0.148512 -0.403196 -0.062500 0 0 0 0 0 0 2 887102
0.009290 0.008352 0.120365 -1.024539 0.309084 -0.317302 -0.062500 0 0 0 0 0 0 2 888101
0.009374 0.008395 0.120366 -0.999043 0.195576 -0.371297 -0.062500 0 0 0 0 0 0 2 889094
0.009448 0.008427 0.120361 -0.872945 0.328338 -0.301332 -0.062500 0 0 0 0 0 0 2 890096
0.009531 0.008470 0.120361 -0.984994 0.209513 -0.361040 -0.062500 0 0 0 0 0 0 2 891097
0.009619 0.008517 0.120364 -1.120892 0.175531 -0.391661 -0.062500 0 0 0 0 0 0 2 892099
0.009694 0.008551 0.120359 -0.966868 0.337904 -0.306671 -0.062500 0 0 0 0 0 0 2 893097
0.009795 0.008590 0.120348 -1.162047 0.281290 -0.192227 -0.062500 0 0 0 0 0 0 2 894095
0.009878 0.008620 0.120338 -0.952354 0.383894 -0.202047 -0.062500 0 0 0 0 0 0 2 895106
0.009966 0.008662 0.120337 -1.000618 0.246591 -0.302594 -0.062500 0 0 0 0 0 0 2 896096
0.010056 0.008709 0.120338 -0.942913 0.139811 -0.348929 -0.062500 0 0 0 0 0 0 2 897100
0.010164 0.008753 0.120328 -1.358461 0.234041 -0.199291 -0.062500 0 0 0 0 0 0 2 898077
0.010250 0.008787 0.120319 -0.974851 0.364572 -0.190203 -0.062500 0 0 0 0 0 0 2 899092
0.010340 0.008830 0.120317 -0.994891 0.251602 -0.281768 -0.062500 0 0 0 0 0 0 2 900075
0.010431 0.008878 0.120318 -0.926146 0.156384 -0.324461 -0.062500 0 0 0 0 0 0 2 901095
0.010540 0.008924 0.120308 -1.155665 0.183529 -0.172473 -0.062500 0 0 0 0 0 0 2 902094
0.010626 0.008957 0.120298 -1.079584 0.417151 -0.164389 -0.062500 0 0 0 0 0 0 2 903114
0.010716 0.009001 0.120296 -0.990495 0.289166 -0.254767 -0.062500 0 0 0 0 0 0 2 904099
0.010807 0.009049 0.120297 -1.011923 0.217510 -0.296715 -0.062500 0 0 0 0 0 0 2 905095
0.010899 0.009099 0.120298 -0.925618 0.156625 -0.312708 -0.062500 0 0 0 0 0 0 2 906095
0.011008 0.009146 0.120287 -1.147872 0.202635 -0.148951 -0.062500 0 0 0 0 0 0 2 907100
0.011115 0.009179 0.120295 -1.241976 0.447355 -0.390889 -0.062500 0 0 0 0 0 0 2 908076
0.011215 0.009222 0.120299 -1.142681 0.342249 -0.358629 -0.062500 0 0 0 0 0 0 2 909095
0.011311 0.009270 0.120301 -0.978811 0.240942 -0.334727 -0.062500 0 0 0 0 0 0 2 910095
0.011422 0.009315 0.120291 -1.166581 0.264831 -0.154131 -0.062500 0 0 0 0 0 0 2 911099
0.011509 0.009349 0.120281 -0.795399 0.388852 -0.139781 -0.062500 0 0 0 0 0 0 2 912097
0.011599 0.009393 0.120278 -0.989199 0.370333 -0.224268 -0.062500 0 0 0 0 0 0 2 913079
0.011691 0.009441 0.120277 -1.006668 0.297343 -0.263274 -0.062500 0 0 0 0 0 0 2 914094
0.011800 0.009487 0.120265 -1.113297 0.294308 -0.106477 -0.062500 0 0 0 0 0 0 2 915097
0.011901 0.009537 0.120261 -1.037524 0.243830 -0.191201 -0.062500 0 0 0 0 0 0 2 916095
0.011998 0.009588 0.120260 -1.065705 0.281558 -0.235529 -0.062500 0 0 0 0 0 0 2 917096
0.012093 0.009641 0.120259 -1.031605 0.268530 -0.252211 -0.062500 0 0 0 0 0 0 2 918086
0.012187 0.009694 0.120259 -0.892140 0.228582 -0.257468 -0.062500 0 0 0 0 0 0 2 919103
0.012303 0.009725 0.120258 -1.176734 0.507716 -0.246372 -0.062500 0 0 0 0 0 0 2 920096
0.012407 0.009767 0.120258 -0.950063 0.352538 -0.250717 -0.062500 0 0 0 0 0 0 2 921096
0.012505 0.009815 0.120257 -1.060541 0.378560 -0.252178 -0.062500 0 0 0 0 0 0 2 922092
0.012632 0.009877 0.120251 -1.296095 0.156391 -0.164249 -0.062500 0 0 0 0 0 0 2 923096
0.012742 0.009934 0.120248 -1.113058 0.186484 -0.202279 -0.062500 0 0 0 0 0 0 2 924093
0.012850 0.009973 0.120258 -0.955269 0.389455 -0.382215 -0.062500 0 0 0 0 0 0 2 925095
0.012950 0.010019 0.120261 -1.052466 0.441023 -0.313864 -0.062500 0 0 0 0 0 0 2 926076
0.013046 0.010069 0.120262 -0.863909 0.345705 -0.274021 -0.062500 0 0 0 0 0 0 2 927099
0.013156 0.010115 0.120249 -1.047647 0.379653 -0.082655 -0.062500 0 0 0 0 0 0 2 928094
0.013265 0.010149 0.120255 -0.925835 0.500334 -0.315034 -0.062500 0 0 0 0 0 0 2 929087
0.013365 0.010193 0.120256 -0.818706 0.392080 -0.279551 -0.062500 0 0 0 0 0 0 2 930093
0.013462 0.010241 0.120256 -0.836107 0.394578 -0.252732 -0.062500 0 0 0 0 0 0 2 931131
0.013562 0.010276 0.120266 -0.886853 0.569922 -0.399479 -0.062500 0 0 0 0 0 0 2 932150
0.013675 0.010314 0.120256 -0.928927 0.483221 -0.143124 -0.062500 0 0 0 0 0 0 2 933135
0.013778 0.010361 0.120251 -0.821838 0.375731 -0.178703 -0.062500 0 0 0 0 0 0 2 934150
0.013891 0.010427 0.120254 -1.024196 0.189978 -0.282845 -0.062500 0 0 0 0 0 0 2 935163
0.014016 0.010466 0.120253 -1.192630 0.527966 -0.236910 -0.062500 0 0 0 0 0 0 2 936083
0.014125 0.010512 0.120251 -0.881180 0.406181 -0.223775 -0.062500 0 0 0 0 0 0 2 937092
0.014226 0.010562 0.120249 -0.756982 0.347770 -0.217286 -0.062500 0 0 0 0 0 0 2 938224
0.014345 0.010592 0.120245 -0.896950 0.553898 -0.196083 -0.062500 0 0 0 0 0 0 2 939095
0.014451 0.010635 0.120242 -0.748786 0.423792 -0.198854 -0.062500 0 0 0 0 0 0 2 940082
0.014551 0.010683 0.120239 -0.721648 0.421730 -0.198648 -0.062500 0 0 0 0 0 0 2 941092
0.014653 0.010718 0.120248 -0.750496 0.589957 -0.355316 -0.062500 0 0 0 0 0 0 2 942081
0.014750 0.010762 0.120249 -0.594186 0.440606 -0.277482 -0.062500 0 0 0 0 0 0 2 943095
0.014861 0.010806 0.120235 -0.765051 0.431124 -0.055444 -0.062500 0 0 0 0 0 0 2 944082
0.014970 0.010839 0.120239 -0.679357 0.528999 -0.275173 -0.062500 0 0 0 0 0 0 2 945092
0.015085 0.010899 0.120244 -0.928873 0.335977 -0.310370 -0.062500 0 0 0 0 0 0 2 946081
0.015205 0.010950 0.120231 -0.894806 0.357867 -0.067477 -0.062500 0 0 0 0 0 0 2 947093
0.015318 0.010987 0.120235 -0.815365 0.555419 -0.273373 -0.062500 0 0 0 0 0 0 2 948081
0.015437 0.011027 0.120222 -0.793614 0.483858 -0.050160 -0.062500 0 0 0 0 0 0 2 949092
0.015543 0.011075 0.120214 -0.707539 0.472938 -0.099862 -0.062500 0 0 0 0 0 0 2 950082
0.015665 0.011105 0.120208 -0.896521 0.698486 -0.109258 -0.062500 0 0 0 0 0 0 2 951099
0.015773 0.011148 0.120202 -0.636785 0.504452 -0.126296 -0.062500 0 0 0 0 0 0 2 952101
0.015879 0.011180 0.120209 -0.608345 0.624614 -0.289652 -0.062500 0 0 0 0 0 0 2 953096
0.015994 0.011218 0.120196 -0.637337 0.513888 -0.035681 -0.062500 0 0 0 0 0 0 2 954100
0.016099 0.011265 0.120189 -0.510708 0.391455 -0.072581 -0.062500 0 0 0 0 0 0 2 955100
0.016204 0.011299 0.120194 -0.546355 0.613185 -0.254744 -0.062500 0 0 0 0 0 0 2 956088
0.016303 0.011344 0.120193 -0.459083 0.500611 -0.187983 -0.062500 0 0 0 0 0 0 2 957091
0.016414 0.011388 0.120177 -0.537690 0.438272 0.033848 -0.062500 0 0 0 0 0 0 2 958108
0.016523 0.011422 0.120179 -0.526053 0.575286 -0.185433 -0.062500 0 0 0 0 0 0 2 959092
0.016640 0.011461 0.120164 -0.564411 0.488858 0.033852 -0.062500 0 0 0 0 0 0 2 960175
0.016751 0.011492 0.120166 -0.627353 0.713327 -0.175885 -0.062500 0 0 0 0 0 0 2 961093
0.016869 0.011530 0.120151 -0.616594 0.585030 0.048270 -0.062500 0 0 0 0 0 0 2 962130
0.016981 0.011560 0.120153 -0.555507 0.671315 -0.159434 -0.062500 0 0 0 0 0 0 2 963098
0.017099 0.011597 0.120137 -0.563497 0.554727 0.065720 -0.062500 0 0 0 0 0 0 2 964098
0.017211 0.011628 0.120139 -0.500532 0.637958 -0.141480 -0.062500 0 0 0 0 0 0 2 965094
0.017329 0.011665 0.120123 -0.515095 0.525531 0.084124 -0.062500 0 0 0 0 0 0 2 966092
0.017456 0.011712 0.120129 -0.697318 0.485931 -0.188193 -0.062500 0 0 0 0 0 0 2 967093
0.017582 0.011758 0.120115 -0.676535 0.490081 0.068558 -0.062500 0 0 0 0 0 0 2 968091
0.017698 0.011792 0.120116 -0.498459 0.596882 -0.121119 -0.062500 0 0 0 0 0 0 2 969091
0.017808 0.011820 0.120124 -0.414892 0.692861 -0.227490 -0.062500 0 0 0 0 0 0 2 970091
0.017909 0.011840 0.120106 -0.232051 0.781527 0.126148 -0.062500 0 0 0 0 0 0 2 971109
0.018013 0.011862 0.120106 -0.261200 0.765914 -0.083000 -0.062500 0 0 0 0 0 0 2 972097
0.018127 0.011895 0.120088 -0.350746 0.599095 0.137714 -0.062500 0 0 0 0 0 0 2 973095
0.018237 0.011924 0.120089 -0.404893 0.755263 -0.071026 -0.062500 0 0 0 0 0 0 2 974093
0.018354 0.011961 0.120072 -0.423053 0.615659 0.155017 -0.062500 0 0 0 0 0 0 2 975094
0.018465 0.011991 0.120072 -0.370606 0.688254 -0.051098 -0.062500 0 0 0 0 0 0 2 976092
0.018589 0.012012 0.120065 -0.469196 0.782968 0.019324 -0.062500 0 0 0 0 0 0 2 977091
0.018697 0.012051 0.120058 -0.283320 0.569128 0.041786 -0.062500 0 0 0 0 0 0 2 978098
0.018804 0.012060 0.120045 -0.211317 0.912663 0.141998 -0.062500 0 0 0 0 0 0 2 979096
0.018911 0.012077 0.120046 -0.206936 0.853982 -0.043668 -0.062500 0 0 0 0 0 0 2 980091
0.019017 0.012096 0.120053 -0.162559 0.797214 -0.141801 -0.062500 0 0 0 0 0 0 2 981089
0.019115 0.012111 0.120033 -0.060973 0.844534 0.212680 -0.062500 0 0 0 0 0 0 2 982090
0.019218 0.012131 0.120032 -0.116930 0.843175 0.009054 -0.062500 0 0 0 0 0 0 2 983120
0.019337 0.012148 0.120024 -0.333259 0.887889 0.077223 -0.062500 0 0 0 0 0 0 2 984075
0.019449 0.012146 0.120010 -0.228442 1.109673 0.183978 -0.062500 0 0 0 0 0 0 2 985092
0.019559 0.012157 0.120011 -0.186938 0.964570 0.001379 -0.062500 0 0 0 0 0 0 2 986099
0.019674 0.012185 0.119993 -0.230939 0.714290 0.245335 -0.062500 0 0 0 0 0 0 2 987096
0.019785 0.012189 0.119974 -0.178051 0.996223 0.289927 -0.062500 0 0 0 0 0 0 2 988093
0.019895 0.012204 0.119973 -0.120613 0.884269 0.071259 -0.062500 0 0 0 0 0 0 2 989092
0.020017 0.012217 0.119965 -0.264644 0.888192 0.145158 -0.062500 0 0 0 0 0 0 2 990092
0.020115 0.012220 0.119963 0.024933 1.038148 0.067576 -0.062500 0 0 0 0 0 0 2 991093
0.020232 0.012227 0.119955 -0.162171 0.986006 0.156543 -0.062500 0 0 0 0 0 0 2 992096
0.020328 0.012226 0.119953 0.088333 1.089255 0.080040 -0.062500 0 0 0 0 0 0 2 993084
0.020436 0.012248 0.119934 -0.034721 0.798559 0.324688 -0.062500 0 0 0 0 0 0 2 994091
0.020559 0.012266 0.119918 -0.233506 0.819762 0.310932 -0.062500 0 0 0 0 0 0 2 995095
0.020659 0.012271 0.119913 0.069269 1.002592 0.170618 -0.062500 0 0 0 0 0 0 2 996092
0.020776 0.012280 0.119903 -0.133375 0.967832 0.235246 -0.062500 0 0 0 0 0 0 2 997091
0.020902 0.012291 0.119891 -0.259002 0.943269 0.281431 -0.062500 0 0 0 0 0 0 2 998092
0.021018 0.012287 0.119874 -0.132414 1.139048 0.363319 -0.062500 0 0 0 0 0 0 2 999093
0.021129 0.012298 0.119872 -0.053467 0.985207 0.173095 -0.062500 0 0 0 0 0 0 3 91
0.021236 0.012293 0.119859 0.006074 1.169016 0.313416 -0.062500 0 0 0 0 0 0 3 1089
0.021343 0.012302 0.119859 0.023172 1.016199 0.161528 -0.062500 0 0 0 0 0 0 3 2083
0.021463 0.012313 0.119850 -0.151707 0.979498 0.266890 -0.062500 0 0 0 0 0 0 3 3101
0.021561 0.012314 0.119848 0.127827 1.136066 0.196290 -0.062500 0 0 0 0 0 0 3 4072
0.021677 0.012321 0.119838 -0.081647 1.071125 0.294934 -0.062500 0 0 0 0 0 0 3 5083
0.021802 0.012332 0.119825 -0.232951 1.055174 0.355884 -0.062500 0 0 0 0 0 0 3 6091
0.021918 0.012349 0.119824 -0.102882 0.978177 0.202706 -0.062500 0 0 0 0 0 0 3 7153
0.022034 0.012331 0.119822 -0.124361 1.451966 0.208366 -0.062500 0 0 0 0 0 0 3 8149
0.022144 0.012334 0.119826 -0.069407 1.274645 0.133603 -0.062500 0 0 0 0 0 0 3 9134
0.022266 0.012341 0.119818 -0.169863 1.161773 0.283463 -0.062500 0 0 0 0 0 0 3 10150
0.022379 0.012357 0.119818 -0.098074 1.092562 0.180332 -0.062500 0 0 0 0 0 0 3 11159
0.022487 0.012355 0.119806 -0.013444 1.318578 0.358963 -0.062500 0 0 0 0 0 0 3 12152
0.022594 0.012366 0.119805 -0.018888 1.216403 0.225518 -0.062500 0 0 0 0 0 0 3 13132
0.022714 0.012378 0.119794 -0.187596 1.188840 0.340734 -0.062500 0 0 0 0 0 0 3 14148
0.022834 0.012380 0.119805 -0.226391 1.373639 0.071448 -0.062500 0 0 0 0 0 0 3 15156
0.022959 0.012386 0.119799 -0.303589 1.321238 0.264151 -0.062500 0 0 0 0 0 0 3 16147
0.023059 0.012385 0.119797 -0.006467 1.474098 0.235410 -0.062500 0 0 0 0 0 0 3 17132
0.023161 0.012396 0.119800 -0.005158 1.321236 0.167560 -0.062500 0 0 0 0 0 0 3 18149
0.023285 0.012392 0.119802 -0.319380 1.562008 0.173778 -0.062500 0 0 0 0 0 0 3 19143
0.023399 0.012401 0.119806 -0.217621 1.398905 0.140022 -0.062500 0 0 0 0 0 0 3 20081
0.023508 0.012417 0.119810 -0.168711 1.338485 0.120904 -0.062500 0 0 0 0 0 0 3 21090
0.023614 0.012437 0.119816 -0.126450 1.283365 0.110700 -0.062500 0 0 0 0 0 0 3 22080
0.023719 0.012458 0.119821 -0.129123 1.295610 0.104499 -0.062500 0 0 0 0 0 0 3 23090
0.023828 0.012442 0.119820 -0.186450 1.785293 0.185723 -0.062500 0 0 0 0 0 0 3 24079
0.023935 0.012446 0.119822 -0.178066 1.606241 0.144264 -0.062500 0 0 0 0 0 0 3 25091
0.024040 0.012459 0.119826 -0.155241 1.456266 0.118718 -0.062500 0 0 0 0 0 0 3 26079
0.024145 0.012478 0.119831 -0.154067 1.405131 0.106015 -0.062500 0 0 0 0 0 0 3 27090
0.024264 0.012515 0.119838 -0.355411 1.167270 0.057109 -0.062500 0 0 0 0 0 0 3 28078
0.024375 0.012546 0.119844 -0.267126 1.237044 0.071927 -0.062500 0 0 0 0 0 0 3 29090
0.024483 0.012573 0.119849 -0.180959 1.307524 0.079630 -0.062500 0 0 0 0 0 0 3 30091
0.024595 0.012581 0.119864 -0.237619 1.551791 -0.067512 -0.062500 0 0 0 0 0 0 3 31098
0.024702 0.012597 0.119872 -0.175971 1.503194 -0.003092 -0.062500 0 0 0 0 0 0 3 32097
0.024806 0.012616 0.119878 -0.142736 1.446736 0.033608 -0.062500 0 0 0 0 0 0 3 33099
0.024910 0.012637 0.119883 -0.122828 1.425943 0.048183 -0.062500 0 0 0 0 0 0 3 34086
0.025014 0.012660 0.119887 -0.117022 1.407977 0.052910 -0.062500 0 0 0 0 0 0 3 35109
0.025133 0.012700 0.119894 -0.307810 1.185449 0.014888 -0.062500 0 0 0 0 0 0 3 37043
0.025289 0.012732 0.119925 -0.806809 1.261297 -0.341225 -0.062500 0 0 0 0 0 0 3 38169
0.025417 0.012759 0.119939 -0.472435 1.350243 -0.168117 -0.062500 0 0 0 0 0 0 3 39078
0.025531 0.012783 0.119947 -0.263693 1.397981 -0.068754 -0.062500 0 0 0 0 0 0 3 40102
0.025655 0.012825 0.119954 -0.358335 1.194122 -0.063609 -0.062500 0 0 0 0 0 0 3 41093
0.025776 0.012840 0.119970 -0.301461 1.508111 -0.178196 -0.062500 0 0 0 0 0 0 3 42095
0.025887 0.012859 0.119977 -0.174548 1.493523 -0.098590 -0.062500 0 0 0 0 0 0 3 43096
0.025980 0.012886 0.119996 0.088904 1.396386 -0.249663 -0.062500 0 0 0 0 0 0 3 44090
0.026077 0.012911 0.120005 0.062214 1.414640 -0.147350 -0.062500 0 0 0 0 0 0 3 45092
0.026176 0.012935 0.120010 0.044054 1.423854 -0.090056 -0.062500 0 0 0 0 0 0 3 46090
0.026264 0.012964 0.120027 0.196573 1.355674 -0.260973 -0.062500 0 0 0 0 0 0 3 47093
0.026365 0.012973 0.120046 0.035906 1.609691 -0.314404 -0.062500 0 0 0 0 0 0 3 48099
0.026466 0.012989 0.120055 0.043455 1.570281 -0.196919 -0.062500 0 0 0 0 0 0 3 49076
0.026568 0.013009 0.120060 0.033113 1.513551 -0.135524 -0.062500 0 0 0 0 0 0 3 50094
0.026670 0.013031 0.120063 0.044210 1.479168 -0.109270 -0.062500 0 0 0 0 0 0 3 51097
0.026793 0.013032 0.120061 -0.228802 1.746426 -0.048978 -0.062500 0 0 0 0 0 0 3 52090
0.026907 0.013045 0.120062 -0.111192 1.620021 -0.065027 -0.062500 0 0 0 0 0 0 3 53095
0.027016 0.013064 0.120063 -0.036587 1.530824 -0.075593 -0.062500 0 0 0 0 0 0 3 54093
0.027122 0.013086 0.120064 0.016202 1.491404 -0.080106 -0.062500 0 0 0 0 0 0 3 55096
0.027226 0.013109 0.120065 0.037142 1.467619 -0.081639 -0.062500 0 0 0 0 0 0 3 56173
0.027337 0.013116 0.120077 -0.047265 1.695697 -0.227790 -0.062500 0 0 0 0 0 0 3 57163
0.027444 0.013132 0.120082 0.005182 1.610493 -0.164948 -0.062500 0 0 0 0 0 0 3 58132
0.027548 0.013151 0.120084 0.006840 1.583708 -0.126616 -0.062500 0 0 0 0 0 0 3 59131
0.027636 0.013157 0.120084 0.223335 1.770574 -0.079762 -0.062500 0 0 0 0 0 0 3 60155
0.027739 0.013155 0.120094 -0.001889 1.936952 -0.230336 -0.062500 0 0 0 0 0 0 3 61152
0.027841 0.013166 0.120099 -0.012284 1.781911 -0.172064 -0.062500 0 0 0 0 0 0 3 62125
0.027928 0.013166 0.120099 0.103454 1.979994 -0.107054 -0.062500 0 0 0 0 0 0 3 63126
0.028030 0.013162 0.120109 -0.074581 2.050077 -0.247619 -0.062500 0 0 0 0 0 0 3 64168
0.028132 0.013172 0.120114 -0.201713 1.961303 -0.185339 -0.062500 0 0 0 0 0 0 3 65155
0.028218 0.013172 0.120114 -0.004081 2.073925 -0.119383 -0.062500 0 0 0 0 0 0 3 66129
0.028313 0.013185 0.120114 -0.230139 2.008634 -0.113587 -0.062500 0 0 0 0 0 0 3 67131
0.028403 0.013170 0.120122 -0.178772 2.355048 -0.229694 -0.062500 0 0 0 0 0 0 3 68130
0.028500 0.013174 0.120125 -0.249089 2.133145 -0.178745 -0.062500 0 0 0 0 0 0 3 69124
0.028570 0.013177 0.120139 -0.076135 2.217474 -0.318789 -0.062500 0 0 0 0 0 0 3 70155
0.028656 0.013190 0.120144 -0.242408 2.081080 -0.231422 -0.062500 0 0 0 0 0 0 3 71153
0.028727 0.013208 0.120134 -0.159095 2.062996 -0.009833 -0.062500 0 0 0 0 0 0 3 72156
0.028799 0.013213 0.120127 -0.155918 2.227533 -0.032281 -0.062500 0 0 0 0 0 0 3 73151
0.028859 0.013217 0.120137 0.013842 2.263584 -0.249368 -0.062500 0 0 0 0 0 0 3 74161
0.028939 0.013231 0.120140 -0.406049 2.195217 -0.196984 -0.062500 0 0 0 0 0 0 3 75126
0.029008 0.013250 0.120129 -0.280818 2.117990 0.008786 -0.062500 0 0 0 0 0 0 3 76125
0.029066 0.013260 0.120137 -0.127306 2.215394 -0.218649 -0.062500 0 0 0 0 0 0 3 77125
0.029130 0.013260 0.120137 -0.192161 2.362222 -0.155817 -0.062500 0 0 0 0 0 0 3 78122
0.029191 0.013273 0.120125 -0.309282 2.268195 0.031736 -0.062500 0 0 0 0 0 0 3 79125
0.029246 0.013280 0.120132 -0.217793 2.314763 -0.205167 -0.062500 0 0 0 0 0 0 3 80153
0.029301 0.013296 0.120122 -0.224309 2.216128 -0.003119 -0.062500 0 0 0 0 0 0 3 81148
0.029358 0.013316 0.120106 -0.251306 2.141287 0.122450 -0.062500 0 0 0 0 0 0 3 82124
0.029411 0.013328 0.120111 -0.328241 2.276253 -0.151898 -0.062500 0 0 0 0 0 0 3 83126
0.029466 0.013346 0.120100 -0.348818 2.210478 0.033303 -0.062500 0 0 0 0 0 0 3 84151
0.029517 0.013356 0.120107 -0.301060 2.301930 -0.190446 -0.062500 0 0 0 0 0 0 3 85147
0.029571 0.013373 0.120098 -0.331289 2.225891 0.018298 -0.062500 0 0 0 0 0 0 3 86144
0.029605 0.013365 0.120104 -0.194700 2.558181 -0.172861 -0.062500 0 0 0 0 0 0 3 87165
0.029651 0.013373 0.120094 -0.312990 2.385936 0.030384 -0.062500 0 0 0 0 0 0 3 88145
0.029703 0.013389 0.120077 -0.414583 2.253688 0.155114 -0.062500 0 0 0 0 0 0 3 89131
0.029731 0.013399 0.120070 -0.102734 2.335124 0.045205 -0.062500 0 0 0 0 0 0 3 90145
0.029768 0.013405 0.120079 -0.145837 2.402745 -0.181526 -0.062500 0 0 0 0 0 0 3 91154
0.029815 0.013419 0.120070 -0.368107 2.310224 0.037816 -0.062500 0 0 0 0 0 0 3 92088
0.029852 0.013421 0.120052 -0.258030 2.456551 0.194071 -0.062500 0 0 0 0 0 0 3 93078
0.029888 0.013441 0.120046 -0.231222 2.244379 0.057332 -0.062500 0 0 0 0 0 0 3 94087
0.029942 0.013447 0.120041 -0.466018 2.408156 0.036273 -0.062500 0 0 0 0 0 0 3 95084
0.029970 0.013450 0.120038 -0.143171 2.457029 -0.002551 -0.062500 0 0 0 0 0 0 3 96095
0.030012 0.013464 0.120025 -0.362695 2.330474 0.156959 -0.062500 0 0 0 0 0 0 3 97076
0.030035 0.013472 0.120019 -0.117281 2.395882 0.073920 -0.062500 0 0 0 0 0 0 3 98087
0.030082 0.013471 0.120014 -0.416294 2.509018 0.061013 -0.062500 0 0 0 0 0 0 3 99082
0.030106 0.013472 0.120012 -0.143513 2.513534 0.023468 -0.062500 0 0 0 0 0 0 3 100088
0.030132 0.013466 0.119997 -0.130143 2.583225 0.204400 -0.062500 0 0 0 0 0 0 3 101078
0.030161 0.013482 0.119992 -0.187046 2.315675 0.092190 -0.062500 0 0 0 0 0 0 3 102087
0.030197 0.013468 0.119985 -0.263654 2.677086 0.103588 -0.062500 0 0 0 0 0 0 3 103089
0.030243 0.013474 0.119970 -0.447594 2.463362 0.239921 -0.062500 0 0 0 0 0 0 3 104077
0.030268 0.013478 0.119963 -0.176888 2.465145 0.141948 -0.062500 0 0 0 0 0 0 3 105088
0.030281 0.013480 0.119961 0.003696 2.484454 0.085235 -0.062500 0 0 0 0 0 0 3 106076
0.030316 0.013493 0.119947 -0.269857 2.340925 0.240148 -0.062500 0 0 0 0 0 0 3 107087
0.030335 0.013501 0.119941 -0.083324 2.402688 0.154404 -0.062500 0 0 0 0 0 0 3 108087
0.030365 0.013483 0.119934 -0.206266 2.742405 0.161659 -0.062500 0 0 0 0 0 0 3 109089
0.030396 0.013492 0.119933 -0.237001 2.425284 0.094836 -0.062500 0 0 0 0 0 0 3 110085
0.030425 0.013491 0.119918 -0.206152 2.521020 0.278608 -0.062500 0 0 0 0 0 0 3 111097
0.030441 0.013492 0.119912 -0.031058 2.514458 0.189356 -0.062500 0 0 0 0 0 0 3 113146
0.030469 0.013470 0.119905 -0.177001 2.800822 0.193911 -0.062500 0 0 0 0 0 0 3 114087
0.030484 0.013460 0.119902 -0.016178 2.683740 0.145231 -0.062500 0 0 0 0 0 0 3 115458
0.030520 0.013467 0.119888 -0.279867 2.444075 0.300743 -0.062500 0 0 0 0 0 0 3 116071
0.030539 0.013471 0.119882 -0.087146 2.455154 0.214290 -0.062500 0 0 0 0 0 0 3 117091
0.030549 0.013474 0.119879 0.051112 2.480535 0.162728 -0.062500 0 0 0 0 0 0 3 118098
0.030575 0.013453 0.119874 -0.128825 2.786948 0.198598 -0.062500 0 0 0 0 0 0 3 119093
0.030588 0.013443 0.119872 0.010398 2.678401 0.164248 -0.062500 0 0 0 0 0 0 3 120088
0.030594 0.013438 0.119871 0.106402 2.600399 0.144806 -0.062500 0 0 0 0 0 0 3 121089
0.030611 0.013431 0.119856 -0.008394 2.630352 0.336764 -0.062500 0 0 0 0 0 0 3 122071
0.030627 0.013411 0.119860 -0.021305 2.789396 0.108377 -0.062500 0 0 0 0 0 0 3 123091
0.030635 0.013401 0.119862 0.085218 2.659365 0.113818 -0.062500 0 0 0 0 0 0 3 124098
0.030651 0.013390 0.119848 0.000824 2.654208 0.326928 -0.062500 0 0 0 0 0 0 3 125073
0.030661 0.013386 0.119842 0.082604 2.573727 0.249683 -0.062500 0 0 0 0 0 0 3 126092
0.030666 0.013384 0.119840 0.146021 2.532220 0.200557 -0.062500 0 0 0 0 0 0 3 127090
0.030669 0.013383 0.119839 0.183822 2.514048 0.178256 -0.062500 0 0 0 0 0 0 3 128088
0.030690 0.013360 0.119834 -0.051830 2.795426 0.228412 -0.062500 0 0 0 0 0 0 3 129069
0.030701 0.013349 0.119832 0.057462 2.673154 0.199667 -0.062500 0 0 0 0 0 0 3 130087
0.030707 0.013344 0.119831 0.137939 2.587879 0.182549 -0.062500 0 0 0 0 0 0 3 131094
0.030723 0.013336 0.119817 0.015560 2.613888 0.375726 -0.062500 0 0 0 0 0 0 3 132097
0.030739 0.013316 0.119821 -0.001659 2.771346 0.148036 -0.062500 0 0 0 0 0 0 3 133087
0.030747 0.013306 0.119822 0.105959 2.660700 0.153418 -0.062500 0 0 0 0 0 0 3 134089
0.030750 0.013301 0.119823 0.168724 2.584585 0.165741 -0.062500 0 0 0 0 0 0 3 135088
0.030765 0.013293 0.119809 0.033523 2.613732 0.372887 -0.062500 0 0 0 0 0 0 3 136084
0.030773 0.013290 0.119803 0.098468 2.552885 0.292054 -0.062500 0 0 0 0 0 0 3 137098
0.030785 0.013271 0.119811 0.063509 2.740768 0.100583 -0.062500 0 0 0 0 0 0 3 138093
0.030790 0.013262 0.119814 0.145212 2.648448 0.136092 -0.062500 0 0 0 0 0 0 3 139098
0.030806 0.013252 0.119801 0.024595 2.650021 0.363687 -0.062500 0 0 0 0 0 0 3 140089
0.030814 0.013247 0.119795 0.095480 2.572341 0.292405 -0.062500 0 0 0 0 0 0 3 141087
0.030819 0.013245 0.119793 0.152834 2.531832 0.245763 -0.062500 0 0 0 0 0 0 3 142088
0.030829 0.013228 0.119802 0.097239 2.733297 0.083919 -0.062500 0 0 0 0 0 0 3 143088
0.030833 0.013218 0.119806 0.164505 2.646205 0.133291 -0.062500 0 0 0 0 0 0 3 144088
0.030847 0.013208 0.119793 0.035368 2.649533 0.366897 -0.062500 0 0 0 0 0 0 3 145087
0.030855 0.013204 0.119788 0.122102 2.572373 0.298120 -0.062500 0 0 0 0 0 0 3 146088
0.030860 0.013202 0.119785 0.176714 2.531989 0.252494 -0.062500 0 0 0 0 0 0 3 147088
0.030870 0.013184 0.119794 0.119691 2.712718 0.091269 -0.062500 0 0 0 0 0 0 3 148080
0.030873 0.013175 0.119798 0.186156 2.625513 0.140718 -0.062500 0 0 0 0 0 0 3 149090
0.030875 0.013170 0.119800 0.222715 2.558785 0.173207 -0.062500 0 0 0 0 0 0 3 150082
0.030888 0.013162 0.119786 0.072807 2.591235 0.389285 -0.062500 0 0 0 0 0 0 3 151089
0.030903 0.013142 0.119790 0.038959 2.751235 0.171735 -0.062500 0 0 0 0 0 0 3 152088
0.030910 0.013132 0.119792 0.137272 2.640714 0.180778 -0.062500 0 0 0 0 0 0 3 153094
0.030914 0.013126 0.119793 0.195048 2.564327 0.194596 -0.062500 0 0 0 0 0 0 3 154088
0.030915 0.013124 0.119793 0.223589 2.523178 0.201375 -0.062500 0 0 0 0 0 0 3 155090
0.030923 0.013105 0.119803 0.147199 2.721658 0.064191 -0.062500 0 0 0 0 0 0 3 156086
0.030926 0.013096 0.119808 0.201564 2.631131 0.123699 -0.062500 0 0 0 0 0 0 3 157087
0.030940 0.013085 0.119795 0.065341 2.631880 0.361862 -0.062500 0 0 0 0 0 0 3 158085
0.030955 0.013064 0.119800 0.036831 2.773227 0.154739 -0.062500 0 0 0 0 0 0 3 159088
0.030962 0.013053 0.119802 0.136911 2.652205 0.168064 -0.062500 0 0 0 0 0 0 3 160084
0.030965 0.013047 0.119803 0.195162 2.570266 0.183632 -0.062500 0 0 0 0 0 0 3 161087
0.030967 0.013044 0.119803 0.223752 2.526238 0.191161 -0.062500 0 0 0 0 0 0 3 162076
0.030968 0.013043 0.119803 0.237449 2.503520 0.194443 -0.062500 0 0 0 0 0 0 3 163139
0.030981 0.013037 0.119789 0.078356 2.561697 0.397367 -0.062500 0 0 0 0 0 0 3 164147
0.030996 0.013018 0.119793 0.040812 2.736238 0.174362 -0.062500 0 0 0 0 0 0 3 165144
0.031003 0.013008 0.119794 0.137775 2.632929 0.180726 -0.062500 0 0 0 0 0 0 3 166147
0.031006 0.013003 0.119795 0.195123 2.560321 0.193386 -0.062500 0 0 0 0 0 0 3 167146
0.031008 0.013000 0.119795 0.223525 2.521104 0.199667 -0.062500 0 0 0 0 0 0 3 168146
0.031015 0.012982 0.119805 0.147167 2.721039 0.062696 -0.062500 0 0 0 0 0 0 3 169155
0.031018 0.012972 0.119810 0.201529 2.609930 0.121964 -0.062500 0 0 0 0 0 0 3 170148
0.031019 0.012967 0.119811 0.231081 2.541011 0.158515 -0.062500 0 0 0 0 0 0 3 171162
0.031032 0.012959 0.119798 0.077720 2.571881 0.376759 -0.062500 0 0 0 0 0 0 3 172144
0.031047 0.012939 0.119802 0.041548 2.731966 0.160403 -0.062500 0 0 0 0 0 0 3 173129
0.031054 0.012929 0.119804 0.138568 2.620679 0.169369 -0.062500 0 0 0 0 0 0 3 174144
0.031057 0.012924 0.119805 0.195675 2.543881 0.183062 -0.062500 0 0 0 0 0 0 3 175153
0.031059 0.012921 0.119805 0.223906 2.502516 0.189830 -0.062500 0 0 0 0 0 0 3 176087
0.031060 0.012919 0.119805 0.237465 2.481234 0.192741 -0.062500 0 0 0 0 0 0 3 177075
0.031073 0.012913 0.119791 0.099479 2.539993 0.395814 -0.062500 0 0 0 0 0 0 3 178086
0.031088 0.012894 0.119795 0.061803 2.715410 0.173063 -0.062500 0 0 0 0 0 0 3 179082
0.031095 0.012885 0.119796 0.158649 2.612060 0.179161 -0.062500 0 0 0 0 0 0 3 180084
0.031098 0.012880 0.119797 0.215960 2.539435 0.191663 -0.062500 0 0 0 0 0 0 3 181076
0.031100 0.012877 0.119797 0.244366 2.500266 0.197881 -0.062500 0 0 0 0 0 0 3 182085
0.031100 0.012876 0.119797 0.258070 2.480044 0.200592 -0.062500 0 0 0 0 0 0 3 183074
0.031101 0.012875 0.119797 0.264688 2.469763 0.201749 -0.062500 0 0 0 0 0 0 3 184085
0.031101 0.012875 0.119797 0.267898 2.464500 0.202235 -0.062500 0 0 0 0 0 0 3 185074
0.031101 0.012875 0.119797 0.269433 2.461865 0.202436 -0.062500 0 0 0 0 0 0 3 186086
0.031114 0.012869 0.119783 0.105009 2.530136 0.404462 -0.062500 0 0 0 0 0 0 3 187103
0.031122 0.012867 0.119777 0.154555 2.490044 0.320600 -0.062500 0 0 0 0 0 0 3 189341
0.031126 0.012867 0.119774 0.202276 2.469287 0.268493 -0.062500 0 0 0 0 0 0 3 190092
0.031128 0.012867 0.119773 0.232566 2.461665 0.244893 -0.062500 0 0 0 0 0 0 3 191656
0.031142 0.012861 0.119758 0.085036 2.528875 0.436787 -0.062500 0 0 0 0 0 0 3 192093
0.031151 0.012860 0.119752 0.143852 2.488951 0.348623 -0.062500 0 0 0 0 0 0 3 193092
0.031155 0.012859 0.119750 0.196652 2.468532 0.294715 -0.062500 0 0 0 0 0 0 3 194092
0.031158 0.012859 0.119748 0.229603 2.461210 0.270343 -0.062500 0 0 0 0 0 0 3 195092
0.031159 0.012859 0.119748 0.248571 2.459067 0.259929 -0.062500 0 0 0 0 0 0 3 196082
0.031160 0.012859 0.119748 0.259034 2.458622 0.255545 -0.062500 0 0 0 0 0 0 3 197093
0.031161 0.012859 0.119748 0.264658 2.458701 0.253695 -0.062500 0 0 0 0 0 0 3 198090
0.031161 0.012859 0.119748 0.267684 2.458873 0.252925 -0.062500 0 0 0 0 0 0 3 199091
0.031161 0.012859 0.119748 0.269239 2.458991 0.252587 -0.062500 0 0 0 0 0 0 3 200068
0.031161 0.012859 0.119748 0.270063 2.459073 0.252446 -0.062500 0 0 0 0 0 0 3 201086
0.031161 0.012859 0.119748 0.270496 2.459126 0.252401 -0.062500 0 0 0 0 0 0 3 202084
0.031161 0.012859 0.119748 0.270706 2.459175 0.252368 -0.062500 0 0 0 0 0 0 3 203091
0.031174 0.012854 0.119733 0.105907 2.528712 0.454380 -0.062500 0 0 0 0 0 0 3 204084
0.031181 0.012852 0.119727 0.154988 2.489347 0.370474 -0.062500 0 0 0 0 0 0 3 205083
0.031186 0.012851 0.119725 0.202484 2.468928 0.318325 -0.062500 0 0 0 0 0 0 3 206067
0.031188 0.012851 0.119724 0.232653 2.461494 0.294688 -0.062500 0 0 0 0 0 0 3 207312
0.031189 0.012851 0.119723 0.250137 2.459211 0.284610 -0.062500 0 0 0 0 0 0 3 208159
0.031190 0.012851 0.119723 0.259822 2.458732 0.280352 -0.062500 0 0 0 0 0 0 3 209152
0.031190 0.012851 0.119723 0.265077 2.458771 0.278554 -0.062500 0 0 0 0 0 0 3 210162
0.031191 0.012851 0.119723 0.267884 2.458881 0.277799 -0.062500 0 0 0 0 0 0 3 211125
0.031191 0.012851 0.119723 0.269361 2.459012 0.277468 -0.062500 0 0 0 0 0 0 3 212123
0.031191 0.012851 0.119723 0.270111 2.459081 0.277335 -0.062500 0 0 0 0 0 0 3 213158
0.031191 0.012851 0.119723 0.270510 2.459115 0.277297 -0.062500 0 0 0 0 0 0 3 214126
0.031191 0.012851 0.119723 0.270716 2.459161 0.277265 -0.062500 0 0 0 0 0 0 3 215128
0.031191 0.012851 0.119723 0.270815 2.459166 0.277253 -0.062500 0 0 0 0 0 0 3 216128
0.031191 0.012851 0.119723 0.270875 2.459187 0.277264 -0.062500 0 0 0 0 0 0 3 217155
0.031191 0.012852 0.119723 0.270893 2.459185 0.277251 -0.062500 0 0 0 0 0 0 3 218144
0.031191 0.012851 0.119723 0.270918 2.459204 0.277247 -0.062500 0 0 0 0 0 0 3 219125
0.031191 0.012851 0.119723 0.270920 2.459206 0.277247 -0.062500 0 0 0 0 0 0 3 220142
0.031191 0.012851 0.119723 0.270929 2.459194 0.277248 -0.062500 0 0 0 0 0 0 3 221123
0.031191 0.012851 0.119723 0.270926 2.459195 0.277253 -0.062500 0 0 0 0 0 0 3 222119
0.031191 0.012851 0.119723 0.270929 2.459193 0.277249 -0.062500 0 0 0 0 0 0 3 223126
0.031191 0.012851 0.119723 0.270929 2.459193 0.277249 -0.062500 0 0 0 0 0 0 3 224117
0.031191 0.012851 0.119723 0.270929 2.459193 0.277248 -0.062500 0 0 0 0 0 0 3 225121
0.031184 0.012868 0.119713 0.360995 2.238657 0.416340 -0.062500 0 0 0 0 0 0 3 226116
0.031181 0.012878 0.119709 0.313297 2.318946 0.358620 -0.062500 0 0 0 0 0 0 3 227117
0.031180 0.012882 0.119707 0.286926 2.382733 0.322710 -0.062500 0 0 0 0 0 0 3 228150
0.031180 0.012885 0.119706 0.276334 2.418913 0.306422 -0.062500 0 0 0 0 0 0 3 229197
0.031180 0.012886 0.119706 0.272490 2.438254 0.299473 -0.062500 0 0 0 0 0 0 3 230147
0.031173 0.012904 0.119696 0.361331 2.227994 0.435711 -0.062500 0 0 0 0 0 0 3 231197
0.031171 0.012913 0.119692 0.313233 2.313496 0.376720 -0.062500 0 0 0 0 0 0 3 232153
0.031170 0.012918 0.119690 0.286811 2.379948 0.340243 -0.062500 0 0 0 0 0 0 3 233142
0.031169 0.012921 0.119689 0.276246 2.417500 0.323755 -0.062500 0 0 0 0 0 0 3 234143
0.031169 0.012922 0.119689 0.272426 2.437534 0.316699 -0.062500 0 0 0 0 0 0 3 235122
0.031169 0.012923 0.119689 0.271199 2.448040 0.313711 -0.062500 0 0 0 0 0 0 3 236120
0.031162 0.012940 0.119679 0.360962 2.233236 0.451750 -0.062500 0 0 0 0 0 0 3 237145
0.031160 0.012949 0.119674 0.313175 2.316186 0.393417 -0.062500 0 0 0 0 0 0 3 238153
0.031159 0.012954 0.119673 0.286814 2.381291 0.357223 -0.062500 0 0 0 0 0 0 3 239123
0.031159 0.012957 0.119672 0.276265 2.418165 0.340848 -0.062500 0 0 0 0 0 0 3 240120
0.031159 0.012958 0.119671 0.272452 2.437892 0.333838 -0.062500 0 0 0 0 0 0 3 241115
0.031152 0.012976 0.119661 0.361338 2.228125 0.470239 -0.062500 0 0 0 0 0 0 3 242126
0.031149 0.012985 0.119657 0.313220 2.334371 0.411173 -0.062500 0 0 0 0 0 0 3 243143
0.031148 0.012990 0.119655 0.286781 2.400754 0.374643 -0.062500 0 0 0 0 0 0 3 244125
0.031148 0.012993 0.119655 0.276233 2.438333 0.358127 -0.062500 0 0 0 0 0 0 3 245141
0.031148 0.012994 0.119654 0.272440 2.458354 0.351071 -0.062500 0 0 0 0 0 0 3 246149
0.031141 0.013012 0.119644 0.361332 2.248877 0.487541 -0.062500 0 0 0 0 0 0 3 247136
0.031138 0.013021 0.119640 0.313207 2.334313 0.428424 -0.062500 0 0 0 0 0 0 3 248073
0.031125 0.013031 0.119653 0.451588 2.330996 0.190133 -0.062500 0 0 0 0 0 0 3 249083
0.031117 0.013036 0.119658 0.392116 2.408093 0.257380 -0.062500 0 0 0 0 0 0 3 250072
0.031112 0.013038 0.119660 0.340869 2.448610 0.302393 -0.062500 0 0 0 0 0 0 3 251083
0.031103 0.013055 0.119651 0.399621 2.246732 0.462614 -0.062500 0 0 0 0 0 0 3 252071
0.031099 0.013065 0.119647 0.334001 2.334355 0.413506 -0.062500 0 0 0 0 0 0 3 253072
0.031098 0.013070 0.119646 0.297872 2.401223 0.381166 -0.062500 0 0 0 0 0 0 3 254084
0.031097 0.013072 0.119645 0.282062 2.438732 0.366408 -0.062500 0 0 0 0 0 0 3 255072
0.031097 0.013074 0.119645 0.275451 2.458644 0.360073 -0.062500 0 0 0 0 0 0 3 256082
0.031097 0.013074 0.119645 0.272757 2.469027 0.357408 -0.062500 0 0 0 0 0 0 3 257071
0.031090 0.013092 0.119635 0.361822 2.254722 0.495983 -0.062500 0 0 0 0 0 0 3 258082
0.031087 0.013101 0.119630 0.313584 2.337334 0.437552 -0.062500 0 0 0 0 0 0 3 259072
0.031086 0.013106 0.119629 0.287018 2.402253 0.401268 -0.062500 0 0 0 0 0 0 3 260084
0.031086 0.013108 0.119628 0.276348 2.439056 0.384849 -0.062500 0 0 0 0 0 0 3 261071
0.031086 0.013110 0.119628 0.272496 2.458716 0.377822 -0.062500 0 0 0 0 0 0 3 262083
0.031086 0.013110 0.119627 0.271239 2.469036 0.374841 -0.062500 0 0 0 0 0 0 3 263072
0.031086 0.013111 0.119627 0.270875 2.474405 0.373594 -0.062500 0 0 0 0 0 0 3 264089
0.031086 0.013111 0.119627 0.270798 2.477145 0.373059 -0.062500 0 0 0 0 0 0 3 265092
0.031086 0.013111 0.119627 0.270830 2.478553 0.372839 -0.062500 0 0 0 0 0 0 3 266079
0.031086 0.013111 0.119627 0.270868 2.479264 0.372769 -0.062500 0 0 0 0 0 0 3 267129
0.031079 0.013128 0.119617 0.361056 2.260112 0.512528 -0.062500 0 0 0 0 0 0 3 268091
0.031076 0.013137 0.119613 0.313273 2.340051 0.454500 -0.062500 0 0 0 0 0 0 3 269079
0.031075 0.013142 0.119611 0.286886 2.403639 0.418397 -0.062500 0 0 0 0 0 0 3 270092
0.031075 0.013144 0.119611 0.276295 2.439745 0.402027 -0.062500 0 0 0 0 0 0 3 271081
0.031075 0.013146 0.119610 0.272471 2.459081 0.395032 -0.062500 0 0 0 0 0 0 3 272082
0.031075 0.013146 0.119610 0.271231 2.469231 0.392075 -0.062500 0 0 0 0 0 0 3 273092
0.031075 0.013147 0.119610 0.270878 2.474476 0.390824 -0.062500 0 0 0 0 0 0 3 274081
0.031075 0.013147 0.119610 0.270807 2.477183 0.390306 -0.062500 0 0 0 0 0 0 3 275088
0.031075 0.013147 0.119610 0.270825 2.478565 0.390080 -0.062500 0 0 0 0 0 0 3 276084
0.031075 0.013147 0.119610 0.270873 2.479268 0.389995 -0.062500 0 0 0 0 0 0 3 277086
0.031075 0.013147 0.119610 0.270902 2.479662 0.389961 -0.062500 0 0 0 0 0 0 3 278084
0.031075 0.013147 0.119610 0.270918 2.479836 0.389949 -0.062500 0 0 0 0 0 0 3 279084
0.031075 0.013147 0.119610 0.270906 2.479931 0.389932 -0.062500 0 0 0 0 0 0 3 280083
0.031075 0.013147 0.119610 0.270923 2.479970 0.389921 -0.062500 0 0 0 0 0 0 3 281083
0.031075 0.013147 0.119610 0.270905 2.479991 0.389932 -0.062500 0 0 0 0 0 0 3 282065
0.031075 0.013147 0.119610 0.270903 2.480002 0.389922 -0.062500 0 0 0 0 0 0 3 283065
0.031075 0.013147 0.119610 0.270935 2.479993 0.389942 -0.062500 0 0 0 0 0 0 3 284087
0.031075 0.013147 0.119610 0.270937 2.480001 0.389934 -0.062500 0 0 0 0 0 0 3 285086
0.031075 0.013147 0.119610 0.270925 2.480033 0.389914 -0.062500 0 0 0 0 0 0 3 286084
0.031075 0.013147 0.119610 0.270924 2.480027 0.389922 -0.062500 0 0 0 0 0 0 3 287094
0.031075 0.013147 0.119610 0.270924 2.480027 0.389922 -0.062500 0 0 0 0 0 0 3 288083
0.031075 0.013147 0.119610 0.270924 2.480018 0.389933 -0.062500 0 0 0 0 0 0 3 289083
0.031075 0.013147 0.119610 0.270924 2.480026 0.389924 -0.062500 0 0 0 0 0 0 3 290066
0.031068 0.013164 0.119600 0.361118 2.260625 0.529830 -0.062500 0 0 0 0 0 0 3 291084
0.031065 0.013173 0.119596 0.313292 2.340311 0.471791 -0.062500 0 0 0 0 0 0 3 292083
0.031065 0.013178 0.119594 0.286868 2.403745 0.435651 -0.062500 0 0 0 0 0 0 3 293083
0.031064 0.013180 0.119593 0.276312 2.439790 0.419299 -0.062500 0 0 0 0 0 0 3 294081
0.031064 0.013181 0.119593 0.272483 2.459085 0.412285 -0.062500 0 0 0 0 0 0 3 295084
0.031064 0.013182 0.119593 0.271226 2.469251 0.409319 -0.062500 0 0 0 0 0 0 3 296083
0.031064 0.013182 0.119593 0.270872 2.474470 0.408099 -0.062500 0 0 0 0 0 0 3 297082
0.031064 0.013183 0.119593 0.270812 2.477186 0.407548 -0.062500 0 0 0 0 0 0 3 298082
0.031064 0.013183 0.119593 0.270820 2.478556 0.407355 -0.062500 0 0 0 0 0 0 3 299083
0.031064 0.013183 0.119593 0.270858 2.479295 0.407238 -0.062500 0 0 0 0 0 0 3 300084
0.031064 0.013183 0.119593 0.270902 2.479660 0.407215 -0.062500 0 0 0 0 0 0 3 301080
0.031064 0.013183 0.119593 0.270903 2.479825 0.407175 -0.062500 0 0 0 0 0 0 3 302082
0.031064 0.013183 0.119593 0.270922 2.479901 0.407187 -0.062500 0 0 0 0 0 0 3 303090
0.031064 0.013183 0.119593 0.270919 2.479966 0.407185 -0.062500 0 0 0 0 0 0 3 304150
0.031064 0.013183 0.119593 0.270933 2.480004 0.407180 -0.062500 0 0 0 0 0 0 3 305185
0.031064 0.013183 0.119593 0.270927 2.480020 0.407178 -0.062500 0 0 0 0 0 0 3 306166
0.031064 0.013183 0.119593 0.270930 2.480012 0.407184 -0.062500 0 0 0 0 0 0 3 307155
0.031064 0.013183 0.119593 0.270926 2.480021 0.407178 -0.062500 0 0 0 0 0 0 3 308162
0.031064 0.013183 0.119593 0.270926 2.480022 0.407178 -0.062500 0 0 0 0 0 0 3 309143
0.031064 0.013183 0.119593 0.270930 2.480012 0.407184 -0.062500 0 0 0 0 0 0 3 310125
0.031064 0.013183 0.119593 0.270907 2.479999 0.407177 -0.062500 0 0 0 0 0 0 3 311141
0.031064 0.013183 0.119593 0.270928 2.480018 0.407173 -0.062500 0 0 0 0 0 0 3 312149
0.031064 0.013183 0.119593 0.270926 2.480022 0.407177 -0.062500 0 0 0 0 0 0 3 313144
0.031064 0.013183 0.119593 0.270926 2.480022 0.407177 -0.062500 0 0 0 0 0 0 3 314145
0.031052 0.013188 0.119607 0.415074 2.410082 0.205754 -0.062500 0 0 0 0 0 0 3 315120
0.031044 0.013190 0.119613 0.366052 2.449777 0.289376 -0.062500 0 0 0 0 0 0 3 316117
0.031039 0.013191 0.119616 0.318539 2.470288 0.341387 -0.062500 0 0 0 0 0 0 3 317141
0.031037 0.013191 0.119617 0.288348 2.477744 0.364962 -0.062500 0 0 0 0 0 0 3 318114
0.031036 0.013191 0.119617 0.270887 2.480017 0.375022 -0.062500 0 0 0 0 0 0 3 319117
0.031035 0.013191 0.119618 0.261164 2.480498 0.379254 -0.062500 0 0 0 0 0 0 3 320139
0.031035 0.013191 0.119618 0.255932 2.480460 0.381052 -0.062500 0 0 0 0 0 0 3 321176
0.031035 0.013191 0.119618 0.253118 2.480306 0.381810 -0.062500 0 0 0 0 0 0 3 322144
0.031034 0.013190 0.119618 0.251665 2.480197 0.382121 -0.062500 0 0 0 0 0 0 3 323140
0.031034 0.013190 0.119618 0.250886 2.480122 0.382252 -0.062500 0 0 0 0 0 0 3 324124
0.031034 0.013190 0.119618 0.250504 2.480083 0.382323 -0.062500 0 0 0 0 0 0 3 325138
0.031034 0.013190 0.119618 0.250290 2.480074 0.382324 -0.062500 0 0 0 0 0 0 3 326121
0.031034 0.013190 0.119618 0.250184 2.480029 0.382339 -0.062500 0 0 0 0 0 0 3 327137
0.031034 0.013190 0.119618 0.250139 2.480010 0.382357 -0.062500 0 0 0 0 0 0 3 328121
0.031034 0.013190 0.119618 0.250118 2.480040 0.382344 -0.062500 0 0 0 0 0 0 3 329138
0.031034 0.013190 0.119618 0.250093 2.480015 0.382356 -0.062500 0 0 0 0 0 0 3 330143
0.031034 0.013190 0.119618 0.250090 2.480021 0.382347 -0.062500 0 0 0 0 0 0 3 331134
0.031034 0.013190 0.119618 0.250086 2.480023 0.382350 -0.062500 0 0 0 0 0 0 3 332071
0.031034 0.013190 0.119618 0.250090 2.480013 0.382357 -0.062500 0 0 0 0 0 0 3 333076
0.031034 0.013190 0.119618 0.250086 2.480022 0.382351 -0.062500 0 0 0 0 0 0 3 334078
0.031034 0.013190 0.119618 0.250085 2.480023 0.382351 -0.062500 0 0 0 0 0 0 3 335096
0.031034 0.013190 0.119618 0.250090 2.480013 0.382357 -0.062500 0 0 0 0 0 0 3 336074
0.031034 0.013190 0.119618 0.250090 2.480021 0.382347 -0.062500 0 0 0 0 0 0 3 337069
0.031034 0.013190 0.119618 0.250090 2.480013 0.382357 -0.062500 0 0 0 0 0 0 3 338078
0.031034 0.013190 0.119618 0.250086 2.480022 0.382352 -0.062500 0 0 0 0 0 0 3 339091
0.031034 0.013190 0.119618 0.250085 2.480023 0.382351 -0.062500 0 0 0 0 0 0 3 340082
0.031034 0.013190 0.119618 0.250090 2.480013 0.382358 -0.062500 0 0 0 0 0 0 3 341451
0.031034 0.013190 0.119618 0.250086 2.480022 0.382352 -0.062500 0 0 0 0 0 0 3 342069
0.031034 0.013190 0.119618 0.250066 2.480002 0.382350 -0.062500 0 0 0 0 0 0 3 343730
0.031034 0.013190 0.119618 0.250087 2.480020 0.382346 -0.062500 0 0 0 0 0 0 3 344087
0.031034 0.013190 0.119618 0.250086 2.480023 0.382350 -0.062500 0 0 0 0 0 0 3 345070
0.031034 0.013190 0.119618 0.250090 2.480013 0.382357 -0.062500 0 0 0 0 0 0 3 346080
0.031034 0.013190 0.119618 0.250090 2.480021 0.382347 -0.062500 0 0 0 0 0 0 3 347091
0.031034 0.013190 0.119618 0.250090 2.480013 0.382357 -0.062500 0 0 0 0 0 0 3 348078
0.031034 0.013190 0.119618 0.250086 2.480022 0.382352 -0.062500 0 0 0 0 0 0 3 349083
0.031034 0.013190 0.119618 0.250085 2.480023 0.382351 -0.062500 0 0 0 0 0 0 3 350089
0.031034 0.013190 0.119618 0.250090 2.480013 0.382358 -0.062500 0 0 0 0 0 0 3 351084
0.031034 0.013190 0.119618 0.250086 2.480022 0.382352 -0.062500 0 0 0 0 0 0 3 352080
0.031034 0.013190 0.119618 0.250085 2.480023 0.382351 -0.062500 0 0 0 0 0 0 3 353084
0.031034 0.013190 0.119618 0.250090 2.480013 0.382358 -0.062500 0 0 0 0 0 0 3 354084
0.031034 0.013190 0.119618 0.250071 2.479999 0.382346 -0.062500 0 0 0 0 0 0 3 355078
0.031034 0.013190 0.119618 0.250088 2.480019 0.382346 -0.062500 0 0 0 0 0 0 3 356088
0.031034 0.013190 0.119618 0.250086 2.480023 0.382350 -0.062500 0 0 0 0 0 0 3 357081
0.031034 0.013190 0.119618 0.250085 2.480023 0.382351 -0.062500 0 0 0 0 0 0 3 358083
0.031034 0.013190 0.119618 0.250090 2.480013 0.382357 -0.062500 0 0 0 0 0 0 3 359083
0.031034 0.013190 0.119618 0.250086 2.480022 0.382352 -0.062500 0 0 0 0 0 0 3 360088
0.031034 0.013190 0.119618 0.250090 2.480013 0.382358 -0.062500 0 0 0 0 0 0 3 361083
0.031034 0.013190 0.119618 0.250086 2.480022 0.382352 -0.062500 0 0 0 0 0 0 3 362081
0.031034 0.013190 0.119618 0.250085 2.480023 0.382351 -0.062500 0 0 0 0 0 0 3 363082
0.031034 0.013190 0.119618 0.250090 2.480013 0.382358 -0.062500 0 0 0 0 0 0 3 364080
0.031034 0.013190 0.119618 0.250071 2.479999 0.382346 -0.062500 0 0 0 0 0 0 3 365084
0.031034 0.013190 0.119618 0.250088 2.480019 0.382346 -0.062500 0 0 0 0 0 0 3 366060
0.031034 0.013190 0.119618 0.250086 2.480023 0.382350 -0.062500 0 0 0 0 0 0 3 367081
0.031034 0.013190 0.119618 0.250085 2.480023 0.382351 -0.062500 0 0 0 0 0 0 3 368078
0.031034 0.013190 0.119618 0.250090 2.480013 0.382357 -0.062500 0 0 0 0 0 0 3 369079
0.031034 0.013190 0.119618 0.250086 2.480022 0.382352 -0.062500 0 0 0 0 0 0 3 370078
0.031034 0.013190 0.119618 0.250085 2.480023 0.382351 -0.062500 0 0 0 0 0 0 3 371089
0.031034 0.013190 0.119618 0.250090 2.480013 0.382358 -0.062500 0 0 0 0 0 0 3 372084
0.031022 0.013196 0.119632 0.415204 2.430908 0.180959 -0.062500 0 0 0 0 0 0 3 373081
0.031014 0.013198 0.119638 0.366110 2.470569 0.264590 -0.062500 0 0 0 0 0 0 3 374078
0.031010 0.013198 0.119641 0.318579 2.491099 0.316592 -0.062500 0 0 0 0 0 0 3 375082
0.031007 0.013198 0.119642 0.288369 2.498584 0.340127 -0.062500 0 0 0 0 0 0 3 376078
0.031006 0.013198 0.119642 0.270895 2.500844 0.350205 -0.062500 0 0 0 0 0 0 3 377078
0.031005 0.013198 0.119642 0.261171 2.501323 0.354432 -0.062500 0 0 0 0 0 0 3 378078
0.031005 0.013198 0.119642 0.255909 2.501275 0.356225 -0.062500 0 0 0 0 0 0 3 379062
0.031005 0.013198 0.119642 0.253134 2.501153 0.356991 -0.062500 0 0 0 0 0 0 3 380079
0.031005 0.013198 0.119642 0.251657 2.501046 0.357288 -0.062500 0 0 0 0 0 0 3 381082
0.031004 0.013198 0.119642 0.250888 2.500941 0.357436 -0.062500 0 0 0 0 0 0 3 382083
0.031004 0.013198 0.119642 0.250507 2.500899 0.357509 -0.062500 0 0 0 0 0 0 3 383068
0.031004 0.013198 0.119642 0.250293 2.500889 0.357511 -0.062500 0 0 0 0 0 0 3 384080
0.031004 0.013198 0.119642 0.250186 2.500853 0.357515 -0.062500 0 0 0 0 0 0 3 385080
0.031004 0.013198 0.119642 0.250137 2.500836 0.357537 -0.062500 0 0 0 0 0 0 3 386078
0.031004 0.013198 0.119642 0.250116 2.500867 0.357524 -0.062500 0 0 0 0 0 0 3 387087
0.031004 0.013198 0.119642 0.250091 2.500850 0.357525 -0.062500 0 0 0 0 0 0 3 388072
0.031004 0.013198 0.119642 0.250088 2.500840 0.357536 -0.062500 0 0 0 0 0 0 3 389084
0.031004 0.013198 0.119642 0.250088 2.500847 0.357527 -0.062500 0 0 0 0 0 0 3 390086
0.031004 0.013198 0.119642 0.250088 2.500840 0.357537 -0.062500 0 0 0 0 0 0 3 391081
0.031004 0.013198 0.119642 0.250084 2.500849 0.357532 -0.062500 0 0 0 0 0 0 3 392079
0.031004 0.013198 0.119642 0.250084 2.500850 0.357531 -0.062500 0 0 0 0 0 0 3 393060
0.030992 0.013204 0.119657 0.415348 2.430888 0.156176 -0.062500 0 0 0 0 0 0 3 394079
0.030984 0.013205 0.119663 0.366178 2.470576 0.239804 -0.062500 0 0 0 0 0 0 3 395079
0.030980 0.013206 0.119665 0.318594 2.491078 0.291798 -0.062500 0 0 0 0 0 0 3 396079
0.030977 0.013206 0.119667 0.288385 2.498581 0.315324 -0.062500 0 0 0 0 0 0 3 397083
0.030976 0.013206 0.119667 0.270884 2.500822 0.325396 -0.062500 0 0 0 0 0 0 3 398078
0.030975 0.013206 0.119667 0.261169 2.501331 0.329616 -0.062500 0 0 0 0 0 0 3 399080
0.030975 0.013206 0.119667 0.255929 2.501298 0.331414 -0.062500 0 0 0 0 0 0 3 400080
0.030962 0.013211 0.119682 0.418528 2.431195 0.130858 -0.062500 0 0 0 0 0 0 3 401067
0.030954 0.013213 0.119688 0.367831 2.470752 0.214802 -0.062500 0 0 0 0 0 0 3 402077
0.030950 0.013213 0.119690 0.319417 2.491208 0.266896 -0.062500 0 0 0 0 0 0 3 403068
0.030947 0.013214 0.119691 0.288798 2.498641 0.290479 -0.062500 0 0 0 0 0 0 3 404068
0.030946 0.013214 0.119692 0.271104 2.500852 0.300578 -0.062500 0 0 0 0 0 0 3 405079
0.030945 0.013214 0.119692 0.261280 2.501353 0.304828 -0.062500 0 0 0 0 0 0 3 406066
0.030932 0.013219 0.119706 0.421507 2.431335 0.105317 -0.062500 0 0 0 0 0 0 3 407078
0.030924 0.013221 0.119712 0.369393 2.470882 0.189698 -0.062500 0 0 0 0 0 0 3 408067
0.030920 0.013221 0.119715 0.320244 2.491273 0.241986 -0.062500 0 0 0 0 0 0 3 409077
0.030917 0.013221 0.119716 0.289184 2.498676 0.265648 -0.062500 0 0 0 0 0 0 3 410067
0.030916 0.013221 0.119717 0.271317 2.500890 0.275764 -0.062500 0 0 0 0 0 0 3 411077
0.030903 0.013227 0.119731 0.427059 2.431371 0.078754 -0.062500 0 0 0 0 0 0 3 412066
0.030895 0.013228 0.119737 0.372344 2.471037 0.164171 -0.062500 0 0 0 0 0 0 3 413084
0.030890 0.013229 0.119740 0.321763 2.491402 0.216903 -0.062500 0 0 0 0 0 0 3 414066
0.030887 0.013229 0.119741 0.289986 2.498769 0.240714 -0.062500 0 0 0 0 0 0 3 415077
0.030886 0.013229 0.119741 0.271719 2.500964 0.250903 -0.062500 0 0 0 0 0 0 3 416067
0.030873 0.013234 0.119756 0.427400 2.431351 0.053993 -0.062500 0 0 0 0 0 0 3 417663
0.030858 0.013253 0.119752 0.462651 2.251725 0.279838 -0.062500 0 0 0 0 0 0 3 418068
0.030851 0.013262 0.119750 0.343378 2.351727 0.274260 -0.062500 0 0 0 0 0 0 3 419330
0.030847 0.013267 0.119750 0.285150 2.422485 0.261825 -0.062500 0 0 0 0 0 0 3 420083
0.030833 0.013275 0.119764 0.422207 2.390704 0.054455 -0.062500 0 0 0 0 0 0 3 421095
0.030824 0.013278 0.119770 0.358769 2.450122 0.135318 -0.062500 0 0 0 0 0 0 3 422083
0.030813 0.013296 0.119762 0.394392 2.261585 0.326682 -0.062500 0 0 0 0 0 0 3 423074
0.030807 0.013306 0.119759 0.313037 2.353721 0.291308 -0.062500 0 0 0 0 0 0 3 424082
0.030805 0.013311 0.119758 0.267533 2.421905 0.264845 -0.062500 0 0 0 0 0 0 3 425079
0.030791 0.013319 0.119771 0.412546 2.389694 0.051520 -0.062500 0 0 0 0 0 0 3 426076
0.030776 0.013339 0.119767 0.443673 2.230323 0.270543 -0.062500 0 0 0 0 0 0 3 427069
0.030769 0.013349 0.119765 0.343792 2.340656 0.261787 -0.062500 0 0 0 0 0 0 3 428084
0.030753 0.013359 0.119779 0.451362 2.346686 0.047046 -0.062500 0 0 0 0 0 0 3 429086
0.030743 0.013364 0.119785 0.372741 2.427468 0.123737 -0.062500 0 0 0 0 0 0 3 430068
0.030738 0.013366 0.119787 0.310916 2.469186 0.172645 -0.062500 0 0 0 0 0 0 3 431083
0.030716 0.013389 0.119792 0.530405 2.198457 0.134912 -0.062500 0 0 0 0 0 0 3 432078
0.030704 0.013400 0.119795 0.412108 2.325353 0.169412 -0.062500 0 0 0 0 0 0 3 433060
0.030698 0.013405 0.119795 0.326506 2.433302 0.188896 -0.062500 0 0 0 0 0 0 3 434061
0.030682 0.013413 0.119810 0.446041 2.408018 -0.003255 -0.062500 0 0 0 0 0 0 3 435079
0.030666 0.013433 0.119806 0.461906 2.251208 0.225040 -0.062500 0 0 0 0 0 0 3 436081
0.030645 0.013449 0.119819 0.520085 2.291715 0.019122 -0.062500 0 0 0 0 0 0 3 437077
0.030634 0.013456 0.119824 0.391759 2.407133 0.090252 -0.062500 0 0 0 0 0 0 3 438089
0.030608 0.013481 0.119831 0.569277 2.179738 0.076507 -0.062500 0 0 0 0 0 0 3 439089
0.030594 0.013494 0.119833 0.425932 2.327384 0.122030 -0.062500 0 0 0 0 0 0 3 440090
0.030587 0.013500 0.119835 0.326565 2.424228 0.146156 -0.062500 0 0 0 0 0 0 3 441078
0.030571 0.013508 0.119849 0.439192 2.403328 -0.043746 -0.062500 0 0 0 0 0 0 3 442080
0.030554 0.013528 0.119846 0.450978 2.249007 0.185666 -0.062500 0 0 0 0 0 0 3 443078
0.030533 0.013544 0.119858 0.507455 2.290258 -0.019895 -0.062500 0 0 0 0 0 0 3 444078
0.030522 0.013551 0.119864 0.393061 2.406686 0.051163 -0.062500 0 0 0 0 0 0 3 445077
0.030496 0.013576 0.119870 0.570339 2.179683 0.037982 -0.062500 0 0 0 0 0 0 3 446077
0.030469 0.013594 0.119887 0.593689 2.256982 -0.117130 -0.062500 0 0 0 0 0 0 3 447078
0.030448 0.013618 0.119884 0.538467 2.195912 0.132096 -0.062500 0 0 0 0 0 0 3 448077
0.030409 0.013619 0.119896 0.765455 2.500867 -0.045772 -0.062500 0 0 0 0 0 0 3 449075
0.030388 0.013618 0.119901 0.546437 2.543178 0.020939 -0.062500 0 0 0 0 0 0 3 450076
0.030357 0.013640 0.119907 0.653739 2.259026 0.004854 -0.062500 0 0 0 0 0 0 3 451080
0.030341 0.013650 0.119909 0.472858 2.376116 0.048193 -0.062500 0 0 0 0 0 0 3 452077
0.030320 0.013660 0.119925 0.522505 2.387133 -0.128788 -0.062500 0 0 0 0 0 0 3 453059
0.030301 0.013682 0.119921 0.498566 2.250843 0.106908 -0.062500 0 0 0 0 0 0 3 454082
0.030279 0.013698 0.119934 0.537341 2.300364 -0.096249 -0.062500 0 0 0 0 0 0 3 455079
0.030260 0.013722 0.119929 0.503112 2.202987 0.117834 -0.062500 0 0 0 0 0 0 3 456077
0.030238 0.013739 0.119941 0.538149 2.275024 -0.095527 -0.062500 0 0 0 0 0 0 3 457080
0.030191 0.013752 0.119949 0.912588 2.342315 -0.066338 -0.062500 0 0 0 0 0 0 3 458059
0.030166 0.013758 0.119952 0.645250 2.438721 -0.006448 -0.062500 0 0 0 0 0 0 3 459079
0.030140 0.013766 0.119968 0.630907 2.418521 -0.176466 -0.062500 0 0 0 0 0 0 3 460075
0.030106 0.013791 0.119978 0.740292 2.194092 -0.137284 -0.062500 0 0 0 0 0 0 3 461081
0.030073 0.013786 0.119981 0.747137 2.572968 -0.036957 -0.062500 0 0 0 0 0 0 3 462069
0.030036 0.013805 0.119987 0.790876 2.288609 -0.061409 -0.062500 0 0 0 0 0 0 3 463078
0.030004 0.013820 0.120003 0.729410 2.318618 -0.224755 -0.062500 0 0 0 0 0 0 3 464079
0.029966 0.013848 0.120014 0.908062 2.146198 -0.178216 -0.062500 0 0 0 0 0 0 3 465077
0.029924 0.013861 0.120007 0.979258 2.333383 0.068597 -0.062500 0 0 0 0 0 0 3 466076
0.029890 0.013873 0.120018 0.871943 2.358118 -0.157033 -0.062500 0 0 0 0 0 0 3 467078
0.029852 0.013901 0.120027 0.915427 2.161451 -0.153895 -0.062500 0 0 0 0 0 0 3 468076
0.029820 0.013919 0.120045 0.853983 2.257489 -0.289615 -0.062500 0 0 0 0 0 0 3 469077
0.029779 0.013927 0.120041 1.064696 2.391341 -0.010300 -0.062500 0 0 0 0 0 0 3 470083
0.029746 0.013936 0.120053 0.975116 2.380545 -0.211747 -0.062500 0 0 0 0 0 0 3 471079
0.029722 0.013957 0.120048 0.856144 2.233668 0.002074 -0.062500 0 0 0 0 0 0 3 472078
0.029690 0.013989 0.120050 0.938901 2.060913 -0.068254 -0.062500 0 0 0 0 0 0 3 473067
0.029645 0.013994 0.120063 1.117540 2.415305 -0.240784 -0.062500 0 0 0 0 0 0 3 474076
0.029614 0.014011 0.120059 0.949133 2.272164 -0.015890 -0.062500 0 0 0 0 0 0 3 475065
0.029586 0.014026 0.120071 0.898287 2.299618 -0.225758 -0.062500 0 0 0 0 0 0 3 476074
0.029535 0.014037 0.120078 1.328738 2.313173 -0.192115 -0.062500 0 0 0 0 0 0 3 477065
0.029509 0.014042 0.120082 1.036077 2.396913 -0.133722 -0.062500 0 0 0 0 0 0 3 478073
0.029476 0.014067 0.120087 1.168777 2.155315 -0.159300 -0.062500 0 0 0 0 0 0 3 479156
0.029439 0.014101 0.120093 1.225012 2.006861 -0.178149 -0.062500 0 0 0 0 0 0 3 480134
0.029404 0.014100 0.120094 1.200993 2.445930 -0.115696 -0.062500 0 0 0 0 0 0 3 481115
0.029366 0.014122 0.120098 1.233668 2.197403 -0.155544 -0.062500 0 0 0 0 0 0 3 482133
0.029340 0.014149 0.120089 1.247017 2.043568 0.016313 -0.062500 0 0 0 0 0 0 3 483118
0.029299 0.014151 0.120099 1.429064 2.360041 -0.206153 -0.062500 0 0 0 0 0 0 3 484133
0.029270 0.014168 0.120092 1.279660 2.196466 -0.017325 -0.062500 0 0 0 0 0 0 3 485117
0.029237 0.014199 0.120093 1.334191 1.998569 -0.099060 -0.062500 0 0 0 0 0 0 3 486133
0.029204 0.014197 0.120092 1.327081 2.409112 -0.078664 -0.062500 0 0 0 0 0 0 3 487129
0.029168 0.014218 0.120095 1.373840 2.148874 -0.137049 -0.062500 0 0 0 0 0 0 3 488065
0.029149 0.014228 0.120097 1.145862 2.263040 -0.118638 -0.062500 0 0 0 0 0 0 3 489076
0.029104 0.014238 0.120099 1.633736 2.212031 -0.138345 -0.062500 0 0 0 0 0 0 3 490063
0.029074 0.014259 0.120090 1.539688 2.049620 0.025866 -0.062500 0 0 0 0 0 0 3 491076
0.029060 0.014271 0.120086 1.318606 2.165331 -0.024562 -0.062500 0 0 0 0 0 0 3 492064
0.029033 0.014298 0.120088 1.462221 1.959782 -0.109757 -0.062500 0 0 0 0 0 0 3 493810
0.029019 0.014312 0.120089 1.304479 2.122553 -0.102764 -0.062500 0 0 0 0 0 0 3 494066
0.028990 0.014318 0.120078 1.496500 2.241006 0.071142 -0.062500 0 0 0 0 0 0 3 496106
0.028933 0.014343 0.120065 2.015112 1.921958 0.119933 -0.062500 0 0 0 0 0 0 3 497084
0.028906 0.014356 0.120059 1.669257 2.049465 0.030426 -0.062500 0 0 0 0 0 0 3 498073
0.028873 0.014385 0.120061 1.713858 1.857461 -0.069620 -0.062500 0 0 0 0 0 0 3 499077
0.028833 0.014399 0.120049 1.798841 2.039910 0.098116 -0.062500 0 0 0 0 0 0 3 500073
0.028801 0.014412 0.120059 1.710158 2.065333 -0.165010 -0.062500 0 0 0 0 0 0 3 501077
0.028762 0.014417 0.120050 1.799085 2.171766 0.044355 -0.062500 0 0 0 0 0 0 3 502079
0.028743 0.014420 0.120047 1.541871 2.207897 0.006530 -0.062500 0 0 0 0 0 0 3 503085
0.028726 0.014438 0.120035 1.478410 2.013186 0.124531 -0.062500 0 0 0 0 0 0 3 504064
0.028703 0.014431 0.120029 1.685593 2.243001 0.071720 -0.062500 0 0 0 0 0 0 3 505072
0.028672 0.014449 0.120030 1.800454 1.933925 -0.031263 -0.062500 0 0 0 0 0 0 3 506080
0.028650 0.014475 0.120019 1.751622 1.797752 0.111720 -0.062500 0 0 0 0 0 0 3 507082
0.028610 0.014477 0.120028 1.961873 2.100137 -0.122487 -0.062500 0 0 0 0 0 0 3 508076
0.028583 0.014493 0.120021 1.825707 1.932891 0.061335 -0.062500 0 0 0 0 0 0 3 509078
0.028570 0.014502 0.120018 1.626204 2.019347 0.028621 -0.062500 0 0 0 0 0 0 3 510074
0.028541 0.014506 0.120005 1.813174 2.094955 0.172761 -0.062500 0 0 0 0 0 0 3 511077
0.028507 0.014531 0.120003 1.982128 1.752939 0.040841 -0.062500 0 0 0 0 0 0 3 512080
0.028475 0.014526 0.120000 1.974758 2.111811 0.035520 -0.062500 0 0 0 0 0 0 3 513082
0.028439 0.014545 0.120003 2.023790 1.827665 -0.031948 -0.062500 0 0 0 0 0 0 3 514075
0.028405 0.014538 0.120002 2.001264 2.155647 0.002105 -0.062500 0 0 0 0 0 0 3 515078
0.028381 0.014550 0.119991 1.866484 1.923165 0.148856 -0.062500 0 0 0 0 0 0 3 516075
0.028340 0.014545 0.119999 2.064038 2.128192 -0.088769 -0.062500 0 0 0 0 0 0 3 517077
0.028320 0.014542 0.120003 1.831640 2.123508 -0.054359 -0.062500 0 0 0 0 0 0 3 518075
0.028302 0.014557 0.119993 1.766950 1.892194 0.120447 -0.062500 0 0 0 0 0 0 3 519077
0.028281 0.014571 0.120004 1.871460 1.824445 -0.125092 -0.062500 0 0 0 0 0 0 3 520075
0.028246 0.014576 0.119996 2.043450 1.931997 0.094942 -0.062500 0 0 0 0 0 0 3 521084
0.028230 0.014579 0.119992 1.829114 1.969556 0.059454 -0.062500 0 0 0 0 0 0 3 522079
0.028186 0.014585 0.119993 2.166010 1.931302 0.005994 -0.062500 0 0 0 0 0 0 3 523077
0.028164 0.014588 0.119993 1.914168 1.968947 0.004399 -0.062500 0 0 0 0 0 0 3 524075
0.028133 0.014612 0.119997 2.009728 1.707838 -0.042810 -0.062500 0 0 0 0 0 0 3 525075
0.028101 0.014606 0.119996 2.024787 2.063552 0.001338 -0.062500 0 0 0 0 0 0 3 526075
0.028085 0.014603 0.119996 1.854538 2.016618 0.004538 -0.062500 0 0 0 0 0 0 3 527076
0.028041 0.014606 0.119998 2.200092 1.937979 -0.020785 -0.062500 0 0 0 0 0 0 3 528077
0.028019 0.014608 0.119999 1.950494 1.951796 -0.010302 -0.062500 0 0 0 0 0 0 3 529074
0.028001 0.014625 0.119989 1.872062 1.749225 0.143898 -0.062500 0 0 0 0 0 0 3 530075
0.027963 0.014622 0.119997 2.115109 1.986237 -0.088142 -0.062500 0 0 0 0 0 0 3 531076
0.027944 0.014620 0.120000 1.905602 1.999444 -0.052354 -0.062500 0 0 0 0 0 0 3 532075
0.027927 0.014636 0.119991 1.852254 1.777664 0.123645 -0.062500 0 0 0 0 0 0 3 533065
0.027890 0.014632 0.119999 2.106880 2.001744 -0.098107 -0.062500 0 0 0 0 0 0 3 534075
0.027871 0.014630 0.120003 1.911063 1.983326 -0.058158 -0.062500 0 0 0 0 0 0 3 535084
0.027841 0.014650 0.120008 2.034487 1.686398 -0.075975 -0.062500 0 0 0 0 0 0 3 536077
0.027825 0.014660 0.120010 1.855728 1.794191 -0.042300 -0.062500 0 0 0 0 0 0 3 537083
0.027801 0.014648 0.120009 1.944325 2.096981 -0.000602 -0.062500 0 0 0 0 0 0 3 538068
0.027776 0.014647 0.120022 1.972979 1.973802 -0.198268 -0.062500 0 0 0 0 0 0 3 539087
0.027756 0.014662 0.120017 1.916584 1.754617 0.029803 -0.062500 0 0 0 0 0 0 3 540066
0.027730 0.014653 0.120014 1.976267 2.052949 0.040257 -0.062500 0 0 0 0 0 0 3 541074
0.027704 0.014654 0.120026 1.986095 1.946888 -0.181628 -0.062500 0 0 0 0 0 0 3 542057
0.027683 0.014670 0.120020 1.921474 1.739733 0.035352 -0.062500 0 0 0 0 0 0 3 543077
0.027673 0.014678 0.120018 1.772706 1.819323 0.017008 -0.062500 0 0 0 0 0 0 3 544074
0.027654 0.014688 0.120031 1.852654 1.822922 -0.196784 -0.062500 0 0 0 0 0 0 3 545074
0.027628 0.014675 0.120035 1.970214 2.095331 -0.098837 -0.062500 0 0 0 0 0 0 3 546073
0.027595 0.014690 0.120040 2.073549 1.784245 -0.108825 -0.062500 0 0 0 0 0 0 3 547076
0.027577 0.014697 0.120042 1.870726 1.852282 -0.074358 -0.062500 0 0 0 0 0 0 3 548074
0.027553 0.014683 0.120041 1.945599 2.133042 -0.031980 -0.062500 0 0 0 0 0 0 3 549055
0.027527 0.014682 0.120054 1.967865 1.998858 -0.229553 -0.062500 0 0 0 0 0 0 3 550077
0.027513 0.014680 0.120060 1.825310 1.960854 -0.150117 -0.062500 0 0 0 0 0 0 3 551076
0.027485 0.014701 0.120065 1.983300 1.696462 -0.147434 -0.062500 0 0 0 0 0 0 3 552064
0.027471 0.014711 0.120068 1.824672 1.807032 -0.105982 -0.062500 0 0 0 0 0 0 3 553073
0.027463 0.014716 0.120069 1.717504 1.885121 -0.084909 -0.062500 0 0 0 0 0 0 3 554073
0.027430 0.014706 0.120081 2.008420 2.088507 -0.246201 -0.062500 0 0 0 0 0 0 3 555064
0.027413 0.014701 0.120086 1.839324 2.056870 -0.170260 -0.062500 0 0 0 0 0 0 3 556065
0.027383 0.014720 0.120092 1.979405 1.737246 -0.170596 -0.062500 0 0 0 0 0 0 3 557073
0.027352 0.014711 0.120092 2.011686 2.057300 -0.106007 -0.062500 0 0 0 0 0 0 3 558062
0.027336 0.014707 0.120092 1.813227 2.035776 -0.096124 -0.062500 0 0 0 0 0 0 3 559075
0.027308 0.014727 0.120096 1.958270 1.721998 -0.139457 -0.062500 0 0 0 0 0 0 3 560062
0.027293 0.014737 0.120097 1.792679 1.822160 -0.119281 -0.062500 0 0 0 0 0 0 3 561073
0.027273 0.014747 0.120112 1.860423 1.824901 -0.301992 -0.062500 0 0 0 0 0 0 3 562063
0.027261 0.014751 0.120118 1.747142 1.903947 -0.214227 -0.062500 0 0 0 0 0 0 3 563062
0.027241 0.014758 0.120134 1.843132 1.872691 -0.356425 -0.062500 0 0 0 0 0 0 3 564074
0.027207 0.014760 0.120128 2.001833 1.952178 -0.076059 -0.062500 0 0 0 0 0 0 3 565062
0.027177 0.014766 0.120140 1.970538 1.893405 -0.284430 -0.062500 0 0 0 0 0 0 3 566060
0.027161 0.014769 0.120145 1.784102 1.940599 -0.220698 -0.062500 0 0 0 0 0 0 3 567063
0.027152 0.014770 0.120146 1.666336 1.966119 -0.179527 -0.062500 0 0 0 0 0 0 3 568073
0.027127 0.014792 0.120151 1.868627 1.692206 -0.205920 -0.062500 0 0 0 0 0 0 3 569514
0.027099 0.014786 0.120150 1.936931 2.037989 -0.153654 -0.062500 0 0 0 0 0 0 3 570073
0.027071 0.014788 0.120164 1.935002 1.959060 -0.343991 -0.062500 0 0 0 0 0 0 3 571133
0.027056 0.014788 0.120170 1.768473 1.977619 -0.261728 -0.062500 0 0 0 0 0 0 3 572071
0.027034 0.014794 0.120186 1.837095 1.914462 -0.406169 -0.062500 0 0 0 0 0 0 3 573075
0.027015 0.014812 0.120182 1.754673 1.768157 -0.151694 -0.062500 0 0 0 0 0 0 3 574073
0.026990 0.014804 0.120179 1.829069 2.089436 -0.130013 -0.062500 0 0 0 0 0 0 3 575081
0.026964 0.014805 0.120191 1.847665 1.994705 -0.347660 -0.062500 0 0 0 0 0 0 3 576070
0.026943 0.014822 0.120185 1.784413 1.793653 -0.128158 -0.062500 0 0 0 0 0 0 3 577077
0.026920 0.014836 0.120197 1.814138 1.804228 -0.341421 -0.062500 0 0 0 0 0 0 3 578089
0.026907 0.014842 0.120202 1.676031 1.906427 -0.277909 -0.062500 0 0 0 0 0 0 3 579072
0.026864 0.014849 0.120205 2.057130 1.902110 -0.254635 -0.062500 0 0 0 0 0 0 3 580080
0.026842 0.014853 0.120206 1.818306 1.952527 -0.228301 -0.062500 0 0 0 0 0 0 3 581076
0.026831 0.014855 0.120207 1.653777 1.981347 -0.215949 -0.062500 0 0 0 0 0 0 3 582073
0.026805 0.014877 0.120210 1.770515 1.739966 -0.254369 -0.062500 0 0 0 0 0 0 3 583076
0.026791 0.014888 0.120211 1.622231 1.863134 -0.233612 -0.062500 0 0 0 0 0 0 3 584074
0.026771 0.014899 0.120226 1.364321 2.090358 -0.415363 -0.062500 0 0 0 0 0 0 3 585054
0.026737 0.014903 0.120219 1.549487 2.187352 -0.151062 -0.062500 0 0 0 0 0 0 3 586072
0.026720 0.014905 0.120216 1.338892 2.214874 -0.173625 -0.062500 0 0 0 0 0 0 3 587076
0.026698 0.014912 0.120229 1.385903 2.158373 -0.389909 -0.062500 0 0 0 0 0 0 3 588072
0.026680 0.014931 0.120224 1.352367 1.995005 -0.167532 -0.062500 0 0 0 0 0 0 3 589079
0.026657 0.014946 0.120235 1.399330 2.025612 -0.379617 -0.062500 0 0 0 0 0 0 3 590075
0.026608 0.014958 0.120241 1.742681 2.078716 -0.332407 -0.062500 0 0 0 0 0 0 3 591077
0.026583 0.014963 0.120243 1.320556 2.213032 -0.283927 -0.062500 0 0 0 0 0 0 3 592074
0.026550 0.014987 0.120247 1.402241 1.974386 -0.303784 -0.062500 0 0 0 0 0 0 3 593072
0.026512 0.015021 0.120252 1.466908 1.828428 -0.318359 -0.062500 0 0 0 0 0 0 3 594082
0.026477 0.015020 0.120252 1.439580 2.261870 -0.258726 -0.062500 0 0 0 0 0 0 3 595058
0.026439 0.015042 0.120255 1.477832 2.016780 -0.294604 -0.062500 0 0 0 0 0 0 3 596076
0.026399 0.015074 0.120259 1.505536 1.850734 -0.317808 -0.062500 0 0 0 0 0 0 3 597072
0.026379 0.015090 0.120261 1.062679 2.101503 -0.288997 -0.062500 0 0 0 0 0 0 3 598071
0.026332 0.015103 0.120263 1.381415 2.166933 -0.288227 -0.062500 0 0 0 0 0 0 3 599075
0.026288 0.015130 0.120266 0.595513 2.099140 -0.316328 -0.062500 0 0 0 0 0 0 3 600074
0.026251 0.015150 0.120282 0.491521 2.192430 -0.484880 -0.062500 0 0 0 0 0 0 3 601053
0.026225 0.015175 0.120277 0.351108 2.127817 -0.237501 -0.062500 0 0 0 0 0 0 3 602073
0.026192 0.015209 0.120278 0.430827 1.996006 -0.287163 -0.062500 0 0 0 0 0 0 3 603073
0.026138 0.015231 0.120279 0.405002 2.111719 -0.298024 -0.062500 0 0 0 0 0 0 3 604070
0.026077 0.015269 0.120297 0.536135 1.914566 -0.521460 -0.062500 0 0 0 0 0 0 3 605072
0.026008 0.015291 0.120304 0.644180 2.098180 -0.429876 -0.062500 0 0 0 0 0 0 3 606054
0.025952 0.015324 0.120311 -0.803835 1.390500 -0.401523 -0.062500 0 0 0 0 0 0 3 607073
0.025873 0.015350 0.120328 -0.518830 1.464935 -0.557991 -0.062500 0 0 0 0 0 0 3 608072
0.025812 0.015383 0.120337 -0.714478 1.372295 -0.486573 -0.062500 0 0 0 0 0 0 3 609072
0.025744 0.015404 0.120342 -0.918074 1.226261 -0.418558 -0.062500 0 0 0 0 0 0 3 610125
0.025651 0.015440 0.120347 -0.602856 1.039051 -0.425485 -0.062500 0 0 0 0 0 0 3 611102
0.025554 0.015468 0.120364 -0.504742 1.130371 -0.586881 -0.062500 0 0 0 0 0 0 3 612135
0.025454 0.015491 0.120385 -0.659243 0.867795 -0.680879 -0.062500 0 0 0 0 0 0 3 613142
0.025365 0.015505 0.120394 -0.807923 0.983124 -0.542924 -0.062500 0 0 0 0 0 0 3 614107
0.025269 0.015522 0.120412 -0.886061 0.589391 -0.660038 -0.062500 0 0 0 0 0 0 3 615111
0.025146 0.015538 0.120420 -0.681699 -0.254063 -0.554112 -0.062500 0 0 0 0 0 0 3 616108
0.025033 0.015556 0.120438 -0.713092 -0.703588 -0.677602 -0.062500 0 0 0 0 0 0 3 617106
0.024908 0.015557 0.120457 -0.570660 -0.483320 -0.727351 -0.062500 0 0 0 0 0 0 3 618105
0.024777 0.015548 0.120476 -0.341349 -0.758917 -0.756508 -0.062500 0 0 0 0 0 0 3 619107
0.024643 0.015536 0.120496 -0.083755 -1.066252 -0.778141 -0.062500 0 0 0 0 0 0 3 620230
0.024492 0.015504 0.120513 -0.161147 0.022886 -0.766107 -0.062500 0 0 0 0 0 0 3 621255
0.024369 0.015459 0.120529 -0.380383 -0.166183 -0.761280 -0.062500 0 0 0 0 0 0 3 622130
0.024239 0.015428 0.120547 -0.133833 -0.703030 -0.800876 -0.062500 0 0 0 0 0 0 3 623139
0.024111 0.015365 0.120561 -0.150293 -0.310475 -0.763808 -0.062500 0 0 0 0 0 0 3 624258
0.024000 0.015304 0.120575 -0.653174 0.652286 -0.779670 -0.062500 0 0 0 0 0 0 3 625255
0.023897 0.015244 0.120589 -0.785333 0.643597 -0.796282 -0.062500 0 0 0 0 0 0 3 626274
0.023799 0.015185 0.120603 -0.758640 0.238766 -0.810840 -0.062500 0 0 0 0 0 0 3 627256
0.023680 0.015125 0.120604 -0.498897 0.246840 -0.634037 -0.062500 0 0 0 0 0 0 3 628238
0.023589 0.015060 0.120599 -0.870698 1.258233 -0.539048 -0.062500 0 0 0 0 0 0 3 629255
0.023491 0.015016 0.120595 -0.815180 1.002856 -0.526364 -0.062500 0 0 0 0 0 0 3 630112
0.023412 0.014983 0.120603 -1.058269 0.836025 -0.712184 -0.062500 0 0 0 0 0 0 3 631201
0.023319 0.014953 0.120604 -0.904788 0.351572 -0.623803 -0.062500 0 0 0 0 0 0 3 632186
0.023234 0.014921 0.120588 -0.993676 0.384868 -0.379479 -0.062500 0 0 0 0 0 0 3 633196
0.023140 0.014893 0.120578 -0.705574 1.215944 -0.433399 -0.062500 0 0 0 0 0 0 3 634060
0.023071 0.014879 0.120561 -1.022045 1.032206 -0.315326 -0.062500 0 0 0 0 0 0 3 635197
0.022970 0.014844 0.120548 -0.724676 0.883443 -0.355051 -0.062500 0 0 0 0 0 0 3 636185
0.022867 0.014815 0.120539 -0.672006 0.829419 -0.410047 -0.062500 0 0 0 0 0 0 3 637197
0.022778 0.014783 0.120519 -0.844748 0.858565 -0.244075 -0.062500 0 0 0 0 0 0 3 638195
0.022691 0.014789 0.120499 -0.909481 -0.062138 -0.213258 -0.062500 0 0 0 0 0 0 3 639185
0.022611 0.014776 0.120474 -1.000041 0.144098 -0.123568 -0.062500 0 0 0 0 0 0 3 640195
0.022520 0.014759 0.120461 -0.801867 -0.204939 -0.251913 -0.062500 0 0 0 0 0 0 3 641185
0.022437 0.014733 0.120439 -0.896471 -0.091561 -0.127886 -0.062500 0 0 0 0 0 0 3 642195
0.022344 0.014710 0.120426 -0.778729 -0.105445 -0.232357 -0.062500 0 0 0 0 0 0 3 643185
0.022277 0.014698 0.120407 -0.929563 -0.687131 -0.138233 -0.062500 0 0 0 0 0 0 3 644195
0.022191 0.014681 0.120396 -0.732980 -0.635860 -0.221205 -0.062500 0 0 0 0 0 0 3 645975
0.022058 0.014643 0.120370 -0.257806 0.481830 -0.022629 -0.062500 0 0 0 0 0 0 3 647633
0.021924 0.014575 0.120337 -0.176944 0.912149 0.131814 -0.062500 0 0 0 0 0 0 3 648302
0.021844 0.014526 0.120320 -0.803779 0.293039 -0.059059 -0.062500 0 0 0 0 0 0 3 649202
0.021736 0.014474 0.120307 -0.520067 0.316492 -0.102914 -0.062500 0 0 0 0 0 0 3 650202
0.021652 0.014415 0.120295 -0.782997 1.212216 -0.122511 -0.062500 0 0 0 0 0 0 3 651192
0.021589 0.014385 0.120276 -1.077567 0.835982 -0.010399 -0.062500 0 0 0 0 0 0 3 652196
0.021512 0.014343 0.120275 -0.938871 0.959149 -0.241688 -0.062500 0 0 0 0 0 0 3 653202
0.021420 0.014288 0.120254 -0.739188 0.742607 0.022046 -0.062500 0 0 0 0 0 0 3 654199
0.021353 0.014261 0.120232 -1.044558 0.393931 0.093285 -0.062500 0 0 0 0 0 0 3 655202
0.021275 0.014221 0.120229 -0.759059 1.321647 -0.168273 -0.062500 0 0 0 0 0 0 3 656206
0.021184 0.014189 0.120224 -0.569804 1.227756 -0.147739 -0.062500 0 0 0 0 0 0 3 657203
0.021085 0.014140 0.120201 -0.453621 1.449903 0.109407 -0.062500 0 0 0 0 0 0 3 658198
0.020984 0.014104 0.120187 -0.518393 0.883400 0.024679 -0.062500 0 0 0 0 0 0 3 659180
0.020897 0.014070 0.120163 -0.688801 0.850697 0.163317 -0.062500 0 0 0 0 0 0 3 660179
0.020802 0.014043 0.120149 -0.621711 0.373411 0.066238 -0.062500 0 0 0 0 0 0 3 661176
0.020718 0.014012 0.120126 -0.432419 1.495107 0.203599 -0.062500 0 0 0 0 0 0 3 662196
0.020609 0.013970 0.120108 -0.277175 1.320565 0.154373 -0.062500 0 0 0 0 0 0 3 663197
0.020518 0.013933 0.120083 -0.477958 1.271617 0.271464 -0.062500 0 0 0 0 0 0 3 664194
0.020436 0.013899 0.120054 -0.620797 1.228333 0.347682 -0.062500 0 0 0 0 0 0 3 665203
0.020329 0.013855 0.120035 -0.395115 0.961027 0.261589 -0.062500 0 0 0 0 0 0 3 666200
0.020239 0.013817 0.120009 -0.093323 1.867953 0.361653 -0.062500 0 0 0 0 0 0 3 667198
0.020143 0.013788 0.119993 -0.236372 1.457955 0.246474 -0.062500 0 0 0 0 0 0 3 668195
0.020065 0.013741 0.119980 -0.463054 1.677045 0.217762 -0.062500 0 0 0 0 0 0 3 669193
0.019974 0.013706 0.119969 -0.464469 1.212757 0.189429 -0.062500 0 0 0 0 0 0 3 670198
0.019891 0.013673 0.119946 -0.559422 1.188264 0.366793 -0.062500 0 0 0 0 0 0 3 671221
0.019814 0.013640 0.119919 -0.634527 1.171305 0.472024 -0.062500 0 0 0 0 0 0 3 672204
0.019725 0.013614 0.119902 -0.099378 1.653911 0.350039 -0.062500 0 0 0 0 0 0 3 673194
0.019628 0.013590 0.119890 0.004501 1.613739 0.292489 -0.062500 0 0 0 0 0 0 3 674196
0.019550 0.013546 0.119878 -0.409770 1.596276 0.300189 -0.062500 0 0 0 0 0 0 3 675196
0.019459 0.013513 0.119867 -0.267703 1.475748 0.288790 -0.062500 0 0 0 0 0 0 3 676196
0.019376 0.013480 0.119844 -0.365592 1.460413 0.472684 -0.062500 0 0 0 0 0 0 3 677194
0.019275 0.013421 0.119837 -0.268290 1.492328 0.291778 -0.062500 0 0 0 0 0 0 3 678193
0.019172 0.013380 0.119828 0.384392 2.071469 0.302382 -0.062500 0 0 0 0 0 0 3 679195
0.019090 0.013327 0.119816 -0.124511 1.966196 0.344903 -0.062500 0 0 0 0 0 0 3 680197
0.019004 0.013273 0.119817 -0.093707 1.987717 0.189814 -0.062500 0 0 0 0 0 0 3 681177
0.018892 0.013219 0.119807 0.051965 1.734999 0.323574 -0.062500 0 0 0 0 0 0 3 682195
0.018791 0.013164 0.119808 0.642977 2.363646 0.191275 -0.062500 0 0 0 0 0 0 3 683197
0.018710 0.013104 0.119800 0.139986 2.265702 0.300750 -0.062500 0 0 0 0 0 0 3 684194
0.018617 0.013063 0.119791 0.261092 2.024155 0.343416 -0.062500 0 0 0 0 0 0 3 685194
0.018525 0.013015 0.119792 0.260696 2.085197 0.207616 -0.062500 0 0 0 0 0 0 3 686196
0.018448 0.012958 0.119784 0.571262 2.449560 0.319136 -0.062500 0 0 0 0 0 0 3 687198
0.018357 0.012919 0.119774 0.729107 2.234799 0.363468 -0.062500 0 0 0 0 0 0 3 688194
0.018266 0.012873 0.119775 0.498453 2.182862 0.228565 -0.062500 0 0 0 0 0 0 3 689196
0.018190 0.012816 0.119767 0.312036 2.314104 0.340412 -0.062500 0 0 0 0 0 0 3 690188
0.018122 0.012778 0.119772 0.189476 2.100947 0.166859 -0.062500 0 0 0 0 0 0 3 691195
0.018041 0.012730 0.119779 0.853560 2.339724 0.130636 -0.062500 0 0 0 0 0 0 3 692197
0.017970 0.012674 0.119772 0.750318 2.472076 0.298642 -0.062500 0 0 0 0 0 0 3 693193
0.017897 0.012651 0.119767 0.753454 2.045105 0.306883 -0.062500 0 0 0 0 0 0 3 694195
0.017815 0.012612 0.119770 0.616929 2.122214 0.208498 -0.062500 0 0 0 0 0 0 3 695194
0.017728 0.012565 0.119775 0.697190 2.245990 0.158172 -0.062500 0 0 0 0 0 0 3 696195
0.017668 0.012525 0.119772 1.050003 2.245943 0.254794 -0.062500 0 0 0 0 0 0 3 697194
0.017593 0.012478 0.119775 1.001044 2.322040 0.187663 -0.062500 0 0 0 0 0 0 3 698194
0.017524 0.012443 0.119785 0.929175 2.169396 0.087106 -0.062500 0 0 0 0 0 0 3 699195
0.017443 0.012398 0.119792 0.855372 2.247641 0.096394 -0.062500 0 0 0 0 0 0 3 700194
0.017371 0.012342 0.119786 0.749090 2.393950 0.283142 -0.062500 0 0 0 0 0 0 3 701185
0.017305 0.012303 0.119792 1.312507 2.165259 0.137470 -0.062500 0 0 0 0 0 0 3 702197
0.017225 0.012256 0.119798 1.260708 2.269553 0.116647 -0.062500 0 0 0 0 0 0 3 703255
0.017169 0.012216 0.119796 0.963846 2.188460 0.226569 -0.062500 0 0 0 0 0 0 3 704269
0.017096 0.012169 0.119798 1.171209 2.273978 0.167851 -0.062500 0 0 0 0 0 0 3 705248
0.017028 0.012134 0.119808 1.115076 2.120832 0.068887 -0.062500 0 0 0 0 0 0 3 706236
0.016963 0.012105 0.119819 1.435764 1.928678 0.016511 -0.062500 0 0 0 0 0 0 3 707265
0.016883 0.012062 0.119827 1.616632 2.094364 0.053362 -0.062500 0 0 0 0 0 0 3 708237
0.016827 0.012025 0.119825 1.323239 2.051582 0.185515 -0.062500 0 0 0 0 0 0 3 709252
0.016769 0.011995 0.119833 1.124461 1.979921 0.071516 -0.062500 0 0 0 0 0 0 3 710236
0.016693 0.011952 0.119839 1.350976 2.134731 0.071206 -0.062500 0 0 0 0 0 0 3 711252
0.016639 0.011914 0.119837 1.536255 1.916850 0.186835 -0.062500 0 0 0 0 0 0 3 712234
0.016582 0.011884 0.119844 1.400772 1.865439 0.066623 -0.062500 0 0 0 0 0 0 3 713249
0.016507 0.011842 0.119850 1.634995 2.019793 0.065021 -0.062500 0 0 0 0 0 0 3 714252
0.016438 0.011809 0.119860 1.574565 1.905887 -0.000194 -0.062500 0 0 0 0 0 0 3 715189
0.016372 0.011760 0.119854 1.321398 2.160314 0.208863 -0.062500 0 0 0 0 0 0 3 716192
0.016309 0.011725 0.119859 1.287092 2.000376 0.073281 -0.062500 0 0 0 0 0 0 3 717181
0.016246 0.011696 0.119869 1.670118 1.727756 -0.006118 -0.062500 0 0 0 0 0 0 3 718186
0.016183 0.011648 0.119863 1.664937 1.956783 0.202129 -0.062500 0 0 0 0 0 0 3 719193
0.016121 0.011614 0.119869 1.498018 1.874072 0.066064 -0.062500 0 0 0 0 0 0 3 720181
0.016059 0.011585 0.119879 1.501042 1.782666 -0.013366 -0.062500 0 0 0 0 0 0 3 721975
0.015966 0.011527 0.119880 1.903500 2.158402 0.086376 -0.062500 0 0 0 0 0 0 3 724261
0.015842 0.011460 0.119891 2.489480 2.206939 -0.037396 -0.062500 0 0 0 0 0 0 3 725195
0.015765 0.011410 0.119890 1.935187 2.001456 0.109677 -0.062500 0 0 0 0 0 0 3 726181
0.015680 0.011357 0.119892 1.819439 2.069570 0.080359 -0.062500 0 0 0 0 0 0 3 727189
0.015606 0.011320 0.119901 1.674897 1.874661 -0.011551 -0.062500 0 0 0 0 0 0 3 728189
0.015553 0.011285 0.119899 1.386044 1.827946 0.117315 -0.062500 0 0 0 0 0 0 3 729182
0.015481 0.011240 0.119900 1.756057 1.838989 0.080337 -0.062500 0 0 0 0 0 0 3 730203
0.015414 0.011207 0.119908 1.712863 1.704885 -0.015230 -0.062500 0 0 0 0 0 0 3 731191
0.015365 0.011174 0.119906 1.474964 1.688911 0.112182 -0.062500 0 0 0 0 0 0 3 732194
0.015309 0.011146 0.119913 1.391116 1.671865 0.003030 -0.062500 0 0 0 0 0 0 3 733197
0.015235 0.011105 0.119917 1.641375 1.841844 0.013368 -0.062500 0 0 0 0 0 0 3 734188
0.015182 0.011069 0.119914 1.384063 1.803373 0.125744 -0.062500 0 0 0 0 0 0 3 735189
0.015125 0.011039 0.119920 1.649994 1.544934 0.005672 -0.062500 0 0 0 0 0 0 3 736186
0.015050 0.010997 0.119924 1.789877 1.748011 0.012422 -0.062500 0 0 0 0 0 0 3 737194
0.014981 0.010965 0.119933 1.731923 1.635977 -0.054856 -0.062500 0 0 0 0 0 0 3 738197
0.014915 0.010938 0.119944 1.688618 1.563755 -0.093230 -0.062500 0 0 0 0 0 0 3 739200
0.014851 0.010913 0.119955 1.537875 1.582036 -0.115075 -0.062500 0 0 0 0 0 0 3 740192
0.014787 0.010868 0.119948 1.517777 1.838571 0.122038 -0.062500 0 0 0 0 0 0 3 741199
0.014725 0.010834 0.119953 1.717854 1.559368 -0.007070 -0.062500 0 0 0 0 0 0 3 742198
0.014663 0.010807 0.119962 1.629210 1.520468 -0.083024 -0.062500 0 0 0 0 0 0 3 743194
0.014600 0.010781 0.119972 1.633360 1.479070 -0.120120 -0.062500 0 0 0 0 0 0 3 744194
0.014553 0.010752 0.119971 1.429542 1.525211 0.035655 -0.062500 0 0 0 0 0 0 3 745194
0.014498 0.010727 0.119977 1.506257 1.481917 -0.060982 -0.062500 0 0 0 0 0 0 3 746179
0.014424 0.010687 0.119981 1.643523 1.720044 -0.041479 -0.062500 0 0 0 0 0 0 3 747194
0.014356 0.010656 0.119990 1.596504 1.623205 -0.106014 -0.062500 0 0 0 0 0 0 3 748193
0.014290 0.010629 0.120000 1.753005 1.416446 -0.143180 -0.062500 0 0 0 0 0 0 3 749194
0.014226 0.010604 0.120010 1.647970 1.427272 -0.164251 -0.062500 0 0 0 0 0 0 3 750174
0.014178 0.010575 0.120009 1.430407 1.476677 -0.002823 -0.062500 0 0 0 0 0 0 3 751195
0.014123 0.010550 0.120015 1.501019 1.435055 -0.096822 -0.062500 0 0 0 0 0 0 3 752191
0.014064 0.010526 0.120024 1.559630 1.412184 -0.152846 -0.062500 0 0 0 0 0 0 3 753192
0.013997 0.010520 0.120023 1.556855 1.239687 -0.021833 -0.062500 0 0 0 0 0 0 3 754189
0.013932 0.010505 0.120030 1.535001 1.315156 -0.113349 -0.062500 0 0 0 0 0 0 3 755192
0.013868 0.010487 0.120039 1.521154 1.375973 -0.166998 -0.062500 0 0 0 0 0 0 3 756190
0.013821 0.010462 0.120037 1.168226 1.523320 -0.019378 -0.062500 0 0 0 0 0 0 3 757173
0.013766 0.010438 0.120043 1.241962 1.507953 -0.118019 -0.062500 0 0 0 0 0 0 3 758194
0.013707 0.010415 0.120052 1.521880 1.369110 -0.175476 -0.062500 0 0 0 0 0 0 3 759191
0.013646 0.010393 0.120062 1.556495 1.365795 -0.204440 -0.062500 0 0 0 0 0 0 3 760192
0.013583 0.010370 0.120072 1.460407 1.414844 -0.221555 -0.062500 0 0 0 0 0 0 3 761190
0.013521 0.010347 0.120082 1.470144 1.414581 -0.234141 -0.062500 0 0 0 0 0 0 3 762193
0.013442 0.010309 0.120087 1.670874 1.621385 -0.164176 -0.062500 0 0 0 0 0 0 3 763192
0.013387 0.010294 0.120101 1.261811 1.372383 -0.292807 -0.062500 0 0 0 0 0 0 3 764192
0.013327 0.010275 0.120113 1.288463 1.398350 -0.285839 -0.062500 0 0 0 0 0 0 3 765193
0.013265 0.010255 0.120124 1.316871 1.427223 -0.283329 -0.062500 0 0 0 0 0 0 3 766192
0.013188 0.010217 0.120129 1.355516 1.685394 -0.206054 -0.062500 0 0 0 0 0 0 3 767192
0.013132 0.010203 0.120143 1.359062 1.288426 -0.333712 -0.062500 0 0 0 0 0 0 3 768195
0.013067 0.010201 0.120143 1.468593 1.101718 -0.165299 -0.062500 0 0 0 0 0 0 3 769184
0.013019 0.010185 0.120137 1.247231 1.277935 -0.063403 -0.062500 0 0 0 0 0 0 3 770192
0.012964 0.010166 0.120142 1.186715 1.364831 -0.190134 -0.062500 0 0 0 0 0 0 3 771172
0.012905 0.010145 0.120150 1.245843 1.389361 -0.258519 -0.062500 0 0 0 0 0 0 3 772190
0.012843 0.010124 0.120159 1.280191 1.403737 -0.291170 -0.062500 0 0 0 0 0 0 3 773193
0.012781 0.010102 0.120169 1.298753 1.411813 -0.309268 -0.062500 0 0 0 0 0 0 3 774191
0.012718 0.010080 0.120179 1.142461 1.448499 -0.321829 -0.062500 0 0 0 0 0 0 3 775194
0.012655 0.010057 0.120189 1.147600 1.450725 -0.332331 -0.062500 0 0 0 0 0 0 3 776196
0.012591 0.010035 0.120199 1.150284 1.451762 -0.342053 -0.062500 0 0 0 0 0 0 3 777191
0.012528 0.010012 0.120208 0.968178 1.460739 -0.351453 -0.062500 0 0 0 0 0 0 3 778196
0.012464 0.009990 0.120218 1.290133 1.384501 -0.360726 -0.062500 0 0 0 0 0 0 3 779173
0.012401 0.009968 0.120228 1.290607 1.384479 -0.369906 -0.062500 0 0 0 0 0 0 3 780182
0.012353 0.009940 0.120226 1.077410 1.449424 -0.206739 -0.062500 0 0 0 0 0 0 3 781191
0.012299 0.009916 0.120231 0.995649 1.445433 -0.296990 -0.062500 0 0 0 0 0 0 3 782180
0.012254 0.009908 0.120245 0.863530 1.221167 -0.435865 -0.062500 0 0 0 0 0 0 3 783191
0.012200 0.009893 0.120256 0.980044 1.298517 -0.422554 -0.062500 0 0 0 0 0 0 3 784181
0.012141 0.009874 0.120267 1.055006 1.354556 -0.416308 -0.062500 0 0 0 0 0 0 3 785190
0.012074 0.009870 0.120265 0.996990 1.172311 -0.258269 -0.062500 0 0 0 0 0 0 3 786179
0.012009 0.009858 0.120270 0.977830 1.267400 -0.340226 -0.062500 0 0 0 0 0 0 3 787190
0.011961 0.009835 0.120266 0.750016 1.402482 -0.217778 -0.062500 0 0 0 0 0 0 3 788191
0.011906 0.009814 0.120271 0.618438 1.381680 -0.323538 -0.062500 0 0 0 0 0 0 3 789180
0.011847 0.009792 0.120278 0.678800 1.383170 -0.382191 -0.062500 0 0 0 0 0 0 3 790189
0.011785 0.009770 0.120287 1.072029 1.367731 -0.410560 -0.062500 0 0 0 0 0 0 3 791179
0.011723 0.009748 0.120296 1.090380 1.369475 -0.426550 -0.062500 0 0 0 0 0 0 3 792190
0.011660 0.009726 0.120305 0.930804 1.373437 -0.437857 -0.062500 0 0 0 0 0 0 3 793180
0.011596 0.009703 0.120314 0.935799 1.374007 -0.447410 -0.062500 0 0 0 0 0 0 3 794189
0.011533 0.009681 0.120324 0.938404 1.374246 -0.456312 -0.062500 0 0 0 0 0 0 3 795179
0.011463 0.009676 0.120321 0.843554 1.131561 -0.303978 -0.062500 0 0 0 0 0 0 3 796191
0.011413 0.009657 0.120314 0.590328 1.277231 -0.218023 -0.062500 0 0 0 0 0 0 3 798155
0.011326 0.009627 0.120323 1.057326 1.447880 -0.429307 -0.062500 0 0 0 0 0 0 3 800260
0.011229 0.009601 0.120314 1.032386 1.336386 -0.207992 -0.062500 0 0 0 0 0 0 3 801195
0.011164 0.009594 0.120323 0.632649 1.097502 -0.426082 -0.062500 0 0 0 0 0 0 3 802186
0.011100 0.009579 0.120332 0.587461 1.170172 -0.456790 -0.062500 0 0 0 0 0 0 3 803182
0.011030 0.009578 0.120329 0.482591 0.909107 -0.306515 -0.062500 0 0 0 0 0 0 3 804185
0.010980 0.009561 0.120321 0.618086 1.207499 -0.221920 -0.062500 0 0 0 0 0 0 3 805188
0.010924 0.009543 0.120324 0.675142 1.253602 -0.351614 -0.062500 0 0 0 0 0 0 3 806195
0.010864 0.009523 0.120331 0.727721 1.277758 -0.419383 -0.062500 0 0 0 0 0 0 3 807202
0.010803 0.009501 0.120339 0.583916 1.238438 -0.450638 -0.062500 0 0 0 0 0 0 3 808189
0.010751 0.009492 0.120324 0.461264 1.093404 -0.136923 -0.062500 0 0 0 0 0 0 3 809193
0.010694 0.009477 0.120324 0.513468 1.146775 -0.304417 -0.062500 0 0 0 0 0 0 3 810202
0.010633 0.009459 0.120329 0.393519 1.107068 -0.397874 -0.062500 0 0 0 0 0 0 3 811199
0.010572 0.009439 0.120336 0.420996 1.135234 -0.439527 -0.062500 0 0 0 0 0 0 3 812191
0.010503 0.009434 0.120333 0.514656 0.933210 -0.298268 -0.062500 0 0 0 0 0 0 3 813191
0.010454 0.009417 0.120325 0.267237 1.087115 -0.218916 -0.062500 0 0 0 0 0 0 3 814191
0.010398 0.009398 0.120328 0.173742 0.996720 -0.349469 -0.062500 0 0 0 0 0 0 3 815193
0.010338 0.009377 0.120334 0.229292 1.015554 -0.417074 -0.062500 0 0 0 0 0 0 3 816198
0.010277 0.009356 0.120341 0.624380 1.209647 -0.447975 -0.062500 0 0 0 0 0 0 3 817194
0.010208 0.009351 0.120338 0.543742 0.912512 -0.302385 -0.062500 0 0 0 0 0 0 3 818173
0.010142 0.009338 0.120342 0.515939 0.997289 -0.389661 -0.062500 0 0 0 0 0 0 3 819191
0.010094 0.009316 0.120336 0.278755 1.126782 -0.272329 -0.062500 0 0 0 0 0 0 3 820191
0.010039 0.009295 0.120340 0.352760 1.131146 -0.376133 -0.062500 0 0 0 0 0 0 3 821195
0.009979 0.009273 0.120346 0.254985 1.006921 -0.432539 -0.062500 0 0 0 0 0 0 3 822196
0.009932 0.009267 0.120360 0.097505 0.805604 -0.553389 -0.062500 0 0 0 0 0 0 3 823195
0.009862 0.009237 0.120364 0.387103 1.094128 -0.428984 -0.062500 0 0 0 0 0 0 3 824190
0.009806 0.009224 0.120347 0.229589 0.915807 -0.130631 -0.062500 0 0 0 0 0 0 3 825190
0.009747 0.009207 0.120346 0.110929 0.760297 -0.309640 -0.062500 0 0 0 0 0 0 3 826189
0.009686 0.009188 0.120350 0.140696 0.790087 -0.407127 -0.062500 0 0 0 0 0 0 3 827190
0.009623 0.009167 0.120357 0.160173 0.809633 -0.449733 -0.062500 0 0 0 0 0 0 3 828170
0.009577 0.009141 0.120352 0.252926 1.142647 -0.303858 -0.062500 0 0 0 0 0 0 3 829191
0.009522 0.009118 0.120356 0.183041 0.985318 -0.394896 -0.062500 0 0 0 0 0 0 3 830187
0.009463 0.009095 0.120362 0.250520 0.969995 -0.446174 -0.062500 0 0 0 0 0 0 3 831192
0.009402 0.009073 0.120369 0.287956 0.963378 -0.470522 -0.062500 0 0 0 0 0 0 3 832188
0.009356 0.009047 0.120365 -0.050176 0.839341 -0.318268 -0.062500 0 0 0 0 0 0 3 833189
0.009302 0.009023 0.120368 0.043010 0.806746 -0.406555 -0.062500 0 0 0 0 0 0 3 834188
0.009243 0.009000 0.120374 0.112545 0.787731 -0.456645 -0.062500 0 0 0 0 0 0 3 835191
0.009198 0.008973 0.120369 -0.070823 0.843327 -0.315162 -0.062500 0 0 0 0 0 0 3 836189
0.009139 0.008966 0.120361 0.022946 0.360290 -0.244992 -0.062500 0 0 0 0 0 0 3 837190
0.009092 0.008968 0.120370 -0.128659 0.220344 -0.471030 -0.062500 0 0 0 0 0 0 3 838197
0.009039 0.008937 0.120359 -0.062190 0.624461 -0.227764 -0.062500 0 0 0 0 0 0 3 839198
0.008996 0.008927 0.120367 0.016361 0.732564 -0.455251 -0.062500 0 0 0 0 0 0 3 840193
0.008959 0.008906 0.120362 -0.082598 0.850521 -0.316447 -0.062500 0 0 0 0 0 0 3 841194
0.008895 0.008870 0.120359 0.151736 0.865569 -0.304329 -0.062500 0 0 0 0 0 0 3 842181
0.008831 0.008842 0.120362 0.179004 0.786515 -0.399060 -0.062500 0 0 0 0 0 0 3 843191
0.008784 0.008812 0.120356 -0.041888 0.795690 -0.282526 -0.062500 0 0 0 0 0 0 3 844191
0.008730 0.008787 0.120358 0.042992 0.736829 -0.383484 -0.062500 0 0 0 0 0 0 3 845188
0.008687 0.008758 0.120352 -0.176438 0.528307 -0.273637 -0.062500 0 0 0 0 0 0 3 846189
0.008635 0.008734 0.120354 -0.055814 0.482446 -0.377158 -0.062500 0 0 0 0 0 0 3 847189
0.008594 0.008706 0.120348 -0.042539 0.863349 -0.268371 -0.062500 0 0 0 0 0 0 3 848190
0.008542 0.008682 0.120350 0.087407 0.820918 -0.372061 -0.062500 0 0 0 0 0 0 3 849187
0.008501 0.008655 0.120344 -0.144429 0.643328 -0.263465 -0.062500 0 0 0 0 0 0 3 850189
0.008449 0.008630 0.120346 -0.011980 0.601827 -0.367028 -0.062500 0 0 0 0 0 0 3 851188
0.008403 0.008620 0.120328 -0.069374 0.423944 -0.096303 -0.062500 0 0 0 0 0 0 3 852190
0.008366 0.008600 0.120315 -0.195152 0.528677 -0.113714 -0.062500 0 0 0 0 0 0 3 853180
0.008330 0.008595 0.120321 -0.231527 0.338134 -0.389053 -0.062500 0 0 0 0 0 0 3 854180
0.008298 0.008577 0.120317 -0.300380 0.250630 -0.260831 -0.062500 0 0 0 0 0 0 3 855188
0.008267 0.008553 0.120308 -0.328381 0.347165 -0.185550 -0.062500 0 0 0 0 0 0 3 856177
0.008220 0.008530 0.120309 -0.120888 0.331730 -0.312074 -0.062500 0 0 0 0 0 0 3 857187
0.008182 0.008504 0.120302 -0.116163 0.731987 -0.213224 -0.062500 0 0 0 0 0 0 3 858175
0.008149 0.008475 0.120292 -0.186248 0.761548 -0.156771 -0.062500 0 0 0 0 0 0 3 859188
0.008101 0.008451 0.120293 -0.000627 0.711568 -0.290637 -0.062500 0 0 0 0 0 0 3 860176
0.008056 0.008440 0.120274 -0.092644 0.306210 -0.032497 -0.062500 0 0 0 0 0 0 3 861187
0.008020 0.008420 0.120260 -0.203132 0.409643 -0.054647 -0.062500 0 0 0 0 0 0 3 862177
0.007956 0.008385 0.120252 0.146763 0.618960 -0.127505 -0.062500 0 0 0 0 0 0 3 863187
0.007924 0.008367 0.120250 -0.237091 0.405923 -0.199058 -0.062500 0 0 0 0 0 0 3 864176
0.007894 0.008343 0.120241 -0.294446 0.469662 -0.126881 -0.062500 0 0 0 0 0 0 3 865186
0.007865 0.008316 0.120231 -0.301359 0.272800 -0.084512 -0.062500 0 0 0 0 0 0 3 866176
0.007813 0.008309 0.120220 -0.009184 0.014117 -0.061115 -0.062500 0 0 0 0 0 0 3 867187
0.007773 0.008291 0.120208 -0.093613 0.481457 -0.044784 -0.062500 0 0 0 0 0 0 3 868176
0.007739 0.008267 0.120197 -0.183239 0.568876 -0.031458 -0.062500 0 0 0 0 0 0 3 869186
0.007707 0.008240 0.120185 -0.230869 0.615010 -0.019143 -0.062500 0 0 0 0 0 0 3 870293
0.007678 0.008212 0.120174 -0.255048 0.638213 -0.007162 -0.062500 0 0 0 0 0 0 3 871189
0.007649 0.008182 0.120162 -0.292104 0.426588 0.004700 -0.062500 0 0 0 0 0 0 3 872186
0.007617 0.008173 0.120170 -0.260994 0.169950 -0.249383 -0.062500 0 0 0 0 0 0 3 873204
0.007587 0.008153 0.120165 -0.271994 0.285890 -0.110258 -0.062500 0 0 0 0 0 0 3 874187
0.007557 0.008128 0.120156 -0.284743 0.362980 -0.030794 -0.062500 0 0 0 0 0 0 3 875302
0.007522 0.008117 0.120133 -0.217957 0.182371 0.169367 -0.062500 0 0 0 0 0 0 3 876497
0.007474 0.008102 0.120129 -0.032320 0.220349 -0.048310 -0.062500 0 0 0 0 0 0 3 877185
0.007435 0.008079 0.120121 -0.108931 0.433066 0.003412 -0.062500 0 0 0 0 0 0 3 878194
0.007402 0.008053 0.120110 -0.186495 0.490655 0.041633 -0.062500 0 0 0 0 0 0 3 879182
0.007371 0.008025 0.120098 -0.228202 0.519273 0.064132 -0.062500 0 0 0 0 0 0 3 880192
0.007342 0.007996 0.120087 -0.249645 0.533202 0.079961 -0.062500 0 0 0 0 0 0 3 881199
0.007327 0.007982 0.120083 -0.447700 0.341599 -0.012243 -0.062500 0 0 0 0 0 0 3 882200
0.007306 0.007960 0.120074 -0.375688 0.427462 0.050611 -0.062500 0 0 0 0 0 0 3 883187
0.007263 0.007938 0.120074 -0.098725 0.423298 -0.071516 -0.062500 0 0 0 0 0 0 3 884197
0.007228 0.007913 0.120067 -0.149175 0.270938 0.028435 -0.062500 0 0 0 0 0 0 3 885191
0.007196 0.007885 0.120057 -0.201769 0.303926 0.085314 -0.062500 0 0 0 0 0 0 3 886171
0.007175 0.007888 0.120042 -0.343011 -0.097972 0.170072 -0.062500 0 0 0 0 0 0 3 887171
0.007150 0.007875 0.120029 -0.315216 0.074660 0.161505 -0.062500 0 0 0 0 0 0 3 888188
0.007123 0.007853 0.120016 -0.250126 0.510467 0.161595 -0.062500 0 0 0 0 0 0 3 889193
0.007079 0.007833 0.120016 -0.010742 0.513705 0.008275 -0.062500 0 0 0 0 0 0 3 890190
0.007042 0.007807 0.120008 -0.090277 0.577203 0.096005 -0.062500 0 0 0 0 0 0 3 891188
0.007010 0.007779 0.119998 -0.176655 0.414367 0.148401 -0.062500 0 0 0 0 0 0 3 892192
0.006979 0.007751 0.119986 -0.211006 0.430986 0.176185 -0.062500 0 0 0 0 0 0 3 893189
0.006950 0.007721 0.119975 -0.228904 0.438725 0.194012 -0.062500 0 0 0 0 0 0 3 894189
0.006904 0.007697 0.119974 -0.011850 0.379460 0.047872 -0.062500 0 0 0 0 0 0 3 895172
0.006867 0.007669 0.119966 -0.103212 0.410928 0.138024 -0.062500 0 0 0 0 0 0 3 896186
0.006849 0.007656 0.119964 -0.272117 0.512402 0.083410 -0.062500 0 0 0 0 0 0 3 897190
0.006825 0.007634 0.119955 -0.232378 0.603068 0.163103 -0.062500 0 0 0 0 0 0 3 898189
0.006782 0.007613 0.119955 -0.023305 0.419211 0.048371 -0.062500 0 0 0 0 0 0 3 899185
0.006746 0.007587 0.119948 -0.092126 0.480008 0.150427 -0.062500 0 0 0 0 0 0 3 900188
0.006728 0.007575 0.119945 -0.335104 0.316140 0.099598 -0.062500 0 0 0 0 0 0 3 901186
0.006699 0.007570 0.119925 -0.215264 0.194106 0.342604 -0.062500 0 0 0 0 0 0 3 902186
0.006654 0.007558 0.119921 0.014986 0.279053 0.151173 -0.062500 0 0 0 0 0 0 3 903234
0.006617 0.007537 0.119912 -0.074191 0.405371 0.212375 -0.062500 0 0 0 0 0 0 3 904252
0.006584 0.007512 0.119901 -0.136736 0.289765 0.254080 -0.062500 0 0 0 0 0 0 3 905262
0.006536 0.007489 0.119901 0.053802 0.261460 0.118528 -0.062500 0 0 0 0 0 0 3 906268
0.006498 0.007463 0.119893 -0.052107 0.307862 0.212070 -0.062500 0 0 0 0 0 0 3 907232
0.006479 0.007450 0.119890 -0.312991 0.137435 0.157048 -0.062500 0 0 0 0 0 0 3 908226
0.006438 0.007433 0.119893 -0.006211 0.444554 0.078825 -0.062500 0 0 0 0 0 0 3 909222
0.006403 0.007410 0.119886 -0.060974 0.536588 0.201685 -0.062500 0 0 0 0 0 0 3 910222
0.006354 0.007388 0.119887 0.092379 0.352689 0.108359 -0.062500 0 0 0 0 0 0 3 911223
0.006316 0.007362 0.119879 -0.022825 0.406073 0.217903 -0.062500 0 0 0 0 0 0 3 912221
0.006265 0.007339 0.119880 0.123895 0.372771 0.119262 -0.062500 0 0 0 0 0 0 3 913221
0.006225 0.007312 0.119873 -0.007320 0.415828 0.226693 -0.062500 0 0 0 0 0 0 3 914279
0.006205 0.007299 0.119870 -0.280869 0.243878 0.175492 -0.062500 0 0 0 0 0 0 3 915269
0.006164 0.007282 0.119872 0.002538 0.097962 0.100369 -0.062500 0 0 0 0 0 0 3 916261
0.006129 0.007259 0.119865 -0.056152 0.189068 0.223984 -0.062500 0 0 0 0 0 0 3 917263
0.006080 0.007237 0.119866 0.120764 0.176044 0.131566 -0.062500 0 0 0 0 0 0 3 918261
0.006041 0.007211 0.119858 0.010911 0.491516 0.241027 -0.062500 0 0 0 0 0 0 3 919190
0.005990 0.007188 0.119859 0.157609 0.458226 0.142951 -0.062500 0 0 0 0 0 0 3 920189
0.005950 0.007161 0.119851 0.024024 0.338345 0.250191 -0.062500 0 0 0 0 0 0 3 921188
0.005899 0.007138 0.119852 0.163296 0.300087 0.151518 -0.062500 0 0 0 0 0 0 3 922175
0.005859 0.007111 0.119844 0.027517 0.340434 0.258409 -0.062500 0 0 0 0 0 0 3 923190
0.005808 0.007088 0.119844 0.165048 0.300993 0.159804 -0.062500 0 0 0 0 0 0 3 924187
0.005768 0.007061 0.119836 0.028203 0.340679 0.266581 -0.062500 0 0 0 0 0 0 3 925186
0.005716 0.007038 0.119837 0.210658 0.144544 0.168157 -0.062500 0 0 0 0 0 0 3 926186
0.005676 0.007011 0.119829 0.048794 0.427208 0.274843 -0.062500 0 0 0 0 0 0 3 927188
0.005625 0.006988 0.119829 0.186034 0.387467 0.176606 -0.062500 0 0 0 0 0 0 3 928185
0.005585 0.006961 0.119821 0.048621 0.426913 0.283222 -0.062500 0 0 0 0 0 0 3 929186
0.005533 0.006938 0.119822 0.185946 0.387190 0.185164 -0.062500 0 0 0 0 0 0 3 930191
0.005493 0.006911 0.119814 0.066266 0.274893 0.291684 -0.062500 0 0 0 0 0 0 3 931186
0.005442 0.006888 0.119814 0.203741 0.235195 0.193825 -0.062500 0 0 0 0 0 0 3 932175
0.005402 0.006861 0.119806 0.066032 0.274538 0.300284 -0.062500 0 0 0 0 0 0 3 933186
0.005351 0.006838 0.119806 0.203638 0.234890 0.202581 -0.062500 0 0 0 0 0 0 3 934175
0.005311 0.006811 0.119798 0.125098 0.136084 0.308972 -0.062500 0 0 0 0 0 0 3 935185
0.005259 0.006788 0.119798 0.211900 0.318634 0.211475 -0.062500 0 0 0 0 0 0 3 936175
0.005202 0.006766 0.119801 0.303646 0.295760 0.161386 -0.062500 0 0 0 0 0 0 3 937185
0.005159 0.006740 0.119794 0.122727 0.347060 0.296213 -0.062500 0 0 0 0 0 0 3 938185
0.005106 0.006718 0.119794 0.270849 0.174886 0.210232 -0.062500 0 0 0 0 0 0 3 939266
0.005065 0.006691 0.119786 0.120226 0.216687 0.320457 -0.062500 0 0 0 0 0 0 3 940187
0.005013 0.006668 0.119786 0.252094 0.178370 0.224891 -0.062500 0 0 0 0 0 0 3 941174
0.004973 0.006641 0.119778 0.110520 0.218086 0.331466 -0.062500 0 0 0 0 0 0 3 942185
0.004922 0.006618 0.119777 0.247229 0.178897 0.234843 -0.062500 0 0 0 0 0 0 3 943175
0.004882 0.006592 0.119769 0.105257 0.296981 0.340883 -0.062500 0 0 0 0 0 0 3 944184
0.004830 0.006569 0.119769 0.243268 0.257605 0.244287 -0.062500 0 0 0 0 0 0 3 945173
0.004791 0.006542 0.119760 0.104395 0.296726 0.350214 -0.062500 0 0 0 0 0 0 3 946186
0.004739 0.006519 0.119760 0.242854 0.257337 0.253767 -0.062500 0 0 0 0 0 0 3 947175
0.004682 0.006497 0.119763 0.334881 0.234474 0.204515 -0.062500 0 0 0 0 0 0 3 948186
0.004639 0.006472 0.119755 0.198671 0.163547 0.338621 -0.062500 0 0 0 0 0 0 3 950307
0.004554 0.006439 0.119758 0.726364 0.261463 0.216065 -0.062500 0 0 0 0 0 0 3 951189
0.004498 0.006407 0.119751 0.410367 0.251194 0.344726 -0.062500 0 0 0 0 0 0 3 952833
0.004424 0.006367 0.119742 0.593538 0.438100 0.377764 -0.062500 0 0 0 0 0 0 3 954195
0.004356 0.006337 0.119742 0.544272 0.315027 0.276437 -0.062500 0 0 0 0 0 0 3 955186
0.004307 0.006307 0.119733 0.275140 0.299790 0.381653 -0.062500 0 0 0 0 0 0 3 956191
0.004252 0.006282 0.119732 0.400619 0.125831 0.286215 -0.062500 0 0 0 0 0 0 3 957196
0.004210 0.006255 0.119724 0.226474 0.150427 0.391529 -0.062500 0 0 0 0 0 0 3 958183
0.004157 0.006232 0.119723 0.348657 0.104151 0.296280 -0.062500 0 0 0 0 0 0 3 959194
0.004099 0.006210 0.119725 0.432415 0.077701 0.247886 -0.062500 0 0 0 0 0 0 3 960220
0.004056 0.006184 0.119717 0.244903 0.126673 0.381140 -0.062500 0 0 0 0 0 0 3 961193
0.004003 0.006161 0.119717 0.338620 0.156953 0.297241 -0.062500 0 0 0 0 0 0 3 962186
0.003963 0.006135 0.119708 0.185143 0.197909 0.406293 -0.062500 0 0 0 0 0 0 3 963188
0.003911 0.006112 0.119708 0.318220 0.159842 0.313010 -0.062500 0 0 0 0 0 0 3 964184
0.003871 0.006086 0.119699 0.174648 0.199043 0.418504 -0.062500 0 0 0 0 0 0 3 965186
0.003820 0.006063 0.119698 0.375798 0.064123 0.324189 -0.062500 0 0 0 0 0 0 3 966167
0.003762 0.006042 0.119700 0.467547 0.041338 0.276404 -0.062500 0 0 0 0 0 0 3 967185
0.003720 0.006016 0.119692 0.283238 0.091965 0.409204 -0.062500 0 0 0 0 0 0 3 968185
0.003667 0.005994 0.119691 0.399192 0.058770 0.325966 -0.062500 0 0 0 0 0 0 3 969196
0.003608 0.005972 0.119693 0.560838 -0.034283 0.282296 -0.062500 0 0 0 0 0 0 3 970186
0.003565 0.005947 0.119685 0.266248 0.139901 0.416217 -0.062500 0 0 0 0 0 0 3 971184
0.003512 0.005924 0.119685 0.379462 0.107324 0.333755 -0.062500 0 0 0 0 0 0 3 972206
0.003440 0.005888 0.119678 0.637792 0.278868 0.412259 -0.062500 0 0 0 0 0 0 3 973172
0.003390 0.005856 0.119667 0.443600 0.168434 0.487269 -0.062500 0 0 0 0 0 0 3 974184
0.003339 0.005813 0.119676 0.433069 0.302685 0.213950 -0.062500 0 0 0 0 0 0 3 975243
0.003300 0.005776 0.119671 0.281137 0.230157 0.388624 -0.062500 0 0 0 0 0 0 3 976243
0.003248 0.005748 0.119671 0.421947 0.113923 0.333197 -0.062500 0 0 0 0 0 0 3 977249
0.003191 0.005724 0.119673 0.494624 0.081218 0.300765 -0.062500 0 0 0 0 0 0 3 978218
0.003148 0.005697 0.119665 0.309514 0.110140 0.437922 -0.062500 0 0 0 0 0 0 3 979220
0.003095 0.005674 0.119664 0.426399 0.066336 0.357606 -0.062500 0 0 0 0 0 0 3 980234
0.003055 0.005648 0.119655 0.272520 0.101969 0.466310 -0.062500 0 0 0 0 0 0 3 981269
0.003003 0.005625 0.119654 0.407500 0.061785 0.375164 -0.062500 0 0 0 0 0 0 3 982247
0.002946 0.005604 0.119655 0.580431 -0.031759 0.329136 -0.062500 0 0 0 0 0 0 3 983220
0.002903 0.005579 0.119647 0.393299 0.018014 0.460906 -0.062500 0 0 0 0 0 0 3 984219
0.002837 0.005542 0.119637 0.688102 0.175308 0.503629 -0.062500 0 0 0 0 0 0 3 985218
0.002803 0.005523 0.119633 0.187376 0.041572 0.426803 -0.062500 0 0 0 0 0 0 3 986217
0.002755 0.005504 0.119634 0.422476 -0.049049 0.364813 -0.062500 0 0 0 0 0 0 3 987220
0.002717 0.005480 0.119625 0.301846 0.016367 0.488516 -0.062500 0 0 0 0 0 0 3 988301
0.002667 0.005458 0.119624 0.455533 -0.007578 0.404450 -0.062500 0 0 0 0 0 0 3 989251
0.002628 0.005433 0.119614 0.319450 0.037966 0.511037 -0.062500 0 0 0 0 0 0 3 990261
0.002576 0.005410 0.119613 0.464375 0.003003 0.420279 -0.062500 0 0 0 0 0 0 3 991230
0.002524 0.005372 0.119625 0.578224 0.155747 0.214759 -0.062500 0 0 0 0 0 0 3 992264
0.002485 0.005338 0.119621 0.422320 0.120643 0.423744 -0.062500 0 0 0 0 0 0 3 993245
0.002433 0.005312 0.119621 0.455873 0.090186 0.383545 -0.062500 0 0 0 0 0 0 3 994247
0.002394 0.005284 0.119612 0.311656 0.095964 0.506337 -0.062500 0 0 0 0 0 0 3 995246
0.002342 0.005260 0.119610 0.452945 0.040696 0.421941 -0.062500 0 0 0 0 0 0 3 996253
0.002308 0.005216 0.119612 0.315915 0.244123 0.367989 -0.062500 0 0 0 0 0 0 3 997219
0.002260 0.005185 0.119614 0.487555 0.115218 0.355666 -0.062500 0 0 0 0 0 0 3 998220
0.002222 0.005154 0.119606 0.365102 0.086207 0.499773 -0.062500 0 0 0 0 0 0 3 999222
0.002171 0.005129 0.119604 0.518055 0.011408 0.424421 -0.062500 0 0 0 0 0 0 4 218
0.002128 0.005122 0.119614 0.515832 -0.245401 0.257278 -0.062500 0 0 0 0 0 0 4 1217
0.002092 0.005103 0.119609 0.286187 -0.071772 0.451311 -0.062500 0 0 0 0 0 0 4 2220
0.002043 0.005084 0.119608 0.457153 -0.054348 0.404166 -0.062500 0 0 0 0 0 0 4 3220
0.002010 0.005043 0.119610 0.258864 0.235823 0.364016 -0.062500 0 0 0 0 0 0 4 4250
0.001962 0.005012 0.119612 0.438569 0.125299 0.357285 -0.062500 0 0 0 0 0 0 4 5245
0.001937 0.004997 0.119613 0.143206 -0.083404 0.374551 -0.062500 0 0 0 0 0 0 4 6249
0.001894 0.004980 0.119615 0.424343 -0.102544 0.362638 -0.062500 0 0 0 0 0 0 4 7245
0.001858 0.004956 0.119606 0.338287 -0.026456 0.503715 -0.062500 0 0 0 0 0 0 4 8242
0.001809 0.004935 0.119605 0.511368 -0.044707 0.428045 -0.062500 0 0 0 0 0 0 4 9223
0.001771 0.004912 0.119626 0.374071 -0.022463 0.100266 -0.062500 0 0 0 0 0 0 4 10240
0.001739 0.004886 0.119624 0.178885 0.108721 0.372052 -0.062500 0 0 0 0 0 0 4 11226
0.001691 0.004863 0.119625 0.401141 0.047907 0.366343 -0.062500 0 0 0 0 0 0 4 12240
0.001635 0.004841 0.119626 0.521837 0.021854 0.353620 -0.062500 0 0 0 0 0 0 4 13225
0.001607 0.004831 0.119627 0.171378 -0.118997 0.365027 -0.062500 0 0 0 0 0 0 4 14239
0.001561 0.004815 0.119628 0.368264 -0.075061 0.352856 -0.062500 0 0 0 0 0 0 4 15182
0.001525 0.004793 0.119619 0.266214 0.019258 0.493246 -0.062500 0 0 0 0 0 0 4 16182
0.001488 0.004787 0.119627 0.276791 -0.184567 0.288334 -0.062500 0 0 0 0 0 0 4 17171
0.001444 0.004757 0.119642 0.383026 0.108528 0.153006 -0.062500 0 0 0 0 0 0 4 18181
0.001408 0.004727 0.119638 0.279563 0.132737 0.394533 -0.062500 0 0 0 0 0 0 4 19172
0.001371 0.004717 0.119647 0.273678 -0.120653 0.239090 -0.062500 0 0 0 0 0 0 4 20188
0.001340 0.004697 0.119641 0.213214 -0.022258 0.428496 -0.062500 0 0 0 0 0 0 4 21174
0.001292 0.004678 0.119640 0.311342 0.114003 0.381027 -0.062500 0 0 0 0 0 0 4 22172
0.001268 0.004668 0.119639 0.024322 0.005120 0.367989 -0.062500 0 0 0 0 0 0 4 23183
0.001230 0.004636 0.119651 0.184469 0.280356 0.189242 -0.062500 0 0 0 0 0 0 4 24171
0.001179 0.004610 0.119657 0.365480 0.230435 0.258047 -0.062500 0 0 0 0 0 0 4 26368
0.001122 0.004587 0.119660 0.465723 0.184933 0.294607 -0.062500 0 0 0 0 0 0 4 27173
0.001075 0.004581 0.119671 0.342057 -0.027892 0.176657 -0.062500 0 0 0 0 0 0 4 28631
0.001019 0.004567 0.119676 0.438668 0.066534 0.244749 -0.062500 0 0 0 0 0 0 4 29186
0.000992 0.004561 0.119678 0.088491 -0.012627 0.292543 -0.062500 0 0 0 0 0 0 4 30174
0.000978 0.004557 0.119678 -0.126622 -0.064004 0.311300 -0.062500 0 0 0 0 0 0 4 31188
0.000939 0.004546 0.119679 0.175428 0.035409 0.304606 -0.062500 0 0 0 0 0 0 4 32179
0.000920 0.004540 0.119680 -0.046219 -0.028804 0.313638 -0.062500 0 0 0 0 0 0 4 33184
0.000878 0.004527 0.119681 0.219348 0.054007 0.304789 -0.062500 0 0 0 0 0 0 4 34191
0.000839 0.004526 0.119692 0.218411 -0.040811 0.167910 -0.062500 0 0 0 0 0 0 4 35192
0.000819 0.004525 0.119695 -0.036196 -0.062547 0.242521 -0.062500 0 0 0 0 0 0 4 36195
0.000778 0.004514 0.119697 0.224726 0.055913 0.268141 -0.062500 0 0 0 0 0 0 4 37180
0.000757 0.004509 0.119698 -0.019869 0.001332 0.288836 -0.062500 0 0 0 0 0 0 4 38182
0.000714 0.004497 0.119699 0.234132 0.088663 0.285038 -0.062500 0 0 0 0 0 0 4 39175
0.000675 0.004495 0.119710 0.224853 -0.043147 0.149618 -0.062500 0 0 0 0 0 0 4 40174
0.000655 0.004495 0.119714 -0.033018 -0.063742 0.224204 -0.062500 0 0 0 0 0 0 4 41185
0.000613 0.004484 0.119716 0.234443 0.098056 0.250769 -0.062500 0 0 0 0 0 0 4 42165
0.000592 0.004479 0.119716 -0.011011 0.043839 0.270958 -0.062500 0 0 0 0 0 0 4 43186
0.000563 0.004481 0.119727 0.068931 -0.055619 0.134852 -0.062500 0 0 0 0 0 0 4 44184
0.000536 0.004468 0.119721 0.089370 0.318042 0.341108 -0.062500 0 0 0 0 0 0 4 45192
0.000503 0.004466 0.119729 0.147999 0.187479 0.169860 -0.062500 0 0 0 0 0 0 4 46187
0.000487 0.004465 0.119732 -0.056579 0.163346 0.220621 -0.062500 0 0 0 0 0 0 4 47185
0.000460 0.004469 0.119743 0.031705 -0.087452 0.105507 -0.062500 0 0 0 0 0 0 4 48183
0.000434 0.004456 0.119738 0.070442 0.302088 0.320080 -0.062500 0 0 0 0 0 0 4 49183
0.000402 0.004455 0.119746 0.175405 0.212405 0.151885 -0.062500 0 0 0 0 0 0 4 50178
0.000386 0.004454 0.119749 -0.024589 0.192258 0.203423 -0.062500 0 0 0 0 0 0 4 51167
0.000359 0.004458 0.119760 0.092696 0.124375 0.088881 -0.062500 0 0 0 0 0 0 4 52185
0.000346 0.004460 0.119764 -0.067621 0.147209 0.170013 -0.062500 0 0 0 0 0 0 4 53183
0.000308 0.004451 0.119766 0.244591 0.288595 0.200681 -0.062500 0 0 0 0 0 0 4 54182
0.000288 0.004447 0.119767 0.025526 0.245967 0.220763 -0.062500 0 0 0 0 0 0 4 55215
0.000260 0.004449 0.119777 0.119543 0.152281 0.085473 -0.062500 0 0 0 0 0 0 4 56191
0.000246 0.004450 0.119781 -0.054083 0.161094 0.158104 -0.062500 0 0 0 0 0 0 4 57185
0.000239 0.004451 0.119782 -0.163060 0.169589 0.195274 -0.062500 0 0 0 0 0 0 4 58181
0.000217 0.004455 0.119793 0.021487 0.112938 0.066472 -0.062500 0 0 0 0 0 0 4 59185
0.000206 0.004458 0.119797 -0.064602 0.164852 0.141249 -0.062500 0 0 0 0 0 0 4 60182
0.000200 0.004459 0.119798 -0.148928 0.183220 0.179195 -0.062500 0 0 0 0 0 0 4 61181
0.000179 0.004464 0.119809 0.048155 0.131498 0.050809 -0.062500 0 0 0 0 0 0 4 62183
0.000168 0.004466 0.119812 -0.070760 0.162375 0.125618 -0.062500 0 0 0 0 0 0 4 63184
0.000144 0.004472 0.119824 0.021786 -0.037574 0.020908 -0.062500 0 0 0 0 0 0 4 64181
0.000132 0.004475 0.119828 -0.117569 -0.001331 0.104921 -0.062500 0 0 0 0 0 0 4 65181
0.000108 0.004481 0.119839 0.032394 -0.040009 0.003641 -0.062500 0 0 0 0 0 0 4 66180
0.000096 0.004484 0.119843 -0.112282 -0.002522 0.088759 -0.062500 0 0 0 0 0 0 4 67185
0.000089 0.004485 0.119845 -0.206629 0.020268 0.130368 -0.062500 0 0 0 0 0 0 4 68189
0.000068 0.004490 0.119855 -0.014200 -0.029382 0.003663 -0.062500 0 0 0 0 0 0 4 69184
0.000057 0.004493 0.119859 -0.135812 0.002575 0.078716 -0.062500 0 0 0 0 0 0 4 70186
0.000052 0.004494 0.119860 -0.218419 0.022719 0.116708 -0.062500 0 0 0 0 0 0 4 71163
0.000049 0.004495 0.119861 -0.261906 0.032685 0.131116 -0.062500 0 0 0 0 0 0 4 72181
0.000029 0.004500 0.119871 -0.041921 -0.023424 -0.005992 -0.062500 0 0 0 0 0 0 4 73185
0.000019 0.004502 0.119875 -0.149716 0.005462 0.065208 -0.062500 0 0 0 0 0 0 4 74184
0.000014 0.004503 0.119876 -0.225382 0.024136 0.101849 -0.062500 0 0 0 0 0 0 4 75185
-0.000007 0.004508 0.119886 0.000064 0.000916 -0.026317 -0.062500 0 0 0 0 0 0 4 76180
-0.000018 0.004511 0.119890 -0.117003 0.031925 0.047993 -0.062500 0 0 0 0 0 0 4 77182
-0.000023 0.004512 0.119891 -0.197340 0.051622 0.085713 -0.062500 0 0 0 0 0 0 4 78180
-0.000026 0.004512 0.119892 -0.239683 0.061358 0.100020 -0.062500 0 0 0 0 0 0 4 79182
-0.000046 0.004517 0.119902 -0.018855 0.005100 -0.036842 -0.062500 0 0 0 0 0 0 4 80181
-0.000056 0.004520 0.119906 -0.126496 0.033943 0.034206 -0.062500 0 0 0 0 0 0 4 81182
-0.000061 0.004521 0.119907 -0.202097 0.052599 0.070781 -0.062500 0 0 0 0 0 0 4 82180
-0.000063 0.004521 0.119907 -0.242066 0.061835 0.084684 -0.062500 0 0 0 0 0 0 4 83237
-0.000064 0.004521 0.119908 -0.262243 0.066277 0.089639 -0.062500 0 0 0 0 0 0 4 84245
-0.000065 0.004522 0.119908 -0.272362 0.068400 0.091376 -0.062500 0 0 0 0 0 0 4 85237
-0.000065 0.004522 0.119908 -0.277419 0.069441 0.091993 -0.062500 0 0 0 0 0 0 4 86224
-0.000065 0.004522 0.119908 -0.279939 0.069948 0.092203 -0.062500 0 0 0 0 0 0 4 87237
-0.000066 0.004522 0.119908 -0.281214 0.070197 0.092273 -0.062500 0 0 0 0 0 0 4 88221
-0.000066 0.004522 0.119908 -0.281849 0.070325 0.092299 -0.062500 0 0 0 0 0 0 4 89222
-0.000066 0.004522 0.119908 -0.282162 0.070393 0.092304 -0.062500 0 0 0 0 0 0 4 90220
-0.000066 0.004522 0.119908 -0.282315 0.070417 0.092303 -0.062500 0 0 0 0 0 0 4 91239
-0.000066 0.004522 0.119908 -0.282387 0.070432 0.092315 -0.062500 0 0 0 0 0 0 4 92221
-0.000066 0.004522 0.119908 -0.282436 0.070432 0.092310 -0.062500 0 0 0 0 0 0 4 93237
-0.000066 0.004522 0.119908 -0.282456 0.070446 0.092308 -0.062500 0 0 0 0 0 0 4 94220
-0.000066 0.004522 0.119908 -0.282458 0.070447 0.092308 -0.062500 0 0 0 0 0 0 4 95238
-0.000066 0.004522 0.119908 -0.282469 0.070450 0.092314 -0.062500 0 0 0 0 0 0 4 96223
-0.000066 0.004522 0.119908 -0.282478 0.070442 0.092309 -0.062500 0 0 0 0 0 0 4 97223
-0.000066 0.004522 0.119908 -0.282471 0.070450 0.092315 -0.062500 0 0 0 0 0 0 4 98238
-0.000066 0.004522 0.119908 -0.282479 0.070442 0.092309 -0.062500 0 0 0 0 0 0 4 99285
-0.000066 0.004522 0.119908 -0.282471 0.070450 0.092315 -0.062500 0 0 0 0 0 0 4 100182
-0.000084 0.004526 0.119918 -0.040142 0.009493 -0.049515 -0.062500 0 0 0 0 0 0 4 101169
-0.000094 0.004529 0.119921 -0.137140 0.036093 0.019671 -0.062500 0 0 0 0 0 0 4 102300
-0.000098 0.004530 0.119923 -0.207439 0.053652 0.055593 -0.062500 0 0 0 0 0 0 4 103171
-0.000101 0.004530 0.119923 -0.244724 0.062363 0.069262 -0.062500 0 0 0 0 0 0 4 104532
-0.000102 0.004530 0.119923 -0.263587 0.066529 0.074158 -0.062500 0 0 0 0 0 0 4 105182
-0.000102 0.004530 0.119923 -0.273019 0.068532 0.075860 -0.062500 0 0 0 0 0 0 4 106180
-0.000103 0.004531 0.119923 -0.277759 0.069504 0.076449 -0.062500 0 0 0 0 0 0 4 107169
-0.000103 0.004531 0.119923 -0.280115 0.069986 0.076669 -0.062500 0 0 0 0 0 0 4 108178
-0.000103 0.004531 0.119923 -0.281295 0.070214 0.076735 -0.062500 0 0 0 0 0 0 4 109167
-0.000103 0.004531 0.119923 -0.281886 0.070333 0.076760 -0.062500 0 0 0 0 0 0 4 110179
-0.000103 0.004531 0.119923 -0.282172 0.070396 0.076771 -0.062500 0 0 0 0 0 0 4 111170
-0.000103 0.004531 0.119923 -0.282322 0.070418 0.076771 -0.062500 0 0 0 0 0 0 4 112181
-0.000103 0.004531 0.119923 -0.282405 0.070436 0.076770 -0.062500 0 0 0 0 0 0 4 113190
-0.000103 0.004531 0.119923 -0.282445 0.070434 0.076776 -0.062500 0 0 0 0 0 0 4 114191
-0.000103 0.004531 0.119923 -0.282452 0.070445 0.076770 -0.062500 0 0 0 0 0 0 4 115180
-0.000103 0.004531 0.119923 -0.282464 0.070449 0.076775 -0.062500 0 0 0 0 0 0 4 116182
-0.000103 0.004531 0.119923 -0.282465 0.070449 0.076776 -0.062500 0 0 0 0 0 0 4 117183
-0.000103 0.004531 0.119923 -0.282465 0.070449 0.076776 -0.062500 0 0 0 0 0 0 4 118177
-0.000103 0.004531 0.119923 -0.282485 0.070443 0.076777 -0.062500 0 0 0 0 0 0 4 119185
-0.000103 0.004531 0.119923 -0.282467 0.070449 0.076777 -0.062500 0 0 0 0 0 0 4 120177
-0.000103 0.004531 0.119923 -0.282473 0.070440 0.076770 -0.062500 0 0 0 0 0 0 4 121185
-0.000103 0.004531 0.119923 -0.282477 0.070451 0.076782 -0.062500 0 0 0 0 0 0 4 122183
-0.000103 0.004531 0.119923 -0.282474 0.070441 0.076771 -0.062500 0 0 0 0 0 0 4 123189
-0.000103 0.004531 0.119923 -0.282466 0.070448 0.076776 -0.062500 0 0 0 0 0 0 4 124180
-0.000103 0.004531 0.119923 -0.282485 0.070443 0.076777 -0.062500 0 0 0 0 0 0 4 125188
-0.000103 0.004531 0.119923 -0.282467 0.070449 0.076777 -0.062500 0 0 0 0 0 0 4 126185
-0.000103 0.004531 0.119923 -0.282477 0.070451 0.076763 -0.062500 0 0 0 0 0 0 4 127182
-0.000103 0.004531 0.119923 -0.282478 0.070452 0.076781 -0.062500 0 0 0 0 0 0 4 128181
-0.000103 0.004531 0.119923 -0.282466 0.070449 0.076777 -0.062500 0 0 0 0 0 0 4 129182
-0.000103 0.004531 0.119923 -0.282473 0.070440 0.076770 -0.062500 0 0 0 0 0 0 4 130186
-0.000103 0.004531 0.119923 -0.282477 0.070451 0.076782 -0.062500 0 0 0 0 0 0 4 131184
-0.000103 0.004531 0.119923 -0.282474 0.070441 0.076771 -0.062500 0 0 0 0 0 0 4 132185
-0.000090 0.004545 0.119933 -0.455480 -0.116150 -0.057754 -0.062500 0 0 0 0 0 0 4 133179
-0.000083 0.004552 0.119936 -0.386456 -0.039421 0.007867 -0.062500 0 0 0 0 0 0 4 134179
-0.000080 0.004555 0.119937 -0.336262 0.014584 0.041937 -0.062500 0 0 0 0 0 0 4 135181
-0.000078 0.004557 0.119938 -0.309560 0.042685 0.054912 -0.062500 0 0 0 0 0 0 4 136178
-0.000077 0.004558 0.119938 -0.296049 0.056671 0.059541 -0.062500 0 0 0 0 0 0 4 137178
-0.000077 0.004558 0.119938 -0.289258 0.063604 0.061171 -0.062500 0 0 0 0 0 0 4 138180
-0.000076 0.004559 0.119938 -0.285871 0.067042 0.061744 -0.062500 0 0 0 0 0 0 4 139185
-0.000076 0.004559 0.119938 -0.284179 0.068739 0.061935 -0.062500 0 0 0 0 0 0 4 140182
-0.000076 0.004559 0.119938 -0.283321 0.069596 0.062003 -0.062500 0 0 0 0 0 0 4 141181
-0.000076 0.004559 0.119938 -0.282902 0.070028 0.062020 -0.062500 0 0 0 0 0 0 4 142177
-0.000076 0.004559 0.119938 -0.282686 0.070238 0.062038 -0.062500 0 0 0 0 0 0 4 143182
-0.000076 0.004559 0.119938 -0.282572 0.070340 0.062035 -0.062500 0 0 0 0 0 0 4 144180
-0.000076 0.004559 0.119938 -0.282531 0.070395 0.062032 -0.062500 0 0 0 0 0 0 4 145178
-0.000076 0.004559 0.119938 -0.282500 0.070415 0.062037 -0.062500 0 0 0 0 0 0 4 146180
-0.000076 0.004559 0.119938 -0.282491 0.070436 0.062037 -0.062500 0 0 0 0 0 0 4 147179
-0.000076 0.004559 0.119938 -0.282483 0.070447 0.062043 -0.062500 0 0 0 0 0 0 4 148178
-0.000076 0.004559 0.119938 -0.282470 0.070445 0.062037 -0.062500 0 0 0 0 0 0 4 149176
-0.000076 0.004559 0.119938 -0.282469 0.070445 0.062037 -0.062500 0 0 0 0 0 0 4 150179
-0.000076 0.004559 0.119938 -0.282469 0.070445 0.062036 -0.062500 0 0 0 0 0 0 4 151179
-0.000076 0.004559 0.119938 -0.282480 0.070448 0.062043 -0.062500 0 0 0 0 0 0 4 152178
-0.000076 0.004559 0.119938 -0.282470 0.070445 0.062037 -0.062500 0 0 0 0 0 0 4 153175
-0.000076 0.004559 0.119938 -0.282469 0.070445 0.062037 -0.062500 0 0 0 0 0 0 4 154172
-0.000076 0.004559 0.119938 -0.282484 0.070458 0.062036 -0.062500 0 0 0 0 0 0 4 155183
-0.000063 0.004573 0.119948 -0.455577 -0.116240 -0.072353 -0.062500 0 0 0 0 0 0 4 156177
-0.000056 0.004580 0.119951 -0.386497 -0.039476 -0.006807 -0.062500 0 0 0 0 0 0 4 157180
-0.000053 0.004584 0.119952 -0.336279 0.014566 0.027235 -0.062500 0 0 0 0 0 0 4 158177
-0.000056 0.004603 0.119941 -0.241096 -0.181992 0.200330 -0.062500 0 0 0 0 0 0 4 159180
-0.000058 0.004612 0.119937 -0.254838 -0.080624 0.126957 -0.062500 0 0 0 0 0 0 4 160178
-0.000059 0.004617 0.119936 -0.267921 -0.008436 0.088004 -0.062500 0 0 0 0 0 0 4 161176
-0.000060 0.004620 0.119935 -0.275110 0.030380 0.073084 -0.062500 0 0 0 0 0 0 4 162178
-0.000060 0.004621 0.119935 -0.278776 0.050242 0.067753 -0.062500 0 0 0 0 0 0 4 163161
-0.000060 0.004622 0.119935 -0.280620 0.060298 0.065881 -0.062500 0 0 0 0 0 0 4 164177
-0.000060 0.004622 0.119935 -0.281549 0.065352 0.065220 -0.062500 0 0 0 0 0 0 4 165178
-0.000060 0.004622 0.119935 -0.282010 0.067890 0.064994 -0.062500 0 0 0 0 0 0 4 166180
-0.000060 0.004622 0.119935 -0.282244 0.069173 0.064912 -0.062500 0 0 0 0 0 0 4 167169
-0.000060 0.004622 0.119935 -0.282354 0.069810 0.064894 -0.062500 0 0 0 0 0 0 4 168176
-0.000060 0.004622 0.119935 -0.282408 0.070127 0.064877 -0.062500 0 0 0 0 0 0 4 169167
-0.000060 0.004622 0.119935 -0.282441 0.070288 0.064881 -0.062500 0 0 0 0 0 0 4 170176
-0.000060 0.004622 0.119935 -0.282463 0.070369 0.064877 -0.062500 0 0 0 0 0 0 4 171168
-0.000060 0.004622 0.119935 -0.282464 0.070407 0.064868 -0.062500 0 0 0 0 0 0 4 172168
-0.000060 0.004622 0.119935 -0.282471 0.070433 0.064873 -0.062500 0 0 0 0 0 0 4 173177
-0.000060 0.004622 0.119935 -0.282471 0.070436 0.064873 -0.062500 0 0 0 0 0 0 4 174166
-0.000060 0.004622 0.119935 -0.282471 0.070436 0.064873 -0.062500 0 0 0 0 0 0 4 175177
-0.000060 0.004622 0.119935 -0.282486 0.070449 0.064872 -0.062500 0 0 0 0 0 0 4 176166
-0.000060 0.004622 0.119935 -0.282473 0.070437 0.064873 -0.062500 0 0 0 0 0 0 4 177176
-0.000060 0.004622 0.119935 -0.282463 0.070445 0.064879 -0.062500 0 0 0 0 0 0 4 178575
-0.000065 0.004639 0.119924 -0.214044 -0.154075 0.225119 -0.062500 0 0 0 0 0 0 4 179168
-0.000087 0.004653 0.119930 0.001158 -0.127863 0.005358 -0.062500 0 0 0 0 0 0 4 180816
-0.000097 0.004660 0.119932 -0.115749 -0.035923 0.033896 -0.062500 0 0 0 0 0 0 4 181181
-0.000103 0.004663 0.119933 -0.196644 0.017021 0.054267 -0.062500 0 0 0 0 0 0 4 182168
-0.000105 0.004665 0.119933 -0.239317 0.043881 0.062414 -0.062500 0 0 0 0 0 0 4 183178
-0.000107 0.004665 0.119933 -0.260876 0.057228 0.065340 -0.062500 0 0 0 0 0 0 4 184166
-0.000107 0.004666 0.119933 -0.271677 0.063873 0.066366 -0.062500 0 0 0 0 0 0 4 185177
-0.000108 0.004666 0.119933 -0.277075 0.067171 0.066735 -0.062500 0 0 0 0 0 0 4 186185
-0.000108 0.004666 0.119933 -0.279772 0.068809 0.066853 -0.062500 0 0 0 0 0 0 4 187169
-0.000108 0.004666 0.119933 -0.281116 0.069630 0.066899 -0.062500 0 0 0 0 0 0 4 188188
-0.000108 0.004666 0.119933 -0.281803 0.070039 0.066915 -0.062500 0 0 0 0 0 0 4 189185
-0.000108 0.004666 0.119933 -0.282142 0.070242 0.066918 -0.062500 0 0 0 0 0 0 4 190175
-0.000132 0.004688 0.119932 0.039273 -0.376470 0.085810 -0.062500 0 0 0 0 0 0 4 191173
-0.000144 0.004699 0.119931 -0.085148 -0.262483 0.076743 -0.062500 0 0 0 0 0 0 4 192182
-0.000150 0.004705 0.119931 -0.175358 -0.179664 0.071924 -0.062500 0 0 0 0 0 0 4 193178
-0.000153 0.004707 0.119931 -0.223275 -0.135613 0.070061 -0.062500 0 0 0 0 0 0 4 194174
-0.000154 0.004709 0.119931 -0.247522 -0.113296 0.069381 -0.062500 0 0 0 0 0 0 4 195172
-0.000155 0.004709 0.119931 -0.259676 -0.102098 0.069145 -0.062500 0 0 0 0 0 0 4 196177
-0.000155 0.004710 0.119931 -0.265763 -0.096487 0.069065 -0.062500 0 0 0 0 0 0 4 197187
-0.000156 0.004710 0.119931 -0.268806 -0.093685 0.069031 -0.062500 0 0 0 0 0 0 4 198179
-0.000156 0.004710 0.119931 -0.270316 -0.092272 0.069014 -0.062500 0 0 0 0 0 0 4 199180
-0.000156 0.004710 0.119931 -0.271076 -0.091578 0.069023 -0.062500 0 0 0 0 0 0 4 200158
-0.000156 0.004710 0.119931 -0.271458 -0.091227 0.069005 -0.062500 0 0 0 0 0 0 4 201159
-0.000156 0.004710 0.119931 -0.271642 -0.091057 0.069014 -0.062500 0 0 0 0 0 0 4 202177
-0.000156 0.004710 0.119931 -0.271745 -0.090971 0.069017 -0.062500 0 0 0 0 0 0 4 203178
-0.000156 0.004710 0.119931 -0.271779 -0.090916 0.069015 -0.062500 0 0 0 0 0 0 4 204176
-0.000156 0.004710 0.119931 -0.271817 -0.090903 0.069014 -0.062500 0 0 0 0 0 0 4 205160
-0.000156 0.004710 0.119931 -0.271835 -0.090888 0.069013 -0.062500 0 0 0 0 0 0 4 206213
-0.000156 0.004710 0.119931 -0.271837 -0.090887 0.069013 -0.062500 0 0 0 0 0 0 4 207176
-0.000156 0.004710 0.119931 -0.271829 -0.090878 0.069019 -0.062500 0 0 0 0 0 0 4 208177
-0.000161 0.004727 0.119920 -0.203546 -0.315127 0.229599 -0.062500 0 0 0 0 0 0 4 209179
-0.000182 0.004741 0.119926 0.012033 -0.289155 0.010087 -0.062500 0 0 0 0 0 0 4 210176
-0.000193 0.004748 0.119928 -0.104988 -0.197237 0.038323 -0.062500 0 0 0 0 0 0 4 211178
-0.000198 0.004751 0.119928 -0.185950 -0.144300 0.058571 -0.062500 0 0 0 0 0 0 4 212159
-0.000201 0.004753 0.119929 -0.228653 -0.117446 0.066659 -0.062500 0 0 0 0 0 0 4 213176
-0.000202 0.004753 0.119929 -0.250232 -0.104081 0.069571 -0.062500 0 0 0 0 0 0 4 214157
-0.000203 0.004754 0.119929 -0.261034 -0.097457 0.070593 -0.062500 0 0 0 0 0 0 4 215158
-0.000203 0.004754 0.119929 -0.266446 -0.094160 0.070960 -0.062500 0 0 0 0 0 0 4 216183
-0.000203 0.004754 0.119929 -0.269137 -0.092514 0.071079 -0.062500 0 0 0 0 0 0 4 217176
-0.000204 0.004754 0.119929 -0.270481 -0.091692 0.071124 -0.062500 0 0 0 0 0 0 4 218188
-0.000204 0.004754 0.119929 -0.271157 -0.091286 0.071131 -0.062500 0 0 0 0 0 0 4 219182
-0.000204 0.004754 0.119929 -0.271498 -0.091072 0.071147 -0.062500 0 0 0 0 0 0 4 220177
-0.000204 0.004754 0.119929 -0.271674 -0.090969 0.071142 -0.062500 0 0 0 0 0 0 4 221156
-0.000204 0.004754 0.119929 -0.271751 -0.090935 0.071147 -0.062500 0 0 0 0 0 0 4 222173
-0.000204 0.004754 0.119929 -0.271788 -0.090905 0.071146 -0.062500 0 0 0 0 0 0 4 223260
-0.000204 0.004754 0.119929 -0.271818 -0.090885 0.071151 -0.062500 0 0 0 0 0 0 4 224243
-0.000204 0.004754 0.119929 -0.271832 -0.090882 0.071138 -0.062500 0 0 0 0 0 0 4 225212
-0.000204 0.004754 0.119929 -0.271833 -0.090881 0.071137 -0.062500 0 0 0 0 0 0 4 226210
-0.000204 0.004754 0.119929 -0.271822 -0.090883 0.071150 -0.062500 0 0 0 0 0 0 4 227243
-0.000204 0.004754 0.119929 -0.271844 -0.090879 0.071144 -0.062500 0 0 0 0 0 0 4 228239
-0.000222 0.004759 0.119939 -0.019801 -0.120834 -0.069985 -0.062500 0 0 0 0 0 0 4 229220
-0.000232 0.004761 0.119942 -0.117092 -0.094051 -0.001177 -0.062500 0 0 0 0 0 0 4 230237
-0.000236 0.004762 0.119944 -0.187519 -0.076428 0.034580 -0.062500 0 0 0 0 0 0 4 231244
-0.000239 0.004763 0.119944 -0.224875 -0.067715 0.048197 -0.062500 0 0 0 0 0 0 4 232209
-0.000240 0.004763 0.119944 -0.243745 -0.063551 0.053057 -0.062500 0 0 0 0 0 0 4 233210
-0.000240 0.004763 0.119944 -0.253198 -0.061556 0.054769 -0.062500 0 0 0 0 0 0 4 234235
-0.000241 0.004763 0.119944 -0.257933 -0.060587 0.055364 -0.062500 0 0 0 0 0 0 4 235243
-0.000241 0.004763 0.119944 -0.260289 -0.060117 0.055568 -0.062500 0 0 0 0 0 0 4 236210
-0.000241 0.004763 0.119944 -0.261472 -0.059878 0.055642 -0.062500 0 0 0 0 0 0 4 237211
-0.000241 0.004763 0.119944 -0.262053 -0.059762 0.055660 -0.062500 0 0 0 0 0 0 4 238209
-0.000241 0.004763 0.119944 -0.262358 -0.059705 0.055670 -0.062500 0 0 0 0 0 0 4 239234
-0.000241 0.004763 0.119944 -0.262499 -0.059685 0.055683 -0.062500 0 0 0 0 0 0 4 240208
-0.000260 0.004768 0.119954 -0.019602 -0.120880 -0.085317 -0.062500 0 0 0 0 0 0 4 241238
-0.000269 0.004770 0.119958 -0.116992 -0.094061 -0.016577 -0.062500 0 0 0 0 0 0 4 242236
-0.000274 0.004771 0.119959 -0.187480 -0.076435 0.019143 -0.062500 0 0 0 0 0 0 4 243236
-0.000276 0.004771 0.119960 -0.224855 -0.067718 0.032760 -0.062500 0 0 0 0 0 0 4 244234
-0.000277 0.004772 0.119960 -0.243734 -0.063553 0.037613 -0.062500 0 0 0 0 0 0 4 245217
-0.000291 0.004757 0.119950 -0.080193 0.125315 0.173603 -0.062500 0 0 0 0 0 0 4 246233
-0.000298 0.004750 0.119947 -0.153922 0.049291 0.108833 -0.062500 0 0 0 0 0 0 4 247218
-0.000301 0.004747 0.119946 -0.206473 -0.004305 0.074992 -0.062500 0 0 0 0 0 0 4 248231
-0.000322 0.004750 0.119955 0.008769 -0.093373 -0.078736 -0.062500 0 0 0 0 0 0 4 249218
-0.000332 0.004751 0.119959 -0.102786 -0.080437 -0.014694 -0.062500 0 0 0 0 0 0 4 250246
-0.000337 0.004752 0.119960 -0.180385 -0.069672 0.019339 -0.062500 0 0 0 0 0 0 4 251235
-0.000340 0.004752 0.119960 -0.221311 -0.064346 0.032371 -0.062500 0 0 0 0 0 0 4 252217
-0.000341 0.004752 0.119960 -0.241975 -0.061885 0.037026 -0.062500 0 0 0 0 0 0 4 253234
-0.000360 0.004757 0.119970 -0.009065 -0.121953 -0.102023 -0.062500 0 0 0 0 0 0 4 255394
-0.000370 0.004759 0.119974 -0.111738 -0.094605 -0.032856 -0.062500 0 0 0 0 0 0 4 256164
-0.000375 0.004760 0.119975 -0.184879 -0.076703 0.002970 -0.062500 0 0 0 0 0 0 4 257604
-0.000396 0.004766 0.119986 0.019808 -0.129098 -0.123928 -0.062500 0 0 0 0 0 0 4 258179
-0.000407 0.004768 0.119989 -0.097298 -0.098068 -0.050521 -0.062500 0 0 0 0 0 0 4 259165
-0.000412 0.004769 0.119991 -0.177669 -0.078397 -0.013230 -0.062500 0 0 0 0 0 0 4 260176
-0.000414 0.004770 0.119991 -0.219958 -0.068678 0.000937 -0.062500 0 0 0 0 0 0 4 261165
-0.000448 0.004760 0.119992 0.189046 0.080899 0.000212 -0.062500 0 0 0 0 0 0 4 262175
-0.000464 0.004756 0.119992 0.011836 0.032997 0.004958 -0.062500 0 0 0 0 0 0 4 263167
-0.000473 0.004753 0.119992 -0.114231 -0.002321 0.007007 -0.062500 0 0 0 0 0 0 4 264175
-0.000496 0.004757 0.120002 0.062618 -0.082409 -0.132504 -0.062500 0 0 0 0 0 0 4 265164
-0.000507 0.004758 0.120005 -0.068875 -0.065137 -0.063875 -0.062500 0 0 0 0 0 0 4 266173
-0.000513 0.004759 0.120007 -0.156445 -0.052277 -0.028274 -0.062500 0 0 0 0 0 0 4 267179
-0.000534 0.004764 0.120017 0.041415 -0.107226 -0.154807 -0.062500 0 0 0 0 0 0 4 268190
-0.000559 0.004752 0.120011 0.093150 0.109274 0.053269 -0.062500 0 0 0 0 0 0 4 269176
-0.000589 0.004751 0.120019 0.186007 -0.009885 -0.115133 -0.062500 0 0 0 0 0 0 4 270176
-0.000605 0.004750 0.120022 -0.005174 -0.027712 -0.066953 -0.062500 0 0 0 0 0 0 4 271175
-0.000612 0.004750 0.120023 -0.124384 -0.033619 -0.039568 -0.062500 0 0 0 0 0 0 4 272171
-0.000635 0.004754 0.120033 0.057757 -0.097984 -0.168729 -0.062500 0 0 0 0 0 0 4 273187
-0.000660 0.004742 0.120027 0.116836 0.129368 0.038379 -0.062500 0 0 0 0 0 0 4 274170
-0.000672 0.004736 0.120025 -0.038174 0.069233 0.009352 -0.062500 0 0 0 0 0 0 4 275172
-0.000697 0.004738 0.120034 0.110694 -0.037823 -0.150538 -0.062500 0 0 0 0 0 0 4 276385
-0.000709 0.004739 0.120037 -0.036842 -0.035158 -0.090602 -0.062500 0 0 0 0 0 0 4 277170
-0.000734 0.004744 0.120048 0.111727 -0.090886 -0.197629 -0.062500 0 0 0 0 0 0 4 278180
-0.000760 0.004731 0.120042 0.135983 0.125215 0.018247 -0.062500 0 0 0 0 0 0 4 279183
-0.000792 0.004730 0.120050 0.215857 0.005886 -0.147160 -0.062500 0 0 0 0 0 0 4 280184
-0.000807 0.004730 0.120053 0.017564 -0.012034 -0.098541 -0.062500 0 0 0 0 0 0 4 281176
-0.000829 0.004715 0.120044 0.067048 0.168506 0.064612 -0.062500 0 0 0 0 0 0 4 282177
-0.000858 0.004712 0.120051 0.196320 0.040081 -0.129827 -0.062500 0 0 0 0 0 0 4 283177
-0.000873 0.004711 0.120054 0.016030 0.011201 -0.092597 -0.062500 0 0 0 0 0 0 4 284175
-0.000912 0.004701 0.120055 0.319274 0.125005 -0.072254 -0.062500 0 0 0 0 0 0 4 285174
-0.000932 0.004695 0.120055 0.093463 0.069312 -0.061372 -0.062500 0 0 0 0 0 0 4 286175
-0.000960 0.004697 0.120065 0.187698 -0.031256 -0.196068 -0.062500 0 0 0 0 0 0 4 287176
-0.000988 0.004684 0.120059 0.182165 0.161017 0.009073 -0.062500 0 0 0 0 0 0 4 288173
-0.001002 0.004677 0.120057 0.026826 0.208240 -0.021508 -0.062500 0 0 0 0 0 0 4 289160
-0.001028 0.004679 0.120066 0.164429 0.096467 -0.180984 -0.062500 0 0 0 0 0 0 4 290174
-0.001054 0.004665 0.120059 0.182143 0.282995 0.014503 -0.062500 0 0 0 0 0 0 4 291175
-0.001086 0.004663 0.120067 0.275868 0.140117 -0.158077 -0.062500 0 0 0 0 0 0 4 292175
-0.001101 0.004662 0.120069 0.075801 0.115144 -0.112852 -0.062500 0 0 0 0 0 0 4 293173
-0.001142 0.004652 0.120071 0.369127 0.230556 -0.088301 -0.062500 0 0 0 0 0 0 4 294173
-0.001162 0.004647 0.120071 0.138224 0.175861 -0.077102 -0.062500 0 0 0 0 0 0 4 295178
-0.001190 0.004649 0.120081 0.230475 0.075778 -0.211087 -0.062500 0 0 0 0 0 0 4 296177
-0.001218 0.004635 0.120075 0.222923 0.268041 -0.005664 -0.062500 0 0 0 0 0 0 4 297179
-0.001251 0.004633 0.120082 0.288801 0.137319 -0.174566 -0.062500 0 0 0 0 0 0 4 298176
-0.001267 0.004632 0.120085 0.082239 0.113746 -0.128551 -0.062500 0 0 0 0 0 0 4 299178
-0.001307 0.004622 0.120086 0.386038 0.215962 -0.102759 -0.062500 0 0 0 0 0 0 4 300155
-0.001327 0.004617 0.120086 0.153474 0.161661 -0.091990 -0.062500 0 0 0 0 0 0 4 301173
-0.001356 0.004619 0.120096 0.245317 0.061804 -0.225661 -0.062500 0 0 0 0 0 0 4 302173
-0.001403 0.004611 0.120099 0.482763 0.192598 -0.157469 -0.062500 0 0 0 0 0 0 4 303174
-0.001426 0.004606 0.120101 0.203887 0.150108 -0.121904 -0.062500 0 0 0 0 0 0 4 304174
-0.001451 0.004590 0.120091 0.195962 0.303444 0.028898 -0.062500 0 0 0 0 0 0 4 305173
-0.001482 0.004586 0.120098 0.280944 0.147991 -0.170256 -0.062500 0 0 0 0 0 0 4 306178
-0.001498 0.004585 0.120100 0.095543 0.090535 -0.136622 -0.062500 0 0 0 0 0 0 4 307176
-0.001538 0.004574 0.120101 0.391312 0.200120 -0.113936 -0.062500 0 0 0 0 0 0 4 308173
-0.001577 0.004574 0.120111 0.407781 0.081549 -0.242203 -0.062500 0 0 0 0 0 0 4 309166
-0.001609 0.004559 0.120104 0.326690 0.254045 -0.034725 -0.062500 0 0 0 0 0 0 4 310176
-0.001645 0.004556 0.120112 0.354142 0.112794 -0.202703 -0.062500 0 0 0 0 0 0 4 311245
-0.001675 0.004541 0.120105 0.297757 0.269467 -0.019488 -0.062500 0 0 0 0 0 0 4 312239
-0.001710 0.004538 0.120112 0.350563 0.093810 -0.196912 -0.062500 0 0 0 0 0 0 4 313209
-0.001727 0.004536 0.120114 0.130620 0.061019 -0.155362 -0.062500 0 0 0 0 0 0 4 314207
-0.001768 0.004526 0.120115 0.414406 0.171905 -0.128494 -0.062500 0 0 0 0 0 0 4 315209
-0.001788 0.004520 0.120115 0.178401 0.115566 -0.119681 -0.062500 0 0 0 0 0 0 4 316207
-0.001830 0.004508 0.120115 0.440108 0.200140 -0.114313 -0.062500 0 0 0 0 0 0 4 317233
-0.001851 0.004502 0.120115 0.191502 0.129599 -0.114361 -0.062500 0 0 0 0 0 0 4 318206
-0.001894 0.004490 0.120115 0.446730 0.207011 -0.111843 -0.062500 0 0 0 0 0 0 4 319207
-0.001915 0.004483 0.120115 0.209349 0.106564 -0.113219 -0.062500 0 0 0 0 0 0 4 320209
-0.001939 0.004466 0.120105 0.228462 0.289525 0.024757 -0.062500 0 0 0 0 0 0 4 321199
-0.001983 0.004448 0.120101 0.493048 0.311851 -0.039675 -0.062500 0 0 0 0 0 0 4 322215
-0.002005 0.004439 0.120100 0.233390 0.195897 -0.076459 -0.062500 0 0 0 0 0 0 4 323214
-0.002048 0.004425 0.120099 0.481595 0.249478 -0.087046 -0.062500 0 0 0 0 0 0 4 324228
-0.002083 0.004404 0.120089 0.395937 0.348838 0.045389 -0.062500 0 0 0 0 0 0 4 325212
-0.002119 0.004398 0.120095 0.410728 0.157360 -0.160286 -0.062500 0 0 0 0 0 0 4 326226
-0.002138 0.004395 0.120097 0.183119 0.071483 -0.130854 -0.062500 0 0 0 0 0 0 4 327247
-0.002179 0.004384 0.120097 0.458603 0.170753 -0.105873 -0.062500 0 0 0 0 0 0 4 328173
-0.002199 0.004379 0.120098 0.218413 0.109159 -0.099899 -0.062500 0 0 0 0 0 0 4 329161
-0.002223 0.004362 0.120088 0.230189 0.252048 0.041530 -0.062500 0 0 0 0 0 0 4 330657
-0.002267 0.004344 0.120084 0.498198 0.277307 -0.020677 -0.062500 0 0 0 0 0 0 4 331163
-0.002289 0.004335 0.120082 0.240299 0.163165 -0.058267 -0.062500 0 0 0 0 0 0 4 332895
-0.002300 0.004331 0.120082 0.071865 0.093989 -0.073182 -0.062500 0 0 0 0 0 0 4 333177
-0.002337 0.004319 0.120081 0.401022 0.181643 -0.072851 -0.062500 0 0 0 0 0 0 4 334174
-0.002356 0.004313 0.120081 0.203844 0.091045 -0.077385 -0.062500 0 0 0 0 0 0 4 335161
-0.002398 0.004301 0.120081 0.477865 0.169587 -0.073448 -0.062500 0 0 0 0 0 0 4 336170
-0.002431 0.004280 0.120070 0.404669 0.281314 0.063407 -0.062500 0 0 0 0 0 0 4 337174
-0.002467 0.004275 0.120076 0.427326 0.096534 -0.140741 -0.062500 0 0 0 0 0 0 4 338160
-0.002498 0.004258 0.120068 0.363351 0.229195 0.028890 -0.062500 0 0 0 0 0 0 4 339164
-0.002528 0.004237 0.120087 0.344241 0.317287 -0.314579 -0.062500 0 0 0 0 0 0 4 340169
-0.002556 0.004212 0.120083 0.327192 0.353714 -0.057604 -0.062500 0 0 0 0 0 0 4 341175
-0.002569 0.004200 0.120082 0.145322 0.196848 -0.062124 -0.062500 0 0 0 0 0 0 4 342163
-0.002608 0.004184 0.120081 0.454755 0.223170 -0.065687 -0.062500 0 0 0 0 0 0 4 343170
-0.002628 0.004177 0.120080 0.232044 0.123972 -0.074007 -0.062500 0 0 0 0 0 0 4 344171
-0.002670 0.004163 0.120080 0.500274 0.186060 -0.069857 -0.062500 0 0 0 0 0 0 4 345169
-0.002691 0.004157 0.120079 0.254996 0.105400 -0.074909 -0.062500 0 0 0 0 0 0 4 346177
-0.002701 0.004153 0.120079 0.094359 0.054030 -0.077512 -0.062500 0 0 0 0 0 0 4 347169
-0.002739 0.004142 0.120079 0.427626 0.149952 -0.070159 -0.062500 0 0 0 0 0 0 4 348165
-0.002757 0.004137 0.120078 0.218292 0.087269 -0.074410 -0.062500 0 0 0 0 0 0 4 349170
-0.002799 0.004124 0.120078 0.506410 0.152876 -0.068003 -0.062500 0 0 0 0 0 0 4 350152
-0.002820 0.004118 0.120077 0.264584 0.081448 -0.072936 -0.062500 0 0 0 0 0 0 4 351178
-0.002830 0.004115 0.120077 0.105666 0.034724 -0.075549 -0.062500 0 0 0 0 0 0 4 352181
-0.002867 0.004104 0.120077 0.439817 0.132791 -0.067406 -0.062500 0 0 0 0 0 0 4 353168
-0.002886 0.004099 0.120076 0.230901 0.071308 -0.072064 -0.062500 0 0 0 0 0 0 4 354178
-0.002895 0.004096 0.120076 0.088780 0.029646 -0.074578 -0.062500 0 0 0 0 0 0 4 355181
-0.002932 0.004085 0.120075 0.431379 0.130159 -0.066000 -0.062500 0 0 0 0 0 0 4 356171
-0.002950 0.004080 0.120075 0.226695 0.069982 -0.070835 -0.062500 0 0 0 0 0 0 4 357179
-0.002973 0.004063 0.120065 0.254702 0.212688 0.068844 -0.062500 0 0 0 0 0 0 4 358176
-0.003003 0.004060 0.120071 0.375818 0.046267 -0.133662 -0.062500 0 0 0 0 0 0 4 359174
-0.003018 0.004058 0.120073 0.188515 0.008546 -0.105623 -0.062500 0 0 0 0 0 0 4 360172
-0.003058 0.004047 0.120073 0.488648 0.115355 -0.075711 -0.062500 0 0 0 0 0 0 4 361172
-0.003072 0.004025 0.120084 0.195114 0.287512 -0.233900 -0.062500 0 0 0 0 0 0 4 362171
-0.003080 0.004014 0.120088 0.067798 0.160323 -0.155283 -0.062500 0 0 0 0 0 0 4 363174
-0.003096 0.003994 0.120080 0.175041 0.257654 0.028195 -0.062500 0 0 0 0 0 0 4 364171
-0.003124 0.003989 0.120086 0.329788 0.075148 -0.157570 -0.062500 0 0 0 0 0 0 4 365173
-0.003150 0.003972 0.120078 0.332773 0.208373 0.018974 -0.062500 0 0 0 0 0 0 4 366153
-0.003164 0.003964 0.120075 0.161472 0.111320 -0.028960 -0.062500 0 0 0 0 0 0 4 367173
-0.003190 0.003964 0.120083 0.307598 -0.013894 -0.188436 -0.062500 0 0 0 0 0 0 4 368172
-0.003215 0.003950 0.120076 0.325358 0.157448 0.008043 -0.062500 0 0 0 0 0 0 4 369180
-0.003228 0.003943 0.120074 0.160338 0.083324 -0.032054 -0.062500 0 0 0 0 0 0 4 370156
-0.003254 0.003945 0.120082 0.309958 -0.030402 -0.188505 -0.062500 0 0 0 0 0 0 4 371178
-0.003280 0.003931 0.120075 0.323524 0.151656 0.009077 -0.062500 0 0 0 0 0 0 4 372174
-0.003293 0.003925 0.120072 0.159412 0.080453 -0.030816 -0.062500 0 0 0 0 0 0 4 373175
-0.003299 0.003921 0.120071 0.059507 0.029508 -0.055699 -0.062500 0 0 0 0 0 0 4 374174
-0.003322 0.003924 0.120081 0.257631 -0.058533 -0.196771 -0.062500 0 0 0 0 0 0 4 375173
-0.003333 0.003926 0.120084 0.129652 -0.045681 -0.136359 -0.062500 0 0 0 0 0 0 4 376171
-0.003351 0.003912 0.120075 0.211185 0.148528 0.039188 -0.062500 0 0 0 0 0 0 4 377152
-0.003361 0.003906 0.120071 0.101386 0.079009 -0.018357 -0.062500 0 0 0 0 0 0 4 378171
-0.003384 0.003907 0.120080 0.280716 -0.032666 -0.181445 -0.062500 0 0 0 0 0 0 4 379172
-0.003396 0.003908 0.120082 0.141531 -0.032794 -0.129951 -0.062500 0 0 0 0 0 0 4 380172
-0.003415 0.003894 0.120073 0.218340 0.151015 0.042529 -0.062500 0 0 0 0 0 0 4 381170
-0.003444 0.003892 0.120079 0.356069 0.016969 -0.147141 -0.062500 0 0 0 0 0 0 4 382170
-0.003453 0.003874 0.120093 0.116711 0.216727 -0.276816 -0.062500 0 0 0 0 0 0 4 383173
-0.003458 0.003864 0.120098 0.029913 0.119233 -0.177828 -0.062500 0 0 0 0 0 0 4 384171
-0.003492 0.003850 0.120098 0.408932 0.170751 -0.115680 -0.062500 0 0 0 0 0 0 4 385177
-0.003509 0.003843 0.120099 0.223889 0.084154 -0.103412 -0.062500 0 0 0 0 0 0 4 386172
-0.003518 0.003839 0.120099 0.094022 0.029563 -0.100185 -0.062500 0 0 0 0 0 0 4 387176
-0.003535 0.003824 0.120088 0.189529 0.185741 0.044950 -0.062500 0 0 0 0 0 0 4 388172
-0.003543 0.003816 0.120085 0.089969 0.096404 -0.024814 -0.062500 0 0 0 0 0 0 4 389170
-0.003567 0.003817 0.120093 0.274844 -0.025056 -0.191756 -0.062500 0 0 0 0 0 0 4 390168
-0.003579 0.003817 0.120096 0.137900 -0.030096 -0.142121 -0.062500 0 0 0 0 0 0 4 391173
-0.003585 0.003817 0.120097 0.047445 -0.027953 -0.114066 -0.062500 0 0 0 0 0 0 4 392172
-0.003588 0.003817 0.120097 0.000353 -0.026733 -0.103194 -0.062500 0 0 0 0 0 0 4 393169
-0.003589 0.003817 0.120097 -0.023257 -0.026216 -0.099311 -0.062500 0 0 0 0 0 0 4 394172
-0.003622 0.003808 0.120096 0.378493 0.090418 -0.083910 -0.062500 0 0 0 0 0 0 4 395173
-0.003638 0.003803 0.120096 0.205793 0.041710 -0.090107 -0.062500 0 0 0 0 0 0 4 396171
-0.003646 0.003801 0.120096 0.081788 0.006556 -0.093520 -0.062500 0 0 0 0 0 0 4 397170
-0.003663 0.003786 0.120085 0.182528 0.170647 0.049660 -0.062500 0 0 0 0 0 0 4 398160
-0.003691 0.003783 0.120091 0.335508 0.024990 -0.151205 -0.062500 0 0 0 0 0 0 4 399231
-0.003705 0.003781 0.120093 0.168289 -0.006472 -0.124630 -0.062500 0 0 0 0 0 0 4 400229
-0.003712 0.003781 0.120094 0.060993 -0.018678 -0.105756 -0.062500 0 0 0 0 0 0 4 401239
-0.003716 0.003780 0.120094 0.005209 -0.024654 -0.098232 -0.062500 0 0 0 0 0 0 4 402210
-0.003717 0.003780 0.120094 -0.022816 -0.027707 -0.095503 -0.062500 0 0 0 0 0 0 4 403226
-0.003731 0.003766 0.120084 0.129622 0.153347 0.050204 -0.062500 0 0 0 0 0 0 4 404212
-0.003757 0.003764 0.120089 0.309170 0.016342 -0.149738 -0.062500 0 0 0 0 0 0 4 405227
-0.003770 0.003763 0.120091 0.155108 -0.010781 -0.123025 -0.062500 0 0 0 0 0 0 4 407674
-0.003777 0.003762 0.120092 0.054394 -0.020839 -0.104133 -0.062500 0 0 0 0 0 0 4 408232
-0.003780 0.003762 0.120092 0.001907 -0.025737 -0.096579 -0.062500 0 0 0 0 0 0 4 410759
-0.003814 0.003752 0.120091 0.393068 0.092920 -0.078646 -0.062500 0 0 0 0 0 0 4 411187
-0.003831 0.003747 0.120091 0.205644 0.037308 -0.084921 -0.062500 0 0 0 0 0 0 4 412159
-0.003839 0.003745 0.120091 0.077994 0.001529 -0.088486 -0.062500 0 0 0 0 0 0 4 413160
-0.003843 0.003744 0.120091 0.010338 -0.017405 -0.089888 -0.062500 0 0 0 0 0 0 4 414169
-0.003845 0.003743 0.120091 -0.023885 -0.026938 -0.090405 -0.062500 0 0 0 0 0 0 4 415158
-0.003846 0.003743 0.120091 -0.041036 -0.031734 -0.090599 -0.062500 0 0 0 0 0 0 4 416168
-0.003847 0.003743 0.120091 -0.049626 -0.034106 -0.090651 -0.062500 0 0 0 0 0 0 4 417158
-0.003847 0.003743 0.120091 -0.053921 -0.035310 -0.090675 -0.062500 0 0 0 0 0 0 4 418169
-0.003847 0.003743 0.120091 -0.056062 -0.035900 -0.090694 -0.062500 0 0 0 0 0 0 4 419180
-0.003847 0.003743 0.120091 -0.057139 -0.036207 -0.090687 -0.062500 0 0 0 0 0 0 4 420173
-0.003880 0.003733 0.120090 0.359863 0.084727 -0.075048 -0.062500 0 0 0 0 0 0 4 421159
-0.003896 0.003729 0.120089 0.192810 0.036004 -0.082513 -0.062500 0 0 0 0 0 0 4 422171
-0.003904 0.003727 0.120089 0.071581 0.000865 -0.086511 -0.062500 0 0 0 0 0 0 4 423175
-0.003908 0.003725 0.120089 0.007136 -0.017733 -0.088073 -0.062500 0 0 0 0 0 0 4 424167
-0.003910 0.003725 0.120089 -0.025476 -0.027117 -0.088641 -0.062500 0 0 0 0 0 0 4 425174
-0.003911 0.003724 0.120089 -0.041840 -0.031815 -0.088837 -0.062500 0 0 0 0 0 0 4 426165
-0.003911 0.003724 0.120089 -0.050017 -0.034152 -0.088918 -0.062500 0 0 0 0 0 0 4 427180
-0.003912 0.003724 0.120089 -0.054119 -0.035325 -0.088942 -0.062500 0 0 0 0 0 0 4 428176
-0.003912 0.003724 0.120089 -0.056156 -0.035911 -0.088945 -0.062500 0 0 0 0 0 0 4 429174
-0.003912 0.003724 0.120089 -0.057194 -0.036204 -0.088950 -0.062500 0 0 0 0 0 0 4 430167
-0.003925 0.003710 0.120079 0.108314 0.146001 0.056368 -0.062500 0 0 0 0 0 0 4 431167
-0.003931 0.003703 0.120075 0.043742 0.071200 -0.014283 -0.062500 0 0 0 0 0 0 4 432165
-0.003934 0.003700 0.120074 -0.004624 0.018388 -0.051125 -0.062500 0 0 0 0 0 0 4 433169
-0.003936 0.003698 0.120073 -0.030901 -0.009177 -0.065220 -0.062500 0 0 0 0 0 0 4 434205
-0.003937 0.003697 0.120073 -0.044403 -0.022911 -0.070265 -0.062500 0 0 0 0 0 0 4 435182
-0.003937 0.003697 0.120073 -0.051263 -0.029744 -0.072048 -0.062500 0 0 0 0 0 0 4 436153
-0.003938 0.003697 0.120073 -0.054719 -0.033136 -0.072660 -0.062500 0 0 0 0 0 0 4 437171
-0.003938 0.003697 0.120073 -0.056465 -0.034819 -0.072882 -0.062500 0 0 0 0 0 0 4 438168
-0.003938 0.003697 0.120073 -0.057337 -0.035659 -0.072949 -0.062500 0 0 0 0 0 0 4 439172
-0.003933 0.003679 0.120084 -0.122454 0.189677 -0.233803 -0.062500 0 0 0 0 0 0 4 440169
-0.003930 0.003670 0.120088 -0.099182 0.101146 -0.155532 -0.062500 0 0 0 0 0 0 4 441169
-0.003929 0.003666 0.120090 -0.080409 0.035452 -0.114778 -0.062500 0 0 0 0 0 0 4 442151
-0.003928 0.003664 0.120090 -0.069765 0.000027 -0.099216 -0.062500 0 0 0 0 0 0 4 443171
-0.003928 0.003663 0.120091 -0.064144 -0.018092 -0.093653 -0.062500 0 0 0 0 0 0 4 444167
-0.003928 0.003662 0.120091 -0.061228 -0.027255 -0.091700 -0.062500 0 0 0 0 0 0 4 445171
-0.003947 0.003666 0.120100 0.191801 -0.093195 -0.220294 -0.062500 0 0 0 0 0 0 4 446169
-0.003956 0.003668 0.120103 0.090074 -0.069450 -0.157102 -0.062500 0 0 0 0 0 0 4 447171
-0.003961 0.003669 0.120104 0.017604 -0.052903 -0.124261 -0.062500 0 0 0 0 0 0 4 448174
-0.003963 0.003670 0.120105 -0.020370 -0.044507 -0.111737 -0.062500 0 0 0 0 0 0 4 449174
-0.003964 0.003670 0.120105 -0.039375 -0.040418 -0.107251 -0.062500 0 0 0 0 0 0 4 450174
-0.003965 0.003670 0.120105 -0.048824 -0.038418 -0.105664 -0.062500 0 0 0 0 0 0 4 451173
-0.003965 0.003670 0.120105 -0.053540 -0.037444 -0.105114 -0.062500 0 0 0 0 0 0 4 452170
-0.003965 0.003670 0.120105 -0.055876 -0.036967 -0.104927 -0.062500 0 0 0 0 0 0 4 453168
-0.003966 0.003670 0.120105 -0.057045 -0.036734 -0.104865 -0.062500 0 0 0 0 0 0 4 454167
-0.003966 0.003670 0.120105 -0.057639 -0.036621 -0.104836 -0.062500 0 0 0 0 0 0 4 455179
-0.003966 0.003670 0.120105 -0.057921 -0.036549 -0.104828 -0.062500 0 0 0 0 0 0 4 456173
-0.003966 0.003670 0.120105 -0.058061 -0.036526 -0.104821 -0.062500 0 0 0 0 0 0 4 457175
-0.003966 0.003670 0.120105 -0.058144 -0.036508 -0.104825 -0.062500 0 0 0 0 0 0 4 458171
-0.003966 0.003670 0.120105 -0.058175 -0.036502 -0.104833 -0.062500 0 0 0 0 0 0 4 459170
-0.003966 0.003670 0.120105 -0.058201 -0.036495 -0.104823 -0.062500 0 0 0 0 0 0 4 460169
-0.003966 0.003670 0.120105 -0.058204 -0.036495 -0.104821 -0.062500 0 0 0 0 0 0 4 461167
-0.003966 0.003670 0.120105 -0.058204 -0.036494 -0.104821 -0.062500 0 0 0 0 0 0 4 462168
-0.003966 0.003670 0.120105 -0.058212 -0.036503 -0.104828 -0.062500 0 0 0 0 0 0 4 463169
-0.003966 0.003670 0.120105 -0.058205 -0.036495 -0.104822 -0.062500 0 0 0 0 0 0 4 464172
-0.003966 0.003670 0.120105 -0.058212 -0.036503 -0.104828 -0.062500 0 0 0 0 0 0 4 465161
-0.003966 0.003670 0.120105 -0.058205 -0.036495 -0.104822 -0.062500 0 0 0 0 0 0 4 466172
-0.003966 0.003670 0.120105 -0.058204 -0.036495 -0.104821 -0.062500 0 0 0 0 0 0 4 467174
-0.003966 0.003670 0.120105 -0.058224 -0.036500 -0.104822 -0.062500 0 0 0 0 0 0 4 468167
-0.003961 0.003653 0.120116 -0.122890 0.189384 -0.265590 -0.062500 0 0 0 0 0 0 4 469167
-0.003958 0.003644 0.120120 -0.099422 0.100994 -0.187352 -0.062500 0 0 0 0 0 0 4 470168
-0.003957 0.003640 0.120122 -0.080546 0.035368 -0.146608 -0.062500 0 0 0 0 0 0 4 471167
-0.003956 0.003638 0.120122 -0.069841 -0.000014 -0.131034 -0.062500 0 0 0 0 0 0 4 472167
-0.003955 0.003636 0.120122 -0.064172 -0.018123 -0.125471 -0.062500 0 0 0 0 0 0 4 473166
-0.003955 0.003636 0.120122 -0.061246 -0.027268 -0.123520 -0.062500 0 0 0 0 0 0 4 474168
-0.003955 0.003636 0.120122 -0.059748 -0.031873 -0.122828 -0.062500 0 0 0 0 0 0 4 475170
-0.003955 0.003635 0.120122 -0.058975 -0.034180 -0.122597 -0.062500 0 0 0 0 0 0 4 476166
-0.003955 0.003635 0.120122 -0.058593 -0.035329 -0.122511 -0.062500 0 0 0 0 0 0 4 477167
-0.003955 0.003635 0.120122 -0.058409 -0.035911 -0.122487 -0.062500 0 0 0 0 0 0 4 478157
-0.003936 0.003631 0.120113 -0.309967 0.025128 0.006745 -0.062500 0 0 0 0 0 0 4 479168
-0.003926 0.003628 0.120110 -0.207303 -0.001078 -0.056058 -0.062500 0 0 0 0 0 0 4 480173
-0.003922 0.003627 0.120109 -0.134401 -0.018864 -0.088820 -0.062500 0 0 0 0 0 0 4 481159
-0.003919 0.003627 0.120108 -0.096236 -0.027873 -0.101355 -0.062500 0 0 0 0 0 0 4 482873
-0.003918 0.003626 0.120108 -0.077141 -0.032263 -0.105849 -0.062500 0 0 0 0 0 0 4 483135
-0.003912 0.003609 0.120120 -0.136801 0.190484 -0.268021 -0.062500 0 0 0 0 0 0 4 485020
-0.003909 0.003600 0.120124 -0.108547 0.100943 -0.190412 -0.062500 0 0 0 0 0 0 4 486171
-0.003908 0.003595 0.120125 -0.087287 0.034783 -0.149895 -0.062500 0 0 0 0 0 0 4 487159
-0.003907 0.003593 0.120126 -0.075403 -0.000881 -0.134421 -0.062500 0 0 0 0 0 0 4 488167
-0.003907 0.003592 0.120126 -0.069165 -0.019127 -0.128889 -0.062500 0 0 0 0 0 0 4 489157
-0.003907 0.003592 0.120126 -0.065932 -0.028336 -0.126945 -0.062500 0 0 0 0 0 0 4 490158
-0.003906 0.003591 0.120126 -0.064291 -0.032963 -0.126263 -0.062500 0 0 0 0 0 0 4 491166
-0.003906 0.003591 0.120126 -0.063459 -0.035284 -0.126018 -0.062500 0 0 0 0 0 0 4 492156
-0.003906 0.003591 0.120126 -0.063052 -0.036459 -0.125942 -0.062500 0 0 0 0 0 0 4 493165
-0.003901 0.003574 0.120137 -0.127640 0.189115 -0.286404 -0.062500 0 0 0 0 0 0 4 494158
-0.003879 0.003560 0.120132 -0.355501 0.161554 -0.078815 -0.062500 0 0 0 0 0 0 4 495171
-0.003868 0.003553 0.120130 -0.233977 0.069692 -0.101043 -0.062500 0 0 0 0 0 0 4 496161
-0.003863 0.003550 0.120130 -0.150402 0.016511 -0.118334 -0.062500 0 0 0 0 0 0 4 497174
-0.003860 0.003548 0.120129 -0.106595 -0.010603 -0.125348 -0.062500 0 0 0 0 0 0 4 498177
-0.003846 0.003561 0.120140 -0.250573 -0.206336 -0.273562 -0.062500 0 0 0 0 0 0 4 499164
-0.003839 0.003568 0.120143 -0.175306 -0.138568 -0.203535 -0.062500 0 0 0 0 0 0 4 500167
-0.003835 0.003571 0.120145 -0.121571 -0.089184 -0.166944 -0.062500 0 0 0 0 0 0 4 501174
-0.003833 0.003573 0.120145 -0.092607 -0.063303 -0.152968 -0.062500 0 0 0 0 0 0 4 502172
-0.003832 0.003573 0.120145 -0.077753 -0.050385 -0.147959 -0.062500 0 0 0 0 0 0 4 503163
-0.003827 0.003556 0.120157 -0.126016 0.187695 -0.306581 -0.062500 0 0 0 0 0 0 4 504171
-0.003805 0.003543 0.120151 -0.349958 0.163539 -0.098181 -0.062500 0 0 0 0 0 0 4 505177
-0.003794 0.003536 0.120150 -0.226652 0.073389 -0.120350 -0.062500 0 0 0 0 0 0 4 506174
-0.003788 0.003533 0.120149 -0.142180 0.021065 -0.137658 -0.062500 0 0 0 0 0 0 4 507175
-0.003785 0.003532 0.120149 -0.097910 -0.005628 -0.144678 -0.062500 0 0 0 0 0 0 4 508175
-0.003784 0.003531 0.120149 -0.075659 -0.018968 -0.147216 -0.062500 0 0 0 0 0 0 4 509150
-0.003783 0.003530 0.120149 -0.064553 -0.025606 -0.148117 -0.062500 0 0 0 0 0 0 4 510151
-0.003764 0.003525 0.120139 -0.310266 0.032310 -0.018529 -0.062500 0 0 0 0 0 0 4 511169
-0.003741 0.003537 0.120146 -0.371270 -0.177557 -0.227292 -0.062500 0 0 0 0 0 0 4 512167
-0.003730 0.003543 0.120149 -0.232764 -0.121539 -0.189411 -0.062500 0 0 0 0 0 0 4 513167
-0.003719 0.003528 0.120161 -0.210714 0.148238 -0.325356 -0.062500 0 0 0 0 0 0 4 514166
-0.003714 0.003521 0.120166 -0.141279 0.082546 -0.237816 -0.062500 0 0 0 0 0 0 4 515169
-0.003692 0.003512 0.120158 -0.350258 0.089518 -0.063625 -0.062500 0 0 0 0 0 0 4 516156
-0.003681 0.003508 0.120155 -0.225594 0.033826 -0.110154 -0.062500 0 0 0 0 0 0 4 517147
-0.003675 0.003506 0.120154 -0.141376 0.000882 -0.137206 -0.062500 0 0 0 0 0 0 4 518170
-0.003672 0.003505 0.120154 -0.097426 -0.015807 -0.147748 -0.062500 0 0 0 0 0 0 4 519149
-0.003671 0.003505 0.120154 -0.075394 -0.024081 -0.151523 -0.062500 0 0 0 0 0 0 4 520166
-0.003670 0.003504 0.120154 -0.064403 -0.028176 -0.152866 -0.062500 0 0 0 0 0 0 4 521167
-0.003638 0.003514 0.120155 -0.476254 -0.151328 -0.168345 -0.062500 0 0 0 0 0 0 4 522165
-0.003622 0.003518 0.120155 -0.306799 -0.103744 -0.161043 -0.062500 0 0 0 0 0 0 4 523170
-0.003614 0.003520 0.120155 -0.178888 -0.064077 -0.157348 -0.062500 0 0 0 0 0 0 4 524171
-0.003610 0.003522 0.120155 -0.113877 -0.045710 -0.155948 -0.062500 0 0 0 0 0 0 4 525172
-0.003608 0.003522 0.120155 -0.080969 -0.036435 -0.155465 -0.062500 0 0 0 0 0 0 4 526169
-0.003582 0.003500 0.120157 -0.380541 0.255855 -0.184797 -0.062500 0 0 0 0 0 0 4 527168
-0.003570 0.003489 0.120158 -0.246251 0.143494 -0.170236 -0.062500 0 0 0 0 0 0 4 528166
-0.003563 0.003484 0.120158 -0.150442 0.061202 -0.162767 -0.062500 0 0 0 0 0 0 4 529166
-0.003560 0.003481 0.120158 -0.099580 0.017365 -0.159954 -0.062500 0 0 0 0 0 0 4 530165
-0.003558 0.003480 0.120158 -0.073828 -0.004840 -0.158963 -0.062500 0 0 0 0 0 0 4 531148
-0.003558 0.003479 0.120158 -0.060914 -0.015996 -0.158604 -0.062500 0 0 0 0 0 0 4 532166
-0.003525 0.003488 0.120159 -0.471679 -0.142802 -0.172891 -0.062500 0 0 0 0 0 0 4 533166
-0.003509 0.003493 0.120160 -0.301741 -0.096970 -0.165697 -0.062500 0 0 0 0 0 0 4 534166
-0.003501 0.003495 0.120160 -0.179108 -0.063222 -0.162067 -0.062500 0 0 0 0 0 0 4 535166
-0.003497 0.003496 0.120160 -0.113987 -0.045283 -0.160697 -0.062500 0 0 0 0 0 0 4 536148
-0.003495 0.003497 0.120160 -0.081030 -0.036225 -0.160224 -0.062500 0 0 0 0 0 0 4 537166
-0.003474 0.003492 0.120151 -0.315096 0.029417 -0.029109 -0.062500 0 0 0 0 0 0 4 538173
-0.003464 0.003490 0.120147 -0.204826 0.005752 -0.092721 -0.062500 0 0 0 0 0 0 4 539159
-0.003459 0.003489 0.120146 -0.128129 -0.010766 -0.125923 -0.062500 0 0 0 0 0 0 4 540174
-0.003457 0.003488 0.120146 -0.088009 -0.019157 -0.138607 -0.062500 0 0 0 0 0 0 4 541167
-0.003456 0.003488 0.120146 -0.067910 -0.023233 -0.143154 -0.062500 0 0 0 0 0 0 4 542167
-0.003455 0.003488 0.120146 -0.057906 -0.025222 -0.144747 -0.062500 0 0 0 0 0 0 4 543169
-0.003435 0.003483 0.120136 -0.303386 0.034892 -0.014179 -0.062500 0 0 0 0 0 0 4 544167
-0.003421 0.003464 0.120144 -0.264380 0.235080 -0.237939 -0.062500 0 0 0 0 0 0 4 545166
-0.003413 0.003454 0.120147 -0.166539 0.128430 -0.193402 -0.062500 0 0 0 0 0 0 4 546166
-0.003410 0.003449 0.120148 -0.108806 0.053531 -0.165656 -0.062500 0 0 0 0 0 0 4 547166
-0.003408 0.003446 0.120149 -0.078720 0.013637 -0.154770 -0.062500 0 0 0 0 0 0 4 548165
-0.003407 0.003445 0.120149 -0.063430 -0.006659 -0.150847 -0.062500 0 0 0 0 0 0 4 549164
-0.003387 0.003440 0.120139 -0.304694 0.049113 -0.018151 -0.062500 0 0 0 0 0 0 4 550164
-0.003377 0.003437 0.120136 -0.198966 0.018074 -0.081534 -0.062500 0 0 0 0 0 0 4 551164
-0.003372 0.003436 0.120135 -0.124531 -0.002117 -0.114661 -0.062500 0 0 0 0 0 0 4 552155
-0.003370 0.003435 0.120135 -0.085544 -0.012371 -0.127333 -0.062500 0 0 0 0 0 0 4 553164
-0.003369 0.003435 0.120134 -0.066004 -0.017363 -0.131866 -0.062500 0 0 0 0 0 0 4 554154
-0.003368 0.003435 0.120134 -0.056264 -0.019822 -0.133460 -0.062500 0 0 0 0 0 0 4 555159
-0.003368 0.003435 0.120134 -0.051428 -0.021035 -0.134022 -0.062500 0 0 0 0 0 0 4 556163
-0.003368 0.003435 0.120134 -0.049012 -0.021633 -0.134212 -0.062500 0 0 0 0 0 0 4 557164
-0.003348 0.003430 0.120125 -0.298012 0.039090 -0.002798 -0.062500 0 0 0 0 0 0 4 558951
-0.003339 0.003428 0.120122 -0.195618 0.013059 -0.066786 -0.062500 0 0 0 0 0 0 4 561190
-0.003329 0.003409 0.120132 -0.188393 0.222134 -0.259667 -0.062500 0 0 0 0 0 0 4 562169
-0.003324 0.003400 0.120135 -0.127419 0.125670 -0.194683 -0.062500 0 0 0 0 0 0 4 563155
-0.003322 0.003395 0.120137 -0.089186 0.055406 -0.158816 -0.062500 0 0 0 0 0 0 4 564163
-0.003320 0.003393 0.120137 -0.068958 0.017790 -0.144997 -0.062500 0 0 0 0 0 0 4 565154
-0.003320 0.003391 0.120137 -0.058577 -0.001403 -0.140047 -0.062500 0 0 0 0 0 0 4 566164
-0.003319 0.003391 0.120137 -0.053323 -0.011084 -0.138320 -0.062500 0 0 0 0 0 0 4 567155
-0.003319 0.003391 0.120137 -0.050658 -0.015946 -0.137698 -0.062500 0 0 0 0 0 0 4 568165
-0.003319 0.003390 0.120137 -0.049335 -0.018384 -0.137493 -0.062500 0 0 0 0 0 0 4 569306
-0.003319 0.003390 0.120137 -0.048657 -0.019603 -0.137421 -0.062500 0 0 0 0 0 0 4 570170
-0.003319 0.003390 0.120137 -0.048327 -0.020230 -0.137394 -0.062500 0 0 0 0 0 0 4 571181
-0.003319 0.003390 0.120137 -0.048146 -0.020529 -0.137389 -0.062500 0 0 0 0 0 0 4 572166
-0.003314 0.003373 0.120149 -0.113662 0.206212 -0.296802 -0.062500 0 0 0 0 0 0 4 573170
-0.003311 0.003364 0.120153 -0.089382 0.117198 -0.219139 -0.062500 0 0 0 0 0 0 4 574162
-0.003310 0.003359 0.120154 -0.070235 0.051257 -0.178748 -0.062500 0 0 0 0 0 0 4 575162
-0.003309 0.003357 0.120155 -0.059503 0.015742 -0.163338 -0.062500 0 0 0 0 0 0 4 576170
-0.003309 0.003356 0.120155 -0.053865 -0.002427 -0.157828 -0.062500 0 0 0 0 0 0 4 577173
-0.003309 0.003356 0.120155 -0.050968 -0.011583 -0.155903 -0.062500 0 0 0 0 0 0 4 578171
-0.003309 0.003355 0.120155 -0.049494 -0.016204 -0.155218 -0.062500 0 0 0 0 0 0 4 579172
-0.003308 0.003355 0.120155 -0.048737 -0.018515 -0.154993 -0.062500 0 0 0 0 0 0 4 580174
-0.003308 0.003355 0.120155 -0.048366 -0.019674 -0.154901 -0.062500 0 0 0 0 0 0 4 581157
-0.003303 0.003338 0.120166 -0.113814 0.206777 -0.314178 -0.062500 0 0 0 0 0 0 4 582177
-0.003301 0.003329 0.120170 -0.089452 0.117464 -0.236575 -0.062500 0 0 0 0 0 0 4 583170
-0.003299 0.003324 0.120172 -0.070263 0.051386 -0.196205 -0.062500 0 0 0 0 0 0 4 584167
-0.003299 0.003322 0.120172 -0.059517 0.015792 -0.180809 -0.062500 0 0 0 0 0 0 4 585146
-0.003298 0.003321 0.120172 -0.053872 -0.002402 -0.175301 -0.062500 0 0 0 0 0 0 4 586163
-0.003298 0.003320 0.120172 -0.050975 -0.011562 -0.173360 -0.062500 0 0 0 0 0 0 4 587172
-0.003298 0.003320 0.120172 -0.049477 -0.016190 -0.172686 -0.062500 0 0 0 0 0 0 4 588168
-0.003298 0.003320 0.120172 -0.048749 -0.018506 -0.172458 -0.062500 0 0 0 0 0 0 4 589167
-0.003298 0.003320 0.120172 -0.048369 -0.019668 -0.172372 -0.062500 0 0 0 0 0 0 4 590166
-0.003298 0.003320 0.120172 -0.048178 -0.020245 -0.172344 -0.062500 0 0 0 0 0 0 4 591167
-0.003293 0.003302 0.120184 -0.113767 0.206615 -0.331532 -0.062500 0 0 0 0 0 0 4 592166
-0.003290 0.003293 0.120188 -0.089419 0.117386 -0.253975 -0.062500 0 0 0 0 0 0 4 593164
-0.003289 0.003289 0.120189 -0.070245 0.051331 -0.213639 -0.062500 0 0 0 0 0 0 4 594164
-0.003288 0.003287 0.120190 -0.059506 0.015758 -0.198263 -0.062500 0 0 0 0 0 0 4 595165
-0.003288 0.003285 0.120190 -0.053867 -0.002417 -0.192758 -0.062500 0 0 0 0 0 0 4 596164
-0.003287 0.003285 0.120190 -0.050969 -0.011579 -0.190822 -0.062500 0 0 0 0 0 0 4 597164
-0.003287 0.003285 0.120190 -0.049486 -0.016195 -0.190152 -0.062500 0 0 0 0 0 0 4 598164
-0.003287 0.003284 0.120190 -0.048740 -0.018503 -0.189904 -0.062500 0 0 0 0 0 0 4 599146
-0.003287 0.003284 0.120190 -0.048366 -0.019674 -0.189823 -0.062500 0 0 0 0 0 0 4 600145
-0.003287 0.003284 0.120190 -0.048165 -0.020255 -0.189802 -0.062500 0 0 0 0 0 0 4 601163
-0.003287 0.003284 0.120190 -0.048077 -0.020531 -0.189794 -0.062500 0 0 0 0 0 0 4 602162
-0.003282 0.003267 0.120201 -0.113755 0.206600 -0.348861 -0.062500 0 0 0 0 0 0 4 603168
-0.003280 0.003258 0.120205 -0.089424 0.117370 -0.271378 -0.062500 0 0 0 0 0 0 4 604146
-0.003278 0.003253 0.120206 -0.070249 0.051306 -0.231072 -0.062500 0 0 0 0 0 0 4 605164
-0.003277 0.003251 0.120207 -0.059497 0.015757 -0.215693 -0.062500 0 0 0 0 0 0 4 606164
-0.003277 0.003250 0.120207 -0.053866 -0.002418 -0.210189 -0.062500 0 0 0 0 0 0 4 607168
-0.003277 0.003249 0.120207 -0.050964 -0.011594 -0.208268 -0.062500 0 0 0 0 0 0 4 608163
-0.003277 0.003249 0.120207 -0.049487 -0.016191 -0.207597 -0.062500 0 0 0 0 0 0 4 609163
-0.003277 0.003249 0.120207 -0.048750 -0.018506 -0.207357 -0.062500 0 0 0 0 0 0 4 610146
-0.003277 0.003249 0.120207 -0.048357 -0.019672 -0.207277 -0.062500 0 0 0 0 0 0 4 611167
-0.003277 0.003249 0.120207 -0.048177 -0.020247 -0.207244 -0.062500 0 0 0 0 0 0 4 612156
-0.003272 0.003231 0.120219 -0.113848 0.206883 -0.366193 -0.062500 0 0 0 0 0 0 4 613163
-0.003269 0.003222 0.120223 -0.089455 0.117499 -0.288763 -0.062500 0 0 0 0 0 0 4 614166
-0.003268 0.003218 0.120224 -0.070268 0.051369 -0.248488 -0.062500 0 0 0 0 0 0 4 615165
-0.003267 0.003216 0.120224 -0.059512 0.015771 -0.233118 -0.062500 0 0 0 0 0 0 4 616164
-0.003266 0.003215 0.120225 -0.053859 -0.002410 -0.227622 -0.062500 0 0 0 0 0 0 4 617162
-0.003266 0.003214 0.120225 -0.050966 -0.011586 -0.225700 -0.062500 0 0 0 0 0 0 4 618164
[truncated: 4,449,920 more chars]
