# Supplementary material for: Increasing Patient Engagement in Rehabilitation Exercises Using Computer-Based Citizen Science
Source: PLoS One. 2015 Mar 20;10(3):e0117013. doi: 10.1371/journal.pone.0117013 (PMC4368773; doi:10.1371/journal.pone.0117013)
Supplement: S6 Dataset — (ZIP) [file pone.0117013.s006.zip › Dataset_S6/P24/P24_with.dat]

0.014269 -0.015210 0.170313 -0.833324 -2.439838 -4.264274 -0.000000 1 0 0 0 0 0 0 950
0.014306 -0.015090 0.170519 -0.565692 -1.801100 -3.137296 -0.000031 1 0 0 0 0 0 0 1939
0.014331 -0.015020 0.170637 -0.399327 -1.075680 -1.889229 -0.000063 1 0 0 0 0 0 0 2954
0.014383 -0.014940 0.170770 -0.733016 -1.125897 -1.986153 -0.000093 1 0 0 0 0 0 0 3922
0.014455 -0.014834 0.170966 -1.046718 -1.462982 -2.852427 -0.000125 1 0 0 0 0 0 0 4966
0.014472 -0.014785 0.171075 -0.361995 -0.749856 -1.818451 -0.000156 1 0 0 0 0 0 0 5951
0.014505 -0.014734 0.171197 -0.513801 -0.693509 -1.907194 -0.000188 1 0 0 0 0 0 0 6952
0.014553 -0.014707 0.171311 -0.724606 -0.380397 -1.835480 -0.000219 1 0 0 0 0 0 0 7952
0.014582 -0.014662 0.171428 -0.509945 -0.566375 -1.894118 -0.000250 1 0 0 0 0 0 0 8953
0.014588 -0.014628 0.171541 -0.198783 -0.442457 -1.869681 -0.000281 1 0 0 0 0 0 0 9956
0.014603 -0.014604 0.171644 -0.289425 -0.283724 -1.756639 -0.000313 1 0 0 0 0 0 0 10954
0.014604 -0.014515 0.171753 -0.128981 -1.114571 -1.856002 -0.000344 1 0 0 0 0 0 0 11959
0.014611 -0.014441 0.171853 -0.191790 -0.996665 -1.763507 -0.000375 1 0 0 0 0 0 0 12941
0.014610 -0.014329 0.171946 -0.099694 -1.476805 -1.694375 -0.000406 1 0 0 0 0 0 0 13952
0.014591 -0.014217 0.172031 0.124191 -1.510800 -1.600803 -0.000438 1 0 0 0 0 0 0 14952
0.014598 -0.014092 0.172108 -0.185478 -1.679279 -1.524725 -0.000469 1 0 0 0 0 0 0 15952
0.014585 -0.013977 0.172171 0.024610 -1.565721 -1.349457 -0.000500 1 0 0 0 0 0 0 16937
0.014597 -0.013853 0.172225 -0.275533 -1.658077 -1.228105 -0.000531 1 0 0 0 0 0 0 17955
0.014608 -0.013745 0.172268 -0.302045 -1.459201 -1.111116 -0.000563 1 0 0 0 0 0 0 18951
0.014605 -0.013664 0.172301 -0.138799 -1.075075 -0.995891 -0.000594 1 0 0 0 0 0 0 19950
0.014616 -0.013603 0.172322 -0.308933 -0.775346 -0.844964 -0.000625 1 0 0 0 0 0 0 20956
0.014634 -0.013553 0.172337 -0.426282 -0.606023 -0.775960 -0.000656 1 0 0 0 0 0 0 21953
0.014643 -0.013527 0.172344 -0.322972 -0.261590 -0.690152 -0.000687 1 0 0 0 0 0 0 22938
0.014648 -0.013514 0.172348 -0.261025 -0.056698 -0.657085 -0.000719 1 0 0 0 0 0 0 23946
0.014664 -0.013490 0.172340 -0.426896 -0.171562 -0.538639 -0.000750 1 0 0 0 0 0 0 24953
0.014668 -0.013455 0.172336 -0.273130 -0.314355 -0.587047 -0.000781 1 0 0 0 0 0 0 25956
0.014664 -0.013415 0.172333 -0.175345 -0.393075 -0.632001 -0.000812 1 0 0 0 0 0 0 26929
0.014657 -0.013373 0.172330 -0.127980 -0.430784 -0.668799 -0.000844 1 0 0 0 0 0 0 27954
0.014643 -0.013306 0.172327 -0.037895 -0.744010 -0.686186 -0.000875 1 0 0 0 0 0 0 28954
0.014625 -0.013227 0.172323 0.010067 -0.927490 -0.705968 -0.000906 1 0 0 0 0 0 0 29951
0.014611 -0.013165 0.172320 -0.039258 -0.722581 -0.742082 -0.000937 1 0 0 0 0 0 0 30950
0.014593 -0.013088 0.172317 -0.004704 -0.885143 -0.760225 -0.000969 1 0 0 0 0 0 0 31951
0.014599 -0.013033 0.172306 -0.319037 -0.622723 -0.692135 -0.001000 1 0 0 0 0 0 0 32956
0.014597 -0.012982 0.172300 -0.252393 -0.521600 -0.770091 -0.001035 1 0 0 0 0 0 0 34066
0.014611 -0.012940 0.172288 -0.461602 -0.404015 -0.722795 -0.001063 1 0 0 0 0 0 0 34950
0.014613 -0.012896 0.172281 -0.332676 -0.403702 -0.808978 -0.001094 1 0 0 0 0 0 0 35955
0.014634 -0.012880 0.172269 -0.581154 -0.041350 -0.784713 -0.001125 1 0 0 0 0 0 0 36953
0.014639 -0.012850 0.172263 -0.407791 -0.186961 -0.866957 -0.001156 1 0 0 0 0 0 0 37951
0.014642 -0.012835 0.172260 -0.363847 0.005367 -0.942815 -0.001188 1 0 0 0 0 0 0 38951
0.014638 -0.012804 0.172257 -0.278996 -0.167842 -0.979731 -0.001219 1 0 0 0 0 0 0 39952
0.014631 -0.012766 0.172255 -0.233557 -0.279375 -1.008723 -0.001249 1 0 0 0 0 0 0 40922
0.014622 -0.012725 0.172252 -0.214545 -0.335043 -1.037033 -0.001281 1 0 0 0 0 0 0 41953
0.014612 -0.012681 0.172250 -0.208847 -0.360534 -1.063728 -0.001313 1 0 0 0 0 0 0 42958
0.014597 -0.012614 0.172247 -0.139955 -0.668295 -1.074013 -0.001344 1 0 0 0 0 0 0 43955
0.014584 -0.012557 0.172244 -0.172667 -0.551758 -1.106152 -0.001375 1 0 0 0 0 0 0 44952
0.014572 -0.012506 0.172241 -0.199121 -0.464448 -1.136163 -0.001406 1 0 0 0 0 0 0 45940
0.014568 -0.012416 0.172242 -0.320022 -0.965394 -1.211627 -0.001437 1 0 0 0 0 0 0 46945
0.014561 -0.012347 0.172241 -0.291137 -0.720675 -1.217653 -0.001468 1 0 0 0 0 0 0 47937
0.014552 -0.012291 0.172240 -0.275048 -0.543413 -1.240265 -0.001512 1 0 0 0 0 0 0 49326
0.014543 -0.012239 0.172237 -0.266092 -0.450067 -1.251396 -0.001533 1 0 0 0 0 0 0 50019
0.014532 -0.012191 0.172235 -0.266783 -0.399410 -1.273561 -0.001564 1 0 0 0 0 0 0 51002
0.014548 -0.012172 0.172226 -0.606560 -0.004067 -1.212601 -0.001596 1 0 0 0 0 0 0 52016
0.014550 -0.012140 0.172220 -0.480445 -0.131803 -1.272364 -0.001625 1 0 0 0 0 0 0 52945
0.014552 -0.012124 0.172218 -0.460951 0.070674 -1.340319 -0.001656 1 0 0 0 0 0 0 53944
0.014547 -0.012094 0.172215 -0.388385 -0.097749 -1.371031 -0.001687 1 0 0 0 0 0 0 54935
0.014545 -0.012078 0.172214 -0.419500 0.091134 -1.415663 -0.001719 1 0 0 0 0 0 0 55944
0.014538 -0.012048 0.172212 -0.375038 -0.082987 -1.434071 -0.001749 1 0 0 0 0 0 0 56933
0.014530 -0.012010 0.172210 -0.350766 -0.194311 -1.455267 -0.001781 1 0 0 0 0 0 0 57949
0.014533 -0.011949 0.172212 -0.515912 -0.502389 -1.540777 -0.001812 1 0 0 0 0 0 0 58934
0.014509 -0.011890 0.172219 -0.179724 -0.498963 -1.641671 -0.001844 1 0 0 0 0 0 0 59944
0.014492 -0.011837 0.172222 -0.236778 -0.412148 -1.605153 -0.001875 1 0 0 0 0 0 0 60961
0.014478 -0.011788 0.172221 -0.292640 -0.356270 -1.591278 -0.001906 1 0 0 0 0 0 0 61956
0.014465 -0.011741 0.172220 -0.327554 -0.324218 -1.597195 -0.001937 1 0 0 0 0 0 0 62950
0.014459 -0.011717 0.172219 -0.419560 -0.007463 -1.632214 -0.001969 1 0 0 0 0 0 0 63945
0.014451 -0.011682 0.172217 -0.406383 -0.114631 -1.645395 -0.001999 1 0 0 0 0 0 0 64932
0.014441 -0.011642 0.172215 -0.397713 -0.192452 -1.663667 -0.002031 1 0 0 0 0 0 0 65934
0.014457 -0.011627 0.172206 -0.734978 0.136581 -1.608664 -0.002070 1 0 0 0 0 0 0 67187
0.014459 -0.011597 0.172200 -0.604495 -0.026161 -1.661901 -0.002094 1 0 0 0 0 0 0 67943
0.014455 -0.011560 0.172196 -0.513343 -0.138661 -1.710938 -0.002125 1 0 0 0 0 0 0 68935
0.014453 -0.011541 0.172194 -0.538343 0.101325 -1.768112 -0.002156 1 0 0 0 0 0 0 69941
0.014447 -0.011509 0.172191 -0.490982 -0.045331 -1.791558 -0.002187 1 0 0 0 0 0 0 70946
0.014439 -0.011470 0.172189 -0.464901 -0.143387 -1.814342 -0.002219 1 0 0 0 0 0 0 71944
0.014429 -0.011428 0.172186 -0.455183 -0.192931 -1.838502 -0.002250 1 0 0 0 0 0 0 72946
0.014424 -0.011407 0.172184 -0.524285 0.082208 -1.883121 -0.002281 1 0 0 0 0 0 0 73940
0.014417 -0.011373 0.172182 -0.499429 -0.046374 -1.900193 -0.002312 1 0 0 0 0 0 0 74939
0.014407 -0.011334 0.172180 -0.484745 -0.135252 -1.919951 -0.002343 1 0 0 0 0 0 0 75937
0.014398 -0.011291 0.172177 -0.480800 -0.180282 -1.942682 -0.002375 1 0 0 0 0 0 0 76939
0.014387 -0.011247 0.172174 -0.482716 -0.201044 -1.966836 -0.002406 1 0 0 0 0 0 0 77937
0.014382 -0.011225 0.172173 -0.557750 0.088781 -2.012309 -0.002437 1 0 0 0 0 0 0 78938
0.014374 -0.011191 0.172170 -0.535748 -0.032585 -2.029170 -0.002468 1 0 0 0 0 0 0 79938
0.014370 -0.011174 0.172169 -0.593645 0.180910 -2.072173 -0.002503 1 0 0 0 0 0 0 81041
0.014363 -0.011143 0.172167 -0.562026 0.018511 -2.086026 -0.002534 1 0 0 0 0 0 0 82034
0.014354 -0.011105 0.172165 -0.543848 -0.087701 -2.103989 -0.002565 1 0 0 0 0 0 0 83022
0.014350 -0.011086 0.172163 -0.608481 0.157004 -2.146946 -0.002596 1 0 0 0 0 0 0 84024
0.014342 -0.011053 0.172161 -0.580971 0.012604 -2.161439 -0.002627 1 0 0 0 0 0 0 84999
0.014338 -0.011037 0.172160 -0.635364 0.214065 -2.201247 -0.002658 1 0 0 0 0 0 0 85994
0.014331 -0.011006 0.172158 -0.602411 0.045829 -2.214540 -0.002689 1 0 0 0 0 0 0 86989
0.014322 -0.010968 0.172155 -0.583817 -0.063153 -2.233102 -0.002721 1 0 0 0 0 0 0 88013
0.014318 -0.010949 0.172154 -0.647980 0.179895 -2.275767 -0.002751 1 0 0 0 0 0 0 88993
0.014310 -0.010916 0.172152 -0.620522 0.034724 -2.290596 -0.002783 1 0 0 0 0 0 0 89991
0.014306 -0.010900 0.172151 -0.674813 0.235857 -2.330821 -0.002814 1 0 0 0 0 0 0 90991
0.014299 -0.010869 0.172149 -0.642006 0.067394 -2.344678 -0.002846 1 0 0 0 0 0 0 92019
0.014290 -0.010831 0.172146 -0.623190 -0.041914 -2.362352 -0.002877 1 0 0 0 0 0 0 93017
0.014286 -0.010812 0.172145 -0.687274 0.200882 -2.405220 -0.002907 1 0 0 0 0 0 0 93990
0.014278 -0.010779 0.172142 -0.659767 0.055614 -2.419926 -0.002939 1 0 0 0 0 0 0 94993
0.014269 -0.010740 0.172140 -0.643825 -0.041832 -2.438957 -0.002971 1 0 0 0 0 0 0 96016
0.014259 -0.010698 0.172137 -0.639134 -0.091572 -2.461220 -0.003002 1 0 0 0 0 0 0 97026
0.014254 -0.010677 0.172135 -0.711006 0.183448 -2.507131 -0.003033 1 0 0 0 0 0 0 98015
0.014246 -0.010644 0.172133 -0.686958 0.054172 -2.522063 -0.003064 1 0 0 0 0 0 0 98993
0.014237 -0.010604 0.172130 -0.672873 -0.035293 -2.541422 -0.003096 1 0 0 0 0 0 0 100015
0.014232 -0.010584 0.172128 -0.739582 0.217549 -2.586560 -0.003127 1 0 0 0 0 0 0 101026
0.014225 -0.010552 0.172126 -0.713089 0.076969 -2.601064 -0.003159 1 0 0 0 0 0 0 102026
0.014216 -0.010513 0.172123 -0.697507 -0.018424 -2.619251 -0.003190 1 0 0 0 0 0 0 103021
0.014211 -0.010493 0.172122 -0.763414 0.231547 -2.664211 -0.003221 1 0 0 0 0 0 0 104023
0.014203 -0.010460 0.172119 -0.736593 0.089371 -2.678396 -0.003252 1 0 0 0 0 0 0 105020
0.014200 -0.010444 0.172118 -0.791377 0.291966 -2.719818 -0.003284 1 0 0 0 0 0 0 106024
0.014192 -0.010413 0.172116 -0.758071 0.123698 -2.731237 -0.003314 1 0 0 0 0 0 0 106994
0.014189 -0.010398 0.172115 -0.809718 0.312908 -2.771634 -0.003345 1 0 0 0 0 0 0 107990
0.014182 -0.010367 0.172112 -0.775431 0.138330 -2.784278 -0.003377 1 0 0 0 0 0 0 109028
0.014173 -0.010329 0.172110 -0.755717 0.025541 -2.800827 -0.003408 1 0 0 0 0 0 0 110016
0.014168 -0.010310 0.172108 -0.819796 0.266708 -2.845848 -0.003440 1 0 0 0 0 0 0 111023
0.014161 -0.010278 0.172106 -0.791560 0.119988 -2.858664 -0.003470 1 0 0 0 0 0 0 111991
0.014151 -0.010239 0.172103 -0.775252 0.021443 -2.876514 -0.003501 1 0 0 0 0 0 0 112993
0.014147 -0.010219 0.172101 -0.841158 0.269853 -2.922829 -0.003533 1 0 0 0 0 0 0 114021
0.014139 -0.010187 0.172099 -0.813978 0.126735 -2.936354 -0.003565 1 0 0 0 0 0 0 115014
0.014135 -0.010170 0.172098 -0.868480 0.328551 -2.977709 -0.003595 1 0 0 0 0 0 0 115992
0.014128 -0.010139 0.172095 -0.835497 0.160121 -2.990070 -0.003627 1 0 0 0 0 0 0 117020
0.014125 -0.010124 0.172094 -0.887141 0.349120 -3.030988 -0.003658 1 0 0 0 0 0 0 118016
0.014117 -0.010093 0.172092 -0.852275 0.173895 -3.041582 -0.003689 1 0 0 0 0 0 0 118998
0.014108 -0.010055 0.172089 -0.832610 0.060836 -3.058457 -0.003721 1 0 0 0 0 0 0 120013
0.014104 -0.010036 0.172087 -0.896543 0.301624 -3.103635 -0.003752 1 0 0 0 0 0 0 120998
0.014096 -0.010004 0.172085 -0.868645 0.154898 -3.117166 -0.003783 1 0 0 0 0 0 0 122013
0.014087 -0.009965 0.172082 -0.852105 0.055938 -3.134224 -0.003814 1 0 0 0 0 0 0 122998
0.014083 -0.009946 0.172080 -0.917886 0.304065 -3.181036 -0.003846 1 0 0 0 0 0 0 124016
0.014075 -0.009913 0.172077 -0.890083 0.160275 -3.192459 -0.003875 1 0 0 0 0 0 0 124947
0.014058 -0.009916 0.172072 -0.765668 0.613289 -3.175163 -0.003906 1 0 0 0 0 0 0 125942
0.014044 -0.009895 0.172067 -0.804173 0.346127 -3.211307 -0.003937 1 0 0 0 0 0 0 126932
0.014031 -0.009861 0.172063 -0.836647 0.163869 -3.245308 -0.003969 1 0 0 0 0 0 0 127942
0.014025 -0.009845 0.172061 -0.927999 0.367545 -3.299993 -0.003999 1 0 0 0 0 0 0 128932
0.014017 -0.009813 0.172058 -0.913587 0.201556 -3.317165 -0.004031 1 0 0 0 0 0 0 129941
0.013993 -0.009794 0.172050 -0.724377 0.343835 -3.276444 -0.004062 1 0 0 0 0 0 0 130931
0.013982 -0.009785 0.172046 -0.865511 0.488898 -3.349900 -0.004093 1 0 0 0 0 0 0 131941
0.013971 -0.009757 0.172043 -0.891355 0.270688 -3.380446 -0.004125 1 0 0 0 0 0 0 132940
0.013960 -0.009721 0.172039 -0.902928 0.133314 -3.406326 -0.004156 1 0 0 0 0 0 0 133931
0.013935 -0.009699 0.172031 -0.732396 0.313761 -3.372785 -0.004188 1 0 0 0 0 0 0 134951
0.013944 -0.009693 0.172019 -1.152952 0.546993 -3.347518 -0.004219 1 0 0 0 0 0 0 135955
0.013929 -0.009687 0.172007 -0.899293 0.566135 -3.362937 -0.004250 1 0 0 0 0 0 0 136945
0.013916 -0.009661 0.171999 -0.908306 0.316897 -3.444549 -0.004281 1 0 0 0 0 0 0 137943
0.013912 -0.009650 0.171981 -1.018101 0.483767 -3.340680 -0.004312 1 0 0 0 0 0 0 138945
0.013904 -0.009621 0.171971 -1.000155 0.283446 -3.450954 -0.004344 1 0 0 0 0 0 0 139949
0.013902 -0.009609 0.171951 -1.074595 0.471211 -3.368178 -0.004374 1 0 0 0 0 0 0 140924
0.013882 -0.009599 0.171936 -0.856568 0.531818 -3.430462 -0.004406 1 0 0 0 0 0 0 141951
0.013879 -0.009619 0.171916 -1.064018 0.925983 -3.404866 -0.004437 1 0 0 0 0 0 0 142929
0.013867 -0.009584 0.171902 -0.972628 0.247026 -3.509077 -0.004469 1 0 0 0 0 0 0 143954
0.013863 -0.009567 0.171882 -1.069224 0.434902 -3.445281 -0.004500 1 0 0 0 0 0 0 144952
0.013842 -0.009556 0.171865 -0.867247 0.518834 -3.517776 -0.004531 1 0 0 0 0 0 0 145948
0.013819 -0.009571 0.171838 -0.831380 0.878275 -3.411395 -0.004562 1 0 0 0 0 0 0 146948
0.013789 -0.009575 0.171819 -0.735807 0.778003 -3.520671 -0.004594 1 0 0 0 0 0 0 147948
0.013770 -0.009556 0.171794 -0.878816 0.466136 -3.470219 -0.004625 1 0 0 0 0 0 0 148949
0.013762 -0.009549 0.171767 -1.045876 0.586535 -3.474064 -0.004656 1 0 0 0 0 0 0 149945
0.013720 -0.009538 0.171741 -0.619282 0.560323 -3.504932 -0.004687 1 0 0 0 0 0 0 150941
0.013701 -0.009534 0.171714 -0.878556 0.656146 -3.517513 -0.004718 1 0 0 0 0 0 0 151914
0.013674 -0.009530 0.171680 -0.806014 0.667590 -3.447788 -0.004750 1 0 0 0 0 0 0 152950
0.013657 -0.009507 0.171648 -0.934521 0.422020 -3.477725 -0.004781 1 0 0 0 0 0 0 153948
0.013630 -0.009494 0.171611 -0.836091 0.524962 -3.447866 -0.004812 1 0 0 0 0 0 0 154944
0.013620 -0.009490 0.171564 -1.043889 0.668254 -3.335913 -0.004843 1 0 0 0 0 0 0 155917
0.013617 -0.009490 0.171527 -1.163751 0.737830 -3.476384 -0.004875 1 0 0 0 0 0 0 156949
0.013598 -0.009488 0.171489 -0.971216 0.721116 -3.483027 -0.004906 1 0 0 0 0 0 0 157946
0.013592 -0.009491 0.171441 -1.122813 0.776429 -3.386982 -0.004937 1 0 0 0 0 0 0 158947
0.013552 -0.009486 0.171390 -0.702185 0.696637 -3.354783 -0.004969 1 0 0 0 0 0 0 159945
0.013535 -0.009487 0.171336 -0.969556 0.765764 -3.336322 -0.005000 1 0 0 0 0 0 0 160948
0.013509 -0.009486 0.171289 -0.883921 0.747307 -3.440406 -0.005031 1 0 0 0 0 0 0 161947
0.013479 -0.009484 0.171230 -0.833465 0.747220 -3.315117 -0.005061 1 0 0 0 0 0 0 162916
0.013447 -0.009482 0.171181 -0.797678 0.737995 -3.443214 -0.005094 1 0 0 0 0 0 0 163947
0.013414 -0.009480 0.171120 -0.791745 0.745833 -3.335631 -0.005125 1 0 0 0 0 0 0 164935
0.013375 -0.009453 0.171068 -0.706139 0.437186 -3.443212 -0.005156 1 0 0 0 0 0 0 165930
0.013338 -0.009439 0.171006 -0.741557 0.566834 -3.351913 -0.005187 1 0 0 0 0 0 0 166940
0.013312 -0.009389 0.170942 -0.880724 0.108587 -3.336110 -0.005219 1 0 0 0 0 0 0 167947
0.013261 -0.009358 0.170883 -0.582444 0.313593 -3.410325 -0.005250 1 0 0 0 0 0 0 168948
0.013219 -0.009341 0.170817 -0.666413 0.525669 -3.356393 -0.005280 1 0 0 0 0 0 0 169916
0.013175 -0.009309 0.170747 -0.659855 0.340731 -3.300702 -0.005312 1 0 0 0 0 0 0 170947
0.013157 -0.009297 0.170668 -1.000729 0.591113 -3.203704 -0.005344 1 0 0 0 0 0 0 171946
0.013111 -0.009285 0.170585 -0.676833 0.632693 -3.168144 -0.005375 1 0 0 0 0 0 0 172948
0.013093 -0.009284 0.170501 -0.999114 0.767994 -3.148550 -0.005406 1 0 0 0 0 0 0 173946
0.013046 -0.009278 0.170415 -0.677249 0.727137 -3.155051 -0.005437 1 0 0 0 0 0 0 174936
0.013027 -0.009279 0.170329 -1.002264 0.818762 -3.156439 -0.005468 1 0 0 0 0 0 0 175932
0.012981 -0.009274 0.170243 -0.680377 0.754905 -3.172548 -0.005500 1 0 0 0 0 0 0 176935
0.012941 -0.009272 0.170148 -0.742645 0.778885 -3.081155 -0.005531 1 0 0 0 0 0 0 177943
0.012919 -0.009251 0.170054 -0.986514 0.548894 -3.099100 -0.005562 1 0 0 0 0 0 0 178949
0.012892 -0.009240 0.169955 -0.943598 0.659093 -3.053052 -0.005594 1 0 0 0 0 0 0 179945
0.012835 -0.009206 0.169860 -0.556967 0.364202 -3.106381 -0.005627 1 0 0 0 0 0 0 181021
0.012784 -0.009164 0.169757 -0.597169 0.245223 -3.035316 -0.005659 1 0 0 0 0 0 0 182035
0.012727 -0.009162 0.169649 -0.529746 0.747052 -2.962441 -0.005689 1 0 0 0 0 0 0 183014
0.012676 -0.009137 0.169540 -0.599197 0.498650 -2.960868 -0.005720 1 0 0 0 0 0 0 183995
0.012628 -0.009100 0.169430 -0.643945 0.322929 -2.967011 -0.005751 1 0 0 0 0 0 0 184990
0.012602 -0.009062 0.169312 -0.941690 0.295086 -2.865971 -0.005782 1 0 0 0 0 0 0 185988
0.012551 -0.009038 0.169192 -0.656508 0.471147 -2.851062 -0.005814 1 0 0 0 0 0 0 186998
0.012488 -0.009020 0.169072 -0.468112 0.578028 -2.849923 -0.005846 1 0 0 0 0 0 0 188020
0.012440 -0.009011 0.168942 -0.642051 0.699725 -2.742832 -0.005877 1 0 0 0 0 0 0 189013
0.012399 -0.009006 0.168808 -0.757858 0.769718 -2.682995 -0.005908 1 0 0 0 0 0 0 189996
0.012362 -0.009003 0.168671 -0.819598 0.806972 -2.655694 -0.005939 1 0 0 0 0 0 0 191012
0.012326 -0.009000 0.168533 -0.850978 0.826459 -2.643201 -0.005970 1 0 0 0 0 0 0 191995
0.012285 -0.008975 0.168391 -0.787258 0.525337 -2.601100 -0.006002 1 0 0 0 0 0 0 193012
0.012200 -0.008950 0.168172 -0.208133 0.507544 -1.596285 -0.006035 1 0 0 0 0 0 0 194059
0.012168 -0.008944 0.168064 -0.842124 0.759658 -2.952566 -0.006064 1 0 0 0 0 0 0 195011
0.012107 -0.008911 0.167926 -0.525231 0.425850 -2.711678 -0.006095 1 0 0 0 0 0 0 195998
0.012028 -0.008851 0.167716 -0.259633 0.041187 -1.749389 -0.006125 1 0 0 0 0 0 0 196966
0.011996 -0.008839 0.167591 -0.855740 0.634231 -2.768212 -0.006156 1 0 0 0 0 0 0 197930
0.011941 -0.008826 0.167447 -0.608209 0.684200 -2.631872 -0.006187 1 0 0 0 0 0 0 198940
0.011866 -0.008782 0.167205 -0.327799 0.272448 -1.352807 -0.006219 1 0 0 0 0 0 0 199954
0.011814 -0.008767 0.167083 -0.594548 0.626563 -2.779416 -0.006249 1 0 0 0 0 0 0 200930
0.011749 -0.008755 0.166859 -0.459253 0.703717 -1.610331 -0.006281 1 0 0 0 0 0 0 201953
0.011697 -0.008746 0.166721 -0.621759 0.740734 -2.606229 -0.006312 1 0 0 0 0 0 0 202929
0.011633 -0.008738 0.166485 -0.473081 0.770919 -1.441778 -0.006344 1 0 0 0 0 0 0 203952
0.011581 -0.008729 0.166343 -0.621288 0.757861 -2.557410 -0.006374 1 0 0 0 0 0 0 204929
0.011484 -0.008713 0.166090 -0.046388 0.677394 -1.221830 -0.006406 1 0 0 0 0 0 0 205952
0.011442 -0.008683 0.165951 -0.699140 0.485880 -2.568795 -0.006437 1 0 0 0 0 0 0 206945
0.011383 -0.008659 0.165685 -0.554749 0.546444 -1.056866 -0.006469 1 0 0 0 0 0 0 207969
0.011332 -0.008647 0.165536 -0.633312 0.701527 -2.436564 -0.006500 1 0 0 0 0 0 0 208940
0.011234 -0.008628 0.165276 -0.035282 0.635481 -1.111431 -0.006532 1 0 0 0 0 0 0 209961
0.011196 -0.008621 0.165118 -0.764893 0.785823 -2.319929 -0.006562 1 0 0 0 0 0 0 210944
0.011099 -0.008570 0.164843 -0.056622 0.225237 -0.926099 -0.006594 1 0 0 0 0 0 0 211949
0.011014 -0.008546 0.164594 -0.135409 0.526723 -1.106986 -0.006625 1 0 0 0 0 0 0 212940
0.010956 -0.008532 0.164445 -0.508007 0.691005 -2.425640 -0.006656 1 0 0 0 0 0 0 213948
0.010875 -0.008482 0.164160 -0.229735 0.238446 -0.795823 -0.006687 1 0 0 0 0 0 0 214946
0.010802 -0.008494 0.163911 -0.314496 0.999679 -1.090477 -0.006719 1 0 0 0 0 0 0 215964
0.010720 -0.008484 0.163663 -0.208748 0.794247 -1.124169 -0.006750 1 0 0 0 0 0 0 216961
0.010677 -0.008452 0.163497 -0.699828 0.495233 -2.210245 -0.006781 1 0 0 0 0 0 0 217949
0.010593 -0.008453 0.163195 -0.204671 0.888227 -0.524406 -0.006813 1 0 0 0 0 0 0 218960
0.010508 -0.008440 0.162932 -0.155081 0.754162 -0.868426 -0.006844 1 0 0 0 0 0 0 219960
0.010423 -0.008423 0.162676 -0.132887 0.685001 -0.987804 -0.006876 1 0 0 0 0 0 0 220967
0.010336 -0.008404 0.162421 -0.117602 0.659423 -0.996829 -0.006907 1 0 0 0 0 0 0 221961
0.010250 -0.008384 0.162165 -0.105876 0.649353 -0.976902 -0.006938 1 0 0 0 0 0 0 222959
0.010194 -0.008372 0.161893 -0.518073 0.745784 -0.773084 -0.006968 1 0 0 0 0 0 0 223929
0.010115 -0.008354 0.161631 -0.240560 0.679586 -0.867421 -0.007000 1 0 0 0 0 0 0 224960
0.010029 -0.008334 0.161370 -0.123825 0.648852 -0.878448 -0.007032 1 0 0 0 0 0 0 225959
0.009973 -0.008320 0.161094 -0.505824 0.738754 -0.680527 -0.007063 1 0 0 0 0 0 0 226958
0.009893 -0.008301 0.160828 -0.219989 0.670781 -0.776369 -0.007094 1 0 0 0 0 0 0 227959
0.009828 -0.008251 0.160542 -0.392703 0.266117 -0.523380 -0.007124 1 0 0 0 0 0 0 228929
0.009745 -0.008222 0.160272 -0.169301 0.499554 -0.684835 -0.007157 1 0 0 0 0 0 0 229958
0.009634 -0.008226 0.159993 0.228811 0.946641 -0.582141 -0.007188 1 0 0 0 0 0 0 230958
0.009570 -0.008217 0.159708 -0.358544 0.837947 -0.476966 -0.007219 1 0 0 0 0 0 0 231957
0.009487 -0.008198 0.159434 -0.149389 0.687321 -0.604386 -0.007250 1 0 0 0 0 0 0 232952
0.009364 -0.008167 0.159144 0.386005 0.517737 -0.396072 -0.007281 1 0 0 0 0 0 0 233929
0.009308 -0.008185 0.158860 -0.419287 1.152307 -0.437221 -0.007312 1 0 0 0 0 0 0 234929
0.009226 -0.008171 0.158583 -0.155649 0.802880 -0.523821 -0.007344 1 0 0 0 0 0 0 235957
0.009136 -0.008149 0.158307 -0.035070 0.660752 -0.524403 -0.007375 1 0 0 0 0 0 0 236960
0.009077 -0.008133 0.158015 -0.415563 0.718620 -0.315452 -0.007406 1 0 0 0 0 0 0 237956
0.008993 -0.008110 0.157734 -0.129906 0.643261 -0.412172 -0.007438 1 0 0 0 0 0 0 238957
0.008935 -0.008093 0.157439 -0.433963 0.711629 -0.235499 -0.007469 1 0 0 0 0 0 0 239958
0.008851 -0.008069 0.157155 -0.125442 0.637941 -0.340478 -0.007500 1 0 0 0 0 0 0 240960
0.008761 -0.008044 0.156872 -0.001097 0.605475 -0.349184 -0.007531 1 0 0 0 0 0 0 241956
0.008700 -0.008025 0.156573 -0.380792 0.694208 -0.138948 -0.007563 1 0 0 0 0 0 0 242958
0.008616 -0.008001 0.156286 -0.095605 0.627399 -0.236762 -0.007594 1 0 0 0 0 0 0 243958
0.008559 -0.008005 0.156090 -0.430735 0.990685 -1.448973 -0.007625 1 0 0 0 0 0 0 244945
0.008480 -0.007997 0.155721 -0.178606 0.880518 0.720583 -0.007657 1 0 0 0 0 0 0 245958
0.008392 -0.007976 0.155417 -0.017971 0.697986 0.108383 -0.007688 1 0 0 0 0 0 0 246958
0.008350 -0.007962 0.155225 -0.608708 0.774915 -1.412324 -0.007718 1 0 0 0 0 0 0 247932
0.008260 -0.007969 0.154877 -0.040347 1.053306 0.489226 -0.007754 1 0 0 0 0 0 0 249083
0.008168 -0.007950 0.154574 0.053229 0.756302 0.113171 -0.007785 1 0 0 0 0 0 0 250061
0.008075 -0.007924 0.154279 0.088823 0.632320 -0.002813 -0.007817 1 0 0 0 0 0 0 251081
0.008053 -0.007914 0.154076 -0.843070 0.823264 -1.206632 -0.007846 1 0 0 0 0 0 0 252010
0.007968 -0.007887 0.153709 -0.109605 0.627237 0.817128 -0.007878 1 0 0 0 0 0 0 253058
0.007911 -0.007890 0.153498 -0.402345 0.996186 -0.980472 -0.007908 1 0 0 0 0 0 0 254012
0.007834 -0.007882 0.153145 -0.158279 0.895843 0.706980 -0.007940 1 0 0 0 0 0 0 255031
0.007794 -0.007870 0.152942 -0.619269 0.834463 -1.069152 -0.007970 1 0 0 0 0 0 0 255985
0.007695 -0.007841 0.152572 0.108418 0.609660 0.941453 -0.008003 1 0 0 0 0 0 0 257030
0.007651 -0.007825 0.152366 -0.538956 0.762087 -0.966705 -0.008033 1 0 0 0 0 0 0 258006
0.007551 -0.007795 0.152028 0.137752 0.589503 0.579843 -0.008065 1 0 0 0 0 0 0 259030
0.007507 -0.007778 0.151825 -0.520169 0.752117 -1.005419 -0.008096 1 0 0 0 0 0 0 260009
0.007415 -0.007781 0.151461 0.043752 1.020390 0.953623 -0.008128 1 0 0 0 0 0 0 261031
0.007379 -0.007794 0.151258 -0.632702 1.183698 -0.948941 -0.008158 1 0 0 0 0 0 0 262010
0.007317 -0.007791 0.150906 -0.346297 1.010205 0.843809 -0.008191 1 0 0 0 0 0 0 263057
0.007279 -0.007779 0.150699 -0.638658 0.864733 -0.850246 -0.008221 1 0 0 0 0 0 0 264010
0.007193 -0.007786 0.150365 -0.040093 1.104478 0.646023 -0.008253 1 0 0 0 0 0 0 265056
0.007151 -0.007775 0.150159 -0.547812 0.894806 -0.849661 -0.008283 1 0 0 0 0 0 0 266009
0.007075 -0.007722 0.149829 -0.151599 0.318251 0.637772 -0.008316 1 0 0 0 0 0 0 267049
0.007013 -0.007696 0.149632 -0.297344 0.617623 -0.941749 -0.008345 1 0 0 0 0 0 0 267992
0.006941 -0.007699 0.149288 -0.167414 1.030776 0.846276 -0.008375 1 0 0 0 0 0 0 268965
0.006880 -0.007682 0.149089 -0.300525 0.815567 -0.846155 -0.008406 1 0 0 0 0 0 0 269927
0.006823 -0.007663 0.148864 -0.368691 0.768491 -0.659614 -0.008437 1 0 0 0 0 0 0 270937
0.006724 -0.007665 0.148516 0.187749 1.035414 0.976311 -0.008468 1 0 0 0 0 0 0 271941
0.006682 -0.007655 0.148330 -0.487170 0.902099 -0.952870 -0.008500 1 0 0 0 0 0 0 272936
0.006581 -0.007626 0.147997 0.205559 0.650493 0.809102 -0.008531 1 0 0 0 0 0 0 273941
0.006559 -0.007614 0.147801 -0.744547 0.858031 -0.803312 -0.008562 1 0 0 0 0 0 0 274936
0.006521 -0.007598 0.147575 -0.643794 0.812217 -0.556158 -0.008593 1 0 0 0 0 0 0 275927
0.006437 -0.007601 0.147226 -0.008756 1.063267 1.110290 -0.008625 1 0 0 0 0 0 0 276950
0.006396 -0.007590 0.147038 -0.521248 0.912357 -0.813868 -0.008656 1 0 0 0 0 0 0 277927
0.006356 -0.007597 0.146821 -0.582437 1.128460 -0.610976 -0.008687 1 0 0 0 0 0 0 278936
0.006259 -0.007581 0.146466 0.167047 0.865832 1.232384 -0.008719 1 0 0 0 0 0 0 279951
0.006224 -0.007591 0.146283 -0.557230 1.163662 -0.805786 -0.008749 1 0 0 0 0 0 0 280931
0.006159 -0.007579 0.146070 -0.243526 0.922743 -0.618554 -0.008781 1 0 0 0 0 0 0 281931
0.006101 -0.007562 0.145836 -0.295298 0.833465 -0.284299 -0.008812 1 0 0 0 0 0 0 282926
0.006024 -0.007539 0.145491 -0.046871 0.746013 1.203922 -0.008844 1 0 0 0 0 0 0 283958
0.005984 -0.007524 0.145302 -0.515195 0.834003 -0.644502 -0.008875 1 0 0 0 0 0 0 284943
0.005918 -0.007500 0.145086 -0.202417 0.732141 -0.471178 -0.008906 1 0 0 0 0 0 0 285946
0.005859 -0.007476 0.144848 -0.265782 0.735500 -0.151292 -0.008937 1 0 0 0 0 0 0 286930
0.005811 -0.007477 0.144608 -0.413105 1.051041 -0.068564 -0.008969 1 0 0 0 0 0 0 287950
0.005741 -0.007462 0.144370 -0.136801 0.878183 -0.076706 -0.009000 1 0 0 0 0 0 0 288946
0.005688 -0.007467 0.144130 -0.320674 1.120910 -0.016557 -0.009031 1 0 0 0 0 0 0 289944
0.005615 -0.007460 0.143780 -0.071461 0.993633 1.438944 -0.009062 1 0 0 0 0 0 0 290926
0.005583 -0.007470 0.143595 -0.589481 1.202823 -0.529492 -0.009093 1 0 0 0 0 0 0 291919
0.005521 -0.007458 0.143378 -0.234329 0.944305 -0.308652 -0.009124 1 0 0 0 0 0 0 292914
0.005471 -0.007463 0.143145 -0.358792 1.148932 -0.050888 -0.009156 1 0 0 0 0 0 0 293941
0.005400 -0.007456 0.142799 -0.089916 1.008051 1.479034 -0.009187 1 0 0 0 0 0 0 294925
0.005348 -0.007460 0.142624 -0.312523 1.150551 -0.570836 -0.009218 1 0 0 0 0 0 0 295924
0.005296 -0.007450 0.142399 -0.326727 0.973540 -0.121883 -0.009250 1 0 0 0 0 0 0 296945
0.005231 -0.007452 0.142173 -0.153871 1.112140 -0.031329 -0.009281 1 0 0 0 0 0 0 297944
0.005153 -0.007436 0.141939 0.042085 0.907364 0.103870 -0.009312 1 0 0 0 0 0 0 298946
0.005096 -0.007440 0.141697 -0.204979 1.138390 0.234825 -0.009344 1 0 0 0 0 0 0 299945
0.005022 -0.007425 0.141456 -0.006018 0.932363 0.261852 -0.009375 1 0 0 0 0 0 0 300944
0.004933 -0.007404 0.141104 0.213233 0.812197 1.745425 -0.009406 1 0 0 0 0 0 0 301956
0.004894 -0.007389 0.140936 -0.406342 0.900266 -0.482570 -0.009437 1 0 0 0 0 0 0 302943
0.004848 -0.007369 0.140713 -0.381231 0.832797 0.033655 -0.009468 1 0 0 0 0 0 0 303942
0.004787 -0.007365 0.140485 -0.166818 1.039524 0.159637 -0.009500 1 0 0 0 0 0 0 304942
0.004738 -0.007374 0.140245 -0.304587 1.229245 0.361373 -0.009531 1 0 0 0 0 0 0 305934
0.004695 -0.007389 0.140000 -0.399553 1.338004 0.474048 -0.009562 1 0 0 0 0 0 0 306935
0.004644 -0.007365 0.139766 -0.290850 0.834960 0.360526 -0.009593 1 0 0 0 0 0 0 307942
0.004600 -0.007363 0.139523 -0.375389 1.084555 0.495520 -0.009625 1 0 0 0 0 0 0 308942
0.004540 -0.007369 0.139287 -0.166527 1.203438 0.440920 -0.009656 1 0 0 0 0 0 0 309932
0.004486 -0.007359 0.139035 -0.210405 1.027510 0.666035 -0.009687 1 0 0 0 0 0 0 310942
0.004421 -0.007361 0.138795 -0.071413 1.154311 0.558180 -0.009718 1 0 0 0 0 0 0 311941
0.004350 -0.007368 0.138559 0.019309 1.236621 0.513243 -0.009750 1 0 0 0 0 0 0 312941
0.004305 -0.007343 0.138317 -0.300611 0.841974 0.621175 -0.009780 1 0 0 0 0 0 0 313912
0.004245 -0.007337 0.138081 -0.127034 1.039327 0.585514 -0.009812 1 0 0 0 0 0 0 314941
0.004177 -0.007339 0.137846 -0.003091 1.176450 0.581336 -0.009844 1 0 0 0 0 0 0 315943
0.004120 -0.007331 0.137622 -0.127756 1.046100 0.463839 -0.009875 1 0 0 0 0 0 0 316942
0.004073 -0.007336 0.137381 -0.275289 1.220123 0.701381 -0.009906 1 0 0 0 0 0 0 317939
0.004012 -0.007344 0.137145 -0.096249 1.278572 0.696915 -0.009937 1 0 0 0 0 0 0 318942
0.003944 -0.007353 0.136910 0.022098 1.304823 0.703778 -0.009968 1 0 0 0 0 0 0 319923
0.003887 -0.007348 0.136685 -0.105154 1.117246 0.589368 -0.010000 1 0 0 0 0 0 0 320939
0.003821 -0.007350 0.136454 0.008628 1.201543 0.685903 -0.010031 1 0 0 0 0 0 0 321929
0.003771 -0.007360 0.136210 -0.177518 1.323119 0.900412 -0.010062 1 0 0 0 0 0 0 322939
0.003723 -0.007356 0.135981 -0.225438 1.139067 0.739250 -0.010094 1 0 0 0 0 0 0 323943
0.003676 -0.007343 0.135759 -0.240382 1.018154 0.669259 -0.010125 1 0 0 0 0 0 0 324944
0.003615 -0.007341 0.135529 -0.053301 1.152361 0.795896 -0.010156 1 0 0 0 0 0 0 325941
0.003562 -0.007330 0.135305 -0.129640 1.043602 0.741192 -0.010187 1 0 0 0 0 0 0 326941
0.003539 -0.007340 0.135081 -0.529144 1.314593 0.770178 -0.010218 1 0 0 0 0 0 0 327940
0.003490 -0.007349 0.134850 -0.228621 1.338567 0.898555 -0.010249 1 0 0 0 0 0 0 328931
0.003443 -0.007343 0.134626 -0.216991 1.145481 0.840155 -0.010281 1 0 0 0 0 0 0 329939
0.003403 -0.007351 0.134412 -0.308140 1.312172 0.722242 -0.010312 1 0 0 0 0 0 0 330942
0.003346 -0.007359 0.134184 -0.085374 1.331879 0.925307 -0.010343 1 0 0 0 0 0 0 331939
0.003302 -0.007374 0.133969 -0.221610 1.429727 0.805251 -0.010375 1 0 0 0 0 0 0 332941
0.003271 -0.007356 0.133761 -0.414002 1.005170 0.718959 -0.010406 1 0 0 0 0 0 0 333926
0.003206 -0.007368 0.133554 0.029077 1.360406 0.729710 -0.010437 1 0 0 0 0 0 0 334934
0.003150 -0.007362 0.133339 -0.052672 1.175163 0.863795 -0.010468 1 0 0 0 0 0 0 335925
0.003107 -0.007370 0.133128 -0.208706 1.332714 0.842292 -0.010499 1 0 0 0 0 0 0 336934
0.003062 -0.007362 0.132912 -0.210947 1.153892 0.947351 -0.010530 1 0 0 0 0 0 0 337925
0.003024 -0.007369 0.132700 -0.289003 1.323629 0.912970 -0.010562 1 0 0 0 0 0 0 338933
0.002989 -0.007383 0.132491 -0.333726 1.434487 0.909546 -0.010593 1 0 0 0 0 0 0 339924
0.002935 -0.007393 0.132264 -0.083811 1.405149 1.172313 -0.010625 1 0 0 0 0 0 0 340935
0.002892 -0.007408 0.132048 -0.202755 1.477867 1.072506 -0.010655 1 0 0 0 0 0 0 341925
0.002855 -0.007426 0.131837 -0.283552 1.521455 1.032156 -0.010687 1 0 0 0 0 0 0 342933
0.002806 -0.007459 0.131617 -0.138602 1.736497 1.176797 -0.010718 1 0 0 0 0 0 0 343925
0.002747 -0.007481 0.131415 0.023951 1.622016 0.978407 -0.010750 1 0 0 0 0 0 0 344938
0.002702 -0.007502 0.131209 -0.135782 1.594862 1.040593 -0.010781 1 0 0 0 0 0 0 345931
0.002649 -0.007536 0.130990 -0.054335 1.778481 1.238804 -0.010812 1 0 0 0 0 0 0 346940
0.002582 -0.007537 0.130781 0.158107 1.371936 1.166605 -0.010843 1 0 0 0 0 0 0 347922
0.002532 -0.007547 0.130572 -0.052476 1.451144 1.183234 -0.010875 1 0 0 0 0 0 0 348945
0.002492 -0.007562 0.130363 -0.187898 1.520885 1.211877 -0.010906 1 0 0 0 0 0 0 349944
0.002457 -0.007578 0.130154 -0.257362 1.560878 1.243079 -0.010937 1 0 0 0 0 0 0 350942
0.002404 -0.007592 0.129956 -0.036963 1.528211 1.129505 -0.010969 1 0 0 0 0 0 0 351944
0.002362 -0.007607 0.129751 -0.150635 1.560017 1.237513 -0.010999 1 0 0 0 0 0 0 352932
0.002326 -0.007624 0.129543 -0.229556 1.585350 1.311255 -0.011031 1 0 0 0 0 0 0 353945
0.002279 -0.007658 0.129353 -0.100309 1.823945 1.108956 -0.011062 1 0 0 0 0 0 0 354941
0.002254 -0.007669 0.129162 -0.365785 1.555356 1.132966 -0.011093 1 0 0 0 0 0 0 355941
0.002207 -0.007679 0.128971 -0.097391 1.515317 1.169109 -0.011124 1 0 0 0 0 0 0 356913
0.002168 -0.007693 0.128768 -0.172782 1.561528 1.348451 -0.011156 1 0 0 0 0 0 0 357940
0.002115 -0.007704 0.128572 0.020610 1.542585 1.304986 -0.011187 1 0 0 0 0 0 0 358940
0.002072 -0.007718 0.128367 -0.107556 1.582813 1.441486 -0.011218 1 0 0 0 0 0 0 359938
0.002037 -0.007736 0.128190 -0.205037 1.649115 1.126989 -0.011250 1 0 0 0 0 0 0 360943
0.001999 -0.007735 0.128014 -0.170082 1.405570 1.095795 -0.011281 1 0 0 0 0 0 0 361948
0.001964 -0.007742 0.127817 -0.213550 1.494020 1.401930 -0.011312 1 0 0 0 0 0 0 362940
0.001919 -0.007770 0.127631 -0.074117 1.788717 1.313315 -0.011344 1 0 0 0 0 0 0 363945
0.001862 -0.007788 0.127441 0.097601 1.687240 1.384784 -0.011375 1 0 0 0 0 0 0 364946
0.001820 -0.007808 0.127269 -0.064264 1.705696 1.184574 -0.011406 1 0 0 0 0 0 0 365941
0.001764 -0.007821 0.127084 0.093976 1.627556 1.358975 -0.011437 1 0 0 0 0 0 0 366940
0.001742 -0.007841 0.126903 -0.310991 1.730619 1.355877 -0.011468 1 0 0 0 0 0 0 367941
0.001696 -0.007855 0.126715 -0.052880 1.653762 1.475433 -0.011500 1 0 0 0 0 0 0 368942
0.001659 -0.007873 0.126543 -0.134597 1.697814 1.293650 -0.011531 1 0 0 0 0 0 0 369941
0.001607 -0.007884 0.126358 0.065411 1.633718 1.476722 -0.011562 1 0 0 0 0 0 0 370940
0.001586 -0.007904 0.126177 -0.315802 1.743950 1.475941 -0.011593 1 0 0 0 0 0 0 371940
0.001555 -0.007904 0.126000 -0.225039 1.490947 1.448417 -0.011625 1 0 0 0 0 0 0 372942
0.001512 -0.007927 0.125821 -0.053880 1.783064 1.494466 -0.011656 1 0 0 0 0 0 0 373939
0.001477 -0.007948 0.125653 -0.129492 1.796089 1.384960 -0.011687 1 0 0 0 0 0 0 374939
0.001439 -0.007948 0.125481 -0.100169 1.518033 1.456356 -0.011719 1 0 0 0 0 0 0 375942
0.001406 -0.007958 0.125315 -0.157860 1.622459 1.402765 -0.011749 1 0 0 0 0 0 0 376912
0.001362 -0.007985 0.125141 -0.016690 1.877374 1.541478 -0.011781 1 0 0 0 0 0 0 377943
0.001327 -0.008009 0.124974 -0.102295 1.854310 1.475622 -0.011811 1 0 0 0 0 0 0 378909
0.001276 -0.008026 0.124822 0.088208 1.775509 1.311021 -0.011843 1 0 0 0 0 0 0 379940
0.001231 -0.008023 0.124655 0.045393 1.509911 1.505614 -0.011875 1 0 0 0 0 0 0 380938
0.001194 -0.008030 0.124491 -0.069092 1.628716 1.510800 -0.011906 1 0 0 0 0 0 0 381938
0.001162 -0.008043 0.124329 -0.133911 1.714582 1.522506 -0.011937 1 0 0 0 0 0 0 382940
0.001114 -0.008055 0.124178 0.080314 1.710334 1.399387 -0.011968 1 0 0 0 0 0 0 383940
0.001089 -0.008056 0.124031 -0.202366 1.577589 1.350672 -0.012000 1 0 0 0 0 0 0 384940
0.001063 -0.008065 0.123875 -0.209205 1.673009 1.498809 -0.012031 1 0 0 0 0 0 0 385927
0.001017 -0.008074 0.123726 0.046499 1.691479 1.440790 -0.012062 1 0 0 0 0 0 0 386937
0.000981 -0.008087 0.123569 -0.040562 1.748648 1.568816 -0.012093 1 0 0 0 0 0 0 387937
0.000944 -0.008085 0.123431 -0.032272 1.561891 1.350044 -0.012125 1 0 0 0 0 0 0 388942
0.000911 -0.008093 0.123278 -0.091731 1.665820 1.554944 -0.012156 1 0 0 0 0 0 0 389941
0.000863 -0.008101 0.123130 0.116801 1.694558 1.529489 -0.012187 1 0 0 0 0 0 0 390939
0.000825 -0.008113 0.122973 0.004785 1.757904 1.670552 -0.012218 1 0 0 0 0 0 0 391939
0.000788 -0.008111 0.122836 0.000766 1.576195 1.456513 -0.012250 1 0 0 0 0 0 0 392941
0.000737 -0.008114 0.122694 0.178718 1.630129 1.519688 -0.012281 1 0 0 0 0 0 0 393942
0.000679 -0.008119 0.122550 0.289220 1.675277 1.572225 -0.012312 1 0 0 0 0 0 0 394937
0.000650 -0.008117 0.122406 -0.063510 1.581111 1.601029 -0.012343 1 0 0 0 0 0 0 395939
0.000610 -0.008140 0.122270 0.054604 1.908628 1.527164 -0.012375 1 0 0 0 0 0 0 396940
0.000558 -0.008155 0.122128 0.224948 1.847444 1.616653 -0.012405 1 0 0 0 0 0 0 397926
0.000513 -0.008154 0.121996 0.155153 1.627446 1.523047 -0.012437 1 0 0 0 0 0 0 398937
0.000459 -0.008157 0.121856 0.277340 1.666452 1.644645 -0.012468 1 0 0 0 0 0 0 399933
0.000432 -0.008153 0.121714 -0.054195 1.585838 1.709735 -0.012499 1 0 0 0 0 0 0 400923
0.000387 -0.008155 0.121570 0.152076 1.657503 1.761095 -0.012531 1 0 0 0 0 0 0 401932
0.000345 -0.008147 0.121437 0.127583 1.536779 1.644910 -0.012562 1 0 0 0 0 0 0 402923
0.000312 -0.008154 0.121317 0.028082 1.719119 1.494404 -0.012593 1 0 0 0 0 0 0 403932
0.000264 -0.008160 0.121181 0.217582 1.740263 1.707030 -0.012624 1 0 0 0 0 0 0 404923
0.000221 -0.008154 0.121051 0.171517 1.582738 1.671719 -0.012656 1 0 0 0 0 0 0 405932
0.000187 -0.008162 0.120931 0.060025 1.746583 1.552396 -0.012687 1 0 0 0 0 0 0 406923
0.000133 -0.008152 0.120818 0.316310 1.540270 1.479879 -0.012718 1 0 0 0 0 0 0 407932
0.000088 -0.008137 0.120696 0.239680 1.455692 1.607181 -0.012749 1 0 0 0 0 0 0 408923
0.000053 -0.008140 0.120579 0.106145 1.679675 1.571683 -0.012781 1 0 0 0 0 0 0 409932
0.000017 -0.008131 0.120456 0.108626 1.558584 1.674856 -0.012812 1 0 0 0 0 0 0 410926
-0.000032 -0.008134 0.120350 0.283307 1.687977 1.484666 -0.012844 1 0 0 0 0 0 0 411946
-0.000075 -0.008124 0.120231 0.228757 1.557202 1.659717 -0.012875 1 0 0 0 0 0 0 412953
-0.000109 -0.008130 0.120115 0.112909 1.737470 1.649851 -0.012906 1 0 0 0 0 0 0 413936
-0.000163 -0.008119 0.120003 0.365045 1.544423 1.621502 -0.012937 1 0 0 0 0 0 0 414931
-0.000189 -0.008111 0.119902 0.045133 1.559805 1.498495 -0.012968 1 0 0 0 0 0 0 415931
-0.000239 -0.008092 0.119795 0.322890 1.433688 1.579535 -0.013000 1 0 0 0 0 0 0 416935
-0.000276 -0.008093 0.119684 0.194282 1.667429 1.664802 -0.013031 1 0 0 0 0 0 0 417935
-0.000313 -0.008086 0.119594 0.180206 1.602608 1.417106 -0.013062 1 0 0 0 0 0 0 418935
-0.000362 -0.008088 0.119499 0.346227 1.710372 1.467453 -0.013093 1 0 0 0 0 0 0 419936
-0.000386 -0.008085 0.119404 0.046443 1.666072 1.496979 -0.013125 1 0 0 0 0 0 0 420942
-0.000435 -0.008070 0.119300 0.338186 1.493899 1.645898 -0.013156 1 0 0 0 0 0 0 421939
-0.000477 -0.008055 0.119212 0.293753 1.488288 1.458886 -0.013187 1 0 0 0 0 0 0 422938
-0.000498 -0.008044 0.119119 0.015893 1.536690 1.520344 -0.013218 1 0 0 0 0 0 0 423939
-0.000539 -0.008044 0.119024 0.254676 1.684786 1.581085 -0.013250 1 0 0 0 0 0 0 424938
-0.000577 -0.008037 0.118939 0.252825 1.609625 1.462953 -0.013281 1 0 0 0 0 0 0 425937
-0.000614 -0.008025 0.118858 0.242750 1.553328 1.417779 -0.013312 1 0 0 0 0 0 0 426937
-0.000651 -0.008012 0.118779 0.239717 1.522260 1.411782 -0.013343 1 0 0 0 0 0 0 427942
-0.000681 -0.008017 0.118708 0.166209 1.762957 1.308781 -0.013377 1 0 0 0 0 0 0 429012
-0.000714 -0.008012 0.118632 0.199205 1.652418 1.383381 -0.013408 1 0 0 0 0 0 0 430011
-0.000748 -0.008001 0.118554 0.225525 1.576615 1.430882 -0.013439 1 0 0 0 0 0 0 430989
-0.000802 -0.007984 0.118487 0.481709 1.488753 1.319803 -0.013471 1 0 0 0 0 0 0 432022
-0.000846 -0.007968 0.118412 0.401070 1.484500 1.417159 -0.013501 1 0 0 0 0 0 0 432985
-0.000880 -0.007971 0.118343 0.268240 1.745288 1.362621 -0.013533 1 0 0 0 0 0 0 434014
-0.000915 -0.007965 0.118267 0.269105 1.647593 1.456024 -0.013564 1 0 0 0 0 0 0 435013
-0.000968 -0.007950 0.118200 0.518318 1.529628 1.370661 -0.013595 1 0 0 0 0 0 0 435983
-0.001007 -0.007954 0.118134 0.360529 1.764320 1.364925 -0.013626 1 0 0 0 0 0 0 436983
-0.001032 -0.007935 0.118072 0.168200 1.496141 1.330288 -0.013657 1 0 0 0 0 0 0 437982
-0.001074 -0.007933 0.118018 0.387687 1.689559 1.227755 -0.013693 1 0 0 0 0 0 0 439133
-0.001113 -0.007924 0.117947 0.369420 1.612124 1.442269 -0.013721 1 0 0 0 0 0 0 440007
-0.001150 -0.007915 0.117902 0.354505 1.605463 1.143802 -0.013751 1 0 0 0 0 0 0 440982
-0.001187 -0.007901 0.117835 0.345306 1.553623 1.416407 -0.013783 1 0 0 0 0 0 0 442009
-0.001240 -0.007883 0.117771 0.582895 1.482810 1.420917 -0.013814 1 0 0 0 0 0 0 443007
-0.001285 -0.007868 0.117729 0.497779 1.532786 1.152419 -0.013846 1 0 0 0 0 0 0 444012
-0.001325 -0.007853 0.117662 0.433050 1.515989 1.445875 -0.013876 1 0 0 0 0 0 0 444983
-0.001363 -0.007840 0.117619 0.407071 1.555355 1.188455 -0.013907 1 0 0 0 0 0 0 445984
-0.001411 -0.007840 0.117571 0.557682 1.733473 1.225050 -0.013938 1 0 0 0 0 0 0 446981
-0.001441 -0.007819 0.117515 0.329441 1.476488 1.352583 -0.013970 1 0 0 0 0 0 0 447980
-0.001486 -0.007816 0.117463 0.511685 1.680991 1.322335 -0.014001 1 0 0 0 0 0 0 448981
-0.001531 -0.007790 0.117416 0.551377 1.402628 1.268435 -0.014032 1 0 0 0 0 0 0 449980
-0.001572 -0.007771 0.117379 0.497085 1.473845 1.138444 -0.014064 1 0 0 0 0 0 0 451006
-0.001604 -0.007772 0.117323 0.386119 1.737863 1.382294 -0.014096 1 0 0 0 0 0 0 452017
-0.001643 -0.007749 0.117275 0.477887 1.440143 1.324209 -0.014127 1 0 0 0 0 0 0 453011
-0.001681 -0.007731 0.117238 0.469540 1.495781 1.182819 -0.014162 1 0 0 0 0 0 0 454134
-0.001717 -0.007717 0.117204 0.462973 1.539281 1.126435 -0.014189 1 0 0 0 0 0 0 454989
-0.001753 -0.007704 0.117172 0.462697 1.562017 1.111387 -0.014220 1 0 0 0 0 0 0 456005
-0.001789 -0.007691 0.117140 0.466283 1.573461 1.111777 -0.014252 1 0 0 0 0 0 0 457015
-0.001830 -0.007660 0.117100 0.544724 1.327258 1.232225 -0.014282 1 0 0 0 0 0 0 457981
-0.001868 -0.007639 0.117065 0.523867 1.431919 1.178744 -0.014317 1 0 0 0 0 0 0 459105
-0.001904 -0.007623 0.117033 0.510652 1.505028 1.155803 -0.014349 1 0 0 0 0 0 0 460134
-0.001940 -0.007609 0.117001 0.507220 1.542844 1.152422 -0.014377 1 0 0 0 0 0 0 461008
-0.001976 -0.007596 0.116969 0.509326 1.562762 1.157204 -0.014411 1 0 0 0 0 0 0 462107
-0.001999 -0.007571 0.116949 0.355968 1.412058 1.006789 -0.014443 1 0 0 0 0 0 0 463130
-0.002029 -0.007553 0.116922 0.422572 1.474831 1.100154 -0.014474 1 0 0 0 0 0 0 464105
-0.002061 -0.007537 0.116892 0.474282 1.523601 1.152359 -0.014505 1 0 0 0 0 0 0 465105
-0.002083 -0.007512 0.116873 0.347624 1.390305 1.019792 -0.014536 1 0 0 0 0 0 0 466114
-0.002111 -0.007493 0.116845 0.427563 1.462025 1.119477 -0.014564 1 0 0 0 0 0 0 466985
-0.002131 -0.007465 0.116827 0.328054 1.355230 1.016203 -0.014599 1 0 0 0 0 0 0 468129
-0.002158 -0.007445 0.116800 0.422856 1.442458 1.127457 -0.014630 1 0 0 0 0 0 0 469113
-0.002172 -0.007436 0.116791 0.259020 1.594025 0.912187 -0.014662 1 0 0 0 0 0 0 470129
-0.002196 -0.007424 0.116767 0.384651 1.584965 1.086911 -0.014689 1 0 0 0 0 0 0 470987
-0.002214 -0.007401 0.116750 0.315242 1.417907 1.019972 -0.014724 1 0 0 0 0 0 0 472110
-0.002229 -0.007370 0.116735 0.267975 1.312834 0.986851 -0.014753 1 0 0 0 0 0 0 473055
-0.002253 -0.007349 0.116709 0.401820 1.415614 1.135221 -0.014780 1 0 0 0 0 0 0 473922
-0.002266 -0.007339 0.116700 0.259543 1.577553 0.933925 -0.014816 1 0 0 0 0 0 0 475056
-0.002277 -0.007315 0.116688 0.238067 1.413522 0.956015 -0.014843 1 0 0 0 0 0 0 475921
-0.002289 -0.007285 0.116676 0.233796 1.306724 0.976157 -0.014878 1 0 0 0 0 0 0 477056
-0.002312 -0.007263 0.116650 0.391204 1.409563 1.145241 -0.014909 1 0 0 0 0 0 0 478045
-0.002329 -0.007234 0.116633 0.333082 1.320757 1.067417 -0.014940 1 0 0 0 0 0 0 479045
-0.002338 -0.007220 0.116627 0.219233 1.507328 0.913154 -0.014972 1 0 0 0 0 0 0 480054
-0.002347 -0.007195 0.116616 0.224648 1.370866 0.964871 -0.015003 1 0 0 0 0 0 0 481046
-0.002358 -0.007163 0.116603 0.235246 1.279239 0.996305 -0.015034 1 0 0 0 0 0 0 482054
-0.002375 -0.007160 0.116587 0.328557 1.640239 1.052421 -0.015066 1 0 0 0 0 0 0 483048
-0.002389 -0.007140 0.116572 0.301210 1.456216 1.039004 -0.015097 1 0 0 0 0 0 0 484053
-0.002402 -0.007112 0.116559 0.281237 1.324820 1.034167 -0.015129 1 0 0 0 0 0 0 485063
-0.002408 -0.007098 0.116554 0.200259 1.501875 0.918072 -0.015156 1 0 0 0 0 0 0 485950
-0.002417 -0.007072 0.116543 0.223524 1.363814 0.985106 -0.015190 1 0 0 0 0 0 0 487044
-0.002421 -0.007060 0.116540 0.171818 1.521221 0.904533 -0.015222 1 0 0 0 0 0 0 488053
-0.002429 -0.007035 0.116530 0.210552 1.371611 0.984604 -0.015249 1 0 0 0 0 0 0 488920
-0.002451 -0.007019 0.116536 0.406797 1.473663 0.773819 -0.015281 1 0 0 0 0 0 0 489929
-0.002467 -0.006992 0.116530 0.356635 1.337893 0.928771 -0.015316 1 0 0 0 0 0 0 491057
-0.002475 -0.006978 0.116527 0.247810 1.502851 0.890233 -0.015347 1 0 0 0 0 0 0 492058
-0.002485 -0.006953 0.116518 0.256113 1.359184 0.986486 -0.015378 1 0 0 0 0 0 0 493036
-0.002490 -0.006940 0.116514 0.197203 1.514339 0.915900 -0.015409 1 0 0 0 0 0 0 494050
-0.002492 -0.006934 0.116513 0.160911 1.613398 0.881899 -0.015437 1 0 0 0 0 0 0 494927
-0.002499 -0.006912 0.116504 0.213354 1.417225 0.988537 -0.015471 1 0 0 0 0 0 0 496034
-0.002502 -0.006902 0.116501 0.177442 1.543996 0.922131 -0.015503 1 0 0 0 0 0 0 497052
-0.002509 -0.006878 0.116491 0.224046 1.379617 1.007826 -0.015530 1 0 0 0 0 0 0 497925
-0.002513 -0.006866 0.116487 0.184545 1.523927 0.933267 -0.015562 1 0 0 0 0 0 0 498923
-0.002533 -0.006856 0.116496 0.398271 1.567999 0.763783 -0.015597 1 0 0 0 0 0 0 500042
-0.002548 -0.006833 0.116490 0.362425 1.384436 0.942609 -0.015628 1 0 0 0 0 0 0 501054
-0.002556 -0.006821 0.116488 0.261795 1.523811 0.912702 -0.015660 1 0 0 0 0 0 0 502056
-0.002560 -0.006815 0.116487 0.202927 1.616329 0.893971 -0.015687 1 0 0 0 0 0 0 502929
-0.002567 -0.006793 0.116478 0.243835 1.417125 1.006284 -0.015717 1 0 0 0 0 0 0 503902
-0.002571 -0.006783 0.116475 0.202413 1.542808 0.941714 -0.015753 1 0 0 0 0 0 0 505038
-0.002591 -0.006774 0.116484 0.415435 1.576477 0.775465 -0.015780 1 0 0 0 0 0 0 505924
-0.002601 -0.006769 0.116487 0.307930 1.637757 0.837219 -0.015816 1 0 0 0 0 0 0 507050
-0.002611 -0.006748 0.116479 0.304613 1.427298 0.990035 -0.015847 1 0 0 0 0 0 0 508050
-0.002616 -0.006737 0.116477 0.239393 1.548037 0.940246 -0.015878 1 0 0 0 0 0 0 509052
-0.002619 -0.006732 0.116476 0.200028 1.630653 0.913832 -0.015909 1 0 0 0 0 0 0 510048
-0.002644 -0.006707 0.116477 0.491388 1.375803 0.889541 -0.015941 1 0 0 0 0 0 0 511049
-0.002656 -0.006695 0.116477 0.361756 1.513342 0.895646 -0.015968 1 0 0 0 0 0 0 511922
-0.002662 -0.006688 0.116477 0.269666 1.610905 0.900420 -0.016003 1 0 0 0 0 0 0 513034
-0.002654 -0.006673 0.116489 0.063849 1.502283 0.745496 -0.016034 1 0 0 0 0 0 0 514049
-0.002654 -0.006646 0.116484 0.169243 1.339611 0.951690 -0.016066 1 0 0 0 0 0 0 515047
-0.002655 -0.006633 0.116482 0.174988 1.499249 0.932715 -0.016097 1 0 0 0 0 0 0 516048
-0.002673 -0.006622 0.116492 0.413788 1.552422 0.783850 -0.016124 1 0 0 0 0 0 0 516916
-0.002682 -0.006617 0.116495 0.319170 1.624357 0.851456 -0.016159 1 0 0 0 0 0 0 518048
-0.002687 -0.006614 0.116496 0.251227 1.668202 0.887513 -0.016191 1 0 0 0 0 0 0 519050
-0.002713 -0.006590 0.116498 0.527583 1.393829 0.887670 -0.016222 1 0 0 0 0 0 0 520048
-0.002726 -0.006578 0.116498 0.390460 1.522433 0.902004 -0.016253 1 0 0 0 0 0 0 521051
-0.002720 -0.006560 0.116510 0.137392 1.453180 0.751546 -0.016284 1 0 0 0 0 0 0 522048
-0.002736 -0.006547 0.116525 0.386788 1.510872 0.706290 -0.016316 1 0 0 0 0 0 0 523049
-0.002743 -0.006540 0.116529 0.312167 1.599503 0.823889 -0.016347 1 0 0 0 0 0 0 524051
-0.002747 -0.006536 0.116531 0.256098 1.654418 0.878669 -0.016378 1 0 0 0 0 0 0 525044
-0.002772 -0.006512 0.116533 0.538971 1.386119 0.885991 -0.016409 1 0 0 0 0 0 0 526051
-0.002773 -0.006487 0.116545 0.247773 1.355823 0.744553 -0.016441 1 0 0 0 0 0 0 527050
-0.002773 -0.006475 0.116549 0.212202 1.507928 0.837288 -0.016472 1 0 0 0 0 0 0 528048
-0.002774 -0.006468 0.116551 0.206549 1.604943 0.884361 -0.016503 1 0 0 0 0 0 0 529052
-0.002780 -0.006449 0.116573 0.289570 1.444724 0.611735 -0.016534 1 0 0 0 0 0 0 530048
-0.002783 -0.006439 0.116581 0.254736 1.547318 0.776081 -0.016566 1 0 0 0 0 0 0 531048
-0.002784 -0.006433 0.116584 0.231543 1.623284 0.859515 -0.016597 1 0 0 0 0 0 0 532049
-0.002773 -0.006418 0.116597 0.062723 1.504504 0.734281 -0.016628 1 0 0 0 0 0 0 533050
-0.002791 -0.006388 0.116602 0.428622 1.287255 0.818101 -0.016659 1 0 0 0 0 0 0 534048
-0.002788 -0.006360 0.116616 0.193329 1.298389 0.716437 -0.016691 1 0 0 0 0 0 0 535048
-0.002786 -0.006346 0.116621 0.187601 1.474009 0.824013 -0.016722 1 0 0 0 0 0 0 536047
-0.002792 -0.006323 0.116644 0.281389 1.369453 0.585156 -0.016753 1 0 0 0 0 0 0 537045
-0.002783 -0.006298 0.116664 0.095588 1.340119 0.604625 -0.016784 1 0 0 0 0 0 0 538049
-0.002778 -0.006286 0.116671 0.134609 1.489956 0.777116 -0.016815 1 0 0 0 0 0 0 539039
-0.002782 -0.006263 0.116695 0.253284 1.372984 0.563035 -0.016847 1 0 0 0 0 0 0 540047
-0.002783 -0.006251 0.116704 0.237960 1.501003 0.748615 -0.016878 1 0 0 0 0 0 0 541039
-0.002772 -0.006232 0.116718 0.067083 1.427306 0.682057 -0.016909 1 0 0 0 0 0 0 542048
-0.002760 -0.006192 0.116726 0.032598 1.124362 0.765075 -0.016940 1 0 0 0 0 0 0 543038
-0.002772 -0.006167 0.116739 0.348797 1.302452 0.707585 -0.016972 1 0 0 0 0 0 0 544047
-0.002766 -0.006143 0.116755 0.144379 1.311352 0.653960 -0.017003 1 0 0 0 0 0 0 545045
-0.002751 -0.006118 0.116773 0.002588 1.304852 0.630211 -0.017034 1 0 0 0 0 0 0 546052
-0.002750 -0.006088 0.116800 0.166874 1.246715 0.485952 -0.017065 1 0 0 0 0 0 0 547043
-0.002749 -0.006073 0.116810 0.188919 1.421041 0.708956 -0.017097 1 0 0 0 0 0 0 548051
-0.002736 -0.006053 0.116825 0.038048 1.372150 0.656927 -0.017129 1 0 0 0 0 0 0 549063
-0.002718 -0.006030 0.116842 -0.057142 1.330397 0.624181 -0.017159 1 0 0 0 0 0 0 550050
-0.002715 -0.006002 0.116870 0.132465 1.253720 0.475833 -0.017191 1 0 0 0 0 0 0 551065
-0.002701 -0.005975 0.116891 0.009049 1.255098 0.540285 -0.017223 1 0 0 0 0 0 0 552075
-0.002682 -0.005949 0.116911 -0.076729 1.259780 0.572090 -0.017254 1 0 0 0 0 0 0 553064
-0.002691 -0.005931 0.116927 0.276338 1.373701 0.604941 -0.017285 1 0 0 0 0 0 0 554059
-0.002683 -0.005909 0.116945 0.096466 1.330410 0.593891 -0.017315 1 0 0 0 0 0 0 555042
-0.002667 -0.005886 0.116963 -0.032216 1.296582 0.585891 -0.017347 1 0 0 0 0 0 0 556058
-0.002665 -0.005857 0.116991 0.139222 1.225275 0.447292 -0.017387 1 0 0 0 0 0 0 557324
-0.002652 -0.005830 0.117012 0.006271 1.228626 0.514687 -0.017410 1 0 0 0 0 0 0 558063
-0.002645 -0.005816 0.117019 0.074619 1.399329 0.704055 -0.017441 1 0 0 0 0 0 0 559059
-0.002653 -0.005774 0.117035 0.278858 1.042277 0.618622 -0.017472 1 0 0 0 0 0 0 560058
-0.002645 -0.005740 0.117052 0.086355 1.109596 0.583751 -0.017503 1 0 0 0 0 0 0 561060
-0.002641 -0.005722 0.117057 0.116466 1.330084 0.725313 -0.017534 1 0 0 0 0 0 0 562030
-0.002645 -0.005697 0.117081 0.229356 1.246767 0.500142 -0.017566 1 0 0 0 0 0 0 563060
-0.002635 -0.005672 0.117101 0.052341 1.229247 0.524413 -0.017597 1 0 0 0 0 0 0 564058
-0.002630 -0.005658 0.117108 0.097083 1.387168 0.697060 -0.017628 1 0 0 0 0 0 0 565060
-0.002615 -0.005639 0.117122 -0.024845 1.322712 0.617640 -0.017659 1 0 0 0 0 0 0 566050
-0.002614 -0.005613 0.117149 0.138887 1.219740 0.440394 -0.017691 1 0 0 0 0 0 0 567051
-0.002602 -0.005587 0.117170 0.000454 1.206502 0.493595 -0.017722 1 0 0 0 0 0 0 568061
-0.002595 -0.005573 0.117177 0.066255 1.368768 0.677230 -0.017753 1 0 0 0 0 0 0 569060
-0.002580 -0.005554 0.117191 -0.045166 1.306509 0.601897 -0.017785 1 0 0 0 0 0 0 570061
-0.002578 -0.005527 0.117218 0.123928 1.204543 0.425942 -0.017816 1 0 0 0 0 0 0 571056
-0.002577 -0.005513 0.117227 0.147799 1.357698 0.635415 -0.017847 1 0 0 0 0 0 0 572059
-0.002564 -0.005494 0.117242 -0.003986 1.295196 0.579602 -0.017878 1 0 0 0 0 0 0 573060
-0.002564 -0.005467 0.117269 0.143254 1.193810 0.411377 -0.017910 1 0 0 0 0 0 0 574059
-0.002564 -0.005453 0.117278 0.156104 1.347699 0.623426 -0.017940 1 0 0 0 0 0 0 575029
-0.002552 -0.005434 0.117293 -0.001355 1.285447 0.568666 -0.017972 1 0 0 0 0 0 0 576057
-0.002552 -0.005407 0.117320 0.143164 1.184054 0.400746 -0.018003 1 0 0 0 0 0 0 577059
-0.002539 -0.005381 0.117341 -0.005305 1.172097 0.457230 -0.018035 1 0 0 0 0 0 0 578056
-0.002533 -0.005367 0.117348 0.055936 1.335780 0.641475 -0.018066 1 0 0 0 0 0 0 579059
-0.002536 -0.005344 0.117373 0.185172 1.220698 0.432575 -0.018097 1 0 0 0 0 0 0 580061
-0.002525 -0.005319 0.117393 0.015914 1.187827 0.462557 -0.018127 1 0 0 0 0 0 0 581029
-0.002520 -0.005306 0.117400 0.065433 1.339518 0.636310 -0.018160 1 0 0 0 0 0 0 582064
-0.002523 -0.005283 0.117424 0.188520 1.217606 0.423744 -0.018191 1 0 0 0 0 0 0 583056
-0.002513 -0.005258 0.117444 0.016049 1.181423 0.452484 -0.018222 1 0 0 0 0 0 0 584061
-0.002507 -0.005246 0.117451 0.064068 1.331483 0.625601 -0.018253 1 0 0 0 0 0 0 585060
-0.002511 -0.005223 0.117475 0.186384 1.208435 0.412913 -0.018285 1 0 0 0 0 0 0 586058
-0.002500 -0.005198 0.117495 0.013391 1.171732 0.441568 -0.018316 1 0 0 0 0 0 0 587057
-0.002513 -0.005181 0.117512 0.305173 1.268873 0.480339 -0.018347 1 0 0 0 0 0 0 588057
-0.002507 -0.005160 0.117529 0.089733 1.215615 0.473678 -0.018378 1 0 0 0 0 0 0 589059
-0.002511 -0.005133 0.117557 0.186576 1.123328 0.332899 -0.018409 1 0 0 0 0 0 0 590048
-0.002500 -0.005106 0.117578 0.011996 1.117279 0.399659 -0.018440 1 0 0 0 0 0 0 591045
-0.002494 -0.005092 0.117586 0.060650 1.285097 0.586884 -0.018472 1 0 0 0 0 0 0 592053
-0.002498 -0.005068 0.117610 0.183542 1.170436 0.379421 -0.018503 1 0 0 0 0 0 0 593061
-0.002487 -0.005043 0.117630 0.010530 1.138242 0.409780 -0.018535 1 0 0 0 0 0 0 594058
-0.002500 -0.005026 0.117647 0.303014 1.237930 0.448769 -0.018566 1 0 0 0 0 0 0 595057
-0.002494 -0.005005 0.117665 0.087280 1.185535 0.442380 -0.018597 1 0 0 0 0 0 0 596057
-0.002498 -0.004977 0.117692 0.184245 1.093360 0.301645 -0.018628 1 0 0 0 0 0 0 597059
-0.002499 -0.004963 0.117702 0.170535 1.255490 0.523049 -0.018660 1 0 0 0 0 0 0 598057
-0.002488 -0.004943 0.117717 -0.001659 1.195271 0.472313 -0.018691 1 0 0 0 0 0 0 599058
-0.002488 -0.004916 0.117744 0.136407 1.093879 0.305587 -0.018722 1 0 0 0 0 0 0 600058
-0.002476 -0.004889 0.117765 -0.016313 1.082607 0.362137 -0.018753 1 0 0 0 0 0 0 601059
-0.002488 -0.004871 0.117782 0.288524 1.194836 0.411034 -0.018784 1 0 0 0 0 0 0 602046
-0.002482 -0.004849 0.117799 0.078521 1.148679 0.408334 -0.018816 1 0 0 0 0 0 0 603048
-0.002485 -0.004822 0.117827 0.178690 1.059328 0.268868 -0.018847 1 0 0 0 0 0 0 604051
-0.002474 -0.004794 0.117848 0.005098 1.055138 0.335808 -0.018878 1 0 0 0 0 0 0 605043
-0.002487 -0.004776 0.117866 0.299806 1.171363 0.388229 -0.018909 1 0 0 0 0 0 0 606050
-0.002481 -0.004754 0.117883 0.084345 1.126983 0.386835 -0.018940 1 0 0 0 0 0 0 607041
-0.002484 -0.004726 0.117911 0.181977 1.038345 0.247813 -0.018972 1 0 0 0 0 0 0 608051
-0.002473 -0.004699 0.117932 0.006907 1.034666 0.314800 -0.019003 1 0 0 0 0 0 0 609042
-0.002486 -0.004681 0.117950 0.301299 1.151251 0.367073 -0.019034 1 0 0 0 0 0 0 610050
-0.002480 -0.004659 0.117967 0.085288 1.106832 0.365679 -0.019065 1 0 0 0 0 0 0 611042
-0.002483 -0.004631 0.117995 0.182843 1.017945 0.226682 -0.019097 1 0 0 0 0 0 0 612050
-0.002472 -0.004603 0.118016 0.007476 1.014255 0.293564 -0.019128 1 0 0 0 0 0 0 613042
-0.002455 -0.004577 0.118035 -0.105357 1.015460 0.325642 -0.019160 1 0 0 0 0 0 0 614062
-0.002464 -0.004559 0.118052 0.240189 1.129825 0.354944 -0.019191 1 0 0 0 0 0 0 615055
-0.002456 -0.004537 0.118069 0.051046 1.083155 0.344741 -0.019222 1 0 0 0 0 0 0 616058
-0.002464 -0.004490 0.118087 0.233688 0.744802 0.329197 -0.019257 1 0 0 0 0 0 0 617162
-0.002456 -0.004454 0.118105 0.038962 0.836629 0.327533 -0.019286 1 0 0 0 0 0 0 618116
-0.002457 -0.004418 0.118133 0.155284 0.852090 0.190658 -0.019319 1 0 0 0 0 0 0 619146
-0.002446 -0.004387 0.118154 -0.010227 0.904483 0.258336 -0.019350 1 0 0 0 0 0 0 620134
-0.002458 -0.004367 0.118171 0.290240 1.049757 0.310095 -0.019378 1 0 0 0 0 0 0 621059
-0.002452 -0.004344 0.118189 0.076152 1.019027 0.308929 -0.019409 1 0 0 0 0 0 0 622040
-0.002437 -0.004320 0.118206 -0.070858 0.990537 0.303972 -0.019441 1 0 0 0 0 0 0 623048
-0.002435 -0.004290 0.118234 0.094157 0.917942 0.165177 -0.019472 1 0 0 0 0 0 0 624062
-0.002434 -0.004275 0.118243 0.117975 1.094186 0.385466 -0.019503 1 0 0 0 0 0 0 625051
-0.002440 -0.004250 0.118268 0.209364 0.983832 0.201439 -0.019535 1 0 0 0 0 0 0 626062
-0.002430 -0.004225 0.118288 0.017019 0.955626 0.240363 -0.019566 1 0 0 0 0 0 0 627059
-0.002432 -0.004195 0.118317 0.140226 0.888060 0.127364 -0.019597 1 0 0 0 0 0 0 628058
-0.002432 -0.004179 0.118327 0.141419 1.068204 0.357403 -0.019628 1 0 0 0 0 0 0 629058
-0.002420 -0.004159 0.118342 -0.024981 1.013795 0.310977 -0.019659 1 0 0 0 0 0 0 630026
-0.002425 -0.004112 0.118359 0.188800 0.665813 0.273472 -0.019690 1 0 0 0 0 0 0 631026
-0.002416 -0.004076 0.118376 0.010726 0.752329 0.261959 -0.019722 1 0 0 0 0 0 0 632055
-0.002429 -0.004054 0.118392 0.299338 0.935176 0.274267 -0.019752 1 0 0 0 0 0 0 633028
-0.002424 -0.004029 0.118409 0.077246 0.923987 0.258730 -0.019784 1 0 0 0 0 0 0 634045
-0.002408 -0.004004 0.118427 -0.074154 0.904976 0.248630 -0.019816 1 0 0 0 0 0 0 635061
-0.002412 -0.003955 0.118445 0.160520 0.588637 0.236282 -0.019847 1 0 0 0 0 0 0 636058
-0.002414 -0.003931 0.118451 0.157683 0.864375 0.386923 -0.019881 1 0 0 0 0 0 0 637130
-0.002403 -0.003906 0.118464 -0.017934 0.877216 0.301990 -0.019912 1 0 0 0 0 0 0 638124
-0.002384 -0.003880 0.118480 -0.127529 0.866634 0.256184 -0.019943 1 0 0 0 0 0 0 639128
-0.002394 -0.003863 0.118496 0.222089 0.973057 0.254473 -0.019973 1 0 0 0 0 0 0 640100
-0.002386 -0.003841 0.118513 0.032414 0.920191 0.234261 -0.020005 1 0 0 0 0 0 0 641105
-0.002375 -0.003798 0.118521 -0.031294 0.632264 0.351394 -0.020036 1 0 0 0 0 0 0 642100
-0.002369 -0.003777 0.118523 0.031384 0.875327 0.428005 -0.020067 1 0 0 0 0 0 0 643099
-0.002354 -0.003753 0.118535 -0.091026 0.865286 0.306045 -0.020099 1 0 0 0 0 0 0 644123
-0.002353 -0.003724 0.118561 0.074685 0.787121 0.112201 -0.020130 1 0 0 0 0 0 0 645125
-0.002340 -0.003696 0.118582 -0.066353 0.788683 0.158300 -0.020161 1 0 0 0 0 0 0 646100
-0.002338 -0.003663 0.118579 0.073112 0.716521 0.464214 -0.020192 1 0 0 0 0 0 0 647102
-0.002325 -0.003634 0.118589 -0.067559 0.748042 0.320844 -0.020223 1 0 0 0 0 0 0 648099
-0.002337 -0.003615 0.118603 0.247337 0.882373 0.261401 -0.020255 1 0 0 0 0 0 0 649103
-0.002331 -0.003592 0.118619 0.037210 0.842818 0.219406 -0.020286 1 0 0 0 0 0 0 650098
-0.002315 -0.003568 0.118636 -0.108572 0.808808 0.199887 -0.020318 1 0 0 0 0 0 0 651131
-0.002307 -0.003555 0.118642 -0.024958 0.959888 0.341631 -0.020349 1 0 0 0 0 0 0 652132
-0.002296 -0.003517 0.118646 -0.059242 0.634859 0.383806 -0.020380 1 0 0 0 0 0 0 653102
-0.002291 -0.003498 0.118647 0.007211 0.844443 0.419787 -0.020411 1 0 0 0 0 0 0 654101
-0.002275 -0.003476 0.118659 -0.115354 0.814597 0.282965 -0.020442 1 0 0 0 0 0 0 655089
-0.002286 -0.003460 0.118673 0.214825 0.898983 0.235306 -0.020474 1 0 0 0 0 0 0 656129
-0.002285 -0.003421 0.118679 0.083934 0.585123 0.328887 -0.020506 1 0 0 0 0 0 0 657139
-0.002284 -0.003401 0.118682 0.080795 0.805750 0.393764 -0.020537 1 0 0 0 0 0 0 658128
-0.002271 -0.003378 0.118694 -0.078684 0.782009 0.268247 -0.020568 1 0 0 0 0 0 0 659126
-0.002264 -0.003366 0.118698 -0.014227 0.925152 0.358560 -0.020599 1 0 0 0 0 0 0 660130
-0.002249 -0.003348 0.118711 -0.131455 0.840914 0.252112 -0.020630 1 0 0 0 0 0 0 661124
-0.002241 -0.003338 0.118715 -0.044802 0.951980 0.349964 -0.020662 1 0 0 0 0 0 0 662125
-0.002224 -0.003320 0.118728 -0.150905 0.851436 0.246301 -0.020692 1 0 0 0 0 0 0 663098
-0.002222 -0.003292 0.118723 0.012816 0.707403 0.475558 -0.020723 1 0 0 0 0 0 0 664099
-0.002220 -0.003279 0.118721 0.048492 0.871521 0.454128 -0.020755 1 0 0 0 0 0 0 665098
-0.002207 -0.003259 0.118731 -0.103573 0.803551 0.285849 -0.020786 1 0 0 0 0 0 0 666098
-0.002200 -0.003249 0.118735 -0.036585 0.922972 0.359715 -0.020818 1 0 0 0 0 0 0 667130
-0.002197 -0.003244 0.118736 0.011983 0.999921 0.398779 -0.020849 1 0 0 0 0 0 0 668123
-0.002214 -0.003237 0.118747 0.285517 0.985690 0.279656 -0.020881 1 0 0 0 0 0 0 669131
-0.002210 -0.003220 0.118762 0.039390 0.852844 0.205887 -0.020912 1 0 0 0 0 0 0 670126
-0.002208 -0.003212 0.118767 0.038903 0.943696 0.325080 -0.020942 1 0 0 0 0 0 0 671106
-0.002207 -0.003207 0.118769 0.051949 1.007246 0.381116 -0.020974 1 0 0 0 0 0 0 672122
-0.002211 -0.003187 0.118760 0.131593 0.795112 0.533239 -0.021005 1 0 0 0 0 0 0 673106
-0.002202 -0.003164 0.118768 -0.055101 0.734611 0.320667 -0.021036 1 0 0 0 0 0 0 674117
-0.002197 -0.003152 0.118771 -0.011389 0.876720 0.368523 -0.021067 1 0 0 0 0 0 0 675103
-0.002194 -0.003146 0.118772 0.024771 0.966638 0.397520 -0.021099 1 0 0 0 0 0 0 676117
-0.002193 -0.003143 0.118772 0.044509 1.014370 0.409087 -0.021128 1 0 0 0 0 0 0 677049
-0.002192 -0.003141 0.118772 0.054647 1.039381 0.413621 -0.021159 1 0 0 0 0 0 0 678049
-0.002179 -0.003128 0.118783 -0.105520 0.878519 0.264772 -0.021190 1 0 0 0 0 0 0 679040
-0.002173 -0.003121 0.118787 -0.041712 0.949794 0.346042 -0.021222 1 0 0 0 0 0 0 680049
-0.002170 -0.003117 0.118789 0.005363 1.002509 0.387724 -0.021253 1 0 0 0 0 0 0 681039
-0.002168 -0.003115 0.118789 0.030706 1.031701 0.403863 -0.021284 1 0 0 0 0 0 0 682048
-0.002167 -0.003114 0.118789 0.043691 1.047398 0.409949 -0.021315 1 0 0 0 0 0 0 683039
-0.002167 -0.003114 0.118789 0.050282 1.056104 0.412474 -0.021346 1 0 0 0 0 0 0 684034
-0.002167 -0.003114 0.118789 0.053623 1.061286 0.413743 -0.021378 1 0 0 0 0 0 0 685039
-0.002166 -0.003113 0.118789 0.055352 1.064664 0.414585 -0.021409 1 0 0 0 0 0 0 686048
-0.002166 -0.003113 0.118789 0.056268 1.067118 0.415264 -0.021440 1 0 0 0 0 0 0 687042
-0.002166 -0.003113 0.118789 0.056754 1.069163 0.415907 -0.021472 1 0 0 0 0 0 0 688061
-0.002166 -0.003113 0.118789 0.057052 1.070945 0.416518 -0.021503 1 0 0 0 0 0 0 689057
-0.002154 -0.003100 0.118801 -0.108255 0.898239 0.266363 -0.021535 1 0 0 0 0 0 0 690066
-0.002148 -0.003094 0.118805 -0.046958 0.963615 0.347040 -0.021565 1 0 0 0 0 0 0 691042
-0.002145 -0.003090 0.118806 -0.001129 1.013403 0.388529 -0.021597 1 0 0 0 0 0 0 692049
-0.002143 -0.003089 0.118806 0.023587 1.041102 0.404588 -0.021628 1 0 0 0 0 0 0 693046
-0.002142 -0.003088 0.118807 0.036237 1.056082 0.410654 -0.021659 1 0 0 0 0 0 0 694052
-0.002142 -0.003087 0.118807 0.042656 1.064381 0.413137 -0.021690 1 0 0 0 0 0 0 695037
-0.002142 -0.003087 0.118807 0.045915 1.069387 0.414405 -0.021722 1 0 0 0 0 0 0 696056
-0.002141 -0.003087 0.118807 0.047584 1.072649 0.415241 -0.021753 1 0 0 0 0 0 0 697056
-0.002141 -0.003087 0.118807 0.048456 1.075049 0.415914 -0.021785 1 0 0 0 0 0 0 698057
-0.002141 -0.003087 0.118807 0.048929 1.077031 0.416540 -0.021816 1 0 0 0 0 0 0 699054
-0.002141 -0.003087 0.118807 0.049202 1.078775 0.417137 -0.021847 1 0 0 0 0 0 0 700053
-0.002141 -0.003087 0.118807 0.049372 1.080438 0.417747 -0.021878 1 0 0 0 0 0 0 701053
-0.002141 -0.003087 0.118807 0.049491 1.082034 0.418341 -0.021909 1 0 0 0 0 0 0 702053
-0.002141 -0.003087 0.118807 0.049581 1.083600 0.418933 -0.021941 1 0 0 0 0 0 0 703054
-0.002141 -0.003087 0.118807 0.049676 1.085153 0.419524 -0.021972 1 0 0 0 0 0 0 704043
-0.002141 -0.003087 0.118807 0.049750 1.086715 0.420127 -0.022003 1 0 0 0 0 0 0 705053
-0.002141 -0.003087 0.118807 0.049821 1.088266 0.420726 -0.022035 1 0 0 0 0 0 0 706058
-0.002141 -0.003087 0.118807 0.049892 1.089811 0.421323 -0.022066 1 0 0 0 0 0 0 707059
-0.002160 -0.003083 0.118817 0.297862 1.035506 0.287289 -0.022097 1 0 0 0 0 0 0 708044
-0.002157 -0.003067 0.118831 0.038061 0.881730 0.208514 -0.022127 1 0 0 0 0 0 0 709024
-0.002155 -0.003060 0.118837 0.030981 0.962560 0.325581 -0.022159 1 0 0 0 0 0 0 710052
-0.002154 -0.003056 0.118838 0.040691 1.020964 0.380804 -0.022191 1 0 0 0 0 0 0 711052
-0.002154 -0.003054 0.118839 0.047241 1.053176 0.401704 -0.022222 1 0 0 0 0 0 0 712054
-0.002153 -0.003053 0.118839 0.050831 1.070438 0.409460 -0.022253 1 0 0 0 0 0 0 713056
-0.002153 -0.003052 0.118839 0.052729 1.079944 0.412537 -0.022285 1 0 0 0 0 0 0 714054
-0.002153 -0.003052 0.118839 0.053739 1.085487 0.413975 -0.022316 1 0 0 0 0 0 0 715054
-0.002172 -0.003047 0.118849 0.302366 1.033136 0.280256 -0.022347 1 0 0 0 0 0 0 716055
-0.002181 -0.003045 0.118853 0.208472 1.055052 0.352325 -0.022378 1 0 0 0 0 0 0 717054
-0.002186 -0.003044 0.118854 0.140359 1.072519 0.389381 -0.022409 1 0 0 0 0 0 0 718044
-0.002188 -0.003043 0.118854 0.104426 1.082967 0.403745 -0.022441 1 0 0 0 0 0 0 719053
-0.002189 -0.003043 0.118855 0.086400 1.089169 0.409199 -0.022472 1 0 0 0 0 0 0 720053
-0.002190 -0.003043 0.118855 0.077453 1.093093 0.411470 -0.022503 1 0 0 0 0 0 0 721054
-0.002208 -0.003039 0.118865 0.321308 1.039876 0.278133 -0.022535 1 0 0 0 0 0 0 722054
-0.002218 -0.003036 0.118868 0.224898 1.061400 0.350210 -0.022566 1 0 0 0 0 0 0 723053
-0.002222 -0.003035 0.118869 0.155533 1.078686 0.387261 -0.022597 1 0 0 0 0 0 0 724053
-0.002225 -0.003035 0.118870 0.118994 1.089022 0.401611 -0.022628 1 0 0 0 0 0 0 725054
-0.002226 -0.003034 0.118870 0.100670 1.095173 0.407059 -0.022659 1 0 0 0 0 0 0 726053
-0.002226 -0.003034 0.118870 0.091588 1.099058 0.409320 -0.022691 1 0 0 0 0 0 0 727054
-0.002227 -0.003034 0.118870 0.087121 1.101796 0.410479 -0.022722 1 0 0 0 0 0 0 728059
-0.002227 -0.003034 0.118870 0.084935 1.103914 0.411241 -0.022753 1 0 0 0 0 0 0 729050
-0.002227 -0.003034 0.118870 0.083896 1.105717 0.411872 -0.022784 1 0 0 0 0 0 0 730041
-0.002227 -0.003034 0.118870 0.083445 1.107404 0.412468 -0.022816 1 0 0 0 0 0 0 731053
-0.002246 -0.003030 0.118880 0.331766 1.052998 0.278618 -0.022847 1 0 0 0 0 0 0 732055
-0.002255 -0.003028 0.118884 0.237471 1.073959 0.350410 -0.022878 1 0 0 0 0 0 0 733056
-0.002259 -0.003026 0.118885 0.169153 1.090954 0.387330 -0.022910 1 0 0 0 0 0 0 734057
-0.002262 -0.003026 0.118885 0.133160 1.101135 0.401635 -0.022941 1 0 0 0 0 0 0 735053
-0.002263 -0.003026 0.118885 0.115128 1.107200 0.407061 -0.022972 1 0 0 0 0 0 0 736051
-0.002263 -0.003025 0.118885 0.106193 1.111039 0.409317 -0.023003 1 0 0 0 0 0 0 737053
-0.002264 -0.003025 0.118885 0.101800 1.113747 0.410458 -0.023034 1 0 0 0 0 0 0 738051
-0.002264 -0.003025 0.118885 0.099672 1.115868 0.411217 -0.023066 1 0 0 0 0 0 0 739053
-0.002264 -0.003025 0.118885 0.098678 1.117669 0.411851 -0.023097 1 0 0 0 0 0 0 740050
-0.002283 -0.003021 0.118895 0.346952 1.063268 0.278076 -0.023128 1 0 0 0 0 0 0 741043
-0.002292 -0.003019 0.118899 0.252503 1.084264 0.349782 -0.023159 1 0 0 0 0 0 0 742046
-0.002296 -0.003018 0.118900 0.184124 1.101271 0.386666 -0.023190 1 0 0 0 0 0 0 743038
-0.002299 -0.003017 0.118901 0.148118 1.111476 0.400945 -0.023222 1 0 0 0 0 0 0 744046
-0.002300 -0.003017 0.118901 0.130089 1.117532 0.406355 -0.023253 1 0 0 0 0 0 0 745038
-0.002300 -0.003017 0.118901 0.121823 1.128045 0.411039 -0.023422 1 0 0 0 0 0 0 750466
-0.002301 -0.003017 0.118901 0.117373 1.130118 0.411946 -0.023440 1 0 0 0 0 0 0 751044
-0.002301 -0.003017 0.118901 0.115275 1.132234 0.412690 -0.023472 1 0 0 0 0 0 0 752047
-0.002301 -0.003017 0.118901 0.114290 1.134048 0.413327 -0.023503 1 0 0 0 0 0 0 753054
-0.002301 -0.003017 0.118901 0.113882 1.135703 0.413884 -0.023534 1 0 0 0 0 0 0 754045
-0.002301 -0.003016 0.118901 0.113749 1.137299 0.414455 -0.023566 1 0 0 0 0 0 0 755055
-0.002301 -0.003016 0.118901 0.113763 1.138849 0.415013 -0.023597 1 0 0 0 0 0 0 756060
-0.002301 -0.003016 0.118901 0.113850 1.140352 0.415551 -0.023628 1 0 0 0 0 0 0 757040
-0.002301 -0.003016 0.118901 0.113964 1.141897 0.416110 -0.023660 1 0 0 0 0 0 0 758057
-0.002301 -0.003016 0.118901 0.114088 1.143405 0.416650 -0.023691 1 0 0 0 0 0 0 759052
-0.002301 -0.003016 0.118901 0.114225 1.144916 0.417205 -0.023722 1 0 0 0 0 0 0 760052
-0.002301 -0.003016 0.118901 0.114371 1.146401 0.417746 -0.023753 1 0 0 0 0 0 0 761036
-0.002301 -0.003016 0.118901 0.114525 1.147944 0.418308 -0.023785 1 0 0 0 0 0 0 762059
-0.002301 -0.003016 0.118901 0.114667 1.149435 0.418848 -0.023816 1 0 0 0 0 0 0 763053
-0.002301 -0.003016 0.118901 0.114825 1.150952 0.419404 -0.023847 1 0 0 0 0 0 0 764054
-0.002301 -0.003016 0.118901 0.114971 1.152416 0.419938 -0.023877 1 0 0 0 0 0 0 765024
-0.002301 -0.003016 0.118901 0.115126 1.153965 0.420502 -0.023909 1 0 0 0 0 0 0 766051
-0.002301 -0.003016 0.118901 0.115276 1.155473 0.421052 -0.023941 1 0 0 0 0 0 0 767051
-0.002301 -0.003016 0.118901 0.115419 1.156976 0.421596 -0.023972 1 0 0 0 0 0 0 768053
-0.002301 -0.003016 0.118901 0.115580 1.158478 0.422157 -0.024003 1 0 0 0 0 0 0 769052
-0.002301 -0.003016 0.118901 0.115727 1.159983 0.422696 -0.024034 1 0 0 0 0 0 0 770042
-0.002301 -0.003016 0.118901 0.115879 1.161516 0.423254 -0.024066 1 0 0 0 0 0 0 771058
-0.002301 -0.003016 0.118901 0.116029 1.163015 0.423801 -0.024097 1 0 0 0 0 0 0 772052
-0.002301 -0.003016 0.118901 0.116172 1.164523 0.424346 -0.024128 1 0 0 0 0 0 0 773057
-0.002301 -0.003016 0.118901 0.116329 1.166028 0.424898 -0.024159 1 0 0 0 0 0 0 774050
-0.002301 -0.003016 0.118901 0.116480 1.167537 0.425448 -0.024191 1 0 0 0 0 0 0 775050
-0.002301 -0.003016 0.118901 0.116631 1.169049 0.425999 -0.024222 1 0 0 0 0 0 0 776052
-0.002301 -0.003016 0.118901 0.116781 1.170558 0.426549 -0.024253 1 0 0 0 0 0 0 777053
-0.002301 -0.003016 0.118901 0.116924 1.172054 0.427090 -0.024284 1 0 0 0 0 0 0 778050
-0.002301 -0.003016 0.118901 0.117081 1.173571 0.427646 -0.024316 1 0 0 0 0 0 0 779051
-0.002301 -0.003016 0.118901 0.117232 1.175080 0.428197 -0.024347 1 0 0 0 0 0 0 780051
-0.002301 -0.003016 0.118901 0.117383 1.176590 0.428747 -0.024378 1 0 0 0 0 0 0 781052
-0.002301 -0.003016 0.118901 0.117533 1.178097 0.429296 -0.024409 1 0 0 0 0 0 0 782051
-0.002301 -0.003016 0.118901 0.117676 1.179598 0.429839 -0.024441 1 0 0 0 0 0 0 783052
-0.002301 -0.003016 0.118901 0.117835 1.181087 0.430396 -0.024472 1 0 0 0 0 0 0 784042
-0.002301 -0.003016 0.118901 0.117985 1.182624 0.430947 -0.024503 1 0 0 0 0 0 0 785054
-0.002301 -0.003016 0.118901 0.118136 1.184132 0.431496 -0.024534 1 0 0 0 0 0 0 786053
-0.002301 -0.003016 0.118901 0.118278 1.185631 0.432038 -0.024566 1 0 0 0 0 0 0 787052
-0.002301 -0.003016 0.118901 0.118435 1.187144 0.432592 -0.024597 1 0 0 0 0 0 0 788050
-0.002301 -0.003016 0.118901 0.118587 1.188657 0.433144 -0.024628 1 0 0 0 0 0 0 789053
-0.002301 -0.003016 0.118901 0.118737 1.190162 0.433693 -0.024659 1 0 0 0 0 0 0 790051
-0.002301 -0.003016 0.118901 0.118888 1.191672 0.434243 -0.024691 1 0 0 0 0 0 0 791052
-0.002301 -0.003016 0.118901 0.119030 1.193169 0.434785 -0.024722 1 0 0 0 0 0 0 792050
-0.002301 -0.003016 0.118901 0.119188 1.194689 0.435342 -0.024753 1 0 0 0 0 0 0 793053
-0.002301 -0.003016 0.118901 0.119336 1.196167 0.435881 -0.024784 1 0 0 0 0 0 0 794032
-0.002301 -0.003016 0.118901 0.119489 1.197701 0.436440 -0.024816 1 0 0 0 0 0 0 795049
-0.002301 -0.003016 0.118901 0.119640 1.199212 0.436991 -0.024847 1 0 0 0 0 0 0 796051
-0.002301 -0.003016 0.118901 0.119783 1.200715 0.437534 -0.024878 1 0 0 0 0 0 0 797053
-0.002301 -0.003016 0.118901 0.119940 1.202229 0.438089 -0.024909 1 0 0 0 0 0 0 798052
-0.002301 -0.003016 0.118901 0.120091 1.203738 0.438640 -0.024941 1 0 0 0 0 0 0 799052
-0.002301 -0.003016 0.118901 0.120245 1.205232 0.439194 -0.024972 1 0 0 0 0 0 0 800050
-0.002301 -0.003016 0.118901 0.120402 1.206731 0.439726 -0.025003 1 0 0 0 0 0 0 801039
-0.002301 -0.003016 0.118901 0.120536 1.208251 0.440280 -0.025034 1 0 0 0 0 0 0 802050
-0.002301 -0.003016 0.118901 0.120692 1.209766 0.440836 -0.025066 1 0 0 0 0 0 0 803049
-0.002301 -0.003016 0.118901 0.120844 1.211278 0.441387 -0.025097 1 0 0 0 0 0 0 804051
-0.002301 -0.003016 0.118901 0.120995 1.212788 0.441937 -0.025128 1 0 0 0 0 0 0 805052
-0.002301 -0.003016 0.118901 0.121143 1.214273 0.442479 -0.025159 1 0 0 0 0 0 0 806037
-0.002301 -0.003016 0.118901 0.121286 1.215782 0.443025 -0.025190 1 0 0 0 0 0 0 807043
-0.002301 -0.003016 0.118901 0.121444 1.217301 0.443582 -0.025222 1 0 0 0 0 0 0 808045
-0.002301 -0.003016 0.118901 0.121596 1.218819 0.444135 -0.025253 1 0 0 0 0 0 0 809051
-0.002301 -0.003016 0.118901 0.121748 1.220341 0.444690 -0.025285 1 0 0 0 0 0 0 810060
-0.002301 -0.003016 0.118901 0.121897 1.221833 0.445233 -0.025316 1 0 0 0 0 0 0 811049
-0.002301 -0.003016 0.118901 0.122041 1.223351 0.445782 -0.025347 1 0 0 0 0 0 0 812061
-0.002301 -0.003016 0.118901 0.122197 1.224850 0.446332 -0.025378 1 0 0 0 0 0 0 813050
-0.002301 -0.003016 0.118901 0.122353 1.226361 0.446894 -0.025410 1 0 0 0 0 0 0 814059
-0.002301 -0.003016 0.118901 0.122499 1.227864 0.447432 -0.025441 1 0 0 0 0 0 0 815049
-0.002301 -0.003016 0.118901 0.122643 1.229381 0.447980 -0.025472 1 0 0 0 0 0 0 816059
-0.002301 -0.003016 0.118901 0.122799 1.230883 0.448531 -0.025503 1 0 0 0 0 0 0 817050
-0.002301 -0.003016 0.118901 0.122950 1.232390 0.449080 -0.025534 1 0 0 0 0 0 0 818049
-0.002301 -0.003016 0.118901 0.123102 1.233914 0.449636 -0.025566 1 0 0 0 0 0 0 819059
-0.002301 -0.003016 0.118901 0.123251 1.235405 0.450179 -0.025597 1 0 0 0 0 0 0 820048
-0.002301 -0.003016 0.118901 0.123408 1.237053 0.450776 -0.025631 1 0 0 0 0 0 0 821146
-0.002301 -0.003016 0.118901 0.123549 1.238403 0.451271 -0.025659 1 0 0 0 0 0 0 822036
-0.002301 -0.003016 0.118901 0.123702 1.239928 0.451827 -0.025691 1 0 0 0 0 0 0 823047
-0.002301 -0.003016 0.118901 0.123852 1.241435 0.452376 -0.025722 1 0 0 0 0 0 0 824046
-0.002301 -0.003016 0.118901 0.124003 1.242944 0.452926 -0.025753 1 0 0 0 0 0 0 825046
-0.002301 -0.003016 0.118901 0.124145 1.244436 0.453466 -0.025784 1 0 0 0 0 0 0 826041
-0.002301 -0.003016 0.118901 0.124303 1.245962 0.454026 -0.025816 1 0 0 0 0 0 0 827048
-0.002301 -0.003016 0.118901 0.124452 1.247452 0.454569 -0.025846 1 0 0 0 0 0 0 828035
-0.002301 -0.003016 0.118901 0.124606 1.248987 0.455128 -0.025878 1 0 0 0 0 0 0 829053
-0.002301 -0.003016 0.118901 0.124757 1.250460 0.455675 -0.025909 1 0 0 0 0 0 0 830037
-0.002301 -0.003016 0.118901 0.124899 1.251988 0.456219 -0.025941 1 0 0 0 0 0 0 831049
-0.002301 -0.003016 0.118901 0.125054 1.253487 0.456768 -0.025971 1 0 0 0 0 0 0 832037
-0.002301 -0.003016 0.118901 0.125206 1.255008 0.457322 -0.026003 1 0 0 0 0 0 0 833045
-0.002301 -0.003016 0.118901 0.125356 1.256510 0.457870 -0.026034 1 0 0 0 0 0 0 834041
-0.002301 -0.003016 0.118901 0.125508 1.258031 0.458424 -0.026066 1 0 0 0 0 0 0 835049
-0.002301 -0.003016 0.118901 0.125651 1.259532 0.458967 -0.026097 1 0 0 0 0 0 0 836050
-0.002301 -0.003016 0.118901 0.125808 1.261048 0.459523 -0.026128 1 0 0 0 0 0 0 837050
-0.002301 -0.003016 0.118901 0.125959 1.262555 0.460073 -0.026159 1 0 0 0 0 0 0 838049
-0.002301 -0.003016 0.118901 0.126110 1.264062 0.460622 -0.026191 1 0 0 0 0 0 0 839048
-0.002301 -0.003016 0.118901 0.126261 1.265573 0.461172 -0.026222 1 0 0 0 0 0 0 840050
-0.002301 -0.003016 0.118901 0.126400 1.267037 0.461702 -0.026252 1 0 0 0 0 0 0 841026
-0.002301 -0.003016 0.118901 0.126561 1.268591 0.462271 -0.026284 1 0 0 0 0 0 0 842051
-0.002301 -0.003016 0.118901 0.126712 1.270101 0.462822 -0.026316 1 0 0 0 0 0 0 843052
-0.002301 -0.003016 0.118901 0.126860 1.271584 0.463363 -0.026346 1 0 0 0 0 0 0 844035
-0.002301 -0.003016 0.118901 0.127009 1.273073 0.463905 -0.026377 1 0 0 0 0 0 0 845022
-0.002301 -0.003016 0.118901 0.127155 1.274613 0.464462 -0.026409 1 0 0 0 0 0 0 846049
-0.002301 -0.003016 0.118901 0.127316 1.276120 0.465026 -0.026441 1 0 0 0 0 0 0 847051
-0.002306 -0.002998 0.118891 0.199234 1.029267 0.598053 -0.026472 1 0 0 0 0 0 0 848048
-0.002297 -0.002976 0.118899 0.007308 0.948978 0.377312 -0.026503 1 0 0 0 0 0 0 849052
-0.002292 -0.002965 0.118902 0.048436 1.081647 0.422008 -0.026534 1 0 0 0 0 0 0 850050
-0.002295 -0.002940 0.118893 0.155096 0.918486 0.582515 -0.026566 1 0 0 0 0 0 0 851057
-0.002296 -0.002928 0.118889 0.148624 1.057663 0.524048 -0.026597 1 0 0 0 0 0 0 852050
-0.002303 -0.002905 0.118910 0.222225 0.916796 0.206385 -0.026628 1 0 0 0 0 0 0 853051
-0.002312 -0.002875 0.118907 0.255037 0.799724 0.478126 -0.026659 1 0 0 0 0 0 0 854049
-0.002316 -0.002860 0.118906 0.203870 0.981852 0.481602 -0.026691 1 0 0 0 0 0 0 855049
-0.002324 -0.002834 0.118896 0.243107 0.849229 0.607017 -0.026722 1 0 0 0 0 0 0 856047
-0.002328 -0.002821 0.118892 0.200645 1.003626 0.533990 -0.026753 1 0 0 0 0 0 0 857051
-0.002329 -0.002814 0.118891 0.172591 1.102431 0.497327 -0.026783 1 0 0 0 0 0 0 858020
-0.002336 -0.002793 0.118880 0.229380 0.906401 0.617065 -0.026816 1 0 0 0 0 0 0 859049
-0.002339 -0.002782 0.118877 0.196327 1.026639 0.542688 -0.026846 1 0 0 0 0 0 0 860020
-0.002341 -0.002777 0.118876 0.173055 1.108244 0.505700 -0.026878 1 0 0 0 0 0 0 861049
-0.002329 -0.002761 0.118886 -0.006064 0.975302 0.340707 -0.026909 1 0 0 0 0 0 0 862050
-0.002329 -0.002735 0.118880 0.119757 0.813478 0.549223 -0.026941 1 0 0 0 0 0 0 863048
-0.002328 -0.002721 0.118878 0.136599 0.966875 0.518713 -0.026972 1 0 0 0 0 0 0 864049
-0.002328 -0.002715 0.118877 0.140072 1.066988 0.498154 -0.027003 1 0 0 0 0 0 0 865046
-0.002334 -0.002693 0.118867 0.212845 0.872047 0.623936 -0.027034 1 0 0 0 0 0 0 866038
-0.002336 -0.002682 0.118864 0.187928 0.992678 0.551429 -0.027066 1 0 0 0 0 0 0 867046
-0.002325 -0.002664 0.118874 0.001993 0.898071 0.363839 -0.027097 1 0 0 0 0 0 0 868048
-0.002325 -0.002636 0.118867 0.123658 0.757497 0.563645 -0.027128 1 0 0 0 0 0 0 869053
-0.002325 -0.002622 0.118865 0.138373 0.921282 0.529711 -0.027159 1 0 0 0 0 0 0 870048
-0.002325 -0.002615 0.118864 0.140748 1.026557 0.507945 -0.027191 1 0 0 0 0 0 0 871049
-0.002330 -0.002594 0.118854 0.212908 0.834386 0.633657 -0.027222 1 0 0 0 0 0 0 872047
-0.002333 -0.002583 0.118850 0.187741 0.956069 0.560827 -0.027253 1 0 0 0 0 0 0 873046
-0.002322 -0.002564 0.118860 0.001571 0.861723 0.373294 -0.027283 1 0 0 0 0 0 0 874019
-0.002322 -0.002537 0.118854 0.123136 0.721745 0.573312 -0.027316 1 0 0 0 0 0 0 875048
-0.002322 -0.002523 0.118852 0.137870 0.885503 0.539146 -0.027347 1 0 0 0 0 0 0 876049
-0.002309 -0.002503 0.118862 -0.026672 0.813998 0.366390 -0.027378 1 0 0 0 0 0 0 877047
-0.002308 -0.002474 0.118856 0.106009 0.685917 0.571704 -0.027409 1 0 0 0 0 0 0 878033
-0.002308 -0.002460 0.118853 0.126378 0.855561 0.539207 -0.027440 1 0 0 0 0 0 0 879042
-0.002307 -0.002453 0.118853 0.131611 0.963697 0.517875 -0.027471 1 0 0 0 0 0 0 880032
-0.002300 -0.002418 0.118854 0.038075 0.596408 0.493593 -0.027503 1 0 0 0 0 0 0 881040
-0.002297 -0.002400 0.118854 0.074285 0.782506 0.499740 -0.027534 1 0 0 0 0 0 0 882033
-0.002295 -0.002391 0.118854 0.100849 0.913144 0.503554 -0.027565 1 0 0 0 0 0 0 883040
-0.002294 -0.002387 0.118854 0.115074 0.982754 0.505330 -0.027596 1 0 0 0 0 0 0 884032
-0.002281 -0.002372 0.118865 -0.044779 0.841489 0.355768 -0.027628 1 0 0 0 0 0 0 885032
-0.002280 -0.002346 0.118859 0.091035 0.677066 0.570298 -0.027659 1 0 0 0 0 0 0 886041
-0.002279 -0.002332 0.118857 0.113126 0.827977 0.540673 -0.027690 1 0 0 0 0 0 0 887032
-0.002279 -0.002326 0.118856 0.119246 0.926744 0.520339 -0.027722 1 0 0 0 0 0 0 888040
-0.002266 -0.002310 0.118867 -0.045516 0.801652 0.362237 -0.027754 1 0 0 0 0 0 0 889081
-0.002265 -0.002283 0.118861 0.087784 0.645598 0.573732 -0.027785 1 0 0 0 0 0 0 890055
-0.002265 -0.002270 0.118859 0.108604 0.800509 0.542888 -0.027816 1 0 0 0 0 0 0 891046
-0.002252 -0.002250 0.118869 -0.053251 0.723914 0.371830 -0.027847 1 0 0 0 0 0 0 892060
-0.002246 -0.002240 0.118873 0.009567 0.841167 0.442834 -0.027878 1 0 0 0 0 0 0 893048
-0.002248 -0.002216 0.118864 0.127609 0.669870 0.615851 -0.027909 1 0 0 0 0 0 0 894052
-0.002237 -0.002192 0.118872 -0.040091 0.625190 0.409603 -0.027940 1 0 0 0 0 0 0 895040
-0.002231 -0.002179 0.118875 0.014044 0.777553 0.457728 -0.027972 1 0 0 0 0 0 0 896053
-0.002215 -0.002160 0.118887 -0.112001 0.694679 0.336515 -0.028003 1 0 0 0 0 0 0 897038
-0.002208 -0.002150 0.118891 -0.028822 0.808988 0.426771 -0.028035 1 0 0 0 0 0 0 898054
-0.002204 -0.002145 0.118893 0.028284 0.883114 0.471435 -0.028066 1 0 0 0 0 0 0 899050
-0.002189 -0.002129 0.118904 -0.108948 0.744926 0.338613 -0.028097 1 0 0 0 0 0 0 900049
-0.002187 -0.002103 0.118898 0.038840 0.583209 0.559182 -0.028127 1 0 0 0 0 0 0 901020
-0.002186 -0.002090 0.118896 0.066982 0.734964 0.530993 -0.028159 1 0 0 0 0 0 0 902048
-0.002173 -0.002070 0.118907 -0.091627 0.656172 0.361272 -0.028191 1 0 0 0 0 0 0 903048
-0.002167 -0.002060 0.118910 -0.026838 0.772852 0.432261 -0.028222 1 0 0 0 0 0 0 904048
-0.002164 -0.002055 0.118911 0.020741 0.848028 0.470023 -0.028253 1 0 0 0 0 0 0 905049
-0.002149 -0.002039 0.118923 -0.121564 0.709991 0.335033 -0.028284 1 0 0 0 0 0 0 906048
-0.002142 -0.002031 0.118927 -0.047624 0.795307 0.419085 -0.028316 1 0 0 0 0 0 0 907051
-0.002139 -0.002027 0.118928 0.004683 0.854688 0.461472 -0.028347 1 0 0 0 0 0 0 908049
-0.002130 -0.001994 0.118930 -0.063846 0.462024 0.464026 -0.028378 1 0 0 0 0 0 0 909051
-0.002144 -0.001973 0.118940 0.236489 0.578357 0.342554 -0.028409 1 0 0 0 0 0 0 910047
-0.002151 -0.001962 0.118944 0.176384 0.722883 0.419408 -0.028441 1 0 0 0 0 0 0 911047
-0.002154 -0.001957 0.118945 0.125990 0.804923 0.458101 -0.028472 1 0 0 0 0 0 0 912048
-0.002149 -0.001922 0.118947 0.002409 0.422771 0.459611 -0.028503 1 0 0 0 0 0 0 913049
-0.002146 -0.001905 0.118947 0.024411 0.601661 0.472361 -0.028534 1 0 0 0 0 0 0 914048
-0.002145 -0.001897 0.118947 0.043952 0.728615 0.478197 -0.028566 1 0 0 0 0 0 0 915048
-0.002131 -0.001879 0.118958 -0.113515 0.617808 0.331305 -0.028597 1 0 0 0 0 0 0 916047
-0.002125 -0.001870 0.118962 -0.047125 0.717238 0.410768 -0.028628 1 0 0 0 0 0 0 917049
-0.002121 -0.001866 0.118964 0.001382 0.783590 0.451498 -0.028659 1 0 0 0 0 0 0 918032
-0.002125 -0.001845 0.118954 0.098913 0.572759 0.603610 -0.028691 1 0 0 0 0 0 0 919049
-0.002127 -0.001835 0.118951 0.086886 0.683292 0.538136 -0.028722 1 0 0 0 0 0 0 920047
-0.002115 -0.001817 0.118960 -0.094096 0.581265 0.354786 -0.028753 1 0 0 0 0 0 0 921049
-0.002109 -0.001807 0.118964 -0.040345 0.686731 0.420289 -0.028784 1 0 0 0 0 0 0 922053
-0.002106 -0.001803 0.118965 0.001666 0.756155 0.456076 -0.028816 1 0 0 0 0 0 0 923048
-0.002105 -0.001800 0.118966 0.024425 0.793162 0.470056 -0.028847 1 0 0 0 0 0 0 924047
-0.002110 -0.001781 0.118955 0.107543 0.566079 0.611969 -0.028878 1 0 0 0 0 0 0 925045
-0.002112 -0.001771 0.118952 0.088103 0.668090 0.542665 -0.028908 1 0 0 0 0 0 0 926017
-0.002101 -0.001753 0.118962 -0.096737 0.561594 0.358135 -0.028941 1 0 0 0 0 0 0 927046
-0.002095 -0.001744 0.118965 -0.044847 0.664952 0.423069 -0.028972 1 0 0 0 0 0 0 928044
-0.002092 -0.001740 0.118966 -0.003792 0.733320 0.458658 -0.029004 1 0 0 0 0 0 0 929064
-0.002091 -0.001737 0.118967 0.018492 0.769761 0.472559 -0.029035 1 0 0 0 0 0 0 930059
-0.002095 -0.001718 0.118957 0.101365 0.542470 0.614655 -0.029066 1 0 0 0 0 0 0 931047
-0.002097 -0.001708 0.118953 0.081813 0.644220 0.545272 -0.029097 1 0 0 0 0 0 0 932055
-0.002099 -0.001703 0.118952 0.065340 0.716392 0.509720 -0.029128 1 0 0 0 0 0 0 933056
-0.002099 -0.001701 0.118952 0.056232 0.754777 0.496576 -0.029160 1 0 0 0 0 0 0 934059
-0.002100 -0.001700 0.118952 0.051547 0.774513 0.492253 -0.029191 1 0 0 0 0 0 0 935056
-0.002100 -0.001699 0.118952 0.049171 0.784783 0.491090 -0.029222 1 0 0 0 0 0 0 936055
-0.002087 -0.001686 0.118963 -0.120557 0.611294 0.342113 -0.029253 1 0 0 0 0 0 0 937056
-0.002081 -0.001679 0.118966 -0.060144 0.679443 0.420381 -0.029285 1 0 0 0 0 0 0 938056
-0.002078 -0.001675 0.118968 -0.014665 0.730058 0.460668 -0.029316 1 0 0 0 0 0 0 939055
-0.002076 -0.001674 0.118968 0.009859 0.757604 0.476211 -0.029347 1 0 0 0 0 0 0 940058
-0.002075 -0.001673 0.118968 0.022416 0.772064 0.482045 -0.029378 1 0 0 0 0 0 0 941057
-0.002075 -0.001672 0.118968 0.028759 0.779754 0.484421 -0.029410 1 0 0 0 0 0 0 942055
-0.002075 -0.001672 0.118968 0.031978 0.784024 0.485566 -0.029440 1 0 0 0 0 0 0 943045
-0.002075 -0.001672 0.118968 0.033597 0.786611 0.486312 -0.029472 1 0 0 0 0 0 0 944060
-0.002093 -0.001668 0.118978 0.285393 0.730539 0.351842 -0.029503 1 0 0 0 0 0 0 945046
-0.002108 -0.001647 0.118972 0.263841 0.506002 0.560185 -0.029535 1 0 0 0 0 0 0 946055
-0.002115 -0.001637 0.118969 0.170785 0.614368 0.525185 -0.029565 1 0 0 0 0 0 0 947044
-0.002119 -0.001632 0.118969 0.115653 0.690582 0.502652 -0.029597 1 0 0 0 0 0 0 948056
-0.002108 -0.001616 0.118979 -0.081592 0.551844 0.345226 -0.029628 1 0 0 0 0 0 0 949046
-0.002103 -0.001608 0.118983 -0.035056 0.637670 0.420367 -0.029660 1 0 0 0 0 0 0 950055
-0.002100 -0.001604 0.118984 0.003470 0.697097 0.459547 -0.029690 1 0 0 0 0 0 0 951045
-0.002099 -0.001602 0.118985 0.024529 0.729022 0.474695 -0.029722 1 0 0 0 0 0 0 952045
-0.002098 -0.001601 0.118985 0.035350 0.745631 0.480383 -0.029753 1 0 0 0 0 0 0 953040
-0.002098 -0.001600 0.118985 0.040846 0.754388 0.482698 -0.029784 1 0 0 0 0 0 0 954031
-0.002097 -0.001600 0.118985 0.043614 0.759185 0.483824 -0.029815 1 0 0 0 0 0 0 955039
-0.002097 -0.001600 0.118985 0.045044 0.761974 0.484553 -0.029846 1 0 0 0 0 0 0 956030
-0.002097 -0.001600 0.118985 0.045776 0.763785 0.485138 -0.029878 1 0 0 0 0 0 0 957040
-0.002116 -0.001596 0.118995 0.297376 0.707218 0.350661 -0.029909 1 0 0 0 0 0 0 958031
-0.002125 -0.001593 0.118999 0.204166 0.728690 0.421761 -0.029940 1 0 0 0 0 0 0 959045
-0.002130 -0.001592 0.119000 0.136296 0.745299 0.458342 -0.029972 1 0 0 0 0 0 0 960038
-0.002132 -0.001592 0.119000 0.100475 0.754741 0.472475 -0.030003 1 0 0 0 0 0 0 961046
-0.002133 -0.001591 0.119000 0.082506 0.760009 0.477800 -0.030034 1 0 0 0 0 0 0 962054
-0.002152 -0.001587 0.119010 0.324937 0.705163 0.345082 -0.030066 1 0 0 0 0 0 0 963053
-0.002162 -0.001585 0.119014 0.227037 0.727499 0.416652 -0.030096 1 0 0 0 0 0 0 964037
-0.002154 -0.001570 0.119026 -0.011975 0.565190 0.304511 -0.030132 1 0 0 0 0 0 0 965173
-0.002150 -0.001563 0.119030 0.011928 0.639779 0.396426 -0.030159 1 0 0 0 0 0 0 966048
-0.002148 -0.001559 0.119032 0.039095 0.693734 0.441538 -0.030190 1 0 0 0 0 0 0 967036
-0.002147 -0.001557 0.119032 0.054517 0.722985 0.458756 -0.030222 1 0 0 0 0 0 0 968053
-0.002147 -0.001556 0.119032 0.062538 0.738253 0.465156 -0.030253 1 0 0 0 0 0 0 969048
-0.002165 -0.001552 0.119043 0.318225 0.688349 0.332833 -0.030284 1 0 0 0 0 0 0 970047
-0.002174 -0.001549 0.119046 0.226828 0.713209 0.404443 -0.030315 1 0 0 0 0 0 0 971017
-0.002179 -0.001548 0.119047 0.159886 0.731531 0.441189 -0.030346 1 0 0 0 0 0 0 972019
-0.002181 -0.001547 0.119048 0.124562 0.741845 0.455377 -0.030378 1 0 0 0 0 0 0 973048
-0.002182 -0.001547 0.119048 0.106824 0.747504 0.460705 -0.030409 1 0 0 0 0 0 0 974045
-0.002201 -0.001542 0.119058 0.349765 0.692733 0.328104 -0.030441 1 0 0 0 0 0 0 975046
-0.002211 -0.001540 0.119061 0.251883 0.715218 0.399513 -0.030472 1 0 0 0 0 0 0 976047
-0.002215 -0.001539 0.119062 0.181691 0.732342 0.436181 -0.030503 1 0 0 0 0 0 0 977051
-0.002218 -0.001538 0.119063 0.144765 0.742018 0.450316 -0.030534 1 0 0 0 0 0 0 978051
-0.002219 -0.001538 0.119063 0.126233 0.747368 0.455615 -0.030566 1 0 0 0 0 0 0 979050
-0.002238 -0.001534 0.119073 0.368959 0.692394 0.323120 -0.030597 1 0 0 0 0 0 0 980044
-0.002248 -0.001531 0.119077 0.270857 0.714812 0.394446 -0.030628 1 0 0 0 0 0 0 981046
-0.002253 -0.001530 0.119078 0.200554 0.731875 0.431040 -0.030658 1 0 0 0 0 0 0 982016
-0.002255 -0.001530 0.119078 0.163584 0.741547 0.445169 -0.030690 1 0 0 0 0 0 0 983043
-0.002256 -0.001529 0.119078 0.145054 0.746887 0.450465 -0.030722 1 0 0 0 0 0 0 984046
-0.002275 -0.001525 0.119088 0.387963 0.691872 0.318055 -0.030753 1 0 0 0 0 0 0 985048
-0.002285 -0.001523 0.119092 0.289820 0.714300 0.389303 -0.030784 1 0 0 0 0 0 0 986048
-0.002290 -0.001521 0.119093 0.219528 0.731373 0.425862 -0.030816 1 0 0 0 0 0 0 987046
-0.002292 -0.001521 0.119093 0.182560 0.741033 0.439962 -0.030847 1 0 0 0 0 0 0 988045
-0.002293 -0.001521 0.119093 0.164032 0.746372 0.445248 -0.030878 1 0 0 0 0 0 0 989047
-0.002313 -0.001516 0.119104 0.407140 0.691285 0.312943 -0.030909 1 0 0 0 0 0 0 990047
-0.002322 -0.001514 0.119107 0.308973 0.713703 0.384065 -0.030940 1 0 0 0 0 0 0 991015
-0.002327 -0.001513 0.119108 0.238679 0.730797 0.420602 -0.030971 1 0 0 0 0 0 0 992036
-0.002329 -0.001512 0.119109 0.201712 0.740456 0.434674 -0.031003 1 0 0 0 0 0 0 993047
-0.002330 -0.001512 0.119109 0.183215 0.745793 0.439959 -0.031034 1 0 0 0 0 0 0 994044
-0.002331 -0.001512 0.119109 0.174060 0.748870 0.442078 -0.031065 1 0 0 0 0 0 0 995046
-0.002350 -0.001507 0.119119 0.422048 0.692591 0.308758 -0.031097 1 0 0 0 0 0 0 996045
-0.002359 -0.001505 0.119122 0.326185 0.714451 0.379441 -0.031128 1 0 0 0 0 0 0 997046
-0.002364 -0.001504 0.119123 0.257045 0.731236 0.415792 -0.031159 1 0 0 0 0 0 0 998045
-0.002366 -0.001503 0.119124 0.220669 0.740707 0.429780 -0.031190 1 0 0 0 0 0 0 999015
-0.002368 -0.001503 0.119124 0.202475 0.745996 0.435032 -0.031221 1 0 0 0 0 0 1 31
-0.002368 -0.001503 0.119124 0.193498 0.749039 0.437144 -0.031253 1 0 0 0 0 0 1 1043
-0.002387 -0.001498 0.119134 0.441743 0.692671 0.303926 -0.031284 1 0 0 0 0 0 1 2038
-0.002397 -0.001496 0.119137 0.345916 0.714537 0.374515 -0.031316 1 0 0 0 0 0 1 3046
-0.002401 -0.001495 0.119139 0.276774 0.731333 0.410807 -0.031347 1 0 0 0 0 0 1 4042
-0.002404 -0.001494 0.119139 0.240427 0.740816 0.424800 -0.031378 1 0 0 0 0 0 1 5047
-0.002405 -0.001494 0.119139 0.222260 0.746071 0.430028 -0.031409 1 0 0 0 0 0 1 6043
-0.002405 -0.001494 0.119139 0.213296 0.749112 0.432136 -0.031440 1 0 0 0 0 0 1 7045
-0.002406 -0.001494 0.119139 0.208919 0.750997 0.433136 -0.031471 1 0 0 0 0 0 1 8024
-0.002424 -0.001489 0.119149 0.459701 0.694035 0.299625 -0.031503 1 0 0 0 0 0 1 9046
-0.002434 -0.001487 0.119153 0.364973 0.715576 0.369984 -0.031533 1 0 0 0 0 0 1 10015
-0.002438 -0.001486 0.119154 0.296413 0.732234 0.406196 -0.031565 1 0 0 0 0 0 1 11044
-0.002441 -0.001486 0.119154 0.260371 0.741653 0.420140 -0.031596 1 0 0 0 0 0 1 12025
-0.002442 -0.001485 0.119154 0.242354 0.746881 0.425368 -0.031628 1 0 0 0 0 0 1 13042
-0.002442 -0.001485 0.119154 0.233471 0.749867 0.427446 -0.031658 1 0 0 0 0 0 1 14013
-0.002448 -0.001467 0.119144 0.300473 0.505172 0.566824 -0.031690 1 0 0 0 0 0 1 15037
-0.002451 -0.001458 0.119141 0.273554 0.597664 0.495515 -0.031721 1 0 0 0 0 0 1 16028
-0.002452 -0.001453 0.119139 0.253397 0.665172 0.459116 -0.031753 1 0 0 0 0 0 1 17038
-0.002453 -0.001451 0.119139 0.242481 0.701179 0.445580 -0.031784 1 0 0 0 0 0 1 18028
-0.002454 -0.001450 0.119139 0.236943 0.719674 0.441076 -0.031815 1 0 0 0 0 0 1 19028
-0.002454 -0.001449 0.119139 0.234262 0.729286 0.439782 -0.031846 1 0 0 0 0 0 1 20037
-0.002454 -0.001449 0.119139 0.232993 0.734437 0.439601 -0.031877 1 0 0 0 0 0 1 21028
-0.002473 -0.001444 0.119149 0.485586 0.678976 0.305821 -0.031909 1 0 0 0 0 0 1 22043
-0.002482 -0.001442 0.119152 0.391645 0.701363 0.375902 -0.031940 1 0 0 0 0 0 1 23028
-0.002486 -0.001441 0.119153 0.323476 0.718396 0.412010 -0.031971 1 0 0 0 0 0 1 24036
-0.002489 -0.001440 0.119154 0.287665 0.728068 0.425963 -0.032006 1 0 0 0 0 0 1 25129
-0.002490 -0.001440 0.119154 0.269771 0.733349 0.431167 -0.032036 1 0 0 0 0 0 1 26118
-0.002491 -0.001440 0.119154 0.260972 0.736394 0.433253 -0.032068 1 0 0 0 0 0 1 27134
-0.002491 -0.001440 0.119154 0.256717 0.738273 0.434257 -0.032099 1 0 0 0 0 0 1 28121
-0.002491 -0.001440 0.119154 0.254701 0.739573 0.434874 -0.032130 1 0 0 0 0 0 1 29114
-0.002491 -0.001440 0.119154 0.253825 0.740601 0.435367 -0.032162 1 0 0 0 0 0 1 30129
-0.002491 -0.001440 0.119154 0.253516 0.741480 0.435817 -0.032193 1 0 0 0 0 0 1 31131
-0.002491 -0.001440 0.119154 0.253477 0.742271 0.436254 -0.032224 1 0 0 0 0 0 1 32130
-0.002491 -0.001440 0.119154 0.253561 0.742954 0.436641 -0.032253 1 0 0 0 0 0 1 33032
-0.002491 -0.001440 0.119154 0.253740 0.743693 0.437058 -0.032284 1 0 0 0 0 0 1 34036
-0.002491 -0.001440 0.119154 0.253944 0.744417 0.437476 -0.032315 1 0 0 0 0 0 1 35028
-0.002491 -0.001440 0.119154 0.254178 0.745150 0.437911 -0.032347 1 0 0 0 0 0 1 36041
-0.002491 -0.001440 0.119154 0.254420 0.745884 0.438330 -0.032378 1 0 0 0 0 0 1 37045
-0.002491 -0.001440 0.119154 0.254656 0.746592 0.438762 -0.032409 1 0 0 0 0 0 1 38038
-0.002491 -0.001440 0.119154 0.254892 0.747322 0.439177 -0.032441 1 0 0 0 0 0 1 39049
-0.002491 -0.001440 0.119154 0.255143 0.748048 0.439605 -0.032472 1 0 0 0 0 0 1 40046
-0.002491 -0.001440 0.119154 0.255385 0.748749 0.440028 -0.032503 1 0 0 0 0 0 1 41046
-0.002491 -0.001440 0.119154 0.255634 0.749486 0.440451 -0.032534 1 0 0 0 0 0 1 42045
-0.002491 -0.001440 0.119154 0.255872 0.750200 0.440867 -0.032565 1 0 0 0 0 0 1 43045
-0.002491 -0.001440 0.119154 0.256120 0.750907 0.441296 -0.032597 1 0 0 0 0 0 1 44044
-0.002491 -0.001440 0.119154 0.256370 0.751646 0.441720 -0.032628 1 0 0 0 0 0 1 45045
-0.002491 -0.001440 0.119154 0.256605 0.752348 0.442130 -0.032659 1 0 0 0 0 0 1 46029
-0.002491 -0.001440 0.119154 0.256865 0.753076 0.442573 -0.032690 1 0 0 0 0 0 1 47046
-0.002491 -0.001440 0.119154 0.257112 0.753795 0.442977 -0.032722 1 0 0 0 0 0 1 48045
-0.002491 -0.001440 0.119154 0.257358 0.754518 0.443420 -0.032753 1 0 0 0 0 0 1 49050
-0.002491 -0.001440 0.119154 0.257599 0.755246 0.443836 -0.032784 1 0 0 0 0 0 1 50045
-0.002491 -0.001440 0.119154 0.257837 0.755958 0.444251 -0.032815 1 0 0 0 0 0 1 51044
-0.002491 -0.001440 0.119154 0.258089 0.756687 0.444681 -0.032847 1 0 0 0 0 0 1 52046
-0.002491 -0.001440 0.119154 0.258331 0.757388 0.445105 -0.032878 1 0 0 0 0 0 1 53046
-0.002491 -0.001440 0.119154 0.258573 0.758102 0.445515 -0.032908 1 0 0 0 0 0 1 54014
-0.002491 -0.001440 0.119154 0.258818 0.758838 0.445944 -0.032940 1 0 0 0 0 0 1 55044
-0.002491 -0.001440 0.119154 0.259074 0.759553 0.446379 -0.032972 1 0 0 0 0 0 1 56043
-0.002491 -0.001440 0.119154 0.259310 0.760276 0.446790 -0.033003 1 0 0 0 0 0 1 57044
-0.002491 -0.001440 0.119154 0.259562 0.761006 0.447220 -0.033034 1 0 0 0 0 0 1 58045
-0.002491 -0.001440 0.119154 0.259815 0.761701 0.447635 -0.033065 1 0 0 0 0 0 1 59041
-0.002491 -0.001440 0.119154 0.260055 0.762443 0.448065 -0.033097 1 0 0 0 0 0 1 60044
-0.002491 -0.001440 0.119154 0.260300 0.763165 0.448489 -0.033128 1 0 0 0 0 0 1 61044
-0.002491 -0.001440 0.119154 0.260541 0.763866 0.448912 -0.033159 1 0 0 0 0 0 1 62045
-0.002491 -0.001440 0.119154 0.260783 0.764582 0.449322 -0.033190 1 0 0 0 0 0 1 63014
-0.002491 -0.001440 0.119154 0.261028 0.765315 0.449750 -0.033222 1 0 0 0 0 0 1 64042
-0.002491 -0.001440 0.119154 0.261276 0.766024 0.450179 -0.033253 1 0 0 0 0 0 1 65043
-0.002491 -0.001440 0.119154 0.261526 0.766761 0.450603 -0.033284 1 0 0 0 0 0 1 66042
-0.002491 -0.001440 0.119154 0.261764 0.767473 0.451018 -0.033315 1 0 0 0 0 0 1 67039
-0.002491 -0.001440 0.119154 0.262017 0.768183 0.451451 -0.033346 1 0 0 0 0 0 1 68031
-0.002491 -0.001440 0.119154 0.262277 0.768923 0.451869 -0.033378 1 0 0 0 0 0 1 69047
-0.002491 -0.001440 0.119154 0.262495 0.769613 0.452275 -0.033408 1 0 0 0 0 0 1 70012
-0.002491 -0.001440 0.119154 0.262758 0.770351 0.452725 -0.033440 1 0 0 0 0 0 1 71043
-0.002491 -0.001440 0.119154 0.262993 0.771073 0.453135 -0.033472 1 0 0 0 0 0 1 72042
-0.002491 -0.001440 0.119154 0.263248 0.771790 0.453571 -0.033503 1 0 0 0 0 0 1 73042
-0.002491 -0.001440 0.119154 0.263484 0.772514 0.453982 -0.033534 1 0 0 0 0 0 1 74043
-0.002479 -0.001426 0.119165 0.094512 0.592810 0.304507 -0.033565 1 0 0 0 0 0 1 75043
-0.002472 -0.001420 0.119169 0.154972 0.658325 0.382656 -0.033597 1 0 0 0 0 0 1 76042
-0.002469 -0.001416 0.119170 0.200706 0.707515 0.422898 -0.033628 1 0 0 0 0 0 1 77043
-0.002467 -0.001415 0.119171 0.225505 0.734247 0.438371 -0.033659 1 0 0 0 0 0 1 78032
-0.002467 -0.001414 0.119171 0.238311 0.748235 0.444127 -0.033690 1 0 0 0 0 0 1 79039
-0.002466 -0.001413 0.119171 0.244899 0.755612 0.446404 -0.033721 1 0 0 0 0 0 1 80028
-0.002466 -0.001413 0.119171 0.248323 0.759677 0.447466 -0.033753 1 0 0 0 0 0 1 81036
-0.002466 -0.001413 0.119171 0.250143 0.762068 0.448101 -0.033784 1 0 0 0 0 0 1 82026
-0.002466 -0.001413 0.119171 0.251185 0.763605 0.448593 -0.033815 1 0 0 0 0 0 1 83035
-0.002466 -0.001413 0.119171 0.251833 0.764727 0.449029 -0.033846 1 0 0 0 0 0 1 84026
-0.002466 -0.001413 0.119171 0.252265 0.765663 0.449452 -0.033878 1 0 0 0 0 0 1 85037
-0.002466 -0.001413 0.119171 0.252592 0.766470 0.449877 -0.033909 1 0 0 0 0 0 1 86036
-0.002466 -0.001413 0.119171 0.252878 0.767228 0.450291 -0.033940 1 0 0 0 0 0 1 87026
-0.002466 -0.001413 0.119171 0.253137 0.767951 0.450710 -0.033971 1 0 0 0 0 0 1 88035
-0.002466 -0.001413 0.119171 0.253386 0.768670 0.451117 -0.034002 1 0 0 0 0 0 1 89029
-0.002453 -0.001400 0.119182 0.084204 0.588760 0.301656 -0.034034 1 0 0 0 0 0 1 90037
-0.002447 -0.001393 0.119186 0.144663 0.654280 0.379723 -0.034065 1 0 0 0 0 0 1 91044
-0.002444 -0.001389 0.119187 0.190373 0.703454 0.419915 -0.034096 1 0 0 0 0 0 1 92033
-0.002442 -0.001388 0.119187 0.215183 0.730192 0.435368 -0.034128 1 0 0 0 0 0 1 93041
-0.002441 -0.001387 0.119188 0.227960 0.744145 0.441109 -0.034159 1 0 0 0 0 0 1 94041
-0.002441 -0.001386 0.119188 0.234532 0.751526 0.443372 -0.034190 1 0 0 0 0 0 1 95042
-0.002441 -0.001386 0.119188 0.237944 0.755560 0.444425 -0.034222 1 0 0 0 0 0 1 96041
-0.002441 -0.001386 0.119188 0.239763 0.757936 0.445045 -0.034253 1 0 0 0 0 0 1 97033
-0.002440 -0.001386 0.119188 0.240801 0.759467 0.445535 -0.034284 1 0 0 0 0 0 1 98042
-0.002428 -0.001373 0.119199 0.071836 0.579772 0.296157 -0.034315 1 0 0 0 0 0 1 99026
-0.002422 -0.001366 0.119203 0.132514 0.645527 0.374130 -0.034347 1 0 0 0 0 0 1 100046
-0.002418 -0.001363 0.119204 0.178322 0.694808 0.414287 -0.034378 1 0 0 0 0 0 1 101044
-0.002417 -0.001361 0.119204 0.203157 0.721583 0.429730 -0.034409 1 0 0 0 0 0 1 102041
-0.002416 -0.001360 0.119205 0.215946 0.735523 0.435452 -0.034439 1 0 0 0 0 0 1 103013
-0.002416 -0.001360 0.119205 0.222526 0.742910 0.437708 -0.034472 1 0 0 0 0 0 1 104043
-0.002415 -0.001359 0.119205 0.225932 0.746950 0.438750 -0.034503 1 0 0 0 0 0 1 105042
-0.002415 -0.001359 0.119205 0.227748 0.749326 0.439370 -0.034534 1 0 0 0 0 0 1 106040
-0.002415 -0.001359 0.119205 0.228766 0.750832 0.439842 -0.034565 1 0 0 0 0 0 1 107043
-0.002415 -0.001359 0.119205 0.229363 0.751925 0.440267 -0.034596 1 0 0 0 0 0 1 108022
-0.002415 -0.001359 0.119205 0.229781 0.752839 0.440673 -0.034628 1 0 0 0 0 0 1 109045
-0.002403 -0.001346 0.119216 0.060348 0.572646 0.291327 -0.034659 1 0 0 0 0 0 1 110043
-0.002396 -0.001339 0.119219 0.120878 0.638216 0.369198 -0.034690 1 0 0 0 0 0 1 111037
-0.002393 -0.001336 0.119221 0.166598 0.687421 0.409299 -0.034722 1 0 0 0 0 0 1 112043
-0.002391 -0.001334 0.119221 0.191379 0.714147 0.424722 -0.034753 1 0 0 0 0 0 1 113053
-0.002391 -0.001333 0.119221 0.204151 0.728078 0.430428 -0.034784 1 0 0 0 0 0 1 114049
-0.002390 -0.001333 0.119221 0.210699 0.735435 0.432685 -0.034816 1 0 0 0 0 0 1 115051
-0.002390 -0.001332 0.119221 0.214083 0.739430 0.433711 -0.034846 1 0 0 0 0 0 1 116032
-0.002390 -0.001332 0.119221 0.215883 0.741798 0.434324 -0.034878 1 0 0 0 0 0 1 117053
-0.002390 -0.001332 0.119221 0.216894 0.743294 0.434791 -0.034909 1 0 0 0 0 0 1 118050
-0.002390 -0.001332 0.119222 0.217473 0.744394 0.435204 -0.034941 1 0 0 0 0 0 1 119053
-0.002377 -0.001319 0.119233 0.047982 0.564112 0.285910 -0.034972 1 0 0 0 0 0 1 120051
-0.002371 -0.001312 0.119236 0.108554 0.629758 0.363697 -0.035003 1 0 0 0 0 0 1 121053
-0.002368 -0.001309 0.119238 0.154300 0.678973 0.403754 -0.035034 1 0 0 0 0 0 1 122048
-0.002366 -0.001307 0.119238 0.179090 0.705702 0.419160 -0.035066 1 0 0 0 0 0 1 123051
-0.002365 -0.001306 0.119238 0.191852 0.719625 0.424851 -0.035097 1 0 0 0 0 0 1 124050
-0.002365 -0.001306 0.119238 0.198401 0.726968 0.427089 -0.035128 1 0 0 0 0 0 1 125055
-0.002365 -0.001306 0.119238 0.201757 0.730960 0.428102 -0.035159 1 0 0 0 0 0 1 126030
-0.002364 -0.001305 0.119238 0.203545 0.733303 0.428710 -0.035191 1 0 0 0 0 0 1 127048
-0.002364 -0.001305 0.119238 0.204544 0.734786 0.429169 -0.035222 1 0 0 0 0 0 1 128049
-0.002364 -0.001305 0.119238 0.205121 0.735868 0.429587 -0.035253 1 0 0 0 0 0 1 129050
-0.002364 -0.001305 0.119238 0.205513 0.736728 0.429973 -0.035284 1 0 0 0 0 0 1 130050
-0.002364 -0.001305 0.119238 0.205792 0.737480 0.430345 -0.035316 1 0 0 0 0 0 1 131049
-0.002364 -0.001305 0.119238 0.206016 0.738189 0.430730 -0.035347 1 0 0 0 0 0 1 132042
-0.002364 -0.001305 0.119238 0.206227 0.738879 0.431117 -0.035378 1 0 0 0 0 0 1 133052
-0.002364 -0.001305 0.119238 0.206430 0.739535 0.431496 -0.035409 1 0 0 0 0 0 1 134045
-0.002364 -0.001305 0.119238 0.206612 0.740203 0.431873 -0.035441 1 0 0 0 0 0 1 135051
-0.002352 -0.001292 0.119249 0.036710 0.559501 0.282599 -0.035472 1 0 0 0 0 0 1 136050
-0.002345 -0.001285 0.119253 0.097167 0.625027 0.360278 -0.035503 1 0 0 0 0 0 1 137053
-0.002342 -0.001282 0.119255 0.142854 0.674181 0.400286 -0.035534 1 0 0 0 0 0 1 138051
-0.002341 -0.001280 0.119255 0.167594 0.700856 0.415654 -0.035566 1 0 0 0 0 0 1 139050
-0.002340 -0.001279 0.119255 0.180339 0.714761 0.421344 -0.035597 1 0 0 0 0 0 1 140049
-0.002339 -0.001279 0.119255 0.186834 0.722075 0.423568 -0.035628 1 0 0 0 0 0 1 141049
-0.002339 -0.001279 0.119255 0.190213 0.726060 0.424580 -0.035659 1 0 0 0 0 0 1 142048
-0.002339 -0.001279 0.119255 0.191977 0.728355 0.425178 -0.035690 1 0 0 0 0 0 1 143030
-0.002339 -0.001278 0.119255 0.192950 0.729850 0.425616 -0.035722 1 0 0 0 0 0 1 144048
-0.002339 -0.001278 0.119255 0.193527 0.730946 0.426051 -0.035755 1 0 0 0 0 0 1 145108
-0.002339 -0.001278 0.119255 0.193906 0.731793 0.426431 -0.035786 1 0 0 0 0 0 1 146111
-0.002339 -0.001278 0.119255 0.194168 0.732541 0.426806 -0.035817 1 0 0 0 0 0 1 147107
-0.002339 -0.001278 0.119255 0.194389 0.733229 0.427175 -0.035848 1 0 0 0 0 0 1 148091
-0.002339 -0.001278 0.119255 0.194582 0.733901 0.427548 -0.035880 1 0 0 0 0 0 1 149108
-0.002339 -0.001278 0.119255 0.194773 0.734549 0.427921 -0.035911 1 0 0 0 0 0 1 150110
-0.002339 -0.001278 0.119255 0.194952 0.735195 0.428300 -0.035942 1 0 0 0 0 0 1 151108
-0.002339 -0.001278 0.119255 0.195119 0.735846 0.428666 -0.035974 1 0 0 0 0 0 1 152107
-0.002339 -0.001278 0.119255 0.195289 0.736489 0.429039 -0.036005 1 0 0 0 0 0 1 153111
-0.002339 -0.001278 0.119255 0.195461 0.737116 0.429418 -0.036036 1 0 0 0 0 0 1 154109
-0.002339 -0.001278 0.119255 0.195625 0.737754 0.429778 -0.036067 1 0 0 0 0 0 1 155092
-0.002339 -0.001278 0.119255 0.195797 0.738408 0.430157 -0.036099 1 0 0 0 0 0 1 156112
-0.002339 -0.001278 0.119255 0.195955 0.738980 0.430503 -0.036127 1 0 0 0 0 0 1 157025
-0.002339 -0.001278 0.119255 0.196123 0.739635 0.430873 -0.036159 1 0 0 0 0 0 1 158034
-0.002339 -0.001278 0.119255 0.196291 0.740270 0.431242 -0.036190 1 0 0 0 0 0 1 159026
-0.002339 -0.001278 0.119255 0.196465 0.740904 0.431624 -0.036221 1 0 0 0 0 0 1 160035
-0.002339 -0.001278 0.119255 0.196642 0.741543 0.431981 -0.036252 1 0 0 0 0 0 1 161024
-0.002339 -0.001278 0.119255 0.196802 0.742193 0.432361 -0.036284 1 0 0 0 0 0 1 162034
-0.002339 -0.001278 0.119255 0.196972 0.742814 0.432737 -0.036315 1 0 0 0 0 0 1 163023
-0.002339 -0.001278 0.119255 0.197140 0.743469 0.433107 -0.036346 1 0 0 0 0 0 1 164033
-0.002339 -0.001278 0.119255 0.197308 0.744105 0.433476 -0.036377 1 0 0 0 0 0 1 165025
-0.002339 -0.001278 0.119255 0.197490 0.744746 0.433865 -0.036409 1 0 0 0 0 0 1 166033
-0.002339 -0.001278 0.119255 0.197651 0.745395 0.434229 -0.036440 1 0 0 0 0 0 1 167043
-0.002339 -0.001278 0.119255 0.197819 0.746033 0.434599 -0.036472 1 0 0 0 0 0 1 168041
-0.002339 -0.001278 0.119255 0.197992 0.746660 0.434978 -0.036503 1 0 0 0 0 0 1 169040
-0.002339 -0.001278 0.119255 0.198158 0.747309 0.435344 -0.036534 1 0 0 0 0 0 1 170039
-0.002339 -0.001278 0.119255 0.198325 0.747942 0.435711 -0.036565 1 0 0 0 0 0 1 171027
-0.002326 -0.001265 0.119266 0.028079 0.566872 0.286340 -0.036596 1 0 0 0 0 0 1 172024
-0.002320 -0.001258 0.119270 0.088472 0.632316 0.363882 -0.036628 1 0 0 0 0 0 1 173032
-0.002317 -0.001255 0.119271 0.134101 0.681438 0.403824 -0.036659 1 0 0 0 0 0 1 174029
-0.002315 -0.001253 0.119272 0.158822 0.708080 0.419171 -0.036690 1 0 0 0 0 0 1 175028
-0.002314 -0.001252 0.119272 0.171529 0.721943 0.424848 -0.036721 1 0 0 0 0 0 1 176025
-0.002314 -0.001252 0.119272 0.178018 0.729237 0.427054 -0.036752 1 0 0 0 0 0 1 177030
-0.002314 -0.001252 0.119272 0.181370 0.733206 0.428059 -0.036784 1 0 0 0 0 0 1 178026
-0.002314 -0.001252 0.119272 0.183142 0.735504 0.428655 -0.036815 1 0 0 0 0 0 1 179026
-0.002314 -0.001252 0.119272 0.184078 0.736979 0.429090 -0.036846 1 0 0 0 0 0 1 180026
-0.002314 -0.001252 0.119272 0.184644 0.738012 0.429478 -0.036877 1 0 0 0 0 0 1 181029
-0.002314 -0.001252 0.119272 0.184994 0.738846 0.429859 -0.036908 1 0 0 0 0 0 1 182013
-0.002314 -0.001252 0.119272 0.185261 0.739585 0.430218 -0.036940 1 0 0 0 0 0 1 183037
-0.002314 -0.001252 0.119272 0.185459 0.740258 0.430581 -0.036971 1 0 0 0 0 0 1 184015
-0.002314 -0.001252 0.119272 0.185646 0.740926 0.430954 -0.037003 1 0 0 0 0 0 1 185034
-0.002314 -0.001252 0.119272 0.185822 0.741548 0.431312 -0.037033 1 0 0 0 0 0 1 186016
-0.002314 -0.001252 0.119272 0.185980 0.742197 0.431676 -0.037065 1 0 0 0 0 0 1 187033
-0.002314 -0.001252 0.119272 0.186139 0.742809 0.432044 -0.037096 1 0 0 0 0 0 1 188028
-0.002314 -0.001252 0.119272 0.186293 0.743446 0.432402 -0.037127 1 0 0 0 0 0 1 189030
-0.002314 -0.001252 0.119272 0.186457 0.744081 0.432772 -0.037159 1 0 0 0 0 0 1 190029
-0.002314 -0.001252 0.119272 0.186607 0.744676 0.433130 -0.037189 1 0 0 0 0 0 1 191010
-0.002314 -0.001252 0.119272 0.186769 0.745320 0.433495 -0.037221 1 0 0 0 0 0 1 192012
-0.002314 -0.001252 0.119272 0.186921 0.745950 0.433858 -0.037252 1 0 0 0 0 0 1 193029
-0.002314 -0.001252 0.119272 0.187087 0.746571 0.434234 -0.037284 1 0 0 0 0 0 1 194027
-0.002314 -0.001252 0.119272 0.187234 0.747201 0.434587 -0.037315 1 0 0 0 0 0 1 195029
-0.002314 -0.001252 0.119272 0.187397 0.747834 0.434955 -0.037346 1 0 0 0 0 0 1 196026
-0.002314 -0.001252 0.119272 0.187551 0.748442 0.435320 -0.037377 1 0 0 0 0 0 1 197029
-0.002314 -0.001252 0.119272 0.187709 0.749073 0.435678 -0.037408 1 0 0 0 0 0 1 198009
-0.002314 -0.001252 0.119272 0.187861 0.749704 0.436041 -0.037440 1 0 0 0 0 0 1 199027
-0.002314 -0.001252 0.119272 0.188026 0.750316 0.436412 -0.037471 1 0 0 0 0 0 1 200012
-0.002314 -0.001252 0.119272 0.188175 0.750955 0.436771 -0.037502 1 0 0 0 0 0 1 201029
-0.002314 -0.001252 0.119272 0.188331 0.751581 0.437133 -0.037534 1 0 0 0 0 0 1 202029
-0.002301 -0.001238 0.119283 0.017788 0.570196 0.287705 -0.037565 1 0 0 0 0 0 1 203026
-0.002295 -0.001231 0.119287 0.078108 0.635576 0.365111 -0.037596 1 0 0 0 0 0 1 204027
-0.002291 -0.001228 0.119288 0.123718 0.684627 0.404992 -0.037627 1 0 0 0 0 0 1 205012
-0.002290 -0.001226 0.119289 0.148388 0.711257 0.420312 -0.037658 1 0 0 0 0 0 1 206011
-0.002289 -0.001225 0.119289 0.161087 0.725107 0.425969 -0.037690 1 0 0 0 0 0 1 207022
-0.002289 -0.001225 0.119289 0.167558 0.732379 0.428178 -0.037721 1 0 0 0 0 0 1 208021
-0.002288 -0.001225 0.119289 0.170898 0.736340 0.429179 -0.037752 1 0 0 0 0 0 1 209029
-0.002288 -0.001225 0.119289 0.172636 0.738617 0.429744 -0.037784 1 0 0 0 0 0 1 210027
-0.002288 -0.001225 0.119289 0.173571 0.740062 0.430188 -0.037815 1 0 0 0 0 0 1 211027
-0.002288 -0.001225 0.119289 0.174128 0.741086 0.430561 -0.037846 1 0 0 0 0 0 1 212009
-0.002288 -0.001225 0.119289 0.174469 0.741920 0.430921 -0.037877 1 0 0 0 0 0 1 213011
-0.002288 -0.001225 0.119289 0.174710 0.742644 0.431293 -0.037909 1 0 0 0 0 0 1 214027
-0.002288 -0.001225 0.119289 0.174909 0.743314 0.431651 -0.037940 1 0 0 0 0 0 1 215026
-0.002288 -0.001225 0.119289 0.175071 0.743938 0.431996 -0.037971 1 0 0 0 0 0 1 216010
-0.002288 -0.001225 0.119289 0.175239 0.744569 0.432358 -0.038002 1 0 0 0 0 0 1 217029
-0.002288 -0.001225 0.119289 0.175392 0.745188 0.432719 -0.038034 1 0 0 0 0 0 1 218026
-0.002288 -0.001225 0.119289 0.175531 0.745802 0.433063 -0.038064 1 0 0 0 0 0 1 219008
-0.002288 -0.001225 0.119289 0.175680 0.746410 0.433428 -0.038096 1 0 0 0 0 0 1 220018
-0.002288 -0.001225 0.119289 0.175815 0.747030 0.433774 -0.038127 1 0 0 0 0 0 1 221028
-0.002288 -0.001225 0.119289 0.175966 0.747654 0.434137 -0.038159 1 0 0 0 0 0 1 222033
-0.002288 -0.001225 0.119289 0.176112 0.748246 0.434494 -0.038190 1 0 0 0 0 0 1 223017
-0.002288 -0.001225 0.119289 0.176254 0.748874 0.434847 -0.038221 1 0 0 0 0 0 1 224026
-0.002288 -0.001225 0.119289 0.176397 0.749483 0.435199 -0.038252 1 0 0 0 0 0 1 225018
-0.002288 -0.001225 0.119289 0.176544 0.750083 0.435561 -0.038283 1 0 0 0 0 0 1 226017
-0.002288 -0.001225 0.119289 0.176686 0.750711 0.435914 -0.038315 1 0 0 0 0 0 1 227026
-0.002288 -0.001225 0.119289 0.176829 0.751320 0.436266 -0.038346 1 0 0 0 0 0 1 228018
-0.002276 -0.001211 0.119300 0.006007 0.569645 0.286801 -0.038378 1 0 0 0 0 0 1 229031
-0.002269 -0.001204 0.119304 0.066272 0.634961 0.364084 -0.038408 1 0 0 0 0 0 1 230021
-0.002266 -0.001201 0.119305 0.111862 0.684020 0.403916 -0.038440 1 0 0 0 0 0 1 231035
-0.002264 -0.001199 0.119306 0.136516 0.710603 0.419216 -0.038471 1 0 0 0 0 0 1 232029
-0.002264 -0.001198 0.119306 0.149194 0.724442 0.424867 -0.038503 1 0 0 0 0 0 1 233039
-0.002263 -0.001198 0.119306 0.155654 0.731686 0.427050 -0.038534 1 0 0 0 0 0 1 234035
-0.002263 -0.001198 0.119306 0.158967 0.735628 0.428042 -0.038565 1 0 0 0 0 0 1 235035
-0.002263 -0.001198 0.119306 0.160699 0.737900 0.428605 -0.038596 1 0 0 0 0 0 1 236034
-0.002263 -0.001198 0.119306 0.161617 0.739338 0.429031 -0.038627 1 0 0 0 0 0 1 237024
-0.002263 -0.001198 0.119306 0.162160 0.740349 0.429405 -0.038659 1 0 0 0 0 0 1 238037
-0.002263 -0.001198 0.119306 0.162488 0.741170 0.429758 -0.038690 1 0 0 0 0 0 1 239043
-0.002263 -0.001198 0.119306 0.162720 0.741873 0.430119 -0.038721 1 0 0 0 0 0 1 240034
-0.002263 -0.001198 0.119306 0.162901 0.742527 0.430466 -0.038753 1 0 0 0 0 0 1 241042
-0.002263 -0.001198 0.119306 0.163051 0.743144 0.430805 -0.038784 1 0 0 0 0 0 1 242038
-0.002263 -0.001198 0.119306 0.163208 0.743742 0.431150 -0.038814 1 0 0 0 0 0 1 243010
-0.002263 -0.001198 0.119306 0.163342 0.744341 0.431497 -0.038846 1 0 0 0 0 0 1 244008
-0.002263 -0.001198 0.119306 0.163474 0.744969 0.431848 -0.038878 1 0 0 0 0 0 1 245039
-0.002263 -0.001198 0.119306 0.163604 0.745539 0.432191 -0.038908 1 0 0 0 0 0 1 246008
-0.002263 -0.001198 0.119306 0.163736 0.746167 0.432543 -0.038940 1 0 0 0 0 0 1 247039
-0.002263 -0.001198 0.119306 0.163866 0.746762 0.432886 -0.038971 1 0 0 0 0 0 1 248031
-0.002263 -0.001198 0.119306 0.164010 0.747364 0.433250 -0.039003 1 0 0 0 0 0 1 249041
-0.002263 -0.001198 0.119306 0.164132 0.747966 0.433586 -0.039034 1 0 0 0 0 0 1 250042
-0.002263 -0.001198 0.119306 0.164261 0.748563 0.433930 -0.039065 1 0 0 0 0 0 1 251039
-0.002263 -0.001198 0.119306 0.164402 0.749152 0.434287 -0.039096 1 0 0 0 0 0 1 252028
-0.002263 -0.001198 0.119306 0.164525 0.749761 0.434627 -0.039128 1 0 0 0 0 0 1 253040
-0.002263 -0.001198 0.119306 0.164652 0.750341 0.434962 -0.039158 1 0 0 0 0 0 1 254009
-0.002263 -0.001198 0.119306 0.164798 0.750955 0.435332 -0.039190 1 0 0 0 0 0 1 255038
-0.002263 -0.001198 0.119306 0.164919 0.751555 0.435667 -0.039221 1 0 0 0 0 0 1 256036
-0.002263 -0.001198 0.119306 0.165045 0.752137 0.436003 -0.039252 1 0 0 0 0 0 1 257008
-0.002263 -0.001198 0.119306 0.165192 0.752751 0.436373 -0.039284 1 0 0 0 0 0 1 258038
-0.002263 -0.001198 0.119306 0.165313 0.753351 0.436708 -0.039315 1 0 0 0 0 0 1 259035
-0.002263 -0.001198 0.119306 0.165443 0.753948 0.437052 -0.039346 1 0 0 0 0 0 1 260032
-0.002263 -0.001198 0.119306 0.165586 0.754547 0.437415 -0.039378 1 0 0 0 0 0 1 261037
-0.002263 -0.001198 0.119306 0.165718 0.755140 0.437740 -0.039409 1 0 0 0 0 0 1 262027
-0.002263 -0.001198 0.119306 0.165835 0.755729 0.438084 -0.039439 1 0 0 0 0 0 1 263007
-0.002263 -0.001198 0.119306 0.165981 0.756346 0.438457 -0.039472 1 0 0 0 0 0 1 264041
-0.002263 -0.001198 0.119306 0.166102 0.756946 0.438792 -0.039503 1 0 0 0 0 0 1 265039
-0.002263 -0.001198 0.119306 0.166232 0.757544 0.439137 -0.039534 1 0 0 0 0 0 1 266037
-0.002263 -0.001198 0.119306 0.166374 0.758138 0.439496 -0.039565 1 0 0 0 0 0 1 267034
-0.002263 -0.001198 0.119306 0.166496 0.758740 0.439832 -0.039596 1 0 0 0 0 0 1 268035
-0.002263 -0.001198 0.119306 0.166624 0.759333 0.440174 -0.039627 1 0 0 0 0 0 1 269024
-0.002263 -0.001198 0.119306 0.166769 0.759936 0.440539 -0.039659 1 0 0 0 0 0 1 270037
-0.002263 -0.001198 0.119306 0.166886 0.760520 0.440863 -0.039689 1 0 0 0 0 0 1 271007
-0.002263 -0.001198 0.119306 0.167020 0.761137 0.441220 -0.039722 1 0 0 0 0 0 1 272038
-0.002263 -0.001198 0.119306 0.167161 0.761726 0.441576 -0.039752 1 0 0 0 0 0 1 273026
-0.002263 -0.001198 0.119306 0.167295 0.762329 0.441908 -0.039784 1 0 0 0 0 0 1 274033
-0.002263 -0.001198 0.119306 0.167416 0.762932 0.442260 -0.039815 1 0 0 0 0 0 1 275036
-0.002263 -0.001198 0.119306 0.167556 0.763525 0.442619 -0.039846 1 0 0 0 0 0 1 276030
-0.002263 -0.001198 0.119306 0.167678 0.764128 0.442955 -0.039878 1 0 0 0 0 0 1 277033
-0.002263 -0.001198 0.119306 0.167809 0.764729 0.443302 -0.039909 1 0 0 0 0 0 1 278036
-0.002263 -0.001198 0.119306 0.167951 0.765325 0.443663 -0.039940 1 0 0 0 0 0 1 279037
-0.002263 -0.001198 0.119306 0.168068 0.765908 0.443987 -0.039970 1 0 0 0 0 0 1 280005
-0.002263 -0.001198 0.119306 0.168203 0.766527 0.444344 -0.040003 1 0 0 0 0 0 1 281039
-0.002263 -0.001198 0.119306 0.168341 0.767103 0.444693 -0.040033 1 0 0 0 0 0 1 282006
-0.002263 -0.001198 0.119306 0.168466 0.767722 0.445038 -0.040065 1 0 0 0 0 0 1 283034
-0.002263 -0.001198 0.119306 0.168597 0.768323 0.445385 -0.040096 1 0 0 0 0 0 1 284037
-0.002263 -0.001198 0.119306 0.168738 0.768912 0.445742 -0.040127 1 0 0 0 0 0 1 285026
-0.002263 -0.001198 0.119306 0.168871 0.769508 0.446069 -0.040158 1 0 0 0 0 0 1 286021
-0.002263 -0.001198 0.119306 0.168992 0.770114 0.446423 -0.040190 1 0 0 0 0 0 1 287030
-0.002263 -0.001198 0.119306 0.169132 0.770705 0.446781 -0.040221 1 0 0 0 0 0 1 288021
-0.002263 -0.001198 0.119306 0.169254 0.771311 0.447119 -0.040252 1 0 0 0 0 0 1 289029
-0.002263 -0.001198 0.119306 0.169384 0.771906 0.447462 -0.040283 1 0 0 0 0 0 1 290021
-0.002263 -0.001198 0.119306 0.169527 0.772508 0.447826 -0.040315 1 0 0 0 0 0 1 291031
-0.002263 -0.001198 0.119306 0.169647 0.773102 0.448158 -0.040346 1 0 0 0 0 0 1 292020
-0.002263 -0.001198 0.119306 0.169779 0.773708 0.448507 -0.040378 1 0 0 0 0 0 1 293030
-0.002263 -0.001198 0.119306 0.169920 0.774297 0.448864 -0.040408 1 0 0 0 0 0 1 294020
-0.002263 -0.001198 0.119306 0.170043 0.774904 0.449202 -0.040440 1 0 0 0 0 0 1 295029
-0.002263 -0.001198 0.119306 0.170172 0.775498 0.449545 -0.040471 1 0 0 0 0 0 1 296020
-0.002263 -0.001198 0.119306 0.170364 0.776266 0.450000 -0.040511 1 0 0 0 0 0 1 297312
-0.002263 -0.001198 0.119306 0.170437 0.776697 0.450241 -0.040534 1 0 0 0 0 0 1 298023
-0.002263 -0.001198 0.119306 0.170569 0.777305 0.450592 -0.040565 1 0 0 0 0 0 1 299037
-0.002263 -0.001198 0.119306 0.170711 0.777899 0.450951 -0.040596 1 0 0 0 0 0 1 300034
-0.002263 -0.001198 0.119306 0.170832 0.778501 0.451287 -0.040628 1 0 0 0 0 0 1 301035
-0.002263 -0.001198 0.119306 0.170962 0.779100 0.451633 -0.040659 1 0 0 0 0 0 1 302035
-0.002263 -0.001198 0.119306 0.171104 0.779691 0.451991 -0.040690 1 0 0 0 0 0 1 303028
-0.002263 -0.001198 0.119306 0.171227 0.780300 0.452330 -0.040722 1 0 0 0 0 0 1 304040
-0.002263 -0.001198 0.119306 0.171355 0.780892 0.452672 -0.040752 1 0 0 0 0 0 1 305028
-0.002263 -0.001198 0.119306 0.171500 0.781496 0.453037 -0.040784 1 0 0 0 0 0 1 306042
-0.002263 -0.001198 0.119306 0.171631 0.782088 0.453362 -0.040815 1 0 0 0 0 0 1 307030
-0.002263 -0.001198 0.119306 0.171748 0.782675 0.453704 -0.040845 1 0 0 0 0 0 1 308006
-0.002263 -0.001198 0.119306 0.171893 0.783288 0.454076 -0.040878 1 0 0 0 0 0 1 309035
-0.002263 -0.001198 0.119306 0.172011 0.783873 0.454401 -0.040908 1 0 0 0 0 0 1 310006
-0.002263 -0.001198 0.119306 0.172145 0.784490 0.454757 -0.040940 1 0 0 0 0 0 1 311036
-0.002263 -0.001198 0.119306 0.172288 0.785086 0.455118 -0.040971 1 0 0 0 0 0 1 312037
-0.002263 -0.001198 0.119306 0.172405 0.785670 0.455443 -0.041002 1 0 0 0 0 0 1 313007
-0.002263 -0.001198 0.119306 0.172539 0.786286 0.455798 -0.041034 1 0 0 0 0 0 1 314036
-0.002263 -0.001198 0.119306 0.172678 0.786866 0.456150 -0.041064 1 0 0 0 0 0 1 315010
-0.002263 -0.001198 0.119306 0.172803 0.787485 0.456495 -0.041097 1 0 0 0 0 0 1 316039
-0.002263 -0.001198 0.119306 0.172933 0.788083 0.456840 -0.041128 1 0 0 0 0 0 1 317036
-0.002263 -0.001198 0.119306 0.173076 0.788678 0.457200 -0.041159 1 0 0 0 0 0 1 318036
-0.002263 -0.001198 0.119306 0.173209 0.789277 0.457529 -0.041190 1 0 0 0 0 0 1 319036
-0.002263 -0.001198 0.119306 0.173328 0.789876 0.457879 -0.041221 1 0 0 0 0 0 1 320032
-0.002263 -0.001198 0.119306 0.173467 0.790457 0.458231 -0.041252 1 0 0 0 0 0 1 321007
-0.002263 -0.001198 0.119306 0.173588 0.791059 0.458567 -0.041283 1 0 0 0 0 0 1 322007
-0.002263 -0.001198 0.119306 0.173722 0.791675 0.458922 -0.041315 1 0 0 0 0 0 1 323035
-0.002263 -0.001198 0.119306 0.173864 0.792271 0.459283 -0.041346 1 0 0 0 0 0 1 324035
-0.002263 -0.001198 0.119306 0.173982 0.792855 0.459608 -0.041377 1 0 0 0 0 0 1 325006
-0.002263 -0.001198 0.119306 0.174116 0.793471 0.459964 -0.041409 1 0 0 0 0 0 1 326035
-0.002263 -0.001198 0.119306 0.174258 0.794068 0.460324 -0.041440 1 0 0 0 0 0 1 327036
-0.002263 -0.001198 0.119306 0.174378 0.794661 0.460655 -0.041471 1 0 0 0 0 0 1 328022
-0.002263 -0.001198 0.119306 0.174510 0.795268 0.461005 -0.041503 1 0 0 0 0 0 1 329035
-0.002263 -0.001198 0.119306 0.174652 0.795863 0.461365 -0.041534 1 0 0 0 0 0 1 330035
-0.002263 -0.001198 0.119306 0.174785 0.796461 0.461694 -0.041565 1 0 0 0 0 0 1 331033
-0.002263 -0.001198 0.119306 0.174906 0.797064 0.462046 -0.041596 1 0 0 0 0 0 1 332035
-0.002263 -0.001198 0.119306 0.175047 0.797660 0.462407 -0.041628 1 0 0 0 0 0 1 333035
-0.002263 -0.001198 0.119306 0.175168 0.798261 0.462742 -0.041659 1 0 0 0 0 0 1 334035
-0.002263 -0.001198 0.119306 0.175299 0.798860 0.463088 -0.041690 1 0 0 0 0 0 1 335035
-0.002263 -0.001198 0.119306 0.175441 0.799454 0.463447 -0.041721 1 0 0 0 0 0 1 336032
-0.002263 -0.001198 0.119306 0.175560 0.800047 0.463777 -0.041752 1 0 0 0 0 0 1 337017
-0.002263 -0.001198 0.119306 0.175691 0.800649 0.464125 -0.041784 1 0 0 0 0 0 1 338022
-0.002263 -0.001198 0.119306 0.175834 0.801249 0.464487 -0.041815 1 0 0 0 0 0 1 339028
-0.002263 -0.001198 0.119306 0.175957 0.801855 0.464825 -0.041846 1 0 0 0 0 0 1 340036
-0.002263 -0.001198 0.119306 0.176087 0.802454 0.465171 -0.041878 1 0 0 0 0 0 1 341036
-0.002263 -0.001198 0.119306 0.176229 0.803049 0.465531 -0.041909 1 0 0 0 0 0 1 342035
-0.002263 -0.001198 0.119306 0.176362 0.803647 0.465859 -0.041940 1 0 0 0 0 0 1 343034
-0.002263 -0.001198 0.119306 0.176482 0.804249 0.466211 -0.041971 1 0 0 0 0 0 1 344035
-0.002263 -0.001198 0.119306 0.176624 0.804846 0.466572 -0.042003 1 0 0 0 0 0 1 345036
-0.002263 -0.001198 0.119306 0.176745 0.805446 0.466907 -0.042034 1 0 0 0 0 0 1 346034
-0.002263 -0.001198 0.119306 0.176875 0.806044 0.467252 -0.042065 1 0 0 0 0 0 1 347032
-0.002263 -0.001198 0.119306 0.177018 0.806641 0.467613 -0.042096 1 0 0 0 0 0 1 348034
-0.002263 -0.001198 0.119306 0.177138 0.807236 0.467944 -0.042127 1 0 0 0 0 0 1 349022
-0.002263 -0.001198 0.119306 0.177268 0.807837 0.468291 -0.042159 1 0 0 0 0 0 1 350025
-0.002263 -0.001198 0.119306 0.177411 0.808434 0.468652 -0.042190 1 0 0 0 0 0 1 351027
-0.002263 -0.001198 0.119306 0.177543 0.809027 0.468978 -0.042221 1 0 0 0 0 0 1 352018
-0.002263 -0.001198 0.119306 0.177663 0.809629 0.469329 -0.042252 1 0 0 0 0 0 1 353019
-0.002263 -0.001198 0.119306 0.177806 0.810229 0.469693 -0.042284 1 0 0 0 0 0 1 354026
-0.002263 -0.001198 0.119306 0.177926 0.810827 0.470026 -0.042315 1 0 0 0 0 0 1 355019
-0.002263 -0.001198 0.119306 0.178057 0.811431 0.470374 -0.042346 1 0 0 0 0 0 1 356027
-0.002263 -0.001198 0.119306 0.178199 0.812022 0.470732 -0.042377 1 0 0 0 0 0 1 357019
-0.002263 -0.001198 0.119306 0.178321 0.812627 0.471070 -0.042409 1 0 0 0 0 0 1 358026
-0.002250 -0.001184 0.119317 0.006563 0.629964 0.320983 -0.042440 1 0 0 0 0 0 1 359017
-0.002244 -0.001177 0.119321 0.066477 0.694888 0.397968 -0.042471 1 0 0 0 0 0 1 360025
-0.002241 -0.001174 0.119322 0.111841 0.743724 0.437673 -0.042502 1 0 0 0 0 0 1 361017
-0.002239 -0.001172 0.119322 0.136400 0.770203 0.452917 -0.042534 1 0 0 0 0 0 1 362029
-0.002238 -0.001172 0.119322 0.149019 0.783977 0.458539 -0.042565 1 0 0 0 0 0 1 363037
-0.002238 -0.001171 0.119323 0.155440 0.791178 0.460723 -0.042596 1 0 0 0 0 0 1 364026
-0.002238 -0.001171 0.119323 0.158721 0.795091 0.461701 -0.042628 1 0 0 0 0 0 1 365035
-0.002237 -0.001171 0.119323 0.160442 0.797351 0.462261 -0.042659 1 0 0 0 0 0 1 366035
-0.002237 -0.001171 0.119323 0.161338 0.798770 0.462674 -0.042690 1 0 0 0 0 0 1 367033
-0.002237 -0.001171 0.119323 0.161870 0.799756 0.463036 -0.042721 1 0 0 0 0 0 1 368016
-0.002237 -0.001171 0.119323 0.162187 0.800570 0.463385 -0.042753 1 0 0 0 0 0 1 369034
-0.002225 -0.001157 0.119334 -0.009656 0.617813 0.313356 -0.042783 1 0 0 0 0 0 1 370019
-0.002218 -0.001150 0.119337 0.050297 0.682797 0.390244 -0.042815 1 0 0 0 0 0 1 371035
-0.002215 -0.001147 0.119339 0.095687 0.731651 0.429907 -0.042846 1 0 0 0 0 0 1 372032
-0.002214 -0.001145 0.119339 0.120254 0.758132 0.445134 -0.042878 1 0 0 0 0 0 1 373035
-0.002213 -0.001145 0.119339 0.132853 0.771880 0.450730 -0.042909 1 0 0 0 0 0 1 374033
-0.002212 -0.001144 0.119339 0.139270 0.779082 0.452910 -0.042940 1 0 0 0 0 0 1 375034
-0.002212 -0.001144 0.119339 0.142543 0.782997 0.453875 -0.042971 1 0 0 0 0 0 1 376034
-0.002212 -0.001144 0.119339 0.144246 0.785227 0.454426 -0.043003 1 0 0 0 0 0 1 377035
-0.002212 -0.001144 0.119339 0.145141 0.786628 0.454824 -0.043034 1 0 0 0 0 0 1 378033
-0.002199 -0.001130 0.119350 -0.026568 0.604022 0.304892 -0.043065 1 0 0 0 0 0 1 379042
-0.002193 -0.001124 0.119354 0.033548 0.669152 0.381686 -0.043095 1 0 0 0 0 0 1 380006
-0.002190 -0.001120 0.119355 0.079015 0.718095 0.421304 -0.043127 1 0 0 0 0 0 1 381020
-0.002188 -0.001118 0.119356 0.103609 0.744593 0.436513 -0.043159 1 0 0 0 0 0 1 382033
-0.002187 -0.001118 0.119356 0.116208 0.758372 0.442113 -0.043190 1 0 0 0 0 0 1 383034
-0.002187 -0.001117 0.119356 0.122617 0.765552 0.444268 -0.043221 1 0 0 0 0 0 1 384032
-0.002174 -0.001103 0.119367 -0.046455 0.585709 0.295013 -0.043253 1 0 0 0 0 0 1 385034
-0.002168 -0.001097 0.119371 0.015059 0.652327 0.371945 -0.043284 1 0 0 0 0 0 1 386023
-0.002164 -0.001093 0.119372 0.061233 0.701997 0.411603 -0.043315 1 0 0 0 0 0 1 387026
-0.002163 -0.001091 0.119373 0.086155 0.728838 0.426788 -0.043345 1 0 0 0 0 0 1 388003
-0.002162 -0.001091 0.119373 0.098926 0.742798 0.432399 -0.043378 1 0 0 0 0 0 1 389033
-0.002161 -0.001090 0.119373 0.105414 0.750076 0.434547 -0.043409 1 0 0 0 0 0 1 390033
-0.002161 -0.001090 0.119373 0.108716 0.753990 0.435497 -0.043440 1 0 0 0 0 0 1 391030
-0.002161 -0.001090 0.119373 0.110411 0.756223 0.436037 -0.043471 1 0 0 0 0 0 1 392032
-0.002161 -0.001090 0.119373 0.111295 0.757600 0.436423 -0.043502 1 0 0 0 0 0 1 393002
-0.002148 -0.001076 0.119384 -0.060728 0.574670 0.286615 -0.043534 1 0 0 0 0 0 1 394027
-0.002142 -0.001070 0.119388 -0.000582 0.639837 0.363237 -0.043564 1 0 0 0 0 0 1 395003
-0.002139 -0.001066 0.119389 0.044898 0.688856 0.402821 -0.043600 1 0 0 0 0 0 1 396153
-0.002137 -0.001064 0.119389 0.069465 0.715280 0.417949 -0.043628 1 0 0 0 0 0 1 397033
-0.002136 -0.001064 0.119390 0.082048 0.729060 0.423550 -0.043662 1 0 0 0 0 0 1 398134
-0.002136 -0.001063 0.119390 0.088420 0.736181 0.425656 -0.043690 1 0 0 0 0 0 1 399031
-0.002136 -0.001063 0.119390 0.091678 0.740052 0.426596 -0.043721 1 0 0 0 0 0 1 400032
-0.002136 -0.001063 0.119390 0.093334 0.742243 0.427125 -0.043753 1 0 0 0 0 0 1 401033
-0.002123 -0.001049 0.119401 -0.078456 0.559612 0.277466 -0.043787 1 0 0 0 0 0 1 402145
-0.002117 -0.001042 0.119404 -0.018111 0.624934 0.353996 -0.043815 1 0 0 0 0 0 1 403029
-0.002113 -0.001039 0.119406 0.027462 0.673980 0.393484 -0.043846 1 0 0 0 0 0 1 404029
-0.002112 -0.001037 0.119406 0.052070 0.700504 0.408630 -0.043878 1 0 0 0 0 0 1 405033
-0.002111 -0.001037 0.119406 0.064659 0.714258 0.414197 -0.043909 1 0 0 0 0 0 1 406032
-0.002111 -0.001036 0.119406 0.071048 0.721402 0.416321 -0.043939 1 0 0 0 0 0 1 407002
-0.002110 -0.001036 0.119406 0.074274 0.725280 0.417252 -0.043971 1 0 0 0 0 0 1 408032
-0.002110 -0.001036 0.119406 0.075935 0.727464 0.417771 -0.044003 1 0 0 0 0 0 1 409032
-0.002110 -0.001036 0.119406 0.076791 0.728810 0.418148 -0.044034 1 0 0 0 0 0 1 410032
-0.002110 -0.001036 0.119406 0.077242 0.729832 0.418511 -0.044069 1 0 0 0 0 0 1 411161
-0.002098 -0.001022 0.119417 -0.095310 0.546247 0.268766 -0.044096 1 0 0 0 0 0 1 412035
-0.002091 -0.001015 0.119421 -0.035268 0.611341 0.345210 -0.044128 1 0 0 0 0 0 1 413031
-0.002088 -0.001012 0.119422 0.010156 0.660233 0.384670 -0.044160 1 0 0 0 0 0 1 414061
-0.002086 -0.001010 0.119423 0.034687 0.686659 0.399770 -0.044190 1 0 0 0 0 0 1 415031
-0.002085 -0.001009 0.119423 0.047235 0.700333 0.405320 -0.044221 1 0 0 0 0 0 1 416018
-0.002085 -0.001009 0.119423 0.053570 0.707478 0.407434 -0.044252 1 0 0 0 0 0 1 417025
-0.002085 -0.001009 0.119423 0.056772 0.711303 0.408361 -0.044283 1 0 0 0 0 0 1 418016
-0.002072 -0.000995 0.119434 -0.114534 0.529092 0.258941 -0.044315 1 0 0 0 0 0 1 419025
-0.002066 -0.000988 0.119438 -0.053779 0.594925 0.335393 -0.044346 1 0 0 0 0 0 1 420025
-0.002062 -0.000985 0.119439 -0.008006 0.644166 0.374803 -0.044377 1 0 0 0 0 0 1 421017
-0.002061 -0.000983 0.119440 0.016685 0.670839 0.389942 -0.044413 1 0 0 0 0 0 1 422157
-0.002060 -0.000982 0.119440 0.029311 0.684608 0.395477 -0.044443 1 0 0 0 0 0 1 423140
-0.002060 -0.000982 0.119440 0.035692 0.691717 0.397559 -0.044471 1 0 0 0 0 0 1 424025
-0.002059 -0.000982 0.119440 0.038904 0.695548 0.398472 -0.044502 1 0 0 0 0 0 1 425016
-0.002059 -0.000982 0.119440 0.040533 0.697731 0.398982 -0.044534 1 0 0 0 0 0 1 426024
-0.002059 -0.000982 0.119440 0.041367 0.699111 0.399356 -0.044569 1 0 0 0 0 0 1 427144
-0.002059 -0.000982 0.119440 0.041799 0.700031 0.399684 -0.044600 1 0 0 0 0 0 1 428155
-0.002059 -0.000982 0.119440 0.042035 0.700735 0.399960 -0.044631 1 0 0 0 0 0 1 429147
-0.002059 -0.000982 0.119440 0.042159 0.701325 0.400249 -0.044662 1 0 0 0 0 0 1 430144
-0.002059 -0.000982 0.119440 0.042236 0.701867 0.400526 -0.044694 1 0 0 0 0 0 1 431148
-0.002059 -0.000982 0.119440 0.042289 0.702321 0.400769 -0.044721 1 0 0 0 0 0 1 432013
-0.002059 -0.000982 0.119440 0.042344 0.702887 0.401088 -0.044756 1 0 0 0 0 0 1 433151
-0.002047 -0.000968 0.119451 -0.130772 0.518793 0.251473 -0.044788 1 0 0 0 0 0 1 434160
-0.002040 -0.000961 0.119455 -0.070820 0.583808 0.327748 -0.044820 1 0 0 0 0 0 1 435187
-0.002037 -0.000958 0.119456 -0.025449 0.632598 0.367082 -0.044850 1 0 0 0 0 0 1 436149
-0.002035 -0.000956 0.119456 -0.000983 0.658981 0.382149 -0.044881 1 0 0 0 0 0 1 437146
-0.002034 -0.000955 0.119457 0.011526 0.672626 0.387668 -0.044912 1 0 0 0 0 0 1 438125
-0.002034 -0.000955 0.119457 0.017838 0.679746 0.389790 -0.044944 1 0 0 0 0 0 1 439157
-0.002034 -0.000955 0.119457 0.021019 0.683534 0.390687 -0.044975 1 0 0 0 0 0 1 440155
-0.002034 -0.000955 0.119457 0.022626 0.685690 0.391179 -0.045006 1 0 0 0 0 0 1 441157
-0.002034 -0.000955 0.119457 0.023443 0.686996 0.391529 -0.045038 1 0 0 0 0 0 1 442155
-0.002034 -0.000955 0.119457 0.023855 0.687889 0.391820 -0.045069 1 0 0 0 0 0 1 443156
-0.002034 -0.000955 0.119457 0.024060 0.688569 0.392115 -0.045100 1 0 0 0 0 0 1 444164
-0.002034 -0.000955 0.119457 0.024191 0.689148 0.392378 -0.045132 1 0 0 0 0 0 1 445158
-0.002034 -0.000955 0.119457 0.024253 0.689688 0.392658 -0.045163 1 0 0 0 0 0 1 446161
-0.002034 -0.000955 0.119457 0.024288 0.690178 0.392919 -0.045194 1 0 0 0 0 0 1 447142
-0.002034 -0.000955 0.119457 0.024326 0.690668 0.393195 -0.045225 1 0 0 0 0 0 1 448155
-0.002034 -0.000955 0.119457 0.024352 0.691140 0.393465 -0.045256 1 0 0 0 0 0 1 449126
-0.002034 -0.000955 0.119457 0.024365 0.691584 0.393705 -0.045284 1 0 0 0 0 0 1 450031
-0.002034 -0.000955 0.119457 0.024383 0.692112 0.394004 -0.045318 1 0 0 0 0 0 1 451134
-0.002034 -0.000955 0.119457 0.024403 0.692588 0.394288 -0.045350 1 0 0 0 0 0 1 452155
-0.002034 -0.000955 0.119457 0.024417 0.693077 0.394555 -0.045382 1 0 0 0 0 0 1 453159
-0.002034 -0.000955 0.119457 0.024434 0.693554 0.394825 -0.045413 1 0 0 0 0 0 1 454156
-0.002034 -0.000955 0.119457 0.024453 0.694016 0.395101 -0.045444 1 0 0 0 0 0 1 455148
-0.002034 -0.000955 0.119457 0.024467 0.694504 0.395367 -0.045475 1 0 0 0 0 0 1 456149
-0.002034 -0.000955 0.119457 0.024492 0.694998 0.395649 -0.045507 1 0 0 0 0 0 1 457163
-0.002034 -0.000955 0.119457 0.024503 0.695393 0.395886 -0.045534 1 0 0 0 0 0 1 458031
-0.002034 -0.000955 0.119457 0.024518 0.695939 0.396185 -0.045569 1 0 0 0 0 0 1 459155
-0.002034 -0.000955 0.119457 0.024532 0.696358 0.396422 -0.045596 1 0 0 0 0 0 1 460031
-0.002034 -0.000955 0.119457 0.024554 0.696887 0.396736 -0.045632 1 0 0 0 0 0 1 461163
-0.002034 -0.000955 0.119457 0.024566 0.697310 0.396965 -0.045659 1 0 0 0 0 0 1 462028
-0.002034 -0.000955 0.119457 0.024582 0.697789 0.397236 -0.045690 1 0 0 0 0 0 1 463029
-0.002034 -0.000955 0.119457 0.024604 0.698305 0.397543 -0.045724 1 0 0 0 0 0 1 464134
-0.002034 -0.000955 0.119457 0.024626 0.698811 0.397822 -0.045756 1 0 0 0 0 0 1 465156
-0.002034 -0.000955 0.119457 0.024648 0.699278 0.398080 -0.045788 1 0 0 0 0 0 1 466153
-0.002034 -0.000955 0.119457 0.024657 0.699745 0.398362 -0.045819 1 0 0 0 0 0 1 467152
-0.002034 -0.000955 0.119457 0.024669 0.700228 0.398626 -0.045850 1 0 0 0 0 0 1 468143
-0.002034 -0.000955 0.119457 0.024686 0.700713 0.398901 -0.045881 1 0 0 0 0 0 1 469156
-0.002034 -0.000955 0.119457 0.024705 0.701178 0.399179 -0.045913 1 0 0 0 0 0 1 470155
-0.002034 -0.000955 0.119457 0.024719 0.701666 0.399445 -0.045944 1 0 0 0 0 0 1 471155
-0.002034 -0.000955 0.119457 0.024744 0.702153 0.399723 -0.045975 1 0 0 0 0 0 1 472155
-0.002034 -0.000955 0.119457 0.024757 0.702612 0.399995 -0.046006 1 0 0 0 0 0 1 473157
-0.002034 -0.000955 0.119457 0.024770 0.703098 0.400260 -0.046038 1 0 0 0 0 0 1 474155
-0.002034 -0.000955 0.119457 0.024784 0.703512 0.400494 -0.046065 1 0 0 0 0 0 1 475020
-0.002034 -0.000955 0.119457 0.024806 0.704042 0.400809 -0.046100 1 0 0 0 0 0 1 476156
-0.002034 -0.000955 0.119457 0.024820 0.704529 0.401075 -0.046131 1 0 0 0 0 0 1 477155
-0.002034 -0.000955 0.119457 0.024848 0.705004 0.401339 -0.046163 1 0 0 0 0 0 1 478154
-0.002034 -0.000955 0.119457 0.024866 0.705481 0.401630 -0.046194 1 0 0 0 0 0 1 479154
-0.002034 -0.000955 0.119457 0.024872 0.705957 0.401888 -0.046225 1 0 0 0 0 0 1 480145
-0.002034 -0.000955 0.119457 0.024885 0.706377 0.402125 -0.046252 1 0 0 0 0 0 1 481024
-0.002034 -0.000955 0.119457 0.024907 0.706899 0.402436 -0.046287 1 0 0 0 0 0 1 482142
-0.002034 -0.000955 0.119457 0.024921 0.707390 0.402704 -0.046319 1 0 0 0 0 0 1 483150
-0.002034 -0.000955 0.119457 0.024937 0.707864 0.402972 -0.046350 1 0 0 0 0 0 1 484139
-0.002034 -0.000955 0.119457 0.024957 0.708334 0.403253 -0.046381 1 0 0 0 0 0 1 485149
-0.002034 -0.000955 0.119457 0.024979 0.708831 0.403526 -0.046413 1 0 0 0 0 0 1 486151
-0.002034 -0.000955 0.119457 0.024988 0.709296 0.403788 -0.046443 1 0 0 0 0 0 1 487139
-0.002034 -0.000955 0.119457 0.025008 0.709766 0.404068 -0.046475 1 0 0 0 0 0 1 488148
-0.002034 -0.000955 0.119457 0.025034 0.710246 0.404325 -0.046506 1 0 0 0 0 0 1 489139
-0.002034 -0.000955 0.119457 0.025040 0.710731 0.404604 -0.046537 1 0 0 0 0 0 1 490148
-0.002034 -0.000955 0.119457 0.025059 0.711192 0.404880 -0.046568 1 0 0 0 0 0 1 491138
-0.002034 -0.000955 0.119457 0.025072 0.711684 0.405148 -0.046600 1 0 0 0 0 0 1 492147
-0.002034 -0.000955 0.119457 0.025097 0.712171 0.405426 -0.046631 1 0 0 0 0 0 1 493147
-0.002034 -0.000955 0.119457 0.025110 0.712629 0.405698 -0.046662 1 0 0 0 0 0 1 494145
-0.002034 -0.000955 0.119457 0.025123 0.713122 0.405967 -0.046694 1 0 0 0 0 0 1 495160
-0.002034 -0.000955 0.119457 0.025139 0.713598 0.406236 -0.046725 1 0 0 0 0 0 1 496154
-0.002034 -0.000955 0.119457 0.025159 0.714065 0.406515 -0.046756 1 0 0 0 0 0 1 497157
-0.002034 -0.000955 0.119457 0.025173 0.714543 0.406776 -0.046787 1 0 0 0 0 0 1 498138
-0.002034 -0.000955 0.119457 0.025189 0.715030 0.407051 -0.046819 1 0 0 0 0 0 1 499154
-0.002034 -0.000955 0.119457 0.025222 0.715623 0.407404 -0.046858 1 0 0 0 0 0 1 500404
-0.002034 -0.000955 0.119457 0.025236 0.715983 0.407591 -0.046882 1 0 0 0 0 0 1 501158
-0.002034 -0.000955 0.119457 0.025242 0.716462 0.407866 -0.046913 1 0 0 0 0 0 1 502155
-0.002034 -0.000955 0.119457 0.025261 0.716927 0.408144 -0.046944 1 0 0 0 0 0 1 503154
-0.002034 -0.000955 0.119457 0.025274 0.717415 0.408410 -0.046975 1 0 0 0 0 0 1 504154
-0.002034 -0.000955 0.119457 0.025291 0.717895 0.408682 -0.047006 1 0 0 0 0 0 1 505157
-0.002034 -0.000955 0.119457 0.025311 0.718359 0.408960 -0.047038 1 0 0 0 0 0 1 506155
-0.002034 -0.000955 0.119457 0.025324 0.718847 0.409226 -0.047069 1 0 0 0 0 0 1 507155
-0.002034 -0.000955 0.119457 0.025349 0.719333 0.409503 -0.047100 1 0 0 0 0 0 1 508154
-0.002034 -0.000955 0.119457 0.025362 0.719787 0.409773 -0.047131 1 0 0 0 0 0 1 509144
-0.002034 -0.000955 0.119457 0.025375 0.720279 0.410041 -0.047163 1 0 0 0 0 0 1 510155
-0.002034 -0.000955 0.119457 0.025403 0.720754 0.410305 -0.047194 1 0 0 0 0 0 1 511154
-0.002034 -0.000955 0.119457 0.025413 0.721224 0.410590 -0.047225 1 0 0 0 0 0 1 512157
-0.002034 -0.000955 0.119457 0.025426 0.721708 0.410855 -0.047256 1 0 0 0 0 0 1 513151
-0.002034 -0.000955 0.119457 0.025450 0.722196 0.411133 -0.047288 1 0 0 0 0 0 1 514153
-0.002034 -0.000955 0.119457 0.025463 0.722641 0.411397 -0.047318 1 0 0 0 0 0 1 515124
-0.002034 -0.000955 0.119457 0.025476 0.723142 0.411671 -0.047350 1 0 0 0 0 0 1 516154
-0.002034 -0.000955 0.119457 0.025493 0.723621 0.411942 -0.047381 1 0 0 0 0 0 1 517156
-0.002034 -0.000955 0.119457 0.025513 0.724086 0.412220 -0.047413 1 0 0 0 0 0 1 518153
-0.002034 -0.000955 0.119457 0.025526 0.724574 0.412486 -0.047444 1 0 0 0 0 0 1 519154
-0.002034 -0.000955 0.119457 0.025543 0.725053 0.412757 -0.047475 1 0 0 0 0 0 1 520156
-0.002034 -0.000955 0.119457 0.025571 0.725527 0.413042 -0.047506 1 0 0 0 0 0 1 521155
-0.002034 -0.000955 0.119457 0.025590 0.726004 0.413295 -0.047538 1 0 0 0 0 0 1 522154
-0.002034 -0.000955 0.119457 0.025595 0.726485 0.413572 -0.047569 1 0 0 0 0 0 1 523156
-0.002034 -0.000955 0.119457 0.025613 0.726935 0.413842 -0.047599 1 0 0 0 0 0 1 524123
-0.002034 -0.000955 0.119457 0.025628 0.727438 0.414116 -0.047631 1 0 0 0 0 0 1 525156
-0.002034 -0.000955 0.119457 0.025644 0.727915 0.414386 -0.047663 1 0 0 0 0 0 1 526152
-0.002034 -0.000955 0.119457 0.025664 0.728381 0.414665 -0.047694 1 0 0 0 0 0 1 527153
-0.002034 -0.000955 0.119457 0.025678 0.728869 0.414931 -0.047725 1 0 0 0 0 0 1 528154
-0.002034 -0.000955 0.119457 0.025702 0.729356 0.415209 -0.047756 1 0 0 0 0 0 1 529155
-0.002034 -0.000955 0.119457 0.025715 0.729814 0.415481 -0.047788 1 0 0 0 0 0 1 530153
-0.002034 -0.000955 0.119457 0.025728 0.730301 0.415746 -0.047819 1 0 0 0 0 0 1 531154
-0.002034 -0.000955 0.119457 0.025745 0.730779 0.416017 -0.047850 1 0 0 0 0 0 1 532153
-0.002034 -0.000955 0.119457 0.025764 0.731236 0.416291 -0.047881 1 0 0 0 0 0 1 533136
-0.002034 -0.000955 0.119457 0.025790 0.731727 0.416553 -0.047912 1 0 0 0 0 0 1 534149
-0.002034 -0.000955 0.119457 0.025796 0.732209 0.416831 -0.047944 1 0 0 0 0 0 1 535152
-0.002034 -0.000955 0.119457 0.025824 0.732684 0.417116 -0.047975 1 0 0 0 0 0 1 536151
-0.002034 -0.000955 0.119457 0.025830 0.733165 0.417377 -0.048006 1 0 0 0 0 0 1 537154
-0.002034 -0.000955 0.119457 0.025846 0.733641 0.417646 -0.048037 1 0 0 0 0 0 1 538150
-0.002034 -0.000955 0.119457 0.025866 0.734107 0.417925 -0.048069 1 0 0 0 0 0 1 539151
-0.002034 -0.000955 0.119457 0.025879 0.734582 0.418183 -0.048099 1 0 0 0 0 0 1 540124
-0.002034 -0.000955 0.119457 0.025896 0.735075 0.418463 -0.048131 1 0 0 0 0 0 1 541155
-0.002052 -0.000950 0.119467 0.283778 0.675565 0.281128 -0.048163 1 0 0 0 0 0 1 542154
-0.002062 -0.000948 0.119470 0.192664 0.696458 0.350705 -0.048194 1 0 0 0 0 0 1 543153
-0.002066 -0.000947 0.119471 0.125701 0.712522 0.386623 -0.048225 1 0 0 0 0 0 1 544154
-0.002069 -0.000946 0.119472 0.090314 0.721431 0.400400 -0.048256 1 0 0 0 0 0 1 545141
-0.002070 -0.000946 0.119472 0.072504 0.726230 0.405461 -0.048287 1 0 0 0 0 0 1 546141
-0.002070 -0.000946 0.119472 0.063641 0.728888 0.407395 -0.048319 1 0 0 0 0 0 1 547145
-0.002071 -0.000946 0.119472 0.059250 0.730454 0.408228 -0.048350 1 0 0 0 0 0 1 548135
-0.002071 -0.000946 0.119472 0.057064 0.731489 0.408702 -0.048381 1 0 0 0 0 0 1 549145
-0.002071 -0.000946 0.119472 0.055993 0.732237 0.409038 -0.048412 1 0 0 0 0 0 1 550136
-0.002071 -0.000946 0.119472 0.055475 0.732859 0.409326 -0.048444 1 0 0 0 0 0 1 551144
-0.002071 -0.000946 0.119472 0.055232 0.733386 0.409591 -0.048475 1 0 0 0 0 0 1 552136
-0.002071 -0.000946 0.119472 0.055129 0.733900 0.409850 -0.048506 1 0 0 0 0 0 1 553131
-0.002071 -0.000946 0.119472 0.055098 0.734396 0.410129 -0.048537 1 0 0 0 0 0 1 554144
-0.002071 -0.000946 0.119472 0.055093 0.734874 0.410391 -0.048568 1 0 0 0 0 0 1 555135
-0.002071 -0.000946 0.119472 0.055126 0.735352 0.410658 -0.048600 1 0 0 0 0 0 1 556145
-0.002071 -0.000946 0.119472 0.055142 0.735815 0.410919 -0.048631 1 0 0 0 0 0 1 557136
-0.002071 -0.000946 0.119472 0.055173 0.736305 0.411180 -0.048662 1 0 0 0 0 0 1 558150
-0.002071 -0.000946 0.119472 0.055208 0.736775 0.411441 -0.048693 1 0 0 0 0 0 1 559141
-0.002071 -0.000946 0.119472 0.055255 0.737248 0.411720 -0.048725 1 0 0 0 0 0 1 560148
-0.002071 -0.000946 0.119472 0.055269 0.737725 0.411978 -0.048756 1 0 0 0 0 0 1 561144
-0.002071 -0.000946 0.119472 0.055313 0.738195 0.412235 -0.048787 1 0 0 0 0 0 1 562143
-0.002071 -0.000946 0.119472 0.055354 0.738660 0.412507 -0.048819 1 0 0 0 0 0 1 563151
-0.002071 -0.000946 0.119472 0.055374 0.739138 0.412767 -0.048850 1 0 0 0 0 0 1 564136
-0.002071 -0.000946 0.119472 0.055420 0.739620 0.413031 -0.048882 1 0 0 0 0 0 1 565158
-0.002071 -0.000946 0.119472 0.055459 0.740075 0.413297 -0.048912 1 0 0 0 0 0 1 566144
-0.002071 -0.000946 0.119472 0.055480 0.740566 0.413564 -0.048944 1 0 0 0 0 0 1 567156
-0.002071 -0.000946 0.119472 0.055537 0.741033 0.413835 -0.048975 1 0 0 0 0 0 1 568153
-0.002071 -0.000946 0.119472 0.055564 0.741509 0.414087 -0.049006 1 0 0 0 0 0 1 569153
-0.002071 -0.000946 0.119472 0.055587 0.741984 0.414355 -0.049038 1 0 0 0 0 0 1 570151
-0.002071 -0.000946 0.119472 0.055631 0.742441 0.414605 -0.049068 1 0 0 0 0 0 1 571122
-0.002071 -0.000946 0.119472 0.055672 0.742916 0.414883 -0.049100 1 0 0 0 0 0 1 572152
-0.002071 -0.000946 0.119472 0.055693 0.743402 0.415148 -0.049131 1 0 0 0 0 0 1 573153
-0.002071 -0.000946 0.119472 0.055742 0.743861 0.415412 -0.049163 1 0 0 0 0 0 1 574151
-0.002071 -0.000946 0.119472 0.055784 0.744353 0.415677 -0.049194 1 0 0 0 0 0 1 575152
-0.002071 -0.000946 0.119472 0.055800 0.744824 0.415942 -0.049225 1 0 0 0 0 0 1 576157
-0.002071 -0.000946 0.119472 0.055845 0.745293 0.416198 -0.049256 1 0 0 0 0 0 1 577154
-0.002071 -0.000946 0.119472 0.055885 0.745752 0.416467 -0.049288 1 0 0 0 0 0 1 578150
-0.002071 -0.000946 0.119472 0.055905 0.746235 0.416730 -0.049319 1 0 0 0 0 0 1 579144
-0.002071 -0.000946 0.119472 0.055954 0.746697 0.416996 -0.049350 1 0 0 0 0 0 1 580149
-0.002071 -0.000946 0.119472 0.055987 0.747167 0.417246 -0.049380 1 0 0 0 0 0 1 581122
-0.002071 -0.000946 0.119472 0.056019 0.747665 0.417530 -0.049412 1 0 0 0 0 0 1 582149
-0.002071 -0.000946 0.119472 0.056058 0.748129 0.417782 -0.049444 1 0 0 0 0 0 1 583150
-0.002071 -0.000946 0.119472 0.056098 0.748589 0.418052 -0.049475 1 0 0 0 0 0 1 584151
-0.002071 -0.000946 0.119472 0.056118 0.749076 0.418317 -0.049506 1 0 0 0 0 0 1 585153
-0.002071 -0.000946 0.119472 0.056164 0.749546 0.418574 -0.049537 1 0 0 0 0 0 1 586150
-0.002071 -0.000946 0.119472 0.056204 0.750009 0.418844 -0.049569 1 0 0 0 0 0 1 587153
-0.002071 -0.000946 0.119472 0.056224 0.750492 0.419108 -0.049600 1 0 0 0 0 0 1 588149
-0.002071 -0.000946 0.119472 0.056282 0.750963 0.419380 -0.049631 1 0 0 0 0 0 1 589154
-0.002071 -0.000946 0.119472 0.056308 0.751437 0.419631 -0.049663 1 0 0 0 0 0 1 590151
-0.002071 -0.000946 0.119472 0.056331 0.751912 0.419900 -0.049694 1 0 0 0 0 0 1 591149
-0.002071 -0.000946 0.119472 0.056376 0.752382 0.420158 -0.049725 1 0 0 0 0 0 1 592148
-0.002071 -0.000946 0.119472 0.056416 0.752844 0.420428 -0.049756 1 0 0 0 0 0 1 593150
-0.002071 -0.000946 0.119472 0.056437 0.753329 0.420692 -0.049787 1 0 0 0 0 0 1 594148
-0.002071 -0.000946 0.119472 0.056486 0.753788 0.420956 -0.049819 1 0 0 0 0 0 1 595147
-0.002071 -0.000946 0.119472 0.056518 0.754259 0.421207 -0.049849 1 0 0 0 0 0 1 596121
-0.002071 -0.000946 0.119472 0.056551 0.754759 0.421491 -0.049881 1 0 0 0 0 0 1 597151
-0.002071 -0.000946 0.119472 0.056590 0.755222 0.421743 -0.049913 1 0 0 0 0 0 1 598151
-0.002071 -0.000946 0.119472 0.056629 0.755676 0.422009 -0.049943 1 0 0 0 0 0 1 599139
-0.002071 -0.000946 0.119472 0.056650 0.756167 0.422277 -0.049975 1 0 0 0 0 0 1 600150
-0.002071 -0.000946 0.119472 0.056699 0.756628 0.422542 -0.050006 1 0 0 0 0 0 1 601152
-0.002071 -0.000946 0.119472 0.056732 0.757109 0.422798 -0.050037 1 0 0 0 0 0 1 602148
-0.002071 -0.000946 0.119472 0.056755 0.757588 0.423069 -0.050069 1 0 0 0 0 0 1 603153
-0.002071 -0.000946 0.119472 0.056813 0.758055 0.423340 -0.050100 1 0 0 0 0 0 1 604151
-0.002071 -0.000946 0.119472 0.056840 0.758530 0.423592 -0.050131 1 0 0 0 0 0 1 605151
-0.002071 -0.000946 0.119472 0.056862 0.759006 0.423861 -0.050163 1 0 0 0 0 0 1 606151
-0.002071 -0.000946 0.119472 0.056908 0.759477 0.424120 -0.050194 1 0 0 0 0 0 1 607153
-0.002071 -0.000946 0.119472 0.056947 0.759923 0.424381 -0.050224 1 0 0 0 0 0 1 608120
-0.002071 -0.000946 0.119472 0.056968 0.760424 0.424654 -0.050256 1 0 0 0 0 0 1 609153
-0.002071 -0.000946 0.119472 0.057017 0.760882 0.424917 -0.050287 1 0 0 0 0 0 1 610149
-0.002071 -0.000946 0.119472 0.057059 0.761367 0.425178 -0.050318 1 0 0 0 0 0 1 611136
-0.002071 -0.000946 0.119472 0.057075 0.761838 0.425442 -0.050350 1 0 0 0 0 0 1 612138
-0.002071 -0.000946 0.119472 0.057120 0.762311 0.425702 -0.050381 1 0 0 0 0 0 1 613146
-0.002071 -0.000946 0.119472 0.057160 0.762766 0.425969 -0.050412 1 0 0 0 0 0 1 614134
-0.002071 -0.000946 0.119472 0.057181 0.763257 0.426236 -0.050444 1 0 0 0 0 0 1 615144
-0.002071 -0.000946 0.119472 0.057229 0.763712 0.426498 -0.050474 1 0 0 0 0 0 1 616134
-0.002071 -0.000946 0.119472 0.057263 0.764199 0.426758 -0.050506 1 0 0 0 0 0 1 617144
-0.002071 -0.000946 0.119472 0.057294 0.764680 0.427032 -0.050537 1 0 0 0 0 0 1 618133
-0.002071 -0.000946 0.119472 0.057334 0.765148 0.427286 -0.050569 1 0 0 0 0 0 1 619143
-0.002071 -0.000946 0.119472 0.057373 0.765608 0.427556 -0.050600 1 0 0 0 0 0 1 620144
-0.002071 -0.000946 0.119472 0.057393 0.766089 0.427818 -0.050631 1 0 0 0 0 0 1 621134
-0.002071 -0.000946 0.119472 0.057443 0.766559 0.428088 -0.050663 1 0 0 0 0 0 1 622156
-0.002071 -0.000946 0.119472 0.057476 0.767033 0.428340 -0.050693 1 0 0 0 0 0 1 623136
-0.002071 -0.000946 0.119472 0.057499 0.767515 0.428613 -0.050725 1 0 0 0 0 0 1 624148
-0.002071 -0.000946 0.119472 0.057560 0.768022 0.428907 -0.050759 1 0 0 0 0 0 1 625232
-0.002071 -0.000946 0.119472 0.057588 0.768515 0.429168 -0.050791 1 0 0 0 0 0 1 626268
-0.002071 -0.000946 0.119472 0.057610 0.768987 0.429435 -0.050822 1 0 0 0 0 0 1 627259
-0.002071 -0.000946 0.119472 0.057658 0.769432 0.429692 -0.050852 1 0 0 0 0 0 1 628230
-0.002058 -0.000932 0.119483 -0.116748 0.583901 0.279046 -0.050884 1 0 0 0 0 0 1 629230
-0.002052 -0.000925 0.119487 -0.057406 0.648264 0.354898 -0.050915 1 0 0 0 0 0 1 630226
-0.002049 -0.000922 0.119488 -0.012344 0.696765 0.394081 -0.050946 1 0 0 0 0 0 1 631225
-0.002047 -0.000920 0.119488 0.012000 0.722974 0.409088 -0.050977 1 0 0 0 0 0 1 632225
-0.002046 -0.000919 0.119489 0.024446 0.736519 0.414583 -0.051008 1 0 0 0 0 0 1 633219
-0.002046 -0.000919 0.119489 0.030719 0.743563 0.416669 -0.051040 1 0 0 0 0 0 1 634233
-0.002046 -0.000919 0.119489 0.033880 0.747326 0.417548 -0.051071 1 0 0 0 0 0 1 635209
-0.002045 -0.000919 0.119489 0.035494 0.749430 0.418028 -0.051102 1 0 0 0 0 0 1 636229
-0.002045 -0.000919 0.119489 0.036295 0.750675 0.418334 -0.051130 1 0 0 0 0 0 1 637121
-0.002045 -0.000919 0.119489 0.036709 0.751563 0.418618 -0.051163 1 0 0 0 0 0 1 638154
-0.002045 -0.000919 0.119489 0.036950 0.752208 0.418880 -0.051193 1 0 0 0 0 0 1 639121
-0.002045 -0.000919 0.119489 0.037066 0.752789 0.419147 -0.051225 1 0 0 0 0 0 1 640147
-0.002045 -0.000919 0.119489 0.037136 0.753299 0.419399 -0.051256 1 0 0 0 0 0 1 641148
-0.002045 -0.000919 0.119489 0.037186 0.753788 0.419655 -0.051287 1 0 0 0 0 0 1 642150
-0.002045 -0.000919 0.119489 0.037210 0.754249 0.419911 -0.051319 1 0 0 0 0 0 1 643150
-0.002045 -0.000919 0.119489 0.037240 0.754716 0.420173 -0.051350 1 0 0 0 0 0 1 644149
-0.002033 -0.000905 0.119500 -0.137369 0.568946 0.269539 -0.051380 1 0 0 0 0 0 1 645119
-0.002026 -0.000898 0.119503 -0.078030 0.633307 0.345286 -0.051412 1 0 0 0 0 0 1 646120
-0.002023 -0.000895 0.119505 -0.032983 0.681788 0.384442 -0.051444 1 0 0 0 0 0 1 647147
-0.002021 -0.000893 0.119505 -0.008669 0.707983 0.399415 -0.051474 1 0 0 0 0 0 1 648122
-0.002021 -0.000892 0.119505 0.003762 0.721532 0.404900 -0.051506 1 0 0 0 0 0 1 649154
-0.002020 -0.000892 0.119505 0.010033 0.728548 0.406960 -0.051537 1 0 0 0 0 0 1 650144
-0.002020 -0.000892 0.119505 0.013189 0.732286 0.407848 -0.051569 1 0 0 0 0 0 1 651148
-0.002020 -0.000892 0.119505 0.014771 0.734377 0.408320 -0.051599 1 0 0 0 0 0 1 652119
-0.002007 -0.000878 0.119516 -0.159214 0.549264 0.257833 -0.051630 1 0 0 0 0 0 1 653120
-0.002001 -0.000871 0.119520 -0.099472 0.614061 0.333529 -0.051663 1 0 0 0 0 0 1 654150
-0.001998 -0.000868 0.119521 -0.054223 0.662757 0.372639 -0.051694 1 0 0 0 0 0 1 655148
-0.001996 -0.000866 0.119522 -0.029814 0.689035 0.387594 -0.051725 1 0 0 0 0 0 1 656149
-0.001995 -0.000865 0.119522 -0.017359 0.702608 0.393075 -0.051756 1 0 0 0 0 0 1 657150
-0.001995 -0.000865 0.119522 -0.011074 0.709644 0.395128 -0.051787 1 0 0 0 0 0 1 658150
-0.001994 -0.000865 0.119522 -0.007932 0.713367 0.395990 -0.051818 1 0 0 0 0 0 1 659118
-0.001994 -0.000865 0.119522 -0.006335 0.715486 0.396454 -0.051850 1 0 0 0 0 0 1 660148
-0.001994 -0.000864 0.119522 -0.005561 0.716738 0.396770 -0.051881 1 0 0 0 0 0 1 661151
-0.001994 -0.000864 0.119522 -0.005162 0.717577 0.397040 -0.051912 1 0 0 0 0 0 1 662146
-0.001994 -0.000864 0.119522 -0.004952 0.718234 0.397283 -0.051944 1 0 0 0 0 0 1 663149
-0.001982 -0.000851 0.119533 -0.179826 0.532196 0.246791 -0.051975 1 0 0 0 0 0 1 664146
-0.001975 -0.000844 0.119537 -0.120420 0.596626 0.322360 -0.052006 1 0 0 0 0 0 1 665145
-0.001972 -0.000841 0.119538 -0.075354 0.645102 0.361399 -0.052037 1 0 0 0 0 0 1 666118
-0.001970 -0.000839 0.119538 -0.051045 0.671301 0.376361 -0.052069 1 0 0 0 0 0 1 667148
-0.001970 -0.000838 0.119539 -0.038648 0.684813 0.381812 -0.052100 1 0 0 0 0 0 1 668146
-0.001969 -0.000838 0.119539 -0.032394 0.691811 0.383854 -0.052131 1 0 0 0 0 0 1 669136
-0.001969 -0.000838 0.119539 -0.029275 0.695527 0.384708 -0.052162 1 0 0 0 0 0 1 670141
-0.001969 -0.000837 0.119539 -0.027708 0.697604 0.385161 -0.052194 1 0 0 0 0 0 1 671147
-0.001969 -0.000837 0.119539 -0.026932 0.698857 0.385482 -0.052225 1 0 0 0 0 0 1 672148
-0.001969 -0.000837 0.119539 -0.026555 0.699691 0.385734 -0.052256 1 0 0 0 0 0 1 673150
-0.001969 -0.000837 0.119539 -0.026360 0.700301 0.385972 -0.052287 1 0 0 0 0 0 1 674148
-0.001969 -0.000837 0.119539 -0.026291 0.700820 0.386199 -0.052319 1 0 0 0 0 0 1 675148
-0.001969 -0.000837 0.119539 -0.026254 0.701296 0.386431 -0.052350 1 0 0 0 0 0 1 676148
-0.001969 -0.000837 0.119539 -0.026253 0.701748 0.386669 -0.052381 1 0 0 0 0 0 1 677149
-0.001969 -0.000837 0.119539 -0.026237 0.702171 0.386895 -0.052412 1 0 0 0 0 0 1 678147
-0.001969 -0.000837 0.119539 -0.026253 0.702601 0.387138 -0.052444 1 0 0 0 0 0 1 679147
-0.001969 -0.000837 0.119539 -0.026260 0.703024 0.387354 -0.052474 1 0 0 0 0 0 1 680134
-0.001969 -0.000837 0.119539 -0.026275 0.703448 0.387586 -0.052506 1 0 0 0 0 0 1 681145
-0.001969 -0.000837 0.119539 -0.026307 0.703844 0.387820 -0.052537 1 0 0 0 0 0 1 682133
-0.001969 -0.000837 0.119539 -0.026308 0.704282 0.388047 -0.052568 1 0 0 0 0 0 1 683141
-0.001969 -0.000837 0.119539 -0.026334 0.704701 0.388282 -0.052599 1 0 0 0 0 0 1 684132
-0.001969 -0.000837 0.119539 -0.026336 0.705109 0.388515 -0.052631 1 0 0 0 0 0 1 685140
-0.001969 -0.000837 0.119539 -0.026353 0.705535 0.388738 -0.052662 1 0 0 0 0 0 1 686132
-0.001969 -0.000837 0.119539 -0.026368 0.705954 0.388967 -0.052693 1 0 0 0 0 0 1 687131
-0.001969 -0.000837 0.119539 -0.026401 0.706359 0.389206 -0.052725 1 0 0 0 0 0 1 688140
-0.001969 -0.000837 0.119539 -0.026402 0.706790 0.389429 -0.052756 1 0 0 0 0 0 1 689132
-0.001969 -0.000837 0.119539 -0.026428 0.707217 0.389668 -0.052787 1 0 0 0 0 0 1 690140
-0.001969 -0.000837 0.119539 -0.026430 0.707618 0.389897 -0.052818 1 0 0 0 0 0 1 691131
-0.001969 -0.000837 0.119539 -0.026447 0.708051 0.390124 -0.052850 1 0 0 0 0 0 1 692141
-0.001969 -0.000837 0.119539 -0.026463 0.708474 0.390356 -0.052881 1 0 0 0 0 0 1 693150
-0.001969 -0.000837 0.119539 -0.026495 0.708878 0.390594 -0.052913 1 0 0 0 0 0 1 694157
-0.001969 -0.000837 0.119539 -0.026496 0.709306 0.390816 -0.052944 1 0 0 0 0 0 1 695142
-0.001969 -0.000837 0.119539 -0.026519 0.709717 0.391059 -0.052975 1 0 0 0 0 0 1 696141
-0.001969 -0.000837 0.119539 -0.026526 0.710145 0.391278 -0.053006 1 0 0 0 0 0 1 697143
-0.001969 -0.000837 0.119539 -0.026541 0.710558 0.391504 -0.053037 1 0 0 0 0 0 1 698127
-0.001969 -0.000837 0.119539 -0.026556 0.710987 0.391740 -0.053069 1 0 0 0 0 0 1 699151
-0.001969 -0.000837 0.119539 -0.026589 0.711388 0.391976 -0.053100 1 0 0 0 0 0 1 700151
-0.001969 -0.000837 0.119539 -0.026590 0.711820 0.392201 -0.053131 1 0 0 0 0 0 1 701146
-0.001969 -0.000837 0.119539 -0.026613 0.712235 0.392446 -0.053163 1 0 0 0 0 0 1 702154
-0.001969 -0.000837 0.119539 -0.026620 0.712657 0.392662 -0.053194 1 0 0 0 0 0 1 703143
-0.001969 -0.000837 0.119539 -0.026635 0.713078 0.392892 -0.053225 1 0 0 0 0 0 1 704146
-0.001969 -0.000837 0.119539 -0.026650 0.713498 0.393123 -0.053256 1 0 0 0 0 0 1 705149
-0.001969 -0.000837 0.119539 -0.026683 0.713897 0.393359 -0.053287 1 0 0 0 0 0 1 706145
-0.001969 -0.000837 0.119539 -0.026684 0.714333 0.393585 -0.053319 1 0 0 0 0 0 1 707148
-0.001969 -0.000837 0.119539 -0.026706 0.714743 0.393828 -0.053350 1 0 0 0 0 0 1 708145
-0.001969 -0.000837 0.119539 -0.026714 0.715171 0.394048 -0.053381 1 0 0 0 0 0 1 709149
-0.001969 -0.000837 0.119539 -0.026729 0.715593 0.394278 -0.053413 1 0 0 0 0 0 1 710154
-0.001969 -0.000837 0.119539 -0.026744 0.715998 0.394501 -0.053443 1 0 0 0 0 0 1 711120
-0.001969 -0.000837 0.119539 -0.026776 0.716412 0.394744 -0.053475 1 0 0 0 0 0 1 712150
-0.001969 -0.000837 0.119539 -0.026777 0.716844 0.394969 -0.053506 1 0 0 0 0 0 1 713147
-0.001969 -0.000837 0.119539 -0.026800 0.717254 0.395212 -0.053537 1 0 0 0 0 0 1 714144
-0.001969 -0.000837 0.119539 -0.026808 0.717682 0.395431 -0.053569 1 0 0 0 0 0 1 715147
-0.001969 -0.000837 0.119539 -0.026823 0.718102 0.395661 -0.053600 1 0 0 0 0 0 1 716147
-0.001969 -0.000837 0.119539 -0.026846 0.718513 0.395884 -0.053631 1 0 0 0 0 0 1 717148
-0.001969 -0.000837 0.119539 -0.026863 0.718929 0.396134 -0.053662 1 0 0 0 0 0 1 718146
-0.001969 -0.000837 0.119539 -0.026871 0.719357 0.396354 -0.053694 1 0 0 0 0 0 1 719147
-0.001969 -0.000837 0.119539 -0.026894 0.719768 0.396596 -0.053725 1 0 0 0 0 0 1 720147
-0.001969 -0.000837 0.119539 -0.026902 0.720196 0.396816 -0.053756 1 0 0 0 0 0 1 721150
-0.001969 -0.000837 0.119539 -0.026917 0.720615 0.397045 -0.053787 1 0 0 0 0 0 1 722149
-0.001969 -0.000837 0.119539 -0.026940 0.721024 0.397268 -0.053819 1 0 0 0 0 0 1 723146
-0.001969 -0.000837 0.119539 -0.026957 0.721442 0.397518 -0.053850 1 0 0 0 0 0 1 724148
-0.001974 -0.000819 0.119528 0.046597 0.469435 0.541386 -0.053880 1 0 0 0 0 0 1 725118
-0.001977 -0.000810 0.119525 0.022307 0.557234 0.470202 -0.053912 1 0 0 0 0 0 1 726145
-0.001978 -0.000806 0.119523 0.003452 0.622351 0.433535 -0.053943 1 0 0 0 0 0 1 727140
-0.001979 -0.000803 0.119523 -0.006884 0.657104 0.419767 -0.053975 1 0 0 0 0 0 1 728145
-0.001998 -0.000798 0.119533 0.247493 0.614309 0.276423 -0.054006 1 0 0 0 0 0 1 729149
-0.002007 -0.000795 0.119536 0.154501 0.643710 0.343924 -0.054037 1 0 0 0 0 0 1 730144
-0.002012 -0.000794 0.119537 0.086553 0.663953 0.379120 -0.054069 1 0 0 0 0 0 1 731145
-0.002014 -0.000793 0.119538 0.050644 0.674902 0.392625 -0.054099 1 0 0 0 0 0 1 732116
-0.002016 -0.000793 0.119538 0.032576 0.680672 0.397563 -0.054130 1 0 0 0 0 0 1 733117
-0.002022 -0.000774 0.119528 0.097057 0.431419 0.543327 -0.054162 1 0 0 0 0 0 1 734134
-0.002025 -0.000765 0.119524 0.068380 0.520442 0.472628 -0.054193 1 0 0 0 0 0 1 735135
-0.002026 -0.000760 0.119523 0.047307 0.586165 0.436116 -0.054225 1 0 0 0 0 0 1 736141
-0.002027 -0.000758 0.119522 0.035904 0.621217 0.422404 -0.054256 1 0 0 0 0 0 1 737146
-0.002027 -0.000757 0.119522 0.030022 0.639092 0.417690 -0.054287 1 0 0 0 0 0 1 738145
-0.002033 -0.000738 0.119512 0.100518 0.395940 0.560229 -0.054318 1 0 0 0 0 0 1 739141
-0.002036 -0.000729 0.119508 0.074874 0.487860 0.488311 -0.054349 1 0 0 0 0 0 1 740116
-0.002037 -0.000724 0.119507 0.055330 0.555038 0.451380 -0.054381 1 0 0 0 0 0 1 741148
-0.002038 -0.000722 0.119507 0.044659 0.590795 0.437513 -0.054412 1 0 0 0 0 0 1 742146
-0.002038 -0.000721 0.119506 0.039163 0.609009 0.432758 -0.054444 1 0 0 0 0 0 1 743144
-0.002038 -0.000720 0.119506 0.036378 0.618312 0.431256 -0.054475 1 0 0 0 0 0 1 744146
-0.002044 -0.000702 0.119496 0.108435 0.370947 0.575096 -0.054506 1 0 0 0 0 0 1 745147
-0.002046 -0.000693 0.119492 0.083613 0.460618 0.503508 -0.054537 1 0 0 0 0 0 1 746132
-0.002067 -0.000684 0.119501 0.324498 0.465941 0.328306 -0.054569 1 0 0 0 0 0 1 747143
-0.002077 -0.000679 0.119504 0.223762 0.521530 0.383322 -0.054599 1 0 0 0 0 0 1 748131
-0.002082 -0.000677 0.119505 0.151822 0.555000 0.414040 -0.054631 1 0 0 0 0 0 1 749139
-0.002089 -0.000658 0.119495 0.187287 0.320422 0.570403 -0.054662 1 0 0 0 0 0 1 750130
-0.002093 -0.000648 0.119492 0.144128 0.416444 0.503120 -0.054693 1 0 0 0 0 0 1 751140
-0.002095 -0.000643 0.119490 0.115853 0.485649 0.467777 -0.054724 1 0 0 0 0 0 1 752129
-0.002096 -0.000641 0.119490 0.100849 0.522420 0.454484 -0.054756 1 0 0 0 0 0 1 753139
-0.002097 -0.000639 0.119490 0.093202 0.541134 0.449903 -0.054787 1 0 0 0 0 0 1 754139
-0.002097 -0.000639 0.119490 0.089362 0.550656 0.448479 -0.054818 1 0 0 0 0 0 1 755129
-0.002103 -0.000620 0.119479 0.160801 0.303545 0.592739 -0.054850 1 0 0 0 0 0 1 756138
-0.002105 -0.000611 0.119476 0.135821 0.393061 0.521027 -0.054881 1 0 0 0 0 0 1 757130
-0.002107 -0.000607 0.119474 0.116633 0.458991 0.484138 -0.054912 1 0 0 0 0 0 1 758139
-0.002107 -0.000604 0.119474 0.106149 0.494115 0.470308 -0.054943 1 0 0 0 0 0 1 759133
-0.002108 -0.000603 0.119474 0.100750 0.512003 0.465568 -0.054975 1 0 0 0 0 0 1 760151
-0.002108 -0.000603 0.119474 0.098052 0.521097 0.464086 -0.055006 1 0 0 0 0 0 1 761144
-0.002108 -0.000602 0.119474 0.096714 0.525789 0.463737 -0.055037 1 0 0 0 0 0 1 762136
-0.002108 -0.000602 0.119474 0.096063 0.528289 0.463790 -0.055068 1 0 0 0 0 0 1 763141
-0.002108 -0.000602 0.119474 0.095754 0.529703 0.463983 -0.055100 1 0 0 0 0 0 1 764147
-0.002127 -0.000598 0.119484 0.356007 0.469758 0.326054 -0.055136 1 0 0 0 0 0 1 765296
-0.002142 -0.000577 0.119477 0.338983 0.238764 0.539727 -0.055162 1 0 0 0 0 0 1 766148
-0.002149 -0.000567 0.119474 0.248443 0.341550 0.503564 -0.055193 1 0 0 0 0 0 1 767129
-0.002153 -0.000562 0.119473 0.194547 0.414697 0.480134 -0.055225 1 0 0 0 0 0 1 768152
-0.002154 -0.000560 0.119473 0.166615 0.453517 0.471060 -0.055255 1 0 0 0 0 0 1 769125
-0.002155 -0.000558 0.119473 0.152526 0.473255 0.467975 -0.055287 1 0 0 0 0 0 1 770143
-0.002156 -0.000558 0.119473 0.145495 0.483292 0.467070 -0.055319 1 0 0 0 0 0 1 771143
-0.002156 -0.000557 0.119473 0.142010 0.488426 0.466923 -0.055350 1 0 0 0 0 0 1 772145
-0.002156 -0.000557 0.119473 0.140297 0.491137 0.467046 -0.055381 1 0 0 0 0 0 1 773146
-0.002156 -0.000557 0.119473 0.139472 0.492633 0.467256 -0.055412 1 0 0 0 0 0 1 774145
-0.002156 -0.000557 0.119473 0.139102 0.493524 0.467508 -0.055444 1 0 0 0 0 0 1 775145
-0.002156 -0.000557 0.119473 0.138974 0.494106 0.467768 -0.055475 1 0 0 0 0 0 1 776146
-0.002156 -0.000557 0.119473 0.138934 0.494527 0.468016 -0.055505 1 0 0 0 0 0 1 777120
-0.002156 -0.000557 0.119473 0.138954 0.494888 0.468292 -0.055537 1 0 0 0 0 0 1 778150
-0.002156 -0.000557 0.119473 0.138995 0.495211 0.468548 -0.055569 1 0 0 0 0 0 1 779149
-0.002156 -0.000557 0.119473 0.139066 0.495501 0.468823 -0.055600 1 0 0 0 0 0 1 780142
-0.002156 -0.000557 0.119473 0.139141 0.495793 0.469082 -0.055631 1 0 0 0 0 0 1 781146
-0.002156 -0.000557 0.119473 0.139203 0.496086 0.469344 -0.055662 1 0 0 0 0 0 1 782143
-0.002156 -0.000557 0.119473 0.139284 0.496356 0.469595 -0.055694 1 0 0 0 0 0 1 783145
-0.002156 -0.000557 0.119473 0.139362 0.496632 0.469876 -0.055725 1 0 0 0 0 0 1 784143
-0.002156 -0.000557 0.119473 0.139449 0.496920 0.470129 -0.055756 1 0 0 0 0 0 1 785146
-0.002156 -0.000557 0.119473 0.139519 0.497190 0.470404 -0.055787 1 0 0 0 0 0 1 786144
-0.002156 -0.000557 0.119473 0.139592 0.497477 0.470660 -0.055818 1 0 0 0 0 0 1 787136
-0.002156 -0.000557 0.119473 0.139682 0.497755 0.470917 -0.055850 1 0 0 0 0 0 1 788137
-0.002156 -0.000557 0.119473 0.139743 0.498010 0.471180 -0.055880 1 0 0 0 0 0 1 789117
-0.002156 -0.000557 0.119473 0.139839 0.498311 0.471445 -0.055912 1 0 0 0 0 0 1 790144
-0.002156 -0.000557 0.119473 0.139910 0.498583 0.471722 -0.055944 1 0 0 0 0 0 1 791147
-0.002156 -0.000557 0.119473 0.139984 0.498872 0.471980 -0.055975 1 0 0 0 0 0 1 792144
-0.002156 -0.000557 0.119473 0.140074 0.499149 0.472237 -0.056006 1 0 0 0 0 0 1 793146
-0.002156 -0.000557 0.119473 0.140145 0.499419 0.472513 -0.056037 1 0 0 0 0 0 1 794146
-0.002156 -0.000557 0.119473 0.140222 0.499696 0.472757 -0.056069 1 0 0 0 0 0 1 795144
-0.002156 -0.000557 0.119473 0.140296 0.499986 0.473031 -0.056100 1 0 0 0 0 0 1 796144
-0.002156 -0.000557 0.119473 0.140377 0.500254 0.473303 -0.056131 1 0 0 0 0 0 1 797145
-0.002156 -0.000557 0.119473 0.140464 0.500540 0.473554 -0.056162 1 0 0 0 0 0 1 798144
-0.002156 -0.000557 0.119473 0.140535 0.500811 0.473829 -0.056194 1 0 0 0 0 0 1 799143
-0.002156 -0.000557 0.119473 0.140620 0.501094 0.474079 -0.056224 1 0 0 0 0 0 1 800133
-0.002156 -0.000557 0.119473 0.140680 0.501371 0.474343 -0.056256 1 0 0 0 0 0 1 801145
-0.002156 -0.000557 0.119473 0.140767 0.501646 0.474620 -0.056287 1 0 0 0 0 0 1 802146
-0.002156 -0.000557 0.119473 0.140855 0.501933 0.474872 -0.056319 1 0 0 0 0 0 1 803145
-0.002156 -0.000557 0.119473 0.140922 0.502215 0.475140 -0.056350 1 0 0 0 0 0 1 804144
-0.002156 -0.000557 0.119473 0.141015 0.502479 0.475404 -0.056381 1 0 0 0 0 0 1 805143
-0.002156 -0.000557 0.119473 0.141079 0.502771 0.475668 -0.056412 1 0 0 0 0 0 1 806144
-0.002156 -0.000557 0.119473 0.141148 0.503042 0.475924 -0.056444 1 0 0 0 0 0 1 807142
-0.002156 -0.000557 0.119473 0.141248 0.503314 0.476194 -0.056475 1 0 0 0 0 0 1 808144
-0.002156 -0.000557 0.119473 0.141313 0.503606 0.476458 -0.056506 1 0 0 0 0 0 1 809144
-0.002156 -0.000557 0.119473 0.141393 0.503874 0.476728 -0.056537 1 0 0 0 0 0 1 810142
-0.002156 -0.000557 0.119473 0.141480 0.504161 0.476980 -0.056569 1 0 0 0 0 0 1 811143
-0.002156 -0.000557 0.119473 0.141547 0.504439 0.477245 -0.056599 1 0 0 0 0 0 1 812130
-0.002156 -0.000557 0.119473 0.141632 0.504698 0.477505 -0.056631 1 0 0 0 0 0 1 813139
-0.002156 -0.000557 0.119473 0.141702 0.504994 0.477771 -0.056662 1 0 0 0 0 0 1 814129
-0.002156 -0.000557 0.119473 0.141780 0.505277 0.478037 -0.056693 1 0 0 0 0 0 1 815136
-0.002156 -0.000557 0.119473 0.141873 0.505539 0.478299 -0.056724 1 0 0 0 0 0 1 816127
-0.002156 -0.000557 0.119473 0.141938 0.505832 0.478565 -0.056756 1 0 0 0 0 0 1 817136
-0.002156 -0.000557 0.119473 0.142030 0.506095 0.478826 -0.056787 1 0 0 0 0 0 1 818127
-0.002156 -0.000557 0.119473 0.142087 0.506381 0.479085 -0.056818 1 0 0 0 0 0 1 819137
-0.002156 -0.000557 0.119473 0.142169 0.506666 0.479352 -0.056849 1 0 0 0 0 0 1 820127
-0.002156 -0.000557 0.119473 0.142263 0.506931 0.479617 -0.056881 1 0 0 0 0 0 1 821128
-0.002156 -0.000557 0.119473 0.142339 0.507262 0.479918 -0.056916 1 0 0 0 0 0 1 822271
-0.002156 -0.000557 0.119473 0.142417 0.507500 0.480137 -0.056943 1 0 0 0 0 0 1 823127
-0.002156 -0.000557 0.119473 0.142489 0.507772 0.480415 -0.056975 1 0 0 0 0 0 1 824138
-0.002156 -0.000557 0.119473 0.142567 0.508050 0.480661 -0.057006 1 0 0 0 0 0 1 825139
-0.002156 -0.000557 0.119473 0.142645 0.508331 0.480944 -0.057037 1 0 0 0 0 0 1 826148
-0.002156 -0.000557 0.119473 0.142720 0.508621 0.481204 -0.057069 1 0 0 0 0 0 1 827151
-0.002156 -0.000557 0.119473 0.142809 0.508898 0.481460 -0.057100 1 0 0 0 0 0 1 828148
-0.002156 -0.000557 0.119473 0.142880 0.509166 0.481734 -0.057131 1 0 0 0 0 0 1 829144
-0.002156 -0.000557 0.119473 0.142953 0.509452 0.481989 -0.057162 1 0 0 0 0 0 1 830130
-0.002156 -0.000557 0.119473 0.143035 0.509724 0.482243 -0.057194 1 0 0 0 0 0 1 831145
-0.002156 -0.000557 0.119473 0.143111 0.509994 0.482518 -0.057224 1 0 0 0 0 0 1 832121
-0.002156 -0.000557 0.119473 0.143200 0.510290 0.482778 -0.057256 1 0 0 0 0 0 1 833150
-0.002156 -0.000557 0.119473 0.143270 0.510558 0.483052 -0.057287 1 0 0 0 0 0 1 834143
-0.002156 -0.000557 0.119473 0.143344 0.510848 0.483310 -0.057319 1 0 0 0 0 0 1 835144
-0.002156 -0.000557 0.119473 0.143432 0.511116 0.483559 -0.057349 1 0 0 0 0 0 1 836113
-0.002156 -0.000557 0.119473 0.143497 0.511387 0.483837 -0.057381 1 0 0 0 0 0 1 837148
-0.002156 -0.000557 0.119473 0.143590 0.511678 0.484092 -0.057412 1 0 0 0 0 0 1 838140
-0.002156 -0.000557 0.119473 0.143658 0.511962 0.484362 -0.057443 1 0 0 0 0 0 1 839141
-0.002156 -0.000557 0.119473 0.143738 0.512229 0.484633 -0.057475 1 0 0 0 0 0 1 840141
-0.002156 -0.000557 0.119473 0.143825 0.512517 0.484886 -0.057506 1 0 0 0 0 0 1 841146
-0.002156 -0.000557 0.119473 0.143896 0.512788 0.485161 -0.057537 1 0 0 0 0 0 1 842147
-0.002156 -0.000557 0.119473 0.143974 0.513065 0.485406 -0.057569 1 0 0 0 0 0 1 843146
-0.002156 -0.000557 0.119473 0.144048 0.513354 0.485679 -0.057600 1 0 0 0 0 0 1 844144
-0.002156 -0.000557 0.119473 0.144129 0.513622 0.485951 -0.057631 1 0 0 0 0 0 1 845143
-0.002156 -0.000557 0.119473 0.144213 0.513900 0.486194 -0.057661 1 0 0 0 0 0 1 846112
-0.002156 -0.000557 0.119473 0.144283 0.514190 0.486470 -0.057693 1 0 0 0 0 0 1 847141
-0.002156 -0.000557 0.119473 0.144375 0.514455 0.486735 -0.057725 1 0 0 0 0 0 1 848142
-0.002156 -0.000557 0.119473 0.144432 0.514738 0.486991 -0.057756 1 0 0 0 0 0 1 849143
-0.002156 -0.000557 0.119473 0.144519 0.515013 0.487267 -0.057787 1 0 0 0 0 0 1 850142
-0.002156 -0.000557 0.119473 0.144606 0.515300 0.487519 -0.057818 1 0 0 0 0 0 1 851142
-0.002156 -0.000557 0.119473 0.144674 0.515583 0.487788 -0.057850 1 0 0 0 0 0 1 852143
-0.002156 -0.000557 0.119473 0.144766 0.515847 0.488052 -0.057881 1 0 0 0 0 0 1 853142
-0.002156 -0.000557 0.119473 0.144831 0.516139 0.488316 -0.057912 1 0 0 0 0 0 1 854142
-0.002144 -0.000544 0.119484 -0.031152 0.328216 0.337171 -0.057944 1 0 0 0 0 0 1 855144
-0.002137 -0.000537 0.119488 0.027528 0.392063 0.412218 -0.057974 1 0 0 0 0 0 1 856113
-0.002134 -0.000533 0.119489 0.072322 0.440156 0.451089 -0.058006 1 0 0 0 0 0 1 857143
-0.002132 -0.000532 0.119489 0.096563 0.466018 0.465973 -0.058037 1 0 0 0 0 0 1 858142
-0.002132 -0.000531 0.119490 0.108966 0.479267 0.471413 -0.058068 1 0 0 0 0 0 1 859139
-0.002131 -0.000530 0.119490 0.115271 0.486049 0.473477 -0.058100 1 0 0 0 0 0 1 860141
-0.002131 -0.000530 0.119490 0.118454 0.489585 0.474367 -0.058131 1 0 0 0 0 0 1 861143
-0.002131 -0.000530 0.119490 0.120106 0.491491 0.474835 -0.058162 1 0 0 0 0 0 1 862142
-0.002131 -0.000530 0.119490 0.120952 0.492576 0.475171 -0.058193 1 0 0 0 0 0 1 863140
-0.002131 -0.000530 0.119490 0.121407 0.493251 0.475446 -0.058225 1 0 0 0 0 0 1 864143
-0.002131 -0.000530 0.119490 0.121666 0.493719 0.475706 -0.058256 1 0 0 0 0 0 1 865133
-0.002131 -0.000530 0.119490 0.121836 0.494078 0.475963 -0.058287 1 0 0 0 0 0 1 866129
-0.002131 -0.000530 0.119490 0.121946 0.494405 0.476229 -0.058318 1 0 0 0 0 0 1 867137
-0.002131 -0.000530 0.119490 0.122050 0.494699 0.476481 -0.058350 1 0 0 0 0 0 1 868143
-0.002131 -0.000530 0.119490 0.122119 0.494966 0.476736 -0.058381 1 0 0 0 0 0 1 869144
-0.002131 -0.000530 0.119490 0.122191 0.495236 0.476995 -0.058412 1 0 0 0 0 0 1 870132
-0.002131 -0.000530 0.119490 0.122254 0.495515 0.477246 -0.058443 1 0 0 0 0 0 1 871141
-0.002131 -0.000530 0.119490 0.122334 0.495766 0.477501 -0.058475 1 0 0 0 0 0 1 872140
-0.002131 -0.000530 0.119490 0.122386 0.496045 0.477756 -0.058506 1 0 0 0 0 0 1 873142
-0.002131 -0.000530 0.119490 0.122458 0.496320 0.478018 -0.058537 1 0 0 0 0 0 1 874141
-0.002131 -0.000530 0.119490 0.122531 0.496563 0.478268 -0.058568 1 0 0 0 0 0 1 875141
-0.002131 -0.000530 0.119490 0.122582 0.496840 0.478522 -0.058600 1 0 0 0 0 0 1 876141
-0.002118 -0.000516 0.119500 -0.053630 0.308641 0.327375 -0.058631 1 0 0 0 0 0 1 877129
-0.002112 -0.000510 0.119504 0.005004 0.372486 0.402321 -0.058662 1 0 0 0 0 0 1 878131
-0.002108 -0.000506 0.119506 0.049780 0.420529 0.441121 -0.058693 1 0 0 0 0 0 1 879135
-0.002107 -0.000504 0.119506 0.073971 0.446364 0.455977 -0.058724 1 0 0 0 0 0 1 880125
-0.002106 -0.000504 0.119506 0.086374 0.459603 0.461422 -0.058756 1 0 0 0 0 0 1 881136
-0.002106 -0.000503 0.119506 0.092653 0.466370 0.463458 -0.058787 1 0 0 0 0 0 1 882125
-0.002105 -0.000503 0.119506 0.095843 0.469900 0.464338 -0.058818 1 0 0 0 0 0 1 883135
-0.002105 -0.000503 0.119506 0.097454 0.471777 0.464807 -0.058849 1 0 0 0 0 0 1 884125
-0.002105 -0.000503 0.119506 0.098296 0.472843 0.465129 -0.058880 1 0 0 0 0 0 1 885123
-0.002105 -0.000503 0.119506 0.098747 0.473516 0.465404 -0.058912 1 0 0 0 0 0 1 886135
-0.002093 -0.000489 0.119517 -0.077456 0.285340 0.314331 -0.058943 1 0 0 0 0 0 1 887125
-0.002086 -0.000482 0.119521 -0.018718 0.349265 0.389180 -0.058974 1 0 0 0 0 0 1 888125
-0.002083 -0.000479 0.119522 0.026096 0.397375 0.427932 -0.059006 1 0 0 0 0 0 1 889135
-0.002081 -0.000477 0.119523 0.050316 0.423230 0.442775 -0.059037 1 0 0 0 0 0 1 890129
-0.002080 -0.000476 0.119523 0.062723 0.436456 0.448197 -0.059068 1 0 0 0 0 0 1 891140
-0.002080 -0.000476 0.119523 0.068996 0.443230 0.450240 -0.059099 1 0 0 0 0 0 1 892132
-0.002080 -0.000476 0.119523 0.072168 0.446727 0.451111 -0.059131 1 0 0 0 0 0 1 893138
-0.002080 -0.000476 0.119523 0.073763 0.448598 0.451563 -0.059162 1 0 0 0 0 0 1 894127
-0.002080 -0.000476 0.119523 0.074591 0.449651 0.451874 -0.059193 1 0 0 0 0 0 1 895120
-0.002080 -0.000476 0.119523 0.075029 0.450305 0.452135 -0.059224 1 0 0 0 0 0 1 896112
-0.002080 -0.000476 0.119523 0.075265 0.450757 0.452389 -0.059256 1 0 0 0 0 0 1 897146
-0.002080 -0.000476 0.119523 0.075409 0.451085 0.452627 -0.059287 1 0 0 0 0 0 1 898127
-0.002080 -0.000476 0.119523 0.075505 0.451385 0.452872 -0.059319 1 0 0 0 0 0 1 899146
-0.002067 -0.000462 0.119534 -0.101084 0.262834 0.301830 -0.059350 1 0 0 0 0 0 1 900143
-0.002061 -0.000455 0.119537 -0.042416 0.326672 0.376588 -0.059381 1 0 0 0 0 0 1 901142
-0.002057 -0.000452 0.119539 0.002341 0.374698 0.415285 -0.059411 1 0 0 0 0 0 1 902111
-0.002056 -0.000450 0.119539 0.026520 0.400529 0.430121 -0.059443 1 0 0 0 0 0 1 903141
-0.002055 -0.000449 0.119539 0.038891 0.413729 0.435519 -0.059474 1 0 0 0 0 0 1 904127
-0.002054 -0.000449 0.119539 0.045145 0.420474 0.437554 -0.059506 1 0 0 0 0 0 1 905141
-0.002054 -0.000449 0.119539 0.048299 0.423965 0.438406 -0.059537 1 0 0 0 0 0 1 906141
-0.002054 -0.000449 0.119539 0.049905 0.425821 0.438858 -0.059568 1 0 0 0 0 0 1 907141
-0.002054 -0.000449 0.119539 0.050711 0.426865 0.439169 -0.059600 1 0 0 0 0 0 1 908143
-0.002054 -0.000449 0.119539 0.051135 0.427501 0.439417 -0.059630 1 0 0 0 0 0 1 909114
-0.002054 -0.000449 0.119539 0.051362 0.427926 0.439648 -0.059662 1 0 0 0 0 0 1 910140
-0.002054 -0.000449 0.119539 0.051491 0.428255 0.439892 -0.059693 1 0 0 0 0 0 1 911136
-0.002054 -0.000448 0.119539 0.051553 0.428532 0.440126 -0.059725 1 0 0 0 0 0 1 912138
-0.002041 -0.000435 0.119550 -0.125202 0.239779 0.289123 -0.059756 1 0 0 0 0 0 1 913142
-0.002035 -0.000428 0.119554 -0.066563 0.303597 0.363785 -0.059787 1 0 0 0 0 0 1 914139
-0.002032 -0.000425 0.119555 -0.021814 0.351653 0.402453 -0.059818 1 0 0 0 0 0 1 915141
-0.002030 -0.000423 0.119556 0.002363 0.377433 0.417233 -0.059850 1 0 0 0 0 0 1 916137
-0.002029 -0.000422 0.119556 0.014718 0.390631 0.422647 -0.059881 1 0 0 0 0 0 1 917138
-0.002029 -0.000422 0.119556 0.020959 0.397354 0.424643 -0.059911 1 0 0 0 0 0 1 918110
-0.002029 -0.000422 0.119556 0.024101 0.400838 0.425508 -0.059943 1 0 0 0 0 0 1 919140
-0.002029 -0.000421 0.119556 0.025673 0.402674 0.425952 -0.059975 1 0 0 0 0 0 1 920138
-0.002028 -0.000421 0.119556 0.026476 0.403701 0.426248 -0.060006 1 0 0 0 0 0 1 921140
-0.002028 -0.000421 0.119556 0.026888 0.404330 0.426494 -0.060037 1 0 0 0 0 0 1 922142
-0.002028 -0.000421 0.119556 0.027113 0.404731 0.426723 -0.060068 1 0 0 0 0 0 1 923139
-0.002028 -0.000421 0.119556 0.027219 0.405050 0.426948 -0.060100 1 0 0 0 0 0 1 924139
-0.002028 -0.000421 0.119556 0.027276 0.405322 0.427179 -0.060131 1 0 0 0 0 0 1 925142
-0.002028 -0.000421 0.119556 0.027321 0.405551 0.427389 -0.060162 1 0 0 0 0 0 1 926140
-0.002028 -0.000421 0.119556 0.027345 0.405770 0.427616 -0.060193 1 0 0 0 0 0 1 927137
-0.002028 -0.000421 0.119556 0.027368 0.405991 0.427847 -0.060225 1 0 0 0 0 0 1 928141
-0.002028 -0.000421 0.119556 0.027371 0.406204 0.428056 -0.060256 1 0 0 0 0 0 1 929139
-0.002028 -0.000421 0.119556 0.027392 0.406423 0.428282 -0.060287 1 0 0 0 0 0 1 930133
-0.002016 -0.000408 0.119567 -0.149613 0.217385 0.277296 -0.060317 1 0 0 0 0 0 1 931107
-0.002009 -0.000401 0.119571 -0.091007 0.281185 0.351854 -0.060349 1 0 0 0 0 0 1 932127
-0.002006 -0.000398 0.119572 -0.046278 0.329222 0.390486 -0.060383 1 0 0 0 0 0 1 933222
-0.002004 -0.000396 0.119572 -0.022132 0.354997 0.405253 -0.060414 1 0 0 0 0 0 1 934208
-0.002004 -0.000395 0.119572 -0.009789 0.368164 0.410632 -0.060445 1 0 0 0 0 0 1 935184
-0.002003 -0.000395 0.119573 -0.003562 0.374878 0.412639 -0.060476 1 0 0 0 0 0 1 936185
-0.002003 -0.000394 0.119573 -0.000442 0.378338 0.413488 -0.060508 1 0 0 0 0 0 1 937213
-0.002003 -0.000394 0.119573 0.001136 0.380165 0.413922 -0.060539 1 0 0 0 0 0 1 938209
-0.002003 -0.000394 0.119573 0.001917 0.381180 0.414215 -0.060571 1 0 0 0 0 0 1 939207
-0.002003 -0.000394 0.119573 0.002307 0.381781 0.414440 -0.060601 1 0 0 0 0 0 1 940181
-0.002003 -0.000394 0.119573 0.002503 0.382184 0.414661 -0.060632 1 0 0 0 0 0 1 941185
-0.002003 -0.000394 0.119573 0.002617 0.382485 0.414885 -0.060664 1 0 0 0 0 0 1 942183
-0.002003 -0.000394 0.119573 0.002667 0.382729 0.415092 -0.060694 1 0 0 0 0 0 1 943173
-0.002003 -0.000394 0.119573 0.002676 0.382953 0.415309 -0.060726 1 0 0 0 0 0 1 944189
-0.002003 -0.000394 0.119573 0.002705 0.383169 0.415534 -0.060758 1 0 0 0 0 0 1 945207
-0.002003 -0.000394 0.119573 0.002708 0.383364 0.415745 -0.060789 1 0 0 0 0 0 1 946191
-0.002003 -0.000394 0.119573 0.002706 0.383575 0.415955 -0.060820 1 0 0 0 0 0 1 947205
-0.002003 -0.000394 0.119573 0.002722 0.383756 0.416165 -0.060851 1 0 0 0 0 0 1 948190
-0.002003 -0.000394 0.119573 0.002710 0.383954 0.416366 -0.060881 1 0 0 0 0 0 1 949133
-0.001998 -0.000412 0.119583 -0.071158 0.637526 0.270295 -0.060912 1 0 0 0 0 0 1 950124
-0.001995 -0.000421 0.119587 -0.047366 0.552065 0.342341 -0.060943 1 0 0 0 0 0 1 951131
-0.001993 -0.000426 0.119588 -0.028743 0.488323 0.379654 -0.060974 1 0 0 0 0 0 1 952123
-0.001993 -0.000428 0.119588 -0.018514 0.454502 0.393935 -0.061006 1 0 0 0 0 0 1 953132
-0.001980 -0.000416 0.119599 -0.190549 0.248065 0.247868 -0.061037 1 0 0 0 0 0 1 954133
-0.001973 -0.000409 0.119603 -0.129283 0.303188 0.324061 -0.061068 1 0 0 0 0 0 1 955123
-0.001970 -0.000406 0.119604 -0.083213 0.346877 0.363235 -0.061099 1 0 0 0 0 0 1 956132
-0.001968 -0.000405 0.119605 -0.058412 0.370506 0.378194 -0.061131 1 0 0 0 0 0 1 957132
-0.001967 -0.000404 0.119605 -0.045749 0.382600 0.383620 -0.061162 1 0 0 0 0 0 1 958123
-0.001967 -0.000404 0.119605 -0.039385 0.388765 0.385649 -0.061193 1 0 0 0 0 0 1 959132
-0.001967 -0.000403 0.119605 -0.036198 0.391970 0.386479 -0.061224 1 0 0 0 0 0 1 960130
-0.001966 -0.000403 0.119605 -0.034599 0.393676 0.386906 -0.061256 1 0 0 0 0 0 1 961143
-0.001966 -0.000403 0.119605 -0.033801 0.394617 0.387176 -0.061287 1 0 0 0 0 0 1 962139
-0.001966 -0.000403 0.119605 -0.033428 0.395190 0.387396 -0.061318 1 0 0 0 0 0 1 963137
-0.001966 -0.000403 0.119605 -0.033235 0.395579 0.387600 -0.061349 1 0 0 0 0 0 1 964130
-0.001966 -0.000403 0.119605 -0.033158 0.395878 0.387808 -0.061381 1 0 0 0 0 0 1 965135
-0.001966 -0.000403 0.119605 -0.033109 0.396134 0.388001 -0.061412 1 0 0 0 0 0 1 966131
-0.001966 -0.000403 0.119605 -0.033113 0.396350 0.388207 -0.061443 1 0 0 0 0 0 1 967141
-0.001966 -0.000403 0.119605 -0.033113 0.396565 0.388395 -0.061474 1 0 0 0 0 0 1 968123
-0.001966 -0.000403 0.119605 -0.033129 0.396772 0.388596 -0.061506 1 0 0 0 0 0 1 969143
-0.001966 -0.000403 0.119605 -0.033138 0.396981 0.388800 -0.061537 1 0 0 0 0 0 1 970140
-0.001966 -0.000403 0.119605 -0.033150 0.397171 0.388983 -0.061568 1 0 0 0 0 0 1 971133
-0.001966 -0.000403 0.119605 -0.033171 0.397384 0.389194 -0.061600 1 0 0 0 0 0 1 972140
-0.001966 -0.000403 0.119605 -0.033176 0.397583 0.389386 -0.061631 1 0 0 0 0 0 1 973140
-0.001966 -0.000403 0.119605 -0.033206 0.397799 0.389582 -0.061662 1 0 0 0 0 0 1 974138
-0.001966 -0.000403 0.119605 -0.033222 0.397991 0.389786 -0.061693 1 0 0 0 0 0 1 975138
-0.001966 -0.000403 0.119605 -0.033234 0.398180 0.389971 -0.061725 1 0 0 0 0 0 1 976138
-0.001966 -0.000403 0.119605 -0.033255 0.398391 0.390181 -0.061756 1 0 0 0 0 0 1 977139
-0.001966 -0.000403 0.119605 -0.033260 0.398592 0.390374 -0.061787 1 0 0 0 0 0 1 978144
-0.001966 -0.000403 0.119605 -0.033291 0.398807 0.390570 -0.061818 1 0 0 0 0 0 1 979139
-0.001966 -0.000403 0.119605 -0.033305 0.398993 0.390768 -0.061849 1 0 0 0 0 0 1 980108
-0.001966 -0.000403 0.119605 -0.033319 0.399188 0.390959 -0.061881 1 0 0 0 0 0 1 981139
-0.001966 -0.000403 0.119605 -0.033339 0.399399 0.391168 -0.061912 1 0 0 0 0 0 1 982137
-0.001966 -0.000403 0.119605 -0.033344 0.399598 0.391360 -0.061943 1 0 0 0 0 0 1 983135
-0.001966 -0.000403 0.119605 -0.033375 0.399815 0.391557 -0.061975 1 0 0 0 0 0 1 984139
-0.001966 -0.000403 0.119605 -0.033390 0.400007 0.391761 -0.062006 1 0 0 0 0 0 1 985138
-0.001966 -0.000403 0.119605 -0.033403 0.400195 0.391945 -0.062037 1 0 0 0 0 0 1 986136
-0.001966 -0.000403 0.119605 -0.033423 0.400407 0.392155 -0.062068 1 0 0 0 0 0 1 987137
-0.001966 -0.000403 0.119605 -0.033428 0.400607 0.392347 -0.062100 1 0 0 0 0 0 1 988137
-0.001966 -0.000403 0.119605 -0.033458 0.400817 0.392539 -0.062130 1 0 0 0 0 0 1 989111
-0.001966 -0.000403 0.119605 -0.033473 0.401009 0.392742 -0.062161 1 0 0 0 0 0 1 990107
-0.001966 -0.000403 0.119605 -0.033487 0.401204 0.392933 -0.062193 1 0 0 0 0 0 1 991139
-0.001966 -0.000403 0.119605 -0.033507 0.401415 0.393142 -0.062225 1 0 0 0 0 0 1 992136
-0.001966 -0.000403 0.119605 -0.033512 0.401614 0.393334 -0.062256 1 0 0 0 0 0 1 993135
-0.001966 -0.000403 0.119605 -0.033543 0.401830 0.393531 -0.062287 1 0 0 0 0 0 1 994135
-0.001966 -0.000403 0.119605 -0.033558 0.402022 0.393735 -0.062318 1 0 0 0 0 0 1 995136
-0.001966 -0.000403 0.119605 -0.033571 0.402211 0.393919 -0.062349 1 0 0 0 0 0 1 996134
-0.001966 -0.000403 0.119605 -0.033591 0.402423 0.394129 -0.062381 1 0 0 0 0 0 1 997137
-0.001966 -0.000403 0.119605 -0.033608 0.402625 0.394328 -0.062412 1 0 0 0 0 0 1 998134
-0.001966 -0.000403 0.119605 -0.033617 0.402836 0.394513 -0.062443 1 0 0 0 0 0 1 999137
-0.001966 -0.000403 0.119605 -0.033641 0.403025 0.394716 -0.062474 1 0 0 0 0 0 2 108
-0.001966 -0.000403 0.119605 -0.033652 0.403182 0.394870 -0.062500 1 0 0 0 0 0 2 1215
-0.001966 -0.000403 0.119605 -0.033655 0.403192 0.394882 -0.062500 1 0 0 0 0 0 2 2208
-0.001966 -0.000403 0.119605 -0.033656 0.403193 0.394884 -0.062500 1 0 0 0 0 0 2 3189
-0.001966 -0.000403 0.119605 -0.033647 0.403202 0.394871 -0.062500 1 0 0 0 0 0 2 4230
-0.001966 -0.000403 0.119605 -0.033655 0.403194 0.394882 -0.062500 1 0 0 0 0 0 2 5206
-0.001966 -0.000403 0.119605 -0.033652 0.403182 0.394870 -0.062500 1 0 0 0 0 0 2 6207
-0.001966 -0.000403 0.119605 -0.033655 0.403192 0.394882 -0.062500 1 0 0 0 0 0 2 7204
-0.001966 -0.000403 0.119605 -0.033659 0.403204 0.394877 -0.062500 1 0 0 0 0 0 2 8180
-0.001966 -0.000403 0.119605 -0.033644 0.403192 0.394876 -0.062500 1 0 0 0 0 0 2 9207
-0.001966 -0.000403 0.119605 -0.033663 0.403184 0.394876 -0.062500 1 0 0 0 0 0 2 10181
-0.001966 -0.000403 0.119605 -0.033645 0.403189 0.394876 -0.062500 1 0 0 0 0 0 2 11205
-0.001966 -0.000403 0.119605 -0.033654 0.403192 0.394883 -0.062500 1 0 0 0 0 0 2 12205
-0.001966 -0.000403 0.119605 -0.033659 0.403205 0.394877 -0.062500 1 0 0 0 0 0 2 13181
-0.001966 -0.000403 0.119605 -0.033644 0.403192 0.394876 -0.062500 1 0 0 0 0 0 2 14180
-0.001966 -0.000403 0.119605 -0.033663 0.403184 0.394876 -0.062500 1 0 0 0 0 0 2 15189
-0.001966 -0.000403 0.119605 -0.033645 0.403189 0.394876 -0.062500 1 0 0 0 0 0 2 16202
-0.001966 -0.000403 0.119605 -0.033654 0.403192 0.394883 -0.062500 1 0 0 0 0 0 2 17187
-0.001966 -0.000403 0.119605 -0.033659 0.403205 0.394877 -0.062500 1 0 0 0 0 0 2 18201
-0.001966 -0.000403 0.119605 -0.033644 0.403192 0.394876 -0.062500 1 0 0 0 0 0 2 19186
-0.001966 -0.000403 0.119605 -0.033663 0.403184 0.394876 -0.062500 1 0 0 0 0 0 2 20201
-0.001966 -0.000403 0.119605 -0.033644 0.403189 0.394876 -0.062500 1 0 0 0 0 0 2 21131
-0.001966 -0.000403 0.119605 -0.033654 0.403192 0.394883 -0.062500 1 0 0 0 0 0 2 22120
-0.001966 -0.000403 0.119605 -0.033659 0.403205 0.394877 -0.062500 1 0 0 0 0 0 2 23136
-0.001966 -0.000403 0.119605 -0.033644 0.403192 0.394876 -0.062500 1 0 0 0 0 0 2 24121
-0.001966 -0.000403 0.119605 -0.033663 0.403184 0.394876 -0.062500 1 0 0 0 0 0 2 25129
-0.001966 -0.000403 0.119605 -0.033644 0.403189 0.394876 -0.062500 1 0 0 0 0 0 2 26121
-0.001966 -0.000403 0.119605 -0.033654 0.403192 0.394883 -0.062500 1 0 0 0 0 0 2 27129
-0.001966 -0.000403 0.119605 -0.033659 0.403205 0.394877 -0.062500 1 0 0 0 0 0 2 28120
-0.001966 -0.000403 0.119605 -0.033644 0.403192 0.394876 -0.062500 1 0 0 0 0 0 2 29129
-0.001966 -0.000403 0.119605 -0.033663 0.403184 0.394876 -0.062500 1 0 0 0 0 0 2 30120
-0.001966 -0.000403 0.119605 -0.033644 0.403189 0.394876 -0.062500 1 0 0 0 0 0 2 31129
-0.001966 -0.000403 0.119605 -0.033654 0.403192 0.394883 -0.062500 1 0 0 0 0 0 2 32137
-0.001966 -0.000403 0.119605 -0.033659 0.403205 0.394877 -0.062500 1 0 0 0 0 0 2 33127
-0.001966 -0.000403 0.119605 -0.033644 0.403192 0.394877 -0.062500 1 0 0 0 0 0 2 34137
-0.001966 -0.000403 0.119605 -0.033662 0.403184 0.394876 -0.062500 1 0 0 0 0 0 2 35136
-0.001966 -0.000403 0.119605 -0.033657 0.403192 0.394883 -0.062500 1 0 0 0 0 0 2 36123
-0.001966 -0.000403 0.119605 -0.033644 0.403190 0.394877 -0.062500 1 0 0 0 0 0 2 37128
-0.001966 -0.000403 0.119605 -0.033658 0.403204 0.394876 -0.062500 1 0 0 0 0 0 2 38123
-0.001966 -0.000403 0.119605 -0.033644 0.403192 0.394876 -0.062500 1 0 0 0 0 0 2 39127
-0.001966 -0.000403 0.119605 -0.033662 0.403184 0.394876 -0.062500 1 0 0 0 0 0 2 40129
-0.001966 -0.000403 0.119605 -0.033657 0.403192 0.394883 -0.062500 1 0 0 0 0 0 2 41132
-0.001966 -0.000403 0.119605 -0.033647 0.403202 0.394870 -0.062500 1 0 0 0 0 0 2 42127
-0.001966 -0.000403 0.119605 -0.033655 0.403194 0.394882 -0.062500 1 0 0 0 0 0 2 43125
-0.001966 -0.000403 0.119605 -0.033652 0.403182 0.394870 -0.062500 1 0 0 0 0 0 2 44124
-0.001966 -0.000403 0.119605 -0.033655 0.403192 0.394882 -0.062500 1 0 0 0 0 0 2 45125
-0.001966 -0.000403 0.119605 -0.033656 0.403193 0.394883 -0.062500 1 0 0 0 0 0 2 46123
-0.001966 -0.000403 0.119605 -0.033647 0.403202 0.394870 -0.062500 1 0 0 0 0 0 2 47123
-0.001966 -0.000403 0.119605 -0.033655 0.403194 0.394882 -0.062500 1 0 0 0 0 0 2 48123
-0.001966 -0.000403 0.119605 -0.033652 0.403182 0.394870 -0.062500 1 0 0 0 0 0 2 49128
-0.001966 -0.000403 0.119605 -0.033655 0.403192 0.394882 -0.062500 1 0 0 0 0 0 2 50128
-0.001966 -0.000403 0.119605 -0.033656 0.403193 0.394883 -0.062500 1 0 0 0 0 0 2 51130
-0.001966 -0.000403 0.119605 -0.033647 0.403202 0.394871 -0.062500 1 0 0 0 0 0 2 52122
-0.001966 -0.000403 0.119605 -0.033655 0.403194 0.394882 -0.062500 1 0 0 0 0 0 2 53126
-0.001966 -0.000403 0.119605 -0.033652 0.403182 0.394870 -0.062500 1 0 0 0 0 0 2 54124
-0.001966 -0.000403 0.119605 -0.033655 0.403192 0.394882 -0.062500 1 0 0 0 0 0 2 55125
-0.001966 -0.000403 0.119605 -0.033656 0.403193 0.394883 -0.062500 1 0 0 0 0 0 2 56123
-0.001966 -0.000403 0.119605 -0.033647 0.403202 0.394871 -0.062500 1 0 0 0 0 0 2 57124
-0.001966 -0.000403 0.119605 -0.033655 0.403194 0.394882 -0.062500 1 0 0 0 0 0 2 58122
-0.001966 -0.000403 0.119605 -0.033652 0.403182 0.394870 -0.062500 1 0 0 0 0 0 2 59122
-0.001966 -0.000403 0.119605 -0.033655 0.403192 0.394882 -0.062500 1 0 0 0 0 0 2 60122
-0.001966 -0.000403 0.119605 -0.033656 0.403193 0.394883 -0.062500 1 0 0 0 0 0 2 61125
-0.001966 -0.000403 0.119605 -0.033647 0.403202 0.394871 -0.062500 1 0 0 0 0 0 2 62123
-0.001966 -0.000403 0.119605 -0.033655 0.403194 0.394882 -0.062500 1 0 0 0 0 0 2 63126
-0.001966 -0.000403 0.119605 -0.033652 0.403182 0.394870 -0.062500 1 0 0 0 0 0 2 64108
-0.001966 -0.000403 0.119605 -0.033655 0.403192 0.394882 -0.062500 1 0 0 0 0 0 2 65128
-0.001966 -0.000403 0.119605 -0.033656 0.403193 0.394883 -0.062500 1 0 0 0 0 0 2 66107
-0.001966 -0.000403 0.119605 -0.033647 0.403202 0.394871 -0.062500 1 0 0 0 0 0 2 67124
-0.001966 -0.000403 0.119605 -0.033655 0.403194 0.394882 -0.062500 1 0 0 0 0 0 2 68123
-0.001966 -0.000403 0.119605 -0.033652 0.403182 0.394870 -0.062500 1 0 0 0 0 0 2 69107
-0.001966 -0.000403 0.119605 -0.033655 0.403192 0.394882 -0.062500 1 0 0 0 0 0 2 70122
-0.001966 -0.000403 0.119605 -0.033656 0.403193 0.394883 -0.062500 1 0 0 0 0 0 2 71121
-0.001966 -0.000403 0.119605 -0.033647 0.403202 0.394871 -0.062500 1 0 0 0 0 0 2 72124
-0.001966 -0.000403 0.119605 -0.033655 0.403194 0.394882 -0.062500 1 0 0 0 0 0 2 73215
-0.001966 -0.000403 0.119605 -0.033652 0.403182 0.394870 -0.062500 1 0 0 0 0 0 2 74212
-0.001966 -0.000403 0.119605 -0.033655 0.403192 0.394882 -0.062500 1 0 0 0 0 0 2 75206
-0.001966 -0.000403 0.119605 -0.033656 0.403193 0.394884 -0.062500 1 0 0 0 0 0 2 76188
-0.001966 -0.000403 0.119605 -0.033647 0.403202 0.394871 -0.062500 1 0 0 0 0 0 2 77206
-0.001966 -0.000403 0.119605 -0.033655 0.403194 0.394882 -0.062500 1 0 0 0 0 0 2 78211
-0.001966 -0.000403 0.119605 -0.033652 0.403182 0.394870 -0.062500 1 0 0 0 0 0 2 79174
-0.001966 -0.000403 0.119605 -0.033655 0.403192 0.394882 -0.062500 1 0 0 0 0 0 2 80179
-0.001966 -0.000403 0.119605 -0.033656 0.403193 0.394884 -0.062500 1 0 0 0 0 0 2 81212
-0.001966 -0.000403 0.119605 -0.033647 0.403202 0.394871 -0.062500 1 0 0 0 0 0 2 82202
-0.001966 -0.000403 0.119605 -0.033655 0.403194 0.394882 -0.062500 1 0 0 0 0 0 2 83179
-0.001966 -0.000403 0.119605 -0.033652 0.403182 0.394870 -0.062500 1 0 0 0 0 0 2 84178
-0.001966 -0.000403 0.119605 -0.033655 0.403192 0.394882 -0.062500 1 0 0 0 0 0 2 85181
-0.001966 -0.000403 0.119605 -0.033656 0.403193 0.394884 -0.062500 1 0 0 0 0 0 2 86175
-0.001966 -0.000403 0.119605 -0.033647 0.403202 0.394871 -0.062500 1 0 0 0 0 0 2 87207
-0.001966 -0.000403 0.119605 -0.033663 0.403185 0.394875 -0.062500 1 0 0 0 0 0 2 88185
-0.001966 -0.000403 0.119605 -0.033657 0.403192 0.394883 -0.062500 1 0 0 0 0 0 2 89203
-0.001966 -0.000403 0.119605 -0.033644 0.403190 0.394877 -0.062500 1 0 0 0 0 0 2 90185
-0.001966 -0.000403 0.119605 -0.033654 0.403192 0.394883 -0.062500 1 0 0 0 0 0 2 91185
-0.001966 -0.000403 0.119605 -0.033647 0.403202 0.394871 -0.062500 1 0 0 0 0 0 2 92199
-0.001966 -0.000403 0.119605 -0.033663 0.403185 0.394875 -0.062500 1 0 0 0 0 0 2 93185
-0.001966 -0.000403 0.119605 -0.033657 0.403192 0.394883 -0.062500 1 0 0 0 0 0 2 94200
-0.001966 -0.000403 0.119605 -0.033644 0.403190 0.394877 -0.062500 1 0 0 0 0 0 2 95185
-0.001966 -0.000403 0.119605 -0.033658 0.403204 0.394876 -0.062500 1 0 0 0 0 0 2 96202
-0.001966 -0.000403 0.119605 -0.033644 0.403192 0.394876 -0.062500 1 0 0 0 0 0 2 97185
-0.001966 -0.000403 0.119605 -0.033662 0.403184 0.394876 -0.062500 1 0 0 0 0 0 2 98186
-0.001966 -0.000403 0.119605 -0.033657 0.403192 0.394883 -0.062500 1 0 0 0 0 0 2 99202
-0.001966 -0.000403 0.119605 -0.033644 0.403190 0.394877 -0.062500 1 0 0 0 0 0 2 100184
-0.001966 -0.000403 0.119605 -0.033658 0.403204 0.394876 -0.062500 1 0 0 0 0 0 2 101201
-0.001966 -0.000403 0.119605 -0.033644 0.403192 0.394876 -0.062500 1 0 0 0 0 0 2 102183
-0.001966 -0.000403 0.119605 -0.033662 0.403184 0.394876 -0.062500 1 0 0 0 0 0 2 103199
-0.001966 -0.000403 0.119605 -0.033657 0.403192 0.394883 -0.062500 1 0 0 0 0 0 2 104182
-0.001966 -0.000403 0.119605 -0.033644 0.403190 0.394877 -0.062500 1 0 0 0 0 0 2 105129
-0.001966 -0.000403 0.119605 -0.033658 0.403204 0.394876 -0.062500 1 0 0 0 0 0 2 106118
-0.001966 -0.000403 0.119605 -0.033644 0.403192 0.394876 -0.062500 1 0 0 0 0 0 2 107128
-0.001966 -0.000403 0.119605 -0.033662 0.403184 0.394876 -0.062500 1 0 0 0 0 0 2 108117
-0.001966 -0.000403 0.119605 -0.033657 0.403192 0.394883 -0.062500 1 0 0 0 0 0 2 109126
-0.001966 -0.000403 0.119605 -0.033644 0.403190 0.394877 -0.062500 1 0 0 0 0 0 2 110127
-0.001966 -0.000403 0.119605 -0.033658 0.403204 0.394876 -0.062500 1 0 0 0 0 0 2 111117
-0.001966 -0.000403 0.119605 -0.033644 0.403192 0.394876 -0.062500 1 0 0 0 0 0 2 112121
-0.001966 -0.000403 0.119605 -0.033662 0.403184 0.394876 -0.062500 1 0 0 0 0 0 2 113117
-0.001966 -0.000403 0.119605 -0.033657 0.403192 0.394883 -0.062500 1 0 0 0 0 0 2 114134
-0.001966 -0.000403 0.119605 -0.033644 0.403190 0.394877 -0.062500 1 0 0 0 0 0 2 115138
-0.001966 -0.000403 0.119605 -0.033658 0.403204 0.394876 -0.062500 1 0 0 0 0 0 2 116137
-0.001966 -0.000403 0.119605 -0.033652 0.403183 0.394869 -0.062500 1 0 0 0 0 0 2 117132
-0.001966 -0.000403 0.119605 -0.033655 0.403192 0.394882 -0.062500 1 0 0 0 0 0 2 118128
-0.001966 -0.000403 0.119605 -0.033656 0.403193 0.394883 -0.062500 1 0 0 0 0 0 2 119138
-0.001966 -0.000403 0.119605 -0.033644 0.403190 0.394877 -0.062500 1 0 0 0 0 0 2 120124
-0.001966 -0.000403 0.119605 -0.033658 0.403204 0.394876 -0.062500 1 0 0 0 0 0 2 121137
-0.001966 -0.000403 0.119605 -0.033652 0.403183 0.394869 -0.062500 1 0 0 0 0 0 2 122134
-0.001966 -0.000403 0.119605 -0.033655 0.403192 0.394882 -0.062500 1 0 0 0 0 0 2 123133
-0.001966 -0.000403 0.119605 -0.033656 0.403193 0.394883 -0.062500 1 0 0 0 0 0 2 124134
-0.001966 -0.000403 0.119605 -0.033644 0.403190 0.394877 -0.062500 1 0 0 0 0 0 2 125137
-0.001966 -0.000403 0.119605 -0.033658 0.403204 0.394876 -0.062500 1 0 0 0 0 0 2 126134
-0.001966 -0.000403 0.119605 -0.033652 0.403183 0.394869 -0.062500 1 0 0 0 0 0 2 127134
-0.001966 -0.000403 0.119605 -0.033655 0.403192 0.394882 -0.062500 1 0 0 0 0 0 2 128134
-0.001966 -0.000403 0.119605 -0.033656 0.403193 0.394883 -0.062500 1 0 0 0 0 0 2 129134
-0.001966 -0.000403 0.119605 -0.033647 0.403202 0.394870 -0.062500 1 0 0 0 0 0 2 130137
-0.001966 -0.000403 0.119605 -0.033655 0.403194 0.394882 -0.062500 1 0 0 0 0 0 2 131134
-0.001966 -0.000403 0.119605 -0.033652 0.403182 0.394870 -0.062500 1 0 0 0 0 0 2 132136
-0.001966 -0.000403 0.119605 -0.033655 0.403192 0.394882 -0.062500 1 0 0 0 0 0 2 133131
-0.001966 -0.000403 0.119605 -0.033656 0.403193 0.394883 -0.062500 1 0 0 0 0 0 2 134133
-0.001966 -0.000403 0.119605 -0.033647 0.403202 0.394870 -0.062500 1 0 0 0 0 0 2 135133
-0.001966 -0.000403 0.119605 -0.033655 0.403194 0.394882 -0.062500 1 0 0 0 0 0 2 136132
-0.001966 -0.000403 0.119605 -0.033652 0.403182 0.394870 -0.062500 1 0 0 0 0 0 2 137135
-0.001966 -0.000403 0.119605 -0.033655 0.403192 0.394882 -0.062500 1 0 0 0 0 0 2 138124
-0.001966 -0.000403 0.119605 -0.033656 0.403193 0.394883 -0.062500 1 0 0 0 0 0 2 139126
-0.001966 -0.000403 0.119605 -0.033647 0.403202 0.394870 -0.062500 1 0 0 0 0 0 2 140103
-0.001966 -0.000403 0.119605 -0.033655 0.403194 0.394882 -0.062500 1 0 0 0 0 0 2 141135
-0.001966 -0.000403 0.119605 -0.033652 0.403182 0.394870 -0.062500 1 0 0 0 0 0 2 142130
-0.001966 -0.000403 0.119605 -0.033655 0.403192 0.394882 -0.062500 1 0 0 0 0 0 2 143134
-0.001966 -0.000403 0.119605 -0.033656 0.403193 0.394883 -0.062500 1 0 0 0 0 0 2 144133
-0.001966 -0.000403 0.119605 -0.033647 0.403202 0.394871 -0.062500 1 0 0 0 0 0 2 145122
-0.001966 -0.000403 0.119605 -0.033655 0.403194 0.394882 -0.062500 1 0 0 0 0 0 2 146103
-0.001966 -0.000403 0.119605 -0.033652 0.403182 0.394870 -0.062500 1 0 0 0 0 0 2 147133
-0.001966 -0.000403 0.119605 -0.033655 0.403192 0.394882 -0.062500 1 0 0 0 0 0 2 148132
-0.001966 -0.000403 0.119605 -0.033656 0.403193 0.394883 -0.062500 1 0 0 0 0 0 2 149134
-0.001966 -0.000403 0.119605 -0.033647 0.403202 0.394871 -0.062500 1 0 0 0 0 0 2 150133
-0.001966 -0.000403 0.119605 -0.033655 0.403194 0.394882 -0.062500 1 0 0 0 0 0 2 151132
-0.001966 -0.000403 0.119605 -0.033651 0.403182 0.394870 -0.062500 1 0 0 0 0 0 2 152135
-0.001966 -0.000403 0.119605 -0.033655 0.403192 0.394882 -0.062500 1 0 0 0 0 0 2 153121
-0.001966 -0.000403 0.119605 -0.033656 0.403193 0.394883 -0.062500 1 0 0 0 0 0 2 154120
-0.001966 -0.000403 0.119605 -0.033647 0.403202 0.394871 -0.062500 1 0 0 0 0 0 2 155137
-0.001966 -0.000403 0.119605 -0.033655 0.403194 0.394882 -0.062500 1 0 0 0 0 0 2 156130
-0.001966 -0.000403 0.119605 -0.033651 0.403182 0.394870 -0.062500 1 0 0 0 0 0 2 157134
-0.001966 -0.000403 0.119605 -0.033655 0.403192 0.394882 -0.062500 1 0 0 0 0 0 2 158102
-0.001966 -0.000403 0.119605 -0.033656 0.403193 0.394883 -0.062500 1 0 0 0 0 0 2 159131
-0.001966 -0.000403 0.119605 -0.033647 0.403202 0.394871 -0.062500 1 0 0 0 0 0 2 160132
-0.001966 -0.000403 0.119605 -0.033663 0.403185 0.394875 -0.062500 1 0 0 0 0 0 2 161133
-0.001966 -0.000403 0.119605 -0.033657 0.403192 0.394883 -0.062500 1 0 0 0 0 0 2 162130
-0.001966 -0.000403 0.119605 -0.033644 0.403190 0.394877 -0.062500 1 0 0 0 0 0 2 163130
-0.001966 -0.000403 0.119605 -0.033654 0.403192 0.394883 -0.062500 1 0 0 0 0 0 2 164131
-0.001966 -0.000403 0.119605 -0.033647 0.403202 0.394871 -0.062500 1 0 0 0 0 0 2 165118
-0.001966 -0.000403 0.119605 -0.033663 0.403185 0.394875 -0.062500 1 0 0 0 0 0 2 166128
-0.001966 -0.000403 0.119605 -0.033657 0.403192 0.394883 -0.062500 1 0 0 0 0 0 2 167119
-0.001966 -0.000403 0.119605 -0.033644 0.403190 0.394877 -0.062500 1 0 0 0 0 0 2 168125
-0.001966 -0.000403 0.119605 -0.033654 0.403192 0.394883 -0.062500 1 0 0 0 0 0 2 169117
-0.001966 -0.000403 0.119605 -0.033647 0.403202 0.394871 -0.062500 1 0 0 0 0 0 2 170125
-0.001966 -0.000403 0.119605 -0.033663 0.403185 0.394875 -0.062500 1 0 0 0 0 0 2 171117
-0.001966 -0.000403 0.119605 -0.033657 0.403192 0.394883 -0.062500 1 0 0 0 0 0 2 172116
-0.001966 -0.000403 0.119605 -0.033644 0.403190 0.394877 -0.062500 1 0 0 0 0 0 2 173125
-0.001966 -0.000403 0.119605 -0.033654 0.403192 0.394883 -0.062500 1 0 0 0 0 0 2 174116
-0.001966 -0.000403 0.119605 -0.033655 0.403193 0.394863 -0.062500 1 0 0 0 0 0 2 175125
-0.001966 -0.000403 0.119605 -0.033656 0.403193 0.394881 -0.062500 1 0 0 0 0 0 2 176116
-0.001966 -0.000403 0.119605 -0.033656 0.403193 0.394883 -0.062500 1 0 0 0 0 0 2 177126
-0.001966 -0.000403 0.119605 -0.033644 0.403190 0.394877 -0.062500 1 0 0 0 0 0 2 178134
-0.001966 -0.000403 0.119605 -0.033658 0.403204 0.394876 -0.062500 1 0 0 0 0 0 2 179126
-0.001966 -0.000403 0.119605 -0.033644 0.403192 0.394876 -0.062500 1 0 0 0 0 0 2 180127
-0.001966 -0.000403 0.119605 -0.033662 0.403184 0.394876 -0.062500 1 0 0 0 0 0 2 181127
-0.001966 -0.000403 0.119605 -0.033657 0.403192 0.394883 -0.062500 1 0 0 0 0 0 2 182130
-0.001966 -0.000403 0.119605 -0.033644 0.403190 0.394877 -0.062500 1 0 0 0 0 0 2 183123
-0.001966 -0.000403 0.119605 -0.033658 0.403204 0.394876 -0.062500 1 0 0 0 0 0 2 184116
-0.001966 -0.000403 0.119605 -0.033644 0.403192 0.394876 -0.062500 1 0 0 0 0 0 2 185133
-0.001966 -0.000403 0.119605 -0.033662 0.403184 0.394876 -0.062500 1 0 0 0 0 0 2 186129
-0.001966 -0.000403 0.119605 -0.033657 0.403192 0.394883 -0.062500 1 0 0 0 0 0 2 187102
-0.001966 -0.000403 0.119605 -0.033644 0.403190 0.394877 -0.062500 1 0 0 0 0 0 2 188114
-0.001966 -0.000403 0.119605 -0.033658 0.403204 0.394876 -0.062500 1 0 0 0 0 0 2 189104
-0.001966 -0.000403 0.119605 -0.033644 0.403192 0.394876 -0.062500 1 0 0 0 0 0 2 190131
-0.001966 -0.000403 0.119605 -0.033662 0.403184 0.394876 -0.062500 1 0 0 0 0 0 2 191130
-0.001966 -0.000403 0.119605 -0.033656 0.403192 0.394883 -0.062500 1 0 0 0 0 0 2 192100
-0.001966 -0.000403 0.119605 -0.033644 0.403190 0.394877 -0.062500 1 0 0 0 0 0 2 193133
-0.001966 -0.000403 0.119605 -0.033658 0.403204 0.394876 -0.062500 1 0 0 0 0 0 2 194131
-0.001966 -0.000403 0.119605 -0.033652 0.403183 0.394869 -0.062500 1 0 0 0 0 0 2 195133
-0.001966 -0.000403 0.119605 -0.033655 0.403192 0.394882 -0.062500 1 0 0 0 0 0 2 196133
-0.001966 -0.000403 0.119605 -0.033656 0.403193 0.394883 -0.062500 1 0 0 0 0 0 2 197136
-0.001966 -0.000403 0.119605 -0.033644 0.403190 0.394877 -0.062500 1 0 0 0 0 0 2 198136
-0.001966 -0.000403 0.119605 -0.033658 0.403204 0.394876 -0.062500 1 0 0 0 0 0 2 199130
-0.001966 -0.000403 0.119605 -0.033652 0.403183 0.394869 -0.062500 1 0 0 0 0 0 2 200130
-0.001966 -0.000403 0.119605 -0.033655 0.403192 0.394882 -0.062500 1 0 0 0 0 0 2 201131
-0.001966 -0.000403 0.119605 -0.033656 0.403193 0.394883 -0.062500 1 0 0 0 0 0 2 202131
-0.001966 -0.000403 0.119605 -0.033644 0.403190 0.394877 -0.062500 1 0 0 0 0 0 2 203129
-0.001966 -0.000403 0.119605 -0.033658 0.403204 0.394876 -0.062500 1 0 0 0 0 0 2 204131
-0.001966 -0.000403 0.119605 -0.033664 0.403186 0.394876 -0.062500 1 0 0 0 0 0 2 205132
-0.001966 -0.000403 0.119605 -0.033645 0.403189 0.394876 -0.062500 1 0 0 0 0 0 2 206131
-0.001966 -0.000403 0.119605 -0.033655 0.403192 0.394883 -0.062500 1 0 0 0 0 0 2 207130
-0.001966 -0.000403 0.119605 -0.033643 0.403190 0.394877 -0.062500 1 0 0 0 0 0 2 208130
-0.001966 -0.000403 0.119605 -0.033657 0.403204 0.394876 -0.062500 1 0 0 0 0 0 2 209133
-0.001966 -0.000403 0.119605 -0.033664 0.403186 0.394876 -0.062500 1 0 0 0 0 0 2 210118
-0.001966 -0.000403 0.119605 -0.033645 0.403189 0.394876 -0.062500 1 0 0 0 0 0 2 211129
-0.001966 -0.000403 0.119605 -0.033655 0.403192 0.394883 -0.062500 1 0 0 0 0 0 2 212128
-0.001966 -0.000403 0.119605 -0.033647 0.403202 0.394870 -0.062500 1 0 0 0 0 0 2 213132
-0.001966 -0.000403 0.119605 -0.033655 0.403194 0.394882 -0.062500 1 0 0 0 0 0 2 214101
-0.001966 -0.000403 0.119605 -0.033664 0.403185 0.394876 -0.062500 1 0 0 0 0 0 2 215119
-0.001966 -0.000403 0.119605 -0.033645 0.403189 0.394876 -0.062500 1 0 0 0 0 0 2 216128
-0.001966 -0.000403 0.119605 -0.033655 0.403192 0.394883 -0.062500 1 0 0 0 0 0 2 217126
-0.001966 -0.000403 0.119605 -0.033647 0.403202 0.394870 -0.062500 1 0 0 0 0 0 2 218130
-0.001966 -0.000403 0.119605 -0.033655 0.403194 0.394882 -0.062500 1 0 0 0 0 0 2 219129
-0.001966 -0.000403 0.119605 -0.033664 0.403185 0.394876 -0.062500 1 0 0 0 0 0 2 220119
-0.001966 -0.000403 0.119605 -0.033645 0.403189 0.394876 -0.062500 1 0 0 0 0 0 2 221103
-0.001966 -0.000403 0.119605 -0.033655 0.403192 0.394883 -0.062500 1 0 0 0 0 0 2 222122
-0.001966 -0.000403 0.119605 -0.033647 0.403202 0.394870 -0.062500 1 0 0 0 0 0 2 223132
-0.001966 -0.000403 0.119605 -0.033654 0.403194 0.394882 -0.062500 1 0 0 0 0 0 2 224131
-0.001966 -0.000403 0.119605 -0.033664 0.403185 0.394876 -0.062500 1 0 0 0 0 0 2 225132
-0.001966 -0.000403 0.119605 -0.033645 0.403189 0.394876 -0.062500 1 0 0 0 0 0 2 226130
-0.001966 -0.000403 0.119605 -0.033654 0.403192 0.394883 -0.062500 1 0 0 0 0 0 2 227133
-0.001966 -0.000403 0.119605 -0.033647 0.403202 0.394870 -0.062500 1 0 0 0 0 0 2 228099
-0.001966 -0.000403 0.119605 -0.033654 0.403194 0.394882 -0.062500 1 0 0 0 0 0 2 229131
-0.001966 -0.000403 0.119605 -0.033664 0.403185 0.394876 -0.062500 1 0 0 0 0 0 2 230127
-0.001966 -0.000403 0.119605 -0.033645 0.403189 0.394876 -0.062500 1 0 0 0 0 0 2 231124
-0.001966 -0.000403 0.119605 -0.033654 0.403192 0.394883 -0.062500 1 0 0 0 0 0 2 232115
-0.001966 -0.000403 0.119605 -0.033647 0.403202 0.394870 -0.062500 1 0 0 0 0 0 2 233197
-0.001966 -0.000403 0.119605 -0.033654 0.403194 0.394882 -0.062500 1 0 0 0 0 0 2 234182
-0.001966 -0.000403 0.119605 -0.033664 0.403185 0.394877 -0.062500 1 0 0 0 0 0 2 235196
-0.001966 -0.000403 0.119605 -0.033645 0.403189 0.394876 -0.062500 1 0 0 0 0 0 2 236179
-0.001966 -0.000403 0.119605 -0.033654 0.403192 0.394883 -0.062500 1 0 0 0 0 0 2 237124
-0.001966 -0.000403 0.119605 -0.033647 0.403202 0.394870 -0.062500 1 0 0 0 0 0 2 238113
-0.001966 -0.000403 0.119605 -0.033663 0.403185 0.394875 -0.062500 1 0 0 0 0 0 2 239114
-0.001966 -0.000403 0.119605 -0.033657 0.403192 0.394882 -0.062500 1 0 0 0 0 0 2 240122
-0.001966 -0.000403 0.119605 -0.033644 0.403190 0.394877 -0.062500 1 0 0 0 0 0 2 241115
-0.001966 -0.000403 0.119605 -0.033654 0.403192 0.394883 -0.062500 1 0 0 0 0 0 2 242122
-0.001966 -0.000403 0.119605 -0.033647 0.403202 0.394870 -0.062500 1 0 0 0 0 0 2 243114
-0.001966 -0.000403 0.119605 -0.033663 0.403185 0.394875 -0.062500 1 0 0 0 0 0 2 244123
-0.001966 -0.000403 0.119605 -0.033657 0.403192 0.394882 -0.062500 1 0 0 0 0 0 2 245113
-0.001966 -0.000403 0.119605 -0.033644 0.403190 0.394877 -0.062500 1 0 0 0 0 0 2 246146
-0.001966 -0.000403 0.119605 -0.033654 0.403192 0.394883 -0.062500 1 0 0 0 0 0 2 247113
-0.001966 -0.000403 0.119605 -0.033647 0.403202 0.394870 -0.062500 1 0 0 0 0 0 2 248116
-0.001966 -0.000403 0.119605 -0.033663 0.403185 0.394875 -0.062500 1 0 0 0 0 0 2 249125
-0.001966 -0.000403 0.119605 -0.033657 0.403192 0.394882 -0.062500 1 0 0 0 0 0 2 250126
-0.001966 -0.000403 0.119605 -0.033644 0.403190 0.394877 -0.062500 1 0 0 0 0 0 2 251111
-0.001966 -0.000403 0.119605 -0.033654 0.403192 0.394883 -0.062500 1 0 0 0 0 0 2 252117
-0.001966 -0.000403 0.119605 -0.033655 0.403193 0.394863 -0.062500 1 0 0 0 0 0 2 253124
-0.001966 -0.000403 0.119605 -0.033656 0.403193 0.394881 -0.062500 1 0 0 0 0 0 2 254114
-0.001966 -0.000403 0.119605 -0.033656 0.403193 0.394883 -0.062500 1 0 0 0 0 0 2 255122
-0.001966 -0.000403 0.119605 -0.033644 0.403190 0.394877 -0.062500 1 0 0 0 0 0 2 256120
-0.001966 -0.000403 0.119605 -0.033654 0.403192 0.394883 -0.062500 1 0 0 0 0 0 2 257120
-0.001966 -0.000403 0.119605 -0.033655 0.403193 0.394863 -0.062500 1 0 0 0 0 0 2 258101
-0.001966 -0.000403 0.119605 -0.033656 0.403193 0.394881 -0.062500 1 0 0 0 0 0 2 259117
-0.001966 -0.000403 0.119605 -0.033656 0.403193 0.394883 -0.062500 1 0 0 0 0 0 2 260120
-0.001966 -0.000403 0.119605 -0.033644 0.403190 0.394877 -0.062500 1 0 0 0 0 0 2 261118
-0.001966 -0.000403 0.119605 -0.033654 0.403192 0.394883 -0.062500 1 0 0 0 0 0 2 262118
-0.001966 -0.000403 0.119605 -0.033655 0.403193 0.394863 -0.062500 1 0 0 0 0 0 2 263126
-0.001966 -0.000403 0.119605 -0.033656 0.403193 0.394881 -0.062500 1 0 0 0 0 0 2 264103
-0.001966 -0.000403 0.119605 -0.033656 0.403193 0.394883 -0.062500 1 0 0 0 0 0 2 265124
-0.001966 -0.000403 0.119605 -0.033644 0.403190 0.394877 -0.062500 1 0 0 0 0 0 2 266118
-0.001966 -0.000403 0.119605 -0.033658 0.403204 0.394876 -0.062500 1 0 0 0 0 0 2 267116
-0.001966 -0.000403 0.119605 -0.033656 0.403195 0.394883 -0.062500 1 0 0 0 0 0 2 268100
-0.001966 -0.000403 0.119605 -0.033652 0.403182 0.394870 -0.062500 1 0 0 0 0 0 2 269118
-0.001966 -0.000403 0.119605 -0.033655 0.403192 0.394882 -0.062500 1 0 0 0 0 0 2 270118
-0.001966 -0.000403 0.119605 -0.033644 0.403190 0.394877 -0.062500 1 0 0 0 0 0 2 271100
-0.001966 -0.000403 0.119605 -0.033658 0.403204 0.394876 -0.062500 1 0 0 0 0 0 2 272119
-0.001966 -0.000403 0.119605 -0.033664 0.403186 0.394876 -0.062500 1 0 0 0 0 0 2 273118
-0.001966 -0.000403 0.119605 -0.033645 0.403189 0.394876 -0.062500 1 0 0 0 0 0 2 274120
-0.001966 -0.000403 0.119605 -0.033655 0.403193 0.394883 -0.062500 1 0 0 0 0 0 2 275101
-0.001966 -0.000403 0.119605 -0.033643 0.403190 0.394877 -0.062500 1 0 0 0 0 0 2 276100
-0.001966 -0.000403 0.119605 -0.033657 0.403204 0.394876 -0.062500 1 0 0 0 0 0 2 277118
-0.001966 -0.000403 0.119605 -0.033664 0.403186 0.394876 -0.062500 1 0 0 0 0 0 2 278118
-0.001966 -0.000403 0.119605 -0.033645 0.403189 0.394876 -0.062500 1 0 0 0 0 0 2 279120
-0.001966 -0.000403 0.119605 -0.033655 0.403192 0.394883 -0.062500 1 0 0 0 0 0 2 280099
-0.001966 -0.000403 0.119605 -0.033643 0.403190 0.394877 -0.062500 1 0 0 0 0 0 2 281119
-0.001966 -0.000403 0.119605 -0.033657 0.403204 0.394876 -0.062500 1 0 0 0 0 0 2 282099
-0.001966 -0.000403 0.119605 -0.033664 0.403186 0.394876 -0.062500 1 0 0 0 0 0 2 283116
-0.001966 -0.000403 0.119605 -0.033645 0.403189 0.394876 -0.062500 1 0 0 0 0 0 2 284117
-0.001966 -0.000403 0.119605 -0.033655 0.403192 0.394883 -0.062500 1 0 0 0 0 0 2 285118
-0.001966 -0.000403 0.119605 -0.033643 0.403190 0.394877 -0.062500 1 0 0 0 0 0 2 286117
-0.001966 -0.000403 0.119605 -0.033657 0.403204 0.394876 -0.062500 1 0 0 0 0 0 2 287118
-0.001966 -0.000403 0.119605 -0.033664 0.403186 0.394876 -0.062500 1 0 0 0 0 0 2 288110
-0.001966 -0.000403 0.119605 -0.033645 0.403189 0.394876 -0.062500 1 0 0 0 0 0 2 289117
-0.001966 -0.000403 0.119605 -0.033655 0.403192 0.394883 -0.062500 1 0 0 0 0 0 2 290117
-0.001966 -0.000403 0.119605 -0.033643 0.403190 0.394877 -0.062500 1 0 0 0 0 0 2 291116
-0.001966 -0.000403 0.119605 -0.033666 0.403195 0.394869 -0.062500 1 0 0 0 0 0 2 292115
-0.001966 -0.000403 0.119605 -0.033657 0.403193 0.394882 -0.062500 1 0 0 0 0 0 2 293118
-0.001966 -0.000403 0.119605 -0.033644 0.403190 0.394877 -0.062500 1 0 0 0 0 0 2 294115
-0.001966 -0.000403 0.119605 -0.033654 0.403193 0.394883 -0.062500 1 0 0 0 0 0 2 295115
-0.001966 -0.000403 0.119605 -0.033643 0.403190 0.394877 -0.062500 1 0 0 0 0 0 2 296116
-0.001966 -0.000403 0.119605 -0.033666 0.403195 0.394869 -0.062500 1 0 0 0 0 0 2 297116
-0.001966 -0.000403 0.119605 -0.033657 0.403193 0.394882 -0.062500 1 0 0 0 0 0 2 298114
-0.001966 -0.000403 0.119605 -0.033644 0.403190 0.394877 -0.062500 1 0 0 0 0 0 2 299116
-0.001966 -0.000403 0.119605 -0.033654 0.403193 0.394883 -0.062500 1 0 0 0 0 0 2 300111
-0.001966 -0.000403 0.119605 -0.033647 0.403202 0.394870 -0.062500 1 0 0 0 0 0 2 301115
-0.001966 -0.000403 0.119605 -0.033654 0.403194 0.394882 -0.062500 1 0 0 0 0 0 2 302107
-0.001966 -0.000403 0.119605 -0.033664 0.403185 0.394876 -0.062500 1 0 0 0 0 0 2 303107
-0.001966 -0.000403 0.119605 -0.033645 0.403189 0.394876 -0.062500 1 0 0 0 0 0 2 304115
-0.001966 -0.000403 0.119605 -0.033654 0.403192 0.394883 -0.062500 1 0 0 0 0 0 2 305115
-0.001966 -0.000403 0.119605 -0.033647 0.403202 0.394870 -0.062500 1 0 0 0 0 0 2 306107
-0.001966 -0.000403 0.119605 -0.033654 0.403194 0.394882 -0.062500 1 0 0 0 0 0 2 307115
-0.001966 -0.000403 0.119605 -0.033664 0.403185 0.394876 -0.062500 1 0 0 0 0 0 2 308105
-0.001966 -0.000403 0.119605 -0.033645 0.403189 0.394876 -0.062500 1 0 0 0 0 0 2 309120
-0.001966 -0.000403 0.119605 -0.033654 0.403192 0.394883 -0.062500 1 0 0 0 0 0 2 310110
-0.001966 -0.000403 0.119605 -0.033647 0.403202 0.394870 -0.062500 1 0 0 0 0 0 2 311121
-0.001966 -0.000403 0.119605 -0.033663 0.403185 0.394875 -0.062500 1 0 0 0 0 0 2 312125
-0.001966 -0.000403 0.119605 -0.033657 0.403192 0.394882 -0.062500 1 0 0 0 0 0 2 313118
-0.001966 -0.000403 0.119605 -0.033644 0.403190 0.394877 -0.062500 1 0 0 0 0 0 2 314120
-0.001966 -0.000403 0.119605 -0.033654 0.403193 0.394883 -0.062500 1 0 0 0 0 0 2 315127
-0.001966 -0.000403 0.119605 -0.033659 0.403205 0.394877 -0.062500 1 0 0 0 0 0 2 316129
-0.001966 -0.000403 0.119605 -0.033652 0.403183 0.394869 -0.062500 1 0 0 0 0 0 2 317126
-0.001966 -0.000403 0.119605 -0.033656 0.403192 0.394882 -0.062500 1 0 0 0 0 0 2 318121
-0.001966 -0.000403 0.119605 -0.033644 0.403190 0.394877 -0.062500 1 0 0 0 0 0 2 319122
-0.001966 -0.000403 0.119605 -0.033654 0.403193 0.394883 -0.062500 1 0 0 0 0 0 2 320133
-0.001966 -0.000403 0.119605 -0.033659 0.403205 0.394877 -0.062500 1 0 0 0 0 0 2 321126
-0.001966 -0.000403 0.119605 -0.033652 0.403183 0.394870 -0.062500 1 0 0 0 0 0 2 322120
-0.001966 -0.000403 0.119605 -0.033655 0.403192 0.394882 -0.062500 1 0 0 0 0 0 2 323119
-0.001966 -0.000403 0.119605 -0.033644 0.403190 0.394877 -0.062500 1 0 0 0 0 0 2 324127
-0.001966 -0.000403 0.119605 -0.033654 0.403192 0.394883 -0.062500 1 0 0 0 0 0 2 325127
-0.001966 -0.000403 0.119605 -0.033667 0.403196 0.394870 -0.062500 1 0 0 0 0 0 2 326253
-0.001966 -0.000403 0.119605 -0.033645 0.403190 0.394875 -0.062500 1 0 0 0 0 0 2 327125
-0.001966 -0.000403 0.119605 -0.033655 0.403193 0.394882 -0.062500 1 0 0 0 0 0 2 328125
-0.001966 -0.000403 0.119605 -0.033644 0.403190 0.394877 -0.062500 1 0 0 0 0 0 2 329136
-0.001966 -0.000403 0.119605 -0.033654 0.403192 0.394883 -0.062500 1 0 0 0 0 0 2 330258
-0.001966 -0.000403 0.119605 -0.033667 0.403196 0.394870 -0.062500 1 0 0 0 0 0 2 331127
-0.001966 -0.000403 0.119605 -0.033645 0.403190 0.394875 -0.062500 1 0 0 0 0 0 2 332126
-0.001966 -0.000403 0.119605 -0.033655 0.403193 0.394883 -0.062500 1 0 0 0 0 0 2 333127
-0.001966 -0.000403 0.119605 -0.033644 0.403190 0.394877 -0.062500 1 0 0 0 0 0 2 334128
-0.001966 -0.000403 0.119605 -0.033654 0.403192 0.394883 -0.062500 1 0 0 0 0 0 2 335252
-0.001966 -0.000403 0.119605 -0.033667 0.403196 0.394870 -0.062500 1 0 0 0 0 0 2 336124
-0.001966 -0.000403 0.119605 -0.033645 0.403190 0.394875 -0.062500 1 0 0 0 0 0 2 337128
-0.001966 -0.000403 0.119605 -0.033655 0.403193 0.394883 -0.062500 1 0 0 0 0 0 2 338125
-0.001966 -0.000403 0.119605 -0.033643 0.403190 0.394877 -0.062500 1 0 0 0 0 0 2 339127
-0.001966 -0.000403 0.119605 -0.033654 0.403192 0.394883 -0.062500 1 0 0 0 0 0 2 340253
-0.001966 -0.000403 0.119605 -0.033667 0.403196 0.394870 -0.062500 1 0 0 0 0 0 2 341127
-0.001966 -0.000403 0.119605 -0.033645 0.403190 0.394876 -0.062500 1 0 0 0 0 0 2 342253
-0.001966 -0.000403 0.119605 -0.033655 0.403193 0.394883 -0.062500 1 0 0 0 0 0 2 343252
-0.001966 -0.000403 0.119605 -0.033643 0.403190 0.394877 -0.062500 1 0 0 0 0 0 2 344125
-0.001966 -0.000403 0.119605 -0.033654 0.403192 0.394883 -0.062500 1 0 0 0 0 0 2 345206
-0.001966 -0.000403 0.119605 -0.033667 0.403196 0.394870 -0.062500 1 0 0 0 0 0 2 346317
-0.001966 -0.000403 0.119605 -0.033645 0.403190 0.394876 -0.062500 1 0 0 0 0 0 2 347320
-0.001966 -0.000403 0.119605 -0.033655 0.403193 0.394883 -0.062500 1 0 0 0 0 0 2 348192
-0.001966 -0.000403 0.119605 -0.033643 0.403190 0.394877 -0.062500 1 0 0 0 0 0 2 349172
-0.001966 -0.000403 0.119605 -0.033657 0.403204 0.394876 -0.062500 1 0 0 0 0 0 2 350168
-0.001966 -0.000403 0.119605 -0.033664 0.403186 0.394876 -0.062500 1 0 0 0 0 0 2 351292
-0.001966 -0.000403 0.119605 -0.033645 0.403189 0.394876 -0.062500 1 0 0 0 0 0 2 352193
-0.001966 -0.000403 0.119605 -0.033655 0.403193 0.394883 -0.062500 1 0 0 0 0 0 2 353197
-0.001966 -0.000403 0.119605 -0.033643 0.403190 0.394877 -0.062500 1 0 0 0 0 0 2 354199
-0.001966 -0.000403 0.119605 -0.033657 0.403204 0.394876 -0.062500 1 0 0 0 0 0 2 355320
-0.001966 -0.000403 0.119605 -0.033664 0.403186 0.394876 -0.062500 1 0 0 0 0 0 2 356318
-0.001966 -0.000403 0.119605 -0.033645 0.403189 0.394876 -0.062500 1 0 0 0 0 0 2 357328
-0.001966 -0.000403 0.119605 -0.033654 0.403193 0.394883 -0.062500 1 0 0 0 0 0 2 358190
-0.001966 -0.000403 0.119605 -0.033656 0.403193 0.394884 -0.062500 1 0 0 0 0 0 2 359316
-0.001966 -0.000403 0.119605 -0.033655 0.403193 0.394864 -0.062500 1 0 0 0 0 0 2 360318
-0.001966 -0.000403 0.119605 -0.033656 0.403193 0.394881 -0.062500 1 0 0 0 0 0 2 361193
-0.001966 -0.000403 0.119605 -0.033644 0.403190 0.394877 -0.062500 1 0 0 0 0 0 2 362316
-0.001966 -0.000403 0.119605 -0.033654 0.403193 0.394883 -0.062500 1 0 0 0 0 0 2 363323
-0.001966 -0.000403 0.119605 -0.033656 0.403193 0.394884 -0.062500 1 0 0 0 0 0 2 364317
-0.001966 -0.000403 0.119605 -0.033655 0.403193 0.394864 -0.062500 1 0 0 0 0 0 2 365320
-0.001966 -0.000403 0.119605 -0.033656 0.403193 0.394881 -0.062500 1 0 0 0 0 0 2 366317
-0.001966 -0.000403 0.119605 -0.033644 0.403190 0.394877 -0.062500 1 0 0 0 0 0 2 367314
-0.001966 -0.000403 0.119605 -0.033654 0.403193 0.394883 -0.062500 1 0 0 0 0 0 2 368175
-0.001966 -0.000403 0.119605 -0.033656 0.403193 0.394884 -0.062500 1 0 0 0 0 0 2 369316
-0.001966 -0.000403 0.119605 -0.033655 0.403193 0.394864 -0.062500 1 0 0 0 0 0 2 370300
-0.001966 -0.000403 0.119605 -0.033656 0.403193 0.394881 -0.062500 1 0 0 0 0 0 2 371298
-0.001966 -0.000403 0.119605 -0.033644 0.403190 0.394877 -0.062500 1 0 0 0 0 0 2 372173
-0.001954 -0.000390 0.119616 -0.211347 0.213311 0.243486 -0.062500 1 0 0 0 0 0 2 373317
-0.001947 -0.000383 0.119620 -0.152848 0.276740 0.317587 -0.062500 1 0 0 0 0 0 2 374300
-0.001944 -0.000379 0.119621 -0.108188 0.324492 0.355893 -0.062500 1 0 0 0 0 0 2 375314
-0.001942 -0.000378 0.119621 -0.084068 0.350014 0.370421 -0.062500 1 0 0 0 0 0 2 376300
-0.001942 -0.000377 0.119622 -0.071755 0.362971 0.375579 -0.062500 1 0 0 0 0 0 2 377312
-0.001941 -0.000376 0.119622 -0.065543 0.369490 0.377377 -0.062500 1 0 0 0 0 0 2 378315
-0.001941 -0.000376 0.119622 -0.062430 0.372744 0.378004 -0.062500 1 0 0 0 0 0 2 379298
-0.001941 -0.000376 0.119622 -0.060855 0.374373 0.378223 -0.062500 1 0 0 0 0 0 2 380312
-0.001941 -0.000376 0.119622 -0.060085 0.375182 0.378295 -0.062500 1 0 0 0 0 0 2 381234
-0.001941 -0.000376 0.119622 -0.059674 0.375584 0.378318 -0.062500 1 0 0 0 0 0 2 382118
-0.001941 -0.000376 0.119622 -0.059489 0.375791 0.378331 -0.062500 1 0 0 0 0 0 2 383234
-0.001941 -0.000376 0.119622 -0.059389 0.375897 0.378328 -0.062500 1 0 0 0 0 0 2 384243
-0.001941 -0.000376 0.119622 -0.059343 0.375947 0.378342 -0.062500 1 0 0 0 0 0 2 385243
-0.001941 -0.000376 0.119622 -0.059303 0.375972 0.378338 -0.062500 1 0 0 0 0 0 2 386233
-0.001941 -0.000376 0.119622 -0.059304 0.375985 0.378331 -0.062500 1 0 0 0 0 0 2 387242
-0.001941 -0.000376 0.119622 -0.059296 0.375995 0.378337 -0.062500 1 0 0 0 0 0 2 388232
-0.001941 -0.000376 0.119622 -0.059296 0.375995 0.378338 -0.062500 1 0 0 0 0 0 2 389113
-0.001941 -0.000376 0.119622 -0.059296 0.375995 0.378338 -0.062500 1 0 0 0 0 0 2 390223
-0.001941 -0.000376 0.119622 -0.059284 0.375992 0.378332 -0.062500 1 0 0 0 0 0 2 391131
-0.001941 -0.000376 0.119622 -0.059295 0.375994 0.378338 -0.062500 1 0 0 0 0 0 2 392129
-0.001941 -0.000376 0.119622 -0.059284 0.375992 0.378332 -0.062500 1 0 0 0 0 0 2 393250
-0.001941 -0.000376 0.119622 -0.059290 0.376015 0.378338 -0.062500 1 0 0 0 0 0 2 394251
-0.001941 -0.000376 0.119622 -0.059296 0.375997 0.378338 -0.062500 1 0 0 0 0 0 2 395104
-0.001941 -0.000376 0.119622 -0.059284 0.375992 0.378332 -0.062500 1 0 0 0 0 0 2 396254
-0.001941 -0.000376 0.119622 -0.059295 0.375994 0.378338 -0.062500 1 0 0 0 0 0 2 397246
-0.001941 -0.000376 0.119622 -0.059300 0.376006 0.378331 -0.062500 1 0 0 0 0 0 2 398255
-0.001941 -0.000376 0.119622 -0.059277 0.376002 0.378338 -0.062500 1 0 0 0 0 0 2 399249
-0.001941 -0.000376 0.119622 -0.059294 0.375996 0.378338 -0.062500 1 0 0 0 0 0 2 400251
-0.001941 -0.000376 0.119622 -0.059284 0.375992 0.378332 -0.062500 1 0 0 0 0 0 2 401222
-0.001941 -0.000376 0.119622 -0.059295 0.375994 0.378337 -0.062500 1 0 0 0 0 0 2 402250
-0.001941 -0.000376 0.119622 -0.059300 0.376006 0.378331 -0.062500 1 0 0 0 0 0 2 403249
-0.001941 -0.000376 0.119622 -0.059277 0.376002 0.378338 -0.062500 1 0 0 0 0 0 2 404219
-0.001941 -0.000376 0.119622 -0.059294 0.375996 0.378338 -0.062500 1 0 0 0 0 0 2 405251
-0.001941 -0.000376 0.119622 -0.059284 0.375992 0.378332 -0.062500 1 0 0 0 0 0 2 406239
-0.001941 -0.000376 0.119622 -0.059295 0.375994 0.378337 -0.062500 1 0 0 0 0 0 2 407253
-0.001941 -0.000376 0.119622 -0.059292 0.376015 0.378338 -0.062500 1 0 0 0 0 0 2 408253
-0.001941 -0.000376 0.119622 -0.059284 0.375995 0.378332 -0.062500 1 0 0 0 0 0 2 409252
-0.001941 -0.000376 0.119622 -0.059295 0.375995 0.378338 -0.062500 1 0 0 0 0 0 2 410246
-0.001941 -0.000376 0.119622 -0.059284 0.375992 0.378332 -0.062500 1 0 0 0 0 0 2 411249
-0.001941 -0.000376 0.119622 -0.059287 0.376003 0.378344 -0.062500 1 0 0 0 0 0 2 412248
-0.001941 -0.000376 0.119622 -0.059286 0.376005 0.378326 -0.062500 1 0 0 0 0 0 2 413248
-0.001941 -0.000376 0.119622 -0.059295 0.375996 0.378337 -0.062500 1 0 0 0 0 0 2 414219
-0.001941 -0.000376 0.119622 -0.059296 0.375995 0.378338 -0.062500 1 0 0 0 0 0 2 415247
-0.001941 -0.000376 0.119622 -0.059284 0.375992 0.378332 -0.062500 1 0 0 0 0 0 2 416248
-0.001941 -0.000376 0.119622 -0.059287 0.376003 0.378344 -0.062500 1 0 0 0 0 0 2 417248
-0.001941 -0.000376 0.119622 -0.059299 0.376007 0.378332 -0.062500 1 0 0 0 0 0 2 418249
-0.001941 -0.000376 0.119622 -0.059285 0.375994 0.378331 -0.062500 1 0 0 0 0 0 2 419248
-0.001941 -0.000376 0.119622 -0.059295 0.375995 0.378337 -0.062500 1 0 0 0 0 0 2 420236
-0.001941 -0.000376 0.119622 -0.059284 0.375992 0.378332 -0.062500 1 0 0 0 0 0 2 421249
-0.001941 -0.000376 0.119622 -0.059287 0.376003 0.378344 -0.062500 1 0 0 0 0 0 2 422239
-0.001941 -0.000376 0.119622 -0.059299 0.376007 0.378332 -0.062500 1 0 0 0 0 0 2 423247
-0.001941 -0.000376 0.119622 -0.059285 0.375994 0.378331 -0.062500 1 0 0 0 0 0 2 424245
-0.001941 -0.000376 0.119622 -0.059295 0.375995 0.378337 -0.062500 1 0 0 0 0 0 2 425249
-0.001941 -0.000376 0.119622 -0.059276 0.376001 0.378339 -0.062500 1 0 0 0 0 0 2 426247
-0.001941 -0.000376 0.119622 -0.059294 0.375995 0.378338 -0.062500 1 0 0 0 0 0 2 427247
-0.001941 -0.000376 0.119622 -0.059299 0.376006 0.378332 -0.062500 1 0 0 0 0 0 2 428248
-0.001941 -0.000376 0.119622 -0.059285 0.375993 0.378331 -0.062500 1 0 0 0 0 0 2 429250
-0.001941 -0.000376 0.119622 -0.059295 0.375995 0.378337 -0.062500 1 0 0 0 0 0 2 430238
-0.001941 -0.000376 0.119622 -0.059276 0.376000 0.378339 -0.062500 1 0 0 0 0 0 2 431235
-0.001941 -0.000376 0.119622 -0.059294 0.375995 0.378338 -0.062500 1 0 0 0 0 0 2 432242
-0.001941 -0.000376 0.119622 -0.059299 0.376006 0.378332 -0.062500 1 0 0 0 0 0 2 433251
-0.001941 -0.000376 0.119622 -0.059285 0.375993 0.378331 -0.062500 1 0 0 0 0 0 2 434247
-0.001941 -0.000376 0.119622 -0.059287 0.376003 0.378344 -0.062500 1 0 0 0 0 0 2 435246
-0.001941 -0.000376 0.119622 -0.059283 0.375993 0.378333 -0.062500 1 0 0 0 0 0 2 436246
-0.001941 -0.000376 0.119622 -0.059295 0.375994 0.378338 -0.062500 1 0 0 0 0 0 2 437247
-0.001941 -0.000376 0.119622 -0.059300 0.376006 0.378332 -0.062500 1 0 0 0 0 0 2 438251
-0.001941 -0.000376 0.119622 -0.059285 0.375993 0.378331 -0.062500 1 0 0 0 0 0 2 439248
-0.001941 -0.000376 0.119622 -0.059287 0.376003 0.378344 -0.062500 1 0 0 0 0 0 2 440242
-0.001941 -0.000376 0.119622 -0.059283 0.375993 0.378333 -0.062500 1 0 0 0 0 0 2 441219
-0.001941 -0.000376 0.119622 -0.059298 0.376006 0.378331 -0.062500 1 0 0 0 0 0 2 442253
-0.001941 -0.000376 0.119622 -0.059297 0.375996 0.378337 -0.062500 1 0 0 0 0 0 2 443235
-0.001941 -0.000376 0.119622 -0.059285 0.375992 0.378331 -0.062500 1 0 0 0 0 0 2 444242
-0.001941 -0.000376 0.119622 -0.059287 0.376003 0.378344 -0.062500 1 0 0 0 0 0 2 445234
-0.001941 -0.000376 0.119622 -0.059283 0.375993 0.378333 -0.062500 1 0 0 0 0 0 2 446242
-0.001941 -0.000376 0.119622 -0.059298 0.376006 0.378331 -0.062500 1 0 0 0 0 0 2 447232
-0.001941 -0.000376 0.119622 -0.059297 0.375996 0.378337 -0.062500 1 0 0 0 0 0 2 448233
-0.001941 -0.000376 0.119622 -0.059276 0.376001 0.378339 -0.062500 1 0 0 0 0 0 2 449242
-0.001941 -0.000376 0.119622 -0.059294 0.375996 0.378338 -0.062500 1 0 0 0 0 0 2 450231
-0.001941 -0.000376 0.119622 -0.059284 0.375992 0.378332 -0.062500 1 0 0 0 0 0 2 451241
-0.001941 -0.000376 0.119622 -0.059298 0.376006 0.378331 -0.062500 1 0 0 0 0 0 2 452231
-0.001941 -0.000376 0.119622 -0.059297 0.375996 0.378337 -0.062500 1 0 0 0 0 0 2 453241
-0.001941 -0.000376 0.119622 -0.059276 0.376001 0.378338 -0.062500 1 0 0 0 0 0 2 454232
-0.001941 -0.000376 0.119622 -0.059294 0.375996 0.378338 -0.062500 1 0 0 0 0 0 2 455236
-0.001941 -0.000376 0.119622 -0.059296 0.375995 0.378338 -0.062500 1 0 0 0 0 0 2 456237
-0.001941 -0.000376 0.119622 -0.059288 0.376003 0.378325 -0.062500 1 0 0 0 0 0 2 457250
-0.001941 -0.000376 0.119622 -0.059287 0.376005 0.378344 -0.062500 1 0 0 0 0 0 2 458243
-0.001941 -0.000376 0.119622 -0.059283 0.375993 0.378332 -0.062500 1 0 0 0 0 0 2 459240
-0.001941 -0.000376 0.119622 -0.059295 0.375995 0.378338 -0.062500 1 0 0 0 0 0 2 460241
-0.001941 -0.000376 0.119622 -0.059296 0.375995 0.378338 -0.062500 1 0 0 0 0 0 2 461220
-0.001941 -0.000376 0.119622 -0.059288 0.376003 0.378325 -0.062500 1 0 0 0 0 0 2 462244
-0.001941 -0.000376 0.119622 -0.059287 0.376005 0.378344 -0.062500 1 0 0 0 0 0 2 463247
-0.001941 -0.000376 0.119622 -0.059283 0.375993 0.378332 -0.062500 1 0 0 0 0 0 2 464252
-0.001941 -0.000376 0.119622 -0.059295 0.375995 0.378338 -0.062500 1 0 0 0 0 0 2 465251
-0.001941 -0.000376 0.119622 -0.059296 0.375995 0.378338 -0.062500 1 0 0 0 0 0 2 466246
-0.001941 -0.000376 0.119622 -0.059288 0.376003 0.378325 -0.062500 1 0 0 0 0 0 2 467242
-0.001941 -0.000376 0.119622 -0.059288 0.376004 0.378344 -0.062500 1 0 0 0 0 0 2 468217
-0.001941 -0.000376 0.119622 -0.059283 0.375993 0.378332 -0.062500 1 0 0 0 0 0 2 469249
-0.001941 -0.000376 0.119622 -0.059295 0.375995 0.378338 -0.062500 1 0 0 0 0 0 2 470246
-0.001941 -0.000376 0.119622 -0.059296 0.375994 0.378338 -0.062500 1 0 0 0 0 0 2 471247
-0.001941 -0.000376 0.119622 -0.059288 0.376003 0.378325 -0.062500 1 0 0 0 0 0 2 472248
-0.001941 -0.000376 0.119622 -0.059288 0.376004 0.378344 -0.062500 1 0 0 0 0 0 2 473252
-0.001941 -0.000376 0.119622 -0.059283 0.375993 0.378332 -0.062500 1 0 0 0 0 0 2 474247
-0.001941 -0.000376 0.119622 -0.059295 0.375994 0.378338 -0.062500 1 0 0 0 0 0 2 475249
-0.001941 -0.000376 0.119622 -0.059296 0.375994 0.378338 -0.062500 1 0 0 0 0 0 2 476246
-0.001941 -0.000376 0.119622 -0.059280 0.376012 0.378332 -0.062500 1 0 0 0 0 0 2 477216
-0.001941 -0.000376 0.119622 -0.059295 0.375997 0.378338 -0.062500 1 0 0 0 0 0 2 478247
-0.001941 -0.000376 0.119622 -0.059284 0.375992 0.378332 -0.062500 1 0 0 0 0 0 2 479246
-0.001941 -0.000376 0.119622 -0.059295 0.375994 0.378337 -0.062500 1 0 0 0 0 0 2 480246
-0.001941 -0.000376 0.119622 -0.059296 0.375994 0.378338 -0.062500 1 0 0 0 0 0 2 481249
-0.001941 -0.000376 0.119622 -0.059280 0.376012 0.378332 -0.062500 1 0 0 0 0 0 2 482246
-0.001941 -0.000376 0.119622 -0.059295 0.375997 0.378338 -0.062500 1 0 0 0 0 0 2 483244
-0.001941 -0.000376 0.119622 -0.059284 0.375992 0.378332 -0.062500 1 0 0 0 0 0 2 484246
-0.001941 -0.000376 0.119622 -0.059295 0.375994 0.378337 -0.062500 1 0 0 0 0 0 2 485247
-0.001941 -0.000376 0.119622 -0.059292 0.376015 0.378338 -0.062500 1 0 0 0 0 0 2 486247
-0.001941 -0.000376 0.119622 -0.059284 0.375995 0.378332 -0.062500 1 0 0 0 0 0 2 487246
-0.001941 -0.000376 0.119622 -0.059295 0.375995 0.378337 -0.062500 1 0 0 0 0 0 2 488249
-0.001941 -0.000376 0.119622 -0.059284 0.375992 0.378332 -0.062500 1 0 0 0 0 0 2 489248
-0.001941 -0.000376 0.119622 -0.059295 0.375994 0.378337 -0.062500 1 0 0 0 0 0 2 490247
-0.001941 -0.000376 0.119622 -0.059292 0.376015 0.378338 -0.062500 1 0 0 0 0 0 2 491245
-0.001941 -0.000376 0.119622 -0.059284 0.375994 0.378332 -0.062500 1 0 0 0 0 0 2 492246
-0.001941 -0.000376 0.119622 -0.059295 0.375995 0.378337 -0.062500 1 0 0 0 0 0 2 493247
-0.001941 -0.000376 0.119622 -0.059284 0.375992 0.378332 -0.062500 1 0 0 0 0 0 2 494246
-0.001941 -0.000376 0.119622 -0.059287 0.376003 0.378344 -0.062500 1 0 0 0 0 0 2 495217
-0.001941 -0.000376 0.119622 -0.059299 0.376007 0.378332 -0.062500 1 0 0 0 0 0 2 496235
-0.001941 -0.000376 0.119622 -0.059285 0.375994 0.378331 -0.062500 1 0 0 0 0 0 2 497243
-0.001941 -0.000376 0.119622 -0.059295 0.375995 0.378337 -0.062500 1 0 0 0 0 0 2 498246
-0.001941 -0.000376 0.119622 -0.059297 0.375995 0.378338 -0.062500 1 0 0 0 0 0 2 499246
-0.001941 -0.000376 0.119622 -0.059276 0.376000 0.378339 -0.062500 1 0 0 0 0 0 2 500247
-0.001941 -0.000376 0.119622 -0.059298 0.376007 0.378332 -0.062500 1 0 0 0 0 0 2 501248
-0.001941 -0.000376 0.119622 -0.059285 0.375994 0.378331 -0.062500 1 0 0 0 0 0 2 502247
-0.001941 -0.000376 0.119622 -0.059295 0.375995 0.378337 -0.062500 1 0 0 0 0 0 2 503246
-0.001941 -0.000376 0.119622 -0.059288 0.376003 0.378345 -0.062500 1 0 0 0 0 0 2 504232
-0.001941 -0.000376 0.119622 -0.059287 0.376005 0.378326 -0.062500 1 0 0 0 0 0 2 505247
-0.001941 -0.000376 0.119622 -0.059295 0.375996 0.378337 -0.062500 1 0 0 0 0 0 2 506245
-0.001941 -0.000376 0.119622 -0.059284 0.375992 0.378332 -0.062500 1 0 0 0 0 0 2 507246
-0.001941 -0.000376 0.119622 -0.059295 0.375994 0.378337 -0.062500 1 0 0 0 0 0 2 508244
-0.001941 -0.000376 0.119622 -0.059288 0.376003 0.378345 -0.062500 1 0 0 0 0 0 2 509234
-0.001941 -0.000376 0.119622 -0.059287 0.376005 0.378326 -0.062500 1 0 0 0 0 0 2 510239
-0.001941 -0.000376 0.119622 -0.059295 0.375996 0.378337 -0.062500 1 0 0 0 0 0 2 511230
-0.001941 -0.000376 0.119622 -0.059284 0.375992 0.378331 -0.062500 1 0 0 0 0 0 2 512238
-0.001941 -0.000376 0.119622 -0.059287 0.376003 0.378344 -0.062500 1 0 0 0 0 0 2 513231
-0.001941 -0.000376 0.119622 -0.059283 0.375993 0.378333 -0.062500 1 0 0 0 0 0 2 514239
-0.001941 -0.000376 0.119622 -0.059294 0.375994 0.378338 -0.062500 1 0 0 0 0 0 2 515230
-0.001941 -0.000376 0.119622 -0.059299 0.376006 0.378331 -0.062500 1 0 0 0 0 0 2 516238
-0.001941 -0.000376 0.119622 -0.059285 0.375993 0.378331 -0.062500 1 0 0 0 0 0 2 517231
-0.001941 -0.000376 0.119622 -0.059287 0.376003 0.378344 -0.062500 1 0 0 0 0 0 2 518238
-0.001941 -0.000376 0.119622 -0.059295 0.375996 0.378339 -0.062500 1 0 0 0 0 0 2 519231
-0.001941 -0.000376 0.119622 -0.059288 0.376004 0.378325 -0.062500 1 0 0 0 0 0 2 520239
-0.001941 -0.000376 0.119622 -0.059296 0.375996 0.378337 -0.062500 1 0 0 0 0 0 2 521233
-0.001941 -0.000376 0.119622 -0.059284 0.375992 0.378331 -0.062500 1 0 0 0 0 0 2 522244
-0.001941 -0.000376 0.119622 -0.059287 0.376003 0.378344 -0.062500 1 0 0 0 0 0 2 523254
-0.001941 -0.000376 0.119622 -0.059295 0.375996 0.378339 -0.062500 1 0 0 0 0 0 2 524240
-0.001941 -0.000376 0.119622 -0.059288 0.376004 0.378325 -0.062500 1 0 0 0 0 0 2 525232
-0.001941 -0.000376 0.119622 -0.059296 0.375996 0.378337 -0.062500 1 0 0 0 0 0 2 526237
-0.001941 -0.000376 0.119622 -0.059276 0.376001 0.378338 -0.062500 1 0 0 0 0 0 2 527217
-0.001941 -0.000376 0.119622 -0.059294 0.375996 0.378338 -0.062500 1 0 0 0 0 0 2 528245
-0.001941 -0.000376 0.119622 -0.059296 0.375995 0.378338 -0.062500 1 0 0 0 0 0 2 529244
-0.001941 -0.000376 0.119622 -0.059288 0.376004 0.378325 -0.062500 1 0 0 0 0 0 2 530248
-0.001941 -0.000376 0.119622 -0.059296 0.375996 0.378337 -0.062500 1 0 0 0 0 0 2 531219
-0.001941 -0.000376 0.119622 -0.059276 0.376001 0.378338 -0.062500 1 0 0 0 0 0 2 532216
-0.001941 -0.000376 0.119622 -0.059294 0.375996 0.378338 -0.062500 1 0 0 0 0 0 2 533246
-0.001941 -0.000376 0.119622 -0.059296 0.375995 0.378338 -0.062500 1 0 0 0 0 0 2 534214
-0.001941 -0.000376 0.119622 -0.059288 0.376004 0.378325 -0.062500 1 0 0 0 0 0 2 535246
-0.001941 -0.000376 0.119622 -0.059287 0.376005 0.378344 -0.062500 1 0 0 0 0 0 2 536244
-0.001941 -0.000376 0.119622 -0.059283 0.375993 0.378332 -0.062500 1 0 0 0 0 0 2 537246
-0.001941 -0.000376 0.119622 -0.059295 0.375995 0.378338 -0.062500 1 0 0 0 0 0 2 538240
-0.001941 -0.000376 0.119622 -0.059296 0.375995 0.378338 -0.062500 1 0 0 0 0 0 2 539238
-0.001941 -0.000376 0.119622 -0.059288 0.376003 0.378325 -0.062500 1 0 0 0 0 0 2 540251
-0.001941 -0.000376 0.119622 -0.059287 0.376005 0.378344 -0.062500 1 0 0 0 0 0 2 541252
-0.001941 -0.000376 0.119622 -0.059283 0.375993 0.378332 -0.062500 1 0 0 0 0 0 2 542242
-0.001941 -0.000376 0.119622 -0.059295 0.375995 0.378338 -0.062500 1 0 0 0 0 0 2 543245
-0.001941 -0.000376 0.119622 -0.059296 0.375995 0.378338 -0.062500 1 0 0 0 0 0 2 544244
-0.001941 -0.000376 0.119622 -0.059288 0.376003 0.378325 -0.062500 1 0 0 0 0 0 2 545247
-0.001941 -0.000376 0.119622 -0.059287 0.376004 0.378344 -0.062500 1 0 0 0 0 0 2 546244
-0.001941 -0.000376 0.119622 -0.059283 0.375993 0.378332 -0.062500 1 0 0 0 0 0 2 547244
-0.001941 -0.000376 0.119622 -0.059295 0.375995 0.378338 -0.062500 1 0 0 0 0 0 2 548246
-0.001941 -0.000376 0.119622 -0.059296 0.375994 0.378338 -0.062500 1 0 0 0 0 0 2 549246
-0.001941 -0.000376 0.119622 -0.059288 0.376003 0.378325 -0.062500 1 0 0 0 0 0 2 550243
-0.001941 -0.000376 0.119622 -0.059287 0.376004 0.378343 -0.062500 1 0 0 0 0 0 2 551243
-0.001941 -0.000376 0.119622 -0.059283 0.375993 0.378332 -0.062500 1 0 0 0 0 0 2 552244
-0.001941 -0.000376 0.119622 -0.059295 0.375994 0.378337 -0.062500 1 0 0 0 0 0 2 553246
-0.001941 -0.000376 0.119622 -0.059296 0.375994 0.378338 -0.062500 1 0 0 0 0 0 2 554242
-0.001941 -0.000376 0.119622 -0.059280 0.376012 0.378332 -0.062500 1 0 0 0 0 0 2 555246
-0.001941 -0.000376 0.119622 -0.059294 0.375997 0.378338 -0.062500 1 0 0 0 0 0 2 556246
-0.001941 -0.000376 0.119622 -0.059296 0.375995 0.378338 -0.062500 1 0 0 0 0 0 2 557246
-0.001941 -0.000376 0.119622 -0.059285 0.375992 0.378332 -0.062500 1 0 0 0 0 0 2 558244
-0.001941 -0.000376 0.119622 -0.059295 0.375994 0.378338 -0.062500 1 0 0 0 0 0 2 559243
-0.001941 -0.000376 0.119622 -0.059280 0.376012 0.378332 -0.062500 1 0 0 0 0 0 2 560244
-0.001941 -0.000376 0.119622 -0.059294 0.375997 0.378337 -0.062500 1 0 0 0 0 0 2 561246
-0.001941 -0.000376 0.119622 -0.059296 0.375995 0.378338 -0.062500 1 0 0 0 0 0 2 562233
-0.001941 -0.000376 0.119622 -0.059285 0.375992 0.378332 -0.062500 1 0 0 0 0 0 2 563243
-0.001941 -0.000376 0.119622 -0.059287 0.376003 0.378345 -0.062500 1 0 0 0 0 0 2 564241
-0.001941 -0.000376 0.119622 -0.059287 0.376004 0.378326 -0.062500 1 0 0 0 0 0 2 565245
-0.001941 -0.000376 0.119622 -0.059295 0.375996 0.378337 -0.062500 1 0 0 0 0 0 2 566243
-0.001941 -0.000376 0.119622 -0.059296 0.375995 0.378338 -0.062500 1 0 0 0 0 0 2 567245
-0.001941 -0.000376 0.119622 -0.059285 0.375992 0.378332 -0.062500 1 0 0 0 0 0 2 568214
-0.001941 -0.000376 0.119622 -0.059287 0.376003 0.378345 -0.062500 1 0 0 0 0 0 2 569246
-0.001941 -0.000376 0.119622 -0.059287 0.376004 0.378326 -0.062500 1 0 0 0 0 0 2 570214
-0.001941 -0.000376 0.119622 -0.059295 0.375996 0.378337 -0.062500 1 0 0 0 0 0 2 571243
-0.001941 -0.000376 0.119622 -0.059296 0.375995 0.378338 -0.062500 1 0 0 0 0 0 2 572213
-0.001941 -0.000376 0.119622 -0.059276 0.376001 0.378339 -0.062500 1 0 0 0 0 0 2 573245
-0.001941 -0.000376 0.119622 -0.059297 0.376007 0.378332 -0.062500 1 0 0 0 0 0 2 574232
-0.001941 -0.000376 0.119622 -0.059284 0.375994 0.378331 -0.062500 1 0 0 0 0 0 2 575230
-0.001941 -0.000376 0.119622 -0.059295 0.375995 0.378337 -0.062500 1 0 0 0 0 0 2 576237
-0.001941 -0.000376 0.119622 -0.059296 0.375995 0.378338 -0.062500 1 0 0 0 0 0 2 577223
-0.001941 -0.000376 0.119622 -0.059276 0.376000 0.378339 -0.062500 1 0 0 0 0 0 2 578230
-0.001941 -0.000376 0.119622 -0.059298 0.376007 0.378332 -0.062500 1 0 0 0 0 0 2 579231
-0.001941 -0.000376 0.119622 -0.059284 0.375994 0.378331 -0.062500 1 0 0 0 0 0 2 580222
-0.001941 -0.000376 0.119622 -0.059295 0.375995 0.378337 -0.062500 1 0 0 0 0 0 2 581231
-0.001941 -0.000376 0.119622 -0.059288 0.376003 0.378345 -0.062500 1 0 0 0 0 0 2 582222
-0.001941 -0.000376 0.119622 -0.059283 0.375993 0.378333 -0.062500 1 0 0 0 0 0 2 583231
-0.001941 -0.000376 0.119622 -0.059298 0.376006 0.378331 -0.062500 1 0 0 0 0 0 2 584223
-0.001941 -0.000376 0.119622 -0.059285 0.375993 0.378331 -0.062500 1 0 0 0 0 0 2 585238
-0.001941 -0.000376 0.119622 -0.059295 0.375995 0.378337 -0.062500 1 0 0 0 0 0 2 586238
-0.001941 -0.000376 0.119622 -0.059288 0.376003 0.378345 -0.062500 1 0 0 0 0 0 2 587235
-0.001941 -0.000376 0.119622 -0.059283 0.375993 0.378333 -0.062500 1 0 0 0 0 0 2 588240
-0.001941 -0.000376 0.119622 -0.059298 0.376006 0.378331 -0.062500 1 0 0 0 0 0 2 589253
-0.001941 -0.000376 0.119622 -0.059285 0.375993 0.378331 -0.062500 1 0 0 0 0 0 2 590232
-0.001941 -0.000376 0.119622 -0.059287 0.376003 0.378344 -0.062500 1 0 0 0 0 0 2 591247
-0.001941 -0.000376 0.119622 -0.059295 0.375996 0.378339 -0.062500 1 0 0 0 0 0 2 592243
-0.001941 -0.000376 0.119622 -0.059288 0.376004 0.378325 -0.062500 1 0 0 0 0 0 2 593248
-0.001941 -0.000376 0.119622 -0.059295 0.375996 0.378337 -0.062500 1 0 0 0 0 0 2 594231
-0.001941 -0.000376 0.119622 -0.059297 0.375995 0.378338 -0.062500 1 0 0 0 0 0 2 595252
-0.001941 -0.000376 0.119622 -0.059276 0.376001 0.378339 -0.062500 1 0 0 0 0 0 2 596241
-0.001941 -0.000376 0.119622 -0.059294 0.375996 0.378338 -0.062500 1 0 0 0 0 0 2 597244
-0.001941 -0.000376 0.119622 -0.059287 0.376004 0.378325 -0.062500 1 0 0 0 0 0 2 598243
-0.001941 -0.000376 0.119622 -0.059295 0.375996 0.378337 -0.062500 1 0 0 0 0 0 2 599243
-0.001941 -0.000376 0.119622 -0.059297 0.375995 0.378338 -0.062500 1 0 0 0 0 0 2 600241
-0.001941 -0.000376 0.119622 -0.059277 0.376001 0.378339 -0.062500 1 0 0 0 0 0 2 601245
-0.001941 -0.000376 0.119622 -0.059294 0.375995 0.378338 -0.062500 1 0 0 0 0 0 2 602243
-0.001941 -0.000376 0.119622 -0.059288 0.376004 0.378325 -0.062500 1 0 0 0 0 0 2 603225
-0.001941 -0.000376 0.119622 -0.059296 0.375996 0.378337 -0.062500 1 0 0 0 0 0 2 604244
-0.001941 -0.000376 0.119622 -0.059288 0.376004 0.378345 -0.062500 1 0 0 0 0 0 2 605241
-0.001941 -0.000376 0.119622 -0.059284 0.375993 0.378333 -0.062500 1 0 0 0 0 0 2 606243
-0.001941 -0.000376 0.119622 -0.059295 0.375995 0.378338 -0.062500 1 0 0 0 0 0 2 607236
-0.001941 -0.000376 0.119622 -0.059288 0.376004 0.378325 -0.062500 1 0 0 0 0 0 2 608241
-0.001941 -0.000376 0.119622 -0.059296 0.375996 0.378336 -0.062500 1 0 0 0 0 0 2 609245
-0.001941 -0.000376 0.119622 -0.059288 0.376004 0.378345 -0.062500 1 0 0 0 0 0 2 610242
-0.001941 -0.000376 0.119622 -0.059284 0.375993 0.378333 -0.062500 1 0 0 0 0 0 2 611243
-0.001941 -0.000376 0.119622 -0.059295 0.375995 0.378338 -0.062500 1 0 0 0 0 0 2 612242
-0.001941 -0.000376 0.119622 -0.059288 0.376004 0.378325 -0.062500 1 0 0 0 0 0 2 613244
-0.001941 -0.000376 0.119622 -0.059287 0.376005 0.378344 -0.062500 1 0 0 0 0 0 2 614242
-0.001941 -0.000376 0.119622 -0.059295 0.375996 0.378339 -0.062500 1 0 0 0 0 0 2 615232
-0.001941 -0.000376 0.119622 -0.059284 0.375992 0.378332 -0.062500 1 0 0 0 0 0 2 616243
-0.001941 -0.000376 0.119622 -0.059295 0.375994 0.378338 -0.062500 1 0 0 0 0 0 2 617231
-0.001941 -0.000376 0.119622 -0.059288 0.376003 0.378325 -0.062500 1 0 0 0 0 0 2 618241
-0.001941 -0.000376 0.119622 -0.059287 0.376005 0.378343 -0.062500 1 0 0 0 0 0 2 619241
-0.001941 -0.000376 0.119622 -0.059295 0.375996 0.378339 -0.062500 1 0 0 0 0 0 2 620242
-0.001941 -0.000376 0.119622 -0.059284 0.375992 0.378332 -0.062500 1 0 0 0 0 0 2 621243
-0.001941 -0.000376 0.119622 -0.059295 0.375994 0.378338 -0.062500 1 0 0 0 0 0 2 622242
-0.001941 -0.000376 0.119622 -0.059288 0.376003 0.378325 -0.062500 1 0 0 0 0 0 2 623244
-0.001941 -0.000376 0.119622 -0.059287 0.376004 0.378343 -0.062500 1 0 0 0 0 0 2 624244
-0.001941 -0.000376 0.119622 -0.059295 0.375996 0.378339 -0.062500 1 0 0 0 0 0 2 625244
-0.001941 -0.000376 0.119622 -0.059284 0.375992 0.378332 -0.062500 1 0 0 0 0 0 2 626241
-0.001946 -0.000358 0.119611 0.014807 0.122081 0.524892 -0.062500 1 0 0 0 0 0 2 627222
-0.001949 -0.000349 0.119608 -0.009009 0.207639 0.453246 -0.062500 1 0 0 0 0 0 2 628239
-0.001950 -0.000344 0.119606 -0.027616 0.271470 0.416142 -0.062500 1 0 0 0 0 0 2 629298
-0.001951 -0.000342 0.119606 -0.037809 0.305440 0.402048 -0.062500 1 0 0 0 0 0 2 630308
-0.001951 -0.000341 0.119606 -0.043085 0.322603 0.397040 -0.062500 1 0 0 0 0 0 2 631319
-0.001951 -0.000340 0.119606 -0.045746 0.331193 0.395295 -0.062500 1 0 0 0 0 0 2 632285
-0.001951 -0.000340 0.119606 -0.047108 0.335499 0.394682 -0.062500 1 0 0 0 0 0 2 633314
-0.001951 -0.000340 0.119606 -0.047785 0.337640 0.394480 -0.062500 1 0 0 0 0 0 2 634311
-0.001952 -0.000340 0.119606 -0.048125 0.338715 0.394394 -0.062500 1 0 0 0 0 0 2 635308
-0.001952 -0.000340 0.119606 -0.048299 0.339248 0.394378 -0.062500 1 0 0 0 0 0 2 636310
-0.001952 -0.000340 0.119606 -0.048387 0.339530 0.394370 -0.062500 1 0 0 0 0 0 2 637312
-0.001952 -0.000340 0.119606 -0.048427 0.339662 0.394362 -0.062500 1 0 0 0 0 0 2 638308
-0.001952 -0.000340 0.119606 -0.048455 0.339718 0.394361 -0.062500 1 0 0 0 0 0 2 639308
-0.001952 -0.000340 0.119606 -0.048468 0.339755 0.394360 -0.062500 1 0 0 0 0 0 2 640295
-0.001952 -0.000340 0.119606 -0.048464 0.339777 0.394360 -0.062500 1 0 0 0 0 0 2 641306
-0.001952 -0.000340 0.119606 -0.048463 0.339779 0.394360 -0.062500 1 0 0 0 0 0 2 642290
-0.001952 -0.000340 0.119606 -0.048462 0.339778 0.394360 -0.062500 1 0 0 0 0 0 2 643304
-0.001952 -0.000340 0.119606 -0.048478 0.339792 0.394360 -0.062500 1 0 0 0 0 0 2 644291
-0.001952 -0.000340 0.119606 -0.048476 0.339782 0.394367 -0.062500 1 0 0 0 0 0 2 645235
-0.001952 -0.000340 0.119606 -0.048459 0.339798 0.394361 -0.062500 1 0 0 0 0 0 2 646225
-0.001952 -0.000340 0.119606 -0.048477 0.339794 0.394360 -0.062500 1 0 0 0 0 0 2 647226
-0.001952 -0.000340 0.119606 -0.048476 0.339782 0.394367 -0.062500 1 0 0 0 0 0 2 648235
-0.001952 -0.000340 0.119606 -0.048467 0.339790 0.394354 -0.062500 1 0 0 0 0 0 2 649227
-0.001952 -0.000340 0.119606 -0.048467 0.339790 0.394373 -0.062500 1 0 0 0 0 0 2 650235
-0.001952 -0.000340 0.119606 -0.048466 0.339790 0.394355 -0.062500 1 0 0 0 0 0 2 651225
-0.001952 -0.000340 0.119606 -0.048478 0.339793 0.394360 -0.062500 1 0 0 0 0 0 2 652234
-0.001952 -0.000340 0.119606 -0.048476 0.339782 0.394367 -0.062500 1 0 0 0 0 0 2 653226
-0.001952 -0.000340 0.119606 -0.048468 0.339789 0.394354 -0.062500 1 0 0 0 0 0 2 654224
-0.001952 -0.000340 0.119606 -0.048470 0.339802 0.394366 -0.062500 1 0 0 0 0 0 2 655234
-0.001952 -0.000340 0.119606 -0.048463 0.339780 0.394361 -0.062500 1 0 0 0 0 0 2 656247
-0.001952 -0.000340 0.119606 -0.048478 0.339792 0.394360 -0.062500 1 0 0 0 0 0 2 657232
-0.001952 -0.000340 0.119606 -0.048476 0.339782 0.394367 -0.062500 1 0 0 0 0 0 2 658231
-0.001952 -0.000340 0.119606 -0.048468 0.339789 0.394354 -0.062500 1 0 0 0 0 0 2 659240
-0.001957 -0.000322 0.119595 0.025585 0.086024 0.541049 -0.062500 1 0 0 0 0 0 2 660228
-0.001960 -0.000313 0.119592 0.001801 0.171493 0.469340 -0.062500 1 0 0 0 0 0 2 661232
-0.001961 -0.000308 0.119590 -0.016816 0.235291 0.432193 -0.062500 1 0 0 0 0 0 2 662233
-0.001962 -0.000306 0.119590 -0.026995 0.269242 0.418093 -0.062500 1 0 0 0 0 0 2 663240
-0.001962 -0.000305 0.119590 -0.032262 0.286417 0.413078 -0.062500 1 0 0 0 0 0 2 664234
-0.001962 -0.000304 0.119590 -0.034941 0.295000 0.411327 -0.062500 1 0 0 0 0 0 2 665248
-0.001962 -0.000304 0.119590 -0.036294 0.299301 0.410725 -0.062500 1 0 0 0 0 0 2 666240
-0.001962 -0.000304 0.119590 -0.036973 0.301452 0.410516 -0.062500 1 0 0 0 0 0 2 667240
-0.001962 -0.000304 0.119590 -0.037321 0.302519 0.410442 -0.062500 1 0 0 0 0 0 2 668210
-0.001962 -0.000304 0.119590 -0.037489 0.303061 0.410415 -0.062500 1 0 0 0 0 0 2 669212
-0.001962 -0.000304 0.119590 -0.037560 0.303329 0.410405 -0.062500 1 0 0 0 0 0 2 670239
-0.001962 -0.000304 0.119590 -0.037609 0.303462 0.410404 -0.062500 1 0 0 0 0 0 2 671210
-0.001962 -0.000304 0.119590 -0.037642 0.303530 0.410396 -0.062500 1 0 0 0 0 0 2 672239
-0.001962 -0.000304 0.119590 -0.037652 0.303556 0.410402 -0.062500 1 0 0 0 0 0 2 673232
-0.001962 -0.000304 0.119590 -0.037648 0.303577 0.410403 -0.062500 1 0 0 0 0 0 2 674237
-0.001968 -0.000285 0.119579 0.036360 0.049949 0.557208 -0.062500 1 0 0 0 0 0 2 675212
-0.001970 -0.000276 0.119575 0.012583 0.135363 0.485439 -0.062500 1 0 0 0 0 0 2 676241
-0.001972 -0.000272 0.119574 -0.006007 0.199145 0.448270 -0.062500 1 0 0 0 0 0 2 677236
-0.001972 -0.000270 0.119574 -0.016199 0.233075 0.434153 -0.062500 1 0 0 0 0 0 2 678238
-0.001973 -0.000269 0.119574 -0.021463 0.250232 0.429135 -0.062500 1 0 0 0 0 0 2 679209
-0.001973 -0.000268 0.119574 -0.024121 0.258815 0.427381 -0.062500 1 0 0 0 0 0 2 680239
-0.001973 -0.000268 0.119574 -0.025486 0.263129 0.426777 -0.062500 1 0 0 0 0 0 2 681243
-0.001978 -0.000249 0.119563 0.047801 0.011764 0.573512 -0.062500 1 0 0 0 0 0 2 682239
-0.001981 -0.000240 0.119559 0.023717 0.098194 0.501588 -0.062500 1 0 0 0 0 0 2 683239
-0.001983 -0.000236 0.119558 0.004973 0.162450 0.464360 -0.062500 1 0 0 0 0 0 2 684238
-0.001983 -0.000234 0.119558 -0.005304 0.196655 0.450228 -0.062500 1 0 0 0 0 0 2 685309
-0.001984 -0.000232 0.119558 -0.010609 0.213948 0.445207 -0.062500 1 0 0 0 0 0 2 686313
-0.001984 -0.000232 0.119558 -0.013306 0.222588 0.443455 -0.062500 1 0 0 0 0 0 2 687309
-0.001984 -0.000232 0.119557 -0.014669 0.226924 0.442849 -0.062500 1 0 0 0 0 0 2 688308
-0.001984 -0.000231 0.119557 -0.015352 0.229087 0.442631 -0.062500 1 0 0 0 0 0 2 689310
-0.001984 -0.000231 0.119557 -0.015695 0.230175 0.442555 -0.062500 1 0 0 0 0 0 2 690313
-0.001984 -0.000231 0.119557 -0.015874 0.230720 0.442533 -0.062500 1 0 0 0 0 0 2 691312
-0.001984 -0.000231 0.119557 -0.015954 0.230981 0.442516 -0.062500 1 0 0 0 0 0 2 692306
-0.001989 -0.000213 0.119547 0.057924 -0.022260 0.589596 -0.062500 1 0 0 0 0 0 2 693310
-0.001992 -0.000204 0.119543 0.034180 0.063102 0.517682 -0.062500 1 0 0 0 0 0 2 694306
-0.001993 -0.000200 0.119542 0.015599 0.126831 0.480439 -0.062500 1 0 0 0 0 0 2 695306
-0.001994 -0.000197 0.119542 0.005406 0.160764 0.466304 -0.062500 1 0 0 0 0 0 2 696305
-0.001994 -0.000196 0.119541 0.000150 0.177929 0.461289 -0.062500 1 0 0 0 0 0 2 697312
-0.001995 -0.000196 0.119541 -0.002517 0.186511 0.459534 -0.062500 1 0 0 0 0 0 2 698293
-0.001995 -0.000195 0.119541 -0.003887 0.190802 0.458926 -0.062500 1 0 0 0 0 0 2 699309
-0.001995 -0.000195 0.119541 -0.004547 0.192956 0.458714 -0.062500 1 0 0 0 0 0 2 700294
-0.001982 -0.000182 0.119552 -0.182619 0.003895 0.307668 -0.062500 1 0 0 0 0 0 2 701308
-0.001976 -0.000175 0.119556 -0.124322 0.068055 0.381566 -0.062500 1 0 0 0 0 0 2 702311
-0.001972 -0.000171 0.119557 -0.079705 0.116141 0.419755 -0.062500 1 0 0 0 0 0 2 703306
-0.001971 -0.000170 0.119558 -0.055639 0.141821 0.434226 -0.062500 1 0 0 0 0 0 2 704306
-0.001970 -0.000169 0.119558 -0.043339 0.154838 0.439366 -0.062500 1 0 0 0 0 0 2 705308
-0.001970 -0.000168 0.119558 -0.037138 0.161364 0.441156 -0.062500 1 0 0 0 0 0 2 706300
-0.001969 -0.000168 0.119558 -0.034016 0.164625 0.441783 -0.062500 1 0 0 0 0 0 2 707303
-0.001974 -0.000150 0.119547 0.041432 -0.086949 0.589251 -0.062500 1 0 0 0 0 0 2 708306
-0.001977 -0.000141 0.119544 0.018503 -0.000920 0.517319 -0.062500 1 0 0 0 0 0 2 709306
-0.001979 -0.000136 0.119542 0.000341 0.063134 0.480074 -0.062500 1 0 0 0 0 0 2 710305
-0.001979 -0.000134 0.119542 -0.009649 0.097239 0.465927 -0.062500 1 0 0 0 0 0 2 711294
-0.001980 -0.000133 0.119542 -0.014805 0.114481 0.460896 -0.062500 1 0 0 0 0 0 2 712303
-0.001980 -0.000132 0.119542 -0.017432 0.123130 0.459134 -0.062500 1 0 0 0 0 0 2 713291
-0.001980 -0.000132 0.119542 -0.018752 0.127446 0.458530 -0.062500 1 0 0 0 0 0 2 714303
-0.001980 -0.000132 0.119542 -0.019419 0.129604 0.458323 -0.062500 1 0 0 0 0 0 2 715286
-0.001980 -0.000132 0.119542 -0.019750 0.130687 0.458241 -0.062500 1 0 0 0 0 0 2 716303
-0.001980 -0.000132 0.119542 -0.019924 0.131220 0.458224 -0.062500 1 0 0 0 0 0 2 717224
-0.001980 -0.000132 0.119542 -0.020011 0.131502 0.458215 -0.062500 1 0 0 0 0 0 2 718232
-0.001980 -0.000132 0.119542 -0.020051 0.131633 0.458207 -0.062500 1 0 0 0 0 0 2 719222
-0.001985 -0.000114 0.119531 0.053778 -0.121375 0.605600 -0.062500 1 0 0 0 0 0 2 720231
-0.001988 -0.000105 0.119528 0.030076 -0.036201 0.533529 -0.062500 1 0 0 0 0 0 2 721223
-0.001989 -0.000100 0.119526 0.011521 0.027423 0.496212 -0.062500 1 0 0 0 0 0 2 722232
-0.001990 -0.000098 0.119526 0.001346 0.061328 0.482039 -0.062500 1 0 0 0 0 0 2 723223
-0.001990 -0.000097 0.119526 -0.003912 0.078471 0.477015 -0.062500 1 0 0 0 0 0 2 724231
-0.001991 -0.000096 0.119526 -0.006585 0.087068 0.475256 -0.062500 1 0 0 0 0 0 2 725223
-0.001991 -0.000096 0.119526 -0.007931 0.091354 0.474650 -0.062500 1 0 0 0 0 0 2 726233
-0.001991 -0.000096 0.119526 -0.008616 0.093492 0.474428 -0.062500 1 0 0 0 0 0 2 727224
-0.001991 -0.000096 0.119526 -0.008960 0.094576 0.474370 -0.062500 1 0 0 0 0 0 2 728231
-0.001996 -0.000078 0.119515 0.064668 -0.157826 0.621851 -0.062500 1 0 0 0 0 0 2 729229
-0.001999 -0.000069 0.119511 0.040918 -0.072488 0.549699 -0.062500 1 0 0 0 0 0 2 730237
-0.001987 -0.000050 0.119521 -0.155447 -0.199095 0.361689 -0.062500 1 0 0 0 0 0 2 731243
-0.001982 -0.000041 0.119524 -0.107145 -0.101386 0.421301 -0.062500 1 0 0 0 0 0 2 732227
-0.001979 -0.000037 0.119525 -0.067703 -0.036364 0.454379 -0.062500 1 0 0 0 0 0 2 733231
-0.001977 -0.000035 0.119526 -0.046250 -0.002204 0.467064 -0.062500 1 0 0 0 0 0 2 734405
-0.001982 -0.000015 0.119515 0.038486 -0.237736 0.619280 -0.062500 1 0 0 0 0 0 2 735241
-0.001984 -0.000006 0.119512 0.020376 -0.144116 0.548636 -0.062500 1 0 0 0 0 0 2 736235
-0.001985 -0.000001 0.119511 0.004613 -0.076236 0.511789 -0.062500 1 0 0 0 0 0 2 737244
-0.001986 0.000001 0.119510 -0.004152 -0.040235 0.497775 -0.062500 1 0 0 0 0 0 2 738219
-0.001986 0.000003 0.119510 -0.008707 -0.022003 0.492800 -0.062500 1 0 0 0 0 0 2 739210
-0.001986 0.000003 0.119510 -0.011025 -0.012883 0.491063 -0.062500 1 0 0 0 0 0 2 740231
-0.001987 0.000003 0.119510 -0.012198 -0.008322 0.490458 -0.062500 1 0 0 0 0 0 2 741209
-0.001987 0.000004 0.119510 -0.012790 -0.006051 0.490256 -0.062500 1 0 0 0 0 0 2 742237
-0.001992 0.000022 0.119499 0.060640 -0.257532 0.638012 -0.062500 1 0 0 0 0 0 2 743236
-0.001995 0.000031 0.119496 0.036858 -0.172052 0.565693 -0.062500 1 0 0 0 0 0 2 744208
-0.001996 0.000035 0.119494 0.018260 -0.108265 0.528255 -0.062500 1 0 0 0 0 0 2 745248
-0.001997 0.000038 0.119494 0.008056 -0.074269 0.514045 -0.062500 1 0 0 0 0 0 2 746240
-0.001997 0.000039 0.119494 0.002792 -0.057075 0.509003 -0.062500 1 0 0 0 0 0 2 747237
-0.001997 0.000039 0.119494 0.000112 -0.048449 0.507229 -0.062500 1 0 0 0 0 0 2 748238
-0.001990 0.000071 0.119494 -0.105410 -0.487131 0.504188 -0.062500 1 0 0 0 0 0 2 749239
-0.001986 0.000087 0.119494 -0.071183 -0.336263 0.505311 -0.062500 1 0 0 0 0 0 2 750237
-0.001984 0.000095 0.119494 -0.045322 -0.223787 0.505820 -0.062500 1 0 0 0 0 0 2 751238
-0.001983 0.000099 0.119494 -0.031521 -0.163865 0.505981 -0.062500 1 0 0 0 0 0 2 752237
-0.001983 0.000101 0.119494 -0.024522 -0.133533 0.506029 -0.062500 1 0 0 0 0 0 2 753239
-0.001983 0.000102 0.119494 -0.021012 -0.118330 0.506049 -0.062500 1 0 0 0 0 0 2 754235
-0.001983 0.000103 0.119494 -0.019250 -0.110727 0.506056 -0.062500 1 0 0 0 0 0 2 755237
-0.001983 0.000103 0.119494 -0.018383 -0.106910 0.506059 -0.062500 1 0 0 0 0 0 2 756237
-0.001983 0.000103 0.119494 -0.017947 -0.105018 0.506060 -0.062500 1 0 0 0 0 0 2 757240
-0.001983 0.000103 0.119494 -0.017715 -0.104060 0.506051 -0.062500 1 0 0 0 0 0 2 758239
-0.001983 0.000103 0.119494 -0.017614 -0.103581 0.506059 -0.062500 1 0 0 0 0 0 2 759236
-0.001983 0.000103 0.119494 -0.017549 -0.103356 0.506054 -0.062500 1 0 0 0 0 0 2 760236
-0.001982 0.000103 0.119494 -0.017537 -0.103229 0.506053 -0.062500 1 0 0 0 0 0 2 761241
-0.001982 0.000103 0.119494 -0.017520 -0.103173 0.506061 -0.062500 1 0 0 0 0 0 2 762207
-0.001988 0.000121 0.119483 0.056164 -0.355492 0.654206 -0.062500 1 0 0 0 0 0 2 763235
-0.001990 0.000130 0.119480 0.032547 -0.270713 0.581747 -0.062500 1 0 0 0 0 0 2 764236
-0.001992 0.000135 0.119478 0.014044 -0.207265 0.544237 -0.062500 1 0 0 0 0 0 2 765239
-0.001993 0.000137 0.119478 0.003893 -0.173443 0.530016 -0.062500 1 0 0 0 0 0 2 766237
-0.001993 0.000138 0.119478 -0.001359 -0.156326 0.524955 -0.062500 1 0 0 0 0 0 2 767237
-0.001993 0.000139 0.119478 -0.004027 -0.147744 0.523191 -0.062500 1 0 0 0 0 0 2 768238
-0.001980 0.000152 0.119488 -0.183292 -0.334107 0.372416 -0.062500 1 0 0 0 0 0 2 769295
-0.001974 0.000159 0.119492 -0.125435 -0.267962 0.445743 -0.062500 1 0 0 0 0 0 2 770306
-0.001971 0.000163 0.119493 -0.081049 -0.218952 0.483660 -0.062500 1 0 0 0 0 0 2 771289
-0.001969 0.000165 0.119494 -0.057062 -0.192850 0.498029 -0.062500 1 0 0 0 0 0 2 772308
-0.001968 0.000166 0.119494 -0.044814 -0.179634 0.503123 -0.062500 1 0 0 0 0 0 2 773304
-0.001968 0.000166 0.119494 -0.038634 -0.173013 0.504916 -0.062500 1 0 0 0 0 0 2 774308
-0.001968 0.000166 0.119494 -0.035524 -0.169699 0.505524 -0.062500 1 0 0 0 0 0 2 775303
-0.001968 0.000166 0.119494 -0.033973 -0.168051 0.505738 -0.062500 1 0 0 0 0 0 2 776304
-0.001968 0.000166 0.119494 -0.033191 -0.167213 0.505811 -0.062500 1 0 0 0 0 0 2 777314
-0.001968 0.000166 0.119494 -0.032798 -0.166814 0.505832 -0.062500 1 0 0 0 0 0 2 778278
-0.001973 0.000184 0.119484 0.041037 -0.418777 0.654190 -0.062500 1 0 0 0 0 0 2 779304
-0.001976 0.000193 0.119480 0.017526 -0.334007 0.581638 -0.062500 1 0 0 0 0 0 2 780304
-0.001977 0.000198 0.119479 -0.000932 -0.270564 0.544083 -0.062500 1 0 0 0 0 0 2 781306
-0.001978 0.000200 0.119478 -0.011054 -0.236733 0.529837 -0.062500 1 0 0 0 0 0 2 782304
-0.001978 0.000201 0.119478 -0.016273 -0.219608 0.524769 -0.062500 1 0 0 0 0 0 2 783288
-0.001978 0.000202 0.119478 -0.018944 -0.211005 0.523005 -0.062500 1 0 0 0 0 0 2 784300
-0.001978 0.000202 0.119478 -0.020280 -0.206717 0.522390 -0.062500 1 0 0 0 0 0 2 785286
-0.001978 0.000202 0.119478 -0.020966 -0.204571 0.522174 -0.062500 1 0 0 0 0 0 2 786300
-0.001978 0.000202 0.119478 -0.021298 -0.203490 0.522106 -0.062500 1 0 0 0 0 0 2 787284
-0.001978 0.000202 0.119478 -0.021479 -0.202966 0.522082 -0.062500 1 0 0 0 0 0 2 788300
-0.001978 0.000202 0.119478 -0.021567 -0.202686 0.522071 -0.062500 1 0 0 0 0 0 2 789286
-0.001978 0.000202 0.119478 -0.021599 -0.202547 0.522069 -0.062500 1 0 0 0 0 0 2 790299
-0.001971 0.000234 0.119478 -0.126042 -0.645324 0.520567 -0.062500 1 0 0 0 0 0 2 791285
-0.001967 0.000250 0.119478 -0.091046 -0.496605 0.521438 -0.062500 1 0 0 0 0 0 2 792301
-0.001965 0.000258 0.119478 -0.064798 -0.385256 0.521784 -0.062500 1 0 0 0 0 0 2 793287
-0.001964 0.000262 0.119478 -0.050787 -0.325870 0.521889 -0.062500 1 0 0 0 0 0 2 794302
-0.001964 0.000264 0.119478 -0.043688 -0.295818 0.521918 -0.062500 1 0 0 0 0 0 2 795285
-0.001964 0.000265 0.119478 -0.040126 -0.280762 0.521923 -0.062500 1 0 0 0 0 0 2 796299
-0.001964 0.000265 0.119478 -0.038364 -0.273221 0.521920 -0.062500 1 0 0 0 0 0 2 797285
-0.001963 0.000265 0.119478 -0.037463 -0.269449 0.521922 -0.062500 1 0 0 0 0 0 2 798299
-0.001963 0.000266 0.119478 -0.037022 -0.267560 0.521920 -0.062500 1 0 0 0 0 0 2 799284
-0.001963 0.000266 0.119478 -0.036784 -0.266625 0.521922 -0.062500 1 0 0 0 0 0 2 800298
-0.001963 0.000266 0.119478 -0.036681 -0.266149 0.521930 -0.062500 1 0 0 0 0 0 2 801220
-0.001963 0.000266 0.119478 -0.036620 -0.265913 0.521918 -0.062500 1 0 0 0 0 0 2 802229
-0.001963 0.000266 0.119478 -0.036604 -0.265796 0.521923 -0.062500 1 0 0 0 0 0 2 803220
-0.001963 0.000266 0.119478 -0.036587 -0.265741 0.521931 -0.062500 1 0 0 0 0 0 2 804220
-0.001963 0.000266 0.119478 -0.036572 -0.265709 0.521919 -0.062500 1 0 0 0 0 0 2 805229
-0.001969 0.000284 0.119467 0.036998 -0.517562 0.670580 -0.062500 1 0 0 0 0 0 2 806220
-0.001971 0.000293 0.119464 0.013420 -0.433062 0.597864 -0.062500 1 0 0 0 0 0 2 807220
-0.001973 0.000297 0.119463 -0.005071 -0.369738 0.560239 -0.062500 1 0 0 0 0 0 2 808238
-0.001973 0.000299 0.119462 -0.015207 -0.335949 0.545948 -0.062500 1 0 0 0 0 0 2 809243
-0.001974 0.000301 0.119462 -0.020455 -0.318841 0.540884 -0.062500 1 0 0 0 0 0 2 810233
-0.001974 0.000301 0.119462 -0.023109 -0.310271 0.539117 -0.062500 1 0 0 0 0 0 2 811232
-0.001974 0.000301 0.119462 -0.024456 -0.305975 0.538498 -0.062500 1 0 0 0 0 0 2 812221
-0.001974 0.000302 0.119462 -0.025135 -0.303820 0.538285 -0.062500 1 0 0 0 0 0 2 813239
-0.001974 0.000302 0.119462 -0.025474 -0.302747 0.538210 -0.062500 1 0 0 0 0 0 2 814216
-0.001974 0.000302 0.119462 -0.025636 -0.302218 0.538185 -0.062500 1 0 0 0 0 0 2 815231
-0.001974 0.000302 0.119462 -0.025733 -0.301935 0.538180 -0.062500 1 0 0 0 0 0 2 816213
-0.001974 0.000302 0.119462 -0.025774 -0.301803 0.538172 -0.062500 1 0 0 0 0 0 2 817243
-0.001974 0.000302 0.119462 -0.025802 -0.301748 0.538170 -0.062500 1 0 0 0 0 0 2 818234
-0.001974 0.000302 0.119462 -0.025807 -0.301702 0.538176 -0.062500 1 0 0 0 0 0 2 819230
-0.001974 0.000302 0.119462 -0.025807 -0.301699 0.538177 -0.062500 1 0 0 0 0 0 2 820235
-0.001974 0.000302 0.119462 -0.025809 -0.301688 0.538171 -0.062500 1 0 0 0 0 0 2 821238
-0.001974 0.000302 0.119462 -0.025809 -0.301688 0.538170 -0.062500 1 0 0 0 0 0 2 822235
-0.001974 0.000302 0.119462 -0.025825 -0.301674 0.538169 -0.062500 1 0 0 0 0 0 2 823213
-0.001974 0.000302 0.119462 -0.025823 -0.301684 0.538176 -0.062500 1 0 0 0 0 0 2 824237
-0.001974 0.000302 0.119462 -0.025806 -0.301668 0.538170 -0.062500 1 0 0 0 0 0 2 825209
-0.001974 0.000302 0.119462 -0.025824 -0.301672 0.538169 -0.062500 1 0 0 0 0 0 2 826236
-0.001974 0.000302 0.119462 -0.025811 -0.301686 0.538169 -0.062500 1 0 0 0 0 0 2 827233
-0.001974 0.000302 0.119462 -0.025817 -0.301665 0.538176 -0.062500 1 0 0 0 0 0 2 828236
-0.001974 0.000302 0.119462 -0.025822 -0.301683 0.538177 -0.062500 1 0 0 0 0 0 2 829234
-0.001974 0.000302 0.119462 -0.025814 -0.301676 0.538163 -0.062500 1 0 0 0 0 0 2 830230
-0.001974 0.000302 0.119462 -0.025814 -0.301675 0.538182 -0.062500 1 0 0 0 0 0 2 831205
-0.001974 0.000302 0.119462 -0.025813 -0.301675 0.538164 -0.062500 1 0 0 0 0 0 2 832205
-0.001974 0.000302 0.119462 -0.025822 -0.301684 0.538175 -0.062500 1 0 0 0 0 0 2 833207
-0.001974 0.000302 0.119462 -0.025806 -0.301668 0.538170 -0.062500 1 0 0 0 0 0 2 834234
-0.001974 0.000302 0.119462 -0.025821 -0.301683 0.538176 -0.062500 1 0 0 0 0 0 2 835204
-0.001974 0.000302 0.119462 -0.025826 -0.301674 0.538170 -0.062500 1 0 0 0 0 0 2 836235
-0.001974 0.000302 0.119462 -0.025806 -0.301667 0.538170 -0.062500 1 0 0 0 0 0 2 837235
-0.001974 0.000302 0.119462 -0.025821 -0.301683 0.538176 -0.062500 1 0 0 0 0 0 2 838233
-0.001974 0.000302 0.119462 -0.025814 -0.301676 0.538163 -0.062500 1 0 0 0 0 0 2 839236
-0.001974 0.000302 0.119462 -0.025814 -0.301676 0.538182 -0.062500 1 0 0 0 0 0 2 840235
-0.001974 0.000302 0.119462 -0.025825 -0.301673 0.538170 -0.062500 1 0 0 0 0 0 2 841238
-0.001974 0.000302 0.119462 -0.025811 -0.301687 0.538170 -0.062500 1 0 0 0 0 0 2 842235
-0.001974 0.000302 0.119462 -0.025817 -0.301665 0.538176 -0.062500 1 0 0 0 0 0 2 843235
-0.001974 0.000302 0.119462 -0.025822 -0.301683 0.538177 -0.062500 1 0 0 0 0 0 2 844232
-0.001974 0.000302 0.119462 -0.025814 -0.301676 0.538164 -0.062500 1 0 0 0 0 0 2 845237
-0.001974 0.000302 0.119462 -0.025817 -0.301664 0.538175 -0.062500 1 0 0 0 0 0 2 846234
-0.001974 0.000302 0.119462 -0.025810 -0.301686 0.538170 -0.062500 1 0 0 0 0 0 2 847233
-0.001974 0.000302 0.119462 -0.025825 -0.301674 0.538169 -0.062500 1 0 0 0 0 0 2 848233
-0.001974 0.000302 0.119462 -0.025803 -0.301678 0.538176 -0.062500 1 0 0 0 0 0 2 849222
-0.001974 0.000302 0.119462 -0.025824 -0.301673 0.538170 -0.062500 1 0 0 0 0 0 2 850234
-0.001974 0.000302 0.119462 -0.025823 -0.301684 0.538176 -0.062500 1 0 0 0 0 0 2 851232
-0.001974 0.000302 0.119462 -0.025806 -0.301668 0.538170 -0.062500 1 0 0 0 0 0 2 852233
-0.001974 0.000302 0.119462 -0.025821 -0.301683 0.538176 -0.062500 1 0 0 0 0 0 2 853236
-0.001974 0.000302 0.119462 -0.025814 -0.301677 0.538163 -0.062500 1 0 0 0 0 0 2 854233
-0.001974 0.000302 0.119462 -0.025813 -0.301676 0.538182 -0.062500 1 0 0 0 0 0 2 855223
-0.001974 0.000302 0.119462 -0.025825 -0.301673 0.538171 -0.062500 1 0 0 0 0 0 2 856235
-0.001974 0.000302 0.119462 -0.025814 -0.301675 0.538163 -0.062500 1 0 0 0 0 0 2 857235
-0.001974 0.000302 0.119462 -0.025814 -0.301675 0.538182 -0.062500 1 0 0 0 0 0 2 858228
-0.001974 0.000302 0.119462 -0.025825 -0.301672 0.538170 -0.062500 1 0 0 0 0 0 2 859203
-0.001974 0.000302 0.119462 -0.025811 -0.301687 0.538170 -0.062500 1 0 0 0 0 0 2 860234
-0.001974 0.000302 0.119462 -0.025817 -0.301665 0.538176 -0.062500 1 0 0 0 0 0 2 861229
-0.001974 0.000302 0.119462 -0.025822 -0.301683 0.538177 -0.062500 1 0 0 0 0 0 2 862221
-0.001974 0.000302 0.119462 -0.025814 -0.301676 0.538164 -0.062500 1 0 0 0 0 0 2 863227
-0.001974 0.000302 0.119462 -0.025814 -0.301676 0.538182 -0.062500 1 0 0 0 0 0 2 864219
-0.001974 0.000302 0.119462 -0.025813 -0.301676 0.538164 -0.062500 1 0 0 0 0 0 2 865229
-0.001974 0.000302 0.119462 -0.025825 -0.301673 0.538168 -0.062500 1 0 0 0 0 0 2 866217
-0.001974 0.000302 0.119462 -0.025815 -0.301675 0.538183 -0.062500 1 0 0 0 0 0 2 867228
-0.001974 0.000302 0.119462 -0.025814 -0.301675 0.538164 -0.062500 1 0 0 0 0 0 2 868219
-0.001974 0.000302 0.119462 -0.025822 -0.301684 0.538175 -0.062500 1 0 0 0 0 0 2 869227
-0.001974 0.000302 0.119462 -0.025806 -0.301668 0.538170 -0.062500 1 0 0 0 0 0 2 870217
-0.001974 0.000302 0.119462 -0.025821 -0.301683 0.538176 -0.062500 1 0 0 0 0 0 2 871228
-0.001974 0.000302 0.119462 -0.025814 -0.301676 0.538163 -0.062500 1 0 0 0 0 0 2 872217
-0.001974 0.000302 0.119462 -0.025814 -0.301676 0.538182 -0.062500 1 0 0 0 0 0 2 873228
-0.001974 0.000302 0.119462 -0.025813 -0.301676 0.538164 -0.062500 1 0 0 0 0 0 2 874240
-0.001974 0.000302 0.119462 -0.025821 -0.301684 0.538175 -0.062500 1 0 0 0 0 0 2 875224
-0.001974 0.000302 0.119462 -0.025818 -0.301665 0.538177 -0.062500 1 0 0 0 0 0 2 876238
-0.001974 0.000302 0.119462 -0.025826 -0.301671 0.538170 -0.062500 1 0 0 0 0 0 2 877231
-0.001974 0.000302 0.119462 -0.025811 -0.301686 0.538170 -0.062500 1 0 0 0 0 0 2 878227
-0.001974 0.000302 0.119462 -0.025817 -0.301665 0.538176 -0.062500 1 0 0 0 0 0 2 879217
-0.001974 0.000302 0.119462 -0.025810 -0.301686 0.538170 -0.062500 1 0 0 0 0 0 2 880227
-0.001974 0.000302 0.119462 -0.025825 -0.301674 0.538169 -0.062500 1 0 0 0 0 0 2 881235
-0.001974 0.000302 0.119462 -0.025803 -0.301678 0.538176 -0.062500 1 0 0 0 0 0 2 882231
-0.001974 0.000302 0.119462 -0.025824 -0.301673 0.538170 -0.062500 1 0 0 0 0 0 2 883234
-0.001974 0.000302 0.119462 -0.025823 -0.301684 0.538176 -0.062500 1 0 0 0 0 0 2 884221
-0.001974 0.000302 0.119462 -0.025806 -0.301668 0.538170 -0.062500 1 0 0 0 0 0 2 885236
-0.001974 0.000302 0.119462 -0.025824 -0.301672 0.538169 -0.062500 1 0 0 0 0 0 2 886233
-0.001974 0.000302 0.119462 -0.025823 -0.301684 0.538176 -0.062500 1 0 0 0 0 0 2 887235
-0.001974 0.000302 0.119462 -0.025806 -0.301668 0.538170 -0.062500 1 0 0 0 0 0 2 888234
-0.001974 0.000302 0.119462 -0.025821 -0.301683 0.538176 -0.062500 1 0 0 0 0 0 2 889233
-0.001974 0.000302 0.119462 -0.025814 -0.301676 0.538163 -0.062500 1 0 0 0 0 0 2 890222
-0.001974 0.000302 0.119462 -0.025814 -0.301676 0.538182 -0.062500 1 0 0 0 0 0 2 891235
-0.001974 0.000302 0.119462 -0.025813 -0.301676 0.538164 -0.062500 1 0 0 0 0 0 2 892235
-0.001974 0.000302 0.119462 -0.025822 -0.301684 0.538175 -0.062500 1 0 0 0 0 0 2 893236
-0.001974 0.000302 0.119462 -0.025818 -0.301665 0.538177 -0.062500 1 0 0 0 0 0 2 894224
-0.001974 0.000302 0.119462 -0.025814 -0.301674 0.538163 -0.062500 1 0 0 0 0 0 2 895231
-0.001974 0.000302 0.119462 -0.025822 -0.301684 0.538175 -0.062500 1 0 0 0 0 0 2 896233
-0.001974 0.000302 0.119462 -0.025806 -0.301668 0.538170 -0.062500 1 0 0 0 0 0 2 897235
-0.001974 0.000302 0.119462 -0.025821 -0.301683 0.538176 -0.062500 1 0 0 0 0 0 2 898233
-0.001974 0.000302 0.119462 -0.025826 -0.301674 0.538170 -0.062500 1 0 0 0 0 0 2 899233
-0.001974 0.000302 0.119462 -0.025803 -0.301678 0.538176 -0.062500 1 0 0 0 0 0 2 900233
-0.001974 0.000302 0.119462 -0.025824 -0.301673 0.538170 -0.062500 1 0 0 0 0 0 2 901233
-0.001974 0.000302 0.119462 -0.025823 -0.301684 0.538176 -0.062500 1 0 0 0 0 0 2 902233
-0.001974 0.000302 0.119462 -0.025806 -0.301668 0.538170 -0.062500 1 0 0 0 0 0 2 903233
-0.001974 0.000302 0.119462 -0.025824 -0.301672 0.538169 -0.062500 1 0 0 0 0 0 2 904233
-0.001974 0.000302 0.119462 -0.025823 -0.301684 0.538176 -0.062500 1 0 0 0 0 0 2 905235
-0.001974 0.000302 0.119462 -0.025806 -0.301667 0.538170 -0.062500 1 0 0 0 0 0 2 906226
-0.001974 0.000302 0.119462 -0.025821 -0.301683 0.538176 -0.062500 1 0 0 0 0 0 2 907236
-0.001974 0.000302 0.119462 -0.025814 -0.301676 0.538163 -0.062500 1 0 0 0 0 0 2 908230
-0.001974 0.000302 0.119462 -0.025814 -0.301676 0.538182 -0.062500 1 0 0 0 0 0 2 909308
-0.001974 0.000302 0.119462 -0.025813 -0.301675 0.538164 -0.062500 1 0 0 0 0 0 2 910302
-0.001974 0.000302 0.119462 -0.025822 -0.301684 0.538175 -0.062500 1 0 0 0 0 0 2 911301
-0.001974 0.000302 0.119462 -0.025806 -0.301668 0.538170 -0.062500 1 0 0 0 0 0 2 912299
-0.001974 0.000302 0.119462 -0.025821 -0.301683 0.538176 -0.062500 1 0 0 0 0 0 2 913304
-0.001974 0.000302 0.119462 -0.025826 -0.301674 0.538170 -0.062500 1 0 0 0 0 0 2 914299
-0.001974 0.000302 0.119462 -0.025806 -0.301667 0.538169 -0.062500 1 0 0 0 0 0 2 915289
-0.001974 0.000302 0.119462 -0.025821 -0.301683 0.538176 -0.062500 1 0 0 0 0 0 2 916301
-0.001974 0.000302 0.119462 -0.025814 -0.301676 0.538163 -0.062500 1 0 0 0 0 0 2 917289
-0.001974 0.000302 0.119462 -0.025813 -0.301676 0.538182 -0.062500 1 0 0 0 0 0 2 918300
-0.001974 0.000302 0.119462 -0.025825 -0.301673 0.538170 -0.062500 1 0 0 0 0 0 2 919307
-0.001974 0.000302 0.119462 -0.025823 -0.301684 0.538176 -0.062500 1 0 0 0 0 0 2 920299
-0.001974 0.000302 0.119462 -0.025806 -0.301668 0.538170 -0.062500 1 0 0 0 0 0 2 921301
-0.001974 0.000302 0.119462 -0.025821 -0.301683 0.538176 -0.062500 1 0 0 0 0 0 2 922305
-0.001974 0.000302 0.119462 -0.025814 -0.301677 0.538163 -0.062500 1 0 0 0 0 0 2 923298
-0.001974 0.000302 0.119462 -0.025817 -0.301664 0.538175 -0.062500 1 0 0 0 0 0 2 924297
-0.001974 0.000302 0.119462 -0.025822 -0.301683 0.538177 -0.062500 1 0 0 0 0 0 2 925298
-0.001974 0.000302 0.119462 -0.025814 -0.301676 0.538163 -0.062500 1 0 0 0 0 0 2 926300
-0.001974 0.000302 0.119462 -0.025814 -0.301675 0.538182 -0.062500 1 0 0 0 0 0 2 927298
-0.001974 0.000302 0.119462 -0.025813 -0.301675 0.538164 -0.062500 1 0 0 0 0 0 2 928308
-0.001974 0.000302 0.119462 -0.025822 -0.301684 0.538175 -0.062500 1 0 0 0 0 0 2 929298
-0.001974 0.000302 0.119462 -0.025806 -0.301668 0.538170 -0.062500 1 0 0 0 0 0 2 930280
-0.001974 0.000302 0.119462 -0.025821 -0.301683 0.538176 -0.062500 1 0 0 0 0 0 2 931294
-0.001974 0.000302 0.119462 -0.025826 -0.301674 0.538170 -0.062500 1 0 0 0 0 0 2 932280
-0.001974 0.000302 0.119462 -0.025806 -0.301666 0.538169 -0.062500 1 0 0 0 0 0 2 933218
-0.001974 0.000302 0.119462 -0.025821 -0.301683 0.538176 -0.062500 1 0 0 0 0 0 2 934226
-0.001974 0.000302 0.119462 -0.025814 -0.301676 0.538163 -0.062500 1 0 0 0 0 0 2 935216
-0.001974 0.000302 0.119462 -0.025814 -0.301675 0.538182 -0.062500 1 0 0 0 0 0 2 936225
-0.001974 0.000302 0.119462 -0.025825 -0.301673 0.538170 -0.062500 1 0 0 0 0 0 2 937216
-0.001974 0.000302 0.119462 -0.025811 -0.301687 0.538170 -0.062500 1 0 0 0 0 0 2 938225
-0.001974 0.000302 0.119462 -0.025817 -0.301665 0.538176 -0.062500 1 0 0 0 0 0 2 939215
-0.001974 0.000302 0.119462 -0.025822 -0.301683 0.538177 -0.062500 1 0 0 0 0 0 2 940200
-0.001974 0.000302 0.119462 -0.025814 -0.301676 0.538164 -0.062500 1 0 0 0 0 0 2 941225
-0.001974 0.000302 0.119462 -0.025814 -0.301676 0.538182 -0.062500 1 0 0 0 0 0 2 942215
-0.001974 0.000302 0.119462 -0.025813 -0.301676 0.538164 -0.062500 1 0 0 0 0 0 2 943225
-0.001974 0.000302 0.119462 -0.025825 -0.301673 0.538168 -0.062500 1 0 0 0 0 0 2 944234
-0.001974 0.000302 0.119462 -0.025815 -0.301675 0.538183 -0.062500 1 0 0 0 0 0 2 945232
-0.001974 0.000302 0.119462 -0.025813 -0.301675 0.538164 -0.062500 1 0 0 0 0 0 2 946235
-0.001974 0.000302 0.119462 -0.025822 -0.301684 0.538175 -0.062500 1 0 0 0 0 0 2 947244
-0.001974 0.000302 0.119462 -0.025806 -0.301668 0.538170 -0.062500 1 0 0 0 0 0 2 948227
-0.001974 0.000302 0.119462 -0.025821 -0.301683 0.538176 -0.062500 1 0 0 0 0 0 2 949227
-0.001974 0.000302 0.119462 -0.025814 -0.301676 0.538163 -0.062500 1 0 0 0 0 0 2 950223
-0.001974 0.000302 0.119462 -0.025813 -0.301676 0.538182 -0.062500 1 0 0 0 0 0 2 951236
-0.001974 0.000302 0.119462 -0.025825 -0.301673 0.538171 -0.062500 1 0 0 0 0 0 2 952221
-0.001974 0.000302 0.119462 -0.025814 -0.301675 0.538163 -0.062500 1 0 0 0 0 0 2 953237
-0.001974 0.000302 0.119462 -0.025814 -0.301675 0.538182 -0.062500 1 0 0 0 0 0 2 954228
-0.001974 0.000302 0.119462 -0.025825 -0.301672 0.538170 -0.062500 1 0 0 0 0 0 2 955233
-0.001974 0.000302 0.119462 -0.025811 -0.301687 0.538170 -0.062500 1 0 0 0 0 0 2 956232
-0.001974 0.000302 0.119462 -0.025817 -0.301665 0.538176 -0.062500 1 0 0 0 0 0 2 957229
-0.001974 0.000302 0.119462 -0.025810 -0.301686 0.538170 -0.062500 1 0 0 0 0 0 2 958229
-0.001974 0.000302 0.119462 -0.025825 -0.301674 0.538169 -0.062500 1 0 0 0 0 0 2 959229
-0.001974 0.000302 0.119462 -0.025815 -0.301675 0.538183 -0.062500 1 0 0 0 0 0 2 960223
-0.001974 0.000302 0.119462 -0.025813 -0.301675 0.538164 -0.062500 1 0 0 0 0 0 2 961235
-0.001974 0.000302 0.119462 -0.025822 -0.301684 0.538175 -0.062500 1 0 0 0 0 0 2 962230
-0.001974 0.000302 0.119462 -0.025806 -0.301668 0.538170 -0.062500 1 0 0 0 0 0 2 963235
-0.001974 0.000302 0.119462 -0.025824 -0.301672 0.538169 -0.062500 1 0 0 0 0 0 2 964227
-0.001974 0.000302 0.119462 -0.025823 -0.301684 0.538176 -0.062500 1 0 0 0 0 0 2 965232
-0.001974 0.000302 0.119462 -0.025806 -0.301668 0.538170 -0.062500 1 0 0 0 0 0 2 966201
-0.001974 0.000302 0.119462 -0.025821 -0.301683 0.538176 -0.062500 1 0 0 0 0 0 2 967200
-0.001974 0.000302 0.119462 -0.025814 -0.301676 0.538163 -0.062500 1 0 0 0 0 0 2 968201
-0.001974 0.000302 0.119462 -0.025814 -0.301676 0.538182 -0.062500 1 0 0 0 0 0 2 969231
-0.001974 0.000302 0.119462 -0.025813 -0.301676 0.538164 -0.062500 1 0 0 0 0 0 2 970200
-0.001974 0.000302 0.119462 -0.025821 -0.301684 0.538175 -0.062500 1 0 0 0 0 0 2 971231
-0.001974 0.000302 0.119462 -0.025818 -0.301665 0.538177 -0.062500 1 0 0 0 0 0 2 972229
-0.001974 0.000302 0.119462 -0.025826 -0.301671 0.538170 -0.062500 1 0 0 0 0 0 2 973231
-0.001974 0.000302 0.119462 -0.025811 -0.301686 0.538170 -0.062500 1 0 0 0 0 0 2 974232
-0.001974 0.000302 0.119462 -0.025817 -0.301665 0.538176 -0.062500 1 0 0 0 0 0 2 975232
-0.001974 0.000302 0.119462 -0.025810 -0.301686 0.538170 -0.062500 1 0 0 0 0 0 2 976229
-0.001961 0.000315 0.119473 -0.203911 -0.492630 0.388451 -0.062500 1 0 0 0 0 0 2 977232
-0.001955 0.000322 0.119476 -0.145301 -0.428445 0.461785 -0.062500 1 0 0 0 0 0 2 978231
-0.001952 0.000326 0.119478 -0.100513 -0.380419 0.499656 -0.062500 1 0 0 0 0 0 2 979230
-0.001950 0.000327 0.119478 -0.076357 -0.354832 0.514012 -0.062500 1 0 0 0 0 0 2 980231
-0.001949 0.000328 0.119478 -0.064008 -0.341909 0.519101 -0.062500 1 0 0 0 0 0 2 981201
-0.001949 0.000329 0.119478 -0.057786 -0.335407 0.520882 -0.062500 1 0 0 0 0 0 2 982201
-0.001949 0.000329 0.119478 -0.054659 -0.332175 0.521496 -0.062500 1 0 0 0 0 0 2 983228
-0.001949 0.000329 0.119478 -0.053076 -0.330560 0.521707 -0.062500 1 0 0 0 0 0 2 984201
-0.001949 0.000329 0.119478 -0.052296 -0.329744 0.521778 -0.062500 1 0 0 0 0 0 2 985223
-0.001949 0.000329 0.119478 -0.051915 -0.329344 0.521804 -0.062500 1 0 0 0 0 0 2 986228
-0.001949 0.000329 0.119478 -0.051713 -0.329131 0.521817 -0.062500 1 0 0 0 0 0 2 987230
-0.001948 0.000329 0.119478 -0.051607 -0.329035 0.521820 -0.062500 1 0 0 0 0 0 2 988223
-0.001948 0.000329 0.119478 -0.051560 -0.328987 0.521814 -0.062500 1 0 0 0 0 0 2 989230
-0.001948 0.000329 0.119478 -0.051541 -0.328967 0.521827 -0.062500 1 0 0 0 0 0 2 990233
-0.001948 0.000329 0.119478 -0.051523 -0.328949 0.521822 -0.062500 1 0 0 0 0 0 2 991229
-0.001948 0.000329 0.119478 -0.051522 -0.328948 0.521822 -0.062500 1 0 0 0 0 0 2 992228
-0.001948 0.000329 0.119478 -0.051518 -0.328928 0.521822 -0.062500 1 0 0 0 0 0 2 993231
-0.001948 0.000329 0.119478 -0.051518 -0.328926 0.521822 -0.062500 1 0 0 0 0 0 2 994230
-0.001948 0.000329 0.119478 -0.051511 -0.328948 0.521816 -0.062500 1 0 0 0 0 0 2 995230
-0.001948 0.000329 0.119478 -0.051517 -0.328928 0.521821 -0.062500 1 0 0 0 0 0 2 996230
-0.001948 0.000329 0.119478 -0.051502 -0.328940 0.521822 -0.062500 1 0 0 0 0 0 2 997217
-0.001954 0.000347 0.119468 0.022038 -0.580642 0.670667 -0.062500 1 0 0 0 0 0 2 998217
-0.001956 0.000356 0.119464 -0.001541 -0.496236 0.597866 -0.062500 1 0 0 0 0 0 2 999223
-0.001958 0.000360 0.119463 -0.020023 -0.432968 0.560177 -0.062500 1 0 0 0 0 0 3 215
-0.001959 0.000363 0.119462 -0.030162 -0.399175 0.545884 -0.062500 1 0 0 0 0 0 3 1224
-0.001959 0.000364 0.119462 -0.035394 -0.382087 0.540809 -0.062500 1 0 0 0 0 0 3 2214
-0.001959 0.000364 0.119462 -0.038047 -0.373509 0.539029 -0.062500 1 0 0 0 0 0 3 3224
-0.001959 0.000365 0.119462 -0.039406 -0.369211 0.538411 -0.062500 1 0 0 0 0 0 3 4214
-0.001959 0.000365 0.119462 -0.040083 -0.367068 0.538204 -0.062500 1 0 0 0 0 0 3 5223
-0.001959 0.000365 0.119462 -0.040422 -0.365997 0.538129 -0.062500 1 0 0 0 0 0 3 6212
-0.001959 0.000365 0.119462 -0.040591 -0.365445 0.538111 -0.062500 1 0 0 0 0 0 3 7208
-0.001959 0.000365 0.119462 -0.040670 -0.365185 0.538093 -0.062500 1 0 0 0 0 0 3 8223
-0.001959 0.000365 0.119462 -0.040721 -0.365054 0.538090 -0.062500 1 0 0 0 0 0 3 9214
-0.001959 0.000365 0.119462 -0.040745 -0.364978 0.538089 -0.062500 1 0 0 0 0 0 3 10236
-0.001959 0.000365 0.119462 -0.040754 -0.364950 0.538095 -0.062500 1 0 0 0 0 0 3 11229
-0.001959 0.000365 0.119462 -0.040758 -0.364938 0.538089 -0.062500 1 0 0 0 0 0 3 12219
-0.001959 0.000365 0.119462 -0.040753 -0.364917 0.538088 -0.062500 1 0 0 0 0 0 3 13228
-0.001959 0.000365 0.119462 -0.040764 -0.364912 0.538094 -0.062500 1 0 0 0 0 0 3 14223
-0.001959 0.000365 0.119462 -0.040761 -0.364923 0.538082 -0.062500 1 0 0 0 0 0 3 15228
-0.001959 0.000365 0.119462 -0.040765 -0.364913 0.538093 -0.062500 1 0 0 0 0 0 3 16353
-0.001959 0.000365 0.119462 -0.040766 -0.364912 0.538095 -0.062500 1 0 0 0 0 0 3 17206
-0.001959 0.000365 0.119462 -0.040754 -0.364914 0.538089 -0.062500 1 0 0 0 0 0 3 18225
-0.001959 0.000365 0.119462 -0.040772 -0.364920 0.538087 -0.062500 1 0 0 0 0 0 3 19228
-0.001959 0.000365 0.119462 -0.040754 -0.364915 0.538088 -0.062500 1 0 0 0 0 0 3 20236
-0.001959 0.000365 0.119462 -0.040764 -0.364912 0.538094 -0.062500 1 0 0 0 0 0 3 21230
-0.001959 0.000365 0.119462 -0.040765 -0.364911 0.538095 -0.062500 1 0 0 0 0 0 3 22226
-0.001959 0.000365 0.119462 -0.040762 -0.364923 0.538082 -0.062500 1 0 0 0 0 0 3 23237
-0.001959 0.000365 0.119462 -0.040762 -0.364925 0.538100 -0.062500 1 0 0 0 0 0 3 24236
-0.001959 0.000365 0.119462 -0.040753 -0.364916 0.538089 -0.062500 1 0 0 0 0 0 3 25234
-0.001959 0.000365 0.119462 -0.040764 -0.364913 0.538095 -0.062500 1 0 0 0 0 0 3 26229
-0.001959 0.000365 0.119462 -0.040753 -0.364915 0.538089 -0.062500 1 0 0 0 0 0 3 27230
-0.001959 0.000365 0.119462 -0.040763 -0.364912 0.538095 -0.062500 1 0 0 0 0 0 3 28229
-0.001959 0.000365 0.119462 -0.040773 -0.364921 0.538089 -0.062500 1 0 0 0 0 0 3 29231
-0.001959 0.000365 0.119462 -0.040754 -0.364916 0.538088 -0.062500 1 0 0 0 0 0 3 30227
-0.001959 0.000365 0.119462 -0.040764 -0.364912 0.538095 -0.062500 1 0 0 0 0 0 3 31229
-0.001959 0.000365 0.119462 -0.040761 -0.364924 0.538082 -0.062500 1 0 0 0 0 0 3 32227
-0.001959 0.000365 0.119462 -0.040765 -0.364913 0.538094 -0.062500 1 0 0 0 0 0 3 33231
-0.001959 0.000365 0.119462 -0.040765 -0.364912 0.538095 -0.062500 1 0 0 0 0 0 3 34230
-0.001959 0.000365 0.119462 -0.040761 -0.364924 0.538082 -0.062500 1 0 0 0 0 0 3 35229
-0.001959 0.000365 0.119462 -0.040765 -0.364913 0.538093 -0.062500 1 0 0 0 0 0 3 36227
-0.001959 0.000365 0.119462 -0.040765 -0.364912 0.538095 -0.062500 1 0 0 0 0 0 3 37230
-0.001959 0.000365 0.119462 -0.040753 -0.364915 0.538089 -0.062500 1 0 0 0 0 0 3 38228
-0.001959 0.000365 0.119462 -0.040764 -0.364912 0.538095 -0.062500 1 0 0 0 0 0 3 39228
-0.001959 0.000365 0.119462 -0.040761 -0.364923 0.538082 -0.062500 1 0 0 0 0 0 3 40224
-0.001964 0.000383 0.119451 0.032743 -0.616491 0.687065 -0.062500 1 0 0 0 0 0 3 41232
-0.001967 0.000392 0.119448 0.009189 -0.532154 0.614189 -0.062500 1 0 0 0 0 0 3 42229
-0.001969 0.000396 0.119446 -0.009277 -0.468902 0.576484 -0.062500 1 0 0 0 0 0 3 43228
-0.001969 0.000399 0.119446 -0.019414 -0.435144 0.562175 -0.062500 1 0 0 0 0 0 3 44228
-0.001970 0.000400 0.119446 -0.024638 -0.418045 0.557090 -0.062500 1 0 0 0 0 0 3 45230
-0.001970 0.000400 0.119446 -0.027315 -0.409463 0.555318 -0.062500 1 0 0 0 0 0 3 46228
-0.001970 0.000401 0.119446 -0.028660 -0.405179 0.554700 -0.062500 1 0 0 0 0 0 3 47228
-0.001970 0.000401 0.119446 -0.029339 -0.403026 0.554485 -0.062500 1 0 0 0 0 0 3 48226
-0.001970 0.000401 0.119446 -0.029678 -0.401954 0.554409 -0.062500 1 0 0 0 0 0 3 49230
-0.001970 0.000401 0.119446 -0.029840 -0.401426 0.554383 -0.062500 1 0 0 0 0 0 3 50226
-0.001970 0.000401 0.119446 -0.029934 -0.401154 0.554384 -0.062500 1 0 0 0 0 0 3 51217
-0.001970 0.000401 0.119446 -0.029978 -0.401013 0.554370 -0.062500 1 0 0 0 0 0 3 52230
-0.001970 0.000401 0.119446 -0.029998 -0.400948 0.554374 -0.062500 1 0 0 0 0 0 3 53235
-0.001970 0.000401 0.119446 -0.029994 -0.400924 0.554374 -0.062500 1 0 0 0 0 0 3 54226
-0.001970 0.000401 0.119446 -0.030004 -0.400889 0.554374 -0.062500 1 0 0 0 0 0 3 55228
-0.001975 0.000419 0.119435 0.043438 -0.652333 0.703470 -0.062500 1 0 0 0 0 0 3 56227
-0.001978 0.000428 0.119431 0.019909 -0.568045 0.630538 -0.062500 1 0 0 0 0 0 3 57220
-0.001979 0.000432 0.119430 0.001456 -0.504827 0.592798 -0.062500 1 0 0 0 0 0 3 58229
-0.001980 0.000435 0.119430 -0.008676 -0.471085 0.578471 -0.062500 1 0 0 0 0 0 3 59226
-0.001980 0.000436 0.119429 -0.013910 -0.453991 0.573383 -0.062500 1 0 0 0 0 0 3 60227
-0.001981 0.000436 0.119429 -0.016563 -0.445417 0.571614 -0.062500 1 0 0 0 0 0 3 61228
-0.001981 0.000437 0.119429 -0.017905 -0.441136 0.570994 -0.062500 1 0 0 0 0 0 3 62227
-0.001981 0.000437 0.119429 -0.018595 -0.438982 0.570785 -0.062500 1 0 0 0 0 0 3 63221
-0.001981 0.000437 0.119429 -0.018935 -0.437910 0.570709 -0.062500 1 0 0 0 0 0 3 64222
-0.001981 0.000437 0.119429 -0.019092 -0.437362 0.570683 -0.062500 1 0 0 0 0 0 3 65214
-0.001981 0.000437 0.119429 -0.019193 -0.437096 0.570677 -0.062500 1 0 0 0 0 0 3 66220
-0.001986 0.000455 0.119419 0.054182 -0.688271 0.719891 -0.062500 1 0 0 0 0 0 3 67212
-0.001989 0.000464 0.119415 0.030647 -0.603984 0.646894 -0.062500 1 0 0 0 0 0 3 68222
-0.001990 0.000468 0.119414 0.012197 -0.540775 0.609125 -0.062500 1 0 0 0 0 0 3 69211
-0.002010 0.000475 0.119423 0.264761 -0.569332 0.455849 -0.062500 1 0 0 0 0 0 3 70222
-0.002019 0.000478 0.119426 0.170305 -0.531138 0.518828 -0.062500 1 0 0 0 0 0 3 71212
-0.002024 0.000480 0.119428 0.101568 -0.506882 0.552188 -0.062500 1 0 0 0 0 0 3 72220
-0.002026 0.000481 0.119428 0.065267 -0.494286 0.564901 -0.062500 1 0 0 0 0 0 3 73211
-0.002028 0.000481 0.119428 0.046975 -0.487953 0.569408 -0.062500 1 0 0 0 0 0 3 74212
-0.002028 0.000481 0.119428 0.037862 -0.484778 0.570974 -0.062500 1 0 0 0 0 0 3 75221
-0.002028 0.000482 0.119428 0.033307 -0.483205 0.571518 -0.062500 1 0 0 0 0 0 3 76226
-0.002029 0.000482 0.119428 0.031023 -0.482413 0.571712 -0.062500 1 0 0 0 0 0 3 77292
-0.002029 0.000482 0.119428 0.029891 -0.482013 0.571772 -0.062500 1 0 0 0 0 0 3 78302
-0.002029 0.000482 0.119428 0.029331 -0.481831 0.571790 -0.062500 1 0 0 0 0 0 3 79294
-0.002029 0.000482 0.119428 0.029043 -0.481728 0.571803 -0.062500 1 0 0 0 0 0 3 80297
-0.002029 0.000482 0.119428 0.028901 -0.481672 0.571814 -0.062500 1 0 0 0 0 0 3 81309
-0.002016 0.000495 0.119439 -0.149258 -0.672838 0.422405 -0.062500 1 0 0 0 0 0 3 82280
-0.002010 0.000502 0.119443 -0.090729 -0.608456 0.495581 -0.062500 1 0 0 0 0 0 3 83295
-0.002006 0.000505 0.119444 -0.045967 -0.560369 0.533385 -0.062500 1 0 0 0 0 0 3 84271
-0.002005 0.000507 0.119444 -0.021793 -0.534776 0.547698 -0.062500 1 0 0 0 0 0 3 85218
-0.002004 0.000508 0.119444 -0.009442 -0.521838 0.552778 -0.062500 1 0 0 0 0 0 3 86221
-0.002009 0.000526 0.119434 0.070140 -0.766502 0.704024 -0.062500 1 0 0 0 0 0 3 87222
-0.002011 0.000536 0.119430 0.049789 -0.679149 0.631523 -0.062500 1 0 0 0 0 0 3 88233
-0.002012 0.000540 0.119429 0.032934 -0.614395 0.593896 -0.062500 1 0 0 0 0 0 3 89215
-0.002013 0.000543 0.119428 0.023604 -0.579875 0.579619 -0.062500 1 0 0 0 0 0 3 90198
-0.002013 0.000544 0.119428 0.018762 -0.562376 0.574532 -0.062500 1 0 0 0 0 0 3 91226
-0.002014 0.000544 0.119428 0.016306 -0.553604 0.572775 -0.062500 1 0 0 0 0 0 3 92226
-0.002014 0.000545 0.119428 0.015054 -0.549216 0.572152 -0.062500 1 0 0 0 0 0 3 93228
-0.002014 0.000545 0.119428 0.014422 -0.547016 0.571947 -0.062500 1 0 0 0 0 0 3 94229
-0.002014 0.000545 0.119428 0.014111 -0.545916 0.571870 -0.062500 1 0 0 0 0 0 3 95227
-0.002014 0.000545 0.119428 0.013944 -0.545364 0.571850 -0.062500 1 0 0 0 0 0 3 96226
-0.002014 0.000545 0.119428 0.013869 -0.545084 0.571832 -0.062500 1 0 0 0 0 0 3 97227
-0.002014 0.000545 0.119428 0.013830 -0.544954 0.571821 -0.062500 1 0 0 0 0 0 3 98232
-0.002033 0.000549 0.119438 0.276616 -0.607268 0.433039 -0.062500 1 0 0 0 0 0 3 99230
-0.002042 0.000551 0.119442 0.187343 -0.586065 0.501020 -0.062500 1 0 0 0 0 0 3 100232
-0.002047 0.000553 0.119443 0.121240 -0.570367 0.536133 -0.062500 1 0 0 0 0 0 3 101221
-0.002049 0.000553 0.119443 0.086255 -0.562043 0.549437 -0.062500 1 0 0 0 0 0 3 102225
-0.002050 0.000553 0.119443 0.068641 -0.557850 0.554156 -0.062500 1 0 0 0 0 0 3 103226
-0.002051 0.000554 0.119443 0.059859 -0.555765 0.555796 -0.062500 1 0 0 0 0 0 3 104226
-0.002051 0.000554 0.119443 0.055471 -0.554714 0.556371 -0.062500 1 0 0 0 0 0 3 105227
-0.002051 0.000554 0.119443 0.053293 -0.554195 0.556577 -0.062500 1 0 0 0 0 0 3 106226
-0.002051 0.000554 0.119443 0.052194 -0.553935 0.556640 -0.062500 1 0 0 0 0 0 3 107216
-0.002051 0.000554 0.119443 0.051650 -0.553805 0.556664 -0.062500 1 0 0 0 0 0 3 108226
-0.002051 0.000554 0.119443 0.051373 -0.553739 0.556659 -0.062500 1 0 0 0 0 0 3 109229
-0.002051 0.000554 0.119443 0.051243 -0.553719 0.556669 -0.062500 1 0 0 0 0 0 3 110226
-0.002056 0.000572 0.119433 0.124453 -0.804688 0.706330 -0.062500 1 0 0 0 0 0 3 111226
-0.002059 0.000581 0.119429 0.101000 -0.720621 0.633124 -0.062500 1 0 0 0 0 0 3 112227
-0.002060 0.000585 0.119428 0.082566 -0.657535 0.595242 -0.062500 1 0 0 0 0 0 3 113227
-0.002061 0.000587 0.119427 0.072444 -0.623824 0.580862 -0.062500 1 0 0 0 0 0 3 114226
-0.002061 0.000588 0.119427 0.067204 -0.606747 0.575762 -0.062500 1 0 0 0 0 0 3 115228
-0.002062 0.000589 0.119427 0.064538 -0.598169 0.573974 -0.062500 1 0 0 0 0 0 3 116225
-0.002062 0.000589 0.119427 0.063199 -0.593870 0.573364 -0.062500 1 0 0 0 0 0 3 117286
-0.002062 0.000589 0.119427 0.062517 -0.591738 0.573145 -0.062500 1 0 0 0 0 0 3 118300
-0.002062 0.000590 0.119427 0.062187 -0.590661 0.573072 -0.062500 1 0 0 0 0 0 3 119280
-0.002062 0.000590 0.119427 0.062012 -0.590118 0.573045 -0.062500 1 0 0 0 0 0 3 120297
-0.002062 0.000590 0.119427 0.061920 -0.589857 0.573033 -0.062500 1 0 0 0 0 0 3 121282
-0.002062 0.000590 0.119427 0.061877 -0.589717 0.573036 -0.062500 1 0 0 0 0 0 3 122290
-0.002062 0.000590 0.119427 0.061845 -0.589649 0.573029 -0.062500 1 0 0 0 0 0 3 123295
-0.002062 0.000590 0.119427 0.061831 -0.589610 0.573027 -0.062500 1 0 0 0 0 0 3 124306
-0.002067 0.000608 0.119416 0.135072 -0.840457 0.722815 -0.062500 1 0 0 0 0 0 3 125294
-0.002070 0.000616 0.119413 0.111671 -0.756465 0.649540 -0.062500 1 0 0 0 0 0 3 126293
-0.002071 0.000621 0.119411 0.093279 -0.693402 0.611631 -0.062500 1 0 0 0 0 0 3 127292
-0.002072 0.000623 0.119411 0.083169 -0.659718 0.597239 -0.062500 1 0 0 0 0 0 3 128292
-0.002072 0.000624 0.119411 0.077925 -0.642626 0.592137 -0.062500 1 0 0 0 0 0 3 129298
-0.002072 0.000625 0.119411 0.075259 -0.634049 0.590346 -0.062500 1 0 0 0 0 0 3 130291
-0.002072 0.000625 0.119411 0.073915 -0.629771 0.589733 -0.062500 1 0 0 0 0 0 3 131293
-0.002073 0.000625 0.119411 0.073238 -0.627622 0.589513 -0.062500 1 0 0 0 0 0 3 132278
-0.002073 0.000625 0.119411 0.072908 -0.626543 0.589440 -0.062500 1 0 0 0 0 0 3 133291
-0.002073 0.000625 0.119411 0.072728 -0.626021 0.589412 -0.062500 1 0 0 0 0 0 3 134276
-0.002073 0.000625 0.119411 0.072637 -0.625730 0.589412 -0.062500 1 0 0 0 0 0 3 135287
-0.002073 0.000625 0.119411 0.072588 -0.625607 0.589397 -0.062500 1 0 0 0 0 0 3 136273
-0.002073 0.000625 0.119411 0.072575 -0.625534 0.589408 -0.062500 1 0 0 0 0 0 3 137217
-0.002073 0.000625 0.119411 0.072568 -0.625507 0.589396 -0.062500 1 0 0 0 0 0 3 138218
-0.002097 0.000648 0.119410 0.408724 -0.938686 0.600785 -0.062500 1 0 0 0 0 0 3 139209
-0.002109 0.000659 0.119409 0.295981 -0.833522 0.595356 -0.062500 1 0 0 0 0 0 3 140219
-0.002115 0.000665 0.119409 0.211464 -0.754781 0.592439 -0.062500 1 0 0 0 0 0 3 141219
-0.002118 0.000667 0.119409 0.166357 -0.712779 0.591307 -0.062500 1 0 0 0 0 0 3 142209
-0.002119 0.000669 0.119409 0.143516 -0.691537 0.590886 -0.062500 1 0 0 0 0 0 3 143217
-0.002120 0.000670 0.119409 0.132064 -0.680869 0.590748 -0.062500 1 0 0 0 0 0 3 144208
-0.002120 0.000670 0.119409 0.126336 -0.675553 0.590691 -0.062500 1 0 0 0 0 0 3 145209
-0.002120 0.000670 0.119409 0.123468 -0.672885 0.590677 -0.062500 1 0 0 0 0 0 3 146218
-0.002121 0.000670 0.119409 0.122038 -0.671546 0.590664 -0.062500 1 0 0 0 0 0 3 147211
-0.002121 0.000670 0.119409 0.121321 -0.670886 0.590667 -0.062500 1 0 0 0 0 0 3 148221
-0.002121 0.000670 0.119409 0.120957 -0.670539 0.590670 -0.062500 1 0 0 0 0 0 3 149216
-0.002121 0.000670 0.119409 0.120783 -0.670377 0.590664 -0.062500 1 0 0 0 0 0 3 150218
-0.002121 0.000670 0.119409 0.120686 -0.670294 0.590668 -0.062500 1 0 0 0 0 0 3 151215
-0.002121 0.000670 0.119409 0.120649 -0.670261 0.590667 -0.062500 1 0 0 0 0 0 3 152217
-0.002121 0.000670 0.119409 0.120629 -0.670235 0.590659 -0.062500 1 0 0 0 0 0 3 153219
-0.002121 0.000670 0.119409 0.120625 -0.670221 0.590672 -0.062500 1 0 0 0 0 0 3 154217
-0.002121 0.000670 0.119409 0.120602 -0.670214 0.590666 -0.062500 1 0 0 0 0 0 3 155228
-0.002121 0.000670 0.119409 0.120603 -0.670226 0.590672 -0.062500 1 0 0 0 0 0 3 156203
-0.002121 0.000670 0.119409 0.120599 -0.670216 0.590666 -0.062500 1 0 0 0 0 0 3 157225
-0.002121 0.000670 0.119409 0.120599 -0.670215 0.590665 -0.062500 1 0 0 0 0 0 3 158354
-0.002121 0.000670 0.119409 0.120598 -0.670215 0.590665 -0.062500 1 0 0 0 0 0 3 159218
-0.002121 0.000670 0.119409 0.120598 -0.670215 0.590665 -0.062500 1 0 0 0 0 0 3 160225
-0.002121 0.000670 0.119409 0.120619 -0.670209 0.590666 -0.062500 1 0 0 0 0 0 3 161227
-0.002121 0.000670 0.119409 0.120601 -0.670214 0.590665 -0.062500 1 0 0 0 0 0 3 162224
-0.002121 0.000670 0.119409 0.120599 -0.670214 0.590665 -0.062500 1 0 0 0 0 0 3 163225
-0.002121 0.000670 0.119409 0.120599 -0.670214 0.590665 -0.062500 1 0 0 0 0 0 3 164226
-0.002121 0.000670 0.119409 0.120599 -0.670214 0.590665 -0.062500 1 0 0 0 0 0 3 165228
-0.002121 0.000670 0.119409 0.120607 -0.670206 0.590672 -0.062500 1 0 0 0 0 0 3 166228
-0.002121 0.000670 0.119409 0.120599 -0.670213 0.590666 -0.062500 1 0 0 0 0 0 3 167198
-0.002121 0.000670 0.119409 0.120599 -0.670214 0.590665 -0.062500 1 0 0 0 0 0 3 168224
-0.002121 0.000670 0.119409 0.120611 -0.670217 0.590659 -0.062500 1 0 0 0 0 0 3 169223
-0.002121 0.000670 0.119409 0.120603 -0.670226 0.590671 -0.062500 1 0 0 0 0 0 3 170223
-0.002126 0.000688 0.119399 0.193706 -0.920794 0.740756 -0.062500 1 0 0 0 0 0 3 171224
-0.002129 0.000697 0.119395 0.170397 -0.836948 0.667338 -0.062500 1 0 0 0 0 0 3 172224
-0.002130 0.000702 0.119394 0.152042 -0.773959 0.629344 -0.062500 1 0 0 0 0 0 3 173225
-0.002131 0.000704 0.119393 0.141929 -0.740293 0.614927 -0.062500 1 0 0 0 0 0 3 174346
-0.002131 0.000705 0.119393 0.136689 -0.723214 0.609803 -0.062500 1 0 0 0 0 0 3 175319
-0.002131 0.000706 0.119393 0.134019 -0.714664 0.608020 -0.062500 1 0 0 0 0 0 3 176349
-0.002131 0.000706 0.119393 0.132681 -0.710372 0.607404 -0.062500 1 0 0 0 0 0 3 177226
-0.002131 0.000706 0.119393 0.132004 -0.708222 0.607181 -0.062500 1 0 0 0 0 0 3 178328
-0.002131 0.000706 0.119393 0.131663 -0.707141 0.607112 -0.062500 1 0 0 0 0 0 3 179349
-0.002131 0.000706 0.119393 0.131501 -0.706612 0.607085 -0.062500 1 0 0 0 0 0 3 180349
-0.002131 0.000706 0.119393 0.131396 -0.706337 0.607072 -0.062500 1 0 0 0 0 0 3 181335
-0.002131 0.000706 0.119393 0.131366 -0.706210 0.607075 -0.062500 1 0 0 0 0 0 3 182319
-0.002131 0.000706 0.119393 0.131336 -0.706144 0.607068 -0.062500 1 0 0 0 0 0 3 183319
-0.002131 0.000706 0.119393 0.131323 -0.706106 0.607066 -0.062500 1 0 0 0 0 0 3 184347
-0.002131 0.000706 0.119393 0.131318 -0.706092 0.607079 -0.062500 1 0 0 0 0 0 3 185320
-0.002131 0.000706 0.119393 0.131327 -0.706083 0.607067 -0.062500 1 0 0 0 0 0 3 186224
-0.002131 0.000706 0.119393 0.131316 -0.706080 0.607073 -0.062500 1 0 0 0 0 0 3 187325
-0.002131 0.000706 0.119393 0.131315 -0.706080 0.607073 -0.062500 1 0 0 0 0 0 3 188347
-0.002131 0.000706 0.119393 0.131311 -0.706069 0.607066 -0.062500 1 0 0 0 0 0 3 189212
-0.002131 0.000706 0.119393 0.131314 -0.706079 0.607072 -0.062500 1 0 0 0 0 0 3 190222
-0.002131 0.000706 0.119393 0.131314 -0.706080 0.607073 -0.062500 1 0 0 0 0 0 3 191342
-0.002131 0.000706 0.119393 0.131310 -0.706069 0.607066 -0.062500 1 0 0 0 0 0 3 192224
-0.002131 0.000706 0.119393 0.131321 -0.706070 0.607079 -0.062500 1 0 0 0 0 0 3 193352
-0.002131 0.000706 0.119393 0.131327 -0.706082 0.607068 -0.062500 1 0 0 0 0 0 3 194223
-0.002131 0.000706 0.119393 0.131312 -0.706069 0.607066 -0.062500 1 0 0 0 0 0 3 195326
-0.002131 0.000706 0.119393 0.131314 -0.706079 0.607072 -0.062500 1 0 0 0 0 0 3 196347
-0.002131 0.000706 0.119393 0.131314 -0.706080 0.607073 -0.062500 1 0 0 0 0 0 3 197350
-0.002131 0.000706 0.119393 0.131319 -0.706060 0.607073 -0.062500 1 0 0 0 0 0 3 198349
-0.002131 0.000706 0.119393 0.131315 -0.706078 0.607073 -0.062500 1 0 0 0 0 0 3 199319
-0.002131 0.000706 0.119393 0.131311 -0.706068 0.607066 -0.062500 1 0 0 0 0 0 3 200348
-0.002131 0.000706 0.119393 0.131313 -0.706079 0.607073 -0.062500 1 0 0 0 0 0 3 201343
-0.002131 0.000706 0.119393 0.131326 -0.706083 0.607067 -0.062500 1 0 0 0 0 0 3 202336
-0.002137 0.000724 0.119382 0.204372 -0.956510 0.757280 -0.062500 1 0 0 0 0 0 3 203217
-0.002139 0.000733 0.119378 0.181085 -0.872731 0.683807 -0.062500 1 0 0 0 0 0 3 204207
-0.002141 0.000737 0.119377 0.162742 -0.809779 0.645779 -0.062500 1 0 0 0 0 0 3 205342
-0.002141 0.000740 0.119377 0.152635 -0.776129 0.631344 -0.062500 1 0 0 0 0 0 3 206208
-0.002142 0.000741 0.119377 0.147401 -0.759069 0.626218 -0.062500 1 0 0 0 0 0 3 207342
-0.002142 0.000741 0.119377 0.144737 -0.750503 0.624451 -0.062500 1 0 0 0 0 0 3 208341
-0.002142 0.000742 0.119377 0.143389 -0.746208 0.623821 -0.062500 1 0 0 0 0 0 3 209334
-0.002142 0.000742 0.119377 0.142715 -0.744070 0.623602 -0.062500 1 0 0 0 0 0 3 210341
-0.002142 0.000742 0.119377 0.142365 -0.742999 0.623527 -0.062500 1 0 0 0 0 0 3 211332
-0.002142 0.000742 0.119377 0.142207 -0.742452 0.623499 -0.062500 1 0 0 0 0 0 3 212341
-0.002142 0.000742 0.119377 0.142106 -0.742187 0.623492 -0.062500 1 0 0 0 0 0 3 213335
-0.002142 0.000742 0.119377 0.142073 -0.742049 0.623489 -0.062500 1 0 0 0 0 0 3 214355
-0.002142 0.000742 0.119377 0.142046 -0.741993 0.623488 -0.062500 1 0 0 0 0 0 3 215222
-0.002142 0.000742 0.119377 0.142033 -0.741957 0.623487 -0.062500 1 0 0 0 0 0 3 216229
-0.002142 0.000742 0.119377 0.142038 -0.741934 0.623487 -0.062500 1 0 0 0 0 0 3 217347
-0.002142 0.000742 0.119377 0.142026 -0.741930 0.623493 -0.062500 1 0 0 0 0 0 3 218332
-0.002142 0.000742 0.119377 0.142022 -0.741919 0.623487 -0.062500 1 0 0 0 0 0 3 219330
-0.002142 0.000742 0.119377 0.142021 -0.741917 0.623487 -0.062500 1 0 0 0 0 0 3 220342
-0.002142 0.000742 0.119377 0.142021 -0.741917 0.623486 -0.062500 1 0 0 0 0 0 3 221348
-0.002142 0.000742 0.119377 0.142024 -0.741929 0.623493 -0.062500 1 0 0 0 0 0 3 222343
-0.002142 0.000742 0.119377 0.142021 -0.741919 0.623487 -0.062500 1 0 0 0 0 0 3 223345
-0.002142 0.000742 0.119377 0.142029 -0.741909 0.623493 -0.062500 1 0 0 0 0 0 3 224341
-0.002142 0.000742 0.119377 0.142034 -0.741919 0.623481 -0.062500 1 0 0 0 0 0 3 225349
-0.002147 0.000760 0.119366 0.215037 -0.992220 0.773824 -0.062500 1 0 0 0 0 0 3 226318
-0.002150 0.000769 0.119362 0.191773 -0.908511 0.700277 -0.062500 1 0 0 0 0 0 3 227318
-0.002151 0.000773 0.119361 0.173439 -0.845584 0.662226 -0.062500 1 0 0 0 0 0 3 228346
-0.002152 0.000775 0.119360 0.163340 -0.811962 0.647781 -0.062500 1 0 0 0 0 0 3 229319
-0.002152 0.000777 0.119360 0.158105 -0.794899 0.642660 -0.062500 1 0 0 0 0 0 3 230348
-0.002153 0.000777 0.119360 0.155443 -0.786336 0.640869 -0.062500 1 0 0 0 0 0 3 231348
-0.002153 0.000777 0.119360 0.154091 -0.782030 0.640248 -0.062500 1 0 0 0 0 0 3 232226
-0.002153 0.000778 0.119360 0.153417 -0.779891 0.640029 -0.062500 1 0 0 0 0 0 3 233330
-0.002153 0.000778 0.119360 0.153070 -0.778832 0.639960 -0.062500 1 0 0 0 0 0 3 234334
-0.002153 0.000778 0.119360 0.152901 -0.778283 0.639939 -0.062500 1 0 0 0 0 0 3 235348
-0.002153 0.000778 0.119360 0.152810 -0.778021 0.639927 -0.062500 1 0 0 0 0 0 3 236347
-0.002153 0.000778 0.119360 0.152775 -0.777873 0.639917 -0.062500 1 0 0 0 0 0 3 237348
-0.002153 0.000778 0.119360 0.152747 -0.777815 0.639914 -0.062500 1 0 0 0 0 0 3 238347
-0.002153 0.000778 0.119360 0.152746 -0.777781 0.639927 -0.062500 1 0 0 0 0 0 3 239347
-0.002153 0.000778 0.119360 0.152744 -0.777768 0.639922 -0.062500 1 0 0 0 0 0 3 240347
-0.002153 0.000778 0.119360 0.152729 -0.777753 0.639921 -0.062500 1 0 0 0 0 0 3 241347
-0.002153 0.000778 0.119360 0.152727 -0.777752 0.639921 -0.062500 1 0 0 0 0 0 3 242346
-0.002153 0.000778 0.119360 0.152727 -0.777752 0.639921 -0.062500 1 0 0 0 0 0 3 243318
-0.002153 0.000778 0.119360 0.152739 -0.777755 0.639914 -0.062500 1 0 0 0 0 0 3 244347
-0.002153 0.000778 0.119360 0.152729 -0.777753 0.639920 -0.062500 1 0 0 0 0 0 3 245349
-0.002153 0.000778 0.119360 0.152727 -0.777753 0.639921 -0.062500 1 0 0 0 0 0 3 246335
-0.002153 0.000778 0.119360 0.152724 -0.777741 0.639914 -0.062500 1 0 0 0 0 0 3 247348
-0.002153 0.000778 0.119360 0.152726 -0.777751 0.639920 -0.062500 1 0 0 0 0 0 3 248347
-0.002153 0.000778 0.119360 0.152726 -0.777753 0.639920 -0.062500 1 0 0 0 0 0 3 249349
-0.002153 0.000778 0.119360 0.152735 -0.777744 0.639927 -0.062500 1 0 0 0 0 0 3 250347
-0.002153 0.000778 0.119360 0.152728 -0.777752 0.639922 -0.062500 1 0 0 0 0 0 3 251346
-0.002153 0.000778 0.119360 0.152736 -0.777744 0.639908 -0.062500 1 0 0 0 0 0 3 252347
-0.002153 0.000778 0.119360 0.152728 -0.777752 0.639919 -0.062500 1 0 0 0 0 0 3 253317
-0.002153 0.000778 0.119360 0.152727 -0.777753 0.639920 -0.062500 1 0 0 0 0 0 3 254316
-0.002153 0.000778 0.119360 0.152727 -0.777753 0.639920 -0.062500 1 0 0 0 0 0 3 255344
-0.002153 0.000778 0.119360 0.152735 -0.777744 0.639927 -0.062500 1 0 0 0 0 0 3 256334
-0.002153 0.000778 0.119360 0.152724 -0.777740 0.639915 -0.062500 1 0 0 0 0 0 3 257346
-0.002153 0.000778 0.119360 0.152726 -0.777751 0.639920 -0.062500 1 0 0 0 0 0 3 258343
-0.002153 0.000778 0.119360 0.152726 -0.777752 0.639921 -0.062500 1 0 0 0 0 0 3 259343
-0.002153 0.000778 0.119360 0.152739 -0.777756 0.639914 -0.062500 1 0 0 0 0 0 3 260317
-0.002153 0.000778 0.119360 0.152728 -0.777754 0.639920 -0.062500 1 0 0 0 0 0 3 261347
-0.002153 0.000778 0.119360 0.152732 -0.777733 0.639920 -0.062500 1 0 0 0 0 0 3 262337
-0.002153 0.000778 0.119360 0.152727 -0.777750 0.639920 -0.062500 1 0 0 0 0 0 3 263317
-0.002153 0.000778 0.119360 0.152727 -0.777752 0.639920 -0.062500 1 0 0 0 0 0 3 264344
-0.002153 0.000778 0.119360 0.152727 -0.777753 0.639921 -0.062500 1 0 0 0 0 0 3 265347
-0.002153 0.000778 0.119360 0.152726 -0.777753 0.639921 -0.062500 1 0 0 0 0 0 3 266344
-0.002153 0.000778 0.119360 0.152723 -0.777742 0.639914 -0.062500 1 0 0 0 0 0 3 267333
-0.002158 0.000796 0.119349 0.225702 -1.027908 0.790389 -0.062500 1 0 0 0 0 0 3 268332
-0.002161 0.000805 0.119346 0.202465 -0.944268 0.716768 -0.062500 1 0 0 0 0 0 3 269340
-0.002162 0.000809 0.119344 0.184124 -0.881383 0.678681 -0.062500 1 0 0 0 0 0 3 270330
-0.002163 0.000811 0.119344 0.174045 -0.847760 0.664231 -0.062500 1 0 0 0 0 0 3 271339
-0.002163 0.000812 0.119344 0.168814 -0.830703 0.659102 -0.062500 1 0 0 0 0 0 3 272330
-0.002163 0.000813 0.119344 0.166141 -0.822139 0.657313 -0.062500 1 0 0 0 0 0 3 273339
-0.002163 0.000813 0.119344 0.164784 -0.817855 0.656690 -0.062500 1 0 0 0 0 0 3 274339
-0.002163 0.000813 0.119344 0.164117 -0.815711 0.656476 -0.062500 1 0 0 0 0 0 3 275337
-0.002163 0.000813 0.119344 0.163768 -0.814640 0.656401 -0.062500 1 0 0 0 0 0 3 276330
-0.002163 0.000814 0.119344 0.163602 -0.814102 0.656386 -0.062500 1 0 0 0 0 0 3 277339
-0.002163 0.000814 0.119344 0.163520 -0.813832 0.656360 -0.062500 1 0 0 0 0 0 3 278330
-0.002163 0.000814 0.119344 0.163477 -0.813692 0.656362 -0.062500 1 0 0 0 0 0 3 279324
-0.002163 0.000814 0.119344 0.163449 -0.813635 0.656361 -0.062500 1 0 0 0 0 0 3 280337
-0.002163 0.000814 0.119344 0.163445 -0.813589 0.656367 -0.062500 1 0 0 0 0 0 3 281342
-0.002163 0.000814 0.119344 0.163430 -0.813572 0.656367 -0.062500 1 0 0 0 0 0 3 282345
-0.002163 0.000814 0.119344 0.163428 -0.813570 0.656368 -0.062500 1 0 0 0 0 0 3 283337
-0.002163 0.000814 0.119344 0.163440 -0.813574 0.656361 -0.062500 1 0 0 0 0 0 3 284329
-0.002163 0.000814 0.119344 0.163427 -0.813560 0.656360 -0.062500 1 0 0 0 0 0 3 285338
-0.002163 0.000814 0.119344 0.163428 -0.813570 0.656367 -0.062500 1 0 0 0 0 0 3 286349
-0.002163 0.000814 0.119344 0.163425 -0.813560 0.656361 -0.062500 1 0 0 0 0 0 3 287335
-0.002163 0.000814 0.119344 0.163424 -0.813559 0.656360 -0.062500 1 0 0 0 0 0 3 288351
-0.002163 0.000814 0.119344 0.163428 -0.813570 0.656367 -0.062500 1 0 0 0 0 0 3 289347
-0.002163 0.000814 0.119344 0.163424 -0.813560 0.656360 -0.062500 1 0 0 0 0 0 3 290347
-0.002163 0.000814 0.119344 0.163427 -0.813571 0.656367 -0.062500 1 0 0 0 0 0 3 291337
-0.002163 0.000814 0.119344 0.163424 -0.813561 0.656360 -0.062500 1 0 0 0 0 0 3 292345
-0.002163 0.000814 0.119344 0.163444 -0.813554 0.656360 -0.062500 1 0 0 0 0 0 3 293348
-0.002163 0.000814 0.119344 0.163430 -0.813570 0.656367 -0.062500 1 0 0 0 0 0 3 294346
-0.002163 0.000814 0.119344 0.163425 -0.813561 0.656360 -0.062500 1 0 0 0 0 0 3 295343
-0.002163 0.000814 0.119344 0.163424 -0.813559 0.656360 -0.062500 1 0 0 0 0 0 3 296346
-0.002163 0.000814 0.119344 0.163427 -0.813571 0.656366 -0.062500 1 0 0 0 0 0 3 297318
-0.002169 0.000831 0.119333 0.236346 -1.063589 0.806947 -0.062500 1 0 0 0 0 0 3 298350
-0.002171 0.000840 0.119329 0.213139 -0.980007 0.733275 -0.062500 1 0 0 0 0 0 3 299349
-0.002173 0.000845 0.119328 0.194822 -0.917160 0.695148 -0.062500 1 0 0 0 0 0 3 300339
-0.002173 0.000847 0.119327 0.184729 -0.883560 0.680699 -0.062500 1 0 0 0 0 0 3 301316
-0.002174 0.000848 0.119327 0.179495 -0.866500 0.675556 -0.062500 1 0 0 0 0 0 3 302345
-0.002174 0.000849 0.119327 0.176834 -0.857941 0.673776 -0.062500 1 0 0 0 0 0 3 303345
-0.002174 0.000849 0.119327 0.175490 -0.853662 0.673145 -0.062500 1 0 0 0 0 0 3 304314
-0.002174 0.000849 0.119327 0.174810 -0.851504 0.672930 -0.062500 1 0 0 0 0 0 3 305346
-0.002174 0.000849 0.119327 0.174472 -0.850435 0.672867 -0.062500 1 0 0 0 0 0 3 306343
-0.002174 0.000849 0.119327 0.174287 -0.849903 0.672833 -0.062500 1 0 0 0 0 0 3 307338
-0.002174 0.000849 0.119327 0.174223 -0.849628 0.672826 -0.062500 1 0 0 0 0 0 3 308345
-0.002174 0.000849 0.119327 0.174166 -0.849504 0.672816 -0.062500 1 0 0 0 0 0 3 309348
-0.002161 0.000863 0.119338 -0.003840 -1.040980 0.523991 -0.062500 1 0 0 0 0 0 3 310343
-0.002155 0.000870 0.119341 0.054590 -0.976260 0.596901 -0.062500 1 0 0 0 0 0 3 311344
-0.002152 0.000873 0.119343 0.099324 -0.928073 0.634556 -0.062500 1 0 0 0 0 0 3 312338
-0.002150 0.000875 0.119343 0.123507 -0.902466 0.648811 -0.062500 1 0 0 0 0 0 3 313316
-0.002149 0.000876 0.119343 0.135890 -0.889552 0.653873 -0.062500 1 0 0 0 0 0 3 314314
-0.002149 0.000876 0.119343 0.142122 -0.883094 0.655640 -0.062500 1 0 0 0 0 0 3 315314
-0.002149 0.000876 0.119343 0.145261 -0.879859 0.656247 -0.062500 1 0 0 0 0 0 3 316343
-0.002149 0.000877 0.119343 0.146826 -0.878250 0.656451 -0.062500 1 0 0 0 0 0 3 317315
-0.002148 0.000877 0.119343 0.147629 -0.877441 0.656525 -0.062500 1 0 0 0 0 0 3 318344
-0.002148 0.000877 0.119343 0.148016 -0.877053 0.656556 -0.062500 1 0 0 0 0 0 3 319343
-0.002148 0.000877 0.119343 0.148219 -0.876843 0.656569 -0.062500 1 0 0 0 0 0 3 320332
-0.002148 0.000877 0.119343 0.148314 -0.876745 0.656558 -0.062500 1 0 0 0 0 0 3 321342
-0.002148 0.000877 0.119343 0.148360 -0.876696 0.656570 -0.062500 1 0 0 0 0 0 3 322343
-0.002148 0.000877 0.119343 0.148387 -0.876668 0.656572 -0.062500 1 0 0 0 0 0 3 323345
-0.002148 0.000877 0.119343 0.148405 -0.876649 0.656566 -0.062500 1 0 0 0 0 0 3 324344
-0.002148 0.000877 0.119343 0.148407 -0.876647 0.656565 -0.062500 1 0 0 0 0 0 3 325338
-0.002148 0.000877 0.119343 0.148406 -0.876647 0.656565 -0.062500 1 0 0 0 0 0 3 326341
-0.002148 0.000877 0.119343 0.148414 -0.876639 0.656572 -0.062500 1 0 0 0 0 0 3 327314
-0.002154 0.000894 0.119333 0.221316 -1.126501 0.807345 -0.062500 1 0 0 0 0 0 3 328323
-0.002156 0.000903 0.119329 0.198097 -1.043012 0.733578 -0.062500 1 0 0 0 0 0 3 329316
-0.002158 0.000908 0.119328 0.179783 -0.980210 0.695399 -0.062500 1 0 0 0 0 0 3 330345
-0.002158 0.000910 0.119327 0.169702 -0.946619 0.680930 -0.062500 1 0 0 0 0 0 3 331342
-0.002159 0.000911 0.119327 0.164482 -0.929569 0.675787 -0.062500 1 0 0 0 0 0 3 332310
-0.002159 0.000912 0.119327 0.161809 -0.921000 0.674001 -0.062500 1 0 0 0 0 0 3 333335
-0.002159 0.000912 0.119327 0.160472 -0.916711 0.673374 -0.062500 1 0 0 0 0 0 3 334340
-0.002159 0.000912 0.119327 0.159788 -0.914573 0.673158 -0.062500 1 0 0 0 0 0 3 335330
-0.002159 0.000912 0.119327 0.159446 -0.913494 0.673087 -0.062500 1 0 0 0 0 0 3 336338
-0.002159 0.000912 0.119327 0.159273 -0.912964 0.673065 -0.062500 1 0 0 0 0 0 3 337329
-0.002159 0.000912 0.119327 0.159193 -0.912708 0.673046 -0.062500 1 0 0 0 0 0 3 338337
-0.002159 0.000912 0.119327 0.159148 -0.912557 0.673041 -0.062500 1 0 0 0 0 0 3 339328
-0.002159 0.000912 0.119327 0.159127 -0.912491 0.673046 -0.062500 1 0 0 0 0 0 3 340338
-0.002159 0.000912 0.119327 0.159116 -0.912453 0.673046 -0.062500 1 0 0 0 0 0 3 341338
-0.002159 0.000912 0.119327 0.159103 -0.912448 0.673052 -0.062500 1 0 0 0 0 0 3 342328
-0.002159 0.000912 0.119327 0.159098 -0.912437 0.673046 -0.062500 1 0 0 0 0 0 3 343337
-0.002159 0.000912 0.119327 0.159106 -0.912428 0.673053 -0.062500 1 0 0 0 0 0 3 344328
-0.002159 0.000912 0.119327 0.159107 -0.912427 0.673033 -0.062500 1 0 0 0 0 0 3 345339
-0.002159 0.000912 0.119327 0.159107 -0.912427 0.673051 -0.062500 1 0 0 0 0 0 3 346318
-0.002159 0.000912 0.119327 0.159104 -0.912415 0.673046 -0.062500 1 0 0 0 0 0 3 347347
-0.002159 0.000912 0.119327 0.159099 -0.912434 0.673046 -0.062500 1 0 0 0 0 0 3 348344
-0.002159 0.000912 0.119327 0.159103 -0.912416 0.673046 -0.062500 1 0 0 0 0 0 3 349337
-0.002164 0.000930 0.119316 0.231961 -1.162151 0.823949 -0.062500 1 0 0 0 0 0 3 350316
-0.002167 0.000939 0.119312 0.208766 -1.078732 0.750107 -0.062500 1 0 0 0 0 0 3 351329
-0.002168 0.000944 0.119311 0.190473 -1.015958 0.711919 -0.062500 1 0 0 0 0 0 3 352346
-0.002169 0.000946 0.119311 0.180387 -0.982380 0.697422 -0.062500 1 0 0 0 0 0 3 353329
-0.002169 0.000947 0.119311 0.175165 -0.965325 0.692282 -0.062500 1 0 0 0 0 0 3 354346
-0.002170 0.000948 0.119310 0.172499 -0.956781 0.690485 -0.062500 1 0 0 0 0 0 3 355352
-0.002170 0.000948 0.119310 0.171152 -0.952494 0.689862 -0.062500 1 0 0 0 0 0 3 356343
-0.002170 0.000948 0.119310 0.170471 -0.950337 0.689644 -0.062500 1 0 0 0 0 0 3 357346
-0.002170 0.000948 0.119310 0.170133 -0.949268 0.689580 -0.062500 1 0 0 0 0 0 3 358343
-0.002170 0.000948 0.119310 0.169956 -0.948728 0.689552 -0.062500 1 0 0 0 0 0 3 359343
-0.002170 0.000948 0.119310 0.169885 -0.948461 0.689538 -0.062500 1 0 0 0 0 0 3 360343
-0.002170 0.000948 0.119310 0.169836 -0.948329 0.689534 -0.062500 1 0 0 0 0 0 3 361344
-0.002170 0.000948 0.119310 0.169815 -0.948265 0.689540 -0.062500 1 0 0 0 0 0 3 362352
-0.002170 0.000948 0.119310 0.169804 -0.948227 0.689540 -0.062500 1 0 0 0 0 0 3 363347
-0.002175 0.000966 0.119300 0.242595 -1.197799 0.840558 -0.062500 1 0 0 0 0 0 3 364347
-0.002178 0.000975 0.119296 -0.007320 -0.156836 0.766655 -0.062500 0 0 0 0 0 0 3 365344
-0.002179 0.000979 0.119295 -0.026996 -0.089618 0.728432 -0.062500 0 0 0 0 0 0 3 366342
-0.002180 0.000982 0.119294 -0.037763 -0.053794 0.713930 -0.062500 0 0 0 0 0 0 3 367344
-0.002180 0.000983 0.119294 -0.043351 -0.035637 0.708788 -0.062500 0 0 0 0 0 0 3 368343
-0.002180 0.000983 0.119294 -0.046191 -0.026515 0.706988 -0.062500 0 0 0 0 0 0 3 369345
-0.002186 0.001001 0.119283 0.019946 -0.253572 0.857509 -0.062500 0 0 0 0 0 0 3 370343
-0.002188 0.001011 0.119279 -0.006611 -0.159070 0.783336 -0.062500 0 0 0 0 0 0 3 371343
-0.002195 0.001033 0.119267 0.040899 -0.322267 0.896250 -0.062500 0 0 0 0 0 0 3 372342
-0.002204 0.001062 0.119284 0.083195 -0.430114 0.521499 -0.062500 0 0 0 0 0 0 3 373344
-0.002214 0.001095 0.119278 0.089200 -0.477205 0.769728 -0.062500 0 0 0 0 0 0 3 374342
-0.002224 0.001129 0.119266 0.094395 -0.502807 0.903300 -0.062500 0 0 0 0 0 0 3 375344
-0.002236 0.001164 0.119282 0.109628 -0.521321 0.526664 -0.062500 0 0 0 0 0 0 3 376344
-0.002246 0.001199 0.119276 0.103530 -0.524366 0.773318 -0.062500 0 0 0 0 0 0 3 377344
-0.002257 0.001235 0.119264 0.101489 -0.526125 0.906257 -0.062500 0 0 0 0 0 0 3 378342
-0.002268 0.001271 0.119280 0.113295 -0.533251 0.529457 -0.062500 0 0 0 0 0 0 3 379341
-0.002279 0.001307 0.119274 0.103059 -0.527897 0.776028 -0.062500 0 0 0 0 0 0 3 380342
-0.002290 0.001342 0.119262 0.100047 -0.526547 0.908970 -0.062500 0 0 0 0 0 0 3 381343
-0.002282 0.001374 0.119268 -0.133148 -0.474055 0.669428 -0.062500 0 0 0 0 0 0 3 382343
-0.002284 0.001407 0.119259 -0.042545 -0.493718 0.848753 -0.062500 0 0 0 0 0 0 3 383343
-0.002277 0.001456 0.119256 -0.140220 -0.687466 0.799267 -0.062500 0 0 0 0 0 0 3 384343
-0.002280 0.001498 0.119275 -0.029393 -0.626053 0.481893 -0.062500 0 0 0 0 0 0 3 385344
-0.002286 0.001537 0.119270 0.029003 -0.573848 0.761220 -0.062500 0 0 0 0 0 0 3 386338
-0.002282 0.001588 0.119269 -0.104506 -0.725508 0.759381 -0.062500 0 0 0 0 0 0 3 387332
-0.002304 0.001635 0.119267 0.222578 -0.698816 0.759905 -0.062500 0 0 0 0 0 0 3 388344
-0.002302 0.001673 0.119277 -0.052037 -0.565310 0.598017 -0.062500 0 0 0 0 0 0 3 389343
-0.002325 0.001714 0.119279 0.240185 -0.588587 0.679842 -0.062500 0 0 0 0 0 0 3 390342
-0.002329 0.001766 0.119279 0.021232 -0.733987 0.713143 -0.062500 0 0 0 0 0 0 3 391345
-0.002350 0.001796 0.119289 0.226612 -0.480392 0.582441 -0.062500 0 0 0 0 0 0 3 392342
-0.002352 0.001843 0.119292 0.011312 -0.663813 0.657672 -0.062500 0 0 0 0 0 0 3 393342
-0.002354 0.001866 0.119293 -0.028213 -0.378795 0.689391 -0.062500 0 0 0 0 0 0 3 394342
-0.002365 0.001914 0.119302 0.105414 -0.666652 0.571550 -0.062500 0 0 0 0 0 0 3 395342
-0.002376 0.001955 0.119295 0.104759 -0.610985 0.793190 -0.062500 0 0 0 0 0 0 3 396342
-0.002388 0.001994 0.119312 0.113791 -0.576046 0.468952 -0.062500 0 0 0 0 0 0 3 397343
-0.002386 0.002045 0.119318 -0.062516 -0.725537 0.589273 -0.062500 0 0 0 0 0 0 3 398336
-0.002385 0.002071 0.119319 -0.068274 -0.409331 0.646836 -0.062500 0 0 0 0 0 0 3 399326
-0.002396 0.002119 0.119329 0.083852 -0.680401 0.540353 -0.062500 0 0 0 0 0 0 3 400335
-0.002401 0.002144 0.119333 0.025597 -0.384698 0.610635 -0.062500 0 0 0 0 0 0 3 401392
-0.002415 0.002192 0.119343 0.131648 -0.665566 0.518180 -0.062500 0 0 0 0 0 0 3 402404
-0.002427 0.002233 0.119335 0.117628 -0.608557 0.748930 -0.062500 0 0 0 0 0 0 3 403389
-0.002439 0.002272 0.119353 0.119050 -0.572845 0.428083 -0.062500 0 0 0 0 0 0 3 404405
-0.002450 0.002310 0.119348 0.104478 -0.540806 0.695945 -0.062500 0 0 0 0 0 0 3 405393
-0.002443 0.002342 0.119356 -0.136518 -0.470125 0.535492 -0.062500 0 0 0 0 0 0 3 406407
-0.002463 0.002380 0.119358 0.197711 -0.539948 0.610714 -0.062500 0 0 0 0 0 0 3 407390
-0.002461 0.002413 0.119369 -0.067415 -0.478132 0.485836 -0.062500 0 0 0 0 0 0 3 408389
-0.002464 0.002447 0.119362 -0.011772 -0.484436 0.719455 -0.062500 0 0 0 0 0 0 3 409409
-0.002472 0.002483 0.119379 0.050428 -0.505184 0.401233 -0.062500 0 0 0 0 0 0 3 410390
-0.002481 0.002518 0.119374 0.068557 -0.502516 0.670111 -0.062500 0 0 0 0 0 0 3 411409
-0.002505 0.002540 0.119382 0.258771 -0.334129 0.519732 -0.062500 0 0 0 0 0 0 3 412391
-0.002509 0.002582 0.119384 0.022335 -0.574502 0.580919 -0.062500 0 0 0 0 0 0 3 413335
-0.002516 0.002621 0.119373 0.039186 -0.550681 0.759740 -0.062500 0 0 0 0 0 0 3 414325
-0.002526 0.002659 0.119390 0.076101 -0.538293 0.410725 -0.062500 0 0 0 0 0 0 3 415334
-0.002535 0.002695 0.119384 0.080382 -0.515974 0.667631 -0.062500 0 0 0 0 0 0 3 416340
-0.002547 0.002732 0.119402 0.097562 -0.518926 0.367812 -0.062500 0 0 0 0 0 0 3 417326
-0.002557 0.002768 0.119397 0.095144 -0.513877 0.643959 -0.062500 0 0 0 0 0 0 3 418334
-0.002550 0.002800 0.119406 -0.144236 -0.443196 0.486118 -0.062500 0 0 0 0 0 0 3 419334
-0.002570 0.002838 0.119407 0.197486 -0.536323 0.563572 -0.062500 0 0 0 0 0 0 3 420319
-0.002567 0.002870 0.119418 -0.066770 -0.478164 0.438420 -0.062500 0 0 0 0 0 0 3 421341
-0.002571 0.002904 0.119411 -0.010822 -0.484368 0.672421 -0.062500 0 0 0 0 0 0 3 422352
-0.002579 0.002940 0.119428 0.052223 -0.507539 0.354794 -0.062500 0 0 0 0 0 0 3 423323
-0.002588 0.002975 0.119423 0.070099 -0.503539 0.623676 -0.062500 0 0 0 0 0 0 3 424341
-0.002611 0.002997 0.119431 0.259131 -0.331374 0.472783 -0.062500 0 0 0 0 0 0 3 425453
-0.002615 0.003039 0.119432 0.024075 -0.577268 0.535355 -0.062500 0 0 0 0 0 0 3 426334
-0.002617 0.003060 0.119433 -0.025289 -0.326018 0.556215 -0.062500 0 0 0 0 0 0 3 427325
-0.002629 0.003107 0.119442 0.103202 -0.631285 0.442310 -0.062500 0 0 0 0 0 0 3 428329
-0.002635 0.003130 0.119445 0.035451 -0.357702 0.504042 -0.062500 0 0 0 0 0 0 3 429334
-0.002630 0.003173 0.119445 -0.111500 -0.586966 0.549400 -0.062500 0 0 0 0 0 0 3 430330
-0.002647 0.003199 0.119454 0.149277 -0.387728 0.420192 -0.062500 0 0 0 0 0 0 3 431332
-0.002647 0.003244 0.119457 -0.034378 -0.604841 0.500887 -0.062500 0 0 0 0 0 0 3 432329
-0.002648 0.003266 0.119458 -0.056023 -0.338129 0.528126 -0.062500 0 0 0 0 0 0 3 433332
-0.002672 0.003299 0.119456 0.253336 -0.453958 0.561620 -0.062500 0 0 0 0 0 0 3 434329
-0.002671 0.003329 0.119466 -0.039313 -0.432365 0.409338 -0.062500 0 0 0 0 0 0 3 435330
-0.002676 0.003362 0.119458 0.000632 -0.456123 0.633244 -0.062500 0 0 0 0 0 0 3 436330
-0.002702 0.003400 0.119453 0.288840 -0.534477 0.614944 -0.062500 0 0 0 0 0 0 3 437335
-0.002703 0.003433 0.119462 -0.023515 -0.474442 0.432387 -0.062500 0 0 0 0 0 0 3 438335
-0.002708 0.003467 0.119454 0.007172 -0.476798 0.644657 -0.062500 0 0 0 0 0 0 3 439329
-0.002729 0.003489 0.119460 0.224960 -0.318785 0.463253 -0.062500 0 0 0 0 0 0 3 440330
-0.002732 0.003531 0.119461 0.003602 -0.568386 0.515842 -0.062500 0 0 0 0 0 0 3 441332
-0.002734 0.003552 0.119462 -0.038219 -0.319433 0.530932 -0.062500 0 0 0 0 0 0 3 442331
-0.002727 0.003594 0.119461 -0.153369 -0.565132 0.551917 -0.062500 0 0 0 0 0 0 3 443332
-0.002742 0.003620 0.119470 0.125159 -0.377691 0.412104 -0.062500 0 0 0 0 0 0 3 444329
-0.002755 0.003650 0.119462 0.116863 -0.416178 0.633480 -0.062500 0 0 0 0 0 0 3 445331
-0.002754 0.003696 0.119458 -0.066731 -0.633603 0.604748 -0.062500 0 0 0 0 0 0 3 446327
-0.002753 0.003719 0.119456 -0.075729 -0.354162 0.568690 -0.062500 0 0 0 0 0 0 3 447330
-0.002764 0.003767 0.119464 0.073680 -0.643243 0.437014 -0.062500 0 0 0 0 0 0 3 448328
-0.002769 0.003791 0.119467 0.025022 -0.378538 0.488462 -0.062500 0 0 0 0 0 0 3 449330
-0.002777 0.003820 0.119456 0.049482 -0.420314 0.676028 -0.062500 0 0 0 0 0 0 3 450329
-0.002787 0.003853 0.119472 0.082122 -0.485160 0.332402 -0.062500 0 0 0 0 0 0 3 451329
-0.002797 0.003887 0.119466 0.082637 -0.495698 0.590738 -0.062500 0 0 0 0 0 0 3 452332
-0.002802 0.003904 0.119464 0.018996 -0.278297 0.568229 -0.062500 0 0 0 0 0 0 3 453313
-0.002797 0.003944 0.119462 -0.121503 -0.553691 0.567149 -0.062500 0 0 0 0 0 0 3 454329
-0.002818 0.003986 0.119460 0.212148 -0.608010 0.578274 -0.062500 0 0 0 0 0 0 3 455328
-0.002829 0.004007 0.119459 0.106424 -0.341675 0.557581 -0.062500 0 0 0 0 0 0 3 456330
-0.002840 0.004034 0.119447 0.091378 -0.402967 0.708622 -0.062500 0 0 0 0 0 0 3 457331
-0.002851 0.004067 0.119462 0.103508 -0.479939 0.351360 -0.062500 0 0 0 0 0 0 3 458330
-0.002862 0.004100 0.119456 0.092687 -0.495032 0.604720 -0.062500 0 0 0 0 0 0 3 459327
-0.002867 0.004117 0.119454 0.023550 -0.280553 0.579853 -0.062500 0 0 0 0 0 0 3 460323
-0.002862 0.004157 0.119452 -0.120007 -0.557063 0.578978 -0.062500 0 0 0 0 0 0 3 461409
-0.002883 0.004199 0.119449 0.212398 -0.611846 0.590352 -0.062500 0 0 0 0 0 0 3 462393
-0.002894 0.004220 0.119448 0.106064 -0.346153 0.568734 -0.062500 0 0 0 0 0 0 3 463407
-0.002892 0.004261 0.119446 -0.074542 -0.601123 0.578181 -0.062500 0 0 0 0 0 0 3 464415
-0.002891 0.004282 0.119446 -0.076740 -0.354474 0.564878 -0.062500 0 0 0 0 0 0 3 465383
-0.002914 0.004315 0.119443 0.244114 -0.478663 0.587711 -0.062500 0 0 0 0 0 0 3 466386
-0.002931 0.004348 0.119431 0.188900 -0.504424 0.733030 -0.062500 0 0 0 0 0 0 3 467380
-0.002939 0.004365 0.119427 0.076248 -0.292460 0.645845 -0.062500 0 0 0 0 0 0 3 468410
-0.002949 0.004391 0.119414 0.075137 -0.385483 0.763643 -0.062500 0 0 0 0 0 0 3 469384
-0.002965 0.004440 0.119417 0.162359 -0.698097 0.556294 -0.062500 0 0 0 0 0 0 3 470385
-0.002973 0.004464 0.119418 0.066285 -0.410173 0.563999 -0.062500 0 0 0 0 0 0 3 471406
-0.002982 0.004493 0.119407 0.085388 -0.453964 0.736770 -0.062500 0 0 0 0 0 0 3 472384
-0.002986 0.004508 0.119403 0.029227 -0.269043 0.662029 -0.062500 0 0 0 0 0 0 3 473410
-0.002994 0.004533 0.119390 0.059021 -0.377481 0.784935 -0.062500 0 0 0 0 0 0 3 474404
-0.003004 0.004564 0.119405 0.097360 -0.475898 0.417456 -0.062500 0 0 0 0 0 0 3 475404
-0.003014 0.004597 0.119399 0.098162 -0.501344 0.666884 -0.062500 0 0 0 0 0 0 3 476389
-0.003024 0.004630 0.119385 0.100116 -0.516026 0.801984 -0.062500 0 0 0 0 0 0 3 477407
-0.003029 0.004647 0.119380 0.037702 -0.302765 0.701552 -0.062500 0 0 0 0 0 0 3 478389
-0.003043 0.004692 0.119386 0.147809 -0.642067 0.541966 -0.062500 0 0 0 0 0 0 3 479405
-0.003049 0.004714 0.119388 0.067443 -0.385145 0.576940 -0.062500 0 0 0 0 0 0 3 480386
-0.003058 0.004742 0.119377 0.079168 -0.437047 0.761091 -0.062500 0 0 0 0 0 0 3 481405
-0.003062 0.004756 0.119374 0.027727 -0.261830 0.689789 -0.062500 0 0 0 0 0 0 3 482388
-0.003088 0.004785 0.119370 0.308241 -0.436106 0.683194 -0.062500 0 0 0 0 0 0 3 483403
-0.003102 0.004800 0.119369 0.165989 -0.265848 0.653107 -0.062500 0 0 0 0 0 0 3 484389
-0.003113 0.004824 0.119357 0.130715 -0.376227 0.803129 -0.062500 0 0 0 0 0 0 3 485333
-0.003111 0.004867 0.119351 -0.048901 -0.636914 0.741265 -0.062500 0 0 0 0 0 0 3 486323
-0.003110 0.004889 0.119349 -0.053122 -0.381106 0.687223 -0.062500 0 0 0 0 0 0 3 487332
-0.003134 0.004922 0.119346 0.271835 -0.500806 0.697546 -0.062500 0 0 0 0 0 0 3 488323
-0.003146 0.004939 0.119345 0.150497 -0.300117 0.673745 -0.062500 0 0 0 0 0 0 3 489332
-0.003157 0.004964 0.119332 0.125773 -0.394802 0.826414 -0.062500 0 0 0 0 0 0 3 490323
-0.003162 0.004977 0.119328 0.054489 -0.242832 0.742417 -0.062500 0 0 0 0 0 0 3 491332
-0.003176 0.005019 0.119334 0.157424 -0.611980 0.592000 -0.062500 0 0 0 0 0 0 3 492334
-0.003183 0.005040 0.119337 0.075194 -0.371833 0.628225 -0.062500 0 0 0 0 0 0 3 493323
-0.003192 0.005068 0.119326 0.088649 -0.424414 0.813689 -0.062500 0 0 0 0 0 0 3 494332
-0.003196 0.005082 0.119322 0.037028 -0.254091 0.741990 -0.062500 0 0 0 0 0 0 3 495340
-0.003222 0.005110 0.119318 0.318906 -0.429125 0.736977 -0.062500 0 0 0 0 0 0 3 496345
-0.003240 0.005142 0.119305 0.240781 -0.481168 0.870325 -0.062500 0 0 0 0 0 0 3 497326
-0.003250 0.005158 0.119300 0.117288 -0.285010 0.776410 -0.062500 0 0 0 0 0 0 3 498326
-0.003259 0.005183 0.119287 0.109746 -0.383369 0.894130 -0.062500 0 0 0 0 0 0 3 499331
-0.003271 0.005214 0.119302 0.130588 -0.479667 0.525740 -0.062500 0 0 0 0 0 0 3 500315
-0.003281 0.005247 0.119295 0.120863 -0.500339 0.774395 -0.062500 0 0 0 0 0 0 3 501314
-0.003286 0.005263 0.119293 0.053678 -0.292525 0.744565 -0.062500 0 0 0 0 0 0 3 502338
-0.003294 0.005289 0.119280 0.077091 -0.386108 0.887328 -0.062500 0 0 0 0 0 0 3 503334
-0.003298 0.005301 0.119276 0.032307 -0.234817 0.798136 -0.062500 0 0 0 0 0 0 3 504329
-0.003324 0.005330 0.119272 0.314912 -0.416778 0.788034 -0.062500 0 0 0 0 0 0 3 505330
-0.003337 0.005344 0.119270 0.174172 -0.252882 0.754111 -0.062500 0 0 0 0 0 0 3 506329
-0.003349 0.005368 0.119258 0.138936 -0.364724 0.904285 -0.062500 0 0 0 0 0 0 3 507326
-0.003361 0.005399 0.119273 0.144939 -0.468975 0.548582 -0.062500 0 0 0 0 0 0 3 508328
-0.003372 0.005431 0.119266 0.127185 -0.492784 0.801618 -0.062500 0 0 0 0 0 0 3 509329
-0.003377 0.005447 0.119264 0.056304 -0.287300 0.772800 -0.062500 0 0 0 0 0 0 3 510326
-0.003380 0.005456 0.119263 0.013895 -0.161781 0.750946 -0.062500 0 0 0 0 0 0 3 511332
-0.003405 0.005481 0.119260 0.304007 -0.371223 0.778008 -0.062500 0 0 0 0 0 0 3 512331
-0.003418 0.005494 0.119259 0.167940 -0.225984 0.757491 -0.062500 0 0 0 0 0 0 3 513333
-0.003429 0.005518 0.119247 0.135077 -0.347144 0.912885 -0.062500 0 0 0 0 0 0 3 514328
-0.003454 0.005534 0.119252 0.308075 -0.269930 0.698954 -0.062500 0 0 0 0 0 0 3 515328
-0.003472 0.005560 0.119242 0.225663 -0.371992 0.884477 -0.062500 0 0 0 0 0 0 3 516325
-0.003481 0.005572 0.119239 0.106609 -0.221343 0.820040 -0.062500 0 0 0 0 0 0 3 517328
-0.003490 0.005596 0.119225 0.101640 -0.343503 0.950515 -0.062500 0 0 0 0 0 0 3 518325
-0.003482 0.005622 0.119231 -0.124377 -0.391855 0.716500 -0.062500 0 0 0 0 0 0 3 519327
-0.003497 0.005639 0.119242 0.153678 -0.287998 0.608471 -0.062500 0 0 0 0 0 0 3 520326
-0.003509 0.005665 0.119234 0.144610 -0.378543 0.855093 -0.062500 0 0 0 0 0 0 3 521328
-0.003516 0.005678 0.119231 0.065337 -0.223883 0.814103 -0.062500 0 0 0 0 0 0 3 522325
-0.003543 0.005706 0.119228 0.330487 -0.406590 0.824342 -0.062500 0 0 0 0 0 0 3 523327
-0.003557 0.005720 0.119226 0.180482 -0.242779 0.795641 -0.062500 0 0 0 0 0 0 3 524326
-0.003568 0.005744 0.119214 0.140118 -0.353629 0.948664 -0.062500 0 0 0 0 0 0 3 525327
-0.003562 0.005770 0.119220 -0.109077 -0.392479 0.723324 -0.062500 0 0 0 0 0 0 3 526328
-0.003577 0.005788 0.119231 0.159491 -0.286106 0.618579 -0.062500 0 0 0 0 0 0 3 527310
-0.003590 0.005814 0.119223 0.145269 -0.374871 0.866422 -0.062500 0 0 0 0 0 0 3 528325
-0.003596 0.005827 0.119220 0.063646 -0.219835 0.825477 -0.062500 0 0 0 0 0 0 3 529330
-0.003619 0.005838 0.119228 0.262035 -0.175809 0.669848 -0.062500 0 0 0 0 0 0 3 530325
-0.003635 0.005860 0.119219 0.197690 -0.314842 0.888521 -0.062500 0 0 0 0 0 0 3 531328
-0.003643 0.005872 0.119216 0.089114 -0.186165 0.836064 -0.062500 0 0 0 0 0 0 3 532325
-0.003666 0.005882 0.119224 0.276232 -0.162989 0.676522 -0.062500 0 0 0 0 0 0 3 533328
-0.003683 0.005904 0.119215 0.204737 -0.308337 0.893793 -0.062500 0 0 0 0 0 0 3 534325
-0.003678 0.005930 0.119222 -0.074496 -0.367628 0.701522 -0.062500 0 0 0 0 0 0 3 535330
-0.003676 0.005942 0.119224 -0.074469 -0.206990 0.737842 -0.062500 0 0 0 0 0 0 3 536321
-0.003699 0.005970 0.119222 0.248181 -0.380926 0.799801 -0.062500 0 0 0 0 0 0 3 537329
-0.003710 0.005984 0.119221 0.132633 -0.218861 0.790015 -0.062500 0 0 0 0 0 0 3 538326
-0.003716 0.005991 0.119221 0.046623 -0.112188 0.783347 -0.062500 0 0 0 0 0 0 3 539327
-0.003743 0.006016 0.119218 0.314139 -0.336861 0.820009 -0.062500 0 0 0 0 0 0 3 540325
-0.003756 0.006029 0.119217 0.166061 -0.197001 0.800058 -0.062500 0 0 0 0 0 0 3 541327
-0.003763 0.006035 0.119217 0.063462 -0.101360 0.789697 -0.062500 0 0 0 0 0 0 3 542326
-0.003778 0.006074 0.119224 0.155475 -0.516236 0.686402 -0.062500 0 0 0 0 0 0 3 543325
-0.003785 0.006093 0.119226 0.068014 -0.302444 0.733511 -0.062500 0 0 0 0 0 0 3 544326
-0.003789 0.006103 0.119227 0.011849 -0.154705 0.758126 -0.062500 0 0 0 0 0 0 3 545328
-0.003810 0.006112 0.119236 0.233515 -0.139911 0.639930 -0.062500 0 0 0 0 0 0 3 546326
-0.003825 0.006134 0.119228 0.179800 -0.291059 0.873075 -0.062500 0 0 0 0 0 0 3 547318
-0.003833 0.006145 0.119225 0.075876 -0.160581 0.825064 -0.062500 0 0 0 0 0 0 3 548325
-0.003837 0.006150 0.119224 0.015914 -0.078700 0.795290 -0.062500 0 0 0 0 0 0 3 549388
-0.003863 0.006174 0.119220 0.293676 -0.302249 0.824043 -0.062500 0 0 0 0 0 0 3 550402
-0.003876 0.006187 0.119219 0.152952 -0.168592 0.800303 -0.062500 0 0 0 0 0 0 3 551386
-0.003869 0.006207 0.119229 -0.113150 -0.260988 0.649644 -0.062500 0 0 0 0 0 0 3 552401
-0.003885 0.006222 0.119241 0.149972 -0.197915 0.585563 -0.062500 0 0 0 0 0 0 3 553387
-0.003893 0.006229 0.119245 0.069720 -0.091808 0.681029 -0.062500 0 0 0 0 0 0 3 554403
-0.003902 0.006249 0.119235 0.072737 -0.251031 0.894194 -0.062500 0 0 0 0 0 0 3 555385
-0.003926 0.006264 0.119240 0.270007 -0.201475 0.702449 -0.062500 0 0 0 0 0 0 3 556402
-0.003938 0.006272 0.119242 0.133897 -0.096419 0.727705 -0.062500 0 0 0 0 0 0 3 557321
-0.003943 0.006276 0.119243 0.043070 -0.036879 0.745668 -0.062500 0 0 0 0 0 0 3 558330
-0.003951 0.006294 0.119231 0.058242 -0.224047 0.921097 -0.062500 0 0 0 0 0 0 3 559329
-0.003975 0.006308 0.119236 0.263059 -0.188482 0.715148 -0.062500 0 0 0 0 0 0 3 560321
-0.003986 0.006316 0.119238 0.130545 -0.090101 0.735143 -0.062500 0 0 0 0 0 0 3 561329
-0.003992 0.006319 0.119238 0.041433 -0.033775 0.751245 -0.062500 0 0 0 0 0 0 3 562321
-0.004006 0.006357 0.119245 0.141540 -0.470423 0.660792 -0.062500 0 0 0 0 0 0 3 563329
-0.004013 0.006375 0.119248 0.057953 -0.268103 0.710535 -0.062500 0 0 0 0 0 0 3 564320
-0.004017 0.006384 0.119249 -0.001141 -0.112934 0.735881 -0.062500 0 0 0 0 0 0 3 565344
-0.004038 0.006394 0.119258 0.222284 -0.101373 0.619057 -0.062500 0 0 0 0 0 0 3 566342
-0.004048 0.006398 0.119261 0.109874 -0.023065 0.684035 -0.062500 0 0 0 0 0 0 3 567309
-0.004053 0.006401 0.119262 0.030127 0.013742 0.717278 -0.062500 0 0 0 0 0 0 3 568336
-0.004080 0.006423 0.119260 0.302471 -0.248009 0.772293 -0.062500 0 0 0 0 0 0 3 569481
-0.004093 0.006434 0.119259 0.156792 -0.128019 0.756409 -0.062500 0 0 0 0 0 0 3 570330
-0.004100 0.006440 0.119259 0.055371 -0.042468 0.747234 -0.062500 0 0 0 0 0 0 3 571332
-0.004123 0.006448 0.119267 0.253316 -0.059975 0.617526 -0.062500 0 0 0 0 0 0 3 572331
-0.004134 0.006452 0.119271 0.123523 -0.009018 0.677563 -0.062500 0 0 0 0 0 0 3 573331
-0.004144 0.006470 0.119260 0.099272 -0.196122 0.877922 -0.062500 0 0 0 0 0 0 3 574331
-0.004169 0.006484 0.119265 0.283791 -0.161253 0.682069 -0.062500 0 0 0 0 0 0 3 575326
-0.004181 0.006491 0.119267 0.140419 -0.063206 0.704819 -0.062500 0 0 0 0 0 0 3 576325
-0.004187 0.006495 0.119267 0.045878 -0.007117 0.721840 -0.062500 0 0 0 0 0 0 3 577328
-0.004210 0.006501 0.119276 0.248474 -0.041783 0.602937 -0.062500 0 0 0 0 0 0 3 578323
-0.004208 0.006519 0.119289 -0.045966 -0.185044 0.527829 -0.062500 0 0 0 0 0 0 3 579326
-0.004212 0.006544 0.119282 -0.004601 -0.299493 0.797107 -0.062500 0 0 0 0 0 0 3 580324
-0.004213 0.006556 0.119279 -0.022572 -0.150432 0.762686 -0.062500 0 0 0 0 0 0 3 581325
-0.004234 0.006568 0.119287 0.215491 -0.116974 0.612150 -0.062500 0 0 0 0 0 0 3 582309
-0.004244 0.006573 0.119290 0.104871 -0.038027 0.663174 -0.062500 0 0 0 0 0 0 3 583329
-0.004249 0.006576 0.119291 0.027727 0.006088 0.691351 -0.062500 0 0 0 0 0 0 3 584329
-0.004276 0.006599 0.119288 0.308397 -0.222527 0.746095 -0.062500 0 0 0 0 0 0 3 585327
-0.004289 0.006610 0.119287 0.163236 -0.100778 0.728857 -0.062500 0 0 0 0 0 0 3 586325
-0.004296 0.006616 0.119287 0.062030 -0.014340 0.719076 -0.062500 0 0 0 0 0 0 3 587323
-0.004318 0.006624 0.119296 0.260651 -0.031562 0.590026 -0.062500 0 0 0 0 0 0 3 588308
-0.004330 0.006627 0.119299 0.130559 0.019740 0.649527 -0.062500 0 0 0 0 0 0 3 589309
-0.004340 0.006646 0.119288 0.105847 -0.166711 0.850262 -0.062500 0 0 0 0 0 0 3 590324
-0.004365 0.006660 0.119293 0.291175 -0.132229 0.654952 -0.062500 0 0 0 0 0 0 3 591307
-0.004377 0.006667 0.119295 0.147549 -0.034169 0.677053 -0.062500 0 0 0 0 0 0 3 592326
-0.004383 0.006670 0.119295 0.052831 0.021947 0.693756 -0.062500 0 0 0 0 0 0 3 593326
-0.004406 0.006677 0.119305 0.255938 -0.012875 0.575635 -0.062500 0 0 0 0 0 0 3 594324
-0.004421 0.006697 0.119296 0.189943 -0.186963 0.808459 -0.062500 0 0 0 0 0 0 3 595307
-0.004430 0.006707 0.119292 0.082548 -0.078933 0.758654 -0.062500 0 0 0 0 0 0 3 596326
-0.004434 0.006712 0.119291 0.020047 -0.003661 0.728014 -0.062500 0 0 0 0 0 0 3 597325
-0.004455 0.006719 0.119300 0.240055 -0.026558 0.591325 -0.062500 0 0 0 0 0 0 3 598323
-0.004466 0.006723 0.119303 0.120314 0.022139 0.647520 -0.062500 0 0 0 0 0 0 3 599328
-0.004471 0.006725 0.119304 0.046094 0.058616 0.677565 -0.062500 0 0 0 0 0 0 3 600323
-0.004478 0.006742 0.119292 0.065357 -0.143280 0.858985 -0.062500 0 0 0 0 0 0 3 601326
-0.004502 0.006756 0.119297 0.275049 -0.116964 0.656296 -0.062500 0 0 0 0 0 0 3 602323
-0.004513 0.006763 0.119299 0.143232 -0.022744 0.675149 -0.062500 0 0 0 0 0 0 3 603324
-0.004519 0.006766 0.119299 0.054373 0.031518 0.690672 -0.062500 0 0 0 0 0 0 3 604322
-0.004541 0.006773 0.119308 0.260779 -0.004299 0.572714 -0.062500 0 0 0 0 0 0 3 605325
-0.004557 0.006792 0.119299 0.195808 -0.178473 0.805440 -0.062500 0 0 0 0 0 0 3 606319
-0.004565 0.006802 0.119296 0.089194 -0.070802 0.755298 -0.062500 0 0 0 0 0 0 3 607328
-0.004589 0.006812 0.119304 0.284899 -0.039121 0.600441 -0.062500 0 0 0 0 0 0 3 608329
-0.004600 0.006817 0.119307 0.149153 0.029243 0.648585 -0.062500 0 0 0 0 0 0 3 609325
-0.004593 0.006834 0.119317 -0.107289 -0.117373 0.536881 -0.062500 0 0 0 0 0 0 3 610324
-0.004589 0.006842 0.119321 -0.089795 -0.020765 0.614734 -0.062500 0 0 0 0 0 0 3 611323
-0.004612 0.006867 0.119319 0.249968 -0.236759 0.700037 -0.062500 0 0 0 0 0 0 3 612323
-0.004623 0.006880 0.119319 0.139722 -0.093815 0.692515 -0.062500 0 0 0 0 0 0 3 613326
-0.004629 0.006886 0.119318 0.056270 0.003110 0.686032 -0.062500 0 0 0 0 0 0 3 614324
-0.004651 0.006894 0.119327 0.264816 -0.009166 0.559608 -0.062500 0 0 0 0 0 0 3 615322
-0.004662 0.006898 0.119330 0.138711 0.044874 0.618720 -0.062500 0 0 0 0 0 0 3 616323
-0.004667 0.006900 0.119331 0.053987 0.076113 0.649730 -0.062500 0 0 0 0 0 0 3 617324
-0.004670 0.006901 0.119332 0.009952 0.091537 0.661626 -0.062500 0 0 0 0 0 0 3 618323
-0.004691 0.006906 0.119341 0.250646 0.040849 0.542309 -0.062500 0 0 0 0 0 0 3 619315
-0.004706 0.006925 0.119331 0.197591 -0.142957 0.774348 -0.062500 0 0 0 0 0 0 3 620323
-0.004713 0.006935 0.119328 0.097263 -0.040474 0.723564 -0.062500 0 0 0 0 0 0 3 621315
-0.004717 0.006940 0.119327 0.038251 0.032021 0.692492 -0.062500 0 0 0 0 0 0 3 622321
-0.004739 0.006947 0.119336 0.260815 0.007569 0.556882 -0.062500 0 0 0 0 0 0 3 623314
-0.004749 0.006951 0.119339 0.141454 0.055750 0.612340 -0.062500 0 0 0 0 0 0 3 624321
-0.004755 0.006952 0.119340 0.060065 0.084157 0.642050 -0.062500 0 0 0 0 0 0 3 625324
-0.004757 0.006953 0.119340 0.017676 0.098179 0.653494 -0.062500 0 0 0 0 0 0 3 626323
-0.004783 0.006975 0.119337 0.311369 -0.173969 0.705081 -0.062500 0 0 0 0 0 0 3 627314
-0.004795 0.006986 0.119336 0.175767 -0.060139 0.683660 -0.062500 0 0 0 0 0 0 3 628322
-0.004802 0.006992 0.119335 0.079157 0.022414 0.672087 -0.062500 0 0 0 0 0 0 3 629319
-0.004805 0.006994 0.119335 0.027790 0.066474 0.667596 -0.062500 0 0 0 0 0 0 3 630329
-0.004826 0.007001 0.119344 0.255445 0.025347 0.542975 -0.062500 0 0 0 0 0 0 3 631325
-0.004837 0.007004 0.119347 0.138645 0.064808 0.602093 -0.062500 0 0 0 0 0 0 3 632342
-0.004842 0.007005 0.119348 0.058603 0.088747 0.633074 -0.062500 0 0 0 0 0 0 3 633330
-0.004849 0.007022 0.119336 0.079648 -0.095486 0.815861 -0.062500 0 0 0 0 0 0 3 634327
-0.004872 0.007036 0.119341 0.291356 -0.071120 0.614517 -0.062500 0 0 0 0 0 0 3 635329
-0.004884 0.007043 0.119342 0.159352 0.022438 0.632283 -0.062500 0 0 0 0 0 0 3 636321
-0.004890 0.007046 0.119343 0.070290 0.076370 0.647291 -0.062500 0 0 0 0 0 0 3 637332
-0.004893 0.007048 0.119343 0.023744 0.103737 0.653415 -0.062500 0 0 0 0 0 0 3 638318
-0.004914 0.007054 0.119352 0.265018 0.056781 0.533025 -0.062500 0 0 0 0 0 0 3 639334
-0.004924 0.007056 0.119355 0.149523 0.091759 0.593317 -0.062500 0 0 0 0 0 0 3 640335
-0.004929 0.007057 0.119356 0.070136 0.113410 0.624681 -0.062500 0 0 0 0 0 0 3 641335
-0.004936 0.007075 0.119344 0.089839 -0.091149 0.807803 -0.062500 0 0 0 0 0 0 3 642323
-0.004940 0.007083 0.119340 0.048007 -0.003917 0.729248 -0.062500 0 0 0 0 0 0 3 643335
-0.004962 0.007093 0.119347 0.273986 -0.002502 0.564937 -0.062500 0 0 0 0 0 0 3 644335
-0.004972 0.007097 0.119350 0.154595 0.061229 0.608189 -0.062500 0 0 0 0 0 0 3 645336
-0.004978 0.007100 0.119351 0.072873 0.097887 0.633422 -0.062500 0 0 0 0 0 0 3 646334
-0.004980 0.007101 0.119351 0.030259 0.116173 0.643258 -0.062500 0 0 0 0 0 0 3 647311
-0.004981 0.007101 0.119351 0.008917 0.125108 0.646818 -0.062500 0 0 0 0 0 0 3 648331
-0.005002 0.007106 0.119360 0.252507 0.065875 0.525828 -0.062500 0 0 0 0 0 0 3 649337
-0.005012 0.007109 0.119363 0.143261 0.096299 0.585566 -0.062500 0 0 0 0 0 0 3 650307
-0.005021 0.007126 0.119352 0.127900 -0.099321 0.788014 -0.062500 0 0 0 0 0 0 3 651321
-0.005026 0.007135 0.119348 0.067042 -0.007761 0.717019 -0.062500 0 0 0 0 0 0 3 652333
-0.005029 0.007140 0.119347 0.029370 0.059243 0.677836 -0.062500 0 0 0 0 0 0 3 653321
-0.005050 0.007147 0.119355 0.263476 0.032052 0.540619 -0.062500 0 0 0 0 0 0 3 654321
-0.005060 0.007151 0.119358 0.148933 0.079142 0.594329 -0.062500 0 0 0 0 0 0 3 655306
-0.005065 0.007152 0.119359 0.069895 0.107009 0.623321 -0.062500 0 0 0 0 0 0 3 656321
-0.005068 0.007153 0.119359 0.028717 0.120780 0.634519 -0.062500 0 0 0 0 0 0 3 657306
-0.005069 0.007154 0.119359 0.008130 0.127436 0.638548 -0.062500 0 0 0 0 0 0 3 658320
-0.005089 0.007159 0.119368 0.252360 0.067007 0.518092 -0.062500 0 0 0 0 0 0 3 659326
-0.005099 0.007161 0.119371 0.143170 0.096875 0.577697 -0.062500 0 0 0 0 0 0 3 660322
-0.005104 0.007162 0.119372 0.066945 0.115967 0.608788 -0.062500 0 0 0 0 0 0 3 661321
-0.005111 0.007179 0.119360 0.096388 -0.088857 0.792207 -0.062500 0 0 0 0 0 0 3 662321
-0.005115 0.007188 0.119356 0.055584 -0.002434 0.713471 -0.062500 0 0 0 0 0 0 3 663323
-0.005117 0.007192 0.119355 0.027944 0.062155 0.671457 -0.062500 0 0 0 0 0 0 3 664321
-0.005137 0.007200 0.119363 0.267263 0.033772 0.533589 -0.062500 0 0 0 0 0 0 3 665323
-0.005147 0.007203 0.119366 0.155042 0.080344 0.586748 -0.062500 0 0 0 0 0 0 3 666320
-0.005152 0.007205 0.119367 0.077169 0.107965 0.615539 -0.062500 0 0 0 0 0 0 3 667322
-0.005155 0.007205 0.119367 0.036567 0.121616 0.626650 -0.062500 0 0 0 0 0 0 3 668321
-0.005156 0.007206 0.119367 0.016257 0.128211 0.630655 -0.062500 0 0 0 0 0 0 3 669323
-0.005181 0.007227 0.119364 0.321547 -0.147019 0.682216 -0.062500 0 0 0 0 0 0 3 670320
-0.005194 0.007238 0.119362 0.192493 -0.015653 0.658583 -0.062500 0 0 0 0 0 0 3 671313
-0.005200 0.007244 0.119362 0.098484 0.065901 0.645993 -0.062500 0 0 0 0 0 0 3 672315
-0.005203 0.007247 0.119362 0.048364 0.109502 0.641111 -0.062500 0 0 0 0 0 0 3 673325
-0.005205 0.007248 0.119362 0.022919 0.131675 0.639348 -0.062500 0 0 0 0 0 0 3 674323
-0.005205 0.007249 0.119362 0.010125 0.142839 0.638724 -0.062500 0 0 0 0 0 0 3 675321
-0.005206 0.007249 0.119362 0.003705 0.148437 0.638497 -0.062500 0 0 0 0 0 0 3 676321
-0.005226 0.007254 0.119370 0.255326 0.087495 0.517151 -0.062500 0 0 0 0 0 0 3 677325
-0.005235 0.007256 0.119373 0.149423 0.117237 0.575904 -0.062500 0 0 0 0 0 0 3 678321
-0.005240 0.007257 0.119374 0.074805 0.136286 0.606655 -0.062500 0 0 0 0 0 0 3 679310
-0.005247 0.007275 0.119362 0.096423 -0.068973 0.790308 -0.062500 0 0 0 0 0 0 3 680305
-0.005251 0.007283 0.119358 0.056214 0.017262 0.711400 -0.062500 0 0 0 0 0 0 3 681308
-0.005253 0.007288 0.119357 0.028861 0.081754 0.669293 -0.062500 0 0 0 0 0 0 3 682304
-0.005273 0.007295 0.119365 0.268640 0.053251 0.531962 -0.062500 0 0 0 0 0 0 3 683320
-0.005284 0.007298 0.119368 0.156276 0.099862 0.584787 -0.062500 0 0 0 0 0 0 3 684314
-0.005289 0.007300 0.119369 0.078305 0.127520 0.613413 -0.062500 0 0 0 0 0 0 3 685323
-0.005291 0.007301 0.119369 0.037677 0.141175 0.624482 -0.062500 0 0 0 0 0 0 3 686313
-0.005297 0.007318 0.119357 0.077798 -0.066648 0.800460 -0.062500 0 0 0 0 0 0 3 687321
-0.005300 0.007326 0.119353 0.047004 0.018303 0.718657 -0.062500 0 0 0 0 0 0 3 688311
-0.005302 0.007331 0.119351 0.024301 0.082221 0.675481 -0.062500 0 0 0 0 0 0 3 689326
-0.005303 0.007333 0.119351 0.011437 0.117242 0.658860 -0.062500 0 0 0 0 0 0 3 690316
-0.005303 0.007334 0.119351 0.004565 0.135386 0.652878 -0.062500 0 0 0 0 0 0 3 691327
-0.005303 0.007335 0.119350 0.001006 0.144631 0.650750 -0.062500 0 0 0 0 0 0 3 692326
-0.005304 0.007335 0.119350 -0.000851 0.149311 0.649994 -0.062500 0 0 0 0 0 0 3 693317
-0.005323 0.007340 0.119359 0.261470 0.087325 0.528902 -0.062500 0 0 0 0 0 0 3 694325
-0.005333 0.007343 0.119362 0.156552 0.116894 0.587368 -0.062500 0 0 0 0 0 0 3 695317
-0.005342 0.007360 0.119351 0.142800 -0.078423 0.790124 -0.062500 0 0 0 0 0 0 3 696311
-0.005347 0.007369 0.119347 0.083498 0.012503 0.718609 -0.062500 0 0 0 0 0 0 3 697327
-0.005350 0.007374 0.119345 0.046527 0.079206 0.679148 -0.062500 0 0 0 0 0 0 3 698319
-0.005351 0.007376 0.119345 0.026591 0.115515 0.663829 -0.062500 0 0 0 0 0 0 3 699330
-0.005352 0.007377 0.119345 0.016206 0.134260 0.658290 -0.062500 0 0 0 0 0 0 3 700306
-0.005352 0.007378 0.119345 0.010898 0.143806 0.656326 -0.062500 0 0 0 0 0 0 3 701325
-0.005372 0.007383 0.119353 0.263396 0.084797 0.535036 -0.062500 0 0 0 0 0 0 3 702314
-0.005382 0.007386 0.119356 0.157502 0.115628 0.593216 -0.062500 0 0 0 0 0 0 3 703325
-0.005391 0.007403 0.119345 0.143202 -0.078904 0.796023 -0.062500 0 0 0 0 0 0 3 704314
-0.005396 0.007412 0.119341 0.083705 0.012249 0.724403 -0.062500 0 0 0 0 0 0 3 705325
-0.005399 0.007417 0.119340 0.046649 0.079058 0.684887 -0.062500 0 0 0 0 0 0 3 706323
-0.005400 0.007419 0.119339 0.026649 0.115448 0.669558 -0.062500 0 0 0 0 0 0 3 707451
-0.005401 0.007420 0.119339 0.016253 0.134215 0.664009 -0.062500 0 0 0 0 0 0 3 708446
-0.005401 0.007421 0.119339 0.010905 0.143780 0.662047 -0.062500 0 0 0 0 0 0 3 709320
-0.005401 0.007421 0.119339 0.008196 0.148630 0.661349 -0.062500 0 0 0 0 0 0 3 710446
-0.005401 0.007421 0.119339 0.006834 0.151064 0.661105 -0.062500 0 0 0 0 0 0 3 711446
-0.005406 0.007438 0.119327 0.066343 -0.061717 0.833410 -0.062500 0 0 0 0 0 0 3 712322
-0.005408 0.007447 0.119322 0.045459 0.020420 0.749997 -0.062500 0 0 0 0 0 0 3 713329
-0.005410 0.007451 0.119321 0.024998 0.102857 0.706216 -0.062500 0 0 0 0 0 0 3 714454
-0.005430 0.007458 0.119329 0.269867 0.073347 0.569047 -0.062500 0 0 0 0 0 0 3 715448
-0.005440 0.007462 0.119332 0.159642 0.119608 0.621273 -0.062500 0 0 0 0 0 0 3 716444
-0.005445 0.007463 0.119333 0.082716 0.147081 0.649638 -0.062500 0 0 0 0 0 0 3 717447
-0.005448 0.007464 0.119333 0.042613 0.160639 0.660611 -0.062500 0 0 0 0 0 0 3 718446
-0.005449 0.007464 0.119333 0.022579 0.167189 0.664556 -0.062500 0 0 0 0 0 0 3 719445
-0.005454 0.007481 0.119321 0.072753 -0.043498 0.838511 -0.062500 0 0 0 0 0 0 3 720445
-0.005457 0.007490 0.119317 0.047334 0.039482 0.755544 -0.062500 0 0 0 0 0 0 3 721446
-0.005459 0.007494 0.119315 0.027280 0.102439 0.711927 -0.062500 0 0 0 0 0 0 3 722447
-0.005459 0.007496 0.119315 0.015683 0.137016 0.695115 -0.062500 0 0 0 0 0 0 3 723445
-0.005460 0.007497 0.119314 0.009470 0.154935 0.689063 -0.062500 0 0 0 0 0 0 3 724445
-0.005460 0.007498 0.119314 0.006203 0.164087 0.686910 -0.062500 0 0 0 0 0 0 3 725446
-0.005460 0.007498 0.119314 0.004516 0.168714 0.686162 -0.062500 0 0 0 0 0 0 3 726447
-0.005465 0.007515 0.119302 0.063723 -0.042658 0.858533 -0.062500 0 0 0 0 0 0 3 727448
-0.005467 0.007523 0.119298 0.042851 0.039865 0.774937 -0.062500 0 0 0 0 0 0 3 728444
-0.005488 0.007533 0.119305 0.280480 0.038694 0.611041 -0.062500 0 0 0 0 0 0 3 729447
-0.005499 0.007537 0.119307 0.165387 0.101648 0.652306 -0.062500 0 0 0 0 0 0 3 730444
-0.005504 0.007539 0.119308 0.085735 0.137929 0.676667 -0.062500 0 0 0 0 0 0 3 731445
-0.005506 0.007541 0.119308 0.044171 0.156013 0.686214 -0.062500 0 0 0 0 0 0 3 732443
-0.005508 0.007541 0.119308 0.023382 0.164842 0.689670 -0.062500 0 0 0 0 0 0 3 733445
-0.005513 0.007558 0.119296 0.073020 -0.044407 0.863674 -0.062500 0 0 0 0 0 0 3 734444
-0.005516 0.007566 0.119292 0.047495 0.039013 0.780552 -0.062500 0 0 0 0 0 0 3 735445
-0.005517 0.007571 0.119290 0.027365 0.102186 0.736838 -0.062500 0 0 0 0 0 0 3 736444
-0.005518 0.007573 0.119290 0.015754 0.136880 0.719997 -0.062500 0 0 0 0 0 0 3 737314
-0.005519 0.007574 0.119289 0.009488 0.154871 0.713934 -0.062500 0 0 0 0 0 0 3 738451
-0.005519 0.007575 0.119289 0.006218 0.164055 0.711781 -0.062500 0 0 0 0 0 0 3 739320
-0.005519 0.007575 0.119289 0.004529 0.168692 0.711022 -0.062500 0 0 0 0 0 0 3 740446
-0.005539 0.007580 0.119298 0.265567 0.105987 0.590949 -0.062500 0 0 0 0 0 0 3 741446
-0.005553 0.007599 0.119289 0.220339 -0.077764 0.821785 -0.062500 0 0 0 0 0 0 3 742443
-0.005560 0.007609 0.119285 0.125783 0.022424 0.768549 -0.062500 0 0 0 0 0 0 3 743445
-0.005564 0.007613 0.119284 0.069541 0.093775 0.736326 -0.062500 0 0 0 0 0 0 3 744443
-0.005566 0.007616 0.119284 0.039900 0.132288 0.723621 -0.062500 0 0 0 0 0 0 3 745446
-0.005567 0.007617 0.119284 0.024690 0.152091 0.719009 -0.062500 0 0 0 0 0 0 3 746444
-0.005567 0.007618 0.119284 0.016963 0.162118 0.717366 -0.062500 0 0 0 0 0 0 3 747445
-0.005587 0.007623 0.119292 0.268752 0.103198 0.597211 -0.062500 0 0 0 0 0 0 3 748443
-0.005597 0.007625 0.119295 0.162018 0.134281 0.654901 -0.062500 0 0 0 0 0 0 3 749311
-0.005602 0.007627 0.119296 0.086990 0.153981 0.685177 -0.062500 0 0 0 0 0 0 3 750447
-0.005609 0.007643 0.119284 0.107689 -0.049715 0.869886 -0.062500 0 0 0 0 0 0 3 751311
-0.005613 0.007652 0.119280 0.067952 0.035941 0.790421 -0.062500 0 0 0 0 0 0 3 752318
-0.005615 0.007657 0.119278 0.040764 0.100142 0.747969 -0.062500 0 0 0 0 0 0 3 753444
-0.005616 0.007659 0.119278 0.025608 0.135308 0.731553 -0.062500 0 0 0 0 0 0 3 754434
-0.005616 0.007660 0.119278 0.015368 0.173767 0.725636 -0.062500 0 0 0 0 0 0 3 755442
-0.005616 0.007661 0.119278 0.011203 0.183061 0.723533 -0.062500 0 0 0 0 0 0 3 756434
-0.005636 0.007666 0.119286 0.264891 0.123757 0.603429 -0.062500 0 0 0 0 0 0 3 757442
-0.005646 0.007668 0.119289 0.158964 0.154668 0.660956 -0.062500 0 0 0 0 0 0 3 758308
-0.005651 0.007669 0.119290 0.084345 0.174288 0.691147 -0.062500 0 0 0 0 0 0 3 759434
-0.005658 0.007686 0.119278 0.105146 -0.029317 0.875978 -0.062500 0 0 0 0 0 0 3 760433
-0.005661 0.007695 0.119274 0.065582 0.056242 0.796447 -0.062500 0 0 0 0 0 0 3 761448
-0.005663 0.007700 0.119272 0.038483 0.120398 0.753953 -0.062500 0 0 0 0 0 0 3 762455
-0.005684 0.007707 0.119280 0.279285 0.091489 0.618371 -0.062500 0 0 0 0 0 0 3 763457
-0.005694 0.007710 0.119283 0.166381 0.138287 0.670128 -0.062500 0 0 0 0 0 0 3 764454
-0.005699 0.007712 0.119284 0.088127 0.166030 0.698249 -0.062500 0 0 0 0 0 0 3 765449
-0.005702 0.007713 0.119285 0.047354 0.179685 0.709134 -0.062500 0 0 0 0 0 0 3 766448
-0.005703 0.007713 0.119285 0.027002 0.186266 0.713071 -0.062500 0 0 0 0 0 0 3 767446
-0.005704 0.007713 0.119285 0.016903 0.189451 0.714451 -0.062500 0 0 0 0 0 0 3 768607
-0.005728 0.007735 0.119281 0.327539 -0.086064 0.769335 -0.062500 0 0 0 0 0 0 3 769458
-0.005741 0.007745 0.119280 0.199974 0.024232 0.743357 -0.062500 0 0 0 0 0 0 3 770437
-0.005747 0.007751 0.119279 0.111108 0.103784 0.729572 -0.062500 0 0 0 0 0 0 3 771460
-0.005750 0.007754 0.119279 0.061503 0.147034 0.724233 -0.062500 0 0 0 0 0 0 3 772451
-0.005752 0.007755 0.119279 0.036289 0.169060 0.722300 -0.062500 0 0 0 0 0 0 3 773455
-0.005759 0.007775 0.119297 0.114223 -0.069924 0.464134 -0.062500 0 0 0 0 0 0 3 774425
-0.005763 0.007784 0.119304 0.065980 0.042062 0.588421 -0.062500 0 0 0 0 0 0 3 775425
-0.005764 0.007789 0.119306 0.036781 0.117071 0.653682 -0.062500 0 0 0 0 0 0 3 776455
-0.005765 0.007791 0.119307 0.022950 0.155022 0.678803 -0.062500 0 0 0 0 0 0 3 777454
-0.005790 0.007814 0.119303 0.332363 -0.103428 0.742817 -0.062500 0 0 0 0 0 0 3 778455
-0.005802 0.007825 0.119302 0.204290 0.015035 0.719628 -0.062500 0 0 0 0 0 0 3 779457
-0.005808 0.007831 0.119301 0.111260 0.099837 0.706786 -0.062500 0 0 0 0 0 0 3 780458
-0.005811 0.007833 0.119301 0.061573 0.145079 0.701752 -0.062500 0 0 0 0 0 0 3 781460
-0.005813 0.007835 0.119301 0.036324 0.168086 0.699936 -0.062500 0 0 0 0 0 0 3 782463
-0.005834 0.007841 0.119310 0.280022 0.115512 0.580829 -0.062500 0 0 0 0 0 0 3 783454
-0.005844 0.007843 0.119313 0.168497 0.149947 0.637906 -0.062500 0 0 0 0 0 0 3 784453
-0.005849 0.007844 0.119314 0.091072 0.171332 0.667878 -0.062500 0 0 0 0 0 0 3 785455
-0.005851 0.007845 0.119314 0.050793 0.181754 0.679425 -0.062500 0 0 0 0 0 0 3 786453
-0.005852 0.007845 0.119314 0.030699 0.186705 0.683588 -0.062500 0 0 0 0 0 0 3 787454
-0.005853 0.007845 0.119314 0.020723 0.189064 0.685057 -0.062500 0 0 0 0 0 0 3 788452
-0.005873 0.007850 0.119323 0.272291 0.126026 0.567293 -0.062500 0 0 0 0 0 0 3 789455
-0.005883 0.007853 0.119326 0.164626 0.155251 0.624691 -0.062500 0 0 0 0 0 0 3 790452
-0.005892 0.007870 0.119314 0.148459 -0.038699 0.828636 -0.062500 0 0 0 0 0 0 3 791453
-0.005897 0.007879 0.119310 0.087493 0.071600 0.756271 -0.062500 0 0 0 0 0 0 3 792452
-0.005900 0.007884 0.119309 0.050502 0.137755 0.716289 -0.062500 0 0 0 0 0 0 3 793458
-0.005921 0.007891 0.119317 0.287075 0.109672 0.582657 -0.062500 0 0 0 0 0 0 3 794454
-0.005931 0.007894 0.119319 0.171340 0.157009 0.634135 -0.062500 0 0 0 0 0 0 3 795449
-0.005936 0.007896 0.119320 0.091660 0.185011 0.662102 -0.062500 0 0 0 0 0 0 3 796424
-0.005939 0.007897 0.119321 0.050201 0.198797 0.672942 -0.062500 0 0 0 0 0 0 3 797456
-0.005940 0.007897 0.119321 0.029504 0.205438 0.676852 -0.062500 0 0 0 0 0 0 3 798453
-0.005960 0.007902 0.119329 0.278763 0.143254 0.560317 -0.062500 0 0 0 0 0 0 3 799454
-0.005970 0.007905 0.119332 0.168325 0.173488 0.617826 -0.062500 0 0 0 0 0 0 3 800452
-0.005980 0.007922 0.119321 0.150630 -0.019786 0.821981 -0.062500 0 0 0 0 0 0 3 801423
-0.005985 0.007931 0.119317 0.090907 0.070212 0.749536 -0.062500 0 0 0 0 0 0 3 802454
-0.005987 0.007936 0.119316 0.053614 0.136460 0.709533 -0.062500 0 0 0 0 0 0 3 803450
-0.006009 0.007943 0.119323 0.290278 0.108374 0.576241 -0.062500 0 0 0 0 0 0 3 804444
-0.006019 0.007946 0.119326 0.174315 0.155772 0.627527 -0.062500 0 0 0 0 0 0 3 805453
-0.006024 0.007948 0.119327 0.094522 0.183785 0.655385 -0.062500 0 0 0 0 0 0 3 806453
-0.006027 0.007949 0.119328 0.052992 0.197583 0.666183 -0.062500 0 0 0 0 0 0 3 807454
-0.006028 0.007949 0.119328 0.032312 0.204247 0.670078 -0.062500 0 0 0 0 0 0 3 808454
-0.006028 0.007949 0.119328 0.022008 0.207468 0.671467 -0.062500 0 0 0 0 0 0 3 809443
-0.006048 0.007954 0.119336 0.273910 0.144771 0.554426 -0.062500 0 0 0 0 0 0 3 810452
-0.006058 0.007957 0.119339 0.165879 0.174244 0.611408 -0.062500 0 0 0 0 0 0 3 811453
-0.006068 0.007974 0.119328 0.149272 -0.019256 0.815552 -0.062500 0 0 0 0 0 0 3 812453
-0.006073 0.007983 0.119324 0.090281 0.070473 0.742974 -0.062500 0 0 0 0 0 0 3 813455
-0.006095 0.007993 0.119331 0.310418 0.072287 0.585543 -0.062500 0 0 0 0 0 0 3 814452
-0.006106 0.007997 0.119333 0.184864 0.137090 0.626661 -0.062500 0 0 0 0 0 0 3 815441
-0.006111 0.008000 0.119334 0.099933 0.174271 0.650783 -0.062500 0 0 0 0 0 0 3 816448
-0.006114 0.008001 0.119334 0.055760 0.192769 0.660243 -0.062500 0 0 0 0 0 0 3 817444
-0.006116 0.008001 0.119334 0.033681 0.201822 0.663676 -0.062500 0 0 0 0 0 0 3 818448
-0.006136 0.008006 0.119343 0.279936 0.141941 0.547736 -0.062500 0 0 0 0 0 0 3 819437
-0.006146 0.008009 0.119346 0.168913 0.172840 0.604790 -0.062500 0 0 0 0 0 0 3 820447
-0.006151 0.008010 0.119347 0.091720 0.192414 0.634671 -0.062500 0 0 0 0 0 0 3 821438
-0.006153 0.008010 0.119347 0.051568 0.201937 0.646193 -0.062500 0 0 0 0 0 0 3 822445
-0.006155 0.008011 0.119347 0.031562 0.206432 0.650340 -0.062500 0 0 0 0 0 0 3 823437
-0.006175 0.008016 0.119356 0.280165 0.142966 0.534824 -0.062500 0 0 0 0 0 0 3 824443
-0.006185 0.008018 0.119359 0.169592 0.172713 0.591874 -0.062500 0 0 0 0 0 0 3 825447
-0.006190 0.008019 0.119360 0.092611 0.191719 0.621768 -0.062500 0 0 0 0 0 0 3 826446
-0.006192 0.008020 0.119360 0.052605 0.200959 0.633283 -0.062500 0 0 0 0 0 0 3 827453
-0.006194 0.008020 0.119360 0.032680 0.205302 0.637433 -0.062500 0 0 0 0 0 0 3 828451
-0.006214 0.008025 0.119369 0.280247 0.143023 0.522062 -0.062500 0 0 0 0 0 0 3 829451
-0.006224 0.008027 0.119372 0.169629 0.172735 0.579038 -0.062500 0 0 0 0 0 0 3 830468
-0.006233 0.008045 0.119360 0.151475 -0.020472 0.783424 -0.062500 0 0 0 0 0 0 3 831452
-0.006238 0.008054 0.119356 0.092029 0.069210 0.710755 -0.062500 0 0 0 0 0 0 3 832445
-0.006241 0.008058 0.119355 0.054831 0.135290 0.670568 -0.062500 0 0 0 0 0 0 3 833438
-0.006262 0.008066 0.119362 0.292218 0.107030 0.538276 -0.062500 0 0 0 0 0 0 3 834457
-0.006273 0.008069 0.119365 0.175876 0.154437 0.588953 -0.062500 0 0 0 0 0 0 3 835439
-0.006278 0.008071 0.119366 0.095852 0.182488 0.616538 -0.062500 0 0 0 0 0 0 3 836458
-0.006280 0.008071 0.119367 0.054246 0.196315 0.627242 -0.062500 0 0 0 0 0 0 3 837451
-0.006281 0.008072 0.119367 0.033480 0.202947 0.631109 -0.062500 0 0 0 0 0 0 3 838455
-0.006282 0.008072 0.119367 0.023203 0.206175 0.632480 -0.062500 0 0 0 0 0 0 3 839424
-0.006302 0.008077 0.119375 0.275795 0.143392 0.516501 -0.062500 0 0 0 0 0 0 3 840453
-0.006312 0.008079 0.119378 0.167398 0.172914 0.572934 -0.062500 0 0 0 0 0 0 3 841453
-0.006317 0.008080 0.119379 0.091540 0.191806 0.602556 -0.062500 0 0 0 0 0 0 3 842454
-0.006319 0.008081 0.119379 0.052043 0.201005 0.613985 -0.062500 0 0 0 0 0 0 3 843448
-0.006340 0.008086 0.119388 0.290810 0.161567 0.501789 -0.062500 0 0 0 0 0 0 3 844450
-0.006351 0.008088 0.119391 0.175168 0.192367 0.559437 -0.062500 0 0 0 0 0 0 3 845454
-0.006356 0.008090 0.119392 0.095683 0.211874 0.589497 -0.062500 0 0 0 0 0 0 3 846456
-0.006358 0.008090 0.119392 0.054426 0.221345 0.601056 -0.062500 0 0 0 0 0 0 3 847455
-0.006359 0.008090 0.119392 0.033869 0.225825 0.605248 -0.062500 0 0 0 0 0 0 3 848454
-0.006360 0.008090 0.119392 0.023685 0.227934 0.606728 -0.062500 0 0 0 0 0 0 3 849421
-0.006380 0.008095 0.119401 0.276570 0.164549 0.491108 -0.062500 0 0 0 0 0 0 3 850453
-0.006390 0.008098 0.119404 0.168336 0.192577 0.547384 -0.062500 0 0 0 0 0 0 3 851451
-0.006395 0.008099 0.119405 0.092414 0.211341 0.576923 -0.062500 0 0 0 0 0 0 3 852452
-0.006397 0.008099 0.119405 0.052917 0.220465 0.588331 -0.062500 0 0 0 0 0 0 3 853453
-0.006399 0.008099 0.119405 0.033233 0.224755 0.592459 -0.062500 0 0 0 0 0 0 3 854452
-0.006399 0.008100 0.119405 0.023477 0.226789 0.593911 -0.062500 0 0 0 0 0 0 3 855452
-0.006419 0.008105 0.119414 0.276710 0.163342 0.478436 -0.062500 0 0 0 0 0 0 3 856422
-0.006429 0.008107 0.119416 0.168283 0.192582 0.534636 -0.062500 0 0 0 0 0 0 3 857452
-0.006434 0.008108 0.119418 0.092380 0.211349 0.564142 -0.062500 0 0 0 0 0 0 3 858444
-0.006436 0.008108 0.119418 0.052898 0.220459 0.575526 -0.062500 0 0 0 0 0 0 3 859457
-0.006438 0.008109 0.119418 0.033219 0.224756 0.579650 -0.062500 0 0 0 0 0 0 3 860452
-0.006438 0.008109 0.119418 0.023464 0.226782 0.581105 -0.062500 0 0 0 0 0 0 3 861452
-0.006458 0.008114 0.119426 0.276826 0.163348 0.465789 -0.062500 0 0 0 0 0 0 3 862423
-0.006468 0.008116 0.119429 0.168334 0.192567 0.521887 -0.062500 0 0 0 0 0 0 3 863422
-0.006473 0.008117 0.119430 0.092414 0.211342 0.551368 -0.062500 0 0 0 0 0 0 3 864452
-0.006475 0.008118 0.119431 0.052895 0.220460 0.562742 -0.062500 0 0 0 0 0 0 3 865454
-0.006477 0.008118 0.119431 0.033233 0.224743 0.566853 -0.062500 0 0 0 0 0 0 3 866451
-0.006477 0.008118 0.119431 0.023468 0.226791 0.568326 -0.062500 0 0 0 0 0 0 3 867451
-0.006478 0.008118 0.119431 0.018639 0.227772 0.568845 -0.062500 0 0 0 0 0 0 3 868441
-0.006498 0.008123 0.119439 0.274532 0.163794 0.453351 -0.062500 0 0 0 0 0 0 3 869439
-0.006507 0.008125 0.119442 0.167225 0.192779 0.509232 -0.062500 0 0 0 0 0 0 3 870452
-0.006512 0.008126 0.119443 0.091825 0.211449 0.538630 -0.062500 0 0 0 0 0 0 3 871422
-0.006515 0.008127 0.119443 0.052607 0.220521 0.549978 -0.062500 0 0 0 0 0 0 3 872451
-0.006516 0.008127 0.119444 0.033073 0.224778 0.554090 -0.062500 0 0 0 0 0 0 3 873451
-0.006516 0.008127 0.119444 0.023405 0.226794 0.555550 -0.062500 0 0 0 0 0 0 3 874452
-0.006517 0.008127 0.119444 0.018619 0.227766 0.556069 -0.062500 0 0 0 0 0 0 3 875449
-0.006517 0.008127 0.119444 0.016212 0.228232 0.556248 -0.062500 0 0 0 0 0 0 3 876453
-0.006537 0.008132 0.119452 0.273461 0.164015 0.440783 -0.062500 0 0 0 0 0 0 3 877454
-0.006546 0.008135 0.119455 0.166675 0.192893 0.496558 -0.062500 0 0 0 0 0 0 3 878450
-0.006551 0.008136 0.119456 0.091553 0.211509 0.525904 -0.062500 0 0 0 0 0 0 3 879452
-0.006554 0.008136 0.119456 0.052471 0.220540 0.537225 -0.062500 0 0 0 0 0 0 3 880432
-0.006555 0.008136 0.119456 0.033012 0.224790 0.541324 -0.062500 0 0 0 0 0 0 3 881523
-0.006555 0.008136 0.119456 0.023359 0.226804 0.542793 -0.062500 0 0 0 0 0 0 3 882518
-0.006556 0.008136 0.119456 0.018598 0.227769 0.543300 -0.062500 0 0 0 0 0 0 3 883503
-0.006556 0.008137 0.119456 0.016204 0.228234 0.543491 -0.062500 0 0 0 0 0 0 3 884517
-0.006576 0.008141 0.119465 0.273547 0.164010 0.428194 -0.062500 0 0 0 0 0 0 3 885523
-0.006586 0.008144 0.119468 0.166734 0.192875 0.483873 -0.062500 0 0 0 0 0 0 3 886518
-0.006590 0.008145 0.119469 0.091580 0.211493 0.513173 -0.062500 0 0 0 0 0 0 3 887502
-0.006593 0.008145 0.119469 0.052466 0.220540 0.524489 -0.062500 0 0 0 0 0 0 3 888519
-0.006594 0.008146 0.119469 0.033010 0.224791 0.528594 -0.062500 0 0 0 0 0 0 3 889524
-0.006594 0.008146 0.119469 0.023378 0.226800 0.530048 -0.062500 0 0 0 0 0 0 3 890519
-0.006595 0.008146 0.119469 0.018594 0.227771 0.530562 -0.062500 0 0 0 0 0 0 3 891502
-0.006615 0.008151 0.119477 0.275740 0.162470 0.415523 -0.062500 0 0 0 0 0 0 3 892517
-0.006625 0.008153 0.119480 0.168231 0.191460 0.471189 -0.062500 0 0 0 0 0 0 3 893446
-0.006629 0.008154 0.119481 0.092760 0.210133 0.500462 -0.062500 0 0 0 0 0 0 3 894435
-0.006632 0.008154 0.119482 0.053509 0.219207 0.511760 -0.062500 0 0 0 0 0 0 3 895444
-0.006633 0.008155 0.119482 0.033974 0.223475 0.515860 -0.062500 0 0 0 0 0 0 3 896434
-0.006634 0.008155 0.119482 0.024281 0.225507 0.517323 -0.062500 0 0 0 0 0 0 3 897446
-0.006634 0.008155 0.119482 0.019458 0.226478 0.517840 -0.062500 0 0 0 0 0 0 3 898435
-0.006654 0.008160 0.119490 0.275854 0.162449 0.402966 -0.062500 0 0 0 0 0 0 3 899445
-0.006664 0.008162 0.119493 0.168314 0.191444 0.458518 -0.062500 0 0 0 0 0 0 3 900435
-0.006669 0.008163 0.119494 0.092795 0.210135 0.487760 -0.062500 0 0 0 0 0 0 3 901441
-0.006671 0.008164 0.119494 0.053505 0.219210 0.499055 -0.062500 0 0 0 0 0 0 3 902447
-0.006672 0.008164 0.119495 0.033968 0.223486 0.503153 -0.062500 0 0 0 0 0 0 3 903465
-0.006673 0.008164 0.119495 0.024268 0.225501 0.504612 -0.062500 0 0 0 0 0 0 3 904460
-0.006673 0.008164 0.119495 0.019475 0.226473 0.505123 -0.062500 0 0 0 0 0 0 3 905447
-0.006693 0.008169 0.119503 0.275967 0.162436 0.390415 -0.062500 0 0 0 0 0 0 3 906444
-0.006703 0.008171 0.119506 0.168359 0.191440 0.445897 -0.062500 0 0 0 0 0 0 3 907433
-0.006708 0.008172 0.119507 0.092821 0.210121 0.475080 -0.062500 0 0 0 0 0 0 3 908443
-0.006710 0.008173 0.119507 0.053527 0.219194 0.486365 -0.062500 0 0 0 0 0 0 3 909442
-0.006711 0.008173 0.119507 0.033961 0.223477 0.490464 -0.062500 0 0 0 0 0 0 3 910446
-0.006712 0.008173 0.119507 0.024287 0.225496 0.491915 -0.062500 0 0 0 0 0 0 3 911442
-0.006712 0.008173 0.119507 0.019471 0.226474 0.492433 -0.062500 0 0 0 0 0 0 3 912440
-0.006732 0.008178 0.119515 0.276107 0.162438 0.377870 -0.062500 0 0 0 0 0 0 3 913423
-0.006742 0.008181 0.119518 0.168420 0.191433 0.433266 -0.062500 0 0 0 0 0 0 3 914441
-0.006747 0.008182 0.119519 0.092832 0.210120 0.462429 -0.062500 0 0 0 0 0 0 3 915438
-0.006749 0.008182 0.119520 0.053553 0.219198 0.473690 -0.062500 0 0 0 0 0 0 3 916422
-0.006750 0.008182 0.119520 0.033977 0.223464 0.477780 -0.062500 0 0 0 0 0 0 3 917422
-0.006751 0.008182 0.119520 0.024273 0.225497 0.479228 -0.062500 0 0 0 0 0 0 3 918447
-0.006771 0.008188 0.119528 0.278590 0.161947 0.365175 -0.062500 0 0 0 0 0 0 3 919445
-0.006781 0.008190 0.119531 0.169679 0.191193 0.420592 -0.062500 0 0 0 0 0 0 3 920440
-0.006786 0.008191 0.119532 0.093446 0.209989 0.449751 -0.062500 0 0 0 0 0 0 3 921445
-0.006788 0.008191 0.119532 0.053840 0.219138 0.461045 -0.062500 0 0 0 0 0 0 3 922439
-0.006790 0.008192 0.119533 0.034119 0.223442 0.465109 -0.062500 0 0 0 0 0 0 3 923421
-0.006790 0.008192 0.119533 0.024349 0.225492 0.466571 -0.062500 0 0 0 0 0 0 3 924440
-0.006791 0.008192 0.119533 0.019516 0.226455 0.467087 -0.062500 0 0 0 0 0 0 3 925441
-0.006811 0.008197 0.119541 0.278571 0.160863 0.352849 -0.062500 0 0 0 0 0 0 3 926440
-0.006820 0.008199 0.119544 0.170752 0.189870 0.408063 -0.062500 0 0 0 0 0 0 3 927438
-0.006825 0.008200 0.119545 0.095113 0.208573 0.437155 -0.062500 0 0 0 0 0 0 3 928442
-0.006828 0.008201 0.119545 0.055758 0.217657 0.448404 -0.062500 0 0 0 0 0 0 3 929438
-0.006829 0.008201 0.119545 0.036196 0.221927 0.452470 -0.062500 0 0 0 0 0 0 3 930437
-0.006829 0.008201 0.119545 0.026498 0.223960 0.453922 -0.062500 0 0 0 0 0 0 3 931436
-0.006830 0.008201 0.119545 0.021679 0.224930 0.454441 -0.062500 0 0 0 0 0 0 3 932438
-0.006850 0.008206 0.119553 0.278675 0.160862 0.340356 -0.062500 0 0 0 0 0 0 3 933527
-0.006860 0.008208 0.119556 0.170795 0.189867 0.395506 -0.062500 0 0 0 0 0 0 3 934526
-0.006864 0.008209 0.119557 0.095136 0.208568 0.424531 -0.062500 0 0 0 0 0 0 3 935516
-0.006867 0.008210 0.119558 0.055777 0.217652 0.435769 -0.062500 0 0 0 0 0 0 3 936524
-0.006868 0.008210 0.119558 0.036192 0.221938 0.439842 -0.062500 0 0 0 0 0 0 3 937517
-0.006869 0.008210 0.119558 0.026493 0.223963 0.441298 -0.062500 0 0 0 0 0 0 3 938494
-0.006869 0.008210 0.119558 0.021672 0.224932 0.441816 -0.062500 0 0 0 0 0 0 3 939492
-0.006869 0.008210 0.119558 0.019289 0.225402 0.441982 -0.062500 0 0 0 0 0 0 3 940492
-0.006869 0.008210 0.119558 0.018104 0.225639 0.442060 -0.062500 0 0 0 0 0 0 3 941515
-0.006889 0.008215 0.119566 0.277000 0.161188 0.327981 -0.062500 0 0 0 0 0 0 3 942525
-0.006899 0.008217 0.119569 0.169978 0.190025 0.382963 -0.062500 0 0 0 0 0 0 3 943526
-0.006904 0.008219 0.119570 0.094703 0.208642 0.411948 -0.062500 0 0 0 0 0 0 3 944525
-0.006906 0.008219 0.119570 0.055573 0.217695 0.423172 -0.062500 0 0 0 0 0 0 3 945523
-0.006907 0.008219 0.119570 0.036093 0.221949 0.427226 -0.062500 0 0 0 0 0 0 3 946527
-0.006908 0.008219 0.119570 0.026444 0.223973 0.428686 -0.062500 0 0 0 0 0 0 3 947492
-0.006908 0.008219 0.119571 0.021651 0.224936 0.429192 -0.062500 0 0 0 0 0 0 3 948492
-0.006908 0.008219 0.119571 0.019288 0.225413 0.429376 -0.062500 0 0 0 0 0 0 3 949516
-0.006908 0.008219 0.119571 0.018090 0.225633 0.429443 -0.062500 0 0 0 0 0 0 3 950542
-0.006928 0.008224 0.119579 0.277099 0.161177 0.315513 -0.062500 0 0 0 0 0 0 3 951515
-0.006938 0.008227 0.119582 0.170038 0.190006 0.370420 -0.062500 0 0 0 0 0 0 3 952526
-0.006943 0.008228 0.119583 0.094716 0.208630 0.399386 -0.062500 0 0 0 0 0 0 3 953516
-0.006945 0.008228 0.119583 0.055592 0.217690 0.410572 -0.062500 0 0 0 0 0 0 3 954494
-0.006946 0.008229 0.119583 0.036082 0.221951 0.414625 -0.062500 0 0 0 0 0 0 3 955489
-0.006947 0.008229 0.119583 0.026462 0.223968 0.416084 -0.062500 0 0 0 0 0 0 3 956485
-0.006947 0.008229 0.119583 0.021655 0.224946 0.416604 -0.062500 0 0 0 0 0 0 3 957520
-0.006948 0.008229 0.119583 0.019274 0.225406 0.416777 -0.062500 0 0 0 0 0 0 3 958501
-0.006948 0.008229 0.119583 0.018111 0.225647 0.416836 -0.062500 0 0 0 0 0 0 3 959515
-0.006948 0.008229 0.119583 0.017498 0.225752 0.416872 -0.062500 0 0 0 0 0 0 3 960516
-0.006948 0.008229 0.119583 0.017207 0.225802 0.416870 -0.062500 0 0 0 0 0 0 3 961519
-0.006948 0.008229 0.119583 0.017092 0.225836 0.416878 -0.062500 0 0 0 0 0 0 3 962515
-0.006948 0.008229 0.119583 0.016979 0.225851 0.416875 -0.062500 0 0 0 0 0 0 3 963500
-0.006968 0.008234 0.119591 0.276684 0.161258 0.303086 -0.062500 0 0 0 0 0 0 3 964514
-0.006977 0.008236 0.119594 0.169807 0.190060 0.357913 -0.062500 0 0 0 0 0 0 3 965435
-0.006982 0.008237 0.119595 0.094618 0.208652 0.386812 -0.062500 0 0 0 0 0 0 3 966443
-0.006985 0.008238 0.119596 0.055508 0.217699 0.397997 -0.062500 0 0 0 0 0 0 3 967433
-0.006986 0.008238 0.119596 0.036071 0.221953 0.402055 -0.062500 0 0 0 0 0 0 3 968443
-0.006986 0.008238 0.119596 0.026438 0.223962 0.403489 -0.062500 0 0 0 0 0 0 3 969433
-0.006987 0.008238 0.119596 0.021636 0.224948 0.404011 -0.062500 0 0 0 0 0 0 3 970442
-0.006982 0.008222 0.119608 -0.038614 0.437312 0.228651 -0.062500 0 0 0 0 0 0 3 971433
-0.006980 0.008213 0.119613 -0.021298 0.357386 0.313214 -0.062500 0 0 0 0 0 0 3 972434
-0.006978 0.008209 0.119614 -0.004883 0.295824 0.357853 -0.062500 0 0 0 0 0 0 3 973443
-0.006978 0.008207 0.119615 0.005161 0.261833 0.375135 -0.062500 0 0 0 0 0 0 3 974432
-0.006977 0.008205 0.119615 0.010771 0.244144 0.381397 -0.062500 0 0 0 0 0 0 3 975442
-0.006977 0.008205 0.119615 0.013747 0.235114 0.383634 -0.062500 0 0 0 0 0 0 3 976455
-0.006977 0.008205 0.119615 0.015279 0.230523 0.384449 -0.062500 0 0 0 0 0 0 3 977446
-0.006977 0.008204 0.119615 0.016094 0.228207 0.384716 -0.062500 0 0 0 0 0 0 3 978444
-0.006977 0.008204 0.119615 0.016505 0.227035 0.384819 -0.062500 0 0 0 0 0 0 3 979441
-0.006977 0.008204 0.119615 0.016716 0.226455 0.384847 -0.062500 0 0 0 0 0 0 3 980440
-0.006977 0.008204 0.119615 0.016810 0.226164 0.384869 -0.062500 0 0 0 0 0 0 3 981591
-0.006977 0.008204 0.119615 0.016881 0.226013 0.384870 -0.062500 0 0 0 0 0 0 3 982441
-0.006977 0.008204 0.119615 0.016898 0.225935 0.384864 -0.062500 0 0 0 0 0 0 3 983445
-0.006977 0.008204 0.119615 0.016905 0.225908 0.384880 -0.062500 0 0 0 0 0 0 3 984441
-0.006997 0.008209 0.119623 0.276759 0.161286 0.271174 -0.062500 0 0 0 0 0 0 3 985436
-0.007007 0.008212 0.119626 0.169841 0.190057 0.325946 -0.062500 0 0 0 0 0 0 3 986438
-0.007011 0.008213 0.119627 0.094630 0.208645 0.354834 -0.062500 0 0 0 0 0 0 3 987436
-0.007014 0.008213 0.119628 0.055529 0.217686 0.365996 -0.062500 0 0 0 0 0 0 3 988437
-0.007015 0.008213 0.119628 0.036062 0.221947 0.370057 -0.062500 0 0 0 0 0 0 3 989437
-0.007016 0.008213 0.119628 0.026439 0.223976 0.371502 -0.062500 0 0 0 0 0 0 3 990437
-0.007016 0.008213 0.119628 0.021656 0.224939 0.372015 -0.062500 0 0 0 0 0 0 3 991435
-0.007016 0.008213 0.119628 0.019261 0.225413 0.372201 -0.062500 0 0 0 0 0 0 3 992439
-0.007016 0.008213 0.119628 0.018098 0.225645 0.372269 -0.062500 0 0 0 0 0 0 3 993440
-0.007016 0.008214 0.119628 0.017507 0.225753 0.372288 -0.062500 0 0 0 0 0 0 3 994439
-0.007016 0.008214 0.119628 0.017220 0.225793 0.372291 -0.062500 0 0 0 0 0 0 3 995440
-0.007016 0.008214 0.119628 0.017070 0.225834 0.372296 -0.062500 0 0 0 0 0 0 3 996437
-0.007016 0.008214 0.119628 0.016996 0.225851 0.372303 -0.062500 0 0 0 0 0 0 3 997437
-0.007012 0.008197 0.119640 -0.040936 0.437879 0.196793 -0.062500 0 0 0 0 0 0 3 998436
-0.007009 0.008189 0.119645 -0.022473 0.357666 0.281270 -0.062500 0 0 0 0 0 0 3 999436
-0.007008 0.008184 0.119646 -0.005475 0.295953 0.325872 -0.062500 0 0 0 0 0 0 4 436
-0.007007 0.008182 0.119647 0.004858 0.261903 0.343143 -0.062500 0 0 0 0 0 0 4 1437
-0.007007 0.008181 0.119647 0.010603 0.244180 0.349413 -0.062500 0 0 0 0 0 0 4 2437
-0.007006 0.008180 0.119647 0.013656 0.235121 0.351652 -0.062500 0 0 0 0 0 0 4 3436
-0.007026 0.008185 0.119655 0.277766 0.164128 0.238836 -0.062500 0 0 0 0 0 0 4 4437
-0.007036 0.008187 0.119658 0.171638 0.190574 0.293830 -0.062500 0 0 0 0 0 0 4 5437
-0.007041 0.008188 0.119659 0.096808 0.207990 0.322795 -0.062500 0 0 0 0 0 0 4 6437
-0.007043 0.008189 0.119659 0.057887 0.216458 0.333997 -0.062500 0 0 0 0 0 0 4 7435
-0.007044 0.008189 0.119660 0.038539 0.220433 0.338072 -0.062500 0 0 0 0 0 0 4 8437
-0.007045 0.008189 0.119660 0.028954 0.222308 0.339519 -0.062500 0 0 0 0 0 0 4 9419
-0.007045 0.008189 0.119660 0.024190 0.223203 0.340031 -0.062500 0 0 0 0 0 0 4 10438
-0.007045 0.008189 0.119660 0.021818 0.223636 0.340216 -0.062500 0 0 0 0 0 0 4 11436
-0.007045 0.008189 0.119660 0.020650 0.223855 0.340277 -0.062500 0 0 0 0 0 0 4 12435
-0.007041 0.008173 0.119672 -0.037824 0.436103 0.164849 -0.062500 0 0 0 0 0 0 4 13438
-0.007038 0.008164 0.119677 -0.019670 0.355865 0.249293 -0.062500 0 0 0 0 0 0 4 14435
-0.007037 0.008160 0.119678 -0.002786 0.294148 0.293889 -0.062500 0 0 0 0 0 0 4 15435
-0.007036 0.008158 0.119679 0.007498 0.260073 0.311152 -0.062500 0 0 0 0 0 0 4 16429
-0.007036 0.008156 0.119679 0.013190 0.242364 0.317431 -0.062500 0 0 0 0 0 0 4 17441
-0.007036 0.008156 0.119679 0.016236 0.233314 0.319662 -0.062500 0 0 0 0 0 0 4 18438
-0.007055 0.008161 0.119687 0.277879 0.164125 0.206952 -0.062500 0 0 0 0 0 0 4 19436
-0.007065 0.008163 0.119690 0.171710 0.190560 0.261892 -0.062500 0 0 0 0 0 0 4 20435
-0.007070 0.008164 0.119691 0.096820 0.207992 0.290832 -0.062500 0 0 0 0 0 0 4 21438
-0.007072 0.008164 0.119691 0.057891 0.216462 0.302037 -0.062500 0 0 0 0 0 0 4 22434
-0.007074 0.008164 0.119692 0.038529 0.220429 0.306100 -0.062500 0 0 0 0 0 0 4 23435
-0.007074 0.008164 0.119692 0.028940 0.222304 0.307543 -0.062500 0 0 0 0 0 0 4 24438
-0.007074 0.008165 0.119692 0.024209 0.223192 0.308058 -0.062500 0 0 0 0 0 0 4 25438
-0.007075 0.008165 0.119692 0.021840 0.223624 0.308242 -0.062500 0 0 0 0 0 0 4 26420
-0.007075 0.008165 0.119692 0.020646 0.223850 0.308313 -0.062500 0 0 0 0 0 0 4 27435
-0.007075 0.008165 0.119692 0.020077 0.223951 0.308321 -0.062500 0 0 0 0 0 0 4 28434
-0.007075 0.008165 0.119692 0.019775 0.224005 0.308340 -0.062500 0 0 0 0 0 0 4 29427
-0.007070 0.008148 0.119704 -0.038276 0.436296 0.132934 -0.062500 0 0 0 0 0 0 4 30433
-0.007068 0.008140 0.119709 -0.019886 0.355947 0.217330 -0.062500 0 0 0 0 0 0 4 31425
-0.007086 0.008140 0.119718 0.257259 0.229590 0.148510 -0.062500 0 0 0 0 0 0 4 32433
-0.007095 0.008140 0.119722 0.160540 0.224253 0.220391 -0.062500 0 0 0 0 0 0 4 33426
-0.007100 0.008140 0.119723 0.090949 0.225129 0.255457 -0.062500 0 0 0 0 0 0 4 34432
-0.007102 0.008140 0.119723 0.054856 0.225124 0.268861 -0.062500 0 0 0 0 0 0 4 35425
-0.007103 0.008140 0.119724 0.036967 0.224788 0.273706 -0.062500 0 0 0 0 0 0 4 36434
-0.007103 0.008140 0.119724 0.028169 0.224488 0.275428 -0.062500 0 0 0 0 0 0 4 37431
-0.007104 0.008140 0.119724 0.023808 0.224307 0.276045 -0.062500 0 0 0 0 0 0 4 38439
-0.007104 0.008140 0.119724 0.021617 0.224186 0.276260 -0.062500 0 0 0 0 0 0 4 39430
-0.007124 0.008145 0.119732 0.280852 0.159516 0.163077 -0.062500 0 0 0 0 0 0 4 40433
-0.007134 0.008147 0.119735 0.173196 0.188222 0.217634 -0.062500 0 0 0 0 0 0 4 41444
-0.007139 0.008148 0.119736 0.097575 0.206819 0.246419 -0.062500 0 0 0 0 0 0 4 42448
-0.007141 0.008149 0.119736 0.058275 0.215854 0.257566 -0.062500 0 0 0 0 0 0 4 43447
-0.007142 0.008149 0.119736 0.038706 0.220132 0.261607 -0.062500 0 0 0 0 0 0 4 44419
-0.007143 0.008149 0.119736 0.029043 0.222150 0.263064 -0.062500 0 0 0 0 0 0 4 45429
-0.007143 0.008149 0.119736 0.024224 0.223130 0.263575 -0.062500 0 0 0 0 0 0 4 46430
-0.007143 0.008149 0.119736 0.021846 0.223601 0.263748 -0.062500 0 0 0 0 0 0 4 47450
-0.007143 0.008149 0.119736 0.020676 0.223824 0.263806 -0.062500 0 0 0 0 0 0 4 48425
-0.007143 0.008149 0.119736 0.020070 0.223936 0.263847 -0.062500 0 0 0 0 0 0 4 49442
-0.007163 0.008154 0.119744 0.280208 0.159373 0.150740 -0.062500 0 0 0 0 0 0 4 50435
-0.007169 0.008140 0.119760 0.115046 0.400539 0.029753 -0.062500 0 0 0 0 0 0 4 51435
-0.007171 0.008133 0.119765 0.057940 0.338737 0.142855 -0.062500 0 0 0 0 0 0 4 52418
-0.007172 0.008129 0.119767 0.035723 0.286004 0.198579 -0.062500 0 0 0 0 0 0 4 53437
-0.007172 0.008127 0.119768 0.026558 0.256187 0.219917 -0.062500 0 0 0 0 0 0 4 54436
-0.007172 0.008126 0.119768 0.022657 0.240480 0.227641 -0.062500 0 0 0 0 0 0 4 55434
-0.007173 0.008125 0.119768 0.020938 0.232394 0.230400 -0.062500 0 0 0 0 0 0 4 56436
-0.007173 0.008125 0.119768 0.020166 0.228261 0.231373 -0.062500 0 0 0 0 0 0 4 57442
-0.007193 0.008130 0.119776 0.280344 0.161546 0.118699 -0.062500 0 0 0 0 0 0 4 58421
-0.007202 0.008132 0.119779 0.172948 0.189223 0.173220 -0.062500 0 0 0 0 0 0 4 59439
-0.007207 0.008133 0.119780 0.097438 0.207306 0.201994 -0.062500 0 0 0 0 0 0 4 60438
-0.007210 0.008134 0.119780 0.058205 0.216107 0.213120 -0.062500 0 0 0 0 0 0 4 61433
-0.007211 0.008134 0.119781 0.038677 0.220255 0.217160 -0.062500 0 0 0 0 0 0 4 62434
-0.007211 0.008134 0.119781 0.029013 0.222223 0.218628 -0.062500 0 0 0 0 0 0 4 63433
-0.007212 0.008134 0.119781 0.024229 0.223148 0.219119 -0.062500 0 0 0 0 0 0 4 64433
-0.007212 0.008134 0.119781 0.021833 0.223610 0.219306 -0.062500 0 0 0 0 0 0 4 65434
-0.007212 0.008134 0.119781 0.020668 0.223841 0.219372 -0.062500 0 0 0 0 0 0 4 66434
-0.007212 0.008134 0.119781 0.020079 0.223939 0.219397 -0.062500 0 0 0 0 0 0 4 67433
-0.007212 0.008134 0.119781 0.019772 0.224004 0.219409 -0.062500 0 0 0 0 0 0 4 68434
-0.007212 0.008134 0.119781 0.019640 0.224022 0.219406 -0.062500 0 0 0 0 0 0 4 69434
-0.007212 0.008134 0.119781 0.019565 0.224047 0.219404 -0.062500 0 0 0 0 0 0 4 70434
-0.007232 0.008139 0.119789 0.280181 0.159411 0.106546 -0.062500 0 0 0 0 0 0 4 71434
-0.007242 0.008141 0.119792 0.175590 0.186033 0.160871 -0.062500 0 0 0 0 0 0 4 72435
-0.007247 0.008142 0.119793 0.100124 0.204646 0.189539 -0.062500 0 0 0 0 0 0 4 73427
-0.007249 0.008143 0.119793 0.060921 0.213721 0.200636 -0.062500 0 0 0 0 0 0 4 74417
-0.007250 0.008143 0.119793 0.041401 0.217995 0.204681 -0.062500 0 0 0 0 0 0 4 75434
-0.007251 0.008143 0.119793 0.031740 0.220033 0.206126 -0.062500 0 0 0 0 0 0 4 76433
-0.007251 0.008143 0.119793 0.026960 0.221017 0.206641 -0.062500 0 0 0 0 0 0 4 77436
-0.007251 0.008143 0.119793 0.024587 0.221478 0.206819 -0.062500 0 0 0 0 0 0 4 78435
-0.007251 0.008143 0.119793 0.023390 0.221717 0.206879 -0.062500 0 0 0 0 0 0 4 79433
-0.007251 0.008143 0.119793 0.022805 0.221824 0.206910 -0.062500 0 0 0 0 0 0 4 80434
-0.007251 0.008143 0.119793 0.022516 0.221875 0.206906 -0.062500 0 0 0 0 0 0 4 81433
-0.007251 0.008143 0.119793 0.022368 0.221907 0.206917 -0.062500 0 0 0 0 0 0 4 82427
-0.007251 0.008143 0.119793 0.022284 0.221924 0.206910 -0.062500 0 0 0 0 0 0 4 83434
-0.007251 0.008143 0.119793 0.022258 0.221941 0.206926 -0.062500 0 0 0 0 0 0 4 84434
-0.007251 0.008143 0.119793 0.022248 0.221934 0.206921 -0.062500 0 0 0 0 0 0 4 85436
-0.007271 0.008148 0.119801 0.282988 0.157281 0.094223 -0.062500 0 0 0 0 0 0 4 86432
-0.007281 0.008151 0.119804 0.175644 0.186024 0.148448 -0.062500 0 0 0 0 0 0 4 87433
-0.007286 0.008152 0.119805 0.100151 0.204630 0.177078 -0.062500 0 0 0 0 0 0 4 88432
-0.007288 0.008152 0.119805 0.060916 0.213721 0.188169 -0.062500 0 0 0 0 0 0 4 89433
-0.007290 0.008152 0.119805 0.041396 0.218006 0.192212 -0.062500 0 0 0 0 0 0 4 90432
-0.007290 0.008152 0.119806 0.031759 0.220030 0.193650 -0.062500 0 0 0 0 0 0 4 91432
-0.007290 0.008153 0.119806 0.026948 0.221010 0.194165 -0.062500 0 0 0 0 0 0 4 92433
-0.007291 0.008153 0.119806 0.024572 0.221471 0.194342 -0.062500 0 0 0 0 0 0 4 93426
-0.007291 0.008153 0.119806 0.023416 0.221711 0.194412 -0.062500 0 0 0 0 0 0 4 94436
-0.007291 0.008153 0.119806 0.022798 0.221835 0.194432 -0.062500 0 0 0 0 0 0 4 95423
-0.007291 0.008153 0.119806 0.022516 0.221887 0.194441 -0.062500 0 0 0 0 0 0 4 96432
-0.007291 0.008153 0.119806 0.022361 0.221910 0.194448 -0.062500 0 0 0 0 0 0 4 97424
-0.007291 0.008153 0.119806 0.022308 0.221929 0.194436 -0.062500 0 0 0 0 0 0 4 98432
-0.007291 0.008153 0.119806 0.022238 0.221926 0.194442 -0.062500 0 0 0 0 0 0 4 99423
-0.007311 0.008158 0.119814 0.283121 0.157263 0.081902 -0.062500 0 0 0 0 0 0 4 100431
-0.007321 0.008160 0.119816 0.175707 0.186005 0.136047 -0.062500 0 0 0 0 0 0 4 101422
-0.007338 0.008147 0.119807 0.264282 0.390780 0.305494 -0.062500 0 0 0 0 0 0 4 102432
-0.007347 0.008140 0.119804 0.163244 0.321767 0.248959 -0.062500 0 0 0 0 0 0 4 103423
-0.007352 0.008137 0.119803 0.095967 0.272242 0.217159 -0.062500 0 0 0 0 0 0 4 104432
-0.007354 0.008136 0.119803 0.059846 0.246713 0.204682 -0.062500 0 0 0 0 0 0 4 105423
-0.007355 0.008135 0.119802 0.041279 0.234146 0.200124 -0.062500 0 0 0 0 0 0 4 106452
-0.007356 0.008134 0.119802 0.031812 0.227969 0.198510 -0.062500 0 0 0 0 0 0 4 107429
-0.007356 0.008134 0.119802 0.027059 0.224928 0.197922 -0.062500 0 0 0 0 0 0 4 108441
-0.007356 0.008134 0.119802 0.024633 0.223428 0.197711 -0.062500 0 0 0 0 0 0 4 109441
-0.007356 0.008134 0.119802 0.023431 0.222678 0.197634 -0.062500 0 0 0 0 0 0 4 110438
-0.007356 0.008134 0.119802 0.022835 0.222318 0.197619 -0.062500 0 0 0 0 0 0 4 111436
-0.007356 0.008134 0.119802 0.022536 0.222114 0.197600 -0.062500 0 0 0 0 0 0 4 112441
-0.007376 0.008139 0.119810 0.283390 0.157360 0.085279 -0.062500 0 0 0 0 0 0 4 113442
-0.007386 0.008141 0.119813 0.175827 0.186043 0.139315 -0.062500 0 0 0 0 0 0 4 114434
-0.007391 0.008142 0.119814 0.100233 0.204643 0.167856 -0.062500 0 0 0 0 0 0 4 115446
-0.007393 0.008143 0.119815 0.060946 0.213722 0.178923 -0.062500 0 0 0 0 0 0 4 116441
-0.007395 0.008143 0.119815 0.041410 0.218007 0.182942 -0.062500 0 0 0 0 0 0 4 117447
-0.007395 0.008143 0.119815 0.031760 0.220023 0.184360 -0.062500 0 0 0 0 0 0 4 118443
-0.007395 0.008143 0.119815 0.026963 0.221010 0.184889 -0.062500 0 0 0 0 0 0 4 119445
-0.007396 0.008143 0.119815 0.024596 0.221480 0.185071 -0.062500 0 0 0 0 0 0 4 120444
-0.007396 0.008143 0.119815 0.023390 0.221711 0.185124 -0.062500 0 0 0 0 0 0 4 121446
-0.007396 0.008143 0.119815 0.022812 0.221827 0.185159 -0.062500 0 0 0 0 0 0 4 122444
-0.007416 0.008148 0.119823 0.283629 0.157209 0.073011 -0.062500 0 0 0 0 0 0 4 123444
-0.007426 0.008151 0.119826 0.175950 0.185960 0.126955 -0.062500 0 0 0 0 0 0 4 124449
-0.007430 0.008152 0.119827 0.100286 0.204596 0.155445 -0.062500 0 0 0 0 0 0 4 125444
-0.007433 0.008152 0.119827 0.060963 0.213694 0.166504 -0.062500 0 0 0 0 0 0 4 126446
-0.007434 0.008152 0.119827 0.041429 0.217981 0.170528 -0.062500 0 0 0 0 0 0 4 127443
-0.007435 0.008153 0.119827 0.031765 0.220030 0.171958 -0.062500 0 0 0 0 0 0 4 128442
-0.007435 0.008153 0.119827 0.026975 0.220997 0.172462 -0.062500 0 0 0 0 0 0 4 129442
-0.007435 0.008153 0.119827 0.024590 0.221481 0.172657 -0.062500 0 0 0 0 0 0 4 130441
-0.007435 0.008153 0.119827 0.023391 0.221722 0.172718 -0.062500 0 0 0 0 0 0 4 131441
-0.007435 0.008153 0.119827 0.022795 0.221831 0.172733 -0.062500 0 0 0 0 0 0 4 132441
-0.007435 0.008153 0.119827 0.022514 0.221880 0.172741 -0.062500 0 0 0 0 0 0 4 133441
-0.007455 0.008158 0.119835 0.285284 0.154952 0.060753 -0.062500 0 0 0 0 0 0 4 134441
-0.007465 0.008160 0.119838 0.177623 0.183703 0.114625 -0.062500 0 0 0 0 0 0 4 135441
-0.007470 0.008161 0.119839 0.101965 0.202344 0.143067 -0.062500 0 0 0 0 0 0 4 136441
-0.007472 0.008161 0.119839 0.062666 0.211437 0.154108 -0.062500 0 0 0 0 0 0 4 137445
-0.007473 0.008162 0.119840 0.043096 0.215721 0.158125 -0.062500 0 0 0 0 0 0 4 138443
-0.007474 0.008162 0.119840 0.033429 0.217761 0.159558 -0.062500 0 0 0 0 0 0 4 139441
-0.007474 0.008162 0.119840 0.028645 0.218736 0.160067 -0.062500 0 0 0 0 0 0 4 140442
-0.007474 0.008162 0.119840 0.026250 0.219221 0.160247 -0.062500 0 0 0 0 0 0 4 141414
-0.007475 0.008162 0.119840 0.025084 0.219455 0.160309 -0.062500 0 0 0 0 0 0 4 142443
-0.007475 0.008162 0.119840 0.024494 0.219553 0.160332 -0.062500 0 0 0 0 0 0 4 143444
-0.007475 0.008162 0.119840 0.024195 0.219627 0.160349 -0.062500 0 0 0 0 0 0 4 144443
-0.007470 0.008146 0.119852 -0.033467 0.432113 -0.015290 -0.062500 0 0 0 0 0 0 4 145442
-0.007468 0.008137 0.119857 -0.015495 0.351667 0.069105 -0.062500 0 0 0 0 0 0 4 146442
-0.007466 0.008133 0.119858 0.001377 0.289853 0.113757 -0.062500 0 0 0 0 0 0 4 147430
-0.007465 0.008130 0.119859 0.011722 0.255751 0.131091 -0.062500 0 0 0 0 0 0 4 148439
-0.007485 0.008134 0.119867 0.278852 0.173319 0.025493 -0.062500 0 0 0 0 0 0 4 149523
-0.007495 0.008136 0.119870 0.174292 0.192964 0.081556 -0.062500 0 0 0 0 0 0 4 150512
-0.007499 0.008137 0.119871 0.100256 0.207000 0.110788 -0.062500 0 0 0 0 0 0 4 151520
-0.007502 0.008137 0.119871 0.061782 0.213772 0.122099 -0.062500 0 0 0 0 0 0 4 152487
-0.007503 0.008137 0.119871 0.042669 0.216904 0.126224 -0.062500 0 0 0 0 0 0 4 153487
-0.007503 0.008137 0.119871 0.033210 0.218347 0.127685 -0.062500 0 0 0 0 0 0 4 154510
-0.007504 0.008137 0.119871 0.028517 0.219039 0.128207 -0.062500 0 0 0 0 0 0 4 155515
-0.007504 0.008137 0.119871 0.026203 0.219373 0.128402 -0.062500 0 0 0 0 0 0 4 156488
-0.007504 0.008137 0.119871 0.025049 0.219511 0.128461 -0.062500 0 0 0 0 0 0 4 157489
-0.007504 0.008137 0.119872 0.024468 0.219608 0.128490 -0.062500 0 0 0 0 0 0 4 158489
-0.007504 0.008137 0.119871 0.024184 0.219638 0.128501 -0.062500 0 0 0 0 0 0 4 159487
-0.007504 0.008137 0.119872 0.024046 0.219644 0.128491 -0.062500 0 0 0 0 0 0 4 160511
-0.007504 0.008137 0.119872 0.023978 0.219677 0.128494 -0.062500 0 0 0 0 0 0 4 161517
-0.007504 0.008137 0.119872 0.023934 0.219659 0.128499 -0.062500 0 0 0 0 0 0 4 162513
-0.007504 0.008137 0.119872 0.023902 0.219673 0.128502 -0.062500 0 0 0 0 0 0 4 163494
-0.007504 0.008137 0.119872 0.023899 0.219675 0.128502 -0.062500 0 0 0 0 0 0 4 164509
-0.007504 0.008137 0.119872 0.023899 0.219675 0.128503 -0.062500 0 0 0 0 0 0 4 165495
-0.007524 0.008142 0.119879 0.285379 0.154972 0.016762 -0.062500 0 0 0 0 0 0 4 166509
-0.007534 0.008145 0.119882 0.177670 0.183698 0.070476 -0.062500 0 0 0 0 0 0 4 167491
-0.007539 0.008146 0.119883 0.101967 0.202320 0.098876 -0.062500 0 0 0 0 0 0 4 168509
-0.007554 0.008132 0.119874 0.226448 0.397478 0.251233 -0.062500 0 0 0 0 0 0 4 169512
-0.007562 0.008125 0.119870 0.145358 0.323724 0.187429 -0.062500 0 0 0 0 0 0 4 170509
-0.007561 0.008106 0.119881 0.030598 0.484577 -0.022692 -0.062500 0 0 0 0 0 0 4 171493
-0.007561 0.008096 0.119885 0.017313 0.377485 0.048194 -0.062500 0 0 0 0 0 0 4 172508
-0.007560 0.008090 0.119887 0.018010 0.302551 0.087936 -0.062500 0 0 0 0 0 0 4 173493
-0.007560 0.008088 0.119887 0.020123 0.262011 0.103515 -0.062500 0 0 0 0 0 0 4 174508
-0.007560 0.008086 0.119888 0.021711 0.241119 0.109200 -0.062500 0 0 0 0 0 0 4 175493
-0.007560 0.008086 0.119888 0.022713 0.230476 0.111209 -0.062500 0 0 0 0 0 0 4 176508
-0.007560 0.008085 0.119888 0.023262 0.225109 0.111943 -0.062500 0 0 0 0 0 0 4 177510
-0.007560 0.008085 0.119888 0.023570 0.222404 0.112198 -0.062500 0 0 0 0 0 0 4 178492
-0.007560 0.008085 0.119888 0.023716 0.221050 0.112302 -0.062500 0 0 0 0 0 0 4 179508
-0.007560 0.008085 0.119888 0.023807 0.220373 0.112331 -0.062500 0 0 0 0 0 0 4 180491
-0.007560 0.008085 0.119888 0.023863 0.220026 0.112335 -0.062500 0 0 0 0 0 0 4 181435
-0.007560 0.008085 0.119888 0.023893 0.219848 0.112340 -0.062500 0 0 0 0 0 0 4 182426
-0.007560 0.008085 0.119888 0.023873 0.219765 0.112339 -0.062500 0 0 0 0 0 0 4 183435
-0.007560 0.008085 0.119888 0.023886 0.219713 0.112331 -0.062500 0 0 0 0 0 0 4 184426
-0.007560 0.008085 0.119888 0.023892 0.219688 0.112346 -0.062500 0 0 0 0 0 0 4 185435
-0.007555 0.008069 0.119900 -0.035924 0.412081 -0.063140 -0.062500 0 0 0 0 0 0 4 186425
-0.007553 0.008060 0.119905 -0.017945 0.331461 0.021161 -0.062500 0 0 0 0 0 0 4 187436
-0.007551 0.008056 0.119906 -0.001037 0.269546 0.065780 -0.062500 0 0 0 0 0 0 4 188436
-0.007550 0.008054 0.119907 0.009349 0.235408 0.083090 -0.062500 0 0 0 0 0 0 4 189439
-0.007550 0.008052 0.119907 0.015140 0.217659 0.089398 -0.062500 0 0 0 0 0 0 4 190454
-0.007550 0.008052 0.119907 0.018226 0.208598 0.091659 -0.062500 0 0 0 0 0 0 4 191426
-0.007550 0.008052 0.119907 0.019859 0.203986 0.092454 -0.062500 0 0 0 0 0 0 4 192441
-0.007550 0.008051 0.119907 0.020674 0.201668 0.092744 -0.062500 0 0 0 0 0 0 4 193426
-0.007550 0.008051 0.119907 0.021121 0.200497 0.092846 -0.062500 0 0 0 0 0 0 4 194435
-0.007545 0.008035 0.119920 -0.036188 0.412798 -0.082519 -0.062500 0 0 0 0 0 0 4 195427
-0.007543 0.008026 0.119924 -0.018071 0.331800 0.001767 -0.062500 0 0 0 0 0 0 4 196434
-0.007541 0.008022 0.119926 -0.001113 0.269710 0.046350 -0.062500 0 0 0 0 0 0 4 197434
-0.007540 0.008020 0.119926 0.009294 0.235500 0.063677 -0.062500 0 0 0 0 0 0 4 198431
-0.007540 0.008019 0.119926 0.015104 0.217694 0.069973 -0.062500 0 0 0 0 0 0 4 199430
-0.007540 0.008018 0.119926 0.018220 0.208609 0.072228 -0.062500 0 0 0 0 0 0 4 200429
-0.007540 0.008018 0.119927 0.019857 0.203992 0.073020 -0.062500 0 0 0 0 0 0 4 201432
-0.007535 0.008001 0.119939 -0.036869 0.414690 -0.101996 -0.062500 0 0 0 0 0 0 4 202429
-0.007533 0.007993 0.119944 -0.018425 0.332741 -0.017675 -0.062500 0 0 0 0 0 0 4 203413
-0.007531 0.007988 0.119945 -0.001293 0.270181 0.026938 -0.062500 0 0 0 0 0 0 4 204439
-0.007530 0.007986 0.119946 0.009211 0.235715 0.044257 -0.062500 0 0 0 0 0 0 4 205435
-0.007530 0.007985 0.119946 0.015086 0.217816 0.050552 -0.062500 0 0 0 0 0 0 4 206435
-0.007530 0.007984 0.119946 0.018223 0.208675 0.052795 -0.062500 0 0 0 0 0 0 4 207432
-0.007530 0.007984 0.119946 0.019836 0.204029 0.053604 -0.062500 0 0 0 0 0 0 4 208413
-0.007525 0.007967 0.119958 -0.036947 0.414838 -0.121315 -0.062500 0 0 0 0 0 0 4 209432
-0.007523 0.007959 0.119963 -0.018439 0.332804 -0.037050 -0.062500 0 0 0 0 0 0 4 210412
-0.007521 0.007954 0.119964 -0.001288 0.270202 0.007536 -0.062500 0 0 0 0 0 0 4 211429
-0.007520 0.007952 0.119965 0.009230 0.235727 0.024846 -0.062500 0 0 0 0 0 0 4 212432
-0.007520 0.007951 0.119965 0.015069 0.217810 0.031130 -0.062500 0 0 0 0 0 0 4 213412
-0.007520 0.007950 0.119965 0.018190 0.208669 0.033393 -0.062500 0 0 0 0 0 0 4 214431
-0.007520 0.007950 0.119965 0.019834 0.204024 0.034200 -0.062500 0 0 0 0 0 0 4 215429
-0.007520 0.007950 0.119965 0.020676 0.201695 0.034479 -0.062500 0 0 0 0 0 0 4 216430
-0.007515 0.007934 0.119978 -0.036547 0.413794 -0.140526 -0.062500 0 0 0 0 0 0 4 217431
-0.007512 0.007925 0.119982 -0.018256 0.332279 -0.056367 -0.062500 0 0 0 0 0 0 4 218431
-0.007511 0.007921 0.119984 -0.001186 0.269922 -0.011823 -0.062500 0 0 0 0 0 0 4 219430
-0.007510 0.007918 0.119984 0.009289 0.235583 0.005454 -0.062500 0 0 0 0 0 0 4 220428
-0.007510 0.007917 0.119985 0.015092 0.217741 0.011744 -0.062500 0 0 0 0 0 0 4 221418
-0.007505 0.007900 0.119997 -0.039511 0.422046 -0.161026 -0.062500 0 0 0 0 0 0 4 222430
-0.007502 0.007891 0.120002 -0.019743 0.336435 -0.076138 -0.062500 0 0 0 0 0 0 4 223429
-0.007501 0.007887 0.120003 -0.001943 0.272001 -0.031361 -0.062500 0 0 0 0 0 0 4 224430
-0.007500 0.007884 0.120004 0.008893 0.236620 -0.013983 -0.062500 0 0 0 0 0 0 4 225430
-0.007500 0.007883 0.120004 0.014895 0.218265 -0.007666 -0.062500 0 0 0 0 0 0 4 226429
-0.007500 0.007883 0.120004 0.018116 0.208889 -0.005398 -0.062500 0 0 0 0 0 0 4 227425
-0.007495 0.007866 0.120017 -0.040169 0.397341 -0.179528 -0.062500 0 0 0 0 0 0 4 228433
-0.007492 0.007857 0.120021 -0.021159 0.313885 -0.095187 -0.062500 0 0 0 0 0 0 4 229521
-0.007491 0.007853 0.120023 -0.003740 0.250540 -0.050612 -0.062500 0 0 0 0 0 0 4 230487
-0.007490 0.007851 0.120023 0.006898 0.215704 -0.033313 -0.062500 0 0 0 0 0 0 4 231486
-0.007490 0.007849 0.120023 0.012816 0.197641 -0.027021 -0.062500 0 0 0 0 0 0 4 232485
-0.007485 0.007832 0.120036 -0.041841 0.402088 -0.199614 -0.062500 0 0 0 0 0 0 4 233509
-0.007482 0.007824 0.120040 -0.022026 0.316257 -0.114807 -0.062500 0 0 0 0 0 0 4 234487
-0.007481 0.007819 0.120042 -0.004176 0.251733 -0.070055 -0.062500 0 0 0 0 0 0 4 235483
-0.007480 0.007817 0.120043 0.006692 0.216299 -0.052720 -0.062500 0 0 0 0 0 0 4 236488
-0.007480 0.007816 0.120043 0.012713 0.197925 -0.046406 -0.062500 0 0 0 0 0 0 4 237515
-0.007479 0.007815 0.120043 0.015904 0.188548 -0.044149 -0.062500 0 0 0 0 0 0 4 238487
-0.007475 0.007798 0.120055 -0.040271 0.397609 -0.218080 -0.062500 0 0 0 0 0 0 4 239515
-0.007472 0.007789 0.120060 -0.021203 0.314004 -0.133820 -0.062500 0 0 0 0 0 0 4 240508
-0.007471 0.007785 0.120061 -0.003762 0.250571 -0.089303 -0.062500 0 0 0 0 0 0 4 241511
-0.007470 0.007783 0.120062 0.006902 0.215725 -0.072030 -0.062500 0 0 0 0 0 0 4 242507
-0.007470 0.007782 0.120062 0.012830 0.197638 -0.065746 -0.062500 0 0 0 0 0 0 4 243492
-0.007465 0.007765 0.120075 -0.041949 0.402349 -0.238147 -0.062500 0 0 0 0 0 0 4 244489
-0.007462 0.007756 0.120079 -0.022072 0.316376 -0.153416 -0.062500 0 0 0 0 0 0 4 245507
-0.007461 0.007751 0.120081 -0.004169 0.251777 -0.108735 -0.062500 0 0 0 0 0 0 4 246490
-0.007460 0.007749 0.120081 0.006674 0.216328 -0.091406 -0.062500 0 0 0 0 0 0 4 247504
-0.007468 0.007717 0.120084 0.118552 0.597793 -0.117427 -0.062500 0 0 0 0 0 0 4 248490
-0.007471 0.007701 0.120085 0.078465 0.429276 -0.099507 -0.062500 0 0 0 0 0 0 4 249507
-0.007473 0.007693 0.120085 0.049511 0.308527 -0.090523 -0.062500 0 0 0 0 0 0 4 250490
-0.007474 0.007689 0.120085 0.034375 0.244292 -0.087095 -0.062500 0 0 0 0 0 0 4 251507
-0.007475 0.007687 0.120085 0.026802 0.211735 -0.085840 -0.062500 0 0 0 0 0 0 4 252489
-0.007470 0.007669 0.120098 -0.034940 0.409611 -0.259796 -0.062500 0 0 0 0 0 0 4 253433
-0.007468 0.007660 0.120102 -0.018511 0.319958 -0.175834 -0.062500 0 0 0 0 0 0 4 254423
-0.007467 0.007656 0.120104 -0.004880 0.233234 -0.131441 -0.062500 0 0 0 0 0 0 4 255433
-0.007466 0.007653 0.120104 0.005087 0.196896 -0.114227 -0.062500 0 0 0 0 0 0 4 256424
-0.007465 0.007652 0.120104 0.010679 0.178063 -0.107953 -0.062500 0 0 0 0 0 0 4 257432
-0.007461 0.007635 0.120117 -0.044395 0.382857 -0.280008 -0.062500 0 0 0 0 0 0 4 258423
-0.007458 0.007626 0.120121 -0.024493 0.296447 -0.195456 -0.062500 0 0 0 0 0 0 4 259432
-0.007457 0.007622 0.120123 -0.006641 0.231619 -0.150862 -0.062500 0 0 0 0 0 0 4 260423
-0.007456 0.007619 0.120123 0.004192 0.196088 -0.133560 -0.062500 0 0 0 0 0 0 4 261451
-0.007451 0.007602 0.120136 -0.047864 0.392188 -0.301483 -0.062500 0 0 0 0 0 0 4 262422
-0.007448 0.007592 0.120141 -0.026322 0.301162 -0.215502 -0.062500 0 0 0 0 0 0 4 263434
-0.007446 0.007588 0.120142 -0.009172 0.236152 -0.170417 -0.062500 0 0 0 0 0 0 4 264431
-0.007441 0.007569 0.120155 -0.056010 0.414066 -0.327077 -0.062500 0 0 0 0 0 0 4 265426
-0.007438 0.007559 0.120160 -0.031407 0.313368 -0.237023 -0.062500 0 0 0 0 0 0 4 266432
-0.007436 0.007554 0.120161 -0.010998 0.241240 -0.190491 -0.062500 0 0 0 0 0 0 4 267417
-0.007436 0.007551 0.120162 0.001200 0.201992 -0.172517 -0.062500 0 0 0 0 0 0 4 268433
-0.007431 0.007534 0.120175 -0.050289 0.396475 -0.340006 -0.062500 0 0 0 0 0 0 4 269426
-0.007428 0.007524 0.120179 -0.028325 0.304378 -0.254023 -0.062500 0 0 0 0 0 0 4 270434
-0.007426 0.007520 0.120181 -0.009364 0.236666 -0.208969 -0.062500 0 0 0 0 0 0 4 271431
-0.007425 0.007517 0.120181 0.002013 0.199686 -0.191502 -0.062500 0 0 0 0 0 0 4 272429
-0.007433 0.007485 0.120184 0.113880 0.581045 -0.216306 -0.062500 0 0 0 0 0 0 4 273429
-0.007437 0.007469 0.120185 0.074118 0.411849 -0.198943 -0.062500 0 0 0 0 0 0 4 274428
-0.007439 0.007461 0.120185 0.045298 0.290713 -0.190241 -0.062500 0 0 0 0 0 0 4 275427
-0.007440 0.007457 0.120185 0.030213 0.226311 -0.186921 -0.062500 0 0 0 0 0 0 4 276429
-0.007436 0.007438 0.120197 -0.040559 0.388632 -0.359488 -0.062500 0 0 0 0 0 0 4 277428
-0.007433 0.007429 0.120202 -0.025858 0.290304 -0.275534 -0.062500 0 0 0 0 0 0 4 278436
-0.007432 0.007424 0.120203 -0.010584 0.219528 -0.231211 -0.062500 0 0 0 0 0 0 4 279413
-0.007431 0.007421 0.120204 -0.001042 0.181037 -0.214029 -0.062500 0 0 0 0 0 0 4 280431
-0.007426 0.007404 0.120217 -0.053989 0.376371 -0.381440 -0.062500 0 0 0 0 0 0 4 281431
-0.007424 0.007394 0.120221 -0.032640 0.284231 -0.295732 -0.062500 0 0 0 0 0 0 4 282428
-0.007422 0.007390 0.120223 -0.014014 0.216504 -0.250784 -0.062500 0 0 0 0 0 0 4 283411
-0.007429 0.007356 0.120225 0.102596 0.580337 -0.263857 -0.062500 0 0 0 0 0 0 4 284410
-0.007433 0.007340 0.120226 0.065786 0.401633 -0.242743 -0.062500 0 0 0 0 0 0 4 285429
-0.007435 0.007331 0.120227 0.038575 0.275599 -0.232770 -0.062500 0 0 0 0 0 0 4 286410
-0.007435 0.007327 0.120227 0.024342 0.208724 -0.228997 -0.062500 0 0 0 0 0 0 4 287427
-0.007431 0.007309 0.120239 -0.041110 0.390311 -0.401067 -0.062500 0 0 0 0 0 0 4 288428
-0.007429 0.007299 0.120244 -0.026137 0.291118 -0.317195 -0.062500 0 0 0 0 0 0 4 289411
-0.007428 0.007294 0.120245 -0.010701 0.219897 -0.272958 -0.062500 0 0 0 0 0 0 4 290409
-0.007427 0.007291 0.120246 -0.001095 0.181211 -0.255794 -0.062500 0 0 0 0 0 0 4 291410
-0.007422 0.007274 0.120258 -0.054165 0.376880 -0.422879 -0.062500 0 0 0 0 0 0 4 292428
-0.007419 0.007264 0.120263 -0.032727 0.284446 -0.337310 -0.062500 0 0 0 0 0 0 4 293429
-0.007418 0.007260 0.120264 -0.014036 0.216578 -0.292472 -0.062500 0 0 0 0 0 0 4 294431
-0.007425 0.007226 0.120267 0.091868 0.560723 -0.304904 -0.062500 0 0 0 0 0 0 4 295427
-0.007429 0.007210 0.120268 0.055169 0.381839 -0.284136 -0.062500 0 0 0 0 0 0 4 296428
-0.007430 0.007201 0.120268 0.028020 0.255726 -0.274328 -0.062500 0 0 0 0 0 0 4 297429
-0.007431 0.007197 0.120269 0.013813 0.188818 -0.270626 -0.062500 0 0 0 0 0 0 4 298428
-0.007427 0.007178 0.120281 -0.051788 0.370833 -0.442368 -0.062500 0 0 0 0 0 0 4 299425
-0.007425 0.007169 0.120285 -0.036722 0.271353 -0.358685 -0.062500 0 0 0 0 0 0 4 300427
-0.007436 0.007150 0.120277 0.142312 0.385242 -0.170845 -0.062500 0 0 0 0 0 0 4 301428
-0.007437 0.007124 0.120286 0.031937 0.485259 -0.395656 -0.062500 0 0 0 0 0 0 4 302422
-0.007438 0.007110 0.120289 0.008316 0.329194 -0.342799 -0.062500 0 0 0 0 0 0 4 303429
-0.007438 0.007104 0.120290 0.001987 0.228644 -0.310814 -0.062500 0 0 0 0 0 0 4 304430
-0.007438 0.007100 0.120291 0.000208 0.175450 -0.298143 -0.062500 0 0 0 0 0 0 4 305429
-0.007433 0.007082 0.120303 -0.058810 0.364555 -0.466322 -0.062500 0 0 0 0 0 0 4 306426
-0.007431 0.007072 0.120308 -0.040286 0.268221 -0.381579 -0.062500 0 0 0 0 0 0 4 307427
-0.007429 0.007068 0.120309 -0.023087 0.198446 -0.337062 -0.062500 0 0 0 0 0 0 4 308426
-0.007424 0.007049 0.120322 -0.071177 0.376867 -0.492538 -0.062500 0 0 0 0 0 0 4 309428
-0.007421 0.007039 0.120327 -0.046700 0.274578 -0.403220 -0.062500 0 0 0 0 0 0 4 310431
-0.007419 0.007034 0.120328 -0.026348 0.201677 -0.357075 -0.062500 0 0 0 0 0 0 4 311427
-0.007426 0.007000 0.120331 0.075260 0.543728 -0.367857 -0.062500 0 0 0 0 0 0 4 312426
-0.007430 0.006983 0.120332 0.039142 0.363364 -0.347493 -0.062500 0 0 0 0 0 0 4 313428
-0.007432 0.006975 0.120332 0.012345 0.236471 -0.337957 -0.062500 0 0 0 0 0 0 4 314417
-0.007428 0.006954 0.120345 -0.060428 0.385837 -0.506820 -0.062500 0 0 0 0 0 0 4 315426
-0.007426 0.006943 0.120349 -0.048763 0.268881 -0.422569 -0.062500 0 0 0 0 0 0 4 316416
-0.007425 0.006938 0.120351 -0.034961 0.188746 -0.378292 -0.062500 0 0 0 0 0 0 4 317426
-0.007432 0.006904 0.120353 0.078501 0.547406 -0.389206 -0.062500 0 0 0 0 0 0 4 318416
-0.007436 0.006887 0.120354 0.040798 0.365176 -0.369333 -0.062500 0 0 0 0 0 0 4 319425
-0.007437 0.006879 0.120354 0.013172 0.237383 -0.360003 -0.062500 0 0 0 0 0 0 4 320417
-0.007434 0.006858 0.120367 -0.060089 0.386569 -0.528694 -0.062500 0 0 0 0 0 0 4 321425
-0.007432 0.006847 0.120371 -0.048582 0.269223 -0.444603 -0.062500 0 0 0 0 0 0 4 322416
-0.007430 0.006842 0.120373 -0.034878 0.188889 -0.400387 -0.062500 0 0 0 0 0 0 4 323424
-0.007425 0.006822 0.120386 -0.084965 0.362801 -0.555361 -0.062500 0 0 0 0 0 0 4 324416
-0.007435 0.006798 0.120380 0.087974 0.421566 -0.321778 -0.062500 0 0 0 0 0 0 4 325431
-0.007440 0.006786 0.120378 0.046584 0.270137 -0.345240 -0.062500 0 0 0 0 0 0 4 326421
-0.007442 0.006780 0.120377 0.010979 0.176404 -0.364286 -0.062500 0 0 0 0 0 0 4 327439
-0.007439 0.006760 0.120389 -0.067679 0.345399 -0.544056 -0.062500 0 0 0 0 0 0 4 328422
-0.007437 0.006750 0.120393 -0.059244 0.238054 -0.464239 -0.062500 0 0 0 0 0 0 4 329439
-0.007436 0.006745 0.120395 -0.047196 0.162845 -0.421584 -0.062500 0 0 0 0 0 0 4 330439
-0.007448 0.006728 0.120385 0.123597 0.305435 -0.260211 -0.062500 0 0 0 0 0 0 4 331428
-0.007450 0.006703 0.120394 0.007888 0.425002 -0.495558 -0.062500 0 0 0 0 0 0 4 332433
-0.007430 0.006686 0.120389 -0.279734 0.343408 -0.334239 -0.062500 0 0 0 0 0 0 4 333431
-0.007420 0.006677 0.120387 -0.179643 0.219280 -0.358520 -0.062500 0 0 0 0 0 0 4 334440
-0.007411 0.006656 0.120399 -0.165426 0.367445 -0.547020 -0.062500 0 0 0 0 0 0 4 335441
-0.007406 0.006645 0.120403 -0.108189 0.248980 -0.471211 -0.062500 0 0 0 0 0 0 4 336443
-0.007416 0.006626 0.120394 0.091641 0.352858 -0.285097 -0.062500 0 0 0 0 0 0 4 337432
-0.007417 0.006599 0.120403 -0.008590 0.450383 -0.510279 -0.062500 0 0 0 0 0 0 4 338431
-0.007417 0.006586 0.120406 -0.037825 0.269994 -0.458791 -0.062500 0 0 0 0 0 0 4 339436
-0.007417 0.006579 0.120407 -0.041380 0.167911 -0.427440 -0.062500 0 0 0 0 0 0 4 340435
-0.007425 0.006545 0.120410 0.062331 0.516378 -0.441198 -0.062500 0 0 0 0 0 0 4 341439
-0.007429 0.006527 0.120410 0.020130 0.328538 -0.423921 -0.062500 0 0 0 0 0 0 4 342434
-0.007431 0.006519 0.120411 -0.009761 0.197993 -0.415674 -0.062500 0 0 0 0 0 0 4 343437
-0.007432 0.006514 0.120411 -0.025376 0.128890 -0.412576 -0.062500 0 0 0 0 0 0 4 344444
-0.007427 0.006496 0.120423 -0.092236 0.311901 -0.582691 -0.062500 0 0 0 0 0 0 4 345443
-0.007438 0.006472 0.120417 0.085817 0.395073 -0.354455 -0.062500 0 0 0 0 0 0 4 346439
-0.007443 0.006460 0.120415 0.039994 0.246163 -0.380671 -0.062500 0 0 0 0 0 0 4 347438
-0.007441 0.006437 0.120426 -0.056958 0.371923 -0.571837 -0.062500 0 0 0 0 0 0 4 348406
-0.007440 0.006426 0.120430 -0.059077 0.240576 -0.497698 -0.062500 0 0 0 0 0 0 4 349438
-0.007452 0.006405 0.120421 0.110087 0.336107 -0.311614 -0.062500 0 0 0 0 0 0 4 350435
-0.007453 0.006379 0.120430 -0.012430 0.410310 -0.536773 -0.062500 0 0 0 0 0 0 4 351406
-0.007454 0.006365 0.120434 -0.037932 0.249337 -0.485799 -0.062500 0 0 0 0 0 0 4 352436
-0.007454 0.006359 0.120435 -0.045173 0.146316 -0.454709 -0.062500 0 0 0 0 0 0 4 353437
-0.007454 0.006355 0.120435 -0.047467 0.091983 -0.442379 -0.062500 0 0 0 0 0 0 4 354405
-0.007449 0.006337 0.120448 -0.107318 0.282789 -0.608675 -0.062500 0 0 0 0 0 0 4 355437
-0.007459 0.006313 0.120441 0.074247 0.369040 -0.378972 -0.062500 0 0 0 0 0 0 4 356437
-0.007464 0.006301 0.120439 0.030440 0.221943 -0.405110 -0.062500 0 0 0 0 0 0 4 357434
-0.007462 0.006279 0.120451 -0.065616 0.349072 -0.595834 -0.062500 0 0 0 0 0 0 4 358435
-0.007461 0.006267 0.120455 -0.067158 0.217857 -0.521919 -0.062500 0 0 0 0 0 0 4 359436
-0.007473 0.006247 0.120446 0.102437 0.314793 -0.335473 -0.062500 0 0 0 0 0 0 4 360430
-0.007479 0.006237 0.120443 0.046485 0.191832 -0.389997 -0.062500 0 0 0 0 0 0 4 361436
-0.007478 0.006215 0.120454 -0.057015 0.333599 -0.591916 -0.062500 0 0 0 0 0 0 4 362437
-0.007477 0.006204 0.120458 -0.062679 0.209955 -0.522221 -0.062500 0 0 0 0 0 0 4 363436
-0.007476 0.006199 0.120459 -0.058053 0.126703 -0.483411 -0.062500 0 0 0 0 0 0 4 364435
-0.007484 0.006165 0.120461 0.045843 0.465436 -0.492322 -0.062500 0 0 0 0 0 0 4 365437
-0.007487 0.006148 0.120462 0.006247 0.282012 -0.475074 -0.062500 0 0 0 0 0 0 4 366436
-0.007489 0.006139 0.120462 -0.022242 0.153623 -0.467034 -0.062500 0 0 0 0 0 0 4 367431
-0.007503 0.006121 0.120452 0.125453 0.269500 -0.317502 -0.062500 0 0 0 0 0 0 4 368423
-0.007505 0.006095 0.120460 -0.002291 0.377787 -0.557021 -0.062500 0 0 0 0 0 0 4 369429
-0.007506 0.006082 0.120463 -0.034381 0.222987 -0.511939 -0.062500 0 0 0 0 0 0 4 370434
-0.007506 0.006076 0.120464 -0.045106 0.123180 -0.483011 -0.062500 0 0 0 0 0 0 4 371435
-0.007502 0.006055 0.120477 -0.108466 0.289773 -0.641531 -0.062500 0 0 0 0 0 0 4 372435
-0.007512 0.006031 0.120471 0.071403 0.362282 -0.408717 -0.062500 0 0 0 0 0 0 4 373437
-0.007517 0.006019 0.120469 0.027160 0.208746 -0.434509 -0.062500 0 0 0 0 0 0 4 374435
-0.007520 0.006013 0.120468 -0.009845 0.114057 -0.454563 -0.062500 0 0 0 0 0 0 4 375436
-0.007516 0.005993 0.120480 -0.089693 0.284680 -0.632671 -0.062500 0 0 0 0 0 0 4 376438
-0.007527 0.005969 0.120473 0.081048 0.359367 -0.406962 -0.062500 0 0 0 0 0 0 4 377404
-0.007532 0.005957 0.120471 0.031083 0.188552 -0.435517 -0.062500 0 0 0 0 0 0 4 378433
-0.007531 0.005934 0.120483 -0.067696 0.314153 -0.626280 -0.062500 0 0 0 0 0 0 4 379416
-0.007529 0.005922 0.120487 -0.070530 0.181129 -0.553111 -0.062500 0 0 0 0 0 0 4 380431
-0.007541 0.005902 0.120477 0.097986 0.276633 -0.365990 -0.062500 0 0 0 0 0 0 4 381422
-0.007543 0.005875 0.120486 -0.017434 0.373347 -0.590761 -0.062500 0 0 0 0 0 0 4 382428
-0.007543 0.005862 0.120490 -0.042771 0.211592 -0.540829 -0.062500 0 0 0 0 0 0 4 383420
-0.007556 0.005841 0.120480 0.112383 0.291627 -0.362910 -0.062500 0 0 0 0 0 0 4 384429
-0.007563 0.005830 0.120477 0.049354 0.161055 -0.421618 -0.062500 0 0 0 0 0 0 4 385422
-0.007561 0.005808 0.120488 -0.058013 0.300161 -0.624068 -0.062500 0 0 0 0 0 0 4 386429
-0.007573 0.005783 0.120481 0.096741 0.357274 -0.407924 -0.062500 0 0 0 0 0 0 4 387420
-0.007579 0.005771 0.120479 0.039641 0.196732 -0.440514 -0.062500 0 0 0 0 0 0 4 388429
-0.007582 0.005764 0.120478 -0.004022 0.098673 -0.463036 -0.062500 0 0 0 0 0 0 4 389420
-0.007591 0.005730 0.120479 0.075665 0.432752 -0.493727 -0.062500 0 0 0 0 0 0 4 390428
-0.007596 0.005713 0.120479 0.021546 0.246633 -0.486518 -0.062500 0 0 0 0 0 0 4 391418
-0.007598 0.005705 0.120480 -0.014501 0.117093 -0.482254 -0.062500 0 0 0 0 0 0 4 392430
-0.007600 0.005700 0.120480 -0.033292 0.048610 -0.480614 -0.062500 0 0 0 0 0 0 4 393429
-0.007608 0.005667 0.120481 0.059809 0.417307 -0.501242 -0.062500 0 0 0 0 0 0 4 394445
-0.007612 0.005651 0.120482 0.013449 0.239000 -0.490673 -0.062500 0 0 0 0 0 0 4 395449
-0.007614 0.005642 0.120482 -0.018606 0.113306 -0.485248 -0.062500 0 0 0 0 0 0 4 396432
-0.007623 0.005607 0.120483 0.067080 0.450105 -0.504043 -0.062500 0 0 0 0 0 0 4 397433
-0.007628 0.005589 0.120484 0.017030 0.255455 -0.493090 -0.062500 0 0 0 0 0 0 4 398541
-0.007630 0.005581 0.120484 -0.016819 0.121549 -0.487561 -0.062500 0 0 0 0 0 0 4 399435
-0.007643 0.005562 0.120474 0.127338 0.233772 -0.337243 -0.062500 0 0 0 0 0 0 4 400427
-0.007646 0.005536 0.120482 -0.001567 0.342780 -0.576484 -0.062500 0 0 0 0 0 0 4 401438
-0.007647 0.005523 0.120485 -0.030709 0.166811 -0.532627 -0.062500 0 0 0 0 0 0 4 402436
-0.007660 0.005502 0.120475 0.120451 0.247813 -0.355881 -0.062500 0 0 0 0 0 0 4 403434
-0.007666 0.005492 0.120472 0.055772 0.119188 -0.415937 -0.062500 0 0 0 0 0 0 4 404434
-0.007665 0.005470 0.120483 -0.052516 0.260119 -0.618062 -0.062500 0 0 0 0 0 0 4 405437
-0.007677 0.005445 0.120476 0.101221 0.316542 -0.401444 -0.062500 0 0 0 0 0 0 4 406436
-0.007683 0.005432 0.120474 0.044250 0.156392 -0.434864 -0.062500 0 0 0 0 0 0 4 407406
-0.007681 0.005409 0.120485 -0.058884 0.279387 -0.626162 -0.062500 0 0 0 0 0 0 4 408433
-0.007693 0.005383 0.120478 0.097758 0.326200 -0.405518 -0.062500 0 0 0 0 0 0 4 409434
-0.007698 0.005371 0.120476 0.042438 0.161252 -0.437668 -0.062500 0 0 0 0 0 0 4 410437
-0.007701 0.005364 0.120475 -0.000272 0.060980 -0.460166 -0.062500 0 0 0 0 0 0 4 411439
-0.007711 0.005330 0.120476 0.078159 0.412964 -0.488526 -0.062500 0 0 0 0 0 0 4 412435
-0.007715 0.005313 0.120476 0.031056 0.205199 -0.482430 -0.062500 0 0 0 0 0 0 4 413435
-0.007730 0.005290 0.120466 0.156717 0.257713 -0.329686 -0.062500 0 0 0 0 0 0 4 414432
-0.007738 0.005279 0.120462 0.077743 0.113597 -0.399957 -0.062500 0 0 0 0 0 0 4 415435
-0.007742 0.005274 0.120461 0.021402 0.026091 -0.437372 -0.062500 0 0 0 0 0 0 4 416433
-0.007752 0.005240 0.120462 0.092275 0.384905 -0.470576 -0.062500 0 0 0 0 0 0 4 417435
-0.007757 0.005223 0.120462 0.035015 0.201530 -0.466693 -0.062500 0 0 0 0 0 0 4 418432
-0.007771 0.005200 0.120451 0.158536 0.255665 -0.314455 -0.062500 0 0 0 0 0 0 4 419432
-0.007775 0.005172 0.120460 0.019119 0.333961 -0.552965 -0.062500 0 0 0 0 0 0 4 420434
-0.007776 0.005158 0.120463 -0.018700 0.161189 -0.509664 -0.062500 0 0 0 0 0 0 4 421436
-0.007776 0.005151 0.120464 -0.032252 0.052366 -0.481632 -0.062500 0 0 0 0 0 0 4 422434
-0.007789 0.005133 0.120453 0.123349 0.177372 -0.320837 -0.062500 0 0 0 0 0 0 4 423435
-0.007791 0.005108 0.120462 0.001253 0.294718 -0.556336 -0.062500 0 0 0 0 0 0 4 424432
-0.007804 0.005081 0.120454 0.142574 0.302118 -0.362373 -0.062500 0 0 0 0 0 0 4 425438
-0.007811 0.005067 0.120451 0.073390 0.127915 -0.406034 -0.062500 0 0 0 0 0 0 4 426434
-0.007815 0.005061 0.120450 0.023298 0.023073 -0.432825 -0.062500 0 0 0 0 0 0 4 427434
-0.007824 0.005027 0.120451 0.097270 0.372891 -0.460937 -0.062500 0 0 0 0 0 0 4 428436
-0.007829 0.005009 0.120451 0.042073 0.184840 -0.456252 -0.062500 0 0 0 0 0 0 4 429436
-0.007844 0.004987 0.120441 0.166300 0.236193 -0.303133 -0.062500 0 0 0 0 0 0 4 430435
-0.007851 0.004976 0.120437 0.087217 0.092183 -0.374165 -0.062500 0 0 0 0 0 0 4 431434
-0.007855 0.004970 0.120436 0.030842 0.004706 -0.411914 -0.062500 0 0 0 0 0 0 4 432433
-0.007865 0.004936 0.120436 0.101034 0.363609 -0.443470 -0.062500 0 0 0 0 0 0 4 433422
-0.007870 0.004919 0.120437 0.044004 0.180145 -0.440478 -0.062500 0 0 0 0 0 0 4 434434
-0.007885 0.004897 0.120426 0.167423 0.232152 -0.287709 -0.062500 0 0 0 0 0 0 4 435432
-0.007892 0.004886 0.120422 0.098651 0.068106 -0.359123 -0.062500 0 0 0 0 0 0 4 436431
-0.007892 0.004863 0.120433 -0.017548 0.203392 -0.563972 -0.062500 0 0 0 0 0 0 4 437436
-0.007904 0.004838 0.120426 0.130929 0.254209 -0.347598 -0.062500 0 0 0 0 0 0 4 438432
-0.007910 0.004825 0.120423 0.072500 0.092644 -0.382987 -0.062500 0 0 0 0 0 0 4 439433
-0.007913 0.004819 0.120422 0.028195 -0.005879 -0.406775 -0.062500 0 0 0 0 0 0 4 440436
-0.007922 0.004785 0.120423 0.104659 0.347106 -0.432384 -0.062500 0 0 0 0 0 0 4 441402
-0.007927 0.004768 0.120423 0.051217 0.160540 -0.427996 -0.062500 0 0 0 0 0 0 4 442433
-0.007929 0.004759 0.120423 0.015638 0.030813 -0.425214 -0.062500 0 0 0 0 0 0 4 443432
-0.007943 0.004741 0.120413 0.157306 0.143569 -0.273199 -0.062500 0 0 0 0 0 0 4 444422
-0.007950 0.004732 0.120409 0.088203 0.034140 -0.345469 -0.062500 0 0 0 0 0 0 4 445426
-0.007961 0.004697 0.120409 0.137425 0.367976 -0.399203 -0.062500 0 0 0 0 0 0 4 446418
-0.007967 0.004679 0.120409 0.075846 0.149951 -0.406359 -0.062500 0 0 0 0 0 0 4 447426
-0.007970 0.004670 0.120409 0.031908 0.014988 -0.407831 -0.062500 0 0 0 0 0 0 4 448417
-0.007983 0.004652 0.120398 0.169098 0.125000 -0.257050 -0.062500 0 0 0 0 0 0 4 449420
-0.007986 0.004626 0.120406 0.038230 0.237049 -0.496334 -0.062500 0 0 0 0 0 0 4 450411
-0.007999 0.004599 0.120398 0.164800 0.261046 -0.303248 -0.062500 0 0 0 0 0 0 4 451420
-0.008006 0.004585 0.120395 0.093822 0.085541 -0.348746 -0.062500 0 0 0 0 0 0 4 452411
-0.008010 0.004578 0.120394 0.042830 -0.019891 -0.376306 -0.062500 0 0 0 0 0 0 4 453420
-0.008007 0.004558 0.120405 -0.044605 0.148761 -0.553379 -0.062500 0 0 0 0 0 0 4 454411
-0.008018 0.004534 0.120399 0.119856 0.215860 -0.325671 -0.062500 0 0 0 0 0 0 4 455419
-0.008023 0.004522 0.120396 0.070497 0.063126 -0.357850 -0.062500 0 0 0 0 0 0 4 456411
-0.008026 0.004516 0.120395 0.030926 -0.030996 -0.380585 -0.062500 0 0 0 0 0 0 4 457426
-0.008035 0.004482 0.120396 0.109128 0.324208 -0.404015 -0.062500 0 0 0 0 0 0 4 458431
-0.008039 0.004465 0.120396 0.060407 0.117754 -0.400358 -0.062500 0 0 0 0 0 0 4 459432
-0.008054 0.004442 0.120386 0.185319 0.169240 -0.246096 -0.062500 0 0 0 0 0 0 4 460424
-0.008062 0.004431 0.120382 0.107661 0.026539 -0.318282 -0.062500 0 0 0 0 0 0 4 461438
-0.008066 0.004426 0.120381 0.051961 -0.060269 -0.356567 -0.062500 0 0 0 0 0 0 4 462424
-0.008075 0.004392 0.120381 0.121360 0.298994 -0.385092 -0.062500 0 0 0 0 0 0 4 463420
-0.008080 0.004375 0.120381 0.065025 0.115508 -0.383722 -0.062500 0 0 0 0 0 0 4 464426
-0.008083 0.004366 0.120381 0.027943 -0.012615 -0.382210 -0.062500 0 0 0 0 0 0 4 465436
-0.008084 0.004362 0.120381 0.008550 -0.080340 -0.381596 -0.062500 0 0 0 0 0 0 4 466414
-0.008097 0.004346 0.120370 0.156069 0.064371 -0.229120 -0.062500 0 0 0 0 0 0 4 467435
-0.008099 0.004321 0.120378 0.032189 0.196250 -0.467899 -0.062500 0 0 0 0 0 0 4 468429
-0.008100 0.004309 0.120381 0.002219 0.048358 -0.426722 -0.062500 0 0 0 0 0 0 4 469403
-0.008112 0.004288 0.120371 0.152040 0.132421 -0.247239 -0.062500 0 0 0 0 0 0 4 470433
-0.008119 0.004278 0.120368 0.089249 0.007475 -0.309790 -0.062500 0 0 0 0 0 0 4 471432
-0.008118 0.004256 0.120378 -0.018256 0.152976 -0.509943 -0.062500 0 0 0 0 0 0 4 472434
-0.008129 0.004231 0.120371 0.132063 0.185536 -0.291215 -0.062500 0 0 0 0 0 0 4 473433
-0.008135 0.004219 0.120369 0.076548 0.026462 -0.327599 -0.062500 0 0 0 0 0 0 4 474433
-0.008138 0.004213 0.120368 0.033755 -0.070765 -0.351912 -0.062500 0 0 0 0 0 0 4 475405
-0.008135 0.004192 0.120379 -0.049547 0.102772 -0.526869 -0.062500 0 0 0 0 0 0 4 476434
-0.008145 0.004168 0.120372 0.116375 0.170594 -0.298014 -0.062500 0 0 0 0 0 0 4 477429
-0.008151 0.004156 0.120370 0.068503 0.019059 -0.330868 -0.062500 0 0 0 0 0 0 4 478424
-0.008153 0.004150 0.120369 0.029683 -0.074439 -0.353958 -0.062500 0 0 0 0 0 0 4 479433
-0.008155 0.004147 0.120369 0.008141 -0.122673 -0.363281 -0.062500 0 0 0 0 0 0 4 480432
-0.008155 0.004146 0.120369 -0.003088 -0.146846 -0.366694 -0.062500 0 0 0 0 0 0 4 481434
-0.008163 0.004114 0.120369 0.090541 0.244956 -0.379982 -0.062500 0 0 0 0 0 0 4 482402
-0.008167 0.004098 0.120370 0.047478 0.077585 -0.374461 -0.062500 0 0 0 0 0 0 4 483401
-0.008169 0.004090 0.120370 0.017216 -0.042555 -0.371584 -0.062500 0 0 0 0 0 0 4 484430
-0.008183 0.004072 0.120359 0.160348 0.073685 -0.217393 -0.062500 0 0 0 0 0 0 4 485402
-0.008185 0.004046 0.120367 0.033472 0.191447 -0.455530 -0.062500 0 0 0 0 0 0 4 486432
-0.008186 0.004033 0.120370 0.000918 0.015190 -0.414820 -0.062500 0 0 0 0 0 0 4 487431
-0.008186 0.004027 0.120371 -0.009416 -0.085080 -0.387975 -0.062500 0 0 0 0 0 0 4 488416
-0.008186 0.004023 0.120371 -0.013260 -0.137762 -0.377247 -0.062500 0 0 0 0 0 0 4 489433
-0.008194 0.003991 0.120372 0.084358 0.239455 -0.384701 -0.062500 0 0 0 0 0 0 4 490430
-0.008198 0.003974 0.120372 0.043686 0.064609 -0.377681 -0.062500 0 0 0 0 0 0 4 491432
-0.008200 0.003966 0.120372 0.014680 -0.059274 -0.374329 -0.062500 0 0 0 0 0 0 4 492402
-0.008201 0.003962 0.120372 -0.000569 -0.124915 -0.373093 -0.062500 0 0 0 0 0 0 4 493433
-0.008213 0.003946 0.120361 0.150614 0.021618 -0.219165 -0.062500 0 0 0 0 0 0 4 494431
-0.008216 0.003921 0.120369 0.027976 0.155477 -0.457377 -0.062500 0 0 0 0 0 0 4 495428
-0.008216 0.003908 0.120372 -0.001228 0.007438 -0.417015 -0.062500 0 0 0 0 0 0 4 496431
-0.008217 0.003902 0.120373 -0.010467 -0.088978 -0.390324 -0.062500 0 0 0 0 0 0 4 497432
-0.008229 0.003885 0.120362 0.145006 0.039909 -0.225977 -0.062500 0 0 0 0 0 0 4 498430
-0.008236 0.003877 0.120359 0.084813 -0.059543 -0.296087 -0.062500 0 0 0 0 0 0 4 499420
-0.008239 0.003872 0.120357 0.038057 -0.124488 -0.333763 -0.062500 0 0 0 0 0 0 4 500430
-0.008236 0.003853 0.120369 -0.047855 0.066380 -0.512647 -0.062500 0 0 0 0 0 0 4 501428
-0.008234 0.003843 0.120373 -0.042544 -0.038183 -0.438732 -0.062500 0 0 0 0 0 0 4 502432
-0.008245 0.003825 0.120363 0.125418 0.047274 -0.245046 -0.062500 0 0 0 0 0 0 4 503431
-0.008251 0.003815 0.120360 0.073711 -0.065666 -0.303692 -0.062500 0 0 0 0 0 0 4 504431
-0.008254 0.003811 0.120358 0.031664 -0.137691 -0.337189 -0.062500 0 0 0 0 0 0 4 505433
-0.008251 0.003791 0.120370 -0.051799 0.049687 -0.514420 -0.062500 0 0 0 0 0 0 4 506431
-0.008249 0.003781 0.120374 -0.045210 -0.056794 -0.440063 -0.062500 0 0 0 0 0 0 4 507401
-0.008261 0.003762 0.120364 0.124630 0.048124 -0.246036 -0.062500 0 0 0 0 0 0 4 508430
-0.008266 0.003753 0.120361 0.073318 -0.065233 -0.304747 -0.062500 0 0 0 0 0 0 4 509404
-0.008269 0.003749 0.120360 0.031484 -0.137474 -0.338267 -0.062500 0 0 0 0 0 0 4 510428
-0.008266 0.003729 0.120371 -0.051948 0.049961 -0.515336 -0.062500 0 0 0 0 0 0 4 511425
-0.008277 0.003705 0.120364 0.113233 0.122621 -0.286870 -0.062500 0 0 0 0 0 0 4 512416
-0.008282 0.003693 0.120361 0.065755 -0.025437 -0.321188 -0.062500 0 0 0 0 0 0 4 513497
-0.008285 0.003688 0.120360 0.027092 -0.117152 -0.344898 -0.062500 0 0 0 0 0 0 4 514482
-0.008286 0.003685 0.120360 0.005621 -0.164540 -0.354465 -0.062500 0 0 0 0 0 0 4 515497
-0.008287 0.003683 0.120360 -0.005577 -0.188289 -0.357956 -0.062500 0 0 0 0 0 0 4 516481
-0.008283 0.003665 0.120372 -0.071256 0.024777 -0.522951 -0.062500 0 0 0 0 0 0 4 517425
-0.008292 0.003642 0.120365 0.103226 0.109945 -0.290040 -0.062500 0 0 0 0 0 0 4 518415
-0.008297 0.003631 0.120362 0.060640 -0.031736 -0.322947 -0.062500 0 0 0 0 0 0 4 519424
-0.008300 0.003625 0.120361 0.021722 -0.121914 -0.346187 -0.062500 0 0 0 0 0 0 4 520415
-0.008301 0.003622 0.120361 0.001494 -0.167714 -0.355568 -0.062500 0 0 0 0 0 0 4 521423
-0.008302 0.003621 0.120361 -0.009069 -0.190679 -0.359010 -0.062500 0 0 0 0 0 0 4 522413
-0.008315 0.003607 0.120350 0.142230 -0.043541 -0.205702 -0.062500 0 0 0 0 0 0 4 523423
-0.008317 0.003582 0.120358 0.020858 0.102465 -0.444125 -0.062500 0 0 0 0 0 0 4 524413
-0.008317 0.003570 0.120360 -0.007654 -0.040431 -0.404651 -0.062500 0 0 0 0 0 0 4 525424
-0.008318 0.003564 0.120361 -0.016544 -0.134294 -0.378360 -0.062500 0 0 0 0 0 0 4 526419
-0.008318 0.003561 0.120362 -0.019676 -0.183723 -0.367853 -0.062500 0 0 0 0 0 0 4 527429
-0.008318 0.003559 0.120362 -0.020859 -0.208780 -0.364012 -0.062500 0 0 0 0 0 0 4 528430
-0.008330 0.003544 0.120351 0.136907 -0.042411 -0.207919 -0.062500 0 0 0 0 0 0 4 529420
-0.008332 0.003520 0.120359 0.018121 0.103212 -0.445337 -0.062500 0 0 0 0 0 0 4 530428
-0.008332 0.003508 0.120361 -0.009055 -0.040060 -0.405672 -0.062500 0 0 0 0 0 0 4 531419
-0.008333 0.003501 0.120362 -0.017236 -0.134096 -0.379325 -0.062500 0 0 0 0 0 0 4 532421
-0.008333 0.003498 0.120363 -0.020036 -0.183641 -0.368793 -0.062500 0 0 0 0 0 0 4 533438
-0.008345 0.003483 0.120352 0.137111 -0.029891 -0.210061 -0.062500 0 0 0 0 0 0 4 534416
-0.008351 0.003475 0.120348 0.078155 -0.115717 -0.283304 -0.062500 0 0 0 0 0 0 4 535436
-0.008355 0.003472 0.120346 0.031971 -0.173830 -0.322185 -0.062500 0 0 0 0 0 0 4 536432
-0.008352 0.003453 0.120358 -0.053895 0.021371 -0.500398 -0.062500 0 0 0 0 0 0 4 537432
-0.008350 0.003443 0.120362 -0.048460 -0.082128 -0.427154 -0.062500 0 0 0 0 0 0 4 538426
-0.008349 0.003438 0.120363 -0.037800 -0.155080 -0.387656 -0.062500 0 0 0 0 0 0 4 539429
-0.008348 0.003435 0.120363 -0.030583 -0.194061 -0.372339 -0.062500 0 0 0 0 0 0 4 540430
-0.008360 0.003420 0.120353 0.131649 -0.035175 -0.211709 -0.062500 0 0 0 0 0 0 4 541431
-0.008367 0.003413 0.120349 0.075406 -0.118340 -0.284437 -0.062500 0 0 0 0 0 0 4 542431
-0.008370 0.003409 0.120347 0.030578 -0.175125 -0.323163 -0.062500 0 0 0 0 0 0 4 543431
-0.008367 0.003390 0.120358 -0.055962 0.000348 -0.501138 -0.062500 0 0 0 0 0 0 4 544431
-0.008365 0.003381 0.120362 -0.050176 -0.102922 -0.427953 -0.062500 0 0 0 0 0 0 4 545432
-0.008364 0.003376 0.120364 -0.039337 -0.175767 -0.388504 -0.062500 0 0 0 0 0 0 4 546431
-0.008376 0.003359 0.120353 0.125920 -0.036042 -0.217927 -0.062500 0 0 0 0 0 0 4 547431
-0.008382 0.003352 0.120349 0.071665 -0.128933 -0.287171 -0.062500 0 0 0 0 0 0 4 548400
-0.008385 0.003348 0.120348 0.027971 -0.190651 -0.324655 -0.062500 0 0 0 0 0 0 4 549431
-0.008387 0.003346 0.120348 0.003451 -0.222700 -0.339232 -0.062500 0 0 0 0 0 0 4 550429
-0.008387 0.003345 0.120348 -0.009481 -0.238700 -0.344514 -0.062500 0 0 0 0 0 0 4 551430
-0.008388 0.003344 0.120347 -0.016115 -0.246677 -0.346394 -0.062500 0 0 0 0 0 0 4 552430
-0.008396 0.003313 0.120348 0.078252 0.153616 -0.354484 -0.062500 0 0 0 0 0 0 4 553431
-0.008399 0.003297 0.120348 0.037154 -0.009972 -0.351001 -0.062500 0 0 0 0 0 0 4 554428
-0.008401 0.003289 0.120348 0.007980 -0.128199 -0.349233 -0.062500 0 0 0 0 0 0 4 555429
-0.008402 0.003285 0.120348 -0.007452 -0.190978 -0.348572 -0.062500 0 0 0 0 0 0 4 556430
-0.008403 0.003283 0.120348 -0.015215 -0.222738 -0.348348 -0.062500 0 0 0 0 0 0 4 557427
-0.008403 0.003282 0.120348 -0.019085 -0.238645 -0.348275 -0.062500 0 0 0 0 0 0 4 558428
-0.008415 0.003268 0.120337 0.136718 -0.068178 -0.192665 -0.062500 0 0 0 0 0 0 4 559425
-0.008422 0.003261 0.120333 0.077385 -0.145107 -0.267608 -0.062500 0 0 0 0 0 0 4 560400
-0.008425 0.003258 0.120332 0.030943 -0.198757 -0.307143 -0.062500 0 0 0 0 0 0 4 561425
-0.008422 0.003239 0.120343 -0.055109 -0.000859 -0.485010 -0.062500 0 0 0 0 0 0 4 562429
-0.008420 0.003229 0.120347 -0.049763 -0.103569 -0.412126 -0.062500 0 0 0 0 0 0 4 563429
-0.008419 0.003224 0.120348 -0.039137 -0.176128 -0.372808 -0.062500 0 0 0 0 0 0 4 564428
-0.008419 0.003222 0.120349 -0.031925 -0.214867 -0.357560 -0.062500 0 0 0 0 0 0 4 565403
-0.008431 0.003207 0.120338 0.129902 -0.056293 -0.196267 -0.062500 0 0 0 0 0 0 4 566428
-0.008437 0.003199 0.120334 0.073882 -0.139104 -0.269348 -0.062500 0 0 0 0 0 0 4 567425
-0.008440 0.003196 0.120333 0.029161 -0.195734 -0.308245 -0.062500 0 0 0 0 0 0 4 568416
-0.008442 0.003194 0.120332 0.004053 -0.225236 -0.323297 -0.062500 0 0 0 0 0 0 4 569497
-0.008443 0.003193 0.120332 -0.009155 -0.239977 -0.328757 -0.062500 0 0 0 0 0 0 4 570504
-0.008443 0.003193 0.120332 -0.015967 -0.247306 -0.330694 -0.062500 0 0 0 0 0 0 4 571473
-0.008456 0.003179 0.120321 0.136702 -0.093284 -0.175514 -0.062500 0 0 0 0 0 0 4 572474
-0.008462 0.003172 0.120317 0.076697 -0.167896 -0.250872 -0.062500 0 0 0 0 0 0 4 573471
-0.008465 0.003168 0.120315 0.029905 -0.220419 -0.290567 -0.062500 0 0 0 0 0 0 4 574472
-0.008463 0.003149 0.120326 -0.056356 -0.021766 -0.468247 -0.062500 0 0 0 0 0 0 4 575482
-0.008461 0.003140 0.120330 -0.051103 -0.124337 -0.395489 -0.062500 0 0 0 0 0 0 4 576503
-0.008460 0.003135 0.120332 -0.040512 -0.196792 -0.356240 -0.062500 0 0 0 0 0 0 4 577497
-0.008459 0.003132 0.120332 -0.033322 -0.235490 -0.341036 -0.062500 0 0 0 0 0 0 4 578492
-0.008459 0.003131 0.120332 -0.029170 -0.255190 -0.335506 -0.062500 0 0 0 0 0 0 4 579499
-0.008471 0.003117 0.120321 0.130602 -0.087016 -0.177481 -0.062500 0 0 0 0 0 0 4 580494
-0.008477 0.003110 0.120317 0.073588 -0.164728 -0.251988 -0.062500 0 0 0 0 0 0 4 581499
-0.008481 0.003106 0.120316 0.028338 -0.218810 -0.291397 -0.062500 0 0 0 0 0 0 4 582495
-0.008482 0.003105 0.120315 0.002948 -0.247050 -0.306657 -0.062500 0 0 0 0 0 0 4 583480
-0.008483 0.003104 0.120315 -0.010423 -0.261153 -0.312157 -0.062500 0 0 0 0 0 0 4 584494
-0.008484 0.003103 0.120315 -0.017278 -0.268177 -0.314139 -0.062500 0 0 0 0 0 0 4 585479
-0.008484 0.003103 0.120315 -0.020812 -0.271649 -0.314840 -0.062500 0 0 0 0 0 0 4 586492
-0.008496 0.003089 0.120304 0.134763 -0.095372 -0.158914 -0.062500 0 0 0 0 0 0 4 587479
-0.008502 0.003083 0.120300 0.075742 -0.168937 -0.234250 -0.062500 0 0 0 0 0 0 4 588494
-0.008506 0.003079 0.120299 0.029435 -0.220906 -0.273968 -0.062500 0 0 0 0 0 0 4 589498
-0.008508 0.003077 0.120298 0.003482 -0.248085 -0.289320 -0.062500 0 0 0 0 0 0 4 590495
-0.008508 0.003077 0.120298 -0.010143 -0.261680 -0.294880 -0.062500 0 0 0 0 0 0 4 591478
-0.008509 0.003076 0.120298 -0.017137 -0.268435 -0.296874 -0.062500 0 0 0 0 0 0 4 592493
[truncated: 38,708,383 more chars]
