# Supplementary material for: Increasing Patient Engagement in Rehabilitation Exercises Using Computer-Based Citizen Science
Source: PLoS One. 2015 Mar 20;10(3):e0117013. doi: 10.1371/journal.pone.0117013 (PMC4368773; doi:10.1371/journal.pone.0117013)
Supplement: S6 Dataset — (ZIP) [file pone.0117013.s006.zip › Dataset_S6/P24/P24_without.dat]

-0.019511 0.011995 0.170632 0.048606 0.365345 -8.297532 -0.000000 1 0 0 0 0 0 0 978
-0.019507 0.011993 0.170950 -0.033071 0.062754 -4.995690 -0.000031 1 0 0 0 0 0 0 1973
-0.019494 0.011963 0.171256 -0.154050 0.378784 -4.527736 -0.000062 1 0 0 0 0 0 0 2975
-0.019415 0.011941 0.171566 -1.020944 0.314163 -4.546926 -0.000094 1 0 0 0 0 0 0 3973
-0.019332 0.011951 0.171840 -1.146770 -0.128433 -4.119461 -0.000125 1 0 0 0 0 0 0 4975
-0.019239 0.011942 0.172096 -1.293040 0.071894 -3.859547 -0.000156 1 0 0 0 0 0 0 5974
-0.019106 0.011923 0.172346 -1.805369 0.234074 -3.778756 -0.000187 1 0 0 0 0 0 0 6975
-0.018919 0.011947 0.172569 -2.559657 -0.331993 -3.446697 -0.000219 1 0 0 0 0 0 0 7973
-0.018811 0.011960 0.172696 -1.590973 -0.242726 -2.182495 -0.000249 1 0 0 0 0 0 0 8961
-0.018569 0.011975 0.172921 -3.240588 -0.271650 -3.357680 -0.000281 1 0 0 0 0 0 0 9973
-0.018409 0.011983 0.173020 -2.332055 -0.187828 -1.862210 -0.000312 1 0 0 0 0 0 0 10964
-0.018228 0.011979 0.173125 -2.509379 -0.030776 -1.823865 -0.000343 1 0 0 0 0 0 0 11967
-0.018037 0.011972 0.173220 -2.636253 0.024580 -1.711381 -0.000376 1 0 0 0 0 0 0 13020
-0.017846 0.011966 0.173297 -2.662196 0.013035 -1.486154 -0.000408 1 0 0 0 0 0 0 14030
-0.017665 0.011983 0.173344 -2.511283 -0.290472 -1.100489 -0.000439 1 0 0 0 0 0 0 15019
-0.017526 0.011984 0.173367 -1.958230 -0.124706 -0.763004 -0.000470 1 0 0 0 0 0 0 16017
-0.017409 0.011977 0.173377 -1.609659 -0.014343 -0.597908 -0.000501 1 0 0 0 0 0 0 17017
-0.017328 0.011973 0.173369 -1.088258 -0.038522 -0.363198 -0.000532 1 0 0 0 0 0 0 18017
-0.017284 0.011956 0.173346 -0.558947 0.115168 -0.180440 -0.000565 1 0 0 0 0 0 0 19048
-0.017284 0.011939 0.173304 0.073565 0.127671 0.070352 -0.000596 1 0 0 0 0 0 0 20044
-0.017275 0.011899 0.173260 0.033545 0.426666 0.099870 -0.000627 1 0 0 0 0 0 0 21044
-0.017271 0.011867 0.173206 0.092079 0.348499 0.194215 -0.000658 1 0 0 0 0 0 0 22043
-0.017246 0.011835 0.173149 -0.163987 0.331049 0.240402 -0.000690 1 0 0 0 0 0 0 23050
-0.017195 0.011766 0.173091 -0.513879 0.806165 0.225224 -0.000720 1 0 0 0 0 0 0 24015
-0.017115 0.011692 0.173038 -0.927295 0.915216 0.136611 -0.000751 1 0 0 0 0 0 0 25017
-0.017036 0.011602 0.172981 -0.946045 1.137726 0.144230 -0.000783 1 0 0 0 0 0 0 26047
-0.016918 0.011513 0.172928 -1.454593 1.135177 0.080745 -0.000815 1 0 0 0 0 0 0 27043
-0.016797 0.011410 0.172871 -1.547086 1.305084 0.104380 -0.000846 1 0 0 0 0 0 0 28044
-0.016625 0.011291 0.172824 -2.205462 1.535042 -0.049893 -0.000877 1 0 0 0 0 0 0 29051
-0.016458 0.011187 0.172775 -2.190512 1.361018 -0.055353 -0.000912 1 0 0 0 0 0 0 30158
-0.016288 0.011072 0.172717 -2.239211 1.478498 0.021138 -0.000940 1 0 0 0 0 0 0 31061
-0.016121 0.010968 0.172676 -2.192675 1.354710 -0.196088 -0.000972 1 0 0 0 0 0 0 32067
-0.016021 0.010863 0.172624 -1.321041 1.329714 -0.128615 -0.001030 1 0 0 0 0 0 0 33936
-0.015844 0.010671 0.172508 -2.214624 2.466682 0.688788 -0.001066 1 0 0 0 0 0 0 35087
-0.015798 0.010586 0.172457 -0.603090 1.178393 -0.104171 -0.001096 1 0 0 0 0 0 0 36042
-0.015756 0.010490 0.172414 -0.378851 1.205524 -0.305439 -0.001127 1 0 0 0 0 0 0 37041
-0.015748 0.010411 0.172368 0.087048 0.974994 -0.305592 -0.001158 1 0 0 0 0 0 0 38037
-0.015740 0.010355 0.172326 0.145229 0.646767 -0.378019 -0.001189 1 0 0 0 0 0 0 39021
-0.015733 0.010310 0.172285 0.156882 0.459514 -0.432140 -0.001220 1 0 0 0 0 0 0 40034
-0.015742 0.010257 0.172240 0.377590 0.549483 -0.400829 -0.001253 1 0 0 0 0 0 0 41074
-0.015694 0.010205 0.172210 -0.331505 0.550595 -0.620978 -0.001283 1 0 0 0 0 0 0 42038
-0.015640 0.010156 0.172189 -0.468171 0.494914 -0.772385 -0.001314 1 0 0 0 0 0 0 43020
-0.015552 0.010085 0.172178 -0.934550 0.775140 -0.949056 -0.001345 1 0 0 0 0 0 0 44022
-0.015437 0.010038 0.172170 -1.321013 0.495761 -1.028373 -0.001378 1 0 0 0 0 0 0 45088
-0.015317 0.009967 0.172165 -1.420581 0.762545 -1.108694 -0.001417 1 0 0 0 0 0 0 46314
-0.015145 0.009875 0.172174 -2.095134 1.065379 -1.309532 -0.001440 1 0 0 0 0 0 0 47059
-0.015012 0.009821 0.172176 -1.669580 0.602716 -1.262746 -0.001471 1 0 0 0 0 0 0 48048
-0.014866 0.009762 0.172181 -1.789987 0.622738 -1.323730 -0.001502 1 0 0 0 0 0 0 49054
-0.014720 0.009718 0.172194 -1.789548 0.414206 -1.456975 -0.001533 1 0 0 0 0 0 0 50049
-0.014591 0.009668 0.172205 -1.572057 0.476774 -1.470811 -0.001565 1 0 0 0 0 0 0 51044
-0.014494 0.009618 0.172216 -1.129406 0.470517 -1.499390 -0.001596 1 0 0 0 0 0 0 52037
-0.014421 0.009589 0.172221 -0.767086 0.198441 -1.429840 -0.001626 1 0 0 0 0 0 0 53020
-0.014377 0.009554 0.172230 -0.361884 0.243779 -1.513332 -0.001656 1 0 0 0 0 0 0 53964
-0.014354 0.009537 0.172235 -0.031860 0.019375 -1.480377 -0.001687 1 0 0 0 0 0 0 54953
-0.014311 0.009504 0.172243 -0.262850 0.196864 -1.551696 -0.001718 1 0 0 0 0 0 0 55963
-0.014288 0.009487 0.172247 -0.003753 -0.003556 -1.524863 -0.001749 1 0 0 0 0 0 0 56954
-0.014245 0.009454 0.172255 -0.245846 0.181951 -1.599710 -0.001781 1 0 0 0 0 0 0 57956
-0.014192 0.009414 0.172265 -0.404557 0.302368 -1.656133 -0.001812 1 0 0 0 0 0 0 58963
-0.014084 0.009359 0.172287 -1.115720 0.490445 -1.847794 -0.001843 1 0 0 0 0 0 0 59957
-0.013974 0.009303 0.172303 -1.220732 0.524490 -1.798889 -0.001875 1 0 0 0 0 0 0 60974
-0.013862 0.009245 0.172329 -1.253485 0.553375 -1.957040 -0.001906 1 0 0 0 0 0 0 61964
-0.013749 0.009187 0.172345 -1.261684 0.549425 -1.877377 -0.001937 1 0 0 0 0 0 0 62949
-0.013612 0.009124 0.172371 -1.577148 0.616326 -2.002883 -0.001969 1 0 0 0 0 0 0 63975
-0.013495 0.009083 0.172394 -1.356482 0.338144 -2.011270 -0.002000 1 0 0 0 0 0 0 64963
-0.013403 0.009038 0.172410 -0.991798 0.358282 -1.952661 -0.002030 1 0 0 0 0 0 0 65948
-0.013325 0.008990 0.172424 -0.778622 0.382552 -1.931976 -0.002062 1 0 0 0 0 0 0 66964
-0.013261 0.008961 0.172443 -0.571510 0.148368 -2.023939 -0.002093 1 0 0 0 0 0 0 67963
-0.013196 0.008922 0.172458 -0.553181 0.251715 -2.000897 -0.002124 1 0 0 0 0 0 0 68946
-0.013163 0.008902 0.172465 -0.135890 0.004958 -1.921308 -0.002156 1 0 0 0 0 0 0 69962
-0.013115 0.008868 0.172474 -0.292094 0.168002 -1.963691 -0.002186 1 0 0 0 0 0 0 70941
-0.013082 0.008830 0.172485 -0.098707 0.223667 -2.024621 -0.002218 1 0 0 0 0 0 0 71959
-0.013034 0.008787 0.172496 -0.281499 0.301543 -2.049392 -0.002249 1 0 0 0 0 0 0 72944
-0.012986 0.008761 0.172500 -0.294090 0.078811 -1.979327 -0.002281 1 0 0 0 0 0 0 73958
-0.012930 0.008723 0.172507 -0.391582 0.204392 -2.044303 -0.002312 1 0 0 0 0 0 0 74958
-0.012847 0.008676 0.172515 -0.757005 0.344062 -2.076651 -0.002343 1 0 0 0 0 0 0 75965
-0.012757 0.008642 0.172529 -0.876837 0.173315 -2.193410 -0.002375 1 0 0 0 0 0 0 76963
-0.012680 0.008601 0.172541 -0.719816 0.256632 -2.201866 -0.002406 1 0 0 0 0 0 0 77963
-0.012585 0.008552 0.172551 -0.924109 0.367929 -2.192118 -0.002437 1 0 0 0 0 0 0 78957
-0.012506 0.008502 0.172561 -0.745406 0.375857 -2.219361 -0.002468 1 0 0 0 0 0 0 79958
-0.012435 0.008453 0.172571 -0.626944 0.374275 -2.247427 -0.002499 1 0 0 0 0 0 0 80942
-0.012375 0.008424 0.172574 -0.459226 0.105721 -2.181917 -0.002530 1 0 0 0 0 0 0 81940
-0.012314 0.008385 0.172581 -0.463597 0.208559 -2.248932 -0.002562 1 0 0 0 0 0 0 82959
-0.012283 0.008365 0.172584 -0.064693 -0.037186 -2.231716 -0.002593 1 0 0 0 0 0 0 83940
-0.012244 0.008352 0.172584 -0.127365 -0.138195 -2.209766 -0.002624 1 0 0 0 0 0 0 84959
-0.012224 0.008345 0.172584 0.124612 -0.242537 -2.232768 -0.002656 1 0 0 0 0 0 0 85959
-0.012183 0.008316 0.172589 -0.129518 0.018865 -2.328730 -0.002686 1 0 0 0 0 0 0 86940
-0.012162 0.008302 0.172591 0.114508 -0.140347 -2.326070 -0.002718 1 0 0 0 0 0 0 87956
-0.012128 0.008291 0.172591 -0.029259 -0.196857 -2.309504 -0.002749 1 0 0 0 0 0 0 88959
-0.012080 0.008261 0.172596 -0.228905 0.042094 -2.404184 -0.002780 1 0 0 0 0 0 0 89940
-0.012032 0.008242 0.172596 -0.239126 -0.078865 -2.379941 -0.002812 1 0 0 0 0 0 0 90959
-0.011977 0.008207 0.172602 -0.335693 0.101472 -2.465706 -0.002843 1 0 0 0 0 0 0 91957
-0.011917 0.008166 0.172610 -0.394594 0.215602 -2.527765 -0.002874 1 0 0 0 0 0 0 92942
-0.011864 0.008140 0.172611 -0.321264 0.007452 -2.480236 -0.002906 1 0 0 0 0 0 0 93957
-0.011813 0.008124 0.172610 -0.270257 -0.125396 -2.462408 -0.002937 1 0 0 0 0 0 0 94958
-0.011757 0.008091 0.172615 -0.344507 0.070760 -2.557993 -0.002968 1 0 0 0 0 0 0 95939
-0.011705 0.008070 0.172615 -0.289585 -0.072397 -2.534992 -0.002999 1 0 0 0 0 0 0 96961
-0.011656 0.008055 0.172614 -0.249838 -0.170061 -2.528867 -0.003030 1 0 0 0 0 0 0 97941
-0.011623 0.008028 0.172620 -0.023990 -0.010315 -2.655232 -0.003061 1 0 0 0 0 0 0 98940
-0.011583 0.008010 0.172621 -0.094917 -0.122794 -2.624669 -0.003093 1 0 0 0 0 0 0 99955
-0.011563 0.008000 0.172621 0.161258 -0.255104 -2.640485 -0.003127 1 0 0 0 0 0 0 101037
-0.011553 0.007996 0.172621 0.320657 -0.330631 -2.662625 -0.003158 1 0 0 0 0 0 0 102045
-0.011548 0.007994 0.172622 0.405787 -0.371048 -2.686935 -0.003189 1 0 0 0 0 0 0 103040
-0.011514 0.007968 0.172627 0.041497 -0.071315 -2.778748 -0.003221 1 0 0 0 0 0 0 104048
-0.011497 0.007955 0.172629 0.226486 -0.211591 -2.776106 -0.003252 1 0 0 0 0 0 0 105040
-0.011488 0.007948 0.172630 0.359090 -0.312777 -2.782357 -0.003282 1 0 0 0 0 0 0 106013
-0.011453 0.007920 0.172636 0.022538 -0.046135 -2.864807 -0.003314 1 0 0 0 0 0 0 107012
-0.011435 0.007906 0.172638 0.222110 -0.203518 -2.858341 -0.003345 1 0 0 0 0 0 0 108013
-0.011402 0.007895 0.172638 0.056235 -0.258794 -2.838106 -0.003376 1 0 0 0 0 0 0 109018
-0.011378 0.007869 0.172644 0.152355 -0.073126 -2.958693 -0.003411 1 0 0 0 0 0 0 110137
-0.011342 0.007852 0.172645 0.013177 -0.171533 -2.920362 -0.003439 1 0 0 0 0 0 0 111038
-0.011324 0.007843 0.172646 0.235192 -0.297307 -2.935164 -0.003474 1 0 0 0 0 0 0 112138
-0.011292 0.007835 0.172644 0.070924 -0.314275 -2.927776 -0.003502 1 0 0 0 0 0 0 113029
-0.011268 0.007810 0.172650 0.166789 -0.107304 -3.056984 -0.003537 1 0 0 0 0 0 0 114162
-0.011255 0.007797 0.172653 0.332883 -0.249529 -3.047741 -0.003564 1 0 0 0 0 0 0 115035
-0.011226 0.007787 0.172653 0.125736 -0.292805 -3.024644 -0.003595 1 0 0 0 0 0 0 116019
-0.011211 0.007782 0.172652 0.301621 -0.368305 -3.050896 -0.003627 1 0 0 0 0 0 0 117036
-0.011204 0.007779 0.172652 0.419351 -0.413116 -3.079350 -0.003658 1 0 0 0 0 0 0 118038
-0.011200 0.007778 0.172652 0.483119 -0.437989 -3.106791 -0.003689 1 0 0 0 0 0 0 119034
-0.011175 0.007773 0.172650 0.212131 -0.398059 -3.110375 -0.003724 1 0 0 0 0 0 0 120144
-0.011162 0.007771 0.172649 0.353194 -0.428681 -3.145256 -0.003752 1 0 0 0 0 0 0 121036
-0.011156 0.007769 0.172649 0.453790 -0.451369 -3.182189 -0.003786 1 0 0 0 0 0 0 122144
-0.011153 0.007769 0.172648 0.508067 -0.464423 -3.209530 -0.003814 1 0 0 0 0 0 0 123035
-0.011151 0.007769 0.172648 0.537841 -0.473116 -3.237233 -0.003845 1 0 0 0 0 0 0 124017
-0.011127 0.007764 0.172646 0.249634 -0.425173 -3.241791 -0.003881 1 0 0 0 0 0 0 125160
-0.011115 0.007762 0.172645 0.381515 -0.451261 -3.274209 -0.003905 1 0 0 0 0 0 0 125951
-0.011109 0.007761 0.172645 0.477243 -0.471590 -3.308628 -0.003937 1 0 0 0 0 0 0 126960
-0.011106 0.007760 0.172644 0.529765 -0.484011 -3.338647 -0.003968 1 0 0 0 0 0 0 127951
-0.011081 0.007756 0.172642 0.252505 -0.437497 -3.340563 -0.004000 1 0 0 0 0 0 0 128962
-0.011069 0.007754 0.172641 0.391054 -0.465402 -3.378987 -0.004031 1 0 0 0 0 0 0 129960
-0.011063 0.007753 0.172641 0.489579 -0.486043 -3.413180 -0.004062 1 0 0 0 0 0 0 130951
-0.011059 0.007752 0.172641 0.543542 -0.498736 -3.443578 -0.004093 1 0 0 0 0 0 0 131951
-0.011058 0.007752 0.172641 0.573545 -0.507601 -3.475416 -0.004128 1 0 0 0 0 0 0 133087
-0.011057 0.007752 0.172640 0.589882 -0.513245 -3.499166 -0.004156 1 0 0 0 0 0 0 133955
-0.011057 0.007752 0.172640 0.600648 -0.518248 -3.526291 -0.004187 1 0 0 0 0 0 0 134969
-0.011033 0.007747 0.172638 0.302634 -0.468309 -3.529366 -0.004222 1 0 0 0 0 0 0 136094
-0.011021 0.007745 0.172637 0.429986 -0.493826 -3.563466 -0.004249 1 0 0 0 0 0 0 136956
-0.011016 0.007744 0.172637 0.523834 -0.514055 -3.601045 -0.004285 1 0 0 0 0 0 0 138087
-0.011013 0.007744 0.172637 0.574599 -0.525806 -3.627717 -0.004312 1 0 0 0 0 0 0 138952
-0.011011 0.007743 0.172637 0.603311 -0.534385 -3.659373 -0.004347 1 0 0 0 0 0 0 140084
-0.011011 0.007743 0.172637 0.619579 -0.540379 -3.686643 -0.004378 1 0 0 0 0 0 0 141087
-0.011010 0.007743 0.172637 0.629277 -0.544785 -3.709937 -0.004406 1 0 0 0 0 0 0 141956
-0.011010 0.007743 0.172637 0.637323 -0.549651 -3.739903 -0.004441 1 0 0 0 0 0 0 143087
-0.011010 0.007743 0.172637 0.643281 -0.553828 -3.766290 -0.004472 1 0 0 0 0 0 0 144087
-0.011010 0.007743 0.172637 0.647861 -0.557323 -3.789265 -0.004499 1 0 0 0 0 0 0 144958
-0.011010 0.007743 0.172637 0.653372 -0.561711 -3.818870 -0.004535 1 0 0 0 0 0 0 146082
-0.011010 0.007743 0.172637 0.658031 -0.565602 -3.845174 -0.004566 1 0 0 0 0 0 0 147081
-0.011010 0.007743 0.172637 0.662045 -0.569002 -3.868209 -0.004593 1 0 0 0 0 0 0 147956
-0.011010 0.007743 0.172637 0.667027 -0.573385 -3.897392 -0.004628 1 0 0 0 0 0 0 149065
-0.011010 0.007743 0.172637 0.671680 -0.577250 -3.924140 -0.004659 1 0 0 0 0 0 0 150081
-0.011010 0.007743 0.172637 0.676188 -0.581111 -3.950433 -0.004691 1 0 0 0 0 0 0 151080
-0.011010 0.007743 0.172637 0.680182 -0.584575 -3.973629 -0.004718 1 0 0 0 0 0 0 151962
-0.011026 0.007728 0.172631 0.897836 -0.390784 -3.935496 -0.004753 1 0 0 0 0 0 0 153088
-0.011034 0.007721 0.172629 0.820758 -0.473329 -3.990431 -0.004785 1 0 0 0 0 0 0 154083
-0.011039 0.007717 0.172628 0.764462 -0.534067 -4.036321 -0.004816 1 0 0 0 0 0 0 155081
-0.011041 0.007715 0.172627 0.735927 -0.567850 -4.071977 -0.004846 1 0 0 0 0 0 0 156063
-0.011042 0.007714 0.172627 0.722897 -0.586493 -4.100164 -0.004874 1 0 0 0 0 0 0 156956
-0.011050 0.007734 0.172620 0.822406 -0.867206 -4.041037 -0.004909 1 0 0 0 0 0 0 158063
-0.011071 0.007729 0.172611 0.997638 -0.571297 -4.039259 -0.004941 1 0 0 0 0 0 0 159079
-0.011082 0.007727 0.172607 0.889063 -0.578643 -4.121078 -0.004972 1 0 0 0 0 0 0 160081
-0.011087 0.007725 0.172606 0.815184 -0.599085 -4.179889 -0.005003 1 0 0 0 0 0 0 161064
-0.011067 0.007721 0.172603 0.470208 -0.557188 -4.192746 -0.005031 1 0 0 0 0 0 0 161955
-0.011056 0.007718 0.172601 0.575355 -0.588320 -4.241812 -0.005066 1 0 0 0 0 0 0 163098
-0.011068 0.007702 0.172595 0.869178 -0.412010 -4.211007 -0.005097 1 0 0 0 0 0 0 164082
-0.011073 0.007694 0.172593 0.832877 -0.504043 -4.271723 -0.005128 1 0 0 0 0 0 0 165081
-0.011093 0.007675 0.172586 1.009184 -0.370747 -4.248841 -0.005156 1 0 0 0 0 0 0 165954
-0.011110 0.007686 0.172576 1.013184 -0.755150 -4.227403 -0.005190 1 0 0 0 0 0 0 167063
-0.011120 0.007691 0.172572 0.907487 -0.726797 -4.317580 -0.005222 1 0 0 0 0 0 0 168081
-0.011117 0.007675 0.172562 0.748929 -0.437851 -4.284055 -0.005249 1 0 0 0 0 0 0 168958
-0.011124 0.007687 0.172551 0.860882 -0.789805 -4.281716 -0.005284 1 0 0 0 0 0 0 170063
-0.011144 0.007678 0.172540 1.048878 -0.551298 -4.314953 -0.005316 1 0 0 0 0 0 0 171079
-0.011155 0.007674 0.172535 0.946170 -0.589397 -4.414427 -0.005347 1 0 0 0 0 0 0 172079
-0.011161 0.007673 0.172519 0.883307 -0.640548 -4.292744 -0.005374 1 0 0 0 0 0 0 172956
-0.011181 0.007657 0.172506 1.062673 -0.458784 -4.352279 -0.005409 1 0 0 0 0 0 0 174062
-0.011199 0.007670 0.172492 1.065543 -0.815003 -4.380546 -0.005441 1 0 0 0 0 0 0 175083
-0.011201 0.007657 0.172479 0.863200 -0.517929 -4.400802 -0.005472 1 0 0 0 0 0 0 176074
-0.011219 0.007636 0.172467 1.050678 -0.377482 -4.449990 -0.005503 1 0 0 0 0 0 0 177081
-0.011213 0.007641 0.172453 0.758925 -0.720802 -4.440084 -0.005534 1 0 0 0 0 0 0 178082
-0.011203 0.007625 0.172439 0.686103 -0.469055 -4.465846 -0.005566 1 0 0 0 0 0 0 179079
-0.011223 0.007622 0.172420 1.068675 -0.625428 -4.425322 -0.005593 1 0 0 0 0 0 0 179953
-0.011226 0.007601 0.172404 0.897473 -0.409551 -4.478594 -0.005624 1 0 0 0 0 0 0 180956
-0.011253 0.007597 0.172384 1.187638 -0.597726 -4.461429 -0.005659 1 0 0 0 0 0 0 182081
-0.011259 0.007575 0.172367 0.964472 -0.398228 -4.522910 -0.005691 1 0 0 0 0 0 0 183081
-0.011264 0.007565 0.172345 0.919575 -0.538454 -4.479371 -0.005722 1 0 0 0 0 0 0 184080
-0.011284 0.007547 0.172315 1.121359 -0.435831 -4.393279 -0.005753 1 0 0 0 0 0 0 185082
-0.011296 0.007538 0.172286 1.038770 -0.567310 -4.426109 -0.005784 1 0 0 0 0 0 0 186078
-0.011327 0.007540 0.172261 1.288949 -0.709109 -4.487166 -0.005816 1 0 0 0 0 0 0 187080
-0.011352 0.007506 0.172236 1.247387 -0.264160 -4.525963 -0.005847 1 0 0 0 0 0 0 188072
-0.011343 0.007486 0.172208 0.794208 -0.401452 -4.507854 -0.005878 1 0 0 0 0 0 0 189078
-0.011356 0.007463 0.172175 1.047481 -0.364500 -4.462990 -0.005909 1 0 0 0 0 0 0 190070
-0.011381 0.007437 0.172139 1.228140 -0.336194 -4.448848 -0.005941 1 0 0 0 0 0 0 191078
-0.011395 0.007425 0.172108 1.115236 -0.521058 -4.523398 -0.005972 1 0 0 0 0 0 0 192069
-0.011404 0.007422 0.172065 1.046342 -0.648857 -4.387955 -0.006003 1 0 0 0 0 0 0 193078
-0.011427 0.007406 0.172024 1.224099 -0.505301 -4.435284 -0.006034 1 0 0 0 0 0 0 194068
-0.011433 0.007380 0.171983 1.026948 -0.355717 -4.451798 -0.006066 1 0 0 0 0 0 0 195078
-0.011455 0.007353 0.171944 1.211031 -0.329772 -4.495873 -0.006097 1 0 0 0 0 0 0 196069
-0.011468 0.007342 0.171896 1.127955 -0.535483 -4.410862 -0.006128 1 0 0 0 0 0 0 197081
-0.011469 0.007318 0.171851 0.970543 -0.391060 -4.458464 -0.006156 1 0 0 0 0 0 0 197959
-0.011464 0.007287 0.171808 0.880986 -0.293969 -4.504088 -0.006191 1 0 0 0 0 0 0 199075
-0.011465 0.007274 0.171758 0.939046 -0.513375 -4.443511 -0.006222 1 0 0 0 0 0 0 200097
-0.011467 0.007270 0.171705 0.983215 -0.652035 -4.415378 -0.006253 1 0 0 0 0 0 0 201089
-0.011480 0.007234 0.171653 1.120290 -0.253886 -4.431798 -0.006285 1 0 0 0 0 0 0 202097
-0.011465 0.007214 0.171596 0.781787 -0.420270 -4.402406 -0.006316 1 0 0 0 0 0 0 203098
-0.011469 0.007170 0.171541 0.994447 -0.126391 -4.441333 -0.006347 1 0 0 0 0 0 0 204080
-0.011474 0.007150 0.171486 1.030757 -0.412463 -4.453420 -0.006378 1 0 0 0 0 0 0 205071
-0.011471 0.007123 0.171422 0.946091 -0.340758 -4.365535 -0.006409 1 0 0 0 0 0 0 206082
-0.011489 0.007096 0.171357 1.210262 -0.341760 -4.351051 -0.006441 1 0 0 0 0 0 0 207094
-0.011494 0.007065 0.171288 1.064870 -0.287102 -4.324890 -0.006472 1 0 0 0 0 0 0 208072
-0.011516 0.007036 0.171220 1.279565 -0.312672 -4.347863 -0.006504 1 0 0 0 0 0 0 209097
-0.011522 0.007004 0.171150 1.106068 -0.271398 -4.339933 -0.006535 1 0 0 0 0 0 0 210091
-0.011528 0.006991 0.171072 1.096177 -0.517366 -4.246477 -0.006565 1 0 0 0 0 0 0 211063
-0.011551 0.006971 0.170999 1.314610 -0.455770 -4.324903 -0.006597 1 0 0 0 0 0 0 212091
-0.011534 0.006938 0.170924 0.820098 -0.286474 -4.321403 -0.006629 1 0 0 0 0 0 0 213092
-0.011545 0.006909 0.170837 1.142269 -0.316350 -4.181263 -0.006660 1 0 0 0 0 0 0 214088
-0.011547 0.006877 0.170758 1.052088 -0.273021 -4.277567 -0.006691 1 0 0 0 0 0 0 215090
-0.011543 0.006843 0.170666 0.981905 -0.253874 -4.143737 -0.006722 1 0 0 0 0 0 0 216089
-0.011537 0.006809 0.170584 0.947898 -0.234367 -4.269415 -0.006753 1 0 0 0 0 0 0 217080
-0.011529 0.006774 0.170491 0.929618 -0.231430 -4.150966 -0.006785 1 0 0 0 0 0 0 218093
-0.011497 0.006733 0.170406 0.608793 -0.159965 -4.254370 -0.006816 1 0 0 0 0 0 0 219095
-0.011477 0.006696 0.170311 0.728638 -0.184740 -4.150830 -0.006847 1 0 0 0 0 0 0 220094
-0.011462 0.006659 0.170211 0.821260 -0.202570 -4.090632 -0.006878 1 0 0 0 0 0 0 221084
-0.011459 0.006643 0.170117 0.975349 -0.477494 -4.175354 -0.006910 1 0 0 0 0 0 0 222084
-0.011444 0.006597 0.170024 0.857476 -0.100553 -4.217811 -0.006941 1 0 0 0 0 0 0 223090
-0.011441 0.006576 0.169918 0.982912 -0.407293 -4.048575 -0.006972 1 0 0 0 0 0 0 224089
-0.011434 0.006548 0.169812 0.968905 -0.336977 -4.050055 -0.007004 1 0 0 0 0 0 0 225090
-0.011427 0.006516 0.169706 0.954453 -0.277813 -4.062035 -0.007035 1 0 0 0 0 0 0 226090
-0.011419 0.006482 0.169599 0.946811 -0.244400 -4.071997 -0.007066 1 0 0 0 0 0 0 227090
-0.011410 0.006447 0.169493 0.943547 -0.225811 -4.080209 -0.007097 1 0 0 0 0 0 0 228089
-0.011401 0.006412 0.169369 0.940550 -0.221880 -3.874951 -0.007128 1 0 0 0 0 0 0 229090
-0.011392 0.006376 0.169254 0.948112 -0.213028 -3.971199 -0.007159 1 0 0 0 0 0 0 230081
-0.011359 0.006335 0.169140 0.630935 -0.142761 -4.003716 -0.007191 1 0 0 0 0 0 0 231080
-0.011345 0.006317 0.169022 0.857863 -0.438797 -3.955291 -0.007221 1 0 0 0 0 0 0 232060
-0.011309 0.006285 0.168905 0.592151 -0.280958 -3.992900 -0.007254 1 0 0 0 0 0 0 233091
-0.011278 0.006229 0.168783 0.632183 0.039472 -3.935102 -0.007285 1 0 0 0 0 0 0 234089
-0.011241 0.006199 0.168658 0.557936 -0.257965 -3.884272 -0.007316 1 0 0 0 0 0 0 235090
-0.011194 0.006161 0.168537 0.409689 -0.175131 -3.957729 -0.007346 1 0 0 0 0 0 0 236059
-0.011157 0.006102 0.168413 0.534278 0.101242 -3.920724 -0.007379 1 0 0 0 0 0 0 237091
-0.011117 0.006070 0.168284 0.503797 -0.220239 -3.879635 -0.007410 1 0 0 0 0 0 0 238088
-0.011075 0.006051 0.168154 0.478710 -0.427731 -3.858665 -0.007441 1 0 0 0 0 0 0 239090
-0.011041 0.006002 0.168024 0.577543 -0.047961 -3.865005 -0.007472 1 0 0 0 0 0 0 240089
-0.011002 0.005974 0.167893 0.523400 -0.293883 -3.852866 -0.007503 1 0 0 0 0 0 0 241072
-0.010977 0.005942 0.167754 0.699014 -0.250758 -3.761158 -0.007535 1 0 0 0 0 0 0 242086
-0.010958 0.005907 0.167611 0.810001 -0.211141 -3.708448 -0.007566 1 0 0 0 0 0 0 243087
-0.010927 0.005886 0.167473 0.654599 -0.398661 -3.767468 -0.007597 1 0 0 0 0 0 0 244089
-0.010882 0.005852 0.167327 0.444603 -0.236518 -3.675900 -0.007629 1 0 0 0 0 0 0 245091
-0.010853 0.005815 0.167180 0.648387 -0.193074 -3.659087 -0.007659 1 0 0 0 0 0 0 246078
-0.010825 0.005757 0.167040 0.681306 0.107003 -3.755110 -0.007691 1 0 0 0 0 0 0 247087
-0.010781 0.005703 0.166892 0.464518 0.076103 -3.663313 -0.007721 1 0 0 0 0 0 0 248060
-0.010736 0.005673 0.166749 0.441176 -0.233530 -3.735303 -0.007753 1 0 0 0 0 0 0 249089
-0.010686 0.005590 0.166521 0.363069 0.425570 -2.616550 -0.007785 1 0 0 0 0 0 0 250102
-0.010637 0.005589 0.166401 0.373760 -0.573496 -3.934215 -0.007816 1 0 0 0 0 0 0 251086
-0.010605 0.005569 0.166264 0.597335 -0.421792 -3.842322 -0.007847 1 0 0 0 0 0 0 252088
-0.010558 0.005534 0.166116 0.414830 -0.213437 -3.683900 -0.007879 1 0 0 0 0 0 0 253096
-0.010492 0.005503 0.165879 0.150695 -0.252803 -2.516977 -0.007910 1 0 0 0 0 0 0 254096
-0.010473 0.005478 0.165762 0.744885 -0.324735 -3.957746 -0.007940 1 0 0 0 0 0 0 255073
-0.010432 0.005440 0.165621 0.500403 -0.163846 -3.799989 -0.007972 1 0 0 0 0 0 0 256081
-0.010386 0.005417 0.165460 0.428928 -0.344959 -3.536193 -0.008003 1 0 0 0 0 0 0 257074
-0.010335 0.005339 0.165215 0.340131 0.364657 -2.399932 -0.008035 1 0 0 0 0 0 0 258095
-0.010294 0.005301 0.165092 0.465096 -0.077359 -3.868090 -0.008065 1 0 0 0 0 0 0 259072
-0.010248 0.005277 0.164938 0.413558 -0.317966 -3.628068 -0.008097 1 0 0 0 0 0 0 260082
-0.010194 0.005240 0.164778 0.287553 -0.160052 -3.528127 -0.008128 1 0 0 0 0 0 0 261072
-0.010084 0.005199 0.164524 -0.444680 -0.099115 -2.283543 -0.008160 1 0 0 0 0 0 0 262098
-0.010033 0.005167 0.164397 0.241122 -0.194769 -3.816608 -0.008190 1 0 0 0 0 0 0 263072
-0.009999 0.005129 0.164233 0.518702 -0.143294 -3.485621 -0.008222 1 0 0 0 0 0 0 264072
-0.009892 0.005056 0.163987 -0.390876 0.337624 -2.368299 -0.008254 1 0 0 0 0 0 0 265096
-0.009849 0.005039 0.163851 0.333405 -0.349369 -3.709029 -0.008285 1 0 0 0 0 0 0 266091
-0.009794 0.005005 0.163697 0.254014 -0.184170 -3.602646 -0.008316 1 0 0 0 0 0 0 267089
-0.009708 0.004941 0.163433 -0.170289 0.220324 -2.143420 -0.008348 1 0 0 0 0 0 0 268107
-0.009668 0.004925 0.163294 0.386769 -0.372408 -3.629237 -0.008380 1 0 0 0 0 0 0 269134
-0.009615 0.004891 0.163137 0.267385 -0.186020 -3.547647 -0.008412 1 0 0 0 0 0 0 270167
-0.009529 0.004827 0.162868 -0.170430 0.226730 -2.078108 -0.008445 1 0 0 0 0 0 0 271216
-0.009489 0.004812 0.162727 0.373716 -0.362187 -3.587041 -0.008474 1 0 0 0 0 0 0 272154
-0.009418 0.004794 0.162556 0.023095 -0.388877 -3.337651 -0.008506 1 0 0 0 0 0 0 273162
-0.009345 0.004717 0.162294 -0.039915 0.378992 -2.136398 -0.008546 1 0 0 0 0 0 0 274444
-0.009281 0.004694 0.162128 0.058226 -0.237174 -3.249685 -0.008568 1 0 0 0 0 0 0 275139
-0.009224 0.004677 0.161968 0.162928 -0.388436 -3.443632 -0.008600 1 0 0 0 0 0 0 276178
-0.009135 0.004626 0.161694 -0.253147 0.055395 -1.958854 -0.008630 1 0 0 0 0 0 0 277134
-0.009094 0.004612 0.161549 0.323136 -0.389934 -3.495452 -0.008660 1 0 0 0 0 0 0 278091
-0.009040 0.004578 0.161385 0.205316 -0.170711 -3.404211 -0.008691 1 0 0 0 0 0 0 279075
-0.008928 0.004538 0.161118 -0.564826 -0.067900 -2.026287 -0.008722 1 0 0 0 0 0 0 280085
-0.008882 0.004526 0.160973 0.220975 -0.420136 -3.480108 -0.008753 1 0 0 0 0 0 0 281079
-0.008801 0.004477 0.160705 -0.182079 0.026865 -2.011887 -0.008785 1 0 0 0 0 0 0 282098
-0.008735 0.004458 0.160554 -0.010007 -0.315954 -3.387930 -0.008816 1 0 0 0 0 0 0 283088
-0.008644 0.004416 0.160381 -0.338742 -0.046512 -3.232628 -0.008847 1 0 0 0 0 0 0 284085
-0.008542 0.004378 0.160111 -0.531942 -0.065662 -1.941903 -0.008879 1 0 0 0 0 0 0 285103
-0.008489 0.004344 0.159951 0.096687 -0.120529 -3.233951 -0.008910 1 0 0 0 0 0 0 286084
-0.008436 0.004321 0.159768 0.150405 -0.273727 -3.070383 -0.008941 1 0 0 0 0 0 0 287087
-0.008326 0.004289 0.159484 -0.606947 -0.167538 -1.708219 -0.008972 1 0 0 0 0 0 0 288097
-0.008280 0.004278 0.159333 0.163061 -0.427308 -3.305004 -0.009003 1 0 0 0 0 0 0 289063
-0.008231 0.004267 0.159153 0.179636 -0.449962 -3.087091 -0.009034 1 0 0 0 0 0 0 290060
-0.008122 0.004243 0.158868 -0.596942 -0.291960 -1.684446 -0.009066 1 0 0 0 0 0 0 291104
-0.008077 0.004233 0.158716 0.148130 -0.455665 -3.257998 -0.009096 1 0 0 0 0 0 0 292057
-0.008020 0.004201 0.158543 0.066824 -0.173797 -3.146244 -0.009128 1 0 0 0 0 0 0 293087
-0.007906 0.004161 0.158262 -0.704068 -0.048712 -1.697781 -0.009160 1 0 0 0 0 0 0 294100
-0.007859 0.004148 0.158108 0.102382 -0.389022 -3.219053 -0.009190 1 0 0 0 0 0 0 295057
-0.007809 0.004136 0.157925 0.126056 -0.426897 -2.975577 -0.009222 1 0 0 0 0 0 0 296088
-0.007750 0.004102 0.157737 0.014228 -0.149702 -2.884391 -0.009254 1 0 0 0 0 0 0 297090
-0.007671 0.004069 0.157452 -0.269085 -0.134070 -1.583394 -0.009285 1 0 0 0 0 0 0 298102
-0.007623 0.004036 0.157305 0.109182 -0.121261 -3.257424 -0.009315 1 0 0 0 0 0 0 299058
-0.007548 0.004008 0.157118 -0.226209 -0.183581 -2.884567 -0.009347 1 0 0 0 0 0 0 300088
-0.007456 0.003979 0.156831 -0.481248 -0.182279 -1.534513 -0.009379 1 0 0 0 0 0 0 301101
-0.007406 0.003946 0.156684 0.038339 -0.126795 -3.200948 -0.009409 1 0 0 0 0 0 0 302059
-0.007338 0.003940 0.156508 -0.160031 -0.470461 -3.000348 -0.009441 1 0 0 0 0 0 0 303086
-0.007270 0.003909 0.156321 -0.182082 -0.178819 -2.821848 -0.009472 1 0 0 0 0 0 0 304086
-0.007193 0.003905 0.156128 -0.304787 -0.489614 -2.713379 -0.009503 1 0 0 0 0 0 0 305076
-0.007128 0.003896 0.155923 -0.169898 -0.473050 -2.544661 -0.009535 1 0 0 0 0 0 0 306086
-0.007063 0.003864 0.155723 -0.173436 -0.163367 -2.567088 -0.009566 1 0 0 0 0 0 0 307088
-0.006979 0.003832 0.155425 -0.425763 -0.134931 -1.280371 -0.009597 1 0 0 0 0 0 0 308094
-0.006937 0.003821 0.155264 0.103567 -0.390972 -2.924544 -0.009631 1 0 0 0 0 0 0 309166
-0.006866 0.003803 0.155090 -0.234471 -0.343896 -2.903597 -0.009662 1 0 0 0 0 0 0 310159
-0.006804 0.003788 0.154891 -0.164881 -0.367903 -2.581513 -0.009693 1 0 0 0 0 0 0 311167
-0.006763 0.003758 0.154698 0.124254 -0.172733 -2.599182 -0.009724 1 0 0 0 0 0 0 312132
-0.006701 0.003754 0.154499 -0.144633 -0.485139 -2.521664 -0.009755 1 0 0 0 0 0 0 313134
-0.006636 0.003724 0.154299 -0.203830 -0.180319 -2.479454 -0.009787 1 0 0 0 0 0 0 314152
-0.006561 0.003719 0.154096 -0.348517 -0.482952 -2.436746 -0.009817 1 0 0 0 0 0 0 315130
-0.006515 0.003694 0.153900 -0.000864 -0.248364 -2.497075 -0.009848 1 0 0 0 0 0 0 316129
-0.006442 0.003670 0.153708 -0.312716 -0.238712 -2.549554 -0.009880 1 0 0 0 0 0 0 317134
-0.006363 0.003669 0.153508 -0.434106 -0.527075 -2.440789 -0.009911 1 0 0 0 0 0 0 318130
-0.006314 0.003645 0.153312 -0.059303 -0.270119 -2.463507 -0.009942 1 0 0 0 0 0 0 319131
-0.006241 0.003622 0.153120 -0.354216 -0.247908 -2.497575 -0.009973 1 0 0 0 0 0 0 320130
-0.006162 0.003621 0.152919 -0.466750 -0.529777 -2.380979 -0.010007 1 0 0 0 0 0 0 321209
-0.006089 0.003592 0.152715 -0.402864 -0.199121 -2.314832 -0.010036 1 0 0 0 0 0 0 322138
-0.006027 0.003572 0.152525 -0.256014 -0.274303 -2.471329 -0.010068 1 0 0 0 0 0 0 323152
-0.005971 0.003556 0.152340 -0.177607 -0.334196 -2.546013 -0.010099 1 0 0 0 0 0 0 324136
-0.005925 0.003563 0.152148 -0.053779 -0.648596 -2.444790 -0.010130 1 0 0 0 0 0 0 325151
-0.005852 0.003555 0.151955 -0.385412 -0.483699 -2.414273 -0.010161 1 0 0 0 0 0 0 326136
-0.005806 0.003529 0.151760 -0.074735 -0.219421 -2.365019 -0.010193 1 0 0 0 0 0 0 327153
-0.005758 0.003509 0.151572 -0.080311 -0.286316 -2.442362 -0.010224 1 0 0 0 0 0 0 328136
-0.005685 0.003488 0.151381 -0.415840 -0.268110 -2.386172 -0.010255 1 0 0 0 0 0 0 329154
-0.005623 0.003471 0.151194 -0.309388 -0.323486 -2.428782 -0.010284 1 0 0 0 0 0 0 330071
-0.005567 0.003457 0.151009 -0.232899 -0.356832 -2.443531 -0.010315 1 0 0 0 0 0 0 331070
-0.005514 0.003443 0.150825 -0.195765 -0.373577 -2.438834 -0.010347 1 0 0 0 0 0 0 332078
-0.005468 0.003452 0.150631 -0.093014 -0.663501 -2.298792 -0.010378 1 0 0 0 0 0 0 333070
-0.005420 0.003450 0.150442 -0.120653 -0.557973 -2.340378 -0.010409 1 0 0 0 0 0 0 334079
-0.005371 0.003443 0.150256 -0.146386 -0.479479 -2.356425 -0.010440 1 0 0 0 0 0 0 335070
-0.005321 0.003433 0.150070 -0.163729 -0.437262 -2.352007 -0.010472 1 0 0 0 0 0 0 336080
-0.005271 0.003422 0.149884 -0.175859 -0.415458 -2.337641 -0.010503 1 0 0 0 0 0 0 337080
-0.005220 0.003410 0.149698 -0.185182 -0.404142 -2.318842 -0.010534 1 0 0 0 0 0 0 338070
-0.005170 0.003397 0.149512 -0.193016 -0.398200 -2.298686 -0.010566 1 0 0 0 0 0 0 339099
-0.005119 0.003385 0.149325 -0.200119 -0.394835 -2.276984 -0.010597 1 0 0 0 0 0 0 340085
-0.005062 0.003351 0.149148 -0.293277 -0.112217 -2.382827 -0.010628 1 0 0 0 0 0 0 341084
-0.005032 0.003333 0.148972 0.040209 -0.289427 -2.394379 -0.010660 1 0 0 0 0 0 0 342089
-0.004991 0.003318 0.148789 -0.063818 -0.339898 -2.290801 -0.010691 1 0 0 0 0 0 0 343079
-0.004969 0.003309 0.148610 0.163378 -0.431584 -2.320252 -0.010721 1 0 0 0 0 0 0 344064
-0.004917 0.003315 0.148434 -0.209004 -0.631956 -2.351232 -0.010753 1 0 0 0 0 0 0 345086
-0.004866 0.003311 0.148251 -0.243767 -0.531120 -2.237229 -0.010785 1 0 0 0 0 0 0 346086
-0.004838 0.003309 0.148072 0.059362 -0.531021 -2.261594 -0.010816 1 0 0 0 0 0 0 347076
-0.004777 0.003296 0.147905 -0.355353 -0.404469 -2.418584 -0.010847 1 0 0 0 0 0 0 348095
-0.004721 0.003283 0.147725 -0.336766 -0.387995 -2.240334 -0.010878 1 0 0 0 0 0 0 349089
-0.004691 0.003276 0.147546 0.000565 -0.455200 -2.227921 -0.010909 1 0 0 0 0 0 0 350080
-0.004629 0.003261 0.147380 -0.394358 -0.365234 -2.367659 -0.010940 1 0 0 0 0 0 0 351055
-0.004596 0.003252 0.147206 -0.060822 -0.437012 -2.280013 -0.010972 1 0 0 0 0 0 0 352086
-0.004554 0.003241 0.147022 -0.145250 -0.415707 -2.119360 -0.011003 1 0 0 0 0 0 0 353085
-0.004510 0.003230 0.146861 -0.198040 -0.408527 -2.376503 -0.011035 1 0 0 0 0 0 0 354086
-0.004485 0.003223 0.146689 0.056307 -0.463946 -2.255881 -0.011066 1 0 0 0 0 0 0 355083
-0.004426 0.003208 0.146524 -0.379688 -0.368147 -2.322501 -0.011097 1 0 0 0 0 0 0 356086
-0.004394 0.003200 0.146351 -0.068489 -0.436844 -2.200954 -0.011129 1 0 0 0 0 0 0 357095
-0.004369 0.003173 0.146184 0.056314 -0.206323 -2.255750 -0.011159 1 0 0 0 0 0 0 358080
-0.004317 0.003169 0.146011 -0.308390 -0.486070 -2.165784 -0.011191 1 0 0 0 0 0 0 359090
-0.004282 0.003145 0.145844 -0.115535 -0.243393 -2.218234 -0.011222 1 0 0 0 0 0 0 360073
-0.004247 0.003148 0.145678 -0.102608 -0.574283 -2.226882 -0.011253 1 0 0 0 0 0 0 361084
-0.004221 0.003127 0.145514 0.011584 -0.293921 -2.229436 -0.011284 1 0 0 0 0 0 0 362055
-0.004190 0.003132 0.145349 -0.040329 -0.599619 -2.208859 -0.011316 1 0 0 0 0 0 0 363084
-0.004166 0.003112 0.145185 0.039238 -0.306866 -2.198683 -0.011347 1 0 0 0 0 0 0 364087
-0.004137 0.003117 0.145020 -0.030016 -0.605741 -2.172055 -0.011378 1 0 0 0 0 0 0 365082
-0.004113 0.003097 0.144855 0.040842 -0.310239 -2.159363 -0.011410 1 0 0 0 0 0 0 366083
-0.004084 0.003102 0.144690 -0.032575 -0.607182 -2.131573 -0.011441 1 0 0 0 0 0 0 367086
-0.004061 0.003082 0.144525 0.036041 -0.311266 -2.118128 -0.011472 1 0 0 0 0 0 0 368083
-0.004026 0.003066 0.144369 -0.122006 -0.331866 -2.222734 -0.011503 1 0 0 0 0 0 0 369086
-0.004006 0.003057 0.144198 0.060492 -0.417828 -2.011225 -0.011535 1 0 0 0 0 0 0 370084
-0.003972 0.003046 0.144039 -0.104822 -0.410017 -2.142775 -0.011566 1 0 0 0 0 0 0 371083
-0.003931 0.003035 0.143886 -0.218209 -0.399406 -2.207212 -0.011597 1 0 0 0 0 0 0 372083
-0.003931 0.003033 0.143723 0.301592 -0.521689 -2.074147 -0.011628 1 0 0 0 0 0 0 373084
-0.003907 0.003025 0.143568 0.040099 -0.468452 -2.143335 -0.011660 1 0 0 0 0 0 0 374082
-0.003871 0.003016 0.143415 -0.146755 -0.429420 -2.173010 -0.011691 1 0 0 0 0 0 0 375082
-0.003836 0.003026 0.143254 -0.166230 -0.682216 -2.040762 -0.011722 1 0 0 0 0 0 0 376083
-0.003810 0.003008 0.143089 -0.051701 -0.350879 -1.972295 -0.011752 1 0 0 0 0 0 0 377056
-0.003796 0.002999 0.142941 0.114410 -0.420407 -2.161697 -0.011785 1 0 0 0 0 0 0 378083
-0.003765 0.002988 0.142791 -0.091836 -0.408495 -2.142325 -0.011815 1 0 0 0 0 0 0 379053
-0.003725 0.002976 0.142640 -0.226474 -0.397727 -2.114869 -0.011847 1 0 0 0 0 0 0 380081
-0.003711 0.002990 0.142487 0.079360 -0.733557 -2.064393 -0.011879 1 0 0 0 0 0 0 381098
-0.003680 0.002991 0.142335 -0.108595 -0.597186 -2.056039 -0.011910 1 0 0 0 0 0 0 382085
-0.003640 0.002985 0.142183 -0.239704 -0.498355 -2.043111 -0.011941 1 0 0 0 0 0 0 383100
-0.003619 0.002982 0.142039 -0.016296 -0.514164 -2.134465 -0.011972 1 0 0 0 0 0 0 384096
-0.003585 0.002973 0.141890 -0.172965 -0.459584 -2.062189 -0.012004 1 0 0 0 0 0 0 385096
-0.003567 0.002968 0.141748 0.014876 -0.494697 -2.120404 -0.012034 1 0 0 0 0 0 0 386074
-0.003556 0.002965 0.141608 0.134129 -0.518320 -2.143054 -0.012066 1 0 0 0 0 0 0 387096
-0.003527 0.002957 0.141460 -0.099023 -0.462329 -2.032353 -0.012097 1 0 0 0 0 0 0 388076
-0.003511 0.002952 0.141318 0.047848 -0.496434 -2.075373 -0.012129 1 0 0 0 0 0 0 389095
-0.003502 0.002948 0.141178 0.146485 -0.519500 -2.091173 -0.012160 1 0 0 0 0 0 0 390093
-0.003474 0.002940 0.141030 -0.096109 -0.463453 -1.977093 -0.012191 1 0 0 0 0 0 0 391093
-0.003458 0.002935 0.140887 0.045292 -0.497392 -2.018901 -0.012222 1 0 0 0 0 0 0 392092
-0.003449 0.002931 0.140747 0.141218 -0.520498 -2.034751 -0.012256 1 0 0 0 0 0 0 393160
-0.003428 0.002945 0.140616 -0.006975 -0.744709 -2.155502 -0.012287 1 0 0 0 0 0 0 394149
-0.003394 0.002945 0.140472 -0.199352 -0.599659 -1.969339 -0.012317 1 0 0 0 0 0 0 395134
-0.003375 0.002944 0.140331 -0.015706 -0.570771 -1.972460 -0.012349 1 0 0 0 0 0 0 396149
-0.003365 0.002942 0.140191 0.103328 -0.560830 -1.970945 -0.012380 1 0 0 0 0 0 0 397151
-0.003337 0.002936 0.140070 -0.113539 -0.498287 -2.222131 -0.012411 1 0 0 0 0 0 0 398132
-0.003321 0.002931 0.139938 0.022842 -0.517189 -2.076088 -0.012443 1 0 0 0 0 0 0 399147
-0.003312 0.002928 0.139802 0.117055 -0.533186 -1.983803 -0.012474 1 0 0 0 0 0 0 400134
-0.003306 0.002925 0.139663 0.167313 -0.542743 -1.933737 -0.012505 1 0 0 0 0 0 0 401151
-0.003279 0.002917 0.139515 -0.098316 -0.480161 -1.788391 -0.012534 1 0 0 0 0 0 0 402068
-0.003266 0.002913 0.139400 0.042290 -0.520650 -2.196528 -0.012566 1 0 0 0 0 0 0 403077
-0.003257 0.002910 0.139270 0.121597 -0.535074 -2.019449 -0.012597 1 0 0 0 0 0 0 404067
-0.003245 0.002886 0.139144 0.083736 -0.275267 -2.043940 -0.012628 1 0 0 0 0 0 0 405077
-0.003238 0.002874 0.139009 0.135969 -0.383773 -1.915379 -0.012659 1 0 0 0 0 0 0 406066
-0.003218 0.002882 0.138880 -0.026020 -0.673341 -1.967314 -0.012691 1 0 0 0 0 0 0 407077
-0.003206 0.002885 0.138744 0.067236 -0.633448 -1.861264 -0.012722 1 0 0 0 0 0 0 408067
-0.003199 0.002885 0.138605 0.132094 -0.596233 -1.796084 -0.012753 1 0 0 0 0 0 0 409058
-0.003173 0.002880 0.138486 -0.109494 -0.519037 -2.022609 -0.012784 1 0 0 0 0 0 0 410068
-0.003158 0.002875 0.138353 0.012352 -0.529909 -1.862273 -0.012816 1 0 0 0 0 0 0 411088
-0.003149 0.002872 0.138215 0.099121 -0.541898 -1.763583 -0.012847 1 0 0 0 0 0 0 412075
-0.003150 0.002890 0.138094 0.238655 -0.826501 -1.952270 -0.012878 1 0 0 0 0 0 0 413083
-0.003143 0.002878 0.137971 0.143708 -0.454955 -1.936479 -0.012910 1 0 0 0 0 0 0 414086
-0.003123 0.002886 0.137846 -0.036296 -0.691064 -1.900067 -0.012941 1 0 0 0 0 0 0 415077
-0.003112 0.002889 0.137712 0.053372 -0.645060 -1.745245 -0.012972 1 0 0 0 0 0 0 416077
-0.003098 0.002869 0.137584 0.037732 -0.341109 -1.798805 -0.013003 1 0 0 0 0 0 0 417078
-0.003075 0.002873 0.137457 -0.093262 -0.632332 -1.809099 -0.013034 1 0 0 0 0 0 0 418081
-0.003084 0.002879 0.137330 0.308164 -0.683787 -1.791778 -0.013074 1 0 0 0 0 0 0 419338
-0.003065 0.002876 0.137185 -0.015444 -0.566096 -1.537600 -0.013097 1 0 0 0 0 0 0 420089
-0.003055 0.002874 0.137072 0.069352 -0.572356 -1.901907 -0.013128 1 0 0 0 0 0 0 421086
-0.003034 0.002887 0.136951 -0.075224 -0.776969 -1.825477 -0.013160 1 0 0 0 0 0 0 422083
-0.003016 0.002872 0.136827 -0.052743 -0.430066 -1.775501 -0.013191 1 0 0 0 0 0 0 423082
-0.003012 0.002884 0.136711 0.138292 -0.749008 -1.848374 -0.013221 1 0 0 0 0 0 0 424054
-0.003002 0.002869 0.136590 0.080572 -0.421070 -1.772117 -0.013253 1 0 0 0 0 0 0 425083
-0.002981 0.002875 0.136466 -0.078556 -0.678201 -1.709916 -0.013284 1 0 0 0 0 0 0 426081
-0.002985 0.002862 0.136350 0.226626 -0.447296 -1.800642 -0.013316 1 0 0 0 0 0 0 427081
-0.002985 0.002854 0.136218 0.212510 -0.489875 -1.580185 -0.013347 1 0 0 0 0 0 0 428074
-0.002963 0.002845 0.136100 -0.081068 -0.472608 -1.727102 -0.013378 1 0 0 0 0 0 0 429089
-0.002957 0.002859 0.135986 0.101546 -0.788676 -1.773983 -0.013410 1 0 0 0 0 0 0 430086
-0.002952 0.002865 0.135855 0.134628 -0.708396 -1.534998 -0.013441 1 0 0 0 0 0 0 431085
-0.002949 0.002867 0.135746 0.160329 -0.657434 -1.792744 -0.013472 1 0 0 0 0 0 0 432085
-0.002946 0.002867 0.135616 0.158265 -0.618202 -1.530458 -0.013503 1 0 0 0 0 0 0 433083
-0.002944 0.002866 0.135508 0.171154 -0.610564 -1.769337 -0.013534 1 0 0 0 0 0 0 434052
-0.002941 0.002864 0.135379 0.163330 -0.595324 -1.498068 -0.013565 1 0 0 0 0 0 0 435053
-0.002932 0.002842 0.135252 0.082441 -0.326939 -1.486639 -0.013597 1 0 0 0 0 0 0 436081
-0.002927 0.002830 0.135145 0.123936 -0.436361 -1.727643 -0.013627 1 0 0 0 0 0 0 437052
-0.002908 0.002839 0.135026 -0.054570 -0.708908 -1.576624 -0.013659 1 0 0 0 0 0 0 438082
-0.002913 0.002826 0.134912 0.231752 -0.470050 -1.613321 -0.013691 1 0 0 0 0 0 0 439081
-0.002899 0.002834 0.134790 0.017885 -0.711262 -1.496619 -0.013722 1 0 0 0 0 0 0 440082
-0.002905 0.002822 0.134675 0.269651 -0.471065 -1.557600 -0.013752 1 0 0 0 0 0 0 441054
-0.002908 0.002815 0.134572 0.241479 -0.517741 -1.711866 -0.013784 1 0 0 0 0 0 0 442079
-0.002907 0.002810 0.134445 0.197486 -0.545855 -1.384061 -0.013816 1 0 0 0 0 0 0 443081
-0.002912 0.002827 0.134327 0.266308 -0.835023 -1.456743 -0.013846 1 0 0 0 0 0 0 444066
-0.002929 0.002819 0.134213 0.422775 -0.544172 -1.505317 -0.013878 1 0 0 0 0 0 0 445084
-0.002920 0.002829 0.134091 0.120601 -0.751608 -1.384642 -0.013909 1 0 0 0 0 0 0 446073
-0.002930 0.002818 0.133976 0.324392 -0.495772 -1.443636 -0.013940 1 0 0 0 0 0 0 447052
-0.002934 0.002812 0.133873 0.272839 -0.533804 -1.597210 -0.013972 1 0 0 0 0 0 0 448084
-0.002955 0.002812 0.133754 0.497645 -0.623758 -1.386287 -0.014003 1 0 0 0 0 0 0 449083
-0.002944 0.002806 0.133641 0.092870 -0.557074 -1.421394 -0.014035 1 0 0 0 0 0 0 450083
-0.002938 0.002803 0.133539 0.115024 -0.577831 -1.555358 -0.014066 1 0 0 0 0 0 0 451082
-0.002948 0.002785 0.133431 0.336697 -0.388798 -1.477981 -0.014097 1 0 0 0 0 0 0 452073
-0.002952 0.002775 0.133331 0.282198 -0.476770 -1.557427 -0.014131 1 0 0 0 0 0 0 453160
-0.002959 0.002789 0.133223 0.314358 -0.797304 -1.446394 -0.014162 1 0 0 0 0 0 0 454153
-0.002976 0.002780 0.133112 0.450925 -0.527461 -1.390823 -0.014192 1 0 0 0 0 0 0 455137
-0.002983 0.002774 0.133011 0.344894 -0.551157 -1.489442 -0.014223 1 0 0 0 0 0 0 456126
-0.002986 0.002771 0.132914 0.273363 -0.578230 -1.529718 -0.014255 1 0 0 0 0 0 0 457131
-0.002987 0.002768 0.132818 0.235343 -0.593321 -1.536234 -0.014286 1 0 0 0 0 0 0 458125
-0.003000 0.002751 0.132712 0.404669 -0.398287 -1.396786 -0.014317 1 0 0 0 0 0 0 459125
-0.003006 0.002741 0.132612 0.323399 -0.482127 -1.451397 -0.014348 1 0 0 0 0 0 0 460123
-0.003013 0.002755 0.132504 0.341864 -0.799590 -1.330363 -0.014381 1 0 0 0 0 0 0 461160
-0.003016 0.002761 0.132404 0.282851 -0.732972 -1.402858 -0.014412 1 0 0 0 0 0 0 462151
-0.003017 0.002763 0.132307 0.245494 -0.676802 -1.432476 -0.014442 1 0 0 0 0 0 0 463127
-0.003030 0.002748 0.132201 0.413683 -0.444323 -1.302200 -0.014474 1 0 0 0 0 0 0 464150
-0.003036 0.002740 0.132101 0.332352 -0.508537 -1.360360 -0.014504 1 0 0 0 0 0 0 465118
-0.003024 0.002750 0.132014 0.086726 -0.760368 -1.516589 -0.014537 1 0 0 0 0 0 0 466151
-0.003016 0.002754 0.131921 0.126604 -0.708076 -1.448039 -0.014568 1 0 0 0 0 0 0 467148
-0.003032 0.002761 0.131836 0.440883 -0.730927 -1.521152 -0.014599 1 0 0 0 0 0 0 468133
-0.003045 0.002782 0.131733 0.428916 -0.938424 -1.285885 -0.014630 1 0 0 0 0 0 0 469150
-0.003045 0.002772 0.131646 0.257889 -0.555348 -1.448319 -0.014661 1 0 0 0 0 0 0 470133
-0.003070 0.002791 0.131551 0.581266 -0.888119 -1.359072 -0.014693 1 0 0 0 0 0 0 471148
-0.003081 0.002799 0.131456 0.437137 -0.790968 -1.323997 -0.014724 1 0 0 0 0 0 0 472131
-0.003080 0.002783 0.131371 0.259221 -0.461256 -1.445777 -0.014755 1 0 0 0 0 0 0 473148
-0.003114 0.002764 0.131278 0.695840 -0.383782 -1.339591 -0.014784 1 0 0 0 0 0 0 474066
-0.003115 0.002769 0.131194 0.324908 -0.689589 -1.421108 -0.014815 1 0 0 0 0 0 0 475073
-0.003149 0.002760 0.131101 0.725961 -0.543018 -1.309615 -0.014846 1 0 0 0 0 0 0 476065
-0.003151 0.002770 0.131017 0.344202 -0.775079 -1.390284 -0.014878 1 0 0 0 0 0 0 477074
-0.003151 0.002773 0.130925 0.277552 -0.723290 -1.290812 -0.014909 1 0 0 0 0 0 0 478065
-0.003165 0.002760 0.130851 0.458464 -0.492879 -1.496998 -0.014941 1 0 0 0 0 0 0 479074
-0.003170 0.002752 0.130763 0.369942 -0.541941 -1.325806 -0.014971 1 0 0 0 0 0 0 480065
-0.003172 0.002748 0.130670 0.309876 -0.584695 -1.227573 -0.015003 1 0 0 0 0 0 0 481066
-0.003192 0.002749 0.130584 0.554544 -0.674341 -1.298801 -0.015034 1 0 0 0 0 0 0 482079
-0.003195 0.002730 0.130503 0.356872 -0.407022 -1.351351 -0.015065 1 0 0 0 0 0 0 483069
-0.003202 0.002739 0.130432 0.389323 -0.757561 -1.476120 -0.015097 1 0 0 0 0 0 0 484078
-0.003225 0.002747 0.130354 0.603601 -0.784554 -1.392258 -0.015128 1 0 0 0 0 0 0 485083
-0.003235 0.002751 0.130265 0.460502 -0.719884 -1.218414 -0.015159 1 0 0 0 0 0 0 486069
-0.003240 0.002752 0.130202 0.381115 -0.692944 -1.530826 -0.015191 1 0 0 0 0 0 0 487079
-0.003241 0.002752 0.130118 0.321555 -0.666222 -1.278581 -0.015222 1 0 0 0 0 0 0 488075
-0.003261 0.002755 0.130035 0.567629 -0.719529 -1.259620 -0.015253 1 0 0 0 0 0 0 489075
-0.003285 0.002742 0.129965 0.647561 -0.501098 -1.396935 -0.015285 1 0 0 0 0 0 0 490086
-0.003281 0.002749 0.129888 0.300057 -0.750343 -1.323659 -0.015316 1 0 0 0 0 0 0 491081
-0.003298 0.002756 0.129808 0.544434 -0.780964 -1.262289 -0.015347 1 0 0 0 0 0 0 492067
-0.003326 0.002764 0.129727 0.713002 -0.788673 -1.227561 -0.015378 1 0 0 0 0 0 0 493080
-0.003319 0.002763 0.129658 0.273796 -0.674365 -1.364182 -0.015409 1 0 0 0 0 0 0 494077
-0.003335 0.002766 0.129581 0.528471 -0.722565 -1.263786 -0.015441 1 0 0 0 0 0 0 495081
-0.003362 0.002771 0.129501 0.708474 -0.759393 -1.202726 -0.015471 1 0 0 0 0 0 0 496053
-0.003355 0.002769 0.129432 0.276817 -0.662073 -1.328867 -0.015502 1 0 0 0 0 0 0 497052
-0.003370 0.002771 0.129355 0.534602 -0.718915 -1.224038 -0.015534 1 0 0 0 0 0 0 498080
-0.003391 0.002757 0.129286 0.642268 -0.508438 -1.307411 -0.015566 1 0 0 0 0 0 0 499079
-0.003407 0.002769 0.129220 0.586317 -0.825675 -1.333014 -0.015597 1 0 0 0 0 0 0 500080
-0.003408 0.002755 0.129145 0.384477 -0.515989 -1.224330 -0.015628 1 0 0 0 0 0 0 501084
-0.003427 0.002751 0.129067 0.613396 -0.628159 -1.139114 -0.015659 1 0 0 0 0 0 0 502081
-0.003437 0.002749 0.129007 0.509015 -0.659439 -1.376169 -0.015691 1 0 0 0 0 0 0 503084
-0.003460 0.002752 0.128934 0.688636 -0.724246 -1.203357 -0.015722 1 0 0 0 0 0 0 504070
-0.003472 0.002753 0.128876 0.551811 -0.711238 -1.387068 -0.015753 1 0 0 0 0 0 0 505081
-0.003476 0.002752 0.128794 0.441675 -0.687058 -1.070632 -0.015783 1 0 0 0 0 0 0 506050
-0.003457 0.002747 0.128725 0.130570 -0.623153 -1.187677 -0.015816 1 0 0 0 0 0 0 507077
-0.003466 0.002748 0.128647 0.471951 -0.702358 -1.086006 -0.015847 1 0 0 0 0 0 0 508080
-0.003471 0.002748 0.128589 0.441910 -0.702111 -1.307629 -0.015878 1 0 0 0 0 0 0 509080
-0.003492 0.002752 0.128515 0.659632 -0.749627 -1.127219 -0.015909 1 0 0 0 0 0 0 510080
-0.003495 0.002734 0.128439 0.452777 -0.466041 -1.050538 -0.015941 1 0 0 0 0 0 0 511078
-0.003502 0.002743 0.128369 0.480766 -0.802276 -1.123584 -0.015972 1 0 0 0 0 0 0 512080
-0.003519 0.002733 0.128303 0.616783 -0.575041 -1.163485 -0.016003 1 0 0 0 0 0 0 513079
-0.003532 0.002746 0.128237 0.590965 -0.865532 -1.162027 -0.016035 1 0 0 0 0 0 0 514106
-0.003552 0.002738 0.128172 0.678603 -0.609216 -1.162697 -0.016066 1 0 0 0 0 0 0 515080
-0.003576 0.002718 0.128108 0.735488 -0.438349 -1.155833 -0.016097 1 0 0 0 0 0 0 516081
-0.003592 0.002727 0.128043 0.659954 -0.791821 -1.135164 -0.016128 1 0 0 0 0 0 0 517081
-0.003614 0.002716 0.127978 0.721799 -0.571301 -1.128535 -0.016159 1 0 0 0 0 0 0 518080
-0.003624 0.002711 0.127924 0.584676 -0.614895 -1.255748 -0.016191 1 0 0 0 0 0 0 519080
-0.003648 0.002711 0.127852 0.751643 -0.704383 -1.026196 -0.016222 1 0 0 0 0 0 0 520079
-0.003659 0.002711 0.127795 0.612459 -0.706196 -1.189066 -0.016253 1 0 0 0 0 0 0 521080
-0.003664 0.002711 0.127744 0.518359 -0.701679 -1.268101 -0.016284 1 0 0 0 0 0 0 522080
-0.003680 0.002696 0.127685 0.648845 -0.502948 -1.156629 -0.016316 1 0 0 0 0 0 0 523080
-0.003687 0.002688 0.127632 0.555914 -0.577929 -1.231750 -0.016347 1 0 0 0 0 0 0 524078
-0.003709 0.002687 0.127561 0.745759 -0.685536 -0.981393 -0.016381 1 0 0 0 0 0 0 525158
-0.003720 0.002687 0.127505 0.619134 -0.696769 -1.136806 -0.016412 1 0 0 0 0 0 0 526153
-0.003758 0.002676 0.127452 0.982645 -0.566319 -1.196861 -0.016443 1 0 0 0 0 0 0 527156
-0.003777 0.002670 0.127403 0.763053 -0.616065 -1.229442 -0.016474 1 0 0 0 0 0 0 528149
-0.003786 0.002667 0.127354 0.613040 -0.652575 -1.237354 -0.016506 1 0 0 0 0 0 0 529159
-0.003803 0.002650 0.127295 0.714066 -0.477205 -1.096863 -0.016537 1 0 0 0 0 0 0 530169
-0.003811 0.002641 0.127244 0.607408 -0.563545 -1.161474 -0.016568 1 0 0 0 0 0 0 531149
-0.003828 0.002622 0.127184 0.717157 -0.428852 -1.053328 -0.016599 1 0 0 0 0 0 0 532153
-0.003835 0.002612 0.127131 0.613424 -0.536651 -1.130956 -0.016630 1 0 0 0 0 0 0 533122
-0.003844 0.002625 0.127070 0.616851 -0.855433 -1.018246 -0.016661 1 0 0 0 0 0 0 534123
-0.003882 0.002621 0.127017 1.004827 -0.669006 -1.085771 -0.016692 1 0 0 0 0 0 0 535119
-0.003900 0.002619 0.126966 0.794435 -0.668932 -1.132085 -0.016723 1 0 0 0 0 0 0 536121
-0.003908 0.002618 0.126917 0.648534 -0.678302 -1.145854 -0.016755 1 0 0 0 0 0 0 537146
-0.003925 0.002602 0.126859 0.750620 -0.489811 -1.006660 -0.016787 1 0 0 0 0 0 0 538156
-0.003933 0.002593 0.126807 0.645361 -0.568828 -1.072120 -0.016817 1 0 0 0 0 0 0 539130
-0.003956 0.002594 0.126766 0.846336 -0.689848 -1.223268 -0.016849 1 0 0 0 0 0 0 540146
-0.003967 0.002593 0.126721 0.704782 -0.694302 -1.166038 -0.016880 1 0 0 0 0 0 0 541131
-0.003985 0.002578 0.126663 0.789757 -0.497888 -0.989974 -0.016911 1 0 0 0 0 0 0 542145
-0.004014 0.002575 0.126621 0.944889 -0.636713 -1.162351 -0.016942 1 0 0 0 0 0 0 543129
-0.004028 0.002573 0.126575 0.765899 -0.665306 -1.123787 -0.016974 1 0 0 0 0 0 0 544145
-0.004034 0.002571 0.126528 0.651808 -0.676331 -1.094170 -0.017005 1 0 0 0 0 0 0 545149
-0.004056 0.002575 0.126489 0.862645 -0.746442 -1.197056 -0.017034 1 0 0 0 0 0 0 546072
-0.004080 0.002561 0.126434 0.906541 -0.530619 -0.981995 -0.017065 1 0 0 0 0 0 0 547062
-0.004086 0.002536 0.126394 0.679417 -0.343506 -1.157595 -0.017096 1 0 0 0 0 0 0 548063
-0.004108 0.002527 0.126358 0.878126 -0.547307 -1.216589 -0.017128 1 0 0 0 0 0 0 549072
-0.004118 0.002523 0.126315 0.743312 -0.615706 -1.112875 -0.017159 1 0 0 0 0 0 0 550062
-0.004143 0.002525 0.126277 0.924015 -0.712154 -1.178163 -0.017190 1 0 0 0 0 0 0 551071
-0.004154 0.002525 0.126233 0.773357 -0.703135 -1.087372 -0.017221 1 0 0 0 0 0 0 552061
-0.004179 0.002530 0.126195 0.945230 -0.758440 -1.158286 -0.017253 1 0 0 0 0 0 0 553073
-0.004190 0.002531 0.126151 0.790073 -0.728611 -1.069630 -0.017284 1 0 0 0 0 0 0 554063
-0.004216 0.002536 0.126113 0.959610 -0.773453 -1.141199 -0.017315 1 0 0 0 0 0 0 555073
-0.004227 0.002539 0.126069 0.803348 -0.738417 -1.052841 -0.017347 1 0 0 0 0 0 0 556080
-0.004247 0.002525 0.126042 0.901214 -0.534714 -1.272386 -0.017378 1 0 0 0 0 0 0 557087
-0.004269 0.002504 0.125992 0.946698 -0.398272 -0.967066 -0.017409 1 0 0 0 0 0 0 558068
-0.004286 0.002512 0.125962 0.892787 -0.775945 -1.210324 -0.017440 1 0 0 0 0 0 0 559069
-0.004294 0.002515 0.125921 0.763432 -0.755131 -1.071689 -0.017472 1 0 0 0 0 0 0 560070
-0.004311 0.002503 0.125895 0.889742 -0.544039 -1.261723 -0.017503 1 0 0 0 0 0 0 561072
-0.004339 0.002501 0.125864 1.043556 -0.659730 -1.205411 -0.017538 1 0 0 0 0 0 0 562201
-0.004352 0.002499 0.125823 0.866313 -0.677297 -1.047699 -0.017566 1 0 0 0 0 0 0 563077
-0.004373 0.002484 0.125797 0.953506 -0.502437 -1.239824 -0.017596 1 0 0 0 0 0 0 564064
-0.004402 0.002481 0.125766 1.085963 -0.637585 -1.184661 -0.017628 1 0 0 0 0 0 0 565081
-0.004415 0.002479 0.125724 0.898175 -0.665275 -1.028060 -0.017660 1 0 0 0 0 0 0 566085
-0.004436 0.002463 0.125698 0.980103 -0.495509 -1.220315 -0.017691 1 0 0 0 0 0 0 567078
-0.004432 0.002470 0.125669 0.664173 -0.760897 -1.185332 -0.017722 1 0 0 0 0 0 0 568076
-0.004449 0.002477 0.125637 0.913904 -0.805077 -1.138557 -0.017753 1 0 0 0 0 0 0 569078
-0.004471 0.002466 0.125614 1.014783 -0.574943 -1.262439 -0.017783 1 0 0 0 0 0 0 570049
-0.004481 0.002460 0.125576 0.866009 -0.611717 -1.051532 -0.017816 1 0 0 0 0 0 0 571078
-0.004505 0.002462 0.125540 1.044783 -0.711584 -1.063996 -0.017847 1 0 0 0 0 0 0 572077
-0.004518 0.002463 0.125527 0.917631 -0.717741 -1.362319 -0.017878 1 0 0 0 0 0 0 573088
-0.004522 0.002463 0.125492 0.805378 -0.703691 -1.091312 -0.017910 1 0 0 0 0 0 0 574082
-0.004539 0.002448 0.125468 0.948326 -0.516864 -1.218117 -0.017941 1 0 0 0 0 0 0 575083
-0.004566 0.002445 0.125438 1.111446 -0.646233 -1.136488 -0.017972 1 0 0 0 0 0 0 576077
-0.004593 0.002430 0.125417 1.138662 -0.490566 -1.238592 -0.018003 1 0 0 0 0 0 0 577080
-0.004587 0.002417 0.125400 0.704176 -0.514141 -1.308322 -0.018034 1 0 0 0 0 0 0 578077
-0.004602 0.002415 0.125372 0.951727 -0.652455 -1.166428 -0.018066 1 0 0 0 0 0 0 579077
-0.004624 0.002400 0.125351 1.059498 -0.492101 -1.242898 -0.018097 1 0 0 0 0 0 0 580078
-0.004620 0.002406 0.125324 0.740041 -0.757436 -1.155075 -0.018131 1 0 0 0 0 0 0 581165
-0.004632 0.002395 0.125303 0.915665 -0.557157 -1.235098 -0.018161 1 0 0 0 0 0 0 582146
-0.004657 0.002393 0.125274 1.109748 -0.664841 -1.125372 -0.018193 1 0 0 0 0 0 0 583154
-0.004669 0.002393 0.125264 0.979205 -0.688447 -1.357577 -0.018224 1 0 0 0 0 0 0 584144
-0.004674 0.002392 0.125229 0.864093 -0.685192 -1.059972 -0.018255 1 0 0 0 0 0 0 585125
-0.004677 0.002392 0.125217 0.830964 -0.695554 -1.318137 -0.018286 1 0 0 0 0 0 0 586121
-0.004697 0.002396 0.125190 1.057869 -0.753802 -1.158957 -0.018318 1 0 0 0 0 0 0 587151
-0.004721 0.002384 0.125170 1.134118 -0.546585 -1.220662 -0.018349 1 0 0 0 0 0 0 588155
-0.004718 0.002391 0.125143 0.797222 -0.787167 -1.126727 -0.018380 1 0 0 0 0 0 0 589124
-0.004731 0.002381 0.125122 0.963837 -0.575138 -1.204122 -0.018411 1 0 0 0 0 0 0 590123
-0.004750 0.002361 0.125104 1.083178 -0.432165 -1.241636 -0.018443 1 0 0 0 0 0 0 591145
-0.004766 0.002370 0.125087 1.045080 -0.789030 -1.247847 -0.018473 1 0 0 0 0 0 0 592122
-0.004767 0.002356 0.125061 0.854191 -0.515974 -1.134943 -0.018505 1 0 0 0 0 0 0 593123
-0.004768 0.002349 0.125052 0.836532 -0.585775 -1.340583 -0.018536 1 0 0 0 0 0 0 594121
-0.004787 0.002349 0.125026 1.077072 -0.693799 -1.150056 -0.018567 1 0 0 0 0 0 0 595120
-0.004790 0.002330 0.124998 0.892581 -0.449702 -1.079712 -0.018598 1 0 0 0 0 0 0 596119
-0.004792 0.002321 0.124987 0.863849 -0.548689 -1.312016 -0.018630 1 0 0 0 0 0 0 597127
-0.004811 0.002321 0.124962 1.096829 -0.672694 -1.132101 -0.018662 1 0 0 0 0 0 0 598153
-0.004821 0.002321 0.124953 1.002660 -0.691539 -1.327268 -0.018693 1 0 0 0 0 0 0 599151
-0.004820 0.002302 0.124930 0.837088 -0.440815 -1.162994 -0.018724 1 0 0 0 0 0 0 600150
-0.004824 0.002311 0.124910 0.908813 -0.785390 -1.190010 -0.018755 1 0 0 0 0 0 0 601148
-0.004840 0.002301 0.124893 1.065986 -0.574730 -1.212943 -0.018787 1 0 0 0 0 0 0 602150
-0.004828 0.002291 0.124877 0.717197 -0.554195 -1.243596 -0.018817 1 0 0 0 0 0 0 603113
-0.004841 0.002291 0.124850 1.007998 -0.669310 -1.084692 -0.018849 1 0 0 0 0 0 0 604144
-0.004848 0.002291 0.124840 0.964151 -0.688399 -1.296972 -0.018880 1 0 0 0 0 0 0 605153
-0.004844 0.002272 0.124817 0.825425 -0.438377 -1.139409 -0.018911 1 0 0 0 0 0 0 606120
-0.004848 0.002281 0.124798 0.910687 -0.782928 -1.169064 -0.018942 1 0 0 0 0 0 0 607124
-0.004843 0.002266 0.124771 0.805834 -0.508522 -1.073203 -0.018974 1 0 0 0 0 0 0 608147
-0.004841 0.002259 0.124761 0.833574 -0.577188 -1.286080 -0.019005 1 0 0 0 0 0 0 609126
-0.004854 0.002241 0.124747 1.026312 -0.440641 -1.246000 -0.019036 1 0 0 0 0 0 0 610122
-0.004845 0.002246 0.124722 0.772922 -0.722951 -1.092929 -0.019068 1 0 0 0 0 0 0 611147
-0.004855 0.002234 0.124702 0.983578 -0.533840 -1.145558 -0.019099 1 0 0 0 0 0 0 612143
-0.004839 0.002224 0.124686 0.682934 -0.528725 -1.196469 -0.019130 1 0 0 0 0 0 0 613147
-0.004837 0.002237 0.124669 0.824674 -0.842135 -1.187997 -0.019161 1 0 0 0 0 0 0 614140
-0.004850 0.002229 0.124653 1.031387 -0.601640 -1.186422 -0.019193 1 0 0 0 0 0 0 615143
-0.004836 0.002221 0.124638 0.710023 -0.564527 -1.207200 -0.019223 1 0 0 0 0 0 0 616126
-0.004843 0.002202 0.124621 0.944234 -0.427151 -1.192756 -0.019255 1 0 0 0 0 0 0 617148
-0.004831 0.002207 0.124596 0.732518 -0.713543 -1.058050 -0.019284 1 0 0 0 0 0 0 618071
-0.004839 0.002195 0.124576 0.965510 -0.527090 -1.118173 -0.019315 1 0 0 0 0 0 0 619061
-0.004843 0.002189 0.124568 0.944778 -0.587097 -1.291548 -0.019347 1 0 0 0 0 0 0 620069
-0.004839 0.002167 0.124546 0.823974 -0.377742 -1.107503 -0.019378 1 0 0 0 0 0 0 621061
-0.004842 0.002175 0.124527 0.919056 -0.743863 -1.127118 -0.019409 1 0 0 0 0 0 0 622068
-0.004837 0.002160 0.124500 0.819429 -0.481220 -1.026532 -0.019440 1 0 0 0 0 0 0 623061
-0.004835 0.002152 0.124491 0.849881 -0.555170 -1.238229 -0.019471 1 0 0 0 0 0 0 624060
-0.004827 0.002129 0.124468 0.775423 -0.357821 -1.077253 -0.019503 1 0 0 0 0 0 0 625070
-0.004823 0.002118 0.124459 0.825545 -0.485901 -1.254476 -0.019534 1 0 0 0 0 0 0 626060
-0.004807 0.002126 0.124436 0.658157 -0.752028 -1.074485 -0.019565 1 0 0 0 0 0 0 627068
-0.004812 0.002116 0.124417 0.927415 -0.540768 -1.106665 -0.019597 1 0 0 0 0 0 0 628072
-0.004795 0.002106 0.124402 0.658976 -0.522891 -1.148935 -0.019628 1 0 0 0 0 0 0 629062
-0.004805 0.002106 0.124374 0.990197 -0.639746 -0.994785 -0.019660 1 0 0 0 0 0 0 630083
-0.004810 0.002106 0.124364 0.967480 -0.659072 -1.208983 -0.019690 1 0 0 0 0 0 0 631065
-0.004793 0.002101 0.124352 0.666021 -0.600001 -1.193628 -0.019722 1 0 0 0 0 0 0 632067
-0.004798 0.002084 0.124336 0.923448 -0.437071 -1.154713 -0.019753 1 0 0 0 0 0 0 633075
-0.004785 0.002090 0.124311 0.726173 -0.708894 -1.010301 -0.019784 1 0 0 0 0 0 0 634057
-0.004780 0.002092 0.124302 0.792120 -0.705109 -1.209594 -0.019816 1 0 0 0 0 0 0 635075
-0.004770 0.002075 0.124279 0.744193 -0.434906 -1.043788 -0.019847 1 0 0 0 0 0 0 636066
-0.004765 0.002066 0.124270 0.808228 -0.522704 -1.219700 -0.019877 1 0 0 0 0 0 0 637056
-0.004749 0.002076 0.124247 0.648281 -0.768330 -1.038862 -0.019909 1 0 0 0 0 0 0 638076
-0.004754 0.002066 0.124228 0.920645 -0.547064 -1.070796 -0.019941 1 0 0 0 0 0 0 639076
-0.004736 0.002057 0.124213 0.654297 -0.523994 -1.112553 -0.019971 1 0 0 0 0 0 0 640047
-0.004728 0.002052 0.124207 0.742733 -0.583822 -1.249625 -0.020003 1 0 0 0 0 0 0 641077
-0.004737 0.002036 0.124194 0.980814 -0.430900 -1.168876 -0.020034 1 0 0 0 0 0 0 642078
-0.004722 0.002023 0.124181 0.684328 -0.459002 -1.147733 -0.020065 1 0 0 0 0 0 0 643074
-0.004719 0.002035 0.124165 0.826840 -0.790344 -1.112066 -0.020097 1 0 0 0 0 0 0 644075
-0.004698 0.002036 0.124150 0.592815 -0.685988 -1.121955 -0.020128 1 0 0 0 0 0 0 645078
-0.004701 0.002022 0.124134 0.880792 -0.480051 -1.103812 -0.020159 1 0 0 0 0 0 0 646081
-0.004708 0.002034 0.124117 0.966102 -0.791617 -1.088327 -0.020191 1 0 0 0 0 0 0 647079
-0.004692 0.002035 0.124102 0.668368 -0.687046 -1.107228 -0.020222 1 0 0 0 0 0 0 648080
-0.004684 0.002036 0.124097 0.747185 -0.671403 -1.235625 -0.020253 1 0 0 0 0 0 0 649076
-0.004660 0.002032 0.124086 0.540536 -0.603232 -1.173999 -0.020284 1 0 0 0 0 0 0 650071
-0.004661 0.002015 0.124071 0.849411 -0.436861 -1.117413 -0.020315 1 0 0 0 0 0 0 651046
-0.004662 0.002007 0.124066 0.876830 -0.526573 -1.235007 -0.020347 1 0 0 0 0 0 0 652075
-0.004648 0.002017 0.124044 0.678928 -0.768636 -1.022970 -0.020378 1 0 0 0 0 0 0 653077
-0.004641 0.002022 0.124036 0.756463 -0.734928 -1.186126 -0.020409 1 0 0 0 0 0 0 654075
-0.004638 0.002024 0.124033 0.810180 -0.701910 -1.269356 -0.020441 1 0 0 0 0 0 0 655075
-0.004630 0.002006 0.124012 0.744531 -0.430820 -1.038603 -0.020472 1 0 0 0 0 0 0 656075
-0.004626 0.001998 0.124005 0.798704 -0.519261 -1.189689 -0.020503 1 0 0 0 0 0 0 657077
-0.004624 0.001993 0.124002 0.831948 -0.585167 -1.268003 -0.020533 1 0 0 0 0 0 0 658044
-0.004608 0.002005 0.123981 0.651617 -0.800687 -1.030519 -0.020566 1 0 0 0 0 0 0 659074
-0.004601 0.002010 0.123973 0.739423 -0.752318 -1.183473 -0.020596 1 0 0 0 0 0 0 660045
-0.004597 0.002013 0.123971 0.798648 -0.711953 -1.263014 -0.020628 1 0 0 0 0 0 0 661064
-0.004588 0.001996 0.123950 0.735983 -0.437259 -1.030711 -0.020659 1 0 0 0 0 0 0 662075
-0.004584 0.001987 0.123943 0.791458 -0.523788 -1.181362 -0.020691 1 0 0 0 0 0 0 663074
-0.004588 0.002001 0.123929 0.895162 -0.832594 -1.111564 -0.020722 1 0 0 0 0 0 0 664075
-0.004570 0.002004 0.123915 0.621791 -0.712567 -1.098897 -0.020753 1 0 0 0 0 0 0 665076
-0.004561 0.002005 0.123910 0.714085 -0.687779 -1.215253 -0.020784 1 0 0 0 0 0 0 666074
-0.004557 0.002006 0.123908 0.781649 -0.678654 -1.269971 -0.020816 1 0 0 0 0 0 0 667076
-0.004534 0.002001 0.123898 0.550704 -0.611007 -1.170453 -0.020846 1 0 0 0 0 0 0 668045
-0.004523 0.001999 0.123895 0.671949 -0.634167 -1.242914 -0.020878 1 0 0 0 0 0 0 669063
-0.004536 0.002002 0.123872 0.998678 -0.705784 -0.989615 -0.020909 1 0 0 0 0 0 0 670073
-0.004523 0.001999 0.123854 0.689278 -0.632989 -1.035592 -0.020940 1 0 0 0 0 0 0 671072
-0.004517 0.001998 0.123848 0.747316 -0.647837 -1.185470 -0.020972 1 0 0 0 0 0 0 672076
-0.004514 0.001997 0.123846 0.795634 -0.659935 -1.253323 -0.021003 1 0 0 0 0 0 0 673075
-0.004492 0.001992 0.123836 0.554920 -0.603031 -1.158415 -0.021034 1 0 0 0 0 0 0 674074
-0.004482 0.001989 0.123833 0.670887 -0.631502 -1.232636 -0.021066 1 0 0 0 0 0 0 675075
-0.004477 0.001988 0.123831 0.751602 -0.651326 -1.271018 -0.021097 1 0 0 0 0 0 0 676075
-0.004474 0.001987 0.123831 0.794279 -0.662063 -1.286970 -0.021128 1 0 0 0 0 0 0 677062
-0.004471 0.001986 0.123800 0.793230 -0.658818 -0.881182 -0.021159 1 0 0 0 0 0 0 678075
-0.004470 0.001986 0.123789 0.820430 -0.668187 -1.100038 -0.021190 1 0 0 0 0 0 0 679044
-0.004450 0.001981 0.123776 0.566721 -0.609380 -1.093634 -0.021222 1 0 0 0 0 0 0 680074
-0.004440 0.001979 0.123771 0.674404 -0.636259 -1.202952 -0.021253 1 0 0 0 0 0 0 681073
-0.004435 0.001978 0.123769 0.750371 -0.655100 -1.254147 -0.021284 1 0 0 0 0 0 0 682069
-0.004413 0.001973 0.123760 0.524224 -0.601767 -1.152714 -0.021315 1 0 0 0 0 0 0 683060
-0.004402 0.001970 0.123756 0.647255 -0.631986 -1.224872 -0.021347 1 0 0 0 0 0 0 684069
-0.004396 0.001969 0.123755 0.731493 -0.652707 -1.262483 -0.021378 1 0 0 0 0 0 0 685060
-0.004379 0.001982 0.123734 0.579675 -0.844218 -1.008090 -0.021409 1 0 0 0 0 0 0 686067
-0.004383 0.001974 0.123716 0.854652 -0.594590 -1.012723 -0.021440 1 0 0 0 0 0 0 687058
-0.004386 0.001970 0.123710 0.857616 -0.620577 -1.164678 -0.021472 1 0 0 0 0 0 0 688068
-0.004368 0.001964 0.123698 0.577653 -0.584682 -1.112610 -0.021503 1 0 0 0 0 0 0 689058
-0.004359 0.001960 0.123694 0.671109 -0.624674 -1.203892 -0.021534 1 0 0 0 0 0 0 690067
-0.004354 0.001959 0.123693 0.740065 -0.650297 -1.248417 -0.021565 1 0 0 0 0 0 0 691058
-0.004345 0.001939 0.123672 0.684468 -0.411194 -1.001251 -0.021597 1 0 0 0 0 0 0 692068
-0.004341 0.001929 0.123665 0.742529 -0.515320 -1.147167 -0.021628 1 0 0 0 0 0 0 693059
-0.004344 0.001943 0.123651 0.847751 -0.832889 -1.075726 -0.021660 1 0 0 0 0 0 0 694083
-0.004326 0.001945 0.123637 0.575807 -0.717666 -1.060999 -0.021690 1 0 0 0 0 0 0 695069
-0.004317 0.001946 0.123632 0.667776 -0.695119 -1.177454 -0.021722 1 0 0 0 0 0 0 696083
-0.004313 0.001947 0.123631 0.735079 -0.687048 -1.232066 -0.021753 1 0 0 0 0 0 0 697074
-0.004291 0.001942 0.123621 0.504923 -0.620153 -1.131337 -0.021784 1 0 0 0 0 0 0 698065
-0.004298 0.001944 0.123596 0.868892 -0.697838 -0.913290 -0.021815 1 0 0 0 0 0 0 699066
-0.004302 0.001945 0.123587 0.864793 -0.696369 -1.102686 -0.021846 1 0 0 0 0 0 0 700066
-0.004285 0.001941 0.123574 0.575589 -0.627408 -1.075167 -0.021878 1 0 0 0 0 0 0 701080
-0.004276 0.001939 0.123570 0.663015 -0.648686 -1.176562 -0.021909 1 0 0 0 0 0 0 702068
-0.004285 0.001924 0.123558 0.902396 -0.475457 -1.081861 -0.021941 1 0 0 0 0 0 0 703078
-0.004269 0.001912 0.123544 0.608707 -0.493011 -1.052986 -0.021972 1 0 0 0 0 0 0 704072
-0.004262 0.001906 0.123539 0.680752 -0.574565 -1.164024 -0.022003 1 0 0 0 0 0 0 705074
-0.004263 0.001921 0.123526 0.807165 -0.866034 -1.068761 -0.022033 1 0 0 0 0 0 0 706044
-0.004245 0.001924 0.123513 0.547950 -0.736682 -1.044076 -0.022065 1 0 0 0 0 0 0 707071
-0.004248 0.001911 0.123497 0.819739 -0.517672 -1.014083 -0.022097 1 0 0 0 0 0 0 708072
-0.004251 0.001905 0.123492 0.827195 -0.578064 -1.141931 -0.022128 1 0 0 0 0 0 0 709075
-0.004232 0.001897 0.123480 0.551060 -0.561559 -1.079330 -0.022159 1 0 0 0 0 0 0 710074
-0.004223 0.001894 0.123476 0.645911 -0.611333 -1.167225 -0.022191 1 0 0 0 0 0 0 711081
-0.004231 0.001877 0.123464 0.889172 -0.452702 -1.067439 -0.022222 1 0 0 0 0 0 0 712075
-0.004221 0.001883 0.123440 0.667720 -0.721212 -0.888656 -0.022252 1 0 0 0 0 0 0 713049
-0.004216 0.001886 0.123431 0.716777 -0.715526 -1.076207 -0.022284 1 0 0 0 0 0 0 714074
-0.004214 0.001887 0.123428 0.754458 -0.697912 -1.168917 -0.022316 1 0 0 0 0 0 0 715075
-0.004193 0.001883 0.123418 0.508654 -0.624367 -1.082346 -0.022347 1 0 0 0 0 0 0 716073
-0.004183 0.001882 0.123414 0.620265 -0.643872 -1.160717 -0.022378 1 0 0 0 0 0 0 717075
-0.004191 0.001866 0.123402 0.872224 -0.470036 -1.057461 -0.022409 1 0 0 0 0 0 0 718073
-0.004175 0.001854 0.123388 0.585456 -0.487181 -1.025036 -0.022440 1 0 0 0 0 0 0 719073
-0.004173 0.001866 0.123373 0.730455 -0.812111 -0.987376 -0.022472 1 0 0 0 0 0 0 720073
-0.004172 0.001873 0.123367 0.764544 -0.768984 -1.116596 -0.022503 1 0 0 0 0 0 0 721075
-0.004151 0.001871 0.123356 0.511044 -0.663324 -1.054404 -0.022534 1 0 0 0 0 0 0 722073
-0.004155 0.001856 0.123341 0.791228 -0.475581 -0.999711 -0.022565 1 0 0 0 0 0 0 723072
-0.004156 0.001849 0.123336 0.803855 -0.553427 -1.117597 -0.022597 1 0 0 0 0 0 0 724074
-0.004157 0.001845 0.123334 0.795974 -0.609161 -1.174096 -0.022627 1 0 0 0 0 0 0 725044
-0.004143 0.001857 0.123313 0.595350 -0.819379 -0.925487 -0.022659 1 0 0 0 0 0 0 726073
-0.004136 0.001863 0.123306 0.670264 -0.768526 -1.075868 -0.022690 1 0 0 0 0 0 0 727070
-0.004146 0.001852 0.123292 0.896498 -0.537900 -1.010983 -0.022722 1 0 0 0 0 0 0 728072
-0.004131 0.001842 0.123278 0.595967 -0.524240 -0.993214 -0.022753 1 0 0 0 0 0 0 729074
-0.004124 0.001837 0.123273 0.663528 -0.589650 -1.108783 -0.022784 1 0 0 0 0 0 0 730073
-0.004121 0.001834 0.123272 0.717712 -0.629300 -1.162943 -0.022815 1 0 0 0 0 0 0 731072
-0.004118 0.001832 0.123240 0.725261 -0.641484 -0.769971 -0.022847 1 0 0 0 0 0 0 732067
-0.004116 0.001831 0.123229 0.754735 -0.657877 -0.994592 -0.022878 1 0 0 0 0 0 0 733073
-0.004116 0.001831 0.123225 0.768321 -0.665910 -1.111511 -0.022908 1 0 0 0 0 0 0 734040
-0.004096 0.001826 0.123214 0.509281 -0.606703 -1.034090 -0.022940 1 0 0 0 0 0 0 735060
-0.004086 0.001824 0.123210 0.613362 -0.633291 -1.116188 -0.022972 1 0 0 0 0 0 0 736068
-0.004081 0.001823 0.123209 0.687780 -0.652086 -1.157220 -0.023003 1 0 0 0 0 0 0 737075
-0.004079 0.001822 0.123208 0.727170 -0.662253 -1.173876 -0.023034 1 0 0 0 0 0 0 738073
-0.004083 0.001840 0.123197 0.817358 -0.911380 -1.033208 -0.023065 1 0 0 0 0 0 0 739071
-0.004078 0.001830 0.123173 0.712834 -0.571913 -0.846798 -0.023097 1 0 0 0 0 0 0 740072
-0.004076 0.001826 0.123165 0.737681 -0.603095 -1.028211 -0.023128 1 0 0 0 0 0 0 741074
-0.004076 0.001823 0.123162 0.755185 -0.637997 -1.118189 -0.023159 1 0 0 0 0 0 0 742072
-0.004055 0.001817 0.123151 0.499169 -0.594257 -1.029762 -0.023190 1 0 0 0 0 0 0 743068
-0.004046 0.001814 0.123148 0.604753 -0.628805 -1.107978 -0.023222 1 0 0 0 0 0 0 744072
-0.004054 0.001799 0.123136 0.853527 -0.462695 -1.004477 -0.023253 1 0 0 0 0 0 0 745074
-0.004063 0.001809 0.123120 0.900472 -0.790165 -0.947396 -0.023284 1 0 0 0 0 0 0 746068
-0.004068 0.001815 0.123115 0.849173 -0.758075 -1.070032 -0.023315 1 0 0 0 0 0 0 747058
-0.004051 0.001813 0.123104 0.550014 -0.659070 -1.004805 -0.023346 1 0 0 0 0 0 0 748052
-0.004042 0.001812 0.123100 0.632729 -0.663652 -1.092485 -0.023378 1 0 0 0 0 0 0 749065
-0.004038 0.001811 0.123098 0.696293 -0.671201 -1.135546 -0.023409 1 0 0 0 0 0 0 750056
-0.004036 0.001811 0.123098 0.730212 -0.675743 -1.152912 -0.023440 1 0 0 0 0 0 0 751065
-0.004048 0.001797 0.123087 0.921220 -0.489519 -1.017008 -0.023471 1 0 0 0 0 0 0 752056
-0.004035 0.001785 0.123074 0.603190 -0.499950 -0.971228 -0.023506 1 0 0 0 0 0 0 753166
-0.004028 0.001779 0.123069 0.661520 -0.577453 -1.076855 -0.023536 1 0 0 0 0 0 0 754124
-0.004030 0.001795 0.123057 0.781217 -0.866853 -0.979746 -0.023568 1 0 0 0 0 0 0 755140
-0.004031 0.001802 0.123052 0.783987 -0.800147 -1.076677 -0.023598 1 0 0 0 0 0 0 756121
-0.004045 0.001792 0.123040 0.952038 -0.556661 -0.981869 -0.023630 1 0 0 0 0 0 0 757138
-0.004052 0.001787 0.123036 0.885683 -0.598980 -1.075769 -0.023661 1 0 0 0 0 0 0 758123
-0.004036 0.001780 0.123025 0.571985 -0.573318 -0.998674 -0.023693 1 0 0 0 0 0 0 759139
-0.004028 0.001776 0.123021 0.646600 -0.618122 -1.082025 -0.023723 1 0 0 0 0 0 0 760123
-0.004024 0.001775 0.123019 0.706103 -0.646180 -1.123535 -0.023755 1 0 0 0 0 0 0 761140
-0.004022 0.001774 0.123019 0.737942 -0.660911 -1.140193 -0.023784 1 0 0 0 0 0 0 762057
-0.004001 0.001769 0.123010 0.490059 -0.605709 -1.023060 -0.023815 1 0 0 0 0 0 0 763067
-0.003991 0.001766 0.123006 0.599650 -0.634352 -1.091096 -0.023847 1 0 0 0 0 0 0 764080
-0.003999 0.001751 0.122994 0.850515 -0.465404 -0.983767 -0.023878 1 0 0 0 0 0 0 765065
-0.004003 0.001743 0.122990 0.828660 -0.547648 -1.073065 -0.023909 1 0 0 0 0 0 0 766072
-0.004005 0.001739 0.122989 0.801984 -0.605242 -1.118300 -0.023940 1 0 0 0 0 0 0 767066
-0.004011 0.001756 0.122977 0.856984 -0.879554 -0.988911 -0.023972 1 0 0 0 0 0 0 768070
-0.004015 0.001764 0.122973 0.825650 -0.804988 -1.073237 -0.024003 1 0 0 0 0 0 0 769075
-0.004010 0.001749 0.122952 0.712192 -0.494602 -0.849318 -0.024033 1 0 0 0 0 0 0 770038
-0.004007 0.001742 0.122944 0.738292 -0.559177 -1.006268 -0.024065 1 0 0 0 0 0 0 771056
-0.004006 0.001739 0.122941 0.757345 -0.612791 -1.086322 -0.024097 1 0 0 0 0 0 0 772071
-0.004006 0.001737 0.122940 0.766928 -0.641737 -1.117953 -0.024128 1 0 0 0 0 0 0 773069
-0.004006 0.001736 0.122940 0.771845 -0.656709 -1.130330 -0.024159 1 0 0 0 0 0 0 774063
-0.003986 0.001731 0.122931 0.510358 -0.601580 -1.011334 -0.024190 1 0 0 0 0 0 0 775061
-0.003976 0.001728 0.122927 0.612983 -0.630181 -1.078798 -0.024221 1 0 0 0 0 0 0 776061
-0.003984 0.001713 0.122915 0.860265 -0.461322 -0.971098 -0.024253 1 0 0 0 0 0 0 777062
-0.003989 0.001705 0.122911 0.836780 -0.543434 -1.060339 -0.024284 1 0 0 0 0 0 0 778061
-0.003991 0.001702 0.122910 0.809281 -0.600954 -1.105512 -0.024315 1 0 0 0 0 0 0 779060
-0.003992 0.001700 0.122909 0.793851 -0.631534 -1.123708 -0.024346 1 0 0 0 0 0 0 780061
-0.003986 0.001680 0.122889 0.695452 -0.395697 -0.863219 -0.024378 1 0 0 0 0 0 0 781062
-0.003983 0.001670 0.122882 0.730086 -0.499545 -1.006117 -0.024409 1 0 0 0 0 0 0 782067
-0.003982 0.001665 0.122879 0.753655 -0.573047 -1.081037 -0.024440 1 0 0 0 0 0 0 783046
-0.003981 0.001663 0.122878 0.765608 -0.612023 -1.110865 -0.024471 1 0 0 0 0 0 0 784064
-0.003986 0.001680 0.122867 0.841756 -0.875772 -0.975046 -0.024503 1 0 0 0 0 0 0 785060
-0.003969 0.001684 0.122854 0.557085 -0.732851 -0.932256 -0.024534 1 0 0 0 0 0 0 786060
-0.003960 0.001686 0.122849 0.640604 -0.695779 -1.039708 -0.024565 1 0 0 0 0 0 0 787046
-0.003956 0.001687 0.122847 0.703652 -0.680469 -1.090825 -0.024596 1 0 0 0 0 0 0 788044
-0.003954 0.001687 0.122847 0.737181 -0.673330 -1.111096 -0.024628 1 0 0 0 0 0 0 789062
-0.003966 0.001674 0.122836 0.927719 -0.481439 -0.975703 -0.024658 1 0 0 0 0 0 0 790042
-0.003972 0.001667 0.122832 0.874133 -0.551479 -1.054131 -0.024690 1 0 0 0 0 0 0 791062
-0.003956 0.001659 0.122821 0.567445 -0.540030 -0.970719 -0.024721 1 0 0 0 0 0 0 792059
-0.003948 0.001655 0.122817 0.645049 -0.591754 -1.052189 -0.024752 1 0 0 0 0 0 0 793044
-0.003944 0.001653 0.122816 0.706025 -0.623279 -1.092972 -0.024784 1 0 0 0 0 0 0 794058
-0.003942 0.001652 0.122816 0.738685 -0.639794 -1.109405 -0.024815 1 0 0 0 0 0 0 795061
-0.003954 0.001637 0.122805 0.928862 -0.459838 -0.972564 -0.024846 1 0 0 0 0 0 0 796042
-0.003960 0.001630 0.122801 0.875128 -0.535750 -1.050537 -0.024878 1 0 0 0 0 0 0 797060
-0.003948 0.001640 0.122779 0.638489 -0.771082 -0.819348 -0.024909 1 0 0 0 0 0 0 798060
-0.003943 0.001645 0.122772 0.692119 -0.733977 -0.977462 -0.024940 1 0 0 0 0 0 0 799060
-0.003941 0.001647 0.122769 0.733766 -0.699405 -1.058162 -0.024971 1 0 0 0 0 0 0 800059
-0.003939 0.001649 0.122768 0.755575 -0.680566 -1.090004 -0.025003 1 0 0 0 0 0 0 801061
-0.003939 0.001649 0.122768 0.766644 -0.671258 -1.102386 -0.025034 1 0 0 0 0 0 0 802058
-0.003938 0.001650 0.122767 0.772522 -0.666934 -1.107681 -0.025065 1 0 0 0 0 0 0 803059
-0.003951 0.001636 0.122757 0.949279 -0.476578 -0.966745 -0.025096 1 0 0 0 0 0 0 804058
-0.003958 0.001629 0.122753 0.888897 -0.547228 -1.043230 -0.025128 1 0 0 0 0 0 0 805060
-0.003966 0.001644 0.122741 0.912975 -0.842809 -0.936173 -0.025159 1 0 0 0 0 0 0 806053
-0.003971 0.001651 0.122736 0.864497 -0.780327 -1.029268 -0.025190 1 0 0 0 0 0 0 807059
-0.003973 0.001655 0.122735 0.833112 -0.727955 -1.076076 -0.025221 1 0 0 0 0 0 0 808058
-0.003974 0.001657 0.122734 0.816611 -0.699832 -1.094814 -0.025253 1 0 0 0 0 0 0 809061
-0.003975 0.001658 0.122734 0.808520 -0.685883 -1.102448 -0.025284 1 0 0 0 0 0 0 810058
-0.003975 0.001658 0.122734 0.804875 -0.679270 -1.106055 -0.025315 1 0 0 0 0 0 0 811059
-0.003956 0.001654 0.122724 0.539457 -0.613444 -0.983468 -0.025346 1 0 0 0 0 0 0 812058
-0.003959 0.001637 0.122710 0.812933 -0.447968 -0.906049 -0.025378 1 0 0 0 0 0 0 813061
-0.003961 0.001629 0.122705 0.823072 -0.536114 -1.015950 -0.025409 1 0 0 0 0 0 0 814061
-0.003962 0.001625 0.122704 0.814189 -0.597007 -1.069329 -0.025440 1 0 0 0 0 0 0 815058
-0.003962 0.001623 0.122703 0.808167 -0.629273 -1.090449 -0.025471 1 0 0 0 0 0 0 816057
-0.003963 0.001622 0.122703 0.805222 -0.645877 -1.098915 -0.025503 1 0 0 0 0 0 0 817059
-0.003963 0.001622 0.122703 0.804093 -0.654556 -1.102777 -0.025534 1 0 0 0 0 0 0 818051
-0.003963 0.001622 0.122703 0.804006 -0.659309 -1.105050 -0.025565 1 0 0 0 0 0 0 819058
-0.003963 0.001622 0.122703 0.804432 -0.662073 -1.106701 -0.025596 1 0 0 0 0 0 0 820049
-0.003963 0.001621 0.122703 0.805140 -0.663864 -1.108180 -0.025628 1 0 0 0 0 0 0 821059
-0.003963 0.001621 0.122703 0.805974 -0.665152 -1.109545 -0.025658 1 0 0 0 0 0 0 822049
-0.003963 0.001621 0.122703 0.806885 -0.666216 -1.110928 -0.025690 1 0 0 0 0 0 0 823057
-0.003963 0.001621 0.122703 0.807817 -0.667138 -1.112283 -0.025721 1 0 0 0 0 0 0 824049
-0.003968 0.001640 0.122692 0.878817 -0.911914 -0.965985 -0.025753 1 0 0 0 0 0 0 825059
-0.003971 0.001649 0.122688 0.855937 -0.822667 -1.043907 -0.025783 1 0 0 0 0 0 0 826049
-0.003972 0.001653 0.122686 0.837745 -0.756830 -1.085228 -0.025815 1 0 0 0 0 0 0 827058
-0.003953 0.001651 0.122677 0.563796 -0.659063 -0.977140 -0.025846 1 0 0 0 0 0 0 828049
-0.003944 0.001650 0.122673 0.659345 -0.665853 -1.048807 -0.025877 1 0 0 0 0 0 0 829058
-0.003939 0.001649 0.122672 0.729516 -0.674776 -1.085927 -0.025909 1 0 0 0 0 0 0 830061
-0.003937 0.001649 0.122672 0.766854 -0.680001 -1.101016 -0.025940 1 0 0 0 0 0 0 831068
-0.003936 0.001649 0.122671 0.786007 -0.683000 -1.107309 -0.025972 1 0 0 0 0 0 0 832066
-0.003935 0.001649 0.122671 0.796030 -0.684893 -1.110418 -0.026003 1 0 0 0 0 0 0 833066
-0.003935 0.001649 0.122671 0.801582 -0.686309 -1.112497 -0.026037 1 0 0 0 0 0 0 834153
-0.003935 0.001649 0.122671 0.804772 -0.687399 -1.114046 -0.026068 1 0 0 0 0 0 0 835149
-0.003935 0.001649 0.122671 0.806847 -0.688344 -1.115457 -0.026099 1 0 0 0 0 0 0 836144
-0.003935 0.001649 0.122671 0.808387 -0.689230 -1.116817 -0.026130 1 0 0 0 0 0 0 837146
-0.003935 0.001649 0.122671 0.809636 -0.690094 -1.118171 -0.026162 1 0 0 0 0 0 0 838148
-0.003935 0.001649 0.122671 0.810729 -0.690935 -1.119508 -0.026193 1 0 0 0 0 0 0 839147
-0.003935 0.001649 0.122671 0.811782 -0.691757 -1.120839 -0.026224 1 0 0 0 0 0 0 840146
-0.003935 0.001649 0.122671 0.812765 -0.692589 -1.122164 -0.026255 1 0 0 0 0 0 0 841139
-0.003935 0.001649 0.122671 0.813685 -0.693350 -1.123402 -0.026284 1 0 0 0 0 0 0 842067
-0.003935 0.001649 0.122671 0.814662 -0.694189 -1.124756 -0.026315 1 0 0 0 0 0 0 843071
-0.003935 0.001649 0.122671 0.815625 -0.694994 -1.126067 -0.026346 1 0 0 0 0 0 0 844057
-0.003920 0.001662 0.122651 0.622512 -0.876830 -0.854527 -0.026378 1 0 0 0 0 0 0 845066
-0.003913 0.001669 0.122644 0.699760 -0.811784 -0.997272 -0.026409 1 0 0 0 0 0 0 846069
-0.003910 0.001672 0.122641 0.753625 -0.763196 -1.072378 -0.026440 1 0 0 0 0 0 0 847071
-0.003909 0.001674 0.122640 0.781570 -0.737325 -1.102108 -0.026471 1 0 0 0 0 0 0 848040
-0.003908 0.001675 0.122640 0.795810 -0.724550 -1.113761 -0.026503 1 0 0 0 0 0 0 849070
-0.003907 0.001676 0.122640 0.803234 -0.718492 -1.118730 -0.026534 1 0 0 0 0 0 0 850063
-0.003907 0.001676 0.122640 0.807389 -0.715867 -1.121353 -0.026565 1 0 0 0 0 0 0 851067
-0.003887 0.001671 0.122631 0.545791 -0.651998 -0.997951 -0.026596 1 0 0 0 0 0 0 852059
-0.003878 0.001669 0.122627 0.647560 -0.676043 -1.064262 -0.026628 1 0 0 0 0 0 0 853076
-0.003873 0.001668 0.122626 0.720876 -0.693569 -1.099425 -0.026658 1 0 0 0 0 0 0 854041
-0.003870 0.001667 0.122626 0.759830 -0.703153 -1.113854 -0.026690 1 0 0 0 0 0 0 855072
-0.003869 0.001667 0.122626 0.779790 -0.708339 -1.119898 -0.026722 1 0 0 0 0 0 0 856070
-0.003869 0.001667 0.122625 0.790198 -0.711335 -1.122892 -0.026753 1 0 0 0 0 0 0 857069
-0.003849 0.001662 0.122616 0.531794 -0.650281 -0.999447 -0.026784 1 0 0 0 0 0 0 858070
-0.003852 0.001646 0.122602 0.808655 -0.486867 -0.922033 -0.026815 1 0 0 0 0 0 0 859068
-0.003853 0.001638 0.122597 0.820358 -0.576007 -1.031771 -0.026847 1 0 0 0 0 0 0 860068
-0.003854 0.001634 0.122595 0.812244 -0.637375 -1.085018 -0.026878 1 0 0 0 0 0 0 861070
-0.003835 0.001627 0.122585 0.542634 -0.606964 -0.980573 -0.026909 1 0 0 0 0 0 0 862072
-0.003826 0.001624 0.122582 0.639719 -0.647701 -1.053902 -0.026940 1 0 0 0 0 0 0 863068
-0.003821 0.001622 0.122581 0.710607 -0.673587 -1.091608 -0.026972 1 0 0 0 0 0 0 864066
-0.003799 0.001617 0.122571 0.484340 -0.624386 -0.981251 -0.027002 1 0 0 0 0 0 0 865051
-0.003788 0.001614 0.122567 0.603446 -0.655644 -1.052588 -0.027034 1 0 0 0 0 0 0 866068
-0.003783 0.001612 0.122566 0.685375 -0.676771 -1.089592 -0.027065 1 0 0 0 0 0 0 867068
-0.003761 0.001607 0.122556 0.464758 -0.625221 -0.978834 -0.027097 1 0 0 0 0 0 0 868067
-0.003763 0.001590 0.122542 0.760276 -0.466461 -0.906300 -0.027128 1 0 0 0 0 0 0 869070
-0.003764 0.001582 0.122537 0.781163 -0.557786 -1.017786 -0.027159 1 0 0 0 0 0 0 870068
-0.003745 0.001573 0.122526 0.513921 -0.557386 -0.945734 -0.027190 1 0 0 0 0 0 0 871066
-0.003736 0.001569 0.122522 0.610200 -0.614383 -1.032049 -0.027222 1 0 0 0 0 0 0 872067
-0.003731 0.001567 0.122521 0.680419 -0.648516 -1.074576 -0.027255 1 0 0 0 0 0 0 873150
-0.003709 0.001561 0.122511 0.453978 -0.603478 -0.965453 -0.027286 1 0 0 0 0 0 0 874141
-0.003711 0.001544 0.122497 0.746331 -0.447927 -0.893649 -0.027318 1 0 0 0 0 0 0 875142
-0.003693 0.001531 0.122482 0.502084 -0.477976 -0.879314 -0.027349 1 0 0 0 0 0 0 876152
-0.003684 0.001525 0.122477 0.597269 -0.565058 -0.998459 -0.027380 1 0 0 0 0 0 0 877151
-0.003685 0.001540 0.122464 0.735531 -0.859786 -0.906157 -0.027410 1 0 0 0 0 0 0 878113
-0.003666 0.001543 0.122451 0.483908 -0.733237 -0.877804 -0.027442 1 0 0 0 0 0 0 879111
-0.003669 0.001530 0.122435 0.756135 -0.515306 -0.847563 -0.027473 1 0 0 0 0 0 0 880112
-0.003652 0.001519 0.122420 0.500809 -0.511786 -0.848943 -0.027505 1 0 0 0 0 0 0 881124
-0.003643 0.001514 0.122415 0.589962 -0.581775 -0.973908 -0.027536 1 0 0 0 0 0 0 882135
-0.003639 0.001511 0.122413 0.654800 -0.623653 -1.031187 -0.027568 1 0 0 0 0 0 0 883157
-0.003617 0.001505 0.122403 0.425742 -0.582682 -0.926936 -0.027599 1 0 0 0 0 0 0 884135
-0.003607 0.001502 0.122399 0.542477 -0.617754 -1.001093 -0.027630 1 0 0 0 0 0 0 885138
-0.003595 0.001482 0.122378 0.533725 -0.389400 -0.768566 -0.027660 1 0 0 0 0 0 0 886104
-0.003589 0.001472 0.122370 0.613125 -0.496113 -0.923855 -0.027693 1 0 0 0 0 0 0 887140
-0.003586 0.001467 0.122368 0.659043 -0.570945 -1.003066 -0.027724 1 0 0 0 0 0 0 888134
-0.003565 0.001460 0.122357 0.419056 -0.547872 -0.907418 -0.027754 1 0 0 0 0 0 0 889121
-0.003568 0.001443 0.122343 0.703599 -0.403365 -0.840985 -0.027786 1 0 0 0 0 0 0 890133
-0.003550 0.001429 0.122329 0.455831 -0.438731 -0.827839 -0.027817 1 0 0 0 0 0 0 891117
-0.003541 0.001423 0.122323 0.548597 -0.528279 -0.947932 -0.027849 1 0 0 0 0 0 0 892133
-0.003537 0.001419 0.122322 0.615300 -0.579973 -1.003444 -0.027880 1 0 0 0 0 0 0 893138
-0.003515 0.001413 0.122312 0.387517 -0.543987 -0.897982 -0.027909 1 0 0 0 0 0 0 894060
-0.003504 0.001410 0.122308 0.504434 -0.581385 -0.972110 -0.027940 1 0 0 0 0 0 0 895051
-0.003480 0.001404 0.122297 0.322395 -0.542996 -0.883011 -0.027971 1 0 0 0 0 0 0 896060
-0.003480 0.001387 0.122283 0.637685 -0.391041 -0.819998 -0.028002 1 0 0 0 0 0 0 897051
-0.003481 0.001378 0.122278 0.668358 -0.485210 -0.935003 -0.028034 1 0 0 0 0 0 0 898061
-0.003462 0.001370 0.122266 0.407071 -0.486519 -0.862716 -0.028065 1 0 0 0 0 0 0 899061
-0.003452 0.001365 0.122262 0.505028 -0.543918 -0.949956 -0.028096 1 0 0 0 0 0 0 900052
-0.003447 0.001363 0.122261 0.575912 -0.578180 -0.992671 -0.028128 1 0 0 0 0 0 0 901061
-0.003438 0.001343 0.122240 0.524656 -0.345081 -0.738202 -0.028159 1 0 0 0 0 0 0 902052
-0.003434 0.001333 0.122233 0.580223 -0.448359 -0.885422 -0.028190 1 0 0 0 0 0 0 903061
-0.003432 0.001329 0.122231 0.614148 -0.521489 -0.961649 -0.028221 1 0 0 0 0 0 0 904062
-0.003412 0.001322 0.122220 0.368800 -0.497763 -0.864138 -0.028253 1 0 0 0 0 0 0 905065
-0.003402 0.001318 0.122217 0.476159 -0.541218 -0.941568 -0.028284 1 0 0 0 0 0 0 906082
-0.003397 0.001316 0.122215 0.551960 -0.568375 -0.980669 -0.028315 1 0 0 0 0 0 0 907064
-0.003388 0.001297 0.122195 0.503455 -0.331847 -0.724634 -0.028347 1 0 0 0 0 0 0 908067
-0.003383 0.001287 0.122187 0.560142 -0.433203 -0.871487 -0.028377 1 0 0 0 0 0 0 909052
-0.003381 0.001282 0.122185 0.594631 -0.505369 -0.947583 -0.028409 1 0 0 0 0 0 0 910055
-0.003361 0.001275 0.122174 0.349731 -0.481211 -0.849757 -0.028440 1 0 0 0 0 0 0 911056
-0.003351 0.001272 0.122171 0.457094 -0.524354 -0.927240 -0.028471 1 0 0 0 0 0 0 912054
-0.003346 0.001270 0.122169 0.532890 -0.551371 -0.966402 -0.028503 1 0 0 0 0 0 0 913064
-0.003356 0.001255 0.122158 0.746740 -0.377268 -0.837904 -0.028534 1 0 0 0 0 0 0 914060
-0.003342 0.001243 0.122145 0.442537 -0.392494 -0.790894 -0.028565 1 0 0 0 0 0 0 915055
-0.003335 0.001237 0.122140 0.504295 -0.471191 -0.898721 -0.028596 1 0 0 0 0 0 0 916053
-0.003332 0.001234 0.122138 0.555412 -0.517454 -0.949779 -0.028627 1 0 0 0 0 0 0 917058
-0.003311 0.001228 0.122128 0.320671 -0.479062 -0.841722 -0.028659 1 0 0 0 0 0 0 918055
-0.003300 0.001225 0.122125 0.433114 -0.514862 -0.915672 -0.028689 1 0 0 0 0 0 0 919038
-0.003295 0.001224 0.122123 0.511490 -0.538214 -0.953567 -0.028721 1 0 0 0 0 0 0 920038
-0.003305 0.001209 0.122112 0.726687 -0.362338 -0.824583 -0.028753 1 0 0 0 0 0 0 921065
-0.003311 0.001202 0.122108 0.685303 -0.438922 -0.905243 -0.028784 1 0 0 0 0 0 0 922060
-0.003313 0.001198 0.122107 0.648876 -0.493550 -0.946883 -0.028815 1 0 0 0 0 0 0 923060
-0.003295 0.001192 0.122097 0.366958 -0.460309 -0.835393 -0.028846 1 0 0 0 0 0 0 924054
-0.003299 0.001174 0.122083 0.629187 -0.310555 -0.763982 -0.028878 1 0 0 0 0 0 0 925059
-0.003302 0.001166 0.122078 0.633161 -0.405267 -0.876064 -0.028909 1 0 0 0 0 0 0 926054
-0.003303 0.001162 0.122076 0.621256 -0.469346 -0.929854 -0.028940 1 0 0 0 0 0 0 927056
-0.003303 0.001160 0.122075 0.613695 -0.503164 -0.950819 -0.028971 1 0 0 0 0 0 0 928055
-0.003304 0.001159 0.122075 0.609854 -0.520455 -0.959009 -0.029002 1 0 0 0 0 0 0 929057
-0.003304 0.001158 0.122075 0.608154 -0.529367 -0.962562 -0.029034 1 0 0 0 0 0 0 930054
-0.003297 0.001139 0.122055 0.519386 -0.283699 -0.691910 -0.029065 1 0 0 0 0 0 0 931056
-0.003294 0.001130 0.122048 0.555437 -0.379771 -0.834176 -0.029096 1 0 0 0 0 0 0 932057
-0.003293 0.001125 0.122045 0.579641 -0.449292 -0.908609 -0.029127 1 0 0 0 0 0 0 933057
-0.003292 0.001123 0.122044 0.591893 -0.486221 -0.937811 -0.029159 1 0 0 0 0 0 0 934055
-0.003305 0.001108 0.122033 0.771801 -0.317025 -0.804506 -0.029190 1 0 0 0 0 0 0 935054
-0.003311 0.001100 0.122029 0.712814 -0.396614 -0.883793 -0.029221 1 0 0 0 0 0 0 936055
-0.003314 0.001096 0.122028 0.667601 -0.452717 -0.924909 -0.029252 1 0 0 0 0 0 0 937055
-0.003316 0.001095 0.122028 0.643315 -0.482521 -0.941295 -0.029284 1 0 0 0 0 0 0 938054
-0.003317 0.001094 0.122027 0.631164 -0.497813 -0.947837 -0.029315 1 0 0 0 0 0 0 939054
-0.003317 0.001093 0.122027 0.625318 -0.505715 -0.950816 -0.029346 1 0 0 0 0 0 0 940055
-0.003330 0.001079 0.122017 0.796387 -0.321943 -0.807868 -0.029377 1 0 0 0 0 0 0 941056
-0.003337 0.001072 0.122013 0.733185 -0.394148 -0.883852 -0.029409 1 0 0 0 0 0 0 942055
-0.003341 0.001068 0.122011 0.685928 -0.446540 -0.923814 -0.029440 1 0 0 0 0 0 0 943054
-0.003342 0.001067 0.122011 0.660633 -0.474525 -0.939785 -0.029471 1 0 0 0 0 0 0 944054
-0.003343 0.001066 0.122011 0.648039 -0.488930 -0.946271 -0.029505 1 0 0 0 0 0 0 945142
-0.003356 0.001051 0.122000 0.815585 -0.308414 -0.804383 -0.029536 1 0 0 0 0 0 0 946140
-0.003363 0.001044 0.121996 0.750714 -0.382142 -0.880839 -0.029568 1 0 0 0 0 0 0 947138
-0.003367 0.001041 0.121995 0.702603 -0.435330 -0.920979 -0.029599 1 0 0 0 0 0 0 948145
-0.003368 0.001039 0.121994 0.676898 -0.463663 -0.937001 -0.029630 1 0 0 0 0 0 0 949136
-0.003369 0.001038 0.121994 0.664026 -0.478183 -0.943385 -0.029660 1 0 0 0 0 0 0 950112
-0.003370 0.001038 0.121994 0.657887 -0.485729 -0.946325 -0.029693 1 0 0 0 0 0 0 951142
-0.003370 0.001037 0.121994 0.655115 -0.489746 -0.947993 -0.029724 1 0 0 0 0 0 0 952140
-0.003370 0.001037 0.121994 0.654044 -0.492000 -0.949206 -0.029754 1 0 0 0 0 0 0 953116
-0.003370 0.001037 0.121994 0.653874 -0.493404 -0.950310 -0.029786 1 0 0 0 0 0 0 954141
-0.003383 0.001023 0.121983 0.827662 -0.306436 -0.806340 -0.029817 1 0 0 0 0 0 0 955109
-0.003390 0.001016 0.121980 0.766079 -0.376841 -0.882175 -0.029848 1 0 0 0 0 0 0 956109
-0.003393 0.001013 0.121978 0.719625 -0.428332 -0.922097 -0.029879 1 0 0 0 0 0 0 957110
-0.003395 0.001011 0.121978 0.694750 -0.455835 -0.938042 -0.029910 1 0 0 0 0 0 0 958101
-0.003396 0.001010 0.121978 0.682349 -0.469968 -0.944440 -0.029942 1 0 0 0 0 0 0 959135
-0.003396 0.001010 0.121978 0.676411 -0.477287 -0.947363 -0.029974 1 0 0 0 0 0 0 960160
-0.003396 0.001010 0.121978 0.673736 -0.481175 -0.948993 -0.030005 1 0 0 0 0 0 0 961136
-0.003396 0.001009 0.121978 0.672745 -0.483384 -0.950235 -0.030036 1 0 0 0 0 0 0 962131
-0.003396 0.001009 0.121978 0.672589 -0.484724 -0.951273 -0.030067 1 0 0 0 0 0 0 963115
-0.003409 0.000995 0.121967 0.846402 -0.297792 -0.807165 -0.030098 1 0 0 0 0 0 0 964129
-0.003416 0.000989 0.121963 0.784906 -0.368083 -0.883028 -0.030129 1 0 0 0 0 0 0 965117
-0.003419 0.000985 0.121962 0.738471 -0.419484 -0.922911 -0.030158 1 0 0 0 0 0 0 966049
-0.003421 0.000983 0.121961 0.713632 -0.446961 -0.938859 -0.030190 1 0 0 0 0 0 0 967061
-0.003422 0.000982 0.121961 0.701210 -0.461046 -0.945225 -0.030221 1 0 0 0 0 0 0 968050
-0.003422 0.000982 0.121961 0.695280 -0.468348 -0.948121 -0.030252 1 0 0 0 0 0 0 969058
-0.003422 0.000982 0.121961 0.692643 -0.472232 -0.949766 -0.030283 1 0 0 0 0 0 0 970049
-0.003422 0.000982 0.121961 0.691674 -0.474422 -0.951003 -0.030315 1 0 0 0 0 0 0 971059
-0.003435 0.000968 0.121950 0.865004 -0.287921 -0.806725 -0.030346 1 0 0 0 0 0 0 972048
-0.003442 0.000961 0.121946 0.803409 -0.358343 -0.882692 -0.030378 1 0 0 0 0 0 0 973059
-0.003445 0.000957 0.121945 0.756953 -0.409837 -0.922640 -0.030408 1 0 0 0 0 0 0 974048
-0.003447 0.000956 0.121945 0.732103 -0.437324 -0.938602 -0.030440 1 0 0 0 0 0 0 975058
-0.003448 0.000955 0.121944 0.719686 -0.451431 -0.944972 -0.030471 1 0 0 0 0 0 0 976057
-0.003461 0.000940 0.121934 0.887156 -0.270958 -0.802406 -0.030503 1 0 0 0 0 0 0 977066
-0.003468 0.000933 0.121930 0.822699 -0.344266 -0.879020 -0.030534 1 0 0 0 0 0 0 978052
-0.003471 0.000930 0.121928 0.774837 -0.397203 -0.919235 -0.030565 1 0 0 0 0 0 0 979059
-0.003473 0.000928 0.121928 0.749242 -0.425396 -0.935262 -0.030596 1 0 0 0 0 0 0 980052
-0.003474 0.000927 0.121928 0.736479 -0.439857 -0.941655 -0.030627 1 0 0 0 0 0 0 981051
-0.003474 0.000927 0.121928 0.730389 -0.447312 -0.944550 -0.030659 1 0 0 0 0 0 0 982071
-0.003487 0.000912 0.121917 0.901023 -0.263568 -0.800589 -0.030690 1 0 0 0 0 0 0 983071
-0.003494 0.000905 0.121913 0.838269 -0.335131 -0.876812 -0.030721 1 0 0 0 0 0 0 984062
-0.003498 0.000902 0.121912 0.791270 -0.387179 -0.916907 -0.030753 1 0 0 0 0 0 0 985065
-0.003499 0.000900 0.121911 0.766118 -0.414941 -0.932869 -0.030783 1 0 0 0 0 0 0 986045
-0.003500 0.000899 0.121911 0.753586 -0.429175 -0.939246 -0.030815 1 0 0 0 0 0 0 987064
-0.003513 0.000885 0.121900 0.920875 -0.248866 -0.796354 -0.030847 1 0 0 0 0 0 0 988067
-0.003520 0.000878 0.121896 0.856550 -0.322056 -0.873077 -0.030878 1 0 0 0 0 0 0 989065
-0.003524 0.000874 0.121895 0.808753 -0.374904 -0.913342 -0.030909 1 0 0 0 0 0 0 990064
-0.003525 0.000872 0.121895 0.783230 -0.403061 -0.929382 -0.030940 1 0 0 0 0 0 0 991064
-0.003526 0.000872 0.121894 0.770498 -0.417478 -0.935752 -0.030971 1 0 0 0 0 0 0 992064
-0.003539 0.000857 0.121884 0.937627 -0.237316 -0.792711 -0.031003 1 0 0 0 0 0 0 993068
-0.003546 0.000850 0.121880 0.873307 -0.310468 -0.869472 -0.031033 1 0 0 0 0 0 0 994038
-0.003550 0.000847 0.121878 0.825557 -0.363320 -0.909768 -0.031065 1 0 0 0 0 0 0 995069
-0.003551 0.000845 0.121878 0.800039 -0.391454 -0.925813 -0.031096 1 0 0 0 0 0 0 996065
-0.003565 0.000830 0.121867 0.960449 -0.218333 -0.786120 -0.031128 1 0 0 0 0 0 0 997066
-0.003572 0.000823 0.121863 0.892836 -0.294924 -0.864203 -0.031159 1 0 0 0 0 0 0 998064
-0.003576 0.000819 0.121862 0.843399 -0.349450 -0.904945 -0.031190 1 0 0 0 0 0 0 999067
-0.003577 0.000817 0.121861 0.817038 -0.378433 -0.921132 -0.031221 1 0 0 0 0 0 1 65
-0.003578 0.000816 0.121861 0.803897 -0.393261 -0.927563 -0.031253 1 0 0 0 0 0 1 1067
-0.003579 0.000816 0.121861 0.797642 -0.400872 -0.930430 -0.031284 1 0 0 0 0 0 1 2065
-0.003579 0.000815 0.121861 0.794875 -0.404884 -0.932055 -0.031315 1 0 0 0 0 0 1 3065
-0.003579 0.000815 0.121861 0.793884 -0.407095 -0.933222 -0.031346 1 0 0 0 0 0 1 4064
-0.003592 0.000801 0.121850 0.966858 -0.220937 -0.788009 -0.031378 1 0 0 0 0 0 1 5066
-0.003599 0.000794 0.121846 0.905717 -0.290870 -0.864237 -0.031409 1 0 0 0 0 0 1 6063
-0.003602 0.000791 0.121845 0.859559 -0.342074 -0.904327 -0.031440 1 0 0 0 0 0 1 7062
-0.003604 0.000789 0.121845 0.834859 -0.369397 -0.920295 -0.031471 1 0 0 0 0 0 1 8064
-0.003605 0.000788 0.121844 0.822543 -0.383379 -0.926626 -0.031503 1 0 0 0 0 0 1 9061
-0.003605 0.000788 0.121844 0.816705 -0.390576 -0.929459 -0.031534 1 0 0 0 0 0 1 10062
-0.003605 0.000788 0.121844 0.814163 -0.394375 -0.931064 -0.031565 1 0 0 0 0 0 1 11065
-0.003605 0.000788 0.121844 0.813282 -0.396458 -0.932221 -0.031596 1 0 0 0 0 0 1 12065
-0.003605 0.000788 0.121844 0.813238 -0.397700 -0.933236 -0.031628 1 0 0 0 0 0 1 13066
-0.003618 0.000774 0.121833 0.986661 -0.211089 -0.787772 -0.031659 1 0 0 0 0 0 1 14063
-0.003625 0.000767 0.121830 0.925860 -0.280695 -0.864036 -0.031690 1 0 0 0 0 0 1 15064
-0.003628 0.000763 0.121828 0.879868 -0.331729 -0.904131 -0.031721 1 0 0 0 0 0 1 16063
-0.003630 0.000762 0.121828 0.855249 -0.358953 -0.920074 -0.031752 1 0 0 0 0 0 1 17053
-0.003631 0.000761 0.121828 0.842998 -0.372898 -0.926423 -0.031784 1 0 0 0 0 0 1 18060
-0.003631 0.000760 0.121828 0.837190 -0.380058 -0.929260 -0.031815 1 0 0 0 0 0 1 19068
-0.003631 0.000760 0.121828 0.834657 -0.383803 -0.930839 -0.031846 1 0 0 0 0 0 1 20062
-0.003631 0.000760 0.121828 0.833800 -0.385893 -0.931997 -0.031878 1 0 0 0 0 0 1 21066
-0.003631 0.000760 0.121828 0.833776 -0.387112 -0.932995 -0.031909 1 0 0 0 0 0 1 22064
-0.003631 0.000760 0.121828 0.834172 -0.387927 -0.933936 -0.031940 1 0 0 0 0 0 1 23064
-0.003631 0.000760 0.121828 0.834765 -0.388507 -0.934858 -0.031971 1 0 0 0 0 0 1 24063
-0.003631 0.000760 0.121828 0.835478 -0.388997 -0.935769 -0.032002 1 0 0 0 0 0 1 25056
-0.003631 0.000760 0.121828 0.836245 -0.389441 -0.936693 -0.032034 1 0 0 0 0 0 1 26065
-0.003631 0.000760 0.121828 0.837035 -0.389831 -0.937607 -0.032065 1 0 0 0 0 0 1 27064
-0.003631 0.000760 0.121828 0.837832 -0.390228 -0.938515 -0.032096 1 0 0 0 0 0 1 28064
-0.003631 0.000760 0.121828 0.838627 -0.390613 -0.939422 -0.032127 1 0 0 0 0 0 1 29050
-0.003631 0.000760 0.121828 0.839446 -0.390996 -0.940342 -0.032159 1 0 0 0 0 0 1 30056
-0.003631 0.000760 0.121828 0.840255 -0.391373 -0.941248 -0.032190 1 0 0 0 0 0 1 31047
-0.003631 0.000760 0.121828 0.841078 -0.391756 -0.942170 -0.032221 1 0 0 0 0 0 1 32056
-0.003631 0.000760 0.121828 0.841894 -0.392146 -0.943074 -0.032252 1 0 0 0 0 0 1 33053
-0.003631 0.000760 0.121828 0.842770 -0.392545 -0.944064 -0.032286 1 0 0 0 0 0 1 34130
-0.003631 0.000760 0.121828 0.843571 -0.392917 -0.944962 -0.032317 1 0 0 0 0 0 1 35112
-0.003631 0.000760 0.121828 0.844402 -0.393304 -0.945893 -0.032349 1 0 0 0 0 0 1 36131
-0.003631 0.000760 0.121828 0.845207 -0.393689 -0.946785 -0.032379 1 0 0 0 0 0 1 37114
-0.003631 0.000760 0.121828 0.845972 -0.394037 -0.947652 -0.032409 1 0 0 0 0 0 1 38056
-0.003631 0.000760 0.121828 0.846780 -0.394413 -0.948558 -0.032440 1 0 0 0 0 0 1 39047
-0.003631 0.000760 0.121828 0.847604 -0.394796 -0.949481 -0.032471 1 0 0 0 0 0 1 40057
-0.003631 0.000760 0.121828 0.848415 -0.395184 -0.950379 -0.032502 1 0 0 0 0 0 1 41047
-0.003631 0.000760 0.121828 0.849234 -0.395556 -0.951305 -0.032534 1 0 0 0 0 0 1 42054
-0.003631 0.000760 0.121828 0.850043 -0.395932 -0.952212 -0.032565 1 0 0 0 0 0 1 43046
-0.003631 0.000760 0.121828 0.850876 -0.396320 -0.953146 -0.032597 1 0 0 0 0 0 1 44068
-0.003631 0.000760 0.121828 0.851685 -0.396707 -0.954041 -0.032627 1 0 0 0 0 0 1 45055
-0.003631 0.000760 0.121828 0.852505 -0.397080 -0.954969 -0.032659 1 0 0 0 0 0 1 46064
-0.003631 0.000760 0.121828 0.853327 -0.397462 -0.955891 -0.032690 1 0 0 0 0 0 1 47072
-0.003631 0.000760 0.121828 0.854137 -0.397839 -0.956798 -0.032721 1 0 0 0 0 0 1 48065
-0.003631 0.000760 0.121828 0.854947 -0.398226 -0.957695 -0.032752 1 0 0 0 0 0 1 49054
-0.003631 0.000760 0.121828 0.855762 -0.398597 -0.958618 -0.032784 1 0 0 0 0 0 1 50057
-0.003631 0.000760 0.121828 0.856585 -0.398979 -0.959540 -0.032815 1 0 0 0 0 0 1 51066
-0.003631 0.000760 0.121828 0.857383 -0.399351 -0.960435 -0.032846 1 0 0 0 0 0 1 52045
-0.003612 0.000755 0.121818 0.595005 -0.337477 -0.833323 -0.032878 1 0 0 0 0 0 1 53070
-0.003602 0.000753 0.121815 0.693682 -0.360863 -0.899940 -0.032909 1 0 0 0 0 0 1 54062
-0.003598 0.000752 0.121814 0.765257 -0.377983 -0.935045 -0.032940 1 0 0 0 0 0 1 55063
-0.003595 0.000751 0.121813 0.803217 -0.387181 -0.949079 -0.032971 1 0 0 0 0 0 1 56050
-0.003575 0.000746 0.121804 0.559507 -0.329738 -0.826504 -0.033002 1 0 0 0 0 0 1 57035
-0.003564 0.000744 0.121800 0.667398 -0.355351 -0.894881 -0.033034 1 0 0 0 0 0 1 58062
-0.003559 0.000743 0.121799 0.743501 -0.373544 -0.930578 -0.033064 1 0 0 0 0 0 1 59034
-0.003557 0.000742 0.121799 0.783753 -0.383316 -0.944847 -0.033096 1 0 0 0 0 0 1 60060
-0.003536 0.000737 0.121789 0.541254 -0.326152 -0.822195 -0.033127 1 0 0 0 0 0 1 61045
-0.003526 0.000735 0.121786 0.649603 -0.351862 -0.890650 -0.033159 1 0 0 0 0 0 1 62068
-0.003521 0.000734 0.121784 0.725933 -0.370121 -0.926388 -0.033190 1 0 0 0 0 0 1 63052
-0.003499 0.000728 0.121774 0.503329 -0.317689 -0.812166 -0.033221 1 0 0 0 0 0 1 64063
-0.003488 0.000726 0.121771 0.621585 -0.345756 -0.883781 -0.033253 1 0 0 0 0 0 1 65065
-0.003483 0.000725 0.121770 0.702836 -0.365197 -0.920655 -0.033284 1 0 0 0 0 0 1 66063
-0.003461 0.000719 0.121760 0.482753 -0.313362 -0.806658 -0.033315 1 0 0 0 0 0 1 67062
-0.003450 0.000717 0.121756 0.602122 -0.341693 -0.878478 -0.033346 1 0 0 0 0 0 1 68062
-0.003444 0.000716 0.121755 0.683938 -0.361269 -0.915438 -0.033378 1 0 0 0 0 0 1 69064
-0.003422 0.000710 0.121745 0.464233 -0.309524 -0.801302 -0.033409 1 0 0 0 0 0 1 70060
-0.003411 0.000708 0.121742 0.583655 -0.337857 -0.873190 -0.033440 1 0 0 0 0 0 1 71061
-0.003406 0.000706 0.121740 0.665466 -0.357441 -0.910182 -0.033471 1 0 0 0 0 0 1 72060
-0.003384 0.000701 0.121730 0.445853 -0.305719 -0.795904 -0.033503 1 0 0 0 0 0 1 73063
-0.003373 0.000699 0.121727 0.565195 -0.334055 -0.867873 -0.033534 1 0 0 0 0 0 1 74061
-0.003368 0.000697 0.121726 0.646952 -0.353606 -0.904883 -0.033565 1 0 0 0 0 0 1 75052
-0.003345 0.000692 0.121716 0.427416 -0.301901 -0.790456 -0.033596 1 0 0 0 0 0 1 76062
-0.003335 0.000689 0.121712 0.546657 -0.330203 -0.862485 -0.033628 1 0 0 0 0 0 1 77062
-0.003329 0.000688 0.121711 0.628353 -0.349739 -0.899537 -0.033659 1 0 0 0 0 0 1 78060
-0.003326 0.000688 0.121711 0.671324 -0.360152 -0.914240 -0.033690 1 0 0 0 0 0 1 79061
-0.003325 0.000687 0.121710 0.693185 -0.365549 -0.920066 -0.033721 1 0 0 0 0 0 1 80060
-0.003305 0.000682 0.121701 0.441957 -0.306327 -0.793367 -0.033753 1 0 0 0 0 0 1 81063
-0.003295 0.000680 0.121697 0.545124 -0.330795 -0.861133 -0.033784 1 0 0 0 0 0 1 82059
-0.003290 0.000679 0.121696 0.618797 -0.348426 -0.896674 -0.033815 1 0 0 0 0 0 1 83059
-0.003288 0.000678 0.121696 0.657798 -0.357875 -0.910832 -0.033846 1 0 0 0 0 0 1 84059
-0.003287 0.000678 0.121696 0.677662 -0.362794 -0.916453 -0.033877 1 0 0 0 0 0 1 85053
-0.003267 0.000673 0.121686 0.425497 -0.303358 -0.789520 -0.033908 1 0 0 0 0 0 1 86048
-0.003257 0.000671 0.121683 0.528049 -0.327683 -0.857318 -0.033940 1 0 0 0 0 0 1 87047
-0.003252 0.000670 0.121681 0.601442 -0.345239 -0.892893 -0.033971 1 0 0 0 0 0 1 88060
-0.003249 0.000669 0.121681 0.640267 -0.354646 -0.907045 -0.034003 1 0 0 0 0 0 1 89063
-0.003248 0.000669 0.121681 0.660049 -0.359556 -0.912677 -0.034034 1 0 0 0 0 0 1 90060
-0.003248 0.000669 0.121681 0.670219 -0.362171 -0.915212 -0.034065 1 0 0 0 0 0 1 91062
-0.003247 0.000669 0.121681 0.675589 -0.363633 -0.916646 -0.034096 1 0 0 0 0 0 1 92059
-0.003228 0.000664 0.121671 0.416274 -0.302479 -0.788037 -0.034128 1 0 0 0 0 0 1 93063
-0.003218 0.000662 0.121668 0.515117 -0.325921 -0.855378 -0.034159 1 0 0 0 0 0 1 94063
-0.003213 0.000661 0.121667 0.586619 -0.343030 -0.890771 -0.034189 1 0 0 0 0 0 1 95031
-0.003211 0.000660 0.121666 0.624532 -0.352226 -0.904878 -0.034221 1 0 0 0 0 0 1 96062
-0.003210 0.000660 0.121666 0.643844 -0.357005 -0.910494 -0.034253 1 0 0 0 0 0 1 97065
-0.003209 0.000660 0.121666 0.653839 -0.359617 -0.913103 -0.034287 1 0 0 0 0 0 1 98176
-0.003209 0.000660 0.121666 0.658996 -0.361007 -0.914412 -0.034314 1 0 0 0 0 0 1 99041
-0.003209 0.000660 0.121666 0.661993 -0.361920 -0.915570 -0.034350 1 0 0 0 0 0 1 100179
-0.003209 0.000660 0.121666 0.663744 -0.362530 -0.916472 -0.034381 1 0 0 0 0 0 1 101171
-0.003189 0.000655 0.121657 0.402667 -0.300948 -0.787497 -0.034413 1 0 0 0 0 0 1 102179
-0.003180 0.000653 0.121653 0.500415 -0.324104 -0.854709 -0.034440 1 0 0 0 0 0 1 103044
-0.003175 0.000652 0.121652 0.571488 -0.341132 -0.890233 -0.034475 1 0 0 0 0 0 1 104179
-0.003173 0.000651 0.121652 0.609123 -0.350264 -0.904317 -0.034506 1 0 0 0 0 0 1 105171
-0.003172 0.000651 0.121651 0.628287 -0.355020 -0.909917 -0.034538 1 0 0 0 0 0 1 106178
-0.003171 0.000651 0.121651 0.638120 -0.357552 -0.912430 -0.034568 1 0 0 0 0 0 1 107168
-0.003171 0.000651 0.121651 0.643318 -0.358986 -0.913857 -0.034600 1 0 0 0 0 0 1 108179
-0.003171 0.000650 0.121651 0.646195 -0.359855 -0.914874 -0.034631 1 0 0 0 0 0 1 109170
-0.003151 0.000646 0.121642 0.385726 -0.298417 -0.785758 -0.034663 1 0 0 0 0 0 1 110182
-0.003141 0.000644 0.121638 0.483639 -0.321614 -0.853071 -0.034690 1 0 0 0 0 0 1 111056
-0.003137 0.000642 0.121637 0.554776 -0.338668 -0.888619 -0.034725 1 0 0 0 0 0 1 112188
-0.003134 0.000642 0.121637 0.592358 -0.347753 -0.902604 -0.034752 1 0 0 0 0 0 1 113049
-0.003133 0.000642 0.121637 0.611612 -0.352553 -0.908292 -0.034788 1 0 0 0 0 0 1 114179
-0.003133 0.000641 0.121637 0.621433 -0.355080 -0.910783 -0.034818 1 0 0 0 0 0 1 115164
-0.003132 0.000641 0.121637 0.626624 -0.356514 -0.912212 -0.034850 1 0 0 0 0 0 1 116178
-0.003113 0.000637 0.121627 0.367351 -0.295361 -0.783057 -0.034882 1 0 0 0 0 0 1 117194
-0.003103 0.000635 0.121624 0.465793 -0.318706 -0.850560 -0.034913 1 0 0 0 0 0 1 118181
-0.003098 0.000633 0.121622 0.537013 -0.335733 -0.885949 -0.034940 1 0 0 0 0 0 1 119066
-0.003096 0.000633 0.121622 0.574830 -0.344911 -0.900143 -0.034975 1 0 0 0 0 0 1 120180
-0.003095 0.000633 0.121622 0.594049 -0.349677 -0.905737 -0.035006 1 0 0 0 0 0 1 121181
-0.003094 0.000632 0.121622 0.603901 -0.352225 -0.908234 -0.035038 1 0 0 0 0 0 1 122185
-0.003075 0.000628 0.121612 0.346980 -0.291640 -0.779285 -0.035069 1 0 0 0 0 0 1 123186
-0.003065 0.000625 0.121609 0.446497 -0.315243 -0.846985 -0.035100 1 0 0 0 0 0 1 124186
-0.003060 0.000624 0.121608 0.518300 -0.332430 -0.882546 -0.035131 1 0 0 0 0 0 1 125186
-0.003058 0.000624 0.121607 0.556295 -0.341640 -0.896659 -0.035163 1 0 0 0 0 0 1 126184
-0.003037 0.000619 0.121597 0.313628 -0.284445 -0.771747 -0.035194 1 0 0 0 0 0 1 127192
-0.003027 0.000616 0.121594 0.420084 -0.309700 -0.840965 -0.035224 1 0 0 0 0 0 1 128159
-0.003022 0.000615 0.121593 0.495356 -0.327718 -0.877095 -0.035257 1 0 0 0 0 0 1 129191
-0.003020 0.000615 0.121592 0.534999 -0.337306 -0.891306 -0.035284 1 0 0 0 0 0 1 130062
-0.003018 0.000614 0.121592 0.555249 -0.342332 -0.897062 -0.035319 1 0 0 0 0 0 1 131186
-0.002998 0.000610 0.121582 0.303640 -0.283014 -0.768873 -0.035350 1 0 0 0 0 0 1 132184
-0.002989 0.000607 0.121579 0.405513 -0.307190 -0.837112 -0.035382 1 0 0 0 0 0 1 133187
-0.002984 0.000606 0.121578 0.478455 -0.324649 -0.872853 -0.035413 1 0 0 0 0 0 1 134186
-0.002981 0.000606 0.121577 0.517033 -0.333997 -0.887035 -0.035444 1 0 0 0 0 0 1 135183
-0.002980 0.000605 0.121577 0.536561 -0.338804 -0.892534 -0.035471 1 0 0 0 0 0 1 136059
-0.002979 0.000605 0.121577 0.546625 -0.341421 -0.895108 -0.035506 1 0 0 0 0 0 1 137164
-0.002979 0.000605 0.121577 0.551870 -0.342868 -0.896502 -0.035538 1 0 0 0 0 0 1 138182
-0.002979 0.000605 0.121577 0.554724 -0.343734 -0.897508 -0.035569 1 0 0 0 0 0 1 139186
-0.002979 0.000605 0.121577 0.556325 -0.344278 -0.898275 -0.035596 1 0 0 0 0 0 1 140061
-0.002979 0.000605 0.121577 0.557474 -0.344756 -0.899164 -0.035631 1 0 0 0 0 0 1 141164
-0.002979 0.000605 0.121577 0.558268 -0.345135 -0.899979 -0.035663 1 0 0 0 0 0 1 142183
-0.002979 0.000605 0.121577 0.558889 -0.345479 -0.900777 -0.035694 1 0 0 0 0 0 1 143182
-0.002984 0.000623 0.121567 0.631116 -0.593210 -0.755819 -0.035725 1 0 0 0 0 0 1 144186
-0.002987 0.000632 0.121563 0.607336 -0.504141 -0.831113 -0.035756 1 0 0 0 0 0 1 145185
-0.002988 0.000637 0.121561 0.588679 -0.438354 -0.870599 -0.035788 1 0 0 0 0 0 1 146185
-0.002989 0.000639 0.121561 0.578552 -0.403445 -0.886217 -0.035819 1 0 0 0 0 0 1 147184
-0.002989 0.000640 0.121561 0.573507 -0.385903 -0.892333 -0.035850 1 0 0 0 0 0 1 148184
-0.002990 0.000641 0.121561 0.571154 -0.377243 -0.894979 -0.035881 1 0 0 0 0 0 1 149171
-0.002990 0.000641 0.121561 0.570217 -0.373098 -0.896427 -0.035913 1 0 0 0 0 0 1 150181
-0.002970 0.000637 0.121551 0.307997 -0.309166 -0.766575 -0.035944 1 0 0 0 0 0 1 151171
-0.002961 0.000635 0.121548 0.404455 -0.331044 -0.834290 -0.035975 1 0 0 0 0 0 1 152176
-0.002956 0.000633 0.121547 0.474699 -0.347354 -0.869855 -0.036007 1 0 0 0 0 0 1 153187
-0.002954 0.000633 0.121546 0.511915 -0.356145 -0.883949 -0.036038 1 0 0 0 0 0 1 154184
-0.002953 0.000633 0.121546 0.530820 -0.360730 -0.889517 -0.036069 1 0 0 0 0 0 1 155185
-0.002952 0.000633 0.121546 0.540496 -0.363158 -0.891983 -0.036100 1 0 0 0 0 0 1 156183
-0.002952 0.000632 0.121546 0.545543 -0.364544 -0.893350 -0.036132 1 0 0 0 0 0 1 157186
-0.002952 0.000632 0.121546 0.548301 -0.365390 -0.894330 -0.036163 1 0 0 0 0 0 1 158182
-0.002952 0.000632 0.121546 0.549906 -0.365968 -0.895148 -0.036193 1 0 0 0 0 0 1 159155
-0.002957 0.000651 0.121535 0.622651 -0.613856 -0.750082 -0.036225 1 0 0 0 0 0 1 160186
-0.002960 0.000660 0.121531 0.599108 -0.524993 -0.825373 -0.036256 1 0 0 0 0 0 1 161185
-0.002961 0.000664 0.121530 0.580580 -0.459319 -0.864844 -0.036287 1 0 0 0 0 0 1 162171
-0.002967 0.000685 0.121519 0.642172 -0.671788 -0.734435 -0.036318 1 0 0 0 0 0 1 163169
-0.002970 0.000695 0.121515 0.612883 -0.565120 -0.815084 -0.036350 1 0 0 0 0 0 1 164179
-0.002972 0.000700 0.121513 0.591393 -0.490515 -0.856459 -0.036381 1 0 0 0 0 0 1 165167
-0.002973 0.000703 0.121513 0.579778 -0.451154 -0.872631 -0.036408 1 0 0 0 0 0 1 166042
-0.002973 0.000704 0.121513 0.574063 -0.431475 -0.879052 -0.036444 1 0 0 0 0 0 1 167177
-0.002978 0.000723 0.121502 0.642958 -0.668998 -0.735599 -0.036475 1 0 0 0 0 0 1 168169
-0.002981 0.000732 0.121498 0.617604 -0.575237 -0.811671 -0.036506 1 0 0 0 0 0 1 169176
-0.002983 0.000737 0.121497 0.598156 -0.507126 -0.851424 -0.036537 1 0 0 0 0 0 1 170167
-0.002984 0.000739 0.121496 0.587624 -0.471066 -0.867134 -0.036569 1 0 0 0 0 0 1 171176
-0.002989 0.000759 0.121485 0.653941 -0.700121 -0.726912 -0.036600 1 0 0 0 0 0 1 172166
-0.002992 0.000769 0.121482 0.627309 -0.602242 -0.804237 -0.036631 1 0 0 0 0 0 1 173177
-0.002994 0.000773 0.121480 0.607206 -0.532083 -0.844440 -0.036662 1 0 0 0 0 0 1 174168
-0.002994 0.000776 0.121480 0.596353 -0.494996 -0.860314 -0.036694 1 0 0 0 0 0 1 175193
-0.002995 0.000777 0.121480 0.590918 -0.476393 -0.866457 -0.036725 1 0 0 0 0 0 1 176169
-0.002995 0.000778 0.121480 0.588401 -0.467265 -0.869110 -0.036757 1 0 0 0 0 0 1 177186
-0.003000 0.000796 0.121469 0.658899 -0.709953 -0.724040 -0.036787 1 0 0 0 0 0 1 178175
-0.003003 0.000805 0.121465 0.634468 -0.619065 -0.799743 -0.036818 1 0 0 0 0 0 1 179166
-0.003005 0.000810 0.121464 0.615485 -0.552425 -0.839400 -0.036850 1 0 0 0 0 0 1 180177
-0.003005 0.000812 0.121463 0.605205 -0.517102 -0.855062 -0.036882 1 0 0 0 0 0 1 181193
-0.003006 0.000814 0.121463 0.600079 -0.499377 -0.861127 -0.036913 1 0 0 0 0 0 1 182181
-0.003006 0.000814 0.121463 0.597684 -0.490690 -0.863749 -0.036944 1 0 0 0 0 0 1 183181
-0.003006 0.000814 0.121463 0.596736 -0.486555 -0.865145 -0.036975 1 0 0 0 0 0 1 184182
-0.003011 0.000833 0.121452 0.668017 -0.731687 -0.719478 -0.037007 1 0 0 0 0 0 1 185192
-0.003014 0.000842 0.121448 0.644011 -0.642166 -0.795079 -0.037038 1 0 0 0 0 0 1 186183
-0.003016 0.000847 0.121447 0.625267 -0.576208 -0.834687 -0.037069 1 0 0 0 0 0 1 187184
-0.003016 0.000849 0.121447 0.615093 -0.541241 -0.850315 -0.037100 1 0 0 0 0 0 1 188183
-0.003017 0.000850 0.121446 0.610022 -0.523710 -0.856379 -0.037131 1 0 0 0 0 0 1 189185
-0.003017 0.000851 0.121446 0.607668 -0.515129 -0.858999 -0.037163 1 0 0 0 0 0 1 190183
-0.003017 0.000851 0.121446 0.606728 -0.511053 -0.860383 -0.037194 1 0 0 0 0 0 1 191184
-0.003017 0.000851 0.121446 0.606506 -0.509213 -0.861338 -0.037225 1 0 0 0 0 0 1 192192
-0.003017 0.000851 0.121446 0.606639 -0.508504 -0.862145 -0.037257 1 0 0 0 0 0 1 193186
-0.003017 0.000851 0.121446 0.606964 -0.508375 -0.862894 -0.037288 1 0 0 0 0 0 1 194187
-0.003017 0.000851 0.121446 0.607379 -0.508508 -0.863629 -0.037319 1 0 0 0 0 0 1 195183
-0.003017 0.000851 0.121446 0.607842 -0.508786 -0.864351 -0.037350 1 0 0 0 0 0 1 196184
-0.003022 0.000869 0.121436 0.679837 -0.756126 -0.718246 -0.037381 1 0 0 0 0 0 1 197184
-0.003025 0.000878 0.121432 0.656244 -0.667846 -0.793812 -0.037413 1 0 0 0 0 0 1 198183
-0.003026 0.000883 0.121430 0.637687 -0.602519 -0.833383 -0.037443 1 0 0 0 0 0 1 199155
-0.003027 0.000885 0.121430 0.627631 -0.567863 -0.849017 -0.037475 1 0 0 0 0 0 1 200182
-0.003028 0.000886 0.121430 0.622611 -0.550528 -0.855083 -0.037506 1 0 0 0 0 0 1 201185
-0.003028 0.000887 0.121430 0.620291 -0.542022 -0.857685 -0.037538 1 0 0 0 0 0 1 202183
-0.003033 0.000905 0.121419 0.690838 -0.784885 -0.712076 -0.037569 1 0 0 0 0 0 1 203182
-0.003036 0.000915 0.121415 0.666585 -0.694529 -0.787912 -0.037600 1 0 0 0 0 0 1 204182
-0.003037 0.000919 0.121414 0.647696 -0.628158 -0.827615 -0.037631 1 0 0 0 0 0 1 205183
-0.003038 0.000922 0.121413 0.637459 -0.592989 -0.843258 -0.037663 1 0 0 0 0 0 1 206184
-0.003038 0.000923 0.121413 0.632358 -0.575401 -0.849328 -0.037694 1 0 0 0 0 0 1 207181
-0.003039 0.000923 0.121413 0.629995 -0.566784 -0.851933 -0.037725 1 0 0 0 0 0 1 208185
-0.003039 0.000924 0.121413 0.629038 -0.562694 -0.853283 -0.037756 1 0 0 0 0 0 1 209154
-0.003039 0.000924 0.121413 0.628845 -0.560890 -0.854231 -0.037788 1 0 0 0 0 0 1 210182
-0.003044 0.000942 0.121402 0.700439 -0.807051 -0.707867 -0.037819 1 0 0 0 0 0 1 211181
-0.003047 0.000951 0.121398 0.676751 -0.718483 -0.783536 -0.037850 1 0 0 0 0 0 1 212180
-0.003048 0.000956 0.121397 0.658171 -0.653034 -0.823202 -0.037881 1 0 0 0 0 0 1 213184
-0.003049 0.000958 0.121397 0.648073 -0.618313 -0.838819 -0.037913 1 0 0 0 0 0 1 214182
-0.003049 0.000959 0.121397 0.643057 -0.600961 -0.844871 -0.037944 1 0 0 0 0 0 1 215183
-0.003050 0.000960 0.121396 0.640721 -0.592478 -0.847457 -0.037975 1 0 0 0 0 0 1 216178
-0.003050 0.000960 0.121396 0.639815 -0.588456 -0.848813 -0.038006 1 0 0 0 0 0 1 217169
-0.003050 0.000960 0.121396 0.639598 -0.586702 -0.849752 -0.038037 1 0 0 0 0 0 1 218175
-0.003055 0.000978 0.121386 0.711185 -0.832830 -0.703207 -0.038069 1 0 0 0 0 0 1 219183
-0.003058 0.000988 0.121382 0.687559 -0.744380 -0.778927 -0.038100 1 0 0 0 0 0 1 220180
-0.003059 0.000992 0.121380 0.668996 -0.679013 -0.818603 -0.038131 1 0 0 0 0 0 1 221184
-0.003060 0.000994 0.121380 0.658915 -0.644348 -0.834219 -0.038163 1 0 0 0 0 0 1 222180
-0.003060 0.000996 0.121380 0.653901 -0.627004 -0.840265 -0.038194 1 0 0 0 0 0 1 223181
-0.003060 0.000996 0.121380 0.651586 -0.618548 -0.842855 -0.038225 1 0 0 0 0 0 1 224180
-0.003061 0.000996 0.121380 0.650685 -0.614560 -0.844201 -0.038256 1 0 0 0 0 0 1 225183
-0.003061 0.000997 0.121380 0.650475 -0.612803 -0.845126 -0.038288 1 0 0 0 0 0 1 226181
-0.003061 0.000997 0.121380 0.650639 -0.612195 -0.845893 -0.038319 1 0 0 0 0 0 1 227181
-0.003061 0.000997 0.121380 0.650980 -0.612129 -0.846612 -0.038350 1 0 0 0 0 0 1 228177
-0.003061 0.000997 0.121380 0.651414 -0.612330 -0.847311 -0.038381 1 0 0 0 0 0 1 229167
-0.003061 0.000997 0.121380 0.651910 -0.612708 -0.848010 -0.038412 1 0 0 0 0 0 1 230175
-0.003066 0.001015 0.121369 0.723804 -0.859865 -0.701175 -0.038443 1 0 0 0 0 0 1 231166
-0.003069 0.001024 0.121365 0.700406 -0.772100 -0.776911 -0.038475 1 0 0 0 0 0 1 232174
-0.003070 0.001028 0.121364 0.681958 -0.707061 -0.816584 -0.038506 1 0 0 0 0 0 1 233175
-0.003071 0.001031 0.121363 0.671927 -0.672561 -0.832198 -0.038537 1 0 0 0 0 0 1 234165
-0.003071 0.001032 0.121363 0.666952 -0.655332 -0.838249 -0.038569 1 0 0 0 0 0 1 235175
-0.003071 0.001032 0.121363 0.664649 -0.646924 -0.840814 -0.038600 1 0 0 0 0 0 1 236165
-0.003071 0.001033 0.121363 0.663758 -0.642996 -0.842171 -0.038631 1 0 0 0 0 0 1 237176
-0.003071 0.001033 0.121363 0.663560 -0.641260 -0.843071 -0.038662 1 0 0 0 0 0 1 238165
-0.003071 0.001033 0.121363 0.663732 -0.640665 -0.843842 -0.038694 1 0 0 0 0 0 1 239174
-0.003071 0.001033 0.121363 0.664099 -0.640635 -0.844579 -0.038726 1 0 0 0 0 0 1 240207
-0.003071 0.001033 0.121363 0.664528 -0.640853 -0.845246 -0.038756 1 0 0 0 0 0 1 241173
-0.003072 0.001033 0.121363 0.665034 -0.641229 -0.845935 -0.038787 1 0 0 0 0 0 1 242178
-0.003072 0.001033 0.121363 0.665534 -0.641688 -0.846618 -0.038819 1 0 0 0 0 0 1 243186
-0.003072 0.001033 0.121363 0.666059 -0.642161 -0.847295 -0.038850 1 0 0 0 0 0 1 244170
-0.003052 0.001028 0.121353 0.403731 -0.580176 -0.717214 -0.038881 1 0 0 0 0 0 1 245174
-0.003043 0.001026 0.121350 0.500171 -0.603539 -0.784350 -0.038912 1 0 0 0 0 0 1 246166
-0.003043 0.001043 0.121338 0.641839 -0.867386 -0.671883 -0.038944 1 0 0 0 0 0 1 247180
-0.003044 0.001052 0.121334 0.655145 -0.788484 -0.760845 -0.038974 1 0 0 0 0 0 1 248148
-0.003044 0.001056 0.121332 0.655140 -0.727943 -0.805288 -0.039007 1 0 0 0 0 0 1 249188
-0.003044 0.001058 0.121332 0.654274 -0.695665 -0.822549 -0.039037 1 0 0 0 0 0 1 250176
-0.003044 0.001059 0.121332 0.653861 -0.679557 -0.829175 -0.039069 1 0 0 0 0 0 1 251182
-0.003044 0.001060 0.121332 0.653825 -0.671693 -0.831906 -0.039099 1 0 0 0 0 0 1 252152
-0.003044 0.001060 0.121332 0.654065 -0.668039 -0.833336 -0.039131 1 0 0 0 0 0 1 253183
-0.003044 0.001060 0.121332 0.654423 -0.666475 -0.834265 -0.039163 1 0 0 0 0 0 1 254181
-0.003025 0.001056 0.121322 0.392030 -0.603452 -0.704130 -0.039194 1 0 0 0 0 0 1 255182
-0.003015 0.001053 0.121319 0.488331 -0.626312 -0.771302 -0.039225 1 0 0 0 0 0 1 256181
-0.003011 0.001052 0.121317 0.558473 -0.643132 -0.806516 -0.039256 1 0 0 0 0 0 1 257163
-0.003008 0.001052 0.121317 0.595646 -0.652247 -0.820436 -0.039288 1 0 0 0 0 0 1 258183
-0.003012 0.001070 0.121306 0.686009 -0.903795 -0.678043 -0.039319 1 0 0 0 0 0 1 259185
-0.003014 0.001079 0.121302 0.671767 -0.818476 -0.755457 -0.039350 1 0 0 0 0 0 1 260184
-0.003016 0.001083 0.121301 0.657877 -0.754683 -0.795685 -0.039381 1 0 0 0 0 0 1 261169
-0.003016 0.001085 0.121300 0.650133 -0.720817 -0.811485 -0.039412 1 0 0 0 0 0 1 262178
-0.003016 0.001086 0.121300 0.646272 -0.703900 -0.817575 -0.039444 1 0 0 0 0 0 1 263181
-0.002997 0.001082 0.121291 0.381730 -0.633151 -0.689122 -0.039475 1 0 0 0 0 0 1 264180
-0.002988 0.001080 0.121287 0.476811 -0.652171 -0.756969 -0.039506 1 0 0 0 0 0 1 265183
-0.002983 0.001079 0.121286 0.546327 -0.667072 -0.792421 -0.039538 1 0 0 0 0 0 1 266182
-0.002981 0.001079 0.121286 0.583180 -0.675197 -0.806379 -0.039569 1 0 0 0 0 0 1 267180
-0.002980 0.001079 0.121285 0.601913 -0.679542 -0.811801 -0.039600 1 0 0 0 0 0 1 268180
-0.002979 0.001079 0.121285 0.611487 -0.681974 -0.814121 -0.039631 1 0 0 0 0 0 1 269181
-0.002984 0.001097 0.121275 0.687974 -0.930163 -0.667440 -0.039663 1 0 0 0 0 0 1 270180
-0.002967 0.001101 0.121261 0.404069 -0.780778 -0.612228 -0.039694 1 0 0 0 0 0 1 271170
-0.002959 0.001103 0.121256 0.482381 -0.739095 -0.718548 -0.039725 1 0 0 0 0 0 1 272181
-0.002955 0.001105 0.121255 0.542458 -0.721391 -0.768721 -0.039756 1 0 0 0 0 0 1 273180
-0.002953 0.001105 0.121254 0.574349 -0.712982 -0.787955 -0.039788 1 0 0 0 0 0 1 274181
-0.002952 0.001105 0.121254 0.590523 -0.709017 -0.795224 -0.039819 1 0 0 0 0 0 1 275181
-0.002952 0.001106 0.121254 0.598804 -0.707284 -0.798188 -0.039850 1 0 0 0 0 0 1 276179
-0.002952 0.001106 0.121254 0.603158 -0.706689 -0.799632 -0.039881 1 0 0 0 0 0 1 277175
-0.002951 0.001106 0.121254 0.605560 -0.706673 -0.800553 -0.039913 1 0 0 0 0 0 1 278179
-0.002951 0.001106 0.121254 0.606988 -0.706933 -0.801277 -0.039944 1 0 0 0 0 0 1 279179
-0.002951 0.001106 0.121254 0.607956 -0.707344 -0.801938 -0.039975 1 0 0 0 0 0 1 280180
-0.002951 0.001106 0.121254 0.608698 -0.707873 -0.802628 -0.040009 1 0 0 0 0 0 1 281265
-0.002951 0.001106 0.121254 0.609292 -0.708375 -0.803256 -0.040040 1 0 0 0 0 0 1 282251
-0.002951 0.001106 0.121254 0.609837 -0.708907 -0.803882 -0.040071 1 0 0 0 0 0 1 283251
-0.002951 0.001106 0.121254 0.610339 -0.709454 -0.804510 -0.040102 1 0 0 0 0 0 1 284254
-0.002951 0.001106 0.121254 0.610829 -0.710009 -0.805142 -0.040134 1 0 0 0 0 0 1 285253
-0.002951 0.001106 0.121254 0.611317 -0.710557 -0.805768 -0.040165 1 0 0 0 0 0 1 286260
-0.002951 0.001106 0.121254 0.611787 -0.711103 -0.806386 -0.040196 1 0 0 0 0 0 1 287248
-0.002951 0.001106 0.121254 0.612252 -0.711643 -0.806999 -0.040226 1 0 0 0 0 0 1 288225
-0.002951 0.001106 0.121254 0.612728 -0.712196 -0.807626 -0.040258 1 0 0 0 0 0 1 289226
-0.002951 0.001106 0.121254 0.613218 -0.712766 -0.808272 -0.040290 1 0 0 0 0 0 1 290256
-0.002932 0.001101 0.121244 0.350882 -0.650772 -0.677538 -0.040321 1 0 0 0 0 0 1 291248
-0.002922 0.001099 0.121241 0.446819 -0.674145 -0.744759 -0.040351 1 0 0 0 0 0 1 292224
-0.002918 0.001098 0.121240 0.516760 -0.691215 -0.779977 -0.040383 1 0 0 0 0 0 1 293227
-0.002915 0.001097 0.121239 0.553800 -0.700459 -0.793846 -0.040414 1 0 0 0 0 0 1 294223
-0.002919 0.001115 0.121228 0.644195 -0.952163 -0.651144 -0.040445 1 0 0 0 0 0 1 295223
-0.002922 0.001124 0.121224 0.629890 -0.867185 -0.728537 -0.040477 1 0 0 0 0 0 1 296253
-0.002923 0.001128 0.121223 0.615992 -0.803574 -0.768730 -0.040508 1 0 0 0 0 0 1 297249
-0.002923 0.001131 0.121223 0.608194 -0.769797 -0.784466 -0.040539 1 0 0 0 0 0 1 298231
-0.002924 0.001132 0.121222 0.604321 -0.752939 -0.790506 -0.040571 1 0 0 0 0 0 1 299247
-0.002924 0.001132 0.121222 0.602542 -0.744753 -0.793035 -0.040602 1 0 0 0 0 0 1 300246
-0.002924 0.001133 0.121222 0.601835 -0.740919 -0.794287 -0.040632 1 0 0 0 0 0 1 301209
-0.002924 0.001133 0.121222 0.601706 -0.739259 -0.795110 -0.040662 1 0 0 0 0 0 1 302173
-0.002924 0.001133 0.121222 0.601868 -0.738724 -0.795811 -0.040693 1 0 0 0 0 0 1 303163
-0.002924 0.001133 0.121222 0.602189 -0.738744 -0.796441 -0.040725 1 0 0 0 0 0 1 304173
-0.002924 0.001133 0.121222 0.602566 -0.739038 -0.797067 -0.040756 1 0 0 0 0 0 1 305164
-0.002924 0.001133 0.121222 0.602998 -0.739467 -0.797687 -0.040787 1 0 0 0 0 0 1 306171
-0.002924 0.001133 0.121222 0.603461 -0.739962 -0.798295 -0.040819 1 0 0 0 0 0 1 307174
-0.002924 0.001133 0.121222 0.603888 -0.740488 -0.798900 -0.040850 1 0 0 0 0 0 1 308163
-0.002924 0.001133 0.121222 0.604349 -0.741047 -0.799525 -0.040881 1 0 0 0 0 0 1 309174
-0.002924 0.001133 0.121222 0.604814 -0.741598 -0.800124 -0.040912 1 0 0 0 0 0 1 310164
-0.002924 0.001133 0.121222 0.605281 -0.742169 -0.800740 -0.040944 1 0 0 0 0 0 1 311173
-0.002924 0.001133 0.121222 0.605747 -0.742740 -0.801355 -0.040975 1 0 0 0 0 0 1 312180
-0.002924 0.001133 0.121222 0.606206 -0.743295 -0.801973 -0.041006 1 0 0 0 0 0 1 313180
-0.002924 0.001133 0.121222 0.606667 -0.743867 -0.802573 -0.041037 1 0 0 0 0 0 1 314171
-0.002924 0.001133 0.121222 0.607118 -0.744426 -0.803191 -0.041069 1 0 0 0 0 0 1 315182
-0.002924 0.001133 0.121222 0.607593 -0.745004 -0.803800 -0.041100 1 0 0 0 0 0 1 316180
-0.002924 0.001133 0.121222 0.608050 -0.745556 -0.804413 -0.041131 1 0 0 0 0 0 1 317172
-0.002924 0.001133 0.121222 0.608498 -0.746125 -0.805006 -0.041162 1 0 0 0 0 0 1 318162
-0.002924 0.001133 0.121222 0.608973 -0.746689 -0.805635 -0.041194 1 0 0 0 0 0 1 319173
-0.002924 0.001133 0.121222 0.609438 -0.747265 -0.806240 -0.041225 1 0 0 0 0 0 1 320171
-0.002924 0.001133 0.121222 0.609899 -0.747824 -0.806860 -0.041256 1 0 0 0 0 0 1 321175
-0.002924 0.001133 0.121222 0.610350 -0.748395 -0.807456 -0.041287 1 0 0 0 0 0 1 322170
-0.002924 0.001133 0.121222 0.610819 -0.748953 -0.808077 -0.041318 1 0 0 0 0 0 1 323168
-0.002924 0.001133 0.121222 0.611285 -0.749530 -0.808683 -0.041350 1 0 0 0 0 0 1 324168
-0.002924 0.001133 0.121222 0.611732 -0.750083 -0.809295 -0.041381 1 0 0 0 0 0 1 325169
-0.002924 0.001133 0.121222 0.612204 -0.750650 -0.809911 -0.041412 1 0 0 0 0 0 1 326167
-0.002924 0.001133 0.121222 0.612670 -0.751228 -0.810516 -0.041443 1 0 0 0 0 0 1 327167
-0.002924 0.001133 0.121222 0.613120 -0.751793 -0.811120 -0.041475 1 0 0 0 0 0 1 328167
-0.002924 0.001133 0.121222 0.613631 -0.752402 -0.811798 -0.041509 1 0 0 0 0 0 1 329257
-0.002924 0.001133 0.121222 0.614100 -0.752981 -0.812407 -0.041540 1 0 0 0 0 0 1 330262
-0.002924 0.001133 0.121222 0.614544 -0.753518 -0.813004 -0.041570 1 0 0 0 0 0 1 331228
-0.002924 0.001133 0.121222 0.614996 -0.754092 -0.813602 -0.041602 1 0 0 0 0 0 1 332228
-0.002924 0.001133 0.121222 0.615486 -0.754675 -0.814251 -0.041634 1 0 0 0 0 0 1 333271
-0.002924 0.001133 0.121222 0.615937 -0.755227 -0.814849 -0.041665 1 0 0 0 0 0 1 334246
-0.002924 0.001133 0.121222 0.616395 -0.755807 -0.815453 -0.041696 1 0 0 0 0 0 1 335255
-0.002924 0.001133 0.121222 0.616849 -0.756347 -0.816055 -0.041726 1 0 0 0 0 0 1 336222
-0.002924 0.001133 0.121222 0.617318 -0.756927 -0.816664 -0.041758 1 0 0 0 0 0 1 337227
-0.002924 0.001133 0.121222 0.617762 -0.757476 -0.817271 -0.041789 1 0 0 0 0 0 1 338221
-0.002924 0.001133 0.121222 0.618238 -0.758056 -0.817882 -0.041820 1 0 0 0 0 0 1 339222
-0.002924 0.001133 0.121222 0.618698 -0.758612 -0.818500 -0.041851 1 0 0 0 0 0 1 340221
-0.002905 0.001128 0.121213 0.355997 -0.696537 -0.687432 -0.041883 1 0 0 0 0 0 1 341223
-0.002895 0.001126 0.121209 0.451632 -0.719896 -0.754619 -0.041915 1 0 0 0 0 0 1 342247
-0.002890 0.001125 0.121208 0.521413 -0.736972 -0.789819 -0.041946 1 0 0 0 0 0 1 343249
-0.002888 0.001124 0.121208 0.558389 -0.746201 -0.803681 -0.041978 1 0 0 0 0 0 1 344268
-0.002887 0.001124 0.121208 0.577156 -0.751090 -0.809032 -0.042009 1 0 0 0 0 0 1 345255
-0.002886 0.001124 0.121208 0.586730 -0.753787 -0.811285 -0.042039 1 0 0 0 0 0 1 346222
-0.002891 0.001142 0.121197 0.663389 -1.002581 -0.664067 -0.042070 1 0 0 0 0 0 1 347223
-0.002894 0.001151 0.121193 0.642248 -0.916269 -0.739876 -0.042101 1 0 0 0 0 0 1 348220
-0.002895 0.001156 0.121192 0.624945 -0.852017 -0.779534 -0.042133 1 0 0 0 0 0 1 349223
-0.002896 0.001158 0.121191 0.615476 -0.817948 -0.795078 -0.042165 1 0 0 0 0 0 1 350242
-0.002896 0.001159 0.121191 0.610739 -0.800920 -0.801027 -0.042195 1 0 0 0 0 0 1 351221
-0.002896 0.001160 0.121191 0.608523 -0.792665 -0.803506 -0.042226 1 0 0 0 0 0 1 352219
-0.002897 0.001160 0.121191 0.607607 -0.788801 -0.804762 -0.042257 1 0 0 0 0 0 1 353217
-0.002877 0.001155 0.121181 0.344227 -0.724518 -0.673797 -0.042290 1 0 0 0 0 0 1 354257
-0.002868 0.001153 0.121178 0.439390 -0.746774 -0.741069 -0.042321 1 0 0 0 0 0 1 355253
-0.002863 0.001152 0.121177 0.508909 -0.763294 -0.776280 -0.042352 1 0 0 0 0 0 1 356249
-0.002861 0.001152 0.121176 0.545742 -0.772239 -0.790129 -0.042383 1 0 0 0 0 0 1 357245
-0.002860 0.001151 0.121176 0.564445 -0.777004 -0.795478 -0.042415 1 0 0 0 0 0 1 358253
-0.002859 0.001151 0.121176 0.573979 -0.779647 -0.797716 -0.042445 1 0 0 0 0 0 1 359224
-0.002859 0.001151 0.121176 0.578933 -0.781266 -0.798896 -0.042476 1 0 0 0 0 0 1 360222
-0.002859 0.001151 0.121176 0.581648 -0.782376 -0.799708 -0.042509 1 0 0 0 0 0 1 361257
-0.002859 0.001151 0.121176 0.583198 -0.783187 -0.800367 -0.042540 1 0 0 0 0 0 1 362245
-0.002859 0.001151 0.121176 0.584182 -0.783880 -0.800961 -0.042570 1 0 0 0 0 0 1 363221
-0.002859 0.001151 0.121176 0.584889 -0.784521 -0.801555 -0.042601 1 0 0 0 0 0 1 364222
-0.002859 0.001151 0.121176 0.585456 -0.785130 -0.802146 -0.042633 1 0 0 0 0 0 1 365223
-0.002859 0.001151 0.121176 0.585956 -0.785731 -0.802735 -0.042664 1 0 0 0 0 0 1 366219
-0.002839 0.001146 0.121166 0.323267 -0.723637 -0.671322 -0.042696 1 0 0 0 0 0 1 367237
-0.002830 0.001144 0.121163 0.418651 -0.746972 -0.738553 -0.042727 1 0 0 0 0 0 1 368245
-0.002825 0.001143 0.121162 0.488283 -0.764039 -0.773764 -0.042758 1 0 0 0 0 0 1 369247
-0.002823 0.001143 0.121161 0.525144 -0.773249 -0.787609 -0.042790 1 0 0 0 0 0 1 370244
-0.002822 0.001142 0.121161 0.543858 -0.778141 -0.792935 -0.042820 1 0 0 0 0 0 1 371229
-0.002821 0.001142 0.121161 0.553394 -0.780868 -0.795194 -0.042852 1 0 0 0 0 0 1 372244
-0.002821 0.001142 0.121161 0.558342 -0.782494 -0.796347 -0.042882 1 0 0 0 0 0 1 373208
-0.002821 0.001142 0.121161 0.561012 -0.783571 -0.797104 -0.042912 1 0 0 0 0 0 1 374171
-0.002820 0.001142 0.121161 0.562540 -0.784400 -0.797756 -0.042943 1 0 0 0 0 0 1 375161
-0.002820 0.001142 0.121161 0.563518 -0.785109 -0.798363 -0.042975 1 0 0 0 0 0 1 376170
-0.002820 0.001142 0.121161 0.564213 -0.785743 -0.798950 -0.043006 1 0 0 0 0 0 1 377161
-0.002826 0.001160 0.121150 0.636547 -1.033670 -0.650942 -0.043037 1 0 0 0 0 0 1 378170
-0.002828 0.001169 0.121146 0.613169 -0.947039 -0.726499 -0.043068 1 0 0 0 0 0 1 379161
-0.002811 0.001169 0.121135 0.331602 -0.819957 -0.633856 -0.043100 1 0 0 0 0 0 1 380170
-0.002802 0.001169 0.121132 0.416357 -0.808539 -0.716026 -0.043131 1 0 0 0 0 0 1 381161
-0.002797 0.001169 0.121130 0.480452 -0.807964 -0.756586 -0.043162 1 0 0 0 0 0 1 382171
-0.002795 0.001169 0.121130 0.514481 -0.808330 -0.772291 -0.043194 1 0 0 0 0 0 1 383171
-0.002794 0.001169 0.121130 0.531774 -0.808808 -0.778272 -0.043225 1 0 0 0 0 0 1 384177
-0.002794 0.001169 0.121130 0.540565 -0.809305 -0.780734 -0.043256 1 0 0 0 0 0 1 385178
-0.002793 0.001169 0.121130 0.545143 -0.809851 -0.781973 -0.043287 1 0 0 0 0 0 1 386170
-0.002793 0.001169 0.121130 0.547625 -0.810399 -0.782766 -0.043318 1 0 0 0 0 0 1 387163
-0.002793 0.001169 0.121130 0.549063 -0.810985 -0.783417 -0.043350 1 0 0 0 0 0 1 388173
-0.002793 0.001169 0.121130 0.549966 -0.811562 -0.784000 -0.043381 1 0 0 0 0 0 1 389163
-0.002793 0.001169 0.121130 0.550628 -0.812140 -0.784581 -0.043412 1 0 0 0 0 0 1 390168
-0.002793 0.001169 0.121130 0.551154 -0.812721 -0.785154 -0.043444 1 0 0 0 0 0 1 391175
-0.002793 0.001169 0.121130 0.551616 -0.813310 -0.785719 -0.043475 1 0 0 0 0 0 1 392179
-0.002793 0.001169 0.121130 0.552052 -0.813895 -0.786293 -0.043506 1 0 0 0 0 0 1 393185
-0.002793 0.001169 0.121130 0.552471 -0.814480 -0.786846 -0.043537 1 0 0 0 0 0 1 394177
-0.002793 0.001169 0.121130 0.552858 -0.815061 -0.787422 -0.043569 1 0 0 0 0 0 1 395174
-0.002774 0.001165 0.121120 0.290077 -0.752936 -0.655599 -0.043600 1 0 0 0 0 0 1 396174
-0.002764 0.001162 0.121117 0.385149 -0.776242 -0.722887 -0.043631 1 0 0 0 0 0 1 397176
-0.002760 0.001161 0.121115 0.454602 -0.793269 -0.758115 -0.043662 1 0 0 0 0 0 1 398175
-0.002757 0.001161 0.121115 0.491379 -0.802486 -0.771942 -0.043694 1 0 0 0 0 0 1 399174
-0.002756 0.001160 0.121115 0.510038 -0.807392 -0.777267 -0.043725 1 0 0 0 0 0 1 400177
-0.002756 0.001160 0.121115 0.519531 -0.810116 -0.779485 -0.043756 1 0 0 0 0 0 1 401172
-0.002755 0.001160 0.121115 0.524430 -0.811757 -0.780636 -0.043788 1 0 0 0 0 0 1 402179
-0.002755 0.001160 0.121115 0.527081 -0.812874 -0.781407 -0.043819 1 0 0 0 0 0 1 403181
-0.002755 0.001160 0.121115 0.528577 -0.813703 -0.782013 -0.043849 1 0 0 0 0 0 1 404149
-0.002755 0.001160 0.121115 0.529528 -0.814429 -0.782602 -0.043881 1 0 0 0 0 0 1 405171
-0.002755 0.001160 0.121115 0.530160 -0.815057 -0.783164 -0.043912 1 0 0 0 0 0 1 406146
-0.002755 0.001160 0.121115 0.530709 -0.815693 -0.783735 -0.043944 1 0 0 0 0 0 1 407176
-0.002755 0.001160 0.121115 0.531145 -0.816286 -0.784296 -0.043975 1 0 0 0 0 0 1 408175
-0.002755 0.001160 0.121115 0.531559 -0.816851 -0.784830 -0.044005 1 0 0 0 0 0 1 409147
-0.002755 0.001160 0.121115 0.531963 -0.817449 -0.785408 -0.044037 1 0 0 0 0 0 1 410175
-0.002755 0.001160 0.121115 0.532354 -0.818032 -0.785972 -0.044069 1 0 0 0 0 0 1 411174
-0.002755 0.001160 0.121115 0.532712 -0.818603 -0.786501 -0.044099 1 0 0 0 0 0 1 412145
-0.002755 0.001160 0.121115 0.533110 -0.819194 -0.787087 -0.044131 1 0 0 0 0 0 1 413177
-0.002755 0.001160 0.121115 0.533490 -0.819783 -0.787637 -0.044162 1 0 0 0 0 0 1 414174
-0.002755 0.001160 0.121115 0.533867 -0.820363 -0.788193 -0.044194 1 0 0 0 0 0 1 415171
-0.002755 0.001160 0.121115 0.534243 -0.820934 -0.788759 -0.044225 1 0 0 0 0 0 1 416175
-0.002755 0.001160 0.121115 0.534608 -0.821517 -0.789300 -0.044256 1 0 0 0 0 0 1 417167
-0.002755 0.001160 0.121115 0.534998 -0.822102 -0.789863 -0.044287 1 0 0 0 0 0 1 418170
-0.002755 0.001160 0.121115 0.535376 -0.822675 -0.790432 -0.044319 1 0 0 0 0 0 1 419177
-0.002755 0.001160 0.121115 0.535756 -0.823264 -0.790982 -0.044350 1 0 0 0 0 0 1 420174
-0.002755 0.001160 0.121115 0.536135 -0.823847 -0.791540 -0.044381 1 0 0 0 0 0 1 421177
-0.002755 0.001160 0.121115 0.536500 -0.824424 -0.792110 -0.044412 1 0 0 0 0 0 1 422175
-0.002755 0.001160 0.121115 0.536876 -0.825004 -0.792650 -0.044444 1 0 0 0 0 0 1 423176
-0.002755 0.001160 0.121115 0.537264 -0.825586 -0.793210 -0.044475 1 0 0 0 0 0 1 424174
-0.002755 0.001160 0.121115 0.537645 -0.826163 -0.793783 -0.044507 1 0 0 0 0 0 1 425189
-0.002755 0.001160 0.121115 0.538025 -0.826752 -0.794333 -0.044538 1 0 0 0 0 0 1 426187
-0.002755 0.001160 0.121115 0.538392 -0.827333 -0.794885 -0.044569 1 0 0 0 0 0 1 427190
-0.002755 0.001160 0.121115 0.538775 -0.827901 -0.795452 -0.044600 1 0 0 0 0 0 1 428185
-0.002755 0.001160 0.121115 0.539157 -0.828492 -0.796004 -0.044631 1 0 0 0 0 0 1 429186
-0.002755 0.001160 0.121115 0.539531 -0.829061 -0.796568 -0.044663 1 0 0 0 0 0 1 430185
-0.002755 0.001160 0.121115 0.539911 -0.829650 -0.797118 -0.044694 1 0 0 0 0 0 1 431183
-0.002755 0.001160 0.121115 0.540290 -0.830232 -0.797675 -0.044725 1 0 0 0 0 0 1 432184
-0.002755 0.001160 0.121115 0.540652 -0.830799 -0.798233 -0.044756 1 0 0 0 0 0 1 433185
-0.002755 0.001160 0.121115 0.541037 -0.831383 -0.798782 -0.044787 1 0 0 0 0 0 1 434170
-0.002755 0.001160 0.121115 0.541422 -0.831973 -0.799347 -0.044819 1 0 0 0 0 0 1 435184
-0.002736 0.001156 0.121105 0.278357 -0.769766 -0.667201 -0.044850 1 0 0 0 0 0 1 436183
-0.002726 0.001153 0.121102 0.373151 -0.793013 -0.734470 -0.044881 1 0 0 0 0 0 1 437178
-0.002722 0.001152 0.121100 0.442461 -0.810021 -0.769721 -0.044913 1 0 0 0 0 0 1 438182
-0.002719 0.001152 0.121100 0.479137 -0.819203 -0.783532 -0.044944 1 0 0 0 0 0 1 439174
-0.002718 0.001151 0.121100 0.497758 -0.824100 -0.788844 -0.044975 1 0 0 0 0 0 1 440182
-0.002718 0.001151 0.121100 0.507230 -0.826853 -0.791107 -0.045008 1 0 0 0 0 0 1 441245
-0.002717 0.001151 0.121100 0.512122 -0.828488 -0.792243 -0.045040 1 0 0 0 0 0 1 442243
-0.002717 0.001151 0.121100 0.514734 -0.829587 -0.792989 -0.045070 1 0 0 0 0 0 1 443226
-0.002717 0.001151 0.121100 0.516238 -0.830441 -0.793620 -0.045102 1 0 0 0 0 0 1 444242
-0.002717 0.001151 0.121100 0.517136 -0.831125 -0.794164 -0.045132 1 0 0 0 0 0 1 445204
-0.002717 0.001151 0.121100 0.517765 -0.831736 -0.794712 -0.045162 1 0 0 0 0 0 1 446168
-0.002717 0.001151 0.121100 0.518261 -0.832349 -0.795254 -0.045193 1 0 0 0 0 0 1 447159
-0.002717 0.001151 0.121100 0.518692 -0.832947 -0.795819 -0.045225 1 0 0 0 0 0 1 448167
-0.002698 0.001147 0.121090 0.255657 -0.770753 -0.663451 -0.045256 1 0 0 0 0 0 1 449160
-0.002688 0.001144 0.121087 0.350327 -0.793963 -0.730774 -0.045287 1 0 0 0 0 0 1 450154
-0.002684 0.001143 0.121086 0.419556 -0.810955 -0.766037 -0.045318 1 0 0 0 0 0 1 451167
-0.002681 0.001143 0.121085 0.456192 -0.820126 -0.779860 -0.045349 1 0 0 0 0 0 1 452157
-0.002680 0.001142 0.121085 0.474769 -0.825015 -0.785171 -0.045381 1 0 0 0 0 0 1 453168
-0.002679 0.001142 0.121085 0.484218 -0.827736 -0.787393 -0.045412 1 0 0 0 0 0 1 454177
-0.002679 0.001142 0.121085 0.489079 -0.829366 -0.788520 -0.045444 1 0 0 0 0 0 1 455180
-0.002679 0.001142 0.121085 0.491685 -0.830468 -0.789271 -0.045475 1 0 0 0 0 0 1 456173
-0.002660 0.001138 0.121075 0.229777 -0.768543 -0.656790 -0.045506 1 0 0 0 0 0 1 457175
-0.002650 0.001135 0.121072 0.324872 -0.791853 -0.724190 -0.045537 1 0 0 0 0 0 1 458169
-0.002645 0.001134 0.121071 0.394288 -0.808894 -0.759486 -0.045568 1 0 0 0 0 0 1 459168
-0.002643 0.001134 0.121070 0.431033 -0.818071 -0.773311 -0.045599 1 0 0 0 0 0 1 460159
-0.002642 0.001133 0.121070 0.449654 -0.822980 -0.778628 -0.045631 1 0 0 0 0 0 1 461172
-0.002641 0.001133 0.121070 0.459086 -0.825686 -0.780822 -0.045662 1 0 0 0 0 0 1 462157
-0.002641 0.001133 0.121070 0.463964 -0.827324 -0.781945 -0.045693 1 0 0 0 0 0 1 463169
-0.002622 0.001129 0.121060 0.203244 -0.765674 -0.649426 -0.045725 1 0 0 0 0 0 1 464165
-0.002612 0.001126 0.121057 0.298786 -0.789094 -0.716942 -0.045756 1 0 0 0 0 0 1 465166
-0.002607 0.001125 0.121056 0.368425 -0.806177 -0.752275 -0.045787 1 0 0 0 0 0 1 466164
-0.002605 0.001125 0.121055 0.405267 -0.815412 -0.766113 -0.045818 1 0 0 0 0 0 1 467163
-0.002604 0.001124 0.121055 0.423925 -0.820305 -0.771395 -0.045850 1 0 0 0 0 0 1 468163
-0.002603 0.001124 0.121055 0.433380 -0.823023 -0.773610 -0.045881 1 0 0 0 0 0 1 469164
-0.002584 0.001120 0.121045 0.175011 -0.761918 -0.641295 -0.045912 1 0 0 0 0 0 1 470163
-0.002574 0.001117 0.121042 0.271584 -0.785594 -0.709000 -0.045943 1 0 0 0 0 0 1 471166
-0.002569 0.001116 0.121041 0.341729 -0.802789 -0.744404 -0.045975 1 0 0 0 0 0 1 472168
-0.002567 0.001116 0.121040 0.378811 -0.812072 -0.758258 -0.046005 1 0 0 0 0 0 1 473151
-0.002547 0.001111 0.121030 0.134442 -0.754278 -0.629964 -0.046037 1 0 0 0 0 0 1 474149
-0.002537 0.001108 0.121027 0.237884 -0.779565 -0.699208 -0.046068 1 0 0 0 0 0 1 475162
-0.002532 0.001107 0.121026 0.311416 -0.797570 -0.735152 -0.046100 1 0 0 0 0 0 1 476164
-0.002529 0.001107 0.121025 0.350190 -0.807251 -0.749202 -0.046131 1 0 0 0 0 0 1 477163
-0.002528 0.001106 0.121025 0.369792 -0.812366 -0.754560 -0.046162 1 0 0 0 0 0 1 478163
-0.002508 0.001102 0.121015 0.116657 -0.752497 -0.623016 -0.046193 1 0 0 0 0 0 1 479162
-0.002498 0.001099 0.121012 0.215548 -0.776723 -0.691238 -0.046225 1 0 0 0 0 0 1 480163
-0.002494 0.001098 0.121011 0.286844 -0.794230 -0.726869 -0.046258 1 0 0 0 0 0 1 481245
-0.002491 0.001098 0.121010 0.324497 -0.803637 -0.740782 -0.046290 1 0 0 0 0 0 1 482248
-0.002490 0.001097 0.121010 0.343527 -0.808600 -0.746071 -0.046320 1 0 0 0 0 0 1 483218
-0.002470 0.001093 0.121000 0.090167 -0.748702 -0.614368 -0.046352 1 0 0 0 0 0 1 484248
-0.002460 0.001090 0.120997 0.188837 -0.772865 -0.682641 -0.046383 1 0 0 0 0 0 1 485246
-0.002456 0.001089 0.120996 0.259980 -0.790301 -0.718238 -0.046414 1 0 0 0 0 0 1 486235
-0.002453 0.001089 0.120995 0.297535 -0.799703 -0.732170 -0.046446 1 0 0 0 0 0 1 487251
-0.002433 0.001084 0.120986 0.053654 -0.742017 -0.603401 -0.046477 1 0 0 0 0 0 1 488249
-0.002423 0.001081 0.120982 0.156905 -0.767265 -0.672820 -0.046508 1 0 0 0 0 0 1 489245
-0.002418 0.001080 0.120981 0.230303 -0.785217 -0.708832 -0.046539 1 0 0 0 0 0 1 490220
-0.002415 0.001080 0.120980 0.269002 -0.794879 -0.722883 -0.046570 1 0 0 0 0 0 1 491217
-0.002395 0.001075 0.120971 0.025767 -0.737344 -0.594010 -0.046601 1 0 0 0 0 0 1 492216
-0.002385 0.001072 0.120967 0.129202 -0.762651 -0.663515 -0.046633 1 0 0 0 0 0 1 493243
-0.002380 0.001071 0.120966 0.202699 -0.780640 -0.699568 -0.046665 1 0 0 0 0 0 1 494244
-0.002377 0.001071 0.120965 0.241438 -0.790304 -0.713639 -0.046696 1 0 0 0 0 0 1 495248
-0.002357 0.001066 0.120955 -0.001712 -0.732796 -0.584589 -0.046727 1 0 0 0 0 0 1 496245
-0.002347 0.001063 0.120952 0.101636 -0.758083 -0.654161 -0.046758 1 0 0 0 0 0 1 497247
-0.002342 0.001062 0.120951 0.175068 -0.776057 -0.690226 -0.046790 1 0 0 0 0 0 1 498244
-0.002339 0.001062 0.120950 0.213765 -0.785712 -0.704309 -0.046821 1 0 0 0 0 0 1 499250
-0.002338 0.001061 0.120950 0.233309 -0.790807 -0.709638 -0.046852 1 0 0 0 0 0 1 500239
-0.002318 0.001057 0.120940 -0.019474 -0.731003 -0.577251 -0.046883 1 0 0 0 0 0 1 501219
-0.002309 0.001054 0.120937 0.078911 -0.755102 -0.645782 -0.046914 1 0 0 0 0 0 1 502218
-0.002304 0.001053 0.120936 0.149863 -0.772509 -0.681493 -0.046945 1 0 0 0 0 0 1 503215
-0.002301 0.001053 0.120935 0.187335 -0.781878 -0.695437 -0.046977 1 0 0 0 0 0 1 504245
-0.002281 0.001048 0.120925 -0.056285 -0.724244 -0.565996 -0.047008 1 0 0 0 0 0 1 505219
-0.002271 0.001045 0.120922 0.046536 -0.749405 -0.635670 -0.047039 1 0 0 0 0 0 1 506215
-0.002266 0.001044 0.120921 0.119713 -0.767311 -0.671796 -0.047070 1 0 0 0 0 0 1 507216
-0.002264 0.001044 0.120920 0.158243 -0.776943 -0.685864 -0.047101 1 0 0 0 0 0 1 508214
-0.002243 0.001039 0.120910 -0.084719 -0.719466 -0.556344 -0.047134 1 0 0 0 0 0 1 509253
-0.002233 0.001036 0.120907 0.018278 -0.744661 -0.626083 -0.047164 1 0 0 0 0 0 1 510237
-0.002228 0.001035 0.120906 0.091521 -0.762596 -0.662238 -0.047195 1 0 0 0 0 0 1 511225
-0.002226 0.001035 0.120905 0.130095 -0.772228 -0.676325 -0.047227 1 0 0 0 0 0 1 512238
-0.002224 0.001034 0.120905 0.149530 -0.777304 -0.681653 -0.047258 1 0 0 0 0 0 1 513243
-0.002205 0.001030 0.120895 -0.103039 -0.717545 -0.548764 -0.047289 1 0 0 0 0 0 1 514222
-0.002195 0.001027 0.120892 -0.004954 -0.741595 -0.617481 -0.047321 1 0 0 0 0 0 1 515237
-0.002190 0.001026 0.120891 0.065797 -0.758940 -0.653265 -0.047351 1 0 0 0 0 0 1 516221
-0.002188 0.001026 0.120890 0.103143 -0.768268 -0.667199 -0.047382 1 0 0 0 0 0 1 517207
-0.002187 0.001025 0.120890 0.121967 -0.773178 -0.672451 -0.047412 1 0 0 0 0 0 1 518165
-0.002167 0.001021 0.120880 -0.130835 -0.713367 -0.539399 -0.047443 1 0 0 0 0 0 1 519156
-0.002157 0.001018 0.120877 -0.033025 -0.737351 -0.608148 -0.047475 1 0 0 0 0 0 1 520165
-0.002152 0.001017 0.120875 0.037596 -0.754663 -0.643969 -0.047506 1 0 0 0 0 0 1 521165
-0.002150 0.001017 0.120875 0.074866 -0.763984 -0.657911 -0.047537 1 0 0 0 0 0 1 522156
-0.002149 0.001016 0.120875 0.093652 -0.768911 -0.663183 -0.047568 1 0 0 0 0 0 1 523166
-0.002148 0.001016 0.120875 0.103042 -0.771607 -0.665320 -0.047599 1 0 0 0 0 0 1 524156
-0.002148 0.001016 0.120875 0.107776 -0.773210 -0.666356 -0.047631 1 0 0 0 0 0 1 525166
-0.002129 0.001012 0.120865 -0.152006 -0.711767 -0.531615 -0.047662 1 0 0 0 0 0 1 526157
-0.002119 0.001009 0.120862 -0.057807 -0.734890 -0.599917 -0.047693 1 0 0 0 0 0 1 527167
-0.002114 0.001008 0.120860 0.011000 -0.751797 -0.635570 -0.047725 1 0 0 0 0 0 1 528175
-0.002112 0.001008 0.120860 0.047360 -0.760888 -0.649450 -0.047755 1 0 0 0 0 0 1 529149
-0.002111 0.001007 0.120860 0.065666 -0.765704 -0.654693 -0.047787 1 0 0 0 0 0 1 530165
-0.002110 0.001007 0.120860 0.074833 -0.768337 -0.656824 -0.047818 1 0 0 0 0 0 1 531158
-0.002110 0.001007 0.120860 0.079434 -0.769930 -0.657845 -0.047850 1 0 0 0 0 0 1 532170
-0.002110 0.001007 0.120860 0.081753 -0.770954 -0.658473 -0.047881 1 0 0 0 0 0 1 533161
-0.002110 0.001007 0.120860 0.082940 -0.771724 -0.658982 -0.047912 1 0 0 0 0 0 1 534159
-0.002123 0.000993 0.120849 0.261328 -0.581116 -0.513791 -0.047943 1 0 0 0 0 0 1 535160
-0.002129 0.000986 0.120845 0.200639 -0.649108 -0.587135 -0.047975 1 0 0 0 0 0 1 536169
-0.002113 0.000978 0.120834 -0.107482 -0.636842 -0.489866 -0.048006 1 0 0 0 0 0 1 537164
-0.002106 0.000974 0.120830 -0.039423 -0.685998 -0.572593 -0.048037 1 0 0 0 0 0 1 538163
-0.002102 0.000972 0.120829 0.016057 -0.716008 -0.613379 -0.048068 1 0 0 0 0 0 1 539145
-0.002100 0.000971 0.120829 0.045696 -0.731664 -0.629060 -0.048099 1 0 0 0 0 0 1 540161
-0.002099 0.000971 0.120828 0.060615 -0.739737 -0.634920 -0.048130 1 0 0 0 0 0 1 541144
-0.002098 0.000971 0.120828 0.068102 -0.743998 -0.637242 -0.048161 1 0 0 0 0 0 1 542145
-0.002098 0.000971 0.120828 0.071838 -0.746388 -0.638338 -0.048193 1 0 0 0 0 0 1 543161
-0.002098 0.000970 0.120828 0.073720 -0.747802 -0.638967 -0.048224 1 0 0 0 0 0 1 544143
-0.002098 0.000970 0.120828 0.074699 -0.748776 -0.639476 -0.048256 1 0 0 0 0 0 1 545170
-0.002098 0.000970 0.120828 0.075199 -0.749489 -0.639915 -0.048287 1 0 0 0 0 0 1 546165
-0.002098 0.000970 0.120828 0.075481 -0.750078 -0.640344 -0.048318 1 0 0 0 0 0 1 547162
-0.002111 0.000957 0.120818 0.253436 -0.559404 -0.494970 -0.048349 1 0 0 0 0 0 1 548158
-0.002117 0.000950 0.120814 0.192584 -0.627237 -0.568315 -0.048381 1 0 0 0 0 0 1 549164
-0.002121 0.000946 0.120813 0.146505 -0.677373 -0.606569 -0.048412 1 0 0 0 0 0 1 550159
-0.002122 0.000944 0.120812 0.121691 -0.704174 -0.621435 -0.048443 1 0 0 0 0 0 1 551159
-0.002123 0.000944 0.120812 0.109042 -0.717915 -0.627016 -0.048475 1 0 0 0 0 0 1 552162
-0.002124 0.000943 0.120812 0.102705 -0.725018 -0.629230 -0.048506 1 0 0 0 0 0 1 553161
-0.002124 0.000943 0.120812 0.099541 -0.728814 -0.630283 -0.048537 1 0 0 0 0 0 1 554159
-0.002124 0.000943 0.120812 0.097993 -0.730939 -0.630896 -0.048568 1 0 0 0 0 0 1 555159
-0.002124 0.000943 0.120812 0.097242 -0.732246 -0.631382 -0.048599 1 0 0 0 0 0 1 556160
-0.002124 0.000943 0.120812 0.096899 -0.733126 -0.631827 -0.048631 1 0 0 0 0 0 1 557161
-0.002124 0.000943 0.120812 0.096748 -0.733803 -0.632233 -0.048662 1 0 0 0 0 0 1 558160
-0.002137 0.000929 0.120801 0.274477 -0.543169 -0.486676 -0.048693 1 0 0 0 0 0 1 559158
-0.002143 0.000922 0.120798 0.213610 -0.610926 -0.560051 -0.048724 1 0 0 0 0 0 1 560157
-0.002147 0.000919 0.120796 0.167551 -0.661014 -0.598325 -0.048756 1 0 0 0 0 0 1 561165
-0.002148 0.000917 0.120796 0.142737 -0.687779 -0.613191 -0.048787 1 0 0 0 0 0 1 562159
-0.002149 0.000916 0.120796 0.130093 -0.701512 -0.618764 -0.048818 1 0 0 0 0 0 1 563160
-0.002150 0.000916 0.120796 0.123764 -0.708606 -0.620979 -0.048849 1 0 0 0 0 0 1 564157
-0.002163 0.000901 0.120785 0.298315 -0.521232 -0.475890 -0.048881 1 0 0 0 0 0 1 565162
-0.002169 0.000894 0.120781 0.235957 -0.590502 -0.549527 -0.048912 1 0 0 0 0 0 1 566158
-0.002173 0.000891 0.120780 0.189162 -0.641339 -0.587903 -0.048943 1 0 0 0 0 0 1 567158
-0.002174 0.000889 0.120780 0.163979 -0.668493 -0.602793 -0.048974 1 0 0 0 0 0 1 568159
-0.002175 0.000888 0.120780 0.151179 -0.682436 -0.608411 -0.049008 1 0 0 0 0 0 1 569248
-0.002189 0.000874 0.120769 0.322398 -0.498525 -0.464325 -0.049040 1 0 0 0 0 0 1 570242
-0.002195 0.000867 0.120765 0.258458 -0.569436 -0.538442 -0.049071 1 0 0 0 0 0 1 571244
-0.002199 0.000863 0.120764 0.210875 -0.621066 -0.576980 -0.049102 1 0 0 0 0 0 1 572238
-0.002200 0.000862 0.120763 0.185308 -0.648610 -0.591935 -0.049133 1 0 0 0 0 0 1 573249
-0.002201 0.000861 0.120763 0.172308 -0.662695 -0.597501 -0.049164 1 0 0 0 0 0 1 574216
-0.002215 0.000846 0.120753 0.343364 -0.478954 -0.453280 -0.049195 1 0 0 0 0 0 1 575216
-0.002221 0.000839 0.120749 0.279464 -0.549822 -0.527447 -0.049226 1 0 0 0 0 0 1 576213
-0.002225 0.000836 0.120748 0.231899 -0.601453 -0.566013 -0.049258 1 0 0 0 0 0 1 577244
-0.002226 0.000834 0.120747 0.206342 -0.628982 -0.580966 -0.049290 1 0 0 0 0 0 1 578245
-0.002227 0.000833 0.120747 0.193353 -0.643058 -0.586541 -0.049320 1 0 0 0 0 0 1 579216
-0.002228 0.000833 0.120747 0.186866 -0.650318 -0.588737 -0.049351 1 0 0 0 0 0 1 580215
-0.002241 0.000819 0.120736 0.361156 -0.463185 -0.443163 -0.049382 1 0 0 0 0 0 1 581215
-0.002247 0.000812 0.120733 0.298979 -0.532267 -0.516949 -0.049413 1 0 0 0 0 0 1 582206
-0.002251 0.000808 0.120731 0.252316 -0.582992 -0.555393 -0.049445 1 0 0 0 0 0 1 583222
-0.002253 0.000806 0.120731 0.227202 -0.610060 -0.570290 -0.049476 1 0 0 0 0 0 1 584220
-0.002253 0.000805 0.120731 0.214437 -0.623912 -0.575862 -0.049508 1 0 0 0 0 0 1 585238
-0.002267 0.000791 0.120720 0.385499 -0.440157 -0.431295 -0.049539 1 0 0 0 0 0 1 586221
-0.002273 0.000784 0.120716 0.321810 -0.510819 -0.505562 -0.049571 1 0 0 0 0 0 1 587238
-0.002277 0.000781 0.120715 0.274371 -0.562310 -0.544170 -0.049602 1 0 0 0 0 0 1 588247
-0.002279 0.000779 0.120714 0.248887 -0.589741 -0.559095 -0.049632 1 0 0 0 0 0 1 589206
-0.002279 0.000778 0.120714 0.235922 -0.603784 -0.564658 -0.049662 1 0 0 0 0 0 1 590164
-0.002293 0.000764 0.120704 0.406841 -0.420164 -0.419946 -0.049693 1 0 0 0 0 0 1 591154
-0.002299 0.000757 0.120700 0.343177 -0.490796 -0.494255 -0.049725 1 0 0 0 0 0 1 592163
-0.002303 0.000753 0.120699 0.295756 -0.542260 -0.532882 -0.049755 1 0 0 0 0 0 1 593154
-0.002305 0.000751 0.120698 0.270293 -0.569706 -0.547837 -0.049787 1 0 0 0 0 0 1 594154
-0.002305 0.000750 0.120698 0.257360 -0.583731 -0.553402 -0.049818 1 0 0 0 0 0 1 595164
-0.002319 0.000736 0.120687 0.428199 -0.400172 -0.408538 -0.049849 1 0 0 0 0 0 1 596153
-0.002325 0.000729 0.120683 0.364627 -0.470724 -0.482897 -0.049881 1 0 0 0 0 0 1 597163
-0.002329 0.000725 0.120682 0.317247 -0.522145 -0.521536 -0.049912 1 0 0 0 0 0 1 598153
-0.002330 0.000724 0.120682 0.291810 -0.549554 -0.536491 -0.049943 1 0 0 0 0 0 1 599163
-0.002331 0.000723 0.120682 0.278904 -0.563575 -0.542058 -0.049975 1 0 0 0 0 0 1 600165
-0.002332 0.000722 0.120681 0.272461 -0.570765 -0.544247 -0.050006 1 0 0 0 0 0 1 601170
-0.002332 0.000722 0.120681 0.269301 -0.574531 -0.545214 -0.050037 1 0 0 0 0 0 1 602159
-0.002345 0.000708 0.120671 0.445048 -0.385883 -0.398557 -0.050068 1 0 0 0 0 0 1 603155
-0.002352 0.000701 0.120667 0.384038 -0.453786 -0.472404 -0.050099 1 0 0 0 0 0 1 604155
-0.002355 0.000698 0.120666 0.337982 -0.503876 -0.510880 -0.050131 1 0 0 0 0 0 1 605163
-0.002357 0.000696 0.120665 0.313191 -0.530620 -0.525758 -0.050162 1 0 0 0 0 0 1 606157
-0.002357 0.000695 0.120665 0.300594 -0.544287 -0.531301 -0.050193 1 0 0 0 0 0 1 607157
-0.002358 0.000695 0.120665 0.294332 -0.551311 -0.533454 -0.050224 1 0 0 0 0 0 1 608159
-0.002358 0.000695 0.120665 0.291275 -0.554979 -0.534434 -0.050256 1 0 0 0 0 0 1 609160
-0.002358 0.000694 0.120665 0.289826 -0.556999 -0.534982 -0.050287 1 0 0 0 0 0 1 610159
-0.002371 0.000681 0.120654 0.466382 -0.367506 -0.387996 -0.050318 1 0 0 0 0 0 1 611142
-0.002378 0.000674 0.120651 0.405892 -0.434875 -0.461842 -0.050349 1 0 0 0 0 0 1 612156
-0.002381 0.000670 0.120649 0.360091 -0.484697 -0.500313 -0.050381 1 0 0 0 0 0 1 613161
-0.002382 0.000669 0.120649 0.335440 -0.511286 -0.515191 -0.050411 1 0 0 0 0 0 1 614140
-0.002383 0.000668 0.120649 0.322933 -0.524899 -0.520725 -0.050443 1 0 0 0 0 0 1 615158
-0.002384 0.000667 0.120649 0.316702 -0.531862 -0.522872 -0.050474 1 0 0 0 0 0 1 616158
-0.002384 0.000667 0.120649 0.313673 -0.535515 -0.523834 -0.050506 1 0 0 0 0 0 1 617163
-0.002384 0.000667 0.120649 0.312246 -0.537511 -0.524386 -0.050537 1 0 0 0 0 0 1 618160
-0.002384 0.000667 0.120649 0.311636 -0.538668 -0.524791 -0.050568 1 0 0 0 0 0 1 619160
-0.002384 0.000667 0.120649 0.311417 -0.539413 -0.525141 -0.050599 1 0 0 0 0 0 1 620154
-0.002384 0.000667 0.120649 0.311397 -0.539954 -0.525467 -0.050631 1 0 0 0 0 0 1 621159
-0.002384 0.000667 0.120649 0.311492 -0.540387 -0.525799 -0.050662 1 0 0 0 0 0 1 622158
-0.002384 0.000667 0.120649 0.311636 -0.540769 -0.526118 -0.050693 1 0 0 0 0 0 1 623158
-0.002384 0.000667 0.120649 0.311809 -0.541122 -0.526455 -0.050724 1 0 0 0 0 0 1 624157
-0.002384 0.000667 0.120649 0.311984 -0.541474 -0.526775 -0.050756 1 0 0 0 0 0 1 625159
-0.002384 0.000667 0.120649 0.312170 -0.541828 -0.527098 -0.050787 1 0 0 0 0 0 1 626156
-0.002384 0.000667 0.120649 0.312346 -0.542150 -0.527423 -0.050818 1 0 0 0 0 0 1 627157
-0.002384 0.000667 0.120649 0.312540 -0.542493 -0.527741 -0.050849 1 0 0 0 0 0 1 628156
-0.002384 0.000667 0.120649 0.312745 -0.542832 -0.528072 -0.050881 1 0 0 0 0 0 1 629160
-0.002384 0.000667 0.120649 0.312922 -0.543150 -0.528396 -0.050912 1 0 0 0 0 0 1 630156
-0.002384 0.000667 0.120649 0.313129 -0.543497 -0.528721 -0.050943 1 0 0 0 0 0 1 631159
-0.002384 0.000667 0.120649 0.313310 -0.543828 -0.529038 -0.050974 1 0 0 0 0 0 1 632157
-0.002397 0.000653 0.120638 0.490747 -0.353448 -0.381746 -0.051006 1 0 0 0 0 0 1 633160
-0.002403 0.000646 0.120634 0.430782 -0.420262 -0.455571 -0.051037 1 0 0 0 0 0 1 634159
-0.002407 0.000643 0.120633 0.385266 -0.469798 -0.494033 -0.051068 1 0 0 0 0 0 1 635158
-0.002408 0.000641 0.120632 0.360759 -0.496249 -0.508913 -0.051099 1 0 0 0 0 0 1 636156
-0.002409 0.000640 0.120632 0.348320 -0.509767 -0.514433 -0.051131 1 0 0 0 0 0 1 637159
-0.002410 0.000640 0.120632 0.342152 -0.516692 -0.516574 -0.051162 1 0 0 0 0 0 1 638156
-0.002410 0.000639 0.120632 0.339139 -0.520315 -0.517535 -0.051193 1 0 0 0 0 0 1 639158
-0.002410 0.000639 0.120632 0.337743 -0.522277 -0.518067 -0.051224 1 0 0 0 0 0 1 640155
-0.002410 0.000639 0.120632 0.337147 -0.523454 -0.518493 -0.051259 1 0 0 0 0 0 1 641250
-0.002410 0.000639 0.120632 0.336958 -0.524178 -0.518834 -0.051289 1 0 0 0 0 0 1 642240
-0.002410 0.000639 0.120632 0.336945 -0.524712 -0.519157 -0.051321 1 0 0 0 0 0 1 643242
-0.002410 0.000639 0.120632 0.337059 -0.525122 -0.519474 -0.051352 1 0 0 0 0 0 1 644236
-0.002410 0.000639 0.120632 0.337212 -0.525502 -0.519794 -0.051383 1 0 0 0 0 0 1 645247
-0.002410 0.000639 0.120632 0.337393 -0.525843 -0.520106 -0.051414 1 0 0 0 0 0 1 646212
-0.002410 0.000639 0.120632 0.337584 -0.526182 -0.520434 -0.051446 1 0 0 0 0 0 1 647245
-0.002410 0.000639 0.120632 0.337789 -0.526511 -0.520741 -0.051477 1 0 0 0 0 0 1 648237
-0.002410 0.000639 0.120632 0.337981 -0.526819 -0.521059 -0.051508 1 0 0 0 0 0 1 649243
-0.002410 0.000639 0.120632 0.338173 -0.527148 -0.521366 -0.051539 1 0 0 0 0 0 1 650213
-0.002410 0.000639 0.120632 0.338399 -0.527459 -0.521695 -0.051571 1 0 0 0 0 0 1 651235
-0.002410 0.000639 0.120632 0.338593 -0.527778 -0.521992 -0.051601 1 0 0 0 0 0 1 652213
-0.002410 0.000639 0.120632 0.338801 -0.528110 -0.522320 -0.051632 1 0 0 0 0 0 1 653214
-0.002410 0.000639 0.120632 0.338990 -0.528415 -0.522636 -0.051663 1 0 0 0 0 0 1 654207
-0.002410 0.000639 0.120632 0.339211 -0.528746 -0.522948 -0.051696 1 0 0 0 0 0 1 655238
-0.002410 0.000639 0.120632 0.339420 -0.529077 -0.523275 -0.051727 1 0 0 0 0 0 1 656236
-0.002410 0.000639 0.120632 0.339619 -0.529375 -0.523587 -0.051758 1 0 0 0 0 0 1 657238
-0.002410 0.000639 0.120632 0.339830 -0.529714 -0.523908 -0.051789 1 0 0 0 0 0 1 658234
-0.002410 0.000639 0.120632 0.340029 -0.530020 -0.524207 -0.051820 1 0 0 0 0 0 1 659219
-0.002410 0.000639 0.120632 0.340237 -0.530343 -0.524546 -0.051852 1 0 0 0 0 0 1 660233
-0.002410 0.000639 0.120632 0.340435 -0.530653 -0.524835 -0.051882 1 0 0 0 0 0 1 661204
-0.002410 0.000639 0.120632 0.340633 -0.530959 -0.525156 -0.051912 1 0 0 0 0 0 1 662162
-0.002410 0.000639 0.120632 0.340835 -0.531275 -0.525451 -0.051943 1 0 0 0 0 0 1 663152
-0.002410 0.000639 0.120632 0.341034 -0.531607 -0.525774 -0.051974 1 0 0 0 0 0 1 664161
-0.002410 0.000639 0.120632 0.341253 -0.531907 -0.526094 -0.052005 1 0 0 0 0 0 1 665151
-0.002410 0.000639 0.120632 0.341444 -0.532245 -0.526408 -0.052037 1 0 0 0 0 0 1 666161
-0.002410 0.000639 0.120632 0.341666 -0.532557 -0.526720 -0.052068 1 0 0 0 0 0 1 667151
-0.002410 0.000639 0.120632 0.341850 -0.532871 -0.527043 -0.052099 1 0 0 0 0 0 1 668152
-0.002410 0.000639 0.120632 0.342078 -0.533199 -0.527356 -0.052131 1 0 0 0 0 0 1 669161
-0.002410 0.000639 0.120632 0.342263 -0.533522 -0.527669 -0.052162 1 0 0 0 0 0 1 670152
-0.002410 0.000639 0.120632 0.342473 -0.533825 -0.527987 -0.052193 1 0 0 0 0 0 1 671160
-0.002410 0.000639 0.120632 0.342686 -0.534165 -0.528310 -0.052224 1 0 0 0 0 0 1 672161
-0.002410 0.000639 0.120632 0.342890 -0.534479 -0.528617 -0.052256 1 0 0 0 0 0 1 673171
-0.002410 0.000639 0.120632 0.343092 -0.534794 -0.528948 -0.052287 1 0 0 0 0 0 1 674158
-0.002410 0.000639 0.120632 0.343298 -0.535115 -0.529247 -0.052318 1 0 0 0 0 0 1 675163
-0.002410 0.000639 0.120632 0.343502 -0.535431 -0.529579 -0.052349 1 0 0 0 0 0 1 676154
-0.002410 0.000639 0.120632 0.343708 -0.535753 -0.529879 -0.052381 1 0 0 0 0 0 1 677161
-0.002410 0.000639 0.120632 0.343917 -0.536086 -0.530208 -0.052412 1 0 0 0 0 0 1 678165
-0.002410 0.000639 0.120632 0.344115 -0.536382 -0.530518 -0.052443 1 0 0 0 0 0 1 679162
-0.002410 0.000639 0.120632 0.344313 -0.536717 -0.530831 -0.052474 1 0 0 0 0 0 1 680153
-0.002410 0.000639 0.120632 0.344538 -0.537034 -0.531147 -0.052506 1 0 0 0 0 0 1 681157
-0.002410 0.000639 0.120632 0.344723 -0.537349 -0.531472 -0.052537 1 0 0 0 0 0 1 682162
-0.002410 0.000639 0.120632 0.344948 -0.537672 -0.531780 -0.052568 1 0 0 0 0 0 1 683155
-0.002410 0.000639 0.120632 0.345135 -0.537998 -0.532096 -0.052599 1 0 0 0 0 0 1 684155
-0.002410 0.000639 0.120632 0.345347 -0.538310 -0.532425 -0.052631 1 0 0 0 0 0 1 685157
-0.002410 0.000639 0.120632 0.345552 -0.538628 -0.532723 -0.052662 1 0 0 0 0 0 1 686155
-0.002423 0.000625 0.120622 0.523227 -0.347968 -0.385006 -0.052693 1 0 0 0 0 0 1 687155
-0.002429 0.000619 0.120618 0.463532 -0.414529 -0.458786 -0.052724 1 0 0 0 0 0 1 688156
-0.002433 0.000615 0.120617 0.418130 -0.463939 -0.497241 -0.052756 1 0 0 0 0 0 1 689159
-0.002434 0.000613 0.120616 0.393691 -0.490318 -0.512119 -0.052787 1 0 0 0 0 0 1 690159
-0.002435 0.000613 0.120616 0.381305 -0.503796 -0.517622 -0.052818 1 0 0 0 0 0 1 691159
-0.002436 0.000612 0.120616 0.375141 -0.510687 -0.519764 -0.052849 1 0 0 0 0 0 1 692155
-0.002436 0.000612 0.120616 0.372156 -0.514292 -0.520705 -0.052881 1 0 0 0 0 0 1 693157
-0.002436 0.000612 0.120616 0.370770 -0.516246 -0.521236 -0.052912 1 0 0 0 0 0 1 694155
-0.002436 0.000612 0.120616 0.370176 -0.517369 -0.521619 -0.052943 1 0 0 0 0 0 1 695154
-0.002436 0.000612 0.120616 0.370001 -0.518076 -0.521949 -0.052974 1 0 0 0 0 0 1 696139
-0.002436 0.000612 0.120616 0.370001 -0.518595 -0.522263 -0.053005 1 0 0 0 0 0 1 697139
-0.002436 0.000612 0.120616 0.370125 -0.519005 -0.522585 -0.053037 1 0 0 0 0 0 1 698154
-0.002436 0.000612 0.120616 0.370287 -0.519370 -0.522895 -0.053068 1 0 0 0 0 0 1 699155
-0.002436 0.000612 0.120616 0.370497 -0.519700 -0.523203 -0.053099 1 0 0 0 0 0 1 700155
-0.002436 0.000612 0.120616 0.370696 -0.520014 -0.523513 -0.053131 1 0 0 0 0 0 1 701159
-0.002436 0.000612 0.120616 0.370912 -0.520319 -0.523820 -0.053162 1 0 0 0 0 0 1 702154
-0.002436 0.000612 0.120616 0.371113 -0.520642 -0.524122 -0.053193 1 0 0 0 0 0 1 703156
-0.002436 0.000612 0.120616 0.371338 -0.520947 -0.524430 -0.053224 1 0 0 0 0 0 1 704138
-0.002436 0.000612 0.120616 0.371546 -0.521246 -0.524746 -0.053256 1 0 0 0 0 0 1 705160
-0.002436 0.000612 0.120616 0.371761 -0.521555 -0.525040 -0.053286 1 0 0 0 0 0 1 706138
-0.002436 0.000612 0.120616 0.371992 -0.521858 -0.525366 -0.053318 1 0 0 0 0 0 1 707155
-0.002436 0.000612 0.120616 0.372202 -0.522172 -0.525662 -0.053349 1 0 0 0 0 0 1 708155
-0.002436 0.000612 0.120616 0.372432 -0.522482 -0.525975 -0.053381 1 0 0 0 0 0 1 709157
-0.002436 0.000612 0.120616 0.372635 -0.522773 -0.526284 -0.053412 1 0 0 0 0 0 1 710154
-0.002436 0.000612 0.120616 0.372855 -0.523090 -0.526585 -0.053443 1 0 0 0 0 0 1 711155
-0.002436 0.000612 0.120616 0.373085 -0.523399 -0.526898 -0.053474 1 0 0 0 0 0 1 712154
-0.002436 0.000612 0.120616 0.373308 -0.523719 -0.527235 -0.053508 1 0 0 0 0 0 1 713245
-0.002449 0.000598 0.120605 0.551101 -0.332965 -0.379218 -0.053539 1 0 0 0 0 0 1 714238
-0.002455 0.000591 0.120601 0.491523 -0.399353 -0.453009 -0.053570 1 0 0 0 0 0 1 715218
-0.002459 0.000588 0.120600 0.446205 -0.448678 -0.491479 -0.053602 1 0 0 0 0 0 1 716235
-0.002460 0.000586 0.120600 0.421810 -0.475031 -0.506345 -0.053633 1 0 0 0 0 0 1 717244
-0.002461 0.000585 0.120599 0.409447 -0.488466 -0.511849 -0.053664 1 0 0 0 0 0 1 718235
-0.002462 0.000585 0.120599 0.403332 -0.495353 -0.513974 -0.053696 1 0 0 0 0 0 1 719236
-0.002462 0.000584 0.120599 0.400347 -0.498920 -0.514901 -0.053726 1 0 0 0 0 0 1 720213
-0.002462 0.000584 0.120599 0.398970 -0.500864 -0.515448 -0.053758 1 0 0 0 0 0 1 721245
-0.002462 0.000584 0.120599 0.398390 -0.501980 -0.515815 -0.053789 1 0 0 0 0 0 1 722234
-0.002462 0.000584 0.120599 0.398226 -0.502672 -0.516134 -0.053820 1 0 0 0 0 0 1 723210
-0.002462 0.000584 0.120599 0.398264 -0.503178 -0.516447 -0.053852 1 0 0 0 0 0 1 724233
-0.002462 0.000584 0.120599 0.398385 -0.503561 -0.516744 -0.053882 1 0 0 0 0 0 1 725215
-0.002462 0.000584 0.120599 0.398563 -0.503917 -0.517051 -0.053914 1 0 0 0 0 0 1 726234
-0.002462 0.000584 0.120599 0.398766 -0.504239 -0.517352 -0.053946 1 0 0 0 0 0 1 727236
-0.002462 0.000584 0.120599 0.398994 -0.504532 -0.517650 -0.053977 1 0 0 0 0 0 1 728232
-0.002462 0.000584 0.120599 0.399222 -0.504845 -0.517951 -0.054008 1 0 0 0 0 0 1 729236
-0.002462 0.000584 0.120599 0.399436 -0.505124 -0.518250 -0.054039 1 0 0 0 0 0 1 730231
-0.002462 0.000584 0.120599 0.399669 -0.505433 -0.518551 -0.054070 1 0 0 0 0 0 1 731216
-0.002475 0.000570 0.120589 0.577469 -0.314637 -0.370306 -0.054102 1 0 0 0 0 0 1 732231
-0.002481 0.000564 0.120585 0.518032 -0.380900 -0.444120 -0.054132 1 0 0 0 0 0 1 733202
-0.002485 0.000560 0.120584 0.472768 -0.430133 -0.482585 -0.054161 1 0 0 0 0 0 1 734144
-0.002486 0.000558 0.120583 0.448412 -0.456434 -0.497446 -0.054193 1 0 0 0 0 0 1 735159
-0.002487 0.000558 0.120583 0.436054 -0.469846 -0.502949 -0.054224 1 0 0 0 0 0 1 736149
-0.002487 0.000557 0.120583 0.429953 -0.476704 -0.505059 -0.054256 1 0 0 0 0 0 1 737158
-0.002488 0.000557 0.120583 0.427006 -0.480282 -0.505995 -0.054287 1 0 0 0 0 0 1 738149
-0.002488 0.000557 0.120583 0.425640 -0.482207 -0.506510 -0.054318 1 0 0 0 0 0 1 739158
-0.002488 0.000557 0.120583 0.425071 -0.483299 -0.506874 -0.054349 1 0 0 0 0 0 1 740150
-0.002469 0.000552 0.120573 0.160732 -0.421406 -0.371495 -0.054381 1 0 0 0 0 0 1 741158
-0.002459 0.000550 0.120570 0.252864 -0.443612 -0.438920 -0.054412 1 0 0 0 0 0 1 742149
-0.002455 0.000549 0.120569 0.320664 -0.460020 -0.474068 -0.054443 1 0 0 0 0 0 1 743158
-0.002452 0.000548 0.120568 0.356542 -0.468841 -0.487669 -0.054475 1 0 0 0 0 0 1 744174
-0.002451 0.000548 0.120568 0.374684 -0.473399 -0.492716 -0.054506 1 0 0 0 0 0 1 745157
-0.002451 0.000548 0.120568 0.383857 -0.475825 -0.494664 -0.054538 1 0 0 0 0 0 1 746178
-0.002450 0.000548 0.120568 0.388545 -0.477167 -0.495534 -0.054568 1 0 0 0 0 0 1 747164
-0.002450 0.000548 0.120568 0.390983 -0.477976 -0.496020 -0.054599 1 0 0 0 0 0 1 748159
-0.002450 0.000548 0.120568 0.392316 -0.478515 -0.496375 -0.054631 1 0 0 0 0 0 1 749159
-0.002450 0.000548 0.120568 0.393097 -0.478929 -0.496672 -0.054662 1 0 0 0 0 0 1 750149
-0.002450 0.000548 0.120568 0.393599 -0.479256 -0.496971 -0.054692 1 0 0 0 0 0 1 751135
-0.002450 0.000548 0.120568 0.393966 -0.479577 -0.497257 -0.054724 1 0 0 0 0 0 1 752150
-0.002450 0.000548 0.120568 0.394261 -0.479862 -0.497545 -0.054756 1 0 0 0 0 0 1 753171
-0.002463 0.000534 0.120557 0.572161 -0.289024 -0.349110 -0.054787 1 0 0 0 0 0 1 754164
-0.002469 0.000527 0.120553 0.512832 -0.355139 -0.422908 -0.054818 1 0 0 0 0 0 1 755160
-0.002473 0.000524 0.120552 0.467624 -0.404296 -0.461373 -0.054849 1 0 0 0 0 0 1 756137
-0.002455 0.000517 0.120542 0.179080 -0.367989 -0.340348 -0.054881 1 0 0 0 0 0 1 757166
-0.002447 0.000514 0.120538 0.258718 -0.403060 -0.412974 -0.054911 1 0 0 0 0 0 1 758136
-0.002442 0.000513 0.120537 0.320182 -0.425898 -0.449961 -0.054943 1 0 0 0 0 0 1 759163
-0.002440 0.000512 0.120537 0.352879 -0.437915 -0.464185 -0.054974 1 0 0 0 0 0 1 760159
-0.002439 0.000512 0.120537 0.369438 -0.444085 -0.469429 -0.055006 1 0 0 0 0 0 1 761175
-0.002439 0.000511 0.120536 0.377802 -0.447295 -0.471432 -0.055036 1 0 0 0 0 0 1 762137
-0.002438 0.000511 0.120536 0.382079 -0.449031 -0.472316 -0.055068 1 0 0 0 0 0 1 763169
-0.002438 0.000511 0.120536 0.384326 -0.450011 -0.472799 -0.055100 1 0 0 0 0 0 1 764164
-0.002438 0.000511 0.120536 0.385545 -0.450630 -0.473128 -0.055130 1 0 0 0 0 0 1 765137
-0.002438 0.000511 0.120536 0.386270 -0.451067 -0.473432 -0.055161 1 0 0 0 0 0 1 766134
-0.002419 0.000507 0.120527 0.122561 -0.388873 -0.337660 -0.055193 1 0 0 0 0 0 1 767164
-0.002410 0.000505 0.120523 0.214760 -0.410823 -0.405133 -0.055225 1 0 0 0 0 0 1 768165
-0.002405 0.000503 0.120522 0.282567 -0.427086 -0.440304 -0.055256 1 0 0 0 0 0 1 769165
-0.002416 0.000489 0.120511 0.496166 -0.244691 -0.305057 -0.055287 1 0 0 0 0 0 1 770164
-0.002421 0.000482 0.120507 0.454756 -0.314943 -0.383601 -0.055318 1 0 0 0 0 0 1 771163
-0.002424 0.000478 0.120506 0.418519 -0.366162 -0.423690 -0.055349 1 0 0 0 0 0 1 772150
-0.002425 0.000477 0.120505 0.398637 -0.393438 -0.439091 -0.055380 1 0 0 0 0 0 1 773136
-0.002407 0.000471 0.120495 0.124398 -0.344800 -0.308593 -0.055412 1 0 0 0 0 0 1 774162
-0.002398 0.000469 0.120492 0.211150 -0.373484 -0.377966 -0.055442 1 0 0 0 0 0 1 775134
-0.002393 0.000467 0.120491 0.276197 -0.393116 -0.413808 -0.055475 1 0 0 0 0 0 1 776163
-0.002391 0.000467 0.120490 0.310703 -0.403520 -0.427604 -0.055505 1 0 0 0 0 0 1 777152
-0.002390 0.000466 0.120490 0.328152 -0.408865 -0.432694 -0.055537 1 0 0 0 0 0 1 778163
-0.002389 0.000466 0.120490 0.336944 -0.411669 -0.434630 -0.055568 1 0 0 0 0 0 1 779164
-0.002389 0.000466 0.120490 0.341428 -0.413166 -0.435468 -0.055600 1 0 0 0 0 0 1 780163
-0.002389 0.000466 0.120490 0.343754 -0.414048 -0.435927 -0.055631 1 0 0 0 0 0 1 781165
-0.002389 0.000466 0.120490 0.345027 -0.414588 -0.436238 -0.055662 1 0 0 0 0 0 1 782161
-0.002389 0.000466 0.120490 0.345741 -0.414990 -0.436514 -0.055693 1 0 0 0 0 0 1 783164
-0.002370 0.000461 0.120480 0.082116 -0.352784 -0.300411 -0.055724 1 0 0 0 0 0 1 784159
-0.002360 0.000459 0.120477 0.174109 -0.374639 -0.367955 -0.055756 1 0 0 0 0 0 1 785160
-0.002356 0.000458 0.120475 0.241798 -0.390849 -0.403141 -0.055787 1 0 0 0 0 0 1 786160
-0.002353 0.000457 0.120475 0.277608 -0.399554 -0.416715 -0.055818 1 0 0 0 0 0 1 787163
-0.002352 0.000457 0.120475 0.295695 -0.404042 -0.421722 -0.055849 1 0 0 0 0 0 1 788153
-0.002351 0.000457 0.120475 0.304801 -0.406404 -0.423625 -0.055881 1 0 0 0 0 0 1 789165
-0.002351 0.000457 0.120475 0.309441 -0.407705 -0.424446 -0.055912 1 0 0 0 0 0 1 790165
-0.002351 0.000457 0.120475 0.311845 -0.408464 -0.424888 -0.055943 1 0 0 0 0 0 1 791164
-0.002351 0.000457 0.120475 0.313127 -0.408955 -0.425198 -0.055974 1 0 0 0 0 0 1 792162
-0.002351 0.000457 0.120475 0.313842 -0.409310 -0.425451 -0.056006 1 0 0 0 0 0 1 793157
-0.002351 0.000457 0.120475 0.314302 -0.409618 -0.425696 -0.056037 1 0 0 0 0 0 1 794159
-0.002351 0.000457 0.120475 0.314622 -0.409872 -0.425950 -0.056068 1 0 0 0 0 0 1 795161
-0.002351 0.000457 0.120475 0.314863 -0.410111 -0.426177 -0.056099 1 0 0 0 0 0 1 796144
-0.002351 0.000457 0.120475 0.315081 -0.410352 -0.426416 -0.056131 1 0 0 0 0 0 1 797159
-0.002351 0.000457 0.120475 0.315269 -0.410582 -0.426657 -0.056162 1 0 0 0 0 0 1 798148
-0.002351 0.000457 0.120475 0.315450 -0.410824 -0.426890 -0.056193 1 0 0 0 0 0 1 799156
-0.002332 0.000452 0.120465 0.051515 -0.348519 -0.290564 -0.056224 1 0 0 0 0 0 1 800148
-0.002322 0.000450 0.120462 0.143231 -0.370297 -0.358136 -0.056256 1 0 0 0 0 0 1 801154
-0.002318 0.000449 0.120460 0.210742 -0.386475 -0.393352 -0.056287 1 0 0 0 0 0 1 802156
-0.002315 0.000449 0.120460 0.246474 -0.395150 -0.406914 -0.056318 1 0 0 0 0 0 1 803147
-0.002314 0.000448 0.120460 0.264519 -0.399642 -0.411912 -0.056349 1 0 0 0 0 0 1 804156
-0.002314 0.000448 0.120460 0.273603 -0.401985 -0.413818 -0.056380 1 0 0 0 0 0 1 805147
-0.002313 0.000448 0.120460 0.278211 -0.403279 -0.414631 -0.056412 1 0 0 0 0 0 1 806157
-0.002313 0.000448 0.120460 0.280580 -0.404028 -0.415058 -0.056443 1 0 0 0 0 0 1 807147
-0.002313 0.000448 0.120460 0.281843 -0.404516 -0.415363 -0.056474 1 0 0 0 0 0 1 808156
-0.002313 0.000448 0.120460 0.282553 -0.404873 -0.415619 -0.056506 1 0 0 0 0 0 1 809165
-0.002313 0.000448 0.120460 0.282992 -0.405165 -0.415863 -0.056537 1 0 0 0 0 0 1 810167
-0.002313 0.000448 0.120460 0.283296 -0.405424 -0.416084 -0.056568 1 0 0 0 0 0 1 811168
-0.002313 0.000448 0.120460 0.283522 -0.405664 -0.416324 -0.056600 1 0 0 0 0 0 1 812168
-0.002313 0.000448 0.120460 0.283698 -0.405903 -0.416554 -0.056631 1 0 0 0 0 0 1 813165
-0.002313 0.000448 0.120460 0.283871 -0.406117 -0.416778 -0.056661 1 0 0 0 0 0 1 814143
-0.002313 0.000448 0.120460 0.284042 -0.406344 -0.417015 -0.056693 1 0 0 0 0 0 1 815146
-0.002313 0.000448 0.120460 0.284200 -0.406570 -0.417228 -0.056724 1 0 0 0 0 0 1 816157
-0.002313 0.000448 0.120460 0.284400 -0.406863 -0.417527 -0.056763 1 0 0 0 0 0 1 817410
-0.002313 0.000448 0.120460 0.284515 -0.407021 -0.417708 -0.056787 1 0 0 0 0 0 1 818164
-0.002313 0.000448 0.120460 0.284683 -0.407247 -0.417925 -0.056818 1 0 0 0 0 0 1 819163
-0.002294 0.000443 0.120450 0.020671 -0.344946 -0.281356 -0.056850 1 0 0 0 0 0 1 820164
-0.002285 0.000441 0.120446 0.112191 -0.366668 -0.348968 -0.056881 1 0 0 0 0 0 1 821165
-0.002280 0.000440 0.120445 0.179609 -0.382822 -0.384191 -0.056912 1 0 0 0 0 0 1 822163
-0.002278 0.000440 0.120445 0.215286 -0.391486 -0.397762 -0.056943 1 0 0 0 0 0 1 823164
-0.002277 0.000439 0.120445 0.233299 -0.395957 -0.402751 -0.056975 1 0 0 0 0 0 1 824162
-0.002276 0.000439 0.120445 0.242350 -0.398304 -0.404644 -0.057006 1 0 0 0 0 0 1 825165
-0.002276 0.000439 0.120445 0.246933 -0.399591 -0.405448 -0.057037 1 0 0 0 0 0 1 826169
-0.002276 0.000439 0.120445 0.249293 -0.400339 -0.405876 -0.057068 1 0 0 0 0 0 1 827164
-0.002276 0.000439 0.120445 0.250537 -0.400822 -0.406173 -0.057100 1 0 0 0 0 0 1 828168
-0.002275 0.000439 0.120445 0.251226 -0.401172 -0.406419 -0.057131 1 0 0 0 0 0 1 829165
-0.002275 0.000439 0.120445 0.251634 -0.401455 -0.406649 -0.057162 1 0 0 0 0 0 1 830162
-0.002275 0.000439 0.120445 0.251909 -0.401718 -0.406869 -0.057193 1 0 0 0 0 0 1 831162
-0.002275 0.000439 0.120445 0.252122 -0.401946 -0.407095 -0.057225 1 0 0 0 0 0 1 832162
-0.002275 0.000439 0.120445 0.252301 -0.402175 -0.407317 -0.057256 1 0 0 0 0 0 1 833163
-0.002275 0.000439 0.120445 0.252441 -0.402394 -0.407539 -0.057287 1 0 0 0 0 0 1 834162
-0.002275 0.000439 0.120445 0.252590 -0.402617 -0.407768 -0.057318 1 0 0 0 0 0 1 835164
-0.002275 0.000439 0.120445 0.252731 -0.402846 -0.407982 -0.057349 1 0 0 0 0 0 1 836155
-0.002275 0.000439 0.120445 0.252862 -0.403051 -0.408206 -0.057380 1 0 0 0 0 0 1 837135
-0.002275 0.000439 0.120445 0.253027 -0.403281 -0.408428 -0.057412 1 0 0 0 0 0 1 838163
-0.002275 0.000439 0.120445 0.253147 -0.403506 -0.408649 -0.057443 1 0 0 0 0 0 1 839160
-0.002275 0.000439 0.120445 0.253279 -0.403716 -0.408879 -0.057475 1 0 0 0 0 0 1 840163
-0.002275 0.000439 0.120445 0.253440 -0.403940 -0.409095 -0.057506 1 0 0 0 0 0 1 841164
-0.002275 0.000439 0.120445 0.253560 -0.404166 -0.409317 -0.057537 1 0 0 0 0 0 1 842164
-0.002275 0.000439 0.120445 0.253700 -0.404370 -0.409546 -0.057567 1 0 0 0 0 0 1 843132
-0.002275 0.000439 0.120445 0.253843 -0.404596 -0.409756 -0.057600 1 0 0 0 0 0 1 844163
-0.002275 0.000439 0.120445 0.253972 -0.404824 -0.409983 -0.057631 1 0 0 0 0 0 1 845162
-0.002275 0.000439 0.120445 0.254117 -0.405035 -0.410219 -0.057662 1 0 0 0 0 0 1 846162
-0.002275 0.000439 0.120445 0.254255 -0.405254 -0.410423 -0.057693 1 0 0 0 0 0 1 847161
-0.002275 0.000439 0.120445 0.254394 -0.405473 -0.410663 -0.057724 1 0 0 0 0 0 1 848162
-0.002275 0.000439 0.120445 0.254531 -0.405693 -0.410868 -0.057756 1 0 0 0 0 0 1 849163
-0.002275 0.000439 0.120445 0.254659 -0.405918 -0.411092 -0.057787 1 0 0 0 0 0 1 850149
-0.002275 0.000439 0.120445 0.254804 -0.406129 -0.411327 -0.057818 1 0 0 0 0 0 1 851144
-0.002275 0.000439 0.120445 0.254943 -0.406350 -0.411533 -0.057849 1 0 0 0 0 0 1 852156
-0.002275 0.000439 0.120445 0.255086 -0.406582 -0.411768 -0.057881 1 0 0 0 0 0 1 853162
-0.002275 0.000439 0.120445 0.255217 -0.406780 -0.411985 -0.057912 1 0 0 0 0 0 1 854162
-0.002275 0.000439 0.120445 0.255348 -0.407017 -0.412206 -0.057943 1 0 0 0 0 0 1 855159
-0.002275 0.000439 0.120445 0.255498 -0.407242 -0.412435 -0.057974 1 0 0 0 0 0 1 856161
-0.002275 0.000439 0.120445 0.255630 -0.407439 -0.412652 -0.058006 1 0 0 0 0 0 1 857162
-0.002275 0.000439 0.120445 0.255774 -0.407678 -0.412879 -0.058037 1 0 0 0 0 0 1 858159
-0.002275 0.000439 0.120445 0.255900 -0.407897 -0.413096 -0.058068 1 0 0 0 0 0 1 859158
-0.002275 0.000439 0.120445 0.256038 -0.408090 -0.413312 -0.058099 1 0 0 0 0 0 1 860132
-0.002275 0.000439 0.120445 0.256187 -0.408337 -0.413547 -0.058131 1 0 0 0 0 0 1 861161
-0.002275 0.000439 0.120445 0.256320 -0.408545 -0.413754 -0.058162 1 0 0 0 0 0 1 862148
-0.002275 0.000439 0.120445 0.256458 -0.408762 -0.413994 -0.058193 1 0 0 0 0 0 1 863145
-0.002275 0.000439 0.120445 0.256588 -0.408993 -0.414208 -0.058224 1 0 0 0 0 0 1 864157
-0.002275 0.000439 0.120445 0.256728 -0.409191 -0.414426 -0.058255 1 0 0 0 0 0 1 865145
-0.002275 0.000439 0.120445 0.256875 -0.409433 -0.414657 -0.058287 1 0 0 0 0 0 1 866154
-0.002275 0.000439 0.120445 0.257000 -0.409650 -0.414871 -0.058318 1 0 0 0 0 0 1 867144
-0.002275 0.000439 0.120445 0.257141 -0.409849 -0.415093 -0.058349 1 0 0 0 0 0 1 868145
-0.002275 0.000439 0.120445 0.257288 -0.410092 -0.415324 -0.058380 1 0 0 0 0 0 1 869154
-0.002275 0.000439 0.120445 0.257413 -0.410309 -0.415538 -0.058411 1 0 0 0 0 0 1 870145
-0.002275 0.000439 0.120445 0.257568 -0.410513 -0.415768 -0.058443 1 0 0 0 0 0 1 871154
-0.002275 0.000439 0.120445 0.257689 -0.410746 -0.415983 -0.058474 1 0 0 0 0 0 1 872145
-0.002275 0.000439 0.120445 0.257834 -0.410960 -0.416200 -0.058506 1 0 0 0 0 0 1 873154
-0.002275 0.000439 0.120445 0.257973 -0.411178 -0.416440 -0.058537 1 0 0 0 0 0 1 874148
-0.002275 0.000439 0.120445 0.258104 -0.411409 -0.416655 -0.058568 1 0 0 0 0 0 1 875163
-0.002275 0.000439 0.120445 0.258257 -0.411611 -0.416881 -0.058599 1 0 0 0 0 0 1 876160
-0.002275 0.000439 0.120445 0.258392 -0.411867 -0.417119 -0.058634 1 0 0 0 0 0 1 877252
-0.002275 0.000439 0.120445 0.258526 -0.412084 -0.417336 -0.058664 1 0 0 0 0 0 1 878235
-0.002275 0.000439 0.120445 0.258682 -0.412290 -0.417568 -0.058696 1 0 0 0 0 0 1 879249
-0.002275 0.000439 0.120445 0.258802 -0.412521 -0.417781 -0.058727 1 0 0 0 0 0 1 880231
-0.002275 0.000439 0.120445 0.258961 -0.412739 -0.418004 -0.058758 1 0 0 0 0 0 1 881243
-0.002275 0.000439 0.120445 0.259077 -0.412953 -0.418235 -0.058790 1 0 0 0 0 0 1 882248
-0.002275 0.000439 0.120445 0.259216 -0.413183 -0.418451 -0.058821 1 0 0 0 0 0 1 883248
-0.002275 0.000439 0.120445 0.259373 -0.413397 -0.418672 -0.058852 1 0 0 0 0 0 1 884244
-0.002275 0.000439 0.120445 0.259488 -0.413608 -0.418898 -0.058883 1 0 0 0 0 0 1 885230
-0.002275 0.000439 0.120445 0.259640 -0.413843 -0.419123 -0.058914 1 0 0 0 0 0 1 886240
-0.002275 0.000439 0.120445 0.259776 -0.414054 -0.419333 -0.058946 1 0 0 0 0 0 1 887246
-0.002275 0.000439 0.120445 0.259903 -0.414270 -0.419569 -0.058977 1 0 0 0 0 0 1 888250
-0.002275 0.000439 0.120445 0.260062 -0.414494 -0.419784 -0.059008 1 0 0 0 0 0 1 889246
-0.002275 0.000439 0.120445 0.260179 -0.414709 -0.420014 -0.059040 1 0 0 0 0 0 1 890248
-0.002288 0.000425 0.120434 0.438880 -0.223109 -0.270881 -0.059071 1 0 0 0 0 0 1 891246
-0.002295 0.000418 0.120430 0.379766 -0.288571 -0.344353 -0.059102 1 0 0 0 0 0 1 892249
-0.002298 0.000415 0.120429 0.334694 -0.337356 -0.382628 -0.059132 1 0 0 0 0 0 1 893212
-0.002300 0.000413 0.120428 0.310395 -0.363424 -0.397349 -0.059163 1 0 0 0 0 0 1 894208
-0.002300 0.000412 0.120428 0.298057 -0.376713 -0.402758 -0.059195 1 0 0 0 0 0 1 895207
-0.002301 0.000412 0.120428 0.291902 -0.383447 -0.404787 -0.059226 1 0 0 0 0 0 1 896205
-0.002301 0.000412 0.120428 0.288885 -0.386935 -0.405628 -0.059257 1 0 0 0 0 0 1 897207
-0.002301 0.000412 0.120428 0.287446 -0.388771 -0.406078 -0.059289 1 0 0 0 0 0 1 898232
-0.002301 0.000412 0.120428 0.286796 -0.389797 -0.406360 -0.059320 1 0 0 0 0 0 1 899230
-0.002301 0.000412 0.120428 0.286542 -0.390416 -0.406605 -0.059352 1 0 0 0 0 0 1 900247
-0.002301 0.000412 0.120428 0.286509 -0.390834 -0.406835 -0.059384 1 0 0 0 0 0 1 901261
-0.002301 0.000412 0.120428 0.286551 -0.391130 -0.407047 -0.059414 1 0 0 0 0 0 1 902234
-0.002301 0.000412 0.120428 0.286646 -0.391396 -0.407264 -0.059446 1 0 0 0 0 0 1 903243
-0.002301 0.000412 0.120428 0.286772 -0.391616 -0.407465 -0.059476 1 0 0 0 0 0 1 904211
-0.002301 0.000412 0.120428 0.286913 -0.391830 -0.407684 -0.059507 1 0 0 0 0 0 1 905206
-0.002301 0.000412 0.120428 0.287055 -0.392045 -0.407906 -0.059538 1 0 0 0 0 0 1 906204
-0.002301 0.000412 0.120428 0.287195 -0.392259 -0.408107 -0.059570 1 0 0 0 0 0 1 907202
-0.002301 0.000412 0.120428 0.287355 -0.392458 -0.408334 -0.059601 1 0 0 0 0 0 1 908207
-0.002301 0.000412 0.120428 0.287497 -0.392672 -0.408537 -0.059632 1 0 0 0 0 0 1 909207
-0.002301 0.000412 0.120428 0.287647 -0.392878 -0.408748 -0.059663 1 0 0 0 0 0 1 910203
-0.002301 0.000412 0.120428 0.287806 -0.393075 -0.408976 -0.059695 1 0 0 0 0 0 1 911204
-0.002301 0.000412 0.120428 0.287952 -0.393293 -0.409183 -0.059727 1 0 0 0 0 0 1 912227
-0.002301 0.000412 0.120428 0.288112 -0.393499 -0.409398 -0.059757 1 0 0 0 0 0 1 913207
-0.002301 0.000412 0.120428 0.288248 -0.393690 -0.409612 -0.059788 1 0 0 0 0 0 1 914204
-0.002301 0.000412 0.120428 0.288400 -0.393905 -0.409819 -0.059820 1 0 0 0 0 0 1 915203
-0.002301 0.000412 0.120428 0.288567 -0.394121 -0.410045 -0.059852 1 0 0 0 0 0 1 916232
-0.002301 0.000412 0.120428 0.288699 -0.394307 -0.410254 -0.059882 1 0 0 0 0 0 1 917204
-0.002301 0.000412 0.120428 0.288870 -0.394533 -0.410476 -0.059914 1 0 0 0 0 0 1 918241
-0.002301 0.000412 0.120428 0.289009 -0.394736 -0.410682 -0.059945 1 0 0 0 0 0 1 919232
-0.002301 0.000412 0.120428 0.289155 -0.394931 -0.410903 -0.059977 1 0 0 0 0 0 1 920235
-0.002301 0.000412 0.120428 0.289320 -0.395149 -0.411116 -0.060008 1 0 0 0 0 0 1 921233
-0.002301 0.000412 0.120428 0.289457 -0.395342 -0.411331 -0.060039 1 0 0 0 0 0 1 922233
-0.002301 0.000412 0.120428 0.289621 -0.395559 -0.411544 -0.060070 1 0 0 0 0 0 1 923227
-0.002301 0.000412 0.120428 0.289763 -0.395766 -0.411754 -0.060102 1 0 0 0 0 0 1 924241
-0.002301 0.000412 0.120428 0.289908 -0.395958 -0.411972 -0.060133 1 0 0 0 0 0 1 925231
-0.002301 0.000412 0.120428 0.290069 -0.396172 -0.412181 -0.060163 1 0 0 0 0 0 1 926204
-0.002301 0.000412 0.120428 0.290210 -0.396376 -0.412388 -0.060195 1 0 0 0 0 0 1 927203
-0.002301 0.000412 0.120428 0.290368 -0.396573 -0.412615 -0.060226 1 0 0 0 0 0 1 928203
-0.002301 0.000412 0.120428 0.290511 -0.396787 -0.412818 -0.060257 1 0 0 0 0 0 1 929206
-0.002301 0.000412 0.120428 0.290660 -0.396992 -0.413029 -0.060288 1 0 0 0 0 0 1 930201
-0.002301 0.000412 0.120428 0.290810 -0.397197 -0.413262 -0.060319 1 0 0 0 0 0 1 931193
-0.002301 0.000412 0.120428 0.290965 -0.397410 -0.413466 -0.060352 1 0 0 0 0 0 1 932227
-0.002301 0.000412 0.120428 0.291128 -0.397619 -0.413685 -0.060383 1 0 0 0 0 0 1 933230
-0.002301 0.000412 0.120428 0.291264 -0.397810 -0.413899 -0.060414 1 0 0 0 0 0 1 934226
-0.002301 0.000412 0.120428 0.291416 -0.398026 -0.414106 -0.060445 1 0 0 0 0 0 1 935225
-0.002301 0.000412 0.120428 0.291574 -0.398220 -0.414329 -0.060476 1 0 0 0 0 0 1 936209
-0.002301 0.000412 0.120428 0.291716 -0.398434 -0.414531 -0.060507 1 0 0 0 0 0 1 937208
-0.002301 0.000412 0.120428 0.291869 -0.398631 -0.414737 -0.060537 1 0 0 0 0 0 1 938146
-0.002301 0.000412 0.120428 0.292006 -0.398823 -0.414953 -0.060568 1 0 0 0 0 0 1 939151
-0.002301 0.000412 0.120428 0.292157 -0.399037 -0.415158 -0.060599 1 0 0 0 0 0 1 940141
-0.002301 0.000412 0.120428 0.292322 -0.399249 -0.415380 -0.060630 1 0 0 0 0 0 1 941152
-0.002301 0.000412 0.120428 0.292457 -0.399439 -0.415594 -0.060661 1 0 0 0 0 0 1 942143
-0.002301 0.000412 0.120428 0.292623 -0.399659 -0.415809 -0.060693 1 0 0 0 0 0 1 943151
-0.002314 0.000398 0.120417 0.471549 -0.207768 -0.266250 -0.060724 1 0 0 0 0 0 1 944142
-0.002321 0.000391 0.120414 0.412681 -0.272986 -0.339698 -0.060755 1 0 0 0 0 0 1 945152
-0.002324 0.000388 0.120412 0.367724 -0.321662 -0.377968 -0.060786 1 0 0 0 0 0 1 946143
-0.002326 0.000386 0.120412 0.343503 -0.347655 -0.392682 -0.060818 1 0 0 0 0 0 1 947151
-0.002326 0.000385 0.120412 0.331203 -0.360892 -0.398077 -0.060849 1 0 0 0 0 0 1 948160
-0.002327 0.000385 0.120412 0.325068 -0.367614 -0.400098 -0.060880 1 0 0 0 0 0 1 949146
-0.002327 0.000384 0.120412 0.322078 -0.371075 -0.400926 -0.060912 1 0 0 0 0 0 1 950151
-0.002327 0.000384 0.120412 0.320646 -0.372898 -0.401370 -0.060943 1 0 0 0 0 0 1 951156
-0.002327 0.000384 0.120412 0.320007 -0.373908 -0.401644 -0.060974 1 0 0 0 0 0 1 952143
-0.002327 0.000384 0.120412 0.319787 -0.374506 -0.401880 -0.061006 1 0 0 0 0 0 1 953157
-0.002327 0.000384 0.120412 0.319744 -0.374901 -0.402086 -0.061037 1 0 0 0 0 0 1 954161
-0.002327 0.000384 0.120412 0.319802 -0.375198 -0.402305 -0.061068 1 0 0 0 0 0 1 955150
-0.002327 0.000384 0.120412 0.319919 -0.375442 -0.402508 -0.061099 1 0 0 0 0 0 1 956158
-0.002327 0.000384 0.120412 0.320071 -0.375670 -0.402725 -0.061131 1 0 0 0 0 0 1 957179
-0.002327 0.000384 0.120412 0.320219 -0.375857 -0.402921 -0.061162 1 0 0 0 0 0 1 958158
-0.002327 0.000384 0.120412 0.320363 -0.376063 -0.403117 -0.061193 1 0 0 0 0 0 1 959146
-0.002327 0.000384 0.120412 0.320528 -0.376259 -0.403345 -0.061224 1 0 0 0 0 0 1 960159
-0.002327 0.000384 0.120412 0.320691 -0.376452 -0.403534 -0.061256 1 0 0 0 0 0 1 961160
-0.002327 0.000384 0.120412 0.320863 -0.376635 -0.403750 -0.061287 1 0 0 0 0 0 1 962159
-0.002327 0.000384 0.120412 0.321011 -0.376843 -0.403951 -0.061318 1 0 0 0 0 0 1 963158
-0.002327 0.000384 0.120412 0.321180 -0.377028 -0.404149 -0.061349 1 0 0 0 0 0 1 964158
-0.002327 0.000384 0.120412 0.321346 -0.377220 -0.404375 -0.061381 1 0 0 0 0 0 1 965159
-0.002327 0.000384 0.120412 0.321510 -0.377413 -0.404564 -0.061412 1 0 0 0 0 0 1 966165
-0.002327 0.000384 0.120412 0.321677 -0.377616 -0.404780 -0.061443 1 0 0 0 0 0 1 967162
-0.002327 0.000384 0.120412 0.321831 -0.377783 -0.404978 -0.061474 1 0 0 0 0 0 1 968149
-0.002327 0.000384 0.120412 0.321989 -0.377993 -0.405184 -0.061505 1 0 0 0 0 0 1 969148
-0.002327 0.000384 0.120412 0.322174 -0.378183 -0.405391 -0.061537 1 0 0 0 0 0 1 970157
-0.002327 0.000384 0.120412 0.322316 -0.378369 -0.405604 -0.061568 1 0 0 0 0 0 1 971158
-0.002327 0.000384 0.120412 0.322501 -0.378566 -0.405803 -0.061599 1 0 0 0 0 0 1 972158
-0.002327 0.000384 0.120412 0.322643 -0.378753 -0.406016 -0.061631 1 0 0 0 0 0 1 973158
-0.002327 0.000384 0.120412 0.322816 -0.378947 -0.406208 -0.061662 1 0 0 0 0 0 1 974156
-0.002327 0.000384 0.120412 0.322984 -0.379151 -0.406426 -0.061693 1 0 0 0 0 0 1 975157
-0.002327 0.000384 0.120412 0.323141 -0.379321 -0.406627 -0.061724 1 0 0 0 0 0 1 976157
-0.002327 0.000384 0.120412 0.323320 -0.379525 -0.406832 -0.061756 1 0 0 0 0 0 1 977158
-0.002327 0.000384 0.120412 0.323465 -0.379724 -0.407038 -0.061787 1 0 0 0 0 0 1 978156
-0.002327 0.000384 0.120412 0.323632 -0.379898 -0.407245 -0.061818 1 0 0 0 0 0 1 979163
-0.002327 0.000384 0.120412 0.323802 -0.380110 -0.407456 -0.061849 1 0 0 0 0 0 1 980157
-0.002327 0.000384 0.120412 0.323963 -0.380293 -0.407650 -0.061881 1 0 0 0 0 0 1 981159
-0.002327 0.000384 0.120412 0.324126 -0.380483 -0.407872 -0.061912 1 0 0 0 0 0 1 982149
-0.002327 0.000384 0.120412 0.324290 -0.380676 -0.408062 -0.061943 1 0 0 0 0 0 1 983157
-0.002327 0.000384 0.120412 0.324442 -0.380865 -0.408280 -0.061974 1 0 0 0 0 0 1 984157
-0.002327 0.000384 0.120412 0.324628 -0.381063 -0.408480 -0.062006 1 0 0 0 0 0 1 985161
-0.002327 0.000384 0.120412 0.324774 -0.381261 -0.408685 -0.062037 1 0 0 0 0 0 1 986158
-0.002327 0.000384 0.120412 0.324952 -0.381437 -0.408898 -0.062068 1 0 0 0 0 0 1 987158
-0.002327 0.000384 0.120412 0.325100 -0.381644 -0.409098 -0.062099 1 0 0 0 0 0 1 988157
-0.002327 0.000384 0.120412 0.325271 -0.381830 -0.409297 -0.062131 1 0 0 0 0 0 1 989160
-0.002327 0.000384 0.120412 0.325435 -0.382021 -0.409521 -0.062162 1 0 0 0 0 0 1 990157
-0.002327 0.000384 0.120412 0.325596 -0.382210 -0.409707 -0.062193 1 0 0 0 0 0 1 991145
-0.002327 0.000384 0.120412 0.325766 -0.382416 -0.409926 -0.062224 1 0 0 0 0 0 1 992157
-0.002327 0.000384 0.120412 0.325923 -0.382587 -0.410127 -0.062256 1 0 0 0 0 0 1 993158
-0.002327 0.000384 0.120412 0.326089 -0.382787 -0.410325 -0.062287 1 0 0 0 0 0 1 994157
-0.002327 0.000384 0.120412 0.326253 -0.382980 -0.410550 -0.062318 1 0 0 0 0 0 1 995157
-0.002327 0.000384 0.120412 0.326417 -0.383172 -0.410738 -0.062349 1 0 0 0 0 0 1 996157
-0.002327 0.000384 0.120412 0.326584 -0.383376 -0.410956 -0.062381 1 0 0 0 0 0 1 997158
-0.002327 0.000384 0.120412 0.326744 -0.383558 -0.411149 -0.062412 1 0 0 0 0 0 1 998155
-0.002327 0.000384 0.120412 0.326896 -0.383746 -0.411367 -0.062443 1 0 0 0 0 0 1 999157
-0.002327 0.000384 0.120412 0.327082 -0.383943 -0.411567 -0.062474 1 0 0 0 0 0 2 156
-0.002327 0.000384 0.120412 0.327195 -0.384096 -0.411743 -0.062500 1 0 0 0 0 0 2 1158
-0.002327 0.000384 0.120412 0.327204 -0.384098 -0.411730 -0.062500 1 0 0 0 0 0 2 2143
-0.002327 0.000384 0.120412 0.327209 -0.384110 -0.411742 -0.062500 1 0 0 0 0 0 2 3150
-0.002327 0.000384 0.120412 0.327202 -0.384088 -0.411737 -0.062500 1 0 0 0 0 0 2 4142
-0.002327 0.000384 0.120412 0.327209 -0.384109 -0.411743 -0.062500 1 0 0 0 0 0 2 5226
-0.002327 0.000384 0.120412 0.327206 -0.384100 -0.411730 -0.062500 1 0 0 0 0 0 2 6227
-0.002327 0.000384 0.120412 0.327206 -0.384099 -0.411749 -0.062500 1 0 0 0 0 0 2 7224
-0.002327 0.000384 0.120412 0.327205 -0.384099 -0.411731 -0.062500 1 0 0 0 0 0 2 8208
-0.002327 0.000384 0.120412 0.327197 -0.384107 -0.411736 -0.062500 1 0 0 0 0 0 2 9204
-0.002327 0.000384 0.120412 0.327213 -0.384091 -0.411742 -0.062500 1 0 0 0 0 0 2 10141
-0.002327 0.000384 0.120412 0.327198 -0.384107 -0.411737 -0.062500 1 0 0 0 0 0 2 11149
-0.002327 0.000384 0.120412 0.327204 -0.384100 -0.411729 -0.062500 1 0 0 0 0 0 2 12141
-0.002327 0.000384 0.120412 0.327205 -0.384099 -0.411749 -0.062500 1 0 0 0 0 0 2 13149
-0.002327 0.000384 0.120412 0.327205 -0.384099 -0.411731 -0.062500 1 0 0 0 0 0 2 14140
-0.002327 0.000384 0.120412 0.327206 -0.384099 -0.411749 -0.062500 1 0 0 0 0 0 2 15151
-0.002327 0.000384 0.120412 0.327205 -0.384099 -0.411731 -0.062500 1 0 0 0 0 0 2 16140
-0.002327 0.000384 0.120412 0.327205 -0.384098 -0.411729 -0.062500 1 0 0 0 0 0 2 17165
-0.002327 0.000384 0.120412 0.327206 -0.384098 -0.411748 -0.062500 1 0 0 0 0 0 2 18161
-0.002327 0.000384 0.120412 0.327205 -0.384098 -0.411731 -0.062500 1 0 0 0 0 0 2 19149
-0.002327 0.000384 0.120412 0.327209 -0.384110 -0.411742 -0.062500 1 0 0 0 0 0 2 20149
-0.002327 0.000384 0.120412 0.327202 -0.384088 -0.411737 -0.062500 1 0 0 0 0 0 2 21149
-0.002327 0.000384 0.120412 0.327197 -0.384106 -0.411736 -0.062500 1 0 0 0 0 0 2 22140
-0.002327 0.000384 0.120412 0.327216 -0.384102 -0.411736 -0.062500 1 0 0 0 0 0 2 23164
-0.002327 0.000384 0.120412 0.327195 -0.384096 -0.411743 -0.062500 1 0 0 0 0 0 2 24155
-0.002327 0.000384 0.120412 0.327216 -0.384101 -0.411736 -0.062500 1 0 0 0 0 0 2 25148
-0.002327 0.000384 0.120412 0.327195 -0.384096 -0.411743 -0.062500 1 0 0 0 0 0 2 26152
-0.002327 0.000384 0.120412 0.327204 -0.384098 -0.411730 -0.062500 1 0 0 0 0 0 2 27146
-0.002327 0.000384 0.120412 0.327209 -0.384110 -0.411742 -0.062500 1 0 0 0 0 0 2 28143
-0.002327 0.000384 0.120412 0.327202 -0.384088 -0.411737 -0.062500 1 0 0 0 0 0 2 29148
-0.002327 0.000384 0.120412 0.327209 -0.384109 -0.411743 -0.062500 1 0 0 0 0 0 2 30128
-0.002327 0.000384 0.120412 0.327206 -0.384100 -0.411730 -0.062500 1 0 0 0 0 0 2 31128
-0.002327 0.000384 0.120412 0.327194 -0.384096 -0.411742 -0.062500 1 0 0 0 0 0 2 32146
-0.002327 0.000384 0.120412 0.327216 -0.384101 -0.411736 -0.062500 1 0 0 0 0 0 2 33145
-0.002327 0.000384 0.120412 0.327206 -0.384099 -0.411729 -0.062500 1 0 0 0 0 0 2 34153
-0.002327 0.000384 0.120412 0.327206 -0.384099 -0.411749 -0.062500 1 0 0 0 0 0 2 35146
-0.002327 0.000384 0.120412 0.327206 -0.384098 -0.411731 -0.062500 1 0 0 0 0 0 2 36149
-0.002327 0.000384 0.120412 0.327194 -0.384095 -0.411742 -0.062500 1 0 0 0 0 0 2 37130
-0.002327 0.000384 0.120412 0.327216 -0.384101 -0.411736 -0.062500 1 0 0 0 0 0 2 38143
-0.002327 0.000384 0.120412 0.327198 -0.384107 -0.411736 -0.062500 1 0 0 0 0 0 2 39127
-0.002327 0.000384 0.120412 0.327213 -0.384091 -0.411743 -0.062500 1 0 0 0 0 0 2 40144
-0.002327 0.000384 0.120412 0.327198 -0.384106 -0.411737 -0.062500 1 0 0 0 0 0 2 41146
-0.002327 0.000384 0.120412 0.327204 -0.384099 -0.411729 -0.062500 1 0 0 0 0 0 2 42145
-0.002327 0.000384 0.120412 0.327206 -0.384099 -0.411749 -0.062500 1 0 0 0 0 0 2 43143
-0.002327 0.000384 0.120412 0.327205 -0.384098 -0.411731 -0.062500 1 0 0 0 0 0 2 44270
-0.002327 0.000384 0.120412 0.327209 -0.384110 -0.411742 -0.062500 1 0 0 0 0 0 2 45145
-0.002327 0.000384 0.120412 0.327202 -0.384088 -0.411737 -0.062500 1 0 0 0 0 0 2 46273
-0.002327 0.000384 0.120412 0.327197 -0.384106 -0.411736 -0.062500 1 0 0 0 0 0 2 47142
-0.002327 0.000384 0.120412 0.327216 -0.384102 -0.411736 -0.062500 1 0 0 0 0 0 2 48143
-0.002327 0.000384 0.120412 0.327195 -0.384096 -0.411743 -0.062500 1 0 0 0 0 0 2 49129
-0.002327 0.000384 0.120412 0.327204 -0.384098 -0.411730 -0.062500 1 0 0 0 0 0 2 50145
-0.002327 0.000384 0.120412 0.327205 -0.384099 -0.411749 -0.062500 1 0 0 0 0 0 2 51144
-0.002327 0.000384 0.120412 0.327205 -0.384098 -0.411731 -0.062500 1 0 0 0 0 0 2 52147
-0.002327 0.000384 0.120412 0.327209 -0.384110 -0.411742 -0.062500 1 0 0 0 0 0 2 53146
-0.002327 0.000384 0.120412 0.327202 -0.384088 -0.411737 -0.062500 1 0 0 0 0 0 2 54145
-0.002327 0.000384 0.120412 0.327205 -0.384097 -0.411729 -0.062500 1 0 0 0 0 0 2 55128
-0.002327 0.000384 0.120412 0.327209 -0.384110 -0.411742 -0.062500 1 0 0 0 0 0 2 56267
-0.002327 0.000384 0.120412 0.327202 -0.384088 -0.411737 -0.062500 1 0 0 0 0 0 2 57270
-0.002327 0.000384 0.120412 0.327209 -0.384109 -0.411743 -0.062500 1 0 0 0 0 0 2 58263
-0.002327 0.000384 0.120412 0.327206 -0.384100 -0.411730 -0.062500 1 0 0 0 0 0 2 59146
-0.002327 0.000384 0.120412 0.327206 -0.384099 -0.411749 -0.062500 1 0 0 0 0 0 2 60148
-0.002327 0.000384 0.120412 0.327206 -0.384099 -0.411731 -0.062500 1 0 0 0 0 0 2 61273
-0.002327 0.000384 0.120412 0.327197 -0.384107 -0.411736 -0.062500 1 0 0 0 0 0 2 62270
-0.002327 0.000384 0.120412 0.327213 -0.384091 -0.411742 -0.062500 1 0 0 0 0 0 2 63144
-0.002327 0.000384 0.120412 0.327198 -0.384107 -0.411737 -0.062500 1 0 0 0 0 0 2 64144
-0.002327 0.000384 0.120412 0.327201 -0.384088 -0.411736 -0.062500 1 0 0 0 0 0 2 65253
-0.002327 0.000384 0.120412 0.327209 -0.384109 -0.411743 -0.062500 1 0 0 0 0 0 2 66144
-0.002327 0.000384 0.120412 0.327205 -0.384100 -0.411730 -0.062500 1 0 0 0 0 0 2 67272
-0.002327 0.000384 0.120412 0.327206 -0.384099 -0.411749 -0.062500 1 0 0 0 0 0 2 68270
-0.002327 0.000384 0.120412 0.327205 -0.384098 -0.411731 -0.062500 1 0 0 0 0 0 2 69253
-0.002327 0.000384 0.120412 0.327197 -0.384107 -0.411736 -0.062500 1 0 0 0 0 0 2 70259
-0.002327 0.000384 0.120412 0.327213 -0.384091 -0.411743 -0.062500 1 0 0 0 0 0 2 71268
-0.002327 0.000384 0.120412 0.327206 -0.384097 -0.411730 -0.062500 1 0 0 0 0 0 2 72133
-0.002327 0.000384 0.120412 0.327209 -0.384110 -0.411742 -0.062500 1 0 0 0 0 0 2 73367
-0.002327 0.000384 0.120412 0.327203 -0.384088 -0.411737 -0.062500 1 0 0 0 0 0 2 74352
-0.002327 0.000384 0.120412 0.327197 -0.384106 -0.411736 -0.062500 1 0 0 0 0 0 2 75346
-0.002327 0.000384 0.120412 0.327213 -0.384090 -0.411742 -0.062500 1 0 0 0 0 0 2 76331
-0.002327 0.000384 0.120412 0.327198 -0.384106 -0.411737 -0.062500 1 0 0 0 0 0 2 77223
-0.002327 0.000384 0.120412 0.327217 -0.384102 -0.411736 -0.062500 1 0 0 0 0 0 2 78331
-0.002327 0.000384 0.120412 0.327195 -0.384096 -0.411743 -0.062500 1 0 0 0 0 0 2 79347
-0.002327 0.000384 0.120412 0.327204 -0.384098 -0.411730 -0.062500 1 0 0 0 0 0 2 80330
-0.002327 0.000384 0.120412 0.327209 -0.384110 -0.411742 -0.062500 1 0 0 0 0 0 2 81272
-0.002327 0.000384 0.120412 0.327202 -0.384088 -0.411737 -0.062500 1 0 0 0 0 0 2 82262
-0.002327 0.000384 0.120412 0.327209 -0.384109 -0.411743 -0.062500 1 0 0 0 0 0 2 83263
-0.002327 0.000384 0.120412 0.327206 -0.384100 -0.411730 -0.062500 1 0 0 0 0 0 2 84147
-0.002327 0.000384 0.120412 0.327194 -0.384096 -0.411742 -0.062500 1 0 0 0 0 0 2 85148
-0.002327 0.000384 0.120412 0.327216 -0.384101 -0.411736 -0.062500 1 0 0 0 0 0 2 86263
-0.002340 0.000370 0.120401 0.506247 -0.191727 -0.261540 -0.062500 1 0 0 0 0 0 2 87273
-0.002346 0.000364 0.120397 0.447448 -0.256490 -0.334737 -0.062500 1 0 0 0 0 0 2 88266
-0.002350 0.000360 0.120396 0.402460 -0.304853 -0.372788 -0.062500 1 0 0 0 0 0 2 89153
-0.002351 0.000358 0.120396 0.378133 -0.330592 -0.387299 -0.062500 1 0 0 0 0 0 2 90279
-0.002352 0.000358 0.120395 0.365701 -0.343616 -0.392484 -0.062500 1 0 0 0 0 0 2 91274
-0.002353 0.000357 0.120395 0.359399 -0.350143 -0.394305 -0.062500 1 0 0 0 0 0 2 92283
-0.002353 0.000357 0.120395 0.356245 -0.353393 -0.394934 -0.062500 1 0 0 0 0 0 2 93280
-0.002353 0.000357 0.120395 0.354666 -0.355033 -0.395153 -0.062500 1 0 0 0 0 0 2 94272
-0.002353 0.000357 0.120395 0.353879 -0.355845 -0.395235 -0.062500 1 0 0 0 0 0 2 95139
-0.002353 0.000357 0.120395 0.353475 -0.356252 -0.395264 -0.062500 1 0 0 0 0 0 2 96284
-0.002353 0.000357 0.120395 0.353265 -0.356455 -0.395265 -0.062500 1 0 0 0 0 0 2 97276
-0.002353 0.000357 0.120395 0.353170 -0.356553 -0.395273 -0.062500 1 0 0 0 0 0 2 98268
-0.002353 0.000357 0.120395 0.353123 -0.356602 -0.395268 -0.062500 1 0 0 0 0 0 2 99142
-0.002353 0.000357 0.120395 0.353096 -0.356631 -0.395268 -0.062500 1 0 0 0 0 0 2 100125
-0.002353 0.000357 0.120395 0.353086 -0.356641 -0.395275 -0.062500 1 0 0 0 0 0 2 101267
-0.002353 0.000357 0.120395 0.353077 -0.356650 -0.395283 -0.062500 1 0 0 0 0 0 2 102267
-0.002353 0.000357 0.120395 0.353068 -0.356660 -0.395270 -0.062500 1 0 0 0 0 0 2 103271
-0.002353 0.000357 0.120395 0.353076 -0.356652 -0.395282 -0.062500 1 0 0 0 0 0 2 104267
-0.002353 0.000357 0.120395 0.353076 -0.356651 -0.395264 -0.062500 1 0 0 0 0 0 2 105144
-0.002366 0.000343 0.120385 0.532028 -0.164385 -0.244952 -0.062500 1 0 0 0 0 0 2 106273
-0.002372 0.000336 0.120381 0.473261 -0.229103 -0.318206 -0.062500 1 0 0 0 0 0 2 107275
-0.002376 0.000333 0.120379 0.428298 -0.277439 -0.356292 -0.062500 1 0 0 0 0 0 2 108271
-0.002377 0.000331 0.120379 0.403984 -0.303166 -0.370821 -0.062500 1 0 0 0 0 0 2 109269
-0.002378 0.000330 0.120379 0.391548 -0.316194 -0.376002 -0.062500 1 0 0 0 0 0 2 110267
-0.002379 0.000330 0.120379 0.385268 -0.322713 -0.377826 -0.062500 1 0 0 0 0 0 2 111266
-0.002379 0.000329 0.120379 0.382098 -0.325968 -0.378459 -0.062500 1 0 0 0 0 0 2 112142
-0.002379 0.000329 0.120379 0.380522 -0.327587 -0.378679 -0.062500 1 0 0 0 0 0 2 113127
-0.002379 0.000329 0.120379 0.379717 -0.328414 -0.378755 -0.062500 1 0 0 0 0 0 2 114265
-0.002379 0.000329 0.120379 0.379332 -0.328817 -0.378783 -0.062500 1 0 0 0 0 0 2 115267
-0.002379 0.000329 0.120379 0.379137 -0.329022 -0.378790 -0.062500 1 0 0 0 0 0 2 116266
-0.002379 0.000329 0.120379 0.379032 -0.329117 -0.378793 -0.062500 1 0 0 0 0 0 2 117269
-0.002379 0.000329 0.120379 0.378975 -0.329174 -0.378794 -0.062500 1 0 0 0 0 0 2 118268
-0.002379 0.000329 0.120379 0.378947 -0.329204 -0.378795 -0.062500 1 0 0 0 0 0 2 119270
-0.002379 0.000329 0.120379 0.378945 -0.329206 -0.378795 -0.062500 1 0 0 0 0 0 2 120267
-0.002379 0.000329 0.120379 0.378937 -0.329214 -0.378802 -0.062500 1 0 0 0 0 0 2 121268
-0.002379 0.000329 0.120379 0.378928 -0.329223 -0.378790 -0.062500 1 0 0 0 0 0 2 122265
-0.002379 0.000329 0.120379 0.378936 -0.329215 -0.378801 -0.062500 1 0 0 0 0 0 2 123266
-0.002379 0.000329 0.120379 0.378929 -0.329223 -0.378790 -0.062500 1 0 0 0 0 0 2 124267
-0.002379 0.000329 0.120379 0.378932 -0.329236 -0.378801 -0.062500 1 0 0 0 0 0 2 125268
-0.002379 0.000329 0.120379 0.378925 -0.329214 -0.378796 -0.062500 1 0 0 0 0 0 2 126266
-0.002398 0.000334 0.120389 0.644729 -0.392044 -0.516367 -0.062500 1 0 0 0 0 0 2 127265
-0.002407 0.000336 0.120392 0.554281 -0.370856 -0.449243 -0.062500 1 0 0 0 0 0 2 128141
-0.002412 0.000337 0.120393 0.487431 -0.355054 -0.414403 -0.062500 1 0 0 0 0 0 2 129260
-0.002414 0.000338 0.120394 0.452094 -0.346655 -0.401135 -0.062500 1 0 0 0 0 0 2 130260
-0.002415 0.000338 0.120394 0.434319 -0.342427 -0.396403 -0.062500 1 0 0 0 0 0 2 131265
-0.002416 0.000338 0.120394 0.425462 -0.340291 -0.394751 -0.062500 1 0 0 0 0 0 2 132267
-0.002429 0.000324 0.120383 0.599843 -0.147055 -0.243658 -0.062500 1 0 0 0 0 0 2 133269
-0.002436 0.000318 0.120379 0.538971 -0.211196 -0.316806 -0.062500 1 0 0 0 0 0 2 134264
-0.002439 0.000314 0.120378 0.492942 -0.259252 -0.354878 -0.062500 1 0 0 0 0 0 2 135267
-0.002441 0.000312 0.120378 0.468076 -0.284856 -0.369386 -0.062500 1 0 0 0 0 0 2 136265
-0.002442 0.000312 0.120377 0.455366 -0.297782 -0.374571 -0.062500 1 0 0 0 0 0 2 137268
-0.002442 0.000311 0.120377 0.448956 -0.304274 -0.376391 -0.062500 1 0 0 0 0 0 2 138265
-0.002442 0.000311 0.120377 0.445725 -0.307525 -0.377028 -0.062500 1 0 0 0 0 0 2 139266
-0.002442 0.000311 0.120377 0.444099 -0.309133 -0.377245 -0.062500 1 0 0 0 0 0 2 140266
-0.002442 0.000311 0.120377 0.443288 -0.309946 -0.377328 -0.062500 1 0 0 0 0 0 2 141267
-0.002442 0.000311 0.120377 0.442890 -0.310345 -0.377352 -0.062500 1 0 0 0 0 0 2 142259
-0.002442 0.000311 0.120377 0.442674 -0.310556 -0.377359 -0.062500 1 0 0 0 0 0 2 143265
-0.002442 0.000311 0.120377 0.442578 -0.310655 -0.377368 -0.062500 1 0 0 0 0 0 2 144257
-0.002442 0.000311 0.120377 0.442531 -0.310704 -0.377364 -0.062500 1 0 0 0 0 0 2 145264
-0.002442 0.000311 0.120377 0.442504 -0.310733 -0.377364 -0.062500 1 0 0 0 0 0 2 146257
-0.002442 0.000311 0.120377 0.442482 -0.310740 -0.377364 -0.062500 1 0 0 0 0 0 2 147265
-0.002442 0.000311 0.120377 0.442480 -0.310740 -0.377364 -0.062500 1 0 0 0 0 0 2 148255
-0.002442 0.000311 0.120377 0.442484 -0.310751 -0.377357 -0.062500 1 0 0 0 0 0 2 149265
-0.002442 0.000311 0.120377 0.442476 -0.310761 -0.377363 -0.062500 1 0 0 0 0 0 2 150255
-0.002442 0.000311 0.120377 0.442472 -0.310751 -0.377371 -0.062500 1 0 0 0 0 0 2 151265
-0.002442 0.000311 0.120377 0.442475 -0.310761 -0.377365 -0.062500 1 0 0 0 0 0 2 152266
-0.002442 0.000311 0.120377 0.442484 -0.310754 -0.377357 -0.062500 1 0 0 0 0 0 2 153262
-0.002442 0.000311 0.120377 0.442473 -0.310750 -0.377370 -0.062500 1 0 0 0 0 0 2 154283
-0.002442 0.000311 0.120377 0.442475 -0.310761 -0.377365 -0.062500 1 0 0 0 0 0 2 155267
-0.002442 0.000311 0.120377 0.442472 -0.310751 -0.377371 -0.062500 1 0 0 0 0 0 2 156278
-0.002442 0.000311 0.120377 0.442483 -0.310752 -0.377358 -0.062500 1 0 0 0 0 0 2 157292
-0.002442 0.000311 0.120377 0.442477 -0.310761 -0.377364 -0.062500 1 0 0 0 0 0 2 158278
-0.002442 0.000311 0.120377 0.442472 -0.310751 -0.377371 -0.062500 1 0 0 0 0 0 2 159262
-0.002442 0.000311 0.120377 0.442475 -0.310761 -0.377365 -0.062500 1 0 0 0 0 0 2 160276
-0.002442 0.000311 0.120377 0.442484 -0.310754 -0.377358 -0.062500 1 0 0 0 0 0 2 161278
-0.002442 0.000311 0.120377 0.442473 -0.310750 -0.377370 -0.062500 1 0 0 0 0 0 2 162250
-0.002442 0.000311 0.120377 0.442475 -0.310761 -0.377365 -0.062500 1 0 0 0 0 0 2 163282
-0.002442 0.000311 0.120377 0.442476 -0.310762 -0.377364 -0.062500 1 0 0 0 0 0 2 164280
-0.002442 0.000311 0.120377 0.442481 -0.310742 -0.377364 -0.062500 1 0 0 0 0 0 2 165280
-0.002442 0.000311 0.120377 0.442476 -0.310760 -0.377364 -0.062500 1 0 0 0 0 0 2 166247
-0.002442 0.000311 0.120377 0.442476 -0.310762 -0.377364 -0.062500 1 0 0 0 0 0 2 167277
-0.002455 0.000297 0.120367 0.621177 -0.118674 -0.226737 -0.062500 1 0 0 0 0 0 2 168275
-0.002462 0.000290 0.120363 0.562559 -0.183297 -0.300134 -0.062500 1 0 0 0 0 0 2 169269
-0.002465 0.000287 0.120362 0.517658 -0.231600 -0.338304 -0.062500 1 0 0 0 0 0 2 170274
-0.002467 0.000285 0.120361 0.493363 -0.257314 -0.352866 -0.062500 1 0 0 0 0 0 2 171274
-0.002467 0.000284 0.120361 0.480922 -0.270318 -0.358050 -0.062500 1 0 0 0 0 0 2 172250
-0.002468 0.000284 0.120361 0.474645 -0.276830 -0.359883 -0.062500 1 0 0 0 0 0 2 173283
-0.002468 0.000284 0.120361 0.471488 -0.280085 -0.360508 -0.062500 1 0 0 0 0 0 2 174276
-0.002468 0.000283 0.120361 0.469907 -0.281712 -0.360736 -0.062500 1 0 0 0 0 0 2 175270
-0.002468 0.000283 0.120361 0.469111 -0.282529 -0.360807 -0.062500 1 0 0 0 0 0 2 176246
-0.002468 0.000283 0.120361 0.468706 -0.282937 -0.360836 -0.062500 1 0 0 0 0 0 2 177277
-0.002468 0.000283 0.120361 0.468509 -0.283142 -0.360843 -0.062500 1 0 0 0 0 0 2 178276
-0.002468 0.000283 0.120361 0.468407 -0.283250 -0.360860 -0.062500 1 0 0 0 0 0 2 179246
-0.002468 0.000283 0.120361 0.468359 -0.283300 -0.360856 -0.062500 1 0 0 0 0 0 2 180275
-0.002468 0.000283 0.120361 0.468340 -0.283320 -0.360849 -0.062500 1 0 0 0 0 0 2 181277
-0.002487 0.000288 0.120371 0.734286 -0.346136 -0.498159 -0.062500 1 0 0 0 0 0 2 182273
-0.002497 0.000290 0.120374 0.643741 -0.324981 -0.431162 -0.062500 1 0 0 0 0 0 2 183276
-0.002501 0.000291 0.120375 0.576838 -0.309193 -0.396382 -0.062500 1 0 0 0 0 0 2 184273
-0.002498 0.000274 0.120386 0.467804 -0.047197 -0.532266 -0.062500 1 0 0 0 0 0 2 185273
-0.002497 0.000265 0.120390 0.473327 -0.127944 -0.454788 -0.062500 1 0 0 0 0 0 2 186248
-0.002496 0.000260 0.120392 0.482970 -0.189595 -0.415379 -0.062500 1 0 0 0 0 0 2 187247
-0.002508 0.000245 0.120381 0.667377 -0.030608 -0.249548 -0.062500 1 0 0 0 0 0 2 188277
-0.002515 0.000237 0.120378 0.611931 -0.111883 -0.317731 -0.062500 1 0 0 0 0 0 2 189279
-0.002518 0.000233 0.120376 0.568673 -0.168513 -0.354087 -0.062500 1 0 0 0 0 0 2 190277
-0.002519 0.000231 0.120376 0.545211 -0.198420 -0.368026 -0.062500 1 0 0 0 0 0 2 191273
-0.002520 0.000230 0.120376 0.533204 -0.213518 -0.372998 -0.062500 1 0 0 0 0 0 2 192276
-0.002521 0.000229 0.120376 0.527131 -0.221085 -0.374747 -0.062500 1 0 0 0 0 0 2 193247
-0.002521 0.000229 0.120376 0.524072 -0.224856 -0.375357 -0.062500 1 0 0 0 0 0 2 194244
-0.002521 0.000229 0.120376 0.522546 -0.226747 -0.375571 -0.062500 1 0 0 0 0 0 2 195265
-0.002521 0.000229 0.120376 0.521780 -0.227704 -0.375641 -0.062500 1 0 0 0 0 0 2 196262
-0.002521 0.000229 0.120376 0.521396 -0.228178 -0.375677 -0.062500 1 0 0 0 0 0 2 197265
-0.002521 0.000229 0.120376 0.521198 -0.228419 -0.375678 -0.062500 1 0 0 0 0 0 2 198265
-0.002521 0.000229 0.120376 0.521108 -0.228531 -0.375680 -0.062500 1 0 0 0 0 0 2 199264
-0.002521 0.000229 0.120376 0.521053 -0.228589 -0.375682 -0.062500 1 0 0 0 0 0 2 200263
-0.002521 0.000229 0.120376 0.521025 -0.228619 -0.375683 -0.062500 1 0 0 0 0 0 2 201265
-0.002521 0.000229 0.120376 0.521023 -0.228620 -0.375683 -0.062500 1 0 0 0 0 0 2 202263
-0.002521 0.000229 0.120376 0.521019 -0.228639 -0.375683 -0.062500 1 0 0 0 0 0 2 203265
-0.002540 0.000233 0.120385 0.787125 -0.291432 -0.512852 -0.062500 1 0 0 0 0 0 2 204264
-0.002562 0.000222 0.120378 0.874962 -0.078451 -0.294889 -0.062500 1 0 0 0 0 0 2 205265
-0.002573 0.000216 0.120376 0.749535 -0.127169 -0.333721 -0.062500 1 0 0 0 0 0 2 206262
-0.002579 0.000213 0.120375 0.669339 -0.167006 -0.358765 -0.062500 1 0 0 0 0 0 2 207256
-0.002582 0.000212 0.120374 0.627289 -0.188441 -0.368663 -0.062500 1 0 0 0 0 0 2 208263
-0.002583 0.000211 0.120374 0.605985 -0.199321 -0.372228 -0.062500 1 0 0 0 0 0 2 209255
-0.002584 0.000211 0.120374 0.595289 -0.204766 -0.373472 -0.062500 1 0 0 0 0 0 2 210261
-0.002584 0.000210 0.120374 0.589935 -0.207494 -0.373907 -0.062500 1 0 0 0 0 0 2 211253
-0.002584 0.000210 0.120374 0.587245 -0.208855 -0.374064 -0.062500 1 0 0 0 0 0 2 212262
-0.002584 0.000210 0.120374 0.585896 -0.209530 -0.374121 -0.062500 1 0 0 0 0 0 2 213260
-0.002585 0.000210 0.120374 0.585213 -0.209881 -0.374132 -0.062500 1 0 0 0 0 0 2 214269
-0.002585 0.000210 0.120374 0.584890 -0.210047 -0.374148 -0.062500 1 0 0 0 0 0 2 215259
-0.002585 0.000210 0.120374 0.584718 -0.210125 -0.374142 -0.062500 1 0 0 0 0 0 2 216267
-0.002585 0.000210 0.120374 0.584635 -0.210176 -0.374150 -0.062500 1 0 0 0 0 0 2 217258
-0.002585 0.000210 0.120374 0.584594 -0.210202 -0.374145 -0.062500 1 0 0 0 0 0 2 218268
-0.002585 0.000210 0.120374 0.584571 -0.210210 -0.374145 -0.062500 1 0 0 0 0 0 2 219269
-0.002585 0.000210 0.120374 0.584558 -0.210208 -0.374139 -0.062500 1 0 0 0 0 0 2 220297
-0.002579 0.000192 0.120385 0.510920 0.043557 -0.523079 -0.062500 1 0 0 0 0 0 2 221278
-0.002577 0.000183 0.120388 0.534145 -0.041536 -0.450418 -0.062500 1 0 0 0 0 0 2 222272
-0.002575 0.000178 0.120390 0.552648 -0.105356 -0.412692 -0.062500 1 0 0 0 0 0 2 223261
-0.002587 0.000163 0.120379 0.741234 0.052320 -0.247095 -0.062500 1 0 0 0 0 0 2 224281
-0.002593 0.000155 0.120376 0.688126 -0.029362 -0.315659 -0.062500 1 0 0 0 0 0 2 225271
-0.002596 0.000151 0.120375 0.646034 -0.086207 -0.352187 -0.062500 1 0 0 0 0 0 2 226263
-0.002598 0.000149 0.120374 0.623157 -0.116212 -0.366178 -0.062500 1 0 0 0 0 0 2 227269
-0.002599 0.000148 0.120374 0.611426 -0.131382 -0.371184 -0.062500 1 0 0 0 0 0 2 228305
-0.002599 0.000147 0.120374 0.605488 -0.138966 -0.372938 -0.062500 1 0 0 0 0 0 2 229270
-0.002599 0.000147 0.120374 0.602505 -0.142774 -0.373553 -0.062500 1 0 0 0 0 0 2 230266
-0.002599 0.000147 0.120374 0.601008 -0.144674 -0.373764 -0.062500 1 0 0 0 0 0 2 231265
-0.002599 0.000147 0.120374 0.600261 -0.145613 -0.373841 -0.062500 1 0 0 0 0 0 2 232247
-0.002599 0.000147 0.120374 0.599877 -0.146083 -0.373858 -0.062500 1 0 0 0 0 0 2 233266
-0.002599 0.000147 0.120374 0.599696 -0.146338 -0.373877 -0.062500 1 0 0 0 0 0 2 234263
-0.002619 0.000151 0.120384 0.865854 -0.209199 -0.510839 -0.062500 1 0 0 0 0 0 2 235246
-0.002628 0.000153 0.120387 0.775114 -0.188200 -0.444005 -0.062500 1 0 0 0 0 0 2 236264
-0.002633 0.000154 0.120388 0.708123 -0.172446 -0.409326 -0.062500 1 0 0 0 0 0 2 237275
-0.002635 0.000155 0.120389 0.672723 -0.164046 -0.396118 -0.062500 1 0 0 0 0 0 2 238268
-0.002636 0.000155 0.120389 0.654943 -0.159794 -0.391413 -0.062500 1 0 0 0 0 0 2 239266
-0.002637 0.000155 0.120389 0.646071 -0.157661 -0.389768 -0.062500 1 0 0 0 0 0 2 240251
-0.002637 0.000155 0.120389 0.641647 -0.156595 -0.389185 -0.062500 1 0 0 0 0 0 2 241266
-0.002637 0.000155 0.120389 0.639455 -0.156061 -0.388985 -0.062500 1 0 0 0 0 0 2 242246
-0.002637 0.000156 0.120389 0.638350 -0.155807 -0.388923 -0.062500 1 0 0 0 0 0 2 243263
-0.002637 0.000156 0.120389 0.637796 -0.155665 -0.388888 -0.062500 1 0 0 0 0 0 2 244263
-0.002637 0.000156 0.120389 0.637527 -0.155600 -0.388880 -0.062500 1 0 0 0 0 0 2 245246
-0.002637 0.000156 0.120389 0.637394 -0.155568 -0.388876 -0.062500 1 0 0 0 0 0 2 246261
-0.002637 0.000156 0.120389 0.637316 -0.155550 -0.388878 -0.062500 1 0 0 0 0 0 2 247264
-0.002637 0.000156 0.120389 0.637275 -0.155540 -0.388880 -0.062500 1 0 0 0 0 0 2 248246
-0.002637 0.000156 0.120389 0.637272 -0.155539 -0.388880 -0.062500 1 0 0 0 0 0 2 249265
-0.002637 0.000156 0.120389 0.637261 -0.155537 -0.388874 -0.062500 1 0 0 0 0 0 2 250261
-0.002637 0.000156 0.120389 0.637257 -0.155525 -0.388880 -0.062500 1 0 0 0 0 0 2 251264
-0.002637 0.000156 0.120389 0.637252 -0.155544 -0.388881 -0.062500 1 0 0 0 0 0 2 252259
-0.002637 0.000156 0.120389 0.637256 -0.155526 -0.388881 -0.062500 1 0 0 0 0 0 2 253264
-0.002637 0.000156 0.120389 0.637240 -0.155541 -0.388875 -0.062500 1 0 0 0 0 0 2 254264
-0.002637 0.000156 0.120389 0.637255 -0.155525 -0.388880 -0.062500 1 0 0 0 0 0 2 255262
-0.002637 0.000156 0.120389 0.637260 -0.155535 -0.388874 -0.062500 1 0 0 0 0 0 2 256263
-0.002637 0.000156 0.120389 0.637249 -0.155533 -0.388887 -0.062500 1 0 0 0 0 0 2 257263
-0.002637 0.000156 0.120389 0.637247 -0.155533 -0.388868 -0.062500 1 0 0 0 0 0 2 258263
-0.002637 0.000156 0.120389 0.637248 -0.155533 -0.388886 -0.062500 1 0 0 0 0 0 2 259262
-0.002637 0.000156 0.120389 0.637259 -0.155536 -0.388875 -0.062500 1 0 0 0 0 0 2 260263
-0.002637 0.000156 0.120389 0.637237 -0.155531 -0.388881 -0.062500 1 0 0 0 0 0 2 261256
-0.002637 0.000156 0.120389 0.637254 -0.155524 -0.388881 -0.062500 1 0 0 0 0 0 2 262266
-0.002637 0.000156 0.120389 0.637260 -0.155535 -0.388874 -0.062500 1 0 0 0 0 0 2 263266
-0.002637 0.000156 0.120389 0.637237 -0.155530 -0.388881 -0.062500 1 0 0 0 0 0 2 264261
-0.002637 0.000156 0.120389 0.637258 -0.155535 -0.388874 -0.062500 1 0 0 0 0 0 2 265264
-0.002637 0.000156 0.120389 0.637249 -0.155533 -0.388887 -0.062500 1 0 0 0 0 0 2 266261
-0.002637 0.000156 0.120389 0.637247 -0.155533 -0.388868 -0.062500 1 0 0 0 0 0 2 267262
-0.002637 0.000156 0.120389 0.637247 -0.155533 -0.388886 -0.062500 1 0 0 0 0 0 2 268266
-0.002637 0.000156 0.120389 0.637259 -0.155536 -0.388875 -0.062500 1 0 0 0 0 0 2 269262
-0.002637 0.000156 0.120389 0.637249 -0.155533 -0.388887 -0.062500 1 0 0 0 0 0 2 270263
-0.002637 0.000156 0.120389 0.637247 -0.155533 -0.388869 -0.062500 1 0 0 0 0 0 2 271261
-0.002637 0.000156 0.120389 0.637256 -0.155524 -0.388879 -0.062500 1 0 0 0 0 0 2 272261
-0.002637 0.000156 0.120389 0.637252 -0.155543 -0.388881 -0.062500 1 0 0 0 0 0 2 273254
-0.002637 0.000156 0.120389 0.637244 -0.155522 -0.388875 -0.062500 1 0 0 0 0 0 2 274262
-0.002650 0.000142 0.120378 0.815457 0.036078 -0.237442 -0.062500 1 0 0 0 0 0 2 275255
-0.002656 0.000135 0.120374 0.757117 -0.028298 -0.311224 -0.062500 1 0 0 0 0 0 2 276260
-0.002660 0.000132 0.120373 0.712348 -0.076466 -0.349603 -0.062500 1 0 0 0 0 0 2 277341
-0.002661 0.000130 0.120373 0.688091 -0.102143 -0.364234 -0.062500 1 0 0 0 0 0 2 278324
-0.002662 0.000129 0.120372 0.675656 -0.115143 -0.369467 -0.062500 1 0 0 0 0 0 2 279338
-0.002663 0.000129 0.120372 0.669365 -0.121653 -0.371291 -0.062500 1 0 0 0 0 0 2 280321
-0.002663 0.000128 0.120372 0.666223 -0.124907 -0.371932 -0.062500 1 0 0 0 0 0 2 281343
-0.002663 0.000128 0.120372 0.664636 -0.126542 -0.372156 -0.062500 1 0 0 0 0 0 2 282339
-0.002663 0.000128 0.120372 0.663836 -0.127348 -0.372237 -0.062500 1 0 0 0 0 0 2 283321
-0.002663 0.000128 0.120372 0.663435 -0.127766 -0.372261 -0.062500 1 0 0 0 0 0 2 284337
-0.002663 0.000128 0.120372 0.663235 -0.127960 -0.372276 -0.062500 1 0 0 0 0 0 2 285270
-0.002663 0.000128 0.120372 0.663132 -0.128066 -0.372274 -0.062500 1 0 0 0 0 0 2 286265
-0.002663 0.000128 0.120372 0.663088 -0.128127 -0.372281 -0.062500 1 0 0 0 0 0 2 287257
-0.002663 0.000128 0.120372 0.663069 -0.128149 -0.372276 -0.062500 1 0 0 0 0 0 2 288262
-0.002663 0.000128 0.120372 0.663048 -0.128156 -0.372276 -0.062500 1 0 0 0 0 0 2 289257
-0.002663 0.000128 0.120372 0.663047 -0.128156 -0.372276 -0.062500 1 0 0 0 0 0 2 290266
-0.002663 0.000128 0.120372 0.663039 -0.128164 -0.372283 -0.062500 1 0 0 0 0 0 2 291273
-0.002663 0.000128 0.120372 0.663029 -0.128174 -0.372271 -0.062500 1 0 0 0 0 0 2 292277
-0.002663 0.000128 0.120372 0.663037 -0.128166 -0.372282 -0.062500 1 0 0 0 0 0 2 293270
-0.002663 0.000128 0.120372 0.663038 -0.128165 -0.372284 -0.062500 1 0 0 0 0 0 2 294268
-0.002663 0.000128 0.120372 0.663037 -0.128165 -0.372264 -0.062500 1 0 0 0 0 0 2 295263
-0.002663 0.000128 0.120372 0.663038 -0.128164 -0.372282 -0.062500 1 0 0 0 0 0 2 296279
-0.002663 0.000128 0.120372 0.663041 -0.128176 -0.372277 -0.062500 1 0 0 0 0 0 2 297261
-0.002663 0.000128 0.120372 0.663026 -0.128163 -0.372277 -0.062500 1 0 0 0 0 0 2 298267
-0.002658 0.000110 0.120383 0.589431 0.125782 -0.521010 -0.062500 1 0 0 0 0 0 2 299260
-0.002655 0.000101 0.120387 0.612608 0.040586 -0.448449 -0.062500 1 0 0 0 0 0 2 300269
-0.002654 0.000096 0.120388 0.631113 -0.023287 -0.410783 -0.062500 1 0 0 0 0 0 2 301265
-0.002653 0.000094 0.120388 0.641355 -0.057336 -0.396441 -0.062500 1 0 0 0 0 0 2 302262
-0.002653 0.000093 0.120388 0.646683 -0.074581 -0.391321 -0.062500 1 0 0 0 0 0 2 303259
-0.002652 0.000092 0.120389 0.649402 -0.083231 -0.389530 -0.062500 1 0 0 0 0 0 2 304263
-0.002652 0.000092 0.120389 0.650781 -0.087566 -0.388894 -0.062500 1 0 0 0 0 0 2 305262
-0.002652 0.000092 0.120389 0.651487 -0.089722 -0.388686 -0.062500 1 0 0 0 0 0 2 306262
-0.002652 0.000092 0.120389 0.651841 -0.090792 -0.388605 -0.062500 1 0 0 0 0 0 2 307260
-0.002652 0.000092 0.120389 0.652014 -0.091347 -0.388586 -0.062500 1 0 0 0 0 0 2 308257
-0.002652 0.000092 0.120389 0.652094 -0.091610 -0.388569 -0.062500 1 0 0 0 0 0 2 309265
-0.002652 0.000092 0.120389 0.652146 -0.091742 -0.388565 -0.062500 1 0 0 0 0 0 2 310262
-0.002652 0.000092 0.120389 0.652167 -0.091806 -0.388571 -0.062500 1 0 0 0 0 0 2 311263
-0.002652 0.000092 0.120389 0.652179 -0.091844 -0.388571 -0.062500 1 0 0 0 0 0 2 312263
-0.002652 0.000092 0.120389 0.652175 -0.091867 -0.388571 -0.062500 1 0 0 0 0 0 2 313261
-0.002652 0.000092 0.120389 0.652198 -0.091874 -0.388564 -0.062500 1 0 0 0 0 0 2 314262
-0.002652 0.000092 0.120389 0.652177 -0.091869 -0.388570 -0.062500 1 0 0 0 0 0 2 315259
-0.002652 0.000092 0.120389 0.652190 -0.091882 -0.388571 -0.062500 1 0 0 0 0 0 2 316261
-0.002652 0.000092 0.120389 0.652191 -0.091884 -0.388571 -0.062500 1 0 0 0 0 0 2 317261
-0.002652 0.000092 0.120389 0.652179 -0.091881 -0.388565 -0.062500 1 0 0 0 0 0 2 318261
-0.002652 0.000092 0.120389 0.652189 -0.091884 -0.388570 -0.062500 1 0 0 0 0 0 2 319262
-0.002652 0.000092 0.120389 0.652191 -0.091884 -0.388571 -0.062500 1 0 0 0 0 0 2 320261
-0.002652 0.000092 0.120389 0.652199 -0.091876 -0.388564 -0.062500 1 0 0 0 0 0 2 321262
-0.002652 0.000092 0.120389 0.652180 -0.091880 -0.388564 -0.062500 1 0 0 0 0 0 2 322251
-0.002652 0.000092 0.120389 0.652190 -0.091884 -0.388570 -0.062500 1 0 0 0 0 0 2 323244
-0.002652 0.000092 0.120389 0.652191 -0.091884 -0.388571 -0.062500 1 0 0 0 0 0 2 324261
-0.002652 0.000092 0.120389 0.652179 -0.091882 -0.388564 -0.062500 1 0 0 0 0 0 2 325244
-0.002652 0.000092 0.120389 0.652186 -0.091873 -0.388577 -0.062500 1 0 0 0 0 0 2 326259
-0.002652 0.000092 0.120389 0.652190 -0.091883 -0.388572 -0.062500 1 0 0 0 0 0 2 327261
-0.002652 0.000092 0.120389 0.652187 -0.091872 -0.388558 -0.062500 1 0 0 0 0 0 2 328242
-0.002652 0.000092 0.120389 0.652191 -0.091883 -0.388569 -0.062500 1 0 0 0 0 0 2 329261
-0.002652 0.000092 0.120389 0.652191 -0.091884 -0.388571 -0.062500 1 0 0 0 0 0 2 330259
-0.002652 0.000092 0.120389 0.652191 -0.091884 -0.388571 -0.062500 1 0 0 0 0 0 2 331242
-0.002652 0.000092 0.120389 0.652179 -0.091881 -0.388565 -0.062500 1 0 0 0 0 0 2 332258
-0.002652 0.000092 0.120389 0.652190 -0.091884 -0.388570 -0.062500 1 0 0 0 0 0 2 333349
-0.002652 0.000092 0.120389 0.652191 -0.091885 -0.388571 -0.062500 1 0 0 0 0 0 2 334345
-0.002652 0.000092 0.120389 0.652187 -0.091873 -0.388558 -0.062500 1 0 0 0 0 0 2 335347
-0.002652 0.000092 0.120389 0.652187 -0.091871 -0.388576 -0.062500 1 0 0 0 0 0 2 336348
-0.002652 0.000092 0.120389 0.652191 -0.091882 -0.388571 -0.062500 1 0 0 0 0 0 2 337344
-0.002652 0.000092 0.120389 0.652191 -0.091884 -0.388571 -0.062500 1 0 0 0 0 0 2 338338
-0.002652 0.000092 0.120389 0.652179 -0.091881 -0.388565 -0.062500 1 0 0 0 0 0 2 339317
-0.002652 0.000092 0.120389 0.652190 -0.091884 -0.388570 -0.062500 1 0 0 0 0 0 2 340343
-0.002652 0.000092 0.120389 0.652191 -0.091884 -0.388571 -0.062500 1 0 0 0 0 0 2 341341
-0.002652 0.000092 0.120389 0.652187 -0.091873 -0.388558 -0.062500 1 0 0 0 0 0 2 342347
-0.002652 0.000092 0.120389 0.652191 -0.091883 -0.388569 -0.062500 1 0 0 0 0 0 2 343315
-0.002652 0.000092 0.120389 0.652191 -0.091884 -0.388570 -0.062500 1 0 0 0 0 0 2 344317
-0.002652 0.000092 0.120389 0.652179 -0.091881 -0.388564 -0.062500 1 0 0 0 0 0 2 345315
-0.002652 0.000092 0.120389 0.652190 -0.091884 -0.388570 -0.062500 1 0 0 0 0 0 2 346309
-0.002652 0.000092 0.120389 0.652191 -0.091885 -0.388571 -0.062500 1 0 0 0 0 0 2 347322
-0.002647 0.000074 0.120399 0.578536 0.162210 -0.537176 -0.062500 1 0 0 0 0 0 2 348338
-0.002644 0.000065 0.120403 0.601734 0.076948 -0.464672 -0.062500 1 0 0 0 0 0 2 349341
-0.002643 0.000060 0.120404 0.620248 0.013051 -0.427048 -0.062500 1 0 0 0 0 0 2 350335
-0.002642 0.000058 0.120405 0.630490 -0.021034 -0.412705 -0.062500 1 0 0 0 0 0 2 351321
-0.002642 0.000057 0.120405 0.635828 -0.038280 -0.407606 -0.062500 1 0 0 0 0 0 2 352335
-0.002642 0.000056 0.120405 0.638549 -0.046933 -0.405800 -0.062500 1 0 0 0 0 0 2 353337
-0.002641 0.000056 0.120405 0.639934 -0.051249 -0.405185 -0.062500 1 0 0 0 0 0 2 354321
-0.002641 0.000056 0.120405 0.640620 -0.053409 -0.404962 -0.062500 1 0 0 0 0 0 2 355337
-0.002641 0.000056 0.120405 0.640987 -0.054494 -0.404878 -0.062500 1 0 0 0 0 0 2 356322
-0.002641 0.000056 0.120405 0.641158 -0.055039 -0.404866 -0.062500 1 0 0 0 0 0 2 357264
-0.002641 0.000056 0.120405 0.641250 -0.055303 -0.404856 -0.062500 1 0 0 0 0 0 2 358254
-0.002641 0.000056 0.120405 0.641295 -0.055445 -0.404840 -0.062500 1 0 0 0 0 0 2 359264
-0.002641 0.000056 0.120405 0.641316 -0.055510 -0.404845 -0.062500 1 0 0 0 0 0 2 360254
-0.002641 0.000056 0.120405 0.641324 -0.055537 -0.404851 -0.062500 1 0 0 0 0 0 2 361262
-0.002641 0.000056 0.120405 0.641323 -0.055570 -0.404846 -0.062500 1 0 0 0 0 0 2 362254
-0.002641 0.000056 0.120405 0.641322 -0.055573 -0.404845 -0.062500 1 0 0 0 0 0 2 363263
-0.002641 0.000056 0.120405 0.641334 -0.055576 -0.404851 -0.062500 1 0 0 0 0 0 2 364255
-0.002641 0.000056 0.120405 0.641331 -0.055564 -0.404839 -0.062500 1 0 0 0 0 0 2 365264
-0.002641 0.000056 0.120405 0.641335 -0.055574 -0.404851 -0.062500 1 0 0 0 0 0 2 366273
-0.002641 0.000056 0.120405 0.641335 -0.055575 -0.404852 -0.062500 1 0 0 0 0 0 2 367273
-0.002641 0.000056 0.120405 0.641339 -0.055587 -0.404846 -0.062500 1 0 0 0 0 0 2 368271
-0.002641 0.000056 0.120405 0.641323 -0.055574 -0.404845 -0.062500 1 0 0 0 0 0 2 369263
-0.002622 0.000051 0.120395 0.374945 0.007129 -0.267964 -0.062500 1 0 0 0 0 0 2 370264
-0.002613 0.000049 0.120392 0.465809 -0.013898 -0.334633 -0.062500 1 0 0 0 0 0 2 371267
-0.002608 0.000048 0.120390 0.532782 -0.029671 -0.369331 -0.062500 1 0 0 0 0 0 2 372255
-0.002606 0.000047 0.120390 0.568146 -0.038071 -0.382564 -0.062500 1 0 0 0 0 0 2 373264
-0.002605 0.000047 0.120390 0.585915 -0.042341 -0.387300 -0.062500 1 0 0 0 0 0 2 374252
-0.002604 0.000047 0.120390 0.594773 -0.044473 -0.388947 -0.062500 1 0 0 0 0 0 2 375264
-0.002604 0.000047 0.120390 0.599197 -0.045550 -0.389526 -0.062500 1 0 0 0 0 0 2 376262
-0.002604 0.000047 0.120390 0.601386 -0.046074 -0.389734 -0.062500 1 0 0 0 0 0 2 377261
-0.002604 0.000047 0.120390 0.602486 -0.046348 -0.389798 -0.062500 1 0 0 0 0 0 2 378242
-0.002604 0.000047 0.120390 0.603047 -0.046483 -0.389826 -0.062500 1 0 0 0 0 0 2 379259
-0.002604 0.000047 0.120390 0.603317 -0.046547 -0.389834 -0.062500 1 0 0 0 0 0 2 380258
-0.002604 0.000047 0.120390 0.603450 -0.046579 -0.389838 -0.062500 1 0 0 0 0 0 2 381261
-0.002604 0.000047 0.120390 0.603517 -0.046595 -0.389829 -0.062500 1 0 0 0 0 0 2 382257
-0.002604 0.000047 0.120390 0.603557 -0.046604 -0.389847 -0.062500 1 0 0 0 0 0 2 383260
-0.002604 0.000047 0.120390 0.603570 -0.046607 -0.389835 -0.062500 1 0 0 0 0 0 2 384264
-0.002604 0.000047 0.120390 0.603583 -0.046610 -0.389840 -0.062500 1 0 0 0 0 0 2 385262
-0.002604 0.000047 0.120390 0.603584 -0.046610 -0.389841 -0.062500 1 0 0 0 0 0 2 386259
-0.002604 0.000047 0.120390 0.603588 -0.046622 -0.389834 -0.062500 1 0 0 0 0 0 2 387260
-0.002604 0.000047 0.120390 0.603584 -0.046612 -0.389840 -0.062500 1 0 0 0 0 0 2 388258
-0.002604 0.000047 0.120390 0.603584 -0.046611 -0.389841 -0.062500 1 0 0 0 0 0 2 389261
-0.002604 0.000047 0.120390 0.603587 -0.046622 -0.389834 -0.062500 1 0 0 0 0 0 2 390242
-0.002604 0.000047 0.120390 0.603584 -0.046612 -0.389840 -0.062500 1 0 0 0 0 0 2 391242
-0.002604 0.000047 0.120390 0.603583 -0.046611 -0.389841 -0.062500 1 0 0 0 0 0 2 392241
-0.002604 0.000047 0.120390 0.603595 -0.046613 -0.389827 -0.062500 1 0 0 0 0 0 2 393259
-0.002604 0.000047 0.120390 0.603585 -0.046611 -0.389839 -0.062500 1 0 0 0 0 0 2 394241
-0.002604 0.000047 0.120390 0.603583 -0.046610 -0.389840 -0.062500 1 0 0 0 0 0 2 395258
-0.002604 0.000047 0.120390 0.603586 -0.046622 -0.389834 -0.062500 1 0 0 0 0 0 2 396257
-0.002604 0.000047 0.120390 0.603583 -0.046612 -0.389840 -0.062500 1 0 0 0 0 0 2 397259
-0.002604 0.000047 0.120390 0.603583 -0.046611 -0.389841 -0.062500 1 0 0 0 0 0 2 398240
-0.002604 0.000047 0.120390 0.603586 -0.046622 -0.389834 -0.062500 1 0 0 0 0 0 2 399241
-0.002604 0.000047 0.120390 0.603595 -0.046615 -0.389846 -0.062500 1 0 0 0 0 0 2 400256
-0.002604 0.000047 0.120390 0.603593 -0.046602 -0.389835 -0.062500 1 0 0 0 0 0 2 401261
-0.002604 0.000047 0.120390 0.603588 -0.046621 -0.389833 -0.062500 1 0 0 0 0 0 2 402255
-0.002604 0.000047 0.120390 0.603584 -0.046612 -0.389840 -0.062500 1 0 0 0 0 0 2 403259
-0.002604 0.000047 0.120390 0.603583 -0.046611 -0.389841 -0.062500 1 0 0 0 0 0 2 404256
-0.002604 0.000047 0.120390 0.603586 -0.046622 -0.389834 -0.062500 1 0 0 0 0 0 2 405259
-0.002604 0.000047 0.120390 0.603583 -0.046612 -0.389840 -0.062500 1 0 0 0 0 0 2 406256
-0.002604 0.000047 0.120390 0.603582 -0.046611 -0.389841 -0.062500 1 0 0 0 0 0 2 407249
-0.002604 0.000047 0.120390 0.603606 -0.046616 -0.389833 -0.062500 1 0 0 0 0 0 2 408259
-0.002604 0.000047 0.120390 0.603586 -0.046611 -0.389840 -0.062500 1 0 0 0 0 0 2 409345
-0.002604 0.000047 0.120390 0.603584 -0.046610 -0.389841 -0.062500 1 0 0 0 0 0 2 410335
-0.002604 0.000047 0.120390 0.603587 -0.046622 -0.389834 -0.062500 1 0 0 0 0 0 2 411346
-0.002604 0.000047 0.120390 0.603583 -0.046612 -0.389840 -0.062500 1 0 0 0 0 0 2 412340
-0.002604 0.000047 0.120390 0.603583 -0.046611 -0.389841 -0.062500 1 0 0 0 0 0 2 413339
-0.002604 0.000047 0.120390 0.603586 -0.046622 -0.389834 -0.062500 1 0 0 0 0 0 2 414313
-0.002604 0.000047 0.120390 0.603591 -0.046603 -0.389833 -0.062500 1 0 0 0 0 0 2 415311
-0.002604 0.000047 0.120390 0.603596 -0.046612 -0.389846 -0.062500 1 0 0 0 0 0 2 416345
-0.002604 0.000047 0.120390 0.603588 -0.046622 -0.389834 -0.062500 1 0 0 0 0 0 2 417340
-0.002604 0.000047 0.120390 0.603584 -0.046612 -0.389840 -0.062500 1 0 0 0 0 0 2 418314
-0.002604 0.000047 0.120390 0.603583 -0.046611 -0.389841 -0.062500 1 0 0 0 0 0 2 419314
-0.002604 0.000047 0.120390 0.603586 -0.046622 -0.389834 -0.062500 1 0 0 0 0 0 2 420336
-0.002604 0.000047 0.120390 0.603583 -0.046612 -0.389840 -0.062500 1 0 0 0 0 0 2 421342
-0.002604 0.000047 0.120390 0.603591 -0.046602 -0.389834 -0.062500 1 0 0 0 0 0 2 422335
-0.002604 0.000047 0.120390 0.603599 -0.046624 -0.389839 -0.062500 1 0 0 0 0 0 2 423319
-0.002604 0.000047 0.120390 0.603585 -0.046612 -0.389840 -0.062500 1 0 0 0 0 0 2 424334
-0.002604 0.000047 0.120390 0.603584 -0.046611 -0.389841 -0.062500 1 0 0 0 0 0 2 425319
-0.002604 0.000047 0.120390 0.603587 -0.046622 -0.389834 -0.062500 1 0 0 0 0 0 2 426336
-0.002604 0.000047 0.120390 0.603583 -0.046612 -0.389840 -0.062500 1 0 0 0 0 0 2 427318
-0.002604 0.000047 0.120390 0.603583 -0.046611 -0.389841 -0.062500 1 0 0 0 0 0 2 428334
-0.002604 0.000047 0.120390 0.603594 -0.046613 -0.389827 -0.062500 1 0 0 0 0 0 2 429253
-0.002604 0.000047 0.120390 0.603584 -0.046611 -0.389839 -0.062500 1 0 0 0 0 0 2 430260
-0.002604 0.000047 0.120390 0.603595 -0.046613 -0.389847 -0.062500 1 0 0 0 0 0 2 431251
-0.002604 0.000047 0.120390 0.603588 -0.046622 -0.389835 -0.062500 1 0 0 0 0 0 2 432261
-0.002604 0.000047 0.120390 0.603584 -0.046612 -0.389840 -0.062500 1 0 0 0 0 0 2 433252
-0.002604 0.000047 0.120390 0.603583 -0.046611 -0.389841 -0.062500 1 0 0 0 0 0 2 434262
-0.002604 0.000047 0.120390 0.603586 -0.046622 -0.389834 -0.062500 1 0 0 0 0 0 2 435251
-0.002604 0.000047 0.120390 0.603591 -0.046603 -0.389833 -0.062500 1 0 0 0 0 0 2 436257
-0.002604 0.000047 0.120390 0.603584 -0.046609 -0.389840 -0.062500 1 0 0 0 0 0 2 437261
-0.002604 0.000047 0.120390 0.603586 -0.046622 -0.389834 -0.062500 1 0 0 0 0 0 2 438251
-0.002604 0.000047 0.120390 0.603596 -0.046615 -0.389846 -0.062500 1 0 0 0 0 0 2 439261
-0.002604 0.000047 0.120390 0.603585 -0.046611 -0.389841 -0.062500 1 0 0 0 0 0 2 440268
-0.002604 0.000047 0.120390 0.603587 -0.046622 -0.389834 -0.062500 1 0 0 0 0 0 2 441277
-0.002604 0.000047 0.120390 0.603583 -0.046612 -0.389840 -0.062500 1 0 0 0 0 0 2 442262
-0.002604 0.000047 0.120390 0.603591 -0.046602 -0.389834 -0.062500 1 0 0 0 0 0 2 443261
-0.002604 0.000047 0.120390 0.603587 -0.046621 -0.389833 -0.062500 1 0 0 0 0 0 2 444259
-0.002604 0.000047 0.120390 0.603583 -0.046612 -0.389840 -0.062500 1 0 0 0 0 0 2 445260
-0.002604 0.000047 0.120390 0.603583 -0.046610 -0.389840 -0.062500 1 0 0 0 0 0 2 446271
-0.002604 0.000047 0.120390 0.603598 -0.046625 -0.389840 -0.062500 1 0 0 0 0 0 2 447523
-0.002604 0.000047 0.120390 0.603585 -0.046612 -0.389841 -0.062500 1 0 0 0 0 0 2 448273
-0.002604 0.000047 0.120390 0.603583 -0.046611 -0.389841 -0.062500 1 0 0 0 0 0 2 449271
-0.002604 0.000047 0.120390 0.603595 -0.046613 -0.389827 -0.062500 1 0 0 0 0 0 2 450237
-0.002604 0.000047 0.120390 0.603584 -0.046611 -0.389839 -0.062500 1 0 0 0 0 0 2 451269
-0.002604 0.000047 0.120390 0.603583 -0.046610 -0.389840 -0.062500 1 0 0 0 0 0 2 452266
-0.002604 0.000047 0.120390 0.603586 -0.046622 -0.389834 -0.062500 1 0 0 0 0 0 2 453262
-0.002604 0.000047 0.120390 0.603583 -0.046612 -0.389840 -0.062500 1 0 0 0 0 0 2 454265
-0.002604 0.000047 0.120390 0.603595 -0.046613 -0.389847 -0.062500 1 0 0 0 0 0 2 455268
-0.002604 0.000047 0.120390 0.603588 -0.046623 -0.389835 -0.062500 1 0 0 0 0 0 2 456274
-0.002604 0.000047 0.120390 0.603592 -0.046603 -0.389833 -0.062500 1 0 0 0 0 0 2 457346
-0.002604 0.000047 0.120390 0.603584 -0.046609 -0.389840 -0.062500 1 0 0 0 0 0 2 458345
-0.002604 0.000047 0.120390 0.603587 -0.046622 -0.389834 -0.062500 1 0 0 0 0 0 2 459344
-0.002604 0.000047 0.120390 0.603583 -0.046612 -0.389840 -0.062500 1 0 0 0 0 0 2 460318
-0.002604 0.000047 0.120390 0.603583 -0.046610 -0.389841 -0.062500 1 0 0 0 0 0 2 461317
-0.002604 0.000047 0.120390 0.603586 -0.046622 -0.389834 -0.062500 1 0 0 0 0 0 2 462312
-0.002604 0.000047 0.120390 0.603595 -0.046615 -0.389846 -0.062500 1 0 0 0 0 0 2 463310
-0.002604 0.000047 0.120390 0.603596 -0.046614 -0.389828 -0.062500 1 0 0 0 0 0 2 464309
-0.002604 0.000047 0.120390 0.603585 -0.046611 -0.389839 -0.062500 1 0 0 0 0 0 2 465312
-0.002604 0.000047 0.120390 0.603584 -0.046611 -0.389840 -0.062500 1 0 0 0 0 0 2 466308
-0.002604 0.000047 0.120390 0.603583 -0.046610 -0.389841 -0.062500 1 0 0 0 0 0 2 467334
-0.002604 0.000047 0.120390 0.603586 -0.046622 -0.389834 -0.062500 1 0 0 0 0 0 2 468310
-0.002604 0.000047 0.120390 0.603583 -0.046612 -0.389840 -0.062500 1 0 0 0 0 0 2 469338
-0.002604 0.000047 0.120390 0.603583 -0.046611 -0.389841 -0.062500 1 0 0 0 0 0 2 470343
-0.002604 0.000047 0.120390 0.603607 -0.046616 -0.389833 -0.062500 1 0 0 0 0 0 2 471345
-0.002604 0.000047 0.120390 0.603586 -0.046611 -0.389840 -0.062500 1 0 0 0 0 0 2 472337
-0.002604 0.000047 0.120390 0.603584 -0.046610 -0.389841 -0.062500 1 0 0 0 0 0 2 473316
-0.002604 0.000047 0.120390 0.603587 -0.046622 -0.389834 -0.062500 1 0 0 0 0 0 2 474333
-0.002604 0.000047 0.120390 0.603583 -0.046612 -0.389840 -0.062500 1 0 0 0 0 0 2 475313
-0.002604 0.000047 0.120390 0.603583 -0.046611 -0.389841 -0.062500 1 0 0 0 0 0 2 476310
-0.002604 0.000047 0.120390 0.603586 -0.046622 -0.389834 -0.062500 1 0 0 0 0 0 2 477313
-0.002604 0.000047 0.120390 0.603583 -0.046612 -0.389840 -0.062500 1 0 0 0 0 0 2 478308
-0.002604 0.000047 0.120390 0.603603 -0.046605 -0.389840 -0.062500 1 0 0 0 0 0 2 479344
-0.002604 0.000047 0.120390 0.603589 -0.046621 -0.389834 -0.062500 1 0 0 0 0 0 2 480340
-0.002604 0.000047 0.120390 0.603584 -0.046612 -0.389840 -0.062500 1 0 0 0 0 0 2 481353
-0.002604 0.000047 0.120390 0.603583 -0.046611 -0.389841 -0.062500 1 0 0 0 0 0 2 482341
-0.002604 0.000047 0.120390 0.603586 -0.046622 -0.389834 -0.062500 1 0 0 0 0 0 2 483337
-0.002604 0.000047 0.120390 0.603583 -0.046612 -0.389840 -0.062500 1 0 0 0 0 0 2 484338
-0.002604 0.000047 0.120390 0.603583 -0.046611 -0.389841 -0.062500 1 0 0 0 0 0 2 485342
-0.002604 0.000047 0.120390 0.603594 -0.046613 -0.389827 -0.062500 1 0 0 0 0 0 2 486341
-0.002604 0.000047 0.120390 0.603596 -0.046614 -0.389845 -0.062500 1 0 0 0 0 0 2 487312
-0.002604 0.000047 0.120390 0.603585 -0.046611 -0.389841 -0.062500 1 0 0 0 0 0 2 488308
-0.002604 0.000047 0.120390 0.603587 -0.046622 -0.389834 -0.062500 1 0 0 0 0 0 2 489338
-0.002604 0.000047 0.120390 0.603583 -0.046612 -0.389840 -0.062500 1 0 0 0 0 0 2 490336
-0.002604 0.000047 0.120390 0.603583 -0.046611 -0.389841 -0.062500 1 0 0 0 0 0 2 491310
-0.002604 0.000047 0.120390 0.603594 -0.046613 -0.389827 -0.062500 1 0 0 0 0 0 2 492315
-0.002604 0.000047 0.120390 0.603584 -0.046611 -0.389839 -0.062500 1 0 0 0 0 0 2 493301
-0.002604 0.000047 0.120390 0.603595 -0.046613 -0.389847 -0.062500 1 0 0 0 0 0 2 494336
-0.002604 0.000047 0.120390 0.603588 -0.046622 -0.389835 -0.062500 1 0 0 0 0 0 2 495317
-0.002604 0.000047 0.120390 0.603584 -0.046612 -0.389840 -0.062500 1 0 0 0 0 0 2 496335
-0.002604 0.000047 0.120390 0.603583 -0.046611 -0.389841 -0.062500 1 0 0 0 0 0 2 497335
-0.002604 0.000047 0.120390 0.603586 -0.046622 -0.389834 -0.062500 1 0 0 0 0 0 2 498332
-0.002604 0.000047 0.120390 0.603583 -0.046612 -0.389840 -0.062500 1 0 0 0 0 0 2 499316
-0.002604 0.000047 0.120390 0.603594 -0.046614 -0.389827 -0.062500 1 0 0 0 0 0 2 500331
-0.002604 0.000047 0.120390 0.603584 -0.046611 -0.389839 -0.062500 1 0 0 0 0 0 2 501250
-0.002604 0.000047 0.120390 0.603595 -0.046613 -0.389847 -0.062500 1 0 0 0 0 0 2 502250
-0.002604 0.000047 0.120390 0.603585 -0.046611 -0.389841 -0.062500 1 0 0 0 0 0 2 503250
-0.002604 0.000047 0.120390 0.603587 -0.046622 -0.389834 -0.062500 1 0 0 0 0 0 2 504259
-0.002604 0.000047 0.120390 0.603584 -0.046612 -0.389840 -0.062500 1 0 0 0 0 0 2 505250
-0.002604 0.000047 0.120390 0.603586 -0.046623 -0.389834 -0.062500 1 0 0 0 0 0 2 506258
-0.002604 0.000047 0.120390 0.603592 -0.046603 -0.389833 -0.062500 1 0 0 0 0 0 2 507249
-0.002604 0.000047 0.120390 0.603584 -0.046610 -0.389840 -0.062500 1 0 0 0 0 0 2 508259
-0.002604 0.000047 0.120390 0.603583 -0.046610 -0.389840 -0.062500 1 0 0 0 0 0 2 509259
-0.002604 0.000047 0.120390 0.603586 -0.046622 -0.389834 -0.062500 1 0 0 0 0 0 2 510250
-0.002604 0.000047 0.120390 0.603595 -0.046615 -0.389846 -0.062500 1 0 0 0 0 0 2 511261
-0.002604 0.000047 0.120390 0.603588 -0.046623 -0.389835 -0.062500 1 0 0 0 0 0 2 512259
-0.002604 0.000047 0.120390 0.603584 -0.046612 -0.389840 -0.062500 1 0 0 0 0 0 2 513272
-0.002604 0.000047 0.120390 0.603591 -0.046602 -0.389834 -0.062500 1 0 0 0 0 0 2 514264
-0.002604 0.000047 0.120390 0.603584 -0.046609 -0.389840 -0.062500 1 0 0 0 0 0 2 515251
-0.002604 0.000047 0.120390 0.603586 -0.046622 -0.389834 -0.062500 1 0 0 0 0 0 2 516255
-0.002604 0.000047 0.120390 0.603583 -0.046612 -0.389840 -0.062500 1 0 0 0 0 0 2 517257
-0.002604 0.000047 0.120390 0.603595 -0.046613 -0.389847 -0.062500 1 0 0 0 0 0 2 518256
-0.002604 0.000047 0.120390 0.603588 -0.046623 -0.389835 -0.062500 1 0 0 0 0 0 2 519271
-0.002604 0.000047 0.120390 0.603584 -0.046612 -0.389840 -0.062500 1 0 0 0 0 0 2 520259
-0.002604 0.000047 0.120390 0.603595 -0.046614 -0.389827 -0.062500 1 0 0 0 0 0 2 521264
-0.002604 0.000047 0.120390 0.603585 -0.046611 -0.389839 -0.062500 1 0 0 0 0 0 2 522259
-0.002604 0.000047 0.120390 0.603583 -0.046611 -0.389840 -0.062500 1 0 0 0 0 0 2 523236
-0.002604 0.000047 0.120390 0.603583 -0.046610 -0.389841 -0.062500 1 0 0 0 0 0 2 524265
-0.002604 0.000047 0.120390 0.603586 -0.046622 -0.389834 -0.062500 1 0 0 0 0 0 2 525266
-0.002604 0.000047 0.120390 0.603595 -0.046615 -0.389846 -0.062500 1 0 0 0 0 0 2 526265
-0.002604 0.000047 0.120390 0.603588 -0.046623 -0.389835 -0.062500 1 0 0 0 0 0 2 527264
-0.002604 0.000047 0.120390 0.603592 -0.046603 -0.389833 -0.062500 1 0 0 0 0 0 2 528269
-0.002604 0.000047 0.120390 0.603584 -0.046610 -0.389840 -0.062500 1 0 0 0 0 0 2 529269
-0.002604 0.000047 0.120390 0.603583 -0.046610 -0.389841 -0.062500 1 0 0 0 0 0 2 530264
-0.002604 0.000047 0.120390 0.603586 -0.046622 -0.389834 -0.062500 1 0 0 0 0 0 2 531269
-0.002604 0.000047 0.120390 0.603583 -0.046612 -0.389840 -0.062500 1 0 0 0 0 0 2 532254
-0.002604 0.000047 0.120390 0.603583 -0.046611 -0.389841 -0.062500 1 0 0 0 0 0 2 533235
-0.002604 0.000047 0.120390 0.603586 -0.046622 -0.389834 -0.062500 1 0 0 0 0 0 2 534264
-0.002604 0.000047 0.120390 0.603595 -0.046615 -0.389846 -0.062500 1 0 0 0 0 0 2 535262
-0.002604 0.000047 0.120390 0.603596 -0.046614 -0.389828 -0.062500 1 0 0 0 0 0 2 536264
-0.002604 0.000047 0.120390 0.603585 -0.046611 -0.389839 -0.062500 1 0 0 0 0 0 2 537269
-0.002604 0.000047 0.120390 0.603583 -0.046611 -0.389840 -0.062500 1 0 0 0 0 0 2 538263
-0.002604 0.000047 0.120390 0.603583 -0.046610 -0.389841 -0.062500 1 0 0 0 0 0 2 539264
-0.002604 0.000047 0.120390 0.603586 -0.046622 -0.389834 -0.062500 1 0 0 0 0 0 2 540264
-0.002604 0.000047 0.120390 0.603583 -0.046612 -0.389840 -0.062500 1 0 0 0 0 0 2 541265
-0.002604 0.000047 0.120390 0.603591 -0.046602 -0.389834 -0.062500 1 0 0 0 0 0 2 542244
-0.002604 0.000047 0.120390 0.603599 -0.046624 -0.389839 -0.062500 1 0 0 0 0 0 2 543261
-0.002604 0.000047 0.120390 0.603585 -0.046612 -0.389840 -0.062500 1 0 0 0 0 0 2 544265
-0.002604 0.000047 0.120390 0.603583 -0.046610 -0.389841 -0.062500 1 0 0 0 0 0 2 545265
-0.002604 0.000047 0.120390 0.603586 -0.046622 -0.389834 -0.062500 1 0 0 0 0 0 2 546265
-0.002604 0.000047 0.120390 0.603583 -0.046612 -0.389840 -0.062500 1 0 0 0 0 0 2 547263
-0.002604 0.000047 0.120390 0.603586 -0.046623 -0.389834 -0.062500 1 0 0 0 0 0 2 548264
-0.002604 0.000047 0.120390 0.603583 -0.046612 -0.389840 -0.062500 1 0 0 0 0 0 2 549264
-0.002604 0.000047 0.120390 0.603603 -0.046605 -0.389840 -0.062500 1 0 0 0 0 0 2 550264
-0.002604 0.000047 0.120390 0.603586 -0.046610 -0.389841 -0.062500 1 0 0 0 0 0 2 551263
-0.002604 0.000047 0.120390 0.603587 -0.046622 -0.389834 -0.062500 1 0 0 0 0 0 2 552263
-0.002604 0.000047 0.120390 0.603584 -0.046612 -0.389840 -0.062500 1 0 0 0 0 0 2 553261
-0.002604 0.000047 0.120390 0.603586 -0.046622 -0.389834 -0.062500 1 0 0 0 0 0 2 554251
-0.002604 0.000047 0.120390 0.603583 -0.046612 -0.389840 -0.062500 1 0 0 0 0 0 2 555263
-0.002616 0.000033 0.120379 0.781754 0.144841 -0.238212 -0.062500 1 0 0 0 0 0 2 556263
-0.002623 0.000026 0.120375 0.723411 0.080568 -0.312086 -0.062500 1 0 0 0 0 0 2 557267
-0.002626 0.000023 0.120374 0.678649 0.032445 -0.350517 -0.062500 1 0 0 0 0 0 2 558263
-0.002628 0.000021 0.120373 0.654391 0.006777 -0.365162 -0.062500 1 0 0 0 0 0 2 559264
-0.002629 0.000020 0.120373 0.641983 -0.006224 -0.370400 -0.062500 1 0 0 0 0 0 2 560262
-0.002629 0.000020 0.120373 0.635697 -0.012732 -0.372230 -0.062500 1 0 0 0 0 0 2 561257
-0.002629 0.000019 0.120373 0.632540 -0.016003 -0.372869 -0.062500 1 0 0 0 0 0 2 562262
-0.002629 0.000019 0.120373 0.630960 -0.017631 -0.373107 -0.062500 1 0 0 0 0 0 2 563261
-0.002629 0.000019 0.120373 0.630161 -0.018436 -0.373170 -0.062500 1 0 0 0 0 0 2 564261
-0.002629 0.000019 0.120373 0.629773 -0.018856 -0.373199 -0.062500 1 0 0 0 0 0 2 565251
-0.002629 0.000019 0.120373 0.629562 -0.019048 -0.373208 -0.062500 1 0 0 0 0 0 2 566258
-0.002629 0.000019 0.120373 0.629462 -0.019166 -0.373218 -0.062500 1 0 0 0 0 0 2 567248
-0.002629 0.000019 0.120373 0.629415 -0.019217 -0.373214 -0.062500 1 0 0 0 0 0 2 568257
-0.002629 0.000019 0.120373 0.629392 -0.019225 -0.373214 -0.062500 1 0 0 0 0 0 2 569248
-0.002629 0.000019 0.120373 0.629378 -0.019254 -0.373221 -0.062500 1 0 0 0 0 0 2 570248
-0.002629 0.000019 0.120373 0.629365 -0.019254 -0.373216 -0.062500 1 0 0 0 0 0 2 571258
-0.002629 0.000019 0.120373 0.629364 -0.019253 -0.373215 -0.062500 1 0 0 0 0 0 2 572247
-0.002629 0.000019 0.120373 0.629367 -0.019264 -0.373208 -0.062500 1 0 0 0 0 0 2 573258
-0.002629 0.000019 0.120373 0.629364 -0.019254 -0.373214 -0.062500 1 0 0 0 0 0 2 574247
-0.002629 0.000019 0.120373 0.629364 -0.019253 -0.373215 -0.062500 1 0 0 0 0 0 2 575257
-0.002629 0.000019 0.120373 0.629376 -0.019255 -0.373221 -0.062500 1 0 0 0 0 0 2 576246
-0.002629 0.000019 0.120373 0.629369 -0.019264 -0.373209 -0.062500 1 0 0 0 0 0 2 577268
-0.002642 0.000006 0.120362 0.807426 0.172086 -0.221468 -0.062500 1 0 0 0 0 0 2 578267
-0.002649 -0.000001 0.120359 0.749141 0.107873 -0.295412 -0.062500 1 0 0 0 0 0 2 579259
-0.002652 -0.000005 0.120357 0.704390 0.059762 -0.333852 -0.062500 1 0 0 0 0 0 2 580251
-0.002653 -0.000006 0.120357 0.680151 0.034112 -0.348525 -0.062500 1 0 0 0 0 0 2 581258
-0.002654 -0.000007 0.120357 0.667740 0.021109 -0.353761 -0.062500 1 0 0 0 0 0 2 582258
-0.002655 -0.000008 0.120357 0.661468 0.014599 -0.355600 -0.062500 1 0 0 0 0 0 2 583265
-0.002655 -0.000008 0.120357 0.658306 0.011352 -0.356236 -0.062500 1 0 0 0 0 0 2 584261
-0.002655 -0.000008 0.120357 0.656717 0.009719 -0.356461 -0.062500 1 0 0 0 0 0 2 585249
-0.002655 -0.000008 0.120357 0.655934 0.008899 -0.356543 -0.062500 1 0 0 0 0 0 2 586258
-0.002655 -0.000008 0.120357 0.655522 0.008483 -0.356562 -0.062500 1 0 0 0 0 0 2 587251
-0.002655 -0.000008 0.120357 0.655333 0.008285 -0.356583 -0.062500 1 0 0 0 0 0 2 588250
-0.002655 -0.000008 0.120357 0.655240 0.008188 -0.356574 -0.062500 1 0 0 0 0 0 2 589257
-0.002655 -0.000008 0.120357 0.655186 0.008130 -0.356575 -0.062500 1 0 0 0 0 0 2 590252
-0.002655 -0.000008 0.120357 0.655154 0.008113 -0.356582 -0.062500 1 0 0 0 0 0 2 591253
-0.002655 -0.000008 0.120357 0.655135 0.008095 -0.356577 -0.062500 1 0 0 0 0 0 2 592236
-0.002655 -0.000008 0.120357 0.655146 0.008091 -0.356583 -0.062500 1 0 0 0 0 0 2 593236
-0.002655 -0.000008 0.120357 0.655127 0.008085 -0.356584 -0.062500 1 0 0 0 0 0 2 594252
-0.002655 -0.000008 0.120357 0.655125 0.008084 -0.356584 -0.062500 1 0 0 0 0 0 2 595257
-0.002655 -0.000008 0.120357 0.655136 0.008081 -0.356571 -0.062500 1 0 0 0 0 0 2 596255
-0.002655 -0.000008 0.120357 0.655126 0.008084 -0.356583 -0.062500 1 0 0 0 0 0 2 597257
-0.002655 -0.000008 0.120357 0.655125 0.008084 -0.356584 -0.062500 1 0 0 0 0 0 2 598253
-0.002655 -0.000008 0.120357 0.655128 0.008072 -0.356578 -0.062500 1 0 0 0 0 0 2 599250
-0.002655 -0.000008 0.120357 0.655133 0.008092 -0.356577 -0.062500 1 0 0 0 0 0 2 600235
-0.002668 -0.000022 0.120346 0.833104 0.199326 -0.204712 -0.062500 1 0 0 0 0 0 2 601253
-0.002674 -0.000029 0.120342 0.774852 0.135158 -0.278712 -0.062500 1 0 0 0 0 0 2 602251
-0.002678 -0.000032 0.120341 0.730122 0.087085 -0.317193 -0.062500 1 0 0 0 0 0 2 603246
-0.002679 -0.000034 0.120340 0.705910 0.061435 -0.331864 -0.062500 1 0 0 0 0 0 2 604251
-0.002680 -0.000035 0.120340 0.693491 0.048451 -0.337107 -0.062500 1 0 0 0 0 0 2 605253
-0.002680 -0.000035 0.120340 0.687216 0.041925 -0.338951 -0.062500 1 0 0 0 0 0 2 606252
-0.002681 -0.000035 0.120340 0.684066 0.038674 -0.339596 -0.062500 1 0 0 0 0 0 2 607250
-0.002681 -0.000035 0.120340 0.682475 0.037052 -0.339810 -0.062500 1 0 0 0 0 0 2 608250
-0.002681 -0.000035 0.120340 0.681692 0.036234 -0.339891 -0.062500 1 0 0 0 0 0 2 609251
-0.002681 -0.000035 0.120340 0.681281 0.035818 -0.339910 -0.062500 1 0 0 0 0 0 2 610249
-0.002681 -0.000035 0.120340 0.681092 0.035621 -0.339930 -0.062500 1 0 0 0 0 0 2 611249
-0.002681 -0.000035 0.120340 0.680991 0.035515 -0.339929 -0.062500 1 0 0 0 0 0 2 612252
-0.002681 -0.000035 0.120340 0.680936 0.035456 -0.339930 -0.062500 1 0 0 0 0 0 2 613251
-0.002681 -0.000035 0.120340 0.680904 0.035438 -0.339938 -0.062500 1 0 0 0 0 0 2 614251
-0.002694 -0.000049 0.120329 0.858757 0.226569 -0.187924 -0.062500 1 0 0 0 0 0 2 615249
-0.002700 -0.000056 0.120325 0.800558 0.162442 -0.262009 -0.062500 1 0 0 0 0 0 2 616252
-0.002703 -0.000059 0.120324 0.755869 0.114392 -0.300513 -0.062500 1 0 0 0 0 0 2 617251
-0.002705 -0.000061 0.120324 0.731638 0.088752 -0.315196 -0.062500 1 0 0 0 0 0 2 618252
-0.002706 -0.000062 0.120323 0.719233 0.075770 -0.320454 -0.062500 1 0 0 0 0 0 2 619243
-0.002706 -0.000062 0.120323 0.712961 0.069246 -0.322284 -0.062500 1 0 0 0 0 0 2 620255
-0.002706 -0.000063 0.120323 0.709812 0.065996 -0.322929 -0.062500 1 0 0 0 0 0 2 621235
-0.002707 -0.000063 0.120323 0.708214 0.064367 -0.323151 -0.062500 1 0 0 0 0 0 2 622251
-0.002707 -0.000063 0.120323 0.707418 0.063551 -0.323227 -0.062500 1 0 0 0 0 0 2 623250
-0.002707 -0.000063 0.120323 0.707037 0.063138 -0.323251 -0.062500 1 0 0 0 0 0 2 624250
-0.002707 -0.000063 0.120323 0.706819 0.062938 -0.323267 -0.062500 1 0 0 0 0 0 2 625251
-0.002707 -0.000063 0.120323 0.706735 0.062837 -0.323264 -0.062500 1 0 0 0 0 0 2 626250
-0.002707 -0.000063 0.120323 0.706678 0.062792 -0.323272 -0.062500 1 0 0 0 0 0 2 627249
-0.002707 -0.000063 0.120323 0.706653 0.062752 -0.323267 -0.062500 1 0 0 0 0 0 2 628252
-0.002707 -0.000063 0.120323 0.706644 0.062740 -0.323273 -0.062500 1 0 0 0 0 0 2 629250
-0.002707 -0.000063 0.120323 0.706631 0.062742 -0.323268 -0.062500 1 0 0 0 0 0 2 630248
-0.002707 -0.000063 0.120323 0.706643 0.062740 -0.323274 -0.062500 1 0 0 0 0 0 2 631242
-0.002707 -0.000063 0.120323 0.706624 0.062734 -0.323275 -0.062500 1 0 0 0 0 0 2 632250
-0.002707 -0.000063 0.120323 0.706630 0.062742 -0.323269 -0.062500 1 0 0 0 0 0 2 633314
-0.002707 -0.000063 0.120323 0.706626 0.062723 -0.323268 -0.062500 1 0 0 0 0 0 2 634329
-0.002707 -0.000063 0.120323 0.706630 0.062741 -0.323267 -0.062500 1 0 0 0 0 0 2 635312
-0.002707 -0.000063 0.120323 0.706622 0.062735 -0.323274 -0.062500 1 0 0 0 0 0 2 636328
-0.002707 -0.000063 0.120323 0.706633 0.062731 -0.323261 -0.062500 1 0 0 0 0 0 2 637327
-0.002707 -0.000063 0.120323 0.706635 0.062731 -0.323280 -0.062500 1 0 0 0 0 0 2 638311
-0.002707 -0.000063 0.120323 0.706623 0.062733 -0.323276 -0.062500 1 0 0 0 0 0 2 639329
-0.002707 -0.000063 0.120323 0.706633 0.062731 -0.323262 -0.062500 1 0 0 0 0 0 2 640312
-0.002719 -0.000076 0.120312 0.884385 0.253770 -0.171148 -0.062500 1 0 0 0 0 0 2 641329
-0.002726 -0.000083 0.120309 0.826245 0.189703 -0.245283 -0.062500 1 0 0 0 0 0 2 642311
-0.002729 -0.000087 0.120307 0.781583 0.141682 -0.283821 -0.062500 1 0 0 0 0 0 2 643328
-0.002731 -0.000088 0.120307 0.757364 0.116054 -0.298522 -0.062500 1 0 0 0 0 0 2 644312
-0.002732 -0.000089 0.120307 0.744964 0.103078 -0.303769 -0.062500 1 0 0 0 0 0 2 645254
-0.002732 -0.000090 0.120307 0.738691 0.096568 -0.305608 -0.062500 1 0 0 0 0 0 2 646244
-0.002732 -0.000090 0.120307 0.735539 0.093301 -0.306256 -0.062500 1 0 0 0 0 0 2 647255
-0.002732 -0.000090 0.120307 0.733953 0.091667 -0.306486 -0.062500 1 0 0 0 0 0 2 648244
-0.002732 -0.000090 0.120307 0.733154 0.090862 -0.306550 -0.062500 1 0 0 0 0 0 2 649254
-0.002732 -0.000090 0.120307 0.732765 0.090442 -0.306581 -0.062500 1 0 0 0 0 0 2 650245
-0.002732 -0.000090 0.120307 0.732555 0.090250 -0.306590 -0.062500 1 0 0 0 0 0 2 651267
-0.002732 -0.000090 0.120307 0.732463 0.090141 -0.306593 -0.062500 1 0 0 0 0 0 2 652256
-0.002732 -0.000090 0.120307 0.732409 0.090083 -0.306596 -0.062500 1 0 0 0 0 0 2 653263
-0.002745 -0.000104 0.120296 0.910045 0.281006 -0.154346 -0.062500 1 0 0 0 0 0 2 654257
-0.002752 -0.000111 0.120292 0.851939 0.216974 -0.228549 -0.062500 1 0 0 0 0 0 2 655251
-0.002755 -0.000114 0.120291 0.807283 0.168974 -0.267123 -0.062500 1 0 0 0 0 0 2 656254
-0.002756 -0.000116 0.120290 0.783086 0.143355 -0.281829 -0.062500 1 0 0 0 0 0 2 657245
-0.002757 -0.000116 0.120290 0.770688 0.130364 -0.287084 -0.062500 1 0 0 0 0 0 2 658261
-0.002758 -0.000117 0.120290 0.764405 0.123857 -0.288921 -0.062500 1 0 0 0 0 0 2 659246
-0.002758 -0.000117 0.120290 0.761261 0.120600 -0.289564 -0.062500 1 0 0 0 0 0 2 660267
-0.002758 -0.000117 0.120290 0.759677 0.118968 -0.289794 -0.062500 1 0 0 0 0 0 2 661264
-0.002758 -0.000117 0.120290 0.758870 0.118154 -0.289866 -0.062500 1 0 0 0 0 0 2 662260
-0.002771 -0.000131 0.120279 0.936047 0.308570 -0.137516 -0.062500 1 0 0 0 0 0 2 663259
-0.002777 -0.000138 0.120275 0.877791 0.244407 -0.211795 -0.062500 1 0 0 0 0 0 2 664261
-0.002780 -0.000141 0.120274 0.833079 0.196335 -0.250401 -0.062500 1 0 0 0 0 0 2 665261
-0.002782 -0.000143 0.120273 0.808838 0.170683 -0.265133 -0.062500 1 0 0 0 0 0 2 666261
-0.002783 -0.000144 0.120273 0.796425 0.157677 -0.270373 -0.062500 1 0 0 0 0 0 2 667258
-0.002783 -0.000144 0.120273 0.790128 0.151155 -0.272226 -0.062500 1 0 0 0 0 0 2 668242
-0.002784 -0.000144 0.120273 0.786974 0.147889 -0.272859 -0.062500 1 0 0 0 0 0 2 669264
-0.002784 -0.000145 0.120273 0.785390 0.146256 -0.273089 -0.062500 1 0 0 0 0 0 2 670264
-0.002784 -0.000145 0.120273 0.784584 0.145443 -0.273161 -0.062500 1 0 0 0 0 0 2 671261
-0.002784 -0.000145 0.120273 0.784191 0.145034 -0.273199 -0.062500 1 0 0 0 0 0 2 672257
-0.002784 -0.000145 0.120273 0.783983 0.144832 -0.273203 -0.062500 1 0 0 0 0 0 2 673261
-0.002784 -0.000145 0.120273 0.783892 0.144723 -0.273207 -0.062500 1 0 0 0 0 0 2 674259
-0.002784 -0.000145 0.120273 0.783846 0.144673 -0.273202 -0.062500 1 0 0 0 0 0 2 675259
-0.002796 -0.000158 0.120262 0.961271 0.335380 -0.120711 -0.062500 1 0 0 0 0 0 2 676258
-0.002803 -0.000165 0.120259 0.903253 0.271454 -0.195037 -0.062500 1 0 0 0 0 0 2 677261
-0.002806 -0.000168 0.120257 0.858674 0.223504 -0.233672 -0.062500 1 0 0 0 0 0 2 678258
-0.002808 -0.000170 0.120257 0.834488 0.197892 -0.248407 -0.062500 1 0 0 0 0 0 2 679260
-0.002809 -0.000171 0.120257 0.822084 0.184924 -0.253661 -0.062500 1 0 0 0 0 0 2 680231
-0.002809 -0.000171 0.120257 0.815816 0.178421 -0.255512 -0.062500 1 0 0 0 0 0 2 681230
-0.002809 -0.000172 0.120257 0.812666 0.175157 -0.256147 -0.062500 1 0 0 0 0 0 2 682257
-0.002809 -0.000172 0.120256 0.811090 0.173534 -0.256371 -0.062500 1 0 0 0 0 0 2 683230
-0.002809 -0.000172 0.120256 0.810290 0.172710 -0.256456 -0.062500 1 0 0 0 0 0 2 684261
-0.002809 -0.000172 0.120256 0.809882 0.172315 -0.256477 -0.062500 1 0 0 0 0 0 2 685264
-0.002809 -0.000172 0.120256 0.809697 0.172109 -0.256492 -0.062500 1 0 0 0 0 0 2 686231
-0.002809 -0.000172 0.120256 0.809596 0.172002 -0.256490 -0.062500 1 0 0 0 0 0 2 687261
-0.002809 -0.000172 0.120256 0.809541 0.171943 -0.256491 -0.062500 1 0 0 0 0 0 2 688256
-0.002809 -0.000172 0.120256 0.809509 0.171925 -0.256499 -0.062500 1 0 0 0 0 0 2 689260
-0.002809 -0.000172 0.120256 0.809498 0.171916 -0.256487 -0.062500 1 0 0 0 0 0 2 690259
-0.002809 -0.000172 0.120256 0.809489 0.171907 -0.256493 -0.062500 1 0 0 0 0 0 2 691258
-0.002809 -0.000172 0.120256 0.809488 0.171907 -0.256493 -0.062500 1 0 0 0 0 0 2 692240
-0.002809 -0.000172 0.120256 0.809504 0.171892 -0.256493 -0.062500 1 0 0 0 0 0 2 693333
-0.002809 -0.000172 0.120256 0.809491 0.171905 -0.256493 -0.062500 1 0 0 0 0 0 2 694337
-0.002809 -0.000172 0.120256 0.809489 0.171907 -0.256493 -0.062500 1 0 0 0 0 0 2 695331
-0.002809 -0.000172 0.120256 0.809484 0.171886 -0.256493 -0.062500 1 0 0 0 0 0 2 696332
-0.002809 -0.000172 0.120256 0.809488 0.171904 -0.256493 -0.062500 1 0 0 0 0 0 2 697330
-0.002809 -0.000172 0.120256 0.809489 0.171906 -0.256493 -0.062500 1 0 0 0 0 0 2 698306
-0.002809 -0.000172 0.120256 0.809492 0.171895 -0.256486 -0.062500 1 0 0 0 0 0 2 699303
-0.002809 -0.000172 0.120256 0.809493 0.171894 -0.256505 -0.062500 1 0 0 0 0 0 2 700303
-0.002809 -0.000172 0.120256 0.809490 0.171905 -0.256495 -0.062500 1 0 0 0 0 0 2 701336
-0.002809 -0.000172 0.120256 0.809493 0.171895 -0.256487 -0.062500 1 0 0 0 0 0 2 702331
-0.002809 -0.000172 0.120256 0.809490 0.171905 -0.256492 -0.062500 1 0 0 0 0 0 2 703306
-0.002809 -0.000172 0.120256 0.809481 0.171898 -0.256500 -0.062500 1 0 0 0 0 0 2 704326
-0.002809 -0.000172 0.120256 0.809491 0.171894 -0.256487 -0.062500 1 0 0 0 0 0 2 705329
-0.002809 -0.000172 0.120256 0.809489 0.171905 -0.256492 -0.062500 1 0 0 0 0 0 2 706327
-0.002809 -0.000172 0.120256 0.809489 0.171907 -0.256493 -0.062500 1 0 0 0 0 0 2 707329
-0.002809 -0.000172 0.120256 0.809489 0.171907 -0.256493 -0.062500 1 0 0 0 0 0 2 708325
-0.002809 -0.000172 0.120256 0.809496 0.171884 -0.256499 -0.062500 1 0 0 0 0 0 2 709331
-0.002809 -0.000172 0.120256 0.809490 0.171904 -0.256494 -0.062500 1 0 0 0 0 0 2 710326
-0.002809 -0.000172 0.120256 0.809493 0.171895 -0.256486 -0.062500 1 0 0 0 0 0 2 711309
-0.002809 -0.000172 0.120256 0.809490 0.171905 -0.256492 -0.062500 1 0 0 0 0 0 2 712325
-0.002809 -0.000172 0.120256 0.809481 0.171898 -0.256500 -0.062500 1 0 0 0 0 0 2 713310
-0.002809 -0.000172 0.120256 0.809491 0.171894 -0.256487 -0.062500 1 0 0 0 0 0 2 714325
-0.002809 -0.000172 0.120256 0.809489 0.171905 -0.256492 -0.062500 1 0 0 0 0 0 2 715309
-0.002809 -0.000172 0.120256 0.809501 0.171904 -0.256499 -0.062500 1 0 0 0 0 0 2 716310
-0.002809 -0.000172 0.120256 0.809486 0.171886 -0.256494 -0.062500 1 0 0 0 0 0 2 717254
-0.002809 -0.000172 0.120256 0.809489 0.171904 -0.256493 -0.062500 1 0 0 0 0 0 2 718243
-0.002809 -0.000172 0.120256 0.809489 0.171906 -0.256493 -0.062500 1 0 0 0 0 0 2 719251
-0.002809 -0.000172 0.120256 0.809493 0.171895 -0.256486 -0.062500 1 0 0 0 0 0 2 720252
-0.002809 -0.000172 0.120256 0.809481 0.171897 -0.256499 -0.062500 1 0 0 0 0 0 2 721243
-0.002809 -0.000172 0.120256 0.809488 0.171906 -0.256494 -0.062500 1 0 0 0 0 0 2 722252
-0.002809 -0.000172 0.120256 0.809492 0.171895 -0.256486 -0.062500 1 0 0 0 0 0 2 723253
-0.002809 -0.000172 0.120256 0.809502 0.171903 -0.256498 -0.062500 1 0 0 0 0 0 2 724243
-0.002809 -0.000172 0.120256 0.809483 0.171898 -0.256501 -0.062500 1 0 0 0 0 0 2 725252
-0.002809 -0.000172 0.120256 0.809492 0.171894 -0.256487 -0.062500 1 0 0 0 0 0 2 726261
-0.002809 -0.000172 0.120256 0.809489 0.171905 -0.256492 -0.062500 1 0 0 0 0 0 2 727265
-0.002809 -0.000172 0.120256 0.809489 0.171907 -0.256493 -0.062500 1 0 0 0 0 0 2 728245
-0.002809 -0.000172 0.120256 0.809484 0.171886 -0.256493 -0.062500 1 0 0 0 0 0 2 729256
-0.002809 -0.000172 0.120256 0.809488 0.171904 -0.256493 -0.062500 1 0 0 0 0 0 2 730254
-0.002809 -0.000172 0.120256 0.809489 0.171907 -0.256493 -0.062500 1 0 0 0 0 0 2 731244
-0.002809 -0.000172 0.120256 0.809492 0.171895 -0.256486 -0.062500 1 0 0 0 0 0 2 732251
-0.002809 -0.000172 0.120256 0.809493 0.171894 -0.256505 -0.062500 1 0 0 0 0 0 2 733255
-0.002809 -0.000172 0.120256 0.809489 0.171905 -0.256495 -0.062500 1 0 0 0 0 0 2 734517
-0.002809 -0.000172 0.120256 0.809492 0.171895 -0.256487 -0.062500 1 0 0 0 0 0 2 735254
-0.002809 -0.000172 0.120256 0.809490 0.171905 -0.256492 -0.062500 1 0 0 0 0 0 2 736246
-0.002809 -0.000172 0.120256 0.809481 0.171898 -0.256500 -0.062500 1 0 0 0 0 0 2 737249
-0.002809 -0.000172 0.120256 0.809491 0.171894 -0.256487 -0.062500 1 0 0 0 0 0 2 738230
-0.002809 -0.000172 0.120256 0.809489 0.171905 -0.256492 -0.062500 1 0 0 0 0 0 2 739247
-0.002809 -0.000172 0.120256 0.809501 0.171904 -0.256499 -0.062500 1 0 0 0 0 0 2 740249
-0.002809 -0.000172 0.120256 0.809494 0.171895 -0.256487 -0.062500 1 0 0 0 0 0 2 741248
-0.002809 -0.000172 0.120256 0.809482 0.171897 -0.256499 -0.062500 1 0 0 0 0 0 2 742247
-0.002809 -0.000172 0.120256 0.809488 0.171906 -0.256494 -0.062500 1 0 0 0 0 0 2 743255
-0.002809 -0.000172 0.120256 0.809492 0.171895 -0.256486 -0.062500 1 0 0 0 0 0 2 744233
-0.002809 -0.000172 0.120256 0.809481 0.171897 -0.256499 -0.062500 1 0 0 0 0 0 2 745253
-0.002809 -0.000172 0.120256 0.809488 0.171906 -0.256494 -0.062500 1 0 0 0 0 0 2 746251
-0.002809 -0.000172 0.120256 0.809492 0.171895 -0.256486 -0.062500 1 0 0 0 0 0 2 747248
-0.002809 -0.000172 0.120256 0.809501 0.171903 -0.256498 -0.062500 1 0 0 0 0 0 2 748245
-0.002809 -0.000172 0.120256 0.809491 0.171906 -0.256494 -0.062500 1 0 0 0 0 0 2 749249
-0.002809 -0.000172 0.120256 0.809485 0.171886 -0.256493 -0.062500 1 0 0 0 0 0 2 750228
-0.002822 -0.000186 0.120246 0.986842 0.362525 -0.103872 -0.062500 1 0 0 0 0 0 2 751230
-0.002829 -0.000192 0.120242 0.928886 0.298662 -0.178265 -0.062500 1 0 0 0 0 0 2 752247
-0.002832 -0.000196 0.120240 0.884334 0.250739 -0.216935 -0.062500 1 0 0 0 0 0 2 753249
-0.002834 -0.000197 0.120240 0.860164 0.225160 -0.231668 -0.062500 1 0 0 0 0 0 2 754249
-0.002834 -0.000198 0.120240 0.847773 0.212177 -0.236936 -0.062500 1 0 0 0 0 0 2 755229
-0.002835 -0.000199 0.120240 0.841505 0.205686 -0.238779 -0.062500 1 0 0 0 0 0 2 756245
-0.002835 -0.000199 0.120240 0.838348 0.202415 -0.239422 -0.062500 1 0 0 0 0 0 2 757244
-0.002835 -0.000199 0.120240 0.836772 0.200791 -0.239647 -0.062500 1 0 0 0 0 0 2 758248
-0.002835 -0.000199 0.120240 0.835979 0.199976 -0.239726 -0.062500 1 0 0 0 0 0 2 759245
-0.002835 -0.000199 0.120240 0.835576 0.199570 -0.239760 -0.062500 1 0 0 0 0 0 2 760243
-0.002835 -0.000199 0.120240 0.835368 0.199368 -0.239764 -0.062500 1 0 0 0 0 0 2 761245
-0.002835 -0.000199 0.120240 0.835284 0.199268 -0.239760 -0.062500 1 0 0 0 0 0 2 762242
-0.002835 -0.000199 0.120240 0.835231 0.199210 -0.239761 -0.062500 1 0 0 0 0 0 2 763243
-0.002835 -0.000199 0.120240 0.835200 0.199192 -0.239769 -0.062500 1 0 0 0 0 0 2 764242
-0.002835 -0.000199 0.120240 0.835193 0.199171 -0.239770 -0.062500 1 0 0 0 0 0 2 765324
-0.002835 -0.000199 0.120240 0.835181 0.199173 -0.239764 -0.062500 1 0 0 0 0 0 2 766328
-0.002835 -0.000199 0.120240 0.835172 0.199165 -0.239770 -0.062500 1 0 0 0 0 0 2 767335
-0.002835 -0.000199 0.120240 0.835179 0.199173 -0.239764 -0.062500 1 0 0 0 0 0 2 768330
-0.002835 -0.000199 0.120240 0.835175 0.199153 -0.239763 -0.062500 1 0 0 0 0 0 2 769332
-0.002835 -0.000199 0.120240 0.835171 0.199163 -0.239770 -0.062500 1 0 0 0 0 0 2 770329
-0.002835 -0.000199 0.120240 0.835178 0.199173 -0.239764 -0.062500 1 0 0 0 0 0 2 771323
-0.002835 -0.000199 0.120240 0.835187 0.199151 -0.239770 -0.062500 1 0 0 0 0 0 2 772335
-0.002835 -0.000199 0.120240 0.835173 0.199162 -0.239771 -0.062500 1 0 0 0 0 0 2 773306
-0.002835 -0.000199 0.120240 0.835179 0.199173 -0.239764 -0.062500 1 0 0 0 0 0 2 774300
-0.002835 -0.000199 0.120240 0.835175 0.199153 -0.239764 -0.062500 1 0 0 0 0 0 2 775300
-0.002835 -0.000199 0.120240 0.835171 0.199163 -0.239770 -0.062500 1 0 0 0 0 0 2 776331
-0.002835 -0.000199 0.120240 0.835179 0.199173 -0.239764 -0.062500 1 0 0 0 0 0 2 777327
-0.002835 -0.000199 0.120240 0.835175 0.199153 -0.239763 -0.062500 1 0 0 0 0 0 2 778324
-0.002835 -0.000199 0.120240 0.835183 0.199160 -0.239776 -0.062500 1 0 0 0 0 0 2 779301
-0.002835 -0.000199 0.120240 0.835180 0.199172 -0.239765 -0.062500 1 0 0 0 0 0 2 780301
-0.002835 -0.000199 0.120240 0.835175 0.199153 -0.239764 -0.062500 1 0 0 0 0 0 2 781291
-0.002835 -0.000199 0.120240 0.835171 0.199163 -0.239770 -0.062500 1 0 0 0 0 0 2 782328
-0.002835 -0.000199 0.120240 0.835179 0.199173 -0.239764 -0.062500 1 0 0 0 0 0 2 783325
-0.002835 -0.000199 0.120240 0.835175 0.199153 -0.239764 -0.062500 1 0 0 0 0 0 2 784307
-0.002835 -0.000199 0.120240 0.835171 0.199163 -0.239770 -0.062500 1 0 0 0 0 0 2 785325
-0.002835 -0.000199 0.120240 0.835179 0.199173 -0.239764 -0.062500 1 0 0 0 0 0 2 786306
-0.002835 -0.000199 0.120240 0.835187 0.199151 -0.239770 -0.062500 1 0 0 0 0 0 2 787307
-0.002835 -0.000199 0.120240 0.835173 0.199162 -0.239771 -0.062500 1 0 0 0 0 0 2 788323
-0.002835 -0.000199 0.120240 0.835179 0.199173 -0.239764 -0.062500 1 0 0 0 0 0 2 789249
-0.002835 -0.000199 0.120240 0.835175 0.199153 -0.239764 -0.062500 1 0 0 0 0 0 2 790241
-0.002835 -0.000199 0.120240 0.835171 0.199163 -0.239770 -0.062500 1 0 0 0 0 0 2 791249
-0.002835 -0.000199 0.120240 0.835179 0.199173 -0.239764 -0.062500 1 0 0 0 0 0 2 792248
-0.002835 -0.000199 0.120240 0.835175 0.199153 -0.239763 -0.062500 1 0 0 0 0 0 2 793240
-0.002835 -0.000199 0.120240 0.835171 0.199163 -0.239770 -0.062500 1 0 0 0 0 0 2 794250
-0.002835 -0.000199 0.120240 0.835178 0.199173 -0.239764 -0.062500 1 0 0 0 0 0 2 795240
-0.002835 -0.000199 0.120240 0.835187 0.199151 -0.239770 -0.062500 1 0 0 0 0 0 2 796249
-0.002835 -0.000199 0.120240 0.835173 0.199162 -0.239771 -0.062500 1 0 0 0 0 0 2 797241
-0.002835 -0.000199 0.120240 0.835179 0.199173 -0.239764 -0.062500 1 0 0 0 0 0 2 798251
-0.002835 -0.000199 0.120240 0.835175 0.199153 -0.239764 -0.062500 1 0 0 0 0 0 2 799235
-0.002835 -0.000199 0.120240 0.835171 0.199163 -0.239770 -0.062500 1 0 0 0 0 0 2 800250
-0.002835 -0.000199 0.120240 0.835179 0.199173 -0.239764 -0.062500 1 0 0 0 0 0 2 801258
-0.002835 -0.000199 0.120240 0.835175 0.199153 -0.239763 -0.062500 1 0 0 0 0 0 2 802238
-0.002835 -0.000199 0.120240 0.835183 0.199160 -0.239776 -0.062500 1 0 0 0 0 0 2 803252
-0.002835 -0.000199 0.120240 0.835180 0.199172 -0.239765 -0.062500 1 0 0 0 0 0 2 804257
-0.002835 -0.000199 0.120240 0.835175 0.199153 -0.239764 -0.062500 1 0 0 0 0 0 2 805231
-0.002835 -0.000199 0.120240 0.835171 0.199163 -0.239770 -0.062500 1 0 0 0 0 0 2 806252
-0.002835 -0.000199 0.120240 0.835179 0.199173 -0.239764 -0.062500 1 0 0 0 0 0 2 807223
-0.002835 -0.000199 0.120240 0.835175 0.199153 -0.239764 -0.062500 1 0 0 0 0 0 2 808253
-0.002835 -0.000199 0.120240 0.835171 0.199163 -0.239770 -0.062500 1 0 0 0 0 0 2 809252
-0.002835 -0.000199 0.120240 0.835179 0.199173 -0.239764 -0.062500 1 0 0 0 0 0 2 810246
-0.002835 -0.000199 0.120240 0.835187 0.199151 -0.239770 -0.062500 1 0 0 0 0 0 2 811245
-0.002835 -0.000199 0.120240 0.835173 0.199162 -0.239771 -0.062500 1 0 0 0 0 0 2 812245
-0.002835 -0.000199 0.120240 0.835179 0.199173 -0.239764 -0.062500 1 0 0 0 0 0 2 813246
-0.002835 -0.000199 0.120240 0.835175 0.199153 -0.239764 -0.062500 1 0 0 0 0 0 2 814245
-0.002835 -0.000199 0.120240 0.835171 0.199163 -0.239770 -0.062500 1 0 0 0 0 0 2 815243
-0.002835 -0.000199 0.120240 0.835179 0.199173 -0.239764 -0.062500 1 0 0 0 0 0 2 816243
-0.002835 -0.000199 0.120240 0.835175 0.199153 -0.239763 -0.062500 1 0 0 0 0 0 2 817248
-0.002835 -0.000199 0.120240 0.835171 0.199163 -0.239770 -0.062500 1 0 0 0 0 0 2 818246
-0.002835 -0.000199 0.120240 0.835178 0.199173 -0.239764 -0.062500 1 0 0 0 0 0 2 819245
-0.002835 -0.000199 0.120240 0.835187 0.199151 -0.239770 -0.062500 1 0 0 0 0 0 2 820245
-0.002835 -0.000199 0.120240 0.835173 0.199162 -0.239771 -0.062500 1 0 0 0 0 0 2 821249
-0.002835 -0.000199 0.120240 0.835179 0.199173 -0.239764 -0.062500 1 0 0 0 0 0 2 822245
-0.002835 -0.000199 0.120240 0.835175 0.199153 -0.239764 -0.062500 1 0 0 0 0 0 2 823243
-0.002835 -0.000199 0.120240 0.835171 0.199163 -0.239770 -0.062500 1 0 0 0 0 0 2 824244
-0.002835 -0.000199 0.120240 0.835179 0.199173 -0.239764 -0.062500 1 0 0 0 0 0 2 825246
-0.002835 -0.000199 0.120240 0.835175 0.199153 -0.239763 -0.062500 1 0 0 0 0 0 2 826244
-0.002835 -0.000199 0.120240 0.835183 0.199160 -0.239776 -0.062500 1 0 0 0 0 0 2 827243
-0.002835 -0.000199 0.120240 0.835180 0.199172 -0.239765 -0.062500 1 0 0 0 0 0 2 828244
-0.002835 -0.000199 0.120240 0.835175 0.199153 -0.239764 -0.062500 1 0 0 0 0 0 2 829245
-0.002835 -0.000199 0.120240 0.835171 0.199163 -0.239770 -0.062500 1 0 0 0 0 0 2 830244
-0.002835 -0.000199 0.120240 0.835179 0.199173 -0.239764 -0.062500 1 0 0 0 0 0 2 831244
-0.002835 -0.000199 0.120240 0.835175 0.199153 -0.239764 -0.062500 1 0 0 0 0 0 2 832242
-0.002835 -0.000199 0.120240 0.835171 0.199163 -0.239770 -0.062500 1 0 0 0 0 0 2 833244
-0.002835 -0.000199 0.120240 0.835178 0.199173 -0.239764 -0.062500 1 0 0 0 0 0 2 834242
-0.002835 -0.000199 0.120240 0.835187 0.199151 -0.239770 -0.062500 1 0 0 0 0 0 2 835242
-0.002835 -0.000199 0.120240 0.835173 0.199162 -0.239771 -0.062500 1 0 0 0 0 0 2 836241
-0.002835 -0.000199 0.120240 0.835179 0.199173 -0.239764 -0.062500 1 0 0 0 0 0 2 837245
-0.002835 -0.000199 0.120240 0.835175 0.199153 -0.239764 -0.062500 1 0 0 0 0 0 2 838243
-0.002835 -0.000199 0.120240 0.835171 0.199163 -0.239770 -0.062500 1 0 0 0 0 0 2 839244
-0.002835 -0.000199 0.120240 0.835179 0.199173 -0.239764 -0.062500 1 0 0 0 0 0 2 840237
-0.002835 -0.000199 0.120240 0.835175 0.199153 -0.239763 -0.062500 1 0 0 0 0 0 2 841328
-0.002835 -0.000199 0.120240 0.835171 0.199163 -0.239770 -0.062500 1 0 0 0 0 0 2 842328
-0.002835 -0.000199 0.120240 0.835191 0.199170 -0.239770 -0.062500 1 0 0 0 0 0 2 843325
-0.002835 -0.000199 0.120240 0.835177 0.199153 -0.239764 -0.062500 1 0 0 0 0 0 2 844334
-0.002835 -0.000199 0.120240 0.835171 0.199163 -0.239770 -0.062500 1 0 0 0 0 0 2 845324
-0.002835 -0.000199 0.120240 0.835179 0.199173 -0.239764 -0.062500 1 0 0 0 0 0 2 846300
-0.002835 -0.000199 0.120240 0.835175 0.199153 -0.239764 -0.062500 1 0 0 0 0 0 2 847306
-0.002835 -0.000199 0.120240 0.835171 0.199163 -0.239770 -0.062500 1 0 0 0 0 0 2 848318
-0.002835 -0.000199 0.120240 0.835179 0.199173 -0.239764 -0.062500 1 0 0 0 0 0 2 849329
-0.002835 -0.000199 0.120240 0.835175 0.199154 -0.239763 -0.062500 1 0 0 0 0 0 2 850331
-0.002835 -0.000199 0.120240 0.835183 0.199160 -0.239776 -0.062500 1 0 0 0 0 0 2 851297
-0.002835 -0.000199 0.120240 0.835180 0.199172 -0.239765 -0.062500 1 0 0 0 0 0 2 852300
-0.002835 -0.000199 0.120240 0.835175 0.199153 -0.239764 -0.062500 1 0 0 0 0 0 2 853298
-0.002835 -0.000199 0.120240 0.835171 0.199163 -0.239770 -0.062500 1 0 0 0 0 0 2 854293
-0.002835 -0.000199 0.120240 0.835179 0.199173 -0.239764 -0.062500 1 0 0 0 0 0 2 855324
-0.002835 -0.000199 0.120240 0.835175 0.199153 -0.239763 -0.062500 1 0 0 0 0 0 2 856322
-0.002835 -0.000199 0.120240 0.835171 0.199163 -0.239770 -0.062500 1 0 0 0 0 0 2 857306
-0.002835 -0.000199 0.120240 0.835178 0.199173 -0.239764 -0.062500 1 0 0 0 0 0 2 858321
-0.002835 -0.000199 0.120240 0.835187 0.199151 -0.239770 -0.062500 1 0 0 0 0 0 2 859304
-0.002835 -0.000199 0.120240 0.835173 0.199162 -0.239771 -0.062500 1 0 0 0 0 0 2 860321
-0.002835 -0.000199 0.120240 0.835179 0.199173 -0.239764 -0.062500 1 0 0 0 0 0 2 861244
-0.002835 -0.000199 0.120240 0.835175 0.199153 -0.239764 -0.062500 1 0 0 0 0 0 2 862247
-0.002835 -0.000199 0.120240 0.835171 0.199163 -0.239770 -0.062500 1 0 0 0 0 0 2 863237
-0.002835 -0.000199 0.120240 0.835179 0.199173 -0.239764 -0.062500 1 0 0 0 0 0 2 864247
-0.002835 -0.000199 0.120240 0.835175 0.199153 -0.239763 -0.062500 1 0 0 0 0 0 2 865238
-0.002835 -0.000199 0.120240 0.835171 0.199163 -0.239770 -0.062500 1 0 0 0 0 0 2 866246
-0.002835 -0.000199 0.120240 0.835191 0.199170 -0.239770 -0.062500 1 0 0 0 0 0 2 867238
-0.002835 -0.000199 0.120240 0.835176 0.199153 -0.239764 -0.062500 1 0 0 0 0 0 2 868248
-0.002835 -0.000199 0.120240 0.835171 0.199163 -0.239770 -0.062500 1 0 0 0 0 0 2 869238
-0.002835 -0.000199 0.120240 0.835179 0.199173 -0.239764 -0.062500 1 0 0 0 0 0 2 870247
-0.002835 -0.000199 0.120240 0.835175 0.199153 -0.239764 -0.062500 1 0 0 0 0 0 2 871282
-0.002835 -0.000199 0.120240 0.835171 0.199163 -0.239770 -0.062500 1 0 0 0 0 0 2 872255
-0.002835 -0.000199 0.120240 0.835179 0.199173 -0.239764 -0.062500 1 0 0 0 0 0 2 873254
-0.002835 -0.000199 0.120240 0.835175 0.199154 -0.239763 -0.062500 1 0 0 0 0 0 2 874240
-0.002835 -0.000199 0.120240 0.835183 0.199160 -0.239776 -0.062500 1 0 0 0 0 0 2 875247
-0.002835 -0.000199 0.120240 0.835180 0.199172 -0.239765 -0.062500 1 0 0 0 0 0 2 876249
-0.002835 -0.000199 0.120240 0.835175 0.199153 -0.239764 -0.062500 1 0 0 0 0 0 2 877248
-0.002835 -0.000199 0.120240 0.835171 0.199163 -0.239770 -0.062500 1 0 0 0 0 0 2 878249
-0.002816 -0.000204 0.120230 0.568801 0.261649 -0.103316 -0.062500 1 0 0 0 0 0 2 879253
-0.002807 -0.000206 0.120227 0.659739 0.240814 -0.169812 -0.062500 1 0 0 0 0 0 2 880243
-0.002802 -0.000207 0.120225 0.726736 0.225113 -0.204394 -0.062500 1 0 0 0 0 0 2 881255
-0.002800 -0.000208 0.120225 0.762058 0.216697 -0.217575 -0.062500 1 0 0 0 0 0 2 882249
-0.002799 -0.000208 0.120225 0.779815 0.212427 -0.222280 -0.062500 1 0 0 0 0 0 2 883225
-0.002798 -0.000208 0.120225 0.788662 0.210274 -0.223931 -0.062500 1 0 0 0 0 0 2 884252
-0.002798 -0.000208 0.120225 0.793058 0.209199 -0.224513 -0.062500 1 0 0 0 0 0 2 885254
-0.002798 -0.000208 0.120225 0.795257 0.208660 -0.224697 -0.062500 1 0 0 0 0 0 2 886222
-0.002798 -0.000208 0.120225 0.796366 0.208394 -0.224770 -0.062500 1 0 0 0 0 0 2 887254
-0.002797 -0.000208 0.120225 0.796904 0.208265 -0.224806 -0.062500 1 0 0 0 0 0 2 888253
-0.002797 -0.000208 0.120225 0.797174 0.208190 -0.224808 -0.062500 1 0 0 0 0 0 2 889258
-0.002797 -0.000208 0.120225 0.797307 0.208157 -0.224810 -0.062500 1 0 0 0 0 0 2 890256
-0.002797 -0.000208 0.120225 0.797385 0.208138 -0.224808 -0.062500 1 0 0 0 0 0 2 891255
-0.002797 -0.000208 0.120225 0.797426 0.208128 -0.224806 -0.062500 1 0 0 0 0 0 2 892247
-0.002797 -0.000208 0.120225 0.797441 0.208125 -0.224812 -0.062500 1 0 0 0 0 0 2 893255
-0.002797 -0.000208 0.120225 0.797442 0.208125 -0.224813 -0.062500 1 0 0 0 0 0 2 894251
-0.002797 -0.000208 0.120225 0.797441 0.208125 -0.224813 -0.062500 1 0 0 0 0 0 2 895253
-0.002797 -0.000208 0.120225 0.797453 0.208122 -0.224819 -0.062500 1 0 0 0 0 0 2 896252
-0.002797 -0.000208 0.120225 0.797442 0.208125 -0.224814 -0.062500 1 0 0 0 0 0 2 897254
-0.002778 -0.000213 0.120215 0.531221 0.270562 -0.088217 -0.062500 1 0 0 0 0 0 2 898252
-0.002769 -0.000215 0.120212 0.622079 0.249756 -0.154796 -0.062500 1 0 0 0 0 0 2 899253
-0.002764 -0.000216 0.120210 0.689034 0.234077 -0.189406 -0.062500 1 0 0 0 0 0 2 900252
-0.002762 -0.000217 0.120210 0.724363 0.225662 -0.202598 -0.062500 1 0 0 0 0 0 2 901254
-0.002761 -0.000217 0.120210 0.742098 0.221376 -0.207306 -0.062500 1 0 0 0 0 0 2 902240
-0.002760 -0.000217 0.120210 0.750960 0.219227 -0.208961 -0.062500 1 0 0 0 0 0 2 903252
-0.002760 -0.000217 0.120210 0.755345 0.218156 -0.209538 -0.062500 1 0 0 0 0 0 2 904255
-0.002760 -0.000217 0.120210 0.757550 0.217627 -0.209737 -0.062500 1 0 0 0 0 0 2 905254
-0.002760 -0.000217 0.120210 0.758643 0.217344 -0.209806 -0.062500 1 0 0 0 0 0 2 906252
-0.002760 -0.000217 0.120210 0.759203 0.217208 -0.209834 -0.062500 1 0 0 0 0 0 2 907252
-0.002760 -0.000217 0.120210 0.759472 0.217143 -0.209842 -0.062500 1 0 0 0 0 0 2 908252
-0.002760 -0.000217 0.120210 0.759614 0.217120 -0.209838 -0.062500 1 0 0 0 0 0 2 909253
-0.002760 -0.000217 0.120210 0.759673 0.217096 -0.209835 -0.062500 1 0 0 0 0 0 2 910251
-0.002760 -0.000217 0.120210 0.759700 0.217089 -0.209847 -0.062500 1 0 0 0 0 0 2 911251
-0.002760 -0.000217 0.120210 0.759724 0.217083 -0.209841 -0.062500 1 0 0 0 0 0 2 912252
-0.002760 -0.000217 0.120210 0.759738 0.217080 -0.209847 -0.062500 1 0 0 0 0 0 2 913254
-0.002760 -0.000217 0.120210 0.759751 0.217076 -0.209834 -0.062500 1 0 0 0 0 0 2 914263
-0.002760 -0.000217 0.120210 0.759741 0.217079 -0.209846 -0.062500 1 0 0 0 0 0 2 915267
-0.002760 -0.000217 0.120210 0.759740 0.217079 -0.209848 -0.062500 1 0 0 0 0 0 2 916261
-0.002760 -0.000217 0.120210 0.759751 0.217076 -0.209834 -0.062500 1 0 0 0 0 0 2 917263
-0.002760 -0.000217 0.120210 0.759741 0.217079 -0.209846 -0.062500 1 0 0 0 0 0 2 918260
-0.002760 -0.000217 0.120210 0.759740 0.217079 -0.209848 -0.062500 1 0 0 0 0 0 2 919262
-0.002760 -0.000217 0.120210 0.759739 0.217079 -0.209828 -0.062500 1 0 0 0 0 0 2 920264
-0.002760 -0.000217 0.120210 0.759739 0.217079 -0.209845 -0.062500 1 0 0 0 0 0 2 921262
-0.002760 -0.000217 0.120210 0.759739 0.217079 -0.209847 -0.062500 1 0 0 0 0 0 2 922260
-0.002760 -0.000217 0.120210 0.759747 0.217088 -0.209841 -0.062500 1 0 0 0 0 0 2 923262
-0.002760 -0.000217 0.120210 0.759743 0.217069 -0.209840 -0.062500 1 0 0 0 0 0 2 924260
-0.002760 -0.000217 0.120210 0.759740 0.217078 -0.209847 -0.062500 1 0 0 0 0 0 2 925317
-0.002760 -0.000217 0.120210 0.759751 0.217076 -0.209834 -0.062500 1 0 0 0 0 0 2 926323
-0.002760 -0.000217 0.120210 0.759741 0.217079 -0.209846 -0.062500 1 0 0 0 0 0 2 927318
-0.002741 -0.000222 0.120200 0.493631 0.279489 -0.073118 -0.062500 1 0 0 0 0 0 2 928303
-0.002731 -0.000224 0.120197 0.584443 0.258694 -0.139754 -0.062500 1 0 0 0 0 0 2 929319
-0.002727 -0.000225 0.120195 0.651356 0.243014 -0.174408 -0.062500 1 0 0 0 0 0 2 930303
-0.002724 -0.000225 0.120195 0.686676 0.234611 -0.187614 -0.062500 1 0 0 0 0 0 2 931318
-0.002723 -0.000226 0.120195 0.704413 0.230336 -0.192324 -0.062500 1 0 0 0 0 0 2 932301
-0.002723 -0.000226 0.120195 0.713264 0.228181 -0.193971 -0.062500 1 0 0 0 0 0 2 933249
-0.002722 -0.000226 0.120195 0.717659 0.227107 -0.194555 -0.062500 1 0 0 0 0 0 2 934236
-0.002722 -0.000226 0.120195 0.719856 0.226568 -0.194742 -0.062500 1 0 0 0 0 0 2 935236
-0.002722 -0.000226 0.120195 0.720956 0.226293 -0.194823 -0.062500 1 0 0 0 0 0 2 936245
-0.002722 -0.000226 0.120195 0.721505 0.226160 -0.194847 -0.062500 1 0 0 0 0 0 2 937236
-0.002722 -0.000226 0.120195 0.721773 0.226096 -0.194854 -0.062500 1 0 0 0 0 0 2 938235
-0.002722 -0.000226 0.120195 0.721914 0.226073 -0.194850 -0.062500 1 0 0 0 0 0 2 939245
-0.002722 -0.000226 0.120195 0.721982 0.226058 -0.194861 -0.062500 1 0 0 0 0 0 2 940236
-0.002722 -0.000226 0.120195 0.722016 0.226029 -0.194861 -0.062500 1 0 0 0 0 0 2 941246
-0.002722 -0.000226 0.120195 0.722026 0.226034 -0.194854 -0.062500 1 0 0 0 0 0 2 942235
-0.002722 -0.000226 0.120195 0.722038 0.226032 -0.194860 -0.062500 1 0 0 0 0 0 2 943259
-0.002722 -0.000226 0.120195 0.722039 0.226032 -0.194860 -0.062500 1 0 0 0 0 0 2 944242
-0.002722 -0.000226 0.120195 0.722039 0.226032 -0.194861 -0.062500 1 0 0 0 0 0 2 945254
-0.002722 -0.000226 0.120195 0.722059 0.226039 -0.194860 -0.062500 1 0 0 0 0 0 2 946234
-0.002722 -0.000226 0.120195 0.722044 0.226022 -0.194854 -0.062500 1 0 0 0 0 0 2 947256
-0.002722 -0.000226 0.120195 0.722039 0.226031 -0.194860 -0.062500 1 0 0 0 0 0 2 948240
-0.002722 -0.000226 0.120195 0.722059 0.226039 -0.194860 -0.062500 1 0 0 0 0 0 2 949242
-0.002722 -0.000226 0.120195 0.722044 0.226022 -0.194854 -0.062500 1 0 0 0 0 0 2 950251
-0.002722 -0.000226 0.120195 0.722051 0.226029 -0.194866 -0.062500 1 0 0 0 0 0 2 951242
-0.002722 -0.000226 0.120195 0.722048 0.226041 -0.194854 -0.062500 1 0 0 0 0 0 2 952256
-0.002722 -0.000226 0.120195 0.722043 0.226022 -0.194853 -0.062500 1 0 0 0 0 0 2 953254
-0.002722 -0.000226 0.120195 0.722051 0.226029 -0.194866 -0.062500 1 0 0 0 0 0 2 954239
-0.002722 -0.000226 0.120195 0.722048 0.226041 -0.194854 -0.062500 1 0 0 0 0 0 2 955250
-0.002722 -0.000226 0.120195 0.722055 0.226019 -0.194859 -0.062500 1 0 0 0 0 0 2 956252
-0.002722 -0.000226 0.120195 0.722040 0.226031 -0.194861 -0.062500 1 0 0 0 0 0 2 957253
-0.002722 -0.000226 0.120195 0.722047 0.226041 -0.194854 -0.062500 1 0 0 0 0 0 2 958252
-0.002722 -0.000226 0.120195 0.722055 0.226019 -0.194859 -0.062500 1 0 0 0 0 0 2 959251
-0.002722 -0.000226 0.120195 0.722040 0.226031 -0.194861 -0.062500 1 0 0 0 0 0 2 960251
-0.002722 -0.000226 0.120195 0.722046 0.226041 -0.194854 -0.062500 1 0 0 0 0 0 2 961253
-0.002722 -0.000226 0.120195 0.722055 0.226019 -0.194859 -0.062500 1 0 0 0 0 0 2 962225
-0.002703 -0.000230 0.120185 0.456066 0.288408 -0.057991 -0.062500 1 0 0 0 0 0 2 963255
-0.002694 -0.000233 0.120182 0.546831 0.267636 -0.124709 -0.062500 1 0 0 0 0 0 2 964251
-0.002689 -0.000234 0.120180 0.613715 0.251955 -0.159397 -0.062500 1 0 0 0 0 0 2 965252
-0.002687 -0.000234 0.120180 0.648999 0.243548 -0.172602 -0.062500 1 0 0 0 0 0 2 966250
-0.002686 -0.000235 0.120180 0.666746 0.239280 -0.177320 -0.062500 1 0 0 0 0 0 2 967251
-0.002685 -0.000235 0.120180 0.675572 0.237132 -0.178979 -0.062500 1 0 0 0 0 0 2 968250
-0.002685 -0.000235 0.120180 0.679974 0.236056 -0.179553 -0.062500 1 0 0 0 0 0 2 969252
-0.002685 -0.000235 0.120180 0.682180 0.235526 -0.179753 -0.062500 1 0 0 0 0 0 2 970251
-0.002684 -0.000235 0.120180 0.683273 0.235244 -0.179823 -0.062500 1 0 0 0 0 0 2 971251
-0.002684 -0.000235 0.120180 0.683820 0.235110 -0.179846 -0.062500 1 0 0 0 0 0 2 972220
-0.002684 -0.000235 0.120180 0.684099 0.235043 -0.179859 -0.062500 1 0 0 0 0 0 2 973250
-0.002684 -0.000235 0.120180 0.684242 0.235019 -0.179856 -0.062500 1 0 0 0 0 0 2 974250
-0.002684 -0.000235 0.120180 0.684302 0.234996 -0.179854 -0.062500 1 0 0 0 0 0 2 975250
-0.002684 -0.000235 0.120180 0.684329 0.234989 -0.179866 -0.062500 1 0 0 0 0 0 2 976250
-0.002684 -0.000235 0.120180 0.684353 0.234983 -0.179860 -0.062500 1 0 0 0 0 0 2 977253
-0.002684 -0.000235 0.120180 0.684355 0.234982 -0.179859 -0.062500 1 0 0 0 0 0 2 978220
-0.002665 -0.000239 0.120170 0.418527 0.297323 -0.042856 -0.062500 1 0 0 0 0 0 2 979250
-0.002656 -0.000242 0.120167 0.509219 0.276557 -0.109645 -0.062500 1 0 0 0 0 0 2 980249
-0.002651 -0.000243 0.120165 0.576063 0.260895 -0.144358 -0.062500 1 0 0 0 0 0 2 981221
-0.002649 -0.000243 0.120165 0.611342 0.252490 -0.157588 -0.062500 1 0 0 0 0 0 2 982251
-0.002648 -0.000244 0.120165 0.629071 0.248227 -0.162310 -0.062500 1 0 0 0 0 0 2 983249
-0.002647 -0.000244 0.120165 0.637915 0.246074 -0.163966 -0.062500 1 0 0 0 0 0 2 984252
-0.002647 -0.000244 0.120165 0.642327 0.245007 -0.164535 -0.062500 1 0 0 0 0 0 2 985252
-0.002647 -0.000244 0.120165 0.644518 0.244461 -0.164749 -0.062500 1 0 0 0 0 0 2 986258
-0.002647 -0.000244 0.120165 0.645613 0.244197 -0.164801 -0.062500 1 0 0 0 0 0 2 987260
-0.002647 -0.000244 0.120165 0.646164 0.244054 -0.164835 -0.062500 1 0 0 0 0 0 2 988259
-0.002647 -0.000244 0.120165 0.646432 0.243989 -0.164844 -0.062500 1 0 0 0 0 0 2 989262
-0.002647 -0.000244 0.120165 0.646565 0.243957 -0.164847 -0.062500 1 0 0 0 0 0 2 990259
-0.002647 -0.000244 0.120165 0.646644 0.243938 -0.164845 -0.062500 1 0 0 0 0 0 2 991261
-0.002628 -0.000248 0.120155 0.380964 0.306253 -0.027695 -0.062500 1 0 0 0 0 0 2 992258
-0.002618 -0.000251 0.120152 0.471605 0.285490 -0.094564 -0.062500 1 0 0 0 0 0 2 993259
-0.002614 -0.000252 0.120150 0.538426 0.269833 -0.129324 -0.062500 1 0 0 0 0 0 2 994260
-0.002611 -0.000252 0.120150 0.573701 0.261429 -0.142562 -0.062500 1 0 0 0 0 0 2 995259
-0.002610 -0.000253 0.120150 0.591435 0.257165 -0.147279 -0.062500 1 0 0 0 0 0 2 996258
-0.002610 -0.000253 0.120150 0.600266 0.255015 -0.148932 -0.062500 1 0 0 0 0 0 2 997324
-0.002609 -0.000253 0.120150 0.604667 0.253940 -0.149510 -0.062500 1 0 0 0 0 0 2 998316
-0.002609 -0.000253 0.120150 0.606863 0.253402 -0.149719 -0.062500 1 0 0 0 0 0 2 999299
-0.002609 -0.000253 0.120150 0.607962 0.253127 -0.149784 -0.062500 1 0 0 0 0 0 3 316
-0.002609 -0.000253 0.120150 0.608510 0.252994 -0.149807 -0.062500 1 0 0 0 0 0 3 1300
-0.002609 -0.000253 0.120150 0.608777 0.252930 -0.149814 -0.062500 1 0 0 0 0 0 3 2317
-0.002590 -0.000257 0.120140 0.343361 0.315180 -0.012528 -0.062500 1 0 0 0 0 0 3 3300
-0.002581 -0.000260 0.120137 0.433980 0.294424 -0.079479 -0.062500 1 0 0 0 0 0 3 4335
-0.002576 -0.000261 0.120135 0.500790 0.278769 -0.114251 -0.062500 1 0 0 0 0 0 3 5247
-0.002574 -0.000261 0.120135 0.536063 0.270366 -0.127512 -0.062500 1 0 0 0 0 0 3 6232
-0.002573 -0.000262 0.120135 0.553790 0.266103 -0.132240 -0.062500 1 0 0 0 0 0 3 7242
-0.002572 -0.000262 0.120135 0.562625 0.263964 -0.133891 -0.062500 1 0 0 0 0 0 3 8232
-0.002572 -0.000262 0.120135 0.567040 0.262876 -0.134470 -0.062500 1 0 0 0 0 0 3 9243
-0.002572 -0.000262 0.120135 0.569226 0.262339 -0.134674 -0.062500 1 0 0 0 0 0 3 10358
-0.002553 -0.000266 0.120125 0.304900 0.324305 0.002683 -0.062500 1 0 0 0 0 0 3 11243
-0.002543 -0.000268 0.120122 0.395938 0.303468 -0.064362 -0.062500 1 0 0 0 0 0 3 12233
-0.002538 -0.000270 0.120120 0.462956 0.287755 -0.099182 -0.062500 1 0 0 0 0 0 3 13244
-0.002536 -0.000270 0.120120 0.498329 0.279338 -0.112447 -0.062500 1 0 0 0 0 0 3 14232
-0.002535 -0.000270 0.120120 0.516122 0.275039 -0.117181 -0.062500 1 0 0 0 0 0 3 15248
-0.002534 -0.000271 0.120120 0.524978 0.272903 -0.118836 -0.062500 1 0 0 0 0 0 3 16240
-0.002534 -0.000271 0.120120 0.529401 0.271824 -0.119410 -0.062500 1 0 0 0 0 0 3 17244
-0.002534 -0.000271 0.120120 0.531614 0.271272 -0.119620 -0.062500 1 0 0 0 0 0 3 18234
-0.002534 -0.000271 0.120120 0.532714 0.270996 -0.119687 -0.062500 1 0 0 0 0 0 3 19254
-0.002515 -0.000275 0.120110 0.267949 0.333076 0.017864 -0.062500 1 0 0 0 0 0 3 20250
-0.002505 -0.000277 0.120106 0.358660 0.312319 -0.049239 -0.062500 1 0 0 0 0 0 3 21248
-0.002501 -0.000279 0.120105 0.425510 0.296646 -0.084094 -0.062500 1 0 0 0 0 0 3 22380
-0.002499 -0.000279 0.120105 0.460804 0.288238 -0.097380 -0.062500 1 0 0 0 0 0 3 23223
-0.002497 -0.000279 0.120105 0.478555 0.283969 -0.102106 -0.062500 1 0 0 0 0 0 3 24252
-0.002497 -0.000280 0.120105 0.487391 0.281819 -0.103778 -0.062500 1 0 0 0 0 0 3 25379
-0.002496 -0.000280 0.120105 0.491810 0.280739 -0.104336 -0.062500 1 0 0 0 0 0 3 26374
-0.002477 -0.000284 0.120095 0.228841 0.342378 0.033160 -0.062500 1 0 0 0 0 0 3 27248
-0.002468 -0.000286 0.120091 0.320306 0.321428 -0.034079 -0.062500 1 0 0 0 0 0 3 28351
-0.002463 -0.000287 0.120090 0.387534 0.305664 -0.068993 -0.062500 1 0 0 0 0 0 3 29375
-0.002461 -0.000288 0.120090 0.423023 0.297208 -0.082282 -0.062500 1 0 0 0 0 0 3 30374
-0.002460 -0.000288 0.120090 0.440862 0.292919 -0.087020 -0.062500 1 0 0 0 0 0 3 31342
-0.002459 -0.000288 0.120090 0.449767 0.290763 -0.088681 -0.062500 1 0 0 0 0 0 3 32373
-0.002440 -0.000293 0.120080 0.189174 0.351813 0.048584 -0.062500 1 0 0 0 0 0 3 33378
-0.002430 -0.000295 0.120076 0.281676 0.330603 -0.018856 -0.062500 1 0 0 0 0 0 3 34379
-0.002426 -0.000296 0.120075 0.349426 0.314713 -0.053844 -0.062500 1 0 0 0 0 0 3 35372
-0.002423 -0.000297 0.120075 0.385180 0.306194 -0.067167 -0.062500 1 0 0 0 0 0 3 36369
-0.002422 -0.000297 0.120075 0.403157 0.301871 -0.071926 -0.062500 1 0 0 0 0 0 3 37346
-0.002422 -0.000297 0.120074 0.412113 0.299703 -0.073579 -0.062500 1 0 0 0 0 0 3 38248
-0.002421 -0.000297 0.120074 0.416588 0.298600 -0.074157 -0.062500 1 0 0 0 0 0 3 39249
-0.002402 -0.000302 0.120065 0.153927 0.360163 0.063613 -0.062500 1 0 0 0 0 0 3 40352
-0.002393 -0.000304 0.120061 0.245272 0.339243 -0.003758 -0.062500 1 0 0 0 0 0 3 41249
-0.002388 -0.000305 0.120060 0.312439 0.323494 -0.038735 -0.062500 1 0 0 0 0 0 3 42378
-0.002386 -0.000306 0.120060 0.347910 0.315043 -0.052068 -0.062500 1 0 0 0 0 0 3 43372
-0.002385 -0.000306 0.120059 0.365735 0.310756 -0.056807 -0.062500 1 0 0 0 0 0 3 44370
-0.002384 -0.000306 0.120059 0.374635 0.308591 -0.058470 -0.062500 1 0 0 0 0 0 3 45375
-0.002384 -0.000306 0.120059 0.379064 0.307519 -0.059046 -0.062500 1 0 0 0 0 0 3 46246
-0.002384 -0.000306 0.120059 0.381282 0.306978 -0.059254 -0.062500 1 0 0 0 0 0 3 47248
-0.002384 -0.000306 0.120059 0.382385 0.306692 -0.059315 -0.062500 1 0 0 0 0 0 3 48373
-0.002384 -0.000306 0.120059 0.382928 0.306570 -0.059345 -0.062500 1 0 0 0 0 0 3 49377
-0.002384 -0.000306 0.120059 0.383210 0.306493 -0.059354 -0.062500 1 0 0 0 0 0 3 50372
-0.002365 -0.000311 0.120049 0.118585 0.368537 0.078766 -0.062500 1 0 0 0 0 0 3 51370
-0.002355 -0.000313 0.120046 0.208833 0.347881 0.011375 -0.062500 1 0 0 0 0 0 3 52374
-0.002351 -0.000314 0.120045 0.275446 0.332264 -0.023612 -0.062500 1 0 0 0 0 0 3 53373
-0.002348 -0.000315 0.120044 0.310627 0.323904 -0.036930 -0.062500 1 0 0 0 0 0 3 54373
-0.002347 -0.000315 0.120044 0.328329 0.319628 -0.041684 -0.062500 1 0 0 0 0 0 3 55372
-0.002347 -0.000315 0.120044 0.337146 0.317491 -0.043342 -0.062500 1 0 0 0 0 0 3 56373
-0.002346 -0.000315 0.120044 0.341559 0.316413 -0.043927 -0.062500 1 0 0 0 0 0 3 57450
-0.002346 -0.000315 0.120044 0.343753 0.315876 -0.044124 -0.062500 1 0 0 0 0 0 3 58444
-0.002327 -0.000320 0.120034 0.080222 0.377657 0.094063 -0.062500 1 0 0 0 0 0 3 59452
-0.002318 -0.000322 0.120031 0.170886 0.356891 0.026584 -0.062500 1 0 0 0 0 0 3 60290
-0.002313 -0.000323 0.120030 0.237700 0.341236 -0.008442 -0.062500 1 0 0 0 0 0 3 61420
-0.002311 -0.000324 0.120029 0.272991 0.332830 -0.021783 -0.062500 1 0 0 0 0 0 3 62442
-0.002310 -0.000324 0.120029 0.290746 0.328560 -0.026533 -0.062500 1 0 0 0 0 0 3 63288
-0.002309 -0.000324 0.120029 0.299602 0.326406 -0.028206 -0.062500 1 0 0 0 0 0 3 64446
-0.002309 -0.000324 0.120029 0.304013 0.325338 -0.028782 -0.062500 1 0 0 0 0 0 3 65443
-0.002309 -0.000324 0.120029 0.306221 0.324788 -0.028978 -0.062500 1 0 0 0 0 0 3 66416
-0.002308 -0.000324 0.120029 0.307315 0.324525 -0.029053 -0.062500 1 0 0 0 0 0 3 67291
-0.002308 -0.000324 0.120029 0.307864 0.324382 -0.029071 -0.062500 1 0 0 0 0 0 3 68290
-0.002308 -0.000324 0.120029 0.308143 0.324314 -0.029085 -0.062500 1 0 0 0 0 0 3 69406
-0.002290 -0.000329 0.120019 0.043788 0.386292 0.109310 -0.062500 1 0 0 0 0 0 3 70436
-0.002280 -0.000331 0.120016 0.133902 0.365669 0.041775 -0.062500 1 0 0 0 0 0 3 71423
-0.002276 -0.000332 0.120015 0.200452 0.350079 0.006718 -0.062500 1 0 0 0 0 0 3 72439
-0.002273 -0.000333 0.120014 0.235608 0.341705 -0.006626 -0.062500 1 0 0 0 0 0 3 73298
-0.002272 -0.000333 0.120014 0.253293 0.337442 -0.011385 -0.062500 1 0 0 0 0 0 3 74438
-0.002271 -0.000333 0.120014 0.262126 0.335301 -0.013044 -0.062500 1 0 0 0 0 0 3 75422
-0.002271 -0.000333 0.120014 0.266515 0.334229 -0.013621 -0.062500 1 0 0 0 0 0 3 76440
-0.002271 -0.000333 0.120014 0.268714 0.333702 -0.013832 -0.062500 1 0 0 0 0 0 3 77357
-0.002271 -0.000333 0.120014 0.269810 0.333429 -0.013902 -0.062500 1 0 0 0 0 0 3 78366
-0.002271 -0.000333 0.120014 0.270360 0.333286 -0.013920 -0.062500 1 0 0 0 0 0 3 79355
-0.002252 -0.000338 0.120004 0.006274 0.395198 0.124610 -0.062500 1 0 0 0 0 0 3 80366
-0.002243 -0.000340 0.120001 0.096399 0.374572 0.056995 -0.062500 1 0 0 0 0 0 3 81355
-0.002238 -0.000341 0.119999 0.162929 0.358987 0.021912 -0.062500 1 0 0 0 0 0 3 82364
-0.002236 -0.000341 0.119999 0.198104 0.350609 0.008551 -0.062500 1 0 0 0 0 0 3 83355
-0.002235 -0.000342 0.119999 0.215793 0.346355 0.003789 -0.062500 1 0 0 0 0 0 3 84364
-0.002234 -0.000342 0.119999 0.224615 0.344209 0.002119 -0.062500 1 0 0 0 0 0 3 85356
-0.002234 -0.000342 0.119999 0.229025 0.343131 0.001546 -0.062500 1 0 0 0 0 0 3 86364
-0.002234 -0.000342 0.119999 0.231216 0.342594 0.001348 -0.062500 1 0 0 0 0 0 3 87369
-0.002233 -0.000342 0.119999 0.232309 0.342331 0.001273 -0.062500 1 0 0 0 0 0 3 88359
-0.002233 -0.000342 0.119999 0.232870 0.342186 0.001247 -0.062500 1 0 0 0 0 0 3 89377
-0.002215 -0.000346 0.119989 -0.031079 0.404064 0.139914 -0.062500 1 0 0 0 0 0 3 90381
-0.002205 -0.000349 0.119985 0.058955 0.383461 0.072229 -0.062500 1 0 0 0 0 0 3 91347
-0.002201 -0.000350 0.119984 0.125482 0.367877 0.037109 -0.062500 1 0 0 0 0 0 3 92365
-0.002198 -0.000350 0.119984 0.160632 0.359504 0.023735 -0.062500 1 0 0 0 0 0 3 93366
-0.002197 -0.000351 0.119984 0.178316 0.355241 0.018970 -0.062500 1 0 0 0 0 0 3 94369
-0.002196 -0.000351 0.119984 0.187131 0.353105 0.017308 -0.062500 1 0 0 0 0 0 3 95374
-0.002196 -0.000351 0.119984 0.191539 0.352029 0.016735 -0.062500 1 0 0 0 0 0 3 96378
-0.002196 -0.000351 0.119984 0.193739 0.351501 0.016523 -0.062500 1 0 0 0 0 0 3 97374
-0.002196 -0.000351 0.119984 0.194823 0.351232 0.016458 -0.062500 1 0 0 0 0 0 3 98369
-0.002196 -0.000351 0.119984 0.195382 0.351086 0.016433 -0.062500 1 0 0 0 0 0 3 99373
-0.002196 -0.000351 0.119984 0.195651 0.351020 0.016424 -0.062500 1 0 0 0 0 0 3 100370
-0.002196 -0.000351 0.119984 0.195783 0.350988 0.016420 -0.062500 1 0 0 0 0 0 3 101373
-0.002177 -0.000355 0.119974 -0.068221 0.412880 0.155236 -0.062500 1 0 0 0 0 0 3 102369
-0.002168 -0.000358 0.119970 0.021654 0.392315 0.087475 -0.062500 1 0 0 0 0 0 3 103372
-0.002163 -0.000359 0.119969 0.088085 0.376744 0.052314 -0.062500 1 0 0 0 0 0 3 104366
-0.002161 -0.000359 0.119969 0.123200 0.368389 0.038939 -0.062500 1 0 0 0 0 0 3 105376
-0.002160 -0.000360 0.119968 0.140872 0.364141 0.034179 -0.062500 1 0 0 0 0 0 3 106367
-0.002159 -0.000360 0.119968 0.149676 0.361998 0.032508 -0.062500 1 0 0 0 0 0 3 107375
-0.002159 -0.000360 0.119968 0.154070 0.360924 0.031918 -0.062500 1 0 0 0 0 0 3 108369
-0.002159 -0.000360 0.119968 0.156270 0.360385 0.031729 -0.062500 1 0 0 0 0 0 3 109373
-0.002159 -0.000360 0.119968 0.157363 0.360123 0.031654 -0.062500 1 0 0 0 0 0 3 110369
-0.002158 -0.000360 0.119968 0.157912 0.359981 0.031634 -0.062500 1 0 0 0 0 0 3 111371
-0.002158 -0.000360 0.119968 0.158191 0.359913 0.031619 -0.062500 1 0 0 0 0 0 3 112371
-0.002158 -0.000360 0.119968 0.158325 0.359880 0.031614 -0.062500 1 0 0 0 0 0 3 113373
-0.002158 -0.000360 0.119968 0.158391 0.359864 0.031622 -0.062500 1 0 0 0 0 0 3 114370
-0.002158 -0.000360 0.119968 0.158419 0.359858 0.031610 -0.062500 1 0 0 0 0 0 3 115371
-0.002158 -0.000360 0.119968 0.158443 0.359852 0.031616 -0.062500 1 0 0 0 0 0 3 116369
-0.002158 -0.000360 0.119968 0.158445 0.359851 0.031616 -0.062500 1 0 0 0 0 0 3 117372
-0.002158 -0.000360 0.119968 0.158444 0.359852 0.031616 -0.062500 1 0 0 0 0 0 3 118342
-0.002158 -0.000360 0.119968 0.158464 0.359858 0.031617 -0.062500 1 0 0 0 0 0 3 119370
-0.002158 -0.000360 0.119968 0.158461 0.359838 0.031617 -0.062500 1 0 0 0 0 0 3 120352
-0.002158 -0.000360 0.119968 0.158458 0.359847 0.031610 -0.062500 1 0 0 0 0 0 3 121355
-0.002158 -0.000360 0.119968 0.158457 0.359848 0.031629 -0.062500 1 0 0 0 0 0 3 122370
-0.002158 -0.000360 0.119968 0.158457 0.359848 0.031612 -0.062500 1 0 0 0 0 0 3 123370
-0.002158 -0.000360 0.119968 0.158457 0.359848 0.031610 -0.062500 1 0 0 0 0 0 3 124371
-0.002158 -0.000360 0.119968 0.158469 0.359845 0.031623 -0.062500 1 0 0 0 0 0 3 125370
-0.002158 -0.000360 0.119968 0.158447 0.359851 0.031617 -0.062500 1 0 0 0 0 0 3 126370
-0.002140 -0.000364 0.119958 -0.105490 0.421725 0.170562 -0.062500 1 0 0 0 0 0 3 127368
-0.002130 -0.000366 0.119955 -0.015698 0.401181 0.102745 -0.062500 1 0 0 0 0 0 3 128371
-0.002126 -0.000368 0.119954 0.050669 0.385636 0.067553 -0.062500 1 0 0 0 0 0 3 129358
-0.002123 -0.000368 0.119953 0.085760 0.377267 0.054159 -0.062500 1 0 0 0 0 0 3 130363
-0.002122 -0.000368 0.119953 0.103421 0.373029 0.049383 -0.062500 1 0 0 0 0 0 3 131371
-0.002122 -0.000369 0.119953 0.112234 0.370886 0.047719 -0.062500 1 0 0 0 0 0 3 132369
-0.002121 -0.000369 0.119953 0.116636 0.369821 0.047135 -0.062500 1 0 0 0 0 0 3 133371
-0.002121 -0.000369 0.119953 0.118817 0.369277 0.046946 -0.062500 1 0 0 0 0 0 3 134369
-0.002121 -0.000369 0.119953 0.119919 0.369012 0.046863 -0.062500 1 0 0 0 0 0 3 135370
-0.002121 -0.000369 0.119953 0.120469 0.368869 0.046842 -0.062500 1 0 0 0 0 0 3 136371
-0.002121 -0.000369 0.119953 0.120737 0.368804 0.046833 -0.062500 1 0 0 0 0 0 3 137372
-0.002121 -0.000369 0.119953 0.120869 0.368772 0.046829 -0.062500 1 0 0 0 0 0 3 138370
-0.002121 -0.000369 0.119953 0.120947 0.368753 0.046831 -0.062500 1 0 0 0 0 0 3 139368
-0.002121 -0.000369 0.119953 0.120964 0.368749 0.046824 -0.062500 1 0 0 0 0 0 3 140358
-0.002121 -0.000369 0.119953 0.120987 0.368744 0.046831 -0.062500 1 0 0 0 0 0 3 141356
-0.002121 -0.000369 0.119953 0.121001 0.368740 0.046825 -0.062500 1 0 0 0 0 0 3 142363
-0.002121 -0.000369 0.119953 0.121002 0.368740 0.046824 -0.062500 1 0 0 0 0 0 3 143354
-0.002121 -0.000369 0.119953 0.121001 0.368740 0.046824 -0.062500 1 0 0 0 0 0 3 144362
-0.002121 -0.000369 0.119953 0.121013 0.368737 0.046838 -0.062500 1 0 0 0 0 0 3 145354
-0.002121 -0.000369 0.119953 0.121002 0.368740 0.046826 -0.062500 1 0 0 0 0 0 3 146353
-0.002121 -0.000369 0.119953 0.121001 0.368740 0.046824 -0.062500 1 0 0 0 0 0 3 147363
-0.002121 -0.000369 0.119953 0.121012 0.368737 0.046838 -0.062500 1 0 0 0 0 0 3 148352
-0.002121 -0.000369 0.119953 0.121002 0.368740 0.046826 -0.062500 1 0 0 0 0 0 3 149362
-0.002121 -0.000369 0.119953 0.121001 0.368740 0.046825 -0.062500 1 0 0 0 0 0 3 150354
-0.002121 -0.000369 0.119953 0.121003 0.368729 0.046831 -0.062500 1 0 0 0 0 0 3 151362
-0.002121 -0.000369 0.119953 0.121021 0.368745 0.046826 -0.062500 1 0 0 0 0 0 3 152354
-0.002121 -0.000369 0.119953 0.121003 0.368741 0.046824 -0.062500 1 0 0 0 0 0 3 153375
-0.002121 -0.000369 0.119953 0.121012 0.368738 0.046838 -0.062500 1 0 0 0 0 0 3 154373
-0.002121 -0.000369 0.119953 0.121002 0.368740 0.046826 -0.062500 1 0 0 0 0 0 3 155379
-0.002121 -0.000369 0.119953 0.121001 0.368740 0.046825 -0.062500 1 0 0 0 0 0 3 156376
-0.002121 -0.000369 0.119953 0.121003 0.368729 0.046831 -0.062500 1 0 0 0 0 0 3 157370
-0.002121 -0.000369 0.119953 0.121021 0.368745 0.046826 -0.062500 1 0 0 0 0 0 3 158355
-0.002121 -0.000369 0.119953 0.121003 0.368741 0.046824 -0.062500 1 0 0 0 0 0 3 159355
-0.002121 -0.000369 0.119953 0.121012 0.368738 0.046838 -0.062500 1 0 0 0 0 0 3 160371
-0.002121 -0.000369 0.119953 0.121002 0.368740 0.046826 -0.062500 1 0 0 0 0 0 3 161356
-0.002121 -0.000369 0.119953 0.121001 0.368740 0.046825 -0.062500 1 0 0 0 0 0 3 162373
-0.002121 -0.000369 0.119953 0.121003 0.368729 0.046831 -0.062500 1 0 0 0 0 0 3 163369
-0.002121 -0.000369 0.119953 0.121021 0.368745 0.046826 -0.062500 1 0 0 0 0 0 3 164341
-0.002121 -0.000369 0.119953 0.121003 0.368741 0.046824 -0.062500 1 0 0 0 0 0 3 165371
-0.002121 -0.000369 0.119953 0.121012 0.368738 0.046838 -0.062500 1 0 0 0 0 0 3 166339
-0.002121 -0.000369 0.119953 0.121002 0.368740 0.046826 -0.062500 1 0 0 0 0 0 3 167367
-0.002121 -0.000369 0.119953 0.121001 0.368740 0.046825 -0.062500 1 0 0 0 0 0 3 168366
-0.002121 -0.000369 0.119953 0.121004 0.368729 0.046831 -0.062500 1 0 0 0 0 0 3 169370
-0.002121 -0.000369 0.119953 0.121021 0.368745 0.046826 -0.062500 1 0 0 0 0 0 3 170371
-0.002121 -0.000369 0.119953 0.121003 0.368741 0.046824 -0.062500 1 0 0 0 0 0 3 171371
-0.002121 -0.000369 0.119953 0.121012 0.368738 0.046838 -0.062500 1 0 0 0 0 0 3 172342
-0.002121 -0.000369 0.119953 0.121002 0.368740 0.046826 -0.062500 1 0 0 0 0 0 3 173371
-0.002121 -0.000369 0.119953 0.121001 0.368740 0.046825 -0.062500 1 0 0 0 0 0 3 174369
-0.002121 -0.000369 0.119953 0.121004 0.368729 0.046831 -0.062500 1 0 0 0 0 0 3 175369
-0.002121 -0.000369 0.119953 0.121021 0.368745 0.046826 -0.062500 1 0 0 0 0 0 3 176368
-0.002121 -0.000369 0.119953 0.121003 0.368741 0.046824 -0.062500 1 0 0 0 0 0 3 177370
-0.002121 -0.000369 0.119953 0.121012 0.368738 0.046838 -0.062500 1 0 0 0 0 0 3 178368
-0.002121 -0.000369 0.119953 0.121002 0.368740 0.046826 -0.062500 1 0 0 0 0 0 3 179368
-0.002121 -0.000369 0.119953 0.121001 0.368740 0.046825 -0.062500 1 0 0 0 0 0 3 180338
-0.002121 -0.000369 0.119953 0.121004 0.368729 0.046831 -0.062500 1 0 0 0 0 0 3 181370
-0.002121 -0.000369 0.119953 0.121021 0.368745 0.046826 -0.062500 1 0 0 0 0 0 3 182366
-0.002121 -0.000369 0.119953 0.121003 0.368741 0.046824 -0.062500 1 0 0 0 0 0 3 183369
-0.002121 -0.000369 0.119953 0.121012 0.368738 0.046838 -0.062500 1 0 0 0 0 0 3 184338
-0.002121 -0.000369 0.119953 0.121002 0.368740 0.046826 -0.062500 1 0 0 0 0 0 3 185368
-0.002121 -0.000369 0.119953 0.121001 0.368740 0.046825 -0.062500 1 0 0 0 0 0 3 186369
-0.002121 -0.000369 0.119953 0.121004 0.368729 0.046831 -0.062500 1 0 0 0 0 0 3 187339
-0.002121 -0.000369 0.119953 0.121021 0.368745 0.046826 -0.062500 1 0 0 0 0 0 3 188370
-0.002121 -0.000369 0.119953 0.121003 0.368741 0.046824 -0.062500 1 0 0 0 0 0 3 189368
-0.002121 -0.000369 0.119953 0.121012 0.368738 0.046838 -0.062500 1 0 0 0 0 0 3 190371
-0.002121 -0.000369 0.119953 0.121002 0.368740 0.046826 -0.062500 1 0 0 0 0 0 3 191368
-0.002121 -0.000369 0.119953 0.121001 0.368740 0.046825 -0.062500 1 0 0 0 0 0 3 192368
-0.002121 -0.000369 0.119953 0.121004 0.368729 0.046831 -0.062500 1 0 0 0 0 0 3 193356
-0.002121 -0.000369 0.119953 0.121021 0.368745 0.046826 -0.062500 1 0 0 0 0 0 3 194367
-0.002121 -0.000369 0.119953 0.121003 0.368741 0.046824 -0.062500 1 0 0 0 0 0 3 195366
-0.002121 -0.000369 0.119953 0.121013 0.368738 0.046838 -0.062500 1 0 0 0 0 0 3 196368
-0.002121 -0.000369 0.119953 0.121002 0.368740 0.046826 -0.062500 1 0 0 0 0 0 3 197371
-0.002121 -0.000369 0.119953 0.121001 0.368740 0.046825 -0.062500 1 0 0 0 0 0 3 198367
-0.002121 -0.000369 0.119953 0.121004 0.368729 0.046831 -0.062500 1 0 0 0 0 0 3 199367
-0.002121 -0.000369 0.119953 0.121021 0.368745 0.046826 -0.062500 1 0 0 0 0 0 3 200368
-0.002121 -0.000369 0.119953 0.121003 0.368741 0.046824 -0.062500 1 0 0 0 0 0 3 201369
-0.002121 -0.000369 0.119953 0.121013 0.368738 0.046838 -0.062500 1 0 0 0 0 0 3 202367
-0.002121 -0.000369 0.119953 0.121002 0.368740 0.046826 -0.062500 1 0 0 0 0 0 3 203360
-0.002121 -0.000369 0.119953 0.121001 0.368740 0.046825 -0.062500 1 0 0 0 0 0 3 204368
-0.002121 -0.000369 0.119953 0.121004 0.368729 0.046831 -0.062500 1 0 0 0 0 0 3 205362
-0.002121 -0.000369 0.119953 0.121021 0.368745 0.046826 -0.062500 1 0 0 0 0 0 3 206353
-0.002121 -0.000369 0.119953 0.121003 0.368741 0.046824 -0.062500 1 0 0 0 0 0 3 207362
-0.002121 -0.000369 0.119953 0.121013 0.368738 0.046838 -0.062500 1 0 0 0 0 0 3 208353
-0.002121 -0.000369 0.119953 0.121002 0.368740 0.046826 -0.062500 1 0 0 0 0 0 3 209356
-0.002121 -0.000369 0.119953 0.121001 0.368740 0.046825 -0.062500 1 0 0 0 0 0 3 210346
-0.002121 -0.000369 0.119953 0.121004 0.368729 0.046831 -0.062500 1 0 0 0 0 0 3 211355
-0.002121 -0.000369 0.119953 0.121021 0.368745 0.046826 -0.062500 1 0 0 0 0 0 3 212347
-0.002121 -0.000369 0.119953 0.121003 0.368741 0.046824 -0.062500 1 0 0 0 0 0 3 213355
-0.002121 -0.000369 0.119953 0.121013 0.368738 0.046838 -0.062500 1 0 0 0 0 0 3 214346
-0.002121 -0.000369 0.119953 0.121002 0.368740 0.046826 -0.062500 1 0 0 0 0 0 3 215354
-0.002121 -0.000369 0.119953 0.121001 0.368740 0.046825 -0.062500 1 0 0 0 0 0 3 216346
-0.002121 -0.000369 0.119953 0.121004 0.368729 0.046831 -0.062500 1 0 0 0 0 0 3 217356
-0.002121 -0.000369 0.119953 0.121021 0.368745 0.046826 -0.062500 1 0 0 0 0 0 3 218360
-0.002121 -0.000369 0.119953 0.121003 0.368741 0.046824 -0.062500 1 0 0 0 0 0 3 219364
-0.002121 -0.000369 0.119953 0.121013 0.368738 0.046838 -0.062500 1 0 0 0 0 0 3 220377
-0.002121 -0.000369 0.119953 0.121002 0.368740 0.046826 -0.062500 1 0 0 0 0 0 3 221367
-0.002121 -0.000369 0.119953 0.121001 0.368740 0.046825 -0.062500 1 0 0 0 0 0 3 222360
-0.002121 -0.000369 0.119953 0.121004 0.368729 0.046831 -0.062500 1 0 0 0 0 0 3 223361
-0.002121 -0.000369 0.119953 0.121021 0.368745 0.046826 -0.062500 1 0 0 0 0 0 3 224352
-0.002121 -0.000369 0.119953 0.121003 0.368741 0.046824 -0.062500 1 0 0 0 0 0 3 225363
-0.002121 -0.000369 0.119953 0.121013 0.368738 0.046838 -0.062500 1 0 0 0 0 0 3 226359
-0.002121 -0.000369 0.119953 0.121002 0.368740 0.046826 -0.062500 1 0 0 0 0 0 3 227374
-0.002121 -0.000369 0.119953 0.121001 0.368740 0.046825 -0.062500 1 0 0 0 0 0 3 228362
-0.002121 -0.000369 0.119953 0.121004 0.368729 0.046831 -0.062500 1 0 0 0 0 0 3 229339
-0.002121 -0.000369 0.119953 0.121021 0.368745 0.046826 -0.062500 1 0 0 0 0 0 3 230368
-0.002121 -0.000369 0.119953 0.121003 0.368741 0.046824 -0.062500 1 0 0 0 0 0 3 231366
-0.002121 -0.000369 0.119953 0.121013 0.368738 0.046838 -0.062500 1 0 0 0 0 0 3 232367
-0.002121 -0.000369 0.119953 0.121002 0.368740 0.046826 -0.062500 1 0 0 0 0 0 3 233367
-0.002121 -0.000369 0.119953 0.121001 0.368740 0.046825 -0.062500 1 0 0 0 0 0 3 234368
-0.002121 -0.000369 0.119953 0.121004 0.368729 0.046831 -0.062500 1 0 0 0 0 0 3 235373
-0.002121 -0.000369 0.119953 0.121021 0.368745 0.046826 -0.062500 1 0 0 0 0 0 3 236340
-0.002121 -0.000369 0.119953 0.121003 0.368741 0.046824 -0.062500 1 0 0 0 0 0 3 237372
-0.002121 -0.000369 0.119953 0.121013 0.368738 0.046838 -0.062500 1 0 0 0 0 0 3 238350
-0.002121 -0.000369 0.119953 0.121002 0.368740 0.046826 -0.062500 1 0 0 0 0 0 3 239366
-0.002121 -0.000369 0.119953 0.121001 0.368740 0.046825 -0.062500 1 0 0 0 0 0 3 240365
-0.002121 -0.000369 0.119953 0.121004 0.368729 0.046831 -0.062500 1 0 0 0 0 0 3 241368
-0.002121 -0.000369 0.119953 0.121021 0.368745 0.046826 -0.062500 1 0 0 0 0 0 3 242366
-0.002121 -0.000369 0.119953 0.121003 0.368741 0.046824 -0.062500 1 0 0 0 0 0 3 243366
-0.002121 -0.000369 0.119953 0.121013 0.368738 0.046838 -0.062500 1 0 0 0 0 0 3 244364
-0.002121 -0.000369 0.119953 0.121002 0.368740 0.046826 -0.062500 1 0 0 0 0 0 3 245368
-0.002121 -0.000369 0.119953 0.121001 0.368740 0.046825 -0.062500 1 0 0 0 0 0 3 246366
-0.002121 -0.000369 0.119953 0.121004 0.368729 0.046831 -0.062500 1 0 0 0 0 0 3 247366
-0.002121 -0.000369 0.119953 0.121009 0.368748 0.046832 -0.062500 1 0 0 0 0 0 3 248367
-0.002121 -0.000369 0.119953 0.121013 0.368738 0.046819 -0.062500 1 0 0 0 0 0 3 249368
-0.002121 -0.000369 0.119953 0.121014 0.368737 0.046837 -0.062500 1 0 0 0 0 0 3 250372
-0.002121 -0.000369 0.119953 0.121002 0.368740 0.046826 -0.062500 1 0 0 0 0 0 3 251368
-0.002121 -0.000369 0.119953 0.121001 0.368740 0.046825 -0.062500 1 0 0 0 0 0 3 252359
-0.002121 -0.000369 0.119953 0.121004 0.368729 0.046831 -0.062500 1 0 0 0 0 0 3 253367
-0.002121 -0.000369 0.119953 0.121009 0.368748 0.046832 -0.062500 1 0 0 0 0 0 3 254365
-0.002121 -0.000369 0.119953 0.121013 0.368738 0.046819 -0.062500 1 0 0 0 0 0 3 255365
-0.002121 -0.000369 0.119953 0.121014 0.368737 0.046837 -0.062500 1 0 0 0 0 0 3 256365
-0.002121 -0.000369 0.119953 0.121002 0.368740 0.046826 -0.062500 1 0 0 0 0 0 3 257368
-0.002121 -0.000369 0.119953 0.121001 0.368740 0.046825 -0.062500 1 0 0 0 0 0 3 258355
-0.002121 -0.000369 0.119953 0.121004 0.368729 0.046831 -0.062500 1 0 0 0 0 0 3 259363
-0.002121 -0.000369 0.119953 0.121009 0.368748 0.046832 -0.062500 1 0 0 0 0 0 3 260364
-0.002121 -0.000369 0.119953 0.121013 0.368738 0.046819 -0.062500 1 0 0 0 0 0 3 261366
-0.002121 -0.000369 0.119953 0.121014 0.368737 0.046837 -0.062500 1 0 0 0 0 0 3 262365
-0.002121 -0.000369 0.119953 0.121002 0.368740 0.046826 -0.062500 1 0 0 0 0 0 3 263362
-0.002121 -0.000369 0.119953 0.121001 0.368740 0.046825 -0.062500 1 0 0 0 0 0 3 264366
-0.002121 -0.000369 0.119953 0.121004 0.368729 0.046831 -0.062500 1 0 0 0 0 0 3 265354
-0.002121 -0.000369 0.119953 0.121009 0.368748 0.046832 -0.062500 1 0 0 0 0 0 3 266353
-0.002121 -0.000369 0.119953 0.121013 0.368738 0.046819 -0.062500 1 0 0 0 0 0 3 267357
-0.002121 -0.000369 0.119953 0.121014 0.368737 0.046837 -0.062500 1 0 0 0 0 0 3 268355
-0.002121 -0.000369 0.119953 0.121002 0.368740 0.046826 -0.062500 1 0 0 0 0 0 3 269356
-0.002121 -0.000369 0.119953 0.121001 0.368740 0.046825 -0.062500 1 0 0 0 0 0 3 270346
-0.002121 -0.000369 0.119953 0.121004 0.368729 0.046831 -0.062500 1 0 0 0 0 0 3 271354
-0.002121 -0.000369 0.119953 0.121009 0.368748 0.046832 -0.062500 1 0 0 0 0 0 3 272353
-0.002121 -0.000369 0.119953 0.121013 0.368738 0.046819 -0.062500 1 0 0 0 0 0 3 273436
-0.002121 -0.000369 0.119953 0.121014 0.368737 0.046837 -0.062500 1 0 0 0 0 0 3 274433
-0.002121 -0.000369 0.119953 0.121002 0.368740 0.046826 -0.062500 1 0 0 0 0 0 3 275446
-0.002121 -0.000369 0.119953 0.121001 0.368740 0.046825 -0.062500 1 0 0 0 0 0 3 276429
-0.002121 -0.000369 0.119953 0.121004 0.368729 0.046831 -0.062500 1 0 0 0 0 0 3 277434
-0.002121 -0.000369 0.119953 0.121009 0.368748 0.046832 -0.062500 1 0 0 0 0 0 3 278416
-0.002121 -0.000369 0.119953 0.121013 0.368738 0.046819 -0.062500 1 0 0 0 0 0 3 279430
-0.002121 -0.000369 0.119953 0.121014 0.368737 0.046837 -0.062500 1 0 0 0 0 0 3 280413
-0.002121 -0.000369 0.119953 0.121002 0.368740 0.046826 -0.062500 1 0 0 0 0 0 3 281350
-0.002121 -0.000369 0.119953 0.121001 0.368740 0.046825 -0.062500 1 0 0 0 0 0 3 282359
-0.002121 -0.000369 0.119953 0.121004 0.368729 0.046831 -0.062500 1 0 0 0 0 0 3 283348
-0.002121 -0.000369 0.119953 0.121009 0.368748 0.046832 -0.062500 1 0 0 0 0 0 3 284359
-0.002121 -0.000369 0.119953 0.121013 0.368738 0.046819 -0.062500 1 0 0 0 0 0 3 285350
-0.002121 -0.000369 0.119953 0.121014 0.368737 0.046837 -0.062500 1 0 0 0 0 0 3 286358
-0.002121 -0.000369 0.119953 0.121002 0.368740 0.046826 -0.062500 1 0 0 0 0 0 3 287349
-0.002121 -0.000369 0.119953 0.121001 0.368740 0.046825 -0.062500 1 0 0 0 0 0 3 288381
-0.002121 -0.000369 0.119953 0.121004 0.368729 0.046831 -0.062500 1 0 0 0 0 0 3 289357
-0.002121 -0.000369 0.119953 0.121009 0.368748 0.046832 -0.062500 1 0 0 0 0 0 3 290366
-0.002121 -0.000369 0.119953 0.121013 0.368738 0.046819 -0.062500 1 0 0 0 0 0 3 291371
-0.002121 -0.000369 0.119953 0.121014 0.368737 0.046837 -0.062500 1 0 0 0 0 0 3 292355
-0.002121 -0.000369 0.119953 0.121002 0.368740 0.046826 -0.062500 1 0 0 0 0 0 3 293368
-0.002121 -0.000369 0.119953 0.121001 0.368740 0.046825 -0.062500 1 0 0 0 0 0 3 294367
-0.002121 -0.000369 0.119953 0.121004 0.368729 0.046831 -0.062500 1 0 0 0 0 0 3 295353
-0.002121 -0.000369 0.119953 0.121009 0.368748 0.046832 -0.062500 1 0 0 0 0 0 3 296366
-0.002121 -0.000369 0.119953 0.121013 0.368738 0.046819 -0.062500 1 0 0 0 0 0 3 297355
-0.002121 -0.000369 0.119953 0.121014 0.368737 0.046837 -0.062500 1 0 0 0 0 0 3 298364
-0.002121 -0.000369 0.119953 0.121002 0.368740 0.046826 -0.062500 1 0 0 0 0 0 3 299364
-0.002121 -0.000369 0.119953 0.121001 0.368740 0.046825 -0.062500 1 0 0 0 0 0 3 300365
-0.002121 -0.000369 0.119953 0.121012 0.368738 0.046838 -0.062500 1 0 0 0 0 0 3 301365
-0.002121 -0.000369 0.119953 0.121014 0.368737 0.046820 -0.062500 1 0 0 0 0 0 3 302364
-0.002121 -0.000369 0.119953 0.121002 0.368740 0.046824 -0.062500 1 0 0 0 0 0 3 303364
-0.002121 -0.000369 0.119953 0.121013 0.368737 0.046838 -0.062500 1 0 0 0 0 0 3 304364
-0.002121 -0.000369 0.119953 0.121002 0.368740 0.046826 -0.062500 1 0 0 0 0 0 3 305366
-0.002121 -0.000369 0.119953 0.121001 0.368740 0.046825 -0.062500 1 0 0 0 0 0 3 306373
-0.002121 -0.000369 0.119953 0.121012 0.368738 0.046838 -0.062500 1 0 0 0 0 0 3 307365
-0.002121 -0.000369 0.119953 0.121014 0.368737 0.046820 -0.062500 1 0 0 0 0 0 3 308369
-0.002121 -0.000369 0.119953 0.121002 0.368740 0.046824 -0.062500 1 0 0 0 0 0 3 309361
-0.002121 -0.000369 0.119953 0.121013 0.368737 0.046838 -0.062500 1 0 0 0 0 0 3 310365
-0.002121 -0.000369 0.119953 0.121002 0.368740 0.046826 -0.062500 1 0 0 0 0 0 3 311364
-0.002121 -0.000369 0.119953 0.121001 0.368740 0.046825 -0.062500 1 0 0 0 0 0 3 312365
-0.002134 -0.000382 0.119942 0.299009 0.559132 0.198460 -0.062500 1 0 0 0 0 0 3 313366
-0.002140 -0.000389 0.119939 0.240424 0.495446 0.124427 -0.062500 1 0 0 0 0 0 3 314364
-0.002143 -0.000393 0.119937 0.195698 0.447582 0.086024 -0.062500 1 0 0 0 0 0 3 315365
-0.002145 -0.000394 0.119937 0.171545 0.421996 0.071412 -0.062500 1 0 0 0 0 0 3 316363
-0.002146 -0.000395 0.119937 0.159196 0.409026 0.066220 -0.062500 1 0 0 0 0 0 3 317365
-0.002146 -0.000396 0.119937 0.152964 0.402520 0.064391 -0.062500 1 0 0 0 0 0 3 318363
-0.002146 -0.000396 0.119937 0.149846 0.399251 0.063760 -0.062500 1 0 0 0 0 0 3 319352
-0.002147 -0.000396 0.119937 0.148277 0.397627 0.063544 -0.062500 1 0 0 0 0 0 3 320364
-0.002147 -0.000396 0.119937 0.147486 0.396812 0.063471 -0.062500 1 0 0 0 0 0 3 321335
-0.002147 -0.000396 0.119937 0.147096 0.396403 0.063434 -0.062500 1 0 0 0 0 0 3 322366
-0.002147 -0.000396 0.119937 0.146889 0.396201 0.063431 -0.062500 1 0 0 0 0 0 3 323361
-0.002147 -0.000396 0.119937 0.146799 0.396092 0.063428 -0.062500 1 0 0 0 0 0 3 324365
-0.002147 -0.000396 0.119937 0.146744 0.396033 0.063426 -0.062500 1 0 0 0 0 0 3 325365
-0.002147 -0.000396 0.119937 0.146713 0.396015 0.063418 -0.062500 1 0 0 0 0 0 3 326364
-0.002147 -0.000396 0.119937 0.146714 0.396003 0.063424 -0.062500 1 0 0 0 0 0 3 327361
-0.002147 -0.000396 0.119937 0.146695 0.395996 0.063424 -0.062500 1 0 0 0 0 0 3 328363
-0.002147 -0.000396 0.119937 0.146693 0.395996 0.063424 -0.062500 1 0 0 0 0 0 3 329372
-0.002147 -0.000396 0.119937 0.146696 0.395984 0.063431 -0.062500 1 0 0 0 0 0 3 330352
-0.002147 -0.000396 0.119937 0.146693 0.395994 0.063425 -0.062500 1 0 0 0 0 0 3 331358
-0.002147 -0.000396 0.119937 0.146692 0.395996 0.063424 -0.062500 1 0 0 0 0 0 3 332366
-0.002147 -0.000396 0.119937 0.146692 0.395996 0.063424 -0.062500 1 0 0 0 0 0 3 333363
-0.002147 -0.000396 0.119937 0.146708 0.395982 0.063425 -0.062500 1 0 0 0 0 0 3 334363
-0.002147 -0.000396 0.119937 0.146694 0.395995 0.063424 -0.062500 1 0 0 0 0 0 3 335361
-0.002147 -0.000396 0.119937 0.146693 0.395996 0.063424 -0.062500 1 0 0 0 0 0 3 336363
-0.002147 -0.000396 0.119937 0.146696 0.395985 0.063431 -0.062500 1 0 0 0 0 0 3 337364
-0.002147 -0.000396 0.119937 0.146693 0.395995 0.063425 -0.062500 1 0 0 0 0 0 3 338361
-0.002147 -0.000396 0.119937 0.146692 0.395997 0.063425 -0.062500 1 0 0 0 0 0 3 339361
-0.002147 -0.000396 0.119937 0.146708 0.395982 0.063425 -0.062500 1 0 0 0 0 0 3 340364
-0.002147 -0.000396 0.119937 0.146694 0.395995 0.063425 -0.062500 1 0 0 0 0 0 3 341363
-0.002147 -0.000396 0.119937 0.146693 0.395997 0.063425 -0.062500 1 0 0 0 0 0 3 342349
-0.002147 -0.000396 0.119937 0.146696 0.395985 0.063431 -0.062500 1 0 0 0 0 0 3 343356
-0.002147 -0.000396 0.119937 0.146693 0.395996 0.063426 -0.062500 1 0 0 0 0 0 3 344347
-0.002147 -0.000396 0.119937 0.146705 0.395994 0.063418 -0.062500 1 0 0 0 0 0 3 345371
-0.002147 -0.000396 0.119937 0.146698 0.395985 0.063431 -0.062500 1 0 0 0 0 0 3 346361
-0.002147 -0.000396 0.119937 0.146694 0.395996 0.063425 -0.062500 1 0 0 0 0 0 3 347371
-0.002147 -0.000396 0.119937 0.146685 0.395988 0.063418 -0.062500 1 0 0 0 0 0 3 348361
-0.002147 -0.000396 0.119937 0.146695 0.395984 0.063430 -0.062500 1 0 0 0 0 0 3 349372
-0.002147 -0.000396 0.119937 0.146693 0.395995 0.063425 -0.062500 1 0 0 0 0 0 3 350361
-0.002147 -0.000396 0.119937 0.146692 0.395997 0.063425 -0.062500 1 0 0 0 0 0 3 351371
-0.002147 -0.000396 0.119937 0.146708 0.395982 0.063425 -0.062500 1 0 0 0 0 0 3 352361
-0.002147 -0.000396 0.119937 0.146695 0.395995 0.063425 -0.062500 1 0 0 0 0 0 3 353356
-0.002147 -0.000396 0.119937 0.146693 0.395997 0.063425 -0.062500 1 0 0 0 0 0 3 354347
-0.002147 -0.000396 0.119937 0.146696 0.395985 0.063431 -0.062500 1 0 0 0 0 0 3 355342
-0.002147 -0.000396 0.119937 0.146693 0.395996 0.063426 -0.062500 1 0 0 0 0 0 3 356356
-0.002147 -0.000396 0.119937 0.146705 0.395994 0.063418 -0.062500 1 0 0 0 0 0 3 357360
-0.002147 -0.000396 0.119937 0.146698 0.395985 0.063431 -0.062500 1 0 0 0 0 0 3 358363
-0.002147 -0.000396 0.119937 0.146686 0.395987 0.063418 -0.062500 1 0 0 0 0 0 3 359354
-0.002147 -0.000396 0.119937 0.146692 0.395996 0.063424 -0.062500 1 0 0 0 0 0 3 360358
-0.002147 -0.000396 0.119937 0.146696 0.395985 0.063431 -0.062500 1 0 0 0 0 0 3 361356
-0.002147 -0.000396 0.119937 0.146693 0.395995 0.063425 -0.062500 1 0 0 0 0 0 3 362356
-0.002147 -0.000396 0.119937 0.146692 0.395997 0.063425 -0.062500 1 0 0 0 0 0 3 363347
-0.002147 -0.000396 0.119937 0.146708 0.395982 0.063425 -0.062500 1 0 0 0 0 0 3 364362
-0.002147 -0.000396 0.119937 0.146695 0.395995 0.063425 -0.062500 1 0 0 0 0 0 3 365349
-0.002147 -0.000396 0.119937 0.146693 0.395997 0.063425 -0.062500 1 0 0 0 0 0 3 366368
-0.002147 -0.000396 0.119937 0.146696 0.395985 0.063431 -0.062500 1 0 0 0 0 0 3 367364
-0.002147 -0.000396 0.119937 0.146693 0.395996 0.063426 -0.062500 1 0 0 0 0 0 3 368361
-0.002147 -0.000396 0.119937 0.146705 0.395994 0.063419 -0.062500 1 0 0 0 0 0 3 369363
-0.002147 -0.000396 0.119937 0.146698 0.395985 0.063431 -0.062500 1 0 0 0 0 0 3 370363
-0.002147 -0.000396 0.119937 0.146686 0.395987 0.063418 -0.062500 1 0 0 0 0 0 3 371363
-0.002147 -0.000396 0.119937 0.146692 0.395996 0.063424 -0.062500 1 0 0 0 0 0 3 372362
-0.002147 -0.000396 0.119937 0.146696 0.395985 0.063431 -0.062500 1 0 0 0 0 0 3 373363
-0.002147 -0.000396 0.119937 0.146693 0.395995 0.063425 -0.062500 1 0 0 0 0 0 3 374352
-0.002147 -0.000396 0.119937 0.146692 0.395997 0.063425 -0.062500 1 0 0 0 0 0 3 375367
-0.002147 -0.000396 0.119937 0.146708 0.395982 0.063425 -0.062500 1 0 0 0 0 0 3 376367
-0.002147 -0.000396 0.119937 0.146695 0.395995 0.063425 -0.062500 1 0 0 0 0 0 3 377367
-0.002147 -0.000396 0.119937 0.146693 0.395997 0.063425 -0.062500 1 0 0 0 0 0 3 378363
-0.002147 -0.000396 0.119937 0.146696 0.395985 0.063431 -0.062500 1 0 0 0 0 0 3 379359
-0.002147 -0.000396 0.119937 0.146693 0.395996 0.063426 -0.062500 1 0 0 0 0 0 3 380332
-0.002147 -0.000396 0.119937 0.146684 0.395988 0.063418 -0.062500 1 0 0 0 0 0 3 381333
-0.002147 -0.000396 0.119937 0.146707 0.395981 0.063424 -0.062500 1 0 0 0 0 0 3 382360
-0.002147 -0.000396 0.119937 0.146694 0.395995 0.063424 -0.062500 1 0 0 0 0 0 3 383332
-0.002147 -0.000396 0.119937 0.146693 0.395996 0.063424 -0.062500 1 0 0 0 0 0 3 384362
-0.002147 -0.000396 0.119937 0.146696 0.395985 0.063431 -0.062500 1 0 0 0 0 0 3 385363
-0.002147 -0.000396 0.119937 0.146693 0.395995 0.063425 -0.062500 1 0 0 0 0 0 3 386360
-0.002147 -0.000396 0.119937 0.146693 0.395997 0.063425 -0.062500 1 0 0 0 0 0 3 387332
-0.002147 -0.000396 0.119937 0.146708 0.395982 0.063425 -0.062500 1 0 0 0 0 0 3 388357
-0.002147 -0.000396 0.119937 0.146695 0.395995 0.063425 -0.062500 1 0 0 0 0 0 3 389364
-0.002147 -0.000396 0.119937 0.146693 0.395997 0.063425 -0.062500 1 0 0 0 0 0 3 390365
-0.002147 -0.000396 0.119937 0.146696 0.395985 0.063431 -0.062500 1 0 0 0 0 0 3 391362
-0.002147 -0.000396 0.119937 0.146685 0.395987 0.063419 -0.062500 1 0 0 0 0 0 3 392361
-0.002147 -0.000396 0.119937 0.146691 0.395996 0.063424 -0.062500 1 0 0 0 0 0 3 393363
-0.002147 -0.000396 0.119937 0.146708 0.395982 0.063425 -0.062500 1 0 0 0 0 0 3 394361
-0.002147 -0.000396 0.119937 0.146694 0.395995 0.063424 -0.062500 1 0 0 0 0 0 3 395361
-0.002147 -0.000396 0.119937 0.146693 0.395997 0.063424 -0.062500 1 0 0 0 0 0 3 396361
-0.002147 -0.000396 0.119937 0.146696 0.395985 0.063431 -0.062500 1 0 0 0 0 0 3 397363
-0.002147 -0.000396 0.119937 0.146693 0.395995 0.063425 -0.062500 1 0 0 0 0 0 3 398344
-0.002147 -0.000396 0.119937 0.146693 0.395997 0.063425 -0.062500 1 0 0 0 0 0 3 399357
-0.002147 -0.000396 0.119937 0.146708 0.395982 0.063425 -0.062500 1 0 0 0 0 0 3 400360
-0.002147 -0.000396 0.119937 0.146695 0.395995 0.063425 -0.062500 1 0 0 0 0 0 3 401362
-0.002147 -0.000396 0.119937 0.146693 0.395997 0.063425 -0.062500 1 0 0 0 0 0 3 402360
-0.002147 -0.000396 0.119937 0.146696 0.395985 0.063432 -0.062500 1 0 0 0 0 0 3 403361
-0.002147 -0.000396 0.119937 0.146685 0.395987 0.063419 -0.062500 1 0 0 0 0 0 3 404362
-0.002147 -0.000396 0.119937 0.146692 0.395996 0.063424 -0.062500 1 0 0 0 0 0 3 405364
-0.002147 -0.000396 0.119937 0.146708 0.395982 0.063425 -0.062500 1 0 0 0 0 0 3 406333
-0.002147 -0.000396 0.119937 0.146695 0.395995 0.063425 -0.062500 1 0 0 0 0 0 3 407330
-0.002147 -0.000396 0.119937 0.146693 0.395997 0.063424 -0.062500 1 0 0 0 0 0 3 408360
-0.002147 -0.000396 0.119937 0.146696 0.395985 0.063431 -0.062500 1 0 0 0 0 0 3 409332
-0.002147 -0.000396 0.119937 0.146693 0.395995 0.063426 -0.062500 1 0 0 0 0 0 3 410340
-0.002147 -0.000396 0.119937 0.146693 0.395997 0.063425 -0.062500 1 0 0 0 0 0 3 411346
-0.002147 -0.000396 0.119937 0.146708 0.395983 0.063425 -0.062500 1 0 0 0 0 0 3 412355
-0.002147 -0.000396 0.119937 0.146695 0.395995 0.063425 -0.062500 1 0 0 0 0 0 3 413345
-0.002147 -0.000396 0.119937 0.146693 0.395997 0.063425 -0.062500 1 0 0 0 0 0 3 414353
-0.002147 -0.000396 0.119937 0.146688 0.395977 0.063424 -0.062500 1 0 0 0 0 0 3 415345
-0.002147 -0.000396 0.119937 0.146692 0.395994 0.063425 -0.062500 1 0 0 0 0 0 3 416353
-0.002147 -0.000396 0.119937 0.146692 0.395996 0.063425 -0.062500 1 0 0 0 0 0 3 417345
-0.002147 -0.000396 0.119937 0.146696 0.395985 0.063431 -0.062500 1 0 0 0 0 0 3 418353
-0.002147 -0.000396 0.119937 0.146705 0.395993 0.063419 -0.062500 1 0 0 0 0 0 3 419344
-0.002147 -0.000396 0.119937 0.146694 0.395996 0.063424 -0.062500 1 0 0 0 0 0 3 420354
-0.002147 -0.000396 0.119937 0.146696 0.395985 0.063431 -0.062500 1 0 0 0 0 0 3 421344
-0.002147 -0.000396 0.119937 0.146693 0.395996 0.063426 -0.062500 1 0 0 0 0 0 3 422350
-0.002147 -0.000396 0.119937 0.146693 0.395997 0.063425 -0.062500 1 0 0 0 0 0 3 423356
-0.002147 -0.000396 0.119937 0.146708 0.395983 0.063425 -0.062500 1 0 0 0 0 0 3 424354
-0.002147 -0.000396 0.119937 0.146695 0.395995 0.063425 -0.062500 1 0 0 0 0 0 3 425459
-0.002147 -0.000396 0.119937 0.146685 0.395988 0.063418 -0.062500 1 0 0 0 0 0 3 426441
-0.002147 -0.000396 0.119937 0.146695 0.395984 0.063430 -0.062500 1 0 0 0 0 0 3 427447
-0.002147 -0.000396 0.119937 0.146693 0.395995 0.063425 -0.062500 1 0 0 0 0 0 3 428446
-0.002147 -0.000396 0.119937 0.146692 0.395997 0.063425 -0.062500 1 0 0 0 0 0 3 429431
-0.002147 -0.000396 0.119937 0.146696 0.395985 0.063431 -0.062500 1 0 0 0 0 0 3 430437
-0.002147 -0.000396 0.119937 0.146705 0.395993 0.063419 -0.062500 1 0 0 0 0 0 3 431411
-0.002147 -0.000396 0.119937 0.146694 0.395996 0.063424 -0.062500 1 0 0 0 0 0 3 432427
-0.002147 -0.000396 0.119937 0.146696 0.395985 0.063431 -0.062500 1 0 0 0 0 0 3 433356
-0.002147 -0.000396 0.119937 0.146693 0.395996 0.063426 -0.062500 1 0 0 0 0 0 3 434352
-0.002147 -0.000396 0.119937 0.146693 0.395997 0.063425 -0.062500 1 0 0 0 0 0 3 435361
-0.002147 -0.000396 0.119937 0.146708 0.395983 0.063425 -0.062500 1 0 0 0 0 0 3 436356
-0.002147 -0.000396 0.119937 0.146687 0.395986 0.063418 -0.062500 1 0 0 0 0 0 3 437365
-0.002147 -0.000396 0.119937 0.146696 0.395984 0.063430 -0.062500 1 0 0 0 0 0 3 438361
-0.002147 -0.000396 0.119937 0.146693 0.395995 0.063425 -0.062500 1 0 0 0 0 0 3 439358
-0.002147 -0.000396 0.119937 0.146693 0.395996 0.063425 -0.062500 1 0 0 0 0 0 3 440359
-0.002147 -0.000396 0.119937 0.146692 0.395997 0.063425 -0.062500 1 0 0 0 0 0 3 441332
-0.002147 -0.000396 0.119937 0.146696 0.395985 0.063431 -0.062500 1 0 0 0 0 0 3 442331
-0.002147 -0.000396 0.119937 0.146705 0.395993 0.063419 -0.062500 1 0 0 0 0 0 3 443359
-0.002147 -0.000396 0.119937 0.146694 0.395996 0.063424 -0.062500 1 0 0 0 0 0 3 444361
-0.002166 -0.000392 0.119947 0.410522 0.334165 -0.075594 -0.062500 1 0 0 0 0 0 3 445363
-0.002175 -0.000389 0.119950 0.320877 0.354642 -0.007634 -0.062500 1 0 0 0 0 0 3 446365
-0.002180 -0.000388 0.119951 0.254515 0.370199 0.027550 -0.062500 1 0 0 0 0 0 3 447363
-0.002182 -0.000388 0.119952 0.219405 0.378552 0.040919 -0.062500 1 0 0 0 0 0 3 448365
-0.002183 -0.000387 0.119952 0.201748 0.382797 0.045673 -0.062500 1 0 0 0 0 0 3 449331
-0.002184 -0.000387 0.119952 0.192931 0.384953 0.047342 -0.062500 1 0 0 0 0 0 3 450330
-0.002184 -0.000387 0.119952 0.188528 0.386020 0.047905 -0.062500 1 0 0 0 0 0 3 451358
-0.002184 -0.000387 0.119952 0.186335 0.386567 0.048117 -0.062500 1 0 0 0 0 0 3 452329
-0.002184 -0.000387 0.119952 0.185231 0.386833 0.048181 -0.062500 1 0 0 0 0 0 3 453360
-0.002184 -0.000387 0.119952 0.184684 0.386965 0.048207 -0.062500 1 0 0 0 0 0 3 454358
-0.002184 -0.000387 0.119952 0.184426 0.387037 0.048223 -0.062500 1 0 0 0 0 0 3 455361
-0.002184 -0.000387 0.119952 0.184286 0.387061 0.048221 -0.062500 1 0 0 0 0 0 3 456356
-0.002184 -0.000387 0.119952 0.184207 0.387079 0.048219 -0.062500 1 0 0 0 0 0 3 457362
-0.002184 -0.000387 0.119952 0.184187 0.387094 0.048218 -0.062500 1 0 0 0 0 0 3 458358
-0.002184 -0.000387 0.119952 0.184167 0.387089 0.048218 -0.062500 1 0 0 0 0 0 3 459360
-0.002184 -0.000387 0.119952 0.184150 0.387103 0.048217 -0.062500 1 0 0 0 0 0 3 460357
-0.002184 -0.000387 0.119952 0.184152 0.387093 0.048223 -0.062500 1 0 0 0 0 0 3 461361
-0.002184 -0.000387 0.119952 0.184149 0.387103 0.048217 -0.062500 1 0 0 0 0 0 3 462359
-0.002184 -0.000387 0.119952 0.184149 0.387104 0.048217 -0.062500 1 0 0 0 0 0 3 463355
-0.002184 -0.000387 0.119952 0.184140 0.387096 0.048230 -0.062500 1 0 0 0 0 0 3 464330
-0.002184 -0.000387 0.119952 0.184148 0.387104 0.048218 -0.062500 1 0 0 0 0 0 3 465347
-0.002184 -0.000387 0.119952 0.184149 0.387105 0.048217 -0.062500 1 0 0 0 0 0 3 466356
-0.002184 -0.000387 0.119952 0.184153 0.387093 0.048223 -0.062500 1 0 0 0 0 0 3 467359
-0.002184 -0.000387 0.119952 0.184138 0.387106 0.048224 -0.062500 1 0 0 0 0 0 3 468359
-0.002184 -0.000387 0.119952 0.184148 0.387105 0.048218 -0.062500 1 0 0 0 0 0 3 469361
-0.002184 -0.000387 0.119952 0.184153 0.387093 0.048224 -0.062500 1 0 0 0 0 0 3 470360
-0.002184 -0.000387 0.119952 0.184150 0.387104 0.048218 -0.062500 1 0 0 0 0 0 3 471360
-0.002184 -0.000387 0.119952 0.184138 0.387108 0.048223 -0.062500 1 0 0 0 0 0 3 472347
-0.002184 -0.000387 0.119952 0.184152 0.387094 0.048225 -0.062500 1 0 0 0 0 0 3 473361
-0.002184 -0.000387 0.119952 0.184150 0.387104 0.048218 -0.062500 1 0 0 0 0 0 3 474358
-0.002184 -0.000387 0.119952 0.184150 0.387105 0.048217 -0.062500 1 0 0 0 0 0 3 475360
-0.002184 -0.000387 0.119952 0.184141 0.387096 0.048230 -0.062500 1 0 0 0 0 0 3 476358
-0.002184 -0.000387 0.119952 0.184140 0.387095 0.048212 -0.062500 1 0 0 0 0 0 3 477340
-0.002184 -0.000387 0.119952 0.184148 0.387104 0.048216 -0.062500 1 0 0 0 0 0 3 478355
-0.002184 -0.000387 0.119952 0.184140 0.387096 0.048230 -0.062500 1 0 0 0 0 0 3 479343
-0.002184 -0.000387 0.119952 0.184148 0.387104 0.048219 -0.062500 1 0 0 0 0 0 3 480351
-0.002184 -0.000387 0.119952 0.184149 0.387105 0.048217 -0.062500 1 0 0 0 0 0 3 481441
-0.002184 -0.000387 0.119952 0.184153 0.387093 0.048224 -0.062500 1 0 0 0 0 0 3 482426
-0.002184 -0.000387 0.119952 0.184150 0.387104 0.048218 -0.062500 1 0 0 0 0 0 3 483408
-0.002184 -0.000387 0.119952 0.184138 0.387108 0.048223 -0.062500 1 0 0 0 0 0 3 484425
-0.002184 -0.000387 0.119952 0.184152 0.387094 0.048225 -0.062500 1 0 0 0 0 0 3 485351
-0.002184 -0.000387 0.119952 0.184150 0.387104 0.048218 -0.062500 1 0 0 0 0 0 3 486342
-0.002184 -0.000387 0.119952 0.184142 0.387096 0.048210 -0.062500 1 0 0 0 0 0 3 487350
-0.002184 -0.000387 0.119952 0.184140 0.387095 0.048229 -0.062500 1 0 0 0 0 0 3 488341
-0.002184 -0.000387 0.119952 0.184148 0.387104 0.048218 -0.062500 1 0 0 0 0 0 3 489353
-0.002184 -0.000387 0.119952 0.184149 0.387105 0.048217 -0.062500 1 0 0 0 0 0 3 490342
-0.002184 -0.000387 0.119952 0.184141 0.387096 0.048230 -0.062500 1 0 0 0 0 0 3 491351
-0.002184 -0.000387 0.119952 0.184148 0.387104 0.048219 -0.062500 1 0 0 0 0 0 3 492342
-0.002184 -0.000387 0.119952 0.184149 0.387105 0.048217 -0.062500 1 0 0 0 0 0 3 493363
-0.002184 -0.000387 0.119952 0.184153 0.387093 0.048224 -0.062500 1 0 0 0 0 0 3 494350
-0.002184 -0.000387 0.119952 0.184138 0.387107 0.048224 -0.062500 1 0 0 0 0 0 3 495612
-0.002184 -0.000387 0.119952 0.184148 0.387105 0.048218 -0.062500 1 0 0 0 0 0 3 496355
-0.002184 -0.000387 0.119952 0.184153 0.387094 0.048224 -0.062500 1 0 0 0 0 0 3 497342
-0.002184 -0.000387 0.119952 0.184142 0.387095 0.048211 -0.062500 1 0 0 0 0 0 3 498351
-0.002184 -0.000387 0.119952 0.184136 0.387107 0.048222 -0.062500 1 0 0 0 0 0 3 499358
-0.002184 -0.000387 0.119952 0.184151 0.387093 0.048224 -0.062500 1 0 0 0 0 0 3 500357
-0.002184 -0.000387 0.119952 0.184149 0.387103 0.048218 -0.062500 1 0 0 0 0 0 3 501352
-0.002184 -0.000387 0.119952 0.184149 0.387105 0.048217 -0.062500 1 0 0 0 0 0 3 502354
-0.002184 -0.000387 0.119952 0.184141 0.387096 0.048230 -0.062500 1 0 0 0 0 0 3 503346
-0.002184 -0.000387 0.119952 0.184148 0.387104 0.048219 -0.062500 1 0 0 0 0 0 3 504347
-0.002184 -0.000387 0.119952 0.184149 0.387105 0.048217 -0.062500 1 0 0 0 0 0 3 505348
-0.002184 -0.000387 0.119952 0.184153 0.387093 0.048224 -0.062500 1 0 0 0 0 0 3 506346
-0.002184 -0.000387 0.119952 0.184138 0.387107 0.048224 -0.062500 1 0 0 0 0 0 3 507347
-0.002184 -0.000387 0.119952 0.184148 0.387105 0.048218 -0.062500 1 0 0 0 0 0 3 508346
-0.002184 -0.000387 0.119952 0.184153 0.387094 0.048224 -0.062500 1 0 0 0 0 0 3 509349
-0.002184 -0.000387 0.119952 0.184142 0.387095 0.048211 -0.062500 1 0 0 0 0 0 3 510353
-0.002184 -0.000387 0.119952 0.184137 0.387107 0.048222 -0.062500 1 0 0 0 0 0 3 511332
-0.002184 -0.000387 0.119952 0.184151 0.387093 0.048224 -0.062500 1 0 0 0 0 0 3 512352
-0.002184 -0.000387 0.119952 0.184150 0.387103 0.048218 -0.062500 1 0 0 0 0 0 3 513449
-0.002184 -0.000387 0.119952 0.184150 0.387105 0.048217 -0.062500 1 0 0 0 0 0 3 514430
-0.002184 -0.000387 0.119952 0.184141 0.387096 0.048230 -0.062500 1 0 0 0 0 0 3 515401
-0.002184 -0.000387 0.119952 0.184149 0.387104 0.048219 -0.062500 1 0 0 0 0 0 3 516402
-0.002184 -0.000387 0.119952 0.184149 0.387105 0.048217 -0.062500 1 0 0 0 0 0 3 517404
-0.002184 -0.000387 0.119952 0.184141 0.387096 0.048230 -0.062500 1 0 0 0 0 0 3 518425
-0.002184 -0.000387 0.119952 0.184149 0.387104 0.048219 -0.062500 1 0 0 0 0 0 3 519401
-0.002184 -0.000387 0.119952 0.184149 0.387105 0.048217 -0.062500 1 0 0 0 0 0 3 520404
-0.002184 -0.000387 0.119952 0.184145 0.387085 0.048217 -0.062500 1 0 0 0 0 0 3 521405
-0.002184 -0.000387 0.119952 0.184137 0.387105 0.048223 -0.062500 1 0 0 0 0 0 3 522439
-0.002184 -0.000387 0.119952 0.184148 0.387105 0.048218 -0.062500 1 0 0 0 0 0 3 523428
-0.002184 -0.000387 0.119952 0.184152 0.387093 0.048224 -0.062500 1 0 0 0 0 0 3 524437
-0.002184 -0.000387 0.119952 0.184150 0.387103 0.048218 -0.062500 1 0 0 0 0 0 3 525429
-0.002184 -0.000387 0.119952 0.184137 0.387108 0.048223 -0.062500 1 0 0 0 0 0 3 526403
-0.002184 -0.000387 0.119952 0.184151 0.387094 0.048225 -0.062500 1 0 0 0 0 0 3 527400
-0.002184 -0.000387 0.119952 0.184150 0.387104 0.048218 -0.062500 1 0 0 0 0 0 3 528402
-0.002184 -0.000387 0.119952 0.184150 0.387105 0.048217 -0.062500 1 0 0 0 0 0 3 529402
-0.002184 -0.000387 0.119952 0.184141 0.387096 0.048230 -0.062500 1 0 0 0 0 0 3 530400
-0.002184 -0.000387 0.119952 0.184140 0.387095 0.048212 -0.062500 1 0 0 0 0 0 3 531404
-0.002184 -0.000387 0.119952 0.184148 0.387104 0.048216 -0.062500 1 0 0 0 0 0 3 532400
-0.002184 -0.000387 0.119952 0.184153 0.387093 0.048223 -0.062500 1 0 0 0 0 0 3 533404
-0.002184 -0.000387 0.119952 0.184138 0.387106 0.048224 -0.062500 1 0 0 0 0 0 3 534436
-0.002184 -0.000387 0.119952 0.184148 0.387105 0.048218 -0.062500 1 0 0 0 0 0 3 535428
-0.002184 -0.000387 0.119952 0.184153 0.387093 0.048224 -0.062500 1 0 0 0 0 0 3 536432
-0.002184 -0.000387 0.119952 0.184150 0.387104 0.048218 -0.062500 1 0 0 0 0 0 3 537429
-0.002184 -0.000387 0.119952 0.184138 0.387108 0.048223 -0.062500 1 0 0 0 0 0 3 538434
-0.002184 -0.000387 0.119952 0.184152 0.387094 0.048225 -0.062500 1 0 0 0 0 0 3 539433
-0.002184 -0.000387 0.119952 0.184150 0.387104 0.048218 -0.062500 1 0 0 0 0 0 3 540402
-0.002184 -0.000387 0.119952 0.184150 0.387105 0.048217 -0.062500 1 0 0 0 0 0 3 541403
-0.002184 -0.000387 0.119952 0.184141 0.387096 0.048230 -0.062500 1 0 0 0 0 0 3 542401
-0.002184 -0.000387 0.119952 0.184140 0.387095 0.048212 -0.062500 1 0 0 0 0 0 3 543401
-0.002184 -0.000387 0.119952 0.184148 0.387104 0.048216 -0.062500 1 0 0 0 0 0 3 544402
-0.002184 -0.000387 0.119952 0.184140 0.387096 0.048230 -0.062500 1 0 0 0 0 0 3 545404
-0.002184 -0.000387 0.119952 0.184148 0.387104 0.048218 -0.062500 1 0 0 0 0 0 3 546400
-0.002184 -0.000387 0.119952 0.184149 0.387105 0.048217 -0.062500 1 0 0 0 0 0 3 547400
-0.002184 -0.000387 0.119952 0.184153 0.387093 0.048224 -0.062500 1 0 0 0 0 0 3 548429
-0.002184 -0.000387 0.119952 0.184150 0.387104 0.048218 -0.062500 1 0 0 0 0 0 3 549428
-0.002184 -0.000387 0.119952 0.184138 0.387108 0.048223 -0.062500 1 0 0 0 0 0 3 550408
-0.002184 -0.000387 0.119952 0.184152 0.387094 0.048225 -0.062500 1 0 0 0 0 0 3 551426
-0.002184 -0.000387 0.119952 0.184150 0.387104 0.048218 -0.062500 1 0 0 0 0 0 3 552407
-0.002184 -0.000387 0.119952 0.184150 0.387105 0.048217 -0.062500 1 0 0 0 0 0 3 553423
-0.002184 -0.000387 0.119952 0.184141 0.387096 0.048230 -0.062500 1 0 0 0 0 0 3 554408
-0.002184 -0.000387 0.119952 0.184141 0.387095 0.048212 -0.062500 1 0 0 0 0 0 3 555421
-0.002184 -0.000387 0.119952 0.184148 0.387104 0.048216 -0.062500 1 0 0 0 0 0 3 556422
-0.002184 -0.000387 0.119952 0.184141 0.387096 0.048230 -0.062500 1 0 0 0 0 0 3 557340
-0.002184 -0.000387 0.119952 0.184148 0.387104 0.048218 -0.062500 1 0 0 0 0 0 3 558350
-0.002184 -0.000387 0.119952 0.184149 0.387105 0.048217 -0.062500 1 0 0 0 0 0 3 559351
-0.002184 -0.000387 0.119952 0.184153 0.387093 0.048224 -0.062500 1 0 0 0 0 0 3 560340
-0.002184 -0.000387 0.119952 0.184138 0.387107 0.048224 -0.062500 1 0 0 0 0 0 3 561350
-0.002184 -0.000387 0.119952 0.184148 0.387105 0.048218 -0.062500 1 0 0 0 0 0 3 562340
-0.002184 -0.000387 0.119952 0.184153 0.387094 0.048224 -0.062500 1 0 0 0 0 0 3 563349
-0.002184 -0.000387 0.119952 0.184150 0.387104 0.048218 -0.062500 1 0 0 0 0 0 3 564341
-0.002184 -0.000387 0.119952 0.184129 0.387099 0.048216 -0.062500 1 0 0 0 0 0 3 565350
-0.002184 -0.000387 0.119952 0.184150 0.387093 0.048224 -0.062500 1 0 0 0 0 0 3 566350
-0.002184 -0.000387 0.119952 0.184149 0.387103 0.048218 -0.062500 1 0 0 0 0 0 3 567360
-0.002184 -0.000387 0.119952 0.184149 0.387105 0.048217 -0.062500 1 0 0 0 0 0 3 568362
-0.002184 -0.000387 0.119952 0.184141 0.387096 0.048230 -0.062500 1 0 0 0 0 0 3 569361
-0.002184 -0.000387 0.119952 0.184148 0.387104 0.048218 -0.062500 1 0 0 0 0 0 3 570350
-0.002184 -0.000387 0.119952 0.184149 0.387105 0.048217 -0.062500 1 0 0 0 0 0 3 571352
-0.002184 -0.000387 0.119952 0.184153 0.387093 0.048224 -0.062500 1 0 0 0 0 0 3 572348
-0.002184 -0.000387 0.119952 0.184138 0.387107 0.048224 -0.062500 1 0 0 0 0 0 3 573329
-0.002184 -0.000387 0.119952 0.184148 0.387105 0.048218 -0.062500 1 0 0 0 0 0 3 574353
-0.002184 -0.000387 0.119952 0.184153 0.387094 0.048224 -0.062500 1 0 0 0 0 0 3 575352
-0.002184 -0.000387 0.119952 0.184142 0.387095 0.048211 -0.062500 1 0 0 0 0 0 3 576362
-0.002184 -0.000387 0.119952 0.184137 0.387107 0.048222 -0.062500 1 0 0 0 0 0 3 577357
-0.002184 -0.000387 0.119952 0.184151 0.387093 0.048224 -0.062500 1 0 0 0 0 0 3 578354
-0.002184 -0.000387 0.119952 0.184150 0.387103 0.048218 -0.062500 1 0 0 0 0 0 3 579353
-0.002184 -0.000387 0.119952 0.184137 0.387108 0.048223 -0.062500 1 0 0 0 0 0 3 580326
-0.002184 -0.000387 0.119952 0.184151 0.387094 0.048224 -0.062500 1 0 0 0 0 0 3 581357
-0.002184 -0.000387 0.119952 0.184150 0.387104 0.048218 -0.062500 1 0 0 0 0 0 3 582355
-0.002184 -0.000387 0.119952 0.184150 0.387105 0.048217 -0.062500 1 0 0 0 0 0 3 583353
-0.002184 -0.000387 0.119952 0.184141 0.387096 0.048230 -0.062500 1 0 0 0 0 0 3 584363
-0.002184 -0.000387 0.119952 0.184148 0.387104 0.048219 -0.062500 1 0 0 0 0 0 3 585330
-0.002184 -0.000387 0.119952 0.184149 0.387105 0.048217 -0.062500 1 0 0 0 0 0 3 586359
-0.002184 -0.000387 0.119952 0.184153 0.387094 0.048224 -0.062500 1 0 0 0 0 0 3 587355
-0.002184 -0.000387 0.119952 0.184142 0.387095 0.048211 -0.062500 1 0 0 0 0 0 3 588349
-0.002184 -0.000387 0.119952 0.184137 0.387107 0.048222 -0.062500 1 0 0 0 0 0 3 589345
-0.002184 -0.000387 0.119952 0.184151 0.387093 0.048224 -0.062500 1 0 0 0 0 0 3 590357
-0.002184 -0.000387 0.119952 0.184150 0.387103 0.048218 -0.062500 1 0 0 0 0 0 3 591326
-0.002184 -0.000387 0.119952 0.184137 0.387108 0.048223 -0.062500 1 0 0 0 0 0 3 592354
-0.002184 -0.000387 0.119952 0.184151 0.387094 0.048224 -0.062500 1 0 0 0 0 0 3 593355
-0.002184 -0.000387 0.119952 0.184150 0.387104 0.048218 -0.062500 1 0 0 0 0 0 3 594354
-0.002184 -0.000387 0.119952 0.184150 0.387105 0.048217 -0.062500 1 0 0 0 0 0 3 595324
-0.002184 -0.000387 0.119952 0.184141 0.387096 0.048230 -0.062500 1 0 0 0 0 0 3 596355
-0.002184 -0.000387 0.119952 0.184149 0.387104 0.048219 -0.062500 1 0 0 0 0 0 3 597357
-0.002184 -0.000387 0.119952 0.184150 0.387105 0.048217 -0.062500 1 0 0 0 0 0 3 598356
-0.002184 -0.000387 0.119952 0.184145 0.387085 0.048217 -0.062500 1 0 0 0 0 0 3 599354
-0.002184 -0.000387 0.119952 0.184137 0.387105 0.048223 -0.062500 1 0 0 0 0 0 3 600355
-0.002184 -0.000387 0.119952 0.184148 0.387105 0.048218 -0.062500 1 0 0 0 0 0 3 601436
-0.002184 -0.000387 0.119952 0.184153 0.387093 0.048224 -0.062500 1 0 0 0 0 0 3 602425
-0.002184 -0.000387 0.119952 0.184150 0.387104 0.048218 -0.062500 1 0 0 0 0 0 3 603432
-0.002184 -0.000387 0.119952 0.184138 0.387108 0.048223 -0.062500 1 0 0 0 0 0 3 604397
-0.002184 -0.000387 0.119952 0.184151 0.387094 0.048224 -0.062500 1 0 0 0 0 0 3 605400
-0.002184 -0.000387 0.119952 0.184150 0.387104 0.048218 -0.062500 1 0 0 0 0 0 3 606420
-0.002184 -0.000387 0.119952 0.184150 0.387105 0.048217 -0.062500 1 0 0 0 0 0 3 607397
-0.002184 -0.000387 0.119952 0.184141 0.387096 0.048230 -0.062500 1 0 0 0 0 0 3 608434
-0.002184 -0.000387 0.119952 0.184140 0.387095 0.048212 -0.062500 1 0 0 0 0 0 3 609432
-0.002184 -0.000387 0.119952 0.184148 0.387104 0.048216 -0.062500 1 0 0 0 0 0 3 610428
-0.002184 -0.000387 0.119952 0.184140 0.387096 0.048230 -0.062500 1 0 0 0 0 0 3 611428
-0.002184 -0.000387 0.119952 0.184148 0.387104 0.048218 -0.062500 1 0 0 0 0 0 3 612422
-0.002184 -0.000387 0.119952 0.184149 0.387105 0.048217 -0.062500 1 0 0 0 0 0 3 613434
-0.002184 -0.000387 0.119952 0.184153 0.387093 0.048224 -0.062500 1 0 0 0 0 0 3 614400
-0.002184 -0.000387 0.119952 0.184138 0.387106 0.048224 -0.062500 1 0 0 0 0 0 3 615399
-0.002184 -0.000387 0.119952 0.184148 0.387105 0.048218 -0.062500 1 0 0 0 0 0 3 616399
-0.002184 -0.000387 0.119952 0.184153 0.387094 0.048224 -0.062500 1 0 0 0 0 0 3 617425
-0.002184 -0.000387 0.119952 0.184150 0.387104 0.048218 -0.062500 1 0 0 0 0 0 3 618397
-0.002184 -0.000387 0.119952 0.184138 0.387108 0.048224 -0.062500 1 0 0 0 0 0 3 619397
-0.002189 -0.000369 0.119941 0.258260 0.132514 0.194925 -0.062500 1 0 0 0 0 0 3 620398
-0.002192 -0.000360 0.119938 0.234569 0.218295 0.123304 -0.062500 1 0 0 0 0 0 3 621403
-0.002194 -0.000355 0.119936 0.215957 0.282308 0.086153 -0.062500 1 0 0 0 0 0 3 622427
-0.002194 -0.000353 0.119936 0.205720 0.316353 0.072010 -0.062500 1 0 0 0 0 0 3 623424
-0.002195 -0.000352 0.119936 0.200424 0.333571 0.066981 -0.062500 1 0 0 0 0 0 3 624422
-0.002208 -0.000365 0.119925 0.375585 0.532512 0.216961 -0.062500 1 0 0 0 0 0 3 625424
-0.002214 -0.000371 0.119921 0.315740 0.473154 0.142268 -0.062500 1 0 0 0 0 0 3 626420
-0.002217 -0.000375 0.119920 0.270355 0.427460 0.103621 -0.062500 1 0 0 0 0 0 3 627404
-0.002219 -0.000376 0.119919 0.245863 0.402965 0.088930 -0.062500 1 0 0 0 0 0 3 628404
-0.002220 -0.000377 0.119919 0.233355 0.390534 0.083689 -0.062500 1 0 0 0 0 0 3 629348
-0.002220 -0.000378 0.119919 0.227033 0.384292 0.081863 -0.062500 1 0 0 0 0 0 3 630338
-0.002220 -0.000378 0.119919 0.223865 0.381156 0.081231 -0.062500 1 0 0 0 0 0 3 631346
-0.002221 -0.000378 0.119919 0.222270 0.379610 0.081013 -0.062500 1 0 0 0 0 0 3 632338
-0.002221 -0.000378 0.119919 0.221471 0.378823 0.080926 -0.062500 1 0 0 0 0 0 3 633348
-0.002221 -0.000378 0.119919 0.221077 0.378426 0.080900 -0.062500 1 0 0 0 0 0 3 634337
-0.002233 -0.000392 0.119908 0.398609 0.568459 0.232759 -0.062500 1 0 0 0 0 0 3 635339
-0.002240 -0.000398 0.119904 0.340080 0.504728 0.158613 -0.062500 1 0 0 0 0 0 3 636347
-0.002243 -0.000402 0.119903 0.295362 0.456873 0.120148 -0.062500 1 0 0 0 0 0 3 637339
-0.002245 -0.000404 0.119903 0.271206 0.431294 0.105513 -0.062500 1 0 0 0 0 0 3 638347
-0.002246 -0.000404 0.119903 0.258861 0.418316 0.100304 -0.062500 1 0 0 0 0 0 3 639358
-0.002246 -0.000405 0.119903 0.252629 0.411793 0.098485 -0.062500 1 0 0 0 0 0 3 640347
-0.002246 -0.000405 0.119902 0.249479 0.408533 0.097851 -0.062500 1 0 0 0 0 0 3 641356
-0.002246 -0.000405 0.119902 0.247921 0.406897 0.097633 -0.062500 1 0 0 0 0 0 3 642346
-0.002246 -0.000405 0.119902 0.247129 0.406092 0.097551 -0.062500 1 0 0 0 0 0 3 643347
-0.002246 -0.000405 0.119902 0.246731 0.405676 0.097526 -0.062500 1 0 0 0 0 0 3 644338
-0.002246 -0.000405 0.119902 0.246535 0.405470 0.097518 -0.062500 1 0 0 0 0 0 3 645358
-0.002246 -0.000405 0.119902 0.246430 0.405375 0.097514 -0.062500 1 0 0 0 0 0 3 646327
-0.002259 -0.000419 0.119892 0.424035 0.595442 0.249504 -0.062500 1 0 0 0 0 0 3 647352
-0.002265 -0.000426 0.119888 0.365626 0.531832 0.175293 -0.062500 1 0 0 0 0 0 3 648352
-0.002269 -0.000429 0.119887 0.320971 0.484043 0.136800 -0.062500 1 0 0 0 0 0 3 649360
-0.002270 -0.000431 0.119886 0.296837 0.458487 0.122155 -0.062500 1 0 0 0 0 0 3 650349
-0.002271 -0.000432 0.119886 0.284486 0.445518 0.116943 -0.062500 1 0 0 0 0 0 3 651355
-0.002272 -0.000432 0.119886 0.278275 0.439003 0.115121 -0.062500 1 0 0 0 0 0 3 652354
-0.002272 -0.000432 0.119886 0.275135 0.435753 0.114492 -0.062500 1 0 0 0 0 0 3 653354
-0.002272 -0.000432 0.119886 0.273567 0.434122 0.114260 -0.062500 1 0 0 0 0 0 3 654354
-0.002272 -0.000432 0.119886 0.272781 0.433295 0.114189 -0.062500 1 0 0 0 0 0 3 655352
-0.002272 -0.000432 0.119886 0.272388 0.432896 0.114165 -0.062500 1 0 0 0 0 0 3 656351
-0.002272 -0.000432 0.119886 0.272193 0.432692 0.114158 -0.062500 1 0 0 0 0 0 3 657362
-0.002272 -0.000432 0.119886 0.272080 0.432589 0.114147 -0.062500 1 0 0 0 0 0 3 658327
-0.002272 -0.000432 0.119886 0.272043 0.432537 0.114144 -0.062500 1 0 0 0 0 0 3 659356
-0.002272 -0.000432 0.119886 0.272017 0.432507 0.114143 -0.062500 1 0 0 0 0 0 3 660334
-0.002272 -0.000432 0.119886 0.272007 0.432497 0.114156 -0.062500 1 0 0 0 0 0 3 661355
-0.002272 -0.000432 0.119886 0.271999 0.432487 0.114151 -0.062500 1 0 0 0 0 0 3 662352
-0.002272 -0.000432 0.119886 0.271998 0.432487 0.114150 -0.062500 1 0 0 0 0 0 3 663353
-0.002272 -0.000432 0.119886 0.271995 0.432499 0.114143 -0.062500 1 0 0 0 0 0 3 664353
-0.002272 -0.000432 0.119886 0.271986 0.432492 0.114156 -0.062500 1 0 0 0 0 0 3 665354
-0.002272 -0.000432 0.119886 0.271989 0.432479 0.114144 -0.062500 1 0 0 0 0 0 3 666352
-0.002272 -0.000432 0.119886 0.271997 0.432487 0.114149 -0.062500 1 0 0 0 0 0 3 667354
-0.002272 -0.000432 0.119886 0.271990 0.432478 0.114143 -0.062500 1 0 0 0 0 0 3 668351
-0.002272 -0.000432 0.119886 0.271985 0.432489 0.114156 -0.062500 1 0 0 0 0 0 3 669354
-0.002272 -0.000432 0.119886 0.271997 0.432487 0.114151 -0.062500 1 0 0 0 0 0 3 670351
-0.002272 -0.000432 0.119886 0.271990 0.432478 0.114143 -0.062500 1 0 0 0 0 0 3 671353
-0.002272 -0.000432 0.119886 0.271998 0.432486 0.114149 -0.062500 1 0 0 0 0 0 3 672350
-0.002272 -0.000432 0.119886 0.271986 0.432490 0.114157 -0.062500 1 0 0 0 0 0 3 673350
-0.002272 -0.000432 0.119886 0.271986 0.432490 0.114137 -0.062500 1 0 0 0 0 0 3 674352
-0.002272 -0.000432 0.119886 0.271997 0.432488 0.114149 -0.062500 1 0 0 0 0 0 3 675353
-0.002272 -0.000432 0.119886 0.271986 0.432490 0.114156 -0.062500 1 0 0 0 0 0 3 676351
-0.002272 -0.000432 0.119886 0.271989 0.432479 0.114144 -0.062500 1 0 0 0 0 0 3 677353
-0.002272 -0.000432 0.119886 0.271997 0.432487 0.114150 -0.062500 1 0 0 0 0 0 3 678352
-0.002272 -0.000432 0.119886 0.271998 0.432487 0.114150 -0.062500 1 0 0 0 0 0 3 679352
-0.002272 -0.000432 0.119886 0.271991 0.432479 0.114143 -0.062500 1 0 0 0 0 0 3 680350
-0.002272 -0.000432 0.119886 0.271986 0.432489 0.114156 -0.062500 1 0 0 0 0 0 3 681349
-0.002272 -0.000432 0.119886 0.271989 0.432479 0.114144 -0.062500 1 0 0 0 0 0 3 682340
-0.002272 -0.000432 0.119886 0.271997 0.432486 0.114150 -0.062500 1 0 0 0 0 0 3 683349
-0.002272 -0.000432 0.119886 0.271986 0.432490 0.114157 -0.062500 1 0 0 0 0 0 3 684352
-0.002272 -0.000432 0.119886 0.271985 0.432490 0.114137 -0.062500 1 0 0 0 0 0 3 685353
-0.002272 -0.000432 0.119886 0.271997 0.432488 0.114149 -0.062500 1 0 0 0 0 0 3 686352
-0.002285 -0.000446 0.119875 0.449538 0.622501 0.266264 -0.062500 1 0 0 0 0 0 3 687352
-0.002291 -0.000453 0.119871 0.391193 0.558974 0.191986 -0.062500 1 0 0 0 0 0 3 688350
-0.002294 -0.000456 0.119870 0.346585 0.511221 0.153459 -0.062500 1 0 0 0 0 0 3 689351
-0.002296 -0.000458 0.119869 0.322465 0.485678 0.138815 -0.062500 1 0 0 0 0 0 3 690350
-0.002297 -0.000459 0.119869 0.310139 0.472719 0.133598 -0.062500 1 0 0 0 0 0 3 691350
-0.002297 -0.000459 0.119869 0.303909 0.466214 0.131764 -0.062500 1 0 0 0 0 0 3 692350
-0.002297 -0.000459 0.119869 0.300771 0.462954 0.131138 -0.062500 1 0 0 0 0 0 3 693326
-0.002298 -0.000460 0.119869 0.299216 0.461319 0.130919 -0.062500 1 0 0 0 0 0 3 694346
-0.002298 -0.000460 0.119869 0.298424 0.460515 0.130836 -0.062500 1 0 0 0 0 0 3 695338
-0.002298 -0.000460 0.119869 0.298026 0.460099 0.130810 -0.062500 1 0 0 0 0 0 3 696345
-0.002298 -0.000460 0.119869 0.297830 0.459893 0.130802 -0.062500 1 0 0 0 0 0 3 697335
-0.002298 -0.000460 0.119869 0.297737 0.459795 0.130792 -0.062500 1 0 0 0 0 0 3 698345
-0.002298 -0.000460 0.119869 0.297679 0.459749 0.130802 -0.062500 1 0 0 0 0 0 3 699335
-0.002298 -0.000460 0.119869 0.297663 0.459718 0.130796 -0.062500 1 0 0 0 0 0 3 700345
-0.002298 -0.000460 0.119869 0.297645 0.459699 0.130801 -0.062500 1 0 0 0 0 0 3 701336
-0.002298 -0.000460 0.119869 0.297644 0.459697 0.130802 -0.062500 1 0 0 0 0 0 3 702344
-0.002298 -0.000460 0.119869 0.297637 0.459689 0.130795 -0.062500 1 0 0 0 0 0 3 703335
-0.002298 -0.000460 0.119869 0.297632 0.459699 0.130788 -0.062500 1 0 0 0 0 0 3 704345
-0.002298 -0.000460 0.119869 0.297623 0.459692 0.130800 -0.062500 1 0 0 0 0 0 3 705350
-0.002298 -0.000460 0.119869 0.297642 0.459697 0.130802 -0.062500 1 0 0 0 0 0 3 706339
-0.002298 -0.000460 0.119869 0.297636 0.459689 0.130795 -0.062500 1 0 0 0 0 0 3 707353
-0.002298 -0.000460 0.119869 0.297636 0.459688 0.130794 -0.062500 1 0 0 0 0 0 3 708359
-0.002298 -0.000460 0.119869 0.297624 0.459691 0.130801 -0.062500 1 0 0 0 0 0 3 709342
-0.002298 -0.000460 0.119869 0.297634 0.459688 0.130795 -0.062500 1 0 0 0 0 0 3 710336
-0.002298 -0.000460 0.119869 0.297643 0.459696 0.130801 -0.062500 1 0 0 0 0 0 3 711354
-0.002298 -0.000460 0.119869 0.297637 0.459689 0.130795 -0.062500 1 0 0 0 0 0 3 712351
-0.002298 -0.000460 0.119869 0.297624 0.459690 0.130801 -0.062500 1 0 0 0 0 0 3 713347
-0.002298 -0.000460 0.119869 0.297634 0.459688 0.130795 -0.062500 1 0 0 0 0 0 3 714357
-0.002298 -0.000460 0.119869 0.297635 0.459687 0.130795 -0.062500 1 0 0 0 0 0 3 715354
-0.002298 -0.000460 0.119869 0.297640 0.459708 0.130795 -0.062500 1 0 0 0 0 0 3 716354
-0.002298 -0.000460 0.119869 0.297624 0.459693 0.130801 -0.062500 1 0 0 0 0 0 3 717352
-0.002298 -0.000460 0.119869 0.297634 0.459688 0.130795 -0.062500 1 0 0 0 0 0 3 718352
-0.002298 -0.000460 0.119869 0.297635 0.459688 0.130794 -0.062500 1 0 0 0 0 0 3 719350
-0.002298 -0.000460 0.119869 0.297644 0.459696 0.130801 -0.062500 1 0 0 0 0 0 3 720352
-0.002298 -0.000460 0.119869 0.297625 0.459692 0.130801 -0.062500 1 0 0 0 0 0 3 721352
-0.002298 -0.000460 0.119869 0.297634 0.459688 0.130795 -0.062500 1 0 0 0 0 0 3 722352
-0.002298 -0.000460 0.119869 0.297635 0.459688 0.130794 -0.062500 1 0 0 0 0 0 3 723346
-0.002298 -0.000460 0.119869 0.297636 0.459687 0.130794 -0.062500 1 0 0 0 0 0 3 724355
-0.002298 -0.000460 0.119869 0.297632 0.459699 0.130808 -0.062500 1 0 0 0 0 0 3 725356
-0.002298 -0.000460 0.119869 0.297632 0.459701 0.130789 -0.062500 1 0 0 0 0 0 3 726352
-0.002298 -0.000460 0.119869 0.297635 0.459689 0.130794 -0.062500 1 0 0 0 0 0 3 727321
-0.002298 -0.000460 0.119869 0.297623 0.459691 0.130800 -0.062500 1 0 0 0 0 0 3 728351
-0.002298 -0.000460 0.119869 0.297642 0.459697 0.130802 -0.062500 1 0 0 0 0 0 3 729350
-0.002298 -0.000460 0.119869 0.297636 0.459689 0.130795 -0.062500 1 0 0 0 0 0 3 730321
-0.002298 -0.000460 0.119869 0.297636 0.459688 0.130794 -0.062500 1 0 0 0 0 0 3 731349
-0.002298 -0.000460 0.119869 0.297623 0.459691 0.130801 -0.062500 1 0 0 0 0 0 3 732350
-0.002298 -0.000460 0.119869 0.297634 0.459688 0.130795 -0.062500 1 0 0 0 0 0 3 733351
-0.002298 -0.000460 0.119869 0.297643 0.459696 0.130801 -0.062500 1 0 0 0 0 0 3 734351
-0.002298 -0.000460 0.119869 0.297637 0.459688 0.130795 -0.062500 1 0 0 0 0 0 3 735348
-0.002298 -0.000460 0.119869 0.297624 0.459690 0.130801 -0.062500 1 0 0 0 0 0 3 736348
-0.002298 -0.000460 0.119869 0.297634 0.459688 0.130795 -0.062500 1 0 0 0 0 0 3 737350
-0.002298 -0.000460 0.119869 0.297632 0.459699 0.130788 -0.062500 1 0 0 0 0 0 3 738337
-0.002298 -0.000460 0.119869 0.297643 0.459698 0.130800 -0.062500 1 0 0 0 0 0 3 739352
-0.002298 -0.000460 0.119869 0.297624 0.459692 0.130801 -0.062500 1 0 0 0 0 0 3 740353
-0.002298 -0.000460 0.119869 0.297634 0.459688 0.130795 -0.062500 1 0 0 0 0 0 3 741351
-0.002298 -0.000460 0.119869 0.297635 0.459688 0.130794 -0.062500 1 0 0 0 0 0 3 742348
-0.002298 -0.000460 0.119869 0.297644 0.459696 0.130801 -0.062500 1 0 0 0 0 0 3 743321
-0.002298 -0.000460 0.119869 0.297625 0.459692 0.130802 -0.062500 1 0 0 0 0 0 3 744350
-0.002298 -0.000460 0.119869 0.297634 0.459688 0.130795 -0.062500 1 0 0 0 0 0 3 745351
-0.002298 -0.000460 0.119869 0.297635 0.459687 0.130795 -0.062500 1 0 0 0 0 0 3 746343
-0.002298 -0.000460 0.119869 0.297636 0.459687 0.130794 -0.062500 1 0 0 0 0 0 3 747345
-0.002298 -0.000460 0.119869 0.297632 0.459699 0.130808 -0.062500 1 0 0 0 0 0 3 748348
-0.002298 -0.000460 0.119869 0.297632 0.459701 0.130789 -0.062500 1 0 0 0 0 0 3 749351
-0.002298 -0.000460 0.119869 0.297635 0.459689 0.130794 -0.062500 1 0 0 0 0 0 3 750351
-0.002298 -0.000460 0.119869 0.297636 0.459688 0.130794 -0.062500 1 0 0 0 0 0 3 751349
-0.002298 -0.000460 0.119869 0.297632 0.459699 0.130807 -0.062500 1 0 0 0 0 0 3 752351
-0.002298 -0.000460 0.119869 0.297635 0.459689 0.130796 -0.062500 1 0 0 0 0 0 3 753352
-0.002298 -0.000460 0.119869 0.297636 0.459688 0.130795 -0.062500 1 0 0 0 0 0 3 754351
-0.002298 -0.000460 0.119869 0.297636 0.459688 0.130794 -0.062500 1 0 0 0 0 0 3 755352
-0.002298 -0.000460 0.119869 0.297624 0.459690 0.130801 -0.062500 1 0 0 0 0 0 3 756329
-0.002298 -0.000460 0.119869 0.297642 0.459696 0.130802 -0.062500 1 0 0 0 0 0 3 757349
-0.002298 -0.000460 0.119869 0.297637 0.459688 0.130795 -0.062500 1 0 0 0 0 0 3 758336
-0.002298 -0.000460 0.119869 0.297636 0.459687 0.130795 -0.062500 1 0 0 0 0 0 3 759342
-0.002298 -0.000460 0.119869 0.297624 0.459690 0.130801 -0.062500 1 0 0 0 0 0 3 760333
-0.002298 -0.000460 0.119869 0.297631 0.459699 0.130788 -0.062500 1 0 0 0 0 0 3 761422
-0.002298 -0.000460 0.119869 0.297643 0.459698 0.130800 -0.062500 1 0 0 0 0 0 3 762418
-0.002298 -0.000460 0.119869 0.297624 0.459692 0.130801 -0.062500 1 0 0 0 0 0 3 763400
-0.002298 -0.000460 0.119869 0.297634 0.459688 0.130795 -0.062500 1 0 0 0 0 0 3 764416
-0.002298 -0.000460 0.119869 0.297635 0.459688 0.130794 -0.062500 1 0 0 0 0 0 3 765401
-0.002298 -0.000460 0.119869 0.297644 0.459696 0.130801 -0.062500 1 0 0 0 0 0 3 766416
-0.002298 -0.000460 0.119869 0.297625 0.459691 0.130802 -0.062500 1 0 0 0 0 0 3 767398
-0.002298 -0.000460 0.119869 0.297634 0.459688 0.130795 -0.062500 1 0 0 0 0 0 3 768416
-0.002298 -0.000460 0.119869 0.297635 0.459687 0.130795 -0.062500 1 0 0 0 0 0 3 769401
-0.002298 -0.000460 0.119869 0.297636 0.459687 0.130794 -0.062500 1 0 0 0 0 0 3 770415
-0.002298 -0.000460 0.119869 0.297632 0.459699 0.130808 -0.062500 1 0 0 0 0 0 3 771398
-0.002298 -0.000460 0.119869 0.297632 0.459700 0.130789 -0.062500 1 0 0 0 0 0 3 772416
-0.002298 -0.000460 0.119869 0.297635 0.459689 0.130794 -0.062500 1 0 0 0 0 0 3 773342
-0.002298 -0.000460 0.119869 0.297636 0.459688 0.130794 -0.062500 1 0 0 0 0 0 3 774332
-0.002298 -0.000460 0.119869 0.297632 0.459699 0.130807 -0.062500 1 0 0 0 0 0 3 775341
-0.002298 -0.000460 0.119869 0.297635 0.459689 0.130796 -0.062500 1 0 0 0 0 0 3 776333
-0.002298 -0.000460 0.119869 0.297636 0.459688 0.130795 -0.062500 1 0 0 0 0 0 3 777342
-0.002298 -0.000460 0.119869 0.297636 0.459688 0.130794 -0.062500 1 0 0 0 0 0 3 778332
-0.002298 -0.000460 0.119869 0.297624 0.459690 0.130801 -0.062500 1 0 0 0 0 0 3 779350
-0.002298 -0.000460 0.119869 0.297642 0.459696 0.130802 -0.062500 1 0 0 0 0 0 3 780326
-0.002298 -0.000460 0.119869 0.297636 0.459688 0.130795 -0.062500 1 0 0 0 0 0 3 781368
-0.002298 -0.000460 0.119869 0.297636 0.459687 0.130795 -0.062500 1 0 0 0 0 0 3 782357
-0.002298 -0.000460 0.119869 0.297620 0.459702 0.130794 -0.062500 1 0 0 0 0 0 3 783353
-0.002298 -0.000460 0.119869 0.297642 0.459698 0.130801 -0.062500 1 0 0 0 0 0 3 784347
-0.002298 -0.000460 0.119869 0.297636 0.459689 0.130795 -0.062500 1 0 0 0 0 0 3 785333
-0.002298 -0.000460 0.119869 0.297636 0.459688 0.130794 -0.062500 1 0 0 0 0 0 3 786342
-0.002298 -0.000460 0.119869 0.297624 0.459691 0.130801 -0.062500 1 0 0 0 0 0 3 787337
-0.002298 -0.000460 0.119869 0.297634 0.459688 0.130795 -0.062500 1 0 0 0 0 0 3 788344
-0.002298 -0.000460 0.119869 0.297644 0.459696 0.130801 -0.062500 1 0 0 0 0 0 3 789341
-0.002298 -0.000460 0.119869 0.297637 0.459689 0.130795 -0.062500 1 0 0 0 0 0 3 790344
-0.002298 -0.000460 0.119869 0.297624 0.459690 0.130801 -0.062500 1 0 0 0 0 0 3 791338
-0.002298 -0.000460 0.119869 0.297634 0.459688 0.130795 -0.062500 1 0 0 0 0 0 3 792337
-0.002298 -0.000460 0.119869 0.297635 0.459687 0.130794 -0.062500 1 0 0 0 0 0 3 793339
-0.002298 -0.000460 0.119869 0.297632 0.459699 0.130808 -0.062500 1 0 0 0 0 0 3 794337
-0.002298 -0.000460 0.119869 0.297632 0.459700 0.130789 -0.062500 1 0 0 0 0 0 3 795337
-0.002298 -0.000460 0.119869 0.297635 0.459689 0.130794 -0.062500 1 0 0 0 0 0 3 796340
-0.002298 -0.000460 0.119869 0.297635 0.459688 0.130794 -0.062500 1 0 0 0 0 0 3 797342
-0.002298 -0.000460 0.119869 0.297632 0.459699 0.130808 -0.062500 1 0 0 0 0 0 3 798340
-0.002298 -0.000460 0.119869 0.297635 0.459689 0.130796 -0.062500 1 0 0 0 0 0 3 799341
-0.002298 -0.000460 0.119869 0.297636 0.459688 0.130795 -0.062500 1 0 0 0 0 0 3 800338
-0.002298 -0.000460 0.119869 0.297636 0.459688 0.130794 -0.062500 1 0 0 0 0 0 3 801339
-0.002298 -0.000460 0.119869 0.297623 0.459690 0.130801 -0.062500 1 0 0 0 0 0 3 802337
-0.002298 -0.000460 0.119869 0.297642 0.459696 0.130802 -0.062500 1 0 0 0 0 0 3 803337
-0.002298 -0.000460 0.119869 0.297636 0.459688 0.130795 -0.062500 1 0 0 0 0 0 3 804335
-0.002298 -0.000460 0.119869 0.297633 0.459699 0.130788 -0.062500 1 0 0 0 0 0 3 805338
-0.002298 -0.000460 0.119869 0.297623 0.459692 0.130800 -0.062500 1 0 0 0 0 0 3 806335
-0.002298 -0.000460 0.119869 0.297642 0.459697 0.130802 -0.062500 1 0 0 0 0 0 3 807340
-0.002298 -0.000460 0.119869 0.297636 0.459689 0.130795 -0.062500 1 0 0 0 0 0 3 808336
-0.002298 -0.000460 0.119869 0.297636 0.459688 0.130794 -0.062500 1 0 0 0 0 0 3 809337
-0.002298 -0.000460 0.119869 0.297624 0.459691 0.130801 -0.062500 1 0 0 0 0 0 3 810338
-0.002298 -0.000460 0.119869 0.297634 0.459688 0.130795 -0.062500 1 0 0 0 0 0 3 811336
-0.002298 -0.000460 0.119869 0.297644 0.459696 0.130801 -0.062500 1 0 0 0 0 0 3 812337
-0.002298 -0.000460 0.119869 0.297637 0.459689 0.130795 -0.062500 1 0 0 0 0 0 3 813338
-0.002298 -0.000460 0.119869 0.297624 0.459690 0.130801 -0.062500 1 0 0 0 0 0 3 814338
-0.002298 -0.000460 0.119869 0.297634 0.459688 0.130795 -0.062500 1 0 0 0 0 0 3 815336
-0.002298 -0.000460 0.119869 0.297635 0.459687 0.130794 -0.062500 1 0 0 0 0 0 3 816337
-0.002298 -0.000460 0.119869 0.297640 0.459708 0.130795 -0.062500 1 0 0 0 0 0 3 817336
-0.002298 -0.000460 0.119869 0.297624 0.459693 0.130801 -0.062500 1 0 0 0 0 0 3 818336
-0.002298 -0.000460 0.119869 0.297634 0.459688 0.130795 -0.062500 1 0 0 0 0 0 3 819336
-0.002298 -0.000460 0.119869 0.297635 0.459688 0.130794 -0.062500 1 0 0 0 0 0 3 820339
-0.002298 -0.000460 0.119869 0.297632 0.459699 0.130808 -0.062500 1 0 0 0 0 0 3 821330
-0.002298 -0.000460 0.119869 0.297635 0.459689 0.130796 -0.062500 1 0 0 0 0 0 3 822336
-0.002298 -0.000460 0.119869 0.297636 0.459688 0.130795 -0.062500 1 0 0 0 0 0 3 823334
-0.002298 -0.000460 0.119869 0.297636 0.459687 0.130794 -0.062500 1 0 0 0 0 0 3 824338
-0.002298 -0.000460 0.119869 0.297623 0.459690 0.130801 -0.062500 1 0 0 0 0 0 3 825338
-0.002298 -0.000460 0.119869 0.297642 0.459696 0.130802 -0.062500 1 0 0 0 0 0 3 826319
-0.002298 -0.000460 0.119869 0.297633 0.459700 0.130789 -0.062500 1 0 0 0 0 0 3 827319
-0.002298 -0.000460 0.119869 0.297635 0.459689 0.130794 -0.062500 1 0 0 0 0 0 3 828335
-0.002298 -0.000460 0.119869 0.297623 0.459691 0.130800 -0.062500 1 0 0 0 0 0 3 829338
-0.002298 -0.000460 0.119869 0.297642 0.459697 0.130802 -0.062500 1 0 0 0 0 0 3 830318
-0.002298 -0.000460 0.119869 0.297636 0.459689 0.130795 -0.062500 1 0 0 0 0 0 3 831336
-0.002298 -0.000460 0.119869 0.297636 0.459688 0.130794 -0.062500 1 0 0 0 0 0 3 832336
-0.002298 -0.000460 0.119869 0.297624 0.459691 0.130801 -0.062500 1 0 0 0 0 0 3 833336
-0.002298 -0.000460 0.119869 0.297634 0.459688 0.130795 -0.062500 1 0 0 0 0 0 3 834327
-0.002298 -0.000460 0.119869 0.297643 0.459696 0.130801 -0.062500 1 0 0 0 0 0 3 835336
-0.002298 -0.000460 0.119869 0.297637 0.459688 0.130795 -0.062500 1 0 0 0 0 0 3 836325
-0.002298 -0.000460 0.119869 0.297624 0.459690 0.130801 -0.062500 1 0 0 0 0 0 3 837335
-0.002298 -0.000460 0.119869 0.297634 0.459688 0.130795 -0.062500 1 0 0 0 0 0 3 838325
-0.002298 -0.000460 0.119869 0.297632 0.459699 0.130788 -0.062500 1 0 0 0 0 0 3 839335
-0.002298 -0.000460 0.119869 0.297643 0.459698 0.130800 -0.062500 1 0 0 0 0 0 3 840326
-0.002298 -0.000460 0.119869 0.297624 0.459692 0.130801 -0.062500 1 0 0 0 0 0 3 841335
-0.002298 -0.000460 0.119869 0.297634 0.459688 0.130795 -0.062500 1 0 0 0 0 0 3 842325
-0.002298 -0.000460 0.119869 0.297635 0.459688 0.130794 -0.062500 1 0 0 0 0 0 3 843335
-0.002298 -0.000460 0.119869 0.297644 0.459696 0.130801 -0.062500 1 0 0 0 0 0 3 844325
-0.002298 -0.000460 0.119869 0.297625 0.459691 0.130802 -0.062500 1 0 0 0 0 0 3 845359
-0.002298 -0.000460 0.119869 0.297634 0.459688 0.130795 -0.062500 1 0 0 0 0 0 3 846343
-0.002298 -0.000460 0.119869 0.297636 0.459687 0.130795 -0.062500 1 0 0 0 0 0 3 847348
-0.002298 -0.000460 0.119869 0.297636 0.459687 0.130794 -0.062500 1 0 0 0 0 0 3 848329
-0.002298 -0.000460 0.119869 0.297632 0.459699 0.130808 -0.062500 1 0 0 0 0 0 3 849323
-0.002298 -0.000460 0.119869 0.297632 0.459701 0.130789 -0.062500 1 0 0 0 0 0 3 850340
-0.002298 -0.000460 0.119869 0.297635 0.459689 0.130794 -0.062500 1 0 0 0 0 0 3 851336
-0.002298 -0.000460 0.119869 0.297623 0.459691 0.130800 -0.062500 1 0 0 0 0 0 3 852346
-0.002298 -0.000460 0.119869 0.297642 0.459697 0.130802 -0.062500 1 0 0 0 0 0 3 853349
-0.002298 -0.000460 0.119869 0.297636 0.459689 0.130795 -0.062500 1 0 0 0 0 0 3 854351
-0.002298 -0.000460 0.119869 0.297636 0.459688 0.130794 -0.062500 1 0 0 0 0 0 3 855346
-0.002298 -0.000460 0.119869 0.297624 0.459690 0.130801 -0.062500 1 0 0 0 0 0 3 856346
-0.002298 -0.000460 0.119869 0.297634 0.459688 0.130795 -0.062500 1 0 0 0 0 0 3 857350
-0.002298 -0.000460 0.119869 0.297643 0.459696 0.130801 -0.062500 1 0 0 0 0 0 3 858345
-0.002298 -0.000460 0.119869 0.297637 0.459688 0.130795 -0.062500 1 0 0 0 0 0 3 859347
-0.002298 -0.000460 0.119869 0.297624 0.459690 0.130801 -0.062500 1 0 0 0 0 0 3 860345
-0.002298 -0.000460 0.119869 0.297631 0.459699 0.130788 -0.062500 1 0 0 0 0 0 3 861349
-0.002298 -0.000460 0.119869 0.297643 0.459698 0.130801 -0.062500 1 0 0 0 0 0 3 862343
-0.002298 -0.000460 0.119869 0.297637 0.459689 0.130795 -0.062500 1 0 0 0 0 0 3 863349
-0.002298 -0.000460 0.119869 0.297624 0.459691 0.130801 -0.062500 1 0 0 0 0 0 3 864351
-0.002298 -0.000460 0.119869 0.297634 0.459688 0.130795 -0.062500 1 0 0 0 0 0 3 865351
-0.002298 -0.000460 0.119869 0.297635 0.459688 0.130794 -0.062500 1 0 0 0 0 0 3 866344
-0.002298 -0.000460 0.119869 0.297644 0.459696 0.130801 -0.062500 1 0 0 0 0 0 3 867345
-0.002298 -0.000460 0.119869 0.297625 0.459691 0.130802 -0.062500 1 0 0 0 0 0 3 868316
-0.002298 -0.000460 0.119869 0.297634 0.459688 0.130795 -0.062500 1 0 0 0 0 0 3 869347
-0.002298 -0.000460 0.119869 0.297635 0.459687 0.130795 -0.062500 1 0 0 0 0 0 3 870346
-0.002298 -0.000460 0.119869 0.297636 0.459687 0.130794 -0.062500 1 0 0 0 0 0 3 871344
-0.002298 -0.000460 0.119869 0.297632 0.459699 0.130808 -0.062500 1 0 0 0 0 0 3 872346
-0.002298 -0.000460 0.119869 0.297632 0.459700 0.130789 -0.062500 1 0 0 0 0 0 3 873348
-0.002298 -0.000460 0.119869 0.297635 0.459689 0.130794 -0.062500 1 0 0 0 0 0 3 874344
-0.002298 -0.000460 0.119869 0.297636 0.459688 0.130794 -0.062500 1 0 0 0 0 0 3 875347
-0.002298 -0.000460 0.119869 0.297632 0.459699 0.130807 -0.062500 1 0 0 0 0 0 3 876347
-0.002298 -0.000460 0.119869 0.297635 0.459689 0.130796 -0.062500 1 0 0 0 0 0 3 877317
-0.002298 -0.000460 0.119869 0.297636 0.459688 0.130795 -0.062500 1 0 0 0 0 0 3 878345
-0.002298 -0.000460 0.119869 0.297636 0.459688 0.130794 -0.062500 1 0 0 0 0 0 3 879345
-0.002298 -0.000460 0.119869 0.297624 0.459690 0.130801 -0.062500 1 0 0 0 0 0 3 880347
-0.002298 -0.000460 0.119869 0.297642 0.459696 0.130802 -0.062500 1 0 0 0 0 0 3 881346
-0.002298 -0.000460 0.119869 0.297637 0.459688 0.130795 -0.062500 1 0 0 0 0 0 3 882346
-0.002298 -0.000460 0.119869 0.297636 0.459687 0.130795 -0.062500 1 0 0 0 0 0 3 883346
-0.002298 -0.000460 0.119869 0.297620 0.459702 0.130794 -0.062500 1 0 0 0 0 0 3 884345
-0.002298 -0.000460 0.119869 0.297642 0.459698 0.130801 -0.062500 1 0 0 0 0 0 3 885345
-0.002298 -0.000460 0.119869 0.297636 0.459689 0.130795 -0.062500 1 0 0 0 0 0 3 886346
-0.002298 -0.000460 0.119869 0.297624 0.459691 0.130801 -0.062500 1 0 0 0 0 0 3 887332
-0.002298 -0.000460 0.119869 0.297634 0.459688 0.130795 -0.062500 1 0 0 0 0 0 3 888338
-0.002298 -0.000460 0.119869 0.297635 0.459688 0.130794 -0.062500 1 0 0 0 0 0 3 889348
-0.002298 -0.000460 0.119869 0.297644 0.459696 0.130801 -0.062500 1 0 0 0 0 0 3 890345
-0.002298 -0.000460 0.119869 0.297625 0.459691 0.130802 -0.062500 1 0 0 0 0 0 3 891346
-0.002298 -0.000460 0.119869 0.297634 0.459688 0.130795 -0.062500 1 0 0 0 0 0 3 892315
-0.002298 -0.000460 0.119869 0.297635 0.459687 0.130795 -0.062500 1 0 0 0 0 0 3 893348
-0.002298 -0.000460 0.119869 0.297636 0.459687 0.130794 -0.062500 1 0 0 0 0 0 3 894343
-0.002298 -0.000460 0.119869 0.297632 0.459699 0.130808 -0.062500 1 0 0 0 0 0 3 895340
-0.002298 -0.000460 0.119869 0.297632 0.459700 0.130789 -0.062500 1 0 0 0 0 0 3 896344
-0.002298 -0.000460 0.119869 0.297635 0.459689 0.130794 -0.062500 1 0 0 0 0 0 3 897347
-0.002298 -0.000460 0.119869 0.297636 0.459688 0.130794 -0.062500 1 0 0 0 0 0 3 898325
-0.002298 -0.000460 0.119869 0.297632 0.459699 0.130808 -0.062500 1 0 0 0 0 0 3 899340
-0.002298 -0.000460 0.119869 0.297635 0.459689 0.130796 -0.062500 1 0 0 0 0 0 3 900329
-0.002298 -0.000460 0.119869 0.297636 0.459688 0.130795 -0.062500 1 0 0 0 0 0 3 901338
-0.002298 -0.000460 0.119869 0.297636 0.459688 0.130794 -0.062500 1 0 0 0 0 0 3 902329
-0.002298 -0.000460 0.119869 0.297624 0.459690 0.130801 -0.062500 1 0 0 0 0 0 3 903337
-0.002298 -0.000460 0.119869 0.297642 0.459696 0.130802 -0.062500 1 0 0 0 0 0 3 904329
-0.002298 -0.000460 0.119869 0.297637 0.459688 0.130795 -0.062500 1 0 0 0 0 0 3 905339
-0.002298 -0.000460 0.119869 0.297633 0.459699 0.130788 -0.062500 1 0 0 0 0 0 3 906328
-0.002298 -0.000460 0.119869 0.297623 0.459692 0.130800 -0.062500 1 0 0 0 0 0 3 907329
-0.002298 -0.000460 0.119869 0.297642 0.459697 0.130802 -0.062500 1 0 0 0 0 0 3 908339
-0.002298 -0.000460 0.119869 0.297636 0.459689 0.130795 -0.062500 1 0 0 0 0 0 3 909330
-0.002298 -0.000460 0.119869 0.297636 0.459688 0.130794 -0.062500 1 0 0 0 0 0 3 910339
-0.002298 -0.000460 0.119869 0.297624 0.459691 0.130801 -0.062500 1 0 0 0 0 0 3 911346
-0.002298 -0.000460 0.119869 0.297634 0.459688 0.130795 -0.062500 1 0 0 0 0 0 3 912351
-0.002298 -0.000460 0.119869 0.297644 0.459696 0.130801 -0.062500 1 0 0 0 0 0 3 913351
-0.002298 -0.000460 0.119869 0.297637 0.459688 0.130795 -0.062500 1 0 0 0 0 0 3 914350
-0.002298 -0.000460 0.119869 0.297624 0.459690 0.130801 -0.062500 1 0 0 0 0 0 3 915346
-0.002298 -0.000460 0.119869 0.297634 0.459688 0.130795 -0.062500 1 0 0 0 0 0 3 916338
-0.002298 -0.000460 0.119869 0.297635 0.459687 0.130794 -0.062500 1 0 0 0 0 0 3 917339
-0.002298 -0.000460 0.119869 0.297628 0.459711 0.130801 -0.062500 1 0 0 0 0 0 3 918348
-0.002298 -0.000460 0.119869 0.297635 0.459690 0.130795 -0.062500 1 0 0 0 0 0 3 919329
-0.002298 -0.000460 0.119869 0.297635 0.459688 0.130794 -0.062500 1 0 0 0 0 0 3 920350
-0.002298 -0.000460 0.119869 0.297636 0.459688 0.130794 -0.062500 1 0 0 0 0 0 3 921347
-0.002298 -0.000460 0.119869 0.297632 0.459699 0.130808 -0.062500 1 0 0 0 0 0 3 922345
-0.002298 -0.000460 0.119869 0.297635 0.459689 0.130796 -0.062500 1 0 0 0 0 0 3 923346
-0.002298 -0.000460 0.119869 0.297636 0.459688 0.130795 -0.062500 1 0 0 0 0 0 3 924343
-0.002298 -0.000460 0.119869 0.297636 0.459687 0.130794 -0.062500 1 0 0 0 0 0 3 925345
-0.002298 -0.000460 0.119869 0.297623 0.459690 0.130801 -0.062500 1 0 0 0 0 0 3 926439
-0.002298 -0.000460 0.119869 0.297642 0.459696 0.130802 -0.062500 1 0 0 0 0 0 3 927343
-0.002298 -0.000460 0.119869 0.297633 0.459700 0.130789 -0.062500 1 0 0 0 0 0 3 928346
-0.002298 -0.000460 0.119869 0.297635 0.459689 0.130794 -0.062500 1 0 0 0 0 0 3 929477
-0.002298 -0.000460 0.119869 0.297623 0.459691 0.130800 -0.062500 1 0 0 0 0 0 3 930348
-0.002298 -0.000460 0.119869 0.297642 0.459697 0.130802 -0.062500 1 0 0 0 0 0 3 931343
-0.002298 -0.000460 0.119869 0.297636 0.459689 0.130795 -0.062500 1 0 0 0 0 0 3 932344
-0.002298 -0.000460 0.119869 0.297636 0.459688 0.130794 -0.062500 1 0 0 0 0 0 3 933345
-0.002298 -0.000460 0.119869 0.297624 0.459690 0.130801 -0.062500 1 0 0 0 0 0 3 934314
-0.002298 -0.000460 0.119869 0.297634 0.459688 0.130795 -0.062500 1 0 0 0 0 0 3 935461
-0.002298 -0.000460 0.119869 0.297644 0.459696 0.130801 -0.062500 1 0 0 0 0 0 3 936343
-0.002298 -0.000460 0.119869 0.297637 0.459688 0.130795 -0.062500 1 0 0 0 0 0 3 937314
-0.002298 -0.000460 0.119869 0.297624 0.459690 0.130801 -0.062500 1 0 0 0 0 0 3 938343
-0.002298 -0.000460 0.119869 0.297631 0.459700 0.130788 -0.062500 1 0 0 0 0 0 3 939342
-0.002298 -0.000460 0.119869 0.297643 0.459698 0.130801 -0.062500 1 0 0 0 0 0 3 940335
-0.002298 -0.000460 0.119869 0.297637 0.459689 0.130795 -0.062500 1 0 0 0 0 0 3 941346
-0.002298 -0.000460 0.119869 0.297624 0.459691 0.130801 -0.062500 1 0 0 0 0 0 3 942345
-0.002298 -0.000460 0.119869 0.297634 0.459688 0.130795 -0.062500 1 0 0 0 0 0 3 943314
-0.002298 -0.000460 0.119869 0.297635 0.459688 0.130794 -0.062500 1 0 0 0 0 0 3 944464
-0.002298 -0.000460 0.119869 0.297632 0.459699 0.130808 -0.062500 1 0 0 0 0 0 3 945468
-0.002298 -0.000460 0.119869 0.297635 0.459689 0.130796 -0.062500 1 0 0 0 0 0 3 946467
-0.002298 -0.000460 0.119869 0.297636 0.459688 0.130795 -0.062500 1 0 0 0 0 0 3 947345
-0.002298 -0.000460 0.119869 0.297636 0.459687 0.130794 -0.062500 1 0 0 0 0 0 3 948446
-0.002298 -0.000460 0.119869 0.297623 0.459690 0.130801 -0.062500 1 0 0 0 0 0 3 949469
-0.002298 -0.000460 0.119869 0.297642 0.459696 0.130802 -0.062500 1 0 0 0 0 0 3 950468
-0.002285 -0.000446 0.119880 0.120195 0.269792 -0.021449 -0.062500 1 0 0 0 0 0 3 951342
-0.002279 -0.000439 0.119884 0.178418 0.333179 0.052991 -0.062500 1 0 0 0 0 0 3 952461
-0.002275 -0.000436 0.119885 0.223010 0.380930 0.091512 -0.062500 1 0 0 0 0 0 3 953540
-0.002274 -0.000434 0.119886 0.247140 0.406484 0.106160 -0.062500 1 0 0 0 0 0 3 954522
-0.002273 -0.000433 0.119886 0.259478 0.419455 0.111362 -0.062500 1 0 0 0 0 0 3 955410
-0.002272 -0.000433 0.119886 0.265714 0.425952 0.113178 -0.062500 1 0 0 0 0 0 3 956533
-0.002272 -0.000433 0.119886 0.268850 0.429223 0.113814 -0.062500 1 0 0 0 0 0 3 957538
-0.002272 -0.000433 0.119886 0.270405 0.430860 0.114034 -0.062500 1 0 0 0 0 0 3 958541
-0.002272 -0.000433 0.119886 0.271193 0.431676 0.114109 -0.062500 1 0 0 0 0 0 3 959411
-0.002272 -0.000433 0.119886 0.271598 0.432070 0.114128 -0.062500 1 0 0 0 0 0 3 960390
-0.002272 -0.000432 0.119886 0.271790 0.432285 0.114148 -0.062500 1 0 0 0 0 0 3 961515
-0.002272 -0.000432 0.119886 0.271895 0.432381 0.114154 -0.062500 1 0 0 0 0 0 3 962536
-0.002272 -0.000432 0.119886 0.271943 0.432429 0.114149 -0.062500 1 0 0 0 0 0 3 963535
-0.002272 -0.000432 0.119886 0.271966 0.432470 0.114143 -0.062500 1 0 0 0 0 0 3 964408
-0.002272 -0.000432 0.119886 0.271979 0.432470 0.114156 -0.062500 1 0 0 0 0 0 3 965522
-0.002272 -0.000432 0.119886 0.271989 0.432478 0.114144 -0.062500 1 0 0 0 0 0 3 966535
-0.002272 -0.000432 0.119886 0.271990 0.432478 0.114143 -0.062500 1 0 0 0 0 0 3 967393
-0.002272 -0.000432 0.119886 0.271985 0.432489 0.114156 -0.062500 1 0 0 0 0 0 3 968534
-0.002272 -0.000432 0.119886 0.271989 0.432479 0.114144 -0.062500 1 0 0 0 0 0 3 969519
-0.002272 -0.000432 0.119886 0.271997 0.432486 0.114150 -0.062500 1 0 0 0 0 0 3 970533
-0.002272 -0.000432 0.119886 0.271999 0.432487 0.114150 -0.062500 1 0 0 0 0 0 3 971518
-0.002272 -0.000432 0.119886 0.271978 0.432481 0.114150 -0.062500 1 0 0 0 0 0 3 972530
-0.002272 -0.000432 0.119886 0.271996 0.432486 0.114150 -0.062500 1 0 0 0 0 0 3 973522
-0.002272 -0.000432 0.119886 0.271990 0.432478 0.114143 -0.062500 1 0 0 0 0 0 3 974518
-0.002272 -0.000432 0.119886 0.271998 0.432486 0.114149 -0.062500 1 0 0 0 0 0 3 975534
-0.002272 -0.000432 0.119886 0.271986 0.432489 0.114157 -0.062500 1 0 0 0 0 0 3 976517
-0.002272 -0.000432 0.119886 0.271986 0.432490 0.114137 -0.062500 1 0 0 0 0 0 3 977460
-0.002272 -0.000432 0.119886 0.271997 0.432488 0.114149 -0.062500 1 0 0 0 0 0 3 978451
-0.002272 -0.000432 0.119886 0.271998 0.432487 0.114150 -0.062500 1 0 0 0 0 0 3 979336
-0.002272 -0.000432 0.119886 0.271978 0.432481 0.114149 -0.062500 1 0 0 0 0 0 3 980452
-0.002272 -0.000432 0.119886 0.271996 0.432487 0.114150 -0.062500 1 0 0 0 0 0 3 981461
-0.002272 -0.000432 0.119886 0.271998 0.432487 0.114150 -0.062500 1 0 0 0 0 0 3 982451
-0.002272 -0.000432 0.119886 0.271991 0.432478 0.114143 -0.062500 1 0 0 0 0 0 3 983460
-0.002272 -0.000432 0.119886 0.271986 0.432489 0.114156 -0.062500 1 0 0 0 0 0 3 984451
-0.002272 -0.000432 0.119886 0.271989 0.432478 0.114144 -0.062500 1 0 0 0 0 0 3 985460
-0.002272 -0.000432 0.119886 0.271997 0.432486 0.114150 -0.062500 1 0 0 0 0 0 3 986468
-0.002272 -0.000432 0.119886 0.271986 0.432489 0.114157 -0.062500 1 0 0 0 0 0 3 987337
-0.002272 -0.000432 0.119886 0.271985 0.432490 0.114137 -0.062500 1 0 0 0 0 0 3 988471
-0.002272 -0.000432 0.119886 0.271997 0.432488 0.114149 -0.062500 1 0 0 0 0 0 3 989328
-0.002272 -0.000432 0.119886 0.271998 0.432487 0.114150 -0.062500 1 0 0 0 0 0 3 990477
-0.002272 -0.000432 0.119886 0.271978 0.432481 0.114149 -0.062500 1 0 0 0 0 0 3 991463
-0.002272 -0.000432 0.119886 0.271996 0.432487 0.114150 -0.062500 1 0 0 0 0 0 3 992453
-0.002272 -0.000432 0.119886 0.271998 0.432487 0.114150 -0.062500 1 0 0 0 0 0 3 993471
-0.002272 -0.000432 0.119886 0.271990 0.432478 0.114143 -0.062500 1 0 0 0 0 0 3 994334
-0.002272 -0.000432 0.119886 0.271985 0.432489 0.114156 -0.062500 1 0 0 0 0 0 3 995346
-0.002272 -0.000432 0.119886 0.271997 0.432487 0.114151 -0.062500 1 0 0 0 0 0 3 996467
-0.002272 -0.000432 0.119886 0.271990 0.432478 0.114144 -0.062500 1 0 0 0 0 0 3 997344
-0.002272 -0.000432 0.119886 0.271998 0.432486 0.114150 -0.062500 1 0 0 0 0 0 3 998313
-0.002272 -0.000432 0.119886 0.271975 0.432493 0.114143 -0.062500 1 0 0 0 0 0 3 999462
-0.002272 -0.000432 0.119886 0.271995 0.432488 0.114149 -0.062500 1 0 0 0 0 0 4 467
-0.002272 -0.000432 0.119886 0.271998 0.432487 0.114150 -0.062500 1 0 0 0 0 0 4 1466
-0.002272 -0.000432 0.119886 0.271990 0.432479 0.114143 -0.062500 1 0 0 0 0 0 4 2467
-0.002272 -0.000432 0.119886 0.271985 0.432489 0.114156 -0.062500 1 0 0 0 0 0 4 3472
-0.002272 -0.000432 0.119886 0.271997 0.432487 0.114151 -0.062500 1 0 0 0 0 0 4 4468
-0.002272 -0.000432 0.119886 0.271990 0.432478 0.114143 -0.062500 1 0 0 0 0 0 4 5442
-0.002272 -0.000432 0.119886 0.271998 0.432486 0.114149 -0.062500 1 0 0 0 0 0 4 6469
-0.002272 -0.000432 0.119886 0.271986 0.432490 0.114157 -0.062500 1 0 0 0 0 0 4 7466
-0.002272 -0.000432 0.119886 0.271989 0.432479 0.114144 -0.062500 1 0 0 0 0 0 4 8343
-0.002272 -0.000432 0.119886 0.271997 0.432486 0.114150 -0.062500 1 0 0 0 0 0 4 9465
-0.002272 -0.000432 0.119886 0.271995 0.432499 0.114144 -0.062500 1 0 0 0 0 0 4 10466
-0.002272 -0.000432 0.119886 0.271978 0.432483 0.114149 -0.062500 1 0 0 0 0 0 4 11466
-0.002272 -0.000432 0.119886 0.271996 0.432487 0.114150 -0.062500 1 0 0 0 0 0 4 12467
-0.002272 -0.000432 0.119886 0.271998 0.432487 0.114150 -0.062500 1 0 0 0 0 0 4 13438
-0.002272 -0.000432 0.119886 0.271991 0.432479 0.114143 -0.062500 1 0 0 0 0 0 4 14466
-0.002272 -0.000432 0.119886 0.271986 0.432489 0.114156 -0.062500 1 0 0 0 0 0 4 15465
-0.002272 -0.000432 0.119886 0.271989 0.432479 0.114144 -0.062500 1 0 0 0 0 0 4 16468
-0.002272 -0.000432 0.119886 0.271997 0.432486 0.114149 -0.062500 1 0 0 0 0 0 4 17438
-0.002272 -0.000432 0.119886 0.271986 0.432490 0.114157 -0.062500 1 0 0 0 0 0 4 18466
-0.002272 -0.000432 0.119886 0.271989 0.432479 0.114144 -0.062500 1 0 0 0 0 0 4 19329
-0.002272 -0.000432 0.119886 0.271997 0.432486 0.114150 -0.062500 1 0 0 0 0 0 4 20468
-0.002272 -0.000432 0.119886 0.271995 0.432499 0.114144 -0.062500 1 0 0 0 0 0 4 21466
-0.002272 -0.000432 0.119886 0.271978 0.432483 0.114149 -0.062500 1 0 0 0 0 0 4 22467
-0.002272 -0.000432 0.119886 0.271996 0.432487 0.114150 -0.062500 1 0 0 0 0 0 4 23466
-0.002272 -0.000432 0.119886 0.271998 0.432487 0.114150 -0.062500 1 0 0 0 0 0 4 24464
-0.002272 -0.000432 0.119886 0.271990 0.432479 0.114143 -0.062500 1 0 0 0 0 0 4 25466
-0.002272 -0.000432 0.119886 0.271985 0.432489 0.114156 -0.062500 1 0 0 0 0 0 4 26432
-0.002272 -0.000432 0.119886 0.271989 0.432479 0.114144 -0.062500 1 0 0 0 0 0 4 27455
-0.002272 -0.000432 0.119886 0.271997 0.432486 0.114150 -0.062500 1 0 0 0 0 0 4 28459
-0.002272 -0.000432 0.119886 0.271998 0.432487 0.114150 -0.062500 1 0 0 0 0 0 4 29467
-0.002272 -0.000432 0.119886 0.271978 0.432481 0.114150 -0.062500 1 0 0 0 0 0 4 30467
-0.002272 -0.000432 0.119886 0.271996 0.432486 0.114150 -0.062500 1 0 0 0 0 0 4 31465
-0.002272 -0.000432 0.119886 0.271995 0.432499 0.114144 -0.062500 1 0 0 0 0 0 4 32465
-0.002272 -0.000432 0.119886 0.271990 0.432480 0.114142 -0.062500 1 0 0 0 0 0 4 33341
-0.002272 -0.000432 0.119886 0.271985 0.432489 0.114156 -0.062500 1 0 0 0 0 0 4 34444
-0.002272 -0.000432 0.119886 0.271997 0.432488 0.114151 -0.062500 1 0 0 0 0 0 4 35454
-0.002272 -0.000432 0.119886 0.271990 0.432479 0.114143 -0.062500 1 0 0 0 0 0 4 36464
-0.002272 -0.000432 0.119886 0.271998 0.432486 0.114149 -0.062500 1 0 0 0 0 0 4 37467
-0.002272 -0.000432 0.119886 0.271986 0.432490 0.114157 -0.062500 1 0 0 0 0 0 4 38466
-0.002272 -0.000432 0.119886 0.271989 0.432479 0.114144 -0.062500 1 0 0 0 0 0 4 39450
-0.002272 -0.000432 0.119886 0.271997 0.432486 0.114150 -0.062500 1 0 0 0 0 0 4 40460
-0.002272 -0.000432 0.119886 0.271990 0.432478 0.114143 -0.062500 1 0 0 0 0 0 4 41458
-0.002272 -0.000432 0.119886 0.271986 0.432489 0.114156 -0.062500 1 0 0 0 0 0 4 42449
-0.002272 -0.000432 0.119886 0.271994 0.432499 0.114144 -0.062500 1 0 0 0 0 0 4 43449
-0.002272 -0.000432 0.119886 0.271990 0.432480 0.114142 -0.062500 1 0 0 0 0 0 4 44459
-0.002272 -0.000432 0.119886 0.271985 0.432489 0.114156 -0.062500 1 0 0 0 0 0 4 45450
-0.002272 -0.000432 0.119886 0.271997 0.432488 0.114151 -0.062500 1 0 0 0 0 0 4 46459
-0.002272 -0.000432 0.119886 0.271990 0.432479 0.114143 -0.062500 1 0 0 0 0 0 4 47449
-0.002272 -0.000432 0.119886 0.271997 0.432486 0.114149 -0.062500 1 0 0 0 0 0 4 48457
-0.002272 -0.000432 0.119886 0.271986 0.432490 0.114157 -0.062500 1 0 0 0 0 0 4 49450
-0.002272 -0.000432 0.119886 0.271989 0.432479 0.114144 -0.062500 1 0 0 0 0 0 4 50450
-0.002272 -0.000432 0.119886 0.271997 0.432486 0.114150 -0.062500 1 0 0 0 0 0 4 51467
-0.002272 -0.000432 0.119886 0.271990 0.432478 0.114143 -0.062500 1 0 0 0 0 0 4 52456
-0.002272 -0.000432 0.119886 0.271985 0.432489 0.114156 -0.062500 1 0 0 0 0 0 4 53463
-0.002272 -0.000432 0.119886 0.271993 0.432499 0.114144 -0.062500 1 0 0 0 0 0 4 54456
-0.002272 -0.000432 0.119886 0.271990 0.432480 0.114143 -0.062500 1 0 0 0 0 0 4 55459
-0.002272 -0.000432 0.119886 0.271997 0.432487 0.114149 -0.062500 1 0 0 0 0 0 4 56458
-0.002272 -0.000432 0.119886 0.271986 0.432490 0.114156 -0.062500 1 0 0 0 0 0 4 57464
-0.002272 -0.000432 0.119886 0.271989 0.432479 0.114144 -0.062500 1 0 0 0 0 0 4 58468
-0.002272 -0.000432 0.119886 0.271997 0.432486 0.114149 -0.062500 1 0 0 0 0 0 4 59457
-0.002272 -0.000432 0.119886 0.271998 0.432487 0.114150 -0.062500 1 0 0 0 0 0 4 60472
-0.002272 -0.000432 0.119886 0.271978 0.432481 0.114150 -0.062500 1 0 0 0 0 0 4 61440
-0.002272 -0.000432 0.119886 0.271996 0.432486 0.114150 -0.062500 1 0 0 0 0 0 4 62464
-0.002272 -0.000432 0.119886 0.271990 0.432478 0.114143 -0.062500 1 0 0 0 0 0 4 63462
-0.002272 -0.000432 0.119886 0.271998 0.432486 0.114149 -0.062500 1 0 0 0 0 0 4 64462
-0.002272 -0.000432 0.119886 0.271986 0.432489 0.114157 -0.062500 1 0 0 0 0 0 4 65464
-0.002272 -0.000432 0.119886 0.271985 0.432490 0.114137 -0.062500 1 0 0 0 0 0 4 66463
-0.002272 -0.000432 0.119886 0.271997 0.432488 0.114149 -0.062500 1 0 0 0 0 0 4 67463
-0.002272 -0.000432 0.119886 0.271998 0.432487 0.114150 -0.062500 1 0 0 0 0 0 4 68477
-0.002272 -0.000432 0.119886 0.271978 0.432481 0.114149 -0.062500 1 0 0 0 0 0 4 69503
-0.002272 -0.000432 0.119886 0.271996 0.432487 0.114150 -0.062500 1 0 0 0 0 0 4 70472
-0.002272 -0.000432 0.119886 0.271998 0.432487 0.114150 -0.062500 1 0 0 0 0 0 4 71470
-0.002272 -0.000432 0.119886 0.271991 0.432478 0.114143 -0.062500 1 0 0 0 0 0 4 72438
-0.002272 -0.000432 0.119886 0.271986 0.432489 0.114156 -0.062500 1 0 0 0 0 0 4 73465
-0.002272 -0.000432 0.119886 0.271997 0.432487 0.114151 -0.062500 1 0 0 0 0 0 4 74465
-0.002272 -0.000432 0.119886 0.271990 0.432478 0.114144 -0.062500 1 0 0 0 0 0 4 75466
-0.002272 -0.000432 0.119886 0.271998 0.432486 0.114150 -0.062500 1 0 0 0 0 0 4 76465
-0.002272 -0.000432 0.119886 0.271975 0.432493 0.114143 -0.062500 1 0 0 0 0 0 4 77466
-0.002272 -0.000432 0.119886 0.271996 0.432488 0.114149 -0.062500 1 0 0 0 0 0 4 78435
-0.002272 -0.000432 0.119886 0.271998 0.432487 0.114150 -0.062500 1 0 0 0 0 0 4 79463
-0.002272 -0.000432 0.119886 0.271978 0.432482 0.114149 -0.062500 1 0 0 0 0 0 4 80463
-0.002272 -0.000432 0.119886 0.271996 0.432487 0.114150 -0.062500 1 0 0 0 0 0 4 81465
-0.002272 -0.000432 0.119886 0.271998 0.432487 0.114150 -0.062500 1 0 0 0 0 0 4 82457
-0.002272 -0.000432 0.119886 0.271990 0.432478 0.114143 -0.062500 1 0 0 0 0 0 4 83458
-0.002272 -0.000432 0.119886 0.271985 0.432489 0.114156 -0.062500 1 0 0 0 0 0 4 84450
-0.002272 -0.000432 0.119886 0.271997 0.432487 0.114151 -0.062500 1 0 0 0 0 0 4 85472
-0.002272 -0.000432 0.119886 0.271990 0.432478 0.114144 -0.062500 1 0 0 0 0 0 4 86463
-0.002272 -0.000432 0.119886 0.271998 0.432486 0.114150 -0.062500 1 0 0 0 0 0 4 87469
-0.002272 -0.000432 0.119886 0.271986 0.432490 0.114157 -0.062500 1 0 0 0 0 0 4 88484
-0.002272 -0.000432 0.119886 0.271986 0.432490 0.114138 -0.062500 1 0 0 0 0 0 4 89471
-0.002272 -0.000432 0.119886 0.271997 0.432488 0.114149 -0.062500 1 0 0 0 0 0 4 90476
-0.002272 -0.000432 0.119886 0.271998 0.432488 0.114150 -0.062500 1 0 0 0 0 0 4 91448
-0.002272 -0.000432 0.119886 0.271978 0.432482 0.114150 -0.062500 1 0 0 0 0 0 4 92475
-0.002272 -0.000432 0.119886 0.271996 0.432487 0.114150 -0.062500 1 0 0 0 0 0 4 93470
-0.002272 -0.000432 0.119886 0.271990 0.432478 0.114143 -0.062500 1 0 0 0 0 0 4 94476
-0.002272 -0.000432 0.119886 0.271998 0.432486 0.114149 -0.062500 1 0 0 0 0 0 4 95472
-0.002272 -0.000432 0.119886 0.271986 0.432490 0.114157 -0.062500 1 0 0 0 0 0 4 96471
-0.002272 -0.000432 0.119886 0.271989 0.432479 0.114144 -0.062500 1 0 0 0 0 0 4 97473
-0.002272 -0.000432 0.119886 0.271997 0.432486 0.114150 -0.062500 1 0 0 0 0 0 4 98455
-0.002272 -0.000432 0.119886 0.271999 0.432487 0.114150 -0.062500 1 0 0 0 0 0 4 99472
-0.002272 -0.000432 0.119886 0.271975 0.432493 0.114143 -0.062500 1 0 0 0 0 0 4 100472
-0.002272 -0.000432 0.119886 0.271996 0.432488 0.114149 -0.062500 1 0 0 0 0 0 4 101475
-0.002272 -0.000432 0.119886 0.271998 0.432488 0.114150 -0.062500 1 0 0 0 0 0 4 102472
-0.002272 -0.000432 0.119886 0.271991 0.432479 0.114143 -0.062500 1 0 0 0 0 0 4 103471
-0.002272 -0.000432 0.119886 0.271986 0.432489 0.114156 -0.062500 1 0 0 0 0 0 4 104462
-0.002272 -0.000432 0.119886 0.271989 0.432479 0.114144 -0.062500 1 0 0 0 0 0 4 105529
-0.002272 -0.000432 0.119886 0.271997 0.432486 0.114149 -0.062500 1 0 0 0 0 0 4 106515
-0.002272 -0.000432 0.119886 0.271999 0.432487 0.114150 -0.062500 1 0 0 0 0 0 4 107514
-0.002272 -0.000432 0.119886 0.271978 0.432481 0.114150 -0.062500 1 0 0 0 0 0 4 108529
-0.002272 -0.000432 0.119886 0.271996 0.432486 0.114150 -0.062500 1 0 0 0 0 0 4 109447
-0.002272 -0.000432 0.119886 0.271998 0.432487 0.114150 -0.062500 1 0 0 0 0 0 4 110456
-0.002272 -0.000432 0.119886 0.271987 0.432490 0.114137 -0.062500 1 0 0 0 0 0 4 111447
-0.002272 -0.000432 0.119886 0.271985 0.432490 0.114155 -0.062500 1 0 0 0 0 0 4 112456
-0.002272 -0.000432 0.119886 0.271997 0.432488 0.114151 -0.062500 1 0 0 0 0 0 4 113449
-0.002272 -0.000432 0.119886 0.271990 0.432479 0.114143 -0.062500 1 0 0 0 0 0 4 114456
-0.002272 -0.000432 0.119886 0.271985 0.432489 0.114156 -0.062500 1 0 0 0 0 0 4 115447
-0.002272 -0.000432 0.119886 0.271989 0.432479 0.114144 -0.062500 1 0 0 0 0 0 4 116458
-0.002272 -0.000432 0.119886 0.271997 0.432486 0.114149 -0.062500 1 0 0 0 0 0 4 117448
-0.002272 -0.000432 0.119886 0.271998 0.432487 0.114150 -0.062500 1 0 0 0 0 0 4 118456
-0.002272 -0.000432 0.119886 0.271978 0.432481 0.114150 -0.062500 1 0 0 0 0 0 4 119435
-0.002272 -0.000432 0.119886 0.271996 0.432486 0.114150 -0.062500 1 0 0 0 0 0 4 120443
-0.002272 -0.000432 0.119886 0.271998 0.432487 0.114150 -0.062500 1 0 0 0 0 0 4 121471
-0.002272 -0.000432 0.119886 0.271987 0.432490 0.114137 -0.062500 1 0 0 0 0 0 4 122471
-0.002272 -0.000432 0.119886 0.271985 0.432490 0.114155 -0.062500 1 0 0 0 0 0 4 123467
-0.002272 -0.000432 0.119886 0.271997 0.432488 0.114151 -0.062500 1 0 0 0 0 0 4 124452
-0.002272 -0.000432 0.119886 0.271990 0.432479 0.114143 -0.062500 1 0 0 0 0 0 4 125457
-0.002272 -0.000432 0.119886 0.271998 0.432486 0.114149 -0.062500 1 0 0 0 0 0 4 126458
-0.002272 -0.000432 0.119886 0.271986 0.432490 0.114157 -0.062500 1 0 0 0 0 0 4 127446
-0.002272 -0.000432 0.119886 0.271989 0.432479 0.114144 -0.062500 1 0 0 0 0 0 4 128457
-0.002272 -0.000432 0.119886 0.271997 0.432486 0.114150 -0.062500 1 0 0 0 0 0 4 129454
-0.002272 -0.000432 0.119886 0.271990 0.432478 0.114143 -0.062500 1 0 0 0 0 0 4 130452
-0.002272 -0.000432 0.119886 0.271985 0.432489 0.114156 -0.062500 1 0 0 0 0 0 4 131434
-0.002272 -0.000432 0.119886 0.271997 0.432487 0.114151 -0.062500 1 0 0 0 0 0 4 132452
-0.002272 -0.000432 0.119886 0.271987 0.432490 0.114137 -0.062500 1 0 0 0 0 0 4 133453
-0.002272 -0.000432 0.119886 0.271985 0.432490 0.114155 -0.062500 1 0 0 0 0 0 4 134434
-0.002272 -0.000432 0.119886 0.271997 0.432488 0.114151 -0.062500 1 0 0 0 0 0 4 135452
-0.002272 -0.000432 0.119886 0.271990 0.432479 0.114143 -0.062500 1 0 0 0 0 0 4 136453
-0.002272 -0.000432 0.119886 0.271997 0.432486 0.114149 -0.062500 1 0 0 0 0 0 4 137455
-0.002272 -0.000432 0.119886 0.271999 0.432487 0.114150 -0.062500 1 0 0 0 0 0 4 138457
-0.002272 -0.000432 0.119886 0.271978 0.432481 0.114150 -0.062500 1 0 0 0 0 0 4 139453
-0.002272 -0.000432 0.119886 0.271996 0.432486 0.114150 -0.062500 1 0 0 0 0 0 4 140451
-0.002272 -0.000432 0.119886 0.271990 0.432478 0.114143 -0.062500 1 0 0 0 0 0 4 141456
-0.002272 -0.000432 0.119886 0.271985 0.432489 0.114156 -0.062500 1 0 0 0 0 0 4 142453
-0.002272 -0.000432 0.119886 0.271997 0.432487 0.114151 -0.062500 1 0 0 0 0 0 4 143451
-0.002272 -0.000432 0.119886 0.271987 0.432490 0.114137 -0.062500 1 0 0 0 0 0 4 144451
-0.002272 -0.000432 0.119886 0.271997 0.432488 0.114148 -0.062500 1 0 0 0 0 0 4 145452
-0.002272 -0.000432 0.119886 0.271986 0.432490 0.114156 -0.062500 1 0 0 0 0 0 4 146451
-0.002272 -0.000432 0.119886 0.271989 0.432479 0.114144 -0.062500 1 0 0 0 0 0 4 147451
-0.002272 -0.000432 0.119886 0.271997 0.432486 0.114149 -0.062500 1 0 0 0 0 0 4 148451
-0.002272 -0.000432 0.119886 0.271998 0.432487 0.114150 -0.062500 1 0 0 0 0 0 4 149453
-0.002272 -0.000432 0.119886 0.271978 0.432481 0.114150 -0.062500 1 0 0 0 0 0 4 150450
-0.002272 -0.000432 0.119886 0.271996 0.432487 0.114150 -0.062500 1 0 0 0 0 0 4 151433
-0.002272 -0.000432 0.119886 0.271998 0.432487 0.114150 -0.062500 1 0 0 0 0 0 4 152449
-0.002272 -0.000432 0.119886 0.271991 0.432478 0.114143 -0.062500 1 0 0 0 0 0 4 153450
-0.002272 -0.000432 0.119886 0.271986 0.432489 0.114156 -0.062500 1 0 0 0 0 0 4 154452
-0.002272 -0.000432 0.119886 0.271985 0.432490 0.114137 -0.062500 1 0 0 0 0 0 4 155449
-0.002272 -0.000432 0.119886 0.271997 0.432488 0.114149 -0.062500 1 0 0 0 0 0 4 156451
-0.002272 -0.000432 0.119886 0.271998 0.432487 0.114150 -0.062500 1 0 0 0 0 0 4 157453
-0.002272 -0.000432 0.119886 0.271978 0.432482 0.114149 -0.062500 1 0 0 0 0 0 4 158448
-0.002272 -0.000432 0.119886 0.271996 0.432487 0.114150 -0.062500 1 0 0 0 0 0 4 159450
-0.002272 -0.000432 0.119886 0.271998 0.432487 0.114150 -0.062500 1 0 0 0 0 0 4 160452
-0.002272 -0.000432 0.119886 0.271990 0.432478 0.114143 -0.062500 1 0 0 0 0 0 4 161444
-0.002272 -0.000432 0.119886 0.271986 0.432489 0.114156 -0.062500 1 0 0 0 0 0 4 162451
-0.002272 -0.000432 0.119886 0.271997 0.432487 0.114151 -0.062500 1 0 0 0 0 0 4 163450
-0.002272 -0.000432 0.119886 0.271990 0.432478 0.114144 -0.062500 1 0 0 0 0 0 4 164451
-0.002272 -0.000432 0.119886 0.271998 0.432486 0.114150 -0.062500 1 0 0 0 0 0 4 165453
-0.002272 -0.000432 0.119886 0.271987 0.432490 0.114157 -0.062500 1 0 0 0 0 0 4 166452
-0.002272 -0.000432 0.119886 0.271986 0.432490 0.114137 -0.062500 1 0 0 0 0 0 4 167452
-0.002272 -0.000432 0.119886 0.271997 0.432488 0.114149 -0.062500 1 0 0 0 0 0 4 168451
-0.002272 -0.000432 0.119886 0.271990 0.432479 0.114143 -0.062500 1 0 0 0 0 0 4 169454
-0.002272 -0.000432 0.119886 0.271985 0.432489 0.114156 -0.062500 1 0 0 0 0 0 4 170433
-0.002272 -0.000432 0.119886 0.271997 0.432488 0.114151 -0.062500 1 0 0 0 0 0 4 171450
-0.002272 -0.000432 0.119886 0.271990 0.432479 0.114143 -0.062500 1 0 0 0 0 0 4 172456
-0.002272 -0.000432 0.119886 0.271985 0.432489 0.114156 -0.062500 1 0 0 0 0 0 4 173529
-0.002272 -0.000432 0.119886 0.271997 0.432487 0.114151 -0.062500 1 0 0 0 0 0 4 174527
-0.002272 -0.000432 0.119886 0.271990 0.432478 0.114144 -0.062500 1 0 0 0 0 0 4 175513
-0.002272 -0.000432 0.119886 0.271998 0.432486 0.114150 -0.062500 1 0 0 0 0 0 4 176526
-0.002272 -0.000432 0.119886 0.271986 0.432490 0.114157 -0.062500 1 0 0 0 0 0 4 177514
-0.002272 -0.000432 0.119886 0.271985 0.432490 0.114138 -0.062500 1 0 0 0 0 0 4 178526
-0.002272 -0.000432 0.119886 0.271997 0.432488 0.114149 -0.062500 1 0 0 0 0 0 4 179510
-0.002272 -0.000432 0.119886 0.271998 0.432488 0.114150 -0.062500 1 0 0 0 0 0 4 180524
-0.002272 -0.000432 0.119886 0.271978 0.432482 0.114150 -0.062500 1 0 0 0 0 0 4 181445
-0.002272 -0.000432 0.119886 0.271996 0.432487 0.114150 -0.062500 1 0 0 0 0 0 4 182454
-0.002272 -0.000432 0.119886 0.271990 0.432478 0.114143 -0.062500 1 0 0 0 0 0 4 183444
-0.002272 -0.000432 0.119886 0.271998 0.432486 0.114149 -0.062500 1 0 0 0 0 0 4 184454
-0.002272 -0.000432 0.119886 0.271986 0.432490 0.114157 -0.062500 1 0 0 0 0 0 4 185444
-0.002272 -0.000432 0.119886 0.271989 0.432479 0.114144 -0.062500 1 0 0 0 0 0 4 186454
-0.002272 -0.000432 0.119886 0.271997 0.432486 0.114150 -0.062500 1 0 0 0 0 0 4 187444
-0.002272 -0.000432 0.119886 0.271999 0.432487 0.114150 -0.062500 1 0 0 0 0 0 4 188445
-0.002272 -0.000432 0.119886 0.271975 0.432493 0.114143 -0.062500 1 0 0 0 0 0 4 189455
-0.002272 -0.000432 0.119886 0.271996 0.432488 0.114149 -0.062500 1 0 0 0 0 0 4 190445
-0.002272 -0.000432 0.119886 0.271998 0.432488 0.114150 -0.062500 1 0 0 0 0 0 4 191455
-0.002272 -0.000432 0.119886 0.271990 0.432479 0.114143 -0.062500 1 0 0 0 0 0 4 192462
-0.002272 -0.000432 0.119886 0.271986 0.432489 0.114156 -0.062500 1 0 0 0 0 0 4 193449
-0.002272 -0.000432 0.119886 0.271989 0.432479 0.114144 -0.062500 1 0 0 0 0 0 4 194450
-0.002272 -0.000432 0.119886 0.271997 0.432486 0.114149 -0.062500 1 0 0 0 0 0 4 195456
-0.002272 -0.000432 0.119886 0.271998 0.432487 0.114150 -0.062500 1 0 0 0 0 0 4 196445
-0.002272 -0.000432 0.119886 0.271978 0.432481 0.114150 -0.062500 1 0 0 0 0 0 4 197453
-0.002272 -0.000432 0.119886 0.271996 0.432486 0.114150 -0.062500 1 0 0 0 0 0 4 198432
-0.002272 -0.000432 0.119886 0.271998 0.432487 0.114150 -0.062500 1 0 0 0 0 0 4 199463
-0.002272 -0.000432 0.119886 0.271987 0.432490 0.114137 -0.062500 1 0 0 0 0 0 4 200462
-0.002272 -0.000432 0.119886 0.271985 0.432490 0.114155 -0.062500 1 0 0 0 0 0 4 201464
-0.002272 -0.000432 0.119886 0.271997 0.432488 0.114151 -0.062500 1 0 0 0 0 0 4 202463
-0.002272 -0.000432 0.119886 0.271990 0.432479 0.114143 -0.062500 1 0 0 0 0 0 4 203460
-0.002272 -0.000432 0.119886 0.271985 0.432489 0.114156 -0.062500 1 0 0 0 0 0 4 204461
-0.002272 -0.000432 0.119886 0.271989 0.432479 0.114144 -0.062500 1 0 0 0 0 0 4 205431
-0.002272 -0.000432 0.119886 0.271997 0.432486 0.114149 -0.062500 1 0 0 0 0 0 4 206461
-0.002272 -0.000432 0.119886 0.271998 0.432487 0.114150 -0.062500 1 0 0 0 0 0 4 207459
-0.002272 -0.000432 0.119886 0.271978 0.432481 0.114150 -0.062500 1 0 0 0 0 0 4 208468
-0.002272 -0.000432 0.119886 0.271996 0.432486 0.114150 -0.062500 1 0 0 0 0 0 4 209465
-0.002272 -0.000432 0.119886 0.271998 0.432487 0.114150 -0.062500 1 0 0 0 0 0 4 210462
-0.002272 -0.000432 0.119886 0.271987 0.432490 0.114137 -0.062500 1 0 0 0 0 0 4 211460
-0.002272 -0.000432 0.119886 0.271985 0.432491 0.114155 -0.062500 1 0 0 0 0 0 4 212458
-0.002272 -0.000432 0.119886 0.271997 0.432488 0.114151 -0.062500 1 0 0 0 0 0 4 213462
-0.002272 -0.000432 0.119886 0.271990 0.432479 0.114143 -0.062500 1 0 0 0 0 0 4 214459
-0.002272 -0.000432 0.119886 0.271998 0.432486 0.114149 -0.062500 1 0 0 0 0 0 4 215459
-0.002272 -0.000432 0.119886 0.271986 0.432490 0.114156 -0.062500 1 0 0 0 0 0 4 216459
-0.002272 -0.000432 0.119886 0.271989 0.432479 0.114144 -0.062500 1 0 0 0 0 0 4 217461
-0.002272 -0.000432 0.119886 0.271997 0.432486 0.114150 -0.062500 1 0 0 0 0 0 4 218460
-0.002272 -0.000432 0.119886 0.271990 0.432478 0.114143 -0.062500 1 0 0 0 0 0 4 219459
-0.002272 -0.000432 0.119886 0.271985 0.432489 0.114156 -0.062500 1 0 0 0 0 0 4 220460
-0.002272 -0.000432 0.119886 0.271997 0.432487 0.114151 -0.062500 1 0 0 0 0 0 4 221460
-0.002272 -0.000432 0.119886 0.271987 0.432490 0.114137 -0.062500 1 0 0 0 0 0 4 222458
-0.002259 -0.000419 0.119897 0.094445 0.242477 -0.037959 -0.062500 1 0 0 0 0 0 4 223460
-0.002253 -0.000412 0.119900 0.152708 0.305920 0.036396 -0.062500 1 0 0 0 0 0 4 224452
-0.002250 -0.000409 0.119902 0.197345 0.353704 0.074901 -0.062500 1 0 0 0 0 0 4 225461
-0.002248 -0.000407 0.119902 0.221481 0.379263 0.089526 -0.062500 1 0 0 0 0 0 4 226458
-0.002247 -0.000406 0.119902 0.233827 0.392227 0.094725 -0.062500 1 0 0 0 0 0 4 227459
-0.002247 -0.000406 0.119902 0.240055 0.398728 0.096543 -0.062500 1 0 0 0 0 0 4 228460
-0.002247 -0.000405 0.119902 0.243190 0.401999 0.097177 -0.062500 1 0 0 0 0 0 4 229456
-0.002246 -0.000405 0.119902 0.244766 0.403643 0.097396 -0.062500 1 0 0 0 0 0 4 230459
-0.002246 -0.000405 0.119902 0.245537 0.404454 0.097471 -0.062500 1 0 0 0 0 0 4 231459
-0.002246 -0.000405 0.119902 0.245936 0.404860 0.097502 -0.062500 1 0 0 0 0 0 4 232447
-0.002246 -0.000405 0.119902 0.246144 0.405061 0.097504 -0.062500 1 0 0 0 0 0 4 233457
-0.002246 -0.000405 0.119902 0.246238 0.405158 0.097514 -0.062500 1 0 0 0 0 0 4 234458
-0.002246 -0.000405 0.119902 0.246289 0.405227 0.097510 -0.062500 1 0 0 0 0 0 4 235458
-0.002246 -0.000405 0.119902 0.246312 0.405238 0.097510 -0.062500 1 0 0 0 0 0 4 236460
-0.002246 -0.000405 0.119902 0.246318 0.405258 0.097510 -0.062500 1 0 0 0 0 0 4 237460
-0.002246 -0.000405 0.119902 0.246326 0.405268 0.097517 -0.062500 1 0 0 0 0 0 4 238459
-0.002246 -0.000405 0.119902 0.246339 0.405267 0.097511 -0.062500 1 0 0 0 0 0 4 239459
-0.002246 -0.000405 0.119902 0.246340 0.405266 0.097511 -0.062500 1 0 0 0 0 0 4 240450
-0.002246 -0.000405 0.119902 0.246340 0.405266 0.097511 -0.062500 1 0 0 0 0 0 4 241458
-0.002246 -0.000405 0.119902 0.246328 0.405269 0.097517 -0.062500 1 0 0 0 0 0 4 242461
-0.002246 -0.000405 0.119902 0.246339 0.405266 0.097511 -0.062500 1 0 0 0 0 0 4 243459
-0.002246 -0.000405 0.119902 0.246340 0.405266 0.097511 -0.062500 1 0 0 0 0 0 4 244452
-0.002246 -0.000405 0.119902 0.246340 0.405266 0.097511 -0.062500 1 0 0 0 0 0 4 245444
-0.002246 -0.000405 0.119902 0.246328 0.405268 0.097517 -0.062500 1 0 0 0 0 0 4 246454
-0.002246 -0.000405 0.119902 0.246339 0.405266 0.097511 -0.062500 1 0 0 0 0 0 4 247442
-0.002246 -0.000405 0.119902 0.246340 0.405265 0.097511 -0.062500 1 0 0 0 0 0 4 248453
-0.002246 -0.000405 0.119902 0.246340 0.405265 0.097511 -0.062500 1 0 0 0 0 0 4 249443
-0.002246 -0.000405 0.119902 0.246328 0.405268 0.097517 -0.062500 1 0 0 0 0 0 4 250451
-0.002246 -0.000405 0.119902 0.246339 0.405265 0.097512 -0.062500 1 0 0 0 0 0 4 251442
-0.002246 -0.000405 0.119902 0.246340 0.405265 0.097511 -0.062500 1 0 0 0 0 0 4 252452
-0.002246 -0.000405 0.119902 0.246340 0.405265 0.097511 -0.062500 1 0 0 0 0 0 4 253444
-0.002246 -0.000405 0.119902 0.246328 0.405267 0.097517 -0.062500 1 0 0 0 0 0 4 254451
-0.002246 -0.000405 0.119902 0.246339 0.405265 0.097512 -0.062500 1 0 0 0 0 0 4 255443
-0.002246 -0.000405 0.119902 0.246340 0.405264 0.097511 -0.062500 1 0 0 0 0 0 4 256446
-0.002246 -0.000405 0.119902 0.246340 0.405264 0.097511 -0.062500 1 0 0 0 0 0 4 257449
-0.002246 -0.000405 0.119902 0.246325 0.405279 0.097510 -0.062500 1 0 0 0 0 0 4 258462
-0.002246 -0.000405 0.119902 0.246346 0.405275 0.097518 -0.062500 1 0 0 0 0 0 4 259464
-0.002246 -0.000405 0.119902 0.246341 0.405266 0.097512 -0.062500 1 0 0 0 0 0 4 260455
-0.002246 -0.000405 0.119902 0.246341 0.405265 0.097511 -0.062500 1 0 0 0 0 0 4 261450
-0.002246 -0.000405 0.119902 0.246328 0.405268 0.097517 -0.062500 1 0 0 0 0 0 4 262451
-0.002246 -0.000405 0.119902 0.246339 0.405265 0.097512 -0.062500 1 0 0 0 0 0 4 263451
-0.002246 -0.000405 0.119902 0.246340 0.405265 0.097511 -0.062500 1 0 0 0 0 0 4 264461
-0.002246 -0.000405 0.119902 0.246340 0.405265 0.097511 -0.062500 1 0 0 0 0 0 4 265454
-0.002246 -0.000405 0.119902 0.246328 0.405267 0.097517 -0.062500 1 0 0 0 0 0 4 266459
-0.002246 -0.000405 0.119902 0.246339 0.405265 0.097512 -0.062500 1 0 0 0 0 0 4 267453
-0.002246 -0.000405 0.119902 0.246337 0.405276 0.097504 -0.062500 1 0 0 0 0 0 4 268458
-0.002246 -0.000405 0.119902 0.246327 0.405269 0.097516 -0.062500 1 0 0 0 0 0 4 269429
-0.002246 -0.000405 0.119902 0.246338 0.405265 0.097511 -0.062500 1 0 0 0 0 0 4 270458
-0.002246 -0.000405 0.119902 0.246340 0.405265 0.097511 -0.062500 1 0 0 0 0 0 4 271456
-0.002234 -0.000392 0.119913 0.068699 0.215147 -0.054480 -0.062500 1 0 0 0 0 0 4 272458
-0.002227 -0.000385 0.119917 0.127009 0.278653 0.019831 -0.062500 1 0 0 0 0 0 4 273459
-0.002224 -0.000381 0.119918 0.171665 0.326458 0.058298 -0.062500 1 0 0 0 0 0 4 274443
-0.002222 -0.000380 0.119919 0.195812 0.352028 0.072905 -0.062500 1 0 0 0 0 0 4 275464
-0.002221 -0.000379 0.119919 0.208151 0.365001 0.078100 -0.062500 1 0 0 0 0 0 4 276447
-0.002221 -0.000378 0.119919 0.214388 0.371514 0.079921 -0.062500 1 0 0 0 0 0 4 277459
-0.002221 -0.000378 0.119919 0.217520 0.374768 0.080554 -0.062500 1 0 0 0 0 0 4 278427
-0.002221 -0.000378 0.119919 0.219096 0.376409 0.080771 -0.062500 1 0 0 0 0 0 4 279458
-0.002221 -0.000378 0.119919 0.219891 0.377214 0.080852 -0.062500 1 0 0 0 0 0 4 280455
-0.002221 -0.000378 0.119919 0.220278 0.377634 0.080884 -0.062500 1 0 0 0 0 0 4 281474
-0.002221 -0.000378 0.119919 0.220477 0.377828 0.080879 -0.062500 1 0 0 0 0 0 4 282466
-0.002221 -0.000378 0.119919 0.220575 0.377946 0.080888 -0.062500 1 0 0 0 0 0 4 283465
-0.002221 -0.000378 0.119919 0.220625 0.377985 0.080890 -0.062500 1 0 0 0 0 0 4 284467
-0.002221 -0.000378 0.119919 0.220641 0.378015 0.080898 -0.062500 1 0 0 0 0 0 4 285469
-0.002221 -0.000378 0.119919 0.220649 0.378026 0.080886 -0.062500 1 0 0 0 0 0 4 286458
-0.002221 -0.000378 0.119919 0.220669 0.378032 0.080885 -0.062500 1 0 0 0 0 0 4 287465
-0.002221 -0.000378 0.119919 0.220671 0.378032 0.080885 -0.062500 1 0 0 0 0 0 4 288467
-0.002221 -0.000378 0.119919 0.220668 0.378044 0.080898 -0.062500 1 0 0 0 0 0 4 289467
-0.002221 -0.000378 0.119919 0.220671 0.378034 0.080886 -0.062500 1 0 0 0 0 0 4 290470
-0.002221 -0.000378 0.119919 0.220680 0.378041 0.080892 -0.062500 1 0 0 0 0 0 4 291469
-0.002221 -0.000378 0.119919 0.220673 0.378033 0.080886 -0.062500 1 0 0 0 0 0 4 292468
-0.002208 -0.000364 0.119930 0.042926 0.187821 -0.070969 -0.062500 1 0 0 0 0 0 4 293469
-0.002202 -0.000358 0.119934 0.101289 0.251369 0.003256 -0.062500 1 0 0 0 0 0 4 294465
-0.002198 -0.000354 0.119935 0.145963 0.299191 0.041698 -0.062500 1 0 0 0 0 0 4 295465
-0.002197 -0.000353 0.119935 0.170142 0.324779 0.056308 -0.062500 1 0 0 0 0 0 4 296471
-0.002196 -0.000352 0.119936 0.182477 0.337761 0.061504 -0.062500 1 0 0 0 0 0 4 297517
-0.002195 -0.000351 0.119936 0.188716 0.344277 0.063301 -0.062500 1 0 0 0 0 0 4 298527
-0.002195 -0.000351 0.119936 0.191849 0.347532 0.063949 -0.062500 1 0 0 0 0 0 4 299510
-0.002195 -0.000351 0.119936 0.193417 0.349166 0.064160 -0.062500 1 0 0 0 0 0 4 300524
-0.002195 -0.000351 0.119936 0.194196 0.349985 0.064240 -0.062500 1 0 0 0 0 0 4 301531
-0.002195 -0.000351 0.119936 0.194596 0.350391 0.064271 -0.062500 1 0 0 0 0 0 4 302524
-0.002195 -0.000351 0.119936 0.194804 0.350593 0.064273 -0.062500 1 0 0 0 0 0 4 303524
-0.002195 -0.000351 0.119936 0.194895 0.350703 0.064276 -0.062500 1 0 0 0 0 0 4 304527
-0.002195 -0.000351 0.119936 0.194944 0.350741 0.064277 -0.062500 1 0 0 0 0 0 4 305515
-0.002195 -0.000351 0.119936 0.194972 0.350768 0.064278 -0.062500 1 0 0 0 0 0 4 306522
-0.002195 -0.000351 0.119936 0.194978 0.350790 0.064279 -0.062500 1 0 0 0 0 0 4 307529
-0.002195 -0.000351 0.119936 0.194990 0.350789 0.064272 -0.062500 1 0 0 0 0 0 4 308524
-0.002195 -0.000351 0.119936 0.194987 0.350800 0.064284 -0.062500 1 0 0 0 0 0 4 309526
-0.002195 -0.000351 0.119936 0.194999 0.350798 0.064280 -0.062500 1 0 0 0 0 0 4 310523
-0.002195 -0.000351 0.119936 0.195000 0.350798 0.064279 -0.062500 1 0 0 0 0 0 4 311508
-0.002195 -0.000351 0.119936 0.195000 0.350798 0.064279 -0.062500 1 0 0 0 0 0 4 312522
-0.002195 -0.000351 0.119936 0.194988 0.350801 0.064285 -0.062500 1 0 0 0 0 0 4 313510
-0.002195 -0.000351 0.119936 0.194999 0.350798 0.064280 -0.062500 1 0 0 0 0 0 4 314522
-0.002182 -0.000337 0.119947 0.017157 0.160471 -0.087464 -0.062500 1 0 0 0 0 0 4 315506
-0.002176 -0.000330 0.119950 0.075560 0.224072 -0.013289 -0.062500 1 0 0 0 0 0 4 316523
-0.002173 -0.000327 0.119952 0.120268 0.271931 0.025127 -0.062500 1 0 0 0 0 0 4 317507
-0.002171 -0.000325 0.119952 0.144431 0.297518 0.039713 -0.062500 1 0 0 0 0 0 4 318520
-0.002170 -0.000324 0.119952 0.156788 0.310510 0.044899 -0.062500 1 0 0 0 0 0 4 319507
-0.002170 -0.000324 0.119952 0.163026 0.317008 0.046711 -0.062500 1 0 0 0 0 0 4 320521
-0.002170 -0.000324 0.119952 0.166153 0.320285 0.047345 -0.062500 1 0 0 0 0 0 4 321506
-0.002169 -0.000324 0.119952 0.167732 0.321919 0.047567 -0.062500 1 0 0 0 0 0 4 322522
-0.002169 -0.000324 0.119952 0.168525 0.322735 0.047641 -0.062500 1 0 0 0 0 0 4 323506
-0.002169 -0.000324 0.119952 0.168907 0.323136 0.047671 -0.062500 1 0 0 0 0 0 4 324522
-0.002169 -0.000324 0.119952 0.169113 0.323337 0.047673 -0.062500 1 0 0 0 0 0 4 325449
-0.002169 -0.000324 0.119952 0.169215 0.323443 0.047689 -0.062500 1 0 0 0 0 0 4 326441
-0.002169 -0.000324 0.119952 0.169263 0.323493 0.047686 -0.062500 1 0 0 0 0 0 4 327450
-0.002169 -0.000324 0.119952 0.169282 0.323512 0.047679 -0.062500 1 0 0 0 0 0 4 328439
-0.002169 -0.000324 0.119952 0.169288 0.323533 0.047679 -0.062500 1 0 0 0 0 0 4 329450
-0.002169 -0.000324 0.119952 0.169295 0.323543 0.047685 -0.062500 1 0 0 0 0 0 4 330440
-0.002169 -0.000324 0.119952 0.169307 0.323542 0.047680 -0.062500 1 0 0 0 0 0 4 331449
-0.002169 -0.000324 0.119952 0.169317 0.323550 0.047686 -0.062500 1 0 0 0 0 0 4 332440
-0.002169 -0.000324 0.119952 0.169310 0.323542 0.047680 -0.062500 1 0 0 0 0 0 4 333464
-0.002169 -0.000324 0.119952 0.169297 0.323544 0.047685 -0.062500 1 0 0 0 0 0 4 334444
-0.002169 -0.000324 0.119952 0.169316 0.323550 0.047687 -0.062500 1 0 0 0 0 0 4 335462
-0.002169 -0.000324 0.119952 0.169310 0.323542 0.047680 -0.062500 1 0 0 0 0 0 4 336460
-0.002169 -0.000324 0.119952 0.169297 0.323544 0.047686 -0.062500 1 0 0 0 0 0 4 338613
-0.002169 -0.000324 0.119952 0.169307 0.323541 0.047680 -0.062500 1 0 0 0 0 0 4 339446
-0.002169 -0.000324 0.119952 0.169317 0.323549 0.047686 -0.062500 1 0 0 0 0 0 4 340456
-0.002169 -0.000324 0.119952 0.169307 0.323553 0.047673 -0.062500 1 0 0 0 0 0 4 341446
-0.002169 -0.000324 0.119952 0.169305 0.323554 0.047692 -0.062500 1 0 0 0 0 0 4 342451
-0.002169 -0.000324 0.119952 0.169309 0.323543 0.047681 -0.062500 1 0 0 0 0 0 4 343446
-0.002169 -0.000324 0.119952 0.169309 0.323541 0.047679 -0.062500 1 0 0 0 0 0 4 344444
-0.002157 -0.000310 0.119963 -0.008627 0.133118 -0.103934 -0.062500 1 0 0 0 0 0 4 345445
-0.002150 -0.000303 0.119967 0.049815 0.196776 -0.029826 -0.062500 1 0 0 0 0 0 4 346445
-0.002152 -0.000282 0.119958 0.168660 -0.009766 0.155489 -0.062500 1 0 0 0 0 0 4 347444
-0.002153 -0.000271 0.119955 0.169137 0.101534 0.098360 -0.062500 1 0 0 0 0 0 4 348444
-0.002154 -0.000265 0.119953 0.162882 0.178479 0.066322 -0.062500 1 0 0 0 0 0 4 349446
-0.002154 -0.000263 0.119953 0.158892 0.219023 0.053971 -0.062500 1 0 0 0 0 0 4 350450
-0.002154 -0.000261 0.119953 0.156730 0.239503 0.049564 -0.062500 1 0 0 0 0 0 4 351428
-0.002154 -0.000261 0.119953 0.155610 0.249742 0.048011 -0.062500 1 0 0 0 0 0 4 352449
-0.002154 -0.000260 0.119953 0.155044 0.254871 0.047475 -0.062500 1 0 0 0 0 0 4 353540
-0.002154 -0.000260 0.119953 0.154753 0.257437 0.047279 -0.062500 1 0 0 0 0 0 4 354527
-0.002154 -0.000260 0.119953 0.154607 0.258721 0.047217 -0.062500 1 0 0 0 0 0 4 355524
-0.002154 -0.000260 0.119953 0.154533 0.259363 0.047198 -0.062500 1 0 0 0 0 0 4 356523
-0.002154 -0.000260 0.119953 0.154500 0.259673 0.047197 -0.062500 1 0 0 0 0 0 4 357527
-0.002154 -0.000260 0.119953 0.154464 0.259836 0.047184 -0.062500 1 0 0 0 0 0 4 358532
-0.002154 -0.000260 0.119953 0.154463 0.259908 0.047189 -0.062500 1 0 0 0 0 0 4 359527
-0.002154 -0.000260 0.119953 0.154458 0.259967 0.047190 -0.062500 1 0 0 0 0 0 4 360524
-0.002154 -0.000260 0.119953 0.154454 0.259983 0.047183 -0.062500 1 0 0 0 0 0 4 361524
-0.002154 -0.000260 0.119953 0.154453 0.259984 0.047183 -0.062500 1 0 0 0 0 0 4 362522
-0.002154 -0.000260 0.119953 0.154461 0.259992 0.047189 -0.062500 1 0 0 0 0 0 4 363522
-0.002154 -0.000260 0.119953 0.154454 0.259983 0.047183 -0.062500 1 0 0 0 0 0 4 364526
-0.002154 -0.000260 0.119953 0.154462 0.259991 0.047189 -0.062500 1 0 0 0 0 0 4 365500
-0.002142 -0.000246 0.119964 -0.023572 0.069436 -0.104251 -0.062500 1 0 0 0 0 0 4 366522
-0.002135 -0.000240 0.119967 0.034922 0.133164 -0.030226 -0.062500 1 0 0 0 0 0 4 367521
-0.002132 -0.000236 0.119969 0.079681 0.181088 0.008104 -0.062500 1 0 0 0 0 0 4 368523
-0.002130 -0.000234 0.119969 0.103847 0.206696 0.022664 -0.062500 1 0 0 0 0 0 4 369524
-0.002130 -0.000234 0.119969 0.116227 0.219684 0.027849 -0.062500 1 0 0 0 0 0 4 370522
-0.002129 -0.000233 0.119969 0.122460 0.226188 0.029658 -0.062500 1 0 0 0 0 0 4 371522
-0.002129 -0.000233 0.119969 0.125592 0.229456 0.030294 -0.062500 1 0 0 0 0 0 4 372523
-0.002129 -0.000233 0.119969 0.127161 0.231092 0.030501 -0.062500 1 0 0 0 0 0 4 373524
-0.002129 -0.000233 0.119969 0.127964 0.231907 0.030586 -0.062500 1 0 0 0 0 0 4 374526
-0.002129 -0.000233 0.119969 0.128344 0.232319 0.030610 -0.062500 1 0 0 0 0 0 4 375526
-0.002129 -0.000233 0.119969 0.128553 0.232510 0.030617 -0.062500 1 0 0 0 0 0 4 376508
-0.002129 -0.000233 0.119969 0.128644 0.232618 0.030620 -0.062500 1 0 0 0 0 0 4 377525
-0.002129 -0.000233 0.119969 0.128699 0.232676 0.030622 -0.062500 1 0 0 0 0 0 4 378523
-0.002129 -0.000233 0.119969 0.128719 0.232697 0.030616 -0.062500 1 0 0 0 0 0 4 379519
-0.002129 -0.000233 0.119969 0.128736 0.232716 0.030629 -0.062500 1 0 0 0 0 0 4 380522
-0.002129 -0.000233 0.119969 0.128737 0.232717 0.030631 -0.062500 1 0 0 0 0 0 4 381527
-0.002129 -0.000233 0.119969 0.128749 0.232714 0.030625 -0.062500 1 0 0 0 0 0 4 382524
-0.002129 -0.000233 0.119969 0.128747 0.232725 0.030617 -0.062500 1 0 0 0 0 0 4 383524
-0.002129 -0.000233 0.119969 0.128750 0.232715 0.030623 -0.062500 1 0 0 0 0 0 4 384520
-0.002129 -0.000233 0.119969 0.128735 0.232728 0.030623 -0.062500 1 0 0 0 0 0 4 385524
-0.002129 -0.000233 0.119969 0.128748 0.232715 0.030624 -0.062500 1 0 0 0 0 0 4 386520
-0.002129 -0.000233 0.119969 0.128746 0.232725 0.030617 -0.062500 1 0 0 0 0 0 4 387522
-0.002129 -0.000233 0.119969 0.128750 0.232714 0.030623 -0.062500 1 0 0 0 0 0 4 388524
-0.002129 -0.000233 0.119969 0.128734 0.232727 0.030623 -0.062500 1 0 0 0 0 0 4 389509
-0.002129 -0.000233 0.119969 0.128748 0.232714 0.030623 -0.062500 1 0 0 0 0 0 4 390518
-0.002129 -0.000233 0.119969 0.128746 0.232724 0.030617 -0.062500 1 0 0 0 0 0 4 391522
-0.002129 -0.000233 0.119969 0.128745 0.232726 0.030636 -0.062500 1 0 0 0 0 0 4 392503
-0.002129 -0.000233 0.119969 0.128746 0.232726 0.030618 -0.062500 1 0 0 0 0 0 4 393518
-0.002129 -0.000233 0.119969 0.128749 0.232714 0.030623 -0.062500 1 0 0 0 0 0 4 394502
-0.002129 -0.000233 0.119969 0.128746 0.232725 0.030617 -0.062500 1 0 0 0 0 0 4 395517
-0.002129 -0.000233 0.119969 0.128737 0.232717 0.030629 -0.062500 1 0 0 0 0 0 4 396503
-0.002129 -0.000233 0.119969 0.128744 0.232725 0.030617 -0.062500 1 0 0 0 0 0 4 397447
-0.002129 -0.000233 0.119969 0.128757 0.232723 0.030630 -0.062500 1 0 0 0 0 0 4 398438
-0.002129 -0.000233 0.119969 0.128747 0.232725 0.030617 -0.062500 1 0 0 0 0 0 4 399448
-0.002129 -0.000233 0.119969 0.128737 0.232717 0.030629 -0.062500 1 0 0 0 0 0 4 400438
-0.002129 -0.000233 0.119969 0.128745 0.232725 0.030617 -0.062500 1 0 0 0 0 0 4 401448
-0.002129 -0.000233 0.119969 0.128749 0.232714 0.030623 -0.062500 1 0 0 0 0 0 4 402437
-0.002129 -0.000233 0.119969 0.128754 0.232733 0.030624 -0.062500 1 0 0 0 0 0 4 403447
-0.002129 -0.000233 0.119969 0.128738 0.232718 0.030630 -0.062500 1 0 0 0 0 0 4 404438
-0.002129 -0.000233 0.119969 0.128745 0.232725 0.030618 -0.062500 1 0 0 0 0 0 4 405448
-0.002129 -0.000233 0.119969 0.128746 0.232726 0.030616 -0.062500 1 0 0 0 0 0 4 406438
-0.002129 -0.000233 0.119969 0.128749 0.232714 0.030622 -0.062500 1 0 0 0 0 0 4 407461
-0.002129 -0.000233 0.119969 0.128746 0.232724 0.030637 -0.062500 1 0 0 0 0 0 4 408465
-0.002129 -0.000233 0.119969 0.128746 0.232726 0.030618 -0.062500 1 0 0 0 0 0 4 409460
-0.002129 -0.000233 0.119969 0.128746 0.232726 0.030616 -0.062500 1 0 0 0 0 0 4 410430
-0.002129 -0.000233 0.119969 0.128749 0.232714 0.030623 -0.062500 1 0 0 0 0 0 4 411447
-0.002129 -0.000233 0.119969 0.128734 0.232728 0.030623 -0.062500 1 0 0 0 0 0 4 412449
-0.002129 -0.000233 0.119969 0.128748 0.232714 0.030623 -0.062500 1 0 0 0 0 0 4 413446
-0.002129 -0.000233 0.119969 0.128754 0.232733 0.030624 -0.062500 1 0 0 0 0 0 4 414452
-0.002129 -0.000233 0.119969 0.128750 0.232715 0.030623 -0.062500 1 0 0 0 0 0 4 415444
-0.002129 -0.000233 0.119969 0.128734 0.232728 0.030623 -0.062500 1 0 0 0 0 0 4 416459
-0.002129 -0.000233 0.119969 0.128748 0.232715 0.030623 -0.062500 1 0 0 0 0 0 4 417452
-0.002129 -0.000233 0.119969 0.128746 0.232725 0.030617 -0.062500 1 0 0 0 0 0 4 418452
-0.002129 -0.000233 0.119969 0.128745 0.232726 0.030636 -0.062500 1 0 0 0 0 0 4 419452
-0.002129 -0.000233 0.119969 0.128746 0.232726 0.030618 -0.062500 1 0 0 0 0 0 4 420425
-0.002129 -0.000233 0.119969 0.128749 0.232715 0.030623 -0.062500 1 0 0 0 0 0 4 421455
-0.002129 -0.000233 0.119969 0.128746 0.232725 0.030617 -0.062500 1 0 0 0 0 0 4 422455
-0.002129 -0.000233 0.119969 0.128737 0.232717 0.030629 -0.062500 1 0 0 0 0 0 4 423451
-0.002129 -0.000233 0.119969 0.128744 0.232725 0.030617 -0.062500 1 0 0 0 0 0 4 424454
-0.002129 -0.000233 0.119969 0.128757 0.232723 0.030630 -0.062500 1 0 0 0 0 0 4 425458
-0.002129 -0.000233 0.119969 0.128747 0.232726 0.030617 -0.062500 1 0 0 0 0 0 4 426456
-0.002129 -0.000233 0.119969 0.128737 0.232717 0.030629 -0.062500 1 0 0 0 0 0 4 427454
-0.002129 -0.000233 0.119969 0.128745 0.232725 0.030617 -0.062500 1 0 0 0 0 0 4 428454
-0.002129 -0.000233 0.119969 0.128749 0.232714 0.030623 -0.062500 1 0 0 0 0 0 4 429454
-0.002129 -0.000233 0.119969 0.128746 0.232724 0.030616 -0.062500 1 0 0 0 0 0 4 430452
-0.002129 -0.000233 0.119969 0.128745 0.232726 0.030636 -0.062500 1 0 0 0 0 0 4 431454
-0.002129 -0.000233 0.119969 0.128746 0.232726 0.030618 -0.062500 1 0 0 0 0 0 4 432452
-0.002129 -0.000233 0.119969 0.128749 0.232714 0.030623 -0.062500 1 0 0 0 0 0 4 433454
-0.002129 -0.000233 0.119969 0.128746 0.232725 0.030617 -0.062500 1 0 0 0 0 0 4 434453
-0.002129 -0.000233 0.119969 0.128737 0.232717 0.030629 -0.062500 1 0 0 0 0 0 4 435452
-0.002129 -0.000233 0.119969 0.128744 0.232725 0.030617 -0.062500 1 0 0 0 0 0 4 436453
-0.002129 -0.000233 0.119969 0.128757 0.232723 0.030630 -0.062500 1 0 0 0 0 0 4 437454
-0.002129 -0.000233 0.119969 0.128747 0.232725 0.030617 -0.062500 1 0 0 0 0 0 4 438450
-0.002129 -0.000233 0.119969 0.128737 0.232717 0.030629 -0.062500 1 0 0 0 0 0 4 439450
-0.002129 -0.000233 0.119969 0.128745 0.232725 0.030617 -0.062500 1 0 0 0 0 0 4 440443
-0.002129 -0.000233 0.119969 0.128749 0.232714 0.030623 -0.062500 1 0 0 0 0 0 4 441453
-0.002129 -0.000233 0.119969 0.128754 0.232733 0.030624 -0.062500 1 0 0 0 0 0 4 442454
-0.002129 -0.000233 0.119969 0.128738 0.232718 0.030630 -0.062500 1 0 0 0 0 0 4 443451
-0.002129 -0.000233 0.119969 0.128745 0.232725 0.030618 -0.062500 1 0 0 0 0 0 4 444450
-0.002129 -0.000233 0.119969 0.128749 0.232714 0.030623 -0.062500 1 0 0 0 0 0 4 445452
-0.002129 -0.000233 0.119969 0.128746 0.232724 0.030617 -0.062500 1 0 0 0 0 0 4 446452
-0.002129 -0.000233 0.119969 0.128745 0.232725 0.030636 -0.062500 1 0 0 0 0 0 4 447451
-0.002129 -0.000233 0.119969 0.128746 0.232726 0.030618 -0.062500 1 0 0 0 0 0 4 448438
-0.002129 -0.000233 0.119969 0.128746 0.232726 0.030616 -0.062500 1 0 0 0 0 0 4 449524
-0.002129 -0.000233 0.119969 0.128737 0.232717 0.030629 -0.062500 1 0 0 0 0 0 4 450509
-0.002129 -0.000233 0.119969 0.128744 0.232725 0.030617 -0.062500 1 0 0 0 0 0 4 451520
-0.002129 -0.000233 0.119969 0.128749 0.232714 0.030623 -0.062500 1 0 0 0 0 0 4 452535
-0.002129 -0.000233 0.119969 0.128754 0.232733 0.030623 -0.062500 1 0 0 0 0 0 4 453526
-0.002129 -0.000233 0.119969 0.128750 0.232715 0.030623 -0.062500 1 0 0 0 0 0 4 454520
-0.002129 -0.000233 0.119969 0.128734 0.232728 0.030623 -0.062500 1 0 0 0 0 0 4 455519
-0.002129 -0.000233 0.119969 0.128748 0.232715 0.030623 -0.062500 1 0 0 0 0 0 4 456518
-0.002129 -0.000233 0.119969 0.128746 0.232725 0.030617 -0.062500 1 0 0 0 0 0 4 457523
-0.002129 -0.000233 0.119969 0.128745 0.232726 0.030636 -0.062500 1 0 0 0 0 0 4 458520
-0.002129 -0.000233 0.119969 0.128746 0.232726 0.030618 -0.062500 1 0 0 0 0 0 4 459520
-0.002129 -0.000233 0.119969 0.128749 0.232715 0.030623 -0.062500 1 0 0 0 0 0 4 460521
-0.002129 -0.000233 0.119969 0.128746 0.232725 0.030617 -0.062500 1 0 0 0 0 0 4 461529
-0.002129 -0.000233 0.119969 0.128737 0.232717 0.030629 -0.062500 1 0 0 0 0 0 4 462506
-0.002129 -0.000233 0.119969 0.128744 0.232725 0.030617 -0.062500 1 0 0 0 0 0 4 463519
-0.002129 -0.000233 0.119969 0.128757 0.232723 0.030630 -0.062500 1 0 0 0 0 0 4 464502
-0.002129 -0.000233 0.119969 0.128747 0.232726 0.030617 -0.062500 1 0 0 0 0 0 4 465516
-0.002129 -0.000233 0.119969 0.128737 0.232717 0.030629 -0.062500 1 0 0 0 0 0 4 466501
-0.002129 -0.000233 0.119969 0.128745 0.232725 0.030617 -0.062500 1 0 0 0 0 0 4 467515
-0.002129 -0.000233 0.119969 0.128749 0.232714 0.030623 -0.062500 1 0 0 0 0 0 4 468501
-0.002129 -0.000233 0.119969 0.128746 0.232724 0.030616 -0.062500 1 0 0 0 0 0 4 469443
-0.002129 -0.000233 0.119969 0.128745 0.232726 0.030636 -0.062500 1 0 0 0 0 0 4 470435
-0.002129 -0.000233 0.119969 0.128746 0.232726 0.030618 -0.062500 1 0 0 0 0 0 4 471444
-0.002129 -0.000233 0.119969 0.128749 0.232714 0.030623 -0.062500 1 0 0 0 0 0 4 472435
-0.002129 -0.000233 0.119969 0.128746 0.232725 0.030617 -0.062500 1 0 0 0 0 0 4 473445
-0.002129 -0.000233 0.119969 0.128737 0.232717 0.030629 -0.062500 1 0 0 0 0 0 4 474435
-0.002129 -0.000233 0.119969 0.128745 0.232725 0.030617 -0.062500 1 0 0 0 0 0 4 475436
-0.002129 -0.000233 0.119969 0.128757 0.232723 0.030630 -0.062500 1 0 0 0 0 0 4 476444
-0.002129 -0.000233 0.119969 0.128747 0.232725 0.030617 -0.062500 1 0 0 0 0 0 4 477437
-0.002129 -0.000233 0.119969 0.128737 0.232717 0.030629 -0.062500 1 0 0 0 0 0 4 478445
-0.002129 -0.000233 0.119969 0.128745 0.232725 0.030617 -0.062500 1 0 0 0 0 0 4 479467
-0.002129 -0.000233 0.119969 0.128749 0.232714 0.030623 -0.062500 1 0 0 0 0 0 4 480443
-0.002129 -0.000233 0.119969 0.128742 0.232736 0.030630 -0.062500 1 0 0 0 0 0 4 481440
-0.002129 -0.000233 0.119969 0.128745 0.232727 0.030618 -0.062500 1 0 0 0 0 0 4 482448
-0.002129 -0.000233 0.119969 0.128749 0.232715 0.030623 -0.062500 1 0 0 0 0 0 4 483440
-0.002129 -0.000233 0.119969 0.128750 0.232713 0.030623 -0.062500 1 0 0 0 0 0 4 484436
-0.002129 -0.000233 0.119969 0.128746 0.232724 0.030617 -0.062500 1 0 0 0 0 0 4 485442
-0.002129 -0.000233 0.119969 0.128745 0.232725 0.030636 -0.062500 1 0 0 0 0 0 4 486450
-0.002129 -0.000233 0.119969 0.128746 0.232726 0.030618 -0.062500 1 0 0 0 0 0 4 487438
-0.002129 -0.000233 0.119969 0.128746 0.232726 0.030616 -0.062500 1 0 0 0 0 0 4 488454
-0.002129 -0.000233 0.119969 0.128737 0.232717 0.030629 -0.062500 1 0 0 0 0 0 4 489449
-0.002129 -0.000233 0.119969 0.128745 0.232725 0.030617 -0.062500 1 0 0 0 0 0 4 490448
-0.002129 -0.000233 0.119969 0.128749 0.232714 0.030623 -0.062500 1 0 0 0 0 0 4 491449
-0.002129 -0.000233 0.119969 0.128754 0.232733 0.030623 -0.062500 1 0 0 0 0 0 4 492448
-0.002129 -0.000233 0.119969 0.128738 0.232718 0.030630 -0.062500 1 0 0 0 0 0 4 493464
-0.002129 -0.000233 0.119969 0.128745 0.232725 0.030618 -0.062500 1 0 0 0 0 0 4 494463
-0.002129 -0.000233 0.119969 0.128749 0.232714 0.030623 -0.062500 1 0 0 0 0 0 4 495460
-0.002129 -0.000233 0.119969 0.128746 0.232725 0.030616 -0.062500 1 0 0 0 0 0 4 496464
-0.002129 -0.000233 0.119969 0.128745 0.232726 0.030636 -0.062500 1 0 0 0 0 0 4 497463
-0.002129 -0.000233 0.119969 0.128746 0.232726 0.030618 -0.062500 1 0 0 0 0 0 4 498467
-0.002129 -0.000233 0.119969 0.128749 0.232715 0.030623 -0.062500 1 0 0 0 0 0 4 499463
-0.002129 -0.000233 0.119969 0.128746 0.232725 0.030617 -0.062500 1 0 0 0 0 0 4 500458
-0.002129 -0.000233 0.119969 0.128737 0.232717 0.030629 -0.062500 1 0 0 0 0 0 4 501462
-0.002129 -0.000233 0.119969 0.128745 0.232725 0.030617 -0.062500 1 0 0 0 0 0 4 502459
-0.002129 -0.000233 0.119969 0.128757 0.232723 0.030630 -0.062500 1 0 0 0 0 0 4 503458
-0.002129 -0.000233 0.119969 0.128747 0.232726 0.030617 -0.062500 1 0 0 0 0 0 4 504459
-0.002129 -0.000233 0.119969 0.128737 0.232717 0.030629 -0.062500 1 0 0 0 0 0 4 505522
-0.002129 -0.000233 0.119969 0.128745 0.232725 0.030617 -0.062500 1 0 0 0 0 0 4 506522
-0.002129 -0.000233 0.119969 0.128749 0.232714 0.030623 -0.062500 1 0 0 0 0 0 4 507518
-0.002129 -0.000233 0.119969 0.128746 0.232724 0.030616 -0.062500 1 0 0 0 0 0 4 508516
-0.002129 -0.000233 0.119969 0.128745 0.232726 0.030636 -0.062500 1 0 0 0 0 0 4 509523
-0.002129 -0.000233 0.119969 0.128746 0.232726 0.030618 -0.062500 1 0 0 0 0 0 4 510518
-0.002129 -0.000233 0.119969 0.128749 0.232714 0.030623 -0.062500 1 0 0 0 0 0 4 511522
-0.002129 -0.000233 0.119969 0.128746 0.232725 0.030617 -0.062500 1 0 0 0 0 0 4 512518
-0.002129 -0.000233 0.119969 0.128737 0.232717 0.030629 -0.062500 1 0 0 0 0 0 4 513529
-0.002129 -0.000233 0.119969 0.128745 0.232725 0.030617 -0.062500 1 0 0 0 0 0 4 514518
-0.002129 -0.000233 0.119969 0.128757 0.232723 0.030630 -0.062500 1 0 0 0 0 0 4 515519
-0.002129 -0.000233 0.119969 0.128747 0.232726 0.030617 -0.062500 1 0 0 0 0 0 4 516517
-0.002129 -0.000233 0.119969 0.128737 0.232717 0.030629 -0.062500 1 0 0 0 0 0 4 517520
-0.002129 -0.000233 0.119969 0.128745 0.232725 0.030617 -0.062500 1 0 0 0 0 0 4 518493
-0.002129 -0.000233 0.119969 0.128749 0.232714 0.030623 -0.062500 1 0 0 0 0 0 4 519517
-0.002129 -0.000233 0.119969 0.128742 0.232736 0.030630 -0.062500 1 0 0 0 0 0 4 520520
-0.002129 -0.000233 0.119969 0.128749 0.232715 0.030624 -0.062500 1 0 0 0 0 0 4 521508
-0.002129 -0.000233 0.119969 0.128746 0.232725 0.030617 -0.062500 1 0 0 0 0 0 4 522519
-0.002129 -0.000233 0.119969 0.128749 0.232714 0.030623 -0.062500 1 0 0 0 0 0 4 523503
-0.002129 -0.000233 0.119969 0.128734 0.232727 0.030623 -0.062500 1 0 0 0 0 0 4 524516
-0.002129 -0.000233 0.119969 0.128748 0.232714 0.030623 -0.062500 1 0 0 0 0 0 4 525521
-0.002129 -0.000233 0.119969 0.128754 0.232733 0.030624 -0.062500 1 0 0 0 0 0 4 526517
-0.002129 -0.000233 0.119969 0.128747 0.232727 0.030617 -0.062500 1 0 0 0 0 0 4 527519
-0.002129 -0.000233 0.119969 0.128737 0.232717 0.030629 -0.062500 1 0 0 0 0 0 4 528517
-0.002129 -0.000233 0.119969 0.128745 0.232725 0.030617 -0.062500 1 0 0 0 0 0 4 529521
-0.002129 -0.000233 0.119969 0.128749 0.232714 0.030623 -0.062500 1 0 0 0 0 0 4 530519
-0.002129 -0.000233 0.119969 0.128758 0.232722 0.030630 -0.062500 1 0 0 0 0 0 4 531517
-0.002129 -0.000233 0.119969 0.128735 0.232728 0.030624 -0.062500 1 0 0 0 0 0 4 532495
-0.002129 -0.000233 0.119969 0.128745 0.232726 0.030617 -0.062500 1 0 0 0 0 0 4 533496
-0.002129 -0.000233 0.119969 0.128749 0.232714 0.030623 -0.062500 1 0 0 0 0 0 4 534530
-0.002129 -0.000233 0.119969 0.128746 0.232725 0.030616 -0.062500 1 0 0 0 0 0 4 535515
-0.002129 -0.000233 0.119969 0.128745 0.232726 0.030636 -0.062500 1 0 0 0 0 0 4 536500
-0.002129 -0.000233 0.119969 0.128746 0.232726 0.030618 -0.062500 1 0 0 0 0 0 4 537516
-0.002129 -0.000233 0.119969 0.128749 0.232715 0.030623 -0.062500 1 0 0 0 0 0 4 538500
-0.002129 -0.000233 0.119969 0.128746 0.232725 0.030617 -0.062500 1 0 0 0 0 0 4 539501
-0.002129 -0.000233 0.119969 0.128737 0.232717 0.030629 -0.062500 1 0 0 0 0 0 4 540518
-0.002129 -0.000233 0.119969 0.128745 0.232725 0.030617 -0.062500 1 0 0 0 0 0 4 541434
-0.002129 -0.000233 0.119969 0.128757 0.232723 0.030630 -0.062500 1 0 0 0 0 0 4 542435
-0.002129 -0.000233 0.119969 0.128747 0.232726 0.030617 -0.062500 1 0 0 0 0 0 4 543442
-0.002129 -0.000233 0.119969 0.128737 0.232717 0.030629 -0.062500 1 0 0 0 0 0 4 544432
-0.002129 -0.000233 0.119969 0.128745 0.232725 0.030617 -0.062500 1 0 0 0 0 0 4 545442
-0.002129 -0.000233 0.119969 0.128749 0.232714 0.030623 -0.062500 1 0 0 0 0 0 4 546442
-0.002129 -0.000233 0.119969 0.128734 0.232727 0.030623 -0.062500 1 0 0 0 0 0 4 547432
-0.002129 -0.000233 0.119969 0.128756 0.232723 0.030630 -0.062500 1 0 0 0 0 0 4 548443
-0.002129 -0.000233 0.119969 0.128747 0.232726 0.030618 -0.062500 1 0 0 0 0 0 4 549433
-0.002129 -0.000233 0.119969 0.128749 0.232714 0.030623 -0.062500 1 0 0 0 0 0 4 550443
-0.002129 -0.000233 0.119969 0.128734 0.232727 0.030623 -0.062500 1 0 0 0 0 0 4 551432
-0.002129 -0.000233 0.119969 0.128748 0.232714 0.030623 -0.062500 1 0 0 0 0 0 4 552459
-0.002129 -0.000233 0.119969 0.128746 0.232724 0.030617 -0.062500 1 0 0 0 0 0 4 553455
-0.002129 -0.000233 0.119969 0.128757 0.232723 0.030630 -0.062500 1 0 0 0 0 0 4 554443
-0.002129 -0.000233 0.119969 0.128735 0.232728 0.030624 -0.062500 1 0 0 0 0 0 4 555434
-0.002129 -0.000233 0.119969 0.128748 0.232715 0.030624 -0.062500 1 0 0 0 0 0 4 556453
-0.002129 -0.000233 0.119969 0.128746 0.232725 0.030617 -0.062500 1 0 0 0 0 0 4 557444
-0.002129 -0.000233 0.119969 0.128749 0.232714 0.030623 -0.062500 1 0 0 0 0 0 4 558428
-0.002129 -0.000233 0.119969 0.128742 0.232736 0.030630 -0.062500 1 0 0 0 0 0 4 559448
-0.002129 -0.000233 0.119969 0.128749 0.232715 0.030624 -0.062500 1 0 0 0 0 0 4 560424
-0.002129 -0.000233 0.119969 0.128746 0.232725 0.030617 -0.062500 1 0 0 0 0 0 4 561423
-0.002129 -0.000233 0.119969 0.128749 0.232714 0.030623 -0.062500 1 0 0 0 0 0 4 562438
-0.002129 -0.000233 0.119969 0.128734 0.232727 0.030623 -0.062500 1 0 0 0 0 0 4 563447
-0.002129 -0.000233 0.119969 0.128748 0.232714 0.030623 -0.062500 1 0 0 0 0 0 4 564450
-0.002129 -0.000233 0.119969 0.128754 0.232733 0.030624 -0.062500 1 0 0 0 0 0 4 565450
-0.002129 -0.000233 0.119969 0.128750 0.232715 0.030624 -0.062500 1 0 0 0 0 0 4 566450
-0.002129 -0.000233 0.119969 0.128734 0.232727 0.030623 -0.062500 1 0 0 0 0 0 4 567417
-0.002129 -0.000233 0.119969 0.128744 0.232726 0.030617 -0.062500 1 0 0 0 0 0 4 568418
-0.002129 -0.000233 0.119969 0.128749 0.232714 0.030622 -0.062500 1 0 0 0 0 0 4 569450
[truncated: 9,417,760 more chars]
