# Supplementary material for: Increasing Patient Engagement in Rehabilitation Exercises Using Computer-Based Citizen Science
Source: PLoS One. 2015 Mar 20;10(3):e0117013. doi: 10.1371/journal.pone.0117013 (PMC4368773; doi:10.1371/journal.pone.0117013)
Supplement: S6 Dataset — (ZIP) [file pone.0117013.s006.zip › Dataset_S6/P25/P25_with.dat]

-0.023571 0.017788 0.170512 -2.063655 0.907169 -10.068930 -0.000000 1 0 0 0 0 0 0 966
-0.023369 0.017752 0.170875 -2.832049 0.548061 -5.749116 -0.000031 1 0 0 0 0 0 0 1964
-0.023102 0.017686 0.171221 -3.723843 0.893558 -5.121137 -0.000062 1 0 0 0 0 0 0 2965
-0.022724 0.017627 0.171551 -5.259117 0.831775 -4.879098 -0.000094 1 0 0 0 0 0 0 3967
-0.022313 0.017551 0.171848 -5.829953 1.043117 -4.443349 -0.000125 1 0 0 0 0 0 0 4963
-0.021906 0.017481 0.172095 -5.828844 0.974838 -3.769376 -0.000156 1 0 0 0 0 0 0 5965
-0.021671 0.017430 0.172219 -3.591465 0.709340 -2.139172 -0.000187 1 0 0 0 0 0 0 6950
-0.021412 0.017372 0.172350 -3.655953 0.768762 -2.084954 -0.000218 1 0 0 0 0 0 0 7952
-0.021198 0.017331 0.172430 -3.082924 0.547349 -1.435901 -0.000250 1 0 0 0 0 0 0 8953
-0.021039 0.017258 0.172470 -2.302729 0.936559 -0.879984 -0.000281 1 0 0 0 0 0 0 9953
-0.020970 0.017200 0.172454 -1.031612 0.760777 -0.121748 -0.000312 1 0 0 0 0 0 0 10941
-0.021002 0.017160 0.172397 0.400046 0.515165 0.477850 -0.000343 1 0 0 0 0 0 0 11946
-0.021106 0.017119 0.172300 1.497813 0.492791 1.022824 -0.000375 1 0 0 0 0 0 0 12952
-0.021421 0.017099 0.172090 4.360412 0.211044 2.526533 -0.000406 1 0 0 0 0 0 0 13964
-0.021577 0.017097 0.171963 2.592111 -0.060948 1.561615 -0.000437 1 0 0 0 0 0 0 14950
-0.021891 0.017077 0.171724 4.476342 0.131283 2.919993 -0.000469 1 0 0 0 0 0 0 15971
-0.022079 0.017016 0.171534 3.037484 0.686538 2.392904 -0.000499 1 0 0 0 0 0 0 16944
-0.022138 0.016993 0.171425 1.225092 0.230865 1.256606 -0.000531 1 0 0 0 0 0 0 17951
-0.022179 0.016904 0.171215 0.812186 1.042074 2.431593 -0.000562 1 0 0 0 0 0 0 18963
-0.022080 0.016814 0.171065 -1.031520 1.133069 1.754523 -0.000594 1 0 0 0 0 0 0 19966
-0.021902 0.016717 0.170930 -2.233218 1.218003 1.472027 -0.000625 1 0 0 0 0 0 0 20964
-0.021675 0.016560 0.170824 -2.988295 2.017110 1.039783 -0.000656 1 0 0 0 0 0 0 21964
-0.021418 0.016434 0.170719 -3.441468 1.672928 0.968024 -0.000686 1 0 0 0 0 0 0 22933
-0.021203 0.016270 0.170617 -2.943879 2.122648 0.899463 -0.000719 1 0 0 0 0 0 0 23967
-0.020983 0.016146 0.170509 -2.943868 1.658083 0.942457 -0.000750 1 0 0 0 0 0 0 24969
-0.020874 0.016058 0.170429 -1.508594 1.123153 0.563409 -0.000781 1 0 0 0 0 0 0 25961
-0.020766 0.015901 0.170275 -1.334767 1.965339 1.470070 -0.000812 1 0 0 0 0 0 0 26958
-0.020799 0.015826 0.170170 0.536468 0.977832 0.902727 -0.000843 1 0 0 0 0 0 0 27954
-0.020877 0.015688 0.169995 1.295826 1.694356 1.730840 -0.000875 1 0 0 0 0 0 0 28966
-0.020983 0.015603 0.169894 1.765714 1.071957 0.834441 -0.000906 1 0 0 0 0 0 0 29950
-0.021089 0.015509 0.169777 1.805664 1.126013 0.925527 -0.000937 1 0 0 0 0 0 0 30948
-0.021309 0.015315 0.169596 3.309959 2.413716 1.756133 -0.000972 1 0 0 0 0 0 0 32080
-0.021397 0.015228 0.169513 1.756666 1.151140 0.531415 -0.001002 1 0 0 0 0 0 0 33027
-0.021500 0.015096 0.169423 1.812457 1.599048 0.473808 -0.001060 1 0 0 0 0 0 0 34894
-0.021524 0.014765 0.169279 0.815302 4.234274 1.127505 -0.001097 1 0 0 0 0 0 0 36068
-0.021478 0.014635 0.169234 -0.211655 1.876767 -0.093914 -0.001127 1 0 0 0 0 0 0 37034
-0.021375 0.014489 0.169204 -1.027869 1.843249 -0.443319 -0.001157 1 0 0 0 0 0 0 37995
-0.021227 0.014348 0.169188 -1.701541 1.761571 -0.677416 -0.001188 1 0 0 0 0 0 0 38992
-0.021062 0.014230 0.169168 -1.973316 1.459031 -0.685932 -0.001221 1 0 0 0 0 0 0 40028
-0.020865 0.014118 0.169163 -2.421057 1.353784 -0.887739 -0.001252 1 0 0 0 0 0 0 41034
-0.020658 0.014028 0.169155 -2.585080 1.048890 -0.892793 -0.001283 1 0 0 0 0 0 0 42029
-0.020455 0.013967 0.169151 -2.549670 0.632654 -0.972307 -0.001314 1 0 0 0 0 0 0 43000
-0.020295 0.013910 0.169143 -1.975770 0.529244 -0.945682 -0.001345 1 0 0 0 0 0 0 44001
-0.020166 0.013874 0.169139 -1.519157 0.248066 -1.017854 -0.001376 1 0 0 0 0 0 0 44994
-0.020068 0.013834 0.169131 -1.054808 0.267714 -0.992632 -0.001408 1 0 0 0 0 0 0 46019
-0.019995 0.013810 0.169127 -0.684734 0.052881 -1.066547 -0.001439 1 0 0 0 0 0 0 47018
-0.019934 0.013794 0.169124 -0.486747 -0.079683 -1.122115 -0.001470 1 0 0 0 0 0 0 48001
-0.019920 0.013771 0.169117 0.162025 -0.016082 -1.082778 -0.001501 1 0 0 0 0 0 0 49013
-0.019914 0.013760 0.169114 0.330692 -0.161518 -1.149275 -0.001532 1 0 0 0 0 0 0 50000
-0.019903 0.013735 0.169121 0.297673 0.004000 -1.320194 -0.001564 1 0 0 0 0 0 0 51027
-0.019889 0.013702 0.169134 0.262089 0.109612 -1.427047 -0.001595 1 0 0 0 0 0 0 52018
-0.019857 0.013680 0.169155 0.020833 -0.024360 -1.572961 -0.001626 1 0 0 0 0 0 0 53001
-0.019781 0.013640 0.169189 -0.556556 0.198913 -1.781319 -0.001658 1 0 0 0 0 0 0 54013
-0.019683 0.013589 0.169230 -0.901316 0.339132 -1.905317 -0.001689 1 0 0 0 0 0 0 55001
-0.019590 0.013519 0.169283 -0.858564 0.618065 -2.097158 -0.001720 1 0 0 0 0 0 0 56015
-0.019482 0.013453 0.169332 -1.048269 0.570869 -2.094386 -0.001752 1 0 0 0 0 0 0 57021
-0.019367 0.013391 0.169379 -1.157764 0.526029 -2.094520 -0.001783 1 0 0 0 0 0 0 58027
-0.019231 0.013344 0.169431 -1.429226 0.311645 -2.185187 -0.001814 1 0 0 0 0 0 0 59015
-0.019119 0.013275 0.169489 -1.146804 0.578827 -2.287081 -0.001845 1 0 0 0 0 0 0 60001
-0.018992 0.013245 0.169538 -1.305832 0.093682 -2.196568 -0.001874 1 0 0 0 0 0 0 60942
-0.018892 0.013203 0.169584 -0.961679 0.180539 -2.190816 -0.001905 1 0 0 0 0 0 0 61933
-0.018806 0.013157 0.169630 -0.742779 0.254625 -2.204087 -0.001937 1 0 0 0 0 0 0 62942
-0.018719 0.013142 0.169673 -0.742085 -0.155696 -2.187364 -0.001968 1 0 0 0 0 0 0 63933
-0.018672 0.013133 0.169709 -0.202643 -0.272948 -2.114779 -0.001999 1 0 0 0 0 0 0 64941
-0.018596 0.013117 0.169755 -0.516213 -0.202603 -2.274505 -0.002030 1 0 0 0 0 0 0 65935
-0.018530 0.013103 0.169792 -0.416128 -0.227857 -2.188699 -0.002061 1 0 0 0 0 0 0 66928
-0.018462 0.013070 0.169833 -0.431573 0.009793 -2.258326 -0.002093 1 0 0 0 0 0 0 67943
-0.018351 0.013038 0.169882 -0.990539 0.015277 -2.387115 -0.002124 1 0 0 0 0 0 0 68945
-0.018234 0.012992 0.169928 -1.110271 0.193503 -2.390809 -0.002155 1 0 0 0 0 0 0 69938
-0.018115 0.012938 0.169988 -1.149032 0.318506 -2.595331 -0.002187 1 0 0 0 0 0 0 70964
-0.017994 0.012881 0.170039 -1.176813 0.363983 -2.527045 -0.002218 1 0 0 0 0 0 0 71950
-0.017848 0.012817 0.170101 -1.504705 0.454433 -2.678743 -0.002249 1 0 0 0 0 0 0 72927
-0.017721 0.012773 0.170159 -1.281436 0.193391 -2.674641 -0.002281 1 0 0 0 0 0 0 73952
-0.017597 0.012721 0.170209 -1.228708 0.269648 -2.592815 -0.002312 1 0 0 0 0 0 0 74936
-0.017474 0.012664 0.170270 -1.200153 0.346681 -2.752992 -0.002343 1 0 0 0 0 0 0 75934
-0.017375 0.012609 0.170322 -0.870499 0.316637 -2.673047 -0.002374 1 0 0 0 0 0 0 76937
-0.017273 0.012570 0.170376 -0.883292 0.102476 -2.707777 -0.002406 1 0 0 0 0 0 0 77951
-0.017194 0.012544 0.170415 -0.583970 -0.098888 -2.556466 -0.002437 1 0 0 0 0 0 0 78939
-0.017103 0.012520 0.170462 -0.712588 -0.141102 -2.666440 -0.002468 1 0 0 0 0 0 0 79939
-0.017046 0.012486 0.170508 -0.269252 -0.019500 -2.682229 -0.002499 1 0 0 0 0 0 0 80937
-0.016973 0.012477 0.170550 -0.429404 -0.346409 -2.654492 -0.002530 1 0 0 0 0 0 0 81935
-0.016901 0.012447 0.170592 -0.426274 -0.101258 -2.685220 -0.002562 1 0 0 0 0 0 0 82937
-0.016813 0.012421 0.170641 -0.634203 -0.128959 -2.790840 -0.002593 1 0 0 0 0 0 0 83937
-0.016709 0.012377 0.170685 -0.862584 0.080868 -2.778167 -0.002624 1 0 0 0 0 0 0 84937
-0.016604 0.012344 0.170735 -0.884444 -0.034324 -2.861115 -0.002655 1 0 0 0 0 0 0 85936
-0.016500 0.012316 0.170786 -0.888227 -0.115766 -2.921501 -0.002687 1 0 0 0 0 0 0 86941
-0.016411 0.012276 0.170833 -0.670175 0.028763 -2.890590 -0.002718 1 0 0 0 0 0 0 87942
-0.016315 0.012245 0.170883 -0.752819 -0.072378 -2.955672 -0.002749 1 0 0 0 0 0 0 88939
-0.016214 0.012217 0.170934 -0.814531 -0.142110 -3.006016 -0.002780 1 0 0 0 0 0 0 89919
-0.016128 0.012178 0.170981 -0.627598 0.008693 -2.971606 -0.002812 1 0 0 0 0 0 0 90934
-0.016041 0.012166 0.171022 -0.622392 -0.351553 -2.926767 -0.002843 1 0 0 0 0 0 0 91939
-0.015946 0.012149 0.171069 -0.726716 -0.316815 -3.022271 -0.002874 1 0 0 0 0 0 0 92935
-0.015846 0.012129 0.171119 -0.792651 -0.279523 -3.091403 -0.002905 1 0 0 0 0 0 0 93937
-0.015768 0.012113 0.171156 -0.505092 -0.333166 -2.959575 -0.002937 1 0 0 0 0 0 0 94935
-0.015686 0.012114 0.171193 -0.536919 -0.561219 -2.965155 -0.002968 1 0 0 0 0 0 0 95937
-0.015610 0.012088 0.171232 -0.452961 -0.245997 -3.021996 -0.002999 1 0 0 0 0 0 0 96935
-0.015552 0.012088 0.171271 -0.199948 -0.549326 -3.044123 -0.003030 1 0 0 0 0 0 0 97937
-0.015497 0.012082 0.171303 -0.146493 -0.510911 -2.986483 -0.003066 1 0 0 0 0 0 0 99064
-0.015418 0.012068 0.171345 -0.444101 -0.402389 -3.136864 -0.003093 1 0 0 0 0 0 0 99937
-0.015351 0.012055 0.171379 -0.308792 -0.413182 -3.063455 -0.003124 1 0 0 0 0 0 0 100938
-0.015291 0.012042 0.171408 -0.204440 -0.428414 -3.026652 -0.003155 1 0 0 0 0 0 0 101937
-0.015235 0.012030 0.171435 -0.143813 -0.439908 -3.021545 -0.003187 1 0 0 0 0 0 0 102935
-0.015164 0.012033 0.171467 -0.328414 -0.638968 -3.103185 -0.003218 1 0 0 0 0 0 0 103937
-0.015078 0.012025 0.171495 -0.540752 -0.520764 -3.079060 -0.003249 1 0 0 0 0 0 0 104935
-0.015001 0.011995 0.171529 -0.442700 -0.229671 -3.192389 -0.003280 1 0 0 0 0 0 0 105937
-0.014935 0.011974 0.171559 -0.273396 -0.324008 -3.166042 -0.003311 1 0 0 0 0 0 0 106934
-0.014877 0.011958 0.171586 -0.170893 -0.398962 -3.161699 -0.003347 1 0 0 0 0 0 0 108064
-0.014821 0.011944 0.171612 -0.115674 -0.440647 -3.168011 -0.003374 1 0 0 0 0 0 0 108943
-0.014767 0.011932 0.171638 -0.084935 -0.464837 -3.186073 -0.003405 1 0 0 0 0 0 0 109929
-0.014722 0.011940 0.171655 0.036180 -0.742606 -3.104633 -0.003437 1 0 0 0 0 0 0 110939
-0.014674 0.011938 0.171677 0.012434 -0.650298 -3.176985 -0.003472 1 0 0 0 0 0 0 112065
-0.014624 0.011931 0.171700 -0.009469 -0.582484 -3.232980 -0.003503 1 0 0 0 0 0 0 113060
-0.014598 0.011928 0.171712 0.300932 -0.620906 -3.101785 -0.003534 1 0 0 0 0 0 0 114059
-0.014560 0.011921 0.171730 0.177465 -0.579104 -3.208949 -0.003565 1 0 0 0 0 0 0 115059
-0.014499 0.011928 0.171743 -0.126879 -0.767654 -3.170414 -0.003597 1 0 0 0 0 0 0 116061
-0.014443 0.011926 0.171762 -0.088167 -0.672200 -3.271026 -0.003624 1 0 0 0 0 0 0 116939
-0.014406 0.011904 0.171779 0.167533 -0.417544 -3.280163 -0.003659 1 0 0 0 0 0 0 118060
-0.014346 0.011904 0.171791 -0.107624 -0.675801 -3.240366 -0.003690 1 0 0 0 0 0 0 119060
-0.014275 0.011915 0.171801 -0.281464 -0.847473 -3.229308 -0.003722 1 0 0 0 0 0 0 120061
-0.014231 0.011900 0.171813 0.060026 -0.535949 -3.288208 -0.003753 1 0 0 0 0 0 0 121055
-0.014191 0.011907 0.171825 0.158171 -0.795669 -3.299475 -0.003784 1 0 0 0 0 0 0 122050
-0.014147 0.011907 0.171829 0.107547 -0.731099 -3.232289 -0.003815 1 0 0 0 0 0 0 123051
-0.014117 0.011887 0.171838 0.289617 -0.468150 -3.324904 -0.003847 1 0 0 0 0 0 0 124059
-0.014061 0.011888 0.171847 -0.030290 -0.720045 -3.341558 -0.003878 1 0 0 0 0 0 0 125051
-0.014032 0.011888 0.171851 0.302787 -0.745410 -3.308069 -0.003909 1 0 0 0 0 0 0 126059
-0.013993 0.011884 0.171852 0.210204 -0.702493 -3.283867 -0.003940 1 0 0 0 0 0 0 127051
-0.013974 0.011882 0.171852 0.455522 -0.726892 -3.300418 -0.003972 1 0 0 0 0 0 0 128060
-0.013964 0.011882 0.171852 0.610073 -0.746336 -3.323064 -0.004003 1 0 0 0 0 0 0 129050
-0.013919 0.011892 0.171856 0.160621 -0.902411 -3.398273 -0.004034 1 0 0 0 0 0 0 130050
-0.013872 0.011894 0.171857 0.100019 -0.806663 -3.385607 -0.004065 1 0 0 0 0 0 0 131058
-0.013848 0.011894 0.171857 0.403350 -0.792710 -3.403519 -0.004097 1 0 0 0 0 0 0 132056
-0.013812 0.011891 0.171856 0.277435 -0.743398 -3.410160 -0.004128 1 0 0 0 0 0 0 133066
-0.013771 0.011886 0.171854 0.188904 -0.717078 -3.425233 -0.004160 1 0 0 0 0 0 0 134075
-0.013726 0.011879 0.171852 0.143469 -0.706218 -3.445098 -0.004190 1 0 0 0 0 0 0 135061
-0.013679 0.011872 0.171849 0.122154 -0.703564 -3.468185 -0.004222 1 0 0 0 0 0 0 136068
-0.013632 0.011865 0.171847 0.112913 -0.705022 -3.492825 -0.004254 1 0 0 0 0 0 0 137084
-0.013585 0.011858 0.171844 0.109480 -0.708380 -3.517289 -0.004285 1 0 0 0 0 0 0 138070
-0.013537 0.011851 0.171842 0.108984 -0.712719 -3.541998 -0.004315 1 0 0 0 0 0 0 139054
-0.013489 0.011843 0.171839 0.110105 -0.717612 -3.567492 -0.004347 1 0 0 0 0 0 0 140063
-0.013442 0.011836 0.171836 0.111787 -0.722865 -3.593073 -0.004378 1 0 0 0 0 0 0 141072
-0.013394 0.011829 0.171834 0.113724 -0.728013 -3.617992 -0.004409 1 0 0 0 0 0 0 142055
-0.013346 0.011821 0.171831 0.115237 -0.732801 -3.640743 -0.004437 1 0 0 0 0 0 0 142954
-0.013322 0.011818 0.171830 0.432017 -0.787202 -3.687329 -0.004471 1 0 0 0 0 0 0 144052
-0.013287 0.011812 0.171828 0.309404 -0.773337 -3.705525 -0.004503 1 0 0 0 0 0 0 145069
-0.013245 0.011806 0.171825 0.221403 -0.764835 -3.725708 -0.004535 1 0 0 0 0 0 0 146073
-0.013200 0.011799 0.171823 0.175864 -0.762763 -3.748313 -0.004566 1 0 0 0 0 0 0 147070
-0.013154 0.011791 0.171820 0.153896 -0.764440 -3.772450 -0.004597 1 0 0 0 0 0 0 148073
-0.013130 0.011788 0.171819 0.458101 -0.816476 -3.816410 -0.004628 1 0 0 0 0 0 0 149069
-0.013095 0.011782 0.171816 0.328413 -0.800712 -3.829609 -0.004655 1 0 0 0 0 0 0 149917
-0.013053 0.011776 0.171814 0.237946 -0.792374 -3.852712 -0.004690 1 0 0 0 0 0 0 151047
-0.013033 0.011773 0.171813 0.505031 -0.838827 -3.895624 -0.004722 1 0 0 0 0 0 0 152075
-0.012998 0.011768 0.171811 0.357214 -0.820971 -3.911293 -0.004753 1 0 0 0 0 0 0 153066
-0.012957 0.011761 0.171808 0.256615 -0.810500 -3.930407 -0.004784 1 0 0 0 0 0 0 154067
-0.012937 0.011758 0.171807 0.518837 -0.856017 -3.972550 -0.004816 1 0 0 0 0 0 0 155065
-0.012903 0.011753 0.171805 0.368457 -0.837684 -3.987578 -0.004846 1 0 0 0 0 0 0 156042
-0.012862 0.011746 0.171802 0.265952 -0.826282 -4.003244 -0.004873 1 0 0 0 0 0 0 156917
-0.012841 0.011743 0.171801 0.528259 -0.872553 -4.049454 -0.004909 1 0 0 0 0 0 0 158062
-0.012807 0.011738 0.171799 0.377771 -0.854360 -4.065072 -0.004941 1 0 0 0 0 0 0 159070
-0.012766 0.011732 0.171796 0.275603 -0.843653 -4.083977 -0.004972 1 0 0 0 0 0 0 160074
-0.012722 0.011725 0.171794 0.222772 -0.840535 -4.105952 -0.005003 1 0 0 0 0 0 0 161072
-0.012699 0.011721 0.171792 0.511223 -0.890112 -4.150436 -0.005034 1 0 0 0 0 0 0 162069
-0.012664 0.011716 0.171790 0.374201 -0.873921 -4.166462 -0.005066 1 0 0 0 0 0 0 163070
-0.012623 0.011710 0.171787 0.278707 -0.864228 -4.185518 -0.005097 1 0 0 0 0 0 0 164071
-0.012602 0.011706 0.171786 0.543397 -0.910228 -4.228733 -0.005128 1 0 0 0 0 0 0 165068
-0.012568 0.011701 0.171784 0.394265 -0.892115 -4.243770 -0.005159 1 0 0 0 0 0 0 166067
-0.012551 0.011699 0.171783 0.606969 -0.930095 -4.283725 -0.005191 1 0 0 0 0 0 0 167068
-0.012519 0.011694 0.171781 0.429489 -0.907656 -4.296856 -0.005222 1 0 0 0 0 0 0 168070
-0.012502 0.011691 0.171780 0.627739 -0.943329 -4.335918 -0.005253 1 0 0 0 0 0 0 169066
-0.012470 0.011686 0.171777 0.443006 -0.919768 -4.348556 -0.005284 1 0 0 0 0 0 0 170070
-0.012430 0.011680 0.171775 0.323427 -0.906374 -4.365872 -0.005316 1 0 0 0 0 0 0 171070
-0.012411 0.011677 0.171773 0.576028 -0.950527 -4.409037 -0.005347 1 0 0 0 0 0 0 172071
-0.012377 0.011672 0.171771 0.420671 -0.931483 -4.423385 -0.005378 1 0 0 0 0 0 0 173070
-0.012360 0.011669 0.171770 0.630310 -0.968941 -4.463515 -0.005409 1 0 0 0 0 0 0 174068
-0.012327 0.011664 0.171768 0.451059 -0.946162 -4.475924 -0.005440 1 0 0 0 0 0 0 175060
-0.012287 0.011658 0.171765 0.334507 -0.933612 -4.495383 -0.005474 1 0 0 0 0 0 0 176144
-0.012267 0.011655 0.171764 0.588435 -0.977901 -4.538860 -0.005505 1 0 0 0 0 0 0 177139
-0.012250 0.011635 0.171757 0.653077 -0.763517 -4.487964 -0.005537 1 0 0 0 0 0 0 178141
-0.012218 0.011621 0.171751 0.464729 -0.829772 -4.533379 -0.005568 1 0 0 0 0 0 0 179135
-0.012178 0.011610 0.171747 0.347771 -0.882395 -4.574118 -0.005599 1 0 0 0 0 0 0 180147
-0.012158 0.011605 0.171745 0.601063 -0.961408 -4.628968 -0.005630 1 0 0 0 0 0 0 181114
-0.012124 0.011599 0.171743 0.445560 -0.959889 -4.648526 -0.005661 1 0 0 0 0 0 0 182115
-0.012100 0.011577 0.171735 0.559699 -0.761445 -4.603897 -0.005692 1 0 0 0 0 0 0 183111
-0.012064 0.011562 0.171729 0.421181 -0.840100 -4.654798 -0.005724 1 0 0 0 0 0 0 184134
-0.012023 0.011551 0.171725 0.331250 -0.899212 -4.697861 -0.005756 1 0 0 0 0 0 0 185143
-0.011995 0.011527 0.171716 0.503146 -0.736443 -4.666153 -0.005786 1 0 0 0 0 0 0 186113
-0.011957 0.011511 0.171710 0.395380 -0.833555 -4.723129 -0.005817 1 0 0 0 0 0 0 187113
-0.011931 0.011485 0.171700 0.540225 -0.705463 -4.704057 -0.005848 1 0 0 0 0 0 0 188111
-0.011912 0.011453 0.171689 0.636057 -0.624993 -4.702364 -0.005880 1 0 0 0 0 0 0 189122
-0.011878 0.011433 0.171682 0.469453 -0.780754 -4.779173 -0.005912 1 0 0 0 0 0 0 190136
-0.011878 0.011408 0.171673 0.896620 -0.732287 -4.793376 -0.005942 1 0 0 0 0 0 0 191119
-0.011872 0.011377 0.171663 0.850926 -0.647683 -4.786392 -0.005974 1 0 0 0 0 0 0 192134
-0.011861 0.011343 0.171651 0.804881 -0.600220 -4.792605 -0.006005 1 0 0 0 0 0 0 193119
-0.011849 0.011307 0.171638 0.781805 -0.576884 -4.808559 -0.006036 1 0 0 0 0 0 0 194132
-0.011813 0.011267 0.171624 0.457098 -0.516388 -4.804015 -0.006067 1 0 0 0 0 0 0 195118
-0.011787 0.011228 0.171610 0.578961 -0.531217 -4.836715 -0.006099 1 0 0 0 0 0 0 196134
-0.011768 0.011189 0.171597 0.669208 -0.543663 -4.866566 -0.006130 1 0 0 0 0 0 0 197121
-0.011752 0.011152 0.171583 0.718844 -0.551080 -4.894096 -0.006161 1 0 0 0 0 0 0 198133
-0.011713 0.011110 0.171568 0.430453 -0.505612 -4.895075 -0.006193 1 0 0 0 0 0 0 199140
-0.011686 0.011070 0.171554 0.570175 -0.528107 -4.930015 -0.006224 1 0 0 0 0 0 0 200135
-0.011666 0.011032 0.171541 0.669342 -0.544372 -4.961512 -0.006255 1 0 0 0 0 0 0 201133
-0.011626 0.010990 0.171525 0.408065 -0.503199 -4.963651 -0.006286 1 0 0 0 0 0 0 202117
-0.011615 0.010935 0.171506 0.780656 -0.330025 -4.934290 -0.006318 1 0 0 0 0 0 0 203132
-0.011603 0.010888 0.171490 0.802706 -0.425399 -4.992203 -0.006347 1 0 0 0 0 0 0 204054
-0.011591 0.010846 0.171476 0.797453 -0.491755 -5.039503 -0.006378 1 0 0 0 0 0 0 205062
-0.011570 0.010787 0.171455 0.697588 -0.277702 -4.982537 -0.006409 1 0 0 0 0 0 0 206053
-0.011561 0.010759 0.171430 0.838080 -0.662299 -4.949608 -0.006440 1 0 0 0 0 0 0 207061
-0.011567 0.010711 0.171406 1.050277 -0.440039 -4.978724 -0.006471 1 0 0 0 0 0 0 208053
-0.011539 0.010664 0.171386 0.638918 -0.433937 -5.048513 -0.006503 1 0 0 0 0 0 0 209062
-0.011543 0.010627 0.171356 1.013011 -0.561003 -4.955549 -0.006534 1 0 0 0 0 0 0 210052
-0.011532 0.010571 0.171328 0.850926 -0.319817 -4.984606 -0.006566 1 0 0 0 0 0 0 211062
-0.011503 0.010540 0.171298 0.615932 -0.634308 -4.981507 -0.006597 1 0 0 0 0 0 0 212060
-0.011475 0.010487 0.171269 0.602627 -0.369075 -5.022151 -0.006628 1 0 0 0 0 0 0 213046
-0.011455 0.010442 0.171234 0.706208 -0.460708 -4.955270 -0.006660 1 0 0 0 0 0 0 214077
-0.011422 0.010418 0.171200 0.554761 -0.729675 -4.991693 -0.006691 1 0 0 0 0 0 0 215064
-0.011392 0.010367 0.171170 0.576474 -0.419317 -5.059275 -0.006722 1 0 0 0 0 0 0 216058
-0.011371 0.010324 0.171133 0.695732 -0.485979 -5.004955 -0.006753 1 0 0 0 0 0 0 217061
-0.011355 0.010285 0.171094 0.770380 -0.542239 -4.980044 -0.006784 1 0 0 0 0 0 0 218052
-0.011341 0.010247 0.171053 0.811784 -0.573129 -4.977655 -0.006815 1 0 0 0 0 0 0 219043
-0.011328 0.010211 0.171011 0.834903 -0.589042 -4.987233 -0.006847 1 0 0 0 0 0 0 220055
-0.011324 0.010195 0.170961 0.947991 -0.866896 -4.900998 -0.006878 1 0 0 0 0 0 0 221074
-0.011316 0.010169 0.170915 0.920705 -0.766350 -4.961007 -0.006909 1 0 0 0 0 0 0 222068
-0.011299 0.010119 0.170864 0.800050 -0.437042 -4.911104 -0.006941 1 0 0 0 0 0 0 223070
-0.011292 0.010097 0.170809 0.929552 -0.767002 -4.882825 -0.006971 1 0 0 0 0 0 0 224040
-0.011308 0.010073 0.170748 1.235688 -0.782748 -4.809339 -0.007003 1 0 0 0 0 0 0 225070
-0.011286 0.010039 0.170694 0.783836 -0.654824 -4.917596 -0.007034 1 0 0 0 0 0 0 226044
-0.011294 0.010010 0.170633 1.128300 -0.697637 -4.849354 -0.007066 1 0 0 0 0 0 0 227066
-0.011293 0.009978 0.170566 1.046898 -0.676935 -4.783150 -0.007097 1 0 0 0 0 0 0 228068
-0.011287 0.009945 0.170496 0.984469 -0.662567 -4.755232 -0.007128 1 0 0 0 0 0 0 229070
-0.011280 0.009912 0.170424 0.953280 -0.654865 -4.748992 -0.007160 1 0 0 0 0 0 0 230073
-0.011271 0.009878 0.170352 0.939184 -0.650696 -4.753126 -0.007191 1 0 0 0 0 0 0 231071
-0.011269 0.009865 0.170272 1.032722 -0.919266 -4.659551 -0.007222 1 0 0 0 0 0 0 232074
-0.011263 0.009841 0.170195 0.995816 -0.812449 -4.714295 -0.007253 1 0 0 0 0 0 0 233067
-0.011263 0.009833 0.170112 1.067079 -1.005303 -4.652665 -0.007284 1 0 0 0 0 0 0 234052
-0.011282 0.009817 0.170021 1.335324 -0.925342 -4.549027 -0.007316 1 0 0 0 0 0 0 235070
-0.011294 0.009812 0.169931 1.280972 -1.072721 -4.568853 -0.007347 1 0 0 0 0 0 0 236069
-0.011279 0.009809 0.169839 0.915873 -1.111572 -4.559012 -0.007378 1 0 0 0 0 0 0 237069
-0.011291 0.009796 0.169743 1.238422 -0.979902 -4.515145 -0.007409 1 0 0 0 0 0 0 238066
-0.011292 0.009773 0.169642 1.135014 -0.843546 -4.463131 -0.007441 1 0 0 0 0 0 0 239068
-0.011271 0.009760 0.169545 0.840041 -0.972817 -4.511838 -0.007472 1 0 0 0 0 0 0 240067
-0.011239 0.009754 0.169433 0.661973 -1.068846 -4.335344 -0.007503 1 0 0 0 0 0 0 241068
-0.011218 0.009734 0.169324 0.797442 -0.906461 -4.370996 -0.007534 1 0 0 0 0 0 0 242067
-0.011186 0.009724 0.169206 0.663144 -1.018858 -4.264151 -0.007566 1 0 0 0 0 0 0 243069
-0.011173 0.009723 0.169086 0.899448 -1.152905 -4.234554 -0.007596 1 0 0 0 0 0 0 244039
-0.011137 0.009701 0.168970 0.629885 -0.900146 -4.298165 -0.007628 1 0 0 0 0 0 0 245066
-0.011098 0.009690 0.168848 0.549401 -1.012186 -4.230215 -0.007659 1 0 0 0 0 0 0 246070
-0.011088 0.009709 0.168717 0.935704 -1.424303 -4.116157 -0.007691 1 0 0 0 0 0 0 247066
-0.011078 0.009702 0.168581 0.976127 -1.133258 -4.051807 -0.007722 1 0 0 0 0 0 0 248070
-0.011052 0.009698 0.168449 0.763023 -1.144678 -4.095258 -0.007753 1 0 0 0 0 0 0 249068
-0.011033 0.009680 0.168312 0.849385 -0.958393 -4.046461 -0.007784 1 0 0 0 0 0 0 250068
-0.010985 0.009686 0.168168 0.466903 -1.269242 -3.948167 -0.007816 1 0 0 0 0 0 0 251067
-0.010956 0.009672 0.168024 0.678787 -1.044245 -3.959534 -0.007847 1 0 0 0 0 0 0 252069
-0.010905 0.009663 0.167799 0.422914 -1.080994 -2.885409 -0.007878 1 0 0 0 0 0 0 253068
-0.010898 0.009665 0.167680 0.963477 -1.237089 -4.179284 -0.007909 1 0 0 0 0 0 0 254063
-0.010847 0.009660 0.167551 0.438681 -1.166318 -4.176769 -0.007941 1 0 0 0 0 0 0 255066
-0.010803 0.009633 0.167325 0.490074 -0.865759 -2.906502 -0.007972 1 0 0 0 0 0 0 256083
-0.010772 0.009627 0.167202 0.654290 -1.121060 -4.134954 -0.008003 1 0 0 0 0 0 0 257066
-0.010708 0.009618 0.167069 0.242744 -1.106639 -4.139403 -0.008034 1 0 0 0 0 0 0 258068
-0.010655 0.009587 0.166839 0.337520 -0.817080 -2.857262 -0.008066 1 0 0 0 0 0 0 259079
-0.010646 0.009584 0.166717 0.932738 -1.169650 -4.150905 -0.008096 1 0 0 0 0 0 0 260042
-0.010634 0.009565 0.166564 0.947404 -0.989315 -3.866715 -0.008128 1 0 0 0 0 0 0 261066
-0.010597 0.009533 0.166409 0.623557 -0.802324 -3.833666 -0.008159 1 0 0 0 0 0 0 262068
-0.010528 0.009478 0.166157 0.159973 -0.471648 -2.545069 -0.008191 1 0 0 0 0 0 0 263081
-0.010515 0.009471 0.166012 0.865571 -1.083097 -3.822299 -0.008222 1 0 0 0 0 0 0 264068
-0.010485 0.009466 0.165852 0.696655 -1.163283 -3.749815 -0.008253 1 0 0 0 0 0 0 265048
-0.010419 0.009429 0.165594 0.222334 -0.767557 -2.453886 -0.008285 1 0 0 0 0 0 0 266076
-0.010400 0.009404 0.165455 0.779738 -0.880427 -3.889312 -0.008315 1 0 0 0 0 0 0 267052
-0.010379 0.009359 0.165215 0.806244 -0.627649 -2.697143 -0.008347 1 0 0 0 0 0 0 268060
-0.010341 0.009328 0.165075 0.600981 -0.780447 -3.885196 -0.008378 1 0 0 0 0 0 0 269055
-0.010268 0.009271 0.164827 0.114686 -0.454347 -2.591347 -0.008409 1 0 0 0 0 0 0 270060
-0.010271 0.009246 0.164672 1.053646 -0.853138 -3.682632 -0.008440 1 0 0 0 0 0 0 271054
-0.010229 0.009194 0.164413 0.559295 -0.527367 -2.419945 -0.008472 1 0 0 0 0 0 0 272060
-0.010195 0.009182 0.164259 0.616960 -1.019711 -3.657705 -0.008503 1 0 0 0 0 0 0 273054
-0.010150 0.009114 0.163990 0.477914 -0.335925 -2.262908 -0.008534 1 0 0 0 0 0 0 274058
-0.010115 0.009099 0.163833 0.598693 -0.960504 -3.592327 -0.008565 1 0 0 0 0 0 0 275054
-0.010044 0.009052 0.163569 0.131444 -0.615782 -2.323849 -0.008597 1 0 0 0 0 0 0 276065
-0.010005 0.009041 0.163412 0.495862 -1.032221 -3.580736 -0.008628 1 0 0 0 0 0 0 277060
-0.009930 0.008997 0.163146 0.062670 -0.650556 -2.286799 -0.008660 1 0 0 0 0 0 0 278074
-0.009906 0.008968 0.162981 0.689438 -0.820637 -3.455202 -0.008690 1 0 0 0 0 0 0 279057
-0.009854 0.008943 0.162695 0.375453 -0.880565 -1.994672 -0.008722 1 0 0 0 0 0 0 280077
-0.009827 0.008897 0.162535 0.676006 -0.606811 -3.473321 -0.008753 1 0 0 0 0 0 0 281049
-0.009772 0.008858 0.162251 0.329937 -0.672471 -2.000834 -0.008785 1 0 0 0 0 0 0 282083
-0.009719 0.008804 0.162085 0.328937 -0.483079 -3.389699 -0.008815 1 0 0 0 0 0 0 283052
-0.009670 0.008734 0.161786 0.364649 -0.251608 -1.776603 -0.008847 1 0 0 0 0 0 0 284077
-0.009633 0.008717 0.161619 0.539783 -0.922349 -3.323317 -0.008878 1 0 0 0 0 0 0 285069
-0.009548 0.008636 0.161325 -0.094334 -0.139288 -1.809692 -0.008910 1 0 0 0 0 0 0 286076
-0.009521 0.008600 0.161150 0.620567 -0.658201 -3.203978 -0.008941 1 0 0 0 0 0 0 287067
-0.009418 0.008529 0.160860 -0.321439 -0.241969 -1.820560 -0.008973 1 0 0 0 0 0 0 288106
-0.009389 0.008495 0.160684 0.546188 -0.680684 -3.170567 -0.009004 1 0 0 0 0 0 0 289082
-0.009283 0.008424 0.160391 -0.373804 -0.246548 -1.764508 -0.009035 1 0 0 0 0 0 0 290097
-0.009254 0.008390 0.160214 0.521862 -0.672740 -3.118794 -0.009066 1 0 0 0 0 0 0 291076
-0.009158 0.008351 0.159905 -0.256838 -0.651716 -1.520103 -0.009098 1 0 0 0 0 0 0 292099
-0.009123 0.008300 0.159733 0.455468 -0.499578 -3.144603 -0.009128 1 0 0 0 0 0 0 293076
-0.009047 0.008223 0.159416 -0.004351 -0.136792 -1.385337 -0.009160 1 0 0 0 0 0 0 294097
-0.009023 0.008188 0.159232 0.606313 -0.631720 -2.944981 -0.009191 1 0 0 0 0 0 0 295083
-0.008955 0.008122 0.158905 0.108235 -0.285981 -1.211121 -0.009223 1 0 0 0 0 0 0 296104
-0.008932 0.008088 0.158719 0.627796 -0.661743 -2.860414 -0.009254 1 0 0 0 0 0 0 297078
-0.008855 0.007991 0.158403 -0.023158 0.123765 -1.306254 -0.009285 1 0 0 0 0 0 0 298101
-0.008788 0.007963 0.158220 0.038992 -0.691148 -2.872921 -0.009316 1 0 0 0 0 0 0 299074
-0.008726 0.007910 0.157897 0.099009 -0.442439 -1.184460 -0.009348 1 0 0 0 0 0 0 300099
-0.008671 0.007851 0.157713 0.199168 -0.339105 -2.825902 -0.009379 1 0 0 0 0 0 0 301078
-0.008556 0.007792 0.157392 -0.591658 -0.319896 -1.172516 -0.009410 1 0 0 0 0 0 0 302098
-0.008499 0.007753 0.157198 0.084824 -0.578835 -2.646973 -0.009441 1 0 0 0 0 0 0 303075
-0.008434 0.007659 0.156879 0.038192 0.113648 -1.143797 -0.009473 1 0 0 0 0 0 0 304098
-0.008385 0.007614 0.156683 0.244347 -0.446161 -2.592411 -0.009503 1 0 0 0 0 0 0 305075
-0.008299 0.007540 0.156340 -0.226480 -0.116359 -0.789628 -0.009535 1 0 0 0 0 0 0 306095
-0.008265 0.007482 0.156155 0.399288 -0.291855 -2.654176 -0.009566 1 0 0 0 0 0 0 307074
-0.008190 0.007398 0.155818 -0.086556 0.043444 -0.820802 -0.009598 1 0 0 0 0 0 0 308099
-0.008123 0.007371 0.155625 -0.026123 -0.667544 -2.512347 -0.009628 1 0 0 0 0 0 0 309076
-0.008075 0.007261 0.155291 0.209981 0.357821 -0.818335 -0.009660 1 0 0 0 0 0 0 310083
-0.008012 0.007230 0.155097 0.050198 -0.563718 -2.460371 -0.009690 1 0 0 0 0 0 0 311056
-0.007881 0.007158 0.154776 -0.878580 -0.127015 -0.939872 -0.009723 1 0 0 0 0 0 0 312097
-0.007821 0.007073 0.154477 -0.051553 0.103864 -1.047748 -0.009754 1 0 0 0 0 0 0 313096
-0.007781 0.007050 0.154292 0.287195 -0.688780 -2.523326 -0.009785 1 0 0 0 0 0 0 314074
-0.007666 0.006985 0.153974 -0.668411 -0.203892 -0.917681 -0.009817 1 0 0 0 0 0 0 315096
-0.007649 0.006932 0.153769 0.516932 -0.315958 -2.210706 -0.009847 1 0 0 0 0 0 0 316076
-0.007552 0.006844 0.153437 -0.416774 0.136928 -0.665851 -0.009879 1 0 0 0 0 0 0 317095
-0.007482 0.006816 0.153239 -0.172070 -0.590425 -2.236507 -0.009910 1 0 0 0 0 0 0 318073
-0.007406 0.006729 0.152908 -0.236142 0.109974 -0.621653 -0.009941 1 0 0 0 0 0 0 319089
-0.007333 0.006679 0.152719 -0.210915 -0.306085 -2.302553 -0.009972 1 0 0 0 0 0 0 320067
-0.007217 0.006568 0.152383 -0.769226 0.466445 -0.523947 -0.010004 1 0 0 0 0 0 0 321094
-0.007185 0.006525 0.152180 0.245903 -0.325720 -2.060701 -0.010035 1 0 0 0 0 0 0 322076
-0.007076 0.006443 0.151846 -0.653198 0.095378 -0.476227 -0.010066 1 0 0 0 0 0 0 323093
-0.007020 0.006399 0.151636 -0.061929 -0.343800 -1.913669 -0.010097 1 0 0 0 0 0 0 324075
-0.006931 0.006324 0.151305 -0.451567 0.007731 -0.454125 -0.010129 1 0 0 0 0 0 0 325096
-0.006872 0.006260 0.151104 -0.101850 -0.080092 -1.984029 -0.010160 1 0 0 0 0 0 0 326081
-0.006789 0.006202 0.150764 -0.380200 -0.166600 -0.280032 -0.010192 1 0 0 0 0 0 0 327094
-0.006755 0.006146 0.150567 0.222116 -0.190619 -1.966840 -0.010222 1 0 0 0 0 0 0 328077
-0.006646 0.006055 0.150233 -0.715065 0.275331 -0.314800 -0.010254 1 0 0 0 0 0 0 329095
-0.006592 0.006010 0.150044 -0.096379 -0.274831 -2.027157 -0.010284 1 0 0 0 0 0 0 330055
-0.006467 0.005926 0.149714 -0.969227 0.177426 -0.318794 -0.010317 1 0 0 0 0 0 0 331095
-0.006433 0.005887 0.149506 0.115809 -0.343269 -1.722395 -0.010347 1 0 0 0 0 0 0 332064
-0.006359 0.005816 0.149172 -0.294502 0.020847 -0.193102 -0.010379 1 0 0 0 0 0 0 333095
-0.006287 0.005769 0.148975 -0.321510 -0.248941 -1.797589 -0.010409 1 0 0 0 0 0 0 334063
-0.006185 0.005692 0.148647 -0.728155 0.121155 -0.216767 -0.010441 1 0 0 0 0 0 0 335084
-0.006133 0.005649 0.148456 -0.135311 -0.281083 -1.830455 -0.010472 1 0 0 0 0 0 0 336060
-0.006045 0.005575 0.148131 -0.543890 0.091935 -0.204307 -0.010503 1 0 0 0 0 0 0 337063
-0.005995 0.005532 0.147939 -0.102814 -0.277373 -1.769056 -0.010534 1 0 0 0 0 0 0 338058
-0.005909 0.005458 0.147613 -0.533128 0.100778 -0.128387 -0.010565 1 0 0 0 0 0 0 339062
-0.005859 0.005416 0.147420 -0.113236 -0.264457 -1.693684 -0.010597 1 0 0 0 0 0 0 340058
-0.005793 0.005344 0.147198 -0.294329 0.090711 -1.438588 -0.010628 1 0 0 0 0 0 0 341049
-0.005696 0.005249 0.146852 -0.718423 0.438712 0.236265 -0.010660 1 0 0 0 0 0 0 342071
-0.005629 0.005220 0.146665 -0.382531 -0.378601 -1.645722 -0.010690 1 0 0 0 0 0 0 343049
-0.005555 0.005155 0.146444 -0.460920 0.016234 -1.365892 -0.010722 1 0 0 0 0 0 0 344057
-0.005452 0.005065 0.146097 -0.846841 0.389813 0.332958 -0.010753 1 0 0 0 0 0 0 345063
-0.005385 0.005036 0.145908 -0.437544 -0.372372 -1.538260 -0.010785 1 0 0 0 0 0 0 346070
-0.005318 0.004993 0.145702 -0.398729 -0.253927 -1.464548 -0.010815 1 0 0 0 0 0 0 347056
-0.005220 0.004919 0.145362 -0.802314 0.167128 0.307335 -0.010847 1 0 0 0 0 0 0 348085
-0.005154 0.004893 0.145174 -0.450192 -0.413273 -1.457051 -0.010878 1 0 0 0 0 0 0 349054
-0.005103 0.004835 0.144957 -0.218285 -0.043739 -1.243782 -0.010909 1 0 0 0 0 0 0 350061
-0.004995 0.004775 0.144623 -0.954248 0.029085 0.335209 -0.010941 1 0 0 0 0 0 0 351068
-0.004944 0.004736 0.144452 -0.295437 -0.237569 -1.603759 -0.010971 1 0 0 0 0 0 0 352051
-0.004892 0.004708 0.144240 -0.254477 -0.406643 -1.240501 -0.011003 1 0 0 0 0 0 0 353054
-0.004833 0.004665 0.144022 -0.338680 -0.229524 -1.098743 -0.011035 1 0 0 0 0 0 0 354085
-0.004749 0.004610 0.143793 -0.695354 -0.043496 -0.922308 -0.011065 1 0 0 0 0 0 0 355055
-0.004681 0.004575 0.143556 -0.525282 -0.278328 -0.781696 -0.011097 1 0 0 0 0 0 0 356055
-0.004615 0.004530 0.143327 -0.489061 -0.158419 -0.837324 -0.011128 1 0 0 0 0 0 0 357053
-0.004535 0.004495 0.143110 -0.682713 -0.285430 -0.973081 -0.011159 1 0 0 0 0 0 0 358052
-0.004463 0.004449 0.142889 -0.607227 -0.149912 -0.900988 -0.011190 1 0 0 0 0 0 0 359052
-0.004395 0.004398 0.142665 -0.555261 -0.059930 -0.840866 -0.011222 1 0 0 0 0 0 0 360061
-0.004298 0.004376 0.142431 -0.949802 -0.424820 -0.672591 -0.011253 1 0 0 0 0 0 0 361058
-0.004218 0.004336 0.142202 -0.775999 -0.235584 -0.692182 -0.011284 1 0 0 0 0 0 0 362056
-0.004131 0.004305 0.141983 -0.857707 -0.314162 -0.811361 -0.011315 1 0 0 0 0 0 0 363056
-0.004079 0.004266 0.141768 -0.425694 -0.222757 -0.836576 -0.011347 1 0 0 0 0 0 0 364054
-0.004006 0.004234 0.141555 -0.661898 -0.306208 -0.842868 -0.011378 1 0 0 0 0 0 0 365053
-0.003923 0.004206 0.141343 -0.830799 -0.359247 -0.826911 -0.011409 1 0 0 0 0 0 0 366049
-0.003873 0.004169 0.141129 -0.430596 -0.240898 -0.785910 -0.011440 1 0 0 0 0 0 0 367053
-0.003801 0.004139 0.140916 -0.678473 -0.309859 -0.764286 -0.011474 1 0 0 0 0 0 0 368149
-0.003757 0.004100 0.140702 -0.358640 -0.211151 -0.721962 -0.011505 1 0 0 0 0 0 0 369139
-0.003688 0.004069 0.140489 -0.649317 -0.290603 -0.697784 -0.011536 1 0 0 0 0 0 0 370108
-0.003624 0.004026 0.140294 -0.631384 -0.142900 -0.918526 -0.011567 1 0 0 0 0 0 0 371107
-0.003567 0.003998 0.140097 -0.533155 -0.311574 -0.873424 -0.011598 1 0 0 0 0 0 0 372114
-0.003515 0.003977 0.139897 -0.477926 -0.419988 -0.825893 -0.011629 1 0 0 0 0 0 0 373106
-0.003465 0.003959 0.139697 -0.452682 -0.476330 -0.787534 -0.011661 1 0 0 0 0 0 0 374104
-0.003425 0.003907 0.139498 -0.325375 -0.026256 -0.770743 -0.011693 1 0 0 0 0 0 0 375137
-0.003359 0.003869 0.139290 -0.661933 -0.158122 -0.618496 -0.011724 1 0 0 0 0 0 0 376147
-0.003303 0.003842 0.139086 -0.582790 -0.327543 -0.636712 -0.011755 1 0 0 0 0 0 0 377127
-0.003251 0.003822 0.138883 -0.522666 -0.421360 -0.634656 -0.011787 1 0 0 0 0 0 0 378136
-0.003201 0.003805 0.138681 -0.494114 -0.468360 -0.615285 -0.011817 1 0 0 0 0 0 0 379108
-0.003147 0.003770 0.138490 -0.562778 -0.226213 -0.729444 -0.011848 1 0 0 0 0 0 0 380110
-0.003096 0.003745 0.138292 -0.531436 -0.339041 -0.628917 -0.011879 1 0 0 0 0 0 0 381106
-0.003047 0.003725 0.138092 -0.511453 -0.419120 -0.557654 -0.011911 1 0 0 0 0 0 0 382105
-0.003000 0.003710 0.137919 -0.491099 -0.474720 -0.889525 -0.011942 1 0 0 0 0 0 0 383109
-0.002952 0.003694 0.137728 -0.499798 -0.486602 -0.660502 -0.011973 1 0 0 0 0 0 0 384108
-0.002905 0.003680 0.137530 -0.506604 -0.493028 -0.518040 -0.012005 1 0 0 0 0 0 0 385125
-0.002852 0.003645 0.137340 -0.591499 -0.233114 -0.580572 -0.012036 1 0 0 0 0 0 0 386108
-0.002824 0.003626 0.137151 -0.281448 -0.403590 -0.574368 -0.012068 1 0 0 0 0 0 0 387141
-0.002781 0.003589 0.136964 -0.457319 -0.188296 -0.578007 -0.012099 1 0 0 0 0 0 0 388136
-0.002758 0.003569 0.136775 -0.217757 -0.377399 -0.537831 -0.012130 1 0 0 0 0 0 0 389139
-0.002717 0.003532 0.136588 -0.429910 -0.171905 -0.526646 -0.012161 1 0 0 0 0 0 0 390133
-0.002694 0.003511 0.136400 -0.209409 -0.365447 -0.480753 -0.012193 1 0 0 0 0 0 0 391130
-0.002654 0.003474 0.136213 -0.430178 -0.162784 -0.466917 -0.012224 1 0 0 0 0 0 0 392147
-0.002618 0.003469 0.136034 -0.408916 -0.565279 -0.546613 -0.012255 1 0 0 0 0 0 0 393130
-0.002592 0.003445 0.135859 -0.273212 -0.348068 -0.585664 -0.012286 1 0 0 0 0 0 0 394106
-0.002541 0.003441 0.135676 -0.593516 -0.597237 -0.452539 -0.012317 1 0 0 0 0 0 0 395106
-0.002508 0.003417 0.135499 -0.397940 -0.358123 -0.502956 -0.012348 1 0 0 0 0 0 0 396107
-0.002490 0.003403 0.135314 -0.188909 -0.460031 -0.374423 -0.012379 1 0 0 0 0 0 0 397107
-0.002459 0.003390 0.135147 -0.344027 -0.480703 -0.562676 -0.012411 1 0 0 0 0 0 0 398106
-0.002435 0.003361 0.134976 -0.259711 -0.278426 -0.516701 -0.012442 1 0 0 0 0 0 0 399106
-0.002407 0.003361 0.134803 -0.317139 -0.620973 -0.456355 -0.012473 1 0 0 0 0 0 0 400104
-0.002364 0.003333 0.134621 -0.524171 -0.306040 -0.308236 -0.012504 1 0 0 0 0 0 0 401104
-0.002336 0.003298 0.134444 -0.367621 -0.164575 -0.341430 -0.012536 1 0 0 0 0 0 0 402133
-0.002320 0.003278 0.134259 -0.187912 -0.351600 -0.203801 -0.012568 1 0 0 0 0 0 0 403129
-0.002290 0.003262 0.134091 -0.356929 -0.418583 -0.389230 -0.012598 1 0 0 0 0 0 0 404113
-0.002267 0.003232 0.133920 -0.280618 -0.241092 -0.340495 -0.012630 1 0 0 0 0 0 0 405128
-0.002234 0.003211 0.133757 -0.418723 -0.334573 -0.421675 -0.012661 1 0 0 0 0 0 0 406112
-0.002210 0.003179 0.133587 -0.318260 -0.192630 -0.319179 -0.012693 1 0 0 0 0 0 0 407129
-0.002181 0.003176 0.133414 -0.365549 -0.564258 -0.235347 -0.012721 1 0 0 0 0 0 0 408047
-0.002166 0.003173 0.133260 -0.200174 -0.604813 -0.447633 -0.012753 1 0 0 0 0 0 0 409055
-0.002151 0.003150 0.133093 -0.188097 -0.338099 -0.287876 -0.012784 1 0 0 0 0 0 0 410048
-0.002122 0.003132 0.132932 -0.379425 -0.379541 -0.315611 -0.012815 1 0 0 0 0 0 0 411047
-0.002100 0.003101 0.132763 -0.308229 -0.212315 -0.190469 -0.012847 1 0 0 0 0 0 0 412056
-0.002067 0.003080 0.132600 -0.446480 -0.312300 -0.241676 -0.012877 1 0 0 0 0 0 0 413045
-0.002050 0.003068 0.132450 -0.260715 -0.444835 -0.378257 -0.012909 1 0 0 0 0 0 0 414055
-0.002039 0.003059 0.132273 -0.153722 -0.505464 -0.031599 -0.012940 1 0 0 0 0 0 0 415047
-0.002033 0.003054 0.132118 -0.087242 -0.551120 -0.238963 -0.012972 1 0 0 0 0 0 0 416055
-0.002008 0.003045 0.131960 -0.330177 -0.507738 -0.212814 -0.013002 1 0 0 0 0 0 0 417046
-0.001995 0.003039 0.131811 -0.207339 -0.544756 -0.300564 -0.013034 1 0 0 0 0 0 0 418057
-0.001981 0.003014 0.131646 -0.208519 -0.300168 -0.075358 -0.013065 1 0 0 0 0 0 0 419054
-0.001938 0.003011 0.131495 -0.592195 -0.556116 -0.207495 -0.013096 1 0 0 0 0 0 0 420052
-0.001901 0.003023 0.131359 -0.555073 -0.787118 -0.388234 -0.013128 1 0 0 0 0 0 0 421062
-0.001856 0.003004 0.131219 -0.679076 -0.391517 -0.345612 -0.013159 1 0 0 0 0 0 0 422055
-0.001832 0.002992 0.131076 -0.410131 -0.459585 -0.285165 -0.013190 1 0 0 0 0 0 0 423060
-0.001819 0.002985 0.130933 -0.243103 -0.520722 -0.243998 -0.013222 1 0 0 0 0 0 0 424054
-0.001791 0.002975 0.130780 -0.429146 -0.489326 -0.087232 -0.013252 1 0 0 0 0 0 0 425043
-0.001776 0.002969 0.130632 -0.279344 -0.533175 -0.123640 -0.013284 1 0 0 0 0 0 0 426045
-0.001762 0.002945 0.130498 -0.257024 -0.307030 -0.276215 -0.013315 1 0 0 0 0 0 0 427057
-0.001774 0.002936 0.130367 0.093644 -0.483227 -0.315099 -0.013346 1 0 0 0 0 0 0 428036
-0.001780 0.002930 0.130228 0.034025 -0.535939 -0.189324 -0.013378 1 0 0 0 0 0 0 429062
-0.001795 0.002911 0.130076 0.168207 -0.359220 0.017008 -0.013408 1 0 0 0 0 0 0 430033
-0.001782 0.002895 0.129949 -0.194115 -0.398644 -0.280075 -0.013440 1 0 0 0 0 0 0 431061
-0.001754 0.002881 0.129802 -0.432125 -0.414855 -0.014372 -0.013471 1 0 0 0 0 0 0 432035
-0.001739 0.002873 0.129657 -0.288057 -0.489297 0.011994 -0.013503 1 0 0 0 0 0 0 433059
-0.001725 0.002848 0.129523 -0.265713 -0.281047 -0.114735 -0.013534 1 0 0 0 0 0 0 434063
-0.001717 0.002834 0.129383 -0.186588 -0.400127 -0.017034 -0.013565 1 0 0 0 0 0 0 435042
-0.001698 0.002841 0.129250 -0.325789 -0.682499 -0.082750 -0.013596 1 0 0 0 0 0 0 436038
-0.001682 0.002823 0.129121 -0.305840 -0.396757 -0.116660 -0.013627 1 0 0 0 0 0 0 437035
-0.001673 0.002813 0.128982 -0.213562 -0.459436 0.027944 -0.013659 1 0 0 0 0 0 0 438061
-0.001667 0.002806 0.128840 -0.158811 -0.512605 0.112366 -0.013690 1 0 0 0 0 0 0 439059
-0.001658 0.002783 0.128707 -0.205432 -0.291293 0.017567 -0.013721 1 0 0 0 0 0 0 440032
-0.001652 0.002769 0.128567 -0.163373 -0.402555 0.128669 -0.013753 1 0 0 0 0 0 0 441061
-0.001643 0.002742 0.128435 -0.210225 -0.231049 0.055045 -0.013784 1 0 0 0 0 0 0 442061
-0.001643 0.002747 0.128315 -0.085007 -0.631239 -0.084069 -0.013815 1 0 0 0 0 0 0 443061
-0.001637 0.002728 0.128191 -0.165039 -0.369755 -0.019306 -0.013847 1 0 0 0 0 0 0 444063
-0.001633 0.002718 0.128053 -0.145704 -0.440389 0.174817 -0.013878 1 0 0 0 0 0 0 445061
-0.001624 0.002692 0.127923 -0.203744 -0.248005 0.133992 -0.013909 1 0 0 0 0 0 0 446061
-0.001639 0.002682 0.127793 0.099163 -0.438666 0.139213 -0.013940 1 0 0 0 0 0 0 447061
-0.001625 0.002672 0.127675 -0.237106 -0.447792 0.007983 -0.013972 1 0 0 0 0 0 0 448063
-0.001618 0.002665 0.127540 -0.200710 -0.493664 0.236801 -0.014003 1 0 0 0 0 0 0 449049
-0.001627 0.002646 0.127419 0.030227 -0.337981 0.090966 -0.014034 1 0 0 0 0 0 0 450059
-0.001617 0.002650 0.127294 -0.206404 -0.620028 0.168079 -0.014065 1 0 0 0 0 0 0 451056
-0.001626 0.002636 0.127177 0.011858 -0.419056 0.083144 -0.014097 1 0 0 0 0 0 0 452060
-0.001629 0.002628 0.127042 -0.034929 -0.465831 0.327136 -0.014128 1 0 0 0 0 0 0 453055
-0.001644 0.002608 0.126922 0.117915 -0.321875 0.186419 -0.014158 1 0 0 0 0 0 0 454032
-0.001656 0.002616 0.126806 0.104305 -0.673056 0.137254 -0.014190 1 0 0 0 0 0 0 455061
-0.001656 0.002600 0.126683 -0.066504 -0.387134 0.249017 -0.014222 1 0 0 0 0 0 0 456060
-0.001669 0.002576 0.126567 0.094943 -0.259565 0.188784 -0.014253 1 0 0 0 0 0 0 457058
-0.001680 0.002582 0.126452 0.093607 -0.636684 0.181785 -0.014284 1 0 0 0 0 0 0 458061
-0.001699 0.002570 0.126339 0.193550 -0.430456 0.182057 -0.014315 1 0 0 0 0 0 0 459047
-0.001702 0.002543 0.126217 -0.007529 -0.222576 0.323858 -0.014349 1 0 0 0 0 0 0 460138
-0.001703 0.002529 0.126112 -0.051604 -0.364192 0.142128 -0.014380 1 0 0 0 0 0 0 461133
-0.001716 0.002507 0.126002 0.111334 -0.263206 0.198204 -0.014411 1 0 0 0 0 0 0 462134
-0.001741 0.002499 0.125880 0.286810 -0.439821 0.389363 -0.014442 1 0 0 0 0 0 0 463125
-0.001753 0.002494 0.125774 0.134670 -0.501595 0.211266 -0.014474 1 0 0 0 0 0 0 464139
-0.001772 0.002476 0.125664 0.213547 -0.334173 0.268082 -0.014504 1 0 0 0 0 0 0 465099
-0.001781 0.002466 0.125563 0.090959 -0.422868 0.179682 -0.014536 1 0 0 0 0 0 0 466124
-0.001799 0.002446 0.125455 0.192617 -0.290032 0.282818 -0.014568 1 0 0 0 0 0 0 467134
-0.001820 0.002420 0.125344 0.262519 -0.204445 0.347084 -0.014599 1 0 0 0 0 0 0 468130
-0.001836 0.002425 0.125231 0.194964 -0.595928 0.397452 -0.014629 1 0 0 0 0 0 0 469107
-0.001857 0.002412 0.125119 0.258860 -0.400786 0.421264 -0.014660 1 0 0 0 0 0 0 470101
-0.001880 0.002391 0.125007 0.302825 -0.262077 0.444235 -0.014692 1 0 0 0 0 0 0 471103
-0.001891 0.002379 0.124905 0.149410 -0.379085 0.332728 -0.014724 1 0 0 0 0 0 0 472130
-0.001909 0.002358 0.124796 0.232979 -0.262738 0.427717 -0.014755 1 0 0 0 0 0 0 473126
-0.001917 0.002346 0.124696 0.115118 -0.377840 0.353996 -0.014786 1 0 0 0 0 0 0 474113
-0.001934 0.002325 0.124588 0.217830 -0.259919 0.464018 -0.014818 1 0 0 0 0 0 0 475128
-0.001947 0.002332 0.124476 0.182146 -0.617474 0.541345 -0.014848 1 0 0 0 0 0 0 476111
-0.001986 0.002325 0.124374 0.522861 -0.469043 0.448064 -0.014880 1 0 0 0 0 0 0 477111
-0.002018 0.002307 0.124265 0.474172 -0.297426 0.543942 -0.014911 1 0 0 0 0 0 0 478125
-0.002034 0.002296 0.124164 0.253487 -0.391656 0.469545 -0.014942 1 0 0 0 0 0 0 479110
-0.002060 0.002295 0.124076 0.382379 -0.518575 0.315457 -0.014974 1 0 0 0 0 0 0 480126
-0.002086 0.002279 0.123973 0.390834 -0.336360 0.522809 -0.015005 1 0 0 0 0 0 0 481111
-0.002111 0.002256 0.123864 0.393374 -0.220073 0.637413 -0.015036 1 0 0 0 0 0 0 482126
-0.002143 0.002248 0.123772 0.479787 -0.410618 0.432028 -0.015067 1 0 0 0 0 0 0 483109
-0.002157 0.002244 0.123678 0.274396 -0.467614 0.473198 -0.015098 1 0 0 0 0 0 0 484112
-0.002177 0.002226 0.123572 0.323605 -0.302568 0.648144 -0.015130 1 0 0 0 0 0 0 485131
-0.002206 0.002221 0.123482 0.449437 -0.451908 0.475996 -0.015161 1 0 0 0 0 0 0 486127
-0.002219 0.002218 0.123388 0.265917 -0.486986 0.530435 -0.015192 1 0 0 0 0 0 0 487111
-0.002238 0.002201 0.123282 0.325809 -0.311473 0.710671 -0.015224 1 0 0 0 0 0 0 488126
-0.002261 0.002178 0.123203 0.386177 -0.213753 0.394360 -0.015255 1 0 0 0 0 0 0 489111
-0.002271 0.002166 0.123113 0.231921 -0.337860 0.526881 -0.015286 1 0 0 0 0 0 0 490125
-0.002295 0.002164 0.123029 0.395536 -0.480518 0.482541 -0.015318 1 0 0 0 0 0 0 491129
-0.002318 0.002147 0.122927 0.421676 -0.309227 0.734280 -0.015346 1 0 0 0 0 0 0 492045
-0.002344 0.002125 0.122849 0.445726 -0.209084 0.453564 -0.015378 1 0 0 0 0 0 0 493053
-0.002374 0.002117 0.122769 0.529374 -0.393235 0.471804 -0.015409 1 0 0 0 0 0 0 494044
-0.002389 0.002113 0.122679 0.324943 -0.448111 0.629107 -0.015440 1 0 0 0 0 0 0 495054
-0.002422 0.002082 0.122595 0.560660 -0.106237 0.576211 -0.015471 1 0 0 0 0 0 0 496045
-0.002438 0.002065 0.122503 0.355556 -0.259311 0.694226 -0.015503 1 0 0 0 0 0 0 497052
-0.002464 0.002061 0.122418 0.478843 -0.430848 0.634341 -0.015534 1 0 0 0 0 0 0 498053
-0.002495 0.002063 0.122336 0.565995 -0.526566 0.614178 -0.015565 1 0 0 0 0 0 0 499060
-0.002509 0.002063 0.122244 0.358771 -0.514586 0.746372 -0.015597 1 0 0 0 0 0 0 500060
-0.002535 0.002066 0.122160 0.487953 -0.565439 0.692103 -0.015628 1 0 0 0 0 0 0 501075
-0.002560 0.002054 0.122088 0.508797 -0.357847 0.528059 -0.015659 1 0 0 0 0 0 0 502051
-0.002572 0.002047 0.122001 0.329334 -0.404637 0.738701 -0.015690 1 0 0 0 0 0 0 503051
-0.002596 0.002047 0.121918 0.479052 -0.506408 0.725195 -0.015721 1 0 0 0 0 0 0 504051
-0.002620 0.002033 0.121847 0.511348 -0.327095 0.576887 -0.015752 1 0 0 0 0 0 0 505043
-0.002631 0.002025 0.121760 0.337948 -0.387990 0.793356 -0.015784 1 0 0 0 0 0 0 506052
-0.002655 0.002024 0.121676 0.490461 -0.496707 0.782088 -0.015815 1 0 0 0 0 0 0 507052
-0.002680 0.002010 0.121605 0.524389 -0.321342 0.634695 -0.015847 1 0 0 0 0 0 0 508067
-0.002710 0.002007 0.121528 0.607780 -0.445373 0.723972 -0.015878 1 0 0 0 0 0 0 509060
-0.002725 0.002005 0.121470 0.419451 -0.478484 0.495805 -0.015908 1 0 0 0 0 0 0 510031
-0.002750 0.002007 0.121396 0.541245 -0.542563 0.681734 -0.015940 1 0 0 0 0 0 0 511060
-0.002761 0.002008 0.121308 0.374007 -0.520397 0.912867 -0.015972 1 0 0 0 0 0 0 512061
-0.002779 0.001994 0.121236 0.455878 -0.329254 0.750476 -0.016003 1 0 0 0 0 0 0 513060
-0.002806 0.001990 0.121158 0.583129 -0.449377 0.824932 -0.016034 1 0 0 0 0 0 0 514058
-0.002819 0.001988 0.121099 0.419705 -0.480941 0.590289 -0.016065 1 0 0 0 0 0 0 515059
-0.002844 0.001991 0.121026 0.552995 -0.544144 0.774666 -0.016097 1 0 0 0 0 0 0 516068
-0.002873 0.001996 0.120948 0.647077 -0.582939 0.877886 -0.016127 1 0 0 0 0 0 0 517033
-0.002888 0.001998 0.120889 0.461862 -0.553194 0.643889 -0.016159 1 0 0 0 0 0 0 518064
-0.002913 0.002003 0.120816 0.583000 -0.583575 0.828026 -0.016190 1 0 0 0 0 0 0 519057
-0.002925 0.002005 0.120759 0.431689 -0.554306 0.644947 -0.016222 1 0 0 0 0 0 0 520060
-0.002943 0.001992 0.120698 0.503215 -0.349141 0.702842 -0.016253 1 0 0 0 0 0 0 521059
-0.002970 0.001989 0.120623 0.625791 -0.461802 0.891536 -0.016284 1 0 0 0 0 0 0 522059
-0.002983 0.001987 0.120566 0.462890 -0.490461 0.700111 -0.016315 1 0 0 0 0 0 0 523058
-0.003002 0.001972 0.120505 0.526861 -0.316170 0.754442 -0.016347 1 0 0 0 0 0 0 524060
-0.003011 0.001964 0.120452 0.406946 -0.392534 0.655375 -0.016378 1 0 0 0 0 0 0 525059
-0.003033 0.001964 0.120381 0.568861 -0.498044 0.902790 -0.016409 1 0 0 0 0 0 0 526059
-0.003056 0.001949 0.120314 0.610492 -0.324538 0.883074 -0.016440 1 0 0 0 0 0 0 527056
-0.003067 0.001942 0.120260 0.460039 -0.396371 0.735320 -0.016472 1 0 0 0 0 0 0 528059
-0.003077 0.001956 0.120199 0.434198 -0.682925 0.823618 -0.016503 1 0 0 0 0 0 0 529059
-0.003114 0.001953 0.120145 0.783794 -0.497556 0.745086 -0.016533 1 0 0 0 0 0 0 530028
-0.003131 0.001951 0.120095 0.577663 -0.492742 0.701090 -0.016565 1 0 0 0 0 0 0 531059
-0.003139 0.001950 0.120047 0.436181 -0.499084 0.691383 -0.016597 1 0 0 0 0 0 0 532063
-0.003156 0.001935 0.119988 0.530587 -0.319619 0.836357 -0.016628 1 0 0 0 0 0 0 533055
-0.003187 0.001950 0.119935 0.751501 -0.689528 0.791484 -0.016659 1 0 0 0 0 0 0 534059
-0.003215 0.001943 0.119875 0.731375 -0.445692 0.894585 -0.016690 1 0 0 0 0 0 0 535048
-0.003248 0.001943 0.119832 0.797398 -0.523343 0.685420 -0.016722 1 0 0 0 0 0 0 536058
-0.003263 0.001943 0.119786 0.586133 -0.520960 0.719848 -0.016753 1 0 0 0 0 0 0 537059
-0.003270 0.001943 0.119739 0.456832 -0.516277 0.750027 -0.016784 1 0 0 0 0 0 0 538058
-0.003305 0.001933 0.119690 0.812058 -0.391795 0.784394 -0.016815 1 0 0 0 0 0 0 539060
-0.003321 0.001928 0.119642 0.617517 -0.438043 0.792320 -0.016849 1 0 0 0 0 0 0 540136
-0.003329 0.001925 0.119594 0.483174 -0.472167 0.802209 -0.016880 1 0 0 0 0 0 0 541130
-0.003351 0.001928 0.119556 0.665821 -0.551500 0.687898 -0.016911 1 0 0 0 0 0 0 542124
-0.003361 0.001928 0.119511 0.531675 -0.537062 0.767991 -0.016942 1 0 0 0 0 0 0 543100
-0.003385 0.001933 0.119474 0.696586 -0.586162 0.689460 -0.016973 1 0 0 0 0 0 0 544103
-0.003396 0.001935 0.119430 0.552274 -0.556261 0.783096 -0.017004 1 0 0 0 0 0 0 545100
-0.003419 0.001940 0.119393 0.712049 -0.597662 0.709531 -0.017036 1 0 0 0 0 0 0 546124
-0.003430 0.001942 0.119349 0.565289 -0.563947 0.804857 -0.017068 1 0 0 0 0 0 0 547130
-0.003454 0.001947 0.119312 0.723811 -0.603408 0.732006 -0.017099 1 0 0 0 0 0 0 548125
-0.003484 0.001954 0.119277 0.829641 -0.629587 0.701805 -0.017130 1 0 0 0 0 0 0 549134
-0.003493 0.001939 0.119245 0.569311 -0.350174 0.674975 -0.017161 1 0 0 0 0 0 0 550104
-0.003515 0.001936 0.119212 0.726428 -0.471470 0.690736 -0.017192 1 0 0 0 0 0 0 551102
-0.003545 0.001938 0.119179 0.838518 -0.559696 0.704423 -0.017224 1 0 0 0 0 0 0 552125
-0.003559 0.001939 0.119136 0.649537 -0.547157 0.841215 -0.017254 1 0 0 0 0 0 0 553108
-0.003571 0.001957 0.119110 0.618604 -0.779229 0.642882 -0.017286 1 0 0 0 0 0 0 554122
-0.003595 0.001970 0.119080 0.774995 -0.740265 0.694107 -0.017317 1 0 0 0 0 0 0 555106
-0.003606 0.001976 0.119038 0.622950 -0.646371 0.855011 -0.017349 1 0 0 0 0 0 0 556123
-0.003612 0.001980 0.119023 0.545678 -0.603043 0.518875 -0.017379 1 0 0 0 0 0 0 557105
-0.003633 0.001985 0.118997 0.735720 -0.630883 0.652439 -0.017411 1 0 0 0 0 0 0 558121
-0.003643 0.001987 0.118956 0.607581 -0.591440 0.854778 -0.017442 1 0 0 0 0 0 0 559106
-0.003653 0.002006 0.118931 0.610294 -0.810553 0.681858 -0.017473 1 0 0 0 0 0 0 560110
-0.003671 0.002002 0.118912 0.717158 -0.532870 0.594846 -0.017504 1 0 0 0 0 0 0 561109
-0.003685 0.002018 0.118894 0.683640 -0.766430 0.571033 -0.017536 1 0 0 0 0 0 0 562124
-0.003710 0.002030 0.118866 0.826047 -0.743287 0.708206 -0.017567 1 0 0 0 0 0 0 563108
-0.003704 0.002031 0.118847 0.434066 -0.608462 0.611821 -0.017597 1 0 0 0 0 0 0 564055
-0.003719 0.002036 0.118818 0.671578 -0.638887 0.731072 -0.017627 1 0 0 0 0 0 0 565042
-0.003731 0.002056 0.118797 0.673950 -0.847839 0.651934 -0.017659 1 0 0 0 0 0 0 566051
-0.003751 0.002052 0.118780 0.763744 -0.561866 0.609593 -0.017690 1 0 0 0 0 0 0 567042
-0.003766 0.002068 0.118762 0.720598 -0.790613 0.602715 -0.017721 1 0 0 0 0 0 0 568050
-0.003791 0.002080 0.118734 0.858029 -0.765302 0.746056 -0.017753 1 0 0 0 0 0 0 569050
-0.003804 0.002086 0.118725 0.717206 -0.690593 0.526655 -0.017784 1 0 0 0 0 0 0 570040
-0.003809 0.002088 0.118690 0.602094 -0.635519 0.838481 -0.017815 1 0 0 0 0 0 0 571051
-0.003812 0.002090 0.118678 0.565855 -0.619236 0.579186 -0.017846 1 0 0 0 0 0 0 572041
-0.003819 0.002108 0.118663 0.612052 -0.842599 0.601147 -0.017878 1 0 0 0 0 0 0 573063
-0.003835 0.002104 0.118647 0.743788 -0.569184 0.616918 -0.017909 1 0 0 0 0 0 0 574047
-0.003843 0.002102 0.118642 0.658389 -0.572651 0.484638 -0.017940 1 0 0 0 0 0 0 575060
-0.003852 0.002118 0.118629 0.665034 -0.819724 0.573537 -0.017972 1 0 0 0 0 0 0 576058
-0.003869 0.002113 0.118613 0.776349 -0.560128 0.614778 -0.018002 1 0 0 0 0 0 0 577042
-0.003883 0.002128 0.118597 0.747091 -0.802540 0.639639 -0.018034 1 0 0 0 0 0 0 578055
-0.003890 0.002135 0.118591 0.659997 -0.734242 0.504466 -0.018065 1 0 0 0 0 0 0 579041
-0.003894 0.002139 0.118589 0.607531 -0.680716 0.443739 -0.018097 1 0 0 0 0 0 0 580062
-0.003913 0.002145 0.118567 0.811855 -0.702339 0.711817 -0.018128 1 0 0 0 0 0 0 581057
-0.003923 0.002148 0.118559 0.714507 -0.671260 0.549525 -0.018159 1 0 0 0 0 0 0 582063
-0.003928 0.002149 0.118556 0.643414 -0.650624 0.468302 -0.018190 1 0 0 0 0 0 0 583059
-0.003944 0.002136 0.118545 0.770744 -0.458397 0.580002 -0.018222 1 0 0 0 0 0 0 584057
-0.003956 0.002148 0.118530 0.756444 -0.754891 0.642288 -0.018252 1 0 0 0 0 0 0 585046
-0.003963 0.002153 0.118524 0.678180 -0.716177 0.521249 -0.018284 1 0 0 0 0 0 0 586052
-0.003966 0.002156 0.118522 0.630381 -0.677706 0.465553 -0.018315 1 0 0 0 0 0 0 587057
-0.003949 0.002153 0.118512 0.352218 -0.595807 0.569470 -0.018347 1 0 0 0 0 0 0 588058
-0.003940 0.002151 0.118509 0.438031 -0.609586 0.496529 -0.018378 1 0 0 0 0 0 0 589056
-0.003954 0.002154 0.118486 0.733982 -0.671977 0.751137 -0.018409 1 0 0 0 0 0 0 590058
-0.003961 0.002156 0.118478 0.684903 -0.661970 0.583103 -0.018440 1 0 0 0 0 0 0 591062
-0.003964 0.002157 0.118475 0.638082 -0.651905 0.499835 -0.018472 1 0 0 0 0 0 0 592062
-0.003966 0.002158 0.118474 0.611813 -0.646344 0.468969 -0.018503 1 0 0 0 0 0 0 593060
-0.003967 0.002158 0.118474 0.598467 -0.643821 0.458535 -0.018534 1 0 0 0 0 0 0 594058
-0.003980 0.002144 0.118463 0.757633 -0.461647 0.597395 -0.018564 1 0 0 0 0 0 0 595025
-0.003986 0.002138 0.118459 0.694243 -0.531759 0.521021 -0.018597 1 0 0 0 0 0 0 596057
-0.003990 0.002134 0.118458 0.647263 -0.582676 0.482589 -0.018628 1 0 0 0 0 0 0 597054
-0.003992 0.002133 0.118458 0.622198 -0.609974 0.468548 -0.018659 1 0 0 0 0 0 0 598056
-0.003992 0.002132 0.118458 0.609783 -0.624189 0.464070 -0.018690 1 0 0 0 0 0 0 599054
-0.003993 0.002131 0.118458 0.603980 -0.631826 0.463026 -0.018722 1 0 0 0 0 0 0 600058
-0.003993 0.002131 0.118458 0.601540 -0.636144 0.463153 -0.018753 1 0 0 0 0 0 0 601055
-0.003993 0.002131 0.118457 0.600808 -0.638855 0.463702 -0.018784 1 0 0 0 0 0 0 602060
-0.003993 0.002131 0.118457 0.600940 -0.640735 0.464406 -0.018815 1 0 0 0 0 0 0 603057
-0.003993 0.002131 0.118457 0.601508 -0.642195 0.465157 -0.018847 1 0 0 0 0 0 0 604058
-0.004006 0.002117 0.118447 0.767789 -0.462125 0.608067 -0.018877 1 0 0 0 0 0 0 605025
-0.004012 0.002111 0.118443 0.708109 -0.533211 0.532998 -0.018909 1 0 0 0 0 0 0 606050
-0.004015 0.002107 0.118442 0.663032 -0.584614 0.495019 -0.018940 1 0 0 0 0 0 0 607053
-0.004017 0.002106 0.118441 0.638927 -0.612161 0.481134 -0.018971 1 0 0 0 0 0 0 608052
-0.004018 0.002105 0.118441 0.626995 -0.626502 0.476726 -0.019003 1 0 0 0 0 0 0 609056
-0.004018 0.002104 0.118441 0.621443 -0.634185 0.475693 -0.019034 1 0 0 0 0 0 0 610056
-0.004018 0.002104 0.118441 0.619133 -0.638526 0.475846 -0.019065 1 0 0 0 0 0 0 611054
-0.004019 0.002104 0.118441 0.618487 -0.641228 0.476419 -0.019097 1 0 0 0 0 0 0 612057
-0.004019 0.002104 0.118441 0.618643 -0.643105 0.477120 -0.019128 1 0 0 0 0 0 0 613053
-0.004019 0.002104 0.118441 0.619241 -0.644560 0.477875 -0.019159 1 0 0 0 0 0 0 614058
-0.004019 0.002104 0.118441 0.620021 -0.645811 0.478628 -0.019190 1 0 0 0 0 0 0 615042
-0.004019 0.002104 0.118441 0.621013 -0.647049 0.479460 -0.019224 1 0 0 0 0 0 0 616122
-0.004019 0.002104 0.118441 0.621983 -0.648160 0.480251 -0.019255 1 0 0 0 0 0 0 617131
-0.004019 0.002104 0.118441 0.622921 -0.649206 0.481012 -0.019285 1 0 0 0 0 0 0 618100
-0.004019 0.002104 0.118441 0.623944 -0.650278 0.481805 -0.019317 1 0 0 0 0 0 0 619117
-0.004019 0.002104 0.118441 0.624931 -0.651323 0.482567 -0.019348 1 0 0 0 0 0 0 620103
-0.004019 0.002104 0.118441 0.625938 -0.652382 0.483349 -0.019379 1 0 0 0 0 0 0 621098
-0.004019 0.002104 0.118441 0.626947 -0.653443 0.484123 -0.019411 1 0 0 0 0 0 0 622108
-0.004019 0.002104 0.118441 0.627979 -0.654511 0.484925 -0.019442 1 0 0 0 0 0 0 623121
-0.004019 0.002104 0.118441 0.628980 -0.655579 0.485713 -0.019474 1 0 0 0 0 0 0 624131
-0.004019 0.002104 0.118441 0.629963 -0.656589 0.486454 -0.019504 1 0 0 0 0 0 0 625098
-0.004019 0.002104 0.118441 0.630996 -0.657655 0.487255 -0.019536 1 0 0 0 0 0 0 626110
-0.004019 0.002104 0.118441 0.632004 -0.658731 0.488048 -0.019568 1 0 0 0 0 0 0 627127
-0.004019 0.002104 0.118441 0.633024 -0.659763 0.488818 -0.019599 1 0 0 0 0 0 0 628123
-0.004019 0.002104 0.118441 0.634014 -0.660816 0.489585 -0.019629 1 0 0 0 0 0 0 629107
-0.004019 0.002104 0.118441 0.635032 -0.661872 0.490387 -0.019661 1 0 0 0 0 0 0 630120
-0.004019 0.002104 0.118441 0.636028 -0.662909 0.491137 -0.019692 1 0 0 0 0 0 0 631106
-0.004019 0.002104 0.118441 0.637063 -0.663979 0.491940 -0.019724 1 0 0 0 0 0 0 632121
-0.004019 0.002104 0.118441 0.638040 -0.665022 0.492709 -0.019754 1 0 0 0 0 0 0 633107
-0.004019 0.002104 0.118441 0.639071 -0.666083 0.493487 -0.019786 1 0 0 0 0 0 0 634122
-0.004019 0.002104 0.118441 0.640095 -0.667139 0.494281 -0.019817 1 0 0 0 0 0 0 635125
-0.004019 0.002104 0.118441 0.641007 -0.668115 0.495000 -0.019846 1 0 0 0 0 0 0 636047
-0.004019 0.002104 0.118441 0.642033 -0.669153 0.495775 -0.019878 1 0 0 0 0 0 0 637049
-0.004019 0.002104 0.118441 0.643029 -0.670212 0.496547 -0.019909 1 0 0 0 0 0 0 638039
-0.004019 0.002104 0.118441 0.644041 -0.671255 0.497339 -0.019940 1 0 0 0 0 0 0 639049
-0.004019 0.002104 0.118441 0.645047 -0.672316 0.498106 -0.019971 1 0 0 0 0 0 0 640039
-0.004019 0.002104 0.118441 0.646074 -0.673371 0.498899 -0.020003 1 0 0 0 0 0 0 641048
-0.004019 0.002104 0.118441 0.647053 -0.674409 0.499665 -0.020034 1 0 0 0 0 0 0 642040
-0.004019 0.002104 0.118441 0.648091 -0.675474 0.500457 -0.020065 1 0 0 0 0 0 0 643048
-0.004019 0.002104 0.118441 0.649086 -0.676525 0.501224 -0.020096 1 0 0 0 0 0 0 644039
-0.004019 0.002104 0.118441 0.650090 -0.677575 0.502009 -0.020128 1 0 0 0 0 0 0 645049
-0.004019 0.002104 0.118441 0.651125 -0.678636 0.502800 -0.020159 1 0 0 0 0 0 0 646054
-0.004019 0.002104 0.118441 0.652121 -0.679689 0.503568 -0.020190 1 0 0 0 0 0 0 647046
-0.004019 0.002104 0.118441 0.653143 -0.680741 0.504367 -0.020222 1 0 0 0 0 0 0 648066
-0.004019 0.002104 0.118441 0.654138 -0.681792 0.505126 -0.020252 1 0 0 0 0 0 0 649046
-0.004019 0.002104 0.118441 0.655153 -0.682826 0.505905 -0.020284 1 0 0 0 0 0 0 650046
-0.004019 0.002104 0.118441 0.656146 -0.683893 0.506690 -0.020315 1 0 0 0 0 0 0 651046
-0.004019 0.002104 0.118441 0.657331 -0.685105 0.507593 -0.020351 1 0 0 0 0 0 0 652202
-0.004019 0.002104 0.118441 0.658186 -0.686003 0.508247 -0.020378 1 0 0 0 0 0 0 653058
-0.004019 0.002104 0.118441 0.659188 -0.687065 0.509039 -0.020409 1 0 0 0 0 0 0 654060
-0.004019 0.002104 0.118441 0.660217 -0.688113 0.509821 -0.020440 1 0 0 0 0 0 0 655061
-0.004014 0.002087 0.118452 0.595300 -0.457104 0.361926 -0.020472 1 0 0 0 0 0 0 656056
-0.004011 0.002078 0.118456 0.618791 -0.544707 0.441871 -0.020503 1 0 0 0 0 0 0 657055
-0.004010 0.002073 0.118457 0.638127 -0.610002 0.483026 -0.020534 1 0 0 0 0 0 0 658053
-0.004009 0.002071 0.118458 0.649518 -0.645505 0.499047 -0.020565 1 0 0 0 0 0 0 659056
-0.004009 0.002070 0.118458 0.656024 -0.664091 0.505222 -0.020597 1 0 0 0 0 0 0 660056
-0.004008 0.002069 0.118458 0.659845 -0.673929 0.507852 -0.020627 1 0 0 0 0 0 0 661025
-0.004008 0.002069 0.118458 0.662336 -0.679427 0.509292 -0.020659 1 0 0 0 0 0 0 662055
-0.004008 0.002069 0.118458 0.664075 -0.682692 0.510288 -0.020691 1 0 0 0 0 0 0 663064
-0.004008 0.002069 0.118458 0.665453 -0.684836 0.511135 -0.020722 1 0 0 0 0 0 0 664058
-0.004003 0.002052 0.118469 0.600659 -0.454154 0.363341 -0.020753 1 0 0 0 0 0 0 665058
-0.004001 0.002043 0.118473 0.624268 -0.542050 0.443189 -0.020784 1 0 0 0 0 0 0 666054
-0.003999 0.002038 0.118475 0.643631 -0.607485 0.484306 -0.020815 1 0 0 0 0 0 0 667052
-0.003999 0.002036 0.118475 0.655050 -0.643047 0.500311 -0.020847 1 0 0 0 0 0 0 668056
-0.003998 0.002035 0.118475 0.661571 -0.661647 0.506476 -0.020878 1 0 0 0 0 0 0 669055
-0.003998 0.002034 0.118475 0.665383 -0.671482 0.509088 -0.020908 1 0 0 0 0 0 0 670025
-0.003993 0.002017 0.118486 0.601816 -0.444524 0.362005 -0.020940 1 0 0 0 0 0 0 671055
-0.003990 0.002008 0.118490 0.626086 -0.534388 0.441996 -0.020972 1 0 0 0 0 0 0 672055
-0.003989 0.002003 0.118492 0.645783 -0.600811 0.483145 -0.021003 1 0 0 0 0 0 0 673055
-0.003988 0.002001 0.118492 0.657356 -0.636839 0.499156 -0.021034 1 0 0 0 0 0 0 674053
-0.003988 0.002000 0.118492 0.663955 -0.655677 0.505304 -0.021065 1 0 0 0 0 0 0 675054
-0.003983 0.001982 0.118503 0.601736 -0.433019 0.359493 -0.021097 1 0 0 0 0 0 0 676055
-0.003980 0.001973 0.118507 0.626741 -0.525191 0.439840 -0.021128 1 0 0 0 0 0 0 677055
-0.003978 0.001968 0.118509 0.646796 -0.592733 0.481073 -0.021158 1 0 0 0 0 0 0 678024
-0.003978 0.001966 0.118509 0.658593 -0.629360 0.497137 -0.021190 1 0 0 0 0 0 0 679057
-0.003977 0.001965 0.118509 0.665241 -0.648431 0.503277 -0.021221 1 0 0 0 0 0 0 680025
-0.003972 0.001947 0.118520 0.603045 -0.425757 0.357573 -0.021253 1 0 0 0 0 0 0 681056
-0.003969 0.001938 0.118524 0.628090 -0.518017 0.437828 -0.021284 1 0 0 0 0 0 0 682052
-0.003968 0.001933 0.118526 0.648154 -0.585606 0.479024 -0.021314 1 0 0 0 0 0 0 683023
-0.003967 0.001931 0.118526 0.659950 -0.622238 0.495066 -0.021347 1 0 0 0 0 0 0 684054
-0.003962 0.001912 0.118537 0.600410 -0.408369 0.352935 -0.021378 1 0 0 0 0 0 0 685054
-0.003959 0.001903 0.118541 0.626916 -0.505231 0.434359 -0.021409 1 0 0 0 0 0 0 686054
-0.003958 0.001898 0.118543 0.647771 -0.575128 0.475957 -0.021440 1 0 0 0 0 0 0 687051
-0.003957 0.001896 0.118543 0.659991 -0.612947 0.492179 -0.021474 1 0 0 0 0 0 0 688143
-0.003951 0.001877 0.118554 0.600571 -0.399477 0.350156 -0.021505 1 0 0 0 0 0 0 689128
-0.003949 0.001868 0.118558 0.627183 -0.496635 0.431518 -0.021536 1 0 0 0 0 0 0 690125
-0.003947 0.001863 0.118559 0.648098 -0.566695 0.473096 -0.021568 1 0 0 0 0 0 0 691132
-0.003946 0.001861 0.118560 0.660221 -0.604471 0.489206 -0.021598 1 0 0 0 0 0 0 692101
-0.003941 0.001842 0.118571 0.600760 -0.390852 0.347270 -0.021629 1 0 0 0 0 0 0 693100
-0.003938 0.001832 0.118575 0.627426 -0.488101 0.428576 -0.021661 1 0 0 0 0 0 0 694129
-0.003937 0.001828 0.118576 0.648339 -0.558167 0.470102 -0.021693 1 0 0 0 0 0 0 695127
-0.003936 0.001825 0.118577 0.660490 -0.595974 0.486209 -0.021724 1 0 0 0 0 0 0 696122
-0.003930 0.001807 0.118588 0.600980 -0.382172 0.344354 -0.021755 1 0 0 0 0 0 0 697125
-0.003928 0.001797 0.118592 0.627601 -0.479416 0.425540 -0.021785 1 0 0 0 0 0 0 698098
-0.003926 0.001793 0.118593 0.648508 -0.549493 0.467026 -0.021817 1 0 0 0 0 0 0 699097
-0.003925 0.001790 0.118594 0.660702 -0.587305 0.483140 -0.021849 1 0 0 0 0 0 0 700122
-0.003920 0.001771 0.118605 0.601098 -0.373321 0.341349 -0.021879 1 0 0 0 0 0 0 701105
-0.003917 0.001762 0.118609 0.627761 -0.470608 0.422479 -0.021911 1 0 0 0 0 0 0 702103
-0.003916 0.001757 0.118610 0.648690 -0.540709 0.463930 -0.021942 1 0 0 0 0 0 0 703118
-0.003910 0.001737 0.118622 0.594349 -0.344703 0.332153 -0.021973 1 0 0 0 0 0 0 704104
-0.003907 0.001727 0.118626 0.623902 -0.451373 0.416776 -0.022005 1 0 0 0 0 0 0 705117
-0.003905 0.001722 0.118627 0.646290 -0.526154 0.459393 -0.022035 1 0 0 0 0 0 0 706100
-0.003904 0.001720 0.118628 0.659231 -0.566312 0.475881 -0.022067 1 0 0 0 0 0 0 707115
-0.003899 0.001701 0.118639 0.599915 -0.353147 0.334409 -0.022098 1 0 0 0 0 0 0 708102
-0.003896 0.001692 0.118643 0.626829 -0.451126 0.415455 -0.022130 1 0 0 0 0 0 0 709120
-0.003895 0.001687 0.118644 0.647828 -0.521515 0.456811 -0.022160 1 0 0 0 0 0 0 710100
-0.003894 0.001684 0.118645 0.660045 -0.559448 0.472862 -0.022192 1 0 0 0 0 0 0 711117
-0.003888 0.001666 0.118656 0.600304 -0.344999 0.331309 -0.022223 1 0 0 0 0 0 0 712102
-0.003886 0.001656 0.118660 0.627046 -0.442457 0.412212 -0.022255 1 0 0 0 0 0 0 713116
-0.003884 0.001652 0.118661 0.647963 -0.512572 0.453522 -0.022285 1 0 0 0 0 0 0 714099
-0.003878 0.001632 0.118673 0.593470 -0.316085 0.321984 -0.022317 1 0 0 0 0 0 0 715117
-0.003875 0.001622 0.118676 0.623056 -0.422851 0.406342 -0.022348 1 0 0 0 0 0 0 716102
-0.003855 0.001612 0.118668 0.391270 -0.436895 0.574327 -0.022380 1 0 0 0 0 0 0 717116
-0.003839 0.001590 0.118677 0.434964 -0.266130 0.376870 -0.022410 1 0 0 0 0 0 0 718100
-0.003832 0.001579 0.118680 0.534933 -0.390843 0.427319 -0.022442 1 0 0 0 0 0 0 719102
-0.003828 0.001573 0.118681 0.594178 -0.474938 0.456923 -0.022471 1 0 0 0 0 0 0 720050
-0.003826 0.001570 0.118681 0.625523 -0.519670 0.468750 -0.022502 1 0 0 0 0 0 0 721037
-0.003825 0.001569 0.118681 0.641912 -0.542715 0.473405 -0.022534 1 0 0 0 0 0 0 722045
-0.003819 0.001550 0.118692 0.583813 -0.320028 0.328121 -0.022565 1 0 0 0 0 0 0 723035
-0.003816 0.001541 0.118696 0.611493 -0.413719 0.407358 -0.022596 1 0 0 0 0 0 0 724044
-0.003815 0.001537 0.118697 0.632830 -0.481928 0.448060 -0.022627 1 0 0 0 0 0 0 725035
-0.003814 0.001534 0.118698 0.645193 -0.518729 0.463853 -0.022660 1 0 0 0 0 0 0 726077
-0.003809 0.001516 0.118709 0.585203 -0.302981 0.322621 -0.022690 1 0 0 0 0 0 0 727051
-0.003806 0.001506 0.118713 0.612052 -0.400278 0.403164 -0.022721 1 0 0 0 0 0 0 728046
-0.003792 0.001515 0.118725 0.466522 -0.651929 0.300370 -0.022753 1 0 0 0 0 0 0 729050
-0.003780 0.001502 0.118740 0.472007 -0.385787 0.245370 -0.022784 1 0 0 0 0 0 0 730050
-0.003773 0.001495 0.118745 0.547587 -0.442694 0.368326 -0.022815 1 0 0 0 0 0 0 731032
-0.003770 0.001492 0.118747 0.595006 -0.491175 0.425393 -0.022846 1 0 0 0 0 0 0 732027
-0.003769 0.001490 0.118748 0.620764 -0.517968 0.446946 -0.022877 1 0 0 0 0 0 0 733031
-0.003763 0.001472 0.118759 0.567459 -0.296957 0.307852 -0.022908 1 0 0 0 0 0 0 734035
-0.003760 0.001462 0.118763 0.597799 -0.391875 0.388975 -0.022940 1 0 0 0 0 0 0 735045
-0.003758 0.001458 0.118764 0.620496 -0.460703 0.430271 -0.022971 1 0 0 0 0 0 0 736043
-0.003757 0.001455 0.118765 0.633464 -0.497754 0.446239 -0.023002 1 0 0 0 0 0 0 737041
-0.003757 0.001454 0.118765 0.640698 -0.516911 0.452291 -0.023034 1 0 0 0 0 0 0 738040
-0.003752 0.001436 0.118776 0.577746 -0.291642 0.307784 -0.023065 1 0 0 0 0 0 0 739039
-0.003749 0.001427 0.118780 0.603235 -0.384504 0.386904 -0.023096 1 0 0 0 0 0 0 740041
-0.003747 0.001422 0.118781 0.623471 -0.452296 0.427510 -0.023127 1 0 0 0 0 0 0 741040
-0.003747 0.001420 0.118781 0.635214 -0.488802 0.443232 -0.023159 1 0 0 0 0 0 0 742040
-0.003741 0.001401 0.118793 0.574669 -0.272261 0.302252 -0.023190 1 0 0 0 0 0 0 743034
-0.003738 0.001392 0.118796 0.601447 -0.369638 0.382509 -0.023221 1 0 0 0 0 0 0 744031
-0.003737 0.001387 0.118798 0.622347 -0.439668 0.423487 -0.023252 1 0 0 0 0 0 0 745026
-0.003736 0.001385 0.118798 0.634435 -0.477330 0.439339 -0.023284 1 0 0 0 0 0 0 746044
-0.003731 0.001366 0.118809 0.574000 -0.261169 0.298501 -0.023315 1 0 0 0 0 0 0 747040
-0.003728 0.001356 0.118813 0.600893 -0.358857 0.378687 -0.023346 1 0 0 0 0 0 0 748041
-0.003726 0.001352 0.118815 0.621840 -0.429062 0.419637 -0.023377 1 0 0 0 0 0 0 749038
-0.003726 0.001349 0.118815 0.633914 -0.466745 0.435445 -0.023408 1 0 0 0 0 0 0 750024
-0.003708 0.001344 0.118837 0.406640 -0.432155 0.150438 -0.023439 1 0 0 0 0 0 0 751022
-0.003698 0.001341 0.118845 0.493887 -0.461211 0.306826 -0.023471 1 0 0 0 0 0 0 752042
-0.003694 0.001340 0.118847 0.560750 -0.481503 0.386732 -0.023502 1 0 0 0 0 0 0 753039
-0.003691 0.001339 0.118848 0.597835 -0.492831 0.417286 -0.023534 1 0 0 0 0 0 0 754041
-0.003690 0.001339 0.118848 0.617444 -0.498983 0.428488 -0.023565 1 0 0 0 0 0 0 755038
-0.003689 0.001339 0.118848 0.627842 -0.502477 0.432765 -0.023596 1 0 0 0 0 0 0 756042
-0.003684 0.001321 0.118859 0.566204 -0.268632 0.287907 -0.023627 1 0 0 0 0 0 0 757040
-0.003681 0.001312 0.118863 0.592537 -0.357671 0.366507 -0.023659 1 0 0 0 0 0 0 758039
-0.003680 0.001308 0.118865 0.613151 -0.423534 0.406879 -0.023690 1 0 0 0 0 0 0 759040
-0.003679 0.001305 0.118865 0.625071 -0.459044 0.422501 -0.023721 1 0 0 0 0 0 0 760043
-0.003679 0.001304 0.118865 0.631728 -0.477394 0.428393 -0.023752 1 0 0 0 0 0 0 761042
-0.003666 0.001317 0.118876 0.468548 -0.668757 0.286493 -0.023784 1 0 0 0 0 0 0 762039
-0.003654 0.001306 0.118891 0.463885 -0.369117 0.217325 -0.023815 1 0 0 0 0 0 0 763041
-0.003648 0.001300 0.118896 0.534506 -0.409773 0.334610 -0.023846 1 0 0 0 0 0 0 764041
-0.003645 0.001298 0.118898 0.579279 -0.450014 0.389608 -0.023877 1 0 0 0 0 0 0 765039
-0.003644 0.001296 0.118898 0.603623 -0.472602 0.410412 -0.023908 1 0 0 0 0 0 0 766037
-0.003643 0.001295 0.118898 0.616560 -0.484504 0.418097 -0.023940 1 0 0 0 0 0 0 767032
-0.003638 0.001277 0.118909 0.556153 -0.254617 0.274571 -0.023974 1 0 0 0 0 0 0 768121
-0.003635 0.001268 0.118913 0.583209 -0.345845 0.353447 -0.024005 1 0 0 0 0 0 0 769119
-0.003621 0.001277 0.118925 0.436998 -0.594716 0.249522 -0.024036 1 0 0 0 0 0 0 770104
-0.003614 0.001282 0.118930 0.509506 -0.562114 0.341407 -0.024067 1 0 0 0 0 0 0 771115
-0.003610 0.001284 0.118931 0.562183 -0.530826 0.386281 -0.024099 1 0 0 0 0 0 0 772131
-0.003603 0.001267 0.118942 0.523450 -0.277681 0.256833 -0.024130 1 0 0 0 0 0 0 773118
-0.003599 0.001259 0.118946 0.561793 -0.357282 0.340663 -0.024160 1 0 0 0 0 0 0 774096
-0.003598 0.001255 0.118948 0.588498 -0.418431 0.382809 -0.024191 1 0 0 0 0 0 0 775093
-0.003584 0.001266 0.118959 0.436123 -0.633630 0.254670 -0.024224 1 0 0 0 0 0 0 776127
-0.003577 0.001272 0.118963 0.504756 -0.582160 0.336983 -0.024255 1 0 0 0 0 0 0 777120
-0.003574 0.001275 0.118964 0.555270 -0.541171 0.378404 -0.024286 1 0 0 0 0 0 0 778118
-0.003572 0.001276 0.118965 0.582965 -0.519548 0.394322 -0.024317 1 0 0 0 0 0 0 779094
-0.003571 0.001277 0.118965 0.597568 -0.508977 0.400288 -0.024348 1 0 0 0 0 0 0 780094
-0.003566 0.001260 0.118976 0.537703 -0.267426 0.256141 -0.024379 1 0 0 0 0 0 0 781086
-0.003563 0.001251 0.118980 0.565230 -0.353026 0.334691 -0.024410 1 0 0 0 0 0 0 782098
-0.003549 0.001260 0.118992 0.418928 -0.599338 0.230674 -0.024442 1 0 0 0 0 0 0 783113
-0.003541 0.001265 0.118996 0.491573 -0.565334 0.322405 -0.024473 1 0 0 0 0 0 0 784118
-0.003538 0.001267 0.118997 0.544267 -0.533294 0.367180 -0.024504 1 0 0 0 0 0 0 785102
-0.003536 0.001268 0.118998 0.573098 -0.516205 0.384274 -0.024535 1 0 0 0 0 0 0 786098
-0.003535 0.001269 0.118998 0.588309 -0.507885 0.390656 -0.024567 1 0 0 0 0 0 0 787114
-0.003535 0.001269 0.118998 0.596361 -0.504051 0.393196 -0.024598 1 0 0 0 0 0 0 788099
-0.003517 0.001265 0.119020 0.365456 -0.447981 0.103591 -0.024630 1 0 0 0 0 0 0 789113
-0.003508 0.001263 0.119027 0.451836 -0.466611 0.257710 -0.024660 1 0 0 0 0 0 0 790098
-0.003503 0.001262 0.119030 0.518189 -0.481673 0.336781 -0.024692 1 0 0 0 0 0 0 791117
-0.003500 0.001262 0.119031 0.554819 -0.490271 0.366951 -0.024721 1 0 0 0 0 0 0 792042
-0.003499 0.001261 0.119031 0.574177 -0.495074 0.377975 -0.024752 1 0 0 0 0 0 0 793042
-0.003499 0.001261 0.119031 0.584379 -0.497844 0.382129 -0.024783 1 0 0 0 0 0 0 794033
-0.003498 0.001261 0.119031 0.589915 -0.499568 0.383902 -0.024815 1 0 0 0 0 0 0 795043
-0.003467 0.001270 0.119033 0.170646 -0.622432 0.367952 -0.024846 1 0 0 0 0 0 0 796034
-0.003451 0.001275 0.119033 0.330046 -0.577897 0.377623 -0.024877 1 0 0 0 0 0 0 797042
-0.003443 0.001277 0.119033 0.447109 -0.545317 0.382668 -0.024908 1 0 0 0 0 0 0 798034
-0.003434 0.001260 0.119044 0.441861 -0.291364 0.238275 -0.024940 1 0 0 0 0 0 0 799043
-0.003429 0.001252 0.119048 0.497260 -0.370815 0.316627 -0.024971 1 0 0 0 0 0 0 800034
-0.003427 0.001248 0.119049 0.532348 -0.431897 0.356830 -0.025002 1 0 0 0 0 0 0 801033
-0.003426 0.001246 0.119050 0.551381 -0.465001 0.372327 -0.025034 1 0 0 0 0 0 0 802045
-0.003425 0.001245 0.119050 0.561535 -0.482121 0.378139 -0.025065 1 0 0 0 0 0 0 803044
-0.003425 0.001244 0.119050 0.567035 -0.491058 0.380464 -0.025096 1 0 0 0 0 0 0 804049
-0.003412 0.001258 0.119061 0.402169 -0.678343 0.237417 -0.025127 1 0 0 0 0 0 0 805033
-0.003405 0.001264 0.119065 0.464774 -0.612420 0.314097 -0.025158 1 0 0 0 0 0 0 806034
-0.003402 0.001267 0.119066 0.512135 -0.564134 0.353498 -0.025190 1 0 0 0 0 0 0 807041
-0.003400 0.001269 0.119066 0.538183 -0.538871 0.368705 -0.025221 1 0 0 0 0 0 0 808044
-0.003400 0.001270 0.119066 0.551878 -0.526453 0.374389 -0.025252 1 0 0 0 0 0 0 809034
-0.003399 0.001270 0.119066 0.559180 -0.520568 0.376684 -0.025284 1 0 0 0 0 0 0 810043
-0.003399 0.001271 0.119066 0.563208 -0.517955 0.377777 -0.025315 1 0 0 0 0 0 0 811040
-0.003380 0.001266 0.119057 0.310943 -0.456232 0.506226 -0.025346 1 0 0 0 0 0 0 812043
-0.003370 0.001264 0.119054 0.409132 -0.479222 0.439547 -0.025377 1 0 0 0 0 0 0 813021
-0.003366 0.001263 0.119052 0.479867 -0.496066 0.405595 -0.025408 1 0 0 0 0 0 0 814037
-0.003363 0.001262 0.119052 0.517315 -0.505177 0.393018 -0.025440 1 0 0 0 0 0 0 815039
-0.003362 0.001262 0.119052 0.536432 -0.510042 0.388852 -0.025471 1 0 0 0 0 0 0 816022
-0.003362 0.001262 0.119052 0.546290 -0.512784 0.387723 -0.025502 1 0 0 0 0 0 0 817039
-0.003356 0.001244 0.119063 0.483493 -0.277228 0.241070 -0.025534 1 0 0 0 0 0 0 818044
-0.003341 0.001249 0.119077 0.341615 -0.548802 0.174435 -0.025565 1 0 0 0 0 0 0 819041
-0.003333 0.001251 0.119082 0.422807 -0.545979 0.290184 -0.025596 1 0 0 0 0 0 0 820043
-0.003329 0.001252 0.119084 0.480566 -0.531466 0.344375 -0.025627 1 0 0 0 0 0 0 821041
-0.003327 0.001253 0.119085 0.512029 -0.523371 0.364811 -0.025658 1 0 0 0 0 0 0 822038
-0.003326 0.001253 0.119085 0.528491 -0.519544 0.372318 -0.025689 1 0 0 0 0 0 0 823020
-0.003307 0.001249 0.119075 0.282586 -0.457278 0.503321 -0.025721 1 0 0 0 0 0 0 824039
-0.003297 0.001247 0.119072 0.383814 -0.479954 0.437297 -0.025752 1 0 0 0 0 0 0 825040
-0.003292 0.001246 0.119071 0.456037 -0.496616 0.403519 -0.025783 1 0 0 0 0 0 0 826021
-0.003290 0.001245 0.119071 0.494245 -0.505655 0.391015 -0.025815 1 0 0 0 0 0 0 827038
-0.003289 0.001245 0.119070 0.513719 -0.510477 0.386886 -0.025846 1 0 0 0 0 0 0 828038
-0.003288 0.001245 0.119070 0.523733 -0.513177 0.385721 -0.025877 1 0 0 0 0 0 0 829019
-0.003288 0.001245 0.119070 0.529053 -0.514852 0.385633 -0.025908 1 0 0 0 0 0 0 830036
-0.003288 0.001245 0.119070 0.532023 -0.515989 0.385915 -0.025940 1 0 0 0 0 0 0 831038
-0.003288 0.001244 0.119070 0.533824 -0.516873 0.386303 -0.025971 1 0 0 0 0 0 0 832039
-0.003270 0.001240 0.119092 0.298392 -0.463010 0.096173 -0.026002 1 0 0 0 0 0 0 833022
-0.003261 0.001238 0.119100 0.383537 -0.482803 0.249484 -0.026034 1 0 0 0 0 0 0 834040
-0.003256 0.001237 0.119102 0.449101 -0.498405 0.328152 -0.026065 1 0 0 0 0 0 0 835037
-0.003254 0.001237 0.119103 0.485327 -0.507384 0.358248 -0.026099 1 0 0 0 0 0 0 836132
-0.003253 0.001236 0.119103 0.504314 -0.512307 0.369183 -0.026130 1 0 0 0 0 0 0 837115
-0.003252 0.001236 0.119103 0.514290 -0.515134 0.373288 -0.026161 1 0 0 0 0 0 0 838124
-0.003252 0.001236 0.119104 0.519613 -0.516863 0.375002 -0.026191 1 0 0 0 0 0 0 839094
-0.003251 0.001236 0.119104 0.522612 -0.518032 0.375885 -0.026223 1 0 0 0 0 0 0 840095
-0.003251 0.001236 0.119104 0.524438 -0.518930 0.376489 -0.026254 1 0 0 0 0 0 0 841092
-0.003251 0.001236 0.119104 0.525656 -0.519695 0.376991 -0.026285 1 0 0 0 0 0 0 842086
-0.003246 0.001218 0.119114 0.458300 -0.282739 0.230939 -0.026317 1 0 0 0 0 0 0 843123
-0.003244 0.001209 0.119118 0.482560 -0.371083 0.308431 -0.026348 1 0 0 0 0 0 0 844118
-0.003242 0.001205 0.119120 0.501965 -0.436631 0.348297 -0.026380 1 0 0 0 0 0 0 845121
-0.003241 0.001203 0.119120 0.513081 -0.471940 0.363662 -0.026411 1 0 0 0 0 0 0 846115
-0.003241 0.001202 0.119120 0.519202 -0.490170 0.369389 -0.026442 1 0 0 0 0 0 0 847124
-0.003241 0.001201 0.119120 0.522617 -0.499607 0.371660 -0.026473 1 0 0 0 0 0 0 848092
-0.003241 0.001201 0.119120 0.524674 -0.504636 0.372740 -0.026504 1 0 0 0 0 0 0 849093
-0.003228 0.001214 0.119131 0.357331 -0.690504 0.229262 -0.026535 1 0 0 0 0 0 0 850089
-0.003222 0.001221 0.119135 0.419120 -0.623688 0.305542 -0.026567 1 0 0 0 0 0 0 851119
-0.003213 0.001207 0.119147 0.397611 -0.337036 0.198246 -0.026598 1 0 0 0 0 0 0 852092
-0.003209 0.001199 0.119151 0.446870 -0.399225 0.290334 -0.026630 1 0 0 0 0 0 0 853114
-0.003207 0.001196 0.119153 0.479062 -0.451577 0.335359 -0.026660 1 0 0 0 0 0 0 854095
-0.003206 0.001194 0.119153 0.496641 -0.480295 0.352499 -0.026691 1 0 0 0 0 0 0 855092
-0.003205 0.001193 0.119153 0.506029 -0.495257 0.358867 -0.026724 1 0 0 0 0 0 0 856133
-0.003205 0.001193 0.119153 0.511085 -0.503053 0.361339 -0.026755 1 0 0 0 0 0 0 857119
-0.003205 0.001192 0.119153 0.513949 -0.507262 0.362481 -0.026786 1 0 0 0 0 0 0 858115
-0.003205 0.001192 0.119153 0.515671 -0.509661 0.363142 -0.026817 1 0 0 0 0 0 0 859098
-0.003205 0.001192 0.119153 0.516855 -0.511175 0.363653 -0.026848 1 0 0 0 0 0 0 860115
-0.003205 0.001192 0.119153 0.517745 -0.512203 0.364105 -0.026879 1 0 0 0 0 0 0 861098
-0.003199 0.001174 0.119164 0.450036 -0.274971 0.218079 -0.026911 1 0 0 0 0 0 0 862111
-0.003197 0.001165 0.119168 0.474238 -0.363399 0.295410 -0.026942 1 0 0 0 0 0 0 863095
-0.003195 0.001161 0.119169 0.493563 -0.428944 0.335169 -0.026971 1 0 0 0 0 0 0 864039
-0.003195 0.001159 0.119170 0.504625 -0.464260 0.350481 -0.027002 1 0 0 0 0 0 0 865042
-0.003194 0.001158 0.119170 0.510708 -0.482462 0.356179 -0.027033 1 0 0 0 0 0 0 866032
-0.003194 0.001157 0.119170 0.514120 -0.491922 0.358437 -0.027065 1 0 0 0 0 0 0 867040
-0.003194 0.001157 0.119170 0.516136 -0.496924 0.359491 -0.027096 1 0 0 0 0 0 0 868032
-0.003194 0.001157 0.119170 0.517476 -0.499721 0.360131 -0.027127 1 0 0 0 0 0 0 869040
-0.003194 0.001157 0.119170 0.518437 -0.501425 0.360613 -0.027159 1 0 0 0 0 0 0 870041
-0.003194 0.001157 0.119170 0.519208 -0.502546 0.361048 -0.027190 1 0 0 0 0 0 0 871030
-0.003194 0.001156 0.119170 0.519909 -0.503410 0.361490 -0.027221 1 0 0 0 0 0 0 872040
-0.003194 0.001156 0.119170 0.520532 -0.504114 0.361899 -0.027252 1 0 0 0 0 0 0 873031
-0.003194 0.001156 0.119170 0.521156 -0.504774 0.362319 -0.027284 1 0 0 0 0 0 0 874039
-0.003189 0.001139 0.119181 0.453246 -0.267065 0.216316 -0.027315 1 0 0 0 0 0 0 875039
-0.003186 0.001130 0.119185 0.477373 -0.355401 0.293554 -0.027346 1 0 0 0 0 0 0 876038
-0.003185 0.001125 0.119186 0.496705 -0.420921 0.333288 -0.027378 1 0 0 0 0 0 0 877051
-0.003184 0.001123 0.119186 0.507749 -0.456199 0.348578 -0.027409 1 0 0 0 0 0 0 878042
-0.003184 0.001122 0.119187 0.513816 -0.474372 0.354262 -0.027440 1 0 0 0 0 0 0 879039
-0.003183 0.001121 0.119187 0.517208 -0.483768 0.356509 -0.027470 1 0 0 0 0 0 0 880022
-0.003183 0.001121 0.119187 0.519244 -0.488788 0.357560 -0.027502 1 0 0 0 0 0 0 881045
-0.003183 0.001121 0.119187 0.520556 -0.491563 0.358183 -0.027534 1 0 0 0 0 0 0 882053
-0.003171 0.001135 0.119197 0.352480 -0.676508 0.214286 -0.027565 1 0 0 0 0 0 0 883054
-0.003164 0.001141 0.119201 0.414024 -0.609246 0.290444 -0.027596 1 0 0 0 0 0 0 884048
-0.003156 0.001127 0.119213 0.392143 -0.321672 0.183201 -0.027628 1 0 0 0 0 0 0 885049
-0.003152 0.001120 0.119218 0.441338 -0.383702 0.275025 -0.027659 1 0 0 0 0 0 0 886040
-0.003149 0.001116 0.119219 0.473497 -0.435995 0.319933 -0.027690 1 0 0 0 0 0 0 887046
-0.003148 0.001114 0.119219 0.491040 -0.464652 0.337012 -0.027721 1 0 0 0 0 0 0 888049
-0.003148 0.001113 0.119220 0.500362 -0.479517 0.343305 -0.027753 1 0 0 0 0 0 0 889047
-0.003147 0.001113 0.119220 0.505395 -0.487280 0.345757 -0.027784 1 0 0 0 0 0 0 890048
-0.003147 0.001113 0.119220 0.508222 -0.491434 0.346853 -0.027815 1 0 0 0 0 0 0 891035
-0.003147 0.001113 0.119220 0.509935 -0.493820 0.347496 -0.027846 1 0 0 0 0 0 0 892048
-0.003147 0.001112 0.119220 0.511078 -0.495277 0.347979 -0.027878 1 0 0 0 0 0 0 893052
-0.003147 0.001112 0.119220 0.511938 -0.496271 0.348392 -0.027909 1 0 0 0 0 0 0 894051
-0.003147 0.001112 0.119220 0.512643 -0.497057 0.348786 -0.027940 1 0 0 0 0 0 0 895037
-0.003147 0.001112 0.119220 0.513287 -0.497711 0.349174 -0.027970 1 0 0 0 0 0 0 896019
-0.003142 0.001095 0.119231 0.445200 -0.259593 0.203216 -0.028003 1 0 0 0 0 0 0 897046
-0.003139 0.001086 0.119234 0.469380 -0.347924 0.280283 -0.028034 1 0 0 0 0 0 0 898046
-0.003138 0.001081 0.119236 0.488682 -0.413438 0.319939 -0.028065 1 0 0 0 0 0 0 899046
-0.003137 0.001079 0.119236 0.499712 -0.448707 0.335180 -0.028096 1 0 0 0 0 0 0 900048
-0.003137 0.001078 0.119236 0.505769 -0.466864 0.340837 -0.028128 1 0 0 0 0 0 0 901046
-0.003137 0.001077 0.119236 0.509145 -0.476238 0.343053 -0.028159 1 0 0 0 0 0 0 902047
-0.003137 0.001077 0.119236 0.511134 -0.481221 0.344072 -0.028190 1 0 0 0 0 0 0 903049
-0.003137 0.001077 0.119236 0.512414 -0.483967 0.344675 -0.028220 1 0 0 0 0 0 0 904020
-0.003136 0.001077 0.119236 0.513361 -0.485624 0.345131 -0.028252 1 0 0 0 0 0 0 905041
-0.003136 0.001077 0.119236 0.514109 -0.486732 0.345539 -0.028284 1 0 0 0 0 0 0 906046
-0.003136 0.001077 0.119236 0.514754 -0.487525 0.345924 -0.028314 1 0 0 0 0 0 0 907016
-0.003136 0.001077 0.119236 0.515376 -0.488223 0.346323 -0.028346 1 0 0 0 0 0 0 908050
-0.003136 0.001077 0.119236 0.515965 -0.488805 0.346689 -0.028377 1 0 0 0 0 0 0 909017
-0.003136 0.001077 0.119236 0.516552 -0.489394 0.347088 -0.028409 1 0 0 0 0 0 0 910046
-0.003136 0.001077 0.119236 0.517127 -0.489958 0.347465 -0.028440 1 0 0 0 0 0 0 911046
-0.003136 0.001077 0.119236 0.517695 -0.490498 0.347845 -0.028471 1 0 0 0 0 0 0 912045
-0.003124 0.001090 0.119247 0.348910 -0.674550 0.203687 -0.028502 1 0 0 0 0 0 0 913045
-0.003117 0.001097 0.119251 0.410239 -0.606814 0.279726 -0.028534 1 0 0 0 0 0 0 914046
-0.003114 0.001101 0.119252 0.456840 -0.557514 0.318833 -0.028565 1 0 0 0 0 0 0 915031
-0.003113 0.001102 0.119253 0.482382 -0.531675 0.333875 -0.028596 1 0 0 0 0 0 0 916035
-0.003107 0.001085 0.119264 0.426942 -0.279878 0.193039 -0.028627 1 0 0 0 0 0 0 917043
-0.003103 0.001077 0.119267 0.457604 -0.361490 0.271835 -0.028659 1 0 0 0 0 0 0 918045
-0.003102 0.001073 0.119269 0.480158 -0.423665 0.312068 -0.028690 1 0 0 0 0 0 0 919045
-0.003101 0.001070 0.119269 0.492806 -0.457239 0.327507 -0.028721 1 0 0 0 0 0 0 920048
-0.003101 0.001069 0.119269 0.499630 -0.474550 0.333207 -0.028752 1 0 0 0 0 0 0 921016
-0.003100 0.001069 0.119269 0.503422 -0.483529 0.335451 -0.028784 1 0 0 0 0 0 0 922046
-0.003100 0.001069 0.119269 0.505597 -0.488276 0.336458 -0.028815 1 0 0 0 0 0 0 923044
-0.003100 0.001068 0.119269 0.506964 -0.490930 0.337052 -0.028846 1 0 0 0 0 0 0 924048
-0.003100 0.001068 0.119269 0.507924 -0.492517 0.337485 -0.028877 1 0 0 0 0 0 0 925016
-0.003100 0.001068 0.119269 0.508694 -0.493595 0.337882 -0.028909 1 0 0 0 0 0 0 926046
-0.003100 0.001068 0.119269 0.509340 -0.494396 0.338261 -0.028940 1 0 0 0 0 0 0 927045
-0.003100 0.001068 0.119269 0.509945 -0.495043 0.338629 -0.028971 1 0 0 0 0 0 0 928040
-0.003100 0.001068 0.119269 0.510527 -0.495650 0.338987 -0.029002 1 0 0 0 0 0 0 929029
-0.003100 0.001068 0.119269 0.511080 -0.496215 0.339355 -0.029034 1 0 0 0 0 0 0 930038
-0.003100 0.001068 0.119269 0.511643 -0.496771 0.339724 -0.029064 1 0 0 0 0 0 0 931029
-0.003100 0.001068 0.119269 0.512193 -0.497322 0.340087 -0.029096 1 0 0 0 0 0 0 932039
-0.003100 0.001068 0.119269 0.512745 -0.497843 0.340456 -0.029127 1 0 0 0 0 0 0 933030
-0.003100 0.001068 0.119269 0.513304 -0.498392 0.340811 -0.029158 1 0 0 0 0 0 0 934037
-0.003100 0.001068 0.119269 0.513845 -0.498911 0.341185 -0.029189 1 0 0 0 0 0 0 935028
-0.003100 0.001068 0.119269 0.514386 -0.499451 0.341543 -0.029221 1 0 0 0 0 0 0 936025
-0.003100 0.001068 0.119269 0.514953 -0.499995 0.341906 -0.029252 1 0 0 0 0 0 0 937037
-0.003100 0.001068 0.119269 0.515496 -0.500513 0.342280 -0.029283 1 0 0 0 0 0 0 938028
-0.003100 0.001068 0.119269 0.516043 -0.501060 0.342644 -0.029315 1 0 0 0 0 0 0 939038
-0.003100 0.001068 0.119269 0.516605 -0.501598 0.343003 -0.029346 1 0 0 0 0 0 0 940039
-0.003100 0.001068 0.119269 0.517152 -0.502122 0.343380 -0.029377 1 0 0 0 0 0 0 941040
-0.003100 0.001068 0.119269 0.517699 -0.502668 0.343743 -0.029409 1 0 0 0 0 0 0 942048
-0.003100 0.001068 0.119269 0.518263 -0.503192 0.344106 -0.029440 1 0 0 0 0 0 0 943040
-0.003100 0.001068 0.119269 0.518796 -0.503732 0.344470 -0.029471 1 0 0 0 0 0 0 944040
-0.003100 0.001068 0.119269 0.519345 -0.504275 0.344841 -0.029502 1 0 0 0 0 0 0 945036
-0.003100 0.001068 0.119269 0.519908 -0.504790 0.345198 -0.029533 1 0 0 0 0 0 0 946029
-0.003100 0.001068 0.119269 0.520449 -0.505338 0.345568 -0.029565 1 0 0 0 0 0 0 947046
-0.003100 0.001068 0.119269 0.521004 -0.505870 0.345924 -0.029596 1 0 0 0 0 0 0 948036
-0.003100 0.001068 0.119269 0.521559 -0.506401 0.346307 -0.029628 1 0 0 0 0 0 0 949051
-0.003100 0.001068 0.119269 0.522098 -0.506939 0.346664 -0.029659 1 0 0 0 0 0 0 950045
-0.003100 0.001068 0.119269 0.522666 -0.507468 0.347029 -0.029690 1 0 0 0 0 0 0 951044
-0.003100 0.001068 0.119269 0.523204 -0.508020 0.347402 -0.029721 1 0 0 0 0 0 0 952048
-0.003100 0.001068 0.119269 0.523748 -0.508544 0.347760 -0.029752 1 0 0 0 0 0 0 953045
-0.003100 0.001068 0.119269 0.524314 -0.509068 0.348123 -0.029784 1 0 0 0 0 0 0 954039
-0.003100 0.001068 0.119269 0.524833 -0.509594 0.348479 -0.029814 1 0 0 0 0 0 0 955015
-0.003100 0.001068 0.119269 0.525398 -0.510145 0.348856 -0.029846 1 0 0 0 0 0 0 956046
-0.003100 0.001068 0.119269 0.525968 -0.510673 0.349221 -0.029877 1 0 0 0 0 0 0 957045
-0.003100 0.001068 0.119269 0.526501 -0.511213 0.349586 -0.029909 1 0 0 0 0 0 0 958047
-0.003100 0.001068 0.119269 0.527062 -0.511752 0.349966 -0.029940 1 0 0 0 0 0 0 959049
-0.003100 0.001068 0.119269 0.527615 -0.512288 0.350314 -0.029971 1 0 0 0 0 0 0 960051
-0.003100 0.001068 0.119269 0.528151 -0.512817 0.350682 -0.030003 1 0 0 0 0 0 0 961048
-0.003100 0.001068 0.119269 0.528718 -0.513343 0.351047 -0.030034 1 0 0 0 0 0 0 962044
-0.003100 0.001068 0.119269 0.529251 -0.513883 0.351412 -0.030065 1 0 0 0 0 0 0 963045
-0.003100 0.001068 0.119269 0.529799 -0.514418 0.351777 -0.030096 1 0 0 0 0 0 0 964045
-0.003100 0.001068 0.119269 0.530369 -0.514946 0.352143 -0.030127 1 0 0 0 0 0 0 965045
-0.003100 0.001068 0.119269 0.530904 -0.515497 0.352515 -0.030159 1 0 0 0 0 0 0 966045
-0.003100 0.001068 0.119269 0.531458 -0.516013 0.352881 -0.030190 1 0 0 0 0 0 0 967045
-0.003100 0.001068 0.119269 0.532012 -0.516556 0.353233 -0.030221 1 0 0 0 0 0 0 968045
-0.003100 0.001068 0.119269 0.532550 -0.517088 0.353603 -0.030252 1 0 0 0 0 0 0 969044
-0.003100 0.001068 0.119269 0.533107 -0.517614 0.353976 -0.030284 1 0 0 0 0 0 0 970045
-0.003100 0.001068 0.119269 0.533662 -0.518158 0.354329 -0.030315 1 0 0 0 0 0 0 971044
-0.003100 0.001068 0.119269 0.534202 -0.518692 0.354700 -0.030346 1 0 0 0 0 0 0 972047
-0.003100 0.001068 0.119269 0.534759 -0.519226 0.355077 -0.030377 1 0 0 0 0 0 0 973042
-0.003100 0.001068 0.119269 0.535312 -0.519762 0.355425 -0.030409 1 0 0 0 0 0 0 974044
-0.003100 0.001068 0.119269 0.535858 -0.520284 0.355800 -0.030440 1 0 0 0 0 0 0 975042
-0.003100 0.001068 0.119269 0.536413 -0.520829 0.356155 -0.030471 1 0 0 0 0 0 0 976045
-0.003100 0.001068 0.119269 0.536950 -0.521360 0.356524 -0.030502 1 0 0 0 0 0 0 977042
-0.003100 0.001068 0.119269 0.537508 -0.521887 0.356897 -0.030534 1 0 0 0 0 0 0 978044
-0.003100 0.001068 0.119269 0.538063 -0.522431 0.357251 -0.030565 1 0 0 0 0 0 0 979044
-0.003100 0.001068 0.119269 0.538603 -0.522965 0.357621 -0.030596 1 0 0 0 0 0 0 980046
-0.003100 0.001068 0.119269 0.539155 -0.523494 0.357995 -0.030627 1 0 0 0 0 0 0 981032
-0.003100 0.001068 0.119269 0.539711 -0.524033 0.358346 -0.030659 1 0 0 0 0 0 0 982040
-0.003100 0.001068 0.119269 0.540260 -0.524558 0.358723 -0.030690 1 0 0 0 0 0 0 983044
-0.003100 0.001068 0.119269 0.540814 -0.525103 0.359077 -0.030721 1 0 0 0 0 0 0 984045
-0.003100 0.001068 0.119269 0.541352 -0.525634 0.359447 -0.030752 1 0 0 0 0 0 0 985044
-0.003100 0.001068 0.119269 0.541908 -0.526159 0.359819 -0.030784 1 0 0 0 0 0 0 986043
-0.003100 0.001068 0.119269 0.542464 -0.526704 0.360173 -0.030815 1 0 0 0 0 0 0 987044
-0.003100 0.001068 0.119269 0.543006 -0.527248 0.360550 -0.030846 1 0 0 0 0 0 0 988045
-0.003100 0.001068 0.119269 0.543559 -0.527763 0.360916 -0.030877 1 0 0 0 0 0 0 989043
-0.003100 0.001068 0.119269 0.544113 -0.528306 0.361268 -0.030909 1 0 0 0 0 0 0 990042
-0.003100 0.001068 0.119269 0.544661 -0.528831 0.361645 -0.030940 1 0 0 0 0 0 0 991044
-0.003100 0.001068 0.119269 0.545203 -0.529373 0.362005 -0.030971 1 0 0 0 0 0 0 992045
-0.003100 0.001068 0.119269 0.545756 -0.529903 0.362359 -0.031002 1 0 0 0 0 0 0 993031
-0.003100 0.001068 0.119269 0.546303 -0.530425 0.362735 -0.031033 1 0 0 0 0 0 0 994029
-0.003100 0.001068 0.119269 0.546852 -0.530981 0.363105 -0.031065 1 0 0 0 0 0 0 995036
-0.003100 0.001068 0.119269 0.547405 -0.531505 0.363454 -0.031096 1 0 0 0 0 0 0 996028
-0.003100 0.001068 0.119269 0.547957 -0.532032 0.363834 -0.031127 1 0 0 0 0 0 0 997036
-0.003100 0.001068 0.119269 0.548493 -0.532568 0.364190 -0.031158 1 0 0 0 0 0 0 998026
-0.003100 0.001068 0.119269 0.549060 -0.533111 0.364552 -0.031190 1 0 0 0 0 0 0 999036
-0.003100 0.001068 0.119269 0.549605 -0.533632 0.364928 -0.031221 1 0 0 0 0 0 1 32
-0.003100 0.001068 0.119269 0.550161 -0.534178 0.365283 -0.031252 1 0 0 0 0 0 1 1036
-0.003100 0.001068 0.119269 0.550706 -0.534708 0.365664 -0.031283 1 0 0 0 0 0 1 2027
-0.003100 0.001068 0.119269 0.551248 -0.535243 0.366020 -0.031315 1 0 0 0 0 0 1 3033
-0.003100 0.001068 0.119269 0.551811 -0.535782 0.366379 -0.031346 1 0 0 0 0 0 1 4036
-0.003100 0.001068 0.119269 0.552353 -0.536300 0.366753 -0.031377 1 0 0 0 0 0 1 5028
-0.003100 0.001068 0.119269 0.552898 -0.536844 0.367115 -0.031408 1 0 0 0 0 0 1 6033
-0.003100 0.001068 0.119269 0.553459 -0.537382 0.367473 -0.031440 1 0 0 0 0 0 1 7032
-0.003100 0.001068 0.119269 0.554069 -0.537966 0.367892 -0.031474 1 0 0 0 0 0 1 8147
-0.003100 0.001068 0.119269 0.554601 -0.538506 0.368250 -0.031505 1 0 0 0 0 0 1 9123
-0.003100 0.001068 0.119269 0.555160 -0.539034 0.368603 -0.031536 1 0 0 0 0 0 1 10124
-0.003100 0.001068 0.119269 0.555706 -0.539556 0.368979 -0.031567 1 0 0 0 0 0 1 11122
-0.003100 0.001068 0.119269 0.556250 -0.540099 0.369340 -0.031599 1 0 0 0 0 0 1 12126
-0.003100 0.001068 0.119269 0.556816 -0.540625 0.369703 -0.031630 1 0 0 0 0 0 1 13120
-0.003100 0.001068 0.119269 0.557346 -0.541163 0.370067 -0.031661 1 0 0 0 0 0 1 14117
-0.003100 0.001068 0.119269 0.557882 -0.541685 0.370424 -0.031692 1 0 0 0 0 0 1 15095
-0.003100 0.001068 0.119269 0.558432 -0.542202 0.370781 -0.031721 1 0 0 0 0 0 1 16052
-0.003100 0.001068 0.119269 0.558956 -0.542726 0.371136 -0.031752 1 0 0 0 0 0 1 17042
-0.003100 0.001068 0.119269 0.559515 -0.543262 0.371494 -0.031784 1 0 0 0 0 0 1 18041
-0.003100 0.001068 0.119269 0.560057 -0.543780 0.371868 -0.031815 1 0 0 0 0 0 1 19032
-0.003100 0.001068 0.119269 0.560609 -0.544331 0.372235 -0.031846 1 0 0 0 0 0 1 20050
-0.003100 0.001068 0.119269 0.561176 -0.544858 0.372598 -0.031877 1 0 0 0 0 0 1 21046
-0.003100 0.001068 0.119269 0.561706 -0.545395 0.372961 -0.031909 1 0 0 0 0 0 1 22041
-0.003100 0.001068 0.119269 0.562259 -0.545942 0.373334 -0.031940 1 0 0 0 0 0 1 23044
-0.003100 0.001068 0.119269 0.562809 -0.546445 0.373683 -0.031970 1 0 0 0 0 0 1 24014
-0.003100 0.001068 0.119269 0.563341 -0.546983 0.374047 -0.032001 1 0 0 0 0 0 1 25013
-0.003100 0.001068 0.119269 0.563905 -0.547533 0.374423 -0.032034 1 0 0 0 0 0 1 26043
-0.003100 0.001068 0.119269 0.564458 -0.548045 0.374778 -0.032064 1 0 0 0 0 0 1 27012
-0.003100 0.001068 0.119269 0.565006 -0.548599 0.375152 -0.032096 1 0 0 0 0 0 1 28040
-0.003100 0.001068 0.119269 0.565562 -0.549125 0.375524 -0.032127 1 0 0 0 0 0 1 29040
-0.003100 0.001068 0.119269 0.566120 -0.549674 0.375880 -0.032159 1 0 0 0 0 0 1 30047
-0.003100 0.001068 0.119269 0.566646 -0.550201 0.376246 -0.032189 1 0 0 0 0 0 1 31017
-0.003100 0.001068 0.119269 0.567223 -0.550731 0.376614 -0.032221 1 0 0 0 0 0 1 32038
-0.003100 0.001068 0.119269 0.567757 -0.551271 0.376980 -0.032252 1 0 0 0 0 0 1 33042
-0.003100 0.001068 0.119269 0.568288 -0.551789 0.377333 -0.032283 1 0 0 0 0 0 1 34011
-0.003100 0.001068 0.119269 0.568876 -0.552335 0.377711 -0.032315 1 0 0 0 0 0 1 35043
-0.003100 0.001068 0.119269 0.569408 -0.552874 0.378075 -0.032346 1 0 0 0 0 0 1 36042
-0.003100 0.001068 0.119269 0.569965 -0.553401 0.378448 -0.032377 1 0 0 0 0 0 1 37044
-0.003100 0.001068 0.119269 0.570523 -0.553956 0.378808 -0.032409 1 0 0 0 0 0 1 38044
-0.003100 0.001068 0.119269 0.571042 -0.554463 0.379161 -0.032439 1 0 0 0 0 0 1 39014
-0.003100 0.001068 0.119269 0.571615 -0.555003 0.379543 -0.032471 1 0 0 0 0 0 1 40043
-0.003100 0.001068 0.119269 0.572169 -0.555547 0.379896 -0.032502 1 0 0 0 0 0 1 41042
-0.003100 0.001068 0.119269 0.572707 -0.556079 0.380266 -0.032534 1 0 0 0 0 0 1 42041
-0.003100 0.001068 0.119269 0.573264 -0.556605 0.380639 -0.032565 1 0 0 0 0 0 1 43042
-0.003100 0.001068 0.119269 0.573819 -0.557149 0.380992 -0.032596 1 0 0 0 0 0 1 44042
-0.003100 0.001068 0.119269 0.574369 -0.557684 0.381376 -0.032627 1 0 0 0 0 0 1 45042
-0.003100 0.001068 0.119269 0.574920 -0.558218 0.381723 -0.032659 1 0 0 0 0 0 1 46041
-0.003100 0.001068 0.119269 0.575458 -0.558750 0.382093 -0.032690 1 0 0 0 0 0 1 47042
-0.003100 0.001068 0.119269 0.576008 -0.559268 0.382460 -0.032721 1 0 0 0 0 0 1 48029
-0.003100 0.001068 0.119269 0.576569 -0.559819 0.382818 -0.032752 1 0 0 0 0 0 1 49040
-0.003100 0.001068 0.119269 0.577109 -0.560352 0.383188 -0.032784 1 0 0 0 0 0 1 50042
-0.003100 0.001068 0.119269 0.577665 -0.560878 0.383561 -0.032815 1 0 0 0 0 0 1 51042
-0.003100 0.001068 0.119269 0.578224 -0.561434 0.383921 -0.032846 1 0 0 0 0 0 1 52043
-0.003100 0.001068 0.119269 0.578752 -0.561949 0.384280 -0.032877 1 0 0 0 0 0 1 53029
-0.003100 0.001068 0.119269 0.579313 -0.562478 0.384655 -0.032908 1 0 0 0 0 0 1 54037
-0.003100 0.001068 0.119269 0.579869 -0.563023 0.385009 -0.032940 1 0 0 0 0 0 1 55039
-0.003100 0.001068 0.119269 0.580418 -0.563550 0.385387 -0.032971 1 0 0 0 0 0 1 56044
-0.003100 0.001068 0.119269 0.580970 -0.564092 0.385740 -0.033002 1 0 0 0 0 0 1 57041
-0.003100 0.001068 0.119269 0.581509 -0.564625 0.386110 -0.033034 1 0 0 0 0 0 1 58041
-0.003100 0.001068 0.119269 0.582069 -0.565161 0.386489 -0.033065 1 0 0 0 0 0 1 59041
-0.003100 0.001068 0.119269 0.582615 -0.565690 0.386833 -0.033096 1 0 0 0 0 0 1 60030
-0.003100 0.001068 0.119269 0.583152 -0.566221 0.387201 -0.033127 1 0 0 0 0 0 1 61028
-0.003100 0.001068 0.119269 0.583713 -0.566750 0.387576 -0.033158 1 0 0 0 0 0 1 62035
-0.003100 0.001068 0.119269 0.584263 -0.567289 0.387926 -0.033189 1 0 0 0 0 0 1 63026
-0.003100 0.001068 0.119269 0.584814 -0.567817 0.388306 -0.033221 1 0 0 0 0 0 1 64034
-0.003100 0.001068 0.119269 0.585351 -0.568355 0.388663 -0.033252 1 0 0 0 0 0 1 65026
-0.003100 0.001068 0.119269 0.585920 -0.568908 0.389031 -0.033283 1 0 0 0 0 0 1 66035
-0.003100 0.001068 0.119269 0.586460 -0.569417 0.389399 -0.033314 1 0 0 0 0 0 1 67026
-0.003100 0.001068 0.119269 0.587019 -0.569965 0.389756 -0.033346 1 0 0 0 0 0 1 68035
-0.003100 0.001068 0.119269 0.587552 -0.570493 0.390123 -0.033377 1 0 0 0 0 0 1 69026
-0.003100 0.001068 0.119269 0.588109 -0.571018 0.390495 -0.033408 1 0 0 0 0 0 1 70027
-0.003100 0.001068 0.119269 0.588668 -0.571566 0.390851 -0.033440 1 0 0 0 0 0 1 71033
-0.003100 0.001068 0.119269 0.589210 -0.572086 0.391225 -0.033471 1 0 0 0 0 0 1 72026
-0.003100 0.001068 0.119269 0.589765 -0.572640 0.391594 -0.033503 1 0 0 0 0 0 1 73050
-0.003100 0.001068 0.119269 0.590319 -0.573179 0.391952 -0.033533 1 0 0 0 0 0 1 74031
-0.003100 0.001068 0.119269 0.590870 -0.573699 0.392328 -0.033565 1 0 0 0 0 0 1 75043
-0.003100 0.001068 0.119269 0.591403 -0.574231 0.392681 -0.033596 1 0 0 0 0 0 1 76027
-0.003100 0.001068 0.119269 0.591970 -0.574774 0.393043 -0.033627 1 0 0 0 0 0 1 77037
-0.003100 0.001068 0.119269 0.592520 -0.575300 0.393423 -0.033659 1 0 0 0 0 0 1 78043
-0.003119 0.001073 0.119279 0.849831 -0.636973 0.263582 -0.033689 1 0 0 0 0 0 1 79023
-0.003129 0.001075 0.119282 0.755351 -0.614807 0.331403 -0.033721 1 0 0 0 0 0 1 80033
-0.003152 0.001081 0.119293 0.943897 -0.660099 0.236254 -0.033752 1 0 0 0 0 0 1 81027
-0.003164 0.001083 0.119297 0.813141 -0.629320 0.317112 -0.033783 1 0 0 0 0 0 1 82034
-0.003189 0.001089 0.119308 0.983691 -0.670404 0.226720 -0.033819 1 0 0 0 0 0 1 83161
-0.003201 0.001092 0.119312 0.843741 -0.637380 0.309082 -0.033846 1 0 0 0 0 0 1 84031
-0.003207 0.001094 0.119313 0.752643 -0.616129 0.349133 -0.033877 1 0 0 0 0 0 1 85029
-0.003229 0.001099 0.119323 0.962855 -0.666614 0.234512 -0.033908 1 0 0 0 0 0 1 86014
-0.003240 0.001101 0.119326 0.844447 -0.638775 0.307364 -0.033939 1 0 0 0 0 0 1 87027
-0.003245 0.001103 0.119328 0.764180 -0.620088 0.344003 -0.033971 1 0 0 0 0 0 1 88030
-0.003267 0.001108 0.119338 0.979950 -0.671886 0.228317 -0.034002 1 0 0 0 0 0 1 89030
-0.003278 0.001110 0.119341 0.864185 -0.644680 0.300668 -0.034033 1 0 0 0 0 0 1 90037
-0.003283 0.001112 0.119342 0.785238 -0.626308 0.337115 -0.034064 1 0 0 0 0 0 1 91015
-0.003286 0.001112 0.119343 0.744321 -0.616992 0.351077 -0.034095 1 0 0 0 0 0 1 92016
-0.003287 0.001113 0.119343 0.724135 -0.612610 0.356245 -0.034127 1 0 0 0 0 0 1 93028
-0.003288 0.001113 0.119343 0.714395 -0.610698 0.358239 -0.034158 1 0 0 0 0 0 1 94012
-0.003288 0.001113 0.119343 0.709886 -0.610039 0.359170 -0.034189 1 0 0 0 0 0 1 95028
-0.003288 0.001113 0.119343 0.707954 -0.609997 0.359709 -0.034221 1 0 0 0 0 0 1 96032
-0.003288 0.001113 0.119343 0.707363 -0.610304 0.360131 -0.034255 1 0 0 0 0 0 1 97136
-0.003288 0.001113 0.119343 0.707384 -0.610721 0.360492 -0.034287 1 0 0 0 0 0 1 98154
-0.003288 0.001113 0.119343 0.707713 -0.611202 0.360824 -0.034318 1 0 0 0 0 0 1 99153
-0.003288 0.001113 0.119343 0.708194 -0.611721 0.361166 -0.034350 1 0 0 0 0 0 1 100154
-0.003288 0.001113 0.119343 0.708768 -0.612261 0.361487 -0.034381 1 0 0 0 0 0 1 101154
-0.003288 0.001113 0.119343 0.709367 -0.612795 0.361825 -0.034412 1 0 0 0 0 0 1 102152
-0.003288 0.001113 0.119343 0.709905 -0.613276 0.362107 -0.034439 1 0 0 0 0 0 1 103029
-0.003288 0.001113 0.119343 0.710621 -0.613911 0.362470 -0.034475 1 0 0 0 0 0 1 104156
-0.003288 0.001113 0.119343 0.711264 -0.614468 0.362817 -0.034506 1 0 0 0 0 0 1 105156
-0.003283 0.001095 0.119354 0.642720 -0.374197 0.215513 -0.034537 1 0 0 0 0 0 1 106152
-0.003280 0.001086 0.119358 0.666574 -0.461647 0.292151 -0.034568 1 0 0 0 0 0 1 107152
-0.003279 0.001082 0.119359 0.685788 -0.526740 0.331645 -0.034600 1 0 0 0 0 0 1 108154
-0.003278 0.001080 0.119359 0.696811 -0.561791 0.346806 -0.034631 1 0 0 0 0 0 1 109152
-0.003278 0.001078 0.119359 0.702895 -0.579844 0.352383 -0.034662 1 0 0 0 0 0 1 110152
-0.003278 0.001078 0.119359 0.706339 -0.589180 0.354556 -0.034693 1 0 0 0 0 0 1 111152
-0.003278 0.001078 0.119360 0.708400 -0.594130 0.355503 -0.034725 1 0 0 0 0 0 1 112153
-0.003278 0.001077 0.119360 0.709757 -0.596864 0.356045 -0.034756 1 0 0 0 0 0 1 113146
-0.003278 0.001077 0.119360 0.710766 -0.598506 0.356453 -0.034787 1 0 0 0 0 0 1 114155
-0.003278 0.001077 0.119360 0.711594 -0.599613 0.356796 -0.034819 1 0 0 0 0 0 1 115158
-0.003278 0.001077 0.119360 0.712318 -0.600428 0.357123 -0.034850 1 0 0 0 0 0 1 116154
-0.003278 0.001077 0.119360 0.712996 -0.601098 0.357453 -0.034881 1 0 0 0 0 0 1 117152
-0.003278 0.001077 0.119360 0.713668 -0.601706 0.357763 -0.034912 1 0 0 0 0 0 1 118153
-0.003278 0.001077 0.119360 0.714307 -0.602280 0.358089 -0.034943 1 0 0 0 0 0 1 119151
-0.003278 0.001077 0.119360 0.714959 -0.602825 0.358405 -0.034975 1 0 0 0 0 0 1 120154
-0.003278 0.001077 0.119360 0.715592 -0.603366 0.358725 -0.035005 1 0 0 0 0 0 1 121137
-0.003278 0.001077 0.119360 0.716233 -0.603922 0.359045 -0.035037 1 0 0 0 0 0 1 122153
-0.003278 0.001077 0.119360 0.716883 -0.604465 0.359378 -0.035068 1 0 0 0 0 0 1 123154
-0.003278 0.001077 0.119360 0.717503 -0.605003 0.359687 -0.035099 1 0 0 0 0 0 1 124136
-0.003278 0.001077 0.119360 0.718148 -0.605540 0.360005 -0.035131 1 0 0 0 0 0 1 125152
-0.003278 0.001077 0.119360 0.718806 -0.606080 0.360331 -0.035162 1 0 0 0 0 0 1 126147
-0.003278 0.001077 0.119360 0.719428 -0.606617 0.360646 -0.035193 1 0 0 0 0 0 1 127152
-0.003278 0.001077 0.119360 0.720063 -0.607162 0.360970 -0.035224 1 0 0 0 0 0 1 128144
-0.003278 0.001077 0.119360 0.720711 -0.607686 0.361293 -0.035256 1 0 0 0 0 0 1 129152
-0.003278 0.001077 0.119360 0.721352 -0.608240 0.361604 -0.035287 1 0 0 0 0 0 1 130143
-0.003278 0.001077 0.119360 0.721994 -0.608775 0.361940 -0.035318 1 0 0 0 0 0 1 131152
-0.003278 0.001077 0.119360 0.722615 -0.609305 0.362245 -0.035349 1 0 0 0 0 0 1 132143
-0.003278 0.001077 0.119360 0.723260 -0.609858 0.362573 -0.035381 1 0 0 0 0 0 1 133150
-0.003278 0.001077 0.119360 0.723912 -0.610377 0.362885 -0.035412 1 0 0 0 0 0 1 134143
-0.003278 0.001077 0.119360 0.724540 -0.610935 0.363213 -0.035443 1 0 0 0 0 0 1 135150
-0.003278 0.001077 0.119360 0.725169 -0.611460 0.363525 -0.035474 1 0 0 0 0 0 1 136142
-0.003278 0.001077 0.119360 0.725819 -0.612000 0.363858 -0.035506 1 0 0 0 0 0 1 137143
-0.003278 0.001077 0.119360 0.726460 -0.612540 0.364160 -0.035537 1 0 0 0 0 0 1 138144
-0.003278 0.001077 0.119360 0.727030 -0.613021 0.364464 -0.035565 1 0 0 0 0 0 1 139037
-0.003278 0.001077 0.119360 0.727805 -0.613689 0.364852 -0.035603 1 0 0 0 0 0 1 140262
-0.003278 0.001077 0.119360 0.728429 -0.614209 0.365159 -0.035634 1 0 0 0 0 0 1 141245
-0.003278 0.001077 0.119360 0.729080 -0.614750 0.365493 -0.035665 1 0 0 0 0 0 1 142248
-0.003278 0.001077 0.119360 0.729720 -0.615289 0.365795 -0.035696 1 0 0 0 0 0 1 143247
-0.003278 0.001077 0.119360 0.730291 -0.615786 0.366096 -0.035725 1 0 0 0 0 0 1 144154
-0.003278 0.001077 0.119360 0.730937 -0.616308 0.366419 -0.035756 1 0 0 0 0 0 1 145159
-0.003278 0.001077 0.119360 0.731576 -0.616868 0.366742 -0.035788 1 0 0 0 0 0 1 146166
-0.003278 0.001077 0.119360 0.732229 -0.617414 0.367057 -0.035819 1 0 0 0 0 0 1 147170
-0.003278 0.001077 0.119360 0.732852 -0.617922 0.367378 -0.035850 1 0 0 0 0 0 1 148154
-0.003278 0.001077 0.119360 0.733496 -0.618487 0.367704 -0.035881 1 0 0 0 0 0 1 149171
-0.003278 0.001077 0.119360 0.734108 -0.618997 0.368006 -0.035912 1 0 0 0 0 0 1 150135
-0.003278 0.001077 0.119360 0.734788 -0.619556 0.368342 -0.035944 1 0 0 0 0 0 1 151164
-0.003278 0.001077 0.119360 0.735406 -0.620089 0.368656 -0.035975 1 0 0 0 0 0 1 152164
-0.003278 0.001077 0.119360 0.736034 -0.620613 0.368979 -0.036005 1 0 0 0 0 0 1 153133
-0.003278 0.001077 0.119360 0.736682 -0.621166 0.369296 -0.036037 1 0 0 0 0 0 1 154163
-0.003278 0.001077 0.119360 0.737334 -0.621718 0.369616 -0.036069 1 0 0 0 0 0 1 155162
-0.003278 0.001077 0.119360 0.737972 -0.622248 0.369950 -0.036100 1 0 0 0 0 0 1 156165
-0.003278 0.001077 0.119360 0.738586 -0.622772 0.370251 -0.036131 1 0 0 0 0 0 1 157144
-0.003278 0.001077 0.119360 0.739246 -0.623322 0.370589 -0.036162 1 0 0 0 0 0 1 158161
-0.003278 0.001077 0.119360 0.739869 -0.623846 0.370882 -0.036193 1 0 0 0 0 0 1 159134
-0.003278 0.001077 0.119360 0.740523 -0.624413 0.371225 -0.036225 1 0 0 0 0 0 1 160171
-0.003278 0.001077 0.119360 0.741158 -0.624926 0.371542 -0.036256 1 0 0 0 0 0 1 161158
-0.003278 0.001077 0.119360 0.741795 -0.625484 0.371864 -0.036287 1 0 0 0 0 0 1 162162
-0.003278 0.001077 0.119360 0.742447 -0.626030 0.372179 -0.036319 1 0 0 0 0 0 1 163165
-0.003278 0.001077 0.119360 0.743079 -0.626545 0.372504 -0.036350 1 0 0 0 0 0 1 164163
-0.003278 0.001077 0.119360 0.743711 -0.627101 0.372825 -0.036381 1 0 0 0 0 0 1 165162
-0.003278 0.001077 0.119360 0.744346 -0.627630 0.373138 -0.036412 1 0 0 0 0 0 1 166162
-0.003278 0.001077 0.119360 0.744997 -0.628171 0.373472 -0.036444 1 0 0 0 0 0 1 167164
-0.003278 0.001077 0.119360 0.745630 -0.628704 0.373770 -0.036475 1 0 0 0 0 0 1 168152
-0.003278 0.001077 0.119360 0.746256 -0.629232 0.374102 -0.036505 1 0 0 0 0 0 1 169132
-0.003278 0.001077 0.119360 0.746901 -0.629782 0.374419 -0.036537 1 0 0 0 0 0 1 170159
-0.003278 0.001077 0.119360 0.747542 -0.630332 0.374745 -0.036569 1 0 0 0 0 0 1 171160
-0.003278 0.001077 0.119360 0.748204 -0.630869 0.375068 -0.036600 1 0 0 0 0 0 1 172165
-0.003278 0.001077 0.119360 0.748820 -0.631400 0.375380 -0.036631 1 0 0 0 0 0 1 173161
-0.003265 0.001091 0.119370 0.578530 -0.817319 0.229477 -0.036662 1 0 0 0 0 0 1 174163
-0.003259 0.001098 0.119374 0.638976 -0.750432 0.305071 -0.036694 1 0 0 0 0 0 1 175162
-0.003255 0.001101 0.119375 0.685228 -0.701556 0.344032 -0.036725 1 0 0 0 0 0 1 176163
-0.003254 0.001103 0.119376 0.710632 -0.675913 0.359002 -0.036756 1 0 0 0 0 0 1 177160
-0.003253 0.001104 0.119376 0.723982 -0.663261 0.364504 -0.036787 1 0 0 0 0 0 1 178145
-0.003252 0.001104 0.119376 0.731059 -0.657226 0.366641 -0.036818 1 0 0 0 0 0 1 179148
-0.003252 0.001104 0.119376 0.734975 -0.654523 0.367601 -0.036852 1 0 0 0 0 0 1 180233
-0.003252 0.001104 0.119376 0.737248 -0.653442 0.368139 -0.036884 1 0 0 0 0 0 1 181239
-0.003252 0.001104 0.119376 0.738672 -0.653149 0.368513 -0.036914 1 0 0 0 0 0 1 182209
-0.003252 0.001104 0.119376 0.739710 -0.653286 0.368853 -0.036945 1 0 0 0 0 0 1 183206
-0.003252 0.001104 0.119376 0.740526 -0.653628 0.369179 -0.036976 1 0 0 0 0 0 1 184207
-0.003233 0.001100 0.119366 0.482853 -0.592560 0.499634 -0.037007 1 0 0 0 0 0 1 185205
-0.003224 0.001098 0.119363 0.578446 -0.615744 0.433093 -0.037038 1 0 0 0 0 0 1 186197
-0.003219 0.001097 0.119362 0.647925 -0.632660 0.399010 -0.037071 1 0 0 0 0 0 1 187233
-0.003217 0.001096 0.119362 0.684742 -0.641791 0.386272 -0.037102 1 0 0 0 0 0 1 188233
-0.003216 0.001096 0.119361 0.703486 -0.646620 0.381932 -0.037132 1 0 0 0 0 0 1 189205
-0.003215 0.001096 0.119361 0.713133 -0.649312 0.380633 -0.037164 1 0 0 0 0 0 1 190206
-0.003210 0.001078 0.119372 0.648743 -0.409216 0.232422 -0.037195 1 0 0 0 0 0 1 191213
-0.003188 0.001064 0.119366 0.416413 -0.435385 0.438986 -0.037227 1 0 0 0 0 0 1 192226
-0.003164 0.001071 0.119375 0.360280 -0.708772 0.265230 -0.037258 1 0 0 0 0 0 1 193212
-0.003152 0.001075 0.119378 0.500425 -0.692861 0.321046 -0.037289 1 0 0 0 0 0 1 194225
-0.003147 0.001076 0.119379 0.588513 -0.670104 0.352127 -0.037320 1 0 0 0 0 0 1 195210
-0.003144 0.001077 0.119380 0.634938 -0.657588 0.364239 -0.037352 1 0 0 0 0 0 1 196228
-0.003142 0.001078 0.119380 0.658740 -0.651462 0.368752 -0.037383 1 0 0 0 0 0 1 197210
-0.003141 0.001078 0.119380 0.671016 -0.648686 0.370525 -0.037414 1 0 0 0 0 0 1 198225
-0.003141 0.001078 0.119380 0.677431 -0.647566 0.371350 -0.037445 1 0 0 0 0 0 1 199211
-0.003128 0.001092 0.119390 0.509529 -0.832952 0.225733 -0.037475 1 0 0 0 0 0 1 200154
-0.003122 0.001099 0.119394 0.571467 -0.765691 0.301175 -0.037506 1 0 0 0 0 0 1 201146
-0.003118 0.001102 0.119395 0.618422 -0.716607 0.340081 -0.037537 1 0 0 0 0 0 1 202154
-0.003117 0.001104 0.119396 0.644118 -0.690871 0.354992 -0.037568 1 0 0 0 0 0 1 203145
-0.003097 0.001100 0.119386 0.399285 -0.616642 0.491176 -0.037599 1 0 0 0 0 0 1 204145
-0.003087 0.001098 0.119383 0.501057 -0.633214 0.426242 -0.037631 1 0 0 0 0 0 1 205154
-0.003077 0.001079 0.119393 0.503873 -0.404901 0.244696 -0.037662 1 0 0 0 0 0 1 206145
-0.003072 0.001070 0.119396 0.565497 -0.498906 0.308147 -0.037693 1 0 0 0 0 0 1 207155
-0.003069 0.001065 0.119397 0.603569 -0.567302 0.342906 -0.037724 1 0 0 0 0 0 1 208145
-0.003068 0.001063 0.119398 0.623908 -0.603981 0.356408 -0.037756 1 0 0 0 0 0 1 209154
-0.003067 0.001062 0.119398 0.634580 -0.622856 0.361401 -0.037787 1 0 0 0 0 0 1 210164
-0.003067 0.001061 0.119398 0.640239 -0.632567 0.363339 -0.037818 1 0 0 0 0 0 1 211152
-0.003054 0.001075 0.119409 0.471744 -0.823580 0.218184 -0.037850 1 0 0 0 0 0 1 212171
-0.003048 0.001081 0.119413 0.533530 -0.759050 0.293679 -0.037881 1 0 0 0 0 0 1 213162
-0.003044 0.001085 0.119414 0.580390 -0.711312 0.332570 -0.037912 1 0 0 0 0 0 1 214158
-0.003043 0.001086 0.119414 0.606010 -0.686254 0.347483 -0.037944 1 0 0 0 0 0 1 215160
-0.003042 0.001087 0.119414 0.619415 -0.673884 0.352966 -0.037975 1 0 0 0 0 0 1 216161
-0.003036 0.001070 0.119425 0.556646 -0.425836 0.207136 -0.038006 1 0 0 0 0 0 1 217159
-0.003033 0.001061 0.119429 0.583761 -0.509674 0.283999 -0.038037 1 0 0 0 0 0 1 218147
-0.003032 0.001057 0.119430 0.604519 -0.573010 0.323527 -0.038069 1 0 0 0 0 0 1 219166
-0.003031 0.001054 0.119431 0.616218 -0.607145 0.338674 -0.038099 1 0 0 0 0 0 1 220148
-0.003012 0.001049 0.119421 0.364280 -0.563237 0.475340 -0.038131 1 0 0 0 0 0 1 221162
-0.003002 0.001046 0.119418 0.462265 -0.594923 0.410263 -0.038162 1 0 0 0 0 0 1 222162
-0.002985 0.001058 0.119428 0.361081 -0.802069 0.230626 -0.038194 1 0 0 0 0 0 1 223162
-0.002976 0.001064 0.119431 0.458473 -0.745981 0.292934 -0.038225 1 0 0 0 0 0 1 224163
-0.002972 0.001067 0.119432 0.523151 -0.702467 0.327112 -0.038256 1 0 0 0 0 0 1 225159
-0.002964 0.001051 0.119443 0.487701 -0.437163 0.192502 -0.038287 1 0 0 0 0 0 1 226161
-0.002960 0.001043 0.119447 0.528894 -0.512360 0.273283 -0.038319 1 0 0 0 0 0 1 227167
-0.002958 0.001039 0.119449 0.556689 -0.571339 0.314141 -0.038349 1 0 0 0 0 0 1 228135
-0.002957 0.001037 0.119449 0.571927 -0.603335 0.329765 -0.038381 1 0 0 0 0 0 1 229165
-0.002957 0.001036 0.119449 0.580020 -0.619830 0.335476 -0.038412 1 0 0 0 0 0 1 230160
-0.002957 0.001035 0.119449 0.584362 -0.628399 0.337657 -0.038444 1 0 0 0 0 0 1 231163
-0.002957 0.001035 0.119449 0.586803 -0.632938 0.338575 -0.038475 1 0 0 0 0 0 1 232162
-0.002957 0.001035 0.119449 0.588273 -0.635468 0.339092 -0.038506 1 0 0 0 0 0 1 233161
-0.002939 0.001031 0.119471 0.347205 -0.580586 0.045667 -0.038536 1 0 0 0 0 0 1 234131
-0.002930 0.001028 0.119478 0.431390 -0.600858 0.196581 -0.038568 1 0 0 0 0 0 1 235130
-0.002925 0.001027 0.119481 0.496319 -0.616641 0.274278 -0.038600 1 0 0 0 0 0 1 236162
-0.002923 0.001027 0.119482 0.532001 -0.625519 0.303904 -0.038631 1 0 0 0 0 0 1 237161
-0.002921 0.001027 0.119482 0.550613 -0.630355 0.314590 -0.038662 1 0 0 0 0 0 1 238160
-0.002921 0.001026 0.119482 0.560291 -0.633083 0.318485 -0.038694 1 0 0 0 0 0 1 239159
-0.002915 0.001008 0.119493 0.495320 -0.392022 0.172239 -0.038725 1 0 0 0 0 0 1 240161
-0.002912 0.000999 0.119497 0.521565 -0.479681 0.248676 -0.038756 1 0 0 0 0 0 1 241159
-0.002898 0.001009 0.119509 0.369624 -0.731142 0.142019 -0.038787 1 0 0 0 0 0 1 242162
-0.002891 0.001013 0.119513 0.441160 -0.698919 0.231896 -0.038819 1 0 0 0 0 0 1 243162
-0.002887 0.001015 0.119515 0.493032 -0.667555 0.275857 -0.038850 1 0 0 0 0 0 1 244161
-0.002886 0.001017 0.119515 0.521178 -0.650680 0.292516 -0.038881 1 0 0 0 0 0 1 245162
-0.002880 0.000999 0.119526 0.465635 -0.399547 0.150834 -0.038912 1 0 0 0 0 0 1 246160
-0.002876 0.000991 0.119530 0.496738 -0.482251 0.228804 -0.038944 1 0 0 0 0 0 1 247160
-0.002875 0.000986 0.119531 0.519422 -0.544981 0.268645 -0.038974 1 0 0 0 0 0 1 248131
-0.002874 0.000984 0.119532 0.532041 -0.578830 0.283874 -0.039005 1 0 0 0 0 0 1 249129
-0.002874 0.000983 0.119532 0.538818 -0.596275 0.289442 -0.039037 1 0 0 0 0 0 1 250160
-0.002873 0.000982 0.119532 0.542470 -0.605256 0.291533 -0.039067 1 0 0 0 0 0 1 251126
-0.002855 0.000978 0.119554 0.301965 -0.553394 -0.001247 -0.039102 1 0 0 0 0 0 1 252224
-0.002846 0.000976 0.119561 0.386869 -0.575385 0.149572 -0.039133 1 0 0 0 0 0 1 253230
-0.002842 0.000975 0.119564 0.452093 -0.591985 0.227211 -0.039164 1 0 0 0 0 0 1 254224
-0.002839 0.000974 0.119565 0.487888 -0.601266 0.256767 -0.039196 1 0 0 0 0 0 1 255224
-0.002838 0.000974 0.119565 0.506534 -0.606290 0.267433 -0.039227 1 0 0 0 0 0 1 256240
-0.002837 0.000974 0.119565 0.516185 -0.609070 0.271279 -0.039257 1 0 0 0 0 0 1 257201
-0.002832 0.000956 0.119576 0.450949 -0.367509 0.125125 -0.039288 1 0 0 0 0 0 1 258197
-0.002829 0.000947 0.119580 0.477283 -0.455262 0.201370 -0.039321 1 0 0 0 0 0 1 259227
-0.002828 0.000942 0.119581 0.497536 -0.520521 0.240586 -0.039352 1 0 0 0 0 0 1 260237
-0.002827 0.000940 0.119581 0.508906 -0.555577 0.255575 -0.039382 1 0 0 0 0 0 1 261202
-0.002826 0.000939 0.119582 0.515026 -0.573612 0.261042 -0.039414 1 0 0 0 0 0 1 262204
-0.002821 0.000920 0.119592 0.447961 -0.339516 0.115540 -0.039445 1 0 0 0 0 0 1 263202
-0.002818 0.000911 0.119596 0.473417 -0.431097 0.191887 -0.039476 1 0 0 0 0 0 1 264194
-0.002804 0.000920 0.119608 0.320655 -0.684778 0.085011 -0.039508 1 0 0 0 0 0 1 265210
-0.002797 0.000925 0.119612 0.392003 -0.653610 0.174771 -0.039539 1 0 0 0 0 0 1 266226
-0.002793 0.000927 0.119614 0.443743 -0.622682 0.218672 -0.039570 1 0 0 0 0 0 1 267207
-0.002792 0.000928 0.119614 0.471806 -0.606008 0.235288 -0.039602 1 0 0 0 0 0 1 268227
-0.002785 0.000911 0.119625 0.415882 -0.354248 0.093785 -0.039633 1 0 0 0 0 0 1 269211
-0.002782 0.000902 0.119629 0.447049 -0.437113 0.171461 -0.039665 1 0 0 0 0 0 1 270243
-0.002781 0.000898 0.119630 0.469727 -0.499919 0.211166 -0.039696 1 0 0 0 0 0 1 271227
-0.002780 0.000895 0.119631 0.482269 -0.533714 0.226292 -0.039724 1 0 0 0 0 0 1 272145
-0.002779 0.000894 0.119631 0.488984 -0.551125 0.231790 -0.039756 1 0 0 0 0 0 1 273152
-0.002779 0.000894 0.119631 0.492590 -0.560080 0.233830 -0.039787 1 0 0 0 0 0 1 274143
-0.002779 0.000893 0.119631 0.494617 -0.564794 0.234663 -0.039818 1 0 0 0 0 0 1 275152
-0.002779 0.000893 0.119631 0.495821 -0.567371 0.235060 -0.039849 1 0 0 0 0 0 1 276147
-0.002774 0.000875 0.119642 0.426085 -0.325134 0.087890 -0.039881 1 0 0 0 0 0 1 277151
-0.002771 0.000866 0.119646 0.450305 -0.412864 0.163481 -0.039912 1 0 0 0 0 0 1 278142
-0.002770 0.000862 0.119647 0.469495 -0.478110 0.202435 -0.039943 1 0 0 0 0 0 1 279151
-0.002769 0.000860 0.119647 0.480309 -0.513159 0.217320 -0.039975 1 0 0 0 0 0 1 280153
-0.002769 0.000859 0.119648 0.486128 -0.531146 0.222723 -0.040006 1 0 0 0 0 0 1 281142
-0.002768 0.000858 0.119648 0.489304 -0.540397 0.224720 -0.040037 1 0 0 0 0 0 1 282165
-0.002768 0.000858 0.119648 0.491088 -0.545235 0.225529 -0.040068 1 0 0 0 0 0 1 283149
-0.002768 0.000858 0.119648 0.492188 -0.547874 0.225936 -0.040100 1 0 0 0 0 0 1 284161
-0.002768 0.000857 0.119648 0.492929 -0.549415 0.226188 -0.040131 1 0 0 0 0 0 1 285172
-0.002763 0.000840 0.119658 0.422858 -0.306418 0.079010 -0.040161 1 0 0 0 0 0 1 286131
-0.002760 0.000831 0.119662 0.446983 -0.393901 0.154492 -0.040193 1 0 0 0 0 0 1 287142
-0.002759 0.000826 0.119664 0.466119 -0.459009 0.193410 -0.040225 1 0 0 0 0 0 1 288150
-0.002758 0.000824 0.119664 0.476900 -0.493980 0.208262 -0.040256 1 0 0 0 0 0 1 289156
-0.002758 0.000823 0.119664 0.482710 -0.511930 0.213654 -0.040287 1 0 0 0 0 0 1 290161
-0.002758 0.000822 0.119664 0.485847 -0.521137 0.215641 -0.040319 1 0 0 0 0 0 1 291166
-0.002758 0.000822 0.119664 0.487624 -0.525941 0.216444 -0.040349 1 0 0 0 0 0 1 292132
-0.002758 0.000822 0.119664 0.488733 -0.528558 0.216831 -0.040381 1 0 0 0 0 0 1 293157
-0.002752 0.000804 0.119675 0.418779 -0.285916 0.069797 -0.040412 1 0 0 0 0 0 1 294156
-0.002750 0.000795 0.119679 0.442984 -0.373686 0.145197 -0.040444 1 0 0 0 0 0 1 295160
-0.002748 0.000790 0.119680 0.462159 -0.438917 0.184064 -0.040474 1 0 0 0 0 0 1 296131
-0.002748 0.000788 0.119680 0.472955 -0.473940 0.198900 -0.040505 1 0 0 0 0 0 1 297129
-0.002747 0.000787 0.119681 0.478767 -0.491909 0.204280 -0.040537 1 0 0 0 0 0 1 298158
-0.002747 0.000786 0.119681 0.481923 -0.501116 0.206267 -0.040569 1 0 0 0 0 0 1 299161
-0.002747 0.000786 0.119681 0.483705 -0.505928 0.207061 -0.040600 1 0 0 0 0 0 1 300166
-0.002747 0.000786 0.119681 0.484776 -0.508522 0.207433 -0.040631 1 0 0 0 0 0 1 301160
-0.002742 0.000768 0.119692 0.414781 -0.265655 0.060462 -0.040662 1 0 0 0 0 0 1 302162
-0.002739 0.000759 0.119695 0.438992 -0.353436 0.135780 -0.040693 1 0 0 0 0 0 1 303154
-0.002738 0.000754 0.119697 0.458171 -0.418679 0.174611 -0.040725 1 0 0 0 0 0 1 304161
-0.002737 0.000752 0.119697 0.468951 -0.453688 0.189426 -0.040756 1 0 0 0 0 0 1 305158
-0.002736 0.000751 0.119697 0.474764 -0.471622 0.194783 -0.040787 1 0 0 0 0 0 1 306153
-0.002736 0.000750 0.119697 0.477896 -0.480799 0.196760 -0.040818 1 0 0 0 0 0 1 307129
-0.002736 0.000750 0.119697 0.479681 -0.485602 0.197547 -0.040850 1 0 0 0 0 0 1 308159
-0.002736 0.000750 0.119697 0.480763 -0.488194 0.197911 -0.040881 1 0 0 0 0 0 1 309158
-0.002736 0.000750 0.119697 0.481481 -0.489666 0.198146 -0.040912 1 0 0 0 0 0 1 310158
-0.002736 0.000750 0.119697 0.482031 -0.490595 0.198328 -0.040943 1 0 0 0 0 0 1 311158
-0.002736 0.000750 0.119697 0.482497 -0.491250 0.198481 -0.040975 1 0 0 0 0 0 1 312160
-0.002731 0.000732 0.119708 0.412080 -0.247161 0.051487 -0.041006 1 0 0 0 0 0 1 313159
-0.002728 0.000723 0.119712 0.436145 -0.334452 0.126688 -0.041036 1 0 0 0 0 0 1 314128
-0.002727 0.000718 0.119713 0.455248 -0.399457 0.165453 -0.041069 1 0 0 0 0 0 1 315158
-0.002726 0.000716 0.119713 0.466004 -0.434317 0.180248 -0.041100 1 0 0 0 0 0 1 316155
-0.002726 0.000715 0.119714 0.471767 -0.452184 0.185607 -0.041131 1 0 0 0 0 0 1 317156
-0.002726 0.000714 0.119714 0.474893 -0.461328 0.187562 -0.041162 1 0 0 0 0 0 1 318158
-0.002725 0.000714 0.119714 0.476672 -0.466071 0.188340 -0.041193 1 0 0 0 0 0 1 319156
-0.002720 0.000696 0.119724 0.406857 -0.223839 0.041637 -0.041225 1 0 0 0 0 0 1 320159
-0.002705 0.000701 0.119739 0.258119 -0.498962 -0.029895 -0.041256 1 0 0 0 0 0 1 321158
-0.002697 0.000703 0.119744 0.337509 -0.497613 0.083622 -0.041287 1 0 0 0 0 0 1 322157
-0.002693 0.000704 0.119746 0.394043 -0.483456 0.136900 -0.041318 1 0 0 0 0 0 1 323153
-0.002691 0.000705 0.119746 0.424623 -0.475293 0.156847 -0.041352 1 0 0 0 0 0 1 324234
-0.002690 0.000705 0.119747 0.440441 -0.471280 0.163992 -0.041383 1 0 0 0 0 0 1 325228
-0.002689 0.000705 0.119747 0.448595 -0.469439 0.166560 -0.041414 1 0 0 0 0 0 1 326209
-0.002684 0.000687 0.119757 0.381907 -0.223743 0.020505 -0.041446 1 0 0 0 0 0 1 327223
-0.002681 0.000678 0.119761 0.407970 -0.310458 0.095849 -0.041477 1 0 0 0 0 0 1 328235
-0.002661 0.000669 0.119753 0.169047 -0.313719 0.267699 -0.041508 1 0 0 0 0 0 1 329226
-0.002651 0.000665 0.119750 0.273946 -0.370592 0.214801 -0.041539 1 0 0 0 0 0 1 330203
-0.002646 0.000663 0.119749 0.348213 -0.404537 0.185211 -0.041570 1 0 0 0 0 0 1 331199
-0.002643 0.000661 0.119748 0.387422 -0.422181 0.173887 -0.041602 1 0 0 0 0 0 1 332229
-0.002642 0.000661 0.119748 0.407270 -0.431186 0.169919 -0.041632 1 0 0 0 0 0 1 333202
-0.002641 0.000661 0.119748 0.417341 -0.435856 0.168607 -0.041664 1 0 0 0 0 0 1 334200
-0.002641 0.000660 0.119748 0.422516 -0.438341 0.168232 -0.041695 1 0 0 0 0 0 1 335202
-0.002636 0.000642 0.119759 0.354193 -0.194565 0.021279 -0.041726 1 0 0 0 0 0 1 336202
-0.002633 0.000633 0.119763 0.379502 -0.282387 0.096165 -0.041758 1 0 0 0 0 0 1 337222
-0.002631 0.000629 0.119764 0.399168 -0.347611 0.134766 -0.041789 1 0 0 0 0 0 1 338209
-0.002618 0.000640 0.119775 0.236740 -0.569509 0.002705 -0.041820 1 0 0 0 0 0 1 339221
-0.002611 0.000646 0.119779 0.302797 -0.520607 0.082753 -0.041851 1 0 0 0 0 0 1 340207
-0.002608 0.000649 0.119780 0.351671 -0.480467 0.123146 -0.041883 1 0 0 0 0 0 1 341222
-0.002606 0.000650 0.119781 0.378152 -0.459044 0.138489 -0.041914 1 0 0 0 0 0 1 342206
-0.002605 0.000651 0.119781 0.391858 -0.448357 0.144008 -0.041945 1 0 0 0 0 0 1 343221
-0.002605 0.000651 0.119781 0.398905 -0.443148 0.145998 -0.041974 1 0 0 0 0 0 1 344142
-0.002604 0.000651 0.119781 0.402619 -0.440725 0.146770 -0.042006 1 0 0 0 0 0 1 345149
-0.002604 0.000652 0.119781 0.404624 -0.439663 0.147099 -0.042037 1 0 0 0 0 0 1 346141
-0.002604 0.000652 0.119781 0.405797 -0.439306 0.147288 -0.042068 1 0 0 0 0 0 1 347150
-0.002604 0.000652 0.119781 0.406513 -0.439299 0.147426 -0.042099 1 0 0 0 0 0 1 348141
-0.002604 0.000652 0.119781 0.407037 -0.439451 0.147550 -0.042131 1 0 0 0 0 0 1 349150
-0.002604 0.000652 0.119781 0.407457 -0.439681 0.147656 -0.042162 1 0 0 0 0 0 1 350140
-0.002599 0.000634 0.119792 0.336620 -0.194532 0.000844 -0.042193 1 0 0 0 0 0 1 351149
-0.002596 0.000625 0.119796 0.360753 -0.281747 0.075697 -0.042224 1 0 0 0 0 0 1 352141
-0.002595 0.000620 0.119797 0.379820 -0.346701 0.114287 -0.042256 1 0 0 0 0 0 1 353149
-0.002594 0.000618 0.119797 0.390516 -0.381508 0.128996 -0.042287 1 0 0 0 0 0 1 354149
-0.002594 0.000617 0.119797 0.396212 -0.399320 0.134293 -0.042318 1 0 0 0 0 0 1 355147
-0.002594 0.000616 0.119798 0.399275 -0.408396 0.136210 -0.042349 1 0 0 0 0 0 1 356148
-0.002593 0.000616 0.119798 0.400972 -0.413098 0.136939 -0.042381 1 0 0 0 0 0 1 357154
-0.002593 0.000616 0.119798 0.401961 -0.415594 0.137259 -0.042412 1 0 0 0 0 0 1 358145
-0.002593 0.000616 0.119798 0.402610 -0.417009 0.137430 -0.042443 1 0 0 0 0 0 1 359149
-0.002593 0.000616 0.119798 0.403096 -0.417863 0.137566 -0.042474 1 0 0 0 0 0 1 360149
-0.002593 0.000616 0.119798 0.403482 -0.418449 0.137676 -0.042506 1 0 0 0 0 0 1 361156
-0.002593 0.000616 0.119798 0.403822 -0.418900 0.137773 -0.042537 1 0 0 0 0 0 1 362153
-0.002593 0.000616 0.119798 0.404140 -0.419275 0.137888 -0.042568 1 0 0 0 0 0 1 363156
-0.002588 0.000598 0.119808 0.333194 -0.173926 -0.008899 -0.042600 1 0 0 0 0 0 1 364159
-0.002585 0.000589 0.119812 0.357299 -0.261186 0.065864 -0.042631 1 0 0 0 0 0 1 365155
-0.002584 0.000584 0.119813 0.376348 -0.326129 0.104408 -0.042662 1 0 0 0 0 0 1 366158
-0.002583 0.000582 0.119814 0.387042 -0.360930 0.119095 -0.042693 1 0 0 0 0 0 1 367155
-0.002583 0.000581 0.119814 0.392720 -0.378713 0.124374 -0.042725 1 0 0 0 0 0 1 368159
-0.002583 0.000580 0.119814 0.395777 -0.387778 0.126283 -0.042756 1 0 0 0 0 0 1 369154
-0.002583 0.000580 0.119814 0.397467 -0.392461 0.127002 -0.042787 1 0 0 0 0 0 1 370156
-0.002583 0.000580 0.119814 0.398465 -0.394952 0.127314 -0.042818 1 0 0 0 0 0 1 371145
-0.002583 0.000580 0.119814 0.399103 -0.396351 0.127483 -0.042850 1 0 0 0 0 0 1 372161
-0.002583 0.000580 0.119814 0.399579 -0.397176 0.127604 -0.042881 1 0 0 0 0 0 1 373160
-0.002583 0.000580 0.119814 0.399961 -0.397752 0.127711 -0.042912 1 0 0 0 0 0 1 374161
-0.002583 0.000580 0.119814 0.400289 -0.398171 0.127793 -0.042943 1 0 0 0 0 0 1 375145
-0.002583 0.000580 0.119814 0.400594 -0.398521 0.127897 -0.042974 1 0 0 0 0 0 1 376127
-0.002583 0.000580 0.119814 0.400918 -0.398861 0.127988 -0.043006 1 0 0 0 0 0 1 377156
-0.002583 0.000580 0.119814 0.401207 -0.399174 0.128081 -0.043037 1 0 0 0 0 0 1 378155
-0.002577 0.000562 0.119825 0.330148 -0.153508 -0.018662 -0.043068 1 0 0 0 0 0 1 379153
-0.002575 0.000553 0.119828 0.354253 -0.240721 0.056003 -0.043100 1 0 0 0 0 0 1 380157
-0.002573 0.000548 0.119830 0.373313 -0.305659 0.094495 -0.043131 1 0 0 0 0 0 1 381156
-0.002573 0.000546 0.119830 0.383989 -0.340429 0.109152 -0.043162 1 0 0 0 0 0 1 382156
-0.002572 0.000545 0.119830 0.389667 -0.358181 0.114418 -0.043193 1 0 0 0 0 0 1 383155
-0.002572 0.000544 0.119830 0.392701 -0.367234 0.116315 -0.043225 1 0 0 0 0 0 1 384157
-0.002572 0.000544 0.119830 0.394391 -0.371899 0.117035 -0.043256 1 0 0 0 0 0 1 385145
-0.002572 0.000544 0.119830 0.395389 -0.374367 0.117334 -0.043287 1 0 0 0 0 0 1 386160
-0.002572 0.000544 0.119830 0.396014 -0.375741 0.117492 -0.043318 1 0 0 0 0 0 1 387156
-0.002572 0.000544 0.119830 0.396489 -0.376560 0.117612 -0.043350 1 0 0 0 0 0 1 388156
-0.002559 0.000557 0.119841 0.222972 -0.564389 -0.029421 -0.043381 1 0 0 0 0 0 1 389158
-0.002553 0.000564 0.119845 0.283410 -0.498251 0.045323 -0.043412 1 0 0 0 0 0 1 390153
-0.002549 0.000568 0.119846 0.329393 -0.449402 0.083867 -0.043443 1 0 0 0 0 0 1 391156
-0.002548 0.000569 0.119847 0.354400 -0.423564 0.098546 -0.043474 1 0 0 0 0 0 1 392127
-0.002542 0.000552 0.119858 0.295872 -0.164483 -0.043031 -0.043505 1 0 0 0 0 0 1 393125
-0.002539 0.000544 0.119861 0.326397 -0.245064 0.033357 -0.043537 1 0 0 0 0 0 1 394155
-0.002537 0.000539 0.119863 0.348635 -0.306689 0.072441 -0.043568 1 0 0 0 0 0 1 395133
-0.002536 0.000537 0.119863 0.360924 -0.339825 0.087302 -0.043602 1 0 0 0 0 0 1 396218
-0.002536 0.000536 0.119863 0.367401 -0.356767 0.092630 -0.043633 1 0 0 0 0 0 1 397225
-0.002536 0.000536 0.119863 0.370840 -0.365381 0.094530 -0.043664 1 0 0 0 0 0 1 398207
-0.002536 0.000535 0.119863 0.372703 -0.369846 0.095240 -0.043696 1 0 0 0 0 0 1 399228
-0.002535 0.000535 0.119863 0.373765 -0.372199 0.095528 -0.043726 1 0 0 0 0 0 1 400201
-0.002535 0.000535 0.119863 0.374447 -0.373522 0.095688 -0.043758 1 0 0 0 0 0 1 401229
-0.002535 0.000535 0.119863 0.374913 -0.374311 0.095772 -0.043789 1 0 0 0 0 0 1 402223
-0.002535 0.000535 0.119863 0.375281 -0.374840 0.095845 -0.043820 1 0 0 0 0 0 1 403199
-0.002535 0.000535 0.119863 0.375613 -0.375229 0.095917 -0.043852 1 0 0 0 0 0 1 404222
-0.002535 0.000535 0.119863 0.375897 -0.375572 0.095994 -0.043883 1 0 0 0 0 0 1 405232
-0.002535 0.000535 0.119863 0.376167 -0.375869 0.096062 -0.043914 1 0 0 0 0 0 1 406199
-0.002535 0.000535 0.119863 0.376447 -0.376142 0.096124 -0.043945 1 0 0 0 0 0 1 407197
-0.002535 0.000535 0.119863 0.376720 -0.376422 0.096199 -0.043976 1 0 0 0 0 0 1 408202
-0.002535 0.000535 0.119863 0.376977 -0.376696 0.096260 -0.044007 1 0 0 0 0 0 1 409191
-0.002535 0.000535 0.119863 0.377259 -0.376971 0.096322 -0.044039 1 0 0 0 0 0 1 410204
-0.002535 0.000535 0.119863 0.377529 -0.377232 0.096404 -0.044071 1 0 0 0 0 0 1 411223
-0.002535 0.000535 0.119863 0.377787 -0.377514 0.096473 -0.044101 1 0 0 0 0 0 1 412205
-0.002535 0.000535 0.119863 0.378075 -0.377770 0.096536 -0.044133 1 0 0 0 0 0 1 413219
-0.002535 0.000535 0.119863 0.378320 -0.378037 0.096602 -0.044164 1 0 0 0 0 0 1 414203
-0.002535 0.000535 0.119863 0.378598 -0.378301 0.096678 -0.044195 1 0 0 0 0 0 1 415219
-0.002535 0.000535 0.119863 0.378852 -0.378569 0.096736 -0.044224 1 0 0 0 0 0 1 416140
-0.002535 0.000535 0.119863 0.379116 -0.378818 0.096810 -0.044256 1 0 0 0 0 0 1 417148
-0.002535 0.000535 0.119863 0.379384 -0.379092 0.096865 -0.044287 1 0 0 0 0 0 1 418138
-0.002535 0.000535 0.119863 0.379654 -0.379363 0.096953 -0.044318 1 0 0 0 0 0 1 419148
-0.002535 0.000535 0.119863 0.379908 -0.379626 0.097009 -0.044349 1 0 0 0 0 0 1 420139
-0.002535 0.000535 0.119863 0.380187 -0.379896 0.097070 -0.044380 1 0 0 0 0 0 1 421140
-0.002535 0.000535 0.119863 0.380457 -0.380166 0.097158 -0.044412 1 0 0 0 0 0 1 422148
-0.002535 0.000535 0.119863 0.380723 -0.380431 0.097208 -0.044443 1 0 0 0 0 0 1 423138
-0.002535 0.000535 0.119863 0.380990 -0.380690 0.097288 -0.044474 1 0 0 0 0 0 1 424148
-0.002535 0.000535 0.119863 0.381246 -0.380962 0.097350 -0.044505 1 0 0 0 0 0 1 425138
-0.002535 0.000535 0.119863 0.381527 -0.381236 0.097432 -0.044537 1 0 0 0 0 0 1 426150
-0.002535 0.000535 0.119863 0.381796 -0.381503 0.097482 -0.044568 1 0 0 0 0 0 1 427147
-0.002535 0.000535 0.119863 0.382065 -0.381765 0.097563 -0.044600 1 0 0 0 0 0 1 428167
-0.002535 0.000535 0.119863 0.382321 -0.382036 0.097624 -0.044631 1 0 0 0 0 0 1 429153
-0.002535 0.000535 0.119863 0.382610 -0.382308 0.097699 -0.044662 1 0 0 0 0 0 1 430148
-0.002535 0.000535 0.119863 0.382858 -0.382572 0.097761 -0.044693 1 0 0 0 0 0 1 431153
-0.002535 0.000535 0.119863 0.383135 -0.382842 0.097823 -0.044725 1 0 0 0 0 0 1 432153
-0.002535 0.000535 0.119863 0.383402 -0.383108 0.097909 -0.044756 1 0 0 0 0 0 1 433147
-0.002535 0.000535 0.119863 0.383661 -0.383376 0.097967 -0.044787 1 0 0 0 0 0 1 434156
-0.002535 0.000535 0.119863 0.383945 -0.383635 0.098034 -0.044818 1 0 0 0 0 0 1 435148
-0.002535 0.000535 0.119863 0.384201 -0.383921 0.098109 -0.044850 1 0 0 0 0 0 1 436158
-0.002535 0.000535 0.119863 0.384483 -0.384173 0.098172 -0.044881 1 0 0 0 0 0 1 437155
-0.002535 0.000535 0.119863 0.384731 -0.384443 0.098239 -0.044912 1 0 0 0 0 0 1 438149
-0.002535 0.000535 0.119863 0.385009 -0.384714 0.098321 -0.044943 1 0 0 0 0 0 1 439153
-0.002535 0.000535 0.119863 0.385267 -0.384981 0.098378 -0.044975 1 0 0 0 0 0 1 440157
-0.002535 0.000535 0.119863 0.385544 -0.385249 0.098438 -0.045006 1 0 0 0 0 0 1 441152
-0.002535 0.000535 0.119863 0.385810 -0.385506 0.098518 -0.045037 1 0 0 0 0 0 1 442154
-0.002535 0.000535 0.119863 0.386071 -0.385791 0.098588 -0.045068 1 0 0 0 0 0 1 443148
-0.002535 0.000535 0.119863 0.386350 -0.386039 0.098649 -0.045099 1 0 0 0 0 0 1 444130
-0.002535 0.000535 0.119863 0.386606 -0.386317 0.098718 -0.045131 1 0 0 0 0 0 1 445156
-0.002523 0.000549 0.119874 0.212516 -0.574330 -0.048571 -0.045162 1 0 0 0 0 0 1 446151
-0.002516 0.000556 0.119878 0.272768 -0.508206 0.026002 -0.045193 1 0 0 0 0 0 1 447146
-0.002513 0.000559 0.119879 0.318643 -0.459381 0.064478 -0.045224 1 0 0 0 0 0 1 448139
-0.002511 0.000561 0.119879 0.343596 -0.433550 0.079121 -0.045256 1 0 0 0 0 0 1 449146
-0.002510 0.000561 0.119880 0.356473 -0.420640 0.084363 -0.045287 1 0 0 0 0 0 1 450139
-0.002510 0.000562 0.119880 0.363114 -0.414319 0.086246 -0.045318 1 0 0 0 0 0 1 451146
-0.002510 0.000562 0.119880 0.366579 -0.411312 0.086933 -0.045350 1 0 0 0 0 0 1 452152
-0.002510 0.000562 0.119880 0.368442 -0.409928 0.087205 -0.045380 1 0 0 0 0 0 1 453125
-0.002510 0.000562 0.119880 0.369501 -0.409392 0.087347 -0.045412 1 0 0 0 0 0 1 454139
-0.002510 0.000562 0.119880 0.370170 -0.409264 0.087437 -0.045443 1 0 0 0 0 0 1 455154
-0.002510 0.000562 0.119880 0.370629 -0.409343 0.087505 -0.045475 1 0 0 0 0 0 1 456172
-0.002510 0.000562 0.119880 0.370990 -0.409525 0.087568 -0.045506 1 0 0 0 0 0 1 457165
-0.002510 0.000562 0.119880 0.371294 -0.409757 0.087622 -0.045538 1 0 0 0 0 0 1 458166
-0.002510 0.000562 0.119880 0.371565 -0.410007 0.087689 -0.045569 1 0 0 0 0 0 1 459167
-0.002510 0.000562 0.119880 0.371838 -0.410278 0.087750 -0.045600 1 0 0 0 0 0 1 460161
-0.002510 0.000562 0.119880 0.372095 -0.410560 0.087810 -0.045631 1 0 0 0 0 0 1 461163
-0.002510 0.000562 0.119880 0.372354 -0.410821 0.087870 -0.045662 1 0 0 0 0 0 1 462161
-0.002510 0.000562 0.119880 0.372610 -0.411100 0.087930 -0.045694 1 0 0 0 0 0 1 463162
-0.002510 0.000562 0.119880 0.372880 -0.411395 0.087991 -0.045725 1 0 0 0 0 0 1 464163
-0.002510 0.000562 0.119880 0.373121 -0.411663 0.088051 -0.045756 1 0 0 0 0 0 1 465161
-0.002510 0.000562 0.119880 0.373388 -0.411947 0.088105 -0.045787 1 0 0 0 0 0 1 466166
-0.002510 0.000562 0.119880 0.373631 -0.412232 0.088176 -0.045818 1 0 0 0 0 0 1 467149
-0.002510 0.000562 0.119880 0.373874 -0.412513 0.088225 -0.045850 1 0 0 0 0 0 1 468154
-0.002510 0.000562 0.119880 0.374150 -0.412791 0.088284 -0.045881 1 0 0 0 0 0 1 469162
-0.002510 0.000562 0.119880 0.374400 -0.413081 0.088358 -0.045913 1 0 0 0 0 0 1 470168
-0.002510 0.000562 0.119880 0.374649 -0.413350 0.088412 -0.045944 1 0 0 0 0 0 1 471162
-0.002510 0.000562 0.119880 0.374931 -0.413650 0.088469 -0.045977 1 0 0 0 0 0 1 472223
-0.002510 0.000562 0.119880 0.375174 -0.413928 0.088535 -0.046008 1 0 0 0 0 0 1 473220
-0.002510 0.000562 0.119880 0.375426 -0.414214 0.088601 -0.046039 1 0 0 0 0 0 1 474198
-0.002510 0.000562 0.119880 0.375680 -0.414495 0.088642 -0.046070 1 0 0 0 0 0 1 475194
-0.002510 0.000562 0.119880 0.375940 -0.414775 0.088715 -0.046102 1 0 0 0 0 0 1 476230
-0.002510 0.000562 0.119880 0.376195 -0.415064 0.088782 -0.046133 1 0 0 0 0 0 1 477220
-0.002510 0.000562 0.119880 0.376453 -0.415331 0.088829 -0.046163 1 0 0 0 0 0 1 478196
-0.002510 0.000562 0.119880 0.376697 -0.415608 0.088894 -0.046195 1 0 0 0 0 0 1 479194
-0.002510 0.000562 0.119880 0.376969 -0.415898 0.088950 -0.046227 1 0 0 0 0 0 1 480220
-0.002510 0.000562 0.119880 0.377217 -0.416189 0.089023 -0.046258 1 0 0 0 0 0 1 481224
-0.002510 0.000562 0.119880 0.377467 -0.416459 0.089077 -0.046289 1 0 0 0 0 0 1 482219
-0.002510 0.000562 0.119880 0.377721 -0.416746 0.089123 -0.046320 1 0 0 0 0 0 1 483203
-0.002510 0.000562 0.119880 0.377979 -0.417032 0.089202 -0.046352 1 0 0 0 0 0 1 484218
-0.002510 0.000562 0.119880 0.378227 -0.417299 0.089257 -0.046382 1 0 0 0 0 0 1 485204
-0.002510 0.000562 0.119880 0.378497 -0.417585 0.089311 -0.046414 1 0 0 0 0 0 1 486219
-0.002510 0.000562 0.119880 0.378740 -0.417870 0.089382 -0.046445 1 0 0 0 0 0 1 487201
-0.002510 0.000562 0.119880 0.378977 -0.418125 0.089434 -0.046474 1 0 0 0 0 0 1 488146
-0.002510 0.000562 0.119880 0.379241 -0.418406 0.089487 -0.046505 1 0 0 0 0 0 1 489137
-0.002510 0.000562 0.119880 0.379487 -0.418686 0.089553 -0.046537 1 0 0 0 0 0 1 490145
-0.002510 0.000562 0.119880 0.379734 -0.418985 0.089613 -0.046568 1 0 0 0 0 0 1 491136
-0.002510 0.000562 0.119880 0.380007 -0.419254 0.089667 -0.046599 1 0 0 0 0 0 1 492146
-0.002510 0.000562 0.119880 0.380249 -0.419527 0.089732 -0.046630 1 0 0 0 0 0 1 493135
-0.002510 0.000562 0.119880 0.380508 -0.419822 0.089800 -0.046662 1 0 0 0 0 0 1 494145
-0.002510 0.000562 0.119880 0.380773 -0.420097 0.089849 -0.046693 1 0 0 0 0 0 1 495147
-0.002510 0.000562 0.119880 0.381014 -0.420371 0.089913 -0.046724 1 0 0 0 0 0 1 496136
-0.002510 0.000562 0.119880 0.381282 -0.420657 0.089968 -0.046756 1 0 0 0 0 0 1 497146
-0.002510 0.000562 0.119880 0.381530 -0.420947 0.090040 -0.046787 1 0 0 0 0 0 1 498146
-0.002497 0.000576 0.119890 0.206970 -0.609435 -0.057444 -0.046818 1 0 0 0 0 0 1 499150
-0.002490 0.000583 0.119894 0.267100 -0.543458 0.016977 -0.046850 1 0 0 0 0 0 1 500150
-0.002487 0.000586 0.119895 0.312906 -0.494711 0.055378 -0.046881 1 0 0 0 0 0 1 501152
-0.002486 0.000588 0.119896 0.337812 -0.468925 0.069982 -0.046912 1 0 0 0 0 0 1 502150
-0.002485 0.000589 0.119896 0.350660 -0.456045 0.075223 -0.046943 1 0 0 0 0 0 1 503142
-0.002484 0.000589 0.119896 0.357284 -0.449760 0.077081 -0.046975 1 0 0 0 0 0 1 504154
-0.002484 0.000589 0.119896 0.360722 -0.446744 0.077761 -0.047006 1 0 0 0 0 0 1 505144
-0.002484 0.000590 0.119896 0.362573 -0.445411 0.078031 -0.047037 1 0 0 0 0 0 1 506137
-0.002484 0.000590 0.119896 0.363613 -0.444880 0.078158 -0.047068 1 0 0 0 0 0 1 507146
-0.002484 0.000590 0.119896 0.364263 -0.444761 0.078238 -0.047099 1 0 0 0 0 0 1 508144
-0.002484 0.000590 0.119896 0.364704 -0.444847 0.078296 -0.047130 1 0 0 0 0 0 1 509141
-0.002484 0.000590 0.119896 0.365057 -0.445031 0.078357 -0.047161 1 0 0 0 0 0 1 510123
-0.002484 0.000590 0.119896 0.365340 -0.445278 0.078412 -0.047193 1 0 0 0 0 0 1 511140
-0.002484 0.000590 0.119896 0.365613 -0.445556 0.078451 -0.047224 1 0 0 0 0 0 1 512143
-0.002484 0.000590 0.119896 0.365869 -0.445827 0.078515 -0.047255 1 0 0 0 0 0 1 513124
-0.002484 0.000590 0.119896 0.366114 -0.446114 0.078562 -0.047287 1 0 0 0 0 0 1 514141
-0.002484 0.000590 0.119896 0.366356 -0.446409 0.078613 -0.047318 1 0 0 0 0 0 1 515144
-0.002484 0.000590 0.119896 0.366601 -0.446716 0.078672 -0.047349 1 0 0 0 0 0 1 516147
-0.002484 0.000590 0.119896 0.366839 -0.447000 0.078718 -0.047381 1 0 0 0 0 0 1 517144
-0.002484 0.000590 0.119896 0.367093 -0.447296 0.078763 -0.047412 1 0 0 0 0 0 1 518144
-0.002484 0.000590 0.119896 0.367326 -0.447599 0.078827 -0.047443 1 0 0 0 0 0 1 519140
-0.002484 0.000590 0.119896 0.367568 -0.447870 0.078879 -0.047474 1 0 0 0 0 0 1 520124
-0.002484 0.000590 0.119896 0.367819 -0.448180 0.078919 -0.047506 1 0 0 0 0 0 1 521143
-0.002484 0.000590 0.119896 0.368049 -0.448472 0.078976 -0.047537 1 0 0 0 0 0 1 522140
-0.002484 0.000590 0.119896 0.368301 -0.448769 0.079042 -0.047568 1 0 0 0 0 0 1 523140
-0.002484 0.000590 0.119896 0.368545 -0.449065 0.079076 -0.047599 1 0 0 0 0 0 1 524142
-0.002484 0.000590 0.119896 0.368774 -0.449356 0.079132 -0.047630 1 0 0 0 0 0 1 525139
-0.002484 0.000590 0.119896 0.369030 -0.449665 0.079184 -0.047662 1 0 0 0 0 0 1 526139
-0.002484 0.000590 0.119896 0.369267 -0.449938 0.079243 -0.047693 1 0 0 0 0 0 1 527139
-0.002484 0.000590 0.119896 0.369523 -0.450267 0.079294 -0.047727 1 0 0 0 0 0 1 528234
-0.002484 0.000590 0.119896 0.369773 -0.450562 0.079338 -0.047758 1 0 0 0 0 0 1 529223
-0.002484 0.000590 0.119896 0.370010 -0.450850 0.079407 -0.047788 1 0 0 0 0 0 1 530197
-0.002484 0.000590 0.119896 0.370238 -0.451139 0.079448 -0.047819 1 0 0 0 0 0 1 531186
-0.002484 0.000590 0.119896 0.370499 -0.451447 0.079494 -0.047852 1 0 0 0 0 0 1 532222
-0.002484 0.000590 0.119896 0.370742 -0.451742 0.079565 -0.047883 1 0 0 0 0 0 1 533222
-0.002484 0.000590 0.119896 0.370978 -0.452028 0.079597 -0.047913 1 0 0 0 0 0 1 534194
-0.002484 0.000590 0.119896 0.371208 -0.452321 0.079654 -0.047945 1 0 0 0 0 0 1 535195
-0.002484 0.000590 0.119896 0.371451 -0.452626 0.079713 -0.047976 1 0 0 0 0 0 1 536194
-0.002484 0.000590 0.119896 0.371710 -0.452905 0.079759 -0.048007 1 0 0 0 0 0 1 537193
-0.002484 0.000590 0.119896 0.371940 -0.453211 0.079811 -0.048039 1 0 0 0 0 0 1 538216
-0.002484 0.000590 0.119896 0.372173 -0.453498 0.079862 -0.048069 1 0 0 0 0 0 1 539190
-0.002484 0.000590 0.119896 0.372447 -0.453809 0.079923 -0.048102 1 0 0 0 0 0 1 540226
-0.002479 0.000572 0.119907 0.300733 -0.206491 -0.067676 -0.048133 1 0 0 0 0 0 1 541222
-0.002476 0.000563 0.119911 0.324697 -0.293043 0.006594 -0.048164 1 0 0 0 0 0 1 542224
-0.002475 0.000558 0.119912 0.343618 -0.357663 0.044932 -0.048195 1 0 0 0 0 0 1 543218
-0.002474 0.000556 0.119912 0.354196 -0.392295 0.059516 -0.048227 1 0 0 0 0 0 1 544232
-0.002474 0.000555 0.119912 0.359791 -0.409966 0.064723 -0.048257 1 0 0 0 0 0 1 545194
-0.002473 0.000554 0.119913 0.362759 -0.418975 0.066585 -0.048288 1 0 0 0 0 0 1 546196
-0.002473 0.000554 0.119913 0.364384 -0.423623 0.067250 -0.048320 1 0 0 0 0 0 1 547195
-0.002473 0.000554 0.119913 0.365334 -0.426103 0.067513 -0.048352 1 0 0 0 0 0 1 548228
-0.002473 0.000554 0.119913 0.365922 -0.427464 0.067629 -0.048382 1 0 0 0 0 0 1 549193
-0.002473 0.000554 0.119913 0.366330 -0.428291 0.067707 -0.048413 1 0 0 0 0 0 1 550196
-0.002473 0.000554 0.119913 0.366650 -0.428843 0.067758 -0.048445 1 0 0 0 0 0 1 551194
-0.002473 0.000554 0.119913 0.366945 -0.429262 0.067806 -0.048477 1 0 0 0 0 0 1 552220
-0.002473 0.000554 0.119913 0.367183 -0.429592 0.067849 -0.048507 1 0 0 0 0 0 1 553187
-0.002473 0.000554 0.119913 0.367446 -0.429914 0.067888 -0.048539 1 0 0 0 0 0 1 554202
-0.002468 0.000536 0.119923 0.295670 -0.182337 -0.079658 -0.048570 1 0 0 0 0 0 1 555201
-0.002465 0.000527 0.119927 0.319620 -0.268888 -0.005497 -0.048602 1 0 0 0 0 0 1 556217
-0.002464 0.000522 0.119928 0.338543 -0.333485 0.032793 -0.048632 1 0 0 0 0 0 1 557203
-0.002463 0.000520 0.119929 0.349116 -0.368098 0.047368 -0.048664 1 0 0 0 0 0 1 558217
-0.002463 0.000519 0.119929 0.354702 -0.385765 0.052553 -0.048695 1 0 0 0 0 0 1 559202
-0.002463 0.000518 0.119929 0.357674 -0.394746 0.054407 -0.048724 1 0 0 0 0 0 1 560144
-0.002462 0.000518 0.119929 0.359298 -0.399379 0.055062 -0.048756 1 0 0 0 0 0 1 561150
-0.002462 0.000518 0.119929 0.360217 -0.401814 0.055312 -0.048787 1 0 0 0 0 0 1 562135
-0.002462 0.000518 0.119929 0.360796 -0.403165 0.055428 -0.048818 1 0 0 0 0 0 1 563145
-0.002457 0.000500 0.119940 0.289118 -0.155890 -0.092028 -0.048849 1 0 0 0 0 0 1 564135
-0.002454 0.000491 0.119943 0.313166 -0.242714 -0.017936 -0.048881 1 0 0 0 0 0 1 565144
-0.002453 0.000486 0.119945 0.332136 -0.307454 0.020303 -0.048911 1 0 0 0 0 0 1 566133
-0.002452 0.000484 0.119945 0.342723 -0.342110 0.034836 -0.048943 1 0 0 0 0 0 1 567144
-0.002452 0.000483 0.119945 0.348325 -0.359792 0.040029 -0.048974 1 0 0 0 0 0 1 568135
-0.002452 0.000482 0.119945 0.351301 -0.368783 0.041867 -0.049006 1 0 0 0 0 0 1 569142
-0.002452 0.000482 0.119945 0.352906 -0.373404 0.042524 -0.049037 1 0 0 0 0 0 1 570135
-0.002452 0.000482 0.119945 0.353826 -0.375837 0.042774 -0.049068 1 0 0 0 0 0 1 571138
-0.002452 0.000482 0.119945 0.354423 -0.377176 0.042869 -0.049099 1 0 0 0 0 0 1 572145
-0.002452 0.000482 0.119945 0.354817 -0.377955 0.042923 -0.049131 1 0 0 0 0 0 1 573143
-0.002452 0.000482 0.119945 0.355125 -0.378468 0.042956 -0.049162 1 0 0 0 0 0 1 574137
-0.002452 0.000482 0.119945 0.355399 -0.378864 0.042986 -0.049193 1 0 0 0 0 0 1 575142
-0.002452 0.000482 0.119945 0.355641 -0.379160 0.043020 -0.049224 1 0 0 0 0 0 1 576138
-0.002452 0.000482 0.119945 0.355892 -0.379444 0.043043 -0.049256 1 0 0 0 0 0 1 577148
-0.002452 0.000482 0.119945 0.356124 -0.379699 0.043076 -0.049287 1 0 0 0 0 0 1 578148
-0.002446 0.000463 0.119956 0.284175 -0.131585 -0.104371 -0.049318 1 0 0 0 0 0 1 579139
-0.002444 0.000454 0.119960 0.308137 -0.218118 -0.030398 -0.049350 1 0 0 0 0 0 1 580151
-0.002442 0.000450 0.119961 0.327061 -0.282709 0.007797 -0.049380 1 0 0 0 0 0 1 581134
-0.002442 0.000448 0.119962 0.337612 -0.317279 0.022314 -0.049412 1 0 0 0 0 0 1 582150
-0.002441 0.000447 0.119962 0.343198 -0.334905 0.027489 -0.049443 1 0 0 0 0 0 1 583149
-0.002441 0.000446 0.119962 0.346150 -0.343859 0.029314 -0.049475 1 0 0 0 0 0 1 584151
-0.002441 0.000446 0.119962 0.347758 -0.348452 0.029946 -0.049506 1 0 0 0 0 0 1 585148
-0.002441 0.000446 0.119962 0.348681 -0.350858 0.030192 -0.049537 1 0 0 0 0 0 1 586150
-0.002441 0.000446 0.119962 0.349251 -0.352181 0.030298 -0.049568 1 0 0 0 0 0 1 587149
-0.002460 0.000450 0.119972 0.610822 -0.414761 -0.104972 -0.049600 1 0 0 0 0 0 1 588154
-0.002469 0.000452 0.119975 0.518972 -0.393586 -0.037136 -0.049631 1 0 0 0 0 0 1 589153
-0.002474 0.000453 0.119976 0.451611 -0.377938 -0.002110 -0.049662 1 0 0 0 0 0 1 590152
-0.002476 0.000454 0.119977 0.416168 -0.369737 0.011189 -0.049693 1 0 0 0 0 0 1 591147
-0.002477 0.000454 0.119977 0.398469 -0.365721 0.015948 -0.049725 1 0 0 0 0 0 1 592152
-0.002478 0.000454 0.119977 0.389754 -0.363816 0.017601 -0.049755 1 0 0 0 0 0 1 593120
-0.002478 0.000454 0.119977 0.385531 -0.362998 0.018183 -0.049787 1 0 0 0 0 0 1 594147
-0.002478 0.000454 0.119977 0.383560 -0.362701 0.018404 -0.049818 1 0 0 0 0 0 1 595148
-0.002478 0.000454 0.119977 0.382673 -0.362655 0.018473 -0.049849 1 0 0 0 0 0 1 596119
-0.002478 0.000454 0.119977 0.382364 -0.362757 0.018527 -0.049881 1 0 0 0 0 0 1 597147
-0.002478 0.000454 0.119977 0.382322 -0.362902 0.018541 -0.049911 1 0 0 0 0 0 1 598119
-0.002478 0.000454 0.119977 0.382424 -0.363111 0.018549 -0.049943 1 0 0 0 0 0 1 599148
-0.002478 0.000454 0.119977 0.382608 -0.363326 0.018565 -0.049975 1 0 0 0 0 0 1 600151
-0.002478 0.000454 0.119977 0.382808 -0.363544 0.018576 -0.050006 1 0 0 0 0 0 1 601148
-0.002478 0.000454 0.119977 0.383029 -0.363756 0.018587 -0.050037 1 0 0 0 0 0 1 602146
-0.002478 0.000454 0.119977 0.383256 -0.363979 0.018605 -0.050068 1 0 0 0 0 0 1 603149
-0.002478 0.000454 0.119977 0.383487 -0.364215 0.018610 -0.050100 1 0 0 0 0 0 1 604153
-0.002478 0.000454 0.119977 0.383725 -0.364443 0.018621 -0.050131 1 0 0 0 0 0 1 605150
-0.002478 0.000454 0.119977 0.383963 -0.364670 0.018632 -0.050162 1 0 0 0 0 0 1 606149
-0.002478 0.000454 0.119977 0.384210 -0.364888 0.018651 -0.050193 1 0 0 0 0 0 1 607148
-0.002478 0.000454 0.119977 0.384443 -0.365124 0.018656 -0.050225 1 0 0 0 0 0 1 608151
-0.002478 0.000454 0.119977 0.384681 -0.365351 0.018667 -0.050256 1 0 0 0 0 0 1 609148
-0.002478 0.000454 0.119977 0.384928 -0.365570 0.018686 -0.050287 1 0 0 0 0 0 1 610149
-0.002478 0.000454 0.119977 0.385161 -0.365805 0.018691 -0.050318 1 0 0 0 0 0 1 611149
-0.002478 0.000454 0.119977 0.385400 -0.366034 0.018702 -0.050350 1 0 0 0 0 0 1 612154
-0.002478 0.000454 0.119977 0.385641 -0.366263 0.018714 -0.050381 1 0 0 0 0 0 1 613162
-0.002478 0.000454 0.119977 0.385889 -0.366482 0.018732 -0.050412 1 0 0 0 0 0 1 614163
-0.002478 0.000454 0.119977 0.386119 -0.366716 0.018738 -0.050443 1 0 0 0 0 0 1 615157
-0.002478 0.000454 0.119977 0.386359 -0.366944 0.018748 -0.050475 1 0 0 0 0 0 1 616160
-0.002478 0.000454 0.119977 0.386605 -0.367162 0.018767 -0.050506 1 0 0 0 0 0 1 617158
-0.002478 0.000454 0.119977 0.386837 -0.367397 0.018772 -0.050537 1 0 0 0 0 0 1 618157
-0.002478 0.000454 0.119977 0.387063 -0.367622 0.018790 -0.050568 1 0 0 0 0 0 1 619156
-0.002459 0.000450 0.119967 0.125715 -0.305928 0.154134 -0.050600 1 0 0 0 0 0 1 620163
-0.002450 0.000448 0.119964 0.218109 -0.327845 0.086547 -0.050631 1 0 0 0 0 0 1 621156
-0.002445 0.000447 0.119962 0.285917 -0.344054 0.051587 -0.050662 1 0 0 0 0 0 1 622154
-0.002443 0.000446 0.119962 0.321791 -0.352757 0.038305 -0.050694 1 0 0 0 0 0 1 623158
-0.002442 0.000446 0.119962 0.339947 -0.357258 0.033587 -0.050726 1 0 0 0 0 0 1 624214
-0.002441 0.000446 0.119962 0.349096 -0.359620 0.031944 -0.050757 1 0 0 0 0 0 1 625199
-0.002441 0.000446 0.119962 0.353773 -0.360906 0.031382 -0.050789 1 0 0 0 0 0 1 626213
-0.002441 0.000445 0.119962 0.356220 -0.361656 0.031197 -0.050820 1 0 0 0 0 0 1 627197
-0.002441 0.000445 0.119962 0.357555 -0.362156 0.031152 -0.050851 1 0 0 0 0 0 1 628211
-0.002441 0.000445 0.119962 0.358324 -0.362498 0.031141 -0.050882 1 0 0 0 0 0 1 629200
-0.002441 0.000445 0.119962 0.358821 -0.362798 0.031159 -0.050914 1 0 0 0 0 0 1 630212
-0.002441 0.000445 0.119962 0.359173 -0.363051 0.031175 -0.050945 1 0 0 0 0 0 1 631196
-0.002441 0.000445 0.119962 0.359457 -0.363269 0.031188 -0.050974 1 0 0 0 0 0 1 632142
-0.002441 0.000445 0.119962 0.359703 -0.363494 0.031214 -0.051005 1 0 0 0 0 0 1 633131
-0.002441 0.000445 0.119962 0.359954 -0.363736 0.031229 -0.051037 1 0 0 0 0 0 1 634140
-0.002441 0.000445 0.119962 0.360175 -0.363959 0.031247 -0.051068 1 0 0 0 0 0 1 635131
-0.002441 0.000445 0.119962 0.360398 -0.364184 0.031266 -0.051099 1 0 0 0 0 0 1 636140
-0.002441 0.000445 0.119962 0.360616 -0.364404 0.031285 -0.051130 1 0 0 0 0 0 1 637131
-0.002441 0.000445 0.119962 0.360837 -0.364629 0.031305 -0.051162 1 0 0 0 0 0 1 638138
-0.002441 0.000445 0.119962 0.361058 -0.364852 0.031324 -0.051193 1 0 0 0 0 0 1 639139
-0.002441 0.000445 0.119962 0.361296 -0.365067 0.031343 -0.051224 1 0 0 0 0 0 1 640132
-0.002441 0.000445 0.119962 0.361501 -0.365297 0.031362 -0.051255 1 0 0 0 0 0 1 641140
-0.002441 0.000445 0.119962 0.361719 -0.365520 0.031381 -0.051287 1 0 0 0 0 0 1 642141
-0.002441 0.000445 0.119962 0.361961 -0.365739 0.031401 -0.051318 1 0 0 0 0 0 1 643147
-0.002441 0.000445 0.119962 0.362161 -0.365964 0.031420 -0.051349 1 0 0 0 0 0 1 644135
-0.002441 0.000445 0.119962 0.362395 -0.366194 0.031433 -0.051381 1 0 0 0 0 0 1 645152
-0.002441 0.000445 0.119962 0.362601 -0.366411 0.031457 -0.051412 1 0 0 0 0 0 1 646136
-0.002441 0.000445 0.119962 0.362829 -0.366625 0.031484 -0.051443 1 0 0 0 0 0 1 647139
-0.002441 0.000445 0.119962 0.363049 -0.366845 0.031483 -0.051474 1 0 0 0 0 0 1 648132
-0.002441 0.000445 0.119962 0.363263 -0.367078 0.031513 -0.051505 1 0 0 0 0 0 1 649140
-0.002441 0.000445 0.119962 0.363490 -0.367292 0.031541 -0.051537 1 0 0 0 0 0 1 650139
-0.002441 0.000445 0.119962 0.363716 -0.367526 0.031548 -0.051568 1 0 0 0 0 0 1 651141
-0.002441 0.000445 0.119962 0.363920 -0.367743 0.031571 -0.051599 1 0 0 0 0 0 1 652121
-0.002441 0.000445 0.119962 0.364151 -0.367961 0.031598 -0.051630 1 0 0 0 0 0 1 653139
-0.002441 0.000445 0.119962 0.364376 -0.368193 0.031605 -0.051662 1 0 0 0 0 0 1 654136
-0.002441 0.000445 0.119962 0.364584 -0.368414 0.031629 -0.051693 1 0 0 0 0 0 1 655134
-0.002441 0.000445 0.119962 0.364812 -0.368628 0.031655 -0.051724 1 0 0 0 0 0 1 656136
-0.002441 0.000445 0.119962 0.365037 -0.368861 0.031662 -0.051755 1 0 0 0 0 0 1 657136
-0.002441 0.000445 0.119962 0.365246 -0.369082 0.031686 -0.051787 1 0 0 0 0 0 1 658134
-0.002441 0.000445 0.119962 0.365467 -0.369307 0.031706 -0.051818 1 0 0 0 0 0 1 659144
-0.002441 0.000445 0.119962 0.365702 -0.369519 0.031725 -0.051849 1 0 0 0 0 0 1 660121
-0.002441 0.000445 0.119962 0.365908 -0.369750 0.031744 -0.051880 1 0 0 0 0 0 1 661138
-0.002441 0.000445 0.119962 0.366139 -0.369976 0.031757 -0.051912 1 0 0 0 0 0 1 662137
-0.002441 0.000445 0.119962 0.366356 -0.370187 0.031789 -0.051943 1 0 0 0 0 0 1 663135
-0.002441 0.000445 0.119962 0.366565 -0.370414 0.031802 -0.051974 1 0 0 0 0 0 1 664120
-0.002441 0.000445 0.119962 0.366799 -0.370644 0.031815 -0.052005 1 0 0 0 0 0 1 665135
-0.002441 0.000445 0.119962 0.367009 -0.370864 0.031839 -0.052037 1 0 0 0 0 0 1 666134
-0.002441 0.000445 0.119962 0.367232 -0.371074 0.031865 -0.052067 1 0 0 0 0 0 1 667118
-0.002441 0.000445 0.119962 0.367462 -0.371311 0.031873 -0.052099 1 0 0 0 0 0 1 668136
-0.002441 0.000445 0.119962 0.367670 -0.371532 0.031897 -0.052130 1 0 0 0 0 0 1 669133
-0.002441 0.000445 0.119962 0.367894 -0.371742 0.031923 -0.052161 1 0 0 0 0 0 1 670118
-0.002441 0.000445 0.119962 0.368123 -0.371979 0.031930 -0.052193 1 0 0 0 0 0 1 671136
-0.002441 0.000445 0.119962 0.368332 -0.372201 0.031954 -0.052224 1 0 0 0 0 0 1 672139
-0.002441 0.000445 0.119962 0.368559 -0.372414 0.031981 -0.052255 1 0 0 0 0 0 1 673135
-0.002441 0.000445 0.119962 0.368784 -0.372647 0.031988 -0.052287 1 0 0 0 0 0 1 674135
-0.002441 0.000445 0.119962 0.368992 -0.372868 0.032011 -0.052318 1 0 0 0 0 0 1 675134
-0.002441 0.000445 0.119962 0.369225 -0.373095 0.032025 -0.052349 1 0 0 0 0 0 1 676139
-0.002441 0.000445 0.119962 0.369438 -0.373301 0.032056 -0.052380 1 0 0 0 0 0 1 677117
-0.002441 0.000445 0.119962 0.369653 -0.373535 0.032070 -0.052412 1 0 0 0 0 0 1 678134
-0.002441 0.000445 0.119962 0.369885 -0.373762 0.032082 -0.052443 1 0 0 0 0 0 1 679136
-0.002441 0.000445 0.119962 0.370103 -0.373974 0.032114 -0.052474 1 0 0 0 0 0 1 680137
-0.002441 0.000445 0.119962 0.370315 -0.374204 0.032128 -0.052505 1 0 0 0 0 0 1 681135
-0.002441 0.000445 0.119962 0.370546 -0.374430 0.032140 -0.052536 1 0 0 0 0 0 1 682133
-0.002441 0.000445 0.119962 0.370756 -0.374651 0.032164 -0.052568 1 0 0 0 0 0 1 683137
-0.002441 0.000445 0.119962 0.370982 -0.374863 0.032191 -0.052599 1 0 0 0 0 0 1 684130
-0.002441 0.000445 0.119962 0.371208 -0.375097 0.032198 -0.052630 1 0 0 0 0 0 1 685133
-0.002441 0.000445 0.119962 0.371418 -0.375319 0.032222 -0.052662 1 0 0 0 0 0 1 686137
-0.002441 0.000445 0.119962 0.371644 -0.375532 0.032248 -0.052693 1 0 0 0 0 0 1 687133
-0.002441 0.000445 0.119962 0.371869 -0.375765 0.032255 -0.052724 1 0 0 0 0 0 1 688132
-0.002441 0.000445 0.119962 0.372078 -0.375987 0.032279 -0.052755 1 0 0 0 0 0 1 689135
-0.002441 0.000445 0.119962 0.372309 -0.376212 0.032292 -0.052786 1 0 0 0 0 0 1 690133
-0.002441 0.000445 0.119962 0.372527 -0.376424 0.032324 -0.052818 1 0 0 0 0 0 1 691135
-0.002441 0.000445 0.119962 0.372739 -0.376654 0.032338 -0.052849 1 0 0 0 0 0 1 692136
-0.002441 0.000445 0.119962 0.372971 -0.376880 0.032350 -0.052880 1 0 0 0 0 0 1 693134
-0.002441 0.000445 0.119962 0.373189 -0.377092 0.032382 -0.052912 1 0 0 0 0 0 1 694137
-0.002441 0.000445 0.119962 0.373396 -0.377317 0.032395 -0.052942 1 0 0 0 0 0 1 695113
-0.002441 0.000445 0.119962 0.373649 -0.377566 0.032409 -0.052976 1 0 0 0 0 0 1 696213
-0.002441 0.000445 0.119962 0.373863 -0.377774 0.032440 -0.053007 1 0 0 0 0 0 1 697197
-0.002441 0.000445 0.119962 0.374091 -0.378010 0.032448 -0.053039 1 0 0 0 0 0 1 698210
-0.002441 0.000445 0.119962 0.374296 -0.378227 0.032471 -0.053070 1 0 0 0 0 0 1 699195
-0.002441 0.000445 0.119962 0.374516 -0.378451 0.032491 -0.053101 1 0 0 0 0 0 1 700198
-0.002441 0.000445 0.119962 0.374747 -0.378668 0.032518 -0.053133 1 0 0 0 0 0 1 701212
-0.002441 0.000445 0.119962 0.374969 -0.378897 0.032524 -0.053163 1 0 0 0 0 0 1 702196
-0.002441 0.000445 0.119962 0.375181 -0.379122 0.032548 -0.053195 1 0 0 0 0 0 1 703212
-0.002441 0.000445 0.119962 0.375403 -0.379321 0.032567 -0.053224 1 0 0 0 0 0 1 704131
-0.002441 0.000445 0.119962 0.375605 -0.379549 0.032586 -0.053255 1 0 0 0 0 0 1 705131
-0.002441 0.000445 0.119962 0.375825 -0.379773 0.032605 -0.053287 1 0 0 0 0 0 1 706138
-0.002441 0.000445 0.119962 0.376055 -0.379997 0.032618 -0.053318 1 0 0 0 0 0 1 707130
-0.002441 0.000445 0.119962 0.376275 -0.380211 0.032649 -0.053349 1 0 0 0 0 0 1 708138
-0.002441 0.000445 0.119962 0.376485 -0.380439 0.032663 -0.053380 1 0 0 0 0 0 1 709129
-0.002441 0.000445 0.119962 0.376719 -0.380668 0.032675 -0.053412 1 0 0 0 0 0 1 710139
-0.002441 0.000445 0.119962 0.376934 -0.380877 0.032707 -0.053443 1 0 0 0 0 0 1 711130
-0.002441 0.000445 0.119962 0.377160 -0.381112 0.032714 -0.053474 1 0 0 0 0 0 1 712138
-0.002441 0.000445 0.119962 0.377368 -0.381331 0.032738 -0.053505 1 0 0 0 0 0 1 713131
-0.002441 0.000445 0.119962 0.377594 -0.381544 0.032765 -0.053536 1 0 0 0 0 0 1 714128
-0.002441 0.000445 0.119962 0.377823 -0.381781 0.032772 -0.053568 1 0 0 0 0 0 1 715144
-0.002441 0.000445 0.119962 0.378031 -0.382002 0.032796 -0.053599 1 0 0 0 0 0 1 716142
-0.002441 0.000445 0.119962 0.378249 -0.382223 0.032815 -0.053630 1 0 0 0 0 0 1 717137
-0.002441 0.000445 0.119962 0.378489 -0.382440 0.032835 -0.053661 1 0 0 0 0 0 1 718134
-0.002441 0.000445 0.119962 0.378691 -0.382667 0.032853 -0.053693 1 0 0 0 0 0 1 719132
-0.002441 0.000445 0.119962 0.378911 -0.382892 0.032873 -0.053724 1 0 0 0 0 0 1 720138
-0.002441 0.000445 0.119962 0.379152 -0.383110 0.032893 -0.053756 1 0 0 0 0 0 1 721145
-0.002441 0.000445 0.119962 0.379354 -0.383337 0.032911 -0.053787 1 0 0 0 0 0 1 722142
-0.002441 0.000445 0.119962 0.379567 -0.383555 0.032930 -0.053817 1 0 0 0 0 0 1 723117
-0.002441 0.000445 0.119962 0.379804 -0.383785 0.032943 -0.053849 1 0 0 0 0 0 1 724137
-0.002441 0.000445 0.119962 0.380023 -0.383998 0.032975 -0.053881 1 0 0 0 0 0 1 725144
-0.002441 0.000445 0.119962 0.380247 -0.384231 0.032982 -0.053912 1 0 0 0 0 0 1 726144
-0.002441 0.000445 0.119962 0.380456 -0.384453 0.033006 -0.053943 1 0 0 0 0 0 1 727145
-0.002441 0.000445 0.119962 0.380684 -0.384667 0.033033 -0.053974 1 0 0 0 0 0 1 728146
-0.002441 0.000445 0.119962 0.380905 -0.384888 0.033033 -0.054006 1 0 0 0 0 0 1 729145
-0.002441 0.000445 0.119962 0.381117 -0.385119 0.033062 -0.054037 1 0 0 0 0 0 1 730143
-0.002441 0.000445 0.119962 0.381339 -0.385328 0.033089 -0.054067 1 0 0 0 0 0 1 731120
-0.002441 0.000445 0.119962 0.381571 -0.385568 0.033097 -0.054100 1 0 0 0 0 0 1 732150
-0.002441 0.000445 0.119962 0.381779 -0.385788 0.033120 -0.054131 1 0 0 0 0 0 1 733146
-0.002441 0.000445 0.119962 0.382003 -0.386000 0.033147 -0.054162 1 0 0 0 0 0 1 734134
-0.002441 0.000445 0.119962 0.382224 -0.386228 0.033153 -0.054192 1 0 0 0 0 0 1 735114
-0.002441 0.000445 0.119962 0.382440 -0.386456 0.033178 -0.054224 1 0 0 0 0 0 1 736145
-0.002441 0.000445 0.119962 0.382659 -0.386679 0.033198 -0.054256 1 0 0 0 0 0 1 737146
-0.002441 0.000445 0.119962 0.382898 -0.386895 0.033217 -0.054287 1 0 0 0 0 0 1 738142
-0.002441 0.000445 0.119962 0.383102 -0.387123 0.033236 -0.054318 1 0 0 0 0 0 1 739144
-0.002441 0.000445 0.119962 0.383320 -0.387347 0.033255 -0.054349 1 0 0 0 0 0 1 740146
-0.002441 0.000445 0.119962 0.383560 -0.387564 0.033275 -0.054381 1 0 0 0 0 0 1 741145
-0.002441 0.000445 0.119962 0.383763 -0.387792 0.033293 -0.054412 1 0 0 0 0 0 1 742145
-0.002441 0.000445 0.119962 0.383993 -0.388017 0.033306 -0.054443 1 0 0 0 0 0 1 743142
-0.002441 0.000445 0.119962 0.384197 -0.388233 0.033330 -0.054474 1 0 0 0 0 0 1 744119
-0.002441 0.000445 0.119962 0.384424 -0.388445 0.033357 -0.054505 1 0 0 0 0 0 1 745115
-0.002441 0.000445 0.119962 0.384655 -0.388685 0.033364 -0.054537 1 0 0 0 0 0 1 746143
-0.002441 0.000445 0.119962 0.384864 -0.388906 0.033388 -0.054568 1 0 0 0 0 0 1 747144
-0.002441 0.000445 0.119962 0.385091 -0.389120 0.033415 -0.054599 1 0 0 0 0 0 1 748144
-0.002441 0.000445 0.119962 0.385316 -0.389353 0.033422 -0.054631 1 0 0 0 0 0 1 749144
-0.002441 0.000445 0.119962 0.385525 -0.389574 0.033446 -0.054662 1 0 0 0 0 0 1 750142
-0.002441 0.000445 0.119962 0.385752 -0.389788 0.033472 -0.054693 1 0 0 0 0 0 1 751144
-0.002441 0.000445 0.119962 0.385978 -0.390021 0.033479 -0.054724 1 0 0 0 0 0 1 752144
-0.002441 0.000445 0.119962 0.386187 -0.390242 0.033503 -0.054756 1 0 0 0 0 0 1 753144
-0.002441 0.000445 0.119962 0.386405 -0.390464 0.033523 -0.054787 1 0 0 0 0 0 1 754141
-0.002441 0.000445 0.119962 0.386644 -0.390680 0.033542 -0.054818 1 0 0 0 0 0 1 755137
-0.002441 0.000445 0.119962 0.386848 -0.390909 0.033561 -0.054849 1 0 0 0 0 0 1 756141
-0.002441 0.000445 0.119962 0.387079 -0.391136 0.033574 -0.054881 1 0 0 0 0 0 1 757143
-0.002441 0.000445 0.119962 0.387296 -0.391347 0.033605 -0.054912 1 0 0 0 0 0 1 758141
-0.002441 0.000445 0.119962 0.387509 -0.391578 0.033619 -0.054943 1 0 0 0 0 0 1 759144
-0.002441 0.000445 0.119962 0.387740 -0.391804 0.033631 -0.054974 1 0 0 0 0 0 1 760145
-0.002441 0.000445 0.119962 0.387948 -0.392023 0.033656 -0.055005 1 0 0 0 0 0 1 761138
-0.002441 0.000445 0.119962 0.388177 -0.392238 0.033682 -0.055037 1 0 0 0 0 0 1 762145
-0.002441 0.000445 0.119962 0.388402 -0.392471 0.033689 -0.055068 1 0 0 0 0 0 1 763142
-0.002441 0.000445 0.119962 0.388611 -0.392693 0.033713 -0.055099 1 0 0 0 0 0 1 764146
-0.002441 0.000445 0.119962 0.388837 -0.392906 0.033740 -0.055130 1 0 0 0 0 0 1 765141
-0.002441 0.000445 0.119962 0.389063 -0.393139 0.033747 -0.055162 1 0 0 0 0 0 1 766143
-0.002441 0.000445 0.119962 0.389269 -0.393358 0.033770 -0.055193 1 0 0 0 0 0 1 767130
-0.002441 0.000445 0.119962 0.389495 -0.393570 0.033797 -0.055224 1 0 0 0 0 0 1 768123
-0.002441 0.000445 0.119962 0.389723 -0.393806 0.033804 -0.055255 1 0 0 0 0 0 1 769138
-0.002441 0.000445 0.119962 0.389929 -0.394025 0.033828 -0.055286 1 0 0 0 0 0 1 770126
-0.002441 0.000445 0.119962 0.390163 -0.394253 0.033841 -0.055318 1 0 0 0 0 0 1 771136
-0.002441 0.000445 0.119962 0.390381 -0.394464 0.033873 -0.055349 1 0 0 0 0 0 1 772137
-0.002441 0.000445 0.119962 0.390590 -0.394692 0.033886 -0.055380 1 0 0 0 0 0 1 773126
-0.002441 0.000445 0.119962 0.390824 -0.394921 0.033899 -0.055412 1 0 0 0 0 0 1 774137
-0.002441 0.000445 0.119962 0.391041 -0.395131 0.033930 -0.055443 1 0 0 0 0 0 1 775130
-0.002441 0.000445 0.119962 0.391254 -0.395362 0.033944 -0.055474 1 0 0 0 0 0 1 776137
-0.002441 0.000445 0.119962 0.391483 -0.395587 0.033956 -0.055505 1 0 0 0 0 0 1 777127
-0.002441 0.000445 0.119962 0.391695 -0.395809 0.033981 -0.055537 1 0 0 0 0 0 1 778135
-0.002441 0.000445 0.119962 0.391921 -0.396022 0.034007 -0.055568 1 0 0 0 0 0 1 779131
-0.002441 0.000445 0.119962 0.392149 -0.396258 0.034015 -0.055599 1 0 0 0 0 0 1 780145
-0.002441 0.000445 0.119962 0.392356 -0.396477 0.034038 -0.055630 1 0 0 0 0 0 1 781135
-0.002441 0.000445 0.119962 0.392585 -0.396692 0.034065 -0.055662 1 0 0 0 0 0 1 782143
-0.002441 0.000445 0.119962 0.392806 -0.396922 0.034072 -0.055693 1 0 0 0 0 0 1 783127
-0.002441 0.000445 0.119962 0.393017 -0.397145 0.034096 -0.055724 1 0 0 0 0 0 1 784134
-0.002441 0.000445 0.119962 0.393247 -0.397370 0.034109 -0.055755 1 0 0 0 0 0 1 785130
-0.002441 0.000445 0.119962 0.393468 -0.397584 0.034141 -0.055787 1 0 0 0 0 0 1 786144
-0.002441 0.000445 0.119962 0.393679 -0.397813 0.034154 -0.055818 1 0 0 0 0 0 1 787140
-0.002441 0.000445 0.119962 0.393913 -0.398042 0.034167 -0.055849 1 0 0 0 0 0 1 788149
-0.002441 0.000445 0.119962 0.394127 -0.398250 0.034198 -0.055880 1 0 0 0 0 0 1 789135
-0.002441 0.000445 0.119962 0.394341 -0.398482 0.034212 -0.055912 1 0 0 0 0 0 1 790142
-0.002441 0.000445 0.119962 0.394572 -0.398708 0.034224 -0.055943 1 0 0 0 0 0 1 791142
-0.002441 0.000445 0.119962 0.394791 -0.398920 0.034256 -0.055974 1 0 0 0 0 0 1 792145
-0.002441 0.000445 0.119962 0.395002 -0.399150 0.034269 -0.056006 1 0 0 0 0 0 1 793143
-0.002441 0.000445 0.119962 0.395234 -0.399377 0.034282 -0.056037 1 0 0 0 0 0 1 794144
-0.002441 0.000445 0.119962 0.395443 -0.399597 0.034306 -0.056068 1 0 0 0 0 0 1 795142
-0.002441 0.000445 0.119962 0.395672 -0.399812 0.034333 -0.056100 1 0 0 0 0 0 1 796150
-0.002441 0.000445 0.119962 0.395890 -0.400038 0.034339 -0.056130 1 0 0 0 0 0 1 797116
-0.002441 0.000445 0.119962 0.396105 -0.400266 0.034364 -0.056162 1 0 0 0 0 0 1 798146
-0.002441 0.000445 0.119962 0.396344 -0.400482 0.034384 -0.056193 1 0 0 0 0 0 1 799144
-0.002441 0.000445 0.119962 0.396546 -0.400709 0.034403 -0.056224 1 0 0 0 0 0 1 800142
-0.002441 0.000445 0.119962 0.396764 -0.400932 0.034422 -0.056255 1 0 0 0 0 0 1 801140
-0.002441 0.000445 0.119962 0.396997 -0.401159 0.034434 -0.056287 1 0 0 0 0 0 1 802144
-0.002441 0.000445 0.119962 0.397214 -0.401370 0.034466 -0.056318 1 0 0 0 0 0 1 803142
-0.002441 0.000445 0.119962 0.397427 -0.401601 0.034480 -0.056349 1 0 0 0 0 0 1 804144
-0.002441 0.000445 0.119962 0.397654 -0.401823 0.034492 -0.056380 1 0 0 0 0 0 1 805124
-0.002441 0.000445 0.119962 0.397876 -0.402038 0.034523 -0.056412 1 0 0 0 0 0 1 806141
-0.002441 0.000445 0.119962 0.398083 -0.402256 0.034530 -0.056443 1 0 0 0 0 0 1 807138
-0.002441 0.000445 0.119962 0.398319 -0.402493 0.034548 -0.056474 1 0 0 0 0 0 1 808142
-0.002441 0.000445 0.119962 0.398537 -0.402705 0.034580 -0.056506 1 0 0 0 0 0 1 809142
-0.002441 0.000445 0.119962 0.398748 -0.402935 0.034594 -0.056537 1 0 0 0 0 0 1 810140
-0.002441 0.000445 0.119962 0.398980 -0.403162 0.034606 -0.056568 1 0 0 0 0 0 1 811142
-0.002441 0.000445 0.119962 0.399198 -0.403374 0.034638 -0.056599 1 0 0 0 0 0 1 812144
-0.002441 0.000445 0.119962 0.399422 -0.403607 0.034645 -0.056630 1 0 0 0 0 0 1 813142
-0.002441 0.000445 0.119962 0.399631 -0.403828 0.034669 -0.056662 1 0 0 0 0 0 1 814142
-0.002441 0.000445 0.119962 0.399849 -0.404050 0.034689 -0.056693 1 0 0 0 0 0 1 815140
-0.002441 0.000445 0.119962 0.400091 -0.404267 0.034709 -0.056724 1 0 0 0 0 0 1 816143
-0.002441 0.000445 0.119962 0.400293 -0.404495 0.034727 -0.056755 1 0 0 0 0 0 1 817141
-0.002441 0.000445 0.119962 0.400511 -0.404718 0.034746 -0.056787 1 0 0 0 0 0 1 818142
-0.002441 0.000445 0.119962 0.400751 -0.404935 0.034766 -0.056818 1 0 0 0 0 0 1 819139
-0.002441 0.000445 0.119962 0.400952 -0.405161 0.034784 -0.056849 1 0 0 0 0 0 1 820131
-0.002441 0.000445 0.119962 0.401172 -0.405386 0.034804 -0.056880 1 0 0 0 0 0 1 821139
-0.002441 0.000445 0.119962 0.401403 -0.405610 0.034816 -0.056911 1 0 0 0 0 0 1 822134
-0.002441 0.000445 0.119962 0.401622 -0.405823 0.034848 -0.056943 1 0 0 0 0 0 1 823140
-0.002441 0.000445 0.119962 0.401835 -0.406054 0.034862 -0.056974 1 0 0 0 0 0 1 824143
-0.002441 0.000445 0.119962 0.402065 -0.406280 0.034874 -0.057005 1 0 0 0 0 0 1 825140
-0.002441 0.000445 0.119962 0.402283 -0.406492 0.034906 -0.057037 1 0 0 0 0 0 1 826141
-0.002441 0.000445 0.119962 0.402508 -0.406725 0.034913 -0.057068 1 0 0 0 0 0 1 827141
-0.002441 0.000445 0.119962 0.402717 -0.406946 0.034937 -0.057099 1 0 0 0 0 0 1 828142
-0.002441 0.000445 0.119962 0.402943 -0.407159 0.034963 -0.057130 1 0 0 0 0 0 1 829139
-0.002441 0.000445 0.119962 0.403169 -0.407393 0.034970 -0.057162 1 0 0 0 0 0 1 830142
-0.002441 0.000445 0.119962 0.403378 -0.407614 0.034994 -0.057193 1 0 0 0 0 0 1 831141
-0.002441 0.000445 0.119962 0.403592 -0.407832 0.035014 -0.057224 1 0 0 0 0 0 1 832122
-0.002441 0.000445 0.119962 0.403836 -0.408052 0.035034 -0.057255 1 0 0 0 0 0 1 833137
-0.002441 0.000445 0.119962 0.404036 -0.408278 0.035052 -0.057286 1 0 0 0 0 0 1 834126
-0.002441 0.000445 0.119962 0.404257 -0.408503 0.035071 -0.057318 1 0 0 0 0 0 1 835136
-0.002441 0.000445 0.119962 0.404495 -0.408718 0.035091 -0.057349 1 0 0 0 0 0 1 836127
-0.002441 0.000445 0.119962 0.404699 -0.408948 0.035110 -0.057380 1 0 0 0 0 0 1 837134
-0.002441 0.000445 0.119962 0.404916 -0.409169 0.035129 -0.057411 1 0 0 0 0 0 1 838125
-0.002441 0.000445 0.119962 0.405148 -0.409395 0.035141 -0.057443 1 0 0 0 0 0 1 839127
-0.002441 0.000445 0.119962 0.405368 -0.409608 0.035173 -0.057474 1 0 0 0 0 0 1 840134
-0.002441 0.000445 0.119962 0.405590 -0.409839 0.035180 -0.057505 1 0 0 0 0 0 1 841125
-0.002441 0.000445 0.119962 0.405801 -0.410062 0.035204 -0.057537 1 0 0 0 0 0 1 842134
-0.002441 0.000445 0.119962 0.406026 -0.410274 0.035231 -0.057567 1 0 0 0 0 0 1 843124
-0.002441 0.000445 0.119962 0.406253 -0.410509 0.035238 -0.057599 1 0 0 0 0 0 1 844134
-0.002441 0.000445 0.119962 0.406463 -0.410732 0.035262 -0.057630 1 0 0 0 0 0 1 845140
-0.002441 0.000445 0.119962 0.406691 -0.410947 0.035289 -0.057662 1 0 0 0 0 0 1 846145
-0.002441 0.000445 0.119962 0.406921 -0.411184 0.035296 -0.057694 1 0 0 0 0 0 1 847165
-0.002441 0.000445 0.119962 0.407122 -0.411398 0.035319 -0.057724 1 0 0 0 0 0 1 848130
-0.002441 0.000445 0.119962 0.407338 -0.411617 0.035339 -0.057755 1 0 0 0 0 0 1 849115
-0.002441 0.000445 0.119962 0.407582 -0.411838 0.035359 -0.057786 1 0 0 0 0 0 1 850133
-0.002441 0.000445 0.119962 0.407819 -0.412100 0.035380 -0.057823 1 0 0 0 0 0 1 851289
-0.002441 0.000445 0.119962 0.408005 -0.412291 0.035397 -0.057849 1 0 0 0 0 0 1 852140
-0.002441 0.000445 0.119962 0.408242 -0.412505 0.035416 -0.057880 1 0 0 0 0 0 1 853127
-0.002441 0.000445 0.119962 0.408449 -0.412736 0.035435 -0.057912 1 0 0 0 0 0 1 854145
-0.002441 0.000445 0.119962 0.408678 -0.412962 0.035448 -0.057943 1 0 0 0 0 0 1 855140
-0.002441 0.000445 0.119962 0.408882 -0.413176 0.035472 -0.057973 1 0 0 0 0 0 1 856114
-0.002441 0.000445 0.119962 0.409115 -0.413396 0.035499 -0.058005 1 0 0 0 0 0 1 857141
-0.002441 0.000445 0.119962 0.409340 -0.413629 0.035506 -0.058037 1 0 0 0 0 0 1 858139
-0.002441 0.000445 0.119962 0.409549 -0.413850 0.035530 -0.058068 1 0 0 0 0 0 1 859139
-0.002441 0.000445 0.119962 0.409776 -0.414064 0.035556 -0.058099 1 0 0 0 0 0 1 860141
-0.002441 0.000445 0.119962 0.410001 -0.414297 0.035563 -0.058130 1 0 0 0 0 0 1 861140
-0.002441 0.000445 0.119962 0.410210 -0.414518 0.035587 -0.058162 1 0 0 0 0 0 1 862138
-0.002441 0.000445 0.119962 0.410431 -0.414726 0.035613 -0.058192 1 0 0 0 0 0 1 863113
-0.002441 0.000445 0.119962 0.410664 -0.414966 0.035621 -0.058224 1 0 0 0 0 0 1 864146
-0.002441 0.000445 0.119962 0.410872 -0.415186 0.035645 -0.058255 1 0 0 0 0 0 1 865141
-0.002441 0.000445 0.119962 0.411090 -0.415409 0.035664 -0.058287 1 0 0 0 0 0 1 866140
-0.002441 0.000445 0.119962 0.411331 -0.415626 0.035684 -0.058318 1 0 0 0 0 0 1 867140
-0.002441 0.000445 0.119962 0.411533 -0.415854 0.035703 -0.058349 1 0 0 0 0 0 1 868140
-0.002441 0.000445 0.119962 0.411764 -0.416080 0.035715 -0.058380 1 0 0 0 0 0 1 869140
-0.002441 0.000445 0.119962 0.411981 -0.416291 0.035747 -0.058412 1 0 0 0 0 0 1 870138
-0.002441 0.000445 0.119962 0.412194 -0.416522 0.035761 -0.058443 1 0 0 0 0 0 1 871141
-0.002441 0.000445 0.119962 0.412425 -0.416748 0.035773 -0.058474 1 0 0 0 0 0 1 872141
-0.002441 0.000445 0.119962 0.412634 -0.416968 0.035797 -0.058505 1 0 0 0 0 0 1 873139
-0.002441 0.000445 0.119962 0.412862 -0.417182 0.035824 -0.058537 1 0 0 0 0 0 1 874140
-0.002441 0.000445 0.119962 0.413086 -0.417414 0.035831 -0.058568 1 0 0 0 0 0 1 875136
-0.002441 0.000445 0.119962 0.413296 -0.417637 0.035855 -0.058599 1 0 0 0 0 0 1 876142
-0.002441 0.000445 0.119962 0.413522 -0.417850 0.035882 -0.058630 1 0 0 0 0 0 1 877138
-0.002441 0.000445 0.119962 0.413746 -0.418081 0.035888 -0.058661 1 0 0 0 0 0 1 878130
-0.002441 0.000445 0.119962 0.413956 -0.418303 0.035912 -0.058693 1 0 0 0 0 0 1 879134
-0.002441 0.000445 0.119962 0.414176 -0.418527 0.035932 -0.058724 1 0 0 0 0 0 1 880141
-0.002441 0.000445 0.119962 0.414416 -0.418744 0.035952 -0.058755 1 0 0 0 0 0 1 881139
-0.002441 0.000445 0.119962 0.414618 -0.418971 0.035970 -0.058787 1 0 0 0 0 0 1 882138
-0.002441 0.000445 0.119962 0.414849 -0.419198 0.035983 -0.058818 1 0 0 0 0 0 1 883140
-0.002441 0.000445 0.119962 0.415067 -0.419410 0.036015 -0.058849 1 0 0 0 0 0 1 884140
-0.002441 0.000445 0.119962 0.415276 -0.419637 0.036028 -0.058880 1 0 0 0 0 0 1 885128
-0.002441 0.000445 0.119962 0.415510 -0.419866 0.036041 -0.058912 1 0 0 0 0 0 1 886137
-0.002441 0.000445 0.119962 0.415728 -0.420077 0.036072 -0.058943 1 0 0 0 0 0 1 887138
-0.002441 0.000445 0.119962 0.415937 -0.420296 0.036079 -0.058974 1 0 0 0 0 0 1 888141
-0.002441 0.000445 0.119962 0.416171 -0.420532 0.036097 -0.059005 1 0 0 0 0 0 1 889139
-0.002441 0.000445 0.119962 0.416389 -0.420744 0.036129 -0.059037 1 0 0 0 0 0 1 890138
-0.002441 0.000445 0.119962 0.416601 -0.420975 0.036143 -0.059068 1 0 0 0 0 0 1 891138
-0.002441 0.000445 0.119962 0.416833 -0.421201 0.036155 -0.059099 1 0 0 0 0 0 1 892139
-0.002441 0.000445 0.119962 0.417042 -0.421422 0.036180 -0.059130 1 0 0 0 0 0 1 893138
-0.002441 0.000445 0.119962 0.417270 -0.421636 0.036206 -0.059162 1 0 0 0 0 0 1 894141
-0.002441 0.000445 0.119962 0.417495 -0.421869 0.036213 -0.059193 1 0 0 0 0 0 1 895140
-0.002441 0.000445 0.119962 0.417703 -0.422090 0.036237 -0.059224 1 0 0 0 0 0 1 896139
-0.002441 0.000445 0.119962 0.417926 -0.422299 0.036263 -0.059255 1 0 0 0 0 0 1 897119
-0.002441 0.000445 0.119962 0.418155 -0.422536 0.036271 -0.059287 1 0 0 0 0 0 1 898134
-0.002441 0.000445 0.119962 0.418361 -0.422754 0.036294 -0.059317 1 0 0 0 0 0 1 899123
-0.002422 0.000441 0.119952 0.154484 -0.360484 0.173151 -0.059351 1 0 0 0 0 0 1 900203
-0.002413 0.000439 0.119949 0.245495 -0.382045 0.105993 -0.059383 1 0 0 0 0 0 1 901210
-0.002408 0.000438 0.119947 0.312573 -0.398107 0.071168 -0.059414 1 0 0 0 0 0 1 902205
-0.002406 0.000437 0.119947 0.348099 -0.406717 0.057932 -0.059444 1 0 0 0 0 0 1 903188
-0.002404 0.000437 0.119947 0.366065 -0.411175 0.053237 -0.059476 1 0 0 0 0 0 1 904206
-0.002404 0.000437 0.119947 0.375116 -0.413494 0.051604 -0.059507 1 0 0 0 0 0 1 905189
-0.002404 0.000437 0.119947 0.379730 -0.414761 0.051069 -0.059538 1 0 0 0 0 0 1 906191
-0.002403 0.000437 0.119947 0.382136 -0.415515 0.050888 -0.059570 1 0 0 0 0 0 1 907205
-0.002403 0.000437 0.119947 0.383422 -0.415989 0.050847 -0.059599 1 0 0 0 0 0 1 908123
-0.002403 0.000437 0.119947 0.384174 -0.416341 0.050851 -0.059630 1 0 0 0 0 0 1 909133
-0.002403 0.000437 0.119947 0.384650 -0.416613 0.050857 -0.059661 1 0 0 0 0 0 1 910124
-0.002403 0.000437 0.119947 0.384991 -0.416875 0.050885 -0.059693 1 0 0 0 0 0 1 911132
-0.002403 0.000437 0.119947 0.385255 -0.417096 0.050914 -0.059724 1 0 0 0 0 0 1 912123
-0.002403 0.000437 0.119947 0.385488 -0.417333 0.050935 -0.059755 1 0 0 0 0 0 1 913131
-0.002403 0.000437 0.119947 0.385713 -0.417557 0.050968 -0.059786 1 0 0 0 0 0 1 914122
-0.002403 0.000437 0.119947 0.385919 -0.417778 0.050996 -0.059818 1 0 0 0 0 0 1 915134
-0.002403 0.000437 0.119947 0.386132 -0.417999 0.051016 -0.059849 1 0 0 0 0 0 1 916131
-0.002403 0.000437 0.119947 0.386334 -0.418217 0.051042 -0.059880 1 0 0 0 0 0 1 917130
-0.002403 0.000437 0.119947 0.386547 -0.418430 0.051076 -0.059912 1 0 0 0 0 0 1 918142
-0.002403 0.000437 0.119947 0.386739 -0.418652 0.051096 -0.059943 1 0 0 0 0 0 1 919127
-0.002403 0.000437 0.119947 0.386927 -0.418868 0.051128 -0.059974 1 0 0 0 0 0 1 920125
-0.002403 0.000437 0.119947 0.387147 -0.419080 0.051156 -0.060005 1 0 0 0 0 0 1 921123
-0.002403 0.000437 0.119947 0.387344 -0.419308 0.051176 -0.060036 1 0 0 0 0 0 1 922131
-0.002403 0.000437 0.119947 0.387541 -0.419523 0.051201 -0.060067 1 0 0 0 0 0 1 923111
-0.002403 0.000437 0.119947 0.387734 -0.419743 0.051235 -0.060099 1 0 0 0 0 0 1 924132
-0.002403 0.000437 0.119947 0.387955 -0.419955 0.051263 -0.060130 1 0 0 0 0 0 1 925133
-0.002403 0.000437 0.119947 0.388150 -0.420180 0.051283 -0.060161 1 0 0 0 0 0 1 926128
-0.002403 0.000437 0.119947 0.388350 -0.420399 0.051308 -0.060192 1 0 0 0 0 0 1 927126
-0.002403 0.000437 0.119947 0.388549 -0.420607 0.051348 -0.060224 1 0 0 0 0 0 1 928130
-0.002403 0.000437 0.119947 0.388753 -0.420834 0.051363 -0.060255 1 0 0 0 0 0 1 929126
-0.002403 0.000437 0.119947 0.388955 -0.421054 0.051388 -0.060286 1 0 0 0 0 0 1 930128
-0.002403 0.000437 0.119947 0.389156 -0.421272 0.051415 -0.060318 1 0 0 0 0 0 1 931126
-0.002403 0.000437 0.119947 0.389365 -0.421480 0.051448 -0.060348 1 0 0 0 0 0 1 932118
-0.002403 0.000437 0.119947 0.389550 -0.421706 0.051475 -0.060380 1 0 0 0 0 0 1 933132
-0.002403 0.000437 0.119947 0.389761 -0.421928 0.051496 -0.060411 1 0 0 0 0 0 1 934131
-0.002403 0.000437 0.119947 0.389972 -0.422138 0.051528 -0.060443 1 0 0 0 0 0 1 935131
-0.002403 0.000437 0.119947 0.390165 -0.422362 0.051549 -0.060474 1 0 0 0 0 0 1 936125
-0.002403 0.000437 0.119947 0.390367 -0.422582 0.051575 -0.060505 1 0 0 0 0 0 1 937126
-0.002403 0.000437 0.119947 0.390564 -0.422788 0.051614 -0.060536 1 0 0 0 0 0 1 938126
-0.002403 0.000437 0.119947 0.390769 -0.423017 0.051630 -0.060568 1 0 0 0 0 0 1 939127
-0.002403 0.000437 0.119947 0.390972 -0.423237 0.051655 -0.060599 1 0 0 0 0 0 1 940129
-0.002403 0.000437 0.119947 0.391173 -0.423455 0.051681 -0.060630 1 0 0 0 0 0 1 941127
-0.002403 0.000437 0.119947 0.391370 -0.423661 0.051721 -0.060661 1 0 0 0 0 0 1 942125
-0.002403 0.000437 0.119947 0.391576 -0.423890 0.051736 -0.060693 1 0 0 0 0 0 1 943127
-0.002403 0.000437 0.119947 0.391778 -0.424110 0.051761 -0.060724 1 0 0 0 0 0 1 944128
-0.002403 0.000437 0.119947 0.391987 -0.424319 0.051795 -0.060755 1 0 0 0 0 0 1 945126
-0.002403 0.000437 0.119947 0.392182 -0.424545 0.051815 -0.060786 1 0 0 0 0 0 1 946126
-0.002403 0.000437 0.119947 0.392370 -0.424761 0.051847 -0.060817 1 0 0 0 0 0 1 947125
-0.002403 0.000437 0.119947 0.392583 -0.424983 0.051868 -0.060849 1 0 0 0 0 0 1 948126
-0.002403 0.000437 0.119947 0.392794 -0.425193 0.051901 -0.060880 1 0 0 0 0 0 1 949127
-0.002403 0.000437 0.119947 0.392988 -0.425418 0.051922 -0.060911 1 0 0 0 0 0 1 950125
-0.002403 0.000437 0.119947 0.393177 -0.425635 0.051954 -0.060943 1 0 0 0 0 0 1 951126
-0.002403 0.000437 0.119947 0.393397 -0.425847 0.051982 -0.060974 1 0 0 0 0 0 1 952127
-0.002403 0.000437 0.119947 0.393590 -0.426069 0.052002 -0.061005 1 0 0 0 0 0 1 953110
-0.002403 0.000437 0.119947 0.393790 -0.426288 0.052027 -0.061036 1 0 0 0 0 0 1 954108
-0.002403 0.000437 0.119947 0.394004 -0.426502 0.052061 -0.061067 1 0 0 0 0 0 1 955125
-0.002403 0.000437 0.119947 0.394184 -0.426722 0.052088 -0.061098 1 0 0 0 0 0 1 956113
-0.002403 0.000437 0.119947 0.394398 -0.426947 0.052109 -0.061130 1 0 0 0 0 0 1 957128
-0.002403 0.000437 0.119947 0.394599 -0.427164 0.052134 -0.061161 1 0 0 0 0 0 1 958119
-0.002403 0.000437 0.119947 0.394810 -0.427375 0.052168 -0.061192 1 0 0 0 0 0 1 959125
-0.002403 0.000437 0.119947 0.395005 -0.427601 0.052188 -0.061224 1 0 0 0 0 0 1 960126
-0.002403 0.000437 0.119947 0.395193 -0.427817 0.052220 -0.061255 1 0 0 0 0 0 1 961125
-0.002403 0.000437 0.119947 0.395414 -0.428029 0.052248 -0.061286 1 0 0 0 0 0 1 962126
-0.002403 0.000437 0.119947 0.395610 -0.428256 0.052268 -0.061318 1 0 0 0 0 0 1 963127
-0.002403 0.000437 0.119947 0.395811 -0.428475 0.052294 -0.061349 1 0 0 0 0 0 1 964127
-0.002403 0.000437 0.119947 0.395999 -0.428690 0.052327 -0.061380 1 0 0 0 0 0 1 965125
-0.002403 0.000437 0.119947 0.396220 -0.428902 0.052355 -0.061411 1 0 0 0 0 0 1 966125
-0.002403 0.000437 0.119947 0.396415 -0.429129 0.052375 -0.061442 1 0 0 0 0 0 1 967125
-0.002403 0.000437 0.119947 0.396617 -0.429348 0.052401 -0.061474 1 0 0 0 0 0 1 968126
-0.002403 0.000437 0.119947 0.396825 -0.429556 0.052434 -0.061505 1 0 0 0 0 0 1 969117
-0.002403 0.000437 0.119947 0.397008 -0.429780 0.052461 -0.061536 1 0 0 0 0 0 1 970124
-0.002403 0.000437 0.119947 0.397218 -0.430001 0.052481 -0.061567 1 0 0 0 0 0 1 971117
-0.002403 0.000437 0.119947 0.397431 -0.430212 0.052514 -0.061599 1 0 0 0 0 0 1 972125
-0.002403 0.000437 0.119947 0.397625 -0.430438 0.052535 -0.061630 1 0 0 0 0 0 1 973123
-0.002403 0.000437 0.119947 0.397812 -0.430652 0.052567 -0.061661 1 0 0 0 0 0 1 974115
-0.002403 0.000437 0.119947 0.398026 -0.430875 0.052588 -0.061692 1 0 0 0 0 0 1 975124
-0.002403 0.000437 0.119947 0.398235 -0.431083 0.052621 -0.061723 1 0 0 0 0 0 1 976116
-0.002403 0.000437 0.119947 0.398432 -0.431311 0.052641 -0.061755 1 0 0 0 0 0 1 977124
-0.002403 0.000437 0.119947 0.398631 -0.431528 0.052667 -0.061786 1 0 0 0 0 0 1 978114
-0.002403 0.000437 0.119947 0.398830 -0.431737 0.052707 -0.061817 1 0 0 0 0 0 1 979124
-0.002403 0.000437 0.119947 0.399031 -0.431953 0.052715 -0.061849 1 0 0 0 0 0 1 980121
-0.002403 0.000437 0.119947 0.399241 -0.432187 0.052747 -0.061881 1 0 0 0 0 0 1 981144
-0.002403 0.000437 0.119947 0.399449 -0.432395 0.052780 -0.061911 1 0 0 0 0 0 1 982132
-0.002403 0.000437 0.119947 0.399632 -0.432620 0.052807 -0.061943 1 0 0 0 0 0 1 983139
-0.002403 0.000437 0.119947 0.399845 -0.432844 0.052828 -0.061974 1 0 0 0 0 0 1 984147
-0.002403 0.000437 0.119947 0.400046 -0.433060 0.052854 -0.062005 1 0 0 0 0 0 1 985138
-0.002403 0.000437 0.119947 0.400252 -0.433266 0.052886 -0.062036 1 0 0 0 0 0 1 986119
-0.002403 0.000437 0.119947 0.400448 -0.433493 0.052907 -0.062067 1 0 0 0 0 0 1 987124
-0.002403 0.000437 0.119947 0.400639 -0.433712 0.052940 -0.062099 1 0 0 0 0 0 1 988135
-0.002403 0.000437 0.119947 0.400858 -0.433923 0.052968 -0.062130 1 0 0 0 0 0 1 989131
-0.002403 0.000437 0.119947 0.401056 -0.434151 0.052988 -0.062162 1 0 0 0 0 0 1 990141
-0.002403 0.000437 0.119947 0.401257 -0.434370 0.053013 -0.062193 1 0 0 0 0 0 1 991140
-0.002403 0.000437 0.119947 0.401454 -0.434577 0.053053 -0.062224 1 0 0 0 0 0 1 992138
-0.002403 0.000437 0.119947 0.401652 -0.434798 0.053068 -0.062254 1 0 0 0 0 0 1 993106
-0.002403 0.000437 0.119947 0.401860 -0.435024 0.053094 -0.062287 1 0 0 0 0 0 1 994136
-0.002403 0.000437 0.119947 0.402062 -0.435242 0.053120 -0.062318 1 0 0 0 0 0 1 995135
-0.002403 0.000437 0.119947 0.402272 -0.435452 0.053153 -0.062349 1 0 0 0 0 0 1 996137
-0.002403 0.000437 0.119947 0.402454 -0.435675 0.053180 -0.062380 1 0 0 0 0 0 1 997135
-0.002403 0.000437 0.119947 0.402665 -0.435896 0.053201 -0.062411 1 0 0 0 0 0 1 998131
-0.002403 0.000437 0.119947 0.402871 -0.436101 0.053233 -0.062442 1 0 0 0 0 0 1 999110
-0.002403 0.000437 0.119947 0.403072 -0.436334 0.053254 -0.062474 1 0 0 0 0 0 2 140
-0.002403 0.000437 0.119947 0.403226 -0.436512 0.053282 -0.062500 1 0 0 0 0 0 2 1139
-0.002403 0.000437 0.119947 0.403236 -0.436515 0.053276 -0.062500 1 0 0 0 0 0 2 2130
-0.002403 0.000437 0.119947 0.403245 -0.436506 0.053282 -0.062500 1 0 0 0 0 0 2 3105
-0.002403 0.000437 0.119947 0.403239 -0.436514 0.053276 -0.062500 1 0 0 0 0 0 2 4138
-0.002403 0.000437 0.119947 0.403238 -0.436515 0.053275 -0.062500 1 0 0 0 0 0 2 5134
-0.002403 0.000437 0.119947 0.403234 -0.436504 0.053288 -0.062500 1 0 0 0 0 0 2 6135
-0.002403 0.000437 0.119947 0.403237 -0.436514 0.053277 -0.062500 1 0 0 0 0 0 2 7134
-0.002403 0.000437 0.119947 0.403238 -0.436515 0.053276 -0.062500 1 0 0 0 0 0 2 8137
-0.002403 0.000437 0.119947 0.403246 -0.436506 0.053282 -0.062500 1 0 0 0 0 0 2 9106
-0.002403 0.000437 0.119947 0.403239 -0.436514 0.053276 -0.062500 1 0 0 0 0 0 2 10134
-0.002403 0.000437 0.119947 0.403226 -0.436512 0.053282 -0.062500 1 0 0 0 0 0 2 11135
-0.002403 0.000437 0.119947 0.403236 -0.436515 0.053276 -0.062500 1 0 0 0 0 0 2 12138
-0.002403 0.000437 0.119947 0.403246 -0.436506 0.053282 -0.062500 1 0 0 0 0 0 2 13133
-0.002403 0.000437 0.119947 0.403239 -0.436514 0.053276 -0.062500 1 0 0 0 0 0 2 14136
-0.002403 0.000437 0.119947 0.403226 -0.436512 0.053282 -0.062500 1 0 0 0 0 0 2 15138
-0.002403 0.000437 0.119947 0.403244 -0.436506 0.053283 -0.062500 1 0 0 0 0 0 2 16105
-0.002403 0.000437 0.119947 0.403238 -0.436514 0.053276 -0.062500 1 0 0 0 0 0 2 17135
-0.002403 0.000437 0.119947 0.403238 -0.436515 0.053275 -0.062500 1 0 0 0 0 0 2 18134
-0.002403 0.000437 0.119947 0.403238 -0.436515 0.053275 -0.062500 1 0 0 0 0 0 2 19104
-0.002403 0.000437 0.119947 0.403234 -0.436504 0.053288 -0.062500 1 0 0 0 0 0 2 20135
-0.002403 0.000437 0.119947 0.403237 -0.436514 0.053277 -0.062500 1 0 0 0 0 0 2 21134
-0.002403 0.000437 0.119947 0.403238 -0.436515 0.053275 -0.062500 1 0 0 0 0 0 2 22117
-0.002403 0.000437 0.119947 0.403246 -0.436507 0.053282 -0.062500 1 0 0 0 0 0 2 23122
-0.002403 0.000437 0.119947 0.403227 -0.436511 0.053282 -0.062500 1 0 0 0 0 0 2 24212
-0.002403 0.000437 0.119947 0.403236 -0.436515 0.053276 -0.062500 1 0 0 0 0 0 2 25203
-0.002403 0.000437 0.119947 0.403237 -0.436515 0.053275 -0.062500 1 0 0 0 0 0 2 26212
-0.002403 0.000437 0.119947 0.403246 -0.436507 0.053282 -0.062500 1 0 0 0 0 0 2 27177
-0.002403 0.000437 0.119947 0.403239 -0.436515 0.053276 -0.062500 1 0 0 0 0 0 2 28179
-0.002403 0.000437 0.119947 0.403226 -0.436513 0.053282 -0.062500 1 0 0 0 0 0 2 29203
-0.002403 0.000437 0.119947 0.403244 -0.436506 0.053283 -0.062500 1 0 0 0 0 0 2 30178
-0.002403 0.000437 0.119947 0.403238 -0.436514 0.053276 -0.062500 1 0 0 0 0 0 2 31205
-0.002403 0.000437 0.119947 0.403238 -0.436515 0.053275 -0.062500 1 0 0 0 0 0 2 32176
-0.002403 0.000437 0.119947 0.403234 -0.436504 0.053289 -0.062500 1 0 0 0 0 0 2 33177
-0.002403 0.000437 0.119947 0.403237 -0.436514 0.053277 -0.062500 1 0 0 0 0 0 2 34174
-0.002403 0.000437 0.119947 0.403238 -0.436515 0.053276 -0.062500 1 0 0 0 0 0 2 35185
-0.002403 0.000437 0.119947 0.403238 -0.436516 0.053275 -0.062500 1 0 0 0 0 0 2 36201
-0.002403 0.000437 0.119947 0.403246 -0.436507 0.053282 -0.062500 1 0 0 0 0 0 2 37185
-0.002403 0.000437 0.119947 0.403227 -0.436512 0.053282 -0.062500 1 0 0 0 0 0 2 38199
-0.002403 0.000437 0.119947 0.403236 -0.436515 0.053276 -0.062500 1 0 0 0 0 0 2 39198
-0.002403 0.000437 0.119947 0.403246 -0.436507 0.053282 -0.062500 1 0 0 0 0 0 2 40119
-0.002403 0.000437 0.119947 0.403239 -0.436515 0.053276 -0.062500 1 0 0 0 0 0 2 41128
-0.002403 0.000437 0.119947 0.403238 -0.436516 0.053275 -0.062500 1 0 0 0 0 0 2 42118
-0.002403 0.000437 0.119947 0.403234 -0.436504 0.053289 -0.062500 1 0 0 0 0 0 2 43128
-0.002403 0.000437 0.119947 0.403237 -0.436514 0.053277 -0.062500 1 0 0 0 0 0 2 44119
-0.002403 0.000437 0.119947 0.403238 -0.436515 0.053276 -0.062500 1 0 0 0 0 0 2 45127
-0.002403 0.000437 0.119947 0.403238 -0.436516 0.053275 -0.062500 1 0 0 0 0 0 2 46119
-0.002403 0.000437 0.119947 0.403234 -0.436504 0.053289 -0.062500 1 0 0 0 0 0 2 47127
-0.002403 0.000437 0.119947 0.403237 -0.436514 0.053277 -0.062500 1 0 0 0 0 0 2 48118
-0.002403 0.000437 0.119947 0.403238 -0.436516 0.053276 -0.062500 1 0 0 0 0 0 2 49126
-0.002403 0.000437 0.119947 0.403246 -0.436507 0.053282 -0.062500 1 0 0 0 0 0 2 50118
-0.002403 0.000437 0.119947 0.403239 -0.436515 0.053276 -0.062500 1 0 0 0 0 0 2 51133
-0.002403 0.000437 0.119947 0.403226 -0.436513 0.053282 -0.062500 1 0 0 0 0 0 2 52133
-0.002403 0.000437 0.119947 0.403236 -0.436515 0.053276 -0.062500 1 0 0 0 0 0 2 53126
-0.002403 0.000437 0.119947 0.403246 -0.436507 0.053282 -0.062500 1 0 0 0 0 0 2 54122
-0.002403 0.000437 0.119947 0.403239 -0.436515 0.053276 -0.062500 1 0 0 0 0 0 2 55137
-0.002403 0.000437 0.119947 0.403226 -0.436513 0.053282 -0.062500 1 0 0 0 0 0 2 56126
-0.002403 0.000437 0.119947 0.403244 -0.436507 0.053283 -0.062500 1 0 0 0 0 0 2 57113
-0.002403 0.000437 0.119947 0.403235 -0.436503 0.053270 -0.062500 1 0 0 0 0 0 2 58109
-0.002403 0.000437 0.119947 0.403237 -0.436514 0.053275 -0.062500 1 0 0 0 0 0 2 59140
-0.002403 0.000437 0.119947 0.403234 -0.436503 0.053288 -0.062500 1 0 0 0 0 0 2 60137
-0.002403 0.000437 0.119947 0.403237 -0.436513 0.053277 -0.062500 1 0 0 0 0 0 2 61135
-0.002403 0.000437 0.119947 0.403237 -0.436515 0.053275 -0.062500 1 0 0 0 0 0 2 62132
-0.002403 0.000437 0.119947 0.403237 -0.436515 0.053275 -0.062500 1 0 0 0 0 0 2 63132
-0.002403 0.000437 0.119947 0.403246 -0.436506 0.053282 -0.062500 1 0 0 0 0 0 2 64133
-0.002403 0.000437 0.119947 0.403226 -0.436511 0.053282 -0.062500 1 0 0 0 0 0 2 65131
-0.002403 0.000437 0.119947 0.403236 -0.436515 0.053276 -0.062500 1 0 0 0 0 0 2 66131
-0.002403 0.000437 0.119947 0.403245 -0.436506 0.053282 -0.062500 1 0 0 0 0 0 2 67132
-0.002403 0.000437 0.119947 0.403239 -0.436514 0.053276 -0.062500 1 0 0 0 0 0 2 68136
-0.002403 0.000437 0.119947 0.403238 -0.436515 0.053275 -0.062500 1 0 0 0 0 0 2 69135
-0.002403 0.000437 0.119947 0.403234 -0.436503 0.053288 -0.062500 1 0 0 0 0 0 2 70262
-0.002403 0.000437 0.119947 0.403237 -0.436514 0.053277 -0.062500 1 0 0 0 0 0 2 71136
-0.002403 0.000437 0.119947 0.403238 -0.436515 0.053275 -0.062500 1 0 0 0 0 0 2 72264
-0.002403 0.000437 0.119947 0.403238 -0.436515 0.053275 -0.062500 1 0 0 0 0 0 2 73262
-0.002403 0.000437 0.119947 0.403234 -0.436503 0.053288 -0.062500 1 0 0 0 0 0 2 74259
-0.002403 0.000437 0.119947 0.403237 -0.436514 0.053277 -0.062500 1 0 0 0 0 0 2 75257
-0.002403 0.000437 0.119947 0.403237 -0.436515 0.053275 -0.062500 1 0 0 0 0 0 2 76259
-0.002403 0.000437 0.119947 0.403246 -0.436506 0.053282 -0.062500 1 0 0 0 0 0 2 77258
-0.002403 0.000437 0.119947 0.403239 -0.436514 0.053276 -0.062500 1 0 0 0 0 0 2 78130
-0.002403 0.000437 0.119947 0.403226 -0.436512 0.053282 -0.062500 1 0 0 0 0 0 2 79254
-0.002403 0.000437 0.119947 0.403236 -0.436515 0.053276 -0.062500 1 0 0 0 0 0 2 80124
-0.002403 0.000437 0.119947 0.403246 -0.436506 0.053282 -0.062500 1 0 0 0 0 0 2 81261
-0.002403 0.000437 0.119947 0.403239 -0.436514 0.053276 -0.062500 1 0 0 0 0 0 2 82259
-0.002403 0.000437 0.119947 0.403226 -0.436512 0.053282 -0.062500 1 0 0 0 0 0 2 83258
-0.002403 0.000437 0.119947 0.403244 -0.436506 0.053283 -0.062500 1 0 0 0 0 0 2 84258
-0.002403 0.000437 0.119947 0.403238 -0.436514 0.053276 -0.062500 1 0 0 0 0 0 2 85255
-0.002403 0.000437 0.119947 0.403238 -0.436515 0.053275 -0.062500 1 0 0 0 0 0 2 86255
-0.002403 0.000437 0.119947 0.403246 -0.436506 0.053282 -0.062500 1 0 0 0 0 0 2 87130
-0.002403 0.000437 0.119947 0.403227 -0.436511 0.053282 -0.062500 1 0 0 0 0 0 2 88274
-0.002403 0.000437 0.119947 0.403236 -0.436515 0.053276 -0.062500 1 0 0 0 0 0 2 89267
-0.002403 0.000437 0.119947 0.403237 -0.436515 0.053275 -0.062500 1 0 0 0 0 0 2 90268
-0.002403 0.000437 0.119947 0.403246 -0.436507 0.053282 -0.062500 1 0 0 0 0 0 2 91265
-0.002403 0.000437 0.119947 0.403239 -0.436514 0.053276 -0.062500 1 0 0 0 0 0 2 92270
-0.002403 0.000437 0.119947 0.403226 -0.436512 0.053282 -0.062500 1 0 0 0 0 0 2 93260
-0.002403 0.000437 0.119947 0.403244 -0.436506 0.053283 -0.062500 1 0 0 0 0 0 2 94263
-0.002403 0.000437 0.119947 0.403239 -0.436514 0.053276 -0.062500 1 0 0 0 0 0 2 95269
-0.002403 0.000437 0.119947 0.403238 -0.436515 0.053275 -0.062500 1 0 0 0 0 0 2 96269
-0.002403 0.000437 0.119947 0.403226 -0.436513 0.053282 -0.062500 1 0 0 0 0 0 2 97264
-0.002403 0.000437 0.119947 0.403244 -0.436506 0.053283 -0.062500 1 0 0 0 0 0 2 98265
-0.002403 0.000437 0.119947 0.403238 -0.436514 0.053276 -0.062500 1 0 0 0 0 0 2 99266
-0.002403 0.000437 0.119947 0.403238 -0.436515 0.053275 -0.062500 1 0 0 0 0 0 2 100320
-0.002403 0.000437 0.119947 0.403234 -0.436504 0.053289 -0.062500 1 0 0 0 0 0 2 101327
-0.002403 0.000437 0.119947 0.403237 -0.436514 0.053277 -0.062500 1 0 0 0 0 0 2 102323
-0.002403 0.000437 0.119947 0.403237 -0.436515 0.053276 -0.062500 1 0 0 0 0 0 2 103326
-0.002403 0.000437 0.119947 0.403238 -0.436516 0.053275 -0.062500 1 0 0 0 0 0 2 104185
-0.002403 0.000437 0.119947 0.403246 -0.436507 0.053282 -0.062500 1 0 0 0 0 0 2 105323
-0.002403 0.000437 0.119947 0.403227 -0.436512 0.053282 -0.062500 1 0 0 0 0 0 2 106319
-0.002403 0.000437 0.119947 0.403236 -0.436515 0.053276 -0.062500 1 0 0 0 0 0 2 107306
-0.002403 0.000437 0.119947 0.403246 -0.436507 0.053282 -0.062500 1 0 0 0 0 0 2 108323
-0.002403 0.000437 0.119947 0.403239 -0.436514 0.053276 -0.062500 1 0 0 0 0 0 2 109307
-0.002403 0.000437 0.119947 0.403238 -0.436515 0.053275 -0.062500 1 0 0 0 0 0 2 110319
-0.002403 0.000437 0.119947 0.403234 -0.436504 0.053289 -0.062500 1 0 0 0 0 0 2 111306
-0.002403 0.000437 0.119947 0.403237 -0.436514 0.053277 -0.062500 1 0 0 0 0 0 2 112319
-0.002403 0.000437 0.119947 0.403238 -0.436515 0.053276 -0.062500 1 0 0 0 0 0 2 113305
-0.002403 0.000437 0.119947 0.403238 -0.436516 0.053275 -0.062500 1 0 0 0 0 0 2 114320
-0.002403 0.000437 0.119947 0.403234 -0.436504 0.053289 -0.062500 1 0 0 0 0 0 2 115304
-0.002403 0.000437 0.119947 0.403237 -0.436514 0.053277 -0.062500 1 0 0 0 0 0 2 116320
-0.002403 0.000437 0.119947 0.403237 -0.436515 0.053276 -0.062500 1 0 0 0 0 0 2 117306
-0.002403 0.000437 0.119947 0.403246 -0.436507 0.053282 -0.062500 1 0 0 0 0 0 2 118321
-0.002403 0.000437 0.119947 0.403239 -0.436515 0.053276 -0.062500 1 0 0 0 0 0 2 119307
-0.002403 0.000437 0.119947 0.403226 -0.436513 0.053282 -0.062500 1 0 0 0 0 0 2 120323
-0.002403 0.000437 0.119947 0.403236 -0.436515 0.053276 -0.062500 1 0 0 0 0 0 2 121305
-0.002403 0.000437 0.119947 0.403246 -0.436507 0.053282 -0.062500 1 0 0 0 0 0 2 122320
-0.002403 0.000437 0.119947 0.403239 -0.436515 0.053276 -0.062500 1 0 0 0 0 0 2 123323
-0.002403 0.000437 0.119947 0.403226 -0.436513 0.053282 -0.062500 1 0 0 0 0 0 2 124241
-0.002403 0.000437 0.119947 0.403244 -0.436507 0.053283 -0.062500 1 0 0 0 0 0 2 125249
-0.002403 0.000437 0.119947 0.403238 -0.436515 0.053276 -0.062500 1 0 0 0 0 0 2 126249
-0.002403 0.000437 0.119947 0.403238 -0.436516 0.053276 -0.062500 1 0 0 0 0 0 2 127240
-0.002403 0.000437 0.119947 0.403246 -0.436507 0.053282 -0.062500 1 0 0 0 0 0 2 128249
-0.002403 0.000437 0.119947 0.403227 -0.436512 0.053283 -0.062500 1 0 0 0 0 0 2 129240
-0.002403 0.000437 0.119947 0.403236 -0.436515 0.053276 -0.062500 1 0 0 0 0 0 2 130250
-0.002403 0.000437 0.119947 0.403237 -0.436516 0.053276 -0.062500 1 0 0 0 0 0 2 131258
-0.002403 0.000437 0.119947 0.403246 -0.436507 0.053282 -0.062500 1 0 0 0 0 0 2 132131
-0.002403 0.000437 0.119947 0.403239 -0.436515 0.053276 -0.062500 1 0 0 0 0 0 2 133253
-0.002403 0.000437 0.119947 0.403226 -0.436513 0.053282 -0.062500 1 0 0 0 0 0 2 134253
-0.002403 0.000437 0.119947 0.403245 -0.436507 0.053283 -0.062500 1 0 0 0 0 0 2 135245
-0.002403 0.000437 0.119947 0.403235 -0.436503 0.053269 -0.062500 1 0 0 0 0 0 2 136250
-0.002403 0.000437 0.119947 0.403238 -0.436514 0.053274 -0.062500 1 0 0 0 0 0 2 137251
-0.002403 0.000437 0.119947 0.403234 -0.436503 0.053288 -0.062500 1 0 0 0 0 0 2 138260
-0.002403 0.000437 0.119947 0.403237 -0.436513 0.053277 -0.062500 1 0 0 0 0 0 2 139258
-0.002403 0.000437 0.119947 0.403237 -0.436515 0.053275 -0.062500 1 0 0 0 0 0 2 140232
-0.002403 0.000437 0.119947 0.403238 -0.436515 0.053275 -0.062500 1 0 0 0 0 0 2 141121
-0.002403 0.000437 0.119947 0.403234 -0.436503 0.053288 -0.062500 1 0 0 0 0 0 2 142235
-0.002403 0.000437 0.119947 0.403237 -0.436514 0.053277 -0.062500 1 0 0 0 0 0 2 143255
-0.002403 0.000437 0.119947 0.403237 -0.436515 0.053275 -0.062500 1 0 0 0 0 0 2 144256
-0.002403 0.000437 0.119947 0.403246 -0.436506 0.053282 -0.062500 1 0 0 0 0 0 2 145254
-0.002403 0.000437 0.119947 0.403239 -0.436514 0.053276 -0.062500 1 0 0 0 0 0 2 146254
-0.002403 0.000437 0.119947 0.403226 -0.436512 0.053282 -0.062500 1 0 0 0 0 0 2 147247
-0.002403 0.000437 0.119947 0.403244 -0.436506 0.053283 -0.062500 1 0 0 0 0 0 2 148263
-0.002403 0.000437 0.119947 0.403238 -0.436514 0.053276 -0.062500 1 0 0 0 0 0 2 149261
-0.002403 0.000437 0.119947 0.403238 -0.436515 0.053275 -0.062500 1 0 0 0 0 0 2 150259
-0.002403 0.000437 0.119947 0.403225 -0.436512 0.053281 -0.062500 1 0 0 0 0 0 2 151244
-0.002403 0.000437 0.119947 0.403244 -0.436506 0.053283 -0.062500 1 0 0 0 0 0 2 152251
-0.002403 0.000437 0.119947 0.403238 -0.436514 0.053276 -0.062500 1 0 0 0 0 0 2 153256
-0.002403 0.000437 0.119947 0.403238 -0.436515 0.053275 -0.062500 1 0 0 0 0 0 2 154256
-0.002403 0.000437 0.119947 0.403246 -0.436506 0.053282 -0.062500 1 0 0 0 0 0 2 155256
-0.002403 0.000437 0.119947 0.403227 -0.436511 0.053282 -0.062500 1 0 0 0 0 0 2 156249
-0.002403 0.000437 0.119947 0.403236 -0.436515 0.053276 -0.062500 1 0 0 0 0 0 2 157254
-0.002403 0.000437 0.119947 0.403237 -0.436515 0.053275 -0.062500 1 0 0 0 0 0 2 158257
-0.002403 0.000437 0.119947 0.403246 -0.436506 0.053282 -0.062500 1 0 0 0 0 0 2 159254
-0.002403 0.000437 0.119947 0.403239 -0.436514 0.053276 -0.062500 1 0 0 0 0 0 2 160249
-0.002403 0.000437 0.119947 0.403226 -0.436512 0.053282 -0.062500 1 0 0 0 0 0 2 161242
-0.002403 0.000437 0.119947 0.403244 -0.436506 0.053283 -0.062500 1 0 0 0 0 0 2 162229
-0.002403 0.000437 0.119947 0.403238 -0.436514 0.053276 -0.062500 1 0 0 0 0 0 2 163256
-0.002403 0.000437 0.119947 0.403238 -0.436515 0.053275 -0.062500 1 0 0 0 0 0 2 164256
-0.002403 0.000437 0.119947 0.403234 -0.436503 0.053288 -0.062500 1 0 0 0 0 0 2 165255
-0.002403 0.000437 0.119947 0.403237 -0.436514 0.053277 -0.062500 1 0 0 0 0 0 2 166255
-0.002403 0.000437 0.119947 0.403238 -0.436515 0.053276 -0.062500 1 0 0 0 0 0 2 167226
-0.002403 0.000437 0.119947 0.403238 -0.436515 0.053275 -0.062500 1 0 0 0 0 0 2 168226
-0.002403 0.000437 0.119947 0.403246 -0.436507 0.053282 -0.062500 1 0 0 0 0 0 2 169254
-0.002403 0.000437 0.119947 0.403227 -0.436511 0.053282 -0.062500 1 0 0 0 0 0 2 170225
-0.002403 0.000437 0.119947 0.403236 -0.436515 0.053276 -0.062500 1 0 0 0 0 0 2 171258
-0.002403 0.000437 0.119947 0.403246 -0.436506 0.053282 -0.062500 1 0 0 0 0 0 2 172243
-0.002403 0.000437 0.119947 0.403239 -0.436514 0.053276 -0.062500 1 0 0 0 0 0 2 173243
-0.002403 0.000437 0.119947 0.403226 -0.436512 0.053282 -0.062500 1 0 0 0 0 0 2 174260
-0.002403 0.000437 0.119947 0.403236 -0.436515 0.053276 -0.062500 1 0 0 0 0 0 2 175249
-0.002403 0.000437 0.119947 0.403245 -0.436507 0.053282 -0.062500 1 0 0 0 0 0 2 176255
-0.002403 0.000437 0.119947 0.403239 -0.436514 0.053276 -0.062500 1 0 0 0 0 0 2 177255
-0.002403 0.000437 0.119947 0.403238 -0.436515 0.053275 -0.062500 1 0 0 0 0 0 2 178252
-0.002403 0.000437 0.119947 0.403234 -0.436504 0.053288 -0.062500 1 0 0 0 0 0 2 179253
-0.002403 0.000437 0.119947 0.403237 -0.436514 0.053277 -0.062500 1 0 0 0 0 0 2 180225
-0.002403 0.000437 0.119947 0.403238 -0.436515 0.053276 -0.062500 1 0 0 0 0 0 2 181255
-0.002403 0.000437 0.119947 0.403246 -0.436507 0.053282 -0.062500 1 0 0 0 0 0 2 182253
-0.002403 0.000437 0.119947 0.403239 -0.436514 0.053276 -0.062500 1 0 0 0 0 0 2 183254
-0.002403 0.000437 0.119947 0.403226 -0.436512 0.053282 -0.062500 1 0 0 0 0 0 2 184240
-0.002403 0.000437 0.119947 0.403236 -0.436515 0.053276 -0.062500 1 0 0 0 0 0 2 185247
-0.002403 0.000437 0.119947 0.403246 -0.436507 0.053282 -0.062500 1 0 0 0 0 0 2 186239
-0.002403 0.000437 0.119947 0.403239 -0.436514 0.053276 -0.062500 1 0 0 0 0 0 2 187247
-0.002403 0.000437 0.119947 0.403226 -0.436513 0.053282 -0.062500 1 0 0 0 0 0 2 188239
-0.002403 0.000437 0.119947 0.403244 -0.436506 0.053283 -0.062500 1 0 0 0 0 0 2 189248
-0.002403 0.000437 0.119947 0.403238 -0.436514 0.053276 -0.062500 1 0 0 0 0 0 2 190248
-0.002403 0.000437 0.119947 0.403238 -0.436515 0.053276 -0.062500 1 0 0 0 0 0 2 191238
-0.002403 0.000437 0.119947 0.403238 -0.436516 0.053275 -0.062500 1 0 0 0 0 0 2 192247
-0.002403 0.000437 0.119947 0.403234 -0.436504 0.053288 -0.062500 1 0 0 0 0 0 2 193238
-0.002403 0.000437 0.119947 0.403237 -0.436514 0.053277 -0.062500 1 0 0 0 0 0 2 194247
-0.002403 0.000437 0.119947 0.403238 -0.436515 0.053276 -0.062500 1 0 0 0 0 0 2 195239
-0.002403 0.000437 0.119947 0.403246 -0.436507 0.053282 -0.062500 1 0 0 0 0 0 2 196255
-0.002403 0.000437 0.119947 0.403227 -0.436512 0.053283 -0.062500 1 0 0 0 0 0 2 197255
-0.002403 0.000437 0.119947 0.403236 -0.436515 0.053276 -0.062500 1 0 0 0 0 0 2 198256
-0.002403 0.000437 0.119947 0.403237 -0.436516 0.053276 -0.062500 1 0 0 0 0 0 2 199240
-0.002403 0.000437 0.119947 0.403246 -0.436507 0.053282 -0.062500 1 0 0 0 0 0 2 200247
-0.002403 0.000437 0.119947 0.403239 -0.436515 0.053276 -0.062500 1 0 0 0 0 0 2 201238
-0.002403 0.000437 0.119947 0.403226 -0.436513 0.053282 -0.062500 1 0 0 0 0 0 2 202235
-0.002403 0.000437 0.119947 0.403244 -0.436507 0.053283 -0.062500 1 0 0 0 0 0 2 203258
-0.002403 0.000437 0.119947 0.403239 -0.436515 0.053276 -0.062500 1 0 0 0 0 0 2 204269
-0.002403 0.000437 0.119947 0.403238 -0.436516 0.053276 -0.062500 1 0 0 0 0 0 2 205257
-0.002403 0.000437 0.119947 0.403234 -0.436504 0.053289 -0.062500 1 0 0 0 0 0 2 206247
-0.002403 0.000437 0.119947 0.403237 -0.436514 0.053277 -0.062500 1 0 0 0 0 0 2 207254
-0.002403 0.000437 0.119947 0.403238 -0.436515 0.053276 -0.062500 1 0 0 0 0 0 2 208226
-0.002403 0.000437 0.119947 0.403238 -0.436516 0.053275 -0.062500 1 0 0 0 0 0 2 209254
-0.002403 0.000437 0.119947 0.403246 -0.436507 0.053282 -0.062500 1 0 0 0 0 0 2 210254
-0.002403 0.000437 0.119947 0.403227 -0.436512 0.053283 -0.062500 1 0 0 0 0 0 2 211253
-0.002403 0.000437 0.119947 0.403236 -0.436515 0.053276 -0.062500 1 0 0 0 0 0 2 212255
-0.002403 0.000437 0.119947 0.403246 -0.436507 0.053283 -0.062500 1 0 0 0 0 0 2 213256
-0.002403 0.000437 0.119947 0.403239 -0.436515 0.053276 -0.062500 1 0 0 0 0 0 2 214255
-0.002403 0.000437 0.119947 0.403238 -0.436516 0.053276 -0.062500 1 0 0 0 0 0 2 215260
-0.002403 0.000437 0.119947 0.403234 -0.436504 0.053289 -0.062500 1 0 0 0 0 0 2 216255
-0.002403 0.000437 0.119947 0.403234 -0.436502 0.053270 -0.062500 1 0 0 0 0 0 2 217254
-0.002403 0.000437 0.119947 0.403237 -0.436514 0.053275 -0.062500 1 0 0 0 0 0 2 218254
-0.002403 0.000437 0.119947 0.403238 -0.436515 0.053275 -0.062500 1 0 0 0 0 0 2 219254
-0.002403 0.000437 0.119947 0.403234 -0.436503 0.053288 -0.062500 1 0 0 0 0 0 2 220255
-0.002403 0.000437 0.119947 0.403237 -0.436514 0.053277 -0.062500 1 0 0 0 0 0 2 221253
-0.002403 0.000437 0.119947 0.403237 -0.436515 0.053275 -0.062500 1 0 0 0 0 0 2 222251
-0.002403 0.000437 0.119947 0.403246 -0.436506 0.053282 -0.062500 1 0 0 0 0 0 2 223257
-0.002403 0.000437 0.119947 0.403239 -0.436514 0.053276 -0.062500 1 0 0 0 0 0 2 224251
-0.002403 0.000437 0.119947 0.403226 -0.436512 0.053281 -0.062500 1 0 0 0 0 0 2 225251
-0.002403 0.000437 0.119947 0.403244 -0.436506 0.053283 -0.062500 1 0 0 0 0 0 2 226254
-0.002403 0.000437 0.119947 0.403239 -0.436514 0.053276 -0.062500 1 0 0 0 0 0 2 227252
-0.002403 0.000437 0.119947 0.403238 -0.436515 0.053275 -0.062500 1 0 0 0 0 0 2 228254
-0.002403 0.000437 0.119947 0.403226 -0.436512 0.053281 -0.062500 1 0 0 0 0 0 2 229248
-0.002403 0.000437 0.119947 0.403244 -0.436506 0.053283 -0.062500 1 0 0 0 0 0 2 230253
-0.002403 0.000437 0.119947 0.403238 -0.436514 0.053276 -0.062500 1 0 0 0 0 0 2 231252
-0.002403 0.000437 0.119947 0.403238 -0.436515 0.053275 -0.062500 1 0 0 0 0 0 2 232254
-0.002403 0.000437 0.119947 0.403234 -0.436503 0.053288 -0.062500 1 0 0 0 0 0 2 233253
-0.002403 0.000437 0.119947 0.403237 -0.436514 0.053277 -0.062500 1 0 0 0 0 0 2 234253
-0.002403 0.000437 0.119947 0.403237 -0.436515 0.053276 -0.062500 1 0 0 0 0 0 2 235253
-0.002403 0.000437 0.119947 0.403237 -0.436515 0.053275 -0.062500 1 0 0 0 0 0 2 236255
-0.002403 0.000437 0.119947 0.403246 -0.436506 0.053282 -0.062500 1 0 0 0 0 0 2 237243
-0.002403 0.000437 0.119947 0.403226 -0.436511 0.053282 -0.062500 1 0 0 0 0 0 2 238240
-0.002403 0.000437 0.119947 0.403236 -0.436515 0.053276 -0.062500 1 0 0 0 0 0 2 239246
-0.002403 0.000437 0.119947 0.403246 -0.436506 0.053282 -0.062500 1 0 0 0 0 0 2 240254
-0.002403 0.000437 0.119947 0.403239 -0.436514 0.053276 -0.062500 1 0 0 0 0 0 2 241248
-0.002403 0.000437 0.119947 0.403238 -0.436515 0.053275 -0.062500 1 0 0 0 0 0 2 242253
-0.002403 0.000437 0.119947 0.403234 -0.436503 0.053288 -0.062500 1 0 0 0 0 0 2 243223
-0.002403 0.000437 0.119947 0.403237 -0.436514 0.053277 -0.062500 1 0 0 0 0 0 2 244224
-0.002403 0.000437 0.119947 0.403238 -0.436515 0.053276 -0.062500 1 0 0 0 0 0 2 245243
-0.002403 0.000437 0.119947 0.403238 -0.436515 0.053275 -0.062500 1 0 0 0 0 0 2 246253
-0.002403 0.000437 0.119947 0.403234 -0.436504 0.053288 -0.062500 1 0 0 0 0 0 2 247253
-0.002403 0.000437 0.119947 0.403237 -0.436514 0.053277 -0.062500 1 0 0 0 0 0 2 248255
-0.002403 0.000437 0.119947 0.403237 -0.436515 0.053276 -0.062500 1 0 0 0 0 0 2 249245
-0.002403 0.000437 0.119947 0.403246 -0.436506 0.053282 -0.062500 1 0 0 0 0 0 2 250238
-0.002403 0.000437 0.119947 0.403239 -0.436514 0.053276 -0.062500 1 0 0 0 0 0 2 251247
-0.002403 0.000437 0.119947 0.403226 -0.436512 0.053282 -0.062500 1 0 0 0 0 0 2 252237
-0.002403 0.000437 0.119947 0.403236 -0.436515 0.053276 -0.062500 1 0 0 0 0 0 2 253247
-0.002403 0.000437 0.119947 0.403246 -0.436507 0.053282 -0.062500 1 0 0 0 0 0 2 254237
-0.002403 0.000437 0.119947 0.403239 -0.436514 0.053276 -0.062500 1 0 0 0 0 0 2 255245
-0.002403 0.000437 0.119947 0.403226 -0.436512 0.053282 -0.062500 1 0 0 0 0 0 2 256249
-0.002403 0.000437 0.119947 0.403244 -0.436506 0.053283 -0.062500 1 0 0 0 0 0 2 257236
-0.002403 0.000437 0.119947 0.403238 -0.436514 0.053276 -0.062500 1 0 0 0 0 0 2 258245
-0.002403 0.000437 0.119947 0.403238 -0.436515 0.053275 -0.062500 1 0 0 0 0 0 2 259237
-0.002403 0.000437 0.119947 0.403246 -0.436507 0.053282 -0.062500 1 0 0 0 0 0 2 260247
-0.002403 0.000437 0.119947 0.403227 -0.436511 0.053282 -0.062500 1 0 0 0 0 0 2 261238
-0.002403 0.000437 0.119947 0.403236 -0.436515 0.053276 -0.062500 1 0 0 0 0 0 2 262252
-0.002403 0.000437 0.119947 0.403237 -0.436515 0.053275 -0.062500 1 0 0 0 0 0 2 263253
-0.002403 0.000437 0.119947 0.403246 -0.436507 0.053282 -0.062500 1 0 0 0 0 0 2 264246
-0.002403 0.000437 0.119947 0.403239 -0.436514 0.053276 -0.062500 1 0 0 0 0 0 2 265254
-0.002403 0.000437 0.119947 0.403226 -0.436513 0.053282 -0.062500 1 0 0 0 0 0 2 266244
-0.002403 0.000437 0.119947 0.403245 -0.436506 0.053283 -0.062500 1 0 0 0 0 0 2 267245
-0.002403 0.000437 0.119947 0.403239 -0.436514 0.053276 -0.062500 1 0 0 0 0 0 2 268242
-0.002403 0.000437 0.119947 0.403238 -0.436515 0.053275 -0.062500 1 0 0 0 0 0 2 269240
-0.002403 0.000437 0.119947 0.403226 -0.436513 0.053282 -0.062500 1 0 0 0 0 0 2 270239
-0.002403 0.000437 0.119947 0.403244 -0.436506 0.053283 -0.062500 1 0 0 0 0 0 2 271242
-0.002403 0.000437 0.119947 0.403238 -0.436514 0.053276 -0.062500 1 0 0 0 0 0 2 272225
-0.002403 0.000437 0.119947 0.403238 -0.436515 0.053275 -0.062500 1 0 0 0 0 0 2 273242
-0.002403 0.000437 0.119947 0.403234 -0.436504 0.053289 -0.062500 1 0 0 0 0 0 2 274240
-0.002403 0.000437 0.119947 0.403237 -0.436514 0.053277 -0.062500 1 0 0 0 0 0 2 275241
-0.002403 0.000437 0.119947 0.403238 -0.436515 0.053276 -0.062500 1 0 0 0 0 0 2 276242
-0.002403 0.000437 0.119947 0.403238 -0.436516 0.053275 -0.062500 1 0 0 0 0 0 2 277239
-0.002403 0.000437 0.119947 0.403246 -0.436507 0.053282 -0.062500 1 0 0 0 0 0 2 278241
-0.002403 0.000437 0.119947 0.403227 -0.436512 0.053282 -0.062500 1 0 0 0 0 0 2 279247
-0.002403 0.000437 0.119947 0.403236 -0.436515 0.053276 -0.062500 1 0 0 0 0 0 2 280246
-0.002403 0.000437 0.119947 0.403246 -0.436507 0.053282 -0.062500 1 0 0 0 0 0 2 281244
-0.002403 0.000437 0.119947 0.403239 -0.436515 0.053276 -0.062500 1 0 0 0 0 0 2 282241
-0.002403 0.000437 0.119947 0.403238 -0.436516 0.053275 -0.062500 1 0 0 0 0 0 2 283239
-0.002403 0.000437 0.119947 0.403234 -0.436504 0.053289 -0.062500 1 0 0 0 0 0 2 284242
-0.002403 0.000437 0.119947 0.403237 -0.436514 0.053277 -0.062500 1 0 0 0 0 0 2 285239
-0.002403 0.000437 0.119947 0.403238 -0.436515 0.053276 -0.062500 1 0 0 0 0 0 2 286241
-0.002403 0.000437 0.119947 0.403238 -0.436516 0.053275 -0.062500 1 0 0 0 0 0 2 287239
-0.002403 0.000437 0.119947 0.403234 -0.436504 0.053289 -0.062500 1 0 0 0 0 0 2 288242
-0.002403 0.000437 0.119947 0.403237 -0.436514 0.053277 -0.062500 1 0 0 0 0 0 2 289239
-0.002403 0.000437 0.119947 0.403238 -0.436516 0.053276 -0.062500 1 0 0 0 0 0 2 290243
-0.002403 0.000437 0.119947 0.403246 -0.436507 0.053282 -0.062500 1 0 0 0 0 0 2 291240
-0.002403 0.000437 0.119947 0.403239 -0.436515 0.053276 -0.062500 1 0 0 0 0 0 2 292241
-0.002403 0.000437 0.119947 0.403226 -0.436513 0.053282 -0.062500 1 0 0 0 0 0 2 293238
-0.002403 0.000437 0.119947 0.403236 -0.436516 0.053276 -0.062500 1 0 0 0 0 0 2 294243
-0.002403 0.000437 0.119947 0.403246 -0.436507 0.053282 -0.062500 1 0 0 0 0 0 2 295239
-0.002403 0.000437 0.119947 0.403235 -0.436503 0.053269 -0.062500 1 0 0 0 0 0 2 296242
-0.002403 0.000437 0.119947 0.403233 -0.436502 0.053288 -0.062500 1 0 0 0 0 0 2 297239
-0.002403 0.000437 0.119947 0.403237 -0.436513 0.053277 -0.062500 1 0 0 0 0 0 2 298241
-0.002403 0.000437 0.119947 0.403238 -0.436515 0.053275 -0.062500 1 0 0 0 0 0 2 299223
-0.002403 0.000437 0.119947 0.403238 -0.436515 0.053275 -0.062500 1 0 0 0 0 0 2 300224
-0.002403 0.000437 0.119947 0.403246 -0.436506 0.053282 -0.062500 1 0 0 0 0 0 2 301241
-0.002403 0.000437 0.119947 0.403227 -0.436511 0.053282 -0.062500 1 0 0 0 0 0 2 302222
-0.002403 0.000437 0.119947 0.403236 -0.436515 0.053276 -0.062500 1 0 0 0 0 0 2 303241
-0.002403 0.000437 0.119947 0.403246 -0.436506 0.053282 -0.062500 1 0 0 0 0 0 2 304309
-0.002403 0.000437 0.119947 0.403239 -0.436514 0.053276 -0.062500 1 0 0 0 0 0 2 305320
-0.002403 0.000437 0.119947 0.403226 -0.436512 0.053282 -0.062500 1 0 0 0 0 0 2 306326
-0.002403 0.000437 0.119947 0.403236 -0.436515 0.053276 -0.062500 1 0 0 0 0 0 2 307319
-0.002403 0.000437 0.119947 0.403245 -0.436506 0.053282 -0.062500 1 0 0 0 0 0 2 308319
-0.002403 0.000437 0.119947 0.403239 -0.436514 0.053276 -0.062500 1 0 0 0 0 0 2 309320
-0.002403 0.000437 0.119947 0.403238 -0.436515 0.053275 -0.062500 1 0 0 0 0 0 2 310324
-0.002403 0.000437 0.119947 0.403234 -0.436503 0.053288 -0.062500 1 0 0 0 0 0 2 311292
-0.002403 0.000437 0.119947 0.403237 -0.436514 0.053277 -0.062500 1 0 0 0 0 0 2 312321
-0.002403 0.000437 0.119947 0.403238 -0.436515 0.053275 -0.062500 1 0 0 0 0 0 2 313317
-0.002403 0.000437 0.119947 0.403238 -0.436515 0.053275 -0.062500 1 0 0 0 0 0 2 314316
-0.002403 0.000437 0.119947 0.403234 -0.436504 0.053288 -0.062500 1 0 0 0 0 0 2 315315
-0.002403 0.000437 0.119947 0.403237 -0.436514 0.053277 -0.062500 1 0 0 0 0 0 2 316315
-0.002403 0.000437 0.119947 0.403237 -0.436515 0.053275 -0.062500 1 0 0 0 0 0 2 317298
-0.002403 0.000437 0.119947 0.403246 -0.436506 0.053282 -0.062500 1 0 0 0 0 0 2 318315
-0.002403 0.000437 0.119947 0.403239 -0.436514 0.053276 -0.062500 1 0 0 0 0 0 2 319299
-0.002403 0.000437 0.119947 0.403226 -0.436512 0.053282 -0.062500 1 0 0 0 0 0 2 320313
-0.002403 0.000437 0.119947 0.403244 -0.436506 0.053283 -0.062500 1 0 0 0 0 0 2 321300
-0.002403 0.000437 0.119947 0.403238 -0.436514 0.053276 -0.062500 1 0 0 0 0 0 2 322313
-0.002403 0.000437 0.119947 0.403238 -0.436515 0.053275 -0.062500 1 0 0 0 0 0 2 323314
-0.002403 0.000437 0.119947 0.403225 -0.436512 0.053282 -0.062500 1 0 0 0 0 0 2 324300
-0.002403 0.000437 0.119947 0.403244 -0.436506 0.053283 -0.062500 1 0 0 0 0 0 2 325311
-0.002403 0.000437 0.119947 0.403238 -0.436514 0.053276 -0.062500 1 0 0 0 0 0 2 326300
-0.002403 0.000437 0.119947 0.403238 -0.436515 0.053275 -0.062500 1 0 0 0 0 0 2 327316
-0.002403 0.000437 0.119947 0.403246 -0.436506 0.053282 -0.062500 1 0 0 0 0 0 2 328235
-0.002403 0.000437 0.119947 0.403227 -0.436511 0.053282 -0.062500 1 0 0 0 0 0 2 329243
-0.002403 0.000437 0.119947 0.403236 -0.436515 0.053276 -0.062500 1 0 0 0 0 0 2 330234
-0.002403 0.000437 0.119947 0.403237 -0.436515 0.053275 -0.062500 1 0 0 0 0 0 2 331243
-0.002403 0.000437 0.119947 0.403246 -0.436507 0.053282 -0.062500 1 0 0 0 0 0 2 332233
-0.002403 0.000437 0.119947 0.403239 -0.436514 0.053276 -0.062500 1 0 0 0 0 0 2 333234
-0.002403 0.000437 0.119947 0.403226 -0.436512 0.053282 -0.062500 1 0 0 0 0 0 2 334243
-0.002403 0.000437 0.119947 0.403244 -0.436506 0.053283 -0.062500 1 0 0 0 0 0 2 335233
-0.002403 0.000437 0.119947 0.403238 -0.436514 0.053276 -0.062500 1 0 0 0 0 0 2 336243
-0.002403 0.000437 0.119947 0.403238 -0.436515 0.053275 -0.062500 1 0 0 0 0 0 2 337251
-0.002403 0.000437 0.119947 0.403234 -0.436504 0.053289 -0.062500 1 0 0 0 0 0 2 338246
-0.002403 0.000437 0.119947 0.403237 -0.436514 0.053277 -0.062500 1 0 0 0 0 0 2 339254
-0.002403 0.000437 0.119947 0.403238 -0.436515 0.053276 -0.062500 1 0 0 0 0 0 2 340244
-0.002403 0.000437 0.119947 0.403238 -0.436515 0.053275 -0.062500 1 0 0 0 0 0 2 341236
-0.002403 0.000437 0.119947 0.403246 -0.436507 0.053282 -0.062500 1 0 0 0 0 0 2 342242
-0.002403 0.000437 0.119947 0.403227 -0.436512 0.053282 -0.062500 1 0 0 0 0 0 2 343231
-0.002403 0.000437 0.119947 0.403236 -0.436515 0.053276 -0.062500 1 0 0 0 0 0 2 344244
-0.002403 0.000437 0.119947 0.403246 -0.436507 0.053282 -0.062500 1 0 0 0 0 0 2 345236
-0.002408 0.000455 0.119936 0.476597 -0.688809 0.202821 -0.062500 1 0 0 0 0 0 2 346238
-0.002411 0.000464 0.119932 0.453332 -0.604244 0.129828 -0.062500 1 0 0 0 0 0 2 347237
-0.002413 0.000468 0.119931 0.434912 -0.540808 0.091953 -0.062500 1 0 0 0 0 0 2 348240
-0.002413 0.000470 0.119931 0.424750 -0.506956 0.077540 -0.062500 1 0 0 0 0 0 2 349239
-0.002414 0.000471 0.119930 0.419454 -0.489802 0.072408 -0.062500 1 0 0 0 0 0 2 350237
-0.002414 0.000472 0.119930 0.416768 -0.481217 0.070606 -0.062500 1 0 0 0 0 0 2 351239
-0.002414 0.000472 0.119930 0.415396 -0.476897 0.069988 -0.062500 1 0 0 0 0 0 2 352239
-0.002414 0.000472 0.119930 0.414712 -0.474735 0.069768 -0.062500 1 0 0 0 0 0 2 353222
-0.002414 0.000473 0.119930 0.414371 -0.473659 0.069689 -0.062500 1 0 0 0 0 0 2 354240
-0.002414 0.000473 0.119930 0.414196 -0.473126 0.069668 -0.062500 1 0 0 0 0 0 2 355241
-0.002414 0.000473 0.119930 0.414101 -0.472853 0.069649 -0.062500 1 0 0 0 0 0 2 356242
-0.002414 0.000473 0.119930 0.414059 -0.472723 0.069659 -0.062500 1 0 0 0 0 0 2 357236
-0.002414 0.000473 0.119930 0.414040 -0.472659 0.069646 -0.062500 1 0 0 0 0 0 2 358238
-0.002414 0.000473 0.119930 0.414037 -0.472612 0.069650 -0.062500 1 0 0 0 0 0 2 359237
-0.002414 0.000473 0.119930 0.414025 -0.472606 0.069657 -0.062500 1 0 0 0 0 0 2 360240
-0.002414 0.000473 0.119930 0.414021 -0.472595 0.069651 -0.062500 1 0 0 0 0 0 2 361220
-0.002414 0.000473 0.119930 0.414020 -0.472594 0.069651 -0.062500 1 0 0 0 0 0 2 362240
-0.002414 0.000473 0.119930 0.414017 -0.472583 0.069644 -0.062500 1 0 0 0 0 0 2 363238
-0.002414 0.000473 0.119930 0.414020 -0.472594 0.069650 -0.062500 1 0 0 0 0 0 2 364238
-0.002414 0.000473 0.119930 0.414017 -0.472583 0.069643 -0.062500 1 0 0 0 0 0 2 365239
-0.002414 0.000473 0.119930 0.414016 -0.472582 0.069662 -0.062500 1 0 0 0 0 0 2 366237
-0.002414 0.000473 0.119930 0.414016 -0.472582 0.069645 -0.062500 1 0 0 0 0 0 2 367238
-0.002414 0.000473 0.119930 0.414020 -0.472593 0.069650 -0.062500 1 0 0 0 0 0 2 368240
-0.002414 0.000473 0.119930 0.414028 -0.472586 0.069657 -0.062500 1 0 0 0 0 0 2 369238
-0.002414 0.000473 0.119930 0.414018 -0.472582 0.069644 -0.062500 1 0 0 0 0 0 2 370237
-0.002414 0.000473 0.119930 0.414008 -0.472591 0.069656 -0.062500 1 0 0 0 0 0 2 371238
-0.002414 0.000473 0.119930 0.414015 -0.472583 0.069644 -0.062500 1 0 0 0 0 0 2 372238
-0.002414 0.000473 0.119930 0.414028 -0.472585 0.069656 -0.062500 1 0 0 0 0 0 2 373237
-0.002414 0.000473 0.119930 0.414018 -0.472582 0.069644 -0.062500 1 0 0 0 0 0 2 374223
-0.002414 0.000473 0.119930 0.414008 -0.472591 0.069656 -0.062500 1 0 0 0 0 0 2 375238
-0.002414 0.000473 0.119930 0.414027 -0.472586 0.069658 -0.062500 1 0 0 0 0 0 2 376239
-0.002414 0.000473 0.119930 0.414018 -0.472582 0.069644 -0.062500 1 0 0 0 0 0 2 377220
-0.002414 0.000473 0.119930 0.414020 -0.472594 0.069650 -0.062500 1 0 0 0 0 0 2 378239
-0.002414 0.000473 0.119930 0.414025 -0.472575 0.069650 -0.062500 1 0 0 0 0 0 2 379230
-0.002414 0.000473 0.119930 0.414009 -0.472590 0.069657 -0.062500 1 0 0 0 0 0 2 380239
-0.002414 0.000473 0.119930 0.414016 -0.472583 0.069644 -0.062500 1 0 0 0 0 0 2 381239
-0.002414 0.000473 0.119930 0.414028 -0.472585 0.069656 -0.062500 1 0 0 0 0 0 2 382237
-0.002414 0.000473 0.119930 0.414022 -0.472594 0.069651 -0.062500 1 0 0 0 0 0 2 383236
-0.002414 0.000473 0.119930 0.414018 -0.472583 0.069643 -0.062500 1 0 0 0 0 0 2 384239
-0.002419 0.000491 0.119920 0.487319 -0.724748 0.219327 -0.062500 1 0 0 0 0 0 2 385235
-0.002422 0.000500 0.119916 0.464106 -0.640236 0.146268 -0.062500 1 0 0 0 0 0 2 386238
-0.002423 0.000504 0.119915 0.445690 -0.576865 0.108351 -0.062500 1 0 0 0 0 0 2 387236
-0.002424 0.000506 0.119914 0.435513 -0.543006 0.093930 -0.062500 1 0 0 0 0 0 2 388237
-0.002424 0.000508 0.119914 0.430241 -0.525864 0.088798 -0.062500 1 0 0 0 0 0 2 389236
-0.002425 0.000508 0.119914 0.427543 -0.517268 0.086992 -0.062500 1 0 0 0 0 0 2 390236
-0.002425 0.000508 0.119914 0.426171 -0.512948 0.086371 -0.062500 1 0 0 0 0 0 2 391229
-0.002425 0.000509 0.119914 0.425489 -0.510797 0.086157 -0.062500 1 0 0 0 0 0 2 392313
-0.002425 0.000509 0.119914 0.425149 -0.509723 0.086078 -0.062500 1 0 0 0 0 0 2 393299
-0.002425 0.000509 0.119914 0.424963 -0.509188 0.086043 -0.062500 1 0 0 0 0 0 2 394315
-0.002425 0.000509 0.119914 0.424886 -0.508909 0.086043 -0.062500 1 0 0 0 0 0 2 395295
-0.002425 0.000509 0.119914 0.424835 -0.508775 0.086041 -0.062500 1 0 0 0 0 0 2 396313
-0.002425 0.000509 0.119914 0.424814 -0.508710 0.086027 -0.062500 1 0 0 0 0 0 2 397295
-0.002425 0.000509 0.119914 0.424806 -0.508684 0.086031 -0.062500 1 0 0 0 0 0 2 398310
-0.002425 0.000509 0.119914 0.424798 -0.508660 0.086038 -0.062500 1 0 0 0 0 0 2 399294
-0.002425 0.000509 0.119914 0.424798 -0.508658 0.086039 -0.062500 1 0 0 0 0 0 2 400242
-0.002425 0.000509 0.119914 0.424803 -0.508638 0.086039 -0.062500 1 0 0 0 0 0 2 401233
-0.002425 0.000509 0.119914 0.424796 -0.508645 0.086032 -0.062500 1 0 0 0 0 0 2 402241
-0.002425 0.000509 0.119914 0.424795 -0.508646 0.086031 -0.062500 1 0 0 0 0 0 2 403231
-0.002425 0.000509 0.119914 0.424794 -0.508646 0.086051 -0.062500 1 0 0 0 0 0 2 404242
-0.002425 0.000509 0.119914 0.424795 -0.508646 0.086034 -0.062500 1 0 0 0 0 0 2 405231
-0.002425 0.000509 0.119914 0.424795 -0.508646 0.086032 -0.062500 1 0 0 0 0 0 2 406240
-0.002425 0.000509 0.119914 0.424795 -0.508646 0.086031 -0.062500 1 0 0 0 0 0 2 407241
-0.002425 0.000509 0.119914 0.424803 -0.508637 0.086038 -0.062500 1 0 0 0 0 0 2 408240
-0.002425 0.000509 0.119914 0.424784 -0.508642 0.086038 -0.062500 1 0 0 0 0 0 2 409245
-0.002425 0.000509 0.119914 0.424793 -0.508645 0.086032 -0.062500 1 0 0 0 0 0 2 410239
-0.002425 0.000509 0.119914 0.424798 -0.508658 0.086038 -0.062500 1 0 0 0 0 0 2 411241
-0.002425 0.000509 0.119914 0.424803 -0.508639 0.086039 -0.062500 1 0 0 0 0 0 2 412236
-0.002425 0.000509 0.119914 0.424796 -0.508646 0.086032 -0.062500 1 0 0 0 0 0 2 413243
-0.002425 0.000509 0.119914 0.424783 -0.508643 0.086037 -0.062500 1 0 0 0 0 0 2 414237
-0.002425 0.000509 0.119914 0.424801 -0.508637 0.086039 -0.062500 1 0 0 0 0 0 2 415252
-0.002425 0.000509 0.119914 0.424795 -0.508645 0.086032 -0.062500 1 0 0 0 0 0 2 416246
-0.002425 0.000509 0.119914 0.424795 -0.508646 0.086031 -0.062500 1 0 0 0 0 0 2 417254
-0.002425 0.000509 0.119914 0.424794 -0.508646 0.086051 -0.062500 1 0 0 0 0 0 2 418250
-0.002425 0.000509 0.119914 0.424795 -0.508646 0.086034 -0.062500 1 0 0 0 0 0 2 419245
-0.002425 0.000509 0.119914 0.424795 -0.508646 0.086031 -0.062500 1 0 0 0 0 0 2 420250
-0.002425 0.000509 0.119914 0.424795 -0.508646 0.086031 -0.062500 1 0 0 0 0 0 2 421246
-0.002425 0.000509 0.119914 0.424803 -0.508637 0.086038 -0.062500 1 0 0 0 0 0 2 422245
-0.002425 0.000509 0.119914 0.424784 -0.508642 0.086038 -0.062500 1 0 0 0 0 0 2 423246
-0.002425 0.000509 0.119914 0.424793 -0.508645 0.086032 -0.062500 1 0 0 0 0 0 2 424248
-0.002425 0.000509 0.119914 0.424798 -0.508658 0.086038 -0.062500 1 0 0 0 0 0 2 425255
-0.002425 0.000509 0.119914 0.424803 -0.508639 0.086039 -0.062500 1 0 0 0 0 0 2 426248
-0.002425 0.000509 0.119914 0.424796 -0.508646 0.086032 -0.062500 1 0 0 0 0 0 2 427248
-0.002425 0.000509 0.119914 0.424791 -0.508634 0.086044 -0.062500 1 0 0 0 0 0 2 428250
-0.002425 0.000509 0.119914 0.424794 -0.508645 0.086033 -0.062500 1 0 0 0 0 0 2 429248
-0.002425 0.000509 0.119914 0.424795 -0.508646 0.086031 -0.062500 1 0 0 0 0 0 2 430245
-0.002425 0.000509 0.119914 0.424795 -0.508646 0.086031 -0.062500 1 0 0 0 0 0 2 431247
-0.002425 0.000509 0.119914 0.424794 -0.508646 0.086051 -0.062500 1 0 0 0 0 0 2 432247
-0.002425 0.000509 0.119914 0.424795 -0.508646 0.086033 -0.062500 1 0 0 0 0 0 2 433247
-0.002425 0.000509 0.119914 0.424795 -0.508646 0.086031 -0.062500 1 0 0 0 0 0 2 434244
-0.002425 0.000509 0.119914 0.424803 -0.508637 0.086038 -0.062500 1 0 0 0 0 0 2 435247
-0.002425 0.000509 0.119914 0.424796 -0.508645 0.086032 -0.062500 1 0 0 0 0 0 2 436218
-0.002425 0.000509 0.119914 0.424783 -0.508643 0.086037 -0.062500 1 0 0 0 0 0 2 437244
-0.002425 0.000509 0.119914 0.424793 -0.508646 0.086031 -0.062500 1 0 0 0 0 0 2 438245
-0.002425 0.000509 0.119914 0.424806 -0.508649 0.086045 -0.062500 1 0 0 0 0 0 2 439248
-0.002425 0.000509 0.119914 0.424796 -0.508647 0.086033 -0.062500 1 0 0 0 0 0 2 440229
-0.002425 0.000509 0.119914 0.424783 -0.508644 0.086037 -0.062500 1 0 0 0 0 0 2 441217
-0.002425 0.000509 0.119914 0.424801 -0.508637 0.086039 -0.062500 1 0 0 0 0 0 2 442216
-0.002425 0.000509 0.119914 0.424795 -0.508645 0.086032 -0.062500 1 0 0 0 0 0 2 443247
-0.002425 0.000509 0.119914 0.424795 -0.508646 0.086031 -0.062500 1 0 0 0 0 0 2 444242
-0.002425 0.000509 0.119914 0.424791 -0.508634 0.086044 -0.062500 1 0 0 0 0 0 2 445243
-0.002425 0.000509 0.119914 0.424794 -0.508644 0.086033 -0.062500 1 0 0 0 0 0 2 446246
-0.002425 0.000509 0.119914 0.424798 -0.508657 0.086038 -0.062500 1 0 0 0 0 0 2 447246
-0.002425 0.000509 0.119914 0.424795 -0.508648 0.086032 -0.062500 1 0 0 0 0 0 2 448247
-0.002425 0.000509 0.119914 0.424803 -0.508638 0.086038 -0.062500 1 0 0 0 0 0 2 449234
-0.002425 0.000509 0.119914 0.424784 -0.508642 0.086038 -0.062500 1 0 0 0 0 0 2 450233
-0.002425 0.000509 0.119914 0.424793 -0.508646 0.086032 -0.062500 1 0 0 0 0 0 2 451239
-0.002425 0.000509 0.119914 0.424803 -0.508637 0.086038 -0.062500 1 0 0 0 0 0 2 452250
-0.002425 0.000509 0.119914 0.424796 -0.508645 0.086032 -0.062500 1 0 0 0 0 0 2 453245
-0.002425 0.000509 0.119914 0.424798 -0.508657 0.086038 -0.062500 1 0 0 0 0 0 2 454244
-0.002425 0.000509 0.119914 0.424783 -0.508645 0.086038 -0.062500 1 0 0 0 0 0 2 455244
-0.002425 0.000509 0.119914 0.424801 -0.508637 0.086039 -0.062500 1 0 0 0 0 0 2 456225
-0.002425 0.000509 0.119914 0.424795 -0.508645 0.086032 -0.062500 1 0 0 0 0 0 2 457245
-0.002425 0.000509 0.119914 0.424795 -0.508646 0.086031 -0.062500 1 0 0 0 0 0 2 458244
-0.002425 0.000509 0.119914 0.424791 -0.508634 0.086044 -0.062500 1 0 0 0 0 0 2 459246
-0.002425 0.000509 0.119914 0.424794 -0.508644 0.086032 -0.062500 1 0 0 0 0 0 2 460248
-0.002425 0.000509 0.119914 0.424798 -0.508657 0.086038 -0.062500 1 0 0 0 0 0 2 461244
-0.002425 0.000509 0.119914 0.424803 -0.508639 0.086039 -0.062500 1 0 0 0 0 0 2 462231
-0.002425 0.000509 0.119914 0.424796 -0.508645 0.086032 -0.062500 1 0 0 0 0 0 2 463239
-0.002425 0.000509 0.119914 0.424783 -0.508643 0.086037 -0.062500 1 0 0 0 0 0 2 464296
-0.002425 0.000509 0.119914 0.424793 -0.508646 0.086032 -0.062500 1 0 0 0 0 0 2 465310
-0.002425 0.000509 0.119914 0.424803 -0.508637 0.086038 -0.062500 1 0 0 0 0 0 2 466298
-0.002425 0.000509 0.119914 0.424796 -0.508645 0.086032 -0.062500 1 0 0 0 0 0 2 467310
-0.002425 0.000509 0.119914 0.424786 -0.508655 0.086044 -0.062500 1 0 0 0 0 0 2 468294
-0.002425 0.000509 0.119914 0.424802 -0.508638 0.086040 -0.062500 1 0 0 0 0 0 2 469302
-0.002425 0.000509 0.119914 0.424795 -0.508645 0.086032 -0.062500 1 0 0 0 0 0 2 470307
-0.002425 0.000509 0.119914 0.424795 -0.508646 0.086031 -0.062500 1 0 0 0 0 0 2 471293
-0.002425 0.000509 0.119914 0.424803 -0.508637 0.086038 -0.062500 1 0 0 0 0 0 2 472231
-0.002425 0.000509 0.119914 0.424784 -0.508642 0.086038 -0.062500 1 0 0 0 0 0 2 473240
-0.002425 0.000509 0.119914 0.424793 -0.508645 0.086032 -0.062500 1 0 0 0 0 0 2 474238
-0.002425 0.000509 0.119914 0.424798 -0.508657 0.086038 -0.062500 1 0 0 0 0 0 2 475229
-0.002425 0.000509 0.119914 0.424803 -0.508639 0.086039 -0.062500 1 0 0 0 0 0 2 476238
-0.002425 0.000509 0.119914 0.424796 -0.508645 0.086032 -0.062500 1 0 0 0 0 0 2 477229
-0.002425 0.000509 0.119914 0.424783 -0.508643 0.086037 -0.062500 1 0 0 0 0 0 2 478237
-0.002425 0.000509 0.119914 0.424802 -0.508637 0.086039 -0.062500 1 0 0 0 0 0 2 479245
-0.002425 0.000509 0.119914 0.424796 -0.508645 0.086032 -0.062500 1 0 0 0 0 0 2 480232
-0.002425 0.000509 0.119914 0.424795 -0.508646 0.086031 -0.062500 1 0 0 0 0 0 2 481245
-0.002425 0.000509 0.119914 0.424794 -0.508646 0.086051 -0.062500 1 0 0 0 0 0 2 482236
-0.002425 0.000509 0.119914 0.424795 -0.508646 0.086034 -0.062500 1 0 0 0 0 0 2 483247
-0.002425 0.000509 0.119914 0.424795 -0.508646 0.086031 -0.062500 1 0 0 0 0 0 2 484246
-0.002425 0.000509 0.119914 0.424795 -0.508646 0.086031 -0.062500 1 0 0 0 0 0 2 485229
-0.002425 0.000509 0.119914 0.424791 -0.508634 0.086044 -0.062500 1 0 0 0 0 0 2 486250
-0.002425 0.000509 0.119914 0.424794 -0.508644 0.086033 -0.062500 1 0 0 0 0 0 2 487231
-0.002425 0.000509 0.119914 0.424794 -0.508646 0.086031 -0.062500 1 0 0 0 0 0 2 488240
-0.002425 0.000509 0.119914 0.424798 -0.508658 0.086038 -0.062500 1 0 0 0 0 0 2 489219
-0.002425 0.000509 0.119914 0.424803 -0.508639 0.086039 -0.062500 1 0 0 0 0 0 2 490233
-0.002425 0.000509 0.119914 0.424784 -0.508643 0.086038 -0.062500 1 0 0 0 0 0 2 491218
-0.002425 0.000509 0.119914 0.424793 -0.508646 0.086032 -0.062500 1 0 0 0 0 0 2 492236
-0.002425 0.000509 0.119914 0.424803 -0.508637 0.086038 -0.062500 1 0 0 0 0 0 2 493233
-0.002425 0.000509 0.119914 0.424796 -0.508645 0.086032 -0.062500 1 0 0 0 0 0 2 494217
-0.002425 0.000509 0.119914 0.424795 -0.508646 0.086031 -0.062500 1 0 0 0 0 0 2 495235
-0.002425 0.000509 0.119914 0.424794 -0.508646 0.086051 -0.062500 1 0 0 0 0 0 2 496228
-0.002425 0.000509 0.119914 0.424795 -0.508646 0.086033 -0.062500 1 0 0 0 0 0 2 497235
-0.002425 0.000509 0.119914 0.424795 -0.508646 0.086031 -0.062500 1 0 0 0 0 0 2 498235
-0.002425 0.000509 0.119914 0.424795 -0.508646 0.086031 -0.062500 1 0 0 0 0 0 2 499235
-0.002425 0.000509 0.119914 0.424791 -0.508635 0.086044 -0.062500 1 0 0 0 0 0 2 500231
-0.002425 0.000509 0.119914 0.424794 -0.508645 0.086032 -0.062500 1 0 0 0 0 0 2 501232
-0.002425 0.000509 0.119914 0.424794 -0.508646 0.086031 -0.062500 1 0 0 0 0 0 2 502231
-0.002430 0.000527 0.119903 0.498070 -0.760669 0.235842 -0.062500 1 0 0 0 0 0 2 503231
-0.002433 0.000536 0.119900 0.474844 -0.676237 0.162706 -0.062500 1 0 0 0 0 0 2 504233
-0.002421 0.000554 0.119909 0.278304 -0.804584 -0.025354 -0.062500 1 0 0 0 0 0 2 505232
-0.002416 0.000563 0.119912 0.326489 -0.706191 0.033600 -0.062500 1 0 0 0 0 0 2 506232
-0.002413 0.000567 0.119913 0.365998 -0.640833 0.066459 -0.062500 1 0 0 0 0 0 2 507237
-0.002411 0.000570 0.119914 0.387552 -0.606590 0.079097 -0.062500 1 0 0 0 0 0 2 508236
-0.002411 0.000571 0.119914 0.398586 -0.589308 0.083597 -0.062500 1 0 0 0 0 0 2 509233
-0.002410 0.000571 0.119914 0.404179 -0.580667 0.085181 -0.062500 1 0 0 0 0 0 2 510232
-0.002410 0.000572 0.119914 0.406981 -0.576356 0.085723 -0.062500 1 0 0 0 0 0 2 511215
-0.002410 0.000572 0.119914 0.408380 -0.574191 0.085917 -0.062500 1 0 0 0 0 0 2 512233
-0.002410 0.000572 0.119914 0.409090 -0.573105 0.085978 -0.062500 1 0 0 0 0 0 2 513216
-0.002410 0.000572 0.119914 0.409451 -0.572556 0.086009 -0.062500 1 0 0 0 0 0 2 514232
-0.002410 0.000572 0.119914 0.409631 -0.572297 0.086009 -0.062500 1 0 0 0 0 0 2 515233
-0.002410 0.000572 0.119914 0.409714 -0.572162 0.086017 -0.062500 1 0 0 0 0 0 2 516217
-0.002410 0.000572 0.119914 0.409753 -0.572088 0.086018 -0.062500 1 0 0 0 0 0 2 517232
-0.002410 0.000572 0.119914 0.409779 -0.572058 0.086019 -0.062500 1 0 0 0 0 0 2 518232
-0.002410 0.000572 0.119914 0.409790 -0.572048 0.086006 -0.062500 1 0 0 0 0 0 2 519231
-0.002410 0.000572 0.119914 0.409786 -0.572036 0.086017 -0.062500 1 0 0 0 0 0 2 520237
-0.002410 0.000572 0.119914 0.409805 -0.572029 0.086019 -0.062500 1 0 0 0 0 0 2 521225
-0.002410 0.000572 0.119914 0.409799 -0.572038 0.086012 -0.062500 1 0 0 0 0 0 2 522235
-0.002410 0.000572 0.119914 0.409807 -0.572030 0.086018 -0.062500 1 0 0 0 0 0 2 523234
-0.002410 0.000572 0.119914 0.409808 -0.572029 0.086019 -0.062500 1 0 0 0 0 0 2 524234
-0.002410 0.000572 0.119914 0.409796 -0.572027 0.086026 -0.062500 1 0 0 0 0 0 2 525232
-0.002410 0.000572 0.119914 0.409795 -0.572026 0.086006 -0.062500 1 0 0 0 0 0 2 526232
-0.002410 0.000572 0.119914 0.409807 -0.572029 0.086018 -0.062500 1 0 0 0 0 0 2 527231
-0.002410 0.000572 0.119914 0.409808 -0.572029 0.086019 -0.062500 1 0 0 0 0 0 2 528222
-0.002410 0.000572 0.119914 0.409800 -0.572038 0.086012 -0.062500 1 0 0 0 0 0 2 529219
-0.002410 0.000572 0.119914 0.409804 -0.572019 0.086011 -0.062500 1 0 0 0 0 0 2 530214
-0.002410 0.000572 0.119914 0.409796 -0.572026 0.086024 -0.062500 1 0 0 0 0 0 2 531231
-0.002410 0.000572 0.119914 0.409807 -0.572029 0.086020 -0.062500 1 0 0 0 0 0 2 532215
-0.002410 0.000572 0.119914 0.409800 -0.572038 0.086013 -0.062500 1 0 0 0 0 0 2 533232
-0.002410 0.000572 0.119914 0.409804 -0.572019 0.086012 -0.062500 1 0 0 0 0 0 2 534223
-0.002410 0.000572 0.119914 0.409796 -0.572026 0.086025 -0.062500 1 0 0 0 0 0 2 535230
-0.002410 0.000572 0.119914 0.409799 -0.572038 0.086013 -0.062500 1 0 0 0 0 0 2 536229
-0.002410 0.000572 0.119914 0.409804 -0.572019 0.086012 -0.062500 1 0 0 0 0 0 2 537236
-0.002410 0.000572 0.119914 0.409795 -0.572025 0.086025 -0.062500 1 0 0 0 0 0 2 538228
-0.002410 0.000572 0.119914 0.409807 -0.572029 0.086020 -0.062500 1 0 0 0 0 0 2 539237
-0.002410 0.000572 0.119914 0.409800 -0.572038 0.086013 -0.062500 1 0 0 0 0 0 2 540228
-0.002410 0.000572 0.119914 0.409804 -0.572019 0.086012 -0.062500 1 0 0 0 0 0 2 541226
-0.002410 0.000572 0.119914 0.409808 -0.572028 0.086018 -0.062500 1 0 0 0 0 0 2 542237
-0.002410 0.000572 0.119914 0.409788 -0.572035 0.086019 -0.062500 1 0 0 0 0 0 2 543227
-0.002410 0.000572 0.119914 0.409802 -0.572019 0.086012 -0.062500 1 0 0 0 0 0 2 544237
-0.002410 0.000572 0.119914 0.409807 -0.572028 0.086018 -0.062500 1 0 0 0 0 0 2 545235
-0.002410 0.000572 0.119914 0.409808 -0.572029 0.086019 -0.062500 1 0 0 0 0 0 2 546231
-0.002410 0.000572 0.119914 0.409800 -0.572038 0.086012 -0.062500 1 0 0 0 0 0 2 547234
-0.002410 0.000572 0.119914 0.409804 -0.572019 0.086011 -0.062500 1 0 0 0 0 0 2 548230
-0.002410 0.000572 0.119914 0.409796 -0.572026 0.086025 -0.062500 1 0 0 0 0 0 2 549246
-0.002410 0.000572 0.119914 0.409799 -0.572038 0.086013 -0.062500 1 0 0 0 0 0 2 550242
-0.002410 0.000572 0.119914 0.409807 -0.572031 0.086019 -0.062500 1 0 0 0 0 0 2 551226
-0.002410 0.000572 0.119914 0.409805 -0.572019 0.086012 -0.062500 1 0 0 0 0 0 2 552248
-0.002410 0.000572 0.119914 0.409796 -0.572025 0.086025 -0.062500 1 0 0 0 0 0 2 553229
-0.002410 0.000572 0.119914 0.409799 -0.572038 0.086013 -0.062500 1 0 0 0 0 0 2 554248
-0.002410 0.000572 0.119914 0.409804 -0.572019 0.086012 -0.062500 1 0 0 0 0 0 2 555242
-0.002410 0.000572 0.119914 0.409808 -0.572028 0.086018 -0.062500 1 0 0 0 0 0 2 556243
-0.002410 0.000572 0.119914 0.409796 -0.572026 0.086026 -0.062500 1 0 0 0 0 0 2 557232
-0.002410 0.000572 0.119914 0.409795 -0.572026 0.086006 -0.062500 1 0 0 0 0 0 2 558244
-0.002410 0.000572 0.119914 0.409807 -0.572029 0.086018 -0.062500 1 0 0 0 0 0 2 559243
-0.002410 0.000572 0.119914 0.409808 -0.572029 0.086019 -0.062500 1 0 0 0 0 0 2 560244
-0.002410 0.000572 0.119914 0.409800 -0.572038 0.086012 -0.062500 1 0 0 0 0 0 2 561240
-0.002410 0.000572 0.119914 0.409792 -0.572016 0.086018 -0.062500 1 0 0 0 0 0 2 562252
-0.002410 0.000572 0.119914 0.409806 -0.572028 0.086019 -0.062500 1 0 0 0 0 0 2 563241
-0.002410 0.000572 0.119914 0.409808 -0.572029 0.086019 -0.062500 1 0 0 0 0 0 2 564247
-0.002410 0.000572 0.119914 0.409797 -0.572027 0.086006 -0.062500 1 0 0 0 0 0 2 565243
-0.002410 0.000572 0.119914 0.409795 -0.572026 0.086024 -0.062500 1 0 0 0 0 0 2 566243
-0.002410 0.000572 0.119914 0.409807 -0.572029 0.086020 -0.062500 1 0 0 0 0 0 2 567212
-0.002410 0.000572 0.119914 0.409800 -0.572038 0.086013 -0.062500 1 0 0 0 0 0 2 568243
-0.002410 0.000572 0.119914 0.409804 -0.572019 0.086012 -0.062500 1 0 0 0 0 0 2 569241
-0.002410 0.000572 0.119914 0.409795 -0.572025 0.086025 -0.062500 1 0 0 0 0 0 2 570239
-0.002410 0.000572 0.119914 0.409807 -0.572029 0.086020 -0.062500 1 0 0 0 0 0 2 571243
-0.002410 0.000572 0.119914 0.409796 -0.572027 0.086006 -0.062500 1 0 0 0 0 0 2 572243
-0.002410 0.000572 0.119914 0.409807 -0.572029 0.086018 -0.062500 1 0 0 0 0 0 2 573242
-0.002410 0.000572 0.119914 0.409808 -0.572029 0.086019 -0.062500 1 0 0 0 0 0 2 574245
-0.002410 0.000572 0.119914 0.409788 -0.572036 0.086019 -0.062500 1 0 0 0 0 0 2 575237
-0.002410 0.000572 0.119914 0.409802 -0.572019 0.086012 -0.062500 1 0 0 0 0 0 2 576243
-0.002410 0.000572 0.119914 0.409807 -0.572028 0.086018 -0.062500 1 0 0 0 0 0 2 577243
-0.002410 0.000572 0.119914 0.409808 -0.572029 0.086019 -0.062500 1 0 0 0 0 0 2 578240
-0.002410 0.000572 0.119914 0.409800 -0.572038 0.086012 -0.062500 1 0 0 0 0 0 2 579242
-0.002410 0.000572 0.119914 0.409804 -0.572019 0.086011 -0.062500 1 0 0 0 0 0 2 580242
-0.002410 0.000572 0.119914 0.409796 -0.572026 0.086025 -0.062500 1 0 0 0 0 0 2 581242
-0.002410 0.000572 0.119914 0.409799 -0.572038 0.086013 -0.062500 1 0 0 0 0 0 2 582241
-0.002410 0.000572 0.119914 0.409807 -0.572031 0.086019 -0.062500 1 0 0 0 0 0 2 583242
-0.002410 0.000572 0.119914 0.409805 -0.572019 0.086012 -0.062500 1 0 0 0 0 0 2 584243
-0.002410 0.000572 0.119914 0.409796 -0.572025 0.086025 -0.062500 1 0 0 0 0 0 2 585242
-0.002410 0.000572 0.119914 0.409799 -0.572038 0.086013 -0.062500 1 0 0 0 0 0 2 586229
-0.002410 0.000572 0.119914 0.409804 -0.572019 0.086012 -0.062500 1 0 0 0 0 0 2 587239
-0.002410 0.000572 0.119914 0.409795 -0.572025 0.086025 -0.062500 1 0 0 0 0 0 2 588241
-0.002410 0.000572 0.119914 0.409798 -0.572038 0.086013 -0.062500 1 0 0 0 0 0 2 589240
-0.002410 0.000572 0.119914 0.409803 -0.572019 0.086012 -0.062500 1 0 0 0 0 0 2 590240
-0.002410 0.000572 0.119914 0.409807 -0.572028 0.086018 -0.062500 1 0 0 0 0 0 2 591242
-0.002410 0.000572 0.119914 0.409808 -0.572029 0.086019 -0.062500 1 0 0 0 0 0 2 592242
-0.002410 0.000572 0.119914 0.409788 -0.572036 0.086019 -0.062500 1 0 0 0 0 0 2 593241
-0.002410 0.000572 0.119914 0.409802 -0.572019 0.086012 -0.062500 1 0 0 0 0 0 2 594240
-0.002410 0.000572 0.119914 0.409807 -0.572028 0.086019 -0.062500 1 0 0 0 0 0 2 595241
-0.002410 0.000572 0.119914 0.409800 -0.572038 0.086012 -0.062500 1 0 0 0 0 0 2 596242
-0.002410 0.000572 0.119914 0.409807 -0.572031 0.086018 -0.062500 1 0 0 0 0 0 2 597240
-0.002410 0.000572 0.119914 0.409805 -0.572019 0.086012 -0.062500 1 0 0 0 0 0 2 598240
-0.002410 0.000572 0.119914 0.409796 -0.572025 0.086025 -0.062500 1 0 0 0 0 0 2 599228
-0.002410 0.000572 0.119914 0.409799 -0.572038 0.086013 -0.062500 1 0 0 0 0 0 2 600234
-0.002410 0.000572 0.119914 0.409804 -0.572019 0.086012 -0.062500 1 0 0 0 0 0 2 601226
-0.002410 0.000572 0.119914 0.409795 -0.572025 0.086025 -0.062500 1 0 0 0 0 0 2 602245
-0.002410 0.000572 0.119914 0.409798 -0.572038 0.086013 -0.062500 1 0 0 0 0 0 2 603226
-0.002410 0.000572 0.119914 0.409807 -0.572031 0.086019 -0.062500 1 0 0 0 0 0 2 604235
-0.002410 0.000572 0.119914 0.409805 -0.572018 0.086012 -0.062500 1 0 0 0 0 0 2 605224
-0.002410 0.000572 0.119914 0.409808 -0.572028 0.086018 -0.062500 1 0 0 0 0 0 2 606235
-0.002410 0.000572 0.119914 0.409788 -0.572035 0.086019 -0.062500 1 0 0 0 0 0 2 607237
-0.002410 0.000572 0.119914 0.409802 -0.572019 0.086012 -0.062500 1 0 0 0 0 0 2 608225
-0.002410 0.000572 0.119914 0.409807 -0.572028 0.086018 -0.062500 1 0 0 0 0 0 2 609234
-0.002410 0.000572 0.119914 0.409808 -0.572029 0.086019 -0.062500 1 0 0 0 0 0 2 610225
-0.002410 0.000572 0.119914 0.409800 -0.572038 0.086012 -0.062500 1 0 0 0 0 0 2 611243
-0.002410 0.000572 0.119914 0.409804 -0.572019 0.086011 -0.062500 1 0 0 0 0 0 2 612228
-0.002410 0.000572 0.119914 0.409796 -0.572026 0.086025 -0.062500 1 0 0 0 0 0 2 613245
-0.002410 0.000572 0.119914 0.409799 -0.572038 0.086013 -0.062500 1 0 0 0 0 0 2 614225
-0.002410 0.000572 0.119914 0.409804 -0.572019 0.086012 -0.062500 1 0 0 0 0 0 2 615233
-0.002410 0.000572 0.119914 0.409795 -0.572025 0.086025 -0.062500 1 0 0 0 0 0 2 616230
-0.002410 0.000572 0.119914 0.409807 -0.572029 0.086020 -0.062500 1 0 0 0 0 0 2 617212
-0.002410 0.000572 0.119914 0.409800 -0.572038 0.086013 -0.062500 1 0 0 0 0 0 2 618241
-0.002410 0.000572 0.119914 0.409804 -0.572019 0.086012 -0.062500 1 0 0 0 0 0 2 619215
-0.002410 0.000572 0.119914 0.409796 -0.572025 0.086025 -0.062500 1 0 0 0 0 0 2 620241
-0.002410 0.000572 0.119914 0.409798 -0.572038 0.086013 -0.062500 1 0 0 0 0 0 2 621229
-0.002410 0.000572 0.119914 0.409803 -0.572019 0.086012 -0.062500 1 0 0 0 0 0 2 622242
-0.002410 0.000572 0.119914 0.409807 -0.572028 0.086018 -0.062500 1 0 0 0 0 0 2 623241
-0.002410 0.000572 0.119914 0.409808 -0.572029 0.086019 -0.062500 1 0 0 0 0 0 2 624240
-0.002410 0.000572 0.119914 0.409788 -0.572036 0.086019 -0.062500 1 0 0 0 0 0 2 625241
-0.002410 0.000572 0.119914 0.409802 -0.572019 0.086012 -0.062500 1 0 0 0 0 0 2 626239
-0.002410 0.000572 0.119914 0.409807 -0.572028 0.086019 -0.062500 1 0 0 0 0 0 2 627240
-0.002410 0.000572 0.119914 0.409800 -0.572038 0.086012 -0.062500 1 0 0 0 0 0 2 628248
-0.002410 0.000572 0.119914 0.409807 -0.572031 0.086018 -0.062500 1 0 0 0 0 0 2 629242
-0.002410 0.000572 0.119914 0.409805 -0.572019 0.086012 -0.062500 1 0 0 0 0 0 2 630214
-0.002410 0.000572 0.119914 0.409796 -0.572025 0.086025 -0.062500 1 0 0 0 0 0 2 631222
-0.002410 0.000572 0.119914 0.409799 -0.572038 0.086013 -0.062500 1 0 0 0 0 0 2 632241
-0.002410 0.000572 0.119914 0.409804 -0.572019 0.086012 -0.062500 1 0 0 0 0 0 2 633239
-0.002410 0.000572 0.119914 0.409796 -0.572025 0.086025 -0.062500 1 0 0 0 0 0 2 634240
-0.002410 0.000572 0.119914 0.409798 -0.572038 0.086013 -0.062500 1 0 0 0 0 0 2 635239
-0.002410 0.000572 0.119914 0.409807 -0.572031 0.086019 -0.062500 1 0 0 0 0 0 2 636241
-0.002410 0.000572 0.119914 0.409805 -0.572018 0.086012 -0.062500 1 0 0 0 0 0 2 637240
-0.002410 0.000572 0.119914 0.409808 -0.572028 0.086018 -0.062500 1 0 0 0 0 0 2 638238
-0.002410 0.000572 0.119914 0.409788 -0.572035 0.086019 -0.062500 1 0 0 0 0 0 2 639238
-0.002410 0.000572 0.119914 0.409802 -0.572019 0.086012 -0.062500 1 0 0 0 0 0 2 640211
-0.002410 0.000572 0.119914 0.409807 -0.572028 0.086018 -0.062500 1 0 0 0 0 0 2 641240
-0.002410 0.000572 0.119914 0.409808 -0.572029 0.086019 -0.062500 1 0 0 0 0 0 2 642241
-0.002410 0.000572 0.119914 0.409800 -0.572038 0.086012 -0.062500 1 0 0 0 0 0 2 643241
-0.002410 0.000572 0.119914 0.409792 -0.572016 0.086018 -0.062500 1 0 0 0 0 0 2 644211
-0.002410 0.000572 0.119914 0.409806 -0.572028 0.086019 -0.062500 1 0 0 0 0 0 2 645209
-0.002410 0.000572 0.119914 0.409800 -0.572038 0.086012 -0.062500 1 0 0 0 0 0 2 646240
-0.002410 0.000572 0.119914 0.409804 -0.572019 0.086011 -0.062500 1 0 0 0 0 0 2 647209
-0.002410 0.000572 0.119914 0.409796 -0.572025 0.086025 -0.062500 1 0 0 0 0 0 2 648240
-0.002410 0.000572 0.119914 0.409807 -0.572029 0.086020 -0.062500 1 0 0 0 0 0 2 649238
-0.002410 0.000572 0.119914 0.409800 -0.572038 0.086013 -0.062500 1 0 0 0 0 0 2 650237
-0.002410 0.000572 0.119914 0.409804 -0.572019 0.086012 -0.062500 1 0 0 0 0 0 2 651237
-0.002410 0.000572 0.119914 0.409796 -0.572025 0.086025 -0.062500 1 0 0 0 0 0 2 652222
-0.002410 0.000572 0.119914 0.409798 -0.572038 0.086013 -0.062500 1 0 0 0 0 0 2 653232
-0.002410 0.000572 0.119914 0.409803 -0.572019 0.086012 -0.062500 1 0 0 0 0 0 2 654232
-0.002410 0.000572 0.119914 0.409808 -0.572028 0.086018 -0.062500 1 0 0 0 0 0 2 655228
-0.002410 0.000572 0.119914 0.409808 -0.572029 0.086019 -0.062500 1 0 0 0 0 0 2 656230
-0.002410 0.000572 0.119914 0.409788 -0.572036 0.086019 -0.062500 1 0 0 0 0 0 2 657232
-0.002410 0.000572 0.119914 0.409802 -0.572019 0.086012 -0.062500 1 0 0 0 0 0 2 658228
-0.002410 0.000572 0.119914 0.409807 -0.572028 0.086019 -0.062500 1 0 0 0 0 0 2 659228
-0.002410 0.000572 0.119914 0.409800 -0.572038 0.086012 -0.062500 1 0 0 0 0 0 2 660229
-0.002410 0.000572 0.119914 0.409807 -0.572031 0.086018 -0.062500 1 0 0 0 0 0 2 661228
-0.002410 0.000572 0.119914 0.409805 -0.572019 0.086012 -0.062500 1 0 0 0 0 0 2 662227
-0.002410 0.000572 0.119914 0.409796 -0.572025 0.086025 -0.062500 1 0 0 0 0 0 2 663228
-0.002410 0.000572 0.119914 0.409799 -0.572038 0.086013 -0.062500 1 0 0 0 0 0 2 664228
-0.002410 0.000572 0.119914 0.409804 -0.572019 0.086012 -0.062500 1 0 0 0 0 0 2 665220
-0.002410 0.000572 0.119914 0.409796 -0.572025 0.086025 -0.062500 1 0 0 0 0 0 2 666227
-0.002410 0.000572 0.119914 0.409798 -0.572038 0.086013 -0.062500 1 0 0 0 0 0 2 667218
-0.002410 0.000572 0.119914 0.409807 -0.572031 0.086019 -0.062500 1 0 0 0 0 0 2 668228
-0.002410 0.000572 0.119914 0.409805 -0.572018 0.086012 -0.062500 1 0 0 0 0 0 2 669218
-0.002410 0.000572 0.119914 0.409796 -0.572025 0.086025 -0.062500 1 0 0 0 0 0 2 670227
-0.002410 0.000572 0.119914 0.409798 -0.572038 0.086013 -0.062500 1 0 0 0 0 0 2 671218
-0.002410 0.000572 0.119914 0.409803 -0.572019 0.086012 -0.062500 1 0 0 0 0 0 2 672218
-0.002410 0.000572 0.119914 0.409808 -0.572028 0.086018 -0.062500 1 0 0 0 0 0 2 673228
-0.002410 0.000572 0.119914 0.409800 -0.572038 0.086012 -0.062500 1 0 0 0 0 0 2 674226
-0.002410 0.000572 0.119914 0.409807 -0.572031 0.086018 -0.062500 1 0 0 0 0 0 2 675218
-0.002410 0.000572 0.119914 0.409793 -0.572016 0.086019 -0.062500 1 0 0 0 0 0 2 676251
-0.002410 0.000572 0.119914 0.409806 -0.572028 0.086019 -0.062500 1 0 0 0 0 0 2 677219
-0.002410 0.000572 0.119914 0.409800 -0.572038 0.086012 -0.062500 1 0 0 0 0 0 2 678232
-0.002410 0.000572 0.119914 0.409804 -0.572019 0.086011 -0.062500 1 0 0 0 0 0 2 679229
-0.002410 0.000572 0.119914 0.409796 -0.572025 0.086025 -0.062500 1 0 0 0 0 0 2 680236
-0.002410 0.000572 0.119914 0.409807 -0.572029 0.086020 -0.062500 1 0 0 0 0 0 2 681229
-0.002410 0.000572 0.119914 0.409796 -0.572027 0.086006 -0.062500 1 0 0 0 0 0 2 682216
-0.002410 0.000572 0.119914 0.409807 -0.572029 0.086018 -0.062500 1 0 0 0 0 0 2 683241
-0.002410 0.000572 0.119914 0.409796 -0.572026 0.086025 -0.062500 1 0 0 0 0 0 2 684226
-0.002410 0.000572 0.119914 0.409798 -0.572038 0.086013 -0.062500 1 0 0 0 0 0 2 685249
-0.002410 0.000572 0.119914 0.409803 -0.572019 0.086012 -0.062500 1 0 0 0 0 0 2 686232
-0.002410 0.000572 0.119914 0.409808 -0.572028 0.086018 -0.062500 1 0 0 0 0 0 2 687240
-0.002410 0.000572 0.119914 0.409808 -0.572029 0.086019 -0.062500 1 0 0 0 0 0 2 688234
-0.002410 0.000572 0.119914 0.409788 -0.572036 0.086019 -0.062500 1 0 0 0 0 0 2 689236
-0.002410 0.000572 0.119914 0.409802 -0.572019 0.086012 -0.062500 1 0 0 0 0 0 2 690239
-0.002410 0.000572 0.119914 0.409807 -0.572028 0.086019 -0.062500 1 0 0 0 0 0 2 691239
-0.002410 0.000572 0.119914 0.409800 -0.572038 0.086012 -0.062500 1 0 0 0 0 0 2 692239
-0.002410 0.000572 0.119914 0.409804 -0.572019 0.086011 -0.062500 1 0 0 0 0 0 2 693222
-0.002410 0.000572 0.119914 0.409796 -0.572025 0.086024 -0.062500 1 0 0 0 0 0 2 694241
-0.002410 0.000572 0.119914 0.409807 -0.572029 0.086020 -0.062500 1 0 0 0 0 0 2 695237
-0.002410 0.000572 0.119914 0.409800 -0.572038 0.086013 -0.062500 1 0 0 0 0 0 2 696243
-0.002410 0.000572 0.119914 0.409804 -0.572019 0.086012 -0.062500 1 0 0 0 0 0 2 697230
-0.002410 0.000572 0.119914 0.409796 -0.572025 0.086025 -0.062500 1 0 0 0 0 0 2 698208
-0.002410 0.000572 0.119914 0.409798 -0.572038 0.086013 -0.062500 1 0 0 0 0 0 2 699238
-0.002410 0.000572 0.119914 0.409803 -0.572019 0.086012 -0.062500 1 0 0 0 0 0 2 700309
-0.002410 0.000572 0.119914 0.409808 -0.572028 0.086018 -0.062500 1 0 0 0 0 0 2 701310
-0.002410 0.000572 0.119914 0.409796 -0.572026 0.086026 -0.062500 1 0 0 0 0 0 2 702305
-0.002410 0.000572 0.119914 0.409798 -0.572038 0.086013 -0.062500 1 0 0 0 0 0 2 703304
-0.002410 0.000572 0.119914 0.409803 -0.572019 0.086012 -0.062500 1 0 0 0 0 0 2 704307
-0.002410 0.000572 0.119914 0.409808 -0.572028 0.086018 -0.062500 1 0 0 0 0 0 2 705304
-0.002410 0.000572 0.119914 0.409800 -0.572038 0.086012 -0.062500 1 0 0 0 0 0 2 706303
-0.002410 0.000572 0.119914 0.409807 -0.572031 0.086018 -0.062500 1 0 0 0 0 0 2 707307
-0.002410 0.000572 0.119914 0.409793 -0.572016 0.086019 -0.062500 1 0 0 0 0 0 2 708314
-0.002410 0.000572 0.119914 0.409807 -0.572028 0.086019 -0.062500 1 0 0 0 0 0 2 709307
-0.002410 0.000572 0.119914 0.409800 -0.572038 0.086012 -0.062500 1 0 0 0 0 0 2 710307
-0.002410 0.000572 0.119914 0.409804 -0.572019 0.086012 -0.062500 1 0 0 0 0 0 2 711304
-0.002410 0.000572 0.119914 0.409796 -0.572025 0.086025 -0.062500 1 0 0 0 0 0 2 712307
-0.002410 0.000572 0.119914 0.409798 -0.572038 0.086013 -0.062500 1 0 0 0 0 0 2 713305
-0.002410 0.000572 0.119914 0.409807 -0.572031 0.086019 -0.062500 1 0 0 0 0 0 2 714301
-0.002410 0.000572 0.119914 0.409805 -0.572018 0.086012 -0.062500 1 0 0 0 0 0 2 715302
-0.002410 0.000572 0.119914 0.409796 -0.572025 0.086025 -0.062500 1 0 0 0 0 0 2 716305
-0.002410 0.000572 0.119914 0.409798 -0.572038 0.086013 -0.062500 1 0 0 0 0 0 2 717314
-0.002410 0.000572 0.119914 0.409804 -0.572019 0.086012 -0.062500 1 0 0 0 0 0 2 718291
-0.002410 0.000572 0.119914 0.409808 -0.572028 0.086018 -0.062500 1 0 0 0 0 0 2 719308
-0.002410 0.000572 0.119914 0.409808 -0.572029 0.086019 -0.062500 1 0 0 0 0 0 2 720294
-0.002410 0.000572 0.119914 0.409788 -0.572036 0.086019 -0.062500 1 0 0 0 0 0 2 721305
-0.002410 0.000572 0.119914 0.409802 -0.572019 0.086012 -0.062500 1 0 0 0 0 0 2 722307
-0.002410 0.000572 0.119914 0.409808 -0.572028 0.086019 -0.062500 1 0 0 0 0 0 2 723302
-0.002410 0.000572 0.119914 0.409800 -0.572038 0.086012 -0.062500 1 0 0 0 0 0 2 724313
-0.002410 0.000572 0.119914 0.409804 -0.572019 0.086011 -0.062500 1 0 0 0 0 0 2 725302
-0.002410 0.000572 0.119914 0.409796 -0.572025 0.086024 -0.062500 1 0 0 0 0 0 2 726303
-0.002410 0.000572 0.119914 0.409807 -0.572029 0.086020 -0.062500 1 0 0 0 0 0 2 727304
-0.002410 0.000572 0.119914 0.409800 -0.572038 0.086013 -0.062500 1 0 0 0 0 0 2 728307
-0.002410 0.000572 0.119914 0.409804 -0.572019 0.086012 -0.062500 1 0 0 0 0 0 2 729304
-0.002410 0.000572 0.119914 0.409796 -0.572025 0.086025 -0.062500 1 0 0 0 0 0 2 730302
-0.002410 0.000572 0.119914 0.409798 -0.572038 0.086013 -0.062500 1 0 0 0 0 0 2 731302
-0.002410 0.000572 0.119914 0.409804 -0.572019 0.086012 -0.062500 1 0 0 0 0 0 2 732303
-0.002410 0.000572 0.119914 0.409808 -0.572028 0.086018 -0.062500 1 0 0 0 0 0 2 733283
-0.002410 0.000572 0.119914 0.409796 -0.572026 0.086026 -0.062500 1 0 0 0 0 0 2 734302
-0.002410 0.000572 0.119914 0.409799 -0.572038 0.086013 -0.062500 1 0 0 0 0 0 2 735285
-0.002410 0.000572 0.119914 0.409804 -0.572019 0.086012 -0.062500 1 0 0 0 0 0 2 736230
-0.002410 0.000572 0.119914 0.409808 -0.572028 0.086018 -0.062500 1 0 0 0 0 0 2 737221
-0.002410 0.000572 0.119914 0.409800 -0.572038 0.086012 -0.062500 1 0 0 0 0 0 2 738230
-0.002410 0.000572 0.119914 0.409808 -0.572031 0.086018 -0.062500 1 0 0 0 0 0 2 739221
-0.002410 0.000572 0.119914 0.409793 -0.572016 0.086019 -0.062500 1 0 0 0 0 0 2 740229
-0.002410 0.000572 0.119914 0.409807 -0.572028 0.086019 -0.062500 1 0 0 0 0 0 2 741221
-0.002410 0.000572 0.119914 0.409800 -0.572038 0.086012 -0.062500 1 0 0 0 0 0 2 742229
-0.002410 0.000572 0.119914 0.409804 -0.572019 0.086012 -0.062500 1 0 0 0 0 0 2 743221
-0.002410 0.000572 0.119914 0.409796 -0.572025 0.086025 -0.062500 1 0 0 0 0 0 2 744230
-0.002410 0.000572 0.119914 0.409799 -0.572038 0.086013 -0.062500 1 0 0 0 0 0 2 745221
-0.002410 0.000572 0.119914 0.409807 -0.572031 0.086019 -0.062500 1 0 0 0 0 0 2 746229
-0.002410 0.000572 0.119914 0.409805 -0.572018 0.086012 -0.062500 1 0 0 0 0 0 2 747245
-0.002410 0.000572 0.119914 0.409796 -0.572025 0.086025 -0.062500 1 0 0 0 0 0 2 748221
-0.002410 0.000572 0.119914 0.409799 -0.572038 0.086013 -0.062500 1 0 0 0 0 0 2 749261
-0.002410 0.000572 0.119914 0.409804 -0.572019 0.086012 -0.062500 1 0 0 0 0 0 2 750247
-0.002410 0.000572 0.119914 0.409808 -0.572028 0.086018 -0.062500 1 0 0 0 0 0 2 751237
-0.002410 0.000572 0.119914 0.409808 -0.572029 0.086019 -0.062500 1 0 0 0 0 0 2 752221
-0.002410 0.000572 0.119914 0.409788 -0.572036 0.086019 -0.062500 1 0 0 0 0 0 2 753229
-0.002410 0.000572 0.119914 0.409803 -0.572019 0.086012 -0.062500 1 0 0 0 0 0 2 754237
-0.002410 0.000572 0.119914 0.409808 -0.572028 0.086019 -0.062500 1 0 0 0 0 0 2 755214
-0.002410 0.000572 0.119914 0.409800 -0.572038 0.086012 -0.062500 1 0 0 0 0 0 2 756231
-0.002410 0.000572 0.119914 0.409804 -0.572019 0.086011 -0.062500 1 0 0 0 0 0 2 757227
-0.002410 0.000572 0.119914 0.409796 -0.572026 0.086025 -0.062500 1 0 0 0 0 0 2 758226
-0.002410 0.000572 0.119914 0.409807 -0.572029 0.086020 -0.062500 1 0 0 0 0 0 2 759224
-0.002410 0.000572 0.119914 0.409797 -0.572027 0.086006 -0.062500 1 0 0 0 0 0 2 760227
-0.002410 0.000572 0.119914 0.409795 -0.572026 0.086024 -0.062500 1 0 0 0 0 0 2 761224
-0.002410 0.000572 0.119914 0.409806 -0.572029 0.086020 -0.062500 1 0 0 0 0 0 2 762230
-0.002410 0.000572 0.119914 0.409800 -0.572038 0.086013 -0.062500 1 0 0 0 0 0 2 763229
-0.002410 0.000572 0.119914 0.409804 -0.572019 0.086012 -0.062500 1 0 0 0 0 0 2 764231
-0.002410 0.000572 0.119914 0.409808 -0.572028 0.086018 -0.062500 1 0 0 0 0 0 2 765228
-0.002410 0.000572 0.119914 0.409796 -0.572026 0.086026 -0.062500 1 0 0 0 0 0 2 766224
-0.002410 0.000572 0.119914 0.409795 -0.572026 0.086006 -0.062500 1 0 0 0 0 0 2 767224
-0.002410 0.000572 0.119914 0.409806 -0.572029 0.086018 -0.062500 1 0 0 0 0 0 2 768226
-0.002410 0.000572 0.119914 0.409808 -0.572029 0.086019 -0.062500 1 0 0 0 0 0 2 769224
-0.002410 0.000572 0.119914 0.409800 -0.572038 0.086012 -0.062500 1 0 0 0 0 0 2 770224
-0.002410 0.000572 0.119914 0.409808 -0.572031 0.086018 -0.062500 1 0 0 0 0 0 2 771223
-0.002410 0.000572 0.119914 0.409793 -0.572016 0.086019 -0.062500 1 0 0 0 0 0 2 772225
-0.002410 0.000572 0.119914 0.409807 -0.572028 0.086019 -0.062500 1 0 0 0 0 0 2 773224
-0.002410 0.000572 0.119914 0.409800 -0.572038 0.086012 -0.062500 1 0 0 0 0 0 2 774224
-0.002410 0.000572 0.119914 0.409804 -0.572019 0.086012 -0.062500 1 0 0 0 0 0 2 775226
-0.002410 0.000572 0.119914 0.409796 -0.572026 0.086025 -0.062500 1 0 0 0 0 0 2 776226
-0.002410 0.000572 0.119914 0.409799 -0.572038 0.086013 -0.062500 1 0 0 0 0 0 2 777226
-0.002410 0.000572 0.119914 0.409807 -0.572031 0.086019 -0.062500 1 0 0 0 0 0 2 778225
-0.002410 0.000572 0.119914 0.409805 -0.572018 0.086012 -0.062500 1 0 0 0 0 0 2 779223
-0.002415 0.000590 0.119903 0.483037 -0.823882 0.236011 -0.062500 1 0 0 0 0 0 2 780228
-0.002418 0.000599 0.119900 0.459840 -0.739541 0.162785 -0.062500 1 0 0 0 0 0 2 781222
-0.002419 0.000604 0.119898 0.441445 -0.676231 0.124799 -0.062500 1 0 0 0 0 0 2 782225
-0.002420 0.000606 0.119898 0.431281 -0.642417 0.110342 -0.062500 1 0 0 0 0 0 2 783223
-0.002420 0.000607 0.119898 0.426007 -0.625268 0.105193 -0.062500 1 0 0 0 0 0 2 784225
-0.002420 0.000607 0.119898 0.423310 -0.616676 0.103396 -0.062500 1 0 0 0 0 0 2 785223
-0.002420 0.000608 0.119898 0.421954 -0.612373 0.102772 -0.062500 1 0 0 0 0 0 2 786224
-0.002421 0.000608 0.119898 0.421272 -0.610214 0.102549 -0.062500 1 0 0 0 0 0 2 787223
-0.002421 0.000608 0.119898 0.420920 -0.609137 0.102473 -0.062500 1 0 0 0 0 0 2 788217
-0.002421 0.000608 0.119898 0.420741 -0.608593 0.102445 -0.062500 1 0 0 0 0 0 2 789226
-0.002421 0.000608 0.119898 0.420657 -0.608322 0.102438 -0.062500 1 0 0 0 0 0 2 790231
-0.002421 0.000608 0.119898 0.420605 -0.608189 0.102436 -0.062500 1 0 0 0 0 0 2 791222
-0.002421 0.000608 0.119898 0.420583 -0.608124 0.102441 -0.062500 1 0 0 0 0 0 2 792225
-0.002421 0.000608 0.119898 0.420583 -0.608089 0.102435 -0.062500 1 0 0 0 0 0 2 793223
-0.002421 0.000608 0.119898 0.420568 -0.608073 0.102434 -0.062500 1 0 0 0 0 0 2 794224
-0.002421 0.000608 0.119898 0.420575 -0.608063 0.102440 -0.062500 1 0 0 0 0 0 2 795228
-0.002421 0.000608 0.119898 0.420568 -0.608072 0.102434 -0.062500 1 0 0 0 0 0 2 796209
-0.002421 0.000608 0.119898 0.420572 -0.608053 0.102434 -0.062500 1 0 0 0 0 0 2 797224
-0.002421 0.000608 0.119898 0.420573 -0.608051 0.102434 -0.062500 1 0 0 0 0 0 2 798223
-0.002421 0.000608 0.119898 0.420577 -0.608062 0.102441 -0.062500 1 0 0 0 0 0 2 799223
-0.002421 0.000608 0.119898 0.420566 -0.608061 0.102428 -0.062500 1 0 0 0 0 0 2 800223
-0.002421 0.000608 0.119898 0.420560 -0.608049 0.102439 -0.062500 1 0 0 0 0 0 2 801216
-0.002421 0.000608 0.119898 0.420572 -0.608050 0.102434 -0.062500 1 0 0 0 0 0 2 802222
-0.002421 0.000608 0.119898 0.420576 -0.608062 0.102441 -0.062500 1 0 0 0 0 0 2 803213
-0.002421 0.000608 0.119898 0.420566 -0.608060 0.102428 -0.062500 1 0 0 0 0 0 2 804300
-0.002421 0.000608 0.119898 0.420573 -0.608051 0.102433 -0.062500 1 0 0 0 0 0 2 805286
-0.002421 0.000608 0.119898 0.420565 -0.608059 0.102447 -0.062500 1 0 0 0 0 0 2 806299
-0.002421 0.000608 0.119898 0.420564 -0.608060 0.102428 -0.062500 1 0 0 0 0 0 2 807284
-0.002421 0.000608 0.119898 0.420572 -0.608051 0.102433 -0.062500 1 0 0 0 0 0 2 808220
-0.002421 0.000608 0.119898 0.420577 -0.608062 0.102440 -0.062500 1 0 0 0 0 0 2 809228
-0.002421 0.000608 0.119898 0.420566 -0.608061 0.102427 -0.062500 1 0 0 0 0 0 2 810219
-0.002421 0.000608 0.119898 0.420560 -0.608049 0.102439 -0.062500 1 0 0 0 0 0 2 811228
-0.002421 0.000608 0.119898 0.420572 -0.608050 0.102434 -0.062500 1 0 0 0 0 0 2 812219
-0.002421 0.000608 0.119898 0.420577 -0.608062 0.102440 -0.062500 1 0 0 0 0 0 2 813228
-0.002421 0.000608 0.119898 0.420566 -0.608060 0.102427 -0.062500 1 0 0 0 0 0 2 814218
-0.002421 0.000608 0.119898 0.420560 -0.608049 0.102439 -0.062500 1 0 0 0 0 0 2 815226
-0.002421 0.000608 0.119898 0.420575 -0.608062 0.102441 -0.062500 1 0 0 0 0 0 2 816238
-0.002421 0.000608 0.119898 0.420565 -0.608061 0.102428 -0.062500 1 0 0 0 0 0 2 817234
-0.002421 0.000608 0.119898 0.420572 -0.608052 0.102433 -0.062500 1 0 0 0 0 0 2 818242
-0.002421 0.000608 0.119898 0.420577 -0.608062 0.102440 -0.062500 1 0 0 0 0 0 2 819230
-0.002421 0.000608 0.119898 0.420562 -0.608049 0.102441 -0.062500 1 0 0 0 0 0 2 820221
-0.002421 0.000608 0.119898 0.420564 -0.608059 0.102428 -0.062500 1 0 0 0 0 0 2 821211
-0.002421 0.000608 0.119898 0.420572 -0.608051 0.102433 -0.062500 1 0 0 0 0 0 2 822217
-0.002421 0.000608 0.119898 0.420577 -0.608062 0.102440 -0.062500 1 0 0 0 0 0 2 823226
-0.002421 0.000608 0.119898 0.420574 -0.608052 0.102434 -0.062500 1 0 0 0 0 0 2 824222
-0.002421 0.000608 0.119898 0.420553 -0.608056 0.102433 -0.062500 1 0 0 0 0 0 2 825234
-0.002421 0.000608 0.119898 0.420574 -0.608063 0.102440 -0.062500 1 0 0 0 0 0 2 826231
-0.002421 0.000608 0.119898 0.420574 -0.608052 0.102434 -0.062500 1 0 0 0 0 0 2 827236
-0.002421 0.000608 0.119898 0.420565 -0.608059 0.102427 -0.062500 1 0 0 0 0 0 2 828231
-0.002421 0.000608 0.119898 0.420564 -0.608060 0.102446 -0.062500 1 0 0 0 0 0 2 829204
-0.002421 0.000608 0.119898 0.420572 -0.608052 0.102435 -0.062500 1 0 0 0 0 0 2 830204
-0.002421 0.000608 0.119898 0.420573 -0.608051 0.102434 -0.062500 1 0 0 0 0 0 2 831232
-0.002421 0.000608 0.119898 0.420565 -0.608059 0.102427 -0.062500 1 0 0 0 0 0 2 832234
-0.002421 0.000608 0.119898 0.420564 -0.608060 0.102446 -0.062500 1 0 0 0 0 0 2 833235
-0.002421 0.000608 0.119898 0.420572 -0.608051 0.102435 -0.062500 1 0 0 0 0 0 2 834238
-0.002421 0.000608 0.119898 0.420565 -0.608059 0.102427 -0.062500 1 0 0 0 0 0 2 835235
-0.002421 0.000608 0.119898 0.420576 -0.608063 0.102440 -0.062500 1 0 0 0 0 0 2 836204
-0.002421 0.000608 0.119898 0.420574 -0.608052 0.102434 -0.062500 1 0 0 0 0 0 2 837204
-0.002421 0.000608 0.119898 0.420561 -0.608048 0.102440 -0.062500 1 0 0 0 0 0 2 838232
-0.002421 0.000608 0.119898 0.420564 -0.608059 0.102427 -0.062500 1 0 0 0 0 0 2 839234
-0.002421 0.000608 0.119898 0.420575 -0.608063 0.102440 -0.062500 1 0 0 0 0 0 2 840234
-0.002421 0.000608 0.119898 0.420574 -0.608052 0.102434 -0.062500 1 0 0 0 0 0 2 841235
-0.002421 0.000608 0.119898 0.420565 -0.608059 0.102427 -0.062500 1 0 0 0 0 0 2 842231
-0.002421 0.000608 0.119898 0.420564 -0.608060 0.102446 -0.062500 1 0 0 0 0 0 2 843234
-0.002421 0.000608 0.119898 0.420572 -0.608052 0.102435 -0.062500 1 0 0 0 0 0 2 844205
-0.002421 0.000608 0.119898 0.420573 -0.608050 0.102434 -0.062500 1 0 0 0 0 0 2 845233
-0.002421 0.000608 0.119898 0.420565 -0.608059 0.102427 -0.062500 1 0 0 0 0 0 2 846232
-0.002421 0.000608 0.119898 0.420564 -0.608060 0.102446 -0.062500 1 0 0 0 0 0 2 847234
-0.002421 0.000608 0.119898 0.420572 -0.608051 0.102435 -0.062500 1 0 0 0 0 0 2 848235
-0.002421 0.000608 0.119898 0.420573 -0.608050 0.102434 -0.062500 1 0 0 0 0 0 2 849234
-0.002421 0.000608 0.119898 0.420569 -0.608071 0.102434 -0.062500 1 0 0 0 0 0 2 850234
-0.002421 0.000608 0.119898 0.420573 -0.608053 0.102433 -0.062500 1 0 0 0 0 0 2 851233
-0.002421 0.000608 0.119898 0.420561 -0.608048 0.102440 -0.062500 1 0 0 0 0 0 2 852234
-0.002421 0.000608 0.119898 0.420567 -0.608070 0.102434 -0.062500 1 0 0 0 0 0 2 853232
-0.002421 0.000608 0.119898 0.420573 -0.608053 0.102434 -0.062500 1 0 0 0 0 0 2 854231
-0.002421 0.000608 0.119898 0.420573 -0.608051 0.102434 -0.062500 1 0 0 0 0 0 2 855233
-0.002421 0.000608 0.119898 0.420561 -0.608047 0.102440 -0.062500 1 0 0 0 0 0 2 856234
-0.002421 0.000608 0.119898 0.420567 -0.608070 0.102434 -0.062500 1 0 0 0 0 0 2 857221
-0.002421 0.000608 0.119898 0.420573 -0.608053 0.102434 -0.062500 1 0 0 0 0 0 2 858220
-0.002421 0.000608 0.119898 0.420573 -0.608051 0.102434 -0.062500 1 0 0 0 0 0 2 859226
-0.002421 0.000608 0.119898 0.420569 -0.608071 0.102433 -0.062500 1 0 0 0 0 0 2 860235
-0.002421 0.000608 0.119898 0.420561 -0.608050 0.102440 -0.062500 1 0 0 0 0 0 2 861232
-0.002421 0.000608 0.119898 0.420572 -0.608050 0.102434 -0.062500 1 0 0 0 0 0 2 862233
-0.002421 0.000608 0.119898 0.420573 -0.608050 0.102434 -0.062500 1 0 0 0 0 0 2 863231
-0.002421 0.000608 0.119898 0.420569 -0.608070 0.102433 -0.062500 1 0 0 0 0 0 2 864233
-0.002421 0.000608 0.119898 0.420561 -0.608050 0.102440 -0.062500 1 0 0 0 0 0 2 865235
-0.002421 0.000608 0.119898 0.420572 -0.608050 0.102434 -0.062500 1 0 0 0 0 0 2 866231
-0.002421 0.000608 0.119898 0.420568 -0.608071 0.102434 -0.062500 1 0 0 0 0 0 2 867231
-0.002421 0.000608 0.119898 0.420573 -0.608053 0.102433 -0.062500 1 0 0 0 0 0 2 868234
-0.002421 0.000608 0.119898 0.420573 -0.608051 0.102433 -0.062500 1 0 0 0 0 0 2 869229
-0.002421 0.000608 0.119898 0.420565 -0.608059 0.102447 -0.062500 1 0 0 0 0 0 2 870217
-0.002421 0.000608 0.119898 0.420564 -0.608060 0.102428 -0.062500 1 0 0 0 0 0 2 871226
-0.002421 0.000608 0.119898 0.420572 -0.608052 0.102433 -0.062500 1 0 0 0 0 0 2 872214
-0.002421 0.000608 0.119898 0.420573 -0.608050 0.102433 -0.062500 1 0 0 0 0 0 2 873221
-0.002421 0.000608 0.119898 0.420565 -0.608059 0.102447 -0.062500 1 0 0 0 0 0 2 874211
-0.002421 0.000608 0.119898 0.420564 -0.608060 0.102428 -0.062500 1 0 0 0 0 0 2 875213
-0.002421 0.000608 0.119898 0.420572 -0.608051 0.102433 -0.062500 1 0 0 0 0 0 2 876220
-0.002421 0.000608 0.119898 0.420577 -0.608062 0.102440 -0.062500 1 0 0 0 0 0 2 877210
-0.002426 0.000626 0.119887 0.493760 -0.859780 0.252539 -0.062500 1 0 0 0 0 0 2 878220
-0.002429 0.000635 0.119883 0.470583 -0.775494 0.179267 -0.062500 1 0 0 0 0 0 2 879210
-0.002430 0.000640 0.119882 0.452199 -0.712219 0.141248 -0.062500 1 0 0 0 0 0 2 880225
-0.002431 0.000642 0.119881 0.442044 -0.678433 0.126781 -0.062500 1 0 0 0 0 0 2 881217
-0.002431 0.000643 0.119881 0.436769 -0.661282 0.121637 -0.062500 1 0 0 0 0 0 2 882225
-0.002431 0.000644 0.119881 0.434082 -0.652683 0.119823 -0.062500 1 0 0 0 0 0 2 883227
-0.002431 0.000644 0.119881 0.432716 -0.648378 0.119201 -0.062500 1 0 0 0 0 0 2 884227
-0.002431 0.000644 0.119881 0.432024 -0.646228 0.118991 -0.062500 1 0 0 0 0 0 2 885219
-0.002431 0.000644 0.119881 0.431679 -0.645144 0.118903 -0.062500 1 0 0 0 0 0 2 886230
-0.002431 0.000644 0.119881 0.431504 -0.644610 0.118880 -0.062500 1 0 0 0 0 0 2 887227
-0.002431 0.000644 0.119881 0.431420 -0.644340 0.118874 -0.062500 1 0 0 0 0 0 2 888215
-0.002431 0.000644 0.119881 0.431369 -0.644208 0.118872 -0.062500 1 0 0 0 0 0 2 889233
-0.002431 0.000644 0.119881 0.431356 -0.644135 0.118864 -0.062500 1 0 0 0 0 0 2 890220
-0.002431 0.000644 0.119881 0.431349 -0.644107 0.118869 -0.062500 1 0 0 0 0 0 2 891233
-0.002431 0.000644 0.119881 0.431333 -0.644092 0.118869 -0.062500 1 0 0 0 0 0 2 892235
-0.002431 0.000644 0.119881 0.431329 -0.644080 0.118862 -0.062500 1 0 0 0 0 0 2 893233
-0.002431 0.000644 0.119881 0.431336 -0.644071 0.118868 -0.062500 1 0 0 0 0 0 2 894231
-0.002431 0.000644 0.119881 0.431337 -0.644070 0.118869 -0.062500 1 0 0 0 0 0 2 895231
-0.002431 0.000644 0.119881 0.431338 -0.644069 0.118869 -0.062500 1 0 0 0 0 0 2 896203
-0.002431 0.000644 0.119881 0.431330 -0.644078 0.118862 -0.062500 1 0 0 0 0 0 2 897230
-0.002431 0.000644 0.119881 0.431325 -0.644068 0.118875 -0.062500 1 0 0 0 0 0 2 898230
-0.002431 0.000644 0.119881 0.431336 -0.644070 0.118870 -0.062500 1 0 0 0 0 0 2 899238
-0.002431 0.000644 0.119881 0.431326 -0.644067 0.118856 -0.062500 1 0 0 0 0 0 2 900230
-0.002431 0.000644 0.119881 0.431336 -0.644069 0.118867 -0.062500 1 0 0 0 0 0 2 901235
-0.002431 0.000644 0.119881 0.431325 -0.644067 0.118875 -0.062500 1 0 0 0 0 0 2 902227
-0.002431 0.000644 0.119881 0.431336 -0.644069 0.118870 -0.062500 1 0 0 0 0 0 2 903229
-0.002431 0.000644 0.119881 0.431329 -0.644078 0.118862 -0.062500 1 0 0 0 0 0 2 904203
-0.002431 0.000644 0.119881 0.431337 -0.644071 0.118868 -0.062500 1 0 0 0 0 0 2 905230
-0.002431 0.000644 0.119881 0.431338 -0.644070 0.118869 -0.062500 1 0 0 0 0 0 2 906231
-0.002431 0.000644 0.119881 0.431318 -0.644076 0.118869 -0.062500 1 0 0 0 0 0 2 907231
-0.002431 0.000644 0.119881 0.431335 -0.644071 0.118869 -0.062500 1 0 0 0 0 0 2 908224
-0.002431 0.000644 0.119881 0.431334 -0.644058 0.118862 -0.062500 1 0 0 0 0 0 2 909225
-0.002431 0.000644 0.119881 0.431337 -0.644068 0.118868 -0.062500 1 0 0 0 0 0 2 910201
-0.002431 0.000644 0.119881 0.431317 -0.644075 0.118868 -0.062500 1 0 0 0 0 0 2 911231
-0.002431 0.000644 0.119881 0.431335 -0.644070 0.118869 -0.062500 1 0 0 0 0 0 2 912289
-0.002431 0.000644 0.119881 0.431337 -0.644070 0.118869 -0.062500 1 0 0 0 0 0 2 913298
-0.002431 0.000644 0.119881 0.431330 -0.644079 0.118862 -0.062500 1 0 0 0 0 0 2 914310
-0.002431 0.000644 0.119881 0.431337 -0.644071 0.118868 -0.062500 1 0 0 0 0 0 2 915297
-0.002431 0.000644 0.119881 0.431326 -0.644067 0.118875 -0.062500 1 0 0 0 0 0 2 916302
-0.002431 0.000644 0.119881 0.431333 -0.644058 0.118863 -0.062500 1 0 0 0 0 0 2 917297
-0.002431 0.000644 0.119881 0.431329 -0.644077 0.118862 -0.062500 1 0 0 0 0 0 2 918300
-0.002431 0.000644 0.119881 0.431337 -0.644070 0.118868 -0.062500 1 0 0 0 0 0 2 919299
-0.002431 0.000644 0.119881 0.431325 -0.644067 0.118875 -0.062500 1 0 0 0 0 0 2 920301
-0.002431 0.000644 0.119881 0.431328 -0.644078 0.118863 -0.062500 1 0 0 0 0 0 2 921297
-0.002431 0.000644 0.119881 0.431336 -0.644071 0.118869 -0.062500 1 0 0 0 0 0 2 922301
-0.002431 0.000644 0.119881 0.431338 -0.644070 0.118869 -0.062500 1 0 0 0 0 0 2 923284
-0.002431 0.000644 0.119881 0.431335 -0.644058 0.118862 -0.062500 1 0 0 0 0 0 2 924301
-0.002431 0.000644 0.119881 0.431317 -0.644074 0.118868 -0.062500 1 0 0 0 0 0 2 925300
-0.002431 0.000644 0.119881 0.431335 -0.644070 0.118869 -0.062500 1 0 0 0 0 0 2 926308
-0.002431 0.000644 0.119881 0.431337 -0.644070 0.118869 -0.062500 1 0 0 0 0 0 2 927296
-0.002431 0.000644 0.119881 0.431338 -0.644070 0.118869 -0.062500 1 0 0 0 0 0 2 928303
-0.002431 0.000644 0.119881 0.431330 -0.644078 0.118862 -0.062500 1 0 0 0 0 0 2 929296
-0.002431 0.000644 0.119881 0.431325 -0.644068 0.118875 -0.062500 1 0 0 0 0 0 2 930296
-0.002431 0.000644 0.119881 0.431336 -0.644070 0.118870 -0.062500 1 0 0 0 0 0 2 931304
-0.002431 0.000644 0.119881 0.431326 -0.644067 0.118856 -0.062500 1 0 0 0 0 0 2 932432
-0.002431 0.000644 0.119881 0.431336 -0.644069 0.118867 -0.062500 1 0 0 0 0 0 2 933301
-0.002431 0.000644 0.119881 0.431325 -0.644067 0.118875 -0.062500 1 0 0 0 0 0 2 934396
-0.002431 0.000644 0.119881 0.431336 -0.644069 0.118870 -0.062500 1 0 0 0 0 0 2 935422
-0.002431 0.000644 0.119881 0.431329 -0.644078 0.118862 -0.062500 1 0 0 0 0 0 2 936296
-0.002431 0.000644 0.119881 0.431337 -0.644071 0.118868 -0.062500 1 0 0 0 0 0 2 937406
-0.002431 0.000644 0.119881 0.431338 -0.644070 0.118869 -0.062500 1 0 0 0 0 0 2 938421
-0.002431 0.000644 0.119881 0.431318 -0.644076 0.118869 -0.062500 1 0 0 0 0 0 2 939281
-0.002431 0.000644 0.119881 0.431332 -0.644059 0.118862 -0.062500 1 0 0 0 0 0 2 940420
-0.002431 0.000644 0.119881 0.431337 -0.644068 0.118868 -0.062500 1 0 0 0 0 0 2 941406
-0.002431 0.000644 0.119881 0.431338 -0.644069 0.118869 -0.062500 1 0 0 0 0 0 2 942405
-0.002431 0.000644 0.119881 0.431318 -0.644075 0.118869 -0.062500 1 0 0 0 0 0 2 943420
-0.002431 0.000644 0.119881 0.431335 -0.644070 0.118869 -0.062500 1 0 0 0 0 0 2 944406
-0.002431 0.000644 0.119881 0.431337 -0.644070 0.118869 -0.062500 1 0 0 0 0 0 2 945421
-0.002431 0.000644 0.119881 0.431330 -0.644079 0.118862 -0.062500 1 0 0 0 0 0 2 946405
-0.002431 0.000644 0.119881 0.431325 -0.644068 0.118875 -0.062500 1 0 0 0 0 0 2 947421
-0.002431 0.000644 0.119881 0.431333 -0.644058 0.118863 -0.062500 1 0 0 0 0 0 2 948406
-0.002431 0.000644 0.119881 0.431337 -0.644068 0.118869 -0.062500 1 0 0 0 0 0 2 949421
-0.002431 0.000644 0.119881 0.431329 -0.644078 0.118862 -0.062500 1 0 0 0 0 0 2 950406
-0.002431 0.000644 0.119881 0.431337 -0.644071 0.118868 -0.062500 1 0 0 0 0 0 2 951420
-0.002431 0.000644 0.119881 0.431326 -0.644067 0.118875 -0.062500 1 0 0 0 0 0 2 952340
-0.002431 0.000644 0.119881 0.431328 -0.644078 0.118863 -0.062500 1 0 0 0 0 0 2 953350
-0.002431 0.000644 0.119881 0.431336 -0.644071 0.118869 -0.062500 1 0 0 0 0 0 2 954339
-0.002431 0.000644 0.119881 0.431334 -0.644058 0.118862 -0.062500 1 0 0 0 0 0 2 955223
-0.002431 0.000644 0.119881 0.431338 -0.644068 0.118868 -0.062500 1 0 0 0 0 0 2 956339
-0.002431 0.000644 0.119881 0.431317 -0.644075 0.118868 -0.062500 1 0 0 0 0 0 2 957347
-0.002431 0.000644 0.119881 0.431335 -0.644070 0.118869 -0.062500 1 0 0 0 0 0 2 958348
-0.002431 0.000644 0.119881 0.431337 -0.644070 0.118869 -0.062500 1 0 0 0 0 0 2 959338
-0.002431 0.000644 0.119881 0.431330 -0.644079 0.118862 -0.062500 1 0 0 0 0 0 2 960350
-0.002431 0.000644 0.119881 0.431325 -0.644068 0.118875 -0.062500 1 0 0 0 0 0 2 961342
-0.002431 0.000644 0.119881 0.431336 -0.644070 0.118870 -0.062500 1 0 0 0 0 0 2 962233
-0.002431 0.000644 0.119881 0.431334 -0.644058 0.118863 -0.062500 1 0 0 0 0 0 2 963358
-0.002431 0.000644 0.119881 0.431329 -0.644077 0.118861 -0.062500 1 0 0 0 0 0 2 964225
-0.002431 0.000644 0.119881 0.431324 -0.644067 0.118874 -0.062500 1 0 0 0 0 0 2 965343
-0.002431 0.000644 0.119881 0.431336 -0.644069 0.118870 -0.062500 1 0 0 0 0 0 2 966348
-0.002431 0.000644 0.119881 0.431337 -0.644069 0.118869 -0.062500 1 0 0 0 0 0 2 967348
-0.002431 0.000644 0.119881 0.431330 -0.644078 0.118862 -0.062500 1 0 0 0 0 0 2 968215
-0.002431 0.000644 0.119881 0.431337 -0.644071 0.118868 -0.062500 1 0 0 0 0 0 2 969358
-0.002431 0.000644 0.119881 0.431326 -0.644067 0.118876 -0.062500 1 0 0 0 0 0 2 970332
-0.002431 0.000644 0.119881 0.431325 -0.644067 0.118856 -0.062500 1 0 0 0 0 0 2 971229
-0.002431 0.000644 0.119881 0.431336 -0.644069 0.118868 -0.062500 1 0 0 0 0 0 2 972357
-0.002431 0.000644 0.119881 0.431337 -0.644069 0.118869 -0.062500 1 0 0 0 0 0 2 973355
-0.002431 0.000644 0.119881 0.431338 -0.644069 0.118869 -0.062500 1 0 0 0 0 0 2 974353
-0.002431 0.000644 0.119881 0.431318 -0.644075 0.118869 -0.062500 1 0 0 0 0 0 2 975354
-0.002431 0.000644 0.119881 0.431335 -0.644070 0.118869 -0.062500 1 0 0 0 0 0 2 976355
-0.002431 0.000644 0.119881 0.431337 -0.644070 0.118869 -0.062500 1 0 0 0 0 0 2 977356
-0.002431 0.000644 0.119881 0.431326 -0.644067 0.118855 -0.062500 1 0 0 0 0 0 2 978327
-0.002431 0.000644 0.119881 0.431324 -0.644066 0.118874 -0.062500 1 0 0 0 0 0 2 979357
-0.002431 0.000644 0.119881 0.431336 -0.644069 0.118870 -0.062500 1 0 0 0 0 0 2 980355
-0.002431 0.000644 0.119881 0.431337 -0.644069 0.118869 -0.062500 1 0 0 0 0 0 2 981354
-0.002431 0.000644 0.119881 0.431330 -0.644078 0.118862 -0.062500 1 0 0 0 0 0 2 982352
-0.002431 0.000644 0.119881 0.431337 -0.644071 0.118868 -0.062500 1 0 0 0 0 0 2 983351
-0.002431 0.000644 0.119881 0.431326 -0.644067 0.118875 -0.062500 1 0 0 0 0 0 2 984354
-0.002431 0.000644 0.119881 0.431328 -0.644078 0.118863 -0.062500 1 0 0 0 0 0 2 985352
-0.002431 0.000644 0.119881 0.431336 -0.644071 0.118869 -0.062500 1 0 0 0 0 0 2 986351
-0.002431 0.000644 0.119881 0.431334 -0.644059 0.118862 -0.062500 1 0 0 0 0 0 2 987353
-0.002431 0.000644 0.119881 0.431325 -0.644065 0.118875 -0.062500 1 0 0 0 0 0 2 988354
-0.002431 0.000644 0.119881 0.431328 -0.644078 0.118863 -0.062500 1 0 0 0 0 0 2 989351
-0.002431 0.000644 0.119881 0.431336 -0.644071 0.118868 -0.062500 1 0 0 0 0 0 2 990352
-0.002431 0.000644 0.119881 0.431338 -0.644070 0.118869 -0.062500 1 0 0 0 0 0 2 991352
-0.002431 0.000644 0.119881 0.431330 -0.644079 0.118862 -0.062500 1 0 0 0 0 0 2 992344
-0.002431 0.000644 0.119881 0.431325 -0.644068 0.118875 -0.062500 1 0 0 0 0 0 2 993343
-0.002431 0.000644 0.119881 0.431333 -0.644058 0.118863 -0.062500 1 0 0 0 0 0 2 994341
-0.002431 0.000644 0.119881 0.431337 -0.644068 0.118868 -0.062500 1 0 0 0 0 0 2 995342
-0.002431 0.000644 0.119881 0.431329 -0.644078 0.118862 -0.062500 1 0 0 0 0 0 2 996343
-0.002431 0.000644 0.119881 0.431324 -0.644068 0.118875 -0.062500 1 0 0 0 0 0 2 997342
-0.002431 0.000644 0.119881 0.431336 -0.644069 0.118870 -0.062500 1 0 0 0 0 0 2 998341
-0.002431 0.000644 0.119881 0.431329 -0.644078 0.118862 -0.062500 1 0 0 0 0 0 2 999342
-0.002431 0.000644 0.119881 0.431337 -0.644071 0.118868 -0.062500 1 0 0 0 0 0 3 342
-0.002431 0.000644 0.119881 0.431338 -0.644070 0.118869 -0.062500 1 0 0 0 0 0 3 1335
-0.002431 0.000644 0.119881 0.431322 -0.644055 0.118869 -0.062500 1 0 0 0 0 0 3 2346
-0.002431 0.000644 0.119881 0.431328 -0.644077 0.118862 -0.062500 1 0 0 0 0 0 3 3346
-0.002431 0.000644 0.119881 0.431336 -0.644070 0.118868 -0.062500 1 0 0 0 0 0 3 4345
-0.002431 0.000644 0.119881 0.431338 -0.644070 0.118869 -0.062500 1 0 0 0 0 0 3 5341
-0.002431 0.000644 0.119881 0.431338 -0.644070 0.118869 -0.062500 1 0 0 0 0 0 3 6343
-0.002431 0.000644 0.119881 0.431318 -0.644076 0.118869 -0.062500 1 0 0 0 0 0 3 7341
-0.002431 0.000644 0.119881 0.431335 -0.644070 0.118869 -0.062500 1 0 0 0 0 0 3 8340
-0.002431 0.000644 0.119881 0.431338 -0.644070 0.118869 -0.062500 1 0 0 0 0 0 3 9327
-0.002431 0.000644 0.119881 0.431326 -0.644067 0.118855 -0.062500 1 0 0 0 0 0 3 10324
-0.002431 0.000644 0.119881 0.431324 -0.644066 0.118874 -0.062500 1 0 0 0 0 0 3 11343
-0.002431 0.000644 0.119881 0.431336 -0.644069 0.118870 -0.062500 1 0 0 0 0 0 3 12325
-0.002431 0.000644 0.119881 0.431337 -0.644069 0.118869 -0.062500 1 0 0 0 0 0 3 13341
-0.002431 0.000644 0.119881 0.431330 -0.644078 0.118862 -0.062500 1 0 0 0 0 0 3 14333
-0.002431 0.000644 0.119881 0.431337 -0.644071 0.118868 -0.062500 1 0 0 0 0 0 3 15341
-0.002431 0.000644 0.119881 0.431326 -0.644067 0.118875 -0.062500 1 0 0 0 0 0 3 16424
-0.002431 0.000644 0.119881 0.431325 -0.644067 0.118856 -0.062500 1 0 0 0 0 0 3 17420
-0.002431 0.000644 0.119881 0.431336 -0.644069 0.118867 -0.062500 1 0 0 0 0 0 3 18404
-0.002431 0.000644 0.119881 0.431337 -0.644069 0.118869 -0.062500 1 0 0 0 0 0 3 19419
-0.002431 0.000644 0.119881 0.431326 -0.644066 0.118875 -0.062500 1 0 0 0 0 0 3 20424
-0.002431 0.000644 0.119881 0.431328 -0.644078 0.118863 -0.062500 1 0 0 0 0 0 3 21421
-0.002431 0.000644 0.119881 0.431336 -0.644071 0.118869 -0.062500 1 0 0 0 0 0 3 22405
-0.002431 0.000644 0.119881 0.431338 -0.644070 0.118869 -0.062500 1 0 0 0 0 0 3 23420
-0.002431 0.000644 0.119881 0.431330 -0.644079 0.118862 -0.062500 1 0 0 0 0 0 3 24338
-0.002431 0.000644 0.119881 0.431325 -0.644068 0.118875 -0.062500 1 0 0 0 0 0 3 25338
-0.002431 0.000644 0.119881 0.431333 -0.644058 0.118863 -0.062500 1 0 0 0 0 0 3 26346
-0.002431 0.000644 0.119881 0.431337 -0.644068 0.118868 -0.062500 1 0 0 0 0 0 3 27336
-0.002431 0.000644 0.119881 0.431330 -0.644078 0.118862 -0.062500 1 0 0 0 0 0 3 28346
-0.002431 0.000644 0.119881 0.431325 -0.644068 0.118875 -0.062500 1 0 0 0 0 0 3 29337
-0.002431 0.000644 0.119881 0.431336 -0.644069 0.118870 -0.062500 1 0 0 0 0 0 3 30345
-0.002431 0.000644 0.119881 0.431329 -0.644079 0.118863 -0.062500 1 0 0 0 0 0 3 31359
-0.002431 0.000644 0.119881 0.431337 -0.644071 0.118868 -0.062500 1 0 0 0 0 0 3 32351
-0.002431 0.000644 0.119881 0.431338 -0.644070 0.118869 -0.062500 1 0 0 0 0 0 3 33366
-0.002431 0.000644 0.119881 0.431322 -0.644055 0.118869 -0.062500 1 0 0 0 0 0 3 34334
-0.002431 0.000644 0.119881 0.431328 -0.644077 0.118862 -0.062500 1 0 0 0 0 0 3 35331
-0.002431 0.000644 0.119881 0.431336 -0.644070 0.118868 -0.062500 1 0 0 0 0 0 3 36332
-0.002431 0.000644 0.119881 0.431338 -0.644070 0.118869 -0.062500 1 0 0 0 0 0 3 37334
-0.002431 0.000644 0.119881 0.431338 -0.644070 0.118869 -0.062500 1 0 0 0 0 0 3 38355
-0.002431 0.000644 0.119881 0.431318 -0.644076 0.118869 -0.062500 1 0 0 0 0 0 3 39574
-0.002431 0.000644 0.119881 0.431335 -0.644071 0.118869 -0.062500 1 0 0 0 0 0 3 40353
-0.002431 0.000644 0.119881 0.431334 -0.644058 0.118862 -0.062500 1 0 0 0 0 0 3 41342
-0.002431 0.000644 0.119881 0.431329 -0.644077 0.118861 -0.062500 1 0 0 0 0 0 3 42340
-0.002431 0.000644 0.119881 0.431325 -0.644067 0.118874 -0.062500 1 0 0 0 0 0 3 43342
-0.002431 0.000644 0.119881 0.431336 -0.644069 0.118870 -0.062500 1 0 0 0 0 0 3 44342
-0.002431 0.000644 0.119881 0.431338 -0.644069 0.118869 -0.062500 1 0 0 0 0 0 3 45341
-0.002431 0.000644 0.119881 0.431330 -0.644078 0.118862 -0.062500 1 0 0 0 0 0 3 46339
-0.002431 0.000644 0.119881 0.431337 -0.644071 0.118868 -0.062500 1 0 0 0 0 0 3 47341
-0.002431 0.000644 0.119881 0.431326 -0.644067 0.118875 -0.062500 1 0 0 0 0 0 3 48326
-0.002431 0.000644 0.119881 0.431325 -0.644067 0.118856 -0.062500 1 0 0 0 0 0 3 49327
-0.002431 0.000644 0.119881 0.431336 -0.644069 0.118868 -0.062500 1 0 0 0 0 0 3 50342
-0.002431 0.000644 0.119881 0.431338 -0.644069 0.118869 -0.062500 1 0 0 0 0 0 3 51325
-0.002431 0.000644 0.119881 0.431326 -0.644067 0.118875 -0.062500 1 0 0 0 0 0 3 52341
-0.002431 0.000644 0.119881 0.431328 -0.644078 0.118863 -0.062500 1 0 0 0 0 0 3 53338
-0.002431 0.000644 0.119881 0.431336 -0.644071 0.118869 -0.062500 1 0 0 0 0 0 3 54341
-0.002431 0.000644 0.119881 0.431338 -0.644070 0.118869 -0.062500 1 0 0 0 0 0 3 55323
-0.002431 0.000644 0.119881 0.431330 -0.644079 0.118862 -0.062500 1 0 0 0 0 0 3 56324
-0.002431 0.000644 0.119881 0.431321 -0.644057 0.118868 -0.062500 1 0 0 0 0 0 3 57342
-0.002431 0.000644 0.119881 0.431336 -0.644068 0.118869 -0.062500 1 0 0 0 0 0 3 58323
-0.002431 0.000644 0.119881 0.431337 -0.644069 0.118869 -0.062500 1 0 0 0 0 0 3 59341
-0.002431 0.000644 0.119881 0.431330 -0.644078 0.118862 -0.062500 1 0 0 0 0 0 3 60341
-0.002431 0.000644 0.119881 0.431325 -0.644068 0.118875 -0.062500 1 0 0 0 0 0 3 61341
-0.002431 0.000644 0.119881 0.431336 -0.644069 0.118870 -0.062500 1 0 0 0 0 0 3 62341
-0.002431 0.000644 0.119881 0.431329 -0.644079 0.118863 -0.062500 1 0 0 0 0 0 3 63324
-0.002431 0.000644 0.119881 0.431337 -0.644071 0.118868 -0.062500 1 0 0 0 0 0 3 64342
-0.002431 0.000644 0.119881 0.431334 -0.644059 0.118862 -0.062500 1 0 0 0 0 0 3 65339
-0.002431 0.000644 0.119881 0.431325 -0.644065 0.118875 -0.062500 1 0 0 0 0 0 3 66338
-0.002431 0.000644 0.119881 0.431328 -0.644078 0.118863 -0.062500 1 0 0 0 0 0 3 67340
-0.002431 0.000644 0.119881 0.431336 -0.644071 0.118868 -0.062500 1 0 0 0 0 0 3 68342
-0.002431 0.000644 0.119881 0.431338 -0.644070 0.118869 -0.062500 1 0 0 0 0 0 3 69340
-0.002431 0.000644 0.119881 0.431330 -0.644079 0.118862 -0.062500 1 0 0 0 0 0 3 70339
-0.002431 0.000644 0.119881 0.431325 -0.644068 0.118875 -0.062500 1 0 0 0 0 0 3 71340
-0.002431 0.000644 0.119881 0.431333 -0.644058 0.118863 -0.062500 1 0 0 0 0 0 3 72334
-0.002431 0.000644 0.119881 0.431337 -0.644068 0.118868 -0.062500 1 0 0 0 0 0 3 73344
-0.002431 0.000644 0.119881 0.431330 -0.644078 0.118862 -0.062500 1 0 0 0 0 0 3 74344
-0.002431 0.000644 0.119881 0.431325 -0.644068 0.118874 -0.062500 1 0 0 0 0 0 3 75340
-0.002431 0.000644 0.119881 0.431336 -0.644069 0.118870 -0.062500 1 0 0 0 0 0 3 76341
-0.002431 0.000644 0.119881 0.431329 -0.644079 0.118862 -0.062500 1 0 0 0 0 0 3 77339
-0.002431 0.000644 0.119881 0.431337 -0.644071 0.118868 -0.062500 1 0 0 0 0 0 3 78339
-0.002431 0.000644 0.119881 0.431338 -0.644070 0.118869 -0.062500 1 0 0 0 0 0 3 79339
-0.002431 0.000644 0.119881 0.431322 -0.644055 0.118869 -0.062500 1 0 0 0 0 0 3 80340
-0.002431 0.000644 0.119881 0.431328 -0.644077 0.118862 -0.062500 1 0 0 0 0 0 3 81341
-0.002431 0.000644 0.119881 0.431336 -0.644070 0.118868 -0.062500 1 0 0 0 0 0 3 82340
-0.002431 0.000644 0.119881 0.431338 -0.644070 0.118869 -0.062500 1 0 0 0 0 0 3 83338
-0.002431 0.000644 0.119881 0.431326 -0.644067 0.118875 -0.062500 1 0 0 0 0 0 3 84339
-0.002431 0.000644 0.119881 0.431328 -0.644078 0.118863 -0.062500 1 0 0 0 0 0 3 85331
-0.002431 0.000644 0.119881 0.431337 -0.644071 0.118869 -0.062500 1 0 0 0 0 0 3 86338
-0.002431 0.000644 0.119881 0.431338 -0.644070 0.118869 -0.062500 1 0 0 0 0 0 3 87330
-0.002431 0.000644 0.119881 0.431326 -0.644067 0.118855 -0.062500 1 0 0 0 0 0 3 88418
-0.002431 0.000644 0.119881 0.431324 -0.644066 0.118874 -0.062500 1 0 0 0 0 0 3 89403
-0.002431 0.000644 0.119881 0.431336 -0.644069 0.118870 -0.062500 1 0 0 0 0 0 3 90418
-0.002431 0.000644 0.119881 0.431338 -0.644069 0.118869 -0.062500 1 0 0 0 0 0 3 91402
-0.002431 0.000644 0.119881 0.431330 -0.644078 0.118862 -0.062500 1 0 0 0 0 0 3 92403
-0.002431 0.000644 0.119881 0.431325 -0.644068 0.118875 -0.062500 1 0 0 0 0 0 3 93417
-0.002431 0.000644 0.119881 0.431336 -0.644070 0.118870 -0.062500 1 0 0 0 0 0 3 94401
-0.002431 0.000644 0.119881 0.431326 -0.644067 0.118856 -0.062500 1 0 0 0 0 0 3 95416
-0.002431 0.000644 0.119881 0.431336 -0.644069 0.118867 -0.062500 1 0 0 0 0 0 3 96334
-0.002431 0.000644 0.119881 0.431338 -0.644069 0.118869 -0.062500 1 0 0 0 0 0 3 97343
-0.002431 0.000644 0.119881 0.431326 -0.644067 0.118875 -0.062500 1 0 0 0 0 0 3 98334
-0.002431 0.000644 0.119881 0.431328 -0.644078 0.118863 -0.062500 1 0 0 0 0 0 3 99343
-0.002431 0.000644 0.119881 0.431337 -0.644071 0.118868 -0.062500 1 0 0 0 0 0 3 100335
-0.002431 0.000644 0.119881 0.431338 -0.644070 0.118869 -0.062500 1 0 0 0 0 0 3 101344
-0.002431 0.000644 0.119881 0.431330 -0.644079 0.118862 -0.062500 1 0 0 0 0 0 3 102350
-0.002431 0.000644 0.119881 0.431325 -0.644068 0.118875 -0.062500 1 0 0 0 0 0 3 103352
-0.002431 0.000644 0.119881 0.431333 -0.644058 0.118863 -0.062500 1 0 0 0 0 0 3 104351
-0.002431 0.000644 0.119881 0.431337 -0.644068 0.118868 -0.062500 1 0 0 0 0 0 3 105350
-0.002431 0.000644 0.119881 0.431330 -0.644078 0.118862 -0.062500 1 0 0 0 0 0 3 106347
-0.002431 0.000644 0.119881 0.431325 -0.644068 0.118875 -0.062500 1 0 0 0 0 0 3 107328
-0.002412 0.000640 0.119871 0.166359 -0.581195 0.256088 -0.062500 1 0 0 0 0 0 3 108341
-0.002403 0.000637 0.119868 0.256644 -0.602593 0.189102 -0.062500 1 0 0 0 0 0 3 109343
-0.002398 0.000636 0.119867 0.323294 -0.618393 0.154346 -0.062500 1 0 0 0 0 0 3 110335
-0.002396 0.000636 0.119866 0.358470 -0.626748 0.141126 -0.062500 1 0 0 0 0 0 3 111344
-0.002395 0.000635 0.119866 0.376160 -0.630956 0.136414 -0.062500 1 0 0 0 0 0 3 112343
-0.002394 0.000635 0.119866 0.384984 -0.633061 0.134767 -0.062500 1 0 0 0 0 0 3 113339
-0.002394 0.000635 0.119866 0.389393 -0.634109 0.134183 -0.062500 1 0 0 0 0 0 3 114338
-0.002394 0.000635 0.119866 0.391583 -0.634629 0.134006 -0.062500 1 0 0 0 0 0 3 115338
-0.002394 0.000635 0.119866 0.392678 -0.634888 0.133918 -0.062500 1 0 0 0 0 0 3 116340
-0.002394 0.000635 0.119866 0.393215 -0.635027 0.133906 -0.062500 1 0 0 0 0 0 3 117338
-0.002394 0.000635 0.119866 0.393501 -0.635085 0.133900 -0.062500 1 0 0 0 0 0 3 118338
-0.002394 0.000635 0.119866 0.393624 -0.635114 0.133883 -0.062500 1 0 0 0 0 0 3 119344
-0.002394 0.000635 0.119866 0.393701 -0.635132 0.133883 -0.062500 1 0 0 0 0 0 3 120344
-0.002394 0.000635 0.119866 0.393729 -0.635138 0.133891 -0.062500 1 0 0 0 0 0 3 121342
-0.002394 0.000635 0.119866 0.393758 -0.635156 0.133886 -0.062500 1 0 0 0 0 0 3 122342
-0.002394 0.000635 0.119866 0.393769 -0.635149 0.133892 -0.062500 1 0 0 0 0 0 3 123338
-0.002394 0.000635 0.119866 0.393770 -0.635148 0.133893 -0.062500 1 0 0 0 0 0 3 124340
-0.002394 0.000635 0.119866 0.393758 -0.635145 0.133879 -0.062500 1 0 0 0 0 0 3 125347
-0.002394 0.000635 0.119866 0.393768 -0.635148 0.133892 -0.062500 1 0 0 0 0 0 3 126325
-0.002394 0.000635 0.119866 0.393769 -0.635148 0.133893 -0.062500 1 0 0 0 0 0 3 127338
-0.002394 0.000635 0.119866 0.393769 -0.635148 0.133893 -0.062500 1 0 0 0 0 0 3 128338
-0.002394 0.000635 0.119866 0.393761 -0.635156 0.133887 -0.062500 1 0 0 0 0 0 3 129321
-0.002394 0.000635 0.119866 0.393768 -0.635149 0.133893 -0.062500 1 0 0 0 0 0 3 130337
-0.002394 0.000635 0.119866 0.393781 -0.635151 0.133887 -0.062500 1 0 0 0 0 0 3 131320
-0.002394 0.000635 0.119866 0.393762 -0.635157 0.133886 -0.062500 1 0 0 0 0 0 3 132338
-0.002394 0.000635 0.119866 0.393765 -0.635138 0.133886 -0.062500 1 0 0 0 0 0 3 133339
-0.002394 0.000635 0.119866 0.393768 -0.635147 0.133893 -0.062500 1 0 0 0 0 0 3 134321
-0.002394 0.000635 0.119866 0.393769 -0.635147 0.133893 -0.062500 1 0 0 0 0 0 3 135339
-0.002394 0.000635 0.119866 0.393773 -0.635159 0.133880 -0.062500 1 0 0 0 0 0 3 136340
-0.002394 0.000635 0.119866 0.393770 -0.635149 0.133892 -0.062500 1 0 0 0 0 0 3 137320
-0.002394 0.000635 0.119866 0.393769 -0.635148 0.133893 -0.062500 1 0 0 0 0 0 3 138338
-0.002394 0.000635 0.119866 0.393769 -0.635148 0.133894 -0.062500 1 0 0 0 0 0 3 139340
-0.002394 0.000635 0.119866 0.393770 -0.635148 0.133874 -0.062500 1 0 0 0 0 0 3 140322
-0.002394 0.000635 0.119866 0.393769 -0.635148 0.133891 -0.062500 1 0 0 0 0 0 3 141338
-0.002394 0.000635 0.119866 0.393769 -0.635147 0.133893 -0.062500 1 0 0 0 0 0 3 142336
-0.002394 0.000635 0.119866 0.393761 -0.635156 0.133886 -0.062500 1 0 0 0 0 0 3 143339
-0.002394 0.000635 0.119866 0.393768 -0.635149 0.133893 -0.062500 1 0 0 0 0 0 3 144330
-0.002394 0.000635 0.119866 0.393769 -0.635148 0.133894 -0.062500 1 0 0 0 0 0 3 145337
-0.002394 0.000635 0.119866 0.393781 -0.635151 0.133887 -0.062500 1 0 0 0 0 0 3 146338
-0.002394 0.000635 0.119866 0.393763 -0.635157 0.133886 -0.062500 1 0 0 0 0 0 3 147337
-0.002394 0.000635 0.119866 0.393769 -0.635149 0.133893 -0.062500 1 0 0 0 0 0 3 148339
-0.002394 0.000635 0.119866 0.393766 -0.635136 0.133887 -0.062500 1 0 0 0 0 0 3 149338
-0.002394 0.000635 0.119866 0.393760 -0.635155 0.133886 -0.062500 1 0 0 0 0 0 3 150337
-0.002394 0.000635 0.119866 0.393780 -0.635151 0.133886 -0.062500 1 0 0 0 0 0 3 151321
-0.002394 0.000635 0.119866 0.393770 -0.635148 0.133893 -0.062500 1 0 0 0 0 0 3 152338
-0.002394 0.000635 0.119866 0.393769 -0.635148 0.133894 -0.062500 1 0 0 0 0 0 3 153320
-0.002394 0.000635 0.119866 0.393761 -0.635157 0.133887 -0.062500 1 0 0 0 0 0 3 154337
-0.002375 0.000631 0.119856 0.128926 -0.572306 0.271250 -0.062500 1 0 0 0 0 0 3 155333
-0.002365 0.000628 0.119853 0.219165 -0.593681 0.204183 -0.062500 1 0 0 0 0 0 3 156419
-0.002361 0.000627 0.119852 0.285751 -0.609487 0.169400 -0.062500 1 0 0 0 0 0 3 157400
-0.002359 0.000627 0.119851 0.320944 -0.617848 0.156163 -0.062500 1 0 0 0 0 0 3 158399
-0.002357 0.000627 0.119851 0.338627 -0.622045 0.151454 -0.062500 1 0 0 0 0 0 3 159400
-0.002357 0.000626 0.119851 0.347445 -0.624137 0.149797 -0.062500 1 0 0 0 0 0 3 160415
-0.002357 0.000626 0.119851 0.351831 -0.625188 0.149229 -0.062500 1 0 0 0 0 0 3 161400
-0.002356 0.000626 0.119851 0.354031 -0.625711 0.149026 -0.062500 1 0 0 0 0 0 3 162440
-0.002356 0.000626 0.119851 0.355128 -0.625982 0.148961 -0.062500 1 0 0 0 0 0 3 163420
-0.002356 0.000626 0.119851 0.355679 -0.626093 0.148938 -0.062500 1 0 0 0 0 0 3 164417
-0.002356 0.000626 0.119851 0.355950 -0.626165 0.148938 -0.062500 1 0 0 0 0 0 3 165416
-0.002356 0.000626 0.119851 0.356087 -0.626210 0.148922 -0.062500 1 0 0 0 0 0 3 166400
-0.002356 0.000626 0.119851 0.356151 -0.626215 0.148922 -0.062500 1 0 0 0 0 0 3 167415
-0.002356 0.000626 0.119851 0.356189 -0.626223 0.148923 -0.062500 1 0 0 0 0 0 3 168334
-0.002356 0.000626 0.119851 0.356204 -0.626227 0.148917 -0.062500 1 0 0 0 0 0 3 169341
-0.002356 0.000626 0.119851 0.356216 -0.626229 0.148930 -0.062500 1 0 0 0 0 0 3 170332
-0.002356 0.000626 0.119851 0.356217 -0.626230 0.148932 -0.062500 1 0 0 0 0 0 3 171341
-0.002356 0.000626 0.119851 0.356221 -0.626241 0.148919 -0.062500 1 0 0 0 0 0 3 172342
-0.002356 0.000626 0.119851 0.356217 -0.626231 0.148930 -0.062500 1 0 0 0 0 0 3 173332
-0.002356 0.000626 0.119851 0.356229 -0.626233 0.148926 -0.062500 1 0 0 0 0 0 3 174341
-0.002356 0.000626 0.119851 0.356222 -0.626242 0.148918 -0.062500 1 0 0 0 0 0 3 175332
-0.002356 0.000626 0.119851 0.356217 -0.626232 0.148930 -0.062500 1 0 0 0 0 0 3 176350
-0.002356 0.000626 0.119851 0.356225 -0.626222 0.148919 -0.062500 1 0 0 0 0 0 3 177348
-0.002356 0.000626 0.119851 0.356217 -0.626229 0.148930 -0.062500 1 0 0 0 0 0 3 178348
-0.002356 0.000626 0.119851 0.356220 -0.626241 0.148919 -0.062500 1 0 0 0 0 0 3 179344
-0.002356 0.000626 0.119851 0.356229 -0.626234 0.148924 -0.062500 1 0 0 0 0 0 3 180340
-0.002356 0.000626 0.119851 0.356218 -0.626230 0.148931 -0.062500 1 0 0 0 0 0 3 181347
-0.002356 0.000626 0.119851 0.356220 -0.626242 0.148919 -0.062500 1 0 0 0 0 0 3 182334
-0.002356 0.000626 0.119851 0.356217 -0.626231 0.148931 -0.062500 1 0 0 0 0 0 3 183346
-0.002356 0.000626 0.119851 0.356225 -0.626221 0.148919 -0.062500 1 0 0 0 0 0 3 184357
-0.002356 0.000626 0.119851 0.356229 -0.626231 0.148924 -0.062500 1 0 0 0 0 0 3 185348
-0.002356 0.000626 0.119851 0.356210 -0.626238 0.148924 -0.062500 1 0 0 0 0 0 3 186347
-0.002356 0.000626 0.119851 0.356228 -0.626233 0.148925 -0.062500 1 0 0 0 0 0 3 187350
-0.002356 0.000626 0.119851 0.356230 -0.626233 0.148925 -0.062500 1 0 0 0 0 0 3 188320
-0.002356 0.000626 0.119851 0.356210 -0.626239 0.148924 -0.062500 1 0 0 0 0 0 3 189347
-0.002356 0.000626 0.119851 0.356228 -0.626234 0.148925 -0.062500 1 0 0 0 0 0 3 190347
-0.002356 0.000626 0.119851 0.356217 -0.626231 0.148931 -0.062500 1 0 0 0 0 0 3 191345
-0.002356 0.000626 0.119851 0.356225 -0.626221 0.148919 -0.062500 1 0 0 0 0 0 3 192336
-0.002356 0.000626 0.119851 0.356221 -0.626240 0.148917 -0.062500 1 0 0 0 0 0 3 193336
-0.002356 0.000626 0.119851 0.356217 -0.626231 0.148930 -0.062500 1 0 0 0 0 0 3 194322
-0.002356 0.000626 0.119851 0.356228 -0.626233 0.148925 -0.062500 1 0 0 0 0 0 3 195351
-0.002356 0.000626 0.119851 0.356222 -0.626242 0.148918 -0.062500 1 0 0 0 0 0 3 196351
-0.002356 0.000626 0.119851 0.356217 -0.626231 0.148930 -0.062500 1 0 0 0 0 0 3 197335
-0.002356 0.000626 0.119851 0.356228 -0.626233 0.148926 -0.062500 1 0 0 0 0 0 3 198345
-0.002356 0.000626 0.119851 0.356230 -0.626233 0.148925 -0.062500 1 0 0 0 0 0 3 199347
-0.002356 0.000626 0.119851 0.356207 -0.626228 0.148917 -0.062500 1 0 0 0 0 0 3 200318
-0.002356 0.000626 0.119851 0.356227 -0.626232 0.148924 -0.062500 1 0 0 0 0 0 3 201317
-0.002356 0.000626 0.119851 0.356217 -0.626230 0.148931 -0.062500 1 0 0 0 0 0 3 202346
-0.002356 0.000626 0.119851 0.356220 -0.626241 0.148919 -0.062500 1 0 0 0 0 0 3 203316
-0.002356 0.000626 0.119851 0.356229 -0.626234 0.148924 -0.062500 1 0 0 0 0 0 3 204349
-0.002356 0.000626 0.119851 0.356218 -0.626230 0.148931 -0.062500 1 0 0 0 0 0 3 205345
-0.002356 0.000626 0.119851 0.356229 -0.626233 0.148926 -0.062500 1 0 0 0 0 0 3 206316
-0.002356 0.000626 0.119851 0.356218 -0.626230 0.148911 -0.062500 1 0 0 0 0 0 3 207334
-0.002356 0.000626 0.119851 0.356217 -0.626230 0.148929 -0.062500 1 0 0 0 0 0 3 208348
-0.002356 0.000626 0.119851 0.356228 -0.626232 0.148925 -0.062500 1 0 0 0 0 0 3 209347
-0.002356 0.000626 0.119851 0.356218 -0.626230 0.148931 -0.062500 1 0 0 0 0 0 3 210342
-0.002356 0.000626 0.119851 0.356220 -0.626241 0.148919 -0.062500 1 0 0 0 0 0 3 211317
-0.002356 0.000626 0.119851 0.356229 -0.626234 0.148924 -0.062500 1 0 0 0 0 0 3 212348
-0.002356 0.000626 0.119851 0.356218 -0.626230 0.148931 -0.062500 1 0 0 0 0 0 3 213345
-0.002356 0.000626 0.119851 0.356220 -0.626242 0.148919 -0.062500 1 0 0 0 0 0 3 214346
-0.002356 0.000626 0.119851 0.356229 -0.626234 0.148924 -0.062500 1 0 0 0 0 0 3 215345
-0.002356 0.000626 0.119851 0.356215 -0.626219 0.148924 -0.062500 1 0 0 0 0 0 3 216347
-0.002356 0.000626 0.119851 0.356228 -0.626231 0.148925 -0.062500 1 0 0 0 0 0 3 217351
-0.002356 0.000626 0.119851 0.356209 -0.626238 0.148924 -0.062500 1 0 0 0 0 0 3 218342
-0.002356 0.000626 0.119851 0.356228 -0.626234 0.148925 -0.062500 1 0 0 0 0 0 3 219334
-0.002356 0.000626 0.119851 0.356230 -0.626233 0.148925 -0.062500 1 0 0 0 0 0 3 220346
-0.002356 0.000626 0.119851 0.356210 -0.626239 0.148924 -0.062500 1 0 0 0 0 0 3 221348
-0.002356 0.000626 0.119851 0.356228 -0.626234 0.148925 -0.062500 1 0 0 0 0 0 3 222344
-0.002356 0.000626 0.119851 0.356226 -0.626222 0.148918 -0.062500 1 0 0 0 0 0 3 223346
-0.002356 0.000626 0.119851 0.356218 -0.626229 0.148930 -0.062500 1 0 0 0 0 0 3 224346
-0.002356 0.000626 0.119851 0.356220 -0.626241 0.148919 -0.062500 1 0 0 0 0 0 3 225349
-0.002356 0.000626 0.119851 0.356217 -0.626231 0.148930 -0.062500 1 0 0 0 0 0 3 226338
-0.002356 0.000626 0.119851 0.356228 -0.626233 0.148926 -0.062500 1 0 0 0 0 0 3 227345
-0.002356 0.000626 0.119851 0.356222 -0.626242 0.148918 -0.062500 1 0 0 0 0 0 3 228347
-0.002356 0.000626 0.119851 0.356217 -0.626231 0.148930 -0.062500 1 0 0 0 0 0 3 229346
-0.002356 0.000626 0.119851 0.356228 -0.626233 0.148926 -0.062500 1 0 0 0 0 0 3 230342
-0.002356 0.000626 0.119851 0.356227 -0.626222 0.148918 -0.062500 1 0 0 0 0 0 3 231331
-0.002356 0.000626 0.119851 0.356209 -0.626237 0.148923 -0.062500 1 0 0 0 0 0 3 232412
-0.002356 0.000626 0.119851 0.356228 -0.626233 0.148925 -0.062500 1 0 0 0 0 0 3 233417
-0.002356 0.000626 0.119851 0.356217 -0.626230 0.148931 -0.062500 1 0 0 0 0 0 3 234412
-0.002356 0.000626 0.119851 0.356220 -0.626241 0.148919 -0.062500 1 0 0 0 0 0 3 235397
-0.002356 0.000626 0.119851 0.356229 -0.626234 0.148924 -0.062500 1 0 0 0 0 0 3 236413
-0.002356 0.000626 0.119851 0.356218 -0.626231 0.148931 -0.062500 1 0 0 0 0 0 3 237397
-0.002356 0.000626 0.119851 0.356229 -0.626233 0.148926 -0.062500 1 0 0 0 0 0 3 238412
-0.002356 0.000626 0.119851 0.356218 -0.626230 0.148911 -0.062500 1 0 0 0 0 0 3 239396
-0.002356 0.000626 0.119851 0.356217 -0.626230 0.148929 -0.062500 1 0 0 0 0 0 3 240339
-0.002356 0.000626 0.119851 0.356228 -0.626232 0.148925 -0.062500 1 0 0 0 0 0 3 241330
-0.002356 0.000626 0.119851 0.356218 -0.626230 0.148931 -0.062500 1 0 0 0 0 0 3 242340
-0.002356 0.000626 0.119851 0.356220 -0.626241 0.148919 -0.062500 1 0 0 0 0 0 3 243338
-0.002356 0.000626 0.119851 0.356229 -0.626234 0.148924 -0.062500 1 0 0 0 0 0 3 244330
-0.002356 0.000626 0.119851 0.356218 -0.626230 0.148931 -0.062500 1 0 0 0 0 0 3 245339
-0.002356 0.000626 0.119851 0.356217 -0.626230 0.148912 -0.062500 1 0 0 0 0 0 3 246329
-0.002356 0.000626 0.119851 0.356216 -0.626230 0.148930 -0.062500 1 0 0 0 0 0 3 247339
-0.002356 0.000626 0.119851 0.356228 -0.626232 0.148925 -0.062500 1 0 0 0 0 0 3 248350
-0.002356 0.000626 0.119851 0.356230 -0.626233 0.148925 -0.062500 1 0 0 0 0 0 3 249343
-0.002356 0.000626 0.119851 0.356210 -0.626239 0.148924 -0.062500 1 0 0 0 0 0 3 250362
-0.002356 0.000626 0.119851 0.356228 -0.626234 0.148925 -0.062500 1 0 0 0 0 0 3 251354
-0.002356 0.000626 0.119851 0.356230 -0.626233 0.148925 -0.062500 1 0 0 0 0 0 3 252333
-0.002356 0.000626 0.119851 0.356210 -0.626239 0.148924 -0.062500 1 0 0 0 0 0 3 253329
-0.002356 0.000626 0.119851 0.356228 -0.626234 0.148925 -0.062500 1 0 0 0 0 0 3 254484
-0.002356 0.000626 0.119851 0.356226 -0.626222 0.148918 -0.062500 1 0 0 0 0 0 3 255339
-0.002356 0.000626 0.119851 0.356218 -0.626229 0.148930 -0.062500 1 0 0 0 0 0 3 256338
-0.002356 0.000626 0.119851 0.356220 -0.626241 0.148919 -0.062500 1 0 0 0 0 0 3 257341
-0.002356 0.000626 0.119851 0.356217 -0.626231 0.148930 -0.062500 1 0 0 0 0 0 3 258317
-0.002356 0.000626 0.119851 0.356228 -0.626233 0.148926 -0.062500 1 0 0 0 0 0 3 259332
-0.002356 0.000626 0.119851 0.356222 -0.626242 0.148918 -0.062500 1 0 0 0 0 0 3 260338
-0.002356 0.000626 0.119851 0.356217 -0.626231 0.148930 -0.062500 1 0 0 0 0 0 3 261316
-0.002356 0.000626 0.119851 0.356225 -0.626221 0.148919 -0.062500 1 0 0 0 0 0 3 262334
-0.002356 0.000626 0.119851 0.356230 -0.626231 0.148924 -0.062500 1 0 0 0 0 0 3 263333
-0.002356 0.000626 0.119851 0.356210 -0.626238 0.148924 -0.062500 1 0 0 0 0 0 3 264422
-0.002356 0.000626 0.119851 0.356228 -0.626234 0.148925 -0.062500 1 0 0 0 0 0 3 265432
-0.002356 0.000626 0.119851 0.356217 -0.626230 0.148931 -0.062500 1 0 0 0 0 0 3 266420
-0.002356 0.000626 0.119851 0.356220 -0.626241 0.148919 -0.062500 1 0 0 0 0 0 3 267421
-0.002356 0.000626 0.119851 0.356229 -0.626234 0.148924 -0.062500 1 0 0 0 0 0 3 268395
-0.002356 0.000626 0.119851 0.356218 -0.626231 0.148931 -0.062500 1 0 0 0 0 0 3 269397
-0.002356 0.000626 0.119851 0.356225 -0.626221 0.148919 -0.062500 1 0 0 0 0 0 3 270388
-0.002356 0.000626 0.119851 0.356221 -0.626240 0.148917 -0.062500 1 0 0 0 0 0 3 271388
-0.002356 0.000626 0.119851 0.356217 -0.626231 0.148930 -0.062500 1 0 0 0 0 0 3 272410
-0.002356 0.000626 0.119851 0.356228 -0.626233 0.148925 -0.062500 1 0 0 0 0 0 3 273387
-0.002356 0.000626 0.119851 0.356209 -0.626239 0.148924 -0.062500 1 0 0 0 0 0 3 274387
-0.002356 0.000626 0.119851 0.356227 -0.626234 0.148925 -0.062500 1 0 0 0 0 0 3 275388
-0.002356 0.000626 0.119851 0.356230 -0.626233 0.148925 -0.062500 1 0 0 0 0 0 3 276419
-0.002356 0.000626 0.119851 0.356218 -0.626230 0.148931 -0.062500 1 0 0 0 0 0 3 277417
-0.002356 0.000626 0.119851 0.356217 -0.626230 0.148912 -0.062500 1 0 0 0 0 0 3 278387
-0.002356 0.000626 0.119851 0.356228 -0.626233 0.148923 -0.062500 1 0 0 0 0 0 3 279415
-0.002356 0.000626 0.119851 0.356218 -0.626230 0.148931 -0.062500 1 0 0 0 0 0 3 280418
-0.002356 0.000626 0.119851 0.356229 -0.626232 0.148926 -0.062500 1 0 0 0 0 0 3 281412
-0.002356 0.000626 0.119851 0.356222 -0.626242 0.148918 -0.062500 1 0 0 0 0 0 3 282389
-0.002356 0.000626 0.119851 0.356217 -0.626231 0.148930 -0.062500 1 0 0 0 0 0 3 283387
-0.002356 0.000626 0.119851 0.356229 -0.626233 0.148926 -0.062500 1 0 0 0 0 0 3 284392
-0.002356 0.000626 0.119851 0.356210 -0.626239 0.148925 -0.062500 1 0 0 0 0 0 3 285387
-0.002356 0.000626 0.119851 0.356224 -0.626222 0.148918 -0.062500 1 0 0 0 0 0 3 286386
-0.002356 0.000626 0.119851 0.356229 -0.626232 0.148924 -0.062500 1 0 0 0 0 0 3 287387
-0.002356 0.000626 0.119851 0.356218 -0.626230 0.148931 -0.062500 1 0 0 0 0 0 3 288387
-0.002356 0.000626 0.119851 0.356220 -0.626241 0.148919 -0.062500 1 0 0 0 0 0 3 289383
-0.002356 0.000626 0.119851 0.356217 -0.626231 0.148931 -0.062500 1 0 0 0 0 0 3 290416
-0.002356 0.000626 0.119851 0.356228 -0.626233 0.148926 -0.062500 1 0 0 0 0 0 3 291415
-0.002356 0.000626 0.119851 0.356222 -0.626242 0.148918 -0.062500 1 0 0 0 0 0 3 292416
-0.002356 0.000626 0.119851 0.356217 -0.626232 0.148931 -0.062500 1 0 0 0 0 0 3 293421
-0.002356 0.000626 0.119851 0.356225 -0.626221 0.148919 -0.062500 1 0 0 0 0 0 3 294385
-0.002356 0.000626 0.119851 0.356230 -0.626231 0.148924 -0.062500 1 0 0 0 0 0 3 295388
-0.002356 0.000626 0.119851 0.356210 -0.626239 0.148924 -0.062500 1 0 0 0 0 0 3 296416
-0.002356 0.000626 0.119851 0.356228 -0.626234 0.148925 -0.062500 1 0 0 0 0 0 3 297387
-0.002356 0.000626 0.119851 0.356230 -0.626233 0.148925 -0.062500 1 0 0 0 0 0 3 298388
-0.002356 0.000626 0.119851 0.356210 -0.626239 0.148924 -0.062500 1 0 0 0 0 0 3 299386
-0.002356 0.000626 0.119851 0.356228 -0.626234 0.148925 -0.062500 1 0 0 0 0 0 3 300388
-0.002356 0.000626 0.119851 0.356218 -0.626231 0.148931 -0.062500 1 0 0 0 0 0 3 301383
-0.002356 0.000626 0.119851 0.356217 -0.626230 0.148912 -0.062500 1 0 0 0 0 0 3 302385
-0.002356 0.000626 0.119851 0.356228 -0.626233 0.148923 -0.062500 1 0 0 0 0 0 3 303377
-0.002356 0.000626 0.119851 0.356218 -0.626230 0.148931 -0.062500 1 0 0 0 0 0 3 304395
-0.002356 0.000626 0.119851 0.356229 -0.626233 0.148926 -0.062500 1 0 0 0 0 0 3 305409
-0.002356 0.000626 0.119851 0.356222 -0.626242 0.148918 -0.062500 1 0 0 0 0 0 3 306393
-0.002356 0.000626 0.119851 0.356217 -0.626231 0.148930 -0.062500 1 0 0 0 0 0 3 307407
-0.002356 0.000626 0.119851 0.356229 -0.626233 0.148926 -0.062500 1 0 0 0 0 0 3 308394
-0.002356 0.000626 0.119851 0.356214 -0.626219 0.148925 -0.062500 1 0 0 0 0 0 3 309393
-0.002356 0.000626 0.119851 0.356220 -0.626240 0.148918 -0.062500 1 0 0 0 0 0 3 310392
-0.002356 0.000626 0.119851 0.356229 -0.626234 0.148924 -0.062500 1 0 0 0 0 0 3 311409
-0.002356 0.000626 0.119851 0.356218 -0.626230 0.148931 -0.062500 1 0 0 0 0 0 3 312328
-0.002356 0.000626 0.119851 0.356220 -0.626241 0.148919 -0.062500 1 0 0 0 0 0 3 313337
-0.002356 0.000626 0.119851 0.356216 -0.626231 0.148930 -0.062500 1 0 0 0 0 0 3 314327
-0.002356 0.000626 0.119851 0.356228 -0.626233 0.148926 -0.062500 1 0 0 0 0 0 3 315336
-0.002356 0.000626 0.119851 0.356230 -0.626233 0.148925 -0.062500 1 0 0 0 0 0 3 316328
-0.002356 0.000626 0.119851 0.356206 -0.626227 0.148918 -0.062500 1 0 0 0 0 0 3 317328
-0.002356 0.000626 0.119851 0.356227 -0.626232 0.148924 -0.062500 1 0 0 0 0 0 3 318335
-0.002356 0.000626 0.119851 0.356230 -0.626233 0.148925 -0.062500 1 0 0 0 0 0 3 319327
-0.002356 0.000626 0.119851 0.356218 -0.626230 0.148931 -0.062500 1 0 0 0 0 0 3 320336
-0.002337 0.000622 0.119841 0.091514 -0.563429 0.286415 -0.062500 1 0 0 0 0 0 3 321327
-0.002328 0.000620 0.119838 0.181693 -0.584783 0.219291 -0.062500 1 0 0 0 0 0 3 322351
-0.002323 0.000618 0.119837 0.248245 -0.600580 0.184470 -0.062500 1 0 0 0 0 0 3 323334
-0.002321 0.000618 0.119836 0.283409 -0.608934 0.171220 -0.062500 1 0 0 0 0 0 3 324360
-0.002320 0.000618 0.119836 0.301095 -0.613132 0.166495 -0.062500 1 0 0 0 0 0 3 325344
-0.002319 0.000617 0.119836 0.309910 -0.615223 0.164852 -0.062500 1 0 0 0 0 0 3 326335
-0.002319 0.000617 0.119836 0.314307 -0.616277 0.164277 -0.062500 1 0 0 0 0 0 3 327338
-0.002319 0.000617 0.119836 0.316495 -0.616797 0.164079 -0.062500 1 0 0 0 0 0 3 328477
-0.002319 0.000617 0.119836 0.317599 -0.617059 0.164022 -0.062500 1 0 0 0 0 0 3 329344
-0.002319 0.000617 0.119836 0.318147 -0.617189 0.163979 -0.062500 1 0 0 0 0 0 3 330336
-0.002319 0.000617 0.119836 0.318417 -0.617264 0.163976 -0.062500 1 0 0 0 0 0 3 331350
-0.002319 0.000617 0.119836 0.318558 -0.617288 0.163980 -0.062500 1 0 0 0 0 0 3 332315
-0.002319 0.000617 0.119836 0.318614 -0.617300 0.163976 -0.062500 1 0 0 0 0 0 3 333338
-0.002319 0.000617 0.119836 0.318651 -0.617309 0.163976 -0.062500 1 0 0 0 0 0 3 334340
-0.002319 0.000617 0.119836 0.318678 -0.617315 0.163964 -0.062500 1 0 0 0 0 0 3 335344
-0.002319 0.000617 0.119836 0.318679 -0.617315 0.163982 -0.062500 1 0 0 0 0 0 3 336344
-0.002319 0.000617 0.119836 0.318683 -0.617327 0.163971 -0.062500 1 0 0 0 0 0 3 337342
-0.002319 0.000617 0.119836 0.318691 -0.617320 0.163977 -0.062500 1 0 0 0 0 0 3 338342
-0.002319 0.000617 0.119836 0.318692 -0.617319 0.163978 -0.062500 1 0 0 0 0 0 3 339347
-0.002319 0.000617 0.119836 0.318684 -0.617328 0.163971 -0.062500 1 0 0 0 0 0 3 340319
-0.002319 0.000617 0.119836 0.318691 -0.617320 0.163977 -0.062500 1 0 0 0 0 0 3 341346
-0.002319 0.000617 0.119836 0.318692 -0.617319 0.163978 -0.062500 1 0 0 0 0 0 3 342343
-0.002319 0.000617 0.119836 0.318680 -0.617316 0.163964 -0.062500 1 0 0 0 0 0 3 343344
-0.002319 0.000617 0.119836 0.318690 -0.617318 0.163976 -0.062500 1 0 0 0 0 0 3 344344
-0.002319 0.000617 0.119836 0.318692 -0.617319 0.163977 -0.062500 1 0 0 0 0 0 3 345337
-0.002319 0.000617 0.119836 0.318692 -0.617318 0.163978 -0.062500 1 0 0 0 0 0 3 346312
-0.002319 0.000617 0.119836 0.318684 -0.617327 0.163971 -0.062500 1 0 0 0 0 0 3 347342
-0.002319 0.000617 0.119836 0.318691 -0.617320 0.163977 -0.062500 1 0 0 0 0 0 3 348342
-0.002319 0.000617 0.119836 0.318692 -0.617319 0.163978 -0.062500 1 0 0 0 0 0 3 349342
-0.002319 0.000617 0.119836 0.318680 -0.617316 0.163964 -0.062500 1 0 0 0 0 0 3 350339
-0.002319 0.000617 0.119836 0.318690 -0.617318 0.163976 -0.062500 1 0 0 0 0 0 3 351312
-0.002319 0.000617 0.119836 0.318691 -0.617318 0.163977 -0.062500 1 0 0 0 0 0 3 352313
-0.002319 0.000617 0.119836 0.318691 -0.617318 0.163978 -0.062500 1 0 0 0 0 0 3 353343
-0.002319 0.000617 0.119836 0.318696 -0.617330 0.163965 -0.062500 1 0 0 0 0 0 3 354340
-0.002319 0.000617 0.119836 0.318692 -0.617320 0.163976 -0.062500 1 0 0 0 0 0 3 355341
-0.002313 0.000599 0.119847 0.245441 -0.365721 0.013919 -0.062500 1 0 0 0 0 0 3 356312
-0.002311 0.000590 0.119850 0.268661 -0.449848 0.087286 -0.062500 1 0 0 0 0 0 3 357339
-0.002309 0.000586 0.119852 0.287071 -0.513109 0.125260 -0.062500 1 0 0 0 0 0 3 358311
-0.002309 0.000584 0.119852 0.297234 -0.546928 0.139687 -0.062500 1 0 0 0 0 0 3 359341
-0.002308 0.000582 0.119852 0.302499 -0.564084 0.144818 -0.062500 1 0 0 0 0 0 3 360313
-0.002308 0.000582 0.119852 0.305189 -0.572696 0.146609 -0.062500 1 0 0 0 0 0 3 361340
-0.002308 0.000582 0.119852 0.306551 -0.576992 0.147237 -0.062500 1 0 0 0 0 0 3 362340
-0.002308 0.000581 0.119852 0.307226 -0.579158 0.147453 -0.062500 1 0 0 0 0 0 3 363342
-0.002308 0.000581 0.119852 0.307573 -0.580225 0.147520 -0.062500 1 0 0 0 0 0 3 364354
-0.002308 0.000581 0.119852 0.307751 -0.580768 0.147546 -0.062500 1 0 0 0 0 0 3 365349
-0.002308 0.000581 0.119852 0.307847 -0.581042 0.147566 -0.062500 1 0 0 0 0 0 3 366352
-0.002308 0.000581 0.119852 0.307876 -0.581169 0.147563 -0.062500 1 0 0 0 0 0 3 367350
-0.002308 0.000581 0.119852 0.307898 -0.581245 0.147564 -0.062500 1 0 0 0 0 0 3 368352
-0.002308 0.000581 0.119852 0.307914 -0.581263 0.147564 -0.062500 1 0 0 0 0 0 3 369351
-0.002308 0.000581 0.119852 0.307926 -0.581298 0.147565 -0.062500 1 0 0 0 0 0 3 370350
-0.002308 0.000581 0.119852 0.307927 -0.581301 0.147565 -0.062500 1 0 0 0 0 0 3 371349
-0.002308 0.000581 0.119852 0.307928 -0.581301 0.147565 -0.062500 1 0 0 0 0 0 3 372352
-0.002308 0.000581 0.119852 0.307928 -0.581301 0.147565 -0.062500 1 0 0 0 0 0 3 373352
-0.002308 0.000581 0.119852 0.307928 -0.581300 0.147565 -0.062500 1 0 0 0 0 0 3 374349
-0.002308 0.000581 0.119852 0.307919 -0.581309 0.147558 -0.062500 1 0 0 0 0 0 3 375341
-0.002308 0.000581 0.119852 0.307930 -0.581313 0.147571 -0.062500 1 0 0 0 0 0 3 376411
-0.002308 0.000581 0.119852 0.307928 -0.581301 0.147565 -0.062500 1 0 0 0 0 0 3 377405
-0.002308 0.000581 0.119852 0.307919 -0.581309 0.147558 -0.062500 1 0 0 0 0 0 3 378388
-0.002308 0.000581 0.119852 0.307930 -0.581313 0.147571 -0.062500 1 0 0 0 0 0 3 379405
-0.002289 0.000577 0.119843 0.043366 -0.518550 0.285265 -0.062500 1 0 0 0 0 0 3 380389
-0.002280 0.000575 0.119839 0.133463 -0.539875 0.218030 -0.062500 1 0 0 0 0 0 3 381404
-0.002275 0.000573 0.119838 0.199984 -0.555647 0.183159 -0.062500 1 0 0 0 0 0 3 382389
-0.002273 0.000573 0.119838 0.235135 -0.564006 0.169888 -0.062500 1 0 0 0 0 0 3 383407
-0.002272 0.000573 0.119837 0.252817 -0.568214 0.165176 -0.062500 1 0 0 0 0 0 3 384324
-0.002271 0.000573 0.119837 0.261629 -0.570307 0.163509 -0.062500 1 0 0 0 0 0 3 385333
-0.002271 0.000572 0.119837 0.266033 -0.571352 0.162935 -0.062500 1 0 0 0 0 0 3 386326
-0.002271 0.000572 0.119837 0.268225 -0.571883 0.162743 -0.062500 1 0 0 0 0 0 3 387334
-0.002270 0.000572 0.119837 0.269318 -0.572144 0.162671 -0.062500 1 0 0 0 0 0 3 388324
-0.002270 0.000572 0.119837 0.269872 -0.572265 0.162654 -0.062500 1 0 0 0 0 0 3 389334
-0.002270 0.000572 0.119837 0.270132 -0.572336 0.162640 -0.062500 1 0 0 0 0 0 3 390324
-0.002270 0.000572 0.119837 0.270272 -0.572359 0.162642 -0.062500 1 0 0 0 0 0 3 391335
-0.002270 0.000572 0.119837 0.270342 -0.572386 0.162638 -0.062500 1 0 0 0 0 0 3 392325
-0.002270 0.000572 0.119837 0.270379 -0.572385 0.162632 -0.062500 1 0 0 0 0 0 3 393363
-0.002265 0.000554 0.119848 0.197051 -0.320655 0.012765 -0.062500 1 0 0 0 0 0 3 394331
-0.002262 0.000545 0.119852 0.220341 -0.404861 0.086045 -0.062500 1 0 0 0 0 0 3 395341
-0.002261 0.000541 0.119853 0.238783 -0.468152 0.123975 -0.062500 1 0 0 0 0 0 3 396342
-0.002260 0.000539 0.119854 0.248958 -0.502000 0.138383 -0.062500 1 0 0 0 0 0 3 397336
-0.002260 0.000538 0.119854 0.254219 -0.519141 0.143508 -0.062500 1 0 0 0 0 0 3 398330
-0.002260 0.000537 0.119854 0.256910 -0.527753 0.145292 -0.062500 1 0 0 0 0 0 3 399331
-0.002260 0.000537 0.119854 0.258252 -0.532056 0.145916 -0.062500 1 0 0 0 0 0 3 400335
-0.002260 0.000537 0.119854 0.258952 -0.534209 0.146137 -0.062500 1 0 0 0 0 0 3 401322
-0.002260 0.000536 0.119854 0.259298 -0.535294 0.146204 -0.062500 1 0 0 0 0 0 3 402336
-0.002260 0.000536 0.119854 0.259465 -0.535837 0.146236 -0.062500 1 0 0 0 0 0 3 403328
-0.002260 0.000536 0.119854 0.259556 -0.536100 0.146250 -0.062500 1 0 0 0 0 0 3 404329
-0.002260 0.000536 0.119854 0.259596 -0.536228 0.146240 -0.062500 1 0 0 0 0 0 3 405328
-0.002260 0.000536 0.119854 0.259619 -0.536304 0.146239 -0.062500 1 0 0 0 0 0 3 406328
-0.002260 0.000536 0.119854 0.259640 -0.536334 0.146246 -0.062500 1 0 0 0 0 0 3 407329
-0.002260 0.000536 0.119854 0.259637 -0.536356 0.146247 -0.062500 1 0 0 0 0 0 3 408330
-0.002260 0.000536 0.119854 0.259636 -0.536357 0.146247 -0.062500 1 0 0 0 0 0 3 409328
-0.002260 0.000536 0.119854 0.259639 -0.536368 0.146254 -0.062500 1 0 0 0 0 0 3 410331
-0.002260 0.000536 0.119854 0.259652 -0.536372 0.146249 -0.062500 1 0 0 0 0 0 3 411333
-0.002260 0.000536 0.119854 0.259638 -0.536358 0.146248 -0.062500 1 0 0 0 0 0 3 412334
-0.002260 0.000536 0.119854 0.259639 -0.536368 0.146255 -0.062500 1 0 0 0 0 0 3 413333
-0.002241 0.000532 0.119844 -0.004773 -0.473690 0.284144 -0.062500 1 0 0 0 0 0 3 414329
-0.002231 0.000530 0.119840 0.085252 -0.494951 0.216818 -0.062500 1 0 0 0 0 0 3 415329
-0.002227 0.000529 0.119839 0.151742 -0.510727 0.181885 -0.062500 1 0 0 0 0 0 3 416329
-0.002224 0.000528 0.119839 0.186873 -0.519071 0.168597 -0.062500 1 0 0 0 0 0 3 417329
-0.002223 0.000528 0.119839 0.204535 -0.523273 0.163878 -0.062500 1 0 0 0 0 0 3 418328
-0.002223 0.000528 0.119839 0.213366 -0.525370 0.162232 -0.062500 1 0 0 0 0 0 3 419328
-0.002222 0.000528 0.119839 0.217759 -0.526413 0.161645 -0.062500 1 0 0 0 0 0 3 420328
-0.002222 0.000527 0.119839 0.219962 -0.526946 0.161443 -0.062500 1 0 0 0 0 0 3 421327
-0.002222 0.000527 0.119839 0.221043 -0.527204 0.161376 -0.062500 1 0 0 0 0 0 3 422328
-0.002222 0.000527 0.119839 0.221587 -0.527333 0.161352 -0.062500 1 0 0 0 0 0 3 423327
-0.002222 0.000527 0.119839 0.221878 -0.527402 0.161351 -0.062500 1 0 0 0 0 0 3 424329
-0.002222 0.000527 0.119839 0.222001 -0.527432 0.161334 -0.062500 1 0 0 0 0 0 3 425328
-0.002222 0.000527 0.119839 0.222066 -0.527447 0.161341 -0.062500 1 0 0 0 0 0 3 426331
-0.002222 0.000527 0.119839 0.222105 -0.527456 0.161343 -0.062500 1 0 0 0 0 0 3 427328
-0.002222 0.000527 0.119839 0.222119 -0.527460 0.161336 -0.062500 1 0 0 0 0 0 3 428331
-0.002222 0.000527 0.119839 0.222144 -0.527465 0.161343 -0.062500 1 0 0 0 0 0 3 429328
-0.002217 0.000509 0.119849 0.148733 -0.275583 0.011656 -0.062500 1 0 0 0 0 0 3 430327
-0.002214 0.000500 0.119853 0.172059 -0.359858 0.084848 -0.062500 1 0 0 0 0 0 3 431328
-0.002213 0.000496 0.119854 0.190500 -0.423192 0.122727 -0.062500 1 0 0 0 0 0 3 432329
-0.002212 0.000494 0.119855 0.200677 -0.457046 0.137120 -0.062500 1 0 0 0 0 0 3 433328
-0.002212 0.000493 0.119855 0.205960 -0.474187 0.142233 -0.062500 1 0 0 0 0 0 3 434329
-0.002212 0.000492 0.119855 0.208630 -0.482796 0.144023 -0.062500 1 0 0 0 0 0 3 435321
-0.002211 0.000492 0.119855 0.209986 -0.487114 0.144645 -0.062500 1 0 0 0 0 0 3 436409
-0.002211 0.000492 0.119855 0.210684 -0.489258 0.144858 -0.062500 1 0 0 0 0 0 3 437418
-0.002211 0.000491 0.119855 0.211022 -0.490351 0.144936 -0.062500 1 0 0 0 0 0 3 438407
-0.002211 0.000491 0.119855 0.211196 -0.490886 0.144956 -0.062500 1 0 0 0 0 0 3 439385
-0.002211 0.000491 0.119855 0.211288 -0.491148 0.144968 -0.062500 1 0 0 0 0 0 3 440384
-0.002211 0.000491 0.119855 0.211320 -0.491285 0.144971 -0.062500 1 0 0 0 0 0 3 441407
-0.002211 0.000491 0.119855 0.211342 -0.491362 0.144972 -0.062500 1 0 0 0 0 0 3 442392
-0.002211 0.000491 0.119855 0.211359 -0.491381 0.144972 -0.062500 1 0 0 0 0 0 3 443413
-0.002211 0.000491 0.119855 0.211355 -0.491401 0.144972 -0.062500 1 0 0 0 0 0 3 444385
-0.002211 0.000491 0.119855 0.211370 -0.491416 0.144973 -0.062500 1 0 0 0 0 0 3 445383
-0.002211 0.000491 0.119855 0.211371 -0.491418 0.144973 -0.062500 1 0 0 0 0 0 3 446381
-0.002211 0.000491 0.119855 0.211372 -0.491418 0.144973 -0.062500 1 0 0 0 0 0 3 447390
-0.002211 0.000491 0.119855 0.211372 -0.491417 0.144973 -0.062500 1 0 0 0 0 0 3 448406
-0.002211 0.000491 0.119855 0.211364 -0.491426 0.144966 -0.062500 1 0 0 0 0 0 3 449390
-0.002211 0.000491 0.119855 0.211371 -0.491418 0.144972 -0.062500 1 0 0 0 0 0 3 450403
-0.002211 0.000491 0.119855 0.211372 -0.491417 0.144973 -0.062500 1 0 0 0 0 0 3 451387
-0.002211 0.000491 0.119855 0.211376 -0.491429 0.144980 -0.062500 1 0 0 0 0 0 3 452403
-0.002211 0.000491 0.119855 0.211365 -0.491427 0.144967 -0.062500 1 0 0 0 0 0 3 453387
-0.002211 0.000491 0.119855 0.211359 -0.491416 0.144979 -0.062500 1 0 0 0 0 0 3 454402
-0.002211 0.000491 0.119855 0.211371 -0.491417 0.144974 -0.062500 1 0 0 0 0 0 3 455386
-0.002192 0.000487 0.119845 -0.052908 -0.428796 0.283071 -0.062500 1 0 0 0 0 0 3 456336
-0.002183 0.000485 0.119842 0.037046 -0.450034 0.215648 -0.062500 1 0 0 0 0 0 3 457324
-0.002178 0.000484 0.119841 0.103502 -0.465774 0.180660 -0.062500 1 0 0 0 0 0 3 458331
-0.002176 0.000483 0.119840 0.138620 -0.474122 0.167371 -0.062500 1 0 0 0 0 0 3 459324
-0.002175 0.000483 0.119840 0.156299 -0.478329 0.162628 -0.062500 1 0 0 0 0 0 3 460323
-0.002174 0.000483 0.119840 0.165106 -0.480420 0.160965 -0.062500 1 0 0 0 0 0 3 461331
-0.002174 0.000483 0.119840 0.169491 -0.481482 0.160393 -0.062500 1 0 0 0 0 0 3 462322
-0.002174 0.000483 0.119840 0.171696 -0.481998 0.160192 -0.062500 1 0 0 0 0 0 3 463332
-0.002174 0.000483 0.119840 0.172780 -0.482265 0.160130 -0.062500 1 0 0 0 0 0 3 464323
-0.002174 0.000483 0.119840 0.173334 -0.482387 0.160093 -0.062500 1 0 0 0 0 0 3 465330
-0.002174 0.000483 0.119840 0.173613 -0.482452 0.160097 -0.062500 1 0 0 0 0 0 3 466326
-0.002174 0.000483 0.119840 0.173738 -0.482492 0.160088 -0.062500 1 0 0 0 0 0 3 467332
-0.002174 0.000483 0.119840 0.173820 -0.482491 0.160089 -0.062500 1 0 0 0 0 0 3 468340
-0.002174 0.000483 0.119840 0.173857 -0.482519 0.160091 -0.062500 1 0 0 0 0 0 3 469325
-0.002174 0.000483 0.119840 0.173859 -0.482522 0.160091 -0.062500 1 0 0 0 0 0 3 470335
-0.002174 0.000483 0.119840 0.173870 -0.482525 0.160085 -0.062500 1 0 0 0 0 0 3 471341
-0.002174 0.000483 0.119840 0.173879 -0.482517 0.160091 -0.062500 1 0 0 0 0 0 3 472338
-0.002174 0.000483 0.119840 0.173880 -0.482515 0.160091 -0.062500 1 0 0 0 0 0 3 473336
-0.002174 0.000483 0.119840 0.173884 -0.482527 0.160078 -0.062500 1 0 0 0 0 0 3 474330
-0.002174 0.000483 0.119840 0.173880 -0.482517 0.160090 -0.062500 1 0 0 0 0 0 3 475346
-0.002174 0.000483 0.119840 0.173880 -0.482515 0.160091 -0.062500 1 0 0 0 0 0 3 476342
-0.002174 0.000483 0.119840 0.173892 -0.482518 0.160085 -0.062500 1 0 0 0 0 0 3 477309
-0.002174 0.000483 0.119840 0.173873 -0.482524 0.160084 -0.062500 1 0 0 0 0 0 3 478308
-0.002174 0.000483 0.119840 0.173879 -0.482516 0.160090 -0.062500 1 0 0 0 0 0 3 479337
-0.002174 0.000483 0.119840 0.173879 -0.482515 0.160091 -0.062500 1 0 0 0 0 0 3 480308
-0.002174 0.000483 0.119840 0.173892 -0.482517 0.160085 -0.062500 1 0 0 0 0 0 3 481338
-0.002174 0.000483 0.119840 0.173873 -0.482523 0.160083 -0.062500 1 0 0 0 0 0 3 482336
-0.002174 0.000483 0.119840 0.173882 -0.482527 0.160097 -0.062500 1 0 0 0 0 0 3 483346
-0.002174 0.000483 0.119840 0.173892 -0.482519 0.160086 -0.062500 1 0 0 0 0 0 3 484444
-0.002174 0.000483 0.119840 0.173873 -0.482524 0.160084 -0.062500 1 0 0 0 0 0 3 485465
-0.002174 0.000483 0.119840 0.173879 -0.482516 0.160090 -0.062500 1 0 0 0 0 0 3 486461
-0.002174 0.000483 0.119840 0.173891 -0.482518 0.160085 -0.062500 1 0 0 0 0 0 3 487459
-0.002174 0.000483 0.119840 0.173881 -0.482515 0.160090 -0.062500 1 0 0 0 0 0 3 488434
-0.002174 0.000483 0.119840 0.173871 -0.482523 0.160084 -0.062500 1 0 0 0 0 0 3 489463
-0.002174 0.000483 0.119840 0.173894 -0.482530 0.160091 -0.062500 1 0 0 0 0 0 3 490462
-0.002174 0.000483 0.119840 0.173881 -0.482516 0.160091 -0.062500 1 0 0 0 0 0 3 491462
-0.002174 0.000483 0.119840 0.173872 -0.482524 0.160084 -0.062500 1 0 0 0 0 0 3 492463
-0.002174 0.000483 0.119840 0.173891 -0.482519 0.160084 -0.062500 1 0 0 0 0 0 3 493337
-0.002174 0.000483 0.119840 0.173881 -0.482515 0.160090 -0.062500 1 0 0 0 0 0 3 494460
-0.002174 0.000483 0.119840 0.173880 -0.482514 0.160091 -0.062500 1 0 0 0 0 0 3 495432
-0.002174 0.000483 0.119840 0.173883 -0.482526 0.160078 -0.062500 1 0 0 0 0 0 3 496463
-0.002174 0.000483 0.119840 0.173883 -0.482527 0.160096 -0.062500 1 0 0 0 0 0 3 497462
-0.002174 0.000483 0.119840 0.173880 -0.482516 0.160092 -0.062500 1 0 0 0 0 0 3 498326
-0.002174 0.000483 0.119840 0.173884 -0.482527 0.160078 -0.062500 1 0 0 0 0 0 3 499455
-0.002174 0.000483 0.119840 0.173880 -0.482516 0.160090 -0.062500 1 0 0 0 0 0 3 500463
-0.002174 0.000483 0.119840 0.173880 -0.482515 0.160091 -0.062500 1 0 0 0 0 0 3 501431
-0.002174 0.000483 0.119840 0.173879 -0.482514 0.160091 -0.062500 1 0 0 0 0 0 3 502433
-0.002174 0.000483 0.119840 0.173883 -0.482526 0.160078 -0.062500 1 0 0 0 0 0 3 503432
-0.002174 0.000483 0.119840 0.173883 -0.482527 0.160096 -0.062500 1 0 0 0 0 0 3 504461
-0.002174 0.000483 0.119840 0.173880 -0.482516 0.160092 -0.062500 1 0 0 0 0 0 3 505432
-0.002174 0.000483 0.119840 0.173892 -0.482518 0.160085 -0.062500 1 0 0 0 0 0 3 506456
-0.002174 0.000483 0.119840 0.173873 -0.482524 0.160084 -0.062500 1 0 0 0 0 0 3 507451
-0.002174 0.000483 0.119840 0.173879 -0.482515 0.160090 -0.062500 1 0 0 0 0 0 3 508456
-0.002174 0.000483 0.119840 0.173891 -0.482517 0.160085 -0.062500 1 0 0 0 0 0 3 509461
-0.002174 0.000483 0.119840 0.173873 -0.482523 0.160083 -0.062500 1 0 0 0 0 0 3 510461
-0.002174 0.000483 0.119840 0.173882 -0.482527 0.160097 -0.062500 1 0 0 0 0 0 3 511460
-0.002174 0.000483 0.119840 0.173892 -0.482519 0.160086 -0.062500 1 0 0 0 0 0 3 512432
-0.002174 0.000483 0.119840 0.173881 -0.482515 0.160091 -0.062500 1 0 0 0 0 0 3 513462
-0.002174 0.000483 0.119840 0.173872 -0.482523 0.160084 -0.062500 1 0 0 0 0 0 3 514451
-0.002174 0.000483 0.119840 0.173891 -0.482518 0.160084 -0.062500 1 0 0 0 0 0 3 515459
-0.002174 0.000483 0.119840 0.173881 -0.482515 0.160090 -0.062500 1 0 0 0 0 0 3 516432
-0.002174 0.000483 0.119840 0.173880 -0.482514 0.160091 -0.062500 1 0 0 0 0 0 3 517461
-0.002174 0.000483 0.119840 0.173884 -0.482526 0.160078 -0.062500 1 0 0 0 0 0 3 518454
-0.002174 0.000483 0.119840 0.173883 -0.482527 0.160096 -0.062500 1 0 0 0 0 0 3 519446
-0.002174 0.000483 0.119840 0.173880 -0.482516 0.160092 -0.062500 1 0 0 0 0 0 3 520456
-0.002174 0.000483 0.119840 0.173884 -0.482526 0.160078 -0.062500 1 0 0 0 0 0 3 521445
-0.002174 0.000483 0.119840 0.173880 -0.482516 0.160090 -0.062500 1 0 0 0 0 0 3 522454
-0.002174 0.000483 0.119840 0.173880 -0.482515 0.160091 -0.062500 1 0 0 0 0 0 3 523445
-0.002174 0.000483 0.119840 0.173879 -0.482514 0.160091 -0.062500 1 0 0 0 0 0 3 524454
-0.002174 0.000483 0.119840 0.173883 -0.482526 0.160078 -0.062500 1 0 0 0 0 0 3 525445
-0.002174 0.000483 0.119840 0.173883 -0.482527 0.160096 -0.062500 1 0 0 0 0 0 3 526457
-0.002174 0.000483 0.119840 0.173880 -0.482516 0.160092 -0.062500 1 0 0 0 0 0 3 527454
-0.002174 0.000483 0.119840 0.173883 -0.482526 0.160078 -0.062500 1 0 0 0 0 0 3 528446
-0.002174 0.000483 0.119840 0.173880 -0.482516 0.160090 -0.062500 1 0 0 0 0 0 3 529454
-0.002174 0.000483 0.119840 0.173879 -0.482515 0.160091 -0.062500 1 0 0 0 0 0 3 530447
-0.002174 0.000483 0.119840 0.173892 -0.482517 0.160085 -0.062500 1 0 0 0 0 0 3 531465
-0.002174 0.000483 0.119840 0.173873 -0.482523 0.160083 -0.062500 1 0 0 0 0 0 3 532311
-0.002174 0.000483 0.119840 0.173882 -0.482527 0.160097 -0.062500 1 0 0 0 0 0 3 533458
-0.002174 0.000483 0.119840 0.173892 -0.482519 0.160086 -0.062500 1 0 0 0 0 0 3 534455
-0.002174 0.000483 0.119840 0.173873 -0.482524 0.160084 -0.062500 1 0 0 0 0 0 3 535338
-0.002174 0.000483 0.119840 0.173879 -0.482516 0.160090 -0.062500 1 0 0 0 0 0 3 536334
-0.002174 0.000483 0.119840 0.173891 -0.482517 0.160085 -0.062500 1 0 0 0 0 0 3 537342
-0.002174 0.000483 0.119840 0.173881 -0.482515 0.160090 -0.062500 1 0 0 0 0 0 3 538468
-0.002174 0.000483 0.119840 0.173872 -0.482523 0.160084 -0.062500 1 0 0 0 0 0 3 539458
-0.002174 0.000483 0.119840 0.173882 -0.482527 0.160097 -0.062500 1 0 0 0 0 0 3 540435
-0.002174 0.000483 0.119840 0.173892 -0.482519 0.160086 -0.062500 1 0 0 0 0 0 3 541463
-0.002174 0.000483 0.119840 0.173873 -0.482524 0.160084 -0.062500 1 0 0 0 0 0 3 542431
-0.002174 0.000483 0.119840 0.173878 -0.482516 0.160090 -0.062500 1 0 0 0 0 0 3 543323
-0.002174 0.000483 0.119840 0.173891 -0.482517 0.160085 -0.062500 1 0 0 0 0 0 3 544457
-0.002174 0.000483 0.119840 0.173881 -0.482514 0.160090 -0.062500 1 0 0 0 0 0 3 545460
-0.002174 0.000483 0.119840 0.173884 -0.482526 0.160078 -0.062500 1 0 0 0 0 0 3 546461
-0.002174 0.000483 0.119840 0.173884 -0.482527 0.160096 -0.062500 1 0 0 0 0 0 3 547441
-0.002174 0.000483 0.119840 0.173880 -0.482516 0.160092 -0.062500 1 0 0 0 0 0 3 548467
-0.002174 0.000483 0.119840 0.173871 -0.482524 0.160085 -0.062500 1 0 0 0 0 0 3 549463
-0.002174 0.000483 0.119840 0.173890 -0.482518 0.160084 -0.062500 1 0 0 0 0 0 3 550464
-0.002174 0.000483 0.119840 0.173881 -0.482515 0.160090 -0.062500 1 0 0 0 0 0 3 551456
-0.002174 0.000483 0.119840 0.173880 -0.482514 0.160091 -0.062500 1 0 0 0 0 0 3 552431
-0.002174 0.000483 0.119840 0.173883 -0.482526 0.160078 -0.062500 1 0 0 0 0 0 3 553460
-0.002174 0.000483 0.119840 0.173883 -0.482527 0.160096 -0.062500 1 0 0 0 0 0 3 554461
-0.002174 0.000483 0.119840 0.173880 -0.482516 0.160092 -0.062500 1 0 0 0 0 0 3 555429
-0.002174 0.000483 0.119840 0.173883 -0.482526 0.160078 -0.062500 1 0 0 0 0 0 3 556461
-0.002174 0.000483 0.119840 0.173880 -0.482516 0.160090 -0.062500 1 0 0 0 0 0 3 557459
-0.002174 0.000483 0.119840 0.173879 -0.482515 0.160091 -0.062500 1 0 0 0 0 0 3 558431
-0.002174 0.000483 0.119840 0.173892 -0.482517 0.160085 -0.062500 1 0 0 0 0 0 3 559430
-0.002174 0.000483 0.119840 0.173873 -0.482523 0.160083 -0.062500 1 0 0 0 0 0 3 560463
-0.002174 0.000483 0.119840 0.173882 -0.482527 0.160097 -0.062500 1 0 0 0 0 0 3 561448
-0.002174 0.000483 0.119840 0.173892 -0.482519 0.160086 -0.062500 1 0 0 0 0 0 3 562431
-0.002174 0.000483 0.119840 0.173873 -0.482524 0.160084 -0.062500 1 0 0 0 0 0 3 563463
-0.002174 0.000483 0.119840 0.173879 -0.482516 0.160090 -0.062500 1 0 0 0 0 0 3 564432
-0.002174 0.000483 0.119840 0.173892 -0.482518 0.160085 -0.062500 1 0 0 0 0 0 3 565458
-0.002174 0.000483 0.119840 0.173881 -0.482515 0.160090 -0.062500 1 0 0 0 0 0 3 566458
-0.002174 0.000483 0.119840 0.173872 -0.482523 0.160084 -0.062500 1 0 0 0 0 0 3 567429
-0.002174 0.000483 0.119840 0.173882 -0.482527 0.160097 -0.062500 1 0 0 0 0 0 3 568461
-0.002174 0.000483 0.119840 0.173892 -0.482519 0.160086 -0.062500 1 0 0 0 0 0 3 569458
-0.002174 0.000483 0.119840 0.173873 -0.482524 0.160084 -0.062500 1 0 0 0 0 0 3 570459
-0.002174 0.000483 0.119840 0.173878 -0.482516 0.160090 -0.062500 1 0 0 0 0 0 3 571452
-0.002174 0.000483 0.119840 0.173891 -0.482518 0.160085 -0.062500 1 0 0 0 0 0 3 572447
-0.002174 0.000483 0.119840 0.173881 -0.482515 0.160090 -0.062500 1 0 0 0 0 0 3 573456
-0.002174 0.000483 0.119840 0.173871 -0.482523 0.160084 -0.062500 1 0 0 0 0 0 3 574454
-0.002174 0.000483 0.119840 0.173894 -0.482530 0.160091 -0.062500 1 0 0 0 0 0 3 575459
-0.002174 0.000483 0.119840 0.173881 -0.482516 0.160091 -0.062500 1 0 0 0 0 0 3 576462
-0.002174 0.000483 0.119840 0.173880 -0.482515 0.160091 -0.062500 1 0 0 0 0 0 3 577455
-0.002174 0.000483 0.119840 0.173884 -0.482526 0.160078 -0.062500 1 0 0 0 0 0 3 578470
-0.002174 0.000483 0.119840 0.173880 -0.482516 0.160090 -0.062500 1 0 0 0 0 0 3 579460
-0.002174 0.000483 0.119840 0.173880 -0.482514 0.160091 -0.062500 1 0 0 0 0 0 3 580461
-0.002174 0.000483 0.119840 0.173883 -0.482526 0.160078 -0.062500 1 0 0 0 0 0 3 581459
-0.002174 0.000483 0.119840 0.173883 -0.482527 0.160096 -0.062500 1 0 0 0 0 0 3 582459
-0.002174 0.000483 0.119840 0.173880 -0.482516 0.160092 -0.062500 1 0 0 0 0 0 3 583458
-0.002174 0.000483 0.119840 0.173892 -0.482518 0.160085 -0.062500 1 0 0 0 0 0 3 584453
-0.002174 0.000483 0.119840 0.173873 -0.482524 0.160084 -0.062500 1 0 0 0 0 0 3 585446
-0.002174 0.000483 0.119840 0.173879 -0.482516 0.160090 -0.062500 1 0 0 0 0 0 3 586453
-0.002174 0.000483 0.119840 0.173892 -0.482517 0.160085 -0.062500 1 0 0 0 0 0 3 587445
-0.002174 0.000483 0.119840 0.173881 -0.482514 0.160090 -0.062500 1 0 0 0 0 0 3 588453
-0.002174 0.000483 0.119840 0.173872 -0.482523 0.160084 -0.062500 1 0 0 0 0 0 3 589445
-0.002174 0.000483 0.119840 0.173882 -0.482527 0.160097 -0.062500 1 0 0 0 0 0 3 590454
-0.002174 0.000483 0.119840 0.173892 -0.482519 0.160086 -0.062500 1 0 0 0 0 0 3 591444
-0.002174 0.000483 0.119840 0.173873 -0.482524 0.160084 -0.062500 1 0 0 0 0 0 3 592452
-0.002174 0.000483 0.119840 0.173879 -0.482516 0.160090 -0.062500 1 0 0 0 0 0 3 593453
-0.002174 0.000483 0.119840 0.173891 -0.482517 0.160085 -0.062500 1 0 0 0 0 0 3 594444
-0.002174 0.000483 0.119840 0.173881 -0.482514 0.160090 -0.062500 1 0 0 0 0 0 3 595452
-0.002174 0.000483 0.119840 0.173871 -0.482523 0.160084 -0.062500 1 0 0 0 0 0 3 596452
-0.002174 0.000483 0.119840 0.173894 -0.482530 0.160091 -0.062500 1 0 0 0 0 0 3 597453
-0.002174 0.000483 0.119840 0.173881 -0.482516 0.160091 -0.062500 1 0 0 0 0 0 3 598453
-0.002174 0.000483 0.119840 0.173872 -0.482523 0.160084 -0.062500 1 0 0 0 0 0 3 599445
-0.002174 0.000483 0.119840 0.173891 -0.482518 0.160084 -0.062500 1 0 0 0 0 0 3 600457
-0.002174 0.000483 0.119840 0.173881 -0.482515 0.160090 -0.062500 1 0 0 0 0 0 3 601458
-0.002174 0.000483 0.119840 0.173880 -0.482514 0.160091 -0.062500 1 0 0 0 0 0 3 602450
-0.002174 0.000483 0.119840 0.173883 -0.482526 0.160078 -0.062500 1 0 0 0 0 0 3 603465
-0.002174 0.000483 0.119840 0.173883 -0.482527 0.160096 -0.062500 1 0 0 0 0 0 3 604457
-0.002174 0.000483 0.119840 0.173880 -0.482516 0.160092 -0.062500 1 0 0 0 0 0 3 605463
-0.002174 0.000483 0.119840 0.173884 -0.482526 0.160078 -0.062500 1 0 0 0 0 0 3 606461
-0.002174 0.000483 0.119840 0.173880 -0.482516 0.160090 -0.062500 1 0 0 0 0 0 3 607452
-0.002174 0.000483 0.119840 0.173880 -0.482515 0.160091 -0.062500 1 0 0 0 0 0 3 608460
-0.002174 0.000483 0.119840 0.173892 -0.482517 0.160085 -0.062500 1 0 0 0 0 0 3 609456
-0.002174 0.000483 0.119840 0.173873 -0.482523 0.160083 -0.062500 1 0 0 0 0 0 3 610456
-0.002174 0.000483 0.119840 0.173882 -0.482527 0.160097 -0.062500 1 0 0 0 0 0 3 611456
-0.002174 0.000483 0.119840 0.173892 -0.482519 0.160086 -0.062500 1 0 0 0 0 0 3 612458
-0.002174 0.000483 0.119840 0.173873 -0.482524 0.160084 -0.062500 1 0 0 0 0 0 3 613461
-0.002174 0.000483 0.119840 0.173879 -0.482516 0.160090 -0.062500 1 0 0 0 0 0 3 614464
-0.002174 0.000483 0.119840 0.173879 -0.482514 0.160091 -0.062500 1 0 0 0 0 0 3 615464
-0.002174 0.000483 0.119840 0.173892 -0.482517 0.160085 -0.062500 1 0 0 0 0 0 3 616460
-0.002174 0.000483 0.119840 0.173873 -0.482523 0.160084 -0.062500 1 0 0 0 0 0 3 617456
-0.002174 0.000483 0.119840 0.173882 -0.482527 0.160097 -0.062500 1 0 0 0 0 0 3 618456
-0.002174 0.000483 0.119840 0.173892 -0.482519 0.160086 -0.062500 1 0 0 0 0 0 3 619429
-0.002174 0.000483 0.119840 0.173873 -0.482524 0.160084 -0.062500 1 0 0 0 0 0 3 620459
-0.002174 0.000483 0.119840 0.173879 -0.482516 0.160090 -0.062500 1 0 0 0 0 0 3 621457
-0.002174 0.000483 0.119840 0.173891 -0.482517 0.160085 -0.062500 1 0 0 0 0 0 3 622456
-0.002174 0.000483 0.119840 0.173881 -0.482515 0.160090 -0.062500 1 0 0 0 0 0 3 623458
-0.002174 0.000483 0.119840 0.173871 -0.482523 0.160084 -0.062500 1 0 0 0 0 0 3 624459
-0.002174 0.000483 0.119840 0.173894 -0.482530 0.160091 -0.062500 1 0 0 0 0 0 3 625458
-0.002174 0.000483 0.119840 0.173881 -0.482516 0.160091 -0.062500 1 0 0 0 0 0 3 626428
-0.002174 0.000483 0.119840 0.173872 -0.482524 0.160084 -0.062500 1 0 0 0 0 0 3 627459
-0.002174 0.000483 0.119840 0.173891 -0.482519 0.160084 -0.062500 1 0 0 0 0 0 3 628461
-0.002174 0.000483 0.119840 0.173881 -0.482515 0.160090 -0.062500 1 0 0 0 0 0 3 629457
-0.002174 0.000483 0.119840 0.173880 -0.482514 0.160091 -0.062500 1 0 0 0 0 0 3 630458
-0.002174 0.000483 0.119840 0.173883 -0.482526 0.160078 -0.062500 1 0 0 0 0 0 3 631458
-0.002174 0.000483 0.119840 0.173883 -0.482527 0.160096 -0.062500 1 0 0 0 0 0 3 632459
-0.002174 0.000483 0.119840 0.173880 -0.482516 0.160092 -0.062500 1 0 0 0 0 0 3 633427
-0.002174 0.000483 0.119840 0.173884 -0.482526 0.160078 -0.062500 1 0 0 0 0 0 3 634427
-0.002174 0.000483 0.119840 0.173880 -0.482516 0.160090 -0.062500 1 0 0 0 0 0 3 635458
-0.002174 0.000483 0.119840 0.173880 -0.482515 0.160091 -0.062500 1 0 0 0 0 0 3 636428
-0.002174 0.000483 0.119840 0.173879 -0.482514 0.160091 -0.062500 1 0 0 0 0 0 3 637453
-0.002174 0.000483 0.119840 0.173883 -0.482526 0.160078 -0.062500 1 0 0 0 0 0 3 638445
-0.002174 0.000483 0.119840 0.173883 -0.482527 0.160096 -0.062500 1 0 0 0 0 0 3 639449
-0.002174 0.000483 0.119840 0.173880 -0.482516 0.160092 -0.062500 1 0 0 0 0 0 3 640455
-0.002174 0.000483 0.119840 0.173883 -0.482526 0.160078 -0.062500 1 0 0 0 0 0 3 641455
-0.002174 0.000483 0.119840 0.173880 -0.482516 0.160090 -0.062500 1 0 0 0 0 0 3 642455
-0.002174 0.000483 0.119840 0.173879 -0.482515 0.160091 -0.062500 1 0 0 0 0 0 3 643463
-0.002174 0.000483 0.119840 0.173892 -0.482517 0.160085 -0.062500 1 0 0 0 0 0 3 644458
-0.002174 0.000483 0.119840 0.173873 -0.482523 0.160083 -0.062500 1 0 0 0 0 0 3 645456
-0.002174 0.000483 0.119840 0.173882 -0.482527 0.160097 -0.062500 1 0 0 0 0 0 3 646457
-0.002174 0.000483 0.119840 0.173892 -0.482519 0.160086 -0.062500 1 0 0 0 0 0 3 647428
-0.002174 0.000483 0.119840 0.173881 -0.482515 0.160091 -0.062500 1 0 0 0 0 0 3 648428
-0.002174 0.000483 0.119840 0.173872 -0.482523 0.160084 -0.062500 1 0 0 0 0 0 3 649451
-0.002174 0.000483 0.119840 0.173891 -0.482518 0.160084 -0.062500 1 0 0 0 0 0 3 650442
-0.002174 0.000483 0.119840 0.173881 -0.482515 0.160090 -0.062500 1 0 0 0 0 0 3 651451
-0.002174 0.000483 0.119840 0.173871 -0.482523 0.160084 -0.062500 1 0 0 0 0 0 3 652437
-0.002174 0.000483 0.119840 0.173894 -0.482530 0.160091 -0.062500 1 0 0 0 0 0 3 653444
-0.002174 0.000483 0.119840 0.173881 -0.482516 0.160091 -0.062500 1 0 0 0 0 0 3 654435
-0.002174 0.000483 0.119840 0.173880 -0.482515 0.160091 -0.062500 1 0 0 0 0 0 3 655444
-0.002174 0.000483 0.119840 0.173884 -0.482526 0.160078 -0.062500 1 0 0 0 0 0 3 656436
-0.002174 0.000483 0.119840 0.173880 -0.482516 0.160090 -0.062500 1 0 0 0 0 0 3 657444
-0.002174 0.000483 0.119840 0.173880 -0.482514 0.160091 -0.062500 1 0 0 0 0 0 3 658435
-0.002174 0.000483 0.119840 0.173883 -0.482526 0.160078 -0.062500 1 0 0 0 0 0 3 659443
-0.002174 0.000483 0.119840 0.173883 -0.482527 0.160096 -0.062500 1 0 0 0 0 0 3 660450
-0.002174 0.000483 0.119840 0.173880 -0.482516 0.160092 -0.062500 1 0 0 0 0 0 3 661441
-0.002174 0.000483 0.119840 0.173892 -0.482518 0.160085 -0.062500 1 0 0 0 0 0 3 662465
-0.002174 0.000483 0.119840 0.173873 -0.482524 0.160084 -0.062500 1 0 0 0 0 0 3 663448
-0.002174 0.000483 0.119840 0.173879 -0.482516 0.160090 -0.062500 1 0 0 0 0 0 3 664475
-0.002174 0.000483 0.119840 0.173879 -0.482514 0.160091 -0.062500 1 0 0 0 0 0 3 665451
-0.002174 0.000483 0.119840 0.173883 -0.482526 0.160078 -0.062500 1 0 0 0 0 0 3 666449
-0.002174 0.000483 0.119840 0.173883 -0.482527 0.160096 -0.062500 1 0 0 0 0 0 3 667449
-0.002174 0.000483 0.119840 0.173880 -0.482516 0.160092 -0.062500 1 0 0 0 0 0 3 668446
-0.002174 0.000483 0.119840 0.173892 -0.482518 0.160085 -0.062500 1 0 0 0 0 0 3 669451
-0.002174 0.000483 0.119840 0.173873 -0.482524 0.160084 -0.062500 1 0 0 0 0 0 3 670449
-0.002174 0.000483 0.119840 0.173879 -0.482516 0.160090 -0.062500 1 0 0 0 0 0 3 671459
-0.002174 0.000483 0.119840 0.173891 -0.482517 0.160085 -0.062500 1 0 0 0 0 0 3 672460
-0.002174 0.000483 0.119840 0.173881 -0.482514 0.160090 -0.062500 1 0 0 0 0 0 3 673458
-0.002174 0.000483 0.119840 0.173872 -0.482523 0.160084 -0.062500 1 0 0 0 0 0 3 674458
-0.002174 0.000483 0.119840 0.173894 -0.482530 0.160091 -0.062500 1 0 0 0 0 0 3 675457
-0.002174 0.000483 0.119840 0.173881 -0.482516 0.160091 -0.062500 1 0 0 0 0 0 3 676456
-0.002174 0.000483 0.119840 0.173872 -0.482523 0.160084 -0.062500 1 0 0 0 0 0 3 677454
-0.002174 0.000483 0.119840 0.173891 -0.482518 0.160084 -0.062500 1 0 0 0 0 0 3 678454
-0.002174 0.000483 0.119840 0.173881 -0.482515 0.160090 -0.062500 1 0 0 0 0 0 3 679460
-0.002174 0.000483 0.119840 0.173880 -0.482514 0.160091 -0.062500 1 0 0 0 0 0 3 680462
-0.002174 0.000483 0.119840 0.173884 -0.482526 0.160078 -0.062500 1 0 0 0 0 0 3 681461
-0.002174 0.000483 0.119840 0.173883 -0.482527 0.160096 -0.062500 1 0 0 0 0 0 3 682456
-0.002174 0.000483 0.119840 0.173880 -0.482516 0.160092 -0.062500 1 0 0 0 0 0 3 683426
-0.002174 0.000483 0.119840 0.173884 -0.482526 0.160078 -0.062500 1 0 0 0 0 0 3 684459
-0.002174 0.000483 0.119840 0.173880 -0.482516 0.160090 -0.062500 1 0 0 0 0 0 3 685455
-0.002174 0.000483 0.119840 0.173880 -0.482515 0.160091 -0.062500 1 0 0 0 0 0 3 686456
-0.002174 0.000483 0.119840 0.173879 -0.482514 0.160091 -0.062500 1 0 0 0 0 0 3 687454
-0.002174 0.000483 0.119840 0.173883 -0.482526 0.160078 -0.062500 1 0 0 0 0 0 3 688456
-0.002174 0.000483 0.119840 0.173883 -0.482527 0.160096 -0.062500 1 0 0 0 0 0 3 689455
-0.002174 0.000483 0.119840 0.173880 -0.482516 0.160092 -0.062500 1 0 0 0 0 0 3 690456
-0.002174 0.000483 0.119840 0.173883 -0.482526 0.160078 -0.062500 1 0 0 0 0 0 3 691454
-0.002174 0.000483 0.119840 0.173880 -0.482516 0.160090 -0.062500 1 0 0 0 0 0 3 692456
-0.002174 0.000483 0.119840 0.173879 -0.482515 0.160091 -0.062500 1 0 0 0 0 0 3 693455
-0.002174 0.000483 0.119840 0.173892 -0.482517 0.160085 -0.062500 1 0 0 0 0 0 3 694457
-0.002174 0.000483 0.119840 0.173873 -0.482523 0.160083 -0.062500 1 0 0 0 0 0 3 695455
-0.002174 0.000483 0.119840 0.173882 -0.482527 0.160097 -0.062500 1 0 0 0 0 0 3 696527
-0.002174 0.000483 0.119840 0.173892 -0.482519 0.160086 -0.062500 1 0 0 0 0 0 3 697520
-0.002174 0.000483 0.119840 0.173873 -0.482524 0.160084 -0.062500 1 0 0 0 0 0 3 698528
-0.002174 0.000483 0.119840 0.173879 -0.482516 0.160090 -0.062500 1 0 0 0 0 0 3 699495
-0.002174 0.000483 0.119840 0.173891 -0.482517 0.160085 -0.062500 1 0 0 0 0 0 3 700526
-0.002174 0.000483 0.119840 0.173881 -0.482515 0.160090 -0.062500 1 0 0 0 0 0 3 701523
-0.002174 0.000483 0.119840 0.173872 -0.482523 0.160084 -0.062500 1 0 0 0 0 0 3 702493
-0.002174 0.000483 0.119840 0.173882 -0.482527 0.160097 -0.062500 1 0 0 0 0 0 3 703530
-0.002174 0.000483 0.119840 0.173892 -0.482519 0.160086 -0.062500 1 0 0 0 0 0 3 704528
-0.002174 0.000483 0.119840 0.173873 -0.482524 0.160084 -0.062500 1 0 0 0 0 0 3 705528
-0.002174 0.000483 0.119840 0.173878 -0.482516 0.160090 -0.062500 1 0 0 0 0 0 3 706519
-0.002174 0.000483 0.119840 0.173891 -0.482517 0.160085 -0.062500 1 0 0 0 0 0 3 707531
-0.002174 0.000483 0.119840 0.173881 -0.482515 0.160090 -0.062500 1 0 0 0 0 0 3 708497
-0.002174 0.000483 0.119840 0.173871 -0.482523 0.160084 -0.062500 1 0 0 0 0 0 3 709499
-0.002174 0.000483 0.119840 0.173894 -0.482530 0.160091 -0.062500 1 0 0 0 0 0 3 710522
-0.002174 0.000483 0.119840 0.173881 -0.482516 0.160091 -0.062500 1 0 0 0 0 0 3 711530
-0.002174 0.000483 0.119840 0.173871 -0.482524 0.160084 -0.062500 1 0 0 0 0 0 3 712498
-0.002174 0.000483 0.119840 0.173891 -0.482519 0.160084 -0.062500 1 0 0 0 0 0 3 713500
-0.002174 0.000483 0.119840 0.173881 -0.482515 0.160090 -0.062500 1 0 0 0 0 0 3 714497
-0.002174 0.000483 0.119840 0.173880 -0.482514 0.160091 -0.062500 1 0 0 0 0 0 3 715497
-0.002174 0.000483 0.119840 0.173883 -0.482526 0.160078 -0.062500 1 0 0 0 0 0 3 716527
-0.002174 0.000483 0.119840 0.173883 -0.482527 0.160096 -0.062500 1 0 0 0 0 0 3 717522
-0.002174 0.000483 0.119840 0.173880 -0.482516 0.160092 -0.062500 1 0 0 0 0 0 3 718507
-0.002174 0.000483 0.119840 0.173883 -0.482526 0.160078 -0.062500 1 0 0 0 0 0 3 719520
-0.002174 0.000483 0.119840 0.173880 -0.482516 0.160090 -0.062500 1 0 0 0 0 0 3 720529
-0.002174 0.000483 0.119840 0.173879 -0.482515 0.160091 -0.062500 1 0 0 0 0 0 3 721521
-0.002174 0.000483 0.119840 0.173892 -0.482517 0.160085 -0.062500 1 0 0 0 0 0 3 722506
-0.002174 0.000483 0.119840 0.173873 -0.482523 0.160083 -0.062500 1 0 0 0 0 0 3 723505
-0.002174 0.000483 0.119840 0.173882 -0.482527 0.160097 -0.062500 1 0 0 0 0 0 3 724521
-0.002174 0.000483 0.119840 0.173892 -0.482519 0.160086 -0.062500 1 0 0 0 0 0 3 725506
-0.002174 0.000483 0.119840 0.173881 -0.482515 0.160091 -0.062500 1 0 0 0 0 0 3 726523
-0.002174 0.000483 0.119840 0.173872 -0.482523 0.160084 -0.062500 1 0 0 0 0 0 3 727522
-0.002174 0.000483 0.119840 0.173878 -0.482515 0.160090 -0.062500 1 0 0 0 0 0 3 728506
-0.002174 0.000483 0.119840 0.173891 -0.482517 0.160085 -0.062500 1 0 0 0 0 0 3 729520
-0.002174 0.000483 0.119840 0.173873 -0.482523 0.160083 -0.062500 1 0 0 0 0 0 3 730523
-0.002174 0.000483 0.119840 0.173882 -0.482527 0.160097 -0.062500 1 0 0 0 0 0 3 731505
-0.002174 0.000483 0.119840 0.173892 -0.482519 0.160086 -0.062500 1 0 0 0 0 0 3 732448
-0.002174 0.000483 0.119840 0.173881 -0.482515 0.160091 -0.062500 1 0 0 0 0 0 3 733439
-0.002174 0.000483 0.119840 0.173871 -0.482523 0.160084 -0.062500 1 0 0 0 0 0 3 734449
-0.002174 0.000483 0.119840 0.173891 -0.482518 0.160084 -0.062500 1 0 0 0 0 0 3 735438
-0.002174 0.000483 0.119840 0.173881 -0.482515 0.160090 -0.062500 1 0 0 0 0 0 3 736448
-0.002174 0.000483 0.119840 0.173871 -0.482523 0.160084 -0.062500 1 0 0 0 0 0 3 737449
-0.002174 0.000483 0.119840 0.173894 -0.482530 0.160091 -0.062500 1 0 0 0 0 0 3 738439
-0.002174 0.000483 0.119840 0.173881 -0.482516 0.160091 -0.062500 1 0 0 0 0 0 3 739449
-0.002174 0.000483 0.119840 0.173880 -0.482515 0.160091 -0.062500 1 0 0 0 0 0 3 740449
-0.002174 0.000483 0.119840 0.173884 -0.482526 0.160078 -0.062500 1 0 0 0 0 0 3 741453
-0.002174 0.000483 0.119840 0.173880 -0.482516 0.160090 -0.062500 1 0 0 0 0 0 3 742446
-0.002174 0.000483 0.119840 0.173880 -0.482514 0.160091 -0.062500 1 0 0 0 0 0 3 743458
-0.002174 0.000483 0.119840 0.173883 -0.482526 0.160078 -0.062500 1 0 0 0 0 0 3 744452
-0.002174 0.000483 0.119840 0.173883 -0.482527 0.160096 -0.062500 1 0 0 0 0 0 3 745451
-0.002174 0.000483 0.119840 0.173880 -0.482516 0.160092 -0.062500 1 0 0 0 0 0 3 746440
-0.002174 0.000483 0.119840 0.173892 -0.482518 0.160085 -0.062500 1 0 0 0 0 0 3 747452
-0.002174 0.000483 0.119840 0.173873 -0.482524 0.160084 -0.062500 1 0 0 0 0 0 3 748443
-0.002174 0.000483 0.119840 0.173879 -0.482516 0.160090 -0.062500 1 0 0 0 0 0 3 749454
-0.002174 0.000483 0.119840 0.173892 -0.482517 0.160085 -0.062500 1 0 0 0 0 0 3 750444
-0.002174 0.000483 0.119840 0.173881 -0.482514 0.160090 -0.062500 1 0 0 0 0 0 3 751456
-0.002174 0.000483 0.119840 0.173872 -0.482523 0.160084 -0.062500 1 0 0 0 0 0 3 752455
-0.002174 0.000483 0.119840 0.173882 -0.482527 0.160097 -0.062500 1 0 0 0 0 0 3 753455
-0.002174 0.000483 0.119840 0.173892 -0.482519 0.160086 -0.062500 1 0 0 0 0 0 3 754452
-0.002174 0.000483 0.119840 0.173873 -0.482524 0.160084 -0.062500 1 0 0 0 0 0 3 755454
-0.002174 0.000483 0.119840 0.173879 -0.482516 0.160090 -0.062500 1 0 0 0 0 0 3 756455
-0.002174 0.000483 0.119840 0.173891 -0.482517 0.160085 -0.062500 1 0 0 0 0 0 3 757457
-0.002174 0.000483 0.119840 0.173881 -0.482514 0.160090 -0.062500 1 0 0 0 0 0 3 758427
-0.002174 0.000483 0.119840 0.173871 -0.482523 0.160084 -0.062500 1 0 0 0 0 0 3 759427
-0.002174 0.000483 0.119840 0.173894 -0.482530 0.160091 -0.062500 1 0 0 0 0 0 3 760472
-0.002174 0.000483 0.119840 0.173881 -0.482516 0.160091 -0.062500 1 0 0 0 0 0 3 761453
-0.002174 0.000483 0.119840 0.173872 -0.482523 0.160084 -0.062500 1 0 0 0 0 0 3 762455
-0.002174 0.000483 0.119840 0.173891 -0.482518 0.160084 -0.062500 1 0 0 0 0 0 3 763456
-0.002174 0.000483 0.119840 0.173881 -0.482515 0.160090 -0.062500 1 0 0 0 0 0 3 764453
-0.002174 0.000483 0.119840 0.173880 -0.482514 0.160091 -0.062500 1 0 0 0 0 0 3 765451
-0.002174 0.000483 0.119840 0.173883 -0.482526 0.160078 -0.062500 1 0 0 0 0 0 3 766450
-0.002174 0.000483 0.119840 0.173883 -0.482527 0.160096 -0.062500 1 0 0 0 0 0 3 767451
-0.002174 0.000483 0.119840 0.173880 -0.482516 0.160092 -0.062500 1 0 0 0 0 0 3 768453
-0.002174 0.000483 0.119840 0.173884 -0.482526 0.160078 -0.062500 1 0 0 0 0 0 3 769424
-0.002174 0.000483 0.119840 0.173880 -0.482516 0.160090 -0.062500 1 0 0 0 0 0 3 770451
-0.002174 0.000483 0.119840 0.173880 -0.482515 0.160091 -0.062500 1 0 0 0 0 0 3 771453
-0.002174 0.000483 0.119840 0.173892 -0.482517 0.160085 -0.062500 1 0 0 0 0 0 3 772447
-0.002174 0.000483 0.119840 0.173873 -0.482523 0.160083 -0.062500 1 0 0 0 0 0 3 773446
-0.002174 0.000483 0.119840 0.173882 -0.482527 0.160097 -0.062500 1 0 0 0 0 0 3 774452
-0.002174 0.000483 0.119840 0.173892 -0.482519 0.160086 -0.062500 1 0 0 0 0 0 3 775453
-0.002174 0.000483 0.119840 0.173873 -0.482524 0.160084 -0.062500 1 0 0 0 0 0 3 776453
-0.002174 0.000483 0.119840 0.173879 -0.482516 0.160090 -0.062500 1 0 0 0 0 0 3 777450
-0.002174 0.000483 0.119840 0.173879 -0.482515 0.160091 -0.062500 1 0 0 0 0 0 3 778450
-0.002174 0.000483 0.119840 0.173892 -0.482517 0.160085 -0.062500 1 0 0 0 0 0 3 779450
-0.002174 0.000483 0.119840 0.173873 -0.482523 0.160083 -0.062500 1 0 0 0 0 0 3 780452
-0.002174 0.000483 0.119840 0.173882 -0.482527 0.160097 -0.062500 1 0 0 0 0 0 3 781449
-0.002174 0.000483 0.119840 0.173892 -0.482519 0.160086 -0.062500 1 0 0 0 0 0 3 782440
-0.002174 0.000483 0.119840 0.173873 -0.482524 0.160084 -0.062500 1 0 0 0 0 0 3 783451
-0.002174 0.000483 0.119840 0.173879 -0.482516 0.160090 -0.062500 1 0 0 0 0 0 3 784454
-0.002174 0.000483 0.119840 0.173891 -0.482517 0.160085 -0.062500 1 0 0 0 0 0 3 785453
-0.002174 0.000483 0.119840 0.173881 -0.482515 0.160090 -0.062500 1 0 0 0 0 0 3 786423
-0.002174 0.000483 0.119840 0.173871 -0.482523 0.160084 -0.062500 1 0 0 0 0 0 3 787422
-0.002174 0.000483 0.119840 0.173894 -0.482530 0.160091 -0.062500 1 0 0 0 0 0 3 788452
-0.002174 0.000483 0.119840 0.173881 -0.482516 0.160091 -0.062500 1 0 0 0 0 0 3 789453
-0.002174 0.000483 0.119840 0.173872 -0.482524 0.160084 -0.062500 1 0 0 0 0 0 3 790453
-0.002174 0.000483 0.119840 0.173891 -0.482519 0.160084 -0.062500 1 0 0 0 0 0 3 791453
-0.002174 0.000483 0.119840 0.173881 -0.482515 0.160090 -0.062500 1 0 0 0 0 0 3 792454
-0.002174 0.000483 0.119840 0.173880 -0.482514 0.160091 -0.062500 1 0 0 0 0 0 3 793439
-0.002174 0.000483 0.119840 0.173883 -0.482526 0.160078 -0.062500 1 0 0 0 0 0 3 794437
-0.002174 0.000483 0.119840 0.173883 -0.482527 0.160096 -0.062500 1 0 0 0 0 0 3 795446
-0.002174 0.000483 0.119840 0.173880 -0.482516 0.160092 -0.062500 1 0 0 0 0 0 3 796436
-0.002174 0.000483 0.119840 0.173884 -0.482527 0.160078 -0.062500 1 0 0 0 0 0 3 797445
-0.002174 0.000483 0.119840 0.173880 -0.482516 0.160089 -0.062500 1 0 0 0 0 0 3 798437
-0.002174 0.000483 0.119840 0.173880 -0.482515 0.160091 -0.062500 1 0 0 0 0 0 3 799445
-0.002174 0.000483 0.119840 0.173879 -0.482514 0.160091 -0.062500 1 0 0 0 0 0 3 800437
-0.002174 0.000483 0.119840 0.173883 -0.482526 0.160078 -0.062500 1 0 0 0 0 0 3 801446
-0.002174 0.000483 0.119840 0.173883 -0.482527 0.160096 -0.062500 1 0 0 0 0 0 3 802437
-0.002174 0.000483 0.119840 0.173880 -0.482516 0.160092 -0.062500 1 0 0 0 0 0 3 803445
-0.002174 0.000483 0.119840 0.173883 -0.482526 0.160078 -0.062500 1 0 0 0 0 0 3 804437
-0.002174 0.000483 0.119840 0.173880 -0.482516 0.160090 -0.062500 1 0 0 0 0 0 3 805483
-0.002174 0.000483 0.119840 0.173879 -0.482515 0.160091 -0.062500 1 0 0 0 0 0 3 806429
-0.002174 0.000483 0.119840 0.173892 -0.482517 0.160085 -0.062500 1 0 0 0 0 0 3 807471
-0.002174 0.000483 0.119840 0.173873 -0.482523 0.160083 -0.062500 1 0 0 0 0 0 3 808459
-0.002174 0.000483 0.119840 0.173882 -0.482527 0.160097 -0.062500 1 0 0 0 0 0 3 809453
-0.002174 0.000483 0.119840 0.173892 -0.482519 0.160086 -0.062500 1 0 0 0 0 0 3 810444
-0.002174 0.000483 0.119840 0.173881 -0.482515 0.160091 -0.062500 1 0 0 0 0 0 3 811446
-0.002174 0.000483 0.119840 0.173872 -0.482523 0.160084 -0.062500 1 0 0 0 0 0 3 812456
-0.002174 0.000483 0.119840 0.173891 -0.482518 0.160084 -0.062500 1 0 0 0 0 0 3 813432
-0.002174 0.000483 0.119840 0.173881 -0.482515 0.160090 -0.062500 1 0 0 0 0 0 3 814459
-0.002174 0.000483 0.119840 0.173871 -0.482523 0.160084 -0.062500 1 0 0 0 0 0 3 815426
-0.002174 0.000483 0.119840 0.173882 -0.482527 0.160097 -0.062500 1 0 0 0 0 0 3 816454
-0.002174 0.000483 0.119840 0.173892 -0.482519 0.160086 -0.062500 1 0 0 0 0 0 3 817423
-0.002174 0.000483 0.119840 0.173881 -0.482515 0.160091 -0.062500 1 0 0 0 0 0 3 818451
-0.002174 0.000483 0.119840 0.173884 -0.482526 0.160078 -0.062500 1 0 0 0 0 0 3 819453
-0.002174 0.000483 0.119840 0.173880 -0.482516 0.160090 -0.062500 1 0 0 0 0 0 3 820422
-0.002174 0.000483 0.119840 0.173880 -0.482514 0.160091 -0.062500 1 0 0 0 0 0 3 821453
-0.002174 0.000483 0.119840 0.173871 -0.482523 0.160084 -0.062500 1 0 0 0 0 0 3 822441
-0.002174 0.000483 0.119840 0.173894 -0.482530 0.160091 -0.062500 1 0 0 0 0 0 3 823454
-0.002174 0.000483 0.119840 0.173881 -0.482516 0.160091 -0.062500 1 0 0 0 0 0 3 824457
-0.002174 0.000483 0.119840 0.173880 -0.482515 0.160091 -0.062500 1 0 0 0 0 0 3 825454
-0.002174 0.000483 0.119840 0.173883 -0.482526 0.160078 -0.062500 1 0 0 0 0 0 3 826447
-0.002174 0.000483 0.119840 0.173880 -0.482516 0.160090 -0.062500 1 0 0 0 0 0 3 827442
-0.002174 0.000483 0.119840 0.173879 -0.482514 0.160091 -0.062500 1 0 0 0 0 0 3 828454
-0.002174 0.000483 0.119840 0.173892 -0.482517 0.160085 -0.062500 1 0 0 0 0 0 3 829451
-0.002174 0.000483 0.119840 0.173876 -0.482535 0.160090 -0.062500 1 0 0 0 0 0 3 830451
-0.002174 0.000483 0.119840 0.173879 -0.482517 0.160091 -0.062500 1 0 0 0 0 0 3 831451
-0.002174 0.000483 0.119840 0.173892 -0.482518 0.160085 -0.062500 1 0 0 0 0 0 3 832454
-0.002174 0.000483 0.119840 0.173873 -0.482524 0.160084 -0.062500 1 0 0 0 0 0 3 833449
-0.002174 0.000483 0.119840 0.173879 -0.482516 0.160090 -0.062500 1 0 0 0 0 0 3 834451
-0.002174 0.000483 0.119840 0.173891 -0.482517 0.160085 -0.062500 1 0 0 0 0 0 3 835450
-0.002174 0.000483 0.119840 0.173881 -0.482514 0.160090 -0.062500 1 0 0 0 0 0 3 836442
-0.002174 0.000483 0.119840 0.173871 -0.482523 0.160084 -0.062500 1 0 0 0 0 0 3 837421
-0.002174 0.000483 0.119840 0.173894 -0.482530 0.160091 -0.062500 1 0 0 0 0 0 3 838432
-0.002174 0.000483 0.119840 0.173881 -0.482516 0.160091 -0.062500 1 0 0 0 0 0 3 839422
-0.002174 0.000483 0.119840 0.173872 -0.482524 0.160084 -0.062500 1 0 0 0 0 0 3 840452
-0.002174 0.000483 0.119840 0.173891 -0.482518 0.160084 -0.062500 1 0 0 0 0 0 3 841451
-0.002174 0.000483 0.119840 0.173881 -0.482515 0.160090 -0.062500 1 0 0 0 0 0 3 842421
-0.002174 0.000483 0.119840 0.173880 -0.482514 0.160091 -0.062500 1 0 0 0 0 0 3 843451
-0.002174 0.000483 0.119840 0.173884 -0.482526 0.160078 -0.062500 1 0 0 0 0 0 3 844448
-0.002174 0.000483 0.119840 0.173883 -0.482527 0.160096 -0.062500 1 0 0 0 0 0 3 845451
-0.002174 0.000483 0.119840 0.173880 -0.482516 0.160092 -0.062500 1 0 0 0 0 0 3 846444
-0.002174 0.000483 0.119840 0.173884 -0.482526 0.160078 -0.062500 1 0 0 0 0 0 3 847438
-0.002174 0.000483 0.119840 0.173880 -0.482516 0.160089 -0.062500 1 0 0 0 0 0 3 848521
-0.002174 0.000483 0.119840 0.173880 -0.482515 0.160091 -0.062500 1 0 0 0 0 0 3 849529
-0.002174 0.000483 0.119840 0.173879 -0.482514 0.160091 -0.062500 1 0 0 0 0 0 3 850495
-0.002174 0.000483 0.119840 0.173883 -0.482526 0.160078 -0.062500 1 0 0 0 0 0 3 851493
-0.002174 0.000483 0.119840 0.173883 -0.482527 0.160096 -0.062500 1 0 0 0 0 0 3 852494
-0.002174 0.000483 0.119840 0.173880 -0.482516 0.160092 -0.062500 1 0 0 0 0 0 3 853491
-0.002174 0.000483 0.119840 0.173883 -0.482526 0.160078 -0.062500 1 0 0 0 0 0 3 854537
-0.002174 0.000483 0.119840 0.173880 -0.482516 0.160090 -0.062500 1 0 0 0 0 0 3 855524
-0.002174 0.000483 0.119840 0.173879 -0.482515 0.160091 -0.062500 1 0 0 0 0 0 3 856493
-0.002174 0.000483 0.119840 0.173892 -0.482517 0.160085 -0.062500 1 0 0 0 0 0 3 857492
-0.002174 0.000483 0.119840 0.173873 -0.482523 0.160083 -0.062500 1 0 0 0 0 0 3 858493
-0.002174 0.000483 0.119840 0.173882 -0.482527 0.160097 -0.062500 1 0 0 0 0 0 3 859523
-0.002174 0.000483 0.119840 0.173892 -0.482519 0.160086 -0.062500 1 0 0 0 0 0 3 860518
-0.002174 0.000483 0.119840 0.173873 -0.482524 0.160084 -0.062500 1 0 0 0 0 0 3 861517
-0.002174 0.000483 0.119840 0.173879 -0.482516 0.160090 -0.062500 1 0 0 0 0 0 3 862521
-0.002174 0.000483 0.119840 0.173891 -0.482517 0.160085 -0.062500 1 0 0 0 0 0 3 863516
-0.002174 0.000483 0.119840 0.173881 -0.482515 0.160090 -0.062500 1 0 0 0 0 0 3 864435
-0.002174 0.000483 0.119840 0.173872 -0.482523 0.160084 -0.062500 1 0 0 0 0 0 3 865443
-0.002174 0.000483 0.119840 0.173882 -0.482527 0.160097 -0.062500 1 0 0 0 0 0 3 866434
-0.002174 0.000483 0.119840 0.173892 -0.482519 0.160086 -0.062500 1 0 0 0 0 0 3 867442
-0.002174 0.000483 0.119840 0.173873 -0.482524 0.160084 -0.062500 1 0 0 0 0 0 3 868435
-0.002174 0.000483 0.119840 0.173878 -0.482516 0.160090 -0.062500 1 0 0 0 0 0 3 869446
-0.002174 0.000483 0.119840 0.173891 -0.482517 0.160085 -0.062500 1 0 0 0 0 0 3 870435
-0.002174 0.000483 0.119840 0.173881 -0.482515 0.160090 -0.062500 1 0 0 0 0 0 3 871444
-0.002174 0.000483 0.119840 0.173871 -0.482523 0.160084 -0.062500 1 0 0 0 0 0 3 872435
-0.002174 0.000483 0.119840 0.173894 -0.482530 0.160091 -0.062500 1 0 0 0 0 0 3 873443
-0.002174 0.000483 0.119840 0.173881 -0.482516 0.160091 -0.062500 1 0 0 0 0 0 3 874433
-0.002174 0.000483 0.119840 0.173871 -0.482524 0.160084 -0.062500 1 0 0 0 0 0 3 875430
-0.002174 0.000483 0.119840 0.173891 -0.482519 0.160084 -0.062500 1 0 0 0 0 0 3 876430
-0.002174 0.000483 0.119840 0.173881 -0.482515 0.160090 -0.062500 1 0 0 0 0 0 3 877472
-0.002174 0.000483 0.119840 0.173880 -0.482514 0.160091 -0.062500 1 0 0 0 0 0 3 878456
-0.002174 0.000483 0.119840 0.173883 -0.482526 0.160078 -0.062500 1 0 0 0 0 0 3 879429
-0.002174 0.000483 0.119840 0.173883 -0.482527 0.160096 -0.062500 1 0 0 0 0 0 3 880425
-0.002174 0.000483 0.119840 0.173880 -0.482516 0.160092 -0.062500 1 0 0 0 0 0 3 881439
-0.002174 0.000483 0.119840 0.173892 -0.482518 0.160085 -0.062500 1 0 0 0 0 0 3 882452
-0.002174 0.000483 0.119840 0.173873 -0.482524 0.160084 -0.062500 1 0 0 0 0 0 3 883435
-0.002174 0.000483 0.119840 0.173879 -0.482515 0.160090 -0.062500 1 0 0 0 0 0 3 884453
-0.002174 0.000483 0.119840 0.173892 -0.482517 0.160085 -0.062500 1 0 0 0 0 0 3 885453
-0.002174 0.000483 0.119840 0.173873 -0.482523 0.160083 -0.062500 1 0 0 0 0 0 3 886450
-0.002174 0.000483 0.119840 0.173882 -0.482527 0.160097 -0.062500 1 0 0 0 0 0 3 887449
-0.002174 0.000483 0.119840 0.173892 -0.482519 0.160086 -0.062500 1 0 0 0 0 0 3 888451
-0.002174 0.000483 0.119840 0.173881 -0.482515 0.160091 -0.062500 1 0 0 0 0 0 3 889449
-0.002174 0.000483 0.119840 0.173872 -0.482523 0.160084 -0.062500 1 0 0 0 0 0 3 890449
-0.002174 0.000483 0.119840 0.173878 -0.482515 0.160090 -0.062500 1 0 0 0 0 0 3 891450
-0.002179 0.000501 0.119829 0.247386 -0.734542 0.309587 -0.062500 1 0 0 0 0 0 3 892452
-0.002182 0.000510 0.119826 0.223942 -0.650108 0.236571 -0.062500 1 0 0 0 0 0 3 893452
-0.002183 0.000514 0.119824 0.205488 -0.586747 0.198716 -0.062500 1 0 0 0 0 0 3 894453
-0.002184 0.000516 0.119824 0.195329 -0.552921 0.184317 -0.062500 1 0 0 0 0 0 3 895449
-0.002184 0.000517 0.119824 0.190061 -0.535789 0.179198 -0.062500 1 0 0 0 0 0 3 896452
-0.002184 0.000518 0.119824 0.187378 -0.527168 0.177406 -0.062500 1 0 0 0 0 0 3 897449
-0.002185 0.000518 0.119824 0.186028 -0.522872 0.176777 -0.062500 1 0 0 0 0 0 3 898450
-0.002185 0.000518 0.119824 0.185351 -0.520726 0.176564 -0.062500 1 0 0 0 0 0 3 899449
-0.002185 0.000518 0.119824 0.184996 -0.519638 0.176485 -0.062500 1 0 0 0 0 0 3 900449
-0.002185 0.000519 0.119824 0.184820 -0.519105 0.176464 -0.062500 1 0 0 0 0 0 3 901450
-0.002185 0.000519 0.119824 0.184748 -0.518837 0.176453 -0.062500 1 0 0 0 0 0 3 902449
-0.002185 0.000519 0.119824 0.184703 -0.518685 0.176450 -0.062500 1 0 0 0 0 0 3 903449
-0.002185 0.000519 0.119824 0.184675 -0.518626 0.176448 -0.062500 1 0 0 0 0 0 3 904450
-0.002185 0.000519 0.119824 0.184666 -0.518600 0.176455 -0.062500 1 0 0 0 0 0 3 905449
-0.002185 0.000519 0.119824 0.184662 -0.518588 0.176449 -0.062500 1 0 0 0 0 0 3 906447
-0.002185 0.000519 0.119824 0.184646 -0.518574 0.176447 -0.062500 1 0 0 0 0 0 3 907449
-0.002185 0.000519 0.119824 0.184665 -0.518567 0.176448 -0.062500 1 0 0 0 0 0 3 908448
-0.002185 0.000519 0.119824 0.184655 -0.518563 0.176454 -0.062500 1 0 0 0 0 0 3 909448
-0.002185 0.000519 0.119824 0.184642 -0.518560 0.176441 -0.062500 1 0 0 0 0 0 3 910449
-0.002185 0.000519 0.119824 0.184664 -0.518566 0.176447 -0.062500 1 0 0 0 0 0 3 911450
-0.002185 0.000519 0.119824 0.184655 -0.518563 0.176454 -0.062500 1 0 0 0 0 0 3 912451
-0.002185 0.000519 0.119824 0.184646 -0.518572 0.176448 -0.062500 1 0 0 0 0 0 3 913446
-0.002185 0.000519 0.119824 0.184661 -0.518556 0.176441 -0.062500 1 0 0 0 0 0 3 914449
-0.002185 0.000519 0.119824 0.184654 -0.518562 0.176453 -0.062500 1 0 0 0 0 0 3 915449
-0.002185 0.000519 0.119824 0.184654 -0.518563 0.176455 -0.062500 1 0 0 0 0 0 3 916437
-0.002185 0.000519 0.119824 0.184654 -0.518563 0.176435 -0.062500 1 0 0 0 0 0 3 917448
-0.002185 0.000519 0.119824 0.184654 -0.518563 0.176453 -0.062500 1 0 0 0 0 0 3 918447
-0.002185 0.000519 0.119824 0.184654 -0.518563 0.176455 -0.062500 1 0 0 0 0 0 3 919448
-0.002185 0.000519 0.119824 0.184658 -0.518575 0.176442 -0.062500 1 0 0 0 0 0 3 920449
-0.002185 0.000519 0.119824 0.184651 -0.518553 0.176447 -0.062500 1 0 0 0 0 0 3 921449
-0.002185 0.000519 0.119824 0.184653 -0.518562 0.176454 -0.062500 1 0 0 0 0 0 3 922446
-0.002185 0.000519 0.119824 0.184666 -0.518566 0.176449 -0.062500 1 0 0 0 0 0 3 923448
-0.002185 0.000519 0.119824 0.184644 -0.518561 0.176440 -0.062500 1 0 0 0 0 0 3 924451
-0.002185 0.000519 0.119824 0.184652 -0.518563 0.176453 -0.062500 1 0 0 0 0 0 3 925418
-0.002185 0.000519 0.119824 0.184653 -0.518563 0.176455 -0.062500 1 0 0 0 0 0 3 926449
-0.002185 0.000519 0.119824 0.184657 -0.518575 0.176442 -0.062500 1 0 0 0 0 0 3 927446
-0.002185 0.000519 0.119824 0.184650 -0.518553 0.176447 -0.062500 1 0 0 0 0 0 3 928449
-0.002185 0.000519 0.119824 0.184653 -0.518562 0.176454 -0.062500 1 0 0 0 0 0 3 929434
-0.002185 0.000519 0.119824 0.184666 -0.518566 0.176449 -0.062500 1 0 0 0 0 0 3 930443
-0.002185 0.000519 0.119824 0.184643 -0.518561 0.176441 -0.062500 1 0 0 0 0 0 3 931433
-0.002185 0.000519 0.119824 0.184652 -0.518563 0.176453 -0.062500 1 0 0 0 0 0 3 932515
-0.002185 0.000519 0.119824 0.184665 -0.518566 0.176448 -0.062500 1 0 0 0 0 0 3 933499
-0.002185 0.000519 0.119824 0.184655 -0.518563 0.176454 -0.062500 1 0 0 0 0 0 3 934514
-0.002185 0.000519 0.119824 0.184642 -0.518560 0.176441 -0.062500 1 0 0 0 0 0 3 935498
-0.002185 0.000519 0.119824 0.184664 -0.518566 0.176447 -0.062500 1 0 0 0 0 0 3 936441
-0.002185 0.000519 0.119824 0.184655 -0.518563 0.176454 -0.062500 1 0 0 0 0 0 3 937431
-0.002185 0.000519 0.119824 0.184642 -0.518560 0.176441 -0.062500 1 0 0 0 0 0 3 938442
-0.002185 0.000519 0.119824 0.184664 -0.518566 0.176447 -0.062500 1 0 0 0 0 0 3 939432
-0.002185 0.000519 0.119824 0.184655 -0.518563 0.176454 -0.062500 1 0 0 0 0 0 3 940443
-0.002185 0.000519 0.119824 0.184654 -0.518563 0.176455 -0.062500 1 0 0 0 0 0 3 941432
-0.002185 0.000519 0.119824 0.184654 -0.518563 0.176435 -0.062500 1 0 0 0 0 0 3 942441
-0.002185 0.000519 0.119824 0.184654 -0.518563 0.176453 -0.062500 1 0 0 0 0 0 3 943432
-0.002185 0.000519 0.119824 0.184654 -0.518563 0.176455 -0.062500 1 0 0 0 0 0 3 944440
-0.002185 0.000519 0.119824 0.184654 -0.518563 0.176435 -0.062500 1 0 0 0 0 0 3 945447
-0.002185 0.000519 0.119824 0.184654 -0.518563 0.176452 -0.062500 1 0 0 0 0 0 3 946440
-0.002185 0.000519 0.119824 0.184654 -0.518563 0.176455 -0.062500 1 0 0 0 0 0 3 947452
-0.002185 0.000519 0.119824 0.184654 -0.518563 0.176455 -0.062500 1 0 0 0 0 0 3 948437
-0.002185 0.000519 0.119824 0.184654 -0.518563 0.176435 -0.062500 1 0 0 0 0 0 3 949445
-0.002185 0.000519 0.119824 0.184654 -0.518563 0.176453 -0.062500 1 0 0 0 0 0 3 950568
-0.002185 0.000519 0.119824 0.184653 -0.518563 0.176455 -0.062500 1 0 0 0 0 0 3 951444
-0.002185 0.000519 0.119824 0.184654 -0.518563 0.176435 -0.062500 1 0 0 0 0 0 3 952445
-0.002185 0.000519 0.119824 0.184653 -0.518563 0.176452 -0.062500 1 0 0 0 0 0 3 953452
-0.002185 0.000519 0.119824 0.184653 -0.518563 0.176455 -0.062500 1 0 0 0 0 0 3 954445
-0.002185 0.000519 0.119824 0.184666 -0.518566 0.176449 -0.062500 1 0 0 0 0 0 3 955448
-0.002185 0.000519 0.119824 0.184643 -0.518561 0.176441 -0.062500 1 0 0 0 0 0 3 956450
-0.002185 0.000519 0.119824 0.184652 -0.518563 0.176453 -0.062500 1 0 0 0 0 0 3 957448
-0.002185 0.000519 0.119824 0.184665 -0.518566 0.176448 -0.062500 1 0 0 0 0 0 3 958448
-0.002185 0.000519 0.119824 0.184647 -0.518572 0.176447 -0.062500 1 0 0 0 0 0 3 959448
-0.002185 0.000519 0.119824 0.184649 -0.518553 0.176447 -0.062500 1 0 0 0 0 0 3 960447
-0.002185 0.000519 0.119824 0.184665 -0.518565 0.176448 -0.062500 1 0 0 0 0 0 3 961448
-0.002185 0.000519 0.119824 0.184655 -0.518563 0.176454 -0.062500 1 0 0 0 0 0 3 962452
-0.002185 0.000519 0.119824 0.184642 -0.518560 0.176441 -0.062500 1 0 0 0 0 0 3 963452
-0.002185 0.000519 0.119824 0.184652 -0.518563 0.176453 -0.062500 1 0 0 0 0 0 3 964432
-0.002185 0.000519 0.119824 0.184665 -0.518566 0.176449 -0.062500 1 0 0 0 0 0 3 965419
-0.002185 0.000519 0.119824 0.184655 -0.518563 0.176455 -0.062500 1 0 0 0 0 0 3 966447
-0.002185 0.000519 0.119824 0.184654 -0.518563 0.176435 -0.062500 1 0 0 0 0 0 3 967446
-0.002185 0.000519 0.119824 0.184654 -0.518563 0.176453 -0.062500 1 0 0 0 0 0 3 968448
-0.002185 0.000519 0.119824 0.184654 -0.518563 0.176455 -0.062500 1 0 0 0 0 0 3 969447
-0.002185 0.000519 0.119824 0.184654 -0.518563 0.176435 -0.062500 1 0 0 0 0 0 3 970447
-0.002185 0.000519 0.119824 0.184654 -0.518563 0.176452 -0.062500 1 0 0 0 0 0 3 971447
-0.002185 0.000519 0.119824 0.184654 -0.518563 0.176455 -0.062500 1 0 0 0 0 0 3 972448
-0.002185 0.000519 0.119824 0.184654 -0.518563 0.176455 -0.062500 1 0 0 0 0 0 3 973445
-0.002185 0.000519 0.119824 0.184654 -0.518563 0.176435 -0.062500 1 0 0 0 0 0 3 974446
-0.002185 0.000519 0.119824 0.184654 -0.518563 0.176453 -0.062500 1 0 0 0 0 0 3 975446
-0.002185 0.000519 0.119824 0.184654 -0.518563 0.176455 -0.062500 1 0 0 0 0 0 3 976439
-0.002185 0.000519 0.119824 0.184654 -0.518563 0.176435 -0.062500 1 0 0 0 0 0 3 977445
-0.002185 0.000519 0.119824 0.184654 -0.518563 0.176453 -0.062500 1 0 0 0 0 0 3 978447
-0.002185 0.000519 0.119824 0.184653 -0.518563 0.176455 -0.062500 1 0 0 0 0 0 3 979417
-0.002185 0.000519 0.119824 0.184666 -0.518566 0.176449 -0.062500 1 0 0 0 0 0 3 980447
-0.002185 0.000519 0.119824 0.184644 -0.518561 0.176441 -0.062500 1 0 0 0 0 0 3 981449
-0.002185 0.000519 0.119824 0.184652 -0.518563 0.176453 -0.062500 1 0 0 0 0 0 3 982444
-0.002185 0.000519 0.119824 0.184666 -0.518566 0.176449 -0.062500 1 0 0 0 0 0 3 983447
-0.002185 0.000519 0.119824 0.184647 -0.518572 0.176447 -0.062500 1 0 0 0 0 0 3 984446
-0.002185 0.000519 0.119824 0.184649 -0.518553 0.176447 -0.062500 1 0 0 0 0 0 3 985444
-0.002185 0.000519 0.119824 0.184665 -0.518565 0.176448 -0.062500 1 0 0 0 0 0 3 986435
-0.002185 0.000519 0.119824 0.184655 -0.518563 0.176454 -0.062500 1 0 0 0 0 0 3 987444
-0.002185 0.000519 0.119824 0.184642 -0.518560 0.176441 -0.062500 1 0 0 0 0 0 3 988448
-0.002185 0.000519 0.119824 0.184652 -0.518563 0.176453 -0.062500 1 0 0 0 0 0 3 989446
-0.002185 0.000519 0.119824 0.184665 -0.518566 0.176449 -0.062500 1 0 0 0 0 0 3 990446
-0.002185 0.000519 0.119824 0.184647 -0.518572 0.176448 -0.062500 1 0 0 0 0 0 3 991446
-0.002185 0.000519 0.119824 0.184649 -0.518553 0.176447 -0.062500 1 0 0 0 0 0 3 992449
-0.002185 0.000519 0.119824 0.184665 -0.518565 0.176448 -0.062500 1 0 0 0 0 0 3 993416
-0.002185 0.000519 0.119824 0.184655 -0.518563 0.176454 -0.062500 1 0 0 0 0 0 3 994444
-0.002185 0.000519 0.119824 0.184654 -0.518563 0.176435 -0.062500 1 0 0 0 0 0 3 995443
-0.002185 0.000519 0.119824 0.184654 -0.518563 0.176452 -0.062500 1 0 0 0 0 0 3 996448
-0.002185 0.000519 0.119824 0.184654 -0.518563 0.176455 -0.062500 1 0 0 0 0 0 3 997440
-0.002185 0.000519 0.119824 0.184645 -0.518572 0.176448 -0.062500 1 0 0 0 0 0 3 998431
-0.002185 0.000519 0.119824 0.184661 -0.518556 0.176441 -0.062500 1 0 0 0 0 0 3 999440
-0.002185 0.000519 0.119824 0.184654 -0.518562 0.176453 -0.062500 1 0 0 0 0 0 4 446
-0.002185 0.000519 0.119824 0.184654 -0.518563 0.176455 -0.062500 1 0 0 0 0 0 4 1454
-0.002185 0.000519 0.119824 0.184654 -0.518563 0.176435 -0.062500 1 0 0 0 0 0 4 2445
-0.002185 0.000519 0.119824 0.184654 -0.518563 0.176453 -0.062500 1 0 0 0 0 0 4 3455
-0.002185 0.000519 0.119824 0.184653 -0.518563 0.176455 -0.062500 1 0 0 0 0 0 4 4443
-0.002185 0.000519 0.119824 0.184657 -0.518575 0.176442 -0.062500 1 0 0 0 0 0 4 5455
-0.002185 0.000519 0.119824 0.184651 -0.518553 0.176447 -0.062500 1 0 0 0 0 0 4 6443
-0.002185 0.000519 0.119824 0.184653 -0.518562 0.176454 -0.062500 1 0 0 0 0 0 4 7454
-0.002185 0.000519 0.119824 0.184666 -0.518566 0.176449 -0.062500 1 0 0 0 0 0 4 8430
-0.002185 0.000519 0.119824 0.184644 -0.518561 0.176440 -0.062500 1 0 0 0 0 0 4 9439
-0.002185 0.000519 0.119824 0.184652 -0.518563 0.176453 -0.062500 1 0 0 0 0 0 4 10430
-0.002185 0.000519 0.119824 0.184666 -0.518566 0.176448 -0.062500 1 0 0 0 0 0 4 11430
-0.002185 0.000519 0.119824 0.184655 -0.518563 0.176454 -0.062500 1 0 0 0 0 0 4 12438
-0.002185 0.000519 0.119824 0.184642 -0.518560 0.176441 -0.062500 1 0 0 0 0 0 4 13435
-0.002185 0.000519 0.119824 0.184652 -0.518563 0.176454 -0.062500 1 0 0 0 0 0 4 14450
-0.002185 0.000519 0.119824 0.184665 -0.518566 0.176449 -0.062500 1 0 0 0 0 0 4 15445
-0.002185 0.000519 0.119824 0.184643 -0.518561 0.176441 -0.062500 1 0 0 0 0 0 4 16445
-0.002185 0.000519 0.119824 0.184652 -0.518563 0.176453 -0.062500 1 0 0 0 0 0 4 17433
-0.002185 0.000519 0.119824 0.184665 -0.518566 0.176448 -0.062500 1 0 0 0 0 0 4 18435
-0.002185 0.000519 0.119824 0.184655 -0.518563 0.176454 -0.062500 1 0 0 0 0 0 4 19449
-0.002185 0.000519 0.119824 0.184655 -0.518563 0.176435 -0.062500 1 0 0 0 0 0 4 20427
-0.002185 0.000519 0.119824 0.184654 -0.518563 0.176453 -0.062500 1 0 0 0 0 0 4 21451
-0.002185 0.000519 0.119824 0.184654 -0.518563 0.176455 -0.062500 1 0 0 0 0 0 4 22447
-0.002185 0.000519 0.119824 0.184645 -0.518572 0.176448 -0.062500 1 0 0 0 0 0 4 23447
-0.002185 0.000519 0.119824 0.184661 -0.518556 0.176441 -0.062500 1 0 0 0 0 0 4 24448
-0.002185 0.000519 0.119824 0.184654 -0.518562 0.176453 -0.062500 1 0 0 0 0 0 4 25444
-0.002185 0.000519 0.119824 0.184654 -0.518563 0.176455 -0.062500 1 0 0 0 0 0 4 26446
-0.002185 0.000519 0.119824 0.184654 -0.518563 0.176435 -0.062500 1 0 0 0 0 0 4 27446
-0.002185 0.000519 0.119824 0.184654 -0.518563 0.176453 -0.062500 1 0 0 0 0 0 4 28443
-0.002185 0.000519 0.119824 0.184654 -0.518563 0.176455 -0.062500 1 0 0 0 0 0 4 29439
-0.002185 0.000519 0.119824 0.184658 -0.518575 0.176442 -0.062500 1 0 0 0 0 0 4 30451
-0.002185 0.000519 0.119824 0.184651 -0.518553 0.176447 -0.062500 1 0 0 0 0 0 4 31449
-0.002185 0.000519 0.119824 0.184653 -0.518562 0.176454 -0.062500 1 0 0 0 0 0 4 32450
-0.002185 0.000519 0.119824 0.184666 -0.518566 0.176449 -0.062500 1 0 0 0 0 0 4 33447
-0.002185 0.000519 0.119824 0.184644 -0.518561 0.176441 -0.062500 1 0 0 0 0 0 4 34414
-0.002185 0.000519 0.119824 0.184652 -0.518563 0.176453 -0.062500 1 0 0 0 0 0 4 35443
-0.002185 0.000519 0.119824 0.184666 -0.518566 0.176448 -0.062500 1 0 0 0 0 0 4 36445
-0.002185 0.000519 0.119824 0.184647 -0.518572 0.176447 -0.062500 1 0 0 0 0 0 4 37444
-0.002190 0.000537 0.119813 0.258098 -0.770440 0.326075 -0.062500 1 0 0 0 0 0 4 38444
-0.002193 0.000546 0.119809 0.234699 -0.686078 0.252992 -0.062500 1 0 0 0 0 0 4 39442
-0.002194 0.000550 0.119808 0.216249 -0.622751 0.215107 -0.062500 1 0 0 0 0 0 4 40446
-0.002195 0.000552 0.119807 0.206094 -0.588940 0.200690 -0.062500 1 0 0 0 0 0 4 41443
-0.002195 0.000553 0.119807 0.200824 -0.571804 0.195575 -0.062500 1 0 0 0 0 0 4 42444
-0.002195 0.000554 0.119807 0.198158 -0.563199 0.193780 -0.062500 1 0 0 0 0 0 4 43432
-0.002195 0.000554 0.119807 0.196799 -0.558904 0.193156 -0.062500 1 0 0 0 0 0 4 44445
-0.002195 0.000554 0.119807 0.196117 -0.556747 0.192935 -0.062500 1 0 0 0 0 0 4 45451
-0.002195 0.000555 0.119807 0.195766 -0.555670 0.192862 -0.062500 1 0 0 0 0 0 4 46441
-0.002195 0.000555 0.119807 0.195586 -0.555126 0.192834 -0.062500 1 0 0 0 0 0 4 47446
-0.002195 0.000555 0.119807 0.195514 -0.554857 0.192822 -0.062500 1 0 0 0 0 0 4 48445
-0.002195 0.000555 0.119807 0.195464 -0.554725 0.192818 -0.062500 1 0 0 0 0 0 4 49445
-0.002195 0.000555 0.119807 0.195443 -0.554660 0.192824 -0.062500 1 0 0 0 0 0 4 50444
-0.002195 0.000555 0.119807 0.195431 -0.554622 0.192824 -0.062500 1 0 0 0 0 0 4 51445
-0.002195 0.000555 0.119807 0.195427 -0.554608 0.192817 -0.062500 1 0 0 0 0 0 4 52445
-0.002195 0.000555 0.119807 0.195423 -0.554596 0.192830 -0.062500 1 0 0 0 0 0 4 53427
-0.002195 0.000555 0.119807 0.195435 -0.554598 0.192825 -0.062500 1 0 0 0 0 0 4 54441
-0.002195 0.000555 0.119807 0.195413 -0.554593 0.192817 -0.062500 1 0 0 0 0 0 4 55430
-0.002195 0.000555 0.119807 0.195418 -0.554584 0.192823 -0.062500 1 0 0 0 0 0 4 56445
-0.002195 0.000555 0.119807 0.195435 -0.554597 0.192824 -0.062500 1 0 0 0 0 0 4 57443
-0.002195 0.000555 0.119807 0.195413 -0.554593 0.192817 -0.062500 1 0 0 0 0 0 4 58444
-0.002195 0.000555 0.119807 0.195418 -0.554584 0.192823 -0.062500 1 0 0 0 0 0 4 59444
-0.002195 0.000555 0.119807 0.195435 -0.554597 0.192824 -0.062500 1 0 0 0 0 0 4 60445
-0.002195 0.000555 0.119807 0.195413 -0.554593 0.192817 -0.062500 1 0 0 0 0 0 4 61432
-0.002195 0.000555 0.119807 0.195418 -0.554584 0.192823 -0.062500 1 0 0 0 0 0 4 62444
-0.002195 0.000555 0.119807 0.195431 -0.554586 0.192817 -0.062500 1 0 0 0 0 0 4 63442
-0.002195 0.000555 0.119807 0.195424 -0.554595 0.192830 -0.062500 1 0 0 0 0 0 4 64445
-0.002201 0.000573 0.119796 0.268813 -0.806343 0.342571 -0.062500 1 0 0 0 0 0 4 65441
-0.002203 0.000582 0.119793 0.245441 -0.722031 0.269431 -0.062500 1 0 0 0 0 0 4 66430
-0.002205 0.000586 0.119791 0.227007 -0.658750 0.231499 -0.062500 1 0 0 0 0 0 4 67438
-0.002205 0.000588 0.119791 0.216855 -0.624945 0.217095 -0.062500 1 0 0 0 0 0 4 68428
-0.002206 0.000589 0.119791 0.211595 -0.607806 0.211961 -0.062500 1 0 0 0 0 0 4 69436
-0.002206 0.000590 0.119791 0.208915 -0.599222 0.210167 -0.062500 1 0 0 0 0 0 4 70428
-0.002206 0.000590 0.119791 0.207559 -0.594910 0.209540 -0.062500 1 0 0 0 0 0 4 71436
-0.002206 0.000590 0.119791 0.206878 -0.592751 0.209318 -0.062500 1 0 0 0 0 0 4 72428
-0.002206 0.000591 0.119791 0.206529 -0.591686 0.209251 -0.062500 1 0 0 0 0 0 4 73437
-0.002206 0.000591 0.119791 0.206363 -0.591146 0.209218 -0.062500 1 0 0 0 0 0 4 74427
-0.002206 0.000591 0.119791 0.206268 -0.590872 0.209218 -0.062500 1 0 0 0 0 0 4 75436
-0.002206 0.000591 0.119791 0.206227 -0.590743 0.209210 -0.062500 1 0 0 0 0 0 4 76428
-0.002206 0.000591 0.119791 0.206204 -0.590667 0.209208 -0.062500 1 0 0 0 0 0 4 77434
-0.002206 0.000591 0.119791 0.206195 -0.590639 0.209214 -0.062500 1 0 0 0 0 0 4 78438
-0.002206 0.000591 0.119791 0.206188 -0.590615 0.209201 -0.062500 1 0 0 0 0 0 4 79436
-0.002206 0.000591 0.119791 0.206196 -0.590604 0.209206 -0.062500 1 0 0 0 0 0 4 80523
-0.002206 0.000591 0.119791 0.206185 -0.590600 0.209213 -0.062500 1 0 0 0 0 0 4 81526
-0.002206 0.000591 0.119791 0.206176 -0.590609 0.209207 -0.062500 1 0 0 0 0 0 4 82526
-0.002206 0.000591 0.119791 0.206195 -0.590604 0.209207 -0.062500 1 0 0 0 0 0 4 83497
-0.002206 0.000591 0.119791 0.206185 -0.590601 0.209213 -0.062500 1 0 0 0 0 0 4 84427
-0.002206 0.000591 0.119791 0.206176 -0.590609 0.209207 -0.062500 1 0 0 0 0 0 4 85449
-0.002206 0.000591 0.119791 0.206195 -0.590605 0.209207 -0.062500 1 0 0 0 0 0 4 86434
-0.002211 0.000609 0.119780 0.279541 -0.842214 0.359092 -0.062500 1 0 0 0 0 0 4 87442
-0.002214 0.000618 0.119776 0.256185 -0.757978 0.285871 -0.062500 1 0 0 0 0 0 4 88436
-0.002216 0.000622 0.119775 0.237746 -0.694721 0.247922 -0.062500 1 0 0 0 0 0 4 89443
-0.002216 0.000624 0.119775 0.227609 -0.660934 0.233496 -0.062500 1 0 0 0 0 0 4 90445
-0.002217 0.000625 0.119774 0.222357 -0.643814 0.228358 -0.062500 1 0 0 0 0 0 4 91444
-0.002217 0.000626 0.119774 0.219670 -0.635212 0.226566 -0.062500 1 0 0 0 0 0 4 92457
-0.002217 0.000626 0.119774 0.218317 -0.630910 0.225945 -0.062500 1 0 0 0 0 0 4 93451
-0.002217 0.000626 0.119774 0.217637 -0.628753 0.225723 -0.062500 1 0 0 0 0 0 4 94453
-0.002217 0.000627 0.119774 0.217286 -0.627677 0.225648 -0.062500 1 0 0 0 0 0 4 95450
-0.002217 0.000627 0.119774 0.217119 -0.627136 0.225614 -0.062500 1 0 0 0 0 0 4 96454
-0.002217 0.000627 0.119774 0.217027 -0.626874 0.225620 -0.062500 1 0 0 0 0 0 4 97443
-0.002217 0.000627 0.119774 0.216983 -0.626734 0.225606 -0.062500 1 0 0 0 0 0 4 98460
-0.002217 0.000627 0.119774 0.216963 -0.626668 0.225610 -0.062500 1 0 0 0 0 0 4 99436
-0.002217 0.000627 0.119774 0.216951 -0.626630 0.225610 -0.062500 1 0 0 0 0 0 4 100456
-0.002217 0.000627 0.119774 0.216947 -0.626616 0.225603 -0.062500 1 0 0 0 0 0 4 101434
-0.002217 0.000627 0.119774 0.216955 -0.626607 0.225609 -0.062500 1 0 0 0 0 0 4 102432
-0.002217 0.000627 0.119774 0.216945 -0.626603 0.225616 -0.062500 1 0 0 0 0 0 4 103452
-0.002217 0.000627 0.119774 0.216935 -0.626612 0.225610 -0.062500 1 0 0 0 0 0 4 104453
-0.002217 0.000627 0.119774 0.216951 -0.626596 0.225603 -0.062500 1 0 0 0 0 0 4 105450
-0.002217 0.000627 0.119774 0.216944 -0.626603 0.225615 -0.062500 1 0 0 0 0 0 4 106451
-0.002217 0.000627 0.119774 0.216932 -0.626601 0.225603 -0.062500 1 0 0 0 0 0 4 107449
-0.002217 0.000627 0.119774 0.216951 -0.626595 0.225602 -0.062500 1 0 0 0 0 0 4 108454
-0.002217 0.000627 0.119774 0.216944 -0.626603 0.225615 -0.062500 1 0 0 0 0 0 4 109431
-0.002217 0.000627 0.119774 0.216940 -0.626592 0.225610 -0.062500 1 0 0 0 0 0 4 110450
-0.002222 0.000645 0.119764 0.290256 -0.878089 0.375608 -0.062500 1 0 0 0 0 0 4 111445
-0.002225 0.000654 0.119760 0.266918 -0.793902 0.302336 -0.062500 1 0 0 0 0 0 4 112452
-0.002226 0.000658 0.119759 0.248515 -0.730684 0.264360 -0.062500 1 0 0 0 0 0 4 113453
-0.002227 0.000660 0.119758 0.238363 -0.696909 0.249910 -0.062500 1 0 0 0 0 0 4 114451
-0.002227 0.000661 0.119758 0.233107 -0.679784 0.244775 -0.062500 1 0 0 0 0 0 4 115433
-0.002228 0.000662 0.119758 0.230421 -0.671183 0.242979 -0.062500 1 0 0 0 0 0 4 116433
-0.002228 0.000662 0.119758 0.229061 -0.666891 0.242349 -0.062500 1 0 0 0 0 0 4 117451
-0.002228 0.000662 0.119758 0.228391 -0.664739 0.242138 -0.062500 1 0 0 0 0 0 4 118454
-0.002228 0.000663 0.119758 0.228040 -0.663664 0.242065 -0.062500 1 0 0 0 0 0 4 119444
-0.002228 0.000663 0.119758 0.227874 -0.663123 0.242031 -0.062500 1 0 0 0 0 0 4 120512
-0.002228 0.000663 0.119758 0.227779 -0.662850 0.242030 -0.062500 1 0 0 0 0 0 4 121493
-0.002228 0.000663 0.119758 0.227738 -0.662720 0.242021 -0.062500 1 0 0 0 0 0 4 122508
-0.002228 0.000663 0.119758 0.227715 -0.662644 0.242019 -0.062500 1 0 0 0 0 0 4 123518
-0.002228 0.000663 0.119758 0.227706 -0.662616 0.242025 -0.062500 1 0 0 0 0 0 4 124484
-0.002228 0.000663 0.119758 0.227702 -0.662604 0.242019 -0.062500 1 0 0 0 0 0 4 125487
-0.002228 0.000663 0.119758 0.227707 -0.662583 0.242018 -0.062500 1 0 0 0 0 0 4 126485
-0.002228 0.000663 0.119758 0.227696 -0.662578 0.242025 -0.062500 1 0 0 0 0 0 4 127485
-0.002228 0.000663 0.119758 0.227699 -0.662589 0.242012 -0.062500 1 0 0 0 0 0 4 128510
-0.002228 0.000663 0.119758 0.227695 -0.662579 0.242024 -0.062500 1 0 0 0 0 0 4 129518
-0.002233 0.000681 0.119747 0.300957 -0.913916 0.392155 -0.062500 1 0 0 0 0 0 4 130484
-0.002236 0.000690 0.119744 0.277658 -0.829808 0.318809 -0.062500 1 0 0 0 0 0 4 131486
-0.002237 0.000694 0.119742 0.259249 -0.766633 0.280797 -0.062500 1 0 0 0 0 0 4 132494
-0.002238 0.000696 0.119742 0.249112 -0.732879 0.266342 -0.062500 1 0 0 0 0 0 4 133506
-0.002238 0.000697 0.119742 0.243844 -0.715748 0.261198 -0.062500 1 0 0 0 0 0 4 134491
-0.002238 0.000698 0.119742 0.241181 -0.707154 0.259405 -0.062500 1 0 0 0 0 0 4 135506
-0.002238 0.000698 0.119742 0.239811 -0.702862 0.258779 -0.062500 1 0 0 0 0 0 4 136491
-0.002238 0.000698 0.119742 0.239137 -0.700699 0.258562 -0.062500 1 0 0 0 0 0 4 137505
-0.002238 0.000698 0.119742 0.238787 -0.699622 0.258487 -0.062500 1 0 0 0 0 0 4 138489
-0.002238 0.000699 0.119742 0.238623 -0.699093 0.258459 -0.062500 1 0 0 0 0 0 4 139505
-0.002238 0.000699 0.119742 0.238529 -0.698821 0.258459 -0.062500 1 0 0 0 0 0 4 140427
-0.002238 0.000699 0.119742 0.238485 -0.698680 0.258444 -0.062500 1 0 0 0 0 0 4 141436
-0.002238 0.000699 0.119742 0.238465 -0.698615 0.258448 -0.062500 1 0 0 0 0 0 4 142426
-0.002238 0.000699 0.119742 0.238456 -0.698588 0.258455 -0.062500 1 0 0 0 0 0 4 143434
-0.002238 0.000699 0.119742 0.238449 -0.698564 0.258442 -0.062500 1 0 0 0 0 0 4 144425
-0.002238 0.000699 0.119742 0.238457 -0.698554 0.258447 -0.062500 1 0 0 0 0 0 4 145426
-0.002238 0.000699 0.119742 0.238446 -0.698550 0.258454 -0.062500 1 0 0 0 0 0 4 146434
-0.002244 0.000716 0.119731 0.311665 -0.949762 0.408697 -0.062500 1 0 0 0 0 0 4 147424
-0.002246 0.000725 0.119727 0.288382 -0.865701 0.335300 -0.062500 1 0 0 0 0 0 4 148435
-0.002248 0.000730 0.119726 0.269985 -0.802561 0.297254 -0.062500 1 0 0 0 0 0 4 149425
-0.002248 0.000732 0.119725 0.259862 -0.768814 0.282788 -0.062500 1 0 0 0 0 0 4 150433
-0.002249 0.000733 0.119725 0.254601 -0.751701 0.277643 -0.062500 1 0 0 0 0 0 4 151425
-0.002249 0.000734 0.119725 0.251916 -0.743106 0.275838 -0.062500 1 0 0 0 0 0 4 152462
-0.002249 0.000734 0.119725 0.250553 -0.738806 0.275216 -0.062500 1 0 0 0 0 0 4 153431
-0.002249 0.000734 0.119725 0.249883 -0.736654 0.275005 -0.062500 1 0 0 0 0 0 4 154434
-0.002249 0.000734 0.119725 0.249533 -0.735579 0.274930 -0.062500 1 0 0 0 0 0 4 155432
-0.002249 0.000734 0.119725 0.249366 -0.735039 0.274895 -0.062500 1 0 0 0 0 0 4 156425
-0.002249 0.000734 0.119725 0.249271 -0.734765 0.274894 -0.062500 1 0 0 0 0 0 4 157446
-0.002249 0.000734 0.119725 0.249231 -0.734636 0.274885 -0.062500 1 0 0 0 0 0 4 158427
-0.002249 0.000734 0.119725 0.249211 -0.734571 0.274890 -0.062500 1 0 0 0 0 0 4 159445
-0.002249 0.000734 0.119725 0.249199 -0.734534 0.274890 -0.062500 1 0 0 0 0 0 4 160443
-0.002249 0.000734 0.119725 0.249195 -0.734520 0.274883 -0.062500 1 0 0 0 0 0 4 161442
-0.002249 0.000735 0.119725 0.249203 -0.734511 0.274890 -0.062500 1 0 0 0 0 0 4 162441
-0.002249 0.000734 0.119725 0.249189 -0.734496 0.274890 -0.062500 1 0 0 0 0 0 4 163448
-0.002249 0.000735 0.119725 0.249192 -0.734506 0.274876 -0.062500 1 0 0 0 0 0 4 164447
-0.002249 0.000735 0.119725 0.249188 -0.734495 0.274888 -0.062500 1 0 0 0 0 0 4 165445
-0.002249 0.000734 0.119725 0.249187 -0.734494 0.274889 -0.062500 1 0 0 0 0 0 4 166444
-0.002249 0.000734 0.119725 0.249187 -0.734494 0.274890 -0.062500 1 0 0 0 0 0 4 167439
-0.002249 0.000735 0.119725 0.249195 -0.734517 0.274883 -0.062500 1 0 0 0 0 0 4 168442
-0.002249 0.000735 0.119725 0.249188 -0.734497 0.274889 -0.062500 1 0 0 0 0 0 4 169440
-0.002254 0.000752 0.119714 0.322357 -0.985557 0.425270 -0.062500 1 0 0 0 0 0 4 170441
-0.002257 0.000761 0.119711 0.299105 -0.901586 0.351793 -0.062500 1 0 0 0 0 0 4 171410
-0.002259 0.000766 0.119709 0.280729 -0.838476 0.313717 -0.062500 1 0 0 0 0 0 4 172440
-0.002259 0.000768 0.119709 0.270588 -0.804738 0.299245 -0.062500 1 0 0 0 0 0 4 173440
-0.002260 0.000769 0.119709 0.265330 -0.787644 0.294099 -0.062500 1 0 0 0 0 0 4 174409
-0.002260 0.000770 0.119709 0.262655 -0.779046 0.292298 -0.062500 1 0 0 0 0 0 4 175441
-0.002260 0.000770 0.119709 0.261305 -0.774750 0.291668 -0.062500 1 0 0 0 0 0 4 176441
-0.002260 0.000770 0.119709 0.260621 -0.772584 0.291454 -0.062500 1 0 0 0 0 0 4 177440
-0.002260 0.000770 0.119709 0.260270 -0.771508 0.291378 -0.062500 1 0 0 0 0 0 4 178429
-0.002260 0.000770 0.119709 0.260106 -0.770979 0.291350 -0.062500 1 0 0 0 0 0 4 179439
-0.002260 0.000770 0.119709 0.260012 -0.770707 0.291350 -0.062500 1 0 0 0 0 0 4 180441
-0.002260 0.000770 0.119709 0.259972 -0.770578 0.291341 -0.062500 1 0 0 0 0 0 4 181409
-0.002260 0.000770 0.119709 0.259948 -0.770502 0.291339 -0.062500 1 0 0 0 0 0 4 182439
-0.002260 0.000770 0.119709 0.259936 -0.770463 0.291338 -0.062500 1 0 0 0 0 0 4 183439
-0.002260 0.000770 0.119709 0.259935 -0.770460 0.291338 -0.062500 1 0 0 0 0 0 4 184442
-0.002260 0.000770 0.119709 0.259941 -0.770441 0.291338 -0.062500 1 0 0 0 0 0 4 185409
-0.002260 0.000770 0.119709 0.259930 -0.770436 0.291344 -0.062500 1 0 0 0 0 0 4 186440
-0.002260 0.000770 0.119709 0.259932 -0.770448 0.291332 -0.062500 1 0 0 0 0 0 4 187438
-0.002260 0.000770 0.119709 0.259929 -0.770437 0.291344 -0.062500 1 0 0 0 0 0 4 188441
-0.002260 0.000770 0.119709 0.259929 -0.770436 0.291345 -0.062500 1 0 0 0 0 0 4 189438
-0.002260 0.000770 0.119709 0.259929 -0.770436 0.291325 -0.062500 1 0 0 0 0 0 4 190427
-0.002260 0.000770 0.119709 0.259928 -0.770436 0.291343 -0.062500 1 0 0 0 0 0 4 191437
-0.002260 0.000770 0.119709 0.259928 -0.770436 0.291345 -0.062500 1 0 0 0 0 0 4 192437
-0.002260 0.000770 0.119709 0.259932 -0.770448 0.291332 -0.062500 1 0 0 0 0 0 4 193440
-0.002260 0.000770 0.119709 0.259929 -0.770438 0.291344 -0.062500 1 0 0 0 0 0 4 194420
-0.002260 0.000770 0.119709 0.259925 -0.770425 0.291338 -0.062500 1 0 0 0 0 0 4 195439
-0.002260 0.000770 0.119709 0.259940 -0.770438 0.291338 -0.062500 1 0 0 0 0 0 4 196441
-0.002260 0.000770 0.119709 0.259922 -0.770445 0.291338 -0.062500 1 0 0 0 0 0 4 197438
-0.002260 0.000770 0.119709 0.259928 -0.770438 0.291344 -0.062500 1 0 0 0 0 0 4 198437
-0.002260 0.000770 0.119709 0.259937 -0.770428 0.291332 -0.062500 1 0 0 0 0 0 4 199439
-0.002260 0.000770 0.119709 0.259930 -0.770435 0.291344 -0.062500 1 0 0 0 0 0 4 200440
-0.002279 0.000775 0.119718 0.524132 -0.833278 0.153610 -0.062500 1 0 0 0 0 0 4 201439
-0.002288 0.000777 0.119722 0.434274 -0.811836 0.220986 -0.062500 1 0 0 0 0 0 4 202427
-0.002293 0.000778 0.119723 0.367816 -0.796038 0.255847 -0.062500 1 0 0 0 0 0 4 203425
-0.002295 0.000779 0.119723 0.332675 -0.787691 0.269070 -0.062500 1 0 0 0 0 0 4 204510
-0.002296 0.000779 0.119724 0.315022 -0.783512 0.273774 -0.062500 1 0 0 0 0 0 4 205425
-0.002297 0.000779 0.119724 0.306194 -0.781419 0.275408 -0.062500 1 0 0 0 0 0 4 206432
-0.002297 0.000779 0.119724 0.301798 -0.780367 0.275980 -0.062500 1 0 0 0 0 0 4 207423
-0.002297 0.000779 0.119724 0.299595 -0.779865 0.276184 -0.062500 1 0 0 0 0 0 4 208433
-0.002297 0.000779 0.119724 0.298510 -0.779599 0.276244 -0.062500 1 0 0 0 0 0 4 209423
-0.002297 0.000779 0.119724 0.297965 -0.779470 0.276266 -0.062500 1 0 0 0 0 0 4 210433
-0.002297 0.000779 0.119724 0.297687 -0.779404 0.276279 -0.062500 1 0 0 0 0 0 4 211429
-0.002297 0.000779 0.119724 0.297553 -0.779372 0.276284 -0.062500 1 0 0 0 0 0 4 212425
-0.002297 0.000779 0.119724 0.297475 -0.779353 0.276282 -0.062500 1 0 0 0 0 0 4 213431
-0.002297 0.000779 0.119724 0.297458 -0.779349 0.276288 -0.062500 1 0 0 0 0 0 4 214422
-0.002297 0.000779 0.119724 0.297435 -0.779344 0.276281 -0.062500 1 0 0 0 0 0 4 215430
-0.002297 0.000779 0.119724 0.297421 -0.779340 0.276287 -0.062500 1 0 0 0 0 0 4 216432
-0.002297 0.000779 0.119724 0.297420 -0.779340 0.276287 -0.062500 1 0 0 0 0 0 4 217439
-0.002297 0.000779 0.119724 0.297420 -0.779340 0.276288 -0.062500 1 0 0 0 0 0 4 218442
-0.002297 0.000779 0.119724 0.297420 -0.779340 0.276288 -0.062500 1 0 0 0 0 0 4 219440
-0.002297 0.000779 0.119724 0.297412 -0.779349 0.276281 -0.062500 1 0 0 0 0 0 4 220422
-0.002297 0.000779 0.119724 0.297416 -0.779330 0.276280 -0.062500 1 0 0 0 0 0 4 221431
-0.002297 0.000779 0.119724 0.297420 -0.779339 0.276287 -0.062500 1 0 0 0 0 0 4 222443
-0.002297 0.000779 0.119724 0.297421 -0.779340 0.276288 -0.062500 1 0 0 0 0 0 4 223432
-0.002297 0.000779 0.119724 0.297413 -0.779349 0.276281 -0.062500 1 0 0 0 0 0 4 224446
-0.002297 0.000779 0.119724 0.297417 -0.779330 0.276280 -0.062500 1 0 0 0 0 0 4 225409
-0.002297 0.000779 0.119724 0.297408 -0.779336 0.276293 -0.062500 1 0 0 0 0 0 4 226438
-0.002297 0.000779 0.119724 0.297411 -0.779349 0.276282 -0.062500 1 0 0 0 0 0 4 227437
-0.002297 0.000779 0.119724 0.297419 -0.779341 0.276287 -0.062500 1 0 0 0 0 0 4 228429
-0.002297 0.000779 0.119724 0.297417 -0.779329 0.276281 -0.062500 1 0 0 0 0 0 4 229440
-0.002297 0.000779 0.119724 0.297420 -0.779339 0.276287 -0.062500 1 0 0 0 0 0 4 230440
-0.002297 0.000779 0.119724 0.297412 -0.779349 0.276281 -0.062500 1 0 0 0 0 0 4 231439
-0.002297 0.000779 0.119724 0.297420 -0.779341 0.276287 -0.062500 1 0 0 0 0 0 4 232447
-0.002297 0.000779 0.119724 0.297417 -0.779329 0.276281 -0.062500 1 0 0 0 0 0 4 233411
-0.002297 0.000779 0.119724 0.297412 -0.779348 0.276280 -0.062500 1 0 0 0 0 0 4 234444
-0.002297 0.000779 0.119724 0.297407 -0.779338 0.276293 -0.062500 1 0 0 0 0 0 4 235437
-0.002297 0.000779 0.119724 0.297419 -0.779340 0.276288 -0.062500 1 0 0 0 0 0 4 236438
-0.002297 0.000779 0.119724 0.297409 -0.779338 0.276274 -0.062500 1 0 0 0 0 0 4 237437
-0.002297 0.000779 0.119724 0.297419 -0.779340 0.276286 -0.062500 1 0 0 0 0 0 4 238438
-0.002297 0.000779 0.119724 0.297420 -0.779340 0.276287 -0.062500 1 0 0 0 0 0 4 239438
-0.002297 0.000779 0.119724 0.297421 -0.779340 0.276288 -0.062500 1 0 0 0 0 0 4 240439
-0.002297 0.000779 0.119724 0.297409 -0.779338 0.276274 -0.062500 1 0 0 0 0 0 4 241439
-0.002297 0.000779 0.119724 0.297419 -0.779340 0.276286 -0.062500 1 0 0 0 0 0 4 242437
-0.002297 0.000779 0.119724 0.297421 -0.779340 0.276287 -0.062500 1 0 0 0 0 0 4 243438
-0.002297 0.000779 0.119724 0.297421 -0.779340 0.276288 -0.062500 1 0 0 0 0 0 4 244438
-0.002297 0.000779 0.119724 0.297410 -0.779338 0.276274 -0.062500 1 0 0 0 0 0 4 245439
-0.002297 0.000779 0.119724 0.297407 -0.779337 0.276292 -0.062500 1 0 0 0 0 0 4 246433
-0.002297 0.000779 0.119724 0.297419 -0.779340 0.276288 -0.062500 1 0 0 0 0 0 4 247433
-0.002297 0.000779 0.119724 0.297412 -0.779349 0.276281 -0.062500 1 0 0 0 0 0 4 248438
-0.002297 0.000779 0.119724 0.297419 -0.779342 0.276287 -0.062500 1 0 0 0 0 0 4 249437
-0.002297 0.000779 0.119724 0.297417 -0.779329 0.276281 -0.062500 1 0 0 0 0 0 4 250439
-0.002297 0.000779 0.119724 0.297420 -0.779339 0.276287 -0.062500 1 0 0 0 0 0 4 251435
-0.002297 0.000779 0.119724 0.297413 -0.779349 0.276281 -0.062500 1 0 0 0 0 0 4 252437
-0.002297 0.000779 0.119724 0.297420 -0.779342 0.276287 -0.062500 1 0 0 0 0 0 4 253435
-0.002297 0.000779 0.119724 0.297418 -0.779329 0.276281 -0.062500 1 0 0 0 0 0 4 254437
-0.002297 0.000779 0.119724 0.297408 -0.779336 0.276293 -0.062500 1 0 0 0 0 0 4 255437
-0.002297 0.000779 0.119724 0.297411 -0.779348 0.276282 -0.062500 1 0 0 0 0 0 4 256512
-0.002297 0.000779 0.119724 0.297419 -0.779341 0.276287 -0.062500 1 0 0 0 0 0 4 257515
-0.002297 0.000779 0.119724 0.297417 -0.779329 0.276281 -0.062500 1 0 0 0 0 0 4 258509
-0.002297 0.000779 0.119724 0.297412 -0.779348 0.276280 -0.062500 1 0 0 0 0 0 4 259511
-0.002297 0.000779 0.119724 0.297420 -0.779341 0.276287 -0.062500 1 0 0 0 0 0 4 260432
-0.002297 0.000779 0.119724 0.297421 -0.779341 0.276288 -0.062500 1 0 0 0 0 0 4 261427
-0.002297 0.000779 0.119724 0.297409 -0.779338 0.276274 -0.062500 1 0 0 0 0 0 4 262437
-0.002297 0.000779 0.119724 0.297407 -0.779337 0.276292 -0.062500 1 0 0 0 0 0 4 263437
-0.002297 0.000779 0.119724 0.297419 -0.779340 0.276288 -0.062500 1 0 0 0 0 0 4 264438
-0.002297 0.000779 0.119724 0.297420 -0.779340 0.276288 -0.062500 1 0 0 0 0 0 4 265435
-0.002297 0.000779 0.119724 0.297409 -0.779338 0.276274 -0.062500 1 0 0 0 0 0 4 266436
-0.002297 0.000779 0.119724 0.297419 -0.779340 0.276286 -0.062500 1 0 0 0 0 0 4 267437
-0.002297 0.000779 0.119724 0.297420 -0.779340 0.276287 -0.062500 1 0 0 0 0 0 4 268438
-0.002297 0.000779 0.119724 0.297421 -0.779340 0.276288 -0.062500 1 0 0 0 0 0 4 269435
-0.002297 0.000779 0.119724 0.297409 -0.779338 0.276274 -0.062500 1 0 0 0 0 0 4 270423
-0.002297 0.000779 0.119724 0.297419 -0.779340 0.276286 -0.062500 1 0 0 0 0 0 4 271432
-0.002297 0.000779 0.119724 0.297421 -0.779340 0.276287 -0.062500 1 0 0 0 0 0 4 272509
-0.002297 0.000779 0.119724 0.297413 -0.779349 0.276281 -0.062500 1 0 0 0 0 0 4 273504
-0.002297 0.000779 0.119724 0.297408 -0.779339 0.276293 -0.062500 1 0 0 0 0 0 4 274489
-0.002297 0.000779 0.119724 0.297416 -0.779329 0.276282 -0.062500 1 0 0 0 0 0 4 275504
-0.002297 0.000779 0.119724 0.297420 -0.779339 0.276287 -0.062500 1 0 0 0 0 0 4 276487
-0.002297 0.000779 0.119724 0.297412 -0.779349 0.276281 -0.062500 1 0 0 0 0 0 4 277503
-0.002297 0.000779 0.119724 0.297416 -0.779330 0.276280 -0.062500 1 0 0 0 0 0 4 278487
-0.002297 0.000779 0.119724 0.297420 -0.779339 0.276287 -0.062500 1 0 0 0 0 0 4 279487
-0.002297 0.000779 0.119724 0.297412 -0.779349 0.276281 -0.062500 1 0 0 0 0 0 4 280502
-0.002297 0.000779 0.119724 0.297420 -0.779341 0.276287 -0.062500 1 0 0 0 0 0 4 281486
-0.002297 0.000779 0.119724 0.297421 -0.779341 0.276288 -0.062500 1 0 0 0 0 0 4 282505
-0.002297 0.000779 0.119724 0.297418 -0.779329 0.276281 -0.062500 1 0 0 0 0 0 4 283486
-0.002297 0.000779 0.119724 0.297400 -0.779345 0.276286 -0.062500 1 0 0 0 0 0 4 284429
-0.002297 0.000779 0.119724 0.297418 -0.779341 0.276288 -0.062500 1 0 0 0 0 0 4 285421
-0.002297 0.000779 0.119724 0.297417 -0.779329 0.276281 -0.062500 1 0 0 0 0 0 4 286429
-0.002297 0.000779 0.119724 0.297420 -0.779339 0.276287 -0.062500 1 0 0 0 0 0 4 287421
-0.002297 0.000779 0.119724 0.297412 -0.779349 0.276281 -0.062500 1 0 0 0 0 0 4 288430
-0.002297 0.000779 0.119724 0.297420 -0.779341 0.276287 -0.062500 1 0 0 0 0 0 4 289420
-0.002297 0.000779 0.119724 0.297421 -0.779341 0.276288 -0.062500 1 0 0 0 0 0 4 290430
-0.002297 0.000779 0.119724 0.297409 -0.779338 0.276274 -0.062500 1 0 0 0 0 0 4 291431
-0.002297 0.000779 0.119724 0.297407 -0.779337 0.276292 -0.062500 1 0 0 0 0 0 4 292435
-0.002297 0.000779 0.119724 0.297419 -0.779340 0.276288 -0.062500 1 0 0 0 0 0 4 293423
-0.002297 0.000779 0.119724 0.297408 -0.779337 0.276274 -0.062500 1 0 0 0 0 0 4 294428
-0.002297 0.000779 0.119724 0.297419 -0.779340 0.276286 -0.062500 1 0 0 0 0 0 4 295421
-0.002297 0.000779 0.119724 0.297420 -0.779340 0.276287 -0.062500 1 0 0 0 0 0 4 296429
-0.002297 0.000779 0.119724 0.297420 -0.779340 0.276288 -0.062500 1 0 0 0 0 0 4 297431
-0.002297 0.000779 0.119724 0.297412 -0.779349 0.276281 -0.062500 1 0 0 0 0 0 4 298430
-0.002297 0.000779 0.119724 0.297416 -0.779330 0.276280 -0.062500 1 0 0 0 0 0 4 299422
-0.002297 0.000779 0.119724 0.297420 -0.779339 0.276287 -0.062500 1 0 0 0 0 0 4 300429
-0.002297 0.000779 0.119724 0.297421 -0.779340 0.276288 -0.062500 1 0 0 0 0 0 4 301410
-0.002297 0.000779 0.119724 0.297413 -0.779349 0.276281 -0.062500 1 0 0 0 0 0 4 302428
-0.002297 0.000779 0.119724 0.297404 -0.779327 0.276286 -0.062500 1 0 0 0 0 0 4 303409
-0.002297 0.000779 0.119724 0.297419 -0.779339 0.276288 -0.062500 1 0 0 0 0 0 4 304428
-0.002297 0.000779 0.119724 0.297412 -0.779349 0.276281 -0.062500 1 0 0 0 0 0 4 305425
-0.002297 0.000779 0.119724 0.297419 -0.779341 0.276287 -0.062500 1 0 0 0 0 0 4 306407
-0.002297 0.000779 0.119724 0.297417 -0.779329 0.276281 -0.062500 1 0 0 0 0 0 4 307423
-0.002297 0.000779 0.119724 0.297420 -0.779339 0.276287 -0.062500 1 0 0 0 0 0 4 308427
-0.002297 0.000779 0.119724 0.297413 -0.779349 0.276281 -0.062500 1 0 0 0 0 0 4 309429
-0.002297 0.000779 0.119724 0.297420 -0.779341 0.276287 -0.062500 1 0 0 0 0 0 4 310427
-0.002297 0.000779 0.119724 0.297417 -0.779329 0.276281 -0.062500 1 0 0 0 0 0 4 311432
-0.002297 0.000779 0.119724 0.297400 -0.779345 0.276286 -0.062500 1 0 0 0 0 0 4 312426
-0.002297 0.000779 0.119724 0.297418 -0.779341 0.276287 -0.062500 1 0 0 0 0 0 4 313425
-0.002297 0.000779 0.119724 0.297420 -0.779340 0.276288 -0.062500 1 0 0 0 0 0 4 314423
-0.002297 0.000779 0.119724 0.297409 -0.779338 0.276274 -0.062500 1 0 0 0 0 0 4 315424
-0.002297 0.000779 0.119724 0.297419 -0.779340 0.276286 -0.062500 1 0 0 0 0 0 4 316425
-0.002297 0.000779 0.119724 0.297420 -0.779340 0.276287 -0.062500 1 0 0 0 0 0 4 317424
-0.002297 0.000779 0.119724 0.297421 -0.779340 0.276288 -0.062500 1 0 0 0 0 0 4 318423
-0.002297 0.000779 0.119724 0.297409 -0.779338 0.276274 -0.062500 1 0 0 0 0 0 4 319424
-0.002297 0.000779 0.119724 0.297419 -0.779340 0.276286 -0.062500 1 0 0 0 0 0 4 320424
-0.002297 0.000779 0.119724 0.297408 -0.779337 0.276294 -0.062500 1 0 0 0 0 0 4 321424
-0.002297 0.000779 0.119724 0.297419 -0.779340 0.276289 -0.062500 1 0 0 0 0 0 4 322425
-0.002297 0.000779 0.119724 0.297409 -0.779337 0.276274 -0.062500 1 0 0 0 0 0 4 323422
-0.002297 0.000779 0.119724 0.297419 -0.779340 0.276286 -0.062500 1 0 0 0 0 0 4 324422
-0.002297 0.000779 0.119724 0.297420 -0.779340 0.276288 -0.062500 1 0 0 0 0 0 4 325423
-0.002297 0.000779 0.119724 0.297412 -0.779349 0.276281 -0.062500 1 0 0 0 0 0 4 326422
-0.002297 0.000779 0.119724 0.297420 -0.779342 0.276287 -0.062500 1 0 0 0 0 0 4 327421
-0.002297 0.000779 0.119724 0.297417 -0.779329 0.276281 -0.062500 1 0 0 0 0 0 4 328424
-0.002297 0.000779 0.119724 0.297420 -0.779339 0.276287 -0.062500 1 0 0 0 0 0 4 329424
-0.002297 0.000779 0.119724 0.297413 -0.779349 0.276281 -0.062500 1 0 0 0 0 0 4 330423
-0.002297 0.000779 0.119724 0.297408 -0.779339 0.276293 -0.062500 1 0 0 0 0 0 4 331424
-0.002297 0.000779 0.119724 0.297416 -0.779329 0.276282 -0.062500 1 0 0 0 0 0 4 332418
-0.002297 0.000779 0.119724 0.297412 -0.779348 0.276280 -0.062500 1 0 0 0 0 0 4 333426
-0.002297 0.000779 0.119724 0.297419 -0.779341 0.276287 -0.062500 1 0 0 0 0 0 4 334428
-0.002297 0.000779 0.119724 0.297420 -0.779341 0.276288 -0.062500 1 0 0 0 0 0 4 335422
-0.002297 0.000779 0.119724 0.297417 -0.779329 0.276281 -0.062500 1 0 0 0 0 0 4 336426
-0.002297 0.000779 0.119724 0.297412 -0.779348 0.276280 -0.062500 1 0 0 0 0 0 4 337422
-0.002297 0.000779 0.119724 0.297420 -0.779341 0.276287 -0.062500 1 0 0 0 0 0 4 338423
-0.002297 0.000779 0.119724 0.297421 -0.779341 0.276288 -0.062500 1 0 0 0 0 0 4 339422
-0.002297 0.000779 0.119724 0.297409 -0.779338 0.276274 -0.062500 1 0 0 0 0 0 4 340423
-0.002297 0.000779 0.119724 0.297407 -0.779337 0.276292 -0.062500 1 0 0 0 0 0 4 341421
-0.002297 0.000779 0.119724 0.297419 -0.779340 0.276288 -0.062500 1 0 0 0 0 0 4 342421
-0.002297 0.000779 0.119724 0.297420 -0.779340 0.276288 -0.062500 1 0 0 0 0 0 4 343420
-0.002297 0.000779 0.119724 0.297409 -0.779338 0.276274 -0.062500 1 0 0 0 0 0 4 344415
-0.002297 0.000779 0.119724 0.297419 -0.779340 0.276286 -0.062500 1 0 0 0 0 0 4 345410
-0.002297 0.000779 0.119724 0.297420 -0.779340 0.276287 -0.062500 1 0 0 0 0 0 4 346423
-0.002297 0.000779 0.119724 0.297421 -0.779340 0.276288 -0.062500 1 0 0 0 0 0 4 347415
-0.002297 0.000779 0.119724 0.297409 -0.779338 0.276274 -0.062500 1 0 0 0 0 0 4 348501
-0.002297 0.000779 0.119724 0.297419 -0.779340 0.276286 -0.062500 1 0 0 0 0 0 4 349485
-0.002297 0.000779 0.119724 0.297408 -0.779337 0.276294 -0.062500 1 0 0 0 0 0 4 350500
-0.002303 0.000797 0.119713 0.370499 -1.030269 0.426846 -0.062500 1 0 0 0 0 0 4 351486
-0.002305 0.000806 0.119709 0.347298 -0.946352 0.353294 -0.062500 1 0 0 0 0 0 4 352502
-0.002307 0.000811 0.119708 0.328944 -0.883277 0.315169 -0.062500 1 0 0 0 0 0 4 353485
-0.002307 0.000813 0.119707 0.318811 -0.849556 0.300670 -0.062500 1 0 0 0 0 0 4 354501
-0.002308 0.000814 0.119707 0.313565 -0.832460 0.295517 -0.062500 1 0 0 0 0 0 4 355485
-0.002308 0.000815 0.119707 0.310879 -0.823861 0.293715 -0.062500 1 0 0 0 0 0 4 356428
-0.002308 0.000815 0.119707 0.309528 -0.819566 0.293082 -0.062500 1 0 0 0 0 0 4 357418
-0.002308 0.000815 0.119707 0.308836 -0.817410 0.292880 -0.062500 1 0 0 0 0 0 4 358428
-0.002308 0.000815 0.119707 0.308496 -0.816337 0.292798 -0.062500 1 0 0 0 0 0 4 359418
-0.002308 0.000815 0.119707 0.308322 -0.815806 0.292776 -0.062500 1 0 0 0 0 0 4 360428
-0.002308 0.000815 0.119707 0.308235 -0.815526 0.292763 -0.062500 1 0 0 0 0 0 4 361418
-0.002308 0.000815 0.119707 0.308195 -0.815395 0.292752 -0.062500 1 0 0 0 0 0 4 362421
-0.002308 0.000815 0.119707 0.308176 -0.815331 0.292757 -0.062500 1 0 0 0 0 0 4 363421
-0.002308 0.000815 0.119707 0.308164 -0.815293 0.292757 -0.062500 1 0 0 0 0 0 4 364432
-0.002308 0.000815 0.119707 0.308148 -0.815277 0.292756 -0.062500 1 0 0 0 0 0 4 365433
-0.002308 0.000815 0.119707 0.308155 -0.815267 0.292763 -0.062500 1 0 0 0 0 0 4 366432
-0.002308 0.000815 0.119707 0.308148 -0.815275 0.292757 -0.062500 1 0 0 0 0 0 4 367424
-0.002308 0.000815 0.119707 0.308152 -0.815256 0.292756 -0.062500 1 0 0 0 0 0 4 368426
-0.002308 0.000815 0.119707 0.308152 -0.815254 0.292756 -0.062500 1 0 0 0 0 0 4 369435
-0.002308 0.000815 0.119707 0.308156 -0.815265 0.292763 -0.062500 1 0 0 0 0 0 4 370436
-0.002308 0.000815 0.119707 0.308145 -0.815264 0.292750 -0.062500 1 0 0 0 0 0 4 371436
-0.002308 0.000815 0.119707 0.308152 -0.815255 0.292755 -0.062500 1 0 0 0 0 0 4 372437
-0.002308 0.000815 0.119707 0.308156 -0.815265 0.292763 -0.062500 1 0 0 0 0 0 4 373434
-0.002308 0.000815 0.119707 0.308145 -0.815264 0.292750 -0.062500 1 0 0 0 0 0 4 374404
-0.002308 0.000815 0.119707 0.308155 -0.815267 0.292762 -0.062500 1 0 0 0 0 0 4 375434
-0.002308 0.000815 0.119707 0.308153 -0.815256 0.292757 -0.062500 1 0 0 0 0 0 4 376435
-0.002308 0.000815 0.119707 0.308153 -0.815254 0.292756 -0.062500 1 0 0 0 0 0 4 377434
-0.002308 0.000815 0.119707 0.308145 -0.815263 0.292749 -0.062500 1 0 0 0 0 0 4 378432
-0.002308 0.000815 0.119707 0.308143 -0.815263 0.292768 -0.062500 1 0 0 0 0 0 4 379423
-0.002308 0.000815 0.119707 0.308152 -0.815255 0.292757 -0.062500 1 0 0 0 0 0 4 380441
-0.002308 0.000815 0.119707 0.308144 -0.815263 0.292749 -0.062500 1 0 0 0 0 0 4 381435
-0.002308 0.000815 0.119707 0.308155 -0.815266 0.292762 -0.062500 1 0 0 0 0 0 4 382406
-0.002308 0.000815 0.119707 0.308153 -0.815255 0.292757 -0.062500 1 0 0 0 0 0 4 383429
-0.002308 0.000815 0.119707 0.308153 -0.815254 0.292756 -0.062500 1 0 0 0 0 0 4 384433
-0.002308 0.000815 0.119707 0.308148 -0.815274 0.292756 -0.062500 1 0 0 0 0 0 4 385434
-0.002308 0.000815 0.119707 0.308152 -0.815256 0.292756 -0.062500 1 0 0 0 0 0 4 386432
-0.002308 0.000815 0.119707 0.308156 -0.815266 0.292763 -0.062500 1 0 0 0 0 0 4 387434
-0.002308 0.000815 0.119707 0.308145 -0.815264 0.292750 -0.062500 1 0 0 0 0 0 4 388435
-0.002308 0.000815 0.119707 0.308140 -0.815252 0.292761 -0.062500 1 0 0 0 0 0 4 389434
-0.002308 0.000815 0.119707 0.308151 -0.815254 0.292756 -0.062500 1 0 0 0 0 0 4 390432
-0.002308 0.000815 0.119707 0.308156 -0.815265 0.292763 -0.062500 1 0 0 0 0 0 4 391433
-0.002308 0.000815 0.119707 0.308145 -0.815264 0.292750 -0.062500 1 0 0 0 0 0 4 392434
-0.002308 0.000815 0.119707 0.308155 -0.815267 0.292762 -0.062500 1 0 0 0 0 0 4 393422
-0.002308 0.000815 0.119707 0.308153 -0.815256 0.292757 -0.062500 1 0 0 0 0 0 4 394434
-0.002308 0.000815 0.119707 0.308153 -0.815254 0.292756 -0.062500 1 0 0 0 0 0 4 395426
-0.002308 0.000815 0.119707 0.308145 -0.815263 0.292749 -0.062500 1 0 0 0 0 0 4 396430
-0.002308 0.000815 0.119707 0.308143 -0.815263 0.292768 -0.062500 1 0 0 0 0 0 4 397434
-0.002308 0.000815 0.119707 0.308152 -0.815255 0.292757 -0.062500 1 0 0 0 0 0 4 398431
-0.002308 0.000815 0.119707 0.308144 -0.815263 0.292749 -0.062500 1 0 0 0 0 0 4 399433
-0.002308 0.000815 0.119707 0.308155 -0.815266 0.292762 -0.062500 1 0 0 0 0 0 4 400433
-0.002308 0.000815 0.119707 0.308153 -0.815255 0.292757 -0.062500 1 0 0 0 0 0 4 401433
-0.002308 0.000815 0.119707 0.308153 -0.815254 0.292756 -0.062500 1 0 0 0 0 0 4 402433
-0.002308 0.000815 0.119707 0.308148 -0.815274 0.292756 -0.062500 1 0 0 0 0 0 4 403429
-0.002308 0.000815 0.119707 0.308152 -0.815256 0.292756 -0.062500 1 0 0 0 0 0 4 404429
-0.002308 0.000815 0.119707 0.308153 -0.815254 0.292756 -0.062500 1 0 0 0 0 0 4 405418
-0.002308 0.000815 0.119707 0.308148 -0.815274 0.292756 -0.062500 1 0 0 0 0 0 4 406431
-0.002308 0.000815 0.119707 0.308140 -0.815253 0.292762 -0.062500 1 0 0 0 0 0 4 407435
-0.002308 0.000815 0.119707 0.308151 -0.815254 0.292757 -0.062500 1 0 0 0 0 0 4 408435
-0.002308 0.000815 0.119707 0.308156 -0.815265 0.292763 -0.062500 1 0 0 0 0 0 4 409433
-0.002308 0.000815 0.119707 0.308145 -0.815264 0.292750 -0.062500 1 0 0 0 0 0 4 410434
-0.002308 0.000815 0.119707 0.308152 -0.815255 0.292755 -0.062500 1 0 0 0 0 0 4 411433
-0.002308 0.000815 0.119707 0.308156 -0.815265 0.292763 -0.062500 1 0 0 0 0 0 4 412421
-0.002308 0.000815 0.119707 0.308145 -0.815264 0.292750 -0.062500 1 0 0 0 0 0 4 413434
-0.002308 0.000815 0.119707 0.308155 -0.815267 0.292762 -0.062500 1 0 0 0 0 0 4 414425
-0.002308 0.000815 0.119707 0.308153 -0.815256 0.292757 -0.062500 1 0 0 0 0 0 4 415433
-0.002308 0.000815 0.119707 0.308153 -0.815254 0.292756 -0.062500 1 0 0 0 0 0 4 416427
-0.002308 0.000815 0.119707 0.308145 -0.815263 0.292749 -0.062500 1 0 0 0 0 0 4 417417
-0.002308 0.000815 0.119707 0.308143 -0.815263 0.292768 -0.062500 1 0 0 0 0 0 4 418425
-0.002308 0.000815 0.119707 0.308152 -0.815255 0.292757 -0.062500 1 0 0 0 0 0 4 419416
-0.002308 0.000815 0.119707 0.308144 -0.815263 0.292749 -0.062500 1 0 0 0 0 0 4 420426
-0.002308 0.000815 0.119707 0.308155 -0.815266 0.292762 -0.062500 1 0 0 0 0 0 4 421417
-0.002308 0.000815 0.119707 0.308153 -0.815255 0.292756 -0.062500 1 0 0 0 0 0 4 422426
-0.002308 0.000815 0.119707 0.308153 -0.815254 0.292756 -0.062500 1 0 0 0 0 0 4 423416
-0.002308 0.000815 0.119707 0.308148 -0.815274 0.292756 -0.062500 1 0 0 0 0 0 4 424426
-0.002308 0.000815 0.119707 0.308152 -0.815256 0.292756 -0.062500 1 0 0 0 0 0 4 425417
-0.002308 0.000815 0.119707 0.308156 -0.815266 0.292763 -0.062500 1 0 0 0 0 0 4 426425
-0.002308 0.000815 0.119707 0.308133 -0.815261 0.292756 -0.062500 1 0 0 0 0 0 4 427417
-0.002308 0.000815 0.119707 0.308150 -0.815255 0.292756 -0.062500 1 0 0 0 0 0 4 428434
-0.002308 0.000815 0.119707 0.308152 -0.815254 0.292756 -0.062500 1 0 0 0 0 0 4 429420
-0.002308 0.000815 0.119707 0.308156 -0.815265 0.292763 -0.062500 1 0 0 0 0 0 4 430434
-0.002308 0.000815 0.119707 0.308145 -0.815264 0.292750 -0.062500 1 0 0 0 0 0 4 431435
-0.002308 0.000815 0.119707 0.308155 -0.815267 0.292762 -0.062500 1 0 0 0 0 0 4 432436
-0.002308 0.000815 0.119707 0.308153 -0.815256 0.292757 -0.062500 1 0 0 0 0 0 4 433432
-0.002308 0.000815 0.119707 0.308153 -0.815254 0.292756 -0.062500 1 0 0 0 0 0 4 434415
-0.002308 0.000815 0.119707 0.308145 -0.815263 0.292749 -0.062500 1 0 0 0 0 0 4 435433
-0.002308 0.000815 0.119707 0.308143 -0.815263 0.292768 -0.062500 1 0 0 0 0 0 4 436424
-0.002308 0.000815 0.119707 0.308152 -0.815255 0.292757 -0.062500 1 0 0 0 0 0 4 437437
-0.002308 0.000815 0.119707 0.308144 -0.815263 0.292749 -0.062500 1 0 0 0 0 0 4 438432
-0.002308 0.000815 0.119707 0.308155 -0.815266 0.292762 -0.062500 1 0 0 0 0 0 4 439430
-0.002308 0.000815 0.119707 0.308153 -0.815255 0.292757 -0.062500 1 0 0 0 0 0 4 440433
-0.002308 0.000815 0.119707 0.308153 -0.815254 0.292756 -0.062500 1 0 0 0 0 0 4 441429
-0.002308 0.000815 0.119707 0.308148 -0.815274 0.292756 -0.062500 1 0 0 0 0 0 4 442429
-0.002308 0.000815 0.119707 0.308152 -0.815256 0.292756 -0.062500 1 0 0 0 0 0 4 443429
-0.002308 0.000815 0.119707 0.308153 -0.815254 0.292756 -0.062500 1 0 0 0 0 0 4 444431
-0.002308 0.000815 0.119707 0.308157 -0.815265 0.292763 -0.062500 1 0 0 0 0 0 4 445438
-0.002308 0.000815 0.119707 0.308146 -0.815264 0.292750 -0.062500 1 0 0 0 0 0 4 446426
-0.002308 0.000815 0.119707 0.308144 -0.815264 0.292768 -0.062500 1 0 0 0 0 0 4 447435
-0.002308 0.000815 0.119707 0.308144 -0.815264 0.292751 -0.062500 1 0 0 0 0 0 4 448428
-0.002308 0.000815 0.119707 0.308151 -0.815255 0.292755 -0.062500 1 0 0 0 0 0 4 449431
-0.002308 0.000815 0.119707 0.308152 -0.815254 0.292756 -0.062500 1 0 0 0 0 0 4 450402
-0.002308 0.000815 0.119707 0.308156 -0.815265 0.292763 -0.062500 1 0 0 0 0 0 4 451432
-0.002308 0.000815 0.119707 0.308145 -0.815264 0.292750 -0.062500 1 0 0 0 0 0 4 452432
-0.002308 0.000815 0.119707 0.308155 -0.815267 0.292762 -0.062500 1 0 0 0 0 0 4 453431
-0.002308 0.000815 0.119707 0.308153 -0.815256 0.292757 -0.062500 1 0 0 0 0 0 4 454429
-0.002308 0.000815 0.119707 0.308153 -0.815254 0.292756 -0.062500 1 0 0 0 0 0 4 455431
-0.002308 0.000815 0.119707 0.308133 -0.815260 0.292755 -0.062500 1 0 0 0 0 0 4 456432
-0.002308 0.000815 0.119707 0.308154 -0.815266 0.292763 -0.062500 1 0 0 0 0 0 4 457431
-0.002308 0.000815 0.119707 0.308153 -0.815255 0.292757 -0.062500 1 0 0 0 0 0 4 458428
-0.002308 0.000815 0.119707 0.308144 -0.815263 0.292749 -0.062500 1 0 0 0 0 0 4 459428
-0.002308 0.000815 0.119707 0.308155 -0.815266 0.292762 -0.062500 1 0 0 0 0 0 4 460430
-0.002308 0.000815 0.119707 0.308153 -0.815255 0.292756 -0.062500 1 0 0 0 0 0 4 461434
-0.002308 0.000815 0.119707 0.308153 -0.815254 0.292756 -0.062500 1 0 0 0 0 0 4 462410
-0.002308 0.000815 0.119707 0.308148 -0.815274 0.292756 -0.062500 1 0 0 0 0 0 4 463432
-0.002308 0.000815 0.119707 0.308153 -0.815256 0.292756 -0.062500 1 0 0 0 0 0 4 464402
-0.002308 0.000815 0.119707 0.308144 -0.815263 0.292769 -0.062500 1 0 0 0 0 0 4 465430
-0.002308 0.000815 0.119707 0.308144 -0.815264 0.292751 -0.062500 1 0 0 0 0 0 4 466433
-0.002308 0.000815 0.119707 0.308151 -0.815255 0.292755 -0.062500 1 0 0 0 0 0 4 467430
-0.002308 0.000815 0.119707 0.308152 -0.815254 0.292756 -0.062500 1 0 0 0 0 0 4 468505
-0.002308 0.000815 0.119707 0.308156 -0.815265 0.292763 -0.062500 1 0 0 0 0 0 4 469505
-0.002308 0.000815 0.119707 0.308145 -0.815264 0.292750 -0.062500 1 0 0 0 0 0 4 470483
-0.002308 0.000815 0.119707 0.308155 -0.815267 0.292762 -0.062500 1 0 0 0 0 0 4 471498
-0.002308 0.000815 0.119707 0.308153 -0.815256 0.292757 -0.062500 1 0 0 0 0 0 4 472508
-0.002308 0.000815 0.119707 0.308153 -0.815254 0.292756 -0.062500 1 0 0 0 0 0 4 473497
-0.002308 0.000815 0.119707 0.308145 -0.815263 0.292749 -0.062500 1 0 0 0 0 0 4 474504
-0.002308 0.000815 0.119707 0.308143 -0.815263 0.292768 -0.062500 1 0 0 0 0 0 4 475500
-0.002308 0.000815 0.119707 0.308152 -0.815255 0.292757 -0.062500 1 0 0 0 0 0 4 476476
-0.002308 0.000815 0.119707 0.308144 -0.815263 0.292749 -0.062500 1 0 0 0 0 0 4 477484
-0.002308 0.000815 0.119707 0.308155 -0.815266 0.292762 -0.062500 1 0 0 0 0 0 4 478503
-0.002308 0.000815 0.119707 0.308153 -0.815255 0.292757 -0.062500 1 0 0 0 0 0 4 479495
-0.002308 0.000815 0.119707 0.308153 -0.815254 0.292756 -0.062500 1 0 0 0 0 0 4 480472
-0.002308 0.000815 0.119707 0.308148 -0.815274 0.292756 -0.062500 1 0 0 0 0 0 4 481473
-0.002308 0.000815 0.119707 0.308152 -0.815256 0.292756 -0.062500 1 0 0 0 0 0 4 482498
-0.002308 0.000815 0.119707 0.308153 -0.815254 0.292756 -0.062500 1 0 0 0 0 0 4 483482
-0.002308 0.000815 0.119707 0.308144 -0.815262 0.292769 -0.062500 1 0 0 0 0 0 4 484497
-0.002308 0.000815 0.119707 0.308144 -0.815263 0.292751 -0.062500 1 0 0 0 0 0 4 485481
-0.002308 0.000815 0.119707 0.308152 -0.815255 0.292755 -0.062500 1 0 0 0 0 0 4 486493
-0.002308 0.000815 0.119707 0.308156 -0.815265 0.292763 -0.062500 1 0 0 0 0 0 4 487479
-0.002308 0.000815 0.119707 0.308145 -0.815264 0.292750 -0.062500 1 0 0 0 0 0 4 488422
-0.002308 0.000815 0.119707 0.308152 -0.815255 0.292755 -0.062500 1 0 0 0 0 0 4 489415
-0.002308 0.000815 0.119707 0.308156 -0.815265 0.292763 -0.062500 1 0 0 0 0 0 4 490423
-0.002308 0.000815 0.119707 0.308145 -0.815264 0.292750 -0.062500 1 0 0 0 0 0 4 491414
-0.002308 0.000815 0.119707 0.308155 -0.815267 0.292762 -0.062500 1 0 0 0 0 0 4 492423
-0.002308 0.000815 0.119707 0.308153 -0.815256 0.292756 -0.062500 1 0 0 0 0 0 4 493413
-0.002308 0.000815 0.119707 0.308141 -0.815251 0.292762 -0.062500 1 0 0 0 0 0 4 494422
-0.002308 0.000815 0.119707 0.308143 -0.815262 0.292750 -0.062500 1 0 0 0 0 0 4 495413
-0.002308 0.000815 0.119707 0.308155 -0.815266 0.292762 -0.062500 1 0 0 0 0 0 4 496414
-0.002308 0.000815 0.119707 0.308153 -0.815255 0.292757 -0.062500 1 0 0 0 0 0 4 497422
-0.002308 0.000815 0.119707 0.308145 -0.815263 0.292749 -0.062500 1 0 0 0 0 0 4 498413
-0.002308 0.000815 0.119707 0.308155 -0.815266 0.292762 -0.062500 1 0 0 0 0 0 4 499429
-0.002308 0.000815 0.119707 0.308153 -0.815255 0.292756 -0.062500 1 0 0 0 0 0 4 500429
-0.002308 0.000815 0.119707 0.308153 -0.815254 0.292756 -0.062500 1 0 0 0 0 0 4 501432
-0.002308 0.000815 0.119707 0.308148 -0.815274 0.292756 -0.062500 1 0 0 0 0 0 4 502435
-0.002308 0.000815 0.119707 0.308140 -0.815253 0.292762 -0.062500 1 0 0 0 0 0 4 503428
-0.002308 0.000815 0.119707 0.308151 -0.815254 0.292757 -0.062500 1 0 0 0 0 0 4 504417
-0.002308 0.000815 0.119707 0.308156 -0.815265 0.292763 -0.062500 1 0 0 0 0 0 4 505421
-0.002308 0.000815 0.119707 0.308145 -0.815264 0.292750 -0.062500 1 0 0 0 0 0 4 506435
-0.002308 0.000815 0.119707 0.308152 -0.815255 0.292755 -0.062500 1 0 0 0 0 0 4 507415
-0.002308 0.000815 0.119707 0.308156 -0.815265 0.292763 -0.062500 1 0 0 0 0 0 4 508434
-0.002308 0.000815 0.119707 0.308145 -0.815264 0.292750 -0.062500 1 0 0 0 0 0 4 509429
-0.002308 0.000815 0.119707 0.308155 -0.815267 0.292762 -0.062500 1 0 0 0 0 0 4 510423
-0.002308 0.000815 0.119707 0.308153 -0.815256 0.292757 -0.062500 1 0 0 0 0 0 4 511423
-0.002308 0.000815 0.119707 0.308153 -0.815254 0.292756 -0.062500 1 0 0 0 0 0 4 512431
-0.002308 0.000815 0.119707 0.308145 -0.815263 0.292749 -0.062500 1 0 0 0 0 0 4 513429
-0.002308 0.000815 0.119707 0.308143 -0.815263 0.292768 -0.062500 1 0 0 0 0 0 4 514428
-0.002308 0.000815 0.119707 0.308152 -0.815255 0.292757 -0.062500 1 0 0 0 0 0 4 515430
-0.002308 0.000815 0.119707 0.308144 -0.815263 0.292749 -0.062500 1 0 0 0 0 0 4 516437
-0.002308 0.000815 0.119707 0.308155 -0.815266 0.292762 -0.062500 1 0 0 0 0 0 4 517403
-0.002308 0.000815 0.119707 0.308153 -0.815255 0.292757 -0.062500 1 0 0 0 0 0 4 518433
-0.002308 0.000815 0.119707 0.308153 -0.815254 0.292756 -0.062500 1 0 0 0 0 0 4 519427
-0.002308 0.000815 0.119707 0.308148 -0.815274 0.292756 -0.062500 1 0 0 0 0 0 4 520427
-0.002308 0.000815 0.119707 0.308153 -0.815256 0.292756 -0.062500 1 0 0 0 0 0 4 521431
-0.002308 0.000815 0.119707 0.308153 -0.815254 0.292756 -0.062500 1 0 0 0 0 0 4 522428
-0.002308 0.000815 0.119707 0.308144 -0.815262 0.292769 -0.062500 1 0 0 0 0 0 4 523401
-0.002308 0.000815 0.119707 0.308144 -0.815263 0.292751 -0.062500 1 0 0 0 0 0 4 524429
-0.002308 0.000815 0.119707 0.308152 -0.815255 0.292755 -0.062500 1 0 0 0 0 0 4 525429
-0.002308 0.000815 0.119707 0.308156 -0.815265 0.292763 -0.062500 1 0 0 0 0 0 4 526427
-0.002308 0.000815 0.119707 0.308145 -0.815264 0.292750 -0.062500 1 0 0 0 0 0 4 527429
-0.002308 0.000815 0.119707 0.308152 -0.815255 0.292755 -0.062500 1 0 0 0 0 0 4 528429
-0.002308 0.000815 0.119707 0.308156 -0.815265 0.292763 -0.062500 1 0 0 0 0 0 4 529419
-0.002308 0.000815 0.119707 0.308145 -0.815264 0.292750 -0.062500 1 0 0 0 0 0 4 530426
-0.002308 0.000815 0.119707 0.308156 -0.815267 0.292762 -0.062500 1 0 0 0 0 0 4 531427
-0.002308 0.000815 0.119707 0.308154 -0.815256 0.292756 -0.062500 1 0 0 0 0 0 4 532428
-0.002308 0.000815 0.119707 0.308141 -0.815251 0.292762 -0.062500 1 0 0 0 0 0 4 533426
-0.002308 0.000815 0.119707 0.308143 -0.815262 0.292750 -0.062500 1 0 0 0 0 0 4 534427
-0.002308 0.000815 0.119707 0.308155 -0.815266 0.292762 -0.062500 1 0 0 0 0 0 4 535399
-0.002308 0.000815 0.119707 0.308153 -0.815255 0.292757 -0.062500 1 0 0 0 0 0 4 536428
-0.002308 0.000815 0.119707 0.308145 -0.815263 0.292749 -0.062500 1 0 0 0 0 0 4 537429
-0.002308 0.000815 0.119707 0.308155 -0.815266 0.292762 -0.062500 1 0 0 0 0 0 4 538426
-0.002308 0.000815 0.119707 0.308153 -0.815255 0.292756 -0.062500 1 0 0 0 0 0 4 539428
-0.002308 0.000815 0.119707 0.308153 -0.815254 0.292756 -0.062500 1 0 0 0 0 0 4 540415
-0.002308 0.000815 0.119707 0.308148 -0.815274 0.292756 -0.062500 1 0 0 0 0 0 4 541425
-0.002308 0.000815 0.119707 0.308140 -0.815253 0.292762 -0.062500 1 0 0 0 0 0 4 542427
-0.002308 0.000815 0.119707 0.308151 -0.815254 0.292757 -0.062500 1 0 0 0 0 0 4 543428
-0.002308 0.000815 0.119707 0.308156 -0.815265 0.292763 -0.062500 1 0 0 0 0 0 4 544429
-0.002308 0.000815 0.119707 0.308145 -0.815264 0.292750 -0.062500 1 0 0 0 0 0 4 545408
-0.002308 0.000815 0.119707 0.308152 -0.815255 0.292755 -0.062500 1 0 0 0 0 0 4 546431
-0.002308 0.000815 0.119707 0.308156 -0.815265 0.292763 -0.062500 1 0 0 0 0 0 4 547398
-0.002308 0.000815 0.119707 0.308145 -0.815264 0.292750 -0.062500 1 0 0 0 0 0 4 548429
-0.002308 0.000815 0.119707 0.308155 -0.815267 0.292762 -0.062500 1 0 0 0 0 0 4 549428
-0.002308 0.000815 0.119707 0.308153 -0.815256 0.292757 -0.062500 1 0 0 0 0 0 4 550429
-0.002308 0.000815 0.119707 0.308153 -0.815254 0.292756 -0.062500 1 0 0 0 0 0 4 551426
-0.002308 0.000815 0.119707 0.308133 -0.815260 0.292755 -0.062500 1 0 0 0 0 0 4 552417
-0.002308 0.000815 0.119707 0.308154 -0.815266 0.292763 -0.062500 1 0 0 0 0 0 4 553413
-0.002308 0.000815 0.119707 0.308153 -0.815255 0.292757 -0.062500 1 0 0 0 0 0 4 554423
-0.002308 0.000815 0.119707 0.308145 -0.815263 0.292749 -0.062500 1 0 0 0 0 0 4 555412
-0.002308 0.000815 0.119707 0.308155 -0.815266 0.292762 -0.062500 1 0 0 0 0 0 4 556491
-0.002308 0.000815 0.119707 0.308153 -0.815255 0.292756 -0.062500 1 0 0 0 0 0 4 557480
-0.002308 0.000815 0.119707 0.308153 -0.815254 0.292756 -0.062500 1 0 0 0 0 0 4 558492
-0.002308 0.000815 0.119707 0.308148 -0.815274 0.292756 -0.062500 1 0 0 0 0 0 4 559475
-0.002308 0.000815 0.119707 0.308153 -0.815256 0.292756 -0.062500 1 0 0 0 0 0 4 560421
-0.002308 0.000815 0.119707 0.308141 -0.815251 0.292762 -0.062500 1 0 0 0 0 0 4 561412
-0.002308 0.000815 0.119707 0.308146 -0.815274 0.292757 -0.062500 1 0 0 0 0 0 4 562420
-0.002308 0.000815 0.119707 0.308152 -0.815256 0.292756 -0.062500 1 0 0 0 0 0 4 563565
-0.002308 0.000815 0.119707 0.308152 -0.815254 0.292756 -0.062500 1 0 0 0 0 0 4 564412
-0.002308 0.000815 0.119707 0.308156 -0.815265 0.292763 -0.062500 1 0 0 0 0 0 4 565421
-0.002308 0.000815 0.119707 0.308145 -0.815264 0.292750 -0.062500 1 0 0 0 0 0 4 566411
-0.002308 0.000815 0.119707 0.308152 -0.815255 0.292755 -0.062500 1 0 0 0 0 0 4 567420
-0.002308 0.000815 0.119707 0.308156 -0.815265 0.292763 -0.062500 1 0 0 0 0 0 4 568419
-0.002308 0.000815 0.119707 0.308145 -0.815264 0.292750 -0.062500 1 0 0 0 0 0 4 569425
-0.002308 0.000815 0.119707 0.308143 -0.815264 0.292768 -0.062500 1 0 0 0 0 0 4 570421
-0.002308 0.000815 0.119707 0.308152 -0.815255 0.292757 -0.062500 1 0 0 0 0 0 4 571420
-0.002308 0.000815 0.119707 0.308153 -0.815254 0.292756 -0.062500 1 0 0 0 0 0 4 572420
-0.002308 0.000815 0.119707 0.308144 -0.815262 0.292749 -0.062500 1 0 0 0 0 0 4 573420
-0.002308 0.000815 0.119707 0.308155 -0.815266 0.292762 -0.062500 1 0 0 0 0 0 4 574421
-0.002308 0.000815 0.119707 0.308153 -0.815255 0.292757 -0.062500 1 0 0 0 0 0 4 575426
-0.002308 0.000815 0.119707 0.308153 -0.815254 0.292756 -0.062500 1 0 0 0 0 0 4 576422
-0.002308 0.000815 0.119707 0.308148 -0.815274 0.292756 -0.062500 1 0 0 0 0 0 4 577428
-0.002308 0.000815 0.119707 0.308153 -0.815256 0.292756 -0.062500 1 0 0 0 0 0 4 578422
-0.002308 0.000815 0.119707 0.308153 -0.815254 0.292756 -0.062500 1 0 0 0 0 0 4 579409
-0.002308 0.000815 0.119707 0.308136 -0.815271 0.292762 -0.062500 1 0 0 0 0 0 4 580423
-0.002308 0.000815 0.119707 0.308151 -0.815256 0.292757 -0.062500 1 0 0 0 0 0 4 581427
-0.002308 0.000815 0.119707 0.308152 -0.815254 0.292756 -0.062500 1 0 0 0 0 0 4 582427
-0.002308 0.000815 0.119707 0.308156 -0.815265 0.292763 -0.062500 1 0 0 0 0 0 4 583425
-0.002308 0.000815 0.119707 0.308145 -0.815264 0.292750 -0.062500 1 0 0 0 0 0 4 584432
-0.002308 0.000815 0.119707 0.308152 -0.815255 0.292755 -0.062500 1 0 0 0 0 0 4 585427
-0.002308 0.000815 0.119707 0.308156 -0.815265 0.292763 -0.062500 1 0 0 0 0 0 4 586428
-0.002308 0.000815 0.119707 0.308145 -0.815264 0.292750 -0.062500 1 0 0 0 0 0 4 587425
-0.002308 0.000815 0.119707 0.308156 -0.815267 0.292762 -0.062500 1 0 0 0 0 0 4 588414
-0.002308 0.000815 0.119707 0.308153 -0.815256 0.292757 -0.062500 1 0 0 0 0 0 4 589425
-0.002308 0.000815 0.119707 0.308141 -0.815251 0.292762 -0.062500 1 0 0 0 0 0 4 590427
-0.002308 0.000815 0.119707 0.308143 -0.815262 0.292750 -0.062500 1 0 0 0 0 0 4 591425
-0.002308 0.000815 0.119707 0.308155 -0.815266 0.292762 -0.062500 1 0 0 0 0 0 4 592427
-0.002308 0.000815 0.119707 0.308153 -0.815255 0.292757 -0.062500 1 0 0 0 0 0 4 593397
-0.002308 0.000815 0.119707 0.308145 -0.815263 0.292749 -0.062500 1 0 0 0 0 0 4 594395
-0.002308 0.000815 0.119707 0.308155 -0.815266 0.292762 -0.062500 1 0 0 0 0 0 4 595426
-0.002308 0.000815 0.119707 0.308153 -0.815255 0.292756 -0.062500 1 0 0 0 0 0 4 596429
-0.002308 0.000815 0.119707 0.308153 -0.815254 0.292756 -0.062500 1 0 0 0 0 0 4 597426
-0.002308 0.000815 0.119707 0.308148 -0.815274 0.292756 -0.062500 1 0 0 0 0 0 4 598428
[truncated: 44,083,420 more chars]
