# Supplementary material for: Increasing Patient Engagement in Rehabilitation Exercises Using Computer-Based Citizen Science
Source: PLoS One. 2015 Mar 20;10(3):e0117013. doi: 10.1371/journal.pone.0117013 (PMC4368773; doi:10.1371/journal.pone.0117013)
Supplement: S6 Dataset — (ZIP) [file pone.0117013.s006.zip › Dataset_S6/P25/P25_without.dat]

0.009276 -0.017439 0.170402 -0.359546 -0.543025 -7.392746 -0.000000 1 0 0 0 0 0 0 972
0.009297 -0.017403 0.170674 -0.315370 -0.513200 -4.298488 -0.000031 1 0 0 0 0 0 0 1977
0.009328 -0.017399 0.170944 -0.442203 -0.086172 -3.982515 -0.000063 1 0 0 0 0 0 0 2972
0.009370 -0.017338 0.171219 -0.606156 -0.781693 -4.052343 -0.000094 1 0 0 0 0 0 0 3971
0.009395 -0.017291 0.171463 -0.404879 -0.655528 -3.668373 -0.000125 1 0 0 0 0 0 0 4973
0.009415 -0.017248 0.171698 -0.333684 -0.587096 -3.540178 -0.000156 1 0 0 0 0 0 0 5970
0.009434 -0.017204 0.171929 -0.309401 -0.576836 -3.504005 -0.000187 1 0 0 0 0 0 0 6964
0.009453 -0.017163 0.172137 -0.314460 -0.543320 -3.221763 -0.000219 1 0 0 0 0 0 0 7971
0.009432 -0.017078 0.172349 0.204517 -1.097303 -3.262117 -0.000250 1 0 0 0 0 0 0 8961
0.009427 -0.017004 0.172470 0.031758 -1.002882 -2.120117 -0.000281 1 0 0 0 0 0 0 9956
0.009388 -0.016840 0.172696 0.458781 -2.149013 -3.405715 -0.000331 1 0 0 0 0 0 0 11553
0.009329 -0.016649 0.172926 0.749128 -2.610289 -3.600400 -0.000347 1 0 0 0 0 0 0 12080
0.009320 -0.016563 0.173008 0.120476 -1.281410 -1.747130 -0.000423 1 0 0 0 0 0 0 14498
0.009243 -0.016180 0.173287 0.940916 -5.003356 -4.142720 -0.000442 1 0 0 0 0 0 0 15105
0.009225 -0.016041 0.173361 0.251936 -2.201690 -1.738760 -0.000471 1 0 0 0 0 0 0 16037
0.009199 -0.015916 0.173435 0.285776 -1.730893 -1.522068 -0.000501 1 0 0 0 0 0 0 17018
0.009183 -0.015782 0.173501 0.157512 -1.792981 -1.426177 -0.000533 1 0 0 0 0 0 0 18033
0.009158 -0.015662 0.173557 0.241111 -1.603472 -1.316483 -0.000564 1 0 0 0 0 0 0 19020
0.009158 -0.015581 0.173590 -0.065115 -1.076488 -1.016704 -0.000593 1 0 0 0 0 0 0 19962
0.009170 -0.015521 0.173611 -0.262293 -0.752483 -0.862951 -0.000624 1 0 0 0 0 0 0 20952
0.009195 -0.015496 0.173615 -0.466640 -0.253347 -0.638986 -0.000656 1 0 0 0 0 0 0 21962
0.009222 -0.015467 0.173609 -0.505861 -0.243308 -0.520924 -0.000687 1 0 0 0 0 0 0 22972
0.009270 -0.015443 0.173592 -0.786840 -0.174686 -0.386707 -0.000718 1 0 0 0 0 0 0 23955
0.009328 -0.015422 0.173569 -0.959748 -0.124614 -0.327124 -0.000750 1 0 0 0 0 0 0 24966
0.009385 -0.015381 0.173543 -0.977094 -0.374380 -0.319851 -0.000802 1 0 0 0 0 0 0 26645
0.009415 -0.015361 0.173531 -0.612801 -0.114155 -0.497260 -0.000812 1 0 0 0 0 0 0 26952
0.009486 -0.015288 0.173495 -1.124509 -0.779098 -0.237298 -0.000850 1 0 0 0 0 0 0 28164
0.009564 -0.015204 0.173455 -1.276554 -0.972379 -0.176597 -0.000875 1 0 0 0 0 0 0 28963
0.009632 -0.015131 0.173420 -1.165643 -0.841568 -0.267064 -0.000906 1 0 0 0 0 0 0 29968
0.009709 -0.015048 0.173380 -1.276115 -0.964669 -0.233975 -0.000937 1 0 0 0 0 0 0 30966
0.009777 -0.014975 0.173346 -1.172488 -0.828258 -0.330669 -0.000980 1 0 0 0 0 0 0 32323
0.009847 -0.014869 0.173305 -1.206784 -1.246274 -0.273569 -0.001000 1 0 0 0 0 0 0 32964
0.009898 -0.014802 0.173278 -0.952504 -0.785607 -0.464757 -0.001031 1 0 0 0 0 0 0 33958
0.009952 -0.014736 0.173249 -0.981150 -0.704252 -0.489022 -0.001062 1 0 0 0 0 0 0 34957
0.010008 -0.014672 0.173219 -1.014969 -0.675885 -0.505379 -0.001093 1 0 0 0 0 0 0 35957
0.010065 -0.014608 0.173189 -1.037630 -0.660769 -0.525111 -0.001124 1 0 0 0 0 0 0 36955
0.010141 -0.014548 0.173166 -1.302350 -0.603465 -0.631021 -0.001155 1 0 0 0 0 0 0 37940
0.010208 -0.014486 0.173138 -1.213425 -0.618742 -0.618779 -0.001186 1 0 0 0 0 0 0 38940
0.010277 -0.014445 0.173110 -1.230832 -0.335651 -0.630607 -0.001218 1 0 0 0 0 0 0 39957
0.010333 -0.014368 0.173093 -1.075770 -0.773626 -0.801700 -0.001249 1 0 0 0 0 0 0 40956
0.010403 -0.014279 0.173075 -1.247477 -0.978559 -0.819232 -0.001281 1 0 0 0 0 0 0 41962
0.010466 -0.014199 0.173063 -1.177481 -0.861889 -0.937161 -0.001312 1 0 0 0 0 0 0 42965
0.010539 -0.014108 0.173047 -1.314616 -0.999014 -0.910866 -0.001343 1 0 0 0 0 0 0 43960
0.010604 -0.014028 0.173036 -1.219894 -0.867308 -1.006958 -0.001375 1 0 0 0 0 0 0 44962
0.010658 -0.013930 0.173028 -1.079792 -1.074404 -1.062350 -0.001406 1 0 0 0 0 0 0 45958
0.010692 -0.013840 0.173028 -0.817357 -0.987676 -1.207690 -0.001437 1 0 0 0 0 0 0 46957
0.010731 -0.013737 0.173024 -0.854595 -1.144299 -1.194270 -0.001468 1 0 0 0 0 0 0 47957
0.010778 -0.013651 0.173019 -0.973134 -0.946851 -1.205124 -0.001500 1 0 0 0 0 0 0 48961
0.010822 -0.013547 0.173026 -0.952443 -1.137634 -1.387340 -0.001531 1 0 0 0 0 0 0 49957
0.010871 -0.013460 0.173027 -1.028590 -0.946761 -1.339859 -0.001562 1 0 0 0 0 0 0 50942
0.010930 -0.013403 0.173025 -1.158599 -0.524906 -1.331513 -0.001593 1 0 0 0 0 0 0 51958
0.010966 -0.013334 0.173029 -0.893836 -0.645067 -1.419657 -0.001624 1 0 0 0 0 0 0 52955
0.011018 -0.013286 0.173028 -1.073516 -0.371532 -1.404695 -0.001656 1 0 0 0 0 0 0 53956
0.011051 -0.013220 0.173032 -0.856314 -0.564100 -1.482635 -0.001687 1 0 0 0 0 0 0 54957
0.011081 -0.013169 0.173039 -0.796411 -0.400665 -1.555736 -0.001718 1 0 0 0 0 0 0 55956
0.011123 -0.013107 0.173039 -0.962508 -0.510577 -1.497494 -0.001749 1 0 0 0 0 0 0 56954
0.011152 -0.013035 0.173044 -0.805199 -0.653677 -1.566266 -0.001781 1 0 0 0 0 0 0 57957
0.011173 -0.012957 0.173050 -0.704949 -0.733860 -1.620846 -0.001812 1 0 0 0 0 0 0 58962
0.011197 -0.012900 0.173058 -0.732145 -0.481216 -1.676999 -0.001843 1 0 0 0 0 0 0 59958
0.011216 -0.012829 0.173065 -0.679737 -0.616655 -1.703357 -0.001875 1 0 0 0 0 0 0 60960
0.011253 -0.012758 0.173066 -0.916318 -0.635321 -1.634058 -0.001906 1 0 0 0 0 0 0 61955
0.011279 -0.012681 0.173070 -0.800796 -0.708274 -1.698894 -0.001937 1 0 0 0 0 0 0 62957
0.011292 -0.012643 0.173072 -0.625779 -0.213343 -1.700545 -0.001968 1 0 0 0 0 0 0 63937
0.011327 -0.012588 0.173069 -0.892532 -0.373411 -1.668674 -0.001999 1 0 0 0 0 0 0 64954
0.011357 -0.012542 0.173073 -0.876369 -0.271428 -1.772786 -0.002031 1 0 0 0 0 0 0 65956
0.011387 -0.012501 0.173066 -0.872722 -0.176942 -1.668934 -0.002062 1 0 0 0 0 0 0 66958
0.011402 -0.012482 0.173063 -0.687125 0.101017 -1.727576 -0.002093 1 0 0 0 0 0 0 67954
0.011417 -0.012431 0.173065 -0.674996 -0.273564 -1.828491 -0.002124 1 0 0 0 0 0 0 68956
0.011445 -0.012410 0.173059 -0.848376 0.097701 -1.752479 -0.002156 1 0 0 0 0 0 0 69953
0.011453 -0.012378 0.173055 -0.616575 -0.019628 -1.793366 -0.002187 1 0 0 0 0 0 0 70957
0.011452 -0.012340 0.173052 -0.471324 -0.107471 -1.832668 -0.002218 1 0 0 0 0 0 0 71953
0.011479 -0.012285 0.173047 -0.837770 -0.325657 -1.837785 -0.002249 1 0 0 0 0 0 0 72949
0.011487 -0.012235 0.173043 -0.630133 -0.276983 -1.879004 -0.002281 1 0 0 0 0 0 0 73956
0.011485 -0.012188 0.173040 -0.489638 -0.235361 -1.914919 -0.002312 1 0 0 0 0 0 0 74962
0.011499 -0.012147 0.173029 -0.684989 -0.138941 -1.851451 -0.002343 1 0 0 0 0 0 0 75954
0.011500 -0.012105 0.173023 -0.547893 -0.150603 -1.919876 -0.002375 1 0 0 0 0 0 0 76956
0.011515 -0.012067 0.173012 -0.724484 -0.089904 -1.880123 -0.002406 1 0 0 0 0 0 0 77954
0.011538 -0.012031 0.172997 -0.842365 -0.048962 -1.866259 -0.002437 1 0 0 0 0 0 0 78958
0.011544 -0.011992 0.172989 -0.641551 -0.096577 -1.966485 -0.002468 1 0 0 0 0 0 0 79953
0.011562 -0.011955 0.172977 -0.783602 -0.055681 -1.942653 -0.002499 1 0 0 0 0 0 0 80954
0.011580 -0.011897 0.172961 -0.808137 -0.318633 -1.917371 -0.002531 1 0 0 0 0 0 0 81955
0.011583 -0.011847 0.172951 -0.628572 -0.254592 -2.029172 -0.002562 1 0 0 0 0 0 0 82955
0.011600 -0.011805 0.172938 -0.787915 -0.132131 -2.012243 -0.002593 1 0 0 0 0 0 0 83953
0.011623 -0.011767 0.172923 -0.897131 -0.058634 -2.009161 -0.002624 1 0 0 0 0 0 0 84947
0.011650 -0.011731 0.172908 -0.958978 -0.018120 -2.020474 -0.002656 1 0 0 0 0 0 0 85954
0.011658 -0.011692 0.172898 -0.727591 -0.066518 -2.135570 -0.002689 1 0 0 0 0 0 0 87016
0.011676 -0.011655 0.172885 -0.854178 -0.027075 -2.117845 -0.002721 1 0 0 0 0 0 0 88030
0.011701 -0.011620 0.172870 -0.946300 0.002066 -2.113705 -0.002751 1 0 0 0 0 0 0 89015
0.011702 -0.011557 0.172860 -0.656839 -0.345256 -2.199917 -0.002783 1 0 0 0 0 0 0 90030
0.011717 -0.011510 0.172846 -0.822997 -0.190849 -2.186345 -0.002815 1 0 0 0 0 0 0 91040
0.011719 -0.011463 0.172838 -0.673346 -0.149541 -2.279357 -0.002843 1 0 0 0 0 0 0 91951
0.011735 -0.011423 0.172826 -0.845037 -0.061531 -2.251964 -0.002875 1 0 0 0 0 0 0 92959
0.011738 -0.011381 0.172818 -0.692385 -0.078497 -2.338754 -0.002906 1 0 0 0 0 0 0 93951
0.011734 -0.011338 0.172813 -0.593912 -0.093239 -2.402427 -0.002937 1 0 0 0 0 0 0 94958
0.011746 -0.011299 0.172801 -0.812700 -0.029816 -2.351401 -0.002968 1 0 0 0 0 0 0 95950
0.011747 -0.011257 0.172794 -0.686195 -0.057907 -2.426950 -0.003000 1 0 0 0 0 0 0 96959
0.011742 -0.011214 0.172789 -0.601058 -0.078041 -2.484572 -0.003031 1 0 0 0 0 0 0 97950
0.011760 -0.011198 0.172780 -0.902116 0.277485 -2.452374 -0.003062 1 0 0 0 0 0 0 98951
0.011763 -0.011168 0.172774 -0.748774 0.130813 -2.517769 -0.003093 1 0 0 0 0 0 0 99959
0.011759 -0.011130 0.172769 -0.643739 0.025283 -2.569090 -0.003125 1 0 0 0 0 0 0 100965
0.011752 -0.011089 0.172765 -0.590832 -0.029899 -2.607574 -0.003156 1 0 0 0 0 0 0 101965
0.011763 -0.011051 0.172754 -0.835371 0.013813 -2.543794 -0.003187 1 0 0 0 0 0 0 102960
0.011769 -0.011032 0.172749 -0.796899 0.271338 -2.634747 -0.003218 1 0 0 0 0 0 0 103950
0.011766 -0.011001 0.172745 -0.688263 0.129270 -2.680770 -0.003249 1 0 0 0 0 0 0 104956
0.011759 -0.010962 0.172741 -0.627465 0.032162 -2.714908 -0.003281 1 0 0 0 0 0 0 105953
0.011749 -0.010921 0.172738 -0.599236 -0.017726 -2.744742 -0.003312 1 0 0 0 0 0 0 106959
0.011739 -0.010877 0.172735 -0.588113 -0.041630 -2.772653 -0.003344 1 0 0 0 0 0 0 107969
0.011734 -0.010856 0.172733 -0.660798 0.243062 -2.822173 -0.003375 1 0 0 0 0 0 0 108980
0.011726 -0.010822 0.172731 -0.632353 0.121710 -2.838745 -0.003406 1 0 0 0 0 0 0 109967
0.011737 -0.010788 0.172720 -0.883588 0.106211 -2.762501 -0.003437 1 0 0 0 0 0 0 110955
0.011742 -0.010772 0.172715 -0.847801 0.332203 -2.848534 -0.003468 1 0 0 0 0 0 0 111953
0.011739 -0.010741 0.172711 -0.740210 0.173896 -2.890660 -0.003499 1 0 0 0 0 0 0 112936
0.011738 -0.010725 0.172710 -0.755497 0.364051 -2.947007 -0.003531 1 0 0 0 0 0 0 113965
0.011731 -0.010695 0.172707 -0.697336 0.192478 -2.966313 -0.003562 1 0 0 0 0 0 0 114966
0.011723 -0.010658 0.172704 -0.664648 0.081312 -2.986880 -0.003593 1 0 0 0 0 0 0 115962
0.011718 -0.010639 0.172702 -0.725963 0.320049 -3.033458 -0.003625 1 0 0 0 0 0 0 116966
0.011710 -0.010607 0.172700 -0.691998 0.175242 -3.048504 -0.003656 1 0 0 0 0 0 0 117973
0.011701 -0.010568 0.172697 -0.671529 0.077962 -3.067022 -0.003688 1 0 0 0 0 0 0 118972
0.011696 -0.010549 0.172696 -0.738963 0.323527 -3.112750 -0.003719 1 0 0 0 0 0 0 119970
0.011688 -0.010517 0.172693 -0.707919 0.182077 -3.126561 -0.003749 1 0 0 0 0 0 0 120953
0.011678 -0.010478 0.172690 -0.688988 0.086481 -3.145085 -0.003781 1 0 0 0 0 0 0 121963
0.011667 -0.010436 0.172687 -0.681904 0.037237 -3.166368 -0.003811 1 0 0 0 0 0 0 122936
0.011662 -0.010416 0.172685 -0.756861 0.309421 -3.215155 -0.003844 1 0 0 0 0 0 0 123965
0.011654 -0.010383 0.172683 -0.729587 0.181344 -3.230082 -0.003875 1 0 0 0 0 0 0 124964
0.011644 -0.010343 0.172680 -0.712364 0.092237 -3.248602 -0.003906 1 0 0 0 0 0 0 125963
0.011639 -0.010324 0.172678 -0.781607 0.341984 -3.295150 -0.003937 1 0 0 0 0 0 0 126966
0.011631 -0.010292 0.172676 -0.751356 0.202434 -3.309000 -0.003968 1 0 0 0 0 0 0 127963
0.011621 -0.010253 0.172672 -0.732720 0.107599 -3.327027 -0.004000 1 0 0 0 0 0 0 128964
0.011616 -0.010234 0.172671 -0.801262 0.354405 -3.373563 -0.004031 1 0 0 0 0 0 0 129964
0.011608 -0.010201 0.172668 -0.770688 0.213414 -3.387383 -0.004062 1 0 0 0 0 0 0 130970
0.011604 -0.010185 0.172667 -0.827159 0.413349 -3.429927 -0.004093 1 0 0 0 0 0 0 131964
0.011582 -0.010174 0.172660 -0.611304 0.492509 -3.377606 -0.004124 1 0 0 0 0 0 0 132938
0.011566 -0.010145 0.172654 -0.660747 0.287784 -3.421095 -0.004155 1 0 0 0 0 0 0 133934
0.011558 -0.010131 0.172652 -0.779088 0.457316 -3.486661 -0.004187 1 0 0 0 0 0 0 134967
0.011548 -0.010102 0.172649 -0.774259 0.274619 -3.508147 -0.004218 1 0 0 0 0 0 0 135934
0.011524 -0.010083 0.172641 -0.589819 0.403770 -3.467846 -0.004250 1 0 0 0 0 0 0 136965
0.011506 -0.010051 0.172635 -0.660913 0.247841 -3.518367 -0.004281 1 0 0 0 0 0 0 137964
0.011497 -0.010035 0.172632 -0.790474 0.443815 -3.586925 -0.004312 1 0 0 0 0 0 0 138965
0.011468 -0.010001 0.172622 -0.536677 0.224483 -3.521356 -0.004343 1 0 0 0 0 0 0 139935
0.011453 -0.009984 0.172617 -0.711159 0.431780 -3.607049 -0.004374 1 0 0 0 0 0 0 140934
0.011421 -0.009949 0.172606 -0.499985 0.221760 -3.557576 -0.004406 1 0 0 0 0 0 0 141952
0.011399 -0.009910 0.172599 -0.622157 0.137882 -3.626201 -0.004438 1 0 0 0 0 0 0 142978
0.011368 -0.009886 0.172589 -0.528308 0.343317 -3.616496 -0.004469 1 0 0 0 0 0 0 143978
0.011334 -0.009871 0.172577 -0.468003 0.473502 -3.619624 -0.004500 1 0 0 0 0 0 0 144973
0.011311 -0.009840 0.172570 -0.618076 0.297960 -3.697052 -0.004531 1 0 0 0 0 0 0 145973
0.011280 -0.009822 0.172559 -0.532904 0.431197 -3.689697 -0.004562 1 0 0 0 0 0 0 146956
0.011239 -0.009786 0.172545 -0.400330 0.226310 -3.667410 -0.004593 1 0 0 0 0 0 0 147954
0.011220 -0.009770 0.172525 -0.674289 0.463250 -3.598660 -0.004625 1 0 0 0 0 0 0 148976
0.011191 -0.009758 0.172508 -0.578523 0.550744 -3.666658 -0.004656 1 0 0 0 0 0 0 149972
0.011152 -0.009726 0.172491 -0.431270 0.295488 -3.693316 -0.004687 1 0 0 0 0 0 0 150957
0.011113 -0.009707 0.172476 -0.425075 0.434737 -3.743866 -0.004718 1 0 0 0 0 0 0 151953
0.011054 -0.009689 0.172456 -0.172642 0.480929 -3.693110 -0.004750 1 0 0 0 0 0 0 152973
0.011020 -0.009660 0.172429 -0.474508 0.328257 -3.640949 -0.004781 1 0 0 0 0 0 0 153972
0.010984 -0.009641 0.172410 -0.477342 0.464451 -3.748302 -0.004814 1 0 0 0 0 0 0 155014
0.010927 -0.009625 0.172387 -0.205536 0.501676 -3.732007 -0.004845 1 0 0 0 0 0 0 156027
0.010894 -0.009595 0.172360 -0.495641 0.343256 -3.696932 -0.004876 1 0 0 0 0 0 0 157012
0.010838 -0.009573 0.172333 -0.233288 0.423999 -3.720110 -0.004908 1 0 0 0 0 0 0 158027
0.010806 -0.009541 0.172303 -0.514172 0.305313 -3.714417 -0.004939 1 0 0 0 0 0 0 159013
0.010771 -0.009523 0.172268 -0.517280 0.476058 -3.657248 -0.004970 1 0 0 0 0 0 0 160026
0.010709 -0.009484 0.172235 -0.156833 0.220599 -3.700967 -0.005001 1 0 0 0 0 0 0 161012
0.010673 -0.009443 0.172203 -0.471095 0.179654 -3.737607 -0.005033 1 0 0 0 0 0 0 162027
0.010631 -0.009398 0.172164 -0.419609 0.114478 -3.673014 -0.005064 1 0 0 0 0 0 0 163013
0.010591 -0.009373 0.172124 -0.452474 0.376655 -3.672116 -0.005093 1 0 0 0 0 0 0 163957
0.010547 -0.009336 0.172081 -0.397816 0.240737 -3.655915 -0.005124 1 0 0 0 0 0 0 164947
0.010507 -0.009315 0.172039 -0.442512 0.444911 -3.686099 -0.005155 1 0 0 0 0 0 0 165947
0.010448 -0.009298 0.171990 -0.210879 0.521103 -3.619297 -0.005187 1 0 0 0 0 0 0 166956
0.010394 -0.009265 0.171943 -0.253077 0.314543 -3.653468 -0.005218 1 0 0 0 0 0 0 167947
0.010329 -0.009242 0.171892 -0.105978 0.430280 -3.620386 -0.005250 1 0 0 0 0 0 0 168960
0.010272 -0.009205 0.171843 -0.198785 0.267395 -3.673864 -0.005280 1 0 0 0 0 0 0 169947
0.010204 -0.009180 0.171791 -0.077149 0.406810 -3.649753 -0.005312 1 0 0 0 0 0 0 170956
0.010111 -0.009156 0.171744 0.276137 0.431130 -3.737124 -0.005343 1 0 0 0 0 0 0 171950
0.010019 -0.009114 0.171689 0.292080 0.206376 -3.670307 -0.005375 1 0 0 0 0 0 0 172963
0.009934 -0.009087 0.171634 0.205237 0.370721 -3.667288 -0.005406 1 0 0 0 0 0 0 173952
0.009846 -0.009044 0.171575 0.233828 0.181195 -3.645708 -0.005437 1 0 0 0 0 0 0 174968
0.009778 -0.008997 0.171508 -0.017789 0.127315 -3.545028 -0.005468 1 0 0 0 0 0 0 175947
0.009698 -0.008945 0.171443 0.103784 0.036627 -3.592118 -0.005500 1 0 0 0 0 0 0 176970
0.009620 -0.008913 0.171368 0.103591 0.294835 -3.467146 -0.005531 1 0 0 0 0 0 0 177950
0.009529 -0.008844 0.171296 0.268201 -0.156666 -3.530036 -0.005562 1 0 0 0 0 0 0 178955
0.009445 -0.008803 0.171217 0.200920 0.168327 -3.448502 -0.005594 1 0 0 0 0 0 0 179971
0.009372 -0.008736 0.171136 0.047547 -0.157333 -3.438482 -0.005624 1 0 0 0 0 0 0 180945
0.009290 -0.008673 0.171049 0.147837 -0.128970 -3.374206 -0.005656 1 0 0 0 0 0 0 181962
0.009210 -0.008635 0.170962 0.135894 0.205566 -3.378092 -0.005687 1 0 0 0 0 0 0 182963
0.009111 -0.008605 0.170866 0.397395 0.345187 -3.283976 -0.005718 1 0 0 0 0 0 0 183960
0.009015 -0.008561 0.170772 0.370077 0.170177 -3.303341 -0.005750 1 0 0 0 0 0 0 184960
0.008922 -0.008510 0.170662 0.338815 0.063999 -3.120488 -0.005781 1 0 0 0 0 0 0 185960
0.008830 -0.008456 0.170560 0.328037 0.001528 -3.220849 -0.005812 1 0 0 0 0 0 0 186962
0.008744 -0.008422 0.170449 0.239660 0.276441 -3.123916 -0.005843 1 0 0 0 0 0 0 187960
0.008656 -0.008377 0.170330 0.272625 0.141982 -3.028823 -0.005875 1 0 0 0 0 0 0 188965
0.008566 -0.008325 0.170207 0.299826 0.046133 -2.980347 -0.005906 1 0 0 0 0 0 0 189969
0.008475 -0.008269 0.170083 0.318279 -0.006937 -2.958251 -0.005937 1 0 0 0 0 0 0 190970
0.008383 -0.008212 0.169956 0.332013 -0.036582 -2.948844 -0.005969 1 0 0 0 0 0 0 191967
0.008279 -0.008135 0.169759 0.500814 -0.300768 -2.026836 -0.006000 1 0 0 0 0 0 0 192964
0.008221 -0.008116 0.169648 -0.090231 0.425719 -3.069872 -0.006031 1 0 0 0 0 0 0 193963
0.008145 -0.008077 0.169526 0.089765 0.230532 -3.057174 -0.006062 1 0 0 0 0 0 0 194964
0.008020 -0.008004 0.169318 0.756111 -0.213445 -1.921445 -0.006094 1 0 0 0 0 0 0 195975
0.007967 -0.007944 0.169206 -0.110575 -0.110145 -3.078366 -0.006125 1 0 0 0 0 0 0 196962
0.007900 -0.007906 0.169070 -0.010668 0.203964 -2.890680 -0.006156 1 0 0 0 0 0 0 197962
0.007813 -0.007843 0.168838 0.255790 -0.097522 -1.625842 -0.006188 1 0 0 0 0 0 0 198977
0.007750 -0.007802 0.168715 -0.038269 0.154067 -2.931012 -0.006218 1 0 0 0 0 0 0 199957
0.007666 -0.007736 0.168491 0.218604 -0.155804 -1.738747 -0.006249 1 0 0 0 0 0 0 200946
0.007604 -0.007693 0.168368 -0.037445 0.130632 -2.953875 -0.006281 1 0 0 0 0 0 0 201960
0.007519 -0.007625 0.168142 0.230657 -0.180225 -1.731631 -0.006312 1 0 0 0 0 0 0 202962
0.007472 -0.007564 0.168006 -0.221066 -0.122659 -2.799069 -0.006343 1 0 0 0 0 0 0 203960
0.007398 -0.007481 0.167770 0.075543 -0.398649 -1.592625 -0.006375 1 0 0 0 0 0 0 204978
0.007336 -0.007436 0.167626 -0.055214 0.053704 -2.677567 -0.006406 1 0 0 0 0 0 0 205960
0.007229 -0.007392 0.167373 0.531294 0.124349 -1.371761 -0.006438 1 0 0 0 0 0 0 206979
0.007177 -0.007335 0.167231 -0.123723 -0.055037 -2.689492 -0.006468 1 0 0 0 0 0 0 207933
0.007076 -0.007281 0.166978 0.448705 -0.017261 -1.374285 -0.006500 1 0 0 0 0 0 0 208974
0.007011 -0.007230 0.166748 0.042633 0.006472 -1.551653 -0.006531 1 0 0 0 0 0 0 209977
0.006966 -0.007170 0.166607 -0.246454 -0.100400 -2.728730 -0.006562 1 0 0 0 0 0 0 210963
0.006868 -0.007114 0.166326 0.396315 -0.059474 -1.010632 -0.006594 1 0 0 0 0 0 0 211976
0.006846 -0.007083 0.166172 -0.512227 0.260080 -2.509198 -0.006625 1 0 0 0 0 0 0 212960
0.006746 -0.006977 0.165895 0.411641 -0.680395 -1.041433 -0.006656 1 0 0 0 0 0 0 213963
0.006680 -0.006911 0.165655 0.061168 -0.258689 -1.383773 -0.006691 1 0 0 0 0 0 0 215081
0.006632 -0.006890 0.165401 -0.204407 0.364118 -1.228707 -0.006722 1 0 0 0 0 0 0 216070
0.006603 -0.006815 0.165239 -0.481988 -0.265700 -2.425826 -0.006752 1 0 0 0 0 0 0 217036
0.006518 -0.006748 0.164937 0.232085 -0.247235 -0.706884 -0.006784 1 0 0 0 0 0 0 218050
0.006455 -0.006691 0.164688 0.011309 -0.110878 -1.213674 -0.006815 1 0 0 0 0 0 0 219051
0.006386 -0.006600 0.164442 0.064939 -0.545048 -1.300711 -0.006846 1 0 0 0 0 0 0 220050
0.006349 -0.006508 0.164183 -0.338965 -0.604415 -1.142561 -0.006878 1 0 0 0 0 0 0 221062
0.006313 -0.006463 0.164015 -0.389054 0.001135 -2.304419 -0.006908 1 0 0 0 0 0 0 222035
0.006267 -0.006361 0.163694 -0.264712 -0.686152 -0.421490 -0.006940 1 0 0 0 0 0 0 223051
0.006213 -0.006295 0.163435 -0.150600 -0.301555 -1.036924 -0.006971 1 0 0 0 0 0 0 224052
0.006179 -0.006209 0.163169 -0.397877 -0.528232 -0.994624 -0.007002 1 0 0 0 0 0 0 225049
0.006137 -0.006180 0.162897 -0.316522 0.200205 -0.909629 -0.007034 1 0 0 0 0 0 0 226049
0.006072 -0.006095 0.162637 -0.014587 -0.468206 -1.056908 -0.007066 1 0 0 0 0 0 0 227070
0.006012 -0.006030 0.162357 -0.032207 -0.269305 -0.791620 -0.007097 1 0 0 0 0 0 0 228082
0.006009 -0.005976 0.162178 -0.783108 -0.112722 -2.082858 -0.007127 1 0 0 0 0 0 0 229026
0.005963 -0.005894 0.161832 -0.303122 -0.475339 -0.017537 -0.007159 1 0 0 0 0 0 0 230071
0.005941 -0.005839 0.161548 -0.572908 -0.155757 -0.614806 -0.007190 1 0 0 0 0 0 0 231068
0.005914 -0.005755 0.161269 -0.531919 -0.515695 -0.712763 -0.007222 1 0 0 0 0 0 0 232071
0.005862 -0.005690 0.160978 -0.200217 -0.302126 -0.570830 -0.007253 1 0 0 0 0 0 0 233069
0.005838 -0.005630 0.160802 -0.526643 -0.212100 -2.048586 -0.007283 1 0 0 0 0 0 0 234027
0.005799 -0.005515 0.160431 -0.358008 -0.938131 0.357413 -0.007316 1 0 0 0 0 0 0 235078
0.005745 -0.005444 0.160150 -0.157167 -0.445954 -0.547955 -0.007344 1 0 0 0 0 0 0 235969
0.005720 -0.005390 0.159872 -0.507872 -0.171660 -0.677321 -0.007375 1 0 0 0 0 0 0 236958
0.005667 -0.005332 0.159575 -0.188640 -0.203512 -0.432042 -0.007406 1 0 0 0 0 0 0 237968
0.005632 -0.005246 0.159284 -0.376940 -0.576450 -0.466294 -0.007437 1 0 0 0 0 0 0 238958
0.005611 -0.005189 0.159001 -0.584498 -0.249465 -0.562244 -0.007469 1 0 0 0 0 0 0 239967
0.005583 -0.005102 0.158711 -0.514449 -0.594656 -0.456405 -0.007500 1 0 0 0 0 0 0 240958
0.005540 -0.005071 0.158415 -0.310410 0.086593 -0.367111 -0.007531 1 0 0 0 0 0 0 241967
0.005550 -0.005035 0.158115 -0.984058 0.083278 -0.288885 -0.007562 1 0 0 0 0 0 0 242958
0.005530 -0.004954 0.157818 -0.657137 -0.502490 -0.297249 -0.007594 1 0 0 0 0 0 0 243967
0.005512 -0.004897 0.157529 -0.660312 -0.251406 -0.385749 -0.007625 1 0 0 0 0 0 0 244973
0.005485 -0.004811 0.157231 -0.532019 -0.615903 -0.271719 -0.007656 1 0 0 0 0 0 0 245964
0.005421 -0.004710 0.156944 -0.052688 -0.856908 -0.378544 -0.007687 1 0 0 0 0 0 0 246969
0.005400 -0.004667 0.156740 -0.553520 -0.126263 -1.478545 -0.007718 1 0 0 0 0 0 0 247948
0.005363 -0.004564 0.156368 -0.388246 -0.840917 0.639297 -0.007751 1 0 0 0 0 0 0 248994
0.005341 -0.004502 0.156059 -0.580977 -0.382376 0.037263 -0.007781 1 0 0 0 0 0 0 249962
0.005312 -0.004415 0.155752 -0.506089 -0.676620 -0.028662 -0.007812 1 0 0 0 0 0 0 250967
0.005275 -0.004369 0.155553 -0.385039 -0.168662 -1.420801 -0.007844 1 0 0 0 0 0 0 251967
0.005235 -0.004299 0.155188 -0.338851 -0.440206 0.617935 -0.007875 1 0 0 0 0 0 0 252961
0.005212 -0.004246 0.154877 -0.560666 -0.260790 0.134989 -0.007906 1 0 0 0 0 0 0 253979
0.005197 -0.004210 0.154665 -0.688354 -0.000993 -1.194363 -0.007937 1 0 0 0 0 0 0 254964
0.005131 -0.004106 0.154294 -0.027193 -0.888824 0.774011 -0.007969 1 0 0 0 0 0 0 255978
0.005102 -0.004044 0.153979 -0.439591 -0.434943 0.257793 -0.007999 1 0 0 0 0 0 0 256944
0.005109 -0.004013 0.153779 -0.956019 0.020912 -1.280663 -0.008031 1 0 0 0 0 0 0 257961
0.005058 -0.003911 0.153412 -0.258722 -0.863427 0.760777 -0.008063 1 0 0 0 0 0 0 258976
0.005046 -0.003892 0.153197 -0.688069 0.114606 -0.987349 -0.008093 1 0 0 0 0 0 0 259961
0.005049 -0.003815 0.152827 -0.923524 -0.538149 0.873945 -0.008125 1 0 0 0 0 0 0 260972
0.005036 -0.003760 0.152508 -0.753435 -0.334626 0.414909 -0.008156 1 0 0 0 0 0 0 261976
0.005001 -0.003720 0.152299 -0.443180 -0.118827 -1.047021 -0.008187 1 0 0 0 0 0 0 262964
0.004985 -0.003627 0.151931 -0.672677 -0.781531 0.907645 -0.008218 1 0 0 0 0 0 0 263948
0.004966 -0.003564 0.151722 -0.641836 -0.479296 -0.966337 -0.008250 1 0 0 0 0 0 0 264959
0.004906 -0.003473 0.151355 -0.107594 -0.815648 0.941730 -0.008281 1 0 0 0 0 0 0 265969
0.004877 -0.003414 0.151033 -0.462656 -0.440553 0.571500 -0.008313 1 0 0 0 0 0 0 266975
0.004855 -0.003356 0.150828 -0.583026 -0.394023 -0.984770 -0.008343 1 0 0 0 0 0 0 267961
0.004793 -0.003270 0.150461 -0.069757 -0.773458 1.003197 -0.008375 1 0 0 0 0 0 0 268974
0.004757 -0.003248 0.150249 -0.352434 0.029233 -0.799876 -0.008406 1 0 0 0 0 0 0 269960
0.004740 -0.003169 0.149874 -0.639833 -0.628153 1.167752 -0.008438 1 0 0 0 0 0 0 270974
0.004712 -0.003149 0.149659 -0.508574 0.053796 -0.712005 -0.008468 1 0 0 0 0 0 0 271960
0.004668 -0.003065 0.149296 -0.302661 -0.717866 1.072177 -0.008500 1 0 0 0 0 0 0 272971
0.004643 -0.003007 0.148969 -0.523723 -0.446715 0.799492 -0.008531 1 0 0 0 0 0 0 273974
0.004629 -0.002973 0.148767 -0.677990 -0.125361 -0.842117 -0.008562 1 0 0 0 0 0 0 274961
0.004595 -0.002878 0.148409 -0.450621 -0.887684 1.056978 -0.008594 1 0 0 0 0 0 0 275971
0.004579 -0.002838 0.148203 -0.654364 -0.261094 -0.710251 -0.008625 1 0 0 0 0 0 0 276957
0.004587 -0.002780 0.147838 -0.992907 -0.427994 1.206583 -0.008656 1 0 0 0 0 0 0 277961
0.004541 -0.002758 0.147631 -0.315381 0.015686 -0.645248 -0.008687 1 0 0 0 0 0 0 278961
0.004517 -0.002681 0.147254 -0.529515 -0.670341 1.420018 -0.008719 1 0 0 0 0 0 0 279973
0.004481 -0.002639 0.147053 -0.402404 -0.283704 -0.655416 -0.008750 1 0 0 0 0 0 0 280957
0.004418 -0.002598 0.146692 -0.036623 -0.232381 1.263081 -0.008781 1 0 0 0 0 0 0 281972
0.004390 -0.002544 0.146474 -0.454865 -0.397473 -0.400656 -0.008812 1 0 0 0 0 0 0 282961
0.004358 -0.002470 0.146114 -0.429324 -0.694648 1.320111 -0.008844 1 0 0 0 0 0 0 283973
0.004320 -0.002428 0.145913 -0.365419 -0.299621 -0.571612 -0.008875 1 0 0 0 0 0 0 284959
0.004280 -0.002363 0.145562 -0.316555 -0.581091 1.232910 -0.008906 1 0 0 0 0 0 0 285962
0.004262 -0.002327 0.145352 -0.612259 -0.214570 -0.402910 -0.008938 1 0 0 0 0 0 0 286972
0.004227 -0.002234 0.144983 -0.407701 -0.953177 1.534075 -0.008969 1 0 0 0 0 0 0 287995
0.004196 -0.002211 0.144788 -0.441814 -0.098257 -0.522649 -0.009000 1 0 0 0 0 0 0 288969
0.004161 -0.002160 0.144438 -0.379559 -0.393603 1.318269 -0.009032 1 0 0 0 0 0 0 289990
0.004159 -0.002111 0.144235 -0.828053 -0.402618 -0.388739 -0.009062 1 0 0 0 0 0 0 290970
0.004127 -0.002058 0.143992 -0.467436 -0.461656 -0.014794 -0.009094 1 0 0 0 0 0 0 291967
0.004060 -0.001977 0.143628 0.033521 -0.836888 1.625796 -0.009125 1 0 0 0 0 0 0 292988
0.004038 -0.001940 0.143413 -0.510084 -0.309584 -0.131141 -0.009156 1 0 0 0 0 0 0 293969
0.004003 -0.001916 0.143173 -0.382541 -0.101230 0.051712 -0.009187 1 0 0 0 0 0 0 294971
0.003933 -0.001856 0.142810 0.083936 -0.539007 1.700452 -0.009219 1 0 0 0 0 0 0 295991
0.003926 -0.001806 0.142603 -0.694107 -0.462513 -0.149619 -0.009250 1 0 0 0 0 0 0 296966
0.003898 -0.001775 0.142364 -0.492265 -0.215444 0.097660 -0.009281 1 0 0 0 0 0 0 297961
0.003857 -0.001686 0.142014 -0.297365 -0.951466 1.611771 -0.009315 1 0 0 0 0 0 0 299065
0.003818 -0.001643 0.141809 -0.313271 -0.431496 -0.105724 -0.009345 1 0 0 0 0 0 0 300022
0.003795 -0.001620 0.141560 -0.515843 -0.120400 0.316533 -0.009376 1 0 0 0 0 0 0 301008
0.003758 -0.001538 0.141204 -0.347776 -0.871816 1.798300 -0.009409 1 0 0 0 0 0 0 302064
0.003727 -0.001518 0.141006 -0.409500 -0.139351 -0.098352 -0.009439 1 0 0 0 0 0 0 303008
0.003702 -0.001486 0.140778 -0.495539 -0.234024 0.117030 -0.009470 1 0 0 0 0 0 0 304024
0.003638 -0.001437 0.140531 0.012351 -0.459669 0.414698 -0.009501 1 0 0 0 0 0 0 305007
0.003598 -0.001391 0.140284 -0.238090 -0.459948 0.473813 -0.009533 1 0 0 0 0 0 0 306023
0.003524 -0.001316 0.139915 0.167263 -0.837463 2.110535 -0.009566 1 0 0 0 0 0 0 307070
0.003482 -0.001277 0.139733 -0.191627 -0.421782 -0.155673 -0.009593 1 0 0 0 0 0 0 307952
0.003452 -0.001235 0.139511 -0.378574 -0.417378 0.171658 -0.009624 1 0 0 0 0 0 0 308943
0.003412 -0.001208 0.139264 -0.278456 -0.222416 0.559380 -0.009657 1 0 0 0 0 0 0 309985
0.003363 -0.001124 0.138906 -0.134019 -0.958984 2.070865 -0.009687 1 0 0 0 0 0 0 310955
0.003331 -0.001104 0.138734 -0.347205 -0.195759 -0.178525 -0.009718 1 0 0 0 0 0 0 311953
0.003284 -0.001067 0.138496 -0.167458 -0.349637 0.478950 -0.009749 1 0 0 0 0 0 0 312942
0.003252 -0.001027 0.138251 -0.339680 -0.412979 0.668275 -0.009781 1 0 0 0 0 0 0 313950
0.003214 -0.001002 0.138022 -0.266324 -0.230254 0.496199 -0.009812 1 0 0 0 0 0 0 314942
0.003150 -0.000979 0.137782 0.072711 -0.185412 0.663526 -0.009843 1 0 0 0 0 0 0 315938
0.003110 -0.000945 0.137535 -0.194348 -0.315990 0.786613 -0.009874 1 0 0 0 0 0 0 316938
0.003060 -0.000903 0.137296 -0.101983 -0.461064 0.721242 -0.009906 1 0 0 0 0 0 0 317958
0.002992 -0.000871 0.137050 0.167550 -0.334038 0.825709 -0.009938 1 0 0 0 0 0 0 318976
0.002949 -0.000834 0.136801 -0.139431 -0.398540 0.913895 -0.009968 1 0 0 0 0 0 0 319945
0.002899 -0.000789 0.136561 -0.067877 -0.508176 0.834157 -0.009999 1 0 0 0 0 0 0 320932
0.002845 -0.000741 0.136324 -0.006501 -0.573326 0.810467 -0.010031 1 0 0 0 0 0 0 321952
0.002790 -0.000690 0.136088 0.029374 -0.609451 0.820763 -0.010062 1 0 0 0 0 0 0 322957
0.002754 -0.000644 0.135841 -0.217909 -0.567592 0.983443 -0.010093 1 0 0 0 0 0 0 323952
0.002713 -0.000616 0.135611 -0.184143 -0.332501 0.818063 -0.010129 1 0 0 0 0 0 0 325090
0.002643 -0.000571 0.135358 0.213642 -0.532181 1.124793 -0.010156 1 0 0 0 0 0 0 325949
0.002607 -0.000549 0.135144 -0.187121 -0.264964 0.676104 -0.010187 1 0 0 0 0 0 0 326957
0.002561 -0.000512 0.134917 -0.082581 -0.431853 0.838162 -0.010218 1 0 0 0 0 0 0 327947
0.002515 -0.000489 0.134693 -0.081668 -0.276443 0.826724 -0.010249 1 0 0 0 0 0 0 328948
0.002470 -0.000472 0.134471 -0.084176 -0.175905 0.832587 -0.010281 1 0 0 0 0 0 0 329948
0.002425 -0.000458 0.134249 -0.083850 -0.124166 0.853543 -0.010312 1 0 0 0 0 0 0 330949
0.002340 -0.000437 0.134048 0.449796 -0.223752 0.604516 -0.010343 1 0 0 0 0 0 0 331947
0.002276 -0.000422 0.133834 0.246736 -0.163111 0.777060 -0.010374 1 0 0 0 0 0 0 332946
0.002230 -0.000373 0.133615 -0.012775 -0.595659 0.887255 -0.010406 1 0 0 0 0 0 0 333954
0.002165 -0.000339 0.133405 0.219047 -0.451041 0.812831 -0.010437 1 0 0 0 0 0 0 334952
0.002111 -0.000317 0.133187 0.110784 -0.282081 0.928382 -0.010468 1 0 0 0 0 0 0 335952
0.002076 -0.000286 0.132976 -0.156985 -0.392675 0.877248 -0.010499 1 0 0 0 0 0 0 336945
0.002037 -0.000265 0.132758 -0.118821 -0.265844 0.992826 -0.010530 1 0 0 0 0 0 0 337947
0.001996 -0.000250 0.132537 -0.081580 -0.185003 1.068368 -0.010562 1 0 0 0 0 0 0 338948
0.001968 -0.000222 0.132324 -0.251320 -0.346526 0.990811 -0.010593 1 0 0 0 0 0 0 339947
0.001918 -0.000219 0.132126 0.020363 -0.043498 0.828818 -0.010624 1 0 0 0 0 0 0 340945
0.001872 -0.000212 0.131912 0.013319 -0.056235 1.038793 -0.010655 1 0 0 0 0 0 0 341946
0.001841 -0.000189 0.131702 -0.194723 -0.281367 1.034843 -0.010687 1 0 0 0 0 0 0 342948
0.001785 -0.000168 0.131494 0.134719 -0.277788 1.033086 -0.010718 1 0 0 0 0 0 0 343946
0.001784 -0.000127 0.131316 -0.566273 -0.544179 0.671636 -0.010749 1 0 0 0 0 0 0 344945
0.001742 -0.000097 0.131120 -0.092005 -0.429118 0.893199 -0.010780 1 0 0 0 0 0 0 345946
0.001694 -0.000057 0.130927 0.039839 -0.548914 0.900119 -0.010812 1 0 0 0 0 0 0 346947
0.001655 -0.000053 0.130725 -0.053879 -0.104564 1.048363 -0.010843 1 0 0 0 0 0 0 347946
0.001608 -0.000026 0.130529 0.035578 -0.355093 0.999373 -0.010874 1 0 0 0 0 0 0 348928
0.001550 -0.000023 0.130336 0.206276 -0.068530 0.985689 -0.010905 1 0 0 0 0 0 0 349948
0.001494 0.000003 0.130144 0.198531 -0.344338 0.999948 -0.010937 1 0 0 0 0 0 0 350949
0.001451 0.000000 0.129942 0.036615 -0.004864 1.160455 -0.010968 1 0 0 0 0 0 0 351946
0.001409 0.000004 0.129757 0.012958 -0.047021 0.985032 -0.010999 1 0 0 0 0 0 0 352946
0.001353 -0.000005 0.129567 0.197616 0.108985 1.042899 -0.011030 1 0 0 0 0 0 0 353945
0.001298 0.000015 0.129376 0.203981 -0.252300 1.095627 -0.011062 1 0 0 0 0 0 0 354950
0.001250 0.000030 0.129195 0.122729 -0.219932 1.002832 -0.011093 1 0 0 0 0 0 0 355945
0.001206 0.000042 0.129017 0.076372 -0.183214 0.973151 -0.011124 1 0 0 0 0 0 0 356946
0.001163 0.000052 0.128840 0.054907 -0.163462 0.978458 -0.011156 1 0 0 0 0 0 0 357950
0.001107 0.000047 0.128654 0.232420 0.042961 1.129138 -0.011189 1 0 0 0 0 0 0 359031
0.001073 0.000064 0.128453 -0.023612 -0.226601 1.356903 -0.011220 1 0 0 0 0 0 0 360025
0.001035 0.000077 0.128268 -0.005661 -0.204385 1.205088 -0.011252 1 0 0 0 0 0 0 361033
0.000996 0.000088 0.128089 0.020722 -0.178282 1.142494 -0.011282 1 0 0 0 0 0 0 362000
0.000962 0.000079 0.127921 -0.039852 0.091885 1.000620 -0.011317 1 0 0 0 0 0 0 363127
0.000919 0.000098 0.127738 0.079628 -0.257896 1.220650 -0.011345 1 0 0 0 0 0 0 364024
0.000864 0.000097 0.127580 0.258808 -0.033370 0.939743 -0.011376 1 0 0 0 0 0 0 364999
0.000822 0.000082 0.127420 0.108016 0.180467 0.952403 -0.011409 1 0 0 0 0 0 0 366050
0.000781 0.000079 0.127250 0.087209 0.044108 1.118112 -0.011439 1 0 0 0 0 0 0 367025
0.000721 0.000087 0.127086 0.340602 -0.109567 1.073433 -0.011470 1 0 0 0 0 0 0 368025
0.000671 0.000095 0.126914 0.241803 -0.135253 1.200002 -0.011501 1 0 0 0 0 0 0 369000
0.000612 0.000089 0.126760 0.351469 0.049608 1.004483 -0.011532 1 0 0 0 0 0 0 370008
0.000563 0.000091 0.126592 0.247100 -0.030216 1.195969 -0.011564 1 0 0 0 0 0 0 371023
0.000505 0.000081 0.126439 0.360406 0.104787 1.036024 -0.011595 1 0 0 0 0 0 0 372006
0.000457 0.000081 0.126270 0.258452 -0.001579 1.241977 -0.011626 1 0 0 0 0 0 0 373005
0.000399 0.000071 0.126118 0.372894 0.119477 1.087260 -0.011658 1 0 0 0 0 0 0 374022
0.000365 0.000085 0.125960 0.090124 -0.185657 1.160481 -0.011692 1 0 0 0 0 0 0 375129
0.000300 0.000068 0.125800 0.457157 0.198879 1.212682 -0.011720 1 0 0 0 0 0 0 376023
0.000243 0.000083 0.125650 0.410824 -0.187993 1.116311 -0.011751 1 0 0 0 0 0 0 377004
0.000201 0.000075 0.125494 0.218227 0.061407 1.220312 -0.011783 1 0 0 0 0 0 0 378020
0.000147 0.000062 0.125345 0.361105 0.171468 1.150491 -0.011817 1 0 0 0 0 0 0 379121
0.000100 0.000060 0.125178 0.281441 0.035661 1.402432 -0.011847 1 0 0 0 0 0 0 380066
0.000044 0.000049 0.125025 0.407616 0.138451 1.265529 -0.011878 1 0 0 0 0 0 0 381074
-0.000016 0.000033 0.124878 0.491496 0.207964 1.208753 -0.011909 1 0 0 0 0 0 0 382065
-0.000085 0.000035 0.124722 0.614625 -0.004109 1.339030 -0.011940 1 0 0 0 0 0 0 383066
-0.000152 0.000026 0.124573 0.614297 0.113666 1.281018 -0.011972 1 0 0 0 0 0 0 384075
-0.000199 0.000007 0.124417 0.358635 0.255949 1.400871 -0.012003 1 0 0 0 0 0 0 385065
-0.000255 -0.000012 0.124268 0.460518 0.277251 1.338273 -0.012034 1 0 0 0 0 0 0 386074
-0.000302 -0.000017 0.124132 0.360814 0.095517 1.183664 -0.012066 1 0 0 0 0 0 0 387075
-0.000357 -0.000029 0.123991 0.475961 0.173536 1.265850 -0.012097 1 0 0 0 0 0 0 388066
-0.000404 -0.000031 0.123858 0.377052 0.042405 1.186781 -0.012129 1 0 0 0 0 0 0 389085
-0.000460 -0.000041 0.123717 0.491517 0.147280 1.299088 -0.012156 1 0 0 0 0 0 0 389951
-0.000506 -0.000042 0.123584 0.392642 0.030264 1.230500 -0.012191 1 0 0 0 0 0 0 391078
-0.000562 -0.000052 0.123443 0.506353 0.141715 1.346475 -0.012230 1 0 0 0 0 0 0 392340
-0.000640 -0.000062 0.123279 0.833701 0.155537 1.693449 -0.012253 1 0 0 0 0 0 0 393073
-0.000693 -0.000081 0.123180 0.536135 0.279051 0.905171 -0.012280 1 0 0 0 0 0 0 393938
-0.000751 -0.000100 0.123051 0.587836 0.293990 1.227768 -0.012312 1 0 0 0 0 0 0 394953
-0.000798 -0.000105 0.122922 0.463603 0.111920 1.279232 -0.012343 1 0 0 0 0 0 0 395958
-0.000867 -0.000131 0.122803 0.742759 0.374090 1.171883 -0.012378 1 0 0 0 0 0 0 397071
-0.000939 -0.000135 0.122657 0.816631 0.111137 1.543847 -0.012410 1 0 0 0 0 0 0 398085
-0.000987 -0.000151 0.122533 0.533176 0.245123 1.319822 -0.012441 1 0 0 0 0 0 0 399085
-0.001043 -0.000168 0.122395 0.607467 0.280256 1.494508 -0.012472 1 0 0 0 0 0 0 400080
-0.001089 -0.000172 0.122263 0.497464 0.111197 1.458131 -0.012502 1 0 0 0 0 0 0 401051
-0.001144 -0.000184 0.122154 0.609096 0.193180 1.178228 -0.012534 1 0 0 0 0 0 0 402050
-0.001203 -0.000199 0.122022 0.679591 0.250761 1.475599 -0.012566 1 0 0 0 0 0 0 403083
-0.001250 -0.000202 0.121892 0.548988 0.098648 1.496174 -0.012596 1 0 0 0 0 0 0 404051
-0.001305 -0.000212 0.121783 0.648629 0.189074 1.238126 -0.012628 1 0 0 0 0 0 0 405081
-0.001359 -0.000245 0.121662 0.640175 0.494457 1.406344 -0.012656 1 0 0 0 0 0 0 405953
-0.001409 -0.000239 0.121556 0.613020 0.008098 1.229094 -0.012691 1 0 0 0 0 0 0 407090
-0.001460 -0.000263 0.121436 0.621371 0.366350 1.431498 -0.012722 1 0 0 0 0 0 0 408084
-0.001535 -0.000280 0.121309 0.954284 0.307419 1.549015 -0.012753 1 0 0 0 0 0 0 409084
-0.001604 -0.000298 0.121202 0.918709 0.315336 1.331416 -0.012785 1 0 0 0 0 0 0 410082
-0.001663 -0.000334 0.121080 0.805251 0.565249 1.515018 -0.012816 1 0 0 0 0 0 0 411081
-0.001730 -0.000343 0.120964 0.894561 0.235732 1.484290 -0.012847 1 0 0 0 0 0 0 412080
-0.001807 -0.000370 0.120850 1.058406 0.448471 1.481628 -0.012878 1 0 0 0 0 0 0 413079
-0.001876 -0.000393 0.120746 0.989067 0.414339 1.353520 -0.012910 1 0 0 0 0 0 0 414082
-0.001942 -0.000413 0.120647 0.943691 0.384627 1.307742 -0.012941 1 0 0 0 0 0 0 415081
-0.002000 -0.000451 0.120528 0.844155 0.609383 1.577865 -0.012972 1 0 0 0 0 0 0 416079
-0.002065 -0.000460 0.120413 0.943530 0.269442 1.579999 -0.013003 1 0 0 0 0 0 0 417055
-0.002128 -0.000474 0.120310 0.943328 0.294607 1.447398 -0.013031 1 0 0 0 0 0 0 417954
-0.002203 -0.000503 0.120200 1.110805 0.507891 1.543122 -0.013065 1 0 0 0 0 0 0 419060
-0.002271 -0.000527 0.120098 1.050685 0.458235 1.461859 -0.013097 1 0 0 0 0 0 0 420081
-0.002336 -0.000548 0.119999 1.010797 0.419253 1.434159 -0.013128 1 0 0 0 0 0 0 421081
-0.002412 -0.000581 0.119890 1.162324 0.579043 1.580682 -0.013160 1 0 0 0 0 0 0 422078
-0.002480 -0.000606 0.119789 1.095983 0.501532 1.517991 -0.013191 1 0 0 0 0 0 0 423077
-0.002544 -0.000627 0.119690 1.053230 0.448544 1.497052 -0.013222 1 0 0 0 0 0 0 424079
-0.002607 -0.000647 0.119592 1.035929 0.422152 1.502213 -0.013253 1 0 0 0 0 0 0 425080
-0.002668 -0.000665 0.119494 1.032901 0.410504 1.517700 -0.013285 1 0 0 0 0 0 0 426080
-0.002716 -0.000669 0.119377 0.857298 0.224674 1.804771 -0.013316 1 0 0 0 0 0 0 427082
-0.002770 -0.000680 0.119272 0.937466 0.295598 1.680786 -0.013347 1 0 0 0 0 0 0 428080
-0.002827 -0.000695 0.119172 0.997942 0.348346 1.628121 -0.013378 1 0 0 0 0 0 0 429079
-0.002886 -0.000710 0.119074 1.034905 0.377746 1.621637 -0.013409 1 0 0 0 0 0 0 430069
-0.002933 -0.000714 0.118987 0.894258 0.217253 1.487865 -0.013443 1 0 0 0 0 0 0 431150
-0.003012 -0.000751 0.118903 1.319551 0.653095 1.462828 -0.013474 1 0 0 0 0 0 0 432154
-0.003069 -0.000765 0.118821 1.081842 0.394083 1.443905 -0.013506 1 0 0 0 0 0 0 433156
-0.003127 -0.000780 0.118728 1.085459 0.392897 1.592506 -0.013536 1 0 0 0 0 0 0 434124
-0.003186 -0.000796 0.118633 1.106312 0.407075 1.672421 -0.013567 1 0 0 0 0 0 0 435126
-0.003228 -0.000818 0.118557 0.892653 0.479691 1.431434 -0.013598 1 0 0 0 0 0 0 436123
-0.003297 -0.000833 0.118477 1.243256 0.404033 1.486356 -0.013630 1 0 0 0 0 0 0 437121
-0.003361 -0.000849 0.118386 1.225137 0.413720 1.659053 -0.013662 1 0 0 0 0 0 0 438155
-0.003405 -0.000870 0.118312 0.973106 0.487917 1.462174 -0.013693 1 0 0 0 0 0 0 439148
-0.003475 -0.000884 0.118232 1.301751 0.413424 1.534699 -0.013723 1 0 0 0 0 0 0 440122
-0.003522 -0.000905 0.118162 1.042623 0.486369 1.427969 -0.013755 1 0 0 0 0 0 0 441121
-0.003574 -0.000923 0.118074 1.101688 0.473198 1.672153 -0.013786 1 0 0 0 0 0 0 442123
-0.003631 -0.000941 0.118011 1.177396 0.469391 1.385129 -0.013818 1 0 0 0 0 0 0 443132
-0.003671 -0.000963 0.117947 0.973453 0.525831 1.383583 -0.013849 1 0 0 0 0 0 0 444144
-0.003739 -0.000978 0.117870 1.327331 0.442036 1.560668 -0.013881 1 0 0 0 0 0 0 445159
-0.003785 -0.000999 0.117801 1.083978 0.510876 1.492376 -0.013912 1 0 0 0 0 0 0 446146
-0.003838 -0.001017 0.117745 1.169974 0.501112 1.338287 -0.013942 1 0 0 0 0 0 0 447131
-0.003912 -0.001031 0.117671 1.465580 0.429708 1.566065 -0.013974 1 0 0 0 0 0 0 448130
-0.003960 -0.001050 0.117603 1.174951 0.509763 1.524738 -0.014005 1 0 0 0 0 0 0 449145
-0.004015 -0.001069 0.117547 1.235780 0.506278 1.381475 -0.014037 1 0 0 0 0 0 0 450144
-0.004054 -0.001091 0.117485 1.042504 0.558671 1.452872 -0.014067 1 0 0 0 0 0 0 451118
-0.004103 -0.001110 0.117431 1.175443 0.535877 1.372895 -0.014097 1 0 0 0 0 0 0 452072
-0.004158 -0.001128 0.117379 1.269560 0.520968 1.342746 -0.014128 1 0 0 0 0 0 0 453063
-0.004196 -0.001150 0.117319 1.076865 0.572088 1.465442 -0.014159 1 0 0 0 0 0 0 454072
-0.004246 -0.001170 0.117265 1.209018 0.549353 1.404680 -0.014186 1 0 0 0 0 0 0 454928
-0.004300 -0.001188 0.117214 1.303088 0.534696 1.381670 -0.014222 1 0 0 0 0 0 0 456065
-0.004339 -0.001210 0.117153 1.110438 0.585880 1.506469 -0.014253 1 0 0 0 0 0 0 457073
-0.004388 -0.001229 0.117100 1.242847 0.563371 1.447081 -0.014284 1 0 0 0 0 0 0 458062
-0.004442 -0.001247 0.117048 1.336880 0.548739 1.424473 -0.014316 1 0 0 0 0 0 0 459074
-0.004499 -0.001265 0.116997 1.392534 0.542751 1.424486 -0.014347 1 0 0 0 0 0 0 460063
-0.004546 -0.001269 0.116958 1.269157 0.370306 1.283255 -0.014378 1 0 0 0 0 0 0 461057
-0.004593 -0.001297 0.116922 1.286444 0.672700 1.238305 -0.014410 1 0 0 0 0 0 0 462077
-0.004628 -0.001323 0.116867 1.125097 0.689288 1.491282 -0.014440 1 0 0 0 0 0 0 463053
-0.004663 -0.001332 0.116826 1.124867 0.460184 1.340155 -0.014472 1 0 0 0 0 0 0 464082
-0.004705 -0.001363 0.116790 1.225794 0.726661 1.282691 -0.014503 1 0 0 0 0 0 0 465079
-0.004744 -0.001373 0.116755 1.198908 0.496881 1.255640 -0.014534 1 0 0 0 0 0 0 466063
-0.004775 -0.001391 0.116732 1.115956 0.580412 1.113409 -0.014565 1 0 0 0 0 0 0 467067
-0.004820 -0.001409 0.116691 1.290694 0.579146 1.343122 -0.014593 1 0 0 0 0 0 0 467957
-0.004837 -0.001435 0.116656 0.940056 0.699691 1.293671 -0.014636 1 0 0 0 0 0 0 469330
-0.004874 -0.001456 0.116611 1.188974 0.653103 1.433572 -0.014660 1 0 0 0 0 0 0 470079
-0.004894 -0.001467 0.116595 0.985989 0.516986 1.065830 -0.014691 1 0 0 0 0 0 0 471083
-0.004916 -0.001485 0.116578 1.002261 0.605820 1.050247 -0.014722 1 0 0 0 0 0 0 472077
-0.004956 -0.001502 0.116539 1.247622 0.603709 1.348375 -0.014753 1 0 0 0 0 0 0 473077
-0.004988 -0.001524 0.116515 1.184107 0.667029 1.200349 -0.014784 1 0 0 0 0 0 0 474050
-0.005017 -0.001548 0.116495 1.133629 0.707043 1.128190 -0.014816 1 0 0 0 0 0 0 475079
-0.005048 -0.001555 0.116466 1.173698 0.495275 1.242291 -0.014847 1 0 0 0 0 0 0 476077
-0.005064 -0.001559 0.116456 0.985410 0.431993 1.011901 -0.014878 1 0 0 0 0 0 0 477078
-0.005084 -0.001573 0.116441 1.022681 0.572929 1.058701 -0.014909 1 0 0 0 0 0 0 478072
-0.005111 -0.001576 0.116414 1.124037 0.428923 1.228379 -0.014941 1 0 0 0 0 0 0 479084
-0.005137 -0.001590 0.116394 1.125282 0.571036 1.170313 -0.014972 1 0 0 0 0 0 0 480083
-0.005151 -0.001597 0.116386 0.966778 0.496660 0.990460 -0.015003 1 0 0 0 0 0 0 481081
-0.005169 -0.001614 0.116373 1.024801 0.613466 1.065850 -0.015035 1 0 0 0 0 0 0 482080
-0.005190 -0.001635 0.116356 1.072552 0.690944 1.109099 -0.015066 1 0 0 0 0 0 0 483096
-0.005206 -0.001628 0.116340 1.011331 0.330517 1.114421 -0.015097 1 0 0 0 0 0 0 484073
-0.005226 -0.001637 0.116323 1.064851 0.511350 1.133504 -0.015128 1 0 0 0 0 0 0 485079
-0.005237 -0.001642 0.116318 0.947959 0.471936 0.993158 -0.015160 1 0 0 0 0 0 0 486079
-0.005254 -0.001657 0.116304 1.028604 0.607698 1.083739 -0.015191 1 0 0 0 0 0 0 487079
-0.005263 -0.001665 0.116299 0.932610 0.525930 0.979998 -0.015222 1 0 0 0 0 0 0 488076
-0.005267 -0.001669 0.116298 0.869472 0.469690 0.932036 -0.015253 1 0 0 0 0 0 0 489078
-0.005281 -0.001683 0.116286 0.991794 0.609117 1.067857 -0.015285 1 0 0 0 0 0 0 490078
-0.005288 -0.001691 0.116282 0.919003 0.530763 0.980889 -0.015316 1 0 0 0 0 0 0 491079
-0.005292 -0.001695 0.116280 0.867901 0.476465 0.938798 -0.015347 1 0 0 0 0 0 0 492081
-0.005306 -0.001709 0.116268 0.996247 0.616800 1.076728 -0.015377 1 0 0 0 0 0 0 493048
-0.005313 -0.001717 0.116264 0.926695 0.539072 0.990458 -0.015410 1 0 0 0 0 0 0 494077
-0.005316 -0.001720 0.116263 0.877205 0.485078 0.948593 -0.015441 1 0 0 0 0 0 0 495079
-0.005318 -0.001722 0.116262 0.851025 0.456719 0.934103 -0.015472 1 0 0 0 0 0 0 496076
-0.005319 -0.001723 0.116262 0.838297 0.442695 0.930240 -0.015503 1 0 0 0 0 0 0 497076
-0.005331 -0.001736 0.116250 0.987897 0.604850 1.082765 -0.015534 1 0 0 0 0 0 0 498048
-0.005338 -0.001743 0.116247 0.929532 0.538403 1.001527 -0.015566 1 0 0 0 0 0 0 499079
-0.005341 -0.001746 0.116245 0.885737 0.490106 0.961402 -0.015597 1 0 0 0 0 0 0 500076
-0.005342 -0.001748 0.116245 0.862456 0.464601 0.947534 -0.015628 1 0 0 0 0 0 0 501077
-0.005343 -0.001749 0.116245 0.851170 0.452011 0.943847 -0.015659 1 0 0 0 0 0 0 502060
-0.005344 -0.001749 0.116244 0.846385 0.446174 0.943971 -0.015693 1 0 0 0 0 0 0 503146
-0.005344 -0.001750 0.116244 0.844732 0.443657 0.945205 -0.015724 1 0 0 0 0 0 0 504153
-0.005344 -0.001750 0.116244 0.844703 0.442810 0.946855 -0.015756 1 0 0 0 0 0 0 505148
-0.005344 -0.001750 0.116244 0.845539 0.442840 0.948667 -0.015787 1 0 0 0 0 0 0 506155
-0.005344 -0.001750 0.116244 0.846733 0.443262 0.950458 -0.015817 1 0 0 0 0 0 0 507123
-0.005344 -0.001750 0.116244 0.848190 0.443915 0.952323 -0.015848 1 0 0 0 0 0 0 508123
-0.005344 -0.001750 0.116244 0.849751 0.444678 0.954190 -0.015880 1 0 0 0 0 0 0 509119
-0.005344 -0.001750 0.116244 0.851377 0.445504 0.956073 -0.015911 1 0 0 0 0 0 0 510120
-0.005344 -0.001750 0.116244 0.853081 0.446381 0.958014 -0.015943 1 0 0 0 0 0 0 511155
-0.005344 -0.001750 0.116244 0.854728 0.447225 0.959871 -0.015974 1 0 0 0 0 0 0 512144
-0.005344 -0.001750 0.116244 0.856346 0.448078 0.961707 -0.016005 1 0 0 0 0 0 0 513119
-0.005344 -0.001750 0.116244 0.858011 0.448946 0.963580 -0.016036 1 0 0 0 0 0 0 514120
-0.005344 -0.001750 0.116244 0.859683 0.449821 0.965457 -0.016067 1 0 0 0 0 0 0 515120
-0.005344 -0.001750 0.116244 0.861368 0.450702 0.967350 -0.016099 1 0 0 0 0 0 0 516128
-0.005344 -0.001750 0.116244 0.863044 0.451583 0.969231 -0.016130 1 0 0 0 0 0 0 517126
-0.005332 -0.001737 0.116256 0.709405 0.283628 0.818235 -0.016162 1 0 0 0 0 0 0 518142
-0.005326 -0.001731 0.116260 0.767249 0.347868 0.902650 -0.016192 1 0 0 0 0 0 0 519129
-0.005323 -0.001727 0.116261 0.812470 0.395984 0.946306 -0.016224 1 0 0 0 0 0 0 520141
-0.005322 -0.001726 0.116262 0.838123 0.422258 0.963795 -0.016255 1 0 0 0 0 0 0 521125
-0.005321 -0.001725 0.116262 0.852278 0.436120 0.971189 -0.016286 1 0 0 0 0 0 0 522140
-0.005320 -0.001724 0.116262 0.860256 0.443510 0.974906 -0.016317 1 0 0 0 0 0 0 523117
-0.005320 -0.001724 0.116262 0.865067 0.447619 0.977338 -0.016347 1 0 0 0 0 0 0 524070
-0.005320 -0.001724 0.116262 0.868340 0.450124 0.979415 -0.016378 1 0 0 0 0 0 0 525061
-0.005308 -0.001711 0.116273 0.715358 0.282829 0.828531 -0.016409 1 0 0 0 0 0 0 526070
-0.005302 -0.001705 0.116277 0.773639 0.347510 0.912918 -0.016440 1 0 0 0 0 0 0 527066
-0.005299 -0.001702 0.116279 0.819036 0.395808 0.956505 -0.016472 1 0 0 0 0 0 0 528061
-0.005297 -0.001700 0.116279 0.844825 0.422201 0.974014 -0.016503 1 0 0 0 0 0 0 529069
-0.005285 -0.001686 0.116291 0.703384 0.266975 0.828584 -0.016534 1 0 0 0 0 0 0 530060
-0.005278 -0.001679 0.116295 0.767697 0.337840 0.914788 -0.016566 1 0 0 0 0 0 0 531069
-0.005275 -0.001676 0.116296 0.816125 0.389249 0.958966 -0.016596 1 0 0 0 0 0 0 532060
-0.005273 -0.001674 0.116297 0.843441 0.417187 0.976696 -0.016628 1 0 0 0 0 0 0 533071
-0.005261 -0.001661 0.116308 0.702637 0.262606 0.831397 -0.016659 1 0 0 0 0 0 0 534066
-0.005254 -0.001654 0.116312 0.767360 0.333885 0.917563 -0.016691 1 0 0 0 0 0 0 535072
-0.005251 -0.001650 0.116314 0.816007 0.385512 0.961732 -0.016722 1 0 0 0 0 0 0 536071
-0.005237 -0.001636 0.116326 0.687575 0.244182 0.826786 -0.016753 1 0 0 0 0 0 0 537071
-0.005226 -0.001646 0.116340 0.693860 0.557964 0.778863 -0.016784 1 0 0 0 0 0 0 538049
-0.005208 -0.001639 0.116357 0.611991 0.352809 0.745925 -0.016816 1 0 0 0 0 0 0 539080
-0.005198 -0.001635 0.116362 0.715690 0.380412 0.883826 -0.016847 1 0 0 0 0 0 0 540070
-0.005163 -0.001624 0.116367 0.380431 0.296055 0.917296 -0.016878 1 0 0 0 0 0 0 541059
-0.005145 -0.001619 0.116368 0.572902 0.355023 0.957853 -0.016909 1 0 0 0 0 0 0 542070
-0.005124 -0.001603 0.116380 0.550362 0.225624 0.823148 -0.016940 1 0 0 0 0 0 0 543051
-0.005114 -0.001596 0.116384 0.678416 0.310903 0.912891 -0.016972 1 0 0 0 0 0 0 544066
-0.005097 -0.001579 0.116397 0.602804 0.199891 0.805883 -0.017002 1 0 0 0 0 0 0 545049
-0.005088 -0.001570 0.116401 0.702798 0.295146 0.906104 -0.017034 1 0 0 0 0 0 0 546067
-0.005072 -0.001553 0.116414 0.613025 0.189132 0.802868 -0.017065 1 0 0 0 0 0 0 547051
-0.005063 -0.001545 0.116419 0.706098 0.286998 0.904298 -0.017097 1 0 0 0 0 0 0 548066
-0.005047 -0.001528 0.116432 0.612797 0.182177 0.801588 -0.017128 1 0 0 0 0 0 0 549064
-0.005039 -0.001519 0.116436 0.704144 0.280730 0.903039 -0.017159 1 0 0 0 0 0 0 550058
-0.005023 -0.001502 0.116449 0.609893 0.176152 0.800432 -0.017190 1 0 0 0 0 0 0 551054
-0.005003 -0.001480 0.116465 0.544145 0.104761 0.749844 -0.017221 1 0 0 0 0 0 0 552051
-0.004992 -0.001469 0.116470 0.663076 0.234161 0.881236 -0.017253 1 0 0 0 0 0 0 553070
-0.004975 -0.001451 0.116484 0.584211 0.146377 0.790202 -0.017284 1 0 0 0 0 0 0 554066
-0.004966 -0.001442 0.116488 0.683427 0.253914 0.895517 -0.017315 1 0 0 0 0 0 0 555066
-0.004950 -0.001424 0.116501 0.592841 0.153516 0.794450 -0.017347 1 0 0 0 0 0 0 556065
-0.004930 -0.001403 0.116517 0.528929 0.084184 0.744386 -0.017378 1 0 0 0 0 0 0 557063
-0.004903 -0.001397 0.116544 0.426519 0.280023 0.585744 -0.017409 1 0 0 0 0 0 0 558065
-0.004889 -0.001393 0.116554 0.584212 0.336495 0.802618 -0.017440 1 0 0 0 0 0 0 559065
-0.004869 -0.001379 0.116568 0.531843 0.191667 0.753458 -0.017472 1 0 0 0 0 0 0 560066
-0.004848 -0.001359 0.116585 0.488699 0.098471 0.722502 -0.017503 1 0 0 0 0 0 0 561063
-0.004837 -0.001349 0.116590 0.619914 0.217414 0.860149 -0.017534 1 0 0 0 0 0 0 562065
-0.004819 -0.001331 0.116604 0.546640 0.123761 0.771695 -0.017565 1 0 0 0 0 0 0 563065
-0.004798 -0.001309 0.116620 0.491667 0.057923 0.726052 -0.017597 1 0 0 0 0 0 0 564063
-0.004771 -0.001302 0.116647 0.393579 0.255579 0.568616 -0.017628 1 0 0 0 0 0 0 565064
-0.004756 -0.001299 0.116656 0.554125 0.313414 0.785583 -0.017659 1 0 0 0 0 0 0 566046
-0.004737 -0.001285 0.116671 0.502593 0.168735 0.736859 -0.017691 1 0 0 0 0 0 0 567069
-0.004715 -0.001264 0.116687 0.459773 0.075491 0.706006 -0.017722 1 0 0 0 0 0 0 568065
-0.004692 -0.001241 0.116704 0.433612 0.023496 0.692203 -0.017753 1 0 0 0 0 0 0 569064
-0.004669 -0.001217 0.116721 0.417286 -0.006214 0.685325 -0.017784 1 0 0 0 0 0 0 570064
-0.004656 -0.001204 0.116727 0.564349 0.146924 0.831756 -0.017815 1 0 0 0 0 0 0 571066
-0.004638 -0.001185 0.116741 0.498451 0.069855 0.746890 -0.017847 1 0 0 0 0 0 0 572064
-0.004617 -0.001162 0.116757 0.447154 0.012229 0.702453 -0.017878 1 0 0 0 0 0 0 573063
-0.004594 -0.001138 0.116773 0.416408 -0.021882 0.683832 -0.017909 1 0 0 0 0 0 0 574066
-0.004571 -0.001113 0.116790 0.397621 -0.042728 0.675235 -0.017940 1 0 0 0 0 0 0 575056
-0.004558 -0.001100 0.116796 0.543800 0.115227 0.820663 -0.017972 1 0 0 0 0 0 0 576065
-0.004535 -0.001099 0.116820 0.411146 0.275904 0.596771 -0.018003 1 0 0 0 0 0 0 577066
-0.004511 -0.001085 0.116839 0.381858 0.128823 0.626978 -0.018034 1 0 0 0 0 0 0 578063
-0.004487 -0.001065 0.116857 0.369208 0.029518 0.646130 -0.018065 1 0 0 0 0 0 0 579066
-0.004463 -0.001042 0.116875 0.360676 -0.025865 0.651651 -0.018097 1 0 0 0 0 0 0 580062
-0.004438 -0.001017 0.116892 0.353573 -0.057376 0.651526 -0.018128 1 0 0 0 0 0 0 581064
-0.004426 -0.001005 0.116898 0.506208 0.095710 0.799395 -0.018159 1 0 0 0 0 0 0 582063
-0.004402 -0.001003 0.116922 0.376068 0.253517 0.576463 -0.018190 1 0 0 0 0 0 0 583066
-0.004378 -0.000990 0.116941 0.348179 0.104943 0.607155 -0.018222 1 0 0 0 0 0 0 584063
-0.004354 -0.000970 0.116959 0.336159 0.004818 0.626417 -0.018253 1 0 0 0 0 0 0 585065
-0.004329 -0.000946 0.116977 0.327861 -0.051066 0.631946 -0.018284 1 0 0 0 0 0 0 586061
-0.004305 -0.000922 0.116994 0.320794 -0.082895 0.631759 -0.018315 1 0 0 0 0 0 0 587064
-0.004280 -0.000896 0.117011 0.314176 -0.102530 0.629485 -0.018346 1 0 0 0 0 0 0 588054
-0.004268 -0.000884 0.117017 0.467585 0.057036 0.776049 -0.018378 1 0 0 0 0 0 0 589063
-0.004249 -0.000864 0.117030 0.403092 -0.018506 0.692310 -0.018409 1 0 0 0 0 0 0 590054
-0.004228 -0.000841 0.117046 0.352285 -0.075595 0.648236 -0.018440 1 0 0 0 0 0 0 591063
-0.004200 -0.000835 0.117073 0.255308 0.126357 0.489905 -0.018471 1 0 0 0 0 0 0 592053
-0.004173 -0.000818 0.117094 0.259199 0.015212 0.556043 -0.018503 1 0 0 0 0 0 0 593062
-0.004148 -0.000797 0.117112 0.264920 -0.064684 0.588727 -0.018534 1 0 0 0 0 0 0 594054
-0.004122 -0.000773 0.117129 0.265755 -0.110378 0.598922 -0.018566 1 0 0 0 0 0 0 595069
-0.004109 -0.000761 0.117135 0.423674 0.036522 0.749238 -0.018597 1 0 0 0 0 0 0 596060
-0.004086 -0.000760 0.117159 0.294390 0.190034 0.527480 -0.018628 1 0 0 0 0 0 0 597069
-0.004062 -0.000746 0.117178 0.267263 0.039261 0.558931 -0.018659 1 0 0 0 0 0 0 598058
-0.004037 -0.000726 0.117196 0.255434 -0.062169 0.578431 -0.018691 1 0 0 0 0 0 0 599081
-0.004012 -0.000702 0.117214 0.247038 -0.118904 0.583887 -0.018722 1 0 0 0 0 0 0 600073
-0.003988 -0.000678 0.117231 0.239718 -0.151348 0.583561 -0.018753 1 0 0 0 0 0 0 601068
-0.003963 -0.000652 0.117248 0.232772 -0.171469 0.581104 -0.018784 1 0 0 0 0 0 0 602056
-0.003933 -0.000644 0.117275 0.159364 0.050699 0.437842 -0.018815 1 0 0 0 0 0 0 603059
-0.003906 -0.000627 0.117296 0.175745 -0.050195 0.509486 -0.018847 1 0 0 0 0 0 0 604076
-0.003892 -0.000618 0.117303 0.348952 0.049382 0.692316 -0.018878 1 0 0 0 0 0 0 605074
-0.003872 -0.000600 0.117316 0.293856 -0.059609 0.623329 -0.018909 1 0 0 0 0 0 0 606074
-0.003845 -0.000596 0.117343 0.181024 0.102371 0.444124 -0.018940 1 0 0 0 0 0 0 607065
-0.003819 -0.000581 0.117363 0.175813 -0.030333 0.502213 -0.018972 1 0 0 0 0 0 0 608078
-0.003794 -0.000560 0.117381 0.176465 -0.121450 0.531921 -0.019003 1 0 0 0 0 0 0 609076
-0.003764 -0.000554 0.117409 0.107558 0.063318 0.400653 -0.019034 1 0 0 0 0 0 0 610075
-0.003736 -0.000538 0.117429 0.126578 -0.056607 0.476542 -0.019065 1 0 0 0 0 0 0 611047
-0.003722 -0.000530 0.117437 0.301773 0.033930 0.660372 -0.019097 1 0 0 0 0 0 0 612075
-0.003703 -0.000513 0.117450 0.246912 -0.080216 0.592107 -0.019128 1 0 0 0 0 0 0 613074
-0.003675 -0.000509 0.117476 0.133852 0.079304 0.412976 -0.019159 1 0 0 0 0 0 0 614074
-0.003649 -0.000493 0.117497 0.128726 -0.054794 0.471094 -0.019191 1 0 0 0 0 0 0 615076
-0.003624 -0.000472 0.117514 0.129323 -0.146708 0.500781 -0.019222 1 0 0 0 0 0 0 616074
-0.003598 -0.000449 0.117532 0.127162 -0.198724 0.509720 -0.019253 1 0 0 0 0 0 0 617076
-0.003568 -0.000441 0.117559 0.055615 0.007478 0.369904 -0.019284 1 0 0 0 0 0 0 618075
-0.003553 -0.000438 0.117569 0.236043 0.074012 0.590180 -0.019316 1 0 0 0 0 0 0 619077
-0.003533 -0.000423 0.117583 0.188906 -0.071420 0.545996 -0.019347 1 0 0 0 0 0 0 620076
-0.003505 -0.000420 0.117610 0.080208 0.070711 0.375985 -0.019377 1 0 0 0 0 0 0 621045
-0.003479 -0.000405 0.117630 0.077674 -0.072344 0.437396 -0.019408 1 0 0 0 0 0 0 622043
-0.003453 -0.000384 0.117648 0.079517 -0.168856 0.468222 -0.019441 1 0 0 0 0 0 0 623075
-0.003435 -0.000392 0.117664 0.173553 0.189411 0.483790 -0.019471 1 0 0 0 0 0 0 624044
-0.003413 -0.000382 0.117681 0.133284 0.001718 0.480975 -0.019503 1 0 0 0 0 0 0 625074
-0.003390 -0.000364 0.117698 0.101114 -0.132623 0.476827 -0.019534 1 0 0 0 0 0 0 626073
-0.003361 -0.000359 0.117725 0.013019 0.029164 0.332115 -0.019566 1 0 0 0 0 0 0 627075
-0.003334 -0.000344 0.117746 0.022581 -0.102791 0.403318 -0.019596 1 0 0 0 0 0 0 628043
-0.003320 -0.000336 0.117753 0.194192 -0.017257 0.584231 -0.019627 1 0 0 0 0 0 0 629042
-0.003300 -0.000319 0.117766 0.135738 -0.135324 0.516001 -0.019659 1 0 0 0 0 0 0 630071
-0.003273 -0.000315 0.117792 0.020009 0.022471 0.336404 -0.019691 1 0 0 0 0 0 0 631075
-0.003259 -0.000313 0.117801 0.177857 0.063783 0.540921 -0.019722 1 0 0 0 0 0 0 632069
-0.003235 -0.000316 0.117826 0.050064 0.141488 0.351150 -0.019752 1 0 0 0 0 0 0 633044
-0.003210 -0.000305 0.117846 0.025687 -0.049965 0.395275 -0.019784 1 0 0 0 0 0 0 634074
-0.003197 -0.000299 0.117852 0.178932 0.004310 0.565339 -0.019816 1 0 0 0 0 0 0 635068
-0.003173 -0.000300 0.117876 0.042651 0.107105 0.352742 -0.019847 1 0 0 0 0 0 0 636075
-0.003149 -0.000288 0.117895 0.013271 -0.070100 0.387833 -0.019878 1 0 0 0 0 0 0 637073
-0.003136 -0.000282 0.117902 0.164055 -0.008382 0.554530 -0.019909 1 0 0 0 0 0 0 638073
-0.003113 -0.000283 0.117926 0.026107 0.098083 0.340867 -0.019941 1 0 0 0 0 0 0 639074
-0.003088 -0.000270 0.117945 -0.004026 -0.077391 0.375570 -0.019972 1 0 0 0 0 0 0 640069
-0.003076 -0.000264 0.117951 0.146548 -0.014654 0.541954 -0.020003 1 0 0 0 0 0 0 641060
-0.003057 -0.000247 0.117965 0.076141 -0.145081 0.469093 -0.020034 1 0 0 0 0 0 0 642066
-0.003042 -0.000257 0.117980 0.118424 0.184092 0.433753 -0.020066 1 0 0 0 0 0 0 643077
-0.003022 -0.000248 0.117996 0.049128 -0.021241 0.412891 -0.020097 1 0 0 0 0 0 0 644074
-0.003012 -0.000244 0.118001 0.166505 0.012495 0.548267 -0.020128 1 0 0 0 0 0 0 645065
-0.002990 -0.000246 0.118025 0.009402 0.103308 0.322868 -0.020158 1 0 0 0 0 0 0 646044
-0.002978 -0.000248 0.118033 0.134424 0.097139 0.499302 -0.020191 1 0 0 0 0 0 0 647074
-0.002960 -0.000235 0.118047 0.054995 -0.088274 0.440033 -0.020222 1 0 0 0 0 0 0 648072
-0.002945 -0.000246 0.118062 0.093437 0.211846 0.410085 -0.020252 1 0 0 0 0 0 0 649044
-0.002926 -0.000239 0.118078 0.022151 -0.008637 0.391349 -0.020284 1 0 0 0 0 0 0 650073
-0.002910 -0.000253 0.118094 0.070568 0.255373 0.386425 -0.020316 1 0 0 0 0 0 0 651072
-0.002890 -0.000246 0.118111 0.004995 0.014827 0.377388 -0.020347 1 0 0 0 0 0 0 652066
-0.002880 -0.000243 0.118116 0.124816 0.031033 0.516639 -0.020378 1 0 0 0 0 0 0 653057
-0.002862 -0.000228 0.118129 0.036559 -0.124719 0.433633 -0.020409 1 0 0 0 0 0 0 654066
-0.002848 -0.000238 0.118144 0.069897 0.192542 0.394232 -0.020440 1 0 0 0 0 0 0 655058
-0.002829 -0.000230 0.118160 -0.004327 -0.019637 0.372181 -0.020472 1 0 0 0 0 0 0 656067
-0.002819 -0.000226 0.118166 0.111123 0.011082 0.506693 -0.020503 1 0 0 0 0 0 0 657057
-0.002809 -0.000242 0.118178 0.117383 0.278312 0.426909 -0.020534 1 0 0 0 0 0 0 658067
-0.002791 -0.000236 0.118194 0.015945 0.026483 0.379496 -0.020565 1 0 0 0 0 0 0 659058
-0.002782 -0.000234 0.118199 0.116308 0.035975 0.504048 -0.020597 1 0 0 0 0 0 0 660066
-0.002777 -0.000232 0.118201 0.183207 0.054502 0.561498 -0.020628 1 0 0 0 0 0 0 661056
-0.002757 -0.000236 0.118223 -0.015191 0.125230 0.297000 -0.020659 1 0 0 0 0 0 0 662066
-0.002747 -0.000238 0.118230 0.088543 0.107817 0.457947 -0.020690 1 0 0 0 0 0 0 663056
-0.002742 -0.000239 0.118233 0.162967 0.094134 0.539046 -0.020722 1 0 0 0 0 0 0 664064
-0.002722 -0.000244 0.118255 -0.031106 0.146932 0.283858 -0.020753 1 0 0 0 0 0 0 665067
-0.002712 -0.000246 0.118263 0.075147 0.120341 0.448012 -0.020784 1 0 0 0 0 0 0 666072
-0.002706 -0.000247 0.118266 0.150840 0.102052 0.530260 -0.020817 1 0 0 0 0 0 0 667129
-0.002704 -0.000248 0.118267 0.191804 0.092564 0.561649 -0.020849 1 0 0 0 0 0 0 668156
-0.002690 -0.000235 0.118278 0.047070 -0.090407 0.427821 -0.020880 1 0 0 0 0 0 0 669143
-0.002683 -0.000228 0.118282 0.119033 -0.025653 0.509992 -0.020912 1 0 0 0 0 0 0 670148
-0.002674 -0.000243 0.118294 0.101859 0.260899 0.410784 -0.020941 1 0 0 0 0 0 0 671099
-0.002670 -0.000250 0.118298 0.154157 0.196614 0.501953 -0.020971 1 0 0 0 0 0 0 672056
-0.002655 -0.000241 0.118310 0.021592 -0.034484 0.401112 -0.021008 1 0 0 0 0 0 0 673217
-0.002647 -0.000236 0.118314 0.100625 0.004222 0.495592 -0.021034 1 0 0 0 0 0 0 674076
-0.002644 -0.000233 0.118316 0.155947 0.039247 0.541566 -0.021066 1 0 0 0 0 0 0 675069
-0.002642 -0.000232 0.118316 0.185688 0.058418 0.559242 -0.021097 1 0 0 0 0 0 0 676068
-0.002628 -0.000218 0.118327 0.034891 -0.110240 0.420693 -0.021128 1 0 0 0 0 0 0 677074
-0.002622 -0.000211 0.118331 0.103949 -0.038164 0.501041 -0.021159 1 0 0 0 0 0 0 678073
-0.002613 -0.000225 0.118343 0.085205 0.252196 0.401198 -0.021191 1 0 0 0 0 0 0 679075
-0.002609 -0.000233 0.118347 0.136799 0.189761 0.492117 -0.021222 1 0 0 0 0 0 0 680072
-0.002606 -0.000236 0.118348 0.169851 0.137917 0.536439 -0.021253 1 0 0 0 0 0 0 681072
-0.002605 -0.000238 0.118349 0.187600 0.110034 0.553471 -0.021284 1 0 0 0 0 0 0 682071
-0.002592 -0.000225 0.118360 0.030528 -0.082642 0.414726 -0.021316 1 0 0 0 0 0 0 683074
-0.002585 -0.000219 0.118364 0.096556 -0.022543 0.494929 -0.021347 1 0 0 0 0 0 0 684068
-0.002582 -0.000216 0.118365 0.145131 0.023355 0.535814 -0.021378 1 0 0 0 0 0 0 685078
-0.002580 -0.000214 0.118366 0.171417 0.047987 0.551671 -0.021409 1 0 0 0 0 0 0 686047
-0.002580 -0.000214 0.118366 0.185021 0.060521 0.557824 -0.021441 1 0 0 0 0 0 0 687077
-0.002561 -0.000218 0.118387 -0.043355 0.126817 0.274494 -0.021472 1 0 0 0 0 0 0 688072
-0.002552 -0.000220 0.118395 0.046073 0.107112 0.428192 -0.021502 1 0 0 0 0 0 0 689042
-0.002548 -0.000221 0.118397 0.113160 0.092243 0.506736 -0.021534 1 0 0 0 0 0 0 690071
-0.002545 -0.000221 0.118398 0.149674 0.084438 0.536816 -0.021566 1 0 0 0 0 0 0 691071
-0.002544 -0.000222 0.118398 0.168563 0.080580 0.547929 -0.021596 1 0 0 0 0 0 0 692041
-0.002543 -0.000222 0.118398 0.178261 0.078706 0.552334 -0.021628 1 0 0 0 0 0 0 693069
-0.002531 -0.000208 0.118409 0.016700 -0.101010 0.409207 -0.021659 1 0 0 0 0 0 0 694072
-0.002524 -0.000202 0.118413 0.080643 -0.034268 0.487713 -0.021691 1 0 0 0 0 0 0 695071
-0.002521 -0.000198 0.118414 0.128124 0.014962 0.527976 -0.021722 1 0 0 0 0 0 0 696070
-0.002519 -0.000197 0.118415 0.153855 0.041244 0.543623 -0.021753 1 0 0 0 0 0 0 697072
-0.002506 -0.000182 0.118426 0.000421 -0.124353 0.404581 -0.021784 1 0 0 0 0 0 0 698070
-0.002499 -0.000175 0.118430 0.068568 -0.050435 0.484419 -0.021816 1 0 0 0 0 0 0 699073
-0.002496 -0.000172 0.118431 0.118183 0.002373 0.525110 -0.021847 1 0 0 0 0 0 0 700062
-0.002494 -0.000170 0.118431 0.144965 0.030441 0.540917 -0.021878 1 0 0 0 0 0 0 701071
-0.002493 -0.000169 0.118432 0.158767 0.044687 0.547004 -0.021909 1 0 0 0 0 0 0 702070
-0.002487 -0.000186 0.118442 0.096771 0.290754 0.408689 -0.021941 1 0 0 0 0 0 0 703072
-0.002472 -0.000182 0.118457 -0.041774 0.025294 0.340056 -0.021972 1 0 0 0 0 0 0 704072
-0.002464 -0.000179 0.118462 0.040638 0.028482 0.456334 -0.022003 1 0 0 0 0 0 0 705064
-0.002460 -0.000178 0.118463 0.098340 0.043866 0.510829 -0.022034 1 0 0 0 0 0 0 706067
-0.002458 -0.000178 0.118464 0.129353 0.053022 0.531500 -0.022066 1 0 0 0 0 0 0 707070
-0.002457 -0.000177 0.118464 0.145305 0.057815 0.539257 -0.022097 1 0 0 0 0 0 0 708071
-0.002444 -0.000164 0.118475 -0.013515 -0.118950 0.397487 -0.022128 1 0 0 0 0 0 0 709071
-0.002438 -0.000157 0.118479 0.052108 -0.050464 0.476172 -0.022159 1 0 0 0 0 0 0 710070
-0.002434 -0.000153 0.118480 0.100423 -0.000378 0.516466 -0.022191 1 0 0 0 0 0 0 711072
-0.002433 -0.000152 0.118481 0.126517 0.026318 0.532112 -0.022222 1 0 0 0 0 0 0 712069
-0.002432 -0.000151 0.118481 0.139980 0.039894 0.538118 -0.022253 1 0 0 0 0 0 0 713070
-0.002431 -0.000150 0.118481 0.146873 0.046723 0.540696 -0.022284 1 0 0 0 0 0 0 714071
-0.002431 -0.000150 0.118481 0.150448 0.050194 0.542093 -0.022316 1 0 0 0 0 0 0 715072
-0.002418 -0.000137 0.118492 -0.014782 -0.127403 0.398179 -0.022347 1 0 0 0 0 0 0 716070
-0.002412 -0.000130 0.118495 0.047692 -0.059249 0.476005 -0.022378 1 0 0 0 0 0 0 717054
-0.002409 -0.000127 0.118497 0.094423 -0.009319 0.516010 -0.022409 1 0 0 0 0 0 0 718066
-0.002402 -0.000143 0.118508 0.050494 0.256354 0.390451 -0.022440 1 0 0 0 0 0 0 719056
-0.002398 -0.000151 0.118511 0.088220 0.179943 0.471398 -0.022472 1 0 0 0 0 0 0 720065
-0.002397 -0.000155 0.118513 0.114010 0.120888 0.512111 -0.022503 1 0 0 0 0 0 0 721060
-0.002396 -0.000157 0.118513 0.127998 0.089350 0.527864 -0.022534 1 0 0 0 0 0 0 722063
-0.002383 -0.000144 0.118524 -0.031987 -0.106047 0.389076 -0.022568 1 0 0 0 0 0 0 723139
-0.002376 -0.000138 0.118528 0.033274 -0.046760 0.468628 -0.022599 1 0 0 0 0 0 0 724137
-0.002373 -0.000135 0.118529 0.081403 -0.001266 0.509170 -0.022630 1 0 0 0 0 0 0 725122
-0.002371 -0.000134 0.118530 0.107399 0.023145 0.524898 -0.022661 1 0 0 0 0 0 0 726137
-0.002370 -0.000133 0.118530 0.120766 0.035548 0.530876 -0.022690 1 0 0 0 0 0 0 727064
-0.002370 -0.000132 0.118530 0.127598 0.041806 0.533432 -0.022721 1 0 0 0 0 0 0 728055
-0.002370 -0.000132 0.118530 0.131137 0.044968 0.534808 -0.022753 1 0 0 0 0 0 0 729064
-0.002370 -0.000132 0.118530 0.132994 0.046567 0.535756 -0.022784 1 0 0 0 0 0 0 730054
-0.002370 -0.000132 0.118530 0.134028 0.047432 0.536568 -0.022815 1 0 0 0 0 0 0 731055
-0.002369 -0.000132 0.118530 0.134633 0.047872 0.537333 -0.022847 1 0 0 0 0 0 0 732063
-0.002357 -0.000119 0.118541 -0.032412 -0.131514 0.393259 -0.022878 1 0 0 0 0 0 0 733063
-0.002351 -0.000112 0.118545 0.029351 -0.064085 0.470884 -0.022909 1 0 0 0 0 0 0 734060
-0.002347 -0.000108 0.118546 0.075714 -0.014544 0.510774 -0.022941 1 0 0 0 0 0 0 735072
-0.002346 -0.000107 0.118546 0.100804 0.011874 0.526232 -0.022971 1 0 0 0 0 0 0 736056
-0.002345 -0.000106 0.118546 0.113723 0.025288 0.532181 -0.023003 1 0 0 0 0 0 0 737063
-0.002345 -0.000106 0.118547 0.120329 0.032033 0.534722 -0.023034 1 0 0 0 0 0 0 738075
-0.002344 -0.000105 0.118547 0.123735 0.035441 0.536063 -0.023065 1 0 0 0 0 0 0 739065
-0.002344 -0.000105 0.118547 0.125535 0.037171 0.537017 -0.023097 1 0 0 0 0 0 0 740071
-0.002344 -0.000105 0.118547 0.126520 0.038055 0.537832 -0.023129 1 0 0 0 0 0 0 741098
-0.002344 -0.000105 0.118547 0.127097 0.038535 0.538563 -0.023159 1 0 0 0 0 0 0 742072
-0.002332 -0.000092 0.118557 -0.040135 -0.141024 0.394539 -0.023190 1 0 0 0 0 0 0 743060
-0.002325 -0.000085 0.118561 0.021636 -0.073588 0.472071 -0.023222 1 0 0 0 0 0 0 744068
-0.002322 -0.000082 0.118562 0.067993 -0.024038 0.511917 -0.023253 1 0 0 0 0 0 0 745071
-0.002320 -0.000080 0.118563 0.093087 0.002369 0.527372 -0.023284 1 0 0 0 0 0 0 746070
-0.002320 -0.000079 0.118563 0.105985 0.015773 0.533287 -0.023316 1 0 0 0 0 0 0 747072
-0.002319 -0.000079 0.118563 0.112567 0.022496 0.535817 -0.023347 1 0 0 0 0 0 0 748070
-0.002319 -0.000078 0.118563 0.115969 0.025898 0.537162 -0.023378 1 0 0 0 0 0 0 749070
-0.002319 -0.000078 0.118563 0.117750 0.027608 0.538102 -0.023410 1 0 0 0 0 0 0 750077
-0.002319 -0.000078 0.118563 0.118723 0.028485 0.538892 -0.023441 1 0 0 0 0 0 0 751074
-0.002306 -0.000065 0.118574 -0.048474 -0.151026 0.394937 -0.023472 1 0 0 0 0 0 0 752072
-0.002300 -0.000058 0.118578 0.013412 -0.083493 0.472371 -0.023502 1 0 0 0 0 0 0 753044
-0.002297 -0.000055 0.118579 0.059826 -0.033876 0.512177 -0.023534 1 0 0 0 0 0 0 754063
-0.002295 -0.000053 0.118579 0.084914 -0.007460 0.527623 -0.023566 1 0 0 0 0 0 0 755071
-0.002294 -0.000052 0.118579 0.097808 0.005942 0.533526 -0.023597 1 0 0 0 0 0 0 756069
-0.002294 -0.000052 0.118580 0.104398 0.012659 0.536045 -0.023628 1 0 0 0 0 0 0 757069
-0.002294 -0.000051 0.118580 0.107789 0.016048 0.537380 -0.023659 1 0 0 0 0 0 0 758069
-0.002293 -0.000051 0.118580 0.109568 0.017741 0.538300 -0.023691 1 0 0 0 0 0 0 759070
-0.002293 -0.000051 0.118580 0.110519 0.018607 0.539088 -0.023722 1 0 0 0 0 0 0 760069
-0.002293 -0.000051 0.118580 0.111075 0.019062 0.539822 -0.023753 1 0 0 0 0 0 0 761068
-0.002293 -0.000051 0.118580 0.111426 0.019288 0.540547 -0.023784 1 0 0 0 0 0 0 762069
-0.002281 -0.000038 0.118590 -0.056247 -0.160722 0.396622 -0.023816 1 0 0 0 0 0 0 763070
-0.002274 -0.000031 0.118594 0.005481 -0.093331 0.473979 -0.023847 1 0 0 0 0 0 0 764069
-0.002271 -0.000028 0.118595 0.051813 -0.043808 0.513707 -0.023878 1 0 0 0 0 0 0 765061
-0.002270 -0.000026 0.118596 0.076850 -0.017432 0.529125 -0.023909 1 0 0 0 0 0 0 766064
-0.002269 -0.000025 0.118596 0.089731 -0.004086 0.535030 -0.023941 1 0 0 0 0 0 0 767071
-0.002268 -0.000025 0.118596 0.096287 0.002618 0.537529 -0.023972 1 0 0 0 0 0 0 768069
-0.002268 -0.000025 0.118596 0.099647 0.005978 0.538860 -0.024003 1 0 0 0 0 0 0 769071
-0.002268 -0.000024 0.118596 0.101407 0.007667 0.539781 -0.024034 1 0 0 0 0 0 0 770068
-0.002268 -0.000024 0.118596 0.102357 0.008517 0.540558 -0.024066 1 0 0 0 0 0 0 771070
-0.002268 -0.000024 0.118596 0.102893 0.008950 0.541276 -0.024097 1 0 0 0 0 0 0 772069
-0.002268 -0.000024 0.118596 0.103228 0.009173 0.541983 -0.024128 1 0 0 0 0 0 0 773068
-0.002268 -0.000024 0.118596 0.103477 0.009292 0.542693 -0.024159 1 0 0 0 0 0 0 774065
-0.002268 -0.000024 0.118596 0.103660 0.009355 0.543387 -0.024190 1 0 0 0 0 0 0 775059
-0.002268 -0.000024 0.118596 0.103807 0.009380 0.544100 -0.024222 1 0 0 0 0 0 0 776067
-0.002268 -0.000024 0.118596 0.103966 0.009418 0.544807 -0.024253 1 0 0 0 0 0 0 777071
-0.002255 -0.000011 0.118607 -0.064014 -0.170912 0.400909 -0.024284 1 0 0 0 0 0 0 778069
-0.002249 -0.000004 0.118611 -0.002331 -0.103585 0.478155 -0.024316 1 0 0 0 0 0 0 779069
-0.002246 -0.000001 0.118612 0.043955 -0.054100 0.517840 -0.024347 1 0 0 0 0 0 0 780069
-0.002244 0.000001 0.118612 0.068967 -0.027749 0.533239 -0.024378 1 0 0 0 0 0 0 781067
-0.002243 0.000002 0.118612 0.081813 -0.014423 0.539122 -0.024409 1 0 0 0 0 0 0 782068
-0.002243 0.000002 0.118612 0.088365 -0.007736 0.541624 -0.024441 1 0 0 0 0 0 0 783070
-0.002243 0.000002 0.118613 0.091724 -0.004394 0.542931 -0.024472 1 0 0 0 0 0 0 784060
-0.002243 0.000003 0.118613 0.093451 -0.002713 0.543842 -0.024503 1 0 0 0 0 0 0 785066
-0.002243 0.000003 0.118613 0.094388 -0.001887 0.544611 -0.024534 1 0 0 0 0 0 0 786062
-0.002243 0.000003 0.118613 0.094918 -0.001460 0.545322 -0.024565 1 0 0 0 0 0 0 787053
-0.002230 0.000016 0.118623 -0.073030 -0.181772 0.401498 -0.024597 1 0 0 0 0 0 0 788061
-0.002224 0.000023 0.118627 -0.011244 -0.114339 0.478645 -0.024627 1 0 0 0 0 0 0 789051
-0.002220 0.000026 0.118628 0.035088 -0.064806 0.518302 -0.024659 1 0 0 0 0 0 0 790060
-0.002219 0.000028 0.118629 0.060120 -0.038444 0.533721 -0.024693 1 0 0 0 0 0 0 791135
-0.002218 0.000029 0.118629 0.072971 -0.025113 0.539587 -0.024723 1 0 0 0 0 0 0 792119
-0.002218 0.000029 0.118629 0.079513 -0.018437 0.542086 -0.024755 1 0 0 0 0 0 0 793134
-0.002205 0.000043 0.118640 -0.085550 -0.195757 0.398923 -0.024786 1 0 0 0 0 0 0 794117
-0.002198 0.000050 0.118643 -0.022232 -0.126736 0.476221 -0.024817 1 0 0 0 0 0 0 795131
-0.002195 0.000053 0.118645 0.024868 -0.076411 0.515893 -0.024848 1 0 0 0 0 0 0 796117
-0.002193 0.000055 0.118645 0.050274 -0.049666 0.531273 -0.024880 1 0 0 0 0 0 0 797134
-0.002193 0.000056 0.118645 0.063299 -0.036153 0.537135 -0.024911 1 0 0 0 0 0 0 798118
-0.002192 0.000056 0.118645 0.069911 -0.029388 0.539629 -0.024942 1 0 0 0 0 0 0 799121
-0.002179 0.000070 0.118656 -0.095256 -0.206808 0.396502 -0.024971 1 0 0 0 0 0 0 800053
-0.002173 0.000077 0.118660 -0.031899 -0.137745 0.473706 -0.025002 1 0 0 0 0 0 0 801051
-0.002164 0.000062 0.118672 -0.054478 0.152314 0.371417 -0.025034 1 0 0 0 0 0 0 802061
-0.002160 0.000055 0.118676 -0.004288 0.089658 0.461776 -0.025065 1 0 0 0 0 0 0 803053
-0.002158 0.000051 0.118677 0.027857 0.037518 0.505868 -0.025097 1 0 0 0 0 0 0 804066
-0.002144 0.000063 0.118689 -0.123721 -0.171529 0.378404 -0.025128 1 0 0 0 0 0 0 805067
-0.002137 0.000069 0.118692 -0.053272 -0.118422 0.461047 -0.025159 1 0 0 0 0 0 0 806056
-0.002134 0.000072 0.118694 -0.002556 -0.076089 0.502562 -0.025191 1 0 0 0 0 0 0 807068
-0.002132 0.000073 0.118694 0.024640 -0.053346 0.518554 -0.025221 1 0 0 0 0 0 0 808053
-0.002131 0.000074 0.118694 0.038553 -0.041832 0.524620 -0.025253 1 0 0 0 0 0 0 809069
-0.002118 0.000088 0.118705 -0.123217 -0.217104 0.382900 -0.025284 1 0 0 0 0 0 0 810063
-0.002111 0.000095 0.118709 -0.057931 -0.146804 0.460406 -0.025316 1 0 0 0 0 0 0 811074
-0.002108 0.000098 0.118710 -0.009865 -0.095858 0.500213 -0.025352 1 0 0 0 0 0 0 812227
-0.002106 0.000100 0.118711 0.015976 -0.068808 0.515482 -0.025378 1 0 0 0 0 0 0 813058
-0.002105 0.000101 0.118711 0.029207 -0.055147 0.521311 -0.025409 1 0 0 0 0 0 0 814046
-0.002087 0.000097 0.118732 -0.202879 0.010428 0.237574 -0.025440 1 0 0 0 0 0 0 815041
-0.002078 0.000095 0.118740 -0.112911 -0.008071 0.389920 -0.025472 1 0 0 0 0 0 0 816068
-0.002073 0.000094 0.118742 -0.045784 -0.022467 0.467820 -0.025503 1 0 0 0 0 0 0 817068
-0.002058 0.000107 0.118754 -0.178546 -0.211461 0.353459 -0.025534 1 0 0 0 0 0 0 818067
-0.002051 0.000114 0.118758 -0.098162 -0.147934 0.440476 -0.025565 1 0 0 0 0 0 0 819067
-0.002047 0.000117 0.118759 -0.042450 -0.100360 0.483466 -0.025597 1 0 0 0 0 0 0 820067
-0.002045 0.000119 0.118760 -0.012757 -0.075015 0.499952 -0.025628 1 0 0 0 0 0 0 821068
-0.002031 0.000133 0.118771 -0.166822 -0.243591 0.362129 -0.025659 1 0 0 0 0 0 0 822071
-0.002024 0.000140 0.118774 -0.097352 -0.169694 0.440717 -0.025691 1 0 0 0 0 0 0 823074
-0.002021 0.000144 0.118776 -0.047212 -0.116926 0.480754 -0.025722 1 0 0 0 0 0 0 824066
-0.002019 0.000145 0.118776 -0.020349 -0.088994 0.496211 -0.025753 1 0 0 0 0 0 0 825066
-0.002006 0.000160 0.118787 -0.175957 -0.256416 0.358133 -0.025784 1 0 0 0 0 0 0 826068
-0.001999 0.000167 0.118791 -0.107176 -0.181829 0.436504 -0.025815 1 0 0 0 0 0 0 827068
-0.001995 0.000171 0.118792 -0.057375 -0.128744 0.476470 -0.025847 1 0 0 0 0 0 0 828066
-0.001981 0.000186 0.118803 -0.200122 -0.282272 0.348045 -0.025878 1 0 0 0 0 0 0 829067
-0.001974 0.000194 0.118807 -0.124617 -0.200529 0.429763 -0.025909 1 0 0 0 0 0 0 830067
-0.001970 0.000197 0.118808 -0.071428 -0.143844 0.470877 -0.025941 1 0 0 0 0 0 0 831068
-0.001956 0.000213 0.118819 -0.212568 -0.295702 0.342958 -0.025972 1 0 0 0 0 0 0 832066
-0.001948 0.000221 0.118823 -0.136178 -0.213029 0.424707 -0.026002 1 0 0 0 0 0 0 833037
-0.001945 0.000225 0.118825 -0.082549 -0.155883 0.465840 -0.026034 1 0 0 0 0 0 0 834055
-0.001943 0.000226 0.118825 -0.053951 -0.125803 0.481651 -0.026066 1 0 0 0 0 0 0 835068
-0.001929 0.000241 0.118836 -0.209062 -0.292523 0.343981 -0.026097 1 0 0 0 0 0 0 836065
-0.001922 0.000248 0.118840 -0.139769 -0.217314 0.422162 -0.026128 1 0 0 0 0 0 0 837066
-0.001919 0.000252 0.118841 -0.089722 -0.163919 0.461997 -0.026158 1 0 0 0 0 0 0 838036
-0.001917 0.000254 0.118841 -0.062966 -0.135720 0.477383 -0.026190 1 0 0 0 0 0 0 839066
-0.001904 0.000268 0.118852 -0.219110 -0.303520 0.339656 -0.026222 1 0 0 0 0 0 0 840067
-0.001897 0.000275 0.118856 -0.150243 -0.228774 0.417706 -0.026253 1 0 0 0 0 0 0 841068
-0.001893 0.000279 0.118857 -0.100428 -0.175613 0.457489 -0.026284 1 0 0 0 0 0 0 842067
-0.001892 0.000281 0.118858 -0.073768 -0.147541 0.472832 -0.026315 1 0 0 0 0 0 0 843067
-0.001878 0.000295 0.118869 -0.230109 -0.315535 0.335187 -0.026347 1 0 0 0 0 0 0 844066
-0.001871 0.000303 0.118872 -0.161246 -0.240779 0.413147 -0.026378 1 0 0 0 0 0 0 845055
-0.001868 0.000306 0.118874 -0.111454 -0.187627 0.452902 -0.026409 1 0 0 0 0 0 0 846068
-0.001866 0.000308 0.118874 -0.084797 -0.159572 0.468226 -0.026441 1 0 0 0 0 0 0 847071
-0.001852 0.000322 0.118885 -0.241288 -0.327707 0.330660 -0.026472 1 0 0 0 0 0 0 848068
-0.001846 0.000330 0.118889 -0.172388 -0.252928 0.408541 -0.026503 1 0 0 0 0 0 0 849066
-0.001842 0.000333 0.118890 -0.122583 -0.199778 0.448248 -0.026534 1 0 0 0 0 0 0 850068
-0.001840 0.000335 0.118890 -0.095951 -0.171722 0.463555 -0.026565 1 0 0 0 0 0 0 851067
-0.001840 0.000336 0.118891 -0.082409 -0.157639 0.469319 -0.026597 1 0 0 0 0 0 0 852067
-0.001826 0.000350 0.118901 -0.245788 -0.333029 0.328445 -0.026628 1 0 0 0 0 0 0 853066
-0.001820 0.000357 0.118905 -0.180299 -0.261797 0.405048 -0.026659 1 0 0 0 0 0 0 854066
-0.001816 0.000361 0.118906 -0.132196 -0.210437 0.444303 -0.026690 1 0 0 0 0 0 0 855068
-0.001815 0.000362 0.118907 -0.106419 -0.183281 0.459441 -0.026722 1 0 0 0 0 0 0 856067
-0.001814 0.000363 0.118907 -0.093329 -0.169645 0.465143 -0.026753 1 0 0 0 0 0 0 857060
-0.001801 0.000377 0.118918 -0.257065 -0.345419 0.324330 -0.026784 1 0 0 0 0 0 0 858052
-0.001794 0.000384 0.118921 -0.191659 -0.274277 0.400846 -0.026815 1 0 0 0 0 0 0 859060
-0.001791 0.000388 0.118923 -0.143611 -0.222946 0.440051 -0.026846 1 0 0 0 0 0 0 860050
-0.001784 0.000372 0.118934 -0.188161 0.044344 0.312312 -0.026878 1 0 0 0 0 0 0 861060
-0.001780 0.000363 0.118937 -0.150013 -0.030983 0.393185 -0.026909 1 0 0 0 0 0 0 862051
-0.001779 0.000359 0.118939 -0.124298 -0.089764 0.433875 -0.026940 1 0 0 0 0 0 0 863060
-0.001765 0.000371 0.118950 -0.281025 -0.304011 0.306389 -0.026971 1 0 0 0 0 0 0 864050
-0.001758 0.000377 0.118954 -0.211861 -0.252270 0.387552 -0.027003 1 0 0 0 0 0 0 865060
-0.001755 0.000380 0.118955 -0.161899 -0.210660 0.428352 -0.027034 1 0 0 0 0 0 0 866050
-0.001753 0.000381 0.118955 -0.135213 -0.188393 0.444035 -0.027065 1 0 0 0 0 0 0 867060
-0.001752 0.000382 0.118956 -0.121667 -0.177226 0.449905 -0.027096 1 0 0 0 0 0 0 868058
-0.001752 0.000382 0.118956 -0.114912 -0.171717 0.452293 -0.027128 1 0 0 0 0 0 0 869068
-0.001739 0.000396 0.118966 -0.282159 -0.351840 0.310416 -0.027159 1 0 0 0 0 0 0 870072
-0.001732 0.000403 0.118970 -0.218316 -0.282690 0.386380 -0.027190 1 0 0 0 0 0 0 871053
-0.001729 0.000406 0.118971 -0.171070 -0.232404 0.425429 -0.027225 1 0 0 0 0 0 0 872162
-0.001727 0.000408 0.118972 -0.145754 -0.205769 0.440453 -0.027255 1 0 0 0 0 0 0 873136
-0.001726 0.000409 0.118972 -0.132914 -0.192435 0.446102 -0.027286 1 0 0 0 0 0 0 874132
-0.001726 0.000409 0.118972 -0.126513 -0.185837 0.448361 -0.027315 1 0 0 0 0 0 0 875060
-0.001726 0.000409 0.118972 -0.123370 -0.182654 0.449479 -0.027346 1 0 0 0 0 0 0 876058
-0.001720 0.000392 0.118983 -0.192284 0.059245 0.307248 -0.027377 1 0 0 0 0 0 0 877047
-0.001705 0.000396 0.118997 -0.337201 -0.211890 0.239990 -0.027409 1 0 0 0 0 0 0 878053
-0.001697 0.000399 0.119002 -0.255458 -0.209240 0.354027 -0.027440 1 0 0 0 0 0 0 879063
-0.001693 0.000400 0.119004 -0.198372 -0.194309 0.407395 -0.027472 1 0 0 0 0 0 0 880062
-0.001691 0.000400 0.119004 -0.168018 -0.185612 0.427503 -0.027502 1 0 0 0 0 0 0 881037
-0.001690 0.000401 0.119004 -0.152621 -0.181244 0.434920 -0.027534 1 0 0 0 0 0 0 882067
-0.001690 0.000401 0.119004 -0.144947 -0.179164 0.437818 -0.027565 1 0 0 0 0 0 0 883068
-0.001689 0.000401 0.119004 -0.141165 -0.178229 0.439139 -0.027597 1 0 0 0 0 0 0 884064
-0.001689 0.000401 0.119004 -0.139340 -0.177854 0.439934 -0.027628 1 0 0 0 0 0 0 885065
-0.001689 0.000401 0.119004 -0.138519 -0.177768 0.440535 -0.027659 1 0 0 0 0 0 0 886066
-0.001689 0.000401 0.119004 -0.138184 -0.177837 0.441057 -0.027690 1 0 0 0 0 0 0 887066
-0.001689 0.000401 0.119004 -0.138077 -0.177955 0.441567 -0.027722 1 0 0 0 0 0 0 888065
-0.001689 0.000401 0.119004 -0.138112 -0.178117 0.442061 -0.027752 1 0 0 0 0 0 0 889050
-0.001689 0.000401 0.119004 -0.138197 -0.178295 0.442554 -0.027783 1 0 0 0 0 0 0 890039
-0.001689 0.000401 0.119004 -0.138327 -0.178488 0.443053 -0.027815 1 0 0 0 0 0 0 891039
-0.001689 0.000401 0.119004 -0.138473 -0.178696 0.443557 -0.027847 1 0 0 0 0 0 0 892064
-0.001689 0.000401 0.119004 -0.138620 -0.178889 0.444061 -0.027878 1 0 0 0 0 0 0 893066
-0.001708 0.000405 0.119014 0.111843 -0.238546 0.310044 -0.027909 1 0 0 0 0 0 0 894065
-0.001717 0.000408 0.119018 0.018110 -0.216586 0.381173 -0.027940 1 0 0 0 0 0 0 895066
-0.001722 0.000409 0.119019 -0.050209 -0.200620 0.417721 -0.027972 1 0 0 0 0 0 0 896063
-0.001724 0.000409 0.119020 -0.086385 -0.192263 0.431838 -0.028003 1 0 0 0 0 0 0 897064
-0.001744 0.000414 0.119030 0.146113 -0.247625 0.302722 -0.028034 1 0 0 0 0 0 0 898063
-0.001754 0.000416 0.119033 0.043291 -0.223525 0.375453 -0.028065 1 0 0 0 0 0 0 899065
-0.001759 0.000418 0.119034 -0.029545 -0.206479 0.412533 -0.028097 1 0 0 0 0 0 0 900064
-0.001761 0.000418 0.119035 -0.067968 -0.197586 0.426824 -0.028128 1 0 0 0 0 0 0 901059
-0.001762 0.000418 0.119035 -0.087362 -0.193210 0.432188 -0.028159 1 0 0 0 0 0 0 902064
-0.001763 0.000419 0.119035 -0.097112 -0.191132 0.434372 -0.028190 1 0 0 0 0 0 0 903066
-0.001763 0.000419 0.119035 -0.102027 -0.190192 0.435447 -0.028222 1 0 0 0 0 0 0 904066
-0.001763 0.000419 0.119035 -0.104560 -0.189824 0.436124 -0.028253 1 0 0 0 0 0 0 905055
-0.001763 0.000419 0.119035 -0.105860 -0.189754 0.436678 -0.028284 1 0 0 0 0 0 0 906064
-0.001763 0.000419 0.119035 -0.106585 -0.189830 0.437180 -0.028315 1 0 0 0 0 0 0 907064
-0.001763 0.000419 0.119035 -0.107008 -0.189958 0.437678 -0.028347 1 0 0 0 0 0 0 908065
-0.001763 0.000419 0.119035 -0.107268 -0.190122 0.438157 -0.028378 1 0 0 0 0 0 0 909062
-0.001763 0.000419 0.119035 -0.107463 -0.190321 0.438644 -0.028409 1 0 0 0 0 0 0 910060
-0.001763 0.000419 0.119035 -0.107632 -0.190539 0.439166 -0.028443 1 0 0 0 0 0 0 911143
-0.001763 0.000419 0.119035 -0.107752 -0.190746 0.439643 -0.028474 1 0 0 0 0 0 0 912132
-0.001763 0.000419 0.119035 -0.107894 -0.190951 0.440123 -0.028505 1 0 0 0 0 0 0 913140
-0.001763 0.000419 0.119035 -0.108007 -0.191165 0.440595 -0.028536 1 0 0 0 0 0 0 914108
-0.001763 0.000419 0.119035 -0.108133 -0.191354 0.441088 -0.028567 1 0 0 0 0 0 0 915114
-0.001763 0.000419 0.119035 -0.108247 -0.191571 0.441555 -0.028598 1 0 0 0 0 0 0 916107
-0.001763 0.000419 0.119035 -0.108377 -0.191779 0.442043 -0.028629 1 0 0 0 0 0 0 917109
-0.001763 0.000419 0.119035 -0.108487 -0.191994 0.442529 -0.028661 1 0 0 0 0 0 0 918127
-0.001763 0.000419 0.119035 -0.108603 -0.192200 0.443021 -0.028692 1 0 0 0 0 0 0 919108
-0.001763 0.000419 0.119035 -0.108720 -0.192409 0.443485 -0.028723 1 0 0 0 0 0 0 920106
-0.001763 0.000419 0.119035 -0.108854 -0.192623 0.443990 -0.028755 1 0 0 0 0 0 0 921143
-0.001763 0.000419 0.119035 -0.108971 -0.192827 0.444460 -0.028786 1 0 0 0 0 0 0 922117
-0.001763 0.000419 0.119035 -0.109077 -0.193054 0.444951 -0.028818 1 0 0 0 0 0 0 923133
-0.001782 0.000423 0.119045 0.141958 -0.252812 0.311017 -0.028848 1 0 0 0 0 0 0 924115
-0.001791 0.000425 0.119048 0.048259 -0.230892 0.381929 -0.028880 1 0 0 0 0 0 0 925130
-0.001796 0.000426 0.119050 -0.020011 -0.214917 0.418393 -0.028911 1 0 0 0 0 0 0 926114
-0.001798 0.000427 0.119050 -0.056144 -0.206583 0.432448 -0.028942 1 0 0 0 0 0 0 927130
-0.001799 0.000427 0.119050 -0.074377 -0.202479 0.437734 -0.028973 1 0 0 0 0 0 0 928115
-0.001800 0.000427 0.119050 -0.083543 -0.200543 0.439887 -0.029005 1 0 0 0 0 0 0 929131
-0.001800 0.000427 0.119050 -0.088162 -0.199669 0.440932 -0.029036 1 0 0 0 0 0 0 930113
-0.001800 0.000427 0.119050 -0.090506 -0.199350 0.441606 -0.029067 1 0 0 0 0 0 0 931121
-0.001800 0.000427 0.119050 -0.091742 -0.199277 0.442119 -0.029096 1 0 0 0 0 0 0 932049
-0.001800 0.000427 0.119050 -0.092393 -0.199362 0.442619 -0.029128 1 0 0 0 0 0 0 933056
-0.001801 0.000427 0.119050 -0.092784 -0.199515 0.443099 -0.029159 1 0 0 0 0 0 0 934048
-0.001801 0.000427 0.119050 -0.093018 -0.199677 0.443578 -0.029190 1 0 0 0 0 0 0 935048
-0.001801 0.000427 0.119050 -0.093182 -0.199885 0.444056 -0.029221 1 0 0 0 0 0 0 936056
-0.001801 0.000427 0.119050 -0.093320 -0.200088 0.444526 -0.029252 1 0 0 0 0 0 0 937046
-0.001801 0.000427 0.119050 -0.093444 -0.200310 0.445005 -0.029284 1 0 0 0 0 0 0 938057
-0.001801 0.000427 0.119050 -0.093552 -0.200500 0.445482 -0.029315 1 0 0 0 0 0 0 939048
-0.001801 0.000427 0.119050 -0.093661 -0.200721 0.445955 -0.029346 1 0 0 0 0 0 0 940056
-0.001801 0.000427 0.119050 -0.093762 -0.200936 0.446430 -0.029378 1 0 0 0 0 0 0 941058
-0.001801 0.000427 0.119050 -0.093859 -0.201161 0.446912 -0.029409 1 0 0 0 0 0 0 942059
-0.001801 0.000427 0.119050 -0.093962 -0.201366 0.447383 -0.029440 1 0 0 0 0 0 0 943064
-0.001801 0.000427 0.119050 -0.094053 -0.201568 0.447858 -0.029471 1 0 0 0 0 0 0 944051
-0.001819 0.000432 0.119060 0.157323 -0.261440 0.313940 -0.029503 1 0 0 0 0 0 0 945055
-0.001828 0.000434 0.119064 0.063678 -0.239525 0.384748 -0.029534 1 0 0 0 0 0 0 946063
-0.001833 0.000435 0.119065 -0.004557 -0.223568 0.421142 -0.029565 1 0 0 0 0 0 0 947047
-0.001835 0.000436 0.119065 -0.040668 -0.215230 0.435198 -0.029597 1 0 0 0 0 0 0 948064
-0.001837 0.000436 0.119065 -0.058879 -0.211133 0.440453 -0.029628 1 0 0 0 0 0 0 949058
-0.001837 0.000436 0.119065 -0.068015 -0.209192 0.442595 -0.029659 1 0 0 0 0 0 0 950069
-0.001837 0.000436 0.119065 -0.072610 -0.208333 0.443638 -0.029690 1 0 0 0 0 0 0 951052
-0.001838 0.000436 0.119065 -0.074946 -0.208018 0.444313 -0.029722 1 0 0 0 0 0 0 952065
-0.001838 0.000436 0.119065 -0.076157 -0.207961 0.444831 -0.029752 1 0 0 0 0 0 0 953033
-0.001838 0.000436 0.119065 -0.076802 -0.208052 0.445340 -0.029784 1 0 0 0 0 0 0 954064
-0.001838 0.000436 0.119065 -0.077157 -0.208205 0.445816 -0.029815 1 0 0 0 0 0 0 955063
-0.001838 0.000436 0.119065 -0.077383 -0.208381 0.446260 -0.029846 1 0 0 0 0 0 0 956032
-0.001838 0.000436 0.119065 -0.077536 -0.208590 0.446753 -0.029878 1 0 0 0 0 0 0 957063
-0.001838 0.000436 0.119065 -0.077657 -0.208799 0.447220 -0.029909 1 0 0 0 0 0 0 958063
-0.001838 0.000436 0.119065 -0.077750 -0.209026 0.447684 -0.029941 1 0 0 0 0 0 0 959069
-0.001838 0.000436 0.119065 -0.077847 -0.209231 0.448149 -0.029972 1 0 0 0 0 0 0 960067
-0.001838 0.000436 0.119065 -0.077921 -0.209439 0.448622 -0.030003 1 0 0 0 0 0 0 961067
-0.001838 0.000436 0.119065 -0.078009 -0.209663 0.449080 -0.030034 1 0 0 0 0 0 0 962060
-0.001838 0.000436 0.119065 -0.078099 -0.209891 0.449561 -0.030065 1 0 0 0 0 0 0 963063
-0.001838 0.000436 0.119065 -0.078173 -0.210102 0.450018 -0.030097 1 0 0 0 0 0 0 964064
-0.001838 0.000436 0.119065 -0.078257 -0.210308 0.450496 -0.030128 1 0 0 0 0 0 0 965063
-0.001838 0.000436 0.119065 -0.078335 -0.210536 0.450952 -0.030159 1 0 0 0 0 0 0 966063
-0.001838 0.000436 0.119065 -0.078413 -0.210767 0.451425 -0.030190 1 0 0 0 0 0 0 967064
-0.001838 0.000436 0.119065 -0.078508 -0.210972 0.451891 -0.030222 1 0 0 0 0 0 0 968062
-0.001838 0.000436 0.119065 -0.078579 -0.211191 0.452351 -0.030253 1 0 0 0 0 0 0 969060
-0.001838 0.000436 0.119065 -0.078651 -0.211400 0.452824 -0.030284 1 0 0 0 0 0 0 970059
-0.001838 0.000436 0.119065 -0.078751 -0.211624 0.453293 -0.030315 1 0 0 0 0 0 0 971062
-0.001838 0.000436 0.119065 -0.078820 -0.211857 0.453762 -0.030347 1 0 0 0 0 0 0 972064
-0.001838 0.000436 0.119065 -0.078902 -0.212065 0.454221 -0.030378 1 0 0 0 0 0 0 973061
-0.001838 0.000436 0.119065 -0.078987 -0.212271 0.454700 -0.030409 1 0 0 0 0 0 0 974061
-0.001838 0.000436 0.119065 -0.079065 -0.212499 0.455157 -0.030440 1 0 0 0 0 0 0 975062
-0.001838 0.000436 0.119065 -0.079154 -0.212726 0.455634 -0.030471 1 0 0 0 0 0 0 976059
-0.001838 0.000436 0.119065 -0.079228 -0.212937 0.456091 -0.030503 1 0 0 0 0 0 0 977061
-0.001838 0.000436 0.119065 -0.079306 -0.213149 0.456544 -0.030533 1 0 0 0 0 0 0 978033
-0.001838 0.000436 0.119065 -0.079394 -0.213362 0.457037 -0.030565 1 0 0 0 0 0 0 979062
-0.001856 0.000441 0.119075 0.172469 -0.273348 0.323060 -0.030597 1 0 0 0 0 0 0 980062
-0.001866 0.000443 0.119079 0.078934 -0.251447 0.393726 -0.030628 1 0 0 0 0 0 0 981061
-0.001870 0.000444 0.119080 0.010752 -0.235515 0.430073 -0.030659 1 0 0 0 0 0 0 982057
-0.001873 0.000445 0.119080 -0.025292 -0.227188 0.444072 -0.030690 1 0 0 0 0 0 0 983050
-0.001874 0.000445 0.119081 -0.043482 -0.223098 0.449338 -0.030721 1 0 0 0 0 0 0 984056
-0.001874 0.000445 0.119081 -0.052582 -0.221165 0.451459 -0.030753 1 0 0 0 0 0 0 985060
-0.001875 0.000445 0.119081 -0.057175 -0.220321 0.452501 -0.030784 1 0 0 0 0 0 0 986063
-0.001875 0.000445 0.119081 -0.059481 -0.220012 0.453153 -0.030815 1 0 0 0 0 0 0 987062
-0.001875 0.000445 0.119081 -0.060666 -0.219958 0.453684 -0.030847 1 0 0 0 0 0 0 988062
-0.001875 0.000445 0.119081 -0.061299 -0.220044 0.454176 -0.030878 1 0 0 0 0 0 0 989060
-0.001875 0.000445 0.119081 -0.061624 -0.220202 0.454636 -0.030909 1 0 0 0 0 0 0 990051
-0.001875 0.000445 0.119081 -0.061838 -0.220381 0.455105 -0.030940 1 0 0 0 0 0 0 991063
-0.001875 0.000445 0.119081 -0.061974 -0.220605 0.455556 -0.030972 1 0 0 0 0 0 0 992062
-0.001893 0.000450 0.119091 0.190124 -0.280629 0.321653 -0.031003 1 0 0 0 0 0 0 993062
-0.001903 0.000452 0.119094 0.096585 -0.258722 0.392207 -0.031033 1 0 0 0 0 0 0 994042
-0.001907 0.000453 0.119095 0.028413 -0.242796 0.428508 -0.031065 1 0 0 0 0 0 0 995055
-0.001910 0.000453 0.119096 -0.007625 -0.234470 0.442482 -0.031096 1 0 0 0 0 0 0 996045
-0.001911 0.000454 0.119096 -0.025798 -0.230385 0.447732 -0.031128 1 0 0 0 0 0 0 997055
-0.001930 0.000458 0.119106 0.217489 -0.288311 0.315588 -0.031159 1 0 0 0 0 0 0 998046
-0.001940 0.000461 0.119109 0.119431 -0.265348 0.386642 -0.031190 1 0 0 0 0 0 0 999056
-0.001944 0.000462 0.119110 0.049011 -0.248874 0.423088 -0.031221 1 0 0 0 0 0 1 45
-0.001947 0.000462 0.119111 0.011860 -0.240287 0.437121 -0.031253 1 0 0 0 0 0 1 1054
-0.001948 0.000462 0.119111 -0.006834 -0.236076 0.442384 -0.031284 1 0 0 0 0 0 1 2054
-0.001967 0.000467 0.119121 0.236353 -0.293978 0.310336 -0.031315 1 0 0 0 0 0 1 3045
-0.001977 0.000469 0.119124 0.138122 -0.270984 0.381306 -0.031346 1 0 0 0 0 0 1 4055
-0.001982 0.000470 0.119126 0.067633 -0.254485 0.417701 -0.031377 1 0 0 0 0 0 1 5045
-0.001984 0.000471 0.119126 0.030466 -0.245904 0.431725 -0.031409 1 0 0 0 0 0 1 6054
-0.001985 0.000471 0.119126 0.011758 -0.241681 0.436979 -0.031440 1 0 0 0 0 0 1 7058
-0.001986 0.000471 0.119126 0.002413 -0.239689 0.439088 -0.031472 1 0 0 0 0 0 1 8066
-0.002005 0.000476 0.119136 0.250483 -0.298770 0.306036 -0.031503 1 0 0 0 0 0 1 9058
-0.002014 0.000478 0.119140 0.154567 -0.276295 0.376531 -0.031534 1 0 0 0 0 0 1 10056
-0.002019 0.000479 0.119141 0.085223 -0.260101 0.412765 -0.031565 1 0 0 0 0 0 1 11064
-0.002021 0.000480 0.119141 0.048654 -0.251637 0.426705 -0.031596 1 0 0 0 0 0 1 12044
-0.002035 0.000467 0.119131 0.201609 -0.063533 0.576063 -0.031627 1 0 0 0 0 0 1 13049
-0.002042 0.000460 0.119127 0.130775 -0.129201 0.503180 -0.031659 1 0 0 0 0 0 1 14054
-0.002064 0.000461 0.119136 0.332902 -0.237912 0.331842 -0.031690 1 0 0 0 0 0 1 15065
-0.002075 0.000462 0.119139 0.212115 -0.241810 0.387699 -0.031722 1 0 0 0 0 0 1 16068
-0.002081 0.000462 0.119140 0.130092 -0.238896 0.418725 -0.031753 1 0 0 0 0 0 1 17068
-0.002084 0.000462 0.119140 0.087122 -0.237088 0.430848 -0.031784 1 0 0 0 0 0 1 18054
-0.002085 0.000462 0.119140 0.065541 -0.236273 0.435441 -0.031815 1 0 0 0 0 0 1 19062
-0.002086 0.000462 0.119140 0.054788 -0.235979 0.437309 -0.031847 1 0 0 0 0 0 1 20063
-0.002086 0.000462 0.119140 0.049436 -0.235958 0.438254 -0.031878 1 0 0 0 0 0 1 21064
-0.002105 0.000467 0.119150 0.299914 -0.296064 0.305060 -0.031909 1 0 0 0 0 0 1 22062
-0.002114 0.000469 0.119154 0.204943 -0.274104 0.375194 -0.031940 1 0 0 0 0 0 1 23062
-0.002119 0.000470 0.119155 0.136099 -0.258122 0.411279 -0.031972 1 0 0 0 0 0 1 24061
-0.002121 0.000470 0.119155 0.099794 -0.249781 0.425173 -0.032003 1 0 0 0 0 0 1 25063
-0.002122 0.000471 0.119155 0.081571 -0.245680 0.430369 -0.032034 1 0 0 0 0 0 1 26064
-0.002123 0.000471 0.119155 0.072507 -0.243768 0.432445 -0.032065 1 0 0 0 0 0 1 27061
-0.002123 0.000471 0.119155 0.068014 -0.242924 0.433454 -0.032097 1 0 0 0 0 0 1 28061
-0.002142 0.000475 0.119165 0.319129 -0.302686 0.300369 -0.032128 1 0 0 0 0 0 1 29060
-0.002152 0.000478 0.119169 0.224360 -0.280501 0.370414 -0.032158 1 0 0 0 0 0 1 30030
-0.002156 0.000479 0.119170 0.155616 -0.264430 0.406478 -0.032191 1 0 0 0 0 0 1 31079
-0.002159 0.000479 0.119170 0.119391 -0.256045 0.420342 -0.032222 1 0 0 0 0 0 1 32071
-0.002154 0.000462 0.119181 0.030725 -0.010059 0.281162 -0.032253 1 0 0 0 0 0 1 33070
-0.002152 0.000453 0.119185 0.046221 -0.096301 0.358320 -0.032284 1 0 0 0 0 0 1 34068
-0.002151 0.000448 0.119186 0.060761 -0.160605 0.397741 -0.032316 1 0 0 0 0 0 1 35074
-0.002151 0.000446 0.119187 0.069013 -0.195039 0.412877 -0.032347 1 0 0 0 0 0 1 36069
-0.002150 0.000445 0.119187 0.073365 -0.212579 0.418502 -0.032378 1 0 0 0 0 0 1 37068
-0.002150 0.000444 0.119187 0.075630 -0.221503 0.420715 -0.032409 1 0 0 0 0 0 1 38068
-0.002150 0.000444 0.119187 0.076809 -0.226077 0.421755 -0.032441 1 0 0 0 0 0 1 39071
-0.002150 0.000444 0.119187 0.077442 -0.228469 0.422378 -0.032472 1 0 0 0 0 0 1 40068
-0.002150 0.000444 0.119187 0.077798 -0.229777 0.422855 -0.032503 1 0 0 0 0 0 1 41069
-0.002150 0.000444 0.119187 0.078016 -0.230547 0.423287 -0.032534 1 0 0 0 0 0 1 42069
-0.002169 0.000448 0.119197 0.331746 -0.291134 0.290006 -0.032566 1 0 0 0 0 0 1 43069
-0.002178 0.000451 0.119200 0.238164 -0.269384 0.359911 -0.032597 1 0 0 0 0 0 1 44070
-0.002183 0.000452 0.119201 0.170019 -0.253497 0.395891 -0.032628 1 0 0 0 0 0 1 45066
-0.002185 0.000452 0.119202 0.134092 -0.245197 0.409738 -0.032659 1 0 0 0 0 0 1 46074
-0.002186 0.000453 0.119202 0.116065 -0.241129 0.414897 -0.032690 1 0 0 0 0 0 1 47053
-0.002206 0.000457 0.119212 0.360880 -0.299345 0.283358 -0.032722 1 0 0 0 0 0 1 48072
-0.002215 0.000459 0.119215 0.262716 -0.276370 0.353751 -0.032753 1 0 0 0 0 0 1 49060
-0.002220 0.000461 0.119216 0.192310 -0.259877 0.389885 -0.032784 1 0 0 0 0 0 1 50069
-0.002222 0.000461 0.119217 0.155264 -0.251283 0.403783 -0.032816 1 0 0 0 0 0 1 51073
-0.002224 0.000461 0.119217 0.136695 -0.247056 0.408950 -0.032847 1 0 0 0 0 0 1 52068
-0.002224 0.000462 0.119217 0.127480 -0.245069 0.411001 -0.032878 1 0 0 0 0 0 1 53067
-0.002224 0.000462 0.119217 0.122941 -0.244196 0.411979 -0.032909 1 0 0 0 0 0 1 54069
-0.002243 0.000466 0.119227 0.374697 -0.304044 0.279064 -0.032941 1 0 0 0 0 0 1 55070
-0.002253 0.000468 0.119230 0.279867 -0.281862 0.348864 -0.032972 1 0 0 0 0 0 1 56067
-0.002257 0.000469 0.119231 0.211143 -0.265777 0.384772 -0.033003 1 0 0 0 0 0 1 57067
-0.002260 0.000470 0.119232 0.174929 -0.257381 0.398586 -0.033034 1 0 0 0 0 0 1 58068
-0.002261 0.000470 0.119232 0.156798 -0.253267 0.403717 -0.033065 1 0 0 0 0 0 1 59052
-0.002261 0.000470 0.119232 0.147813 -0.251319 0.405765 -0.033097 1 0 0 0 0 0 1 60067
-0.002262 0.000470 0.119232 0.143380 -0.250476 0.406719 -0.033128 1 0 0 0 0 0 1 61058
-0.002262 0.000470 0.119232 0.141262 -0.250169 0.407302 -0.033159 1 0 0 0 0 0 1 62067
-0.002262 0.000470 0.119232 0.140267 -0.250145 0.407782 -0.033192 1 0 0 0 0 0 1 63111
-0.002262 0.000471 0.119232 0.139828 -0.250247 0.408184 -0.033224 1 0 0 0 0 0 1 64125
-0.002281 0.000475 0.119242 0.393854 -0.310641 0.275162 -0.033254 1 0 0 0 0 0 1 65109
-0.002290 0.000477 0.119245 0.300060 -0.288722 0.344794 -0.033286 1 0 0 0 0 0 1 66125
-0.002295 0.000478 0.119247 0.231820 -0.272739 0.380628 -0.033317 1 0 0 0 0 0 1 67109
-0.002297 0.000479 0.119247 0.195890 -0.264420 0.394412 -0.033348 1 0 0 0 0 0 1 68108
-0.002298 0.000479 0.119247 0.177910 -0.260330 0.399542 -0.033380 1 0 0 0 0 0 1 69127
-0.002299 0.000479 0.119247 0.169001 -0.258411 0.401573 -0.033411 1 0 0 0 0 0 1 70108
-0.002299 0.000479 0.119247 0.164646 -0.257573 0.402522 -0.033442 1 0 0 0 0 0 1 71126
-0.002299 0.000479 0.119247 0.162539 -0.257272 0.403099 -0.033473 1 0 0 0 0 0 1 72109
-0.002299 0.000479 0.119247 0.161571 -0.257249 0.403536 -0.033505 1 0 0 0 0 0 1 73123
-0.002299 0.000479 0.119247 0.161147 -0.257349 0.403935 -0.033535 1 0 0 0 0 0 1 74108
-0.002299 0.000479 0.119247 0.161023 -0.257525 0.404322 -0.033567 1 0 0 0 0 0 1 75114
-0.002318 0.000484 0.119257 0.415443 -0.318001 0.271342 -0.033596 1 0 0 0 0 0 1 76043
-0.002327 0.000486 0.119260 0.321704 -0.296083 0.340869 -0.033627 1 0 0 0 0 0 1 77052
-0.002332 0.000487 0.119262 0.253528 -0.280137 0.376661 -0.033658 1 0 0 0 0 0 1 78043
-0.002334 0.000488 0.119262 0.217624 -0.271808 0.390420 -0.033690 1 0 0 0 0 0 1 79052
-0.002335 0.000488 0.119262 0.199665 -0.267735 0.395535 -0.033721 1 0 0 0 0 0 1 80044
-0.002336 0.000488 0.119262 0.190796 -0.265813 0.397559 -0.033753 1 0 0 0 0 0 1 81053
-0.002336 0.000488 0.119262 0.186443 -0.264991 0.398498 -0.033784 1 0 0 0 0 0 1 82056
-0.002336 0.000488 0.119262 0.184375 -0.264695 0.399075 -0.033815 1 0 0 0 0 0 1 83058
-0.002337 0.000488 0.119262 0.183412 -0.264667 0.399501 -0.033846 1 0 0 0 0 0 1 84049
-0.002337 0.000488 0.119262 0.183065 -0.264843 0.399990 -0.033886 1 0 0 0 0 0 1 85313
-0.002337 0.000488 0.119262 0.182902 -0.264953 0.400273 -0.033908 1 0 0 0 0 0 1 86043
-0.002337 0.000488 0.119262 0.182934 -0.265166 0.400649 -0.033940 1 0 0 0 0 0 1 87050
-0.002337 0.000488 0.119262 0.183035 -0.265395 0.401011 -0.033971 1 0 0 0 0 0 1 88052
-0.002337 0.000488 0.119262 0.183175 -0.265633 0.401392 -0.034003 1 0 0 0 0 0 1 89054
-0.002337 0.000488 0.119262 0.183317 -0.265869 0.401751 -0.034034 1 0 0 0 0 0 1 90045
-0.002337 0.000488 0.119262 0.183472 -0.266112 0.402129 -0.034065 1 0 0 0 0 0 1 91053
-0.002337 0.000488 0.119262 0.183647 -0.266346 0.402484 -0.034096 1 0 0 0 0 0 1 92050
-0.002337 0.000488 0.119262 0.183808 -0.266598 0.402865 -0.034127 1 0 0 0 0 0 1 93050
-0.002337 0.000488 0.119262 0.183973 -0.266838 0.403228 -0.034158 1 0 0 0 0 0 1 94031
-0.002337 0.000488 0.119262 0.184141 -0.267075 0.403597 -0.034190 1 0 0 0 0 0 1 95049
-0.002337 0.000488 0.119262 0.184311 -0.267329 0.403971 -0.034221 1 0 0 0 0 0 1 96046
-0.002337 0.000488 0.119262 0.184480 -0.267574 0.404341 -0.034252 1 0 0 0 0 0 1 97048
-0.002337 0.000488 0.119262 0.184649 -0.267818 0.404690 -0.034284 1 0 0 0 0 0 1 98046
-0.002337 0.000488 0.119262 0.184818 -0.268064 0.405078 -0.034315 1 0 0 0 0 0 1 99053
-0.002337 0.000488 0.119262 0.184986 -0.268307 0.405448 -0.034346 1 0 0 0 0 0 1 100050
-0.002337 0.000488 0.119262 0.185151 -0.268541 0.405811 -0.034378 1 0 0 0 0 0 1 101052
-0.002337 0.000488 0.119262 0.185322 -0.268795 0.406186 -0.034409 1 0 0 0 0 0 1 102051
-0.002337 0.000488 0.119262 0.185479 -0.269036 0.406541 -0.034440 1 0 0 0 0 0 1 103048
-0.002337 0.000488 0.119262 0.185657 -0.269283 0.406922 -0.034471 1 0 0 0 0 0 1 104049
-0.002337 0.000488 0.119262 0.185826 -0.269527 0.407291 -0.034502 1 0 0 0 0 0 1 105046
-0.002337 0.000488 0.119262 0.186001 -0.269759 0.407642 -0.034533 1 0 0 0 0 0 1 106030
-0.002337 0.000488 0.119262 0.186162 -0.270010 0.408022 -0.034564 1 0 0 0 0 0 1 107031
-0.002337 0.000488 0.119262 0.186324 -0.270268 0.408391 -0.034596 1 0 0 0 0 0 1 108046
-0.002337 0.000488 0.119262 0.186496 -0.270493 0.408759 -0.034627 1 0 0 0 0 0 1 109046
-0.002337 0.000488 0.119262 0.186668 -0.270746 0.409135 -0.034659 1 0 0 0 0 0 1 110045
-0.002337 0.000488 0.119262 0.186837 -0.270993 0.409506 -0.034690 1 0 0 0 0 0 1 111050
-0.002331 0.000470 0.119273 0.116447 -0.028530 0.264903 -0.034721 1 0 0 0 0 0 1 112030
-0.002329 0.000461 0.119277 0.140903 -0.116649 0.340275 -0.034752 1 0 0 0 0 0 1 113047
-0.002327 0.000457 0.119278 0.159976 -0.181884 0.379059 -0.034783 1 0 0 0 0 0 1 114029
-0.002327 0.000455 0.119278 0.170574 -0.216788 0.393968 -0.034815 1 0 0 0 0 0 1 115046
-0.002326 0.000453 0.119278 0.176143 -0.234587 0.399486 -0.034846 1 0 0 0 0 0 1 116045
-0.002326 0.000453 0.119279 0.179062 -0.243626 0.401642 -0.034877 1 0 0 0 0 0 1 117049
-0.002326 0.000453 0.119279 0.180620 -0.248252 0.402629 -0.034909 1 0 0 0 0 0 1 118045
-0.002326 0.000453 0.119279 0.181484 -0.250689 0.403194 -0.034940 1 0 0 0 0 0 1 119050
-0.002326 0.000452 0.119279 0.181995 -0.252015 0.403631 -0.034971 1 0 0 0 0 0 1 120047
-0.002326 0.000452 0.119279 0.182339 -0.252798 0.404018 -0.035002 1 0 0 0 0 0 1 121045
-0.002326 0.000452 0.119279 0.182597 -0.253294 0.404392 -0.035034 1 0 0 0 0 0 1 122047
-0.002326 0.000452 0.119279 0.182804 -0.253662 0.404747 -0.035065 1 0 0 0 0 0 1 123041
-0.002326 0.000452 0.119279 0.182989 -0.253957 0.405125 -0.035096 1 0 0 0 0 0 1 124051
-0.002326 0.000452 0.119279 0.183161 -0.254211 0.405481 -0.035127 1 0 0 0 0 0 1 125051
-0.002326 0.000452 0.119279 0.183330 -0.254460 0.405833 -0.035159 1 0 0 0 0 0 1 126045
-0.002326 0.000452 0.119279 0.183498 -0.254700 0.406201 -0.035190 1 0 0 0 0 0 1 127049
-0.002326 0.000452 0.119279 0.183661 -0.254927 0.406561 -0.035221 1 0 0 0 0 0 1 128046
-0.002326 0.000452 0.119279 0.183824 -0.255153 0.406922 -0.035252 1 0 0 0 0 0 1 129046
-0.002321 0.000434 0.119289 0.113343 -0.012394 0.262349 -0.035284 1 0 0 0 0 0 1 130045
-0.002318 0.000425 0.119293 0.137784 -0.100460 0.337605 -0.035315 1 0 0 0 0 0 1 131048
-0.002317 0.000421 0.119294 0.156873 -0.165700 0.376347 -0.035346 1 0 0 0 0 0 1 132046
-0.002316 0.000419 0.119295 0.167446 -0.200564 0.391214 -0.035377 1 0 0 0 0 0 1 133030
-0.002316 0.000418 0.119295 0.173005 -0.218330 0.396726 -0.035408 1 0 0 0 0 0 1 134029
-0.002315 0.000417 0.119295 0.175919 -0.227350 0.398875 -0.035440 1 0 0 0 0 0 1 135047
-0.002315 0.000417 0.119295 0.177464 -0.231966 0.399846 -0.035471 1 0 0 0 0 0 1 136046
-0.002315 0.000417 0.119295 0.178330 -0.234386 0.400409 -0.035502 1 0 0 0 0 0 1 137037
-0.002315 0.000417 0.119295 0.178846 -0.235688 0.400850 -0.035534 1 0 0 0 0 0 1 138046
-0.002315 0.000417 0.119295 0.179174 -0.236447 0.401214 -0.035565 1 0 0 0 0 0 1 139037
-0.002315 0.000417 0.119295 0.179428 -0.236936 0.401584 -0.035596 1 0 0 0 0 0 1 140037
-0.002315 0.000417 0.119295 0.179633 -0.237290 0.401937 -0.035627 1 0 0 0 0 0 1 141046
-0.002315 0.000417 0.119295 0.179806 -0.237552 0.402293 -0.035658 1 0 0 0 0 0 1 142035
-0.002315 0.000417 0.119295 0.179977 -0.237800 0.402630 -0.035690 1 0 0 0 0 0 1 143045
-0.002315 0.000416 0.119295 0.180129 -0.238029 0.402997 -0.035721 1 0 0 0 0 0 1 144035
-0.002315 0.000416 0.119295 0.180299 -0.238244 0.403348 -0.035752 1 0 0 0 0 0 1 145045
-0.002315 0.000416 0.119295 0.180456 -0.238451 0.403697 -0.035783 1 0 0 0 0 0 1 146036
-0.002315 0.000416 0.119295 0.180618 -0.238671 0.404059 -0.035815 1 0 0 0 0 0 1 147042
-0.002315 0.000416 0.119295 0.180774 -0.238871 0.404408 -0.035846 1 0 0 0 0 0 1 148050
-0.002315 0.000416 0.119295 0.180936 -0.239091 0.404769 -0.035878 1 0 0 0 0 0 1 149057
-0.002315 0.000416 0.119295 0.181091 -0.239289 0.405117 -0.035909 1 0 0 0 0 0 1 150059
-0.002315 0.000416 0.119295 0.181258 -0.239497 0.405458 -0.035940 1 0 0 0 0 0 1 151048
-0.002315 0.000416 0.119295 0.181399 -0.239720 0.405813 -0.035971 1 0 0 0 0 0 1 152039
-0.002315 0.000416 0.119295 0.181563 -0.239922 0.406173 -0.036002 1 0 0 0 0 0 1 153040
-0.002315 0.000416 0.119295 0.181719 -0.240119 0.406520 -0.036033 1 0 0 0 0 0 1 154041
-0.002315 0.000416 0.119295 0.181878 -0.240328 0.406876 -0.036065 1 0 0 0 0 0 1 155052
-0.002315 0.000416 0.119295 0.182038 -0.240546 0.407234 -0.036096 1 0 0 0 0 0 1 156049
-0.002315 0.000416 0.119295 0.182187 -0.240756 0.407579 -0.036128 1 0 0 0 0 0 1 157063
-0.002315 0.000416 0.119295 0.182349 -0.240960 0.407931 -0.036158 1 0 0 0 0 0 1 158028
-0.002315 0.000416 0.119295 0.182520 -0.241166 0.408282 -0.036190 1 0 0 0 0 0 1 159056
-0.002315 0.000416 0.119295 0.182670 -0.241381 0.408645 -0.036221 1 0 0 0 0 0 1 160053
-0.002315 0.000416 0.119295 0.182824 -0.241579 0.408992 -0.036253 1 0 0 0 0 0 1 161053
-0.002315 0.000416 0.119295 0.182976 -0.241805 0.409344 -0.036284 1 0 0 0 0 0 1 162053
-0.002315 0.000416 0.119295 0.183138 -0.241997 0.409698 -0.036315 1 0 0 0 0 0 1 163056
-0.002315 0.000416 0.119295 0.183299 -0.242214 0.410056 -0.036346 1 0 0 0 0 0 1 164054
-0.002315 0.000416 0.119295 0.183454 -0.242412 0.410404 -0.036378 1 0 0 0 0 0 1 165056
-0.002315 0.000416 0.119295 0.183614 -0.242630 0.410761 -0.036409 1 0 0 0 0 0 1 166052
-0.002315 0.000416 0.119295 0.183774 -0.242841 0.411098 -0.036440 1 0 0 0 0 0 1 167062
-0.002315 0.000416 0.119295 0.183926 -0.243042 0.411456 -0.036470 1 0 0 0 0 0 1 168027
-0.002315 0.000416 0.119295 0.184085 -0.243246 0.411814 -0.036503 1 0 0 0 0 0 1 169057
-0.002315 0.000416 0.119295 0.184246 -0.243464 0.412173 -0.036534 1 0 0 0 0 0 1 170058
-0.002315 0.000416 0.119295 0.184392 -0.243670 0.412513 -0.036565 1 0 0 0 0 0 1 171057
-0.002315 0.000416 0.119295 0.184560 -0.243881 0.412877 -0.036596 1 0 0 0 0 0 1 172057
-0.002315 0.000416 0.119295 0.184715 -0.244078 0.413223 -0.036628 1 0 0 0 0 0 1 173054
-0.002315 0.000416 0.119295 0.184876 -0.244297 0.413583 -0.036659 1 0 0 0 0 0 1 174056
-0.002315 0.000416 0.119295 0.185038 -0.244491 0.413913 -0.036689 1 0 0 0 0 0 1 175027
-0.002315 0.000416 0.119295 0.185192 -0.244713 0.414287 -0.036721 1 0 0 0 0 0 1 176055
-0.002315 0.000416 0.119295 0.185338 -0.244919 0.414627 -0.036753 1 0 0 0 0 0 1 177054
-0.002315 0.000416 0.119295 0.185505 -0.245130 0.414992 -0.036784 1 0 0 0 0 0 1 178054
-0.002315 0.000416 0.119295 0.185661 -0.245328 0.415339 -0.036815 1 0 0 0 0 0 1 179055
-0.002315 0.000416 0.119295 0.185821 -0.245546 0.415697 -0.036846 1 0 0 0 0 0 1 180054
-0.002315 0.000416 0.119295 0.185967 -0.245751 0.416035 -0.036877 1 0 0 0 0 0 1 181048
-0.002315 0.000416 0.119295 0.186135 -0.245963 0.416402 -0.036909 1 0 0 0 0 0 1 182054
-0.002315 0.000416 0.119295 0.186302 -0.246163 0.416743 -0.036940 1 0 0 0 0 0 1 183054
-0.002315 0.000416 0.119295 0.186453 -0.246379 0.417107 -0.036971 1 0 0 0 0 0 1 184053
-0.002315 0.000416 0.119295 0.186605 -0.246575 0.417451 -0.037002 1 0 0 0 0 0 1 185044
-0.002315 0.000416 0.119295 0.186759 -0.246804 0.417806 -0.037034 1 0 0 0 0 0 1 186055
-0.002315 0.000416 0.119295 0.186921 -0.246995 0.418160 -0.037065 1 0 0 0 0 0 1 187058
-0.002315 0.000416 0.119295 0.187082 -0.247212 0.418518 -0.037096 1 0 0 0 0 0 1 188056
-0.002315 0.000416 0.119295 0.187236 -0.247409 0.418863 -0.037127 1 0 0 0 0 0 1 189050
-0.002315 0.000416 0.119295 0.187404 -0.247617 0.419206 -0.037158 1 0 0 0 0 0 1 190043
-0.002315 0.000416 0.119295 0.187548 -0.247845 0.419567 -0.037190 1 0 0 0 0 0 1 191052
-0.002315 0.000416 0.119295 0.187712 -0.248048 0.419929 -0.037221 1 0 0 0 0 0 1 192057
-0.002315 0.000416 0.119295 0.187867 -0.248243 0.420275 -0.037253 1 0 0 0 0 0 1 193055
-0.002315 0.000416 0.119295 0.188024 -0.248450 0.420627 -0.037284 1 0 0 0 0 0 1 194055
-0.002315 0.000416 0.119295 0.188185 -0.248670 0.420986 -0.037315 1 0 0 0 0 0 1 195056
-0.002315 0.000416 0.119295 0.188332 -0.248876 0.421326 -0.037346 1 0 0 0 0 0 1 196055
-0.002315 0.000416 0.119295 0.188500 -0.249087 0.421691 -0.037378 1 0 0 0 0 0 1 197057
-0.002315 0.000416 0.119295 0.188662 -0.249281 0.422021 -0.037408 1 0 0 0 0 0 1 198025
-0.002315 0.000416 0.119295 0.188817 -0.249503 0.422396 -0.037440 1 0 0 0 0 0 1 199056
-0.002315 0.000416 0.119295 0.188970 -0.249700 0.422742 -0.037471 1 0 0 0 0 0 1 200054
-0.002315 0.000416 0.119295 0.189121 -0.249925 0.423090 -0.037502 1 0 0 0 0 0 1 201041
-0.002310 0.000399 0.119306 0.118406 -0.006352 0.278244 -0.037533 1 0 0 0 0 0 1 202041
-0.002307 0.000390 0.119309 0.142773 -0.094157 0.353292 -0.037565 1 0 0 0 0 0 1 203049
-0.002306 0.000385 0.119311 0.161815 -0.159243 0.391954 -0.037596 1 0 0 0 0 0 1 204039
-0.002305 0.000383 0.119311 0.172365 -0.194028 0.406808 -0.037627 1 0 0 0 0 0 1 205047
-0.002305 0.000382 0.119311 0.177908 -0.211741 0.412278 -0.037658 1 0 0 0 0 0 1 206038
-0.002305 0.000381 0.119311 0.180806 -0.220714 0.414420 -0.037690 1 0 0 0 0 0 1 207049
-0.002305 0.000381 0.119311 0.182356 -0.225315 0.415378 -0.037721 1 0 0 0 0 0 1 208039
-0.002305 0.000381 0.119311 0.183213 -0.227694 0.415944 -0.037752 1 0 0 0 0 0 1 209048
-0.002304 0.000381 0.119311 0.183705 -0.228987 0.416357 -0.037783 1 0 0 0 0 0 1 210038
-0.002304 0.000381 0.119311 0.184039 -0.229736 0.416731 -0.037815 1 0 0 0 0 0 1 211048
-0.002304 0.000381 0.119311 0.184284 -0.230193 0.417084 -0.037846 1 0 0 0 0 0 1 212038
-0.002304 0.000381 0.119311 0.184483 -0.230528 0.417428 -0.037877 1 0 0 0 0 0 1 213047
-0.002304 0.000381 0.119311 0.184642 -0.230780 0.417767 -0.037908 1 0 0 0 0 0 1 214032
-0.002304 0.000381 0.119311 0.184817 -0.231005 0.418128 -0.037940 1 0 0 0 0 0 1 215059
-0.002304 0.000381 0.119311 0.184977 -0.231219 0.418465 -0.037971 1 0 0 0 0 0 1 216054
-0.002304 0.000381 0.119311 0.185132 -0.231422 0.418814 -0.038002 1 0 0 0 0 0 1 217050
-0.002304 0.000381 0.119311 0.185285 -0.231613 0.419158 -0.038034 1 0 0 0 0 0 1 218047
-0.002304 0.000381 0.119311 0.185437 -0.231803 0.419503 -0.038065 1 0 0 0 0 0 1 219048
-0.002304 0.000381 0.119311 0.185589 -0.231993 0.419848 -0.038096 1 0 0 0 0 0 1 220048
-0.002304 0.000381 0.119311 0.185741 -0.232183 0.420192 -0.038127 1 0 0 0 0 0 1 221047
-0.002304 0.000381 0.119311 0.185915 -0.232400 0.420585 -0.038163 1 0 0 0 0 0 1 222187
-0.002304 0.000381 0.119311 0.186043 -0.232553 0.420874 -0.038190 1 0 0 0 0 0 1 223047
-0.002304 0.000381 0.119311 0.186197 -0.232752 0.421223 -0.038221 1 0 0 0 0 0 1 224043
-0.002304 0.000381 0.119311 0.186342 -0.232952 0.421562 -0.038252 1 0 0 0 0 0 1 225045
-0.002304 0.000381 0.119311 0.186501 -0.233135 0.421912 -0.038284 1 0 0 0 0 0 1 226044
-0.002304 0.000381 0.119311 0.186654 -0.233325 0.422258 -0.038315 1 0 0 0 0 0 1 227045
-0.002304 0.000381 0.119311 0.186818 -0.233517 0.422595 -0.038346 1 0 0 0 0 0 1 228042
-0.002304 0.000381 0.119311 0.186958 -0.233702 0.422940 -0.038377 1 0 0 0 0 0 1 229027
-0.002304 0.000381 0.119311 0.187100 -0.233900 0.423277 -0.038408 1 0 0 0 0 0 1 230025
-0.002304 0.000381 0.119311 0.187263 -0.234087 0.423636 -0.038440 1 0 0 0 0 0 1 231048
-0.002304 0.000381 0.119311 0.187416 -0.234277 0.423981 -0.038471 1 0 0 0 0 0 1 232049
-0.002304 0.000381 0.119311 0.187568 -0.234467 0.424324 -0.038502 1 0 0 0 0 0 1 233045
-0.002304 0.000381 0.119311 0.187717 -0.234646 0.424663 -0.038534 1 0 0 0 0 0 1 234047
-0.002304 0.000381 0.119311 0.187864 -0.234854 0.425005 -0.038565 1 0 0 0 0 0 1 235044
-0.002304 0.000381 0.119311 0.188033 -0.235038 0.425344 -0.038596 1 0 0 0 0 0 1 236028
-0.002304 0.000381 0.119311 0.188178 -0.235228 0.425700 -0.038627 1 0 0 0 0 0 1 237043
-0.002304 0.000381 0.119311 0.188329 -0.235418 0.426046 -0.038658 1 0 0 0 0 0 1 238044
-0.002304 0.000381 0.119311 0.188479 -0.235605 0.426384 -0.038689 1 0 0 0 0 0 1 239027
-0.002304 0.000381 0.119311 0.188625 -0.235806 0.426727 -0.038721 1 0 0 0 0 0 1 240042
-0.002304 0.000381 0.119311 0.188785 -0.235990 0.427079 -0.038752 1 0 0 0 0 0 1 241045
-0.002304 0.000381 0.119311 0.188935 -0.236176 0.427417 -0.038783 1 0 0 0 0 0 1 242026
-0.002304 0.000381 0.119311 0.189099 -0.236369 0.427756 -0.038814 1 0 0 0 0 0 1 243026
-0.002304 0.000381 0.119311 0.189241 -0.236557 0.428105 -0.038845 1 0 0 0 0 0 1 244026
-0.002304 0.000381 0.119311 0.189384 -0.236747 0.428443 -0.038877 1 0 0 0 0 0 1 245043
-0.002304 0.000381 0.119311 0.189546 -0.236940 0.428799 -0.038909 1 0 0 0 0 0 1 246044
-0.002304 0.000381 0.119311 0.189699 -0.237130 0.429145 -0.038940 1 0 0 0 0 0 1 247043
-0.002304 0.000381 0.119311 0.189848 -0.237317 0.429483 -0.038970 1 0 0 0 0 0 1 248025
-0.002304 0.000381 0.119311 0.190003 -0.237510 0.429834 -0.039002 1 0 0 0 0 0 1 249042
-0.002304 0.000381 0.119311 0.190145 -0.237706 0.430165 -0.039033 1 0 0 0 0 0 1 250025
-0.002304 0.000381 0.119311 0.190307 -0.237892 0.430522 -0.039065 1 0 0 0 0 0 1 251042
-0.002304 0.000381 0.119311 0.190472 -0.238085 0.430861 -0.039096 1 0 0 0 0 0 1 252043
-0.002304 0.000381 0.119311 0.190614 -0.238272 0.431210 -0.039127 1 0 0 0 0 0 1 253042
-0.002304 0.000381 0.119311 0.190757 -0.238471 0.431549 -0.039158 1 0 0 0 0 0 1 254043
-0.002304 0.000381 0.119311 0.190916 -0.238654 0.431900 -0.039190 1 0 0 0 0 0 1 255045
-0.002304 0.000381 0.119311 0.191068 -0.238843 0.432243 -0.039221 1 0 0 0 0 0 1 256039
-0.002304 0.000381 0.119311 0.191218 -0.239023 0.432584 -0.039252 1 0 0 0 0 0 1 257047
-0.002304 0.000381 0.119311 0.191370 -0.239219 0.432927 -0.039283 1 0 0 0 0 0 1 258025
-0.002304 0.000381 0.119311 0.191530 -0.239425 0.433265 -0.039315 1 0 0 0 0 0 1 259045
-0.002304 0.000381 0.119311 0.191678 -0.239605 0.433620 -0.039346 1 0 0 0 0 0 1 260042
-0.002304 0.000381 0.119311 0.191828 -0.239791 0.433960 -0.039377 1 0 0 0 0 0 1 261025
-0.002304 0.000381 0.119311 0.191983 -0.239985 0.434311 -0.039409 1 0 0 0 0 0 1 262044
-0.002304 0.000381 0.119311 0.192132 -0.240172 0.434650 -0.039439 1 0 0 0 0 0 1 263026
-0.002304 0.000381 0.119311 0.192276 -0.240371 0.434987 -0.039470 1 0 0 0 0 0 1 264025
-0.002304 0.000381 0.119311 0.192436 -0.240554 0.435338 -0.039502 1 0 0 0 0 0 1 265026
-0.002304 0.000381 0.119311 0.192591 -0.240746 0.435688 -0.039533 1 0 0 0 0 0 1 266041
-0.002304 0.000381 0.119311 0.192751 -0.240926 0.436017 -0.039564 1 0 0 0 0 0 1 267033
-0.002304 0.000381 0.119311 0.192897 -0.241126 0.436376 -0.039596 1 0 0 0 0 0 1 268043
-0.002304 0.000381 0.119311 0.193040 -0.241325 0.436714 -0.039627 1 0 0 0 0 0 1 269041
-0.002304 0.000381 0.119311 0.193198 -0.241506 0.437061 -0.039658 1 0 0 0 0 0 1 270032
-0.002304 0.000381 0.119311 0.193351 -0.241696 0.437407 -0.039689 1 0 0 0 0 0 1 271033
-0.002304 0.000381 0.119311 0.193504 -0.241887 0.437754 -0.039721 1 0 0 0 0 0 1 272041
-0.002304 0.000381 0.119311 0.193655 -0.242076 0.438096 -0.039752 1 0 0 0 0 0 1 273032
-0.002304 0.000381 0.119311 0.193801 -0.242277 0.438436 -0.039783 1 0 0 0 0 0 1 274041
-0.002304 0.000381 0.119311 0.193971 -0.242460 0.438777 -0.039814 1 0 0 0 0 0 1 275032
-0.002304 0.000381 0.119311 0.194115 -0.242649 0.439131 -0.039846 1 0 0 0 0 0 1 276040
-0.002304 0.000381 0.119311 0.194265 -0.242837 0.439473 -0.039877 1 0 0 0 0 0 1 277031
-0.002304 0.000381 0.119311 0.194413 -0.243016 0.439811 -0.039908 1 0 0 0 0 0 1 278031
-0.002304 0.000381 0.119311 0.194563 -0.243228 0.440161 -0.039940 1 0 0 0 0 0 1 279050
-0.002304 0.000381 0.119311 0.194723 -0.243412 0.440512 -0.039971 1 0 0 0 0 0 1 280051
-0.002304 0.000381 0.119311 0.194877 -0.243603 0.440860 -0.040003 1 0 0 0 0 0 1 281058
-0.002304 0.000381 0.119311 0.195028 -0.243793 0.441202 -0.040034 1 0 0 0 0 0 1 282053
-0.002304 0.000381 0.119311 0.195192 -0.243984 0.441538 -0.040065 1 0 0 0 0 0 1 283045
-0.002304 0.000381 0.119311 0.195325 -0.244180 0.441881 -0.040096 1 0 0 0 0 0 1 284044
-0.002304 0.000381 0.119311 0.195482 -0.244362 0.442229 -0.040127 1 0 0 0 0 0 1 285037
-0.002304 0.000381 0.119311 0.195638 -0.244555 0.442581 -0.040159 1 0 0 0 0 0 1 286055
-0.002304 0.000381 0.119311 0.195789 -0.244743 0.442923 -0.040190 1 0 0 0 0 0 1 287048
-0.002304 0.000381 0.119311 0.195935 -0.244944 0.443264 -0.040221 1 0 0 0 0 0 1 288058
-0.002304 0.000381 0.119311 0.196093 -0.245125 0.443611 -0.040252 1 0 0 0 0 0 1 289048
-0.002304 0.000381 0.119311 0.196243 -0.245304 0.443951 -0.040284 1 0 0 0 0 0 1 290054
-0.002304 0.000381 0.119311 0.196406 -0.245501 0.444285 -0.040314 1 0 0 0 0 0 1 291024
-0.002304 0.000381 0.119311 0.196548 -0.245690 0.444635 -0.040345 1 0 0 0 0 0 1 292023
-0.002304 0.000381 0.119311 0.196699 -0.245880 0.444980 -0.040377 1 0 0 0 0 0 1 293022
-0.002304 0.000381 0.119311 0.196848 -0.246085 0.445328 -0.040409 1 0 0 0 0 0 1 294052
-0.002304 0.000381 0.119311 0.197002 -0.246262 0.445668 -0.040439 1 0 0 0 0 0 1 295023
-0.002304 0.000381 0.119311 0.197158 -0.246455 0.446021 -0.040471 1 0 0 0 0 0 1 296044
-0.002304 0.000381 0.119311 0.197312 -0.246647 0.446369 -0.040503 1 0 0 0 0 0 1 297054
-0.002304 0.000381 0.119311 0.197468 -0.246848 0.446698 -0.040534 1 0 0 0 0 0 1 298049
-0.002304 0.000381 0.119311 0.197613 -0.247024 0.447047 -0.040564 1 0 0 0 0 0 1 299027
-0.002304 0.000381 0.119311 0.197768 -0.247218 0.447400 -0.040596 1 0 0 0 0 0 1 300048
-0.002304 0.000381 0.119311 0.197918 -0.247397 0.447739 -0.040628 1 0 0 0 0 0 1 301053
-0.002304 0.000381 0.119311 0.198070 -0.247593 0.448082 -0.040658 1 0 0 0 0 0 1 302031
-0.002304 0.000381 0.119311 0.198218 -0.247798 0.448428 -0.040690 1 0 0 0 0 0 1 303054
-0.002304 0.000381 0.119311 0.198376 -0.247979 0.448776 -0.040721 1 0 0 0 0 0 1 304047
-0.002304 0.000381 0.119311 0.198530 -0.248170 0.449123 -0.040753 1 0 0 0 0 0 1 305052
-0.002304 0.000381 0.119311 0.198682 -0.248360 0.449468 -0.040784 1 0 0 0 0 0 1 306053
-0.002304 0.000381 0.119311 0.198846 -0.248553 0.449806 -0.040815 1 0 0 0 0 0 1 307052
-0.002304 0.000381 0.119311 0.198980 -0.248749 0.450149 -0.040846 1 0 0 0 0 0 1 308052
-0.002304 0.000381 0.119311 0.199138 -0.248931 0.450499 -0.040877 1 0 0 0 0 0 1 309049
-0.002304 0.000381 0.119311 0.199290 -0.249119 0.450842 -0.040908 1 0 0 0 0 0 1 310042
-0.002304 0.000381 0.119311 0.199443 -0.249312 0.451190 -0.040940 1 0 0 0 0 0 1 311052
-0.002304 0.000381 0.119311 0.199585 -0.249500 0.451522 -0.040971 1 0 0 0 0 0 1 312057
-0.002304 0.000381 0.119311 0.199745 -0.249690 0.451874 -0.041002 1 0 0 0 0 0 1 313045
-0.002304 0.000381 0.119311 0.199899 -0.249881 0.452221 -0.041034 1 0 0 0 0 0 1 314047
-0.002304 0.000381 0.119311 0.200064 -0.250075 0.452561 -0.041065 1 0 0 0 0 0 1 315052
-0.002304 0.000381 0.119311 0.200206 -0.250263 0.452911 -0.041096 1 0 0 0 0 0 1 316052
-0.002304 0.000381 0.119311 0.200357 -0.250453 0.453255 -0.041127 1 0 0 0 0 0 1 317051
-0.002304 0.000381 0.119311 0.200501 -0.250652 0.453593 -0.041159 1 0 0 0 0 0 1 318051
-0.002299 0.000363 0.119322 0.129433 -0.005890 0.308244 -0.041190 1 0 0 0 0 0 1 319052
-0.002297 0.000354 0.119326 0.153654 -0.093205 0.382996 -0.041221 1 0 0 0 0 0 1 320033
-0.002295 0.000349 0.119327 0.172622 -0.158039 0.421541 -0.041252 1 0 0 0 0 0 1 321048
-0.002294 0.000347 0.119327 0.183132 -0.192697 0.436342 -0.041283 1 0 0 0 0 0 1 322036
-0.002294 0.000346 0.119327 0.188662 -0.210331 0.441801 -0.041315 1 0 0 0 0 0 1 323052
-0.002294 0.000345 0.119327 0.191541 -0.219273 0.443924 -0.041346 1 0 0 0 0 0 1 324051
-0.002294 0.000345 0.119328 0.193075 -0.223823 0.444880 -0.041377 1 0 0 0 0 0 1 325050
-0.002294 0.000345 0.119328 0.193913 -0.226182 0.445447 -0.041409 1 0 0 0 0 0 1 326051
-0.002294 0.000345 0.119328 0.194426 -0.227469 0.445886 -0.041444 1 0 0 0 0 0 1 327179
-0.002294 0.000345 0.119328 0.194753 -0.228194 0.446247 -0.041475 1 0 0 0 0 0 1 328177
-0.002294 0.000345 0.119328 0.194996 -0.228645 0.446600 -0.041506 1 0 0 0 0 0 1 329173
-0.002294 0.000345 0.119328 0.195186 -0.228951 0.446928 -0.041538 1 0 0 0 0 0 1 330177
-0.002294 0.000345 0.119328 0.195353 -0.229188 0.447277 -0.041569 1 0 0 0 0 0 1 331176
-0.002294 0.000345 0.119328 0.195500 -0.229404 0.447601 -0.041600 1 0 0 0 0 0 1 332156
-0.002294 0.000345 0.119328 0.195662 -0.229586 0.447937 -0.041631 1 0 0 0 0 0 1 333175
-0.002294 0.000345 0.119328 0.195811 -0.229768 0.448275 -0.041662 1 0 0 0 0 0 1 334162
-0.002294 0.000345 0.119328 0.195958 -0.229941 0.448612 -0.041693 1 0 0 0 0 0 1 335162
-0.002294 0.000345 0.119328 0.196104 -0.230112 0.448946 -0.041724 1 0 0 0 0 0 1 336155
-0.002294 0.000345 0.119328 0.196256 -0.230297 0.449292 -0.041756 1 0 0 0 0 0 1 337164
-0.002294 0.000345 0.119328 0.196398 -0.230458 0.449619 -0.041787 1 0 0 0 0 0 1 338155
-0.002294 0.000345 0.119328 0.196528 -0.230610 0.449917 -0.041815 1 0 0 0 0 0 1 339043
-0.002294 0.000345 0.119328 0.196685 -0.230812 0.450288 -0.041850 1 0 0 0 0 0 1 340166
-0.002294 0.000345 0.119328 0.196843 -0.230988 0.450638 -0.041881 1 0 0 0 0 0 1 341170
-0.002294 0.000345 0.119328 0.196998 -0.231151 0.450959 -0.041912 1 0 0 0 0 0 1 342158
-0.002289 0.000327 0.119338 0.125804 0.013963 0.305603 -0.041944 1 0 0 0 0 0 1 343169
-0.002286 0.000318 0.119342 0.150011 -0.073300 0.380230 -0.041975 1 0 0 0 0 0 1 344159
-0.002284 0.000313 0.119343 0.168965 -0.138087 0.418730 -0.042006 1 0 0 0 0 0 1 345177
-0.002284 0.000311 0.119344 0.179457 -0.172688 0.433466 -0.042033 1 0 0 0 0 0 1 346040
-0.002283 0.000310 0.119344 0.184962 -0.190311 0.438907 -0.042065 1 0 0 0 0 0 1 347038
-0.002283 0.000309 0.119344 0.187859 -0.199237 0.441067 -0.042101 1 0 0 0 0 0 1 348190
-0.002283 0.000309 0.119344 0.189355 -0.203739 0.441972 -0.042127 1 0 0 0 0 0 1 349045
-0.002283 0.000309 0.119344 0.190217 -0.206109 0.442545 -0.042162 1 0 0 0 0 0 1 350151
-0.002283 0.000309 0.119344 0.190716 -0.207351 0.442962 -0.042194 1 0 0 0 0 0 1 351167
-0.002283 0.000309 0.119344 0.191032 -0.208067 0.443311 -0.042225 1 0 0 0 0 0 1 352168
-0.002283 0.000309 0.119344 0.191248 -0.208470 0.443609 -0.042252 1 0 0 0 0 0 1 353041
-0.002278 0.000291 0.119354 0.120045 0.036739 0.298335 -0.042288 1 0 0 0 0 0 1 354179
-0.002275 0.000282 0.119358 0.144275 -0.050581 0.372887 -0.042319 1 0 0 0 0 0 1 355182
-0.002274 0.000277 0.119359 0.163252 -0.115410 0.411330 -0.042350 1 0 0 0 0 0 1 356173
-0.002273 0.000275 0.119360 0.173742 -0.150028 0.426083 -0.042381 1 0 0 0 0 0 1 357176
-0.002273 0.000274 0.119360 0.179248 -0.167626 0.431512 -0.042413 1 0 0 0 0 0 1 358175
-0.002272 0.000273 0.119360 0.182122 -0.176522 0.433617 -0.042444 1 0 0 0 0 0 1 359177
-0.002272 0.000273 0.119360 0.183649 -0.181043 0.434560 -0.042475 1 0 0 0 0 0 1 360175
-0.002272 0.000273 0.119360 0.184477 -0.183366 0.435089 -0.042506 1 0 0 0 0 0 1 361175
-0.002272 0.000273 0.119360 0.184963 -0.184607 0.435492 -0.042538 1 0 0 0 0 0 1 362176
-0.002272 0.000273 0.119360 0.185285 -0.185278 0.435840 -0.042569 1 0 0 0 0 0 1 363180
-0.002267 0.000255 0.119371 0.114018 0.060054 0.290584 -0.042600 1 0 0 0 0 0 1 364178
-0.002264 0.000246 0.119374 0.138295 -0.027343 0.365052 -0.042631 1 0 0 0 0 0 1 365176
-0.002263 0.000241 0.119376 0.157264 -0.092203 0.403442 -0.042663 1 0 0 0 0 0 1 366176
-0.002262 0.000239 0.119376 0.167769 -0.126813 0.418164 -0.042693 1 0 0 0 0 0 1 367149
-0.002262 0.000238 0.119376 0.173272 -0.144418 0.423604 -0.042725 1 0 0 0 0 0 1 368175
-0.002262 0.000237 0.119376 0.176136 -0.153287 0.425691 -0.042756 1 0 0 0 0 0 1 369175
-0.002262 0.000237 0.119376 0.177657 -0.157789 0.426622 -0.042788 1 0 0 0 0 0 1 370173
-0.002262 0.000237 0.119376 0.178484 -0.160106 0.427149 -0.042819 1 0 0 0 0 0 1 371175
-0.002262 0.000237 0.119376 0.178973 -0.161320 0.427530 -0.042850 1 0 0 0 0 0 1 372172
-0.002262 0.000237 0.119376 0.179271 -0.161979 0.427866 -0.042881 1 0 0 0 0 0 1 373174
-0.002256 0.000219 0.119387 0.107945 0.083600 0.282692 -0.042913 1 0 0 0 0 0 1 374174
-0.002254 0.000210 0.119391 0.132205 -0.003798 0.357054 -0.042944 1 0 0 0 0 0 1 375176
-0.002252 0.000205 0.119392 0.151168 -0.068642 0.395367 -0.042971 1 0 0 0 0 0 1 376051
-0.002252 0.000203 0.119392 0.161678 -0.103262 0.410114 -0.043006 1 0 0 0 0 0 1 377152
-0.002251 0.000202 0.119393 0.167188 -0.120823 0.415523 -0.043038 1 0 0 0 0 0 1 378175
-0.002251 0.000201 0.119393 0.170044 -0.129691 0.417616 -0.043069 1 0 0 0 0 0 1 379176
-0.002251 0.000201 0.119393 0.171556 -0.134166 0.418532 -0.043100 1 0 0 0 0 0 1 380174
-0.002251 0.000201 0.119393 0.172376 -0.136463 0.419048 -0.043131 1 0 0 0 0 0 1 381174
-0.002251 0.000201 0.119393 0.172860 -0.137660 0.419421 -0.043163 1 0 0 0 0 0 1 382174
-0.002251 0.000201 0.119393 0.173156 -0.138311 0.419756 -0.043194 1 0 0 0 0 0 1 383176
-0.002251 0.000201 0.119393 0.173374 -0.138679 0.420072 -0.043225 1 0 0 0 0 0 1 384174
-0.002251 0.000201 0.119393 0.173544 -0.138922 0.420371 -0.043256 1 0 0 0 0 0 1 385174
-0.002251 0.000201 0.119393 0.173681 -0.139097 0.420680 -0.043287 1 0 0 0 0 0 1 386169
-0.002251 0.000201 0.119393 0.173821 -0.139216 0.420982 -0.043318 1 0 0 0 0 0 1 387160
-0.002251 0.000201 0.119393 0.173955 -0.139341 0.421282 -0.043350 1 0 0 0 0 0 1 388167
-0.002246 0.000183 0.119403 0.102448 0.106788 0.276133 -0.043381 1 0 0 0 0 0 1 389175
-0.002243 0.000174 0.119407 0.126674 0.019547 0.350398 -0.043413 1 0 0 0 0 0 1 390174
-0.002241 0.000169 0.119408 0.145622 -0.045238 0.388698 -0.043444 1 0 0 0 0 0 1 391176
-0.002241 0.000167 0.119409 0.156107 -0.079772 0.403383 -0.043475 1 0 0 0 0 0 1 392174
-0.002240 0.000166 0.119409 0.161599 -0.097315 0.408779 -0.043506 1 0 0 0 0 0 1 393173
-0.002240 0.000165 0.119409 0.164440 -0.106141 0.410843 -0.043537 1 0 0 0 0 0 1 394162
-0.002240 0.000165 0.119409 0.165947 -0.110597 0.411771 -0.043569 1 0 0 0 0 0 1 395175
-0.002240 0.000165 0.119409 0.166762 -0.112876 0.412280 -0.043600 1 0 0 0 0 0 1 396173
-0.002240 0.000165 0.119409 0.167241 -0.114055 0.412644 -0.043631 1 0 0 0 0 0 1 397173
-0.002240 0.000165 0.119409 0.167526 -0.114676 0.412960 -0.043662 1 0 0 0 0 0 1 398163
-0.002240 0.000165 0.119409 0.167730 -0.115033 0.413260 -0.043693 1 0 0 0 0 0 1 399160
-0.002240 0.000165 0.119409 0.167894 -0.115259 0.413572 -0.043725 1 0 0 0 0 0 1 400167
-0.002240 0.000165 0.119409 0.168042 -0.115399 0.413867 -0.043756 1 0 0 0 0 0 1 401158
-0.002240 0.000165 0.119409 0.168184 -0.115511 0.414153 -0.043787 1 0 0 0 0 0 1 402167
-0.002240 0.000165 0.119409 0.168305 -0.115626 0.414454 -0.043819 1 0 0 0 0 0 1 403166
-0.002240 0.000165 0.119409 0.168424 -0.115711 0.414747 -0.043850 1 0 0 0 0 0 1 404158
-0.002240 0.000165 0.119409 0.168545 -0.115794 0.415045 -0.043881 1 0 0 0 0 0 1 405166
-0.002240 0.000165 0.119409 0.168663 -0.115876 0.415338 -0.043912 1 0 0 0 0 0 1 406156
-0.002240 0.000165 0.119409 0.168788 -0.115970 0.415643 -0.043944 1 0 0 0 0 0 1 407166
-0.002240 0.000165 0.119409 0.168904 -0.116042 0.415931 -0.043975 1 0 0 0 0 0 1 408158
-0.002240 0.000165 0.119409 0.169028 -0.116135 0.416234 -0.044006 1 0 0 0 0 0 1 409165
-0.002240 0.000165 0.119409 0.169136 -0.116215 0.416515 -0.044037 1 0 0 0 0 0 1 410157
-0.002240 0.000165 0.119409 0.169267 -0.116301 0.416825 -0.044069 1 0 0 0 0 0 1 411166
-0.002240 0.000165 0.119409 0.169385 -0.116372 0.417115 -0.044100 1 0 0 0 0 0 1 412165
-0.002240 0.000165 0.119409 0.169505 -0.116454 0.417412 -0.044131 1 0 0 0 0 0 1 413171
-0.002240 0.000165 0.119409 0.169628 -0.116547 0.417712 -0.044162 1 0 0 0 0 0 1 414165
-0.002235 0.000147 0.119419 0.097985 0.129983 0.272519 -0.044193 1 0 0 0 0 0 1 415161
-0.002232 0.000138 0.119423 0.122208 0.042794 0.346671 -0.044225 1 0 0 0 0 0 1 416166
-0.002231 0.000133 0.119424 0.141150 -0.021922 0.384908 -0.044257 1 0 0 0 0 0 1 417180
-0.002230 0.000131 0.119425 0.151620 -0.056441 0.399578 -0.044287 1 0 0 0 0 0 1 418172
-0.002230 0.000130 0.119425 0.157096 -0.073938 0.404962 -0.044319 1 0 0 0 0 0 1 419166
-0.002229 0.000130 0.119425 0.159937 -0.082753 0.407027 -0.044350 1 0 0 0 0 0 1 420180
-0.002229 0.000129 0.119425 0.161424 -0.087186 0.407926 -0.044381 1 0 0 0 0 0 1 421174
-0.002229 0.000129 0.119425 0.162240 -0.089437 0.408431 -0.044413 1 0 0 0 0 0 1 422174
-0.002229 0.000129 0.119425 0.162714 -0.090596 0.408788 -0.044444 1 0 0 0 0 0 1 423175
-0.002229 0.000129 0.119425 0.162999 -0.091211 0.409105 -0.044475 1 0 0 0 0 0 1 424173
-0.002229 0.000129 0.119425 0.163206 -0.091543 0.409405 -0.044506 1 0 0 0 0 0 1 425174
-0.002229 0.000129 0.119425 0.163365 -0.091750 0.409688 -0.044538 1 0 0 0 0 0 1 426173
-0.002229 0.000129 0.119425 0.163489 -0.091878 0.409975 -0.044569 1 0 0 0 0 0 1 427174
-0.002229 0.000129 0.119425 0.163622 -0.091972 0.410269 -0.044600 1 0 0 0 0 0 1 428173
-0.002229 0.000129 0.119425 0.163745 -0.092061 0.410551 -0.044631 1 0 0 0 0 0 1 429173
-0.002229 0.000129 0.119425 0.163861 -0.092127 0.410838 -0.044663 1 0 0 0 0 0 1 430174
-0.002229 0.000129 0.119425 0.163979 -0.092203 0.411132 -0.044694 1 0 0 0 0 0 1 431173
-0.002229 0.000129 0.119425 0.164094 -0.092268 0.411420 -0.044725 1 0 0 0 0 0 1 432173
-0.002229 0.000129 0.119425 0.164205 -0.092331 0.411699 -0.044755 1 0 0 0 0 0 1 433143
-0.002229 0.000129 0.119425 0.164323 -0.092397 0.411995 -0.044788 1 0 0 0 0 0 1 434172
-0.002229 0.000129 0.119425 0.164438 -0.092462 0.412283 -0.044819 1 0 0 0 0 0 1 435173
-0.002229 0.000129 0.119425 0.164552 -0.092526 0.412570 -0.044850 1 0 0 0 0 0 1 436172
-0.002229 0.000129 0.119425 0.164664 -0.092579 0.412851 -0.044881 1 0 0 0 0 0 1 437173
-0.002229 0.000129 0.119425 0.164773 -0.092662 0.413137 -0.044912 1 0 0 0 0 0 1 438171
-0.002229 0.000129 0.119425 0.164895 -0.092720 0.413432 -0.044944 1 0 0 0 0 0 1 439173
-0.002229 0.000129 0.119425 0.165022 -0.092787 0.413714 -0.044975 1 0 0 0 0 0 1 440172
-0.002229 0.000129 0.119425 0.165127 -0.092849 0.414007 -0.045006 1 0 0 0 0 0 1 441172
-0.002229 0.000129 0.119425 0.165241 -0.092913 0.414296 -0.045038 1 0 0 0 0 0 1 442174
-0.002229 0.000129 0.119425 0.165344 -0.092984 0.414568 -0.045068 1 0 0 0 0 0 1 443144
-0.002229 0.000129 0.119425 0.165468 -0.093043 0.414869 -0.045100 1 0 0 0 0 0 1 444170
-0.002229 0.000129 0.119425 0.165580 -0.093095 0.415150 -0.045131 1 0 0 0 0 0 1 445170
-0.002229 0.000129 0.119425 0.165698 -0.093169 0.415445 -0.045163 1 0 0 0 0 0 1 446174
-0.002229 0.000129 0.119425 0.165825 -0.093238 0.415727 -0.045194 1 0 0 0 0 0 1 447174
-0.002229 0.000129 0.119425 0.165922 -0.093308 0.416012 -0.045225 1 0 0 0 0 0 1 448172
-0.002229 0.000129 0.119425 0.166042 -0.093365 0.416306 -0.045256 1 0 0 0 0 0 1 449172
-0.002229 0.000129 0.119425 0.166157 -0.093429 0.416594 -0.045287 1 0 0 0 0 0 1 450170
-0.002229 0.000129 0.119425 0.166272 -0.093493 0.416883 -0.045319 1 0 0 0 0 0 1 451173
-0.002229 0.000129 0.119425 0.166374 -0.093554 0.417153 -0.045350 1 0 0 0 0 0 1 452160
-0.002229 0.000129 0.119425 0.166499 -0.093621 0.417452 -0.045381 1 0 0 0 0 0 1 453161
-0.002229 0.000129 0.119425 0.166614 -0.093686 0.417742 -0.045412 1 0 0 0 0 0 1 454163
-0.002229 0.000129 0.119425 0.166743 -0.093754 0.418026 -0.045444 1 0 0 0 0 0 1 455174
-0.002229 0.000129 0.119425 0.166846 -0.093815 0.418318 -0.045475 1 0 0 0 0 0 1 456169
-0.002229 0.000129 0.119425 0.166961 -0.093880 0.418607 -0.045506 1 0 0 0 0 0 1 457173
-0.002229 0.000129 0.119425 0.167067 -0.093953 0.418888 -0.045538 1 0 0 0 0 0 1 458172
-0.002229 0.000129 0.119425 0.167189 -0.094010 0.419181 -0.045569 1 0 0 0 0 0 1 459173
-0.002229 0.000129 0.119425 0.167300 -0.094062 0.419462 -0.045600 1 0 0 0 0 0 1 460170
-0.002229 0.000129 0.119425 0.167418 -0.094136 0.419756 -0.045631 1 0 0 0 0 0 1 461171
-0.002229 0.000129 0.119425 0.167533 -0.094202 0.420044 -0.045662 1 0 0 0 0 0 1 462171
-0.002229 0.000129 0.119425 0.167652 -0.094278 0.420319 -0.045694 1 0 0 0 0 0 1 463173
-0.002229 0.000129 0.119425 0.167762 -0.094332 0.420616 -0.045725 1 0 0 0 0 0 1 464166
-0.002248 0.000133 0.119435 0.425991 -0.155285 0.285158 -0.045756 1 0 0 0 0 0 1 465155
-0.002257 0.000136 0.119438 0.334135 -0.133924 0.354138 -0.045787 1 0 0 0 0 0 1 466166
-0.002262 0.000137 0.119440 0.266856 -0.118082 0.389765 -0.045820 1 0 0 0 0 0 1 467221
-0.002264 0.000137 0.119440 0.231374 -0.109679 0.403421 -0.045852 1 0 0 0 0 0 1 468236
-0.002266 0.000138 0.119440 0.213591 -0.105462 0.408444 -0.045883 1 0 0 0 0 0 1 469235
-0.002266 0.000138 0.119440 0.204782 -0.103390 0.410373 -0.045914 1 0 0 0 0 0 1 470221
-0.002266 0.000138 0.119440 0.200454 -0.102384 0.411205 -0.045944 1 0 0 0 0 0 1 471165
-0.002267 0.000138 0.119440 0.198363 -0.101900 0.411691 -0.045974 1 0 0 0 0 0 1 472155
-0.002267 0.000138 0.119440 0.197379 -0.101701 0.412036 -0.046006 1 0 0 0 0 0 1 473165
-0.002267 0.000138 0.119440 0.196960 -0.101648 0.412344 -0.046037 1 0 0 0 0 0 1 474155
-0.002267 0.000138 0.119440 0.196821 -0.101643 0.412628 -0.046069 1 0 0 0 0 0 1 475164
-0.002267 0.000138 0.119440 0.196818 -0.101678 0.412909 -0.046099 1 0 0 0 0 0 1 476155
-0.002267 0.000138 0.119440 0.196881 -0.101719 0.413194 -0.046131 1 0 0 0 0 0 1 477155
-0.002267 0.000138 0.119440 0.196991 -0.101792 0.413476 -0.046162 1 0 0 0 0 0 1 478163
-0.002267 0.000138 0.119440 0.197099 -0.101855 0.413747 -0.046193 1 0 0 0 0 0 1 479158
-0.002267 0.000138 0.119440 0.197219 -0.101921 0.414033 -0.046225 1 0 0 0 0 0 1 480161
-0.002267 0.000138 0.119440 0.197353 -0.101991 0.414317 -0.046256 1 0 0 0 0 0 1 481172
-0.002267 0.000138 0.119440 0.197485 -0.102059 0.414593 -0.046287 1 0 0 0 0 0 1 482157
-0.002267 0.000138 0.119440 0.197611 -0.102137 0.414868 -0.046319 1 0 0 0 0 0 1 483166
-0.002267 0.000138 0.119440 0.197740 -0.102195 0.415160 -0.046350 1 0 0 0 0 0 1 484165
-0.002267 0.000138 0.119440 0.197883 -0.102265 0.415432 -0.046381 1 0 0 0 0 0 1 485154
-0.002267 0.000138 0.119440 0.198019 -0.102335 0.415714 -0.046412 1 0 0 0 0 0 1 486164
-0.002267 0.000138 0.119440 0.198131 -0.102410 0.415992 -0.046443 1 0 0 0 0 0 1 487158
-0.002267 0.000138 0.119440 0.198283 -0.102474 0.416274 -0.046475 1 0 0 0 0 0 1 488164
-0.002267 0.000138 0.119440 0.198418 -0.102542 0.416553 -0.046506 1 0 0 0 0 0 1 489159
-0.002267 0.000138 0.119440 0.198540 -0.102608 0.416840 -0.046537 1 0 0 0 0 0 1 490161
-0.002267 0.000138 0.119440 0.198684 -0.102679 0.417114 -0.046568 1 0 0 0 0 0 1 491160
-0.002267 0.000138 0.119440 0.198807 -0.102746 0.417379 -0.046600 1 0 0 0 0 0 1 492160
-0.002267 0.000138 0.119440 0.198938 -0.102814 0.417677 -0.046631 1 0 0 0 0 0 1 493159
-0.002267 0.000138 0.119440 0.199083 -0.102886 0.417953 -0.046662 1 0 0 0 0 0 1 494160
-0.002285 0.000142 0.119450 0.457748 -0.163944 0.282475 -0.046693 1 0 0 0 0 0 1 495160
-0.002295 0.000144 0.119453 0.365979 -0.142592 0.351324 -0.046725 1 0 0 0 0 0 1 496161
-0.002299 0.000146 0.119455 0.298739 -0.126777 0.386872 -0.046756 1 0 0 0 0 0 1 497160
-0.002302 0.000146 0.119455 0.263299 -0.118376 0.400497 -0.046787 1 0 0 0 0 0 1 498160
-0.002303 0.000146 0.119455 0.245557 -0.114167 0.405516 -0.046818 1 0 0 0 0 0 1 499162
-0.002303 0.000147 0.119455 0.236775 -0.112103 0.407436 -0.046850 1 0 0 0 0 0 1 500158
-0.002304 0.000147 0.119455 0.232464 -0.111102 0.408280 -0.046881 1 0 0 0 0 0 1 501159
-0.002304 0.000147 0.119455 0.230405 -0.110627 0.408755 -0.046912 1 0 0 0 0 0 1 502159
-0.002304 0.000147 0.119455 0.229442 -0.110432 0.409089 -0.046944 1 0 0 0 0 0 1 503164
-0.002304 0.000147 0.119455 0.229043 -0.110384 0.409390 -0.046975 1 0 0 0 0 0 1 504159
-0.002304 0.000147 0.119455 0.228909 -0.110380 0.409671 -0.047006 1 0 0 0 0 0 1 505159
-0.002304 0.000147 0.119455 0.228925 -0.110420 0.409947 -0.047037 1 0 0 0 0 0 1 506158
-0.002304 0.000147 0.119455 0.229018 -0.110468 0.410219 -0.047068 1 0 0 0 0 0 1 507161
-0.002304 0.000147 0.119455 0.229126 -0.110551 0.410489 -0.047100 1 0 0 0 0 0 1 508158
-0.002304 0.000147 0.119455 0.229260 -0.110612 0.410761 -0.047131 1 0 0 0 0 0 1 509159
-0.002323 0.000151 0.119465 0.488215 -0.171738 0.275337 -0.047162 1 0 0 0 0 0 1 510159
-0.002332 0.000153 0.119469 0.396478 -0.150394 0.344083 -0.047193 1 0 0 0 0 0 1 511159
-0.002337 0.000154 0.119470 0.329245 -0.134580 0.379583 -0.047225 1 0 0 0 0 0 1 512158
-0.002339 0.000155 0.119470 0.293836 -0.126186 0.393193 -0.047256 1 0 0 0 0 0 1 513160
-0.002340 0.000155 0.119470 0.276101 -0.121979 0.398176 -0.047287 1 0 0 0 0 0 1 514142
-0.002341 0.000155 0.119470 0.267336 -0.119908 0.400101 -0.047318 1 0 0 0 0 0 1 515160
-0.002341 0.000155 0.119470 0.263060 -0.118925 0.400936 -0.047350 1 0 0 0 0 0 1 516161
-0.002341 0.000156 0.119470 0.260998 -0.118460 0.401396 -0.047380 1 0 0 0 0 0 1 517140
-0.002341 0.000156 0.119470 0.260076 -0.118277 0.401733 -0.047412 1 0 0 0 0 0 1 518159
-0.002341 0.000156 0.119470 0.259681 -0.118210 0.402022 -0.047443 1 0 0 0 0 0 1 519160
-0.002341 0.000156 0.119470 0.259588 -0.118213 0.402302 -0.047475 1 0 0 0 0 0 1 520162
-0.002360 0.000160 0.119480 0.518658 -0.179376 0.266949 -0.047506 1 0 0 0 0 0 1 521162
-0.002370 0.000162 0.119484 0.426867 -0.158020 0.335592 -0.047537 1 0 0 0 0 0 1 522162
-0.002374 0.000163 0.119485 0.359600 -0.142198 0.371032 -0.047568 1 0 0 0 0 0 1 523143
-0.002376 0.000164 0.119485 0.324197 -0.133816 0.384629 -0.047600 1 0 0 0 0 0 1 524157
-0.002378 0.000164 0.119485 0.306479 -0.129604 0.389613 -0.047631 1 0 0 0 0 0 1 525160
-0.002378 0.000164 0.119485 0.297726 -0.127535 0.391517 -0.047662 1 0 0 0 0 0 1 526141
-0.002378 0.000164 0.119485 0.293460 -0.126555 0.392354 -0.047693 1 0 0 0 0 0 1 527160
-0.002397 0.000169 0.119495 0.550669 -0.187255 0.257288 -0.047725 1 0 0 0 0 0 1 528157
-0.002407 0.000171 0.119499 0.457824 -0.165646 0.325912 -0.047756 1 0 0 0 0 0 1 529158
-0.002412 0.000172 0.119500 0.390060 -0.149684 0.361322 -0.047787 1 0 0 0 0 0 1 530141
-0.002414 0.000173 0.119500 0.354395 -0.141249 0.374911 -0.047818 1 0 0 0 0 0 1 531160
-0.002415 0.000173 0.119500 0.336558 -0.137019 0.379886 -0.047849 1 0 0 0 0 0 1 532152
-0.002416 0.000173 0.119500 0.327766 -0.134931 0.381781 -0.047881 1 0 0 0 0 0 1 533148
-0.002416 0.000173 0.119500 0.323497 -0.133939 0.382603 -0.047912 1 0 0 0 0 0 1 534155
-0.002416 0.000173 0.119500 0.321483 -0.133498 0.383087 -0.047946 1 0 0 0 0 0 1 535242
-0.002435 0.000178 0.119510 0.580019 -0.194524 0.247975 -0.047977 1 0 0 0 0 0 1 536235
-0.002444 0.000180 0.119514 0.487720 -0.173036 0.316449 -0.048008 1 0 0 0 0 0 1 537222
-0.002449 0.000181 0.119515 0.420227 -0.157149 0.351817 -0.048039 1 0 0 0 0 0 1 538235
-0.002451 0.000182 0.119515 0.384711 -0.148749 0.365361 -0.048070 1 0 0 0 0 0 1 539220
-0.002452 0.000182 0.119515 0.366964 -0.144541 0.370332 -0.048102 1 0 0 0 0 0 1 540236
-0.002453 0.000182 0.119516 0.358226 -0.142466 0.372212 -0.048133 1 0 0 0 0 0 1 541218
-0.002453 0.000182 0.119516 0.353995 -0.141493 0.373027 -0.048164 1 0 0 0 0 0 1 542234
-0.002453 0.000182 0.119516 0.351982 -0.141027 0.373454 -0.048193 1 0 0 0 0 0 1 543153
-0.002454 0.000182 0.119516 0.351082 -0.140847 0.373764 -0.048225 1 0 0 0 0 0 1 544163
-0.002454 0.000182 0.119516 0.350767 -0.140819 0.374027 -0.048256 1 0 0 0 0 0 1 545153
-0.002472 0.000187 0.119525 0.610387 -0.202095 0.238946 -0.048287 1 0 0 0 0 0 1 546162
-0.002482 0.000189 0.119529 0.518495 -0.180713 0.307307 -0.048318 1 0 0 0 0 0 1 547153
-0.002486 0.000190 0.119530 0.451223 -0.164890 0.342627 -0.048350 1 0 0 0 0 0 1 548162
-0.002489 0.000191 0.119530 0.415824 -0.156498 0.356140 -0.048381 1 0 0 0 0 0 1 549153
-0.002490 0.000191 0.119531 0.398169 -0.152310 0.361093 -0.048412 1 0 0 0 0 0 1 550163
-0.002490 0.000191 0.119531 0.389466 -0.150265 0.362978 -0.048443 1 0 0 0 0 0 1 551162
-0.002491 0.000191 0.119531 0.385268 -0.149281 0.363776 -0.048475 1 0 0 0 0 0 1 552167
-0.002491 0.000191 0.119531 0.383289 -0.148844 0.364213 -0.048506 1 0 0 0 0 0 1 553168
-0.002491 0.000191 0.119531 0.382426 -0.148675 0.364519 -0.048537 1 0 0 0 0 0 1 554163
-0.002491 0.000191 0.119531 0.382116 -0.148628 0.364770 -0.048568 1 0 0 0 0 0 1 555161
-0.002491 0.000191 0.119531 0.382081 -0.148655 0.365020 -0.048600 1 0 0 0 0 0 1 556170
-0.002491 0.000191 0.119531 0.382189 -0.148718 0.365258 -0.048631 1 0 0 0 0 0 1 557166
-0.002491 0.000191 0.119531 0.382380 -0.148800 0.365498 -0.048662 1 0 0 0 0 0 1 558168
-0.002491 0.000191 0.119531 0.382573 -0.148883 0.365716 -0.048693 1 0 0 0 0 0 1 559157
-0.002491 0.000191 0.119531 0.382806 -0.148976 0.365958 -0.048725 1 0 0 0 0 0 1 560169
-0.002491 0.000191 0.119531 0.383035 -0.149067 0.366197 -0.048756 1 0 0 0 0 0 1 561156
-0.002491 0.000191 0.119531 0.383294 -0.149166 0.366428 -0.048787 1 0 0 0 0 0 1 562167
-0.002491 0.000191 0.119531 0.383528 -0.149259 0.366668 -0.048818 1 0 0 0 0 0 1 563164
-0.002491 0.000191 0.119531 0.383774 -0.149355 0.366905 -0.048850 1 0 0 0 0 0 1 564169
-0.002491 0.000191 0.119531 0.384019 -0.149450 0.367139 -0.048881 1 0 0 0 0 0 1 565168
-0.002491 0.000191 0.119531 0.384265 -0.149545 0.367374 -0.048912 1 0 0 0 0 0 1 566167
-0.002491 0.000191 0.119531 0.384523 -0.149644 0.367603 -0.048944 1 0 0 0 0 0 1 567169
-0.002491 0.000191 0.119531 0.384750 -0.149746 0.367837 -0.048975 1 0 0 0 0 0 1 568171
-0.002491 0.000191 0.119531 0.385002 -0.149834 0.368079 -0.049006 1 0 0 0 0 0 1 569174
-0.002491 0.000191 0.119531 0.385247 -0.149928 0.368314 -0.049037 1 0 0 0 0 0 1 570170
-0.002491 0.000191 0.119531 0.385488 -0.150022 0.368544 -0.049068 1 0 0 0 0 0 1 571149
-0.002491 0.000191 0.119531 0.385742 -0.150131 0.368770 -0.049100 1 0 0 0 0 0 1 572168
-0.002491 0.000191 0.119531 0.385984 -0.150216 0.369016 -0.049131 1 0 0 0 0 0 1 573167
-0.002491 0.000191 0.119531 0.386229 -0.150311 0.369252 -0.049162 1 0 0 0 0 0 1 574168
-0.002491 0.000191 0.119531 0.386472 -0.150395 0.369480 -0.049194 1 0 0 0 0 0 1 575170
-0.002491 0.000191 0.119531 0.386720 -0.150500 0.369721 -0.049225 1 0 0 0 0 0 1 576168
-0.002491 0.000191 0.119531 0.386957 -0.150605 0.369949 -0.049256 1 0 0 0 0 0 1 577167
-0.002491 0.000191 0.119531 0.387210 -0.150693 0.370190 -0.049287 1 0 0 0 0 0 1 578168
-0.002491 0.000191 0.119531 0.387469 -0.150791 0.370420 -0.049319 1 0 0 0 0 0 1 579170
-0.002491 0.000191 0.119531 0.387704 -0.150884 0.370660 -0.049350 1 0 0 0 0 0 1 580168
-0.002491 0.000191 0.119531 0.387948 -0.150979 0.370895 -0.049381 1 0 0 0 0 0 1 581169
-0.002491 0.000191 0.119531 0.388182 -0.151072 0.371116 -0.049412 1 0 0 0 0 0 1 582168
-0.002491 0.000191 0.119531 0.388430 -0.151167 0.371356 -0.049443 1 0 0 0 0 0 1 583140
-0.002491 0.000191 0.119531 0.388683 -0.151265 0.371599 -0.049475 1 0 0 0 0 0 1 584166
-0.002491 0.000191 0.119531 0.388940 -0.151363 0.371826 -0.049506 1 0 0 0 0 0 1 585162
-0.002491 0.000191 0.119531 0.389173 -0.151455 0.372064 -0.049537 1 0 0 0 0 0 1 586151
-0.002491 0.000191 0.119531 0.389413 -0.151561 0.372296 -0.049569 1 0 0 0 0 0 1 587167
-0.002491 0.000191 0.119531 0.389664 -0.151649 0.372536 -0.049600 1 0 0 0 0 0 1 588163
-0.002491 0.000191 0.119531 0.389911 -0.151744 0.372773 -0.049631 1 0 0 0 0 0 1 589167
-0.002491 0.000191 0.119531 0.390154 -0.151828 0.373001 -0.049662 1 0 0 0 0 0 1 590168
-0.002491 0.000191 0.119531 0.390415 -0.151936 0.373236 -0.049694 1 0 0 0 0 0 1 591169
-0.002491 0.000191 0.119531 0.390641 -0.152038 0.373468 -0.049725 1 0 0 0 0 0 1 592164
-0.002491 0.000191 0.119531 0.390890 -0.152126 0.373708 -0.049756 1 0 0 0 0 0 1 593157
-0.002491 0.000191 0.119531 0.391139 -0.152221 0.373946 -0.049787 1 0 0 0 0 0 1 594167
-0.002491 0.000191 0.119531 0.391385 -0.152317 0.374181 -0.049819 1 0 0 0 0 0 1 595169
-0.002491 0.000191 0.119531 0.391622 -0.152421 0.374409 -0.049850 1 0 0 0 0 0 1 596167
-0.002491 0.000191 0.119531 0.391886 -0.152512 0.374643 -0.049881 1 0 0 0 0 0 1 597166
-0.002491 0.000191 0.119531 0.392119 -0.152593 0.374877 -0.049912 1 0 0 0 0 0 1 598167
-0.002491 0.000191 0.119531 0.392368 -0.152698 0.375121 -0.049944 1 0 0 0 0 0 1 599175
-0.002491 0.000191 0.119531 0.392611 -0.152794 0.375353 -0.049975 1 0 0 0 0 0 1 600164
-0.002491 0.000191 0.119531 0.392858 -0.152890 0.375589 -0.050006 1 0 0 0 0 0 1 601168
-0.002510 0.000196 0.119540 0.653430 -0.214411 0.240345 -0.050037 1 0 0 0 0 0 1 602165
-0.002519 0.000198 0.119544 0.561912 -0.193121 0.308526 -0.050069 1 0 0 0 0 0 1 603166
-0.002524 0.000199 0.119545 0.494810 -0.177317 0.343756 -0.050099 1 0 0 0 0 0 1 604153
-0.002526 0.000199 0.119545 0.459515 -0.168970 0.357253 -0.050131 1 0 0 0 0 0 1 605160
-0.002527 0.000200 0.119546 0.441922 -0.164788 0.362184 -0.050162 1 0 0 0 0 0 1 606153
-0.002528 0.000200 0.119546 0.433273 -0.162744 0.364056 -0.050193 1 0 0 0 0 0 1 607154
-0.002528 0.000200 0.119546 0.429091 -0.161772 0.364854 -0.050224 1 0 0 0 0 0 1 608146
-0.002528 0.000200 0.119546 0.427134 -0.161342 0.365286 -0.050256 1 0 0 0 0 0 1 609155
-0.002528 0.000200 0.119546 0.426303 -0.161181 0.365577 -0.050287 1 0 0 0 0 0 1 610149
-0.002528 0.000200 0.119546 0.426004 -0.161136 0.365827 -0.050318 1 0 0 0 0 0 1 611155
-0.002528 0.000200 0.119546 0.425994 -0.161169 0.366060 -0.050349 1 0 0 0 0 0 1 612145
-0.002528 0.000200 0.119546 0.426126 -0.161238 0.366292 -0.050381 1 0 0 0 0 0 1 613155
-0.002528 0.000200 0.119546 0.426313 -0.161330 0.366522 -0.050412 1 0 0 0 0 0 1 614145
-0.002528 0.000200 0.119546 0.426549 -0.161414 0.366759 -0.050443 1 0 0 0 0 0 1 615161
-0.002528 0.000200 0.119546 0.426801 -0.161511 0.366975 -0.050475 1 0 0 0 0 0 1 616168
-0.002528 0.000200 0.119546 0.427053 -0.161608 0.367207 -0.050506 1 0 0 0 0 0 1 617168
-0.002528 0.000200 0.119546 0.427315 -0.161707 0.367434 -0.050537 1 0 0 0 0 0 1 618163
-0.002528 0.000200 0.119546 0.427576 -0.161806 0.367658 -0.050568 1 0 0 0 0 0 1 619150
-0.002528 0.000200 0.119546 0.427844 -0.161907 0.367888 -0.050600 1 0 0 0 0 0 1 620163
-0.002528 0.000200 0.119546 0.428109 -0.162007 0.368116 -0.050631 1 0 0 0 0 0 1 621165
-0.002528 0.000200 0.119546 0.428370 -0.162106 0.368340 -0.050662 1 0 0 0 0 0 1 622151
-0.002528 0.000200 0.119546 0.428636 -0.162196 0.368565 -0.050694 1 0 0 0 0 0 1 623170
-0.002528 0.000200 0.119546 0.428877 -0.162310 0.368792 -0.050724 1 0 0 0 0 0 1 624148
-0.002528 0.000200 0.119546 0.429166 -0.162408 0.369026 -0.050756 1 0 0 0 0 0 1 625172
-0.002528 0.000200 0.119546 0.429431 -0.162507 0.369252 -0.050787 1 0 0 0 0 0 1 626167
-0.002528 0.000200 0.119546 0.429683 -0.162604 0.369486 -0.050819 1 0 0 0 0 0 1 627168
-0.002528 0.000200 0.119546 0.429952 -0.162704 0.369702 -0.050849 1 0 0 0 0 0 1 628143
-0.002528 0.000200 0.119546 0.430215 -0.162816 0.369928 -0.050881 1 0 0 0 0 0 1 629167
-0.002528 0.000200 0.119546 0.430487 -0.162908 0.370160 -0.050912 1 0 0 0 0 0 1 630166
-0.002528 0.000200 0.119546 0.430737 -0.162993 0.370388 -0.050944 1 0 0 0 0 0 1 631169
-0.002528 0.000200 0.119546 0.431014 -0.163105 0.370615 -0.050975 1 0 0 0 0 0 1 632166
-0.002528 0.000200 0.119546 0.431275 -0.163205 0.370839 -0.051006 1 0 0 0 0 0 1 633148
-0.002528 0.000200 0.119546 0.431537 -0.163316 0.371063 -0.051037 1 0 0 0 0 0 1 634167
-0.002528 0.000200 0.119546 0.431793 -0.163404 0.371300 -0.051068 1 0 0 0 0 0 1 635157
-0.002528 0.000200 0.119546 0.432073 -0.163507 0.371526 -0.051100 1 0 0 0 0 0 1 636171
-0.002528 0.000200 0.119546 0.432336 -0.163607 0.371751 -0.051131 1 0 0 0 0 0 1 637162
-0.002528 0.000200 0.119546 0.432590 -0.163704 0.371965 -0.051162 1 0 0 0 0 0 1 638167
-0.002528 0.000200 0.119546 0.432853 -0.163804 0.372211 -0.051194 1 0 0 0 0 0 1 639168
-0.002528 0.000200 0.119546 0.433128 -0.163906 0.372433 -0.051225 1 0 0 0 0 0 1 640166
-0.002528 0.000200 0.119546 0.433394 -0.164007 0.372660 -0.051256 1 0 0 0 0 0 1 641166
-0.002528 0.000200 0.119546 0.433658 -0.164107 0.372887 -0.051287 1 0 0 0 0 0 1 642164
-0.002528 0.000200 0.119546 0.433903 -0.164213 0.373114 -0.051319 1 0 0 0 0 0 1 643167
-0.002528 0.000200 0.119546 0.434184 -0.164308 0.373342 -0.051350 1 0 0 0 0 0 1 644165
-0.002528 0.000200 0.119546 0.434450 -0.164407 0.373569 -0.051381 1 0 0 0 0 0 1 645165
-0.002528 0.000200 0.119546 0.434712 -0.164496 0.373790 -0.051412 1 0 0 0 0 0 1 646166
-0.002528 0.000200 0.119546 0.434966 -0.164602 0.374028 -0.051443 1 0 0 0 0 0 1 647163
-0.002528 0.000200 0.119546 0.435234 -0.164715 0.374244 -0.051475 1 0 0 0 0 0 1 648166
-0.002528 0.000200 0.119546 0.435507 -0.164808 0.374477 -0.051506 1 0 0 0 0 0 1 649166
-0.002528 0.000200 0.119546 0.435760 -0.164904 0.374711 -0.051537 1 0 0 0 0 0 1 650165
-0.002528 0.000200 0.119546 0.436035 -0.165006 0.374933 -0.051569 1 0 0 0 0 0 1 651166
-0.002528 0.000200 0.119546 0.436300 -0.165107 0.375160 -0.051600 1 0 0 0 0 0 1 652166
-0.002528 0.000200 0.119546 0.436557 -0.165216 0.375380 -0.051631 1 0 0 0 0 0 1 653165
-0.002528 0.000200 0.119546 0.436812 -0.165294 0.375612 -0.051662 1 0 0 0 0 0 1 654165
-0.002528 0.000200 0.119546 0.437091 -0.165405 0.375841 -0.051694 1 0 0 0 0 0 1 655166
-0.002528 0.000200 0.119546 0.437357 -0.165506 0.376068 -0.051725 1 0 0 0 0 0 1 656165
-0.002528 0.000200 0.119546 0.437617 -0.165605 0.376292 -0.051755 1 0 0 0 0 0 1 657148
-0.002528 0.000200 0.119546 0.437865 -0.165712 0.376522 -0.051787 1 0 0 0 0 0 1 658163
-0.002528 0.000200 0.119546 0.438168 -0.165815 0.376768 -0.051821 1 0 0 0 0 0 1 659244
-0.002528 0.000200 0.119546 0.438431 -0.165913 0.376992 -0.051852 1 0 0 0 0 0 1 660231
-0.002528 0.000200 0.119546 0.438699 -0.166015 0.377222 -0.051883 1 0 0 0 0 0 1 661242
-0.002528 0.000200 0.119546 0.438945 -0.166099 0.377446 -0.051914 1 0 0 0 0 0 1 662230
-0.002528 0.000200 0.119546 0.439211 -0.166219 0.377664 -0.051945 1 0 0 0 0 0 1 663218
-0.002528 0.000200 0.119546 0.439482 -0.166312 0.377896 -0.051976 1 0 0 0 0 0 1 664212
-0.002528 0.000200 0.119546 0.439747 -0.166411 0.378123 -0.052007 1 0 0 0 0 0 1 665209
-0.002528 0.000200 0.119546 0.439999 -0.166508 0.378356 -0.052039 1 0 0 0 0 0 1 666207
-0.002528 0.000200 0.119546 0.440274 -0.166611 0.378578 -0.052070 1 0 0 0 0 0 1 667209
-0.002528 0.000200 0.119546 0.440531 -0.166720 0.378798 -0.052101 1 0 0 0 0 0 1 668208
-0.002528 0.000200 0.119546 0.440809 -0.166815 0.379036 -0.052133 1 0 0 0 0 0 1 669232
-0.002528 0.000200 0.119546 0.441059 -0.166899 0.379264 -0.052164 1 0 0 0 0 0 1 670232
-0.002528 0.000200 0.119546 0.441337 -0.167012 0.379492 -0.052196 1 0 0 0 0 0 1 671233
-0.002528 0.000200 0.119546 0.441599 -0.167111 0.379715 -0.052226 1 0 0 0 0 0 1 672217
-0.002528 0.000200 0.119546 0.441859 -0.167222 0.379939 -0.052258 1 0 0 0 0 0 1 673231
-0.002528 0.000200 0.119546 0.442114 -0.167310 0.380175 -0.052289 1 0 0 0 0 0 1 674215
-0.002528 0.000200 0.119546 0.442376 -0.167406 0.380386 -0.052318 1 0 0 0 0 0 1 675164
-0.002528 0.000200 0.119546 0.442638 -0.167505 0.380609 -0.052349 1 0 0 0 0 0 1 676150
-0.002528 0.000200 0.119546 0.442893 -0.167603 0.380824 -0.052381 1 0 0 0 0 0 1 677159
-0.002528 0.000200 0.119546 0.443153 -0.167702 0.381068 -0.052412 1 0 0 0 0 0 1 678149
-0.002528 0.000200 0.119546 0.443431 -0.167805 0.381293 -0.052443 1 0 0 0 0 0 1 679158
-0.002528 0.000200 0.119546 0.443694 -0.167905 0.381517 -0.052474 1 0 0 0 0 0 1 680148
-0.002528 0.000200 0.119546 0.443949 -0.168003 0.381753 -0.052506 1 0 0 0 0 0 1 681158
-0.002528 0.000200 0.119546 0.444213 -0.168113 0.381966 -0.052537 1 0 0 0 0 0 1 682148
-0.002528 0.000200 0.119546 0.444488 -0.168207 0.382200 -0.052568 1 0 0 0 0 0 1 683158
-0.002528 0.000200 0.119546 0.444751 -0.168305 0.382426 -0.052599 1 0 0 0 0 0 1 684149
-0.002528 0.000200 0.119546 0.445003 -0.168392 0.382655 -0.052631 1 0 0 0 0 0 1 685159
-0.002528 0.000200 0.119546 0.445281 -0.168504 0.382883 -0.052662 1 0 0 0 0 0 1 686159
-0.002528 0.000200 0.119546 0.445538 -0.168614 0.383103 -0.052693 1 0 0 0 0 0 1 687156
-0.002528 0.000200 0.119546 0.445810 -0.168707 0.383337 -0.052725 1 0 0 0 0 0 1 688160
-0.002528 0.000200 0.119546 0.446065 -0.168804 0.383572 -0.052756 1 0 0 0 0 0 1 689167
-0.002528 0.000200 0.119546 0.446335 -0.168904 0.383790 -0.052787 1 0 0 0 0 0 1 690148
-0.002528 0.000200 0.119546 0.446607 -0.169007 0.384022 -0.052819 1 0 0 0 0 0 1 691170
-0.002528 0.000200 0.119546 0.446859 -0.169114 0.384239 -0.052849 1 0 0 0 0 0 1 692155
-0.002528 0.000200 0.119546 0.447119 -0.169194 0.384474 -0.052881 1 0 0 0 0 0 1 693169
-0.002528 0.000200 0.119546 0.447395 -0.169304 0.384701 -0.052912 1 0 0 0 0 0 1 694161
-0.002528 0.000200 0.119546 0.447663 -0.169406 0.384930 -0.052944 1 0 0 0 0 0 1 695169
-0.002528 0.000200 0.119546 0.447924 -0.169505 0.385154 -0.052974 1 0 0 0 0 0 1 696156
-0.002528 0.000200 0.119546 0.448170 -0.169612 0.385382 -0.053006 1 0 0 0 0 0 1 697162
-0.002528 0.000200 0.119546 0.448452 -0.169707 0.385611 -0.053037 1 0 0 0 0 0 1 698164
-0.002528 0.000200 0.119546 0.448719 -0.169807 0.385838 -0.053069 1 0 0 0 0 0 1 699166
-0.002528 0.000200 0.119546 0.448984 -0.169907 0.386065 -0.053100 1 0 0 0 0 0 1 700165
-0.002528 0.000200 0.119546 0.449232 -0.169992 0.386292 -0.053131 1 0 0 0 0 0 1 701164
-0.002528 0.000200 0.119546 0.449502 -0.170113 0.386512 -0.053162 1 0 0 0 0 0 1 702163
-0.002528 0.000200 0.119546 0.449774 -0.170206 0.386745 -0.053193 1 0 0 0 0 0 1 703160
-0.002528 0.000200 0.119546 0.450040 -0.170306 0.386974 -0.053225 1 0 0 0 0 0 1 704166
-0.002528 0.000200 0.119546 0.450294 -0.170404 0.387208 -0.053256 1 0 0 0 0 0 1 705169
-0.002528 0.000200 0.119546 0.450568 -0.170506 0.387430 -0.053287 1 0 0 0 0 0 1 706168
-0.002528 0.000200 0.119546 0.450825 -0.170615 0.387649 -0.053319 1 0 0 0 0 0 1 707165
-0.002528 0.000200 0.119546 0.451095 -0.170707 0.387881 -0.053350 1 0 0 0 0 0 1 708158
-0.002528 0.000200 0.119546 0.451346 -0.170792 0.388109 -0.053381 1 0 0 0 0 0 1 709163
-0.002528 0.000200 0.119546 0.451623 -0.170904 0.388337 -0.053412 1 0 0 0 0 0 1 710163
-0.002528 0.000200 0.119546 0.451890 -0.171006 0.388564 -0.053443 1 0 0 0 0 0 1 711164
-0.002528 0.000200 0.119546 0.452146 -0.171115 0.388784 -0.053475 1 0 0 0 0 0 1 712163
-0.002528 0.000200 0.119546 0.452405 -0.171204 0.389024 -0.053506 1 0 0 0 0 0 1 713164
-0.002528 0.000200 0.119546 0.452681 -0.171306 0.389246 -0.053537 1 0 0 0 0 0 1 714163
-0.002528 0.000200 0.119546 0.452947 -0.171406 0.389473 -0.053569 1 0 0 0 0 0 1 715164
-0.002528 0.000200 0.119546 0.453199 -0.171503 0.389686 -0.053600 1 0 0 0 0 0 1 716163
-0.002528 0.000200 0.119546 0.453462 -0.171603 0.389932 -0.053631 1 0 0 0 0 0 1 717166
-0.002528 0.000200 0.119546 0.453738 -0.171706 0.390155 -0.053662 1 0 0 0 0 0 1 718164
-0.002528 0.000200 0.119546 0.454003 -0.171806 0.390381 -0.053693 1 0 0 0 0 0 1 719162
-0.002528 0.000200 0.119546 0.454255 -0.171903 0.390615 -0.053725 1 0 0 0 0 0 1 720163
-0.002528 0.000200 0.119546 0.454520 -0.172014 0.390828 -0.053756 1 0 0 0 0 0 1 721156
-0.002528 0.000200 0.119546 0.454795 -0.172107 0.391063 -0.053787 1 0 0 0 0 0 1 722163
-0.002528 0.000200 0.119546 0.455059 -0.172206 0.391290 -0.053818 1 0 0 0 0 0 1 723160
-0.002528 0.000200 0.119546 0.455309 -0.172292 0.391517 -0.053850 1 0 0 0 0 0 1 724162
-0.002528 0.000200 0.119546 0.455586 -0.172404 0.391744 -0.053881 1 0 0 0 0 0 1 725161
-0.002528 0.000200 0.119546 0.455844 -0.172514 0.391965 -0.053912 1 0 0 0 0 0 1 726163
-0.002528 0.000200 0.119546 0.456135 -0.172614 0.392215 -0.053946 1 0 0 0 0 0 1 727235
-0.002528 0.000200 0.119546 0.456389 -0.172711 0.392450 -0.053977 1 0 0 0 0 0 1 728238
-0.002528 0.000200 0.119546 0.456663 -0.172813 0.392671 -0.054008 1 0 0 0 0 0 1 729234
-0.002528 0.000200 0.119546 0.456929 -0.172913 0.392898 -0.054040 1 0 0 0 0 0 1 730236
-0.002523 0.000182 0.119556 0.384832 0.076529 0.245615 -0.054071 1 0 0 0 0 0 1 731232
-0.002521 0.000173 0.119560 0.408515 -0.009258 0.319241 -0.054102 1 0 0 0 0 0 1 732242
-0.002519 0.000168 0.119561 0.427310 -0.073301 0.357301 -0.054132 1 0 0 0 0 0 1 733206
-0.002506 0.000180 0.119572 0.262430 -0.296047 0.222083 -0.054164 1 0 0 0 0 0 1 734208
-0.002499 0.000185 0.119576 0.326815 -0.248606 0.301885 -0.054195 1 0 0 0 0 0 1 735207
-0.002496 0.000188 0.119578 0.374738 -0.209036 0.342341 -0.054227 1 0 0 0 0 0 1 736233
-0.002494 0.000190 0.119578 0.400693 -0.187714 0.357728 -0.054258 1 0 0 0 0 0 1 737226
-0.002493 0.000190 0.119578 0.414084 -0.176945 0.363332 -0.054289 1 0 0 0 0 0 1 738206
-0.002493 0.000191 0.119578 0.420980 -0.171597 0.365430 -0.054320 1 0 0 0 0 0 1 739210
-0.002492 0.000191 0.119578 0.424551 -0.168967 0.366294 -0.054351 1 0 0 0 0 0 1 740205
-0.002492 0.000191 0.119578 0.426491 -0.167690 0.366729 -0.054382 1 0 0 0 0 0 1 741198
-0.002492 0.000191 0.119578 0.427573 -0.167106 0.367017 -0.054414 1 0 0 0 0 0 1 742215
-0.002487 0.000173 0.119589 0.355785 0.082901 0.219763 -0.054446 1 0 0 0 0 0 1 743229
-0.002484 0.000164 0.119593 0.379688 -0.002713 0.293295 -0.054476 1 0 0 0 0 0 1 744214
-0.002483 0.000160 0.119594 0.398587 -0.066674 0.331338 -0.054508 1 0 0 0 0 0 1 745229
-0.002482 0.000157 0.119594 0.409138 -0.100815 0.345884 -0.054539 1 0 0 0 0 0 1 746212
-0.002482 0.000156 0.119595 0.414723 -0.118149 0.351179 -0.054568 1 0 0 0 0 0 1 747161
-0.002482 0.000156 0.119595 0.417687 -0.126866 0.353157 -0.054599 1 0 0 0 0 0 1 748147
-0.002481 0.000155 0.119595 0.419319 -0.131274 0.353966 -0.054631 1 0 0 0 0 0 1 749157
-0.002481 0.000155 0.119595 0.420243 -0.133514 0.354391 -0.054662 1 0 0 0 0 0 1 750147
-0.002476 0.000137 0.119605 0.348320 0.115299 0.207244 -0.054693 1 0 0 0 0 0 1 751156
-0.002473 0.000128 0.119609 0.372200 0.028967 0.280728 -0.054724 1 0 0 0 0 0 1 752146
-0.002472 0.000124 0.119610 0.391087 -0.035351 0.318712 -0.054756 1 0 0 0 0 0 1 753156
-0.002471 0.000121 0.119611 0.401623 -0.069670 0.333258 -0.054787 1 0 0 0 0 0 1 754156
-0.002471 0.000120 0.119611 0.407211 -0.087067 0.338540 -0.054818 1 0 0 0 0 0 1 755146
-0.002471 0.000120 0.119611 0.410166 -0.095813 0.340508 -0.054849 1 0 0 0 0 0 1 756155
-0.002471 0.000119 0.119611 0.411781 -0.100225 0.341322 -0.054880 1 0 0 0 0 0 1 757145
-0.002471 0.000119 0.119611 0.412730 -0.102456 0.341733 -0.054912 1 0 0 0 0 0 1 758160
-0.002471 0.000119 0.119611 0.413309 -0.103596 0.342001 -0.054943 1 0 0 0 0 0 1 759151
-0.002471 0.000119 0.119611 0.413704 -0.104209 0.342220 -0.054974 1 0 0 0 0 0 1 760153
-0.002471 0.000119 0.119611 0.414044 -0.104537 0.342421 -0.055006 1 0 0 0 0 0 1 761159
-0.002471 0.000119 0.119611 0.414319 -0.104726 0.342623 -0.055037 1 0 0 0 0 0 1 762152
-0.002471 0.000119 0.119611 0.414577 -0.104851 0.342814 -0.055068 1 0 0 0 0 0 1 763162
-0.002471 0.000119 0.119611 0.414825 -0.104959 0.343013 -0.055099 1 0 0 0 0 0 1 764153
-0.002471 0.000119 0.119611 0.415059 -0.105022 0.343206 -0.055130 1 0 0 0 0 0 1 765140
-0.002465 0.000101 0.119622 0.342698 0.145142 0.196022 -0.055162 1 0 0 0 0 0 1 766156
-0.002463 0.000092 0.119625 0.366402 0.059371 0.269371 -0.055194 1 0 0 0 0 0 1 767168
-0.002461 0.000088 0.119626 0.385197 -0.004656 0.307313 -0.055225 1 0 0 0 0 0 1 768164
-0.002461 0.000085 0.119627 0.395677 -0.038823 0.321829 -0.055256 1 0 0 0 0 0 1 769164
-0.002460 0.000084 0.119627 0.401227 -0.056133 0.327086 -0.055287 1 0 0 0 0 0 1 770161
-0.002460 0.000084 0.119627 0.404174 -0.064824 0.329052 -0.055318 1 0 0 0 0 0 1 771163
-0.002460 0.000083 0.119627 0.405785 -0.069195 0.329854 -0.055349 1 0 0 0 0 0 1 772139
-0.002460 0.000083 0.119627 0.406698 -0.071409 0.330263 -0.055381 1 0 0 0 0 0 1 773162
-0.002460 0.000083 0.119627 0.407290 -0.072526 0.330525 -0.055412 1 0 0 0 0 0 1 774160
-0.002460 0.000083 0.119627 0.407692 -0.073112 0.330724 -0.055444 1 0 0 0 0 0 1 775166
-0.002460 0.000083 0.119627 0.408016 -0.073430 0.330926 -0.055475 1 0 0 0 0 0 1 776164
-0.002460 0.000083 0.119627 0.408288 -0.073602 0.331122 -0.055506 1 0 0 0 0 0 1 777165
-0.002460 0.000083 0.119627 0.408537 -0.073709 0.331303 -0.055537 1 0 0 0 0 0 1 778161
-0.002460 0.000083 0.119627 0.408773 -0.073787 0.331485 -0.055568 1 0 0 0 0 0 1 779136
-0.002460 0.000083 0.119627 0.408994 -0.073840 0.331663 -0.055599 1 0 0 0 0 0 1 780131
-0.002460 0.000083 0.119627 0.409241 -0.073885 0.331868 -0.055631 1 0 0 0 0 0 1 781160
-0.002460 0.000083 0.119627 0.409469 -0.073937 0.332037 -0.055661 1 0 0 0 0 0 1 782130
-0.002460 0.000083 0.119627 0.409727 -0.073995 0.332248 -0.055696 1 0 0 0 0 0 1 783236
-0.002460 0.000083 0.119627 0.409943 -0.074035 0.332440 -0.055727 1 0 0 0 0 0 1 784229
-0.002460 0.000083 0.119627 0.410175 -0.074067 0.332610 -0.055757 1 0 0 0 0 0 1 785206
-0.002460 0.000083 0.119627 0.410422 -0.074111 0.332813 -0.055789 1 0 0 0 0 0 1 786226
-0.002460 0.000083 0.119627 0.410645 -0.074150 0.332989 -0.055821 1 0 0 0 0 0 1 787238
-0.002460 0.000083 0.119627 0.410864 -0.074200 0.333187 -0.055852 1 0 0 0 0 0 1 788237
-0.002447 0.000097 0.119638 0.235214 -0.263160 0.183198 -0.055883 1 0 0 0 0 0 1 789231
-0.002441 0.000103 0.119642 0.294150 -0.198634 0.257814 -0.055914 1 0 0 0 0 0 1 790204
-0.002437 0.000107 0.119643 0.339266 -0.150465 0.296415 -0.055946 1 0 0 0 0 0 1 791231
-0.002436 0.000109 0.119643 0.363770 -0.124800 0.311171 -0.055977 1 0 0 0 0 0 1 792226
-0.002435 0.000109 0.119644 0.376425 -0.111834 0.316532 -0.056007 1 0 0 0 0 0 1 793205
-0.002435 0.000110 0.119644 0.382927 -0.105368 0.318508 -0.056038 1 0 0 0 0 0 1 794204
-0.002434 0.000110 0.119644 0.386297 -0.102156 0.319308 -0.056070 1 0 0 0 0 0 1 795205
-0.002434 0.000110 0.119644 0.388103 -0.100574 0.319704 -0.056101 1 0 0 0 0 0 1 796202
-0.002434 0.000110 0.119644 0.389120 -0.099821 0.319961 -0.056132 1 0 0 0 0 0 1 797201
-0.002434 0.000110 0.119644 0.389720 -0.099464 0.320162 -0.056164 1 0 0 0 0 0 1 798204
-0.002434 0.000110 0.119644 0.390149 -0.099318 0.320366 -0.056196 1 0 0 0 0 0 1 799232
-0.002434 0.000110 0.119644 0.390469 -0.099266 0.320543 -0.056227 1 0 0 0 0 0 1 800235
-0.002434 0.000110 0.119644 0.390734 -0.099271 0.320715 -0.056258 1 0 0 0 0 0 1 801233
-0.002434 0.000110 0.119644 0.390978 -0.099297 0.320893 -0.056289 1 0 0 0 0 0 1 802233
-0.002434 0.000110 0.119644 0.391204 -0.099341 0.321078 -0.056320 1 0 0 0 0 0 1 803228
-0.002434 0.000110 0.119644 0.391433 -0.099399 0.321250 -0.056352 1 0 0 0 0 0 1 804227
-0.002434 0.000110 0.119644 0.391654 -0.099455 0.321429 -0.056383 1 0 0 0 0 0 1 805237
-0.002434 0.000110 0.119644 0.391872 -0.099501 0.321608 -0.056414 1 0 0 0 0 0 1 806205
-0.002434 0.000110 0.119644 0.392072 -0.099551 0.321785 -0.056446 1 0 0 0 0 0 1 807231
-0.002434 0.000110 0.119644 0.392305 -0.099610 0.321965 -0.056476 1 0 0 0 0 0 1 808207
-0.002434 0.000110 0.119644 0.392521 -0.099653 0.322137 -0.056507 1 0 0 0 0 0 1 809205
-0.002434 0.000110 0.119644 0.392733 -0.099727 0.322314 -0.056538 1 0 0 0 0 0 1 810203
-0.002434 0.000110 0.119644 0.392946 -0.099774 0.322506 -0.056570 1 0 0 0 0 0 1 811206
-0.002434 0.000110 0.119644 0.393171 -0.099819 0.322672 -0.056601 1 0 0 0 0 0 1 812204
-0.002434 0.000110 0.119644 0.393382 -0.099893 0.322847 -0.056632 1 0 0 0 0 0 1 813197
-0.002434 0.000110 0.119644 0.393595 -0.099928 0.323034 -0.056664 1 0 0 0 0 0 1 814211
-0.002434 0.000110 0.119644 0.393829 -0.099995 0.323216 -0.056695 1 0 0 0 0 0 1 815226
-0.002434 0.000110 0.119644 0.394033 -0.100048 0.323378 -0.056726 1 0 0 0 0 0 1 816211
-0.002434 0.000110 0.119644 0.394264 -0.100107 0.323571 -0.056758 1 0 0 0 0 0 1 817225
-0.002434 0.000110 0.119644 0.394455 -0.100156 0.323740 -0.056789 1 0 0 0 0 0 1 818210
-0.002434 0.000110 0.119644 0.394682 -0.100213 0.323916 -0.056818 1 0 0 0 0 0 1 819160
-0.002434 0.000110 0.119644 0.394900 -0.100268 0.324094 -0.056849 1 0 0 0 0 0 1 820153
-0.002434 0.000110 0.119644 0.395105 -0.100320 0.324257 -0.056880 1 0 0 0 0 0 1 821145
-0.002434 0.000110 0.119644 0.395322 -0.100376 0.324455 -0.056912 1 0 0 0 0 0 1 822153
-0.002434 0.000110 0.119644 0.395545 -0.100422 0.324621 -0.056943 1 0 0 0 0 0 1 823145
-0.002421 0.000124 0.119654 0.219552 -0.289762 0.174571 -0.056974 1 0 0 0 0 0 1 824153
-0.002415 0.000131 0.119658 0.278401 -0.225307 0.249042 -0.057005 1 0 0 0 0 0 1 825144
-0.002412 0.000134 0.119660 0.323479 -0.177184 0.287587 -0.057037 1 0 0 0 0 0 1 826152
-0.002410 0.000136 0.119660 0.347966 -0.151542 0.302318 -0.057068 1 0 0 0 0 0 1 827154
-0.002409 0.000137 0.119660 0.360594 -0.138607 0.307654 -0.057099 1 0 0 0 0 0 1 828143
-0.002409 0.000137 0.119660 0.367072 -0.132169 0.309630 -0.057131 1 0 0 0 0 0 1 829152
-0.002409 0.000137 0.119660 0.370434 -0.128966 0.310427 -0.057162 1 0 0 0 0 0 1 830153
-0.002409 0.000137 0.119660 0.372218 -0.127406 0.310808 -0.057193 1 0 0 0 0 0 1 831149
-0.002409 0.000137 0.119660 0.373211 -0.126667 0.311063 -0.057225 1 0 0 0 0 0 1 832161
-0.002409 0.000137 0.119660 0.373826 -0.126320 0.311250 -0.057256 1 0 0 0 0 0 1 833158
-0.002409 0.000137 0.119660 0.374218 -0.126191 0.311438 -0.057287 1 0 0 0 0 0 1 834150
-0.002409 0.000137 0.119660 0.374525 -0.126154 0.311607 -0.057318 1 0 0 0 0 0 1 835157
-0.002408 0.000137 0.119660 0.374784 -0.126164 0.311777 -0.057349 1 0 0 0 0 0 1 836151
-0.002408 0.000137 0.119660 0.375014 -0.126224 0.311950 -0.057381 1 0 0 0 0 0 1 837163
-0.002408 0.000137 0.119660 0.375220 -0.126272 0.312117 -0.057412 1 0 0 0 0 0 1 838143
-0.002408 0.000137 0.119660 0.375449 -0.126335 0.312291 -0.057444 1 0 0 0 0 0 1 839166
-0.002408 0.000137 0.119660 0.375651 -0.126391 0.312453 -0.057475 1 0 0 0 0 0 1 840160
-0.002408 0.000137 0.119660 0.375840 -0.126465 0.312630 -0.057505 1 0 0 0 0 0 1 841130
-0.002408 0.000137 0.119660 0.376058 -0.126528 0.312794 -0.057537 1 0 0 0 0 0 1 842161
-0.002408 0.000137 0.119660 0.376267 -0.126607 0.312969 -0.057568 1 0 0 0 0 0 1 843160
-0.002408 0.000137 0.119660 0.376459 -0.126675 0.313145 -0.057600 1 0 0 0 0 0 1 844158
-0.002396 0.000151 0.119671 0.200228 -0.316247 0.163085 -0.057631 1 0 0 0 0 0 1 845159
-0.002389 0.000158 0.119675 0.259055 -0.251844 0.237445 -0.057662 1 0 0 0 0 0 1 846144
-0.002386 0.000161 0.119676 0.304105 -0.203743 0.275941 -0.057694 1 0 0 0 0 0 1 847165
-0.002384 0.000163 0.119676 0.328571 -0.178120 0.290641 -0.057725 1 0 0 0 0 0 1 848161
-0.002384 0.000164 0.119677 0.341176 -0.165211 0.295972 -0.057756 1 0 0 0 0 0 1 849155
-0.002383 0.000164 0.119677 0.347627 -0.158775 0.297924 -0.057786 1 0 0 0 0 0 1 850130
-0.002383 0.000164 0.119677 0.350984 -0.155599 0.298720 -0.057818 1 0 0 0 0 0 1 851160
-0.002383 0.000165 0.119677 0.352763 -0.154046 0.299099 -0.057850 1 0 0 0 0 0 1 852156
-0.002383 0.000165 0.119677 0.353755 -0.153322 0.299339 -0.057881 1 0 0 0 0 0 1 853160
-0.002383 0.000165 0.119677 0.354327 -0.152992 0.299523 -0.057912 1 0 0 0 0 0 1 854161
-0.002383 0.000165 0.119677 0.354737 -0.152875 0.299699 -0.057943 1 0 0 0 0 0 1 855161
-0.002383 0.000165 0.119677 0.355012 -0.152856 0.299857 -0.057975 1 0 0 0 0 0 1 856158
-0.002383 0.000165 0.119677 0.355257 -0.152881 0.300019 -0.058006 1 0 0 0 0 0 1 857157
-0.002383 0.000165 0.119677 0.355480 -0.152945 0.300188 -0.058037 1 0 0 0 0 0 1 858158
-0.002383 0.000165 0.119677 0.355679 -0.153007 0.300351 -0.058068 1 0 0 0 0 0 1 859160
-0.002383 0.000165 0.119677 0.355882 -0.153091 0.300507 -0.058100 1 0 0 0 0 0 1 860158
-0.002383 0.000165 0.119677 0.356060 -0.153159 0.300667 -0.058131 1 0 0 0 0 0 1 861159
-0.002383 0.000165 0.119677 0.356263 -0.153254 0.300828 -0.058162 1 0 0 0 0 0 1 862154
-0.002383 0.000165 0.119677 0.356454 -0.153327 0.300984 -0.058193 1 0 0 0 0 0 1 863159
-0.002383 0.000165 0.119677 0.356644 -0.153408 0.301164 -0.058225 1 0 0 0 0 0 1 864158
-0.002383 0.000165 0.119677 0.356836 -0.153490 0.301308 -0.058256 1 0 0 0 0 0 1 865158
-0.002383 0.000165 0.119677 0.357039 -0.153575 0.301481 -0.058287 1 0 0 0 0 0 1 866158
-0.002383 0.000165 0.119677 0.357224 -0.153667 0.301638 -0.058318 1 0 0 0 0 0 1 867159
-0.002383 0.000165 0.119677 0.357407 -0.153727 0.301805 -0.058350 1 0 0 0 0 0 1 868158
-0.002383 0.000165 0.119677 0.357605 -0.153830 0.301961 -0.058381 1 0 0 0 0 0 1 869158
-0.002383 0.000165 0.119677 0.357802 -0.153895 0.302122 -0.058412 1 0 0 0 0 0 1 870161
-0.002383 0.000165 0.119677 0.357985 -0.153996 0.302297 -0.058445 1 0 0 0 0 0 1 871200
-0.002383 0.000165 0.119677 0.358197 -0.154065 0.302458 -0.058477 1 0 0 0 0 0 1 872232
-0.002370 0.000178 0.119688 0.181664 -0.343972 0.152372 -0.058508 1 0 0 0 0 0 1 873231
-0.002364 0.000185 0.119691 0.240436 -0.279620 0.226613 -0.058539 1 0 0 0 0 0 1 874230
-0.002360 0.000189 0.119693 0.285445 -0.231538 0.265037 -0.058570 1 0 0 0 0 0 1 875222
-0.002359 0.000190 0.119693 0.309885 -0.205960 0.279726 -0.058602 1 0 0 0 0 0 1 876235
-0.002358 0.000191 0.119693 0.322473 -0.193061 0.285022 -0.058632 1 0 0 0 0 0 1 877200
-0.002358 0.000191 0.119693 0.328927 -0.186647 0.286977 -0.058663 1 0 0 0 0 0 1 878203
-0.002357 0.000192 0.119693 0.332259 -0.183484 0.287771 -0.058696 1 0 0 0 0 0 1 879237
-0.002357 0.000192 0.119693 0.334014 -0.181953 0.288133 -0.058727 1 0 0 0 0 0 1 880226
-0.002357 0.000192 0.119693 0.334990 -0.181244 0.288362 -0.058758 1 0 0 0 0 0 1 881223
-0.002357 0.000192 0.119693 0.335554 -0.180917 0.288542 -0.058788 1 0 0 0 0 0 1 882203
-0.002357 0.000192 0.119693 0.335944 -0.180812 0.288700 -0.058820 1 0 0 0 0 0 1 883227
-0.002357 0.000192 0.119693 0.336217 -0.180809 0.288861 -0.058852 1 0 0 0 0 0 1 884225
-0.002357 0.000192 0.119693 0.336440 -0.180865 0.289011 -0.058882 1 0 0 0 0 0 1 885190
-0.002357 0.000192 0.119693 0.336646 -0.180924 0.289161 -0.058914 1 0 0 0 0 0 1 886207
-0.002357 0.000192 0.119693 0.336834 -0.181009 0.289321 -0.058945 1 0 0 0 0 0 1 887210
-0.002357 0.000192 0.119693 0.337023 -0.181096 0.289484 -0.058977 1 0 0 0 0 0 1 888220
-0.002357 0.000192 0.119693 0.337211 -0.181193 0.289630 -0.059007 1 0 0 0 0 0 1 889205
-0.002357 0.000192 0.119693 0.337391 -0.181279 0.289778 -0.059039 1 0 0 0 0 0 1 890221
-0.002357 0.000192 0.119693 0.337548 -0.181376 0.289933 -0.059068 1 0 0 0 0 0 1 891151
-0.002357 0.000192 0.119693 0.337738 -0.181475 0.290082 -0.059099 1 0 0 0 0 0 1 892152
-0.002352 0.000174 0.119704 0.264824 0.069858 0.142044 -0.059130 1 0 0 0 0 0 1 893141
-0.002349 0.000165 0.119708 0.288413 -0.015341 0.215176 -0.059162 1 0 0 0 0 0 1 894151
-0.002348 0.000160 0.119709 0.307099 -0.079144 0.253029 -0.059193 1 0 0 0 0 0 1 895142
-0.002347 0.000158 0.119709 0.317487 -0.113204 0.267487 -0.059224 1 0 0 0 0 0 1 896150
-0.002347 0.000157 0.119709 0.322950 -0.130482 0.272708 -0.059256 1 0 0 0 0 0 1 897151
-0.002347 0.000156 0.119709 0.325821 -0.139196 0.274633 -0.059287 1 0 0 0 0 0 1 898141
-0.002346 0.000156 0.119709 0.327365 -0.143588 0.275387 -0.059318 1 0 0 0 0 0 1 899150
-0.002346 0.000156 0.119709 0.328230 -0.145823 0.275748 -0.059349 1 0 0 0 0 0 1 900142
-0.002346 0.000156 0.119709 0.328759 -0.146982 0.275983 -0.059381 1 0 0 0 0 0 1 901150
-0.002346 0.000156 0.119709 0.329104 -0.147605 0.276144 -0.059412 1 0 0 0 0 0 1 902165
-0.002346 0.000156 0.119709 0.329367 -0.147945 0.276297 -0.059443 1 0 0 0 0 0 1 903149
-0.002346 0.000156 0.119709 0.329574 -0.148162 0.276446 -0.059475 1 0 0 0 0 0 1 904159
-0.002346 0.000156 0.119709 0.329775 -0.148297 0.276593 -0.059506 1 0 0 0 0 0 1 905163
-0.002346 0.000156 0.119709 0.329939 -0.148417 0.276737 -0.059537 1 0 0 0 0 0 1 906157
-0.002346 0.000156 0.119709 0.330121 -0.148510 0.276879 -0.059567 1 0 0 0 0 0 1 907131
-0.002346 0.000156 0.119709 0.330312 -0.148604 0.277026 -0.059599 1 0 0 0 0 0 1 908141
-0.002346 0.000156 0.119709 0.330491 -0.148685 0.277174 -0.059631 1 0 0 0 0 0 1 909160
-0.002346 0.000156 0.119709 0.330649 -0.148759 0.277323 -0.059662 1 0 0 0 0 0 1 910143
-0.002346 0.000156 0.119709 0.330836 -0.148841 0.277466 -0.059693 1 0 0 0 0 0 1 911162
-0.002346 0.000156 0.119709 0.331010 -0.148919 0.277610 -0.059725 1 0 0 0 0 0 1 912158
-0.002346 0.000156 0.119709 0.331184 -0.148996 0.277755 -0.059756 1 0 0 0 0 0 1 913158
-0.002346 0.000156 0.119709 0.331345 -0.149072 0.277906 -0.059787 1 0 0 0 0 0 1 914159
-0.002346 0.000156 0.119709 0.331529 -0.149152 0.278046 -0.059818 1 0 0 0 0 0 1 915158
-0.002346 0.000156 0.119709 0.331703 -0.149230 0.278191 -0.059850 1 0 0 0 0 0 1 916157
-0.002346 0.000156 0.119709 0.331877 -0.149308 0.278336 -0.059881 1 0 0 0 0 0 1 917158
-0.002346 0.000156 0.119709 0.332037 -0.149383 0.278487 -0.059912 1 0 0 0 0 0 1 918156
-0.002346 0.000156 0.119709 0.332222 -0.149464 0.278628 -0.059943 1 0 0 0 0 0 1 919161
-0.002346 0.000156 0.119709 0.332397 -0.149542 0.278772 -0.059975 1 0 0 0 0 0 1 920161
-0.002346 0.000156 0.119709 0.332570 -0.149619 0.278917 -0.060006 1 0 0 0 0 0 1 921158
-0.002346 0.000156 0.119709 0.332730 -0.149694 0.279068 -0.060037 1 0 0 0 0 0 1 922155
-0.002346 0.000156 0.119709 0.332914 -0.149775 0.279208 -0.060068 1 0 0 0 0 0 1 923155
-0.002346 0.000156 0.119709 0.333089 -0.149853 0.279353 -0.060099 1 0 0 0 0 0 1 924155
-0.002346 0.000156 0.119709 0.333262 -0.149931 0.279498 -0.060131 1 0 0 0 0 0 1 925157
-0.002346 0.000156 0.119709 0.333436 -0.150009 0.279643 -0.060162 1 0 0 0 0 0 1 926155
-0.002346 0.000156 0.119709 0.333597 -0.150084 0.279795 -0.060193 1 0 0 0 0 0 1 927158
-0.002346 0.000156 0.119709 0.333772 -0.150173 0.279927 -0.060224 1 0 0 0 0 0 1 928155
-0.002346 0.000156 0.119709 0.333954 -0.150244 0.280078 -0.060256 1 0 0 0 0 0 1 929157
-0.002346 0.000156 0.119709 0.334116 -0.150318 0.280230 -0.060287 1 0 0 0 0 0 1 930157
-0.002346 0.000156 0.119709 0.334300 -0.150398 0.280370 -0.060318 1 0 0 0 0 0 1 931158
-0.002346 0.000156 0.119709 0.334474 -0.150476 0.280515 -0.060349 1 0 0 0 0 0 1 932155
-0.002346 0.000156 0.119709 0.334647 -0.150554 0.280660 -0.060381 1 0 0 0 0 0 1 933154
-0.002346 0.000156 0.119709 0.334809 -0.150629 0.280811 -0.060412 1 0 0 0 0 0 1 934154
-0.002346 0.000156 0.119709 0.334993 -0.150710 0.280952 -0.060443 1 0 0 0 0 0 1 935158
-0.002346 0.000156 0.119709 0.335167 -0.150788 0.281096 -0.060474 1 0 0 0 0 0 1 936154
-0.002346 0.000156 0.119709 0.335339 -0.150865 0.281240 -0.060505 1 0 0 0 0 0 1 937148
-0.002346 0.000156 0.119709 0.335502 -0.150941 0.281393 -0.060537 1 0 0 0 0 0 1 938156
-0.002346 0.000156 0.119709 0.335678 -0.151030 0.281526 -0.060568 1 0 0 0 0 0 1 939157
-0.002346 0.000156 0.119709 0.335859 -0.151101 0.281676 -0.060600 1 0 0 0 0 0 1 940157
-0.002346 0.000156 0.119709 0.336033 -0.151178 0.281822 -0.060631 1 0 0 0 0 0 1 941154
-0.002346 0.000156 0.119709 0.336194 -0.151253 0.281974 -0.060662 1 0 0 0 0 0 1 942156
-0.002346 0.000156 0.119709 0.336392 -0.151340 0.282125 -0.060696 1 0 0 0 0 0 1 943235
-0.002346 0.000156 0.119709 0.336565 -0.151417 0.282268 -0.060727 1 0 0 0 0 0 1 944227
-0.002346 0.000156 0.119709 0.336735 -0.151494 0.282411 -0.060757 1 0 0 0 0 0 1 945209
-0.002346 0.000156 0.119709 0.336900 -0.151570 0.282565 -0.060789 1 0 0 0 0 0 1 946226
-0.002346 0.000156 0.119709 0.337082 -0.151639 0.282699 -0.060821 1 0 0 0 0 0 1 947237
-0.002346 0.000156 0.119709 0.337253 -0.151725 0.282844 -0.060851 1 0 0 0 0 0 1 948199
-0.002346 0.000156 0.119709 0.337427 -0.151804 0.282990 -0.060882 1 0 0 0 0 0 1 949201
-0.002346 0.000156 0.119709 0.337588 -0.151879 0.283142 -0.060913 1 0 0 0 0 0 1 950203
-0.002346 0.000156 0.119709 0.337769 -0.151971 0.283279 -0.060946 1 0 0 0 0 0 1 951233
-0.002346 0.000156 0.119709 0.337945 -0.152039 0.283425 -0.060976 1 0 0 0 0 0 1 952199
-0.002346 0.000156 0.119709 0.338106 -0.152113 0.283577 -0.061007 1 0 0 0 0 0 1 953198
-0.002346 0.000156 0.119709 0.338294 -0.152195 0.283720 -0.061039 1 0 0 0 0 0 1 954221
-0.002346 0.000156 0.119709 0.338465 -0.152271 0.283862 -0.061070 1 0 0 0 0 0 1 955200
-0.002346 0.000156 0.119709 0.338638 -0.152349 0.284007 -0.061101 1 0 0 0 0 0 1 956198
-0.002346 0.000156 0.119709 0.338798 -0.152424 0.284157 -0.061132 1 0 0 0 0 0 1 957190
-0.002346 0.000156 0.119709 0.338985 -0.152505 0.284299 -0.061164 1 0 0 0 0 0 1 958206
-0.002346 0.000156 0.119709 0.339162 -0.152585 0.284447 -0.061195 1 0 0 0 0 0 1 959224
-0.002346 0.000156 0.119709 0.339333 -0.152661 0.284589 -0.061226 1 0 0 0 0 0 1 960206
-0.002346 0.000156 0.119709 0.339496 -0.152738 0.284743 -0.061258 1 0 0 0 0 0 1 961221
-0.002346 0.000156 0.119709 0.339669 -0.152826 0.284873 -0.061289 1 0 0 0 0 0 1 962205
-0.002346 0.000156 0.119709 0.339843 -0.152893 0.285017 -0.061318 1 0 0 0 0 0 1 963160
-0.002346 0.000156 0.119709 0.340014 -0.152968 0.285160 -0.061349 1 0 0 0 0 0 1 964141
-0.002346 0.000156 0.119709 0.340176 -0.153044 0.285313 -0.061381 1 0 0 0 0 0 1 965148
-0.002346 0.000156 0.119709 0.340358 -0.153124 0.285451 -0.061411 1 0 0 0 0 0 1 966138
-0.002346 0.000156 0.119709 0.340535 -0.153203 0.285598 -0.061443 1 0 0 0 0 0 1 967149
-0.002346 0.000156 0.119709 0.340707 -0.153280 0.285741 -0.061474 1 0 0 0 0 0 1 968139
-0.002346 0.000156 0.119709 0.340869 -0.153355 0.285894 -0.061506 1 0 0 0 0 0 1 969148
-0.002346 0.000156 0.119709 0.341052 -0.153435 0.286033 -0.061536 1 0 0 0 0 0 1 970140
-0.002346 0.000156 0.119709 0.341228 -0.153514 0.286179 -0.061568 1 0 0 0 0 0 1 971149
-0.002346 0.000156 0.119709 0.341400 -0.153591 0.286323 -0.061599 1 0 0 0 0 0 1 972140
-0.002346 0.000156 0.119709 0.341554 -0.153676 0.286468 -0.061630 1 0 0 0 0 0 1 973148
-0.002346 0.000156 0.119709 0.341746 -0.153749 0.286615 -0.061662 1 0 0 0 0 0 1 974156
-0.002346 0.000156 0.119709 0.341920 -0.153826 0.286759 -0.061693 1 0 0 0 0 0 1 975147
-0.002346 0.000156 0.119709 0.342095 -0.153905 0.286906 -0.061724 1 0 0 0 0 0 1 976156
-0.002346 0.000156 0.119709 0.342254 -0.153979 0.287056 -0.061755 1 0 0 0 0 0 1 977145
-0.002346 0.000156 0.119709 0.342439 -0.154060 0.287196 -0.061787 1 0 0 0 0 0 1 978149
-0.002346 0.000156 0.119709 0.342613 -0.154138 0.287340 -0.061818 1 0 0 0 0 0 1 979147
-0.002346 0.000156 0.119709 0.342786 -0.154215 0.287485 -0.061849 1 0 0 0 0 0 1 980146
-0.002346 0.000156 0.119709 0.342950 -0.154292 0.287639 -0.061881 1 0 0 0 0 0 1 981161
-0.002346 0.000156 0.119709 0.343132 -0.154371 0.287777 -0.061912 1 0 0 0 0 0 1 982148
-0.002346 0.000156 0.119709 0.343308 -0.154450 0.287923 -0.061943 1 0 0 0 0 0 1 983157
-0.002346 0.000156 0.119709 0.343473 -0.154537 0.288061 -0.061974 1 0 0 0 0 0 1 984155
-0.002346 0.000156 0.119709 0.343641 -0.154604 0.288219 -0.062006 1 0 0 0 0 0 1 985157
-0.002346 0.000156 0.119709 0.343820 -0.154681 0.288355 -0.062036 1 0 0 0 0 0 1 986126
-0.002346 0.000156 0.119709 0.344000 -0.154762 0.288504 -0.062068 1 0 0 0 0 0 1 987158
-0.002346 0.000156 0.119709 0.344160 -0.154837 0.288655 -0.062099 1 0 0 0 0 0 1 988152
-0.002346 0.000156 0.119709 0.344344 -0.154917 0.288794 -0.062131 1 0 0 0 0 0 1 989152
-0.002346 0.000156 0.119709 0.344519 -0.154995 0.288939 -0.062162 1 0 0 0 0 0 1 990152
-0.002346 0.000156 0.119709 0.344694 -0.155074 0.289086 -0.062193 1 0 0 0 0 0 1 991161
-0.002346 0.000156 0.119709 0.344855 -0.155149 0.289237 -0.062225 1 0 0 0 0 0 1 992159
-0.002346 0.000156 0.119709 0.345038 -0.155229 0.289376 -0.062256 1 0 0 0 0 0 1 993157
-0.002346 0.000156 0.119709 0.345204 -0.155316 0.289513 -0.062287 1 0 0 0 0 0 1 994153
-0.002346 0.000156 0.119709 0.345385 -0.155386 0.289665 -0.062318 1 0 0 0 0 0 1 995155
-0.002346 0.000156 0.119709 0.345541 -0.155458 0.289812 -0.062348 1 0 0 0 0 0 1 996124
-0.002346 0.000156 0.119709 0.345730 -0.155541 0.289956 -0.062381 1 0 0 0 0 0 1 997153
-0.002346 0.000156 0.119709 0.345900 -0.155617 0.290097 -0.062411 1 0 0 0 0 0 1 998125
-0.002346 0.000156 0.119709 0.346078 -0.155697 0.290246 -0.062443 1 0 0 0 0 0 1 999154
-0.002346 0.000156 0.119709 0.346239 -0.155772 0.290398 -0.062474 1 0 0 0 0 0 2 152
-0.002346 0.000156 0.119709 0.346392 -0.155838 0.290511 -0.062500 1 0 0 0 0 0 2 1153
-0.002346 0.000156 0.119709 0.346393 -0.155838 0.290511 -0.062500 1 0 0 0 0 0 2 2152
-0.002346 0.000156 0.119709 0.346393 -0.155838 0.290511 -0.062500 1 0 0 0 0 0 2 3155
-0.002346 0.000156 0.119709 0.346381 -0.155835 0.290517 -0.062500 1 0 0 0 0 0 2 4155
-0.002346 0.000156 0.119709 0.346384 -0.155847 0.290505 -0.062500 1 0 0 0 0 0 2 5149
-0.002346 0.000156 0.119709 0.346392 -0.155840 0.290510 -0.062500 1 0 0 0 0 0 2 6154
-0.002346 0.000156 0.119709 0.346393 -0.155839 0.290510 -0.062500 1 0 0 0 0 0 2 7156
-0.002346 0.000156 0.119709 0.346381 -0.155836 0.290517 -0.062500 1 0 0 0 0 0 2 8154
-0.002346 0.000156 0.119709 0.346392 -0.155838 0.290511 -0.062500 1 0 0 0 0 0 2 9152
-0.002346 0.000156 0.119709 0.346393 -0.155839 0.290511 -0.062500 1 0 0 0 0 0 2 10153
-0.002346 0.000156 0.119709 0.346393 -0.155839 0.290511 -0.062500 1 0 0 0 0 0 2 11155
-0.002346 0.000156 0.119709 0.346381 -0.155836 0.290517 -0.062500 1 0 0 0 0 0 2 12123
-0.002346 0.000156 0.119709 0.346392 -0.155838 0.290511 -0.062500 1 0 0 0 0 0 2 13124
-0.002346 0.000156 0.119709 0.346393 -0.155838 0.290511 -0.062500 1 0 0 0 0 0 2 14152
-0.002346 0.000156 0.119709 0.346394 -0.155838 0.290511 -0.062500 1 0 0 0 0 0 2 15120
-0.002346 0.000156 0.119709 0.346381 -0.155836 0.290517 -0.062500 1 0 0 0 0 0 2 16143
-0.002346 0.000156 0.119709 0.346384 -0.155847 0.290505 -0.062500 1 0 0 0 0 0 2 17150
-0.002346 0.000156 0.119709 0.346392 -0.155840 0.290510 -0.062500 1 0 0 0 0 0 2 18153
-0.002346 0.000156 0.119709 0.346381 -0.155836 0.290517 -0.062500 1 0 0 0 0 0 2 19124
-0.002346 0.000156 0.119709 0.346391 -0.155838 0.290511 -0.062500 1 0 0 0 0 0 2 20143
-0.002346 0.000156 0.119709 0.346393 -0.155839 0.290511 -0.062500 1 0 0 0 0 0 2 21146
-0.002346 0.000156 0.119709 0.346393 -0.155839 0.290511 -0.062500 1 0 0 0 0 0 2 22151
-0.002346 0.000156 0.119709 0.346381 -0.155836 0.290517 -0.062500 1 0 0 0 0 0 2 23154
-0.002346 0.000156 0.119709 0.346388 -0.155826 0.290505 -0.062500 1 0 0 0 0 0 2 24152
-0.002346 0.000156 0.119709 0.346392 -0.155837 0.290510 -0.062500 1 0 0 0 0 0 2 25153
-0.002346 0.000156 0.119709 0.346393 -0.155838 0.290510 -0.062500 1 0 0 0 0 0 2 26151
-0.002346 0.000156 0.119709 0.346381 -0.155835 0.290517 -0.062500 1 0 0 0 0 0 2 27146
-0.002346 0.000156 0.119709 0.346383 -0.155846 0.290504 -0.062500 1 0 0 0 0 0 2 28148
-0.002346 0.000156 0.119709 0.346392 -0.155839 0.290510 -0.062500 1 0 0 0 0 0 2 29137
-0.002346 0.000156 0.119709 0.346393 -0.155838 0.290510 -0.062500 1 0 0 0 0 0 2 30147
-0.002346 0.000156 0.119709 0.346381 -0.155835 0.290516 -0.062500 1 0 0 0 0 0 2 31144
-0.002346 0.000156 0.119709 0.346391 -0.155838 0.290511 -0.062500 1 0 0 0 0 0 2 32147
-0.002346 0.000156 0.119709 0.346393 -0.155838 0.290510 -0.062500 1 0 0 0 0 0 2 33137
-0.002346 0.000156 0.119709 0.346393 -0.155838 0.290510 -0.062500 1 0 0 0 0 0 2 34146
-0.002346 0.000156 0.119709 0.346381 -0.155835 0.290517 -0.062500 1 0 0 0 0 0 2 35154
-0.002346 0.000156 0.119709 0.346392 -0.155837 0.290511 -0.062500 1 0 0 0 0 0 2 36137
-0.002346 0.000156 0.119709 0.346393 -0.155838 0.290511 -0.062500 1 0 0 0 0 0 2 37147
-0.002346 0.000156 0.119709 0.346393 -0.155838 0.290510 -0.062500 1 0 0 0 0 0 2 38147
-0.002346 0.000156 0.119709 0.346381 -0.155835 0.290517 -0.062500 1 0 0 0 0 0 2 39138
-0.002346 0.000156 0.119709 0.346384 -0.155846 0.290504 -0.062500 1 0 0 0 0 0 2 40137
-0.002346 0.000156 0.119709 0.346392 -0.155839 0.290510 -0.062500 1 0 0 0 0 0 2 41149
-0.002346 0.000156 0.119709 0.346381 -0.155835 0.290517 -0.062500 1 0 0 0 0 0 2 42163
-0.002346 0.000156 0.119709 0.346391 -0.155838 0.290511 -0.062500 1 0 0 0 0 0 2 43153
-0.002346 0.000156 0.119709 0.346393 -0.155838 0.290511 -0.062500 1 0 0 0 0 0 2 44136
-0.002346 0.000156 0.119709 0.346393 -0.155838 0.290510 -0.062500 1 0 0 0 0 0 2 45145
-0.002346 0.000156 0.119709 0.346381 -0.155835 0.290517 -0.062500 1 0 0 0 0 0 2 46169
-0.002346 0.000156 0.119709 0.346392 -0.155838 0.290511 -0.062500 1 0 0 0 0 0 2 47155
-0.002346 0.000156 0.119709 0.346393 -0.155838 0.290511 -0.062500 1 0 0 0 0 0 2 48150
-0.002346 0.000156 0.119709 0.346393 -0.155838 0.290511 -0.062500 1 0 0 0 0 0 2 49155
-0.002346 0.000156 0.119709 0.346381 -0.155835 0.290517 -0.062500 1 0 0 0 0 0 2 50150
-0.002346 0.000156 0.119709 0.346383 -0.155846 0.290504 -0.062500 1 0 0 0 0 0 2 51154
-0.002346 0.000156 0.119709 0.346392 -0.155839 0.290510 -0.062500 1 0 0 0 0 0 2 52154
-0.002346 0.000156 0.119709 0.346393 -0.155838 0.290510 -0.062500 1 0 0 0 0 0 2 53153
-0.002346 0.000156 0.119709 0.346381 -0.155835 0.290517 -0.062500 1 0 0 0 0 0 2 54141
-0.002346 0.000156 0.119709 0.346391 -0.155838 0.290511 -0.062500 1 0 0 0 0 0 2 55153
-0.002346 0.000156 0.119709 0.346393 -0.155838 0.290511 -0.062500 1 0 0 0 0 0 2 56154
-0.002346 0.000156 0.119709 0.346393 -0.155838 0.290510 -0.062500 1 0 0 0 0 0 2 57156
-0.002346 0.000156 0.119709 0.346381 -0.155835 0.290517 -0.062500 1 0 0 0 0 0 2 58125
-0.002346 0.000156 0.119709 0.346392 -0.155838 0.290511 -0.062500 1 0 0 0 0 0 2 59159
-0.002346 0.000156 0.119709 0.346393 -0.155838 0.290511 -0.062500 1 0 0 0 0 0 2 60159
-0.002346 0.000156 0.119709 0.346393 -0.155838 0.290511 -0.062500 1 0 0 0 0 0 2 61152
-0.002346 0.000156 0.119709 0.346373 -0.155844 0.290510 -0.062500 1 0 0 0 0 0 2 62151
-0.002346 0.000156 0.119709 0.346391 -0.155839 0.290510 -0.062500 1 0 0 0 0 0 2 63154
-0.002346 0.000156 0.119709 0.346393 -0.155838 0.290510 -0.062500 1 0 0 0 0 0 2 64151
-0.002346 0.000156 0.119709 0.346393 -0.155838 0.290510 -0.062500 1 0 0 0 0 0 2 65151
-0.002346 0.000156 0.119709 0.346381 -0.155836 0.290517 -0.062500 1 0 0 0 0 0 2 66151
-0.002346 0.000156 0.119709 0.346392 -0.155838 0.290511 -0.062500 1 0 0 0 0 0 2 67153
-0.002346 0.000156 0.119709 0.346393 -0.155838 0.290511 -0.062500 1 0 0 0 0 0 2 68152
-0.002334 0.000169 0.119720 0.168746 -0.346588 0.139637 -0.062500 1 0 0 0 0 0 2 69151
-0.002327 0.000176 0.119724 0.226977 -0.282554 0.213445 -0.062500 1 0 0 0 0 0 2 70150
-0.002324 0.000180 0.119725 0.271633 -0.234586 0.251623 -0.062500 1 0 0 0 0 0 2 71156
-0.002322 0.000181 0.119726 0.295802 -0.209010 0.266119 -0.062500 1 0 0 0 0 0 2 72152
-0.002322 0.000182 0.119726 0.308163 -0.196076 0.271266 -0.062500 1 0 0 0 0 0 2 73152
-0.002321 0.000183 0.119726 0.314410 -0.189579 0.273055 -0.062500 1 0 0 0 0 0 2 74151
-0.002321 0.000183 0.119726 0.317557 -0.186330 0.273681 -0.062500 1 0 0 0 0 0 2 75154
-0.002321 0.000183 0.119726 0.319131 -0.184710 0.273909 -0.062500 1 0 0 0 0 0 2 76149
-0.002321 0.000183 0.119726 0.319911 -0.183894 0.273987 -0.062500 1 0 0 0 0 0 2 77151
-0.002321 0.000183 0.119726 0.320316 -0.183499 0.274004 -0.062500 1 0 0 0 0 0 2 78152
-0.002321 0.000183 0.119726 0.320500 -0.183293 0.274016 -0.062500 1 0 0 0 0 0 2 79151
-0.002321 0.000183 0.119726 0.320600 -0.183187 0.274013 -0.062500 1 0 0 0 0 0 2 80150
-0.002321 0.000183 0.119726 0.320659 -0.183140 0.274020 -0.062500 1 0 0 0 0 0 2 81148
-0.002321 0.000183 0.119726 0.320688 -0.183112 0.274022 -0.062500 1 0 0 0 0 0 2 82141
-0.002321 0.000183 0.119726 0.320686 -0.183098 0.274015 -0.062500 1 0 0 0 0 0 2 83152
-0.002321 0.000183 0.119726 0.320705 -0.183092 0.274015 -0.062500 1 0 0 0 0 0 2 84150
-0.002321 0.000183 0.119726 0.320707 -0.183091 0.274014 -0.062500 1 0 0 0 0 0 2 85151
-0.002321 0.000183 0.119726 0.320695 -0.183089 0.274021 -0.062500 1 0 0 0 0 0 2 86149
-0.002321 0.000183 0.119726 0.320714 -0.183082 0.274022 -0.062500 1 0 0 0 0 0 2 87152
-0.002321 0.000183 0.119726 0.320708 -0.183090 0.274015 -0.062500 1 0 0 0 0 0 2 88143
-0.002321 0.000183 0.119726 0.320707 -0.183091 0.274014 -0.062500 1 0 0 0 0 0 2 89149
-0.002321 0.000183 0.119726 0.320703 -0.183080 0.274028 -0.062500 1 0 0 0 0 0 2 90151
-0.002321 0.000183 0.119726 0.320707 -0.183090 0.274016 -0.062500 1 0 0 0 0 0 2 91153
-0.002321 0.000183 0.119726 0.320707 -0.183091 0.274015 -0.062500 1 0 0 0 0 0 2 92152
-0.002321 0.000183 0.119726 0.320715 -0.183083 0.274021 -0.062500 1 0 0 0 0 0 2 93144
-0.002321 0.000183 0.119726 0.320696 -0.183088 0.274021 -0.062500 1 0 0 0 0 0 2 94136
-0.002321 0.000183 0.119726 0.320706 -0.183091 0.274015 -0.062500 1 0 0 0 0 0 2 95216
-0.002321 0.000183 0.119726 0.320715 -0.183083 0.274021 -0.062500 1 0 0 0 0 0 2 96204
-0.002321 0.000183 0.119726 0.320708 -0.183091 0.274015 -0.062500 1 0 0 0 0 0 2 97218
-0.002321 0.000183 0.119726 0.320695 -0.183089 0.274021 -0.062500 1 0 0 0 0 0 2 98200
-0.002321 0.000183 0.119726 0.320714 -0.183083 0.274022 -0.062500 1 0 0 0 0 0 2 99217
-0.002321 0.000183 0.119726 0.320708 -0.183091 0.274015 -0.062500 1 0 0 0 0 0 2 100201
-0.002321 0.000183 0.119726 0.320707 -0.183092 0.274014 -0.062500 1 0 0 0 0 0 2 101217
-0.002321 0.000183 0.119726 0.320703 -0.183080 0.274028 -0.062500 1 0 0 0 0 0 2 102200
-0.002321 0.000183 0.119726 0.320707 -0.183090 0.274016 -0.062500 1 0 0 0 0 0 2 103218
-0.002321 0.000183 0.119726 0.320707 -0.183092 0.274015 -0.062500 1 0 0 0 0 0 2 104221
-0.002321 0.000183 0.119726 0.320703 -0.183080 0.274028 -0.062500 1 0 0 0 0 0 2 105202
-0.002321 0.000183 0.119726 0.320707 -0.183090 0.274016 -0.062500 1 0 0 0 0 0 2 106217
-0.002321 0.000183 0.119726 0.320707 -0.183092 0.274015 -0.062500 1 0 0 0 0 0 2 107147
-0.002321 0.000183 0.119726 0.320715 -0.183083 0.274021 -0.062500 1 0 0 0 0 0 2 108144
-0.002321 0.000183 0.119726 0.320708 -0.183091 0.274015 -0.062500 1 0 0 0 0 0 2 109135
-0.002321 0.000183 0.119726 0.320695 -0.183089 0.274021 -0.062500 1 0 0 0 0 0 2 110144
-0.002321 0.000183 0.119726 0.320714 -0.183083 0.274022 -0.062500 1 0 0 0 0 0 2 111135
-0.002321 0.000183 0.119726 0.320708 -0.183091 0.274015 -0.062500 1 0 0 0 0 0 2 112144
-0.002321 0.000183 0.119726 0.320695 -0.183089 0.274021 -0.062500 1 0 0 0 0 0 2 113134
-0.002321 0.000183 0.119726 0.320714 -0.183083 0.274022 -0.062500 1 0 0 0 0 0 2 114160
-0.002321 0.000183 0.119726 0.320708 -0.183091 0.274015 -0.062500 1 0 0 0 0 0 2 115143
-0.002321 0.000183 0.119726 0.320707 -0.183092 0.274015 -0.062500 1 0 0 0 0 0 2 116166
-0.002321 0.000183 0.119726 0.320703 -0.183080 0.274028 -0.062500 1 0 0 0 0 0 2 117151
-0.002321 0.000183 0.119726 0.320707 -0.183090 0.274016 -0.062500 1 0 0 0 0 0 2 118143
-0.002321 0.000183 0.119726 0.320707 -0.183092 0.274015 -0.062500 1 0 0 0 0 0 2 119135
-0.002321 0.000183 0.119726 0.320715 -0.183083 0.274021 -0.062500 1 0 0 0 0 0 2 120150
-0.002321 0.000183 0.119726 0.320696 -0.183088 0.274022 -0.062500 1 0 0 0 0 0 2 121150
-0.002321 0.000183 0.119726 0.320706 -0.183091 0.274015 -0.062500 1 0 0 0 0 0 2 122154
-0.002321 0.000183 0.119726 0.320715 -0.183083 0.274022 -0.062500 1 0 0 0 0 0 2 123159
-0.002321 0.000183 0.119726 0.320708 -0.183091 0.274015 -0.062500 1 0 0 0 0 0 2 124135
-0.002321 0.000183 0.119726 0.320695 -0.183089 0.274021 -0.062500 1 0 0 0 0 0 2 125148
-0.002321 0.000183 0.119726 0.320714 -0.183083 0.274022 -0.062500 1 0 0 0 0 0 2 126151
-0.002321 0.000183 0.119726 0.320708 -0.183091 0.274015 -0.062500 1 0 0 0 0 0 2 127152
-0.002321 0.000183 0.119726 0.320707 -0.183092 0.274015 -0.062500 1 0 0 0 0 0 2 128150
-0.002321 0.000183 0.119726 0.320703 -0.183080 0.274028 -0.062500 1 0 0 0 0 0 2 129148
-0.002321 0.000183 0.119726 0.320707 -0.183091 0.274016 -0.062500 1 0 0 0 0 0 2 130149
-0.002321 0.000183 0.119726 0.320707 -0.183092 0.274015 -0.062500 1 0 0 0 0 0 2 131149
-0.002321 0.000183 0.119726 0.320716 -0.183083 0.274021 -0.062500 1 0 0 0 0 0 2 132153
-0.002321 0.000183 0.119726 0.320696 -0.183088 0.274022 -0.062500 1 0 0 0 0 0 2 133151
-0.002321 0.000183 0.119726 0.320706 -0.183092 0.274015 -0.062500 1 0 0 0 0 0 2 134151
-0.002321 0.000183 0.119726 0.320715 -0.183083 0.274022 -0.062500 1 0 0 0 0 0 2 135152
-0.002321 0.000183 0.119726 0.320708 -0.183091 0.274015 -0.062500 1 0 0 0 0 0 2 136150
-0.002321 0.000183 0.119726 0.320695 -0.183089 0.274021 -0.062500 1 0 0 0 0 0 2 137149
-0.002321 0.000183 0.119726 0.320714 -0.183083 0.274022 -0.062500 1 0 0 0 0 0 2 138149
-0.002321 0.000183 0.119726 0.320708 -0.183091 0.274016 -0.062500 1 0 0 0 0 0 2 139149
-0.002321 0.000183 0.119726 0.320708 -0.183092 0.274015 -0.062500 1 0 0 0 0 0 2 140148
-0.002321 0.000183 0.119726 0.320703 -0.183080 0.274028 -0.062500 1 0 0 0 0 0 2 141146
-0.002321 0.000183 0.119726 0.320707 -0.183091 0.274016 -0.062500 1 0 0 0 0 0 2 142147
-0.002321 0.000183 0.119726 0.320707 -0.183092 0.274015 -0.062500 1 0 0 0 0 0 2 143149
-0.002321 0.000183 0.119726 0.320703 -0.183080 0.274028 -0.062500 1 0 0 0 0 0 2 144146
-0.002321 0.000183 0.119726 0.320707 -0.183091 0.274016 -0.062500 1 0 0 0 0 0 2 145148
-0.002321 0.000183 0.119726 0.320707 -0.183092 0.274015 -0.062500 1 0 0 0 0 0 2 146120
-0.002321 0.000183 0.119726 0.320715 -0.183083 0.274022 -0.062500 1 0 0 0 0 0 2 147153
-0.002321 0.000183 0.119726 0.320696 -0.183088 0.274022 -0.062500 1 0 0 0 0 0 2 148119
-0.002321 0.000183 0.119726 0.320706 -0.183092 0.274016 -0.062500 1 0 0 0 0 0 2 149150
-0.002321 0.000183 0.119726 0.320715 -0.183083 0.274022 -0.062500 1 0 0 0 0 0 2 150148
-0.002321 0.000183 0.119726 0.320708 -0.183091 0.274015 -0.062500 1 0 0 0 0 0 2 151120
-0.002321 0.000183 0.119726 0.320695 -0.183089 0.274021 -0.062500 1 0 0 0 0 0 2 152148
-0.002321 0.000183 0.119726 0.320714 -0.183083 0.274022 -0.062500 1 0 0 0 0 0 2 153149
-0.002321 0.000183 0.119726 0.320708 -0.183091 0.274016 -0.062500 1 0 0 0 0 0 2 154147
-0.002321 0.000183 0.119726 0.320707 -0.183092 0.274015 -0.062500 1 0 0 0 0 0 2 155146
-0.002321 0.000183 0.119726 0.320703 -0.183081 0.274028 -0.062500 1 0 0 0 0 0 2 156138
-0.002321 0.000183 0.119726 0.320707 -0.183091 0.274016 -0.062500 1 0 0 0 0 0 2 157142
-0.002321 0.000183 0.119726 0.320707 -0.183092 0.274015 -0.062500 1 0 0 0 0 0 2 158149
-0.002321 0.000183 0.119726 0.320716 -0.183084 0.274022 -0.062500 1 0 0 0 0 0 2 159151
-0.002321 0.000183 0.119726 0.320696 -0.183088 0.274022 -0.062500 1 0 0 0 0 0 2 160147
-0.002321 0.000183 0.119726 0.320706 -0.183092 0.274016 -0.062500 1 0 0 0 0 0 2 161149
-0.002321 0.000183 0.119726 0.320715 -0.183083 0.274022 -0.062500 1 0 0 0 0 0 2 162146
-0.002321 0.000183 0.119726 0.320708 -0.183091 0.274016 -0.062500 1 0 0 0 0 0 2 163232
-0.002321 0.000183 0.119726 0.320695 -0.183089 0.274021 -0.062500 1 0 0 0 0 0 2 164217
-0.002321 0.000183 0.119726 0.320714 -0.183083 0.274022 -0.062500 1 0 0 0 0 0 2 165224
-0.002321 0.000183 0.119726 0.320708 -0.183091 0.274016 -0.062500 1 0 0 0 0 0 2 166192
-0.002321 0.000183 0.119726 0.320708 -0.183092 0.274015 -0.062500 1 0 0 0 0 0 2 167194
-0.002321 0.000183 0.119726 0.320704 -0.183081 0.274028 -0.062500 1 0 0 0 0 0 2 168215
-0.002321 0.000183 0.119726 0.320707 -0.183091 0.274016 -0.062500 1 0 0 0 0 0 2 169219
-0.002321 0.000183 0.119726 0.320707 -0.183092 0.274015 -0.062500 1 0 0 0 0 0 2 170215
-0.002321 0.000183 0.119726 0.320716 -0.183084 0.274022 -0.062500 1 0 0 0 0 0 2 171216
-0.002321 0.000183 0.119726 0.320696 -0.183089 0.274022 -0.062500 1 0 0 0 0 0 2 172200
-0.002321 0.000183 0.119726 0.320706 -0.183092 0.274016 -0.062500 1 0 0 0 0 0 2 173215
-0.002321 0.000183 0.119726 0.320715 -0.183084 0.274022 -0.062500 1 0 0 0 0 0 2 174199
-0.002321 0.000183 0.119726 0.320709 -0.183091 0.274016 -0.062500 1 0 0 0 0 0 2 175216
-0.002321 0.000183 0.119726 0.320696 -0.183090 0.274021 -0.062500 1 0 0 0 0 0 2 176200
-0.002321 0.000183 0.119726 0.320714 -0.183083 0.274022 -0.062500 1 0 0 0 0 0 2 177216
-0.002321 0.000183 0.119726 0.320708 -0.183091 0.274016 -0.062500 1 0 0 0 0 0 2 178198
-0.002321 0.000183 0.119726 0.320695 -0.183090 0.274021 -0.062500 1 0 0 0 0 0 2 179158
-0.002321 0.000183 0.119726 0.320714 -0.183083 0.274023 -0.062500 1 0 0 0 0 0 2 180133
-0.002321 0.000183 0.119726 0.320708 -0.183091 0.274016 -0.062500 1 0 0 0 0 0 2 181141
-0.002321 0.000183 0.119726 0.320708 -0.183092 0.274015 -0.062500 1 0 0 0 0 0 2 182131
-0.002321 0.000183 0.119726 0.320703 -0.183081 0.274028 -0.062500 1 0 0 0 0 0 2 183141
-0.002321 0.000183 0.119726 0.320707 -0.183091 0.274017 -0.062500 1 0 0 0 0 0 2 184131
-0.002321 0.000183 0.119726 0.320707 -0.183092 0.274015 -0.062500 1 0 0 0 0 0 2 185141
-0.002321 0.000183 0.119726 0.320716 -0.183084 0.274022 -0.062500 1 0 0 0 0 0 2 186132
-0.002321 0.000183 0.119726 0.320696 -0.183089 0.274022 -0.062500 1 0 0 0 0 0 2 187141
-0.002321 0.000183 0.119726 0.320706 -0.183092 0.274016 -0.062500 1 0 0 0 0 0 2 188149
-0.002321 0.000183 0.119726 0.320715 -0.183084 0.274022 -0.062500 1 0 0 0 0 0 2 189147
-0.002321 0.000183 0.119726 0.320709 -0.183092 0.274016 -0.062500 1 0 0 0 0 0 2 190152
-0.002321 0.000183 0.119726 0.320695 -0.183090 0.274021 -0.062500 1 0 0 0 0 0 2 191143
-0.002321 0.000183 0.119726 0.320714 -0.183084 0.274023 -0.062500 1 0 0 0 0 0 2 192143
-0.002321 0.000183 0.119726 0.320708 -0.183092 0.274016 -0.062500 1 0 0 0 0 0 2 193140
-0.002321 0.000183 0.119726 0.320708 -0.183093 0.274015 -0.062500 1 0 0 0 0 0 2 194140
-0.002321 0.000183 0.119726 0.320704 -0.183081 0.274028 -0.062500 1 0 0 0 0 0 2 195144
-0.002321 0.000183 0.119726 0.320707 -0.183091 0.274017 -0.062500 1 0 0 0 0 0 2 196133
-0.002321 0.000183 0.119726 0.320707 -0.183093 0.274015 -0.062500 1 0 0 0 0 0 2 197141
-0.002321 0.000183 0.119726 0.320716 -0.183084 0.274022 -0.062500 1 0 0 0 0 0 2 198137
-0.002321 0.000183 0.119726 0.320696 -0.183089 0.274022 -0.062500 1 0 0 0 0 0 2 199140
-0.002321 0.000183 0.119726 0.320706 -0.183092 0.274016 -0.062500 1 0 0 0 0 0 2 200137
-0.002321 0.000183 0.119726 0.320715 -0.183084 0.274022 -0.062500 1 0 0 0 0 0 2 201120
-0.002321 0.000183 0.119726 0.320709 -0.183092 0.274016 -0.062500 1 0 0 0 0 0 2 202120
-0.002321 0.000183 0.119726 0.320696 -0.183090 0.274021 -0.062500 1 0 0 0 0 0 2 203138
-0.002321 0.000183 0.119726 0.320714 -0.183084 0.274023 -0.062500 1 0 0 0 0 0 2 204119
-0.002321 0.000183 0.119726 0.320708 -0.183092 0.274016 -0.062500 1 0 0 0 0 0 2 205144
-0.002321 0.000183 0.119726 0.320708 -0.183093 0.274015 -0.062500 1 0 0 0 0 0 2 206139
-0.002321 0.000183 0.119726 0.320704 -0.183081 0.274028 -0.062500 1 0 0 0 0 0 2 207143
-0.002321 0.000183 0.119726 0.320707 -0.183091 0.274017 -0.062500 1 0 0 0 0 0 2 208118
-0.002321 0.000183 0.119726 0.320707 -0.183093 0.274015 -0.062500 1 0 0 0 0 0 2 209138
-0.002321 0.000183 0.119726 0.320704 -0.183081 0.274028 -0.062500 1 0 0 0 0 0 2 210137
-0.002321 0.000183 0.119726 0.320703 -0.183080 0.274010 -0.062500 1 0 0 0 0 0 2 211120
-0.002321 0.000183 0.119726 0.320707 -0.183091 0.274014 -0.062500 1 0 0 0 0 0 2 212136
-0.002321 0.000183 0.119726 0.320715 -0.183083 0.274021 -0.062500 1 0 0 0 0 0 2 213134
-0.002321 0.000183 0.119726 0.320696 -0.183088 0.274022 -0.062500 1 0 0 0 0 0 2 214136
-0.002321 0.000183 0.119726 0.320706 -0.183092 0.274015 -0.062500 1 0 0 0 0 0 2 215118
-0.002321 0.000183 0.119726 0.320715 -0.183083 0.274022 -0.062500 1 0 0 0 0 0 2 216118
-0.002321 0.000183 0.119726 0.320708 -0.183091 0.274015 -0.062500 1 0 0 0 0 0 2 217134
-0.002321 0.000183 0.119726 0.320695 -0.183089 0.274021 -0.062500 1 0 0 0 0 0 2 218118
-0.002321 0.000183 0.119726 0.320714 -0.183083 0.274022 -0.062500 1 0 0 0 0 0 2 219138
-0.002321 0.000183 0.119726 0.320708 -0.183091 0.274016 -0.062500 1 0 0 0 0 0 2 220118
-0.002321 0.000183 0.119726 0.320707 -0.183092 0.274015 -0.062500 1 0 0 0 0 0 2 221141
-0.002321 0.000183 0.119726 0.320703 -0.183080 0.274028 -0.062500 1 0 0 0 0 0 2 222138
-0.002321 0.000183 0.119726 0.320707 -0.183091 0.274016 -0.062500 1 0 0 0 0 0 2 223119
-0.002321 0.000183 0.119726 0.320707 -0.183092 0.274015 -0.062500 1 0 0 0 0 0 2 224135
-0.002321 0.000183 0.119726 0.320716 -0.183083 0.274022 -0.062500 1 0 0 0 0 0 2 225136
-0.002321 0.000183 0.119726 0.320696 -0.183088 0.274022 -0.062500 1 0 0 0 0 0 2 226118
-0.002321 0.000183 0.119726 0.320706 -0.183092 0.274015 -0.062500 1 0 0 0 0 0 2 227137
-0.002321 0.000183 0.119726 0.320715 -0.183083 0.274022 -0.062500 1 0 0 0 0 0 2 228134
-0.002321 0.000183 0.119726 0.320708 -0.183091 0.274015 -0.062500 1 0 0 0 0 0 2 229130
-0.002321 0.000183 0.119726 0.320695 -0.183089 0.274021 -0.062500 1 0 0 0 0 0 2 230139
-0.002321 0.000183 0.119726 0.320714 -0.183083 0.274022 -0.062500 1 0 0 0 0 0 2 231143
-0.002321 0.000183 0.119726 0.320708 -0.183091 0.274016 -0.062500 1 0 0 0 0 0 2 232135
-0.002321 0.000183 0.119726 0.320708 -0.183092 0.274015 -0.062500 1 0 0 0 0 0 2 233134
-0.002321 0.000183 0.119726 0.320704 -0.183081 0.274028 -0.062500 1 0 0 0 0 0 2 234136
-0.002321 0.000183 0.119726 0.320707 -0.183091 0.274016 -0.062500 1 0 0 0 0 0 2 235135
-0.002321 0.000183 0.119726 0.320707 -0.183092 0.274015 -0.062500 1 0 0 0 0 0 2 236135
-0.002321 0.000183 0.119726 0.320703 -0.183081 0.274028 -0.062500 1 0 0 0 0 0 2 237136
-0.002321 0.000183 0.119726 0.320707 -0.183091 0.274016 -0.062500 1 0 0 0 0 0 2 238133
-0.002321 0.000183 0.119726 0.320707 -0.183092 0.274015 -0.062500 1 0 0 0 0 0 2 239136
-0.002321 0.000183 0.119726 0.320716 -0.183084 0.274022 -0.062500 1 0 0 0 0 0 2 240134
-0.002321 0.000183 0.119726 0.320709 -0.183091 0.274015 -0.062500 1 0 0 0 0 0 2 241135
-0.002321 0.000183 0.119726 0.320696 -0.183089 0.274021 -0.062500 1 0 0 0 0 0 2 242124
-0.002321 0.000183 0.119726 0.320714 -0.183083 0.274022 -0.062500 1 0 0 0 0 0 2 243135
-0.002321 0.000183 0.119726 0.320708 -0.183091 0.274016 -0.062500 1 0 0 0 0 0 2 244125
-0.002321 0.000183 0.119726 0.320695 -0.183089 0.274021 -0.062500 1 0 0 0 0 0 2 245133
-0.002321 0.000183 0.119726 0.320714 -0.183083 0.274023 -0.062500 1 0 0 0 0 0 2 246124
-0.002321 0.000183 0.119726 0.320708 -0.183091 0.274016 -0.062500 1 0 0 0 0 0 2 247131
-0.002321 0.000183 0.119726 0.320708 -0.183092 0.274015 -0.062500 1 0 0 0 0 0 2 248133
-0.002321 0.000183 0.119726 0.320703 -0.183081 0.274028 -0.062500 1 0 0 0 0 0 2 249123
-0.002321 0.000183 0.119726 0.320707 -0.183091 0.274016 -0.062500 1 0 0 0 0 0 2 250133
-0.002321 0.000183 0.119726 0.320707 -0.183092 0.274015 -0.062500 1 0 0 0 0 0 2 251130
-0.002321 0.000183 0.119726 0.320716 -0.183084 0.274022 -0.062500 1 0 0 0 0 0 2 252138
-0.002321 0.000183 0.119726 0.320696 -0.183089 0.274022 -0.062500 1 0 0 0 0 0 2 253130
-0.002321 0.000183 0.119726 0.320706 -0.183092 0.274016 -0.062500 1 0 0 0 0 0 2 254137
-0.002321 0.000183 0.119726 0.320715 -0.183084 0.274022 -0.062500 1 0 0 0 0 0 2 255266
-0.002321 0.000183 0.119726 0.320709 -0.183091 0.274016 -0.062500 1 0 0 0 0 0 2 256155
-0.002321 0.000183 0.119726 0.320695 -0.183090 0.274021 -0.062500 1 0 0 0 0 0 2 257146
-0.002321 0.000183 0.119726 0.320714 -0.183083 0.274023 -0.062500 1 0 0 0 0 0 2 258255
-0.002321 0.000183 0.119726 0.320708 -0.183091 0.274016 -0.062500 1 0 0 0 0 0 2 259137
-0.002321 0.000183 0.119726 0.320708 -0.183092 0.274015 -0.062500 1 0 0 0 0 0 2 260284
-0.002321 0.000183 0.119726 0.320704 -0.183081 0.274028 -0.062500 1 0 0 0 0 0 2 261139
-0.002321 0.000183 0.119726 0.320707 -0.183091 0.274016 -0.062500 1 0 0 0 0 0 2 262137
-0.002321 0.000183 0.119726 0.320707 -0.183092 0.274015 -0.062500 1 0 0 0 0 0 2 263278
-0.002321 0.000183 0.119726 0.320716 -0.183084 0.274022 -0.062500 1 0 0 0 0 0 2 264149
-0.002321 0.000183 0.119726 0.320696 -0.183089 0.274022 -0.062500 1 0 0 0 0 0 2 265273
-0.002321 0.000183 0.119726 0.320706 -0.183092 0.274016 -0.062500 1 0 0 0 0 0 2 266139
-0.002321 0.000183 0.119726 0.320715 -0.183084 0.274022 -0.062500 1 0 0 0 0 0 2 267272
-0.002321 0.000183 0.119726 0.320709 -0.183092 0.274016 -0.062500 1 0 0 0 0 0 2 268270
-0.002321 0.000183 0.119726 0.320696 -0.183090 0.274021 -0.062500 1 0 0 0 0 0 2 269268
-0.002321 0.000183 0.119726 0.320714 -0.183084 0.274023 -0.062500 1 0 0 0 0 0 2 270269
-0.002321 0.000183 0.119726 0.320708 -0.183092 0.274016 -0.062500 1 0 0 0 0 0 2 271275
-0.002321 0.000183 0.119726 0.320708 -0.183093 0.274015 -0.062500 1 0 0 0 0 0 2 272266
-0.002321 0.000183 0.119726 0.320704 -0.183081 0.274028 -0.062500 1 0 0 0 0 0 2 273274
-0.002321 0.000183 0.119726 0.320707 -0.183091 0.274016 -0.062500 1 0 0 0 0 0 2 274264
-0.002321 0.000183 0.119726 0.320707 -0.183093 0.274015 -0.062500 1 0 0 0 0 0 2 275271
-0.002321 0.000183 0.119726 0.320704 -0.183081 0.274028 -0.062500 1 0 0 0 0 0 2 276267
-0.002321 0.000183 0.119726 0.320707 -0.183091 0.274017 -0.062500 1 0 0 0 0 0 2 277269
-0.002321 0.000183 0.119726 0.320707 -0.183093 0.274015 -0.062500 1 0 0 0 0 0 2 278269
-0.002321 0.000183 0.119726 0.320716 -0.183084 0.274022 -0.062500 1 0 0 0 0 0 2 279271
-0.002321 0.000183 0.119726 0.320696 -0.183089 0.274022 -0.062500 1 0 0 0 0 0 2 280269
-0.002321 0.000183 0.119726 0.320706 -0.183092 0.274016 -0.062500 1 0 0 0 0 0 2 281269
-0.002321 0.000183 0.119726 0.320715 -0.183084 0.274022 -0.062500 1 0 0 0 0 0 2 282270
-0.002321 0.000183 0.119726 0.320709 -0.183092 0.274016 -0.062500 1 0 0 0 0 0 2 283270
-0.002321 0.000183 0.119726 0.320696 -0.183090 0.274021 -0.062500 1 0 0 0 0 0 2 284269
-0.002321 0.000183 0.119726 0.320706 -0.183093 0.274016 -0.062500 1 0 0 0 0 0 2 285271
-0.002321 0.000183 0.119726 0.320715 -0.183084 0.274022 -0.062500 1 0 0 0 0 0 2 286269
-0.002321 0.000183 0.119726 0.320708 -0.183092 0.274016 -0.062500 1 0 0 0 0 0 2 287270
-0.002321 0.000183 0.119726 0.320704 -0.183081 0.274028 -0.062500 1 0 0 0 0 0 2 288269
-0.002321 0.000183 0.119726 0.320704 -0.183080 0.274010 -0.062500 1 0 0 0 0 0 2 289271
-0.002321 0.000183 0.119726 0.320707 -0.183091 0.274014 -0.062500 1 0 0 0 0 0 2 290268
-0.002321 0.000183 0.119726 0.320716 -0.183083 0.274021 -0.062500 1 0 0 0 0 0 2 291271
-0.002321 0.000183 0.119726 0.320696 -0.183088 0.274022 -0.062500 1 0 0 0 0 0 2 292268
-0.002321 0.000183 0.119726 0.320706 -0.183092 0.274015 -0.062500 1 0 0 0 0 0 2 293268
-0.002321 0.000183 0.119726 0.320715 -0.183083 0.274022 -0.062500 1 0 0 0 0 0 2 294266
-0.002321 0.000183 0.119726 0.320708 -0.183091 0.274015 -0.062500 1 0 0 0 0 0 2 295343
-0.002321 0.000183 0.119726 0.320695 -0.183089 0.274021 -0.062500 1 0 0 0 0 0 2 296326
-0.002321 0.000183 0.119726 0.320714 -0.183083 0.274022 -0.062500 1 0 0 0 0 0 2 297338
-0.002321 0.000183 0.119726 0.320708 -0.183091 0.274016 -0.062500 1 0 0 0 0 0 2 298345
-0.002321 0.000183 0.119726 0.320695 -0.183089 0.274021 -0.062500 1 0 0 0 0 0 2 299340
-0.002321 0.000183 0.119726 0.320714 -0.183083 0.274022 -0.062500 1 0 0 0 0 0 2 300336
-0.002321 0.000183 0.119726 0.320708 -0.183091 0.274016 -0.062500 1 0 0 0 0 0 2 301335
-0.002321 0.000183 0.119726 0.320707 -0.183092 0.274015 -0.062500 1 0 0 0 0 0 2 302332
-0.002321 0.000183 0.119726 0.320703 -0.183080 0.274028 -0.062500 1 0 0 0 0 0 2 303340
-0.002321 0.000183 0.119726 0.320707 -0.183091 0.274016 -0.062500 1 0 0 0 0 0 2 304335
-0.002321 0.000183 0.119726 0.320707 -0.183092 0.274015 -0.062500 1 0 0 0 0 0 2 305333
-0.002321 0.000183 0.119726 0.320716 -0.183083 0.274022 -0.062500 1 0 0 0 0 0 2 306335
-0.002321 0.000183 0.119726 0.320696 -0.183088 0.274022 -0.062500 1 0 0 0 0 0 2 307339
-0.002321 0.000183 0.119726 0.320706 -0.183092 0.274016 -0.062500 1 0 0 0 0 0 2 308322
-0.002321 0.000183 0.119726 0.320715 -0.183083 0.274022 -0.062500 1 0 0 0 0 0 2 309332
-0.002321 0.000183 0.119726 0.320708 -0.183091 0.274016 -0.062500 1 0 0 0 0 0 2 310316
-0.002321 0.000183 0.119726 0.320695 -0.183089 0.274021 -0.062500 1 0 0 0 0 0 2 311332
-0.002321 0.000183 0.119726 0.320714 -0.183083 0.274022 -0.062500 1 0 0 0 0 0 2 312318
-0.002321 0.000183 0.119726 0.320708 -0.183091 0.274016 -0.062500 1 0 0 0 0 0 2 313342
-0.002321 0.000183 0.119726 0.320708 -0.183092 0.274015 -0.062500 1 0 0 0 0 0 2 314317
-0.002321 0.000183 0.119726 0.320703 -0.183081 0.274028 -0.062500 1 0 0 0 0 0 2 315331
-0.002321 0.000183 0.119726 0.320707 -0.183091 0.274016 -0.062500 1 0 0 0 0 0 2 316316
-0.002321 0.000183 0.119726 0.320707 -0.183092 0.274015 -0.062500 1 0 0 0 0 0 2 317331
-0.002321 0.000183 0.119726 0.320716 -0.183084 0.274022 -0.062500 1 0 0 0 0 0 2 318318
-0.002321 0.000183 0.119726 0.320696 -0.183088 0.274022 -0.062500 1 0 0 0 0 0 2 319333
-0.002321 0.000183 0.119726 0.320706 -0.183092 0.274016 -0.062500 1 0 0 0 0 0 2 320318
-0.002321 0.000183 0.119726 0.320715 -0.183083 0.274022 -0.062500 1 0 0 0 0 0 2 321331
-0.002321 0.000183 0.119726 0.320709 -0.183091 0.274016 -0.062500 1 0 0 0 0 0 2 322333
-0.002321 0.000183 0.119726 0.320695 -0.183089 0.274021 -0.062500 1 0 0 0 0 0 2 323253
-0.002321 0.000183 0.119726 0.320714 -0.183083 0.274022 -0.062500 1 0 0 0 0 0 2 324262
-0.002321 0.000183 0.119726 0.320708 -0.183091 0.274016 -0.062500 1 0 0 0 0 0 2 325252
-0.002321 0.000183 0.119726 0.320708 -0.183092 0.274015 -0.062500 1 0 0 0 0 0 2 326260
-0.002321 0.000183 0.119726 0.320704 -0.183081 0.274028 -0.062500 1 0 0 0 0 0 2 327252
-0.002321 0.000183 0.119726 0.320707 -0.183091 0.274016 -0.062500 1 0 0 0 0 0 2 328261
-0.002321 0.000183 0.119726 0.320707 -0.183092 0.274015 -0.062500 1 0 0 0 0 0 2 329252
-0.002321 0.000183 0.119726 0.320703 -0.183081 0.274028 -0.062500 1 0 0 0 0 0 2 330262
-0.002315 0.000165 0.119737 0.247274 0.069419 0.125331 -0.062500 1 0 0 0 0 0 2 331264
-0.002313 0.000156 0.119740 0.270581 -0.015264 0.198063 -0.062500 1 0 0 0 0 0 2 332258
-0.002311 0.000152 0.119742 0.289032 -0.078753 0.235689 -0.062500 1 0 0 0 0 0 2 333270
-0.002311 0.000149 0.119742 0.299218 -0.112638 0.249975 -0.062500 1 0 0 0 0 0 2 334257
-0.002310 0.000148 0.119742 0.304491 -0.129785 0.255058 -0.062500 1 0 0 0 0 0 2 335260
-0.002310 0.000148 0.119742 0.307191 -0.138387 0.256823 -0.062500 1 0 0 0 0 0 2 336263
-0.002310 0.000147 0.119742 0.308548 -0.142696 0.257440 -0.062500 1 0 0 0 0 0 2 337241
-0.002310 0.000147 0.119742 0.309228 -0.144845 0.257644 -0.062500 1 0 0 0 0 0 2 338262
-0.002310 0.000147 0.119742 0.309572 -0.145931 0.257724 -0.062500 1 0 0 0 0 0 2 339255
-0.002310 0.000147 0.119742 0.309742 -0.146454 0.257756 -0.062500 1 0 0 0 0 0 2 340261
-0.002310 0.000147 0.119742 0.309841 -0.146737 0.257762 -0.062500 1 0 0 0 0 0 2 341259
-0.002310 0.000147 0.119742 0.309879 -0.146857 0.257764 -0.062500 1 0 0 0 0 0 2 342258
-0.002310 0.000147 0.119742 0.309902 -0.146931 0.257765 -0.062500 1 0 0 0 0 0 2 343241
-0.002310 0.000147 0.119742 0.309914 -0.146971 0.257765 -0.062500 1 0 0 0 0 0 2 344257
-0.002310 0.000147 0.119742 0.309915 -0.146973 0.257765 -0.062500 1 0 0 0 0 0 2 345255
-0.002310 0.000147 0.119742 0.309930 -0.146986 0.257766 -0.062500 1 0 0 0 0 0 2 346256
-0.002310 0.000147 0.119742 0.309911 -0.146993 0.257765 -0.062500 1 0 0 0 0 0 2 347257
-0.002310 0.000147 0.119742 0.309924 -0.147008 0.257766 -0.062500 1 0 0 0 0 0 2 348262
-0.002310 0.000147 0.119742 0.309922 -0.146998 0.257759 -0.062500 1 0 0 0 0 0 2 349242
-0.002310 0.000147 0.119742 0.309931 -0.146989 0.257765 -0.062500 1 0 0 0 0 0 2 350259
-0.002310 0.000147 0.119742 0.309915 -0.147005 0.257772 -0.062500 1 0 0 0 0 0 2 351258
-0.002310 0.000147 0.119742 0.309921 -0.146998 0.257759 -0.062500 1 0 0 0 0 0 2 352256
-0.002310 0.000147 0.119742 0.309934 -0.147000 0.257772 -0.062500 1 0 0 0 0 0 2 353239
-0.002310 0.000147 0.119742 0.309924 -0.146998 0.257759 -0.062500 1 0 0 0 0 0 2 354257
-0.002310 0.000147 0.119742 0.309914 -0.147006 0.257771 -0.062500 1 0 0 0 0 0 2 355259
-0.002310 0.000147 0.119742 0.309929 -0.146990 0.257766 -0.062500 1 0 0 0 0 0 2 356255
-0.002310 0.000147 0.119742 0.309923 -0.146996 0.257759 -0.062500 1 0 0 0 0 0 2 357256
-0.002310 0.000147 0.119742 0.309914 -0.147006 0.257771 -0.062500 1 0 0 0 0 0 2 358255
-0.002310 0.000147 0.119742 0.309929 -0.146989 0.257766 -0.062500 1 0 0 0 0 0 2 359258
-0.002310 0.000147 0.119742 0.309923 -0.146996 0.257759 -0.062500 1 0 0 0 0 0 2 360255
-0.002310 0.000147 0.119742 0.309926 -0.147008 0.257765 -0.062500 1 0 0 0 0 0 2 361256
-0.002310 0.000147 0.119742 0.309919 -0.146987 0.257772 -0.062500 1 0 0 0 0 0 2 362257
-0.002310 0.000147 0.119742 0.309925 -0.147007 0.257766 -0.062500 1 0 0 0 0 0 2 363256
-0.002310 0.000147 0.119742 0.309922 -0.146998 0.257759 -0.062500 1 0 0 0 0 0 2 364256
-0.002310 0.000147 0.119742 0.309934 -0.147000 0.257772 -0.062500 1 0 0 0 0 0 2 365255
-0.002310 0.000147 0.119742 0.309924 -0.146998 0.257759 -0.062500 1 0 0 0 0 0 2 366257
-0.002310 0.000147 0.119742 0.309919 -0.146985 0.257771 -0.062500 1 0 0 0 0 0 2 367257
-0.002310 0.000147 0.119742 0.309925 -0.147007 0.257766 -0.062500 1 0 0 0 0 0 2 368256
-0.002310 0.000147 0.119742 0.309923 -0.146998 0.257759 -0.062500 1 0 0 0 0 0 2 369255
-0.002310 0.000147 0.119742 0.309914 -0.147006 0.257771 -0.062500 1 0 0 0 0 0 2 370255
-0.002310 0.000147 0.119742 0.309929 -0.146989 0.257766 -0.062500 1 0 0 0 0 0 2 371257
-0.002310 0.000147 0.119742 0.309923 -0.146996 0.257759 -0.062500 1 0 0 0 0 0 2 372248
-0.002310 0.000147 0.119742 0.309926 -0.147009 0.257765 -0.062500 1 0 0 0 0 0 2 373259
-0.002310 0.000147 0.119742 0.309919 -0.146987 0.257772 -0.062500 1 0 0 0 0 0 2 374260
-0.002310 0.000147 0.119742 0.309925 -0.147007 0.257766 -0.062500 1 0 0 0 0 0 2 375241
-0.002310 0.000147 0.119742 0.309923 -0.146998 0.257759 -0.062500 1 0 0 0 0 0 2 376256
-0.002310 0.000147 0.119742 0.309934 -0.147000 0.257772 -0.062500 1 0 0 0 0 0 2 377255
-0.002310 0.000147 0.119742 0.309912 -0.146995 0.257766 -0.062500 1 0 0 0 0 0 2 378238
-0.002310 0.000147 0.119742 0.309921 -0.146997 0.257759 -0.062500 1 0 0 0 0 0 2 379256
-0.002310 0.000147 0.119742 0.309934 -0.147000 0.257772 -0.062500 1 0 0 0 0 0 2 380255
-0.002310 0.000147 0.119742 0.309924 -0.146997 0.257759 -0.062500 1 0 0 0 0 0 2 381255
-0.002310 0.000147 0.119742 0.309914 -0.147006 0.257771 -0.062500 1 0 0 0 0 0 2 382255
-0.002310 0.000147 0.119742 0.309929 -0.146990 0.257766 -0.062500 1 0 0 0 0 0 2 383257
-0.002310 0.000147 0.119742 0.309923 -0.146996 0.257759 -0.062500 1 0 0 0 0 0 2 384255
-0.002310 0.000147 0.119742 0.309926 -0.147009 0.257765 -0.062500 1 0 0 0 0 0 2 385246
-0.002310 0.000147 0.119742 0.309919 -0.146987 0.257772 -0.062500 1 0 0 0 0 0 2 386254
-0.002310 0.000147 0.119742 0.309925 -0.147008 0.257766 -0.062500 1 0 0 0 0 0 2 387247
-0.002310 0.000147 0.119742 0.309923 -0.146998 0.257759 -0.062500 1 0 0 0 0 0 2 388256
-0.002310 0.000147 0.119742 0.309918 -0.146986 0.257771 -0.062500 1 0 0 0 0 0 2 389255
-0.002310 0.000147 0.119742 0.309925 -0.147007 0.257766 -0.062500 1 0 0 0 0 0 2 390246
-0.002310 0.000147 0.119742 0.309922 -0.146998 0.257759 -0.062500 1 0 0 0 0 0 2 391254
-0.002310 0.000147 0.119742 0.309934 -0.147000 0.257772 -0.062500 1 0 0 0 0 0 2 392245
-0.002310 0.000147 0.119742 0.309924 -0.146998 0.257759 -0.062500 1 0 0 0 0 0 2 393254
-0.002310 0.000147 0.119742 0.309922 -0.146997 0.257778 -0.062500 1 0 0 0 0 0 2 394247
-0.002310 0.000147 0.119742 0.309923 -0.146997 0.257760 -0.062500 1 0 0 0 0 0 2 395260
-0.002310 0.000147 0.119742 0.309923 -0.146997 0.257758 -0.062500 1 0 0 0 0 0 2 396251
-0.002310 0.000147 0.119742 0.309914 -0.147006 0.257771 -0.062500 1 0 0 0 0 0 2 397258
-0.002310 0.000147 0.119742 0.309929 -0.146989 0.257766 -0.062500 1 0 0 0 0 0 2 398261
-0.002310 0.000147 0.119742 0.309923 -0.146996 0.257759 -0.062500 1 0 0 0 0 0 2 399279
-0.002310 0.000147 0.119742 0.309926 -0.147008 0.257765 -0.062500 1 0 0 0 0 0 2 400268
-0.002310 0.000147 0.119742 0.309919 -0.146987 0.257772 -0.062500 1 0 0 0 0 0 2 401254
-0.002310 0.000147 0.119742 0.309925 -0.147007 0.257766 -0.062500 1 0 0 0 0 0 2 402257
-0.002310 0.000147 0.119742 0.309922 -0.146998 0.257759 -0.062500 1 0 0 0 0 0 2 403251
-0.002310 0.000147 0.119742 0.309934 -0.147000 0.257772 -0.062500 1 0 0 0 0 0 2 404258
-0.002310 0.000147 0.119742 0.309912 -0.146995 0.257766 -0.062500 1 0 0 0 0 0 2 405257
-0.002310 0.000147 0.119742 0.309921 -0.146997 0.257759 -0.062500 1 0 0 0 0 0 2 406266
-0.002310 0.000147 0.119742 0.309934 -0.147000 0.257772 -0.062500 1 0 0 0 0 0 2 407266
-0.002310 0.000147 0.119742 0.309924 -0.146997 0.257759 -0.062500 1 0 0 0 0 0 2 408267
-0.002310 0.000147 0.119742 0.309914 -0.147006 0.257771 -0.062500 1 0 0 0 0 0 2 409265
-0.002310 0.000147 0.119742 0.309929 -0.146989 0.257766 -0.062500 1 0 0 0 0 0 2 410266
-0.002310 0.000147 0.119742 0.309923 -0.146996 0.257759 -0.062500 1 0 0 0 0 0 2 411267
-0.002310 0.000147 0.119742 0.309926 -0.147009 0.257765 -0.062500 1 0 0 0 0 0 2 412266
-0.002310 0.000147 0.119742 0.309919 -0.146987 0.257772 -0.062500 1 0 0 0 0 0 2 413264
-0.002310 0.000147 0.119742 0.309925 -0.147007 0.257766 -0.062500 1 0 0 0 0 0 2 414267
-0.002310 0.000147 0.119742 0.309923 -0.146998 0.257759 -0.062500 1 0 0 0 0 0 2 415271
-0.002310 0.000147 0.119742 0.309934 -0.147000 0.257772 -0.062500 1 0 0 0 0 0 2 416270
-0.002310 0.000147 0.119742 0.309912 -0.146995 0.257766 -0.062500 1 0 0 0 0 0 2 417264
-0.002310 0.000147 0.119742 0.309921 -0.146997 0.257759 -0.062500 1 0 0 0 0 0 2 418236
-0.002310 0.000147 0.119742 0.309934 -0.147000 0.257772 -0.062500 1 0 0 0 0 0 2 419268
-0.002310 0.000147 0.119742 0.309924 -0.146997 0.257759 -0.062500 1 0 0 0 0 0 2 420264
-0.002310 0.000147 0.119742 0.309914 -0.147006 0.257771 -0.062500 1 0 0 0 0 0 2 421262
-0.002310 0.000147 0.119742 0.309929 -0.146990 0.257766 -0.062500 1 0 0 0 0 0 2 422265
-0.002310 0.000147 0.119742 0.309923 -0.146996 0.257759 -0.062500 1 0 0 0 0 0 2 423267
-0.002310 0.000147 0.119742 0.309914 -0.147006 0.257771 -0.062500 1 0 0 0 0 0 2 424265
-0.002310 0.000147 0.119742 0.309929 -0.146989 0.257766 -0.062500 1 0 0 0 0 0 2 425263
-0.002310 0.000147 0.119742 0.309926 -0.147008 0.257766 -0.062500 1 0 0 0 0 0 2 426265
-0.002310 0.000147 0.119742 0.309931 -0.146990 0.257766 -0.062500 1 0 0 0 0 0 2 427266
-0.002310 0.000147 0.119742 0.309924 -0.146996 0.257759 -0.062500 1 0 0 0 0 0 2 428264
-0.002310 0.000147 0.119742 0.309914 -0.147005 0.257771 -0.062500 1 0 0 0 0 0 2 429266
-0.002310 0.000147 0.119742 0.309921 -0.146998 0.257759 -0.062500 1 0 0 0 0 0 2 430268
-0.002310 0.000147 0.119742 0.309934 -0.147000 0.257772 -0.062500 1 0 0 0 0 0 2 431265
-0.002310 0.000147 0.119742 0.309912 -0.146995 0.257766 -0.062500 1 0 0 0 0 0 2 432235
-0.002310 0.000147 0.119742 0.309921 -0.146997 0.257759 -0.062500 1 0 0 0 0 0 2 433263
-0.002310 0.000147 0.119742 0.309933 -0.147000 0.257772 -0.062500 1 0 0 0 0 0 2 434266
-0.002310 0.000147 0.119742 0.309924 -0.146997 0.257759 -0.062500 1 0 0 0 0 0 2 435265
-0.002310 0.000147 0.119742 0.309914 -0.147006 0.257771 -0.062500 1 0 0 0 0 0 2 436263
-0.002310 0.000147 0.119742 0.309929 -0.146989 0.257766 -0.062500 1 0 0 0 0 0 2 437259
-0.002310 0.000147 0.119742 0.309923 -0.146996 0.257759 -0.062500 1 0 0 0 0 0 2 438251
-0.002310 0.000147 0.119742 0.309926 -0.147008 0.257765 -0.062500 1 0 0 0 0 0 2 439264
-0.002310 0.000147 0.119742 0.309919 -0.146987 0.257772 -0.062500 1 0 0 0 0 0 2 440264
-0.002310 0.000147 0.119742 0.309925 -0.147007 0.257766 -0.062500 1 0 0 0 0 0 2 441263
-0.002310 0.000147 0.119742 0.309923 -0.146998 0.257759 -0.062500 1 0 0 0 0 0 2 442263
-0.002310 0.000147 0.119742 0.309934 -0.147000 0.257772 -0.062500 1 0 0 0 0 0 2 443266
-0.002310 0.000147 0.119742 0.309912 -0.146995 0.257766 -0.062500 1 0 0 0 0 0 2 444263
-0.002310 0.000147 0.119742 0.309921 -0.146997 0.257759 -0.062500 1 0 0 0 0 0 2 445265
-0.002310 0.000147 0.119742 0.309934 -0.147000 0.257772 -0.062500 1 0 0 0 0 0 2 446267
-0.002310 0.000147 0.119742 0.309924 -0.146997 0.257759 -0.062500 1 0 0 0 0 0 2 447269
-0.002310 0.000147 0.119742 0.309914 -0.147006 0.257771 -0.062500 1 0 0 0 0 0 2 448263
-0.002310 0.000147 0.119742 0.309929 -0.146989 0.257766 -0.062500 1 0 0 0 0 0 2 449252
-0.002310 0.000147 0.119742 0.309923 -0.146996 0.257759 -0.062500 1 0 0 0 0 0 2 450249
-0.002310 0.000147 0.119742 0.309913 -0.147006 0.257771 -0.062500 1 0 0 0 0 0 2 451259
-0.002310 0.000147 0.119742 0.309929 -0.146989 0.257766 -0.062500 1 0 0 0 0 0 2 452248
-0.002310 0.000147 0.119742 0.309926 -0.147008 0.257766 -0.062500 1 0 0 0 0 0 2 453257
-0.002310 0.000147 0.119742 0.309923 -0.146998 0.257759 -0.062500 1 0 0 0 0 0 2 454248
-0.002310 0.000147 0.119742 0.309922 -0.146997 0.257778 -0.062500 1 0 0 0 0 0 2 455244
-0.002310 0.000147 0.119742 0.309922 -0.146997 0.257760 -0.062500 1 0 0 0 0 0 2 456257
-0.002310 0.000147 0.119742 0.309922 -0.146997 0.257758 -0.062500 1 0 0 0 0 0 2 457248
-0.002310 0.000147 0.119742 0.309934 -0.147000 0.257772 -0.062500 1 0 0 0 0 0 2 458258
-0.002310 0.000147 0.119742 0.309924 -0.146997 0.257759 -0.062500 1 0 0 0 0 0 2 459249
-0.002310 0.000147 0.119742 0.309914 -0.147006 0.257771 -0.062500 1 0 0 0 0 0 2 460257
-0.002310 0.000147 0.119742 0.309930 -0.146990 0.257766 -0.062500 1 0 0 0 0 0 2 461247
-0.002310 0.000147 0.119742 0.309923 -0.146996 0.257759 -0.062500 1 0 0 0 0 0 2 462256
-0.002310 0.000147 0.119742 0.309914 -0.147006 0.257771 -0.062500 1 0 0 0 0 0 2 463253
-0.002310 0.000147 0.119742 0.309929 -0.146989 0.257766 -0.062500 1 0 0 0 0 0 2 464265
-0.002310 0.000147 0.119742 0.309926 -0.147008 0.257766 -0.062500 1 0 0 0 0 0 2 465256
-0.002310 0.000147 0.119742 0.309931 -0.146990 0.257766 -0.062500 1 0 0 0 0 0 2 466256
-0.002310 0.000147 0.119742 0.309911 -0.146993 0.257765 -0.062500 1 0 0 0 0 0 2 467261
-0.002310 0.000147 0.119742 0.309924 -0.147008 0.257766 -0.062500 1 0 0 0 0 0 2 468257
-0.002310 0.000147 0.119742 0.309922 -0.146998 0.257759 -0.062500 1 0 0 0 0 0 2 469265
-0.002310 0.000147 0.119742 0.309934 -0.147000 0.257772 -0.062500 1 0 0 0 0 0 2 470256
-0.002310 0.000147 0.119742 0.309912 -0.146995 0.257766 -0.062500 1 0 0 0 0 0 2 471264
-0.002310 0.000147 0.119742 0.309921 -0.146997 0.257759 -0.062500 1 0 0 0 0 0 2 472265
-0.002310 0.000147 0.119742 0.309934 -0.147000 0.257772 -0.062500 1 0 0 0 0 0 2 473264
-0.002310 0.000147 0.119742 0.309924 -0.146997 0.257759 -0.062500 1 0 0 0 0 0 2 474264
-0.002310 0.000147 0.119742 0.309914 -0.147006 0.257771 -0.062500 1 0 0 0 0 0 2 475265
-0.002310 0.000147 0.119742 0.309929 -0.146989 0.257766 -0.062500 1 0 0 0 0 0 2 476256
-0.002310 0.000147 0.119742 0.309927 -0.147008 0.257766 -0.062500 1 0 0 0 0 0 2 477263
-0.002310 0.000147 0.119742 0.309931 -0.146990 0.257766 -0.062500 1 0 0 0 0 0 2 478234
-0.002310 0.000147 0.119742 0.309912 -0.146993 0.257765 -0.062500 1 0 0 0 0 0 2 479271
-0.002310 0.000147 0.119742 0.309925 -0.147008 0.257766 -0.062500 1 0 0 0 0 0 2 480267
-0.002310 0.000147 0.119742 0.309923 -0.146998 0.257759 -0.062500 1 0 0 0 0 0 2 481237
-0.002310 0.000147 0.119742 0.309922 -0.146997 0.257778 -0.062500 1 0 0 0 0 0 2 482263
-0.002329 0.000151 0.119752 0.574011 -0.209293 0.119700 -0.062500 1 0 0 0 0 0 2 483263
-0.002338 0.000154 0.119756 0.484176 -0.188378 0.187243 -0.062500 1 0 0 0 0 0 2 484262
-0.002343 0.000155 0.119757 0.417746 -0.172701 0.222182 -0.062500 1 0 0 0 0 0 2 485264
-0.002345 0.000155 0.119757 0.382644 -0.164354 0.235444 -0.062500 1 0 0 0 0 0 2 486261
-0.002346 0.000156 0.119757 0.364978 -0.160128 0.240151 -0.062500 1 0 0 0 0 0 2 487234
-0.002347 0.000156 0.119757 0.356160 -0.158019 0.241800 -0.062500 1 0 0 0 0 0 2 488264
-0.002347 0.000156 0.119757 0.351764 -0.156951 0.242373 -0.062500 1 0 0 0 0 0 2 489263
-0.002347 0.000156 0.119757 0.349575 -0.156416 0.242567 -0.062500 1 0 0 0 0 0 2 490263
-0.002347 0.000156 0.119757 0.348484 -0.156154 0.242639 -0.062500 1 0 0 0 0 0 2 491264
-0.002347 0.000156 0.119757 0.347931 -0.156033 0.242656 -0.062500 1 0 0 0 0 0 2 492262
-0.002347 0.000156 0.119757 0.347659 -0.155959 0.242677 -0.062500 1 0 0 0 0 0 2 493261
-0.002347 0.000156 0.119757 0.347530 -0.155938 0.242669 -0.062500 1 0 0 0 0 0 2 494261
-0.002347 0.000156 0.119757 0.347461 -0.155912 0.242673 -0.062500 1 0 0 0 0 0 2 495266
-0.002347 0.000156 0.119757 0.347421 -0.155902 0.242672 -0.062500 1 0 0 0 0 0 2 496257
-0.002347 0.000156 0.119757 0.347407 -0.155898 0.242678 -0.062500 1 0 0 0 0 0 2 497262
-0.002366 0.000160 0.119767 0.611622 -0.218235 0.104749 -0.062500 1 0 0 0 0 0 2 498263
-0.002376 0.000163 0.119771 0.521713 -0.197282 0.172218 -0.062500 1 0 0 0 0 0 2 499264
-0.002380 0.000164 0.119772 0.455262 -0.181609 0.207119 -0.062500 1 0 0 0 0 0 2 500256
-0.002383 0.000164 0.119772 0.420134 -0.173256 0.220368 -0.062500 1 0 0 0 0 0 2 501263
-0.002384 0.000165 0.119772 0.402458 -0.169028 0.225085 -0.062500 1 0 0 0 0 0 2 502232
-0.002384 0.000165 0.119772 0.393646 -0.166909 0.226719 -0.062500 1 0 0 0 0 0 2 503257
-0.002385 0.000165 0.119772 0.389244 -0.165860 0.227288 -0.062500 1 0 0 0 0 0 2 504262
-0.002385 0.000165 0.119772 0.387066 -0.165331 0.227493 -0.062500 1 0 0 0 0 0 2 505263
-0.002385 0.000165 0.119772 0.385960 -0.165055 0.227566 -0.062500 1 0 0 0 0 0 2 506263
-0.002385 0.000165 0.119772 0.385417 -0.164935 0.227577 -0.062500 1 0 0 0 0 0 2 507265
-0.002385 0.000165 0.119772 0.385147 -0.164862 0.227597 -0.062500 1 0 0 0 0 0 2 508263
-0.002385 0.000165 0.119772 0.385002 -0.164826 0.227588 -0.062500 1 0 0 0 0 0 2 509261
-0.002385 0.000165 0.119772 0.384934 -0.164810 0.227598 -0.062500 1 0 0 0 0 0 2 510261
-0.002385 0.000165 0.119772 0.384907 -0.164803 0.227592 -0.062500 1 0 0 0 0 0 2 511263
-0.002385 0.000165 0.119772 0.384894 -0.164800 0.227597 -0.062500 1 0 0 0 0 0 2 512263
-0.002385 0.000165 0.119772 0.384882 -0.164797 0.227604 -0.062500 1 0 0 0 0 0 2 513260
-0.002385 0.000165 0.119772 0.384869 -0.164794 0.227592 -0.062500 1 0 0 0 0 0 2 514262
-0.002385 0.000165 0.119772 0.384871 -0.164805 0.227597 -0.062500 1 0 0 0 0 0 2 515261
-0.002385 0.000165 0.119772 0.384877 -0.164786 0.227598 -0.062500 1 0 0 0 0 0 2 516249
-0.002385 0.000165 0.119772 0.384873 -0.164805 0.227598 -0.062500 1 0 0 0 0 0 2 517256
-0.002385 0.000165 0.119772 0.384869 -0.164795 0.227591 -0.062500 1 0 0 0 0 0 2 518247
-0.002385 0.000165 0.119772 0.384876 -0.164785 0.227597 -0.062500 1 0 0 0 0 0 2 519257
-0.002385 0.000165 0.119772 0.384873 -0.164804 0.227597 -0.062500 1 0 0 0 0 0 2 520246
-0.002385 0.000165 0.119772 0.384869 -0.164795 0.227591 -0.062500 1 0 0 0 0 0 2 521256
-0.002385 0.000165 0.119772 0.384880 -0.164797 0.227604 -0.062500 1 0 0 0 0 0 2 522256
-0.002385 0.000165 0.119772 0.384870 -0.164794 0.227591 -0.062500 1 0 0 0 0 0 2 523247
-0.002385 0.000165 0.119772 0.384860 -0.164803 0.227603 -0.062500 1 0 0 0 0 0 2 524256
-0.002385 0.000165 0.119772 0.384875 -0.164786 0.227598 -0.062500 1 0 0 0 0 0 2 525245
-0.002385 0.000165 0.119772 0.384869 -0.164793 0.227591 -0.062500 1 0 0 0 0 0 2 526255
-0.002385 0.000165 0.119772 0.384872 -0.164805 0.227597 -0.062500 1 0 0 0 0 0 2 527248
-0.002385 0.000165 0.119772 0.384877 -0.164786 0.227598 -0.062500 1 0 0 0 0 0 2 528270
-0.002385 0.000165 0.119772 0.384873 -0.164805 0.227598 -0.062500 1 0 0 0 0 0 2 529247
-0.002385 0.000165 0.119772 0.384869 -0.164795 0.227591 -0.062500 1 0 0 0 0 0 2 530262
-0.002385 0.000165 0.119772 0.384877 -0.164785 0.227597 -0.062500 1 0 0 0 0 0 2 531247
-0.002385 0.000165 0.119772 0.384873 -0.164804 0.227597 -0.062500 1 0 0 0 0 0 2 532265
-0.002380 0.000147 0.119783 0.311446 0.087844 0.078919 -0.062500 1 0 0 0 0 0 2 533253
-0.002377 0.000138 0.119787 0.334728 0.003105 0.151634 -0.062500 1 0 0 0 0 0 2 534254
-0.002376 0.000133 0.119788 0.353176 -0.060429 0.189263 -0.062500 1 0 0 0 0 0 2 535268
-0.002375 0.000131 0.119788 0.363360 -0.094320 0.203542 -0.062500 1 0 0 0 0 0 2 536258
-0.002374 0.000130 0.119789 0.368634 -0.111475 0.208624 -0.062500 1 0 0 0 0 0 2 537266
-0.002374 0.000129 0.119789 0.371347 -0.120083 0.210402 -0.062500 1 0 0 0 0 0 2 538250
-0.002374 0.000129 0.119789 0.372704 -0.124382 0.211014 -0.062500 1 0 0 0 0 0 2 539262
-0.002369 0.000111 0.119799 0.299929 0.126230 0.062673 -0.062500 1 0 0 0 0 0 2 540260
-0.002366 0.000102 0.119803 0.323563 0.040360 0.135406 -0.062500 1 0 0 0 0 0 2 541261
-0.002346 0.000093 0.119794 0.077848 0.038569 0.310914 -0.062500 1 0 0 0 0 0 2 542262
-0.002336 0.000088 0.119791 0.178176 -0.016536 0.257872 -0.062500 1 0 0 0 0 0 2 543234
-0.002331 0.000086 0.119790 0.249986 -0.049504 0.228022 -0.062500 1 0 0 0 0 0 2 544261
-0.002328 0.000085 0.119790 0.287805 -0.066530 0.216513 -0.062500 1 0 0 0 0 0 2 545266
-0.002327 0.000084 0.119790 0.306841 -0.075096 0.212391 -0.062500 1 0 0 0 0 0 2 546261
-0.002326 0.000084 0.119790 0.316344 -0.079369 0.210964 -0.062500 1 0 0 0 0 0 2 547267
-0.002326 0.000084 0.119790 0.321085 -0.081524 0.210452 -0.062500 1 0 0 0 0 0 2 548237
-0.002321 0.000066 0.119800 0.249902 0.170313 0.061922 -0.062500 1 0 0 0 0 0 2 549259
-0.002318 0.000057 0.119804 0.274439 0.084908 0.134425 -0.062500 1 0 0 0 0 0 2 550259
-0.002316 0.000052 0.119805 0.293519 0.021039 0.171945 -0.062500 1 0 0 0 0 0 2 551263
-0.002316 0.000050 0.119806 0.303992 -0.013010 0.186191 -0.062500 1 0 0 0 0 0 2 552260
-0.002315 0.000049 0.119806 0.309426 -0.030251 0.191261 -0.062500 1 0 0 0 0 0 2 553258
-0.002315 0.000048 0.119806 0.312201 -0.038894 0.193031 -0.062500 1 0 0 0 0 0 2 554262
-0.002315 0.000048 0.119806 0.313599 -0.043217 0.193645 -0.062500 1 0 0 0 0 0 2 555263
-0.002296 0.000043 0.119796 0.050099 0.016868 0.331974 -0.062500 1 0 0 0 0 0 2 556260
-0.002282 0.000023 0.119803 0.066825 0.247964 0.116383 -0.062500 1 0 0 0 0 0 2 557262
-0.002274 0.000013 0.119806 0.156825 0.146829 0.153946 -0.062500 1 0 0 0 0 0 2 558261
-0.002270 0.000008 0.119807 0.210504 0.074588 0.178153 -0.062500 1 0 0 0 0 0 2 559262
-0.002269 0.000005 0.119807 0.238403 0.036287 0.187656 -0.062500 1 0 0 0 0 0 2 560232
-0.002268 0.000004 0.119807 0.252516 0.016916 0.191055 -0.062500 1 0 0 0 0 0 2 561263
-0.002267 0.000003 0.119807 0.259618 0.007214 0.192249 -0.062500 1 0 0 0 0 0 2 562261
-0.002267 0.000003 0.119807 0.263166 0.002364 0.192663 -0.062500 1 0 0 0 0 0 2 563262
-0.002267 0.000003 0.119807 0.264952 -0.000063 0.192809 -0.062500 1 0 0 0 0 0 2 564259
-0.002267 0.000003 0.119807 0.265847 -0.001261 0.192864 -0.062500 1 0 0 0 0 0 2 565261
-0.002267 0.000003 0.119807 0.266300 -0.001892 0.192874 -0.062500 1 0 0 0 0 0 2 566258
-0.002267 0.000003 0.119807 0.266514 -0.002186 0.192887 -0.062500 1 0 0 0 0 0 2 567262
-0.002267 0.000002 0.119807 0.266632 -0.002334 0.192878 -0.062500 1 0 0 0 0 0 2 568260
-0.002267 0.000002 0.119807 0.266683 -0.002416 0.192884 -0.062500 1 0 0 0 0 0 2 569257
-0.002267 0.000002 0.119807 0.266716 -0.002450 0.192886 -0.062500 1 0 0 0 0 0 2 570251
-0.002267 0.000002 0.119807 0.266734 -0.002466 0.192887 -0.062500 1 0 0 0 0 0 2 571260
-0.002267 0.000002 0.119807 0.266727 -0.002475 0.192880 -0.062500 1 0 0 0 0 0 2 572248
-0.002267 0.000002 0.119807 0.266749 -0.002481 0.192886 -0.062500 1 0 0 0 0 0 2 573254
-0.002267 0.000002 0.119807 0.266744 -0.002490 0.192880 -0.062500 1 0 0 0 0 0 2 574260
-0.002267 0.000002 0.119807 0.266731 -0.002488 0.192886 -0.062500 1 0 0 0 0 0 2 575261
-0.002267 0.000002 0.119807 0.266750 -0.002482 0.192887 -0.062500 1 0 0 0 0 0 2 576260
-0.002267 0.000002 0.119807 0.266744 -0.002490 0.192880 -0.062500 1 0 0 0 0 0 2 577259
-0.002267 0.000002 0.119807 0.266743 -0.002491 0.192879 -0.062500 1 0 0 0 0 0 2 578260
-0.002267 0.000002 0.119807 0.266739 -0.002479 0.192892 -0.062500 1 0 0 0 0 0 2 579261
-0.002267 0.000002 0.119807 0.266742 -0.002489 0.192881 -0.062500 1 0 0 0 0 0 2 580259
-0.002267 0.000002 0.119807 0.266743 -0.002490 0.192879 -0.062500 1 0 0 0 0 0 2 581254
-0.002267 0.000002 0.119807 0.266754 -0.002494 0.192893 -0.062500 1 0 0 0 0 0 2 582246
-0.002267 0.000002 0.119807 0.266732 -0.002488 0.192887 -0.062500 1 0 0 0 0 0 2 583255
-0.002267 0.000002 0.119807 0.266742 -0.002491 0.192880 -0.062500 1 0 0 0 0 0 2 584244
-0.002267 0.000002 0.119807 0.266751 -0.002482 0.192886 -0.062500 1 0 0 0 0 0 2 585253
-0.002267 0.000002 0.119807 0.266744 -0.002490 0.192880 -0.062500 1 0 0 0 0 0 2 586244
-0.002267 0.000002 0.119807 0.266731 -0.002488 0.192885 -0.062500 1 0 0 0 0 0 2 587254
-0.002286 0.000007 0.119817 0.530799 -0.064659 0.054571 -0.062500 1 0 0 0 0 0 2 588245
-0.002295 0.000009 0.119820 0.440983 -0.043862 0.122222 -0.062500 1 0 0 0 0 0 2 589245
-0.002300 0.000010 0.119822 0.374583 -0.028216 0.157230 -0.062500 1 0 0 0 0 0 2 590254
-0.002302 0.000011 0.119822 0.339463 -0.019871 0.170501 -0.062500 1 0 0 0 0 0 2 591244
-0.002303 0.000011 0.119822 0.321802 -0.015637 0.175230 -0.062500 1 0 0 0 0 0 2 592254
-0.002304 0.000011 0.119822 0.312989 -0.013506 0.176889 -0.062500 1 0 0 0 0 0 2 593254
-0.002304 0.000011 0.119822 0.308586 -0.012443 0.177460 -0.062500 1 0 0 0 0 0 2 594258
-0.002304 0.000011 0.119822 0.306399 -0.011921 0.177662 -0.062500 1 0 0 0 0 0 2 595246
-0.002304 0.000011 0.119822 0.305297 -0.011658 0.177723 -0.062500 1 0 0 0 0 0 2 596258
-0.002323 0.000016 0.119832 0.568943 -0.073729 0.039575 -0.062500 1 0 0 0 0 0 2 597244
-0.002332 0.000018 0.119836 0.478798 -0.052832 0.107154 -0.062500 1 0 0 0 0 0 2 598249
-0.002337 0.000019 0.119837 0.412225 -0.037164 0.142125 -0.062500 1 0 0 0 0 0 2 599252
-0.002339 0.000020 0.119837 0.377026 -0.028781 0.155408 -0.062500 1 0 0 0 0 0 2 600265
-0.002341 0.000020 0.119837 0.359323 -0.024545 0.160136 -0.062500 1 0 0 0 0 0 2 601257
-0.002341 0.000020 0.119837 0.350485 -0.022420 0.161772 -0.062500 1 0 0 0 0 0 2 602266
-0.002341 0.000020 0.119837 0.346075 -0.021346 0.162351 -0.062500 1 0 0 0 0 0 2 603266
-0.002342 0.000020 0.119837 0.343884 -0.020811 0.162545 -0.062500 1 0 0 0 0 0 2 604260
-0.002360 0.000025 0.119847 0.607100 -0.082788 0.024584 -0.062500 1 0 0 0 0 0 2 605258
-0.002370 0.000027 0.119851 0.516634 -0.061827 0.092112 -0.062500 1 0 0 0 0 0 2 606258
-0.002375 0.000028 0.119852 0.449879 -0.046106 0.127050 -0.062500 1 0 0 0 0 0 2 607261
-0.002377 0.000029 0.119852 0.414600 -0.037714 0.140312 -0.062500 1 0 0 0 0 0 2 608260
-0.002378 0.000029 0.119852 0.396846 -0.033457 0.145042 -0.062500 1 0 0 0 0 0 2 609258
-0.002379 0.000029 0.119852 0.387990 -0.031326 0.146679 -0.062500 1 0 0 0 0 0 2 610266
-0.002379 0.000029 0.119852 0.383589 -0.030254 0.147250 -0.062500 1 0 0 0 0 0 2 611265
-0.002398 0.000034 0.119862 0.645846 -0.092003 0.009554 -0.062500 1 0 0 0 0 0 2 612261
-0.002407 0.000036 0.119866 0.554748 -0.070869 0.077061 -0.062500 1 0 0 0 0 0 2 613261
-0.002412 0.000037 0.119867 0.487692 -0.055084 0.111977 -0.062500 1 0 0 0 0 0 2 614257
-0.002414 0.000038 0.119867 0.452248 -0.046643 0.125243 -0.062500 1 0 0 0 0 0 2 615258
-0.002416 0.000038 0.119867 0.434435 -0.042381 0.129957 -0.062500 1 0 0 0 0 0 2 616259
-0.002435 0.000042 0.119877 0.690138 -0.102551 -0.006166 -0.062500 1 0 0 0 0 0 2 617258
-0.002445 0.000045 0.119881 0.595652 -0.080620 0.061771 -0.062500 1 0 0 0 0 0 2 618258
-0.002449 0.000046 0.119882 0.526886 -0.064408 0.096842 -0.062500 1 0 0 0 0 0 2 619259
-0.002452 0.000046 0.119882 0.490609 -0.055766 0.110149 -0.062500 1 0 0 0 0 0 2 620258
-0.002453 0.000047 0.119883 0.472386 -0.051395 0.114880 -0.062500 1 0 0 0 0 0 2 621258
-0.002473 0.000051 0.119892 0.728005 -0.111534 -0.021093 -0.062500 1 0 0 0 0 0 2 622264
-0.002482 0.000054 0.119896 0.633343 -0.089559 0.046771 -0.062500 1 0 0 0 0 0 2 623256
-0.002487 0.000055 0.119897 0.564515 -0.073342 0.081802 -0.062500 1 0 0 0 0 0 2 624257
-0.002495 0.000073 0.119887 0.601667 -0.317858 0.243501 -0.062500 1 0 0 0 0 0 2 625229
-0.002499 0.000083 0.119883 0.560134 -0.228404 0.175803 -0.062500 1 0 0 0 0 0 2 626258
-0.002501 0.000087 0.119882 0.532572 -0.162570 0.139854 -0.062500 1 0 0 0 0 0 2 627261
-0.002520 0.000094 0.119891 0.782717 -0.189950 -0.011297 -0.062500 1 0 0 0 0 0 2 628252
-0.002530 0.000098 0.119895 0.684967 -0.151311 0.050999 -0.062500 1 0 0 0 0 0 2 629258
-0.002535 0.000099 0.119896 0.614518 -0.126731 0.084070 -0.062500 1 0 0 0 0 0 2 630258
-0.002538 0.000100 0.119896 0.577373 -0.113934 0.096687 -0.062500 1 0 0 0 0 0 2 631259
-0.002539 0.000101 0.119896 0.558715 -0.107464 0.101174 -0.062500 1 0 0 0 0 0 2 632257
-0.002540 0.000101 0.119896 0.549399 -0.104228 0.102746 -0.062500 1 0 0 0 0 0 2 633258
-0.002559 0.000105 0.119906 0.809768 -0.165043 -0.033989 -0.062500 1 0 0 0 0 0 2 634246
-0.002568 0.000108 0.119910 0.717194 -0.143297 0.033306 -0.062500 1 0 0 0 0 0 2 635256
-0.002573 0.000109 0.119911 0.649385 -0.127185 0.068118 -0.062500 1 0 0 0 0 0 2 636258
-0.002575 0.000109 0.119911 0.613593 -0.118618 0.081347 -0.062500 1 0 0 0 0 0 2 637255
-0.002577 0.000110 0.119911 0.595591 -0.114267 0.086043 -0.062500 1 0 0 0 0 0 2 638258
-0.002596 0.000114 0.119921 0.851757 -0.174563 -0.049456 -0.062500 1 0 0 0 0 0 2 639258
-0.002606 0.000117 0.119925 0.756975 -0.152510 0.018162 -0.062500 1 0 0 0 0 0 2 640258
-0.002611 0.000118 0.119926 0.688065 -0.136263 0.053062 -0.062500 1 0 0 0 0 0 2 641258
-0.002613 0.000118 0.119926 0.651726 -0.127617 0.066324 -0.062500 1 0 0 0 0 0 2 642259
-0.002614 0.000119 0.119926 0.633461 -0.123237 0.071040 -0.062500 1 0 0 0 0 0 2 643261
-0.002615 0.000119 0.119926 0.624355 -0.121036 0.072690 -0.062500 1 0 0 0 0 0 2 644257
-0.002615 0.000119 0.119926 0.619806 -0.119939 0.073265 -0.062500 1 0 0 0 0 0 2 645257
-0.002634 0.000123 0.119936 0.882830 -0.181890 -0.063548 -0.062500 1 0 0 0 0 0 2 646244
-0.002644 0.000126 0.119940 0.791313 -0.160648 0.003492 -0.062500 1 0 0 0 0 0 2 647336
-0.002648 0.000127 0.119941 0.724014 -0.144799 0.038188 -0.062500 1 0 0 0 0 0 2 648313
-0.002651 0.000127 0.119941 0.688492 -0.136337 0.051376 -0.062500 1 0 0 0 0 0 2 649323
-0.002652 0.000127 0.119941 0.670657 -0.132059 0.056070 -0.062500 1 0 0 0 0 0 2 650309
-0.002652 0.000128 0.119941 0.661754 -0.129917 0.057707 -0.062500 1 0 0 0 0 0 2 651324
-0.002653 0.000128 0.119941 0.657309 -0.128846 0.058269 -0.062500 1 0 0 0 0 0 2 652308
-0.002653 0.000128 0.119941 0.655099 -0.128307 0.058479 -0.062500 1 0 0 0 0 0 2 653325
-0.002653 0.000128 0.119941 0.654001 -0.128033 0.058543 -0.062500 1 0 0 0 0 0 2 654309
-0.002653 0.000128 0.119941 0.653442 -0.127898 0.058571 -0.062500 1 0 0 0 0 0 2 655323
-0.002653 0.000128 0.119941 0.653165 -0.127843 0.058571 -0.062500 1 0 0 0 0 0 2 656325
-0.002653 0.000128 0.119941 0.653040 -0.127803 0.058581 -0.062500 1 0 0 0 0 0 2 657307
-0.002653 0.000128 0.119941 0.652963 -0.127783 0.058579 -0.062500 1 0 0 0 0 0 2 658321
-0.002653 0.000128 0.119941 0.652926 -0.127785 0.058585 -0.062500 1 0 0 0 0 0 2 659242
-0.002653 0.000128 0.119941 0.652912 -0.127783 0.058571 -0.062500 1 0 0 0 0 0 2 660251
-0.002653 0.000128 0.119941 0.652908 -0.127772 0.058583 -0.062500 1 0 0 0 0 0 2 661241
-0.002653 0.000128 0.119941 0.652900 -0.127780 0.058577 -0.062500 1 0 0 0 0 0 2 662251
-0.002653 0.000128 0.119941 0.652887 -0.127778 0.058583 -0.062500 1 0 0 0 0 0 2 663242
-0.002653 0.000128 0.119941 0.652906 -0.127772 0.058584 -0.062500 1 0 0 0 0 0 2 664251
-0.002653 0.000128 0.119941 0.652884 -0.127766 0.058577 -0.062500 1 0 0 0 0 0 2 665242
-0.002653 0.000128 0.119941 0.652897 -0.127780 0.058577 -0.062500 1 0 0 0 0 0 2 666251
-0.002653 0.000128 0.119941 0.652895 -0.127770 0.058590 -0.062500 1 0 0 0 0 0 2 667251
-0.002653 0.000128 0.119941 0.652895 -0.127768 0.058571 -0.062500 1 0 0 0 0 0 2 668257
-0.002653 0.000128 0.119941 0.652886 -0.127777 0.058582 -0.062500 1 0 0 0 0 0 2 669248
-0.002653 0.000128 0.119941 0.652906 -0.127772 0.058584 -0.062500 1 0 0 0 0 0 2 670245
-0.002653 0.000128 0.119941 0.652884 -0.127766 0.058577 -0.062500 1 0 0 0 0 0 2 671250
-0.002653 0.000128 0.119941 0.652897 -0.127780 0.058577 -0.062500 1 0 0 0 0 0 2 672257
-0.002653 0.000128 0.119941 0.652895 -0.127770 0.058590 -0.062500 1 0 0 0 0 0 2 673241
-0.002653 0.000128 0.119941 0.652895 -0.127768 0.058571 -0.062500 1 0 0 0 0 0 2 674262
-0.002653 0.000128 0.119941 0.652886 -0.127777 0.058582 -0.062500 1 0 0 0 0 0 2 675266
-0.002653 0.000128 0.119941 0.652905 -0.127772 0.058584 -0.062500 1 0 0 0 0 0 2 676257
-0.002653 0.000128 0.119941 0.652896 -0.127769 0.058571 -0.062500 1 0 0 0 0 0 2 677260
-0.002653 0.000128 0.119941 0.652887 -0.127777 0.058582 -0.062500 1 0 0 0 0 0 2 678256
-0.002653 0.000128 0.119941 0.652893 -0.127769 0.058591 -0.062500 1 0 0 0 0 0 2 679258
-0.002653 0.000128 0.119941 0.652895 -0.127768 0.058572 -0.062500 1 0 0 0 0 0 2 680255
-0.002653 0.000128 0.119941 0.652886 -0.127777 0.058582 -0.062500 1 0 0 0 0 0 2 681256
-0.002653 0.000128 0.119941 0.652905 -0.127772 0.058584 -0.062500 1 0 0 0 0 0 2 682256
-0.002653 0.000128 0.119941 0.652896 -0.127769 0.058571 -0.062500 1 0 0 0 0 0 2 683259
-0.002653 0.000128 0.119941 0.652887 -0.127777 0.058582 -0.062500 1 0 0 0 0 0 2 684258
-0.002653 0.000128 0.119941 0.652906 -0.127772 0.058584 -0.062500 1 0 0 0 0 0 2 685259
-0.002653 0.000128 0.119941 0.652884 -0.127766 0.058577 -0.062500 1 0 0 0 0 0 2 686258
-0.002653 0.000128 0.119941 0.652897 -0.127779 0.058576 -0.062500 1 0 0 0 0 0 2 687260
-0.002653 0.000128 0.119941 0.652895 -0.127770 0.058590 -0.062500 1 0 0 0 0 0 2 688258
-0.002653 0.000128 0.119941 0.652895 -0.127768 0.058571 -0.062500 1 0 0 0 0 0 2 689248
-0.002653 0.000128 0.119941 0.652895 -0.127768 0.058589 -0.062500 1 0 0 0 0 0 2 690231
-0.002653 0.000128 0.119941 0.652899 -0.127780 0.058578 -0.062500 1 0 0 0 0 0 2 691251
-0.002653 0.000128 0.119941 0.652887 -0.127778 0.058583 -0.062500 1 0 0 0 0 0 2 692256
-0.002653 0.000128 0.119941 0.652894 -0.127770 0.058571 -0.062500 1 0 0 0 0 0 2 693254
-0.002653 0.000128 0.119941 0.652894 -0.127768 0.058589 -0.062500 1 0 0 0 0 0 2 694256
-0.002653 0.000128 0.119941 0.652899 -0.127780 0.058578 -0.062500 1 0 0 0 0 0 2 695257
-0.002653 0.000128 0.119941 0.652883 -0.127767 0.058576 -0.062500 1 0 0 0 0 0 2 696255
-0.002653 0.000128 0.119941 0.652905 -0.127771 0.058583 -0.062500 1 0 0 0 0 0 2 697256
-0.002653 0.000128 0.119941 0.652888 -0.127777 0.058584 -0.062500 1 0 0 0 0 0 2 698257
-0.002653 0.000128 0.119941 0.652894 -0.127769 0.058571 -0.062500 1 0 0 0 0 0 2 699247
-0.002653 0.000128 0.119941 0.652894 -0.127768 0.058589 -0.062500 1 0 0 0 0 0 2 700254
-0.002653 0.000128 0.119941 0.652899 -0.127780 0.058578 -0.062500 1 0 0 0 0 0 2 701257
-0.002653 0.000128 0.119941 0.652883 -0.127767 0.058576 -0.062500 1 0 0 0 0 0 2 702256
-0.002653 0.000128 0.119941 0.652905 -0.127771 0.058583 -0.062500 1 0 0 0 0 0 2 703257
-0.002653 0.000128 0.119941 0.652888 -0.127777 0.058584 -0.062500 1 0 0 0 0 0 2 704255
-0.002653 0.000128 0.119941 0.652894 -0.127769 0.058571 -0.062500 1 0 0 0 0 0 2 705256
-0.002653 0.000128 0.119941 0.652894 -0.127768 0.058589 -0.062500 1 0 0 0 0 0 2 706254
-0.002653 0.000128 0.119941 0.652898 -0.127780 0.058578 -0.062500 1 0 0 0 0 0 2 707257
-0.002653 0.000128 0.119941 0.652883 -0.127767 0.058576 -0.062500 1 0 0 0 0 0 2 708252
-0.002653 0.000128 0.119941 0.652905 -0.127771 0.058583 -0.062500 1 0 0 0 0 0 2 709242
-0.002653 0.000128 0.119941 0.652887 -0.127777 0.058584 -0.062500 1 0 0 0 0 0 2 710249
-0.002653 0.000128 0.119941 0.652894 -0.127769 0.058571 -0.062500 1 0 0 0 0 0 2 711257
-0.002653 0.000128 0.119941 0.652894 -0.127768 0.058589 -0.062500 1 0 0 0 0 0 2 712249
-0.002653 0.000128 0.119941 0.652898 -0.127780 0.058578 -0.062500 1 0 0 0 0 0 2 713256
-0.002653 0.000128 0.119941 0.652887 -0.127778 0.058583 -0.062500 1 0 0 0 0 0 2 714238
-0.002653 0.000128 0.119941 0.652902 -0.127761 0.058578 -0.062500 1 0 0 0 0 0 2 715257
-0.002653 0.000128 0.119941 0.652887 -0.127776 0.058583 -0.062500 1 0 0 0 0 0 2 716255
-0.002653 0.000128 0.119941 0.652898 -0.127781 0.058577 -0.062500 1 0 0 0 0 0 2 717254
-0.002653 0.000128 0.119941 0.652891 -0.127758 0.058583 -0.062500 1 0 0 0 0 0 2 718256
-0.002653 0.000128 0.119941 0.652898 -0.127779 0.058578 -0.062500 1 0 0 0 0 0 2 719256
-0.002653 0.000128 0.119941 0.652887 -0.127778 0.058583 -0.062500 1 0 0 0 0 0 2 720242
-0.002653 0.000128 0.119941 0.652902 -0.127761 0.058578 -0.062500 1 0 0 0 0 0 2 721252
-0.002653 0.000128 0.119941 0.652887 -0.127776 0.058583 -0.062500 1 0 0 0 0 0 2 722241
-0.002653 0.000128 0.119941 0.652897 -0.127781 0.058577 -0.062500 1 0 0 0 0 0 2 723323
-0.002634 0.000123 0.119932 0.387481 -0.065226 0.195448 -0.062500 1 0 0 0 0 0 2 724307
-0.002625 0.000121 0.119928 0.478035 -0.086246 0.128657 -0.062500 1 0 0 0 0 0 2 725319
-0.002620 0.000120 0.119927 0.544759 -0.101970 0.093980 -0.062500 1 0 0 0 0 0 2 726305
-0.002618 0.000119 0.119927 0.579993 -0.110353 0.080796 -0.062500 1 0 0 0 0 0 2 727309
-0.002616 0.000119 0.119927 0.597687 -0.114586 0.076093 -0.062500 1 0 0 0 0 0 2 728321
-0.002616 0.000119 0.119926 0.606522 -0.116710 0.074444 -0.062500 1 0 0 0 0 0 2 729306
-0.002616 0.000119 0.119926 0.610906 -0.117777 0.073878 -0.062500 1 0 0 0 0 0 2 730320
-0.002615 0.000119 0.119926 0.613099 -0.118313 0.073672 -0.062500 1 0 0 0 0 0 2 731239
-0.002615 0.000119 0.119926 0.614193 -0.118575 0.073602 -0.062500 1 0 0 0 0 0 2 732249
-0.002615 0.000119 0.119926 0.614739 -0.118706 0.073579 -0.062500 1 0 0 0 0 0 2 733240
-0.002615 0.000119 0.119926 0.615018 -0.118772 0.073566 -0.062500 1 0 0 0 0 0 2 734249
-0.002615 0.000119 0.119926 0.615156 -0.118816 0.073568 -0.062500 1 0 0 0 0 0 2 735240
-0.002615 0.000119 0.119926 0.615219 -0.118822 0.073571 -0.062500 1 0 0 0 0 0 2 736249
-0.002615 0.000119 0.119926 0.615258 -0.118830 0.073573 -0.062500 1 0 0 0 0 0 2 737240
-0.002615 0.000119 0.119926 0.615272 -0.118833 0.073567 -0.062500 1 0 0 0 0 0 2 738247
-0.002615 0.000119 0.119926 0.615289 -0.118847 0.073567 -0.062500 1 0 0 0 0 0 2 739251
-0.002615 0.000119 0.119926 0.615287 -0.118837 0.073559 -0.062500 1 0 0 0 0 0 2 740256
-0.002615 0.000119 0.119926 0.615290 -0.118848 0.073565 -0.062500 1 0 0 0 0 0 2 741257
-0.002615 0.000119 0.119926 0.615290 -0.118849 0.073566 -0.062500 1 0 0 0 0 0 2 742253
-0.002615 0.000119 0.119926 0.615295 -0.118829 0.073566 -0.062500 1 0 0 0 0 0 2 743244
-0.002615 0.000119 0.119926 0.615291 -0.118847 0.073566 -0.062500 1 0 0 0 0 0 2 744257
-0.002615 0.000119 0.119926 0.615290 -0.118849 0.073566 -0.062500 1 0 0 0 0 0 2 745260
-0.002615 0.000119 0.119926 0.615298 -0.118841 0.073573 -0.062500 1 0 0 0 0 0 2 746240
-0.002615 0.000119 0.119926 0.615288 -0.118837 0.073560 -0.062500 1 0 0 0 0 0 2 747253
-0.002615 0.000119 0.119926 0.615290 -0.118848 0.073565 -0.062500 1 0 0 0 0 0 2 748258
-0.002615 0.000119 0.119926 0.615286 -0.118838 0.073579 -0.062500 1 0 0 0 0 0 2 749254
-0.002615 0.000119 0.119926 0.615286 -0.118837 0.073561 -0.062500 1 0 0 0 0 0 2 750254
-0.002615 0.000119 0.119926 0.615289 -0.118848 0.073565 -0.062500 1 0 0 0 0 0 2 751256
-0.002615 0.000119 0.119926 0.615298 -0.118841 0.073573 -0.062500 1 0 0 0 0 0 2 752253
-0.002615 0.000119 0.119926 0.615287 -0.118837 0.073560 -0.062500 1 0 0 0 0 0 2 753224
-0.002615 0.000119 0.119926 0.615289 -0.118848 0.073565 -0.062500 1 0 0 0 0 0 2 754255
-0.002615 0.000119 0.119926 0.615298 -0.118841 0.073573 -0.062500 1 0 0 0 0 0 2 755245
-0.002615 0.000119 0.119926 0.615287 -0.118837 0.073560 -0.062500 1 0 0 0 0 0 2 756258
-0.002596 0.000114 0.119917 0.350014 -0.056349 0.210569 -0.062500 1 0 0 0 0 0 2 757255
-0.002587 0.000112 0.119913 0.440482 -0.077331 0.143708 -0.062500 1 0 0 0 0 0 2 758256
-0.002577 0.000093 0.119923 0.433863 0.159970 -0.039664 -0.062500 1 0 0 0 0 0 2 759249
-0.002572 0.000083 0.119926 0.492203 0.066687 0.019802 -0.062500 1 0 0 0 0 0 2 760224
-0.002569 0.000079 0.119927 0.528328 -0.001170 0.052731 -0.062500 1 0 0 0 0 0 2 761224
-0.002568 0.000076 0.119927 0.547346 -0.037231 0.065375 -0.062500 1 0 0 0 0 0 2 762252
-0.002568 0.000075 0.119928 0.557042 -0.055473 0.069883 -0.062500 1 0 0 0 0 0 2 763255
-0.002567 0.000074 0.119928 0.561951 -0.064616 0.071467 -0.062500 1 0 0 0 0 0 2 764255
-0.002567 0.000074 0.119928 0.564420 -0.069196 0.072010 -0.062500 1 0 0 0 0 0 2 765254
-0.002567 0.000074 0.119928 0.565645 -0.071468 0.072203 -0.062500 1 0 0 0 0 0 2 766254
-0.002567 0.000074 0.119928 0.566268 -0.072620 0.072271 -0.062500 1 0 0 0 0 0 2 767225
-0.002567 0.000074 0.119928 0.566590 -0.073190 0.072300 -0.062500 1 0 0 0 0 0 2 768224
-0.002567 0.000074 0.119928 0.566750 -0.073467 0.072301 -0.062500 1 0 0 0 0 0 2 769241
-0.002567 0.000074 0.119928 0.566825 -0.073626 0.072310 -0.062500 1 0 0 0 0 0 2 770253
-0.002567 0.000074 0.119928 0.566860 -0.073696 0.072299 -0.062500 1 0 0 0 0 0 2 771255
-0.002548 0.000069 0.119918 0.301749 -0.011288 0.209512 -0.062500 1 0 0 0 0 0 2 772254
-0.002539 0.000067 0.119914 0.392164 -0.032261 0.142554 -0.062500 1 0 0 0 0 0 2 773256
-0.002534 0.000066 0.119913 0.458838 -0.047965 0.107790 -0.062500 1 0 0 0 0 0 2 774254
-0.002532 0.000065 0.119913 0.494040 -0.056338 0.094578 -0.062500 1 0 0 0 0 0 2 775254
-0.002530 0.000065 0.119913 0.511735 -0.060581 0.089854 -0.062500 1 0 0 0 0 0 2 776253
-0.002530 0.000065 0.119913 0.520544 -0.062711 0.088212 -0.062500 1 0 0 0 0 0 2 777254
-0.002530 0.000065 0.119913 0.524948 -0.063784 0.087629 -0.062500 1 0 0 0 0 0 2 778254
-0.002524 0.000047 0.119923 0.453717 0.188857 -0.061031 -0.062500 1 0 0 0 0 0 2 779237
-0.002521 0.000038 0.119927 0.478006 0.103623 0.011461 -0.062500 1 0 0 0 0 0 2 780252
-0.002520 0.000033 0.119928 0.496996 0.039823 0.049023 -0.062500 1 0 0 0 0 0 2 781250
-0.002519 0.000031 0.119929 0.507479 0.005798 0.063293 -0.062500 1 0 0 0 0 0 2 782253
-0.002519 0.000030 0.119929 0.512918 -0.011413 0.068360 -0.062500 1 0 0 0 0 0 2 783256
-0.002519 0.000029 0.119929 0.515693 -0.020048 0.070147 -0.062500 1 0 0 0 0 0 2 784253
-0.002519 0.000029 0.119929 0.517099 -0.024355 0.070765 -0.062500 1 0 0 0 0 0 2 785252
-0.002519 0.000029 0.119929 0.517807 -0.026512 0.070975 -0.062500 1 0 0 0 0 0 2 786251
-0.002519 0.000029 0.119929 0.518163 -0.027591 0.071042 -0.062500 1 0 0 0 0 0 2 787224
-0.002519 0.000029 0.119929 0.518330 -0.028134 0.071072 -0.062500 1 0 0 0 0 0 2 788249
-0.002519 0.000029 0.119929 0.518424 -0.028408 0.071091 -0.062500 1 0 0 0 0 0 2 789254
-0.002519 0.000029 0.119929 0.518477 -0.028542 0.071094 -0.062500 1 0 0 0 0 0 2 790251
-0.002500 0.000024 0.119919 0.253512 0.033769 0.208499 -0.062500 1 0 0 0 0 0 2 791249
-0.002490 0.000022 0.119916 0.343866 0.012827 0.141430 -0.062500 1 0 0 0 0 0 2 792239
-0.002486 0.000021 0.119914 0.410482 -0.002865 0.106628 -0.062500 1 0 0 0 0 0 2 793247
-0.002483 0.000020 0.119914 0.445681 -0.011247 0.093389 -0.062500 1 0 0 0 0 0 2 794238
-0.002482 0.000020 0.119914 0.463361 -0.015499 0.088664 -0.062500 1 0 0 0 0 0 2 795238
-0.002482 0.000020 0.119914 0.472186 -0.017623 0.087017 -0.062500 1 0 0 0 0 0 2 796247
-0.002481 0.000020 0.119914 0.476578 -0.018693 0.086436 -0.062500 1 0 0 0 0 0 2 797238
-0.002481 0.000020 0.119914 0.478778 -0.019220 0.086231 -0.062500 1 0 0 0 0 0 2 798246
-0.002481 0.000020 0.119914 0.479876 -0.019492 0.086166 -0.062500 1 0 0 0 0 0 2 799238
-0.002481 0.000020 0.119914 0.480410 -0.019621 0.086149 -0.062500 1 0 0 0 0 0 2 800247
-0.002481 0.000020 0.119914 0.480688 -0.019688 0.086135 -0.062500 1 0 0 0 0 0 2 801238
-0.002481 0.000020 0.119914 0.480830 -0.019711 0.086138 -0.062500 1 0 0 0 0 0 2 802238
-0.002481 0.000020 0.119914 0.480901 -0.019737 0.086134 -0.062500 1 0 0 0 0 0 2 803247
-0.002481 0.000020 0.119914 0.480921 -0.019753 0.086134 -0.062500 1 0 0 0 0 0 2 804249
-0.002481 0.000020 0.119914 0.480941 -0.019749 0.086135 -0.062500 1 0 0 0 0 0 2 805249
-0.002481 0.000020 0.119914 0.480954 -0.019751 0.086129 -0.062500 1 0 0 0 0 0 2 806225
-0.002481 0.000020 0.119914 0.480966 -0.019754 0.086142 -0.062500 1 0 0 0 0 0 2 807243
-0.002481 0.000020 0.119914 0.480956 -0.019751 0.086130 -0.062500 1 0 0 0 0 0 2 808248
-0.002481 0.000020 0.119914 0.480958 -0.019762 0.086135 -0.062500 1 0 0 0 0 0 2 809244
-0.002476 0.000002 0.119924 0.407445 0.233547 -0.062153 -0.062500 1 0 0 0 0 0 2 810251
-0.002473 -0.000007 0.119928 0.430718 0.148505 0.010327 -0.062500 1 0 0 0 0 0 2 811260
-0.002472 -0.000012 0.119929 0.449174 0.084800 0.047867 -0.062500 1 0 0 0 0 0 2 812239
-0.002471 -0.000014 0.119930 0.459391 0.050846 0.062125 -0.062500 1 0 0 0 0 0 2 813257
-0.002471 -0.000015 0.119930 0.464690 0.033653 0.067196 -0.062500 1 0 0 0 0 0 2 814252
-0.002470 -0.000016 0.119930 0.467396 0.025041 0.068961 -0.062500 1 0 0 0 0 0 2 815255
-0.002470 -0.000016 0.119930 0.468753 0.020735 0.069585 -0.062500 1 0 0 0 0 0 2 816247
-0.002470 -0.000016 0.119930 0.469458 0.018577 0.069795 -0.062500 1 0 0 0 0 0 2 817253
-0.002470 -0.000016 0.119930 0.469798 0.017511 0.069881 -0.062500 1 0 0 0 0 0 2 818251
-0.002470 -0.000016 0.119930 0.469977 0.016967 0.069906 -0.062500 1 0 0 0 0 0 2 819255
-0.002470 -0.000016 0.119930 0.470062 0.016695 0.069911 -0.062500 1 0 0 0 0 0 2 820251
-0.002470 -0.000016 0.119930 0.470114 0.016562 0.069913 -0.062500 1 0 0 0 0 0 2 821260
-0.002470 -0.000016 0.119930 0.470135 0.016498 0.069906 -0.062500 1 0 0 0 0 0 2 822254
-0.002470 -0.000016 0.119930 0.470135 0.016463 0.069912 -0.062500 1 0 0 0 0 0 2 823227
-0.002470 -0.000016 0.119930 0.470150 0.016447 0.069913 -0.062500 1 0 0 0 0 0 2 824224
-0.002470 -0.000016 0.119930 0.470146 0.016425 0.069913 -0.062500 1 0 0 0 0 0 2 825251
-0.002470 -0.000016 0.119930 0.470146 0.016423 0.069913 -0.062500 1 0 0 0 0 0 2 826252
-0.002451 -0.000021 0.119920 0.205313 0.078745 0.207533 -0.062500 1 0 0 0 0 0 2 827254
-0.002442 -0.000023 0.119917 0.295562 0.057872 0.140361 -0.062500 1 0 0 0 0 0 2 828252
-0.002437 -0.000024 0.119916 0.362165 0.042212 0.105510 -0.062500 1 0 0 0 0 0 2 829251
-0.002435 -0.000025 0.119915 0.397326 0.033843 0.092236 -0.062500 1 0 0 0 0 0 2 830253
-0.002434 -0.000025 0.119915 0.415017 0.029600 0.087516 -0.062500 1 0 0 0 0 0 2 831224
-0.002433 -0.000025 0.119915 0.423841 0.027476 0.085863 -0.062500 1 0 0 0 0 0 2 832252
-0.002433 -0.000025 0.119915 0.428219 0.026410 0.085285 -0.062500 1 0 0 0 0 0 2 833251
-0.002433 -0.000025 0.119915 0.430421 0.025872 0.085087 -0.062500 1 0 0 0 0 0 2 834251
-0.002433 -0.000025 0.119915 0.431515 0.025610 0.085014 -0.062500 1 0 0 0 0 0 2 835253
-0.002433 -0.000025 0.119915 0.432061 0.025479 0.084990 -0.062500 1 0 0 0 0 0 2 836251
-0.002433 -0.000025 0.119915 0.432331 0.025404 0.084989 -0.062500 1 0 0 0 0 0 2 837252
-0.002433 -0.000025 0.119915 0.432476 0.025368 0.084980 -0.062500 1 0 0 0 0 0 2 838253
-0.002433 -0.000025 0.119915 0.432540 0.025363 0.084980 -0.062500 1 0 0 0 0 0 2 839252
-0.002433 -0.000025 0.119915 0.432579 0.025355 0.084982 -0.062500 1 0 0 0 0 0 2 840253
-0.002433 -0.000025 0.119915 0.432597 0.025341 0.084982 -0.062500 1 0 0 0 0 0 2 841244
-0.002433 -0.000025 0.119915 0.432598 0.025339 0.084983 -0.062500 1 0 0 0 0 0 2 842245
-0.002433 -0.000025 0.119915 0.432594 0.025351 0.084976 -0.062500 1 0 0 0 0 0 2 843253
-0.002433 -0.000025 0.119915 0.432609 0.025338 0.084975 -0.062500 1 0 0 0 0 0 2 844250
-0.002433 -0.000025 0.119915 0.432606 0.025348 0.084988 -0.062500 1 0 0 0 0 0 2 845248
-0.002414 -0.000030 0.119905 0.167904 0.087619 0.222729 -0.062500 1 0 0 0 0 0 2 846238
-0.002404 -0.000032 0.119902 0.258091 0.066779 0.155492 -0.062500 1 0 0 0 0 0 2 847257
-0.002400 -0.000033 0.119901 0.324653 0.051110 0.120603 -0.062500 1 0 0 0 0 0 2 848252
-0.002397 -0.000034 0.119900 0.359814 0.042760 0.107323 -0.062500 1 0 0 0 0 0 2 849253
-0.002396 -0.000034 0.119900 0.377503 0.038509 0.102601 -0.062500 1 0 0 0 0 0 2 850252
-0.002396 -0.000034 0.119900 0.386304 0.036379 0.100944 -0.062500 1 0 0 0 0 0 2 851223
-0.002395 -0.000034 0.119900 0.390699 0.035318 0.100364 -0.062500 1 0 0 0 0 0 2 852250
-0.002395 -0.000034 0.119900 0.392890 0.034784 0.100171 -0.062500 1 0 0 0 0 0 2 853235
-0.002395 -0.000034 0.119900 0.393994 0.034519 0.100092 -0.062500 1 0 0 0 0 0 2 854249
-0.002395 -0.000034 0.119900 0.394529 0.034391 0.100073 -0.062500 1 0 0 0 0 0 2 855251
-0.002395 -0.000034 0.119900 0.394810 0.034313 0.100066 -0.062500 1 0 0 0 0 0 2 856249
-0.002395 -0.000034 0.119900 0.394945 0.034280 0.100062 -0.062500 1 0 0 0 0 0 2 857246
-0.002395 -0.000034 0.119900 0.395007 0.034276 0.100064 -0.062500 1 0 0 0 0 0 2 858246
-0.002395 -0.000034 0.119900 0.395046 0.034268 0.100065 -0.062500 1 0 0 0 0 0 2 859303
-0.002395 -0.000034 0.119900 0.395072 0.034262 0.100053 -0.062500 1 0 0 0 0 0 2 860317
-0.002395 -0.000034 0.119900 0.395078 0.034250 0.100058 -0.062500 1 0 0 0 0 0 2 861301
-0.002395 -0.000034 0.119900 0.395078 0.034249 0.100058 -0.062500 1 0 0 0 0 0 2 862315
-0.002395 -0.000034 0.119900 0.395078 0.034248 0.100058 -0.062500 1 0 0 0 0 0 2 863236
-0.002395 -0.000034 0.119900 0.395086 0.034257 0.100065 -0.062500 1 0 0 0 0 0 2 864243
-0.002395 -0.000034 0.119900 0.395079 0.034249 0.100059 -0.062500 1 0 0 0 0 0 2 865245
-0.002395 -0.000034 0.119900 0.395078 0.034248 0.100058 -0.062500 1 0 0 0 0 0 2 866235
-0.002395 -0.000034 0.119900 0.395086 0.034257 0.100065 -0.062500 1 0 0 0 0 0 2 867243
-0.002395 -0.000034 0.119900 0.395079 0.034249 0.100059 -0.062500 1 0 0 0 0 0 2 868234
-0.002395 -0.000034 0.119900 0.395078 0.034248 0.100059 -0.062500 1 0 0 0 0 0 2 869243
-0.002395 -0.000034 0.119900 0.395078 0.034248 0.100058 -0.062500 1 0 0 0 0 0 2 870234
-0.002395 -0.000034 0.119900 0.395086 0.034257 0.100065 -0.062500 1 0 0 0 0 0 2 871245
-0.002395 -0.000034 0.119900 0.395079 0.034249 0.100059 -0.062500 1 0 0 0 0 0 2 872275
-0.002395 -0.000034 0.119900 0.395078 0.034248 0.100059 -0.062500 1 0 0 0 0 0 2 873251
-0.002395 -0.000034 0.119900 0.395086 0.034257 0.100066 -0.062500 1 0 0 0 0 0 2 874240
-0.002395 -0.000034 0.119900 0.395079 0.034249 0.100060 -0.062500 1 0 0 0 0 0 2 875251
-0.002395 -0.000034 0.119900 0.395078 0.034248 0.100059 -0.062500 1 0 0 0 0 0 2 876244
-0.002395 -0.000034 0.119900 0.395086 0.034256 0.100066 -0.062500 1 0 0 0 0 0 2 877242
-0.002395 -0.000034 0.119900 0.395079 0.034249 0.100060 -0.062500 1 0 0 0 0 0 2 878242
-0.002395 -0.000034 0.119900 0.395078 0.034248 0.100059 -0.062500 1 0 0 0 0 0 2 879249
-0.002395 -0.000034 0.119900 0.395086 0.034256 0.100066 -0.062500 1 0 0 0 0 0 2 880235
-0.002395 -0.000034 0.119900 0.395075 0.034261 0.100053 -0.062500 1 0 0 0 0 0 2 881257
-0.002395 -0.000034 0.119900 0.395085 0.034259 0.100065 -0.062500 1 0 0 0 0 0 2 882245
-0.002395 -0.000034 0.119900 0.395078 0.034250 0.100060 -0.062500 1 0 0 0 0 0 2 883253
-0.002395 -0.000034 0.119900 0.395077 0.034249 0.100059 -0.062500 1 0 0 0 0 0 2 884244
-0.002395 -0.000034 0.119900 0.395077 0.034248 0.100059 -0.062500 1 0 0 0 0 0 2 885250
-0.002395 -0.000034 0.119900 0.395085 0.034257 0.100066 -0.062500 1 0 0 0 0 0 2 886249
-0.002395 -0.000034 0.119900 0.395078 0.034249 0.100060 -0.062500 1 0 0 0 0 0 2 887253
-0.002395 -0.000034 0.119900 0.395077 0.034248 0.100059 -0.062500 1 0 0 0 0 0 2 888249
-0.002395 -0.000034 0.119900 0.395085 0.034257 0.100066 -0.062500 1 0 0 0 0 0 2 889241
-0.002395 -0.000034 0.119900 0.395078 0.034249 0.100060 -0.062500 1 0 0 0 0 0 2 890251
-0.002395 -0.000034 0.119900 0.395077 0.034248 0.100059 -0.062500 1 0 0 0 0 0 2 891253
-0.002395 -0.000034 0.119900 0.395085 0.034257 0.100066 -0.062500 1 0 0 0 0 0 2 892246
-0.002395 -0.000034 0.119900 0.395078 0.034249 0.100060 -0.062500 1 0 0 0 0 0 2 893251
-0.002395 -0.000034 0.119900 0.395077 0.034248 0.100059 -0.062500 1 0 0 0 0 0 2 894244
-0.002395 -0.000034 0.119900 0.395085 0.034257 0.100066 -0.062500 1 0 0 0 0 0 2 895222
-0.002395 -0.000034 0.119900 0.395078 0.034249 0.100060 -0.062500 1 0 0 0 0 0 2 896250
-0.002395 -0.000034 0.119900 0.395077 0.034248 0.100059 -0.062500 1 0 0 0 0 0 2 897248
-0.002395 -0.000034 0.119900 0.395085 0.034257 0.100066 -0.062500 1 0 0 0 0 0 2 898250
-0.002395 -0.000034 0.119900 0.395087 0.034258 0.100047 -0.062500 1 0 0 0 0 0 2 899251
-0.002395 -0.000034 0.119900 0.395087 0.034258 0.100064 -0.062500 1 0 0 0 0 0 2 900249
-0.002395 -0.000034 0.119900 0.395079 0.034250 0.100059 -0.062500 1 0 0 0 0 0 2 901249
-0.002395 -0.000034 0.119900 0.395078 0.034249 0.100059 -0.062500 1 0 0 0 0 0 2 902250
-0.002395 -0.000034 0.119900 0.395077 0.034248 0.100059 -0.062500 1 0 0 0 0 0 2 903241
-0.002395 -0.000034 0.119900 0.395085 0.034257 0.100066 -0.062500 1 0 0 0 0 0 2 904249
-0.002395 -0.000034 0.119900 0.395078 0.034249 0.100060 -0.062500 1 0 0 0 0 0 2 905249
-0.002395 -0.000034 0.119900 0.395077 0.034248 0.100059 -0.062500 1 0 0 0 0 0 2 906252
-0.002395 -0.000034 0.119900 0.395085 0.034257 0.100066 -0.062500 1 0 0 0 0 0 2 907252
-0.002395 -0.000034 0.119900 0.395078 0.034249 0.100060 -0.062500 1 0 0 0 0 0 2 908250
-0.002395 -0.000034 0.119900 0.395077 0.034248 0.100059 -0.062500 1 0 0 0 0 0 2 909251
-0.002395 -0.000034 0.119900 0.395085 0.034257 0.100066 -0.062500 1 0 0 0 0 0 2 910250
-0.002395 -0.000034 0.119900 0.395078 0.034249 0.100060 -0.062500 1 0 0 0 0 0 2 911251
-0.002395 -0.000034 0.119900 0.395077 0.034248 0.100059 -0.062500 1 0 0 0 0 0 2 912249
-0.002395 -0.000034 0.119900 0.395085 0.034257 0.100066 -0.062500 1 0 0 0 0 0 2 913240
-0.002395 -0.000034 0.119900 0.395078 0.034249 0.100060 -0.062500 1 0 0 0 0 0 2 914237
-0.002395 -0.000034 0.119900 0.395077 0.034248 0.100059 -0.062500 1 0 0 0 0 0 2 915322
-0.002395 -0.000034 0.119900 0.395085 0.034257 0.100066 -0.062500 1 0 0 0 0 0 2 916331
-0.002395 -0.000034 0.119900 0.395074 0.034261 0.100053 -0.062500 1 0 0 0 0 0 2 917317
-0.002395 -0.000034 0.119900 0.395076 0.034250 0.100058 -0.062500 1 0 0 0 0 0 2 918320
-0.002395 -0.000034 0.119900 0.395085 0.034258 0.100066 -0.062500 1 0 0 0 0 0 2 919320
-0.002395 -0.000034 0.119900 0.395090 0.034247 0.100053 -0.062500 1 0 0 0 0 0 2 920320
-0.002395 -0.000034 0.119900 0.395087 0.034257 0.100065 -0.062500 1 0 0 0 0 0 2 921317
-0.002395 -0.000034 0.119900 0.395079 0.034250 0.100059 -0.062500 1 0 0 0 0 0 2 922317
-0.002395 -0.000034 0.119900 0.395077 0.034249 0.100059 -0.062500 1 0 0 0 0 0 2 923318
-0.002395 -0.000034 0.119900 0.395077 0.034248 0.100059 -0.062500 1 0 0 0 0 0 2 924316
-0.002395 -0.000034 0.119900 0.395085 0.034257 0.100066 -0.062500 1 0 0 0 0 0 2 925318
-0.002395 -0.000034 0.119900 0.395078 0.034249 0.100060 -0.062500 1 0 0 0 0 0 2 926315
-0.002395 -0.000034 0.119900 0.395077 0.034248 0.100059 -0.062500 1 0 0 0 0 0 2 927301
-0.002395 -0.000034 0.119900 0.395085 0.034257 0.100066 -0.062500 1 0 0 0 0 0 2 928315
-0.002395 -0.000034 0.119900 0.395078 0.034249 0.100060 -0.062500 1 0 0 0 0 0 2 929298
-0.002395 -0.000034 0.119900 0.395077 0.034248 0.100059 -0.062500 1 0 0 0 0 0 2 930313
-0.002395 -0.000034 0.119900 0.395085 0.034257 0.100066 -0.062500 1 0 0 0 0 0 2 931299
-0.002395 -0.000034 0.119900 0.395078 0.034249 0.100060 -0.062500 1 0 0 0 0 0 2 932314
-0.002395 -0.000034 0.119900 0.395077 0.034248 0.100059 -0.062500 1 0 0 0 0 0 2 933298
-0.002395 -0.000034 0.119900 0.395085 0.034257 0.100066 -0.062500 1 0 0 0 0 0 2 934315
-0.002395 -0.000034 0.119900 0.395078 0.034249 0.100060 -0.062500 1 0 0 0 0 0 2 935233
-0.002395 -0.000034 0.119900 0.395077 0.034248 0.100059 -0.062500 1 0 0 0 0 0 2 936241
-0.002395 -0.000034 0.119900 0.395085 0.034257 0.100066 -0.062500 1 0 0 0 0 0 2 937233
-0.002395 -0.000034 0.119900 0.395074 0.034261 0.100053 -0.062500 1 0 0 0 0 0 2 938241
-0.002395 -0.000034 0.119900 0.395076 0.034250 0.100058 -0.062500 1 0 0 0 0 0 2 939233
-0.002395 -0.000034 0.119900 0.395085 0.034257 0.100066 -0.062500 1 0 0 0 0 0 2 940235
-0.002395 -0.000034 0.119900 0.395090 0.034247 0.100053 -0.062500 1 0 0 0 0 0 2 941232
-0.002395 -0.000034 0.119900 0.395078 0.034248 0.100058 -0.062500 1 0 0 0 0 0 2 942241
-0.002395 -0.000034 0.119900 0.395085 0.034257 0.100065 -0.062500 1 0 0 0 0 0 2 943233
-0.002395 -0.000034 0.119900 0.395078 0.034249 0.100059 -0.062500 1 0 0 0 0 0 2 944242
-0.002395 -0.000034 0.119900 0.395077 0.034248 0.100059 -0.062500 1 0 0 0 0 0 2 945254
-0.002395 -0.000034 0.119900 0.395085 0.034257 0.100066 -0.062500 1 0 0 0 0 0 2 946238
-0.002395 -0.000034 0.119900 0.395078 0.034249 0.100060 -0.062500 1 0 0 0 0 0 2 947240
-0.002395 -0.000034 0.119900 0.395077 0.034248 0.100059 -0.062500 1 0 0 0 0 0 2 948246
-0.002395 -0.000034 0.119900 0.395085 0.034257 0.100066 -0.062500 1 0 0 0 0 0 2 949218
-0.002395 -0.000034 0.119900 0.395078 0.034249 0.100060 -0.062500 1 0 0 0 0 0 2 950239
-0.002395 -0.000034 0.119900 0.395077 0.034248 0.100059 -0.062500 1 0 0 0 0 0 2 951250
-0.002395 -0.000034 0.119900 0.395085 0.034257 0.100066 -0.062500 1 0 0 0 0 0 2 952250
-0.002395 -0.000034 0.119900 0.395078 0.034249 0.100060 -0.062500 1 0 0 0 0 0 2 953486
-0.002395 -0.000034 0.119900 0.395077 0.034248 0.100059 -0.062500 1 0 0 0 0 0 2 954248
-0.002395 -0.000034 0.119900 0.395085 0.034257 0.100066 -0.062500 1 0 0 0 0 0 2 955251
-0.002395 -0.000034 0.119900 0.395078 0.034249 0.100060 -0.062500 1 0 0 0 0 0 2 956247
-0.002395 -0.000034 0.119900 0.395073 0.034260 0.100052 -0.062500 1 0 0 0 0 0 2 957219
-0.002395 -0.000034 0.119900 0.395084 0.034259 0.100065 -0.062500 1 0 0 0 0 0 2 958246
-0.002395 -0.000034 0.119900 0.395077 0.034250 0.100060 -0.062500 1 0 0 0 0 0 2 959249
-0.002395 -0.000034 0.119900 0.395077 0.034249 0.100059 -0.062500 1 0 0 0 0 0 2 960242
-0.002395 -0.000034 0.119900 0.395085 0.034257 0.100066 -0.062500 1 0 0 0 0 0 2 961247
-0.002395 -0.000034 0.119900 0.395090 0.034247 0.100053 -0.062500 1 0 0 0 0 0 2 962249
-0.002395 -0.000034 0.119900 0.395078 0.034248 0.100058 -0.062500 1 0 0 0 0 0 2 963254
-0.002395 -0.000034 0.119900 0.395085 0.034257 0.100066 -0.062500 1 0 0 0 0 0 2 964250
-0.002395 -0.000034 0.119900 0.395078 0.034249 0.100060 -0.062500 1 0 0 0 0 0 2 965252
-0.002395 -0.000034 0.119900 0.395077 0.034248 0.100059 -0.062500 1 0 0 0 0 0 2 966246
-0.002395 -0.000034 0.119900 0.395085 0.034257 0.100066 -0.062500 1 0 0 0 0 0 2 967250
-0.002395 -0.000034 0.119900 0.395078 0.034249 0.100060 -0.062500 1 0 0 0 0 0 2 968248
-0.002395 -0.000034 0.119900 0.395077 0.034248 0.100059 -0.062500 1 0 0 0 0 0 2 969247
-0.002395 -0.000034 0.119900 0.395085 0.034257 0.100066 -0.062500 1 0 0 0 0 0 2 970248
-0.002395 -0.000034 0.119900 0.395078 0.034249 0.100060 -0.062500 1 0 0 0 0 0 2 971249
-0.002395 -0.000034 0.119900 0.395077 0.034248 0.100059 -0.062500 1 0 0 0 0 0 2 972246
-0.002395 -0.000034 0.119900 0.395085 0.034257 0.100066 -0.062500 1 0 0 0 0 0 2 973240
-0.002395 -0.000034 0.119900 0.395078 0.034249 0.100060 -0.062500 1 0 0 0 0 0 2 974250
-0.002395 -0.000034 0.119900 0.395077 0.034248 0.100059 -0.062500 1 0 0 0 0 0 2 975247
-0.002395 -0.000034 0.119900 0.395085 0.034257 0.100066 -0.062500 1 0 0 0 0 0 2 976246
-0.002395 -0.000034 0.119900 0.395074 0.034261 0.100053 -0.062500 1 0 0 0 0 0 2 977247
-0.002395 -0.000034 0.119900 0.395076 0.034250 0.100058 -0.062500 1 0 0 0 0 0 2 978250
-0.002395 -0.000034 0.119900 0.395085 0.034257 0.100066 -0.062500 1 0 0 0 0 0 2 979248
-0.002395 -0.000034 0.119900 0.395090 0.034247 0.100053 -0.062500 1 0 0 0 0 0 2 980216
-0.002395 -0.000034 0.119900 0.395079 0.034248 0.100058 -0.062500 1 0 0 0 0 0 2 981241
-0.002395 -0.000034 0.119900 0.395086 0.034257 0.100065 -0.062500 1 0 0 0 0 0 2 982242
-0.002395 -0.000034 0.119900 0.395078 0.034249 0.100059 -0.062500 1 0 0 0 0 0 2 983248
-0.002395 -0.000034 0.119900 0.395077 0.034248 0.100059 -0.062500 1 0 0 0 0 0 2 984248
-0.002395 -0.000034 0.119900 0.395085 0.034257 0.100066 -0.062500 1 0 0 0 0 0 2 985245
-0.002395 -0.000034 0.119900 0.395078 0.034249 0.100060 -0.062500 1 0 0 0 0 0 2 986243
-0.002395 -0.000034 0.119900 0.395077 0.034248 0.100059 -0.062500 1 0 0 0 0 0 2 987237
-0.002395 -0.000034 0.119900 0.395085 0.034257 0.100066 -0.062500 1 0 0 0 0 0 2 988240
-0.002395 -0.000034 0.119900 0.395078 0.034249 0.100060 -0.062500 1 0 0 0 0 0 2 989248
-0.002395 -0.000034 0.119900 0.395077 0.034248 0.100059 -0.062500 1 0 0 0 0 0 2 990247
-0.002395 -0.000034 0.119900 0.395085 0.034257 0.100066 -0.062500 1 0 0 0 0 0 2 991249
-0.002395 -0.000034 0.119900 0.395078 0.034249 0.100060 -0.062500 1 0 0 0 0 0 2 992246
-0.002395 -0.000034 0.119900 0.395077 0.034248 0.100059 -0.062500 1 0 0 0 0 0 2 993246
-0.002395 -0.000034 0.119900 0.395085 0.034257 0.100066 -0.062500 1 0 0 0 0 0 2 994244
-0.002390 -0.000052 0.119911 0.321453 0.287695 -0.047974 -0.062500 1 0 0 0 0 0 2 995244
-0.002387 -0.000061 0.119914 0.344812 0.202592 0.024385 -0.062500 1 0 0 0 0 0 2 996245
-0.002386 -0.000066 0.119915 0.363302 0.138851 0.061857 -0.062500 1 0 0 0 0 0 2 997246
-0.002385 -0.000068 0.119916 0.373508 0.104874 0.076098 -0.062500 1 0 0 0 0 0 2 998233
-0.002385 -0.000069 0.119916 0.378816 0.087683 0.081158 -0.062500 1 0 0 0 0 0 2 999240
-0.002384 -0.000070 0.119916 0.381515 0.079060 0.082928 -0.062500 1 0 0 0 0 0 3 231
-0.002384 -0.000070 0.119916 0.382884 0.074749 0.083543 -0.062500 1 0 0 0 0 0 3 1240
-0.002384 -0.000070 0.119916 0.383563 0.072606 0.083756 -0.062500 1 0 0 0 0 0 3 2230
-0.002384 -0.000070 0.119916 0.383919 0.071516 0.083828 -0.062500 1 0 0 0 0 0 3 3232
-0.002384 -0.000070 0.119916 0.384092 0.070992 0.083858 -0.062500 1 0 0 0 0 0 3 4239
-0.002384 -0.000070 0.119916 0.384176 0.070722 0.083862 -0.062500 1 0 0 0 0 0 3 5230
-0.002384 -0.000070 0.119916 0.384216 0.070593 0.083870 -0.062500 1 0 0 0 0 0 3 6239
-0.002384 -0.000070 0.119916 0.384239 0.070517 0.083872 -0.062500 1 0 0 0 0 0 3 7241
-0.002384 -0.000070 0.119916 0.384251 0.070478 0.083872 -0.062500 1 0 0 0 0 0 3 8231
-0.002384 -0.000070 0.119916 0.384263 0.070472 0.083866 -0.062500 1 0 0 0 0 0 3 9240
-0.002384 -0.000070 0.119916 0.384260 0.070453 0.083865 -0.062500 1 0 0 0 0 0 3 10241
-0.002384 -0.000070 0.119916 0.384268 0.070460 0.083872 -0.062500 1 0 0 0 0 0 3 11241
-0.002384 -0.000070 0.119916 0.384264 0.070440 0.083872 -0.062500 1 0 0 0 0 0 3 12247
-0.002384 -0.000070 0.119916 0.384260 0.070449 0.083866 -0.062500 1 0 0 0 0 0 3 13244
-0.002384 -0.000070 0.119916 0.384267 0.070459 0.083872 -0.062500 1 0 0 0 0 0 3 14243
-0.002384 -0.000070 0.119916 0.384264 0.070440 0.083872 -0.062500 1 0 0 0 0 0 3 15247
-0.002384 -0.000070 0.119916 0.384260 0.070450 0.083866 -0.062500 1 0 0 0 0 0 3 16234
-0.002384 -0.000070 0.119916 0.384271 0.070448 0.083879 -0.062500 1 0 0 0 0 0 3 17237
-0.002384 -0.000070 0.119916 0.384261 0.070450 0.083867 -0.062500 1 0 0 0 0 0 3 18249
-0.002384 -0.000070 0.119916 0.384259 0.070451 0.083865 -0.062500 1 0 0 0 0 0 3 19242
-0.002384 -0.000070 0.119916 0.384271 0.070448 0.083879 -0.062500 1 0 0 0 0 0 3 20234
-0.002384 -0.000070 0.119916 0.384260 0.070450 0.083867 -0.062500 1 0 0 0 0 0 3 21236
-0.002384 -0.000070 0.119916 0.384259 0.070451 0.083865 -0.062500 1 0 0 0 0 0 3 22234
-0.002384 -0.000070 0.119916 0.384270 0.070448 0.083879 -0.062500 1 0 0 0 0 0 3 23233
-0.002384 -0.000070 0.119916 0.384260 0.070451 0.083867 -0.062500 1 0 0 0 0 0 3 24218
-0.002384 -0.000070 0.119916 0.384259 0.070451 0.083865 -0.062500 1 0 0 0 0 0 3 25235
-0.002384 -0.000070 0.119916 0.384270 0.070448 0.083879 -0.062500 1 0 0 0 0 0 3 26236
-0.002384 -0.000070 0.119916 0.384260 0.070451 0.083867 -0.062500 1 0 0 0 0 0 3 27238
-0.002384 -0.000070 0.119916 0.384262 0.070439 0.083872 -0.062500 1 0 0 0 0 0 3 28243
-0.002384 -0.000070 0.119916 0.384259 0.070449 0.083866 -0.062500 1 0 0 0 0 0 3 29238
-0.002384 -0.000070 0.119916 0.384267 0.070459 0.083872 -0.062500 1 0 0 0 0 0 3 30237
-0.002384 -0.000070 0.119916 0.384263 0.070440 0.083873 -0.062500 1 0 0 0 0 0 3 31320
-0.002384 -0.000070 0.119916 0.384259 0.070449 0.083866 -0.062500 1 0 0 0 0 0 3 32322
-0.002384 -0.000070 0.119916 0.384266 0.070459 0.083872 -0.062500 1 0 0 0 0 0 3 33309
-0.002384 -0.000070 0.119916 0.384275 0.070437 0.083866 -0.062500 1 0 0 0 0 0 3 34314
-0.002384 -0.000070 0.119916 0.384269 0.070458 0.083872 -0.062500 1 0 0 0 0 0 3 35313
-0.002384 -0.000070 0.119916 0.384264 0.070440 0.083872 -0.062500 1 0 0 0 0 0 3 36313
-0.002384 -0.000070 0.119916 0.384260 0.070449 0.083866 -0.062500 1 0 0 0 0 0 3 37313
-0.002384 -0.000070 0.119916 0.384267 0.070459 0.083872 -0.062500 1 0 0 0 0 0 3 38311
-0.002384 -0.000070 0.119916 0.384263 0.070440 0.083872 -0.062500 1 0 0 0 0 0 3 39317
-0.002384 -0.000070 0.119916 0.384259 0.070450 0.083866 -0.062500 1 0 0 0 0 0 3 40351
-0.002384 -0.000070 0.119916 0.384267 0.070460 0.083872 -0.062500 1 0 0 0 0 0 3 41306
-0.002384 -0.000070 0.119916 0.384263 0.070440 0.083872 -0.062500 1 0 0 0 0 0 3 42310
-0.002384 -0.000070 0.119916 0.384259 0.070450 0.083866 -0.062500 1 0 0 0 0 0 3 43317
-0.002384 -0.000070 0.119916 0.384270 0.070448 0.083879 -0.062500 1 0 0 0 0 0 3 44311
-0.002384 -0.000070 0.119916 0.384260 0.070450 0.083867 -0.062500 1 0 0 0 0 0 3 45313
-0.002384 -0.000070 0.119916 0.384259 0.070451 0.083865 -0.062500 1 0 0 0 0 0 3 46308
-0.002384 -0.000070 0.119916 0.384270 0.070448 0.083879 -0.062500 1 0 0 0 0 0 3 47316
-0.002384 -0.000070 0.119916 0.384260 0.070451 0.083867 -0.062500 1 0 0 0 0 0 3 48322
-0.002384 -0.000070 0.119916 0.384259 0.070451 0.083865 -0.062500 1 0 0 0 0 0 3 49313
-0.002384 -0.000070 0.119916 0.384270 0.070448 0.083879 -0.062500 1 0 0 0 0 0 3 50313
-0.002384 -0.000070 0.119916 0.384272 0.070448 0.083860 -0.062500 1 0 0 0 0 0 3 51325
-0.002384 -0.000070 0.119916 0.384264 0.070439 0.083871 -0.062500 1 0 0 0 0 0 3 52301
-0.002384 -0.000070 0.119916 0.384268 0.070458 0.083872 -0.062500 1 0 0 0 0 0 3 53313
-0.002384 -0.000070 0.119916 0.384260 0.070452 0.083866 -0.062500 1 0 0 0 0 0 3 54298
-0.002384 -0.000070 0.119916 0.384263 0.070439 0.083872 -0.062500 1 0 0 0 0 0 3 55313
-0.002384 -0.000070 0.119916 0.384268 0.070458 0.083873 -0.062500 1 0 0 0 0 0 3 56319
-0.002384 -0.000070 0.119916 0.384260 0.070452 0.083866 -0.062500 1 0 0 0 0 0 3 57312
-0.002384 -0.000070 0.119916 0.384263 0.070439 0.083872 -0.062500 1 0 0 0 0 0 3 58312
-0.002384 -0.000070 0.119916 0.384268 0.070458 0.083873 -0.062500 1 0 0 0 0 0 3 59316
-0.002384 -0.000070 0.119916 0.384260 0.070452 0.083866 -0.062500 1 0 0 0 0 0 3 60314
-0.002384 -0.000070 0.119916 0.384262 0.070439 0.083872 -0.062500 1 0 0 0 0 0 3 61315
-0.002384 -0.000070 0.119916 0.384267 0.070458 0.083873 -0.062500 1 0 0 0 0 0 3 62312
-0.002384 -0.000070 0.119916 0.384263 0.070440 0.083873 -0.062500 1 0 0 0 0 0 3 63316
-0.002384 -0.000070 0.119916 0.384259 0.070450 0.083866 -0.062500 1 0 0 0 0 0 3 64285
-0.002384 -0.000070 0.119916 0.384267 0.070459 0.083872 -0.062500 1 0 0 0 0 0 3 65285
-0.002384 -0.000070 0.119916 0.384263 0.070440 0.083873 -0.062500 1 0 0 0 0 0 3 66300
-0.002384 -0.000070 0.119916 0.384259 0.070450 0.083866 -0.062500 1 0 0 0 0 0 3 67311
-0.002384 -0.000070 0.119916 0.384270 0.070448 0.083879 -0.062500 1 0 0 0 0 0 3 68295
-0.002384 -0.000070 0.119916 0.384260 0.070450 0.083867 -0.062500 1 0 0 0 0 0 3 69310
-0.002384 -0.000070 0.119916 0.384259 0.070451 0.083865 -0.062500 1 0 0 0 0 0 3 70294
-0.002384 -0.000070 0.119916 0.384270 0.070448 0.083879 -0.062500 1 0 0 0 0 0 3 71309
-0.002384 -0.000070 0.119916 0.384272 0.070448 0.083860 -0.062500 1 0 0 0 0 0 3 72295
-0.002384 -0.000070 0.119916 0.384261 0.070450 0.083864 -0.062500 1 0 0 0 0 0 3 73310
-0.002384 -0.000070 0.119916 0.384271 0.070448 0.083878 -0.062500 1 0 0 0 0 0 3 74310
-0.002384 -0.000070 0.119916 0.384261 0.070450 0.083866 -0.062500 1 0 0 0 0 0 3 75295
-0.002384 -0.000070 0.119916 0.384259 0.070451 0.083865 -0.062500 1 0 0 0 0 0 3 76309
-0.002384 -0.000070 0.119916 0.384271 0.070448 0.083878 -0.062500 1 0 0 0 0 0 3 77292
-0.002384 -0.000070 0.119916 0.384260 0.070451 0.083866 -0.062500 1 0 0 0 0 0 3 78309
-0.002384 -0.000070 0.119916 0.384263 0.070439 0.083872 -0.062500 1 0 0 0 0 0 3 79229
-0.002384 -0.000070 0.119916 0.384268 0.070458 0.083873 -0.062500 1 0 0 0 0 0 3 80237
-0.002384 -0.000070 0.119916 0.384260 0.070452 0.083866 -0.062500 1 0 0 0 0 0 3 81228
-0.002384 -0.000070 0.119916 0.384262 0.070439 0.083872 -0.062500 1 0 0 0 0 0 3 82237
-0.002384 -0.000070 0.119916 0.384267 0.070458 0.083873 -0.062500 1 0 0 0 0 0 3 83228
-0.002384 -0.000070 0.119916 0.384260 0.070452 0.083866 -0.062500 1 0 0 0 0 0 3 84237
-0.002384 -0.000070 0.119916 0.384262 0.070439 0.083872 -0.062500 1 0 0 0 0 0 3 85228
-0.002384 -0.000070 0.119916 0.384267 0.070458 0.083873 -0.062500 1 0 0 0 0 0 3 86236
-0.002384 -0.000070 0.119916 0.384263 0.070440 0.083873 -0.062500 1 0 0 0 0 0 3 87228
-0.002384 -0.000070 0.119916 0.384259 0.070449 0.083866 -0.062500 1 0 0 0 0 0 3 88246
-0.002384 -0.000070 0.119916 0.384267 0.070459 0.083872 -0.062500 1 0 0 0 0 0 3 89241
-0.002384 -0.000070 0.119916 0.384263 0.070440 0.083873 -0.062500 1 0 0 0 0 0 3 90236
-0.002384 -0.000070 0.119916 0.384259 0.070450 0.083866 -0.062500 1 0 0 0 0 0 3 91241
-0.002384 -0.000070 0.119916 0.384267 0.070460 0.083872 -0.062500 1 0 0 0 0 0 3 92368
-0.002384 -0.000070 0.119916 0.384275 0.070438 0.083866 -0.062500 1 0 0 0 0 0 3 93244
-0.002384 -0.000070 0.119916 0.384261 0.070449 0.083865 -0.062500 1 0 0 0 0 0 3 94230
-0.002384 -0.000070 0.119916 0.384271 0.070448 0.083879 -0.062500 1 0 0 0 0 0 3 95239
-0.002384 -0.000070 0.119916 0.384261 0.070450 0.083866 -0.062500 1 0 0 0 0 0 3 96231
-0.002384 -0.000070 0.119916 0.384259 0.070451 0.083865 -0.062500 1 0 0 0 0 0 3 97218
-0.002384 -0.000070 0.119916 0.384271 0.070448 0.083879 -0.062500 1 0 0 0 0 0 3 98214
-0.002384 -0.000070 0.119916 0.384260 0.070450 0.083866 -0.062500 1 0 0 0 0 0 3 99244
-0.002384 -0.000070 0.119916 0.384259 0.070451 0.083865 -0.062500 1 0 0 0 0 0 3 100243
-0.002384 -0.000070 0.119916 0.384270 0.070448 0.083879 -0.062500 1 0 0 0 0 0 3 101243
-0.002384 -0.000070 0.119916 0.384260 0.070451 0.083867 -0.062500 1 0 0 0 0 0 3 102244
-0.002384 -0.000070 0.119916 0.384262 0.070439 0.083872 -0.062500 1 0 0 0 0 0 3 103245
-0.002384 -0.000070 0.119916 0.384259 0.070449 0.083866 -0.062500 1 0 0 0 0 0 3 104365
-0.002384 -0.000070 0.119916 0.384267 0.070459 0.083872 -0.062500 1 0 0 0 0 0 3 105375
-0.002384 -0.000070 0.119916 0.384263 0.070440 0.083872 -0.062500 1 0 0 0 0 0 3 106247
-0.002384 -0.000070 0.119916 0.384259 0.070449 0.083866 -0.062500 1 0 0 0 0 0 3 107369
-0.002384 -0.000070 0.119916 0.384267 0.070459 0.083872 -0.062500 1 0 0 0 0 0 3 108234
-0.002384 -0.000070 0.119916 0.384263 0.070440 0.083872 -0.062500 1 0 0 0 0 0 3 109347
-0.002384 -0.000070 0.119916 0.384259 0.070449 0.083866 -0.062500 1 0 0 0 0 0 3 110368
-0.002384 -0.000070 0.119916 0.384270 0.070448 0.083879 -0.062500 1 0 0 0 0 0 3 111369
-0.002384 -0.000070 0.119916 0.384272 0.070447 0.083860 -0.062500 1 0 0 0 0 0 3 112367
-0.002384 -0.000070 0.119916 0.384269 0.070459 0.083871 -0.062500 1 0 0 0 0 0 3 113368
-0.002384 -0.000070 0.119916 0.384264 0.070440 0.083872 -0.062500 1 0 0 0 0 0 3 114349
-0.002384 -0.000070 0.119916 0.384260 0.070449 0.083866 -0.062500 1 0 0 0 0 0 3 115372
-0.002384 -0.000070 0.119916 0.384267 0.070459 0.083872 -0.062500 1 0 0 0 0 0 3 116371
-0.002384 -0.000070 0.119916 0.384264 0.070440 0.083872 -0.062500 1 0 0 0 0 0 3 117368
-0.002384 -0.000070 0.119916 0.384260 0.070450 0.083866 -0.062500 1 0 0 0 0 0 3 118367
-0.002384 -0.000070 0.119916 0.384271 0.070448 0.083879 -0.062500 1 0 0 0 0 0 3 119365
-0.002384 -0.000070 0.119916 0.384260 0.070450 0.083867 -0.062500 1 0 0 0 0 0 3 120337
-0.002384 -0.000070 0.119916 0.384259 0.070451 0.083865 -0.062500 1 0 0 0 0 0 3 121369
-0.002384 -0.000070 0.119916 0.384270 0.070448 0.083879 -0.062500 1 0 0 0 0 0 3 122338
-0.002384 -0.000070 0.119916 0.384260 0.070450 0.083867 -0.062500 1 0 0 0 0 0 3 123368
-0.002384 -0.000070 0.119916 0.384259 0.070451 0.083865 -0.062500 1 0 0 0 0 0 3 124370
-0.002384 -0.000070 0.119916 0.384270 0.070448 0.083879 -0.062500 1 0 0 0 0 0 3 125367
-0.002384 -0.000070 0.119916 0.384260 0.070451 0.083867 -0.062500 1 0 0 0 0 0 3 126337
-0.002384 -0.000070 0.119916 0.384259 0.070451 0.083865 -0.062500 1 0 0 0 0 0 3 127369
-0.002384 -0.000070 0.119916 0.384270 0.070448 0.083879 -0.062500 1 0 0 0 0 0 3 128366
-0.002384 -0.000070 0.119916 0.384260 0.070451 0.083867 -0.062500 1 0 0 0 0 0 3 129355
-0.002384 -0.000070 0.119916 0.384262 0.070439 0.083872 -0.062500 1 0 0 0 0 0 3 130366
-0.002384 -0.000070 0.119916 0.384259 0.070449 0.083866 -0.062500 1 0 0 0 0 0 3 131368
-0.002384 -0.000070 0.119916 0.384266 0.070459 0.083872 -0.062500 1 0 0 0 0 0 3 132366
-0.002384 -0.000070 0.119916 0.384263 0.070440 0.083873 -0.062500 1 0 0 0 0 0 3 133368
-0.002384 -0.000070 0.119916 0.384271 0.070447 0.083859 -0.062500 1 0 0 0 0 0 3 134367
-0.002384 -0.000070 0.119916 0.384272 0.070447 0.083878 -0.062500 1 0 0 0 0 0 3 135368
-0.002384 -0.000070 0.119916 0.384261 0.070450 0.083866 -0.062500 1 0 0 0 0 0 3 136367
-0.002384 -0.000070 0.119916 0.384267 0.070459 0.083872 -0.062500 1 0 0 0 0 0 3 137367
-0.002384 -0.000070 0.119916 0.384264 0.070440 0.083873 -0.062500 1 0 0 0 0 0 3 138244
-0.002384 -0.000070 0.119916 0.384260 0.070449 0.083866 -0.062500 1 0 0 0 0 0 3 139372
-0.002384 -0.000070 0.119916 0.384267 0.070459 0.083872 -0.062500 1 0 0 0 0 0 3 140368
-0.002384 -0.000070 0.119916 0.384263 0.070440 0.083873 -0.062500 1 0 0 0 0 0 3 141334
-0.002384 -0.000070 0.119916 0.384259 0.070450 0.083866 -0.062500 1 0 0 0 0 0 3 142353
-0.002384 -0.000070 0.119916 0.384267 0.070459 0.083872 -0.062500 1 0 0 0 0 0 3 143433
-0.002384 -0.000070 0.119916 0.384263 0.070440 0.083873 -0.062500 1 0 0 0 0 0 3 144419
-0.002384 -0.000070 0.119916 0.384259 0.070450 0.083866 -0.062500 1 0 0 0 0 0 3 145435
-0.002384 -0.000070 0.119916 0.384270 0.070448 0.083879 -0.062500 1 0 0 0 0 0 3 146418
-0.002384 -0.000070 0.119916 0.384260 0.070450 0.083867 -0.062500 1 0 0 0 0 0 3 147432
-0.002384 -0.000070 0.119916 0.384259 0.070451 0.083865 -0.062500 1 0 0 0 0 0 3 148438
-0.002384 -0.000070 0.119916 0.384270 0.070448 0.083879 -0.062500 1 0 0 0 0 0 3 149431
-0.002384 -0.000070 0.119916 0.384260 0.070451 0.083867 -0.062500 1 0 0 0 0 0 3 150418
-0.002384 -0.000070 0.119916 0.384259 0.070451 0.083865 -0.062500 1 0 0 0 0 0 3 151362
-0.002384 -0.000070 0.119916 0.384270 0.070448 0.083879 -0.062500 1 0 0 0 0 0 3 152352
-0.002384 -0.000070 0.119916 0.384272 0.070448 0.083860 -0.062500 1 0 0 0 0 0 3 153359
-0.002384 -0.000070 0.119916 0.384264 0.070439 0.083871 -0.062500 1 0 0 0 0 0 3 154350
-0.002384 -0.000070 0.119916 0.384268 0.070458 0.083873 -0.062500 1 0 0 0 0 0 3 155361
-0.002384 -0.000070 0.119916 0.384260 0.070452 0.083866 -0.062500 1 0 0 0 0 0 3 156351
-0.002384 -0.000070 0.119916 0.384263 0.070439 0.083872 -0.062500 1 0 0 0 0 0 3 157351
-0.002384 -0.000070 0.119916 0.384268 0.070458 0.083873 -0.062500 1 0 0 0 0 0 3 158359
-0.002384 -0.000070 0.119916 0.384260 0.070452 0.083866 -0.062500 1 0 0 0 0 0 3 159362
-0.002384 -0.000070 0.119916 0.384263 0.070439 0.083872 -0.062500 1 0 0 0 0 0 3 160361
-0.002384 -0.000070 0.119916 0.384268 0.070458 0.083873 -0.062500 1 0 0 0 0 0 3 161351
-0.002384 -0.000070 0.119916 0.384260 0.070452 0.083866 -0.062500 1 0 0 0 0 0 3 162355
-0.002384 -0.000070 0.119916 0.384262 0.070439 0.083872 -0.062500 1 0 0 0 0 0 3 163236
-0.002384 -0.000070 0.119916 0.384267 0.070458 0.083873 -0.062500 1 0 0 0 0 0 3 164350
-0.002384 -0.000070 0.119916 0.384263 0.070440 0.083873 -0.062500 1 0 0 0 0 0 3 165352
-0.002384 -0.000070 0.119916 0.384259 0.070449 0.083866 -0.062500 1 0 0 0 0 0 3 166359
-0.002384 -0.000070 0.119916 0.384267 0.070459 0.083872 -0.062500 1 0 0 0 0 0 3 167351
-0.002384 -0.000070 0.119916 0.384263 0.070440 0.083873 -0.062500 1 0 0 0 0 0 3 168359
-0.002384 -0.000070 0.119916 0.384259 0.070450 0.083866 -0.062500 1 0 0 0 0 0 3 169355
-0.002384 -0.000070 0.119916 0.384267 0.070460 0.083872 -0.062500 1 0 0 0 0 0 3 170355
-0.002384 -0.000070 0.119916 0.384263 0.070440 0.083873 -0.062500 1 0 0 0 0 0 3 171357
-0.002384 -0.000070 0.119916 0.384259 0.070450 0.083866 -0.062500 1 0 0 0 0 0 3 172353
-0.002384 -0.000070 0.119916 0.384270 0.070448 0.083879 -0.062500 1 0 0 0 0 0 3 173354
-0.002384 -0.000070 0.119916 0.384272 0.070448 0.083860 -0.062500 1 0 0 0 0 0 3 174353
-0.002384 -0.000070 0.119916 0.384261 0.070450 0.083864 -0.062500 1 0 0 0 0 0 3 175357
-0.002384 -0.000070 0.119916 0.384271 0.070448 0.083878 -0.062500 1 0 0 0 0 0 3 176359
-0.002384 -0.000070 0.119916 0.384261 0.070450 0.083866 -0.062500 1 0 0 0 0 0 3 177358
-0.002384 -0.000070 0.119916 0.384259 0.070451 0.083865 -0.062500 1 0 0 0 0 0 3 178357
-0.002384 -0.000070 0.119916 0.384271 0.070448 0.083879 -0.062500 1 0 0 0 0 0 3 179360
-0.002384 -0.000070 0.119916 0.384260 0.070451 0.083866 -0.062500 1 0 0 0 0 0 3 180355
-0.002384 -0.000070 0.119916 0.384263 0.070439 0.083872 -0.062500 1 0 0 0 0 0 3 181356
-0.002384 -0.000070 0.119916 0.384259 0.070449 0.083866 -0.062500 1 0 0 0 0 0 3 182353
-0.002384 -0.000070 0.119916 0.384267 0.070459 0.083872 -0.062500 1 0 0 0 0 0 3 183355
-0.002384 -0.000070 0.119916 0.384263 0.070440 0.083872 -0.062500 1 0 0 0 0 0 3 184353
-0.002384 -0.000070 0.119916 0.384259 0.070449 0.083866 -0.062500 1 0 0 0 0 0 3 185355
-0.002384 -0.000070 0.119916 0.384267 0.070459 0.083872 -0.062500 1 0 0 0 0 0 3 186352
-0.002384 -0.000070 0.119916 0.384263 0.070440 0.083872 -0.062500 1 0 0 0 0 0 3 187356
-0.002384 -0.000070 0.119916 0.384259 0.070449 0.083866 -0.062500 1 0 0 0 0 0 3 188353
-0.002384 -0.000070 0.119916 0.384270 0.070448 0.083879 -0.062500 1 0 0 0 0 0 3 189355
-0.002384 -0.000070 0.119916 0.384260 0.070450 0.083867 -0.062500 1 0 0 0 0 0 3 190352
-0.002384 -0.000070 0.119916 0.384267 0.070460 0.083872 -0.062500 1 0 0 0 0 0 3 191359
-0.002384 -0.000070 0.119916 0.384263 0.070440 0.083873 -0.062500 1 0 0 0 0 0 3 192354
-0.002384 -0.000070 0.119916 0.384271 0.070447 0.083860 -0.062500 1 0 0 0 0 0 3 193353
-0.002384 -0.000070 0.119916 0.384269 0.070459 0.083871 -0.062500 1 0 0 0 0 0 3 194353
-0.002384 -0.000070 0.119916 0.384264 0.070440 0.083872 -0.062500 1 0 0 0 0 0 3 195356
-0.002384 -0.000070 0.119916 0.384260 0.070450 0.083866 -0.062500 1 0 0 0 0 0 3 196354
-0.002384 -0.000070 0.119916 0.384271 0.070448 0.083879 -0.062500 1 0 0 0 0 0 3 197354
-0.002384 -0.000070 0.119916 0.384261 0.070450 0.083867 -0.062500 1 0 0 0 0 0 3 198353
-0.002384 -0.000070 0.119916 0.384259 0.070451 0.083865 -0.062500 1 0 0 0 0 0 3 199354
-0.002384 -0.000070 0.119916 0.384271 0.070448 0.083879 -0.062500 1 0 0 0 0 0 3 200345
-0.002384 -0.000070 0.119916 0.384260 0.070450 0.083867 -0.062500 1 0 0 0 0 0 3 201356
-0.002384 -0.000070 0.119916 0.384259 0.070451 0.083865 -0.062500 1 0 0 0 0 0 3 202358
-0.002384 -0.000070 0.119916 0.384270 0.070448 0.083879 -0.062500 1 0 0 0 0 0 3 203357
-0.002384 -0.000070 0.119916 0.384260 0.070451 0.083867 -0.062500 1 0 0 0 0 0 3 204354
-0.002384 -0.000070 0.119916 0.384259 0.070451 0.083865 -0.062500 1 0 0 0 0 0 3 205354
-0.002384 -0.000070 0.119916 0.384270 0.070448 0.083879 -0.062500 1 0 0 0 0 0 3 206352
-0.002384 -0.000070 0.119916 0.384260 0.070451 0.083867 -0.062500 1 0 0 0 0 0 3 207357
-0.002384 -0.000070 0.119916 0.384262 0.070439 0.083872 -0.062500 1 0 0 0 0 0 3 208352
-0.002384 -0.000070 0.119916 0.384259 0.070449 0.083866 -0.062500 1 0 0 0 0 0 3 209354
-0.002384 -0.000070 0.119916 0.384267 0.070459 0.083872 -0.062500 1 0 0 0 0 0 3 210352
-0.002384 -0.000070 0.119916 0.384263 0.070440 0.083873 -0.062500 1 0 0 0 0 0 3 211355
-0.002384 -0.000070 0.119916 0.384259 0.070449 0.083866 -0.062500 1 0 0 0 0 0 3 212351
-0.002384 -0.000070 0.119916 0.384266 0.070459 0.083872 -0.062500 1 0 0 0 0 0 3 213345
-0.002384 -0.000070 0.119916 0.384263 0.070440 0.083873 -0.062500 1 0 0 0 0 0 3 214352
-0.002384 -0.000070 0.119916 0.384271 0.070447 0.083859 -0.062500 1 0 0 0 0 0 3 215344
-0.002384 -0.000070 0.119916 0.384272 0.070447 0.083878 -0.062500 1 0 0 0 0 0 3 216352
-0.002384 -0.000070 0.119916 0.384261 0.070450 0.083866 -0.062500 1 0 0 0 0 0 3 217343
-0.002384 -0.000070 0.119916 0.384267 0.070459 0.083872 -0.062500 1 0 0 0 0 0 3 218353
-0.002384 -0.000070 0.119916 0.384263 0.070440 0.083872 -0.062500 1 0 0 0 0 0 3 219344
-0.002384 -0.000070 0.119916 0.384260 0.070450 0.083866 -0.062500 1 0 0 0 0 0 3 220351
-0.002384 -0.000070 0.119916 0.384267 0.070459 0.083872 -0.062500 1 0 0 0 0 0 3 221343
-0.002384 -0.000070 0.119916 0.384263 0.070440 0.083872 -0.062500 1 0 0 0 0 0 3 222351
-0.002384 -0.000070 0.119916 0.384259 0.070450 0.083866 -0.062500 1 0 0 0 0 0 3 223350
-0.002384 -0.000070 0.119916 0.384270 0.070448 0.083879 -0.062500 1 0 0 0 0 0 3 224349
-0.002384 -0.000070 0.119916 0.384260 0.070450 0.083867 -0.062500 1 0 0 0 0 0 3 225357
-0.002384 -0.000070 0.119916 0.384259 0.070451 0.083865 -0.062500 1 0 0 0 0 0 3 226358
-0.002384 -0.000070 0.119916 0.384270 0.070448 0.083879 -0.062500 1 0 0 0 0 0 3 227365
-0.002384 -0.000070 0.119916 0.384260 0.070451 0.083867 -0.062500 1 0 0 0 0 0 3 228355
-0.002384 -0.000070 0.119916 0.384259 0.070451 0.083865 -0.062500 1 0 0 0 0 0 3 229358
-0.002384 -0.000070 0.119916 0.384270 0.070448 0.083879 -0.062500 1 0 0 0 0 0 3 230357
-0.002384 -0.000070 0.119916 0.384260 0.070451 0.083867 -0.062500 1 0 0 0 0 0 3 231347
-0.002384 -0.000070 0.119916 0.384259 0.070451 0.083865 -0.062500 1 0 0 0 0 0 3 232366
-0.002384 -0.000070 0.119916 0.384270 0.070448 0.083879 -0.062500 1 0 0 0 0 0 3 233351
-0.002384 -0.000070 0.119916 0.384272 0.070448 0.083860 -0.062500 1 0 0 0 0 0 3 234365
-0.002384 -0.000070 0.119916 0.384264 0.070439 0.083871 -0.062500 1 0 0 0 0 0 3 235369
-0.002384 -0.000070 0.119916 0.384268 0.070458 0.083872 -0.062500 1 0 0 0 0 0 3 236363
-0.002384 -0.000070 0.119916 0.384260 0.070452 0.083866 -0.062500 1 0 0 0 0 0 3 237359
-0.002384 -0.000070 0.119916 0.384263 0.070439 0.083872 -0.062500 1 0 0 0 0 0 3 238335
-0.002384 -0.000070 0.119916 0.384268 0.070458 0.083873 -0.062500 1 0 0 0 0 0 3 239366
-0.002384 -0.000070 0.119916 0.384260 0.070452 0.083866 -0.062500 1 0 0 0 0 0 3 240362
-0.002384 -0.000070 0.119916 0.384262 0.070439 0.083872 -0.062500 1 0 0 0 0 0 3 241361
-0.002384 -0.000070 0.119916 0.384268 0.070458 0.083873 -0.062500 1 0 0 0 0 0 3 242364
-0.002384 -0.000070 0.119916 0.384263 0.070440 0.083873 -0.062500 1 0 0 0 0 0 3 243369
-0.002384 -0.000070 0.119916 0.384259 0.070450 0.083866 -0.062500 1 0 0 0 0 0 3 244369
-0.002384 -0.000070 0.119916 0.384267 0.070459 0.083872 -0.062500 1 0 0 0 0 0 3 245364
-0.002384 -0.000070 0.119916 0.384263 0.070440 0.083873 -0.062500 1 0 0 0 0 0 3 246362
-0.002384 -0.000070 0.119916 0.384259 0.070450 0.083866 -0.062500 1 0 0 0 0 0 3 247364
-0.002384 -0.000070 0.119916 0.384267 0.070460 0.083872 -0.062500 1 0 0 0 0 0 3 248366
-0.002384 -0.000070 0.119916 0.384263 0.070440 0.083873 -0.062500 1 0 0 0 0 0 3 249363
-0.002384 -0.000070 0.119916 0.384259 0.070450 0.083866 -0.062500 1 0 0 0 0 0 3 250364
-0.002384 -0.000070 0.119916 0.384270 0.070448 0.083879 -0.062500 1 0 0 0 0 0 3 251364
-0.002384 -0.000070 0.119916 0.384260 0.070451 0.083867 -0.062500 1 0 0 0 0 0 3 252363
-0.002384 -0.000070 0.119916 0.384259 0.070451 0.083865 -0.062500 1 0 0 0 0 0 3 253361
-0.002384 -0.000070 0.119916 0.384270 0.070448 0.083879 -0.062500 1 0 0 0 0 0 3 254363
-0.002384 -0.000070 0.119916 0.384272 0.070448 0.083860 -0.062500 1 0 0 0 0 0 3 255363
-0.002384 -0.000070 0.119916 0.384261 0.070451 0.083864 -0.062500 1 0 0 0 0 0 3 256359
-0.002384 -0.000070 0.119916 0.384271 0.070448 0.083878 -0.062500 1 0 0 0 0 0 3 257361
-0.002384 -0.000070 0.119916 0.384261 0.070451 0.083866 -0.062500 1 0 0 0 0 0 3 258364
-0.002384 -0.000070 0.119916 0.384263 0.070439 0.083872 -0.062500 1 0 0 0 0 0 3 259362
-0.002384 -0.000070 0.119916 0.384259 0.070449 0.083866 -0.062500 1 0 0 0 0 0 3 260364
-0.002384 -0.000070 0.119916 0.384267 0.070459 0.083872 -0.062500 1 0 0 0 0 0 3 261363
-0.002384 -0.000070 0.119916 0.384263 0.070440 0.083872 -0.062500 1 0 0 0 0 0 3 262363
-0.002384 -0.000070 0.119916 0.384259 0.070449 0.083866 -0.062500 1 0 0 0 0 0 3 263364
-0.002384 -0.000070 0.119916 0.384270 0.070447 0.083879 -0.062500 1 0 0 0 0 0 3 264363
-0.002384 -0.000070 0.119916 0.384260 0.070450 0.083867 -0.062500 1 0 0 0 0 0 3 265363
-0.002384 -0.000070 0.119916 0.384267 0.070459 0.083872 -0.062500 1 0 0 0 0 0 3 266350
-0.002384 -0.000070 0.119916 0.384263 0.070440 0.083873 -0.062500 1 0 0 0 0 0 3 267360
-0.002384 -0.000070 0.119916 0.384259 0.070449 0.083866 -0.062500 1 0 0 0 0 0 3 268359
-0.002384 -0.000070 0.119916 0.384267 0.070459 0.083872 -0.062500 1 0 0 0 0 0 3 269364
-0.002384 -0.000070 0.119916 0.384263 0.070440 0.083873 -0.062500 1 0 0 0 0 0 3 270362
-0.002384 -0.000070 0.119916 0.384259 0.070450 0.083866 -0.062500 1 0 0 0 0 0 3 271362
-0.002384 -0.000070 0.119916 0.384267 0.070460 0.083872 -0.062500 1 0 0 0 0 0 3 272332
-0.002384 -0.000070 0.119916 0.384263 0.070440 0.083873 -0.062500 1 0 0 0 0 0 3 273360
-0.002384 -0.000070 0.119916 0.384271 0.070447 0.083860 -0.062500 1 0 0 0 0 0 3 274359
-0.002384 -0.000070 0.119916 0.384272 0.070447 0.083878 -0.062500 1 0 0 0 0 0 3 275365
-0.002384 -0.000070 0.119916 0.384261 0.070450 0.083866 -0.062500 1 0 0 0 0 0 3 276361
-0.002384 -0.000070 0.119916 0.384259 0.070451 0.083865 -0.062500 1 0 0 0 0 0 3 277362
-0.002384 -0.000070 0.119916 0.384271 0.070448 0.083879 -0.062500 1 0 0 0 0 0 3 278361
-0.002384 -0.000070 0.119916 0.384261 0.070450 0.083866 -0.062500 1 0 0 0 0 0 3 279348
-0.002384 -0.000070 0.119916 0.384259 0.070451 0.083865 -0.062500 1 0 0 0 0 0 3 280357
-0.002384 -0.000070 0.119916 0.384271 0.070448 0.083879 -0.062500 1 0 0 0 0 0 3 281347
-0.002384 -0.000070 0.119916 0.384260 0.070451 0.083866 -0.062500 1 0 0 0 0 0 3 282356
-0.002384 -0.000070 0.119916 0.384263 0.070439 0.083872 -0.062500 1 0 0 0 0 0 3 283348
-0.002384 -0.000070 0.119916 0.384259 0.070449 0.083866 -0.062500 1 0 0 0 0 0 3 284356
-0.002384 -0.000070 0.119916 0.384267 0.070459 0.083872 -0.062500 1 0 0 0 0 0 3 285346
-0.002384 -0.000070 0.119916 0.384263 0.070440 0.083872 -0.062500 1 0 0 0 0 0 3 286355
-0.002384 -0.000070 0.119916 0.384259 0.070449 0.083866 -0.062500 1 0 0 0 0 0 3 287347
-0.002384 -0.000070 0.119916 0.384267 0.070459 0.083872 -0.062500 1 0 0 0 0 0 3 288357
-0.002384 -0.000070 0.119916 0.384263 0.070440 0.083872 -0.062500 1 0 0 0 0 0 3 289346
-0.002384 -0.000070 0.119916 0.384259 0.070449 0.083866 -0.062500 1 0 0 0 0 0 3 290355
-0.002384 -0.000070 0.119916 0.384270 0.070448 0.083879 -0.062500 1 0 0 0 0 0 3 291365
-0.002384 -0.000070 0.119916 0.384260 0.070450 0.083867 -0.062500 1 0 0 0 0 0 3 292352
-0.002384 -0.000070 0.119916 0.384258 0.070451 0.083865 -0.062500 1 0 0 0 0 0 3 293365
-0.002384 -0.000070 0.119916 0.384270 0.070448 0.083879 -0.062500 1 0 0 0 0 0 3 294345
-0.002384 -0.000070 0.119916 0.384272 0.070447 0.083860 -0.062500 1 0 0 0 0 0 3 295358
-0.002384 -0.000070 0.119916 0.384269 0.070459 0.083871 -0.062500 1 0 0 0 0 0 3 296363
-0.002384 -0.000070 0.119916 0.384264 0.070440 0.083872 -0.062500 1 0 0 0 0 0 3 297357
-0.002384 -0.000070 0.119916 0.384260 0.070450 0.083866 -0.062500 1 0 0 0 0 0 3 298363
-0.002384 -0.000070 0.119916 0.384271 0.070448 0.083879 -0.062500 1 0 0 0 0 0 3 299351
-0.002384 -0.000070 0.119916 0.384261 0.070450 0.083867 -0.062500 1 0 0 0 0 0 3 300364
-0.002384 -0.000070 0.119916 0.384259 0.070451 0.083865 -0.062500 1 0 0 0 0 0 3 301352
-0.002384 -0.000070 0.119916 0.384271 0.070448 0.083879 -0.062500 1 0 0 0 0 0 3 302361
-0.002384 -0.000070 0.119916 0.384260 0.070450 0.083867 -0.062500 1 0 0 0 0 0 3 303364
-0.002384 -0.000070 0.119916 0.384259 0.070451 0.083865 -0.062500 1 0 0 0 0 0 3 304360
-0.002384 -0.000070 0.119916 0.384270 0.070448 0.083879 -0.062500 1 0 0 0 0 0 3 305361
-0.002384 -0.000070 0.119916 0.384260 0.070451 0.083867 -0.062500 1 0 0 0 0 0 3 306362
-0.002384 -0.000070 0.119916 0.384259 0.070451 0.083865 -0.062500 1 0 0 0 0 0 3 307369
-0.002384 -0.000070 0.119916 0.384270 0.070448 0.083879 -0.062500 1 0 0 0 0 0 3 308364
-0.002384 -0.000070 0.119916 0.384260 0.070451 0.083867 -0.062500 1 0 0 0 0 0 3 309367
-0.002384 -0.000070 0.119916 0.384262 0.070439 0.083872 -0.062500 1 0 0 0 0 0 3 310364
-0.002384 -0.000070 0.119916 0.384259 0.070449 0.083866 -0.062500 1 0 0 0 0 0 3 311351
-0.002384 -0.000070 0.119916 0.384267 0.070459 0.083872 -0.062500 1 0 0 0 0 0 3 312357
-0.002384 -0.000070 0.119916 0.384263 0.070440 0.083873 -0.062500 1 0 0 0 0 0 3 313361
-0.002384 -0.000070 0.119916 0.384259 0.070449 0.083866 -0.062500 1 0 0 0 0 0 3 314361
-0.002384 -0.000070 0.119916 0.384266 0.070459 0.083872 -0.062500 1 0 0 0 0 0 3 315362
-0.002384 -0.000070 0.119916 0.384275 0.070437 0.083866 -0.062500 1 0 0 0 0 0 3 316362
-0.002384 -0.000070 0.119916 0.384269 0.070458 0.083872 -0.062500 1 0 0 0 0 0 3 317361
-0.002384 -0.000070 0.119916 0.384264 0.070440 0.083872 -0.062500 1 0 0 0 0 0 3 318361
-0.002384 -0.000070 0.119916 0.384260 0.070449 0.083866 -0.062500 1 0 0 0 0 0 3 319362
-0.002384 -0.000070 0.119916 0.384267 0.070459 0.083872 -0.062500 1 0 0 0 0 0 3 320359
-0.002384 -0.000070 0.119916 0.384263 0.070440 0.083872 -0.062500 1 0 0 0 0 0 3 321365
-0.002384 -0.000070 0.119916 0.384260 0.070450 0.083866 -0.062500 1 0 0 0 0 0 3 322361
-0.002384 -0.000070 0.119916 0.384267 0.070459 0.083872 -0.062500 1 0 0 0 0 0 3 323361
-0.002384 -0.000070 0.119916 0.384263 0.070440 0.083873 -0.062500 1 0 0 0 0 0 3 324337
-0.002384 -0.000070 0.119916 0.384259 0.070450 0.083866 -0.062500 1 0 0 0 0 0 3 325354
-0.002384 -0.000070 0.119916 0.384270 0.070448 0.083879 -0.062500 1 0 0 0 0 0 3 326359
-0.002384 -0.000070 0.119916 0.384260 0.070450 0.083867 -0.062500 1 0 0 0 0 0 3 327363
-0.002384 -0.000070 0.119916 0.384259 0.070451 0.083865 -0.062500 1 0 0 0 0 0 3 328360
-0.002384 -0.000070 0.119916 0.384270 0.070448 0.083879 -0.062500 1 0 0 0 0 0 3 329360
-0.002384 -0.000070 0.119916 0.384260 0.070451 0.083867 -0.062500 1 0 0 0 0 0 3 330360
-0.002384 -0.000070 0.119916 0.384259 0.070451 0.083865 -0.062500 1 0 0 0 0 0 3 331362
-0.002384 -0.000070 0.119916 0.384270 0.070448 0.083879 -0.062500 1 0 0 0 0 0 3 332350
-0.002384 -0.000070 0.119916 0.384260 0.070451 0.083867 -0.062500 1 0 0 0 0 0 3 333359
-0.002384 -0.000070 0.119916 0.384259 0.070451 0.083865 -0.062500 1 0 0 0 0 0 3 334356
-0.002384 -0.000070 0.119916 0.384270 0.070448 0.083879 -0.062500 1 0 0 0 0 0 3 335351
-0.002384 -0.000070 0.119916 0.384272 0.070448 0.083860 -0.062500 1 0 0 0 0 0 3 336359
-0.002384 -0.000070 0.119916 0.384264 0.070439 0.083871 -0.062500 1 0 0 0 0 0 3 337360
-0.002384 -0.000070 0.119916 0.384260 0.070449 0.083865 -0.062500 1 0 0 0 0 0 3 338361
-0.002384 -0.000070 0.119916 0.384267 0.070459 0.083872 -0.062500 1 0 0 0 0 0 3 339345
-0.002384 -0.000070 0.119916 0.384263 0.070440 0.083872 -0.062500 1 0 0 0 0 0 3 340355
-0.002384 -0.000070 0.119916 0.384259 0.070449 0.083866 -0.062500 1 0 0 0 0 0 3 341360
-0.002384 -0.000070 0.119916 0.384270 0.070447 0.083879 -0.062500 1 0 0 0 0 0 3 342360
-0.002384 -0.000070 0.119916 0.384260 0.070450 0.083866 -0.062500 1 0 0 0 0 0 3 343360
-0.002384 -0.000070 0.119916 0.384267 0.070459 0.083872 -0.062500 1 0 0 0 0 0 3 344347
-0.002384 -0.000070 0.119916 0.384263 0.070440 0.083873 -0.062500 1 0 0 0 0 0 3 345353
-0.002384 -0.000070 0.119916 0.384259 0.070450 0.083866 -0.062500 1 0 0 0 0 0 3 346345
-0.002384 -0.000070 0.119916 0.384267 0.070459 0.083872 -0.062500 1 0 0 0 0 0 3 347348
-0.002384 -0.000070 0.119916 0.384263 0.070440 0.083873 -0.062500 1 0 0 0 0 0 3 348354
-0.002384 -0.000070 0.119916 0.384259 0.070450 0.083866 -0.062500 1 0 0 0 0 0 3 349344
-0.002397 -0.000084 0.119905 0.561972 0.261100 0.235357 -0.062500 1 0 0 0 0 0 3 350354
-0.002403 -0.000091 0.119902 0.503653 0.197150 0.161390 -0.062500 1 0 0 0 0 0 3 351344
-0.002407 -0.000094 0.119900 0.458995 0.149236 0.123037 -0.062500 1 0 0 0 0 0 3 352353
-0.002408 -0.000096 0.119900 0.434849 0.123650 0.108444 -0.062500 1 0 0 0 0 0 3 353346
-0.002409 -0.000097 0.119900 0.422488 0.110695 0.103241 -0.062500 1 0 0 0 0 0 3 354355
-0.002410 -0.000097 0.119900 0.416247 0.104216 0.101421 -0.062500 1 0 0 0 0 0 3 355345
-0.002410 -0.000097 0.119900 0.413104 0.100957 0.100785 -0.062500 1 0 0 0 0 0 3 356367
-0.002410 -0.000098 0.119900 0.411526 0.099315 0.100569 -0.062500 1 0 0 0 0 0 3 357350
-0.002410 -0.000098 0.119900 0.410739 0.098519 0.100496 -0.062500 1 0 0 0 0 0 3 358351
-0.002410 -0.000098 0.119900 0.410340 0.098103 0.100472 -0.062500 1 0 0 0 0 0 3 359332
-0.002410 -0.000098 0.119900 0.410153 0.097907 0.100452 -0.062500 1 0 0 0 0 0 3 360338
-0.002410 -0.000098 0.119900 0.410053 0.097801 0.100454 -0.062500 1 0 0 0 0 0 3 361352
-0.002410 -0.000098 0.119900 0.409994 0.097754 0.100445 -0.062500 1 0 0 0 0 0 3 362349
-0.002410 -0.000098 0.119900 0.409977 0.097723 0.100457 -0.062500 1 0 0 0 0 0 3 363361
-0.002410 -0.000098 0.119900 0.409948 0.097706 0.100451 -0.062500 1 0 0 0 0 0 3 364363
-0.002410 -0.000098 0.119900 0.409945 0.097705 0.100450 -0.062500 1 0 0 0 0 0 3 365364
-0.002410 -0.000098 0.119900 0.409945 0.097705 0.100450 -0.062500 1 0 0 0 0 0 3 366362
-0.002410 -0.000098 0.119900 0.409945 0.097706 0.100450 -0.062500 1 0 0 0 0 0 3 367361
-0.002410 -0.000098 0.119900 0.409948 0.097694 0.100457 -0.062500 1 0 0 0 0 0 3 368359
-0.002410 -0.000098 0.119900 0.409945 0.097704 0.100451 -0.062500 1 0 0 0 0 0 3 369360
-0.002410 -0.000098 0.119900 0.409945 0.097706 0.100450 -0.062500 1 0 0 0 0 0 3 370360
-0.002410 -0.000098 0.119900 0.409948 0.097694 0.100457 -0.062500 1 0 0 0 0 0 3 371361
-0.002410 -0.000098 0.119900 0.409945 0.097705 0.100451 -0.062500 1 0 0 0 0 0 3 372360
-0.002410 -0.000098 0.119900 0.409948 0.097694 0.100457 -0.062500 1 0 0 0 0 0 3 373361
-0.002410 -0.000098 0.119900 0.409945 0.097705 0.100451 -0.062500 1 0 0 0 0 0 3 374354
-0.002410 -0.000098 0.119900 0.409945 0.097706 0.100451 -0.062500 1 0 0 0 0 0 3 375365
-0.002410 -0.000098 0.119900 0.409948 0.097695 0.100457 -0.062500 1 0 0 0 0 0 3 376334
-0.002410 -0.000098 0.119900 0.409958 0.097702 0.100445 -0.062500 1 0 0 0 0 0 3 377358
-0.002410 -0.000098 0.119900 0.409947 0.097706 0.100450 -0.062500 1 0 0 0 0 0 3 378355
-0.002410 -0.000098 0.119900 0.409949 0.097695 0.100457 -0.062500 1 0 0 0 0 0 3 379360
-0.002410 -0.000098 0.119900 0.409946 0.097705 0.100451 -0.062500 1 0 0 0 0 0 3 380359
-0.002410 -0.000098 0.119900 0.409946 0.097706 0.100450 -0.062500 1 0 0 0 0 0 3 381357
-0.002410 -0.000098 0.119900 0.409949 0.097695 0.100457 -0.062500 1 0 0 0 0 0 3 382359
-0.002410 -0.000098 0.119900 0.409946 0.097705 0.100451 -0.062500 1 0 0 0 0 0 3 383361
-0.002410 -0.000098 0.119900 0.409949 0.097695 0.100457 -0.062500 1 0 0 0 0 0 3 384359
-0.002410 -0.000098 0.119900 0.409938 0.097696 0.100444 -0.062500 1 0 0 0 0 0 3 385359
-0.002410 -0.000098 0.119900 0.409945 0.097705 0.100450 -0.062500 1 0 0 0 0 0 3 386359
-0.002410 -0.000098 0.119900 0.409949 0.097694 0.100457 -0.062500 1 0 0 0 0 0 3 387357
-0.002410 -0.000098 0.119900 0.409946 0.097705 0.100451 -0.062500 1 0 0 0 0 0 3 388358
-0.002410 -0.000098 0.119900 0.409945 0.097706 0.100450 -0.062500 1 0 0 0 0 0 3 389348
-0.002410 -0.000098 0.119900 0.409949 0.097695 0.100457 -0.062500 1 0 0 0 0 0 3 390360
-0.002410 -0.000098 0.119900 0.409946 0.097705 0.100451 -0.062500 1 0 0 0 0 0 3 391360
-0.002410 -0.000098 0.119900 0.409949 0.097695 0.100458 -0.062500 1 0 0 0 0 0 3 392358
-0.002410 -0.000098 0.119900 0.409946 0.097705 0.100452 -0.062500 1 0 0 0 0 0 3 393359
-0.002423 -0.000111 0.119889 0.587549 0.288242 0.252060 -0.062500 1 0 0 0 0 0 3 394359
-0.002429 -0.000118 0.119885 0.529279 0.224344 0.178038 -0.062500 1 0 0 0 0 0 3 395361
-0.002432 -0.000122 0.119884 0.484660 0.176454 0.139644 -0.062500 1 0 0 0 0 0 3 396359
-0.002434 -0.000123 0.119883 0.460500 0.150897 0.125038 -0.062500 1 0 0 0 0 0 3 397352
-0.002435 -0.000124 0.119883 0.448165 0.137945 0.119833 -0.062500 1 0 0 0 0 0 3 398356
-0.002435 -0.000125 0.119883 0.441916 0.131439 0.118022 -0.062500 1 0 0 0 0 0 3 399437
-0.002435 -0.000125 0.119883 0.438770 0.128189 0.117379 -0.062500 1 0 0 0 0 0 3 400426
-0.002436 -0.000125 0.119883 0.437196 0.126569 0.117161 -0.062500 1 0 0 0 0 0 3 401436
-0.002436 -0.000125 0.119883 0.436404 0.125755 0.117087 -0.062500 1 0 0 0 0 0 3 402405
-0.002436 -0.000125 0.119883 0.436013 0.125346 0.117070 -0.062500 1 0 0 0 0 0 3 403405
-0.002436 -0.000125 0.119883 0.435819 0.125142 0.117043 -0.062500 1 0 0 0 0 0 3 404402
-0.002436 -0.000125 0.119883 0.435726 0.125044 0.117051 -0.062500 1 0 0 0 0 0 3 405434
-0.002436 -0.000125 0.119883 0.435672 0.124986 0.117050 -0.062500 1 0 0 0 0 0 3 406423
-0.002436 -0.000125 0.119883 0.435644 0.124957 0.117049 -0.062500 1 0 0 0 0 0 3 407403
-0.002436 -0.000125 0.119883 0.435622 0.124949 0.117049 -0.062500 1 0 0 0 0 0 3 408422
-0.002436 -0.000125 0.119883 0.435620 0.124948 0.117049 -0.062500 1 0 0 0 0 0 3 409403
-0.002436 -0.000125 0.119883 0.435620 0.124949 0.117049 -0.062500 1 0 0 0 0 0 3 410410
-0.002436 -0.000125 0.119883 0.435620 0.124950 0.117049 -0.062500 1 0 0 0 0 0 3 411424
-0.002436 -0.000125 0.119883 0.435612 0.124941 0.117042 -0.062500 1 0 0 0 0 0 3 412411
-0.002436 -0.000125 0.119883 0.435623 0.124938 0.117055 -0.062500 1 0 0 0 0 0 3 413424
-0.002436 -0.000125 0.119883 0.435612 0.124940 0.117043 -0.062500 1 0 0 0 0 0 3 414408
-0.002436 -0.000125 0.119883 0.435619 0.124949 0.117048 -0.062500 1 0 0 0 0 0 3 415352
-0.002436 -0.000125 0.119883 0.435615 0.124930 0.117049 -0.062500 1 0 0 0 0 0 3 416342
-0.002436 -0.000125 0.119883 0.435632 0.124945 0.117043 -0.062500 1 0 0 0 0 0 3 417351
-0.002436 -0.000125 0.119883 0.435617 0.124929 0.117048 -0.062500 1 0 0 0 0 0 3 418341
-0.002436 -0.000125 0.119883 0.435620 0.124948 0.117049 -0.062500 1 0 0 0 0 0 3 419352
-0.002436 -0.000125 0.119883 0.435613 0.124941 0.117042 -0.062500 1 0 0 0 0 0 3 420343
-0.002436 -0.000125 0.119883 0.435623 0.124937 0.117055 -0.062500 1 0 0 0 0 0 3 421351
-0.002436 -0.000125 0.119883 0.435613 0.124940 0.117042 -0.062500 1 0 0 0 0 0 3 422341
-0.002436 -0.000125 0.119883 0.435620 0.124949 0.117048 -0.062500 1 0 0 0 0 0 3 423351
-0.002436 -0.000125 0.119883 0.435616 0.124930 0.117048 -0.062500 1 0 0 0 0 0 3 424341
-0.002436 -0.000125 0.119883 0.435620 0.124948 0.117049 -0.062500 1 0 0 0 0 0 3 425342
-0.002436 -0.000125 0.119883 0.435616 0.124929 0.117049 -0.062500 1 0 0 0 0 0 3 426372
-0.002436 -0.000125 0.119883 0.435612 0.124939 0.117042 -0.062500 1 0 0 0 0 0 3 427356
-0.002436 -0.000125 0.119883 0.435619 0.124949 0.117048 -0.062500 1 0 0 0 0 0 3 428363
-0.002436 -0.000125 0.119883 0.435624 0.124938 0.117056 -0.062500 1 0 0 0 0 0 3 429363
-0.002436 -0.000125 0.119883 0.435613 0.124940 0.117043 -0.062500 1 0 0 0 0 0 3 430358
-0.002417 -0.000129 0.119873 0.171022 0.187114 0.254867 -0.062500 1 0 0 0 0 0 3 431337
-0.002407 -0.000132 0.119870 0.261198 0.166353 0.187593 -0.062500 1 0 0 0 0 0 3 432342
-0.002403 -0.000133 0.119868 0.327711 0.150720 0.152676 -0.062500 1 0 0 0 0 0 3 433348
-0.002413 -0.000147 0.119857 0.540383 0.332784 0.291085 -0.062500 1 0 0 0 0 0 3 434344
-0.002418 -0.000154 0.119853 0.499817 0.264715 0.212281 -0.062500 1 0 0 0 0 0 3 435354
-0.002421 -0.000158 0.119852 0.464016 0.214716 0.172213 -0.062500 1 0 0 0 0 0 3 436332
-0.002404 -0.000164 0.119842 0.179801 0.250208 0.294937 -0.062500 1 0 0 0 0 0 3 437331
-0.002395 -0.000167 0.119838 0.259751 0.216009 0.222202 -0.062500 1 0 0 0 0 0 3 438329
-0.002391 -0.000168 0.119837 0.321105 0.193630 0.185389 -0.062500 1 0 0 0 0 0 3 439347
-0.002388 -0.000169 0.119836 0.353646 0.181883 0.171440 -0.062500 1 0 0 0 0 0 3 440346
-0.002400 -0.000183 0.119825 0.547470 0.366259 0.318223 -0.062500 1 0 0 0 0 0 3 441345
-0.002406 -0.000190 0.119822 0.497407 0.299504 0.242386 -0.062500 1 0 0 0 0 0 3 442346
-0.002409 -0.000194 0.119820 0.456871 0.250182 0.203363 -0.062500 1 0 0 0 0 0 3 443351
-0.002392 -0.000200 0.119810 0.170425 0.285944 0.326513 -0.062500 1 0 0 0 0 0 3 444351
-0.002383 -0.000203 0.119806 0.249150 0.251942 0.253862 -0.062500 1 0 0 0 0 0 3 445349
-0.002379 -0.000205 0.119805 0.309882 0.229662 0.217080 -0.062500 1 0 0 0 0 0 3 446345
-0.002377 -0.000205 0.119805 0.342123 0.217965 0.203135 -0.062500 1 0 0 0 0 0 3 447346
-0.002357 -0.000210 0.119795 0.094107 0.274071 0.336300 -0.062500 1 0 0 0 0 0 3 448347
-0.002347 -0.000213 0.119791 0.192194 0.250433 0.267123 -0.062500 1 0 0 0 0 0 3 449347
-0.002342 -0.000214 0.119790 0.262651 0.233350 0.231551 -0.062500 1 0 0 0 0 0 3 450345
-0.002352 -0.000228 0.119779 0.477214 0.414442 0.369783 -0.062500 1 0 0 0 0 0 3 451347
-0.002338 -0.000240 0.119765 0.173516 0.408112 0.429056 -0.062500 1 0 0 0 0 0 3 452345
-0.002332 -0.000245 0.119760 0.228181 0.337330 0.321429 -0.062500 1 0 0 0 0 0 3 453345
-0.002328 -0.000248 0.119759 0.275100 0.295066 0.271236 -0.062500 1 0 0 0 0 0 3 454328
-0.002339 -0.000263 0.119747 0.477553 0.463284 0.404343 -0.062500 1 0 0 0 0 0 3 455330
-0.002326 -0.000275 0.119733 0.167929 0.450530 0.461850 -0.062500 1 0 0 0 0 0 3 456347
-0.002320 -0.000281 0.119728 0.219487 0.376591 0.353528 -0.062500 1 0 0 0 0 0 3 457346
-0.002317 -0.000284 0.119727 0.264846 0.332741 0.303100 -0.062500 1 0 0 0 0 0 3 458346
-0.002315 -0.000286 0.119726 0.289149 0.310077 0.284312 -0.062500 1 0 0 0 0 0 3 459347
-0.002308 -0.000304 0.119705 0.214814 0.550504 0.567925 -0.062500 1 0 0 0 0 0 3 460344
-0.002305 -0.000314 0.119698 0.252487 0.460591 0.423762 -0.062500 1 0 0 0 0 0 3 461346
-0.002303 -0.000319 0.119695 0.277261 0.394423 0.349460 -0.062500 1 0 0 0 0 0 3 462344
-0.002315 -0.000334 0.119684 0.466997 0.549001 0.473186 -0.062500 1 0 0 0 0 0 3 463348
-0.002321 -0.000342 0.119680 0.414821 0.467558 0.388921 -0.062500 1 0 0 0 0 0 3 464344
-0.002324 -0.000346 0.119678 0.373222 0.410855 0.346954 -0.062500 1 0 0 0 0 0 3 465345
-0.002307 -0.000353 0.119668 0.086851 0.442654 0.469524 -0.062500 1 0 0 0 0 0 3 466343
-0.002298 -0.000356 0.119664 0.165046 0.406933 0.396272 -0.062500 1 0 0 0 0 0 3 467338
-0.002294 -0.000358 0.119663 0.225492 0.383784 0.359262 -0.062500 1 0 0 0 0 0 3 468349
-0.002305 -0.000372 0.119652 0.434790 0.561387 0.497264 -0.062500 1 0 0 0 0 0 3 469350
-0.002291 -0.000384 0.119638 0.129130 0.553513 0.556500 -0.062500 1 0 0 0 0 0 3 470345
-0.002284 -0.000389 0.119633 0.182396 0.482238 0.448581 -0.062500 1 0 0 0 0 0 3 471346
-0.002281 -0.000392 0.119631 0.228624 0.439664 0.398294 -0.062500 1 0 0 0 0 0 3 472346
-0.002292 -0.000407 0.119620 0.430473 0.607257 0.531618 -0.062500 1 0 0 0 0 0 3 473344
-0.002298 -0.000415 0.119616 0.384681 0.532722 0.450676 -0.062500 1 0 0 0 0 0 3 474344
-0.002301 -0.000419 0.119615 0.346327 0.479477 0.409858 -0.062500 1 0 0 0 0 0 3 475347
-0.002302 -0.000421 0.119614 0.325325 0.451201 0.394444 -0.062500 1 0 0 0 0 0 3 476344
-0.002303 -0.000422 0.119614 0.314548 0.436868 0.388954 -0.062500 1 0 0 0 0 0 3 477345
-0.002303 -0.000422 0.119614 0.309088 0.429681 0.387051 -0.062500 1 0 0 0 0 0 3 478342
-0.002316 -0.000436 0.119603 0.483392 0.615610 0.538564 -0.062500 1 0 0 0 0 0 3 479337
-0.002323 -0.000443 0.119599 0.423870 0.550451 0.463940 -0.062500 1 0 0 0 0 0 3 480344
-0.002307 -0.000451 0.119588 0.115184 0.563570 0.563845 -0.062500 1 0 0 0 0 0 3 481344
-0.002299 -0.000455 0.119584 0.180511 0.517223 0.481473 -0.062500 1 0 0 0 0 0 3 482334
-0.002296 -0.000456 0.119583 0.234296 0.488567 0.441201 -0.062500 1 0 0 0 0 0 3 483344
-0.002294 -0.000457 0.119582 0.262999 0.473635 0.426053 -0.062500 1 0 0 0 0 0 3 484336
-0.002305 -0.000472 0.119571 0.454428 0.655510 0.572932 -0.062500 1 0 0 0 0 0 3 485344
-0.002311 -0.000479 0.119568 0.403501 0.588409 0.496633 -0.062500 1 0 0 0 0 0 3 486335
-0.002314 -0.000482 0.119566 0.362608 0.538882 0.457444 -0.062500 1 0 0 0 0 0 3 487349
-0.002316 -0.000484 0.119566 0.340341 0.512472 0.442572 -0.062500 1 0 0 0 0 0 3 488348
-0.002317 -0.000485 0.119566 0.328936 0.499078 0.437294 -0.062500 1 0 0 0 0 0 3 489340
-0.002317 -0.000485 0.119566 0.323177 0.492351 0.435449 -0.062500 1 0 0 0 0 0 3 490349
-0.002317 -0.000485 0.119566 0.320272 0.488976 0.434806 -0.062500 1 0 0 0 0 0 3 491349
-0.002330 -0.000499 0.119555 0.495694 0.676607 0.586955 -0.062500 1 0 0 0 0 0 3 492357
-0.002336 -0.000506 0.119551 0.436894 0.612513 0.512384 -0.062500 1 0 0 0 0 0 3 493361
-0.002340 -0.000509 0.119550 0.392078 0.564506 0.473788 -0.062500 1 0 0 0 0 0 3 494360
-0.002341 -0.000511 0.119549 0.367852 0.538835 0.459127 -0.062500 1 0 0 0 0 0 3 495350
-0.002323 -0.000516 0.119539 0.092076 0.587404 0.592415 -0.062500 1 0 0 0 0 0 3 496348
-0.002314 -0.000519 0.119536 0.175526 0.560505 0.522899 -0.062500 1 0 0 0 0 0 3 497338
-0.002310 -0.000520 0.119534 0.238611 0.541750 0.487194 -0.062500 1 0 0 0 0 0 3 498347
-0.002308 -0.000521 0.119534 0.272024 0.531779 0.473653 -0.062500 1 0 0 0 0 0 3 499358
-0.002307 -0.000521 0.119534 0.288838 0.526701 0.468852 -0.062500 1 0 0 0 0 0 3 500359
-0.002306 -0.000521 0.119534 0.297212 0.524156 0.467160 -0.062500 1 0 0 0 0 0 3 501362
-0.002306 -0.000522 0.119534 0.301396 0.522881 0.466587 -0.062500 1 0 0 0 0 0 3 502348
-0.002318 -0.000535 0.119523 0.480297 0.711436 0.618811 -0.062500 1 0 0 0 0 0 3 503358
-0.002325 -0.000542 0.119519 0.423274 0.647922 0.544227 -0.062500 1 0 0 0 0 0 3 504354
-0.002328 -0.000545 0.119518 0.379363 0.600196 0.505594 -0.062500 1 0 0 0 0 0 3 505355
-0.002329 -0.000547 0.119517 0.355592 0.574680 0.490947 -0.062500 1 0 0 0 0 0 3 506355
-0.002330 -0.000548 0.119517 0.343440 0.561718 0.485726 -0.062500 1 0 0 0 0 0 3 507357
-0.002331 -0.000548 0.119517 0.337298 0.555219 0.483911 -0.062500 1 0 0 0 0 0 3 508355
-0.002331 -0.000548 0.119517 0.334203 0.551953 0.483276 -0.062500 1 0 0 0 0 0 3 509351
-0.002331 -0.000549 0.119517 0.332663 0.550331 0.483060 -0.062500 1 0 0 0 0 0 3 510358
-0.002326 -0.000567 0.119528 0.258177 0.803484 0.336632 -0.062500 1 0 0 0 0 0 3 511360
-0.002323 -0.000576 0.119531 0.281225 0.717494 0.408245 -0.062500 1 0 0 0 0 0 3 512355
-0.002322 -0.000580 0.119532 0.299549 0.653420 0.445272 -0.062500 1 0 0 0 0 0 3 513355
-0.002321 -0.000583 0.119533 0.309659 0.619338 0.459305 -0.062500 1 0 0 0 0 0 3 514325
-0.002321 -0.000584 0.119533 0.314899 0.602130 0.464297 -0.062500 1 0 0 0 0 0 3 515356
-0.002320 -0.000584 0.119533 0.317576 0.593523 0.466030 -0.062500 1 0 0 0 0 0 3 516350
-0.002320 -0.000585 0.119533 0.318924 0.589211 0.466635 -0.062500 1 0 0 0 0 0 3 517355
-0.002320 -0.000585 0.119533 0.319596 0.587050 0.466834 -0.062500 1 0 0 0 0 0 3 518355
-0.002315 -0.000603 0.119543 0.246185 0.840085 0.320688 -0.062500 1 0 0 0 0 0 3 519353
-0.002312 -0.000612 0.119547 0.269828 0.753911 0.392303 -0.062500 1 0 0 0 0 0 3 520354
-0.002311 -0.000617 0.119548 0.288444 0.689736 0.429308 -0.062500 1 0 0 0 0 0 3 521354
-0.002310 -0.000619 0.119549 0.298701 0.655615 0.443327 -0.062500 1 0 0 0 0 0 3 522354
-0.002310 -0.000620 0.119549 0.304013 0.638373 0.448325 -0.062500 1 0 0 0 0 0 3 523357
-0.002310 -0.000621 0.119549 0.306723 0.629743 0.450048 -0.062500 1 0 0 0 0 0 3 524324
-0.002304 -0.000639 0.119559 0.234271 0.879685 0.304561 -0.062500 1 0 0 0 0 0 3 525356
-0.002302 -0.000648 0.119563 0.258453 0.791824 0.376285 -0.062500 1 0 0 0 0 0 3 526353
-0.002300 -0.000653 0.119564 0.277351 0.726805 0.413328 -0.062500 1 0 0 0 0 0 3 527356
-0.002299 -0.000655 0.119565 0.287738 0.692266 0.427362 -0.062500 1 0 0 0 0 0 3 528355
-0.002299 -0.000656 0.119565 0.293124 0.674819 0.432347 -0.062500 1 0 0 0 0 0 3 529354
-0.002299 -0.000657 0.119565 0.295856 0.666087 0.434085 -0.062500 1 0 0 0 0 0 3 530353
-0.002299 -0.000657 0.119565 0.297248 0.661732 0.434701 -0.062500 1 0 0 0 0 0 3 531356
-0.002299 -0.000657 0.119565 0.297943 0.659543 0.434905 -0.062500 1 0 0 0 0 0 3 532353
-0.002299 -0.000657 0.119565 0.298288 0.658452 0.434976 -0.062500 1 0 0 0 0 0 3 533342
-0.002299 -0.000657 0.119565 0.298475 0.657915 0.435002 -0.062500 1 0 0 0 0 0 3 534353
-0.002299 -0.000657 0.119565 0.298561 0.657644 0.435005 -0.062500 1 0 0 0 0 0 3 535360
-0.002299 -0.000657 0.119565 0.298604 0.657503 0.435018 -0.062500 1 0 0 0 0 0 3 536354
-0.002293 -0.000676 0.119575 0.224768 0.911823 0.289048 -0.062500 1 0 0 0 0 0 3 537354
-0.002291 -0.000685 0.119579 0.248294 0.826010 0.360493 -0.062500 1 0 0 0 0 0 3 538353
-0.002289 -0.000689 0.119580 0.266854 0.762020 0.397428 -0.062500 1 0 0 0 0 0 3 539356
-0.002289 -0.000691 0.119581 0.277078 0.728007 0.411437 -0.062500 1 0 0 0 0 0 3 540352
-0.002288 -0.000693 0.119581 0.282375 0.710816 0.416405 -0.062500 1 0 0 0 0 0 3 541355
-0.002288 -0.000693 0.119581 0.285075 0.702218 0.418138 -0.062500 1 0 0 0 0 0 3 542351
-0.002288 -0.000693 0.119581 0.286441 0.697919 0.418751 -0.062500 1 0 0 0 0 0 3 543355
-0.002288 -0.000693 0.119581 0.287123 0.695766 0.418954 -0.062500 1 0 0 0 0 0 3 544325
-0.002288 -0.000694 0.119581 0.287461 0.694700 0.419031 -0.062500 1 0 0 0 0 0 3 545340
-0.002288 -0.000694 0.119581 0.287639 0.694156 0.419051 -0.062500 1 0 0 0 0 0 3 546349
-0.002288 -0.000694 0.119581 0.287732 0.693892 0.419059 -0.062500 1 0 0 0 0 0 3 547406
-0.002288 -0.000694 0.119581 0.287773 0.693763 0.419067 -0.062500 1 0 0 0 0 0 3 548421
-0.002288 -0.000694 0.119581 0.287793 0.693699 0.419061 -0.062500 1 0 0 0 0 0 3 549402
-0.002288 -0.000694 0.119581 0.287804 0.693661 0.419060 -0.062500 1 0 0 0 0 0 3 550419
-0.002288 -0.000694 0.119581 0.287812 0.693636 0.419073 -0.062500 1 0 0 0 0 0 3 551405
-0.002288 -0.000694 0.119581 0.287821 0.693643 0.419061 -0.062500 1 0 0 0 0 0 3 552420
-0.002288 -0.000694 0.119581 0.287813 0.693635 0.419073 -0.062500 1 0 0 0 0 0 3 553404
-0.002288 -0.000694 0.119581 0.287816 0.693624 0.419061 -0.062500 1 0 0 0 0 0 3 554418
-0.002288 -0.000694 0.119581 0.287825 0.693631 0.419067 -0.062500 1 0 0 0 0 0 3 555404
-0.002288 -0.000694 0.119581 0.287806 0.693626 0.419067 -0.062500 1 0 0 0 0 0 3 556420
-0.002288 -0.000694 0.119581 0.287815 0.693623 0.419061 -0.062500 1 0 0 0 0 0 3 557403
-0.002288 -0.000694 0.119581 0.287825 0.693631 0.419067 -0.062500 1 0 0 0 0 0 3 558404
-0.002288 -0.000694 0.119581 0.287805 0.693626 0.419067 -0.062500 1 0 0 0 0 0 3 559347
-0.002288 -0.000694 0.119581 0.287823 0.693632 0.419068 -0.062500 1 0 0 0 0 0 3 560339
-0.002288 -0.000694 0.119581 0.287817 0.693624 0.419061 -0.062500 1 0 0 0 0 0 3 561346
-0.002288 -0.000694 0.119581 0.287817 0.693623 0.419060 -0.062500 1 0 0 0 0 0 3 562337
-0.002288 -0.000694 0.119581 0.287813 0.693634 0.419073 -0.062500 1 0 0 0 0 0 3 563348
-0.002288 -0.000694 0.119581 0.287816 0.693624 0.419061 -0.062500 1 0 0 0 0 0 3 564338
-0.002288 -0.000694 0.119581 0.287825 0.693631 0.419067 -0.062500 1 0 0 0 0 0 3 565346
-0.002288 -0.000694 0.119581 0.287805 0.693627 0.419067 -0.062500 1 0 0 0 0 0 3 566353
-0.002288 -0.000694 0.119581 0.287827 0.693620 0.419074 -0.062500 1 0 0 0 0 0 3 567352
-0.002288 -0.000694 0.119581 0.287818 0.693622 0.419062 -0.062500 1 0 0 0 0 0 3 568350
-0.002288 -0.000694 0.119581 0.287817 0.693622 0.419060 -0.062500 1 0 0 0 0 0 3 569347
-0.002288 -0.000694 0.119581 0.287813 0.693633 0.419073 -0.062500 1 0 0 0 0 0 3 570336
-0.002288 -0.000694 0.119581 0.287816 0.693623 0.419061 -0.062500 1 0 0 0 0 0 3 571344
-0.002288 -0.000694 0.119581 0.287825 0.693631 0.419067 -0.062500 1 0 0 0 0 0 3 572340
-0.002288 -0.000694 0.119581 0.287806 0.693626 0.419067 -0.062500 1 0 0 0 0 0 3 573342
-0.002288 -0.000694 0.119581 0.287815 0.693623 0.419060 -0.062500 1 0 0 0 0 0 3 574390
-0.002288 -0.000694 0.119581 0.287825 0.693631 0.419067 -0.062500 1 0 0 0 0 0 3 575343
-0.002288 -0.000694 0.119581 0.287805 0.693626 0.419067 -0.062500 1 0 0 0 0 0 3 576344
-0.002288 -0.000694 0.119581 0.287823 0.693632 0.419067 -0.062500 1 0 0 0 0 0 3 577341
-0.002288 -0.000694 0.119581 0.287817 0.693624 0.419061 -0.062500 1 0 0 0 0 0 3 578344
-0.002288 -0.000694 0.119581 0.287817 0.693623 0.419059 -0.062500 1 0 0 0 0 0 3 579343
-0.002288 -0.000694 0.119581 0.287813 0.693634 0.419073 -0.062500 1 0 0 0 0 0 3 580343
-0.002288 -0.000694 0.119581 0.287816 0.693624 0.419061 -0.062500 1 0 0 0 0 0 3 581340
-0.002288 -0.000694 0.119581 0.287828 0.693620 0.419073 -0.062500 1 0 0 0 0 0 3 582342
-0.002288 -0.000694 0.119581 0.287806 0.693625 0.419068 -0.062500 1 0 0 0 0 0 3 583349
-0.002288 -0.000694 0.119581 0.287815 0.693622 0.419061 -0.062500 1 0 0 0 0 0 3 584347
-0.002288 -0.000694 0.119581 0.287825 0.693631 0.419067 -0.062500 1 0 0 0 0 0 3 585344
-0.002288 -0.000694 0.119581 0.287805 0.693626 0.419067 -0.062500 1 0 0 0 0 0 3 586327
-0.002288 -0.000694 0.119581 0.287823 0.693631 0.419068 -0.062500 1 0 0 0 0 0 3 587327
-0.002288 -0.000694 0.119581 0.287817 0.693623 0.419061 -0.062500 1 0 0 0 0 0 3 588341
-0.002288 -0.000694 0.119581 0.287825 0.693631 0.419067 -0.062500 1 0 0 0 0 0 3 589323
-0.002288 -0.000694 0.119581 0.287806 0.693626 0.419067 -0.062500 1 0 0 0 0 0 3 590340
-0.002288 -0.000694 0.119581 0.287815 0.693623 0.419060 -0.062500 1 0 0 0 0 0 3 591344
-0.002288 -0.000694 0.119581 0.287825 0.693631 0.419067 -0.062500 1 0 0 0 0 0 3 592342
-0.002288 -0.000694 0.119581 0.287805 0.693626 0.419067 -0.062500 1 0 0 0 0 0 3 593342
-0.002288 -0.000694 0.119581 0.287823 0.693632 0.419067 -0.062500 1 0 0 0 0 0 3 594342
-0.002288 -0.000694 0.119581 0.287817 0.693624 0.419060 -0.062500 1 0 0 0 0 0 3 595343
-0.002288 -0.000694 0.119581 0.287804 0.693626 0.419066 -0.062500 1 0 0 0 0 0 3 596342
-0.002288 -0.000694 0.119581 0.287823 0.693632 0.419067 -0.062500 1 0 0 0 0 0 3 597341
-0.002288 -0.000694 0.119581 0.287817 0.693624 0.419060 -0.062500 1 0 0 0 0 0 3 598340
-0.002288 -0.000694 0.119581 0.287828 0.693620 0.419073 -0.062500 1 0 0 0 0 0 3 599343
-0.002288 -0.000694 0.119581 0.287806 0.693625 0.419068 -0.062500 1 0 0 0 0 0 3 600341
-0.002288 -0.000694 0.119581 0.287815 0.693622 0.419061 -0.062500 1 0 0 0 0 0 3 601342
-0.002288 -0.000694 0.119581 0.287825 0.693631 0.419067 -0.062500 1 0 0 0 0 0 3 602340
-0.002288 -0.000694 0.119581 0.287805 0.693626 0.419067 -0.062500 1 0 0 0 0 0 3 603343
-0.002288 -0.000694 0.119581 0.287823 0.693631 0.419068 -0.062500 1 0 0 0 0 0 3 604339
-0.002288 -0.000694 0.119581 0.287817 0.693623 0.419061 -0.062500 1 0 0 0 0 0 3 605341
-0.002288 -0.000694 0.119581 0.287817 0.693622 0.419060 -0.062500 1 0 0 0 0 0 3 606339
-0.002288 -0.000694 0.119581 0.287813 0.693634 0.419073 -0.062500 1 0 0 0 0 0 3 607431
-0.002288 -0.000694 0.119581 0.287816 0.693624 0.419061 -0.062500 1 0 0 0 0 0 3 608402
-0.002288 -0.000694 0.119581 0.287825 0.693631 0.419067 -0.062500 1 0 0 0 0 0 3 609425
-0.002288 -0.000694 0.119581 0.287805 0.693626 0.419067 -0.062500 1 0 0 0 0 0 3 610428
-0.002288 -0.000694 0.119581 0.287823 0.693632 0.419067 -0.062500 1 0 0 0 0 0 3 611427
-0.002288 -0.000694 0.119581 0.287817 0.693624 0.419060 -0.062500 1 0 0 0 0 0 3 612421
-0.002288 -0.000694 0.119581 0.287808 0.693614 0.419073 -0.062500 1 0 0 0 0 0 3 613395
-0.002288 -0.000694 0.119581 0.287824 0.693630 0.419068 -0.062500 1 0 0 0 0 0 3 614394
-0.002288 -0.000694 0.119581 0.287817 0.693623 0.419061 -0.062500 1 0 0 0 0 0 3 615426
-0.002288 -0.000694 0.119581 0.287825 0.693631 0.419067 -0.062500 1 0 0 0 0 0 3 616419
-0.002288 -0.000694 0.119581 0.287806 0.693626 0.419067 -0.062500 1 0 0 0 0 0 3 617397
-0.002288 -0.000694 0.119581 0.287815 0.693623 0.419061 -0.062500 1 0 0 0 0 0 3 618393
-0.002288 -0.000694 0.119581 0.287825 0.693631 0.419067 -0.062500 1 0 0 0 0 0 3 619398
-0.002275 -0.000680 0.119592 0.111033 0.504648 0.266266 -0.062500 1 0 0 0 0 0 3 620387
-0.002269 -0.000673 0.119596 0.169039 0.567596 0.341043 -0.062500 1 0 0 0 0 0 3 621401
-0.002266 -0.000670 0.119597 0.213484 0.615108 0.379711 -0.062500 1 0 0 0 0 0 3 622417
-0.002264 -0.000668 0.119597 0.237512 0.640565 0.394381 -0.062500 1 0 0 0 0 0 3 623402
-0.002263 -0.000667 0.119598 0.249808 0.653507 0.399579 -0.062500 1 0 0 0 0 0 3 624415
-0.002263 -0.000667 0.119598 0.256015 0.660007 0.401398 -0.062500 1 0 0 0 0 0 3 625418
-0.002262 -0.000667 0.119598 0.259130 0.663261 0.402036 -0.062500 1 0 0 0 0 0 3 626401
-0.002262 -0.000667 0.119598 0.260698 0.664898 0.402261 -0.062500 1 0 0 0 0 0 3 627420
-0.002262 -0.000667 0.119598 0.261477 0.665703 0.402332 -0.062500 1 0 0 0 0 0 3 628400
-0.002262 -0.000667 0.119598 0.261886 0.666116 0.402351 -0.062500 1 0 0 0 0 0 3 629416
-0.002262 -0.000667 0.119598 0.262070 0.666323 0.402366 -0.062500 1 0 0 0 0 0 3 630403
-0.002262 -0.000667 0.119598 0.262173 0.666419 0.402371 -0.062500 1 0 0 0 0 0 3 631344
-0.002262 -0.000667 0.119598 0.262220 0.666467 0.402366 -0.062500 1 0 0 0 0 0 3 632334
-0.002262 -0.000667 0.119598 0.262247 0.666495 0.402366 -0.062500 1 0 0 0 0 0 3 633344
-0.002262 -0.000667 0.119598 0.262254 0.666517 0.402366 -0.062500 1 0 0 0 0 0 3 634334
-0.002262 -0.000667 0.119598 0.262266 0.666516 0.402360 -0.062500 1 0 0 0 0 0 3 635469
-0.002262 -0.000667 0.119598 0.262266 0.666515 0.402379 -0.062500 1 0 0 0 0 0 3 636459
-0.002262 -0.000667 0.119598 0.262275 0.666523 0.402369 -0.062500 1 0 0 0 0 0 3 637468
-0.002262 -0.000667 0.119598 0.262276 0.666524 0.402367 -0.062500 1 0 0 0 0 0 3 638460
-0.002262 -0.000667 0.119598 0.262268 0.666516 0.402360 -0.062500 1 0 0 0 0 0 3 639468
-0.002262 -0.000667 0.119598 0.262263 0.666526 0.402372 -0.062500 1 0 0 0 0 0 3 640352
-0.002262 -0.000667 0.119598 0.262274 0.666525 0.402368 -0.062500 1 0 0 0 0 0 3 641449
-0.002262 -0.000667 0.119598 0.262276 0.666525 0.402367 -0.062500 1 0 0 0 0 0 3 642353
-0.002262 -0.000667 0.119598 0.262264 0.666527 0.402373 -0.062500 1 0 0 0 0 0 3 643479
-0.002262 -0.000667 0.119598 0.262274 0.666525 0.402368 -0.062500 1 0 0 0 0 0 3 644474
-0.002262 -0.000667 0.119598 0.262276 0.666525 0.402367 -0.062500 1 0 0 0 0 0 3 645350
-0.002262 -0.000667 0.119598 0.262256 0.666519 0.402366 -0.062500 1 0 0 0 0 0 3 646334
-0.002262 -0.000667 0.119598 0.262273 0.666524 0.402367 -0.062500 1 0 0 0 0 0 3 647344
-0.002262 -0.000667 0.119598 0.262275 0.666525 0.402367 -0.062500 1 0 0 0 0 0 3 648449
-0.002262 -0.000667 0.119598 0.262276 0.666525 0.402367 -0.062500 1 0 0 0 0 0 3 649470
-0.002262 -0.000667 0.119598 0.262264 0.666528 0.402373 -0.062500 1 0 0 0 0 0 3 650470
-0.002262 -0.000667 0.119598 0.262275 0.666526 0.402368 -0.062500 1 0 0 0 0 0 3 651448
-0.002262 -0.000667 0.119598 0.262268 0.666517 0.402360 -0.062500 1 0 0 0 0 0 3 652465
-0.002262 -0.000667 0.119598 0.262266 0.666515 0.402379 -0.062500 1 0 0 0 0 0 3 653464
-0.002262 -0.000667 0.119598 0.262275 0.666523 0.402368 -0.062500 1 0 0 0 0 0 3 654464
-0.002262 -0.000667 0.119598 0.262276 0.666524 0.402367 -0.062500 1 0 0 0 0 0 3 655465
-0.002262 -0.000667 0.119598 0.262276 0.666525 0.402367 -0.062500 1 0 0 0 0 0 3 656464
-0.002262 -0.000667 0.119598 0.262264 0.666528 0.402374 -0.062500 1 0 0 0 0 0 3 657340
-0.002262 -0.000667 0.119598 0.262267 0.666516 0.402361 -0.062500 1 0 0 0 0 0 3 658341
-0.002262 -0.000667 0.119598 0.262275 0.666524 0.402366 -0.062500 1 0 0 0 0 0 3 659468
-0.002262 -0.000667 0.119598 0.262264 0.666527 0.402373 -0.062500 1 0 0 0 0 0 3 660469
-0.002262 -0.000667 0.119598 0.262274 0.666525 0.402368 -0.062500 1 0 0 0 0 0 3 661339
-0.002262 -0.000667 0.119598 0.262276 0.666525 0.402367 -0.062500 1 0 0 0 0 0 3 662464
-0.002262 -0.000667 0.119598 0.262264 0.666528 0.402373 -0.062500 1 0 0 0 0 0 3 663464
-0.002262 -0.000667 0.119598 0.262266 0.666517 0.402361 -0.062500 1 0 0 0 0 0 3 664464
-0.002262 -0.000667 0.119598 0.262275 0.666524 0.402366 -0.062500 1 0 0 0 0 0 3 665463
-0.002262 -0.000667 0.119598 0.262263 0.666528 0.402373 -0.062500 1 0 0 0 0 0 3 666465
-0.002262 -0.000667 0.119598 0.262274 0.666526 0.402368 -0.062500 1 0 0 0 0 0 3 667465
-0.002262 -0.000667 0.119598 0.262279 0.666513 0.402374 -0.062500 1 0 0 0 0 0 3 668464
-0.002262 -0.000667 0.119598 0.262268 0.666515 0.402361 -0.062500 1 0 0 0 0 0 3 669463
-0.002262 -0.000667 0.119598 0.262263 0.666526 0.402373 -0.062500 1 0 0 0 0 0 3 670463
-0.002262 -0.000667 0.119598 0.262274 0.666525 0.402368 -0.062500 1 0 0 0 0 0 3 671339
-0.002262 -0.000667 0.119598 0.262276 0.666524 0.402367 -0.062500 1 0 0 0 0 0 3 672464
-0.002262 -0.000667 0.119598 0.262264 0.666527 0.402373 -0.062500 1 0 0 0 0 0 3 673466
-0.002262 -0.000667 0.119598 0.262274 0.666525 0.402368 -0.062500 1 0 0 0 0 0 3 674463
-0.002262 -0.000667 0.119598 0.262267 0.666516 0.402360 -0.062500 1 0 0 0 0 0 3 675465
-0.002262 -0.000667 0.119598 0.262263 0.666526 0.402372 -0.062500 1 0 0 0 0 0 3 676462
-0.002262 -0.000667 0.119598 0.262274 0.666525 0.402368 -0.062500 1 0 0 0 0 0 3 677462
-0.002262 -0.000667 0.119598 0.262275 0.666525 0.402367 -0.062500 1 0 0 0 0 0 3 678463
-0.002262 -0.000667 0.119598 0.262276 0.666525 0.402367 -0.062500 1 0 0 0 0 0 3 679464
-0.002262 -0.000667 0.119598 0.262264 0.666528 0.402373 -0.062500 1 0 0 0 0 0 3 680462
-0.002262 -0.000667 0.119598 0.262274 0.666526 0.402368 -0.062500 1 0 0 0 0 0 3 681465
-0.002262 -0.000667 0.119598 0.262268 0.666517 0.402360 -0.062500 1 0 0 0 0 0 3 682458
-0.002262 -0.000667 0.119598 0.262266 0.666515 0.402379 -0.062500 1 0 0 0 0 0 3 683547
-0.002262 -0.000667 0.119598 0.262275 0.666523 0.402369 -0.062500 1 0 0 0 0 0 3 684551
-0.002262 -0.000667 0.119598 0.262276 0.666524 0.402367 -0.062500 1 0 0 0 0 0 3 685541
-0.002262 -0.000667 0.119598 0.262276 0.666525 0.402367 -0.062500 1 0 0 0 0 0 3 686518
-0.002262 -0.000667 0.119598 0.262256 0.666519 0.402366 -0.062500 1 0 0 0 0 0 3 687517
-0.002262 -0.000667 0.119598 0.262273 0.666524 0.402367 -0.062500 1 0 0 0 0 0 3 688517
-0.002262 -0.000667 0.119598 0.262275 0.666524 0.402367 -0.062500 1 0 0 0 0 0 3 689548
-0.002262 -0.000667 0.119598 0.262264 0.666527 0.402373 -0.062500 1 0 0 0 0 0 3 690539
-0.002262 -0.000667 0.119598 0.262274 0.666525 0.402368 -0.062500 1 0 0 0 0 0 3 691520
-0.002262 -0.000667 0.119598 0.262276 0.666525 0.402367 -0.062500 1 0 0 0 0 0 3 692540
-0.002268 -0.000648 0.119587 0.336202 0.412028 0.548266 -0.062500 1 0 0 0 0 0 3 693517
-0.002270 -0.000639 0.119584 0.312604 0.497923 0.476954 -0.062500 1 0 0 0 0 0 3 694519
-0.002272 -0.000635 0.119582 0.294030 0.561918 0.440023 -0.062500 1 0 0 0 0 0 3 695539
-0.002272 -0.000633 0.119582 0.283817 0.595925 0.425980 -0.062500 1 0 0 0 0 0 3 696525
-0.002273 -0.000631 0.119582 0.278529 0.613090 0.420994 -0.062500 1 0 0 0 0 0 3 697539
-0.002273 -0.000631 0.119582 0.275842 0.621681 0.419249 -0.062500 1 0 0 0 0 0 3 698522
-0.002273 -0.000631 0.119582 0.274478 0.625979 0.418652 -0.062500 1 0 0 0 0 0 3 699549
-0.002273 -0.000630 0.119582 0.273800 0.628120 0.418435 -0.062500 1 0 0 0 0 0 3 700523
-0.002273 -0.000630 0.119582 0.273448 0.629199 0.418356 -0.062500 1 0 0 0 0 0 3 701537
-0.002273 -0.000630 0.119582 0.273271 0.629733 0.418342 -0.062500 1 0 0 0 0 0 3 702522
-0.002273 -0.000630 0.119582 0.273190 0.629992 0.418328 -0.062500 1 0 0 0 0 0 3 703466
-0.002273 -0.000630 0.119582 0.273147 0.630132 0.418334 -0.062500 1 0 0 0 0 0 3 704457
-0.002273 -0.000630 0.119582 0.273116 0.630201 0.418328 -0.062500 1 0 0 0 0 0 3 705458
-0.002273 -0.000630 0.119582 0.273115 0.630236 0.418320 -0.062500 1 0 0 0 0 0 3 706467
-0.002273 -0.000630 0.119582 0.273100 0.630253 0.418319 -0.062500 1 0 0 0 0 0 3 707457
-0.002273 -0.000630 0.119582 0.273106 0.630263 0.418326 -0.062500 1 0 0 0 0 0 3 708466
-0.002273 -0.000630 0.119582 0.273107 0.630263 0.418327 -0.062500 1 0 0 0 0 0 3 709467
-0.002273 -0.000630 0.119582 0.273099 0.630254 0.418320 -0.062500 1 0 0 0 0 0 3 710459
-0.002273 -0.000630 0.119582 0.273095 0.630264 0.418332 -0.062500 1 0 0 0 0 0 3 711467
-0.002273 -0.000630 0.119582 0.273106 0.630262 0.418327 -0.062500 1 0 0 0 0 0 3 712467
-0.002273 -0.000630 0.119582 0.273104 0.630274 0.418320 -0.062500 1 0 0 0 0 0 3 713474
-0.002273 -0.000630 0.119582 0.273095 0.630267 0.418333 -0.062500 1 0 0 0 0 0 3 714472
-0.002273 -0.000630 0.119582 0.273094 0.630266 0.418314 -0.062500 1 0 0 0 0 0 3 715467
-0.002273 -0.000630 0.119582 0.273106 0.630263 0.418325 -0.062500 1 0 0 0 0 0 3 716467
-0.002273 -0.000630 0.119582 0.273107 0.630262 0.418326 -0.062500 1 0 0 0 0 0 3 717467
-0.002273 -0.000630 0.119582 0.273092 0.630277 0.418326 -0.062500 1 0 0 0 0 0 3 718467
-0.002273 -0.000630 0.119582 0.273106 0.630264 0.418327 -0.062500 1 0 0 0 0 0 3 719461
-0.002273 -0.000630 0.119582 0.273108 0.630263 0.418327 -0.062500 1 0 0 0 0 0 3 720477
-0.002273 -0.000630 0.119582 0.273084 0.630268 0.418320 -0.062500 1 0 0 0 0 0 3 721455
-0.002273 -0.000630 0.119582 0.273105 0.630263 0.418326 -0.062500 1 0 0 0 0 0 3 722472
-0.002273 -0.000630 0.119582 0.273107 0.630262 0.418327 -0.062500 1 0 0 0 0 0 3 723465
-0.002273 -0.000630 0.119582 0.273092 0.630277 0.418326 -0.062500 1 0 0 0 0 0 3 724474
-0.002273 -0.000630 0.119582 0.273106 0.630264 0.418327 -0.062500 1 0 0 0 0 0 3 725460
-0.002273 -0.000630 0.119582 0.273107 0.630263 0.418327 -0.062500 1 0 0 0 0 0 3 726472
-0.002273 -0.000630 0.119582 0.273096 0.630265 0.418313 -0.062500 1 0 0 0 0 0 3 727475
-0.002273 -0.000630 0.119582 0.273094 0.630265 0.418332 -0.062500 1 0 0 0 0 0 3 728473
-0.002273 -0.000630 0.119582 0.273102 0.630274 0.418321 -0.062500 1 0 0 0 0 0 3 729472
-0.002273 -0.000630 0.119582 0.273107 0.630264 0.418326 -0.062500 1 0 0 0 0 0 3 730473
-0.002273 -0.000630 0.119582 0.273095 0.630265 0.418333 -0.062500 1 0 0 0 0 0 3 731478
-0.002273 -0.000630 0.119582 0.273103 0.630275 0.418321 -0.062500 1 0 0 0 0 0 3 732477
-0.002273 -0.000630 0.119582 0.273107 0.630264 0.418326 -0.062500 1 0 0 0 0 0 3 733464
-0.002273 -0.000630 0.119582 0.273100 0.630254 0.418320 -0.062500 1 0 0 0 0 0 3 734473
-0.002273 -0.000630 0.119582 0.273091 0.630276 0.418326 -0.062500 1 0 0 0 0 0 3 735474
-0.002273 -0.000630 0.119582 0.273106 0.630264 0.418327 -0.062500 1 0 0 0 0 0 3 736473
-0.002273 -0.000630 0.119582 0.273107 0.630262 0.418327 -0.062500 1 0 0 0 0 0 3 737471
-0.002273 -0.000630 0.119582 0.273092 0.630277 0.418327 -0.062500 1 0 0 0 0 0 3 738473
-0.002273 -0.000630 0.119582 0.273106 0.630264 0.418327 -0.062500 1 0 0 0 0 0 3 739474
-0.002273 -0.000630 0.119582 0.273096 0.630266 0.418313 -0.062500 1 0 0 0 0 0 3 740443
-0.002273 -0.000630 0.119582 0.273094 0.630266 0.418332 -0.062500 1 0 0 0 0 0 3 741473
-0.002273 -0.000630 0.119582 0.273106 0.630263 0.418327 -0.062500 1 0 0 0 0 0 3 742475
-0.002273 -0.000630 0.119582 0.273104 0.630274 0.418320 -0.062500 1 0 0 0 0 0 3 743473
-0.002273 -0.000630 0.119582 0.273107 0.630264 0.418326 -0.062500 1 0 0 0 0 0 3 744475
-0.002273 -0.000630 0.119582 0.273096 0.630266 0.418333 -0.062500 1 0 0 0 0 0 3 745473
-0.002273 -0.000630 0.119582 0.273095 0.630266 0.418314 -0.062500 1 0 0 0 0 0 3 746473
-0.002273 -0.000630 0.119582 0.273106 0.630263 0.418325 -0.062500 1 0 0 0 0 0 3 747473
-0.002273 -0.000630 0.119582 0.273095 0.630265 0.418333 -0.062500 1 0 0 0 0 0 3 748472
-0.002273 -0.000630 0.119582 0.273103 0.630274 0.418321 -0.062500 1 0 0 0 0 0 3 749443
-0.002273 -0.000630 0.119582 0.273107 0.630264 0.418326 -0.062500 1 0 0 0 0 0 3 750472
-0.002273 -0.000630 0.119582 0.273100 0.630254 0.418320 -0.062500 1 0 0 0 0 0 3 751472
-0.002273 -0.000630 0.119582 0.273091 0.630276 0.418326 -0.062500 1 0 0 0 0 0 3 752472
-0.002273 -0.000630 0.119582 0.273106 0.630264 0.418327 -0.062500 1 0 0 0 0 0 3 753472
-0.002273 -0.000630 0.119582 0.273107 0.630262 0.418327 -0.062500 1 0 0 0 0 0 3 754468
-0.002273 -0.000630 0.119582 0.273092 0.630277 0.418327 -0.062500 1 0 0 0 0 0 3 755464
-0.002273 -0.000630 0.119582 0.273106 0.630264 0.418327 -0.062500 1 0 0 0 0 0 3 756470
-0.002273 -0.000630 0.119582 0.273096 0.630266 0.418313 -0.062500 1 0 0 0 0 0 3 757471
-0.002273 -0.000630 0.119582 0.273094 0.630266 0.418331 -0.062500 1 0 0 0 0 0 3 758475
-0.002273 -0.000630 0.119582 0.273106 0.630263 0.418327 -0.062500 1 0 0 0 0 0 3 759465
-0.002273 -0.000630 0.119582 0.273104 0.630274 0.418320 -0.062500 1 0 0 0 0 0 3 760469
-0.002273 -0.000630 0.119582 0.273095 0.630267 0.418332 -0.062500 1 0 0 0 0 0 3 761468
-0.002273 -0.000630 0.119582 0.273106 0.630263 0.418328 -0.062500 1 0 0 0 0 0 3 762472
-0.002273 -0.000630 0.119582 0.273096 0.630265 0.418313 -0.062500 1 0 0 0 0 0 3 763473
-0.002273 -0.000630 0.119582 0.273106 0.630263 0.418325 -0.062500 1 0 0 0 0 0 3 764470
-0.002273 -0.000630 0.119582 0.273095 0.630265 0.418333 -0.062500 1 0 0 0 0 0 3 765472
-0.002273 -0.000630 0.119582 0.273103 0.630274 0.418321 -0.062500 1 0 0 0 0 0 3 766466
-0.002273 -0.000630 0.119582 0.273107 0.630264 0.418326 -0.062500 1 0 0 0 0 0 3 767459
-0.002273 -0.000630 0.119582 0.273092 0.630277 0.418326 -0.062500 1 0 0 0 0 0 3 768466
-0.002273 -0.000630 0.119582 0.273106 0.630265 0.418327 -0.062500 1 0 0 0 0 0 3 769456
-0.002273 -0.000630 0.119582 0.273099 0.630254 0.418320 -0.062500 1 0 0 0 0 0 3 770466
-0.002273 -0.000630 0.119582 0.273103 0.630273 0.418319 -0.062500 1 0 0 0 0 0 3 771457
-0.002273 -0.000630 0.119582 0.273095 0.630266 0.418332 -0.062500 1 0 0 0 0 0 3 772465
-0.002273 -0.000630 0.119582 0.273106 0.630263 0.418327 -0.062500 1 0 0 0 0 0 3 773457
-0.002273 -0.000630 0.119582 0.273104 0.630274 0.418320 -0.062500 1 0 0 0 0 0 3 774464
-0.002273 -0.000630 0.119582 0.273095 0.630267 0.418333 -0.062500 1 0 0 0 0 0 3 775466
-0.002273 -0.000630 0.119582 0.273098 0.630254 0.418321 -0.062500 1 0 0 0 0 0 3 776455
-0.002273 -0.000630 0.119582 0.273103 0.630273 0.418319 -0.062500 1 0 0 0 0 0 3 777464
-0.002273 -0.000630 0.119582 0.273095 0.630266 0.418332 -0.062500 1 0 0 0 0 0 3 778469
-0.002273 -0.000630 0.119582 0.273103 0.630275 0.418321 -0.062500 1 0 0 0 0 0 3 779466
-0.002273 -0.000630 0.119582 0.273107 0.630264 0.418326 -0.062500 1 0 0 0 0 0 3 780459
-0.002273 -0.000630 0.119582 0.273108 0.630263 0.418327 -0.062500 1 0 0 0 0 0 3 781443
-0.002273 -0.000630 0.119582 0.273084 0.630268 0.418320 -0.062500 1 0 0 0 0 0 3 782464
-0.002273 -0.000630 0.119582 0.273105 0.630263 0.418326 -0.062500 1 0 0 0 0 0 3 783466
-0.002273 -0.000630 0.119582 0.273107 0.630262 0.418327 -0.062500 1 0 0 0 0 0 3 784465
-0.002273 -0.000630 0.119582 0.273092 0.630277 0.418326 -0.062500 1 0 0 0 0 0 3 785468
-0.002273 -0.000630 0.119582 0.273106 0.630264 0.418327 -0.062500 1 0 0 0 0 0 3 786462
-0.002273 -0.000630 0.119582 0.273099 0.630254 0.418320 -0.062500 1 0 0 0 0 0 3 787476
-0.002273 -0.000630 0.119582 0.273091 0.630276 0.418326 -0.062500 1 0 0 0 0 0 3 788472
-0.002273 -0.000630 0.119582 0.273105 0.630264 0.418327 -0.062500 1 0 0 0 0 0 3 789473
-0.002273 -0.000630 0.119582 0.273107 0.630262 0.418327 -0.062500 1 0 0 0 0 0 3 790471
-0.002273 -0.000630 0.119582 0.273104 0.630274 0.418320 -0.062500 1 0 0 0 0 0 3 791473
-0.002273 -0.000630 0.119582 0.273095 0.630267 0.418333 -0.062500 1 0 0 0 0 0 3 792469
-0.002273 -0.000630 0.119582 0.273095 0.630266 0.418314 -0.062500 1 0 0 0 0 0 3 793469
-0.002273 -0.000630 0.119582 0.273106 0.630263 0.418325 -0.062500 1 0 0 0 0 0 3 794471
-0.002273 -0.000630 0.119582 0.273095 0.630265 0.418333 -0.062500 1 0 0 0 0 0 3 795472
-0.002273 -0.000630 0.119582 0.273103 0.630274 0.418321 -0.062500 1 0 0 0 0 0 3 796471
-0.002273 -0.000630 0.119582 0.273107 0.630264 0.418326 -0.062500 1 0 0 0 0 0 3 797472
-0.002273 -0.000630 0.119582 0.273108 0.630263 0.418327 -0.062500 1 0 0 0 0 0 3 798471
-0.002273 -0.000630 0.119582 0.273084 0.630268 0.418319 -0.062500 1 0 0 0 0 0 3 799473
-0.002273 -0.000630 0.119582 0.273105 0.630263 0.418326 -0.062500 1 0 0 0 0 0 3 800470
-0.002273 -0.000630 0.119582 0.273107 0.630262 0.418327 -0.062500 1 0 0 0 0 0 3 801470
-0.002273 -0.000630 0.119582 0.273092 0.630277 0.418326 -0.062500 1 0 0 0 0 0 3 802463
-0.002273 -0.000630 0.119582 0.273106 0.630264 0.418327 -0.062500 1 0 0 0 0 0 3 803467
-0.002273 -0.000630 0.119582 0.273107 0.630263 0.418327 -0.062500 1 0 0 0 0 0 3 804470
-0.002273 -0.000630 0.119582 0.273096 0.630265 0.418313 -0.062500 1 0 0 0 0 0 3 805469
-0.002273 -0.000630 0.119582 0.273094 0.630265 0.418331 -0.062500 1 0 0 0 0 0 3 806470
-0.002273 -0.000630 0.119582 0.273106 0.630262 0.418327 -0.062500 1 0 0 0 0 0 3 807471
-0.002273 -0.000630 0.119582 0.273104 0.630274 0.418320 -0.062500 1 0 0 0 0 0 3 808471
-0.002273 -0.000630 0.119582 0.273095 0.630266 0.418332 -0.062500 1 0 0 0 0 0 3 809474
-0.002273 -0.000630 0.119582 0.273103 0.630275 0.418321 -0.062500 1 0 0 0 0 0 3 810471
-0.002273 -0.000630 0.119582 0.273107 0.630264 0.418326 -0.062500 1 0 0 0 0 0 3 811472
-0.002273 -0.000630 0.119582 0.273087 0.630257 0.418326 -0.062500 1 0 0 0 0 0 3 812470
-0.002273 -0.000630 0.119582 0.273102 0.630273 0.418320 -0.062500 1 0 0 0 0 0 3 813470
-0.002273 -0.000630 0.119582 0.273107 0.630264 0.418326 -0.062500 1 0 0 0 0 0 3 814469
-0.002273 -0.000630 0.119582 0.273108 0.630263 0.418327 -0.062500 1 0 0 0 0 0 3 815471
-0.002273 -0.000630 0.119582 0.273092 0.630277 0.418327 -0.062500 1 0 0 0 0 0 3 816462
-0.002273 -0.000630 0.119582 0.273098 0.630255 0.418320 -0.062500 1 0 0 0 0 0 3 817464
-0.002273 -0.000630 0.119582 0.273106 0.630261 0.418326 -0.062500 1 0 0 0 0 0 3 818470
-0.002273 -0.000630 0.119582 0.273092 0.630277 0.418326 -0.062500 1 0 0 0 0 0 3 819466
-0.002273 -0.000630 0.119582 0.273106 0.630264 0.418327 -0.062500 1 0 0 0 0 0 3 820458
-0.002273 -0.000630 0.119582 0.273104 0.630274 0.418320 -0.062500 1 0 0 0 0 0 3 821464
-0.002273 -0.000630 0.119582 0.273095 0.630267 0.418332 -0.062500 1 0 0 0 0 0 3 822470
-0.002273 -0.000630 0.119582 0.273098 0.630254 0.418321 -0.062500 1 0 0 0 0 0 3 823471
-0.002273 -0.000630 0.119582 0.273103 0.630273 0.418319 -0.062500 1 0 0 0 0 0 3 824470
-0.002273 -0.000630 0.119582 0.273095 0.630266 0.418332 -0.062500 1 0 0 0 0 0 3 825472
-0.002273 -0.000630 0.119582 0.273106 0.630263 0.418328 -0.062500 1 0 0 0 0 0 3 826467
-0.002273 -0.000630 0.119582 0.273104 0.630274 0.418320 -0.062500 1 0 0 0 0 0 3 827471
-0.002273 -0.000630 0.119582 0.273107 0.630264 0.418326 -0.062500 1 0 0 0 0 0 3 828468
-0.002273 -0.000630 0.119582 0.273087 0.630257 0.418326 -0.062500 1 0 0 0 0 0 3 829470
-0.002273 -0.000630 0.119582 0.273102 0.630273 0.418320 -0.062500 1 0 0 0 0 0 3 830470
-0.002273 -0.000630 0.119582 0.273107 0.630264 0.418326 -0.062500 1 0 0 0 0 0 3 831450
-0.002273 -0.000630 0.119582 0.273095 0.630265 0.418333 -0.062500 1 0 0 0 0 0 3 832464
-0.002273 -0.000630 0.119582 0.273103 0.630274 0.418321 -0.062500 1 0 0 0 0 0 3 833455
-0.002273 -0.000630 0.119582 0.273107 0.630264 0.418326 -0.062500 1 0 0 0 0 0 3 834464
-0.002273 -0.000630 0.119582 0.273096 0.630266 0.418313 -0.062500 1 0 0 0 0 0 3 835455
-0.002273 -0.000630 0.119582 0.273094 0.630266 0.418331 -0.062500 1 0 0 0 0 0 3 836462
-0.002273 -0.000630 0.119582 0.273106 0.630263 0.418327 -0.062500 1 0 0 0 0 0 3 837454
-0.002273 -0.000630 0.119582 0.273104 0.630274 0.418320 -0.062500 1 0 0 0 0 0 3 838463
-0.002273 -0.000630 0.119582 0.273095 0.630267 0.418332 -0.062500 1 0 0 0 0 0 3 839453
-0.002273 -0.000630 0.119582 0.273106 0.630263 0.418328 -0.062500 1 0 0 0 0 0 3 840463
-0.002273 -0.000630 0.119582 0.273096 0.630266 0.418313 -0.062500 1 0 0 0 0 0 3 841453
-0.002273 -0.000630 0.119582 0.273094 0.630266 0.418332 -0.062500 1 0 0 0 0 0 3 842449
-0.002273 -0.000630 0.119582 0.273106 0.630263 0.418327 -0.062500 1 0 0 0 0 0 3 843463
-0.002273 -0.000630 0.119582 0.273104 0.630274 0.418320 -0.062500 1 0 0 0 0 0 3 844470
-0.002273 -0.000630 0.119582 0.273107 0.630264 0.418326 -0.062500 1 0 0 0 0 0 3 845448
-0.002273 -0.000630 0.119582 0.273096 0.630265 0.418333 -0.062500 1 0 0 0 0 0 3 846459
-0.002273 -0.000630 0.119582 0.273095 0.630266 0.418314 -0.062500 1 0 0 0 0 0 3 847470
-0.002273 -0.000630 0.119582 0.273106 0.630263 0.418325 -0.062500 1 0 0 0 0 0 3 848462
-0.002273 -0.000630 0.119582 0.273092 0.630277 0.418326 -0.062500 1 0 0 0 0 0 3 849453
-0.002273 -0.000630 0.119582 0.273106 0.630264 0.418327 -0.062500 1 0 0 0 0 0 3 850469
-0.002273 -0.000630 0.119582 0.273107 0.630263 0.418327 -0.062500 1 0 0 0 0 0 3 851470
-0.002273 -0.000630 0.119582 0.273104 0.630274 0.418320 -0.062500 1 0 0 0 0 0 3 852465
-0.002273 -0.000630 0.119582 0.273095 0.630267 0.418333 -0.062500 1 0 0 0 0 0 3 853472
-0.002273 -0.000630 0.119582 0.273098 0.630254 0.418321 -0.062500 1 0 0 0 0 0 3 854472
-0.002273 -0.000630 0.119582 0.273103 0.630273 0.418319 -0.062500 1 0 0 0 0 0 3 855470
-0.002273 -0.000630 0.119582 0.273095 0.630266 0.418332 -0.062500 1 0 0 0 0 0 3 856467
-0.002273 -0.000630 0.119582 0.273106 0.630263 0.418328 -0.062500 1 0 0 0 0 0 3 857468
-0.002273 -0.000630 0.119582 0.273104 0.630274 0.418320 -0.062500 1 0 0 0 0 0 3 858439
-0.002273 -0.000630 0.119582 0.273099 0.630255 0.418319 -0.062500 1 0 0 0 0 0 3 859470
-0.002273 -0.000630 0.119582 0.273095 0.630264 0.418332 -0.062500 1 0 0 0 0 0 3 860463
-0.002273 -0.000630 0.119582 0.273103 0.630274 0.418321 -0.062500 1 0 0 0 0 0 3 861472
-0.002273 -0.000630 0.119582 0.273107 0.630264 0.418326 -0.062500 1 0 0 0 0 0 3 862470
-0.002273 -0.000630 0.119582 0.273092 0.630277 0.418326 -0.062500 1 0 0 0 0 0 3 863444
-0.002273 -0.000630 0.119582 0.273106 0.630264 0.418327 -0.062500 1 0 0 0 0 0 3 864469
-0.002273 -0.000630 0.119582 0.273099 0.630254 0.418320 -0.062500 1 0 0 0 0 0 3 865468
-0.002273 -0.000630 0.119582 0.273091 0.630276 0.418326 -0.062500 1 0 0 0 0 0 3 866468
-0.002273 -0.000630 0.119582 0.273105 0.630264 0.418327 -0.062500 1 0 0 0 0 0 3 867471
-0.002273 -0.000630 0.119582 0.273107 0.630263 0.418327 -0.062500 1 0 0 0 0 0 3 868469
-0.002273 -0.000630 0.119582 0.273104 0.630274 0.418320 -0.062500 1 0 0 0 0 0 3 869468
-0.002273 -0.000630 0.119582 0.273095 0.630267 0.418332 -0.062500 1 0 0 0 0 0 3 870439
-0.002273 -0.000630 0.119582 0.273095 0.630266 0.418314 -0.062500 1 0 0 0 0 0 3 871439
-0.002273 -0.000630 0.119582 0.273106 0.630263 0.418325 -0.062500 1 0 0 0 0 0 3 872467
-0.002273 -0.000630 0.119582 0.273095 0.630265 0.418333 -0.062500 1 0 0 0 0 0 3 873439
-0.002273 -0.000630 0.119582 0.273103 0.630274 0.418321 -0.062500 1 0 0 0 0 0 3 874466
-0.002273 -0.000630 0.119582 0.273107 0.630264 0.418326 -0.062500 1 0 0 0 0 0 3 875469
-0.002273 -0.000630 0.119582 0.273096 0.630266 0.418333 -0.062500 1 0 0 0 0 0 3 876471
-0.002273 -0.000630 0.119582 0.273095 0.630266 0.418314 -0.062500 1 0 0 0 0 0 3 877462
-0.002273 -0.000630 0.119582 0.273106 0.630263 0.418325 -0.062500 1 0 0 0 0 0 3 878463
-0.002273 -0.000630 0.119582 0.273107 0.630262 0.418326 -0.062500 1 0 0 0 0 0 3 879470
-0.002273 -0.000630 0.119582 0.273092 0.630277 0.418326 -0.062500 1 0 0 0 0 0 3 880469
-0.002273 -0.000630 0.119582 0.273106 0.630264 0.418327 -0.062500 1 0 0 0 0 0 3 881468
-0.002273 -0.000630 0.119582 0.273108 0.630263 0.418327 -0.062500 1 0 0 0 0 0 3 882469
-0.002273 -0.000630 0.119582 0.273084 0.630268 0.418320 -0.062500 1 0 0 0 0 0 3 883468
-0.002273 -0.000630 0.119582 0.273105 0.630263 0.418326 -0.062500 1 0 0 0 0 0 3 884437
-0.002273 -0.000630 0.119582 0.273107 0.630262 0.418327 -0.062500 1 0 0 0 0 0 3 885464
-0.002273 -0.000630 0.119582 0.273092 0.630277 0.418327 -0.062500 1 0 0 0 0 0 3 886457
-0.002273 -0.000630 0.119582 0.273106 0.630264 0.418327 -0.062500 1 0 0 0 0 0 3 887464
-0.002273 -0.000630 0.119582 0.273104 0.630275 0.418320 -0.062500 1 0 0 0 0 0 3 888469
-0.002273 -0.000630 0.119582 0.273099 0.630255 0.418319 -0.062500 1 0 0 0 0 0 3 889467
-0.002273 -0.000630 0.119582 0.273095 0.630264 0.418332 -0.062500 1 0 0 0 0 0 3 890468
-0.002273 -0.000630 0.119582 0.273103 0.630274 0.418321 -0.062500 1 0 0 0 0 0 3 891438
-0.002273 -0.000630 0.119582 0.273107 0.630264 0.418326 -0.062500 1 0 0 0 0 0 3 892456
-0.002273 -0.000630 0.119582 0.273095 0.630265 0.418333 -0.062500 1 0 0 0 0 0 3 893467
-0.002273 -0.000630 0.119582 0.273103 0.630275 0.418321 -0.062500 1 0 0 0 0 0 3 894468
-0.002273 -0.000630 0.119582 0.273099 0.630255 0.418319 -0.062500 1 0 0 0 0 0 3 895469
-0.002273 -0.000630 0.119582 0.273094 0.630264 0.418332 -0.062500 1 0 0 0 0 0 3 896467
-0.002273 -0.000630 0.119582 0.273102 0.630274 0.418321 -0.062500 1 0 0 0 0 0 3 897461
-0.002273 -0.000630 0.119582 0.273107 0.630264 0.418326 -0.062500 1 0 0 0 0 0 3 898453
-0.002273 -0.000630 0.119582 0.273108 0.630262 0.418327 -0.062500 1 0 0 0 0 0 3 899461
-0.002273 -0.000630 0.119582 0.273092 0.630277 0.418327 -0.062500 1 0 0 0 0 0 3 900452
-0.002273 -0.000630 0.119582 0.273098 0.630255 0.418320 -0.062500 1 0 0 0 0 0 3 901461
-0.002273 -0.000630 0.119582 0.273103 0.630273 0.418319 -0.062500 1 0 0 0 0 0 3 902452
-0.002273 -0.000630 0.119582 0.273095 0.630267 0.418332 -0.062500 1 0 0 0 0 0 3 903461
-0.002273 -0.000630 0.119582 0.273106 0.630263 0.418327 -0.062500 1 0 0 0 0 0 3 904451
-0.002273 -0.000630 0.119582 0.273104 0.630274 0.418320 -0.062500 1 0 0 0 0 0 3 905460
-0.002273 -0.000630 0.119582 0.273107 0.630264 0.418326 -0.062500 1 0 0 0 0 0 3 906452
-0.002273 -0.000630 0.119582 0.273088 0.630257 0.418326 -0.062500 1 0 0 0 0 0 3 907462
-0.002273 -0.000630 0.119582 0.273102 0.630273 0.418320 -0.062500 1 0 0 0 0 0 3 908453
-0.002273 -0.000630 0.119582 0.273107 0.630264 0.418326 -0.062500 1 0 0 0 0 0 3 909484
-0.002273 -0.000630 0.119582 0.273095 0.630265 0.418333 -0.062500 1 0 0 0 0 0 3 910456
-0.002273 -0.000630 0.119582 0.273103 0.630274 0.418321 -0.062500 1 0 0 0 0 0 3 911447
-0.002273 -0.000630 0.119582 0.273107 0.630264 0.418326 -0.062500 1 0 0 0 0 0 3 912460
-0.002273 -0.000630 0.119582 0.273096 0.630266 0.418313 -0.062500 1 0 0 0 0 0 3 913464
-0.002273 -0.000630 0.119582 0.273094 0.630266 0.418331 -0.062500 1 0 0 0 0 0 3 914450
-0.002273 -0.000630 0.119582 0.273106 0.630263 0.418327 -0.062500 1 0 0 0 0 0 3 915451
-0.002273 -0.000630 0.119582 0.273104 0.630274 0.418320 -0.062500 1 0 0 0 0 0 3 916465
-0.002273 -0.000630 0.119582 0.273095 0.630267 0.418332 -0.062500 1 0 0 0 0 0 3 917443
-0.002273 -0.000630 0.119582 0.273106 0.630263 0.418328 -0.062500 1 0 0 0 0 0 3 918473
-0.002273 -0.000630 0.119582 0.273096 0.630266 0.418313 -0.062500 1 0 0 0 0 0 3 919467
-0.002273 -0.000630 0.119582 0.273094 0.630266 0.418332 -0.062500 1 0 0 0 0 0 3 920469
-0.002273 -0.000630 0.119582 0.273106 0.630263 0.418327 -0.062500 1 0 0 0 0 0 3 921437
-0.002273 -0.000630 0.119582 0.273104 0.630274 0.418320 -0.062500 1 0 0 0 0 0 3 922468
-0.002273 -0.000630 0.119582 0.273107 0.630264 0.418326 -0.062500 1 0 0 0 0 0 3 923467
-0.002273 -0.000630 0.119582 0.273096 0.630265 0.418333 -0.062500 1 0 0 0 0 0 3 924467
-0.002273 -0.000630 0.119582 0.273095 0.630266 0.418314 -0.062500 1 0 0 0 0 0 3 925466
-0.002273 -0.000630 0.119582 0.273106 0.630263 0.418325 -0.062500 1 0 0 0 0 0 3 926463
-0.002273 -0.000630 0.119582 0.273095 0.630265 0.418333 -0.062500 1 0 0 0 0 0 3 927468
-0.002273 -0.000630 0.119582 0.273103 0.630274 0.418321 -0.062500 1 0 0 0 0 0 3 928470
-0.002273 -0.000630 0.119582 0.273107 0.630264 0.418326 -0.062500 1 0 0 0 0 0 3 929473
-0.002273 -0.000630 0.119582 0.273092 0.630277 0.418327 -0.062500 1 0 0 0 0 0 3 930465
-0.002273 -0.000630 0.119582 0.273098 0.630256 0.418320 -0.062500 1 0 0 0 0 0 3 931466
-0.002273 -0.000630 0.119582 0.273106 0.630262 0.418326 -0.062500 1 0 0 0 0 0 3 932437
-0.002273 -0.000630 0.119582 0.273104 0.630274 0.418320 -0.062500 1 0 0 0 0 0 3 933464
-0.002273 -0.000630 0.119582 0.273095 0.630267 0.418332 -0.062500 1 0 0 0 0 0 3 934465
-0.002273 -0.000630 0.119582 0.273106 0.630263 0.418328 -0.062500 1 0 0 0 0 0 3 935466
-0.002273 -0.000630 0.119582 0.273104 0.630274 0.418320 -0.062500 1 0 0 0 0 0 3 936466
-0.002273 -0.000630 0.119582 0.273087 0.630258 0.418326 -0.062500 1 0 0 0 0 0 3 937466
-0.002273 -0.000630 0.119582 0.273105 0.630262 0.418327 -0.062500 1 0 0 0 0 0 3 938466
-0.002273 -0.000630 0.119582 0.273104 0.630274 0.418320 -0.062500 1 0 0 0 0 0 3 939466
-0.002273 -0.000630 0.119582 0.273095 0.630266 0.418332 -0.062500 1 0 0 0 0 0 3 940460
-0.002273 -0.000630 0.119582 0.273103 0.630275 0.418321 -0.062500 1 0 0 0 0 0 3 941436
-0.002273 -0.000630 0.119582 0.273107 0.630264 0.418326 -0.062500 1 0 0 0 0 0 3 942453
-0.002273 -0.000630 0.119582 0.273100 0.630254 0.418320 -0.062500 1 0 0 0 0 0 3 943468
-0.002273 -0.000630 0.119582 0.273091 0.630276 0.418326 -0.062500 1 0 0 0 0 0 3 944468
-0.002273 -0.000630 0.119582 0.273106 0.630264 0.418327 -0.062500 1 0 0 0 0 0 3 945466
-0.002273 -0.000630 0.119582 0.273107 0.630263 0.418327 -0.062500 1 0 0 0 0 0 3 946464
-0.002273 -0.000630 0.119582 0.273092 0.630277 0.418327 -0.062500 1 0 0 0 0 0 3 947467
-0.002273 -0.000630 0.119582 0.273106 0.630264 0.418327 -0.062500 1 0 0 0 0 0 3 948465
-0.002273 -0.000630 0.119582 0.273099 0.630254 0.418320 -0.062500 1 0 0 0 0 0 3 949466
-0.002273 -0.000630 0.119582 0.273091 0.630276 0.418326 -0.062500 1 0 0 0 0 0 3 950449
-0.002273 -0.000630 0.119582 0.273105 0.630264 0.418327 -0.062500 1 0 0 0 0 0 3 951462
-0.002273 -0.000630 0.119582 0.273104 0.630274 0.418320 -0.062500 1 0 0 0 0 0 3 952468
-0.002273 -0.000630 0.119582 0.273107 0.630264 0.418326 -0.062500 1 0 0 0 0 0 3 953464
-0.002273 -0.000630 0.119582 0.273096 0.630266 0.418333 -0.062500 1 0 0 0 0 0 3 954466
-0.002273 -0.000630 0.119582 0.273095 0.630266 0.418314 -0.062500 1 0 0 0 0 0 3 955467
-0.002273 -0.000630 0.119582 0.273106 0.630263 0.418325 -0.062500 1 0 0 0 0 0 3 956467
-0.002273 -0.000630 0.119582 0.273095 0.630265 0.418333 -0.062500 1 0 0 0 0 0 3 957465
-0.002273 -0.000630 0.119582 0.273103 0.630274 0.418321 -0.062500 1 0 0 0 0 0 3 958466
-0.002273 -0.000630 0.119582 0.273107 0.630264 0.418326 -0.062500 1 0 0 0 0 0 3 959453
-0.002273 -0.000630 0.119582 0.273108 0.630263 0.418327 -0.062500 1 0 0 0 0 0 3 960465
-0.002273 -0.000630 0.119582 0.273084 0.630268 0.418320 -0.062500 1 0 0 0 0 0 3 961466
-0.002273 -0.000630 0.119582 0.273105 0.630263 0.418326 -0.062500 1 0 0 0 0 0 3 962467
-0.002273 -0.000630 0.119582 0.273107 0.630262 0.418327 -0.062500 1 0 0 0 0 0 3 963452
-0.002273 -0.000630 0.119582 0.273092 0.630277 0.418327 -0.062500 1 0 0 0 0 0 3 964459
-0.002273 -0.000630 0.119582 0.273106 0.630264 0.418327 -0.062500 1 0 0 0 0 0 3 965450
-0.002273 -0.000630 0.119582 0.273104 0.630275 0.418320 -0.062500 1 0 0 0 0 0 3 966450
-0.002273 -0.000630 0.119582 0.273087 0.630258 0.418325 -0.062500 1 0 0 0 0 0 3 967458
-0.002273 -0.000630 0.119582 0.273105 0.630262 0.418327 -0.062500 1 0 0 0 0 0 3 968450
-0.002273 -0.000630 0.119582 0.273104 0.630274 0.418320 -0.062500 1 0 0 0 0 0 3 969458
-0.002273 -0.000630 0.119582 0.273107 0.630264 0.418326 -0.062500 1 0 0 0 0 0 3 970448
-0.002273 -0.000630 0.119582 0.273096 0.630265 0.418333 -0.062500 1 0 0 0 0 0 3 971459
-0.002273 -0.000630 0.119582 0.273095 0.630266 0.418314 -0.062500 1 0 0 0 0 0 3 972449
-0.002273 -0.000630 0.119582 0.273106 0.630263 0.418325 -0.062500 1 0 0 0 0 0 3 973448
-0.002273 -0.000630 0.119582 0.273095 0.630265 0.418333 -0.062500 1 0 0 0 0 0 3 974458
-0.002273 -0.000630 0.119582 0.273103 0.630274 0.418321 -0.062500 1 0 0 0 0 0 3 975467
-0.002273 -0.000630 0.119582 0.273107 0.630264 0.418326 -0.062500 1 0 0 0 0 0 3 976460
-0.002273 -0.000630 0.119582 0.273108 0.630262 0.418327 -0.062500 1 0 0 0 0 0 3 977470
-0.002273 -0.000630 0.119582 0.273092 0.630277 0.418327 -0.062500 1 0 0 0 0 0 3 978459
-0.002273 -0.000630 0.119582 0.273098 0.630255 0.418320 -0.062500 1 0 0 0 0 0 3 979456
-0.002273 -0.000630 0.119582 0.273107 0.630261 0.418326 -0.062500 1 0 0 0 0 0 3 980457
-0.002273 -0.000630 0.119582 0.273092 0.630276 0.418326 -0.062500 1 0 0 0 0 0 3 981450
-0.002273 -0.000630 0.119582 0.273106 0.630264 0.418327 -0.062500 1 0 0 0 0 0 3 982458
-0.002273 -0.000630 0.119582 0.273104 0.630274 0.418320 -0.062500 1 0 0 0 0 0 3 983459
-0.002273 -0.000630 0.119582 0.273095 0.630267 0.418333 -0.062500 1 0 0 0 0 0 3 984472
-0.002273 -0.000630 0.119582 0.273098 0.630254 0.418321 -0.062500 1 0 0 0 0 0 3 985465
-0.002273 -0.000630 0.119582 0.273103 0.630273 0.418319 -0.062500 1 0 0 0 0 0 3 986436
-0.002273 -0.000630 0.119582 0.273095 0.630266 0.418332 -0.062500 1 0 0 0 0 0 3 987466
-0.002273 -0.000630 0.119582 0.273106 0.630263 0.418328 -0.062500 1 0 0 0 0 0 3 988465
-0.002273 -0.000630 0.119582 0.273104 0.630274 0.418320 -0.062500 1 0 0 0 0 0 3 989465
-0.002273 -0.000630 0.119582 0.273107 0.630264 0.418326 -0.062500 1 0 0 0 0 0 3 990464
-0.002273 -0.000630 0.119582 0.273088 0.630257 0.418326 -0.062500 1 0 0 0 0 0 3 991465
-0.002273 -0.000630 0.119582 0.273102 0.630273 0.418320 -0.062500 1 0 0 0 0 0 3 992471
-0.002273 -0.000630 0.119582 0.273107 0.630264 0.418326 -0.062500 1 0 0 0 0 0 3 993460
-0.002273 -0.000630 0.119582 0.273092 0.630277 0.418326 -0.062500 1 0 0 0 0 0 3 994465
-0.002273 -0.000630 0.119582 0.273106 0.630264 0.418327 -0.062500 1 0 0 0 0 0 3 995464
-0.002273 -0.000630 0.119582 0.273107 0.630263 0.418327 -0.062500 1 0 0 0 0 0 3 996435
-0.002273 -0.000630 0.119582 0.273096 0.630266 0.418313 -0.062500 1 0 0 0 0 0 3 997463
-0.002273 -0.000630 0.119582 0.273094 0.630266 0.418331 -0.062500 1 0 0 0 0 0 3 998465
-0.002273 -0.000630 0.119582 0.273106 0.630263 0.418327 -0.062500 1 0 0 0 0 0 3 999466
-0.002273 -0.000630 0.119582 0.273104 0.630274 0.418320 -0.062500 1 0 0 0 0 0 4 464
-0.002273 -0.000630 0.119582 0.273095 0.630267 0.418332 -0.062500 1 0 0 0 0 0 4 1465
-0.002273 -0.000630 0.119582 0.273106 0.630263 0.418328 -0.062500 1 0 0 0 0 0 4 2464
-0.002273 -0.000630 0.119582 0.273096 0.630265 0.418313 -0.062500 1 0 0 0 0 0 4 3466
-0.002273 -0.000630 0.119582 0.273094 0.630266 0.418332 -0.062500 1 0 0 0 0 0 4 4465
-0.002273 -0.000630 0.119582 0.273102 0.630275 0.418321 -0.062500 1 0 0 0 0 0 4 5462
-0.002273 -0.000630 0.119582 0.273107 0.630264 0.418326 -0.062500 1 0 0 0 0 0 4 6460
-0.002273 -0.000630 0.119582 0.273108 0.630263 0.418327 -0.062500 1 0 0 0 0 0 4 7436
-0.002273 -0.000630 0.119582 0.273092 0.630277 0.418327 -0.062500 1 0 0 0 0 0 4 8466
-0.002273 -0.000630 0.119582 0.273098 0.630256 0.418320 -0.062500 1 0 0 0 0 0 4 9454
-0.002273 -0.000630 0.119582 0.273106 0.630262 0.418326 -0.062500 1 0 0 0 0 0 4 10465
-0.002273 -0.000630 0.119582 0.273092 0.630277 0.418326 -0.062500 1 0 0 0 0 0 4 11465
-0.002273 -0.000630 0.119582 0.273106 0.630264 0.418327 -0.062500 1 0 0 0 0 0 4 12465
-0.002273 -0.000630 0.119582 0.273107 0.630263 0.418327 -0.062500 1 0 0 0 0 0 4 13463
-0.002273 -0.000630 0.119582 0.273096 0.630265 0.418313 -0.062500 1 0 0 0 0 0 4 14432
-0.002273 -0.000630 0.119582 0.273094 0.630265 0.418331 -0.062500 1 0 0 0 0 0 4 15439
-0.002273 -0.000630 0.119582 0.273106 0.630262 0.418327 -0.062500 1 0 0 0 0 0 4 16456
-0.002273 -0.000630 0.119582 0.273104 0.630274 0.418320 -0.062500 1 0 0 0 0 0 4 17459
-0.002273 -0.000630 0.119582 0.273095 0.630267 0.418332 -0.062500 1 0 0 0 0 0 4 18452
-0.002273 -0.000630 0.119582 0.273103 0.630275 0.418321 -0.062500 1 0 0 0 0 0 4 19454
-0.002273 -0.000630 0.119582 0.273107 0.630264 0.418326 -0.062500 1 0 0 0 0 0 4 20452
-0.002273 -0.000630 0.119582 0.273100 0.630254 0.418320 -0.062500 1 0 0 0 0 0 4 21452
-0.002273 -0.000630 0.119582 0.273091 0.630276 0.418326 -0.062500 1 0 0 0 0 0 4 22452
-0.002273 -0.000630 0.119582 0.273106 0.630264 0.418327 -0.062500 1 0 0 0 0 0 4 23453
-0.002273 -0.000630 0.119582 0.273107 0.630263 0.418327 -0.062500 1 0 0 0 0 0 4 24452
-0.002273 -0.000630 0.119582 0.273092 0.630277 0.418327 -0.062500 1 0 0 0 0 0 4 25452
-0.002273 -0.000630 0.119582 0.273106 0.630264 0.418327 -0.062500 1 0 0 0 0 0 4 26451
-0.002273 -0.000630 0.119582 0.273099 0.630254 0.418320 -0.062500 1 0 0 0 0 0 4 27453
-0.002273 -0.000630 0.119582 0.273091 0.630276 0.418326 -0.062500 1 0 0 0 0 0 4 28444
-0.002273 -0.000630 0.119582 0.273105 0.630264 0.418327 -0.062500 1 0 0 0 0 0 4 29452
-0.002273 -0.000630 0.119582 0.273107 0.630262 0.418327 -0.062500 1 0 0 0 0 0 4 30442
-0.002273 -0.000630 0.119582 0.273104 0.630274 0.418320 -0.062500 1 0 0 0 0 0 4 31453
-0.002273 -0.000630 0.119582 0.273095 0.630267 0.418333 -0.062500 1 0 0 0 0 0 4 32455
-0.002273 -0.000630 0.119582 0.273095 0.630266 0.418314 -0.062500 1 0 0 0 0 0 4 33446
-0.002273 -0.000630 0.119582 0.273106 0.630263 0.418325 -0.062500 1 0 0 0 0 0 4 34446
-0.002273 -0.000630 0.119582 0.273095 0.630265 0.418333 -0.062500 1 0 0 0 0 0 4 35448
-0.002273 -0.000630 0.119582 0.273103 0.630274 0.418321 -0.062500 1 0 0 0 0 0 4 36456
-0.002273 -0.000630 0.119582 0.273107 0.630264 0.418326 -0.062500 1 0 0 0 0 0 4 37447
-0.002273 -0.000630 0.119582 0.273096 0.630266 0.418333 -0.062500 1 0 0 0 0 0 4 38455
-0.002273 -0.000630 0.119582 0.273095 0.630266 0.418314 -0.062500 1 0 0 0 0 0 4 39458
-0.002273 -0.000630 0.119582 0.273106 0.630263 0.418325 -0.062500 1 0 0 0 0 0 4 40450
-0.002273 -0.000630 0.119582 0.273107 0.630262 0.418327 -0.062500 1 0 0 0 0 0 4 41464
-0.002273 -0.000630 0.119582 0.273092 0.630277 0.418326 -0.062500 1 0 0 0 0 0 4 42454
-0.002273 -0.000630 0.119582 0.273106 0.630264 0.418327 -0.062500 1 0 0 0 0 0 4 43454
-0.002273 -0.000630 0.119582 0.273104 0.630275 0.418320 -0.062500 1 0 0 0 0 0 4 44446
-0.002273 -0.000630 0.119582 0.273087 0.630258 0.418325 -0.062500 1 0 0 0 0 0 4 45455
-0.002273 -0.000630 0.119582 0.273105 0.630262 0.418327 -0.062500 1 0 0 0 0 0 4 46463
-0.002273 -0.000630 0.119582 0.273104 0.630274 0.418320 -0.062500 1 0 0 0 0 0 4 47469
-0.002273 -0.000630 0.119582 0.273095 0.630267 0.418332 -0.062500 1 0 0 0 0 0 4 48463
-0.002273 -0.000630 0.119582 0.273106 0.630263 0.418328 -0.062500 1 0 0 0 0 0 4 49465
-0.002273 -0.000630 0.119582 0.273096 0.630266 0.418313 -0.062500 1 0 0 0 0 0 4 50446
-0.002273 -0.000630 0.119582 0.273094 0.630266 0.418332 -0.062500 1 0 0 0 0 0 4 51465
-0.002273 -0.000630 0.119582 0.273106 0.630263 0.418327 -0.062500 1 0 0 0 0 0 4 52463
-0.002273 -0.000630 0.119582 0.273104 0.630274 0.418320 -0.062500 1 0 0 0 0 0 4 53461
-0.002273 -0.000630 0.119582 0.273107 0.630264 0.418326 -0.062500 1 0 0 0 0 0 4 54462
-0.002273 -0.000630 0.119582 0.273096 0.630265 0.418333 -0.062500 1 0 0 0 0 0 4 55434
-0.002273 -0.000630 0.119582 0.273095 0.630266 0.418314 -0.062500 1 0 0 0 0 0 4 56461
-0.002273 -0.000630 0.119582 0.273106 0.630263 0.418325 -0.062500 1 0 0 0 0 0 4 57468
-0.002273 -0.000630 0.119582 0.273095 0.630265 0.418333 -0.062500 1 0 0 0 0 0 4 58463
-0.002273 -0.000630 0.119582 0.273103 0.630274 0.418321 -0.062500 1 0 0 0 0 0 4 59468
-0.002273 -0.000630 0.119582 0.273107 0.630264 0.418326 -0.062500 1 0 0 0 0 0 4 60459
-0.002273 -0.000630 0.119582 0.273104 0.630274 0.418320 -0.062500 1 0 0 0 0 0 4 61460
-0.002273 -0.000630 0.119582 0.273095 0.630267 0.418332 -0.062500 1 0 0 0 0 0 4 62433
-0.002273 -0.000630 0.119582 0.273098 0.630254 0.418321 -0.062500 1 0 0 0 0 0 4 63464
-0.002273 -0.000630 0.119582 0.273103 0.630273 0.418319 -0.062500 1 0 0 0 0 0 4 64460
-0.002273 -0.000630 0.119582 0.273095 0.630266 0.418332 -0.062500 1 0 0 0 0 0 4 65462
-0.002273 -0.000630 0.119582 0.273106 0.630263 0.418328 -0.062500 1 0 0 0 0 0 4 66462
-0.002273 -0.000630 0.119582 0.273104 0.630274 0.418320 -0.062500 1 0 0 0 0 0 4 67463
-0.002273 -0.000630 0.119582 0.273107 0.630264 0.418326 -0.062500 1 0 0 0 0 0 4 68462
-0.002273 -0.000630 0.119582 0.273088 0.630257 0.418326 -0.062500 1 0 0 0 0 0 4 69432
-0.002273 -0.000630 0.119582 0.273102 0.630273 0.418320 -0.062500 1 0 0 0 0 0 4 70431
-0.002273 -0.000630 0.119582 0.273107 0.630264 0.418326 -0.062500 1 0 0 0 0 0 4 71464
-0.002273 -0.000630 0.119582 0.273096 0.630265 0.418333 -0.062500 1 0 0 0 0 0 4 72432
-0.002273 -0.000630 0.119582 0.273103 0.630274 0.418321 -0.062500 1 0 0 0 0 0 4 73464
-0.002273 -0.000630 0.119582 0.273107 0.630264 0.418326 -0.062500 1 0 0 0 0 0 4 74431
-0.002273 -0.000630 0.119582 0.273096 0.630266 0.418313 -0.062500 1 0 0 0 0 0 4 75463
-0.002273 -0.000630 0.119582 0.273094 0.630266 0.418331 -0.062500 1 0 0 0 0 0 4 76453
-0.002273 -0.000630 0.119582 0.273106 0.630263 0.418327 -0.062500 1 0 0 0 0 0 4 77463
-0.002273 -0.000630 0.119582 0.273104 0.630274 0.418320 -0.062500 1 0 0 0 0 0 4 78459
-0.002273 -0.000630 0.119582 0.273095 0.630267 0.418332 -0.062500 1 0 0 0 0 0 4 79464
-0.002273 -0.000630 0.119582 0.273098 0.630254 0.418321 -0.062500 1 0 0 0 0 0 4 80462
-0.002273 -0.000630 0.119582 0.273103 0.630273 0.418319 -0.062500 1 0 0 0 0 0 4 81458
-0.002273 -0.000630 0.119582 0.273095 0.630266 0.418332 -0.062500 1 0 0 0 0 0 4 82451
-0.002273 -0.000630 0.119582 0.273106 0.630263 0.418328 -0.062500 1 0 0 0 0 0 4 83456
-0.002273 -0.000630 0.119582 0.273104 0.630274 0.418320 -0.062500 1 0 0 0 0 0 4 84462
-0.002278 -0.000612 0.119571 0.346987 0.375902 0.564355 -0.062500 1 0 0 0 0 0 4 85460
-0.002281 -0.000603 0.119568 0.323405 0.461752 0.492972 -0.062500 1 0 0 0 0 0 4 86461
-0.002282 -0.000599 0.119566 0.304851 0.525691 0.455998 -0.062500 1 0 0 0 0 0 4 87462
-0.002283 -0.000596 0.119566 0.294651 0.559688 0.441962 -0.062500 1 0 0 0 0 0 4 88461
-0.002284 -0.000595 0.119566 0.289352 0.576861 0.436969 -0.062500 1 0 0 0 0 0 4 89442
-0.002284 -0.000595 0.119566 0.286665 0.585451 0.435219 -0.062500 1 0 0 0 0 0 4 90458
-0.002284 -0.000594 0.119566 0.285296 0.589727 0.434619 -0.062500 1 0 0 0 0 0 4 91463
-0.002284 -0.000594 0.119566 0.284622 0.591885 0.434402 -0.062500 1 0 0 0 0 0 4 92461
-0.002284 -0.000594 0.119566 0.284273 0.592954 0.434329 -0.062500 1 0 0 0 0 0 4 93446
-0.002284 -0.000594 0.119566 0.284097 0.593486 0.434316 -0.062500 1 0 0 0 0 0 4 94454
-0.002284 -0.000594 0.119566 0.284013 0.593757 0.434295 -0.062500 1 0 0 0 0 0 4 95445
-0.002284 -0.000594 0.119566 0.283970 0.593899 0.434299 -0.062500 1 0 0 0 0 0 4 96454
-0.002284 -0.000594 0.119566 0.283941 0.593956 0.434300 -0.062500 1 0 0 0 0 0 4 97446
-0.002284 -0.000594 0.119566 0.283941 0.593990 0.434293 -0.062500 1 0 0 0 0 0 4 98454
-0.002284 -0.000594 0.119566 0.283926 0.594006 0.434292 -0.062500 1 0 0 0 0 0 4 99446
-0.002284 -0.000594 0.119566 0.283933 0.594015 0.434299 -0.062500 1 0 0 0 0 0 4 100454
-0.002284 -0.000594 0.119566 0.283930 0.594028 0.434293 -0.062500 1 0 0 0 0 0 4 101445
-0.002284 -0.000594 0.119566 0.283930 0.594029 0.434293 -0.062500 1 0 0 0 0 0 4 102453
-0.002284 -0.000594 0.119566 0.283922 0.594021 0.434285 -0.062500 1 0 0 0 0 0 4 103445
-0.002284 -0.000594 0.119566 0.283921 0.594019 0.434304 -0.062500 1 0 0 0 0 0 4 104453
-0.002284 -0.000594 0.119566 0.283929 0.594028 0.434294 -0.062500 1 0 0 0 0 0 4 105448
-0.002284 -0.000594 0.119566 0.283930 0.594029 0.434293 -0.062500 1 0 0 0 0 0 4 106460
-0.002284 -0.000594 0.119566 0.283931 0.594029 0.434292 -0.062500 1 0 0 0 0 0 4 107459
-0.002284 -0.000594 0.119566 0.283919 0.594032 0.434299 -0.062500 1 0 0 0 0 0 4 108458
-0.002284 -0.000594 0.119566 0.283924 0.594009 0.434293 -0.062500 1 0 0 0 0 0 4 109459
-0.002284 -0.000594 0.119566 0.283930 0.594027 0.434292 -0.062500 1 0 0 0 0 0 4 110453
-0.002284 -0.000594 0.119566 0.283918 0.594032 0.434299 -0.062500 1 0 0 0 0 0 4 111445
-0.002284 -0.000594 0.119566 0.283929 0.594030 0.434293 -0.062500 1 0 0 0 0 0 4 112459
-0.002284 -0.000594 0.119566 0.283934 0.594018 0.434299 -0.062500 1 0 0 0 0 0 4 113446
-0.002284 -0.000594 0.119566 0.283931 0.594028 0.434293 -0.062500 1 0 0 0 0 0 4 114465
-0.002284 -0.000594 0.119566 0.283911 0.594023 0.434292 -0.062500 1 0 0 0 0 0 4 115459
-0.002284 -0.000594 0.119566 0.283928 0.594028 0.434292 -0.062500 1 0 0 0 0 0 4 116461
-0.002284 -0.000594 0.119566 0.283930 0.594029 0.434292 -0.062500 1 0 0 0 0 0 4 117456
-0.002284 -0.000594 0.119566 0.283922 0.594020 0.434305 -0.062500 1 0 0 0 0 0 4 118431
-0.002284 -0.000594 0.119566 0.283930 0.594028 0.434294 -0.062500 1 0 0 0 0 0 4 119462
-0.002284 -0.000594 0.119566 0.283931 0.594029 0.434293 -0.062500 1 0 0 0 0 0 4 120459
-0.002284 -0.000594 0.119566 0.283923 0.594021 0.434285 -0.062500 1 0 0 0 0 0 4 121460
-0.002284 -0.000594 0.119566 0.283921 0.594019 0.434304 -0.062500 1 0 0 0 0 0 4 122451
-0.002284 -0.000594 0.119566 0.283930 0.594028 0.434294 -0.062500 1 0 0 0 0 0 4 123467
-0.002284 -0.000594 0.119566 0.283931 0.594029 0.434292 -0.062500 1 0 0 0 0 0 4 124464
-0.002284 -0.000594 0.119566 0.283919 0.594032 0.434299 -0.062500 1 0 0 0 0 0 4 125464
-0.002284 -0.000594 0.119566 0.283929 0.594030 0.434293 -0.062500 1 0 0 0 0 0 4 126437
-0.002284 -0.000594 0.119566 0.283926 0.594009 0.434292 -0.062500 1 0 0 0 0 0 4 127461
-0.002284 -0.000594 0.119566 0.283918 0.594029 0.434299 -0.062500 1 0 0 0 0 0 4 128460
-0.002284 -0.000594 0.119566 0.283929 0.594029 0.434293 -0.062500 1 0 0 0 0 0 4 129430
-0.002284 -0.000594 0.119566 0.283930 0.594029 0.434292 -0.062500 1 0 0 0 0 0 4 130460
-0.002284 -0.000594 0.119566 0.283922 0.594020 0.434305 -0.062500 1 0 0 0 0 0 4 131461
-0.002284 -0.000594 0.119566 0.283921 0.594019 0.434287 -0.062500 1 0 0 0 0 0 4 132460
-0.002284 -0.000594 0.119566 0.283929 0.594028 0.434292 -0.062500 1 0 0 0 0 0 4 133458
-0.002284 -0.000594 0.119566 0.283930 0.594029 0.434292 -0.062500 1 0 0 0 0 0 4 134459
-0.002284 -0.000594 0.119566 0.283918 0.594032 0.434298 -0.062500 1 0 0 0 0 0 4 135462
-0.002284 -0.000594 0.119566 0.283933 0.594018 0.434300 -0.062500 1 0 0 0 0 0 4 136455
-0.002284 -0.000594 0.119566 0.283931 0.594028 0.434293 -0.062500 1 0 0 0 0 0 4 137430
-0.002284 -0.000594 0.119566 0.283919 0.594032 0.434299 -0.062500 1 0 0 0 0 0 4 138458
-0.002284 -0.000594 0.119566 0.283921 0.594021 0.434286 -0.062500 1 0 0 0 0 0 4 139461
-0.002284 -0.000594 0.119566 0.283933 0.594016 0.434298 -0.062500 1 0 0 0 0 0 4 140458
-0.002284 -0.000594 0.119566 0.283931 0.594027 0.434293 -0.062500 1 0 0 0 0 0 4 141459
-0.002284 -0.000594 0.119566 0.283919 0.594032 0.434299 -0.062500 1 0 0 0 0 0 4 142459
-0.002284 -0.000594 0.119566 0.283929 0.594029 0.434293 -0.062500 1 0 0 0 0 0 4 143451
-0.002284 -0.000594 0.119566 0.283931 0.594029 0.434292 -0.062500 1 0 0 0 0 0 4 144457
-0.002284 -0.000594 0.119566 0.283914 0.594012 0.434298 -0.062500 1 0 0 0 0 0 4 145459
-0.002284 -0.000594 0.119566 0.283929 0.594027 0.434293 -0.062500 1 0 0 0 0 0 4 146449
-0.002284 -0.000594 0.119566 0.283930 0.594029 0.434292 -0.062500 1 0 0 0 0 0 4 147448
-0.002284 -0.000594 0.119566 0.283918 0.594032 0.434299 -0.062500 1 0 0 0 0 0 4 148454
-0.002284 -0.000594 0.119566 0.283929 0.594030 0.434293 -0.062500 1 0 0 0 0 0 4 149459
-0.002284 -0.000594 0.119566 0.283934 0.594018 0.434299 -0.062500 1 0 0 0 0 0 4 150430
-0.002284 -0.000594 0.119566 0.283923 0.594019 0.434286 -0.062500 1 0 0 0 0 0 4 151430
-0.002284 -0.000594 0.119566 0.283918 0.594031 0.434298 -0.062500 1 0 0 0 0 0 4 152458
-0.002284 -0.000594 0.119566 0.283929 0.594029 0.434293 -0.062500 1 0 0 0 0 0 4 153429
-0.002284 -0.000594 0.119566 0.283934 0.594017 0.434299 -0.062500 1 0 0 0 0 0 4 154459
-0.002284 -0.000594 0.119566 0.283919 0.594031 0.434300 -0.062500 1 0 0 0 0 0 4 155456
-0.002284 -0.000594 0.119566 0.283929 0.594029 0.434293 -0.062500 1 0 0 0 0 0 4 156459
-0.002284 -0.000594 0.119566 0.283922 0.594021 0.434285 -0.062500 1 0 0 0 0 0 4 157428
-0.002284 -0.000594 0.119566 0.283917 0.594031 0.434298 -0.062500 1 0 0 0 0 0 4 158426
-0.002284 -0.000594 0.119566 0.283932 0.594018 0.434300 -0.062500 1 0 0 0 0 0 4 159445
-0.002284 -0.000594 0.119566 0.283931 0.594028 0.434293 -0.062500 1 0 0 0 0 0 4 160444
-0.002284 -0.000594 0.119566 0.283931 0.594029 0.434292 -0.062500 1 0 0 0 0 0 4 161452
-0.002284 -0.000594 0.119566 0.283919 0.594032 0.434299 -0.062500 1 0 0 0 0 0 4 162443
-0.002284 -0.000594 0.119566 0.283921 0.594021 0.434286 -0.062500 1 0 0 0 0 0 4 163453
-0.002284 -0.000594 0.119566 0.283933 0.594017 0.434298 -0.062500 1 0 0 0 0 0 4 164444
-0.002284 -0.000594 0.119566 0.283919 0.594030 0.434299 -0.062500 1 0 0 0 0 0 4 165452
-0.002284 -0.000594 0.119566 0.283929 0.594029 0.434293 -0.062500 1 0 0 0 0 0 4 166442
-0.002284 -0.000594 0.119566 0.283930 0.594029 0.434292 -0.062500 1 0 0 0 0 0 4 167452
-0.002284 -0.000594 0.119566 0.283934 0.594018 0.434299 -0.062500 1 0 0 0 0 0 4 168442
-0.002284 -0.000594 0.119566 0.283911 0.594022 0.434292 -0.062500 1 0 0 0 0 0 4 169452
-0.002284 -0.000594 0.119566 0.283928 0.594028 0.434292 -0.062500 1 0 0 0 0 0 4 170443
-0.002284 -0.000594 0.119566 0.283930 0.594029 0.434292 -0.062500 1 0 0 0 0 0 4 171453
-0.002284 -0.000594 0.119566 0.283922 0.594020 0.434305 -0.062500 1 0 0 0 0 0 4 172446
-0.002284 -0.000594 0.119566 0.283930 0.594028 0.434294 -0.062500 1 0 0 0 0 0 4 173462
-0.002284 -0.000594 0.119566 0.283931 0.594029 0.434293 -0.062500 1 0 0 0 0 0 4 174450
-0.002284 -0.000594 0.119566 0.283923 0.594020 0.434285 -0.062500 1 0 0 0 0 0 4 175450
-0.002284 -0.000594 0.119566 0.283918 0.594031 0.434298 -0.062500 1 0 0 0 0 0 4 176443
-0.002284 -0.000594 0.119566 0.283932 0.594018 0.434299 -0.062500 1 0 0 0 0 0 4 177443
-0.002284 -0.000594 0.119566 0.283931 0.594028 0.434293 -0.062500 1 0 0 0 0 0 4 178461
-0.002284 -0.000594 0.119566 0.283919 0.594032 0.434299 -0.062500 1 0 0 0 0 0 4 179445
-0.002284 -0.000594 0.119566 0.283929 0.594030 0.434293 -0.062500 1 0 0 0 0 0 4 180459
-0.002284 -0.000594 0.119566 0.283922 0.594021 0.434285 -0.062500 1 0 0 0 0 0 4 181460
-0.002284 -0.000594 0.119566 0.283921 0.594019 0.434304 -0.062500 1 0 0 0 0 0 4 182459
-0.002284 -0.000594 0.119566 0.283929 0.594028 0.434294 -0.062500 1 0 0 0 0 0 4 183455
-0.002284 -0.000594 0.119566 0.283930 0.594029 0.434292 -0.062500 1 0 0 0 0 0 4 184429
-0.002284 -0.000594 0.119566 0.283931 0.594029 0.434292 -0.062500 1 0 0 0 0 0 4 185458
-0.002284 -0.000594 0.119566 0.283922 0.594020 0.434305 -0.062500 1 0 0 0 0 0 4 186458
-0.002284 -0.000594 0.119566 0.283922 0.594019 0.434287 -0.062500 1 0 0 0 0 0 4 187460
-0.002284 -0.000594 0.119566 0.283930 0.594028 0.434292 -0.062500 1 0 0 0 0 0 4 188467
-0.002284 -0.000594 0.119566 0.283918 0.594032 0.434298 -0.062500 1 0 0 0 0 0 4 189430
-0.002284 -0.000594 0.119566 0.283929 0.594030 0.434293 -0.062500 1 0 0 0 0 0 4 190431
-0.002284 -0.000594 0.119566 0.283934 0.594018 0.434299 -0.062500 1 0 0 0 0 0 4 191430
-0.002284 -0.000594 0.119566 0.283919 0.594031 0.434300 -0.062500 1 0 0 0 0 0 4 192456
-0.002284 -0.000594 0.119566 0.283921 0.594021 0.434286 -0.062500 1 0 0 0 0 0 4 193448
-0.002284 -0.000594 0.119566 0.283929 0.594028 0.434291 -0.062500 1 0 0 0 0 0 4 194458
-0.002284 -0.000594 0.119566 0.283922 0.594020 0.434305 -0.062500 1 0 0 0 0 0 4 195459
-0.002284 -0.000594 0.119566 0.283929 0.594028 0.434294 -0.062500 1 0 0 0 0 0 4 196456
-0.002284 -0.000594 0.119566 0.283930 0.594029 0.434293 -0.062500 1 0 0 0 0 0 4 197456
-0.002284 -0.000594 0.119566 0.283931 0.594029 0.434292 -0.062500 1 0 0 0 0 0 4 198428
-0.002271 -0.000581 0.119577 0.107065 0.404878 0.281736 -0.062500 1 0 0 0 0 0 4 199457
-0.002265 -0.000574 0.119580 0.165100 0.467932 0.356411 -0.062500 1 0 0 0 0 0 4 200458
-0.002262 -0.000570 0.119582 0.209561 0.515502 0.395007 -0.062500 1 0 0 0 0 0 4 201458
-0.002260 -0.000569 0.119582 0.233602 0.540966 0.409648 -0.062500 1 0 0 0 0 0 4 202456
-0.002259 -0.000568 0.119582 0.245898 0.553892 0.414848 -0.062500 1 0 0 0 0 0 4 203458
-0.002259 -0.000567 0.119582 0.252107 0.560391 0.416660 -0.062500 1 0 0 0 0 0 4 204437
-0.002259 -0.000567 0.119582 0.255227 0.563666 0.417294 -0.062500 1 0 0 0 0 0 4 205429
-0.002258 -0.000567 0.119582 0.256804 0.565282 0.417509 -0.062500 1 0 0 0 0 0 4 206458
-0.002258 -0.000567 0.119582 0.257581 0.566097 0.417592 -0.062500 1 0 0 0 0 0 4 207458
-0.002258 -0.000567 0.119582 0.257981 0.566502 0.417605 -0.062500 1 0 0 0 0 0 4 208457
-0.002258 -0.000567 0.119582 0.258164 0.566709 0.417618 -0.062500 1 0 0 0 0 0 4 209458
-0.002258 -0.000567 0.119582 0.258267 0.566804 0.417623 -0.062500 1 0 0 0 0 0 4 210456
-0.002258 -0.000567 0.119582 0.258322 0.566861 0.417625 -0.062500 1 0 0 0 0 0 4 211457
-0.002258 -0.000567 0.119582 0.258351 0.566890 0.417626 -0.062500 1 0 0 0 0 0 4 212424
-0.002258 -0.000567 0.119582 0.258352 0.566892 0.417626 -0.062500 1 0 0 0 0 0 4 213445
-0.002258 -0.000567 0.119582 0.258369 0.566909 0.417620 -0.062500 1 0 0 0 0 0 4 214453
-0.002258 -0.000567 0.119582 0.258361 0.566902 0.417633 -0.062500 1 0 0 0 0 0 4 215458
-0.002258 -0.000567 0.119582 0.258369 0.566909 0.417621 -0.062500 1 0 0 0 0 0 4 216458
-0.002258 -0.000567 0.119582 0.258370 0.566910 0.417619 -0.062500 1 0 0 0 0 0 4 217457
-0.002258 -0.000567 0.119582 0.258358 0.566913 0.417625 -0.062500 1 0 0 0 0 0 4 218457
-0.002258 -0.000567 0.119582 0.258372 0.566899 0.417627 -0.062500 1 0 0 0 0 0 4 219458
-0.002258 -0.000567 0.119582 0.258378 0.566917 0.417627 -0.062500 1 0 0 0 0 0 4 220457
-0.002258 -0.000567 0.119582 0.258371 0.566911 0.417620 -0.062500 1 0 0 0 0 0 4 221459
-0.002258 -0.000567 0.119582 0.258358 0.566913 0.417626 -0.062500 1 0 0 0 0 0 4 222455
-0.002258 -0.000567 0.119582 0.258368 0.566910 0.417620 -0.062500 1 0 0 0 0 0 4 223456
-0.002258 -0.000567 0.119582 0.258381 0.566907 0.417633 -0.062500 1 0 0 0 0 0 4 224451
-0.002258 -0.000567 0.119582 0.258359 0.566912 0.417627 -0.062500 1 0 0 0 0 0 4 225443
-0.002258 -0.000567 0.119582 0.258369 0.566910 0.417620 -0.062500 1 0 0 0 0 0 4 226450
-0.002258 -0.000567 0.119582 0.258369 0.566910 0.417619 -0.062500 1 0 0 0 0 0 4 227523
-0.002258 -0.000567 0.119582 0.258369 0.566910 0.417639 -0.062500 1 0 0 0 0 0 4 228509
-0.002258 -0.000567 0.119582 0.258370 0.566910 0.417622 -0.062500 1 0 0 0 0 0 4 229524
-0.002258 -0.000567 0.119582 0.258370 0.566910 0.417620 -0.062500 1 0 0 0 0 0 4 230509
-0.002246 -0.000553 0.119593 0.081423 0.377659 0.265186 -0.062500 1 0 0 0 0 0 4 231451
-0.002239 -0.000547 0.119597 0.139488 0.440773 0.339800 -0.062500 1 0 0 0 0 0 4 232441
-0.002236 -0.000543 0.119598 0.183976 0.488359 0.378368 -0.062500 1 0 0 0 0 0 4 233451
-0.002234 -0.000541 0.119599 0.208038 0.513844 0.392999 -0.062500 1 0 0 0 0 0 4 234441
-0.002234 -0.000541 0.119599 0.220328 0.526780 0.398197 -0.062500 1 0 0 0 0 0 4 235451
-0.002233 -0.000540 0.119599 0.226542 0.533271 0.400012 -0.062500 1 0 0 0 0 0 4 236440
-0.002233 -0.000540 0.119599 0.229663 0.536514 0.400631 -0.062500 1 0 0 0 0 0 4 237450
-0.002233 -0.000540 0.119599 0.231233 0.538149 0.400850 -0.062500 1 0 0 0 0 0 4 238440
-0.002233 -0.000540 0.119599 0.232010 0.538966 0.400932 -0.062500 1 0 0 0 0 0 4 239452
-0.002233 -0.000540 0.119599 0.232405 0.539383 0.400959 -0.062500 1 0 0 0 0 0 4 240450
-0.002233 -0.000540 0.119599 0.232604 0.539577 0.400954 -0.062500 1 0 0 0 0 0 4 241460
-0.002233 -0.000540 0.119599 0.232705 0.539682 0.400969 -0.062500 1 0 0 0 0 0 4 242451
-0.002233 -0.000540 0.119599 0.232752 0.539731 0.400966 -0.062500 1 0 0 0 0 0 4 243442
-0.002233 -0.000540 0.119599 0.232780 0.539760 0.400966 -0.062500 1 0 0 0 0 0 4 244459
-0.002233 -0.000540 0.119599 0.232789 0.539770 0.400973 -0.062500 1 0 0 0 0 0 4 245455
-0.002233 -0.000540 0.119599 0.232786 0.539782 0.400967 -0.062500 1 0 0 0 0 0 4 246449
-0.002233 -0.000540 0.119599 0.232805 0.539789 0.400967 -0.062500 1 0 0 0 0 0 4 247429
-0.002233 -0.000540 0.119599 0.232787 0.539784 0.400966 -0.062500 1 0 0 0 0 0 4 248478
-0.002233 -0.000540 0.119599 0.232808 0.539778 0.400974 -0.062500 1 0 0 0 0 0 4 249459
-0.002233 -0.000540 0.119599 0.232808 0.539788 0.400968 -0.062500 1 0 0 0 0 0 4 250452
-0.002220 -0.000526 0.119610 0.055752 0.350426 0.248649 -0.062500 1 0 0 0 0 0 4 251457
-0.002214 -0.000519 0.119614 0.113865 0.413590 0.323208 -0.062500 1 0 0 0 0 0 4 252427
-0.002210 -0.000516 0.119615 0.158381 0.461204 0.361744 -0.062500 1 0 0 0 0 0 4 253426
-0.002209 -0.000514 0.119615 0.182455 0.486701 0.376356 -0.062500 1 0 0 0 0 0 4 254455
-0.002208 -0.000514 0.119616 0.194754 0.499632 0.381552 -0.062500 1 0 0 0 0 0 4 255427
-0.002208 -0.000513 0.119616 0.200955 0.506138 0.383362 -0.062500 1 0 0 0 0 0 4 256454
-0.002207 -0.000513 0.119616 0.204087 0.509381 0.383992 -0.062500 1 0 0 0 0 0 4 257465
-0.002207 -0.000513 0.119616 0.205651 0.511008 0.384205 -0.062500 1 0 0 0 0 0 4 258456
-0.002207 -0.000513 0.119616 0.206432 0.511845 0.384286 -0.062500 1 0 0 0 0 0 4 259431
-0.002207 -0.000513 0.119616 0.206823 0.512244 0.384312 -0.062500 1 0 0 0 0 0 4 260459
-0.002207 -0.000513 0.119616 0.207029 0.512445 0.384313 -0.062500 1 0 0 0 0 0 4 261456
-0.002207 -0.000513 0.119616 0.207123 0.512542 0.384323 -0.062500 1 0 0 0 0 0 4 262427
-0.002213 -0.000494 0.119605 0.281079 0.258446 0.530675 -0.062500 1 0 0 0 0 0 4 263552
-0.002215 -0.000485 0.119602 0.257492 0.344182 0.459141 -0.062500 1 0 0 0 0 0 4 264523
-0.002217 -0.000481 0.119600 0.238948 0.408082 0.422094 -0.062500 1 0 0 0 0 0 4 265527
-0.002217 -0.000479 0.119600 0.228735 0.442073 0.408014 -0.062500 1 0 0 0 0 0 4 266520
-0.002218 -0.000478 0.119600 0.223459 0.459233 0.403006 -0.062500 1 0 0 0 0 0 4 267500
-0.002218 -0.000477 0.119600 0.220780 0.467839 0.401265 -0.062500 1 0 0 0 0 0 4 268499
-0.002218 -0.000477 0.119600 0.219421 0.472124 0.400649 -0.062500 1 0 0 0 0 0 4 269496
-0.002218 -0.000477 0.119600 0.218741 0.474275 0.400441 -0.062500 1 0 0 0 0 0 4 270528
-0.002218 -0.000476 0.119600 0.218391 0.475342 0.400367 -0.062500 1 0 0 0 0 0 4 271526
-0.002218 -0.000476 0.119600 0.218212 0.475886 0.400347 -0.062500 1 0 0 0 0 0 4 272522
-0.002218 -0.000476 0.119600 0.218139 0.476155 0.400338 -0.062500 1 0 0 0 0 0 4 273496
-0.002218 -0.000476 0.119600 0.218077 0.476290 0.400323 -0.062500 1 0 0 0 0 0 4 274520
-0.002218 -0.000476 0.119600 0.218063 0.476364 0.400335 -0.062500 1 0 0 0 0 0 4 275532
-0.002218 -0.000476 0.119600 0.218059 0.476380 0.400330 -0.062500 1 0 0 0 0 0 4 276499
-0.002223 -0.000458 0.119589 0.291907 0.222385 0.546814 -0.062500 1 0 0 0 0 0 4 277517
-0.002226 -0.000449 0.119586 0.268320 0.308047 0.475203 -0.062500 1 0 0 0 0 0 4 278498
-0.002215 -0.000431 0.119595 0.072647 0.182394 0.286037 -0.062500 1 0 0 0 0 0 4 279500
-0.002209 -0.000422 0.119599 0.120595 0.279629 0.346403 -0.062500 1 0 0 0 0 0 4 280519
-0.002206 -0.000418 0.119600 0.159836 0.344434 0.379876 -0.062500 1 0 0 0 0 0 4 281531
-0.002205 -0.000415 0.119600 0.181223 0.378531 0.392716 -0.062500 1 0 0 0 0 0 4 282525
-0.002204 -0.000414 0.119600 0.192163 0.395761 0.397289 -0.062500 1 0 0 0 0 0 4 283529
-0.002204 -0.000414 0.119600 0.197701 0.404406 0.398882 -0.062500 1 0 0 0 0 0 4 284524
-0.002203 -0.000413 0.119600 0.200480 0.408738 0.399439 -0.062500 1 0 0 0 0 0 4 285530
-0.002203 -0.000413 0.119600 0.201867 0.410902 0.399636 -0.062500 1 0 0 0 0 0 4 286523
-0.002203 -0.000413 0.119600 0.202575 0.411974 0.399695 -0.062500 1 0 0 0 0 0 4 287519
-0.002203 -0.000413 0.119600 0.202922 0.412523 0.399717 -0.062500 1 0 0 0 0 0 4 288506
-0.002203 -0.000413 0.119600 0.203095 0.412793 0.399732 -0.062500 1 0 0 0 0 0 4 289524
-0.002203 -0.000413 0.119600 0.203189 0.412925 0.399736 -0.062500 1 0 0 0 0 0 4 290528
-0.002203 -0.000413 0.119600 0.203220 0.412990 0.399731 -0.062500 1 0 0 0 0 0 4 291499
-0.002209 -0.000395 0.119590 0.277085 0.159170 0.546409 -0.062500 1 0 0 0 0 0 4 292497
-0.002211 -0.000386 0.119586 0.253521 0.244746 0.474712 -0.062500 1 0 0 0 0 0 4 293495
-0.002213 -0.000381 0.119585 0.234973 0.308572 0.437568 -0.062500 1 0 0 0 0 0 4 294521
-0.002213 -0.000379 0.119584 0.224778 0.342527 0.423474 -0.062500 1 0 0 0 0 0 4 295499
-0.002214 -0.000378 0.119584 0.219500 0.359695 0.418452 -0.062500 1 0 0 0 0 0 4 296519
-0.002214 -0.000377 0.119584 0.216819 0.368277 0.416701 -0.062500 1 0 0 0 0 0 4 297506
-0.002214 -0.000377 0.119584 0.215465 0.372578 0.416099 -0.062500 1 0 0 0 0 0 4 298519
-0.002214 -0.000377 0.119584 0.214765 0.374723 0.415889 -0.062500 1 0 0 0 0 0 4 299505
-0.002214 -0.000377 0.119584 0.214434 0.375795 0.415815 -0.062500 1 0 0 0 0 0 4 300518
-0.002214 -0.000377 0.119584 0.214260 0.376328 0.415781 -0.062500 1 0 0 0 0 0 4 301517
-0.002214 -0.000377 0.119584 0.214164 0.376601 0.415783 -0.062500 1 0 0 0 0 0 4 302503
-0.002214 -0.000377 0.119584 0.214123 0.376732 0.415777 -0.062500 1 0 0 0 0 0 4 303447
-0.002214 -0.000377 0.119584 0.214112 0.376805 0.415769 -0.062500 1 0 0 0 0 0 4 304439
-0.002214 -0.000377 0.119584 0.214105 0.376832 0.415775 -0.062500 1 0 0 0 0 0 4 305448
-0.002214 -0.000377 0.119584 0.214089 0.376848 0.415775 -0.062500 1 0 0 0 0 0 4 306438
-0.002214 -0.000377 0.119584 0.214085 0.376860 0.415769 -0.062500 1 0 0 0 0 0 4 307447
-0.002219 -0.000359 0.119574 0.287869 0.123139 0.562567 -0.062500 1 0 0 0 0 0 4 308453
-0.002222 -0.000350 0.119570 0.264309 0.208628 0.490818 -0.062500 1 0 0 0 0 0 4 309437
-0.002223 -0.000345 0.119569 0.245779 0.272425 0.453647 -0.062500 1 0 0 0 0 0 4 310432
-0.002243 -0.000339 0.119578 0.498812 0.244647 0.300751 -0.062500 1 0 0 0 0 0 4 311447
-0.002253 -0.000335 0.119582 0.404046 0.282277 0.363687 -0.062500 1 0 0 0 0 0 4 312438
-0.002257 -0.000334 0.119583 0.335144 0.306378 0.397035 -0.062500 1 0 0 0 0 0 4 313457
-0.002260 -0.000333 0.119583 0.298778 0.319009 0.409738 -0.062500 1 0 0 0 0 0 4 314454
-0.002261 -0.000332 0.119583 0.280487 0.325393 0.414259 -0.062500 1 0 0 0 0 0 4 315454
-0.002262 -0.000332 0.119583 0.271349 0.328599 0.415831 -0.062500 1 0 0 0 0 0 4 316460
-0.002262 -0.000332 0.119583 0.266788 0.330214 0.416372 -0.062500 1 0 0 0 0 0 4 317447
-0.002262 -0.000332 0.119583 0.264513 0.331012 0.416559 -0.062500 1 0 0 0 0 0 4 318445
-0.002262 -0.000332 0.119583 0.263380 0.331414 0.416640 -0.062500 1 0 0 0 0 0 4 319446
-0.002262 -0.000332 0.119583 0.262816 0.331610 0.416653 -0.062500 1 0 0 0 0 0 4 320460
-0.002267 -0.000314 0.119573 0.336228 0.078144 0.563648 -0.062500 1 0 0 0 0 0 4 321447
-0.002270 -0.000305 0.119569 0.312597 0.163615 0.491801 -0.062500 1 0 0 0 0 0 4 322459
-0.002272 -0.000300 0.119568 0.294008 0.227375 0.454595 -0.062500 1 0 0 0 0 0 4 323457
-0.002272 -0.000298 0.119567 0.283784 0.261317 0.440450 -0.062500 1 0 0 0 0 0 4 324455
-0.002273 -0.000297 0.119567 0.278497 0.278475 0.435430 -0.062500 1 0 0 0 0 0 4 325425
-0.002273 -0.000296 0.119567 0.275801 0.287064 0.433669 -0.062500 1 0 0 0 0 0 4 326453
-0.002273 -0.000296 0.119567 0.274427 0.291357 0.433060 -0.062500 1 0 0 0 0 0 4 327454
-0.002273 -0.000296 0.119567 0.273746 0.293506 0.432847 -0.062500 1 0 0 0 0 0 4 328454
-0.002273 -0.000296 0.119567 0.273393 0.294584 0.432785 -0.062500 1 0 0 0 0 0 4 329453
-0.002273 -0.000296 0.119567 0.273225 0.295127 0.432758 -0.062500 1 0 0 0 0 0 4 330452
-0.002273 -0.000296 0.119567 0.273134 0.295390 0.432748 -0.062500 1 0 0 0 0 0 4 331429
-0.002273 -0.000296 0.119567 0.273093 0.295519 0.432740 -0.062500 1 0 0 0 0 0 4 332457
-0.002273 -0.000296 0.119567 0.273073 0.295583 0.432745 -0.062500 1 0 0 0 0 0 4 333452
-0.002273 -0.000296 0.119567 0.273054 0.295612 0.432739 -0.062500 1 0 0 0 0 0 4 334449
-0.002273 -0.000296 0.119567 0.273057 0.295633 0.432738 -0.062500 1 0 0 0 0 0 4 335453
-0.002273 -0.000296 0.119567 0.273058 0.295634 0.432738 -0.062500 1 0 0 0 0 0 4 336453
-0.002273 -0.000296 0.119567 0.273051 0.295657 0.432745 -0.062500 1 0 0 0 0 0 4 337451
-0.002273 -0.000296 0.119567 0.273062 0.295657 0.432739 -0.062500 1 0 0 0 0 0 4 338454
-0.002273 -0.000296 0.119567 0.273044 0.295651 0.432738 -0.062500 1 0 0 0 0 0 4 339454
-0.002273 -0.000296 0.119567 0.273049 0.295659 0.432745 -0.062500 1 0 0 0 0 0 4 340453
-0.002273 -0.000296 0.119567 0.273042 0.295651 0.432739 -0.062500 1 0 0 0 0 0 4 341452
-0.002273 -0.000296 0.119567 0.273053 0.295647 0.432731 -0.062500 1 0 0 0 0 0 4 342453
-0.002273 -0.000296 0.119567 0.273050 0.295658 0.432744 -0.062500 1 0 0 0 0 0 4 343452
-0.002273 -0.000296 0.119567 0.273050 0.295660 0.432745 -0.062500 1 0 0 0 0 0 4 344456
-0.002273 -0.000296 0.119567 0.273045 0.295640 0.432745 -0.062500 1 0 0 0 0 0 4 345451
-0.002273 -0.000296 0.119567 0.273061 0.295655 0.432739 -0.062500 1 0 0 0 0 0 4 346453
-0.002278 -0.000278 0.119557 0.346701 0.042205 0.579854 -0.062500 1 0 0 0 0 0 4 347454
-0.002281 -0.000269 0.119553 0.323238 0.127569 0.507939 -0.062500 1 0 0 0 0 0 4 348453
-0.002282 -0.000264 0.119552 0.304737 0.191287 0.470692 -0.062500 1 0 0 0 0 0 4 349452
-0.002283 -0.000262 0.119551 0.294554 0.225184 0.456549 -0.062500 1 0 0 0 0 0 4 350452
-0.002283 -0.000261 0.119551 0.289271 0.242332 0.451522 -0.062500 1 0 0 0 0 0 4 351454
-0.002284 -0.000260 0.119551 0.286575 0.250918 0.449757 -0.062500 1 0 0 0 0 0 4 352452
-0.002284 -0.000260 0.119551 0.285224 0.255204 0.449153 -0.062500 1 0 0 0 0 0 4 353452
-0.002284 -0.000260 0.119551 0.284542 0.257363 0.448933 -0.062500 1 0 0 0 0 0 4 354448
-0.002284 -0.000260 0.119551 0.284205 0.258427 0.448870 -0.062500 1 0 0 0 0 0 4 355526
-0.002284 -0.000260 0.119551 0.284019 0.258962 0.448842 -0.062500 1 0 0 0 0 0 4 356521
-0.002284 -0.000260 0.119551 0.283934 0.259232 0.448838 -0.062500 1 0 0 0 0 0 4 357505
-0.002284 -0.000260 0.119551 0.283890 0.259374 0.448824 -0.062500 1 0 0 0 0 0 4 358517
-0.002284 -0.000260 0.119551 0.283870 0.259439 0.448829 -0.062500 1 0 0 0 0 0 4 359531
-0.002284 -0.000260 0.119551 0.283862 0.259466 0.448836 -0.062500 1 0 0 0 0 0 4 360516
-0.002284 -0.000260 0.119551 0.283855 0.259490 0.448823 -0.062500 1 0 0 0 0 0 4 361524
-0.002284 -0.000260 0.119551 0.283842 0.259495 0.448828 -0.062500 1 0 0 0 0 0 4 362498
-0.002284 -0.000260 0.119551 0.283861 0.259501 0.448829 -0.062500 1 0 0 0 0 0 4 363523
-0.002284 -0.000260 0.119551 0.283843 0.259495 0.448829 -0.062500 1 0 0 0 0 0 4 364497
-0.002284 -0.000260 0.119551 0.283849 0.259503 0.448836 -0.062500 1 0 0 0 0 0 4 365494
-0.002284 -0.000260 0.119551 0.283851 0.259504 0.448816 -0.062500 1 0 0 0 0 0 4 366494
-0.002284 -0.000260 0.119551 0.283850 0.259504 0.448834 -0.062500 1 0 0 0 0 0 4 367495
-0.002284 -0.000260 0.119551 0.283842 0.259495 0.448829 -0.062500 1 0 0 0 0 0 4 368523
-0.002284 -0.000260 0.119551 0.283849 0.259503 0.448836 -0.062500 1 0 0 0 0 0 4 369516
-0.002289 -0.000241 0.119541 0.357462 0.006194 0.596061 -0.062500 1 0 0 0 0 0 4 370500
-0.002292 -0.000232 0.119537 0.334004 0.091486 0.524086 -0.062500 1 0 0 0 0 0 4 371517
-0.002293 -0.000228 0.119536 0.315525 0.155163 0.486818 -0.062500 1 0 0 0 0 0 4 372501
-0.002294 -0.000226 0.119535 0.305345 0.189055 0.472651 -0.062500 1 0 0 0 0 0 4 373514
-0.002294 -0.000224 0.119535 0.300064 0.206197 0.467613 -0.062500 1 0 0 0 0 0 4 374500
-0.002294 -0.000224 0.119535 0.297377 0.214788 0.465870 -0.062500 1 0 0 0 0 0 4 375445
-0.002295 -0.000224 0.119535 0.296017 0.219077 0.465253 -0.062500 1 0 0 0 0 0 4 376434
-0.002295 -0.000224 0.119535 0.295337 0.221224 0.465038 -0.062500 1 0 0 0 0 0 4 377437
-0.002295 -0.000223 0.119535 0.294996 0.222299 0.464968 -0.062500 1 0 0 0 0 0 4 378444
-0.002295 -0.000223 0.119535 0.294810 0.222834 0.464939 -0.062500 1 0 0 0 0 0 4 379436
-0.002295 -0.000223 0.119535 0.294725 0.223105 0.464935 -0.062500 1 0 0 0 0 0 4 380445
-0.002295 -0.000223 0.119535 0.294688 0.223223 0.464934 -0.062500 1 0 0 0 0 0 4 381436
-0.002295 -0.000223 0.119535 0.294666 0.223298 0.464934 -0.062500 1 0 0 0 0 0 4 382445
-0.002295 -0.000223 0.119535 0.294654 0.223337 0.464934 -0.062500 1 0 0 0 0 0 4 383436
-0.002295 -0.000223 0.119535 0.294650 0.223350 0.464927 -0.062500 1 0 0 0 0 0 4 384445
-0.002295 -0.000223 0.119535 0.294646 0.223363 0.464919 -0.062500 1 0 0 0 0 0 4 385453
-0.002295 -0.000223 0.119535 0.294637 0.223355 0.464931 -0.062500 1 0 0 0 0 0 4 386457
-0.002295 -0.000223 0.119535 0.294641 0.223374 0.464933 -0.062500 1 0 0 0 0 0 4 387438
-0.002295 -0.000223 0.119535 0.294633 0.223367 0.464926 -0.062500 1 0 0 0 0 0 4 388446
-0.002295 -0.000223 0.119535 0.294656 0.223361 0.464933 -0.062500 1 0 0 0 0 0 4 389443
-0.002295 -0.000223 0.119535 0.294635 0.223366 0.464926 -0.062500 1 0 0 0 0 0 4 390434
-0.002295 -0.000223 0.119535 0.294641 0.223375 0.464932 -0.062500 1 0 0 0 0 0 4 391670
-0.002295 -0.000223 0.119535 0.294645 0.223365 0.464919 -0.062500 1 0 0 0 0 0 4 392481
-0.002295 -0.000223 0.119535 0.294645 0.223363 0.464938 -0.062500 1 0 0 0 0 0 4 394420
-0.002282 -0.000210 0.119546 0.117522 0.033579 0.313234 -0.062500 1 0 0 0 0 0 4 395430
-0.002281 -0.000185 0.119539 0.249209 -0.156096 0.534902 -0.062500 1 0 0 0 0 0 4 396447
-0.002280 -0.000173 0.119537 0.270306 -0.023160 0.501237 -0.062500 1 0 0 0 0 0 4 397473
-0.002280 -0.000166 0.119536 0.275896 0.065988 0.478467 -0.062500 1 0 0 0 0 0 4 398448
-0.002280 -0.000163 0.119536 0.278032 0.112811 0.469452 -0.062500 1 0 0 0 0 0 4 399475
-0.002280 -0.000162 0.119536 0.278979 0.136430 0.466217 -0.062500 1 0 0 0 0 0 4 400448
-0.002280 -0.000161 0.119536 0.279431 0.148258 0.465087 -0.062500 1 0 0 0 0 0 4 401474
-0.002280 -0.000160 0.119536 0.279635 0.154173 0.464694 -0.062500 1 0 0 0 0 0 4 402570
-0.002280 -0.000160 0.119536 0.279736 0.157124 0.464544 -0.062500 1 0 0 0 0 0 4 403455
-0.002280 -0.000160 0.119536 0.279781 0.158617 0.464502 -0.062500 1 0 0 0 0 0 4 404435
-0.002280 -0.000160 0.119536 0.279812 0.159352 0.464488 -0.062500 1 0 0 0 0 0 4 405455
-0.002280 -0.000160 0.119536 0.279822 0.159720 0.464474 -0.062500 1 0 0 0 0 0 4 406448
-0.002280 -0.000160 0.119536 0.279828 0.159898 0.464480 -0.062500 1 0 0 0 0 0 4 407475
-0.002280 -0.000160 0.119536 0.279832 0.160002 0.464481 -0.062500 1 0 0 0 0 0 4 408446
-0.002280 -0.000160 0.119536 0.279834 0.160040 0.464474 -0.062500 1 0 0 0 0 0 4 409476
-0.002280 -0.000160 0.119536 0.279827 0.160065 0.464480 -0.062500 1 0 0 0 0 0 4 410446
-0.002280 -0.000160 0.119536 0.279830 0.160086 0.464481 -0.062500 1 0 0 0 0 0 4 411449
-0.002280 -0.000160 0.119536 0.279843 0.160086 0.464475 -0.062500 1 0 0 0 0 0 4 412475
-0.002280 -0.000160 0.119536 0.279833 0.160088 0.464481 -0.062500 1 0 0 0 0 0 4 413448
-0.002280 -0.000160 0.119536 0.279831 0.160089 0.464482 -0.062500 1 0 0 0 0 0 4 414475
-0.002280 -0.000160 0.119536 0.279835 0.160077 0.464468 -0.062500 1 0 0 0 0 0 4 415446
-0.002280 -0.000160 0.119536 0.279832 0.160086 0.464480 -0.062500 1 0 0 0 0 0 4 416475
-0.002280 -0.000160 0.119536 0.279831 0.160087 0.464481 -0.062500 1 0 0 0 0 0 4 417446
-0.002280 -0.000160 0.119536 0.279831 0.160087 0.464482 -0.062500 1 0 0 0 0 0 4 418472
-0.002280 -0.000160 0.119536 0.279843 0.160085 0.464475 -0.062500 1 0 0 0 0 0 4 419451
-0.002280 -0.000160 0.119536 0.279833 0.160087 0.464481 -0.062500 1 0 0 0 0 0 4 420472
-0.002280 -0.000160 0.119536 0.279831 0.160087 0.464482 -0.062500 1 0 0 0 0 0 4 421448
-0.002280 -0.000160 0.119536 0.279840 0.160096 0.464469 -0.062500 1 0 0 0 0 0 4 422472
-0.002267 -0.000147 0.119546 0.102634 -0.029833 0.312973 -0.062500 1 0 0 0 0 0 4 423476
-0.002261 -0.000140 0.119550 0.160761 0.033737 0.387137 -0.062500 1 0 0 0 0 0 4 424448
-0.002258 -0.000136 0.119551 0.205315 0.081500 0.425477 -0.062500 1 0 0 0 0 0 4 425473
-0.002256 -0.000135 0.119552 0.229414 0.107007 0.440010 -0.062500 1 0 0 0 0 0 4 427841
-0.002260 -0.000116 0.119541 0.315298 -0.133063 0.592787 -0.062500 1 0 0 0 0 0 4 428477
-0.002263 -0.000106 0.119538 0.298075 -0.041451 0.522415 -0.062500 1 0 0 0 0 0 4 429447
-0.002264 -0.000102 0.119537 0.282730 0.025397 0.485677 -0.062500 1 0 0 0 0 0 4 430475
-0.002264 -0.000099 0.119536 0.274117 0.060894 0.471696 -0.062500 1 0 0 0 0 0 4 431446
-0.002265 -0.000098 0.119536 0.269640 0.078833 0.466719 -0.062500 1 0 0 0 0 0 4 432475
-0.002265 -0.000097 0.119536 0.267359 0.087823 0.464993 -0.062500 1 0 0 0 0 0 4 433427
-0.002265 -0.000097 0.119536 0.266183 0.092315 0.464383 -0.062500 1 0 0 0 0 0 4 434447
-0.002265 -0.000097 0.119536 0.265604 0.094568 0.464182 -0.062500 1 0 0 0 0 0 4 435464
-0.002265 -0.000097 0.119536 0.265310 0.095691 0.464106 -0.062500 1 0 0 0 0 0 4 436486
-0.002265 -0.000097 0.119536 0.265151 0.096254 0.464076 -0.062500 1 0 0 0 0 0 4 437460
-0.002265 -0.000097 0.119536 0.265088 0.096533 0.464073 -0.062500 1 0 0 0 0 0 4 446920
-0.002252 -0.000083 0.119547 0.087773 -0.093385 0.312750 -0.062500 1 0 0 0 0 0 4 447420
-0.002246 -0.000076 0.119550 0.145909 -0.029663 0.386823 -0.062500 1 0 0 0 0 0 4 448419
-0.002243 -0.000073 0.119552 0.190464 0.018167 0.425105 -0.062500 1 0 0 0 0 0 4 449419
-0.002241 -0.000071 0.119552 0.214577 0.043711 0.439630 -0.062500 1 0 0 0 0 0 4 450418
-0.002240 -0.000070 0.119552 0.226890 0.056641 0.444779 -0.062500 1 0 0 0 0 0 4 451588
-0.002240 -0.000070 0.119552 0.233119 0.063126 0.446582 -0.062500 1 0 0 0 0 0 4 452421
-0.002240 -0.000070 0.119552 0.236255 0.066379 0.447209 -0.062500 1 0 0 0 0 0 4 453422
-0.002239 -0.000070 0.119552 0.237809 0.068012 0.447421 -0.062500 1 0 0 0 0 0 4 454500
-0.002239 -0.000070 0.119552 0.238600 0.068814 0.447499 -0.062500 1 0 0 0 0 0 4 455435
-0.002239 -0.000070 0.119552 0.238998 0.069230 0.447522 -0.062500 1 0 0 0 0 0 4 456425
-0.002239 -0.000070 0.119552 0.239194 0.069435 0.447529 -0.062500 1 0 0 0 0 0 4 457454
-0.002239 -0.000070 0.119552 0.239299 0.069530 0.447533 -0.062500 1 0 0 0 0 0 4 458442
-0.002239 -0.000070 0.119552 0.239347 0.069579 0.447527 -0.062500 1 0 0 0 0 0 4 459443
-0.002239 -0.000070 0.119552 0.239362 0.069610 0.447534 -0.062500 1 0 0 0 0 0 4 460434
-0.002239 -0.000070 0.119552 0.239382 0.069618 0.447535 -0.062500 1 0 0 0 0 0 4 461445
-0.002239 -0.000070 0.119552 0.239384 0.069618 0.447535 -0.062500 1 0 0 0 0 0 4 462439
-0.002239 -0.000070 0.119552 0.239392 0.069626 0.447542 -0.062500 1 0 0 0 0 0 4 463424
-0.002239 -0.000070 0.119552 0.239389 0.069638 0.447536 -0.062500 1 0 0 0 0 0 4 464437
-0.002227 -0.000056 0.119563 0.061993 -0.120529 0.296330 -0.062500 1 0 0 0 0 0 4 465438
-0.002220 -0.000049 0.119567 0.120221 -0.056826 0.370349 -0.062500 1 0 0 0 0 0 4 466436
-0.002217 -0.000046 0.119568 0.164829 -0.009010 0.408610 -0.062500 1 0 0 0 0 0 4 467440
-0.002215 -0.000044 0.119569 0.188928 0.016529 0.423112 -0.062500 1 0 0 0 0 0 4 468437
-0.002215 -0.000043 0.119569 0.201268 0.029459 0.428258 -0.062500 1 0 0 0 0 0 4 469443
-0.002214 -0.000043 0.119569 0.207490 0.035949 0.430063 -0.062500 1 0 0 0 0 0 4 470423
-0.002214 -0.000043 0.119569 0.210621 0.039184 0.430689 -0.062500 1 0 0 0 0 0 4 471442
-0.002214 -0.000043 0.119569 0.212175 0.040815 0.430899 -0.062500 1 0 0 0 0 0 4 472444
-0.002214 -0.000042 0.119569 0.212966 0.041617 0.430976 -0.062500 1 0 0 0 0 0 4 473438
-0.002214 -0.000042 0.119569 0.213364 0.042032 0.431000 -0.062500 1 0 0 0 0 0 4 474437
-0.002214 -0.000042 0.119569 0.213559 0.042237 0.431006 -0.062500 1 0 0 0 0 0 4 475439
-0.002214 -0.000042 0.119569 0.213673 0.042341 0.431016 -0.062500 1 0 0 0 0 0 4 476436
-0.002219 -0.000024 0.119558 0.287287 -0.210411 0.578893 -0.062500 1 0 0 0 0 0 4 477452
-0.002222 -0.000015 0.119555 0.263843 -0.125384 0.506602 -0.062500 1 0 0 0 0 0 4 478436
-0.002223 -0.000011 0.119553 0.245380 -0.061823 0.469157 -0.062500 1 0 0 0 0 0 4 479438
-0.002224 -0.000009 0.119553 0.235213 -0.027966 0.454940 -0.062500 1 0 0 0 0 0 4 480421
-0.002224 -0.000007 0.119553 0.229955 -0.010828 0.449894 -0.062500 1 0 0 0 0 0 4 481436
-0.002224 -0.000007 0.119553 0.227270 -0.002233 0.448125 -0.062500 1 0 0 0 0 0 4 482437
-0.002224 -0.000007 0.119553 0.225911 0.002052 0.447516 -0.062500 1 0 0 0 0 0 4 483440
-0.002224 -0.000006 0.119553 0.225232 0.004198 0.447297 -0.062500 1 0 0 0 0 0 4 484436
-0.002225 -0.000006 0.119553 0.224892 0.005271 0.447224 -0.062500 1 0 0 0 0 0 4 485438
-0.002225 -0.000006 0.119553 0.224714 0.005815 0.447200 -0.062500 1 0 0 0 0 0 4 486439
-0.002225 -0.000006 0.119553 0.224633 0.006074 0.447183 -0.062500 1 0 0 0 0 0 4 487439
-0.002225 -0.000006 0.119553 0.224591 0.006214 0.447187 -0.062500 1 0 0 0 0 0 4 488436
-0.002225 -0.000006 0.119553 0.224559 0.006282 0.447180 -0.062500 1 0 0 0 0 0 4 489435
-0.002225 -0.000006 0.119553 0.224557 0.006318 0.447192 -0.062500 1 0 0 0 0 0 4 490434
-0.002225 -0.000006 0.119553 0.224555 0.006332 0.447187 -0.062500 1 0 0 0 0 0 4 491437
-0.002225 -0.000006 0.119553 0.224539 0.006347 0.447186 -0.062500 1 0 0 0 0 0 4 492440
-0.002225 -0.000006 0.119553 0.224537 0.006348 0.447186 -0.062500 1 0 0 0 0 0 4 493429
-0.002225 -0.000006 0.119553 0.224549 0.006345 0.447180 -0.062500 1 0 0 0 0 0 4 494438
-0.002225 -0.000006 0.119553 0.224539 0.006348 0.447185 -0.062500 1 0 0 0 0 0 4 495440
-0.002225 -0.000006 0.119553 0.224537 0.006348 0.447186 -0.062500 1 0 0 0 0 0 4 496437
-0.002225 -0.000006 0.119553 0.224537 0.006348 0.447186 -0.062500 1 0 0 0 0 0 4 497436
-0.002225 -0.000006 0.119553 0.224557 0.006354 0.447186 -0.062500 1 0 0 0 0 0 4 498437
-0.002225 -0.000006 0.119553 0.224539 0.006349 0.447186 -0.062500 1 0 0 0 0 0 4 499437
-0.002225 -0.000006 0.119553 0.224537 0.006348 0.447186 -0.062500 1 0 0 0 0 0 4 500437
-0.002225 -0.000006 0.119553 0.224537 0.006348 0.447186 -0.062500 1 0 0 0 0 0 4 501420
-0.002225 -0.000006 0.119553 0.224549 0.006345 0.447179 -0.062500 1 0 0 0 0 0 4 502435
-0.002225 -0.000006 0.119553 0.224546 0.006356 0.447192 -0.062500 1 0 0 0 0 0 4 503441
-0.002225 -0.000006 0.119553 0.224538 0.006349 0.447187 -0.062500 1 0 0 0 0 0 4 504434
-0.002225 -0.000006 0.119553 0.224549 0.006345 0.447180 -0.062500 1 0 0 0 0 0 4 505427
-0.002230 0.000012 0.119542 0.298057 -0.246318 0.595193 -0.062500 1 0 0 0 0 0 4 506436
-0.002233 0.000021 0.119539 0.274632 -0.161394 0.522833 -0.062500 1 0 0 0 0 0 4 507428
-0.002234 0.000025 0.119537 0.256158 -0.097866 0.485366 -0.062500 1 0 0 0 0 0 4 508425
-0.002235 0.000027 0.119537 0.245995 -0.064024 0.471131 -0.062500 1 0 0 0 0 0 4 509435
-0.002235 0.000029 0.119537 0.240736 -0.046882 0.466070 -0.062500 1 0 0 0 0 0 4 510426
-0.002235 0.000029 0.119537 0.238047 -0.038308 0.464314 -0.062500 1 0 0 0 0 0 4 511517
-0.002235 0.000029 0.119537 0.236696 -0.034017 0.463692 -0.062500 1 0 0 0 0 0 4 512497
-0.002235 0.000030 0.119537 0.236007 -0.031868 0.463477 -0.062500 1 0 0 0 0 0 4 513514
-0.002235 0.000030 0.119537 0.235669 -0.030807 0.463410 -0.062500 1 0 0 0 0 0 4 514496
-0.002235 0.000030 0.119537 0.235492 -0.030265 0.463387 -0.062500 1 0 0 0 0 0 4 515515
-0.002235 0.000030 0.119537 0.235396 -0.029991 0.463370 -0.062500 1 0 0 0 0 0 4 516497
-0.002235 0.000030 0.119537 0.235366 -0.029864 0.463374 -0.062500 1 0 0 0 0 0 4 517513
-0.002235 0.000030 0.119537 0.235344 -0.029788 0.463374 -0.062500 1 0 0 0 0 0 4 518497
-0.002235 0.000030 0.119537 0.235324 -0.029758 0.463367 -0.062500 1 0 0 0 0 0 4 519441
-0.002235 0.000030 0.119537 0.235327 -0.029736 0.463366 -0.062500 1 0 0 0 0 0 4 520432
-0.002235 0.000030 0.119537 0.235328 -0.029734 0.463366 -0.062500 1 0 0 0 0 0 4 521440
-0.002235 0.000030 0.119537 0.235317 -0.029732 0.463372 -0.062500 1 0 0 0 0 0 4 522441
-0.002235 0.000030 0.119537 0.235315 -0.029732 0.463373 -0.062500 1 0 0 0 0 0 4 523439
-0.002235 0.000030 0.119537 0.235315 -0.029732 0.463373 -0.062500 1 0 0 0 0 0 4 524443
-0.002235 0.000030 0.119537 0.235323 -0.029724 0.463360 -0.062500 1 0 0 0 0 0 4 525456
-0.002235 0.000030 0.119537 0.235324 -0.029723 0.463379 -0.062500 1 0 0 0 0 0 4 526443
-0.002235 0.000030 0.119537 0.235313 -0.029719 0.463367 -0.062500 1 0 0 0 0 0 4 527445
-0.002235 0.000030 0.119537 0.235327 -0.029734 0.463366 -0.062500 1 0 0 0 0 0 4 528438
-0.002235 0.000030 0.119537 0.235313 -0.029721 0.463365 -0.062500 1 0 0 0 0 0 4 529445
-0.002235 0.000030 0.119537 0.235323 -0.029722 0.463379 -0.062500 1 0 0 0 0 0 4 530421
-0.002235 0.000030 0.119537 0.235312 -0.029719 0.463367 -0.062500 1 0 0 0 0 0 4 531445
-0.002235 0.000030 0.119537 0.235327 -0.029733 0.463366 -0.062500 1 0 0 0 0 0 4 532447
-0.002235 0.000030 0.119537 0.235316 -0.029732 0.463372 -0.062500 1 0 0 0 0 0 4 533445
-0.002235 0.000030 0.119537 0.235312 -0.029721 0.463366 -0.062500 1 0 0 0 0 0 4 534446
-0.002235 0.000030 0.119537 0.235322 -0.029722 0.463379 -0.062500 1 0 0 0 0 0 4 535419
-0.002235 0.000030 0.119537 0.235324 -0.029722 0.463361 -0.062500 1 0 0 0 0 0 4 536448
-0.002235 0.000030 0.119537 0.235316 -0.029731 0.463372 -0.062500 1 0 0 0 0 0 4 537446
-0.002235 0.000030 0.119537 0.235312 -0.029720 0.463366 -0.062500 1 0 0 0 0 0 4 538416
-0.002235 0.000030 0.119537 0.235326 -0.029734 0.463366 -0.062500 1 0 0 0 0 0 4 539428
-0.002235 0.000030 0.119537 0.235324 -0.029724 0.463379 -0.062500 1 0 0 0 0 0 4 540450
-0.002235 0.000030 0.119537 0.235313 -0.029720 0.463367 -0.062500 1 0 0 0 0 0 4 541451
-0.002235 0.000030 0.119537 0.235315 -0.029731 0.463373 -0.062500 1 0 0 0 0 0 4 542449
-0.002235 0.000030 0.119537 0.235323 -0.029723 0.463360 -0.062500 1 0 0 0 0 0 4 543442
-0.002235 0.000030 0.119537 0.235324 -0.029722 0.463379 -0.062500 1 0 0 0 0 0 4 544436
-0.002235 0.000030 0.119537 0.235313 -0.029719 0.463367 -0.062500 1 0 0 0 0 0 4 545446
-0.002235 0.000030 0.119537 0.235327 -0.029733 0.463366 -0.062500 1 0 0 0 0 0 4 546447
-0.002235 0.000030 0.119537 0.235316 -0.029732 0.463372 -0.062500 1 0 0 0 0 0 4 547446
-0.002235 0.000030 0.119537 0.235312 -0.029721 0.463366 -0.062500 1 0 0 0 0 0 4 548446
-0.002241 0.000048 0.119526 0.308795 -0.282251 0.611515 -0.062500 1 0 0 0 0 0 4 549445
-0.002243 0.000057 0.119522 0.285384 -0.197392 0.539066 -0.062500 1 0 0 0 0 0 4 550437
-0.002245 0.000061 0.119521 0.266934 -0.133903 0.501573 -0.062500 1 0 0 0 0 0 4 551459
-0.002245 0.000064 0.119521 0.256753 -0.100072 0.487334 -0.062500 1 0 0 0 0 0 4 552454
-0.002246 0.000065 0.119521 0.251497 -0.082948 0.482271 -0.062500 1 0 0 0 0 0 4 553455
-0.002246 0.000065 0.119520 0.248827 -0.074362 0.480505 -0.062500 1 0 0 0 0 0 4 554455
-0.002246 0.000066 0.119520 0.247470 -0.070079 0.479893 -0.062500 1 0 0 0 0 0 4 555436
-0.002246 0.000066 0.119520 0.246780 -0.067932 0.479678 -0.062500 1 0 0 0 0 0 4 556458
-0.002246 0.000066 0.119520 0.246439 -0.066859 0.479604 -0.062500 1 0 0 0 0 0 4 557458
-0.002246 0.000066 0.119520 0.246261 -0.066316 0.479580 -0.062500 1 0 0 0 0 0 4 558454
-0.002246 0.000066 0.119520 0.246177 -0.066044 0.479576 -0.062500 1 0 0 0 0 0 4 559529
-0.002246 0.000066 0.119520 0.246137 -0.065914 0.479568 -0.062500 1 0 0 0 0 0 4 562538
-0.002246 0.000066 0.119520 0.246109 -0.065859 0.479567 -0.062500 1 0 0 0 0 0 4 563527
-0.002246 0.000066 0.119520 0.246097 -0.065822 0.479566 -0.062500 1 0 0 0 0 0 4 564528
-0.002246 0.000066 0.119520 0.246100 -0.065800 0.479566 -0.062500 1 0 0 0 0 0 4 565518
-0.002251 0.000084 0.119510 0.319527 -0.318191 0.627828 -0.062500 1 0 0 0 0 0 4 566521
-0.002241 0.000106 0.119517 0.118698 -0.423742 0.404471 -0.062500 1 0 0 0 0 0 4 567523
-0.002236 0.000118 0.119519 0.158477 -0.296434 0.440831 -0.062500 1 0 0 0 0 0 4 568511
-0.002234 0.000123 0.119520 0.192930 -0.214747 0.464736 -0.062500 1 0 0 0 0 0 4 569524
-0.002233 0.000126 0.119521 0.211787 -0.172082 0.474139 -0.062500 1 0 0 0 0 0 4 570511
-0.002232 0.000128 0.119521 0.221445 -0.150583 0.477495 -0.062500 1 0 0 0 0 0 4 571530
-0.002232 0.000128 0.119521 0.226311 -0.139812 0.478672 -0.062500 1 0 0 0 0 0 4 572522
-0.002231 0.000129 0.119521 0.228749 -0.134419 0.479087 -0.062500 1 0 0 0 0 0 4 573510
-0.002231 0.000129 0.119521 0.229986 -0.131720 0.479228 -0.062500 1 0 0 0 0 0 4 574513
-0.002231 0.000129 0.119521 0.230615 -0.130378 0.479274 -0.062500 1 0 0 0 0 0 4 575511
-0.002231 0.000129 0.119521 0.230914 -0.129709 0.479298 -0.062500 1 0 0 0 0 0 4 576490
-0.002231 0.000129 0.119521 0.231065 -0.129364 0.479290 -0.062500 1 0 0 0 0 0 4 577508
-0.002231 0.000129 0.119521 0.231138 -0.129201 0.479303 -0.062500 1 0 0 0 0 0 4 578510
-0.002231 0.000129 0.119521 0.231172 -0.129115 0.479299 -0.062500 1 0 0 0 0 0 4 579498
-0.002231 0.000129 0.119521 0.231198 -0.129084 0.479299 -0.062500 1 0 0 0 0 0 4 580508
-0.002231 0.000129 0.119521 0.231210 -0.129043 0.479299 -0.062500 1 0 0 0 0 0 4 581492
-0.002231 0.000129 0.119521 0.231210 -0.129039 0.479299 -0.062500 1 0 0 0 0 0 4 582507
-0.002231 0.000129 0.119521 0.231210 -0.129040 0.479299 -0.062500 1 0 0 0 0 0 4 583511
-0.002236 0.000147 0.119510 0.304633 -0.381264 0.627752 -0.062500 1 0 0 0 0 0 4 584509
-0.002239 0.000156 0.119506 0.281231 -0.296551 0.555159 -0.062500 1 0 0 0 0 0 4 585496
-0.002241 0.000161 0.119505 0.262800 -0.233152 0.517588 -0.062500 1 0 0 0 0 0 4 586508
-0.002241 0.000163 0.119505 0.252657 -0.199344 0.503311 -0.062500 1 0 0 0 0 0 4 587496
-0.002242 0.000164 0.119505 0.247394 -0.182219 0.498245 -0.062500 1 0 0 0 0 0 4 588510
-0.002242 0.000164 0.119504 0.244704 -0.173643 0.496470 -0.062500 1 0 0 0 0 0 4 589494
-0.002242 0.000165 0.119504 0.243354 -0.169356 0.495858 -0.062500 1 0 0 0 0 0 4 590508
-0.002242 0.000165 0.119504 0.242673 -0.167201 0.495648 -0.062500 1 0 0 0 0 0 4 591438
-0.002242 0.000165 0.119504 0.242325 -0.166136 0.495567 -0.062500 1 0 0 0 0 0 4 592428
-0.002242 0.000165 0.119504 0.242147 -0.165594 0.495541 -0.062500 1 0 0 0 0 0 4 593439
-0.002242 0.000165 0.119504 0.242062 -0.165322 0.495537 -0.062500 1 0 0 0 0 0 4 594438
-0.002242 0.000165 0.119504 0.242022 -0.165193 0.495528 -0.062500 1 0 0 0 0 0 4 595429
-0.002242 0.000165 0.119504 0.242003 -0.165128 0.495534 -0.062500 1 0 0 0 0 0 4 596437
-0.002242 0.000165 0.119504 0.241991 -0.165091 0.495534 -0.062500 1 0 0 0 0 0 4 597429
-0.002242 0.000165 0.119504 0.241987 -0.165077 0.495527 -0.062500 1 0 0 0 0 0 4 598428
-0.002242 0.000165 0.119504 0.241995 -0.165068 0.495533 -0.062500 1 0 0 0 0 0 4 599444
-0.002242 0.000165 0.119504 0.241976 -0.165073 0.495533 -0.062500 1 0 0 0 0 0 4 600439
-0.002242 0.000165 0.119504 0.241979 -0.165054 0.495534 -0.062500 1 0 0 0 0 0 4 601433
-0.002242 0.000165 0.119504 0.241983 -0.165063 0.495520 -0.062500 1 0 0 0 0 0 4 602448
-0.002242 0.000165 0.119504 0.241983 -0.165064 0.495539 -0.062500 1 0 0 0 0 0 4 603430
-0.002247 0.000183 0.119494 0.315336 -0.417146 0.644113 -0.062500 1 0 0 0 0 0 4 604432
-0.002250 0.000192 0.119490 0.291979 -0.332506 0.571451 -0.062500 1 0 0 0 0 0 4 605428
-0.002251 0.000197 0.119489 0.273563 -0.269144 0.533843 -0.062500 1 0 0 0 0 0 4 606438
-0.002252 0.000199 0.119488 0.263402 -0.235345 0.519561 -0.062500 1 0 0 0 0 0 4 607430
-0.002252 0.000200 0.119488 0.258139 -0.218227 0.514487 -0.062500 1 0 0 0 0 0 4 608438
-0.002253 0.000201 0.119488 0.255473 -0.209661 0.512714 -0.062500 1 0 0 0 0 0 4 609437
[truncated: 5,615,727 more chars]
