# Supplementary material for: Increasing Patient Engagement in Rehabilitation Exercises Using Computer-Based Citizen Science
Source: PLoS One. 2015 Mar 20;10(3):e0117013. doi: 10.1371/journal.pone.0117013 (PMC4368773; doi:10.1371/journal.pone.0117013)
Supplement: S6 Dataset — (ZIP) [file pone.0117013.s006.zip › Dataset_S6/P26/P26_with.dat]

0.001704 -0.030904 0.170427 3.820776 -11.664522 -6.173770 -0.000000 1 0 0 0 0 0 0 938
0.001513 -0.030322 0.170698 2.853483 -8.706942 -4.160532 -0.000032 1 0 0 0 0 0 0 1961
0.001401 -0.030029 0.170831 1.748162 -4.657637 -2.191856 -0.000062 1 0 0 0 0 0 0 2918
0.001284 -0.029696 0.170978 1.692157 -4.755129 -2.200290 -0.000094 1 0 0 0 0 0 0 3938
0.001187 -0.029415 0.171098 1.418788 -4.069425 -1.879944 -0.000124 1 0 0 0 0 0 0 4916
0.001109 -0.029189 0.171190 1.142953 -3.276812 -1.498876 -0.000156 1 0 0 0 0 0 0 5917
0.001075 -0.029090 0.171234 0.556789 -1.543353 -0.860312 -0.000187 1 0 0 0 0 0 0 6916
0.001094 -0.029051 0.171243 -0.207348 -0.556428 -0.368213 -0.000219 1 0 0 0 0 0 0 7935
0.001169 -0.029081 0.171213 -1.008278 0.436371 0.162484 -0.000250 1 0 0 0 0 0 0 8934
0.001281 -0.029174 0.171149 -1.571538 1.370368 0.643574 -0.000281 1 0 0 0 0 0 0 9935
0.001445 -0.029292 0.171069 -2.303188 1.808740 0.868678 -0.000312 1 0 0 0 0 0 0 10933
0.001624 -0.029442 0.170973 -2.566751 2.278422 1.088921 -0.000344 1 0 0 0 0 0 0 11936
0.001824 -0.029555 0.170873 -2.890258 1.868124 1.112316 -0.000398 1 0 0 0 0 0 0 13678
0.001930 -0.029622 0.170822 -1.681397 1.223832 0.470476 -0.000407 1 0 0 0 0 0 0 13974
0.002176 -0.029527 0.170695 -3.393384 -0.918562 1.378121 -0.000441 1 0 0 0 0 0 0 15043
0.002255 -0.029439 0.170641 -1.396695 -1.039630 0.484452 -0.000471 1 0 0 0 0 0 0 15994
0.002305 -0.029287 0.170605 -0.821612 -1.869698 0.155615 -0.000502 1 0 0 0 0 0 0 16993
0.002331 -0.029077 0.170578 -0.459049 -2.679914 -0.027011 -0.000533 1 0 0 0 0 0 0 18005
0.002326 -0.028831 0.170562 -0.012571 -3.239981 -0.212104 -0.000564 1 0 0 0 0 0 0 18993
0.002313 -0.028587 0.170550 0.132380 -3.250927 -0.298544 -0.000596 1 0 0 0 0 0 0 20013
0.002283 -0.028361 0.170530 0.357900 -3.004506 -0.233900 -0.000627 1 0 0 0 0 0 0 21004
0.002263 -0.028190 0.170504 0.261854 -2.248054 -0.160284 -0.000658 1 0 0 0 0 0 0 22002
0.002275 -0.028079 0.170466 -0.178220 -1.395109 -0.024343 -0.000689 1 0 0 0 0 0 0 22976
0.002329 -0.028069 0.170404 -0.761269 0.023253 0.278861 -0.000720 1 0 0 0 0 0 0 23977
0.002404 -0.028112 0.170330 -1.103921 0.867017 0.442208 -0.000751 1 0 0 0 0 0 0 24983
0.002540 -0.028219 0.170249 -1.927334 1.796651 0.526710 -0.000783 1 0 0 0 0 0 0 25997
0.002686 -0.028353 0.170157 -2.137629 2.254924 0.658718 -0.000814 1 0 0 0 0 0 0 26992
0.002829 -0.028476 0.170075 -2.138062 2.196256 0.493205 -0.000883 1 0 0 0 0 0 0 29208
0.003020 -0.028595 0.169964 -2.769685 2.136253 0.838752 -0.000907 1 0 0 0 0 0 0 29957
0.003144 -0.028633 0.169897 -1.950082 1.101288 0.272548 -0.000938 1 0 0 0 0 0 0 30957
0.003223 -0.028604 0.169855 -1.295333 0.130286 -0.117302 -0.000970 1 0 0 0 0 0 0 31963
0.003270 -0.028515 0.169825 -0.826829 -0.712889 -0.384012 -0.001039 1 0 0 0 0 0 0 34187
0.003274 -0.028362 0.169826 -0.216827 -1.628233 -0.792847 -0.001045 1 0 0 0 0 0 0 34376
0.003239 -0.028128 0.169843 0.357737 -2.773439 -1.075028 -0.001064 1 0 0 0 0 0 0 34997
0.003196 -0.027939 0.169856 0.517318 -2.291276 -1.061036 -0.001096 1 0 0 0 0 0 0 35996
0.003140 -0.027750 0.169868 0.690094 -2.237637 -1.067394 -0.001127 1 0 0 0 0 0 0 36993
0.003095 -0.027608 0.169876 0.567801 -1.615199 -1.045353 -0.001157 1 0 0 0 0 0 0 37977
0.003064 -0.027512 0.169881 0.374587 -0.929811 -1.027647 -0.001189 1 0 0 0 0 0 0 38991
0.003076 -0.027496 0.169861 -0.200845 0.183978 -0.718038 -0.001220 1 0 0 0 0 0 0 39975
0.003122 -0.027505 0.169837 -0.715966 0.628110 -0.660986 -0.001252 1 0 0 0 0 0 0 40992
0.003202 -0.027575 0.169794 -1.203926 1.478208 -0.432111 -0.001284 1 0 0 0 0 0 0 42014
0.003299 -0.027676 0.169741 -1.482421 1.995988 -0.306842 -0.001314 1 0 0 0 0 0 0 42992
0.003417 -0.027778 0.169693 -1.795987 2.056296 -0.365710 -0.001345 1 0 0 0 0 0 0 43975
0.003527 -0.027871 0.169653 -1.710938 1.973832 -0.508355 -0.001377 1 0 0 0 0 0 0 44988
0.003614 -0.027913 0.169621 -1.425228 1.305186 -0.633931 -0.001405 1 0 0 0 0 0 0 45908
0.003691 -0.027928 0.169592 -1.257041 0.905946 -0.714361 -0.001437 1 0 0 0 0 0 0 46917
0.003742 -0.027922 0.169572 -0.912070 0.605222 -0.859426 -0.001468 1 0 0 0 0 0 0 47907
0.003765 -0.027856 0.169573 -0.508171 -0.189458 -1.178813 -0.001499 1 0 0 0 0 0 0 48915
0.003759 -0.027776 0.169577 -0.109167 -0.444774 -1.260147 -0.001533 1 0 0 0 0 0 0 49987
0.003732 -0.027665 0.169582 0.218006 -0.863483 -1.318363 -0.001562 1 0 0 0 0 0 0 50922
0.003681 -0.027555 0.169595 0.546648 -0.888557 -1.435014 -0.001593 1 0 0 0 0 0 0 51907
0.003647 -0.027475 0.169602 0.364268 -0.483986 -1.402131 -0.001624 1 0 0 0 0 0 0 52912
0.003622 -0.027411 0.169607 0.234461 -0.228191 -1.388609 -0.001656 1 0 0 0 0 0 0 53916
0.003609 -0.027378 0.169610 0.055628 0.220670 -1.377666 -0.001688 1 0 0 0 0 0 0 54940
0.003622 -0.027369 0.169604 -0.307591 0.580929 -1.289877 -0.001718 1 0 0 0 0 0 0 55921
0.003657 -0.027396 0.169592 -0.630322 1.097812 -1.233471 -0.001749 1 0 0 0 0 0 0 56917
0.003702 -0.027442 0.169564 -0.797811 1.419047 -1.025100 -0.001781 1 0 0 0 0 0 0 57915
0.003754 -0.027499 0.169541 -0.905687 1.598128 -1.104239 -0.001812 1 0 0 0 0 0 0 58907
0.003821 -0.027544 0.169516 -1.113038 1.477385 -1.095548 -0.001843 1 0 0 0 0 0 0 59908
0.003875 -0.027576 0.169496 -0.976218 1.311297 -1.190499 -0.001874 1 0 0 0 0 0 0 60912
0.003923 -0.027601 0.169479 -0.882700 1.217214 -1.258234 -0.001905 1 0 0 0 0 0 0 61909
0.003940 -0.027592 0.169472 -0.467210 0.770041 -1.415736 -0.001936 1 0 0 0 0 0 0 62904
0.003940 -0.027564 0.169470 -0.218697 0.500051 -1.517613 -0.001968 1 0 0 0 0 0 0 63912
0.003932 -0.027527 0.169470 -0.088886 0.359845 -1.581387 -0.001999 1 0 0 0 0 0 0 64913
0.003920 -0.027485 0.169471 -0.023272 0.291759 -1.625302 -0.002030 1 0 0 0 0 0 0 65913
0.003914 -0.027464 0.169472 -0.097985 0.569545 -1.642550 -0.002062 1 0 0 0 0 0 0 66913
0.003902 -0.027429 0.169474 -0.040566 0.439126 -1.678743 -0.002093 1 0 0 0 0 0 0 67913
0.003896 -0.027412 0.169474 -0.110170 0.658845 -1.693845 -0.002124 1 0 0 0 0 0 0 68911
0.003894 -0.027403 0.169475 -0.156538 0.804377 -1.712474 -0.002155 1 0 0 0 0 0 0 69912
0.003892 -0.027399 0.169475 -0.182460 0.887403 -1.734044 -0.002187 1 0 0 0 0 0 0 70912
0.003911 -0.027404 0.169468 -0.457143 1.030696 -1.663351 -0.002218 1 0 0 0 0 0 0 71911
0.003941 -0.027414 0.169457 -0.626455 1.127701 -1.631390 -0.002249 1 0 0 0 0 0 0 72912
0.003957 -0.027420 0.169452 -0.458076 1.095096 -1.720829 -0.002280 1 0 0 0 0 0 0 73912
0.003984 -0.027431 0.169442 -0.607133 1.164754 -1.692642 -0.002312 1 0 0 0 0 0 0 74910
0.004019 -0.027445 0.169430 -0.709409 1.219976 -1.682454 -0.002343 1 0 0 0 0 0 0 75910
0.004036 -0.027453 0.169424 -0.506473 1.164551 -1.782919 -0.002374 1 0 0 0 0 0 0 76909
0.004065 -0.027464 0.169414 -0.638141 1.222918 -1.762484 -0.002408 1 0 0 0 0 0 0 78008
0.004080 -0.027471 0.169409 -0.471331 1.177223 -1.849104 -0.002440 1 0 0 0 0 0 0 79002
0.004088 -0.027475 0.169406 -0.363361 1.146529 -1.912299 -0.002470 1 0 0 0 0 0 0 79973
0.004092 -0.027477 0.169405 -0.307074 1.133818 -1.957195 -0.002501 1 0 0 0 0 0 0 80973
0.004094 -0.027479 0.169405 -0.279465 1.132719 -1.992635 -0.002533 1 0 0 0 0 0 0 82001
0.004095 -0.027479 0.169404 -0.266571 1.137488 -2.021435 -0.002563 1 0 0 0 0 0 0 82967
0.004095 -0.027480 0.169404 -0.261622 1.146903 -2.049454 -0.002596 1 0 0 0 0 0 0 84001
0.004095 -0.027480 0.169404 -0.260580 1.158077 -2.075314 -0.002627 1 0 0 0 0 0 0 85000
0.004096 -0.027480 0.169404 -0.261418 1.170267 -2.100429 -0.002658 1 0 0 0 0 0 0 85992
0.004096 -0.027480 0.169404 -0.263360 1.182915 -2.124881 -0.002689 1 0 0 0 0 0 0 86970
0.004096 -0.027480 0.169404 -0.265812 1.196254 -2.149607 -0.002720 1 0 0 0 0 0 0 87966
0.004096 -0.027480 0.169404 -0.268619 1.209806 -2.174405 -0.002751 1 0 0 0 0 0 0 88967
0.004116 -0.027487 0.169397 -0.531645 1.317899 -2.105233 -0.002783 1 0 0 0 0 0 0 89993
0.004126 -0.027491 0.169393 -0.435093 1.302607 -2.167464 -0.002813 1 0 0 0 0 0 0 90966
0.004131 -0.027494 0.169391 -0.363528 1.290073 -2.219424 -0.002845 1 0 0 0 0 0 0 91964
0.004134 -0.027495 0.169390 -0.325889 1.287271 -2.258517 -0.002876 1 0 0 0 0 0 0 92966
0.004155 -0.027503 0.169383 -0.567971 1.385961 -2.196617 -0.002908 1 0 0 0 0 0 0 94005
0.004166 -0.027508 0.169379 -0.460699 1.365557 -2.262783 -0.002939 1 0 0 0 0 0 0 94995
0.004172 -0.027511 0.169377 -0.383643 1.349991 -2.316564 -0.002971 1 0 0 0 0 0 0 95995
0.004175 -0.027512 0.169376 -0.343174 1.345522 -2.356530 -0.003002 1 0 0 0 0 0 0 96997
0.004176 -0.027513 0.169376 -0.323666 1.348679 -2.388749 -0.003033 1 0 0 0 0 0 0 97996
0.004177 -0.027514 0.169376 -0.315156 1.356345 -2.417022 -0.003064 1 0 0 0 0 0 0 98990
0.004177 -0.027514 0.169375 -0.312256 1.366947 -2.444005 -0.003096 1 0 0 0 0 0 0 100008
0.004178 -0.027514 0.169375 -0.312254 1.378645 -2.469261 -0.003127 1 0 0 0 0 0 0 100994
0.004198 -0.027521 0.169368 -0.573803 1.485132 -2.398864 -0.003157 1 0 0 0 0 0 0 101967
0.004208 -0.027526 0.169364 -0.476768 1.469854 -2.461966 -0.003188 1 0 0 0 0 0 0 102965
0.004213 -0.027528 0.169363 -0.404932 1.457113 -2.514141 -0.003220 1 0 0 0 0 0 0 103965
0.004216 -0.027529 0.169362 -0.367121 1.454232 -2.553216 -0.003251 1 0 0 0 0 0 0 104965
0.004217 -0.027530 0.169361 -0.349055 1.458522 -2.585682 -0.003283 1 0 0 0 0 0 0 105988
0.004218 -0.027531 0.169361 -0.341200 1.466403 -2.613373 -0.003313 1 0 0 0 0 0 0 106966
0.004218 -0.027531 0.169361 -0.338685 1.477253 -2.640009 -0.003345 1 0 0 0 0 0 0 107975
0.004206 -0.027549 0.169352 -0.173625 1.717971 -2.552171 -0.003377 1 0 0 0 0 0 0 108989
0.004200 -0.027558 0.169348 -0.245359 1.651025 -2.623482 -0.003408 1 0 0 0 0 0 0 110004
0.004217 -0.027571 0.169339 -0.555834 1.693470 -2.585749 -0.003439 1 0 0 0 0 0 0 110988
0.004218 -0.027554 0.169335 -0.376604 1.332048 -2.682811 -0.003470 1 0 0 0 0 0 0 111972
0.004218 -0.027546 0.169334 -0.358305 1.419854 -2.736944 -0.003502 1 0 0 0 0 0 0 112988
0.004219 -0.027542 0.169333 -0.356689 1.494475 -2.774957 -0.003532 1 0 0 0 0 0 0 113974
0.004219 -0.027540 0.169332 -0.357674 1.540355 -2.806674 -0.003564 1 0 0 0 0 0 0 114988
0.004198 -0.027533 0.169325 -0.087141 1.488995 -2.737508 -0.003595 1 0 0 0 0 0 0 115972
0.004208 -0.027538 0.169314 -0.461416 1.645148 -2.707626 -0.003626 1 0 0 0 0 0 0 116973
0.004213 -0.027541 0.169308 -0.443366 1.657478 -2.797874 -0.003656 1 0 0 0 0 0 0 117915
0.004208 -0.027519 0.169307 -0.305529 1.347607 -2.881833 -0.003687 1 0 0 0 0 0 0 118906
0.004193 -0.027526 0.169298 -0.163828 1.698954 -2.807672 -0.003718 1 0 0 0 0 0 0 119914
0.004206 -0.027538 0.169286 -0.516604 1.807404 -2.788806 -0.003749 1 0 0 0 0 0 0 120906
0.004212 -0.027545 0.169280 -0.478795 1.770867 -2.887631 -0.003781 1 0 0 0 0 0 0 121914
0.004215 -0.027550 0.169262 -0.424535 1.755180 -2.765802 -0.003811 1 0 0 0 0 0 0 122905
0.004217 -0.027554 0.169253 -0.413518 1.755413 -2.891676 -0.003843 1 0 0 0 0 0 0 123914
0.004226 -0.027581 0.169233 -0.501143 2.073816 -2.773764 -0.003874 1 0 0 0 0 0 0 124905
0.004223 -0.027573 0.169224 -0.360495 1.655029 -2.934871 -0.003906 1 0 0 0 0 0 0 125914
0.004201 -0.027564 0.169213 -0.100779 1.606791 -2.933216 -0.003937 1 0 0 0 0 0 0 126916
0.004197 -0.027585 0.169191 -0.321209 2.011802 -2.822325 -0.003968 1 0 0 0 0 0 0 127913
0.004188 -0.027574 0.169181 -0.271810 1.645209 -2.993828 -0.003999 1 0 0 0 0 0 0 128913
0.004163 -0.027563 0.169169 -0.059651 1.623135 -2.998111 -0.004031 1 0 0 0 0 0 0 129923
0.004150 -0.027559 0.169148 -0.196883 1.730743 -2.906883 -0.004062 1 0 0 0 0 0 0 130914
0.004136 -0.027536 0.169139 -0.200910 1.491024 -3.072789 -0.004093 1 0 0 0 0 0 0 131904
0.004129 -0.027526 0.169120 -0.285998 1.654380 -2.977181 -0.004124 1 0 0 0 0 0 0 132918
0.004125 -0.027523 0.169096 -0.343553 1.782773 -2.922491 -0.004156 1 0 0 0 0 0 0 133925
0.004123 -0.027525 0.169069 -0.377602 1.863507 -2.904225 -0.004186 1 0 0 0 0 0 0 134900
0.004130 -0.027553 0.169040 -0.505365 2.225954 -2.890588 -0.004218 1 0 0 0 0 0 0 135926
0.004134 -0.027571 0.169011 -0.475978 2.139202 -2.909494 -0.004249 1 0 0 0 0 0 0 136919
0.004136 -0.027583 0.168981 -0.453268 2.075128 -2.931622 -0.004281 1 0 0 0 0 0 0 137919
0.004137 -0.027593 0.168952 -0.442425 2.047319 -2.953958 -0.004312 1 0 0 0 0 0 0 138923
0.004138 -0.027601 0.168923 -0.438425 2.039882 -2.976055 -0.004343 1 0 0 0 0 0 0 139921
0.004130 -0.027585 0.168895 -0.330258 1.731481 -3.014851 -0.004374 1 0 0 0 0 0 0 140921
0.004094 -0.027590 0.168864 0.055159 1.995310 -3.010384 -0.004405 1 0 0 0 0 0 0 141898
0.004067 -0.027572 0.168836 -0.039659 1.732194 -3.051546 -0.004436 1 0 0 0 0 0 0 142891
0.004054 -0.027567 0.168807 -0.223609 1.876030 -3.070587 -0.004468 1 0 0 0 0 0 0 143929
0.004040 -0.027543 0.168779 -0.222808 1.669300 -3.104944 -0.004499 1 0 0 0 0 0 0 144895
0.004024 -0.027511 0.168751 -0.213418 1.541773 -3.135381 -0.004531 1 0 0 0 0 0 0 145924
0.004004 -0.027515 0.168714 -0.148801 2.018686 -3.029160 -0.004562 1 0 0 0 0 0 0 146923
0.003985 -0.027498 0.168682 -0.175160 1.790439 -3.106058 -0.004593 1 0 0 0 0 0 0 147922
0.003997 -0.027499 0.168643 -0.562699 2.033267 -3.053815 -0.004624 1 0 0 0 0 0 0 148908
0.003982 -0.027497 0.168602 -0.261548 2.025400 -3.025419 -0.004656 1 0 0 0 0 0 0 149920
0.003995 -0.027508 0.168559 -0.601321 2.196787 -3.023540 -0.004687 1 0 0 0 0 0 0 150916
0.004001 -0.027518 0.168507 -0.547349 2.221043 -2.931990 -0.004717 1 0 0 0 0 0 0 151891
0.004005 -0.027528 0.168467 -0.517379 2.237464 -3.084367 -0.004749 1 0 0 0 0 0 0 152891
0.004006 -0.027538 0.168417 -0.483852 2.244757 -2.991556 -0.004781 1 0 0 0 0 0 0 153919
0.003999 -0.027523 0.168378 -0.376837 1.945881 -3.150426 -0.004811 1 0 0 0 0 0 0 154890
0.003995 -0.027520 0.168329 -0.403621 2.076116 -3.045530 -0.004843 1 0 0 0 0 0 0 155920
0.003986 -0.027499 0.168290 -0.337193 1.868696 -3.198060 -0.004874 1 0 0 0 0 0 0 156919
0.003980 -0.027493 0.168241 -0.385610 2.048036 -3.089980 -0.004908 1 0 0 0 0 0 0 157987
0.003957 -0.027488 0.168194 -0.161315 2.092144 -3.123771 -0.004939 1 0 0 0 0 0 0 158992
0.003930 -0.027441 0.168158 -0.082808 1.571181 -3.290928 -0.004971 1 0 0 0 0 0 0 160008
0.003915 -0.027422 0.168109 -0.244404 1.877920 -3.165454 -0.005001 1 0 0 0 0 0 0 160965
0.003900 -0.027392 0.168071 -0.258325 1.790778 -3.307751 -0.005032 1 0 0 0 0 0 0 161965
0.003884 -0.027357 0.168023 -0.239370 1.716644 -3.206977 -0.005064 1 0 0 0 0 0 0 162990
0.003875 -0.027344 0.167968 -0.341756 2.007489 -3.132760 -0.005095 1 0 0 0 0 0 0 163964
0.003883 -0.027325 0.167920 -0.578237 1.973325 -3.220482 -0.005126 1 0 0 0 0 0 0 164965
0.003879 -0.027296 0.167866 -0.435446 1.844757 -3.181477 -0.005158 1 0 0 0 0 0 0 165990
0.003876 -0.027286 0.167809 -0.449890 2.095089 -3.147242 -0.005189 1 0 0 0 0 0 0 166982
0.003875 -0.027286 0.167750 -0.468660 2.261911 -3.137535 -0.005221 1 0 0 0 0 0 0 167996
0.003874 -0.027291 0.167690 -0.481125 2.356988 -3.141139 -0.005252 1 0 0 0 0 0 0 168992
0.003865 -0.027274 0.167630 -0.379854 2.094555 -3.165618 -0.005283 1 0 0 0 0 0 0 169996
0.003881 -0.027277 0.167562 -0.692921 2.343645 -3.074349 -0.005314 1 0 0 0 0 0 0 170992
0.003881 -0.027260 0.167498 -0.518486 2.113066 -3.139546 -0.005346 1 0 0 0 0 0 0 171998
0.003859 -0.027250 0.167428 -0.225108 2.184438 -3.069947 -0.005376 1 0 0 0 0 0 0 172963
0.003840 -0.027226 0.167363 -0.231417 2.026920 -3.152105 -0.005407 1 0 0 0 0 0 0 173966
0.003822 -0.027194 0.167301 -0.247503 1.925513 -3.211224 -0.005438 1 0 0 0 0 0 0 174963
0.003805 -0.027159 0.167240 -0.256088 1.873087 -3.250184 -0.005470 1 0 0 0 0 0 0 175992
0.003788 -0.027121 0.167179 -0.260044 1.847854 -3.276600 -0.005501 1 0 0 0 0 0 0 176965
0.003770 -0.027083 0.167119 -0.262145 1.838056 -3.297977 -0.005532 1 0 0 0 0 0 0 177964
0.003765 -0.027025 0.167051 -0.419758 1.605840 -3.228429 -0.005563 1 0 0 0 0 0 0 178965
0.003741 -0.026994 0.166979 -0.190269 1.930152 -3.160737 -0.005595 1 0 0 0 0 0 0 179965
0.003741 -0.026966 0.166904 -0.485305 2.013022 -3.150530 -0.005626 1 0 0 0 0 0 0 180963
0.003720 -0.026950 0.166827 -0.237313 2.185783 -3.134600 -0.005657 1 0 0 0 0 0 0 181957
0.003721 -0.026929 0.166751 -0.513488 2.158094 -3.152103 -0.005689 1 0 0 0 0 0 0 182971
0.003721 -0.026923 0.166666 -0.520693 2.358876 -3.048521 -0.005720 1 0 0 0 0 0 0 183971
0.003720 -0.026925 0.166575 -0.516337 2.495884 -2.992487 -0.005752 1 0 0 0 0 0 0 184988
0.003711 -0.026907 0.166484 -0.405966 2.255311 -2.980005 -0.005782 1 0 0 0 0 0 0 185971
0.003706 -0.026904 0.166391 -0.451130 2.430490 -2.969981 -0.005814 1 0 0 0 0 0 0 186987
0.003708 -0.026865 0.166306 -0.548978 2.008570 -3.101384 -0.005845 1 0 0 0 0 0 0 187968
0.003699 -0.026826 0.166217 -0.428879 1.959858 -3.063137 -0.005876 1 0 0 0 0 0 0 188985
0.003666 -0.026780 0.166133 -0.086234 1.871355 -3.141178 -0.005908 1 0 0 0 0 0 0 189990
0.003639 -0.026736 0.166044 -0.150150 1.904110 -3.091264 -0.005939 1 0 0 0 0 0 0 190986
0.003609 -0.026669 0.165952 -0.097628 1.612155 -3.071717 -0.005970 1 0 0 0 0 0 0 191971
0.003598 -0.026598 0.165868 -0.349003 1.539582 -3.180299 -0.006001 1 0 0 0 0 0 0 192985
0.003590 -0.026565 0.165761 -0.419040 2.033027 -2.901013 -0.006032 1 0 0 0 0 0 0 193970
0.003577 -0.026529 0.165660 -0.365867 2.053482 -2.961969 -0.006064 1 0 0 0 0 0 0 194986
0.003574 -0.026473 0.165554 -0.486466 1.798022 -2.919142 -0.006095 1 0 0 0 0 0 0 195969
0.003564 -0.026424 0.165453 -0.406346 1.886975 -2.990221 -0.006126 1 0 0 0 0 0 0 196984
0.003549 -0.026379 0.165337 -0.332717 1.931337 -2.817113 -0.006157 1 0 0 0 0 0 0 197969
0.003532 -0.026336 0.165231 -0.316044 1.988962 -2.935629 -0.006189 1 0 0 0 0 0 0 198984
0.003514 -0.026293 0.165113 -0.288084 1.993113 -2.794756 -0.006220 1 0 0 0 0 0 0 199969
0.003517 -0.026258 0.164997 -0.565163 2.112615 -2.826256 -0.006251 1 0 0 0 0 0 0 200969
0.003509 -0.026219 0.164874 -0.445780 2.076192 -2.734514 -0.006280 1 0 0 0 0 0 0 201913
0.003495 -0.026178 0.164746 -0.363492 2.057647 -2.680840 -0.006311 1 0 0 0 0 0 0 202902
0.003478 -0.026137 0.164616 -0.321596 2.053340 -2.655126 -0.006343 1 0 0 0 0 0 0 203911
0.003474 -0.026078 0.164494 -0.479245 1.834849 -2.768578 -0.006374 1 0 0 0 0 0 0 204903
0.003462 -0.026026 0.164367 -0.395964 1.914141 -2.712208 -0.006405 1 0 0 0 0 0 0 205913
0.003446 -0.025979 0.164236 -0.340212 1.979105 -2.674350 -0.006436 1 0 0 0 0 0 0 206903
0.003429 -0.025933 0.164104 -0.312144 2.018589 -2.656723 -0.006469 1 0 0 0 0 0 0 207946
0.003423 -0.025869 0.163962 -0.459242 1.795898 -2.543778 -0.006499 1 0 0 0 0 0 0 208903
0.003410 -0.025816 0.163824 -0.393275 1.913342 -2.582420 -0.006531 1 0 0 0 0 0 0 209926
0.003407 -0.025748 0.163680 -0.505878 1.746365 -2.505570 -0.006562 1 0 0 0 0 0 0 210929
0.003396 -0.025692 0.163540 -0.419422 1.890882 -2.562292 -0.006593 1 0 0 0 0 0 0 211909
0.003372 -0.025617 0.163401 -0.248819 1.652446 -2.600947 -0.006624 1 0 0 0 0 0 0 212900
0.003337 -0.025573 0.163254 -0.079723 2.045416 -2.490738 -0.006655 1 0 0 0 0 0 0 213911
0.003322 -0.025510 0.163104 -0.330692 1.839058 -2.444098 -0.006686 1 0 0 0 0 0 0 214896
0.003306 -0.025456 0.162960 -0.330254 1.944523 -2.528715 -0.006717 1 0 0 0 0 0 0 215895
0.003282 -0.025390 0.162725 -0.234141 1.803298 -1.349728 -0.006750 1 0 0 0 0 0 0 216929
0.003266 -0.025352 0.162597 -0.336291 2.160713 -2.640313 -0.006780 1 0 0 0 0 0 0 217909
0.003248 -0.025307 0.162464 -0.315603 2.126140 -2.690844 -0.006812 1 0 0 0 0 0 0 218909
0.003228 -0.025258 0.162308 -0.282045 2.061582 -2.416624 -0.006843 1 0 0 0 0 0 0 219908
0.003221 -0.025191 0.162152 -0.452874 1.829832 -2.382181 -0.006874 1 0 0 0 0 0 0 220908
0.003173 -0.025105 0.161918 0.066277 1.561078 -1.369338 -0.006906 1 0 0 0 0 0 0 221921
0.003153 -0.025062 0.161789 -0.251908 2.101653 -2.635393 -0.006937 1 0 0 0 0 0 0 222908
0.003137 -0.024970 0.161644 -0.331761 1.520168 -2.556362 -0.006968 1 0 0 0 0 0 0 223905
0.003113 -0.024872 0.161404 -0.235678 1.385856 -1.312345 -0.007000 1 0 0 0 0 0 0 224930
0.003076 -0.024821 0.161282 -0.060937 1.980998 -2.717848 -0.007030 1 0 0 0 0 0 0 225913
0.003046 -0.024765 0.161129 -0.125643 1.990205 -2.465247 -0.007062 1 0 0 0 0 0 0 226910
0.003012 -0.024694 0.160882 -0.075021 1.798331 -1.217462 -0.007093 1 0 0 0 0 0 0 227925
0.002994 -0.024652 0.160749 -0.293394 2.168577 -2.569888 -0.007124 1 0 0 0 0 0 0 228907
0.002974 -0.024601 0.160590 -0.276403 2.091533 -2.371222 -0.007158 1 0 0 0 0 0 0 229988
0.002966 -0.024505 0.160324 -0.439797 1.499661 -0.957411 -0.007190 1 0 0 0 0 0 0 231033
0.002953 -0.024459 0.160187 -0.393417 2.098464 -2.488163 -0.007220 1 0 0 0 0 0 0 231988
0.002897 -0.024379 0.159933 0.177250 1.706559 -1.114971 -0.007252 1 0 0 0 0 0 0 233006
0.002890 -0.024318 0.159806 -0.404975 1.934796 -2.644639 -0.007282 1 0 0 0 0 0 0 233968
0.002861 -0.024272 0.159638 -0.168319 2.152713 -2.251401 -0.007314 1 0 0 0 0 0 0 234995
0.002814 -0.024170 0.159376 0.075697 1.438271 -0.984341 -0.007347 1 0 0 0 0 0 0 236034
0.002795 -0.024121 0.159237 -0.250650 2.078083 -2.460667 -0.007377 1 0 0 0 0 0 0 236988
0.002766 -0.024046 0.158966 -0.152751 1.797235 -0.878807 -0.007408 1 0 0 0 0 0 0 238009
0.002749 -0.024002 0.158825 -0.310790 2.180294 -2.413261 -0.007439 1 0 0 0 0 0 0 238988
0.002721 -0.023923 0.158657 -0.171044 1.759170 -2.216439 -0.007470 1 0 0 0 0 0 0 239988
0.002688 -0.023831 0.158394 -0.094247 1.559694 -0.949260 -0.007503 1 0 0 0 0 0 0 241048
0.002662 -0.023758 0.158252 -0.183018 1.783672 -2.396179 -0.007533 1 0 0 0 0 0 0 241992
0.002629 -0.023663 0.157976 -0.081041 1.518721 -0.781002 -0.007565 1 0 0 0 0 0 0 243007
0.002589 -0.023605 0.157820 0.006264 1.985101 -2.191285 -0.007595 1 0 0 0 0 0 0 243965
0.002578 -0.023536 0.157550 -0.365777 1.882390 -0.836061 -0.007627 1 0 0 0 0 0 0 245005
0.002557 -0.023466 0.157405 -0.256515 1.865848 -2.322937 -0.007658 1 0 0 0 0 0 0 245986
0.002526 -0.023372 0.157124 -0.122498 1.550779 -0.689188 -0.007690 1 0 0 0 0 0 0 247007
0.002486 -0.023314 0.156966 -0.001174 1.990133 -2.121048 -0.007720 1 0 0 0 0 0 0 247985
0.002432 -0.023196 0.156704 0.213975 1.255837 -0.897231 -0.007754 1 0 0 0 0 0 0 249051
0.002410 -0.023138 0.156538 -0.184322 1.968712 -2.030013 -0.007783 1 0 0 0 0 0 0 249995
0.002368 -0.023021 0.156269 0.028936 1.265077 -0.792584 -0.007816 1 0 0 0 0 0 0 251035
0.002357 -0.022988 0.156103 -0.338158 2.301275 -1.997761 -0.007845 1 0 0 0 0 0 0 251991
0.002302 -0.022914 0.155818 0.189700 1.862200 -0.551921 -0.007879 1 0 0 0 0 0 0 253050
0.002294 -0.022848 0.155658 -0.370128 1.925548 -2.031232 -0.007908 1 0 0 0 0 0 0 253984
0.002274 -0.022755 0.155361 -0.264779 1.595313 -0.394994 -0.007941 1 0 0 0 0 0 0 255037
0.002251 -0.022680 0.155208 -0.216275 1.789981 -2.082838 -0.007970 1 0 0 0 0 0 0 255985
0.002232 -0.022618 0.154917 -0.255834 1.974254 -0.454928 -0.008003 1 0 0 0 0 0 0 257033
0.002209 -0.022548 0.154764 -0.214715 1.889809 -2.068226 -0.008033 1 0 0 0 0 0 0 257994
0.002177 -0.022450 0.154469 -0.092743 1.528101 -0.382713 -0.008065 1 0 0 0 0 0 0 259005
0.002152 -0.022374 0.154314 -0.170033 1.766801 -2.019730 -0.008094 1 0 0 0 0 0 0 259962
0.002087 -0.022262 0.154031 0.352326 1.336511 -0.504188 -0.008127 1 0 0 0 0 0 0 261004
0.002056 -0.022183 0.153877 -0.044768 1.707100 -2.019592 -0.008158 1 0 0 0 0 0 0 261989
0.002019 -0.022078 0.153579 0.008858 1.405703 -0.295412 -0.008190 1 0 0 0 0 0 0 263017
0.001993 -0.021999 0.153422 -0.138024 1.728143 -1.937235 -0.008220 1 0 0 0 0 0 0 263988
0.001928 -0.021886 0.153135 0.373642 1.302406 -0.401607 -0.008253 1 0 0 0 0 0 0 265047
0.001904 -0.021827 0.152957 -0.122099 1.962171 -1.662564 -0.008283 1 0 0 0 0 0 0 265987
0.001882 -0.021763 0.152763 -0.182829 1.964235 -1.554049 -0.008314 1 0 0 0 0 0 0 266982
0.001820 -0.021664 0.152450 0.327896 1.516276 0.007827 -0.008347 1 0 0 0 0 0 0 268028
0.001811 -0.021592 0.152279 -0.319240 1.820728 -1.664014 -0.008376 1 0 0 0 0 0 0 268967
0.001796 -0.021520 0.152086 -0.295577 1.857683 -1.536860 -0.008408 1 0 0 0 0 0 0 269985
0.001772 -0.021424 0.151759 -0.170371 1.535177 0.234308 -0.008440 1 0 0 0 0 0 0 271029
0.001757 -0.021372 0.151596 -0.281500 2.088475 -1.715686 -0.008470 1 0 0 0 0 0 0 271983
0.001731 -0.021286 0.151288 -0.153524 1.695611 0.002830 -0.008504 1 0 0 0 0 0 0 273069
0.001708 -0.021210 0.151125 -0.167660 1.788109 -1.697230 -0.008530 1 0 0 0 0 0 0 273911
0.001685 -0.021135 0.150933 -0.176552 1.813667 -1.489379 -0.008561 1 0 0 0 0 0 0 274900
0.001645 -0.021003 0.150635 0.061736 1.061987 -0.062547 -0.008593 1 0 0 0 0 0 0 275924
0.001648 -0.020949 0.150465 -0.489842 2.005145 -1.574122 -0.008624 1 0 0 0 0 0 0 276901
0.001605 -0.020853 0.150163 0.065602 1.547405 0.006220 -0.008656 1 0 0 0 0 0 0 277924
0.001579 -0.020775 0.149998 -0.100714 1.736086 -1.609003 -0.008686 1 0 0 0 0 0 0 278900
0.001555 -0.020698 0.149804 -0.145015 1.780493 -1.376686 -0.008718 1 0 0 0 0 0 0 279910
0.001532 -0.020625 0.149597 -0.169903 1.821263 -1.169192 -0.008749 1 0 0 0 0 0 0 280900
0.001492 -0.020495 0.149286 0.059919 1.080623 0.217862 -0.008781 1 0 0 0 0 0 0 281923
0.001475 -0.020436 0.149122 -0.208748 1.933697 -1.533220 -0.008812 1 0 0 0 0 0 0 282913
0.001433 -0.020359 0.148912 0.083883 1.787759 -1.103931 -0.008843 1 0 0 0 0 0 0 283918
0.001391 -0.020263 0.148603 0.126879 1.521925 0.250582 -0.008875 1 0 0 0 0 0 0 284925
0.001365 -0.020185 0.148435 -0.085003 1.721419 -1.428911 -0.008905 1 0 0 0 0 0 0 285904
0.001342 -0.020108 0.148236 -0.133958 1.762662 -1.196766 -0.008936 1 0 0 0 0 0 0 286900
0.001320 -0.020034 0.148025 -0.158917 1.800884 -0.987901 -0.008968 1 0 0 0 0 0 0 287913
0.001293 -0.019940 0.147714 -0.084650 1.538724 0.353459 -0.009000 1 0 0 0 0 0 0 288933
0.001277 -0.019886 0.147547 -0.237485 2.042311 -1.374335 -0.009031 1 0 0 0 0 0 0 289914
0.001251 -0.019797 0.147345 -0.110454 1.625455 -1.073730 -0.009062 1 0 0 0 0 0 0 290906
0.001229 -0.019716 0.147130 -0.136284 1.698832 -0.869952 -0.009093 1 0 0 0 0 0 0 291921
0.001200 -0.019617 0.146816 -0.066859 1.457644 0.472809 -0.009125 1 0 0 0 0 0 0 292929
0.001179 -0.019543 0.146669 -0.141155 1.755653 -1.553623 -0.009155 1 0 0 0 0 0 0 293911
0.001149 -0.019442 0.146474 -0.048089 1.434176 -1.115595 -0.009187 1 0 0 0 0 0 0 294917
0.001125 -0.019355 0.146261 -0.099696 1.583113 -0.829311 -0.009217 1 0 0 0 0 0 0 295888
0.001082 -0.019271 0.146050 0.136759 1.637436 -0.814773 -0.009249 1 0 0 0 0 0 0 296915
0.001051 -0.019194 0.145831 0.009185 1.722705 -0.675502 -0.009281 1 0 0 0 0 0 0 297936
0.001040 -0.019105 0.145618 -0.266770 1.583236 -0.741716 -0.009312 1 0 0 0 0 0 0 298906
0.001004 -0.019021 0.145407 0.035199 1.617157 -0.747385 -0.009343 1 0 0 0 0 0 0 299927
0.000977 -0.018943 0.145187 -0.041741 1.704823 -0.602648 -0.009375 1 0 0 0 0 0 0 300930
0.000954 -0.018869 0.144962 -0.104352 1.761815 -0.511951 -0.009406 1 0 0 0 0 0 0 301930
0.000912 -0.018792 0.144744 0.135791 1.730919 -0.587641 -0.009437 1 0 0 0 0 0 0 302932
0.000896 -0.018703 0.144532 -0.173053 1.572346 -0.639609 -0.009468 1 0 0 0 0 0 0 303925
0.000858 -0.018619 0.144319 0.089124 1.601802 -0.627260 -0.009500 1 0 0 0 0 0 0 304924
0.000829 -0.018540 0.144097 -0.009526 1.687870 -0.472363 -0.009531 1 0 0 0 0 0 0 305924
0.000799 -0.018447 0.143891 0.005039 1.491147 -0.664526 -0.009562 1 0 0 0 0 0 0 306924
0.000775 -0.018364 0.143671 -0.065476 1.605613 -0.470099 -0.009593 1 0 0 0 0 0 0 307925
0.000747 -0.018267 0.143466 -0.022552 1.441389 -0.633807 -0.009625 1 0 0 0 0 0 0 308924
0.000724 -0.018183 0.143245 -0.077867 1.575023 -0.425828 -0.009658 1 0 0 0 0 0 0 309984
0.000717 -0.018091 0.143030 -0.300388 1.483178 -0.450986 -0.009689 1 0 0 0 0 0 0 310986
0.000698 -0.017990 0.142826 -0.158653 1.353283 -0.591000 -0.009720 1 0 0 0 0 0 0 311965
0.000672 -0.017884 0.142627 -0.059799 1.267920 -0.648878 -0.009751 1 0 0 0 0 0 0 312961
0.000658 -0.017818 0.142413 -0.192462 1.781858 -0.428478 -0.009783 1 0 0 0 0 0 0 313986
0.000635 -0.017730 0.142209 -0.093133 1.541713 -0.529313 -0.009814 1 0 0 0 0 0 0 314986
0.000594 -0.017645 0.141997 0.160107 1.550111 -0.419843 -0.009845 1 0 0 0 0 0 0 315991
0.000565 -0.017572 0.141799 0.025816 1.695409 -0.560421 -0.009876 1 0 0 0 0 0 0 316960
0.000535 -0.017479 0.141601 0.033227 1.458617 -0.564969 -0.009908 1 0 0 0 0 0 0 317992
0.000511 -0.017401 0.141408 -0.052569 1.619441 -0.609508 -0.009943 1 0 0 0 0 0 0 319113
0.000483 -0.017301 0.141185 0.004904 1.344743 -0.202875 -0.009970 1 0 0 0 0 0 0 319984
0.000462 -0.017225 0.141008 -0.077441 1.630845 -0.744619 -0.010001 1 0 0 0 0 0 0 320960
0.000435 -0.017130 0.140818 -0.015243 1.406124 -0.612868 -0.010032 1 0 0 0 0 0 0 321959
0.000414 -0.017051 0.140628 -0.071873 1.574415 -0.572058 -0.010063 1 0 0 0 0 0 0 322957
0.000388 -0.016960 0.140459 -0.021139 1.438897 -0.836322 -0.010094 1 0 0 0 0 0 0 323952
0.000360 -0.016857 0.140272 0.025548 1.267065 -0.605532 -0.010127 1 0 0 0 0 0 0 324990
0.000337 -0.016773 0.140082 -0.047105 1.490380 -0.527263 -0.010158 1 0 0 0 0 0 0 325988
0.000311 -0.016675 0.139886 0.003585 1.323883 -0.418338 -0.010189 1 0 0 0 0 0 0 326989
0.000269 -0.016590 0.139703 0.211753 1.464809 -0.553441 -0.010224 1 0 0 0 0 0 0 328109
0.000232 -0.016491 0.139508 0.164601 1.295834 -0.410575 -0.010252 1 0 0 0 0 0 0 328991
0.000227 -0.016419 0.139332 -0.248822 1.622492 -0.610775 -0.010282 1 0 0 0 0 0 0 329959
0.000196 -0.016346 0.139156 0.054478 1.632370 -0.617089 -0.010313 1 0 0 0 0 0 0 330960
0.000173 -0.016276 0.138970 -0.010188 1.680438 -0.465730 -0.010349 1 0 0 0 0 0 0 332118
0.000145 -0.016185 0.138774 0.030627 1.405526 -0.304183 -0.010376 1 0 0 0 0 0 0 332980
0.000125 -0.016112 0.138607 -0.045037 1.612333 -0.646771 -0.010408 1 0 0 0 0 0 0 333998
0.000086 -0.016038 0.138435 0.188699 1.607259 -0.587672 -0.010439 1 0 0 0 0 0 0 334980
0.000059 -0.015973 0.138277 0.058090 1.717717 -0.760607 -0.010470 1 0 0 0 0 0 0 335986
0.000051 -0.015892 0.138109 -0.203978 1.525730 -0.633650 -0.010501 1 0 0 0 0 0 0 336981
0.000033 -0.015800 0.137948 -0.088158 1.350440 -0.685568 -0.010532 1 0 0 0 0 0 0 337951
-0.000005 -0.015716 0.137777 0.177590 1.432795 -0.547281 -0.010567 1 0 0 0 0 0 0 339091
-0.000032 -0.015641 0.137591 0.064567 1.553203 -0.326276 -0.010599 1 0 0 0 0 0 0 340106
-0.000059 -0.015552 0.137422 0.069683 1.386596 -0.500562 -0.010626 1 0 0 0 0 0 0 340964
-0.000080 -0.015480 0.137265 -0.012625 1.571747 -0.659720 -0.010661 1 0 0 0 0 0 0 342106
-0.000106 -0.015392 0.137108 0.033292 1.377613 -0.647611 -0.010692 1 0 0 0 0 0 0 343090
-0.000112 -0.015300 0.136939 -0.201954 1.307163 -0.487048 -0.010724 1 0 0 0 0 0 0 344105
-0.000123 -0.015226 0.136782 -0.173185 1.523726 -0.605088 -0.010756 1 0 0 0 0 0 0 345126
-0.000142 -0.015137 0.136624 -0.049442 1.345669 -0.584470 -0.010786 1 0 0 0 0 0 0 346105
-0.000160 -0.015063 0.136471 -0.068608 1.527385 -0.632873 -0.010818 1 0 0 0 0 0 0 347109
-0.000183 -0.014975 0.136314 0.007492 1.339054 -0.571038 -0.010849 1 0 0 0 0 0 0 348107
-0.000215 -0.014915 0.136149 0.142723 1.699886 -0.442935 -0.010881 1 0 0 0 0 0 0 349124
-0.000245 -0.014834 0.135988 0.133894 1.447733 -0.451959 -0.010912 1 0 0 0 0 0 0 350106
-0.000295 -0.014738 0.135837 0.390148 1.215990 -0.585068 -0.010943 1 0 0 0 0 0 0 351106
-0.000327 -0.014661 0.135687 0.190431 1.435122 -0.580229 -0.010973 1 0 0 0 0 0 0 352088
-0.000350 -0.014594 0.135536 0.058608 1.576936 -0.562192 -0.011005 1 0 0 0 0 0 0 353108
-0.000362 -0.014494 0.135392 -0.097771 1.168655 -0.623058 -0.011036 1 0 0 0 0 0 0 354090
-0.000375 -0.014415 0.135244 -0.097166 1.388142 -0.561619 -0.011068 1 0 0 0 0 0 0 355104
-0.000396 -0.014324 0.135088 0.002825 1.241593 -0.436805 -0.011095 1 0 0 0 0 0 0 355963
-0.000433 -0.014246 0.134945 0.237967 1.386684 -0.582984 -0.011130 1 0 0 0 0 0 0 357108
-0.000466 -0.014155 0.134791 0.203590 1.228529 -0.430948 -0.011159 1 0 0 0 0 0 0 358023
-0.000490 -0.014081 0.134639 0.080745 1.427528 -0.418722 -0.011190 1 0 0 0 0 0 0 359033
-0.000508 -0.014015 0.134487 0.009752 1.551191 -0.406183 -0.011218 1 0 0 0 0 0 0 359898
-0.000531 -0.013935 0.134358 0.060510 1.377946 -0.687153 -0.011254 1 0 0 0 0 0 0 361051
-0.000556 -0.013843 0.134208 0.101297 1.189548 -0.435117 -0.011280 1 0 0 0 0 0 0 361900
-0.000589 -0.013787 0.134074 0.207733 1.630375 -0.591317 -0.011315 1 0 0 0 0 0 0 363031
-0.000619 -0.013707 0.133923 0.188355 1.360316 -0.364742 -0.011347 1 0 0 0 0 0 0 364035
-0.000641 -0.013638 0.133771 0.081738 1.477346 -0.316757 -0.011374 1 0 0 0 0 0 0 364913
-0.000666 -0.013557 0.133642 0.106153 1.323811 -0.587502 -0.011405 1 0 0 0 0 0 0 365914
-0.000685 -0.013487 0.133498 0.042021 1.445830 -0.415876 -0.011441 1 0 0 0 0 0 0 367045
-0.000701 -0.013424 0.133349 0.002221 1.532975 -0.308908 -0.011472 1 0 0 0 0 0 0 368038
-0.000729 -0.013323 0.133214 0.157995 1.050552 -0.461635 -0.011499 1 0 0 0 0 0 0 368901
-0.000764 -0.013262 0.133085 0.255417 1.509795 -0.541290 -0.011534 1 0 0 0 0 0 0 370030
-0.000794 -0.013179 0.132935 0.222991 1.275822 -0.255076 -0.011566 1 0 0 0 0 0 0 371040
-0.000823 -0.013092 0.132806 0.196878 1.178087 -0.482005 -0.011596 1 0 0 0 0 0 0 372018
-0.000844 -0.013019 0.132662 0.098612 1.350413 -0.296559 -0.011629 1 0 0 0 0 0 0 373052
-0.000867 -0.012937 0.132535 0.127786 1.230187 -0.482151 -0.011659 1 0 0 0 0 0 0 374041
-0.000906 -0.012862 0.132402 0.329401 1.314619 -0.408774 -0.011691 1 0 0 0 0 0 0 375040
-0.000918 -0.012782 0.132269 0.011680 1.249357 -0.378186 -0.011721 1 0 0 0 0 0 0 376008
-0.000971 -0.012705 0.132144 0.513414 1.269928 -0.467842 -0.011753 1 0 0 0 0 0 0 377045
-0.001010 -0.012619 0.132024 0.397005 1.155051 -0.525567 -0.011784 1 0 0 0 0 0 0 378038
-0.001023 -0.012533 0.131896 0.040714 1.133387 -0.402659 -0.011812 1 0 0 0 0 0 0 378912
-0.001049 -0.012479 0.131769 0.183187 1.539837 -0.396226 -0.011843 1 0 0 0 0 0 0 379911
-0.001076 -0.012406 0.131648 0.200480 1.317383 -0.458610 -0.011879 1 0 0 0 0 0 0 381054
-0.001088 -0.012304 0.131512 0.029815 0.922612 -0.250297 -0.011910 1 0 0 0 0 0 0 382043
-0.001108 -0.012208 0.131387 0.101294 0.931238 -0.360620 -0.011937 1 0 0 0 0 0 0 382914
-0.001124 -0.012135 0.131274 0.067543 1.233688 -0.503447 -0.011967 1 0 0 0 0 0 0 383887
-0.001145 -0.012051 0.131158 0.131635 1.119946 -0.468192 -0.012004 1 0 0 0 0 0 0 385056
-0.001161 -0.011980 0.131018 0.086355 1.266679 -0.137481 -0.012034 1 0 0 0 0 0 0 386027
-0.001183 -0.011899 0.130892 0.143112 1.137349 -0.262543 -0.012061 1 0 0 0 0 0 0 386903
-0.001200 -0.011834 0.130778 0.094846 1.327791 -0.417929 -0.012092 1 0 0 0 0 0 0 387884
-0.001221 -0.011755 0.130661 0.150260 1.155081 -0.385978 -0.012129 1 0 0 0 0 0 0 389079
-0.001244 -0.011669 0.130544 0.187443 1.038434 -0.353282 -0.012161 1 0 0 0 0 0 0 390106
-0.001262 -0.011601 0.130433 0.122651 1.258703 -0.422344 -0.012192 1 0 0 0 0 0 0 391082
-0.001284 -0.011520 0.130317 0.168659 1.106033 -0.352636 -0.012223 1 0 0 0 0 0 0 392084
-0.001301 -0.011455 0.130207 0.115381 1.286634 -0.401043 -0.012256 1 0 0 0 0 0 0 393114
-0.001322 -0.011376 0.130091 0.167538 1.113170 -0.321725 -0.012287 1 0 0 0 0 0 0 394106
-0.001339 -0.011312 0.129981 0.117634 1.282857 -0.366922 -0.012318 1 0 0 0 0 0 0 395127
-0.001380 -0.011229 0.129875 0.432545 1.049107 -0.421766 -0.012349 1 0 0 0 0 0 0 396108
-0.001393 -0.011150 0.129781 0.107982 1.054968 -0.557046 -0.012381 1 0 0 0 0 0 0 397115
-0.001406 -0.011084 0.129679 0.070651 1.237241 -0.451422 -0.012411 1 0 0 0 0 0 0 398080
-0.001418 -0.011027 0.129573 0.065321 1.348714 -0.386766 -0.012442 1 0 0 0 0 0 0 399082
-0.001430 -0.010973 0.129466 0.064803 1.406262 -0.350353 -0.012473 1 0 0 0 0 0 0 400080
-0.001456 -0.010882 0.129374 0.236926 0.919646 -0.523920 -0.012505 1 0 0 0 0 0 0 401105
-0.001474 -0.010812 0.129272 0.171468 1.124161 -0.401101 -0.012536 1 0 0 0 0 0 0 402082
-0.001490 -0.010751 0.129167 0.124507 1.274119 -0.326839 -0.012567 1 0 0 0 0 0 0 403084
-0.001510 -0.010679 0.129083 0.187371 1.121792 -0.582492 -0.012598 1 0 0 0 0 0 0 404079
-0.001526 -0.010617 0.128984 0.142197 1.240075 -0.403967 -0.012631 1 0 0 0 0 0 0 405133
-0.001540 -0.010561 0.128879 0.112927 1.323681 -0.299735 -0.012662 1 0 0 0 0 0 0 406114
-0.001560 -0.010491 0.128795 0.185410 1.137060 -0.543013 -0.012693 1 0 0 0 0 0 0 407111
-0.001575 -0.010431 0.128696 0.145064 1.238059 -0.359234 -0.012724 1 0 0 0 0 0 0 408113
-0.001596 -0.010358 0.128614 0.205124 1.081655 -0.549036 -0.012756 1 0 0 0 0 0 0 409114
-0.001618 -0.010275 0.128508 0.241371 0.921744 -0.241700 -0.012787 1 0 0 0 0 0 0 410115
-0.001622 -0.010196 0.128413 0.005800 0.943276 -0.338265 -0.012817 1 0 0 0 0 0 0 411084
-0.001650 -0.010128 0.128320 0.293952 1.075575 -0.362941 -0.012848 1 0 0 0 0 0 0 412082
-0.001656 -0.010055 0.128229 0.050005 1.029450 -0.386284 -0.012880 1 0 0 0 0 0 0 413112
-0.001685 -0.009990 0.128138 0.320327 1.110361 -0.363805 -0.012912 1 0 0 0 0 0 0 414112
-0.001692 -0.009919 0.128048 0.066522 1.038061 -0.367201 -0.012942 1 0 0 0 0 0 0 415084
-0.001714 -0.009876 0.127965 0.248809 1.384279 -0.440268 -0.012973 1 0 0 0 0 0 0 416082
-0.001719 -0.009815 0.127878 0.024614 1.194913 -0.388198 -0.013006 1 0 0 0 0 0 0 417125
-0.001746 -0.009756 0.127788 0.311393 1.181905 -0.328064 -0.013037 1 0 0 0 0 0 0 418108
-0.001752 -0.009689 0.127698 0.067292 1.061790 -0.316417 -0.013068 1 0 0 0 0 0 0 419110
-0.001768 -0.009613 0.127619 0.164300 0.930493 -0.439748 -0.013099 1 0 0 0 0 0 0 420103
-0.001781 -0.009550 0.127522 0.149347 1.079141 -0.195780 -0.013131 1 0 0 0 0 0 0 421123
-0.001800 -0.009476 0.127440 0.223873 0.949819 -0.360650 -0.013161 1 0 0 0 0 0 0 422103
-0.001796 -0.009423 0.127361 -0.069974 1.183938 -0.409133 -0.013192 1 0 0 0 0 0 0 423089
-0.001806 -0.009353 0.127286 0.088181 0.997169 -0.448873 -0.013224 1 0 0 0 0 0 0 424105
-0.001804 -0.009280 0.127201 -0.059227 0.922099 -0.322609 -0.013256 1 0 0 0 0 0 0 425122
-0.001828 -0.009215 0.127112 0.273688 1.006162 -0.229072 -0.013286 1 0 0 0 0 0 0 426104
-0.001846 -0.009161 0.127041 0.231927 1.158696 -0.445746 -0.013317 1 0 0 0 0 0 0 427088
-0.001847 -0.009096 0.126958 0.013641 1.016914 -0.303034 -0.013349 1 0 0 0 0 0 0 428104
-0.001873 -0.009035 0.126869 0.313658 1.045166 -0.195391 -0.013381 1 0 0 0 0 0 0 429126
-0.001892 -0.008983 0.126798 0.256381 1.166736 -0.406258 -0.013409 1 0 0 0 0 0 0 430030
-0.001913 -0.008915 0.126725 0.288478 0.955062 -0.395696 -0.013440 1 0 0 0 0 0 0 431020
-0.001911 -0.008864 0.126650 -0.026384 1.146144 -0.347577 -0.013472 1 0 0 0 0 0 0 432029
-0.001934 -0.008809 0.126563 0.290989 1.117999 -0.186579 -0.013503 1 0 0 0 0 0 0 433026
-0.001952 -0.008761 0.126493 0.249912 1.190747 -0.370190 -0.013534 1 0 0 0 0 0 0 434030
-0.001953 -0.008699 0.126410 0.032569 1.009526 -0.212143 -0.013565 1 0 0 0 0 0 0 435031
-0.001960 -0.008647 0.126341 0.080630 1.114839 -0.365731 -0.013596 1 0 0 0 0 0 0 436020
-0.001975 -0.008578 0.126269 0.201070 0.907113 -0.328208 -0.013628 1 0 0 0 0 0 0 437038
-0.001988 -0.008523 0.126204 0.192756 1.044876 -0.406027 -0.013659 1 0 0 0 0 0 0 438020
-0.002007 -0.008453 0.126133 0.262682 0.861187 -0.328225 -0.013690 1 0 0 0 0 0 0 439027
-0.002015 -0.008414 0.126047 0.140493 1.242911 -0.097281 -0.013722 1 0 0 0 0 0 0 440037
-0.002032 -0.008353 0.125968 0.231207 0.986904 -0.166440 -0.013755 1 0 0 0 0 0 0 441091
-0.002045 -0.008302 0.125900 0.213427 1.076115 -0.308506 -0.013784 1 0 0 0 0 0 0 442041
-0.002058 -0.008255 0.125837 0.198743 1.135794 -0.365849 -0.013816 1 0 0 0 0 0 0 443036
-0.002076 -0.008189 0.125766 0.271408 0.892802 -0.270305 -0.013847 1 0 0 0 0 0 0 444028
-0.002091 -0.008135 0.125702 0.238489 1.011382 -0.326285 -0.013878 1 0 0 0 0 0 0 445029
-0.002111 -0.008120 0.125636 0.306733 1.535056 -0.302591 -0.013909 1 0 0 0 0 0 0 446037
-0.002114 -0.008075 0.125554 0.083496 1.188133 -0.083744 -0.013940 1 0 0 0 0 0 0 447022
-0.002120 -0.008032 0.125486 0.123164 1.169440 -0.219033 -0.013972 1 0 0 0 0 0 0 448037
-0.002130 -0.007989 0.125422 0.158425 1.168324 -0.283147 -0.014003 1 0 0 0 0 0 0 449047
-0.002140 -0.007946 0.125360 0.178365 1.164430 -0.301320 -0.014034 1 0 0 0 0 0 0 450034
-0.002144 -0.007869 0.125301 0.098704 0.715415 -0.346735 -0.014065 1 0 0 0 0 0 0 451026
-0.002152 -0.007810 0.125241 0.140090 0.879980 -0.314657 -0.014097 1 0 0 0 0 0 0 452037
-0.002161 -0.007758 0.125180 0.170145 0.999452 -0.291797 -0.014129 1 0 0 0 0 0 0 453057
-0.002171 -0.007711 0.125119 0.187241 1.060615 -0.275719 -0.014159 1 0 0 0 0 0 0 454036
-0.002188 -0.007646 0.125049 0.275831 0.821126 -0.149413 -0.014191 1 0 0 0 0 0 0 455036
-0.002202 -0.007593 0.124985 0.252098 0.939466 -0.195881 -0.014222 1 0 0 0 0 0 0 456037
-0.002215 -0.007545 0.124922 0.234252 1.017981 -0.215286 -0.014254 1 0 0 0 0 0 0 457058
-0.002246 -0.007495 0.124870 0.481959 1.000472 -0.350132 -0.014284 1 0 0 0 0 0 0 458040
-0.002267 -0.007449 0.124812 0.379395 1.034192 -0.272203 -0.014316 1 0 0 0 0 0 0 459036
-0.002284 -0.007405 0.124752 0.307044 1.055071 -0.224576 -0.014347 1 0 0 0 0 0 0 460033
-0.002297 -0.007361 0.124691 0.270069 1.064298 -0.198556 -0.014378 1 0 0 0 0 0 0 461044
-0.002297 -0.007305 0.124642 0.083501 0.891673 -0.338678 -0.014408 1 0 0 0 0 0 0 462005
-0.002283 -0.007260 0.124574 -0.115734 1.008756 -0.107817 -0.014441 1 0 0 0 0 0 0 463035
-0.002281 -0.007216 0.124510 0.028775 1.036684 -0.121602 -0.014472 1 0 0 0 0 0 0 464035
-0.002286 -0.007173 0.124448 0.126166 1.043827 -0.129244 -0.014503 1 0 0 0 0 0 0 465048
-0.002294 -0.007131 0.124386 0.178342 1.043660 -0.125085 -0.014534 1 0 0 0 0 0 0 466035
-0.002291 -0.007075 0.124336 0.036867 0.865820 -0.272866 -0.014566 1 0 0 0 0 0 0 467035
-0.002314 -0.007022 0.124289 0.371551 0.868996 -0.313001 -0.014597 1 0 0 0 0 0 0 468037
-0.002331 -0.006974 0.124233 0.328610 0.930864 -0.186714 -0.014628 1 0 0 0 0 0 0 469043
-0.002338 -0.006896 0.124176 0.196563 0.528844 -0.160793 -0.014659 1 0 0 0 0 0 0 470036
-0.002342 -0.006855 0.124125 0.133138 0.979477 -0.221879 -0.014691 1 0 0 0 0 0 0 471036
-0.002349 -0.006814 0.124067 0.178696 1.004564 -0.129399 -0.014722 1 0 0 0 0 0 0 472032
-0.002345 -0.006759 0.124018 0.042122 0.822006 -0.234128 -0.014753 1 0 0 0 0 0 0 473042
-0.002348 -0.006711 0.123961 0.124362 0.877417 -0.123537 -0.014784 1 0 0 0 0 0 0 474034
-0.002375 -0.006661 0.123911 0.437558 0.864369 -0.195626 -0.014816 1 0 0 0 0 0 0 475035
-0.002381 -0.006602 0.123865 0.201985 0.728540 -0.249655 -0.014846 1 0 0 0 0 0 0 476006
-0.002389 -0.006551 0.123809 0.211787 0.815796 -0.110196 -0.014879 1 0 0 0 0 0 0 477051
-0.002399 -0.006505 0.123749 0.231412 0.875347 -0.036801 -0.014909 1 0 0 0 0 0 0 478033
-0.002390 -0.006468 0.123709 -0.001025 0.993239 -0.275069 -0.014941 1 0 0 0 0 0 0 479035
-0.002391 -0.006428 0.123654 0.099456 0.965067 -0.109171 -0.014972 1 0 0 0 0 0 0 480031
-0.002385 -0.006373 0.123607 0.005232 0.769156 -0.173258 -0.015003 1 0 0 0 0 0 0 481031
-0.002381 -0.006345 0.123559 0.033392 1.082585 -0.165582 -0.015036 1 0 0 0 0 0 0 482105
-0.002391 -0.006293 0.123524 0.217986 0.788847 -0.325519 -0.015068 1 0 0 0 0 0 0 483112
-0.002388 -0.006232 0.123484 0.073890 0.642168 -0.261658 -0.015100 1 0 0 0 0 0 0 484135
-0.002392 -0.006180 0.123429 0.145433 0.739640 -0.065211 -0.015130 1 0 0 0 0 0 0 485109
-0.002413 -0.006149 0.123389 0.376236 1.012701 -0.223039 -0.015161 1 0 0 0 0 0 0 486100
-0.002416 -0.006099 0.123347 0.167364 0.786778 -0.201335 -0.015193 1 0 0 0 0 0 0 487107
-0.002405 -0.006060 0.123312 -0.047019 0.893692 -0.299758 -0.015223 1 0 0 0 0 0 0 488079
-0.002404 -0.006019 0.123260 0.075763 0.878701 -0.066812 -0.015255 1 0 0 0 0 0 0 489112
-0.002415 -0.005960 0.123223 0.249063 0.636053 -0.238144 -0.015286 1 0 0 0 0 0 0 490077
-0.002421 -0.005930 0.123179 0.185756 0.971463 -0.152052 -0.015318 1 0 0 0 0 0 0 491100
-0.002416 -0.005880 0.123135 0.047638 0.752189 -0.136183 -0.015348 1 0 0 0 0 0 0 492078
-0.002419 -0.005837 0.123111 0.144777 0.802820 -0.380350 -0.015381 1 0 0 0 0 0 0 493117
-0.002426 -0.005794 0.123062 0.199203 0.806111 -0.081429 -0.015411 1 0 0 0 0 0 0 494101
-0.002417 -0.005758 0.123025 -0.013494 0.894539 -0.204383 -0.015442 1 0 0 0 0 0 0 495084
-0.002436 -0.005715 0.122982 0.350272 0.801324 -0.125052 -0.015474 1 0 0 0 0 0 0 496101
-0.002433 -0.005679 0.122948 0.087168 0.879425 -0.221172 -0.015506 1 0 0 0 0 0 0 497128
-0.002455 -0.005635 0.122905 0.405307 0.786045 -0.121405 -0.015536 1 0 0 0 0 0 0 498100
-0.002454 -0.005599 0.122871 0.117762 0.864558 -0.209358 -0.015567 1 0 0 0 0 0 0 499085
-0.002439 -0.005567 0.122840 -0.074104 0.912069 -0.249519 -0.015599 1 0 0 0 0 0 0 500100
-0.002457 -0.005525 0.122799 0.319450 0.794024 -0.117945 -0.015631 1 0 0 0 0 0 0 501139
-0.002452 -0.005490 0.122765 0.074099 0.858861 -0.193478 -0.015659 1 0 0 0 0 0 0 502018
-0.002456 -0.005454 0.122743 0.157715 0.843936 -0.362467 -0.015690 1 0 0 0 0 0 0 503028
-0.002462 -0.005414 0.122696 0.209527 0.797559 -0.024904 -0.015721 1 0 0 0 0 0 0 504017
-0.002472 -0.005376 0.122669 0.250925 0.802071 -0.267272 -0.015753 1 0 0 0 0 0 0 505035
-0.002476 -0.005355 0.122629 0.186511 1.029234 -0.099987 -0.015784 1 0 0 0 0 0 0 506018
-0.002490 -0.005307 0.122596 0.308278 0.680625 -0.174586 -0.015815 1 0 0 0 0 0 0 507027
-0.002483 -0.005268 0.122565 0.057564 0.765107 -0.199835 -0.015846 1 0 0 0 0 0 0 508018
-0.002499 -0.005243 0.122534 0.319550 0.949824 -0.183796 -0.015878 1 0 0 0 0 0 0 509032
-0.002493 -0.005216 0.122503 0.072170 0.937268 -0.192811 -0.015909 1 0 0 0 0 0 0 510017
-0.002502 -0.005164 0.122473 0.236277 0.604403 -0.203828 -0.015940 1 0 0 0 0 0 0 511023
-0.002505 -0.005137 0.122432 0.188694 0.886658 -0.040116 -0.015972 1 0 0 0 0 0 0 512026
-0.002513 -0.005105 0.122408 0.239164 0.845283 -0.246695 -0.016003 1 0 0 0 0 0 0 513047
-0.002504 -0.005074 0.122380 0.017889 0.854722 -0.211517 -0.016034 1 0 0 0 0 0 0 514036
-0.002518 -0.005053 0.122349 0.301300 0.980469 -0.163303 -0.016065 1 0 0 0 0 0 0 515029
-0.002530 -0.005023 0.122329 0.319364 0.880808 -0.292675 -0.016096 1 0 0 0 0 0 0 516025
-0.002523 -0.004994 0.122303 0.062884 0.864956 -0.218371 -0.016128 1 0 0 0 0 0 0 517026
-0.002538 -0.004974 0.122272 0.326886 0.979027 -0.155136 -0.016159 1 0 0 0 0 0 0 518031
-0.002552 -0.004945 0.122252 0.335282 0.873735 -0.278921 -0.016190 1 0 0 0 0 0 0 519024
-0.002545 -0.004916 0.122226 0.074013 0.855233 -0.202631 -0.016222 1 0 0 0 0 0 0 520028
-0.002566 -0.004876 0.122186 0.410029 0.711406 -0.014411 -0.016253 1 0 0 0 0 0 0 521046
-0.002582 -0.004838 0.122162 0.389681 0.706026 -0.203290 -0.016284 1 0 0 0 0 0 0 522035
-0.002577 -0.004804 0.122135 0.107036 0.758792 -0.161003 -0.016315 1 0 0 0 0 0 0 523005
-0.002580 -0.004768 0.122116 0.189474 0.733382 -0.264092 -0.016347 1 0 0 0 0 0 0 524034
-0.002600 -0.004744 0.122088 0.420988 0.885517 -0.156745 -0.016379 1 0 0 0 0 0 0 525058
-0.002597 -0.004718 0.122058 0.140253 0.860802 -0.121159 -0.016411 1 0 0 0 0 0 0 526105
-0.002601 -0.004686 0.122039 0.210904 0.780114 -0.237530 -0.016443 1 0 0 0 0 0 0 527103
-0.002616 -0.004684 0.122020 0.360932 1.158522 -0.261154 -0.016474 1 0 0 0 0 0 0 528114
-0.002610 -0.004668 0.121994 0.103855 1.018588 -0.161513 -0.016506 1 0 0 0 0 0 0 529117
-0.002613 -0.004641 0.121976 0.193345 0.858895 -0.244159 -0.016537 1 0 0 0 0 0 0 530117
-0.002620 -0.004609 0.121960 0.260502 0.764925 -0.283256 -0.016567 1 0 0 0 0 0 0 531085
-0.002623 -0.004591 0.121923 0.211441 0.944409 -0.009902 -0.016600 1 0 0 0 0 0 0 532134
-0.002630 -0.004564 0.121900 0.266948 0.830487 -0.164265 -0.016630 1 0 0 0 0 0 0 533112
-0.002640 -0.004531 0.121883 0.302615 0.746472 -0.241875 -0.016661 1 0 0 0 0 0 0 534079
-0.002650 -0.004496 0.121867 0.322205 0.697266 -0.269701 -0.016693 1 0 0 0 0 0 0 535107
-0.002642 -0.004464 0.121842 0.080132 0.724404 -0.145103 -0.016724 1 0 0 0 0 0 0 536112
-0.002656 -0.004442 0.121813 0.352434 0.862030 -0.062654 -0.016756 1 0 0 0 0 0 0 537129
-0.002669 -0.004413 0.121792 0.365739 0.768425 -0.178567 -0.016786 1 0 0 0 0 0 0 538100
-0.002681 -0.004379 0.121776 0.360562 0.699830 -0.232013 -0.016818 1 0 0 0 0 0 0 539130
-0.002668 -0.004367 0.121760 0.030876 0.969934 -0.244079 -0.016849 1 0 0 0 0 0 0 540103
-0.002680 -0.004355 0.121733 0.323040 1.001934 -0.098556 -0.016881 1 0 0 0 0 0 0 541118
-0.002692 -0.004330 0.121714 0.353391 0.834081 -0.180980 -0.016911 1 0 0 0 0 0 0 542103
-0.002704 -0.004299 0.121698 0.357668 0.726552 -0.221386 -0.016942 1 0 0 0 0 0 0 543076
-0.002709 -0.004284 0.121693 0.286325 0.920552 -0.361455 -0.016973 1 0 0 0 0 0 0 544076
-0.002718 -0.004257 0.121681 0.315931 0.786826 -0.297206 -0.017005 1 0 0 0 0 0 0 545112
-0.002709 -0.004229 0.121657 0.086091 0.751008 -0.128920 -0.017036 1 0 0 0 0 0 0 546106
-0.002717 -0.004229 0.121638 0.291853 1.109438 -0.156790 -0.017068 1 0 0 0 0 0 0 547103
-0.002727 -0.004210 0.121621 0.336071 0.899946 -0.199230 -0.017098 1 0 0 0 0 0 0 548079
-0.002737 -0.004181 0.121606 0.353495 0.752183 -0.215454 -0.017130 1 0 0 0 0 0 0 549114
-0.002748 -0.004148 0.121591 0.363129 0.670066 -0.219199 -0.017161 1 0 0 0 0 0 0 550099
-0.002754 -0.004132 0.121585 0.296126 0.878138 -0.345555 -0.017192 1 0 0 0 0 0 0 551078
-0.002743 -0.004109 0.121564 0.074602 0.808938 -0.143612 -0.017225 1 0 0 0 0 0 0 552125
-0.002744 -0.004079 0.121547 0.197108 0.701142 -0.175563 -0.017256 1 0 0 0 0 0 0 553131
-0.002744 -0.004064 0.121541 0.209347 0.888830 -0.322559 -0.017287 1 0 0 0 0 0 0 554107
-0.002762 -0.004051 0.121517 0.449783 0.927789 -0.107781 -0.017318 1 0 0 0 0 0 0 555109
-0.002777 -0.004026 0.121500 0.433123 0.769079 -0.153670 -0.017349 1 0 0 0 0 0 0 556104
-0.002785 -0.004013 0.121493 0.338818 0.920454 -0.307617 -0.017381 1 0 0 0 0 0 0 557124
-0.002794 -0.003988 0.121482 0.355144 0.764420 -0.248182 -0.017411 1 0 0 0 0 0 0 558101
-0.002780 -0.003980 0.121467 0.045350 0.970473 -0.209751 -0.017443 1 0 0 0 0 0 0 559101
-0.002778 -0.003957 0.121453 0.180906 0.794450 -0.196491 -0.017473 1 0 0 0 0 0 0 560075
-0.002778 -0.003946 0.121448 0.206193 0.928094 -0.317822 -0.017506 1 0 0 0 0 0 0 561138
-0.002783 -0.003921 0.121436 0.286754 0.762895 -0.245391 -0.017536 1 0 0 0 0 0 0 562101
-0.002791 -0.003890 0.121423 0.336157 0.654595 -0.206295 -0.017568 1 0 0 0 0 0 0 563104
-0.002796 -0.003875 0.121418 0.290510 0.847349 -0.317263 -0.017598 1 0 0 0 0 0 0 564078
-0.002784 -0.003852 0.121397 0.079559 0.771446 -0.108955 -0.017630 1 0 0 0 0 0 0 565093
-0.002779 -0.003841 0.121389 0.134315 0.912725 -0.266717 -0.017661 1 0 0 0 0 0 0 566075
-0.002781 -0.003817 0.121377 0.249273 0.746797 -0.217245 -0.017693 1 0 0 0 0 0 0 567106
-0.002788 -0.003786 0.121363 0.317631 0.637202 -0.187155 -0.017723 1 0 0 0 0 0 0 568085
-0.002792 -0.003771 0.121358 0.281705 0.828843 -0.301766 -0.017755 1 0 0 0 0 0 0 569114
-0.002799 -0.003744 0.121346 0.328812 0.695743 -0.226266 -0.017786 1 0 0 0 0 0 0 570083
-0.002803 -0.003731 0.121342 0.288293 0.856160 -0.314778 -0.017817 1 0 0 0 0 0 0 571097
-0.002811 -0.003706 0.121331 0.333876 0.706007 -0.228919 -0.017848 1 0 0 0 0 0 0 572082
-0.002808 -0.003711 0.121306 0.206441 1.090803 -0.029513 -0.017881 1 0 0 0 0 0 0 573136
-0.002807 -0.003713 0.121297 0.214401 1.103961 -0.221835 -0.017911 1 0 0 0 0 0 0 574082
-0.002812 -0.003696 0.121284 0.296620 0.838276 -0.186991 -0.017942 1 0 0 0 0 0 0 575098
-0.002820 -0.003668 0.121270 0.347630 0.674947 -0.162276 -0.017973 1 0 0 0 0 0 0 576082
-0.002824 -0.003655 0.121265 0.303071 0.838788 -0.279214 -0.018005 1 0 0 0 0 0 0 577113
-0.002832 -0.003629 0.121254 0.345664 0.692120 -0.204021 -0.018036 1 0 0 0 0 0 0 578080
-0.002836 -0.003617 0.121250 0.303091 0.845251 -0.293013 -0.018068 1 0 0 0 0 0 0 579099
-0.002843 -0.003591 0.121238 0.347467 0.691823 -0.206846 -0.018098 1 0 0 0 0 0 0 580084
-0.002847 -0.003579 0.121234 0.305992 0.841406 -0.291996 -0.018130 1 0 0 0 0 0 0 581110
-0.002867 -0.003567 0.121212 0.517817 0.862573 -0.051966 -0.018161 1 0 0 0 0 0 0 582082
-0.002877 -0.003561 0.121204 0.414629 0.946234 -0.217400 -0.018192 1 0 0 0 0 0 0 583096
-0.002869 -0.003544 0.121182 0.159844 0.798679 -0.039588 -0.018223 1 0 0 0 0 0 0 584082
-0.002865 -0.003536 0.121174 0.191416 0.900509 -0.210014 -0.018256 1 0 0 0 0 0 0 585118
-0.002863 -0.003532 0.121171 0.221398 0.966959 -0.293371 -0.018284 1 0 0 0 0 0 0 586024
-0.002867 -0.003511 0.121160 0.310042 0.750012 -0.195644 -0.018315 1 0 0 0 0 0 0 587021
-0.002870 -0.003500 0.121156 0.291727 0.865512 -0.276086 -0.018346 1 0 0 0 0 0 0 588024
-0.002871 -0.003495 0.121155 0.275637 0.945179 -0.316134 -0.018378 1 0 0 0 0 0 0 589029
-0.002877 -0.003474 0.121145 0.339425 0.735939 -0.201876 -0.018409 1 0 0 0 0 0 0 590024
-0.002861 -0.003468 0.121131 0.055275 0.912445 -0.144910 -0.018440 1 0 0 0 0 0 0 591014
-0.002853 -0.003465 0.121127 0.130638 0.974290 -0.252582 -0.018472 1 0 0 0 0 0 0 592036
-0.002855 -0.003444 0.121115 0.261697 0.750327 -0.173515 -0.018503 1 0 0 0 0 0 0 593041
-0.002856 -0.003434 0.121111 0.266462 0.861322 -0.261714 -0.018534 1 0 0 0 0 0 0 594034
-0.002862 -0.003410 0.121100 0.334637 0.687164 -0.174541 -0.018566 1 0 0 0 0 0 0 595039
-0.002865 -0.003399 0.121096 0.305287 0.825539 -0.259865 -0.018597 1 0 0 0 0 0 0 596031
-0.002872 -0.003374 0.121085 0.356127 0.665476 -0.171565 -0.018629 1 0 0 0 0 0 0 597052
-0.002876 -0.003362 0.121081 0.318131 0.810775 -0.256586 -0.018659 1 0 0 0 0 0 0 598023
-0.002883 -0.003337 0.121070 0.364614 0.654258 -0.168043 -0.018690 1 0 0 0 0 0 0 599031
-0.002887 -0.003324 0.121066 0.324517 0.801228 -0.253112 -0.018721 1 0 0 0 0 0 0 600024
-0.002889 -0.003318 0.121065 0.297437 0.896772 -0.294912 -0.018753 1 0 0 0 0 0 0 601049
-0.002895 -0.003296 0.121054 0.355520 0.695912 -0.180572 -0.018784 1 0 0 0 0 0 0 602031
-0.002898 -0.003285 0.121051 0.322118 0.818930 -0.255712 -0.018815 1 0 0 0 0 0 0 603033
-0.002900 -0.003280 0.121049 0.298535 0.902368 -0.293905 -0.018847 1 0 0 0 0 0 0 604031
-0.002906 -0.003259 0.121039 0.358370 0.695640 -0.178139 -0.018878 1 0 0 0 0 0 0 605040
-0.002910 -0.003248 0.121035 0.325904 0.815565 -0.252905 -0.018909 1 0 0 0 0 0 0 606030
-0.002892 -0.003247 0.121024 0.049306 0.954674 -0.159529 -0.018940 1 0 0 0 0 0 0 607031
-0.002884 -0.003247 0.121020 0.134530 0.978089 -0.243891 -0.018972 1 0 0 0 0 0 0 608031
-0.002879 -0.003247 0.121019 0.198715 0.984756 -0.285472 -0.019003 1 0 0 0 0 0 0 609041
-0.002883 -0.003228 0.121009 0.305215 0.736968 -0.170754 -0.019034 1 0 0 0 0 0 0 610025
-0.002884 -0.003218 0.121005 0.296372 0.835971 -0.245988 -0.019065 1 0 0 0 0 0 0 611023
-0.002885 -0.003214 0.121004 0.285110 0.907369 -0.284200 -0.019096 1 0 0 0 0 0 0 612024
-0.002886 -0.003211 0.121003 0.278703 0.945664 -0.299095 -0.019129 1 0 0 0 0 0 0 613072
-0.002891 -0.003191 0.120993 0.347878 0.714835 -0.173848 -0.019161 1 0 0 0 0 0 0 614099
-0.002894 -0.003182 0.120990 0.320299 0.822363 -0.245377 -0.019193 1 0 0 0 0 0 0 615100
-0.002896 -0.003177 0.120989 0.299673 0.898036 -0.282279 -0.019224 1 0 0 0 0 0 0 616096
-0.002878 -0.003179 0.120978 0.035101 0.995729 -0.165210 -0.019256 1 0 0 0 0 0 0 617121
-0.002869 -0.003180 0.120975 0.127043 0.996671 -0.240223 -0.019287 1 0 0 0 0 0 0 618134
-0.002864 -0.003180 0.120974 0.194727 0.991953 -0.278382 -0.019317 1 0 0 0 0 0 0 619097
-0.002862 -0.003180 0.120973 0.230627 0.989472 -0.293237 -0.019349 1 0 0 0 0 0 0 620110
-0.002861 -0.003181 0.120973 0.248874 0.988837 -0.298882 -0.019381 1 0 0 0 0 0 0 621135
-0.002866 -0.003162 0.120963 0.330535 0.738387 -0.170114 -0.019411 1 0 0 0 0 0 0 622097
-0.002849 -0.003157 0.120950 0.055816 0.893317 -0.108894 -0.019443 1 0 0 0 0 0 0 623109
-0.002841 -0.003155 0.120945 0.135716 0.943968 -0.214965 -0.019474 1 0 0 0 0 0 0 624100
-0.002837 -0.003153 0.120943 0.196463 0.966040 -0.265178 -0.019507 1 0 0 0 0 0 0 625147
-0.002835 -0.003153 0.120943 0.228677 0.976856 -0.284310 -0.019536 1 0 0 0 0 0 0 626099
-0.002834 -0.003153 0.120943 0.245029 0.982824 -0.291448 -0.019568 1 0 0 0 0 0 0 627100
-0.002815 -0.003157 0.120933 0.000015 1.043765 -0.162529 -0.019599 1 0 0 0 0 0 0 628100
-0.002805 -0.003159 0.120929 0.101658 1.026285 -0.233428 -0.019630 1 0 0 0 0 0 0 629092
-0.002800 -0.003160 0.120928 0.174218 1.012407 -0.270155 -0.019660 1 0 0 0 0 0 0 630072
-0.002779 -0.003165 0.120918 -0.040713 1.062574 -0.152593 -0.019692 1 0 0 0 0 0 0 631074
-0.002768 -0.003168 0.120914 0.075975 1.039529 -0.227701 -0.019723 1 0 0 0 0 0 0 632072
-0.002763 -0.003169 0.120913 0.156030 1.022965 -0.265930 -0.019756 1 0 0 0 0 0 0 633127
-0.002760 -0.003170 0.120912 0.198098 1.014424 -0.280763 -0.019786 1 0 0 0 0 0 0 634104
-0.002759 -0.003170 0.120912 0.219391 1.010755 -0.286375 -0.019818 1 0 0 0 0 0 0 635104
-0.002758 -0.003170 0.120912 0.230207 1.009631 -0.288653 -0.019849 1 0 0 0 0 0 0 636104
-0.002739 -0.003175 0.120902 -0.017397 1.067053 -0.157694 -0.019881 1 0 0 0 0 0 0 637117
-0.002729 -0.003177 0.120899 0.082680 1.047876 -0.228110 -0.019911 1 0 0 0 0 0 0 638096
-0.002725 -0.003178 0.120897 0.154451 1.033250 -0.264681 -0.019943 1 0 0 0 0 0 0 639104
-0.002722 -0.003179 0.120897 0.192376 1.025721 -0.278931 -0.019973 1 0 0 0 0 0 0 640074
-0.002702 -0.003183 0.120887 -0.041463 1.079791 -0.152147 -0.020006 1 0 0 0 0 0 0 641120
-0.002692 -0.003186 0.120883 0.065336 1.058892 -0.224131 -0.020036 1 0 0 0 0 0 0 642096
-0.002687 -0.003187 0.120882 0.140435 1.043383 -0.261268 -0.020068 1 0 0 0 0 0 0 643102
-0.002685 -0.003188 0.120882 0.180025 1.035409 -0.275708 -0.020098 1 0 0 0 0 0 0 644073
-0.002683 -0.003188 0.120882 0.200087 1.032083 -0.281175 -0.020130 1 0 0 0 0 0 0 645112
-0.002664 -0.003192 0.120872 -0.042768 1.088233 -0.151025 -0.020161 1 0 0 0 0 0 0 646095
-0.002654 -0.003195 0.120868 0.059420 1.068534 -0.221954 -0.020192 1 0 0 0 0 0 0 647085
-0.002649 -0.003196 0.120867 0.132209 1.053640 -0.258718 -0.020224 1 0 0 0 0 0 0 648101
-0.002647 -0.003197 0.120866 0.170655 1.046038 -0.273043 -0.020255 1 0 0 0 0 0 0 649112
-0.002646 -0.003197 0.120866 0.190109 1.042767 -0.278432 -0.020286 1 0 0 0 0 0 0 650080
-0.002626 -0.003201 0.120856 -0.052957 1.099021 -0.148106 -0.020317 1 0 0 0 0 0 0 651097
-0.002616 -0.003204 0.120853 0.048996 1.079386 -0.219102 -0.020349 1 0 0 0 0 0 0 652095
-0.002612 -0.003205 0.120852 0.121651 1.064539 -0.255888 -0.020381 1 0 0 0 0 0 0 653119
-0.002609 -0.003206 0.120851 0.160003 1.056931 -0.270201 -0.020412 1 0 0 0 0 0 0 654106
-0.002608 -0.003206 0.120851 0.179415 1.053683 -0.275588 -0.020442 1 0 0 0 0 0 0 655081
-0.002607 -0.003206 0.120851 0.189279 1.052833 -0.277782 -0.020474 1 0 0 0 0 0 0 656098
-0.002613 -0.003187 0.120841 0.266930 0.802197 -0.147884 -0.020506 1 0 0 0 0 0 0 657117
-0.002615 -0.003178 0.120838 0.243300 0.899511 -0.217590 -0.020534 1 0 0 0 0 0 0 658023
-0.002598 -0.003178 0.120826 -0.028218 1.027268 -0.121117 -0.020565 1 0 0 0 0 0 0 659014
-0.002589 -0.003178 0.120823 0.058435 1.045206 -0.205212 -0.020596 1 0 0 0 0 0 0 660022
-0.002585 -0.003178 0.120821 0.123264 1.049130 -0.246677 -0.020628 1 0 0 0 0 0 0 661020
-0.002582 -0.003178 0.120821 0.157642 1.050933 -0.262628 -0.020659 1 0 0 0 0 0 0 662023
-0.002581 -0.003178 0.120821 0.175059 1.052349 -0.268585 -0.020690 1 0 0 0 0 0 0 663013
-0.002581 -0.003178 0.120820 0.183897 1.053821 -0.270952 -0.020721 1 0 0 0 0 0 0 664022
-0.002581 -0.003178 0.120820 0.188437 1.055305 -0.272050 -0.020753 1 0 0 0 0 0 0 665020
-0.002580 -0.003178 0.120820 0.190846 1.056846 -0.272695 -0.020784 1 0 0 0 0 0 0 666022
-0.002580 -0.003178 0.120820 0.192191 1.058404 -0.273196 -0.020815 1 0 0 0 0 0 0 667022
-0.002580 -0.003178 0.120820 0.193011 1.059967 -0.273631 -0.020846 1 0 0 0 0 0 0 668017
-0.002567 -0.003163 0.120801 0.013327 0.867730 -0.010195 -0.020879 1 0 0 0 0 0 0 669074
-0.002560 -0.003156 0.120794 0.084127 0.945692 -0.149797 -0.020909 1 0 0 0 0 0 0 670024
-0.002557 -0.003153 0.120791 0.134241 1.000773 -0.222060 -0.020940 1 0 0 0 0 0 0 671024
-0.002555 -0.003151 0.120790 0.160360 1.029905 -0.249919 -0.020971 1 0 0 0 0 0 0 672020
-0.002560 -0.003132 0.120780 0.246093 0.794184 -0.128982 -0.021003 1 0 0 0 0 0 0 673028
-0.002562 -0.003122 0.120777 0.226463 0.898784 -0.202011 -0.021034 1 0 0 0 0 0 0 674032
-0.002564 -0.003117 0.120776 0.209781 0.972928 -0.239319 -0.021065 1 0 0 0 0 0 0 675016
-0.002564 -0.003115 0.120775 0.200636 1.012543 -0.253785 -0.021097 1 0 0 0 0 0 0 676034
-0.002551 -0.003099 0.120755 0.015744 0.839426 0.004984 -0.021127 1 0 0 0 0 0 0 677000
-0.002545 -0.003091 0.120748 0.083885 0.926794 -0.136518 -0.021159 1 0 0 0 0 0 0 678022
-0.002542 -0.003088 0.120746 0.132612 0.986449 -0.209416 -0.021189 1 0 0 0 0 0 0 679001
-0.002545 -0.003067 0.120735 0.230619 0.767162 -0.106087 -0.021222 1 0 0 0 0 0 0 680028
-0.002547 -0.003057 0.120731 0.217157 0.879700 -0.185646 -0.021254 1 0 0 0 0 0 0 681052
-0.002548 -0.003052 0.120730 0.203567 0.957798 -0.225286 -0.021286 1 0 0 0 0 0 0 682098
-0.002554 -0.003030 0.120720 0.268442 0.748624 -0.108989 -0.021318 1 0 0 0 0 0 0 683098
-0.002558 -0.003020 0.120716 0.238352 0.866240 -0.184006 -0.021348 1 0 0 0 0 0 0 684078
-0.002559 -0.003015 0.120715 0.216455 0.946944 -0.222048 -0.021381 1 0 0 0 0 0 0 685115
-0.002565 -0.002993 0.120704 0.277176 0.739202 -0.105041 -0.021412 1 0 0 0 0 0 0 686112
-0.002569 -0.002983 0.120701 0.245070 0.857427 -0.179936 -0.021443 1 0 0 0 0 0 0 687107
-0.002551 -0.002982 0.120690 -0.030717 0.995588 -0.085077 -0.021474 1 0 0 0 0 0 0 688110
-0.002543 -0.002981 0.120686 0.053498 1.018551 -0.169787 -0.021506 1 0 0 0 0 0 0 689136
-0.002544 -0.002963 0.120674 0.189528 0.774467 -0.079578 -0.021536 1 0 0 0 0 0 0 690099
-0.002545 -0.002953 0.120671 0.197122 0.873399 -0.164982 -0.021568 1 0 0 0 0 0 0 691101
-0.002550 -0.002930 0.120659 0.266619 0.694075 -0.074824 -0.021598 1 0 0 0 0 0 0 692073
-0.002553 -0.002918 0.120655 0.238172 0.827986 -0.160313 -0.021630 1 0 0 0 0 0 0 693109
-0.002555 -0.002913 0.120654 0.216939 0.916749 -0.202105 -0.021661 1 0 0 0 0 0 0 694093
-0.002561 -0.002891 0.120644 0.277871 0.713302 -0.086025 -0.021692 1 0 0 0 0 0 0 695074
-0.002564 -0.002880 0.120640 0.245951 0.833278 -0.161528 -0.021723 1 0 0 0 0 0 0 696072
-0.002566 -0.002875 0.120639 0.223131 0.915077 -0.199734 -0.021755 1 0 0 0 0 0 0 697088
-0.002572 -0.002854 0.120628 0.283278 0.708284 -0.082240 -0.021786 1 0 0 0 0 0 0 698097
-0.002575 -0.002843 0.120625 0.251018 0.826406 -0.157356 -0.021817 1 0 0 0 0 0 0 699072
-0.002577 -0.002838 0.120623 0.228045 0.907311 -0.195442 -0.021849 1 0 0 0 0 0 0 700102
-0.002583 -0.002817 0.120613 0.288063 0.700141 -0.077747 -0.021881 1 0 0 0 0 0 0 701116
-0.002586 -0.002806 0.120609 0.255804 0.817964 -0.152925 -0.021911 1 0 0 0 0 0 0 702104
-0.002594 -0.002782 0.120598 0.305120 0.648678 -0.058531 -0.021943 1 0 0 0 0 0 0 703104
-0.002597 -0.002770 0.120594 0.266767 0.787021 -0.142950 -0.021973 1 0 0 0 0 0 0 704071
-0.002599 -0.002764 0.120593 0.240624 0.878099 -0.184410 -0.022005 1 0 0 0 0 0 0 705109
-0.002605 -0.002743 0.120583 0.298934 0.676160 -0.067617 -0.022036 1 0 0 0 0 0 0 706096
-0.002609 -0.002732 0.120579 0.265906 0.796338 -0.143321 -0.022067 1 0 0 0 0 0 0 707072
-0.002610 -0.002727 0.120578 0.242545 0.878152 -0.181610 -0.022098 1 0 0 0 0 0 0 708064
-0.002611 -0.002724 0.120577 0.230058 0.921604 -0.196366 -0.022131 1 0 0 0 0 0 0 709121
-0.002617 -0.002704 0.120567 0.295975 0.694218 -0.068996 -0.022161 1 0 0 0 0 0 0 710100
-0.002620 -0.002694 0.120564 0.266958 0.801437 -0.141028 -0.022192 1 0 0 0 0 0 0 711080
-0.002622 -0.002689 0.120562 0.245659 0.876848 -0.178036 -0.022224 1 0 0 0 0 0 0 712095
-0.002622 -0.002687 0.120562 0.234199 0.917026 -0.192317 -0.022256 1 0 0 0 0 0 0 713119
-0.002628 -0.002667 0.120552 0.300590 0.688112 -0.064629 -0.022286 1 0 0 0 0 0 0 714094
-0.002631 -0.002657 0.120548 0.271882 0.794434 -0.136662 -0.022317 1 0 0 0 0 0 0 715069
-0.002633 -0.002652 0.120547 0.250729 0.869399 -0.173684 -0.022349 1 0 0 0 0 0 0 716102
-0.002639 -0.002631 0.120537 0.311488 0.659753 -0.054861 -0.022381 1 0 0 0 0 0 0 717130
-0.002642 -0.002621 0.120533 0.279851 0.775633 -0.130191 -0.022411 1 0 0 0 0 0 0 718094
-0.002644 -0.002615 0.120532 0.257189 0.855294 -0.168366 -0.022442 1 0 0 0 0 0 0 719093
-0.002644 -0.002613 0.120531 0.245035 0.897585 -0.183050 -0.022474 1 0 0 0 0 0 0 720097
-0.002650 -0.002593 0.120521 0.311050 0.669956 -0.055196 -0.022505 1 0 0 0 0 0 0 721108
-0.002653 -0.002583 0.120518 0.282222 0.776584 -0.127400 -0.022535 1 0 0 0 0 0 0 722063
-0.002655 -0.002578 0.120516 0.261009 0.851672 -0.164487 -0.022567 1 0 0 0 0 0 0 723079
-0.002656 -0.002576 0.120516 0.249608 0.891666 -0.178769 -0.022599 1 0 0 0 0 0 0 724092
-0.002661 -0.002556 0.120506 0.315946 0.662995 -0.050634 -0.022630 1 0 0 0 0 0 0 725112
-0.002664 -0.002546 0.120502 0.287345 0.768996 -0.122859 -0.022661 1 0 0 0 0 0 0 726093
-0.002666 -0.002541 0.120501 0.266243 0.843687 -0.159937 -0.022692 1 0 0 0 0 0 0 727076
-0.002667 -0.002539 0.120501 0.254888 0.883511 -0.174219 -0.022724 1 0 0 0 0 0 0 728093
-0.002667 -0.002537 0.120501 0.249194 0.904152 -0.179498 -0.022756 1 0 0 0 0 0 0 729115
-0.002673 -0.002518 0.120490 0.318489 0.665693 -0.047924 -0.022786 1 0 0 0 0 0 0 730091
-0.002675 -0.002509 0.120487 0.291452 0.766732 -0.119074 -0.022817 1 0 0 0 0 0 0 731077
-0.002677 -0.002504 0.120486 0.271168 0.838982 -0.155780 -0.022849 1 0 0 0 0 0 0 732095
-0.002678 -0.002501 0.120485 0.260223 0.877552 -0.169928 -0.022880 1 0 0 0 0 0 0 733111
-0.002678 -0.002500 0.120485 0.254704 0.897502 -0.175133 -0.022911 1 0 0 0 0 0 0 734093
-0.002678 -0.002500 0.120485 0.252076 0.908090 -0.177127 -0.022943 1 0 0 0 0 0 0 735098
-0.002684 -0.002481 0.120475 0.322916 0.664722 -0.044227 -0.022973 1 0 0 0 0 0 0 736077
-0.002687 -0.002471 0.120472 0.296753 0.763202 -0.115049 -0.023005 1 0 0 0 0 0 0 737106
-0.002688 -0.002467 0.120470 0.276860 0.834090 -0.151624 -0.023036 1 0 0 0 0 0 0 738077
-0.002689 -0.002464 0.120470 0.266115 0.872012 -0.165728 -0.023067 1 0 0 0 0 0 0 739093
-0.002689 -0.002463 0.120470 0.260725 0.891618 -0.170915 -0.023098 1 0 0 0 0 0 0 740077
-0.002689 -0.002463 0.120470 0.258174 0.902104 -0.172904 -0.023131 1 0 0 0 0 0 0 741126
-0.002695 -0.002444 0.120460 0.328966 0.658575 -0.039811 -0.023158 1 0 0 0 0 0 0 742010
-0.002698 -0.002434 0.120456 0.302840 0.756873 -0.110680 -0.023190 1 0 0 0 0 0 0 743010
-0.002699 -0.002430 0.120455 0.282999 0.827722 -0.147291 -0.023221 1 0 0 0 0 0 0 744019
-0.002700 -0.002427 0.120455 0.272265 0.865567 -0.161395 -0.023252 1 0 0 0 0 0 0 745016
-0.002700 -0.002426 0.120454 0.266892 0.885196 -0.166574 -0.023284 1 0 0 0 0 0 0 746019
-0.002700 -0.002426 0.120454 0.264319 0.895551 -0.168547 -0.023315 1 0 0 0 0 0 0 747010
-0.002701 -0.002425 0.120454 0.263202 0.901366 -0.169388 -0.023347 1 0 0 0 0 0 0 748031
-0.002701 -0.002425 0.120454 0.262803 0.904846 -0.169821 -0.023378 1 0 0 0 0 0 0 749027
-0.002719 -0.002420 0.120433 0.502741 0.836494 0.114570 -0.023410 1 0 0 0 0 0 0 750044
-0.002728 -0.002417 0.120426 0.415644 0.867473 -0.035384 -0.023440 1 0 0 0 0 0 0 751011
-0.002732 -0.002416 0.120423 0.349910 0.888336 -0.112769 -0.023471 1 0 0 0 0 0 0 752016
-0.002735 -0.002416 0.120422 0.314415 0.899282 -0.142385 -0.023503 1 0 0 0 0 0 0 753048
-0.002748 -0.002429 0.120411 0.464248 1.083447 -0.002400 -0.023534 1 0 0 0 0 0 0 754018
-0.002755 -0.002435 0.120406 0.393804 1.021462 -0.085510 -0.023565 1 0 0 0 0 0 0 755019
-0.002759 -0.002439 0.120405 0.343321 0.974712 -0.127822 -0.023596 1 0 0 0 0 0 0 756011
-0.002761 -0.002441 0.120405 0.316390 0.950024 -0.144056 -0.023628 1 0 0 0 0 0 0 757028
-0.002762 -0.002441 0.120404 0.302808 0.937955 -0.149972 -0.023659 1 0 0 0 0 0 0 758018
-0.002762 -0.002442 0.120404 0.296135 0.932477 -0.152177 -0.023690 1 0 0 0 0 0 0 759017
-0.002775 -0.002455 0.120393 0.460823 1.108585 -0.002228 -0.023721 1 0 0 0 0 0 0 759999
-0.002781 -0.002462 0.120389 0.398041 1.042794 -0.081953 -0.023753 1 0 0 0 0 0 0 761024
-0.002785 -0.002466 0.120388 0.351391 0.994174 -0.123087 -0.023784 1 0 0 0 0 0 0 762015
-0.002786 -0.002467 0.120387 0.326427 0.968543 -0.138885 -0.023815 1 0 0 0 0 0 0 763016
-0.002805 -0.002463 0.120366 0.553505 0.885064 0.140410 -0.023846 1 0 0 0 0 0 0 764014
-0.002815 -0.002461 0.120358 0.460405 0.908755 -0.011540 -0.023879 1 0 0 0 0 0 0 765067
-0.002819 -0.002460 0.120356 0.391669 0.925966 -0.089597 -0.023911 1 0 0 0 0 0 0 766101
-0.002822 -0.002460 0.120355 0.354638 0.935030 -0.119434 -0.023943 1 0 0 0 0 0 0 767113
-0.002836 -0.002473 0.120343 0.503520 1.118078 0.020865 -0.023973 1 0 0 0 0 0 0 768075
-0.002843 -0.002479 0.120339 0.432947 1.055880 -0.062374 -0.024006 1 0 0 0 0 0 0 769129
-0.002846 -0.002483 0.120338 0.382388 1.008972 -0.104735 -0.024036 1 0 0 0 0 0 0 770098
-0.002861 -0.002498 0.120326 0.523066 1.162319 0.030237 -0.024068 1 0 0 0 0 0 0 771098
-0.002873 -0.002487 0.120312 0.520097 0.835849 0.079055 -0.024098 1 0 0 0 0 0 0 772073
-0.002880 -0.002481 0.120307 0.441933 0.876034 -0.034472 -0.024130 1 0 0 0 0 0 0 773088
-0.002883 -0.002479 0.120305 0.394173 0.915821 -0.087217 -0.024160 1 0 0 0 0 0 0 774069
-0.002885 -0.002477 0.120305 0.369227 0.937823 -0.107020 -0.024192 1 0 0 0 0 0 0 775071
-0.002898 -0.002490 0.120293 0.524240 1.127517 0.037105 -0.024223 1 0 0 0 0 0 0 776070
-0.002905 -0.002497 0.120289 0.457013 1.068812 -0.044908 -0.024255 1 0 0 0 0 0 0 777104
-0.002914 -0.002481 0.120278 0.479903 0.774586 0.047339 -0.024286 1 0 0 0 0 0 0 778092
-0.002931 -0.002487 0.120262 0.595838 1.023198 0.112202 -0.024317 1 0 0 0 0 0 0 779092
-0.002939 -0.002490 0.120257 0.501927 1.014755 -0.009390 -0.024348 1 0 0 0 0 0 0 780068
-0.002944 -0.002492 0.120255 0.438756 0.996689 -0.066292 -0.024381 1 0 0 0 0 0 0 781135
-0.002958 -0.002506 0.120243 0.572632 1.164223 0.063818 -0.024411 1 0 0 0 0 0 0 782093
-0.002966 -0.002513 0.120239 0.494751 1.094258 -0.023358 -0.024442 1 0 0 0 0 0 0 783070
-0.002975 -0.002498 0.120228 0.512228 0.794442 0.067125 -0.024473 1 0 0 0 0 0 0 784069
-0.002992 -0.002504 0.120212 0.625363 1.040055 0.131568 -0.024505 1 0 0 0 0 0 0 785086
-0.003001 -0.002507 0.120207 0.530300 1.030282 0.009701 -0.024536 1 0 0 0 0 0 0 786095
-0.003005 -0.002508 0.120205 0.466501 1.011457 -0.047287 -0.024567 1 0 0 0 0 0 0 787090
-0.003008 -0.002509 0.120204 0.432731 1.000743 -0.068663 -0.024598 1 0 0 0 0 0 0 788067
-0.003021 -0.002523 0.120193 0.582952 1.173556 0.075343 -0.024631 1 0 0 0 0 0 0 789120
-0.003033 -0.002511 0.120179 0.585362 0.857534 0.127276 -0.024661 1 0 0 0 0 0 0 790102
-0.003040 -0.002506 0.120174 0.510247 0.902782 0.014767 -0.024693 1 0 0 0 0 0 0 791100
-0.003055 -0.002516 0.120161 0.631164 1.122827 0.114200 -0.024724 1 0 0 0 0 0 0 792098
-0.003063 -0.002521 0.120156 0.546218 1.081219 0.014966 -0.024755 1 0 0 0 0 0 0 793110
-0.003073 -0.002506 0.120145 0.559839 0.795730 0.101270 -0.024786 1 0 0 0 0 0 0 794096
-0.003090 -0.002511 0.120129 0.670939 1.048161 0.164493 -0.024817 1 0 0 0 0 0 0 795095
-0.003099 -0.002514 0.120124 0.575180 1.041976 0.042004 -0.024849 1 0 0 0 0 0 0 796097
-0.003103 -0.002515 0.120122 0.511043 1.024981 -0.015171 -0.024881 1 0 0 0 0 0 0 797114
-0.003118 -0.002529 0.120110 0.644053 1.192793 0.115351 -0.024911 1 0 0 0 0 0 0 798094
-0.003131 -0.002518 0.120096 0.637825 0.874419 0.162409 -0.024942 1 0 0 0 0 0 0 799097
-0.003137 -0.002512 0.120091 0.558500 0.918253 0.048124 -0.024973 1 0 0 0 0 0 0 800071
-0.003141 -0.002510 0.120089 0.510197 0.959877 -0.004794 -0.025005 1 0 0 0 0 0 0 801109
-0.003142 -0.002508 0.120089 0.484959 0.982754 -0.024578 -0.025036 1 0 0 0 0 0 0 802094
-0.003156 -0.002521 0.120077 0.639200 1.172409 0.120401 -0.025068 1 0 0 0 0 0 0 803101
-0.003168 -0.002509 0.120063 0.643973 0.865354 0.172647 -0.025099 1 0 0 0 0 0 0 804091
-0.003174 -0.002503 0.120058 0.570339 0.914885 0.060151 -0.025131 1 0 0 0 0 0 0 805134
-0.003177 -0.002500 0.120056 0.524838 0.959236 0.007856 -0.025161 1 0 0 0 0 0 0 806090
-0.003179 -0.002498 0.120056 0.501020 0.983539 -0.011691 -0.025192 1 0 0 0 0 0 0 807075
-0.003192 -0.002511 0.120044 0.655921 1.173874 0.133470 -0.025223 1 0 0 0 0 0 0 808090
-0.003204 -0.002499 0.120030 0.661106 0.867311 0.185815 -0.025255 1 0 0 0 0 0 0 809110
-0.003210 -0.002493 0.120025 0.587715 0.916908 0.073305 -0.025286 1 0 0 0 0 0 0 810089
-0.003213 -0.002490 0.120024 0.542379 0.961345 0.021013 -0.025317 1 0 0 0 0 0 0 811075
-0.003215 -0.002488 0.120023 0.518663 0.985718 0.001486 -0.025349 1 0 0 0 0 0 0 812092
-0.003221 -0.002469 0.120013 0.578170 0.749792 0.129234 -0.025381 1 0 0 0 0 0 0 813130
-0.003237 -0.002473 0.119998 0.714090 1.028323 0.208369 -0.025411 1 0 0 0 0 0 0 814092
-0.003245 -0.002475 0.119993 0.631548 1.035707 0.091358 -0.025442 1 0 0 0 0 0 0 815075
-0.003249 -0.002476 0.119991 0.574117 1.025590 0.036138 -0.025474 1 0 0 0 0 0 0 816091
-0.003251 -0.002476 0.119990 0.543589 1.019309 0.015468 -0.025505 1 0 0 0 0 0 0 817113
-0.003252 -0.002477 0.119990 0.528202 1.016398 0.008127 -0.025536 1 0 0 0 0 0 0 818090
-0.003258 -0.002458 0.119980 0.592044 0.766788 0.140352 -0.025567 1 0 0 0 0 0 0 819090
-0.003261 -0.002449 0.119976 0.563584 0.860927 0.068825 -0.025598 1 0 0 0 0 0 0 820076
-0.003262 -0.002445 0.119975 0.542655 0.929614 0.032138 -0.025630 1 0 0 0 0 0 0 821112
-0.003263 -0.002442 0.119975 0.531416 0.966308 0.018194 -0.025660 1 0 0 0 0 0 0 822074
-0.003264 -0.002441 0.119974 0.525925 0.985385 0.013224 -0.025692 1 0 0 0 0 0 0 823091
-0.003264 -0.002441 0.119974 0.523410 0.995478 0.011496 -0.025723 1 0 0 0 0 0 0 824085
-0.003264 -0.002440 0.119974 0.522479 1.001183 0.010898 -0.025756 1 0 0 0 0 0 0 825125
-0.003264 -0.002440 0.119974 0.522238 1.004475 0.010696 -0.025783 1 0 0 0 0 0 0 826007
-0.003264 -0.002440 0.119974 0.522464 1.006801 0.010639 -0.025815 1 0 0 0 0 0 0 827017
-0.003264 -0.002440 0.119974 0.522892 1.008557 0.010620 -0.025846 1 0 0 0 0 0 0 828007
-0.003264 -0.002440 0.119974 0.523433 1.010084 0.010621 -0.025878 1 0 0 0 0 0 0 829024
-0.003269 -0.002422 0.119964 0.595283 0.762721 0.145613 -0.025908 1 0 0 0 0 0 0 830007
-0.003272 -0.002413 0.119961 0.570956 0.857934 0.074934 -0.025940 1 0 0 0 0 0 0 831031
-0.003273 -0.002408 0.119960 0.552050 0.927087 0.038546 -0.025971 1 0 0 0 0 0 0 832013
-0.003274 -0.002406 0.119959 0.541886 0.964099 0.024706 -0.026003 1 0 0 0 0 0 0 833034
-0.003256 -0.002409 0.119949 0.282242 1.041286 0.150734 -0.026034 1 0 0 0 0 0 0 834034
-0.003246 -0.002411 0.119946 0.376309 1.031086 0.080457 -0.026065 1 0 0 0 0 0 0 835023
-0.003242 -0.002411 0.119945 0.445004 1.020879 0.044557 -0.026096 1 0 0 0 0 0 0 836016
-0.003240 -0.002412 0.119944 0.481431 1.015517 0.030929 -0.026127 1 0 0 0 0 0 0 837005
-0.003238 -0.002412 0.119944 0.500041 1.013290 0.026089 -0.026159 1 0 0 0 0 0 0 838023
-0.003238 -0.002412 0.119944 0.509600 1.012703 0.024404 -0.026190 1 0 0 0 0 0 0 839008
-0.003238 -0.002412 0.119944 0.514685 1.013018 0.023849 -0.026222 1 0 0 0 0 0 0 840029
-0.003243 -0.002394 0.119934 0.588812 0.765104 0.158768 -0.026253 1 0 0 0 0 0 0 841033
-0.003245 -0.002385 0.119930 0.565594 0.859858 0.088001 -0.026284 1 0 0 0 0 0 0 842022
-0.003247 -0.002380 0.119929 0.547285 0.928795 0.051597 -0.026315 1 0 0 0 0 0 0 843024
-0.003248 -0.002378 0.119929 0.537364 0.965632 0.037756 -0.026346 1 0 0 0 0 0 0 843994
-0.003248 -0.002377 0.119929 0.532521 0.984798 0.032845 -0.026378 1 0 0 0 0 0 0 845031
-0.003248 -0.002376 0.119929 0.530333 0.994908 0.031144 -0.026409 1 0 0 0 0 0 0 846022
-0.003248 -0.002376 0.119928 0.529524 1.000512 0.030585 -0.026439 1 0 0 0 0 0 0 846993
-0.003254 -0.002357 0.119918 0.600705 0.755337 0.165661 -0.026471 1 0 0 0 0 0 0 848014
-0.003256 -0.002348 0.119915 0.576075 0.851370 0.094862 -0.026503 1 0 0 0 0 0 0 849043
-0.003258 -0.002343 0.119914 0.557016 0.920878 0.058430 -0.026534 1 0 0 0 0 0 0 850016
-0.003259 -0.002341 0.119913 0.546774 0.958041 0.044589 -0.026565 1 0 0 0 0 0 0 851014
-0.003259 -0.002340 0.119913 0.541741 0.977307 0.039675 -0.026596 1 0 0 0 0 0 0 852018
-0.003240 -0.002344 0.119903 0.284729 1.045523 0.169041 -0.026627 1 0 0 0 0 0 0 852997
-0.003231 -0.002346 0.119900 0.380138 1.030940 0.099931 -0.026661 1 0 0 0 0 0 0 854090
-0.003226 -0.002347 0.119899 0.449461 1.018461 0.064466 -0.026692 1 0 0 0 0 0 0 855070
-0.003229 -0.002329 0.119888 0.557472 0.763427 0.186384 -0.026723 1 0 0 0 0 0 0 856066
-0.003231 -0.002320 0.119885 0.551359 0.854248 0.110806 -0.026755 1 0 0 0 0 0 0 857107
-0.003232 -0.002315 0.119883 0.541515 0.921098 0.072715 -0.026786 1 0 0 0 0 0 0 858089
-0.003232 -0.002313 0.119883 0.535853 0.956913 0.058303 -0.026817 1 0 0 0 0 0 0 859091
-0.003232 -0.002312 0.119883 0.533101 0.975464 0.053214 -0.026848 1 0 0 0 0 0 0 860089
-0.003233 -0.002312 0.119883 0.531976 0.985330 0.051473 -0.026880 1 0 0 0 0 0 0 861103
-0.003233 -0.002311 0.119883 0.531686 0.990797 0.050899 -0.026911 1 0 0 0 0 0 0 862093
-0.003233 -0.002311 0.119883 0.531832 0.994065 0.050734 -0.026942 1 0 0 0 0 0 0 863068
-0.003233 -0.002311 0.119883 0.532242 0.996342 0.050722 -0.026974 1 0 0 0 0 0 0 864098
-0.003238 -0.002293 0.119872 0.604004 0.749556 0.186297 -0.027006 1 0 0 0 0 0 0 865126
-0.003241 -0.002283 0.119869 0.579672 0.844430 0.115488 -0.027036 1 0 0 0 0 0 0 866093
-0.003242 -0.002279 0.119868 0.560808 0.913401 0.079062 -0.027067 1 0 0 0 0 0 0 867092
-0.003243 -0.002277 0.119867 0.550633 0.950259 0.065243 -0.027098 1 0 0 0 0 0 0 868068
-0.003243 -0.002275 0.119867 0.545666 0.969394 0.060349 -0.027130 1 0 0 0 0 0 0 869103
-0.003243 -0.002275 0.119867 0.543389 0.979447 0.058684 -0.027160 1 0 0 0 0 0 0 870067
-0.003244 -0.002275 0.119867 0.542553 0.985047 0.058145 -0.027191 1 0 0 0 0 0 0 871063
-0.003244 -0.002275 0.119867 0.542426 0.988403 0.057996 -0.027223 1 0 0 0 0 0 0 872059
-0.003244 -0.002274 0.119867 0.542711 0.990719 0.058009 -0.027256 1 0 0 0 0 0 0 873116
-0.003244 -0.002274 0.119867 0.543137 0.992378 0.058037 -0.027286 1 0 0 0 0 0 0 874095
-0.003244 -0.002274 0.119867 0.543654 0.993786 0.058096 -0.027317 1 0 0 0 0 0 0 875075
-0.003244 -0.002274 0.119867 0.544242 0.995076 0.058159 -0.027348 1 0 0 0 0 0 0 876089
-0.003244 -0.002274 0.119867 0.544861 0.996297 0.058220 -0.027380 1 0 0 0 0 0 0 877113
-0.003244 -0.002274 0.119867 0.545445 0.997448 0.058291 -0.027411 1 0 0 0 0 0 0 878089
-0.003244 -0.002274 0.119867 0.546061 0.998600 0.058352 -0.027442 1 0 0 0 0 0 0 879089
-0.003244 -0.002274 0.119867 0.546696 0.999757 0.058425 -0.027474 1 0 0 0 0 0 0 880098
-0.003244 -0.002274 0.119867 0.547312 1.000907 0.058499 -0.027505 1 0 0 0 0 0 0 881107
-0.003249 -0.002256 0.119857 0.619174 0.753491 0.194319 -0.027536 1 0 0 0 0 0 0 882092
-0.003252 -0.002247 0.119853 0.594977 0.847961 0.123477 -0.027567 1 0 0 0 0 0 0 883089
-0.003253 -0.002242 0.119852 0.576162 0.916701 0.087041 -0.027598 1 0 0 0 0 0 0 884065
-0.003254 -0.002240 0.119852 0.566064 0.953537 0.073233 -0.027631 1 0 0 0 0 0 0 885133
-0.003254 -0.002239 0.119852 0.561084 0.972555 0.068349 -0.027662 1 0 0 0 0 0 0 886121
-0.003254 -0.002238 0.119852 0.558825 0.982579 0.066676 -0.027692 1 0 0 0 0 0 0 887093
-0.003255 -0.002238 0.119852 0.558002 0.988131 0.066154 -0.027723 1 0 0 0 0 0 0 888088
-0.003255 -0.002238 0.119852 0.557893 0.991503 0.066008 -0.027755 1 0 0 0 0 0 0 889108
-0.003255 -0.002238 0.119852 0.558148 0.993712 0.066016 -0.027786 1 0 0 0 0 0 0 890089
-0.003255 -0.002238 0.119852 0.558576 0.995349 0.066064 -0.027817 1 0 0 0 0 0 0 891073
-0.003255 -0.002238 0.119852 0.559119 0.996775 0.066134 -0.027848 1 0 0 0 0 0 0 892087
-0.003255 -0.002238 0.119852 0.559716 0.998054 0.066205 -0.027880 1 0 0 0 0 0 0 893107
-0.003255 -0.002238 0.119852 0.560298 0.999220 0.066271 -0.027911 1 0 0 0 0 0 0 894086
-0.003255 -0.002238 0.119852 0.560919 1.000349 0.066344 -0.027942 1 0 0 0 0 0 0 895073
-0.003255 -0.002238 0.119852 0.561541 1.001501 0.066419 -0.027973 1 0 0 0 0 0 0 896088
-0.003255 -0.002238 0.119852 0.562186 1.002691 0.066504 -0.028006 1 0 0 0 0 0 0 897131
-0.003255 -0.002238 0.119852 0.562753 1.003681 0.066564 -0.028034 1 0 0 0 0 0 0 898016
-0.003255 -0.002238 0.119852 0.563374 1.004788 0.066637 -0.028065 1 0 0 0 0 0 0 899005
-0.003255 -0.002238 0.119852 0.563988 1.005912 0.066711 -0.028096 1 0 0 0 0 0 0 900015
-0.003255 -0.002238 0.119852 0.564628 1.007026 0.066785 -0.028127 1 0 0 0 0 0 0 901006
-0.003255 -0.002238 0.119852 0.565250 1.008157 0.066866 -0.028159 1 0 0 0 0 0 0 902014
-0.003255 -0.002238 0.119852 0.565889 1.009275 0.066935 -0.028190 1 0 0 0 0 0 0 903016
-0.003255 -0.002238 0.119852 0.566500 1.010386 0.067014 -0.028221 1 0 0 0 0 0 0 904006
-0.003255 -0.002238 0.119852 0.567140 1.011511 0.067077 -0.028253 1 0 0 0 0 0 0 905022
-0.003255 -0.002238 0.119852 0.567754 1.012623 0.067162 -0.028283 1 0 0 0 0 0 0 906007
-0.003255 -0.002238 0.119852 0.568404 1.013761 0.067232 -0.028315 1 0 0 0 0 0 0 907025
-0.003255 -0.002238 0.119852 0.569014 1.014870 0.067311 -0.028346 1 0 0 0 0 0 0 908014
-0.003255 -0.002238 0.119852 0.569685 1.016045 0.067384 -0.028379 1 0 0 0 0 0 0 909067
-0.003255 -0.002238 0.119852 0.570271 1.017112 0.067460 -0.028409 1 0 0 0 0 0 0 910018
-0.003255 -0.002238 0.119852 0.570894 1.018207 0.067521 -0.028440 1 0 0 0 0 0 0 911007
-0.003255 -0.002238 0.119852 0.571522 1.019344 0.067607 -0.028471 1 0 0 0 0 0 0 912014
-0.003255 -0.002238 0.119852 0.572168 1.020492 0.067672 -0.028503 1 0 0 0 0 0 0 913031
-0.003255 -0.002238 0.119852 0.572785 1.021597 0.067757 -0.028534 1 0 0 0 0 0 0 914026
-0.003255 -0.002238 0.119852 0.573415 1.022698 0.067825 -0.028565 1 0 0 0 0 0 0 915013
-0.003255 -0.002238 0.119852 0.574036 1.023827 0.067905 -0.028596 1 0 0 0 0 0 0 916020
-0.003260 -0.002219 0.119841 0.645945 0.776179 0.204037 -0.028627 1 0 0 0 0 0 0 917006
-0.003263 -0.002210 0.119838 0.621842 0.870441 0.133205 -0.028659 1 0 0 0 0 0 0 918021
-0.003264 -0.002205 0.119837 0.603077 0.939060 0.096762 -0.028690 1 0 0 0 0 0 0 919007
-0.003265 -0.002203 0.119836 0.592977 0.975770 0.082934 -0.028721 1 0 0 0 0 0 0 920020
-0.003265 -0.002202 0.119836 0.588019 0.994778 0.078076 -0.028753 1 0 0 0 0 0 0 921037
-0.003265 -0.002202 0.119836 0.585823 1.004849 0.076422 -0.028786 1 0 0 0 0 0 0 922090
-0.003265 -0.002201 0.119836 0.585008 1.010394 0.075901 -0.028817 1 0 0 0 0 0 0 923091
-0.003247 -0.002205 0.119826 0.329571 1.072023 0.207064 -0.028849 1 0 0 0 0 0 0 924096
-0.003237 -0.002208 0.119823 0.425716 1.053909 0.138681 -0.028882 1 0 0 0 0 0 0 925147
-0.003233 -0.002209 0.119822 0.495384 1.039654 0.103515 -0.028911 1 0 0 0 0 0 0 926096
-0.003230 -0.002209 0.119821 0.532342 1.032322 0.090187 -0.028943 1 0 0 0 0 0 0 927112
-0.003229 -0.002210 0.119821 0.551174 1.029005 0.085490 -0.028974 1 0 0 0 0 0 0 928094
-0.003229 -0.002210 0.119821 0.560880 1.027889 0.083908 -0.029005 1 0 0 0 0 0 0 929106
-0.003228 -0.002210 0.119821 0.565996 1.027820 0.083414 -0.029036 1 0 0 0 0 0 0 930087
-0.003228 -0.002210 0.119821 0.568875 1.028358 0.083295 -0.029067 1 0 0 0 0 0 0 931088
-0.003228 -0.002210 0.119821 0.570587 1.029140 0.083317 -0.029098 1 0 0 0 0 0 0 932063
-0.003228 -0.002210 0.119821 0.571785 1.030143 0.083387 -0.029130 1 0 0 0 0 0 0 933098
-0.003228 -0.002210 0.119821 0.572676 1.031162 0.083456 -0.029161 1 0 0 0 0 0 0 934092
-0.003228 -0.002210 0.119821 0.573419 1.032211 0.083545 -0.029191 1 0 0 0 0 0 0 935066
-0.003228 -0.002210 0.119821 0.574113 1.033323 0.083639 -0.029224 1 0 0 0 0 0 0 936095
-0.003209 -0.002214 0.119811 0.319458 1.092746 0.215226 -0.029256 1 0 0 0 0 0 0 937122
-0.003200 -0.002216 0.119808 0.415799 1.073472 0.146861 -0.029286 1 0 0 0 0 0 0 938090
-0.003195 -0.002218 0.119807 0.485613 1.058755 0.111689 -0.029317 1 0 0 0 0 0 0 939095
-0.003193 -0.002218 0.119806 0.522604 1.051125 0.098374 -0.029349 1 0 0 0 0 0 0 940095
-0.003192 -0.002219 0.119806 0.541448 1.047685 0.093702 -0.029380 1 0 0 0 0 0 0 941083
-0.003191 -0.002219 0.119806 0.551147 1.046461 0.092115 -0.029410 1 0 0 0 0 0 0 942065
-0.003191 -0.002219 0.119806 0.556271 1.046398 0.091628 -0.029441 1 0 0 0 0 0 0 943065
-0.003191 -0.002219 0.119806 0.559125 1.046916 0.091514 -0.029473 1 0 0 0 0 0 0 944063
-0.003196 -0.002200 0.119796 0.632226 0.798883 0.227774 -0.029505 1 0 0 0 0 0 0 945096
-0.003199 -0.002191 0.119793 0.608654 0.892777 0.156963 -0.029536 1 0 0 0 0 0 0 946090
-0.003200 -0.002187 0.119791 0.590147 0.961197 0.120532 -0.029566 1 0 0 0 0 0 0 947064
-0.003201 -0.002184 0.119791 0.580170 0.997803 0.106759 -0.029598 1 0 0 0 0 0 0 948070
-0.003201 -0.002183 0.119791 0.575292 1.016806 0.101910 -0.029631 1 0 0 0 0 0 0 949138
-0.003201 -0.002183 0.119791 0.573045 1.026748 0.100283 -0.029661 1 0 0 0 0 0 0 950093
-0.003182 -0.002187 0.119781 0.316863 1.090597 0.231422 -0.029692 1 0 0 0 0 0 0 951093
-0.003173 -0.002189 0.119777 0.412349 1.073555 0.162838 -0.029723 1 0 0 0 0 0 0 952087
-0.003168 -0.002190 0.119776 0.481723 1.059958 0.127612 -0.029755 1 0 0 0 0 0 0 953106
-0.003166 -0.002191 0.119776 0.518474 1.052857 0.114277 -0.029786 1 0 0 0 0 0 0 954089
-0.003165 -0.002191 0.119776 0.537221 1.049702 0.109594 -0.029817 1 0 0 0 0 0 0 955091
-0.003164 -0.002191 0.119776 0.546826 1.048610 0.108037 -0.029848 1 0 0 0 0 0 0 956065
-0.003169 -0.002173 0.119766 0.623325 0.799766 0.243923 -0.029880 1 0 0 0 0 0 0 957104
-0.003153 -0.002168 0.119752 0.346144 0.951433 0.304689 -0.029911 1 0 0 0 0 0 0 958086
-0.003145 -0.002165 0.119748 0.423979 0.999253 0.199659 -0.029941 1 0 0 0 0 0 0 959064
-0.003141 -0.002164 0.119746 0.483486 1.019883 0.150585 -0.029973 1 0 0 0 0 0 0 960062
-0.003139 -0.002164 0.119745 0.515107 1.030053 0.132353 -0.030004 1 0 0 0 0 0 0 961078
-0.003138 -0.002164 0.119745 0.531206 1.035474 0.125957 -0.030036 1 0 0 0 0 0 0 962087
-0.003119 -0.002168 0.119735 0.284270 1.096988 0.255713 -0.030067 1 0 0 0 0 0 0 963083
-0.003109 -0.002170 0.119732 0.384086 1.078766 0.186471 -0.030098 1 0 0 0 0 0 0 964072
-0.003104 -0.002171 0.119731 0.455618 1.064592 0.151011 -0.030130 1 0 0 0 0 0 0 965102
-0.003107 -0.002153 0.119720 0.564849 0.808351 0.274039 -0.030160 1 0 0 0 0 0 0 966069
-0.003109 -0.002144 0.119717 0.559363 0.897789 0.198433 -0.030192 1 0 0 0 0 0 0 967085
-0.003110 -0.002140 0.119715 0.549872 0.963910 0.160373 -0.030223 1 0 0 0 0 0 0 968069
-0.003110 -0.002138 0.119715 0.544396 0.999395 0.146048 -0.030256 1 0 0 0 0 0 0 969123
-0.003092 -0.002141 0.119705 0.286480 1.075916 0.273042 -0.030284 1 0 0 0 0 0 0 970013
-0.003082 -0.002143 0.119701 0.380665 1.065281 0.202761 -0.030315 1 0 0 0 0 0 0 971004
-0.003078 -0.002144 0.119700 0.449353 1.054849 0.166956 -0.030346 1 0 0 0 0 0 0 972012
-0.003081 -0.002126 0.119690 0.557170 0.800569 0.289986 -0.030377 1 0 0 0 0 0 0 973003
-0.003082 -0.002117 0.119686 0.550969 0.890847 0.214305 -0.030409 1 0 0 0 0 0 0 974012
-0.003083 -0.002112 0.119685 0.541124 0.957387 0.176236 -0.030440 1 0 0 0 0 0 0 975004
-0.003065 -0.002114 0.119675 0.280347 1.051329 0.294038 -0.030471 1 0 0 0 0 0 0 976010
-0.003056 -0.002116 0.119671 0.372793 1.049431 0.220383 -0.030502 1 0 0 0 0 0 0 977002
-0.003051 -0.002116 0.119670 0.440546 1.043371 0.183398 -0.030534 1 0 0 0 0 0 0 978012
-0.003049 -0.002116 0.119669 0.476464 1.040040 0.169511 -0.030565 1 0 0 0 0 0 0 979002
-0.003034 -0.002103 0.119649 0.311178 0.848342 0.433556 -0.030596 1 0 0 0 0 0 0 980024
-0.003027 -0.002096 0.119642 0.390971 0.920417 0.292210 -0.030627 1 0 0 0 0 0 0 981009
-0.003024 -0.002092 0.119640 0.445480 0.972284 0.219883 -0.030659 1 0 0 0 0 0 0 982031
-0.003022 -0.002091 0.119639 0.473750 0.999747 0.192540 -0.030690 1 0 0 0 0 0 0 983017
-0.003021 -0.002090 0.119639 0.487998 1.013920 0.182915 -0.030721 1 0 0 0 0 0 0 984003
-0.003021 -0.002089 0.119639 0.495286 1.021482 0.179673 -0.030752 1 0 0 0 0 0 0 985009
-0.003001 -0.002094 0.119629 0.244197 1.084069 0.311024 -0.030784 1 0 0 0 0 0 0 986012
-0.002997 -0.002077 0.119615 0.412897 0.817716 0.378727 -0.030814 1 0 0 0 0 0 0 986990
-0.002995 -0.002069 0.119610 0.458355 0.896273 0.272351 -0.030846 1 0 0 0 0 0 0 988014
-0.002994 -0.002065 0.119609 0.476171 0.956210 0.222520 -0.030878 1 0 0 0 0 0 0 989029
-0.002994 -0.002063 0.119608 0.484386 0.988347 0.204036 -0.030909 1 0 0 0 0 0 0 990021
-0.002975 -0.002067 0.119598 0.233605 1.063259 0.330060 -0.030939 1 0 0 0 0 0 0 990989
-0.002965 -0.002068 0.119595 0.330862 1.051776 0.259153 -0.030971 1 0 0 0 0 0 0 992019
-0.002961 -0.002069 0.119594 0.401008 1.040935 0.223147 -0.031003 1 0 0 0 0 0 0 993040
-0.002958 -0.002070 0.119593 0.438132 1.035206 0.209618 -0.031034 1 0 0 0 0 0 0 994027
-0.002963 -0.002052 0.119583 0.528451 0.784089 0.341731 -0.031065 1 0 0 0 0 0 0 995028
-0.002965 -0.002043 0.119579 0.513346 0.875666 0.269182 -0.031097 1 0 0 0 0 0 0 996027
-0.002966 -0.002038 0.119578 0.499071 0.942912 0.232249 -0.031128 1 0 0 0 0 0 0 997046
-0.002967 -0.002036 0.119578 0.491147 0.978858 0.218380 -0.031159 1 0 0 0 0 0 0 998032
-0.002967 -0.002035 0.119577 0.487221 0.997432 0.213578 -0.031190 1 0 0 0 0 0 0 999031
-0.002967 -0.002034 0.119577 0.485436 1.007204 0.212026 -0.031222 1 0 0 0 0 0 1 27
-0.002972 -0.002016 0.119567 0.556206 0.764057 0.348572 -0.031253 1 0 0 0 0 0 1 1038
-0.002956 -0.002011 0.119554 0.276514 0.917845 0.410042 -0.031283 1 0 0 0 0 0 1 2008
-0.002948 -0.002008 0.119549 0.352316 0.966714 0.304769 -0.031315 1 0 0 0 0 0 1 3032
-0.002944 -0.002007 0.119548 0.410726 0.987859 0.255683 -0.031347 1 0 0 0 0 0 1 4027
-0.002943 -0.002007 0.119547 0.441782 0.998269 0.237507 -0.031378 1 0 0 0 0 0 1 5048
-0.002947 -0.001988 0.119537 0.528990 0.755308 0.368263 -0.031409 1 0 0 0 0 0 1 6026
-0.002949 -0.001979 0.119533 0.512338 0.850709 0.295074 -0.031440 1 0 0 0 0 0 1 7027
-0.002950 -0.001974 0.119532 0.497286 0.919815 0.257933 -0.031472 1 0 0 0 0 0 1 8027
-0.002951 -0.001972 0.119532 0.488992 0.956707 0.243994 -0.031503 1 0 0 0 0 0 1 9036
-0.002951 -0.001971 0.119531 0.484865 0.975724 0.239190 -0.031534 1 0 0 0 0 0 1 10025
-0.002951 -0.001970 0.119531 0.482965 0.985711 0.237656 -0.031565 1 0 0 0 0 0 1 11027
-0.002957 -0.001951 0.119521 0.553656 0.742795 0.374482 -0.031596 1 0 0 0 0 0 1 12025
-0.002960 -0.001942 0.119518 0.528860 0.838178 0.303319 -0.031629 1 0 0 0 0 0 1 13080
-0.002961 -0.001938 0.119516 0.509745 0.907259 0.266868 -0.031661 1 0 0 0 0 0 1 14091
-0.002962 -0.001935 0.119516 0.499416 0.944106 0.253171 -0.031691 1 0 0 0 0 0 1 15063
-0.002962 -0.001934 0.119516 0.494278 0.963108 0.248449 -0.031723 1 0 0 0 0 0 1 16060
-0.002968 -0.001915 0.119506 0.563279 0.724813 0.384330 -0.031755 1 0 0 0 0 0 1 17095
-0.002970 -0.001906 0.119502 0.537640 0.822287 0.312703 -0.031786 1 0 0 0 0 0 1 18087
-0.002972 -0.001901 0.119501 0.518116 0.892398 0.276093 -0.031816 1 0 0 0 0 0 1 19061
-0.002973 -0.001899 0.119500 0.507590 0.929787 0.262358 -0.031848 1 0 0 0 0 0 1 20082
-0.002973 -0.001898 0.119500 0.502388 0.949111 0.257635 -0.031881 1 0 0 0 0 0 1 21132
-0.002978 -0.001879 0.119490 0.571267 0.710954 0.393646 -0.031911 1 0 0 0 0 0 1 22090
-0.002962 -0.001874 0.119477 0.290690 0.866854 0.454530 -0.031942 1 0 0 0 0 0 1 23090
-0.002955 -0.001871 0.119472 0.365954 0.916546 0.349120 -0.031973 1 0 0 0 0 0 1 24089
-0.002951 -0.001870 0.119470 0.424112 0.938171 0.300033 -0.032005 1 0 0 0 0 0 1 25109
-0.002949 -0.001869 0.119470 0.455007 0.948746 0.281893 -0.032036 1 0 0 0 0 0 1 26087
-0.002953 -0.001851 0.119459 0.542051 0.706204 0.413257 -0.032067 1 0 0 0 0 0 1 27087
-0.002955 -0.001842 0.119456 0.525462 0.801236 0.339886 -0.032098 1 0 0 0 0 0 1 28062
-0.002956 -0.001837 0.119455 0.510491 0.870173 0.302687 -0.032131 1 0 0 0 0 0 1 29129
-0.002957 -0.001835 0.119454 0.502179 0.906896 0.288736 -0.032161 1 0 0 0 0 0 1 30085
-0.002957 -0.001833 0.119454 0.498064 0.925840 0.283970 -0.032192 1 0 0 0 0 0 1 31086
-0.002958 -0.001833 0.119454 0.496168 0.935726 0.282481 -0.032223 1 0 0 0 0 0 1 32063
-0.002963 -0.001814 0.119444 0.566762 0.693069 0.419892 -0.032254 1 0 0 0 0 0 1 33078
-0.002966 -0.001805 0.119440 0.542035 0.787969 0.348525 -0.032285 1 0 0 0 0 0 1 34059
-0.002955 -0.001787 0.119450 0.354785 0.677287 0.160557 -0.032317 1 0 0 0 0 0 1 35088
-0.002949 -0.001778 0.119454 0.404276 0.778460 0.225480 -0.032348 1 0 0 0 0 0 1 36067
-0.002946 -0.001774 0.119455 0.444510 0.845794 0.261161 -0.032381 1 0 0 0 0 0 1 37121
-0.002945 -0.001771 0.119455 0.466674 0.881668 0.274960 -0.032410 1 0 0 0 0 0 1 38066
-0.002949 -0.001752 0.119445 0.549592 0.652371 0.418042 -0.032442 1 0 0 0 0 0 1 39082
-0.002952 -0.001742 0.119442 0.531125 0.753821 0.348491 -0.032473 1 0 0 0 0 0 1 40067
-0.002953 -0.001737 0.119440 0.515251 0.825961 0.312597 -0.032506 1 0 0 0 0 0 1 41116
-0.002954 -0.001735 0.119440 0.506528 0.864314 0.299126 -0.032537 1 0 0 0 0 0 1 42108
-0.002941 -0.001721 0.119451 0.333836 0.704302 0.143175 -0.032567 1 0 0 0 0 0 1 43085
-0.002935 -0.001713 0.119455 0.391664 0.779102 0.220247 -0.032598 1 0 0 0 0 0 1 44067
-0.002932 -0.001709 0.119456 0.436246 0.833097 0.260238 -0.032630 1 0 0 0 0 0 1 45102
-0.002931 -0.001708 0.119457 0.460644 0.862316 0.275552 -0.032660 1 0 0 0 0 0 1 46067
-0.002935 -0.001688 0.119447 0.544679 0.629741 0.419391 -0.032692 1 0 0 0 0 0 1 47084
-0.002937 -0.001679 0.119443 0.526799 0.729376 0.349937 -0.032723 1 0 0 0 0 0 1 48068
-0.002920 -0.001678 0.119432 0.256111 0.859248 0.446746 -0.032755 1 0 0 0 0 0 1 49113
-0.002899 -0.001665 0.119439 0.173629 0.696686 0.213346 -0.032785 1 0 0 0 0 0 1 50066
-0.002888 -0.001658 0.119442 0.297809 0.765002 0.251842 -0.032817 1 0 0 0 0 0 1 51097
-0.002882 -0.001655 0.119443 0.377303 0.814891 0.277226 -0.032848 1 0 0 0 0 0 1 52067
-0.002880 -0.001653 0.119443 0.419247 0.841992 0.287396 -0.032881 1 0 0 0 0 0 1 53123
-0.002878 -0.001652 0.119443 0.440650 0.856068 0.291185 -0.032908 1 0 0 0 0 0 1 54009
-0.002878 -0.001652 0.119443 0.451653 0.863580 0.292693 -0.032939 1 0 0 0 0 0 1 55000
-0.002877 -0.001652 0.119443 0.457394 0.867784 0.293415 -0.032971 1 0 0 0 0 0 1 56009
-0.002865 -0.001638 0.119455 0.291826 0.690246 0.142762 -0.033002 1 0 0 0 0 0 1 57001
-0.002864 -0.001613 0.119448 0.424814 0.508705 0.359829 -0.033033 1 0 0 0 0 0 1 58007
-0.002863 -0.001601 0.119446 0.446731 0.649755 0.328661 -0.033064 1 0 0 0 0 0 1 59001
-0.002863 -0.001594 0.119445 0.452877 0.743434 0.307328 -0.033095 1 0 0 0 0 0 1 59991
-0.002863 -0.001591 0.119445 0.455474 0.792828 0.299025 -0.033127 1 0 0 0 0 0 1 61008
-0.002863 -0.001590 0.119445 0.456849 0.818090 0.296211 -0.033158 1 0 0 0 0 0 1 62007
-0.002850 -0.001576 0.119456 0.288931 0.650905 0.144477 -0.033190 1 0 0 0 0 0 1 63015
-0.002844 -0.001568 0.119460 0.349473 0.722511 0.222592 -0.033221 1 0 0 0 0 0 1 64011
-0.002841 -0.001565 0.119461 0.395410 0.774805 0.262880 -0.033252 1 0 0 0 0 0 1 65009
-0.002839 -0.001563 0.119462 0.420460 0.803173 0.278307 -0.033283 1 0 0 0 0 0 1 66008
-0.002838 -0.001562 0.119462 0.433515 0.818016 0.283967 -0.033315 1 0 0 0 0 0 1 67017
-0.002838 -0.001562 0.119462 0.440310 0.825842 0.286106 -0.033346 1 0 0 0 0 0 1 67996
-0.002838 -0.001561 0.119462 0.443952 0.830197 0.287044 -0.033378 1 0 0 0 0 0 1 69030
-0.002825 -0.001548 0.119473 0.277061 0.652394 0.136678 -0.033409 1 0 0 0 0 0 1 70012
-0.002819 -0.001541 0.119477 0.338231 0.718782 0.215158 -0.033440 1 0 0 0 0 0 1 71014
-0.002815 -0.001538 0.119478 0.384462 0.768481 0.255561 -0.033471 1 0 0 0 0 0 1 72017
-0.002814 -0.001536 0.119479 0.409669 0.795550 0.271024 -0.033503 1 0 0 0 0 0 1 73024
-0.002813 -0.001535 0.119479 0.422774 0.809713 0.276697 -0.033534 1 0 0 0 0 0 1 74016
-0.002812 -0.001535 0.119479 0.429613 0.817223 0.278842 -0.033565 1 0 0 0 0 0 1 75017
-0.002812 -0.001535 0.119479 0.433246 0.821363 0.279751 -0.033596 1 0 0 0 0 0 1 76015
-0.002805 -0.001503 0.119480 0.337598 0.395484 0.268264 -0.033627 1 0 0 0 0 0 1 76994
-0.002801 -0.001487 0.119480 0.374261 0.553105 0.274962 -0.033662 1 0 0 0 0 0 1 78107
-0.002799 -0.001479 0.119480 0.401304 0.669282 0.278395 -0.033692 1 0 0 0 0 0 1 79095
-0.002798 -0.001475 0.119480 0.415923 0.731471 0.279822 -0.033724 1 0 0 0 0 0 1 80098
-0.002798 -0.001473 0.119480 0.423531 0.763316 0.280492 -0.033755 1 0 0 0 0 0 1 81112
-0.002779 -0.001476 0.119470 0.172270 0.838473 0.414044 -0.033786 1 0 0 0 0 0 1 82087
-0.002770 -0.001478 0.119467 0.268817 0.826368 0.345516 -0.033817 1 0 0 0 0 0 1 83084
-0.002765 -0.001479 0.119466 0.338584 0.815200 0.310394 -0.033848 1 0 0 0 0 0 1 84060
-0.002750 -0.001466 0.119477 0.206266 0.628586 0.146641 -0.033880 1 0 0 0 0 0 1 85107
-0.002742 -0.001460 0.119480 0.285020 0.690678 0.220076 -0.033912 1 0 0 0 0 0 1 86114
-0.002739 -0.001456 0.119482 0.339955 0.738132 0.258665 -0.033942 1 0 0 0 0 0 1 87080
-0.002737 -0.001455 0.119482 0.369492 0.764046 0.273505 -0.033974 1 0 0 0 0 0 1 88093
-0.002736 -0.001454 0.119482 0.384742 0.777604 0.278952 -0.034005 1 0 0 0 0 0 1 89092
-0.002735 -0.001453 0.119482 0.392596 0.784766 0.281003 -0.034035 1 0 0 0 0 0 1 90059
-0.002735 -0.001453 0.119482 0.396748 0.788733 0.281901 -0.034066 1 0 0 0 0 0 1 91064
-0.002735 -0.001453 0.119482 0.399001 0.791088 0.282363 -0.034097 1 0 0 0 0 0 1 92057
-0.002735 -0.001453 0.119482 0.400329 0.792652 0.282719 -0.034130 1 0 0 0 0 0 1 93104
-0.002735 -0.001453 0.119482 0.401183 0.793780 0.282996 -0.034161 1 0 0 0 0 0 1 94085
-0.002735 -0.001453 0.119482 0.401768 0.794711 0.283259 -0.034192 1 0 0 0 0 0 1 95082
-0.002735 -0.001453 0.119482 0.402254 0.795523 0.283517 -0.034222 1 0 0 0 0 0 1 96057
-0.002740 -0.001435 0.119472 0.474156 0.548462 0.422897 -0.034254 1 0 0 0 0 0 1 97074
-0.002743 -0.001426 0.119468 0.449960 0.640175 0.351296 -0.034285 1 0 0 0 0 0 1 98058
-0.002744 -0.001421 0.119467 0.431154 0.707328 0.314606 -0.034316 1 0 0 0 0 0 1 99058
-0.002745 -0.001419 0.119467 0.420969 0.743200 0.300851 -0.034348 1 0 0 0 0 0 1 100081
-0.002745 -0.001418 0.119467 0.415860 0.761624 0.296139 -0.034380 1 0 0 0 0 0 1 101104
-0.002746 -0.001417 0.119467 0.413425 0.771154 0.294668 -0.034411 1 0 0 0 0 0 1 102092
-0.002746 -0.001417 0.119466 0.412384 0.776279 0.294329 -0.034442 1 0 0 0 0 0 1 103088
-0.002746 -0.001417 0.119466 0.412026 0.779179 0.294384 -0.034473 1 0 0 0 0 0 1 104086
-0.002746 -0.001417 0.119466 0.412053 0.780998 0.294585 -0.034505 1 0 0 0 0 0 1 105107
-0.002746 -0.001417 0.119466 0.412243 0.782246 0.294823 -0.034536 1 0 0 0 0 0 1 106082
-0.002746 -0.001417 0.119466 0.412522 0.783244 0.295079 -0.034567 1 0 0 0 0 0 1 107091
-0.002751 -0.001398 0.119456 0.484289 0.536245 0.434620 -0.034597 1 0 0 0 0 0 1 108056
-0.002754 -0.001389 0.119453 0.460110 0.627895 0.362988 -0.034629 1 0 0 0 0 0 1 109077
-0.002755 -0.001385 0.119451 0.441314 0.694995 0.326294 -0.034661 1 0 0 0 0 0 1 110102
-0.002756 -0.001383 0.119451 0.431091 0.730792 0.312520 -0.034691 1 0 0 0 0 0 1 111060
-0.002756 -0.001381 0.119451 0.425988 0.749177 0.307809 -0.034723 1 0 0 0 0 0 1 112059
-0.002756 -0.001381 0.119451 0.423581 0.758719 0.306356 -0.034755 1 0 0 0 0 0 1 113099
-0.002756 -0.001381 0.119451 0.422523 0.763808 0.306019 -0.034786 1 0 0 0 0 0 1 114082
-0.002757 -0.001380 0.119451 0.422164 0.766693 0.306074 -0.034816 1 0 0 0 0 0 1 115058
-0.002757 -0.001380 0.119451 0.422200 0.768499 0.306285 -0.034848 1 0 0 0 0 0 1 116086
-0.002757 -0.001380 0.119451 0.422409 0.769755 0.306540 -0.034880 1 0 0 0 0 0 1 117097
-0.002757 -0.001380 0.119451 0.422692 0.770691 0.306792 -0.034910 1 0 0 0 0 0 1 118064
-0.002757 -0.001380 0.119451 0.423023 0.771526 0.307070 -0.034942 1 0 0 0 0 0 1 119078
-0.002757 -0.001380 0.119451 0.423380 0.772282 0.307351 -0.034973 1 0 0 0 0 0 1 120077
-0.002757 -0.001380 0.119451 0.423745 0.773015 0.307625 -0.035005 1 0 0 0 0 0 1 121095
-0.002762 -0.001362 0.119440 0.495561 0.525902 0.447385 -0.035036 1 0 0 0 0 0 1 122081
-0.002765 -0.001353 0.119437 0.471423 0.617326 0.375709 -0.035066 1 0 0 0 0 0 1 123065
-0.002766 -0.001348 0.119436 0.452679 0.684313 0.338987 -0.035098 1 0 0 0 0 0 1 124081
-0.002767 -0.001346 0.119435 0.442499 0.720093 0.325245 -0.035131 1 0 0 0 0 0 1 125118
-0.002767 -0.001345 0.119435 0.437357 0.738360 0.320498 -0.035158 1 0 0 0 0 0 1 126008
-0.002767 -0.001344 0.119435 0.434945 0.747850 0.319041 -0.035189 1 0 0 0 0 0 1 126997
-0.002767 -0.001344 0.119435 0.433905 0.752937 0.318717 -0.035221 1 0 0 0 0 0 1 128007
-0.002767 -0.001344 0.119435 0.433573 0.755798 0.318784 -0.035252 1 0 0 0 0 0 1 128998
-0.002767 -0.001344 0.119435 0.433597 0.757573 0.319003 -0.035283 1 0 0 0 0 0 1 130007
-0.002767 -0.001344 0.119435 0.433803 0.758797 0.319260 -0.035314 1 0 0 0 0 0 1 130998
-0.002767 -0.001344 0.119435 0.434105 0.759755 0.319526 -0.035346 1 0 0 0 0 0 1 132008
-0.002773 -0.001326 0.119425 0.505859 0.512760 0.459483 -0.035377 1 0 0 0 0 0 1 132998
-0.002775 -0.001317 0.119421 0.481754 0.604130 0.387769 -0.035408 1 0 0 0 0 0 1 134008
-0.002777 -0.001312 0.119420 0.463006 0.671070 0.351027 -0.035440 1 0 0 0 0 0 1 135009
-0.002778 -0.001310 0.119419 0.452836 0.706773 0.337261 -0.035470 1 0 0 0 0 0 1 135987
-0.002778 -0.001309 0.119419 0.447753 0.725108 0.332563 -0.035502 1 0 0 0 0 0 1 137008
-0.002778 -0.001308 0.119419 0.445330 0.734571 0.331111 -0.035533 1 0 0 0 0 0 1 138001
-0.002778 -0.001308 0.119419 0.444302 0.739644 0.330800 -0.035565 1 0 0 0 0 0 1 139011
-0.002778 -0.001308 0.119419 0.443979 0.742504 0.330874 -0.035596 1 0 0 0 0 0 1 139998
-0.002778 -0.001308 0.119419 0.444008 0.744264 0.331098 -0.035628 1 0 0 0 0 0 1 141021
-0.002778 -0.001308 0.119419 0.444213 0.745447 0.331361 -0.035659 1 0 0 0 0 0 1 142010
-0.002778 -0.001308 0.119419 0.444522 0.746383 0.331636 -0.035690 1 0 0 0 0 0 1 143005
-0.002784 -0.001289 0.119409 0.516269 0.499426 0.471785 -0.035721 1 0 0 0 0 0 1 144017
-0.002786 -0.001280 0.119405 0.492220 0.590655 0.400032 -0.035753 1 0 0 0 0 0 1 145023
-0.002788 -0.001276 0.119404 0.473481 0.657508 0.363269 -0.035783 1 0 0 0 0 0 1 146008
-0.002788 -0.001273 0.119404 0.463340 0.693171 0.349510 -0.035815 1 0 0 0 0 0 1 147014
-0.002789 -0.001272 0.119404 0.458242 0.711473 0.344805 -0.035846 1 0 0 0 0 0 1 148012
-0.002789 -0.001272 0.119403 0.455845 0.720940 0.343372 -0.035878 1 0 0 0 0 0 1 149035
-0.002794 -0.001253 0.119393 0.526206 0.478283 0.483073 -0.035909 1 0 0 0 0 0 1 150023
-0.002797 -0.001244 0.119390 0.501490 0.571534 0.411056 -0.035940 1 0 0 0 0 0 1 151022
-0.002798 -0.001239 0.119388 0.482450 0.639398 0.374208 -0.035972 1 0 0 0 0 0 1 152029
-0.002799 -0.001237 0.119388 0.472120 0.675571 0.360422 -0.036003 1 0 0 0 0 0 1 153035
-0.002800 -0.001236 0.119388 0.466947 0.694093 0.355709 -0.036033 1 0 0 0 0 0 1 154007
-0.002800 -0.001235 0.119388 0.464515 0.703667 0.354272 -0.036065 1 0 0 0 0 0 1 155026
-0.002800 -0.001235 0.119388 0.463460 0.708739 0.353963 -0.036096 1 0 0 0 0 0 1 156007
-0.002805 -0.001217 0.119377 0.534491 0.463978 0.494235 -0.036127 1 0 0 0 0 0 1 157003
-0.002808 -0.001208 0.119374 0.510184 0.556017 0.422312 -0.036159 1 0 0 0 0 0 1 158021
-0.002809 -0.001203 0.119373 0.491329 0.623282 0.385486 -0.036190 1 0 0 0 0 0 1 159021
-0.002810 -0.001201 0.119372 0.481106 0.659130 0.371705 -0.036221 1 0 0 0 0 0 1 160021
-0.002810 -0.001200 0.119372 0.476004 0.677517 0.367032 -0.036253 1 0 0 0 0 0 1 161042
-0.002811 -0.001199 0.119372 0.473585 0.686978 0.365583 -0.036284 1 0 0 0 0 0 1 162022
-0.002811 -0.001199 0.119372 0.472552 0.692014 0.365299 -0.036315 1 0 0 0 0 0 1 163023
-0.002811 -0.001199 0.119372 0.472254 0.694814 0.365404 -0.036346 1 0 0 0 0 0 1 164022
-0.002816 -0.001180 0.119362 0.543606 0.448984 0.505990 -0.036378 1 0 0 0 0 0 1 165032
-0.002819 -0.001171 0.119358 0.519519 0.540329 0.434050 -0.036409 1 0 0 0 0 0 1 166021
-0.002820 -0.001167 0.119357 0.500778 0.607233 0.397229 -0.036440 1 0 0 0 0 0 1 167022
-0.002821 -0.001165 0.119356 0.490620 0.642912 0.383455 -0.036471 1 0 0 0 0 0 1 168025
-0.002821 -0.001163 0.119356 0.485546 0.661184 0.378778 -0.036503 1 0 0 0 0 0 1 169031
-0.002821 -0.001163 0.119356 0.483148 0.670601 0.377349 -0.036534 1 0 0 0 0 0 1 170025
-0.002822 -0.001163 0.119356 0.482129 0.675590 0.377064 -0.036565 1 0 0 0 0 0 1 171023
-0.002822 -0.001162 0.119356 0.481814 0.678372 0.377169 -0.036596 1 0 0 0 0 0 1 172004
-0.002822 -0.001162 0.119356 0.481891 0.680070 0.377430 -0.036628 1 0 0 0 0 0 1 173043
-0.002822 -0.001162 0.119356 0.482101 0.681188 0.377720 -0.036659 1 0 0 0 0 0 1 174022
-0.002822 -0.001162 0.119356 0.482432 0.682056 0.378028 -0.036690 1 0 0 0 0 0 1 175022
-0.002822 -0.001162 0.119356 0.482795 0.682764 0.378355 -0.036721 1 0 0 0 0 0 1 176024
-0.002822 -0.001162 0.119356 0.483181 0.683422 0.378678 -0.036753 1 0 0 0 0 0 1 177024
-0.002827 -0.001144 0.119346 0.554906 0.436525 0.519550 -0.036786 1 0 0 0 0 0 1 178084
-0.002830 -0.001135 0.119342 0.531048 0.527209 0.447604 -0.036817 1 0 0 0 0 0 1 179088
-0.002831 -0.001131 0.119341 0.512416 0.593743 0.410760 -0.036847 1 0 0 0 0 0 1 180058
-0.002832 -0.001128 0.119340 0.502330 0.629261 0.397017 -0.036880 1 0 0 0 0 0 1 181097
-0.002832 -0.001127 0.119340 0.497278 0.647421 0.392327 -0.036911 1 0 0 0 0 0 1 182080
-0.002832 -0.001127 0.119340 0.494898 0.656787 0.390916 -0.036942 1 0 0 0 0 0 1 183079
-0.002832 -0.001126 0.119340 0.493892 0.661745 0.390627 -0.036973 1 0 0 0 0 0 1 184083
-0.002832 -0.001126 0.119340 0.493599 0.664512 0.390753 -0.037005 1 0 0 0 0 0 1 185092
-0.002832 -0.001126 0.119340 0.493639 0.666151 0.391004 -0.037035 1 0 0 0 0 0 1 186059
-0.002832 -0.001126 0.119340 0.493895 0.667271 0.391324 -0.037067 1 0 0 0 0 0 1 187082
-0.002832 -0.001126 0.119340 0.494227 0.668113 0.391635 -0.037098 1 0 0 0 0 0 1 188084
-0.002832 -0.001126 0.119340 0.494597 0.668821 0.391968 -0.037130 1 0 0 0 0 0 1 189100
-0.002832 -0.001126 0.119340 0.494972 0.669442 0.392284 -0.037161 1 0 0 0 0 0 1 190079
-0.002832 -0.001126 0.119340 0.495390 0.670031 0.392614 -0.037192 1 0 0 0 0 0 1 191081
-0.002832 -0.001126 0.119340 0.495798 0.670615 0.392949 -0.037223 1 0 0 0 0 0 1 192077
-0.002832 -0.001126 0.119340 0.496211 0.671194 0.393292 -0.037255 1 0 0 0 0 0 1 193097
-0.002832 -0.001126 0.119340 0.496626 0.671755 0.393604 -0.037286 1 0 0 0 0 0 1 194077
-0.002832 -0.001126 0.119340 0.497025 0.672314 0.393934 -0.037316 1 0 0 0 0 0 1 195063
-0.002832 -0.001126 0.119340 0.497454 0.672893 0.394276 -0.037348 1 0 0 0 0 0 1 196077
-0.002832 -0.001126 0.119340 0.497892 0.673469 0.394607 -0.037381 1 0 0 0 0 0 1 197118
-0.002832 -0.001126 0.119340 0.498250 0.673970 0.394905 -0.037408 1 0 0 0 0 0 1 198005
-0.002832 -0.001126 0.119340 0.498672 0.674525 0.395225 -0.037439 1 0 0 0 0 0 1 198995
-0.002832 -0.001126 0.119340 0.499082 0.675096 0.395564 -0.037471 1 0 0 0 0 0 1 200005
-0.002832 -0.001126 0.119340 0.499513 0.675660 0.395892 -0.037502 1 0 0 0 0 0 1 200995
-0.002832 -0.001126 0.119340 0.499916 0.676224 0.396225 -0.037533 1 0 0 0 0 0 1 202006
-0.002832 -0.001126 0.119340 0.500344 0.676786 0.396550 -0.037565 1 0 0 0 0 0 1 203010
-0.002832 -0.001126 0.119340 0.500746 0.677331 0.396887 -0.037596 1 0 0 0 0 0 1 203995
-0.002832 -0.001126 0.119340 0.501162 0.677910 0.397215 -0.037627 1 0 0 0 0 0 1 205005
-0.002832 -0.001126 0.119340 0.501594 0.678474 0.397542 -0.037658 1 0 0 0 0 0 1 205995
-0.002832 -0.001126 0.119340 0.501989 0.679029 0.397869 -0.037689 1 0 0 0 0 0 1 206988
-0.002832 -0.001126 0.119340 0.502422 0.679597 0.398198 -0.037721 1 0 0 0 0 0 1 208004
-0.002832 -0.001126 0.119340 0.502843 0.680183 0.398545 -0.037753 1 0 0 0 0 0 1 209041
-0.002832 -0.001126 0.119340 0.503263 0.680733 0.398865 -0.037783 1 0 0 0 0 0 1 210006
-0.002832 -0.001126 0.119340 0.503662 0.681291 0.399194 -0.037815 1 0 0 0 0 0 1 211007
-0.002832 -0.001126 0.119340 0.504079 0.681857 0.399526 -0.037846 1 0 0 0 0 0 1 212013
-0.002832 -0.001126 0.119340 0.504502 0.682411 0.399846 -0.037877 1 0 0 0 0 0 1 213002
-0.002832 -0.001126 0.119340 0.504911 0.682981 0.400184 -0.037908 1 0 0 0 0 0 1 214009
-0.002832 -0.001126 0.119340 0.505341 0.683544 0.400512 -0.037939 1 0 0 0 0 0 1 214999
-0.002832 -0.001126 0.119340 0.505746 0.684109 0.400845 -0.037971 1 0 0 0 0 0 1 216012
-0.002832 -0.001126 0.119340 0.506175 0.684674 0.401172 -0.038003 1 0 0 0 0 0 1 217021
-0.002832 -0.001126 0.119340 0.506577 0.685235 0.401504 -0.038034 1 0 0 0 0 0 1 218012
-0.002832 -0.001126 0.119340 0.506991 0.685778 0.401839 -0.038064 1 0 0 0 0 0 1 218982
-0.002832 -0.001126 0.119340 0.507421 0.686357 0.402160 -0.038096 1 0 0 0 0 0 1 220010
-0.002832 -0.001126 0.119340 0.507835 0.686936 0.402502 -0.038128 1 0 0 0 0 0 1 221034
-0.002832 -0.001126 0.119340 0.508256 0.687488 0.402821 -0.038159 1 0 0 0 0 0 1 222020
-0.002832 -0.001126 0.119340 0.508662 0.688054 0.403157 -0.038190 1 0 0 0 0 0 1 223020
-0.002832 -0.001126 0.119340 0.509092 0.688617 0.403485 -0.038221 1 0 0 0 0 0 1 224010
-0.002832 -0.001126 0.119340 0.509490 0.689174 0.403813 -0.038252 1 0 0 0 0 0 1 225008
-0.002832 -0.001126 0.119340 0.509922 0.689742 0.404142 -0.038284 1 0 0 0 0 0 1 226022
-0.002832 -0.001126 0.119340 0.510329 0.690309 0.404478 -0.038315 1 0 0 0 0 0 1 227026
-0.002832 -0.001126 0.119340 0.510749 0.690878 0.404814 -0.038346 1 0 0 0 0 0 1 228020
-0.002832 -0.001126 0.119340 0.511175 0.691436 0.405135 -0.038378 1 0 0 0 0 0 1 229030
-0.002832 -0.001126 0.119340 0.511568 0.691985 0.405460 -0.038408 1 0 0 0 0 0 1 230002
-0.002832 -0.001126 0.119340 0.512002 0.692556 0.405790 -0.038440 1 0 0 0 0 0 1 231020
-0.002832 -0.001126 0.119340 0.512407 0.693120 0.406125 -0.038471 1 0 0 0 0 0 1 232018
-0.002832 -0.001126 0.119340 0.512850 0.693700 0.406463 -0.038503 1 0 0 0 0 0 1 233038
-0.002832 -0.001126 0.119340 0.513240 0.694247 0.406785 -0.038534 1 0 0 0 0 0 1 234018
-0.002832 -0.001126 0.119340 0.513658 0.694799 0.407122 -0.038565 1 0 0 0 0 0 1 235019
-0.002832 -0.001126 0.119340 0.514082 0.695368 0.407440 -0.038596 1 0 0 0 0 0 1 236017
-0.002832 -0.001126 0.119340 0.514508 0.695962 0.407790 -0.038629 1 0 0 0 0 0 1 237066
-0.002832 -0.001126 0.119340 0.514952 0.696543 0.408129 -0.038661 1 0 0 0 0 0 1 238088
-0.002832 -0.001126 0.119340 0.515338 0.697084 0.408448 -0.038691 1 0 0 0 0 0 1 239057
-0.002832 -0.001126 0.119340 0.515763 0.697643 0.408771 -0.038722 1 0 0 0 0 0 1 240055
-0.002832 -0.001126 0.119340 0.516174 0.698216 0.409111 -0.038754 1 0 0 0 0 0 1 241069
-0.002832 -0.001126 0.119340 0.516591 0.698780 0.409444 -0.038785 1 0 0 0 0 0 1 242055
-0.002832 -0.001126 0.119340 0.517012 0.699332 0.409761 -0.038816 1 0 0 0 0 0 1 243054
-0.002832 -0.001126 0.119340 0.517417 0.699897 0.410096 -0.038847 1 0 0 0 0 0 1 244054
-0.002832 -0.001126 0.119340 0.517857 0.700476 0.410431 -0.038880 1 0 0 0 0 0 1 245087
-0.002832 -0.001126 0.119340 0.518259 0.701037 0.410764 -0.038911 1 0 0 0 0 0 1 246079
-0.002832 -0.001126 0.119340 0.518684 0.701592 0.411087 -0.038941 1 0 0 0 0 0 1 247054
-0.002832 -0.001126 0.119340 0.519098 0.702171 0.411428 -0.038974 1 0 0 0 0 0 1 248092
-0.002832 -0.001126 0.119340 0.519538 0.702749 0.411763 -0.039006 1 0 0 0 0 0 1 249124
-0.002832 -0.001126 0.119340 0.519930 0.703280 0.412091 -0.039036 1 0 0 0 0 0 1 250084
-0.002832 -0.001126 0.119340 0.520342 0.703854 0.412416 -0.039067 1 0 0 0 0 0 1 251085
-0.002832 -0.001126 0.119340 0.520775 0.704420 0.412745 -0.039098 1 0 0 0 0 0 1 252079
-0.002832 -0.001126 0.119340 0.521184 0.704992 0.413081 -0.039130 1 0 0 0 0 0 1 253102
-0.002832 -0.001126 0.119340 0.521599 0.705536 0.413396 -0.039161 1 0 0 0 0 0 1 254075
-0.002832 -0.001126 0.119340 0.522008 0.706106 0.413734 -0.039192 1 0 0 0 0 0 1 255084
-0.002832 -0.001126 0.119340 0.522430 0.706659 0.414056 -0.039222 1 0 0 0 0 0 1 256055
-0.002832 -0.001126 0.119340 0.522844 0.707238 0.414398 -0.039255 1 0 0 0 0 0 1 257092
-0.002832 -0.001126 0.119340 0.523252 0.707792 0.414722 -0.039286 1 0 0 0 0 0 1 258077
-0.002832 -0.001126 0.119340 0.523671 0.708341 0.415039 -0.039316 1 0 0 0 0 0 1 259056
-0.002832 -0.001126 0.119340 0.524076 0.708905 0.415374 -0.039347 1 0 0 0 0 0 1 260054
-0.002832 -0.001126 0.119340 0.524517 0.709482 0.415710 -0.039379 1 0 0 0 0 0 1 261069
-0.002832 -0.001126 0.119340 0.524910 0.710032 0.416034 -0.039410 1 0 0 0 0 0 1 262054
-0.002832 -0.001126 0.119340 0.525347 0.710607 0.416367 -0.039442 1 0 0 0 0 0 1 263081
-0.002832 -0.001126 0.119340 0.525750 0.711169 0.416700 -0.039473 1 0 0 0 0 0 1 264075
-0.002832 -0.001126 0.119340 0.526189 0.711763 0.417051 -0.039506 1 0 0 0 0 0 1 265114
-0.002832 -0.001126 0.119340 0.526594 0.712294 0.417356 -0.039536 1 0 0 0 0 0 1 266076
-0.002832 -0.001126 0.119340 0.526996 0.712838 0.417692 -0.039566 1 0 0 0 0 0 1 267060
-0.002832 -0.001126 0.119340 0.527426 0.713418 0.418016 -0.039598 1 0 0 0 0 0 1 268076
-0.002832 -0.001126 0.119340 0.527847 0.714004 0.418362 -0.039630 1 0 0 0 0 0 1 269112
-0.002832 -0.001126 0.119340 0.528268 0.714555 0.418683 -0.039661 1 0 0 0 0 0 1 270079
-0.002832 -0.001126 0.119340 0.528665 0.715111 0.419011 -0.039692 1 0 0 0 0 0 1 271076
-0.002832 -0.001126 0.119340 0.529085 0.715663 0.419329 -0.039723 1 0 0 0 0 0 1 272061
-0.002832 -0.001126 0.119340 0.529504 0.716246 0.419675 -0.039755 1 0 0 0 0 0 1 273093
-0.002832 -0.001126 0.119340 0.529904 0.716790 0.419995 -0.039785 1 0 0 0 0 0 1 274059
-0.002832 -0.001126 0.119340 0.530347 0.717368 0.420331 -0.039817 1 0 0 0 0 0 1 275075
-0.002832 -0.001126 0.119340 0.530739 0.717917 0.420655 -0.039848 1 0 0 0 0 0 1 276059
-0.002832 -0.001126 0.119340 0.531180 0.718496 0.420990 -0.039880 1 0 0 0 0 0 1 277094
-0.002832 -0.001126 0.119340 0.531571 0.719042 0.421314 -0.039910 1 0 0 0 0 0 1 278059
-0.002832 -0.001126 0.119340 0.532013 0.719621 0.421651 -0.039942 1 0 0 0 0 0 1 279077
-0.002832 -0.001126 0.119340 0.532404 0.720169 0.421974 -0.039973 1 0 0 0 0 0 1 280059
-0.002832 -0.001126 0.119340 0.532840 0.720762 0.422321 -0.040005 1 0 0 0 0 0 1 281112
-0.002832 -0.001126 0.119340 0.533222 0.721243 0.422612 -0.040033 1 0 0 0 0 0 1 281993
-0.002832 -0.001126 0.119340 0.533624 0.721818 0.422942 -0.040064 1 0 0 0 0 0 1 282992
-0.002832 -0.001126 0.119340 0.534063 0.722394 0.423276 -0.040096 1 0 0 0 0 0 1 284002
-0.002832 -0.001126 0.119340 0.534513 0.723021 0.423646 -0.040131 1 0 0 0 0 0 1 285125
-0.002832 -0.001126 0.119340 0.534888 0.723512 0.423929 -0.040158 1 0 0 0 0 0 1 286003
-0.002832 -0.001126 0.119340 0.535293 0.724077 0.424264 -0.040190 1 0 0 0 0 0 1 287002
-0.002832 -0.001126 0.119340 0.535713 0.724645 0.424599 -0.040221 1 0 0 0 0 0 1 287995
-0.002832 -0.001126 0.119340 0.536138 0.725204 0.424920 -0.040252 1 0 0 0 0 0 1 289006
-0.002832 -0.001126 0.119340 0.536541 0.725766 0.425253 -0.040283 1 0 0 0 0 0 1 290001
-0.002832 -0.001126 0.119340 0.536973 0.726332 0.425581 -0.040315 1 0 0 0 0 0 1 291012
-0.002832 -0.001126 0.119340 0.537368 0.726884 0.425909 -0.040345 1 0 0 0 0 0 1 291988
-0.002832 -0.001126 0.119340 0.537808 0.727461 0.426244 -0.040377 1 0 0 0 0 0 1 293001
-0.002832 -0.001126 0.119340 0.538203 0.728014 0.426571 -0.040408 1 0 0 0 0 0 1 293992
-0.002832 -0.001126 0.119340 0.538632 0.728577 0.426896 -0.040439 1 0 0 0 0 0 1 294999
-0.002832 -0.001126 0.119340 0.539042 0.729132 0.427239 -0.040471 1 0 0 0 0 0 1 296000
-0.002832 -0.001126 0.119340 0.539454 0.729706 0.427564 -0.040502 1 0 0 0 0 0 1 297002
-0.002832 -0.001126 0.119340 0.539889 0.730274 0.427893 -0.040533 1 0 0 0 0 0 1 297999
-0.002832 -0.001126 0.119340 0.540287 0.730832 0.428222 -0.040564 1 0 0 0 0 0 1 298998
-0.002832 -0.001126 0.119340 0.540713 0.731391 0.428545 -0.040596 1 0 0 0 0 0 1 299997
-0.002832 -0.001126 0.119340 0.541119 0.731958 0.428882 -0.040627 1 0 0 0 0 0 1 301000
-0.002832 -0.001126 0.119340 0.541553 0.732525 0.429212 -0.040658 1 0 0 0 0 0 1 301996
-0.002832 -0.001126 0.119340 0.541945 0.733074 0.429536 -0.040689 1 0 0 0 0 0 1 302980
-0.002832 -0.001126 0.119340 0.542365 0.733645 0.429871 -0.040721 1 0 0 0 0 0 1 303995
-0.002832 -0.001126 0.119340 0.542797 0.734211 0.430197 -0.040752 1 0 0 0 0 0 1 305005
-0.002832 -0.001126 0.119340 0.543199 0.734772 0.430530 -0.040783 1 0 0 0 0 0 1 305998
-0.002832 -0.001126 0.119340 0.543636 0.735344 0.430863 -0.040815 1 0 0 0 0 0 1 307003
-0.002832 -0.001126 0.119340 0.544033 0.735900 0.431191 -0.040846 1 0 0 0 0 0 1 307999
-0.002832 -0.001126 0.119340 0.544459 0.736458 0.431514 -0.040877 1 0 0 0 0 0 1 308997
-0.002832 -0.001126 0.119340 0.544897 0.737068 0.431876 -0.040911 1 0 0 0 0 0 1 310076
-0.002832 -0.001126 0.119340 0.545320 0.737640 0.432213 -0.040942 1 0 0 0 0 0 1 311076
-0.002832 -0.001126 0.119340 0.545730 0.738179 0.432523 -0.040972 1 0 0 0 0 0 1 312051
-0.002832 -0.001126 0.119340 0.546157 0.738756 0.432878 -0.041005 1 0 0 0 0 0 1 313094
-0.002832 -0.001126 0.119340 0.546573 0.739316 0.433191 -0.041036 1 0 0 0 0 0 1 314076
-0.002832 -0.001126 0.119340 0.547029 0.739951 0.433565 -0.041071 1 0 0 0 0 0 1 315197
-0.002832 -0.001126 0.119340 0.547414 0.740453 0.433857 -0.041098 1 0 0 0 0 0 1 316078
-0.002832 -0.001126 0.119340 0.547815 0.741015 0.434189 -0.041130 1 0 0 0 0 0 1 317084
-0.002832 -0.001126 0.119340 0.548227 0.741555 0.434501 -0.041160 1 0 0 0 0 0 1 318050
-0.002832 -0.001126 0.119340 0.548643 0.742135 0.434845 -0.041192 1 0 0 0 0 0 1 319076
-0.002832 -0.001126 0.119340 0.549067 0.742710 0.435182 -0.041224 1 0 0 0 0 0 1 320097
-0.002832 -0.001126 0.119340 0.549504 0.743281 0.435514 -0.041255 1 0 0 0 0 0 1 321101
-0.002832 -0.001126 0.119340 0.549893 0.743825 0.435835 -0.041286 1 0 0 0 0 0 1 322076
-0.002832 -0.001126 0.119340 0.550307 0.744369 0.436150 -0.041316 1 0 0 0 0 0 1 323048
-0.002838 -0.001108 0.119330 0.622421 0.496274 0.577954 -0.041352 1 0 0 0 0 0 1 324198
-0.002840 -0.001099 0.119326 0.598763 0.586135 0.506184 -0.041380 1 0 0 0 0 0 1 325094
-0.002842 -0.001094 0.119325 0.580240 0.652269 0.469392 -0.041410 1 0 0 0 0 0 1 326050
-0.002843 -0.001092 0.119325 0.570200 0.687565 0.455655 -0.041441 1 0 0 0 0 0 1 327048
-0.002843 -0.001091 0.119324 0.565238 0.705707 0.451036 -0.041476 1 0 0 0 0 0 1 328175
-0.002843 -0.001090 0.119324 0.562860 0.714974 0.449603 -0.041506 1 0 0 0 0 0 1 329122
-0.002843 -0.001090 0.119324 0.561908 0.719942 0.449372 -0.041540 1 0 0 0 0 0 1 330205
-0.002843 -0.001090 0.119324 0.561604 0.722655 0.449491 -0.041570 1 0 0 0 0 0 1 331184
-0.002843 -0.001090 0.119324 0.561616 0.724241 0.449717 -0.041598 1 0 0 0 0 0 1 332076
-0.002843 -0.001090 0.119324 0.561870 0.725332 0.450037 -0.041630 1 0 0 0 0 0 1 333099
-0.002843 -0.001090 0.119324 0.562259 0.726204 0.450401 -0.041664 1 0 0 0 0 0 1 334199
-0.002856 -0.001103 0.119313 0.733384 0.909674 0.602013 -0.041696 1 0 0 0 0 0 1 335199
-0.002862 -0.001110 0.119309 0.674562 0.845863 0.525287 -0.041726 1 0 0 0 0 0 1 336175
-0.002865 -0.001113 0.119308 0.629916 0.798222 0.485934 -0.041755 1 0 0 0 0 0 1 337089
-0.002867 -0.001115 0.119308 0.605950 0.772951 0.471231 -0.041786 1 0 0 0 0 0 1 338083
-0.002868 -0.001116 0.119308 0.593910 0.760436 0.466265 -0.041820 1 0 0 0 0 0 1 339177
-0.002868 -0.001116 0.119307 0.588046 0.754393 0.464759 -0.041852 1 0 0 0 0 0 1 340199
-0.002874 -0.001098 0.119297 0.656910 0.502840 0.606025 -0.041882 1 0 0 0 0 0 1 341177
-0.002876 -0.001089 0.119293 0.631774 0.590983 0.534061 -0.041914 1 0 0 0 0 0 1 342175
-0.002878 -0.001085 0.119292 0.612517 0.656228 0.497224 -0.041945 1 0 0 0 0 0 1 343166
-0.002879 -0.001083 0.119292 0.602113 0.691070 0.483474 -0.041976 1 0 0 0 0 0 1 344181
-0.002879 -0.001082 0.119292 0.596919 0.708925 0.478826 -0.042008 1 0 0 0 0 0 1 345197
-0.002879 -0.001081 0.119292 0.594469 0.718102 0.477433 -0.042039 1 0 0 0 0 0 1 346181
-0.002879 -0.001081 0.119292 0.593455 0.722955 0.477182 -0.042071 1 0 0 0 0 0 1 347196
-0.002879 -0.001081 0.119292 0.593148 0.725653 0.477315 -0.042101 1 0 0 0 0 0 1 348179
-0.002879 -0.001081 0.119292 0.593236 0.727278 0.477612 -0.042133 1 0 0 0 0 0 1 349196
-0.002879 -0.001080 0.119292 0.593471 0.728349 0.477931 -0.042164 1 0 0 0 0 0 1 350184
-0.002879 -0.001080 0.119292 0.593839 0.729167 0.478280 -0.042195 1 0 0 0 0 0 1 351194
-0.002892 -0.001094 0.119281 0.764913 0.912600 0.630009 -0.042222 1 0 0 0 0 0 1 352056
-0.002898 -0.001101 0.119277 0.706284 0.848936 0.553351 -0.042258 1 0 0 0 0 0 1 353198
-0.002902 -0.001104 0.119275 0.661685 0.801269 0.513974 -0.042283 1 0 0 0 0 0 1 354001
-0.002908 -0.001087 0.119265 0.709348 0.527236 0.641002 -0.042314 1 0 0 0 0 0 1 354991
-0.002912 -0.001079 0.119261 0.673444 0.603868 0.563973 -0.042350 1 0 0 0 0 0 1 356124
-0.002914 -0.001075 0.119259 0.648730 0.663292 0.525358 -0.042381 1 0 0 0 0 0 1 357124
-0.002915 -0.001073 0.119259 0.635559 0.695196 0.511007 -0.042412 1 0 0 0 0 0 1 358115
-0.002915 -0.001072 0.119259 0.628993 0.711563 0.506143 -0.042443 1 0 0 0 0 0 1 359124
-0.002915 -0.001072 0.119259 0.625869 0.720012 0.504696 -0.042474 1 0 0 0 0 0 1 360114
-0.002915 -0.001071 0.119259 0.624513 0.724493 0.504435 -0.042506 1 0 0 0 0 0 1 361123
-0.002916 -0.001071 0.119259 0.623991 0.726936 0.504545 -0.042533 1 0 0 0 0 0 1 361990
-0.002928 -0.001085 0.119248 0.794751 0.911358 0.656422 -0.042568 1 0 0 0 0 0 1 363111
-0.002934 -0.001091 0.119244 0.735994 0.848108 0.579694 -0.042599 1 0 0 0 0 0 1 364121
-0.002938 -0.001095 0.119243 0.691430 0.800815 0.540403 -0.042631 1 0 0 0 0 0 1 365134
-0.002944 -0.001078 0.119232 0.739034 0.526889 0.667550 -0.042662 1 0 0 0 0 0 1 366111
-0.002948 -0.001070 0.119228 0.703144 0.603429 0.590467 -0.042693 1 0 0 0 0 0 1 367122
-0.002950 -0.001066 0.119227 0.678451 0.662806 0.551863 -0.042724 1 0 0 0 0 0 1 368114
-0.002951 -0.001064 0.119226 0.665259 0.694652 0.537472 -0.042752 1 0 0 0 0 0 1 368994
-0.002951 -0.001063 0.119226 0.658703 0.711008 0.532644 -0.042783 1 0 0 0 0 0 1 370001
-0.002951 -0.001062 0.119226 0.655651 0.719506 0.531257 -0.042818 1 0 0 0 0 0 1 371119
-0.002952 -0.001062 0.119226 0.654314 0.723993 0.531008 -0.042849 1 0 0 0 0 0 1 372119
-0.002952 -0.001062 0.119226 0.653886 0.726502 0.531177 -0.042881 1 0 0 0 0 0 1 373122
-0.002964 -0.001075 0.119215 0.824559 0.910836 0.683140 -0.042912 1 0 0 0 0 0 1 374121
-0.002971 -0.001082 0.119211 0.765899 0.847643 0.606420 -0.042943 1 0 0 0 0 0 1 375119
-0.002979 -0.001067 0.119199 0.792905 0.551607 0.709089 -0.042974 1 0 0 0 0 0 1 376121
-0.002983 -0.001060 0.119195 0.745212 0.615444 0.622275 -0.043006 1 0 0 0 0 0 1 377121
-0.002986 -0.001056 0.119194 0.714396 0.668298 0.580200 -0.043037 1 0 0 0 0 0 1 378122
-0.002987 -0.001054 0.119193 0.698136 0.696904 0.564656 -0.043068 1 0 0 0 0 0 1 379117
-0.002987 -0.001053 0.119193 0.690018 0.711602 0.559421 -0.043100 1 0 0 0 0 0 1 380125
-0.002988 -0.001053 0.119193 0.686062 0.719129 0.557799 -0.043126 1 0 0 0 0 0 1 380980
-0.002988 -0.001053 0.119193 0.684422 0.723272 0.557574 -0.043162 1 0 0 0 0 0 1 382126
-0.002988 -0.001053 0.119193 0.683791 0.725557 0.557741 -0.043193 1 0 0 0 0 0 1 383118
-0.002988 -0.001052 0.119193 0.683733 0.726982 0.558064 -0.043224 1 0 0 0 0 0 1 384119
-0.002988 -0.001052 0.119193 0.683941 0.727926 0.558437 -0.043256 1 0 0 0 0 0 1 385120
-0.002988 -0.001052 0.119193 0.684308 0.728683 0.558829 -0.043287 1 0 0 0 0 0 1 386118
-0.002988 -0.001052 0.119193 0.684724 0.729318 0.559231 -0.043318 1 0 0 0 0 0 1 387121
-0.003000 -0.001066 0.119182 0.855802 0.912759 0.711430 -0.043349 1 0 0 0 0 0 1 388118
-0.003007 -0.001073 0.119178 0.797491 0.849155 0.634732 -0.043381 1 0 0 0 0 0 1 389120
-0.003010 -0.001076 0.119177 0.753171 0.801678 0.595453 -0.043412 1 0 0 0 0 0 1 390117
-0.003011 -0.001078 0.119176 0.729361 0.776490 0.580835 -0.043443 1 0 0 0 0 0 1 391117
-0.003012 -0.001078 0.119176 0.717404 0.763928 0.575886 -0.043474 1 0 0 0 0 0 1 392117
-0.003013 -0.001079 0.119176 0.711590 0.757885 0.574449 -0.043506 1 0 0 0 0 0 1 393120
-0.003013 -0.001079 0.119176 0.708933 0.755124 0.574209 -0.043537 1 0 0 0 0 0 1 394121
-0.003013 -0.001079 0.119176 0.707844 0.754017 0.574405 -0.043568 1 0 0 0 0 0 1 395118
-0.003013 -0.001079 0.119176 0.707545 0.753726 0.574721 -0.043599 1 0 0 0 0 0 1 396117
-0.003013 -0.001079 0.119176 0.707585 0.753777 0.575068 -0.043627 1 0 0 0 0 0 1 396993
-0.003018 -0.001061 0.119166 0.779504 0.505360 0.717683 -0.043665 1 0 0 0 0 0 1 398221
-0.003021 -0.001052 0.119162 0.756173 0.594608 0.645952 -0.043696 1 0 0 0 0 0 1 399196
-0.003022 -0.001048 0.119161 0.737876 0.660372 0.609233 -0.043727 1 0 0 0 0 0 1 400201
-0.003023 -0.001045 0.119161 0.727928 0.695450 0.595549 -0.043757 1 0 0 0 0 0 1 401174
-0.003024 -0.001044 0.119160 0.722996 0.713405 0.590982 -0.043789 1 0 0 0 0 0 1 402172
-0.003024 -0.001044 0.119160 0.720727 0.722639 0.589646 -0.043820 1 0 0 0 0 0 1 403171
-0.003024 -0.001043 0.119160 0.719853 0.727525 0.589485 -0.043852 1 0 0 0 0 0 1 404202
-0.003024 -0.001043 0.119160 0.719636 0.730229 0.589690 -0.043883 1 0 0 0 0 0 1 405201
-0.003024 -0.001043 0.119160 0.719799 0.731835 0.590034 -0.043915 1 0 0 0 0 0 1 406203
-0.003024 -0.001043 0.119160 0.720122 0.732888 0.590432 -0.043946 1 0 0 0 0 0 1 407200
-0.003024 -0.001043 0.119160 0.720542 0.733677 0.590846 -0.043977 1 0 0 0 0 0 1 408205
-0.003024 -0.001043 0.119160 0.721014 0.734347 0.591257 -0.044008 1 0 0 0 0 0 1 409200
-0.003024 -0.001043 0.119160 0.721492 0.734923 0.591672 -0.044039 1 0 0 0 0 0 1 410173
-0.003024 -0.001043 0.119160 0.721994 0.735470 0.592078 -0.044070 1 0 0 0 0 0 1 411170
-0.003024 -0.001043 0.119160 0.722499 0.736001 0.592507 -0.044101 1 0 0 0 0 0 1 412164
-0.003024 -0.001043 0.119160 0.723025 0.736552 0.592936 -0.044133 1 0 0 0 0 0 1 413198
-0.003024 -0.001043 0.119160 0.723528 0.737080 0.593363 -0.044165 1 0 0 0 0 0 1 414203
-0.003024 -0.001043 0.119160 0.724031 0.737594 0.593758 -0.044195 1 0 0 0 0 0 1 415171
-0.003024 -0.001043 0.119160 0.724535 0.738108 0.594189 -0.044226 1 0 0 0 0 0 1 416171
-0.003024 -0.001043 0.119160 0.725046 0.738629 0.594610 -0.044257 1 0 0 0 0 0 1 417172
-0.003024 -0.001043 0.119160 0.725562 0.739154 0.595014 -0.044288 1 0 0 0 0 0 1 418163
-0.003024 -0.001043 0.119160 0.726074 0.739676 0.595452 -0.044320 1 0 0 0 0 0 1 419179
-0.003024 -0.001043 0.119160 0.726601 0.740213 0.595866 -0.044352 1 0 0 0 0 0 1 420193
-0.003024 -0.001043 0.119160 0.727106 0.740727 0.596297 -0.044383 1 0 0 0 0 0 1 421193
-0.003024 -0.001043 0.119160 0.727618 0.741249 0.596700 -0.044414 1 0 0 0 0 0 1 422179
-0.003024 -0.001043 0.119160 0.728129 0.741769 0.597136 -0.044445 1 0 0 0 0 0 1 423192
-0.003024 -0.001043 0.119160 0.728628 0.742293 0.597544 -0.044476 1 0 0 0 0 0 1 424176
-0.003029 -0.001025 0.119150 0.800675 0.493819 0.740351 -0.044508 1 0 0 0 0 0 1 425181
-0.003032 -0.001016 0.119146 0.777489 0.582940 0.668595 -0.044537 1 0 0 0 0 0 1 426122
-0.003033 -0.001011 0.119145 0.759265 0.648642 0.631867 -0.044568 1 0 0 0 0 0 1 427113
-0.003034 -0.001009 0.119145 0.749391 0.683712 0.618202 -0.044599 1 0 0 0 0 0 1 428122
-0.003034 -0.001008 0.119144 0.744479 0.701636 0.613641 -0.044631 1 0 0 0 0 0 1 429114
-0.003035 -0.001007 0.119144 0.742232 0.710855 0.612321 -0.044662 1 0 0 0 0 0 1 430121
-0.003035 -0.001007 0.119144 0.741335 0.715700 0.612136 -0.044693 1 0 0 0 0 0 1 431113
-0.003035 -0.001007 0.119144 0.741134 0.718382 0.612360 -0.044724 1 0 0 0 0 0 1 432112
-0.003035 -0.001007 0.119144 0.741308 0.719971 0.612716 -0.044756 1 0 0 0 0 0 1 433121
-0.003035 -0.001007 0.119144 0.741634 0.721002 0.613120 -0.044787 1 0 0 0 0 0 1 434113
-0.003035 -0.001007 0.119144 0.742077 0.721792 0.613537 -0.044818 1 0 0 0 0 0 1 435121
-0.003035 -0.001007 0.119144 0.742534 0.722422 0.613956 -0.044849 1 0 0 0 0 0 1 436103
-0.003035 -0.001007 0.119144 0.743024 0.723000 0.614381 -0.044880 1 0 0 0 0 0 1 437114
-0.003035 -0.001007 0.119144 0.743530 0.723530 0.614814 -0.044912 1 0 0 0 0 0 1 438112
-0.003035 -0.001007 0.119144 0.744055 0.724058 0.615246 -0.044943 1 0 0 0 0 0 1 439119
-0.003035 -0.001007 0.119144 0.744564 0.724554 0.615666 -0.044974 1 0 0 0 0 0 1 440101
-0.003035 -0.001007 0.119144 0.745076 0.725081 0.616102 -0.045006 1 0 0 0 0 0 1 441120
-0.003035 -0.001007 0.119144 0.745612 0.725591 0.616530 -0.045037 1 0 0 0 0 0 1 442135
-0.003035 -0.001007 0.119144 0.746103 0.726082 0.616950 -0.045068 1 0 0 0 0 0 1 443106
-0.003035 -0.001007 0.119144 0.746633 0.726599 0.617390 -0.045100 1 0 0 0 0 0 1 444132
-0.003035 -0.001007 0.119144 0.747163 0.727102 0.617813 -0.045131 1 0 0 0 0 0 1 445135
-0.003035 -0.001007 0.119144 0.747670 0.727593 0.618250 -0.045162 1 0 0 0 0 0 1 446129
-0.003035 -0.001007 0.119144 0.748195 0.728104 0.618667 -0.045193 1 0 0 0 0 0 1 447129
-0.003035 -0.001007 0.119144 0.748700 0.728609 0.619098 -0.045225 1 0 0 0 0 0 1 448126
-0.003035 -0.001007 0.119144 0.749229 0.729111 0.619521 -0.045256 1 0 0 0 0 0 1 449127
-0.003035 -0.001007 0.119144 0.749720 0.729602 0.619941 -0.045286 1 0 0 0 0 0 1 450098
-0.003035 -0.001007 0.119144 0.750252 0.730121 0.620383 -0.045318 1 0 0 0 0 0 1 451128
-0.003035 -0.001007 0.119144 0.750780 0.730621 0.620804 -0.045350 1 0 0 0 0 0 1 452127
-0.003035 -0.001007 0.119144 0.751289 0.731130 0.621239 -0.045381 1 0 0 0 0 0 1 453132
-0.003035 -0.001007 0.119144 0.751818 0.731631 0.621661 -0.045412 1 0 0 0 0 0 1 454132
-0.003035 -0.001007 0.119144 0.752334 0.732133 0.622108 -0.045444 1 0 0 0 0 0 1 455130
-0.003035 -0.001007 0.119144 0.752836 0.732620 0.622504 -0.045474 1 0 0 0 0 0 1 456098
-0.003035 -0.001007 0.119144 0.753358 0.733142 0.622950 -0.045506 1 0 0 0 0 0 1 457129
-0.003035 -0.001007 0.119144 0.753870 0.733627 0.623358 -0.045536 1 0 0 0 0 0 1 458098
-0.003035 -0.001007 0.119144 0.754391 0.734148 0.623804 -0.045568 1 0 0 0 0 0 1 459127
-0.003035 -0.001007 0.119144 0.754892 0.734637 0.624220 -0.045599 1 0 0 0 0 0 1 460097
-0.003035 -0.001007 0.119144 0.755436 0.735152 0.624654 -0.045631 1 0 0 0 0 0 1 461127
-0.003035 -0.001007 0.119144 0.755942 0.735657 0.625086 -0.045662 1 0 0 0 0 0 1 462124
-0.003035 -0.001007 0.119144 0.756472 0.736160 0.625510 -0.045693 1 0 0 0 0 0 1 463128
-0.003035 -0.001007 0.119144 0.756977 0.736665 0.625942 -0.045725 1 0 0 0 0 0 1 464126
-0.003035 -0.001007 0.119144 0.757505 0.737166 0.626384 -0.045756 1 0 0 0 0 0 1 465126
-0.003035 -0.001007 0.119144 0.758025 0.737670 0.626795 -0.045787 1 0 0 0 0 0 1 466128
-0.003035 -0.001007 0.119144 0.758531 0.738177 0.627228 -0.045818 1 0 0 0 0 0 1 467129
-0.003035 -0.001007 0.119144 0.759058 0.738677 0.627649 -0.045850 1 0 0 0 0 0 1 468127
-0.003035 -0.001007 0.119144 0.759565 0.739183 0.628082 -0.045881 1 0 0 0 0 0 1 469127
-0.003035 -0.001007 0.119144 0.760090 0.739681 0.628502 -0.045912 1 0 0 0 0 0 1 470122
-0.003035 -0.001007 0.119144 0.760600 0.740191 0.628938 -0.045943 1 0 0 0 0 0 1 471129
-0.003035 -0.001007 0.119144 0.761127 0.740690 0.629360 -0.045975 1 0 0 0 0 0 1 472127
-0.003035 -0.001007 0.119144 0.761635 0.741197 0.629794 -0.046006 1 0 0 0 0 0 1 473129
-0.003035 -0.001007 0.119144 0.762150 0.741700 0.630221 -0.046037 1 0 0 0 0 0 1 474127
-0.003035 -0.001007 0.119144 0.762690 0.742197 0.630656 -0.046068 1 0 0 0 0 0 1 475126
-0.003035 -0.001007 0.119144 0.763187 0.742707 0.631078 -0.046100 1 0 0 0 0 0 1 476127
-0.003035 -0.001007 0.119144 0.763708 0.743202 0.631494 -0.046131 1 0 0 0 0 0 1 477115
-0.003035 -0.001007 0.119144 0.764220 0.743713 0.631932 -0.046162 1 0 0 0 0 0 1 478126
-0.003035 -0.001007 0.119144 0.764749 0.744214 0.632354 -0.046193 1 0 0 0 0 0 1 479126
-0.003035 -0.001007 0.119144 0.765256 0.744721 0.632788 -0.046225 1 0 0 0 0 0 1 480127
-0.003035 -0.001007 0.119144 0.765772 0.745225 0.633216 -0.046256 1 0 0 0 0 0 1 481128
-0.003035 -0.001007 0.119144 0.766301 0.745725 0.633638 -0.046287 1 0 0 0 0 0 1 482127
-0.003035 -0.001007 0.119144 0.766807 0.746231 0.634071 -0.046318 1 0 0 0 0 0 1 483127
-0.003035 -0.001007 0.119144 0.767336 0.746733 0.634493 -0.046350 1 0 0 0 0 0 1 484128
-0.003035 -0.001007 0.119144 0.767853 0.747235 0.634940 -0.046381 1 0 0 0 0 0 1 485126
-0.003035 -0.001007 0.119144 0.768373 0.747740 0.635351 -0.046412 1 0 0 0 0 0 1 486129
-0.003035 -0.001007 0.119144 0.768879 0.748246 0.635784 -0.046443 1 0 0 0 0 0 1 487130
-0.003035 -0.001007 0.119144 0.769390 0.748731 0.636192 -0.046474 1 0 0 0 0 0 1 488097
-0.003035 -0.001007 0.119144 0.769905 0.749245 0.636632 -0.046505 1 0 0 0 0 0 1 489114
-0.003035 -0.001007 0.119144 0.770425 0.749753 0.637064 -0.046537 1 0 0 0 0 0 1 490121
-0.003035 -0.001007 0.119144 0.770949 0.750248 0.637481 -0.046568 1 0 0 0 0 0 1 491111
-0.003035 -0.001007 0.119144 0.771460 0.750759 0.637918 -0.046599 1 0 0 0 0 0 1 492120
-0.003035 -0.001007 0.119144 0.771984 0.751256 0.638337 -0.046630 1 0 0 0 0 0 1 493112
-0.003035 -0.001007 0.119144 0.772506 0.751762 0.638787 -0.046662 1 0 0 0 0 0 1 494119
-0.003035 -0.001007 0.119144 0.773019 0.752261 0.639193 -0.046693 1 0 0 0 0 0 1 495110
-0.003035 -0.001007 0.119144 0.773530 0.752773 0.639630 -0.046724 1 0 0 0 0 0 1 496120
-0.003035 -0.001007 0.119144 0.774042 0.753273 0.640055 -0.046755 1 0 0 0 0 0 1 497113
-0.003035 -0.001007 0.119144 0.774575 0.753778 0.640480 -0.046787 1 0 0 0 0 0 1 498121
-0.003035 -0.001007 0.119144 0.775076 0.754277 0.640908 -0.046818 1 0 0 0 0 0 1 499109
-0.003035 -0.001007 0.119144 0.775609 0.754783 0.641334 -0.046849 1 0 0 0 0 0 1 500119
-0.003035 -0.001007 0.119144 0.776125 0.755299 0.641775 -0.046881 1 0 0 0 0 0 1 501137
-0.003035 -0.001007 0.119144 0.776647 0.755793 0.642192 -0.046912 1 0 0 0 0 0 1 502125
-0.003035 -0.001007 0.119144 0.777146 0.756292 0.642620 -0.046943 1 0 0 0 0 0 1 503111
-0.003035 -0.001007 0.119144 0.777687 0.756806 0.643073 -0.046975 1 0 0 0 0 0 1 504136
-0.003035 -0.001007 0.119144 0.778193 0.757296 0.643472 -0.047005 1 0 0 0 0 0 1 505111
-0.003035 -0.001007 0.119144 0.778707 0.757811 0.643911 -0.047037 1 0 0 0 0 0 1 506127
-0.003035 -0.001007 0.119144 0.779230 0.758307 0.644329 -0.047068 1 0 0 0 0 0 1 507118
-0.003035 -0.001007 0.119144 0.779743 0.758819 0.644767 -0.047100 1 0 0 0 0 0 1 508129
-0.003035 -0.001007 0.119144 0.780260 0.759309 0.645180 -0.047130 1 0 0 0 0 0 1 509108
-0.003035 -0.001007 0.119144 0.780773 0.759822 0.645619 -0.047162 1 0 0 0 0 0 1 510121
-0.003040 -0.000989 0.119134 0.852980 0.510690 0.789002 -0.047193 1 0 0 0 0 0 1 511116
-0.003043 -0.000980 0.119130 0.829995 0.599364 0.717364 -0.047224 1 0 0 0 0 0 1 512117
-0.003044 -0.000975 0.119129 0.811836 0.664817 0.680664 -0.047255 1 0 0 0 0 0 1 513100
-0.003045 -0.000973 0.119129 0.802017 0.699757 0.667024 -0.047287 1 0 0 0 0 0 1 514116
-0.003045 -0.000972 0.119129 0.797123 0.717613 0.662459 -0.047318 1 0 0 0 0 0 1 515114
-0.003045 -0.000971 0.119129 0.794868 0.726766 0.661146 -0.047349 1 0 0 0 0 0 1 516098
-0.003045 -0.000971 0.119129 0.794001 0.731600 0.660986 -0.047381 1 0 0 0 0 0 1 517116
-0.003045 -0.000971 0.119129 0.793810 0.734259 0.661220 -0.047412 1 0 0 0 0 0 1 518119
-0.003045 -0.000971 0.119129 0.793984 0.735834 0.661573 -0.047443 1 0 0 0 0 0 1 519119
-0.003045 -0.000971 0.119129 0.794319 0.736850 0.661987 -0.047474 1 0 0 0 0 0 1 520118
-0.003045 -0.000971 0.119129 0.794767 0.737606 0.662415 -0.047506 1 0 0 0 0 0 1 521118
-0.003045 -0.000971 0.119129 0.795234 0.738236 0.662843 -0.047537 1 0 0 0 0 0 1 522116
-0.003045 -0.000971 0.119129 0.795726 0.738779 0.663276 -0.047568 1 0 0 0 0 0 1 523114
-0.003045 -0.000971 0.119129 0.796240 0.739291 0.663719 -0.047599 1 0 0 0 0 0 1 524116
-0.003045 -0.000971 0.119129 0.796763 0.739809 0.664149 -0.047631 1 0 0 0 0 0 1 525115
-0.003045 -0.000971 0.119129 0.797286 0.740297 0.664584 -0.047662 1 0 0 0 0 0 1 526114
-0.003051 -0.000953 0.119118 0.869485 0.491139 0.808192 -0.047693 1 0 0 0 0 0 1 527114
-0.003053 -0.000944 0.119115 0.846550 0.579655 0.736514 -0.047724 1 0 0 0 0 0 1 528115
-0.003055 -0.000939 0.119113 0.828438 0.645035 0.699808 -0.047756 1 0 0 0 0 0 1 529115
-0.003056 -0.000937 0.119113 0.818605 0.679922 0.686167 -0.047787 1 0 0 0 0 0 1 530115
-0.003056 -0.000936 0.119113 0.813730 0.697741 0.681617 -0.047818 1 0 0 0 0 0 1 531113
-0.003056 -0.000935 0.119113 0.811489 0.706887 0.680309 -0.047849 1 0 0 0 0 0 1 532112
-0.003056 -0.000935 0.119113 0.810621 0.711693 0.680148 -0.047881 1 0 0 0 0 0 1 533115
-0.003056 -0.000935 0.119113 0.810440 0.714321 0.680375 -0.047912 1 0 0 0 0 0 1 534118
-0.003056 -0.000935 0.119113 0.810606 0.715864 0.680764 -0.047943 1 0 0 0 0 0 1 535112
-0.003056 -0.000935 0.119113 0.810953 0.716883 0.681172 -0.047974 1 0 0 0 0 0 1 536115
-0.003056 -0.000935 0.119113 0.811408 0.717623 0.681606 -0.048006 1 0 0 0 0 0 1 537116
-0.003056 -0.000935 0.119113 0.811885 0.718224 0.682048 -0.048037 1 0 0 0 0 0 1 538116
-0.003056 -0.000935 0.119113 0.812382 0.718747 0.682490 -0.048068 1 0 0 0 0 0 1 539113
-0.003056 -0.000935 0.119113 0.812909 0.719249 0.682928 -0.048099 1 0 0 0 0 0 1 540113
-0.003056 -0.000935 0.119113 0.813432 0.719742 0.683378 -0.048131 1 0 0 0 0 0 1 541115
-0.003056 -0.000935 0.119113 0.813943 0.720210 0.683825 -0.048161 1 0 0 0 0 0 1 542106
-0.003056 -0.000935 0.119113 0.814487 0.720680 0.684268 -0.048193 1 0 0 0 0 0 1 543117
-0.003056 -0.000935 0.119113 0.815002 0.721162 0.684712 -0.048224 1 0 0 0 0 0 1 544119
-0.003056 -0.000935 0.119113 0.815539 0.721626 0.685147 -0.048256 1 0 0 0 0 0 1 545115
-0.003056 -0.000935 0.119113 0.816060 0.722085 0.685603 -0.048287 1 0 0 0 0 0 1 546116
-0.003056 -0.000935 0.119113 0.816574 0.722553 0.686033 -0.048317 1 0 0 0 0 0 1 547097
-0.003056 -0.000935 0.119113 0.817113 0.723019 0.686470 -0.048349 1 0 0 0 0 0 1 548097
-0.003056 -0.000935 0.119113 0.817641 0.723498 0.686928 -0.048381 1 0 0 0 0 0 1 549116
-0.003056 -0.000935 0.119113 0.818172 0.723942 0.687364 -0.048411 1 0 0 0 0 0 1 550096
-0.003056 -0.000935 0.119113 0.818697 0.724431 0.687815 -0.048443 1 0 0 0 0 0 1 551115
-0.003056 -0.000935 0.119113 0.819234 0.724897 0.688252 -0.048474 1 0 0 0 0 0 1 552097
-0.003056 -0.000935 0.119113 0.819754 0.725368 0.688703 -0.048506 1 0 0 0 0 0 1 553115
-0.003056 -0.000935 0.119113 0.820278 0.725819 0.689149 -0.048536 1 0 0 0 0 0 1 554105
-0.003056 -0.000935 0.119113 0.820819 0.726296 0.689584 -0.048568 1 0 0 0 0 0 1 555112
-0.003056 -0.000935 0.119113 0.821331 0.726764 0.690029 -0.048599 1 0 0 0 0 0 1 556104
-0.003056 -0.000935 0.119113 0.821917 0.727270 0.690506 -0.048633 1 0 0 0 0 0 1 557192
-0.003056 -0.000935 0.119113 0.822429 0.727720 0.690954 -0.048664 1 0 0 0 0 0 1 558176
-0.003056 -0.000935 0.119113 0.822974 0.728203 0.691394 -0.048695 1 0 0 0 0 0 1 559193
-0.003056 -0.000935 0.119113 0.823481 0.728665 0.691834 -0.048726 1 0 0 0 0 0 1 560174
-0.003056 -0.000935 0.119113 0.824025 0.729150 0.692294 -0.048758 1 0 0 0 0 0 1 561192
-0.003056 -0.000935 0.119113 0.824553 0.729588 0.692725 -0.048789 1 0 0 0 0 0 1 562176
-0.003056 -0.000935 0.119113 0.825075 0.730075 0.693174 -0.048820 1 0 0 0 0 0 1 563192
-0.003056 -0.000935 0.119113 0.825605 0.730533 0.693604 -0.048851 1 0 0 0 0 0 1 564175
-0.003056 -0.000935 0.119113 0.826134 0.730999 0.694067 -0.048883 1 0 0 0 0 0 1 565191
-0.003056 -0.000935 0.119113 0.826662 0.731466 0.694492 -0.048914 1 0 0 0 0 0 1 566175
-0.003056 -0.000935 0.119113 0.827187 0.731944 0.694948 -0.048945 1 0 0 0 0 0 1 567190
-0.003056 -0.000935 0.119113 0.827717 0.732402 0.695379 -0.048976 1 0 0 0 0 0 1 568175
-0.003056 -0.000935 0.119113 0.828248 0.732869 0.695843 -0.049008 1 0 0 0 0 0 1 569193
-0.003056 -0.000935 0.119113 0.828727 0.733307 0.696243 -0.049037 1 0 0 0 0 0 1 570108
-0.003056 -0.000935 0.119113 0.829267 0.733773 0.696681 -0.049068 1 0 0 0 0 0 1 571109
-0.003056 -0.000935 0.119113 0.829796 0.734255 0.697140 -0.049099 1 0 0 0 0 0 1 572117
-0.003056 -0.000935 0.119113 0.830324 0.734709 0.697568 -0.049130 1 0 0 0 0 0 1 573108
-0.003056 -0.000935 0.119113 0.830848 0.735170 0.698028 -0.049162 1 0 0 0 0 0 1 574117
-0.003056 -0.000935 0.119113 0.831389 0.735649 0.698464 -0.049193 1 0 0 0 0 0 1 575126
-0.003056 -0.000935 0.119113 0.831900 0.736115 0.698907 -0.049224 1 0 0 0 0 0 1 576114
-0.003056 -0.000935 0.119113 0.832429 0.736585 0.699353 -0.049256 1 0 0 0 0 0 1 577119
-0.003056 -0.000935 0.119113 0.832974 0.737040 0.699799 -0.049287 1 0 0 0 0 0 1 578123
-0.003056 -0.000935 0.119113 0.833486 0.737517 0.700241 -0.049318 1 0 0 0 0 0 1 579118
-0.003056 -0.000935 0.119113 0.834024 0.737983 0.700677 -0.049349 1 0 0 0 0 0 1 580117
-0.003056 -0.000935 0.119113 0.834542 0.738440 0.701132 -0.049380 1 0 0 0 0 0 1 581097
-0.003056 -0.000935 0.119113 0.835088 0.738923 0.701572 -0.049412 1 0 0 0 0 0 1 582129
-0.003056 -0.000935 0.119113 0.835594 0.739384 0.702011 -0.049443 1 0 0 0 0 0 1 583109
-0.003056 -0.000935 0.119113 0.836138 0.739853 0.702453 -0.049474 1 0 0 0 0 0 1 584118
-0.003056 -0.000935 0.119113 0.836663 0.740315 0.702912 -0.049506 1 0 0 0 0 0 1 585126
-0.003056 -0.000935 0.119113 0.837186 0.740792 0.703350 -0.049537 1 0 0 0 0 0 1 586125
-0.003056 -0.000935 0.119113 0.837726 0.741258 0.703788 -0.049568 1 0 0 0 0 0 1 587126
-0.003056 -0.000935 0.119113 0.838238 0.741724 0.704232 -0.049599 1 0 0 0 0 0 1 588116
-0.003056 -0.000935 0.119113 0.838782 0.742179 0.704679 -0.049631 1 0 0 0 0 0 1 589120
-0.003056 -0.000935 0.119113 0.839296 0.742658 0.705121 -0.049662 1 0 0 0 0 0 1 590118
-0.003056 -0.000935 0.119113 0.839830 0.743134 0.705572 -0.049693 1 0 0 0 0 0 1 591117
-0.003056 -0.000935 0.119113 0.840393 0.743619 0.706028 -0.049726 1 0 0 0 0 0 1 592174
-0.003056 -0.000935 0.119113 0.840869 0.744037 0.706447 -0.049755 1 0 0 0 0 0 1 593091
-0.003056 -0.000935 0.119113 0.841416 0.744521 0.706888 -0.049787 1 0 0 0 0 0 1 594111
-0.003056 -0.000935 0.119113 0.841936 0.744996 0.707339 -0.049818 1 0 0 0 0 0 1 595118
-0.003056 -0.000935 0.119113 0.842474 0.745460 0.707776 -0.049849 1 0 0 0 0 0 1 596116
-0.003056 -0.000935 0.119113 0.842984 0.745908 0.708223 -0.049880 1 0 0 0 0 0 1 597095
-0.003056 -0.000935 0.119113 0.843533 0.746395 0.708667 -0.049912 1 0 0 0 0 0 1 598121
-0.003056 -0.000935 0.119113 0.844050 0.746866 0.709115 -0.049943 1 0 0 0 0 0 1 599120
-0.003056 -0.000935 0.119113 0.844579 0.747335 0.709561 -0.049975 1 0 0 0 0 0 1 600124
-0.003056 -0.000935 0.119113 0.845128 0.747795 0.710010 -0.050006 1 0 0 0 0 0 1 601120
-0.003056 -0.000935 0.119113 0.845638 0.748269 0.710449 -0.050037 1 0 0 0 0 0 1 602124
-0.003056 -0.000935 0.119113 0.846159 0.748720 0.710872 -0.050067 1 0 0 0 0 0 1 603093
-0.003056 -0.000935 0.119113 0.846699 0.749195 0.711344 -0.050100 1 0 0 0 0 0 1 604129
-0.003056 -0.000935 0.119113 0.847232 0.749668 0.711774 -0.050131 1 0 0 0 0 0 1 605124
-0.003056 -0.000935 0.119113 0.847742 0.750133 0.712217 -0.050162 1 0 0 0 0 0 1 606111
-0.003056 -0.000935 0.119113 0.848275 0.750606 0.712666 -0.050193 1 0 0 0 0 0 1 607123
-0.003056 -0.000935 0.119113 0.848812 0.751068 0.713101 -0.050224 1 0 0 0 0 0 1 608117
-0.003056 -0.000935 0.119113 0.849336 0.751529 0.713560 -0.050256 1 0 0 0 0 0 1 609123
-0.003056 -0.000935 0.119113 0.849872 0.752004 0.713992 -0.050287 1 0 0 0 0 0 1 610124
-0.003056 -0.000935 0.119113 0.850396 0.752483 0.714447 -0.050318 1 0 0 0 0 0 1 611122
-0.003056 -0.000935 0.119113 0.850933 0.752930 0.714887 -0.050350 1 0 0 0 0 0 1 612124
-0.003056 -0.000935 0.119113 0.851446 0.753409 0.715329 -0.050381 1 0 0 0 0 0 1 613124
-0.003056 -0.000935 0.119113 0.851984 0.753874 0.715766 -0.050412 1 0 0 0 0 0 1 614123
-0.003056 -0.000935 0.119113 0.852501 0.754344 0.716215 -0.050443 1 0 0 0 0 0 1 615122
-0.003056 -0.000935 0.119113 0.853020 0.754805 0.716653 -0.050474 1 0 0 0 0 0 1 616108
-0.003056 -0.000935 0.119113 0.853581 0.755273 0.717111 -0.050506 1 0 0 0 0 0 1 617140
-0.003056 -0.000935 0.119113 0.854123 0.755778 0.717578 -0.050539 1 0 0 0 0 0 1 618193
-0.003056 -0.000935 0.119113 0.854650 0.756233 0.718006 -0.050570 1 0 0 0 0 0 1 619171
-0.003056 -0.000935 0.119113 0.855177 0.756698 0.718467 -0.050601 1 0 0 0 0 0 1 620167
-0.003056 -0.000935 0.119113 0.855717 0.757176 0.718903 -0.050633 1 0 0 0 0 0 1 621189
-0.003056 -0.000935 0.119113 0.856222 0.757636 0.719341 -0.050663 1 0 0 0 0 0 1 622167
-0.003056 -0.000935 0.119113 0.856748 0.758104 0.719785 -0.050695 1 0 0 0 0 0 1 623166
-0.003056 -0.000935 0.119113 0.857287 0.758568 0.720222 -0.050726 1 0 0 0 0 0 1 624165
-0.003056 -0.000935 0.119113 0.857828 0.759043 0.720694 -0.050758 1 0 0 0 0 0 1 625202
-0.003056 -0.000935 0.119113 0.858358 0.759513 0.721121 -0.050789 1 0 0 0 0 0 1 626191
-0.003056 -0.000935 0.119113 0.858862 0.759973 0.721559 -0.050820 1 0 0 0 0 0 1 627167
-0.003056 -0.000935 0.119113 0.859404 0.760425 0.722003 -0.050851 1 0 0 0 0 0 1 628165
-0.003056 -0.000935 0.119113 0.859920 0.760907 0.722448 -0.050882 1 0 0 0 0 0 1 629169
-0.003056 -0.000935 0.119113 0.860449 0.761378 0.722894 -0.050914 1 0 0 0 0 0 1 630174
-0.003056 -0.000935 0.119113 0.861003 0.761857 0.723344 -0.050945 1 0 0 0 0 0 1 631186
-0.003056 -0.000935 0.119113 0.861509 0.762301 0.723787 -0.050976 1 0 0 0 0 0 1 632171
-0.003056 -0.000935 0.119113 0.862053 0.762782 0.724225 -0.051008 1 0 0 0 0 0 1 633186
-0.003056 -0.000935 0.119113 0.862562 0.763246 0.724667 -0.051039 1 0 0 0 0 0 1 634171
-0.003056 -0.000935 0.119113 0.863108 0.763717 0.725111 -0.051070 1 0 0 0 0 0 1 635185
-0.003056 -0.000935 0.119113 0.863619 0.764168 0.725560 -0.051101 1 0 0 0 0 0 1 636168
-0.003056 -0.000935 0.119113 0.864166 0.764652 0.726001 -0.051133 1 0 0 0 0 0 1 637188
-0.003056 -0.000935 0.119113 0.864682 0.765122 0.726448 -0.051164 1 0 0 0 0 0 1 638186
-0.003056 -0.000935 0.119113 0.865201 0.765583 0.726886 -0.051195 1 0 0 0 0 0 1 639172
-0.003056 -0.000935 0.119113 0.865760 0.766051 0.727344 -0.051227 1 0 0 0 0 0 1 640186
-0.003056 -0.000935 0.119113 0.866260 0.766517 0.727774 -0.051257 1 0 0 0 0 0 1 641171
-0.003056 -0.000935 0.119113 0.866768 0.766956 0.728186 -0.051287 1 0 0 0 0 0 1 642115
-0.003056 -0.000935 0.119113 0.867284 0.767410 0.728638 -0.051318 1 0 0 0 0 0 1 643106
-0.003056 -0.000935 0.119113 0.867825 0.767890 0.729075 -0.051349 1 0 0 0 0 0 1 644116
-0.003056 -0.000935 0.119113 0.868337 0.768356 0.729519 -0.051380 1 0 0 0 0 0 1 645106
-0.003056 -0.000935 0.119113 0.868868 0.768827 0.729967 -0.051412 1 0 0 0 0 0 1 646114
-0.003056 -0.000935 0.119113 0.869403 0.769288 0.730400 -0.051443 1 0 0 0 0 0 1 647105
-0.003056 -0.000935 0.119113 0.869928 0.769750 0.730860 -0.051474 1 0 0 0 0 0 1 648114
-0.003056 -0.000935 0.119113 0.870460 0.770221 0.731289 -0.051505 1 0 0 0 0 0 1 649106
-0.003056 -0.000935 0.119113 0.870989 0.770705 0.731748 -0.051537 1 0 0 0 0 0 1 650114
-0.003056 -0.000935 0.119113 0.871523 0.771149 0.732185 -0.051568 1 0 0 0 0 0 1 651110
-0.003056 -0.000935 0.119113 0.872038 0.771629 0.732629 -0.051599 1 0 0 0 0 0 1 652113
-0.003056 -0.000935 0.119113 0.872584 0.772102 0.733072 -0.051631 1 0 0 0 0 0 1 653127
-0.003056 -0.000935 0.119113 0.873096 0.772567 0.733517 -0.051662 1 0 0 0 0 0 1 654117
-0.003056 -0.000935 0.119113 0.873628 0.773025 0.733969 -0.051693 1 0 0 0 0 0 1 655120
-0.003056 -0.000935 0.119113 0.874161 0.773496 0.734398 -0.051724 1 0 0 0 0 0 1 656114
-0.003056 -0.000935 0.119113 0.874681 0.773969 0.734849 -0.051756 1 0 0 0 0 0 1 657118
-0.003056 -0.000935 0.119113 0.875214 0.774429 0.735282 -0.051787 1 0 0 0 0 0 1 658107
-0.003056 -0.000935 0.119113 0.875752 0.774905 0.735753 -0.051818 1 0 0 0 0 0 1 659126
-0.003056 -0.000935 0.119113 0.876264 0.775357 0.736165 -0.051849 1 0 0 0 0 0 1 660093
-0.003056 -0.000935 0.119113 0.876796 0.775841 0.736625 -0.051881 1 0 0 0 0 0 1 661122
-0.003056 -0.000935 0.119113 0.877319 0.776306 0.737067 -0.051912 1 0 0 0 0 0 1 662116
-0.003056 -0.000935 0.119113 0.877861 0.776772 0.737506 -0.051943 1 0 0 0 0 0 1 663120
-0.003056 -0.000935 0.119113 0.878382 0.777231 0.737962 -0.051974 1 0 0 0 0 0 1 664121
-0.003056 -0.000935 0.119113 0.878919 0.777707 0.738395 -0.052006 1 0 0 0 0 0 1 665123
-0.003056 -0.000935 0.119113 0.879438 0.778165 0.738849 -0.052037 1 0 0 0 0 0 1 666120
-0.003056 -0.000935 0.119113 0.879968 0.778634 0.739276 -0.052068 1 0 0 0 0 0 1 667108
-0.003044 -0.000921 0.119124 0.708280 0.594359 0.586514 -0.052100 1 0 0 0 0 0 1 668123
-0.003037 -0.000915 0.119128 0.766541 0.658038 0.663557 -0.052131 1 0 0 0 0 0 1 669121
-0.003034 -0.000911 0.119129 0.811416 0.706076 0.703441 -0.052162 1 0 0 0 0 0 1 670133
-0.003033 -0.000909 0.119129 0.836022 0.732036 0.718810 -0.052193 1 0 0 0 0 0 1 671126
-0.003032 -0.000909 0.119129 0.848897 0.745469 0.724531 -0.052224 1 0 0 0 0 0 1 672115
-0.003031 -0.000908 0.119129 0.855667 0.752449 0.726820 -0.052256 1 0 0 0 0 0 1 673130
-0.003031 -0.000908 0.119130 0.859330 0.756170 0.727895 -0.052287 1 0 0 0 0 0 1 674131
-0.003031 -0.000908 0.119130 0.861434 0.758262 0.728547 -0.052319 1 0 0 0 0 0 1 675131
-0.003031 -0.000908 0.119130 0.862737 0.759542 0.729061 -0.052350 1 0 0 0 0 0 1 676130
-0.003031 -0.000908 0.119130 0.863667 0.760401 0.729529 -0.052381 1 0 0 0 0 0 1 677131
-0.003031 -0.000908 0.119130 0.864379 0.761058 0.729975 -0.052412 1 0 0 0 0 0 1 678130
-0.003031 -0.000908 0.119130 0.864987 0.761609 0.730402 -0.052443 1 0 0 0 0 0 1 679128
-0.003031 -0.000908 0.119130 0.865546 0.762123 0.730845 -0.052475 1 0 0 0 0 0 1 680129
-0.003031 -0.000908 0.119130 0.866102 0.762606 0.731278 -0.052506 1 0 0 0 0 0 1 681134
-0.003031 -0.000908 0.119130 0.866626 0.763068 0.731718 -0.052537 1 0 0 0 0 0 1 682129
-0.003031 -0.000908 0.119130 0.867139 0.763534 0.732147 -0.052568 1 0 0 0 0 0 1 683129
-0.003031 -0.000908 0.119130 0.867658 0.763992 0.732585 -0.052600 1 0 0 0 0 0 1 684136
-0.003031 -0.000908 0.119130 0.868173 0.764432 0.733024 -0.052631 1 0 0 0 0 0 1 685130
-0.003031 -0.000908 0.119130 0.868706 0.764902 0.733455 -0.052662 1 0 0 0 0 0 1 686132
-0.003031 -0.000908 0.119130 0.869193 0.765343 0.733880 -0.052693 1 0 0 0 0 0 1 687112
-0.003031 -0.000908 0.119130 0.869735 0.765810 0.734323 -0.052725 1 0 0 0 0 0 1 688129
-0.003031 -0.000908 0.119130 0.870245 0.766257 0.734772 -0.052756 1 0 0 0 0 0 1 689130
-0.003031 -0.000908 0.119130 0.870760 0.766710 0.735189 -0.052787 1 0 0 0 0 0 1 690130
-0.003031 -0.000908 0.119130 0.871268 0.767171 0.735632 -0.052818 1 0 0 0 0 0 1 691122
-0.003031 -0.000908 0.119130 0.871780 0.767623 0.736066 -0.052850 1 0 0 0 0 0 1 692133
-0.003031 -0.000908 0.119130 0.872350 0.768098 0.736535 -0.052883 1 0 0 0 0 0 1 693195
-0.003031 -0.000908 0.119130 0.872840 0.768553 0.736960 -0.052914 1 0 0 0 0 0 1 694186
-0.003031 -0.000908 0.119130 0.873378 0.769018 0.737400 -0.052946 1 0 0 0 0 0 1 695196
-0.003031 -0.000908 0.119130 0.873859 0.769452 0.737820 -0.052976 1 0 0 0 0 0 1 696164
-0.003031 -0.000908 0.119130 0.874385 0.769904 0.738270 -0.053007 1 0 0 0 0 0 1 697166
-0.003031 -0.000908 0.119130 0.874900 0.770355 0.738684 -0.053038 1 0 0 0 0 0 1 698161
-0.003031 -0.000908 0.119130 0.875413 0.770821 0.739132 -0.053070 1 0 0 0 0 0 1 699164
-0.003031 -0.000908 0.119130 0.875931 0.771265 0.739555 -0.053101 1 0 0 0 0 0 1 700163
-0.003031 -0.000908 0.119130 0.876462 0.771731 0.740021 -0.053133 1 0 0 0 0 0 1 701192
-0.003031 -0.000908 0.119130 0.876962 0.772171 0.740426 -0.053163 1 0 0 0 0 0 1 702162
-0.003043 -0.000921 0.119118 1.050007 0.957727 0.894167 -0.053195 1 0 0 0 0 0 1 703163
-0.003050 -0.000928 0.119115 0.992782 0.894954 0.818213 -0.053226 1 0 0 0 0 0 1 704173
-0.003053 -0.000931 0.119113 0.949020 0.847893 0.779254 -0.053257 1 0 0 0 0 0 1 705171
-0.003055 -0.000933 0.119113 0.925514 0.822894 0.764758 -0.053289 1 0 0 0 0 0 1 706185
-0.003055 -0.000934 0.119113 0.913681 0.810411 0.759886 -0.053320 1 0 0 0 0 0 1 707168
-0.003056 -0.000934 0.119113 0.907963 0.804362 0.758493 -0.053351 1 0 0 0 0 0 1 708184
-0.003056 -0.000934 0.119113 0.905347 0.801566 0.758276 -0.053382 1 0 0 0 0 0 1 709168
-0.003056 -0.000935 0.119113 0.904301 0.800395 0.758514 -0.053414 1 0 0 0 0 0 1 710184
-0.003056 -0.000935 0.119113 0.904026 0.800050 0.758877 -0.053445 1 0 0 0 0 0 1 711167
-0.003056 -0.000935 0.119113 0.904165 0.800110 0.759298 -0.053476 1 0 0 0 0 0 1 712184
-0.003056 -0.000935 0.119113 0.904491 0.800366 0.759725 -0.053507 1 0 0 0 0 0 1 713172
-0.003056 -0.000935 0.119113 0.904883 0.800711 0.760136 -0.053537 1 0 0 0 0 0 1 714112
-0.003056 -0.000935 0.119113 0.905366 0.801103 0.760573 -0.053568 1 0 0 0 0 0 1 715103
-0.003056 -0.000935 0.119113 0.905865 0.801566 0.761026 -0.053599 1 0 0 0 0 0 1 716112
-0.003056 -0.000935 0.119113 0.906382 0.802010 0.761466 -0.053630 1 0 0 0 0 0 1 717104
-0.003056 -0.000935 0.119113 0.906914 0.802479 0.761914 -0.053662 1 0 0 0 0 0 1 718112
-0.003056 -0.000935 0.119113 0.907430 0.802934 0.762346 -0.053693 1 0 0 0 0 0 1 719103
-0.003056 -0.000935 0.119113 0.907950 0.803407 0.762799 -0.053724 1 0 0 0 0 0 1 720111
-0.003056 -0.000935 0.119113 0.908480 0.803878 0.763246 -0.053756 1 0 0 0 0 0 1 721118
-0.003056 -0.000935 0.119113 0.909012 0.804336 0.763677 -0.053786 1 0 0 0 0 0 1 722103
-0.003056 -0.000935 0.119113 0.909544 0.804804 0.764142 -0.053818 1 0 0 0 0 0 1 723124
-0.003056 -0.000935 0.119113 0.910072 0.805272 0.764567 -0.053849 1 0 0 0 0 0 1 724109
-0.003056 -0.000935 0.119113 0.910595 0.805748 0.765021 -0.053881 1 0 0 0 0 0 1 725120
-0.003056 -0.000935 0.119113 0.911130 0.806210 0.765477 -0.053912 1 0 0 0 0 0 1 726115
-0.003056 -0.000935 0.119113 0.911657 0.806674 0.765899 -0.053943 1 0 0 0 0 0 1 727108
-0.003056 -0.000935 0.119113 0.912177 0.807148 0.766350 -0.053974 1 0 0 0 0 0 1 728115
-0.003056 -0.000935 0.119113 0.912719 0.807616 0.766791 -0.054006 1 0 0 0 0 0 1 729122
-0.003056 -0.000935 0.119113 0.913238 0.808073 0.767246 -0.054037 1 0 0 0 0 0 1 730119
-0.003056 -0.000935 0.119113 0.913770 0.808544 0.767674 -0.054068 1 0 0 0 0 0 1 731110
-0.003056 -0.000935 0.119113 0.914293 0.809021 0.768128 -0.054100 1 0 0 0 0 0 1 732123
-0.003056 -0.000935 0.119113 0.914818 0.809487 0.768571 -0.054131 1 0 0 0 0 0 1 733120
-0.003056 -0.000935 0.119113 0.915360 0.809938 0.769014 -0.054162 1 0 0 0 0 0 1 734116
-0.003056 -0.000935 0.119113 0.915876 0.810420 0.769459 -0.054193 1 0 0 0 0 0 1 735120
-0.003056 -0.000935 0.119113 0.916422 0.810894 0.769902 -0.054224 1 0 0 0 0 0 1 736118
-0.003056 -0.000935 0.119113 0.916933 0.811357 0.770346 -0.054256 1 0 0 0 0 0 1 737120
-0.003056 -0.000935 0.119113 0.917474 0.811809 0.770790 -0.054287 1 0 0 0 0 0 1 738118
-0.003056 -0.000935 0.119113 0.917990 0.812290 0.771234 -0.054318 1 0 0 0 0 0 1 739121
-0.003056 -0.000935 0.119113 0.918532 0.812759 0.771674 -0.054350 1 0 0 0 0 0 1 740127
-0.003056 -0.000935 0.119113 0.919047 0.813212 0.772126 -0.054381 1 0 0 0 0 0 1 741117
-0.003056 -0.000935 0.119113 0.919573 0.813692 0.772566 -0.054412 1 0 0 0 0 0 1 742121
-0.003056 -0.000935 0.119113 0.920112 0.814157 0.773002 -0.054443 1 0 0 0 0 0 1 743120
-0.003056 -0.000935 0.119113 0.920628 0.814626 0.773450 -0.054474 1 0 0 0 0 0 1 744117
-0.003056 -0.000935 0.119113 0.921164 0.815089 0.773886 -0.054505 1 0 0 0 0 0 1 745113
-0.003056 -0.000935 0.119113 0.921680 0.815544 0.774339 -0.054536 1 0 0 0 0 0 1 746089
-0.003056 -0.000935 0.119113 0.922225 0.816026 0.774778 -0.054568 1 0 0 0 0 0 1 747118
-0.003037 -0.000939 0.119103 0.661105 0.877230 0.910406 -0.054599 1 0 0 0 0 0 1 748118
-0.003028 -0.000941 0.119099 0.753062 0.857380 0.843692 -0.054631 1 0 0 0 0 0 1 749120
-0.003023 -0.000942 0.119098 0.820542 0.842315 0.809461 -0.054662 1 0 0 0 0 0 1 750119
-0.003021 -0.000943 0.119098 0.856331 0.834345 0.796760 -0.054693 1 0 0 0 0 0 1 751117
-0.003020 -0.000943 0.119098 0.874557 0.830520 0.792549 -0.054724 1 0 0 0 0 0 1 752119
-0.003019 -0.000943 0.119098 0.883877 0.828800 0.791356 -0.054755 1 0 0 0 0 0 1 753108
-0.003019 -0.000943 0.119098 0.888842 0.828227 0.791295 -0.054790 1 0 0 0 0 0 1 754216
-0.003019 -0.000943 0.119098 0.891546 0.828153 0.791561 -0.054822 1 0 0 0 0 0 1 755228
-0.003019 -0.000943 0.119098 0.893142 0.828337 0.791943 -0.054853 1 0 0 0 0 0 1 756224
-0.003019 -0.000944 0.119098 0.894195 0.828672 0.792370 -0.054884 1 0 0 0 0 0 1 757219
-0.003019 -0.000944 0.119098 0.894974 0.829080 0.792816 -0.054915 1 0 0 0 0 0 1 758222
-0.003019 -0.000944 0.119098 0.895624 0.829513 0.793255 -0.054946 1 0 0 0 0 0 1 759215
-0.003019 -0.000944 0.119098 0.896198 0.829981 0.793708 -0.054977 1 0 0 0 0 0 1 760216
-0.003019 -0.000944 0.119098 0.896741 0.830438 0.794156 -0.055009 1 0 0 0 0 0 1 761221
-0.003019 -0.000944 0.119098 0.897275 0.830903 0.794614 -0.055040 1 0 0 0 0 0 1 762221
-0.003019 -0.000944 0.119098 0.897795 0.831368 0.795056 -0.055071 1 0 0 0 0 0 1 763214
-0.003019 -0.000944 0.119098 0.900225 0.833617 0.797206 -0.055220 1 0 0 0 0 0 1 767980
-0.003019 -0.000944 0.119098 0.900851 0.834182 0.797764 -0.055258 1 0 0 0 0 0 1 769203
-0.003019 -0.000944 0.119098 0.901353 0.834674 0.798222 -0.055290 1 0 0 0 0 0 1 770218
-0.003019 -0.000944 0.119098 0.901874 0.835145 0.798668 -0.055321 1 0 0 0 0 0 1 771220
-0.003019 -0.000944 0.119098 0.902385 0.835617 0.799119 -0.055353 1 0 0 0 0 0 1 772221
-0.003019 -0.000944 0.119098 0.902893 0.836088 0.799569 -0.055384 1 0 0 0 0 0 1 773218
-0.003019 -0.000944 0.119098 0.903406 0.836548 0.800027 -0.055415 1 0 0 0 0 0 1 774219
-0.003019 -0.000944 0.119098 0.903910 0.837028 0.800470 -0.055446 1 0 0 0 0 0 1 775214
-0.003019 -0.000944 0.119098 0.904409 0.837505 0.800928 -0.055477 1 0 0 0 0 0 1 776218
-0.003019 -0.000944 0.119098 0.904932 0.837963 0.801381 -0.055509 1 0 0 0 0 0 1 777218
-0.003019 -0.000944 0.119098 0.908978 0.841721 0.804959 -0.055757 1 0 0 0 0 0 1 785163
-0.003019 -0.000944 0.119098 0.909449 0.842158 0.805375 -0.055786 1 0 0 0 0 0 1 786088
-0.003019 -0.000944 0.119098 0.909958 0.842630 0.805826 -0.055817 1 0 0 0 0 0 1 787087
-0.003019 -0.000944 0.119098 0.910493 0.843111 0.806303 -0.055849 1 0 0 0 0 0 1 788114
-0.003019 -0.000944 0.119098 0.910990 0.843584 0.806740 -0.055880 1 0 0 0 0 0 1 789110
-0.003019 -0.000944 0.119098 0.911486 0.844058 0.807196 -0.055912 1 0 0 0 0 0 1 790109
-0.003019 -0.000944 0.119098 0.912006 0.844528 0.807642 -0.055943 1 0 0 0 0 0 1 791110
-0.003019 -0.000944 0.119098 0.912520 0.844988 0.808099 -0.055974 1 0 0 0 0 0 1 792110
-0.003019 -0.000944 0.119098 0.913027 0.845470 0.808544 -0.056005 1 0 0 0 0 0 1 793111
-0.003019 -0.000944 0.119098 0.913537 0.845943 0.808995 -0.056037 1 0 0 0 0 0 1 794111
-0.003000 -0.000948 0.119088 0.652099 0.907217 0.944992 -0.056068 1 0 0 0 0 0 1 795110
-0.002991 -0.000950 0.119085 0.743753 0.887441 0.878301 -0.056099 1 0 0 0 0 0 1 796112
-0.002986 -0.000951 0.119083 0.811152 0.872494 0.844144 -0.056136 1 0 0 0 0 0 1 797276
-0.002984 -0.000952 0.119083 0.846783 0.864480 0.831375 -0.056162 1 0 0 0 0 0 1 798116
-0.002983 -0.000952 0.119083 0.864937 0.860664 0.827166 -0.056193 1 0 0 0 0 0 1 799120
-0.002982 -0.000952 0.119083 0.874282 0.858999 0.826038 -0.056227 1 0 0 0 0 0 1 800213
-0.002982 -0.000952 0.119083 0.879109 0.858326 0.825880 -0.056255 1 0 0 0 0 0 1 801095
-0.002982 -0.000952 0.119083 0.881804 0.858258 0.826150 -0.056287 1 0 0 0 0 0 1 802113
-0.002982 -0.000952 0.119083 0.883382 0.858446 0.826538 -0.056318 1 0 0 0 0 0 1 803110
-0.002982 -0.000952 0.119083 0.884405 0.858804 0.826976 -0.056349 1 0 0 0 0 0 1 804113
-0.002982 -0.000952 0.119083 0.885176 0.859203 0.827428 -0.056380 1 0 0 0 0 0 1 805113
-0.002982 -0.000952 0.119083 0.886325 0.860154 0.828374 -0.056445 1 0 0 0 0 0 1 807181
-0.002982 -0.000952 0.119083 0.886432 0.860163 0.828404 -0.056447 1 0 0 0 0 0 1 807257
-0.002982 -0.000952 0.119083 0.886918 0.860600 0.828817 -0.056476 1 0 0 0 0 0 1 808157
-0.002982 -0.000952 0.119083 0.887393 0.861044 0.829262 -0.056506 1 0 0 0 0 0 1 809128
-0.002982 -0.000952 0.119083 0.887916 0.861538 0.829734 -0.056538 1 0 0 0 0 0 1 810156
-0.002982 -0.000952 0.119083 0.888395 0.862001 0.830180 -0.056568 1 0 0 0 0 0 1 811128
-0.002982 -0.000952 0.119083 0.888899 0.862490 0.830651 -0.056601 1 0 0 0 0 0 1 812155
-0.002982 -0.000952 0.119083 0.889379 0.862942 0.831104 -0.056631 1 0 0 0 0 0 1 813128
-0.002982 -0.000952 0.119083 0.889881 0.863442 0.831570 -0.056663 1 0 0 0 0 0 1 814156
-0.002963 -0.000957 0.119073 0.628354 0.924717 0.967796 -0.056693 1 0 0 0 0 0 1 815127
-0.002953 -0.000959 0.119070 0.719843 0.904982 0.901058 -0.056725 1 0 0 0 0 0 1 816130
-0.002949 -0.000960 0.119068 0.787049 0.889970 0.866812 -0.056755 1 0 0 0 0 0 1 817104
-0.002947 -0.000961 0.119068 0.822696 0.882041 0.854105 -0.056786 1 0 0 0 0 0 1 818093
-0.002945 -0.000961 0.119068 0.840812 0.878218 0.849897 -0.056817 1 0 0 0 0 0 1 819087
-0.002945 -0.000961 0.119068 0.850106 0.876536 0.848750 -0.056849 1 0 0 0 0 0 1 820116
-0.002945 -0.000961 0.119068 0.854943 0.875914 0.848646 -0.056880 1 0 0 0 0 0 1 821088
-0.002944 -0.000961 0.119068 0.857618 0.875854 0.848926 -0.056912 1 0 0 0 0 0 1 822111
-0.002944 -0.000961 0.119068 0.859176 0.876062 0.849317 -0.056943 1 0 0 0 0 0 1 823114
-0.002944 -0.000961 0.119068 0.860198 0.876400 0.849769 -0.056974 1 0 0 0 0 0 1 824118
-0.002944 -0.000961 0.119068 0.860948 0.876812 0.850222 -0.057006 1 0 0 0 0 0 1 825117
-0.002944 -0.000961 0.119068 0.861542 0.877262 0.850690 -0.057037 1 0 0 0 0 0 1 826116
-0.002925 -0.000966 0.119058 0.600105 0.938538 0.987128 -0.057068 1 0 0 0 0 0 1 827115
-0.002916 -0.000968 0.119055 0.691476 0.918813 0.920343 -0.057099 1 0 0 0 0 0 1 828118
-0.002911 -0.000969 0.119054 0.758618 0.903823 0.886071 -0.057130 1 0 0 0 0 0 1 829088
-0.002909 -0.000970 0.119053 0.794235 0.895908 0.873373 -0.057161 1 0 0 0 0 0 1 830087
-0.002908 -0.000970 0.119053 0.812344 0.892089 0.869174 -0.057192 1 0 0 0 0 0 1 831086
-0.002907 -0.000970 0.119053 0.821598 0.890427 0.868030 -0.057224 1 0 0 0 0 0 1 832113
-0.002907 -0.000970 0.119053 0.826435 0.889805 0.867940 -0.057256 1 0 0 0 0 0 1 833118
-0.002907 -0.000970 0.119053 0.829075 0.889746 0.868226 -0.057287 1 0 0 0 0 0 1 834116
-0.002907 -0.000970 0.119053 0.830623 0.889956 0.868618 -0.057318 1 0 0 0 0 0 1 835116
-0.002907 -0.000970 0.119053 0.831613 0.890299 0.869080 -0.057349 1 0 0 0 0 0 1 836116
-0.002907 -0.000970 0.119053 0.832345 0.890716 0.869543 -0.057381 1 0 0 0 0 0 1 837117
-0.002888 -0.000974 0.119043 0.570976 0.951958 1.006176 -0.057412 1 0 0 0 0 0 1 838110
-0.002879 -0.000977 0.119040 0.662242 0.932279 0.939342 -0.057443 1 0 0 0 0 0 1 839112
-0.002874 -0.000978 0.119039 0.729351 0.917296 0.905061 -0.057474 1 0 0 0 0 0 1 840113
-0.002872 -0.000978 0.119038 0.764921 0.909404 0.892368 -0.057506 1 0 0 0 0 0 1 841117
-0.002871 -0.000979 0.119038 0.783006 0.905603 0.888176 -0.057537 1 0 0 0 0 0 1 842116
-0.002870 -0.000979 0.119038 0.792238 0.903920 0.887023 -0.057568 1 0 0 0 0 0 1 843114
-0.002870 -0.000979 0.119038 0.797040 0.903302 0.886942 -0.057599 1 0 0 0 0 0 1 844114
-0.002851 -0.000983 0.119028 0.537784 0.964034 1.023561 -0.057631 1 0 0 0 0 0 1 845117
-0.002842 -0.000986 0.119025 0.629954 0.944103 0.956611 -0.057662 1 0 0 0 0 0 1 846115
-0.002837 -0.000987 0.119024 0.697494 0.929023 0.922293 -0.057693 1 0 0 0 0 0 1 847115
-0.002835 -0.000987 0.119023 0.733296 0.921076 0.909578 -0.057724 1 0 0 0 0 0 1 848118
-0.002833 -0.000988 0.119023 0.751453 0.917229 0.905364 -0.057755 1 0 0 0 0 0 1 849086
-0.002814 -0.000992 0.119013 0.498934 0.976282 1.040730 -0.057786 1 0 0 0 0 0 1 850102
-0.002804 -0.000994 0.119010 0.594321 0.955581 0.973224 -0.057818 1 0 0 0 0 0 1 851109
-0.002800 -0.000995 0.119009 0.663449 0.940093 0.938708 -0.057849 1 0 0 0 0 0 1 852099
-0.002797 -0.000996 0.119008 0.700044 0.931936 0.925935 -0.057880 1 0 0 0 0 0 1 853109
-0.002796 -0.000996 0.119008 0.718598 0.927994 0.921719 -0.057911 1 0 0 0 0 0 1 854101
-0.002777 -0.001001 0.118998 0.466330 0.986981 1.057238 -0.057943 1 0 0 0 0 0 1 855099
-0.002767 -0.001003 0.118995 0.561724 0.966281 0.989669 -0.057974 1 0 0 0 0 0 1 856108
-0.002762 -0.001004 0.118994 0.630843 0.950785 0.955124 -0.058005 1 0 0 0 0 0 1 857098
-0.002760 -0.001005 0.118993 0.667417 0.942654 0.942355 -0.058037 1 0 0 0 0 0 1 858109
-0.002740 -0.001010 0.118983 0.424342 0.999416 1.074950 -0.058068 1 0 0 0 0 0 1 859099
-0.002730 -0.001012 0.118980 0.524183 0.977624 1.006270 -0.058099 1 0 0 0 0 0 1 860107
-0.002725 -0.001013 0.118979 0.595501 0.961580 0.971324 -0.058130 1 0 0 0 0 0 1 861099
-0.002723 -0.001014 0.118978 0.633161 0.953165 0.958418 -0.058162 1 0 0 0 0 0 1 862110
-0.002722 -0.001014 0.118978 0.652241 0.949100 0.954175 -0.058193 1 0 0 0 0 0 1 863109
-0.002702 -0.001019 0.118968 0.400418 1.007983 1.089996 -0.058224 1 0 0 0 0 0 1 864120
-0.002693 -0.001021 0.118965 0.495742 0.987286 1.022319 -0.058256 1 0 0 0 0 0 1 865120
-0.002688 -0.001022 0.118964 0.564790 0.971811 0.987712 -0.058286 1 0 0 0 0 0 1 866098
-0.002686 -0.001023 0.118963 0.601316 0.963670 0.974939 -0.058318 1 0 0 0 0 0 1 867107
-0.002684 -0.001023 0.118963 0.619843 0.959750 0.970746 -0.058349 1 0 0 0 0 0 1 868107
-0.002665 -0.001027 0.118953 0.367813 1.018691 1.106754 -0.058381 1 0 0 0 0 0 1 869134
-0.002656 -0.001030 0.118950 0.462879 0.998038 1.039019 -0.058412 1 0 0 0 0 0 1 870118
-0.002651 -0.001031 0.118948 0.531808 0.982596 1.004393 -0.058443 1 0 0 0 0 0 1 871105
-0.002648 -0.001031 0.118948 0.568265 0.974485 0.991618 -0.058474 1 0 0 0 0 0 1 872120
-0.002647 -0.001032 0.118948 0.586744 0.970585 0.987419 -0.058505 1 0 0 0 0 0 1 873113
-0.002647 -0.001032 0.118948 0.596111 0.968849 0.986312 -0.058537 1 0 0 0 0 0 1 874115
-0.002646 -0.001032 0.118948 0.600938 0.968245 0.986256 -0.058568 1 0 0 0 0 0 1 875116
-0.002646 -0.001032 0.118948 0.603521 0.968191 0.986595 -0.058599 1 0 0 0 0 0 1 876114
-0.002646 -0.001032 0.118948 0.604952 0.968428 0.987050 -0.058631 1 0 0 0 0 0 1 877115
-0.002646 -0.001032 0.118948 0.605853 0.968803 0.987553 -0.058662 1 0 0 0 0 0 1 878115
-0.002646 -0.001032 0.118948 0.606448 0.969243 0.988078 -0.058693 1 0 0 0 0 0 1 879115
-0.002646 -0.001032 0.118948 0.606916 0.969724 0.988596 -0.058724 1 0 0 0 0 0 1 880117
-0.002646 -0.001032 0.118948 0.607296 0.970229 0.989118 -0.058756 1 0 0 0 0 0 1 881121
-0.002646 -0.001032 0.118948 0.607659 0.970723 0.989650 -0.058787 1 0 0 0 0 0 1 882119
-0.002646 -0.001032 0.118948 0.608009 0.971228 0.990159 -0.058817 1 0 0 0 0 0 1 883095
-0.002646 -0.001032 0.118948 0.608341 0.971754 0.990695 -0.058849 1 0 0 0 0 0 1 884115
-0.002646 -0.001032 0.118948 0.608655 0.972256 0.991206 -0.058880 1 0 0 0 0 0 1 885087
-0.002646 -0.001032 0.118948 0.608988 0.972788 0.991748 -0.058912 1 0 0 0 0 0 1 886117
-0.002646 -0.001032 0.118948 0.609310 0.973302 0.992272 -0.058943 1 0 0 0 0 0 1 887113
-0.002646 -0.001032 0.118948 0.609633 0.973819 0.992799 -0.058974 1 0 0 0 0 0 1 888116
-0.002641 -0.001050 0.118958 0.537012 1.227169 0.848816 -0.059006 1 0 0 0 0 0 1 889118
-0.002638 -0.001059 0.118962 0.560592 1.141372 0.920670 -0.059036 1 0 0 0 0 0 1 890085
-0.002637 -0.001064 0.118963 0.579408 1.077836 0.957964 -0.059068 1 0 0 0 0 0 1 891114
-0.002636 -0.001066 0.118963 0.589952 1.044353 0.972398 -0.059099 1 0 0 0 0 0 1 892115
-0.002636 -0.001067 0.118964 0.595579 1.027722 0.977841 -0.059131 1 0 0 0 0 0 1 893115
-0.002635 -0.001068 0.118964 0.598596 1.019673 0.980059 -0.059162 1 0 0 0 0 0 1 894115
-0.002635 -0.001068 0.118964 0.600300 1.015916 0.981175 -0.059193 1 0 0 0 0 0 1 895113
-0.002635 -0.001068 0.118964 0.601304 1.014331 0.981904 -0.059224 1 0 0 0 0 0 1 896115
-0.002635 -0.001068 0.118964 0.601959 1.013765 0.982474 -0.059255 1 0 0 0 0 0 1 897085
-0.002635 -0.001068 0.118964 0.602457 1.013791 0.983031 -0.059287 1 0 0 0 0 0 1 898113
-0.002635 -0.001068 0.118964 0.602882 1.014050 0.983557 -0.059318 1 0 0 0 0 0 1 899113
-0.002635 -0.001068 0.118964 0.603235 1.014445 0.984075 -0.059349 1 0 0 0 0 0 1 900113
-0.002635 -0.001068 0.118964 0.603569 1.014926 0.984601 -0.059381 1 0 0 0 0 0 1 901115
-0.002635 -0.001068 0.118964 0.603897 1.015422 0.985119 -0.059412 1 0 0 0 0 0 1 902113
-0.002635 -0.001068 0.118964 0.604223 1.015932 0.985631 -0.059443 1 0 0 0 0 0 1 903114
-0.002635 -0.001068 0.118964 0.604540 1.016463 0.986147 -0.059474 1 0 0 0 0 0 1 904112
-0.002635 -0.001068 0.118964 0.604863 1.017005 0.986673 -0.059506 1 0 0 0 0 0 1 905128
-0.002635 -0.001068 0.118964 0.605192 1.017538 0.987206 -0.059537 1 0 0 0 0 0 1 906130
-0.002635 -0.001068 0.118964 0.605501 1.018060 0.987715 -0.059568 1 0 0 0 0 0 1 907123
-0.002635 -0.001068 0.118964 0.605815 1.018605 0.988227 -0.059600 1 0 0 0 0 0 1 908124
-0.002635 -0.001068 0.118964 0.606136 1.019129 0.988751 -0.059631 1 0 0 0 0 0 1 909125
-0.002635 -0.001068 0.118964 0.606453 1.019661 0.989269 -0.059662 1 0 0 0 0 0 1 910124
-0.002635 -0.001068 0.118964 0.606767 1.020206 0.989780 -0.059693 1 0 0 0 0 0 1 911123
-0.002635 -0.001068 0.118964 0.607089 1.020732 0.990307 -0.059725 1 0 0 0 0 0 1 912127
-0.002635 -0.001068 0.118964 0.607401 1.021254 0.990815 -0.059755 1 0 0 0 0 0 1 913107
-0.002630 -0.001086 0.118974 0.534659 1.275013 0.846816 -0.059787 1 0 0 0 0 0 1 914123
-0.002627 -0.001095 0.118978 0.558256 1.189296 0.918584 -0.059818 1 0 0 0 0 0 1 915123
-0.002626 -0.001100 0.118979 0.577033 1.125772 0.955799 -0.059849 1 0 0 0 0 0 1 916114
-0.002625 -0.001102 0.118979 0.587580 1.092346 0.970228 -0.059883 1 0 0 0 0 0 1 917181
-0.002625 -0.001103 0.118979 0.593206 1.075748 0.975658 -0.059914 1 0 0 0 0 0 1 918183
-0.002625 -0.001104 0.118979 0.596227 1.067734 0.977894 -0.059945 1 0 0 0 0 0 1 919190
-0.002625 -0.001104 0.118979 0.597907 1.063987 0.978977 -0.059976 1 0 0 0 0 0 1 920164
-0.002625 -0.001104 0.118979 0.598913 1.062418 0.979709 -0.060008 1 0 0 0 0 0 1 921179
-0.002625 -0.001104 0.118979 0.599567 1.061896 0.980279 -0.060039 1 0 0 0 0 0 1 922177
-0.002625 -0.001104 0.118979 0.600062 1.061904 0.980806 -0.060070 1 0 0 0 0 0 1 923163
-0.002625 -0.001104 0.118979 0.600461 1.062205 0.981337 -0.060101 1 0 0 0 0 0 1 924177
-0.002625 -0.001104 0.118979 0.600819 1.062619 0.981844 -0.060133 1 0 0 0 0 0 1 925182
-0.002625 -0.001104 0.118979 0.601146 1.063116 0.982359 -0.060164 1 0 0 0 0 0 1 926179
-0.002625 -0.001104 0.118979 0.601468 1.063611 0.982868 -0.060195 1 0 0 0 0 0 1 927163
-0.002625 -0.001104 0.118979 0.601791 1.064159 0.983375 -0.060226 1 0 0 0 0 0 1 928182
-0.002625 -0.001104 0.118979 0.602112 1.064708 0.983899 -0.060258 1 0 0 0 0 0 1 929199
-0.002625 -0.001104 0.118979 0.602396 1.065208 0.984363 -0.060286 1 0 0 0 0 0 1 930106
-0.002625 -0.001104 0.118979 0.602705 1.065754 0.984868 -0.060317 1 0 0 0 0 0 1 931096
-0.002625 -0.001104 0.118979 0.603022 1.066310 0.985380 -0.060348 1 0 0 0 0 0 1 932087
-0.002625 -0.001104 0.118979 0.603334 1.066866 0.985895 -0.060380 1 0 0 0 0 0 1 933107
-0.002625 -0.001104 0.118979 0.603643 1.067413 0.986400 -0.060411 1 0 0 0 0 0 1 934099
-0.002625 -0.001104 0.118979 0.603957 1.067969 0.986914 -0.060443 1 0 0 0 0 0 1 935106
-0.002625 -0.001104 0.118979 0.604266 1.068517 0.987420 -0.060474 1 0 0 0 0 0 1 936098
-0.002625 -0.001104 0.118979 0.604582 1.069076 0.987936 -0.060505 1 0 0 0 0 0 1 937110
-0.002625 -0.001104 0.118979 0.604892 1.069624 0.988443 -0.060536 1 0 0 0 0 0 1 938103
-0.002625 -0.001104 0.118979 0.605206 1.070178 0.988955 -0.060568 1 0 0 0 0 0 1 939107
-0.002625 -0.001104 0.118979 0.605519 1.070733 0.989468 -0.060599 1 0 0 0 0 0 1 940111
-0.002625 -0.001104 0.118979 0.605832 1.071286 0.989979 -0.060630 1 0 0 0 0 0 1 941113
-0.002625 -0.001104 0.118979 0.606147 1.071838 0.990488 -0.060661 1 0 0 0 0 0 1 942097
-0.002625 -0.001104 0.118979 0.606458 1.072393 0.991001 -0.060693 1 0 0 0 0 0 1 943115
-0.002625 -0.001104 0.118979 0.606768 1.072943 0.991509 -0.060724 1 0 0 0 0 0 1 944112
-0.002625 -0.001104 0.118979 0.607154 1.073626 0.992140 -0.060763 1 0 0 0 0 0 1 945349
-0.002625 -0.001104 0.118979 0.607398 1.074039 0.992540 -0.060787 1 0 0 0 0 0 1 946119
-0.002625 -0.001104 0.118979 0.607717 1.074593 0.993034 -0.060818 1 0 0 0 0 0 1 947110
-0.002625 -0.001104 0.118979 0.608019 1.075151 0.993551 -0.060849 1 0 0 0 0 0 1 948114
-0.002625 -0.001104 0.118979 0.608330 1.075704 0.994061 -0.060881 1 0 0 0 0 0 1 949114
-0.002625 -0.001104 0.118979 0.608642 1.076256 0.994572 -0.060912 1 0 0 0 0 0 1 950114
-0.002625 -0.001104 0.118979 0.608962 1.076816 0.995088 -0.060943 1 0 0 0 0 0 1 951113
-0.002625 -0.001104 0.118979 0.609268 1.077361 0.995593 -0.060974 1 0 0 0 0 0 1 952113
-0.002625 -0.001104 0.118979 0.609579 1.077913 0.996102 -0.061005 1 0 0 0 0 0 1 953113
-0.002625 -0.001104 0.118979 0.609888 1.078459 0.996607 -0.061036 1 0 0 0 0 0 1 954103
-0.002625 -0.001104 0.118979 0.610203 1.079017 0.997122 -0.061068 1 0 0 0 0 0 1 955112
-0.002625 -0.001104 0.118979 0.610519 1.079558 0.997640 -0.061099 1 0 0 0 0 0 1 956115
-0.002625 -0.001104 0.118979 0.610841 1.080118 0.998139 -0.061131 1 0 0 0 0 0 1 957116
-0.002625 -0.001104 0.118979 0.611142 1.080673 0.998654 -0.061162 1 0 0 0 0 0 1 958115
-0.002625 -0.001104 0.118979 0.611453 1.081224 0.999163 -0.061193 1 0 0 0 0 0 1 959112
-0.002625 -0.001104 0.118979 0.611765 1.081777 0.999673 -0.061224 1 0 0 0 0 0 1 960113
-0.002625 -0.001104 0.118979 0.612085 1.082338 1.000191 -0.061255 1 0 0 0 0 0 1 961113
-0.002625 -0.001104 0.118979 0.612390 1.082882 1.000695 -0.061287 1 0 0 0 0 0 1 962112
-0.002625 -0.001104 0.118979 0.612701 1.083434 1.001204 -0.061318 1 0 0 0 0 0 1 963112
-0.002625 -0.001104 0.118979 0.613013 1.083986 1.001714 -0.061349 1 0 0 0 0 0 1 964112
-0.002625 -0.001104 0.118979 0.613317 1.084522 1.002210 -0.061380 1 0 0 0 0 0 1 965083
-0.002625 -0.001104 0.118979 0.613632 1.085062 1.002726 -0.061411 1 0 0 0 0 0 1 966082
-0.002625 -0.001104 0.118979 0.613962 1.085636 1.003238 -0.061443 1 0 0 0 0 0 1 967109
-0.002625 -0.001104 0.118979 0.614262 1.086190 1.003751 -0.061474 1 0 0 0 0 0 1 968106
-0.002625 -0.001104 0.118979 0.614566 1.086730 1.004250 -0.061505 1 0 0 0 0 0 1 969083
-0.002625 -0.001104 0.118979 0.614884 1.087292 1.004770 -0.061536 1 0 0 0 0 0 1 970101
-0.002625 -0.001104 0.118979 0.615207 1.087857 1.005291 -0.061568 1 0 0 0 0 0 1 971109
-0.002625 -0.001104 0.118979 0.615514 1.088406 1.005799 -0.061599 1 0 0 0 0 0 1 972115
-0.002625 -0.001104 0.118979 0.615824 1.088956 1.006307 -0.061630 1 0 0 0 0 0 1 973113
-0.002625 -0.001104 0.118979 0.616136 1.089507 1.006817 -0.061662 1 0 0 0 0 0 1 974112
-0.002625 -0.001104 0.118979 0.616452 1.090048 1.007334 -0.061693 1 0 0 0 0 0 1 975112
-0.002625 -0.001104 0.118979 0.616761 1.090610 1.007838 -0.061724 1 0 0 0 0 0 1 976112
-0.002625 -0.001104 0.118979 0.617073 1.091164 1.008348 -0.061755 1 0 0 0 0 0 1 977113
-0.002625 -0.001104 0.118979 0.617382 1.091710 1.008853 -0.061786 1 0 0 0 0 0 1 978102
-0.002625 -0.001104 0.118979 0.617705 1.092258 1.009355 -0.061818 1 0 0 0 0 0 1 979099
-0.002625 -0.001104 0.118979 0.618009 1.092816 1.009874 -0.061849 1 0 0 0 0 0 1 980105
-0.002625 -0.001104 0.118979 0.618331 1.093382 1.010397 -0.061881 1 0 0 0 0 0 1 981115
-0.002625 -0.001104 0.118979 0.618635 1.093925 1.010899 -0.061912 1 0 0 0 0 0 1 982112
-0.002625 -0.001104 0.118979 0.618947 1.094477 1.011409 -0.061943 1 0 0 0 0 0 1 983112
-0.002625 -0.001104 0.118979 0.619258 1.095029 1.011919 -0.061974 1 0 0 0 0 0 1 984111
-0.002625 -0.001104 0.118979 0.619575 1.095570 1.012437 -0.062005 1 0 0 0 0 0 1 985113
-0.002625 -0.001104 0.118979 0.619884 1.096132 1.012941 -0.062037 1 0 0 0 0 0 1 986112
-0.002625 -0.001104 0.118979 0.620192 1.096679 1.013445 -0.062068 1 0 0 0 0 0 1 987102
-0.002625 -0.001104 0.118979 0.620498 1.097220 1.013945 -0.062098 1 0 0 0 0 0 1 988081
-0.002625 -0.001104 0.118979 0.620820 1.097789 1.014471 -0.062130 1 0 0 0 0 0 1 989112
-0.002625 -0.001104 0.118979 0.621140 1.098332 1.014968 -0.062161 1 0 0 0 0 0 1 990100
-0.002625 -0.001104 0.118979 0.621452 1.098898 1.015494 -0.062193 1 0 0 0 0 0 1 991105
-0.002625 -0.001104 0.118979 0.621753 1.099438 1.015993 -0.062224 1 0 0 0 0 0 1 992095
-0.002625 -0.001104 0.118979 0.622067 1.099994 1.016507 -0.062255 1 0 0 0 0 0 1 993104
-0.002625 -0.001104 0.118979 0.622374 1.100538 1.017010 -0.062286 1 0 0 0 0 0 1 994089
-0.002625 -0.001104 0.118979 0.622693 1.101083 1.017531 -0.062318 1 0 0 0 0 0 1 995098
-0.002625 -0.001104 0.118979 0.622999 1.101640 1.018031 -0.062348 1 0 0 0 0 0 1 996089
-0.002625 -0.001104 0.118979 0.623314 1.102199 1.018546 -0.062380 1 0 0 0 0 0 1 997098
-0.002625 -0.001104 0.118979 0.623623 1.102746 1.019051 -0.062411 1 0 0 0 0 0 1 998089
-0.002625 -0.001104 0.118979 0.623938 1.103304 1.019566 -0.062443 1 0 0 0 0 0 1 999099
-0.002625 -0.001104 0.118979 0.624247 1.103851 1.020072 -0.062473 1 0 0 0 0 0 2 90
-0.002625 -0.001104 0.118979 -0.077331 -0.033999 1.020512 -0.062500 0 0 0 0 0 0 2 1098
-0.002625 -0.001104 0.118979 -0.077338 -0.034006 1.020506 -0.062500 0 0 0 0 0 0 2 2094
-0.002625 -0.001104 0.118979 -0.077339 -0.034007 1.020505 -0.062500 0 0 0 0 0 0 2 3113
-0.002606 -0.001109 0.118970 -0.321112 0.022490 1.158551 -0.062500 0 0 0 0 0 0 2 4110
-0.002596 -0.001111 0.118966 -0.222293 0.000468 1.090953 -0.062500 0 0 0 0 0 0 2 5095
-0.002592 -0.001112 0.118965 -0.151671 -0.015949 1.056015 -0.062500 0 0 0 0 0 0 2 6106
-0.002590 -0.001113 0.118965 -0.114542 -0.024812 1.042788 -0.062500 0 0 0 0 0 0 2 7105
-0.002588 -0.001113 0.118964 -0.095893 -0.029382 1.038082 -0.062500 0 0 0 0 0 0 2 8098
-0.002588 -0.001113 0.118964 -0.086587 -0.031676 1.036442 -0.062500 0 0 0 0 0 0 2 9108
-0.002595 -0.001145 0.118964 0.012239 0.376611 1.045586 -0.062500 0 0 0 0 0 0 2 10114
-0.002598 -0.001160 0.118963 -0.023082 0.212301 1.040775 -0.062500 0 0 0 0 0 0 2 11108
-0.002600 -0.001168 0.118963 -0.049242 0.093267 1.038221 -0.062500 0 0 0 0 0 0 2 12115
-0.002596 -0.001190 0.118974 -0.131327 0.266154 0.892607 -0.062500 0 0 0 0 0 0 2 13112
-0.002593 -0.001201 0.118977 -0.112459 0.139130 0.963183 -0.062500 0 0 0 0 0 0 2 14109
-0.002592 -0.001207 0.118978 -0.096172 0.054650 0.999621 -0.062500 0 0 0 0 0 0 2 15108
-0.002604 -0.001223 0.118968 0.075224 0.183765 1.168122 -0.062500 0 0 0 0 0 0 2 16080
-0.002605 -0.001249 0.118974 -0.051736 0.329129 0.952805 -0.062500 0 0 0 0 0 0 2 17111
-0.002605 -0.001262 0.118977 -0.070463 0.172600 0.986205 -0.062500 0 0 0 0 0 0 2 18108
-0.002605 -0.001269 0.118978 -0.074791 0.071649 1.008469 -0.062500 0 0 0 0 0 0 2 19107
-0.002605 -0.001272 0.118978 -0.076260 0.019009 1.017238 -0.062500 0 0 0 0 0 0 2 20118
-0.002600 -0.001292 0.118988 -0.149260 0.227208 0.876082 -0.062500 0 0 0 0 0 0 2 21116
-0.002610 -0.001315 0.118981 0.038627 0.291907 1.102856 -0.062500 0 0 0 0 0 0 2 22101
-0.002615 -0.001327 0.118978 -0.005155 0.148215 1.063874 -0.062500 0 0 0 0 0 0 2 23113
-0.002617 -0.001333 0.118977 -0.041389 0.058454 1.038592 -0.062500 0 0 0 0 0 0 2 24107
-0.002619 -0.001335 0.118977 -0.061155 0.011671 1.028670 -0.062500 0 0 0 0 0 0 2 25110
-0.002619 -0.001337 0.118977 -0.071276 -0.011962 1.025110 -0.062500 0 0 0 0 0 0 2 26080
-0.002614 -0.001356 0.118987 -0.144623 0.212720 0.879799 -0.062500 0 0 0 0 0 0 2 27108
-0.002612 -0.001365 0.118991 -0.121222 0.111478 0.950010 -0.062500 0 0 0 0 0 0 2 28111
-0.002611 -0.001370 0.118992 -0.102630 0.039949 0.986297 -0.062500 0 0 0 0 0 0 2 29109
-0.002622 -0.001386 0.118981 0.069734 0.175282 1.155155 -0.062500 0 0 0 0 0 0 2 30109
-0.002628 -0.001393 0.118978 0.011586 0.087853 1.084071 -0.062500 0 0 0 0 0 0 2 31109
-0.002626 -0.001416 0.118987 -0.101026 0.264830 0.902610 -0.062500 0 0 0 0 0 0 2 32108
-0.002625 -0.001427 0.118990 -0.099046 0.137831 0.958890 -0.062500 0 0 0 0 0 0 2 33111
-0.002624 -0.001432 0.118991 -0.091472 0.053176 0.990198 -0.062500 0 0 0 0 0 0 2 34107
-0.002624 -0.001435 0.118991 -0.086750 0.008871 1.002193 -0.062500 0 0 0 0 0 0 2 35107
-0.002624 -0.001436 0.118991 -0.084217 -0.013427 1.006466 -0.062500 0 0 0 0 0 0 2 36108
-0.002618 -0.001455 0.119002 -0.151209 0.212248 0.864194 -0.062500 0 0 0 0 0 0 2 37110
-0.002616 -0.001465 0.119005 -0.124522 0.111219 0.935194 -0.062500 0 0 0 0 0 0 2 38109
-0.002614 -0.001469 0.119006 -0.104305 0.039775 0.971724 -0.062500 0 0 0 0 0 0 2 39111
-0.002614 -0.001472 0.119007 -0.093195 0.002163 0.985537 -0.062500 0 0 0 0 0 0 2 40081
-0.002613 -0.001473 0.119007 -0.087450 -0.016786 0.990444 -0.062500 0 0 0 0 0 0 2 41110
-0.002608 -0.001492 0.119017 -0.158128 0.210889 0.848520 -0.062500 0 0 0 0 0 0 2 42102
-0.002605 -0.001501 0.119021 -0.130622 0.110621 0.919533 -0.062500 0 0 0 0 0 0 2 43109
-0.002603 -0.001506 0.119022 -0.109981 0.039588 0.956051 -0.062500 0 0 0 0 0 0 2 44098
-0.002615 -0.001521 0.119011 0.063387 0.174997 1.125306 -0.062500 0 0 0 0 0 0 2 45129
-0.002621 -0.001529 0.119008 0.005777 0.087877 1.054093 -0.062500 0 0 0 0 0 0 2 46184
-0.002624 -0.001533 0.119006 -0.038298 0.028297 1.016471 -0.062500 0 0 0 0 0 0 2 47178
-0.002626 -0.001535 0.119006 -0.062168 -0.003283 1.002152 -0.062500 0 0 0 0 0 0 2 48177
-0.002621 -0.001554 0.119016 -0.142762 0.217757 0.853640 -0.062500 0 0 0 0 0 0 2 49183
-0.002619 -0.001564 0.119019 -0.122900 0.114070 0.922181 -0.062500 0 0 0 0 0 0 2 50176
-0.002618 -0.001569 0.119021 -0.106100 0.041312 0.957836 -0.062500 0 0 0 0 0 0 2 51180
-0.002617 -0.001571 0.119021 -0.096736 0.003011 0.971357 -0.062500 0 0 0 0 0 0 2 52181
-0.002617 -0.001572 0.119021 -0.091843 -0.016254 0.976144 -0.062500 0 0 0 0 0 0 2 53153
-0.002611 -0.001591 0.119032 -0.157763 0.211326 0.834525 -0.062500 0 0 0 0 0 0 2 54154
-0.002608 -0.001600 0.119035 -0.130439 0.110817 0.905344 -0.062500 0 0 0 0 0 0 2 55151
-0.002607 -0.001605 0.119036 -0.109887 0.039675 0.941789 -0.062500 0 0 0 0 0 0 2 56175
-0.002619 -0.001621 0.119026 0.063368 0.174868 1.111249 -0.062500 0 0 0 0 0 0 2 57179
-0.002619 -0.001647 0.119032 -0.062691 0.325167 0.896790 -0.062500 0 0 0 0 0 0 2 58175
-0.002620 -0.001660 0.119034 -0.080683 0.169878 0.929286 -0.062500 0 0 0 0 0 0 2 59160
-0.002620 -0.001666 0.119035 -0.084609 0.069509 0.951131 -0.062500 0 0 0 0 0 0 2 60175
-0.002620 -0.001669 0.119035 -0.085890 0.017183 0.959730 -0.062500 0 0 0 0 0 0 2 61160
-0.002615 -0.001689 0.119046 -0.154891 0.228302 0.819840 -0.062500 0 0 0 0 0 0 2 62174
-0.002612 -0.001699 0.119049 -0.129007 0.119291 0.890987 -0.062500 0 0 0 0 0 0 2 63159
-0.002611 -0.001704 0.119051 -0.114192 0.043027 0.927522 -0.062500 0 0 0 0 0 0 2 64175
-0.002610 -0.001707 0.119051 -0.103283 0.003432 0.941344 -0.062500 0 0 0 0 0 0 2 65179
-0.002622 -0.001721 0.119040 0.064286 0.156041 1.102148 -0.062500 0 0 0 0 0 0 2 66175
-0.002628 -0.001728 0.119036 0.003764 0.078052 1.027534 -0.062500 0 0 0 0 0 0 2 67159
-0.002626 -0.001750 0.119045 -0.110308 0.260620 0.845879 -0.062500 0 0 0 0 0 0 2 68175
-0.002625 -0.001761 0.119048 -0.108837 0.135349 0.901124 -0.062500 0 0 0 0 0 0 2 69159
-0.002624 -0.001767 0.119049 -0.101483 0.051548 0.931994 -0.062500 0 0 0 0 0 0 2 70174
-0.002624 -0.001769 0.119050 -0.096907 0.007714 0.943836 -0.062500 0 0 0 0 0 0 2 71159
-0.002631 -0.001802 0.119049 -0.001147 0.395784 0.961494 -0.062500 0 0 0 0 0 0 2 72178
-0.002634 -0.001819 0.119048 -0.037093 0.220822 0.956524 -0.062500 0 0 0 0 0 0 2 73175
-0.002636 -0.001827 0.119048 -0.063482 0.096377 0.953600 -0.062500 0 0 0 0 0 0 2 74091
-0.002632 -0.001849 0.119058 -0.146117 0.268304 0.809979 -0.062500 0 0 0 0 0 0 2 75101
-0.002629 -0.001861 0.119062 -0.127112 0.138893 0.879393 -0.062500 0 0 0 0 0 0 2 76092
-0.002628 -0.001866 0.119063 -0.110715 0.053245 0.915265 -0.062500 0 0 0 0 0 0 2 77102
-0.002640 -0.001882 0.119052 0.060218 0.180758 1.085173 -0.062500 0 0 0 0 0 0 2 78092
-0.002641 -0.001908 0.119059 -0.066936 0.328457 0.871211 -0.062500 0 0 0 0 0 0 2 79103
-0.002641 -0.001922 0.119061 -0.090249 0.169229 0.903080 -0.062500 0 0 0 0 0 0 2 80093
-0.002641 -0.001928 0.119062 -0.094370 0.067803 0.924627 -0.062500 0 0 0 0 0 0 2 81101
-0.002654 -0.001945 0.119051 0.065954 0.187055 1.089623 -0.062500 0 0 0 0 0 0 2 82101
-0.002660 -0.001953 0.119047 0.002089 0.092700 1.016075 -0.062500 0 0 0 0 0 0 2 83108
-0.002658 -0.001976 0.119056 -0.113730 0.267617 0.835466 -0.062500 0 0 0 0 0 0 2 84112
-0.002657 -0.001987 0.119059 -0.113012 0.137894 0.890445 -0.062500 0 0 0 0 0 0 2 85108
-0.002656 -0.001992 0.119060 -0.106041 0.051845 0.921166 -0.062500 0 0 0 0 0 0 2 86088
-0.002668 -0.002008 0.119049 0.059975 0.178879 1.089628 -0.062500 0 0 0 0 0 0 2 87102
-0.002669 -0.002035 0.119056 -0.069571 0.326920 0.875255 -0.062500 0 0 0 0 0 0 2 88102
-0.002670 -0.002048 0.119058 -0.089102 0.169400 0.906633 -0.062500 0 0 0 0 0 0 2 89094
-0.002670 -0.002054 0.119059 -0.093810 0.067874 0.927977 -0.062500 0 0 0 0 0 0 2 90097
-0.002682 -0.002071 0.119048 0.066082 0.186811 1.093235 -0.062500 0 0 0 0 0 0 2 91098
-0.002683 -0.002098 0.119054 -0.066523 0.331079 0.877816 -0.062500 0 0 0 0 0 0 2 92096
-0.002684 -0.002111 0.119056 -0.087583 0.171472 0.908628 -0.062500 0 0 0 0 0 0 2 93097
-0.002684 -0.002118 0.119057 -0.093042 0.068904 0.929763 -0.062500 0 0 0 0 0 0 2 94095
-0.002684 -0.002121 0.119057 -0.095068 0.015500 0.938108 -0.062500 0 0 0 0 0 0 2 95095
-0.002691 -0.002154 0.119056 -0.008936 0.398361 0.956600 -0.062500 0 0 0 0 0 0 2 96095
-0.002695 -0.002171 0.119056 -0.046335 0.220956 0.950206 -0.062500 0 0 0 0 0 0 2 97098
-0.002697 -0.002179 0.119056 -0.073423 0.095267 0.946608 -0.062500 0 0 0 0 0 0 2 98101
-0.002698 -0.002183 0.119056 -0.087819 0.028692 0.945192 -0.062500 0 0 0 0 0 0 2 99101
-0.002711 -0.002198 0.119044 0.066263 0.166589 1.101886 -0.062500 0 0 0 0 0 0 2 100101
-0.002717 -0.002206 0.119040 -0.000562 0.082331 1.024784 -0.062500 0 0 0 0 0 0 2 101098
-0.002720 -0.002210 0.119039 -0.049252 0.024067 0.984935 -0.062500 0 0 0 0 0 0 2 102095
-0.002717 -0.002230 0.119049 -0.144185 0.231783 0.828561 -0.062500 0 0 0 0 0 0 2 103095
-0.002715 -0.002240 0.119052 -0.131407 0.119364 0.892411 -0.062500 0 0 0 0 0 0 2 104094
-0.002726 -0.002259 0.119042 0.043135 0.213661 1.083630 -0.062500 0 0 0 0 0 0 2 105097
-0.002732 -0.002268 0.119038 -0.012393 0.105943 1.019530 -0.062500 0 0 0 0 0 0 2 106099
-0.002735 -0.002272 0.119037 -0.055252 0.035840 0.984271 -0.062500 0 0 0 0 0 0 2 107097
-0.002731 -0.002293 0.119047 -0.147231 0.237791 0.829685 -0.062500 0 0 0 0 0 0 2 108098
-0.002729 -0.002303 0.119050 -0.132942 0.122358 0.894001 -0.062500 0 0 0 0 0 0 2 109097
-0.002741 -0.002322 0.119040 0.042281 0.215010 1.085527 -0.062500 0 0 0 0 0 0 2 110096
-0.002746 -0.002331 0.119037 -0.012819 0.106622 1.021386 -0.062500 0 0 0 0 0 0 2 111078
-0.002749 -0.002336 0.119035 -0.055457 0.036203 0.986113 -0.062500 0 0 0 0 0 0 2 112094
-0.002751 -0.002338 0.119035 -0.078590 -0.000896 0.972571 -0.062500 0 0 0 0 0 0 2 113095
-0.002752 -0.002339 0.119035 -0.090421 -0.019730 0.967753 -0.062500 0 0 0 0 0 0 2 114096
-0.002747 -0.002358 0.119045 -0.170863 0.208667 0.825217 -0.062500 0 0 0 0 0 0 2 115097
-0.002744 -0.002367 0.119048 -0.147684 0.107118 0.893651 -0.062500 0 0 0 0 0 0 2 116094
-0.002755 -0.002385 0.119038 0.031956 0.206651 1.086786 -0.062500 0 0 0 0 0 0 2 117098
-0.002761 -0.002394 0.119035 -0.020818 0.101890 1.023058 -0.062500 0 0 0 0 0 0 2 118079
-0.002764 -0.002399 0.119034 -0.062301 0.033268 0.987901 -0.062500 0 0 0 0 0 0 2 119078
-0.002765 -0.002401 0.119033 -0.084839 -0.002928 0.974406 -0.062500 0 0 0 0 0 0 2 120097
-0.002766 -0.002402 0.119033 -0.096393 -0.021327 0.969611 -0.062500 0 0 0 0 0 0 2 121078
-0.002761 -0.002421 0.119043 -0.171025 0.208585 0.827279 -0.062500 0 0 0 0 0 0 2 122096
-0.002771 -0.002444 0.119035 -0.005693 0.275272 1.053477 -0.062500 0 0 0 0 0 0 2 123100
-0.002776 -0.002455 0.119033 -0.050135 0.136599 1.011636 -0.062500 0 0 0 0 0 0 2 124100
-0.002778 -0.002461 0.119032 -0.086643 0.049291 0.985083 -0.062500 0 0 0 0 0 0 2 125096
-0.002780 -0.002464 0.119031 -0.106540 0.003627 0.974658 -0.062500 0 0 0 0 0 0 2 126078
-0.002780 -0.002465 0.119031 -0.116752 -0.019470 0.970936 -0.062500 0 0 0 0 0 0 2 127096
-0.002780 -0.002466 0.119031 -0.121896 -0.031085 0.969629 -0.062500 0 0 0 0 0 0 2 128094
-0.002781 -0.002466 0.119031 -0.124491 -0.036910 0.969184 -0.062500 0 0 0 0 0 0 2 129079
-0.002793 -0.002480 0.119020 0.035162 0.131116 1.127042 -0.062500 0 0 0 0 0 0 2 130095
-0.002799 -0.002486 0.119016 -0.028421 0.062686 1.049674 -0.062500 0 0 0 0 0 0 2 131095
-0.002803 -0.002490 0.119015 -0.075501 0.012321 1.009652 -0.062500 0 0 0 0 0 0 2 132077
-0.002804 -0.002491 0.119014 -0.100893 -0.014798 0.994478 -0.062500 0 0 0 0 0 0 2 133080
-0.002805 -0.002492 0.119014 -0.113889 -0.028681 0.989082 -0.062500 0 0 0 0 0 0 2 134093
-0.002805 -0.002493 0.119014 -0.120461 -0.035684 0.987209 -0.062500 0 0 0 0 0 0 2 135085
-0.002818 -0.002506 0.119003 0.037091 0.131637 1.144688 -0.062500 0 0 0 0 0 0 2 136094
-0.002824 -0.002513 0.118999 -0.027457 0.062953 1.067091 -0.062500 0 0 0 0 0 0 2 137086
-0.002828 -0.002516 0.118997 -0.075005 0.012463 1.026990 -0.062500 0 0 0 0 0 0 2 138093
-0.002829 -0.002518 0.118997 -0.100639 -0.014729 1.011773 -0.062500 0 0 0 0 0 0 2 139098
-0.002830 -0.002519 0.118997 -0.113776 -0.028625 1.006368 -0.062500 0 0 0 0 0 0 2 140085
-0.002825 -0.002538 0.119007 -0.189184 0.203694 0.864166 -0.062500 0 0 0 0 0 0 2 141094
-0.002823 -0.002547 0.119010 -0.166346 0.103163 0.932260 -0.062500 0 0 0 0 0 0 2 142084
-0.002821 -0.002552 0.119011 -0.148007 0.032029 0.967528 -0.062500 0 0 0 0 0 0 2 143095
-0.002821 -0.002554 0.119012 -0.143483 -0.007821 0.980893 -0.062500 0 0 0 0 0 0 2 144084
-0.002833 -0.002568 0.119000 0.022589 0.144124 1.143955 -0.062500 0 0 0 0 0 0 2 145092
-0.002839 -0.002576 0.118997 -0.037557 0.067955 1.068141 -0.062500 0 0 0 0 0 0 2 146089
-0.002842 -0.002579 0.118995 -0.082896 0.013718 1.028657 -0.062500 0 0 0 0 0 0 2 147097
-0.002844 -0.002581 0.118995 -0.107413 -0.015346 1.013634 -0.062500 0 0 0 0 0 0 2 148088
-0.002844 -0.002582 0.118995 -0.119973 -0.030182 1.008318 -0.062500 0 0 0 0 0 0 2 149129
-0.002845 -0.002582 0.118995 -0.126322 -0.037677 1.006456 -0.062500 0 0 0 0 0 0 2 150096
-0.002845 -0.002583 0.118995 -0.129529 -0.041445 1.005816 -0.062500 0 0 0 0 0 0 2 151097
-0.002845 -0.002583 0.118995 -0.131128 -0.043336 1.005583 -0.062500 0 0 0 0 0 0 2 152079
-0.002857 -0.002596 0.118983 0.028757 0.126316 1.163938 -0.062500 0 0 0 0 0 0 2 153090
-0.002864 -0.002603 0.118979 -0.034442 0.059073 1.086388 -0.062500 0 0 0 0 0 0 2 154102
-0.002867 -0.002606 0.118978 -0.081317 0.009306 1.046284 -0.062500 0 0 0 0 0 0 2 155093
-0.002869 -0.002608 0.118977 -0.106626 -0.017539 1.031074 -0.062500 0 0 0 0 0 0 2 156112
-0.002869 -0.002609 0.118977 -0.119579 -0.031285 1.025674 -0.062500 0 0 0 0 0 0 2 157109
-0.002870 -0.002609 0.118977 -0.126124 -0.038221 1.023777 -0.062500 0 0 0 0 0 0 2 158107
-0.002870 -0.002609 0.118977 -0.129424 -0.041731 1.023123 -0.062500 0 0 0 0 0 0 2 159109
-0.002870 -0.002609 0.118977 -0.131080 -0.043472 1.022904 -0.062500 0 0 0 0 0 0 2 160105
-0.002870 -0.002610 0.118977 -0.131912 -0.044351 1.022822 -0.062500 0 0 0 0 0 0 2 161105
-0.002883 -0.002623 0.118966 0.028282 0.125706 1.181337 -0.062500 0 0 0 0 0 0 2 162104
-0.002889 -0.002629 0.118962 -0.034685 0.058790 1.103753 -0.062500 0 0 0 0 0 0 2 163075
-0.002892 -0.002633 0.118961 -0.081426 0.009158 1.063626 -0.062500 0 0 0 0 0 0 2 164114
-0.002894 -0.002634 0.118960 -0.106684 -0.017618 1.048402 -0.062500 0 0 0 0 0 0 2 165080
-0.002894 -0.002635 0.118960 -0.119608 -0.031317 1.042989 -0.062500 0 0 0 0 0 0 2 166110
-0.002895 -0.002636 0.118960 -0.126142 -0.038240 1.041114 -0.062500 0 0 0 0 0 0 2 167105
-0.002895 -0.002636 0.118960 -0.129423 -0.041730 1.040455 -0.062500 0 0 0 0 0 0 2 168104
-0.002895 -0.002636 0.118960 -0.131085 -0.043477 1.040227 -0.062500 0 0 0 0 0 0 2 169106
-0.002895 -0.002636 0.118960 -0.131917 -0.044356 1.040144 -0.062500 0 0 0 0 0 0 2 170105
-0.002908 -0.002649 0.118949 0.028184 0.125601 1.198772 -0.062500 0 0 0 0 0 0 2 171105
-0.002914 -0.002656 0.118945 -0.034724 0.058749 1.121145 -0.062500 0 0 0 0 0 0 2 172103
-0.002917 -0.002659 0.118943 -0.081444 0.009140 1.080981 -0.062500 0 0 0 0 0 0 2 173113
-0.002919 -0.002661 0.118943 -0.106682 -0.017617 1.065747 -0.062500 0 0 0 0 0 0 2 174104
-0.002920 -0.002662 0.118943 -0.119616 -0.031325 1.060331 -0.062500 0 0 0 0 0 0 2 175106
-0.002920 -0.002662 0.118943 -0.126137 -0.038249 1.058446 -0.062500 0 0 0 0 0 0 2 176105
-0.002920 -0.002663 0.118943 -0.129431 -0.041725 1.057784 -0.062500 0 0 0 0 0 0 2 177106
-0.002920 -0.002663 0.118943 -0.131083 -0.043473 1.057568 -0.062500 0 0 0 0 0 0 2 178103
-0.002920 -0.002663 0.118943 -0.131913 -0.044353 1.057486 -0.062500 0 0 0 0 0 0 2 179075
-0.002920 -0.002663 0.118943 -0.132330 -0.044794 1.057467 -0.062500 0 0 0 0 0 0 2 180107
-0.002920 -0.002663 0.118943 -0.132534 -0.045010 1.057453 -0.062500 0 0 0 0 0 0 2 181076
-0.002933 -0.002676 0.118931 0.027783 0.125176 1.216213 -0.062500 0 0 0 0 0 0 2 182105
-0.002939 -0.002682 0.118927 -0.034924 0.058537 1.138526 -0.062500 0 0 0 0 0 0 2 183103
-0.002942 -0.002686 0.118926 -0.081540 0.009038 1.098347 -0.062500 0 0 0 0 0 0 2 184073
-0.002944 -0.002688 0.118925 -0.106735 -0.017672 1.083100 -0.062500 0 0 0 0 0 0 2 185106
-0.002945 -0.002688 0.118925 -0.119630 -0.031340 1.077685 -0.062500 0 0 0 0 0 0 2 186104
-0.002945 -0.002689 0.118925 -0.126145 -0.038257 1.075796 -0.062500 0 0 0 0 0 0 2 187093
-0.002945 -0.002689 0.118925 -0.129426 -0.041735 1.075145 -0.062500 0 0 0 0 0 0 2 188103
-0.002958 -0.002702 0.118914 0.029231 0.126721 1.233796 -0.062500 0 0 0 0 0 0 2 189087
-0.002964 -0.002709 0.118910 -0.034188 0.059318 1.155974 -0.062500 0 0 0 0 0 0 2 190101
-0.002967 -0.002712 0.118909 -0.081174 0.009441 1.115733 -0.062500 0 0 0 0 0 0 2 191105
-0.002969 -0.002714 0.118908 -0.106540 -0.017464 1.100474 -0.062500 0 0 0 0 0 0 2 192102
-0.002970 -0.002715 0.118908 -0.119533 -0.031237 1.095051 -0.062500 0 0 0 0 0 0 2 193104
-0.002970 -0.002715 0.118908 -0.126095 -0.038204 1.093162 -0.062500 0 0 0 0 0 0 2 194103
-0.002970 -0.002716 0.118908 -0.129403 -0.041710 1.092508 -0.062500 0 0 0 0 0 0 2 195103
-0.002970 -0.002716 0.118908 -0.131085 -0.043463 1.092276 -0.062500 0 0 0 0 0 0 2 196102
-0.002970 -0.002716 0.118908 -0.131908 -0.044345 1.092206 -0.062500 0 0 0 0 0 0 2 197104
-0.002965 -0.002734 0.118918 -0.201030 0.194801 0.952378 -0.062500 0 0 0 0 0 0 2 198102
-0.002962 -0.002743 0.118921 -0.175168 0.097366 1.020863 -0.062500 0 0 0 0 0 0 2 199088
-0.002973 -0.002761 0.118911 0.004982 0.197928 1.215258 -0.062500 0 0 0 0 0 0 2 200097
-0.002979 -0.002770 0.118908 -0.070820 0.085837 1.150840 -0.062500 0 0 0 0 0 0 2 201089
-0.002982 -0.002774 0.118906 -0.111665 0.018100 1.115337 -0.062500 0 0 0 0 0 0 2 202097
-0.002983 -0.002777 0.118906 -0.133919 -0.017706 1.101716 -0.062500 0 0 0 0 0 0 2 203087
-0.002984 -0.002778 0.118906 -0.145330 -0.035920 1.096871 -0.062500 0 0 0 0 0 0 2 204098
-0.002984 -0.002778 0.118906 -0.151107 -0.045087 1.095175 -0.062500 0 0 0 0 0 0 2 205089
-0.002984 -0.002779 0.118906 -0.154010 -0.049698 1.094587 -0.062500 0 0 0 0 0 0 2 206089
-0.002984 -0.002779 0.118906 -0.155477 -0.052022 1.094383 -0.062500 0 0 0 0 0 0 2 207097
-0.002984 -0.002779 0.118906 -0.156209 -0.053182 1.094321 -0.062500 0 0 0 0 0 0 2 208089
-0.002997 -0.002792 0.118894 0.003583 0.116211 1.253453 -0.062500 0 0 0 0 0 0 2 209096
-0.003003 -0.002799 0.118890 -0.059119 0.049537 1.175558 -0.062500 0 0 0 0 0 0 2 210088
-0.003006 -0.002802 0.118889 -0.105726 0.000025 1.135282 -0.062500 0 0 0 0 0 0 2 211099
-0.003008 -0.002804 0.118889 -0.130905 -0.026713 1.119994 -0.062500 0 0 0 0 0 0 2 212095
-0.003009 -0.002805 0.118888 -0.143825 -0.040412 1.114574 -0.062500 0 0 0 0 0 0 2 213096
-0.003009 -0.002805 0.118888 -0.150340 -0.047347 1.112671 -0.062500 0 0 0 0 0 0 2 214103
-0.003009 -0.002805 0.118888 -0.153638 -0.050829 1.112012 -0.062500 0 0 0 0 0 0 2 215097
-0.003009 -0.002805 0.118888 -0.155288 -0.052576 1.111792 -0.062500 0 0 0 0 0 0 2 216093
-0.003009 -0.002805 0.118888 -0.156107 -0.053458 1.111721 -0.062500 0 0 0 0 0 0 2 217100
-0.003010 -0.002805 0.118888 -0.156521 -0.053898 1.111683 -0.062500 0 0 0 0 0 0 2 218109
-0.003010 -0.002805 0.118888 -0.156737 -0.054111 1.111672 -0.062500 0 0 0 0 0 0 2 219104
-0.003022 -0.002818 0.118877 0.003221 0.115629 1.270949 -0.062500 0 0 0 0 0 0 2 220123
-0.003028 -0.002825 0.118873 -0.059291 0.049262 1.193013 -0.062500 0 0 0 0 0 0 2 221077
-0.003031 -0.002829 0.118872 -0.105809 -0.000116 1.152705 -0.062500 0 0 0 0 0 0 2 222100
-0.003033 -0.002830 0.118871 -0.130942 -0.026787 1.137403 -0.062500 0 0 0 0 0 0 2 223102
-0.003034 -0.002831 0.118871 -0.143832 -0.040439 1.131970 -0.062500 0 0 0 0 0 0 2 224101
-0.003034 -0.002832 0.118871 -0.150359 -0.047353 1.130082 -0.062500 0 0 0 0 0 0 2 225105
-0.003034 -0.002832 0.118871 -0.153634 -0.050838 1.129430 -0.062500 0 0 0 0 0 0 2 226103
-0.003034 -0.002832 0.118871 -0.155293 -0.052582 1.129196 -0.062500 0 0 0 0 0 0 2 227103
-0.003047 -0.002845 0.118860 0.003841 0.116314 1.288507 -0.062500 0 0 0 0 0 0 2 228102
-0.003053 -0.002852 0.118856 -0.058967 0.049593 1.210485 -0.062500 0 0 0 0 0 0 2 229112
-0.003056 -0.002855 0.118854 -0.105643 0.000058 1.170137 -0.062500 0 0 0 0 0 0 2 230108
-0.003058 -0.002857 0.118854 -0.130860 -0.026700 1.154825 -0.062500 0 0 0 0 0 0 2 231108
-0.003059 -0.002858 0.118854 -0.143797 -0.040387 1.149401 -0.062500 0 0 0 0 0 0 2 232091
-0.003059 -0.002858 0.118854 -0.150327 -0.047332 1.147496 -0.062500 0 0 0 0 0 0 2 233098
-0.003059 -0.002858 0.118854 -0.153632 -0.050822 1.146846 -0.062500 0 0 0 0 0 0 2 234103
-0.003059 -0.002858 0.118854 -0.155278 -0.052580 1.146612 -0.062500 0 0 0 0 0 0 2 235101
-0.003059 -0.002858 0.118854 -0.156111 -0.053448 1.146538 -0.062500 0 0 0 0 0 0 2 236103
-0.003060 -0.002858 0.118854 -0.156523 -0.053898 1.146505 -0.062500 0 0 0 0 0 0 2 237105
-0.003060 -0.002858 0.118854 -0.156735 -0.054124 1.146501 -0.062500 0 0 0 0 0 0 2 238103
-0.003060 -0.002858 0.118854 -0.156833 -0.054228 1.146488 -0.062500 0 0 0 0 0 0 2 239102
-0.003060 -0.002858 0.118854 -0.156893 -0.054277 1.146496 -0.062500 0 0 0 0 0 0 2 240105
-0.003072 -0.002872 0.118842 0.002951 0.115356 1.305992 -0.062500 0 0 0 0 0 0 2 241105
-0.003078 -0.002878 0.118838 -0.059414 0.049133 1.227952 -0.062500 0 0 0 0 0 0 2 242106
-0.003081 -0.002882 0.118837 -0.105856 -0.000166 1.187576 -0.062500 0 0 0 0 0 0 2 243073
-0.003083 -0.002883 0.118836 -0.130975 -0.026807 1.172266 -0.062500 0 0 0 0 0 0 2 244102
-0.003084 -0.002884 0.118836 -0.143844 -0.040450 1.166832 -0.062500 0 0 0 0 0 0 2 245104
-0.003084 -0.002885 0.118836 -0.150353 -0.047362 1.164931 -0.062500 0 0 0 0 0 0 2 246101
-0.003084 -0.002885 0.118836 -0.153640 -0.050831 1.164274 -0.062500 0 0 0 0 0 0 2 247101
-0.003084 -0.002885 0.118836 -0.155284 -0.052585 1.164038 -0.062500 0 0 0 0 0 0 2 248101
-0.003084 -0.002885 0.118836 -0.156116 -0.053454 1.163964 -0.062500 0 0 0 0 0 0 2 249103
-0.003084 -0.002885 0.118836 -0.156521 -0.053896 1.163937 -0.062500 0 0 0 0 0 0 2 250101
-0.003084 -0.002885 0.118836 -0.156732 -0.054120 1.163935 -0.062500 0 0 0 0 0 0 2 251102
-0.003103 -0.002881 0.118846 0.086918 -0.109263 1.026145 -0.062500 0 0 0 0 0 0 2 252100
-0.003113 -0.002878 0.118849 -0.012024 -0.088789 1.093650 -0.062500 0 0 0 0 0 0 2 253100
-0.003117 -0.002877 0.118850 -0.082673 -0.072774 1.128503 -0.062500 0 0 0 0 0 0 2 254091
-0.003132 -0.002890 0.118839 0.039950 0.105720 1.301369 -0.062500 0 0 0 0 0 0 2 255101
-0.003139 -0.002896 0.118836 -0.040960 0.044228 1.227931 -0.062500 0 0 0 0 0 0 2 256088
-0.003143 -0.002899 0.118834 -0.096635 -0.002635 1.189147 -0.062500 0 0 0 0 0 0 2 257104
-0.003145 -0.002901 0.118834 -0.126364 -0.028054 1.174386 -0.062500 0 0 0 0 0 0 2 258103
-0.003146 -0.002902 0.118834 -0.141554 -0.041079 1.169124 -0.062500 0 0 0 0 0 0 2 259102
-0.003146 -0.002902 0.118834 -0.149213 -0.047670 1.167302 -0.062500 0 0 0 0 0 0 2 260102
-0.003146 -0.002902 0.118834 -0.153071 -0.051002 1.166673 -0.062500 0 0 0 0 0 0 2 261105
-0.003147 -0.002903 0.118834 -0.154995 -0.052657 1.166439 -0.062500 0 0 0 0 0 0 2 262072
-0.003147 -0.002903 0.118834 -0.155964 -0.053498 1.166374 -0.062500 0 0 0 0 0 0 2 263102
-0.003147 -0.002903 0.118834 -0.156449 -0.053920 1.166346 -0.062500 0 0 0 0 0 0 2 264100
-0.003147 -0.002903 0.118834 -0.156705 -0.054123 1.166335 -0.062500 0 0 0 0 0 0 2 265075
-0.003147 -0.002903 0.118834 -0.156816 -0.054234 1.166334 -0.062500 0 0 0 0 0 0 2 266096
-0.003147 -0.002903 0.118834 -0.156888 -0.054280 1.166330 -0.062500 0 0 0 0 0 0 2 267087
-0.003159 -0.002916 0.118822 0.002728 0.115160 1.326106 -0.062500 0 0 0 0 0 0 2 268093
-0.003165 -0.002922 0.118818 -0.059501 0.049034 1.247936 -0.062500 0 0 0 0 0 0 2 269085
-0.003168 -0.002926 0.118817 -0.105873 -0.000190 1.207483 -0.062500 0 0 0 0 0 0 2 270094
-0.003170 -0.002927 0.118816 -0.130971 -0.026811 1.192144 -0.062500 0 0 0 0 0 0 2 271085
-0.003171 -0.002928 0.118816 -0.143839 -0.040452 1.186702 -0.062500 0 0 0 0 0 0 2 272093
-0.003171 -0.002929 0.118816 -0.150352 -0.047368 1.184804 -0.062500 0 0 0 0 0 0 2 273095
-0.003171 -0.002929 0.118816 -0.153637 -0.050835 1.184142 -0.062500 0 0 0 0 0 0 2 274085
-0.003171 -0.002929 0.118816 -0.155292 -0.052587 1.183910 -0.062500 0 0 0 0 0 0 2 275095
-0.003184 -0.002942 0.118805 0.003428 0.115915 1.343725 -0.062500 0 0 0 0 0 0 2 276085
-0.003190 -0.002949 0.118801 -0.059146 0.049426 1.265461 -0.062500 0 0 0 0 0 0 2 277105
-0.003193 -0.002952 0.118799 -0.124321 -0.006084 1.224986 -0.062500 0 0 0 0 0 0 2 278092
-0.003195 -0.002954 0.118799 -0.149512 -0.032805 1.209632 -0.062500 0 0 0 0 0 0 2 279098
-0.003196 -0.002955 0.118799 -0.162419 -0.046502 1.204170 -0.062500 0 0 0 0 0 0 2 280109
-0.003196 -0.002955 0.118799 -0.168965 -0.053425 1.202271 -0.062500 0 0 0 0 0 0 2 281086
-0.003196 -0.002955 0.118799 -0.172257 -0.056911 1.201607 -0.062500 0 0 0 0 0 0 2 282093
-0.003196 -0.002955 0.118799 -0.173912 -0.058664 1.201394 -0.062500 0 0 0 0 0 0 2 283090
-0.003196 -0.002955 0.118799 -0.174741 -0.059542 1.201307 -0.062500 0 0 0 0 0 0 2 284100
-0.003196 -0.002956 0.118799 -0.175153 -0.059993 1.201271 -0.062500 0 0 0 0 0 0 2 285224
-0.003197 -0.002956 0.118799 -0.175360 -0.060199 1.201267 -0.062500 0 0 0 0 0 0 2 286096
-0.003197 -0.002956 0.118799 -0.175474 -0.060318 1.201280 -0.062500 0 0 0 0 0 0 2 287226
-0.003209 -0.002969 0.118787 -0.016077 0.108900 1.361273 -0.062500 0 0 0 0 0 0 2 288099
-0.003215 -0.002975 0.118783 -0.078199 0.042875 1.282971 -0.062500 0 0 0 0 0 0 2 289104
-0.003218 -0.002979 0.118782 -0.124532 -0.006308 1.242478 -0.062500 0 0 0 0 0 0 2 290101
-0.003220 -0.002980 0.118782 -0.155719 -0.034844 1.227122 -0.062500 0 0 0 0 0 0 2 291096
-0.003221 -0.002981 0.118781 -0.168583 -0.048481 1.221656 -0.062500 0 0 0 0 0 0 2 292071
-0.003221 -0.002982 0.118781 -0.175096 -0.055383 1.219762 -0.062500 0 0 0 0 0 0 2 293103
-0.003221 -0.002982 0.118781 -0.178377 -0.058858 1.219104 -0.062500 0 0 0 0 0 0 2 294090
-0.003221 -0.002982 0.118781 -0.180014 -0.060592 1.218865 -0.062500 0 0 0 0 0 0 2 295105
-0.003221 -0.002982 0.118781 -0.180849 -0.061477 1.218787 -0.062500 0 0 0 0 0 0 2 296104
-0.003221 -0.002982 0.118781 -0.181265 -0.061917 1.218765 -0.062500 0 0 0 0 0 0 2 297232
-0.003234 -0.002995 0.118770 -0.022116 0.107037 1.378869 -0.062500 0 0 0 0 0 0 2 298222
-0.003240 -0.003002 0.118766 -0.084263 0.040987 1.300520 -0.062500 0 0 0 0 0 0 2 299101
-0.003243 -0.003005 0.118764 -0.130615 -0.008216 1.260001 -0.062500 0 0 0 0 0 0 2 300204
-0.003245 -0.003007 0.118764 -0.155705 -0.034829 1.244613 -0.062500 0 0 0 0 0 0 2 301226
-0.003246 -0.003008 0.118764 -0.168575 -0.048473 1.239171 -0.062500 0 0 0 0 0 0 2 302226
-0.003246 -0.003008 0.118764 -0.175093 -0.055380 1.237248 -0.062500 0 0 0 0 0 0 2 303230
-0.003246 -0.003008 0.118764 -0.178363 -0.058858 1.236598 -0.062500 0 0 0 0 0 0 2 304094
-0.003246 -0.003008 0.118764 -0.180017 -0.060597 1.236358 -0.062500 0 0 0 0 0 0 2 305101
-0.003246 -0.003008 0.118764 -0.180847 -0.061474 1.236287 -0.062500 0 0 0 0 0 0 2 306221
-0.003246 -0.003008 0.118764 -0.181262 -0.061914 1.236266 -0.062500 0 0 0 0 0 0 2 307223
-0.003259 -0.003021 0.118752 -0.022204 0.106929 1.396488 -0.062500 0 0 0 0 0 0 2 308223
-0.003265 -0.003028 0.118748 -0.084312 0.040948 1.318070 -0.062500 0 0 0 0 0 0 2 309225
-0.003268 -0.003031 0.118747 -0.130637 -0.008223 1.277519 -0.062500 0 0 0 0 0 0 2 310206
-0.003270 -0.003033 0.118746 -0.155708 -0.034846 1.262127 -0.062500 0 0 0 0 0 0 2 311073
-0.003270 -0.003034 0.118746 -0.168575 -0.048474 1.256670 -0.062500 0 0 0 0 0 0 2 312218
-0.003271 -0.003034 0.118746 -0.175092 -0.055378 1.254762 -0.062500 0 0 0 0 0 0 2 313100
-0.003283 -0.003048 0.118735 -0.019198 0.110126 1.414446 -0.062500 0 0 0 0 0 0 2 314225
-0.003290 -0.003054 0.118731 -0.082794 0.042542 1.335760 -0.062500 0 0 0 0 0 0 2 315099
-0.003293 -0.003058 0.118729 -0.129874 -0.007416 1.295100 -0.062500 0 0 0 0 0 0 2 316231
-0.003295 -0.003060 0.118729 -0.155334 -0.034420 1.279672 -0.062500 0 0 0 0 0 0 2 317225
-0.003295 -0.003060 0.118729 -0.168383 -0.048268 1.274191 -0.062500 0 0 0 0 0 0 2 318213
-0.003296 -0.003061 0.118729 -0.174991 -0.055285 1.272289 -0.062500 0 0 0 0 0 0 2 319214
-0.003296 -0.003061 0.118729 -0.178320 -0.058799 1.271622 -0.062500 0 0 0 0 0 0 2 320218
-0.003308 -0.003074 0.118717 -0.020930 0.108291 1.431854 -0.062500 0 0 0 0 0 0 2 321226
-0.003315 -0.003081 0.118713 -0.083662 0.041637 1.353251 -0.062500 0 0 0 0 0 0 2 322225
-0.003318 -0.003084 0.118712 -0.130291 -0.007857 1.312620 -0.062500 0 0 0 0 0 0 2 323098
-0.003319 -0.003086 0.118711 -0.155532 -0.034644 1.297200 -0.062500 0 0 0 0 0 0 2 324098
-0.003320 -0.003087 0.118711 -0.168489 -0.048381 1.291733 -0.062500 0 0 0 0 0 0 2 325204
-0.003315 -0.003106 0.118721 -0.243520 0.184607 1.150964 -0.062500 0 0 0 0 0 0 2 326099
-0.003325 -0.003128 0.118713 -0.062006 0.252347 1.378932 -0.062500 0 0 0 0 0 0 2 327223
-0.003330 -0.003139 0.118710 -0.105560 0.115383 1.335270 -0.062500 0 0 0 0 0 0 2 328223
-0.003332 -0.003145 0.118709 -0.141563 0.028989 1.307842 -0.062500 0 0 0 0 0 0 2 329100
-0.003334 -0.003148 0.118709 -0.161271 -0.016276 1.297105 -0.062500 0 0 0 0 0 0 2 330210
-0.003334 -0.003149 0.118709 -0.171391 -0.039221 1.293257 -0.062500 0 0 0 0 0 0 2 331211
-0.003335 -0.003150 0.118709 -0.176497 -0.050753 1.291918 -0.062500 0 0 0 0 0 0 2 332217
-0.003335 -0.003150 0.118709 -0.179073 -0.056557 1.291447 -0.062500 0 0 0 0 0 0 2 333084
-0.003335 -0.003150 0.118709 -0.180372 -0.059444 1.291283 -0.062500 0 0 0 0 0 0 2 334219
-0.003347 -0.003163 0.118697 -0.022135 0.107738 1.451962 -0.062500 0 0 0 0 0 0 2 335209
-0.003353 -0.003170 0.118693 -0.084258 0.041383 1.373293 -0.062500 0 0 0 0 0 0 2 336216
-0.003357 -0.003174 0.118692 -0.130576 -0.007968 1.332600 -0.062500 0 0 0 0 0 0 2 337085
-0.003358 -0.003175 0.118691 -0.155684 -0.034690 1.317172 -0.062500 0 0 0 0 0 0 2 338217
-0.003359 -0.003176 0.118691 -0.168552 -0.048398 1.311682 -0.062500 0 0 0 0 0 0 2 339083
-0.003359 -0.003177 0.118691 -0.175081 -0.055339 1.309779 -0.062500 0 0 0 0 0 0 2 340209
-0.003360 -0.003177 0.118691 -0.178370 -0.058841 1.309119 -0.062500 0 0 0 0 0 0 2 341094
-0.003360 -0.003177 0.118691 -0.180013 -0.060584 1.308887 -0.062500 0 0 0 0 0 0 2 342208
-0.003372 -0.003190 0.118680 -0.022046 0.107064 1.469650 -0.062500 0 0 0 0 0 0 2 343227
-0.003378 -0.003197 0.118676 -0.090639 0.040335 1.390916 -0.062500 0 0 0 0 0 0 2 344217
-0.003382 -0.003200 0.118674 -0.136983 -0.008844 1.350195 -0.062500 0 0 0 0 0 0 2 345477
-0.003378 -0.003220 0.118684 -0.230550 0.204623 1.196224 -0.062500 0 0 0 0 0 0 2 346220
-0.003376 -0.003230 0.118687 -0.217631 0.093328 1.258618 -0.062500 0 0 0 0 0 0 2 347219
-0.003375 -0.003235 0.118688 -0.204228 0.016837 1.291751 -0.062500 0 0 0 0 0 0 2 348223
-0.003374 -0.003237 0.118689 -0.196477 -0.023124 1.304350 -0.062500 0 0 0 0 0 0 2 349225
-0.003374 -0.003239 0.118689 -0.192391 -0.043176 1.308826 -0.062500 0 0 0 0 0 0 2 350229
-0.003374 -0.003239 0.118689 -0.190283 -0.053149 1.310392 -0.062500 0 0 0 0 0 0 2 351215
-0.003386 -0.003253 0.118677 -0.030481 0.110272 1.471947 -0.062500 0 0 0 0 0 0 2 352223
-0.003392 -0.003259 0.118673 -0.091652 0.042327 1.393341 -0.062500 0 0 0 0 0 0 2 353210
-0.003395 -0.003263 0.118672 -0.137490 -0.007835 1.352658 -0.062500 0 0 0 0 0 0 2 354196
-0.003397 -0.003265 0.118671 -0.162350 -0.034968 1.337221 -0.062500 0 0 0 0 0 0 2 355222
-0.003398 -0.003265 0.118671 -0.175103 -0.048902 1.331728 -0.062500 0 0 0 0 0 0 2 356222
-0.003398 -0.003266 0.118671 -0.181571 -0.055945 1.329827 -0.062500 0 0 0 0 0 0 2 357226
-0.003411 -0.003279 0.118660 -0.044849 0.102442 1.490282 -0.062500 0 0 0 0 0 0 2 358194
-0.003417 -0.003286 0.118656 -0.108146 0.035253 1.411215 -0.062500 0 0 0 0 0 0 2 359222
-0.003420 -0.003289 0.118654 -0.155052 -0.014553 1.370360 -0.062500 0 0 0 0 0 0 2 360224
-0.003422 -0.003291 0.118654 -0.180455 -0.041495 1.354861 -0.062500 0 0 0 0 0 0 2 361218
-0.003423 -0.003292 0.118654 -0.193485 -0.055338 1.349355 -0.062500 0 0 0 0 0 0 2 362198
-0.003423 -0.003292 0.118654 -0.200090 -0.062341 1.347432 -0.062500 0 0 0 0 0 0 2 363224
-0.003423 -0.003292 0.118654 -0.203410 -0.065860 1.346776 -0.062500 0 0 0 0 0 0 2 364223
-0.003423 -0.003292 0.118654 -0.205083 -0.067647 1.346538 -0.062500 0 0 0 0 0 0 2 365195
-0.003418 -0.003311 0.118663 -0.274385 0.171736 1.208204 -0.062500 0 0 0 0 0 0 2 366222
-0.003428 -0.003333 0.118655 -0.090469 0.241727 1.437174 -0.062500 0 0 0 0 0 0 2 367223
-0.003432 -0.003344 0.118653 -0.132347 0.106561 1.393260 -0.062500 0 0 0 0 0 0 2 368222
-0.003435 -0.003350 0.118652 -0.167479 0.021082 1.365688 -0.062500 0 0 0 0 0 0 2 369225
-0.003436 -0.003353 0.118651 -0.186760 -0.023758 1.354879 -0.062500 0 0 0 0 0 0 2 370222
-0.003449 -0.003367 0.118640 -0.038216 0.121570 1.512408 -0.062500 0 0 0 0 0 0 2 371224
-0.003456 -0.003374 0.118636 -0.104807 0.044869 1.432091 -0.062500 0 0 0 0 0 0 2 372194
-0.003459 -0.003378 0.118634 -0.153372 -0.009706 1.390784 -0.062500 0 0 0 0 0 0 2 373225
-0.003461 -0.003380 0.118634 -0.179596 -0.039066 1.375120 -0.062500 0 0 0 0 0 0 2 374224
-0.003461 -0.003381 0.118634 -0.193062 -0.054113 1.369554 -0.062500 0 0 0 0 0 0 2 375222
-0.003474 -0.003394 0.118622 -0.041517 0.106236 1.529118 -0.062500 0 0 0 0 0 0 2 376224
-0.003480 -0.003401 0.118618 -0.106451 0.037189 1.449429 -0.062500 0 0 0 0 0 0 2 377224
-0.003484 -0.003405 0.118616 -0.160654 -0.013874 1.408312 -0.062500 0 0 0 0 0 0 2 378223
-0.003485 -0.003406 0.118616 -0.186475 -0.041321 1.392725 -0.062500 0 0 0 0 0 0 2 379193
-0.003498 -0.003420 0.118604 -0.041460 0.112467 1.548805 -0.062500 0 0 0 0 0 0 2 380193
-0.003500 -0.003446 0.118610 -0.178077 0.280613 1.329911 -0.062500 0 0 0 0 0 0 2 381223
-0.003500 -0.003458 0.118612 -0.201697 0.130366 1.355928 -0.062500 0 0 0 0 0 0 2 382192
-0.003501 -0.003465 0.118613 -0.208397 0.032451 1.375039 -0.062500 0 0 0 0 0 0 2 383223
-0.003501 -0.003468 0.118613 -0.211024 -0.018556 1.382651 -0.062500 0 0 0 0 0 0 2 384212
-0.003513 -0.003482 0.118602 -0.053993 0.123541 1.547166 -0.062500 0 0 0 0 0 0 2 385281
-0.003519 -0.003490 0.118598 -0.115963 0.045670 1.468962 -0.062500 0 0 0 0 0 0 2 386290
-0.003522 -0.003494 0.118596 -0.162178 -0.009464 1.428350 -0.062500 0 0 0 0 0 0 2 387293
-0.003524 -0.003495 0.118596 -0.187247 -0.039106 1.412938 -0.062500 0 0 0 0 0 0 2 388290
-0.003537 -0.003509 0.118584 -0.042008 0.113334 1.569343 -0.062500 0 0 0 0 0 0 2 389273
-0.003544 -0.003516 0.118580 -0.109910 0.040635 1.488220 -0.062500 0 0 0 0 0 0 2 390291
-0.003547 -0.003520 0.118579 -0.159130 -0.011943 1.446586 -0.062500 0 0 0 0 0 0 2 391289
-0.003549 -0.003522 0.118578 -0.185709 -0.040337 1.430812 -0.062500 0 0 0 0 0 0 2 392290
-0.003562 -0.003536 0.118566 -0.041345 0.112620 1.587201 -0.062500 0 0 0 0 0 0 2 393292
-0.003568 -0.003543 0.118562 -0.109551 0.040287 1.505996 -0.062500 0 0 0 0 0 0 2 394290
-0.003572 -0.003546 0.118561 -0.158959 -0.012113 1.464310 -0.062500 0 0 0 0 0 0 2 395288
-0.003573 -0.003548 0.118560 -0.185616 -0.040420 1.448524 -0.062500 0 0 0 0 0 0 2 396279
-0.003581 -0.003580 0.118558 -0.109813 0.353109 1.467502 -0.062500 0 0 0 0 0 0 2 397291
-0.003585 -0.003596 0.118558 -0.152272 0.182846 1.453658 -0.062500 0 0 0 0 0 0 2 398272
-0.003587 -0.003605 0.118557 -0.181730 0.060779 1.446729 -0.062500 0 0 0 0 0 0 2 399288
-0.003588 -0.003609 0.118557 -0.197347 -0.004016 1.444081 -0.062500 0 0 0 0 0 0 2 400271
-0.003589 -0.003611 0.118557 -0.205251 -0.036820 1.443139 -0.062500 0 0 0 0 0 0 2 401288
-0.003601 -0.003625 0.118546 -0.057691 0.113527 1.605083 -0.062500 0 0 0 0 0 0 2 402270
-0.003607 -0.003632 0.118542 -0.120928 0.040498 1.525573 -0.062500 0 0 0 0 0 0 2 403289
-0.003610 -0.003635 0.118540 -0.167787 -0.012238 1.484461 -0.062500 0 0 0 0 0 0 2 404274
-0.003624 -0.003650 0.118528 -0.054291 0.120414 1.631234 -0.062500 0 0 0 0 0 0 2 405287
-0.003631 -0.003657 0.118524 -0.128524 0.041042 1.546265 -0.062500 0 0 0 0 0 0 2 406271
-0.003635 -0.003661 0.118523 -0.180966 -0.014937 1.503235 -0.062500 0 0 0 0 0 0 2 407272
-0.003637 -0.003663 0.118522 -0.209170 -0.045080 1.486958 -0.062500 0 0 0 0 0 0 2 408286
-0.003650 -0.003677 0.118510 -0.065997 0.106538 1.643679 -0.062500 0 0 0 0 0 0 2 409274
-0.003656 -0.003684 0.118506 -0.134448 0.034028 1.562168 -0.062500 0 0 0 0 0 0 2 410215
-0.003660 -0.003688 0.118505 -0.183944 -0.018476 1.520348 -0.062500 0 0 0 0 0 0 2 411205
-0.003661 -0.003690 0.118504 -0.210674 -0.046845 1.504501 -0.062500 0 0 0 0 0 0 2 412215
-0.003674 -0.003703 0.118493 -0.066847 0.105546 1.661467 -0.062500 0 0 0 0 0 0 2 413206
-0.003681 -0.003710 0.118489 -0.134871 0.033541 1.579954 -0.062500 0 0 0 0 0 0 2 414215
-0.003684 -0.003714 0.118487 -0.184154 -0.018703 1.538123 -0.062500 0 0 0 0 0 0 2 415205
-0.003686 -0.003716 0.118487 -0.210781 -0.046974 1.522274 -0.062500 0 0 0 0 0 0 2 416215
-0.003687 -0.003717 0.118486 -0.224435 -0.061483 1.516645 -0.062500 0 0 0 0 0 0 2 417207
-0.003700 -0.003730 0.118475 -0.073911 0.098036 1.677397 -0.062500 0 0 0 0 0 0 2 418214
-0.003706 -0.003737 0.118471 -0.138422 0.029759 1.597092 -0.062500 0 0 0 0 0 0 2 419212
-0.003709 -0.003740 0.118469 -0.185929 -0.020601 1.555680 -0.062500 0 0 0 0 0 0 2 420225
-0.003718 -0.003773 0.118467 -0.122659 0.359706 1.565793 -0.062500 0 0 0 0 0 0 2 421217
-0.003722 -0.003790 0.118466 -0.171212 0.182976 1.547733 -0.062500 0 0 0 0 0 0 2 422205
-0.003724 -0.003798 0.118466 -0.203723 0.057620 1.539220 -0.062500 0 0 0 0 0 0 2 423215
-0.003725 -0.003802 0.118466 -0.220903 -0.008849 1.536016 -0.062500 0 0 0 0 0 0 2 424206
-0.003726 -0.003804 0.118466 -0.229599 -0.042502 1.534881 -0.062500 0 0 0 0 0 0 2 425215
-0.003738 -0.003818 0.118454 -0.076702 0.107259 1.697458 -0.062500 0 0 0 0 0 0 2 426215
-0.003744 -0.003825 0.118450 -0.139825 0.034390 1.617586 -0.062500 0 0 0 0 0 0 2 427217
-0.003748 -0.003829 0.118449 -0.186630 -0.018273 1.576277 -0.062500 0 0 0 0 0 0 2 428213
-0.003761 -0.003844 0.118437 -0.061068 0.119404 1.723696 -0.062500 0 0 0 0 0 0 2 429214
-0.003768 -0.003851 0.118432 -0.134992 0.040415 1.638347 -0.062500 0 0 0 0 0 0 2 430212
-0.003772 -0.003855 0.118431 -0.187287 -0.015407 1.595128 -0.062500 0 0 0 0 0 0 2 431209
-0.003774 -0.003857 0.118430 -0.215460 -0.045486 1.578785 -0.062500 0 0 0 0 0 0 2 432210
-0.003775 -0.003858 0.118430 -0.229891 -0.060940 1.572995 -0.062500 0 0 0 0 0 0 2 433212
-0.003787 -0.003871 0.118418 -0.080109 0.097678 1.734167 -0.062500 0 0 0 0 0 0 2 434193
-0.003794 -0.003878 0.118414 -0.144633 0.029435 1.653625 -0.062500 0 0 0 0 0 0 2 435218
-0.003797 -0.003882 0.118413 -0.192138 -0.020935 1.612076 -0.062500 0 0 0 0 0 0 2 436213
-0.003799 -0.003883 0.118413 -0.217893 -0.048266 1.596318 -0.062500 0 0 0 0 0 0 2 437214
-0.003799 -0.003884 0.118412 -0.231105 -0.062321 1.590723 -0.062500 0 0 0 0 0 0 2 438208
-0.003812 -0.003897 0.118401 -0.080823 0.096881 1.752067 -0.062500 0 0 0 0 0 0 2 439211
-0.003818 -0.003904 0.118397 -0.144984 0.029045 1.671501 -0.062500 0 0 0 0 0 0 2 440212
-0.003822 -0.003908 0.118395 -0.192318 -0.021127 1.629930 -0.062500 0 0 0 0 0 0 2 441212
-0.003823 -0.003909 0.118395 -0.217955 -0.048361 1.614171 -0.062500 0 0 0 0 0 0 2 442210
-0.003836 -0.003923 0.118383 -0.093159 0.097833 1.771969 -0.062500 0 0 0 0 0 0 2 443209
-0.003843 -0.003930 0.118379 -0.160558 0.026537 1.690080 -0.062500 0 0 0 0 0 0 2 444210
-0.003846 -0.003934 0.118377 -0.209530 -0.025375 1.648040 -0.062500 0 0 0 0 0 0 2 445212
-0.003848 -0.003935 0.118377 -0.236019 -0.053497 1.632121 -0.062500 0 0 0 0 0 0 2 446210
-0.003849 -0.003936 0.118377 -0.249621 -0.067951 1.626457 -0.062500 0 0 0 0 0 0 2 447208
-0.003849 -0.003937 0.118377 -0.256526 -0.075292 1.624493 -0.062500 0 0 0 0 0 0 2 448192
-0.003861 -0.003950 0.118365 -0.103199 0.087138 1.787310 -0.062500 0 0 0 0 0 0 2 449209
-0.003868 -0.003957 0.118361 -0.165603 0.021153 1.707078 -0.062500 0 0 0 0 0 0 2 450192
-0.003871 -0.003960 0.118359 -0.212067 -0.028068 1.665612 -0.062500 0 0 0 0 0 0 2 451211
-0.003872 -0.003962 0.118359 -0.237287 -0.054843 1.649875 -0.062500 0 0 0 0 0 0 2 452210
-0.003873 -0.003963 0.118359 -0.250272 -0.068628 1.644291 -0.062500 0 0 0 0 0 0 2 453212
-0.003874 -0.003963 0.118359 -0.256839 -0.075637 1.642345 -0.062500 0 0 0 0 0 0 2 454210
-0.003886 -0.003976 0.118347 -0.103446 0.086874 1.805289 -0.062500 0 0 0 0 0 0 2 455209
-0.003892 -0.003983 0.118343 -0.165741 0.021036 1.725004 -0.062500 0 0 0 0 0 0 2 456210
-0.003895 -0.003986 0.118342 -0.212125 -0.028127 1.683499 -0.062500 0 0 0 0 0 0 2 457211
-0.003897 -0.003988 0.118341 -0.237313 -0.054869 1.667758 -0.062500 0 0 0 0 0 0 2 458209
-0.003898 -0.003989 0.118341 -0.250268 -0.068653 1.662175 -0.062500 0 0 0 0 0 0 2 459202
-0.003898 -0.003989 0.118341 -0.256852 -0.075624 1.660234 -0.062500 0 0 0 0 0 0 2 460214
-0.003899 -0.003989 0.118341 -0.260160 -0.079160 1.659551 -0.062500 0 0 0 0 0 0 2 461214
-0.003911 -0.004002 0.118329 -0.105221 0.084989 1.823039 -0.062500 0 0 0 0 0 0 2 462211
-0.003917 -0.004009 0.118325 -0.166617 0.020092 1.742855 -0.062500 0 0 0 0 0 0 2 463210
-0.003920 -0.004012 0.118324 -0.212553 -0.028597 1.701382 -0.062500 0 0 0 0 0 0 2 464210
-0.003922 -0.004014 0.118323 -0.237529 -0.055101 1.685663 -0.062500 0 0 0 0 0 0 2 465211
-0.003922 -0.004015 0.118323 -0.250386 -0.068763 1.680064 -0.062500 0 0 0 0 0 0 2 466210
-0.003923 -0.004015 0.118323 -0.256897 -0.075685 1.678122 -0.062500 0 0 0 0 0 0 2 467209
-0.003923 -0.004015 0.118323 -0.260192 -0.079196 1.677439 -0.062500 0 0 0 0 0 0 2 468209
-0.003923 -0.004015 0.118323 -0.261842 -0.080947 1.677204 -0.062500 0 0 0 0 0 0 2 469210
-0.003923 -0.004016 0.118323 -0.262679 -0.081836 1.677123 -0.062500 0 0 0 0 0 0 2 470209
-0.003923 -0.004016 0.118323 -0.263089 -0.082285 1.677100 -0.062500 0 0 0 0 0 0 2 471201
-0.003923 -0.004016 0.118323 -0.263299 -0.082509 1.677092 -0.062500 0 0 0 0 0 0 2 472208
-0.003923 -0.004016 0.118323 -0.263404 -0.082621 1.677089 -0.062500 0 0 0 0 0 0 2 473284
-0.003923 -0.004016 0.118323 -0.263456 -0.082662 1.677085 -0.062500 0 0 0 0 0 0 2 474272
-0.003923 -0.004016 0.118323 -0.263481 -0.082701 1.677089 -0.062500 0 0 0 0 0 0 2 475285
-0.003923 -0.004016 0.118323 -0.263491 -0.082713 1.677082 -0.062500 0 0 0 0 0 0 2 476268
-0.003923 -0.004016 0.118323 -0.263503 -0.082712 1.677087 -0.062500 0 0 0 0 0 0 2 477289
-0.003923 -0.004016 0.118323 -0.263509 -0.082731 1.677087 -0.062500 0 0 0 0 0 0 2 478273
-0.003935 -0.004028 0.118311 -0.106981 0.083090 1.840911 -0.062500 0 0 0 0 0 0 2 479284
-0.003942 -0.004035 0.118307 -0.167496 0.019156 1.760760 -0.062500 0 0 0 0 0 0 2 480269
-0.003945 -0.004038 0.118306 -0.212995 -0.029051 1.719281 -0.062500 0 0 0 0 0 0 2 481283
-0.003946 -0.004040 0.118305 -0.237746 -0.055329 1.703558 -0.062500 0 0 0 0 0 0 2 482213
-0.003947 -0.004041 0.118305 -0.250485 -0.068868 1.697982 -0.062500 0 0 0 0 0 0 2 483203
-0.003947 -0.004041 0.118305 -0.256959 -0.075751 1.696022 -0.062500 0 0 0 0 0 0 2 484213
-0.003948 -0.004041 0.118305 -0.260215 -0.079206 1.695346 -0.062500 0 0 0 0 0 0 2 485203
-0.003948 -0.004042 0.118305 -0.261845 -0.080964 1.695111 -0.062500 0 0 0 0 0 0 2 486238
-0.003948 -0.004042 0.118305 -0.262681 -0.081854 1.695030 -0.062500 0 0 0 0 0 0 2 487204
-0.003948 -0.004042 0.118305 -0.263094 -0.082292 1.695000 -0.062500 0 0 0 0 0 0 2 488213
-0.003948 -0.004042 0.118305 -0.263299 -0.082495 1.694993 -0.062500 0 0 0 0 0 0 2 489216
-0.003967 -0.004037 0.118315 -0.019239 -0.136762 1.559381 -0.062500 0 0 0 0 0 0 2 490211
-0.003988 -0.004048 0.118306 0.031517 0.048249 1.789776 -0.062500 0 0 0 0 0 0 2 491222
-0.003999 -0.004053 0.118303 -0.099682 0.000146 1.743879 -0.062500 0 0 0 0 0 0 2 492221
-0.004004 -0.004056 0.118302 -0.182222 -0.039077 1.715369 -0.062500 0 0 0 0 0 0 2 493210
-0.004007 -0.004058 0.118302 -0.225535 -0.060600 1.704231 -0.062500 0 0 0 0 0 0 2 494212
-0.004008 -0.004058 0.118302 -0.247512 -0.071698 1.700245 -0.062500 0 0 0 0 0 0 2 495213
-0.004009 -0.004059 0.118302 -0.258571 -0.077315 1.698843 -0.062500 0 0 0 0 0 0 2 496219
-0.004009 -0.004059 0.118302 -0.264129 -0.080160 1.698356 -0.062500 0 0 0 0 0 0 2 497217
-0.004009 -0.004059 0.118302 -0.266910 -0.081586 1.698193 -0.062500 0 0 0 0 0 0 2 498224
-0.004010 -0.004059 0.118302 -0.268307 -0.082299 1.698141 -0.062500 0 0 0 0 0 0 2 499222
-0.004010 -0.004059 0.118302 -0.269003 -0.082651 1.698111 -0.062500 0 0 0 0 0 0 2 500219
-0.004010 -0.004059 0.118302 -0.269364 -0.082834 1.698111 -0.062500 0 0 0 0 0 0 2 501215
-0.004004 -0.004077 0.118312 -0.337706 0.158221 1.561942 -0.062500 0 0 0 0 0 0 2 502191
-0.004014 -0.004099 0.118303 -0.156042 0.225348 1.792771 -0.062500 0 0 0 0 0 0 2 503189
-0.004018 -0.004110 0.118300 -0.196582 0.091657 1.746941 -0.062500 0 0 0 0 0 0 2 504189
-0.004021 -0.004116 0.118299 -0.230995 0.006972 1.718449 -0.062500 0 0 0 0 0 0 2 505220
-0.004022 -0.004119 0.118299 -0.249953 -0.037539 1.707300 -0.062500 0 0 0 0 0 0 2 506210
-0.004023 -0.004120 0.118299 -0.259713 -0.060156 1.703306 -0.062500 0 0 0 0 0 0 2 507223
-0.004023 -0.004121 0.118299 -0.264680 -0.071542 1.701918 -0.062500 0 0 0 0 0 0 2 508221
-0.004023 -0.004121 0.118299 -0.267182 -0.077275 1.701434 -0.062500 0 0 0 0 0 0 2 509225
-0.004023 -0.004121 0.118299 -0.268441 -0.080138 1.701272 -0.062500 0 0 0 0 0 0 2 510218
-0.004035 -0.004134 0.118287 -0.112862 0.083919 1.865461 -0.062500 0 0 0 0 0 0 2 511188
-0.004041 -0.004141 0.118283 -0.173509 0.019449 1.785093 -0.062500 0 0 0 0 0 0 2 512219
-0.004045 -0.004144 0.118282 -0.237892 -0.035434 1.743504 -0.062500 0 0 0 0 0 0 2 513219
-0.004046 -0.004146 0.118281 -0.262687 -0.061851 1.727727 -0.062500 0 0 0 0 0 0 2 514219
-0.004047 -0.004147 0.118281 -0.275475 -0.075467 1.722124 -0.062500 0 0 0 0 0 0 2 515219
-0.004042 -0.004166 0.118291 -0.331309 0.165303 1.584280 -0.062500 0 0 0 0 0 0 2 516218
-0.004040 -0.004175 0.118294 -0.309152 0.063260 1.650165 -0.062500 0 0 0 0 0 0 2 517220
-0.004038 -0.004180 0.118295 -0.290921 -0.008365 1.684292 -0.062500 0 0 0 0 0 0 2 518217
-0.004038 -0.004182 0.118295 -0.280671 -0.045791 1.697245 -0.062500 0 0 0 0 0 0 2 519218
-0.004037 -0.004183 0.118296 -0.275308 -0.064495 1.701836 -0.062500 0 0 0 0 0 0 2 520220
-0.004049 -0.004196 0.118284 -0.135233 0.085146 1.867859 -0.062500 0 0 0 0 0 0 2 521189
-0.004055 -0.004203 0.118280 -0.194114 0.016883 1.787988 -0.062500 0 0 0 0 0 0 2 522198
-0.004058 -0.004207 0.118278 -0.238791 -0.033500 1.746563 -0.062500 0 0 0 0 0 0 2 523215
-0.004079 -0.004204 0.118288 -0.018845 -0.114930 1.595483 -0.062500 0 0 0 0 0 0 2 524219
-0.004083 -0.004222 0.118301 -0.199088 0.131909 1.520479 -0.062500 0 0 0 0 0 0 2 525190
-0.004086 -0.004230 0.118305 -0.250783 0.041904 1.619216 -0.062500 0 0 0 0 0 0 2 526218
-0.004087 -0.004234 0.118307 -0.271183 -0.022660 1.665842 -0.062500 0 0 0 0 0 0 2 527217
-0.004087 -0.004236 0.118307 -0.280301 -0.056262 1.683227 -0.062500 0 0 0 0 0 0 2 528215
-0.004087 -0.004237 0.118307 -0.284566 -0.072981 1.689376 -0.062500 0 0 0 0 0 0 2 529220
-0.004088 -0.004238 0.118307 -0.286593 -0.081250 1.691527 -0.062500 0 0 0 0 0 0 2 530208
-0.004088 -0.004238 0.118307 -0.287574 -0.085358 1.692261 -0.062500 0 0 0 0 0 0 2 531206
-0.004088 -0.004238 0.118307 -0.288059 -0.087400 1.692518 -0.062500 0 0 0 0 0 0 2 532214
-0.004100 -0.004251 0.118296 -0.132277 0.076815 1.857244 -0.062500 0 0 0 0 0 0 2 533221
-0.004101 -0.004276 0.118301 -0.266934 0.253956 1.641180 -0.062500 0 0 0 0 0 0 2 534219
-0.004101 -0.004288 0.118303 -0.286926 0.106965 1.665929 -0.062500 0 0 0 0 0 0 2 535218
-0.004101 -0.004295 0.118304 -0.291761 0.010666 1.684398 -0.062500 0 0 0 0 0 0 2 536218
-0.004101 -0.004298 0.118304 -0.293424 -0.039490 1.691790 -0.062500 0 0 0 0 0 0 2 537219
-0.004101 -0.004299 0.118304 -0.294092 -0.064675 1.694426 -0.062500 0 0 0 0 0 0 2 538218
-0.004101 -0.004300 0.118304 -0.294397 -0.077242 1.695356 -0.062500 0 0 0 0 0 0 2 539216
-0.004101 -0.004300 0.118304 -0.294522 -0.083511 1.695673 -0.062500 0 0 0 0 0 0 2 540208
-0.004101 -0.004301 0.118304 -0.294576 -0.086638 1.695783 -0.062500 0 0 0 0 0 0 2 541219
-0.004101 -0.004301 0.118304 -0.294615 -0.088207 1.695830 -0.062500 0 0 0 0 0 0 2 542198
-0.004101 -0.004301 0.118304 -0.294626 -0.088989 1.695844 -0.062500 0 0 0 0 0 0 2 543211
-0.004101 -0.004301 0.118304 -0.294630 -0.089380 1.695840 -0.062500 0 0 0 0 0 0 2 544201
-0.004101 -0.004301 0.118304 -0.294634 -0.089569 1.695843 -0.062500 0 0 0 0 0 0 2 545210
-0.004101 -0.004301 0.118304 -0.294641 -0.089668 1.695852 -0.062500 0 0 0 0 0 0 2 546201
-0.004101 -0.004301 0.118304 -0.294638 -0.089719 1.695844 -0.062500 0 0 0 0 0 0 2 547211
-0.004101 -0.004301 0.118304 -0.294635 -0.089735 1.695850 -0.062500 0 0 0 0 0 0 2 548202
-0.004101 -0.004301 0.118304 -0.294638 -0.089756 1.695849 -0.062500 0 0 0 0 0 0 2 549211
-0.004101 -0.004301 0.118304 -0.294639 -0.089758 1.695849 -0.062500 0 0 0 0 0 0 2 550201
-0.004101 -0.004301 0.118304 -0.294635 -0.089768 1.695835 -0.062500 0 0 0 0 0 0 2 551210
-0.004101 -0.004301 0.118304 -0.294638 -0.089759 1.695847 -0.062500 0 0 0 0 0 0 2 552201
-0.004101 -0.004301 0.118304 -0.294639 -0.089758 1.695849 -0.062500 0 0 0 0 0 0 2 553211
-0.004101 -0.004301 0.118304 -0.294643 -0.089777 1.695847 -0.062500 0 0 0 0 0 0 2 554201
-0.004101 -0.004301 0.118304 -0.294628 -0.089763 1.695842 -0.062500 0 0 0 0 0 0 2 555212
-0.004101 -0.004301 0.118304 -0.294638 -0.089759 1.695848 -0.062500 0 0 0 0 0 0 2 556206
-0.004101 -0.004301 0.118304 -0.294643 -0.089777 1.695847 -0.062500 0 0 0 0 0 0 2 557228
-0.004101 -0.004301 0.118304 -0.294639 -0.089760 1.695849 -0.062500 0 0 0 0 0 0 2 558221
-0.004101 -0.004301 0.118304 -0.294627 -0.089761 1.695843 -0.062500 0 0 0 0 0 0 2 559216
-0.004101 -0.004301 0.118304 -0.294642 -0.089778 1.695847 -0.062500 0 0 0 0 0 0 2 560208
-0.004101 -0.004301 0.118304 -0.294639 -0.089760 1.695849 -0.062500 0 0 0 0 0 0 2 561208
-0.004101 -0.004301 0.118304 -0.294639 -0.089758 1.695849 -0.062500 0 0 0 0 0 0 2 562220
-0.004101 -0.004301 0.118304 -0.294631 -0.089780 1.695841 -0.062500 0 0 0 0 0 0 2 563204
-0.004101 -0.004301 0.118304 -0.294638 -0.089760 1.695848 -0.062500 0 0 0 0 0 0 2 564211
-0.004101 -0.004301 0.118304 -0.294646 -0.089766 1.695841 -0.062500 0 0 0 0 0 0 2 565215
-0.004120 -0.004297 0.118314 -0.050231 -0.143771 1.560600 -0.062500 0 0 0 0 0 0 2 566219
-0.004129 -0.004294 0.118317 -0.149775 -0.124315 1.626818 -0.062500 0 0 0 0 0 0 2 567218
-0.004134 -0.004293 0.118318 -0.220576 -0.108537 1.661031 -0.062500 0 0 0 0 0 0 2 568217
-0.004136 -0.004293 0.118319 -0.257663 -0.099562 1.674006 -0.062500 0 0 0 0 0 0 2 569218
-0.004137 -0.004292 0.118319 -0.276227 -0.094789 1.678616 -0.062500 0 0 0 0 0 0 2 570217
-0.004138 -0.004292 0.118319 -0.285462 -0.092320 1.680220 -0.062500 0 0 0 0 0 0 2 571218
-0.004138 -0.004292 0.118319 -0.290069 -0.091057 1.680780 -0.062500 0 0 0 0 0 0 2 572223
-0.004138 -0.004292 0.118319 -0.292355 -0.090411 1.680967 -0.062500 0 0 0 0 0 0 2 573222
-0.004138 -0.004292 0.118319 -0.293497 -0.090096 1.681031 -0.062500 0 0 0 0 0 0 2 574217
-0.004138 -0.004292 0.118319 -0.294074 -0.089937 1.681064 -0.062500 0 0 0 0 0 0 2 575219
-0.004157 -0.004288 0.118329 -0.049831 -0.143893 1.545947 -0.062500 0 0 0 0 0 0 2 576214
-0.004166 -0.004286 0.118332 -0.149585 -0.124377 1.612104 -0.062500 0 0 0 0 0 0 2 577217
-0.004171 -0.004284 0.118333 -0.220473 -0.108566 1.646293 -0.062500 0 0 0 0 0 0 2 578216
-0.004173 -0.004284 0.118333 -0.257627 -0.099572 1.659254 -0.062500 0 0 0 0 0 0 2 579217
-0.004174 -0.004284 0.118334 -0.276203 -0.094795 1.663855 -0.062500 0 0 0 0 0 0 2 580215
-0.004175 -0.004283 0.118334 -0.285452 -0.092323 1.665460 -0.062500 0 0 0 0 0 0 2 581218
-0.004175 -0.004283 0.118334 -0.290062 -0.091058 1.666019 -0.062500 0 0 0 0 0 0 2 582187
-0.004175 -0.004283 0.118334 -0.292356 -0.090421 1.666196 -0.062500 0 0 0 0 0 0 2 583217
-0.004176 -0.004283 0.118334 -0.293496 -0.090088 1.666281 -0.062500 0 0 0 0 0 0 2 584216
-0.004176 -0.004283 0.118334 -0.294072 -0.089926 1.666296 -0.062500 0 0 0 0 0 0 2 585217
-0.004176 -0.004283 0.118334 -0.294353 -0.089853 1.666301 -0.062500 0 0 0 0 0 0 2 586214
-0.004176 -0.004283 0.118334 -0.294497 -0.089807 1.666317 -0.062500 0 0 0 0 0 0 2 587218
-0.004176 -0.004283 0.118334 -0.294567 -0.089788 1.666310 -0.062500 0 0 0 0 0 0 2 588217
-0.004176 -0.004283 0.118334 -0.294607 -0.089777 1.666307 -0.062500 0 0 0 0 0 0 2 589205
-0.004176 -0.004283 0.118334 -0.294623 -0.089774 1.666313 -0.062500 0 0 0 0 0 0 2 590202
-0.004176 -0.004283 0.118334 -0.294628 -0.089762 1.666308 -0.062500 0 0 0 0 0 0 2 591217
-0.004176 -0.004283 0.118334 -0.294625 -0.089772 1.666313 -0.062500 0 0 0 0 0 0 2 592216
-0.004176 -0.004283 0.118334 -0.294639 -0.089759 1.666314 -0.062500 0 0 0 0 0 0 2 593292
-0.004176 -0.004283 0.118334 -0.294636 -0.089768 1.666300 -0.062500 0 0 0 0 0 0 2 594284
-0.004176 -0.004283 0.118334 -0.294637 -0.089770 1.666319 -0.062500 0 0 0 0 0 0 2 595284
-0.004176 -0.004283 0.118334 -0.294629 -0.089762 1.666308 -0.062500 0 0 0 0 0 0 2 596277
-0.004194 -0.004279 0.118343 -0.049998 -0.143845 1.531324 -0.062500 0 0 0 0 0 0 2 597288
-0.004204 -0.004277 0.118347 -0.149667 -0.124359 1.597418 -0.062500 0 0 0 0 0 0 2 598269
-0.004208 -0.004276 0.118348 -0.220532 -0.108552 1.631565 -0.062500 0 0 0 0 0 0 2 599287
-0.004211 -0.004275 0.118348 -0.257642 -0.099558 1.644509 -0.062500 0 0 0 0 0 0 2 600294
-0.004212 -0.004275 0.118348 -0.276217 -0.094791 1.649106 -0.062500 0 0 0 0 0 0 2 601286
-0.004212 -0.004275 0.118348 -0.285469 -0.092318 1.650707 -0.062500 0 0 0 0 0 0 2 602287
-0.004213 -0.004274 0.118348 -0.290069 -0.091057 1.651277 -0.062500 0 0 0 0 0 0 2 603283
-0.004213 -0.004274 0.118348 -0.292351 -0.090422 1.651448 -0.062500 0 0 0 0 0 0 2 604294
-0.004213 -0.004274 0.118348 -0.293498 -0.090097 1.651523 -0.062500 0 0 0 0 0 0 2 605285
-0.004213 -0.004274 0.118348 -0.294075 -0.089937 1.651557 -0.062500 0 0 0 0 0 0 2 606283
-0.004213 -0.004274 0.118348 -0.294353 -0.089845 1.651566 -0.062500 0 0 0 0 0 0 2 607283
-0.004213 -0.004274 0.118348 -0.294492 -0.089807 1.651569 -0.062500 0 0 0 0 0 0 2 608284
-0.004213 -0.004274 0.118348 -0.294562 -0.089789 1.651560 -0.062500 0 0 0 0 0 0 2 609283
-0.004213 -0.004274 0.118348 -0.294602 -0.089778 1.651558 -0.062500 0 0 0 0 0 0 2 610270
-0.004213 -0.004274 0.118348 -0.294617 -0.089775 1.651563 -0.062500 0 0 0 0 0 0 2 611282
-0.004213 -0.004274 0.118348 -0.294634 -0.089761 1.651564 -0.062500 0 0 0 0 0 0 2 612265
-0.004213 -0.004274 0.118348 -0.294635 -0.089759 1.651564 -0.062500 0 0 0 0 0 0 2 613281
-0.004213 -0.004274 0.118348 -0.294639 -0.089778 1.651563 -0.062500 0 0 0 0 0 0 2 614265
-0.004213 -0.004274 0.118348 -0.294636 -0.089761 1.651564 -0.062500 0 0 0 0 0 0 2 615280
-0.004213 -0.004274 0.118348 -0.294635 -0.089759 1.651564 -0.062500 0 0 0 0 0 0 2 616265
-0.004213 -0.004274 0.118348 -0.294640 -0.089778 1.651563 -0.062500 0 0 0 0 0 0 2 617280
-0.004213 -0.004274 0.118348 -0.294636 -0.089761 1.651564 -0.062500 0 0 0 0 0 0 2 618266
-0.004213 -0.004274 0.118348 -0.294635 -0.089759 1.651564 -0.062500 0 0 0 0 0 0 2 619283
-0.004213 -0.004274 0.118348 -0.294640 -0.089778 1.651563 -0.062500 0 0 0 0 0 0 2 620263
-0.004213 -0.004274 0.118348 -0.294636 -0.089761 1.651564 -0.062500 0 0 0 0 0 0 2 621281
-0.004225 -0.004287 0.118337 -0.138838 0.075348 1.816530 -0.062500 0 0 0 0 0 0 2 622265
-0.004231 -0.004294 0.118333 -0.198885 0.011855 1.735883 -0.062500 0 0 0 0 0 0 2 623283
-0.004234 -0.004297 0.118331 -0.244188 -0.036160 1.694119 -0.062500 0 0 0 0 0 0 2 624282
-0.004236 -0.004299 0.118331 -0.268872 -0.062370 1.678255 -0.062500 0 0 0 0 0 0 2 625272
-0.004236 -0.004300 0.118330 -0.281601 -0.075900 1.672609 -0.062500 0 0 0 0 0 0 2 626208
-0.004237 -0.004300 0.118330 -0.288073 -0.082781 1.670655 -0.062500 0 0 0 0 0 0 2 627199
-0.004237 -0.004300 0.118330 -0.291340 -0.086247 1.669967 -0.062500 0 0 0 0 0 0 2 628209
-0.004232 -0.004319 0.118340 -0.361143 0.153690 1.534213 -0.062500 0 0 0 0 0 0 2 629199
-0.004229 -0.004328 0.118343 -0.336609 0.054036 1.600460 -0.062500 0 0 0 0 0 0 2 630209
-0.004228 -0.004333 0.118345 -0.317160 -0.016403 1.634719 -0.062500 0 0 0 0 0 0 2 631198
-0.004227 -0.004335 0.118345 -0.306271 -0.053196 1.647719 -0.062500 0 0 0 0 0 0 2 632199
-0.004227 -0.004336 0.118345 -0.300577 -0.071579 1.652331 -0.062500 0 0 0 0 0 0 2 633221
-0.004227 -0.004337 0.118345 -0.297646 -0.080712 1.653946 -0.062500 0 0 0 0 0 0 2 634211
-0.004226 -0.004337 0.118345 -0.296154 -0.085255 1.654497 -0.062500 0 0 0 0 0 0 2 635222
-0.004226 -0.004337 0.118345 -0.295409 -0.087519 1.654695 -0.062500 0 0 0 0 0 0 2 636225
-0.004226 -0.004337 0.118345 -0.295019 -0.088648 1.654756 -0.062500 0 0 0 0 0 0 2 637216
-0.004226 -0.004337 0.118345 -0.294830 -0.089204 1.654783 -0.062500 0 0 0 0 0 0 2 638197
-0.004226 -0.004337 0.118345 -0.294742 -0.089480 1.654790 -0.062500 0 0 0 0 0 0 2 639206
-0.004226 -0.004337 0.118345 -0.294676 -0.089624 1.654800 -0.062500 0 0 0 0 0 0 2 640209
-0.004226 -0.004337 0.118345 -0.294663 -0.089691 1.654799 -0.062500 0 0 0 0 0 0 2 641199
-0.004226 -0.004337 0.118345 -0.294651 -0.089730 1.654798 -0.062500 0 0 0 0 0 0 2 642208
-0.004226 -0.004337 0.118345 -0.294643 -0.089756 1.654790 -0.062500 0 0 0 0 0 0 2 643208
-0.004226 -0.004337 0.118345 -0.294642 -0.089758 1.654789 -0.062500 0 0 0 0 0 0 2 644204
-0.004226 -0.004337 0.118345 -0.294634 -0.089751 1.654796 -0.062500 0 0 0 0 0 0 2 645206
-0.004226 -0.004337 0.118345 -0.294638 -0.089769 1.654795 -0.062500 0 0 0 0 0 0 2 646203
-0.004226 -0.004337 0.118345 -0.294638 -0.089771 1.654795 -0.062500 0 0 0 0 0 0 2 647203
-0.004226 -0.004337 0.118345 -0.294638 -0.089771 1.654795 -0.062500 0 0 0 0 0 0 2 648204
-0.004226 -0.004337 0.118345 -0.294634 -0.089752 1.654797 -0.062500 0 0 0 0 0 0 2 649205
-0.004226 -0.004337 0.118345 -0.294638 -0.089769 1.654795 -0.062500 0 0 0 0 0 0 2 650211
-0.004226 -0.004337 0.118345 -0.294638 -0.089771 1.654795 -0.062500 0 0 0 0 0 0 2 651209
-0.004226 -0.004337 0.118345 -0.294638 -0.089771 1.654795 -0.062500 0 0 0 0 0 0 2 652206
-0.004226 -0.004337 0.118345 -0.294641 -0.089760 1.654789 -0.062500 0 0 0 0 0 0 2 653209
-0.004226 -0.004337 0.118345 -0.294631 -0.089762 1.654802 -0.062500 0 0 0 0 0 0 2 654203
-0.004226 -0.004337 0.118345 -0.294637 -0.089770 1.654796 -0.062500 0 0 0 0 0 0 2 655203
-0.004238 -0.004350 0.118333 -0.138913 0.075205 1.819931 -0.062500 0 0 0 0 0 0 2 656202
-0.004245 -0.004356 0.118329 -0.198930 0.011810 1.739201 -0.062500 0 0 0 0 0 0 2 657204
-0.004248 -0.004360 0.118328 -0.244204 -0.036155 1.697400 -0.062500 0 0 0 0 0 0 2 658201
-0.004249 -0.004361 0.118327 -0.268890 -0.062365 1.681517 -0.062500 0 0 0 0 0 0 2 659201
-0.004250 -0.004362 0.118327 -0.281617 -0.075892 1.675879 -0.062500 0 0 0 0 0 0 2 660201
-0.004250 -0.004363 0.118327 -0.288074 -0.082772 1.673895 -0.062500 0 0 0 0 0 0 2 661204
-0.004251 -0.004363 0.118327 -0.291343 -0.086258 1.673219 -0.062500 0 0 0 0 0 0 2 662200
-0.004251 -0.004363 0.118327 -0.292980 -0.087995 1.672980 -0.062500 0 0 0 0 0 0 2 663200
-0.004251 -0.004363 0.118327 -0.293815 -0.088881 1.672893 -0.062500 0 0 0 0 0 0 2 664204
-0.004251 -0.004363 0.118327 -0.294216 -0.089322 1.672874 -0.062500 0 0 0 0 0 0 2 665203
-0.004251 -0.004363 0.118327 -0.294432 -0.089552 1.672858 -0.062500 0 0 0 0 0 0 2 666201
-0.004251 -0.004363 0.118327 -0.294530 -0.089657 1.672861 -0.062500 0 0 0 0 0 0 2 667201
-0.004251 -0.004363 0.118327 -0.294586 -0.089716 1.672856 -0.062500 0 0 0 0 0 0 2 668200
-0.004251 -0.004363 0.118327 -0.294617 -0.089735 1.672846 -0.062500 0 0 0 0 0 0 2 669202
-0.004251 -0.004363 0.118327 -0.294617 -0.089748 1.672851 -0.062500 0 0 0 0 0 0 2 670201
-0.004251 -0.004363 0.118327 -0.294633 -0.089766 1.672856 -0.062500 0 0 0 0 0 0 2 671200
-0.004251 -0.004363 0.118327 -0.294638 -0.089756 1.672851 -0.062500 0 0 0 0 0 0 2 672200
-0.004251 -0.004363 0.118327 -0.294635 -0.089766 1.672856 -0.062500 0 0 0 0 0 0 2 673203
-0.004251 -0.004363 0.118327 -0.294635 -0.089767 1.672857 -0.062500 0 0 0 0 0 0 2 674197
-0.004251 -0.004363 0.118327 -0.294635 -0.089768 1.672857 -0.062500 0 0 0 0 0 0 2 675208
-0.004263 -0.004376 0.118315 -0.158028 0.069271 1.838090 -0.062500 0 0 0 0 0 0 2 676205
-0.004269 -0.004382 0.118311 -0.217997 0.005915 1.757314 -0.062500 0 0 0 0 0 0 2 677187
-0.004272 -0.004386 0.118310 -0.263232 -0.042024 1.715477 -0.062500 0 0 0 0 0 0 2 678202
-0.004274 -0.004387 0.118309 -0.287916 -0.068219 1.699584 -0.062500 0 0 0 0 0 0 2 679203
-0.004275 -0.004388 0.118309 -0.300634 -0.081751 1.693944 -0.062500 0 0 0 0 0 0 2 680185
-0.004275 -0.004389 0.118309 -0.307093 -0.088619 1.691970 -0.062500 0 0 0 0 0 0 2 681205
-0.004275 -0.004389 0.118309 -0.310361 -0.092103 1.691293 -0.062500 0 0 0 0 0 0 2 682201
-0.004275 -0.004389 0.118309 -0.312005 -0.093847 1.691046 -0.062500 0 0 0 0 0 0 2 683205
-0.004275 -0.004389 0.118309 -0.312833 -0.094726 1.690966 -0.062500 0 0 0 0 0 0 2 684202
-0.004275 -0.004389 0.118309 -0.313241 -0.095174 1.690939 -0.062500 0 0 0 0 0 0 2 685202
-0.004275 -0.004389 0.118309 -0.313450 -0.095397 1.690930 -0.062500 0 0 0 0 0 0 2 686193
-0.004275 -0.004389 0.118309 -0.313558 -0.095497 1.690919 -0.062500 0 0 0 0 0 0 2 687205
-0.004287 -0.004402 0.118297 -0.158068 0.069213 1.856270 -0.062500 0 0 0 0 0 0 2 688192
-0.004293 -0.004408 0.118293 -0.218018 0.005906 1.775435 -0.062500 0 0 0 0 0 0 2 689202
-0.004297 -0.004412 0.118292 -0.263240 -0.042032 1.733579 -0.062500 0 0 0 0 0 0 2 690191
-0.004298 -0.004413 0.118291 -0.287906 -0.068208 1.717679 -0.062500 0 0 0 0 0 0 2 691193
-0.004299 -0.004414 0.118291 -0.300626 -0.081742 1.712024 -0.062500 0 0 0 0 0 0 2 692201
-0.004299 -0.004415 0.118291 -0.307098 -0.088625 1.710050 -0.062500 0 0 0 0 0 0 2 693193
-0.004300 -0.004415 0.118291 -0.310359 -0.092100 1.709359 -0.062500 0 0 0 0 0 0 2 694201
-0.004300 -0.004415 0.118291 -0.311998 -0.093856 1.709135 -0.062500 0 0 0 0 0 0 2 695191
-0.004300 -0.004415 0.118291 -0.312829 -0.094724 1.709051 -0.062500 0 0 0 0 0 0 2 696200
-0.004312 -0.004428 0.118279 -0.157804 0.069493 1.874462 -0.062500 0 0 0 0 0 0 2 697203
-0.004318 -0.004434 0.118275 -0.217864 0.006054 1.793576 -0.062500 0 0 0 0 0 0 2 698206
-0.004321 -0.004438 0.118274 -0.263165 -0.041939 1.751675 -0.062500 0 0 0 0 0 0 2 699207
-0.004323 -0.004439 0.118273 -0.287873 -0.068171 1.735778 -0.062500 0 0 0 0 0 0 2 700210
-0.004323 -0.004440 0.118273 -0.300608 -0.081722 1.730122 -0.062500 0 0 0 0 0 0 2 701204
-0.004324 -0.004441 0.118273 -0.307091 -0.088602 1.728151 -0.062500 0 0 0 0 0 0 2 702207
-0.004324 -0.004441 0.118273 -0.310356 -0.092095 1.727457 -0.062500 0 0 0 0 0 0 2 703201
-0.004324 -0.004441 0.118273 -0.312006 -0.093849 1.727219 -0.062500 0 0 0 0 0 0 2 704210
-0.004336 -0.004454 0.118261 -0.157477 0.069838 1.892681 -0.062500 0 0 0 0 0 0 2 705185
-0.004342 -0.004460 0.118257 -0.217700 0.006228 1.811731 -0.062500 0 0 0 0 0 0 2 706210
-0.004346 -0.004464 0.118256 -0.263080 -0.041848 1.769817 -0.062500 0 0 0 0 0 0 2 707191
-0.004347 -0.004465 0.118255 -0.287823 -0.068118 1.753888 -0.062500 0 0 0 0 0 0 2 708212
-0.004348 -0.004466 0.118255 -0.300580 -0.081692 1.748219 -0.062500 0 0 0 0 0 0 2 709216
-0.004348 -0.004467 0.118255 -0.307075 -0.088600 1.746254 -0.062500 0 0 0 0 0 0 2 710211
-0.004349 -0.004467 0.118255 -0.310355 -0.092081 1.745559 -0.062500 0 0 0 0 0 0 2 711211
-0.004367 -0.004463 0.118264 -0.067194 -0.147812 1.610823 -0.062500 0 0 0 0 0 0 2 712183
-0.004389 -0.004473 0.118256 -0.018527 0.034382 1.842263 -0.062500 0 0 0 0 0 0 2 713183
-0.004399 -0.004479 0.118253 -0.149587 -0.013385 1.795284 -0.062500 0 0 0 0 0 0 2 714182
-0.004405 -0.004481 0.118252 -0.232052 -0.052456 1.766238 -0.062500 0 0 0 0 0 0 2 715211
-0.004408 -0.004483 0.118252 -0.275369 -0.073943 1.754879 -0.062500 0 0 0 0 0 0 2 716212
-0.004409 -0.004483 0.118251 -0.297354 -0.085031 1.750807 -0.062500 0 0 0 0 0 0 2 717187
-0.004410 -0.004484 0.118251 -0.308437 -0.090664 1.749387 -0.062500 0 0 0 0 0 0 2 718216
-0.004410 -0.004484 0.118251 -0.314009 -0.093504 1.748881 -0.062500 0 0 0 0 0 0 2 719215
-0.004422 -0.004497 0.118240 -0.161678 0.069431 1.914528 -0.062500 0 0 0 0 0 0 2 720214
-0.004428 -0.004503 0.118235 -0.222725 0.005668 1.833413 -0.062500 0 0 0 0 0 0 2 721213
-0.004432 -0.004507 0.118234 -0.268544 -0.042503 1.791417 -0.062500 0 0 0 0 0 0 2 722212
-0.004433 -0.004508 0.118234 -0.293513 -0.068831 1.775458 -0.062500 0 0 0 0 0 0 2 723212
-0.004434 -0.004509 0.118233 -0.306401 -0.082423 1.769794 -0.062500 0 0 0 0 0 0 2 724212
-0.004434 -0.004510 0.118233 -0.312933 -0.089342 1.767812 -0.062500 0 0 0 0 0 0 2 725183
-0.004435 -0.004510 0.118233 -0.316241 -0.092836 1.767121 -0.062500 0 0 0 0 0 0 2 726183
-0.004435 -0.004510 0.118233 -0.317910 -0.094604 1.766885 -0.062500 0 0 0 0 0 0 2 727182
-0.004447 -0.004523 0.118221 -0.163739 0.068783 1.932716 -0.062500 0 0 0 0 0 0 2 728182
-0.004453 -0.004529 0.118217 -0.223758 0.005345 1.851575 -0.062500 0 0 0 0 0 0 2 729212
-0.004456 -0.004532 0.118216 -0.269048 -0.042652 1.809570 -0.062500 0 0 0 0 0 0 2 730212
-0.004458 -0.004534 0.118215 -0.293768 -0.068900 1.793611 -0.062500 0 0 0 0 0 0 2 731182
-0.004458 -0.004535 0.118215 -0.306521 -0.082457 1.787942 -0.062500 0 0 0 0 0 0 2 732200
-0.004459 -0.004535 0.118215 -0.313007 -0.089367 1.785951 -0.062500 0 0 0 0 0 0 2 733212
-0.004459 -0.004536 0.118215 -0.316284 -0.092846 1.785267 -0.062500 0 0 0 0 0 0 2 734209
-0.004459 -0.004536 0.118215 -0.317931 -0.094608 1.785032 -0.062500 0 0 0 0 0 0 2 735210
-0.004459 -0.004536 0.118215 -0.318747 -0.095489 1.784944 -0.062500 0 0 0 0 0 0 2 736182
-0.004459 -0.004536 0.118215 -0.319186 -0.095928 1.784913 -0.062500 0 0 0 0 0 0 2 737212
-0.004471 -0.004549 0.118203 -0.183542 0.062329 1.950928 -0.062500 0 0 0 0 0 0 2 738210
-0.004477 -0.004555 0.118199 -0.243208 -0.000723 1.869759 -0.062500 0 0 0 0 0 0 2 739210
-0.004480 -0.004558 0.118198 -0.288311 -0.048520 1.827737 -0.062500 0 0 0 0 0 0 2 740205
-0.004482 -0.004560 0.118197 -0.312941 -0.074672 1.811764 -0.062500 0 0 0 0 0 0 2 741203
-0.004483 -0.004561 0.118197 -0.325651 -0.088183 1.806097 -0.062500 0 0 0 0 0 0 2 742202
-0.004483 -0.004561 0.118197 -0.332116 -0.095071 1.804118 -0.062500 0 0 0 0 0 0 2 743201
-0.004483 -0.004562 0.118197 -0.335389 -0.098546 1.803414 -0.062500 0 0 0 0 0 0 2 744200
-0.004484 -0.004562 0.118197 -0.337027 -0.100299 1.803183 -0.062500 0 0 0 0 0 0 2 745202
-0.004484 -0.004562 0.118197 -0.337854 -0.101177 1.803100 -0.062500 0 0 0 0 0 0 2 746200
-0.004484 -0.004562 0.118197 -0.338261 -0.101624 1.803072 -0.062500 0 0 0 0 0 0 2 747201
-0.004484 -0.004562 0.118197 -0.338481 -0.101844 1.803068 -0.062500 0 0 0 0 0 0 2 748196
-0.004484 -0.004562 0.118197 -0.338579 -0.101946 1.803051 -0.062500 0 0 0 0 0 0 2 749202
-0.004496 -0.004574 0.118185 -0.183805 0.062062 1.969184 -0.062500 0 0 0 0 0 0 2 750200
-0.004502 -0.004581 0.118181 -0.243325 -0.000846 1.887975 -0.062500 0 0 0 0 0 0 2 751200
-0.004505 -0.004584 0.118180 -0.288360 -0.048571 1.845915 -0.062500 0 0 0 0 0 0 2 752191
-0.004506 -0.004586 0.118179 -0.312965 -0.074698 1.829934 -0.062500 0 0 0 0 0 0 2 753200
-0.004507 -0.004587 0.118179 -0.325669 -0.088202 1.824259 -0.062500 0 0 0 0 0 0 2 754190
-0.004508 -0.004587 0.118179 -0.332123 -0.095079 1.822283 -0.062500 0 0 0 0 0 0 2 755198
-0.004508 -0.004587 0.118179 -0.335387 -0.098544 1.821585 -0.062500 0 0 0 0 0 0 2 756189
-0.004508 -0.004588 0.118179 -0.337025 -0.100296 1.821354 -0.062500 0 0 0 0 0 0 2 757210
-0.004508 -0.004588 0.118179 -0.337851 -0.101174 1.821271 -0.062500 0 0 0 0 0 0 2 758204
-0.004508 -0.004588 0.118179 -0.338257 -0.101620 1.821243 -0.062500 0 0 0 0 0 0 2 759194
-0.004508 -0.004588 0.118179 -0.338477 -0.101839 1.821218 -0.062500 0 0 0 0 0 0 2 760204
-0.004508 -0.004588 0.118179 -0.338572 -0.101954 1.821226 -0.062500 0 0 0 0 0 0 2 761195
-0.004520 -0.004600 0.118167 -0.183904 0.061954 1.987449 -0.062500 0 0 0 0 0 0 2 762204
-0.004526 -0.004607 0.118163 -0.243375 -0.000885 1.906188 -0.062500 0 0 0 0 0 0 2 763195
-0.004529 -0.004610 0.118161 -0.288375 -0.048601 1.864112 -0.062500 0 0 0 0 0 0 2 764203
-0.004531 -0.004612 0.118161 -0.312960 -0.074709 1.848124 -0.062500 0 0 0 0 0 0 2 765224
-0.004532 -0.004613 0.118161 -0.325672 -0.088192 1.842442 -0.062500 0 0 0 0 0 0 2 766199
-0.004532 -0.004613 0.118161 -0.332121 -0.095076 1.840448 -0.062500 0 0 0 0 0 0 2 767223
-0.004532 -0.004613 0.118161 -0.335382 -0.098553 1.839772 -0.062500 0 0 0 0 0 0 2 768202
-0.004532 -0.004613 0.118161 -0.337029 -0.100302 1.839529 -0.062500 0 0 0 0 0 0 2 769207
-0.004551 -0.004609 0.118170 -0.092878 -0.155065 1.705484 -0.062500 0 0 0 0 0 0 2 770203
-0.004561 -0.004607 0.118173 -0.193240 -0.136232 1.771025 -0.062500 0 0 0 0 0 0 2 771330
-0.004565 -0.004606 0.118175 -0.264405 -0.120697 1.804907 -0.062500 0 0 0 0 0 0 2 772200
-0.004567 -0.004605 0.118175 -0.301623 -0.111809 1.817760 -0.062500 0 0 0 0 0 0 2 773202
-0.004569 -0.004605 0.118175 -0.320256 -0.107067 1.822324 -0.062500 0 0 0 0 0 0 2 774204
-0.004569 -0.004605 0.118175 -0.329499 -0.104607 1.823915 -0.062500 0 0 0 0 0 0 2 775199
-0.004569 -0.004605 0.118175 -0.334105 -0.103351 1.824463 -0.062500 0 0 0 0 0 0 2 776202
-0.004569 -0.004605 0.118175 -0.336389 -0.102717 1.824665 -0.062500 0 0 0 0 0 0 2 777200
-0.004570 -0.004605 0.118175 -0.337545 -0.102387 1.824728 -0.062500 0 0 0 0 0 0 2 778199
-0.004581 -0.004617 0.118163 -0.183515 0.061644 1.991133 -0.062500 0 0 0 0 0 0 2 779199
-0.004588 -0.004624 0.118159 -0.243162 -0.001050 1.909811 -0.062500 0 0 0 0 0 0 2 780198
-0.004610 -0.004623 0.118167 -0.043165 -0.102569 1.733929 -0.062500 0 0 0 0 0 0 2 781201
-0.004621 -0.004622 0.118170 -0.167826 -0.109361 1.783393 -0.062500 0 0 0 0 0 0 2 782205
-0.004626 -0.004622 0.118171 -0.251536 -0.107093 1.811556 -0.062500 0 0 0 0 0 0 2 783204
-0.004629 -0.004622 0.118171 -0.295142 -0.104946 1.822407 -0.062500 0 0 0 0 0 0 2 784202
-0.004630 -0.004622 0.118172 -0.316984 -0.103625 1.826272 -0.062500 0 0 0 0 0 0 2 785200
-0.004631 -0.004622 0.118172 -0.327871 -0.102877 1.827625 -0.062500 0 0 0 0 0 0 2 786198
-0.004631 -0.004622 0.118172 -0.333297 -0.102486 1.828093 -0.062500 0 0 0 0 0 0 2 787199
-0.004631 -0.004622 0.118172 -0.335993 -0.102274 1.828253 -0.062500 0 0 0 0 0 0 2 788197
-0.004631 -0.004622 0.118172 -0.337337 -0.102170 1.828309 -0.062500 0 0 0 0 0 0 2 789201
-0.004650 -0.004618 0.118181 -0.092784 -0.156060 1.694723 -0.062500 0 0 0 0 0 0 2 790197
-0.004659 -0.004615 0.118185 -0.193218 -0.136733 1.760105 -0.062500 0 0 0 0 0 0 2 791200
-0.004664 -0.004614 0.118186 -0.264405 -0.120955 1.793914 -0.062500 0 0 0 0 0 0 2 792201
-0.004666 -0.004614 0.118186 -0.301630 -0.111941 1.806748 -0.062500 0 0 0 0 0 0 2 793200
-0.004667 -0.004613 0.118186 -0.320240 -0.107131 1.811302 -0.062500 0 0 0 0 0 0 2 794199
-0.004668 -0.004613 0.118186 -0.329504 -0.104638 1.812896 -0.062500 0 0 0 0 0 0 2 795197
-0.004668 -0.004613 0.118186 -0.334107 -0.103371 1.813448 -0.062500 0 0 0 0 0 0 2 796197
-0.004680 -0.004626 0.118174 -0.181987 0.061070 1.980222 -0.062500 0 0 0 0 0 0 2 797198
-0.004686 -0.004632 0.118170 -0.261345 -0.007348 1.898884 -0.062500 0 0 0 0 0 0 2 798201
-0.004708 -0.004631 0.118178 -0.061483 -0.108797 1.723294 -0.062500 0 0 0 0 0 0 2 799198
-0.004719 -0.004631 0.118181 -0.186485 -0.115481 1.772585 -0.062500 0 0 0 0 0 0 2 800199
-0.004725 -0.004630 0.118182 -0.270387 -0.113147 1.800649 -0.062500 0 0 0 0 0 0 2 801199
-0.004727 -0.004630 0.118182 -0.314077 -0.110982 1.811455 -0.062500 0 0 0 0 0 0 2 802200
-0.004729 -0.004630 0.118183 -0.335953 -0.109642 1.815312 -0.062500 0 0 0 0 0 0 2 803197
-0.004729 -0.004630 0.118183 -0.346856 -0.108898 1.816665 -0.062500 0 0 0 0 0 0 2 804198
-0.004730 -0.004630 0.118183 -0.352278 -0.108499 1.817135 -0.062500 0 0 0 0 0 0 2 805200
-0.004730 -0.004630 0.118183 -0.354975 -0.108285 1.817292 -0.062500 0 0 0 0 0 0 2 806199
-0.004730 -0.004630 0.118183 -0.356331 -0.108178 1.817353 -0.062500 0 0 0 0 0 0 2 807192
-0.004749 -0.004626 0.118192 -0.111533 -0.162145 1.684088 -0.062500 0 0 0 0 0 0 2 808201
-0.004758 -0.004624 0.118195 -0.212104 -0.142781 1.749305 -0.062500 0 0 0 0 0 0 2 809199
-0.004763 -0.004622 0.118197 -0.283364 -0.126985 1.783040 -0.062500 0 0 0 0 0 0 2 810199
-0.004765 -0.004622 0.118197 -0.320613 -0.117954 1.795835 -0.062500 0 0 0 0 0 0 2 811196
-0.004766 -0.004621 0.118197 -0.339244 -0.113147 1.800379 -0.062500 0 0 0 0 0 0 2 812198
-0.004767 -0.004621 0.118197 -0.348500 -0.110666 1.801962 -0.062500 0 0 0 0 0 0 2 813199
-0.004767 -0.004621 0.118197 -0.353111 -0.109377 1.802515 -0.062500 0 0 0 0 0 0 2 814197
-0.004786 -0.004617 0.118207 -0.109804 -0.162773 1.669566 -0.062500 0 0 0 0 0 0 2 815197
-0.004796 -0.004615 0.118210 -0.211241 -0.143103 1.734776 -0.062500 0 0 0 0 0 0 2 816196
-0.004800 -0.004614 0.118211 -0.282937 -0.127136 1.768492 -0.062500 0 0 0 0 0 0 2 817198
-0.004814 -0.004626 0.118200 -0.166211 0.045686 1.948132 -0.062500 0 0 0 0 0 0 2 818189
-0.004822 -0.004632 0.118196 -0.243999 -0.012173 1.871163 -0.062500 0 0 0 0 0 0 2 819197
-0.004825 -0.004635 0.118194 -0.298154 -0.057276 1.830510 -0.062500 0 0 0 0 0 0 2 820188
-0.004827 -0.004636 0.118194 -0.327339 -0.082063 1.814996 -0.062500 0 0 0 0 0 0 2 821197
-0.004828 -0.004637 0.118194 -0.342342 -0.094895 1.809480 -0.062500 0 0 0 0 0 0 2 822186
-0.004847 -0.004634 0.118203 -0.104239 -0.155493 1.674604 -0.062500 0 0 0 0 0 0 2 823196
-0.004857 -0.004631 0.118206 -0.208452 -0.139449 1.738964 -0.062500 0 0 0 0 0 0 2 824197
-0.004862 -0.004630 0.118207 -0.281549 -0.125307 1.772371 -0.062500 0 0 0 0 0 0 2 825188
-0.004864 -0.004630 0.118208 -0.319709 -0.117105 1.785057 -0.062500 0 0 0 0 0 0 2 826196
-0.004865 -0.004630 0.118208 -0.338800 -0.112727 1.789566 -0.062500 0 0 0 0 0 0 2 827187
-0.004866 -0.004629 0.118208 -0.348271 -0.110447 1.791149 -0.062500 0 0 0 0 0 0 2 828196
-0.004866 -0.004629 0.118208 -0.352997 -0.109274 1.791686 -0.062500 0 0 0 0 0 0 2 829199
-0.004885 -0.004625 0.118217 -0.109501 -0.162790 1.659090 -0.062500 0 0 0 0 0 0 2 830203
-0.004894 -0.004623 0.118221 -0.230041 -0.149332 1.724102 -0.062500 0 0 0 0 0 0 2 831206
-0.004899 -0.004622 0.118222 -0.301806 -0.133371 1.757732 -0.062500 0 0 0 0 0 0 2 832213
-0.004901 -0.004621 0.118222 -0.339315 -0.124259 1.770506 -0.062500 0 0 0 0 0 0 2 833197
-0.004903 -0.004621 0.118222 -0.358059 -0.119411 1.775031 -0.062500 0 0 0 0 0 0 2 834201
-0.004903 -0.004621 0.118223 -0.367379 -0.116912 1.776623 -0.062500 0 0 0 0 0 0 2 835202
-0.004922 -0.004616 0.118232 -0.126036 -0.169766 1.644509 -0.062500 0 0 0 0 0 0 2 836201
-0.004932 -0.004614 0.118235 -0.228859 -0.149710 1.709583 -0.062500 0 0 0 0 0 0 2 837206
-0.004936 -0.004613 0.118236 -0.301226 -0.133547 1.743218 -0.062500 0 0 0 0 0 0 2 838206
-0.004939 -0.004612 0.118237 -0.339032 -0.124354 1.755998 -0.062500 0 0 0 0 0 0 2 839197
-0.004959 -0.004608 0.118246 -0.111849 -0.173640 1.628000 -0.062500 0 0 0 0 0 0 2 840183
-0.004969 -0.004605 0.118250 -0.221787 -0.151688 1.694406 -0.062500 0 0 0 0 0 0 2 841182
-0.004974 -0.004604 0.118251 -0.297704 -0.134558 1.728494 -0.062500 0 0 0 0 0 0 2 842208
-0.004976 -0.004603 0.118251 -0.337270 -0.124854 1.741419 -0.062500 0 0 0 0 0 0 2 843206
-0.004977 -0.004603 0.118251 -0.357058 -0.119714 1.746011 -0.062500 0 0 0 0 0 0 2 844209
-0.004978 -0.004603 0.118252 -0.366869 -0.117058 1.747623 -0.062500 0 0 0 0 0 0 2 845210
-0.004997 -0.004599 0.118261 -0.125543 -0.169912 1.615787 -0.062500 0 0 0 0 0 0 2 846208
-0.005006 -0.004596 0.118264 -0.228616 -0.149779 1.680724 -0.062500 0 0 0 0 0 0 2 847208
-0.005011 -0.004595 0.118265 -0.301115 -0.133597 1.714283 -0.062500 0 0 0 0 0 0 2 848211
-0.005013 -0.004594 0.118266 -0.338979 -0.124370 1.727037 -0.062500 0 0 0 0 0 0 2 849199
-0.005015 -0.004594 0.118266 -0.357891 -0.119466 1.731569 -0.062500 0 0 0 0 0 0 2 850215
-0.005015 -0.004594 0.118266 -0.367299 -0.116923 1.733147 -0.062500 0 0 0 0 0 0 2 851197
-0.005034 -0.004590 0.118275 -0.125647 -0.169902 1.601459 -0.062500 0 0 0 0 0 0 2 852208
-0.005044 -0.004587 0.118279 -0.228651 -0.149765 1.666313 -0.062500 0 0 0 0 0 0 2 853208
-0.005049 -0.004586 0.118280 -0.301150 -0.133578 1.699841 -0.062500 0 0 0 0 0 0 2 854206
-0.005051 -0.004586 0.118280 -0.339004 -0.124353 1.712583 -0.062500 0 0 0 0 0 0 2 855206
-0.005052 -0.004585 0.118280 -0.357906 -0.119461 1.717106 -0.062500 0 0 0 0 0 0 2 856179
-0.005053 -0.004585 0.118280 -0.367305 -0.116922 1.718693 -0.062500 0 0 0 0 0 0 2 857199
-0.005053 -0.004585 0.118280 -0.371968 -0.115627 1.719237 -0.062500 0 0 0 0 0 0 2 858200
-0.005072 -0.004581 0.118290 -0.127845 -0.169275 1.587327 -0.062500 0 0 0 0 0 0 2 859197
-0.005081 -0.004579 0.118293 -0.229774 -0.149454 1.651980 -0.062500 0 0 0 0 0 0 2 860197
-0.005098 -0.004590 0.118282 -0.147889 0.030262 1.852770 -0.062500 0 0 0 0 0 0 2 861203
-0.005106 -0.004596 0.118279 -0.244200 -0.023304 1.783802 -0.062500 0 0 0 0 0 0 2 862196
-0.005110 -0.004599 0.118277 -0.326732 -0.071953 1.745929 -0.062500 0 0 0 0 0 0 2 863195
-0.005113 -0.004600 0.118277 -0.360595 -0.095511 1.731387 -0.062500 0 0 0 0 0 0 2 864198
-0.005114 -0.004601 0.118277 -0.377951 -0.107687 1.726192 -0.062500 0 0 0 0 0 0 2 865199
-0.005114 -0.004601 0.118277 -0.386746 -0.113905 1.724374 -0.062500 0 0 0 0 0 0 2 866197
-0.005134 -0.004598 0.118286 -0.144594 -0.171361 1.591839 -0.062500 0 0 0 0 0 0 2 867195
-0.005143 -0.004595 0.118289 -0.247649 -0.153449 1.656096 -0.062500 0 0 0 0 0 0 2 868196
-0.005148 -0.004594 0.118290 -0.320165 -0.138363 1.689406 -0.062500 0 0 0 0 0 0 2 869197
-0.005150 -0.004594 0.118291 -0.358014 -0.129709 1.702068 -0.062500 0 0 0 0 0 0 2 870197
-0.005151 -0.004593 0.118291 -0.376927 -0.125092 1.706565 -0.062500 0 0 0 0 0 0 2 871194
-0.005152 -0.004593 0.118291 -0.386326 -0.122691 1.708147 -0.062500 0 0 0 0 0 0 2 872191
-0.005152 -0.004593 0.118291 -0.391001 -0.121477 1.708687 -0.062500 0 0 0 0 0 0 2 873199
-0.005152 -0.004593 0.118291 -0.393317 -0.120849 1.708872 -0.062500 0 0 0 0 0 0 2 874199
-0.005152 -0.004593 0.118291 -0.394480 -0.120520 1.708945 -0.062500 0 0 0 0 0 0 2 875196
-0.005171 -0.004589 0.118300 -0.148366 -0.174735 1.577200 -0.062500 0 0 0 0 0 0 2 876194
-0.005181 -0.004587 0.118304 -0.249544 -0.155145 1.641623 -0.062500 0 0 0 0 0 0 2 877198
-0.005185 -0.004585 0.118305 -0.321114 -0.139212 1.674976 -0.062500 0 0 0 0 0 0 2 878195
-0.005187 -0.004585 0.118305 -0.358501 -0.130125 1.687641 -0.062500 0 0 0 0 0 0 2 879196
-0.005189 -0.004584 0.118305 -0.377180 -0.125303 1.692152 -0.062500 0 0 0 0 0 0 2 880196
-0.005189 -0.004584 0.118305 -0.386447 -0.122808 1.693730 -0.062500 0 0 0 0 0 0 2 881197
-0.005189 -0.004584 0.118305 -0.391049 -0.121520 1.694269 -0.062500 0 0 0 0 0 0 2 882196
-0.005190 -0.004584 0.118305 -0.393332 -0.120871 1.694463 -0.062500 0 0 0 0 0 0 2 883196
-0.005190 -0.004584 0.118305 -0.394500 -0.120547 1.694528 -0.062500 0 0 0 0 0 0 2 884188
-0.005190 -0.004584 0.118305 -0.395062 -0.120381 1.694557 -0.062500 0 0 0 0 0 0 2 885196
-0.005201 -0.004597 0.118293 -0.241722 0.043306 1.862126 -0.062500 0 0 0 0 0 0 2 886190
-0.005208 -0.004603 0.118289 -0.300460 -0.019316 1.780336 -0.062500 0 0 0 0 0 0 2 887200
-0.005230 -0.004602 0.118297 -0.098402 -0.121266 1.606316 -0.062500 0 0 0 0 0 0 2 888186
-0.005241 -0.004602 0.118300 -0.223946 -0.127779 1.654502 -0.062500 0 0 0 0 0 0 2 889206
-0.005246 -0.004601 0.118301 -0.308147 -0.125346 1.682046 -0.062500 0 0 0 0 0 0 2 890190
-0.005249 -0.004601 0.118301 -0.351945 -0.123151 1.692685 -0.062500 0 0 0 0 0 0 2 891185
-0.005250 -0.004601 0.118301 -0.373888 -0.121786 1.696476 -0.062500 0 0 0 0 0 0 2 892200
-0.005251 -0.004601 0.118301 -0.384792 -0.121049 1.697808 -0.062500 0 0 0 0 0 0 2 893191
-0.005251 -0.004601 0.118301 -0.390221 -0.120637 1.698273 -0.062500 0 0 0 0 0 0 2 894200
-0.005251 -0.004601 0.118301 -0.392926 -0.120420 1.698434 -0.062500 0 0 0 0 0 0 2 895190
-0.005251 -0.004601 0.118301 -0.394283 -0.120322 1.698495 -0.062500 0 0 0 0 0 0 2 896213
-0.005251 -0.004601 0.118301 -0.394959 -0.120264 1.698504 -0.062500 0 0 0 0 0 0 2 897204
-0.005251 -0.004601 0.118301 -0.395300 -0.120239 1.698513 -0.062500 0 0 0 0 0 0 2 898215
-0.005251 -0.004601 0.118301 -0.395462 -0.120224 1.698518 -0.062500 0 0 0 0 0 0 2 899215
-0.005270 -0.004597 0.118311 -0.148605 -0.174643 1.567109 -0.062500 0 0 0 0 0 0 2 900194
-0.005280 -0.004595 0.118314 -0.249687 -0.155103 1.631336 -0.062500 0 0 0 0 0 0 2 901191
-0.005284 -0.004593 0.118315 -0.321205 -0.139186 1.664597 -0.062500 0 0 0 0 0 0 2 902191
-0.005287 -0.004593 0.118316 -0.358552 -0.130119 1.677229 -0.062500 0 0 0 0 0 0 2 903198
-0.005288 -0.004592 0.118316 -0.377193 -0.125307 1.681732 -0.062500 0 0 0 0 0 0 2 904179
-0.005288 -0.004592 0.118316 -0.386457 -0.122792 1.683302 -0.062500 0 0 0 0 0 0 2 905201
-0.005289 -0.004592 0.118316 -0.391065 -0.121521 1.683853 -0.062500 0 0 0 0 0 0 2 906201
-0.005289 -0.004592 0.118316 -0.393350 -0.120873 1.684046 -0.062500 0 0 0 0 0 0 2 907196
-0.005289 -0.004592 0.118316 -0.394488 -0.120547 1.684106 -0.062500 0 0 0 0 0 0 2 908193
-0.005289 -0.004592 0.118316 -0.395062 -0.120366 1.684133 -0.062500 0 0 0 0 0 0 2 909198
-0.005308 -0.004588 0.118325 -0.148287 -0.174758 1.552863 -0.062500 0 0 0 0 0 0 2 910195
-0.005317 -0.004586 0.118328 -0.249527 -0.155159 1.617017 -0.062500 0 0 0 0 0 0 2 911178
-0.005322 -0.004585 0.118330 -0.340055 -0.145457 1.650243 -0.062500 0 0 0 0 0 0 2 912178
-0.005324 -0.004584 0.118330 -0.377450 -0.136368 1.662881 -0.062500 0 0 0 0 0 0 2 913197
-0.005325 -0.004584 0.118330 -0.396102 -0.131552 1.667378 -0.062500 0 0 0 0 0 0 2 914199
-0.005326 -0.004583 0.118330 -0.405370 -0.129036 1.668942 -0.062500 0 0 0 0 0 0 2 915199
-0.005326 -0.004583 0.118330 -0.409979 -0.127764 1.669491 -0.062500 0 0 0 0 0 0 2 916197
-0.005326 -0.004583 0.118330 -0.412264 -0.127116 1.669683 -0.062500 0 0 0 0 0 0 2 917195
-0.005345 -0.004579 0.118340 -0.166239 -0.181293 1.538614 -0.062500 0 0 0 0 0 0 2 918193
-0.005355 -0.004577 0.118343 -0.267968 -0.161531 1.602707 -0.062500 0 0 0 0 0 0 2 919193
-0.005359 -0.004576 0.118344 -0.339819 -0.145529 1.635911 -0.062500 0 0 0 0 0 0 2 920192
-0.005362 -0.004575 0.118344 -0.377329 -0.136410 1.648533 -0.062500 0 0 0 0 0 0 2 921195
-0.005363 -0.004575 0.118344 -0.396038 -0.131559 1.653025 -0.062500 0 0 0 0 0 0 2 922192
-0.005363 -0.004575 0.118345 -0.405341 -0.129052 1.654596 -0.062500 0 0 0 0 0 0 2 923192
-0.005364 -0.004574 0.118345 -0.409971 -0.127767 1.655143 -0.062500 0 0 0 0 0 0 2 924192
-0.005364 -0.004574 0.118345 -0.412258 -0.127117 1.655334 -0.062500 0 0 0 0 0 0 2 925200
-0.005383 -0.004570 0.118354 -0.166114 -0.181335 1.524404 -0.062500 0 0 0 0 0 0 2 926194
-0.005392 -0.004568 0.118357 -0.267899 -0.161552 1.588428 -0.062500 0 0 0 0 0 0 2 927192
-0.005397 -0.004567 0.118358 -0.339798 -0.145525 1.621592 -0.062500 0 0 0 0 0 0 2 928192
-0.005399 -0.004566 0.118359 -0.377315 -0.136403 1.634208 -0.062500 0 0 0 0 0 0 2 929194
-0.005400 -0.004566 0.118359 -0.396034 -0.131568 1.638690 -0.062500 0 0 0 0 0 0 2 930195
-0.005401 -0.004566 0.118359 -0.405346 -0.129052 1.640270 -0.062500 0 0 0 0 0 0 2 931193
-0.005420 -0.004561 0.118368 -0.162552 -0.182355 1.509955 -0.062500 0 0 0 0 0 0 2 932196
-0.005430 -0.004559 0.118371 -0.266129 -0.162067 1.574078 -0.062500 0 0 0 0 0 0 2 933195
-0.005434 -0.004558 0.118373 -0.338907 -0.145790 1.607260 -0.062500 0 0 0 0 0 0 2 934194
-0.005437 -0.004557 0.118373 -0.376880 -0.136527 1.619874 -0.062500 0 0 0 0 0 0 2 935193
-0.005438 -0.004557 0.118373 -0.395824 -0.131624 1.624371 -0.062500 0 0 0 0 0 0 2 936195
-0.005438 -0.004557 0.118373 -0.405239 -0.129080 1.625950 -0.062500 0 0 0 0 0 0 2 937188
-0.005458 -0.004552 0.118383 -0.162371 -0.182410 1.495772 -0.062500 0 0 0 0 0 0 2 938198
-0.005467 -0.004550 0.118386 -0.266049 -0.162101 1.559814 -0.062500 0 0 0 0 0 0 2 939198
-0.005472 -0.004549 0.118387 -0.338882 -0.145799 1.592975 -0.062500 0 0 0 0 0 0 2 940197
-0.005474 -0.004548 0.118387 -0.376863 -0.136533 1.605585 -0.062500 0 0 0 0 0 0 2 941191
-0.005494 -0.004544 0.118397 -0.148173 -0.186300 1.479485 -0.062500 0 0 0 0 0 0 2 942194
-0.005504 -0.004541 0.118400 -0.258979 -0.164071 1.544847 -0.062500 0 0 0 0 0 0 2 943193
-0.005509 -0.004540 0.118401 -0.335364 -0.146799 1.578454 -0.062500 0 0 0 0 0 0 2 944195
-0.005512 -0.004539 0.118402 -0.375110 -0.137049 1.591202 -0.062500 0 0 0 0 0 0 2 945195
-0.005513 -0.004539 0.118402 -0.394953 -0.131884 1.595747 -0.062500 0 0 0 0 0 0 2 946195
-0.005513 -0.004539 0.118402 -0.404796 -0.129207 1.597342 -0.062500 0 0 0 0 0 0 2 947176
-0.005533 -0.004535 0.118411 -0.180822 -0.188827 1.467458 -0.062500 0 0 0 0 0 0 2 948191
-0.005542 -0.004532 0.118414 -0.284734 -0.168415 1.531350 -0.062500 0 0 0 0 0 0 2 949201
-0.005547 -0.004531 0.118415 -0.357676 -0.152097 1.564442 -0.062500 0 0 0 0 0 0 2 950191
-0.005549 -0.004530 0.118416 -0.395722 -0.142824 1.577016 -0.062500 0 0 0 0 0 0 2 951184
-0.005550 -0.004530 0.118416 -0.414705 -0.137901 1.581504 -0.062500 0 0 0 0 0 0 2 952192
-0.005570 -0.004526 0.118425 -0.176243 -0.190098 1.452774 -0.062500 0 0 0 0 0 0 2 953184
-0.005580 -0.004523 0.118429 -0.282456 -0.169075 1.516960 -0.062500 0 0 0 0 0 0 2 954192
-0.005584 -0.004522 0.118430 -0.356541 -0.152425 1.550138 -0.062500 0 0 0 0 0 0 2 955183
-0.005587 -0.004521 0.118430 -0.395162 -0.142981 1.562744 -0.062500 0 0 0 0 0 0 2 956192
-0.005607 -0.004517 0.118440 -0.166418 -0.192770 1.437081 -0.062500 0 0 0 0 0 0 2 957182
-0.005617 -0.004514 0.118443 -0.277573 -0.170431 1.502203 -0.062500 0 0 0 0 0 0 2 958184
-0.005622 -0.004513 0.118444 -0.354127 -0.153107 1.535706 -0.062500 0 0 0 0 0 0 2 959192
-0.005624 -0.004513 0.118444 -0.393955 -0.143336 1.548444 -0.062500 0 0 0 0 0 0 2 960183
-0.005645 -0.004508 0.118454 -0.165710 -0.192985 1.422950 -0.062500 0 0 0 0 0 0 2 961204
-0.005655 -0.004506 0.118457 -0.277218 -0.170528 1.488027 -0.062500 0 0 0 0 0 0 2 962203
-0.005659 -0.004504 0.118458 -0.353950 -0.153154 1.521491 -0.062500 0 0 0 0 0 0 2 963201
-0.005662 -0.004504 0.118459 -0.393863 -0.143359 1.534198 -0.062500 0 0 0 0 0 0 2 964196
-0.005663 -0.004503 0.118459 -0.413781 -0.138174 1.538742 -0.062500 0 0 0 0 0 0 2 965204
-0.005683 -0.004499 0.118468 -0.175428 -0.190360 1.410452 -0.062500 0 0 0 0 0 0 2 966196
-0.005692 -0.004497 0.118471 -0.282054 -0.169192 1.474415 -0.062500 0 0 0 0 0 0 2 967197
-0.005697 -0.004495 0.118472 -0.356369 -0.152472 1.507485 -0.062500 0 0 0 0 0 0 2 968188
-0.005700 -0.004495 0.118473 -0.395074 -0.143005 1.520061 -0.062500 0 0 0 0 0 0 2 969204
-0.005701 -0.004494 0.118473 -0.414383 -0.137995 1.524542 -0.062500 0 0 0 0 0 0 2 970190
-0.005701 -0.004494 0.118473 -0.423969 -0.135395 1.526103 -0.062500 0 0 0 0 0 0 2 971209
-0.005721 -0.004490 0.118482 -0.180362 -0.188981 1.396929 -0.062500 0 0 0 0 0 0 2 972199
-0.005730 -0.004488 0.118486 -0.284510 -0.168500 1.460451 -0.062500 0 0 0 0 0 0 2 973204
-0.005735 -0.004486 0.118487 -0.357604 -0.152111 1.493357 -0.062500 0 0 0 0 0 0 2 974201
-0.005737 -0.004486 0.118487 -0.395685 -0.142824 1.505887 -0.062500 0 0 0 0 0 0 2 975205
-0.005738 -0.004485 0.118487 -0.414705 -0.137910 1.510349 -0.062500 0 0 0 0 0 0 2 976202
-0.005739 -0.004485 0.118487 -0.424129 -0.135354 1.511913 -0.062500 0 0 0 0 0 0 2 977206
-0.005739 -0.004485 0.118487 -0.428805 -0.134054 1.512451 -0.062500 0 0 0 0 0 0 2 978204
-0.005739 -0.004485 0.118487 -0.431138 -0.133394 1.512648 -0.062500 0 0 0 0 0 0 2 979193
-0.005759 -0.004481 0.118497 -0.202668 -0.194418 1.383123 -0.062500 0 0 0 0 0 0 2 980210
-0.005768 -0.004479 0.118500 -0.305094 -0.174412 1.446398 -0.062500 0 0 0 0 0 0 2 981207
-0.005773 -0.004477 0.118501 -0.377319 -0.158256 1.479214 -0.062500 0 0 0 0 0 0 2 982204
-0.005775 -0.004477 0.118501 -0.414984 -0.149116 1.491712 -0.062500 0 0 0 0 0 0 2 983200
-0.005776 -0.004476 0.118501 -0.433773 -0.144245 1.496162 -0.062500 0 0 0 0 0 0 2 984200
-0.005777 -0.004476 0.118501 -0.443094 -0.141724 1.497726 -0.062500 0 0 0 0 0 0 2 985203
-0.005777 -0.004476 0.118501 -0.447724 -0.140447 1.498271 -0.062500 0 0 0 0 0 0 2 986201
-0.005777 -0.004476 0.118501 -0.450018 -0.139796 1.498450 -0.062500 0 0 0 0 0 0 2 987202
-0.005777 -0.004476 0.118501 -0.451174 -0.139467 1.498528 -0.062500 0 0 0 0 0 0 2 988174
-0.005777 -0.004476 0.118501 -0.451747 -0.139296 1.498540 -0.062500 0 0 0 0 0 0 2 989204
-0.005777 -0.004476 0.118501 -0.452033 -0.139211 1.498554 -0.062500 0 0 0 0 0 0 2 990203
-0.005777 -0.004476 0.118501 -0.452175 -0.139173 1.498555 -0.062500 0 0 0 0 0 0 2 991202
-0.005796 -0.004472 0.118511 -0.203641 -0.194142 1.369121 -0.062500 0 0 0 0 0 0 2 992207
-0.005806 -0.004470 0.118514 -0.305573 -0.174259 1.432290 -0.062500 0 0 0 0 0 0 2 993198
-0.005810 -0.004468 0.118515 -0.377575 -0.158188 1.465061 -0.062500 0 0 0 0 0 0 2 994200
-0.005813 -0.004468 0.118515 -0.408565 -0.149681 1.477540 -0.062500 0 0 0 0 0 0 2 995174
-0.005814 -0.004467 0.118516 -0.427296 -0.144834 1.481983 -0.062500 0 0 0 0 0 0 2 996206
-0.005814 -0.004467 0.118516 -0.436590 -0.142331 1.483556 -0.062500 0 0 0 0 0 0 2 997174
-0.005815 -0.004467 0.118516 -0.441210 -0.141048 1.484088 -0.062500 0 0 0 0 0 0 2 998203
-0.005815 -0.004467 0.118516 -0.443504 -0.140397 1.484284 -0.062500 0 0 0 0 0 0 2 999202
-0.005815 -0.004467 0.118516 -0.444640 -0.140061 1.484345 -0.062500 0 0 0 0 0 0 3 173
-0.005815 -0.004467 0.118516 -0.445208 -0.139901 1.484362 -0.062500 0 0 0 0 0 0 3 1204
-0.005815 -0.004467 0.118516 -0.445494 -0.139817 1.484375 -0.062500 0 0 0 0 0 0 3 2203
-0.005815 -0.004467 0.118516 -0.445635 -0.139779 1.484376 -0.062500 0 0 0 0 0 0 3 3201
-0.005815 -0.004467 0.118516 -0.445709 -0.139750 1.484379 -0.062500 0 0 0 0 0 0 3 4191
-0.005815 -0.004467 0.118516 -0.445747 -0.139750 1.484384 -0.062500 0 0 0 0 0 0 3 5201
-0.005815 -0.004467 0.118516 -0.445766 -0.139736 1.484384 -0.062500 0 0 0 0 0 0 3 6201
-0.005815 -0.004467 0.118516 -0.445768 -0.139734 1.484384 -0.062500 0 0 0 0 0 0 3 7203
-0.005815 -0.004467 0.118516 -0.445775 -0.139742 1.484377 -0.062500 0 0 0 0 0 0 3 8191
-0.005815 -0.004467 0.118516 -0.445780 -0.139733 1.484390 -0.062500 0 0 0 0 0 0 3 9202
-0.005815 -0.004467 0.118516 -0.445776 -0.139742 1.484377 -0.062500 0 0 0 0 0 0 3 10202
-0.005815 -0.004467 0.118516 -0.445781 -0.139732 1.484390 -0.062500 0 0 0 0 0 0 3 11202
-0.005815 -0.004467 0.118516 -0.445776 -0.139742 1.484378 -0.062500 0 0 0 0 0 0 3 12200
-0.005815 -0.004467 0.118516 -0.445784 -0.139721 1.484384 -0.062500 0 0 0 0 0 0 3 13205
-0.005815 -0.004467 0.118516 -0.445788 -0.139738 1.484383 -0.062500 0 0 0 0 0 0 3 14201
-0.005815 -0.004467 0.118516 -0.445777 -0.139742 1.484377 -0.062500 0 0 0 0 0 0 3 15203
-0.005834 -0.004463 0.118525 -0.197058 -0.194759 1.355088 -0.062500 0 0 0 0 0 0 3 16197
-0.005843 -0.004461 0.118528 -0.299033 -0.174868 1.418174 -0.062500 0 0 0 0 0 0 3 17186
-0.005848 -0.004459 0.118529 -0.371035 -0.158796 1.450927 -0.062500 0 0 0 0 0 0 3 18196
-0.005850 -0.004459 0.118530 -0.408575 -0.149669 1.463381 -0.062500 0 0 0 0 0 0 3 19186
-0.005851 -0.004458 0.118530 -0.427288 -0.144835 1.467828 -0.062500 0 0 0 0 0 0 3 20195
-0.005852 -0.004458 0.118530 -0.436592 -0.142330 1.469383 -0.062500 0 0 0 0 0 0 3 21188
-0.005852 -0.004458 0.118530 -0.441216 -0.141046 1.469931 -0.062500 0 0 0 0 0 0 3 22195
-0.005852 -0.004458 0.118530 -0.443499 -0.140398 1.470122 -0.062500 0 0 0 0 0 0 3 23187
-0.005852 -0.004458 0.118530 -0.444634 -0.140063 1.470182 -0.062500 0 0 0 0 0 0 3 24194
-0.005852 -0.004458 0.118530 -0.445211 -0.139911 1.470210 -0.062500 0 0 0 0 0 0 3 25195
-0.005847 -0.004477 0.118540 -0.519009 0.102698 1.333925 -0.062500 0 0 0 0 0 0 3 26185
-0.005845 -0.004486 0.118543 -0.495055 0.003794 1.400429 -0.062500 0 0 0 0 0 0 3 27195
-0.005843 -0.004490 0.118544 -0.475543 -0.066231 1.434939 -0.062500 0 0 0 0 0 0 3 28189
-0.005842 -0.004493 0.118544 -0.464440 -0.102812 1.448077 -0.062500 0 0 0 0 0 0 3 29203
-0.005842 -0.004494 0.118545 -0.458537 -0.121074 1.452768 -0.062500 0 0 0 0 0 0 3 30193
-0.005842 -0.004494 0.118545 -0.455493 -0.130137 1.454419 -0.062500 0 0 0 0 0 0 3 31197
-0.005842 -0.004495 0.118545 -0.453923 -0.134647 1.454990 -0.062500 0 0 0 0 0 0 3 32196
-0.005842 -0.004495 0.118545 -0.453123 -0.136898 1.455183 -0.062500 0 0 0 0 0 0 3 33205
-0.005842 -0.004495 0.118545 -0.452717 -0.138018 1.455256 -0.062500 0 0 0 0 0 0 3 34201
-0.005836 -0.004513 0.118554 -0.519538 0.103452 1.319121 -0.062500 0 0 0 0 0 0 3 35187
-0.005834 -0.004523 0.118558 -0.495313 0.004175 1.385560 -0.062500 0 0 0 0 0 0 3 36199
-0.005832 -0.004527 0.118559 -0.475678 -0.066048 1.420037 -0.062500 0 0 0 0 0 0 3 37200
-0.005831 -0.004529 0.118559 -0.464518 -0.102723 1.433176 -0.062500 0 0 0 0 0 0 3 38197
-0.005831 -0.004530 0.118560 -0.458566 -0.121031 1.437854 -0.062500 0 0 0 0 0 0 3 39190
-0.005831 -0.004531 0.118560 -0.455501 -0.130115 1.439500 -0.062500 0 0 0 0 0 0 3 40189
-0.005850 -0.004527 0.118569 -0.205104 -0.189652 1.310790 -0.062500 0 0 0 0 0 0 3 41193
-0.005854 -0.004544 0.118582 -0.373381 0.070104 1.238009 -0.062500 0 0 0 0 0 0 3 42189
-0.005856 -0.004552 0.118586 -0.420865 -0.014020 1.337151 -0.062500 0 0 0 0 0 0 3 43193
-0.005857 -0.004555 0.118588 -0.438619 -0.075573 1.384108 -0.062500 0 0 0 0 0 0 3 44188
-0.005857 -0.004557 0.118588 -0.446105 -0.107606 1.401697 -0.062500 0 0 0 0 0 0 3 45192
-0.005857 -0.004558 0.118589 -0.449424 -0.123521 1.407957 -0.062500 0 0 0 0 0 0 3 46192
-0.005857 -0.004559 0.118589 -0.450952 -0.131380 1.410132 -0.062500 0 0 0 0 0 0 3 47194
-0.005857 -0.004559 0.118589 -0.451655 -0.135274 1.410902 -0.062500 0 0 0 0 0 0 3 48193
-0.005852 -0.004578 0.118598 -0.519080 0.105045 1.275218 -0.062500 0 0 0 0 0 0 3 49250
-0.005849 -0.004587 0.118602 -0.495085 0.004968 1.341616 -0.062500 0 0 0 0 0 0 3 50271
-0.005848 -0.004592 0.118603 -0.475576 -0.065665 1.376085 -0.062500 0 0 0 0 0 0 3 51268
-0.005847 -0.004594 0.118603 -0.464463 -0.102526 1.389208 -0.062500 0 0 0 0 0 0 3 52267
-0.005847 -0.004595 0.118604 -0.458539 -0.120938 1.393892 -0.062500 0 0 0 0 0 0 3 53273
-0.005847 -0.004596 0.118604 -0.455483 -0.130076 1.395529 -0.062500 0 0 0 0 0 0 3 54269
-0.005841 -0.004614 0.118613 -0.521072 0.107755 1.260291 -0.062500 0 0 0 0 0 0 3 55268
-0.005839 -0.004624 0.118617 -0.496088 0.006318 1.326729 -0.062500 0 0 0 0 0 0 3 56268
-0.005837 -0.004628 0.118618 -0.476068 -0.064989 1.361203 -0.062500 0 0 0 0 0 0 3 57269
-0.005836 -0.004631 0.118618 -0.464697 -0.102204 1.374322 -0.062500 0 0 0 0 0 0 3 58279
-0.005836 -0.004632 0.118618 -0.458669 -0.120769 1.379009 -0.062500 0 0 0 0 0 0 3 59280
-0.005836 -0.004632 0.118618 -0.455536 -0.130002 1.380657 -0.062500 0 0 0 0 0 0 3 60265
-0.005836 -0.004633 0.118618 -0.453953 -0.134576 1.381232 -0.062500 0 0 0 0 0 0 3 61275
-0.005849 -0.004647 0.118637 -0.271442 0.050664 1.116420 -0.062500 0 0 0 0 0 0 3 62269
-0.005856 -0.004654 0.118644 -0.348832 -0.029911 1.245676 -0.062500 0 0 0 0 0 0 3 63270
-0.005859 -0.004657 0.118646 -0.401062 -0.084649 1.312830 -0.062500 0 0 0 0 0 0 3 64265
-0.005861 -0.004659 0.118647 -0.427369 -0.112442 1.338416 -0.062500 0 0 0 0 0 0 3 65273
-0.005861 -0.004660 0.118647 -0.440136 -0.126028 1.347562 -0.062500 0 0 0 0 0 0 3 66267
-0.005857 -0.004679 0.118657 -0.513546 0.109942 1.215170 -0.062500 0 0 0 0 0 0 3 67268
-0.005854 -0.004688 0.118661 -0.498671 0.007610 1.282408 -0.062500 0 0 0 0 0 0 3 68265
-0.005853 -0.004693 0.118662 -0.480526 -0.064259 1.317142 -0.062500 0 0 0 0 0 0 3 69270
-0.005852 -0.004695 0.118662 -0.470093 -0.101720 1.330358 -0.062500 0 0 0 0 0 0 3 70258
-0.005852 -0.004696 0.118662 -0.464528 -0.120419 1.335092 -0.062500 0 0 0 0 0 0 3 71268
-0.005851 -0.004697 0.118662 -0.461643 -0.129709 1.336739 -0.062500 0 0 0 0 0 0 3 72270
-0.005851 -0.004697 0.118662 -0.460146 -0.134326 1.337323 -0.062500 0 0 0 0 0 0 3 73255
-0.005846 -0.004716 0.118672 -0.526668 0.106111 1.202063 -0.062500 0 0 0 0 0 0 3 74264
-0.005843 -0.004725 0.118675 -0.502039 0.005598 1.268167 -0.062500 0 0 0 0 0 0 3 75265
-0.005842 -0.004730 0.118677 -0.482191 -0.065243 1.302504 -0.062500 0 0 0 0 0 0 3 76270
-0.005860 -0.004728 0.118686 -0.221921 -0.157145 1.186223 -0.062500 0 0 0 0 0 0 3 77273
-0.005869 -0.004727 0.118690 -0.318015 -0.155868 1.253968 -0.062500 0 0 0 0 0 0 3 78266
-0.005874 -0.004726 0.118691 -0.387007 -0.148986 1.288365 -0.062500 0 0 0 0 0 0 3 79267
-0.005871 -0.004744 0.118701 -0.490307 0.098471 1.166056 -0.062500 0 0 0 0 0 0 3 80266
-0.005869 -0.004753 0.118704 -0.483992 0.001643 1.236688 -0.062500 0 0 0 0 0 0 3 81271
-0.005868 -0.004758 0.118706 -0.473236 -0.067282 1.272622 -0.062500 0 0 0 0 0 0 3 82266
-0.005868 -0.004760 0.118706 -0.466449 -0.103251 1.286275 -0.062500 0 0 0 0 0 0 3 83267
-0.005867 -0.004761 0.118706 -0.462713 -0.121197 1.291148 -0.062500 0 0 0 0 0 0 3 84254
-0.005867 -0.004762 0.118706 -0.460727 -0.130094 1.292844 -0.062500 0 0 0 0 0 0 3 85264
-0.005867 -0.004762 0.118706 -0.459701 -0.134515 1.293442 -0.062500 0 0 0 0 0 0 3 86249
-0.005862 -0.004781 0.118716 -0.526524 0.106249 1.158405 -0.062500 0 0 0 0 0 0 3 87275
-0.005859 -0.004790 0.118719 -0.501980 0.005673 1.224394 -0.062500 0 0 0 0 0 0 3 88249
-0.005877 -0.004790 0.118730 -0.233052 -0.120154 1.129332 -0.062500 0 0 0 0 0 0 3 89264
-0.005885 -0.004790 0.118733 -0.323919 -0.137423 1.205448 -0.062500 0 0 0 0 0 0 3 90246
-0.005890 -0.004790 0.118735 -0.390071 -0.139836 1.242872 -0.062500 0 0 0 0 0 0 3 91263
-0.005892 -0.004790 0.118735 -0.424570 -0.139842 1.257010 -0.062500 0 0 0 0 0 0 3 92266
-0.005893 -0.004790 0.118735 -0.441751 -0.139533 1.262041 -0.062500 0 0 0 0 0 0 3 93251
-0.005888 -0.004809 0.118745 -0.517615 0.103814 1.128644 -0.062500 0 0 0 0 0 0 3 94193
-0.005886 -0.004818 0.118748 -0.497542 0.004438 1.195128 -0.062500 0 0 0 0 0 0 3 95184
-0.005884 -0.004822 0.118749 -0.479959 -0.065848 1.229579 -0.062500 0 0 0 0 0 0 3 96193
-0.005883 -0.004825 0.118750 -0.469801 -0.102532 1.242719 -0.062500 0 0 0 0 0 0 3 97185
-0.005883 -0.004826 0.118750 -0.464386 -0.120826 1.247401 -0.062500 0 0 0 0 0 0 3 98318
-0.005883 -0.004826 0.118750 -0.461566 -0.129923 1.249057 -0.062500 0 0 0 0 0 0 3 99182
-0.005883 -0.004826 0.118750 -0.460115 -0.134422 1.249626 -0.062500 0 0 0 0 0 0 3 100183
-0.005883 -0.004827 0.118750 -0.459371 -0.136667 1.249834 -0.062500 0 0 0 0 0 0 3 101193
-0.005883 -0.004827 0.118750 -0.459002 -0.137780 1.249903 -0.062500 0 0 0 0 0 0 3 102183
-0.005883 -0.004827 0.118750 -0.458819 -0.138345 1.249923 -0.062500 0 0 0 0 0 0 3 103203
-0.005883 -0.004827 0.118750 -0.458741 -0.138619 1.249935 -0.062500 0 0 0 0 0 0 3 104186
-0.005883 -0.004827 0.118750 -0.458683 -0.138771 1.249939 -0.062500 0 0 0 0 0 0 3 105201
-0.005878 -0.004845 0.118760 -0.526074 0.104364 1.114902 -0.062500 0 0 0 0 0 0 3 106195
-0.005875 -0.004855 0.118763 -0.501753 0.004730 1.180701 -0.062500 0 0 0 0 0 0 3 107191
-0.005873 -0.004859 0.118764 -0.482049 -0.065702 1.214914 -0.062500 0 0 0 0 0 0 3 108187
-0.005873 -0.004861 0.118765 -0.470849 -0.102449 1.227949 -0.062500 0 0 0 0 0 0 3 109181
-0.005891 -0.004858 0.118774 -0.215703 -0.175688 1.103282 -0.062500 0 0 0 0 0 0 3 110322
-0.005901 -0.004857 0.118777 -0.314791 -0.165138 1.167940 -0.062500 0 0 0 0 0 0 3 111191
-0.005905 -0.004856 0.118778 -0.385361 -0.153603 1.201266 -0.062500 0 0 0 0 0 0 3 112203
-0.005907 -0.004855 0.118779 -0.422165 -0.146689 1.213975 -0.062500 0 0 0 0 0 0 3 113328
-0.005908 -0.004855 0.118779 -0.440520 -0.142948 1.218503 -0.062500 0 0 0 0 0 0 3 114318
-0.005909 -0.004855 0.118779 -0.449624 -0.140976 1.220100 -0.062500 0 0 0 0 0 0 3 115196
-0.005909 -0.004855 0.118779 -0.454147 -0.139945 1.220654 -0.062500 0 0 0 0 0 0 3 116302
-0.005909 -0.004855 0.118779 -0.456389 -0.139430 1.220849 -0.062500 0 0 0 0 0 0 3 117326
-0.005909 -0.004855 0.118779 -0.457523 -0.139167 1.220919 -0.062500 0 0 0 0 0 0 3 118324
-0.005909 -0.004855 0.118779 -0.458077 -0.139027 1.220937 -0.062500 0 0 0 0 0 0 3 119323
-0.005909 -0.004855 0.118779 -0.458352 -0.138977 1.220949 -0.062500 0 0 0 0 0 0 3 120206
-0.005909 -0.004855 0.118779 -0.458495 -0.138932 1.220944 -0.062500 0 0 0 0 0 0 3 121330
-0.005909 -0.004855 0.118779 -0.458563 -0.138925 1.220959 -0.062500 0 0 0 0 0 0 3 122327
-0.005909 -0.004855 0.118779 -0.458595 -0.138906 1.220946 -0.062500 0 0 0 0 0 0 3 123323
-0.005909 -0.004855 0.118779 -0.458622 -0.138899 1.220957 -0.062500 0 0 0 0 0 0 3 124317
-0.005909 -0.004855 0.118779 -0.458625 -0.138898 1.220958 -0.062500 0 0 0 0 0 0 3 125188
-0.005909 -0.004855 0.118779 -0.458625 -0.138898 1.220958 -0.062500 0 0 0 0 0 0 3 126322
-0.005909 -0.004855 0.118779 -0.458632 -0.138906 1.220951 -0.062500 0 0 0 0 0 0 3 127321
-0.005909 -0.004855 0.118779 -0.458633 -0.138907 1.220950 -0.062500 0 0 0 0 0 0 3 128323
-0.005909 -0.004855 0.118779 -0.458626 -0.138899 1.220958 -0.062500 0 0 0 0 0 0 3 129199
-0.005909 -0.004855 0.118779 -0.458632 -0.138906 1.220951 -0.062500 0 0 0 0 0 0 3 130302
-0.005909 -0.004855 0.118779 -0.458626 -0.138899 1.220958 -0.062500 0 0 0 0 0 0 3 131322
-0.005909 -0.004855 0.118779 -0.458635 -0.138895 1.220945 -0.062500 0 0 0 0 0 0 3 132321
-0.005909 -0.004855 0.118779 -0.458626 -0.138898 1.220957 -0.062500 0 0 0 0 0 0 3 133325
-0.005909 -0.004855 0.118779 -0.458632 -0.138906 1.220950 -0.062500 0 0 0 0 0 0 3 134322
-0.005909 -0.004855 0.118779 -0.458626 -0.138899 1.220958 -0.062500 0 0 0 0 0 0 3 135315
-0.005909 -0.004855 0.118779 -0.458632 -0.138906 1.220951 -0.062500 0 0 0 0 0 0 3 136197
-0.005909 -0.004855 0.118779 -0.458633 -0.138907 1.220950 -0.062500 0 0 0 0 0 0 3 137169
-0.005909 -0.004855 0.118779 -0.458626 -0.138899 1.220957 -0.062500 0 0 0 0 0 0 3 138318
-0.005909 -0.004855 0.118779 -0.458635 -0.138895 1.220944 -0.062500 0 0 0 0 0 0 3 139325
-0.005909 -0.004855 0.118779 -0.458626 -0.138898 1.220957 -0.062500 0 0 0 0 0 0 3 140321
-0.005909 -0.004855 0.118779 -0.458632 -0.138906 1.220950 -0.062500 0 0 0 0 0 0 3 141199
-0.005909 -0.004855 0.118779 -0.458626 -0.138899 1.220957 -0.062500 0 0 0 0 0 0 3 142318
-0.005909 -0.004855 0.118779 -0.458632 -0.138906 1.220950 -0.062500 0 0 0 0 0 0 3 143293
-0.005909 -0.004855 0.118779 -0.458637 -0.138896 1.220963 -0.062500 0 0 0 0 0 0 3 144311
-0.005909 -0.004855 0.118779 -0.458636 -0.138894 1.220945 -0.062500 0 0 0 0 0 0 3 145319
-0.005909 -0.004855 0.118779 -0.458633 -0.138906 1.220949 -0.062500 0 0 0 0 0 0 3 146321
-0.005909 -0.004855 0.118779 -0.458626 -0.138899 1.220957 -0.062500 0 0 0 0 0 0 3 147323
-0.005909 -0.004855 0.118779 -0.458632 -0.138906 1.220950 -0.062500 0 0 0 0 0 0 3 148321
-0.005909 -0.004855 0.118779 -0.458626 -0.138899 1.220957 -0.062500 0 0 0 0 0 0 3 149324
-0.005909 -0.004855 0.118779 -0.458632 -0.138906 1.220950 -0.062500 0 0 0 0 0 0 3 150323
-0.005909 -0.004855 0.118779 -0.458629 -0.138888 1.220951 -0.062500 0 0 0 0 0 0 3 151303
-0.005909 -0.004855 0.118779 -0.458632 -0.138905 1.220950 -0.062500 0 0 0 0 0 0 3 152197
-0.005909 -0.004855 0.118779 -0.458637 -0.138896 1.220963 -0.062500 0 0 0 0 0 0 3 153326
-0.005909 -0.004855 0.118779 -0.458633 -0.138906 1.220951 -0.062500 0 0 0 0 0 0 3 154291
-0.005929 -0.004850 0.118788 -0.209324 -0.193846 1.091750 -0.062500 0 0 0 0 0 0 3 155320
-0.005938 -0.004848 0.118791 -0.311533 -0.174156 1.154696 -0.062500 0 0 0 0 0 0 3 156316
-0.005943 -0.004847 0.118793 -0.383719 -0.158100 1.187429 -0.062500 0 0 0 0 0 0 3 157317
-0.005945 -0.004846 0.118793 -0.421339 -0.148934 1.199922 -0.062500 0 0 0 0 0 0 3 158181
-0.005946 -0.004846 0.118793 -0.440116 -0.144047 1.204378 -0.062500 0 0 0 0 0 0 3 159307
-0.005947 -0.004846 0.118793 -0.449422 -0.141532 1.205941 -0.062500 0 0 0 0 0 0 3 160317
-0.005947 -0.004846 0.118793 -0.454047 -0.140235 1.206498 -0.062500 0 0 0 0 0 0 3 161306
-0.005947 -0.004846 0.118793 -0.456338 -0.139571 1.206684 -0.062500 0 0 0 0 0 0 3 162317
-0.005947 -0.004846 0.118793 -0.457499 -0.139227 1.206755 -0.062500 0 0 0 0 0 0 3 163306
-0.005947 -0.004846 0.118793 -0.458056 -0.139079 1.206773 -0.062500 0 0 0 0 0 0 3 164315
-0.005947 -0.004846 0.118793 -0.458345 -0.138984 1.206781 -0.062500 0 0 0 0 0 0 3 165307
-0.005947 -0.004846 0.118793 -0.458486 -0.138945 1.206781 -0.062500 0 0 0 0 0 0 3 166316
-0.005966 -0.004841 0.118802 -0.228083 -0.200077 1.077727 -0.062500 0 0 0 0 0 0 3 167307
-0.005976 -0.004839 0.118806 -0.330406 -0.180360 1.140599 -0.062500 0 0 0 0 0 0 3 168318
-0.005980 -0.004838 0.118807 -0.402632 -0.164292 1.173292 -0.062500 0 0 0 0 0 0 3 169314
-0.005983 -0.004837 0.118807 -0.440279 -0.155117 1.185771 -0.062500 0 0 0 0 0 0 3 170314
-0.005984 -0.004837 0.118807 -0.459047 -0.150252 1.190224 -0.062500 0 0 0 0 0 0 3 171329
-0.005984 -0.004837 0.118807 -0.468373 -0.147715 1.191796 -0.062500 0 0 0 0 0 0 3 172180
-0.005985 -0.004837 0.118807 -0.472993 -0.146406 1.192340 -0.062500 0 0 0 0 0 0 3 173310
-0.005985 -0.004837 0.118807 -0.475281 -0.145752 1.192529 -0.062500 0 0 0 0 0 0 3 174319
-0.005985 -0.004837 0.118807 -0.476439 -0.145420 1.192607 -0.062500 0 0 0 0 0 0 3 175315
-0.005985 -0.004837 0.118807 -0.477013 -0.145248 1.192619 -0.062500 0 0 0 0 0 0 3 176327
-0.006004 -0.004832 0.118817 -0.227744 -0.200186 1.063711 -0.062500 0 0 0 0 0 0 3 177317
-0.006014 -0.004830 0.118820 -0.330236 -0.180409 1.126515 -0.062500 0 0 0 0 0 0 3 178310
-0.006018 -0.004829 0.118821 -0.402553 -0.164313 1.159173 -0.062500 0 0 0 0 0 0 3 179315
-0.006021 -0.004828 0.118821 -0.440240 -0.155137 1.171630 -0.062500 0 0 0 0 0 0 3 180310
-0.006022 -0.004828 0.118821 -0.459033 -0.150257 1.176091 -0.062500 0 0 0 0 0 0 3 181313
-0.006022 -0.004828 0.118821 -0.468361 -0.147699 1.177662 -0.062500 0 0 0 0 0 0 3 182295
-0.006023 -0.004828 0.118821 -0.472986 -0.146406 1.178202 -0.062500 0 0 0 0 0 0 3 183294
-0.006023 -0.004828 0.118822 -0.475286 -0.145751 1.178396 -0.062500 0 0 0 0 0 0 3 184313
-0.006042 -0.004823 0.118831 -0.226778 -0.200491 1.049688 -0.062500 0 0 0 0 0 0 3 185304
-0.006051 -0.004821 0.118834 -0.329740 -0.180556 1.112434 -0.062500 0 0 0 0 0 0 3 186299
-0.006056 -0.004820 0.118835 -0.402305 -0.164379 1.145055 -0.062500 0 0 0 0 0 0 3 187296
-0.006058 -0.004819 0.118835 -0.440121 -0.155169 1.157520 -0.062500 0 0 0 0 0 0 3 188314
-0.006060 -0.004819 0.118836 -0.458981 -0.150261 1.161971 -0.062500 0 0 0 0 0 0 3 189310
-0.006060 -0.004819 0.118836 -0.468329 -0.147725 1.163528 -0.062500 0 0 0 0 0 0 3 190309
-0.006060 -0.004819 0.118836 -0.472973 -0.146422 1.164083 -0.062500 0 0 0 0 0 0 3 191309
-0.006080 -0.004814 0.118845 -0.225510 -0.200854 1.035649 -0.062500 0 0 0 0 0 0 3 192314
-0.006089 -0.004812 0.118848 -0.329118 -0.180741 1.098344 -0.062500 0 0 0 0 0 0 3 193312
-0.006094 -0.004811 0.118849 -0.401995 -0.164472 1.130953 -0.062500 0 0 0 0 0 0 3 194311
-0.006096 -0.004810 0.118850 -0.439973 -0.155209 1.143412 -0.062500 0 0 0 0 0 0 3 195310
-0.006097 -0.004810 0.118850 -0.458897 -0.150293 1.147865 -0.062500 0 0 0 0 0 0 3 196311
-0.006098 -0.004810 0.118850 -0.468295 -0.147725 1.149423 -0.062500 0 0 0 0 0 0 3 197310
-0.006098 -0.004810 0.118850 -0.472952 -0.146426 1.149969 -0.062500 0 0 0 0 0 0 3 198311
-0.006098 -0.004810 0.118850 -0.475284 -0.145753 1.150167 -0.062500 0 0 0 0 0 0 3 199311
-0.006118 -0.004805 0.118859 -0.226524 -0.200568 1.021747 -0.062500 0 0 0 0 0 0 3 200293
-0.006127 -0.004803 0.118862 -0.329623 -0.180593 1.084336 -0.062500 0 0 0 0 0 0 3 201312
-0.006132 -0.004802 0.118863 -0.402267 -0.164401 1.116888 -0.062500 0 0 0 0 0 0 3 202309
-0.006134 -0.004801 0.118864 -0.440108 -0.155173 1.129320 -0.062500 0 0 0 0 0 0 3 203310
-0.006135 -0.004801 0.118864 -0.458971 -0.150263 1.133766 -0.062500 0 0 0 0 0 0 3 204310
-0.006136 -0.004801 0.118864 -0.468322 -0.147708 1.135336 -0.062500 0 0 0 0 0 0 3 205311
-0.006136 -0.004801 0.118864 -0.472972 -0.146420 1.135887 -0.062500 0 0 0 0 0 0 3 206310
-0.006136 -0.004801 0.118864 -0.475287 -0.145761 1.136066 -0.062500 0 0 0 0 0 0 3 207307
-0.006136 -0.004801 0.118864 -0.476433 -0.145412 1.136136 -0.062500 0 0 0 0 0 0 3 208310
-0.006136 -0.004801 0.118864 -0.477004 -0.145249 1.136152 -0.062500 0 0 0 0 0 0 3 209320
-0.006156 -0.004796 0.118873 -0.227274 -0.200349 1.007822 -0.062500 0 0 0 0 0 0 3 210305
-0.006165 -0.004794 0.118876 -0.330007 -0.180484 1.070318 -0.062500 0 0 0 0 0 0 3 211312
-0.006170 -0.004793 0.118877 -0.402461 -0.164341 1.102833 -0.062500 0 0 0 0 0 0 3 212310
-0.006172 -0.004792 0.118878 -0.459121 -0.161416 1.115258 -0.062500 0 0 0 0 0 0 3 213313
-0.006173 -0.004792 0.118878 -0.477931 -0.156530 1.119699 -0.062500 0 0 0 0 0 0 3 214309
-0.006174 -0.004792 0.118878 -0.487262 -0.153988 1.121244 -0.062500 0 0 0 0 0 0 3 215311
-0.006174 -0.004792 0.118878 -0.491905 -0.152694 1.121798 -0.062500 0 0 0 0 0 0 3 216309
-0.006174 -0.004792 0.118878 -0.494202 -0.152031 1.121997 -0.062500 0 0 0 0 0 0 3 217313
-0.006174 -0.004792 0.118878 -0.495361 -0.151696 1.122054 -0.062500 0 0 0 0 0 0 3 218310
-0.006174 -0.004792 0.118878 -0.495923 -0.151539 1.122082 -0.062500 0 0 0 0 0 0 3 219311
-0.006193 -0.004787 0.118887 -0.246065 -0.206670 0.993886 -0.062500 0 0 0 0 0 0 3 220308
-0.006203 -0.004785 0.118890 -0.348855 -0.186773 1.056303 -0.062500 0 0 0 0 0 0 3 221312
-0.006207 -0.004784 0.118891 -0.421352 -0.170626 1.088790 -0.062500 0 0 0 0 0 0 3 222301
-0.006210 -0.004783 0.118892 -0.459102 -0.161421 1.101190 -0.062500 0 0 0 0 0 0 3 223309
-0.006211 -0.004783 0.118892 -0.477930 -0.156529 1.105625 -0.062500 0 0 0 0 0 0 3 224299
-0.006211 -0.004783 0.118892 -0.487267 -0.153988 1.107185 -0.062500 0 0 0 0 0 0 3 225287
-0.006212 -0.004783 0.118892 -0.491899 -0.152696 1.107733 -0.062500 0 0 0 0 0 0 3 226308
-0.006212 -0.004783 0.118892 -0.494208 -0.152030 1.107937 -0.062500 0 0 0 0 0 0 3 227299
-0.006212 -0.004783 0.118892 -0.495356 -0.151697 1.107987 -0.062500 0 0 0 0 0 0 3 228307
-0.006212 -0.004783 0.118892 -0.495920 -0.151529 1.108008 -0.062500 0 0 0 0 0 0 3 229299
-0.006212 -0.004783 0.118892 -0.496207 -0.151443 1.108022 -0.062500 0 0 0 0 0 0 3 230308
-0.006212 -0.004783 0.118892 -0.496349 -0.151405 1.108022 -0.062500 0 0 0 0 0 0 3 231299
-0.006231 -0.004778 0.118901 -0.246167 -0.206653 0.979977 -0.062500 0 0 0 0 0 0 3 232308
-0.006241 -0.004776 0.118904 -0.348914 -0.186752 1.042317 -0.062500 0 0 0 0 0 0 3 233300
-0.006245 -0.004775 0.118905 -0.421375 -0.170621 1.074761 -0.062500 0 0 0 0 0 0 3 234319
-0.006248 -0.004774 0.118906 -0.459133 -0.161412 1.087140 -0.062500 0 0 0 0 0 0 3 235304
-0.006249 -0.004774 0.118906 -0.477938 -0.156517 1.091581 -0.062500 0 0 0 0 0 0 3 236316
-0.006249 -0.004774 0.118906 -0.487272 -0.153986 1.093144 -0.062500 0 0 0 0 0 0 3 237331
-0.006250 -0.004774 0.118906 -0.491894 -0.152697 1.093684 -0.062500 0 0 0 0 0 0 3 238313
-0.006250 -0.004774 0.118906 -0.494209 -0.152039 1.093878 -0.062500 0 0 0 0 0 0 3 239303
-0.006250 -0.004774 0.118906 -0.495351 -0.151699 1.093935 -0.062500 0 0 0 0 0 0 3 240309
-0.006250 -0.004774 0.118906 -0.495927 -0.151527 1.093962 -0.062500 0 0 0 0 0 0 3 241314
-0.006250 -0.004774 0.118906 -0.496203 -0.151444 1.093970 -0.062500 0 0 0 0 0 0 3 242305
-0.006250 -0.004774 0.118906 -0.496355 -0.151403 1.093975 -0.062500 0 0 0 0 0 0 3 243314
-0.006250 -0.004774 0.118906 -0.496416 -0.151388 1.093980 -0.062500 0 0 0 0 0 0 3 244294
-0.006269 -0.004769 0.118915 -0.246085 -0.206684 0.966067 -0.062500 0 0 0 0 0 0 3 245310
-0.006279 -0.004767 0.118918 -0.348871 -0.186767 1.028330 -0.062500 0 0 0 0 0 0 3 246307
-0.006283 -0.004766 0.118919 -0.421357 -0.170616 1.060741 -0.062500 0 0 0 0 0 0 3 247311
-0.006286 -0.004765 0.118920 -0.459120 -0.161405 1.073114 -0.062500 0 0 0 0 0 0 3 248308
-0.006287 -0.004765 0.118920 -0.477946 -0.156524 1.077550 -0.062500 0 0 0 0 0 0 3 249311
-0.006287 -0.004765 0.118920 -0.487273 -0.153996 1.079103 -0.062500 0 0 0 0 0 0 3 250308
-0.006288 -0.004765 0.118920 -0.491903 -0.152686 1.079647 -0.062500 0 0 0 0 0 0 3 251316
-0.006288 -0.004765 0.118920 -0.494204 -0.152039 1.079841 -0.062500 0 0 0 0 0 0 3 252294
-0.006288 -0.004765 0.118920 -0.495357 -0.151698 1.079903 -0.062500 0 0 0 0 0 0 3 253312
-0.006288 -0.004765 0.118920 -0.495922 -0.151528 1.079925 -0.062500 0 0 0 0 0 0 3 254313
-0.006288 -0.004765 0.118920 -0.496209 -0.151442 1.079938 -0.062500 0 0 0 0 0 0 3 255307
-0.006288 -0.004765 0.118920 -0.496351 -0.151404 1.079938 -0.062500 0 0 0 0 0 0 3 256291
-0.006307 -0.004760 0.118929 -0.245933 -0.206734 0.952181 -0.062500 0 0 0 0 0 0 3 257311
-0.006316 -0.004758 0.118932 -0.348800 -0.186790 1.014366 -0.062500 0 0 0 0 0 0 3 258307
-0.006321 -0.004757 0.118933 -0.421329 -0.170634 1.046728 -0.062500 0 0 0 0 0 0 3 259310
-0.006323 -0.004756 0.118934 -0.459109 -0.161419 1.059100 -0.062500 0 0 0 0 0 0 3 260307
-0.006325 -0.004756 0.118934 -0.477939 -0.156517 1.063530 -0.062500 0 0 0 0 0 0 3 261308
-0.006325 -0.004756 0.118934 -0.487268 -0.153986 1.065077 -0.062500 0 0 0 0 0 0 3 262307
-0.006325 -0.004756 0.118934 -0.491893 -0.152698 1.065632 -0.062500 0 0 0 0 0 0 3 263308
-0.006326 -0.004756 0.118934 -0.494194 -0.152022 1.065821 -0.062500 0 0 0 0 0 0 3 264307
-0.006326 -0.004755 0.118934 -0.495348 -0.151709 1.065887 -0.062500 0 0 0 0 0 0 3 265312
-0.006326 -0.004755 0.118934 -0.495928 -0.151528 1.065909 -0.062500 0 0 0 0 0 0 3 266307
-0.006326 -0.004755 0.118934 -0.496217 -0.151441 1.065922 -0.062500 0 0 0 0 0 0 3 267307
-0.006345 -0.004751 0.118943 -0.245740 -0.206794 0.938294 -0.062500 0 0 0 0 0 0 3 268307
-0.006354 -0.004749 0.118946 -0.348709 -0.186827 1.000416 -0.062500 0 0 0 0 0 0 3 269308
-0.006359 -0.004748 0.118947 -0.421294 -0.170634 1.032733 -0.062500 0 0 0 0 0 0 3 270306
-0.006361 -0.004747 0.118948 -0.459079 -0.161427 1.045103 -0.062500 0 0 0 0 0 0 3 271307
-0.006363 -0.004747 0.118948 -0.477926 -0.156521 1.049531 -0.062500 0 0 0 0 0 0 3 272306
-0.006363 -0.004747 0.118948 -0.487271 -0.153986 1.051080 -0.062500 0 0 0 0 0 0 3 273308
-0.006363 -0.004747 0.118948 -0.491890 -0.152688 1.051621 -0.062500 0 0 0 0 0 0 3 274306
-0.006364 -0.004746 0.118948 -0.494195 -0.152030 1.051806 -0.062500 0 0 0 0 0 0 3 275300
-0.006383 -0.004742 0.118957 -0.244634 -0.207126 0.924399 -0.062500 0 0 0 0 0 0 3 276302
-0.006392 -0.004740 0.118960 -0.367065 -0.193284 0.986457 -0.062500 0 0 0 0 0 0 3 277385
-0.006397 -0.004739 0.118961 -0.439918 -0.177019 1.018767 -0.062500 0 0 0 0 0 0 3 278396
-0.006399 -0.004738 0.118962 -0.477854 -0.167741 1.031116 -0.062500 0 0 0 0 0 0 3 279364
-0.006400 -0.004738 0.118962 -0.496759 -0.162836 1.035528 -0.062500 0 0 0 0 0 0 3 280386
-0.006401 -0.004738 0.118962 -0.506129 -0.160287 1.037091 -0.062500 0 0 0 0 0 0 3 281366
-0.006401 -0.004737 0.118962 -0.510785 -0.158978 1.037629 -0.062500 0 0 0 0 0 0 3 282363
-0.006401 -0.004737 0.118962 -0.513103 -0.158328 1.037825 -0.062500 0 0 0 0 0 0 3 283389
-0.006402 -0.004737 0.118962 -0.514258 -0.157987 1.037885 -0.062500 0 0 0 0 0 0 3 284383
-0.006421 -0.004733 0.118971 -0.263994 -0.213284 0.910579 -0.062500 0 0 0 0 0 0 3 285364
-0.006430 -0.004731 0.118974 -0.367288 -0.193208 0.972544 -0.062500 0 0 0 0 0 0 3 286361
-0.006435 -0.004730 0.118975 -0.440040 -0.176976 1.004806 -0.062500 0 0 0 0 0 0 3 287394
-0.006437 -0.004729 0.118976 -0.477919 -0.167723 1.017150 -0.062500 0 0 0 0 0 0 3 288386
-0.006438 -0.004729 0.118976 -0.496789 -0.162828 1.021556 -0.062500 0 0 0 0 0 0 3 289390
-0.006439 -0.004728 0.118976 -0.506159 -0.160279 1.023115 -0.062500 0 0 0 0 0 0 3 290385
-0.006439 -0.004728 0.118976 -0.510794 -0.158976 1.023659 -0.062500 0 0 0 0 0 0 3 291370
-0.006439 -0.004728 0.118976 -0.513098 -0.158329 1.023848 -0.062500 0 0 0 0 0 0 3 292371
-0.006439 -0.004728 0.118976 -0.514253 -0.157988 1.023908 -0.062500 0 0 0 0 0 0 3 293385
-0.006459 -0.004724 0.118985 -0.263871 -0.213326 0.896745 -0.062500 0 0 0 0 0 0 3 294371
-0.006468 -0.004722 0.118988 -0.367229 -0.193226 0.958625 -0.062500 0 0 0 0 0 0 3 295386
-0.006473 -0.004721 0.118989 -0.440029 -0.176981 0.990871 -0.062500 0 0 0 0 0 0 3 296370
-0.006475 -0.004720 0.118990 -0.477901 -0.167727 1.003185 -0.062500 0 0 0 0 0 0 3 297336
-0.006476 -0.004720 0.118990 -0.496790 -0.162828 1.007606 -0.062500 0 0 0 0 0 0 3 298302
-0.006477 -0.004719 0.118990 -0.506162 -0.160277 1.009142 -0.062500 0 0 0 0 0 0 3 299311
-0.006489 -0.004732 0.118978 -0.358724 0.004397 1.180044 -0.062500 0 0 0 0 0 0 3 300302
-0.006495 -0.004738 0.118974 -0.418216 -0.057425 1.097472 -0.062500 0 0 0 0 0 0 3 301312
-0.006498 -0.004742 0.118972 -0.463639 -0.104605 1.054344 -0.062500 0 0 0 0 0 0 3 302302
-0.006519 -0.004739 0.118981 -0.237677 -0.186014 0.910855 -0.062500 0 0 0 0 0 0 3 303312
-0.006530 -0.004738 0.118984 -0.353894 -0.179390 0.966705 -0.062500 0 0 0 0 0 0 3 304302
-0.006535 -0.004737 0.118985 -0.433293 -0.170000 0.996789 -0.062500 0 0 0 0 0 0 3 305311
-0.006537 -0.004736 0.118985 -0.474522 -0.164215 1.008363 -0.062500 0 0 0 0 0 0 3 306302
-0.006539 -0.004736 0.118985 -0.495086 -0.161068 1.012517 -0.062500 0 0 0 0 0 0 3 307309
-0.006539 -0.004736 0.118985 -0.505302 -0.159401 1.013974 -0.062500 0 0 0 0 0 0 3 308309
-0.006539 -0.004736 0.118985 -0.510366 -0.158530 1.014492 -0.062500 0 0 0 0 0 0 3 309322
-0.006540 -0.004736 0.118985 -0.512895 -0.158100 1.014670 -0.062500 0 0 0 0 0 0 3 310316
-0.006540 -0.004736 0.118985 -0.514146 -0.157873 1.014735 -0.062500 0 0 0 0 0 0 3 311318
-0.006559 -0.004732 0.118994 -0.263569 -0.213338 0.887918 -0.062500 0 0 0 0 0 0 3 312320
-0.006569 -0.004729 0.118997 -0.367092 -0.193234 0.949617 -0.062500 0 0 0 0 0 0 3 313301
-0.006573 -0.004728 0.118999 -0.439972 -0.176980 0.981756 -0.062500 0 0 0 0 0 0 3 314309
-0.006587 -0.004740 0.118987 -0.325991 -0.004438 1.164593 -0.062500 0 0 0 0 0 0 3 315309
-0.006594 -0.004746 0.118983 -0.401947 -0.061980 1.086174 -0.062500 0 0 0 0 0 0 3 316311
-0.006598 -0.004750 0.118981 -0.474315 -0.113616 1.044475 -0.062500 0 0 0 0 0 0 3 317292
-0.006600 -0.004751 0.118981 -0.503491 -0.138349 1.028446 -0.062500 0 0 0 0 0 0 3 318306
-0.006620 -0.004748 0.118990 -0.267269 -0.206772 0.896077 -0.062500 0 0 0 0 0 0 3 319309
-0.006630 -0.004746 0.118993 -0.378262 -0.193242 0.955633 -0.062500 0 0 0 0 0 0 3 320290
-0.006635 -0.004745 0.118994 -0.454930 -0.180310 0.987011 -0.062500 0 0 0 0 0 0 3 321309
-0.006638 -0.004744 0.118994 -0.494751 -0.172745 0.999036 -0.062500 0 0 0 0 0 0 3 322307
-0.006639 -0.004744 0.118994 -0.514588 -0.168682 1.003345 -0.062500 0 0 0 0 0 0 3 323289
-0.006639 -0.004744 0.118994 -0.524445 -0.166555 1.004853 -0.062500 0 0 0 0 0 0 3 324314
-0.006651 -0.004756 0.118982 -0.377577 -0.002280 1.176085 -0.062500 0 0 0 0 0 0 3 325293
-0.006658 -0.004763 0.118978 -0.436954 -0.064108 1.093379 -0.062500 0 0 0 0 0 0 3 326310
-0.006661 -0.004766 0.118976 -0.482361 -0.111287 1.050160 -0.062500 0 0 0 0 0 0 3 327304
-0.006682 -0.004763 0.118985 -0.256051 -0.192793 0.907182 -0.062500 0 0 0 0 0 0 3 328307
-0.006697 -0.004743 0.118978 -0.305614 -0.429385 1.098585 -0.062500 0 0 0 0 0 0 3 329308
-0.006705 -0.004733 0.118976 -0.408862 -0.320295 1.062598 -0.062500 0 0 0 0 0 0 3 330307
-0.006709 -0.004728 0.118975 -0.469684 -0.244083 1.039656 -0.062500 0 0 0 0 0 0 3 331305
-0.006711 -0.004726 0.118975 -0.501479 -0.204190 1.030567 -0.062500 0 0 0 0 0 0 3 332289
-0.006724 -0.004737 0.118962 -0.366115 -0.021067 1.198079 -0.062500 0 0 0 0 0 0 3 333290
-0.006731 -0.004743 0.118958 -0.431140 -0.073479 1.113975 -0.062500 0 0 0 0 0 0 3 334305
-0.006734 -0.004746 0.118957 -0.479404 -0.115969 1.070257 -0.062500 0 0 0 0 0 0 3 335289
-0.006736 -0.004748 0.118956 -0.505989 -0.139502 1.053520 -0.062500 0 0 0 0 0 0 3 336305
-0.006737 -0.004749 0.118956 -0.519839 -0.151739 1.047522 -0.062500 0 0 0 0 0 0 3 337308
-0.006749 -0.004761 0.118944 -0.375434 0.005055 1.216297 -0.062500 0 0 0 0 0 0 3 338306
-0.006774 -0.004764 0.118948 -0.184243 -0.116084 1.006472 -0.062500 0 0 0 0 0 0 3 339305
-0.006787 -0.004765 0.118950 -0.333611 -0.145011 1.024218 -0.062500 0 0 0 0 0 0 3 340308
-0.006793 -0.004766 0.118950 -0.431840 -0.155558 1.039484 -0.062500 0 0 0 0 0 0 3 341306
-0.006797 -0.004766 0.118951 -0.482982 -0.160183 1.045703 -0.062500 0 0 0 0 0 0 3 342307
-0.006798 -0.004766 0.118951 -0.508631 -0.162347 1.047976 -0.062500 0 0 0 0 0 0 3 343305
-0.006799 -0.004766 0.118951 -0.521438 -0.163364 1.048771 -0.062500 0 0 0 0 0 0 3 344304
-0.006811 -0.004779 0.118939 -0.395309 -0.007374 1.220093 -0.062500 0 0 0 0 0 0 3 345306
-0.006817 -0.004785 0.118934 -0.455176 -0.069892 1.137144 -0.062500 0 0 0 0 0 0 3 346304
-0.006821 -0.004788 0.118933 -0.500846 -0.117401 1.093806 -0.062500 0 0 0 0 0 0 3 347303
-0.006822 -0.004790 0.118932 -0.526120 -0.143448 1.077188 -0.062500 0 0 0 0 0 0 3 348299
-0.006848 -0.004768 0.118931 -0.220903 -0.455776 1.081273 -0.062500 0 0 0 0 0 0 3 349392
-0.006860 -0.004757 0.118931 -0.354789 -0.342930 1.074453 -0.062500 0 0 0 0 0 0 3 350388
-0.006867 -0.004751 0.118931 -0.450577 -0.259738 1.071140 -0.062500 0 0 0 0 0 0 3 351384
-0.006881 -0.004761 0.118919 -0.350237 -0.052644 1.240983 -0.062500 0 0 0 0 0 0 3 352390
-0.006889 -0.004766 0.118914 -0.432564 -0.092557 1.157433 -0.062500 0 0 0 0 0 0 3 353362
-0.006893 -0.004769 0.118913 -0.489504 -0.128726 1.113865 -0.062500 0 0 0 0 0 0 3 354360
-0.006895 -0.004770 0.118912 -0.520442 -0.149115 1.097180 -0.062500 0 0 0 0 0 0 3 355361
-0.006896 -0.004771 0.118912 -0.536469 -0.159763 1.091187 -0.062500 0 0 0 0 0 0 3 356390
-0.006897 -0.004771 0.118912 -0.544657 -0.165222 1.089078 -0.062500 0 0 0 0 0 0 3 357361
-0.006897 -0.004771 0.118912 -0.548804 -0.167995 1.088335 -0.062500 0 0 0 0 0 0 3 358358
-0.006897 -0.004772 0.118912 -0.550904 -0.169393 1.088079 -0.062500 0 0 0 0 0 0 3 359378
-0.006916 -0.004767 0.118921 -0.300130 -0.225825 0.962422 -0.062500 0 0 0 0 0 0 3 360359
-0.006938 -0.004778 0.118912 -0.253166 -0.043268 1.194693 -0.062500 0 0 0 0 0 0 3 361386
-0.006948 -0.004783 0.118909 -0.382846 -0.089373 1.143388 -0.062500 0 0 0 0 0 0 3 362383
-0.006954 -0.004785 0.118908 -0.464874 -0.127565 1.112116 -0.062500 0 0 0 0 0 0 3 363366
-0.006957 -0.004787 0.118907 -0.508277 -0.148666 1.099837 -0.062500 0 0 0 0 0 0 3 364381
-0.006958 -0.004788 0.118907 -0.530442 -0.159596 1.095402 -0.062500 0 0 0 0 0 0 3 365367
-0.006959 -0.004788 0.118907 -0.541667 -0.165150 1.093826 -0.062500 0 0 0 0 0 0 3 366382
-0.006971 -0.004801 0.118895 -0.396369 -0.005265 1.264654 -0.062500 0 0 0 0 0 0 3 367367
-0.006977 -0.004807 0.118890 -0.455648 -0.068826 1.181261 -0.062500 0 0 0 0 0 0 3 368382
-0.006980 -0.004811 0.118889 -0.501027 -0.116872 1.137731 -0.062500 0 0 0 0 0 0 3 369328
-0.006982 -0.004812 0.118888 -0.526202 -0.143173 1.121052 -0.062500 0 0 0 0 0 0 3 370310
-0.006988 -0.004794 0.118879 -0.472788 -0.399870 1.251009 -0.062500 0 0 0 0 0 0 3 371300
-0.007010 -0.004781 0.118884 -0.251061 -0.362930 1.057663 -0.062500 0 0 0 0 0 0 3 372310
-0.007022 -0.004775 0.118886 -0.396391 -0.282548 1.083348 -0.062500 0 0 0 0 0 0 3 373300
-0.007027 -0.004771 0.118887 -0.482264 -0.231352 1.101632 -0.062500 0 0 0 0 0 0 3 374308
-0.007041 -0.004782 0.118875 -0.376283 -0.042014 1.280399 -0.062500 0 0 0 0 0 0 3 375299
-0.007049 -0.004788 0.118870 -0.455059 -0.090615 1.199807 -0.062500 0 0 0 0 0 0 3 376299
-0.007053 -0.004791 0.118869 -0.510141 -0.131083 1.157252 -0.062500 0 0 0 0 0 0 3 377309
-0.007055 -0.004792 0.118868 -0.540163 -0.153582 1.140913 -0.062500 0 0 0 0 0 0 3 378299
-0.007056 -0.004793 0.118868 -0.555734 -0.165314 1.135048 -0.062500 0 0 0 0 0 0 3 379317
-0.007056 -0.004793 0.118868 -0.563692 -0.171278 1.132986 -0.062500 0 0 0 0 0 0 3 380316
-0.007068 -0.004806 0.118856 -0.417014 -0.011776 1.303825 -0.062500 0 0 0 0 0 0 3 381305
-0.007074 -0.004813 0.118852 -0.475325 -0.075383 1.220277 -0.062500 0 0 0 0 0 0 3 382318
-0.007078 -0.004816 0.118850 -0.520243 -0.123432 1.176680 -0.062500 0 0 0 0 0 0 3 383306
-0.007084 -0.004799 0.118840 -0.478742 -0.392720 1.295974 -0.062500 0 0 0 0 0 0 3 384304
-0.007088 -0.004791 0.118836 -0.515184 -0.306757 1.223975 -0.062500 0 0 0 0 0 0 3 385312
-0.007090 -0.004787 0.118835 -0.541284 -0.243373 1.187363 -0.062500 0 0 0 0 0 0 3 386315
-0.007091 -0.004785 0.118835 -0.555912 -0.210204 1.173404 -0.062500 0 0 0 0 0 0 3 387312
-0.007111 -0.004779 0.118843 -0.311553 -0.249463 1.043502 -0.062500 0 0 0 0 0 0 3 388319
-0.007132 -0.004789 0.118834 -0.268771 -0.058651 1.274103 -0.062500 0 0 0 0 0 0 3 389319
-0.007143 -0.004794 0.118831 -0.399969 -0.100348 1.221827 -0.062500 0 0 0 0 0 0 3 390317
-0.007148 -0.004797 0.118830 -0.482777 -0.136333 1.190186 -0.062500 0 0 0 0 0 0 3 391285
-0.007151 -0.004798 0.118829 -0.526614 -0.156340 1.177763 -0.062500 0 0 0 0 0 0 3 392316
-0.007153 -0.004799 0.118829 -0.549008 -0.166714 1.173272 -0.062500 0 0 0 0 0 0 3 393315
-0.007153 -0.004799 0.118829 -0.560336 -0.172009 1.171692 -0.062500 0 0 0 0 0 0 3 394315
-0.007154 -0.004799 0.118829 -0.566037 -0.174681 1.171131 -0.062500 0 0 0 0 0 0 3 395314
-0.007171 -0.004793 0.118807 -0.352152 -0.256516 1.478817 -0.062500 0 0 0 0 0 0 3 396322
-0.007180 -0.004790 0.118799 -0.432979 -0.219648 1.329277 -0.062500 0 0 0 0 0 0 3 397318
-0.007184 -0.004789 0.118797 -0.496917 -0.196925 1.251160 -0.062500 0 0 0 0 0 0 3 398319
-0.007187 -0.004789 0.118796 -0.532902 -0.186346 1.221244 -0.062500 0 0 0 0 0 0 3 399317
-0.007188 -0.004788 0.118796 -0.551897 -0.181548 1.210506 -0.062500 0 0 0 0 0 0 3 400316
-0.007189 -0.004788 0.118795 -0.561684 -0.179365 1.206713 -0.062500 0 0 0 0 0 0 3 401286
-0.007189 -0.004788 0.118795 -0.566690 -0.178340 1.205393 -0.062500 0 0 0 0 0 0 3 402315
-0.007189 -0.004788 0.118795 -0.569230 -0.177849 1.204923 -0.062500 0 0 0 0 0 0 3 403314
-0.007189 -0.004788 0.118795 -0.570507 -0.177615 1.204765 -0.062500 0 0 0 0 0 0 3 404315
-0.007201 -0.004801 0.118783 -0.420845 -0.015177 1.376498 -0.062500 0 0 0 0 0 0 3 405316
-0.007207 -0.004807 0.118779 -0.477196 -0.077116 1.293102 -0.062500 0 0 0 0 0 0 3 406314
-0.007229 -0.004806 0.118786 -0.268897 -0.180110 1.125026 -0.062500 0 0 0 0 0 0 3 407315
-0.007241 -0.004805 0.118789 -0.415957 -0.192704 1.168851 -0.062500 0 0 0 0 0 0 3 408285
-0.007246 -0.004805 0.118790 -0.501790 -0.189822 1.194400 -0.062500 0 0 0 0 0 0 3 409306
-0.007249 -0.004805 0.118790 -0.546301 -0.187380 1.204358 -0.062500 0 0 0 0 0 0 3 410317
-0.007262 -0.004817 0.118778 -0.418358 -0.023694 1.379882 -0.062500 0 0 0 0 0 0 3 411284
-0.007268 -0.004824 0.118774 -0.485327 -0.084830 1.297708 -0.062500 0 0 0 0 0 0 3 412315
-0.007272 -0.004827 0.118772 -0.534559 -0.131607 1.254535 -0.062500 0 0 0 0 0 0 3 413314
-0.007274 -0.004829 0.118771 -0.561692 -0.157257 1.237970 -0.062500 0 0 0 0 0 0 3 414314
-0.007275 -0.004830 0.118771 -0.575832 -0.170555 1.232020 -0.062500 0 0 0 0 0 0 3 415314
-0.007280 -0.004811 0.118762 -0.516868 -0.420116 1.366031 -0.062500 0 0 0 0 0 0 3 416315
-0.007283 -0.004802 0.118758 -0.543736 -0.324028 1.299264 -0.062500 0 0 0 0 0 0 3 417315
-0.007285 -0.004798 0.118757 -0.564965 -0.255475 1.264475 -0.062500 0 0 0 0 0 0 3 418314
-0.007286 -0.004796 0.118756 -0.577101 -0.219700 1.251143 -0.062500 0 0 0 0 0 0 3 419314
-0.007286 -0.004795 0.118756 -0.583606 -0.201854 1.246357 -0.062500 0 0 0 0 0 0 3 420315
-0.007298 -0.004807 0.118744 -0.436928 -0.030837 1.416660 -0.062500 0 0 0 0 0 0 3 421302
-0.007323 -0.004808 0.118749 -0.242154 -0.144220 1.208442 -0.062500 0 0 0 0 0 0 3 422307
-0.007336 -0.004809 0.118750 -0.390699 -0.169017 1.224973 -0.062500 0 0 0 0 0 0 3 423315
-0.007342 -0.004810 0.118751 -0.488566 -0.177506 1.239644 -0.062500 0 0 0 0 0 0 3 424313
-0.007346 -0.004810 0.118751 -0.539527 -0.181102 1.245660 -0.062500 0 0 0 0 0 0 3 425302
-0.007347 -0.004810 0.118751 -0.565088 -0.182736 1.247851 -0.062500 0 0 0 0 0 0 3 426315
-0.007348 -0.004810 0.118751 -0.577821 -0.183509 1.248615 -0.062500 0 0 0 0 0 0 3 427313
-0.007348 -0.004810 0.118751 -0.584180 -0.183891 1.248897 -0.062500 0 0 0 0 0 0 3 428314
-0.007348 -0.004810 0.118751 -0.587340 -0.184063 1.248987 -0.062500 0 0 0 0 0 0 3 429314
-0.007349 -0.004810 0.118751 -0.588919 -0.184156 1.249017 -0.062500 0 0 0 0 0 0 3 430314
-0.007360 -0.004823 0.118739 -0.439811 -0.022121 1.421158 -0.062500 0 0 0 0 0 0 3 431312
-0.007386 -0.004825 0.118743 -0.243479 -0.139903 1.213692 -0.062500 0 0 0 0 0 0 3 432302
-0.007398 -0.004826 0.118745 -0.391360 -0.166871 1.230290 -0.062500 0 0 0 0 0 0 3 433298
-0.007405 -0.004826 0.118745 -0.488918 -0.176427 1.244965 -0.062500 0 0 0 0 0 0 3 434306
-0.007408 -0.004826 0.118746 -0.539700 -0.180566 1.250971 -0.062500 0 0 0 0 0 0 3 435297
-0.007409 -0.004827 0.118746 -0.565163 -0.182475 1.253164 -0.062500 0 0 0 0 0 0 3 436307
-0.007410 -0.004827 0.118746 -0.577863 -0.183381 1.253928 -0.062500 0 0 0 0 0 0 3 437298
-0.007410 -0.004827 0.118746 -0.584193 -0.183822 1.254205 -0.062500 0 0 0 0 0 0 3 438307
-0.007411 -0.004827 0.118746 -0.587348 -0.184040 1.254303 -0.062500 0 0 0 0 0 0 3 439297
-0.007411 -0.004827 0.118746 -0.588927 -0.184138 1.254333 -0.062500 0 0 0 0 0 0 3 440306
-0.007430 -0.004822 0.118754 -0.337121 -0.240108 1.130597 -0.062500 0 0 0 0 0 0 3 441298
-0.007440 -0.004820 0.118758 -0.441593 -0.219942 1.190730 -0.062500 0 0 0 0 0 0 3 442305
-0.007456 -0.004831 0.118746 -0.383811 -0.048628 1.394413 -0.062500 0 0 0 0 0 0 3 443307
-0.007464 -0.004837 0.118742 -0.477502 -0.101197 1.322828 -0.062500 0 0 0 0 0 0 3 444297
-0.007469 -0.004840 0.118741 -0.540053 -0.143390 1.283428 -0.062500 0 0 0 0 0 0 3 445304
-0.007471 -0.004842 0.118741 -0.573789 -0.166703 1.268174 -0.062500 0 0 0 0 0 0 3 446305
-0.007472 -0.004842 0.118740 -0.591224 -0.178803 1.262693 -0.062500 0 0 0 0 0 0 3 447300
-0.007472 -0.004843 0.118740 -0.600088 -0.184956 1.260752 -0.062500 0 0 0 0 0 0 3 448567
-0.007473 -0.004843 0.118740 -0.604589 -0.188078 1.260073 -0.062500 0 0 0 0 0 0 3 449307
-0.007484 -0.004856 0.118728 -0.457240 -0.027766 1.432256 -0.062500 0 0 0 0 0 0 3 450302
-0.007491 -0.004862 0.118724 -0.513951 -0.090339 1.348521 -0.062500 0 0 0 0 0 0 3 451301
-0.007513 -0.004861 0.118731 -0.305378 -0.193754 1.181271 -0.062500 0 0 0 0 0 0 3 452317
-0.007524 -0.004860 0.118734 -0.434187 -0.199600 1.224494 -0.062500 0 0 0 0 0 0 3 453301
-0.007530 -0.004860 0.118734 -0.520244 -0.196767 1.249768 -0.062500 0 0 0 0 0 0 3 454302
-0.007533 -0.004860 0.118735 -0.564880 -0.194358 1.259615 -0.062500 0 0 0 0 0 0 3 455302
-0.007534 -0.004860 0.118735 -0.587131 -0.192921 1.263172 -0.062500 0 0 0 0 0 0 3 456287
-0.007535 -0.004860 0.118735 -0.598192 -0.192125 1.264432 -0.062500 0 0 0 0 0 0 3 457303
-0.007535 -0.004860 0.118735 -0.603692 -0.191693 1.264862 -0.062500 0 0 0 0 0 0 3 458303
-0.007535 -0.004860 0.118735 -0.606415 -0.191486 1.265019 -0.062500 0 0 0 0 0 0 3 459300
-0.007535 -0.004860 0.118735 -0.607794 -0.191361 1.265072 -0.062500 0 0 0 0 0 0 3 460302
-0.007547 -0.004872 0.118723 -0.459002 -0.029506 1.437662 -0.062500 0 0 0 0 0 0 3 461303
-0.007553 -0.004879 0.118718 -0.514792 -0.091202 1.353945 -0.062500 0 0 0 0 0 0 3 462308
-0.007556 -0.004882 0.118717 -0.558526 -0.138266 1.310183 -0.062500 0 0 0 0 0 0 3 463287
-0.007558 -0.004884 0.118716 -0.582954 -0.164078 1.293388 -0.062500 0 0 0 0 0 0 3 464289
-0.007558 -0.004884 0.118716 -0.595769 -0.177475 1.287362 -0.062500 0 0 0 0 0 0 3 465302
-0.007559 -0.004885 0.118716 -0.602367 -0.184291 1.285235 -0.062500 0 0 0 0 0 0 3 466285
-0.007559 -0.004885 0.118716 -0.605728 -0.187740 1.284485 -0.062500 0 0 0 0 0 0 3 467301
-0.007559 -0.004885 0.118716 -0.607414 -0.189486 1.284227 -0.062500 0 0 0 0 0 0 3 468302
-0.007559 -0.004885 0.118716 -0.608283 -0.190366 1.284128 -0.062500 0 0 0 0 0 0 3 469284
-0.007559 -0.004885 0.118716 -0.608708 -0.190808 1.284108 -0.062500 0 0 0 0 0 0 3 470301
-0.007559 -0.004885 0.118716 -0.608919 -0.191028 1.284092 -0.062500 0 0 0 0 0 0 3 471301
-0.007571 -0.004898 0.118704 -0.466539 -0.027866 1.456747 -0.062500 0 0 0 0 0 0 3 472284
-0.007577 -0.004904 0.118699 -0.521998 -0.089589 1.372985 -0.062500 0 0 0 0 0 0 3 473303
-0.007580 -0.004907 0.118698 -0.565553 -0.136652 1.329187 -0.062500 0 0 0 0 0 0 3 474301
-0.007582 -0.004909 0.118697 -0.589895 -0.162481 1.312394 -0.062500 0 0 0 0 0 0 3 475284
-0.007582 -0.004910 0.118697 -0.602673 -0.175880 1.306351 -0.062500 0 0 0 0 0 0 3 476301
-0.007583 -0.004910 0.118697 -0.609247 -0.182719 1.304225 -0.062500 0 0 0 0 0 0 3 477307
-0.007583 -0.004911 0.118697 -0.612605 -0.186170 1.303473 -0.062500 0 0 0 0 0 0 3 478301
-0.007583 -0.004911 0.118697 -0.614301 -0.187913 1.303220 -0.062500 0 0 0 0 0 0 3 479304
-0.007583 -0.004911 0.118697 -0.615153 -0.188788 1.303123 -0.062500 0 0 0 0 0 0 3 480301
-0.007583 -0.004911 0.118697 -0.615586 -0.189225 1.303089 -0.062500 0 0 0 0 0 0 3 481303
-0.007583 -0.004911 0.118697 -0.615806 -0.189454 1.303083 -0.062500 0 0 0 0 0 0 3 482300
-0.007583 -0.004911 0.118697 -0.615912 -0.189564 1.303074 -0.062500 0 0 0 0 0 0 3 483301
-0.007583 -0.004911 0.118697 -0.615961 -0.189616 1.303073 -0.062500 0 0 0 0 0 0 3 484299
-0.007583 -0.004911 0.118697 -0.615989 -0.189645 1.303069 -0.062500 0 0 0 0 0 0 3 485302
-0.007583 -0.004911 0.118697 -0.616000 -0.189656 1.303081 -0.062500 0 0 0 0 0 0 3 486296
-0.007595 -0.004923 0.118685 -0.466729 -0.028076 1.475842 -0.062500 0 0 0 0 0 0 3 487361
-0.007601 -0.004930 0.118680 -0.522094 -0.089689 1.392027 -0.062500 0 0 0 0 0 0 3 488304
-0.007604 -0.004933 0.118679 -0.565581 -0.136696 1.348200 -0.062500 0 0 0 0 0 0 3 489303
-0.007606 -0.004935 0.118678 -0.589918 -0.162506 1.331397 -0.062500 0 0 0 0 0 0 3 490300
-0.007606 -0.004936 0.118678 -0.602695 -0.175888 1.325361 -0.062500 0 0 0 0 0 0 3 491300
-0.007607 -0.004936 0.118678 -0.609251 -0.182708 1.323229 -0.062500 0 0 0 0 0 0 3 492303
-0.007607 -0.004936 0.118678 -0.612603 -0.186166 1.322481 -0.062500 0 0 0 0 0 0 3 493301
-0.007607 -0.004936 0.118678 -0.614294 -0.187920 1.322213 -0.062500 0 0 0 0 0 0 3 494299
-0.007607 -0.004936 0.118678 -0.615156 -0.188793 1.322120 -0.062500 0 0 0 0 0 0 3 495299
-0.007607 -0.004936 0.118678 -0.615592 -0.189231 1.322106 -0.062500 0 0 0 0 0 0 3 496298
-0.007607 -0.004936 0.118678 -0.615795 -0.189442 1.322078 -0.062500 0 0 0 0 0 0 3 497300
-0.007607 -0.004936 0.118678 -0.615908 -0.189560 1.322079 -0.062500 0 0 0 0 0 0 3 498300
-0.007607 -0.004936 0.118678 -0.615965 -0.189620 1.322071 -0.062500 0 0 0 0 0 0 3 499291
-0.007619 -0.004949 0.118666 -0.466817 -0.028151 1.494943 -0.062500 0 0 0 0 0 0 3 500299
-0.007625 -0.004955 0.118661 -0.522125 -0.089719 1.411075 -0.062500 0 0 0 0 0 0 3 501291
-0.007628 -0.004959 0.118660 -0.565592 -0.136706 1.367233 -0.062500 0 0 0 0 0 0 3 502300
-0.007630 -0.004960 0.118659 -0.589916 -0.162504 1.350417 -0.062500 0 0 0 0 0 0 3 503290
-0.007630 -0.004961 0.118659 -0.602691 -0.175899 1.344371 -0.062500 0 0 0 0 0 0 3 504300
-0.007631 -0.004962 0.118659 -0.609257 -0.182715 1.342240 -0.062500 0 0 0 0 0 0 3 505290
-0.007631 -0.004962 0.118659 -0.612601 -0.186165 1.341499 -0.062500 0 0 0 0 0 0 3 506299
-0.007631 -0.004962 0.118659 -0.614303 -0.187915 1.341237 -0.062500 0 0 0 0 0 0 3 507290
-0.007631 -0.004962 0.118659 -0.615155 -0.188790 1.341138 -0.062500 0 0 0 0 0 0 3 508301
-0.007631 -0.004962 0.118659 -0.615588 -0.189227 1.341104 -0.062500 0 0 0 0 0 0 3 509291
-0.007631 -0.004962 0.118659 -0.615796 -0.189458 1.341091 -0.062500 0 0 0 0 0 0 3 510312
-0.007643 -0.004974 0.118647 -0.466832 -0.028168 1.514038 -0.062500 0 0 0 0 0 0 3 511306
-0.007649 -0.004981 0.118642 -0.522127 -0.089721 1.430156 -0.062500 0 0 0 0 0 0 3 512308
-0.007652 -0.004984 0.118641 -0.565583 -0.136697 1.386276 -0.062500 0 0 0 0 0 0 3 513376
-0.007654 -0.004986 0.118640 -0.589919 -0.162507 1.369440 -0.062500 0 0 0 0 0 0 3 514311
-0.007654 -0.004987 0.118640 -0.602676 -0.175884 1.363401 -0.062500 0 0 0 0 0 0 3 515295
-0.007655 -0.004987 0.118640 -0.609261 -0.182720 1.361264 -0.062500 0 0 0 0 0 0 3 516312
-0.007655 -0.004987 0.118640 -0.612595 -0.186173 1.360514 -0.062500 0 0 0 0 0 0 3 517295
-0.007667 -0.005000 0.118628 -0.484125 -0.033172 1.533302 -0.062500 0 0 0 0 0 0 3 518309
-0.007673 -0.005006 0.118623 -0.540163 -0.095501 1.449268 -0.062500 0 0 0 0 0 0 3 519310
-0.007676 -0.005010 0.118622 -0.584004 -0.142864 1.405342 -0.062500 0 0 0 0 0 0 3 520301
-0.007677 -0.005011 0.118621 -0.608521 -0.168864 1.388489 -0.062500 0 0 0 0 0 0 3 521307
-0.007678 -0.005012 0.118621 -0.621392 -0.182359 1.382439 -0.062500 0 0 0 0 0 0 3 522311
-0.007679 -0.005013 0.118621 -0.628009 -0.189228 1.380293 -0.062500 0 0 0 0 0 0 3 523311
-0.007679 -0.005013 0.118621 -0.631388 -0.192714 1.379554 -0.062500 0 0 0 0 0 0 3 524311
-0.007679 -0.005013 0.118621 -0.633092 -0.194467 1.379291 -0.062500 0 0 0 0 0 0 3 525311
-0.007691 -0.005025 0.118608 -0.485068 -0.034154 1.552342 -0.062500 0 0 0 0 0 0 3 526300
-0.007697 -0.005032 0.118604 -0.540631 -0.095990 1.468313 -0.062500 0 0 0 0 0 0 3 527281
-0.007700 -0.005035 0.118603 -0.584244 -0.143101 1.424385 -0.062500 0 0 0 0 0 0 3 528312
-0.007701 -0.005037 0.118602 -0.608635 -0.168981 1.407542 -0.062500 0 0 0 0 0 0 3 529319
-0.007702 -0.005038 0.118602 -0.621434 -0.182403 1.401483 -0.062500 0 0 0 0 0 0 3 530317
-0.007703 -0.005038 0.118602 -0.628046 -0.189253 1.399346 -0.062500 0 0 0 0 0 0 3 531310
-0.007714 -0.005051 0.118589 -0.482607 -0.031637 1.571835 -0.062500 0 0 0 0 0 0 3 532310
-0.007721 -0.005057 0.118585 -0.539379 -0.094713 1.487538 -0.062500 0 0 0 0 0 0 3 533311
-0.007724 -0.005061 0.118584 -0.583603 -0.142447 1.443504 -0.062500 0 0 0 0 0 0 3 534310
-0.007725 -0.005062 0.118583 -0.608318 -0.168666 1.426612 -0.062500 0 0 0 0 0 0 3 535311
-0.007726 -0.005063 0.118583 -0.621279 -0.182243 1.420538 -0.062500 0 0 0 0 0 0 3 536310
-0.007727 -0.005064 0.118583 -0.627957 -0.189174 1.418406 -0.062500 0 0 0 0 0 0 3 537312
-0.007727 -0.005064 0.118583 -0.631354 -0.192679 1.417650 -0.062500 0 0 0 0 0 0 3 538309
-0.007727 -0.005064 0.118583 -0.633071 -0.194460 1.417393 -0.062500 0 0 0 0 0 0 3 539280
-0.007738 -0.005076 0.118570 -0.485268 -0.034346 1.590623 -0.062500 0 0 0 0 0 0 3 540280
-0.007745 -0.005083 0.118566 -0.540713 -0.096072 1.506528 -0.062500 0 0 0 0 0 0 3 541310
-0.007748 -0.005086 0.118565 -0.584277 -0.143120 1.462535 -0.062500 0 0 0 0 0 0 3 542311
-0.007749 -0.005088 0.118564 -0.608636 -0.168995 1.445675 -0.062500 0 0 0 0 0 0 3 543310
-0.007750 -0.005089 0.118564 -0.621453 -0.182409 1.439604 -0.062500 0 0 0 0 0 0 3 544282
-0.007751 -0.005089 0.118564 -0.628041 -0.189261 1.437467 -0.062500 0 0 0 0 0 0 3 545311
-0.007751 -0.005089 0.118564 -0.631399 -0.192726 1.436721 -0.062500 0 0 0 0 0 0 3 546279
-0.007751 -0.005090 0.118564 -0.633099 -0.194475 1.436454 -0.062500 0 0 0 0 0 0 3 547307
-0.007751 -0.005090 0.118564 -0.633959 -0.195357 1.436364 -0.062500 0 0 0 0 0 0 3 548302
-0.007762 -0.005102 0.118551 -0.485784 -0.034897 1.609752 -0.062500 0 0 0 0 0 0 3 549312
-0.007768 -0.005108 0.118547 -0.547677 -0.095059 1.525630 -0.062500 0 0 0 0 0 0 3 550310
-0.007772 -0.005112 0.118545 -0.591087 -0.141973 1.481630 -0.062500 0 0 0 0 0 0 3 551307
-0.007773 -0.005113 0.118545 -0.615404 -0.167777 1.464748 -0.062500 0 0 0 0 0 0 3 552297
-0.007774 -0.005114 0.118545 -0.628168 -0.181162 1.458680 -0.062500 0 0 0 0 0 0 3 553285
-0.007774 -0.005115 0.118545 -0.634741 -0.188001 1.456549 -0.062500 0 0 0 0 0 0 3 554310
-0.007775 -0.005115 0.118545 -0.638099 -0.191452 1.455795 -0.062500 0 0 0 0 0 0 3 555309
-0.007775 -0.005115 0.118545 -0.639792 -0.193192 1.455534 -0.062500 0 0 0 0 0 0 3 556310
-0.007775 -0.005115 0.118545 -0.640651 -0.194074 1.455445 -0.062500 0 0 0 0 0 0 3 557311
-0.007775 -0.005115 0.118545 -0.641083 -0.194510 1.455411 -0.062500 0 0 0 0 0 0 3 558310
-0.007775 -0.005115 0.118545 -0.641291 -0.194741 1.455398 -0.062500 0 0 0 0 0 0 3 559308
-0.007775 -0.005115 0.118545 -0.641408 -0.194849 1.455394 -0.062500 0 0 0 0 0 0 3 560304
-0.007775 -0.005115 0.118545 -0.641465 -0.194908 1.455385 -0.062500 0 0 0 0 0 0 3 561311
-0.007775 -0.005115 0.118545 -0.641486 -0.194930 1.455388 -0.062500 0 0 0 0 0 0 3 562310
-0.007786 -0.005128 0.118532 -0.493014 -0.034157 1.628907 -0.062500 0 0 0 0 0 0 3 563296
-0.007792 -0.005134 0.118528 -0.547929 -0.095320 1.544746 -0.062500 0 0 0 0 0 0 3 564302
-0.007796 -0.005137 0.118526 -0.591211 -0.142101 1.500720 -0.062500 0 0 0 0 0 0 3 565381
-0.007797 -0.005139 0.118526 -0.615451 -0.167827 1.483839 -0.062500 0 0 0 0 0 0 3 566376
-0.007798 -0.005140 0.118526 -0.628208 -0.181189 1.477779 -0.062500 0 0 0 0 0 0 3 567359
-0.007798 -0.005140 0.118526 -0.634763 -0.188008 1.475642 -0.062500 0 0 0 0 0 0 3 568376
-0.007799 -0.005140 0.118526 -0.638107 -0.191458 1.474880 -0.062500 0 0 0 0 0 0 3 569361
-0.007799 -0.005141 0.118526 -0.639797 -0.193198 1.474618 -0.062500 0 0 0 0 0 0 3 570376
-0.007799 -0.005141 0.118526 -0.640655 -0.194079 1.474528 -0.062500 0 0 0 0 0 0 3 571359
-0.007799 -0.005141 0.118526 -0.641088 -0.194515 1.474493 -0.062500 0 0 0 0 0 0 3 572376
-0.007799 -0.005141 0.118526 -0.641308 -0.194743 1.474485 -0.062500 0 0 0 0 0 0 3 573321
-0.007799 -0.005141 0.118526 -0.641395 -0.194849 1.474478 -0.062500 0 0 0 0 0 0 3 574302
-0.007799 -0.005141 0.118526 -0.641460 -0.194905 1.474475 -0.062500 0 0 0 0 0 0 3 575293
-0.007799 -0.005141 0.118526 -0.641483 -0.194926 1.474479 -0.062500 0 0 0 0 0 0 3 576288
-0.007799 -0.005141 0.118526 -0.641508 -0.194952 1.474475 -0.062500 0 0 0 0 0 0 3 577303
-0.007799 -0.005141 0.118526 -0.641510 -0.194955 1.474474 -0.062500 0 0 0 0 0 0 3 578293
-0.007799 -0.005141 0.118526 -0.641510 -0.194955 1.474474 -0.062500 0 0 0 0 0 0 3 579302
-0.007799 -0.005141 0.118526 -0.641510 -0.194955 1.474474 -0.062500 0 0 0 0 0 0 3 580293
-0.007799 -0.005141 0.118526 -0.641522 -0.194953 1.474480 -0.062500 0 0 0 0 0 0 3 581299
-0.007799 -0.005141 0.118526 -0.641509 -0.194966 1.474481 -0.062500 0 0 0 0 0 0 3 582301
-0.007799 -0.005141 0.118526 -0.641510 -0.194956 1.474475 -0.062500 0 0 0 0 0 0 3 583311
-0.007799 -0.005141 0.118526 -0.641522 -0.194953 1.474480 -0.062500 0 0 0 0 0 0 3 584298
-0.007799 -0.005141 0.118526 -0.641519 -0.194963 1.474467 -0.062500 0 0 0 0 0 0 3 585294
-0.007799 -0.005141 0.118526 -0.641520 -0.194965 1.474485 -0.062500 0 0 0 0 0 0 3 586292
-0.007799 -0.005141 0.118526 -0.641511 -0.194956 1.474476 -0.062500 0 0 0 0 0 0 3 587301
-0.007799 -0.005141 0.118526 -0.641511 -0.194955 1.474475 -0.062500 0 0 0 0 0 0 3 588299
-0.007799 -0.005141 0.118526 -0.641526 -0.194972 1.474478 -0.062500 0 0 0 0 0 0 3 589301
-0.007810 -0.005153 0.118513 -0.493120 -0.034267 1.648082 -0.062500 0 0 0 0 0 0 3 590301
-0.007816 -0.005159 0.118509 -0.547978 -0.095370 1.563882 -0.062500 0 0 0 0 0 0 3 591299
-0.007819 -0.005163 0.118507 -0.591223 -0.142113 1.519838 -0.062500 0 0 0 0 0 0 3 592298
-0.007821 -0.005164 0.118507 -0.615465 -0.167841 1.502947 -0.062500 0 0 0 0 0 0 3 593298
-0.007822 -0.005165 0.118507 -0.628199 -0.181194 1.496883 -0.062500 0 0 0 0 0 0 3 594296
-0.007822 -0.005166 0.118506 -0.634771 -0.188003 1.494733 -0.062500 0 0 0 0 0 0 3 595299
-0.007823 -0.005166 0.118506 -0.638105 -0.191455 1.493982 -0.062500 0 0 0 0 0 0 3 596296
-0.007823 -0.005166 0.118506 -0.639802 -0.193202 1.493712 -0.062500 0 0 0 0 0 0 3 597299
-0.007823 -0.005166 0.118506 -0.640653 -0.194076 1.493629 -0.062500 0 0 0 0 0 0 3 598303
-0.007823 -0.005166 0.118506 -0.641085 -0.194512 1.493595 -0.062500 0 0 0 0 0 0 3 599299
-0.007823 -0.005166 0.118506 -0.641293 -0.194742 1.493581 -0.062500 0 0 0 0 0 0 3 600300
-0.007823 -0.005166 0.118506 -0.641409 -0.194851 1.493577 -0.062500 0 0 0 0 0 0 3 601375
-0.007823 -0.005166 0.118506 -0.641459 -0.194902 1.493577 -0.062500 0 0 0 0 0 0 3 602379
-0.007823 -0.005166 0.118506 -0.641487 -0.194930 1.493573 -0.062500 0 0 0 0 0 0 3 603353
-0.007823 -0.005166 0.118506 -0.641505 -0.194950 1.493576 -0.062500 0 0 0 0 0 0 3 604351
-0.007823 -0.005166 0.118506 -0.641507 -0.194952 1.493576 -0.062500 0 0 0 0 0 0 3 605353
-0.007823 -0.005166 0.118506 -0.641514 -0.194959 1.493568 -0.062500 0 0 0 0 0 0 3 606350
-0.007823 -0.005166 0.118506 -0.641524 -0.194969 1.493579 -0.062500 0 0 0 0 0 0 3 607349
-0.007823 -0.005166 0.118506 -0.641509 -0.194953 1.493577 -0.062500 0 0 0 0 0 0 3 608373
-0.007823 -0.005166 0.118506 -0.641514 -0.194959 1.493568 -0.062500 0 0 0 0 0 0 3 609353
-0.007823 -0.005166 0.118506 -0.641524 -0.194969 1.493579 -0.062500 0 0 0 0 0 0 3 610382
-0.007823 -0.005166 0.118506 -0.641509 -0.194953 1.493577 -0.062500 0 0 0 0 0 0 3 611375
-0.007823 -0.005166 0.118506 -0.641514 -0.194959 1.493568 -0.062500 0 0 0 0 0 0 3 612378
-0.007823 -0.005166 0.118506 -0.641524 -0.194969 1.493579 -0.062500 0 0 0 0 0 0 3 613383
-0.007823 -0.005166 0.118506 -0.641509 -0.194953 1.493577 -0.062500 0 0 0 0 0 0 3 614380
-0.007823 -0.005166 0.118506 -0.641514 -0.194959 1.493568 -0.062500 0 0 0 0 0 0 3 615351
-0.007823 -0.005166 0.118506 -0.641527 -0.194957 1.493573 -0.062500 0 0 0 0 0 0 3 616351
-0.007823 -0.005166 0.118506 -0.641506 -0.194964 1.493582 -0.062500 0 0 0 0 0 0 3 617353
-0.007823 -0.005166 0.118506 -0.641526 -0.194958 1.493575 -0.062500 0 0 0 0 0 0 3 618351
-0.007823 -0.005166 0.118506 -0.641516 -0.194960 1.493568 -0.062500 0 0 0 0 0 0 3 619352
-0.007823 -0.005166 0.118506 -0.641505 -0.194964 1.493582 -0.062500 0 0 0 0 0 0 3 620349
-0.007823 -0.005166 0.118506 -0.641526 -0.194958 1.493575 -0.062500 0 0 0 0 0 0 3 621376
-0.007823 -0.005166 0.118506 -0.641516 -0.194960 1.493568 -0.062500 0 0 0 0 0 0 3 622346
-0.007823 -0.005166 0.118506 -0.641517 -0.194961 1.493587 -0.062500 0 0 0 0 0 0 3 623382
-0.007823 -0.005166 0.118506 -0.641515 -0.194960 1.493570 -0.062500 0 0 0 0 0 0 3 624378
-0.007823 -0.005166 0.118506 -0.641515 -0.194960 1.493568 -0.062500 0 0 0 0 0 0 3 625361
-0.007823 -0.005166 0.118506 -0.641520 -0.194950 1.493581 -0.062500 0 0 0 0 0 0 3 626389
-0.007823 -0.005166 0.118506 -0.641512 -0.194970 1.493575 -0.062500 0 0 0 0 0 0 3 627373
-0.007823 -0.005166 0.118506 -0.641515 -0.194961 1.493568 -0.062500 0 0 0 0 0 0 3 628373
-0.007823 -0.005166 0.118506 -0.641520 -0.194950 1.493581 -0.062500 0 0 0 0 0 0 3 629384
-0.007823 -0.005166 0.118506 -0.641512 -0.194970 1.493575 -0.062500 0 0 0 0 0 0 3 630379
-0.007823 -0.005166 0.118506 -0.641526 -0.194959 1.493574 -0.062500 0 0 0 0 0 0 3 631353
-0.007823 -0.005166 0.118506 -0.641516 -0.194960 1.493568 -0.062500 0 0 0 0 0 0 3 632351
-0.007823 -0.005166 0.118506 -0.641505 -0.194964 1.493582 -0.062500 0 0 0 0 0 0 3 633352
-0.007823 -0.005166 0.118506 -0.641526 -0.194958 1.493575 -0.062500 0 0 0 0 0 0 3 634351
-0.007823 -0.005166 0.118506 -0.641516 -0.194960 1.493568 -0.062500 0 0 0 0 0 0 3 635374
-0.007823 -0.005166 0.118506 -0.641520 -0.194950 1.493581 -0.062500 0 0 0 0 0 0 3 636343
-0.007823 -0.005166 0.118506 -0.641512 -0.194970 1.493575 -0.062500 0 0 0 0 0 0 3 637358
-0.007823 -0.005166 0.118506 -0.641515 -0.194961 1.493568 -0.062500 0 0 0 0 0 0 3 638372
-0.007823 -0.005166 0.118506 -0.641520 -0.194950 1.493581 -0.062500 0 0 0 0 0 0 3 639355
-0.007803 -0.005170 0.118498 -0.894386 -0.139197 1.616073 -0.062500 0 0 0 0 0 0 3 640496
-0.007794 -0.005173 0.118495 -0.789980 -0.159235 1.556696 -0.062500 0 0 0 0 0 0 3 641359
-0.007789 -0.005174 0.118494 -0.716832 -0.175519 1.525600 -0.062500 0 0 0 0 0 0 3 642498
-0.007787 -0.005175 0.118493 -0.678882 -0.184794 1.513666 -0.062500 0 0 0 0 0 0 3 643496
-0.007786 -0.005175 0.118493 -0.660031 -0.189732 1.509389 -0.062500 0 0 0 0 0 0 3 644356
-0.007785 -0.005175 0.118493 -0.650713 -0.192300 1.507880 -0.062500 0 0 0 0 0 0 3 645330
-0.007785 -0.005175 0.118493 -0.646092 -0.193616 1.507341 -0.062500 0 0 0 0 0 0 3 646290
-0.007785 -0.005175 0.118493 -0.643793 -0.194276 1.507154 -0.062500 0 0 0 0 0 0 3 647425
-0.007785 -0.005175 0.118493 -0.642650 -0.194618 1.507096 -0.062500 0 0 0 0 0 0 3 648416
-0.007785 -0.005175 0.118493 -0.642083 -0.194788 1.507063 -0.062500 0 0 0 0 0 0 3 649425
-0.007785 -0.005175 0.118493 -0.641808 -0.194872 1.507058 -0.062500 0 0 0 0 0 0 3 650414
-0.007785 -0.005175 0.118493 -0.641655 -0.194913 1.507055 -0.062500 0 0 0 0 0 0 3 651300
-0.007785 -0.005175 0.118493 -0.641591 -0.194940 1.507059 -0.062500 0 0 0 0 0 0 3 652416
-0.007785 -0.005175 0.118493 -0.641551 -0.194952 1.507062 -0.062500 0 0 0 0 0 0 3 653424
-0.007785 -0.005175 0.118493 -0.641535 -0.194956 1.507057 -0.062500 0 0 0 0 0 0 3 654289
-0.007785 -0.005175 0.118493 -0.641522 -0.194959 1.507051 -0.062500 0 0 0 0 0 0 3 655436
-0.007785 -0.005175 0.118493 -0.641521 -0.194959 1.507050 -0.062500 0 0 0 0 0 0 3 656433
-0.007785 -0.005175 0.118493 -0.641520 -0.194959 1.507050 -0.062500 0 0 0 0 0 0 3 657421
-0.007785 -0.005175 0.118493 -0.641517 -0.194970 1.507056 -0.062500 0 0 0 0 0 0 3 658301
-0.007785 -0.005175 0.118493 -0.641513 -0.194952 1.507058 -0.062500 0 0 0 0 0 0 3 659298
-0.007785 -0.005175 0.118493 -0.641520 -0.194958 1.507051 -0.062500 0 0 0 0 0 0 3 660424
-0.007785 -0.005175 0.118493 -0.641520 -0.194959 1.507050 -0.062500 0 0 0 0 0 0 3 661409
-0.007785 -0.005175 0.118493 -0.641517 -0.194970 1.507056 -0.062500 0 0 0 0 0 0 3 662282
-0.007785 -0.005175 0.118493 -0.641513 -0.194952 1.507058 -0.062500 0 0 0 0 0 0 3 663422
-0.007785 -0.005175 0.118493 -0.641520 -0.194958 1.507051 -0.062500 0 0 0 0 0 0 3 664312
-0.007765 -0.005180 0.118484 -0.894277 -0.139239 1.629702 -0.062500 0 0 0 0 0 0 3 665311
-0.007756 -0.005182 0.118481 -0.789922 -0.159254 1.570233 -0.062500 0 0 0 0 0 0 3 666308
-0.007751 -0.005183 0.118480 -0.716800 -0.175519 1.539123 -0.062500 0 0 0 0 0 0 3 667408
-0.007749 -0.005184 0.118480 -0.678877 -0.184785 1.527176 -0.062500 0 0 0 0 0 0 3 668306
-0.007748 -0.005184 0.118480 -0.660026 -0.189742 1.522883 -0.062500 0 0 0 0 0 0 3 669436
-0.007747 -0.005184 0.118479 -0.650704 -0.192303 1.521376 -0.062500 0 0 0 0 0 0 3 670306
-0.007747 -0.005184 0.118479 -0.646087 -0.193607 1.520828 -0.062500 0 0 0 0 0 0 3 671305
-0.007747 -0.005184 0.118479 -0.643797 -0.194274 1.520651 -0.062500 0 0 0 0 0 0 3 672433
-0.007747 -0.005184 0.118479 -0.642650 -0.194627 1.520580 -0.062500 0 0 0 0 0 0 3 673434
-0.007747 -0.005184 0.118479 -0.642088 -0.194788 1.520558 -0.062500 0 0 0 0 0 0 3 674432
-0.007746 -0.005184 0.118479 -0.641801 -0.194873 1.520549 -0.062500 0 0 0 0 0 0 3 675306
-0.007746 -0.005184 0.118479 -0.641657 -0.194923 1.520558 -0.062500 0 0 0 0 0 0 3 676425
-0.007746 -0.005184 0.118479 -0.641585 -0.194943 1.520551 -0.062500 0 0 0 0 0 0 3 677435
-0.007746 -0.005184 0.118479 -0.641547 -0.194942 1.520547 -0.062500 0 0 0 0 0 0 3 678431
-0.007746 -0.005184 0.118479 -0.641528 -0.194956 1.520547 -0.062500 0 0 0 0 0 0 3 679431
-0.007727 -0.005189 0.118471 -0.894171 -0.139268 1.643340 -0.062500 0 0 0 0 0 0 3 680401
-0.007718 -0.005191 0.118468 -0.789878 -0.159270 1.583810 -0.062500 0 0 0 0 0 0 3 681307
-0.007713 -0.005192 0.118467 -0.716788 -0.175523 1.552641 -0.062500 0 0 0 0 0 0 3 682409
-0.007711 -0.005193 0.118466 -0.678866 -0.184799 1.540691 -0.062500 0 0 0 0 0 0 3 683431
-0.007709 -0.005193 0.118466 -0.660028 -0.189733 1.536397 -0.062500 0 0 0 0 0 0 3 684430
-0.007709 -0.005193 0.118466 -0.650705 -0.192301 1.534872 -0.062500 0 0 0 0 0 0 3 685431
-0.007709 -0.005193 0.118466 -0.646088 -0.193618 1.534347 -0.062500 0 0 0 0 0 0 3 686432
-0.007709 -0.005193 0.118466 -0.643790 -0.194277 1.534159 -0.062500 0 0 0 0 0 0 3 687413
-0.007708 -0.005193 0.118466 -0.642654 -0.194626 1.534092 -0.062500 0 0 0 0 0 0 3 688402
-0.007708 -0.005193 0.118466 -0.642094 -0.194786 1.534071 -0.062500 0 0 0 0 0 0 3 689432
-0.007708 -0.005193 0.118466 -0.641807 -0.194872 1.534062 -0.062500 0 0 0 0 0 0 3 690304
-0.007708 -0.005193 0.118466 -0.641653 -0.194913 1.534058 -0.062500 0 0 0 0 0 0 3 691408
-0.007708 -0.005193 0.118466 -0.641589 -0.194940 1.534062 -0.062500 0 0 0 0 0 0 3 692429
-0.007708 -0.005193 0.118466 -0.641549 -0.194952 1.534065 -0.062500 0 0 0 0 0 0 3 693419
-0.007708 -0.005193 0.118466 -0.641533 -0.194956 1.534060 -0.062500 0 0 0 0 0 0 3 694400
-0.007708 -0.005193 0.118466 -0.641520 -0.194959 1.534054 -0.062500 0 0 0 0 0 0 3 695428
-0.007689 -0.005198 0.118457 -0.894049 -0.139312 1.656993 -0.062500 0 0 0 0 0 0 3 696418
-0.007679 -0.005200 0.118454 -0.789818 -0.159289 1.597377 -0.062500 0 0 0 0 0 0 3 697420
-0.007675 -0.005201 0.118453 -0.716763 -0.175531 1.566185 -0.062500 0 0 0 0 0 0 3 698425
-0.007673 -0.005202 0.118453 -0.678857 -0.184801 1.554217 -0.062500 0 0 0 0 0 0 3 699429
-0.007671 -0.005202 0.118452 -0.660016 -0.189736 1.549926 -0.062500 0 0 0 0 0 0 3 700430
-0.007671 -0.005202 0.118452 -0.650707 -0.192301 1.548404 -0.062500 0 0 0 0 0 0 3 701431
-0.007671 -0.005202 0.118452 -0.646080 -0.193619 1.547871 -0.062500 0 0 0 0 0 0 3 702430
-0.007670 -0.005203 0.118452 -0.643782 -0.194279 1.547681 -0.062500 0 0 0 0 0 0 3 703428
-0.007670 -0.005203 0.118452 -0.642661 -0.194614 1.547613 -0.062500 0 0 0 0 0 0 3 704429
-0.007670 -0.005203 0.118452 -0.642087 -0.194787 1.547592 -0.062500 0 0 0 0 0 0 3 705435
-0.007670 -0.005203 0.118452 -0.641796 -0.194885 1.547589 -0.062500 0 0 0 0 0 0 3 706430
-0.007670 -0.005203 0.118452 -0.641657 -0.194913 1.547585 -0.062500 0 0 0 0 0 0 3 707430
-0.007670 -0.005203 0.118452 -0.641583 -0.194942 1.547583 -0.062500 0 0 0 0 0 0 3 708417
-0.007670 -0.005203 0.118452 -0.641557 -0.194940 1.547585 -0.062500 0 0 0 0 0 0 3 709424
-0.007651 -0.005207 0.118444 -0.875029 -0.133083 1.670673 -0.062500 0 0 0 0 0 0 3 710423
-0.007641 -0.005209 0.118441 -0.770848 -0.153040 1.610965 -0.062500 0 0 0 0 0 0 3 711414
-0.007637 -0.005210 0.118439 -0.697804 -0.169276 1.579739 -0.062500 0 0 0 0 0 0 3 712424
-0.007634 -0.005211 0.118439 -0.659912 -0.178542 1.567771 -0.062500 0 0 0 0 0 0 3 713413
-0.007633 -0.005211 0.118439 -0.641100 -0.183469 1.563464 -0.062500 0 0 0 0 0 0 3 714423
-0.007633 -0.005212 0.118439 -0.631777 -0.186027 1.561937 -0.062500 0 0 0 0 0 0 3 715413
-0.007632 -0.005212 0.118439 -0.627158 -0.187353 1.561414 -0.062500 0 0 0 0 0 0 3 716422
-0.007632 -0.005212 0.118439 -0.624881 -0.188018 1.561222 -0.062500 0 0 0 0 0 0 3 717415
-0.007632 -0.005212 0.118439 -0.623728 -0.188362 1.561156 -0.062500 0 0 0 0 0 0 3 718423
-0.007632 -0.005212 0.118439 -0.623155 -0.188525 1.561129 -0.062500 0 0 0 0 0 0 3 719412
-0.007632 -0.005212 0.118439 -0.622878 -0.188608 1.561124 -0.062500 0 0 0 0 0 0 3 720423
-0.007632 -0.005212 0.118439 -0.622735 -0.188658 1.561133 -0.062500 0 0 0 0 0 0 3 721421
-0.007621 -0.005199 0.118451 -0.771184 -0.349210 1.387667 -0.062500 0 0 0 0 0 0 3 722424
-0.007615 -0.005193 0.118456 -0.716211 -0.288294 1.471920 -0.062500 0 0 0 0 0 0 3 723436
-0.007612 -0.005190 0.118457 -0.672882 -0.241571 1.515899 -0.062500 0 0 0 0 0 0 3 724414
-0.007610 -0.005188 0.118458 -0.648641 -0.215854 1.532740 -0.062500 0 0 0 0 0 0 3 725434
-0.007609 -0.005187 0.118458 -0.635888 -0.202481 1.538775 -0.062500 0 0 0 0 0 0 3 726421
-0.007609 -0.005187 0.118458 -0.629340 -0.195651 1.540915 -0.062500 0 0 0 0 0 0 3 727419
-0.007609 -0.005186 0.118458 -0.625993 -0.192208 1.541659 -0.062500 0 0 0 0 0 0 3 728429
-0.007608 -0.005186 0.118458 -0.624299 -0.190450 1.541919 -0.062500 0 0 0 0 0 0 3 729415
-0.007608 -0.005186 0.118458 -0.623457 -0.189583 1.542012 -0.062500 0 0 0 0 0 0 3 730400
-0.007608 -0.005186 0.118458 -0.623029 -0.189137 1.542040 -0.062500 0 0 0 0 0 0 3 731429
-0.007589 -0.005190 0.118449 -0.875105 -0.133339 1.665355 -0.062500 0 0 0 0 0 0 3 732400
-0.007579 -0.005193 0.118446 -0.770892 -0.153162 1.605558 -0.062500 0 0 0 0 0 0 3 733431
-0.007575 -0.005194 0.118445 -0.697841 -0.169345 1.574267 -0.062500 0 0 0 0 0 0 3 734428
-0.007572 -0.005195 0.118445 -0.659937 -0.178579 1.562273 -0.062500 0 0 0 0 0 0 3 735428
-0.007571 -0.005195 0.118444 -0.641102 -0.183487 1.557961 -0.062500 0 0 0 0 0 0 3 736430
-0.007571 -0.005195 0.118444 -0.631781 -0.186043 1.556448 -0.062500 0 0 0 0 0 0 3 737436
-0.007571 -0.005195 0.118444 -0.627169 -0.187346 1.555911 -0.062500 0 0 0 0 0 0 3 738436
-0.007570 -0.005195 0.118444 -0.624859 -0.188017 1.555720 -0.062500 0 0 0 0 0 0 3 739402
-0.007570 -0.005195 0.118444 -0.623734 -0.188364 1.555656 -0.062500 0 0 0 0 0 0 3 740431
-0.007570 -0.005195 0.118444 -0.623156 -0.188519 1.555636 -0.062500 0 0 0 0 0 0 3 741419
-0.007570 -0.005195 0.118444 -0.622887 -0.188610 1.555625 -0.062500 0 0 0 0 0 0 3 742430
-0.007570 -0.005195 0.118444 -0.622735 -0.188651 1.555621 -0.062500 0 0 0 0 0 0 3 743420
-0.007570 -0.005195 0.118444 -0.622652 -0.188673 1.555626 -0.062500 0 0 0 0 0 0 3 744430
-0.007570 -0.005195 0.118444 -0.622632 -0.188678 1.555621 -0.062500 0 0 0 0 0 0 3 745424
-0.007570 -0.005195 0.118444 -0.622615 -0.188693 1.555621 -0.062500 0 0 0 0 0 0 3 746429
-0.007570 -0.005195 0.118444 -0.622595 -0.188689 1.555623 -0.062500 0 0 0 0 0 0 3 747428
-0.007570 -0.005195 0.118444 -0.622593 -0.188689 1.555623 -0.062500 0 0 0 0 0 0 3 748427
-0.007570 -0.005195 0.118444 -0.622589 -0.188700 1.555630 -0.062500 0 0 0 0 0 0 3 749431
-0.007570 -0.005195 0.118444 -0.622599 -0.188697 1.555616 -0.062500 0 0 0 0 0 0 3 750427
-0.007570 -0.005195 0.118444 -0.622593 -0.188690 1.555623 -0.062500 0 0 0 0 0 0 3 751410
-0.007570 -0.005195 0.118444 -0.622589 -0.188700 1.555630 -0.062500 0 0 0 0 0 0 3 752428
-0.007570 -0.005195 0.118444 -0.622592 -0.188690 1.555625 -0.062500 0 0 0 0 0 0 3 753428
-0.007570 -0.005195 0.118444 -0.622588 -0.188699 1.555610 -0.062500 0 0 0 0 0 0 3 754426
-0.007570 -0.005195 0.118444 -0.622589 -0.188701 1.555628 -0.062500 0 0 0 0 0 0 3 755428
-0.007570 -0.005195 0.118444 -0.622592 -0.188690 1.555624 -0.062500 0 0 0 0 0 0 3 756428
-0.007570 -0.005195 0.118444 -0.622592 -0.188689 1.555624 -0.062500 0 0 0 0 0 0 3 757428
-0.007570 -0.005195 0.118444 -0.622599 -0.188696 1.555616 -0.062500 0 0 0 0 0 0 3 758429
-0.007551 -0.005200 0.118436 -0.874773 -0.133163 1.679078 -0.062500 0 0 0 0 0 0 3 759427
-0.007541 -0.005202 0.118432 -0.770735 -0.153079 1.619180 -0.062500 0 0 0 0 0 0 3 760425
-0.007537 -0.005203 0.118431 -0.697772 -0.169291 1.587858 -0.062500 0 0 0 0 0 0 3 761429
-0.007534 -0.005204 0.118431 -0.659901 -0.178551 1.575853 -0.062500 0 0 0 0 0 0 3 762417
-0.007533 -0.005204 0.118431 -0.641068 -0.183483 1.571545 -0.062500 0 0 0 0 0 0 3 763425
-0.007533 -0.005204 0.118431 -0.631771 -0.186034 1.570020 -0.062500 0 0 0 0 0 0 3 764422
-0.007532 -0.005204 0.118431 -0.627160 -0.187347 1.569486 -0.062500 0 0 0 0 0 0 3 765432
-0.007532 -0.005204 0.118431 -0.624874 -0.188014 1.569305 -0.062500 0 0 0 0 0 0 3 766427
-0.007532 -0.005204 0.118431 -0.623724 -0.188347 1.569232 -0.062500 0 0 0 0 0 0 3 767426
-0.007532 -0.005204 0.118431 -0.623167 -0.188524 1.569208 -0.062500 0 0 0 0 0 0 3 768427
-0.007532 -0.005204 0.118431 -0.622874 -0.188604 1.569206 -0.062500 0 0 0 0 0 0 3 769428
-0.007532 -0.005204 0.118431 -0.622724 -0.188663 1.569201 -0.062500 0 0 0 0 0 0 3 770428
-0.007532 -0.005204 0.118431 -0.622663 -0.188681 1.569198 -0.062500 0 0 0 0 0 0 3 771429
-0.007532 -0.005204 0.118431 -0.622626 -0.188680 1.569194 -0.062500 0 0 0 0 0 0 3 772428
-0.007532 -0.005204 0.118431 -0.622608 -0.188694 1.569194 -0.062500 0 0 0 0 0 0 3 773429
-0.007532 -0.005204 0.118431 -0.622599 -0.188688 1.569201 -0.062500 0 0 0 0 0 0 3 774422
-0.007513 -0.005209 0.118422 -0.874666 -0.133192 1.692798 -0.062500 0 0 0 0 0 0 3 775412
-0.007503 -0.005211 0.118419 -0.770681 -0.153087 1.632826 -0.062500 0 0 0 0 0 0 3 776422
-0.007499 -0.005212 0.118418 -0.697749 -0.169298 1.601470 -0.062500 0 0 0 0 0 0 3 777420
-0.007496 -0.005213 0.118417 -0.659889 -0.178564 1.589452 -0.062500 0 0 0 0 0 0 3 778411
-0.007495 -0.005213 0.118417 -0.641090 -0.183478 1.585140 -0.062500 0 0 0 0 0 0 3 779421
-0.007495 -0.005213 0.118417 -0.631765 -0.186036 1.583613 -0.062500 0 0 0 0 0 0 3 780411
-0.007494 -0.005213 0.118417 -0.627164 -0.187346 1.583082 -0.062500 0 0 0 0 0 0 3 781421
-0.007494 -0.005213 0.118417 -0.624874 -0.188023 1.582887 -0.062500 0 0 0 0 0 0 3 782411
-0.007494 -0.005213 0.118417 -0.623729 -0.188347 1.582826 -0.062500 0 0 0 0 0 0 3 783420
-0.007475 -0.005218 0.118408 -0.875106 -0.133064 1.706546 -0.062500 0 0 0 0 0 0 3 784411
-0.007454 -0.005208 0.118418 -0.919696 -0.313638 1.473317 -0.062500 0 0 0 0 0 0 3 785420
-0.007443 -0.005202 0.118421 -0.772656 -0.262385 1.526093 -0.062500 0 0 0 0 0 0 3 786423
-0.007438 -0.005200 0.118422 -0.691376 -0.224919 1.557962 -0.062500 0 0 0 0 0 0 3 787403
-0.007435 -0.005198 0.118422 -0.648263 -0.204096 1.570432 -0.062500 0 0 0 0 0 0 3 788427
-0.007434 -0.005198 0.118423 -0.626210 -0.193295 1.574931 -0.062500 0 0 0 0 0 0 3 789509
-0.007433 -0.005197 0.118423 -0.615051 -0.187775 1.576520 -0.062500 0 0 0 0 0 0 3 790510
-0.007413 -0.005202 0.118414 -0.861255 -0.129569 1.701028 -0.062500 0 0 0 0 0 0 3 791520
-0.007404 -0.005204 0.118411 -0.754556 -0.148014 1.641068 -0.062500 0 0 0 0 0 0 3 792513
-0.007399 -0.005205 0.118410 -0.680278 -0.163500 1.609695 -0.062500 0 0 0 0 0 0 3 793512
-0.007396 -0.005206 0.118409 -0.641750 -0.172382 1.597665 -0.062500 0 0 0 0 0 0 3 794504
-0.007395 -0.005206 0.118409 -0.622574 -0.177127 1.593338 -0.062500 0 0 0 0 0 0 3 795509
-0.007395 -0.005206 0.118409 -0.613107 -0.179595 1.591822 -0.062500 0 0 0 0 0 0 3 796509
-0.007383 -0.005194 0.118421 -0.757360 -0.341569 1.418293 -0.062500 0 0 0 0 0 0 3 797422
-0.007377 -0.005187 0.118426 -0.699748 -0.281219 1.502180 -0.062500 0 0 0 0 0 0 3 798426
-0.007354 -0.005188 0.118418 -0.906887 -0.179361 1.670122 -0.062500 0 0 0 0 0 0 3 799429
-0.007343 -0.005189 0.118416 -0.778239 -0.173616 1.626648 -0.062500 0 0 0 0 0 0 3 800434
-0.007338 -0.005189 0.118415 -0.692384 -0.176501 1.601151 -0.062500 0 0 0 0 0 0 3 801429
-0.007335 -0.005189 0.118415 -0.647898 -0.178960 1.591195 -0.062500 0 0 0 0 0 0 3 802428
-0.007334 -0.005190 0.118414 -0.625691 -0.180444 1.587603 -0.062500 0 0 0 0 0 0 3 803427
-0.007321 -0.005177 0.118427 -0.763762 -0.342044 1.413472 -0.062500 0 0 0 0 0 0 3 804427
-0.007315 -0.005171 0.118431 -0.702913 -0.281448 1.497053 -0.062500 0 0 0 0 0 0 3 805428
-0.007292 -0.005172 0.118424 -0.908335 -0.179496 1.665085 -0.062500 0 0 0 0 0 0 3 806426
-0.007281 -0.005172 0.118421 -0.778967 -0.173693 1.621433 -0.062500 0 0 0 0 0 0 3 807427
-0.007276 -0.005173 0.118420 -0.692765 -0.176530 1.595878 -0.062500 0 0 0 0 0 0 3 808431
-0.007273 -0.005173 0.118420 -0.648080 -0.178974 1.585899 -0.062500 0 0 0 0 0 0 3 809433
-0.007272 -0.005173 0.118420 -0.625774 -0.180455 1.582293 -0.062500 0 0 0 0 0 0 3 810420
-0.007271 -0.005173 0.118420 -0.614712 -0.181270 1.581023 -0.062500 0 0 0 0 0 0 3 811428
-0.007259 -0.005161 0.118432 -0.758460 -0.342579 1.407862 -0.062500 0 0 0 0 0 0 3 812426
-0.007253 -0.005154 0.118436 -0.700257 -0.281715 1.491668 -0.062500 0 0 0 0 0 0 3 813428
-0.007230 -0.005155 0.118429 -0.887943 -0.173349 1.659975 -0.062500 0 0 0 0 0 0 3 814426
-0.007219 -0.005156 0.118426 -0.759299 -0.167464 1.616239 -0.062500 0 0 0 0 0 0 3 815426
-0.007214 -0.005156 0.118425 -0.673482 -0.170286 1.590628 -0.062500 0 0 0 0 0 0 3 816426
-0.007211 -0.005157 0.118425 -0.628965 -0.172702 1.580623 -0.062500 0 0 0 0 0 0 3 817427
-0.007198 -0.005144 0.118437 -0.756163 -0.335126 1.404453 -0.062500 0 0 0 0 0 0 3 818428
-0.007192 -0.005138 0.118442 -0.689578 -0.274800 1.487089 -0.062500 0 0 0 0 0 0 3 819424
-0.007188 -0.005135 0.118443 -0.640548 -0.228381 1.530385 -0.062500 0 0 0 0 0 0 3 820425
-0.007167 -0.005137 0.118435 -0.864878 -0.147488 1.671755 -0.062500 0 0 0 0 0 0 3 821428
-0.007157 -0.005139 0.118432 -0.747197 -0.154045 1.617112 -0.062500 0 0 0 0 0 0 3 822427
-0.007151 -0.005139 0.118431 -0.667245 -0.163434 1.587543 -0.062500 0 0 0 0 0 0 3 823425
-0.007149 -0.005140 0.118430 -0.625807 -0.169218 1.576147 -0.062500 0 0 0 0 0 0 3 824418
-0.007136 -0.005128 0.118443 -0.754696 -0.333463 1.399620 -0.062500 0 0 0 0 0 0 3 825397
-0.007130 -0.005121 0.118447 -0.688813 -0.273967 1.482035 -0.062500 0 0 0 0 0 0 3 826426
-0.007107 -0.005122 0.118439 -0.891410 -0.172666 1.650244 -0.062500 0 0 0 0 0 0 3 827427
-0.007096 -0.005123 0.118437 -0.761044 -0.167116 1.606078 -0.062500 0 0 0 0 0 0 3 828421
-0.007090 -0.005123 0.118436 -0.674345 -0.170104 1.580292 -0.062500 0 0 0 0 0 0 3 829504
-0.007087 -0.005124 0.118436 -0.629413 -0.172605 1.570227 -0.062500 0 0 0 0 0 0 3 830499
-0.007086 -0.005124 0.118435 -0.606985 -0.174114 1.566610 -0.062500 0 0 0 0 0 0 3 831491
-0.007054 -0.005116 0.118439 -0.996662 -0.280849 1.518226 -0.062500 0 0 0 0 0 0 3 832500
-0.007039 -0.005112 0.118440 -0.831922 -0.239842 1.540811 -0.062500 0 0 0 0 0 0 3 833472
-0.007031 -0.005109 0.118440 -0.712863 -0.209302 1.552569 -0.062500 0 0 0 0 0 0 3 834471
-0.007027 -0.005108 0.118440 -0.649421 -0.192835 1.557037 -0.062500 0 0 0 0 0 0 3 835495
-0.007025 -0.005108 0.118440 -0.617217 -0.184413 1.558623 -0.062500 0 0 0 0 0 0 3 836469
-0.007024 -0.005108 0.118441 -0.601049 -0.180153 1.559189 -0.062500 0 0 0 0 0 0 3 837469
-0.007004 -0.005112 0.118432 -0.824935 -0.116715 1.684769 -0.062500 0 0 0 0 0 0 3 838470
-0.006983 -0.005102 0.118441 -0.861075 -0.296889 1.451822 -0.062500 0 0 0 0 0 0 3 839468
-0.006972 -0.005096 0.118444 -0.730541 -0.251190 1.503785 -0.062500 0 0 0 0 0 0 3 840468
-0.006966 -0.005094 0.118445 -0.648121 -0.213212 1.535244 -0.062500 0 0 0 0 0 0 3 841472
-0.006964 -0.005092 0.118445 -0.604507 -0.192162 1.547545 -0.062500 0 0 0 0 0 0 3 842491
-0.006943 -0.005096 0.118437 -0.833105 -0.126021 1.677560 -0.062500 0 0 0 0 0 0 3 843475
-0.006933 -0.005098 0.118433 -0.718512 -0.140245 1.618121 -0.062500 0 0 0 0 0 0 3 844473
-0.006916 -0.005086 0.118445 -0.790235 -0.314879 1.414861 -0.062500 0 0 0 0 0 0 3 845490
-0.006908 -0.005080 0.118449 -0.693688 -0.261353 1.486521 -0.062500 0 0 0 0 0 0 3 846474
-0.006903 -0.005077 0.118450 -0.629761 -0.218583 1.525803 -0.062500 0 0 0 0 0 0 3 847489
-0.006901 -0.005076 0.118450 -0.595413 -0.194930 1.540938 -0.062500 0 0 0 0 0 0 3 848472
-0.006881 -0.005079 0.118442 -0.828475 -0.127478 1.672174 -0.062500 0 0 0 0 0 0 3 849411
-0.006871 -0.005081 0.118439 -0.716225 -0.140982 1.612958 -0.062500 0 0 0 0 0 0 3 850417
-0.006854 -0.005070 0.118450 -0.789251 -0.315353 1.409924 -0.062500 0 0 0 0 0 0 3 851409
-0.006846 -0.005064 0.118454 -0.693161 -0.261581 1.481540 -0.062500 0 0 0 0 0 0 3 852418
-0.006822 -0.005065 0.118446 -0.880146 -0.163539 1.646790 -0.062500 0 0 0 0 0 0 3 853409
-0.006810 -0.005066 0.118443 -0.742740 -0.159603 1.600704 -0.062500 0 0 0 0 0 0 3 854418
-0.006805 -0.005066 0.118442 -0.633631 -0.157160 1.574163 -0.062500 0 0 0 0 0 0 3 855418
-0.006802 -0.005067 0.118442 -0.586960 -0.160092 1.563844 -0.062500 0 0 0 0 0 0 3 856409
-0.006789 -0.005054 0.118454 -0.713965 -0.323329 1.388492 -0.062500 0 0 0 0 0 0 3 857418
-0.006782 -0.005048 0.118458 -0.646208 -0.262845 1.470694 -0.062500 0 0 0 0 0 0 3 858408
-0.006759 -0.005049 0.118451 -0.847183 -0.161202 1.639966 -0.062500 0 0 0 0 0 0 3 859424
-0.006748 -0.005049 0.118448 -0.716840 -0.155358 1.595092 -0.062500 0 0 0 0 0 0 3 860429
-0.006743 -0.005050 0.118447 -0.630176 -0.158173 1.568973 -0.062500 0 0 0 0 0 0 3 861414
-0.006740 -0.005050 0.118447 -0.585248 -0.160601 1.558783 -0.062500 0 0 0 0 0 0 3 862438
-0.006727 -0.005038 0.118459 -0.713255 -0.323674 1.383639 -0.062500 0 0 0 0 0 0 3 863413
-0.006701 -0.005035 0.118454 -0.896239 -0.207902 1.592223 -0.062500 0 0 0 0 0 0 3 864420
-0.006688 -0.005034 0.118453 -0.743807 -0.181059 1.573812 -0.062500 0 0 0 0 0 0 3 865417
-0.006682 -0.005034 0.118452 -0.644212 -0.171506 1.558199 -0.062500 0 0 0 0 0 0 3 866424
-0.006667 -0.005021 0.118464 -0.742997 -0.329096 1.380455 -0.062500 0 0 0 0 0 0 3 867406
-0.006659 -0.005015 0.118468 -0.660674 -0.265697 1.461545 -0.062500 0 0 0 0 0 0 3 868423
-0.006655 -0.005011 0.118470 -0.603837 -0.217743 1.504142 -0.062500 0 0 0 0 0 0 3 869400
-0.006634 -0.005014 0.118461 -0.823283 -0.136329 1.647081 -0.062500 0 0 0 0 0 0 3 870424
-0.006623 -0.005015 0.118458 -0.704356 -0.142453 1.591354 -0.062500 0 0 0 0 0 0 3 871426
-0.006618 -0.005016 0.118457 -0.623800 -0.151598 1.561285 -0.062500 0 0 0 0 0 0 3 872425
-0.006604 -0.005004 0.118469 -0.732743 -0.319061 1.378512 -0.062500 0 0 0 0 0 0 3 873425
-0.006597 -0.004998 0.118473 -0.655431 -0.260603 1.457721 -0.062500 0 0 0 0 0 0 3 874426
-0.006593 -0.004995 0.118475 -0.582314 -0.208689 1.499638 -0.062500 0 0 0 0 0 0 3 875425
-0.006591 -0.004993 0.118475 -0.552796 -0.183650 1.515694 -0.062500 0 0 0 0 0 0 3 876413
-0.006571 -0.004996 0.118466 -0.787664 -0.115590 1.648311 -0.062500 0 0 0 0 0 0 3 877426
-0.006549 -0.004986 0.118475 -0.827811 -0.290601 1.417566 -0.062500 0 0 0 0 0 0 3 878399
-0.006538 -0.004980 0.118479 -0.694921 -0.241713 1.469432 -0.062500 0 0 0 0 0 0 3 879430
-0.006533 -0.004978 0.118480 -0.611325 -0.202087 1.500715 -0.062500 0 0 0 0 0 0 3 880420
-0.006530 -0.004976 0.118480 -0.567176 -0.180237 1.512935 -0.062500 0 0 0 0 0 0 3 881425
-0.006517 -0.004963 0.118492 -0.695606 -0.330897 1.346375 -0.062500 0 0 0 0 0 0 3 882425
-0.006491 -0.004960 0.118488 -0.877628 -0.208401 1.558283 -0.062500 0 0 0 0 0 0 3 883424
-0.006478 -0.004959 0.118486 -0.725102 -0.178092 1.540362 -0.062500 0 0 0 0 0 0 3 884424
-0.006472 -0.004959 0.118485 -0.625447 -0.166792 1.524845 -0.062500 0 0 0 0 0 0 3 885425
-0.006469 -0.004958 0.118485 -0.573618 -0.161810 1.518485 -0.062500 0 0 0 0 0 0 3 886424
-0.006455 -0.004946 0.118497 -0.698745 -0.321557 1.345376 -0.062500 0 0 0 0 0 0 3 887424
-0.006448 -0.004939 0.118502 -0.629045 -0.258708 1.427733 -0.062500 0 0 0 0 0 0 3 888424
-0.006445 -0.004936 0.118503 -0.578550 -0.210994 1.470726 -0.062500 0 0 0 0 0 0 3 889425
-0.006443 -0.004934 0.118504 -0.550910 -0.184818 1.487146 -0.062500 0 0 0 0 0 0 3 890414
-0.006411 -0.004925 0.118507 -0.937678 -0.278384 1.449674 -0.062500 0 0 0 0 0 0 3 891424
-0.006395 -0.004920 0.118508 -0.770846 -0.229434 1.472976 -0.062500 0 0 0 0 0 0 3 892424
-0.006387 -0.004918 0.118508 -0.650758 -0.194821 1.484650 -0.062500 0 0 0 0 0 0 3 893425
-0.006372 -0.004904 0.118521 -0.719151 -0.332492 1.318483 -0.062500 0 0 0 0 0 0 3 894423
-0.006364 -0.004897 0.118525 -0.629857 -0.261237 1.403127 -0.062500 0 0 0 0 0 0 3 895424
-0.006359 -0.004894 0.118526 -0.569482 -0.209243 1.446895 -0.062500 0 0 0 0 0 0 3 896423
-0.006357 -0.004892 0.118527 -0.530628 -0.181051 1.463570 -0.062500 0 0 0 0 0 0 3 897425
-0.006337 -0.004895 0.118518 -0.769828 -0.111236 1.597176 -0.062500 0 0 0 0 0 0 3 898422
-0.006315 -0.004885 0.118527 -0.803795 -0.286037 1.366753 -0.062500 0 0 0 0 0 0 3 899423
-0.006304 -0.004879 0.118530 -0.670237 -0.236461 1.418156 -0.062500 0 0 0 0 0 0 3 900405
-0.006299 -0.004876 0.118531 -0.586319 -0.196488 1.449221 -0.062500 0 0 0 0 0 0 3 901497
-0.006296 -0.004875 0.118532 -0.542027 -0.174444 1.461359 -0.062500 0 0 0 0 0 0 3 902497
-0.006295 -0.004874 0.118532 -0.519438 -0.163052 1.465719 -0.062500 0 0 0 0 0 0 3 903491
-0.006263 -0.004865 0.118535 -0.909274 -0.264711 1.424797 -0.062500 0 0 0 0 0 0 3 904499
-0.006247 -0.004861 0.118536 -0.743924 -0.219597 1.446142 -0.062500 0 0 0 0 0 0 3 905469
-0.006239 -0.004859 0.118536 -0.624632 -0.186911 1.457054 -0.062500 0 0 0 0 0 0 3 906467
-0.006235 -0.004858 0.118536 -0.561109 -0.169371 1.461186 -0.062500 0 0 0 0 0 0 3 907465
-0.006222 -0.004845 0.118549 -0.680613 -0.322975 1.292491 -0.062500 0 0 0 0 0 0 3 908465
-0.006214 -0.004838 0.118553 -0.607322 -0.256488 1.375909 -0.062500 0 0 0 0 0 0 3 909496
-0.006192 -0.004839 0.118545 -0.804576 -0.151911 1.547313 -0.062500 0 0 0 0 0 0 3 910463
-0.006180 -0.004839 0.118543 -0.673529 -0.144555 1.501495 -0.062500 0 0 0 0 0 0 3 911490
-0.006175 -0.004840 0.118542 -0.586531 -0.146597 1.474913 -0.062500 0 0 0 0 0 0 3 912493
-0.006172 -0.004840 0.118541 -0.541390 -0.148616 1.464569 -0.062500 0 0 0 0 0 0 3 913466
-0.006159 -0.004827 0.118553 -0.651797 -0.306240 1.290854 -0.062500 0 0 0 0 0 0 3 914502
-0.006133 -0.004825 0.118548 -0.832784 -0.189952 1.500684 -0.062500 0 0 0 0 0 0 3 915490
-0.006120 -0.004824 0.118547 -0.680528 -0.162745 1.480877 -0.062500 0 0 0 0 0 0 3 916473
-0.006114 -0.004824 0.118546 -0.581082 -0.153010 1.464630 -0.062500 0 0 0 0 0 0 3 917487
-0.006111 -0.004823 0.118546 -0.529362 -0.148808 1.458000 -0.062500 0 0 0 0 0 0 3 918474
-0.006109 -0.004823 0.118546 -0.503414 -0.146868 1.455587 -0.062500 0 0 0 0 0 0 3 919487
-0.006096 -0.004811 0.118558 -0.642481 -0.308697 1.284888 -0.062500 0 0 0 0 0 0 3 920471
-0.006090 -0.004804 0.118562 -0.578718 -0.246161 1.367365 -0.062500 0 0 0 0 0 0 3 921486
-0.006067 -0.004805 0.118554 -0.780514 -0.143649 1.538833 -0.062500 0 0 0 0 0 0 3 922473
-0.006056 -0.004806 0.118552 -0.652057 -0.137291 1.492667 -0.062500 0 0 0 0 0 0 3 923488
-0.006051 -0.004806 0.118551 -0.566353 -0.139827 1.465918 -0.062500 0 0 0 0 0 0 3 924471
-0.006048 -0.004806 0.118550 -0.521840 -0.142093 1.455519 -0.062500 0 0 0 0 0 0 3 925490
-0.006047 -0.004806 0.118550 -0.499616 -0.143469 1.451801 -0.062500 0 0 0 0 0 0 3 926472
-0.006034 -0.004794 0.118562 -0.640705 -0.307076 1.280783 -0.062500 0 0 0 0 0 0 3 927474
-0.006009 -0.004792 0.118557 -0.826977 -0.190410 1.491752 -0.062500 0 0 0 0 0 0 3 928491
-0.005996 -0.004791 0.118556 -0.677619 -0.162987 1.471955 -0.062500 0 0 0 0 0 0 3 929474
-0.005990 -0.004790 0.118555 -0.579637 -0.153140 1.455650 -0.062500 0 0 0 0 0 0 3 930489
-0.005987 -0.004790 0.118555 -0.528643 -0.148868 1.449019 -0.062500 0 0 0 0 0 0 3 931472
-0.005985 -0.004790 0.118555 -0.503058 -0.146902 1.446609 -0.062500 0 0 0 0 0 0 3 932490
-0.005984 -0.004790 0.118555 -0.490285 -0.145975 1.445754 -0.062500 0 0 0 0 0 0 3 933407
-0.005965 -0.004794 0.118546 -0.732976 -0.090625 1.574364 -0.062500 0 0 0 0 0 0 3 934415
-0.005943 -0.004784 0.118554 -0.760940 -0.266869 1.342000 -0.062500 0 0 0 0 0 0 3 935406
-0.005933 -0.004778 0.118557 -0.629753 -0.220622 1.391935 -0.062500 0 0 0 0 0 0 3 936414
-0.005927 -0.004776 0.118559 -0.547040 -0.182288 1.422377 -0.062500 0 0 0 0 0 0 3 937407
-0.005924 -0.004774 0.118559 -0.503424 -0.161115 1.434283 -0.062500 0 0 0 0 0 0 3 938414
-0.005923 -0.004773 0.118559 -0.481201 -0.150147 1.438554 -0.062500 0 0 0 0 0 0 3 939405
-0.005922 -0.004773 0.118559 -0.469967 -0.144578 1.440056 -0.062500 0 0 0 0 0 0 3 940401
-0.005903 -0.004777 0.118550 -0.713238 -0.086886 1.569706 -0.062500 0 0 0 0 0 0 3 941417
-0.005893 -0.004779 0.118547 -0.608231 -0.105182 1.507022 -0.062500 0 0 0 0 0 0 3 942439
-0.005888 -0.004781 0.118546 -0.534779 -0.120484 1.474362 -0.062500 0 0 0 0 0 0 3 943422
-0.005886 -0.004781 0.118545 -0.496524 -0.129272 1.461889 -0.062500 0 0 0 0 0 0 3 944414
-0.005873 -0.004769 0.118557 -0.629946 -0.296959 1.288090 -0.062500 0 0 0 0 0 0 3 945413
-0.005867 -0.004763 0.118561 -0.562835 -0.237159 1.369080 -0.062500 0 0 0 0 0 0 3 946541
-0.005863 -0.004759 0.118563 -0.513733 -0.190980 1.411423 -0.062500 0 0 0 0 0 0 3 947395
-0.005842 -0.004762 0.118554 -0.735680 -0.110733 1.556912 -0.062500 0 0 0 0 0 0 3 948413
-0.005832 -0.004763 0.118551 -0.619683 -0.117304 1.499732 -0.062500 0 0 0 0 0 0 3 949420
-0.005827 -0.004764 0.118550 -0.540567 -0.126610 1.468965 -0.062500 0 0 0 0 0 0 3 950412
-0.005824 -0.004765 0.118550 -0.499451 -0.132357 1.457152 -0.062500 0 0 0 0 0 0 3 951413
-0.005823 -0.004765 0.118549 -0.478924 -0.135501 1.452928 -0.062500 0 0 0 0 0 0 3 952413
-0.005823 -0.004765 0.118549 -0.468733 -0.137151 1.451454 -0.062500 0 0 0 0 0 0 3 953413
-0.005822 -0.004765 0.118549 -0.463671 -0.138010 1.450931 -0.062500 0 0 0 0 0 0 3 954412
-0.005810 -0.004752 0.118561 -0.613769 -0.301555 1.281574 -0.062500 0 0 0 0 0 0 3 955410
-0.005785 -0.004750 0.118556 -0.803459 -0.184693 1.493495 -0.062500 0 0 0 0 0 0 3 956412
-0.005772 -0.004749 0.118555 -0.656364 -0.157038 1.473289 -0.062500 0 0 0 0 0 0 3 957415
-0.005766 -0.004749 0.118554 -0.559540 -0.147076 1.456792 -0.062500 0 0 0 0 0 0 3 958413
-0.005763 -0.004748 0.118554 -0.509128 -0.142745 1.450080 -0.062500 0 0 0 0 0 0 3 959415
-0.005762 -0.004748 0.118554 -0.483829 -0.140746 1.447644 -0.062500 0 0 0 0 0 0 3 960409
-0.005761 -0.004748 0.118554 -0.471208 -0.139799 1.446774 -0.062500 0 0 0 0 0 0 3 961414
-0.005760 -0.004748 0.118554 -0.464903 -0.139339 1.446481 -0.062500 0 0 0 0 0 0 3 962394
-0.005760 -0.004748 0.118554 -0.461766 -0.139118 1.446372 -0.062500 0 0 0 0 0 0 3 963410
-0.005760 -0.004748 0.118554 -0.460191 -0.139008 1.446341 -0.062500 0 0 0 0 0 0 3 964412
-0.005741 -0.004752 0.118544 -0.689038 -0.077928 1.576012 -0.062500 0 0 0 0 0 0 3 965411
-0.005732 -0.004755 0.118541 -0.586690 -0.097592 1.512856 -0.062500 0 0 0 0 0 0 3 966410
-0.005727 -0.004756 0.118540 -0.514558 -0.113571 1.479977 -0.062500 0 0 0 0 0 0 3 967409
-0.005725 -0.004756 0.118540 -0.476959 -0.122693 1.467443 -0.062500 0 0 0 0 0 0 3 968411
-0.005724 -0.004757 0.118540 -0.458207 -0.127545 1.462954 -0.062500 0 0 0 0 0 0 3 969414
-0.005723 -0.004757 0.118539 -0.448910 -0.130043 1.461389 -0.062500 0 0 0 0 0 0 3 970412
-0.005711 -0.004744 0.118552 -0.597087 -0.294531 1.291858 -0.062500 0 0 0 0 0 0 3 971412
-0.005705 -0.004738 0.118556 -0.536933 -0.232870 1.374071 -0.062500 0 0 0 0 0 0 3 972411
-0.005701 -0.004735 0.118557 -0.491274 -0.185719 1.416808 -0.062500 0 0 0 0 0 0 3 973414
-0.005700 -0.004733 0.118558 -0.466176 -0.159838 1.433095 -0.062500 0 0 0 0 0 0 3 974393
-0.005699 -0.004732 0.118558 -0.453141 -0.146432 1.438896 -0.062500 0 0 0 0 0 0 3 975411
-0.005679 -0.004736 0.118549 -0.694924 -0.084850 1.570827 -0.062500 0 0 0 0 0 0 3 976409
-0.005670 -0.004738 0.118545 -0.589674 -0.101065 1.508276 -0.062500 0 0 0 0 0 0 3 977409
-0.005665 -0.004739 0.118544 -0.516064 -0.115319 1.475605 -0.062500 0 0 0 0 0 0 3 978410
-0.005663 -0.004740 0.118544 -0.477713 -0.123571 1.463122 -0.062500 0 0 0 0 0 0 3 979408
-0.005662 -0.004740 0.118544 -0.458586 -0.127983 1.458671 -0.062500 0 0 0 0 0 0 3 980410
-0.005661 -0.004740 0.118544 -0.449101 -0.130274 1.457119 -0.062500 0 0 0 0 0 0 3 981502
-0.005661 -0.004740 0.118544 -0.444379 -0.131447 1.456564 -0.062500 0 0 0 0 0 0 3 982496
-0.005661 -0.004740 0.118544 -0.442034 -0.132057 1.456365 -0.062500 0 0 0 0 0 0 3 983491
-0.005661 -0.004740 0.118544 -0.440864 -0.132358 1.456311 -0.062500 0 0 0 0 0 0 3 984472
-0.005661 -0.004740 0.118544 -0.440284 -0.132506 1.456282 -0.062500 0 0 0 0 0 0 3 985491
-0.005660 -0.004740 0.118544 -0.439990 -0.132581 1.456274 -0.062500 0 0 0 0 0 0 3 986497
-0.005660 -0.004740 0.118544 -0.439836 -0.132621 1.456267 -0.062500 0 0 0 0 0 0 3 987488
-0.005660 -0.004740 0.118544 -0.439765 -0.132640 1.456276 -0.062500 0 0 0 0 0 0 3 988465
-0.005641 -0.004744 0.118534 -0.688042 -0.077936 1.586306 -0.062500 0 0 0 0 0 0 3 989497
-0.005632 -0.004747 0.118531 -0.586214 -0.097585 1.522973 -0.062500 0 0 0 0 0 0 3 990488
-0.005627 -0.004748 0.118530 -0.514328 -0.113574 1.490017 -0.062500 0 0 0 0 0 0 3 991464
-0.005625 -0.004749 0.118530 -0.476848 -0.122690 1.477431 -0.062500 0 0 0 0 0 0 3 992466
-0.005624 -0.004749 0.118530 -0.458150 -0.127542 1.472940 -0.062500 0 0 0 0 0 0 3 993466
-0.005623 -0.004749 0.118529 -0.448879 -0.130053 1.471369 -0.062500 0 0 0 0 0 0 3 994487
-0.005623 -0.004749 0.118529 -0.444277 -0.131335 1.470831 -0.062500 0 0 0 0 0 0 3 995491
-0.005623 -0.004749 0.118529 -0.441971 -0.132000 1.470627 -0.062500 0 0 0 0 0 0 3 996486
-0.005623 -0.004749 0.118529 -0.440843 -0.132316 1.470570 -0.062500 0 0 0 0 0 0 3 997472
-0.005623 -0.004749 0.118529 -0.440271 -0.132484 1.470538 -0.062500 0 0 0 0 0 0 3 998484
-0.005623 -0.004749 0.118529 -0.439982 -0.132581 1.470528 -0.062500 0 0 0 0 0 0 3 999469
-0.005623 -0.004749 0.118529 -0.439840 -0.132619 1.470527 -0.062500 0 0 0 0 0 0 4 469
-0.005623 -0.004749 0.118529 -0.439759 -0.132641 1.470531 -0.062500 0 0 0 0 0 0 4 1486
-0.005623 -0.004749 0.118529 -0.439739 -0.132646 1.470525 -0.062500 0 0 0 0 0 0 4 2470
-0.005604 -0.004753 0.118520 -0.687907 -0.077971 1.600708 -0.062500 0 0 0 0 0 0 4 3486
-0.005594 -0.004756 0.118517 -0.586149 -0.097614 1.537291 -0.062500 0 0 0 0 0 0 4 4468
-0.005590 -0.004757 0.118516 -0.514295 -0.113574 1.504296 -0.062500 0 0 0 0 0 0 4 5413
-0.005588 -0.004757 0.118515 -0.476840 -0.122693 1.491721 -0.062500 0 0 0 0 0 0 4 6404
-0.005586 -0.004758 0.118515 -0.458153 -0.127531 1.487218 -0.062500 0 0 0 0 0 0 4 7404
-0.005586 -0.004758 0.118515 -0.448870 -0.130054 1.485642 -0.062500 0 0 0 0 0 0 4 8413
-0.005586 -0.004758 0.118515 -0.444275 -0.131345 1.485094 -0.062500 0 0 0 0 0 0 4 9404
-0.005585 -0.004758 0.118515 -0.441975 -0.132000 1.484902 -0.062500 0 0 0 0 0 0 4 10413
-0.005585 -0.004758 0.118515 -0.440836 -0.132317 1.484839 -0.062500 0 0 0 0 0 0 4 11414
-0.005585 -0.004758 0.118515 -0.440261 -0.132497 1.484813 -0.062500 0 0 0 0 0 0 4 12404
-0.005585 -0.004758 0.118515 -0.439985 -0.132581 1.484803 -0.062500 0 0 0 0 0 0 4 13414
-0.005585 -0.004758 0.118515 -0.439834 -0.132621 1.484796 -0.062500 0 0 0 0 0 0 4 14415
-0.005585 -0.004758 0.118515 -0.439763 -0.132640 1.484805 -0.062500 0 0 0 0 0 0 4 15411
-0.005566 -0.004762 0.118506 -0.687806 -0.078006 1.615110 -0.062500 0 0 0 0 0 0 4 16421
-0.005557 -0.004765 0.118503 -0.586095 -0.097622 1.551629 -0.062500 0 0 0 0 0 0 4 17427
-0.005552 -0.004766 0.118502 -0.514290 -0.113585 1.518600 -0.062500 0 0 0 0 0 0 4 18404
-0.005550 -0.004766 0.118501 -0.476833 -0.122695 1.506008 -0.062500 0 0 0 0 0 0 4 19409
-0.005549 -0.004767 0.118501 -0.458141 -0.127535 1.501509 -0.062500 0 0 0 0 0 0 4 20410
-0.005548 -0.004767 0.118501 -0.448875 -0.130043 1.499929 -0.062500 0 0 0 0 0 0 4 21413
-0.005548 -0.004767 0.118501 -0.444280 -0.131343 1.499384 -0.062500 0 0 0 0 0 0 4 22425
-0.005536 -0.004754 0.118513 -0.595065 -0.295255 1.330538 -0.062500 0 0 0 0 0 0 4 23413
-0.005530 -0.004748 0.118517 -0.516830 -0.227194 1.412747 -0.062500 0 0 0 0 0 0 4 24420
-0.005527 -0.004745 0.118519 -0.471692 -0.179856 1.455439 -0.062500 0 0 0 0 0 0 4 25413
-0.005525 -0.004743 0.118519 -0.446869 -0.153875 1.471700 -0.062500 0 0 0 0 0 0 4 26389
-0.005524 -0.004742 0.118519 -0.433989 -0.140431 1.477495 -0.062500 0 0 0 0 0 0 4 27419
-0.005524 -0.004742 0.118519 -0.427416 -0.133579 1.479529 -0.062500 0 0 0 0 0 0 4 28414
-0.005524 -0.004741 0.118519 -0.424067 -0.130120 1.480239 -0.062500 0 0 0 0 0 0 4 29420
-0.005523 -0.004741 0.118519 -0.422397 -0.128377 1.480479 -0.062500 0 0 0 0 0 0 4 30419
-0.005523 -0.004741 0.118519 -0.421552 -0.127486 1.480568 -0.062500 0 0 0 0 0 0 4 31422
-0.005504 -0.004745 0.118510 -0.669075 -0.072434 1.611128 -0.062500 0 0 0 0 0 0 4 32425
-0.005495 -0.004748 0.118507 -0.567248 -0.091821 1.547532 -0.062500 0 0 0 0 0 0 4 33417
-0.005490 -0.004749 0.118506 -0.495369 -0.107659 1.514457 -0.062500 0 0 0 0 0 0 4 34416
-0.005488 -0.004750 0.118505 -0.457882 -0.116702 1.501849 -0.062500 0 0 0 0 0 0 4 35416
-0.005487 -0.004750 0.118505 -0.439180 -0.121506 1.497346 -0.062500 0 0 0 0 0 0 4 36419
-0.005486 -0.004750 0.118505 -0.429893 -0.124016 1.495768 -0.062500 0 0 0 0 0 0 4 37420
-0.005486 -0.004750 0.118505 -0.425281 -0.125299 1.495216 -0.062500 0 0 0 0 0 0 4 38418
-0.005486 -0.004750 0.118505 -0.422980 -0.125953 1.495022 -0.062500 0 0 0 0 0 0 4 39418
-0.005486 -0.004750 0.118505 -0.421841 -0.126270 1.494957 -0.062500 0 0 0 0 0 0 4 40419
-0.005486 -0.004750 0.118505 -0.421266 -0.126449 1.494930 -0.062500 0 0 0 0 0 0 4 41420
-0.005486 -0.004750 0.118505 -0.420984 -0.126526 1.494927 -0.062500 0 0 0 0 0 0 4 42411
-0.005486 -0.004750 0.118505 -0.420843 -0.126562 1.494927 -0.062500 0 0 0 0 0 0 4 43418
-0.005486 -0.004750 0.118505 -0.420784 -0.126577 1.494923 -0.062500 0 0 0 0 0 0 4 44408
-0.005486 -0.004750 0.118505 -0.420730 -0.126601 1.494925 -0.062500 0 0 0 0 0 0 4 45490
-0.005486 -0.004750 0.118505 -0.420724 -0.126604 1.494926 -0.062500 0 0 0 0 0 0 4 46490
-0.005474 -0.004738 0.118517 -0.573937 -0.289956 1.326420 -0.062500 0 0 0 0 0 0 4 47463
-0.005468 -0.004731 0.118521 -0.515734 -0.227574 1.408634 -0.062500 0 0 0 0 0 0 4 48460
-0.005465 -0.004728 0.118523 -0.471136 -0.180036 1.451303 -0.062500 0 0 0 0 0 0 4 49489
-0.005463 -0.004726 0.118523 -0.446581 -0.153968 1.467563 -0.062500 0 0 0 0 0 0 4 50487
-0.005462 -0.004725 0.118523 -0.433836 -0.140481 1.473347 -0.062500 0 0 0 0 0 0 4 51463
-0.005462 -0.004725 0.118524 -0.427331 -0.133609 1.475384 -0.062500 0 0 0 0 0 0 4 52461
-0.005462 -0.004725 0.118524 -0.424037 -0.130123 1.476090 -0.062500 0 0 0 0 0 0 4 53464
-0.005462 -0.004724 0.118524 -0.422384 -0.128375 1.476334 -0.062500 0 0 0 0 0 0 4 54464
-0.005462 -0.004724 0.118524 -0.421547 -0.127490 1.476416 -0.062500 0 0 0 0 0 0 4 55473
-0.005462 -0.004724 0.118524 -0.421116 -0.127050 1.476457 -0.062500 0 0 0 0 0 0 4 56494
-0.005462 -0.004724 0.118524 -0.420912 -0.126836 1.476464 -0.062500 0 0 0 0 0 0 4 57490
-0.005442 -0.004729 0.118514 -0.668633 -0.072117 1.607196 -0.062500 0 0 0 0 0 0 4 58492
-0.005433 -0.004731 0.118511 -0.567030 -0.091666 1.543490 -0.062500 0 0 0 0 0 0 4 59489
-0.005428 -0.004732 0.118510 -0.495273 -0.107588 1.510367 -0.062500 0 0 0 0 0 0 4 60498
-0.005426 -0.004733 0.118509 -0.457844 -0.116658 1.497734 -0.062500 0 0 0 0 0 0 4 61497
-0.005425 -0.004733 0.118509 -0.439158 -0.121511 1.493221 -0.062500 0 0 0 0 0 0 4 62465
-0.005424 -0.004733 0.118509 -0.429882 -0.124003 1.491643 -0.062500 0 0 0 0 0 0 4 63485
-0.005424 -0.004733 0.118509 -0.425283 -0.125282 1.491095 -0.062500 0 0 0 0 0 0 4 64463
-0.005412 -0.004721 0.118521 -0.576341 -0.289398 1.322546 -0.062500 0 0 0 0 0 0 4 65462
-0.005406 -0.004714 0.118525 -0.516929 -0.227282 1.404642 -0.062500 0 0 0 0 0 0 4 66463
-0.005403 -0.004711 0.118527 -0.471701 -0.179879 1.447239 -0.062500 0 0 0 0 0 0 4 67459
-0.005401 -0.004709 0.118527 -0.446869 -0.153897 1.463469 -0.062500 0 0 0 0 0 0 4 68462
-0.005400 -0.004708 0.118528 -0.433973 -0.140435 1.469248 -0.062500 0 0 0 0 0 0 4 69462
-0.005400 -0.004708 0.118528 -0.427403 -0.133586 1.471281 -0.062500 0 0 0 0 0 0 4 70470
-0.005400 -0.004708 0.118528 -0.424074 -0.130118 1.471978 -0.062500 0 0 0 0 0 0 4 71484
-0.005400 -0.004708 0.118528 -0.422388 -0.128370 1.472235 -0.062500 0 0 0 0 0 0 4 72468
-0.005400 -0.004707 0.118528 -0.421555 -0.127492 1.472310 -0.062500 0 0 0 0 0 0 4 73483
-0.005400 -0.004707 0.118528 -0.421125 -0.127053 1.472350 -0.062500 0 0 0 0 0 0 4 74467
-0.005400 -0.004707 0.118528 -0.420906 -0.126822 1.472352 -0.062500 0 0 0 0 0 0 4 75467
-0.005400 -0.004707 0.118528 -0.420815 -0.126727 1.472362 -0.062500 0 0 0 0 0 0 4 76484
-0.005400 -0.004707 0.118528 -0.420752 -0.126660 1.472357 -0.062500 0 0 0 0 0 0 4 77403
-0.005388 -0.004695 0.118540 -0.574183 -0.290173 1.304115 -0.062500 0 0 0 0 0 0 4 78402
-0.005382 -0.004688 0.118544 -0.515853 -0.227677 1.386214 -0.062500 0 0 0 0 0 0 4 79410
-0.005379 -0.004685 0.118545 -0.471157 -0.180079 1.428829 -0.062500 0 0 0 0 0 0 4 80402
-0.005377 -0.004683 0.118546 -0.446593 -0.153978 1.445043 -0.062500 0 0 0 0 0 0 4 81411
-0.005357 -0.004687 0.118537 -0.681532 -0.085886 1.581831 -0.062500 0 0 0 0 0 0 4 82410
-0.005347 -0.004688 0.118533 -0.573562 -0.098627 1.520009 -0.062500 0 0 0 0 0 0 4 83401
-0.005342 -0.004689 0.118532 -0.498576 -0.111092 1.487527 -0.062500 0 0 0 0 0 0 4 84410
-0.005340 -0.004690 0.118532 -0.459504 -0.118434 1.475111 -0.062500 0 0 0 0 0 0 4 85402
-0.005339 -0.004690 0.118532 -0.440001 -0.122390 1.470680 -0.062500 0 0 0 0 0 0 4 86410
-0.005338 -0.004690 0.118532 -0.430294 -0.124449 1.469123 -0.062500 0 0 0 0 0 0 4 87413
-0.005338 -0.004690 0.118532 -0.425481 -0.125517 1.468588 -0.062500 0 0 0 0 0 0 4 88410
-0.005338 -0.004690 0.118532 -0.423084 -0.126067 1.468389 -0.062500 0 0 0 0 0 0 4 89412
-0.005326 -0.004678 0.118544 -0.569340 -0.289804 1.300240 -0.062500 0 0 0 0 0 0 4 90415
-0.005320 -0.004671 0.118548 -0.510329 -0.227399 1.382248 -0.062500 0 0 0 0 0 0 4 91420
-0.005317 -0.004668 0.118549 -0.446381 -0.173625 1.424811 -0.062500 0 0 0 0 0 0 4 92418
-0.005315 -0.004666 0.118550 -0.421659 -0.147550 1.441000 -0.062500 0 0 0 0 0 0 4 93392
-0.005314 -0.004666 0.118550 -0.408841 -0.134062 1.446786 -0.062500 0 0 0 0 0 0 4 94415
-0.005295 -0.004669 0.118541 -0.649856 -0.072619 1.580027 -0.062500 0 0 0 0 0 0 4 95397
-0.005285 -0.004671 0.118537 -0.545169 -0.088771 1.516768 -0.062500 0 0 0 0 0 0 4 96417
-0.005281 -0.004672 0.118536 -0.471836 -0.102956 1.483777 -0.062500 0 0 0 0 0 0 4 97417
-0.005278 -0.004673 0.118536 -0.433593 -0.111157 1.471172 -0.062500 0 0 0 0 0 0 4 98414
-0.005265 -0.004661 0.118548 -0.568242 -0.279272 1.298743 -0.062500 0 0 0 0 0 0 4 99418
-0.005258 -0.004654 0.118552 -0.500241 -0.218972 1.379146 -0.062500 0 0 0 0 0 0 4 100419
-0.005255 -0.004651 0.118553 -0.450776 -0.172503 1.421113 -0.062500 0 0 0 0 0 0 4 101419
-0.005253 -0.004649 0.118554 -0.423837 -0.146980 1.437118 -0.062500 0 0 0 0 0 0 4 102418
-0.005252 -0.004649 0.118554 -0.409928 -0.133781 1.442813 -0.062500 0 0 0 0 0 0 4 103417
-0.005252 -0.004648 0.118554 -0.402835 -0.127058 1.444821 -0.062500 0 0 0 0 0 0 4 104401
-0.005233 -0.004652 0.118545 -0.646688 -0.069100 1.576924 -0.062500 0 0 0 0 0 0 4 105418
-0.005223 -0.004654 0.118541 -0.543579 -0.086999 1.513116 -0.062500 0 0 0 0 0 0 4 106419
-0.005219 -0.004655 0.118540 -0.471047 -0.102063 1.479896 -0.062500 0 0 0 0 0 0 4 107423
-0.005216 -0.004656 0.118540 -0.433200 -0.110713 1.467229 -0.062500 0 0 0 0 0 0 4 108411
-0.005203 -0.004644 0.118552 -0.568181 -0.279136 1.294931 -0.062500 0 0 0 0 0 0 4 109388
-0.005197 -0.004637 0.118556 -0.500200 -0.218905 1.375249 -0.062500 0 0 0 0 0 0 4 110417
-0.005193 -0.004634 0.118557 -0.450733 -0.172464 1.417183 -0.062500 0 0 0 0 0 0 4 111419
-0.005191 -0.004632 0.118558 -0.423812 -0.146965 1.433154 -0.062500 0 0 0 0 0 0 4 112416
-0.005191 -0.004632 0.118558 -0.409902 -0.133764 1.438854 -0.062500 0 0 0 0 0 0 4 113413
-0.005171 -0.004635 0.118549 -0.650146 -0.072522 1.572478 -0.062500 0 0 0 0 0 0 4 114388
-0.005162 -0.004637 0.118545 -0.545322 -0.088718 1.509001 -0.062500 0 0 0 0 0 0 4 115416
-0.005157 -0.004638 0.118544 -0.471937 -0.102940 1.475896 -0.062500 0 0 0 0 0 0 4 116416
-0.005154 -0.004639 0.118544 -0.433658 -0.111153 1.463261 -0.062500 0 0 0 0 0 0 4 117417
-0.005141 -0.004627 0.118556 -0.568546 -0.279463 1.291133 -0.062500 0 0 0 0 0 0 4 118406
-0.005135 -0.004620 0.118560 -0.500354 -0.219047 1.371394 -0.062500 0 0 0 0 0 0 4 119387
-0.005131 -0.004617 0.118561 -0.450804 -0.172531 1.413275 -0.062500 0 0 0 0 0 0 4 120413
-0.005130 -0.004615 0.118562 -0.423838 -0.147002 1.429248 -0.062500 0 0 0 0 0 0 4 121388
-0.005129 -0.004615 0.118562 -0.409911 -0.133785 1.434926 -0.062500 0 0 0 0 0 0 4 122416
-0.005109 -0.004618 0.118553 -0.650018 -0.072552 1.568757 -0.062500 0 0 0 0 0 0 4 123417
-0.005100 -0.004620 0.118549 -0.526253 -0.082833 1.505181 -0.062500 0 0 0 0 0 0 4 124386
-0.005095 -0.004622 0.118548 -0.452889 -0.097032 1.472014 -0.062500 0 0 0 0 0 0 4 125416
-0.005093 -0.004622 0.118548 -0.414632 -0.105248 1.459360 -0.062500 0 0 0 0 0 0 4 126416
-0.005091 -0.004622 0.118548 -0.395517 -0.109631 1.454858 -0.062500 0 0 0 0 0 0 4 127415
-0.005091 -0.004623 0.118548 -0.386018 -0.111929 1.453273 -0.062500 0 0 0 0 0 0 4 128399
-0.005091 -0.004623 0.118548 -0.381310 -0.113088 1.452720 -0.062500 0 0 0 0 0 0 4 129498
-0.005079 -0.004610 0.118560 -0.533102 -0.277690 1.285072 -0.062500 0 0 0 0 0 0 4 130492
-0.005053 -0.004608 0.118554 -0.720189 -0.160778 1.498769 -0.062500 0 0 0 0 0 0 4 131468
-0.005041 -0.004607 0.118552 -0.573652 -0.132796 1.476811 -0.062500 0 0 0 0 0 0 4 132482
-0.005035 -0.004606 0.118552 -0.477228 -0.122645 1.459482 -0.062500 0 0 0 0 0 0 4 133494
-0.005031 -0.004606 0.118552 -0.426974 -0.118238 1.452476 -0.062500 0 0 0 0 0 0 4 134460
-0.005030 -0.004606 0.118551 -0.401744 -0.116187 1.449933 -0.062500 0 0 0 0 0 0 4 135461
-0.005029 -0.004606 0.118551 -0.389145 -0.115218 1.449046 -0.062500 0 0 0 0 0 0 4 136487
-0.005029 -0.004606 0.118551 -0.382876 -0.114738 1.448734 -0.062500 0 0 0 0 0 0 4 137487
-0.005029 -0.004606 0.118551 -0.379745 -0.114522 1.448624 -0.062500 0 0 0 0 0 0 4 138492
-0.005028 -0.004606 0.118551 -0.378172 -0.114408 1.448580 -0.062500 0 0 0 0 0 0 4 139459
-0.005009 -0.004610 0.118542 -0.624328 -0.059908 1.580762 -0.062500 0 0 0 0 0 0 4 140460
-0.005000 -0.004612 0.118539 -0.522908 -0.079451 1.516285 -0.062500 0 0 0 0 0 0 4 141491
-0.004995 -0.004613 0.118538 -0.451235 -0.095331 1.482806 -0.062500 0 0 0 0 0 0 4 142487
-0.004981 -0.004601 0.118549 -0.568133 -0.268481 1.302775 -0.062500 0 0 0 0 0 0 4 143482
-0.004974 -0.004595 0.118553 -0.490503 -0.210525 1.379910 -0.062500 0 0 0 0 0 0 4 144491
-0.004970 -0.004592 0.118555 -0.436297 -0.165276 1.420668 -0.062500 0 0 0 0 0 0 4 145466
-0.004968 -0.004590 0.118555 -0.407051 -0.140395 1.436221 -0.062500 0 0 0 0 0 0 4 146480
-0.004967 -0.004589 0.118555 -0.392006 -0.127525 1.441759 -0.062500 0 0 0 0 0 0 4 147463
-0.004967 -0.004589 0.118555 -0.384366 -0.120964 1.443703 -0.062500 0 0 0 0 0 0 4 148481
-0.004948 -0.004593 0.118546 -0.627313 -0.063231 1.576779 -0.062500 0 0 0 0 0 0 4 149401
-0.004938 -0.004595 0.118543 -0.524439 -0.081120 1.512435 -0.062500 0 0 0 0 0 0 4 150394
-0.004934 -0.004596 0.118541 -0.451998 -0.096182 1.478982 -0.062500 0 0 0 0 0 0 4 151407
-0.004931 -0.004597 0.118541 -0.414187 -0.104823 1.466223 -0.062500 0 0 0 0 0 0 4 152399
-0.004930 -0.004597 0.118541 -0.395301 -0.109422 1.461689 -0.062500 0 0 0 0 0 0 4 153409
-0.004930 -0.004597 0.118541 -0.385923 -0.111805 1.460089 -0.062500 0 0 0 0 0 0 4 154398
-0.004929 -0.004597 0.118541 -0.381250 -0.113037 1.459535 -0.062500 0 0 0 0 0 0 4 155407
-0.004929 -0.004597 0.118541 -0.378913 -0.113662 1.459345 -0.062500 0 0 0 0 0 0 4 156399
-0.004910 -0.004602 0.118531 -0.624448 -0.059602 1.591807 -0.062500 0 0 0 0 0 0 4 157382
-0.004889 -0.004591 0.118540 -0.658559 -0.237250 1.360082 -0.062500 0 0 0 0 0 0 4 158398
-0.004878 -0.004586 0.118543 -0.527814 -0.190379 1.408108 -0.062500 0 0 0 0 0 0 4 159410
-0.004873 -0.004583 0.118544 -0.445399 -0.151714 1.437609 -0.062500 0 0 0 0 0 0 4 160407
-0.004870 -0.004582 0.118544 -0.402048 -0.130379 1.449134 -0.062500 0 0 0 0 0 0 4 161414
-0.004869 -0.004581 0.118544 -0.379984 -0.119367 1.453258 -0.062500 0 0 0 0 0 0 4 162393
-0.004868 -0.004581 0.118544 -0.368886 -0.113764 1.454708 -0.062500 0 0 0 0 0 0 4 163408
-0.004868 -0.004581 0.118545 -0.363288 -0.110930 1.455201 -0.062500 0 0 0 0 0 0 4 164405
-0.004848 -0.004585 0.118535 -0.607057 -0.055138 1.588124 -0.062500 0 0 0 0 0 0 4 165401
-0.004839 -0.004587 0.118532 -0.504840 -0.073968 1.523439 -0.062500 0 0 0 0 0 0 4 166412
-0.004834 -0.004588 0.118531 -0.432768 -0.089487 1.489830 -0.062500 0 0 0 0 0 0 4 167420
-0.004832 -0.004589 0.118530 -0.395101 -0.098358 1.477032 -0.062500 0 0 0 0 0 0 4 168411
-0.004831 -0.004589 0.118530 -0.376301 -0.103070 1.472460 -0.062500 0 0 0 0 0 0 4 169416
-0.004818 -0.004577 0.118542 -0.521602 -0.269801 1.303983 -0.062500 0 0 0 0 0 0 4 170409
-0.004812 -0.004570 0.118546 -0.457788 -0.208181 1.384956 -0.062500 0 0 0 0 0 0 4 171415
-0.004790 -0.004571 0.118538 -0.656921 -0.106673 1.559930 -0.062500 0 0 0 0 0 0 4 172416
-0.004779 -0.004572 0.118535 -0.530373 -0.100356 1.511093 -0.062500 0 0 0 0 0 0 4 173416
-0.004773 -0.004572 0.118534 -0.445705 -0.102858 1.483110 -0.062500 0 0 0 0 0 0 4 174415
-0.004771 -0.004572 0.118534 -0.401643 -0.105115 1.472282 -0.062500 0 0 0 0 0 0 4 175415
-0.004769 -0.004572 0.118534 -0.379583 -0.106471 1.468399 -0.062500 0 0 0 0 0 0 4 176420
-0.004769 -0.004572 0.118534 -0.368595 -0.107238 1.467038 -0.062500 0 0 0 0 0 0 4 177412
-0.004768 -0.004572 0.118534 -0.363130 -0.107636 1.466572 -0.062500 0 0 0 0 0 0 4 178418
-0.004768 -0.004572 0.118534 -0.360399 -0.107856 1.466406 -0.062500 0 0 0 0 0 0 4 179420
-0.004756 -0.004560 0.118546 -0.513831 -0.272325 1.299620 -0.062500 0 0 0 0 0 0 4 180404
-0.004750 -0.004553 0.118550 -0.453902 -0.209448 1.381038 -0.062500 0 0 0 0 0 0 4 181416
-0.004728 -0.004554 0.118542 -0.654836 -0.107337 1.556382 -0.062500 0 0 0 0 0 0 4 182413
-0.004717 -0.004555 0.118539 -0.529335 -0.100699 1.507486 -0.062500 0 0 0 0 0 0 4 183414
-0.004712 -0.004555 0.118538 -0.445187 -0.103039 1.479475 -0.062500 0 0 0 0 0 0 4 184414
-0.004709 -0.004555 0.118538 -0.401400 -0.105190 1.468626 -0.062500 0 0 0 0 0 0 4 185416
-0.004696 -0.004542 0.118549 -0.534388 -0.270974 1.298172 -0.062500 0 0 0 0 0 0 4 186412
-0.004689 -0.004536 0.118553 -0.464108 -0.208736 1.378184 -0.062500 0 0 0 0 0 0 4 187414
-0.004685 -0.004533 0.118555 -0.413605 -0.161281 1.419893 -0.062500 0 0 0 0 0 0 4 188415
-0.004683 -0.004531 0.118555 -0.386224 -0.135287 1.435749 -0.062500 0 0 0 0 0 0 4 189414
-0.004683 -0.004530 0.118555 -0.372111 -0.121867 1.441402 -0.062500 0 0 0 0 0 0 4 190395
-0.004682 -0.004530 0.118556 -0.364962 -0.115018 1.443370 -0.062500 0 0 0 0 0 0 4 191412
-0.004682 -0.004530 0.118556 -0.361334 -0.111570 1.444055 -0.062500 0 0 0 0 0 0 4 192414
-0.004682 -0.004529 0.118556 -0.359510 -0.109825 1.444302 -0.062500 0 0 0 0 0 0 4 193414
-0.004651 -0.004521 0.118558 -0.740811 -0.213193 1.411278 -0.062500 0 0 0 0 0 0 4 194415
-0.004635 -0.004517 0.118559 -0.580378 -0.169251 1.427605 -0.062500 0 0 0 0 0 0 4 195416
-0.004628 -0.004514 0.118559 -0.463774 -0.137009 1.435967 -0.062500 0 0 0 0 0 0 4 196414
-0.004624 -0.004513 0.118559 -0.401711 -0.119744 1.439126 -0.062500 0 0 0 0 0 0 4 197415
-0.004622 -0.004513 0.118559 -0.370264 -0.110939 1.440238 -0.062500 0 0 0 0 0 0 4 198414
-0.004621 -0.004512 0.118559 -0.354481 -0.106523 1.440610 -0.062500 0 0 0 0 0 0 4 199414
-0.004608 -0.004500 0.118571 -0.501750 -0.268935 1.274445 -0.062500 0 0 0 0 0 0 4 200413
-0.004602 -0.004493 0.118575 -0.438308 -0.204752 1.355755 -0.062500 0 0 0 0 0 0 4 201415
-0.004599 -0.004490 0.118577 -0.391193 -0.156288 1.397875 -0.062500 0 0 0 0 0 0 4 202404
-0.004597 -0.004488 0.118577 -0.365516 -0.129796 1.413877 -0.062500 0 0 0 0 0 0 4 203413
-0.004596 -0.004487 0.118577 -0.352264 -0.116098 1.419572 -0.062500 0 0 0 0 0 0 4 204411
-0.004596 -0.004487 0.118577 -0.345524 -0.109136 1.421572 -0.062500 0 0 0 0 0 0 4 205415
-0.004596 -0.004486 0.118577 -0.342115 -0.105628 1.422254 -0.062500 0 0 0 0 0 0 4 206412
-0.004584 -0.004474 0.118589 -0.495667 -0.268594 1.256299 -0.062500 0 0 0 0 0 0 4 207414
-0.004577 -0.004467 0.118593 -0.429228 -0.204085 1.337592 -0.062500 0 0 0 0 0 0 4 208413
-0.004574 -0.004464 0.118595 -0.383629 -0.155710 1.379695 -0.062500 0 0 0 0 0 0 4 209416
-0.004573 -0.004462 0.118595 -0.358704 -0.129273 1.395707 -0.062500 0 0 0 0 0 0 4 210384
-0.004572 -0.004461 0.118595 -0.345823 -0.115599 1.401383 -0.062500 0 0 0 0 0 0 4 211400
-0.004571 -0.004461 0.118596 -0.339300 -0.108651 1.403385 -0.062500 0 0 0 0 0 0 4 212412
-0.004571 -0.004460 0.118596 -0.335986 -0.105136 1.404074 -0.062500 0 0 0 0 0 0 4 213401
-0.004571 -0.004460 0.118596 -0.334321 -0.103370 1.404325 -0.062500 0 0 0 0 0 0 4 214407
-0.004571 -0.004460 0.118596 -0.333481 -0.102479 1.404397 -0.062500 0 0 0 0 0 0 4 215399
-0.004571 -0.004460 0.118596 -0.333068 -0.102042 1.404430 -0.062500 0 0 0 0 0 0 4 216406
-0.004559 -0.004448 0.118607 -0.488218 -0.266662 1.238336 -0.062500 0 0 0 0 0 0 4 217397
-0.004534 -0.004445 0.118602 -0.674537 -0.149025 1.453234 -0.062500 0 0 0 0 0 0 4 218406
-0.004521 -0.004444 0.118600 -0.528818 -0.120572 1.430054 -0.062500 0 0 0 0 0 0 4 219397
-0.004515 -0.004444 0.118599 -0.432852 -0.110185 1.412152 -0.062500 0 0 0 0 0 0 4 220407
-0.004512 -0.004443 0.118599 -0.382823 -0.105639 1.404936 -0.062500 0 0 0 0 0 0 4 221398
-0.004511 -0.004443 0.118599 -0.357694 -0.103539 1.402326 -0.062500 0 0 0 0 0 0 4 222405
-0.004510 -0.004443 0.118599 -0.345142 -0.102531 1.401407 -0.062500 0 0 0 0 0 0 4 223397
-0.004509 -0.004443 0.118599 -0.338887 -0.102060 1.401096 -0.062500 0 0 0 0 0 0 4 224406
-0.004509 -0.004443 0.118599 -0.335767 -0.101817 1.400975 -0.062500 0 0 0 0 0 0 4 225408
-0.004509 -0.004443 0.118599 -0.334197 -0.101700 1.400941 -0.062500 0 0 0 0 0 0 4 226410
-0.004509 -0.004443 0.118599 -0.333423 -0.101653 1.400925 -0.062500 0 0 0 0 0 0 4 227404
-0.004509 -0.004443 0.118599 -0.333037 -0.101617 1.400925 -0.062500 0 0 0 0 0 0 4 228398
-0.004509 -0.004443 0.118599 -0.332836 -0.101604 1.400915 -0.062500 0 0 0 0 0 0 4 229405
-0.004509 -0.004443 0.118599 -0.332741 -0.101582 1.400920 -0.062500 0 0 0 0 0 0 4 230413
-0.004509 -0.004443 0.118599 -0.332698 -0.101588 1.400922 -0.062500 0 0 0 0 0 0 4 231407
-0.004509 -0.004443 0.118599 -0.332663 -0.101586 1.400918 -0.062500 0 0 0 0 0 0 4 232414
-0.004509 -0.004443 0.118599 -0.332660 -0.101586 1.400917 -0.062500 0 0 0 0 0 0 4 233411
-0.004509 -0.004443 0.118599 -0.332652 -0.101578 1.400925 -0.062500 0 0 0 0 0 0 4 234418
-0.004497 -0.004430 0.118611 -0.488138 -0.266547 1.234980 -0.062500 0 0 0 0 0 0 4 235413
-0.004491 -0.004424 0.118615 -0.428449 -0.203286 1.316067 -0.062500 0 0 0 0 0 0 4 236410
-0.004488 -0.004420 0.118616 -0.383204 -0.155299 1.358074 -0.062500 0 0 0 0 0 0 4 237415
-0.004486 -0.004419 0.118617 -0.358494 -0.129050 1.374035 -0.062500 0 0 0 0 0 0 4 238412
-0.004485 -0.004418 0.118617 -0.345717 -0.115496 1.379723 -0.062500 0 0 0 0 0 0 4 239413
-0.004485 -0.004417 0.118617 -0.339230 -0.108588 1.381708 -0.062500 0 0 0 0 0 0 4 240413
-0.004485 -0.004417 0.118617 -0.335957 -0.105115 1.382392 -0.062500 0 0 0 0 0 0 4 241414
-0.004485 -0.004417 0.118617 -0.334314 -0.103358 1.382638 -0.062500 0 0 0 0 0 0 4 242414
-0.004485 -0.004417 0.118617 -0.333477 -0.102469 1.382729 -0.062500 0 0 0 0 0 0 4 243415
-0.004485 -0.004417 0.118617 -0.333074 -0.102027 1.382750 -0.062500 0 0 0 0 0 0 4 244417
-0.004485 -0.004417 0.118617 -0.332851 -0.101818 1.382759 -0.062500 0 0 0 0 0 0 4 245416
-0.004485 -0.004417 0.118617 -0.332740 -0.101689 1.382765 -0.062500 0 0 0 0 0 0 4 246413
-0.004485 -0.004417 0.118617 -0.332690 -0.101635 1.382764 -0.062500 0 0 0 0 0 0 4 247414
-0.004485 -0.004417 0.118617 -0.332678 -0.101622 1.382771 -0.062500 0 0 0 0 0 0 4 248414
-0.004485 -0.004417 0.118617 -0.332650 -0.101607 1.382761 -0.062500 0 0 0 0 0 0 4 249415
-0.004485 -0.004417 0.118617 -0.332654 -0.101584 1.382768 -0.062500 0 0 0 0 0 0 4 250414
-0.004485 -0.004417 0.118617 -0.332640 -0.101595 1.382769 -0.062500 0 0 0 0 0 0 4 251413
-0.004485 -0.004417 0.118617 -0.332642 -0.101585 1.382762 -0.062500 0 0 0 0 0 0 4 252413
-0.004485 -0.004417 0.118617 -0.332653 -0.101581 1.382768 -0.062500 0 0 0 0 0 0 4 253384
-0.004485 -0.004417 0.118617 -0.332640 -0.101595 1.382769 -0.062500 0 0 0 0 0 0 4 254413
-0.004485 -0.004417 0.118617 -0.332642 -0.101585 1.382762 -0.062500 0 0 0 0 0 0 4 255411
-0.004485 -0.004417 0.118617 -0.332642 -0.101584 1.382762 -0.062500 0 0 0 0 0 0 4 256411
-0.004485 -0.004417 0.118617 -0.332650 -0.101593 1.382774 -0.062500 0 0 0 0 0 0 4 257414
-0.004485 -0.004417 0.118617 -0.332643 -0.101585 1.382763 -0.062500 0 0 0 0 0 0 4 258415
-0.004485 -0.004417 0.118617 -0.332642 -0.101584 1.382762 -0.062500 0 0 0 0 0 0 4 259412
-0.004485 -0.004417 0.118617 -0.332654 -0.101581 1.382768 -0.062500 0 0 0 0 0 0 4 260382
-0.004485 -0.004417 0.118617 -0.332640 -0.101595 1.382768 -0.062500 0 0 0 0 0 0 4 261415
-0.004485 -0.004417 0.118617 -0.332642 -0.101585 1.382762 -0.062500 0 0 0 0 0 0 4 262412
-0.004485 -0.004417 0.118617 -0.332642 -0.101584 1.382761 -0.062500 0 0 0 0 0 0 4 263412
-0.004485 -0.004417 0.118617 -0.332650 -0.101593 1.382774 -0.062500 0 0 0 0 0 0 4 264413
-0.004485 -0.004417 0.118617 -0.332643 -0.101585 1.382763 -0.062500 0 0 0 0 0 0 4 265415
-0.004485 -0.004417 0.118617 -0.332642 -0.101584 1.382761 -0.062500 0 0 0 0 0 0 4 266408
-0.004485 -0.004417 0.118617 -0.332639 -0.101595 1.382767 -0.062500 0 0 0 0 0 0 4 267401
-0.004485 -0.004417 0.118617 -0.332653 -0.101582 1.382768 -0.062500 0 0 0 0 0 0 4 268405
-0.004473 -0.004404 0.118629 -0.488233 -0.266633 1.216927 -0.062500 0 0 0 0 0 0 4 269415
-0.004466 -0.004398 0.118633 -0.409501 -0.197353 1.297976 -0.062500 0 0 0 0 0 0 4 270410
-0.004463 -0.004394 0.118635 -0.364235 -0.149344 1.339948 -0.062500 0 0 0 0 0 0 4 271412
-0.004462 -0.004393 0.118635 -0.339510 -0.123093 1.355899 -0.062500 0 0 0 0 0 0 4 272412
-0.004461 -0.004392 0.118635 -0.326741 -0.109521 1.361580 -0.062500 0 0 0 0 0 0 4 273413
-0.004460 -0.004391 0.118635 -0.320250 -0.102620 1.363566 -0.062500 0 0 0 0 0 0 4 274410
-0.004460 -0.004391 0.118635 -0.316980 -0.099137 1.364263 -0.062500 0 0 0 0 0 0 4 275408
-0.004460 -0.004391 0.118635 -0.315314 -0.097383 1.364497 -0.062500 0 0 0 0 0 0 4 276381
-0.004460 -0.004391 0.118635 -0.314493 -0.096500 1.364584 -0.062500 0 0 0 0 0 0 4 277414
-0.004460 -0.004391 0.118635 -0.314073 -0.096053 1.364607 -0.062500 0 0 0 0 0 0 4 278397
-0.004460 -0.004391 0.118635 -0.313870 -0.095838 1.364608 -0.062500 0 0 0 0 0 0 4 279404
-0.004460 -0.004391 0.118635 -0.313766 -0.095728 1.364631 -0.062500 0 0 0 0 0 0 4 280395
-0.004460 -0.004391 0.118635 -0.313709 -0.095667 1.364620 -0.062500 0 0 0 0 0 0 4 281404
-0.004460 -0.004391 0.118635 -0.313680 -0.095637 1.364621 -0.062500 0 0 0 0 0 0 4 282396
-0.004460 -0.004391 0.118635 -0.313677 -0.095634 1.364621 -0.062500 0 0 0 0 0 0 4 283404
-0.004460 -0.004391 0.118635 -0.313673 -0.095614 1.364622 -0.062500 0 0 0 0 0 0 4 284395
-0.004460 -0.004391 0.118635 -0.313658 -0.095626 1.364622 -0.062500 0 0 0 0 0 0 4 285404
-0.004460 -0.004391 0.118635 -0.313664 -0.095606 1.364630 -0.062500 0 0 0 0 0 0 4 286394
-0.004460 -0.004391 0.118635 -0.313660 -0.095614 1.364617 -0.062500 0 0 0 0 0 0 4 287402
-0.004460 -0.004391 0.118635 -0.313649 -0.095618 1.364630 -0.062500 0 0 0 0 0 0 4 288401
-0.004448 -0.004378 0.118647 -0.469343 -0.260767 1.198886 -0.062500 0 0 0 0 0 0 4 289404
-0.004442 -0.004372 0.118651 -0.409535 -0.197404 1.279884 -0.062500 0 0 0 0 0 0 4 290396
-0.004439 -0.004368 0.118653 -0.364254 -0.149351 1.321826 -0.062500 0 0 0 0 0 0 4 291417
-0.004437 -0.004367 0.118653 -0.339519 -0.123087 1.337780 -0.062500 0 0 0 0 0 0 4 292406
-0.004436 -0.004366 0.118653 -0.326749 -0.109527 1.343454 -0.062500 0 0 0 0 0 0 4 293404
-0.004436 -0.004365 0.118653 -0.320256 -0.102626 1.345436 -0.062500 0 0 0 0 0 0 4 294410
-0.004436 -0.004365 0.118653 -0.316973 -0.099144 1.346125 -0.062500 0 0 0 0 0 0 4 295403
-0.004436 -0.004365 0.118654 -0.315316 -0.097388 1.346363 -0.062500 0 0 0 0 0 0 4 296407
-0.004436 -0.004365 0.118654 -0.314489 -0.096496 1.346458 -0.062500 0 0 0 0 0 0 4 297404
-0.004417 -0.004369 0.118644 -0.559958 -0.041693 1.480578 -0.062500 0 0 0 0 0 0 4 298410
-0.004407 -0.004371 0.118641 -0.459391 -0.061090 1.415148 -0.062500 0 0 0 0 0 0 4 299390
-0.004403 -0.004373 0.118639 -0.388092 -0.076856 1.381175 -0.062500 0 0 0 0 0 0 4 300382
-0.004400 -0.004373 0.118639 -0.350803 -0.085819 1.368255 -0.062500 0 0 0 0 0 0 4 301402
-0.004399 -0.004374 0.118639 -0.332135 -0.090593 1.363640 -0.062500 0 0 0 0 0 0 4 302381
-0.004387 -0.004361 0.118651 -0.478682 -0.258306 1.196463 -0.062500 0 0 0 0 0 0 4 303412
-0.004380 -0.004355 0.118655 -0.414169 -0.196149 1.276827 -0.062500 0 0 0 0 0 0 4 304382
-0.004377 -0.004351 0.118656 -0.366554 -0.148716 1.318525 -0.062500 0 0 0 0 0 0 4 305410
-0.004375 -0.004350 0.118657 -0.340654 -0.122767 1.334399 -0.062500 0 0 0 0 0 0 4 306410
-0.004374 -0.004349 0.118657 -0.327310 -0.109359 1.340035 -0.062500 0 0 0 0 0 0 4 307413
-0.004374 -0.004348 0.118657 -0.320541 -0.102537 1.342017 -0.062500 0 0 0 0 0 0 4 308405
-0.004374 -0.004348 0.118657 -0.317107 -0.099093 1.342695 -0.062500 0 0 0 0 0 0 4 309414
-0.004374 -0.004348 0.118657 -0.315398 -0.097360 1.342939 -0.062500 0 0 0 0 0 0 4 310414
-0.004374 -0.004348 0.118657 -0.314527 -0.096489 1.343021 -0.062500 0 0 0 0 0 0 4 311401
-0.004374 -0.004348 0.118657 -0.314099 -0.096056 1.343049 -0.062500 0 0 0 0 0 0 4 312413
-0.004343 -0.004339 0.118659 -0.715545 -0.206838 1.311896 -0.062500 0 0 0 0 0 0 4 313411
-0.004327 -0.004335 0.118660 -0.555217 -0.162873 1.327263 -0.062500 0 0 0 0 0 0 4 314408
-0.004325 -0.004314 0.118651 -0.370290 -0.372991 1.470578 -0.062500 0 0 0 0 0 0 4 315380
-0.004324 -0.004304 0.118647 -0.333691 -0.256540 1.407414 -0.062500 0 0 0 0 0 0 4 316408
-0.004323 -0.004299 0.118646 -0.322184 -0.177580 1.374150 -0.062500 0 0 0 0 0 0 4 317411
-0.004323 -0.004296 0.118646 -0.317561 -0.136496 1.361452 -0.062500 0 0 0 0 0 0 4 318409
-0.004311 -0.004282 0.118657 -0.471526 -0.281432 1.191671 -0.062500 0 0 0 0 0 0 4 319408
-0.004286 -0.004279 0.118652 -0.656191 -0.153298 1.405360 -0.062500 0 0 0 0 0 0 4 320410
-0.004273 -0.004278 0.118650 -0.510140 -0.119732 1.381012 -0.062500 0 0 0 0 0 0 4 321414
-0.004267 -0.004277 0.118649 -0.414027 -0.106777 1.362641 -0.062500 0 0 0 0 0 0 4 322409
-0.004264 -0.004277 0.118649 -0.363920 -0.100965 1.355265 -0.062500 0 0 0 0 0 0 4 323408
-0.004262 -0.004277 0.118649 -0.338740 -0.098215 1.352590 -0.062500 0 0 0 0 0 0 4 324410
-0.004231 -0.004268 0.118651 -0.708849 -0.202273 1.321221 -0.062500 0 0 0 0 0 0 4 325411
-0.004220 -0.004245 0.118642 -0.467819 -0.399574 1.471507 -0.062500 0 0 0 0 0 0 4 326408
-0.004215 -0.004234 0.118639 -0.373648 -0.267905 1.412862 -0.062500 0 0 0 0 0 0 4 327410
-0.004212 -0.004228 0.118638 -0.330042 -0.180324 1.381368 -0.062500 0 0 0 0 0 0 4 328402
-0.004211 -0.004225 0.118638 -0.308957 -0.134803 1.369297 -0.062500 0 0 0 0 0 0 4 329410
-0.004198 -0.004211 0.118649 -0.454946 -0.277712 1.200112 -0.062500 0 0 0 0 0 0 4 330410
-0.004192 -0.004204 0.118653 -0.389659 -0.202689 1.279229 -0.062500 0 0 0 0 0 0 4 331409
-0.004170 -0.004204 0.118645 -0.587051 -0.094491 1.455281 -0.062500 0 0 0 0 0 0 4 332409
-0.004159 -0.004205 0.118642 -0.460948 -0.085034 1.405126 -0.062500 0 0 0 0 0 0 4 333397
-0.004147 -0.004174 0.118643 -0.464498 -0.493837 1.347575 -0.062500 0 0 0 0 0 0 4 334410
-0.004140 -0.004158 0.118644 -0.385746 -0.332532 1.350822 -0.062500 0 0 0 0 0 0 4 335414
-0.004137 -0.004150 0.118644 -0.338128 -0.215150 1.354177 -0.062500 0 0 0 0 0 0 4 336409
-0.004136 -0.004146 0.118644 -0.313451 -0.152737 1.355532 -0.062500 0 0 0 0 0 0 4 337411
-0.004104 -0.004136 0.118646 -0.702779 -0.232673 1.326469 -0.062500 0 0 0 0 0 0 4 338410
-0.004088 -0.004131 0.118647 -0.536246 -0.172711 1.341233 -0.062500 0 0 0 0 0 0 4 339408
-0.004080 -0.004128 0.118647 -0.416575 -0.132399 1.348726 -0.062500 0 0 0 0 0 0 4 340408
-0.004076 -0.004127 0.118647 -0.353024 -0.111096 1.351547 -0.062500 0 0 0 0 0 0 4 341410
-0.004062 -0.004113 0.118659 -0.477477 -0.266317 1.188142 -0.062500 0 0 0 0 0 0 4 342409
-0.004060 -0.004088 0.118653 -0.332480 -0.438998 1.404885 -0.062500 0 0 0 0 0 0 4 343408
-0.004059 -0.004075 0.118651 -0.304414 -0.289095 1.380216 -0.062500 0 0 0 0 0 0 4 344397
-0.004040 -0.004073 0.118641 -0.521815 -0.130514 1.496828 -0.062500 0 0 0 0 0 0 4 345396
-0.004019 -0.004059 0.118649 -0.574935 -0.265530 1.259096 -0.062500 0 0 0 0 0 0 4 346402
-0.004008 -0.004052 0.118652 -0.441783 -0.191894 1.302494 -0.062500 0 0 0 0 0 0 4 347393
-0.004002 -0.004049 0.118653 -0.358228 -0.139812 1.330072 -0.062500 0 0 0 0 0 0 4 348403
-0.003987 -0.004034 0.118665 -0.465052 -0.277805 1.176806 -0.062500 0 0 0 0 0 0 4 349392
-0.003961 -0.004031 0.118659 -0.627278 -0.145084 1.396397 -0.062500 0 0 0 0 0 0 4 350403
-0.003953 -0.004011 0.118648 -0.402168 -0.351088 1.509320 -0.062500 0 0 0 0 0 0 4 351393
-0.003937 -0.003988 0.118655 -0.483352 -0.404543 1.260799 -0.062500 0 0 0 0 0 0 4 352403
-0.003929 -0.003976 0.118658 -0.389929 -0.264008 1.299249 -0.062500 0 0 0 0 0 0 4 353393
-0.003925 -0.003971 0.118659 -0.328869 -0.175959 1.324979 -0.062500 0 0 0 0 0 0 4 354402
-0.003923 -0.003968 0.118659 -0.296569 -0.129791 1.335121 -0.062500 0 0 0 0 0 0 4 355392
-0.003910 -0.003953 0.118671 -0.437208 -0.272849 1.175014 -0.062500 0 0 0 0 0 0 4 356413
-0.003885 -0.003950 0.118665 -0.613127 -0.142453 1.392066 -0.062500 0 0 0 0 0 0 4 357399
-0.003872 -0.003949 0.118663 -0.463538 -0.107947 1.367681 -0.062500 0 0 0 0 0 0 4 358404
-0.003859 -0.003917 0.118665 -0.454376 -0.502723 1.322004 -0.062500 0 0 0 0 0 0 4 359422
-0.003852 -0.003901 0.118665 -0.368304 -0.333730 1.328035 -0.062500 0 0 0 0 0 0 4 360401
-0.003849 -0.003893 0.118665 -0.316933 -0.212416 1.332192 -0.062500 0 0 0 0 0 0 4 361392
-0.003835 -0.003876 0.118677 -0.447626 -0.314714 1.170397 -0.062500 0 0 0 0 0 0 4 362397
-0.003809 -0.003871 0.118671 -0.599288 -0.157335 1.386820 -0.062500 0 0 0 0 0 0 4 363407
-0.003796 -0.003869 0.118669 -0.447181 -0.112367 1.362005 -0.062500 0 0 0 0 0 0 4 364412
-0.003778 -0.003855 0.118680 -0.505461 -0.260475 1.180096 -0.062500 0 0 0 0 0 0 4 365414
-0.003774 -0.003830 0.118674 -0.318191 -0.428538 1.389137 -0.062500 0 0 0 0 0 0 4 366410
-0.003772 -0.003817 0.118672 -0.272185 -0.277234 1.360995 -0.062500 0 0 0 0 0 0 4 367408
-0.003759 -0.003798 0.118683 -0.411818 -0.345751 1.178021 -0.062500 0 0 0 0 0 0 4 368408
-0.003752 -0.003788 0.118687 -0.342690 -0.230115 1.249935 -0.062500 0 0 0 0 0 0 4 369409
-0.003749 -0.003783 0.118688 -0.292964 -0.155863 1.288352 -0.062500 0 0 0 0 0 0 4 370408
-0.003716 -0.003772 0.118691 -0.668331 -0.229143 1.276131 -0.062500 0 0 0 0 0 0 4 371408
-0.003700 -0.003766 0.118691 -0.494037 -0.164521 1.294645 -0.062500 0 0 0 0 0 0 4 372408
-0.003697 -0.003745 0.118682 -0.301850 -0.363128 1.440094 -0.062500 0 0 0 0 0 0 4 373413
-0.003695 -0.003734 0.118679 -0.262060 -0.242104 1.376357 -0.062500 0 0 0 0 0 0 4 374414
-0.003683 -0.003716 0.118689 -0.406564 -0.327966 1.180050 -0.062500 0 0 0 0 0 0 4 375412
-0.003676 -0.003707 0.118693 -0.339938 -0.221063 1.246946 -0.062500 0 0 0 0 0 0 4 376413
-0.003642 -0.003694 0.118696 -0.693803 -0.263983 1.257226 -0.062500 0 0 0 0 0 0 4 377408
-0.003630 -0.003669 0.118687 -0.438529 -0.423560 1.421388 -0.062500 0 0 0 0 0 0 4 378408
-0.003624 -0.003656 0.118684 -0.334229 -0.273573 1.366018 -0.062500 0 0 0 0 0 0 4 379408
-0.003621 -0.003650 0.118683 -0.285381 -0.176725 1.335522 -0.062500 0 0 0 0 0 0 4 380407
-0.003608 -0.003634 0.118694 -0.400682 -0.287828 1.161391 -0.062500 0 0 0 0 0 0 4 381411
-0.003601 -0.003626 0.118698 -0.327793 -0.197916 1.236741 -0.062500 0 0 0 0 0 0 4 382409
-0.003602 -0.003603 0.118690 -0.201230 -0.377316 1.413630 -0.062500 0 0 0 0 0 0 4 383408
-0.003572 -0.003583 0.118689 -0.601587 -0.359200 1.335828 -0.062500 0 0 0 0 0 0 4 384408
-0.003557 -0.003573 0.118688 -0.446670 -0.227887 1.319201 -0.062500 0 0 0 0 0 0 4 385409
-0.003550 -0.003568 0.118688 -0.333811 -0.150091 1.314355 -0.062500 0 0 0 0 0 0 4 386406
-0.003534 -0.003553 0.118700 -0.432010 -0.277646 1.150633 -0.062500 0 0 0 0 0 0 4 387410
-0.003526 -0.003545 0.118704 -0.340414 -0.192647 1.229451 -0.062500 0 0 0 0 0 0 4 388408
-0.003527 -0.003522 0.118695 -0.210690 -0.374776 1.407747 -0.062500 0 0 0 0 0 0 4 389408
-0.003516 -0.003498 0.118704 -0.362197 -0.412764 1.194063 -0.062500 0 0 0 0 0 0 4 390408
-0.003510 -0.003486 0.118707 -0.304198 -0.261926 1.244067 -0.062500 0 0 0 0 0 0 4 391407
-0.003507 -0.003480 0.118708 -0.260858 -0.168455 1.273743 -0.062500 0 0 0 0 0 0 4 392408
-0.003474 -0.003468 0.118710 -0.639943 -0.232750 1.260145 -0.062500 0 0 0 0 0 0 4 393408
-0.003458 -0.003462 0.118711 -0.467243 -0.163063 1.276672 -0.062500 0 0 0 0 0 0 4 394408
-0.003455 -0.003441 0.118701 -0.275825 -0.358504 1.422115 -0.062500 0 0 0 0 0 0 4 395400
-0.003442 -0.003417 0.118709 -0.394983 -0.404559 1.196015 -0.062500 0 0 0 0 0 0 4 396405
-0.003435 -0.003406 0.118712 -0.320523 -0.257703 1.241326 -0.062500 0 0 0 0 0 0 4 397401
-0.003431 -0.003400 0.118713 -0.262511 -0.165969 1.269322 -0.062500 0 0 0 0 0 0 4 398405
-0.003430 -0.003397 0.118714 -0.235015 -0.118119 1.280223 -0.062500 0 0 0 0 0 0 4 399405
-0.003422 -0.003364 0.118715 -0.310935 -0.502607 1.260544 -0.062500 0 0 0 0 0 0 4 400408
-0.003418 -0.003347 0.118716 -0.268191 -0.327215 1.273600 -0.062500 0 0 0 0 0 0 4 401409
-0.003416 -0.003339 0.118716 -0.238508 -0.202547 1.280000 -0.062500 0 0 0 0 0 0 4 402407
-0.003384 -0.003326 0.118718 -0.606815 -0.243573 1.258012 -0.062500 0 0 0 0 0 0 4 403407
-0.003368 -0.003320 0.118719 -0.438036 -0.165087 1.270933 -0.062500 0 0 0 0 0 0 4 404407
-0.003365 -0.003298 0.118709 -0.248651 -0.355857 1.415452 -0.062500 0 0 0 0 0 0 4 405408
-0.003364 -0.003287 0.118706 -0.210438 -0.231941 1.350295 -0.062500 0 0 0 0 0 0 4 406409
-0.003351 -0.003269 0.118716 -0.356687 -0.317525 1.155070 -0.062500 0 0 0 0 0 0 4 407377
-0.003345 -0.003260 0.118720 -0.289793 -0.209105 1.221007 -0.062500 0 0 0 0 0 0 4 408407
-0.003341 -0.003255 0.118721 -0.241259 -0.138584 1.257144 -0.062500 0 0 0 0 0 0 4 409389
-0.003328 -0.003240 0.118733 -0.373931 -0.269730 1.109991 -0.062500 0 0 0 0 0 0 4 410392
-0.003326 -0.003213 0.118727 -0.230277 -0.425685 1.332113 -0.062500 0 0 0 0 0 0 4 411401
-0.003325 -0.003200 0.118725 -0.203245 -0.269308 1.306911 -0.062500 0 0 0 0 0 0 4 412400
-0.003324 -0.003194 0.118724 -0.194778 -0.168343 1.287907 -0.062500 0 0 0 0 0 0 4 413391
-0.003293 -0.003182 0.118726 -0.587657 -0.228852 1.256645 -0.062500 0 0 0 0 0 0 4 414399
-0.003278 -0.003176 0.118726 -0.425157 -0.157277 1.265624 -0.062500 0 0 0 0 0 0 4 415390
-0.003275 -0.003154 0.118717 -0.238973 -0.351281 1.409119 -0.062500 0 0 0 0 0 0 4 416400
-0.003274 -0.003144 0.118713 -0.202403 -0.229319 1.343254 -0.062500 0 0 0 0 0 0 4 417392
-0.003261 -0.003125 0.118723 -0.349749 -0.316237 1.148250 -0.062500 0 0 0 0 0 0 4 418399
-0.003255 -0.003116 0.118727 -0.283115 -0.208053 1.213860 -0.062500 0 0 0 0 0 0 4 419390
-0.003251 -0.003111 0.118728 -0.234678 -0.137664 1.249840 -0.062500 0 0 0 0 0 0 4 420400
-0.003255 -0.003091 0.118719 -0.140033 -0.340511 1.402321 -0.062500 0 0 0 0 0 0 4 421390
-0.003257 -0.003080 0.118715 -0.152614 -0.223914 1.339352 -0.062500 0 0 0 0 0 0 4 422415
-0.003227 -0.003066 0.118716 -0.568743 -0.258808 1.282860 -0.062500 0 0 0 0 0 0 4 423398
-0.003212 -0.003059 0.118716 -0.415461 -0.172276 1.281566 -0.062500 0 0 0 0 0 0 4 424414
-0.003204 -0.003056 0.118716 -0.302620 -0.118525 1.282857 -0.062500 0 0 0 0 0 0 4 425397
-0.003194 -0.003023 0.118718 -0.333221 -0.499422 1.262059 -0.062500 0 0 0 0 0 0 4 426397
-0.003188 -0.003006 0.118718 -0.248351 -0.315437 1.272898 -0.062500 0 0 0 0 0 0 4 427397
-0.003186 -0.002998 0.118718 -0.206805 -0.189800 1.278344 -0.062500 0 0 0 0 0 0 4 428390
-0.003184 -0.002994 0.118719 -0.185121 -0.123230 1.280370 -0.062500 0 0 0 0 0 0 4 429408
-0.003171 -0.002979 0.118730 -0.327242 -0.257209 1.121013 -0.062500 0 0 0 0 0 0 4 430392
-0.003170 -0.002952 0.118724 -0.191229 -0.414269 1.338793 -0.062500 0 0 0 0 0 0 4 431407
-0.003169 -0.002939 0.118722 -0.168134 -0.259199 1.311326 -0.062500 0 0 0 0 0 0 4 432405
-0.003150 -0.002937 0.118711 -0.405324 -0.103955 1.429005 -0.062500 0 0 0 0 0 0 4 433410
-0.003141 -0.002936 0.118708 -0.303803 -0.072276 1.353776 -0.062500 0 0 0 0 0 0 4 434405
-0.003124 -0.002923 0.118718 -0.391513 -0.231269 1.156267 -0.062500 0 0 0 0 0 0 4 435406
-0.003116 -0.002916 0.118721 -0.291873 -0.161178 1.220431 -0.062500 0 0 0 0 0 0 4 436407
-0.003116 -0.002894 0.118713 -0.158141 -0.349758 1.395074 -0.062500 0 0 0 0 0 0 4 437408
-0.003117 -0.002883 0.118710 -0.149648 -0.224886 1.340489 -0.062500 0 0 0 0 0 0 4 438406
-0.003105 -0.002865 0.118720 -0.311580 -0.310765 1.150376 -0.062500 0 0 0 0 0 0 4 439407
-0.003099 -0.002855 0.118724 -0.251646 -0.201252 1.216947 -0.062500 0 0 0 0 0 0 4 440411
-0.003101 -0.002832 0.118715 -0.138028 -0.369704 1.392625 -0.062500 0 0 0 0 0 0 4 441410
-0.003071 -0.002812 0.118713 -0.542767 -0.349295 1.316388 -0.062500 0 0 0 0 0 0 4 442403
-0.003056 -0.002802 0.118713 -0.389167 -0.215364 1.296864 -0.062500 0 0 0 0 0 0 4 443407
-0.003049 -0.002797 0.118713 -0.276919 -0.136142 1.290666 -0.062500 0 0 0 0 0 0 4 444404
-0.003045 -0.002794 0.118713 -0.217286 -0.095336 1.288547 -0.062500 0 0 0 0 0 0 4 445378
-0.003036 -0.002762 0.118714 -0.272687 -0.480638 1.268092 -0.062500 0 0 0 0 0 0 4 446403
-0.003032 -0.002745 0.118714 -0.221353 -0.307021 1.277656 -0.062500 0 0 0 0 0 0 4 447375
-0.003030 -0.002737 0.118715 -0.187346 -0.183296 1.282514 -0.062500 0 0 0 0 0 0 4 448404
-0.003016 -0.002720 0.118726 -0.329244 -0.287398 1.125158 -0.062500 0 0 0 0 0 0 4 449402
-0.002991 -0.002715 0.118720 -0.501371 -0.132904 1.341727 -0.062500 0 0 0 0 0 0 4 450404
-0.002983 -0.002695 0.118708 -0.283023 -0.326800 1.454547 -0.062500 0 0 0 0 0 0 4 451406
-0.002980 -0.002685 0.118704 -0.211137 -0.210742 1.366484 -0.062500 0 0 0 0 0 0 4 452407
-0.002966 -0.002667 0.118714 -0.321396 -0.296389 1.164345 -0.062500 0 0 0 0 0 0 4 453377
-0.002959 -0.002657 0.118717 -0.244378 -0.189388 1.226054 -0.062500 0 0 0 0 0 0 4 454409
-0.002960 -0.002634 0.118708 -0.122242 -0.358705 1.400495 -0.062500 0 0 0 0 0 0 4 455406
-0.002949 -0.002610 0.118717 -0.279648 -0.394777 1.186403 -0.062500 0 0 0 0 0 0 4 456405
-0.002943 -0.002598 0.118720 -0.222621 -0.240460 1.233548 -0.062500 0 0 0 0 0 0 4 457407
-0.002945 -0.002573 0.118711 -0.111206 -0.384203 1.402076 -0.062500 0 0 0 0 0 0 4 458406
-0.002928 -0.002565 0.118698 -0.357387 -0.182408 1.482496 -0.062500 0 0 0 0 0 0 4 459405
-0.002907 -0.002548 0.118704 -0.421224 -0.276426 1.224757 -0.062500 0 0 0 0 0 0 4 460405
-0.002897 -0.002540 0.118707 -0.293324 -0.177054 1.255522 -0.062500 0 0 0 0 0 0 4 461406
-0.002891 -0.002535 0.118708 -0.212458 -0.111972 1.278079 -0.062500 0 0 0 0 0 0 4 462391
-0.002882 -0.002502 0.118709 -0.261801 -0.486624 1.268970 -0.062500 0 0 0 0 0 0 4 463401
-0.002877 -0.002485 0.118710 -0.203921 -0.305812 1.281209 -0.062500 0 0 0 0 0 0 4 464404
-0.002874 -0.002477 0.118710 -0.166536 -0.178461 1.286864 -0.062500 0 0 0 0 0 0 4 465406
-0.002861 -0.002459 0.118721 -0.307238 -0.281353 1.130681 -0.062500 0 0 0 0 0 0 4 466406
-0.002854 -0.002450 0.118725 -0.234797 -0.180627 1.209024 -0.062500 0 0 0 0 0 0 4 467405
-0.002856 -0.002428 0.118716 -0.114736 -0.352667 1.389867 -0.062500 0 0 0 0 0 0 4 468405
-0.002844 -0.002403 0.118725 -0.273510 -0.391082 1.178165 -0.062500 0 0 0 0 0 0 4 469406
-0.002838 -0.002391 0.118728 -0.216723 -0.237332 1.225537 -0.062500 0 0 0 0 0 0 4 470405
-0.002836 -0.002385 0.118729 -0.173948 -0.142445 1.253897 -0.062500 0 0 0 0 0 0 4 471405
-0.002822 -0.002369 0.118740 -0.311322 -0.263500 1.106919 -0.062500 0 0 0 0 0 0 4 472406
-0.002820 -0.002342 0.118734 -0.168397 -0.410173 1.329141 -0.062500 0 0 0 0 0 0 4 473405
-0.002819 -0.002329 0.118732 -0.136280 -0.249241 1.301504 -0.062500 0 0 0 0 0 0 4 474393
-0.002819 -0.002322 0.118731 -0.128019 -0.147152 1.281448 -0.062500 0 0 0 0 0 0 4 475389
-0.002788 -0.002310 0.118732 -0.528279 -0.209338 1.253961 -0.062500 0 0 0 0 0 0 4 476398
-0.002777 -0.002286 0.118723 -0.296902 -0.375029 1.401778 -0.062500 0 0 0 0 0 0 4 477389
-0.002772 -0.002274 0.118719 -0.205134 -0.231619 1.336614 -0.062500 0 0 0 0 0 0 4 478399
-0.002757 -0.002254 0.118730 -0.304080 -0.307003 1.144836 -0.062500 0 0 0 0 0 0 4 479398
-0.002750 -0.002245 0.118733 -0.220614 -0.191405 1.209141 -0.062500 0 0 0 0 0 0 4 480390
-0.002746 -0.002240 0.118734 -0.163727 -0.117346 1.244359 -0.062500 0 0 0 0 0 0 4 481397
-0.002744 -0.002237 0.118735 -0.133470 -0.078413 1.257822 -0.062500 0 0 0 0 0 0 4 482388
-0.002736 -0.002205 0.118736 -0.210329 -0.467733 1.246367 -0.062500 0 0 0 0 0 0 4 483397
-0.002732 -0.002188 0.118736 -0.165834 -0.294304 1.256129 -0.062500 0 0 0 0 0 0 4 484388
-0.002730 -0.002180 0.118737 -0.135153 -0.170690 1.260778 -0.062500 0 0 0 0 0 0 4 485398
-0.002729 -0.002176 0.118737 -0.118916 -0.105147 1.262484 -0.062500 0 0 0 0 0 0 4 486388
-0.002716 -0.002161 0.118748 -0.271552 -0.243031 1.105828 -0.062500 0 0 0 0 0 0 4 487413
-0.002715 -0.002135 0.118742 -0.136108 -0.397339 1.324586 -0.062500 0 0 0 0 0 0 4 488400
-0.002714 -0.002122 0.118739 -0.107702 -0.242394 1.295181 -0.062500 0 0 0 0 0 0 4 489435
-0.002714 -0.002115 0.118739 -0.101364 -0.142548 1.274449 -0.062500 0 0 0 0 0 0 4 490395
-0.002701 -0.002099 0.118750 -0.259778 -0.261682 1.109133 -0.062500 0 0 0 0 0 0 4 491396
-0.002695 -0.002091 0.118753 -0.195793 -0.168321 1.183231 -0.062500 0 0 0 0 0 0 4 492396
-0.002692 -0.002087 0.118755 -0.148514 -0.105532 1.221912 -0.062500 0 0 0 0 0 0 4 493389
-0.002695 -0.002066 0.118745 -0.054563 -0.310107 1.378246 -0.062500 0 0 0 0 0 0 4 494397
-0.002697 -0.002056 0.118742 -0.067621 -0.196880 1.314058 -0.062500 0 0 0 0 0 0 4 495396
-0.002686 -0.002038 0.118752 -0.241947 -0.290730 1.123103 -0.062500 0 0 0 0 0 0 4 496405
-0.002680 -0.002029 0.118755 -0.186657 -0.182914 1.187129 -0.062500 0 0 0 0 0 0 4 497404
-0.002677 -0.002024 0.118756 -0.143882 -0.112781 1.222199 -0.062500 0 0 0 0 0 0 4 498405
-0.002676 -0.002022 0.118757 -0.120678 -0.075846 1.235612 -0.062500 0 0 0 0 0 0 4 499404
-0.002680 -0.002002 0.118747 -0.040354 -0.294825 1.382224 -0.062500 0 0 0 0 0 0 4 500405
-0.002670 -0.001979 0.118755 -0.221546 -0.360613 1.157644 -0.062500 0 0 0 0 0 0 4 501406
-0.002665 -0.001968 0.118757 -0.175466 -0.219668 1.199228 -0.062500 0 0 0 0 0 0 4 502405
-0.002662 -0.001962 0.118758 -0.138083 -0.131248 1.225460 -0.062500 0 0 0 0 0 0 4 503405
-0.002661 -0.001959 0.118759 -0.117724 -0.085044 1.235688 -0.062500 0 0 0 0 0 0 4 504407
-0.002660 -0.001958 0.118759 -0.107310 -0.061698 1.239345 -0.062500 0 0 0 0 0 0 4 505413
-0.002665 -0.001939 0.118749 -0.033632 -0.287544 1.382685 -0.062500 0 0 0 0 0 0 4 506408
-0.002656 -0.001916 0.118756 -0.218238 -0.357093 1.156955 -0.062500 0 0 0 0 0 0 4 507402
-0.002651 -0.001905 0.118759 -0.168889 -0.216022 1.197990 -0.062500 0 0 0 0 0 0 4 508402
-0.002648 -0.001899 0.118760 -0.132340 -0.128477 1.224007 -0.062500 0 0 0 0 0 0 4 509375
-0.002647 -0.001896 0.118760 -0.112380 -0.082730 1.234168 -0.062500 0 0 0 0 0 0 4 510403
-0.002646 -0.001895 0.118760 -0.102171 -0.059607 1.237785 -0.062500 0 0 0 0 0 0 4 511405
-0.002646 -0.001894 0.118760 -0.097022 -0.047988 1.239054 -0.062500 0 0 0 0 0 0 4 512398
-0.002639 -0.001862 0.118761 -0.187287 -0.451270 1.225332 -0.062500 0 0 0 0 0 0 4 513405
-0.002635 -0.001846 0.118762 -0.149014 -0.284809 1.232565 -0.062500 0 0 0 0 0 0 4 514405
-0.002633 -0.001838 0.118762 -0.121402 -0.164707 1.236158 -0.062500 0 0 0 0 0 0 4 515373
-0.002632 -0.001834 0.118762 -0.106726 -0.100949 1.237503 -0.062500 0 0 0 0 0 0 4 516404
-0.002632 -0.001832 0.118762 -0.099287 -0.068687 1.237955 -0.062500 0 0 0 0 0 0 4 517403
-0.002631 -0.001831 0.118762 -0.095548 -0.052524 1.238113 -0.062500 0 0 0 0 0 0 4 518404
-0.002631 -0.001831 0.118762 -0.093693 -0.044435 1.238165 -0.062500 0 0 0 0 0 0 4 519391
-0.002624 -0.001799 0.118763 -0.185726 -0.449471 1.224399 -0.062500 0 0 0 0 0 0 4 520396
-0.002620 -0.001783 0.118763 -0.148227 -0.283907 1.231315 -0.062500 0 0 0 0 0 0 4 521405
-0.002619 -0.001775 0.118763 -0.121019 -0.164256 1.234766 -0.062500 0 0 0 0 0 0 4 522374
-0.002618 -0.001771 0.118763 -0.106530 -0.100728 1.236029 -0.062500 0 0 0 0 0 0 4 523373
-0.002617 -0.001769 0.118763 -0.099193 -0.068571 1.236487 -0.062500 0 0 0 0 0 0 4 524403
-0.002622 -0.001750 0.118753 -0.027163 -0.289613 1.379284 -0.062500 0 0 0 0 0 0 4 525375
-0.002606 -0.001745 0.118740 -0.294387 -0.129900 1.448002 -0.062500 0 0 0 0 0 0 4 526403
-0.002598 -0.001742 0.118735 -0.214851 -0.078565 1.344013 -0.062500 0 0 0 0 0 0 4 527392
-0.002582 -0.001728 0.118745 -0.316349 -0.228522 1.139325 -0.062500 0 0 0 0 0 0 4 528391
-0.002574 -0.001721 0.118748 -0.221614 -0.150459 1.197756 -0.062500 0 0 0 0 0 0 4 529403
-0.002570 -0.001717 0.118749 -0.158888 -0.095498 1.230802 -0.062500 0 0 0 0 0 0 4 530403
-0.002568 -0.001715 0.118749 -0.125707 -0.066249 1.243489 -0.062500 0 0 0 0 0 0 4 531402
-0.002572 -0.001696 0.118739 -0.035479 -0.287504 1.390789 -0.062500 0 0 0 0 0 0 4 532403
-0.002574 -0.001687 0.118736 -0.053084 -0.184246 1.322398 -0.062500 0 0 0 0 0 0 4 533403
-0.002563 -0.001669 0.118746 -0.230227 -0.283888 1.131007 -0.062500 0 0 0 0 0 0 4 534402
-0.002557 -0.001660 0.118749 -0.175813 -0.178011 1.193975 -0.062500 0 0 0 0 0 0 4 535404
-0.002554 -0.001655 0.118750 -0.133449 -0.108894 1.228587 -0.062500 0 0 0 0 0 0 4 536404
-0.002553 -0.001653 0.118751 -0.094685 -0.070560 1.241807 -0.062500 0 0 0 0 0 0 4 537405
-0.002538 -0.001638 0.118731 -0.257464 -0.233140 1.528205 -0.062500 0 0 0 0 0 0 4 538403
-0.002531 -0.001630 0.118724 -0.179196 -0.149666 1.391755 -0.062500 0 0 0 0 0 0 4 539390
-0.002516 -0.001613 0.118733 -0.287372 -0.264819 1.165474 -0.062500 0 0 0 0 0 0 4 540388
-0.002508 -0.001605 0.118736 -0.196496 -0.167299 1.215065 -0.062500 0 0 0 0 0 0 4 541423
-0.002504 -0.001601 0.118737 -0.135854 -0.102500 1.244910 -0.062500 0 0 0 0 0 0 4 542388
-0.002502 -0.001598 0.118737 -0.103752 -0.068319 1.256477 -0.062500 0 0 0 0 0 0 4 543396
-0.002506 -0.001579 0.118727 -0.019123 -0.287709 1.403700 -0.062500 0 0 0 0 0 0 4 544386
-0.002508 -0.001570 0.118723 -0.037025 -0.183405 1.335003 -0.062500 0 0 0 0 0 0 4 545395
-0.002509 -0.001565 0.118722 -0.052777 -0.110452 1.299278 -0.062500 0 0 0 0 0 0 4 546397
-0.002497 -0.001549 0.118733 -0.223331 -0.244429 1.130375 -0.062500 0 0 0 0 0 0 4 547386
-0.002473 -0.001546 0.118727 -0.407381 -0.101239 1.340670 -0.062500 0 0 0 0 0 0 4 548396
-0.002466 -0.001526 0.118714 -0.196083 -0.299707 1.453529 -0.062500 0 0 0 0 0 0 4 549387
-0.002462 -0.001516 0.118710 -0.127761 -0.188794 1.362440 -0.062500 0 0 0 0 0 0 4 550395
-0.002461 -0.001511 0.118709 -0.098291 -0.113031 1.317943 -0.062500 0 0 0 0 0 0 4 551385
-0.002460 -0.001508 0.118708 -0.084354 -0.073351 1.301261 -0.062500 0 0 0 0 0 0 4 552412
[truncated: 26,444,262 more chars]
