# Supplementary material for: Increasing Patient Engagement in Rehabilitation Exercises Using Computer-Based Citizen Science
Source: PLoS One. 2015 Mar 20;10(3):e0117013. doi: 10.1371/journal.pone.0117013 (PMC4368773; doi:10.1371/journal.pone.0117013)
Supplement: S6 Dataset — (ZIP) [file pone.0117013.s006.zip › Dataset_S6/P26/P26_without.dat]

0.012985 0.003669 0.170154 -0.646828 1.111385 -2.440952 -0.000000 1 0 0 0 0 0 0 962
0.013016 0.003620 0.170243 -0.477116 0.742703 -1.424710 -0.000031 1 0 0 0 0 0 0 1959
0.013032 0.003573 0.170336 -0.275466 0.683364 -1.404634 -0.000062 1 0 0 0 0 0 0 2948
0.013058 0.003545 0.170418 -0.377648 0.427992 -1.281948 -0.000093 1 0 0 0 0 0 0 3952
0.013088 0.003527 0.170496 -0.455071 0.273827 -1.224996 -0.000125 1 0 0 0 0 0 0 4952
0.013083 0.003499 0.170575 -0.014541 0.385773 -1.274184 -0.000156 1 0 0 0 0 0 0 5951
0.013092 0.003503 0.170646 -0.165845 -0.022709 -1.182946 -0.000187 1 0 0 0 0 0 0 6931
0.013093 0.003504 0.170709 -0.081387 -0.031743 -1.106728 -0.000218 1 0 0 0 0 0 0 7950
0.013106 0.003523 0.170772 -0.231907 -0.264132 -1.115817 -0.000252 1 0 0 0 0 0 0 9016
0.013109 0.003532 0.170832 -0.126193 -0.159106 -1.100389 -0.000283 1 0 0 0 0 0 0 10020
0.013129 0.003533 0.170883 -0.341291 -0.035161 -1.003992 -0.000314 1 0 0 0 0 0 0 11008
0.013153 0.003551 0.170925 -0.413915 -0.258689 -0.895950 -0.000345 1 0 0 0 0 0 0 12013
0.013161 0.003560 0.170975 -0.238698 -0.164012 -1.017084 -0.000377 1 0 0 0 0 0 0 13034
0.013201 0.003579 0.171008 -0.626514 -0.282061 -0.837993 -0.000408 1 0 0 0 0 0 0 14012
0.013224 0.003566 0.171044 -0.459764 0.119248 -0.874797 -0.000439 1 0 0 0 0 0 0 15008
0.013239 0.003537 0.171081 -0.342697 0.366056 -0.915484 -0.000469 1 0 0 0 0 0 0 15984
0.013244 0.003522 0.171113 -0.216848 0.204931 -0.883680 -0.000501 1 0 0 0 0 0 0 17009
0.013235 0.003473 0.171146 -0.017364 0.626810 -0.908447 -0.000533 1 0 0 0 0 0 0 18011
0.013213 0.003430 0.171173 0.159768 0.598804 -0.869969 -0.000564 1 0 0 0 0 0 0 19006
0.013222 0.003404 0.171194 -0.231883 0.365102 -0.794250 -0.000594 1 0 0 0 0 0 0 19982
0.013209 0.003372 0.171216 0.001314 0.417128 -0.831255 -0.000626 1 0 0 0 0 0 0 21010
0.013208 0.003334 0.171231 -0.123407 0.510353 -0.768893 -0.000657 1 0 0 0 0 0 0 21982
0.013206 0.003315 0.171254 -0.135302 0.266646 -0.876638 -0.000689 1 0 0 0 0 0 0 23007
0.013204 0.003305 0.171264 -0.150649 0.122831 -0.756143 -0.000720 1 0 0 0 0 0 0 24008
0.013203 0.003299 0.171269 -0.166524 0.044574 -0.695616 -0.000752 1 0 0 0 0 0 0 25015
0.013202 0.003297 0.171271 -0.180305 0.002600 -0.679031 -0.000783 1 0 0 0 0 0 0 26006
0.013202 0.003295 0.171272 -0.192013 -0.020200 -0.684747 -0.000814 1 0 0 0 0 0 0 26999
0.013202 0.003294 0.171272 -0.202325 -0.032829 -0.701788 -0.000846 1 0 0 0 0 0 0 28023
0.013202 0.003294 0.171273 -0.211317 -0.040169 -0.722792 -0.000876 1 0 0 0 0 0 0 29010
0.013201 0.003294 0.171273 -0.219782 -0.044741 -0.746477 -0.000908 1 0 0 0 0 0 0 30012
0.013201 0.003294 0.171273 -0.227851 -0.047903 -0.771189 -0.000939 1 0 0 0 0 0 0 31012
0.013201 0.003294 0.171273 -0.235525 -0.050259 -0.795917 -0.000970 1 0 0 0 0 0 0 31993
0.013201 0.003294 0.171273 -0.243802 -0.052435 -0.823147 -0.001003 1 0 0 0 0 0 0 33063
0.013201 0.003294 0.171273 -0.251160 -0.054232 -0.847430 -0.001033 1 0 0 0 0 0 0 34015
0.013201 0.003294 0.171273 -0.258593 -0.055920 -0.872478 -0.001063 1 0 0 0 0 0 0 34993
0.013201 0.003294 0.171273 -0.266310 -0.057635 -0.898338 -0.001095 1 0 0 0 0 0 0 36003
0.013207 0.003271 0.171278 -0.341141 0.229468 -0.989206 -0.001127 1 0 0 0 0 0 0 37015
0.013209 0.003260 0.171280 -0.320392 0.114066 -0.986660 -0.001158 1 0 0 0 0 0 0 38014
0.013210 0.003255 0.171281 -0.308614 0.029012 -0.993679 -0.001189 1 0 0 0 0 0 0 39026
0.013211 0.003252 0.171282 -0.306307 -0.017387 -1.009947 -0.001221 1 0 0 0 0 0 0 40026
0.013211 0.003250 0.171282 -0.309136 -0.041878 -1.031098 -0.001252 1 0 0 0 0 0 0 41024
0.013211 0.003250 0.171282 -0.314376 -0.055038 -1.054663 -0.001283 1 0 0 0 0 0 0 42023
0.013211 0.003249 0.171282 -0.320852 -0.062413 -1.079153 -0.001314 1 0 0 0 0 0 0 43016
0.013211 0.003249 0.171282 -0.327892 -0.066901 -1.104137 -0.001345 1 0 0 0 0 0 0 44008
0.013211 0.003249 0.171282 -0.335209 -0.070052 -1.129608 -0.001376 1 0 0 0 0 0 0 45009
0.013211 0.003249 0.171282 -0.342610 -0.072377 -1.154672 -0.001407 1 0 0 0 0 0 0 45991
0.013211 0.003249 0.171282 -0.350230 -0.074420 -1.180598 -0.001439 1 0 0 0 0 0 0 47004
0.013216 0.003227 0.171287 -0.424779 0.212758 -1.270624 -0.001470 1 0 0 0 0 0 0 47988
0.013219 0.003215 0.171290 -0.404228 0.097333 -1.268648 -0.001501 1 0 0 0 0 0 0 49006
0.013220 0.003210 0.171291 -0.392264 0.012265 -1.274946 -0.001532 1 0 0 0 0 0 0 49988
0.013221 0.003207 0.171291 -0.390038 -0.034089 -1.291597 -0.001564 1 0 0 0 0 0 0 51002
0.013221 0.003206 0.171291 -0.392742 -0.058484 -1.312451 -0.001595 1 0 0 0 0 0 0 51988
0.013221 0.003205 0.171291 -0.398135 -0.071684 -1.336417 -0.001626 1 0 0 0 0 0 0 53002
0.013221 0.003204 0.171291 -0.404582 -0.079032 -1.360787 -0.001657 1 0 0 0 0 0 0 53990
0.013226 0.003182 0.171296 -0.479123 0.205422 -1.451618 -0.001690 1 0 0 0 0 0 0 55028
0.013229 0.003171 0.171299 -0.460485 0.088193 -1.456767 -0.001730 1 0 0 0 0 0 0 56329
0.013230 0.003165 0.171300 -0.445926 0.002964 -1.454986 -0.001751 1 0 0 0 0 0 0 56996
0.013230 0.003162 0.171300 -0.443730 -0.043742 -1.471641 -0.001783 1 0 0 0 0 0 0 58012
0.013231 0.003161 0.171301 -0.446413 -0.068259 -1.492516 -0.001814 1 0 0 0 0 0 0 58998
0.013231 0.003160 0.171301 -0.451751 -0.081436 -1.516252 -0.001845 1 0 0 0 0 0 0 60004
0.013236 0.003137 0.171306 -0.524895 0.200406 -1.603813 -0.001874 1 0 0 0 0 0 0 60939
0.013239 0.003126 0.171308 -0.503781 0.082168 -1.601274 -0.001906 1 0 0 0 0 0 0 61946
0.013240 0.003120 0.171309 -0.491620 -0.004327 -1.607664 -0.001937 1 0 0 0 0 0 0 62936
0.013240 0.003117 0.171310 -0.489274 -0.051302 -1.624183 -0.001968 1 0 0 0 0 0 0 63946
0.013241 0.003116 0.171310 -0.491953 -0.075996 -1.645167 -0.001999 1 0 0 0 0 0 0 64937
0.013241 0.003115 0.171310 -0.497334 -0.089329 -1.668994 -0.002031 1 0 0 0 0 0 0 65947
0.013241 0.003115 0.171310 -0.503771 -0.096761 -1.693412 -0.002062 1 0 0 0 0 0 0 66936
0.013241 0.003115 0.171310 -0.510994 -0.101324 -1.718896 -0.002093 1 0 0 0 0 0 0 67947
0.013246 0.003092 0.171315 -0.585340 0.184964 -1.808496 -0.002124 1 0 0 0 0 0 0 68937
0.013248 0.003081 0.171317 -0.564710 0.068991 -1.806430 -0.002156 1 0 0 0 0 0 0 69946
0.013250 0.003075 0.171318 -0.552727 -0.016290 -1.813025 -0.002187 1 0 0 0 0 0 0 70935
0.013250 0.003073 0.171319 -0.550490 -0.062739 -1.829614 -0.002218 1 0 0 0 0 0 0 71944
0.013256 0.003049 0.171324 -0.620410 0.202248 -1.915031 -0.002249 1 0 0 0 0 0 0 72940
0.013258 0.003037 0.171326 -0.597574 0.075411 -1.911064 -0.002281 1 0 0 0 0 0 0 73948
0.013259 0.003031 0.171328 -0.584607 -0.015290 -1.916978 -0.002312 1 0 0 0 0 0 0 74944
0.013260 0.003028 0.171328 -0.581901 -0.064451 -1.933178 -0.002343 1 0 0 0 0 0 0 75953
0.013260 0.003026 0.171328 -0.584310 -0.090198 -1.953593 -0.002374 1 0 0 0 0 0 0 76927
0.013266 0.003004 0.171333 -0.656831 0.185493 -2.041841 -0.002406 1 0 0 0 0 0 0 77950
0.013268 0.002992 0.171336 -0.635009 0.064129 -2.038600 -0.002437 1 0 0 0 0 0 0 78943
0.013269 0.002986 0.171337 -0.622641 -0.023819 -2.045294 -0.002468 1 0 0 0 0 0 0 79947
0.013270 0.002983 0.171337 -0.620163 -0.071601 -2.061596 -0.002500 1 0 0 0 0 0 0 80951
0.013275 0.002959 0.171342 -0.689927 0.192905 -2.146329 -0.002530 1 0 0 0 0 0 0 81933
0.013278 0.002947 0.171345 -0.667168 0.065831 -2.142792 -0.002562 1 0 0 0 0 0 0 82954
0.013279 0.002941 0.171346 -0.653974 -0.025089 -2.148230 -0.002593 1 0 0 0 0 0 0 83927
0.013280 0.002938 0.171346 -0.651347 -0.074245 -2.164686 -0.002624 1 0 0 0 0 0 0 84945
0.013280 0.002937 0.171347 -0.653998 -0.099956 -2.186024 -0.002656 1 0 0 0 0 0 0 85954
0.013280 0.002936 0.171347 -0.659256 -0.113772 -2.209620 -0.002687 1 0 0 0 0 0 0 86956
0.013280 0.002936 0.171347 -0.665625 -0.121403 -2.234109 -0.002718 1 0 0 0 0 0 0 87948
0.013285 0.002913 0.171352 -0.739735 0.163717 -2.322645 -0.002749 1 0 0 0 0 0 0 88928
0.013288 0.002902 0.171354 -0.719119 0.047016 -2.321053 -0.002781 1 0 0 0 0 0 0 89948
0.013289 0.002896 0.171355 -0.707169 -0.038642 -2.328103 -0.002812 1 0 0 0 0 0 0 90949
0.013290 0.002893 0.171356 -0.704851 -0.085134 -2.344521 -0.002843 1 0 0 0 0 0 0 91948
0.013295 0.002870 0.171361 -0.774854 0.180187 -2.429547 -0.002875 1 0 0 0 0 0 0 92948
0.013298 0.002858 0.171363 -0.752029 0.053500 -2.425680 -0.002906 1 0 0 0 0 0 0 93948
0.013299 0.002852 0.171364 -0.739147 -0.037124 -2.432135 -0.002937 1 0 0 0 0 0 0 94956
0.013299 0.002849 0.171365 -0.736317 -0.086178 -2.448106 -0.002968 1 0 0 0 0 0 0 95952
0.013305 0.002825 0.171370 -0.806107 0.177924 -2.532753 -0.003000 1 0 0 0 0 0 0 96950
0.013308 0.002813 0.171372 -0.783167 0.050608 -2.528811 -0.003031 1 0 0 0 0 0 0 97946
0.013309 0.002807 0.171373 -0.770244 -0.040352 -2.535011 -0.003062 1 0 0 0 0 0 0 98945
0.013309 0.002804 0.171374 -0.767468 -0.089542 -2.551211 -0.003093 1 0 0 0 0 0 0 99950
0.013331 0.002799 0.171367 -1.051803 -0.064218 -2.474340 -0.003125 1 0 0 0 0 0 0 100953
0.013342 0.002796 0.171363 -0.947616 -0.100122 -2.539890 -0.003156 1 0 0 0 0 0 0 101946
0.013348 0.002795 0.171362 -0.873167 -0.122557 -2.593140 -0.003187 1 0 0 0 0 0 0 102948
0.013356 0.002772 0.171366 -0.903683 0.155627 -2.695886 -0.003218 1 0 0 0 0 0 0 103945
0.013360 0.002761 0.171368 -0.860633 0.035583 -2.700818 -0.003250 1 0 0 0 0 0 0 104950
0.013362 0.002755 0.171369 -0.837300 -0.051524 -2.710995 -0.003281 1 0 0 0 0 0 0 105944
0.013363 0.002752 0.171369 -0.829292 -0.098728 -2.728998 -0.003312 1 0 0 0 0 0 0 106946
0.013363 0.002750 0.171369 -0.829251 -0.123399 -2.751087 -0.003343 1 0 0 0 0 0 0 107948
0.013363 0.002750 0.171369 -0.833135 -0.136551 -2.775048 -0.003375 1 0 0 0 0 0 0 108947
0.013363 0.002749 0.171369 -0.838833 -0.143794 -2.799445 -0.003405 1 0 0 0 0 0 0 109928
0.013364 0.002749 0.171369 -0.845664 -0.148158 -2.824751 -0.003436 1 0 0 0 0 0 0 110928
0.013364 0.002749 0.171369 -0.852982 -0.151022 -2.850766 -0.003468 1 0 0 0 0 0 0 111947
0.013364 0.002749 0.171369 -0.860470 -0.153138 -2.876378 -0.003500 1 0 0 0 0 0 0 112947
0.013364 0.002749 0.171369 -0.867987 -0.154861 -2.901912 -0.003531 1 0 0 0 0 0 0 113943
0.013364 0.002749 0.171369 -0.875571 -0.156482 -2.927479 -0.003562 1 0 0 0 0 0 0 114939
0.013364 0.002749 0.171369 -0.883326 -0.157952 -2.953458 -0.003593 1 0 0 0 0 0 0 115951
0.013364 0.002749 0.171369 -0.891021 -0.159376 -2.979071 -0.003625 1 0 0 0 0 0 0 116948
0.013369 0.002727 0.171374 -0.965778 0.129438 -3.068068 -0.003656 1 0 0 0 0 0 0 117949
0.013371 0.002715 0.171376 -0.945331 0.014490 -3.066372 -0.003687 1 0 0 0 0 0 0 118944
0.013372 0.002710 0.171377 -0.933677 -0.070291 -3.073701 -0.003718 1 0 0 0 0 0 0 119944
0.013373 0.002707 0.171378 -0.931519 -0.116295 -3.090412 -0.003750 1 0 0 0 0 0 0 120949
0.013373 0.002706 0.171378 -0.934356 -0.140394 -3.111729 -0.003781 1 0 0 0 0 0 0 121945
0.013373 0.002705 0.171378 -0.939771 -0.153298 -3.135369 -0.003812 1 0 0 0 0 0 0 122944
0.013373 0.002704 0.171378 -0.946349 -0.160421 -3.160163 -0.003843 1 0 0 0 0 0 0 123945
0.013373 0.002704 0.171378 -0.953539 -0.164707 -3.185484 -0.003875 1 0 0 0 0 0 0 124948
0.013373 0.002704 0.171378 -0.960941 -0.167476 -3.210922 -0.003906 1 0 0 0 0 0 0 125946
0.013373 0.002704 0.171378 -0.968413 -0.169596 -3.236222 -0.003937 1 0 0 0 0 0 0 126935
0.013373 0.002704 0.171378 -0.976151 -0.171301 -3.262117 -0.003968 1 0 0 0 0 0 0 127945
0.013373 0.002704 0.171378 -0.984126 -0.172908 -3.288907 -0.004001 1 0 0 0 0 0 0 128988
0.013373 0.002704 0.171378 -0.991896 -0.174351 -3.314918 -0.004032 1 0 0 0 0 0 0 130001
0.013373 0.002704 0.171378 -0.999491 -0.175790 -3.340215 -0.004063 1 0 0 0 0 0 0 130986
0.013373 0.002704 0.171378 -1.007257 -0.177127 -3.366282 -0.004095 1 0 0 0 0 0 0 132001
0.013373 0.002704 0.171378 -1.014471 -0.178432 -3.390282 -0.004124 1 0 0 0 0 0 0 132935
0.013373 0.002704 0.171378 -1.022193 -0.179755 -3.416196 -0.004156 1 0 0 0 0 0 0 133944
0.013395 0.002700 0.171371 -1.311724 -0.129901 -3.343212 -0.004187 1 0 0 0 0 0 0 134933
0.013406 0.002698 0.171367 -1.210399 -0.153490 -3.411377 -0.004218 1 0 0 0 0 0 0 135945
0.013412 0.002698 0.171366 -1.137134 -0.169720 -3.465286 -0.004249 1 0 0 0 0 0 0 136934
0.013414 0.002697 0.171365 -1.101299 -0.178366 -3.505194 -0.004280 1 0 0 0 0 0 0 137935
0.013416 0.002697 0.171365 -1.086678 -0.183146 -3.537808 -0.004312 1 0 0 0 0 0 0 138944
0.013417 0.002697 0.171364 -1.083015 -0.186017 -3.566640 -0.004343 1 0 0 0 0 0 0 139945
0.013417 0.002697 0.171364 -1.084880 -0.188127 -3.593500 -0.004374 1 0 0 0 0 0 0 140934
0.013417 0.002697 0.171364 -1.089743 -0.189832 -3.620135 -0.004406 1 0 0 0 0 0 0 141944
0.013417 0.002697 0.171364 -1.095919 -0.191305 -3.645855 -0.004437 1 0 0 0 0 0 0 142934
0.013417 0.002697 0.171364 -1.102959 -0.192739 -3.671972 -0.004468 1 0 0 0 0 0 0 143945
0.013417 0.002697 0.171364 -1.110334 -0.194141 -3.697724 -0.004499 1 0 0 0 0 0 0 144945
0.013417 0.002697 0.171364 -1.118693 -0.195631 -3.726390 -0.004534 1 0 0 0 0 0 0 146059
0.013417 0.002697 0.171364 -1.125390 -0.196841 -3.749124 -0.004562 1 0 0 0 0 0 0 146944
0.013439 0.002693 0.171357 -1.415043 -0.146904 -3.675918 -0.004593 1 0 0 0 0 0 0 147933
0.013450 0.002691 0.171353 -1.313863 -0.170500 -3.744408 -0.004625 1 0 0 0 0 0 0 148956
0.013455 0.002690 0.171352 -1.240768 -0.186725 -3.798540 -0.004656 1 0 0 0 0 0 0 149952
0.013458 0.002690 0.171351 -1.204912 -0.195368 -3.838365 -0.004687 1 0 0 0 0 0 0 150950
0.013460 0.002690 0.171350 -1.190183 -0.200120 -3.870516 -0.004718 1 0 0 0 0 0 0 151941
0.013460 0.002690 0.171350 -1.186602 -0.203055 -3.899600 -0.004750 1 0 0 0 0 0 0 152951
0.013461 0.002690 0.171350 -1.188505 -0.205110 -3.926434 -0.004781 1 0 0 0 0 0 0 153940
0.013482 0.002686 0.171343 -1.476378 -0.155674 -3.857315 -0.004816 1 0 0 0 0 0 0 155068
0.013494 0.002684 0.171339 -1.372709 -0.179266 -3.922517 -0.004843 1 0 0 0 0 0 0 155949
0.013499 0.002683 0.171337 -1.298929 -0.195506 -3.976806 -0.004874 1 0 0 0 0 0 0 156945
0.013502 0.002683 0.171337 -1.262796 -0.204216 -4.016960 -0.004906 1 0 0 0 0 0 0 157952
0.013525 0.002678 0.171329 -1.530110 -0.157640 -3.950441 -0.004937 1 0 0 0 0 0 0 158952
0.013537 0.002677 0.171325 -1.418489 -0.182998 -4.024934 -0.004972 1 0 0 0 0 0 0 160082
0.013543 0.002676 0.171323 -1.338652 -0.199734 -4.077244 -0.005000 1 0 0 0 0 0 0 160948
0.013546 0.002675 0.171323 -1.299892 -0.208712 -4.117773 -0.005031 1 0 0 0 0 0 0 161946
0.013547 0.002675 0.171322 -1.283817 -0.213661 -4.150480 -0.005062 1 0 0 0 0 0 0 162946
0.013548 0.002675 0.171322 -1.279493 -0.216638 -4.179389 -0.005093 1 0 0 0 0 0 0 163944
0.013548 0.002675 0.171322 -1.282125 -0.218836 -4.209898 -0.005128 1 0 0 0 0 0 0 165073
0.013570 0.002671 0.171314 -1.567932 -0.169030 -4.133855 -0.005156 1 0 0 0 0 0 0 165944
0.013581 0.002669 0.171311 -1.466181 -0.192960 -4.205438 -0.005191 1 0 0 0 0 0 0 167069
0.013587 0.002668 0.171309 -1.391656 -0.209090 -4.256923 -0.005218 1 0 0 0 0 0 0 167953
0.013590 0.002668 0.171308 -1.355490 -0.217753 -4.297001 -0.005250 1 0 0 0 0 0 0 168957
0.013591 0.002668 0.171308 -1.341658 -0.222678 -4.332359 -0.005285 1 0 0 0 0 0 0 170071
0.013592 0.002668 0.171308 -1.336980 -0.225399 -4.358075 -0.005312 1 0 0 0 0 0 0 170950
0.013592 0.002668 0.171308 -1.339950 -0.227615 -4.388265 -0.005347 1 0 0 0 0 0 0 172069
0.013614 0.002664 0.171300 -1.626926 -0.177958 -4.315410 -0.005378 1 0 0 0 0 0 0 173072
0.013625 0.002662 0.171296 -1.524437 -0.201685 -4.383777 -0.005410 1 0 0 0 0 0 0 174071
0.013631 0.002661 0.171295 -1.449895 -0.217793 -4.435007 -0.005437 1 0 0 0 0 0 0 174944
0.013633 0.002661 0.171294 -1.414620 -0.226577 -4.477695 -0.005472 1 0 0 0 0 0 0 176050
0.013635 0.002661 0.171294 -1.400047 -0.231382 -4.510685 -0.005503 1 0 0 0 0 0 0 177071
0.013657 0.002657 0.171286 -1.678495 -0.182892 -4.439981 -0.005535 1 0 0 0 0 0 0 178068
0.013668 0.002655 0.171282 -1.571810 -0.207261 -4.509691 -0.005566 1 0 0 0 0 0 0 179072
0.013659 0.002635 0.171278 -1.294168 0.023139 -4.527214 -0.005593 1 0 0 0 0 0 0 179944
0.013654 0.002625 0.171276 -1.337007 -0.083517 -4.582108 -0.005625 1 0 0 0 0 0 0 180946
0.013673 0.002617 0.171267 -1.662372 -0.107677 -4.528112 -0.005660 1 0 0 0 0 0 0 182068
0.013683 0.002612 0.171263 -1.580139 -0.170227 -4.604399 -0.005691 1 0 0 0 0 0 0 183067
0.013688 0.002610 0.171262 -1.515692 -0.205693 -4.659454 -0.005718 1 0 0 0 0 0 0 183943
0.013691 0.002609 0.171261 -1.485560 -0.224202 -4.704478 -0.005753 1 0 0 0 0 0 0 185071
0.013714 0.002605 0.171253 -1.755430 -0.182304 -4.637934 -0.005785 1 0 0 0 0 0 0 186069
0.013725 0.002603 0.171249 -1.644363 -0.209881 -4.709675 -0.005816 1 0 0 0 0 0 0 187069
0.013731 0.002602 0.171247 -1.566464 -0.227967 -4.765710 -0.005847 1 0 0 0 0 0 0 188068
0.013740 0.002579 0.171236 -1.609423 0.060996 -4.672332 -0.005878 1 0 0 0 0 0 0 189071
0.013745 0.002567 0.171231 -1.564836 -0.064259 -4.762391 -0.005910 1 0 0 0 0 0 0 190073
0.013748 0.002562 0.171229 -1.536591 -0.152793 -4.826423 -0.005937 1 0 0 0 0 0 0 190930
0.013749 0.002559 0.171227 -1.526182 -0.199734 -4.875929 -0.005972 1 0 0 0 0 0 0 192050
0.013734 0.002539 0.171224 -1.322960 0.023502 -4.877422 -0.006003 1 0 0 0 0 0 0 193069
0.013749 0.002525 0.171215 -1.687611 -0.035254 -4.822296 -0.006035 1 0 0 0 0 0 0 194069
0.013756 0.002518 0.171211 -1.641597 -0.134957 -4.902648 -0.006066 1 0 0 0 0 0 0 195067
0.013760 0.002515 0.171209 -1.597891 -0.191227 -4.963095 -0.006097 1 0 0 0 0 0 0 196069
0.013768 0.002490 0.171198 -1.657827 0.078959 -4.871214 -0.006128 1 0 0 0 0 0 0 197070
0.013772 0.002478 0.171193 -1.621937 -0.055930 -4.962321 -0.006160 1 0 0 0 0 0 0 198069
0.013775 0.002472 0.171190 -1.599095 -0.149429 -5.030484 -0.006191 1 0 0 0 0 0 0 199066
0.013782 0.002447 0.171179 -1.670967 0.100450 -4.942311 -0.006222 1 0 0 0 0 0 0 200068
0.013786 0.002434 0.171173 -1.641004 -0.044741 -5.035282 -0.006253 1 0 0 0 0 0 0 201064
0.013810 0.002424 0.171163 -1.903233 -0.091619 -5.003946 -0.006284 1 0 0 0 0 0 0 202057
0.013822 0.002419 0.171158 -1.787097 -0.165730 -5.094128 -0.006316 1 0 0 0 0 0 0 203068
0.013834 0.002394 0.171146 -1.786104 0.092554 -5.020066 -0.006343 1 0 0 0 0 0 0 203932
0.013840 0.002381 0.171140 -1.719164 -0.048970 -5.127789 -0.006381 1 0 0 0 0 0 0 205141
0.013850 0.002352 0.171127 -1.760214 0.154226 -5.065120 -0.006411 1 0 0 0 0 0 0 206110
0.013855 0.002338 0.171121 -1.713893 -0.016670 -5.171973 -0.006442 1 0 0 0 0 0 0 207108
0.013858 0.002331 0.171118 -1.685596 -0.128237 -5.248226 -0.006474 1 0 0 0 0 0 0 208126
0.013865 0.002305 0.171106 -1.754205 0.113561 -5.162219 -0.006505 1 0 0 0 0 0 0 209109
0.013870 0.002292 0.171101 -1.722989 -0.036244 -5.257639 -0.006536 1 0 0 0 0 0 0 210124
0.013878 0.002263 0.171088 -1.783190 0.162889 -5.191338 -0.006567 1 0 0 0 0 0 0 211107
0.013882 0.002248 0.171082 -1.746657 -0.010392 -5.297270 -0.006599 1 0 0 0 0 0 0 212124
0.013886 0.002241 0.171064 -1.736739 -0.115687 -5.173132 -0.006630 1 0 0 0 0 0 0 213108
0.013888 0.002237 0.171056 -1.726482 -0.181167 -5.308173 -0.006661 1 0 0 0 0 0 0 214123
0.013895 0.002213 0.171041 -1.802043 0.087114 -5.265687 -0.006692 1 0 0 0 0 0 0 215107
0.013899 0.002201 0.171035 -1.773411 -0.048723 -5.383620 -0.006724 1 0 0 0 0 0 0 216124
0.013908 0.002172 0.171021 -1.833796 0.158258 -5.326072 -0.006753 1 0 0 0 0 0 0 217058
0.013912 0.002158 0.171015 -1.797428 -0.011241 -5.437029 -0.006785 1 0 0 0 0 0 0 218067
0.013921 0.002128 0.171001 -1.854548 0.178767 -5.377466 -0.006815 1 0 0 0 0 0 0 219056
0.013925 0.002113 0.170995 -1.816432 0.000546 -5.487045 -0.006847 1 0 0 0 0 0 0 220066
0.013929 0.002105 0.170977 -1.805434 -0.107002 -5.364164 -0.006878 1 0 0 0 0 0 0 221058
0.013937 0.002079 0.170958 -1.875515 0.127320 -5.362953 -0.006910 1 0 0 0 0 0 0 222067
0.013942 0.002066 0.170949 -1.841857 -0.025966 -5.516300 -0.006941 1 0 0 0 0 0 0 223068
0.013945 0.002059 0.170930 -1.831819 -0.120062 -5.415152 -0.006972 1 0 0 0 0 0 0 224057
0.013954 0.002033 0.170910 -1.902017 0.121734 -5.424189 -0.007003 1 0 0 0 0 0 0 225067
0.013953 0.002043 0.170896 -1.800588 -0.321586 -5.519915 -0.007034 1 0 0 0 0 0 0 226056
0.013960 0.002025 0.170880 -1.885973 -0.006079 -5.510612 -0.007066 1 0 0 0 0 0 0 227072
0.013964 0.002016 0.170856 -1.879724 -0.087034 -5.449152 -0.007097 1 0 0 0 0 0 0 228075
0.013946 0.002015 0.170838 -1.595288 -0.206154 -5.527246 -0.007129 1 0 0 0 0 0 0 229076
0.013939 0.002014 0.170814 -1.706831 -0.220449 -5.483496 -0.007160 1 0 0 0 0 0 0 230075
0.013942 0.001992 0.170792 -1.861035 0.069100 -5.528247 -0.007191 1 0 0 0 0 0 0 231072
0.013923 0.001984 0.170775 -1.601615 -0.100698 -5.605785 -0.007222 1 0 0 0 0 0 0 232064
0.013916 0.001980 0.170751 -1.720515 -0.164130 -5.556831 -0.007253 1 0 0 0 0 0 0 233067
0.013913 0.001978 0.170725 -1.810313 -0.195592 -5.535695 -0.007284 1 0 0 0 0 0 0 234061
0.013913 0.001977 0.170697 -1.862878 -0.212339 -5.536702 -0.007316 1 0 0 0 0 0 0 235070
0.013915 0.001976 0.170669 -1.893851 -0.221515 -5.548326 -0.007347 1 0 0 0 0 0 0 236065
0.013902 0.001957 0.170637 -1.711469 0.022523 -5.528613 -0.007379 1 0 0 0 0 0 0 237075
0.013892 0.001969 0.170602 -1.737381 -0.373618 -5.500130 -0.007409 1 0 0 0 0 0 0 238066
0.013889 0.001976 0.170571 -1.834370 -0.332569 -5.558039 -0.007441 1 0 0 0 0 0 0 239070
0.013874 0.001960 0.170537 -1.691360 -0.038420 -5.565101 -0.007472 1 0 0 0 0 0 0 240067
0.013884 0.001970 0.170494 -2.019785 -0.353662 -5.447142 -0.007503 1 0 0 0 0 0 0 241069
0.013870 0.001979 0.170450 -1.747137 -0.366162 -5.453676 -0.007534 1 0 0 0 0 0 0 242050
0.013860 0.002006 0.170410 -1.771138 -0.608560 -5.509969 -0.007566 1 0 0 0 0 0 0 243066
0.013841 0.002001 0.170372 -1.666753 -0.210877 -5.577031 -0.007597 1 0 0 0 0 0 0 244066
0.013813 0.002002 0.170331 -1.535374 -0.252909 -5.559585 -0.007630 1 0 0 0 0 0 0 245129
0.013796 0.002025 0.170276 -1.677449 -0.541502 -5.386782 -0.007661 1 0 0 0 0 0 0 246126
0.013769 0.002040 0.170227 -1.562492 -0.477215 -5.465239 -0.007693 1 0 0 0 0 0 0 247144
0.013736 0.002051 0.170180 -1.485251 -0.423766 -5.525872 -0.007724 1 0 0 0 0 0 0 248131
0.013723 0.002056 0.170127 -1.727975 -0.341477 -5.461867 -0.007755 1 0 0 0 0 0 0 249135
0.013697 0.002063 0.170079 -1.599590 -0.350380 -5.533704 -0.007786 1 0 0 0 0 0 0 250108
0.013682 0.002088 0.170020 -1.723739 -0.601703 -5.417226 -0.007817 1 0 0 0 0 0 0 251106
0.013677 0.002101 0.169961 -1.880153 -0.461738 -5.419943 -0.007848 1 0 0 0 0 0 0 252101
0.013650 0.002134 0.169904 -1.618219 -0.715533 -5.473239 -0.007879 1 0 0 0 0 0 0 253100
0.013634 0.002173 0.169841 -1.735828 -0.823877 -5.406416 -0.007911 1 0 0 0 0 0 0 254101
0.013613 0.002173 0.169777 -1.688935 -0.334637 -5.399702 -0.007942 1 0 0 0 0 0 0 255097
0.013585 0.002176 0.169707 -1.586547 -0.330316 -5.339684 -0.007973 1 0 0 0 0 0 0 256101
0.013568 0.002201 0.169637 -1.735346 -0.604851 -5.351982 -0.008005 1 0 0 0 0 0 0 257134
0.013541 0.002217 0.169565 -1.626562 -0.522543 -5.328661 -0.008037 1 0 0 0 0 0 0 258155
0.013510 0.002228 0.169491 -1.554773 -0.461052 -5.319623 -0.008068 1 0 0 0 0 0 0 259129
0.013486 0.002279 0.169413 -1.653554 -0.976837 -5.293507 -0.008098 1 0 0 0 0 0 0 260101
0.013456 0.002309 0.169337 -1.583375 -0.748680 -5.312190 -0.008129 1 0 0 0 0 0 0 261102
0.013422 0.002327 0.169261 -1.536391 -0.586900 -5.329487 -0.008161 1 0 0 0 0 0 0 262101
0.013382 0.002362 0.169179 -1.441084 -0.799335 -5.276344 -0.008193 1 0 0 0 0 0 0 263133
0.013343 0.002384 0.169100 -1.458232 -0.642747 -5.317708 -0.008224 1 0 0 0 0 0 0 264125
0.013284 0.002402 0.169014 -1.193480 -0.585140 -5.238738 -0.008254 1 0 0 0 0 0 0 265103
0.013258 0.002411 0.168925 -1.597199 -0.460279 -5.199822 -0.008286 1 0 0 0 0 0 0 266099
0.013226 0.002419 0.168842 -1.572124 -0.444166 -5.292309 -0.008317 1 0 0 0 0 0 0 267099
0.013170 0.002431 0.168753 -1.254701 -0.487024 -5.239998 -0.008348 1 0 0 0 0 0 0 268100
0.013140 0.002459 0.168657 -1.557929 -0.712320 -5.145172 -0.008380 1 0 0 0 0 0 0 269134
0.013090 0.002458 0.168567 -1.338318 -0.356832 -5.231688 -0.008411 1 0 0 0 0 0 0 270130
0.013047 0.002461 0.168467 -1.399833 -0.372082 -5.110688 -0.008442 1 0 0 0 0 0 0 271111
0.013023 0.002485 0.168364 -1.660260 -0.653296 -5.083612 -0.008474 1 0 0 0 0 0 0 272126
0.012970 0.002504 0.168266 -1.320964 -0.629502 -5.141428 -0.008506 1 0 0 0 0 0 0 273151
0.012926 0.002518 0.168161 -1.385154 -0.546368 -5.069152 -0.008536 1 0 0 0 0 0 0 274124
0.012885 0.002528 0.168052 -1.442415 -0.500112 -5.027807 -0.008568 1 0 0 0 0 0 0 275127
0.012840 0.002560 0.167937 -1.400404 -0.776622 -4.936074 -0.008598 1 0 0 0 0 0 0 276100
0.012799 0.002579 0.167823 -1.446803 -0.651854 -4.959538 -0.008629 1 0 0 0 0 0 0 277102
0.012738 0.002597 0.167718 -1.189590 -0.619870 -5.086561 -0.008660 1 0 0 0 0 0 0 278098
0.012683 0.002632 0.167604 -1.238990 -0.849161 -4.977508 -0.008693 1 0 0 0 0 0 0 279127
0.012631 0.002676 0.167484 -1.282655 -0.994402 -4.909005 -0.008723 1 0 0 0 0 0 0 280098
0.012569 0.002683 0.167364 -1.169101 -0.525337 -4.904768 -0.008754 1 0 0 0 0 0 0 281102
0.012536 0.002708 0.167234 -1.520045 -0.728827 -4.767381 -0.008786 1 0 0 0 0 0 0 282121
0.012478 0.002729 0.167102 -1.241668 -0.685559 -4.751428 -0.008817 1 0 0 0 0 0 0 283101
0.012430 0.002743 0.166980 -1.341005 -0.603341 -4.869761 -0.008849 1 0 0 0 0 0 0 284123
0.012365 0.002758 0.166852 -1.122923 -0.603202 -4.814061 -0.008880 1 0 0 0 0 0 0 285109
0.012313 0.002768 0.166713 -1.271850 -0.553292 -4.665658 -0.008911 1 0 0 0 0 0 0 286122
0.012246 0.002781 0.166576 -1.086772 -0.583805 -4.691521 -0.008942 1 0 0 0 0 0 0 287105
0.012193 0.002791 0.166433 -1.250687 -0.548431 -4.600474 -0.008974 1 0 0 0 0 0 0 288119
0.012125 0.002804 0.166293 -1.071325 -0.585476 -4.653916 -0.009003 1 0 0 0 0 0 0 289055
0.012071 0.002814 0.166148 -1.237628 -0.552680 -4.575254 -0.009034 1 0 0 0 0 0 0 290056
0.012018 0.002845 0.165993 -1.270495 -0.832935 -4.446574 -0.009066 1 0 0 0 0 0 0 291065
0.011950 0.002869 0.165848 -1.071197 -0.766792 -4.562996 -0.009097 1 0 0 0 0 0 0 292054
0.011890 0.002907 0.165692 -1.153553 -0.954473 -4.439971 -0.009128 1 0 0 0 0 0 0 293064
0.011786 0.002949 0.165453 -0.573534 -1.036169 -3.324436 -0.009160 1 0 0 0 0 0 0 294076
0.011747 0.002959 0.165334 -1.380016 -0.628504 -4.794681 -0.009191 1 0 0 0 0 0 0 295065
0.011685 0.002971 0.165186 -1.141031 -0.611161 -4.550355 -0.009222 1 0 0 0 0 0 0 296054
0.011627 0.003003 0.165027 -1.177404 -0.880015 -4.391930 -0.009253 1 0 0 0 0 0 0 297065
0.011572 0.003046 0.164863 -1.211570 -1.048179 -4.308236 -0.009284 1 0 0 0 0 0 0 298054
0.011503 0.003085 0.164603 -1.035947 -1.029993 -3.030233 -0.009316 1 0 0 0 0 0 0 299086
0.011447 0.003099 0.164470 -1.195588 -0.696519 -4.552936 -0.009347 1 0 0 0 0 0 0 300062
0.011376 0.003112 0.164312 -0.994008 -0.667849 -4.389913 -0.009378 1 0 0 0 0 0 0 301064
0.011294 0.003130 0.164054 -0.832281 -0.717737 -3.051916 -0.009410 1 0 0 0 0 0 0 302075
0.011252 0.003159 0.163923 -1.346385 -0.877103 -4.580220 -0.009441 1 0 0 0 0 0 0 303064
0.011166 0.003158 0.163676 -0.813411 -0.510527 -3.197238 -0.009472 1 0 0 0 0 0 0 304076
0.011146 0.003179 0.163537 -1.614150 -0.762263 -4.475404 -0.009503 1 0 0 0 0 0 0 305065
0.011074 0.003178 0.163371 -1.025396 -0.492724 -4.236977 -0.009534 1 0 0 0 0 0 0 306064
0.011016 0.003212 0.163110 -1.140999 -0.941248 -2.971226 -0.009567 1 0 0 0 0 0 0 307095
0.010983 0.003220 0.162964 -1.483100 -0.644299 -4.334378 -0.009597 1 0 0 0 0 0 0 308070
0.010861 0.003245 0.162706 -0.343553 -0.841528 -2.998697 -0.009629 1 0 0 0 0 0 0 309084
0.010818 0.003252 0.162559 -1.248628 -0.620609 -4.310543 -0.009660 1 0 0 0 0 0 0 310082
0.010745 0.003297 0.162293 -0.957004 -1.114611 -2.867919 -0.009691 1 0 0 0 0 0 0 311085
0.010709 0.003307 0.162144 -1.410570 -0.702496 -4.248870 -0.009722 1 0 0 0 0 0 0 312061
0.010584 0.003334 0.161881 -0.279354 -0.882835 -2.888699 -0.009754 1 0 0 0 0 0 0 313093
0.010555 0.003358 0.161715 -1.420274 -0.883281 -4.014419 -0.009784 1 0 0 0 0 0 0 314061
0.010502 0.003384 0.161444 -1.224506 -0.896231 -2.731921 -0.009817 1 0 0 0 0 0 0 315092
0.010447 0.003394 0.161281 -1.161620 -0.703802 -4.002003 -0.009847 1 0 0 0 0 0 0 316070
0.010373 0.003408 0.161009 -0.923535 -0.741859 -2.706652 -0.009879 1 0 0 0 0 0 0 317100
0.010314 0.003416 0.160845 -1.074946 -0.670151 -3.958263 -0.009909 1 0 0 0 0 0 0 318053
0.010271 0.003422 0.160559 -1.302450 -0.635582 -2.477338 -0.009941 1 0 0 0 0 0 0 319088
0.010216 0.003429 0.160391 -1.173545 -0.647381 -3.864531 -0.009972 1 0 0 0 0 0 0 320065
0.010143 0.003441 0.160114 -0.917738 -0.715247 -2.567178 -0.010004 1 0 0 0 0 0 0 321089
0.010105 0.003445 0.159937 -1.346401 -0.610627 -3.726624 -0.010034 1 0 0 0 0 0 0 322064
0.010019 0.003426 0.159646 -0.765008 -0.311149 -2.338174 -0.010066 1 0 0 0 0 0 0 323067
0.009974 0.003447 0.159481 -1.226654 -0.813697 -3.815836 -0.010097 1 0 0 0 0 0 0 324063
0.009873 0.003476 0.159185 -0.538613 -0.959507 -2.251266 -0.010129 1 0 0 0 0 0 0 325098
0.009836 0.003459 0.159010 -1.307957 -0.385290 -3.661033 -0.010160 1 0 0 0 0 0 0 326069
0.009767 0.003487 0.158715 -0.952672 -0.915877 -2.206154 -0.010191 1 0 0 0 0 0 0 327086
0.009707 0.003498 0.158541 -1.038013 -0.743537 -3.631773 -0.010222 1 0 0 0 0 0 0 328066
0.009662 0.003505 0.158242 -1.241512 -0.687375 -2.122879 -0.010253 1 0 0 0 0 0 0 329072
0.009606 0.003512 0.158067 -1.113258 -0.680581 -3.566331 -0.010284 1 0 0 0 0 0 0 330046
0.009530 0.003524 0.157779 -0.844379 -0.743094 -2.227896 -0.010316 1 0 0 0 0 0 0 331087
0.009491 0.003526 0.157595 -1.281942 -0.636970 -3.422848 -0.010347 1 0 0 0 0 0 0 332064
0.009403 0.003507 0.157293 -0.689026 -0.338079 -1.986611 -0.010379 1 0 0 0 0 0 0 333089
0.009378 0.003524 0.157110 -1.450387 -0.775947 -3.388354 -0.010409 1 0 0 0 0 0 0 334064
0.009291 0.003548 0.156797 -0.714699 -0.931807 -1.799084 -0.010441 1 0 0 0 0 0 0 335087
0.009256 0.003531 0.156614 -1.311062 -0.399296 -3.325442 -0.010472 1 0 0 0 0 0 0 336062
0.009186 0.003558 0.156308 -0.917416 -0.930147 -1.834241 -0.010504 1 0 0 0 0 0 0 337089
0.009132 0.003546 0.156134 -1.071670 -0.470944 -3.409420 -0.010534 1 0 0 0 0 0 0 338047
0.009064 0.003508 0.155822 -0.915302 -0.086207 -1.726164 -0.010566 1 0 0 0 0 0 0 339086
0.009021 0.003526 0.155644 -1.203500 -0.779568 -3.303063 -0.010598 1 0 0 0 0 0 0 340110
0.008936 0.003482 0.155320 -0.696170 -0.050970 -1.515770 -0.010629 1 0 0 0 0 0 0 341087
0.008890 0.003500 0.155140 -1.133899 -0.764633 -3.201733 -0.010659 1 0 0 0 0 0 0 342061
0.008853 0.003511 0.154829 -1.306890 -0.767788 -1.635636 -0.010691 1 0 0 0 0 0 0 343067
0.008797 0.003519 0.154644 -1.071609 -0.717300 -3.103608 -0.010722 1 0 0 0 0 0 0 344063
0.008729 0.003496 0.154320 -0.877156 -0.313108 -1.415968 -0.010754 1 0 0 0 0 0 0 345087
0.008684 0.003516 0.154138 -1.169985 -0.839915 -3.074524 -0.010784 1 0 0 0 0 0 0 346062
0.008624 0.003502 0.153815 -0.987357 -0.451115 -1.374586 -0.010816 1 0 0 0 0 0 0 347086
0.008564 0.003505 0.153626 -0.970271 -0.635260 -2.932170 -0.010847 1 0 0 0 0 0 0 348058
0.008484 0.003514 0.153321 -0.703352 -0.722825 -1.535235 -0.010879 1 0 0 0 0 0 0 349085
0.008443 0.003515 0.153123 -1.169224 -0.649165 -2.786023 -0.010909 1 0 0 0 0 0 0 350066
0.008377 0.003523 0.152811 -0.895257 -0.717018 -1.389042 -0.010941 1 0 0 0 0 0 0 351085
0.008344 0.003502 0.152620 -1.295487 -0.359098 -2.806172 -0.010972 1 0 0 0 0 0 0 352065
0.008307 0.003519 0.152285 -1.286501 -0.810033 -1.037437 -0.011004 1 0 0 0 0 0 0 353086
0.008258 0.003505 0.152100 -1.113447 -0.457076 -2.795478 -0.011034 1 0 0 0 0 0 0 354064
0.008218 0.003493 0.151779 -1.219385 -0.445977 -1.174149 -0.011066 1 0 0 0 0 0 0 355083
0.008167 0.003474 0.151595 -1.091194 -0.355819 -2.768742 -0.011097 1 0 0 0 0 0 0 356063
0.008117 0.003492 0.151262 -1.075450 -0.821768 -0.953187 -0.011129 1 0 0 0 0 0 0 357084
0.008065 0.003478 0.151075 -1.048095 -0.461678 -2.658661 -0.011159 1 0 0 0 0 0 0 358064
0.007966 0.003446 0.150757 -0.418115 -0.186891 -1.081750 -0.011191 1 0 0 0 0 0 0 359083
0.007943 0.003437 0.150568 -1.359423 -0.459086 -2.581162 -0.011222 1 0 0 0 0 0 0 360054
0.007905 0.003434 0.150348 -1.247160 -0.565821 -2.314590 -0.011253 1 0 0 0 0 0 0 361064
0.007850 0.003404 0.149994 -1.006713 -0.218975 -0.505053 -0.011285 1 0 0 0 0 0 0 362073
0.007814 0.003401 0.149809 -1.229394 -0.531234 -2.499386 -0.011316 1 0 0 0 0 0 0 363062
0.007774 0.003429 0.149472 -1.195709 -0.981767 -0.680142 -0.011347 1 0 0 0 0 0 0 364074
0.007723 0.003417 0.149282 -1.056165 -0.502920 -2.387615 -0.011378 1 0 0 0 0 0 0 365063
0.007671 0.003413 0.149059 -1.015605 -0.553172 -2.120752 -0.011409 1 0 0 0 0 0 0 366051
0.007630 0.003408 0.148712 -1.148377 -0.558427 -0.416727 -0.011441 1 0 0 0 0 0 0 367083
0.007595 0.003409 0.148525 -1.256295 -0.626757 -2.328923 -0.011472 1 0 0 0 0 0 0 368051
0.007535 0.003393 0.148297 -0.915903 -0.414034 -1.948380 -0.011503 1 0 0 0 0 0 0 369062
0.007462 0.003353 0.147935 -0.722748 -0.080641 -0.122907 -0.011535 1 0 0 0 0 0 0 370072
0.007430 0.003326 0.147754 -1.218474 -0.212601 -2.288787 -0.011566 1 0 0 0 0 0 0 371061
0.007386 0.003314 0.147534 -1.121992 -0.417297 -1.960150 -0.011597 1 0 0 0 0 0 0 372051
0.007326 0.003277 0.147176 -0.893201 -0.109944 -0.080941 -0.011629 1 0 0 0 0 0 0 373084
0.007296 0.003251 0.146995 -1.251025 -0.213937 -2.186837 -0.011659 1 0 0 0 0 0 0 374063
0.007244 0.003202 0.146658 -1.005686 0.070767 -0.327134 -0.011691 1 0 0 0 0 0 0 375073
0.007208 0.003195 0.146470 -1.185545 -0.443991 -2.053963 -0.011722 1 0 0 0 0 0 0 376063
0.007162 0.003193 0.146245 -1.080704 -0.558727 -1.715664 -0.011753 1 0 0 0 0 0 0 377052
0.007093 0.003198 0.145906 -0.756121 -0.654207 -0.159192 -0.011785 1 0 0 0 0 0 0 378083
0.007038 0.003182 0.145710 -0.896084 -0.403167 -1.833764 -0.011816 1 0 0 0 0 0 0 379063
0.006990 0.003154 0.145489 -0.997589 -0.216523 -1.661740 -0.011847 1 0 0 0 0 0 0 380068
0.006919 0.003139 0.145152 -0.699706 -0.361677 -0.083146 -0.011879 1 0 0 0 0 0 0 381081
0.006880 0.003138 0.144962 -1.082292 -0.557092 -1.814545 -0.011910 1 0 0 0 0 0 0 382081
0.006844 0.003095 0.144725 -1.167270 -0.027291 -1.354320 -0.011941 1 0 0 0 0 0 0 383061
0.006779 0.003080 0.144489 -0.784690 -0.343800 -1.275699 -0.011972 1 0 0 0 0 0 0 384059
0.006764 0.003066 0.144247 -1.397352 -0.379655 -1.176292 -0.012003 1 0 0 0 0 0 0 385067
0.006694 0.003035 0.143887 -0.737179 -0.166103 0.433892 -0.012035 1 0 0 0 0 0 0 386079
0.006678 0.003028 0.143709 -1.371249 -0.443066 -1.764747 -0.012072 1 0 0 0 0 0 0 387251
0.006627 0.003025 0.143356 -0.976981 -0.539489 0.349031 -0.012098 1 0 0 0 0 0 0 388091
0.006600 0.003006 0.143199 -1.239951 -0.326586 -1.967578 -0.012128 1 0 0 0 0 0 0 389068
0.006544 0.002981 0.143001 -0.891708 -0.229126 -1.658901 -0.012161 1 0 0 0 0 0 0 390119
0.006489 0.002970 0.142768 -0.864745 -0.400544 -1.125958 -0.012191 1 0 0 0 0 0 0 391072
0.006448 0.002924 0.142539 -1.041893 0.043209 -1.097187 -0.012222 1 0 0 0 0 0 0 392065
0.006396 0.002925 0.142310 -0.915348 -0.524964 -1.072896 -0.012253 1 0 0 0 0 0 0 393066
0.006351 0.002906 0.142073 -0.974693 -0.321641 -0.925945 -0.012284 1 0 0 0 0 0 0 394043
0.006324 0.002895 0.141840 -1.227752 -0.396590 -0.931978 -0.012316 1 0 0 0 0 0 0 395065
0.006291 0.002870 0.141601 -1.165485 -0.225504 -0.818437 -0.012347 1 0 0 0 0 0 0 396062
0.006270 0.002855 0.141367 -1.325602 -0.343224 -0.840047 -0.012378 1 0 0 0 0 0 0 397064
0.006220 0.002834 0.141137 -0.941819 -0.261272 -0.872612 -0.012409 1 0 0 0 0 0 0 398062
0.006190 0.002821 0.140906 -1.180204 -0.364165 -0.827874 -0.012441 1 0 0 0 0 0 0 399072
0.006151 0.002817 0.140685 -1.071038 -0.494438 -0.923815 -0.012472 1 0 0 0 0 0 0 400067
0.006112 0.002796 0.140450 -1.051627 -0.278479 -0.708947 -0.012503 1 0 0 0 0 0 0 401068
0.006067 0.002788 0.140227 -0.984782 -0.430495 -0.819335 -0.012534 1 0 0 0 0 0 0 402043
0.006047 0.002761 0.140008 -1.295557 -0.191878 -0.848971 -0.012566 1 0 0 0 0 0 0 403063
0.006013 0.002750 0.139791 -1.130883 -0.376927 -0.852608 -0.012597 1 0 0 0 0 0 0 404060
0.005997 0.002722 0.139574 -1.368207 -0.161446 -0.819243 -0.012628 1 0 0 0 0 0 0 405064
0.005965 0.002710 0.139357 -1.166249 -0.358551 -0.795719 -0.012659 1 0 0 0 0 0 0 406062
0.005924 0.002707 0.139141 -1.031069 -0.487992 -0.764779 -0.012691 1 0 0 0 0 0 0 407065
0.005905 0.002682 0.138924 -1.310840 -0.218873 -0.716150 -0.012722 1 0 0 0 0 0 0 408062
0.005871 0.002673 0.138707 -1.134085 -0.385707 -0.685847 -0.012753 1 0 0 0 0 0 0 409045
0.005836 0.002650 0.138500 -1.095713 -0.227190 -0.781209 -0.012784 1 0 0 0 0 0 0 410062
0.005793 0.002641 0.138287 -0.994238 -0.392705 -0.680432 -0.012816 1 0 0 0 0 0 0 411062
0.005769 0.002635 0.138090 -1.223976 -0.449329 -0.842630 -0.012847 1 0 0 0 0 0 0 412061
0.005739 0.002613 0.137890 -1.157924 -0.253289 -0.801114 -0.012878 1 0 0 0 0 0 0 413045
0.005725 0.002580 0.137678 -1.373440 -0.067231 -0.612031 -0.012909 1 0 0 0 0 0 0 414061
0.005693 0.002565 0.137463 -1.159502 -0.299182 -0.512554 -0.012941 1 0 0 0 0 0 0 415059
0.005675 0.002557 0.137264 -1.307591 -0.396557 -0.688066 -0.012972 1 0 0 0 0 0 0 416059
0.005647 0.002535 0.137063 -1.199059 -0.222794 -0.650957 -0.013003 1 0 0 0 0 0 0 417044
0.005608 0.002526 0.136852 -1.042620 -0.382048 -0.475463 -0.013034 1 0 0 0 0 0 0 418060
0.005586 0.002520 0.136654 -1.241676 -0.436222 -0.609043 -0.013065 1 0 0 0 0 0 0 419042
0.005556 0.002499 0.136454 -1.162234 -0.241641 -0.553139 -0.013096 1 0 0 0 0 0 0 420038
0.005538 0.002487 0.136260 -1.307803 -0.337733 -0.610170 -0.013128 1 0 0 0 0 0 0 421055
0.005504 0.002483 0.136051 -1.111690 -0.455962 -0.380221 -0.013160 1 0 0 0 0 0 0 422068
0.005469 0.002463 0.135846 -1.070799 -0.256491 -0.375246 -0.013191 1 0 0 0 0 0 0 423062
0.005433 0.002436 0.135642 -1.053769 -0.128610 -0.360821 -0.013222 1 0 0 0 0 0 0 424059
0.005412 0.002420 0.135447 -1.246520 -0.275281 -0.443973 -0.013253 1 0 0 0 0 0 0 425062
0.005383 0.002395 0.135247 -1.158958 -0.152820 -0.354435 -0.013284 1 0 0 0 0 0 0 426041
0.005365 0.002381 0.135053 -1.298902 -0.285753 -0.398497 -0.013316 1 0 0 0 0 0 0 427062
0.005338 0.002356 0.134853 -1.184331 -0.155882 -0.292147 -0.013347 1 0 0 0 0 0 0 428061
0.005321 0.002342 0.134659 -1.310313 -0.284449 -0.329770 -0.013378 1 0 0 0 0 0 0 429063
0.005274 0.002322 0.134470 -0.927098 -0.216351 -0.365096 -0.013409 1 0 0 0 0 0 0 430043
0.005247 0.002310 0.134280 -1.149027 -0.317712 -0.328548 -0.013441 1 0 0 0 0 0 0 431066
0.005231 0.002302 0.134090 -1.301731 -0.381819 -0.289967 -0.013472 1 0 0 0 0 0 0 432061
0.005184 0.002286 0.133902 -0.920831 -0.265325 -0.285159 -0.013503 1 0 0 0 0 0 0 433051
0.005158 0.002276 0.133712 -1.141571 -0.340408 -0.232313 -0.013534 1 0 0 0 0 0 0 434060
0.005121 0.002274 0.133533 -1.032853 -0.454481 -0.332522 -0.013565 1 0 0 0 0 0 0 435049
0.005085 0.002255 0.133338 -1.012802 -0.243379 -0.105125 -0.013597 1 0 0 0 0 0 0 436061
0.005043 0.002249 0.133156 -0.947325 -0.385923 -0.229758 -0.013628 1 0 0 0 0 0 0 437051
0.005019 0.002244 0.132969 -1.163752 -0.418005 -0.134069 -0.013659 1 0 0 0 0 0 0 438059
0.004976 0.002209 0.132792 -0.921212 -0.019448 -0.228129 -0.013690 1 0 0 0 0 0 0 439050
0.004950 0.002190 0.132606 -1.136161 -0.184329 -0.093057 -0.013722 1 0 0 0 0 0 0 440060
0.004900 0.002168 0.132419 -0.821660 -0.156103 -0.035140 -0.013753 1 0 0 0 0 0 0 441065
0.004877 0.002135 0.132239 -1.156520 -0.014917 -0.095482 -0.013784 1 0 0 0 0 0 0 442049
0.004828 0.002106 0.132055 -0.834946 -0.042422 -0.003346 -0.013816 1 0 0 0 0 0 0 443059
0.004807 0.002070 0.131876 -1.159160 0.049715 -0.040640 -0.013846 1 0 0 0 0 0 0 444047
0.004764 0.002020 0.131701 -0.914311 0.256831 -0.072367 -0.013878 1 0 0 0 0 0 0 445060
0.004739 0.001993 0.131516 -1.120644 -0.025975 0.097348 -0.013909 1 0 0 0 0 0 0 446049
0.004711 0.001963 0.131348 -1.082720 -0.008274 -0.080649 -0.013941 1 0 0 0 0 0 0 447059
0.004658 0.001936 0.131167 -0.767214 -0.031661 0.098147 -0.013971 1 0 0 0 0 0 0 448049
0.004609 0.001925 0.130991 -0.774240 -0.254374 0.093509 -0.014003 1 0 0 0 0 0 0 449059
0.004582 0.001918 0.130805 -1.047253 -0.324458 0.250319 -0.014034 1 0 0 0 0 0 0 450049
0.004531 0.001902 0.130617 -0.760772 -0.211359 0.318133 -0.014066 1 0 0 0 0 0 0 451058
0.004482 0.001898 0.130438 -0.766475 -0.345783 0.248170 -0.014097 1 0 0 0 0 0 0 452051
0.004436 0.001899 0.130261 -0.781105 -0.432181 0.230536 -0.014140 1 0 0 0 0 0 0 453450
0.004393 0.001881 0.130036 -0.825552 -0.198982 0.913205 -0.014159 1 0 0 0 0 0 0 454060
0.004358 0.001857 0.129883 -0.918204 -0.087320 0.062412 -0.014191 1 0 0 0 0 0 0 455067
0.004317 0.001848 0.129716 -0.856431 -0.270468 0.185934 -0.014222 1 0 0 0 0 0 0 456067
0.004285 0.001807 0.129535 -0.955583 0.136935 0.425770 -0.014253 1 0 0 0 0 0 0 457058
0.004246 0.001790 0.129357 -0.879403 -0.130161 0.426227 -0.014284 1 0 0 0 0 0 0 458055
0.004211 0.001765 0.129192 -0.905234 -0.053584 0.302151 -0.014316 1 0 0 0 0 0 0 459065
0.004170 0.001756 0.129020 -0.840812 -0.247623 0.398524 -0.014347 1 0 0 0 0 0 0 460063
0.004153 0.001730 0.128846 -1.132828 -0.050813 0.479056 -0.014378 1 0 0 0 0 0 0 461067
0.004128 0.001701 0.128682 -1.059510 0.018003 0.387801 -0.014410 1 0 0 0 0 0 0 462069
0.004093 0.001690 0.128510 -0.918119 -0.203119 0.497247 -0.014441 1 0 0 0 0 0 0 463066
0.004045 0.001653 0.128338 -0.723023 0.118237 0.557860 -0.014472 1 0 0 0 0 0 0 464069
0.004004 0.001618 0.128174 -0.801255 0.123615 0.482088 -0.014503 1 0 0 0 0 0 0 465066
0.003962 0.001604 0.128003 -0.775250 -0.140896 0.599918 -0.014534 1 0 0 0 0 0 0 466061
0.003925 0.001581 0.127840 -0.833369 -0.046107 0.542510 -0.014565 1 0 0 0 0 0 0 467042
0.003890 0.001554 0.127679 -0.866389 0.026932 0.530798 -0.014596 1 0 0 0 0 0 0 468041
0.003850 0.001543 0.127509 -0.802115 -0.185583 0.683294 -0.014628 1 0 0 0 0 0 0 469061
0.003814 0.001522 0.127346 -0.839697 -0.064132 0.639662 -0.014659 1 0 0 0 0 0 0 470061
0.003799 0.001491 0.127175 -1.113604 0.083325 0.779679 -0.014691 1 0 0 0 0 0 0 471059
0.003769 0.001479 0.127001 -0.949229 -0.146258 0.858453 -0.014722 1 0 0 0 0 0 0 472065
0.003738 0.001457 0.126836 -0.913467 -0.038980 0.775083 -0.014754 1 0 0 0 0 0 0 473075
0.003707 0.001430 0.126675 -0.896858 0.039971 0.753626 -0.014784 1 0 0 0 0 0 0 474064
0.003689 0.001416 0.126525 -1.075365 -0.114832 0.642795 -0.014816 1 0 0 0 0 0 0 475061
0.003664 0.001393 0.126369 -0.993236 -0.011341 0.734203 -0.014847 1 0 0 0 0 0 0 476059
0.003636 0.001366 0.126211 -0.934362 0.060379 0.800664 -0.014878 1 0 0 0 0 0 0 477062
0.003600 0.001356 0.126042 -0.823641 -0.151244 0.985251 -0.014909 1 0 0 0 0 0 0 478058
0.003580 0.001350 0.125888 -1.025328 -0.230027 0.828865 -0.014941 1 0 0 0 0 0 0 479060
0.003560 0.001312 0.125742 -1.039876 0.183677 0.756067 -0.014972 1 0 0 0 0 0 0 480058
0.003528 0.001297 0.125577 -0.881047 -0.060058 1.020787 -0.015003 1 0 0 0 0 0 0 481061
0.003516 0.001270 0.125435 -1.128099 0.075006 0.768647 -0.015034 1 0 0 0 0 0 0 482058
0.003475 0.001245 0.125293 -0.769328 0.059725 0.775546 -0.015066 1 0 0 0 0 0 0 483060
0.003453 0.001232 0.125150 -0.971339 -0.091144 0.827281 -0.015097 1 0 0 0 0 0 0 484058
0.003425 0.001210 0.124996 -0.924688 0.015772 0.995000 -0.015128 1 0 0 0 0 0 0 485062
0.003396 0.001183 0.124839 -0.886452 0.089101 1.091178 -0.015159 1 0 0 0 0 0 0 486058
0.003385 0.001150 0.124700 -1.127969 0.183375 0.887070 -0.015191 1 0 0 0 0 0 0 487060
0.003345 0.001123 0.124559 -0.763649 0.127675 0.923890 -0.015222 1 0 0 0 0 0 0 488064
0.003323 0.001109 0.124416 -0.960300 -0.044370 0.987091 -0.015252 1 0 0 0 0 0 0 489041
0.003316 0.001082 0.124282 -1.174418 0.103971 0.896323 -0.015284 1 0 0 0 0 0 0 490058
0.003278 0.001058 0.124143 -0.785106 0.092190 0.987174 -0.015316 1 0 0 0 0 0 0 491061
0.003257 0.001045 0.124001 -0.967280 -0.055859 1.070657 -0.015347 1 0 0 0 0 0 0 492057
0.003245 0.001038 0.123857 -1.096913 -0.144065 1.124703 -0.015378 1 0 0 0 0 0 0 493059
0.003224 0.001020 0.123734 -0.997844 -0.001432 0.882182 -0.015409 1 0 0 0 0 0 0 494047
0.003197 0.000995 0.123588 -0.911437 0.098083 1.195618 -0.015441 1 0 0 0 0 0 0 495067
0.003164 0.000987 0.123454 -0.805339 -0.101252 1.095134 -0.015472 1 0 0 0 0 0 0 496064
0.003151 0.000963 0.123324 -1.062418 0.080674 1.064538 -0.015503 1 0 0 0 0 0 0 497062
0.003124 0.000955 0.123195 -0.902056 -0.102746 1.062644 -0.015534 1 0 0 0 0 0 0 498059
0.003109 0.000951 0.123057 -1.034110 -0.163196 1.226616 -0.015565 1 0 0 0 0 0 0 499057
0.003086 0.000934 0.122936 -0.955809 -0.003797 1.037414 -0.015597 1 0 0 0 0 0 0 500057
0.003073 0.000925 0.122800 -1.065336 -0.088576 1.244713 -0.015628 1 0 0 0 0 0 0 501060
0.003066 0.000920 0.122690 -1.152909 -0.153496 0.953537 -0.015659 1 0 0 0 0 0 0 502060
0.003028 0.000907 0.122559 -0.756273 -0.048660 1.221477 -0.015690 1 0 0 0 0 0 0 503058
0.003026 0.000895 0.122439 -1.194992 -0.060961 1.125322 -0.015722 1 0 0 0 0 0 0 504057
0.003011 0.000875 0.122325 -1.055574 0.060466 1.070223 -0.015753 1 0 0 0 0 0 0 505060
0.002983 0.000869 0.122203 -0.871697 -0.108137 1.201892 -0.015784 1 0 0 0 0 0 0 506050
0.002968 0.000865 0.122097 -1.024062 -0.162809 1.015188 -0.015815 1 0 0 0 0 0 0 507056
0.002946 0.000849 0.121988 -0.941485 0.004449 1.068425 -0.015847 1 0 0 0 0 0 0 508058
0.002920 0.000826 0.121878 -0.883016 0.109885 1.115040 -0.015878 1 0 0 0 0 0 0 509050
0.002906 0.000814 0.121777 -1.031334 -0.022911 1.021044 -0.015909 1 0 0 0 0 0 0 510058
0.002884 0.000793 0.121669 -0.941769 0.082857 1.119838 -0.015940 1 0 0 0 0 0 0 511047
0.002859 0.000769 0.121560 -0.879736 0.155276 1.183882 -0.015972 1 0 0 0 0 0 0 512057
0.002845 0.000756 0.121459 -1.025751 0.006389 1.095987 -0.016003 1 0 0 0 0 0 0 513049
0.002819 0.000754 0.121372 -0.874731 -0.144388 0.921790 -0.016034 1 0 0 0 0 0 0 514056
0.002791 0.000738 0.121269 -0.832873 0.020050 1.133631 -0.016065 1 0 0 0 0 0 0 515047
0.002776 0.000730 0.121171 -0.995410 -0.060952 1.121708 -0.016097 1 0 0 0 0 0 0 516058
0.002736 0.000716 0.121076 -0.674711 0.013078 1.106895 -0.016128 1 0 0 0 0 0 0 517060
0.002714 0.000708 0.120980 -0.888206 -0.066976 1.130658 -0.016159 1 0 0 0 0 0 0 518047
0.002703 0.000704 0.120884 -1.032943 -0.118647 1.155849 -0.016190 1 0 0 0 0 0 0 519056
0.002664 0.000692 0.120789 -0.690344 -0.015534 1.164996 -0.016221 1 0 0 0 0 0 0 520047
0.002649 0.000667 0.120704 -0.965731 0.162890 1.060306 -0.016253 1 0 0 0 0 0 0 521056
0.002623 0.000659 0.120623 -0.833706 -0.031149 1.016747 -0.016284 1 0 0 0 0 0 0 522047
0.002608 0.000655 0.120532 -0.977048 -0.099083 1.158370 -0.016315 1 0 0 0 0 0 0 523057
0.002587 0.000638 0.120460 -0.906424 0.053131 0.954591 -0.016347 1 0 0 0 0 0 0 524057
0.002558 0.000634 0.120383 -0.778018 -0.090179 1.005477 -0.016378 1 0 0 0 0 0 0 525047
0.002547 0.000614 0.120304 -1.016010 0.114537 1.055340 -0.016410 1 0 0 0 0 0 0 526068
0.002523 0.000607 0.120225 -0.853300 -0.051017 1.080240 -0.016440 1 0 0 0 0 0 0 527048
0.002497 0.000590 0.120157 -0.815174 0.079682 0.964176 -0.016472 1 0 0 0 0 0 0 528063
0.002482 0.000581 0.120070 -0.961904 -0.013565 1.204152 -0.016503 1 0 0 0 0 0 0 529054
0.002462 0.000563 0.119999 -0.889965 0.106401 1.047342 -0.016535 1 0 0 0 0 0 0 530075
0.002446 0.000571 0.119933 -0.938704 -0.240741 0.984948 -0.016565 1 0 0 0 0 0 0 531055
0.002424 0.000562 0.119869 -0.867421 -0.031680 0.966066 -0.016596 1 0 0 0 0 0 0 532039
0.002394 0.000561 0.119795 -0.745840 -0.126541 1.107431 -0.016628 1 0 0 0 0 0 0 533062
0.002383 0.000542 0.119717 -0.987122 0.102868 1.191266 -0.016659 1 0 0 0 0 0 0 534053
0.002377 0.000533 0.119659 -1.078550 0.005332 0.959566 -0.016691 1 0 0 0 0 0 0 535064
0.002355 0.000532 0.119587 -0.869058 -0.118260 1.129971 -0.016722 1 0 0 0 0 0 0 536063
0.002331 0.000517 0.119521 -0.811163 0.051034 1.089081 -0.016753 1 0 0 0 0 0 0 537068
0.002318 0.000510 0.119467 -0.960591 -0.023662 0.943207 -0.016784 1 0 0 0 0 0 0 538060
0.002293 0.000511 0.119396 -0.802250 -0.130899 1.156695 -0.016816 1 0 0 0 0 0 0 539059
0.002266 0.000497 0.119331 -0.772172 0.046629 1.132122 -0.016847 1 0 0 0 0 0 0 540060
0.002253 0.000490 0.119277 -0.935473 -0.023565 0.991944 -0.016878 1 0 0 0 0 0 0 541060
0.002232 0.000472 0.119217 -0.858311 0.110867 1.070074 -0.016909 1 0 0 0 0 0 0 542058
0.002222 0.000463 0.119165 -0.978301 0.012938 0.987941 -0.016941 1 0 0 0 0 0 0 543058
0.002203 0.000445 0.119106 -0.878204 0.132516 1.088682 -0.016972 1 0 0 0 0 0 0 544056
0.002193 0.000436 0.119054 -0.986538 0.027304 1.014513 -0.017003 1 0 0 0 0 0 0 545064
0.002164 0.000453 0.119006 -0.745250 -0.337959 0.978686 -0.017034 1 0 0 0 0 0 0 546062
0.002136 0.000448 0.118947 -0.725736 -0.076089 1.112836 -0.017066 1 0 0 0 0 0 0 547062
0.002127 0.000427 0.118907 -0.973696 0.156441 0.913962 -0.017097 1 0 0 0 0 0 0 548060
0.002109 0.000403 0.118851 -0.874904 0.232946 1.096581 -0.017128 1 0 0 0 0 0 0 549060
0.002100 0.000391 0.118801 -0.977759 0.085757 1.062672 -0.017159 1 0 0 0 0 0 0 550058
0.002081 0.000371 0.118742 -0.869549 0.177817 1.182065 -0.017190 1 0 0 0 0 0 0 551056
0.002054 0.000365 0.118701 -0.735872 0.002256 0.969638 -0.017222 1 0 0 0 0 0 0 552056
0.002040 0.000362 0.118656 -0.892890 -0.051029 1.020959 -0.017253 1 0 0 0 0 0 0 553058
0.002019 0.000347 0.118599 -0.820270 0.109272 1.192253 -0.017284 1 0 0 0 0 0 0 554055
0.001991 0.000343 0.118559 -0.705324 -0.029729 0.999965 -0.017315 1 0 0 0 0 0 0 555057
0.001976 0.000341 0.118514 -0.871787 -0.064623 1.058453 -0.017347 1 0 0 0 0 0 0 556056
0.001968 0.000340 0.118467 -0.978647 -0.078763 1.099260 -0.017378 1 0 0 0 0 0 0 557059
0.001946 0.000344 0.118431 -0.798372 -0.142623 0.979357 -0.017409 1 0 0 0 0 0 0 558061
0.001934 0.000346 0.118387 -0.917265 -0.124052 1.074554 -0.017440 1 0 0 0 0 0 0 559058
0.001928 0.000347 0.118341 -0.999058 -0.109938 1.129261 -0.017472 1 0 0 0 0 0 0 560056
0.001911 0.000333 0.118283 -0.869094 0.080508 1.292043 -0.017503 1 0 0 0 0 0 0 561059
0.001890 0.000313 0.118253 -0.795966 0.194745 0.958128 -0.017534 1 0 0 0 0 0 0 562055
0.001879 0.000303 0.118212 -0.917465 0.076964 1.089201 -0.017565 1 0 0 0 0 0 0 563057
0.001873 0.000297 0.118166 -0.995872 0.000317 1.167257 -0.017597 1 0 0 0 0 0 0 564057
0.001852 0.000299 0.118130 -0.801357 -0.096772 1.061784 -0.017628 1 0 0 0 0 0 0 565058
0.001828 0.000286 0.118077 -0.739175 0.087362 1.295841 -0.017659 1 0 0 0 0 0 0 566056
0.001803 0.000266 0.118048 -0.720680 0.203566 0.999084 -0.017691 1 0 0 0 0 0 0 567058
0.001790 0.000256 0.118007 -0.871736 0.087406 1.144155 -0.017721 1 0 0 0 0 0 0 568048
0.001784 0.000250 0.117961 -0.965173 0.011663 1.227220 -0.017753 1 0 0 0 0 0 0 569057
0.001767 0.000234 0.117936 -0.850989 0.152404 0.986131 -0.017784 1 0 0 0 0 0 0 570057
0.001759 0.000226 0.117896 -0.937476 0.063850 1.161106 -0.017815 1 0 0 0 0 0 0 571057
0.001736 0.000226 0.117861 -0.760756 -0.053334 1.111796 -0.017847 1 0 0 0 0 0 0 572055
0.001725 0.000226 0.117818 -0.882520 -0.063431 1.233653 -0.017878 1 0 0 0 0 0 0 573058
0.001706 0.000213 0.117793 -0.802119 0.116484 1.016626 -0.017909 1 0 0 0 0 0 0 574057
0.001696 0.000206 0.117754 -0.907554 0.048271 1.200945 -0.017940 1 0 0 0 0 0 0 575057
0.001691 0.000202 0.117709 -0.976816 -0.001909 1.298752 -0.017971 1 0 0 0 0 0 0 576037
0.001676 0.000187 0.117683 -0.850607 0.151490 1.063266 -0.018003 1 0 0 0 0 0 0 577058
0.001667 0.000179 0.117643 -0.931036 0.069515 1.240219 -0.018034 1 0 0 0 0 0 0 578056
0.001651 0.000162 0.117619 -0.823865 0.192589 1.054239 -0.018065 1 0 0 0 0 0 0 579048
0.001642 0.000153 0.117580 -0.915422 0.094006 1.250407 -0.018096 1 0 0 0 0 0 0 580045
0.001619 0.000153 0.117546 -0.741789 -0.028112 1.208941 -0.018128 1 0 0 0 0 0 0 581056
0.001613 0.000135 0.117513 -0.936988 0.195783 1.195910 -0.018159 1 0 0 0 0 0 0 582045
0.001591 0.000130 0.117482 -0.756582 0.047512 1.191888 -0.018190 1 0 0 0 0 0 0 583055
0.001586 0.000110 0.117450 -0.942765 0.239400 1.202579 -0.018221 1 0 0 0 0 0 0 584044
0.001565 0.000104 0.117418 -0.757539 0.073389 1.207854 -0.018253 1 0 0 0 0 0 0 585055
0.001559 0.000083 0.117387 -0.941204 0.256123 1.221868 -0.018284 1 0 0 0 0 0 0 586044
0.001538 0.000077 0.117355 -0.754845 0.085619 1.228337 -0.018315 1 0 0 0 0 0 0 587054
0.001527 0.000074 0.117313 -0.865702 0.029567 1.380265 -0.018346 1 0 0 0 0 0 0 588044
0.001509 0.000059 0.117289 -0.779469 0.184327 1.175514 -0.018378 1 0 0 0 0 0 0 589054
0.001500 0.000051 0.117249 -0.881888 0.103621 1.364048 -0.018409 1 0 0 0 0 0 0 590044
0.001482 0.000034 0.117225 -0.785918 0.227281 1.182822 -0.018440 1 0 0 0 0 0 0 591045
0.001455 0.000029 0.117197 -0.647468 0.072826 1.237320 -0.018472 1 0 0 0 0 0 0 592054
0.001447 0.000009 0.117166 -0.873222 0.265440 1.279671 -0.018503 1 0 0 0 0 0 0 593044
0.001425 0.000004 0.117135 -0.710282 0.100754 1.297255 -0.018534 1 0 0 0 0 0 0 594054
0.001413 0.000001 0.117093 -0.832885 0.047551 1.453009 -0.018565 1 0 0 0 0 0 0 595043
0.001395 -0.000014 0.117068 -0.752420 0.203642 1.250006 -0.018597 1 0 0 0 0 0 0 596054
0.001385 -0.000022 0.117029 -0.857812 0.123709 1.439029 -0.018628 1 0 0 0 0 0 0 597043
0.001368 -0.000039 0.117005 -0.763206 0.247708 1.258402 -0.018659 1 0 0 0 0 0 0 598054
0.001358 -0.000048 0.116966 -0.861090 0.149883 1.456168 -0.018691 1 0 0 0 0 0 0 599061
0.001341 -0.000065 0.116942 -0.762694 0.264732 1.278718 -0.018722 1 0 0 0 0 0 0 600060
0.001332 -0.000074 0.116903 -0.858656 0.162363 1.477507 -0.018752 1 0 0 0 0 0 0 601035
0.001328 -0.000079 0.116889 -0.930181 0.095388 1.164620 -0.018784 1 0 0 0 0 0 0 602060
0.001308 -0.000077 0.116864 -0.724665 0.004054 1.293808 -0.018815 1 0 0 0 0 0 0 603050
0.001302 -0.000094 0.116834 -0.901587 0.243461 1.373661 -0.018847 1 0 0 0 0 0 0 604057
0.001282 -0.000098 0.116804 -0.713423 0.104402 1.405601 -0.018878 1 0 0 0 0 0 0 605060
0.001276 -0.000117 0.116772 -0.894654 0.299764 1.429085 -0.018910 1 0 0 0 0 0 0 606072
0.001256 -0.000123 0.116741 -0.708020 0.136817 1.439512 -0.018941 1 0 0 0 0 0 0 607058
0.001250 -0.000143 0.116709 -0.889744 0.319954 1.455424 -0.018972 1 0 0 0 0 0 0 608060
0.001230 -0.000149 0.116678 -0.703439 0.150990 1.463308 -0.019003 1 0 0 0 0 0 0 609056
0.001207 -0.000166 0.116657 -0.650048 0.275008 1.335762 -0.019034 1 0 0 0 0 0 0 610058
0.001195 -0.000174 0.116619 -0.787572 0.181837 1.562875 -0.019065 1 0 0 0 0 0 0 611058
0.001176 -0.000192 0.116595 -0.710865 0.299439 1.397225 -0.019097 1 0 0 0 0 0 0 612058
0.001172 -0.000218 0.116566 -0.889411 0.434167 1.462902 -0.019128 1 0 0 0 0 0 0 613057
0.001165 -0.000214 0.116546 -0.866290 0.043825 1.362204 -0.019159 1 0 0 0 0 0 0 614056
0.001148 -0.000225 0.116529 -0.743657 0.212339 1.319029 -0.019190 1 0 0 0 0 0 0 615056
0.001140 -0.000230 0.116492 -0.831951 0.156969 1.586884 -0.019222 1 0 0 0 0 0 0 616052
0.001123 -0.000246 0.116469 -0.729308 0.295085 1.436647 -0.019253 1 0 0 0 0 0 0 617058
0.001096 -0.000250 0.116441 -0.588378 0.148849 1.502293 -0.019284 1 0 0 0 0 0 0 618054
0.001101 -0.000256 0.116420 -0.981074 0.166032 1.411598 -0.019316 1 0 0 0 0 0 0 619059
0.001091 -0.000273 0.116403 -0.824120 0.307317 1.367975 -0.019347 1 0 0 0 0 0 0 620063
0.001085 -0.000281 0.116366 -0.871025 0.215340 1.635186 -0.019378 1 0 0 0 0 0 0 621063
0.001070 -0.000299 0.116343 -0.745180 0.332866 1.484873 -0.019409 1 0 0 0 0 0 0 622055
0.001044 -0.000303 0.116314 -0.592551 0.176222 1.550566 -0.019440 1 0 0 0 0 0 0 623056
0.001049 -0.000309 0.116294 -0.978772 0.188330 1.459652 -0.019472 1 0 0 0 0 0 0 624054
0.001039 -0.000326 0.116277 -0.819002 0.326857 1.416397 -0.019503 1 0 0 0 0 0 0 625056
0.001016 -0.000330 0.116250 -0.629716 0.177810 1.541410 -0.019534 1 0 0 0 0 0 0 626057
0.001009 -0.000350 0.116220 -0.826336 0.371378 1.610208 -0.019565 1 0 0 0 0 0 0 627053
0.000988 -0.000355 0.116190 -0.650138 0.209032 1.637982 -0.019597 1 0 0 0 0 0 0 628055
0.000965 -0.000371 0.116169 -0.601507 0.336030 1.518065 -0.019628 1 0 0 0 0 0 0 629055
0.000958 -0.000397 0.116141 -0.812564 0.479607 1.610664 -0.019661 1 0 0 0 0 0 0 630115
0.000950 -0.000392 0.116121 -0.807096 0.096149 1.519530 -0.019690 1 0 0 0 0 0 0 631056
0.000951 -0.000407 0.116093 -0.928880 0.322261 1.623265 -0.019722 1 0 0 0 0 0 0 632058
0.000933 -0.000410 0.116063 -0.699001 0.191484 1.673850 -0.019753 1 0 0 0 0 0 0 633053
0.000929 -0.000430 0.116032 -0.856467 0.391256 1.704966 -0.019784 1 0 0 0 0 0 0 634056
0.000915 -0.000452 0.116011 -0.729977 0.467075 1.582144 -0.019815 1 0 0 0 0 0 0 635056
0.000903 -0.000446 0.115994 -0.740559 0.094023 1.530067 -0.019847 1 0 0 0 0 0 0 636055
0.000901 -0.000461 0.115967 -0.889113 0.329239 1.658705 -0.019880 1 0 0 0 0 0 0 637113
0.000888 -0.000481 0.115947 -0.745702 0.438679 1.582327 -0.019911 1 0 0 0 0 0 0 638112
0.000881 -0.000491 0.115909 -0.812584 0.316747 1.827133 -0.019942 1 0 0 0 0 0 0 639111
0.000865 -0.000510 0.115886 -0.697798 0.418095 1.669044 -0.019973 1 0 0 0 0 0 0 640088
0.000857 -0.000519 0.115847 -0.785589 0.309019 1.873983 -0.020005 1 0 0 0 0 0 0 641120
0.000841 -0.000537 0.115823 -0.681775 0.418442 1.701235 -0.020035 1 0 0 0 0 0 0 642098
0.000845 -0.000532 0.115794 -0.943229 0.136870 1.762773 -0.020067 1 0 0 0 0 0 0 643118
0.000834 -0.000543 0.115774 -0.777935 0.315124 1.662835 -0.020099 1 0 0 0 0 0 0 644118
0.000834 -0.000566 0.115746 -0.896656 0.495100 1.762964 -0.020130 1 0 0 0 0 0 0 645115
0.000816 -0.000573 0.115716 -0.673593 0.309326 1.812363 -0.020161 1 0 0 0 0 0 0 646112
0.000812 -0.000594 0.115685 -0.834461 0.477876 1.843373 -0.020192 1 0 0 0 0 0 0 647113
0.000792 -0.000601 0.115654 -0.639355 0.303387 1.857251 -0.020223 1 0 0 0 0 0 0 648089
0.000788 -0.000621 0.115622 -0.814667 0.479137 1.875089 -0.020254 1 0 0 0 0 0 0 649090
0.000785 -0.000631 0.115611 -0.865382 0.367011 1.609637 -0.020285 1 0 0 0 0 0 0 650088
0.000766 -0.000632 0.115587 -0.648411 0.232082 1.768643 -0.020318 1 0 0 0 0 0 0 651139
0.000762 -0.000650 0.115558 -0.816411 0.445802 1.860246 -0.020348 1 0 0 0 0 0 0 652113
0.000742 -0.000655 0.115527 -0.625718 0.296246 1.897108 -0.020379 1 0 0 0 0 0 0 653093
0.000737 -0.000674 0.115496 -0.803078 0.484506 1.923049 -0.020410 1 0 0 0 0 0 0 654085
0.000717 -0.000680 0.115464 -0.616623 0.320415 1.935286 -0.020441 1 0 0 0 0 0 0 655082
0.000712 -0.000700 0.115433 -0.795862 0.501074 1.952712 -0.020473 1 0 0 0 0 0 0 656095
0.000691 -0.000706 0.115401 -0.610436 0.333280 1.962092 -0.020505 1 0 0 0 0 0 0 657109
0.000699 -0.000713 0.115380 -0.957250 0.336367 1.839546 -0.020536 1 0 0 0 0 0 0 658111
0.000685 -0.000712 0.115352 -0.708349 0.233833 1.923431 -0.020567 1 0 0 0 0 0 0 659096
0.000683 -0.000729 0.115322 -0.841676 0.460638 1.977409 -0.020598 1 0 0 0 0 0 0 660110
0.000670 -0.000751 0.115301 -0.702490 0.552091 1.864254 -0.020628 1 0 0 0 0 0 0 661043
0.000645 -0.000757 0.115273 -0.538598 0.364971 1.953487 -0.020659 1 0 0 0 0 0 0 662053
0.000638 -0.000778 0.115243 -0.746961 0.536524 2.009449 -0.020690 1 0 0 0 0 0 0 663042
0.000617 -0.000784 0.115212 -0.578335 0.364922 2.033257 -0.020722 1 0 0 0 0 0 0 664052
0.000611 -0.000804 0.115180 -0.766154 0.541452 2.054817 -0.020753 1 0 0 0 0 0 0 665043
0.000603 -0.000797 0.115160 -0.752186 0.197109 1.926415 -0.020784 1 0 0 0 0 0 0 666053
0.000587 -0.000806 0.115142 -0.636675 0.385560 1.877301 -0.020815 1 0 0 0 0 0 0 667041
0.000584 -0.000828 0.115115 -0.798416 0.574565 2.006107 -0.020847 1 0 0 0 0 0 0 668053
0.000564 -0.000835 0.115085 -0.599865 0.395169 2.066605 -0.020878 1 0 0 0 0 0 0 669043
0.000542 -0.000851 0.115065 -0.538423 0.511272 1.960687 -0.020909 1 0 0 0 0 0 0 670053
0.000544 -0.000846 0.115037 -0.837687 0.239513 2.054226 -0.020940 1 0 0 0 0 0 0 671042
0.000532 -0.000857 0.115017 -0.695104 0.421284 1.969165 -0.020972 1 0 0 0 0 0 0 672052
0.000508 -0.000858 0.114990 -0.521076 0.313577 2.069212 -0.021002 1 0 0 0 0 0 0 673042
0.000502 -0.000876 0.114959 -0.722967 0.527823 2.129062 -0.021034 1 0 0 0 0 0 0 674052
0.000486 -0.000898 0.114939 -0.621525 0.612423 2.018729 -0.021065 1 0 0 0 0 0 0 675053
0.000460 -0.000904 0.114911 -0.477087 0.422215 2.108880 -0.021096 1 0 0 0 0 0 0 676041
0.000435 -0.000921 0.114891 -0.461095 0.537017 2.024268 -0.021128 1 0 0 0 0 0 0 677053
0.000440 -0.000933 0.114874 -0.854617 0.499596 1.989821 -0.021159 1 0 0 0 0 0 0 678054
0.000425 -0.000935 0.114847 -0.627907 0.358438 2.117121 -0.021191 1 0 0 0 0 0 0 679064
0.000405 -0.000949 0.114828 -0.537751 0.508808 2.046210 -0.021222 1 0 0 0 0 0 0 680051
0.000378 -0.000951 0.114801 -0.421674 0.375996 2.151401 -0.021253 1 0 0 0 0 0 0 681053
0.000369 -0.000970 0.114770 -0.655305 0.576486 2.212948 -0.021284 1 0 0 0 0 0 0 682064
0.000365 -0.000979 0.114760 -0.735644 0.480457 1.963220 -0.021315 1 0 0 0 0 0 0 683048
0.000345 -0.000980 0.114736 -0.536755 0.352212 2.129388 -0.021347 1 0 0 0 0 0 0 684070
0.000323 -0.000993 0.114717 -0.478817 0.513389 2.082887 -0.021378 1 0 0 0 0 0 0 685050
0.000299 -0.001013 0.114700 -0.450655 0.620362 2.061870 -0.021409 1 0 0 0 0 0 0 686049
0.000300 -0.001009 0.114674 -0.762283 0.327697 2.194766 -0.021441 1 0 0 0 0 0 0 687059
0.000288 -0.001020 0.114655 -0.626521 0.496493 2.126723 -0.021481 1 0 0 0 0 0 0 688356
0.000264 -0.001022 0.114627 -0.455798 0.382250 2.231765 -0.021503 1 0 0 0 0 0 0 689042
0.000240 -0.001035 0.114608 -0.425507 0.538312 2.152994 -0.021534 1 0 0 0 0 0 0 690056
0.000228 -0.001042 0.114601 -0.577511 0.468015 1.979163 -0.021565 1 0 0 0 0 0 0 691051
0.000222 -0.001045 0.114567 -0.669006 0.411850 2.324028 -0.021597 1 0 0 0 0 0 0 692050
0.000206 -0.001060 0.114546 -0.553724 0.562440 2.216482 -0.021631 1 0 0 0 0 0 0 693161
0.000186 -0.001080 0.114528 -0.476359 0.659077 2.162394 -0.021659 1 0 0 0 0 0 0 694053
0.000176 -0.001091 0.114522 -0.597318 0.540429 2.006592 -0.021690 1 0 0 0 0 0 0 695054
0.000154 -0.001091 0.114499 -0.439519 0.403609 2.218238 -0.021721 1 0 0 0 0 0 0 696033
0.000142 -0.001092 0.114491 -0.568680 0.387833 2.048177 -0.021757 1 0 0 0 0 0 0 697183
0.000142 -0.001109 0.114468 -0.722778 0.611984 2.249341 -0.021788 1 0 0 0 0 0 0 698180
0.000124 -0.001113 0.114439 -0.508060 0.465708 2.346315 -0.021816 1 0 0 0 0 0 0 699060
0.000115 -0.001115 0.114429 -0.600949 0.426540 2.113667 -0.021847 1 0 0 0 0 0 0 700053
0.000099 -0.001130 0.114415 -0.503167 0.582512 2.151885 -0.021882 1 0 0 0 0 0 0 701185
0.000073 -0.001132 0.114390 -0.366970 0.449013 2.316794 -0.021913 1 0 0 0 0 0 0 702178
0.000047 -0.001146 0.114371 -0.354799 0.594113 2.260507 -0.021944 1 0 0 0 0 0 0 703179
0.000035 -0.001154 0.114364 -0.515230 0.519046 2.094024 -0.021975 1 0 0 0 0 0 0 704175
0.000034 -0.001174 0.114341 -0.681290 0.693223 2.305778 -0.022003 1 0 0 0 0 0 0 705054
0.000028 -0.001167 0.114323 -0.636822 0.347855 2.266757 -0.022037 1 0 0 0 0 0 0 706159
0.000013 -0.001177 0.114306 -0.505713 0.532433 2.253546 -0.022069 1 0 0 0 0 0 0 707179
-0.000007 -0.001194 0.114290 -0.425876 0.664644 2.254235 -0.022101 1 0 0 0 0 0 0 708181
-0.000022 -0.001186 0.114275 -0.475814 0.333125 2.253469 -0.022128 1 0 0 0 0 0 0 709054
-0.000042 -0.001195 0.114259 -0.413928 0.528308 2.264831 -0.022162 1 0 0 0 0 0 0 710159
-0.000064 -0.001212 0.114243 -0.370832 0.666272 2.274933 -0.022194 1 0 0 0 0 0 0 711178
-0.000075 -0.001221 0.114237 -0.508474 0.571258 2.141971 -0.022222 1 0 0 0 0 0 0 712052
-0.000081 -0.001225 0.114204 -0.593977 0.500270 2.502516 -0.022257 1 0 0 0 0 0 0 713180
-0.000096 -0.001240 0.114183 -0.474672 0.643412 2.401151 -0.022288 1 0 0 0 0 0 0 714177
-0.000103 -0.001247 0.114175 -0.559195 0.564323 2.208020 -0.022319 1 0 0 0 0 0 0 715176
-0.000125 -0.001246 0.114152 -0.383292 0.447948 2.406024 -0.022350 1 0 0 0 0 0 0 716176
-0.000135 -0.001246 0.114144 -0.501318 0.443174 2.230240 -0.022382 1 0 0 0 0 0 0 717178
-0.000153 -0.001259 0.114131 -0.417626 0.617446 2.290578 -0.022413 1 0 0 0 0 0 0 718177
-0.000156 -0.001282 0.114105 -0.591412 0.781108 2.467534 -0.022444 1 0 0 0 0 0 0 719170
-0.000163 -0.001277 0.114087 -0.562896 0.417751 2.404672 -0.022472 1 0 0 0 0 0 0 720055
-0.000179 -0.001287 0.114070 -0.441620 0.591144 2.383793 -0.022507 1 0 0 0 0 0 0 721184
-0.000199 -0.001305 0.114053 -0.366719 0.717524 2.381901 -0.022538 1 0 0 0 0 0 0 722178
-0.000214 -0.001297 0.114038 -0.418709 0.384133 2.379988 -0.022569 1 0 0 0 0 0 0 723178
-0.000234 -0.001305 0.114022 -0.357992 0.577393 2.391423 -0.022600 1 0 0 0 0 0 0 724174
-0.000227 -0.001314 0.114006 -0.712139 0.596847 2.398585 -0.022632 1 0 0 0 0 0 0 725178
-0.000235 -0.001331 0.113990 -0.536982 0.718057 2.409701 -0.022663 1 0 0 0 0 0 0 726176
-0.000257 -0.001335 0.113964 -0.341686 0.561115 2.554749 -0.022694 1 0 0 0 0 0 0 727158
-0.000267 -0.001337 0.113955 -0.460183 0.522081 2.348756 -0.022725 1 0 0 0 0 0 0 728175
-0.000285 -0.001351 0.113941 -0.378239 0.676998 2.397848 -0.022752 1 0 0 0 0 0 0 729034
-0.000282 -0.001345 0.113916 -0.647241 0.426323 2.563740 -0.022787 1 0 0 0 0 0 0 730158
-0.000292 -0.001355 0.113897 -0.489422 0.615480 2.511289 -0.022819 1 0 0 0 0 0 0 731174
-0.000315 -0.001355 0.113870 -0.308807 0.512382 2.622903 -0.022846 1 0 0 0 0 0 0 732040
-0.000326 -0.001355 0.113861 -0.434996 0.502346 2.404852 -0.022881 1 0 0 0 0 0 0 733167
-0.000344 -0.001368 0.113847 -0.357281 0.671703 2.450344 -0.022913 1 0 0 0 0 0 0 734175
-0.000358 -0.001358 0.113832 -0.394720 0.374469 2.475266 -0.022944 1 0 0 0 0 0 0 735164
-0.000377 -0.001365 0.113817 -0.325720 0.586551 2.497534 -0.022975 1 0 0 0 0 0 0 736175
-0.000387 -0.001369 0.113811 -0.441531 0.562014 2.368929 -0.023006 1 0 0 0 0 0 0 737165
-0.000391 -0.001370 0.113778 -0.516902 0.528516 2.730797 -0.023038 1 0 0 0 0 0 0 738175
-0.000394 -0.001371 0.113767 -0.554302 0.519623 2.488251 -0.023069 1 0 0 0 0 0 0 739164
-0.000395 -0.001372 0.113764 -0.573603 0.514632 2.371806 -0.023097 1 0 0 0 0 0 0 740051
-0.000413 -0.001367 0.113742 -0.352608 0.450210 2.609704 -0.023132 1 0 0 0 0 0 0 741176
-0.000422 -0.001365 0.113734 -0.444632 0.473696 2.447881 -0.023163 1 0 0 0 0 0 0 742166
-0.000444 -0.001360 0.113711 -0.280241 0.428501 2.649430 -0.023194 1 0 0 0 0 0 0 743175
-0.000455 -0.001357 0.113703 -0.402533 0.461940 2.473373 -0.023225 1 0 0 0 0 0 0 744163
-0.000472 -0.001368 0.113690 -0.322238 0.654354 2.534760 -0.023257 1 0 0 0 0 0 0 745174
-0.000486 -0.001357 0.113675 -0.357976 0.369532 2.565123 -0.023288 1 0 0 0 0 0 0 746164
-0.000493 -0.001351 0.113670 -0.450484 0.416267 2.445964 -0.023315 1 0 0 0 0 0 0 747051
-0.000509 -0.001361 0.113658 -0.342516 0.629088 2.538481 -0.023350 1 0 0 0 0 0 0 748164
-0.000522 -0.001349 0.113644 -0.362984 0.356107 2.580433 -0.023382 1 0 0 0 0 0 0 749175
-0.000528 -0.001343 0.113639 -0.447613 0.408853 2.465146 -0.023409 1 0 0 0 0 0 0 750039
-0.000549 -0.001335 0.113616 -0.267311 0.392192 2.694594 -0.023444 1 0 0 0 0 0 0 751182
-0.000559 -0.001331 0.113609 -0.379684 0.441253 2.528678 -0.023476 1 0 0 0 0 0 0 752184
-0.000564 -0.001329 0.113606 -0.456728 0.470739 2.450519 -0.023507 1 0 0 0 0 0 0 753183
-0.000584 -0.001324 0.113585 -0.267128 0.424195 2.702227 -0.023534 1 0 0 0 0 0 0 754048
-0.000594 -0.001321 0.113577 -0.374216 0.456731 2.545464 -0.023569 1 0 0 0 0 0 0 755175
-0.000604 -0.001303 0.113565 -0.380090 0.245397 2.605528 -0.023597 1 0 0 0 0 0 0 756055
-0.000609 -0.001293 0.113560 -0.445164 0.344227 2.507347 -0.023631 1 0 0 0 0 0 0 757156
-0.000612 -0.001289 0.113559 -0.484396 0.413710 2.464295 -0.023663 1 0 0 0 0 0 0 758168
-0.000630 -0.001282 0.113538 -0.274705 0.389098 2.729732 -0.023694 1 0 0 0 0 0 0 759180
-0.000640 -0.001279 0.113531 -0.371093 0.432380 2.576575 -0.023722 1 0 0 0 0 0 0 760051
-0.000644 -0.001277 0.113528 -0.440217 0.459008 2.503429 -0.023757 1 0 0 0 0 0 0 761185
-0.000652 -0.001259 0.113517 -0.408896 0.240522 2.613759 -0.023784 1 0 0 0 0 0 0 762060
-0.000668 -0.001263 0.113503 -0.291377 0.506083 2.677908 -0.023819 1 0 0 0 0 0 0 763185
-0.000676 -0.001265 0.113498 -0.380382 0.510396 2.564255 -0.023851 1 0 0 0 0 0 0 764180
-0.000685 -0.001248 0.113486 -0.372017 0.267338 2.650328 -0.023882 1 0 0 0 0 0 0 765178
-0.000689 -0.001240 0.113482 -0.429057 0.348173 2.561300 -0.023913 1 0 0 0 0 0 0 766177
-0.000691 -0.001236 0.113481 -0.464210 0.408523 2.521489 -0.023944 1 0 0 0 0 0 0 767158
-0.000698 -0.001217 0.113470 -0.414668 0.208852 2.645015 -0.023975 1 0 0 0 0 0 0 768157
-0.000701 -0.001207 0.113467 -0.449590 0.312956 2.569811 -0.024007 1 0 0 0 0 0 0 769176
-0.000715 -0.001215 0.113455 -0.311680 0.555899 2.678102 -0.024038 1 0 0 0 0 0 0 770175
-0.000726 -0.001202 0.113441 -0.316739 0.299080 2.726231 -0.024069 1 0 0 0 0 0 0 771182
-0.000732 -0.001195 0.113436 -0.393212 0.359217 2.613013 -0.024101 1 0 0 0 0 0 0 772179
-0.000736 -0.001192 0.113434 -0.439420 0.407745 2.564010 -0.024132 1 0 0 0 0 0 0 773180
-0.000742 -0.001173 0.113424 -0.395619 0.202141 2.684465 -0.024162 1 0 0 0 0 0 0 774157
-0.000745 -0.001164 0.113420 -0.433311 0.303023 2.608126 -0.024194 1 0 0 0 0 0 0 775178
-0.000747 -0.001159 0.113419 -0.458634 0.373583 2.572719 -0.024225 1 0 0 0 0 0 0 776177
-0.000748 -0.001157 0.113418 -0.472300 0.410964 2.561814 -0.024257 1 0 0 0 0 0 0 777177
-0.000753 -0.001138 0.113408 -0.411506 0.198408 2.696482 -0.024288 1 0 0 0 0 0 0 778176
-0.000756 -0.001129 0.113405 -0.440523 0.295574 2.624822 -0.024319 1 0 0 0 0 0 0 779174
-0.000770 -0.001137 0.113393 -0.299718 0.535070 2.734323 -0.024350 1 0 0 0 0 0 0 780174
-0.000776 -0.001141 0.113389 -0.371305 0.508340 2.646878 -0.024382 1 0 0 0 0 0 0 781175
-0.000785 -0.001126 0.113377 -0.353828 0.248557 2.743426 -0.024413 1 0 0 0 0 0 0 782176
-0.000789 -0.001119 0.113373 -0.405949 0.320317 2.657650 -0.024444 1 0 0 0 0 0 0 783175
-0.000791 -0.001115 0.113372 -0.438643 0.376082 2.619005 -0.024475 1 0 0 0 0 0 0 784174
-0.000792 -0.001113 0.113372 -0.456009 0.406055 2.607029 -0.024507 1 0 0 0 0 0 0 785176
-0.000793 -0.001112 0.113372 -0.465107 0.421438 2.605089 -0.024538 1 0 0 0 0 0 0 786175
-0.000793 -0.001112 0.113371 -0.469989 0.429399 2.606638 -0.024569 1 0 0 0 0 0 0 787178
-0.000798 -0.001094 0.113361 -0.404752 0.202138 2.745763 -0.024600 1 0 0 0 0 0 0 788156
-0.000801 -0.001085 0.113358 -0.431427 0.291706 2.675563 -0.024632 1 0 0 0 0 0 0 789178
-0.000802 -0.001081 0.113357 -0.451212 0.356595 2.642242 -0.024663 1 0 0 0 0 0 0 790175
-0.000803 -0.001079 0.113356 -0.462081 0.391146 2.632069 -0.024694 1 0 0 0 0 0 0 791175
-0.000803 -0.001078 0.113356 -0.467939 0.408832 2.630752 -0.024726 1 0 0 0 0 0 0 792179
-0.000804 -0.001077 0.113356 -0.471162 0.417939 2.632468 -0.024756 1 0 0 0 0 0 0 793169
-0.000804 -0.001077 0.113356 -0.473102 0.422754 2.635277 -0.024788 1 0 0 0 0 0 0 794173
-0.000804 -0.001077 0.113356 -0.474361 0.425436 2.638431 -0.024819 1 0 0 0 0 0 0 795176
-0.000809 -0.001060 0.113346 -0.407342 0.195578 2.778328 -0.024850 1 0 0 0 0 0 0 796176
-0.000811 -0.001051 0.113342 -0.433069 0.283704 2.708189 -0.024882 1 0 0 0 0 0 0 797175
-0.000813 -0.001047 0.113341 -0.452367 0.347877 2.674914 -0.024913 1 0 0 0 0 0 0 798175
-0.000813 -0.001044 0.113341 -0.463013 0.382064 2.664762 -0.024944 1 0 0 0 0 0 0 799173
-0.000814 -0.001043 0.113341 -0.468733 0.399550 2.663387 -0.024975 1 0 0 0 0 0 0 800155
-0.000814 -0.001043 0.113341 -0.471928 0.408572 2.665204 -0.025007 1 0 0 0 0 0 0 801176
-0.000814 -0.001043 0.113341 -0.473795 0.413317 2.667948 -0.025037 1 0 0 0 0 0 0 802157
-0.000831 -0.001038 0.113351 -0.240913 0.361569 2.533702 -0.025069 1 0 0 0 0 0 0 803179
-0.000840 -0.001036 0.113354 -0.329558 0.382816 2.610894 -0.025100 1 0 0 0 0 0 0 804173
-0.000845 -0.001035 0.113356 -0.394392 0.398768 2.650945 -0.025131 1 0 0 0 0 0 0 805164
-0.000847 -0.001035 0.113356 -0.429051 0.407657 2.667810 -0.025163 1 0 0 0 0 0 0 806172
-0.000848 -0.001034 0.113356 -0.446817 0.412470 2.675761 -0.025194 1 0 0 0 0 0 0 807162
-0.000848 -0.001034 0.113356 -0.456005 0.415154 2.680654 -0.025225 1 0 0 0 0 0 0 808164
-0.000849 -0.001034 0.113356 -0.460881 0.416765 2.684542 -0.025257 1 0 0 0 0 0 0 809173
-0.000849 -0.001034 0.113356 -0.463604 0.417830 2.688009 -0.025288 1 0 0 0 0 0 0 810163
-0.000849 -0.001034 0.113356 -0.465261 0.418624 2.691415 -0.025319 1 0 0 0 0 0 0 811172
-0.000849 -0.001034 0.113356 -0.466353 0.419273 2.694725 -0.025350 1 0 0 0 0 0 0 812162
-0.000849 -0.001034 0.113356 -0.467215 0.419864 2.698090 -0.025382 1 0 0 0 0 0 0 813173
-0.000849 -0.001034 0.113356 -0.467915 0.420407 2.701382 -0.025412 1 0 0 0 0 0 0 814162
-0.000854 -0.001017 0.113346 -0.400649 0.189452 2.841632 -0.025444 1 0 0 0 0 0 0 815172
-0.000857 -0.001008 0.113343 -0.426126 0.276878 2.771430 -0.025475 1 0 0 0 0 0 0 816162
-0.000858 -0.001004 0.113341 -0.445316 0.340697 2.738163 -0.025507 1 0 0 0 0 0 0 817172
-0.000858 -0.001002 0.113341 -0.455893 0.374688 2.727961 -0.025538 1 0 0 0 0 0 0 818162
-0.000859 -0.001001 0.113341 -0.461583 0.392087 2.726683 -0.025569 1 0 0 0 0 0 0 819173
-0.000859 -0.001000 0.113341 -0.464724 0.401025 2.728408 -0.025600 1 0 0 0 0 0 0 820162
-0.000859 -0.001000 0.113341 -0.466595 0.405761 2.731238 -0.025632 1 0 0 0 0 0 0 821173
-0.000859 -0.001000 0.113341 -0.467794 0.408357 2.734363 -0.025663 1 0 0 0 0 0 0 822162
-0.000859 -0.001000 0.113341 -0.468698 0.409918 2.737651 -0.025694 1 0 0 0 0 0 0 823171
-0.000859 -0.001000 0.113341 -0.469427 0.410940 2.740962 -0.025725 1 0 0 0 0 0 0 824170
-0.000859 -0.001000 0.113341 -0.470087 0.411700 2.744299 -0.025757 1 0 0 0 0 0 0 825174
-0.000859 -0.001000 0.113341 -0.470706 0.412327 2.747615 -0.025788 1 0 0 0 0 0 0 826170
-0.000859 -0.001000 0.113341 -0.471294 0.412904 2.750969 -0.025819 1 0 0 0 0 0 0 827179
-0.000859 -0.001000 0.113341 -0.471877 0.413443 2.754312 -0.025851 1 0 0 0 0 0 0 828183
-0.000859 -0.001000 0.113341 -0.472451 0.413941 2.757598 -0.025881 1 0 0 0 0 0 0 829168
-0.000859 -0.001000 0.113341 -0.473031 0.414457 2.760952 -0.025913 1 0 0 0 0 0 0 830177
-0.000859 -0.001000 0.113341 -0.473588 0.414960 2.764251 -0.025944 1 0 0 0 0 0 0 831166
-0.000859 -0.001000 0.113341 -0.474160 0.415455 2.767601 -0.025975 1 0 0 0 0 0 0 832176
-0.000859 -0.001000 0.113341 -0.474738 0.415968 2.770966 -0.026007 1 0 0 0 0 0 0 833183
-0.000859 -0.001000 0.113341 -0.475304 0.416473 2.774247 -0.026038 1 0 0 0 0 0 0 834170
-0.000859 -0.001000 0.113341 -0.475884 0.416960 2.777606 -0.026069 1 0 0 0 0 0 0 835179
-0.000859 -0.001000 0.113341 -0.476447 0.417465 2.780935 -0.026100 1 0 0 0 0 0 0 836177
-0.000859 -0.001000 0.113341 -0.477023 0.417956 2.784252 -0.026132 1 0 0 0 0 0 0 837175
-0.000859 -0.001000 0.113341 -0.477589 0.418473 2.787575 -0.026163 1 0 0 0 0 0 0 838173
-0.000859 -0.001000 0.113341 -0.478144 0.418961 2.790901 -0.026194 1 0 0 0 0 0 0 839172
-0.000859 -0.001000 0.113341 -0.478732 0.419455 2.794237 -0.026225 1 0 0 0 0 0 0 840174
-0.000859 -0.001000 0.113341 -0.479300 0.419973 2.797567 -0.026257 1 0 0 0 0 0 0 841174
-0.000859 -0.001000 0.113341 -0.479866 0.420463 2.800896 -0.026288 1 0 0 0 0 0 0 842172
-0.000859 -0.001000 0.113341 -0.480450 0.420959 2.804257 -0.026319 1 0 0 0 0 0 0 843183
-0.000859 -0.001000 0.113341 -0.481010 0.421463 2.807572 -0.026350 1 0 0 0 0 0 0 844177
-0.000859 -0.001000 0.113341 -0.481585 0.421976 2.810910 -0.026382 1 0 0 0 0 0 0 845181
-0.000859 -0.001000 0.113341 -0.482146 0.422453 2.814212 -0.026413 1 0 0 0 0 0 0 846175
-0.000859 -0.001000 0.113341 -0.482719 0.422961 2.817550 -0.026444 1 0 0 0 0 0 0 847174
-0.000859 -0.001000 0.113341 -0.483290 0.423470 2.820862 -0.026475 1 0 0 0 0 0 0 848170
-0.000859 -0.001000 0.113341 -0.483868 0.423955 2.824204 -0.026507 1 0 0 0 0 0 0 849174
-0.000859 -0.001000 0.113341 -0.484430 0.424460 2.827533 -0.026538 1 0 0 0 0 0 0 850172
-0.000859 -0.001000 0.113341 -0.485007 0.424952 2.830857 -0.026569 1 0 0 0 0 0 0 851172
-0.000859 -0.001000 0.113341 -0.485574 0.425469 2.834183 -0.026600 1 0 0 0 0 0 0 852171
-0.000859 -0.001000 0.113341 -0.486142 0.425962 2.837529 -0.026632 1 0 0 0 0 0 0 853174
-0.000859 -0.001000 0.113341 -0.486707 0.426449 2.840836 -0.026663 1 0 0 0 0 0 0 854171
-0.000859 -0.001000 0.113341 -0.487285 0.426970 2.844177 -0.026694 1 0 0 0 0 0 0 855173
-0.000859 -0.001000 0.113341 -0.487842 0.427452 2.847451 -0.026725 1 0 0 0 0 0 0 856154
-0.000859 -0.001000 0.113341 -0.488431 0.427952 2.850841 -0.026757 1 0 0 0 0 0 0 857174
-0.000859 -0.001000 0.113341 -0.488987 0.428453 2.854133 -0.026787 1 0 0 0 0 0 0 858161
-0.000859 -0.001000 0.113341 -0.489574 0.428962 2.857487 -0.026819 1 0 0 0 0 0 0 859172
-0.000859 -0.001000 0.113341 -0.490135 0.429459 2.860825 -0.026850 1 0 0 0 0 0 0 860171
-0.000859 -0.001000 0.113341 -0.490706 0.429960 2.864166 -0.026882 1 0 0 0 0 0 0 861174
-0.000859 -0.001000 0.113341 -0.491275 0.430459 2.867470 -0.026913 1 0 0 0 0 0 0 862172
-0.000859 -0.001000 0.113341 -0.491845 0.430958 2.870813 -0.026944 1 0 0 0 0 0 0 863171
-0.000859 -0.001000 0.113341 -0.492412 0.431455 2.874125 -0.026975 1 0 0 0 0 0 0 864165
-0.000859 -0.001000 0.113341 -0.492996 0.431952 2.877485 -0.027007 1 0 0 0 0 0 0 865176
-0.000859 -0.001000 0.113341 -0.493564 0.432471 2.880820 -0.027038 1 0 0 0 0 0 0 866178
-0.000859 -0.001000 0.113341 -0.494127 0.432959 2.884136 -0.027069 1 0 0 0 0 0 0 867172
-0.000859 -0.001000 0.113341 -0.494704 0.433449 2.887457 -0.027100 1 0 0 0 0 0 0 868171
-0.000859 -0.001000 0.113341 -0.495273 0.433968 2.890796 -0.027132 1 0 0 0 0 0 0 869174
-0.000859 -0.001000 0.113341 -0.495827 0.434455 2.894116 -0.027163 1 0 0 0 0 0 0 870171
-0.000859 -0.001000 0.113341 -0.496415 0.434949 2.897448 -0.027194 1 0 0 0 0 0 0 871172
-0.000859 -0.001000 0.113341 -0.496979 0.435455 2.900778 -0.027225 1 0 0 0 0 0 0 872170
-0.000859 -0.001000 0.113341 -0.497562 0.435961 2.904112 -0.027257 1 0 0 0 0 0 0 873175
-0.000859 -0.001000 0.113341 -0.498121 0.436456 2.907440 -0.027288 1 0 0 0 0 0 0 874171
-0.000859 -0.001000 0.113341 -0.498689 0.436955 2.910764 -0.027319 1 0 0 0 0 0 0 875169
-0.000859 -0.001000 0.113341 -0.499268 0.437456 2.914071 -0.027350 1 0 0 0 0 0 0 876166
-0.000859 -0.001000 0.113341 -0.499858 0.437978 2.917578 -0.027383 1 0 0 0 0 0 0 877216
-0.000854 -0.001017 0.113351 -0.568454 0.670392 2.783611 -0.027415 1 0 0 0 0 0 0 878229
-0.000851 -0.001026 0.113354 -0.544283 0.584399 2.860405 -0.027445 1 0 0 0 0 0 0 879211
-0.000850 -0.001030 0.113356 -0.526320 0.521783 2.900387 -0.027477 1 0 0 0 0 0 0 880228
-0.000850 -0.001032 0.113356 -0.516898 0.488834 2.917126 -0.027508 1 0 0 0 0 0 0 881212
-0.000849 -0.001033 0.113356 -0.512384 0.472483 2.925120 -0.027539 1 0 0 0 0 0 0 882225
-0.000849 -0.001034 0.113356 -0.510387 0.464567 2.929994 -0.027571 1 0 0 0 0 0 0 883222
-0.000849 -0.001034 0.113356 -0.509668 0.460883 2.933868 -0.027602 1 0 0 0 0 0 0 884227
-0.000849 -0.001034 0.113356 -0.509598 0.459286 2.937316 -0.027633 1 0 0 0 0 0 0 885213
-0.000849 -0.001034 0.113356 -0.509854 0.458755 2.940740 -0.027665 1 0 0 0 0 0 0 886228
-0.000849 -0.001034 0.113356 -0.510250 0.458738 2.944032 -0.027695 1 0 0 0 0 0 0 887211
-0.000849 -0.001034 0.113356 -0.510765 0.459001 2.947413 -0.027727 1 0 0 0 0 0 0 888227
-0.000849 -0.001034 0.113356 -0.511254 0.459354 2.950519 -0.027756 1 0 0 0 0 0 0 889162
-0.000849 -0.001034 0.113356 -0.511824 0.459805 2.953886 -0.027788 1 0 0 0 0 0 0 890174
-0.000849 -0.001034 0.113356 -0.512377 0.460296 2.957162 -0.027819 1 0 0 0 0 0 0 891160
-0.000849 -0.001034 0.113356 -0.512945 0.460791 2.960478 -0.027850 1 0 0 0 0 0 0 892160
-0.000849 -0.001034 0.113356 -0.513523 0.461301 2.963842 -0.027882 1 0 0 0 0 0 0 893171
-0.000849 -0.001034 0.113356 -0.514092 0.461811 2.967128 -0.027912 1 0 0 0 0 0 0 894160
-0.000849 -0.001034 0.113356 -0.514681 0.462325 2.970476 -0.027944 1 0 0 0 0 0 0 895170
-0.000849 -0.001034 0.113356 -0.515243 0.462844 2.973768 -0.027975 1 0 0 0 0 0 0 896159
-0.000849 -0.001034 0.113356 -0.515827 0.463370 2.977143 -0.028007 1 0 0 0 0 0 0 897175
-0.000849 -0.001034 0.113356 -0.516402 0.463872 2.980412 -0.028037 1 0 0 0 0 0 0 898161
-0.000849 -0.001034 0.113356 -0.516976 0.464401 2.983770 -0.028069 1 0 0 0 0 0 0 899170
-0.000849 -0.001034 0.113356 -0.517546 0.464913 2.987059 -0.028100 1 0 0 0 0 0 0 900160
-0.000849 -0.001034 0.113356 -0.518123 0.465425 2.990398 -0.028131 1 0 0 0 0 0 0 901169
-0.000849 -0.001034 0.113356 -0.518701 0.465943 2.993758 -0.028163 1 0 0 0 0 0 0 902175
-0.000849 -0.001034 0.113356 -0.519277 0.466468 2.997056 -0.028194 1 0 0 0 0 0 0 903169
-0.000849 -0.001034 0.113356 -0.519868 0.466985 3.000414 -0.028226 1 0 0 0 0 0 0 904182
-0.000849 -0.001034 0.113356 -0.520431 0.467504 3.003712 -0.028257 1 0 0 0 0 0 0 905173
-0.000849 -0.001034 0.113356 -0.521012 0.468012 3.007014 -0.028288 1 0 0 0 0 0 0 906169
-0.000837 -0.001021 0.113367 -0.683935 0.296906 2.866394 -0.028319 1 0 0 0 0 0 0 907167
-0.000831 -0.001015 0.113370 -0.624992 0.360193 2.946631 -0.028350 1 0 0 0 0 0 0 908165
-0.000828 -0.001012 0.113372 -0.581431 0.407376 2.988260 -0.028381 1 0 0 0 0 0 0 909168
-0.000826 -0.001010 0.113372 -0.558397 0.432888 3.005692 -0.028413 1 0 0 0 0 0 0 910175
-0.000825 -0.001009 0.113372 -0.547095 0.446202 3.014433 -0.028450 1 0 0 0 0 0 0 911351
-0.000825 -0.001009 0.113372 -0.541562 0.453009 3.018816 -0.028476 1 0 0 0 0 0 0 912179
-0.000825 -0.001009 0.113372 -0.539129 0.456727 3.022683 -0.028507 1 0 0 0 0 0 0 913178
-0.000825 -0.001008 0.113372 -0.538200 0.458824 3.026184 -0.028538 1 0 0 0 0 0 0 914178
-0.000825 -0.001008 0.113372 -0.538030 0.460138 3.029547 -0.028569 1 0 0 0 0 0 0 915173
-0.000825 -0.001008 0.113372 -0.538238 0.461043 3.032868 -0.028600 1 0 0 0 0 0 0 916171
-0.000825 -0.001008 0.113372 -0.538638 0.461749 3.036194 -0.028632 1 0 0 0 0 0 0 917173
-0.000825 -0.001008 0.113372 -0.539112 0.462337 3.039444 -0.028662 1 0 0 0 0 0 0 918153
-0.000825 -0.001008 0.113372 -0.539667 0.462908 3.042822 -0.028694 1 0 0 0 0 0 0 919170
-0.000825 -0.001008 0.113372 -0.540236 0.463433 3.046130 -0.028725 1 0 0 0 0 0 0 920170
-0.000825 -0.001008 0.113372 -0.540809 0.463956 3.049447 -0.028757 1 0 0 0 0 0 0 921173
-0.000825 -0.001008 0.113372 -0.541391 0.464473 3.052784 -0.028788 1 0 0 0 0 0 0 922178
-0.000825 -0.001008 0.113372 -0.541966 0.464960 3.056058 -0.028819 1 0 0 0 0 0 0 923164
-0.000825 -0.001008 0.113372 -0.542564 0.465480 3.059406 -0.028850 1 0 0 0 0 0 0 924176
-0.000825 -0.001008 0.113372 -0.543151 0.465984 3.062716 -0.028882 1 0 0 0 0 0 0 925175
-0.000825 -0.001008 0.113372 -0.543736 0.466487 3.066017 -0.028913 1 0 0 0 0 0 0 926171
-0.000825 -0.001008 0.113372 -0.544302 0.466979 3.069261 -0.028943 1 0 0 0 0 0 0 927152
-0.000813 -0.000996 0.113383 -0.707486 0.295631 2.928690 -0.028975 1 0 0 0 0 0 0 928170
-0.000806 -0.000989 0.113387 -0.648580 0.358885 3.008838 -0.029007 1 0 0 0 0 0 0 929172
-0.000803 -0.000986 0.113388 -0.605029 0.406054 3.050409 -0.029038 1 0 0 0 0 0 0 930171
-0.000802 -0.000984 0.113388 -0.582017 0.431547 3.067790 -0.029069 1 0 0 0 0 0 0 931169
-0.000801 -0.000984 0.113388 -0.570618 0.444748 3.075875 -0.029100 1 0 0 0 0 0 0 932152
-0.000801 -0.000983 0.113388 -0.565201 0.451635 3.080894 -0.029132 1 0 0 0 0 0 0 933172
-0.000801 -0.000983 0.113388 -0.562775 0.455327 3.084736 -0.029163 1 0 0 0 0 0 0 934170
-0.000800 -0.000983 0.113388 -0.561862 0.457421 3.088239 -0.029194 1 0 0 0 0 0 0 935170
-0.000800 -0.000983 0.113388 -0.561715 0.458717 3.091605 -0.029225 1 0 0 0 0 0 0 936170
-0.000800 -0.000983 0.113388 -0.561931 0.459618 3.094937 -0.029257 1 0 0 0 0 0 0 937172
-0.000800 -0.000983 0.113388 -0.562347 0.460302 3.098232 -0.029288 1 0 0 0 0 0 0 938169
-0.000788 -0.000970 0.113399 -0.725575 0.288861 2.957645 -0.029319 1 0 0 0 0 0 0 939170
-0.000782 -0.000964 0.113403 -0.666630 0.352181 3.037710 -0.029350 1 0 0 0 0 0 0 940172
-0.000779 -0.000960 0.113404 -0.623064 0.399369 3.079226 -0.029382 1 0 0 0 0 0 0 941170
-0.000778 -0.000959 0.113404 -0.600043 0.424861 3.096587 -0.029413 1 0 0 0 0 0 0 942170
-0.000794 -0.000954 0.113415 -0.353212 0.383248 2.966490 -0.029444 1 0 0 0 0 0 0 943172
-0.000803 -0.000951 0.113418 -0.434919 0.409753 3.045150 -0.029475 1 0 0 0 0 0 0 944174
-0.000807 -0.000950 0.113419 -0.496353 0.428327 3.085885 -0.029508 1 0 0 0 0 0 0 945229
-0.000809 -0.000949 0.113420 -0.529298 0.438479 3.102876 -0.029540 1 0 0 0 0 0 0 946231
-0.000810 -0.000949 0.113420 -0.546241 0.443888 3.110915 -0.029571 1 0 0 0 0 0 0 947237
-0.000810 -0.000949 0.113420 -0.554987 0.446835 3.115679 -0.029601 1 0 0 0 0 0 0 948204
-0.000811 -0.000949 0.113420 -0.559664 0.448569 3.119515 -0.029633 1 0 0 0 0 0 0 949207
-0.000811 -0.000949 0.113420 -0.562295 0.449673 3.122975 -0.029664 1 0 0 0 0 0 0 950202
-0.000811 -0.000949 0.113420 -0.563916 0.450466 3.126321 -0.029695 1 0 0 0 0 0 0 951204
-0.000799 -0.000936 0.113431 -0.727887 0.278877 2.985707 -0.029726 1 0 0 0 0 0 0 952203
-0.000793 -0.000930 0.113434 -0.669254 0.342217 3.065700 -0.029758 1 0 0 0 0 0 0 953204
-0.000790 -0.000926 0.113435 -0.625852 0.389416 3.107236 -0.029789 1 0 0 0 0 0 0 954214
-0.000788 -0.000925 0.113436 -0.602895 0.414897 3.124549 -0.029820 1 0 0 0 0 0 0 955205
-0.000787 -0.000924 0.113436 -0.591532 0.428072 3.132663 -0.029851 1 0 0 0 0 0 0 956202
-0.000787 -0.000923 0.113436 -0.586150 0.434937 3.137676 -0.029883 1 0 0 0 0 0 0 957231
-0.000787 -0.000923 0.113436 -0.583743 0.438600 3.141487 -0.029915 1 0 0 0 0 0 0 958226
-0.000799 -0.000936 0.113456 -0.415493 0.618414 2.868728 -0.029946 1 0 0 0 0 0 0 959227
-0.000805 -0.000943 0.113463 -0.477715 0.553241 3.019102 -0.029977 1 0 0 0 0 0 0 960210
-0.000808 -0.000946 0.113466 -0.523213 0.505978 3.095580 -0.030006 1 0 0 0 0 0 0 961169
-0.000810 -0.000948 0.113466 -0.547498 0.481325 3.125822 -0.030037 1 0 0 0 0 0 0 962158
-0.000811 -0.000948 0.113467 -0.560014 0.469197 3.138414 -0.030069 1 0 0 0 0 0 0 963168
-0.000811 -0.000949 0.113467 -0.566528 0.463385 3.144789 -0.030100 1 0 0 0 0 0 0 964157
-0.000811 -0.000949 0.113467 -0.570104 0.460741 3.149158 -0.030131 1 0 0 0 0 0 0 965169
-0.000799 -0.000936 0.113477 -0.735214 0.287245 3.008750 -0.030163 1 0 0 0 0 0 0 966168
-0.000793 -0.000930 0.113481 -0.677059 0.349730 3.088772 -0.030194 1 0 0 0 0 0 0 967158
-0.000790 -0.000927 0.113482 -0.633889 0.396486 3.130308 -0.030225 1 0 0 0 0 0 0 968166
-0.000789 -0.000925 0.113483 -0.611059 0.421760 3.147619 -0.030256 1 0 0 0 0 0 0 969158
-0.000788 -0.000924 0.113483 -0.599777 0.434832 3.155763 -0.030288 1 0 0 0 0 0 0 970168
-0.000787 -0.000924 0.113483 -0.594403 0.441627 3.160622 -0.030319 1 0 0 0 0 0 0 971157
-0.000787 -0.000924 0.113483 -0.592009 0.445264 3.164465 -0.030350 1 0 0 0 0 0 0 972167
-0.000787 -0.000924 0.113483 -0.591114 0.447329 3.167911 -0.030381 1 0 0 0 0 0 0 973168
-0.000787 -0.000924 0.113483 -0.590973 0.448572 3.171191 -0.030412 1 0 0 0 0 0 0 974157
-0.000787 -0.000924 0.113483 -0.591203 0.449433 3.174481 -0.030444 1 0 0 0 0 0 0 975157
-0.000787 -0.000924 0.113483 -0.591629 0.450110 3.177773 -0.030475 1 0 0 0 0 0 0 976167
-0.000787 -0.000924 0.113483 -0.592129 0.450663 3.181004 -0.030506 1 0 0 0 0 0 0 977158
-0.000782 -0.000941 0.113493 -0.661127 0.684099 3.046234 -0.030538 1 0 0 0 0 0 0 978167
-0.000767 -0.000937 0.113507 -0.800224 0.425956 2.978942 -0.030569 1 0 0 0 0 0 0 979169
-0.000760 -0.000934 0.113512 -0.722815 0.426239 3.095350 -0.030600 1 0 0 0 0 0 0 980165
-0.000756 -0.000933 0.113514 -0.669319 0.440047 3.150335 -0.030632 1 0 0 0 0 0 0 981189
-0.000754 -0.000933 0.113514 -0.641222 0.448665 3.172208 -0.030663 1 0 0 0 0 0 0 982166
-0.000771 -0.000928 0.113525 -0.391280 0.398450 3.043330 -0.030694 1 0 0 0 0 0 0 983166
-0.000779 -0.000926 0.113528 -0.471616 0.420730 3.122418 -0.030725 1 0 0 0 0 0 0 984173
-0.000783 -0.000925 0.113529 -0.532352 0.437166 3.163085 -0.030756 1 0 0 0 0 0 0 985165
-0.000785 -0.000925 0.113530 -0.564988 0.446247 3.180107 -0.030788 1 0 0 0 0 0 0 986170
-0.000786 -0.000924 0.113530 -0.581744 0.451117 3.188056 -0.030819 1 0 0 0 0 0 0 987162
-0.000787 -0.000924 0.113530 -0.590464 0.453812 3.192919 -0.030850 1 0 0 0 0 0 0 988172
-0.000787 -0.000924 0.113530 -0.595103 0.455394 3.196713 -0.030882 1 0 0 0 0 0 0 989177
-0.000787 -0.000924 0.113530 -0.597748 0.456419 3.200138 -0.030913 1 0 0 0 0 0 0 990180
-0.000787 -0.000924 0.113530 -0.599344 0.457160 3.203407 -0.030944 1 0 0 0 0 0 0 991169
-0.000787 -0.000924 0.113530 -0.600456 0.457767 3.206645 -0.030975 1 0 0 0 0 0 0 992167
-0.000787 -0.000924 0.113530 -0.601320 0.458294 3.209896 -0.031006 1 0 0 0 0 0 0 993168
-0.000775 -0.000911 0.113540 -0.765413 0.286023 3.069051 -0.031038 1 0 0 0 0 0 0 994167
-0.000769 -0.000905 0.113544 -0.706614 0.349280 3.148793 -0.031068 1 0 0 0 0 0 0 995150
-0.000761 -0.000919 0.113555 -0.731652 0.629615 3.052034 -0.031100 1 0 0 0 0 0 0 996166
-0.000757 -0.000926 0.113559 -0.683979 0.569056 3.142751 -0.031132 1 0 0 0 0 0 0 997171
-0.000755 -0.000929 0.113561 -0.654079 0.519267 3.187423 -0.031163 1 0 0 0 0 0 0 998171
-0.000771 -0.000927 0.113571 -0.402468 0.437720 3.067138 -0.031194 1 0 0 0 0 0 0 999173
-0.000780 -0.000926 0.113575 -0.481976 0.444169 3.149184 -0.031225 1 0 0 0 0 0 1 173
-0.000784 -0.000925 0.113576 -0.542299 0.452691 3.190873 -0.031257 1 0 0 0 0 0 1 1173
-0.000786 -0.000925 0.113577 -0.574712 0.457803 3.208189 -0.031288 1 0 0 0 0 0 1 2168
-0.000787 -0.000925 0.113577 -0.591376 0.460703 3.216256 -0.031319 1 0 0 0 0 0 1 3168
-0.000787 -0.000924 0.113577 -0.600030 0.462404 3.221109 -0.031350 1 0 0 0 0 0 1 4168
-0.000788 -0.000924 0.113577 -0.604657 0.463490 3.224886 -0.031381 1 0 0 0 0 0 1 5169
-0.000783 -0.000942 0.113587 -0.675830 0.697656 3.090055 -0.031413 1 0 0 0 0 0 1 6167
-0.000785 -0.000933 0.113611 -0.579839 0.384280 2.883915 -0.031444 1 0 0 0 0 0 1 7166
-0.000787 -0.000929 0.113620 -0.589975 0.404223 3.073761 -0.031475 1 0 0 0 0 0 1 8167
-0.000787 -0.000927 0.113622 -0.600512 0.432915 3.165357 -0.031507 1 0 0 0 0 0 1 9173
-0.000788 -0.000926 0.113623 -0.606402 0.449633 3.200792 -0.031538 1 0 0 0 0 0 1 10169
-0.000788 -0.000925 0.113623 -0.609607 0.458513 3.215064 -0.031569 1 0 0 0 0 0 1 11169
-0.000788 -0.000925 0.113624 -0.611492 0.463252 3.222000 -0.031600 1 0 0 0 0 0 1 12168
-0.000801 -0.000938 0.113644 -0.444729 0.644320 2.949577 -0.031631 1 0 0 0 0 0 1 13168
-0.000807 -0.000945 0.113651 -0.507961 0.579469 3.100061 -0.031663 1 0 0 0 0 0 1 14167
-0.000798 -0.000935 0.113664 -0.717654 0.359312 3.032357 -0.031694 1 0 0 0 0 0 1 15168
-0.000793 -0.000930 0.113668 -0.682761 0.397493 3.139066 -0.031725 1 0 0 0 0 0 1 16151
-0.000791 -0.000928 0.113670 -0.651250 0.432089 3.189763 -0.031756 1 0 0 0 0 0 1 17151
-0.000785 -0.000944 0.113681 -0.702933 0.684999 3.071927 -0.031788 1 0 0 0 0 0 1 18167
-0.000799 -0.000948 0.113694 -0.433052 0.553869 3.015681 -0.031819 1 0 0 0 0 0 1 19169
-0.000794 -0.000937 0.113710 -0.661392 0.342627 2.986588 -0.031850 1 0 0 0 0 0 1 20160
-0.000791 -0.000931 0.113715 -0.654157 0.389804 3.117323 -0.031883 1 0 0 0 0 0 1 21229
-0.000790 -0.000928 0.113717 -0.638234 0.429415 3.177081 -0.031915 1 0 0 0 0 0 1 22234
-0.000790 -0.000927 0.113717 -0.629168 0.451201 3.200528 -0.031945 1 0 0 0 0 0 1 23203
-0.000784 -0.000944 0.113728 -0.693472 0.696427 3.072331 -0.031976 1 0 0 0 0 0 1 24203
-0.000799 -0.000948 0.113741 -0.429888 0.561161 3.012448 -0.032008 1 0 0 0 0 0 1 25204
-0.000794 -0.000937 0.113757 -0.661618 0.347715 2.982156 -0.032039 1 0 0 0 0 0 1 26224
-0.000792 -0.000932 0.113762 -0.655968 0.393831 3.112236 -0.032071 1 0 0 0 0 0 1 27224
-0.000785 -0.000946 0.113774 -0.709625 0.666933 3.033472 -0.032102 1 0 0 0 0 0 1 28222
-0.000782 -0.000953 0.113778 -0.676256 0.602387 3.130197 -0.032133 1 0 0 0 0 0 1 29203
-0.000798 -0.000953 0.113790 -0.416414 0.495376 3.038107 -0.032164 1 0 0 0 0 0 1 30200
-0.000794 -0.000940 0.113804 -0.655664 0.314124 2.986229 -0.032196 1 0 0 0 0 0 1 31228
-0.000787 -0.000951 0.113819 -0.723123 0.612274 2.969542 -0.032226 1 0 0 0 0 0 1 32201
-0.000783 -0.000956 0.113824 -0.685535 0.574382 3.099548 -0.032258 1 0 0 0 0 0 1 33223
-0.000799 -0.000954 0.113836 -0.422208 0.482193 3.019765 -0.032289 1 0 0 0 0 0 1 34207
-0.000807 -0.000954 0.113840 -0.495703 0.481937 3.116550 -0.032321 1 0 0 0 0 0 1 35223
-0.000793 -0.000958 0.113863 -0.785829 0.547809 2.880353 -0.032351 1 0 0 0 0 0 1 36206
-0.000786 -0.000960 0.113870 -0.732496 0.527879 3.049056 -0.032383 1 0 0 0 0 0 1 37223
-0.000801 -0.000956 0.113883 -0.448217 0.458322 2.993519 -0.032414 1 0 0 0 0 0 1 38206
-0.000808 -0.000955 0.113887 -0.509967 0.470855 3.099556 -0.032446 1 0 0 0 0 0 1 39223
-0.000794 -0.000959 0.113910 -0.794240 0.543328 2.866510 -0.032476 1 0 0 0 0 0 1 40207
-0.000787 -0.000960 0.113917 -0.737838 0.526712 3.036275 -0.032508 1 0 0 0 0 0 1 41223
-0.000801 -0.000957 0.113930 -0.451887 0.458785 2.981115 -0.032539 1 0 0 0 0 0 1 42223
-0.000808 -0.000955 0.113934 -0.512868 0.472130 3.087150 -0.032570 1 0 0 0 0 0 1 43206
-0.000806 -0.000972 0.113946 -0.632655 0.718808 2.998732 -0.032602 1 0 0 0 0 0 1 44223
-0.000806 -0.000980 0.113950 -0.635511 0.639515 3.091781 -0.032631 1 0 0 0 0 0 1 45156
-0.000811 -0.000967 0.113972 -0.557841 0.351220 2.853813 -0.032663 1 0 0 0 0 0 1 46165
-0.000808 -0.000978 0.113990 -0.651883 0.637082 2.883751 -0.032694 1 0 0 0 0 0 1 47155
-0.000807 -0.000983 0.113996 -0.645792 0.597007 3.040239 -0.032725 1 0 0 0 0 0 1 48165
-0.000806 -0.000986 0.113998 -0.637211 0.559459 3.109286 -0.032756 1 0 0 0 0 0 1 49155
-0.000823 -0.000983 0.114009 -0.394678 0.484040 2.997109 -0.032788 1 0 0 0 0 0 1 50165
-0.000814 -0.000986 0.114033 -0.713043 0.554817 2.798514 -0.032818 1 0 0 0 0 0 1 51154
-0.000810 -0.000988 0.114042 -0.691952 0.541605 2.990578 -0.032850 1 0 0 0 0 0 1 52165
-0.000825 -0.000984 0.114055 -0.424984 0.475841 2.943962 -0.032881 1 0 0 0 0 0 1 53155
-0.000833 -0.000983 0.114059 -0.495897 0.490395 3.053003 -0.032913 1 0 0 0 0 0 1 54165
-0.000825 -0.000969 0.114071 -0.716223 0.329163 2.959115 -0.032943 1 0 0 0 0 0 1 55153
-0.000833 -0.000975 0.114096 -0.517769 0.578897 2.778668 -0.032975 1 0 0 0 0 0 1 56165
-0.000837 -0.000978 0.114104 -0.551526 0.563061 2.972283 -0.033006 1 0 0 0 0 0 1 57155
-0.000839 -0.000980 0.114107 -0.581384 0.542143 3.064811 -0.033039 1 0 0 0 0 0 1 58202
-0.000828 -0.000968 0.114119 -0.762152 0.356826 2.955483 -0.033069 1 0 0 0 0 0 1 59164
-0.000835 -0.000975 0.114143 -0.541909 0.594009 2.768831 -0.033101 1 0 0 0 0 0 1 60181
-0.000838 -0.000978 0.114151 -0.564674 0.571743 2.960252 -0.033131 1 0 0 0 0 0 1 61168
-0.000857 -0.000976 0.114164 -0.350619 0.492101 2.912982 -0.033162 1 0 0 0 0 0 1 62149
-0.000850 -0.000979 0.114190 -0.685146 0.560024 2.738274 -0.033194 1 0 0 0 0 0 1 63164
-0.000846 -0.000981 0.114198 -0.672016 0.545285 2.938558 -0.033225 1 0 0 0 0 0 1 64147
-0.000861 -0.000977 0.114211 -0.408434 0.478654 2.894886 -0.033256 1 0 0 0 0 0 1 65169
-0.000864 -0.000993 0.114226 -0.550534 0.728314 2.866143 -0.033287 1 0 0 0 0 0 1 66161
-0.000871 -0.000984 0.114252 -0.508811 0.424765 2.706631 -0.033319 1 0 0 0 0 0 1 67159
-0.000874 -0.000979 0.114261 -0.548692 0.451208 2.913358 -0.033350 1 0 0 0 0 0 1 68171
-0.000876 -0.000977 0.114263 -0.574262 0.483434 3.010724 -0.033381 1 0 0 0 0 0 1 69165
-0.000877 -0.000976 0.114296 -0.582799 0.507667 2.625658 -0.033413 1 0 0 0 0 0 1 70172
-0.000877 -0.000975 0.114307 -0.592868 0.513687 2.863124 -0.033444 1 0 0 0 0 0 1 71168
-0.000895 -0.000971 0.114320 -0.358918 0.461841 2.842766 -0.033475 1 0 0 0 0 0 1 72166
-0.000904 -0.000969 0.114325 -0.448782 0.484072 2.961463 -0.033506 1 0 0 0 0 0 1 73167
-0.000909 -0.000968 0.114358 -0.509316 0.506326 2.593198 -0.033538 1 0 0 0 0 0 1 74165
-0.000911 -0.000968 0.114369 -0.547496 0.511806 2.837294 -0.033569 1 0 0 0 0 0 1 75165
-0.000930 -0.000963 0.114383 -0.327494 0.459680 2.819342 -0.033600 1 0 0 0 0 0 1 76166
-0.000922 -0.000965 0.114409 -0.658708 0.543085 2.654887 -0.033631 1 0 0 0 0 0 1 77166
-0.000918 -0.000966 0.114417 -0.643621 0.536233 2.858908 -0.033663 1 0 0 0 0 0 1 78166
-0.000934 -0.000963 0.114430 -0.378086 0.473344 2.816594 -0.033694 1 0 0 0 0 0 1 79169
-0.000929 -0.000948 0.114446 -0.615743 0.314911 2.781501 -0.033725 1 0 0 0 0 0 1 80171
-0.000939 -0.000954 0.114471 -0.442706 0.571716 2.631633 -0.033756 1 0 0 0 0 0 1 81166
-0.000944 -0.000957 0.114480 -0.491805 0.559632 2.836476 -0.033788 1 0 0 0 0 0 1 82166
-0.000952 -0.000941 0.114504 -0.454947 0.310040 2.648863 -0.033819 1 0 0 0 0 0 1 83164
-0.000951 -0.000951 0.114522 -0.572405 0.618580 2.696310 -0.033850 1 0 0 0 0 0 1 84164
-0.000968 -0.000951 0.114538 -0.338268 0.533339 2.720229 -0.033881 1 0 0 0 0 0 1 85166
-0.000965 -0.000938 0.114555 -0.588306 0.345877 2.719143 -0.033913 1 0 0 0 0 0 1 86165
-0.000980 -0.000928 0.114570 -0.351277 0.350575 2.720856 -0.033944 1 0 0 0 0 0 1 87164
-0.001001 -0.000936 0.114596 -0.257247 0.597215 2.579310 -0.033975 1 0 0 0 0 0 1 88165
-0.001011 -0.000940 0.114605 -0.377891 0.570786 2.786492 -0.034006 1 0 0 0 0 0 1 89166
-0.001021 -0.000925 0.114629 -0.379614 0.312716 2.599614 -0.034038 1 0 0 0 0 0 1 90166
-0.001022 -0.000934 0.114647 -0.517047 0.617462 2.646921 -0.034068 1 0 0 0 0 0 1 91146
-0.001039 -0.000935 0.114664 -0.292418 0.530024 2.671064 -0.034100 1 0 0 0 0 0 1 92149
-0.001036 -0.000922 0.114680 -0.547728 0.341328 2.669724 -0.034131 1 0 0 0 0 0 1 93168
-0.001047 -0.000929 0.114706 -0.382067 0.581962 2.532426 -0.034163 1 0 0 0 0 0 1 94165
-0.001070 -0.000929 0.114725 -0.194987 0.505533 2.602996 -0.034194 1 0 0 0 0 0 1 95163
-0.001069 -0.000915 0.114742 -0.487984 0.326819 2.628022 -0.034225 1 0 0 0 0 0 1 96164
-0.001086 -0.000904 0.114758 -0.273371 0.336496 2.639959 -0.034256 1 0 0 0 0 0 1 97165
-0.001078 -0.000903 0.114784 -0.596724 0.466797 2.494485 -0.034288 1 0 0 0 0 0 1 98165
-0.001091 -0.000899 0.114804 -0.335400 0.428991 2.567917 -0.034319 1 0 0 0 0 0 1 99164
-0.001097 -0.000896 0.114810 -0.394199 0.454342 2.739806 -0.034350 1 0 0 0 0 0 1 100157
-0.001113 -0.000908 0.114833 -0.270575 0.653000 2.536748 -0.034384 1 0 0 0 0 0 1 101240
-0.001127 -0.000897 0.114861 -0.284321 0.364629 2.427048 -0.034415 1 0 0 0 0 0 1 102230
-0.001133 -0.000891 0.114871 -0.372066 0.404530 2.660859 -0.034446 1 0 0 0 0 0 1 103223
-0.001142 -0.000871 0.114895 -0.347651 0.212325 2.484648 -0.034477 1 0 0 0 0 0 1 104231
-0.001141 -0.000879 0.114914 -0.471852 0.554569 2.535002 -0.034507 1 0 0 0 0 0 1 105201
-0.001159 -0.000878 0.114930 -0.239396 0.485618 2.560672 -0.034539 1 0 0 0 0 0 1 106198
-0.001155 -0.000865 0.114946 -0.491890 0.305814 2.559162 -0.034570 1 0 0 0 0 0 1 107198
-0.001166 -0.000872 0.114972 -0.323677 0.551579 2.421852 -0.034602 1 0 0 0 0 0 1 108224
-0.001171 -0.000875 0.114981 -0.376608 0.533628 2.630648 -0.034633 1 0 0 0 0 0 1 109222
-0.001179 -0.000859 0.115005 -0.340141 0.279447 2.444337 -0.034664 1 0 0 0 0 0 1 110200
-0.001178 -0.000869 0.115023 -0.459206 0.587943 2.490975 -0.034695 1 0 0 0 0 0 1 111200
-0.001196 -0.000870 0.115040 -0.223837 0.501499 2.515488 -0.034726 1 0 0 0 0 0 1 112197
-0.001204 -0.000870 0.115045 -0.309486 0.488662 2.659146 -0.034757 1 0 0 0 0 0 1 113191
-0.001214 -0.000853 0.115068 -0.296181 0.253731 2.438907 -0.034789 1 0 0 0 0 0 1 114205
-0.001214 -0.000862 0.115086 -0.427858 0.573696 2.472723 -0.034821 1 0 0 0 0 0 1 115220
-0.001231 -0.000862 0.115103 -0.198629 0.492972 2.492847 -0.034851 1 0 0 0 0 0 1 116203
-0.001228 -0.000849 0.115119 -0.453481 0.307006 2.489076 -0.034883 1 0 0 0 0 0 1 117222
-0.001239 -0.000856 0.115145 -0.285701 0.550135 2.350900 -0.034914 1 0 0 0 0 0 1 118206
-0.001244 -0.000859 0.115154 -0.339380 0.530758 2.559317 -0.034946 1 0 0 0 0 0 1 119220
-0.001252 -0.000844 0.115178 -0.302785 0.275360 2.372864 -0.034976 1 0 0 0 0 0 1 120205
-0.001256 -0.000836 0.115186 -0.352801 0.346368 2.558892 -0.035008 1 0 0 0 0 0 1 121220
-0.001271 -0.000845 0.115209 -0.210908 0.583834 2.370415 -0.035039 1 0 0 0 0 0 1 122205
-0.001278 -0.000850 0.115217 -0.290925 0.547895 2.550335 -0.035071 1 0 0 0 0 0 1 123221
-0.001287 -0.000835 0.115240 -0.268722 0.282543 2.353075 -0.035101 1 0 0 0 0 0 1 124203
-0.001292 -0.000827 0.115248 -0.326303 0.348561 2.535255 -0.035133 1 0 0 0 0 0 1 125219
-0.001312 -0.000819 0.115261 -0.118477 0.345823 2.485404 -0.035164 1 0 0 0 0 0 1 126222
-0.001317 -0.000833 0.115276 -0.294436 0.633018 2.451493 -0.035195 1 0 0 0 0 0 1 127206
-0.001307 -0.000827 0.115292 -0.509997 0.400370 2.428345 -0.035227 1 0 0 0 0 0 1 128221
-0.001320 -0.000819 0.115307 -0.228092 0.359605 2.423391 -0.035256 1 0 0 0 0 0 1 129153
-0.001326 -0.000815 0.115312 -0.282050 0.401467 2.556125 -0.035288 1 0 0 0 0 0 1 130163
-0.001342 -0.000827 0.115335 -0.154547 0.610516 2.338127 -0.035318 1 0 0 0 0 0 1 131152
-0.001350 -0.000833 0.115342 -0.243622 0.558829 2.506753 -0.035350 1 0 0 0 0 0 1 132162
-0.001360 -0.000818 0.115366 -0.225701 0.285010 2.305550 -0.035381 1 0 0 0 0 0 1 133152
-0.001364 -0.000811 0.115373 -0.285843 0.347045 2.486189 -0.035413 1 0 0 0 0 0 1 134162
-0.001379 -0.000821 0.115397 -0.148202 0.580222 2.295890 -0.035443 1 0 0 0 0 0 1 135150
-0.001387 -0.000825 0.115404 -0.231029 0.542020 2.474918 -0.035475 1 0 0 0 0 0 1 136161
-0.001378 -0.000815 0.115418 -0.452961 0.331660 2.414954 -0.035506 1 0 0 0 0 0 1 137152
-0.001392 -0.000805 0.115433 -0.179222 0.320432 2.387139 -0.035537 1 0 0 0 0 0 1 138162
-0.001393 -0.000818 0.115448 -0.307843 0.617103 2.370565 -0.035568 1 0 0 0 0 0 1 139151
-0.001412 -0.000820 0.115463 -0.088513 0.509914 2.362876 -0.035600 1 0 0 0 0 0 1 140162
-0.001409 -0.000808 0.115479 -0.351235 0.308758 2.347425 -0.035631 1 0 0 0 0 0 1 141165
-0.001426 -0.000798 0.115495 -0.116469 0.306774 2.345526 -0.035663 1 0 0 0 0 0 1 142169
-0.001434 -0.000793 0.115500 -0.196983 0.370456 2.478891 -0.035694 1 0 0 0 0 0 1 143168
-0.001433 -0.000808 0.115512 -0.326030 0.647766 2.398594 -0.035725 1 0 0 0 0 0 1 144176
-0.001450 -0.000811 0.115526 -0.089374 0.524734 2.357579 -0.035756 1 0 0 0 0 0 1 145170
-0.001446 -0.000799 0.115542 -0.342117 0.314888 2.329439 -0.035788 1 0 0 0 0 0 1 146167
-0.001462 -0.000789 0.115557 -0.101934 0.308443 2.323199 -0.035819 1 0 0 0 0 0 1 147159
-0.001470 -0.000784 0.115563 -0.179952 0.369952 2.454965 -0.035850 1 0 0 0 0 0 1 148151
-0.001469 -0.000799 0.115575 -0.307775 0.646314 2.374042 -0.035881 1 0 0 0 0 0 1 149169
-0.001474 -0.000790 0.115600 -0.236650 0.345679 2.186438 -0.035913 1 0 0 0 0 0 1 150170
-0.001476 -0.000785 0.115608 -0.263435 0.375916 2.381142 -0.035944 1 0 0 0 0 0 1 151176
-0.001478 -0.000782 0.115611 -0.282001 0.410029 2.474412 -0.035977 1 0 0 0 0 0 1 152212
-0.001491 -0.000794 0.115633 -0.116817 0.611052 2.232192 -0.036006 1 0 0 0 0 0 1 153169
-0.001498 -0.000800 0.115640 -0.186311 0.554628 2.391121 -0.036038 1 0 0 0 0 0 1 154163
-0.001507 -0.000786 0.115663 -0.157477 0.277402 2.186452 -0.036068 1 0 0 0 0 0 1 155146
-0.001511 -0.000779 0.115671 -0.213003 0.338344 2.365554 -0.036100 1 0 0 0 0 0 1 156163
-0.001526 -0.000789 0.115694 -0.071814 0.571424 2.174705 -0.036131 1 0 0 0 0 0 1 157165
-0.001533 -0.000793 0.115702 -0.153835 0.532944 2.353145 -0.036162 1 0 0 0 0 0 1 158162
-0.001525 -0.000783 0.115716 -0.375694 0.321817 2.292589 -0.036194 1 0 0 0 0 0 1 159163
-0.001538 -0.000773 0.115730 -0.100458 0.310285 2.265003 -0.036225 1 0 0 0 0 0 1 160162
-0.001545 -0.000768 0.115735 -0.159677 0.368880 2.388229 -0.036257 1 0 0 0 0 0 1 161175
-0.001543 -0.000783 0.115747 -0.277999 0.644125 2.303985 -0.036288 1 0 0 0 0 0 1 162167
-0.001548 -0.000774 0.115772 -0.201624 0.342132 2.115245 -0.036319 1 0 0 0 0 0 1 163165
-0.001550 -0.000769 0.115781 -0.226205 0.372007 2.309330 -0.036349 1 0 0 0 0 0 1 164144
-0.001551 -0.000766 0.115784 -0.243634 0.405951 2.402360 -0.036381 1 0 0 0 0 0 1 165163
-0.001570 -0.000761 0.115795 -0.007547 0.368125 2.300701 -0.036413 1 0 0 0 0 0 1 166163
-0.001574 -0.000776 0.115809 -0.170913 0.637488 2.245420 -0.036444 1 0 0 0 0 0 1 167163
-0.001564 -0.000770 0.115825 -0.380957 0.393814 2.214160 -0.036475 1 0 0 0 0 0 1 168162
-0.001577 -0.000763 0.115840 -0.093710 0.347576 2.207470 -0.036506 1 0 0 0 0 0 1 169164
-0.001583 -0.000759 0.115845 -0.146540 0.387108 2.338701 -0.036538 1 0 0 0 0 0 1 170163
-0.001586 -0.000757 0.115847 -0.191930 0.413770 2.397848 -0.036569 1 0 0 0 0 0 1 171161
-0.001600 -0.000770 0.115868 -0.040762 0.610113 2.142810 -0.036600 1 0 0 0 0 0 1 172161
-0.001595 -0.000763 0.115886 -0.285049 0.373427 2.150060 -0.036631 1 0 0 0 0 0 1 173164
-0.001593 -0.000759 0.115892 -0.278827 0.392468 2.304263 -0.036663 1 0 0 0 0 0 1 174162
-0.001591 -0.000758 0.115894 -0.262004 0.416416 2.373046 -0.036694 1 0 0 0 0 0 1 175162
-0.001609 -0.000753 0.115905 -0.006572 0.372954 2.262163 -0.036725 1 0 0 0 0 0 1 176166
-0.001617 -0.000750 0.115909 -0.090785 0.400445 2.344092 -0.036756 1 0 0 0 0 0 1 177165
-0.001604 -0.000753 0.115931 -0.390260 0.481262 2.097385 -0.036788 1 0 0 0 0 0 1 178163
-0.001597 -0.000755 0.115939 -0.340130 0.468459 2.263759 -0.036819 1 0 0 0 0 0 1 179162
-0.001612 -0.000751 0.115951 -0.048340 0.400237 2.209398 -0.036850 1 0 0 0 0 0 1 180162
-0.001619 -0.000749 0.115956 -0.112244 0.414898 2.312807 -0.036881 1 0 0 0 0 0 1 181163
-0.001623 -0.000749 0.115957 -0.164638 0.427632 2.361341 -0.036913 1 0 0 0 0 0 1 182165
-0.001643 -0.000744 0.115968 0.052983 0.377522 2.243293 -0.036944 1 0 0 0 0 0 1 183156
-0.001640 -0.000728 0.115982 -0.217723 0.223801 2.175691 -0.036975 1 0 0 0 0 0 1 184166
-0.001634 -0.000738 0.115997 -0.300848 0.544423 2.151437 -0.037006 1 0 0 0 0 0 1 185167
-0.001631 -0.000743 0.116003 -0.270386 0.514520 2.279590 -0.037037 1 0 0 0 0 0 1 186160
-0.001629 -0.000746 0.116004 -0.247215 0.481101 2.337995 -0.037069 1 0 0 0 0 0 1 187163
-0.001646 -0.000743 0.116015 0.011269 0.405490 2.223449 -0.037100 1 0 0 0 0 0 1 188161
-0.001655 -0.000741 0.116019 -0.071837 0.416660 2.303957 -0.037131 1 0 0 0 0 0 1 189164
-0.001647 -0.000727 0.116031 -0.301257 0.249659 2.197381 -0.037162 1 0 0 0 0 0 1 190160
-0.001643 -0.000720 0.116035 -0.275101 0.319600 2.290199 -0.037194 1 0 0 0 0 0 1 191162
-0.001640 -0.000717 0.116036 -0.247353 0.370415 2.335822 -0.037225 1 0 0 0 0 0 1 192161
-0.001652 -0.000728 0.116057 -0.055599 0.579971 2.075889 -0.037256 1 0 0 0 0 0 1 193162
-0.001658 -0.000734 0.116064 -0.112970 0.527454 2.228184 -0.037287 1 0 0 0 0 0 1 194162
-0.001661 -0.000737 0.116067 -0.155959 0.486153 2.305186 -0.037319 1 0 0 0 0 0 1 195154
-0.001650 -0.000725 0.116078 -0.345787 0.286270 2.187981 -0.037350 1 0 0 0 0 0 1 196161
-0.001645 -0.000719 0.116082 -0.297889 0.339154 2.276214 -0.037381 1 0 0 0 0 0 1 197153
-0.001660 -0.000712 0.116094 -0.012855 0.323927 2.183151 -0.037413 1 0 0 0 0 0 1 198163
-0.001668 -0.000709 0.116097 -0.081368 0.367155 2.271963 -0.037443 1 0 0 0 0 0 1 199151
-0.001671 -0.000707 0.116099 -0.136226 0.394318 2.315383 -0.037475 1 0 0 0 0 0 1 200161
-0.001661 -0.000693 0.116110 -0.332874 0.230501 2.185514 -0.037506 1 0 0 0 0 0 1 201152
-0.001651 -0.000703 0.116124 -0.358314 0.541566 2.128186 -0.037537 1 0 0 0 0 0 1 202160
-0.001663 -0.000704 0.116139 -0.050665 0.448643 2.106949 -0.037568 1 0 0 0 0 0 1 203150
-0.001670 -0.000705 0.116144 -0.101497 0.432619 2.232308 -0.037600 1 0 0 0 0 0 1 204161
-0.001673 -0.000705 0.116146 -0.146678 0.428201 2.289316 -0.037631 1 0 0 0 0 0 1 205151
-0.001674 -0.000705 0.116147 -0.171045 0.426643 2.311322 -0.037662 1 0 0 0 0 0 1 206160
-0.001675 -0.000705 0.116147 -0.183386 0.426119 2.320183 -0.037693 1 0 0 0 0 0 1 207150
-0.001663 -0.000692 0.116158 -0.357004 0.247740 2.177383 -0.037725 1 0 0 0 0 0 1 208161
-0.001675 -0.000681 0.116171 -0.054368 0.254057 2.119595 -0.037756 1 0 0 0 0 0 1 209162
-0.001681 -0.000676 0.116176 -0.101087 0.322053 2.231673 -0.037787 1 0 0 0 0 0 1 210151
-0.001684 -0.000673 0.116178 -0.143595 0.363045 2.284122 -0.037819 1 0 0 0 0 0 1 211161
-0.001686 -0.000672 0.116178 -0.166570 0.384524 2.304499 -0.037850 1 0 0 0 0 0 1 212150
-0.001681 -0.000689 0.116189 -0.248111 0.635603 2.171567 -0.037881 1 0 0 0 0 0 1 213161
-0.001685 -0.000680 0.116213 -0.150576 0.318486 1.964957 -0.037912 1 0 0 0 0 0 1 214154
-0.001686 -0.000675 0.116222 -0.165329 0.341724 2.152361 -0.037944 1 0 0 0 0 0 1 215168
-0.001687 -0.000673 0.116224 -0.177776 0.372333 2.242992 -0.037975 1 0 0 0 0 0 1 216157
-0.001688 -0.000672 0.116225 -0.184138 0.389901 2.277681 -0.038006 1 0 0 0 0 0 1 217169
-0.001688 -0.000671 0.116226 -0.187226 0.399140 2.290991 -0.038038 1 0 0 0 0 0 1 218177
-0.001706 -0.000667 0.116236 0.058064 0.346326 2.159758 -0.038069 1 0 0 0 0 0 1 219158
-0.001715 -0.000664 0.116239 -0.032408 0.369248 2.234164 -0.038100 1 0 0 0 0 0 1 220158
-0.001707 -0.000650 0.116251 -0.266073 0.207415 2.125269 -0.038131 1 0 0 0 0 0 1 221156
-0.001703 -0.000643 0.116255 -0.241819 0.280356 2.217184 -0.038162 1 0 0 0 0 0 1 222160
-0.001701 -0.000639 0.116257 -0.214963 0.332666 2.262425 -0.038193 1 0 0 0 0 0 1 223148
-0.001718 -0.000633 0.116267 0.047131 0.302975 2.143423 -0.038225 1 0 0 0 0 0 1 224164
-0.001727 -0.000630 0.116271 -0.034820 0.337664 2.222021 -0.038257 1 0 0 0 0 0 1 225172
-0.001731 -0.000629 0.116272 -0.096616 0.360385 2.261752 -0.038288 1 0 0 0 0 0 1 226170
-0.001721 -0.000615 0.116283 -0.297131 0.193724 2.130495 -0.038319 1 0 0 0 0 0 1 227164
-0.001710 -0.000625 0.116298 -0.324407 0.504095 2.072080 -0.038350 1 0 0 0 0 0 1 228161
-0.001723 -0.000627 0.116313 -0.016862 0.410472 2.050812 -0.038381 1 0 0 0 0 0 1 229163
-0.001730 -0.000627 0.116318 -0.068206 0.394250 2.175867 -0.038412 1 0 0 0 0 0 1 230160
-0.001733 -0.000627 0.116319 -0.113657 0.389690 2.232781 -0.038444 1 0 0 0 0 0 1 231161
-0.001734 -0.000627 0.116320 -0.138140 0.388016 2.254672 -0.038475 1 0 0 0 0 0 1 232158
-0.001723 -0.000614 0.116331 -0.318309 0.208534 2.116260 -0.038506 1 0 0 0 0 0 1 233165
-0.001735 -0.000603 0.116345 -0.017922 0.214437 2.059976 -0.038538 1 0 0 0 0 0 1 234170
-0.001741 -0.000598 0.116349 -0.066241 0.282417 2.172278 -0.038569 1 0 0 0 0 0 1 235163
-0.001744 -0.000595 0.116351 -0.109562 0.323400 2.224748 -0.038600 1 0 0 0 0 0 1 236163
-0.001746 -0.000594 0.116352 -0.132942 0.344836 2.245225 -0.038633 1 0 0 0 0 0 1 237226
-0.001747 -0.000593 0.116383 -0.135078 0.359353 1.827701 -0.038664 1 0 0 0 0 0 1 238222
-0.001748 -0.000593 0.116394 -0.147385 0.362607 2.052399 -0.038695 1 0 0 0 0 0 1 239193
-0.001748 -0.000593 0.116397 -0.152936 0.364671 2.166735 -0.038726 1 0 0 0 0 0 1 240195
-0.001748 -0.000593 0.116399 -0.155098 0.366129 2.210582 -0.038758 1 0 0 0 0 0 1 241222
-0.001736 -0.000580 0.116410 -0.323927 0.187959 2.079816 -0.038789 1 0 0 0 0 0 1 242219
-0.001748 -0.000569 0.116424 -0.017402 0.194609 2.026104 -0.038821 1 0 0 0 0 0 1 243228
-0.001748 -0.000581 0.116439 -0.132810 0.503651 1.997371 -0.038852 1 0 0 0 0 0 1 244229
-0.001749 -0.000587 0.116444 -0.150540 0.458190 2.123571 -0.038883 1 0 0 0 0 0 1 245225
-0.001767 -0.000586 0.116456 0.093231 0.357946 2.044296 -0.038914 1 0 0 0 0 0 1 246197
-0.001764 -0.000572 0.116471 -0.165934 0.176213 1.990119 -0.038945 1 0 0 0 0 0 1 247196
-0.001762 -0.000565 0.116476 -0.172924 0.244062 2.111174 -0.038976 1 0 0 0 0 0 1 248195
-0.001761 -0.000562 0.116477 -0.163348 0.294335 2.167470 -0.039008 1 0 0 0 0 0 1 249222
-0.001779 -0.000556 0.116488 0.090948 0.263350 2.052272 -0.039038 1 0 0 0 0 0 1 250193
-0.001770 -0.000557 0.116513 -0.233696 0.358998 1.842695 -0.039071 1 0 0 0 0 0 1 251219
-0.001766 -0.000558 0.116521 -0.214387 0.358770 2.032419 -0.039101 1 0 0 0 0 0 1 252194
-0.001763 -0.000558 0.116524 -0.185151 0.354484 2.124262 -0.039132 1 0 0 0 0 0 1 253198
-0.001780 -0.000554 0.116535 0.079999 0.294205 2.022449 -0.039163 1 0 0 0 0 0 1 254193
-0.001776 -0.000539 0.116550 -0.169233 0.134200 1.959376 -0.039195 1 0 0 0 0 0 1 255187
-0.001774 -0.000531 0.116555 -0.171261 0.213243 2.077316 -0.039227 1 0 0 0 0 0 1 256224
-0.001786 -0.000541 0.116577 0.018961 0.451922 1.853548 -0.039258 1 0 0 0 0 0 1 257223
-0.001792 -0.000545 0.116585 -0.039210 0.415557 2.019188 -0.039289 1 0 0 0 0 0 1 258225
-0.001783 -0.000534 0.116598 -0.250750 0.202736 1.953543 -0.039321 1 0 0 0 0 0 1 259234
-0.001778 -0.000529 0.116603 -0.214105 0.248877 2.061127 -0.039352 1 0 0 0 0 0 1 260216
-0.001794 -0.000522 0.116614 0.067615 0.229510 1.975028 -0.039383 1 0 0 0 0 0 1 261228
-0.001796 -0.000536 0.116629 -0.074036 0.512177 1.923360 -0.039414 1 0 0 0 0 0 1 262218
-0.001785 -0.000530 0.116644 -0.274742 0.272085 1.893341 -0.039445 1 0 0 0 0 0 1 263194
-0.001798 -0.000523 0.116660 0.021593 0.227990 1.887244 -0.039476 1 0 0 0 0 0 1 264198
-0.001804 -0.000519 0.116665 -0.028738 0.269378 2.017666 -0.039507 1 0 0 0 0 0 1 265195
-0.001807 -0.000517 0.116667 -0.072923 0.296858 2.076438 -0.039539 1 0 0 0 0 0 1 266218
-0.001822 -0.000530 0.116688 0.081848 0.494480 1.819934 -0.039571 1 0 0 0 0 0 1 267226
-0.001816 -0.000523 0.116706 -0.164480 0.256009 1.825582 -0.039601 1 0 0 0 0 0 1 268194
-0.001814 -0.000519 0.116712 -0.158470 0.275508 1.979048 -0.039632 1 0 0 0 0 0 1 269198
-0.001830 -0.000513 0.116724 0.107325 0.241410 1.910807 -0.039664 1 0 0 0 0 0 1 270216
-0.001839 -0.000510 0.116728 0.027516 0.275664 2.007442 -0.039695 1 0 0 0 0 0 1 271203
-0.001838 -0.000526 0.116740 -0.103177 0.539615 1.911115 -0.039727 1 0 0 0 0 0 1 272215
-0.001825 -0.000521 0.116755 -0.279803 0.285007 1.855122 -0.039758 1 0 0 0 0 0 1 273224
-0.001837 -0.000514 0.116770 0.030845 0.233145 1.839178 -0.039789 1 0 0 0 0 0 1 274217
-0.001842 -0.000511 0.116775 -0.012471 0.270649 1.965966 -0.039820 1 0 0 0 0 0 1 275200
-0.001845 -0.000509 0.116777 -0.053182 0.296179 2.023416 -0.039851 1 0 0 0 0 0 1 276199
-0.001865 -0.000504 0.116787 0.173963 0.251547 1.908741 -0.039883 1 0 0 0 0 0 1 277213
-0.001857 -0.000506 0.116812 -0.166076 0.340512 1.698227 -0.039914 1 0 0 0 0 0 1 278222
-0.001853 -0.000506 0.116821 -0.154230 0.337023 1.887730 -0.039946 1 0 0 0 0 0 1 279218
-0.001851 -0.000507 0.116824 -0.128611 0.331066 1.979487 -0.039976 1 0 0 0 0 0 1 280198
-0.001868 -0.000503 0.116835 0.135945 0.269613 1.877812 -0.040008 1 0 0 0 0 0 1 281216
-0.001877 -0.000501 0.116838 0.053856 0.288747 1.961638 -0.040039 1 0 0 0 0 0 1 282200
-0.001868 -0.000486 0.116851 -0.176793 0.123411 1.855511 -0.040070 1 0 0 0 0 0 1 283217
-0.001859 -0.000497 0.116865 -0.220606 0.437285 1.805560 -0.040101 1 0 0 0 0 0 1 284201
-0.001873 -0.000498 0.116880 0.081018 0.344186 1.787747 -0.040131 1 0 0 0 0 0 1 285158
-0.001879 -0.000498 0.116885 0.025269 0.328579 1.913386 -0.040162 1 0 0 0 0 0 1 286147
-0.001883 -0.000499 0.116887 -0.022408 0.324291 1.970400 -0.040194 1 0 0 0 0 0 1 287158
-0.001884 -0.000499 0.116888 -0.047958 0.322680 1.992176 -0.040225 1 0 0 0 0 0 1 288146
-0.001898 -0.000512 0.116908 0.118481 0.505461 1.721742 -0.040256 1 0 0 0 0 0 1 289157
-0.001893 -0.000506 0.116926 -0.122906 0.258816 1.722022 -0.040287 1 0 0 0 0 0 1 290147
-0.001890 -0.000502 0.116932 -0.114280 0.274469 1.873656 -0.040319 1 0 0 0 0 0 1 291156
-0.001888 -0.000501 0.116934 -0.095945 0.296670 1.941494 -0.040350 1 0 0 0 0 0 1 292148
-0.001887 -0.000500 0.116935 -0.085008 0.309443 1.967195 -0.040381 1 0 0 0 0 0 1 293148
-0.001905 -0.000495 0.116945 0.170481 0.257706 1.840532 -0.040412 1 0 0 0 0 0 1 294156
-0.001909 -0.000511 0.116959 0.012895 0.523719 1.772898 -0.040443 1 0 0 0 0 0 1 295147
-0.001911 -0.000518 0.116964 -0.027613 0.454348 1.884692 -0.040475 1 0 0 0 0 0 1 296156
-0.001899 -0.000509 0.116976 -0.212177 0.219297 1.789510 -0.040506 1 0 0 0 0 0 1 297157
-0.001894 -0.000504 0.116981 -0.159975 0.254315 1.885994 -0.040538 1 0 0 0 0 0 1 298166
-0.001909 -0.000497 0.116992 0.131254 0.228980 1.796097 -0.040569 1 0 0 0 0 0 1 299157
-0.001916 -0.000494 0.116996 0.063464 0.267888 1.884786 -0.040600 1 0 0 0 0 0 1 300157
-0.001920 -0.000492 0.116997 0.008884 0.292819 1.927905 -0.040631 1 0 0 0 0 0 1 301156
-0.001922 -0.000492 0.116998 -0.020250 0.306042 1.944805 -0.040662 1 0 0 0 0 0 1 302160
-0.001923 -0.000491 0.116998 -0.034939 0.312851 1.951683 -0.040693 1 0 0 0 0 0 1 303153
-0.001937 -0.000504 0.117019 0.137428 0.499984 1.675890 -0.040725 1 0 0 0 0 0 1 304153
-0.001931 -0.000498 0.117036 -0.101526 0.255137 1.674026 -0.040756 1 0 0 0 0 0 1 305143
-0.001928 -0.000494 0.117042 -0.091624 0.271829 1.824973 -0.040788 1 0 0 0 0 0 1 306165
-0.001926 -0.000493 0.117045 -0.072591 0.294541 1.892560 -0.040818 1 0 0 0 0 0 1 307148
-0.001926 -0.000492 0.117045 -0.061310 0.307574 1.918154 -0.040850 1 0 0 0 0 0 1 308149
-0.001925 -0.000491 0.117046 -0.055382 0.314411 1.928041 -0.040881 1 0 0 0 0 0 1 309163
-0.001943 -0.000487 0.117056 0.197885 0.259419 1.795835 -0.040912 1 0 0 0 0 0 1 310159
-0.001935 -0.000489 0.117080 -0.130433 0.343454 1.578166 -0.040944 1 0 0 0 0 0 1 311160
-0.001930 -0.000490 0.117089 -0.112530 0.337404 1.765257 -0.040975 1 0 0 0 0 0 1 312158
-0.001928 -0.000491 0.117092 -0.083780 0.330150 1.856207 -0.041006 1 0 0 0 0 0 1 313142
-0.001927 -0.000491 0.117093 -0.066905 0.326365 1.890908 -0.041037 1 0 0 0 0 0 1 314159
-0.001926 -0.000491 0.117093 -0.058062 0.324622 1.903977 -0.041069 1 0 0 0 0 0 1 315159
-0.001926 -0.000491 0.117093 -0.053538 0.323897 1.909419 -0.041100 1 0 0 0 0 0 1 316151
-0.001944 -0.000487 0.117103 0.199157 0.265043 1.775637 -0.041131 1 0 0 0 0 0 1 317150
-0.001948 -0.000502 0.117117 0.039563 0.528113 1.705220 -0.041162 1 0 0 0 0 0 1 318160
-0.001950 -0.000510 0.117122 -0.001950 0.456989 1.815993 -0.041194 1 0 0 0 0 0 1 319160
-0.001938 -0.000501 0.117134 -0.187305 0.220621 1.720217 -0.041224 1 0 0 0 0 0 1 320138
-0.001932 -0.000496 0.117139 -0.135363 0.255199 1.816518 -0.041256 1 0 0 0 0 0 1 321159
-0.001948 -0.000489 0.117150 0.156449 0.229498 1.726559 -0.041287 1 0 0 0 0 0 1 322158
-0.001955 -0.000486 0.117154 0.088548 0.268306 1.815041 -0.041319 1 0 0 0 0 0 1 323156
-0.001954 -0.000502 0.117166 -0.036586 0.535835 1.715273 -0.041349 1 0 0 0 0 0 1 324139
-0.001953 -0.000510 0.117170 -0.041735 0.462289 1.805524 -0.041381 1 0 0 0 0 0 1 325140
-0.001940 -0.000501 0.117182 -0.207220 0.224097 1.701724 -0.041413 1 0 0 0 0 0 1 326186
-0.001934 -0.000496 0.117186 -0.145145 0.257757 1.795068 -0.041444 1 0 0 0 0 0 1 327158
-0.001949 -0.000490 0.117198 0.151900 0.231551 1.704080 -0.041475 1 0 0 0 0 0 1 328156
-0.001956 -0.000486 0.117201 0.086521 0.270133 1.792164 -0.041506 1 0 0 0 0 0 1 329158
-0.001960 -0.000485 0.117203 0.033121 0.294926 1.835006 -0.041537 1 0 0 0 0 0 1 330139
-0.001957 -0.000502 0.117214 -0.065960 0.550833 1.709001 -0.041569 1 0 0 0 0 0 1 331157
-0.001955 -0.000510 0.117217 -0.056317 0.470871 1.789197 -0.041600 1 0 0 0 0 0 1 332158
-0.001960 -0.000497 0.117239 0.036502 0.170573 1.545125 -0.041631 1 0 0 0 0 0 1 333161
-0.001963 -0.000490 0.117247 0.012004 0.223133 1.707427 -0.041662 1 0 0 0 0 0 1 334157
-0.001964 -0.000487 0.117250 -0.005963 0.270276 1.788338 -0.041694 1 0 0 0 0 0 1 335156
-0.001964 -0.000485 0.117251 -0.015046 0.296190 1.819379 -0.041725 1 0 0 0 0 0 1 336157
-0.001964 -0.000484 0.117251 -0.019428 0.309531 1.831156 -0.041756 1 0 0 0 0 0 1 337157
-0.001978 -0.000497 0.117271 0.158911 0.500571 1.556696 -0.041787 1 0 0 0 0 0 1 338161
-0.001972 -0.000490 0.117289 -0.078092 0.256734 1.554770 -0.041819 1 0 0 0 0 0 1 339162
-0.001969 -0.000487 0.117295 -0.066959 0.274223 1.705636 -0.041850 1 0 0 0 0 0 1 340161
-0.001967 -0.000485 0.117297 -0.047255 0.297386 1.773222 -0.041881 1 0 0 0 0 0 1 341160
-0.001985 -0.000480 0.117308 0.215599 0.251831 1.662152 -0.041912 1 0 0 0 0 0 1 342157
-0.001988 -0.000495 0.117322 0.060729 0.522490 1.599215 -0.041944 1 0 0 0 0 0 1 343157
-0.001990 -0.000503 0.117327 0.021707 0.454847 1.712525 -0.041975 1 0 0 0 0 0 1 344156
-0.001978 -0.000493 0.117340 -0.162790 0.219694 1.617384 -0.042006 1 0 0 0 0 0 1 345139
-0.001991 -0.000484 0.117354 0.141189 0.196333 1.577277 -0.042037 1 0 0 0 0 0 1 346156
-0.001992 -0.000497 0.117369 0.021737 0.493597 1.551184 -0.042069 1 0 0 0 0 0 1 347156
-0.001992 -0.000504 0.117374 0.002161 0.440772 1.678356 -0.042100 1 0 0 0 0 0 1 348157
-0.001992 -0.000507 0.117376 -0.002622 0.394589 1.736275 -0.042131 1 0 0 0 0 0 1 349158
-0.001980 -0.000495 0.117388 -0.173998 0.188255 1.610084 -0.042162 1 0 0 0 0 0 1 350143
-0.001992 -0.000485 0.117402 0.136156 0.181081 1.558105 -0.042193 1 0 0 0 0 0 1 351145
-0.001998 -0.000480 0.117406 0.090247 0.243367 1.670727 -0.042225 1 0 0 0 0 0 1 352155
-0.001996 -0.000495 0.117418 -0.022666 0.524899 1.580121 -0.042256 1 0 0 0 0 0 1 353145
-0.001982 -0.000490 0.117433 -0.191296 0.276475 1.525339 -0.042287 1 0 0 0 0 0 1 354156
-0.001975 -0.000487 0.117439 -0.124849 0.286760 1.646546 -0.042318 1 0 0 0 0 0 1 355144
-0.001990 -0.000481 0.117450 0.176108 0.246870 1.566177 -0.042350 1 0 0 0 0 0 1 356155
-0.001992 -0.000496 0.117465 0.041487 0.522142 1.514790 -0.042381 1 0 0 0 0 0 1 357146
-0.001993 -0.000503 0.117470 0.012867 0.456703 1.632139 -0.042412 1 0 0 0 0 0 1 358156
-0.001994 -0.000507 0.117471 0.003368 0.404010 1.686557 -0.042443 1 0 0 0 0 0 1 359145
-0.001982 -0.000496 0.117483 -0.170643 0.194164 1.559103 -0.042475 1 0 0 0 0 0 1 360146
-0.001994 -0.000486 0.117497 0.138656 0.185318 1.506591 -0.042506 1 0 0 0 0 0 1 361155
-0.001995 -0.000498 0.117512 0.021307 0.490519 1.475969 -0.042537 1 0 0 0 0 0 1 362145
-0.001995 -0.000505 0.117517 0.002832 0.441413 1.601537 -0.042569 1 0 0 0 0 0 1 363154
-0.001995 -0.000508 0.117519 -0.001428 0.397061 1.658874 -0.042599 1 0 0 0 0 0 1 364142
-0.001983 -0.000496 0.117530 -0.172842 0.191304 1.532398 -0.042631 1 0 0 0 0 0 1 365155
-0.001976 -0.000490 0.117534 -0.114055 0.243472 1.616827 -0.042662 1 0 0 0 0 0 1 366144
-0.001986 -0.000501 0.117556 0.111679 0.470310 1.379591 -0.042693 1 0 0 0 0 0 1 367154
-0.001991 -0.000506 0.117564 0.069357 0.426826 1.539471 -0.042724 1 0 0 0 0 0 1 368143
-0.001994 -0.000509 0.117566 0.034031 0.389905 1.619116 -0.042756 1 0 0 0 0 0 1 369155
-0.001995 -0.000510 0.117567 0.015430 0.370177 1.649631 -0.042788 1 0 0 0 0 0 1 370170
-0.001983 -0.000497 0.117578 -0.164053 0.178405 1.512756 -0.042819 1 0 0 0 0 0 1 371154
-0.001977 -0.000491 0.117582 -0.109357 0.237824 1.593515 -0.042850 1 0 0 0 0 0 1 372154
-0.001987 -0.000501 0.117604 0.114406 0.468403 1.354934 -0.042881 1 0 0 0 0 0 1 373167
-0.001992 -0.000506 0.117611 0.071024 0.426734 1.514330 -0.042913 1 0 0 0 0 0 1 374164
-0.001994 -0.000509 0.117614 0.035171 0.390705 1.593768 -0.042943 1 0 0 0 0 0 1 375150
-0.001996 -0.000510 0.117615 0.016297 0.371417 1.624191 -0.042974 1 0 0 0 0 0 1 376141
-0.001996 -0.000511 0.117615 0.006924 0.361812 1.635656 -0.043006 1 0 0 0 0 0 1 377159
-0.001984 -0.000498 0.117626 -0.168086 0.175088 1.492001 -0.043037 1 0 0 0 0 0 1 378150
-0.001973 -0.000509 0.117640 -0.182071 0.481259 1.427370 -0.043069 1 0 0 0 0 0 1 379163
-0.001985 -0.000511 0.117655 0.137981 0.382224 1.404116 -0.043100 1 0 0 0 0 0 1 380169
-0.001992 -0.000511 0.117660 0.089741 0.363872 1.527273 -0.043131 1 0 0 0 0 0 1 381154
-0.001995 -0.000511 0.117662 0.045715 0.358241 1.583309 -0.043162 1 0 0 0 0 0 1 382160
-0.001996 -0.000512 0.117662 0.022042 0.355971 1.604598 -0.043194 1 0 0 0 0 0 1 383159
-0.001992 -0.000530 0.117673 -0.060862 0.599403 1.469762 -0.043225 1 0 0 0 0 0 1 384157
-0.001977 -0.000525 0.117688 -0.213250 0.330012 1.398094 -0.043256 1 0 0 0 0 0 1 385160
-0.001969 -0.000523 0.117692 -0.138250 0.329987 1.513330 -0.043287 1 0 0 0 0 0 1 386155
-0.001966 -0.000522 0.117694 -0.084681 0.343869 1.567515 -0.043319 1 0 0 0 0 0 1 387156
-0.001964 -0.000521 0.117695 -0.055985 0.352421 1.588228 -0.043350 1 0 0 0 0 0 1 388156
-0.001981 -0.000517 0.117705 0.211184 0.297939 1.459384 -0.043381 1 0 0 0 0 0 1 389159
-0.001985 -0.000532 0.117719 0.057028 0.565486 1.389883 -0.043413 1 0 0 0 0 0 1 390165
-0.001986 -0.000540 0.117724 0.018497 0.495455 1.500669 -0.043444 1 0 0 0 0 0 1 391164
-0.001975 -0.000530 0.117736 -0.166656 0.258129 1.404275 -0.043475 1 0 0 0 0 0 1 392158
-0.001969 -0.000526 0.117740 -0.113856 0.292994 1.500162 -0.043506 1 0 0 0 0 0 1 393159
-0.001966 -0.000523 0.117742 -0.072101 0.326188 1.546610 -0.043537 1 0 0 0 0 0 1 394156
-0.001964 -0.000522 0.117742 -0.049421 0.344556 1.564544 -0.043568 1 0 0 0 0 0 1 395139
-0.001963 -0.000522 0.117743 -0.037807 0.354062 1.571585 -0.043600 1 0 0 0 0 0 1 396154
-0.001951 -0.000508 0.117753 -0.202719 0.176579 1.426309 -0.043631 1 0 0 0 0 0 1 397158
-0.001944 -0.000501 0.117757 -0.140480 0.243367 1.504022 -0.043662 1 0 0 0 0 0 1 398154
-0.001936 -0.000516 0.117769 -0.165357 0.537359 1.400993 -0.043694 1 0 0 0 0 0 1 399155
-0.001950 -0.000518 0.117783 0.136369 0.417755 1.352847 -0.043725 1 0 0 0 0 0 1 400154
-0.001944 -0.000506 0.117799 -0.093576 0.205163 1.317976 -0.043756 1 0 0 0 0 0 1 401163
-0.001941 -0.000500 0.117804 -0.083929 0.257711 1.446404 -0.043787 1 0 0 0 0 0 1 402155
-0.001940 -0.000497 0.117806 -0.065656 0.300322 1.505161 -0.043819 1 0 0 0 0 0 1 403155
-0.001939 -0.000496 0.117806 -0.054855 0.323476 1.527434 -0.043850 1 0 0 0 0 0 1 404154
-0.001926 -0.000482 0.117818 -0.220161 0.152739 1.387537 -0.043881 1 0 0 0 0 0 1 405144
-0.001915 -0.000493 0.117832 -0.229162 0.467939 1.323854 -0.043912 1 0 0 0 0 0 1 406157
-0.001909 -0.000498 0.117837 -0.158715 0.432147 1.437588 -0.043944 1 0 0 0 0 0 1 407156
-0.001906 -0.000501 0.117838 -0.115122 0.395253 1.490816 -0.043975 1 0 0 0 0 0 1 408153
-0.001904 -0.000502 0.117839 -0.092204 0.375111 1.511140 -0.044006 1 0 0 0 0 0 1 409157
-0.001891 -0.000489 0.117850 -0.251693 0.182263 1.370593 -0.044037 1 0 0 0 0 0 1 410153
-0.001884 -0.000483 0.117854 -0.186431 0.241599 1.449766 -0.044069 1 0 0 0 0 0 1 411155
-0.001881 -0.000480 0.117855 -0.138617 0.287180 1.490290 -0.044100 1 0 0 0 0 0 1 412157
-0.001879 -0.000478 0.117855 -0.112988 0.311766 1.506202 -0.044132 1 0 0 0 0 0 1 413186
-0.001878 -0.000477 0.117856 -0.099950 0.324372 1.512502 -0.044164 1 0 0 0 0 0 1 414218
-0.001860 -0.000482 0.117877 -0.336018 0.392922 1.223902 -0.044195 1 0 0 0 0 0 1 415210
-0.001851 -0.000484 0.117884 -0.249175 0.373678 1.374346 -0.044227 1 0 0 0 0 0 1 416221
-0.001846 -0.000485 0.117887 -0.183945 0.359201 1.451503 -0.044257 1 0 0 0 0 0 1 417191
-0.001844 -0.000485 0.117888 -0.148734 0.351715 1.481186 -0.044288 1 0 0 0 0 0 1 418189
-0.001843 -0.000485 0.117888 -0.130769 0.348105 1.492307 -0.044320 1 0 0 0 0 0 1 419188
-0.001830 -0.000472 0.117899 -0.293133 0.163433 1.348609 -0.044351 1 0 0 0 0 0 1 420188
-0.001823 -0.000465 0.117903 -0.229143 0.227031 1.426513 -0.044382 1 0 0 0 0 0 1 421191
-0.001820 -0.000462 0.117904 -0.182007 0.274767 1.466607 -0.044414 1 0 0 0 0 0 1 422220
-0.001818 -0.000460 0.117904 -0.156728 0.300393 1.482268 -0.044445 1 0 0 0 0 0 1 423188
-0.001817 -0.000460 0.117904 -0.143884 0.313512 1.488463 -0.044476 1 0 0 0 0 0 1 424188
-0.001811 -0.000477 0.117915 -0.208920 0.565382 1.348048 -0.044507 1 0 0 0 0 0 1 425198
-0.001814 -0.000468 0.117939 -0.100076 0.239624 1.137104 -0.044539 1 0 0 0 0 0 1 426209
-0.001816 -0.000464 0.117948 -0.110542 0.262198 1.321274 -0.044570 1 0 0 0 0 0 1 427210
-0.001816 -0.000461 0.117951 -0.120880 0.292609 1.410771 -0.044601 1 0 0 0 0 0 1 428194
-0.001817 -0.000460 0.117952 -0.126126 0.309974 1.444699 -0.044631 1 0 0 0 0 0 1 429152
-0.001817 -0.000460 0.117952 -0.128615 0.319036 1.457282 -0.044662 1 0 0 0 0 0 1 430143
-0.001817 -0.000459 0.117952 -0.129836 0.323713 1.462319 -0.044693 1 0 0 0 0 0 1 431153
-0.001817 -0.000459 0.117952 -0.130470 0.326188 1.464698 -0.044724 1 0 0 0 0 0 1 432143
-0.001804 -0.000446 0.117963 -0.302484 0.144283 1.318025 -0.044756 1 0 0 0 0 0 1 433153
-0.001798 -0.000439 0.117967 -0.243183 0.209406 1.394739 -0.044787 1 0 0 0 0 0 1 434141
-0.001795 -0.000436 0.117968 -0.198388 0.257894 1.434394 -0.044818 1 0 0 0 0 0 1 435153
-0.001793 -0.000434 0.117968 -0.174302 0.283896 1.449913 -0.044849 1 0 0 0 0 0 1 436141
-0.001793 -0.000433 0.117969 -0.162060 0.297188 1.456039 -0.044881 1 0 0 0 0 0 1 437142
-0.001792 -0.000433 0.117969 -0.155936 0.303976 1.458832 -0.044912 1 0 0 0 0 0 1 438151
-0.001787 -0.000450 0.117979 -0.224477 0.552861 1.317061 -0.044943 1 0 0 0 0 0 1 439141
-0.001771 -0.000446 0.117993 -0.370591 0.284516 1.243207 -0.044975 1 0 0 0 0 0 1 440151
-0.001764 -0.000443 0.117998 -0.291617 0.285715 1.357052 -0.045006 1 0 0 0 0 0 1 441143
-0.001760 -0.000442 0.118000 -0.236141 0.300208 1.410646 -0.045037 1 0 0 0 0 0 1 442151
-0.001758 -0.000442 0.118001 -0.206553 0.309036 1.431096 -0.045068 1 0 0 0 0 0 1 443154
-0.001757 -0.000441 0.118001 -0.191549 0.313727 1.438901 -0.045099 1 0 0 0 0 0 1 444141
-0.001756 -0.000441 0.118001 -0.184039 0.316232 1.442273 -0.045131 1 0 0 0 0 0 1 445154
-0.001756 -0.000441 0.118001 -0.180333 0.317578 1.444063 -0.045162 1 0 0 0 0 0 1 446141
-0.001756 -0.000441 0.118001 -0.178527 0.318367 1.445370 -0.045194 1 0 0 0 0 0 1 447161
-0.001756 -0.000441 0.118001 -0.177680 0.318867 1.446444 -0.045225 1 0 0 0 0 0 1 448150
-0.001756 -0.000441 0.118001 -0.177326 0.319251 1.447507 -0.045257 1 0 0 0 0 0 1 449177
-0.001743 -0.000428 0.118012 -0.349189 0.135992 1.300385 -0.045287 1 0 0 0 0 0 1 450152
-0.001737 -0.000421 0.118015 -0.289617 0.200590 1.376804 -0.045318 1 0 0 0 0 0 1 451151
-0.001734 -0.000418 0.118017 -0.244704 0.248827 1.416304 -0.045350 1 0 0 0 0 0 1 452159
-0.001732 -0.000416 0.118017 -0.220572 0.274695 1.431782 -0.045381 1 0 0 0 0 0 1 453153
-0.001731 -0.000415 0.118017 -0.208347 0.287920 1.437873 -0.045412 1 0 0 0 0 0 1 454157
-0.001731 -0.000415 0.118017 -0.202240 0.294660 1.440615 -0.045443 1 0 0 0 0 0 1 455147
-0.001725 -0.000432 0.118028 -0.270935 0.543763 1.298748 -0.045475 1 0 0 0 0 0 1 456160
-0.001723 -0.000441 0.118031 -0.245212 0.458853 1.372981 -0.045506 1 0 0 0 0 0 1 457159
-0.001721 -0.000446 0.118033 -0.225824 0.395694 1.411331 -0.045538 1 0 0 0 0 0 1 458162
-0.001739 -0.000443 0.118043 0.038020 0.302819 1.288411 -0.045569 1 0 0 0 0 0 1 459157
-0.001748 -0.000442 0.118047 -0.046732 0.306616 1.364529 -0.045600 1 0 0 0 0 0 1 460153
-0.001752 -0.000442 0.118048 -0.110291 0.313830 1.403076 -0.045631 1 0 0 0 0 0 1 461157
-0.001754 -0.000442 0.118048 -0.144052 0.318119 1.418112 -0.045662 1 0 0 0 0 0 1 462153
-0.001755 -0.000441 0.118049 -0.161114 0.320452 1.424044 -0.045693 1 0 0 0 0 0 1 463153
-0.001743 -0.000428 0.118059 -0.341829 0.138030 1.278554 -0.045725 1 0 0 0 0 0 1 464154
-0.001737 -0.000421 0.118063 -0.286611 0.203128 1.355488 -0.045756 1 0 0 0 0 0 1 465155
-0.001734 -0.000418 0.118064 -0.243884 0.251618 1.395198 -0.045788 1 0 0 0 0 0 1 466190
-0.001733 -0.000416 0.118065 -0.220835 0.277609 1.410685 -0.045819 1 0 0 0 0 0 1 467162
-0.001732 -0.000415 0.118065 -0.209136 0.290898 1.416786 -0.045850 1 0 0 0 0 0 1 468159
-0.001732 -0.000415 0.118065 -0.203308 0.297671 1.419519 -0.045881 1 0 0 0 0 0 1 469159
-0.001726 -0.000433 0.118075 -0.272211 0.547013 1.277545 -0.045912 1 0 0 0 0 0 1 470158
-0.001723 -0.000441 0.118079 -0.246550 0.462139 1.351714 -0.045944 1 0 0 0 0 0 1 471156
-0.001722 -0.000446 0.118080 -0.227195 0.398980 1.390029 -0.045975 1 0 0 0 0 0 1 472152
-0.001721 -0.000448 0.118081 -0.216723 0.365490 1.405037 -0.046006 1 0 0 0 0 0 1 473153
-0.001721 -0.000449 0.118081 -0.211411 0.348668 1.410947 -0.046037 1 0 0 0 0 0 1 474152
-0.001721 -0.000450 0.118081 -0.208771 0.340369 1.413612 -0.046068 1 0 0 0 0 0 1 475151
-0.001721 -0.000450 0.118081 -0.207521 0.336325 1.415165 -0.046100 1 0 0 0 0 0 1 476153
-0.001721 -0.000450 0.118081 -0.206954 0.334419 1.416335 -0.046131 1 0 0 0 0 0 1 477158
-0.001721 -0.000450 0.118081 -0.206735 0.333582 1.417370 -0.046162 1 0 0 0 0 0 1 478155
-0.001721 -0.000450 0.118081 -0.206695 0.333268 1.418324 -0.046193 1 0 0 0 0 0 1 479134
-0.001721 -0.000450 0.118081 -0.206751 0.333221 1.419285 -0.046224 1 0 0 0 0 0 1 480135
-0.001721 -0.000450 0.118081 -0.206851 0.333316 1.420252 -0.046255 1 0 0 0 0 0 1 481136
-0.001721 -0.000450 0.118081 -0.206962 0.333476 1.421234 -0.046287 1 0 0 0 0 0 1 482151
-0.001721 -0.000450 0.118081 -0.207093 0.333675 1.422191 -0.046319 1 0 0 0 0 0 1 483155
-0.001739 -0.000446 0.118091 0.046461 0.274418 1.285056 -0.046349 1 0 0 0 0 0 1 484132
-0.001743 -0.000462 0.118105 -0.115521 0.541358 1.212644 -0.046381 1 0 0 0 0 0 1 485153
-0.001745 -0.000469 0.118110 -0.157546 0.470370 1.322292 -0.046412 1 0 0 0 0 0 1 486134
-0.001746 -0.000473 0.118111 -0.173943 0.414729 1.373986 -0.046443 1 0 0 0 0 0 1 487134
-0.001746 -0.000475 0.118112 -0.181481 0.385096 1.393717 -0.046474 1 0 0 0 0 0 1 488145
-0.001746 -0.000476 0.118112 -0.185142 0.370217 1.401256 -0.046506 1 0 0 0 0 0 1 489157
-0.001747 -0.000477 0.118112 -0.186990 0.362910 1.404482 -0.046537 1 0 0 0 0 0 1 490158
-0.001747 -0.000477 0.118112 -0.187953 0.359354 1.406198 -0.046568 1 0 0 0 0 0 1 491152
-0.001734 -0.000464 0.118123 -0.360905 0.173752 1.259013 -0.046600 1 0 0 0 0 0 1 492153
-0.001728 -0.000457 0.118127 -0.301736 0.237284 1.335377 -0.046631 1 0 0 0 0 0 1 493153
-0.001725 -0.000454 0.118128 -0.257009 0.285010 1.374860 -0.046662 1 0 0 0 0 0 1 494153
-0.001723 -0.000452 0.118128 -0.232989 0.310641 1.390288 -0.046693 1 0 0 0 0 0 1 495150
-0.001722 -0.000451 0.118129 -0.220804 0.323763 1.396340 -0.046725 1 0 0 0 0 0 1 496151
-0.001722 -0.000451 0.118129 -0.214734 0.330457 1.399047 -0.046756 1 0 0 0 0 0 1 497153
-0.001722 -0.000451 0.118129 -0.211755 0.333923 1.400586 -0.046787 1 0 0 0 0 0 1 498152
-0.001721 -0.000451 0.118129 -0.210323 0.335773 1.401731 -0.046818 1 0 0 0 0 0 1 499153
-0.001721 -0.000450 0.118129 -0.209686 0.336797 1.402736 -0.046849 1 0 0 0 0 0 1 500145
-0.001721 -0.000450 0.118129 -0.209441 0.337460 1.403782 -0.046884 1 0 0 0 0 0 1 501238
-0.001721 -0.000450 0.118129 -0.209376 0.337850 1.404634 -0.046912 1 0 0 0 0 0 1 502142
-0.001716 -0.000468 0.118139 -0.281338 0.584573 1.261978 -0.046943 1 0 0 0 0 0 1 503150
-0.001713 -0.000477 0.118143 -0.257171 0.498173 1.335760 -0.046974 1 0 0 0 0 0 1 504142
-0.001712 -0.000482 0.118144 -0.238530 0.434242 1.373937 -0.047006 1 0 0 0 0 0 1 505152
-0.001711 -0.000484 0.118144 -0.228438 0.400372 1.388867 -0.047037 1 0 0 0 0 0 1 506140
-0.001711 -0.000485 0.118144 -0.223304 0.383395 1.394741 -0.047068 1 0 0 0 0 0 1 507151
-0.001711 -0.000486 0.118145 -0.220767 0.375001 1.397381 -0.047100 1 0 0 0 0 0 1 508153
-0.001729 -0.000482 0.118155 0.034456 0.311431 1.260622 -0.047131 1 0 0 0 0 0 1 509151
-0.001738 -0.000480 0.118158 -0.054932 0.330068 1.331874 -0.047162 1 0 0 0 0 0 1 510151
-0.001743 -0.000478 0.118159 -0.120866 0.344726 1.368701 -0.047193 1 0 0 0 0 0 1 511140
-0.001745 -0.000478 0.118160 -0.155835 0.352765 1.383139 -0.047225 1 0 0 0 0 0 1 512150
-0.001746 -0.000478 0.118160 -0.173499 0.356969 1.388818 -0.047256 1 0 0 0 0 0 1 513141
-0.001747 -0.000478 0.118160 -0.182398 0.359225 1.391384 -0.047287 1 0 0 0 0 0 1 514150
-0.001747 -0.000478 0.118160 -0.186886 0.360460 1.392876 -0.047318 1 0 0 0 0 0 1 515148
-0.001735 -0.000464 0.118171 -0.361834 0.177005 1.245458 -0.047350 1 0 0 0 0 0 1 516151
-0.001723 -0.000475 0.118185 -0.375576 0.488308 1.178071 -0.047381 1 0 0 0 0 0 1 517140
-0.001717 -0.000481 0.118190 -0.307066 0.449953 1.290288 -0.047412 1 0 0 0 0 0 1 518149
-0.001714 -0.000484 0.118191 -0.264539 0.411695 1.342909 -0.047443 1 0 0 0 0 0 1 519140
-0.001713 -0.000485 0.118192 -0.242237 0.390879 1.362999 -0.047476 1 0 0 0 0 0 1 520208
-0.001712 -0.000486 0.118192 -0.230943 0.380395 1.370567 -0.047506 1 0 0 0 0 0 1 521150
-0.001712 -0.000486 0.118192 -0.225338 0.375288 1.373798 -0.047538 1 0 0 0 0 0 1 522164
-0.001712 -0.000486 0.118192 -0.222588 0.372860 1.375484 -0.047568 1 0 0 0 0 0 1 523145
-0.001711 -0.000486 0.118192 -0.221264 0.371763 1.376663 -0.047600 1 0 0 0 0 0 1 524147
-0.001711 -0.000486 0.118192 -0.220681 0.371348 1.377662 -0.047631 1 0 0 0 0 0 1 525150
-0.001711 -0.000486 0.118192 -0.220465 0.371255 1.378603 -0.047662 1 0 0 0 0 0 1 526155
-0.001711 -0.000486 0.118192 -0.220424 0.371331 1.379520 -0.047693 1 0 0 0 0 0 1 527148
-0.001711 -0.000486 0.118192 -0.220469 0.371489 1.380416 -0.047724 1 0 0 0 0 0 1 528143
-0.001711 -0.000486 0.118192 -0.220576 0.371693 1.381345 -0.047756 1 0 0 0 0 0 1 529164
-0.001711 -0.000486 0.118192 -0.220700 0.371914 1.382230 -0.047787 1 0 0 0 0 0 1 530142
-0.001711 -0.000486 0.118192 -0.220830 0.372144 1.383145 -0.047818 1 0 0 0 0 0 1 531153
-0.001706 -0.000504 0.118203 -0.293048 0.619267 1.240416 -0.047850 1 0 0 0 0 0 1 532157
-0.001703 -0.000513 0.118206 -0.268937 0.532860 1.314047 -0.047881 1 0 0 0 0 0 1 533155
-0.001690 -0.000504 0.118218 -0.423200 0.284538 1.203503 -0.047912 1 0 0 0 0 0 1 534151
-0.001682 -0.000500 0.118222 -0.353634 0.314829 1.293621 -0.047943 1 0 0 0 0 0 1 535151
-0.001679 -0.000498 0.118224 -0.303590 0.345756 1.337932 -0.047975 1 0 0 0 0 0 1 536151
-0.001677 -0.000496 0.118224 -0.276874 0.363001 1.355006 -0.048005 1 0 0 0 0 0 1 537137
-0.001676 -0.000496 0.118224 -0.263343 0.371947 1.361602 -0.048037 1 0 0 0 0 0 1 538151
-0.001694 -0.000491 0.118235 -0.002231 0.316974 1.225914 -0.048068 1 0 0 0 0 0 1 539149
-0.001703 -0.000489 0.118238 -0.088723 0.339947 1.297596 -0.048100 1 0 0 0 0 0 1 540153
-0.001708 -0.000488 0.118239 -0.153235 0.356775 1.334574 -0.048131 1 0 0 0 0 0 1 541156
-0.001710 -0.000487 0.118240 -0.187501 0.365892 1.349030 -0.048162 1 0 0 0 0 0 1 542153
-0.001711 -0.000487 0.118240 -0.204832 0.370662 1.354696 -0.048193 1 0 0 0 0 0 1 543151
-0.001712 -0.000487 0.118240 -0.213566 0.373182 1.357239 -0.048225 1 0 0 0 0 0 1 544154
-0.001712 -0.000487 0.118240 -0.217987 0.374557 1.358687 -0.048256 1 0 0 0 0 0 1 545155
-0.001712 -0.000487 0.118240 -0.220274 0.375371 1.359766 -0.048287 1 0 0 0 0 0 1 546152
-0.001712 -0.000487 0.118240 -0.221479 0.375904 1.360710 -0.048318 1 0 0 0 0 0 1 547151
-0.001712 -0.000487 0.118240 -0.222168 0.376291 1.361611 -0.048350 1 0 0 0 0 0 1 548150
-0.001707 -0.000505 0.118250 -0.294749 0.623752 1.218779 -0.048381 1 0 0 0 0 0 1 549152
-0.001704 -0.000514 0.118254 -0.270761 0.537422 1.292339 -0.048412 1 0 0 0 0 0 1 550148
-0.001703 -0.000518 0.118255 -0.252231 0.473521 1.330398 -0.048443 1 0 0 0 0 0 1 551151
-0.001690 -0.000507 0.118266 -0.415239 0.255099 1.196546 -0.048475 1 0 0 0 0 0 1 552150
-0.001683 -0.000501 0.118270 -0.350690 0.302219 1.277520 -0.048505 1 0 0 0 0 0 1 553133
-0.001679 -0.000498 0.118272 -0.303253 0.341772 1.318586 -0.048537 1 0 0 0 0 0 1 554150
-0.001678 -0.000497 0.118272 -0.277886 0.363321 1.334532 -0.048568 1 0 0 0 0 0 1 555150
-0.001677 -0.000496 0.118272 -0.265019 0.374419 1.340698 -0.048600 1 0 0 0 0 0 1 556149
-0.001677 -0.000496 0.118272 -0.258618 0.380119 1.343415 -0.048631 1 0 0 0 0 0 1 557152
-0.001676 -0.000496 0.118272 -0.255492 0.383093 1.344886 -0.048662 1 0 0 0 0 0 1 558132
-0.001676 -0.000496 0.118272 -0.254007 0.384710 1.345989 -0.048693 1 0 0 0 0 0 1 559151
-0.001676 -0.000496 0.118272 -0.253342 0.385656 1.346923 -0.048725 1 0 0 0 0 0 1 560149
-0.001676 -0.000496 0.118272 -0.253099 0.386231 1.347818 -0.048756 1 0 0 0 0 0 1 561152
-0.001676 -0.000496 0.118272 -0.253038 0.386659 1.348676 -0.048787 1 0 0 0 0 0 1 562143
-0.001676 -0.000496 0.118272 -0.253111 0.386987 1.349557 -0.048818 1 0 0 0 0 0 1 563154
-0.001676 -0.000496 0.118272 -0.253223 0.387270 1.350422 -0.048850 1 0 0 0 0 0 1 564152
-0.001676 -0.000496 0.118272 -0.253346 0.387542 1.351279 -0.048881 1 0 0 0 0 0 1 565151
-0.001676 -0.000496 0.118272 -0.253500 0.387811 1.352142 -0.048912 1 0 0 0 0 0 1 566150
-0.001676 -0.000496 0.118272 -0.253650 0.388058 1.353019 -0.048943 1 0 0 0 0 0 1 567150
-0.001676 -0.000496 0.118272 -0.253814 0.388317 1.353877 -0.048975 1 0 0 0 0 0 1 568149
-0.001676 -0.000496 0.118272 -0.253985 0.388558 1.354734 -0.049006 1 0 0 0 0 0 1 569150
-0.001676 -0.000496 0.118272 -0.254140 0.388813 1.355603 -0.049037 1 0 0 0 0 0 1 570149
-0.001676 -0.000496 0.118272 -0.254289 0.389059 1.356461 -0.049068 1 0 0 0 0 0 1 571148
-0.001676 -0.000496 0.118272 -0.254459 0.389299 1.357341 -0.049100 1 0 0 0 0 0 1 572153
-0.001664 -0.000482 0.118283 -0.427925 0.204732 1.209444 -0.049130 1 0 0 0 0 0 1 573131
-0.001657 -0.000475 0.118287 -0.368640 0.269052 1.285424 -0.049162 1 0 0 0 0 0 1 574150
-0.001654 -0.000472 0.118288 -0.323892 0.317202 1.324693 -0.049193 1 0 0 0 0 0 1 575139
-0.001652 -0.000470 0.118288 -0.299876 0.343049 1.340034 -0.049225 1 0 0 0 0 0 1 576148
-0.001646 -0.000487 0.118299 -0.360053 0.603765 1.202140 -0.049256 1 0 0 0 0 0 1 577149
-0.001643 -0.000496 0.118303 -0.329724 0.524028 1.277367 -0.049287 1 0 0 0 0 0 1 578140
-0.001642 -0.000500 0.118304 -0.308029 0.463396 1.316000 -0.049318 1 0 0 0 0 0 1 579148
-0.001641 -0.000502 0.118304 -0.296431 0.431188 1.331041 -0.049349 1 0 0 0 0 0 1 580139
-0.001640 -0.000503 0.118304 -0.290552 0.415030 1.336908 -0.049381 1 0 0 0 0 0 1 581149
-0.001640 -0.000504 0.118305 -0.287683 0.407061 1.339480 -0.049412 1 0 0 0 0 0 1 582138
-0.001640 -0.000504 0.118305 -0.286310 0.403211 1.340938 -0.049443 1 0 0 0 0 0 1 583149
-0.001640 -0.000504 0.118305 -0.285718 0.401412 1.341982 -0.049474 1 0 0 0 0 0 1 584138
-0.001640 -0.000504 0.118305 -0.285513 0.400637 1.342896 -0.049506 1 0 0 0 0 0 1 585148
-0.001640 -0.000504 0.118305 -0.285487 0.400369 1.343775 -0.049537 1 0 0 0 0 0 1 586139
-0.001640 -0.000504 0.118305 -0.285578 0.400373 1.344634 -0.049568 1 0 0 0 0 0 1 587148
-0.001640 -0.000504 0.118305 -0.285704 0.400491 1.345473 -0.049599 1 0 0 0 0 0 1 588137
-0.001640 -0.000504 0.118305 -0.285869 0.400692 1.346337 -0.049631 1 0 0 0 0 0 1 589149
-0.001640 -0.000504 0.118305 -0.286036 0.400905 1.347176 -0.049662 1 0 0 0 0 0 1 590137
-0.001640 -0.000505 0.118305 -0.286210 0.401134 1.348026 -0.049693 1 0 0 0 0 0 1 591148
-0.001640 -0.000505 0.118305 -0.286380 0.401391 1.348873 -0.049724 1 0 0 0 0 0 1 592140
-0.001640 -0.000505 0.118305 -0.286570 0.401639 1.349724 -0.049756 1 0 0 0 0 0 1 593151
-0.001640 -0.000505 0.118305 -0.286735 0.401876 1.350571 -0.049787 1 0 0 0 0 0 1 594150
-0.001640 -0.000505 0.118305 -0.286924 0.402128 1.351419 -0.049818 1 0 0 0 0 0 1 595143
-0.001640 -0.000505 0.118305 -0.287111 0.402395 1.352272 -0.049850 1 0 0 0 0 0 1 596157
-0.001640 -0.000505 0.118305 -0.287269 0.402643 1.353129 -0.049881 1 0 0 0 0 0 1 597160
-0.001635 -0.000522 0.118315 -0.359900 0.650699 1.210115 -0.049912 1 0 0 0 0 0 1 598154
-0.001632 -0.000531 0.118319 -0.335787 0.564467 1.283480 -0.049943 1 0 0 0 0 0 1 599148
-0.001631 -0.000536 0.118320 -0.317225 0.500622 1.321442 -0.049975 1 0 0 0 0 0 1 600153
-0.001630 -0.000538 0.118320 -0.307185 0.466791 1.336249 -0.050006 1 0 0 0 0 0 1 601143
-0.001630 -0.000539 0.118320 -0.302113 0.449840 1.342035 -0.050037 1 0 0 0 0 0 1 602153
-0.001630 -0.000540 0.118320 -0.299632 0.441482 1.344584 -0.050069 1 0 0 0 0 0 1 603155
-0.001629 -0.000540 0.118320 -0.298470 0.437455 1.346008 -0.050099 1 0 0 0 0 0 1 604146
-0.001629 -0.000540 0.118320 -0.297987 0.435564 1.347053 -0.050131 1 0 0 0 0 0 1 605159
-0.001629 -0.000540 0.118320 -0.297832 0.434758 1.347945 -0.050162 1 0 0 0 0 0 1 606131
-0.001629 -0.000540 0.118320 -0.297835 0.434496 1.348828 -0.050193 1 0 0 0 0 0 1 607151
-0.001629 -0.000540 0.118320 -0.297947 0.434497 1.349673 -0.050225 1 0 0 0 0 0 1 608147
-0.001629 -0.000540 0.118320 -0.298090 0.434627 1.350510 -0.050256 1 0 0 0 0 0 1 609151
-0.001629 -0.000540 0.118320 -0.298247 0.434839 1.351346 -0.050287 1 0 0 0 0 0 1 610147
-0.001629 -0.000540 0.118320 -0.298428 0.435063 1.352198 -0.050318 1 0 0 0 0 0 1 611146
-0.001629 -0.000540 0.118320 -0.298602 0.435327 1.353033 -0.050350 1 0 0 0 0 0 1 612147
-0.001629 -0.000540 0.118320 -0.298792 0.435579 1.353877 -0.050381 1 0 0 0 0 0 1 613152
-0.001629 -0.000540 0.118320 -0.298977 0.435846 1.354712 -0.050412 1 0 0 0 0 0 1 614147
-0.001629 -0.000540 0.118320 -0.299144 0.436123 1.355557 -0.050443 1 0 0 0 0 0 1 615152
-0.001629 -0.000540 0.118320 -0.299342 0.436382 1.356378 -0.050474 1 0 0 0 0 0 1 616130
-0.001629 -0.000540 0.118320 -0.299533 0.436657 1.357234 -0.050506 1 0 0 0 0 0 1 617150
-0.001629 -0.000540 0.118320 -0.299707 0.436924 1.358066 -0.050537 1 0 0 0 0 0 1 618148
-0.001629 -0.000540 0.118320 -0.299903 0.437196 1.358911 -0.050568 1 0 0 0 0 0 1 619148
-0.001629 -0.000540 0.118320 -0.300081 0.437475 1.359758 -0.050600 1 0 0 0 0 0 1 620148
-0.001629 -0.000540 0.118320 -0.300274 0.437739 1.360593 -0.050631 1 0 0 0 0 0 1 621149
-0.001629 -0.000540 0.118320 -0.300448 0.438005 1.361424 -0.050662 1 0 0 0 0 0 1 622147
-0.001629 -0.000540 0.118320 -0.300644 0.438277 1.362269 -0.050693 1 0 0 0 0 0 1 623147
-0.001629 -0.000540 0.118320 -0.300832 0.438549 1.363114 -0.050725 1 0 0 0 0 0 1 624152
-0.001629 -0.000540 0.118320 -0.301005 0.438816 1.363946 -0.050756 1 0 0 0 0 0 1 625151
-0.001629 -0.000540 0.118320 -0.301193 0.439097 1.364797 -0.050787 1 0 0 0 0 0 1 626149
-0.001648 -0.000536 0.118331 -0.046109 0.379595 1.226459 -0.050818 1 0 0 0 0 0 1 627151
-0.001657 -0.000534 0.118334 -0.135681 0.400258 1.297335 -0.050850 1 0 0 0 0 0 1 628148
-0.001662 -0.000533 0.118335 -0.201767 0.415966 1.334011 -0.050880 1 0 0 0 0 0 1 629132
-0.001664 -0.000532 0.118336 -0.236855 0.424536 1.348369 -0.050912 1 0 0 0 0 0 1 630155
-0.001660 -0.000550 0.118346 -0.327142 0.677268 1.210003 -0.050943 1 0 0 0 0 0 1 631151
-0.001658 -0.000559 0.118350 -0.311859 0.593287 1.284893 -0.050975 1 0 0 0 0 0 1 632149
-0.001657 -0.000563 0.118351 -0.297673 0.530551 1.323377 -0.051006 1 0 0 0 0 0 1 633146
-0.001656 -0.000565 0.118351 -0.289834 0.497306 1.338363 -0.051037 1 0 0 0 0 0 1 634145
-0.001656 -0.000566 0.118352 -0.285830 0.480648 1.344187 -0.051068 1 0 0 0 0 0 1 635143
-0.001656 -0.000567 0.118352 -0.283884 0.472454 1.346749 -0.051100 1 0 0 0 0 0 1 636154
-0.001655 -0.000567 0.118352 -0.282994 0.468518 1.348211 -0.051133 1 0 0 0 0 0 1 637207
-0.001655 -0.000567 0.118352 -0.282625 0.466691 1.349238 -0.051164 1 0 0 0 0 0 1 638213
-0.001655 -0.000567 0.118352 -0.282530 0.465903 1.350124 -0.051195 1 0 0 0 0 0 1 639206
-0.001655 -0.000567 0.118352 -0.282568 0.465660 1.350977 -0.051226 1 0 0 0 0 0 1 640204
-0.001674 -0.000563 0.118362 -0.027147 0.405877 1.212625 -0.051257 1 0 0 0 0 0 1 641186
-0.001683 -0.000561 0.118365 -0.116661 0.426392 1.283416 -0.051288 1 0 0 0 0 0 1 642181
-0.001688 -0.000560 0.118366 -0.182725 0.442034 1.320061 -0.051319 1 0 0 0 0 0 1 643172
-0.001690 -0.000559 0.118367 -0.217767 0.450607 1.334405 -0.051352 1 0 0 0 0 0 1 644212
-0.001691 -0.000559 0.118367 -0.235518 0.455096 1.339985 -0.051383 1 0 0 0 0 0 1 645209
-0.001692 -0.000559 0.118367 -0.244445 0.457504 1.342429 -0.051413 1 0 0 0 0 0 1 646183
-0.001692 -0.000559 0.118367 -0.248983 0.458852 1.343839 -0.051445 1 0 0 0 0 0 1 647211
-0.001692 -0.000559 0.118367 -0.251317 0.459674 1.344839 -0.051476 1 0 0 0 0 0 1 648205
-0.001692 -0.000559 0.118367 -0.252560 0.460229 1.345735 -0.051508 1 0 0 0 0 0 1 649209
-0.001680 -0.000545 0.118378 -0.427115 0.275287 1.197236 -0.051539 1 0 0 0 0 0 1 650205
-0.001673 -0.000539 0.118382 -0.368331 0.339399 1.273068 -0.051570 1 0 0 0 0 0 1 651188
-0.001670 -0.000535 0.118383 -0.323831 0.387495 1.312322 -0.051601 1 0 0 0 0 0 1 652203
-0.001668 -0.000534 0.118383 -0.299915 0.413334 1.327606 -0.051632 1 0 0 0 0 0 1 653189
-0.001686 -0.000528 0.118393 -0.032048 0.366718 1.194365 -0.051664 1 0 0 0 0 0 1 654203
-0.001695 -0.000526 0.118397 -0.115388 0.393878 1.266829 -0.051695 1 0 0 0 0 0 1 655188
-0.001699 -0.000524 0.118398 -0.178353 0.412859 1.304060 -0.051726 1 0 0 0 0 0 1 656205
-0.001701 -0.000524 0.118399 -0.211846 0.423034 1.318509 -0.051755 1 0 0 0 0 0 1 657136
-0.001697 -0.000541 0.118409 -0.301404 0.676939 1.179997 -0.051787 1 0 0 0 0 0 1 658146
-0.001695 -0.000550 0.118413 -0.285766 0.593441 1.254845 -0.051818 1 0 0 0 0 0 1 659136
-0.001694 -0.000555 0.118414 -0.271406 0.530936 1.293310 -0.051849 1 0 0 0 0 0 1 660145
-0.001694 -0.000557 0.118415 -0.263426 0.497812 1.308278 -0.051881 1 0 0 0 0 0 1 661147
-0.001693 -0.000558 0.118415 -0.259373 0.481197 1.314060 -0.051912 1 0 0 0 0 0 1 662135
-0.001693 -0.000558 0.118415 -0.257384 0.473031 1.316590 -0.051943 1 0 0 0 0 0 1 663146
-0.001693 -0.000559 0.118415 -0.256444 0.469081 1.317969 -0.051974 1 0 0 0 0 0 1 664135
-0.001693 -0.000559 0.118415 -0.256059 0.467264 1.318982 -0.052006 1 0 0 0 0 0 1 665145
-0.001693 -0.000559 0.118415 -0.255926 0.466478 1.319836 -0.052037 1 0 0 0 0 0 1 666135
-0.001693 -0.000559 0.118415 -0.255948 0.466247 1.320663 -0.052068 1 0 0 0 0 0 1 667146
-0.001711 -0.000555 0.118425 -0.000025 0.406337 1.182276 -0.052099 1 0 0 0 0 0 1 668134
-0.001721 -0.000552 0.118428 -0.089494 0.426845 1.252914 -0.052131 1 0 0 0 0 0 1 669146
-0.001725 -0.000551 0.118429 -0.155541 0.442483 1.289489 -0.052162 1 0 0 0 0 0 1 670136
-0.001727 -0.000551 0.118430 -0.190568 0.451034 1.303766 -0.052193 1 0 0 0 0 0 1 671146
-0.001729 -0.000551 0.118430 -0.208274 0.455534 1.309316 -0.052225 1 0 0 0 0 0 1 672148
-0.001729 -0.000550 0.118430 -0.217198 0.457953 1.311782 -0.052258 1 0 0 0 0 0 1 673204
-0.001729 -0.000550 0.118430 -0.221710 0.459286 1.313108 -0.052287 1 0 0 0 0 0 1 674154
-0.001730 -0.000550 0.118430 -0.224034 0.460099 1.314075 -0.052318 1 0 0 0 0 0 1 675154
-0.001730 -0.000550 0.118430 -0.225267 0.460638 1.314927 -0.052350 1 0 0 0 0 0 1 676154
-0.001730 -0.000550 0.118430 -0.225936 0.461050 1.315740 -0.052381 1 0 0 0 0 0 1 677144
-0.001730 -0.000550 0.118430 -0.226344 0.461380 1.316529 -0.052412 1 0 0 0 0 0 1 678142
-0.001730 -0.000550 0.118430 -0.226617 0.461702 1.317323 -0.052444 1 0 0 0 0 0 1 679157
-0.001730 -0.000550 0.118430 -0.226825 0.461983 1.318107 -0.052475 1 0 0 0 0 0 1 680149
-0.001730 -0.000550 0.118430 -0.227001 0.462268 1.318896 -0.052506 1 0 0 0 0 0 1 681154
-0.001730 -0.000550 0.118430 -0.227141 0.462553 1.319670 -0.052537 1 0 0 0 0 0 1 682149
-0.001730 -0.000550 0.118430 -0.227289 0.462835 1.320468 -0.052569 1 0 0 0 0 0 1 683158
-0.001748 -0.000546 0.118440 0.028872 0.403130 1.182129 -0.052600 1 0 0 0 0 0 1 684154
-0.001757 -0.000544 0.118444 -0.060620 0.423763 1.252638 -0.052631 1 0 0 0 0 0 1 685149
-0.001762 -0.000543 0.118445 -0.126657 0.439455 1.289150 -0.052661 1 0 0 0 0 0 1 686128
-0.001764 -0.000542 0.118445 -0.161664 0.448039 1.303416 -0.052693 1 0 0 0 0 0 1 687145
-0.001765 -0.000542 0.118445 -0.179371 0.452542 1.308941 -0.052725 1 0 0 0 0 0 1 688147
-0.001766 -0.000542 0.118445 -0.188255 0.454958 1.311363 -0.052756 1 0 0 0 0 0 1 689147
-0.001766 -0.000542 0.118445 -0.192760 0.456293 1.312712 -0.052787 1 0 0 0 0 0 1 690146
-0.001766 -0.000542 0.118445 -0.195067 0.457099 1.313688 -0.052818 1 0 0 0 0 0 1 691144
-0.001767 -0.000542 0.118445 -0.196266 0.457654 1.314536 -0.052850 1 0 0 0 0 0 1 692154
-0.001767 -0.000542 0.118445 -0.196930 0.458042 1.315318 -0.052880 1 0 0 0 0 0 1 693132
-0.001767 -0.000542 0.118445 -0.197329 0.458395 1.316118 -0.052912 1 0 0 0 0 0 1 694149
-0.001761 -0.000560 0.118456 -0.270259 0.707731 1.172552 -0.052943 1 0 0 0 0 0 1 695146
-0.001759 -0.000568 0.118459 -0.246355 0.621821 1.245623 -0.052974 1 0 0 0 0 0 1 696146
-0.001776 -0.000569 0.118471 0.028712 0.498090 1.144352 -0.053005 1 0 0 0 0 0 1 697129
-0.001784 -0.000569 0.118475 -0.050571 0.484722 1.228751 -0.053037 1 0 0 0 0 0 1 698146
-0.001789 -0.000569 0.118476 -0.111348 0.483226 1.270168 -0.053068 1 0 0 0 0 0 1 699144
-0.001791 -0.000569 0.118476 -0.143681 0.483214 1.286092 -0.053099 1 0 0 0 0 0 1 700145
-0.001792 -0.000569 0.118477 -0.160020 0.483442 1.292199 -0.053131 1 0 0 0 0 0 1 701146
-0.001792 -0.000569 0.118477 -0.168232 0.483715 1.294829 -0.053162 1 0 0 0 0 0 1 702151
-0.001792 -0.000569 0.118477 -0.172367 0.483997 1.296203 -0.053193 1 0 0 0 0 0 1 703127
-0.001793 -0.000569 0.118477 -0.174494 0.484281 1.297201 -0.053224 1 0 0 0 0 0 1 704144
-0.001793 -0.000569 0.118477 -0.175605 0.484567 1.298042 -0.053256 1 0 0 0 0 0 1 705147
-0.001793 -0.000569 0.118477 -0.176203 0.484861 1.298826 -0.053287 1 0 0 0 0 0 1 706145
-0.001793 -0.000569 0.118477 -0.176563 0.485148 1.299597 -0.053318 1 0 0 0 0 0 1 707145
-0.001811 -0.000564 0.118487 0.079990 0.425362 1.161324 -0.053350 1 0 0 0 0 0 1 708148
-0.001820 -0.000562 0.118490 -0.009532 0.445962 1.231646 -0.053380 1 0 0 0 0 0 1 709128
-0.001825 -0.000561 0.118491 -0.075592 0.461676 1.268090 -0.053412 1 0 0 0 0 0 1 710145
-0.001827 -0.000560 0.118492 -0.110576 0.470276 1.282302 -0.053443 1 0 0 0 0 0 1 711149
-0.001828 -0.000560 0.118492 -0.128252 0.474786 1.287799 -0.053474 1 0 0 0 0 0 1 712138
-0.001829 -0.000560 0.118492 -0.137121 0.477195 1.290198 -0.053505 1 0 0 0 0 0 1 713138
-0.001829 -0.000560 0.118492 -0.141593 0.478561 1.291531 -0.053537 1 0 0 0 0 0 1 714150
-0.001829 -0.000560 0.118492 -0.143855 0.479376 1.292476 -0.053568 1 0 0 0 0 0 1 715150
-0.001830 -0.000560 0.118492 -0.145028 0.479927 1.293302 -0.053599 1 0 0 0 0 0 1 716146
-0.001830 -0.000560 0.118492 -0.145679 0.480345 1.294079 -0.053631 1 0 0 0 0 0 1 717147
-0.001830 -0.000560 0.118492 -0.146020 0.480686 1.294835 -0.053662 1 0 0 0 0 0 1 718145
-0.001830 -0.000560 0.118492 -0.146251 0.481011 1.295592 -0.053693 1 0 0 0 0 0 1 719143
-0.001848 -0.000556 0.118502 0.110623 0.421172 1.157374 -0.053724 1 0 0 0 0 0 1 720144
-0.001857 -0.000553 0.118505 0.021133 0.441804 1.227624 -0.053756 1 0 0 0 0 0 1 721146
-0.001862 -0.000552 0.118507 -0.044880 0.457505 1.264004 -0.053787 1 0 0 0 0 0 1 722144
-0.001864 -0.000552 0.118507 -0.079861 0.466082 1.278189 -0.053818 1 0 0 0 0 0 1 723143
-0.001865 -0.000551 0.118507 -0.097502 0.470595 1.283681 -0.053850 1 0 0 0 0 0 1 724147
-0.001866 -0.000551 0.118507 -0.106357 0.473019 1.286065 -0.053880 1 0 0 0 0 0 1 725136
-0.001866 -0.000551 0.118507 -0.110795 0.474367 1.287385 -0.053912 1 0 0 0 0 0 1 726143
-0.001866 -0.000551 0.118507 -0.113050 0.475180 1.288330 -0.053943 1 0 0 0 0 0 1 727145
-0.001866 -0.000551 0.118507 -0.114193 0.475723 1.289136 -0.053974 1 0 0 0 0 0 1 728133
-0.001866 -0.000551 0.118507 -0.114825 0.476138 1.289911 -0.054006 1 0 0 0 0 0 1 729143
-0.001866 -0.000551 0.118507 -0.115158 0.476474 1.290658 -0.054037 1 0 0 0 0 0 1 730131
-0.001866 -0.000551 0.118507 -0.115362 0.476797 1.291412 -0.054068 1 0 0 0 0 0 1 731143
-0.001866 -0.000551 0.118507 -0.115490 0.477075 1.292150 -0.054099 1 0 0 0 0 0 1 732134
-0.001866 -0.000551 0.118507 -0.115587 0.477368 1.292902 -0.054130 1 0 0 0 0 0 1 733135
-0.001866 -0.000551 0.118507 -0.115676 0.477642 1.293655 -0.054162 1 0 0 0 0 0 1 734143
-0.001866 -0.000551 0.118507 -0.115755 0.477916 1.294400 -0.054193 1 0 0 0 0 0 1 735133
-0.001866 -0.000551 0.118507 -0.115827 0.478206 1.295149 -0.054224 1 0 0 0 0 0 1 736143
-0.001866 -0.000551 0.118507 -0.115901 0.478472 1.295879 -0.054255 1 0 0 0 0 0 1 737132
-0.001866 -0.000551 0.118507 -0.115958 0.478746 1.296646 -0.054287 1 0 0 0 0 0 1 738142
-0.001866 -0.000551 0.118507 -0.116027 0.479031 1.297380 -0.054318 1 0 0 0 0 0 1 739133
-0.001866 -0.000551 0.118507 -0.116102 0.479301 1.298126 -0.054349 1 0 0 0 0 0 1 740142
-0.001866 -0.000551 0.118507 -0.116158 0.479570 1.298877 -0.054380 1 0 0 0 0 0 1 741131
-0.001866 -0.000551 0.118507 -0.116227 0.479860 1.299627 -0.054412 1 0 0 0 0 0 1 742143
-0.001866 -0.000551 0.118507 -0.116302 0.480125 1.300357 -0.054443 1 0 0 0 0 0 1 743131
-0.001866 -0.000551 0.118507 -0.116358 0.480398 1.301117 -0.054474 1 0 0 0 0 0 1 744133
-0.001866 -0.000551 0.118507 -0.116436 0.480680 1.301865 -0.054506 1 0 0 0 0 0 1 745151
-0.001866 -0.000551 0.118507 -0.116493 0.480953 1.302623 -0.054537 1 0 0 0 0 0 1 746150
-0.001885 -0.000547 0.118517 0.140847 0.421023 1.164390 -0.054568 1 0 0 0 0 0 1 747151
-0.001894 -0.000545 0.118521 0.051466 0.441606 1.234495 -0.054599 1 0 0 0 0 0 1 748138
-0.001899 -0.000544 0.118522 -0.014493 0.457305 1.270828 -0.054631 1 0 0 0 0 0 1 749147
-0.001901 -0.000543 0.118522 -0.049429 0.465870 1.284988 -0.054662 1 0 0 0 0 0 1 750137
-0.001902 -0.000543 0.118522 -0.067036 0.470387 1.290472 -0.054693 1 0 0 0 0 0 1 751147
-0.001903 -0.000543 0.118522 -0.075852 0.472797 1.292856 -0.054725 1 0 0 0 0 0 1 752150
-0.001903 -0.000542 0.118522 -0.080267 0.474137 1.294159 -0.054756 1 0 0 0 0 0 1 753148
-0.001903 -0.000542 0.118522 -0.082502 0.474945 1.295096 -0.054787 1 0 0 0 0 0 1 754152
-0.001903 -0.000542 0.118522 -0.083647 0.475481 1.295903 -0.054818 1 0 0 0 0 0 1 755153
-0.001903 -0.000542 0.118522 -0.084242 0.475894 1.296663 -0.054850 1 0 0 0 0 0 1 756154
-0.001903 -0.000542 0.118522 -0.084555 0.476228 1.297406 -0.054881 1 0 0 0 0 0 1 757147
-0.001903 -0.000542 0.118522 -0.084751 0.476545 1.298148 -0.054912 1 0 0 0 0 0 1 758145
-0.001903 -0.000542 0.118522 -0.084863 0.476822 1.298885 -0.054943 1 0 0 0 0 0 1 759144
-0.001903 -0.000542 0.118522 -0.084942 0.477110 1.299629 -0.054974 1 0 0 0 0 0 1 760143
-0.001903 -0.000542 0.118522 -0.085000 0.477374 1.300363 -0.055006 1 0 0 0 0 0 1 761145
-0.001903 -0.000542 0.118522 -0.085060 0.477647 1.301106 -0.055037 1 0 0 0 0 0 1 762143
-0.001903 -0.000542 0.118522 -0.085111 0.477925 1.301826 -0.055068 1 0 0 0 0 0 1 763125
-0.001903 -0.000542 0.118522 -0.085161 0.478205 1.302585 -0.055100 1 0 0 0 0 0 1 764154
-0.001903 -0.000542 0.118522 -0.085225 0.478459 1.303329 -0.055131 1 0 0 0 0 0 1 765152
-0.001903 -0.000542 0.118522 -0.085259 0.478745 1.304061 -0.055162 1 0 0 0 0 0 1 766150
-0.001903 -0.000542 0.118522 -0.085325 0.479005 1.304780 -0.055193 1 0 0 0 0 0 1 767126
-0.001903 -0.000542 0.118522 -0.085353 0.479275 1.305539 -0.055224 1 0 0 0 0 0 1 768144
-0.001903 -0.000542 0.118522 -0.085414 0.479560 1.306279 -0.055256 1 0 0 0 0 0 1 769144
-0.001903 -0.000542 0.118522 -0.085460 0.479821 1.307004 -0.055287 1 0 0 0 0 0 1 770143
-0.001903 -0.000542 0.118522 -0.085508 0.480091 1.307760 -0.055318 1 0 0 0 0 0 1 771142
-0.001903 -0.000542 0.118522 -0.085548 0.480371 1.308488 -0.055349 1 0 0 0 0 0 1 772142
-0.001903 -0.000542 0.118522 -0.085603 0.480635 1.309220 -0.055381 1 0 0 0 0 0 1 773144
-0.001903 -0.000542 0.118522 -0.085653 0.480905 1.309977 -0.055412 1 0 0 0 0 0 1 774143
-0.001903 -0.000542 0.118522 -0.085692 0.481184 1.310703 -0.055443 1 0 0 0 0 0 1 775141
-0.001903 -0.000542 0.118522 -0.085760 0.481450 1.311440 -0.055474 1 0 0 0 0 0 1 776141
-0.001903 -0.000542 0.118522 -0.085787 0.481717 1.312190 -0.055506 1 0 0 0 0 0 1 777146
-0.001903 -0.000542 0.118522 -0.085857 0.481993 1.312923 -0.055537 1 0 0 0 0 0 1 778147
-0.001903 -0.000542 0.118522 -0.085887 0.482270 1.313659 -0.055568 1 0 0 0 0 0 1 779144
-0.001903 -0.000542 0.118522 -0.085942 0.482533 1.314411 -0.055599 1 0 0 0 0 0 1 780144
-0.001903 -0.000542 0.118522 -0.085991 0.482803 1.315132 -0.055631 1 0 0 0 0 0 1 781144
-0.001903 -0.000542 0.118522 -0.086031 0.483083 1.315874 -0.055662 1 0 0 0 0 0 1 782143
-0.001903 -0.000542 0.118522 -0.086087 0.483346 1.316625 -0.055693 1 0 0 0 0 0 1 783141
-0.001903 -0.000542 0.118522 -0.086135 0.483617 1.317347 -0.055724 1 0 0 0 0 0 1 784143
-0.001903 -0.000542 0.118522 -0.086188 0.483900 1.318098 -0.055756 1 0 0 0 0 0 1 785144
-0.001903 -0.000542 0.118522 -0.086221 0.484158 1.318840 -0.055787 1 0 0 0 0 0 1 786146
-0.001903 -0.000542 0.118522 -0.086291 0.484431 1.319564 -0.055818 1 0 0 0 0 0 1 787136
-0.001903 -0.000542 0.118522 -0.086322 0.484711 1.320308 -0.055849 1 0 0 0 0 0 1 788143
-0.001903 -0.000542 0.118522 -0.086377 0.484975 1.321062 -0.055881 1 0 0 0 0 0 1 789147
-0.001903 -0.000542 0.118522 -0.086425 0.485244 1.321778 -0.055912 1 0 0 0 0 0 1 790141
-0.001903 -0.000542 0.118522 -0.086465 0.485524 1.322524 -0.055943 1 0 0 0 0 0 1 791144
-0.001903 -0.000542 0.118522 -0.086521 0.485787 1.323273 -0.055974 1 0 0 0 0 0 1 792140
-0.001903 -0.000542 0.118522 -0.086570 0.486058 1.323997 -0.056006 1 0 0 0 0 0 1 793144
-0.001903 -0.000542 0.118522 -0.086622 0.486341 1.324748 -0.056037 1 0 0 0 0 0 1 794146
-0.001903 -0.000542 0.118522 -0.086664 0.486590 1.325479 -0.056068 1 0 0 0 0 0 1 795143
-0.001903 -0.000542 0.118522 -0.086718 0.486881 1.326223 -0.056099 1 0 0 0 0 0 1 796141
-0.001903 -0.000542 0.118522 -0.086756 0.487153 1.326959 -0.056131 1 0 0 0 0 0 1 797145
-0.001903 -0.000542 0.118522 -0.086819 0.487404 1.327695 -0.056162 1 0 0 0 0 0 1 798134
-0.001903 -0.000542 0.118522 -0.086853 0.487693 1.328435 -0.056193 1 0 0 0 0 0 1 799143
-0.001903 -0.000542 0.118522 -0.086899 0.487962 1.329164 -0.056224 1 0 0 0 0 0 1 800131
-0.001903 -0.000542 0.118522 -0.086964 0.488220 1.329918 -0.056256 1 0 0 0 0 0 1 801143
-0.001903 -0.000542 0.118522 -0.086997 0.488504 1.330644 -0.056287 1 0 0 0 0 0 1 802134
-0.001903 -0.000542 0.118522 -0.087056 0.488782 1.331395 -0.056318 1 0 0 0 0 0 1 803143
-0.001903 -0.000542 0.118522 -0.087098 0.489028 1.332121 -0.056349 1 0 0 0 0 0 1 804133
-0.001903 -0.000542 0.118522 -0.087153 0.489322 1.332872 -0.056381 1 0 0 0 0 0 1 805141
-0.001903 -0.000542 0.118522 -0.087198 0.489582 1.333591 -0.056412 1 0 0 0 0 0 1 806132
-0.001903 -0.000542 0.118522 -0.087247 0.489855 1.334356 -0.056443 1 0 0 0 0 0 1 807143
-0.001903 -0.000542 0.118522 -0.087286 0.490131 1.335075 -0.056474 1 0 0 0 0 0 1 808130
-0.001903 -0.000542 0.118522 -0.087342 0.490398 1.335814 -0.056506 1 0 0 0 0 0 1 809142
-0.001903 -0.000542 0.118522 -0.087391 0.490665 1.336564 -0.056537 1 0 0 0 0 0 1 810132
-0.001903 -0.000542 0.118522 -0.087431 0.490945 1.337292 -0.056568 1 0 0 0 0 0 1 811131
-0.001903 -0.000542 0.118522 -0.087499 0.491214 1.338036 -0.056599 1 0 0 0 0 0 1 812141
-0.001903 -0.000542 0.118522 -0.087525 0.491476 1.338775 -0.056630 1 0 0 0 0 0 1 813132
-0.001903 -0.000542 0.118522 -0.087587 0.491764 1.339521 -0.056662 1 0 0 0 0 0 1 814141
-0.001903 -0.000542 0.118522 -0.087632 0.492023 1.340240 -0.056693 1 0 0 0 0 0 1 815132
-0.001903 -0.000542 0.118522 -0.087682 0.492295 1.341005 -0.056724 1 0 0 0 0 0 1 816142
-0.001903 -0.000542 0.118522 -0.087729 0.492564 1.341718 -0.056755 1 0 0 0 0 0 1 817132
-0.001903 -0.000542 0.118522 -0.087782 0.492850 1.342479 -0.056787 1 0 0 0 0 0 1 818147
-0.001903 -0.000542 0.118522 -0.087815 0.493109 1.343220 -0.056818 1 0 0 0 0 0 1 819148
-0.001903 -0.000542 0.118522 -0.087873 0.493382 1.343946 -0.056850 1 0 0 0 0 0 1 820149
-0.001903 -0.000542 0.118522 -0.087926 0.493663 1.344692 -0.056881 1 0 0 0 0 0 1 821142
-0.001903 -0.000542 0.118522 -0.087960 0.493920 1.345431 -0.056912 1 0 0 0 0 0 1 822140
-0.001903 -0.000542 0.118522 -0.088029 0.494195 1.346161 -0.056943 1 0 0 0 0 0 1 823138
-0.001903 -0.000542 0.118522 -0.088060 0.494470 1.346892 -0.056974 1 0 0 0 0 0 1 824128
-0.001903 -0.000542 0.118522 -0.088115 0.494736 1.347650 -0.057005 1 0 0 0 0 0 1 825136
-0.001903 -0.000542 0.118522 -0.088164 0.495008 1.348377 -0.057037 1 0 0 0 0 0 1 826145
-0.001903 -0.000542 0.118522 -0.088216 0.495289 1.349122 -0.057068 1 0 0 0 0 0 1 827139
-0.001903 -0.000542 0.118522 -0.088250 0.495550 1.349869 -0.057100 1 0 0 0 0 0 1 828148
-0.001903 -0.000542 0.118522 -0.088307 0.495820 1.350589 -0.057131 1 0 0 0 0 0 1 829140
-0.001903 -0.000542 0.118522 -0.088361 0.496106 1.351347 -0.057162 1 0 0 0 0 0 1 830151
-0.001903 -0.000542 0.118522 -0.088403 0.496353 1.352075 -0.057193 1 0 0 0 0 0 1 831143
-0.001903 -0.000542 0.118522 -0.088457 0.496645 1.352819 -0.057224 1 0 0 0 0 0 1 832142
-0.001903 -0.000542 0.118522 -0.088495 0.496916 1.353553 -0.057256 1 0 0 0 0 0 1 833144
-0.001903 -0.000542 0.118522 -0.088558 0.497169 1.354295 -0.057287 1 0 0 0 0 0 1 834141
-0.001903 -0.000542 0.118522 -0.088592 0.497456 1.355029 -0.057318 1 0 0 0 0 0 1 835141
-0.001903 -0.000542 0.118522 -0.088650 0.497732 1.355773 -0.057349 1 0 0 0 0 0 1 836141
-0.001903 -0.000542 0.118522 -0.088692 0.497980 1.356506 -0.057381 1 0 0 0 0 0 1 837141
-0.001903 -0.000542 0.118522 -0.088748 0.498274 1.357257 -0.057412 1 0 0 0 0 0 1 838149
-0.001903 -0.000542 0.118522 -0.088785 0.498544 1.357986 -0.057443 1 0 0 0 0 0 1 839144
-0.001903 -0.000542 0.118522 -0.088836 0.498795 1.358725 -0.057475 1 0 0 0 0 0 1 840146
-0.001903 -0.000542 0.118522 -0.088892 0.499086 1.359468 -0.057506 1 0 0 0 0 0 1 841142
-0.001903 -0.000542 0.118522 -0.088937 0.499348 1.360194 -0.057537 1 0 0 0 0 0 1 842142
-0.001903 -0.000542 0.118522 -0.088986 0.499618 1.360950 -0.057568 1 0 0 0 0 0 1 843141
-0.001898 -0.000560 0.118533 -0.162009 0.750393 1.216446 -0.057600 1 0 0 0 0 0 1 844150
-0.001883 -0.000556 0.118547 -0.313242 0.478346 1.138413 -0.057631 1 0 0 0 0 0 1 845143
-0.001875 -0.000554 0.118552 -0.236332 0.478083 1.250946 -0.057662 1 0 0 0 0 0 1 846142
-0.001871 -0.000553 0.118554 -0.181740 0.491971 1.304065 -0.057693 1 0 0 0 0 0 1 847141
-0.001869 -0.000552 0.118555 -0.152565 0.500532 1.324226 -0.057724 1 0 0 0 0 0 1 848141
-0.001868 -0.000552 0.118555 -0.137733 0.505149 1.331794 -0.057756 1 0 0 0 0 0 1 849150
-0.001868 -0.000552 0.118555 -0.130265 0.507628 1.334871 -0.057787 1 0 0 0 0 0 1 850140
-0.001868 -0.000551 0.118555 -0.126560 0.509010 1.336419 -0.057818 1 0 0 0 0 0 1 851140
-0.001867 -0.000551 0.118555 -0.124732 0.509839 1.337414 -0.057849 1 0 0 0 0 0 1 852141
-0.001867 -0.000551 0.118555 -0.123840 0.510394 1.338240 -0.057881 1 0 0 0 0 0 1 853141
-0.001867 -0.000551 0.118555 -0.123436 0.510807 1.339002 -0.057912 1 0 0 0 0 0 1 854141
-0.001867 -0.000551 0.118555 -0.123266 0.511145 1.339726 -0.057943 1 0 0 0 0 0 1 855140
-0.001867 -0.000551 0.118555 -0.123212 0.511461 1.340459 -0.057974 1 0 0 0 0 0 1 856141
-0.001867 -0.000551 0.118555 -0.123220 0.511748 1.341177 -0.058006 1 0 0 0 0 0 1 857141
-0.001867 -0.000551 0.118555 -0.123259 0.512050 1.341899 -0.058037 1 0 0 0 0 0 1 858140
-0.001867 -0.000551 0.118555 -0.123308 0.512314 1.342621 -0.058068 1 0 0 0 0 0 1 859139
-0.001867 -0.000551 0.118555 -0.123365 0.512595 1.343347 -0.058099 1 0 0 0 0 0 1 860134
-0.001867 -0.000551 0.118555 -0.123419 0.512869 1.344065 -0.058130 1 0 0 0 0 0 1 861135
-0.001867 -0.000551 0.118555 -0.123496 0.513148 1.344795 -0.058162 1 0 0 0 0 0 1 862138
-0.001867 -0.000551 0.118555 -0.123556 0.513433 1.345508 -0.058193 1 0 0 0 0 0 1 863142
-0.001867 -0.000551 0.118555 -0.123630 0.513701 1.346240 -0.058224 1 0 0 0 0 0 1 864139
-0.001867 -0.000551 0.118555 -0.123685 0.513973 1.346959 -0.058256 1 0 0 0 0 0 1 865141
-0.001867 -0.000551 0.118555 -0.123750 0.514248 1.347680 -0.058287 1 0 0 0 0 0 1 866140
-0.001867 -0.000551 0.118555 -0.123831 0.514538 1.348403 -0.058318 1 0 0 0 0 0 1 867140
-0.001867 -0.000551 0.118555 -0.123884 0.514801 1.349125 -0.058349 1 0 0 0 0 0 1 868140
-0.001867 -0.000551 0.118555 -0.123961 0.515079 1.349856 -0.058381 1 0 0 0 0 0 1 869142
-0.001867 -0.000551 0.118555 -0.124017 0.515352 1.350573 -0.058412 1 0 0 0 0 0 1 870142
-0.001867 -0.000551 0.118555 -0.124096 0.515636 1.351279 -0.058442 1 0 0 0 0 0 1 871121
-0.001862 -0.000569 0.118565 -0.197275 0.766757 1.206687 -0.058474 1 0 0 0 0 0 1 872131
-0.001847 -0.000565 0.118580 -0.348800 0.494547 1.128465 -0.058506 1 0 0 0 0 0 1 873139
-0.001839 -0.000563 0.118585 -0.271945 0.494292 1.240942 -0.058540 1 0 0 0 0 0 1 874252
-0.001835 -0.000562 0.118586 -0.217409 0.508171 1.294022 -0.058572 1 0 0 0 0 0 1 875264
-0.001833 -0.000561 0.118587 -0.188259 0.516705 1.314043 -0.058599 1 0 0 0 0 0 1 876127
-0.001832 -0.000561 0.118587 -0.173452 0.521359 1.321689 -0.058634 1 0 0 0 0 0 1 877264
-0.001832 -0.000561 0.118587 -0.166021 0.523827 1.324759 -0.058666 1 0 0 0 0 0 1 878263
-0.001831 -0.000561 0.118587 -0.162329 0.525217 1.326269 -0.058697 1 0 0 0 0 0 1 879253
-0.001831 -0.000560 0.118587 -0.160510 0.526018 1.327183 -0.058724 1 0 0 0 0 0 1 880138
-0.001831 -0.000560 0.118587 -0.159667 0.526604 1.328077 -0.058759 1 0 0 0 0 0 1 881254
-0.001831 -0.000560 0.118587 -0.159264 0.527029 1.328809 -0.058791 1 0 0 0 0 0 1 882263
-0.001831 -0.000560 0.118587 -0.159113 0.527381 1.329521 -0.058822 1 0 0 0 0 0 1 883252
-0.001831 -0.000560 0.118587 -0.159075 0.527662 1.330149 -0.058849 1 0 0 0 0 0 1 884136
-0.001831 -0.000560 0.118587 -0.159104 0.527995 1.330941 -0.058884 1 0 0 0 0 0 1 885255
-0.001831 -0.000560 0.118587 -0.159166 0.528284 1.331654 -0.058916 1 0 0 0 0 0 1 886263
-0.001831 -0.000560 0.118587 -0.159225 0.528556 1.332360 -0.058947 1 0 0 0 0 0 1 887253
-0.001831 -0.000560 0.118587 -0.159312 0.528849 1.333067 -0.058978 1 0 0 0 0 0 1 888262
-0.001831 -0.000560 0.118587 -0.159396 0.529128 1.333767 -0.059009 1 0 0 0 0 0 1 889253
-0.001831 -0.000560 0.118587 -0.159470 0.529408 1.334473 -0.059041 1 0 0 0 0 0 1 890263
-0.001831 -0.000560 0.118587 -0.159556 0.529696 1.335184 -0.059072 1 0 0 0 0 0 1 891251
-0.001831 -0.000560 0.118587 -0.159635 0.529960 1.335899 -0.059103 1 0 0 0 0 0 1 892271
-0.001831 -0.000560 0.118587 -0.159726 0.530261 1.336613 -0.059135 1 0 0 0 0 0 1 893273
-0.001831 -0.000560 0.118587 -0.159808 0.530532 1.337307 -0.059166 1 0 0 0 0 0 1 894273
-0.001850 -0.000556 0.118597 0.098974 0.470265 1.198184 -0.059197 1 0 0 0 0 0 1 895270
-0.001859 -0.000554 0.118601 0.010258 0.490661 1.267955 -0.059225 1 0 0 0 0 0 1 896148
-0.001864 -0.000553 0.118602 -0.055395 0.506313 1.304276 -0.059259 1 0 0 0 0 0 1 897260
-0.001866 -0.000552 0.118602 -0.090205 0.514852 1.318383 -0.059291 1 0 0 0 0 0 1 898268
-0.001867 -0.000552 0.118603 -0.107753 0.519353 1.323818 -0.059322 1 0 0 0 0 0 1 899270
-0.001868 -0.000552 0.118603 -0.116573 0.521807 1.326286 -0.059359 1 0 0 0 0 0 1 900441
-0.001868 -0.000552 0.118603 -0.120977 0.523099 1.327428 -0.059384 1 0 0 0 0 0 1 901264
-0.001868 -0.000552 0.118603 -0.123210 0.523913 1.328300 -0.059415 1 0 0 0 0 0 1 902250
-0.001868 -0.000552 0.118603 -0.124376 0.524447 1.329084 -0.059447 1 0 0 0 0 0 1 903258
-0.001868 -0.000552 0.118603 -0.124976 0.524862 1.329804 -0.059478 1 0 0 0 0 0 1 904265
-0.001868 -0.000552 0.118603 -0.125317 0.525205 1.330519 -0.059510 1 0 0 0 0 0 1 905267
-0.001868 -0.000552 0.118603 -0.125527 0.525515 1.331207 -0.059541 1 0 0 0 0 0 1 906263
-0.001868 -0.000552 0.118603 -0.125648 0.525804 1.331911 -0.059572 1 0 0 0 0 0 1 907264
-0.001868 -0.000552 0.118603 -0.125743 0.526097 1.332616 -0.059603 1 0 0 0 0 0 1 908264
-0.001868 -0.000552 0.118603 -0.125830 0.526369 1.333317 -0.059634 1 0 0 0 0 0 1 909266
-0.001868 -0.000552 0.118603 -0.125909 0.526647 1.334000 -0.059666 1 0 0 0 0 0 1 910264
-0.001887 -0.000547 0.118613 0.133173 0.466309 1.194926 -0.059697 1 0 0 0 0 0 1 911266
-0.001896 -0.000545 0.118616 0.044473 0.486734 1.264689 -0.059728 1 0 0 0 0 0 1 912269
-0.001900 -0.000544 0.118617 -0.021168 0.502371 1.300907 -0.059762 1 0 0 0 0 0 1 913331
-0.001890 -0.000530 0.118629 -0.231468 0.323521 1.163826 -0.059793 1 0 0 0 0 0 1 914334
-0.001885 -0.000523 0.118632 -0.190748 0.390978 1.243870 -0.059823 1 0 0 0 0 0 1 915296
-0.001882 -0.000519 0.118634 -0.155142 0.440774 1.284584 -0.059854 1 0 0 0 0 0 1 916298
-0.001881 -0.000518 0.118634 -0.135583 0.467486 1.300323 -0.059886 1 0 0 0 0 0 1 917298
-0.001880 -0.000517 0.118634 -0.125597 0.481163 1.306340 -0.059917 1 0 0 0 0 0 1 918322
-0.001899 -0.000512 0.118644 0.138776 0.427444 1.169091 -0.059948 1 0 0 0 0 0 1 919301
-0.001908 -0.000510 0.118648 0.052629 0.451262 1.239403 -0.059979 1 0 0 0 0 0 1 920297
-0.001912 -0.000508 0.118649 -0.011738 0.468566 1.275779 -0.060011 1 0 0 0 0 0 1 921299
-0.001914 -0.000508 0.118649 -0.045859 0.477931 1.289919 -0.060042 1 0 0 0 0 0 1 922296
-0.001934 -0.000503 0.118660 0.196436 0.422080 1.155715 -0.060074 1 0 0 0 0 0 1 923321
-0.001944 -0.000501 0.118663 0.099150 0.444862 1.226953 -0.060104 1 0 0 0 0 0 1 924296
-0.001949 -0.000500 0.118664 0.029221 0.461635 1.263635 -0.060136 1 0 0 0 0 0 1 925299
-0.001951 -0.000499 0.118665 -0.007668 0.470746 1.277867 -0.060167 1 0 0 0 0 0 1 926295
-0.001947 -0.000517 0.118675 -0.099476 0.726949 1.137503 -0.060199 1 0 0 0 0 0 1 927326
-0.001964 -0.000521 0.118689 0.174568 0.583465 1.072221 -0.060230 1 0 0 0 0 0 1 928328
-0.001972 -0.000523 0.118694 0.099714 0.541509 1.179305 -0.060261 1 0 0 0 0 0 1 929330
-0.001976 -0.000525 0.118695 0.041885 0.523869 1.229517 -0.060292 1 0 0 0 0 0 1 930299
-0.001978 -0.000525 0.118696 0.011209 0.515610 1.248550 -0.060323 1 0 0 0 0 0 1 931298
-0.001985 -0.000508 0.118717 0.080008 0.263283 0.964786 -0.060354 1 0 0 0 0 0 1 932295
-0.001988 -0.000499 0.118724 0.041725 0.344627 1.111104 -0.060387 1 0 0 0 0 0 1 933330
-0.001990 -0.000494 0.118727 0.016587 0.406609 1.186318 -0.060418 1 0 0 0 0 0 1 934324
-0.001991 -0.000492 0.118727 0.003869 0.439994 1.215085 -0.060448 1 0 0 0 0 0 1 935306
-0.002010 -0.000487 0.118738 0.257677 0.396212 1.086238 -0.060480 1 0 0 0 0 0 1 936323
-0.002019 -0.000484 0.118741 0.165843 0.425153 1.159088 -0.060512 1 0 0 0 0 0 1 937332
-0.002024 -0.000482 0.118743 0.098667 0.444993 1.196250 -0.060542 1 0 0 0 0 0 1 938298
-0.002013 -0.000468 0.118754 -0.112519 0.267868 1.059216 -0.060573 1 0 0 0 0 0 1 939298
-0.002027 -0.000457 0.118768 0.187903 0.275473 0.999965 -0.060604 1 0 0 0 0 0 1 940296
-0.002028 -0.000469 0.118783 0.061292 0.597676 0.963235 -0.060635 1 0 0 0 0 0 1 941298
-0.002029 -0.000475 0.118788 0.038680 0.554805 1.086240 -0.060667 1 0 0 0 0 0 1 942296
-0.002048 -0.000474 0.118800 0.292752 0.452373 1.003274 -0.060699 1 0 0 0 0 0 1 943326
-0.002057 -0.000473 0.118804 0.201624 0.450074 1.093099 -0.060730 1 0 0 0 0 0 1 944320
-0.002062 -0.000473 0.118805 0.134964 0.454144 1.136260 -0.060761 1 0 0 0 0 0 1 945323
-0.002051 -0.000459 0.118817 -0.076001 0.268960 1.001177 -0.060792 1 0 0 0 0 0 1 946297
-0.002060 -0.000466 0.118841 0.151644 0.524363 0.796562 -0.060823 1 0 0 0 0 0 1 947306
-0.002063 -0.000469 0.118849 0.121868 0.507775 0.977993 -0.060855 1 0 0 0 0 0 1 948318
-0.002065 -0.000471 0.118852 0.094172 0.485541 1.066053 -0.060882 1 0 0 0 0 0 1 949179
-0.002066 -0.000472 0.118853 0.079606 0.473337 1.099435 -0.060917 1 0 0 0 0 0 1 950318
-0.002085 -0.000468 0.118864 0.333109 0.406231 0.972310 -0.060948 1 0 0 0 0 0 1 951300
-0.002095 -0.000466 0.118867 0.240704 0.423569 1.045449 -0.060979 1 0 0 0 0 0 1 952305
-0.002082 -0.000470 0.118890 -0.075917 0.501565 0.784871 -0.061011 1 0 0 0 0 0 1 953320
-0.002075 -0.000471 0.118898 -0.029970 0.487122 0.945752 -0.061042 1 0 0 0 0 0 1 954303
-0.002090 -0.000468 0.118910 0.275798 0.414009 0.887473 -0.061074 1 0 0 0 0 0 1 955318
-0.002098 -0.000466 0.118915 0.212038 0.427999 0.986767 -0.061104 1 0 0 0 0 0 1 956303
-0.002101 -0.000465 0.118916 0.159317 0.440380 1.033259 -0.061134 1 0 0 0 0 0 1 957264
-0.002091 -0.000451 0.118927 -0.044810 0.259108 0.899130 -0.061161 1 0 0 0 0 0 1 958127
-0.002085 -0.000444 0.118931 -0.000868 0.325829 0.980351 -0.061197 1 0 0 0 0 0 1 959251
-0.002096 -0.000454 0.118953 0.224111 0.566256 0.735906 -0.061228 1 0 0 0 0 0 1 960260
-0.002101 -0.000459 0.118961 0.179147 0.527834 0.892054 -0.061259 1 0 0 0 0 0 1 961260
-0.002104 -0.000462 0.118963 0.142363 0.493183 0.970233 -0.061286 1 0 0 0 0 0 1 962125
-0.002105 -0.000463 0.118964 0.123062 0.474589 1.000079 -0.061322 1 0 0 0 0 0 1 963261
-0.002105 -0.000464 0.118964 0.113501 0.465289 1.010917 -0.061353 1 0 0 0 0 0 1 964249
-0.002106 -0.000464 0.118965 0.108825 0.460778 1.015039 -0.061384 1 0 0 0 0 0 1 965263
-0.002112 -0.000446 0.118985 0.191593 0.209208 0.725942 -0.061416 1 0 0 0 0 0 1 966261
-0.002115 -0.000437 0.118993 0.159533 0.291541 0.869822 -0.061446 1 0 0 0 0 0 1 967250
-0.002116 -0.000433 0.118995 0.137547 0.354051 0.944172 -0.061478 1 0 0 0 0 0 1 968262
-0.002117 -0.000431 0.118996 0.126475 0.387669 0.972590 -0.061509 1 0 0 0 0 0 1 969250
-0.002117 -0.000430 0.118996 0.121108 0.404855 0.982985 -0.061541 1 0 0 0 0 0 1 970260
-0.002118 -0.000429 0.118996 0.118529 0.413591 0.986914 -0.061571 1 0 0 0 0 0 1 971249
-0.002118 -0.000429 0.118996 0.117310 0.418078 0.988625 -0.061603 1 0 0 0 0 0 1 972269
-0.002131 -0.000442 0.119017 0.304674 0.611554 0.703958 -0.061634 1 0 0 0 0 0 1 973260
-0.002138 -0.000449 0.119024 0.238900 0.547986 0.844883 -0.061666 1 0 0 0 0 0 1 974259
-0.002128 -0.000439 0.119037 0.015232 0.312123 0.765942 -0.061696 1 0 0 0 0 0 1 975248
-0.002124 -0.000434 0.119042 0.048562 0.350114 0.868298 -0.061724 1 0 0 0 0 0 1 976143
-0.002121 -0.000431 0.119043 0.080679 0.385091 0.916962 -0.061760 1 0 0 0 0 0 1 977267
-0.002120 -0.000430 0.119044 0.098637 0.404333 0.935361 -0.061791 1 0 0 0 0 0 1 978264
-0.002119 -0.000429 0.119044 0.107914 0.414263 0.942153 -0.061822 1 0 0 0 0 0 1 979255
-0.002119 -0.000429 0.119044 0.112667 0.419349 0.944828 -0.061853 1 0 0 0 0 0 1 980253
-0.002119 -0.000429 0.119044 0.115084 0.422023 0.946066 -0.061885 1 0 0 0 0 0 1 981269
-0.002119 -0.000429 0.119044 0.116332 0.423461 0.946812 -0.061916 1 0 0 0 0 0 1 982267
-0.002119 -0.000429 0.119044 0.116984 0.424283 0.947385 -0.061947 1 0 0 0 0 0 1 983273
-0.002113 -0.000447 0.119055 0.043895 0.677341 0.801381 -0.061978 1 0 0 0 0 0 1 984269
-0.002111 -0.000456 0.119058 0.067599 0.592582 0.873795 -0.062009 1 0 0 0 0 0 1 985263
-0.002109 -0.000460 0.119059 0.086207 0.529297 0.911353 -0.062041 1 0 0 0 0 0 1 986262
-0.002109 -0.000462 0.119060 0.096455 0.495730 0.925829 -0.062071 1 0 0 0 0 0 1 987243
-0.002108 -0.000464 0.119060 0.101785 0.478875 0.931272 -0.062103 1 0 0 0 0 0 1 988243
-0.002127 -0.000460 0.119070 0.366103 0.409324 0.794234 -0.062134 1 0 0 0 0 0 1 989264
-0.002136 -0.000458 0.119073 0.278545 0.425550 0.863640 -0.062166 1 0 0 0 0 0 1 990261
-0.002140 -0.000457 0.119075 0.213458 0.439043 0.899534 -0.062197 1 0 0 0 0 0 1 991266
-0.002143 -0.000456 0.119075 0.179047 0.446513 0.913404 -0.062228 1 0 0 0 0 0 1 992269
-0.002144 -0.000456 0.119075 0.161756 0.450417 0.918607 -0.062259 1 0 0 0 0 0 1 993265
-0.002144 -0.000456 0.119075 0.153163 0.452516 0.920728 -0.062291 1 0 0 0 0 0 1 994268
-0.002145 -0.000456 0.119075 0.148918 0.453670 0.921755 -0.062322 1 0 0 0 0 0 1 995265
-0.002145 -0.000456 0.119075 0.146835 0.454376 0.922424 -0.062353 1 0 0 0 0 0 1 996262
-0.002145 -0.000456 0.119075 0.145820 0.454838 0.922937 -0.062384 1 0 0 0 0 0 1 997245
-0.002145 -0.000456 0.119075 0.145367 0.455185 0.923433 -0.062416 1 0 0 0 0 0 1 998262
-0.002132 -0.000442 0.119086 -0.031255 0.266780 0.771954 -0.062447 1 0 0 0 0 0 1 999261
-0.002126 -0.000436 0.119090 0.026641 0.330019 0.846934 -0.062478 1 0 0 0 0 0 2 260
-0.002118 -0.000450 0.119102 -0.002556 0.630450 0.739117 -0.062500 1 0 0 0 0 0 2 1243
-0.002113 -0.000458 0.119106 0.044865 0.570726 0.825520 -0.062500 1 0 0 0 0 0 2 2241
-0.002111 -0.000461 0.119107 0.075578 0.520032 0.867742 -0.062500 1 0 0 0 0 0 2 3259
-0.002110 -0.000463 0.119108 0.091903 0.492675 0.883553 -0.062500 1 0 0 0 0 0 2 4261
-0.002109 -0.000464 0.119108 0.100276 0.478810 0.889148 -0.062500 1 0 0 0 0 0 2 5262
-0.002109 -0.000464 0.119108 0.104496 0.471873 0.891087 -0.062500 1 0 0 0 0 0 2 6262
-0.002109 -0.000465 0.119108 0.106624 0.468409 0.891769 -0.062500 1 0 0 0 0 0 2 7260
-0.002109 -0.000465 0.119108 0.107703 0.466659 0.891994 -0.062500 1 0 0 0 0 0 2 8260
-0.002109 -0.000465 0.119108 0.108233 0.465800 0.892080 -0.062500 1 0 0 0 0 0 2 9243
-0.002109 -0.000465 0.119108 0.108519 0.465373 0.892105 -0.062500 1 0 0 0 0 0 2 10260
-0.002109 -0.000465 0.119108 0.108639 0.465155 0.892109 -0.062500 1 0 0 0 0 0 2 11259
-0.002109 -0.000465 0.119108 0.108705 0.465055 0.892116 -0.062500 1 0 0 0 0 0 2 12262
-0.002109 -0.000465 0.119108 0.108749 0.464987 0.892118 -0.062500 1 0 0 0 0 0 2 13264
-0.002109 -0.000465 0.119108 0.108756 0.464971 0.892125 -0.062500 1 0 0 0 0 0 2 14255
-0.002109 -0.000465 0.119108 0.108771 0.464956 0.892126 -0.062500 1 0 0 0 0 0 2 15261
-0.002109 -0.000465 0.119108 0.108776 0.464944 0.892113 -0.062500 1 0 0 0 0 0 2 16263
-0.002109 -0.000465 0.119108 0.108776 0.464943 0.892111 -0.062500 1 0 0 0 0 0 2 17261
-0.002109 -0.000465 0.119108 0.108775 0.464943 0.892131 -0.062500 1 0 0 0 0 0 2 18259
-0.002109 -0.000465 0.119108 0.108776 0.464943 0.892113 -0.062500 1 0 0 0 0 0 2 19260
-0.002109 -0.000465 0.119108 0.108779 0.464932 0.892118 -0.062500 1 0 0 0 0 0 2 20260
-0.002109 -0.000465 0.119108 0.108776 0.464942 0.892112 -0.062500 1 0 0 0 0 0 2 21242
-0.002109 -0.000465 0.119108 0.108775 0.464943 0.892131 -0.062500 1 0 0 0 0 0 2 22242
-0.002109 -0.000465 0.119108 0.108775 0.464944 0.892113 -0.062500 1 0 0 0 0 0 2 23263
-0.002109 -0.000465 0.119108 0.108779 0.464932 0.892118 -0.062500 1 0 0 0 0 0 2 24241
-0.002109 -0.000465 0.119108 0.108784 0.464951 0.892119 -0.062500 1 0 0 0 0 0 2 25261
-0.002109 -0.000465 0.119108 0.108780 0.464933 0.892118 -0.062500 1 0 0 0 0 0 2 26251
-0.002109 -0.000465 0.119108 0.108768 0.464933 0.892125 -0.062500 1 0 0 0 0 0 2 27260
-0.002109 -0.000465 0.119108 0.108775 0.464942 0.892112 -0.062500 1 0 0 0 0 0 2 28259
-0.002109 -0.000465 0.119108 0.108787 0.464940 0.892125 -0.062500 1 0 0 0 0 0 2 29250
-0.002109 -0.000465 0.119108 0.108777 0.464943 0.892112 -0.062500 1 0 0 0 0 0 2 30260
-0.002109 -0.000465 0.119108 0.108767 0.464935 0.892124 -0.062500 1 0 0 0 0 0 2 31249
-0.002109 -0.000465 0.119108 0.108783 0.464951 0.892119 -0.062500 1 0 0 0 0 0 2 32259
-0.002109 -0.000465 0.119108 0.108780 0.464933 0.892119 -0.062500 1 0 0 0 0 0 2 33249
-0.002109 -0.000465 0.119108 0.108776 0.464942 0.892112 -0.062500 1 0 0 0 0 0 2 34259
-0.002109 -0.000465 0.119108 0.108787 0.464941 0.892124 -0.062500 1 0 0 0 0 0 2 35249
-0.002109 -0.000465 0.119108 0.108769 0.464935 0.892126 -0.062500 1 0 0 0 0 0 2 36259
-0.002109 -0.000465 0.119108 0.108775 0.464943 0.892113 -0.062500 1 0 0 0 0 0 2 37249
-0.002109 -0.000465 0.119108 0.108779 0.464932 0.892118 -0.062500 1 0 0 0 0 0 2 38259
-0.002109 -0.000465 0.119108 0.108784 0.464951 0.892119 -0.062500 1 0 0 0 0 0 2 39248
-0.002109 -0.000465 0.119108 0.108780 0.464933 0.892118 -0.062500 1 0 0 0 0 0 2 40259
-0.002109 -0.000465 0.119108 0.108764 0.464945 0.892118 -0.062500 1 0 0 0 0 0 2 41250
-0.002109 -0.000465 0.119108 0.108786 0.464941 0.892125 -0.062500 1 0 0 0 0 0 2 42258
-0.002109 -0.000465 0.119108 0.108780 0.464932 0.892119 -0.062500 1 0 0 0 0 0 2 43249
-0.002109 -0.000465 0.119108 0.108776 0.464942 0.892112 -0.062500 1 0 0 0 0 0 2 44259
-0.002109 -0.000465 0.119108 0.108775 0.464943 0.892131 -0.062500 1 0 0 0 0 0 2 45260
-0.002109 -0.000465 0.119108 0.108776 0.464944 0.892113 -0.062500 1 0 0 0 0 0 2 46260
-0.002109 -0.000465 0.119108 0.108779 0.464932 0.892118 -0.062500 1 0 0 0 0 0 2 47261
-0.002109 -0.000465 0.119108 0.108776 0.464942 0.892112 -0.062500 1 0 0 0 0 0 2 48260
-0.002109 -0.000465 0.119108 0.108775 0.464943 0.892131 -0.062500 1 0 0 0 0 0 2 49257
-0.002109 -0.000465 0.119108 0.108775 0.464944 0.892113 -0.062500 1 0 0 0 0 0 2 50256
-0.002109 -0.000465 0.119108 0.108779 0.464932 0.892118 -0.062500 1 0 0 0 0 0 2 51256
-0.002109 -0.000465 0.119108 0.108787 0.464939 0.892125 -0.062500 1 0 0 0 0 0 2 52263
-0.002109 -0.000465 0.119108 0.108777 0.464943 0.892113 -0.062500 1 0 0 0 0 0 2 53252
-0.002109 -0.000465 0.119108 0.108767 0.464935 0.892124 -0.062500 1 0 0 0 0 0 2 54258
-0.002109 -0.000465 0.119108 0.108774 0.464943 0.892112 -0.062500 1 0 0 0 0 0 2 55260
-0.002109 -0.000465 0.119108 0.108787 0.464941 0.892125 -0.062500 1 0 0 0 0 0 2 56256
-0.002109 -0.000465 0.119108 0.108777 0.464943 0.892112 -0.062500 1 0 0 0 0 0 2 57270
-0.002109 -0.000465 0.119108 0.108779 0.464932 0.892118 -0.062500 1 0 0 0 0 0 2 58261
-0.002109 -0.000465 0.119108 0.108776 0.464942 0.892132 -0.062500 1 0 0 0 0 0 2 59260
-0.002109 -0.000465 0.119108 0.108776 0.464943 0.892113 -0.062500 1 0 0 0 0 0 2 60258
-0.002109 -0.000465 0.119108 0.108779 0.464932 0.892118 -0.062500 1 0 0 0 0 0 2 61242
-0.002109 -0.000465 0.119108 0.108784 0.464951 0.892119 -0.062500 1 0 0 0 0 0 2 62259
-0.002109 -0.000465 0.119108 0.108780 0.464933 0.892118 -0.062500 1 0 0 0 0 0 2 63257
-0.002109 -0.000465 0.119108 0.108764 0.464945 0.892118 -0.062500 1 0 0 0 0 0 2 64259
-0.002109 -0.000465 0.119108 0.108778 0.464932 0.892118 -0.062500 1 0 0 0 0 0 2 65267
-0.002109 -0.000465 0.119108 0.108787 0.464939 0.892125 -0.062500 1 0 0 0 0 0 2 66256
-0.002109 -0.000465 0.119108 0.108777 0.464943 0.892113 -0.062500 1 0 0 0 0 0 2 67243
-0.002109 -0.000465 0.119108 0.108767 0.464935 0.892124 -0.062500 1 0 0 0 0 0 2 68240
-0.002109 -0.000465 0.119108 0.108783 0.464951 0.892119 -0.062500 1 0 0 0 0 0 2 69241
-0.002109 -0.000465 0.119108 0.108780 0.464933 0.892119 -0.062500 1 0 0 0 0 0 2 70259
-0.002109 -0.000465 0.119108 0.108776 0.464942 0.892112 -0.062500 1 0 0 0 0 0 2 71257
-0.002109 -0.000465 0.119108 0.108775 0.464943 0.892131 -0.062500 1 0 0 0 0 0 2 72258
-0.002109 -0.000465 0.119108 0.108776 0.464944 0.892113 -0.062500 1 0 0 0 0 0 2 73259
-0.002109 -0.000465 0.119108 0.108779 0.464932 0.892118 -0.062500 1 0 0 0 0 0 2 74258
-0.002109 -0.000465 0.119108 0.108779 0.464931 0.892118 -0.062500 1 0 0 0 0 0 2 75256
-0.002109 -0.000465 0.119108 0.108784 0.464951 0.892119 -0.062500 1 0 0 0 0 0 2 76240
-0.002109 -0.000465 0.119108 0.108768 0.464936 0.892125 -0.062500 1 0 0 0 0 0 2 77259
-0.002109 -0.000465 0.119108 0.108775 0.464943 0.892113 -0.062500 1 0 0 0 0 0 2 78257
-0.002109 -0.000465 0.119108 0.108787 0.464941 0.892125 -0.062500 1 0 0 0 0 0 2 79258
-0.002109 -0.000465 0.119108 0.108777 0.464943 0.892112 -0.062500 1 0 0 0 0 0 2 80259
-0.002109 -0.000465 0.119108 0.108779 0.464932 0.892118 -0.062500 1 0 0 0 0 0 2 81260
-0.002109 -0.000465 0.119108 0.108768 0.464933 0.892125 -0.062500 1 0 0 0 0 0 2 82239
-0.002109 -0.000465 0.119108 0.108783 0.464951 0.892119 -0.062500 1 0 0 0 0 0 2 83239
-0.002109 -0.000465 0.119108 0.108780 0.464933 0.892119 -0.062500 1 0 0 0 0 0 2 84258
-0.002109 -0.000465 0.119108 0.108776 0.464942 0.892112 -0.062500 1 0 0 0 0 0 2 85259
-0.002109 -0.000465 0.119108 0.108775 0.464943 0.892131 -0.062500 1 0 0 0 0 0 2 86257
-0.002109 -0.000465 0.119108 0.108776 0.464944 0.892113 -0.062500 1 0 0 0 0 0 2 87263
-0.002109 -0.000465 0.119108 0.108779 0.464932 0.892118 -0.062500 1 0 0 0 0 0 2 88252
-0.002109 -0.000465 0.119108 0.108779 0.464930 0.892118 -0.062500 1 0 0 0 0 0 2 89259
-0.002109 -0.000465 0.119108 0.108784 0.464950 0.892119 -0.062500 1 0 0 0 0 0 2 90260
-0.002109 -0.000465 0.119108 0.108768 0.464935 0.892125 -0.062500 1 0 0 0 0 0 2 91257
-0.002109 -0.000465 0.119108 0.108775 0.464943 0.892113 -0.062500 1 0 0 0 0 0 2 92258
-0.002109 -0.000465 0.119108 0.108787 0.464940 0.892125 -0.062500 1 0 0 0 0 0 2 93259
-0.002109 -0.000465 0.119108 0.108777 0.464943 0.892112 -0.062500 1 0 0 0 0 0 2 94263
-0.002109 -0.000465 0.119108 0.108767 0.464935 0.892124 -0.062500 1 0 0 0 0 0 2 95257
-0.002109 -0.000465 0.119108 0.108783 0.464951 0.892119 -0.062500 1 0 0 0 0 0 2 96238
-0.002109 -0.000465 0.119108 0.108780 0.464933 0.892119 -0.062500 1 0 0 0 0 0 2 97241
-0.002109 -0.000465 0.119108 0.108780 0.464931 0.892119 -0.062500 1 0 0 0 0 0 2 98257
-0.002109 -0.000465 0.119108 0.108776 0.464942 0.892112 -0.062500 1 0 0 0 0 0 2 99250
-0.002109 -0.000465 0.119108 0.108775 0.464943 0.892131 -0.062500 1 0 0 0 0 0 2 100258
-0.002109 -0.000465 0.119108 0.108776 0.464944 0.892113 -0.062500 1 0 0 0 0 0 2 101248
-0.002109 -0.000465 0.119108 0.108779 0.464932 0.892118 -0.062500 1 0 0 0 0 0 2 102253
-0.002109 -0.000465 0.119108 0.108784 0.464951 0.892119 -0.062500 1 0 0 0 0 0 2 103258
-0.002109 -0.000465 0.119108 0.108780 0.464933 0.892118 -0.062500 1 0 0 0 0 0 2 104246
-0.002109 -0.000465 0.119108 0.108768 0.464934 0.892125 -0.062500 1 0 0 0 0 0 2 105257
-0.002109 -0.000465 0.119108 0.108775 0.464942 0.892112 -0.062500 1 0 0 0 0 0 2 106247
-0.002109 -0.000465 0.119108 0.108787 0.464940 0.892125 -0.062500 1 0 0 0 0 0 2 107257
-0.002109 -0.000465 0.119108 0.108777 0.464943 0.892112 -0.062500 1 0 0 0 0 0 2 108246
-0.002109 -0.000465 0.119108 0.108767 0.464935 0.892124 -0.062500 1 0 0 0 0 0 2 109256
-0.002109 -0.000465 0.119108 0.108783 0.464951 0.892119 -0.062500 1 0 0 0 0 0 2 110246
-0.002109 -0.000465 0.119108 0.108780 0.464933 0.892119 -0.062500 1 0 0 0 0 0 2 111257
-0.002109 -0.000465 0.119108 0.108776 0.464943 0.892112 -0.062500 1 0 0 0 0 0 2 112256
-0.002096 -0.000451 0.119119 -0.067774 0.276172 0.740238 -0.062500 1 0 0 0 0 0 2 113247
-0.002090 -0.000445 0.119122 -0.009755 0.339188 0.814707 -0.062500 1 0 0 0 0 0 2 114256
-0.002087 -0.000441 0.119124 0.034633 0.386651 0.853117 -0.062500 1 0 0 0 0 0 2 115246
-0.002085 -0.000440 0.119124 0.058617 0.412048 0.867657 -0.062500 1 0 0 0 0 0 2 116257
-0.002084 -0.000439 0.119124 0.070875 0.424933 0.872801 -0.062500 1 0 0 0 0 0 2 117247
-0.002084 -0.000438 0.119124 0.077058 0.431404 0.874600 -0.062500 1 0 0 0 0 0 2 118257
-0.002083 -0.000438 0.119124 0.080165 0.434648 0.875222 -0.062500 1 0 0 0 0 0 2 119259
-0.002083 -0.000438 0.119124 0.081721 0.436271 0.875430 -0.062500 1 0 0 0 0 0 2 120255
-0.002083 -0.000438 0.119124 0.082494 0.437085 0.875510 -0.062500 1 0 0 0 0 0 2 121253
-0.002083 -0.000438 0.119124 0.082900 0.437498 0.875528 -0.062500 1 0 0 0 0 0 2 122262
-0.002083 -0.000438 0.119124 0.083079 0.437684 0.875541 -0.062500 1 0 0 0 0 0 2 123259
-0.002083 -0.000438 0.119124 0.083186 0.437797 0.875545 -0.062500 1 0 0 0 0 0 2 124260
-0.002083 -0.000438 0.119124 0.083233 0.437847 0.875540 -0.062500 1 0 0 0 0 0 2 125247
-0.002083 -0.000438 0.119124 0.083264 0.437864 0.875547 -0.062500 1 0 0 0 0 0 2 126252
-0.002083 -0.000438 0.119124 0.083270 0.437885 0.875548 -0.062500 1 0 0 0 0 0 2 127261
-0.002083 -0.000438 0.119124 0.083282 0.437883 0.875542 -0.062500 1 0 0 0 0 0 2 128264
-0.002083 -0.000438 0.119124 0.083288 0.437903 0.875542 -0.062500 1 0 0 0 0 0 2 129265
-0.002083 -0.000438 0.119124 0.083280 0.437897 0.875555 -0.062500 1 0 0 0 0 0 2 130266
-0.002078 -0.000456 0.119135 0.009676 0.690804 0.729013 -0.062500 1 0 0 0 0 0 2 131260
-0.002075 -0.000465 0.119139 0.033216 0.605649 0.800870 -0.062500 1 0 0 0 0 0 2 132258
-0.002074 -0.000469 0.119140 0.051711 0.542046 0.837925 -0.062500 1 0 0 0 0 0 2 133258
-0.002073 -0.000472 0.119140 0.061878 0.508190 0.851944 -0.062500 1 0 0 0 0 0 2 134257
-0.002073 -0.000473 0.119140 0.067123 0.491090 0.856919 -0.062500 1 0 0 0 0 0 2 135257
-0.002073 -0.000473 0.119140 0.069796 0.482526 0.858641 -0.062500 1 0 0 0 0 0 2 136255
-0.002073 -0.000474 0.119140 0.071153 0.478247 0.859242 -0.062500 1 0 0 0 0 0 2 137238
-0.002073 -0.000474 0.119140 0.071831 0.476104 0.859448 -0.062500 1 0 0 0 0 0 2 138263
-0.002073 -0.000474 0.119140 0.072179 0.475040 0.859520 -0.062500 1 0 0 0 0 0 2 139240
-0.002073 -0.000474 0.119140 0.072343 0.474513 0.859540 -0.062500 1 0 0 0 0 0 2 140258
-0.002073 -0.000474 0.119140 0.072428 0.474233 0.859548 -0.062500 1 0 0 0 0 0 2 141260
-0.002073 -0.000474 0.119140 0.072468 0.474102 0.859556 -0.062500 1 0 0 0 0 0 2 142256
-0.002073 -0.000474 0.119140 0.072491 0.474026 0.859557 -0.062500 1 0 0 0 0 0 2 143238
-0.002073 -0.000474 0.119140 0.072508 0.474007 0.859557 -0.062500 1 0 0 0 0 0 2 144238
-0.002073 -0.000474 0.119140 0.072504 0.473987 0.859557 -0.062500 1 0 0 0 0 0 2 145259
-0.002073 -0.000474 0.119140 0.072519 0.473971 0.859557 -0.062500 1 0 0 0 0 0 2 146257
-0.002073 -0.000474 0.119140 0.072521 0.473969 0.859557 -0.062500 1 0 0 0 0 0 2 147258
-0.002073 -0.000474 0.119140 0.072505 0.473984 0.859557 -0.062500 1 0 0 0 0 0 2 148254
-0.002073 -0.000474 0.119140 0.072519 0.473972 0.859557 -0.062500 1 0 0 0 0 0 2 149258
-0.002073 -0.000474 0.119140 0.072512 0.473962 0.859550 -0.062500 1 0 0 0 0 0 2 150259
-0.002073 -0.000474 0.119140 0.072520 0.473969 0.859556 -0.062500 1 0 0 0 0 0 2 151237
-0.002073 -0.000474 0.119140 0.072508 0.473973 0.859564 -0.062500 1 0 0 0 0 0 2 152256
-0.002073 -0.000474 0.119140 0.072511 0.473962 0.859551 -0.062500 1 0 0 0 0 0 2 153256
-0.002073 -0.000474 0.119140 0.072519 0.473969 0.859557 -0.062500 1 0 0 0 0 0 2 154259
-0.002073 -0.000474 0.119140 0.072520 0.473970 0.859557 -0.062500 1 0 0 0 0 0 2 155256
-0.002073 -0.000474 0.119140 0.072521 0.473970 0.859557 -0.062500 1 0 0 0 0 0 2 156254
-0.002073 -0.000474 0.119140 0.072501 0.473964 0.859557 -0.062500 1 0 0 0 0 0 2 157254
-0.002073 -0.000474 0.119140 0.072518 0.473970 0.859557 -0.062500 1 0 0 0 0 0 2 158255
-0.002073 -0.000474 0.119140 0.072520 0.473970 0.859557 -0.062500 1 0 0 0 0 0 2 159238
-0.002073 -0.000474 0.119140 0.072512 0.473962 0.859550 -0.062500 1 0 0 0 0 0 2 160249
-0.002073 -0.000474 0.119140 0.072507 0.473972 0.859563 -0.062500 1 0 0 0 0 0 2 161319
-0.002073 -0.000474 0.119140 0.072519 0.473970 0.859558 -0.062500 1 0 0 0 0 0 2 162318
-0.002073 -0.000474 0.119140 0.072520 0.473970 0.859558 -0.062500 1 0 0 0 0 0 2 163323
-0.002073 -0.000474 0.119140 0.072512 0.473962 0.859550 -0.062500 1 0 0 0 0 0 2 164290
-0.002073 -0.000474 0.119140 0.072520 0.473969 0.859556 -0.062500 1 0 0 0 0 0 2 165292
-0.002073 -0.000474 0.119140 0.072509 0.473973 0.859564 -0.062500 1 0 0 0 0 0 2 166289
-0.002073 -0.000474 0.119140 0.072511 0.473962 0.859551 -0.062500 1 0 0 0 0 0 2 167289
-0.002073 -0.000474 0.119140 0.072519 0.473969 0.859557 -0.062500 1 0 0 0 0 0 2 168289
-0.002073 -0.000474 0.119140 0.072520 0.473970 0.859557 -0.062500 1 0 0 0 0 0 2 169290
-0.002073 -0.000474 0.119140 0.072509 0.473973 0.859564 -0.062500 1 0 0 0 0 0 2 170320
-0.002073 -0.000474 0.119140 0.072511 0.473962 0.859551 -0.062500 1 0 0 0 0 0 2 171319
-0.002073 -0.000474 0.119140 0.072519 0.473969 0.859557 -0.062500 1 0 0 0 0 0 2 172289
-0.002073 -0.000474 0.119140 0.072520 0.473970 0.859557 -0.062500 1 0 0 0 0 0 2 173328
-0.002073 -0.000474 0.119140 0.072513 0.473961 0.859550 -0.062500 1 0 0 0 0 0 2 174318
-0.002073 -0.000474 0.119140 0.072508 0.473972 0.859563 -0.062500 1 0 0 0 0 0 2 175314
-0.002073 -0.000474 0.119140 0.072519 0.473970 0.859558 -0.062500 1 0 0 0 0 0 2 176296
-0.002073 -0.000474 0.119140 0.072520 0.473970 0.859558 -0.062500 1 0 0 0 0 0 2 177312
-0.002073 -0.000474 0.119140 0.072513 0.473961 0.859550 -0.062500 1 0 0 0 0 0 2 178298
-0.002073 -0.000474 0.119140 0.072508 0.473972 0.859563 -0.062500 1 0 0 0 0 0 2 179296
-0.002073 -0.000474 0.119140 0.072519 0.473970 0.859558 -0.062500 1 0 0 0 0 0 2 180313
-0.002073 -0.000474 0.119140 0.072512 0.473961 0.859551 -0.062500 1 0 0 0 0 0 2 181297
-0.002073 -0.000474 0.119140 0.072519 0.473969 0.859557 -0.062500 1 0 0 0 0 0 2 182314
-0.002073 -0.000474 0.119140 0.072520 0.473970 0.859557 -0.062500 1 0 0 0 0 0 2 183296
-0.002073 -0.000474 0.119140 0.072509 0.473973 0.859564 -0.062500 1 0 0 0 0 0 2 184312
-0.002073 -0.000474 0.119140 0.072511 0.473962 0.859551 -0.062500 1 0 0 0 0 0 2 185245
-0.002073 -0.000474 0.119140 0.072519 0.473969 0.859557 -0.062500 1 0 0 0 0 0 2 186253
-0.002073 -0.000474 0.119140 0.072520 0.473970 0.859557 -0.062500 1 0 0 0 0 0 2 187244
-0.002073 -0.000474 0.119140 0.072513 0.473961 0.859550 -0.062500 1 0 0 0 0 0 2 188254
-0.002073 -0.000474 0.119140 0.072508 0.473972 0.859563 -0.062500 1 0 0 0 0 0 2 189244
-0.002073 -0.000474 0.119140 0.072519 0.473970 0.859558 -0.062500 1 0 0 0 0 0 2 190253
-0.002073 -0.000474 0.119140 0.072520 0.473970 0.859558 -0.062500 1 0 0 0 0 0 2 191243
-0.002073 -0.000474 0.119140 0.072513 0.473961 0.859551 -0.062500 1 0 0 0 0 0 2 192254
-0.002073 -0.000474 0.119140 0.072508 0.473972 0.859563 -0.062500 1 0 0 0 0 0 2 193243
-0.002054 -0.000478 0.119130 -0.189267 0.535252 0.998994 -0.062500 1 0 0 0 0 0 2 194253
-0.002045 -0.000481 0.119127 -0.100247 0.514969 0.930713 -0.062500 1 0 0 0 0 0 2 195253
-0.002040 -0.000482 0.119126 -0.034416 0.499575 0.895428 -0.062500 1 0 0 0 0 0 2 196242
-0.002038 -0.000482 0.119125 0.000393 0.491268 0.882052 -0.062500 1 0 0 0 0 0 2 197254
-0.002037 -0.000483 0.119125 0.017914 0.487052 0.877315 -0.062500 1 0 0 0 0 0 2 198243
-0.002036 -0.000483 0.119125 0.026655 0.484924 0.875661 -0.062500 1 0 0 0 0 0 2 199265
-0.002036 -0.000483 0.119125 0.031014 0.483858 0.875084 -0.062500 1 0 0 0 0 0 2 200251
-0.002036 -0.000483 0.119125 0.033196 0.483323 0.874892 -0.062500 1 0 0 0 0 0 2 201260
-0.002035 -0.000483 0.119125 0.034271 0.483053 0.874827 -0.062500 1 0 0 0 0 0 2 202251
-0.002035 -0.000483 0.119125 0.034822 0.482920 0.874794 -0.062500 1 0 0 0 0 0 2 203258
-0.002035 -0.000483 0.119125 0.035096 0.482865 0.874790 -0.062500 1 0 0 0 0 0 2 204265
-0.002035 -0.000483 0.119125 0.035224 0.482814 0.874786 -0.062500 1 0 0 0 0 0 2 205250
-0.002035 -0.000483 0.119125 0.035285 0.482808 0.874787 -0.062500 1 0 0 0 0 0 2 206249
-0.002035 -0.000483 0.119125 0.035335 0.482797 0.874782 -0.062500 1 0 0 0 0 0 2 207444
-0.002035 -0.000483 0.119125 0.035350 0.482793 0.874795 -0.062500 1 0 0 0 0 0 2 208263
-0.002035 -0.000483 0.119125 0.035355 0.482782 0.874783 -0.062500 1 0 0 0 0 0 2 209247
-0.002035 -0.000483 0.119125 0.035363 0.482789 0.874789 -0.062500 1 0 0 0 0 0 2 210306
-0.002035 -0.000483 0.119125 0.035364 0.482790 0.874789 -0.062500 1 0 0 0 0 0 2 211256
-0.002035 -0.000483 0.119125 0.035356 0.482781 0.874783 -0.062500 1 0 0 0 0 0 2 212255
-0.002035 -0.000483 0.119125 0.035363 0.482789 0.874789 -0.062500 1 0 0 0 0 0 2 213254
-0.002035 -0.000483 0.119125 0.035363 0.482790 0.874790 -0.062500 1 0 0 0 0 0 2 214253
-0.002035 -0.000483 0.119125 0.035367 0.482779 0.874776 -0.062500 1 0 0 0 0 0 2 215235
-0.002035 -0.000483 0.119125 0.035364 0.482789 0.874788 -0.062500 1 0 0 0 0 0 2 216252
-0.002035 -0.000483 0.119125 0.035364 0.482790 0.874789 -0.062500 1 0 0 0 0 0 2 217256
-0.002035 -0.000483 0.119125 0.035364 0.482790 0.874790 -0.062500 1 0 0 0 0 0 2 218254
-0.002035 -0.000483 0.119125 0.035355 0.482781 0.874783 -0.062500 1 0 0 0 0 0 2 219262
-0.002035 -0.000483 0.119125 0.035362 0.482789 0.874789 -0.062500 1 0 0 0 0 0 2 220259
-0.002035 -0.000483 0.119125 0.035375 0.482787 0.874783 -0.062500 1 0 0 0 0 0 2 221240
-0.002035 -0.000483 0.119125 0.035365 0.482790 0.874789 -0.062500 1 0 0 0 0 0 2 222255
-0.002035 -0.000483 0.119125 0.035356 0.482781 0.874783 -0.062500 1 0 0 0 0 0 2 223252
-0.002035 -0.000483 0.119125 0.035362 0.482789 0.874789 -0.062500 1 0 0 0 0 0 2 224253
-0.002035 -0.000483 0.119125 0.035375 0.482787 0.874783 -0.062500 1 0 0 0 0 0 2 225254
-0.002035 -0.000483 0.119125 0.035357 0.482781 0.874782 -0.062500 1 0 0 0 0 0 2 226252
-0.002035 -0.000483 0.119125 0.035363 0.482789 0.874789 -0.062500 1 0 0 0 0 0 2 227232
-0.002035 -0.000483 0.119125 0.035363 0.482790 0.874790 -0.062500 1 0 0 0 0 0 2 228234
-0.002035 -0.000483 0.119125 0.035363 0.482790 0.874790 -0.062500 1 0 0 0 0 0 2 229325
-0.002035 -0.000483 0.119125 0.035367 0.482779 0.874777 -0.062500 1 0 0 0 0 0 2 230315
-0.002035 -0.000483 0.119125 0.035364 0.482789 0.874788 -0.062500 1 0 0 0 0 0 2 231321
-0.002035 -0.000483 0.119125 0.035364 0.482790 0.874790 -0.062500 1 0 0 0 0 0 2 232290
-0.002035 -0.000483 0.119125 0.035355 0.482781 0.874783 -0.062500 1 0 0 0 0 0 2 233320
-0.002035 -0.000483 0.119125 0.035362 0.482789 0.874789 -0.062500 1 0 0 0 0 0 2 234318
-0.002035 -0.000483 0.119125 0.035375 0.482787 0.874783 -0.062500 1 0 0 0 0 0 2 235313
-0.002035 -0.000483 0.119125 0.035365 0.482790 0.874789 -0.062500 1 0 0 0 0 0 2 236284
-0.002035 -0.000483 0.119125 0.035356 0.482781 0.874783 -0.062500 1 0 0 0 0 0 2 237314
-0.002035 -0.000483 0.119125 0.035363 0.482789 0.874789 -0.062500 1 0 0 0 0 0 2 238311
-0.002035 -0.000483 0.119125 0.035363 0.482790 0.874790 -0.062500 1 0 0 0 0 0 2 239286
-0.002035 -0.000483 0.119125 0.035364 0.482790 0.874770 -0.062500 1 0 0 0 0 0 2 240321
-0.002035 -0.000483 0.119125 0.035363 0.482790 0.874787 -0.062500 1 0 0 0 0 0 2 241318
-0.002035 -0.000483 0.119125 0.035363 0.482790 0.874789 -0.062500 1 0 0 0 0 0 2 242317
-0.002030 -0.000501 0.119136 -0.038320 0.735838 0.728454 -0.062500 1 0 0 0 0 0 2 243316
-0.002027 -0.000510 0.119139 -0.014729 0.650600 0.800204 -0.062500 1 0 0 0 0 0 2 244296
-0.002026 -0.000514 0.119141 0.003795 0.586968 0.837212 -0.062500 1 0 0 0 0 0 2 245338
-0.002025 -0.000517 0.119141 0.013952 0.553123 0.851218 -0.062500 1 0 0 0 0 0 2 246312
-0.002025 -0.000518 0.119141 0.019205 0.535996 0.856173 -0.062500 1 0 0 0 0 0 2 247285
-0.002025 -0.000518 0.119141 0.021880 0.527426 0.857908 -0.062500 1 0 0 0 0 0 2 248309
-0.002025 -0.000519 0.119141 0.023214 0.523151 0.858499 -0.062500 1 0 0 0 0 0 2 249317
-0.002025 -0.000519 0.119141 0.023897 0.521016 0.858709 -0.062500 1 0 0 0 0 0 2 250289
-0.002025 -0.000519 0.119141 0.024248 0.519942 0.858788 -0.062500 1 0 0 0 0 0 2 251314
-0.002025 -0.000519 0.119141 0.024424 0.519410 0.858803 -0.062500 1 0 0 0 0 0 2 252286
-0.002025 -0.000519 0.119141 0.024496 0.519143 0.858810 -0.062500 1 0 0 0 0 0 2 253289
-0.002025 -0.000519 0.119141 0.024549 0.519000 0.858818 -0.062500 1 0 0 0 0 0 2 254335
-0.002025 -0.000519 0.119141 0.024571 0.518934 0.858812 -0.062500 1 0 0 0 0 0 2 255314
-0.002025 -0.000519 0.119141 0.024579 0.518907 0.858824 -0.062500 1 0 0 0 0 0 2 256308
-0.002025 -0.000519 0.119141 0.024583 0.518895 0.858812 -0.062500 1 0 0 0 0 0 2 257294
-0.002025 -0.000519 0.119141 0.024587 0.518883 0.858818 -0.062500 1 0 0 0 0 0 2 258308
-0.002025 -0.000519 0.119141 0.024587 0.518882 0.858818 -0.062500 1 0 0 0 0 0 2 259292
-0.002025 -0.000519 0.119141 0.024587 0.518882 0.858818 -0.062500 1 0 0 0 0 0 2 260306
-0.002025 -0.000519 0.119141 0.024590 0.518871 0.858825 -0.062500 1 0 0 0 0 0 2 261309
-0.002025 -0.000519 0.119141 0.024587 0.518882 0.858819 -0.062500 1 0 0 0 0 0 2 262306
-0.002025 -0.000519 0.119141 0.024578 0.518874 0.858812 -0.062500 1 0 0 0 0 0 2 263293
-0.002025 -0.000519 0.119141 0.024589 0.518871 0.858825 -0.062500 1 0 0 0 0 0 2 264308
-0.002025 -0.000519 0.119141 0.024599 0.518879 0.858813 -0.062500 1 0 0 0 0 0 2 265294
-0.002025 -0.000519 0.119141 0.024592 0.518871 0.858825 -0.062500 1 0 0 0 0 0 2 266307
-0.002025 -0.000519 0.119141 0.024579 0.518873 0.858813 -0.062500 1 0 0 0 0 0 2 267291
-0.002025 -0.000519 0.119141 0.024586 0.518882 0.858818 -0.062500 1 0 0 0 0 0 2 268282
-0.002025 -0.000519 0.119141 0.024590 0.518872 0.858825 -0.062500 1 0 0 0 0 0 2 269252
-0.002025 -0.000519 0.119141 0.024591 0.518870 0.858806 -0.062500 1 0 0 0 0 0 2 270240
-0.002025 -0.000519 0.119141 0.024590 0.518870 0.858824 -0.062500 1 0 0 0 0 0 2 271250
-0.002025 -0.000519 0.119141 0.024587 0.518882 0.858819 -0.062500 1 0 0 0 0 0 2 272240
-0.002025 -0.000519 0.119141 0.024587 0.518883 0.858819 -0.062500 1 0 0 0 0 0 2 273250
-0.002025 -0.000519 0.119141 0.024582 0.518863 0.858819 -0.062500 1 0 0 0 0 0 2 274240
-0.002025 -0.000519 0.119141 0.024598 0.518878 0.858812 -0.062500 1 0 0 0 0 0 2 275242
-0.002019 -0.000537 0.119152 -0.049138 0.772054 0.712617 -0.062500 1 0 0 0 0 0 2 276239
-0.002017 -0.000546 0.119155 -0.025532 0.686771 0.784299 -0.062500 1 0 0 0 0 0 2 277250
-0.002015 -0.000550 0.119156 -0.006993 0.623094 0.821277 -0.062500 1 0 0 0 0 0 2 278239
-0.002015 -0.000553 0.119157 0.003173 0.589220 0.835272 -0.062500 1 0 0 0 0 0 2 279241
-0.002014 -0.000554 0.119157 0.008422 0.572107 0.840225 -0.062500 1 0 0 0 0 0 2 280250
-0.002014 -0.000554 0.119157 0.011089 0.563528 0.841948 -0.062500 1 0 0 0 0 0 2 281240
-0.002014 -0.000555 0.119157 0.012454 0.559253 0.842551 -0.062500 1 0 0 0 0 0 2 282262
-0.002014 -0.000555 0.119157 0.013118 0.557124 0.842754 -0.062500 1 0 0 0 0 0 2 283251
-0.002014 -0.000555 0.119157 0.013459 0.556042 0.842825 -0.062500 1 0 0 0 0 0 2 284249
-0.002014 -0.000555 0.119157 0.013645 0.555506 0.842851 -0.062500 1 0 0 0 0 0 2 285250
-0.002014 -0.000555 0.119157 0.013718 0.555238 0.842860 -0.062500 1 0 0 0 0 0 2 286232
-0.002014 -0.000555 0.119157 0.013768 0.555106 0.842861 -0.062500 1 0 0 0 0 0 2 287257
-0.002014 -0.000555 0.119157 0.013777 0.555044 0.842861 -0.062500 1 0 0 0 0 0 2 288248
-0.002014 -0.000555 0.119157 0.013808 0.555012 0.842861 -0.062500 1 0 0 0 0 0 2 289258
-0.002014 -0.000555 0.119157 0.013794 0.554993 0.842868 -0.062500 1 0 0 0 0 0 2 290256
-0.002014 -0.000555 0.119157 0.013803 0.554990 0.842862 -0.062500 1 0 0 0 0 0 2 291259
-0.002014 -0.000555 0.119157 0.013808 0.554978 0.842868 -0.062500 1 0 0 0 0 0 2 292250
-0.002014 -0.000555 0.119157 0.013808 0.554977 0.842869 -0.062500 1 0 0 0 0 0 2 293260
-0.002014 -0.000555 0.119157 0.013817 0.554986 0.842856 -0.062500 1 0 0 0 0 0 2 294256
-0.002014 -0.000555 0.119157 0.013801 0.554970 0.842860 -0.062500 1 0 0 0 0 0 2 295250
-0.002014 -0.000555 0.119157 0.013808 0.554977 0.842868 -0.062500 1 0 0 0 0 0 2 296251
-0.002014 -0.000555 0.119157 0.013808 0.554977 0.842869 -0.062500 1 0 0 0 0 0 2 297255
-0.002014 -0.000555 0.119157 0.013800 0.554969 0.842862 -0.062500 1 0 0 0 0 0 2 298251
-0.002014 -0.000555 0.119157 0.013807 0.554976 0.842868 -0.062500 1 0 0 0 0 0 2 299251
-0.002014 -0.000555 0.119157 0.013817 0.554986 0.842856 -0.062500 1 0 0 0 0 0 2 300251
-0.002014 -0.000555 0.119157 0.013809 0.554978 0.842867 -0.062500 1 0 0 0 0 0 2 301258
-0.002014 -0.000555 0.119157 0.013800 0.554969 0.842862 -0.062500 1 0 0 0 0 0 2 302260
-0.002014 -0.000555 0.119157 0.013807 0.554976 0.842868 -0.062500 1 0 0 0 0 0 2 303256
-0.002014 -0.000555 0.119157 0.013820 0.554974 0.842862 -0.062500 1 0 0 0 0 0 2 304256
-0.002014 -0.000555 0.119157 0.013810 0.554977 0.842868 -0.062500 1 0 0 0 0 0 2 305253
-0.002014 -0.000555 0.119157 0.013797 0.554980 0.842855 -0.062500 1 0 0 0 0 0 2 306250
-0.002014 -0.000555 0.119157 0.013807 0.554978 0.842867 -0.062500 1 0 0 0 0 0 2 307249
-0.002014 -0.000555 0.119157 0.013808 0.554978 0.842869 -0.062500 1 0 0 0 0 0 2 308251
-0.002014 -0.000555 0.119157 0.013812 0.554966 0.842855 -0.062500 1 0 0 0 0 0 2 309233
-0.002014 -0.000555 0.119157 0.013809 0.554976 0.842867 -0.062500 1 0 0 0 0 0 2 310232
-0.002014 -0.000555 0.119157 0.013809 0.554977 0.842869 -0.062500 1 0 0 0 0 0 2 311250
-0.002014 -0.000555 0.119157 0.013797 0.554980 0.842855 -0.062500 1 0 0 0 0 0 2 312235
-0.002014 -0.000555 0.119157 0.013807 0.554978 0.842867 -0.062500 1 0 0 0 0 0 2 313239
-0.002014 -0.000555 0.119157 0.013820 0.554975 0.842862 -0.062500 1 0 0 0 0 0 2 314232
-0.002014 -0.000555 0.119157 0.013810 0.554977 0.842868 -0.062500 1 0 0 0 0 0 2 315251
-0.002014 -0.000555 0.119157 0.013801 0.554969 0.842862 -0.062500 1 0 0 0 0 0 2 316250
-0.002014 -0.000555 0.119157 0.013807 0.554976 0.842868 -0.062500 1 0 0 0 0 0 2 317252
-0.002014 -0.000555 0.119157 0.013805 0.554989 0.842862 -0.062500 1 0 0 0 0 0 2 318254
-0.002014 -0.000555 0.119157 0.013820 0.554976 0.842862 -0.062500 1 0 0 0 0 0 2 319250
-0.002014 -0.000555 0.119157 0.013802 0.554969 0.842861 -0.062500 1 0 0 0 0 0 2 320250
-0.002014 -0.000555 0.119157 0.013808 0.554976 0.842868 -0.062500 1 0 0 0 0 0 2 321251
-0.002014 -0.000555 0.119157 0.013808 0.554977 0.842869 -0.062500 1 0 0 0 0 0 2 322243
-0.002014 -0.000555 0.119157 0.013800 0.554968 0.842862 -0.062500 1 0 0 0 0 0 2 323254
-0.002014 -0.000555 0.119157 0.013816 0.554985 0.842855 -0.062500 1 0 0 0 0 0 2 324257
-0.002014 -0.000555 0.119157 0.013809 0.554978 0.842867 -0.062500 1 0 0 0 0 0 2 325252
-0.002014 -0.000555 0.119157 0.013809 0.554978 0.842869 -0.062500 1 0 0 0 0 0 2 326249
-0.002014 -0.000555 0.119157 0.013800 0.554969 0.842862 -0.062500 1 0 0 0 0 0 2 327249
-0.002014 -0.000555 0.119157 0.013807 0.554976 0.842868 -0.062500 1 0 0 0 0 0 2 328249
-0.002014 -0.000555 0.119157 0.013820 0.554974 0.842863 -0.062500 1 0 0 0 0 0 2 329249
-0.002014 -0.000555 0.119157 0.013798 0.554980 0.842854 -0.062500 1 0 0 0 0 0 2 330248
-0.002014 -0.000555 0.119157 0.013807 0.554978 0.842867 -0.062500 1 0 0 0 0 0 2 331232
-0.002014 -0.000555 0.119157 0.013808 0.554977 0.842869 -0.062500 1 0 0 0 0 0 2 332249
-0.002014 -0.000555 0.119157 0.013808 0.554978 0.842869 -0.062500 1 0 0 0 0 0 2 333251
-0.002014 -0.000555 0.119157 0.013812 0.554966 0.842856 -0.062500 1 0 0 0 0 0 2 334252
-0.002014 -0.000555 0.119157 0.013809 0.554976 0.842867 -0.062500 1 0 0 0 0 0 2 335237
-0.002014 -0.000555 0.119157 0.013805 0.554989 0.842862 -0.062500 1 0 0 0 0 0 2 336248
-0.002014 -0.000555 0.119157 0.013808 0.554979 0.842868 -0.062500 1 0 0 0 0 0 2 337292
-0.002014 -0.000555 0.119157 0.013812 0.554966 0.842855 -0.062500 1 0 0 0 0 0 2 338305
-0.002014 -0.000555 0.119157 0.013809 0.554976 0.842867 -0.062500 1 0 0 0 0 0 2 339290
-0.002014 -0.000555 0.119157 0.013809 0.554977 0.842869 -0.062500 1 0 0 0 0 0 2 340305
-0.002014 -0.000555 0.119157 0.013800 0.554968 0.842862 -0.062500 1 0 0 0 0 0 2 341238
-0.002014 -0.000555 0.119157 0.013804 0.554988 0.842861 -0.062500 1 0 0 0 0 0 2 342247
-0.002014 -0.000555 0.119157 0.013808 0.554979 0.842868 -0.062500 1 0 0 0 0 0 2 343238
-0.002014 -0.000555 0.119157 0.013812 0.554966 0.842855 -0.062500 1 0 0 0 0 0 2 344247
-0.002014 -0.000555 0.119157 0.013809 0.554976 0.842867 -0.062500 1 0 0 0 0 0 2 345238
-0.002014 -0.000555 0.119157 0.013808 0.554977 0.842869 -0.062500 1 0 0 0 0 0 2 346238
-0.002014 -0.000555 0.119157 0.013808 0.554977 0.842869 -0.062500 1 0 0 0 0 0 2 347248
-0.002014 -0.000555 0.119157 0.013809 0.554977 0.842849 -0.062500 1 0 0 0 0 0 2 348237
-0.002014 -0.000555 0.119157 0.013808 0.554977 0.842866 -0.062500 1 0 0 0 0 0 2 349247
-0.002014 -0.000555 0.119157 0.013808 0.554977 0.842868 -0.062500 1 0 0 0 0 0 2 350238
-0.002014 -0.000555 0.119157 0.013809 0.554978 0.842869 -0.062500 1 0 0 0 0 0 2 351248
-0.002014 -0.000555 0.119157 0.013800 0.554969 0.842862 -0.062500 1 0 0 0 0 0 2 352237
-0.002014 -0.000555 0.119157 0.013819 0.554973 0.842862 -0.062500 1 0 0 0 0 0 2 353249
-0.002014 -0.000555 0.119157 0.013806 0.554988 0.842861 -0.062500 1 0 0 0 0 0 2 354237
-0.002014 -0.000555 0.119157 0.013800 0.554970 0.842861 -0.062500 1 0 0 0 0 0 2 355247
-0.002014 -0.000555 0.119157 0.013807 0.554977 0.842868 -0.062500 1 0 0 0 0 0 2 356249
-0.002014 -0.000555 0.119157 0.013808 0.554977 0.842869 -0.062500 1 0 0 0 0 0 2 357247
-0.002014 -0.000555 0.119157 0.013812 0.554966 0.842855 -0.062500 1 0 0 0 0 0 2 358249
-0.002014 -0.000555 0.119157 0.013809 0.554976 0.842867 -0.062500 1 0 0 0 0 0 2 359254
-0.002014 -0.000555 0.119157 0.013805 0.554989 0.842862 -0.062500 1 0 0 0 0 0 2 360256
-0.002014 -0.000555 0.119157 0.013808 0.554979 0.842868 -0.062500 1 0 0 0 0 0 2 361244
-0.002014 -0.000555 0.119157 0.013800 0.554969 0.842862 -0.062500 1 0 0 0 0 0 2 362237
-0.002014 -0.000555 0.119157 0.013819 0.554974 0.842862 -0.062500 1 0 0 0 0 0 2 363253
-0.002014 -0.000555 0.119157 0.013810 0.554977 0.842868 -0.062500 1 0 0 0 0 0 2 364244
-0.002014 -0.000555 0.119157 0.013809 0.554977 0.842869 -0.062500 1 0 0 0 0 0 2 365258
-0.002014 -0.000555 0.119157 0.013797 0.554980 0.842855 -0.062500 1 0 0 0 0 0 2 366256
-0.002014 -0.000555 0.119157 0.013807 0.554978 0.842867 -0.062500 1 0 0 0 0 0 2 367247
-0.002014 -0.000555 0.119157 0.013820 0.554975 0.842862 -0.062500 1 0 0 0 0 0 2 368252
-0.002014 -0.000555 0.119157 0.013802 0.554968 0.842861 -0.062500 1 0 0 0 0 0 2 369255
-0.002014 -0.000555 0.119157 0.013808 0.554976 0.842868 -0.062500 1 0 0 0 0 0 2 370248
-0.002014 -0.000555 0.119157 0.013808 0.554977 0.842869 -0.062500 1 0 0 0 0 0 2 371249
-0.002014 -0.000555 0.119157 0.013805 0.554989 0.842862 -0.062500 1 0 0 0 0 0 2 372248
-0.002014 -0.000555 0.119157 0.013812 0.554967 0.842855 -0.062500 1 0 0 0 0 0 2 373251
-0.002014 -0.000555 0.119157 0.013809 0.554976 0.842867 -0.062500 1 0 0 0 0 0 2 374247
-0.002014 -0.000555 0.119157 0.013809 0.554977 0.842869 -0.062500 1 0 0 0 0 0 2 375248
-0.002014 -0.000555 0.119157 0.013800 0.554969 0.842862 -0.062500 1 0 0 0 0 0 2 376260
-0.002014 -0.000555 0.119157 0.013807 0.554976 0.842868 -0.062500 1 0 0 0 0 0 2 377255
-0.002014 -0.000555 0.119157 0.013817 0.554986 0.842856 -0.062500 1 0 0 0 0 0 2 378254
-0.002014 -0.000555 0.119157 0.013809 0.554979 0.842867 -0.062500 1 0 0 0 0 0 2 379252
-0.002014 -0.000555 0.119157 0.013800 0.554969 0.842862 -0.062500 1 0 0 0 0 0 2 380249
-0.002014 -0.000555 0.119157 0.013807 0.554976 0.842868 -0.062500 1 0 0 0 0 0 2 381233
-0.002014 -0.000555 0.119157 0.013808 0.554977 0.842869 -0.062500 1 0 0 0 0 0 2 382250
-0.002014 -0.000555 0.119157 0.013812 0.554966 0.842856 -0.062500 1 0 0 0 0 0 2 383249
-0.002014 -0.000555 0.119157 0.013805 0.554987 0.842861 -0.062500 1 0 0 0 0 0 2 384247
-0.002014 -0.000555 0.119157 0.013808 0.554979 0.842868 -0.062500 1 0 0 0 0 0 2 385250
-0.002014 -0.000555 0.119157 0.013808 0.554978 0.842869 -0.062500 1 0 0 0 0 0 2 386249
-0.002014 -0.000555 0.119157 0.013800 0.554969 0.842862 -0.062500 1 0 0 0 0 0 2 387248
-0.002014 -0.000555 0.119157 0.013819 0.554973 0.842862 -0.062500 1 0 0 0 0 0 2 388229
-0.002014 -0.000555 0.119157 0.013810 0.554977 0.842868 -0.062500 1 0 0 0 0 0 2 389250
-0.002014 -0.000555 0.119157 0.013797 0.554980 0.842855 -0.062500 1 0 0 0 0 0 2 390247
-0.002014 -0.000555 0.119157 0.013807 0.554978 0.842867 -0.062500 1 0 0 0 0 0 2 391248
-0.002014 -0.000555 0.119157 0.013808 0.554978 0.842869 -0.062500 1 0 0 0 0 0 2 392230
-0.002014 -0.000555 0.119157 0.013820 0.554975 0.842863 -0.062500 1 0 0 0 0 0 2 393232
-0.002014 -0.000555 0.119157 0.013802 0.554968 0.842861 -0.062500 1 0 0 0 0 0 2 394248
-0.002014 -0.000555 0.119157 0.013808 0.554976 0.842868 -0.062500 1 0 0 0 0 0 2 395246
-0.002014 -0.000555 0.119157 0.013805 0.554989 0.842862 -0.062500 1 0 0 0 0 0 2 396247
-0.002014 -0.000555 0.119157 0.013808 0.554979 0.842868 -0.062500 1 0 0 0 0 0 2 397249
-0.002014 -0.000555 0.119157 0.013812 0.554966 0.842855 -0.062500 1 0 0 0 0 0 2 398243
-0.002014 -0.000555 0.119157 0.013809 0.554976 0.842867 -0.062500 1 0 0 0 0 0 2 399252
-0.002014 -0.000555 0.119157 0.013808 0.554977 0.842869 -0.062500 1 0 0 0 0 0 2 400253
-0.002014 -0.000555 0.119157 0.013800 0.554969 0.842862 -0.062500 1 0 0 0 0 0 2 401249
-0.002014 -0.000555 0.119157 0.013816 0.554985 0.842855 -0.062500 1 0 0 0 0 0 2 402249
-0.002014 -0.000555 0.119157 0.013809 0.554978 0.842867 -0.062500 1 0 0 0 0 0 2 403246
-0.002014 -0.000555 0.119157 0.013809 0.554978 0.842869 -0.062500 1 0 0 0 0 0 2 404248
-0.002014 -0.000555 0.119157 0.013800 0.554969 0.842862 -0.062500 1 0 0 0 0 0 2 405231
-0.002014 -0.000555 0.119157 0.013807 0.554976 0.842868 -0.062500 1 0 0 0 0 0 2 406227
-0.002014 -0.000555 0.119157 0.013820 0.554974 0.842863 -0.062500 1 0 0 0 0 0 2 407248
-0.002014 -0.000555 0.119157 0.013798 0.554980 0.842854 -0.062500 1 0 0 0 0 0 2 408254
-0.002014 -0.000555 0.119157 0.013807 0.554978 0.842867 -0.062500 1 0 0 0 0 0 2 409250
-0.002014 -0.000555 0.119157 0.013808 0.554977 0.842869 -0.062500 1 0 0 0 0 0 2 410247
-0.002014 -0.000555 0.119157 0.013808 0.554978 0.842869 -0.062500 1 0 0 0 0 0 2 411237
-0.002014 -0.000555 0.119157 0.013812 0.554966 0.842856 -0.062500 1 0 0 0 0 0 2 412247
-0.002014 -0.000555 0.119157 0.013809 0.554976 0.842867 -0.062500 1 0 0 0 0 0 2 413247
-0.002014 -0.000555 0.119157 0.013805 0.554989 0.842862 -0.062500 1 0 0 0 0 0 2 414236
-0.002014 -0.000555 0.119157 0.013800 0.554970 0.842861 -0.062500 1 0 0 0 0 0 2 415247
-0.002014 -0.000555 0.119157 0.013807 0.554977 0.842868 -0.062500 1 0 0 0 0 0 2 416235
-0.002014 -0.000555 0.119157 0.013820 0.554974 0.842862 -0.062500 1 0 0 0 0 0 2 417246
-0.002014 -0.000555 0.119157 0.013810 0.554977 0.842868 -0.062500 1 0 0 0 0 0 2 418235
-0.002014 -0.000555 0.119157 0.013801 0.554968 0.842862 -0.062500 1 0 0 0 0 0 2 419245
-0.002014 -0.000555 0.119157 0.013804 0.554988 0.842861 -0.062500 1 0 0 0 0 0 2 420236
-0.002014 -0.000555 0.119157 0.013808 0.554979 0.842868 -0.062500 1 0 0 0 0 0 2 421246
-0.002014 -0.000555 0.119157 0.013812 0.554966 0.842855 -0.062500 1 0 0 0 0 0 2 422235
-0.002014 -0.000555 0.119157 0.013809 0.554976 0.842867 -0.062500 1 0 0 0 0 0 2 423246
-0.002014 -0.000555 0.119157 0.013808 0.554977 0.842869 -0.062500 1 0 0 0 0 0 2 424234
-0.002014 -0.000555 0.119157 0.013808 0.554977 0.842869 -0.062500 1 0 0 0 0 0 2 425246
-0.002014 -0.000555 0.119157 0.013797 0.554980 0.842855 -0.062500 1 0 0 0 0 0 2 426236
-0.002014 -0.000555 0.119157 0.013819 0.554975 0.842861 -0.062500 1 0 0 0 0 0 2 427246
-0.002014 -0.000555 0.119157 0.013810 0.554977 0.842868 -0.062500 1 0 0 0 0 0 2 428236
-0.002014 -0.000555 0.119157 0.013800 0.554969 0.842862 -0.062500 1 0 0 0 0 0 2 429236
-0.002014 -0.000555 0.119157 0.013807 0.554976 0.842868 -0.062500 1 0 0 0 0 0 2 430277
-0.002014 -0.000555 0.119157 0.013808 0.554977 0.842869 -0.062500 1 0 0 0 0 0 2 431246
-0.002014 -0.000555 0.119157 0.013817 0.554986 0.842856 -0.062500 1 0 0 0 0 0 2 432244
-0.002014 -0.000555 0.119157 0.013801 0.554970 0.842860 -0.062500 1 0 0 0 0 0 2 433252
-0.002014 -0.000555 0.119157 0.013808 0.554977 0.842868 -0.062500 1 0 0 0 0 0 2 434256
-0.002014 -0.000555 0.119157 0.013808 0.554977 0.842869 -0.062500 1 0 0 0 0 0 2 435241
-0.002014 -0.000555 0.119157 0.013800 0.554969 0.842862 -0.062500 1 0 0 0 0 0 2 436240
-0.002014 -0.000555 0.119157 0.013819 0.554973 0.842862 -0.062500 1 0 0 0 0 0 2 437241
-0.002014 -0.000555 0.119157 0.013806 0.554988 0.842861 -0.062500 1 0 0 0 0 0 2 438250
-0.002014 -0.000555 0.119157 0.013808 0.554979 0.842868 -0.062500 1 0 0 0 0 0 2 439255
-0.002014 -0.000555 0.119157 0.013800 0.554969 0.842862 -0.062500 1 0 0 0 0 0 2 440244
-0.002014 -0.000555 0.119157 0.013807 0.554976 0.842868 -0.062500 1 0 0 0 0 0 2 441253
-0.002014 -0.000555 0.119157 0.013820 0.554974 0.842862 -0.062500 1 0 0 0 0 0 2 442250
-0.002014 -0.000555 0.119157 0.013802 0.554968 0.842861 -0.062500 1 0 0 0 0 0 2 443247
-0.002014 -0.000555 0.119157 0.013804 0.554988 0.842861 -0.062500 1 0 0 0 0 0 2 444247
-0.002014 -0.000555 0.119157 0.013808 0.554979 0.842868 -0.062500 1 0 0 0 0 0 2 445249
-0.002014 -0.000555 0.119157 0.013808 0.554978 0.842869 -0.062500 1 0 0 0 0 0 2 446245
-0.002014 -0.000555 0.119157 0.013812 0.554966 0.842856 -0.062500 1 0 0 0 0 0 2 447247
-0.002014 -0.000555 0.119157 0.013809 0.554976 0.842867 -0.062500 1 0 0 0 0 0 2 448245
-0.002014 -0.000555 0.119157 0.013808 0.554977 0.842869 -0.062500 1 0 0 0 0 0 2 449249
-0.002014 -0.000555 0.119157 0.013797 0.554980 0.842855 -0.062500 1 0 0 0 0 0 2 450248
-0.002009 -0.000573 0.119168 -0.059969 0.808296 0.696788 -0.062500 1 0 0 0 0 0 2 451231
-0.002006 -0.000582 0.119171 -0.036326 0.722944 0.768406 -0.062500 1 0 0 0 0 0 2 452248
-0.002004 -0.000587 0.119172 -0.017784 0.659233 0.805355 -0.062500 1 0 0 0 0 0 2 453248
-0.002004 -0.000589 0.119173 -0.007614 0.625344 0.819332 -0.062500 1 0 0 0 0 0 2 454245
-0.002003 -0.000590 0.119173 -0.002355 0.608232 0.824282 -0.062500 1 0 0 0 0 0 2 455247
-0.002003 -0.000591 0.119173 0.000303 0.599654 0.826008 -0.062500 1 0 0 0 0 0 2 456245
-0.002003 -0.000591 0.119173 0.001667 0.595378 0.826609 -0.062500 1 0 0 0 0 0 2 457248
-0.002003 -0.000591 0.119173 0.002346 0.593234 0.826811 -0.062500 1 0 0 0 0 0 2 458245
-0.002003 -0.000591 0.119173 0.002678 0.592152 0.826888 -0.062500 1 0 0 0 0 0 2 459246
-0.002003 -0.000591 0.119173 0.002847 0.591630 0.826914 -0.062500 1 0 0 0 0 0 2 460247
-0.002003 -0.000591 0.119173 0.002930 0.591361 0.826917 -0.062500 1 0 0 0 0 0 2 461228
-0.002003 -0.000591 0.119173 0.002981 0.591229 0.826917 -0.062500 1 0 0 0 0 0 2 462246
-0.002003 -0.000591 0.119173 0.002994 0.591156 0.826923 -0.062500 1 0 0 0 0 0 2 463248
-0.002003 -0.000591 0.119173 0.003025 0.591123 0.826925 -0.062500 1 0 0 0 0 0 2 464246
-0.002003 -0.000591 0.119173 0.003020 0.591112 0.826918 -0.062500 1 0 0 0 0 0 2 465228
-0.002003 -0.000591 0.119173 0.003022 0.591101 0.826924 -0.062500 1 0 0 0 0 0 2 466246
-0.002003 -0.000591 0.119173 0.003022 0.591100 0.826924 -0.062500 1 0 0 0 0 0 2 467244
-0.002003 -0.000591 0.119173 0.003022 0.591100 0.826924 -0.062500 1 0 0 0 0 0 2 468245
-0.002003 -0.000591 0.119173 0.003022 0.591101 0.826925 -0.062500 1 0 0 0 0 0 2 469247
-0.002003 -0.000591 0.119173 0.003014 0.591092 0.826918 -0.062500 1 0 0 0 0 0 2 470248
-0.002003 -0.000591 0.119173 0.003024 0.591088 0.826930 -0.062500 1 0 0 0 0 0 2 471239
-0.002003 -0.000591 0.119173 0.003022 0.591099 0.826925 -0.062500 1 0 0 0 0 0 2 472244
-0.002003 -0.000591 0.119173 0.003026 0.591089 0.826911 -0.062500 1 0 0 0 0 0 2 473250
-0.002003 -0.000591 0.119173 0.003022 0.591099 0.826923 -0.062500 1 0 0 0 0 0 2 474244
-0.002003 -0.000591 0.119173 0.003025 0.591089 0.826931 -0.062500 1 0 0 0 0 0 2 475244
-0.002003 -0.000591 0.119173 0.003022 0.591099 0.826925 -0.062500 1 0 0 0 0 0 2 476244
-0.002003 -0.000591 0.119173 0.003014 0.591092 0.826918 -0.062500 1 0 0 0 0 0 2 477309
-0.002003 -0.000591 0.119173 0.003021 0.591100 0.826924 -0.062500 1 0 0 0 0 0 2 478303
-0.002003 -0.000591 0.119173 0.003037 0.591086 0.826925 -0.062500 1 0 0 0 0 0 2 479325
-0.002003 -0.000591 0.119173 0.003015 0.591090 0.826918 -0.062500 1 0 0 0 0 0 2 480301
-0.002003 -0.000591 0.119173 0.003021 0.591099 0.826924 -0.062500 1 0 0 0 0 0 2 481282
-0.002003 -0.000591 0.119173 0.003021 0.591101 0.826924 -0.062500 1 0 0 0 0 0 2 482271
-0.002003 -0.000591 0.119173 0.003025 0.591089 0.826931 -0.062500 1 0 0 0 0 0 2 483306
-0.002003 -0.000591 0.119173 0.003026 0.591088 0.826912 -0.062500 1 0 0 0 0 0 2 484304
-0.002003 -0.000591 0.119173 0.003022 0.591099 0.826923 -0.062500 1 0 0 0 0 0 2 485288
-0.002003 -0.000591 0.119173 0.003022 0.591101 0.826924 -0.062500 1 0 0 0 0 0 2 486301
-0.002003 -0.000591 0.119173 0.003025 0.591089 0.826931 -0.062500 1 0 0 0 0 0 2 487285
-0.002003 -0.000591 0.119173 0.003026 0.591088 0.826912 -0.062500 1 0 0 0 0 0 2 488300
-0.002003 -0.000591 0.119173 0.003022 0.591099 0.826923 -0.062500 1 0 0 0 0 0 2 489286
-0.002003 -0.000591 0.119173 0.003022 0.591101 0.826924 -0.062500 1 0 0 0 0 0 2 490301
-0.002003 -0.000591 0.119173 0.003017 0.591081 0.826924 -0.062500 1 0 0 0 0 0 2 491286
-0.002003 -0.000591 0.119173 0.003021 0.591098 0.826925 -0.062500 1 0 0 0 0 0 2 492301
-0.002003 -0.000591 0.119173 0.003034 0.591098 0.826918 -0.062500 1 0 0 0 0 0 2 493288
-0.002003 -0.000591 0.119173 0.003023 0.591101 0.826924 -0.062500 1 0 0 0 0 0 2 494301
-0.002003 -0.000591 0.119173 0.003017 0.591081 0.826924 -0.062500 1 0 0 0 0 0 2 495287
-0.002003 -0.000591 0.119173 0.003021 0.591098 0.826925 -0.062500 1 0 0 0 0 0 2 496286
-0.002003 -0.000591 0.119173 0.003022 0.591101 0.826925 -0.062500 1 0 0 0 0 0 2 497245
-0.002003 -0.000591 0.119173 0.003026 0.591089 0.826911 -0.062500 1 0 0 0 0 0 2 498234
-0.002003 -0.000591 0.119173 0.003026 0.591088 0.826930 -0.062500 1 0 0 0 0 0 2 499244
-0.002003 -0.000591 0.119173 0.003022 0.591099 0.826925 -0.062500 1 0 0 0 0 0 2 500232
-0.002003 -0.000591 0.119173 0.003022 0.591101 0.826925 -0.062500 1 0 0 0 0 0 2 501244
-0.002003 -0.000591 0.119173 0.003014 0.591092 0.826918 -0.062500 1 0 0 0 0 0 2 502233
-0.002003 -0.000591 0.119173 0.003036 0.591086 0.826924 -0.062500 1 0 0 0 0 0 2 503245
-0.002003 -0.000591 0.119173 0.003024 0.591099 0.826924 -0.062500 1 0 0 0 0 0 2 504234
-0.002003 -0.000591 0.119173 0.003014 0.591092 0.826918 -0.062500 1 0 0 0 0 0 2 505243
-0.002003 -0.000591 0.119173 0.003024 0.591088 0.826930 -0.062500 1 0 0 0 0 0 2 506233
-0.002003 -0.000591 0.119173 0.003022 0.591099 0.826925 -0.062500 1 0 0 0 0 0 2 507243
-0.002003 -0.000591 0.119173 0.003026 0.591089 0.826911 -0.062500 1 0 0 0 0 0 2 508232
-0.002003 -0.000591 0.119173 0.003022 0.591099 0.826923 -0.062500 1 0 0 0 0 0 2 509244
-0.002003 -0.000591 0.119173 0.003025 0.591089 0.826931 -0.062500 1 0 0 0 0 0 2 510257
-0.002003 -0.000591 0.119173 0.003022 0.591099 0.826925 -0.062500 1 0 0 0 0 0 2 511240
-0.002003 -0.000591 0.119173 0.003014 0.591092 0.826918 -0.062500 1 0 0 0 0 0 2 512264
-0.002003 -0.000591 0.119173 0.003033 0.591097 0.826917 -0.062500 1 0 0 0 0 0 2 513249
-0.002003 -0.000591 0.119173 0.003026 0.591089 0.826930 -0.062500 1 0 0 0 0 0 2 514239
-0.002003 -0.000591 0.119173 0.003023 0.591099 0.826925 -0.062500 1 0 0 0 0 0 2 515229
-0.002003 -0.000591 0.119173 0.003014 0.591092 0.826918 -0.062500 1 0 0 0 0 0 2 516248
-0.002003 -0.000591 0.119173 0.003021 0.591100 0.826924 -0.062500 1 0 0 0 0 0 2 517239
-0.002003 -0.000591 0.119173 0.003037 0.591086 0.826925 -0.062500 1 0 0 0 0 0 2 518242
-0.002003 -0.000591 0.119173 0.003015 0.591090 0.826918 -0.062500 1 0 0 0 0 0 2 519244
-0.002003 -0.000591 0.119173 0.003021 0.591099 0.826924 -0.062500 1 0 0 0 0 0 2 520255
-0.002003 -0.000591 0.119173 0.003022 0.591101 0.826924 -0.062500 1 0 0 0 0 0 2 521247
-0.002003 -0.000591 0.119173 0.003025 0.591089 0.826931 -0.062500 1 0 0 0 0 0 2 522246
-0.002003 -0.000591 0.119173 0.003026 0.591088 0.826912 -0.062500 1 0 0 0 0 0 2 523245
-0.002003 -0.000591 0.119173 0.003022 0.591099 0.826923 -0.062500 1 0 0 0 0 0 2 524244
-0.002003 -0.000591 0.119173 0.003022 0.591101 0.826924 -0.062500 1 0 0 0 0 0 2 525244
-0.002003 -0.000591 0.119173 0.003017 0.591081 0.826924 -0.062500 1 0 0 0 0 0 2 526243
-0.002003 -0.000591 0.119173 0.003021 0.591098 0.826925 -0.062500 1 0 0 0 0 0 2 527224
-0.002003 -0.000591 0.119173 0.003033 0.591098 0.826918 -0.062500 1 0 0 0 0 0 2 528220
-0.002003 -0.000591 0.119173 0.003023 0.591101 0.826924 -0.062500 1 0 0 0 0 0 2 529256
-0.002003 -0.000591 0.119173 0.003017 0.591081 0.826924 -0.062500 1 0 0 0 0 0 2 530248
-0.002003 -0.000591 0.119173 0.003021 0.591098 0.826925 -0.062500 1 0 0 0 0 0 2 531246
-0.002003 -0.000591 0.119173 0.003021 0.591101 0.826925 -0.062500 1 0 0 0 0 0 2 532224
-0.002003 -0.000591 0.119173 0.003025 0.591089 0.826911 -0.062500 1 0 0 0 0 0 2 533245
-0.002003 -0.000591 0.119173 0.003025 0.591088 0.826930 -0.062500 1 0 0 0 0 0 2 534224
-0.002003 -0.000591 0.119173 0.003022 0.591099 0.826925 -0.062500 1 0 0 0 0 0 2 535224
-0.002003 -0.000591 0.119173 0.003022 0.591101 0.826925 -0.062500 1 0 0 0 0 0 2 536244
-0.002003 -0.000591 0.119173 0.003026 0.591090 0.826911 -0.062500 1 0 0 0 0 0 2 537243
-0.002003 -0.000591 0.119173 0.003026 0.591088 0.826930 -0.062500 1 0 0 0 0 0 2 538242
-0.002003 -0.000591 0.119173 0.003022 0.591099 0.826925 -0.062500 1 0 0 0 0 0 2 539242
-0.002003 -0.000591 0.119173 0.003014 0.591092 0.826918 -0.062500 1 0 0 0 0 0 2 540246
-0.002003 -0.000591 0.119173 0.003024 0.591088 0.826930 -0.062500 1 0 0 0 0 0 2 541226
-0.002003 -0.000591 0.119173 0.003034 0.591096 0.826919 -0.062500 1 0 0 0 0 0 2 542242
-0.002003 -0.000591 0.119173 0.003023 0.591100 0.826924 -0.062500 1 0 0 0 0 0 2 543243
-0.002003 -0.000591 0.119173 0.003014 0.591092 0.826917 -0.062500 1 0 0 0 0 0 2 544240
-0.002003 -0.000591 0.119173 0.003024 0.591088 0.826930 -0.062500 1 0 0 0 0 0 2 545248
-0.002003 -0.000591 0.119173 0.003022 0.591099 0.826925 -0.062500 1 0 0 0 0 0 2 546237
-0.002003 -0.000591 0.119173 0.003026 0.591089 0.826911 -0.062500 1 0 0 0 0 0 2 547227
-0.002003 -0.000591 0.119173 0.003022 0.591099 0.826923 -0.062500 1 0 0 0 0 0 2 548243
-0.002003 -0.000591 0.119173 0.003025 0.591089 0.826931 -0.062500 1 0 0 0 0 0 2 549243
-0.002003 -0.000591 0.119173 0.003022 0.591099 0.826925 -0.062500 1 0 0 0 0 0 2 550236
-0.002003 -0.000591 0.119173 0.003014 0.591092 0.826918 -0.062500 1 0 0 0 0 0 2 551246
-0.002003 -0.000591 0.119173 0.003033 0.591097 0.826917 -0.062500 1 0 0 0 0 0 2 552233
-0.002003 -0.000591 0.119173 0.003026 0.591089 0.826930 -0.062500 1 0 0 0 0 0 2 553246
-0.002003 -0.000591 0.119173 0.003023 0.591099 0.826925 -0.062500 1 0 0 0 0 0 2 554244
-0.002003 -0.000591 0.119173 0.003014 0.591092 0.826918 -0.062500 1 0 0 0 0 0 2 555243
-0.002003 -0.000591 0.119173 0.003021 0.591100 0.826924 -0.062500 1 0 0 0 0 0 2 556241
-0.002003 -0.000591 0.119173 0.003037 0.591086 0.826925 -0.062500 1 0 0 0 0 0 2 557244
-0.002003 -0.000591 0.119173 0.003016 0.591090 0.826918 -0.062500 1 0 0 0 0 0 2 558242
-0.002003 -0.000591 0.119173 0.003021 0.591099 0.826924 -0.062500 1 0 0 0 0 0 2 559242
-0.002003 -0.000591 0.119173 0.003022 0.591101 0.826924 -0.062500 1 0 0 0 0 0 2 560244
-0.002003 -0.000591 0.119173 0.003025 0.591089 0.826931 -0.062500 1 0 0 0 0 0 2 561246
-0.002003 -0.000591 0.119173 0.003026 0.591088 0.826912 -0.062500 1 0 0 0 0 0 2 562239
-0.002003 -0.000591 0.119173 0.003022 0.591099 0.826923 -0.062500 1 0 0 0 0 0 2 563234
-0.002003 -0.000591 0.119173 0.003022 0.591101 0.826924 -0.062500 1 0 0 0 0 0 2 564240
-0.002003 -0.000591 0.119173 0.003017 0.591081 0.826924 -0.062500 1 0 0 0 0 0 2 565232
-0.002003 -0.000591 0.119173 0.003021 0.591098 0.826925 -0.062500 1 0 0 0 0 0 2 566241
-0.002003 -0.000591 0.119173 0.003034 0.591098 0.826918 -0.062500 1 0 0 0 0 0 2 567231
-0.002003 -0.000591 0.119173 0.003023 0.591101 0.826924 -0.062500 1 0 0 0 0 0 2 568240
-0.002003 -0.000591 0.119173 0.003017 0.591081 0.826924 -0.062500 1 0 0 0 0 0 2 569232
-0.002003 -0.000591 0.119173 0.003021 0.591098 0.826925 -0.062500 1 0 0 0 0 0 2 570241
-0.002003 -0.000591 0.119173 0.003021 0.591101 0.826925 -0.062500 1 0 0 0 0 0 2 571231
-0.002003 -0.000591 0.119173 0.003025 0.591089 0.826911 -0.062500 1 0 0 0 0 0 2 572240
-0.002003 -0.000591 0.119173 0.003025 0.591088 0.826930 -0.062500 1 0 0 0 0 0 2 573230
-0.002003 -0.000591 0.119173 0.003022 0.591099 0.826925 -0.062500 1 0 0 0 0 0 2 574240
-0.002003 -0.000591 0.119173 0.003022 0.591101 0.826925 -0.062500 1 0 0 0 0 0 2 575228
-0.002003 -0.000591 0.119173 0.003026 0.591090 0.826911 -0.062500 1 0 0 0 0 0 2 576241
-0.002003 -0.000591 0.119173 0.003026 0.591088 0.826930 -0.062500 1 0 0 0 0 0 2 577231
-0.002003 -0.000591 0.119173 0.003022 0.591099 0.826925 -0.062500 1 0 0 0 0 0 2 578242
-0.002003 -0.000591 0.119173 0.003014 0.591092 0.826918 -0.062500 1 0 0 0 0 0 2 579230
-0.002003 -0.000591 0.119173 0.003024 0.591088 0.826930 -0.062500 1 0 0 0 0 0 2 580230
-0.002003 -0.000591 0.119173 0.003034 0.591096 0.826919 -0.062500 1 0 0 0 0 0 2 581241
-0.002003 -0.000591 0.119173 0.003023 0.591100 0.826924 -0.062500 1 0 0 0 0 0 2 582229
-0.002003 -0.000591 0.119173 0.003014 0.591092 0.826917 -0.062500 1 0 0 0 0 0 2 583246
-0.002003 -0.000591 0.119173 0.003024 0.591088 0.826930 -0.062500 1 0 0 0 0 0 2 584248
-0.002003 -0.000591 0.119173 0.003022 0.591099 0.826925 -0.062500 1 0 0 0 0 0 2 585275
-0.002003 -0.000591 0.119173 0.003026 0.591089 0.826911 -0.062500 1 0 0 0 0 0 2 586246
-0.002003 -0.000591 0.119173 0.003022 0.591099 0.826923 -0.062500 1 0 0 0 0 0 2 587237
-0.002003 -0.000591 0.119173 0.003025 0.591089 0.826931 -0.062500 1 0 0 0 0 0 2 588241
-0.002003 -0.000591 0.119173 0.003022 0.591099 0.826925 -0.062500 1 0 0 0 0 0 2 589244
-0.002003 -0.000591 0.119173 0.003014 0.591092 0.826918 -0.062500 1 0 0 0 0 0 2 590239
-0.002003 -0.000591 0.119173 0.003020 0.591100 0.826924 -0.062500 1 0 0 0 0 0 2 591242
-0.002003 -0.000591 0.119173 0.003037 0.591086 0.826925 -0.062500 1 0 0 0 0 0 2 592240
-0.002003 -0.000591 0.119173 0.003015 0.591090 0.826918 -0.062500 1 0 0 0 0 0 2 593263
-0.002003 -0.000591 0.119173 0.003021 0.591099 0.826924 -0.062500 1 0 0 0 0 0 2 594250
-0.002003 -0.000591 0.119173 0.003021 0.591101 0.826924 -0.062500 1 0 0 0 0 0 2 595244
-0.002003 -0.000591 0.119173 0.003037 0.591086 0.826925 -0.062500 1 0 0 0 0 0 2 596242
-0.002003 -0.000591 0.119173 0.003016 0.591090 0.826918 -0.062500 1 0 0 0 0 0 2 597242
-0.002003 -0.000591 0.119173 0.003021 0.591099 0.826924 -0.062500 1 0 0 0 0 0 2 598241
-0.002003 -0.000591 0.119173 0.003022 0.591101 0.826924 -0.062500 1 0 0 0 0 0 2 599239
-0.002003 -0.000591 0.119173 0.003025 0.591089 0.826931 -0.062500 1 0 0 0 0 0 2 600241
-0.002003 -0.000591 0.119173 0.003026 0.591088 0.826912 -0.062500 1 0 0 0 0 0 2 601242
-0.002003 -0.000591 0.119173 0.003022 0.591099 0.826923 -0.062500 1 0 0 0 0 0 2 602242
-0.002003 -0.000591 0.119173 0.003022 0.591101 0.826924 -0.062500 1 0 0 0 0 0 2 603247
-0.002003 -0.000591 0.119173 0.003017 0.591081 0.826924 -0.062500 1 0 0 0 0 0 2 604247
-0.002003 -0.000591 0.119173 0.003021 0.591098 0.826925 -0.062500 1 0 0 0 0 0 2 605246
-0.002003 -0.000591 0.119173 0.003034 0.591098 0.826918 -0.062500 1 0 0 0 0 0 2 606240
-0.002003 -0.000591 0.119173 0.003023 0.591101 0.826924 -0.062500 1 0 0 0 0 0 2 607241
-0.002003 -0.000591 0.119173 0.003017 0.591081 0.826924 -0.062500 1 0 0 0 0 0 2 608240
-0.002003 -0.000591 0.119173 0.003021 0.591098 0.826925 -0.062500 1 0 0 0 0 0 2 609242
-0.002003 -0.000591 0.119173 0.003022 0.591101 0.826925 -0.062500 1 0 0 0 0 0 2 610239
-0.002003 -0.000591 0.119173 0.003025 0.591089 0.826911 -0.062500 1 0 0 0 0 0 2 611241
-0.002003 -0.000591 0.119173 0.003026 0.591088 0.826930 -0.062500 1 0 0 0 0 0 2 612240
-0.002003 -0.000591 0.119173 0.003022 0.591099 0.826925 -0.062500 1 0 0 0 0 0 2 613243
-0.002003 -0.000591 0.119173 0.003022 0.591101 0.826925 -0.062500 1 0 0 0 0 0 2 614240
-0.002003 -0.000591 0.119173 0.003013 0.591092 0.826918 -0.062500 1 0 0 0 0 0 2 615239
-0.002003 -0.000591 0.119173 0.003036 0.591085 0.826924 -0.062500 1 0 0 0 0 0 2 616240
-0.002003 -0.000591 0.119173 0.003023 0.591099 0.826924 -0.062500 1 0 0 0 0 0 2 617240
-0.002003 -0.000591 0.119173 0.003014 0.591092 0.826918 -0.062500 1 0 0 0 0 0 2 618243
-0.002003 -0.000591 0.119173 0.003024 0.591088 0.826930 -0.062500 1 0 0 0 0 0 2 619239
-0.002003 -0.000591 0.119173 0.003022 0.591099 0.826925 -0.062500 1 0 0 0 0 0 2 620241
-0.002003 -0.000591 0.119173 0.003034 0.591098 0.826918 -0.062500 1 0 0 0 0 0 2 621241
-0.002003 -0.000591 0.119173 0.003015 0.591092 0.826917 -0.062500 1 0 0 0 0 0 2 622239
-0.002003 -0.000591 0.119173 0.003024 0.591088 0.826930 -0.062500 1 0 0 0 0 0 2 623238
-0.002003 -0.000591 0.119173 0.003022 0.591099 0.826925 -0.062500 1 0 0 0 0 0 2 624234
-0.002003 -0.000591 0.119173 0.003026 0.591089 0.826911 -0.062500 1 0 0 0 0 0 2 625245
-0.002003 -0.000591 0.119173 0.003022 0.591099 0.826923 -0.062500 1 0 0 0 0 0 2 626246
-0.002003 -0.000591 0.119173 0.003025 0.591089 0.826931 -0.062500 1 0 0 0 0 0 2 627239
-0.002003 -0.000591 0.119173 0.003022 0.591099 0.826925 -0.062500 1 0 0 0 0 0 2 628238
-0.002003 -0.000591 0.119173 0.003014 0.591092 0.826918 -0.062500 1 0 0 0 0 0 2 629242
-0.002003 -0.000591 0.119173 0.003020 0.591100 0.826924 -0.062500 1 0 0 0 0 0 2 630239
-0.002003 -0.000591 0.119173 0.003037 0.591086 0.826925 -0.062500 1 0 0 0 0 0 2 631243
-0.002003 -0.000591 0.119173 0.003015 0.591090 0.826918 -0.062500 1 0 0 0 0 0 2 632238
-0.002003 -0.000591 0.119173 0.003021 0.591099 0.826924 -0.062500 1 0 0 0 0 0 2 633240
-0.002003 -0.000591 0.119173 0.003021 0.591101 0.826924 -0.062500 1 0 0 0 0 0 2 634229
-0.002003 -0.000591 0.119173 0.003025 0.591089 0.826931 -0.062500 1 0 0 0 0 0 2 635224
-0.002003 -0.000591 0.119173 0.003026 0.591088 0.826912 -0.062500 1 0 0 0 0 0 2 636230
-0.002003 -0.000591 0.119173 0.003022 0.591099 0.826923 -0.062500 1 0 0 0 0 0 2 637304
-0.002003 -0.000591 0.119173 0.003022 0.591101 0.826924 -0.062500 1 0 0 0 0 0 2 638298
-0.002003 -0.000591 0.119173 0.003025 0.591089 0.826931 -0.062500 1 0 0 0 0 0 2 639280
-0.002003 -0.000591 0.119173 0.003026 0.591088 0.826912 -0.062500 1 0 0 0 0 0 2 640294
-0.002003 -0.000591 0.119173 0.003022 0.591099 0.826923 -0.062500 1 0 0 0 0 0 2 641283
-0.002003 -0.000591 0.119173 0.003022 0.591101 0.826924 -0.062500 1 0 0 0 0 0 2 642295
-0.002003 -0.000591 0.119173 0.003017 0.591081 0.826924 -0.062500 1 0 0 0 0 0 2 643280
-0.002003 -0.000591 0.119173 0.003021 0.591098 0.826925 -0.062500 1 0 0 0 0 0 2 644281
-0.002003 -0.000591 0.119173 0.003034 0.591098 0.826918 -0.062500 1 0 0 0 0 0 2 645297
-0.002003 -0.000591 0.119173 0.003023 0.591101 0.826924 -0.062500 1 0 0 0 0 0 2 646281
-0.002003 -0.000591 0.119173 0.003017 0.591081 0.826924 -0.062500 1 0 0 0 0 0 2 647280
-0.002003 -0.000591 0.119173 0.003021 0.591098 0.826925 -0.062500 1 0 0 0 0 0 2 648295
-0.002003 -0.000591 0.119173 0.003022 0.591101 0.826925 -0.062500 1 0 0 0 0 0 2 649281
-0.002003 -0.000591 0.119173 0.003026 0.591089 0.826911 -0.062500 1 0 0 0 0 0 2 650297
-0.002003 -0.000591 0.119173 0.003026 0.591088 0.826930 -0.062500 1 0 0 0 0 0 2 651297
-0.002003 -0.000591 0.119173 0.003022 0.591099 0.826925 -0.062500 1 0 0 0 0 0 2 652280
-0.002003 -0.000591 0.119173 0.003022 0.591101 0.826925 -0.062500 1 0 0 0 0 0 2 653239
-0.002003 -0.000591 0.119173 0.003013 0.591092 0.826918 -0.062500 1 0 0 0 0 0 2 654229
-0.002003 -0.000591 0.119173 0.003036 0.591086 0.826924 -0.062500 1 0 0 0 0 0 2 655238
-0.002003 -0.000591 0.119173 0.003024 0.591099 0.826924 -0.062500 1 0 0 0 0 0 2 656227
-0.002003 -0.000591 0.119173 0.003014 0.591092 0.826918 -0.062500 1 0 0 0 0 0 2 657239
-0.002003 -0.000591 0.119173 0.003024 0.591088 0.826930 -0.062500 1 0 0 0 0 0 2 658238
-0.002003 -0.000591 0.119173 0.003022 0.591099 0.826925 -0.062500 1 0 0 0 0 0 2 659226
-0.002003 -0.000591 0.119173 0.003034 0.591098 0.826918 -0.062500 1 0 0 0 0 0 2 660238
-0.002003 -0.000591 0.119173 0.003015 0.591092 0.826917 -0.062500 1 0 0 0 0 0 2 661228
-0.002003 -0.000591 0.119173 0.003024 0.591088 0.826930 -0.062500 1 0 0 0 0 0 2 662239
-0.002003 -0.000591 0.119173 0.003022 0.591099 0.826925 -0.062500 1 0 0 0 0 0 2 663239
-0.002003 -0.000591 0.119173 0.003013 0.591092 0.826918 -0.062500 1 0 0 0 0 0 2 664241
-0.002003 -0.000591 0.119173 0.003033 0.591097 0.826917 -0.062500 1 0 0 0 0 0 2 665250
-0.002003 -0.000591 0.119173 0.003026 0.591089 0.826930 -0.062500 1 0 0 0 0 0 2 666237
-0.002003 -0.000591 0.119173 0.003022 0.591099 0.826925 -0.062500 1 0 0 0 0 0 2 667239
-0.002003 -0.000591 0.119173 0.003014 0.591092 0.826918 -0.062500 1 0 0 0 0 0 2 668244
-0.002003 -0.000591 0.119173 0.003021 0.591100 0.826924 -0.062500 1 0 0 0 0 0 2 669218
-0.002003 -0.000591 0.119173 0.003037 0.591086 0.826925 -0.062500 1 0 0 0 0 0 2 670242
-0.002003 -0.000591 0.119173 0.003015 0.591090 0.826918 -0.062500 1 0 0 0 0 0 2 671233
-0.002003 -0.000591 0.119173 0.003021 0.591099 0.826924 -0.062500 1 0 0 0 0 0 2 672246
-0.002003 -0.000591 0.119173 0.003021 0.591101 0.826924 -0.062500 1 0 0 0 0 0 2 673246
-0.002003 -0.000591 0.119173 0.003025 0.591089 0.826931 -0.062500 1 0 0 0 0 0 2 674257
-0.002003 -0.000591 0.119173 0.003026 0.591088 0.826912 -0.062500 1 0 0 0 0 0 2 675232
-0.002003 -0.000591 0.119173 0.003022 0.591099 0.826923 -0.062500 1 0 0 0 0 0 2 676241
-0.002003 -0.000591 0.119173 0.003022 0.591101 0.826924 -0.062500 1 0 0 0 0 0 2 677242
-0.002003 -0.000591 0.119173 0.003025 0.591089 0.826931 -0.062500 1 0 0 0 0 0 2 678238
-0.002003 -0.000591 0.119173 0.003026 0.591088 0.826912 -0.062500 1 0 0 0 0 0 2 679238
-0.002003 -0.000591 0.119173 0.003022 0.591099 0.826923 -0.062500 1 0 0 0 0 0 2 680238
-0.002003 -0.000591 0.119173 0.003022 0.591101 0.826924 -0.062500 1 0 0 0 0 0 2 681240
-0.002003 -0.000591 0.119173 0.003017 0.591081 0.826924 -0.062500 1 0 0 0 0 0 2 682219
-0.002003 -0.000591 0.119173 0.003021 0.591098 0.826925 -0.062500 1 0 0 0 0 0 2 683238
-0.002003 -0.000591 0.119173 0.003034 0.591098 0.826918 -0.062500 1 0 0 0 0 0 2 684247
-0.002003 -0.000591 0.119173 0.003023 0.591101 0.826924 -0.062500 1 0 0 0 0 0 2 685244
-0.002003 -0.000591 0.119173 0.003017 0.591081 0.826924 -0.062500 1 0 0 0 0 0 2 686242
-0.002003 -0.000591 0.119173 0.003021 0.591098 0.826925 -0.062500 1 0 0 0 0 0 2 687236
-0.002003 -0.000591 0.119173 0.003022 0.591101 0.826925 -0.062500 1 0 0 0 0 0 2 688237
-0.002003 -0.000591 0.119173 0.003026 0.591089 0.826911 -0.062500 1 0 0 0 0 0 2 689239
-0.002003 -0.000591 0.119173 0.003026 0.591088 0.826930 -0.062500 1 0 0 0 0 0 2 690237
-0.002003 -0.000591 0.119173 0.003022 0.591099 0.826925 -0.062500 1 0 0 0 0 0 2 691236
-0.002003 -0.000591 0.119173 0.003022 0.591101 0.826925 -0.062500 1 0 0 0 0 0 2 692238
-0.002003 -0.000591 0.119173 0.003014 0.591092 0.826918 -0.062500 1 0 0 0 0 0 2 693239
-0.002003 -0.000591 0.119173 0.003024 0.591088 0.826931 -0.062500 1 0 0 0 0 0 2 694238
-0.002003 -0.000591 0.119173 0.003034 0.591097 0.826919 -0.062500 1 0 0 0 0 0 2 695235
-0.002003 -0.000591 0.119173 0.003015 0.591092 0.826917 -0.062500 1 0 0 0 0 0 2 696238
-0.002003 -0.000591 0.119173 0.003024 0.591088 0.826930 -0.062500 1 0 0 0 0 0 2 697244
-0.002003 -0.000591 0.119173 0.003022 0.591099 0.826925 -0.062500 1 0 0 0 0 0 2 698239
-0.002003 -0.000591 0.119173 0.003034 0.591098 0.826918 -0.062500 1 0 0 0 0 0 2 699239
-0.002003 -0.000591 0.119173 0.003015 0.591092 0.826917 -0.062500 1 0 0 0 0 0 2 700235
-0.002003 -0.000591 0.119173 0.003025 0.591088 0.826930 -0.062500 1 0 0 0 0 0 2 701239
-0.002003 -0.000591 0.119173 0.003022 0.591099 0.826925 -0.062500 1 0 0 0 0 0 2 702244
-0.002003 -0.000591 0.119173 0.003014 0.591092 0.826918 -0.062500 1 0 0 0 0 0 2 703244
-0.002003 -0.000591 0.119173 0.003033 0.591097 0.826917 -0.062500 1 0 0 0 0 0 2 704237
-0.002003 -0.000591 0.119173 0.003026 0.591089 0.826930 -0.062500 1 0 0 0 0 0 2 705231
-0.002003 -0.000591 0.119173 0.003023 0.591099 0.826925 -0.062500 1 0 0 0 0 0 2 706242
-0.002003 -0.000591 0.119173 0.003014 0.591092 0.826918 -0.062500 1 0 0 0 0 0 2 707245
-0.002003 -0.000591 0.119173 0.003021 0.591100 0.826924 -0.062500 1 0 0 0 0 0 2 708237
-0.002003 -0.000591 0.119173 0.003037 0.591086 0.826925 -0.062500 1 0 0 0 0 0 2 709240
-0.002003 -0.000591 0.119173 0.003016 0.591090 0.826918 -0.062500 1 0 0 0 0 0 2 710237
-0.002003 -0.000591 0.119173 0.003021 0.591099 0.826924 -0.062500 1 0 0 0 0 0 2 711235
-0.002003 -0.000591 0.119173 0.003022 0.591101 0.826924 -0.062500 1 0 0 0 0 0 2 712236
-0.002003 -0.000591 0.119173 0.003025 0.591089 0.826931 -0.062500 1 0 0 0 0 0 2 713240
-0.002003 -0.000591 0.119173 0.003026 0.591088 0.826912 -0.062500 1 0 0 0 0 0 2 714236
-0.002003 -0.000591 0.119173 0.003022 0.591099 0.826923 -0.062500 1 0 0 0 0 0 2 715239
-0.002003 -0.000591 0.119173 0.003022 0.591101 0.826924 -0.062500 1 0 0 0 0 0 2 716235
-0.002003 -0.000591 0.119173 0.003025 0.591089 0.826931 -0.062500 1 0 0 0 0 0 2 717241
-0.002003 -0.000591 0.119173 0.003026 0.591088 0.826912 -0.062500 1 0 0 0 0 0 2 718228
-0.002003 -0.000591 0.119173 0.003023 0.591099 0.826923 -0.062500 1 0 0 0 0 0 2 719237
-0.002003 -0.000591 0.119173 0.003022 0.591101 0.826924 -0.062500 1 0 0 0 0 0 2 720214
-0.002003 -0.000591 0.119173 0.003017 0.591081 0.826924 -0.062500 1 0 0 0 0 0 2 721280
-0.002003 -0.000591 0.119173 0.003021 0.591098 0.826925 -0.062500 1 0 0 0 0 0 2 722294
-0.002003 -0.000591 0.119173 0.003021 0.591101 0.826925 -0.062500 1 0 0 0 0 0 2 723276
-0.002003 -0.000591 0.119173 0.003025 0.591089 0.826911 -0.062500 1 0 0 0 0 0 2 724293
-0.002003 -0.000591 0.119173 0.003025 0.591088 0.826930 -0.062500 1 0 0 0 0 0 2 725237
-0.002003 -0.000591 0.119173 0.003022 0.591099 0.826925 -0.062500 1 0 0 0 0 0 2 726225
-0.002003 -0.000591 0.119173 0.003022 0.591101 0.826925 -0.062500 1 0 0 0 0 0 2 727236
-0.002003 -0.000591 0.119173 0.003026 0.591090 0.826911 -0.062500 1 0 0 0 0 0 2 728224
-0.002003 -0.000591 0.119173 0.003026 0.591088 0.826929 -0.062500 1 0 0 0 0 0 2 729236
-0.002003 -0.000591 0.119173 0.003022 0.591099 0.826925 -0.062500 1 0 0 0 0 0 2 730235
-0.002003 -0.000591 0.119173 0.003022 0.591101 0.826925 -0.062500 1 0 0 0 0 0 2 731224
-0.002003 -0.000591 0.119173 0.003014 0.591092 0.826918 -0.062500 1 0 0 0 0 0 2 732236
-0.002003 -0.000591 0.119173 0.003024 0.591088 0.826931 -0.062500 1 0 0 0 0 0 2 733224
-0.002003 -0.000591 0.119173 0.003034 0.591097 0.826919 -0.062500 1 0 0 0 0 0 2 734235
-0.002003 -0.000591 0.119173 0.003015 0.591092 0.826917 -0.062500 1 0 0 0 0 0 2 735225
-0.002003 -0.000591 0.119173 0.003024 0.591088 0.826930 -0.062500 1 0 0 0 0 0 2 736235
-0.002003 -0.000591 0.119173 0.003022 0.591099 0.826925 -0.062500 1 0 0 0 0 0 2 737225
-0.002003 -0.000591 0.119173 0.003026 0.591089 0.826911 -0.062500 1 0 0 0 0 0 2 738236
-0.002003 -0.000591 0.119173 0.003022 0.591099 0.826923 -0.062500 1 0 0 0 0 0 2 739228
-0.002003 -0.000591 0.119173 0.003025 0.591089 0.826931 -0.062500 1 0 0 0 0 0 2 740240
-0.002003 -0.000591 0.119173 0.003022 0.591099 0.826925 -0.062500 1 0 0 0 0 0 2 741231
-0.002003 -0.000591 0.119173 0.003014 0.591092 0.826918 -0.062500 1 0 0 0 0 0 2 742244
-0.002003 -0.000591 0.119173 0.003020 0.591100 0.826924 -0.062500 1 0 0 0 0 0 2 743249
-0.002003 -0.000591 0.119173 0.003037 0.591086 0.826925 -0.062500 1 0 0 0 0 0 2 744233
-0.002003 -0.000591 0.119173 0.003024 0.591099 0.826925 -0.062500 1 0 0 0 0 0 2 745234
-0.002003 -0.000591 0.119173 0.003014 0.591092 0.826918 -0.062500 1 0 0 0 0 0 2 746240
-0.002003 -0.000591 0.119173 0.003021 0.591100 0.826924 -0.062500 1 0 0 0 0 0 2 747238
-0.002003 -0.000591 0.119173 0.003037 0.591086 0.826925 -0.062500 1 0 0 0 0 0 2 748420
-0.002003 -0.000591 0.119173 0.003016 0.591090 0.826918 -0.062500 1 0 0 0 0 0 2 749245
-0.002003 -0.000591 0.119173 0.003021 0.591099 0.826924 -0.062500 1 0 0 0 0 0 2 750241
-0.002003 -0.000591 0.119173 0.003022 0.591101 0.826924 -0.062500 1 0 0 0 0 0 2 751230
-0.002003 -0.000591 0.119173 0.003025 0.591089 0.826931 -0.062500 1 0 0 0 0 0 2 752239
-0.002003 -0.000591 0.119173 0.003026 0.591088 0.826912 -0.062500 1 0 0 0 0 0 2 753238
-0.002003 -0.000591 0.119173 0.003022 0.591099 0.826923 -0.062500 1 0 0 0 0 0 2 754235
-0.002003 -0.000591 0.119173 0.003022 0.591101 0.826924 -0.062500 1 0 0 0 0 0 2 755236
-0.002003 -0.000591 0.119173 0.003017 0.591081 0.826924 -0.062500 1 0 0 0 0 0 2 756238
-0.002003 -0.000591 0.119173 0.003021 0.591098 0.826925 -0.062500 1 0 0 0 0 0 2 757237
-0.002003 -0.000591 0.119173 0.003034 0.591098 0.826918 -0.062500 1 0 0 0 0 0 2 758235
-0.002003 -0.000591 0.119173 0.003023 0.591101 0.826924 -0.062500 1 0 0 0 0 0 2 759244
-0.002003 -0.000591 0.119173 0.003017 0.591081 0.826924 -0.062500 1 0 0 0 0 0 2 760223
-0.002003 -0.000591 0.119173 0.003021 0.591098 0.826925 -0.062500 1 0 0 0 0 0 2 761242
-0.002003 -0.000591 0.119173 0.003021 0.591101 0.826925 -0.062500 1 0 0 0 0 0 2 762237
-0.002003 -0.000591 0.119173 0.003025 0.591089 0.826911 -0.062500 1 0 0 0 0 0 2 763216
-0.002003 -0.000591 0.119173 0.003025 0.591088 0.826930 -0.062500 1 0 0 0 0 0 2 764240
-0.002003 -0.000591 0.119173 0.003022 0.591099 0.826925 -0.062500 1 0 0 0 0 0 2 765238
-0.002003 -0.000591 0.119173 0.003022 0.591101 0.826925 -0.062500 1 0 0 0 0 0 2 766235
-0.002003 -0.000591 0.119173 0.003013 0.591092 0.826918 -0.062500 1 0 0 0 0 0 2 767236
-0.002003 -0.000591 0.119173 0.003036 0.591085 0.826924 -0.062500 1 0 0 0 0 0 2 768235
-0.002003 -0.000591 0.119173 0.003023 0.591099 0.826924 -0.062500 1 0 0 0 0 0 2 769236
-0.002003 -0.000591 0.119173 0.003014 0.591092 0.826917 -0.062500 1 0 0 0 0 0 2 770233
-0.002003 -0.000591 0.119173 0.003024 0.591088 0.826930 -0.062500 1 0 0 0 0 0 2 771238
-0.002003 -0.000591 0.119173 0.003022 0.591099 0.826925 -0.062500 1 0 0 0 0 0 2 772235
-0.002003 -0.000591 0.119173 0.003034 0.591098 0.826918 -0.062500 1 0 0 0 0 0 2 773236
-0.002003 -0.000591 0.119173 0.003015 0.591092 0.826917 -0.062500 1 0 0 0 0 0 2 774214
-0.002003 -0.000591 0.119173 0.003024 0.591088 0.826930 -0.062500 1 0 0 0 0 0 2 775234
-0.002003 -0.000591 0.119173 0.003022 0.591099 0.826925 -0.062500 1 0 0 0 0 0 2 776218
-0.002003 -0.000591 0.119173 0.003026 0.591089 0.826911 -0.062500 1 0 0 0 0 0 2 777218
-0.002003 -0.000591 0.119173 0.003022 0.591099 0.826923 -0.062500 1 0 0 0 0 0 2 778235
-0.002003 -0.000591 0.119173 0.003025 0.591089 0.826931 -0.062500 1 0 0 0 0 0 2 779234
-0.002003 -0.000591 0.119173 0.003022 0.591099 0.826925 -0.062500 1 0 0 0 0 0 2 780234
-0.002003 -0.000591 0.119173 0.003014 0.591092 0.826918 -0.062500 1 0 0 0 0 0 2 781298
-0.002003 -0.000591 0.119173 0.003020 0.591100 0.826924 -0.062500 1 0 0 0 0 0 2 782298
-0.002003 -0.000591 0.119173 0.003037 0.591086 0.826925 -0.062500 1 0 0 0 0 0 2 783297
-0.002003 -0.000591 0.119173 0.003015 0.591090 0.826918 -0.062500 1 0 0 0 0 0 2 784298
-0.002003 -0.000591 0.119173 0.003021 0.591099 0.826924 -0.062500 1 0 0 0 0 0 2 785297
-0.002003 -0.000591 0.119173 0.003021 0.591101 0.826924 -0.062500 1 0 0 0 0 0 2 786301
-0.002003 -0.000591 0.119173 0.003037 0.591086 0.826925 -0.062500 1 0 0 0 0 0 2 787268
-0.002003 -0.000591 0.119173 0.003016 0.591090 0.826918 -0.062500 1 0 0 0 0 0 2 788268
-0.002003 -0.000591 0.119173 0.003021 0.591099 0.826924 -0.062500 1 0 0 0 0 0 2 789270
-0.002003 -0.000591 0.119173 0.003022 0.591101 0.826924 -0.062500 1 0 0 0 0 0 2 790267
-0.002003 -0.000591 0.119173 0.003025 0.591089 0.826931 -0.062500 1 0 0 0 0 0 2 791267
-0.002003 -0.000591 0.119173 0.003026 0.591088 0.826912 -0.062500 1 0 0 0 0 0 2 792297
-0.002003 -0.000591 0.119173 0.003022 0.591099 0.826923 -0.062500 1 0 0 0 0 0 2 793295
-0.002003 -0.000591 0.119173 0.003022 0.591101 0.826924 -0.062500 1 0 0 0 0 0 2 794267
-0.002003 -0.000591 0.119173 0.003017 0.591081 0.826924 -0.062500 1 0 0 0 0 0 2 795297
-0.002003 -0.000591 0.119173 0.003021 0.591098 0.826925 -0.062500 1 0 0 0 0 0 2 796289
-0.002003 -0.000591 0.119173 0.003034 0.591098 0.826918 -0.062500 1 0 0 0 0 0 2 797290
-0.002003 -0.000591 0.119173 0.003023 0.591101 0.826924 -0.062500 1 0 0 0 0 0 2 798275
-0.002003 -0.000591 0.119173 0.003017 0.591081 0.826924 -0.062500 1 0 0 0 0 0 2 799288
-0.002003 -0.000591 0.119173 0.003021 0.591098 0.826925 -0.062500 1 0 0 0 0 0 2 800275
-0.002003 -0.000591 0.119173 0.003022 0.591101 0.826925 -0.062500 1 0 0 0 0 0 2 801290
-0.002003 -0.000591 0.119173 0.003025 0.591089 0.826911 -0.062500 1 0 0 0 0 0 2 802275
-0.002003 -0.000591 0.119173 0.003026 0.591088 0.826929 -0.062500 1 0 0 0 0 0 2 803291
-0.002003 -0.000591 0.119173 0.003022 0.591099 0.826925 -0.062500 1 0 0 0 0 0 2 804275
-0.002003 -0.000591 0.119173 0.003022 0.591101 0.826925 -0.062500 1 0 0 0 0 0 2 805291
-0.002003 -0.000591 0.119173 0.003013 0.591092 0.826918 -0.062500 1 0 0 0 0 0 2 806274
-0.002003 -0.000591 0.119173 0.003036 0.591086 0.826924 -0.062500 1 0 0 0 0 0 2 807290
-0.002003 -0.000591 0.119173 0.003024 0.591099 0.826924 -0.062500 1 0 0 0 0 0 2 808275
-0.002003 -0.000591 0.119173 0.003014 0.591092 0.826917 -0.062500 1 0 0 0 0 0 2 809232
-0.002003 -0.000591 0.119173 0.003024 0.591088 0.826930 -0.062500 1 0 0 0 0 0 2 810349
-0.002003 -0.000591 0.119173 0.003022 0.591099 0.826925 -0.062500 1 0 0 0 0 0 2 811358
-0.002003 -0.000591 0.119173 0.003034 0.591098 0.826918 -0.062500 1 0 0 0 0 0 2 812223
-0.002003 -0.000591 0.119173 0.003015 0.591092 0.826917 -0.062500 1 0 0 0 0 0 2 813236
-0.002003 -0.000591 0.119173 0.003024 0.591088 0.826930 -0.062500 1 0 0 0 0 0 2 814234
-0.002003 -0.000591 0.119173 0.003022 0.591099 0.826925 -0.062500 1 0 0 0 0 0 2 815221
-0.002003 -0.000591 0.119173 0.003013 0.591092 0.826918 -0.062500 1 0 0 0 0 0 2 816233
-0.002003 -0.000591 0.119173 0.003033 0.591097 0.826917 -0.062500 1 0 0 0 0 0 2 817222
-0.002003 -0.000591 0.119173 0.003026 0.591089 0.826930 -0.062500 1 0 0 0 0 0 2 818357
-0.002003 -0.000591 0.119173 0.003022 0.591099 0.826925 -0.062500 1 0 0 0 0 0 2 819222
-0.002003 -0.000591 0.119173 0.003014 0.591092 0.826918 -0.062500 1 0 0 0 0 0 2 820232
-0.002003 -0.000591 0.119173 0.003021 0.591100 0.826924 -0.062500 1 0 0 0 0 0 2 821222
-0.002003 -0.000591 0.119173 0.003037 0.591086 0.826925 -0.062500 1 0 0 0 0 0 2 822365
-0.002003 -0.000591 0.119173 0.003015 0.591090 0.826918 -0.062500 1 0 0 0 0 0 2 823233
-0.002003 -0.000591 0.119173 0.003021 0.591099 0.826924 -0.062500 1 0 0 0 0 0 2 824238
-0.002003 -0.000591 0.119173 0.003021 0.591101 0.826924 -0.062500 1 0 0 0 0 0 2 825233
-0.002003 -0.000591 0.119173 0.003025 0.591089 0.826931 -0.062500 1 0 0 0 0 0 2 826230
-0.002003 -0.000591 0.119173 0.003026 0.591088 0.826912 -0.062500 1 0 0 0 0 0 2 827557
-0.002003 -0.000591 0.119173 0.003022 0.591099 0.826923 -0.062500 1 0 0 0 0 0 2 828228
-0.002003 -0.000591 0.119173 0.003022 0.591101 0.826924 -0.062500 1 0 0 0 0 0 2 829230
-0.002003 -0.000591 0.119173 0.003025 0.591089 0.826931 -0.062500 1 0 0 0 0 0 2 830366
-0.002003 -0.000591 0.119173 0.003026 0.591088 0.826912 -0.062500 1 0 0 0 0 0 2 831366
-0.002003 -0.000591 0.119173 0.003022 0.591099 0.826923 -0.062500 1 0 0 0 0 0 2 832230
-0.002003 -0.000591 0.119173 0.003022 0.591101 0.826924 -0.062500 1 0 0 0 0 0 2 833241
-0.002003 -0.000591 0.119173 0.003017 0.591081 0.826924 -0.062500 1 0 0 0 0 0 2 834237
-0.002003 -0.000591 0.119173 0.003021 0.591098 0.826925 -0.062500 1 0 0 0 0 0 2 835235
-0.002003 -0.000591 0.119173 0.003034 0.591098 0.826918 -0.062500 1 0 0 0 0 0 2 836359
-0.002003 -0.000591 0.119173 0.003023 0.591101 0.826924 -0.062500 1 0 0 0 0 0 2 837236
-0.002003 -0.000591 0.119173 0.003017 0.591081 0.826924 -0.062500 1 0 0 0 0 0 2 838213
-0.002003 -0.000591 0.119173 0.003021 0.591098 0.826925 -0.062500 1 0 0 0 0 0 2 839233
-0.002003 -0.000591 0.119173 0.003022 0.591101 0.826925 -0.062500 1 0 0 0 0 0 2 840357
-0.002003 -0.000591 0.119173 0.003026 0.591089 0.826911 -0.062500 1 0 0 0 0 0 2 841235
-0.002003 -0.000591 0.119173 0.003026 0.591088 0.826929 -0.062500 1 0 0 0 0 0 2 842238
-0.002003 -0.000591 0.119173 0.003022 0.591099 0.826925 -0.062500 1 0 0 0 0 0 2 843240
-0.002003 -0.000591 0.119173 0.003022 0.591101 0.826925 -0.062500 1 0 0 0 0 0 2 844341
-0.002003 -0.000591 0.119173 0.003014 0.591092 0.826918 -0.062500 1 0 0 0 0 0 2 845236
-0.002003 -0.000591 0.119173 0.003024 0.591088 0.826931 -0.062500 1 0 0 0 0 0 2 846359
-0.002003 -0.000591 0.119173 0.003034 0.591097 0.826919 -0.062500 1 0 0 0 0 0 2 847362
-0.002003 -0.000591 0.119173 0.003015 0.591092 0.826917 -0.062500 1 0 0 0 0 0 2 848359
-0.002003 -0.000591 0.119173 0.003024 0.591088 0.826930 -0.062500 1 0 0 0 0 0 2 849359
-0.002003 -0.000591 0.119173 0.003022 0.591099 0.826925 -0.062500 1 0 0 0 0 0 2 850233
-0.002003 -0.000591 0.119173 0.003034 0.591098 0.826918 -0.062500 1 0 0 0 0 0 2 851338
-0.002003 -0.000591 0.119173 0.003015 0.591092 0.826917 -0.062500 1 0 0 0 0 0 2 852358
-0.002003 -0.000591 0.119173 0.003024 0.591088 0.826930 -0.062500 1 0 0 0 0 0 2 853361
-0.002003 -0.000591 0.119173 0.003022 0.591099 0.826925 -0.062500 1 0 0 0 0 0 2 854213
-0.002003 -0.000591 0.119173 0.003014 0.591092 0.826918 -0.062500 1 0 0 0 0 0 2 855213
-0.002003 -0.000591 0.119173 0.003033 0.591097 0.826917 -0.062500 1 0 0 0 0 0 2 856358
-0.002003 -0.000591 0.119173 0.003026 0.591089 0.826930 -0.062500 1 0 0 0 0 0 2 857230
-0.002003 -0.000591 0.119173 0.003022 0.591099 0.826925 -0.062500 1 0 0 0 0 0 2 858233
-0.002003 -0.000591 0.119173 0.003014 0.591092 0.826918 -0.062500 1 0 0 0 0 0 2 859230
-0.002003 -0.000591 0.119173 0.003021 0.591100 0.826924 -0.062500 1 0 0 0 0 0 2 860358
-0.002003 -0.000591 0.119173 0.003037 0.591086 0.826925 -0.062500 1 0 0 0 0 0 2 861233
-0.002003 -0.000591 0.119173 0.003015 0.591090 0.826918 -0.062500 1 0 0 0 0 0 2 862339
-0.002003 -0.000591 0.119173 0.003021 0.591099 0.826924 -0.062500 1 0 0 0 0 0 2 863350
-0.002003 -0.000591 0.119173 0.003021 0.591101 0.826924 -0.062500 1 0 0 0 0 0 2 864360
-0.002003 -0.000591 0.119173 0.003025 0.591089 0.826931 -0.062500 1 0 0 0 0 0 2 865303
-0.002003 -0.000591 0.119173 0.003026 0.591088 0.826912 -0.062500 1 0 0 0 0 0 2 866265
-0.002003 -0.000591 0.119173 0.003022 0.591099 0.826923 -0.062500 1 0 0 0 0 0 2 867392
-0.002003 -0.000591 0.119173 0.003022 0.591101 0.826924 -0.062500 1 0 0 0 0 0 2 868413
-0.002003 -0.000591 0.119173 0.003025 0.591089 0.826931 -0.062500 1 0 0 0 0 0 2 869265
-0.002003 -0.000591 0.119173 0.003026 0.591088 0.826912 -0.062500 1 0 0 0 0 0 2 870262
-0.002003 -0.000591 0.119173 0.003022 0.591099 0.826923 -0.062500 1 0 0 0 0 0 2 871388
-0.002003 -0.000591 0.119173 0.003022 0.591101 0.826924 -0.062500 1 0 0 0 0 0 2 872413
-0.002003 -0.000591 0.119173 0.003017 0.591081 0.826924 -0.062500 1 0 0 0 0 0 2 873275
-0.002003 -0.000591 0.119173 0.003021 0.591098 0.826925 -0.062500 1 0 0 0 0 0 2 874285
-0.002003 -0.000591 0.119173 0.003021 0.591101 0.826925 -0.062500 1 0 0 0 0 0 2 875418
-0.002003 -0.000591 0.119173 0.003034 0.591098 0.826918 -0.062500 1 0 0 0 0 0 2 876399
-0.002003 -0.000591 0.119173 0.003018 0.591080 0.826924 -0.062500 1 0 0 0 0 0 2 877414
-0.002003 -0.000591 0.119173 0.003021 0.591098 0.826924 -0.062500 1 0 0 0 0 0 2 878398
-0.002003 -0.000591 0.119173 0.003022 0.591101 0.826925 -0.062500 1 0 0 0 0 0 2 879414
-0.002003 -0.000591 0.119173 0.003026 0.591089 0.826911 -0.062500 1 0 0 0 0 0 2 880418
-0.002003 -0.000591 0.119173 0.003026 0.591088 0.826929 -0.062500 1 0 0 0 0 0 2 881346
-0.002003 -0.000591 0.119173 0.003022 0.591099 0.826925 -0.062500 1 0 0 0 0 0 2 882356
-0.002003 -0.000591 0.119173 0.003022 0.591101 0.826925 -0.062500 1 0 0 0 0 0 2 883345
-0.002003 -0.000591 0.119173 0.003014 0.591092 0.826918 -0.062500 1 0 0 0 0 0 2 884355
-0.002003 -0.000591 0.119173 0.003024 0.591088 0.826931 -0.062500 1 0 0 0 0 0 2 885345
-0.002003 -0.000591 0.119173 0.003034 0.591097 0.826919 -0.062500 1 0 0 0 0 0 2 886355
-0.002003 -0.000591 0.119173 0.003015 0.591092 0.826917 -0.062500 1 0 0 0 0 0 2 887345
-0.002003 -0.000591 0.119173 0.003024 0.591088 0.826930 -0.062500 1 0 0 0 0 0 2 888355
-0.002003 -0.000591 0.119173 0.003022 0.591099 0.826925 -0.062500 1 0 0 0 0 0 2 889345
-0.002003 -0.000591 0.119173 0.003034 0.591098 0.826918 -0.062500 1 0 0 0 0 0 2 890354
-0.002003 -0.000591 0.119173 0.003015 0.591092 0.826917 -0.062500 1 0 0 0 0 0 2 891345
-0.002003 -0.000591 0.119173 0.003025 0.591088 0.826930 -0.062500 1 0 0 0 0 0 2 892354
-0.002003 -0.000591 0.119173 0.003022 0.591099 0.826925 -0.062500 1 0 0 0 0 0 2 893347
-0.002003 -0.000591 0.119173 0.003014 0.591092 0.826918 -0.062500 1 0 0 0 0 0 2 894355
-0.002003 -0.000591 0.119173 0.003033 0.591097 0.826917 -0.062500 1 0 0 0 0 0 2 895330
-0.002003 -0.000591 0.119173 0.003026 0.591089 0.826930 -0.062500 1 0 0 0 0 0 2 896345
-0.002003 -0.000591 0.119173 0.003023 0.591099 0.826925 -0.062500 1 0 0 0 0 0 2 897346
-0.002003 -0.000591 0.119173 0.003014 0.591092 0.826918 -0.062500 1 0 0 0 0 0 2 898364
-0.002003 -0.000591 0.119173 0.003021 0.591100 0.826924 -0.062500 1 0 0 0 0 0 2 899366
-0.002003 -0.000591 0.119173 0.003037 0.591086 0.826925 -0.062500 1 0 0 0 0 0 2 900353
-0.002003 -0.000591 0.119173 0.003016 0.591090 0.826918 -0.062500 1 0 0 0 0 0 2 901355
-0.002003 -0.000591 0.119173 0.003021 0.591099 0.826924 -0.062500 1 0 0 0 0 0 2 902360
-0.002003 -0.000591 0.119173 0.003022 0.591101 0.826924 -0.062500 1 0 0 0 0 0 2 903368
-0.002003 -0.000591 0.119173 0.003025 0.591089 0.826931 -0.062500 1 0 0 0 0 0 2 904361
-0.002003 -0.000591 0.119173 0.003026 0.591088 0.826912 -0.062500 1 0 0 0 0 0 2 905350
-0.002003 -0.000591 0.119173 0.003022 0.591099 0.826923 -0.062500 1 0 0 0 0 0 2 906357
-0.002003 -0.000591 0.119173 0.003022 0.591101 0.826924 -0.062500 1 0 0 0 0 0 2 907363
-0.002003 -0.000591 0.119173 0.003025 0.591089 0.826931 -0.062500 1 0 0 0 0 0 2 908354
-0.002003 -0.000591 0.119173 0.003026 0.591088 0.826912 -0.062500 1 0 0 0 0 0 2 909398
-0.002003 -0.000591 0.119173 0.003023 0.591099 0.826923 -0.062500 1 0 0 0 0 0 2 910357
-0.002003 -0.000591 0.119173 0.003022 0.591101 0.826924 -0.062500 1 0 0 0 0 0 2 911355
-0.002003 -0.000591 0.119173 0.003017 0.591081 0.826924 -0.062500 1 0 0 0 0 0 2 912359
-0.002003 -0.000591 0.119173 0.003021 0.591098 0.826925 -0.062500 1 0 0 0 0 0 2 913357
-0.002003 -0.000591 0.119173 0.003021 0.591101 0.826925 -0.062500 1 0 0 0 0 0 2 914356
-0.002003 -0.000591 0.119173 0.003025 0.591089 0.826911 -0.062500 1 0 0 0 0 0 2 915338
-0.002003 -0.000591 0.119173 0.003025 0.591088 0.826929 -0.062500 1 0 0 0 0 0 2 916354
-0.002003 -0.000591 0.119173 0.003022 0.591099 0.826925 -0.062500 1 0 0 0 0 0 2 917358
-0.002003 -0.000591 0.119173 0.003022 0.591101 0.826925 -0.062500 1 0 0 0 0 0 2 918363
-0.002003 -0.000591 0.119173 0.003013 0.591092 0.826918 -0.062500 1 0 0 0 0 0 2 919359
-0.002003 -0.000591 0.119173 0.003036 0.591085 0.826924 -0.062500 1 0 0 0 0 0 2 920339
-0.002003 -0.000591 0.119173 0.003023 0.591099 0.826924 -0.062500 1 0 0 0 0 0 2 921356
-0.002003 -0.000591 0.119173 0.003022 0.591101 0.826925 -0.062500 1 0 0 0 0 0 2 922355
-0.002003 -0.000591 0.119173 0.003014 0.591092 0.826918 -0.062500 1 0 0 0 0 0 2 923354
-0.002003 -0.000591 0.119173 0.003024 0.591088 0.826931 -0.062500 1 0 0 0 0 0 2 924356
-0.002003 -0.000591 0.119173 0.003034 0.591097 0.826919 -0.062500 1 0 0 0 0 0 2 925356
-0.002003 -0.000591 0.119173 0.003015 0.591092 0.826917 -0.062500 1 0 0 0 0 0 2 926355
-0.002003 -0.000591 0.119173 0.003024 0.591088 0.826930 -0.062500 1 0 0 0 0 0 2 927353
-0.002003 -0.000591 0.119173 0.003022 0.591099 0.826925 -0.062500 1 0 0 0 0 0 2 928354
-0.002003 -0.000591 0.119173 0.003026 0.591089 0.826911 -0.062500 1 0 0 0 0 0 2 929354
-0.002003 -0.000591 0.119173 0.003022 0.591099 0.826923 -0.062500 1 0 0 0 0 0 2 930354
-0.002003 -0.000591 0.119173 0.003025 0.591089 0.826931 -0.062500 1 0 0 0 0 0 2 931357
-0.002003 -0.000591 0.119173 0.003022 0.591099 0.826925 -0.062500 1 0 0 0 0 0 2 932356
-0.002003 -0.000591 0.119173 0.003014 0.591092 0.826918 -0.062500 1 0 0 0 0 0 2 933356
-0.002003 -0.000591 0.119173 0.003020 0.591100 0.826924 -0.062500 1 0 0 0 0 0 2 934356
-0.002003 -0.000591 0.119173 0.003037 0.591086 0.826925 -0.062500 1 0 0 0 0 0 2 935354
-0.002003 -0.000591 0.119173 0.003024 0.591099 0.826925 -0.062500 1 0 0 0 0 0 2 936355
-0.002003 -0.000591 0.119173 0.003014 0.591092 0.826918 -0.062500 1 0 0 0 0 0 2 937356
-0.002003 -0.000591 0.119173 0.003021 0.591100 0.826924 -0.062500 1 0 0 0 0 0 2 938353
-0.002003 -0.000591 0.119173 0.003037 0.591086 0.826925 -0.062500 1 0 0 0 0 0 2 939357
-0.002003 -0.000591 0.119173 0.003016 0.591090 0.826918 -0.062500 1 0 0 0 0 0 2 940348
-0.002003 -0.000591 0.119173 0.003021 0.591099 0.826924 -0.062500 1 0 0 0 0 0 2 941356
-0.002003 -0.000591 0.119173 0.003022 0.591101 0.826924 -0.062500 1 0 0 0 0 0 2 942355
-0.002003 -0.000591 0.119173 0.003025 0.591089 0.826931 -0.062500 1 0 0 0 0 0 2 943355
-0.002003 -0.000591 0.119173 0.003026 0.591088 0.826912 -0.062500 1 0 0 0 0 0 2 944355
-0.002003 -0.000591 0.119173 0.003022 0.591099 0.826923 -0.062500 1 0 0 0 0 0 2 945357
-0.002003 -0.000591 0.119173 0.003022 0.591101 0.826924 -0.062500 1 0 0 0 0 0 2 946353
-0.002003 -0.000591 0.119173 0.003025 0.591089 0.826931 -0.062500 1 0 0 0 0 0 2 947354
-0.002003 -0.000591 0.119173 0.003014 0.591091 0.826919 -0.062500 1 0 0 0 0 0 2 948354
-0.002003 -0.000591 0.119173 0.003033 0.591097 0.826918 -0.062500 1 0 0 0 0 0 2 949357
-0.002003 -0.000591 0.119173 0.003023 0.591101 0.826924 -0.062500 1 0 0 0 0 0 2 950353
-0.002003 -0.000591 0.119173 0.003017 0.591081 0.826924 -0.062500 1 0 0 0 0 0 2 951356
-0.002003 -0.000591 0.119173 0.003021 0.591098 0.826925 -0.062500 1 0 0 0 0 0 2 952344
-0.002003 -0.000591 0.119173 0.003022 0.591101 0.826925 -0.062500 1 0 0 0 0 0 2 953353
-0.002003 -0.000591 0.119173 0.003025 0.591089 0.826911 -0.062500 1 0 0 0 0 0 2 954343
-0.002003 -0.000591 0.119173 0.003026 0.591088 0.826929 -0.062500 1 0 0 0 0 0 2 955355
-0.002003 -0.000591 0.119173 0.003022 0.591099 0.826925 -0.062500 1 0 0 0 0 0 2 956343
-0.002003 -0.000591 0.119173 0.003022 0.591101 0.826925 -0.062500 1 0 0 0 0 0 2 957354
-0.002003 -0.000591 0.119173 0.003013 0.591092 0.826918 -0.062500 1 0 0 0 0 0 2 958343
-0.002003 -0.000591 0.119173 0.003036 0.591085 0.826924 -0.062500 1 0 0 0 0 0 2 959355
-0.002003 -0.000591 0.119173 0.003023 0.591099 0.826924 -0.062500 1 0 0 0 0 0 2 960342
-0.002003 -0.000591 0.119173 0.003022 0.591101 0.826925 -0.062500 1 0 0 0 0 0 2 961354
-0.002003 -0.000591 0.119173 0.003014 0.591092 0.826918 -0.062500 1 0 0 0 0 0 2 962342
-0.002003 -0.000591 0.119173 0.003024 0.591088 0.826930 -0.062500 1 0 0 0 0 0 2 963353
-0.002003 -0.000591 0.119173 0.003034 0.591097 0.826919 -0.062500 1 0 0 0 0 0 2 964353
-0.002003 -0.000591 0.119173 0.003015 0.591092 0.826917 -0.062500 1 0 0 0 0 0 2 965342
-0.002003 -0.000591 0.119173 0.003024 0.591088 0.826930 -0.062500 1 0 0 0 0 0 2 966352
-0.002003 -0.000591 0.119173 0.003022 0.591099 0.826925 -0.062500 1 0 0 0 0 0 2 967343
-0.002003 -0.000591 0.119173 0.003013 0.591092 0.826918 -0.062500 1 0 0 0 0 0 2 968352
-0.002003 -0.000591 0.119173 0.003033 0.591097 0.826917 -0.062500 1 0 0 0 0 0 2 969343
-0.002003 -0.000591 0.119173 0.003026 0.591089 0.826930 -0.062500 1 0 0 0 0 0 2 970351
-0.002003 -0.000591 0.119173 0.003022 0.591099 0.826925 -0.062500 1 0 0 0 0 0 2 971345
-0.002003 -0.000591 0.119173 0.003014 0.591092 0.826918 -0.062500 1 0 0 0 0 0 2 972362
-0.002003 -0.000591 0.119173 0.003020 0.591100 0.826924 -0.062500 1 0 0 0 0 0 2 973359
-0.002003 -0.000591 0.119173 0.003037 0.591086 0.826925 -0.062500 1 0 0 0 0 0 2 974352
-0.002003 -0.000591 0.119173 0.003024 0.591099 0.826925 -0.062500 1 0 0 0 0 0 2 975354
-0.002003 -0.000591 0.119173 0.003014 0.591092 0.826918 -0.062500 1 0 0 0 0 0 2 976359
-0.002022 -0.000587 0.119183 0.264641 0.529945 0.687163 -0.062500 1 0 0 0 0 0 2 977362
-0.002031 -0.000585 0.119187 0.175811 0.550083 0.755690 -0.062500 1 0 0 0 0 0 2 978349
-0.002036 -0.000583 0.119188 0.110000 0.565465 0.791034 -0.062500 1 0 0 0 0 0 2 979357
-0.002038 -0.000583 0.119188 0.075183 0.573759 0.804409 -0.062500 1 0 0 0 0 0 2 980530
-0.002039 -0.000583 0.119188 0.057640 0.578000 0.809146 -0.062500 1 0 0 0 0 0 2 981356
-0.002040 -0.000582 0.119188 0.048894 0.580132 0.810803 -0.062500 1 0 0 0 0 0 2 982361
-0.002040 -0.000582 0.119188 0.044523 0.581203 0.811368 -0.062500 1 0 0 0 0 0 2 983362
-0.002040 -0.000582 0.119188 0.042350 0.581736 0.811573 -0.062500 1 0 0 0 0 0 2 984356
-0.002040 -0.000582 0.119188 0.041264 0.582008 0.811626 -0.062500 1 0 0 0 0 0 2 985356
-0.002040 -0.000582 0.119188 0.040711 0.582142 0.811658 -0.062500 1 0 0 0 0 0 2 986355
-0.002040 -0.000582 0.119188 0.040445 0.582206 0.811668 -0.062500 1 0 0 0 0 0 2 987353
-0.002040 -0.000582 0.119188 0.040314 0.582237 0.811673 -0.062500 1 0 0 0 0 0 2 988353
-0.002040 -0.000582 0.119188 0.040248 0.582252 0.811665 -0.062500 1 0 0 0 0 0 2 989355
-0.002040 -0.000582 0.119188 0.040206 0.582273 0.811677 -0.062500 1 0 0 0 0 0 2 990353
-0.002040 -0.000582 0.119188 0.040192 0.582278 0.811664 -0.062500 1 0 0 0 0 0 2 991362
-0.002040 -0.000582 0.119188 0.040183 0.582270 0.811676 -0.062500 1 0 0 0 0 0 2 992359
-0.002040 -0.000582 0.119188 0.040179 0.582280 0.811671 -0.062500 1 0 0 0 0 0 2 993360
-0.002040 -0.000582 0.119188 0.040170 0.582273 0.811663 -0.062500 1 0 0 0 0 0 2 994353
-0.002040 -0.000582 0.119188 0.040181 0.582269 0.811676 -0.062500 1 0 0 0 0 0 2 995353
-0.002040 -0.000582 0.119188 0.040179 0.582280 0.811670 -0.062500 1 0 0 0 0 0 2 996353
-0.002040 -0.000582 0.119188 0.040167 0.582284 0.811676 -0.062500 1 0 0 0 0 0 2 997355
-0.002040 -0.000582 0.119188 0.040169 0.582273 0.811664 -0.062500 1 0 0 0 0 0 2 998356
-0.002040 -0.000582 0.119188 0.040181 0.582269 0.811676 -0.062500 1 0 0 0 0 0 2 999355
-0.002040 -0.000582 0.119188 0.040179 0.582280 0.811670 -0.062500 1 0 0 0 0 0 3 352
-0.002040 -0.000582 0.119188 0.040159 0.582275 0.811669 -0.062500 1 0 0 0 0 0 3 1356
-0.002040 -0.000582 0.119188 0.040176 0.582281 0.811670 -0.062500 1 0 0 0 0 0 3 2353
-0.002040 -0.000582 0.119188 0.040182 0.582270 0.811676 -0.062500 1 0 0 0 0 0 3 3355
-0.002040 -0.000582 0.119188 0.040179 0.582280 0.811671 -0.062500 1 0 0 0 0 0 3 4353
-0.002040 -0.000582 0.119188 0.040171 0.582273 0.811663 -0.062500 1 0 0 0 0 0 3 5354
-0.002040 -0.000582 0.119188 0.040166 0.582283 0.811675 -0.062500 1 0 0 0 0 0 3 6352
-0.002040 -0.000582 0.119188 0.040180 0.582270 0.811677 -0.062500 1 0 0 0 0 0 3 7352
-0.002040 -0.000582 0.119188 0.040171 0.582271 0.811664 -0.062500 1 0 0 0 0 0 3 8354
-0.002040 -0.000582 0.119188 0.040178 0.582280 0.811669 -0.062500 1 0 0 0 0 0 3 9355
-0.002040 -0.000582 0.119188 0.040166 0.582284 0.811676 -0.062500 1 0 0 0 0 0 3 10352
-0.002040 -0.000582 0.119188 0.040181 0.582270 0.811677 -0.062500 1 0 0 0 0 0 3 11351
-0.002040 -0.000582 0.119188 0.040171 0.582272 0.811664 -0.062500 1 0 0 0 0 0 3 12352
-0.002040 -0.000582 0.119188 0.040178 0.582280 0.811669 -0.062500 1 0 0 0 0 0 3 13357
-0.002040 -0.000582 0.119188 0.040179 0.582282 0.811669 -0.062500 1 0 0 0 0 0 3 14359
-0.002040 -0.000582 0.119188 0.040170 0.582273 0.811683 -0.062500 1 0 0 0 0 0 3 15360
-0.002040 -0.000582 0.119188 0.040170 0.582272 0.811664 -0.062500 1 0 0 0 0 0 3 16351
-0.002040 -0.000582 0.119188 0.040178 0.582281 0.811669 -0.062500 1 0 0 0 0 0 3 17355
-0.002040 -0.000582 0.119188 0.040182 0.582270 0.811676 -0.062500 1 0 0 0 0 0 3 18352
-0.002040 -0.000582 0.119188 0.040171 0.582271 0.811664 -0.062500 1 0 0 0 0 0 3 19352
-0.002040 -0.000582 0.119188 0.040178 0.582280 0.811669 -0.062500 1 0 0 0 0 0 3 20350
-0.002040 -0.000582 0.119188 0.040167 0.582284 0.811676 -0.062500 1 0 0 0 0 0 3 21354
-0.002040 -0.000582 0.119188 0.040173 0.582261 0.811670 -0.062500 1 0 0 0 0 0 3 22350
-0.002040 -0.000582 0.119188 0.040178 0.582279 0.811670 -0.062500 1 0 0 0 0 0 3 23352
-0.002040 -0.000582 0.119188 0.040167 0.582284 0.811676 -0.062500 1 0 0 0 0 0 3 24354
-0.002040 -0.000582 0.119188 0.040177 0.582282 0.811671 -0.062500 1 0 0 0 0 0 3 25354
-0.002040 -0.000582 0.119188 0.040174 0.582261 0.811670 -0.062500 1 0 0 0 0 0 3 26341
-0.002040 -0.000582 0.119188 0.040178 0.582279 0.811670 -0.062500 1 0 0 0 0 0 3 27350
-0.002040 -0.000582 0.119188 0.040179 0.582281 0.811670 -0.062500 1 0 0 0 0 0 3 28341
-0.002040 -0.000582 0.119188 0.040167 0.582284 0.811676 -0.062500 1 0 0 0 0 0 3 29351
-0.002040 -0.000582 0.119188 0.040173 0.582262 0.811670 -0.062500 1 0 0 0 0 0 3 30341
-0.002040 -0.000582 0.119188 0.040178 0.582279 0.811670 -0.062500 1 0 0 0 0 0 3 31341
-0.002040 -0.000582 0.119188 0.040179 0.582281 0.811670 -0.062500 1 0 0 0 0 0 3 32351
-0.002040 -0.000582 0.119188 0.040159 0.582276 0.811669 -0.062500 1 0 0 0 0 0 3 33341
-0.002040 -0.000582 0.119188 0.040180 0.582269 0.811676 -0.062500 1 0 0 0 0 0 3 34351
-0.002040 -0.000582 0.119188 0.040179 0.582280 0.811671 -0.062500 1 0 0 0 0 0 3 35340
-0.002040 -0.000582 0.119188 0.040171 0.582273 0.811663 -0.062500 1 0 0 0 0 0 3 36349
-0.002040 -0.000582 0.119188 0.040165 0.582283 0.811675 -0.062500 1 0 0 0 0 0 3 37342
-0.002040 -0.000582 0.119188 0.040180 0.582270 0.811677 -0.062500 1 0 0 0 0 0 3 38350
-0.002040 -0.000582 0.119188 0.040179 0.582280 0.811671 -0.062500 1 0 0 0 0 0 3 39340
-0.002040 -0.000582 0.119188 0.040170 0.582273 0.811663 -0.062500 1 0 0 0 0 0 3 40351
-0.002040 -0.000582 0.119188 0.040178 0.582281 0.811669 -0.062500 1 0 0 0 0 0 3 41341
-0.002040 -0.000582 0.119188 0.040170 0.582273 0.811683 -0.062500 1 0 0 0 0 0 3 42350
-0.002040 -0.000582 0.119188 0.040169 0.582272 0.811664 -0.062500 1 0 0 0 0 0 3 43338
-0.002040 -0.000582 0.119188 0.040177 0.582280 0.811669 -0.062500 1 0 0 0 0 0 3 44351
-0.002040 -0.000582 0.119188 0.040178 0.582281 0.811669 -0.062500 1 0 0 0 0 0 3 45353
-0.002040 -0.000582 0.119188 0.040182 0.582270 0.811676 -0.062500 1 0 0 0 0 0 3 46357
-0.002040 -0.000582 0.119188 0.040159 0.582274 0.811670 -0.062500 1 0 0 0 0 0 3 47348
-0.002040 -0.000582 0.119188 0.040176 0.582281 0.811670 -0.062500 1 0 0 0 0 0 3 48346
-0.002040 -0.000582 0.119188 0.040178 0.582282 0.811670 -0.062500 1 0 0 0 0 0 3 49361
-0.002040 -0.000582 0.119188 0.040182 0.582270 0.811676 -0.062500 1 0 0 0 0 0 3 50357
-0.002040 -0.000582 0.119188 0.040171 0.582272 0.811663 -0.062500 1 0 0 0 0 0 3 51359
-0.002040 -0.000582 0.119188 0.040166 0.582283 0.811675 -0.062500 1 0 0 0 0 0 3 52346
-0.002040 -0.000582 0.119188 0.040177 0.582282 0.811670 -0.062500 1 0 0 0 0 0 3 53355
-0.002040 -0.000582 0.119188 0.040174 0.582261 0.811669 -0.062500 1 0 0 0 0 0 3 54359
-0.002040 -0.000582 0.119188 0.040178 0.582279 0.811670 -0.062500 1 0 0 0 0 0 3 55349
-0.002040 -0.000582 0.119188 0.040167 0.582284 0.811676 -0.062500 1 0 0 0 0 0 3 56362
-0.002040 -0.000582 0.119188 0.040177 0.582282 0.811670 -0.062500 1 0 0 0 0 0 3 57355
-0.002040 -0.000582 0.119188 0.040174 0.582262 0.811670 -0.062500 1 0 0 0 0 0 3 58353
-0.002040 -0.000582 0.119188 0.040178 0.582279 0.811670 -0.062500 1 0 0 0 0 0 3 59350
-0.002040 -0.000582 0.119188 0.040167 0.582284 0.811676 -0.062500 1 0 0 0 0 0 3 60351
-0.002040 -0.000582 0.119188 0.040169 0.582273 0.811663 -0.062500 1 0 0 0 0 0 3 61352
-0.002040 -0.000582 0.119188 0.040181 0.582269 0.811676 -0.062500 1 0 0 0 0 0 3 62351
-0.002040 -0.000582 0.119188 0.040179 0.582280 0.811670 -0.062500 1 0 0 0 0 0 3 63349
-0.002040 -0.000582 0.119188 0.040179 0.582281 0.811670 -0.062500 1 0 0 0 0 0 3 64354
-0.002040 -0.000582 0.119188 0.040162 0.582264 0.811676 -0.062500 1 0 0 0 0 0 3 65358
-0.002040 -0.000582 0.119188 0.040177 0.582279 0.811671 -0.062500 1 0 0 0 0 0 3 66355
-0.002040 -0.000582 0.119188 0.040178 0.582281 0.811670 -0.062500 1 0 0 0 0 0 3 67356
-0.002040 -0.000582 0.119188 0.040170 0.582273 0.811663 -0.062500 1 0 0 0 0 0 3 68351
-0.002040 -0.000582 0.119188 0.040169 0.582272 0.811682 -0.062500 1 0 0 0 0 0 3 69353
-0.002040 -0.000582 0.119188 0.040177 0.582280 0.811671 -0.062500 1 0 0 0 0 0 3 70350
-0.002040 -0.000582 0.119188 0.040178 0.582281 0.811670 -0.062500 1 0 0 0 0 0 3 71333
-0.002040 -0.000582 0.119188 0.040170 0.582273 0.811663 -0.062500 1 0 0 0 0 0 3 72351
-0.002040 -0.000582 0.119188 0.040181 0.582269 0.811676 -0.062500 1 0 0 0 0 0 3 73352
-0.002040 -0.000582 0.119188 0.040167 0.582283 0.811677 -0.062500 1 0 0 0 0 0 3 74350
-0.002040 -0.000582 0.119188 0.040169 0.582273 0.811664 -0.062500 1 0 0 0 0 0 3 75351
-0.002040 -0.000582 0.119188 0.040177 0.582281 0.811669 -0.062500 1 0 0 0 0 0 3 76353
-0.002040 -0.000582 0.119188 0.040182 0.582270 0.811676 -0.062500 1 0 0 0 0 0 3 77352
-0.002040 -0.000582 0.119188 0.040179 0.582280 0.811670 -0.062500 1 0 0 0 0 0 3 78351
-0.002040 -0.000582 0.119188 0.040159 0.582275 0.811669 -0.062500 1 0 0 0 0 0 3 79351
-0.002040 -0.000582 0.119188 0.040176 0.582281 0.811670 -0.062500 1 0 0 0 0 0 3 80356
-0.002040 -0.000582 0.119188 0.040182 0.582270 0.811676 -0.062500 1 0 0 0 0 0 3 81355
-0.002040 -0.000582 0.119188 0.040171 0.582271 0.811663 -0.062500 1 0 0 0 0 0 3 82352
-0.002040 -0.000582 0.119188 0.040178 0.582280 0.811669 -0.062500 1 0 0 0 0 0 3 83349
-0.002040 -0.000582 0.119188 0.040170 0.582272 0.811683 -0.062500 1 0 0 0 0 0 3 84351
-0.002040 -0.000582 0.119188 0.040178 0.582280 0.811671 -0.062500 1 0 0 0 0 0 3 85351
-0.002040 -0.000582 0.119188 0.040171 0.582273 0.811663 -0.062500 1 0 0 0 0 0 3 86344
-0.002040 -0.000582 0.119188 0.040178 0.582280 0.811669 -0.062500 1 0 0 0 0 0 3 87355
-0.002040 -0.000582 0.119188 0.040170 0.582272 0.811683 -0.062500 1 0 0 0 0 0 3 88356
-0.002040 -0.000582 0.119188 0.040169 0.582272 0.811664 -0.062500 1 0 0 0 0 0 3 89352
-0.002040 -0.000582 0.119188 0.040177 0.582280 0.811669 -0.062500 1 0 0 0 0 0 3 90349
-0.002040 -0.000582 0.119188 0.040178 0.582281 0.811670 -0.062500 1 0 0 0 0 0 3 91351
-0.002040 -0.000582 0.119188 0.040170 0.582273 0.811683 -0.062500 1 0 0 0 0 0 3 92349
-0.002040 -0.000582 0.119188 0.040169 0.582272 0.811665 -0.062500 1 0 0 0 0 0 3 93352
-0.002040 -0.000582 0.119188 0.040177 0.582280 0.811669 -0.062500 1 0 0 0 0 0 3 94349
-0.002040 -0.000582 0.119188 0.040178 0.582281 0.811670 -0.062500 1 0 0 0 0 0 3 95350
-0.002040 -0.000582 0.119188 0.040182 0.582270 0.811676 -0.062500 1 0 0 0 0 0 3 96353
-0.002040 -0.000582 0.119188 0.040159 0.582274 0.811670 -0.062500 1 0 0 0 0 0 3 97331
-0.002040 -0.000582 0.119188 0.040176 0.582281 0.811670 -0.062500 1 0 0 0 0 0 3 98333
-0.002040 -0.000582 0.119188 0.040178 0.582281 0.811670 -0.062500 1 0 0 0 0 0 3 99350
-0.002040 -0.000582 0.119188 0.040174 0.582261 0.811669 -0.062500 1 0 0 0 0 0 3 100338
-0.002040 -0.000582 0.119188 0.040178 0.582279 0.811670 -0.062500 1 0 0 0 0 0 3 101349
-0.002040 -0.000582 0.119188 0.040167 0.582284 0.811676 -0.062500 1 0 0 0 0 0 3 102338
-0.002040 -0.000582 0.119188 0.040177 0.582282 0.811671 -0.062500 1 0 0 0 0 0 3 103345
-0.002040 -0.000582 0.119188 0.040174 0.582261 0.811670 -0.062500 1 0 0 0 0 0 3 104349
-0.002040 -0.000582 0.119188 0.040178 0.582279 0.811670 -0.062500 1 0 0 0 0 0 3 105338
-0.002040 -0.000582 0.119188 0.040167 0.582284 0.811676 -0.062500 1 0 0 0 0 0 3 106349
-0.002040 -0.000582 0.119188 0.040169 0.582273 0.811664 -0.062500 1 0 0 0 0 0 3 107337
-0.002040 -0.000582 0.119188 0.040181 0.582269 0.811676 -0.062500 1 0 0 0 0 0 3 108348
-0.002035 -0.000600 0.119199 -0.033610 0.835730 0.665659 -0.062500 1 0 0 0 0 0 3 109339
-0.002032 -0.000609 0.119202 -0.009987 0.750310 0.737236 -0.062500 1 0 0 0 0 0 3 110348
-0.002031 -0.000614 0.119204 0.008563 0.686572 0.774173 -0.062500 1 0 0 0 0 0 3 111337
-0.002030 -0.000616 0.119204 0.018726 0.652670 0.788147 -0.062500 1 0 0 0 0 0 3 112347
-0.002030 -0.000617 0.119204 0.023989 0.635540 0.793100 -0.062500 1 0 0 0 0 0 3 113338
-0.002030 -0.000618 0.119204 0.026672 0.626983 0.794825 -0.062500 1 0 0 0 0 0 3 114347
-0.002029 -0.000618 0.119204 0.028027 0.622679 0.795418 -0.062500 1 0 0 0 0 0 3 115348
-0.002029 -0.000618 0.119204 0.028698 0.620554 0.795626 -0.062500 1 0 0 0 0 0 3 116336
-0.002029 -0.000618 0.119204 0.029041 0.619471 0.795696 -0.062500 1 0 0 0 0 0 3 117347
-0.002029 -0.000618 0.119204 0.029212 0.618949 0.795722 -0.062500 1 0 0 0 0 0 3 118385
-0.002029 -0.000618 0.119204 0.029299 0.618669 0.795730 -0.062500 1 0 0 0 0 0 3 119354
-0.002029 -0.000618 0.119204 0.029339 0.618538 0.795738 -0.062500 1 0 0 0 0 0 3 120332
-0.002029 -0.000618 0.119204 0.029366 0.618482 0.795739 -0.062500 1 0 0 0 0 0 3 121354
-0.002029 -0.000618 0.119204 0.029371 0.618437 0.795732 -0.062500 1 0 0 0 0 0 3 122344
-0.002029 -0.000618 0.119204 0.029374 0.618422 0.795738 -0.062500 1 0 0 0 0 0 3 123351
-0.002029 -0.000618 0.119204 0.029386 0.618418 0.795732 -0.062500 1 0 0 0 0 0 3 124354
-0.002029 -0.000618 0.119204 0.029387 0.618419 0.795731 -0.062500 1 0 0 0 0 0 3 125355
-0.002029 -0.000618 0.119204 0.029391 0.618407 0.795738 -0.062500 1 0 0 0 0 0 3 126343
-0.002029 -0.000618 0.119204 0.029380 0.618409 0.795745 -0.062500 1 0 0 0 0 0 3 127354
-0.002029 -0.000618 0.119204 0.029387 0.618418 0.795733 -0.062500 1 0 0 0 0 0 3 128341
-0.002029 -0.000618 0.119204 0.029391 0.618408 0.795738 -0.062500 1 0 0 0 0 0 3 129351
-0.002029 -0.000618 0.119204 0.029384 0.618398 0.795732 -0.062500 1 0 0 0 0 0 3 130350
-0.002029 -0.000618 0.119204 0.029388 0.618417 0.795731 -0.062500 1 0 0 0 0 0 3 131347
-0.002029 -0.000618 0.119204 0.029379 0.618410 0.795745 -0.062500 1 0 0 0 0 0 3 132346
-0.002029 -0.000618 0.119204 0.029382 0.618398 0.795733 -0.062500 1 0 0 0 0 0 3 133352
-0.002029 -0.000618 0.119204 0.029387 0.618417 0.795732 -0.062500 1 0 0 0 0 0 3 134348
-0.002029 -0.000618 0.119204 0.029391 0.618408 0.795738 -0.062500 1 0 0 0 0 0 3 135349
-0.002029 -0.000618 0.119204 0.029392 0.618407 0.795739 -0.062500 1 0 0 0 0 0 3 136346
-0.002029 -0.000618 0.119204 0.029369 0.618412 0.795732 -0.062500 1 0 0 0 0 0 3 137349
-0.002029 -0.000618 0.119204 0.029389 0.618407 0.795738 -0.062500 1 0 0 0 0 0 3 138357
-0.002029 -0.000618 0.119204 0.029391 0.618406 0.795739 -0.062500 1 0 0 0 0 0 3 139354
-0.002029 -0.000618 0.119204 0.029380 0.618409 0.795725 -0.062500 1 0 0 0 0 0 3 140349
-0.002029 -0.000618 0.119204 0.029378 0.618410 0.795744 -0.062500 1 0 0 0 0 0 3 141337
-0.002029 -0.000618 0.119204 0.029390 0.618407 0.795740 -0.062500 1 0 0 0 0 0 3 142334
-0.002029 -0.000618 0.119204 0.029388 0.618418 0.795732 -0.062500 1 0 0 0 0 0 3 143349
-0.002029 -0.000618 0.119204 0.029371 0.618402 0.795738 -0.062500 1 0 0 0 0 0 3 144351
-0.002029 -0.000618 0.119204 0.029389 0.618406 0.795739 -0.062500 1 0 0 0 0 0 3 145348
-0.002029 -0.000618 0.119204 0.029388 0.618418 0.795732 -0.062500 1 0 0 0 0 0 3 146330
-0.002029 -0.000618 0.119204 0.029383 0.618399 0.795731 -0.062500 1 0 0 0 0 0 3 147348
-0.002029 -0.000618 0.119204 0.029391 0.618406 0.795738 -0.062500 1 0 0 0 0 0 3 148353
-0.002029 -0.000618 0.119204 0.029392 0.618406 0.795739 -0.062500 1 0 0 0 0 0 3 149350
-0.002029 -0.000618 0.119204 0.029389 0.618418 0.795732 -0.062500 1 0 0 0 0 0 3 150348
-0.002029 -0.000618 0.119204 0.029372 0.618402 0.795738 -0.062500 1 0 0 0 0 0 3 151349
-0.002029 -0.000618 0.119204 0.029389 0.618406 0.795739 -0.062500 1 0 0 0 0 0 3 152330
-0.002029 -0.000618 0.119204 0.029388 0.618418 0.795732 -0.062500 1 0 0 0 0 0 3 153349
-0.002029 -0.000618 0.119204 0.029383 0.618399 0.795731 -0.062500 1 0 0 0 0 0 3 154330
-0.002029 -0.000618 0.119204 0.029379 0.618408 0.795744 -0.062500 1 0 0 0 0 0 3 155349
-0.002029 -0.000618 0.119204 0.029387 0.618418 0.795733 -0.062500 1 0 0 0 0 0 3 156347
-0.002029 -0.000618 0.119204 0.029391 0.618408 0.795738 -0.062500 1 0 0 0 0 0 3 157349
-0.002029 -0.000618 0.119204 0.029384 0.618398 0.795732 -0.062500 1 0 0 0 0 0 3 158347
-0.002029 -0.000618 0.119204 0.029375 0.618420 0.795738 -0.062500 1 0 0 0 0 0 3 159350
-0.002029 -0.000618 0.119204 0.029390 0.618408 0.795739 -0.062500 1 0 0 0 0 0 3 160342
-0.002029 -0.000618 0.119204 0.029383 0.618398 0.795732 -0.062500 1 0 0 0 0 0 3 161410
-0.002029 -0.000618 0.119204 0.029387 0.618417 0.795731 -0.062500 1 0 0 0 0 0 3 162414
-0.002029 -0.000618 0.119204 0.029391 0.618408 0.795738 -0.062500 1 0 0 0 0 0 3 163405
-0.002029 -0.000618 0.119204 0.029380 0.618409 0.795745 -0.062500 1 0 0 0 0 0 3 164381
-0.002029 -0.000618 0.119204 0.029379 0.618410 0.795726 -0.062500 1 0 0 0 0 0 3 165409
-0.002029 -0.000618 0.119204 0.029390 0.618407 0.795737 -0.062500 1 0 0 0 0 0 3 166403
-0.002029 -0.000618 0.119204 0.029392 0.618406 0.795739 -0.062500 1 0 0 0 0 0 3 167405
-0.002029 -0.000618 0.119204 0.029380 0.618409 0.795725 -0.062500 1 0 0 0 0 0 3 168406
-0.002029 -0.000618 0.119204 0.029378 0.618409 0.795744 -0.062500 1 0 0 0 0 0 3 169405
-0.002029 -0.000618 0.119204 0.029390 0.618407 0.795739 -0.062500 1 0 0 0 0 0 3 170409
-0.002029 -0.000618 0.119204 0.029392 0.618406 0.795739 -0.062500 1 0 0 0 0 0 3 171381
-0.002029 -0.000618 0.119204 0.029380 0.618409 0.795725 -0.062500 1 0 0 0 0 0 3 172408
-0.002029 -0.000618 0.119204 0.029378 0.618409 0.795744 -0.062500 1 0 0 0 0 0 3 173390
-0.002029 -0.000618 0.119204 0.029390 0.618407 0.795740 -0.062500 1 0 0 0 0 0 3 174383
-0.002029 -0.000618 0.119204 0.029380 0.618409 0.795725 -0.062500 1 0 0 0 0 0 3 175402
-0.002029 -0.000618 0.119204 0.029390 0.618406 0.795737 -0.062500 1 0 0 0 0 0 3 176386
-0.002029 -0.000618 0.119204 0.029392 0.618406 0.795739 -0.062500 1 0 0 0 0 0 3 177403
-0.002029 -0.000618 0.119204 0.029377 0.618421 0.795739 -0.062500 1 0 0 0 0 0 3 178388
-0.002029 -0.000618 0.119204 0.029382 0.618399 0.795732 -0.062500 1 0 0 0 0 0 3 179403
-0.002029 -0.000618 0.119204 0.029391 0.618405 0.795738 -0.062500 1 0 0 0 0 0 3 180387
-0.002029 -0.000618 0.119204 0.029388 0.618418 0.795732 -0.062500 1 0 0 0 0 0 3 181338
-0.002029 -0.000618 0.119204 0.029379 0.618411 0.795745 -0.062500 1 0 0 0 0 0 3 182345
-0.002029 -0.000618 0.119204 0.029382 0.618398 0.795733 -0.062500 1 0 0 0 0 0 3 183335
-0.002029 -0.000618 0.119204 0.029387 0.618417 0.795732 -0.062500 1 0 0 0 0 0 3 184346
-0.002029 -0.000618 0.119204 0.029391 0.618408 0.795738 -0.062500 1 0 0 0 0 0 3 185336
-0.002029 -0.000618 0.119204 0.029384 0.618398 0.795732 -0.062500 1 0 0 0 0 0 3 186345
-0.002029 -0.000618 0.119204 0.029375 0.618420 0.795738 -0.062500 1 0 0 0 0 0 3 187333
-0.002029 -0.000618 0.119204 0.029390 0.618408 0.795739 -0.062500 1 0 0 0 0 0 3 188331
-0.002029 -0.000618 0.119204 0.029392 0.618407 0.795739 -0.062500 1 0 0 0 0 0 3 189346
-0.002029 -0.000618 0.119204 0.029380 0.618409 0.795725 -0.062500 1 0 0 0 0 0 3 190335
-0.002029 -0.000618 0.119204 0.029378 0.618410 0.795744 -0.062500 1 0 0 0 0 0 3 191347
-0.002029 -0.000618 0.119204 0.029390 0.618407 0.795740 -0.062500 1 0 0 0 0 0 3 192336
-0.002029 -0.000618 0.119204 0.029380 0.618409 0.795725 -0.062500 1 0 0 0 0 0 3 193346
-0.002029 -0.000618 0.119204 0.029390 0.618407 0.795737 -0.062500 1 0 0 0 0 0 3 194334
-0.002029 -0.000618 0.119204 0.029392 0.618406 0.795739 -0.062500 1 0 0 0 0 0 3 195346
-0.002029 -0.000618 0.119204 0.029380 0.618409 0.795745 -0.062500 1 0 0 0 0 0 3 196335
-0.002029 -0.000618 0.119204 0.029379 0.618410 0.795726 -0.062500 1 0 0 0 0 0 3 197353
-0.002029 -0.000618 0.119204 0.029390 0.618407 0.795738 -0.062500 1 0 0 0 0 0 3 198343
-0.002029 -0.000618 0.119204 0.029392 0.618406 0.795739 -0.062500 1 0 0 0 0 0 3 199346
-0.002029 -0.000618 0.119204 0.029381 0.618409 0.795725 -0.062500 1 0 0 0 0 0 3 200351
-0.002029 -0.000618 0.119204 0.029379 0.618409 0.795744 -0.062500 1 0 0 0 0 0 3 201326
-0.002029 -0.000618 0.119204 0.029390 0.618407 0.795740 -0.062500 1 0 0 0 0 0 3 202363
-0.002029 -0.000618 0.119204 0.029388 0.618418 0.795732 -0.062500 1 0 0 0 0 0 3 203343
-0.002029 -0.000618 0.119204 0.029383 0.618399 0.795731 -0.062500 1 0 0 0 0 0 3 204343
-0.002029 -0.000618 0.119204 0.029379 0.618408 0.795744 -0.062500 1 0 0 0 0 0 3 205331
-0.002029 -0.000618 0.119204 0.029387 0.618418 0.795733 -0.062500 1 0 0 0 0 0 3 206328
-0.002029 -0.000618 0.119204 0.029383 0.618399 0.795731 -0.062500 1 0 0 0 0 0 3 207681
-0.002029 -0.000618 0.119204 0.029391 0.618405 0.795738 -0.062500 1 0 0 0 0 0 3 208353
-0.002029 -0.000618 0.119204 0.029388 0.618418 0.795732 -0.062500 1 0 0 0 0 0 3 209350
-0.002029 -0.000618 0.119204 0.029380 0.618411 0.795745 -0.062500 1 0 0 0 0 0 3 210329
-0.002029 -0.000618 0.119204 0.029382 0.618398 0.795733 -0.062500 1 0 0 0 0 0 3 211348
-0.002029 -0.000618 0.119204 0.029387 0.618417 0.795732 -0.062500 1 0 0 0 0 0 3 212327
-0.002029 -0.000618 0.119204 0.029391 0.618408 0.795738 -0.062500 1 0 0 0 0 0 3 213348
-0.002029 -0.000618 0.119204 0.029380 0.618409 0.795745 -0.062500 1 0 0 0 0 0 3 214344
-0.002029 -0.000618 0.119204 0.029379 0.618410 0.795726 -0.062500 1 0 0 0 0 0 3 215344
-0.002029 -0.000618 0.119204 0.029390 0.618407 0.795738 -0.062500 1 0 0 0 0 0 3 216353
-0.002029 -0.000618 0.119204 0.029392 0.618407 0.795739 -0.062500 1 0 0 0 0 0 3 217352
-0.002029 -0.000618 0.119204 0.029380 0.618409 0.795725 -0.062500 1 0 0 0 0 0 3 218349
-0.002029 -0.000618 0.119204 0.029378 0.618410 0.795744 -0.062500 1 0 0 0 0 0 3 219348
-0.002029 -0.000618 0.119204 0.029390 0.618407 0.795740 -0.062500 1 0 0 0 0 0 3 220344
-0.002029 -0.000618 0.119204 0.029380 0.618409 0.795725 -0.062500 1 0 0 0 0 0 3 221346
-0.002029 -0.000618 0.119204 0.029390 0.618407 0.795737 -0.062500 1 0 0 0 0 0 3 222344
-0.002029 -0.000618 0.119204 0.029379 0.618409 0.795745 -0.062500 1 0 0 0 0 0 3 223344
-0.002029 -0.000618 0.119204 0.029387 0.618419 0.795733 -0.062500 1 0 0 0 0 0 3 224327
-0.002029 -0.000618 0.119204 0.029383 0.618399 0.795731 -0.062500 1 0 0 0 0 0 3 225347
-0.002029 -0.000618 0.119204 0.029391 0.618406 0.795738 -0.062500 1 0 0 0 0 0 3 226345
-0.002029 -0.000618 0.119204 0.029392 0.618406 0.795739 -0.062500 1 0 0 0 0 0 3 227345
-0.002029 -0.000618 0.119204 0.029377 0.618421 0.795739 -0.062500 1 0 0 0 0 0 3 228343
-0.002029 -0.000618 0.119204 0.029382 0.618399 0.795732 -0.062500 1 0 0 0 0 0 3 229346
-0.002029 -0.000618 0.119204 0.029391 0.618405 0.795738 -0.062500 1 0 0 0 0 0 3 230326
-0.002029 -0.000618 0.119204 0.029388 0.618418 0.795732 -0.062500 1 0 0 0 0 0 3 231336
-0.002029 -0.000618 0.119204 0.029384 0.618399 0.795731 -0.062500 1 0 0 0 0 0 3 232347
-0.002029 -0.000618 0.119204 0.029379 0.618408 0.795744 -0.062500 1 0 0 0 0 0 3 233348
-0.002029 -0.000618 0.119204 0.029387 0.618418 0.795733 -0.062500 1 0 0 0 0 0 3 234345
-0.002029 -0.000618 0.119204 0.029391 0.618408 0.795738 -0.062500 1 0 0 0 0 0 3 235346
-0.002029 -0.000618 0.119204 0.029384 0.618398 0.795732 -0.062500 1 0 0 0 0 0 3 236342
-0.002029 -0.000618 0.119204 0.029376 0.618420 0.795738 -0.062500 1 0 0 0 0 0 3 237344
-0.002029 -0.000618 0.119204 0.029390 0.618408 0.795739 -0.062500 1 0 0 0 0 0 3 238343
-0.002029 -0.000618 0.119204 0.029383 0.618398 0.795732 -0.062500 1 0 0 0 0 0 3 239323
-0.002029 -0.000618 0.119204 0.029387 0.618417 0.795731 -0.062500 1 0 0 0 0 0 3 240348
-0.002029 -0.000618 0.119204 0.029379 0.618410 0.795744 -0.062500 1 0 0 0 0 0 3 241348
-0.002029 -0.000618 0.119204 0.029390 0.618407 0.795740 -0.062500 1 0 0 0 0 0 3 242345
-0.002029 -0.000618 0.119204 0.029380 0.618410 0.795726 -0.062500 1 0 0 0 0 0 3 243346
-0.002029 -0.000618 0.119204 0.029390 0.618407 0.795737 -0.062500 1 0 0 0 0 0 3 244344
-0.002029 -0.000618 0.119204 0.029392 0.618406 0.795739 -0.062500 1 0 0 0 0 0 3 245347
-0.002029 -0.000618 0.119204 0.029372 0.618400 0.795738 -0.062500 1 0 0 0 0 0 3 246345
-0.002029 -0.000618 0.119204 0.029386 0.618417 0.795732 -0.062500 1 0 0 0 0 0 3 247345
-0.002029 -0.000618 0.119204 0.029391 0.618407 0.795738 -0.062500 1 0 0 0 0 0 3 248348
-0.002029 -0.000618 0.119204 0.029392 0.618406 0.795739 -0.062500 1 0 0 0 0 0 3 249346
-0.002029 -0.000618 0.119204 0.029381 0.618409 0.795725 -0.062500 1 0 0 0 0 0 3 250344
-0.002029 -0.000618 0.119204 0.029379 0.618409 0.795744 -0.062500 1 0 0 0 0 0 3 251335
-0.002029 -0.000618 0.119204 0.029390 0.618407 0.795740 -0.062500 1 0 0 0 0 0 3 252344
-0.002029 -0.000618 0.119204 0.029380 0.618409 0.795725 -0.062500 1 0 0 0 0 0 3 253334
-0.002029 -0.000618 0.119204 0.029390 0.618407 0.795737 -0.062500 1 0 0 0 0 0 3 254344
-0.002029 -0.000618 0.119204 0.029380 0.618409 0.795745 -0.062500 1 0 0 0 0 0 3 255333
-0.002029 -0.000618 0.119204 0.029387 0.618418 0.795733 -0.062500 1 0 0 0 0 0 3 256344
-0.002029 -0.000618 0.119204 0.029383 0.618399 0.795731 -0.062500 1 0 0 0 0 0 3 257333
-0.002029 -0.000618 0.119204 0.029391 0.618405 0.795738 -0.062500 1 0 0 0 0 0 3 258344
-0.002029 -0.000618 0.119204 0.029388 0.618418 0.795732 -0.062500 1 0 0 0 0 0 3 259333
-0.002029 -0.000618 0.119204 0.029380 0.618411 0.795745 -0.062500 1 0 0 0 0 0 3 260343
-0.002029 -0.000618 0.119204 0.029382 0.618398 0.795733 -0.062500 1 0 0 0 0 0 3 261334
-0.002029 -0.000618 0.119204 0.029387 0.618417 0.795732 -0.062500 1 0 0 0 0 0 3 262345
-0.002029 -0.000618 0.119204 0.029391 0.618408 0.795738 -0.062500 1 0 0 0 0 0 3 263333
-0.002029 -0.000618 0.119204 0.029384 0.618398 0.795732 -0.062500 1 0 0 0 0 0 3 264341
-0.002029 -0.000618 0.119204 0.029376 0.618420 0.795738 -0.062500 1 0 0 0 0 0 3 265344
-0.002029 -0.000618 0.119204 0.029390 0.618408 0.795739 -0.062500 1 0 0 0 0 0 3 266332
-0.002029 -0.000618 0.119204 0.029392 0.618407 0.795739 -0.062500 1 0 0 0 0 0 3 267342
-0.002029 -0.000618 0.119204 0.029381 0.618409 0.795725 -0.062500 1 0 0 0 0 0 3 268333
-0.002029 -0.000618 0.119204 0.029378 0.618410 0.795744 -0.062500 1 0 0 0 0 0 3 269328
-0.002029 -0.000618 0.119204 0.029390 0.618407 0.795740 -0.062500 1 0 0 0 0 0 3 270355
-0.002029 -0.000618 0.119204 0.029380 0.618409 0.795725 -0.062500 1 0 0 0 0 0 3 271353
-0.002029 -0.000618 0.119204 0.029390 0.618407 0.795737 -0.062500 1 0 0 0 0 0 3 272341
-0.002029 -0.000618 0.119204 0.029380 0.618409 0.795745 -0.062500 1 0 0 0 0 0 3 273344
-0.002029 -0.000618 0.119204 0.029379 0.618410 0.795726 -0.062500 1 0 0 0 0 0 3 274349
-0.002029 -0.000618 0.119204 0.029390 0.618407 0.795737 -0.062500 1 0 0 0 0 0 3 275323
-0.002029 -0.000618 0.119204 0.029391 0.618406 0.795739 -0.062500 1 0 0 0 0 0 3 276344
-0.002029 -0.000618 0.119204 0.029392 0.618406 0.795739 -0.062500 1 0 0 0 0 0 3 277348
-0.002029 -0.000618 0.119204 0.029368 0.618412 0.795732 -0.062500 1 0 0 0 0 0 3 278333
-0.002029 -0.000618 0.119204 0.029389 0.618407 0.795738 -0.062500 1 0 0 0 0 0 3 279350
-0.002029 -0.000618 0.119204 0.029391 0.618406 0.795739 -0.062500 1 0 0 0 0 0 3 280326
-0.002029 -0.000618 0.119204 0.029388 0.618418 0.795732 -0.062500 1 0 0 0 0 0 3 281355
-0.002029 -0.000618 0.119204 0.029371 0.618402 0.795738 -0.062500 1 0 0 0 0 0 3 282346
-0.002029 -0.000618 0.119204 0.029389 0.618406 0.795739 -0.062500 1 0 0 0 0 0 3 283346
-0.002029 -0.000618 0.119204 0.029388 0.618418 0.795732 -0.062500 1 0 0 0 0 0 3 284345
-0.002029 -0.000618 0.119204 0.029383 0.618399 0.795731 -0.062500 1 0 0 0 0 0 3 285345
-0.002029 -0.000618 0.119204 0.029391 0.618405 0.795738 -0.062500 1 0 0 0 0 0 3 286344
-0.002029 -0.000618 0.119204 0.029376 0.618421 0.795739 -0.062500 1 0 0 0 0 0 3 287343
-0.002029 -0.000618 0.119204 0.029390 0.618408 0.795739 -0.062500 1 0 0 0 0 0 3 288342
-0.002029 -0.000618 0.119204 0.029383 0.618398 0.795732 -0.062500 1 0 0 0 0 0 3 289335
-0.002029 -0.000618 0.119204 0.029387 0.618417 0.795731 -0.062500 1 0 0 0 0 0 3 290347
-0.002029 -0.000618 0.119204 0.029391 0.618408 0.795738 -0.062500 1 0 0 0 0 0 3 291349
-0.002029 -0.000618 0.119204 0.029372 0.618401 0.795738 -0.062500 1 0 0 0 0 0 3 292349
-0.002029 -0.000618 0.119204 0.029386 0.618417 0.795732 -0.062500 1 0 0 0 0 0 3 293344
-0.002029 -0.000618 0.119204 0.029391 0.618408 0.795738 -0.062500 1 0 0 0 0 0 3 294343
-0.002029 -0.000618 0.119204 0.029392 0.618407 0.795739 -0.062500 1 0 0 0 0 0 3 295324
-0.002029 -0.000618 0.119204 0.029381 0.618409 0.795725 -0.062500 1 0 0 0 0 0 3 296343
-0.002029 -0.000618 0.119204 0.029379 0.618410 0.795744 -0.062500 1 0 0 0 0 0 3 297344
-0.002029 -0.000618 0.119204 0.029390 0.618407 0.795739 -0.062500 1 0 0 0 0 0 3 298338
-0.002029 -0.000618 0.119204 0.029380 0.618409 0.795725 -0.062500 1 0 0 0 0 0 3 299342
-0.002029 -0.000618 0.119204 0.029390 0.618407 0.795737 -0.062500 1 0 0 0 0 0 3 300344
-0.002029 -0.000618 0.119204 0.029380 0.618409 0.795745 -0.062500 1 0 0 0 0 0 3 301345
-0.002029 -0.000618 0.119204 0.029390 0.618407 0.795740 -0.062500 1 0 0 0 0 0 3 302323
-0.002029 -0.000618 0.119204 0.029380 0.618409 0.795726 -0.062500 1 0 0 0 0 0 3 303348
-0.002029 -0.000618 0.119204 0.029390 0.618407 0.795737 -0.062500 1 0 0 0 0 0 3 304324
-0.002029 -0.000618 0.119204 0.029392 0.618406 0.795739 -0.062500 1 0 0 0 0 0 3 305345
-0.002029 -0.000618 0.119204 0.029368 0.618412 0.795732 -0.062500 1 0 0 0 0 0 3 306342
-0.002029 -0.000618 0.119204 0.029389 0.618407 0.795738 -0.062500 1 0 0 0 0 0 3 307343
-0.002029 -0.000618 0.119204 0.029391 0.618406 0.795739 -0.062500 1 0 0 0 0 0 3 308342
-0.002029 -0.000618 0.119204 0.029389 0.618418 0.795732 -0.062500 1 0 0 0 0 0 3 309345
-0.002029 -0.000618 0.119204 0.029371 0.618402 0.795738 -0.062500 1 0 0 0 0 0 3 310342
-0.002029 -0.000618 0.119204 0.029389 0.618406 0.795739 -0.062500 1 0 0 0 0 0 3 311336
-0.002029 -0.000618 0.119204 0.029388 0.618418 0.795732 -0.062500 1 0 0 0 0 0 3 312348
-0.002029 -0.000618 0.119204 0.029391 0.618408 0.795738 -0.062500 1 0 0 0 0 0 3 313349
-0.002029 -0.000618 0.119204 0.029384 0.618398 0.795732 -0.062500 1 0 0 0 0 0 3 314343
-0.002029 -0.000618 0.119204 0.029376 0.618420 0.795738 -0.062500 1 0 0 0 0 0 3 315342
-0.002029 -0.000618 0.119204 0.029390 0.618408 0.795739 -0.062500 1 0 0 0 0 0 3 316341
-0.002029 -0.000618 0.119204 0.029383 0.618398 0.795732 -0.062500 1 0 0 0 0 0 3 317344
-0.002029 -0.000618 0.119204 0.029387 0.618417 0.795731 -0.062500 1 0 0 0 0 0 3 318341
-0.002029 -0.000618 0.119204 0.029379 0.618410 0.795744 -0.062500 1 0 0 0 0 0 3 319344
-0.002029 -0.000618 0.119204 0.029390 0.618407 0.795740 -0.062500 1 0 0 0 0 0 3 320324
-0.002029 -0.000618 0.119204 0.029380 0.618410 0.795726 -0.062500 1 0 0 0 0 0 3 321344
-0.002029 -0.000618 0.119204 0.029390 0.618407 0.795737 -0.062500 1 0 0 0 0 0 3 322342
-0.002029 -0.000618 0.119204 0.029392 0.618406 0.795739 -0.062500 1 0 0 0 0 0 3 323336
-0.002029 -0.000618 0.119204 0.029372 0.618400 0.795738 -0.062500 1 0 0 0 0 0 3 324332
-0.002029 -0.000618 0.119204 0.029386 0.618417 0.795732 -0.062500 1 0 0 0 0 0 3 325341
-0.002029 -0.000618 0.119204 0.029391 0.618408 0.795738 -0.062500 1 0 0 0 0 0 3 326330
-0.002029 -0.000618 0.119204 0.029392 0.618406 0.795739 -0.062500 1 0 0 0 0 0 3 327340
-0.002029 -0.000618 0.119204 0.029381 0.618409 0.795725 -0.062500 1 0 0 0 0 0 3 328329
-0.002029 -0.000618 0.119204 0.029379 0.618409 0.795744 -0.062500 1 0 0 0 0 0 3 329341
-0.002029 -0.000618 0.119204 0.029390 0.618407 0.795740 -0.062500 1 0 0 0 0 0 3 330330
-0.002029 -0.000618 0.119204 0.029380 0.618409 0.795725 -0.062500 1 0 0 0 0 0 3 331340
-0.002029 -0.000618 0.119204 0.029391 0.618407 0.795737 -0.062500 1 0 0 0 0 0 3 332341
-0.002029 -0.000618 0.119204 0.029380 0.618409 0.795745 -0.062500 1 0 0 0 0 0 3 333332
-0.002029 -0.000618 0.119204 0.029379 0.618410 0.795726 -0.062500 1 0 0 0 0 0 3 334340
-0.002029 -0.000618 0.119204 0.029390 0.618407 0.795737 -0.062500 1 0 0 0 0 0 3 335330
-0.002029 -0.000618 0.119204 0.029392 0.618406 0.795739 -0.062500 1 0 0 0 0 0 3 336341
-0.002029 -0.000618 0.119204 0.029389 0.618418 0.795732 -0.062500 1 0 0 0 0 0 3 337331
-0.002029 -0.000618 0.119204 0.029380 0.618411 0.795745 -0.062500 1 0 0 0 0 0 3 338341
-0.002029 -0.000618 0.119204 0.029382 0.618398 0.795733 -0.062500 1 0 0 0 0 0 3 339330
-0.002029 -0.000618 0.119204 0.029387 0.618417 0.795732 -0.062500 1 0 0 0 0 0 3 340341
-0.002029 -0.000618 0.119204 0.029391 0.618408 0.795738 -0.062500 1 0 0 0 0 0 3 341331
-0.002029 -0.000618 0.119204 0.029372 0.618401 0.795738 -0.062500 1 0 0 0 0 0 3 342340
-0.002029 -0.000618 0.119204 0.029386 0.618417 0.795732 -0.062500 1 0 0 0 0 0 3 343338
-0.002029 -0.000618 0.119204 0.029391 0.618408 0.795738 -0.062500 1 0 0 0 0 0 3 344340
-0.002029 -0.000618 0.119204 0.029384 0.618398 0.795732 -0.062500 1 0 0 0 0 0 3 345358
-0.002029 -0.000618 0.119204 0.029379 0.618408 0.795745 -0.062500 1 0 0 0 0 0 3 346343
-0.002029 -0.000618 0.119204 0.029387 0.618418 0.795733 -0.062500 1 0 0 0 0 0 3 347348
-0.002029 -0.000618 0.119204 0.029391 0.618408 0.795739 -0.062500 1 0 0 0 0 0 3 348352
-0.002029 -0.000618 0.119204 0.029380 0.618410 0.795725 -0.062500 1 0 0 0 0 0 3 349358
-0.002029 -0.000618 0.119204 0.029390 0.618407 0.795737 -0.062500 1 0 0 0 0 0 3 350345
-0.002029 -0.000618 0.119204 0.029380 0.618409 0.795745 -0.062500 1 0 0 0 0 0 3 351336
-0.002029 -0.000618 0.119204 0.029379 0.618410 0.795726 -0.062500 1 0 0 0 0 0 3 352350
-0.002029 -0.000618 0.119204 0.029390 0.618407 0.795737 -0.062500 1 0 0 0 0 0 3 353350
-0.002029 -0.000618 0.119204 0.029391 0.618406 0.795739 -0.062500 1 0 0 0 0 0 3 354340
-0.002029 -0.000618 0.119204 0.029392 0.618406 0.795739 -0.062500 1 0 0 0 0 0 3 355346
-0.002029 -0.000618 0.119204 0.029368 0.618412 0.795732 -0.062500 1 0 0 0 0 0 3 356344
-0.002029 -0.000618 0.119204 0.029389 0.618407 0.795738 -0.062500 1 0 0 0 0 0 3 357344
-0.002029 -0.000618 0.119204 0.029391 0.618406 0.795739 -0.062500 1 0 0 0 0 0 3 358341
-0.002029 -0.000618 0.119204 0.029380 0.618409 0.795725 -0.062500 1 0 0 0 0 0 3 359342
-0.002029 -0.000618 0.119204 0.029378 0.618409 0.795744 -0.062500 1 0 0 0 0 0 3 360339
-0.002029 -0.000618 0.119204 0.029390 0.618407 0.795740 -0.062500 1 0 0 0 0 0 3 361344
-0.002029 -0.000618 0.119204 0.029388 0.618418 0.795732 -0.062500 1 0 0 0 0 0 3 362341
-0.002029 -0.000618 0.119204 0.029371 0.618402 0.795738 -0.062500 1 0 0 0 0 0 3 363342
-0.002029 -0.000618 0.119204 0.029389 0.618406 0.795739 -0.062500 1 0 0 0 0 0 3 364343
-0.002029 -0.000618 0.119204 0.029388 0.618418 0.795732 -0.062500 1 0 0 0 0 0 3 365342
-0.002029 -0.000618 0.119204 0.029391 0.618408 0.795738 -0.062500 1 0 0 0 0 0 3 366338
-0.002029 -0.000618 0.119204 0.029384 0.618398 0.795732 -0.062500 1 0 0 0 0 0 3 367342
-0.002029 -0.000618 0.119204 0.029388 0.618417 0.795731 -0.062500 1 0 0 0 0 0 3 368339
-0.002029 -0.000618 0.119204 0.029379 0.618411 0.795744 -0.062500 1 0 0 0 0 0 3 369343
-0.002029 -0.000618 0.119204 0.029382 0.618398 0.795733 -0.062500 1 0 0 0 0 0 3 370340
-0.002029 -0.000618 0.119204 0.029387 0.618417 0.795732 -0.062500 1 0 0 0 0 0 3 371342
-0.002029 -0.000618 0.119204 0.029391 0.618408 0.795738 -0.062500 1 0 0 0 0 0 3 372339
-0.002029 -0.000618 0.119204 0.029392 0.618407 0.795739 -0.062500 1 0 0 0 0 0 3 373343
-0.002029 -0.000618 0.119204 0.029368 0.618412 0.795732 -0.062500 1 0 0 0 0 0 3 374341
-0.002029 -0.000618 0.119204 0.029389 0.618407 0.795738 -0.062500 1 0 0 0 0 0 3 375340
-0.002029 -0.000618 0.119204 0.029391 0.618407 0.795739 -0.062500 1 0 0 0 0 0 3 376342
-0.002029 -0.000618 0.119204 0.029384 0.618398 0.795732 -0.062500 1 0 0 0 0 0 3 377342
-0.002029 -0.000618 0.119204 0.029388 0.618417 0.795731 -0.062500 1 0 0 0 0 0 3 378340
-0.002029 -0.000618 0.119204 0.029379 0.618410 0.795744 -0.062500 1 0 0 0 0 0 3 379344
-0.002029 -0.000618 0.119204 0.029390 0.618407 0.795740 -0.062500 1 0 0 0 0 0 3 380321
-0.002029 -0.000618 0.119204 0.029380 0.618409 0.795726 -0.062500 1 0 0 0 0 0 3 381324
-0.002029 -0.000618 0.119204 0.029391 0.618407 0.795737 -0.062500 1 0 0 0 0 0 3 382344
-0.002029 -0.000618 0.119204 0.029380 0.618409 0.795745 -0.062500 1 0 0 0 0 0 3 383321
-0.002029 -0.000618 0.119204 0.029379 0.618410 0.795726 -0.062500 1 0 0 0 0 0 3 384340
-0.002029 -0.000618 0.119204 0.029390 0.618407 0.795737 -0.062500 1 0 0 0 0 0 3 385334
-0.002029 -0.000618 0.119204 0.029392 0.618406 0.795739 -0.062500 1 0 0 0 0 0 3 386344
-0.002029 -0.000618 0.119204 0.029389 0.618418 0.795732 -0.062500 1 0 0 0 0 0 3 387345
-0.002029 -0.000618 0.119204 0.029371 0.618402 0.795738 -0.062500 1 0 0 0 0 0 3 388340
-0.002029 -0.000618 0.119204 0.029389 0.618406 0.795739 -0.062500 1 0 0 0 0 0 3 389342
-0.002029 -0.000618 0.119204 0.029388 0.618418 0.795732 -0.062500 1 0 0 0 0 0 3 390342
-0.002029 -0.000618 0.119204 0.029392 0.618408 0.795738 -0.062500 1 0 0 0 0 0 3 391339
-0.002029 -0.000618 0.119204 0.029384 0.618398 0.795732 -0.062500 1 0 0 0 0 0 3 392339
-0.002029 -0.000618 0.119204 0.029376 0.618420 0.795738 -0.062500 1 0 0 0 0 0 3 393341
-0.002029 -0.000618 0.119204 0.029390 0.618408 0.795739 -0.062500 1 0 0 0 0 0 3 394339
-0.002029 -0.000618 0.119204 0.029384 0.618398 0.795732 -0.062500 1 0 0 0 0 0 3 395339
-0.002029 -0.000618 0.119204 0.029391 0.618405 0.795738 -0.062500 1 0 0 0 0 0 3 396342
-0.002029 -0.000618 0.119204 0.029376 0.618420 0.795739 -0.062500 1 0 0 0 0 0 3 397331
-0.002029 -0.000618 0.119204 0.029382 0.618399 0.795732 -0.062500 1 0 0 0 0 0 3 398338
-0.002029 -0.000618 0.119204 0.029390 0.618405 0.795738 -0.062500 1 0 0 0 0 0 3 399338
-0.002029 -0.000618 0.119204 0.029388 0.618418 0.795732 -0.062500 1 0 0 0 0 0 3 400328
-0.002029 -0.000618 0.119204 0.029379 0.618410 0.795745 -0.062500 1 0 0 0 0 0 3 401339
-0.002029 -0.000618 0.119204 0.029379 0.618410 0.795726 -0.062500 1 0 0 0 0 0 3 402329
-0.002029 -0.000618 0.119204 0.029390 0.618407 0.795737 -0.062500 1 0 0 0 0 0 3 403339
-0.002029 -0.000618 0.119204 0.029392 0.618407 0.795739 -0.062500 1 0 0 0 0 0 3 404328
-0.002029 -0.000618 0.119204 0.029384 0.618398 0.795732 -0.062500 1 0 0 0 0 0 3 405340
-0.002029 -0.000618 0.119204 0.029375 0.618420 0.795738 -0.062500 1 0 0 0 0 0 3 406328
-0.002029 -0.000618 0.119204 0.029390 0.618408 0.795739 -0.062500 1 0 0 0 0 0 3 407337
-0.002029 -0.000618 0.119204 0.029392 0.618406 0.795739 -0.062500 1 0 0 0 0 0 3 408327
-0.002029 -0.000618 0.119204 0.029380 0.618409 0.795725 -0.062500 1 0 0 0 0 0 3 409338
-0.002029 -0.000618 0.119204 0.029378 0.618409 0.795744 -0.062500 1 0 0 0 0 0 3 410328
-0.002029 -0.000618 0.119204 0.029390 0.618407 0.795740 -0.062500 1 0 0 0 0 0 3 411339
-0.002029 -0.000618 0.119204 0.029380 0.618409 0.795725 -0.062500 1 0 0 0 0 0 3 412327
-0.002029 -0.000618 0.119204 0.029390 0.618407 0.795737 -0.062500 1 0 0 0 0 0 3 413338
-0.002029 -0.000618 0.119204 0.029392 0.618406 0.795739 -0.062500 1 0 0 0 0 0 3 414327
-0.002029 -0.000618 0.119204 0.029376 0.618421 0.795739 -0.062500 1 0 0 0 0 0 3 415328
-0.002029 -0.000618 0.119204 0.029382 0.618399 0.795732 -0.062500 1 0 0 0 0 0 3 416338
-0.002029 -0.000618 0.119204 0.029390 0.618405 0.795738 -0.062500 1 0 0 0 0 0 3 417354
-0.002029 -0.000618 0.119204 0.029388 0.618418 0.795732 -0.062500 1 0 0 0 0 0 3 418349
-0.002029 -0.000618 0.119204 0.029392 0.618408 0.795738 -0.062500 1 0 0 0 0 0 3 419346
-0.002029 -0.000618 0.119204 0.029372 0.618401 0.795738 -0.062500 1 0 0 0 0 0 3 420335
-0.002029 -0.000618 0.119204 0.029386 0.618417 0.795732 -0.062500 1 0 0 0 0 0 3 421339
-0.002029 -0.000618 0.119204 0.029391 0.618408 0.795738 -0.062500 1 0 0 0 0 0 3 422344
-0.002029 -0.000618 0.119204 0.029384 0.618398 0.795732 -0.062500 1 0 0 0 0 0 3 423333
-0.002029 -0.000618 0.119204 0.029379 0.618408 0.795745 -0.062500 1 0 0 0 0 0 3 424346
-0.002029 -0.000618 0.119204 0.029387 0.618418 0.795733 -0.062500 1 0 0 0 0 0 3 425335
-0.002029 -0.000618 0.119204 0.029391 0.618408 0.795738 -0.062500 1 0 0 0 0 0 3 426344
-0.002029 -0.000618 0.119204 0.029380 0.618410 0.795725 -0.062500 1 0 0 0 0 0 3 427340
-0.002029 -0.000618 0.119204 0.029378 0.618410 0.795744 -0.062500 1 0 0 0 0 0 3 428347
-0.002029 -0.000618 0.119204 0.029390 0.618407 0.795740 -0.062500 1 0 0 0 0 0 3 429346
-0.002029 -0.000618 0.119204 0.029383 0.618398 0.795732 -0.062500 1 0 0 0 0 0 3 430340
-0.002029 -0.000618 0.119204 0.029387 0.618417 0.795732 -0.062500 1 0 0 0 0 0 3 431340
-0.002029 -0.000618 0.119204 0.029391 0.618407 0.795738 -0.062500 1 0 0 0 0 0 3 432339
-0.002029 -0.000618 0.119204 0.029380 0.618409 0.795745 -0.062500 1 0 0 0 0 0 3 433342
-0.002029 -0.000618 0.119204 0.029379 0.618410 0.795726 -0.062500 1 0 0 0 0 0 3 434320
-0.002029 -0.000618 0.119204 0.029390 0.618407 0.795738 -0.062500 1 0 0 0 0 0 3 435340
-0.002029 -0.000618 0.119204 0.029392 0.618406 0.795739 -0.062500 1 0 0 0 0 0 3 436342
-0.002029 -0.000618 0.119204 0.029380 0.618409 0.795725 -0.062500 1 0 0 0 0 0 3 437346
-0.002029 -0.000618 0.119204 0.029378 0.618409 0.795744 -0.062500 1 0 0 0 0 0 3 438325
-0.002029 -0.000618 0.119204 0.029390 0.618407 0.795740 -0.062500 1 0 0 0 0 0 3 439342
-0.002029 -0.000618 0.119204 0.029388 0.618418 0.795732 -0.062500 1 0 0 0 0 0 3 440338
-0.002029 -0.000618 0.119204 0.029371 0.618402 0.795738 -0.062500 1 0 0 0 0 0 3 441341
-0.002029 -0.000618 0.119204 0.029389 0.618406 0.795739 -0.062500 1 0 0 0 0 0 3 442337
-0.002029 -0.000618 0.119204 0.029388 0.618418 0.795732 -0.062500 1 0 0 0 0 0 3 443319
-0.002029 -0.000618 0.119204 0.029391 0.618408 0.795738 -0.062500 1 0 0 0 0 0 3 444319
-0.002029 -0.000618 0.119204 0.029384 0.618398 0.795732 -0.062500 1 0 0 0 0 0 3 445339
-0.002029 -0.000618 0.119204 0.029388 0.618417 0.795731 -0.062500 1 0 0 0 0 0 3 446338
-0.002029 -0.000618 0.119204 0.029379 0.618411 0.795744 -0.062500 1 0 0 0 0 0 3 447338
-0.002029 -0.000618 0.119204 0.029382 0.618398 0.795733 -0.062500 1 0 0 0 0 0 3 448339
-0.002029 -0.000618 0.119204 0.029391 0.618405 0.795738 -0.062500 1 0 0 0 0 0 3 449344
-0.002029 -0.000618 0.119204 0.029388 0.618418 0.795732 -0.062500 1 0 0 0 0 0 3 450338
-0.002029 -0.000618 0.119204 0.029392 0.618408 0.795738 -0.062500 1 0 0 0 0 0 3 451339
-0.002029 -0.000618 0.119204 0.029372 0.618401 0.795738 -0.062500 1 0 0 0 0 0 3 452320
-0.002029 -0.000618 0.119204 0.029386 0.618417 0.795732 -0.062500 1 0 0 0 0 0 3 453340
-0.002029 -0.000618 0.119204 0.029391 0.618408 0.795738 -0.062500 1 0 0 0 0 0 3 454337
-0.002029 -0.000618 0.119204 0.029384 0.618398 0.795732 -0.062500 1 0 0 0 0 0 3 455338
-0.002029 -0.000618 0.119204 0.029375 0.618420 0.795738 -0.062500 1 0 0 0 0 0 3 456336
-0.002029 -0.000618 0.119204 0.029390 0.618408 0.795739 -0.062500 1 0 0 0 0 0 3 457332
-0.002029 -0.000618 0.119204 0.029383 0.618398 0.795732 -0.062500 1 0 0 0 0 0 3 458341
-0.002029 -0.000618 0.119204 0.029387 0.618417 0.795731 -0.062500 1 0 0 0 0 0 3 459343
-0.002029 -0.000618 0.119204 0.029391 0.618407 0.795738 -0.062500 1 0 0 0 0 0 3 460338
-0.002029 -0.000618 0.119204 0.029380 0.618409 0.795745 -0.062500 1 0 0 0 0 0 3 461340
-0.002029 -0.000618 0.119204 0.029379 0.618410 0.795726 -0.062500 1 0 0 0 0 0 3 462338
-0.002029 -0.000618 0.119204 0.029390 0.618407 0.795737 -0.062500 1 0 0 0 0 0 3 463338
-0.002029 -0.000618 0.119204 0.029392 0.618406 0.795739 -0.062500 1 0 0 0 0 0 3 464320
-0.002029 -0.000618 0.119204 0.029389 0.618418 0.795732 -0.062500 1 0 0 0 0 0 3 465341
-0.002029 -0.000618 0.119204 0.029372 0.618402 0.795738 -0.062500 1 0 0 0 0 0 3 466321
-0.002029 -0.000618 0.119204 0.029389 0.618406 0.795739 -0.062500 1 0 0 0 0 0 3 467336
-0.002029 -0.000618 0.119204 0.029388 0.618418 0.795732 -0.062500 1 0 0 0 0 0 3 468337
-0.002029 -0.000618 0.119204 0.029371 0.618402 0.795738 -0.062500 1 0 0 0 0 0 3 469401
-0.002029 -0.000618 0.119204 0.029389 0.618406 0.795739 -0.062500 1 0 0 0 0 0 3 470378
-0.002029 -0.000618 0.119204 0.029388 0.618418 0.795732 -0.062500 1 0 0 0 0 0 3 471393
-0.002029 -0.000618 0.119204 0.029391 0.618408 0.795738 -0.062500 1 0 0 0 0 0 3 472377
-0.002029 -0.000618 0.119204 0.029384 0.618398 0.795732 -0.062500 1 0 0 0 0 0 3 473392
-0.002029 -0.000618 0.119204 0.029379 0.618408 0.795745 -0.062500 1 0 0 0 0 0 3 474379
-0.002029 -0.000618 0.119204 0.029387 0.618418 0.795733 -0.062500 1 0 0 0 0 0 3 475394
-0.002029 -0.000618 0.119204 0.029383 0.618399 0.795731 -0.062500 1 0 0 0 0 0 3 476377
-0.002029 -0.000618 0.119204 0.029391 0.618405 0.795738 -0.062500 1 0 0 0 0 0 3 477395
-0.002029 -0.000618 0.119204 0.029388 0.618418 0.795732 -0.062500 1 0 0 0 0 0 3 478378
-0.002029 -0.000618 0.119204 0.029380 0.618410 0.795745 -0.062500 1 0 0 0 0 0 3 479393
-0.002029 -0.000618 0.119204 0.029379 0.618410 0.795726 -0.062500 1 0 0 0 0 0 3 480376
-0.002029 -0.000618 0.119204 0.029390 0.618407 0.795737 -0.062500 1 0 0 0 0 0 3 481337
-0.002029 -0.000618 0.119204 0.029392 0.618407 0.795739 -0.062500 1 0 0 0 0 0 3 482337
-0.002029 -0.000618 0.119204 0.029384 0.618398 0.795732 -0.062500 1 0 0 0 0 0 3 483325
-0.002029 -0.000618 0.119204 0.029376 0.618420 0.795738 -0.062500 1 0 0 0 0 0 3 484336
-0.002029 -0.000618 0.119204 0.029390 0.618408 0.795739 -0.062500 1 0 0 0 0 0 3 485326
-0.002029 -0.000618 0.119204 0.029392 0.618407 0.795739 -0.062500 1 0 0 0 0 0 3 486336
-0.002029 -0.000618 0.119204 0.029380 0.618409 0.795725 -0.062500 1 0 0 0 0 0 3 487327
-0.002029 -0.000618 0.119204 0.029378 0.618409 0.795744 -0.062500 1 0 0 0 0 0 3 488337
-0.002029 -0.000618 0.119204 0.029390 0.618407 0.795740 -0.062500 1 0 0 0 0 0 3 489327
-0.002029 -0.000618 0.119204 0.029380 0.618409 0.795725 -0.062500 1 0 0 0 0 0 3 490335
-0.002029 -0.000618 0.119204 0.029390 0.618407 0.795737 -0.062500 1 0 0 0 0 0 3 491325
-0.002029 -0.000618 0.119204 0.029392 0.618406 0.795739 -0.062500 1 0 0 0 0 0 3 492336
-0.002029 -0.000618 0.119204 0.029377 0.618421 0.795739 -0.062500 1 0 0 0 0 0 3 493325
-0.002029 -0.000618 0.119204 0.029382 0.618399 0.795732 -0.062500 1 0 0 0 0 0 3 494335
-0.002029 -0.000618 0.119204 0.029391 0.618406 0.795738 -0.062500 1 0 0 0 0 0 3 495338
-0.002029 -0.000618 0.119204 0.029388 0.618418 0.795732 -0.062500 1 0 0 0 0 0 3 496364
-0.002029 -0.000618 0.119204 0.029379 0.618411 0.795745 -0.062500 1 0 0 0 0 0 3 497335
-0.002029 -0.000618 0.119204 0.029382 0.618398 0.795733 -0.062500 1 0 0 0 0 0 3 498334
-0.002029 -0.000618 0.119204 0.029387 0.618417 0.795732 -0.062500 1 0 0 0 0 0 3 499333
-0.002029 -0.000618 0.119204 0.029391 0.618408 0.795738 -0.062500 1 0 0 0 0 0 3 500336
-0.002029 -0.000618 0.119204 0.029384 0.618398 0.795732 -0.062500 1 0 0 0 0 0 3 501340
-0.002029 -0.000618 0.119204 0.029379 0.618408 0.795745 -0.062500 1 0 0 0 0 0 3 502332
-0.002029 -0.000618 0.119204 0.029387 0.618418 0.795733 -0.062500 1 0 0 0 0 0 3 503341
-0.002029 -0.000618 0.119204 0.029391 0.618408 0.795738 -0.062500 1 0 0 0 0 0 3 504346
-0.002029 -0.000618 0.119204 0.029384 0.618398 0.795732 -0.062500 1 0 0 0 0 0 3 505324
-0.002029 -0.000618 0.119204 0.029376 0.618420 0.795738 -0.062500 1 0 0 0 0 0 3 506395
-0.002024 -0.000637 0.119215 -0.044445 0.871993 0.649856 -0.062500 1 0 0 0 0 0 3 507346
-0.002021 -0.000646 0.119218 -0.020801 0.786515 0.721370 -0.062500 1 0 0 0 0 0 3 508317
-0.002020 -0.000650 0.119220 -0.002250 0.722746 0.758258 -0.062500 1 0 0 0 0 0 3 509340
-0.002019 -0.000652 0.119220 0.007948 0.688831 0.772225 -0.062500 1 0 0 0 0 0 3 510336
-0.002019 -0.000653 0.119220 0.013205 0.671697 0.777177 -0.062500 1 0 0 0 0 0 3 511334
-0.002019 -0.000654 0.119220 0.015873 0.663119 0.778904 -0.062500 1 0 0 0 0 0 3 512318
-0.002019 -0.000654 0.119220 0.017219 0.658835 0.779501 -0.062500 1 0 0 0 0 0 3 513319
-0.002019 -0.000654 0.119220 0.017904 0.656697 0.779709 -0.062500 1 0 0 0 0 0 3 514335
-0.002019 -0.000654 0.119220 0.018245 0.655624 0.779772 -0.062500 1 0 0 0 0 0 3 515344
-0.002019 -0.000655 0.119220 0.018419 0.655091 0.779804 -0.062500 1 0 0 0 0 0 3 516338
-0.002019 -0.000655 0.119220 0.018503 0.654821 0.779807 -0.062500 1 0 0 0 0 0 3 517341
-0.002019 -0.000655 0.119220 0.018555 0.654689 0.779807 -0.062500 1 0 0 0 0 0 3 518335
-0.002019 -0.000655 0.119220 0.018567 0.654615 0.779813 -0.062500 1 0 0 0 0 0 3 519318
-0.002019 -0.000655 0.119220 0.018583 0.654596 0.779814 -0.062500 1 0 0 0 0 0 3 520317
-0.002019 -0.000655 0.119220 0.018579 0.654576 0.779813 -0.062500 1 0 0 0 0 0 3 521336
-0.002019 -0.000655 0.119220 0.018594 0.654561 0.779814 -0.062500 1 0 0 0 0 0 3 522338
-0.002019 -0.000655 0.119220 0.018583 0.654562 0.779820 -0.062500 1 0 0 0 0 0 3 523335
-0.002019 -0.000655 0.119220 0.018594 0.654560 0.779815 -0.062500 1 0 0 0 0 0 3 524336
-0.002019 -0.000655 0.119220 0.018587 0.654551 0.779807 -0.062500 1 0 0 0 0 0 3 525336
-0.002019 -0.000655 0.119220 0.018595 0.654559 0.779813 -0.062500 1 0 0 0 0 0 3 526336
-0.002019 -0.000655 0.119220 0.018583 0.654562 0.779820 -0.062500 1 0 0 0 0 0 3 527335
-0.002019 -0.000655 0.119220 0.018594 0.654560 0.779815 -0.062500 1 0 0 0 0 0 3 528336
-0.002019 -0.000655 0.119220 0.018587 0.654551 0.779807 -0.062500 1 0 0 0 0 0 3 529337
-0.002019 -0.000655 0.119220 0.018582 0.654562 0.779819 -0.062500 1 0 0 0 0 0 3 530337
-0.002019 -0.000655 0.119220 0.018593 0.654561 0.779814 -0.062500 1 0 0 0 0 0 3 531339
-0.002019 -0.000655 0.119220 0.018595 0.654561 0.779814 -0.062500 1 0 0 0 0 0 3 532339
-0.002019 -0.000655 0.119220 0.018587 0.654552 0.779807 -0.062500 1 0 0 0 0 0 3 533337
-0.002019 -0.000655 0.119220 0.018598 0.654548 0.779820 -0.062500 1 0 0 0 0 0 3 534317
-0.002019 -0.000655 0.119220 0.018584 0.654561 0.779821 -0.062500 1 0 0 0 0 0 3 535336
-0.002019 -0.000655 0.119220 0.018586 0.654551 0.779808 -0.062500 1 0 0 0 0 0 3 536329
-0.002019 -0.000655 0.119220 0.018594 0.654559 0.779813 -0.062500 1 0 0 0 0 0 3 537341
-0.002019 -0.000655 0.119220 0.018595 0.654560 0.779814 -0.062500 1 0 0 0 0 0 3 538327
-0.002019 -0.000655 0.119220 0.018596 0.654560 0.779814 -0.062500 1 0 0 0 0 0 3 539334
-0.002019 -0.000655 0.119220 0.018575 0.654554 0.779813 -0.062500 1 0 0 0 0 0 3 540337
-0.002019 -0.000655 0.119220 0.018593 0.654560 0.779814 -0.062500 1 0 0 0 0 0 3 541337
-0.002019 -0.000655 0.119220 0.018595 0.654560 0.779814 -0.062500 1 0 0 0 0 0 3 542336
-0.002019 -0.000655 0.119220 0.018591 0.654540 0.779813 -0.062500 1 0 0 0 0 0 3 543333
-0.002019 -0.000655 0.119220 0.018595 0.654557 0.779814 -0.062500 1 0 0 0 0 0 3 544335
-0.002019 -0.000655 0.119220 0.018583 0.654562 0.779820 -0.062500 1 0 0 0 0 0 3 545335
-0.002019 -0.000655 0.119220 0.018594 0.654560 0.779815 -0.062500 1 0 0 0 0 0 3 546335
-0.002019 -0.000655 0.119220 0.018587 0.654551 0.779807 -0.062500 1 0 0 0 0 0 3 547334
-0.002019 -0.000655 0.119220 0.018594 0.654559 0.779813 -0.062500 1 0 0 0 0 0 3 548334
-0.002019 -0.000655 0.119220 0.018583 0.654563 0.779820 -0.062500 1 0 0 0 0 0 3 549336
-0.002019 -0.000655 0.119220 0.018586 0.654552 0.779807 -0.062500 1 0 0 0 0 0 3 550324
-0.002019 -0.000655 0.119220 0.018594 0.654559 0.779813 -0.062500 1 0 0 0 0 0 3 551334
-0.002019 -0.000655 0.119220 0.018595 0.654560 0.779813 -0.062500 1 0 0 0 0 0 3 552323
-0.002019 -0.000655 0.119220 0.018587 0.654551 0.779827 -0.062500 1 0 0 0 0 0 3 553333
-0.002019 -0.000655 0.119220 0.018586 0.654550 0.779809 -0.062500 1 0 0 0 0 0 3 554323
-0.002019 -0.000655 0.119220 0.018594 0.654559 0.779813 -0.062500 1 0 0 0 0 0 3 555332
-0.002019 -0.000655 0.119220 0.018595 0.654560 0.779814 -0.062500 1 0 0 0 0 0 3 556323
-0.002019 -0.000655 0.119220 0.018587 0.654551 0.779807 -0.062500 1 0 0 0 0 0 3 557333
-0.002019 -0.000655 0.119220 0.018582 0.654562 0.779819 -0.062500 1 0 0 0 0 0 3 558323
-0.002019 -0.000655 0.119220 0.018594 0.654560 0.779814 -0.062500 1 0 0 0 0 0 3 559333
-0.002019 -0.000655 0.119220 0.018595 0.654560 0.779814 -0.062500 1 0 0 0 0 0 3 560322
-0.002019 -0.000655 0.119220 0.018587 0.654552 0.779807 -0.062500 1 0 0 0 0 0 3 561334
-0.002019 -0.000655 0.119220 0.018586 0.654550 0.779826 -0.062500 1 0 0 0 0 0 3 562323
-0.002019 -0.000655 0.119220 0.018594 0.654559 0.779815 -0.062500 1 0 0 0 0 0 3 563332
-0.002019 -0.000655 0.119220 0.018587 0.654551 0.779807 -0.062500 1 0 0 0 0 0 3 564323
-0.002019 -0.000655 0.119220 0.018594 0.654559 0.779813 -0.062500 1 0 0 0 0 0 3 565333
-0.002019 -0.000655 0.119220 0.018595 0.654560 0.779814 -0.062500 1 0 0 0 0 0 3 566333
-0.002019 -0.000655 0.119220 0.018583 0.654563 0.779820 -0.062500 1 0 0 0 0 0 3 567322
-0.002019 -0.000655 0.119220 0.018586 0.654552 0.779808 -0.062500 1 0 0 0 0 0 3 568336
-0.002019 -0.000655 0.119220 0.018594 0.654559 0.779813 -0.062500 1 0 0 0 0 0 3 569328
-0.002019 -0.000655 0.119220 0.018595 0.654560 0.779814 -0.062500 1 0 0 0 0 0 3 570337
-0.002019 -0.000655 0.119220 0.018596 0.654560 0.779814 -0.062500 1 0 0 0 0 0 3 571330
-0.002019 -0.000655 0.119220 0.018579 0.654543 0.779820 -0.062500 1 0 0 0 0 0 3 572337
-0.002019 -0.000655 0.119220 0.018593 0.654558 0.779815 -0.062500 1 0 0 0 0 0 3 573340
-0.002019 -0.000655 0.119220 0.018595 0.654560 0.779814 -0.062500 1 0 0 0 0 0 3 574340
-0.002019 -0.000655 0.119220 0.018587 0.654551 0.779807 -0.062500 1 0 0 0 0 0 3 575331
-0.002019 -0.000655 0.119220 0.018582 0.654562 0.779819 -0.062500 1 0 0 0 0 0 3 576338
-0.002019 -0.000655 0.119220 0.018594 0.654560 0.779815 -0.062500 1 0 0 0 0 0 3 577341
-0.002019 -0.000655 0.119220 0.018595 0.654560 0.779814 -0.062500 1 0 0 0 0 0 3 578341
-0.002019 -0.000655 0.119220 0.018587 0.654552 0.779807 -0.062500 1 0 0 0 0 0 3 579325
-0.002000 -0.000659 0.119210 -0.243141 0.715686 0.919564 -0.062500 1 0 0 0 0 0 3 580341
-0.001991 -0.000661 0.119207 -0.154166 0.695540 0.851159 -0.062500 1 0 0 0 0 0 3 581337
-0.001986 -0.000662 0.119206 -0.088358 0.680183 0.815784 -0.062500 1 0 0 0 0 0 3 582338
-0.001984 -0.000663 0.119205 -0.053546 0.671895 0.802370 -0.062500 1 0 0 0 0 0 3 583333
-0.001983 -0.000663 0.119205 -0.036018 0.667659 0.797623 -0.062500 1 0 0 0 0 0 3 584334
-0.001982 -0.000663 0.119205 -0.027275 0.665528 0.795959 -0.062500 1 0 0 0 0 0 3 585336
-0.001958 -0.000686 0.119205 -0.358427 0.979266 0.789573 -0.062500 1 0 0 0 0 0 3 586332
-0.001946 -0.000697 0.119205 -0.243632 0.873052 0.792364 -0.062500 1 0 0 0 0 0 3 587333
-0.001940 -0.000703 0.119206 -0.158185 0.793626 0.793747 -0.062500 1 0 0 0 0 0 3 588343
-0.001937 -0.000706 0.119206 -0.112651 0.751284 0.794228 -0.062500 1 0 0 0 0 0 3 589339
-0.001935 -0.000707 0.119206 -0.089606 0.729846 0.794374 -0.062500 1 0 0 0 0 0 3 590341
-0.001916 -0.000712 0.119196 -0.339514 0.780129 0.934525 -0.062500 1 0 0 0 0 0 3 591336
-0.001906 -0.000715 0.119192 -0.244887 0.754672 0.865960 -0.062500 1 0 0 0 0 0 3 592334
-0.001901 -0.000716 0.119191 -0.176253 0.736650 0.830517 -0.062500 1 0 0 0 0 0 3 593335
-0.001899 -0.000717 0.119190 -0.140033 0.727022 0.817077 -0.062500 1 0 0 0 0 0 3 594333
-0.001898 -0.000717 0.119190 -0.121804 0.722127 0.812313 -0.062500 1 0 0 0 0 0 3 595332
-0.001897 -0.000717 0.119190 -0.112683 0.719643 0.810656 -0.062500 1 0 0 0 0 0 3 596333
-0.001891 -0.000735 0.119201 -0.182164 0.972278 0.664621 -0.062500 1 0 0 0 0 0 3 597334
-0.001870 -0.000749 0.119194 -0.417425 0.947010 0.875995 -0.062500 1 0 0 0 0 0 3 598334
-0.001859 -0.000755 0.119192 -0.308912 0.862796 0.844068 -0.062500 1 0 0 0 0 0 3 599337
-0.001854 -0.000759 0.119191 -0.232455 0.813369 0.822459 -0.062500 1 0 0 0 0 0 3 600334
-0.001851 -0.000760 0.119191 -0.192147 0.787889 0.813921 -0.062500 1 0 0 0 0 0 3 601336
-0.001850 -0.000761 0.119191 -0.171824 0.775030 0.810865 -0.062500 1 0 0 0 0 0 3 602334
-0.001849 -0.000762 0.119191 -0.161667 0.768594 0.809793 -0.062500 1 0 0 0 0 0 3 603333
-0.001849 -0.000762 0.119191 -0.156595 0.765370 0.809420 -0.062500 1 0 0 0 0 0 3 604336
-0.001830 -0.000766 0.119181 -0.415230 0.824673 0.949698 -0.062500 1 0 0 0 0 0 3 605316
-0.001821 -0.000769 0.119177 -0.325268 0.803869 0.880904 -0.062500 1 0 0 0 0 0 3 606332
-0.001816 -0.000770 0.119176 -0.258967 0.788143 0.845364 -0.062500 1 0 0 0 0 0 3 607333
-0.001814 -0.000770 0.119176 -0.223877 0.779660 0.831882 -0.062500 1 0 0 0 0 0 3 608331
-0.001813 -0.000771 0.119176 -0.206223 0.775333 0.827099 -0.062500 1 0 0 0 0 0 3 609334
-0.001812 -0.000771 0.119175 -0.197408 0.773160 0.825447 -0.062500 1 0 0 0 0 0 3 610338
-0.001812 -0.000771 0.119175 -0.193001 0.772037 0.824863 -0.062500 1 0 0 0 0 0 3 611327
-0.001793 -0.000775 0.119165 -0.451842 0.832388 0.965205 -0.062500 1 0 0 0 0 0 3 612331
-0.001778 -0.000796 0.119172 -0.436257 1.066128 0.751158 -0.062500 1 0 0 0 0 0 3 613336
-0.001771 -0.000806 0.119175 -0.346180 0.964989 0.786778 -0.062500 1 0 0 0 0 0 3 614330
-0.001780 -0.000824 0.119165 -0.115518 1.081315 0.961958 -0.062500 1 0 0 0 0 0 3 615332
-0.001784 -0.000834 0.119161 -0.146148 0.980277 0.896640 -0.062500 1 0 0 0 0 0 3 616333
-0.001787 -0.000838 0.119160 -0.176571 0.913572 0.861431 -0.062500 1 0 0 0 0 0 3 617335
-0.001788 -0.000841 0.119160 -0.193486 0.878526 0.847990 -0.062500 1 0 0 0 0 0 3 618333
-0.001788 -0.000842 0.119159 -0.202185 0.860792 0.843212 -0.062500 1 0 0 0 0 0 3 619333
-0.001789 -0.000842 0.119159 -0.206570 0.851898 0.841554 -0.062500 1 0 0 0 0 0 3 620324
-0.001770 -0.000847 0.119149 -0.469667 0.908233 0.981656 -0.062500 1 0 0 0 0 0 3 621335
-0.001761 -0.000849 0.119146 -0.382219 0.886074 0.912570 -0.062500 1 0 0 0 0 0 3 622325
-0.001756 -0.000851 0.119145 -0.317166 0.869684 0.876897 -0.062500 1 0 0 0 0 0 3 623332
-0.001754 -0.000851 0.119144 -0.282713 0.860850 0.863375 -0.062500 1 0 0 0 0 0 3 624322
-0.001753 -0.000851 0.119144 -0.265362 0.856346 0.858592 -0.062500 1 0 0 0 0 0 3 625387
-0.001753 -0.000852 0.119144 -0.256692 0.854066 0.856922 -0.062500 1 0 0 0 0 0 3 626373
-0.001734 -0.000856 0.119134 -0.513135 0.913692 0.997151 -0.062500 1 0 0 0 0 0 3 627390
-0.001719 -0.000876 0.119141 -0.496709 1.147367 0.783149 -0.062500 1 0 0 0 0 0 3 628375
-0.001712 -0.000887 0.119143 -0.164990 0.142385 0.818507 -0.062500 0 0 0 0 0 0 3 629389
-0.001708 -0.000892 0.119144 -0.107364 0.064972 0.841591 -0.062500 0 0 0 0 0 0 3 630395
-0.001706 -0.000894 0.119144 -0.077551 0.024170 0.850651 -0.062500 0 0 0 0 0 0 3 631388
-0.001705 -0.000895 0.119144 -0.062503 0.003583 0.853882 -0.062500 0 0 0 0 0 0 3 632370
-0.001705 -0.000896 0.119144 -0.054954 -0.006722 0.855020 -0.062500 0 0 0 0 0 0 3 633376
-0.001699 -0.000915 0.119155 -0.124488 0.230640 0.710723 -0.062500 0 0 0 0 0 0 3 634388
-0.001696 -0.000924 0.119158 -0.095861 0.133160 0.781802 -0.062500 0 0 0 0 0 0 3 635371
-0.001671 -0.000951 0.119160 -0.385883 0.355996 0.814920 -0.062500 0 0 0 0 0 0 3 636387
-0.001665 -0.000996 0.119160 -0.154776 0.613338 0.838288 -0.062500 0 0 0 0 0 0 3 637333
-0.001663 -0.001019 0.119160 -0.096876 0.345473 0.840550 -0.062500 0 0 0 0 0 0 3 638321
-0.001656 -0.001048 0.119170 -0.142783 0.408339 0.696317 -0.062500 0 0 0 0 0 0 3 639331
-0.001647 -0.001081 0.119184 -0.171572 0.454368 0.622850 -0.062500 0 0 0 0 0 0 3 640319
-0.001638 -0.001116 0.119199 -0.188384 0.481580 0.585967 -0.062500 0 0 0 0 0 0 3 641332
-0.001627 -0.001151 0.119214 -0.197054 0.495426 0.562966 -0.062500 0 0 0 0 0 0 3 642321
-0.001617 -0.001187 0.119230 -0.201469 0.502436 0.544878 -0.062500 0 0 0 0 0 0 3 643331
-0.001606 -0.001223 0.119246 -0.203735 0.506052 0.528493 -0.062500 0 0 0 0 0 0 3 644321
-0.001608 -0.001273 0.119250 -0.040483 0.682574 0.665319 -0.062500 0 0 0 0 0 0 3 645331
-0.001603 -0.001316 0.119262 -0.103953 0.610984 0.575189 -0.062500 0 0 0 0 0 0 3 646320
-0.001596 -0.001356 0.119277 -0.152018 0.560979 0.521150 -0.062500 0 0 0 0 0 0 3 647331
-0.001592 -0.001376 0.119281 -0.108347 0.296732 0.634147 -0.062500 0 0 0 0 0 0 3 648333
-0.001585 -0.001404 0.119293 -0.148464 0.378855 0.543243 -0.062500 0 0 0 0 0 0 3 649342
-0.001576 -0.001436 0.119308 -0.175282 0.440976 0.489777 -0.062500 0 0 0 0 0 0 3 650329
-0.001566 -0.001470 0.119323 -0.189582 0.474102 0.460043 -0.062500 0 0 0 0 0 0 3 651332
-0.001568 -0.001519 0.119327 -0.031730 0.664405 0.592677 -0.062500 0 0 0 0 0 0 3 652336
-0.001563 -0.001562 0.119339 -0.100443 0.603985 0.500785 -0.062500 0 0 0 0 0 0 3 653308
-0.001556 -0.001602 0.119353 -0.150077 0.557769 0.446131 -0.062500 0 0 0 0 0 0 3 654335
-0.001547 -0.001640 0.119368 -0.176624 0.532979 0.415894 -0.062500 0 0 0 0 0 0 3 655327
-0.001537 -0.001677 0.119384 -0.190174 0.520431 0.395293 -0.062500 0 0 0 0 0 0 3 656330
-0.001539 -0.001727 0.119388 -0.031532 0.685776 0.531644 -0.062500 0 0 0 0 0 0 3 657339
-0.001540 -0.001752 0.119390 -0.030201 0.375298 0.582533 -0.062500 0 0 0 0 0 0 3 658329
-0.001535 -0.001783 0.119400 -0.106822 0.419593 0.458600 -0.062500 0 0 0 0 0 0 3 659317
-0.001527 -0.001817 0.119414 -0.153547 0.461039 0.392575 -0.062500 0 0 0 0 0 0 3 660331
-0.001523 -0.001834 0.119419 -0.108148 0.244506 0.499921 -0.062500 0 0 0 0 0 0 3 661341
-0.001516 -0.001861 0.119431 -0.147779 0.352319 0.408599 -0.062500 0 0 0 0 0 0 3 662330
-0.001507 -0.001892 0.119445 -0.174380 0.427304 0.355205 -0.062500 0 0 0 0 0 0 3 663333
-0.001502 -0.001908 0.119450 -0.118595 0.227552 0.466791 -0.062500 0 0 0 0 0 0 3 664331
-0.001494 -0.001934 0.119461 -0.152610 0.342016 0.377213 -0.062500 0 0 0 0 0 0 3 665334
-0.001503 -0.001961 0.119454 0.057756 0.355756 0.619480 -0.062500 0 0 0 0 0 0 3 666331
-0.001502 -0.001992 0.119462 -0.047423 0.425569 0.445692 -0.062500 0 0 0 0 0 0 3 667332
-0.001501 -0.002008 0.119465 -0.052015 0.225965 0.491647 -0.062500 0 0 0 0 0 0 3 668338
-0.001496 -0.002034 0.119476 -0.119181 0.342733 0.377303 -0.062500 0 0 0 0 0 0 3 669334
-0.001493 -0.002047 0.119480 -0.089806 0.182397 0.456453 -0.062500 0 0 0 0 0 0 3 670315
-0.001491 -0.002054 0.119481 -0.068310 0.081032 0.495702 -0.062500 0 0 0 0 0 0 3 671331
-0.001485 -0.002076 0.119491 -0.129547 0.272943 0.369837 -0.062500 0 0 0 0 0 0 3 672332
-0.001482 -0.002086 0.119495 -0.096254 0.149676 0.443921 -0.062500 0 0 0 0 0 0 3 673332
-0.001475 -0.002110 0.119506 -0.143017 0.306865 0.340808 -0.062500 0 0 0 0 0 0 3 674330
-0.001472 -0.002122 0.119510 -0.103140 0.166739 0.423739 -0.062500 0 0 0 0 0 0 3 675329
-0.001464 -0.002146 0.119522 -0.146233 0.315883 0.323905 -0.062500 0 0 0 0 0 0 3 676336
-0.001473 -0.002172 0.119514 0.059737 0.344947 0.562296 -0.062500 0 0 0 0 0 0 3 677334
-0.001478 -0.002185 0.119512 0.022359 0.183342 0.527720 -0.062500 0 0 0 0 0 0 3 678331
-0.001475 -0.002209 0.119521 -0.080844 0.324557 0.363791 -0.062500 0 0 0 0 0 0 3 679333
-0.001473 -0.002222 0.119524 -0.071481 0.176016 0.423004 -0.062500 0 0 0 0 0 0 3 680312
-0.001472 -0.002228 0.119525 -0.060285 0.080454 0.455075 -0.062500 0 0 0 0 0 0 3 681333
-0.001466 -0.002250 0.119536 -0.124140 0.271014 0.327301 -0.062500 0 0 0 0 0 0 3 682330
-0.001463 -0.002260 0.119539 -0.093390 0.148879 0.400212 -0.062500 0 0 0 0 0 0 3 683334
-0.001457 -0.002284 0.119551 -0.141570 0.307145 0.297258 -0.062500 0 0 0 0 0 0 3 684331
-0.001453 -0.002296 0.119555 -0.102256 0.167024 0.379721 -0.062500 0 0 0 0 0 0 3 685333
-0.001446 -0.002320 0.119566 -0.146090 0.316314 0.280283 -0.062500 0 0 0 0 0 0 3 686330
-0.001442 -0.002332 0.119570 -0.104522 0.171596 0.363872 -0.062500 0 0 0 0 0 0 3 687330
-0.001440 -0.002338 0.119571 -0.076899 0.078104 0.404589 -0.062500 0 0 0 0 0 0 3 688328
-0.001434 -0.002360 0.119582 -0.131882 0.268485 0.280255 -0.062500 0 0 0 0 0 0 3 689324
-0.001431 -0.002370 0.119585 -0.096920 0.146746 0.353995 -0.062500 0 0 0 0 0 0 3 690335
-0.001429 -0.002376 0.119586 -0.072696 0.064874 0.391206 -0.062500 0 0 0 0 0 0 3 691338
-0.001423 -0.002397 0.119597 -0.130173 0.262842 0.265780 -0.062500 0 0 0 0 0 0 3 692331
-0.001432 -0.002421 0.119589 0.068277 0.317149 0.493931 -0.062500 0 0 0 0 0 0 3 693331
-0.001432 -0.002451 0.119597 -0.043436 0.409543 0.315961 -0.062500 0 0 0 0 0 0 3 694330
-0.001431 -0.002466 0.119599 -0.050869 0.219687 0.358959 -0.062500 0 0 0 0 0 0 3 695328
-0.001431 -0.002474 0.119600 -0.049432 0.101704 0.384248 -0.062500 0 0 0 0 0 0 3 696330
-0.001426 -0.002496 0.119610 -0.118562 0.281590 0.254896 -0.062500 0 0 0 0 0 0 3 697330
-0.001423 -0.002507 0.119614 -0.090236 0.153301 0.326482 -0.062500 0 0 0 0 0 0 3 698330
-0.001421 -0.002513 0.119615 -0.069345 0.068127 0.362900 -0.062500 0 0 0 0 0 0 3 699333
-0.001415 -0.002534 0.119626 -0.128603 0.264861 0.237684 -0.062500 0 0 0 0 0 0 3 700329
-0.001412 -0.002545 0.119629 -0.095259 0.144904 0.310586 -0.062500 0 0 0 0 0 0 3 701339
-0.001411 -0.002550 0.119630 -0.071865 0.063913 0.347461 -0.062500 0 0 0 0 0 0 3 702322
-0.001410 -0.002553 0.119631 -0.059337 0.021606 0.361406 -0.062500 0 0 0 0 0 0 3 703350
-0.001404 -0.002572 0.119641 -0.123265 0.240094 0.227496 -0.062500 0 0 0 0 0 0 3 704319
-0.001401 -0.002582 0.119644 -0.092441 0.131764 0.297160 -0.062500 0 0 0 0 0 0 3 705388
-0.001412 -0.002600 0.119634 0.093969 0.229583 0.488162 -0.062500 0 0 0 0 0 0 3 706374
-0.001412 -0.002628 0.119641 -0.029804 0.363769 0.287179 -0.062500 0 0 0 0 0 0 3 707387
-0.001412 -0.002642 0.119643 -0.043804 0.195940 0.320544 -0.062500 0 0 0 0 0 0 3 708372
-0.001407 -0.002667 0.119654 -0.116351 0.330560 0.203818 -0.062500 0 0 0 0 0 0 3 709330
-0.001404 -0.002680 0.119658 -0.089101 0.177139 0.280189 -0.062500 0 0 0 0 0 0 3 710319
-0.001403 -0.002686 0.119659 -0.068677 0.079251 0.318314 -0.062500 0 0 0 0 0 0 3 711333
-0.001402 -0.002689 0.119659 -0.057624 0.028490 0.332685 -0.062500 0 0 0 0 0 0 3 712320
-0.001402 -0.002691 0.119659 -0.051965 0.003036 0.337786 -0.062500 0 0 0 0 0 0 3 713328
-0.001409 -0.002724 0.119658 0.044452 0.404827 0.356719 -0.062500 0 0 0 0 0 0 3 714318
-0.001412 -0.002740 0.119658 0.008502 0.232870 0.349096 -0.062500 0 0 0 0 0 0 3 715329
-0.001414 -0.002748 0.119658 -0.017905 0.109521 0.344942 -0.062500 0 0 0 0 0 0 3 716329
-0.001415 -0.002752 0.119658 -0.031961 0.044061 0.343309 -0.062500 0 0 0 0 0 0 3 717319
-0.001410 -0.002773 0.119667 -0.111310 0.254424 0.204562 -0.062500 0 0 0 0 0 0 3 718327
-0.001407 -0.002783 0.119671 -0.087213 0.139789 0.271928 -0.062500 0 0 0 0 0 0 3 719318
-0.001406 -0.002788 0.119672 -0.068464 0.061421 0.306821 -0.062500 0 0 0 0 0 0 3 720331
-0.001405 -0.002791 0.119672 -0.058276 0.020431 0.320075 -0.062500 0 0 0 0 0 0 3 721319
-0.001400 -0.002811 0.119682 -0.123792 0.241784 0.186762 -0.062500 0 0 0 0 0 0 3 722327
-0.001397 -0.002820 0.119686 -0.093478 0.133425 0.255902 -0.062500 0 0 0 0 0 0 3 723322
-0.001395 -0.002825 0.119687 -0.071591 0.058218 0.291397 -0.062500 0 0 0 0 0 0 3 724339
-0.001395 -0.002828 0.119688 -0.059851 0.018830 0.304873 -0.062500 0 0 0 0 0 0 3 725325
-0.001389 -0.002848 0.119698 -0.124621 0.241103 0.171749 -0.062500 0 0 0 0 0 0 3 726338
-0.001398 -0.002871 0.119690 0.070301 0.305687 0.396713 -0.062500 0 0 0 0 0 0 3 727325
-0.001403 -0.002882 0.119687 0.027345 0.163163 0.356116 -0.062500 0 0 0 0 0 0 3 728326
-0.001406 -0.002888 0.119686 -0.008442 0.073729 0.330083 -0.062500 0 0 0 0 0 0 3 729327
-0.001407 -0.002891 0.119686 -0.027865 0.026954 0.319855 -0.062500 0 0 0 0 0 0 3 730333
-0.001408 -0.002893 0.119686 -0.037771 0.003271 0.316176 -0.062500 0 0 0 0 0 0 3 731324
-0.001402 -0.002912 0.119696 -0.113550 0.233550 0.177195 -0.062500 0 0 0 0 0 0 3 732337
-0.001400 -0.002921 0.119699 -0.088334 0.129317 0.244074 -0.062500 0 0 0 0 0 0 3 733329
-0.001398 -0.002926 0.119700 -0.069025 0.056170 0.278761 -0.062500 0 0 0 0 0 0 3 734329
-0.001398 -0.002929 0.119701 -0.058553 0.017798 0.291942 -0.062500 0 0 0 0 0 0 3 735333
-0.001397 -0.002930 0.119701 -0.053202 -0.001451 0.296624 -0.062500 0 0 0 0 0 0 3 736332
-0.001392 -0.002949 0.119711 -0.121324 0.231259 0.160726 -0.062500 0 0 0 0 0 0 3 737333
-0.001389 -0.002958 0.119714 -0.092231 0.128147 0.228546 -0.062500 0 0 0 0 0 0 3 738329
-0.001388 -0.002963 0.119715 -0.070971 0.055568 0.263550 -0.062500 0 0 0 0 0 0 3 739329
-0.001387 -0.002966 0.119716 -0.059521 0.017495 0.276837 -0.062500 0 0 0 0 0 0 3 740327
-0.001399 -0.002980 0.119705 0.109482 0.170716 0.437675 -0.062500 0 0 0 0 0 0 3 741331
-0.001400 -0.003006 0.119711 -0.023449 0.336304 0.225739 -0.062500 0 0 0 0 0 0 3 742328
-0.001400 -0.003019 0.119713 -0.041832 0.183087 0.253962 -0.062500 0 0 0 0 0 0 3 743337
-0.001400 -0.003025 0.119713 -0.045977 0.083424 0.273878 -0.062500 0 0 0 0 0 0 3 744335
-0.001400 -0.003029 0.119714 -0.047452 0.031488 0.281795 -0.062500 0 0 0 0 0 0 3 745333
-0.001400 -0.003030 0.119714 -0.048095 0.005380 0.284637 -0.062500 0 0 0 0 0 0 3 746328
-0.001395 -0.003050 0.119724 -0.119302 0.234904 0.148433 -0.062500 0 0 0 0 0 0 3 747327
-0.001392 -0.003059 0.119727 -0.091693 0.129908 0.215850 -0.062500 0 0 0 0 0 0 3 748328
-0.001391 -0.003064 0.119728 -0.071178 0.056379 0.250704 -0.062500 0 0 0 0 0 0 3 749329
-0.001390 -0.003066 0.119729 -0.060105 0.017852 0.263932 -0.062500 0 0 0 0 0 0 3 750332
-0.001390 -0.003068 0.119729 -0.054446 -0.001482 0.268637 -0.062500 0 0 0 0 0 0 3 751327
-0.001390 -0.003068 0.119729 -0.051583 -0.011107 0.270279 -0.062500 0 0 0 0 0 0 3 752310
-0.001389 -0.003068 0.119729 -0.050134 -0.015896 0.270855 -0.062500 0 0 0 0 0 0 3 753329
-0.001384 -0.003087 0.119739 -0.120376 0.224399 0.133993 -0.062500 0 0 0 0 0 0 3 754337
-0.001381 -0.003097 0.119742 -0.092214 0.124660 0.201060 -0.062500 0 0 0 0 0 0 3 755329
-0.001380 -0.003101 0.119743 -0.071431 0.053739 0.235775 -0.062500 0 0 0 0 0 0 3 756329
-0.001379 -0.003103 0.119744 -0.060229 0.016526 0.248960 -0.062500 0 0 0 0 0 0 3 757331
-0.001379 -0.003105 0.119744 -0.054505 -0.002139 0.253656 -0.062500 0 0 0 0 0 0 3 758453
-0.001379 -0.003105 0.119744 -0.051615 -0.011428 0.255299 -0.062500 0 0 0 0 0 0 3 759438
-0.001373 -0.003124 0.119754 -0.121139 0.226748 0.118943 -0.062500 0 0 0 0 0 0 3 760327
-0.001370 -0.003133 0.119757 -0.092605 0.125821 0.186059 -0.062500 0 0 0 0 0 0 3 761312
-0.001381 -0.003151 0.119747 0.092457 0.226517 0.377242 -0.062500 0 0 0 0 0 0 3 762454
-0.001387 -0.003160 0.119744 0.038732 0.121865 0.314080 -0.062500 0 0 0 0 0 0 3 763454
-0.001390 -0.003165 0.119742 -0.003094 0.053031 0.279152 -0.062500 0 0 0 0 0 0 3 764325
-0.001391 -0.003167 0.119742 -0.025654 0.016622 0.265710 -0.062500 0 0 0 0 0 0 3 765449
-0.001392 -0.003168 0.119742 -0.037110 -0.001919 0.260904 -0.062500 0 0 0 0 0 0 3 766446
-0.001392 -0.003169 0.119742 -0.042889 -0.011265 0.259223 -0.062500 0 0 0 0 0 0 3 767452
-0.001392 -0.003169 0.119742 -0.045792 -0.015951 0.258633 -0.062500 0 0 0 0 0 0 3 768454
-0.001393 -0.003169 0.119742 -0.047247 -0.018314 0.258430 -0.062500 0 0 0 0 0 0 3 769455
-0.001387 -0.003188 0.119751 -0.118986 0.223460 0.121634 -0.062500 0 0 0 0 0 0 3 770451
-0.001384 -0.003197 0.119755 -0.091879 0.121807 0.188438 -0.062500 0 0 0 0 0 0 3 771453
-0.001383 -0.003202 0.119756 -0.071425 0.051123 0.223042 -0.062500 0 0 0 0 0 0 3 772450
-0.001382 -0.003204 0.119756 -0.060399 0.014029 0.236179 -0.062500 0 0 0 0 0 0 3 773453
-0.001382 -0.003205 0.119757 -0.054758 -0.004577 0.240859 -0.062500 0 0 0 0 0 0 3 774326
-0.001382 -0.003206 0.119757 -0.051915 -0.013834 0.242498 -0.062500 0 0 0 0 0 0 3 775433
-0.001382 -0.003206 0.119757 -0.050478 -0.018453 0.243065 -0.062500 0 0 0 0 0 0 3 776456
-0.001376 -0.003225 0.119766 -0.120832 0.222326 0.106678 -0.062500 0 0 0 0 0 0 3 777453
-0.001373 -0.003234 0.119770 -0.092614 0.122419 0.173501 -0.062500 0 0 0 0 0 0 3 778441
-0.001372 -0.003239 0.119771 -0.071787 0.051417 0.208089 -0.062500 0 0 0 0 0 0 3 779452
-0.001371 -0.003241 0.119771 -0.060584 0.014171 0.221245 -0.062500 0 0 0 0 0 0 3 780441
-0.001371 -0.003242 0.119771 -0.054846 -0.004506 0.225919 -0.062500 0 0 0 0 0 0 3 781452
-0.001371 -0.003243 0.119772 -0.051963 -0.013800 0.227552 -0.062500 0 0 0 0 0 0 3 782443
-0.001371 -0.003243 0.119772 -0.050507 -0.018438 0.228116 -0.062500 0 0 0 0 0 0 3 783316
-0.001371 -0.003243 0.119772 -0.049771 -0.020734 0.228318 -0.062500 0 0 0 0 0 0 3 784451
-0.001371 -0.003244 0.119772 -0.049414 -0.021891 0.228393 -0.062500 0 0 0 0 0 0 3 785442
-0.001371 -0.003244 0.119772 -0.049227 -0.022467 0.228409 -0.062500 0 0 0 0 0 0 3 786450
-0.001383 -0.003257 0.119760 0.114878 0.149257 0.385123 -0.062500 0 0 0 0 0 0 3 787440
-0.001390 -0.003264 0.119756 0.049928 0.082108 0.308657 -0.062500 0 0 0 0 0 0 3 788451
-0.001393 -0.003267 0.119755 0.002363 0.032071 0.268969 -0.062500 0 0 0 0 0 0 3 789441
-0.001394 -0.003269 0.119755 -0.023062 0.004984 0.253856 -0.062500 0 0 0 0 0 0 3 790452
-0.001395 -0.003270 0.119755 -0.035994 -0.008899 0.248468 -0.062500 0 0 0 0 0 0 3 791440
-0.001396 -0.003270 0.119754 -0.042511 -0.015936 0.246586 -0.062500 0 0 0 0 0 0 3 792452
-0.001390 -0.003289 0.119764 -0.116851 0.223751 0.109565 -0.062500 0 0 0 0 0 0 3 793443
-0.001388 -0.003298 0.119768 -0.090633 0.123116 0.175975 -0.062500 0 0 0 0 0 0 3 794451
-0.001386 -0.003303 0.119769 -0.070800 0.051760 0.210415 -0.062500 0 0 0 0 0 0 3 795441
-0.001386 -0.003305 0.119769 -0.060089 0.014339 0.223509 -0.062500 0 0 0 0 0 0 3 796451
-0.001385 -0.003306 0.119769 -0.054618 -0.004418 0.228164 -0.062500 0 0 0 0 0 0 3 797465
-0.001385 -0.003307 0.119769 -0.051830 -0.013768 0.229800 -0.062500 0 0 0 0 0 0 3 798449
-0.001385 -0.003307 0.119769 -0.050443 -0.018417 0.230354 -0.062500 0 0 0 0 0 0 3 799453
-0.001385 -0.003307 0.119769 -0.049741 -0.020729 0.230566 -0.062500 0 0 0 0 0 0 3 800449
-0.001385 -0.003307 0.119769 -0.049398 -0.021885 0.230628 -0.062500 0 0 0 0 0 0 3 801453
-0.001385 -0.003308 0.119769 -0.049221 -0.022470 0.230655 -0.062500 0 0 0 0 0 0 3 802457
-0.001385 -0.003308 0.119769 -0.049123 -0.022754 0.230655 -0.062500 0 0 0 0 0 0 3 803447
-0.001385 -0.003308 0.119769 -0.049090 -0.022892 0.230664 -0.062500 0 0 0 0 0 0 3 804330
-0.001385 -0.003308 0.119769 -0.049059 -0.022964 0.230669 -0.062500 0 0 0 0 0 0 3 805447
-0.001385 -0.003308 0.119769 -0.049053 -0.023013 0.230661 -0.062500 0 0 0 0 0 0 3 806457
-0.001385 -0.003308 0.119769 -0.049052 -0.023018 0.230660 -0.062500 0 0 0 0 0 0 3 807325
-0.001385 -0.003308 0.119769 -0.049049 -0.023030 0.230666 -0.062500 0 0 0 0 0 0 3 808336
-0.001385 -0.003308 0.119769 -0.049037 -0.023033 0.230660 -0.062500 0 0 0 0 0 0 3 809455
-0.001379 -0.003326 0.119779 -0.120167 0.220295 0.094442 -0.062500 0 0 0 0 0 0 3 810455
-0.001377 -0.003336 0.119782 -0.092288 0.121389 0.161003 -0.062500 0 0 0 0 0 0 3 811451
-0.001375 -0.003340 0.119784 -0.071629 0.050886 0.195477 -0.062500 0 0 0 0 0 0 3 812452
-0.001374 -0.003342 0.119784 -0.060496 0.013895 0.208586 -0.062500 0 0 0 0 0 0 3 813453
-0.001374 -0.003344 0.119784 -0.054810 -0.004642 0.213252 -0.062500 0 0 0 0 0 0 3 814432
-0.001374 -0.003344 0.119784 -0.051937 -0.013875 0.214896 -0.062500 0 0 0 0 0 0 3 815433
-0.001374 -0.003344 0.119784 -0.050494 -0.018464 0.215452 -0.062500 0 0 0 0 0 0 3 816329
-0.001374 -0.003344 0.119784 -0.049771 -0.020753 0.215658 -0.062500 0 0 0 0 0 0 3 817460
-0.001374 -0.003345 0.119784 -0.049407 -0.021902 0.215719 -0.062500 0 0 0 0 0 0 3 818457
-0.001374 -0.003345 0.119784 -0.049220 -0.022478 0.215753 -0.062500 0 0 0 0 0 0 3 819331
-0.001374 -0.003345 0.119784 -0.049132 -0.022759 0.215761 -0.062500 0 0 0 0 0 0 3 820432
-0.001374 -0.003345 0.119784 -0.049078 -0.022901 0.215757 -0.062500 0 0 0 0 0 0 3 821431
-0.001374 -0.003345 0.119784 -0.049067 -0.022968 0.215754 -0.062500 0 0 0 0 0 0 3 822450
-0.001374 -0.003345 0.119784 -0.049048 -0.023000 0.215760 -0.062500 0 0 0 0 0 0 3 823449
-0.001374 -0.003345 0.119784 -0.049050 -0.023023 0.215759 -0.062500 0 0 0 0 0 0 3 824451
-0.001374 -0.003345 0.119784 -0.049050 -0.023025 0.215759 -0.062500 0 0 0 0 0 0 3 825451
-0.001374 -0.003345 0.119784 -0.049047 -0.023037 0.215766 -0.062500 0 0 0 0 0 0 3 826451
-0.001374 -0.003345 0.119784 -0.049035 -0.023041 0.215760 -0.062500 0 0 0 0 0 0 3 827450
-0.001374 -0.003345 0.119784 -0.049045 -0.023038 0.215766 -0.062500 0 0 0 0 0 0 3 828450
-0.001374 -0.003345 0.119784 -0.049043 -0.023049 0.215753 -0.062500 0 0 0 0 0 0 3 829452
-0.001374 -0.003345 0.119784 -0.049046 -0.023039 0.215765 -0.062500 0 0 0 0 0 0 3 830450
-0.001374 -0.003345 0.119784 -0.049035 -0.023041 0.215760 -0.062500 0 0 0 0 0 0 3 831451
-0.001374 -0.003345 0.119784 -0.049034 -0.023041 0.215759 -0.062500 0 0 0 0 0 0 3 832451
-0.001374 -0.003345 0.119784 -0.049045 -0.023039 0.215766 -0.062500 0 0 0 0 0 0 3 833455
-0.001374 -0.003345 0.119784 -0.049046 -0.023037 0.215747 -0.062500 0 0 0 0 0 0 3 834451
-0.001374 -0.003345 0.119784 -0.049047 -0.023038 0.215764 -0.062500 0 0 0 0 0 0 3 835451
-0.001374 -0.003345 0.119784 -0.049035 -0.023041 0.215760 -0.062500 0 0 0 0 0 0 3 836450
-0.001374 -0.003345 0.119784 -0.049034 -0.023041 0.215759 -0.062500 0 0 0 0 0 0 3 837453
-0.001374 -0.003345 0.119784 -0.049045 -0.023039 0.215766 -0.062500 0 0 0 0 0 0 3 838444
-0.001374 -0.003345 0.119784 -0.049043 -0.023049 0.215753 -0.062500 0 0 0 0 0 0 3 839449
-0.001374 -0.003345 0.119784 -0.049046 -0.023039 0.215765 -0.062500 0 0 0 0 0 0 3 840452
-0.001374 -0.003345 0.119784 -0.049035 -0.023041 0.215760 -0.062500 0 0 0 0 0 0 3 841450
-0.001374 -0.003345 0.119784 -0.049045 -0.023038 0.215766 -0.062500 0 0 0 0 0 0 3 842449
-0.001374 -0.003345 0.119784 -0.049035 -0.023041 0.215760 -0.062500 0 0 0 0 0 0 3 843450
-0.001374 -0.003345 0.119784 -0.049045 -0.023038 0.215746 -0.062500 0 0 0 0 0 0 3 844449
-0.001374 -0.003345 0.119784 -0.049046 -0.023038 0.215764 -0.062500 0 0 0 0 0 0 3 845451
-0.001374 -0.003345 0.119784 -0.049035 -0.023041 0.215760 -0.062500 0 0 0 0 0 0 3 846449
-0.001374 -0.003345 0.119784 -0.049045 -0.023038 0.215766 -0.062500 0 0 0 0 0 0 3 847451
-0.001374 -0.003345 0.119784 -0.049035 -0.023041 0.215760 -0.062500 0 0 0 0 0 0 3 848328
-0.001374 -0.003345 0.119784 -0.049042 -0.023049 0.215752 -0.062500 0 0 0 0 0 0 3 849448
-0.001374 -0.003345 0.119784 -0.049046 -0.023039 0.215765 -0.062500 0 0 0 0 0 0 3 850439
-0.001374 -0.003345 0.119784 -0.049035 -0.023041 0.215760 -0.062500 0 0 0 0 0 0 3 851449
-0.001374 -0.003345 0.119784 -0.049045 -0.023038 0.215766 -0.062500 0 0 0 0 0 0 3 852439
-0.001374 -0.003345 0.119784 -0.049043 -0.023049 0.215753 -0.062500 0 0 0 0 0 0 3 853449
-0.001374 -0.003345 0.119784 -0.049046 -0.023039 0.215765 -0.062500 0 0 0 0 0 0 3 854439
-0.001374 -0.003345 0.119784 -0.049035 -0.023041 0.215760 -0.062500 0 0 0 0 0 0 3 855438
-0.001374 -0.003345 0.119784 -0.049037 -0.023030 0.215753 -0.062500 0 0 0 0 0 0 3 856449
-0.001374 -0.003345 0.119784 -0.049046 -0.023037 0.215765 -0.062500 0 0 0 0 0 0 3 857439
-0.001374 -0.003345 0.119784 -0.049035 -0.023041 0.215760 -0.062500 0 0 0 0 0 0 3 858448
-0.001374 -0.003345 0.119784 -0.049042 -0.023049 0.215752 -0.062500 0 0 0 0 0 0 3 859437
-0.001374 -0.003345 0.119784 -0.049046 -0.023039 0.215765 -0.062500 0 0 0 0 0 0 3 860448
-0.001374 -0.003345 0.119784 -0.049035 -0.023041 0.215760 -0.062500 0 0 0 0 0 0 3 861439
-0.001374 -0.003345 0.119784 -0.049045 -0.023038 0.215766 -0.062500 0 0 0 0 0 0 3 862439
-0.001374 -0.003345 0.119784 -0.049043 -0.023049 0.215753 -0.062500 0 0 0 0 0 0 3 863449
-0.001374 -0.003345 0.119784 -0.049046 -0.023039 0.215765 -0.062500 0 0 0 0 0 0 3 864438
-0.001374 -0.003345 0.119784 -0.049035 -0.023041 0.215760 -0.062500 0 0 0 0 0 0 3 865448
-0.001374 -0.003345 0.119784 -0.049034 -0.023041 0.215759 -0.062500 0 0 0 0 0 0 3 866451
-0.001374 -0.003345 0.119784 -0.049045 -0.023039 0.215766 -0.062500 0 0 0 0 0 0 3 867437
-0.001374 -0.003345 0.119784 -0.049046 -0.023037 0.215747 -0.062500 0 0 0 0 0 0 3 868448
-0.001374 -0.003345 0.119784 -0.049047 -0.023038 0.215764 -0.062500 0 0 0 0 0 0 3 869501
-0.001374 -0.003345 0.119784 -0.049035 -0.023041 0.215760 -0.062500 0 0 0 0 0 0 3 870447
-0.001374 -0.003345 0.119784 -0.049034 -0.023041 0.215759 -0.062500 0 0 0 0 0 0 3 871440
-0.001374 -0.003345 0.119784 -0.049045 -0.023039 0.215766 -0.062500 0 0 0 0 0 0 3 872444
-0.001374 -0.003345 0.119784 -0.049043 -0.023049 0.215753 -0.062500 0 0 0 0 0 0 3 873455
-0.001374 -0.003345 0.119784 -0.049046 -0.023039 0.215765 -0.062500 0 0 0 0 0 0 3 874461
-0.001374 -0.003345 0.119784 -0.049035 -0.023041 0.215760 -0.062500 0 0 0 0 0 0 3 875446
-0.001374 -0.003345 0.119784 -0.049034 -0.023041 0.215759 -0.062500 0 0 0 0 0 0 3 876437
-0.001374 -0.003345 0.119784 -0.049045 -0.023039 0.215766 -0.062500 0 0 0 0 0 0 3 877453
-0.001374 -0.003345 0.119784 -0.049043 -0.023049 0.215753 -0.062500 0 0 0 0 0 0 3 878441
-0.001374 -0.003345 0.119784 -0.049046 -0.023039 0.215765 -0.062500 0 0 0 0 0 0 3 879443
-0.001374 -0.003345 0.119784 -0.049039 -0.023029 0.215754 -0.062500 0 0 0 0 0 0 3 880452
-0.001374 -0.003345 0.119784 -0.049046 -0.023037 0.215765 -0.062500 0 0 0 0 0 0 3 881434
-0.001374 -0.003345 0.119784 -0.049035 -0.023041 0.215760 -0.062500 0 0 0 0 0 0 3 882448
-0.001374 -0.003345 0.119784 -0.049042 -0.023049 0.215752 -0.062500 0 0 0 0 0 0 3 883453
-0.001374 -0.003345 0.119784 -0.049046 -0.023039 0.215765 -0.062500 0 0 0 0 0 0 3 884448
-0.001361 -0.003331 0.119795 -0.212984 -0.194889 0.058823 -0.062500 0 0 0 0 0 0 3 885451
-0.001355 -0.003325 0.119799 -0.148087 -0.128071 0.135484 -0.062500 0 0 0 0 0 0 3 886449
-0.001352 -0.003321 0.119801 -0.100491 -0.078137 0.175208 -0.062500 0 0 0 0 0 0 3 887449
-0.001350 -0.003319 0.119801 -0.075036 -0.051063 0.190325 -0.062500 0 0 0 0 0 0 3 888450
-0.001349 -0.003319 0.119801 -0.062095 -0.037188 0.195702 -0.062500 0 0 0 0 0 0 3 889454
-0.001349 -0.003318 0.119801 -0.055575 -0.030149 0.197584 -0.062500 0 0 0 0 0 0 3 890457
-0.001349 -0.003318 0.119801 -0.052319 -0.026608 0.198228 -0.062500 0 0 0 0 0 0 3 891434
-0.001348 -0.003318 0.119801 -0.050682 -0.024839 0.198465 -0.062500 0 0 0 0 0 0 3 892450
-0.001348 -0.003318 0.119801 -0.049864 -0.023933 0.198542 -0.062500 0 0 0 0 0 0 3 893449
-0.001348 -0.003318 0.119801 -0.049447 -0.023484 0.198577 -0.062500 0 0 0 0 0 0 3 894429
-0.001348 -0.003318 0.119801 -0.049250 -0.023273 0.198584 -0.062500 0 0 0 0 0 0 3 895447
-0.001348 -0.003318 0.119801 -0.049145 -0.023159 0.198583 -0.062500 0 0 0 0 0 0 3 896430
-0.001348 -0.003318 0.119801 -0.049087 -0.023098 0.198586 -0.062500 0 0 0 0 0 0 3 897449
-0.001348 -0.003318 0.119801 -0.049073 -0.023053 0.198589 -0.062500 0 0 0 0 0 0 3 898447
-0.001348 -0.003318 0.119801 -0.049060 -0.023051 0.198582 -0.062500 0 0 0 0 0 0 3 899449
-0.001348 -0.003318 0.119801 -0.049051 -0.023043 0.198589 -0.062500 0 0 0 0 0 0 3 900453
-0.001348 -0.003318 0.119801 -0.049039 -0.023045 0.198583 -0.062500 0 0 0 0 0 0 3 901451
-0.001330 -0.003322 0.119791 -0.290436 0.031257 0.342452 -0.062500 0 0 0 0 0 0 3 902448
-0.001321 -0.003324 0.119788 -0.193267 0.011239 0.272266 -0.062500 0 0 0 0 0 0 3 903441
-0.001316 -0.003325 0.119786 -0.123300 -0.004580 0.235829 -0.062500 0 0 0 0 0 0 3 904449
-0.001314 -0.003326 0.119786 -0.086317 -0.013475 0.221945 -0.062500 0 0 0 0 0 0 3 905450
-0.001313 -0.003326 0.119786 -0.067665 -0.018157 0.216991 -0.062500 0 0 0 0 0 0 3 906448
-0.001312 -0.003326 0.119786 -0.058350 -0.020557 0.215269 -0.062500 0 0 0 0 0 0 3 907448
-0.001312 -0.003326 0.119786 -0.053683 -0.021794 0.214668 -0.062500 0 0 0 0 0 0 3 908448
-0.001312 -0.003326 0.119786 -0.051365 -0.022406 0.214458 -0.062500 0 0 0 0 0 0 3 909450
-0.001311 -0.003326 0.119786 -0.050202 -0.022728 0.214379 -0.062500 0 0 0 0 0 0 3 910425
-0.001311 -0.003326 0.119786 -0.049622 -0.022886 0.214348 -0.062500 0 0 0 0 0 0 3 911441
-0.001311 -0.003326 0.119786 -0.049329 -0.022961 0.214347 -0.062500 0 0 0 0 0 0 3 912454
-0.001311 -0.003326 0.119786 -0.049184 -0.023008 0.214348 -0.062500 0 0 0 0 0 0 3 913454
-0.001311 -0.003326 0.119786 -0.049117 -0.023015 0.214349 -0.062500 0 0 0 0 0 0 3 914447
-0.001311 -0.003326 0.119786 -0.049084 -0.023032 0.214342 -0.062500 0 0 0 0 0 0 3 915449
-0.001311 -0.003326 0.119786 -0.049062 -0.023029 0.214342 -0.062500 0 0 0 0 0 0 3 916446
-0.001311 -0.003326 0.119786 -0.049045 -0.023042 0.214342 -0.062500 0 0 0 0 0 0 3 917449
-0.001311 -0.003326 0.119786 -0.049043 -0.023043 0.214342 -0.062500 0 0 0 0 0 0 3 918448
-0.001311 -0.003326 0.119786 -0.049043 -0.023044 0.214342 -0.062500 0 0 0 0 0 0 3 919448
-0.001293 -0.003331 0.119775 -0.290315 0.031221 0.358343 -0.062500 0 0 0 0 0 0 3 920446
-0.001284 -0.003333 0.119772 -0.193209 0.011233 0.288086 -0.062500 0 0 0 0 0 0 3 921451
-0.001279 -0.003334 0.119771 -0.123282 -0.004594 0.251611 -0.062500 0 0 0 0 0 0 3 922448
-0.001277 -0.003335 0.119770 -0.086301 -0.013470 0.237722 -0.062500 0 0 0 0 0 0 3 923447
-0.001276 -0.003335 0.119770 -0.066096 -0.013412 0.232772 -0.062500 0 0 0 0 0 0 3 924437
-0.001275 -0.003335 0.119770 -0.056773 -0.015814 0.231041 -0.062500 0 0 0 0 0 0 3 925447
-0.001275 -0.003335 0.119770 -0.052129 -0.017046 0.230430 -0.062500 0 0 0 0 0 0 3 926436
-0.001275 -0.003335 0.119770 -0.049791 -0.017662 0.230224 -0.062500 0 0 0 0 0 0 3 927446
-0.001274 -0.003335 0.119770 -0.048638 -0.017982 0.230152 -0.062500 0 0 0 0 0 0 3 928436
-0.001274 -0.003335 0.119770 -0.048052 -0.018132 0.230129 -0.062500 0 0 0 0 0 0 3 929447
-0.001274 -0.003335 0.119770 -0.047766 -0.018214 0.230122 -0.062500 0 0 0 0 0 0 3 930436
-0.001274 -0.003335 0.119770 -0.047625 -0.018250 0.230116 -0.062500 0 0 0 0 0 0 3 931446
-0.001274 -0.003335 0.119770 -0.047551 -0.018278 0.230108 -0.062500 0 0 0 0 0 0 3 932436
-0.001274 -0.003335 0.119770 -0.047510 -0.018290 0.230107 -0.062500 0 0 0 0 0 0 3 933437
-0.001256 -0.003339 0.119760 -0.288628 0.035932 0.374247 -0.062500 0 0 0 0 0 0 3 934446
-0.001247 -0.003342 0.119756 -0.191583 0.015972 0.303919 -0.062500 0 0 0 0 0 0 3 935435
-0.001242 -0.003343 0.119755 -0.121690 0.000145 0.267413 -0.062500 0 0 0 0 0 0 3 936446
-0.001240 -0.003343 0.119754 -0.084744 -0.008732 0.253505 -0.062500 0 0 0 0 0 0 3 937436
-0.001239 -0.003344 0.119754 -0.066089 -0.013404 0.248554 -0.062500 0 0 0 0 0 0 3 938446
-0.001225 -0.003331 0.119765 -0.220929 -0.187749 0.090184 -0.062500 0 0 0 0 0 0 3 939437
-0.001219 -0.003324 0.119769 -0.151208 -0.122117 0.166111 -0.062500 0 0 0 0 0 0 3 940447
-0.001215 -0.003321 0.119771 -0.101243 -0.072778 0.205555 -0.062500 0 0 0 0 0 0 3 941437
-0.001214 -0.003319 0.119771 -0.074607 -0.046014 0.220550 -0.062500 0 0 0 0 0 0 3 942446
-0.001213 -0.003318 0.119771 -0.061096 -0.032277 0.225895 -0.062500 0 0 0 0 0 0 3 943458
-0.001212 -0.003318 0.119771 -0.054295 -0.025337 0.227758 -0.062500 0 0 0 0 0 0 3 944445
-0.001212 -0.003317 0.119771 -0.050890 -0.021824 0.228416 -0.062500 0 0 0 0 0 0 3 945447
-0.001212 -0.003317 0.119771 -0.049183 -0.020071 0.228641 -0.062500 0 0 0 0 0 0 3 946454
-0.001194 -0.003321 0.119761 -0.289336 0.035032 0.373036 -0.062500 0 0 0 0 0 0 3 947442
-0.001172 -0.003310 0.119769 -0.356204 -0.156522 0.146162 -0.062500 0 0 0 0 0 0 3 948463
-0.001161 -0.003305 0.119771 -0.221017 -0.105204 0.186096 -0.062500 0 0 0 0 0 0 3 949444
-0.001155 -0.003302 0.119772 -0.136292 -0.063979 0.211782 -0.062500 0 0 0 0 0 0 3 950451
-0.001152 -0.003300 0.119772 -0.092133 -0.041511 0.221874 -0.062500 0 0 0 0 0 0 3 951611
-0.001138 -0.003286 0.119784 -0.234196 -0.202114 0.069144 -0.062500 0 0 0 0 0 0 3 952447
-0.001131 -0.003279 0.119788 -0.157841 -0.129344 0.146820 -0.062500 0 0 0 0 0 0 3 953455
-0.001128 -0.003276 0.119789 -0.104542 -0.076387 0.186834 -0.062500 0 0 0 0 0 0 3 954455
-0.001126 -0.003274 0.119789 -0.076264 -0.047820 0.202033 -0.062500 0 0 0 0 0 0 3 955449
-0.001125 -0.003273 0.119790 -0.061907 -0.033189 0.207436 -0.062500 0 0 0 0 0 0 3 956431
-0.001125 -0.003272 0.119790 -0.054710 -0.025780 0.209328 -0.062500 0 0 0 0 0 0 3 957449
-0.001112 -0.003259 0.119801 -0.215554 -0.194280 0.053755 -0.062500 0 0 0 0 0 0 3 958449
-0.001105 -0.003252 0.119805 -0.148499 -0.125387 0.130319 -0.062500 0 0 0 0 0 0 3 959449
-0.001102 -0.003249 0.119806 -0.099852 -0.074399 0.169950 -0.062500 0 0 0 0 0 0 3 960446
-0.001101 -0.003247 0.119807 -0.073921 -0.046829 0.185012 -0.062500 0 0 0 0 0 0 3 961449
-0.001069 -0.003237 0.119807 -0.466124 -0.150763 0.178895 -0.062500 0 0 0 0 0 0 3 962455
-0.001053 -0.003232 0.119808 -0.300223 -0.090134 0.186529 -0.062500 0 0 0 0 0 0 3 963432
-0.001045 -0.003229 0.119808 -0.179352 -0.052284 0.190047 -0.062500 0 0 0 0 0 0 3 964449
-0.001040 -0.003228 0.119808 -0.115246 -0.032229 0.191336 -0.062500 0 0 0 0 0 0 3 965451
-0.001026 -0.003214 0.119819 -0.247496 -0.194488 0.035838 -0.062500 0 0 0 0 0 0 3 966428
-0.001018 -0.003207 0.119823 -0.165884 -0.122277 0.112187 -0.062500 0 0 0 0 0 0 3 967451
-0.001015 -0.003204 0.119824 -0.109965 -0.069619 0.151714 -0.062500 0 0 0 0 0 0 3 968444
-0.001013 -0.003202 0.119825 -0.080375 -0.041228 0.166738 -0.062500 0 0 0 0 0 0 3 969451
-0.000999 -0.003188 0.119836 -0.232338 -0.194509 0.016268 -0.062500 0 0 0 0 0 0 3 970446
-0.000992 -0.003180 0.119840 -0.159392 -0.119966 0.094269 -0.062500 0 0 0 0 0 0 3 971446
-0.000989 -0.003177 0.119841 -0.107810 -0.066124 0.134360 -0.062500 0 0 0 0 0 0 3 972445
-0.000975 -0.003162 0.119853 -0.245242 -0.209760 -0.006121 -0.062500 0 0 0 0 0 0 3 973447
-0.000949 -0.003158 0.119847 -0.406538 -0.073392 0.220381 -0.062500 0 0 0 0 0 0 3 974447
-0.000936 -0.003156 0.119844 -0.255011 -0.035787 0.190962 -0.062500 0 0 0 0 0 0 3 975448
-0.000917 -0.003142 0.119855 -0.321175 -0.193410 0.014331 -0.062500 0 0 0 0 0 0 3 976428
-0.000907 -0.003135 0.119858 -0.203997 -0.119171 0.081908 -0.062500 0 0 0 0 0 0 3 977448
-0.000903 -0.003131 0.119860 -0.130102 -0.065644 0.118230 -0.062500 0 0 0 0 0 0 3 978450
-0.000887 -0.003116 0.119871 -0.256594 -0.209676 -0.023278 -0.062500 0 0 0 0 0 0 3 979444
-0.000861 -0.003113 0.119865 -0.412033 -0.073318 0.202870 -0.062500 0 0 0 0 0 0 3 980445
-0.000848 -0.003111 0.119863 -0.264149 -0.023306 0.173097 -0.062500 0 0 0 0 0 0 3 981447
-0.000829 -0.003097 0.119873 -0.329171 -0.181143 -0.003387 -0.062500 0 0 0 0 0 0 3 982445
-0.000819 -0.003090 0.119876 -0.211167 -0.106812 0.063994 -0.062500 0 0 0 0 0 0 3 983446
-0.000815 -0.003086 0.119878 -0.136868 -0.053228 0.100212 -0.062500 0 0 0 0 0 0 3 984449
-0.000800 -0.003071 0.119889 -0.263382 -0.197430 -0.041039 -0.062500 0 0 0 0 0 0 3 985509
-0.000773 -0.003067 0.119883 -0.418436 -0.060948 0.185221 -0.062500 0 0 0 0 0 0 3 986512
-0.000760 -0.003066 0.119881 -0.264165 -0.023361 0.155234 -0.062500 0 0 0 0 0 0 3 987503
-0.000735 -0.003069 0.119869 -0.404249 0.046027 0.279537 -0.062500 0 0 0 0 0 0 3 988509
-0.000723 -0.003071 0.119865 -0.255474 0.032852 0.199987 -0.062500 0 0 0 0 0 0 3 989505
-0.000717 -0.003072 0.119864 -0.159438 0.020373 0.160002 -0.062500 0 0 0 0 0 0 3 990503
-0.000714 -0.003072 0.119864 -0.109363 0.013158 0.144874 -0.062500 0 0 0 0 0 0 3 991479
-0.000681 -0.003063 0.119864 -0.489683 -0.109539 0.130439 -0.062500 0 0 0 0 0 0 3 992503
-0.000664 -0.003059 0.119864 -0.314844 -0.064142 0.133116 -0.062500 0 0 0 0 0 0 3 993501
-0.000656 -0.003057 0.119864 -0.190924 -0.030670 0.134715 -0.062500 0 0 0 0 0 0 3 994508
-0.000652 -0.003056 0.119864 -0.125316 -0.012836 0.135306 -0.062500 0 0 0 0 0 0 3 995480
-0.000632 -0.003059 0.119854 -0.337694 0.069567 0.281517 -0.062500 0 0 0 0 0 0 3 996481
-0.000621 -0.003061 0.119850 -0.224801 0.053989 0.210351 -0.062500 0 0 0 0 0 0 3 997504
-0.000616 -0.003062 0.119849 -0.146924 0.040456 0.173385 -0.062500 0 0 0 0 0 0 3 998487
-0.000601 -0.003049 0.119860 -0.271517 -0.140444 0.004699 -0.062500 0 0 0 0 0 0 3 999500
-0.000593 -0.003043 0.119863 -0.184842 -0.076974 0.075246 -0.062500 0 0 0 0 0 0 4 499
-0.000571 -0.003044 0.119854 -0.366236 0.025471 0.258803 -0.062500 0 0 0 0 0 0 4 1489
-0.000560 -0.003044 0.119851 -0.239293 0.031498 0.201750 -0.062500 0 0 0 0 0 0 4 2500
-0.000554 -0.003045 0.119850 -0.154210 0.029088 0.169808 -0.062500 0 0 0 0 0 0 4 3485
-0.000539 -0.003031 0.119861 -0.275290 -0.146263 0.003050 -0.062500 0 0 0 0 0 0 4 4500
-0.000513 -0.003029 0.119854 -0.426380 -0.025688 0.220463 -0.062500 0 0 0 0 0 0 4 5486
-0.000500 -0.003028 0.119851 -0.270929 0.003896 0.186624 -0.062500 0 0 0 0 0 0 4 6501
-0.000493 -0.003027 0.119851 -0.170215 0.014960 0.163859 -0.062500 0 0 0 0 0 0 4 7485
-0.000471 -0.003031 0.119840 -0.357135 0.074059 0.301349 -0.062500 0 0 0 0 0 0 4 8501
-0.000448 -0.003020 0.119847 -0.400443 -0.117093 0.072394 -0.062500 0 0 0 0 0 0 4 9435
-0.000436 -0.003014 0.119850 -0.251561 -0.064128 0.109529 -0.062500 0 0 0 0 0 0 4 10444
-0.000430 -0.003011 0.119851 -0.159968 -0.022022 0.134030 -0.062500 0 0 0 0 0 0 4 11433
-0.000409 -0.003014 0.119840 -0.351645 0.081465 0.290403 -0.062500 0 0 0 0 0 0 4 12444
-0.000385 -0.003002 0.119848 -0.397747 -0.100398 0.068248 -0.062500 0 0 0 0 0 0 4 13436
-0.000374 -0.002996 0.119850 -0.250113 -0.042587 0.107592 -0.062500 0 0 0 0 0 0 4 14442
-0.000368 -0.002993 0.119851 -0.159132 0.001958 0.132852 -0.062500 0 0 0 0 0 0 4 15432
-0.000346 -0.002996 0.119841 -0.351183 0.080220 0.289668 -0.062500 0 0 0 0 0 0 4 16443
-0.000323 -0.002984 0.119849 -0.397655 -0.101138 0.067688 -0.062500 0 0 0 0 0 0 4 17444
-0.000311 -0.002978 0.119851 -0.245006 -0.030339 0.106946 -0.062500 0 0 0 0 0 0 4 18432
-0.000305 -0.002974 0.119852 -0.154053 0.014404 0.132134 -0.062500 0 0 0 0 0 0 4 19442
-0.000290 -0.002960 0.119863 -0.273065 -0.135059 -0.011666 -0.062500 0 0 0 0 0 0 4 20432
-0.000263 -0.002956 0.119857 -0.422009 -0.000758 0.214134 -0.062500 0 0 0 0 0 0 4 21438
-0.000250 -0.002955 0.119854 -0.266133 0.035817 0.182508 -0.062500 0 0 0 0 0 0 4 22443
-0.000244 -0.002954 0.119854 -0.165212 0.050438 0.160458 -0.062500 0 0 0 0 0 0 4 23445
-0.000240 -0.002953 0.119853 -0.112476 0.057163 0.151669 -0.062500 0 0 0 0 0 0 4 24446
-0.000220 -0.002957 0.119843 -0.324844 0.114507 0.295785 -0.062500 0 0 0 0 0 0 4 25451
-0.000210 -0.002959 0.119839 -0.196430 0.127647 0.222789 -0.062500 0 0 0 0 0 0 4 26453
-0.000174 -0.002951 0.119838 -0.525724 -0.007015 0.179031 -0.062500 0 0 0 0 0 0 4 27440
-0.000156 -0.002947 0.119838 -0.323503 0.032309 0.167845 -0.062500 0 0 0 0 0 0 4 28448
-0.000147 -0.002945 0.119838 -0.185716 0.062595 0.164230 -0.062500 0 0 0 0 0 0 4 29623
-0.000124 -0.002948 0.119827 -0.351864 0.132856 0.310562 -0.062500 0 0 0 0 0 0 4 30449
-0.000113 -0.002950 0.119824 -0.219706 0.120950 0.238094 -0.062500 0 0 0 0 0 0 4 31452
-0.000107 -0.002951 0.119822 -0.132144 0.109285 0.200558 -0.062500 0 0 0 0 0 0 4 32454
-0.000104 -0.002951 0.119822 -0.086214 0.102537 0.186265 -0.062500 0 0 0 0 0 0 4 33441
-0.000103 -0.002952 0.119822 -0.063041 0.098945 0.181168 -0.062500 0 0 0 0 0 0 4 34454
-0.000102 -0.002952 0.119822 -0.051425 0.097092 0.179390 -0.062500 0 0 0 0 0 0 4 35448
-0.000083 -0.002956 0.119811 -0.284175 0.150175 0.326516 -0.062500 0 0 0 0 0 0 4 36444
-0.000074 -0.002958 0.119807 -0.185834 0.129622 0.254187 -0.062500 0 0 0 0 0 0 4 37447
-0.000069 -0.002959 0.119806 -0.115206 0.113632 0.216689 -0.062500 0 0 0 0 0 0 4 38444
-0.000067 -0.002960 0.119806 -0.077756 0.104704 0.202420 -0.062500 0 0 0 0 0 0 4 39444
-0.000066 -0.002960 0.119805 -0.058805 0.100025 0.197337 -0.062500 0 0 0 0 0 0 4 40442
-0.000065 -0.002960 0.119805 -0.049316 0.097640 0.195564 -0.062500 0 0 0 0 0 0 4 41426
-0.000065 -0.002961 0.119805 -0.044557 0.096411 0.194947 -0.062500 0 0 0 0 0 0 4 42425
-0.000065 -0.002961 0.119805 -0.042182 0.095792 0.194734 -0.062500 0 0 0 0 0 0 4 43452
-0.000065 -0.002961 0.119805 -0.040999 0.095477 0.194661 -0.062500 0 0 0 0 0 0 4 44450
-0.000065 -0.002961 0.119805 -0.040400 0.095327 0.194624 -0.062500 0 0 0 0 0 0 4 45449
-0.000065 -0.002961 0.119805 -0.040102 0.095243 0.194625 -0.062500 0 0 0 0 0 0 4 46444
-0.000046 -0.002965 0.119795 -0.278388 0.149213 0.342492 -0.062500 0 0 0 0 0 0 4 47443
-0.000037 -0.002967 0.119791 -0.182941 0.129140 0.270304 -0.062500 0 0 0 0 0 0 4 48426
-0.000032 -0.002968 0.119790 -0.113773 0.113384 0.232859 -0.062500 0 0 0 0 0 0 4 49445
-0.000030 -0.002969 0.119789 -0.077042 0.104590 0.218603 -0.062500 0 0 0 0 0 0 4 50428
-0.000029 -0.002969 0.119789 -0.058449 0.099964 0.213528 -0.062500 0 0 0 0 0 0 4 51445
-0.000010 -0.002973 0.119779 -0.287438 0.151569 0.359749 -0.062500 0 0 0 0 0 0 4 52425
-0.000001 -0.002976 0.119775 -0.187481 0.130330 0.286877 -0.062500 0 0 0 0 0 0 4 53447
0.000004 -0.002977 0.119774 -0.080887 0.139930 0.249189 -0.062500 0 0 0 0 0 0 4 54447
0.000006 -0.002977 0.119773 -0.043009 0.130832 0.234849 -0.062500 0 0 0 0 0 0 4 55425
0.000008 -0.002978 0.119773 -0.023849 0.126064 0.229741 -0.062500 0 0 0 0 0 0 4 56444
0.000008 -0.002978 0.119773 -0.014253 0.123607 0.227955 -0.062500 0 0 0 0 0 0 4 57445
0.000009 -0.002978 0.119773 -0.009446 0.122372 0.227340 -0.062500 0 0 0 0 0 0 4 58448
0.000009 -0.002978 0.119773 -0.007041 0.121736 0.227118 -0.062500 0 0 0 0 0 0 4 59444
0.000027 -0.002982 0.119762 -0.264072 0.166827 0.375171 -0.062500 0 0 0 0 0 0 4 60441
0.000036 -0.002984 0.119759 -0.168255 0.146645 0.302834 -0.062500 0 0 0 0 0 0 4 61445
0.000041 -0.002985 0.119757 -0.098899 0.130843 0.265307 -0.062500 0 0 0 0 0 0 4 62442
0.000043 -0.002986 0.119757 -0.062064 0.122024 0.251025 -0.062500 0 0 0 0 0 0 4 63444
0.000063 -0.002990 0.119746 -0.281455 0.171294 0.394193 -0.062500 0 0 0 0 0 0 4 64445
0.000072 -0.002993 0.119743 -0.176959 0.148907 0.320038 -0.062500 0 0 0 0 0 0 4 65437
0.000077 -0.002994 0.119741 -0.103257 0.131997 0.281879 -0.062500 0 0 0 0 0 0 4 66446
0.000080 -0.002995 0.119741 -0.064235 0.122597 0.267372 -0.062500 0 0 0 0 0 0 4 67441
0.000099 -0.002999 0.119730 -0.282418 0.171542 0.410590 -0.062500 0 0 0 0 0 0 4 68445
0.000109 -0.003001 0.119726 -0.177434 0.149045 0.336345 -0.062500 0 0 0 0 0 0 4 69446
0.000114 -0.003003 0.119725 -0.103508 0.132061 0.298137 -0.062500 0 0 0 0 0 0 4 70443
0.000116 -0.003003 0.119725 -0.064365 0.122630 0.283621 -0.062500 0 0 0 0 0 0 4 71441
0.000117 -0.003004 0.119724 -0.044571 0.117704 0.278456 -0.062500 0 0 0 0 0 0 4 72443
0.000136 -0.003008 0.119714 -0.272430 0.169005 0.425163 -0.062500 0 0 0 0 0 0 4 73443
0.000146 -0.003010 0.119710 -0.172453 0.147747 0.352020 -0.062500 0 0 0 0 0 0 4 74442
0.000151 -0.003011 0.119709 -0.101015 0.131411 0.314184 -0.062500 0 0 0 0 0 0 4 75447
0.000153 -0.003012 0.119708 -0.063123 0.122310 0.299806 -0.062500 0 0 0 0 0 0 4 76443
0.000154 -0.003012 0.119708 -0.043949 0.117529 0.294689 -0.062500 0 0 0 0 0 0 4 77441
0.000173 -0.003017 0.119697 -0.271992 0.168881 0.441526 -0.062500 0 0 0 0 0 0 4 78431
0.000182 -0.003019 0.119694 -0.172236 0.147691 0.368326 -0.062500 0 0 0 0 0 0 4 79443
0.000187 -0.003020 0.119692 -0.100918 0.131386 0.330475 -0.062500 0 0 0 0 0 0 4 80434
0.000190 -0.003021 0.119692 -0.063074 0.122298 0.316074 -0.062500 0 0 0 0 0 0 4 81442
0.000191 -0.003021 0.119692 -0.043921 0.117522 0.310954 -0.062500 0 0 0 0 0 0 4 82430
0.000191 -0.003021 0.119692 -0.034324 0.115085 0.309161 -0.062500 0 0 0 0 0 0 4 83443
0.000192 -0.003021 0.119692 -0.029519 0.113842 0.308541 -0.062500 0 0 0 0 0 0 4 84441
0.000210 -0.003025 0.119681 -0.264632 0.166960 0.457087 -0.062500 0 0 0 0 0 0 4 85432
0.000219 -0.003028 0.119677 -0.127261 0.167218 0.384364 -0.062500 0 0 0 0 0 0 4 86442
0.000224 -0.003029 0.119676 -0.057776 0.151378 0.346664 -0.062500 0 0 0 0 0 0 4 87430
0.000226 -0.003029 0.119676 -0.020849 0.142537 0.332322 -0.062500 0 0 0 0 0 0 4 88441
0.000227 -0.003030 0.119676 -0.002158 0.137897 0.327224 -0.062500 0 0 0 0 0 0 4 89430
0.000241 -0.003016 0.119686 -0.159630 -0.038263 0.172809 -0.062500 0 0 0 0 0 0 4 90441
0.000247 -0.003010 0.119690 -0.088016 0.028346 0.246818 -0.062500 0 0 0 0 0 0 4 91431
0.000269 -0.003010 0.119681 -0.274667 0.131971 0.434161 -0.062500 0 0 0 0 0 0 4 92440
0.000280 -0.003011 0.119678 -0.153075 0.139020 0.376046 -0.062500 0 0 0 0 0 0 4 93433
0.000285 -0.003011 0.119677 -0.070696 0.137179 0.343513 -0.062500 0 0 0 0 0 0 4 94441
0.000301 -0.002998 0.119687 -0.194281 -0.038468 0.178516 -0.062500 0 0 0 0 0 0 4 95430
0.000309 -0.002991 0.119691 -0.105354 0.028324 0.248597 -0.062500 0 0 0 0 0 0 4 96440
0.000312 -0.002988 0.119692 -0.045957 0.078249 0.285611 -0.062500 0 0 0 0 0 0 4 97441
0.000333 -0.002990 0.119682 -0.252041 0.158950 0.448856 -0.062500 0 0 0 0 0 0 4 98439
0.000356 -0.002978 0.119689 -0.283761 -0.020254 0.228741 -0.062500 0 0 0 0 0 0 4 99442
0.000367 -0.002972 0.119692 -0.140032 0.038992 0.267230 -0.062500 0 0 0 0 0 0 4 100446
0.000373 -0.002969 0.119692 -0.051059 0.084295 0.292013 -0.062500 0 0 0 0 0 0 4 101428
0.000376 -0.002967 0.119693 -0.004909 0.108766 0.301751 -0.062500 0 0 0 0 0 0 4 102446
0.000390 -0.002953 0.119704 -0.148851 -0.052787 0.153071 -0.062500 0 0 0 0 0 0 4 103437
0.000415 -0.002950 0.119697 -0.307178 0.075231 0.378061 -0.062500 0 0 0 0 0 0 4 104441
0.000428 -0.002949 0.119694 -0.117647 0.111833 0.344075 -0.062500 0 0 0 0 0 0 4 105446
0.000447 -0.002934 0.119704 -0.187595 -0.049084 0.169030 -0.062500 0 0 0 0 0 0 4 106452
0.000457 -0.002927 0.119708 -0.069412 0.024970 0.234221 -0.062500 0 0 0 0 0 0 4 107441
0.000462 -0.002924 0.119709 0.004847 0.078447 0.269390 -0.062500 0 0 0 0 0 0 4 108449
0.000495 -0.002913 0.119710 -0.360908 -0.013349 0.280551 -0.062500 0 0 0 0 0 0 4 109446
0.000512 -0.002907 0.119710 -0.179743 0.049470 0.286625 -0.062500 0 0 0 0 0 0 4 110443
0.000533 -0.002891 0.119721 -0.220280 -0.082509 0.137136 -0.062500 0 0 0 0 0 0 4 111442
0.000544 -0.002883 0.119725 -0.085847 0.007927 0.212099 -0.062500 0 0 0 0 0 0 4 112443
0.000562 -0.002865 0.119737 -0.170947 -0.104584 0.099162 -0.062500 0 0 0 0 0 0 4 113443
0.000589 -0.002860 0.119730 -0.297669 0.050354 0.337811 -0.062500 0 0 0 0 0 0 4 114441
0.000603 -0.002858 0.119728 -0.133226 0.097870 0.308232 -0.062500 0 0 0 0 0 0 4 115440
0.000623 -0.002843 0.119738 -0.195831 -0.056494 0.135273 -0.062500 0 0 0 0 0 0 4 116444
0.000632 -0.002836 0.119741 -0.073484 0.021261 0.200677 -0.062500 0 0 0 0 0 0 4 117448
0.000637 -0.002832 0.119743 0.002834 0.076626 0.235874 -0.062500 0 0 0 0 0 0 4 118444
0.000671 -0.002821 0.119743 -0.336488 -0.010118 0.248146 -0.062500 0 0 0 0 0 0 4 119446
0.000688 -0.002815 0.119743 -0.154795 0.053307 0.253669 -0.062500 0 0 0 0 0 0 4 120441
0.000709 -0.002799 0.119754 -0.195455 -0.078719 0.104524 -0.062500 0 0 0 0 0 0 4 121443
0.000720 -0.002791 0.119758 -0.060641 0.012091 0.179064 -0.062500 0 0 0 0 0 0 4 122441
0.000743 -0.002791 0.119749 -0.214437 0.127999 0.367820 -0.062500 0 0 0 0 0 0 4 123442
0.000768 -0.002778 0.119756 -0.245528 -0.033806 0.158130 -0.062500 0 0 0 0 0 0 4 124438
0.000780 -0.002771 0.119759 -0.087808 0.035786 0.199046 -0.062500 0 0 0 0 0 0 4 125443
0.000799 -0.002754 0.119770 -0.142824 -0.095045 0.073806 -0.062500 0 0 0 0 0 0 4 126440
0.000809 -0.002745 0.119774 -0.025491 0.000502 0.157504 -0.062500 0 0 0 0 0 0 4 127443
0.000826 -0.002728 0.119786 -0.119997 -0.109880 0.048584 -0.062500 0 0 0 0 0 0 4 128439
0.000853 -0.002723 0.119780 -0.241726 0.060403 0.288590 -0.062500 0 0 0 0 0 0 4 129444
0.000867 -0.002720 0.119778 -0.079699 0.108684 0.258790 -0.062500 0 0 0 0 0 0 4 130439
0.000887 -0.002706 0.119788 -0.144135 -0.045878 0.086625 -0.062500 0 0 0 0 0 0 4 131442
0.000896 -0.002698 0.119791 -0.021992 0.032434 0.151513 -0.062500 0 0 0 0 0 0 4 132444
0.000914 -0.002681 0.119803 -0.114198 -0.087173 0.036113 -0.062500 0 0 0 0 0 0 4 133440
0.000941 -0.002676 0.119796 -0.242940 0.065026 0.273840 -0.062500 0 0 0 0 0 0 4 134444
0.000955 -0.002674 0.119794 -0.080319 0.110996 0.243012 -0.062500 0 0 0 0 0 0 4 135440
0.000975 -0.002660 0.119804 -0.144660 -0.044908 0.070771 -0.062500 0 0 0 0 0 0 4 136423
0.000984 -0.002652 0.119807 -0.022246 0.032929 0.135366 -0.062500 0 0 0 0 0 0 4 137434
0.001020 -0.002639 0.119809 -0.350488 -0.033290 0.171218 -0.062500 0 0 0 0 0 0 4 138444
0.001038 -0.002633 0.119809 -0.149084 0.044943 0.184208 -0.062500 0 0 0 0 0 0 4 139449
0.001060 -0.002616 0.119820 -0.180596 -0.080181 0.038798 -0.062500 0 0 0 0 0 0 4 140439
0.001071 -0.002607 0.119823 -0.050472 0.039852 0.113579 -0.062500 0 0 0 0 0 0 4 141443
0.001090 -0.002590 0.119835 -0.133913 -0.071467 0.002303 -0.062500 0 0 0 0 0 0 4 142438
0.001117 -0.002585 0.119829 -0.257491 0.085368 0.241433 -0.062500 0 0 0 0 0 0 4 143442
0.001144 -0.002569 0.119837 -0.261642 -0.042126 0.061086 -0.062500 0 0 0 0 0 0 4 144438
0.001157 -0.002561 0.119840 -0.088181 0.047309 0.112110 -0.062500 0 0 0 0 0 0 4 145442
0.001164 -0.002557 0.119841 0.015794 0.108094 0.141085 -0.062500 0 0 0 0 0 0 4 146440
0.001180 -0.002541 0.119852 -0.100619 -0.028089 0.002893 -0.062500 0 0 0 0 0 0 4 147440
0.001188 -0.002533 0.119856 -0.005432 0.057258 0.079900 -0.062500 0 0 0 0 0 0 4 148445
0.001223 -0.002520 0.119857 -0.347714 -0.005460 0.121470 -0.062500 0 0 0 0 0 0 4 149432
0.001241 -0.002513 0.119857 -0.153258 0.074974 0.135340 -0.062500 0 0 0 0 0 0 4 150440
0.001263 -0.002496 0.119868 -0.188771 -0.049515 -0.009121 -0.062500 0 0 0 0 0 0 4 151440
0.001274 -0.002488 0.119872 -0.049897 0.046475 0.065357 -0.062500 0 0 0 0 0 0 4 152428
0.001292 -0.002470 0.119884 -0.170488 -0.035173 -0.045342 -0.062500 0 0 0 0 0 0 4 153496
0.001301 -0.002461 0.119888 -0.058366 0.068265 0.041998 -0.062500 0 0 0 0 0 0 4 154483
0.001337 -0.002447 0.119889 -0.392207 0.014593 0.087956 -0.062500 0 0 0 0 0 0 4 155496
0.001368 -0.002426 0.119900 -0.362958 -0.076446 -0.045958 -0.062500 0 0 0 0 0 0 4 156480
0.001383 -0.002416 0.119904 -0.158587 0.046693 0.031687 -0.062500 0 0 0 0 0 0 4 157497
0.001404 -0.002397 0.119916 -0.207493 -0.050355 -0.077575 -0.062500 0 0 0 0 0 0 4 158481
0.001414 -0.002388 0.119920 -0.076879 0.060679 0.009880 -0.062500 0 0 0 0 0 0 4 159498
0.001432 -0.002369 0.119932 -0.166317 -0.043390 -0.095642 -0.062500 0 0 0 0 0 0 4 160480
0.001459 -0.002364 0.119926 -0.291468 0.118141 0.145294 -0.062500 0 0 0 0 0 0 4 161499
0.001486 -0.002348 0.119934 -0.297992 -0.008121 -0.033944 -0.062500 0 0 0 0 0 0 4 162481
0.001512 -0.002326 0.119947 -0.360890 -0.067715 -0.131897 -0.062500 0 0 0 0 0 0 4 163497
0.001526 -0.002315 0.119952 -0.188285 0.063274 -0.030863 -0.062500 0 0 0 0 0 0 4 164482
0.001545 -0.002296 0.119964 -0.255522 -0.029584 -0.130318 -0.062500 0 0 0 0 0 0 4 165441
0.001555 -0.002286 0.119968 -0.133916 0.084071 -0.039820 -0.062500 0 0 0 0 0 0 4 166429
0.001573 -0.002268 0.119980 -0.228289 -0.019061 -0.143746 -0.062500 0 0 0 0 0 0 4 167430
0.001582 -0.002259 0.119984 -0.120287 0.089385 -0.055036 -0.062500 0 0 0 0 0 0 4 168439
0.001617 -0.002244 0.119986 -0.456582 0.037570 -0.006779 -0.062500 0 0 0 0 0 0 4 169429
0.001635 -0.002237 0.119986 -0.258785 0.124311 0.007216 -0.062500 0 0 0 0 0 0 4 170438
0.001657 -0.002220 0.119997 -0.293654 0.001947 -0.135821 -0.062500 0 0 0 0 0 0 4 171428
0.001681 -0.002198 0.120011 -0.323694 -0.077010 -0.209650 -0.062500 0 0 0 0 0 0 4 172438
0.001693 -0.002187 0.120016 -0.169324 0.058505 -0.099737 -0.062500 0 0 0 0 0 0 4 173428
0.001712 -0.002167 0.120028 -0.318413 -0.036889 -0.195334 -0.062500 0 0 0 0 0 0 4 174439
0.001740 -0.002162 0.120021 -0.436130 0.132356 0.048927 -0.062500 0 0 0 0 0 0 4 175455
0.001753 -0.002159 0.120019 -0.269668 0.186352 0.018397 -0.062500 0 0 0 0 0 0 4 176438
0.001773 -0.002144 0.120029 -0.334139 0.032429 -0.150863 -0.062500 0 0 0 0 0 0 4 177436
0.001783 -0.002136 0.120032 -0.209504 0.113507 -0.087918 -0.062500 0 0 0 0 0 0 4 178445
0.001801 -0.002119 0.120044 -0.312785 -0.005372 -0.200814 -0.062500 0 0 0 0 0 0 4 179449
0.001828 -0.002114 0.120037 -0.438187 0.149042 0.037252 -0.062500 0 0 0 0 0 0 4 180435
0.001855 -0.002098 0.120045 -0.446543 0.017894 -0.142392 -0.062500 0 0 0 0 0 0 4 181434
0.001868 -0.002090 0.120048 -0.273168 0.107545 -0.093748 -0.062500 0 0 0 0 0 0 4 182433
0.001888 -0.002073 0.120059 -0.340055 -0.009235 -0.212397 -0.062500 0 0 0 0 0 0 4 183443
0.001898 -0.002064 0.120063 -0.217198 0.093015 -0.129976 -0.062500 0 0 0 0 0 0 4 184446
0.001897 -0.002040 0.120055 -0.067369 -0.081280 0.048120 -0.062500 0 0 0 0 0 0 4 185442
0.001928 -0.002019 0.120051 -0.527037 -0.103195 0.003825 -0.062500 0 0 0 0 0 0 4 186438
0.001944 -0.002009 0.120050 -0.366378 0.034724 -0.028747 -0.062500 0 0 0 0 0 0 4 187444
0.001951 -0.002004 0.120050 -0.249951 0.116783 -0.041905 -0.062500 0 0 0 0 0 0 4 188442
0.001968 -0.001987 0.120060 -0.359137 -0.018902 -0.192874 -0.062500 0 0 0 0 0 0 4 189441
0.001977 -0.001979 0.120063 -0.258351 0.072467 -0.123164 -0.062500 0 0 0 0 0 0 4 190442
0.001981 -0.001975 0.120065 -0.193067 0.134758 -0.086751 -0.062500 0 0 0 0 0 0 4 191439
0.002014 -0.001963 0.120065 -0.564644 0.043959 -0.065188 -0.062500 0 0 0 0 0 0 4 192438
0.002031 -0.001958 0.120064 -0.385499 0.110279 -0.063854 -0.062500 0 0 0 0 0 0 4 193422
0.002039 -0.001955 0.120064 -0.259427 0.154640 -0.064111 -0.062500 0 0 0 0 0 0 4 194421
0.002075 -0.001944 0.120064 -0.598220 0.054015 -0.056247 -0.062500 0 0 0 0 0 0 4 195442
0.002092 -0.001938 0.120064 -0.402359 0.115349 -0.060080 -0.062500 0 0 0 0 0 0 4 196445
0.002101 -0.001935 0.120064 -0.267875 0.157201 -0.062199 -0.062500 0 0 0 0 0 0 4 197442
0.002105 -0.001934 0.120064 -0.196975 0.179235 -0.063041 -0.062500 0 0 0 0 0 0 4 198438
0.002126 -0.001938 0.120053 -0.395187 0.244553 0.090744 -0.062500 0 0 0 0 0 0 4 199438
0.002136 -0.001939 0.120049 -0.327635 0.182856 0.015476 -0.062500 0 0 0 0 0 0 4 200421
0.002141 -0.001940 0.120047 -0.250745 0.169883 -0.023598 -0.062500 0 0 0 0 0 0 4 201443
0.002156 -0.001926 0.120026 -0.370182 -0.025264 0.253030 -0.062500 0 0 0 0 0 0 4 202438
0.002164 -0.001920 0.120019 -0.287521 0.048045 0.105497 -0.062500 0 0 0 0 0 0 4 203438
0.002167 -0.001916 0.120016 -0.230454 0.100486 0.029793 -0.062500 0 0 0 0 0 0 4 204422
0.002169 -0.001914 0.120015 -0.206983 0.123993 0.001031 -0.062500 0 0 0 0 0 0 4 205440
0.002202 -0.001904 0.120014 -0.596518 0.013550 -0.000370 -0.062500 0 0 0 0 0 0 4 206450
0.002218 -0.001899 0.120014 -0.426523 0.069967 -0.008126 -0.062500 0 0 0 0 0 0 4 207439
0.002226 -0.001896 0.120014 -0.304987 0.109308 -0.011647 -0.062500 0 0 0 0 0 0 4 208439
0.002230 -0.001895 0.120014 -0.240556 0.130092 -0.012988 -0.062500 0 0 0 0 0 0 4 209440
0.002250 -0.001899 0.120003 -0.441580 0.194742 0.141002 -0.062500 0 0 0 0 0 0 4 210439
0.002260 -0.001900 0.119999 -0.333001 0.179300 0.065477 -0.062500 0 0 0 0 0 0 4 211437
0.002265 -0.001901 0.119998 -0.257019 0.166167 0.026289 -0.062500 0 0 0 0 0 0 4 212436
0.002267 -0.001902 0.119997 -0.216583 0.158845 0.011363 -0.062500 0 0 0 0 0 0 4 213500
0.002300 -0.001893 0.119996 -0.601120 0.030813 0.015462 -0.062500 0 0 0 0 0 0 4 214495
0.002316 -0.001888 0.119996 -0.428797 0.078564 0.009151 -0.062500 0 0 0 0 0 0 4 215475
0.002324 -0.001886 0.119996 -0.306123 0.113610 0.006090 -0.062500 0 0 0 0 0 0 4 216482
0.002328 -0.001884 0.119996 -0.241114 0.132238 0.004897 -0.062500 0 0 0 0 0 0 4 217504
0.002348 -0.001888 0.119985 -0.459973 0.146230 0.159249 -0.062500 0 0 0 0 0 0 4 218504
0.002372 -0.001876 0.119991 -0.523161 -0.048173 -0.061364 -0.062500 0 0 0 0 0 0 4 219500
0.002383 -0.001870 0.119993 -0.377303 0.008872 -0.029781 -0.062500 0 0 0 0 0 0 4 220483
0.002389 -0.001867 0.119994 -0.287111 0.053219 -0.008048 -0.062500 0 0 0 0 0 0 4 221496
0.002410 -0.001870 0.119983 -0.473637 0.131232 0.155527 -0.062500 0 0 0 0 0 0 4 222505
0.002433 -0.001857 0.119990 -0.530098 -0.055818 -0.061717 -0.062500 0 0 0 0 0 0 4 223476
0.002445 -0.001851 0.119992 -0.380758 0.005018 -0.029147 -0.062500 0 0 0 0 0 0 4 224473
0.002451 -0.001848 0.119993 -0.288823 0.051295 -0.007079 -0.062500 0 0 0 0 0 0 4 225493
0.002472 -0.001851 0.119982 -0.474349 0.130269 0.156778 -0.062500 0 0 0 0 0 0 4 226496
0.002496 -0.001838 0.119989 -0.530566 -0.056413 -0.060324 -0.062500 0 0 0 0 0 0 4 227500
0.002508 -0.001832 0.119991 -0.380986 0.004725 -0.027873 -0.062500 0 0 0 0 0 0 4 228471
0.002531 -0.001833 0.119981 -0.521831 0.105249 0.149433 -0.062500 0 0 0 0 0 0 4 229473
0.002557 -0.001820 0.119988 -0.554631 -0.110570 -0.061973 -0.062500 0 0 0 0 0 0 4 230473
0.002569 -0.001813 0.119990 -0.393045 -0.043058 -0.027636 -0.062500 0 0 0 0 0 0 4 231482
0.002593 -0.001814 0.119980 -0.527755 0.060681 0.150480 -0.062500 0 0 0 0 0 0 4 232496
0.002605 -0.001815 0.119976 -0.385478 0.066493 0.083606 -0.062500 0 0 0 0 0 0 4 233502
0.002625 -0.001801 0.119985 -0.464756 -0.114548 -0.096739 -0.062500 0 0 0 0 0 0 4 234494
0.002652 -0.001799 0.119977 -0.578233 0.008324 0.115436 -0.062500 0 0 0 0 0 0 4 235478
0.002666 -0.001797 0.119974 -0.411898 0.038463 0.071087 -0.062500 0 0 0 0 0 0 4 236489
0.002686 -0.001783 0.119984 -0.478106 -0.128917 -0.100182 -0.062500 0 0 0 0 0 0 4 237481
0.002714 -0.001780 0.119976 -0.584701 0.001092 0.115279 -0.062500 0 0 0 0 0 0 4 238491
0.002728 -0.001778 0.119973 -0.415132 0.034814 0.071913 -0.062500 0 0 0 0 0 0 4 239477
0.002735 -0.001778 0.119972 -0.307414 0.048159 0.044946 -0.062500 0 0 0 0 0 0 4 240489
0.002770 -0.001768 0.119971 -0.644258 -0.100415 0.046564 -0.062500 0 0 0 0 0 0 4 241500
0.002787 -0.001763 0.119970 -0.453928 -0.047427 0.036975 -0.062500 0 0 0 0 0 0 4 242497
0.002814 -0.001764 0.119959 -0.554398 0.044322 0.188617 -0.062500 0 0 0 0 0 0 4 243479
0.002827 -0.001765 0.119955 -0.393481 0.043538 0.110811 -0.062500 0 0 0 0 0 0 4 244492
0.002847 -0.001752 0.119964 -0.463504 -0.141187 -0.072858 -0.062500 0 0 0 0 0 0 4 245500
0.002875 -0.001749 0.119956 -0.571228 -0.019918 0.138244 -0.062500 0 0 0 0 0 0 4 246494
0.002889 -0.001748 0.119953 -0.402695 0.009419 0.092926 -0.062500 0 0 0 0 0 0 4 247477
0.002896 -0.001747 0.119952 -0.295481 0.020546 0.065225 -0.062500 0 0 0 0 0 0 4 248495
0.002931 -0.001738 0.119951 -0.643868 -0.099546 0.067536 -0.062500 0 0 0 0 0 0 4 249426
0.002948 -0.001733 0.119950 -0.453727 -0.047007 0.057392 -0.062500 0 0 0 0 0 0 4 250437
0.002957 -0.001730 0.119950 -0.322138 -0.009515 0.052656 -0.062500 0 0 0 0 0 0 4 251437
0.002961 -0.001729 0.119950 -0.252644 0.010320 0.050854 -0.062500 0 0 0 0 0 0 4 252426
0.002994 -0.001719 0.119949 -0.604186 -0.122195 0.063746 -0.062500 0 0 0 0 0 0 4 253436
0.003011 -0.001714 0.119949 -0.424904 -0.067034 0.057066 -0.062500 0 0 0 0 0 0 4 254426
0.003019 -0.001711 0.119949 -0.298784 -0.028192 0.053529 -0.062500 0 0 0 0 0 0 4 255426
0.003041 -0.001714 0.119937 -0.463603 0.046343 0.208942 -0.062500 0 0 0 0 0 0 4 256436
0.003066 -0.001702 0.119944 -0.513450 -0.144125 -0.010888 -0.062500 0 0 0 0 0 0 4 257426
0.003096 -0.001699 0.119935 -0.590058 -0.029733 0.175952 -0.062500 0 0 0 0 0 0 4 258435
0.003111 -0.001699 0.119932 -0.404421 -0.004390 0.120417 -0.062500 0 0 0 0 0 0 4 259425
0.003131 -0.001684 0.119941 -0.461425 -0.174798 -0.053676 -0.062500 0 0 0 0 0 0 4 260446
0.003142 -0.001677 0.119944 -0.330004 -0.099837 0.003855 -0.062500 0 0 0 0 0 0 4 261446
0.003165 -0.001678 0.119934 -0.480440 0.008147 0.192745 -0.062500 0 0 0 0 0 0 4 262433
0.003176 -0.001678 0.119930 -0.348045 0.016196 0.128333 -0.062500 0 0 0 0 0 0 4 263436
0.003195 -0.001664 0.119939 -0.412803 -0.166112 -0.049569 -0.062500 0 0 0 0 0 0 4 264441
0.003223 -0.001662 0.119931 -0.526566 -0.042317 0.163665 -0.062500 0 0 0 0 0 0 4 265432
0.003236 -0.001660 0.119928 -0.362079 -0.011715 0.118165 -0.062500 0 0 0 0 0 0 4 266435
0.003257 -0.001646 0.119937 -0.430170 -0.179534 -0.051939 -0.062500 0 0 0 0 0 0 4 267441
0.003267 -0.001639 0.119941 -0.304096 -0.103061 0.006627 -0.062500 0 0 0 0 0 0 4 268434
0.003289 -0.001639 0.119930 -0.456921 0.005675 0.196233 -0.062500 0 0 0 0 0 0 4 269443
0.003301 -0.001639 0.119927 -0.326088 0.014081 0.131761 -0.062500 0 0 0 0 0 0 4 270739
0.003320 -0.001626 0.119936 -0.412295 -0.166502 -0.045799 -0.062500 0 0 0 0 0 0 4 271445
0.003329 -0.001619 0.119939 -0.295174 -0.096501 0.009910 -0.062500 0 0 0 0 0 0 4 272439
0.003352 -0.001619 0.119929 -0.452308 0.008965 0.198661 -0.062500 0 0 0 0 0 0 4 273440
0.003377 -0.001606 0.119935 -0.497290 -0.164107 -0.008120 -0.062500 0 0 0 0 0 0 4 274436
0.003389 -0.001599 0.119938 -0.340232 -0.094622 0.025516 -0.062500 0 0 0 0 0 0 4 275437
0.003413 -0.001600 0.119927 -0.454647 0.008193 0.205540 -0.062500 0 0 0 0 0 0 4 276436
0.003438 -0.001587 0.119934 -0.488454 -0.165482 -0.004322 -0.062500 0 0 0 0 0 0 4 277439
0.003451 -0.001580 0.119936 -0.325619 -0.096232 0.028023 -0.062500 0 0 0 0 0 0 4 278433
0.003457 -0.001577 0.119937 -0.226931 -0.045656 0.049740 -0.062500 0 0 0 0 0 0 4 279444
0.003473 -0.001561 0.119947 -0.349788 -0.198683 -0.083204 -0.062500 0 0 0 0 0 0 4 280440
0.003499 -0.001557 0.119939 -0.483590 -0.059735 0.147083 -0.062500 0 0 0 0 0 0 4 281443
0.003512 -0.001556 0.119937 -0.330297 -0.021415 0.106940 -0.062500 0 0 0 0 0 0 4 282421
0.003519 -0.001555 0.119936 -0.230806 -0.005722 0.080891 -0.062500 0 0 0 0 0 0 4 283436
0.003553 -0.001544 0.119934 -0.582598 -0.124473 0.087515 -0.062500 0 0 0 0 0 0 4 284430
0.003570 -0.001539 0.119934 -0.394620 -0.070372 0.075727 -0.062500 0 0 0 0 0 0 4 285439
0.003579 -0.001537 0.119933 -0.264094 -0.032000 0.070101 -0.062500 0 0 0 0 0 0 4 286436
0.003597 -0.001522 0.119943 -0.369015 -0.191911 -0.073148 -0.062500 0 0 0 0 0 0 4 287436
0.003623 -0.001518 0.119936 -0.474034 -0.067787 0.153420 -0.062500 0 0 0 0 0 0 4 288436
0.003636 -0.001517 0.119933 -0.316098 -0.031191 0.111670 -0.062500 0 0 0 0 0 0 4 289436
0.003643 -0.001516 0.119932 -0.214262 -0.016344 0.085011 -0.062500 0 0 0 0 0 0 4 290435
0.003660 -0.001501 0.119942 -0.334782 -0.189686 -0.066384 -0.062500 0 0 0 0 0 0 4 291435
0.003686 -0.001498 0.119934 -0.466264 -0.060885 0.157230 -0.062500 0 0 0 0 0 0 4 292417
0.003699 -0.001497 0.119931 -0.312234 -0.027745 0.114290 -0.062500 0 0 0 0 0 0 4 293437
0.003705 -0.001496 0.119930 -0.212358 -0.014625 0.087205 -0.062500 0 0 0 0 0 0 4 294436
0.003709 -0.001496 0.119930 -0.159806 -0.008515 0.076563 -0.062500 0 0 0 0 0 0 4 295433
0.003724 -0.001482 0.119939 -0.308783 -0.184807 -0.067969 -0.062500 0 0 0 0 0 0 4 296417
0.003749 -0.001479 0.119932 -0.453736 -0.057898 0.158152 -0.062500 0 0 0 0 0 0 4 297436
0.003762 -0.001477 0.119929 -0.306711 -0.025696 0.115919 -0.062500 0 0 0 0 0 0 4 298436
0.003768 -0.001477 0.119928 -0.210333 -0.013020 0.089083 -0.062500 0 0 0 0 0 0 4 299434
0.003771 -0.001476 0.119928 -0.159549 -0.007144 0.078518 -0.062500 0 0 0 0 0 0 4 300435
0.003773 -0.001476 0.119927 -0.133763 -0.004307 0.074710 -0.062500 0 0 0 0 0 0 4 301439
0.003791 -0.001480 0.119916 -0.350489 0.051061 0.232305 -0.062500 0 0 0 0 0 0 4 302436
0.003814 -0.001469 0.119922 -0.428455 -0.149616 0.013920 -0.062500 0 0 0 0 0 0 4 303437
0.003825 -0.001463 0.119924 -0.286928 -0.093430 0.042071 -0.062500 0 0 0 0 0 0 4 304440
0.003831 -0.001460 0.119925 -0.180238 -0.062574 0.062210 -0.062500 0 0 0 0 0 0 4 305434
0.003834 -0.001458 0.119925 -0.134732 -0.038871 0.070247 -0.062500 0 0 0 0 0 0 4 306419
0.003853 -0.001462 0.119914 -0.341439 0.027125 0.232249 -0.062500 0 0 0 0 0 0 4 307434
0.003862 -0.001463 0.119910 -0.240343 0.012289 0.155708 -0.062500 0 0 0 0 0 0 4 308436
0.003867 -0.001464 0.119909 -0.168003 -0.000348 0.115753 -0.062500 0 0 0 0 0 0 4 309442
0.003870 -0.001465 0.119908 -0.129175 -0.007351 0.100506 -0.062500 0 0 0 0 0 0 4 310436
0.003871 -0.001465 0.119908 -0.109329 -0.010980 0.095074 -0.062500 0 0 0 0 0 0 4 311438
0.003889 -0.001469 0.119897 -0.328689 0.041092 0.252388 -0.062500 0 0 0 0 0 0 4 312419
0.003899 -0.001471 0.119893 -0.234025 0.019289 0.174101 -0.062500 0 0 0 0 0 0 4 313428
0.003917 -0.001459 0.119901 -0.339278 -0.177419 -0.006631 -0.062500 0 0 0 0 0 0 4 314435
0.003926 -0.001452 0.119904 -0.230359 -0.114610 0.046333 -0.062500 0 0 0 0 0 0 4 315424
0.003930 -0.001449 0.119905 -0.160809 -0.066699 0.076303 -0.062500 0 0 0 0 0 0 4 316439
0.003950 -0.001451 0.119894 -0.354138 0.012946 0.247268 -0.062500 0 0 0 0 0 0 4 317478
0.003960 -0.001453 0.119890 -0.246669 0.005156 0.173728 -0.062500 0 0 0 0 0 0 4 318477
0.003965 -0.001453 0.119889 -0.171166 -0.003941 0.134782 -0.062500 0 0 0 0 0 0 4 319493
0.003968 -0.001454 0.119889 -0.130750 -0.009160 0.119894 -0.062500 0 0 0 0 0 0 4 320477
0.003969 -0.001454 0.119888 -0.110116 -0.011873 0.114578 -0.062500 0 0 0 0 0 0 4 321434
0.003987 -0.001458 0.119877 -0.328803 0.040622 0.272223 -0.062500 0 0 0 0 0 0 4 322423
0.003997 -0.001460 0.119873 -0.234107 0.019041 0.193829 -0.062500 0 0 0 0 0 0 4 323439
0.004001 -0.001461 0.119872 -0.164930 0.003026 0.153179 -0.062500 0 0 0 0 0 0 4 324424
0.004004 -0.001462 0.119871 -0.127656 -0.005669 0.137691 -0.062500 0 0 0 0 0 0 4 325434
0.004022 -0.001466 0.119859 -0.337541 0.043715 0.291797 -0.062500 0 0 0 0 0 0 4 326423
0.004032 -0.001469 0.119855 -0.238510 0.020607 0.212056 -0.062500 0 0 0 0 0 0 4 327434
0.004037 -0.001470 0.119854 -0.167156 0.003816 0.170935 -0.062500 0 0 0 0 0 0 4 328424
0.004039 -0.001470 0.119854 -0.128776 -0.005272 0.155281 -0.062500 0 0 0 0 0 0 4 329433
0.004058 -0.001475 0.119842 -0.319502 0.031862 0.309433 -0.062500 0 0 0 0 0 0 4 330429
0.004068 -0.001477 0.119838 -0.220266 0.008676 0.229618 -0.062500 0 0 0 0 0 0 4 331433
0.004073 -0.001478 0.119837 -0.148807 -0.008163 0.188462 -0.062500 0 0 0 0 0 0 4 332421
0.004075 -0.001479 0.119836 -0.110368 -0.017257 0.172799 -0.062500 0 0 0 0 0 0 4 333433
0.004076 -0.001479 0.119836 -0.090697 -0.021929 0.167193 -0.062500 0 0 0 0 0 0 4 334433
0.004077 -0.001479 0.119836 -0.080757 -0.024310 0.165245 -0.062500 0 0 0 0 0 0 4 335444
0.004077 -0.001479 0.119836 -0.075746 -0.025503 0.164558 -0.062500 0 0 0 0 0 0 4 336433
0.004095 -0.001484 0.119824 -0.301926 0.027685 0.324184 -0.062500 0 0 0 0 0 0 4 337416
0.004104 -0.001486 0.119820 -0.211438 0.006577 0.246177 -0.062500 0 0 0 0 0 0 4 338440
0.004109 -0.001487 0.119819 -0.144395 -0.009213 0.205649 -0.062500 0 0 0 0 0 0 4 339427
0.004111 -0.001487 0.119819 -0.108154 -0.017785 0.190199 -0.062500 0 0 0 0 0 0 4 340429
0.004130 -0.001492 0.119807 -0.316611 0.030446 0.344644 -0.062500 0 0 0 0 0 0 4 341439
0.004139 -0.001494 0.119803 -0.218064 0.007403 0.264744 -0.062500 0 0 0 0 0 0 4 342429
0.004144 -0.001495 0.119802 -0.146945 -0.009337 0.223542 -0.062500 0 0 0 0 0 0 4 343437
0.004146 -0.001496 0.119801 -0.108665 -0.018402 0.207857 -0.062500 0 0 0 0 0 0 4 344432
0.004148 -0.001496 0.119801 -0.089074 -0.023065 0.202257 -0.062500 0 0 0 0 0 0 4 345435
0.004148 -0.001496 0.119801 -0.079176 -0.025417 0.200304 -0.062500 0 0 0 0 0 0 4 346434
0.004149 -0.001496 0.119801 -0.074181 -0.026614 0.199606 -0.062500 0 0 0 0 0 0 4 347440
0.004149 -0.001496 0.119801 -0.071675 -0.027211 0.199375 -0.062500 0 0 0 0 0 0 4 348439
0.004149 -0.001496 0.119801 -0.070421 -0.027510 0.199289 -0.062500 0 0 0 0 0 0 4 349437
0.004166 -0.001500 0.119789 -0.298224 0.026055 0.359349 -0.062500 0 0 0 0 0 0 4 350435
0.004175 -0.001503 0.119785 -0.208839 0.005207 0.281302 -0.062500 0 0 0 0 0 0 4 351434
0.004180 -0.001504 0.119784 -0.142327 -0.010446 0.240744 -0.062500 0 0 0 0 0 0 4 352434
0.004182 -0.001504 0.119783 -0.106361 -0.018962 0.225281 -0.062500 0 0 0 0 0 0 4 353434
0.004183 -0.001504 0.119783 -0.087918 -0.023331 0.219759 -0.062500 0 0 0 0 0 0 4 354434
0.004184 -0.001505 0.119783 -0.078585 -0.025567 0.217822 -0.062500 0 0 0 0 0 0 4 355434
0.004184 -0.001505 0.119783 -0.073896 -0.026673 0.217152 -0.062500 0 0 0 0 0 0 4 356438
0.004184 -0.001505 0.119783 -0.071537 -0.027254 0.216916 -0.062500 0 0 0 0 0 0 4 357437
0.004185 -0.001505 0.119783 -0.070345 -0.027529 0.216832 -0.062500 0 0 0 0 0 0 4 358434
0.004185 -0.001505 0.119783 -0.069751 -0.027669 0.216810 -0.062500 0 0 0 0 0 0 4 359433
0.004185 -0.001505 0.119783 -0.069460 -0.027739 0.216794 -0.062500 0 0 0 0 0 0 4 360434
0.004202 -0.001509 0.119772 -0.297603 0.025918 0.376996 -0.062500 0 0 0 0 0 0 4 361434
0.004211 -0.001511 0.119768 -0.208537 0.005136 0.298901 -0.062500 0 0 0 0 0 0 4 362433
0.004216 -0.001512 0.119766 -0.142178 -0.010482 0.258310 -0.062500 0 0 0 0 0 0 4 363432
0.004218 -0.001513 0.119766 -0.106285 -0.018980 0.242839 -0.062500 0 0 0 0 0 0 4 364433
0.004219 -0.001513 0.119766 -0.087885 -0.023350 0.237318 -0.062500 0 0 0 0 0 0 4 365435
0.004220 -0.001513 0.119766 -0.078583 -0.025569 0.235386 -0.062500 0 0 0 0 0 0 4 366425
0.004220 -0.001513 0.119766 -0.073888 -0.026675 0.234707 -0.062500 0 0 0 0 0 0 4 367432
0.004220 -0.001513 0.119766 -0.071530 -0.027255 0.234469 -0.062500 0 0 0 0 0 0 4 368438
0.004220 -0.001513 0.119766 -0.070348 -0.027528 0.234392 -0.062500 0 0 0 0 0 0 4 369434
0.004220 -0.001513 0.119766 -0.069745 -0.027671 0.234362 -0.062500 0 0 0 0 0 0 4 370415
0.004220 -0.001513 0.119766 -0.069463 -0.027738 0.234353 -0.062500 0 0 0 0 0 0 4 371433
0.004220 -0.001513 0.119766 -0.069314 -0.027773 0.234352 -0.062500 0 0 0 0 0 0 4 372431
0.004220 -0.001513 0.119766 -0.069241 -0.027801 0.234341 -0.062500 0 0 0 0 0 0 4 373434
0.004220 -0.001513 0.119766 -0.069192 -0.027803 0.234344 -0.062500 0 0 0 0 0 0 4 374432
0.004220 -0.001513 0.119766 -0.069184 -0.027815 0.234351 -0.062500 0 0 0 0 0 0 4 375432
0.004220 -0.001513 0.119766 -0.069164 -0.027810 0.234351 -0.062500 0 0 0 0 0 0 4 376438
0.004220 -0.001513 0.119766 -0.069170 -0.027818 0.234344 -0.062500 0 0 0 0 0 0 4 377502
0.004220 -0.001513 0.119766 -0.069163 -0.027810 0.234350 -0.062500 0 0 0 0 0 0 4 378494
0.004220 -0.001513 0.119766 -0.069162 -0.027810 0.234351 -0.062500 0 0 0 0 0 0 4 379476
0.004220 -0.001513 0.119766 -0.069170 -0.027818 0.234344 -0.062500 0 0 0 0 0 0 4 380491
0.004220 -0.001513 0.119766 -0.069163 -0.027810 0.234350 -0.062500 0 0 0 0 0 0 4 381502
0.004220 -0.001513 0.119766 -0.069151 -0.027812 0.234343 -0.062500 0 0 0 0 0 0 4 382466
0.004220 -0.001513 0.119766 -0.069161 -0.027810 0.234350 -0.062500 0 0 0 0 0 0 4 383468
0.004220 -0.001513 0.119766 -0.069170 -0.027818 0.234344 -0.062500 0 0 0 0 0 0 4 384516
0.004220 -0.001513 0.119766 -0.069163 -0.027810 0.234350 -0.062500 0 0 0 0 0 0 4 385491
0.004203 -0.001509 0.119777 0.159009 -0.081473 0.074025 -0.062500 0 0 0 0 0 0 4 386490
0.004194 -0.001507 0.119781 0.070168 -0.060755 0.152270 -0.062500 0 0 0 0 0 0 4 387490
0.004189 -0.001506 0.119782 0.003862 -0.045151 0.192858 -0.062500 0 0 0 0 0 0 4 388466
0.004187 -0.001505 0.119783 -0.032021 -0.036655 0.208321 -0.062500 0 0 0 0 0 0 4 389466
0.004186 -0.001505 0.119783 -0.050436 -0.032282 0.213825 -0.062500 0 0 0 0 0 0 4 390466
0.004185 -0.001505 0.119783 -0.059752 -0.030060 0.215760 -0.062500 0 0 0 0 0 0 4 391494
0.004185 -0.001505 0.119783 -0.064431 -0.028947 0.216437 -0.062500 0 0 0 0 0 0 4 392488
0.004179 -0.001486 0.119773 0.006602 -0.268592 0.353247 -0.062500 0 0 0 0 0 0 4 393477
0.004176 -0.001477 0.119770 -0.026590 -0.171121 0.286768 -0.062500 0 0 0 0 0 0 4 394489
0.004175 -0.001472 0.119769 -0.048810 -0.101052 0.252185 -0.062500 0 0 0 0 0 0 4 395472
0.004174 -0.001470 0.119768 -0.060011 -0.064010 0.238995 -0.062500 0 0 0 0 0 0 4 396488
0.004168 -0.001450 0.119759 0.009431 -0.286551 0.371010 -0.062500 0 0 0 0 0 0 4 397473
0.004165 -0.001441 0.119755 -0.025205 -0.180091 0.302731 -0.062500 0 0 0 0 0 0 4 398488
0.004164 -0.001436 0.119754 -0.048133 -0.105526 0.267516 -0.062500 0 0 0 0 0 0 4 399473
0.004163 -0.001433 0.119753 -0.059684 -0.066257 0.254097 -0.062500 0 0 0 0 0 0 4 400489
0.004163 -0.001432 0.119753 -0.065311 -0.046458 0.249319 -0.062500 0 0 0 0 0 0 4 401492
0.004157 -0.001413 0.119744 0.006823 -0.277660 0.384500 -0.062500 0 0 0 0 0 0 4 402472
0.004154 -0.001403 0.119740 -0.026498 -0.175649 0.317207 -0.062500 0 0 0 0 0 0 4 403489
0.004153 -0.001399 0.119739 -0.048763 -0.103315 0.282325 -0.062500 0 0 0 0 0 0 4 404473
0.004152 -0.001396 0.119738 -0.059992 -0.065146 0.269037 -0.062500 0 0 0 0 0 0 4 405432
0.004152 -0.001395 0.119738 -0.065462 -0.045931 0.264292 -0.062500 0 0 0 0 0 0 4 406422
0.004146 -0.001376 0.119728 0.006725 -0.277263 0.399629 -0.062500 0 0 0 0 0 0 4 407431
0.004143 -0.001366 0.119725 -0.026538 -0.175461 0.332276 -0.062500 0 0 0 0 0 0 4 408421
0.004142 -0.001362 0.119724 -0.048785 -0.103231 0.297354 -0.062500 0 0 0 0 0 0 4 409431
0.004141 -0.001359 0.119723 -0.060006 -0.065098 0.284052 -0.062500 0 0 0 0 0 0 4 410420
0.004141 -0.001358 0.119723 -0.065470 -0.045904 0.279303 -0.062500 0 0 0 0 0 0 4 411431
0.004141 -0.001358 0.119723 -0.068134 -0.036298 0.277650 -0.062500 0 0 0 0 0 0 4 412419
0.004135 -0.001339 0.119713 0.005388 -0.272316 0.414205 -0.062500 0 0 0 0 0 0 4 413431
0.004132 -0.001329 0.119710 -0.027198 -0.172998 0.347148 -0.062500 0 0 0 0 0 0 4 414420
0.004131 -0.001325 0.119709 -0.049115 -0.101996 0.312324 -0.062500 0 0 0 0 0 0 4 415430
0.004130 -0.001322 0.119708 -0.060173 -0.064509 0.299056 -0.062500 0 0 0 0 0 0 4 416419
0.004130 -0.001321 0.119708 -0.065546 -0.045601 0.294334 -0.062500 0 0 0 0 0 0 4 417431
0.004130 -0.001321 0.119708 -0.068169 -0.036138 0.292662 -0.062500 0 0 0 0 0 0 4 418435
0.004124 -0.001302 0.119698 0.005328 -0.272120 0.429369 -0.062500 0 0 0 0 0 0 4 419431
0.004121 -0.001292 0.119695 -0.027223 -0.172907 0.362235 -0.062500 0 0 0 0 0 0 4 420431
0.004120 -0.001288 0.119694 -0.049123 -0.101968 0.327384 -0.062500 0 0 0 0 0 0 4 421438
0.004119 -0.001285 0.119693 -0.060167 -0.064491 0.314104 -0.062500 0 0 0 0 0 0 4 422441
0.004119 -0.001284 0.119693 -0.065552 -0.045576 0.309373 -0.062500 0 0 0 0 0 0 4 423427
0.004119 -0.001284 0.119693 -0.068169 -0.036138 0.307709 -0.062500 0 0 0 0 0 0 4 424434
0.004118 -0.001283 0.119693 -0.069454 -0.031425 0.307138 -0.062500 0 0 0 0 0 0 4 425436
0.004118 -0.001283 0.119693 -0.070089 -0.029060 0.306934 -0.062500 0 0 0 0 0 0 4 426425
0.004118 -0.001283 0.119693 -0.070394 -0.027879 0.306860 -0.062500 0 0 0 0 0 0 4 427436
0.004118 -0.001283 0.119693 -0.070556 -0.027302 0.306836 -0.062500 0 0 0 0 0 0 4 428433
0.004118 -0.001283 0.119693 -0.070632 -0.027001 0.306828 -0.062500 0 0 0 0 0 0 4 429441
0.004118 -0.001283 0.119693 -0.070671 -0.026859 0.306825 -0.062500 0 0 0 0 0 0 4 430433
0.004118 -0.001283 0.119693 -0.070694 -0.026778 0.306826 -0.062500 0 0 0 0 0 0 4 431433
0.004118 -0.001283 0.119693 -0.070695 -0.026739 0.306820 -0.062500 0 0 0 0 0 0 4 432431
0.004113 -0.001265 0.119683 0.002244 -0.265531 0.444245 -0.062500 0 0 0 0 0 0 4 433434
0.004110 -0.001255 0.119680 -0.029667 -0.168749 0.377239 -0.062500 0 0 0 0 0 0 4 434432
0.004109 -0.001251 0.119679 -0.051238 -0.099011 0.342414 -0.062500 0 0 0 0 0 0 4 435433
0.004108 -0.001249 0.119678 -0.062141 -0.062141 0.329152 -0.062500 0 0 0 0 0 0 4 436430
0.004108 -0.001247 0.119678 -0.067440 -0.043539 0.324413 -0.062500 0 0 0 0 0 0 4 437438
0.004107 -0.001247 0.119678 -0.070015 -0.034246 0.322766 -0.062500 0 0 0 0 0 0 4 438433
0.004107 -0.001247 0.119678 -0.071275 -0.029585 0.322186 -0.062500 0 0 0 0 0 0 4 439433
0.004107 -0.001246 0.119678 -0.071906 -0.027268 0.321992 -0.062500 0 0 0 0 0 0 4 440415
0.004107 -0.001246 0.119678 -0.072214 -0.026112 0.321920 -0.062500 0 0 0 0 0 0 4 441434
0.004107 -0.001246 0.119678 -0.072358 -0.025532 0.321895 -0.062500 0 0 0 0 0 0 4 442413
0.004107 -0.001246 0.119678 -0.072440 -0.025239 0.321880 -0.062500 0 0 0 0 0 0 4 443432
0.004107 -0.001246 0.119678 -0.072480 -0.025098 0.321876 -0.062500 0 0 0 0 0 0 4 444431
0.004107 -0.001246 0.119678 -0.072500 -0.025028 0.321884 -0.062500 0 0 0 0 0 0 4 445433
0.004107 -0.001246 0.119678 -0.072501 -0.024990 0.321878 -0.062500 0 0 0 0 0 0 4 446429
0.004107 -0.001246 0.119678 -0.072515 -0.024972 0.321879 -0.062500 0 0 0 0 0 0 4 447430
0.004121 -0.001232 0.119688 -0.247118 -0.205768 0.182760 -0.062500 0 0 0 0 0 0 4 448434
0.004127 -0.001225 0.119692 -0.175287 -0.133980 0.250707 -0.062500 0 0 0 0 0 0 4 449412
0.004131 -0.001222 0.119693 -0.124751 -0.081504 0.285921 -0.062500 0 0 0 0 0 0 4 450430
0.004132 -0.001220 0.119693 -0.098484 -0.053492 0.299323 -0.062500 0 0 0 0 0 0 4 451420
0.004133 -0.001219 0.119693 -0.085402 -0.039275 0.304090 -0.062500 0 0 0 0 0 0 4 452431
0.004133 -0.001219 0.119693 -0.078912 -0.032128 0.305762 -0.062500 0 0 0 0 0 0 4 453433
0.004134 -0.001219 0.119693 -0.075700 -0.028539 0.306340 -0.062500 0 0 0 0 0 0 4 454413
0.004134 -0.001218 0.119693 -0.074097 -0.026753 0.306545 -0.062500 0 0 0 0 0 0 4 455430
0.004134 -0.001218 0.119693 -0.073306 -0.025848 0.306618 -0.062500 0 0 0 0 0 0 4 456413
0.004134 -0.001218 0.119693 -0.072915 -0.025404 0.306632 -0.062500 0 0 0 0 0 0 4 457412
0.004134 -0.001218 0.119693 -0.072720 -0.025177 0.306654 -0.062500 0 0 0 0 0 0 4 458426
0.004134 -0.001218 0.119693 -0.072615 -0.025060 0.306646 -0.062500 0 0 0 0 0 0 4 459435
0.004134 -0.001218 0.119693 -0.072564 -0.025006 0.306657 -0.062500 0 0 0 0 0 0 4 460435
0.004134 -0.001218 0.119693 -0.072544 -0.024983 0.306651 -0.062500 0 0 0 0 0 0 4 461430
0.004134 -0.001218 0.119693 -0.072523 -0.024975 0.306650 -0.062500 0 0 0 0 0 0 4 462432
0.004134 -0.001218 0.119693 -0.072527 -0.024952 0.306657 -0.062500 0 0 0 0 0 0 4 463430
0.004134 -0.001218 0.119693 -0.072516 -0.024952 0.306650 -0.062500 0 0 0 0 0 0 4 464431
0.004134 -0.001218 0.119693 -0.072515 -0.024952 0.306650 -0.062500 0 0 0 0 0 0 4 465432
0.004134 -0.001218 0.119693 -0.072515 -0.024952 0.306649 -0.062500 0 0 0 0 0 0 4 466430
0.004134 -0.001218 0.119693 -0.072515 -0.024952 0.306649 -0.062500 0 0 0 0 0 0 4 467428
0.004134 -0.001218 0.119693 -0.072526 -0.024950 0.306656 -0.062500 0 0 0 0 0 0 4 468433
0.004134 -0.001218 0.119693 -0.072516 -0.024952 0.306650 -0.062500 0 0 0 0 0 0 4 469433
0.004134 -0.001218 0.119693 -0.072507 -0.024944 0.306656 -0.062500 0 0 0 0 0 0 4 470422
0.004134 -0.001218 0.119693 -0.072511 -0.024963 0.306656 -0.062500 0 0 0 0 0 0 4 471430
0.004134 -0.001218 0.119693 -0.072515 -0.024953 0.306650 -0.062500 0 0 0 0 0 0 4 472419
0.004134 -0.001218 0.119693 -0.072515 -0.024953 0.306649 -0.062500 0 0 0 0 0 0 4 473430
0.004134 -0.001218 0.119693 -0.072526 -0.024950 0.306657 -0.062500 0 0 0 0 0 0 4 474420
0.004134 -0.001218 0.119693 -0.072516 -0.024952 0.306650 -0.062500 0 0 0 0 0 0 4 475430
0.004134 -0.001218 0.119693 -0.072515 -0.024952 0.306649 -0.062500 0 0 0 0 0 0 4 476418
0.004134 -0.001218 0.119693 -0.072507 -0.024944 0.306656 -0.062500 0 0 0 0 0 0 4 477434
0.004134 -0.001218 0.119693 -0.072514 -0.024952 0.306650 -0.062500 0 0 0 0 0 0 4 478419
0.004134 -0.001218 0.119693 -0.072526 -0.024950 0.306657 -0.062500 0 0 0 0 0 0 4 479430
0.004134 -0.001218 0.119693 -0.072516 -0.024952 0.306650 -0.062500 0 0 0 0 0 0 4 480418
0.004134 -0.001218 0.119693 -0.072512 -0.024964 0.306656 -0.062500 0 0 0 0 0 0 4 481429
0.004134 -0.001218 0.119693 -0.072515 -0.024954 0.306650 -0.062500 0 0 0 0 0 0 4 482418
0.004134 -0.001218 0.119693 -0.072515 -0.024953 0.306649 -0.062500 0 0 0 0 0 0 4 483428
0.004134 -0.001218 0.119693 -0.072507 -0.024944 0.306655 -0.062500 0 0 0 0 0 0 4 484419
0.004134 -0.001218 0.119693 -0.072525 -0.024949 0.306657 -0.062500 0 0 0 0 0 0 4 485420
0.004134 -0.001218 0.119693 -0.072516 -0.024952 0.306650 -0.062500 0 0 0 0 0 0 4 486428
0.004134 -0.001218 0.119693 -0.072515 -0.024952 0.306649 -0.062500 0 0 0 0 0 0 4 487418
0.004134 -0.001218 0.119693 -0.072515 -0.024952 0.306649 -0.062500 0 0 0 0 0 0 4 488429
0.004134 -0.001218 0.119693 -0.072512 -0.024964 0.306655 -0.062500 0 0 0 0 0 0 4 489421
0.004134 -0.001218 0.119693 -0.072515 -0.024954 0.306650 -0.062500 0 0 0 0 0 0 4 490434
0.004134 -0.001218 0.119693 -0.072518 -0.024942 0.306663 -0.062500 0 0 0 0 0 0 4 491436
0.004134 -0.001218 0.119693 -0.072515 -0.024951 0.306651 -0.062500 0 0 0 0 0 0 4 492438
0.004134 -0.001218 0.119693 -0.072515 -0.024952 0.306650 -0.062500 0 0 0 0 0 0 4 493426
0.004134 -0.001218 0.119693 -0.072515 -0.024952 0.306649 -0.062500 0 0 0 0 0 0 4 494437
0.004134 -0.001218 0.119693 -0.072515 -0.024952 0.306649 -0.062500 0 0 0 0 0 0 4 495423
0.004134 -0.001218 0.119693 -0.072526 -0.024950 0.306656 -0.062500 0 0 0 0 0 0 4 496433
0.004134 -0.001218 0.119693 -0.072516 -0.024952 0.306650 -0.062500 0 0 0 0 0 0 4 497438
0.004134 -0.001218 0.119693 -0.072507 -0.024944 0.306656 -0.062500 0 0 0 0 0 0 4 498425
0.004134 -0.001218 0.119693 -0.072514 -0.024952 0.306650 -0.062500 0 0 0 0 0 0 4 499436
0.004134 -0.001218 0.119693 -0.072512 -0.024964 0.306656 -0.062500 0 0 0 0 0 0 4 500438
0.004134 -0.001218 0.119693 -0.072515 -0.024954 0.306650 -0.062500 0 0 0 0 0 0 4 501437
0.004134 -0.001218 0.119693 -0.072526 -0.024950 0.306657 -0.062500 0 0 0 0 0 0 4 502429
0.004134 -0.001218 0.119693 -0.072516 -0.024952 0.306650 -0.062500 0 0 0 0 0 0 4 503434
0.004134 -0.001218 0.119693 -0.072515 -0.024952 0.306649 -0.062500 0 0 0 0 0 0 4 504433
0.004120 -0.001232 0.119683 0.102182 0.155974 0.445638 -0.062500 0 0 0 0 0 0 4 505433
0.004114 -0.001239 0.119680 0.030249 0.084048 0.377868 -0.062500 0 0 0 0 0 0 4 506430
0.004111 -0.001243 0.119679 -0.020309 0.031563 0.342646 -0.062500 0 0 0 0 0 0 4 507430
0.004109 -0.001244 0.119678 -0.046577 0.003566 0.329234 -0.062500 0 0 0 0 0 0 4 508429
0.004108 -0.001245 0.119678 -0.059646 -0.010649 0.324455 -0.062500 0 0 0 0 0 0 4 509433
0.004108 -0.001246 0.119678 -0.066115 -0.017788 0.322778 -0.062500 0 0 0 0 0 0 4 510432
0.004108 -0.001246 0.119678 -0.069328 -0.021364 0.322192 -0.062500 0 0 0 0 0 0 4 511431
0.004107 -0.001246 0.119678 -0.070930 -0.023149 0.321985 -0.062500 0 0 0 0 0 0 4 512431
0.004107 -0.001246 0.119678 -0.071732 -0.024051 0.321918 -0.062500 0 0 0 0 0 0 4 513411
0.004107 -0.001246 0.119678 -0.072121 -0.024505 0.321891 -0.062500 0 0 0 0 0 0 4 514428
0.004107 -0.001246 0.119678 -0.072315 -0.024733 0.321888 -0.062500 0 0 0 0 0 0 4 515430
0.004107 -0.001246 0.119678 -0.072416 -0.024830 0.321877 -0.062500 0 0 0 0 0 0 4 516427
0.004094 -0.001260 0.119668 0.102136 0.155915 0.461003 -0.062500 0 0 0 0 0 0 4 517428
0.004087 -0.001267 0.119665 0.030223 0.084032 0.393154 -0.062500 0 0 0 0 0 0 4 518431
0.004084 -0.001271 0.119664 -0.020301 0.031573 0.357904 -0.062500 0 0 0 0 0 0 4 519428
0.004083 -0.001272 0.119663 -0.046573 0.003570 0.344482 -0.062500 0 0 0 0 0 0 4 520411
0.004068 -0.001287 0.119653 0.116695 0.168327 0.478940 -0.062500 0 0 0 0 0 0 4 521431
0.004061 -0.001295 0.119649 0.038364 0.089368 0.409354 -0.062500 0 0 0 0 0 0 4 522409
0.004058 -0.001298 0.119648 -0.015350 0.033374 0.373493 -0.062500 0 0 0 0 0 0 4 523429
0.004056 -0.001300 0.119648 -0.043190 0.003597 0.359851 -0.062500 0 0 0 0 0 0 4 524426
0.004055 -0.001301 0.119648 -0.057050 -0.011510 0.354985 -0.062500 0 0 0 0 0 0 4 525427
0.004055 -0.001302 0.119648 -0.063925 -0.019093 0.353285 -0.062500 0 0 0 0 0 0 4 526427
0.004041 -0.001316 0.119638 0.088638 0.169735 0.492081 -0.062500 0 0 0 0 0 0 4 527410
0.004035 -0.001323 0.119634 0.015144 0.096075 0.423883 -0.062500 0 0 0 0 0 0 4 528428
0.004031 -0.001326 0.119633 -0.036181 0.042730 0.388512 -0.062500 0 0 0 0 0 0 4 529430
0.004018 -0.001343 0.119654 0.090939 0.200931 0.078017 -0.062500 0 0 0 0 0 0 4 530426
0.003998 -0.001364 0.119651 0.194796 0.291231 0.357830 -0.062500 0 0 0 0 0 0 4 531433
0.003987 -0.001375 0.119650 0.071630 0.158197 0.363319 -0.062500 0 0 0 0 0 0 4 532434
0.003982 -0.001381 0.119650 -0.007088 0.073789 0.355974 -0.062500 0 0 0 0 0 0 4 533422
0.003966 -0.001397 0.119640 0.126233 0.210188 0.492234 -0.062500 0 0 0 0 0 0 4 534428
0.003959 -0.001406 0.119636 0.033929 0.116336 0.422770 -0.062500 0 0 0 0 0 0 4 535428
0.003955 -0.001410 0.119635 -0.026777 0.052887 0.386888 -0.062500 0 0 0 0 0 0 4 536429
0.003953 -0.001412 0.119634 -0.058134 0.019374 0.373218 -0.062500 0 0 0 0 0 0 4 537428
0.003938 -0.001427 0.119624 0.100416 0.182693 0.508273 -0.062500 0 0 0 0 0 0 4 538428
0.003931 -0.001435 0.119621 0.021008 0.102594 0.438323 -0.062500 0 0 0 0 0 0 4 539428
0.003928 -0.001438 0.119620 -0.033243 0.046014 0.402288 -0.062500 0 0 0 0 0 0 4 540426
0.003926 -0.001440 0.119619 -0.061359 0.015939 0.388575 -0.062500 0 0 0 0 0 0 4 541436
0.003925 -0.001441 0.119619 -0.075374 0.000677 0.383700 -0.062500 0 0 0 0 0 0 4 542431
0.003912 -0.001455 0.119609 0.091776 0.173204 0.522030 -0.062500 0 0 0 0 0 0 4 543429
0.003905 -0.001463 0.119605 0.016712 0.097853 0.453116 -0.062500 0 0 0 0 0 0 4 544428
0.003901 -0.001466 0.119604 -0.035373 0.043655 0.417441 -0.062500 0 0 0 0 0 0 4 545416
0.003900 -0.001468 0.119604 -0.062433 0.014756 0.403846 -0.062500 0 0 0 0 0 0 4 546429
0.003886 -0.001483 0.119594 0.098108 0.180185 0.539192 -0.062500 0 0 0 0 0 0 4 547416
0.003879 -0.001490 0.119590 0.021366 0.100181 0.469111 -0.062500 0 0 0 0 0 0 4 548426
0.003875 -0.001494 0.119589 -0.032313 0.044241 0.433011 -0.062500 0 0 0 0 0 0 4 549418
0.003874 -0.001496 0.119588 -0.060152 0.014485 0.419278 -0.062500 0 0 0 0 0 0 4 550426
0.003873 -0.001497 0.119588 -0.074015 -0.000638 0.414386 -0.062500 0 0 0 0 0 0 4 551416
0.003872 -0.001497 0.119588 -0.080884 -0.008231 0.412674 -0.062500 0 0 0 0 0 0 4 552416
0.003859 -0.001511 0.119578 0.089635 0.167958 0.552407 -0.062500 0 0 0 0 0 0 4 553426
0.003852 -0.001518 0.119575 0.016414 0.094651 0.483736 -0.062500 0 0 0 0 0 0 4 554416
0.003849 -0.001522 0.119574 -0.034768 0.041482 0.448113 -0.062500 0 0 0 0 0 0 4 555426
0.003847 -0.001524 0.119573 -0.061371 0.013082 0.434551 -0.062500 0 0 0 0 0 0 4 556415
0.003846 -0.001525 0.119573 -0.074630 -0.001328 0.429718 -0.062500 0 0 0 0 0 0 4 557428
0.003838 -0.001558 0.119573 0.018105 0.412109 0.431568 -0.062500 0 0 0 0 0 0 4 558416
0.003834 -0.001574 0.119573 -0.024949 0.240221 0.429408 -0.062500 0 0 0 0 0 0 4 559426
0.003832 -0.001582 0.119572 -0.055362 0.116396 0.428268 -0.062500 0 0 0 0 0 0 4 560415
0.003831 -0.001586 0.119572 -0.071437 0.050695 0.427813 -0.062500 0 0 0 0 0 0 4 561427
0.003831 -0.001588 0.119572 -0.079551 0.017457 0.427637 -0.062500 0 0 0 0 0 0 4 562416
0.003831 -0.001589 0.119572 -0.083625 0.000802 0.427569 -0.062500 0 0 0 0 0 0 4 563425
0.003830 -0.001590 0.119572 -0.085654 -0.007526 0.427545 -0.062500 0 0 0 0 0 0 4 564452
0.003799 -0.001600 0.119574 0.297209 0.127660 0.408997 -0.062500 0 0 0 0 0 0 4 565436
0.003784 -0.001605 0.119574 0.135972 0.074988 0.418189 -0.062500 0 0 0 0 0 0 4 566433
0.003776 -0.001607 0.119574 0.018975 0.037373 0.422854 -0.062500 0 0 0 0 0 0 4 567424
0.003772 -0.001608 0.119574 -0.043206 0.017463 0.424590 -0.062500 0 0 0 0 0 0 4 568434
0.003770 -0.001609 0.119574 -0.074689 0.007421 0.425208 -0.062500 0 0 0 0 0 0 4 569421
0.003769 -0.001609 0.119574 -0.090481 0.002379 0.425413 -0.062500 0 0 0 0 0 0 4 570419
0.003775 -0.001628 0.119584 -0.172911 0.240820 0.288775 -0.062500 0 0 0 0 0 0 4 571422
0.003777 -0.001637 0.119588 -0.145236 0.142541 0.355605 -0.062500 0 0 0 0 0 0 4 572430
0.003765 -0.001656 0.119579 0.047984 0.251709 0.531133 -0.062500 0 0 0 0 0 0 4 573434
0.003759 -0.001665 0.119576 -0.013483 0.143308 0.475542 -0.062500 0 0 0 0 0 0 4 574434
0.003756 -0.001670 0.119575 -0.058901 0.072424 0.444524 -0.062500 0 0 0 0 0 0 4 575436
[truncated: 4,644,886 more chars]
