# Supplementary material for: Increasing Patient Engagement in Rehabilitation Exercises Using Computer-Based Citizen Science
Source: PLoS One. 2015 Mar 20;10(3):e0117013. doi: 10.1371/journal.pone.0117013 (PMC4368773; doi:10.1371/journal.pone.0117013)
Supplement: S6 Dataset — (ZIP) [file pone.0117013.s006.zip › Dataset_S6/P27/P27_without.dat]

-0.028540 0.011907 0.170472 -10.324270 0.818140 -6.182688 -0.000000 1 0 0 0 0 0 0 959
-0.027930 0.011882 0.170750 -8.950810 0.400819 -4.264517 -0.000032 1 0 0 0 0 0 0 1998
-0.027594 0.011894 0.170891 -5.244245 -0.116634 -2.301906 -0.000063 1 0 0 0 0 0 0 2967
-0.027209 0.011902 0.171047 -5.488637 -0.138982 -2.335472 -0.000094 1 0 0 0 0 0 0 3964
-0.026850 0.011922 0.171180 -5.163869 -0.297523 -2.049143 -0.000125 1 0 0 0 0 0 0 4972
-0.026583 0.011966 0.171267 -3.934133 -0.620798 -1.458732 -0.000157 1 0 0 0 0 0 0 5968
-0.026407 0.012012 0.171324 -2.619952 -0.701946 -1.022750 -0.000188 1 0 0 0 0 0 0 6970
-0.026354 0.012078 0.171333 -0.864886 -0.960445 -0.387070 -0.000219 1 0 0 0 0 0 0 7963
-0.026364 0.012188 0.171303 0.133124 -1.568328 0.159462 -0.000250 1 0 0 0 0 0 0 8969
-0.026459 0.012281 0.171234 1.349509 -1.425958 0.703909 -0.000281 1 0 0 0 0 0 0 9966
-0.026601 0.012367 0.171145 2.091792 -1.317566 0.995835 -0.000313 1 0 0 0 0 0 0 10965
-0.026778 0.012469 0.171037 2.632023 -1.515596 1.249592 -0.000344 1 0 0 0 0 0 0 11976
-0.026918 0.012551 0.170931 2.217201 -1.289469 1.223349 -0.000375 1 0 0 0 0 0 0 12965
-0.027046 0.012592 0.170828 2.037391 -0.728817 1.157210 -0.000408 1 0 0 0 0 0 0 14025
-0.027071 0.012592 0.170748 0.688101 -0.163851 0.836659 -0.000440 1 0 0 0 0 0 0 15037
-0.027049 0.012541 0.170681 -0.050665 0.568099 0.609525 -0.000471 1 0 0 0 0 0 0 16021
-0.026968 0.012489 0.170634 -0.875080 0.646568 0.303389 -0.000502 1 0 0 0 0 0 0 17027
-0.026839 0.012399 0.170601 -1.575479 1.131405 0.071415 -0.000533 1 0 0 0 0 0 0 18023
-0.026707 0.012295 0.170572 -1.662412 1.368827 -0.036644 -0.000564 1 0 0 0 0 0 0 19022
-0.026534 0.012192 0.170554 -2.210066 1.373438 -0.209445 -0.000596 1 0 0 0 0 0 0 20029
-0.026411 0.012103 0.170523 -1.592019 1.175739 -0.067440 -0.000626 1 0 0 0 0 0 0 20999
-0.026316 0.012022 0.170484 -1.170393 1.054134 0.014049 -0.000659 1 0 0 0 0 0 0 22043
-0.026284 0.011956 0.170425 -0.291600 0.853533 0.270137 -0.000690 1 0 0 0 0 0 0 23033
-0.026293 0.011914 0.170360 0.345485 0.509280 0.341739 -0.000720 1 0 0 0 0 0 0 24006
-0.026373 0.011894 0.170276 1.340907 0.172703 0.584763 -0.000751 1 0 0 0 0 0 0 25004
-0.026506 0.011871 0.170189 2.137196 0.179735 0.624583 -0.000783 1 0 0 0 0 0 0 26030
-0.026650 0.011862 0.170092 2.377992 0.000478 0.722504 -0.000814 1 0 0 0 0 0 0 27021
-0.026792 0.011840 0.170000 2.384372 0.141878 0.656566 -0.000846 1 0 0 0 0 0 0 28030
-0.026907 0.011805 0.169926 2.046642 0.314746 0.396827 -0.000879 1 0 0 0 0 0 0 29073
-0.026965 0.011723 0.169866 1.310742 0.940726 0.122875 -0.000964 1 0 0 0 0 0 0 31821
-0.026928 0.011521 0.169802 0.012597 2.544506 0.123499 -0.001002 1 0 0 0 0 0 0 33028
-0.026859 0.011344 0.169764 -0.525773 2.395611 -0.234770 -0.001033 1 0 0 0 0 0 0 34026
-0.026746 0.011171 0.169754 -1.145014 2.310294 -0.666681 -0.001064 1 0 0 0 0 0 0 35002
-0.026624 0.011038 0.169756 -1.304418 1.784896 -0.873274 -0.001095 1 0 0 0 0 0 0 35997
-0.026514 0.010912 0.169756 -1.167011 1.647569 -0.893245 -0.001126 1 0 0 0 0 0 0 37000
-0.026442 0.010812 0.169744 -0.635796 1.277112 -0.771709 -0.001159 1 0 0 0 0 0 0 38042
-0.026392 0.010726 0.169727 -0.304037 1.058517 -0.708788 -0.001190 1 0 0 0 0 0 0 39034
-0.026385 0.010672 0.169697 0.314244 0.629088 -0.554442 -0.001220 1 0 0 0 0 0 0 40007
-0.026426 0.010637 0.169659 1.009765 0.317783 -0.457675 -0.001251 1 0 0 0 0 0 0 41005
-0.026509 0.010600 0.169610 1.625521 0.323818 -0.325619 -0.001284 1 0 0 0 0 0 0 42047
-0.026596 0.010574 0.169562 1.769604 0.163904 -0.353596 -0.001315 1 0 0 0 0 0 0 43027
-0.026694 0.010522 0.169516 1.925277 0.496167 -0.406961 -0.001346 1 0 0 0 0 0 0 44022
-0.026780 0.010469 0.169479 1.803032 0.526876 -0.540980 -0.001376 1 0 0 0 0 0 0 45006
-0.026835 0.010411 0.169448 1.398521 0.588915 -0.649549 -0.001408 1 0 0 0 0 0 0 46021
-0.026864 0.010332 0.169428 1.043223 0.879956 -0.831994 -0.001439 1 0 0 0 0 0 0 47007
-0.026864 0.010254 0.169421 0.628845 0.877182 -1.041829 -0.001471 1 0 0 0 0 0 0 48020
-0.026864 0.010164 0.169413 0.595748 1.037937 -1.072930 -0.001501 1 0 0 0 0 0 0 49004
-0.026814 0.010057 0.169422 -0.042727 1.275624 -1.321753 -0.001533 1 0 0 0 0 0 0 50021
-0.026746 0.009960 0.169431 -0.327088 1.157772 -1.364225 -0.001564 1 0 0 0 0 0 0 51007
-0.026678 0.009888 0.169446 -0.352031 0.836070 -1.464298 -0.001596 1 0 0 0 0 0 0 52022
-0.026634 0.009833 0.169447 -0.028734 0.568234 -1.323499 -0.001626 1 0 0 0 0 0 0 53006
-0.026594 0.009767 0.169450 0.075263 0.675278 -1.363389 -0.001663 1 0 0 0 0 0 0 54170
-0.026590 0.009720 0.169445 0.555797 0.434577 -1.266502 -0.001689 1 0 0 0 0 0 0 55006
-0.026605 0.009684 0.169435 0.858546 0.280611 -1.221197 -0.001721 1 0 0 0 0 0 0 56022
-0.026630 0.009652 0.169422 1.027728 0.197769 -1.209150 -0.001751 1 0 0 0 0 0 0 57003
-0.026643 0.009636 0.169416 0.913252 -0.023379 -1.312128 -0.001783 1 0 0 0 0 0 0 58022
-0.026667 0.009615 0.169405 1.043342 0.023716 -1.288918 -0.001815 1 0 0 0 0 0 0 59029
-0.026696 0.009591 0.169393 1.138476 0.060622 -1.280225 -0.001845 1 0 0 0 0 0 0 60005
-0.026728 0.009565 0.169379 1.198292 0.078165 -1.287807 -0.001877 1 0 0 0 0 0 0 61021
-0.026728 0.009515 0.169375 0.799929 0.405388 -1.433407 -0.001906 1 0 0 0 0 0 0 61939
-0.026728 0.009489 0.169373 0.776537 0.104447 -1.496874 -0.001937 1 0 0 0 0 0 0 62948
-0.026695 0.009452 0.169382 0.349213 0.226022 -1.670229 -0.001968 1 0 0 0 0 0 0 63938
-0.026685 0.009400 0.169388 0.612479 0.428140 -1.665878 -0.002000 1 0 0 0 0 0 0 64947
-0.026670 0.009354 0.169399 0.591961 0.364736 -1.762286 -0.002031 1 0 0 0 0 0 0 65939
-0.026628 0.009306 0.169415 0.245332 0.379772 -1.850474 -0.002062 1 0 0 0 0 0 0 66947
-0.026605 0.009282 0.169423 0.473148 0.070673 -1.777944 -0.002093 1 0 0 0 0 0 0 67943
-0.026584 0.009251 0.169435 0.526319 0.138021 -1.854542 -0.002125 1 0 0 0 0 0 0 68956
-0.026588 0.009221 0.169434 0.872618 0.113321 -1.705956 -0.002156 1 0 0 0 0 0 0 69958
-0.026582 0.009186 0.169442 0.775079 0.171131 -1.833811 -0.002187 1 0 0 0 0 0 0 70958
-0.026578 0.009169 0.169446 0.809303 -0.050040 -1.816324 -0.002218 1 0 0 0 0 0 0 71947
-0.026575 0.009160 0.169448 0.845644 -0.188362 -1.810931 -0.002249 1 0 0 0 0 0 0 72940
-0.026574 0.009156 0.169449 0.873964 -0.262737 -1.819981 -0.002281 1 0 0 0 0 0 0 73940
-0.026573 0.009153 0.169449 0.895964 -0.302692 -1.836861 -0.002312 1 0 0 0 0 0 0 74940
-0.026563 0.009133 0.169458 0.796414 -0.067682 -1.969512 -0.002343 1 0 0 0 0 0 0 75938
-0.026574 0.009108 0.169455 1.056885 -0.004612 -1.850302 -0.002375 1 0 0 0 0 0 0 76944
-0.026579 0.009096 0.169453 1.030377 -0.159527 -1.880935 -0.002406 1 0 0 0 0 0 0 77947
-0.026549 0.009066 0.169463 0.568668 0.064391 -2.046380 -0.002437 1 0 0 0 0 0 0 78941
-0.026533 0.009050 0.169467 0.719380 -0.114608 -2.024624 -0.002468 1 0 0 0 0 0 0 79950
-0.026515 0.009023 0.169478 0.726786 0.021565 -2.126389 -0.002500 1 0 0 0 0 0 0 80947
-0.026505 0.009009 0.169483 0.838187 -0.145529 -2.087793 -0.002531 1 0 0 0 0 0 0 81945
-0.026490 0.008982 0.169495 0.799706 0.002066 -2.182646 -0.002562 1 0 0 0 0 0 0 82942
-0.026482 0.008968 0.169500 0.886183 -0.159063 -2.140957 -0.002593 1 0 0 0 0 0 0 83944
-0.026468 0.008942 0.169511 0.835076 -0.008227 -2.234189 -0.002624 1 0 0 0 0 0 0 84941
-0.026460 0.008928 0.169517 0.915535 -0.167751 -2.191763 -0.002656 1 0 0 0 0 0 0 85942
-0.026456 0.008922 0.169520 0.979346 -0.273936 -2.173343 -0.002687 1 0 0 0 0 0 0 86942
-0.026444 0.008898 0.169530 0.905022 -0.074426 -2.287227 -0.002718 1 0 0 0 0 0 0 87950
-0.026437 0.008887 0.169534 0.970701 -0.207169 -2.255809 -0.002750 1 0 0 0 0 0 0 88945
-0.026433 0.008881 0.169537 1.026008 -0.299638 -2.243089 -0.002781 1 0 0 0 0 0 0 89949
-0.026398 0.008853 0.169548 0.628358 -0.028401 -2.377324 -0.002812 1 0 0 0 0 0 0 90947
-0.026395 0.008825 0.169546 1.025408 -0.005178 -2.242804 -0.002843 1 0 0 0 0 0 0 91938
-0.026385 0.008792 0.169553 0.979293 0.071750 -2.375722 -0.002874 1 0 0 0 0 0 0 92941
-0.026379 0.008775 0.169557 1.042387 -0.140731 -2.361870 -0.002906 1 0 0 0 0 0 0 93944
-0.026342 0.008742 0.169569 0.656760 0.048170 -2.486889 -0.002937 1 0 0 0 0 0 0 94939
-0.026322 0.008725 0.169575 0.852178 -0.150242 -2.444873 -0.002968 1 0 0 0 0 0 0 95943
-0.026312 0.008716 0.169577 1.001810 -0.281842 -2.425103 -0.002999 1 0 0 0 0 0 0 96941
-0.026297 0.008692 0.169587 0.972994 -0.095037 -2.537606 -0.003031 1 0 0 0 0 0 0 97944
-0.026265 0.008675 0.169593 0.744121 -0.169546 -2.523592 -0.003062 1 0 0 0 0 0 0 98943
-0.026239 0.008647 0.169605 0.817197 -0.032532 -2.614196 -0.003093 1 0 0 0 0 0 0 99942
-0.026241 0.008619 0.169603 1.198289 -0.026899 -2.472651 -0.003124 1 0 0 0 0 0 0 100942
-0.026208 0.008580 0.169612 0.801974 0.110989 -2.622127 -0.003158 1 0 0 0 0 0 0 102028
-0.026191 0.008560 0.169617 0.970857 -0.128622 -2.600354 -0.003189 1 0 0 0 0 0 0 103023
-0.026198 0.008537 0.169611 1.313099 -0.104018 -2.495201 -0.003222 1 0 0 0 0 0 0 104049
-0.026193 0.008505 0.169617 1.200319 0.000348 -2.651285 -0.003252 1 0 0 0 0 0 0 105022
-0.026166 0.008485 0.169621 0.906950 -0.130659 -2.667930 -0.003283 1 0 0 0 0 0 0 106027
-0.026152 0.008474 0.169623 1.060470 -0.281684 -2.663649 -0.003314 1 0 0 0 0 0 0 106996
-0.026127 0.008430 0.169627 0.948670 0.134456 -2.701723 -0.003345 1 0 0 0 0 0 0 107994
-0.026115 0.008408 0.169628 1.104182 -0.110562 -2.706941 -0.003377 1 0 0 0 0 0 0 109027
-0.026084 0.008392 0.169630 0.892616 -0.215185 -2.735842 -0.003408 1 0 0 0 0 0 0 110029
-0.026075 0.008351 0.169632 1.170158 0.104848 -2.759938 -0.003440 1 0 0 0 0 0 0 111026
-0.026046 0.008325 0.169634 0.944433 -0.070006 -2.787997 -0.003471 1 0 0 0 0 0 0 112024
-0.026022 0.008292 0.169644 0.998260 0.000889 -2.908156 -0.003502 1 0 0 0 0 0 0 113024
-0.026001 0.008257 0.169642 1.047444 0.038119 -2.798792 -0.003533 1 0 0 0 0 0 0 114021
-0.025991 0.008239 0.169642 1.202021 -0.190391 -2.820397 -0.003565 1 0 0 0 0 0 0 115028
-0.025968 0.008192 0.169643 1.068951 0.172937 -2.877397 -0.003595 1 0 0 0 0 0 0 115996
-0.025957 0.008168 0.169644 1.210130 -0.100862 -2.893553 -0.003626 1 0 0 0 0 0 0 116995
-0.025927 0.008151 0.169646 0.990526 -0.219582 -2.928398 -0.003658 1 0 0 0 0 0 0 118020
-0.025928 0.008129 0.169639 1.381280 -0.165228 -2.845141 -0.003689 1 0 0 0 0 0 0 118995
-0.025895 0.008093 0.169645 0.997889 0.017102 -3.028143 -0.003720 1 0 0 0 0 0 0 119992
-0.025870 0.008056 0.169642 1.063656 0.045404 -2.946063 -0.003752 1 0 0 0 0 0 0 121026
-0.025858 0.008038 0.169641 1.247716 -0.194362 -2.980705 -0.003783 1 0 0 0 0 0 0 122018
-0.025834 0.007990 0.169642 1.130298 0.164070 -3.043323 -0.003814 1 0 0 0 0 0 0 122994
-0.025798 0.007961 0.169644 0.961466 -0.046962 -3.078907 -0.003845 1 0 0 0 0 0 0 124005
-0.025772 0.007928 0.169638 1.078323 -0.013343 -3.010667 -0.003877 1 0 0 0 0 0 0 125017
-0.025725 0.007886 0.169645 0.843045 0.095923 -3.185857 -0.003908 1 0 0 0 0 0 0 126017
-0.025693 0.007846 0.169642 1.011694 0.081553 -3.097341 -0.003939 1 0 0 0 0 0 0 127002
-0.025653 0.007821 0.169642 0.933019 -0.114636 -3.145694 -0.003971 1 0 0 0 0 0 0 128016
-0.025649 0.007795 0.169634 1.404563 -0.119273 -3.076899 -0.004001 1 0 0 0 0 0 0 129001
-0.025639 0.007763 0.169624 1.389031 -0.047847 -3.060156 -0.004033 1 0 0 0 0 0 0 130018
-0.025611 0.007742 0.169620 1.154702 -0.185494 -3.161731 -0.004064 1 0 0 0 0 0 0 131001
-0.025589 0.007713 0.169612 1.220398 -0.092053 -3.137014 -0.004096 1 0 0 0 0 0 0 132035
-0.025561 0.007659 0.169609 1.162526 0.230359 -3.235830 -0.004127 1 0 0 0 0 0 0 133020
-0.025539 0.007614 0.169602 1.239011 0.161017 -3.196261 -0.004156 1 0 0 0 0 0 0 133938
-0.025505 0.007586 0.169599 1.091093 -0.078698 -3.278431 -0.004187 1 0 0 0 0 0 0 134945
-0.025479 0.007553 0.169592 1.204764 -0.039075 -3.241639 -0.004218 1 0 0 0 0 0 0 135936
-0.025459 0.007517 0.169581 1.291516 -0.004547 -3.227093 -0.004250 1 0 0 0 0 0 0 136946
-0.025425 0.007495 0.169577 1.136824 -0.167258 -3.329030 -0.004281 1 0 0 0 0 0 0 137936
-0.025400 0.007464 0.169569 1.244584 -0.086152 -3.303307 -0.004312 1 0 0 0 0 0 0 138946
-0.025380 0.007430 0.169558 1.326801 -0.030291 -3.293588 -0.004343 1 0 0 0 0 0 0 139937
-0.025338 0.007389 0.169547 1.059601 0.066197 -3.313610 -0.004375 1 0 0 0 0 0 0 140946
-0.025310 0.007350 0.169536 1.216723 0.053907 -3.322737 -0.004406 1 0 0 0 0 0 0 141936
-0.025288 0.007311 0.169523 1.330500 0.041246 -3.338426 -0.004437 1 0 0 0 0 0 0 142947
-0.025254 0.007287 0.169518 1.187796 -0.147553 -3.456492 -0.004468 1 0 0 0 0 0 0 143945
-0.025205 0.007250 0.169510 0.980805 -0.010794 -3.450781 -0.004500 1 0 0 0 0 0 0 144944
-0.025172 0.007213 0.169500 1.189302 0.012545 -3.439681 -0.004531 1 0 0 0 0 0 0 145954
-0.025149 0.007175 0.169488 1.331919 0.019226 -3.443449 -0.004561 1 0 0 0 0 0 0 146925
-0.025129 0.007137 0.169475 1.413506 0.021630 -3.457957 -0.004593 1 0 0 0 0 0 0 147944
-0.025088 0.007094 0.169464 1.141267 0.090862 -3.488672 -0.004624 1 0 0 0 0 0 0 148934
-0.025060 0.007054 0.169451 1.295209 0.064428 -3.504986 -0.004656 1 0 0 0 0 0 0 149948
-0.025038 0.007014 0.169438 1.406441 0.044876 -3.523443 -0.004687 1 0 0 0 0 0 0 150938
-0.024996 0.006970 0.169426 1.151300 0.102931 -3.556668 -0.004719 1 0 0 0 0 0 0 151957
-0.024967 0.006929 0.169414 1.313735 0.070709 -3.573721 -0.004750 1 0 0 0 0 0 0 152952
-0.024905 0.006898 0.169409 0.901765 -0.065530 -3.703697 -0.004781 1 0 0 0 0 0 0 153951
-0.024866 0.006863 0.169400 1.165995 -0.031158 -3.679607 -0.004812 1 0 0 0 0 0 0 154946
-0.024814 0.006822 0.169390 1.035340 0.064502 -3.681171 -0.004843 1 0 0 0 0 0 0 155951
-0.024781 0.006782 0.169378 1.267329 0.051639 -3.682049 -0.004874 1 0 0 0 0 0 0 156923
-0.024732 0.006737 0.169366 1.099957 0.107976 -3.705154 -0.004906 1 0 0 0 0 0 0 157953
-0.024675 0.006690 0.169355 0.990182 0.143141 -3.728231 -0.004937 1 0 0 0 0 0 0 158943
-0.024640 0.006648 0.169342 1.255224 0.092769 -3.741063 -0.004968 1 0 0 0 0 0 0 159943
-0.024590 0.006602 0.169330 1.105302 0.130070 -3.768639 -0.005000 1 0 0 0 0 0 0 160955
-0.024558 0.006560 0.169317 1.324118 0.086219 -3.784667 -0.005031 1 0 0 0 0 0 0 161957
-0.024525 0.006500 0.169297 1.355558 0.311756 -3.713386 -0.005062 1 0 0 0 0 0 0 162955
-0.024478 0.006445 0.169281 1.167454 0.266194 -3.780124 -0.005094 1 0 0 0 0 0 0 163952
-0.024447 0.006399 0.169266 1.370874 0.159123 -3.823245 -0.005124 1 0 0 0 0 0 0 164922
-0.024399 0.006351 0.169252 1.186325 0.167089 -3.868211 -0.005158 1 0 0 0 0 0 0 166027
-0.024344 0.006302 0.169240 1.065535 0.178615 -3.900970 -0.005189 1 0 0 0 0 0 0 167018
-0.024293 0.006273 0.169219 1.121943 -0.078556 -3.822243 -0.005221 1 0 0 0 0 0 0 168016
-0.024236 0.006234 0.169202 1.055681 0.028937 -3.890813 -0.005252 1 0 0 0 0 0 0 169019
-0.024176 0.006190 0.169188 1.010711 0.107919 -3.945052 -0.005283 1 0 0 0 0 0 0 170019
-0.024114 0.006143 0.169174 0.987145 0.151124 -3.983720 -0.005314 1 0 0 0 0 0 0 171018
-0.024060 0.006115 0.169153 1.093967 -0.090880 -3.908107 -0.005346 1 0 0 0 0 0 0 172019
-0.024017 0.006062 0.169128 1.259898 0.210534 -3.876891 -0.005376 1 0 0 0 0 0 0 172993
-0.023973 0.006031 0.169102 1.271660 -0.045795 -3.867584 -0.005408 1 0 0 0 0 0 0 174021
-0.023921 0.005991 0.169082 1.157701 0.049588 -3.978295 -0.005439 1 0 0 0 0 0 0 174993
-0.023903 0.005937 0.169058 1.612148 0.236845 -3.947719 -0.005471 1 0 0 0 0 0 0 176025
-0.023872 0.005906 0.169031 1.489640 -0.035378 -3.935471 -0.005502 1 0 0 0 0 0 0 177024
-0.023850 0.005871 0.168996 1.605249 -0.022882 -3.838079 -0.005532 1 0 0 0 0 0 0 177994
-0.023808 0.005829 0.168972 1.370144 0.077023 -3.998047 -0.005564 1 0 0 0 0 0 0 178995
-0.023741 0.005798 0.168946 1.008410 -0.055519 -4.006471 -0.005595 1 0 0 0 0 0 0 179993
-0.023691 0.005743 0.168918 1.217550 0.241054 -4.011585 -0.005626 1 0 0 0 0 0 0 180993
-0.023660 0.005697 0.168882 1.482701 0.161779 -3.918697 -0.005658 1 0 0 0 0 0 0 182016
-0.023598 0.005664 0.168850 1.114973 -0.016712 -3.979094 -0.005689 1 0 0 0 0 0 0 182993
-0.023561 0.005628 0.168812 1.406232 -0.003920 -3.921622 -0.005720 1 0 0 0 0 0 0 183986
-0.023512 0.005586 0.168786 1.287034 0.091698 -4.102547 -0.005752 1 0 0 0 0 0 0 185023
-0.023457 0.005540 0.168751 1.189959 0.144357 -4.017596 -0.005783 1 0 0 0 0 0 0 186025
-0.023423 0.005498 0.168712 1.471383 0.099216 -3.963467 -0.005815 1 0 0 0 0 0 0 187023
-0.023359 0.005467 0.168677 1.124583 -0.046426 -4.050837 -0.005846 1 0 0 0 0 0 0 188015
-0.023306 0.005447 0.168630 1.219394 -0.210200 -3.905982 -0.005877 1 0 0 0 0 0 0 189025
-0.023274 0.005418 0.168584 1.515828 -0.108288 -3.927082 -0.005908 1 0 0 0 0 0 0 190016
-0.023228 0.005379 0.168539 1.367864 0.034685 -3.958075 -0.005939 1 0 0 0 0 0 0 190994
-0.023174 0.005335 0.168494 1.265085 0.117081 -3.984230 -0.005971 1 0 0 0 0 0 0 192025
-0.023126 0.005309 0.168441 1.327046 -0.107174 -3.899763 -0.006002 1 0 0 0 0 0 0 193016
-0.023072 0.005272 0.168392 1.263667 0.020760 -3.962943 -0.006033 1 0 0 0 0 0 0 194017
-0.023015 0.005228 0.168345 1.219312 0.111131 -4.011266 -0.006064 1 0 0 0 0 0 0 194994
-0.022965 0.005202 0.168291 1.310554 -0.107959 -3.938951 -0.006095 1 0 0 0 0 0 0 195992
-0.022910 0.005165 0.168242 1.261387 0.023376 -4.008579 -0.006127 1 0 0 0 0 0 0 197015
-0.022836 0.005136 0.168186 1.014354 -0.080371 -3.955604 -0.006158 1 0 0 0 0 0 0 198021
-0.022794 0.005103 0.168120 1.403934 -0.032750 -3.823255 -0.006189 1 0 0 0 0 0 0 199000
-0.022719 0.005056 0.168065 1.018319 0.153141 -3.966354 -0.006220 1 0 0 0 0 0 0 200014
-0.022660 0.005028 0.168006 1.194917 -0.077027 -3.956025 -0.006251 1 0 0 0 0 0 0 200999
-0.022600 0.004990 0.167938 1.205572 0.039348 -3.847220 -0.006283 1 0 0 0 0 0 0 202015
-0.022524 0.004961 0.167872 1.006248 -0.069837 -3.893643 -0.006314 1 0 0 0 0 0 0 203000
-0.022481 0.004927 0.167801 1.413764 -0.022874 -3.829430 -0.006345 1 0 0 0 0 0 0 204013
-0.022414 0.004901 0.167734 1.145253 -0.106591 -3.899208 -0.006376 1 0 0 0 0 0 0 204999
-0.022351 0.004863 0.167662 1.164090 0.033750 -3.844949 -0.006408 1 0 0 0 0 0 0 206017
-0.022289 0.004819 0.167586 1.194240 0.123724 -3.814909 -0.006439 1 0 0 0 0 0 0 207001
-0.022228 0.004773 0.167509 1.214586 0.172326 -3.806024 -0.006470 1 0 0 0 0 0 0 208014
-0.022176 0.004746 0.167422 1.339704 -0.072362 -3.700938 -0.006502 1 0 0 0 0 0 0 209015
-0.022137 0.004692 0.167332 1.515203 0.241670 -3.646131 -0.006533 1 0 0 0 0 0 0 210001
-0.022072 0.004656 0.167239 1.199787 0.055517 -3.619546 -0.006564 1 0 0 0 0 0 0 211015
-0.022018 0.004634 0.167144 1.329154 -0.146607 -3.613304 -0.006595 1 0 0 0 0 0 0 211999
-0.021978 0.004583 0.167049 1.517321 0.207069 -3.616971 -0.006627 1 0 0 0 0 0 0 213015
-0.021912 0.004548 0.166953 1.204264 0.042277 -3.617402 -0.006658 1 0 0 0 0 0 0 214000
-0.021849 0.004506 0.166849 1.210815 0.120383 -3.514349 -0.006689 1 0 0 0 0 0 0 215015
-0.021772 0.004475 0.166748 1.031970 -0.017518 -3.563319 -0.006720 1 0 0 0 0 0 0 215999
-0.021737 0.004461 0.166632 1.563954 -0.256950 -3.391172 -0.006752 1 0 0 0 0 0 0 217016
-0.021664 0.004424 0.166517 1.136870 0.028365 -3.385223 -0.006780 1 0 0 0 0 0 0 217934
-0.021623 0.004386 0.166403 1.509091 0.063651 -3.404919 -0.006812 1 0 0 0 0 0 0 218944
-0.021582 0.004363 0.166280 1.535760 -0.125413 -3.303966 -0.006843 1 0 0 0 0 0 0 219933
-0.021506 0.004321 0.166160 1.099794 0.108104 -3.346936 -0.006874 1 0 0 0 0 0 0 220943
-0.021446 0.004296 0.166034 1.270158 -0.088335 -3.275369 -0.006905 1 0 0 0 0 0 0 221934
-0.021411 0.004264 0.165897 1.603534 -0.022278 -3.124463 -0.006937 1 0 0 0 0 0 0 222943
-0.021347 0.004238 0.165761 1.270764 -0.092512 -3.141109 -0.006969 1 0 0 0 0 0 0 223951
-0.021284 0.004200 0.165617 1.253226 0.060187 -3.046365 -0.006999 1 0 0 0 0 0 0 224928
-0.021231 0.004177 0.165479 1.390799 -0.116315 -3.109289 -0.007031 1 0 0 0 0 0 0 225936
-0.021117 0.004115 0.165264 0.596387 0.383297 -2.114889 -0.007063 1 0 0 0 0 0 0 226964
-0.021065 0.004079 0.165150 1.331088 0.088771 -3.351804 -0.007093 1 0 0 0 0 0 0 227943
-0.021005 0.004035 0.165016 1.309832 0.161546 -3.206435 -0.007125 1 0 0 0 0 0 0 228946
-0.020935 0.003997 0.164791 1.163698 0.098894 -2.007949 -0.007156 1 0 0 0 0 0 0 229947
-0.020898 0.003986 0.164666 1.591789 -0.259792 -3.207808 -0.007187 1 0 0 0 0 0 0 230940
-0.020854 0.003976 0.164517 1.548846 -0.306740 -3.007700 -0.007218 1 0 0 0 0 0 0 231932
-0.020819 0.003940 0.164268 1.670032 0.022584 -1.677042 -0.007250 1 0 0 0 0 0 0 232956
-0.020788 0.003930 0.164138 1.733814 -0.270442 -3.115457 -0.007280 1 0 0 0 0 0 0 233925
-0.020722 0.003884 0.163900 1.280577 0.157039 -1.832150 -0.007312 1 0 0 0 0 0 0 234950
-0.020700 0.003856 0.163763 1.822035 -0.030548 -3.027543 -0.007343 1 0 0 0 0 0 0 235939
-0.020617 0.003820 0.163530 1.076582 0.056769 -1.901103 -0.007375 1 0 0 0 0 0 0 236950
-0.020566 0.003788 0.163391 1.426207 0.021847 -3.017211 -0.007406 1 0 0 0 0 0 0 237939
-0.020496 0.003758 0.163131 1.219969 -0.004282 -1.534891 -0.007437 1 0 0 0 0 0 0 238951
-0.020448 0.003726 0.162987 1.478586 0.008162 -2.908169 -0.007468 1 0 0 0 0 0 0 239938
-0.020356 0.003719 0.162735 0.939295 -0.308872 -1.623184 -0.007500 1 0 0 0 0 0 0 240956
-0.020319 0.003676 0.162582 1.594070 0.131345 -2.796933 -0.007531 1 0 0 0 0 0 0 241943
-0.020259 0.003637 0.162309 1.371569 0.122117 -1.338282 -0.007562 1 0 0 0 0 0 0 242954
-0.020220 0.003625 0.162153 1.615025 -0.228490 -2.707760 -0.007593 1 0 0 0 0 0 0 243942
-0.020196 0.003618 0.161878 1.851856 -0.333606 -1.295306 -0.007625 1 0 0 0 0 0 0 244953
-0.020151 0.003590 0.161709 1.609172 -0.063371 -2.536528 -0.007656 1 0 0 0 0 0 0 245937
-0.020087 0.003563 0.161423 1.318480 -0.039609 -1.110831 -0.007687 1 0 0 0 0 0 0 246952
-0.020045 0.003552 0.161262 1.600242 -0.263945 -2.604776 -0.007718 1 0 0 0 0 0 0 247936
-0.020004 0.003514 0.160966 1.635557 0.073752 -0.978649 -0.007750 1 0 0 0 0 0 0 248951
-0.019955 0.003497 0.160698 1.539340 -0.163481 -1.180800 -0.007781 1 0 0 0 0 0 0 249953
-0.019915 0.003488 0.160538 1.644908 -0.293198 -2.598216 -0.007812 1 0 0 0 0 0 0 250939
-0.019835 0.003442 0.160237 1.136457 0.181886 -0.892008 -0.007843 1 0 0 0 0 0 0 251935
-0.019813 0.003432 0.159969 1.850127 -0.235834 -1.129662 -0.007874 1 0 0 0 0 0 0 252935
-0.019750 0.003418 0.159805 1.396345 -0.230612 -2.515034 -0.007908 1 0 0 0 0 0 0 254025
-0.019688 0.003376 0.159472 1.351966 0.130240 -0.433640 -0.007941 1 0 0 0 0 0 0 255061
-0.019633 0.003358 0.159191 1.440166 -0.133999 -0.890133 -0.007972 1 0 0 0 0 0 0 256056
-0.019590 0.003349 0.159025 1.614040 -0.276182 -2.430550 -0.008002 1 0 0 0 0 0 0 257021
-0.019517 0.003333 0.158702 1.246045 -0.215213 -0.514562 -0.008034 1 0 0 0 0 0 0 258035
-0.019458 0.003321 0.158420 1.373338 -0.248897 -0.851673 -0.008066 1 0 0 0 0 0 0 259077
-0.019428 0.003297 0.158243 1.787554 -0.095266 -2.237475 -0.008095 1 0 0 0 0 0 0 260014
-0.019377 0.003303 0.157896 1.552228 -0.468614 -0.144044 -0.008129 1 0 0 0 0 0 0 261085
-0.019311 0.003264 0.157620 1.327796 0.077720 -0.848524 -0.008159 1 0 0 0 0 0 0 262058
-0.019298 0.003286 0.157334 1.999266 -0.666357 -0.769952 -0.008190 1 0 0 0 0 0 0 263037
-0.019234 0.003276 0.157161 1.416869 -0.335077 -2.222770 -0.008220 1 0 0 0 0 0 0 263989
-0.019144 0.003261 0.156826 1.006742 -0.218158 -0.245408 -0.008253 1 0 0 0 0 0 0 265047
-0.019115 0.003257 0.156540 1.767495 -0.360030 -0.653858 -0.008285 1 0 0 0 0 0 0 266070
-0.019083 0.003223 0.156244 1.807865 0.015921 -0.558183 -0.008316 1 0 0 0 0 0 0 267064
-0.019028 0.003205 0.155959 1.504820 -0.151134 -0.679003 -0.008347 1 0 0 0 0 0 0 268065
-0.018978 0.003195 0.155764 1.554455 -0.264742 -1.834040 -0.008377 1 0 0 0 0 0 0 269012
-0.018899 0.003178 0.155410 1.168994 -0.194588 0.129903 -0.008410 1 0 0 0 0 0 0 270068
-0.018833 0.003165 0.155111 1.312848 -0.229072 -0.369255 -0.008441 1 0 0 0 0 0 0 271062
-0.018768 0.003152 0.154822 1.326613 -0.236300 -0.528985 -0.008471 1 0 0 0 0 0 0 272034
-0.018748 0.003169 0.154616 1.927516 -0.636737 -1.606004 -0.008501 1 0 0 0 0 0 0 272992
-0.018691 0.003173 0.154252 1.495184 -0.504327 0.361022 -0.008535 1 0 0 0 0 0 0 274066
-0.018667 0.003172 0.154044 1.898012 -0.430797 -1.454562 -0.008564 1 0 0 0 0 0 0 275014
-0.018629 0.003139 0.153663 1.749099 -0.001896 0.643567 -0.008597 1 0 0 0 0 0 0 276054
-0.018573 0.003121 0.153354 1.504730 -0.155877 -0.058094 -0.008627 1 0 0 0 0 0 0 277033
-0.018547 0.003116 0.153151 1.876113 -0.341260 -1.500976 -0.008658 1 0 0 0 0 0 0 278013
-0.018482 0.003103 0.152786 1.410883 -0.252078 0.500053 -0.008691 1 0 0 0 0 0 0 279060
-0.018456 0.003099 0.152574 1.868019 -0.363431 -1.288002 -0.008720 1 0 0 0 0 0 0 280012
-0.018391 0.003087 0.152202 1.416053 -0.263801 0.656723 -0.008754 1 0 0 0 0 0 0 281095
-0.018327 0.003074 0.151890 1.364785 -0.244478 0.084071 -0.008784 1 0 0 0 0 0 0 282056
-0.018298 0.003069 0.151684 1.833148 -0.358119 -1.328631 -0.008814 1 0 0 0 0 0 0 282998
-0.018230 0.003056 0.151313 1.369199 -0.256250 0.709185 -0.008847 1 0 0 0 0 0 0 284054
-0.018188 0.003068 0.151107 1.656770 -0.565730 -1.237784 -0.008876 1 0 0 0 0 0 0 284997
-0.018147 0.003075 0.150740 1.701273 -0.548418 0.708198 -0.008909 1 0 0 0 0 0 0 286057
-0.018086 0.003067 0.150426 1.449523 -0.338535 0.241805 -0.008941 1 0 0 0 0 0 0 287058
-0.018042 0.003078 0.150227 1.651559 -0.583633 -1.288209 -0.008970 1 0 0 0 0 0 0 288013
-0.017988 0.003054 0.149876 1.533749 -0.142686 0.561208 -0.009004 1 0 0 0 0 0 0 289097
-0.017961 0.003048 0.149660 1.875285 -0.329030 -0.996644 -0.009033 1 0 0 0 0 0 0 290015
-0.017908 0.003065 0.149299 1.580470 -0.656571 0.778988 -0.009066 1 0 0 0 0 0 0 291057
-0.017881 0.003066 0.149081 1.885649 -0.473466 -0.893241 -0.009095 1 0 0 0 0 0 0 292012
-0.017818 0.003057 0.148731 1.448631 -0.330085 0.679564 -0.009128 1 0 0 0 0 0 0 293067
-0.017789 0.003053 0.148514 1.841960 -0.383206 -0.860519 -0.009157 1 0 0 0 0 0 0 293998
-0.017723 0.003040 0.148164 1.415579 -0.276620 0.740945 -0.009191 1 0 0 0 0 0 0 295058
-0.017693 0.003035 0.147945 1.830351 -0.369842 -0.789443 -0.009220 1 0 0 0 0 0 0 295995
-0.017664 0.003031 0.147599 1.892103 -0.384190 0.747683 -0.009254 1 0 0 0 0 0 0 297071
-0.017625 0.003043 0.147390 1.769731 -0.600965 -0.873458 -0.009282 1 0 0 0 0 0 0 297997
-0.017572 0.003019 0.147028 1.585076 -0.153918 0.992936 -0.009315 1 0 0 0 0 0 0 299053
-0.017548 0.003013 0.146831 1.935995 -0.341847 -0.947939 -0.009345 1 0 0 0 0 0 0 299996
-0.017493 0.003029 0.146476 1.573974 -0.655440 0.950579 -0.009379 1 0 0 0 0 0 0 301092
-0.017443 0.003024 0.146275 1.600264 -0.405322 -0.848266 -0.009405 1 0 0 0 0 0 0 301933
-0.017396 0.003018 0.145937 1.642219 -0.380238 0.785173 -0.009437 1 0 0 0 0 0 0 302954
-0.017347 0.003009 0.145738 1.615278 -0.330140 -0.832679 -0.009468 1 0 0 0 0 0 0 303932
-0.017300 0.003001 0.145400 1.642881 -0.335592 0.835886 -0.009500 1 0 0 0 0 0 0 304955
-0.017250 0.002991 0.145199 1.612974 -0.319195 -0.766090 -0.009530 1 0 0 0 0 0 0 305932
-0.017213 0.003013 0.144845 1.764682 -0.733120 1.108411 -0.009562 1 0 0 0 0 0 0 306953
-0.017203 0.002999 0.144635 2.156426 -0.305160 -0.558692 -0.009593 1 0 0 0 0 0 0 307946
-0.017186 0.002987 0.144290 2.101100 -0.288155 1.068786 -0.009625 1 0 0 0 0 0 0 308965
-0.017166 0.002983 0.144091 2.055004 -0.385218 -0.657449 -0.009656 1 0 0 0 0 0 0 309948
-0.017139 0.002978 0.143852 1.968382 -0.393694 -0.276550 -0.009687 1 0 0 0 0 0 0 310944
-0.017112 0.002973 0.143488 1.955290 -0.394260 1.414605 -0.009719 1 0 0 0 0 0 0 311960
-0.017090 0.002970 0.143286 2.028876 -0.413648 -0.499814 -0.009749 1 0 0 0 0 0 0 312930
-0.017056 0.002946 0.143055 1.883981 -0.139012 -0.291524 -0.009781 1 0 0 0 0 0 0 313947
-0.017022 0.002926 0.142696 1.868321 -0.171558 1.438659 -0.009812 1 0 0 0 0 0 0 314950
-0.016985 0.002935 0.142505 1.826947 -0.554323 -0.558035 -0.009844 1 0 0 0 0 0 0 315954
-0.016948 0.002937 0.142267 1.834455 -0.499680 -0.121132 -0.009875 1 0 0 0 0 0 0 316949
-0.016933 0.002922 0.142024 2.117622 -0.262445 0.003222 -0.009906 1 0 0 0 0 0 0 317947
-0.016913 0.002908 0.141657 2.091549 -0.271266 1.675529 -0.009937 1 0 0 0 0 0 0 318959
-0.016892 0.002904 0.141452 2.068505 -0.381136 -0.250380 -0.009968 1 0 0 0 0 0 0 319947
-0.016869 0.002899 0.141234 2.042650 -0.399581 -0.244712 -0.009999 1 0 0 0 0 0 0 320917
-0.016826 0.002910 0.140995 1.796871 -0.595556 0.058371 -0.010031 1 0 0 0 0 0 0 321947
-0.016821 0.002924 0.140636 2.263787 -0.673806 1.691177 -0.010062 1 0 0 0 0 0 0 322959
-0.016783 0.002919 0.140453 1.869480 -0.421656 -0.430418 -0.010093 1 0 0 0 0 0 0 323936
-0.016762 0.002899 0.140232 2.075461 -0.206722 -0.114689 -0.010125 1 0 0 0 0 0 0 324950
-0.016721 0.002902 0.139990 1.829922 -0.477838 0.209258 -0.010156 1 0 0 0 0 0 0 325938
-0.016690 0.002901 0.139756 1.927631 -0.466938 0.172533 -0.010187 1 0 0 0 0 0 0 326951
-0.016662 0.002899 0.139524 1.993400 -0.446372 0.157461 -0.010218 1 0 0 0 0 0 0 327947
-0.016631 0.002896 0.139162 1.949618 -0.426684 1.903103 -0.010250 1 0 0 0 0 0 0 328960
-0.016598 0.002908 0.138994 1.928306 -0.631258 -0.438123 -0.010281 1 0 0 0 0 0 0 329944
-0.016579 0.002896 0.138778 2.113723 -0.347031 -0.014754 -0.010312 1 0 0 0 0 0 0 330945
-0.016567 0.002909 0.138569 2.227348 -0.636146 -0.053249 -0.010343 1 0 0 0 0 0 0 331935
-0.016542 0.002894 0.138358 2.070245 -0.294646 -0.006405 -0.010374 1 0 0 0 0 0 0 332940
-0.016516 0.002884 0.138136 2.045163 -0.334126 0.181195 -0.010408 1 0 0 0 0 0 0 334016
-0.016490 0.002877 0.137908 2.046842 -0.376062 0.291955 -0.010439 1 0 0 0 0 0 0 335014
-0.016452 0.002887 0.137689 1.879595 -0.595014 0.206589 -0.010470 1 0 0 0 0 0 0 335989
-0.016443 0.002895 0.137468 2.256835 -0.603884 0.261106 -0.010501 1 0 0 0 0 0 0 336987
-0.016417 0.002912 0.137279 2.079051 -0.730307 -0.143443 -0.010533 1 0 0 0 0 0 0 338017
-0.016389 0.002919 0.137065 2.034342 -0.599735 0.182252 -0.010563 1 0 0 0 0 0 0 338989
-0.016367 0.002920 0.136867 2.103694 -0.528135 0.012679 -0.010595 1 0 0 0 0 0 0 340001
-0.016341 0.002919 0.136649 2.068338 -0.480270 0.296005 -0.010627 1 0 0 0 0 0 0 341019
-0.016319 0.002917 0.136450 2.127195 -0.467587 0.094887 -0.010658 1 0 0 0 0 0 0 342014
-0.016270 0.002889 0.136265 1.771107 -0.130199 -0.084171 -0.010689 1 0 0 0 0 0 0 343022
-0.016236 0.002873 0.136079 1.922625 -0.254905 -0.070850 -0.010721 1 0 0 0 0 0 0 344021
-0.016190 0.002878 0.135876 1.793069 -0.530052 0.174164 -0.010751 1 0 0 0 0 0 0 344988
-0.016157 0.002879 0.135683 1.958064 -0.509018 0.095316 -0.010782 1 0 0 0 0 0 0 345988
-0.016131 0.002877 0.135494 2.057192 -0.481994 0.060384 -0.010813 1 0 0 0 0 0 0 346988
-0.016108 0.002875 0.135306 2.106584 -0.466781 0.060355 -0.010845 1 0 0 0 0 0 0 347998
-0.016091 0.002891 0.135107 2.200492 -0.714667 0.225467 -0.010877 1 0 0 0 0 0 0 349017
-0.016073 0.002898 0.134915 2.194356 -0.612251 0.174365 -0.010908 1 0 0 0 0 0 0 350021
-0.016054 0.002900 0.134726 2.182025 -0.538296 0.157224 -0.010939 1 0 0 0 0 0 0 351016
-0.016021 0.002913 0.134550 2.004930 -0.691516 0.011870 -0.010971 1 0 0 0 0 0 0 352016
-0.015988 0.002899 0.134378 1.990237 -0.341396 -0.042370 -0.011002 1 0 0 0 0 0 0 353010
-0.015960 0.002890 0.134197 2.055755 -0.375508 0.099803 -0.011033 1 0 0 0 0 0 0 354024
-0.015923 0.002898 0.134023 1.934853 -0.606424 0.033379 -0.011064 1 0 0 0 0 0 0 355010
-0.015887 0.002881 0.133853 1.953370 -0.299243 0.012149 -0.011096 1 0 0 0 0 0 0 356016
-0.015868 0.002891 0.133689 2.173579 -0.618334 -0.057588 -0.011127 1 0 0 0 0 0 0 357018
-0.015829 0.002889 0.133533 1.929405 -0.501757 -0.157646 -0.011158 1 0 0 0 0 0 0 358014
-0.015797 0.002886 0.133358 1.999550 -0.476230 0.112973 -0.011188 1 0 0 0 0 0 0 358988
-0.015775 0.002883 0.133204 2.138547 -0.479849 -0.112068 -0.011220 1 0 0 0 0 0 0 360011
-0.015762 0.002900 0.133046 2.271901 -0.733656 -0.071882 -0.011252 1 0 0 0 0 0 0 361015
-0.015738 0.002887 0.132881 2.145711 -0.374105 0.045771 -0.011283 1 0 0 0 0 0 0 362011
-0.015719 0.002879 0.132730 2.205487 -0.407141 -0.111477 -0.011314 1 0 0 0 0 0 0 363010
-0.015702 0.002874 0.132586 2.238680 -0.443693 -0.182195 -0.011345 1 0 0 0 0 0 0 363998
-0.015686 0.002870 0.132443 2.253161 -0.463744 -0.199766 -0.011377 1 0 0 0 0 0 0 365010
-0.015646 0.002861 0.132295 1.957592 -0.402420 -0.120791 -0.011407 1 0 0 0 0 0 0 365997
-0.015624 0.002875 0.132140 2.150247 -0.687078 0.008736 -0.011439 1 0 0 0 0 0 0 367011
-0.015601 0.002861 0.132005 2.155622 -0.363445 -0.220612 -0.011470 1 0 0 0 0 0 0 367992
-0.015580 0.002853 0.131866 2.201986 -0.401418 -0.176814 -0.011502 1 0 0 0 0 0 0 369009
-0.015562 0.002847 0.131725 2.233437 -0.440998 -0.134932 -0.011532 1 0 0 0 0 0 0 369996
-0.015544 0.002843 0.131584 2.252593 -0.463308 -0.104735 -0.011564 1 0 0 0 0 0 0 371010
-0.015528 0.002839 0.131442 2.264183 -0.475070 -0.079840 -0.011595 1 0 0 0 0 0 0 371994
-0.015498 0.002851 0.131313 2.107276 -0.670614 -0.212703 -0.011627 1 0 0 0 0 0 0 373011
-0.015475 0.002855 0.131176 2.168341 -0.599284 -0.112780 -0.011657 1 0 0 0 0 0 0 373997
-0.015473 0.002842 0.131053 2.454293 -0.370129 -0.274455 -0.011689 1 0 0 0 0 0 0 375009
-0.015450 0.002848 0.130930 2.217334 -0.599834 -0.276428 -0.011721 1 0 0 0 0 0 0 376021
-0.015429 0.002850 0.130796 2.224359 -0.562565 -0.105114 -0.011751 1 0 0 0 0 0 0 376993
-0.015392 0.002844 0.130680 2.021828 -0.470673 -0.317644 -0.011783 1 0 0 0 0 0 0 378011
-0.015365 0.002840 0.130548 2.113751 -0.474898 -0.110922 -0.011814 1 0 0 0 0 0 0 378996
-0.015325 0.002832 0.130434 1.963851 -0.424441 -0.298315 -0.011845 1 0 0 0 0 0 0 380011
-0.015305 0.002846 0.130320 2.218658 -0.710283 -0.312508 -0.011876 1 0 0 0 0 0 0 380994
-0.015281 0.002832 0.130200 2.181789 -0.381049 -0.223287 -0.011908 1 0 0 0 0 0 0 382010
-0.015242 0.002820 0.130090 1.988387 -0.355622 -0.324581 -0.011939 1 0 0 0 0 0 0 382995
-0.015222 0.002831 0.129978 2.228225 -0.673157 -0.292915 -0.011970 1 0 0 0 0 0 0 384010
-0.015198 0.002816 0.129859 2.186787 -0.362953 -0.183798 -0.012001 1 0 0 0 0 0 0 384993
-0.015187 0.002827 0.129743 2.353610 -0.664204 -0.201941 -0.012031 1 0 0 0 0 0 0 385938
-0.015154 0.002826 0.129635 2.095115 -0.546165 -0.280639 -0.012062 1 0 0 0 0 0 0 386928
-0.015133 0.002825 0.129535 2.222461 -0.529753 -0.386521 -0.012093 1 0 0 0 0 0 0 387937
-0.015099 0.002836 0.129420 2.074518 -0.701313 -0.196550 -0.012124 1 0 0 0 0 0 0 388928
-0.015078 0.002842 0.129318 2.221632 -0.633068 -0.320434 -0.012156 1 0 0 0 0 0 0 389939
-0.015040 0.002838 0.129215 2.014457 -0.512771 -0.301594 -0.012187 1 0 0 0 0 0 0 390935
-0.014993 0.002830 0.129111 1.882484 -0.443882 -0.278451 -0.012218 1 0 0 0 0 0 0 391942
-0.014953 0.002839 0.129024 1.946331 -0.665242 -0.493214 -0.012249 1 0 0 0 0 0 0 392943
-0.014904 0.002837 0.128926 1.844888 -0.545456 -0.356725 -0.012281 1 0 0 0 0 0 0 393936
-0.014875 0.002835 0.128830 2.082308 -0.533268 -0.352441 -0.012312 1 0 0 0 0 0 0 394936
-0.014850 0.002815 0.128747 2.167037 -0.287173 -0.500641 -0.012343 1 0 0 0 0 0 0 395936
-0.014809 0.002798 0.128650 1.966760 -0.311569 -0.333494 -0.012374 1 0 0 0 0 0 0 396937
-0.014771 0.002803 0.128566 1.982970 -0.595669 -0.473580 -0.012406 1 0 0 0 0 0 0 397938
-0.014746 0.002804 0.128476 2.154580 -0.579665 -0.384913 -0.012437 1 0 0 0 0 0 0 398931
-0.014705 0.002799 0.128376 1.969255 -0.487395 -0.248958 -0.012468 1 0 0 0 0 0 0 399936
-0.014675 0.002777 0.128291 2.084959 -0.258601 -0.410400 -0.012499 1 0 0 0 0 0 0 400936
-0.014654 0.002764 0.128200 2.217237 -0.366245 -0.333546 -0.012530 1 0 0 0 0 0 0 401933
-0.014625 0.002771 0.128118 2.135727 -0.629246 -0.438429 -0.012562 1 0 0 0 0 0 0 402934
-0.014600 0.002755 0.128040 2.171484 -0.353313 -0.481846 -0.012592 1 0 0 0 0 0 0 403916
-0.014581 0.002746 0.127951 2.258319 -0.415709 -0.339158 -0.012624 1 0 0 0 0 0 0 404933
-0.014549 0.002736 0.127882 2.094114 -0.410323 -0.569925 -0.012655 1 0 0 0 0 0 0 405932
-0.014526 0.002730 0.127797 2.199796 -0.459649 -0.371728 -0.012687 1 0 0 0 0 0 0 406933
-0.014504 0.002707 0.127717 2.221584 -0.247942 -0.412710 -0.012718 1 0 0 0 0 0 0 407934
-0.014474 0.002709 0.127640 2.128454 -0.544297 -0.436237 -0.012749 1 0 0 0 0 0 0 408936
-0.014448 0.002690 0.127563 2.168054 -0.306377 -0.436300 -0.012784 1 0 0 0 0 0 0 410032
-0.014412 0.002676 0.127498 2.036173 -0.331423 -0.584672 -0.012814 1 0 0 0 0 0 0 411018
-0.014387 0.002667 0.127415 2.168000 -0.414647 -0.341312 -0.012845 1 0 0 0 0 0 0 412014
-0.014352 0.002657 0.127347 2.045684 -0.407592 -0.520064 -0.012876 1 0 0 0 0 0 0 412989
-0.014322 0.002633 0.127274 2.113348 -0.212144 -0.453158 -0.012907 1 0 0 0 0 0 0 413985
-0.014289 0.002634 0.127199 2.066917 -0.521054 -0.410999 -0.012938 1 0 0 0 0 0 0 414986
-0.014283 0.002620 0.127130 2.425068 -0.360057 -0.465663 -0.012970 1 0 0 0 0 0 0 415986
-0.014261 0.002626 0.127056 2.254607 -0.604494 -0.408509 -0.013002 1 0 0 0 0 0 0 417014
-0.014227 0.002623 0.126992 2.074524 -0.519583 -0.525038 -0.013033 1 0 0 0 0 0 0 418009
-0.014220 0.002607 0.126927 2.416788 -0.339154 -0.504020 -0.013063 1 0 0 0 0 0 0 418988
-0.014197 0.002612 0.126855 2.248687 -0.591817 -0.404307 -0.013095 1 0 0 0 0 0 0 419985
-0.014163 0.002609 0.126792 2.072906 -0.513437 -0.503475 -0.013126 1 0 0 0 0 0 0 420985
-0.014134 0.002588 0.126720 2.127859 -0.268086 -0.392741 -0.013158 1 0 0 0 0 0 0 422012
-0.014118 0.002578 0.126664 2.306287 -0.375889 -0.569031 -0.013189 1 0 0 0 0 0 0 423012
-0.014085 0.002567 0.126606 2.112986 -0.383220 -0.569530 -0.013221 1 0 0 0 0 0 0 424018
-0.014062 0.002560 0.126525 2.207883 -0.439527 -0.248274 -0.013251 1 0 0 0 0 0 0 424986
-0.014049 0.002556 0.126465 2.360572 -0.486401 -0.479888 -0.013283 1 0 0 0 0 0 0 426012
-0.014019 0.002549 0.126407 2.146312 -0.441726 -0.513806 -0.013314 1 0 0 0 0 0 0 427019
-0.013980 0.002540 0.126349 2.007622 -0.412044 -0.515750 -0.013346 1 0 0 0 0 0 0 428018
-0.013958 0.002535 0.126297 2.221804 -0.464303 -0.594206 -0.013376 1 0 0 0 0 0 0 428987
-0.013935 0.002513 0.126230 2.225187 -0.244678 -0.386477 -0.013407 1 0 0 0 0 0 0 429987
-0.013905 0.002514 0.126157 2.130367 -0.534342 -0.281061 -0.013438 1 0 0 0 0 0 0 430985
-0.013866 0.002510 0.126094 2.014788 -0.480921 -0.384150 -0.013469 1 0 0 0 0 0 0 431979
-0.013845 0.002507 0.126040 2.230654 -0.501399 -0.516353 -0.013502 1 0 0 0 0 0 0 433015
-0.013810 0.002500 0.125984 2.073111 -0.447655 -0.485867 -0.013533 1 0 0 0 0 0 0 434014
-0.013781 0.002477 0.125915 2.126681 -0.230562 -0.304334 -0.013564 1 0 0 0 0 0 0 435016
-0.013765 0.002466 0.125859 2.304746 -0.352947 -0.453708 -0.013595 1 0 0 0 0 0 0 436011
-0.013733 0.002454 0.125802 2.114490 -0.368305 -0.441387 -0.013627 1 0 0 0 0 0 0 437015
-0.013704 0.002429 0.125733 2.149155 -0.187596 -0.267617 -0.013658 1 0 0 0 0 0 0 438011
-0.013667 0.002411 0.125670 2.029628 -0.259935 -0.334495 -0.013688 1 0 0 0 0 0 0 438988
-0.013647 0.002402 0.125617 2.236960 -0.379126 -0.452865 -0.013721 1 0 0 0 0 0 0 440019
-0.013624 0.002378 0.125549 2.234420 -0.195439 -0.259139 -0.013752 1 0 0 0 0 0 0 441007
-0.013590 0.002360 0.125488 2.074583 -0.260743 -0.311770 -0.013782 1 0 0 0 0 0 0 441986
-0.013571 0.002351 0.125435 2.259656 -0.375829 -0.424414 -0.013814 1 0 0 0 0 0 0 443008
-0.013549 0.002327 0.125367 2.246296 -0.190409 -0.227810 -0.013845 1 0 0 0 0 0 0 443984
-0.013515 0.002310 0.125305 2.081456 -0.254650 -0.279425 -0.013876 1 0 0 0 0 0 0 444987
-0.013479 0.002314 0.125234 2.038784 -0.541865 -0.152460 -0.013908 1 0 0 0 0 0 0 446008
-0.013471 0.002302 0.125166 2.408832 -0.359016 -0.165398 -0.013939 1 0 0 0 0 0 0 446994
-0.013444 0.002290 0.125104 2.191910 -0.347721 -0.239013 -0.013970 1 0 0 0 0 0 0 448007
-0.013407 0.002279 0.125045 2.037279 -0.348982 -0.266890 -0.014001 1 0 0 0 0 0 0 448992
-0.013377 0.002254 0.124974 2.109836 -0.167123 -0.114318 -0.014033 1 0 0 0 0 0 0 450006
-0.013360 0.002242 0.124918 2.295992 -0.305667 -0.277445 -0.014064 1 0 0 0 0 0 0 450993
-0.013328 0.002230 0.124861 2.111733 -0.329553 -0.267411 -0.014095 1 0 0 0 0 0 0 452006
-0.013296 0.002187 0.124803 2.087140 0.085746 -0.245828 -0.014126 1 0 0 0 0 0 0 452991
-0.013261 0.002178 0.124733 2.046376 -0.319488 -0.081655 -0.014158 1 0 0 0 0 0 0 454007
-0.013237 0.002155 0.124689 2.191755 -0.174534 -0.389765 -0.014189 1 0 0 0 0 0 0 454993
-0.013213 0.002124 0.124624 2.199731 -0.052754 -0.140302 -0.014220 1 0 0 0 0 0 0 456008
-0.013177 0.002103 0.124563 2.053433 -0.167329 -0.159970 -0.014251 1 0 0 0 0 0 0 456991
-0.013158 0.002093 0.124511 2.244321 -0.308261 -0.260576 -0.014281 1 0 0 0 0 0 0 457936
-0.013136 0.002068 0.124443 2.236112 -0.137926 -0.056386 -0.014311 1 0 0 0 0 0 0 458926
-0.013123 0.002056 0.124387 2.358503 -0.275463 -0.194103 -0.014343 1 0 0 0 0 0 0 459926
-0.013093 0.002044 0.124330 2.142573 -0.298719 -0.172110 -0.014374 1 0 0 0 0 0 0 460934
-0.013071 0.002037 0.124249 2.223993 -0.363439 0.158990 -0.014405 1 0 0 0 0 0 0 461927
-0.013059 0.002034 0.124189 2.365657 -0.412075 -0.074060 -0.014437 1 0 0 0 0 0 0 462935
-0.013030 0.002026 0.124130 2.151902 -0.369823 -0.100725 -0.014468 1 0 0 0 0 0 0 463926
-0.012987 0.001999 0.124083 1.953139 -0.102144 -0.249777 -0.014499 1 0 0 0 0 0 0 464934
-0.012963 0.001985 0.124036 2.177441 -0.244634 -0.251725 -0.014530 1 0 0 0 0 0 0 465926
-0.012939 0.001959 0.123969 2.198090 -0.095957 0.004786 -0.014562 1 0 0 0 0 0 0 466949
-0.012913 0.001960 0.123927 2.180511 -0.426504 -0.270267 -0.014593 1 0 0 0 0 0 0 467931
-0.012888 0.001941 0.123862 2.184331 -0.204859 -0.001021 -0.014624 1 0 0 0 0 0 0 468943
-0.012853 0.001926 0.123802 2.044965 -0.234574 -0.012933 -0.014656 1 0 0 0 0 0 0 469938
-0.012833 0.001918 0.123749 2.238490 -0.329158 -0.111912 -0.014686 1 0 0 0 0 0 0 470926
-0.012799 0.001909 0.123693 2.076435 -0.317523 -0.061829 -0.014718 1 0 0 0 0 0 0 471935
-0.012780 0.001904 0.123642 2.252157 -0.372169 -0.118864 -0.014754 1 0 0 0 0 0 0 473088
-0.012747 0.001896 0.123587 2.081325 -0.338703 -0.050688 -0.014781 1 0 0 0 0 0 0 473947
-0.012728 0.001892 0.123536 2.252526 -0.382167 -0.100850 -0.014811 1 0 0 0 0 0 0 474925
-0.012717 0.001890 0.123487 2.362509 -0.409879 -0.121418 -0.014843 1 0 0 0 0 0 0 475947
-0.012687 0.001883 0.123433 2.139383 -0.358127 -0.032433 -0.014874 1 0 0 0 0 0 0 476937
-0.012670 0.001879 0.123382 2.282601 -0.391847 -0.074399 -0.014906 1 0 0 0 0 0 0 477940
-0.012659 0.001877 0.123334 2.378548 -0.414678 -0.091741 -0.014937 1 0 0 0 0 0 0 478941
-0.012625 0.001853 0.123290 2.088410 -0.122259 -0.152802 -0.014968 1 0 0 0 0 0 0 479941
-0.012605 0.001840 0.123244 2.244177 -0.245539 -0.115622 -0.014999 1 0 0 0 0 0 0 480941
-0.012593 0.001833 0.123197 2.355474 -0.334584 -0.090642 -0.015031 1 0 0 0 0 0 0 481942
-0.012584 0.001830 0.123150 2.416703 -0.382208 -0.074768 -0.015062 1 0 0 0 0 0 0 482928
-0.012556 0.001823 0.123095 2.169774 -0.340478 0.029306 -0.015093 1 0 0 0 0 0 0 483934
-0.012535 0.001801 0.123056 2.240111 -0.140959 -0.159003 -0.015124 1 0 0 0 0 0 0 484934
-0.012522 0.001789 0.123012 2.346086 -0.256880 -0.095523 -0.015155 1 0 0 0 0 0 0 485934
-0.012512 0.001783 0.122966 2.411365 -0.337059 -0.053500 -0.015187 1 0 0 0 0 0 0 486932
-0.012468 0.001770 0.122935 1.952496 -0.255549 -0.246743 -0.015218 1 0 0 0 0 0 0 487930
-0.012442 0.001764 0.122893 2.153955 -0.324186 -0.119177 -0.015249 1 0 0 0 0 0 0 488930
-0.012426 0.001760 0.122848 2.306363 -0.370496 -0.047403 -0.015283 1 0 0 0 0 0 0 490017
-0.012416 0.001758 0.122801 2.391365 -0.395337 -0.012847 -0.015313 1 0 0 0 0 0 0 490988
-0.012408 0.001756 0.122754 2.437503 -0.408343 0.006391 -0.015345 1 0 0 0 0 0 0 492007
-0.012397 0.001737 0.122718 2.402441 -0.177545 -0.131330 -0.015376 1 0 0 0 0 0 0 492984
-0.012388 0.001727 0.122674 2.433515 -0.271895 -0.041098 -0.015408 1 0 0 0 0 0 0 494009
-0.012348 0.001730 0.122633 2.025836 -0.454320 -0.052491 -0.015439 1 0 0 0 0 0 0 495016
-0.012321 0.001714 0.122599 2.146797 -0.209957 -0.142941 -0.015470 1 0 0 0 0 0 0 495984
-0.012304 0.001705 0.122556 2.296359 -0.287742 -0.029753 -0.015501 1 0 0 0 0 0 0 496995
-0.012293 0.001700 0.122511 2.387028 -0.347452 0.031921 -0.015533 1 0 0 0 0 0 0 498014
-0.012269 0.001693 0.122487 2.221821 -0.321681 -0.245892 -0.015563 1 0 0 0 0 0 0 498983
-0.012253 0.001689 0.122448 2.318505 -0.359383 -0.067443 -0.015595 1 0 0 0 0 0 0 500009
-0.012237 0.001669 0.122415 2.335250 -0.147177 -0.119849 -0.015627 1 0 0 0 0 0 0 501012
-0.012226 0.001658 0.122373 2.397794 -0.251336 0.004277 -0.015658 1 0 0 0 0 0 0 502011
-0.012202 0.001648 0.122350 2.226205 -0.267009 -0.238528 -0.015688 1 0 0 0 0 0 0 502983
-0.012186 0.001643 0.122312 2.321556 -0.327537 -0.046011 -0.015719 1 0 0 0 0 0 0 503983
-0.012192 0.001627 0.122286 2.616128 -0.192667 -0.187049 -0.015751 1 0 0 0 0 0 0 504983
-0.012179 0.001632 0.122258 2.413144 -0.455957 -0.169405 -0.015783 1 0 0 0 0 0 0 506005
-0.012165 0.001616 0.122229 2.371459 -0.207931 -0.146348 -0.015814 1 0 0 0 0 0 0 507009
-0.012154 0.001608 0.122188 2.418180 -0.279550 0.018453 -0.015846 1 0 0 0 0 0 0 508019
-0.012130 0.001599 0.122166 2.241807 -0.277533 -0.208145 -0.015877 1 0 0 0 0 0 0 509011
-0.012114 0.001594 0.122128 2.335286 -0.329241 -0.009458 -0.015908 1 0 0 0 0 0 0 510009
-0.012087 0.001587 0.122107 2.196436 -0.303238 -0.211296 -0.015939 1 0 0 0 0 0 0 510993
-0.012070 0.001583 0.122069 2.311112 -0.341679 -0.002405 -0.015970 1 0 0 0 0 0 0 512004
-0.012042 0.001576 0.122048 2.183528 -0.308948 -0.200380 -0.016002 1 0 0 0 0 0 0 513019
-0.012020 0.001554 0.122022 2.243557 -0.107020 -0.140931 -0.016033 1 0 0 0 0 0 0 514008
-0.012005 0.001543 0.121982 2.350101 -0.221082 0.048446 -0.016064 1 0 0 0 0 0 0 515011
-0.012000 0.001537 0.121967 2.482441 -0.307525 -0.262850 -0.016095 1 0 0 0 0 0 0 516013
-0.011989 0.001516 0.121943 2.421420 -0.108699 -0.161730 -0.016126 1 0 0 0 0 0 0 516983
-0.011968 0.001519 0.121916 2.290042 -0.397298 -0.106342 -0.016157 1 0 0 0 0 0 0 517982
-0.011950 0.001502 0.121887 2.309490 -0.168470 -0.074135 -0.016189 1 0 0 0 0 0 0 519008
-0.011925 0.001507 0.121858 2.234481 -0.428351 -0.063815 -0.016219 1 0 0 0 0 0 0 519982
-0.011905 0.001491 0.121828 2.281906 -0.183728 -0.049830 -0.016251 1 0 0 0 0 0 0 520982
-0.011897 0.001483 0.121818 2.436508 -0.263734 -0.292360 -0.016282 1 0 0 0 0 0 0 521976
-0.011888 0.001478 0.121783 2.456755 -0.316632 -0.001933 -0.016314 1 0 0 0 0 0 0 522991
-0.011865 0.001471 0.121764 2.261621 -0.287320 -0.160554 -0.016345 1 0 0 0 0 0 0 524004
-0.011833 0.001463 0.121749 2.132446 -0.265520 -0.242756 -0.016376 1 0 0 0 0 0 0 524988
-0.011813 0.001458 0.121714 2.274295 -0.311433 0.034237 -0.016408 1 0 0 0 0 0 0 526006
-0.011805 0.001456 0.121701 2.440841 -0.347944 -0.232137 -0.016439 1 0 0 0 0 0 0 527006
-0.011813 0.001442 0.121685 2.677235 -0.188450 -0.208132 -0.016470 1 0 0 0 0 0 0 527990
-0.011797 0.001430 0.121671 2.388161 -0.201567 -0.246630 -0.016506 1 0 0 0 0 0 0 529164
-0.011780 0.001405 0.121648 2.352395 -0.038153 -0.106509 -0.016536 1 0 0 0 0 0 0 530117
-0.011752 0.001388 0.121632 2.196968 -0.114108 -0.193578 -0.016564 1 0 0 0 0 0 0 531005
-0.011755 0.001384 0.121603 2.590823 -0.290630 -0.026075 -0.016604 1 0 0 0 0 0 0 532285
-0.011737 0.001378 0.121585 2.355773 -0.270614 -0.152084 -0.016627 1 0 0 0 0 0 0 533011
-0.011708 0.001369 0.121571 2.186969 -0.248558 -0.214814 -0.016658 1 0 0 0 0 0 0 534010
-0.011685 0.001347 0.121547 2.247015 -0.057262 -0.080365 -0.016689 1 0 0 0 0 0 0 535006
-0.011654 0.001331 0.121531 2.143156 -0.118051 -0.169244 -0.016720 1 0 0 0 0 0 0 535989
-0.011644 0.001341 0.121514 2.407247 -0.464714 -0.160073 -0.016756 1 0 0 0 0 0 0 537145
-0.011630 0.001328 0.121489 2.392476 -0.194400 -0.046587 -0.016782 1 0 0 0 0 0 0 537990
-0.011604 0.001316 0.121473 2.221414 -0.189262 -0.147788 -0.016814 1 0 0 0 0 0 0 539005
-0.011571 0.001306 0.121460 2.111627 -0.198397 -0.196878 -0.016845 1 0 0 0 0 0 0 539988
-0.011566 0.001287 0.121443 2.479732 -0.090074 -0.154021 -0.016876 1 0 0 0 0 0 0 541005
-0.011544 0.001273 0.121430 2.283491 -0.134905 -0.190454 -0.016909 1 0 0 0 0 0 0 542049
-0.011525 0.001248 0.121406 2.296777 0.011725 -0.049842 -0.016937 1 0 0 0 0 0 0 542933
-0.011520 0.001253 0.121386 2.502090 -0.373976 -0.084123 -0.016968 1 0 0 0 0 0 0 543933
-0.011498 0.001251 0.121371 2.290172 -0.315403 -0.155405 -0.016999 1 0 0 0 0 0 0 544923
-0.011479 0.001232 0.121347 2.301675 -0.082156 -0.028066 -0.017030 1 0 0 0 0 0 0 545932
-0.011450 0.001217 0.121331 2.170367 -0.119169 -0.119858 -0.017061 1 0 0 0 0 0 0 546922
-0.011415 0.001205 0.121318 2.083742 -0.151787 -0.165032 -0.017093 1 0 0 0 0 0 0 547944
-0.011410 0.001186 0.121301 2.462974 -0.055422 -0.121309 -0.017124 1 0 0 0 0 0 0 548928
-0.011388 0.001171 0.121288 2.272801 -0.106156 -0.156725 -0.017156 1 0 0 0 0 0 0 549951
-0.011356 0.001159 0.121276 2.134980 -0.140312 -0.172938 -0.017187 1 0 0 0 0 0 0 550930
-0.011346 0.001171 0.121260 2.393483 -0.458922 -0.125823 -0.017218 1 0 0 0 0 0 0 551936
-0.011332 0.001159 0.121235 2.381100 -0.174046 0.004272 -0.017254 1 0 0 0 0 0 0 553083
-0.011306 0.001148 0.121219 2.210273 -0.160847 -0.090369 -0.017280 1 0 0 0 0 0 0 553924
-0.011273 0.001138 0.121205 2.101348 -0.165956 -0.136861 -0.017312 1 0 0 0 0 0 0 554931
-0.011268 0.001119 0.121189 2.468707 -0.055606 -0.094208 -0.017343 1 0 0 0 0 0 0 555925
-0.011246 0.001105 0.121175 2.272752 -0.099207 -0.129340 -0.017374 1 0 0 0 0 0 0 556933
-0.011220 0.001111 0.121152 2.193549 -0.366951 0.004122 -0.017409 1 0 0 0 0 0 0 558060
-0.011207 0.001114 0.121144 2.371989 -0.356550 -0.177004 -0.017437 1 0 0 0 0 0 0 558928
-0.011193 0.001098 0.121121 2.357987 -0.094781 -0.009355 -0.017468 1 0 0 0 0 0 0 559927
-0.011166 0.001084 0.121106 2.193735 -0.111977 -0.078608 -0.017499 1 0 0 0 0 0 0 560927
-0.011153 0.001078 0.121100 2.363491 -0.198601 -0.213593 -0.017534 1 0 0 0 0 0 0 562054
-0.011130 0.001088 0.121080 2.256890 -0.422192 -0.024978 -0.017565 1 0 0 0 0 0 0 563051
-0.011132 0.001079 0.121060 2.558736 -0.205995 -0.020412 -0.017597 1 0 0 0 0 0 0 564051
-0.011113 0.001070 0.121046 2.321370 -0.175064 -0.080665 -0.017629 1 0 0 0 0 0 0 565099
-0.011104 0.001066 0.121041 2.431844 -0.230507 -0.205834 -0.017662 1 0 0 0 0 0 0 566147
-0.011079 0.001059 0.121032 2.233208 -0.200850 -0.162174 -0.017692 1 0 0 0 0 0 0 567114
-0.011067 0.001055 0.121028 2.381425 -0.243824 -0.235197 -0.017724 1 0 0 0 0 0 0 568135
-0.011041 0.001049 0.121020 2.205719 -0.206794 -0.171271 -0.017757 1 0 0 0 0 0 0 569179
-0.011012 0.001058 0.120998 2.153379 -0.418661 0.011794 -0.017787 1 0 0 0 0 0 0 570133
-0.010998 0.001063 0.120990 2.348616 -0.378875 -0.150897 -0.017817 1 0 0 0 0 0 0 571106
-0.010971 0.001061 0.120980 2.189516 -0.279947 -0.132742 -0.017848 1 0 0 0 0 0 0 572106
-0.010958 0.001060 0.120976 2.355831 -0.285958 -0.216504 -0.017880 1 0 0 0 0 0 0 573121
-0.010952 0.001059 0.120975 2.461288 -0.294420 -0.255780 -0.017907 1 0 0 0 0 0 0 573981
-0.010928 0.001054 0.120967 2.244900 -0.235235 -0.171361 -0.017943 1 0 0 0 0 0 0 575132
-0.010917 0.001052 0.120964 2.382937 -0.262727 -0.229348 -0.017974 1 0 0 0 0 0 0 576134
-0.010891 0.001045 0.120955 2.202938 -0.218041 -0.159331 -0.018007 1 0 0 0 0 0 0 577180
-0.010878 0.001042 0.120952 2.360130 -0.253161 -0.223308 -0.018033 1 0 0 0 0 0 0 578008
-0.010856 0.001054 0.120932 2.251559 -0.449501 -0.006150 -0.018068 1 0 0 0 0 0 0 579141
-0.010845 0.001060 0.120925 2.397222 -0.396812 -0.149190 -0.018099 1 0 0 0 0 0 0 580130
-0.010820 0.001058 0.120915 2.211781 -0.290963 -0.122454 -0.018127 1 0 0 0 0 0 0 581008
-0.010808 0.001057 0.120911 2.364812 -0.293428 -0.203579 -0.018158 1 0 0 0 0 0 0 582007
-0.010802 0.001056 0.120910 2.464802 -0.300257 -0.242024 -0.018192 1 0 0 0 0 0 0 583106
-0.010778 0.001051 0.120902 2.244918 -0.240193 -0.156569 -0.018224 1 0 0 0 0 0 0 584128
-0.010767 0.001049 0.120899 2.380399 -0.267117 -0.214648 -0.018251 1 0 0 0 0 0 0 584980
-0.010745 0.001061 0.120879 2.260721 -0.459281 0.005221 -0.018282 1 0 0 0 0 0 0 585981
-0.010735 0.001067 0.120872 2.401301 -0.404611 -0.137294 -0.018317 1 0 0 0 0 0 0 587103
-0.010710 0.001065 0.120862 2.213880 -0.297892 -0.109947 -0.018348 1 0 0 0 0 0 0 588105
-0.010678 0.001059 0.120851 2.093110 -0.235746 -0.090473 -0.018382 1 0 0 0 0 0 0 589179
-0.010662 0.001056 0.120847 2.298859 -0.266795 -0.181395 -0.018408 1 0 0 0 0 0 0 590009
-0.010633 0.001050 0.120838 2.155028 -0.224552 -0.123129 -0.018443 1 0 0 0 0 0 0 591138
-0.010620 0.001047 0.120835 2.329743 -0.260823 -0.192347 -0.018474 1 0 0 0 0 0 0 592132
-0.010597 0.001058 0.120815 2.229061 -0.457636 0.024068 -0.018502 1 0 0 0 0 0 0 593013
-0.010587 0.001064 0.120808 2.378624 -0.405316 -0.120218 -0.018537 1 0 0 0 0 0 0 594133
-0.010561 0.001062 0.120798 2.195435 -0.299761 -0.092824 -0.018564 1 0 0 0 0 0 0 595005
-0.010528 0.001057 0.120786 2.077191 -0.238261 -0.073263 -0.018599 1 0 0 0 0 0 0 596131
-0.010512 0.001054 0.120782 2.283857 -0.269546 -0.164719 -0.018627 1 0 0 0 0 0 0 597008
-0.010484 0.001047 0.120773 2.140662 -0.227481 -0.106049 -0.018662 1 0 0 0 0 0 0 598135
-0.010450 0.001040 0.120762 2.043269 -0.199788 -0.073937 -0.018693 1 0 0 0 0 0 0 599130
-0.010438 0.001054 0.120747 2.322790 -0.485257 -0.011951 -0.018723 1 0 0 0 0 0 0 600103
-0.010412 0.001056 0.120734 2.167032 -0.362059 -0.029423 -0.018751 1 0 0 0 0 0 0 600978
-0.010400 0.001057 0.120729 2.327805 -0.336833 -0.139621 -0.018786 1 0 0 0 0 0 0 602105
-0.010373 0.001053 0.120720 2.157555 -0.263846 -0.087571 -0.018818 1 0 0 0 0 0 0 603127
-0.010340 0.001046 0.120709 2.046226 -0.220457 -0.057819 -0.018849 1 0 0 0 0 0 0 604114
-0.010324 0.001042 0.120705 2.257242 -0.260991 -0.146309 -0.018881 1 0 0 0 0 0 0 605166
-0.010295 0.001036 0.120696 2.115114 -0.223472 -0.085662 -0.018907 1 0 0 0 0 0 0 605986
-0.010266 0.001046 0.120674 2.080997 -0.435207 0.096316 -0.018943 1 0 0 0 0 0 0 607127
-0.010252 0.001051 0.120666 2.281702 -0.395136 -0.069419 -0.018973 1 0 0 0 0 0 0 608111
-0.010225 0.001048 0.120656 2.127162 -0.296477 -0.049208 -0.019006 1 0 0 0 0 0 0 609143
-0.010191 0.001042 0.120644 2.021582 -0.238264 -0.031946 -0.019033 1 0 0 0 0 0 0 610006
-0.010175 0.001039 0.120640 2.234941 -0.271134 -0.125579 -0.019067 1 0 0 0 0 0 0 611111
-0.010147 0.001033 0.120631 2.094838 -0.229932 -0.066257 -0.019099 1 0 0 0 0 0 0 612130
-0.010117 0.001043 0.120609 2.060126 -0.439592 0.115399 -0.019126 1 0 0 0 0 0 0 612986
-0.010103 0.001048 0.120601 2.260569 -0.398512 -0.050999 -0.019158 1 0 0 0 0 0 0 614002
-0.010076 0.001046 0.120590 2.106513 -0.299495 -0.030435 -0.019192 1 0 0 0 0 0 0 615111
-0.010063 0.001045 0.120586 2.272544 -0.304870 -0.116270 -0.019224 1 0 0 0 0 0 0 616130
-0.010036 0.001039 0.120577 2.107371 -0.249330 -0.053024 -0.019256 1 0 0 0 0 0 0 617146
-0.010028 0.001055 0.120563 2.331424 -0.515466 0.026674 -0.019287 1 0 0 0 0 0 0 618129
-0.010004 0.001057 0.120550 2.147436 -0.382628 0.018000 -0.019317 1 0 0 0 0 0 0 619111
-0.009972 0.001054 0.120537 2.021564 -0.288570 0.013338 -0.019349 1 0 0 0 0 0 0 620127
-0.009957 0.001052 0.120533 2.222004 -0.301357 -0.089969 -0.019381 1 0 0 0 0 0 0 621143
-0.009929 0.001047 0.120524 2.075607 -0.250018 -0.033367 -0.019412 1 0 0 0 0 0 0 622129
-0.009915 0.001044 0.120520 2.247043 -0.281313 -0.105550 -0.019442 1 0 0 0 0 0 0 623112
-0.009893 0.001056 0.120500 2.147327 -0.475946 0.112334 -0.019474 1 0 0 0 0 0 0 624126
-0.009862 0.001057 0.120485 2.023324 -0.358753 0.070324 -0.019506 1 0 0 0 0 0 0 625167
-0.009847 0.001057 0.120480 2.217485 -0.341038 -0.058434 -0.019534 1 0 0 0 0 0 0 626056
-0.009820 0.001053 0.120470 2.067048 -0.272607 -0.011599 -0.019565 1 0 0 0 0 0 0 627054
-0.009786 0.001046 0.120459 1.965457 -0.231508 0.016531 -0.019596 1 0 0 0 0 0 0 628045
-0.009774 0.001060 0.120444 2.241217 -0.509640 0.074552 -0.019629 1 0 0 0 0 0 0 629076
-0.009749 0.001063 0.120430 2.084575 -0.383537 0.058300 -0.019659 1 0 0 0 0 0 0 630045
-0.009737 0.001064 0.120426 2.242296 -0.356422 -0.053489 -0.019691 1 0 0 0 0 0 0 631059
-0.009710 0.001060 0.120416 2.071747 -0.282782 0.000683 -0.019718 1 0 0 0 0 0 0 631938
-0.009698 0.001058 0.120413 2.230837 -0.302656 -0.073180 -0.019754 1 0 0 0 0 0 0 633071
-0.009676 0.001070 0.120392 2.125118 -0.491533 0.144983 -0.019784 1 0 0 0 0 0 0 634054
-0.009645 0.001071 0.120377 1.997640 -0.371604 0.103208 -0.019815 1 0 0 0 0 0 0 635054
-0.009631 0.001072 0.120372 2.189900 -0.352462 -0.026238 -0.019846 1 0 0 0 0 0 0 636045
-0.009608 0.001085 0.120351 2.100821 -0.520104 0.170333 -0.019878 1 0 0 0 0 0 0 637052
-0.009577 0.001087 0.120336 1.980942 -0.389481 0.120684 -0.019910 1 0 0 0 0 0 0 638065
-0.009562 0.001088 0.120330 2.176498 -0.364924 -0.011774 -0.019941 1 0 0 0 0 0 0 639058
-0.009535 0.001084 0.120320 2.027154 -0.293158 0.034877 -0.019972 1 0 0 0 0 0 0 640066
-0.009526 0.001100 0.120306 2.257494 -0.550454 0.106842 -0.020004 1 0 0 0 0 0 0 641072
-0.009502 0.001103 0.120293 2.077022 -0.413869 0.097290 -0.020034 1 0 0 0 0 0 0 642053
-0.009490 0.001104 0.120288 2.222055 -0.381350 -0.012802 -0.020066 1 0 0 0 0 0 0 643056
-0.009469 0.001118 0.120267 2.108256 -0.541773 0.192105 -0.020096 1 0 0 0 0 0 0 644033
-0.009459 0.001125 0.120260 2.245213 -0.471059 0.039884 -0.020127 1 0 0 0 0 0 0 645029
-0.009435 0.001124 0.120249 2.059254 -0.357076 0.069015 -0.020159 1 0 0 0 0 0 0 646062
-0.009427 0.001141 0.120234 2.269403 -0.591049 0.133463 -0.020190 1 0 0 0 0 0 0 647031
-0.009404 0.001145 0.120221 2.078970 -0.442890 0.121427 -0.020222 1 0 0 0 0 0 0 648069
-0.009393 0.001147 0.120216 2.218347 -0.404493 0.010167 -0.020252 1 0 0 0 0 0 0 649034
-0.009367 0.001143 0.120207 2.040158 -0.325476 0.065879 -0.020284 1 0 0 0 0 0 0 650054
-0.009359 0.001159 0.120192 2.255617 -0.578810 0.140771 -0.020315 1 0 0 0 0 0 0 651052
-0.009356 0.001167 0.120187 2.337179 -0.503949 0.026716 -0.020347 1 0 0 0 0 0 0 652049
-0.009334 0.001166 0.120177 2.103536 -0.382984 0.078274 -0.020377 1 0 0 0 0 0 0 653033
-0.009324 0.001166 0.120174 2.226716 -0.376605 0.001979 -0.020411 1 0 0 0 0 0 0 654125
-0.009298 0.001161 0.120165 2.041829 -0.315500 0.071627 -0.020443 1 0 0 0 0 0 0 655131
-0.009286 0.001159 0.120161 2.192113 -0.341553 0.002112 -0.020473 1 0 0 0 0 0 0 656104
-0.009260 0.001153 0.120152 2.021620 -0.296973 0.074338 -0.020505 1 0 0 0 0 0 0 657120
-0.009252 0.001167 0.120138 2.241347 -0.567708 0.154861 -0.020537 1 0 0 0 0 0 0 658129
-0.009248 0.001175 0.120133 2.325126 -0.501687 0.042801 -0.020568 1 0 0 0 0 0 0 659125
-0.009226 0.001174 0.120123 2.092882 -0.385180 0.095538 -0.020598 1 0 0 0 0 0 0 660104
-0.009216 0.001173 0.120119 2.216362 -0.380979 0.019312 -0.020631 1 0 0 0 0 0 0 661164
-0.009211 0.001173 0.120118 2.300438 -0.384234 -0.017198 -0.020662 1 0 0 0 0 0 0 662128
-0.009188 0.001168 0.120110 2.076670 -0.323309 0.075516 -0.020692 1 0 0 0 0 0 0 663107
-0.009177 0.001166 0.120107 2.206048 -0.349032 0.014656 -0.020724 1 0 0 0 0 0 0 664126
-0.009152 0.001160 0.120098 2.025447 -0.304326 0.090466 -0.020756 1 0 0 0 0 0 0 665167
-0.009139 0.001157 0.120094 2.177499 -0.338514 0.022652 -0.020786 1 0 0 0 0 0 0 666125
-0.009113 0.001151 0.120085 2.008151 -0.298079 0.096067 -0.020817 1 0 0 0 0 0 0 667103
-0.009100 0.001148 0.120082 2.165905 -0.334403 0.027274 -0.020848 1 0 0 0 0 0 0 668101
-0.009094 0.001146 0.120081 2.267952 -0.358236 -0.006616 -0.020880 1 0 0 0 0 0 0 669119
-0.009071 0.001141 0.120072 2.053446 -0.307708 0.087528 -0.020911 1 0 0 0 0 0 0 670102
-0.009059 0.001138 0.120069 2.187050 -0.338530 0.026764 -0.020942 1 0 0 0 0 0 0 671101
-0.009034 0.001132 0.120060 2.008816 -0.296408 0.103082 -0.020974 1 0 0 0 0 0 0 672133
-0.009026 0.001147 0.120046 2.224324 -0.568297 0.184203 -0.021007 1 0 0 0 0 0 0 673167
-0.009022 0.001154 0.120041 2.305514 -0.502880 0.072412 -0.021037 1 0 0 0 0 0 0 674132
-0.009001 0.001153 0.120031 2.072673 -0.386818 0.126262 -0.021068 1 0 0 0 0 0 0 675130
-0.008990 0.001152 0.120027 2.194923 -0.382654 0.049700 -0.021099 1 0 0 0 0 0 0 676136
-0.008965 0.001148 0.120018 2.010480 -0.322817 0.120576 -0.021131 1 0 0 0 0 0 0 677145
-0.008953 0.001145 0.120015 2.160004 -0.349333 0.050379 -0.021162 1 0 0 0 0 0 0 678131
-0.008927 0.001139 0.120006 1.989710 -0.305120 0.123698 -0.021193 1 0 0 0 0 0 0 679127
-0.008914 0.001136 0.120002 2.146284 -0.339429 0.054226 -0.021223 1 0 0 0 0 0 0 680104
-0.008887 0.001130 0.119993 1.979720 -0.299176 0.127954 -0.021255 1 0 0 0 0 0 0 681117
-0.008875 0.001127 0.119990 2.138055 -0.335428 0.058497 -0.021286 1 0 0 0 0 0 0 682104
-0.008848 0.001121 0.119981 1.972363 -0.296141 0.132395 -0.021317 1 0 0 0 0 0 0 683101
-0.008835 0.001118 0.119977 2.131120 -0.332879 0.062851 -0.021348 1 0 0 0 0 0 0 684101
-0.008829 0.001116 0.119976 2.233577 -0.356908 0.028686 -0.021381 1 0 0 0 0 0 0 685135
-0.008806 0.001111 0.119968 2.019877 -0.306602 0.123868 -0.021412 1 0 0 0 0 0 0 686134
-0.008795 0.001108 0.119965 2.152967 -0.337348 0.062546 -0.021442 1 0 0 0 0 0 0 687108
-0.008769 0.001102 0.119955 1.975014 -0.295335 0.139706 -0.021474 1 0 0 0 0 0 0 688126
-0.008756 0.001099 0.119952 2.127543 -0.330662 0.071083 -0.021506 1 0 0 0 0 0 0 689165
-0.008730 0.001093 0.119943 1.959025 -0.290944 0.145721 -0.021536 1 0 0 0 0 0 0 690126
-0.008718 0.001089 0.119940 2.115986 -0.327364 0.076051 -0.021567 1 0 0 0 0 0 0 691108
-0.008691 0.001083 0.119930 1.950038 -0.288262 0.150476 -0.021599 1 0 0 0 0 0 0 692125
-0.008678 0.001080 0.119927 2.108168 -0.324973 0.080600 -0.021631 1 0 0 0 0 0 0 693142
-0.008652 0.001074 0.119918 1.942656 -0.285992 0.155113 -0.021661 1 0 0 0 0 0 0 694109
-0.008639 0.001071 0.119914 2.100965 -0.322725 0.085117 -0.021693 1 0 0 0 0 0 0 695126
-0.008613 0.001065 0.119905 1.935686 -0.283815 0.159739 -0.021723 1 0 0 0 0 0 0 696109
-0.008600 0.001061 0.119902 2.094082 -0.320571 0.089665 -0.021756 1 0 0 0 0 0 0 697161
-0.008574 0.001055 0.119893 1.928746 -0.281649 0.164417 -0.021786 1 0 0 0 0 0 0 698110
-0.008561 0.001052 0.119889 2.086937 -0.318363 0.094240 -0.021818 1 0 0 0 0 0 0 699126
-0.008534 0.001046 0.119880 1.921751 -0.279470 0.169116 -0.021848 1 0 0 0 0 0 0 700108
-0.008522 0.001043 0.119877 2.079878 -0.316163 0.098847 -0.021881 1 0 0 0 0 0 0 701139
-0.008495 0.001036 0.119867 1.914692 -0.277274 0.173846 -0.021911 1 0 0 0 0 0 0 702109
-0.008482 0.001033 0.119864 2.072724 -0.313955 0.103481 -0.021943 1 0 0 0 0 0 0 703137
-0.008456 0.001027 0.119855 1.907582 -0.275069 0.178597 -0.021973 1 0 0 0 0 0 0 704108
-0.008443 0.001024 0.119851 2.065516 -0.311722 0.108138 -0.022006 1 0 0 0 0 0 0 705141
-0.008417 0.001018 0.119842 1.900391 -0.272832 0.183394 -0.022036 1 0 0 0 0 0 0 706110
-0.008404 0.001015 0.119839 2.058156 -0.309447 0.112843 -0.022068 1 0 0 0 0 0 0 707126
-0.008398 0.001013 0.119837 2.159814 -0.333344 0.078275 -0.022098 1 0 0 0 0 0 0 708107
-0.008375 0.001008 0.119829 1.946962 -0.283290 0.175137 -0.022131 1 0 0 0 0 0 0 709164
-0.008364 0.001005 0.119826 2.078736 -0.313738 0.112902 -0.022159 1 0 0 0 0 0 0 710043
-0.008338 0.000999 0.119816 1.901120 -0.271847 0.191466 -0.022190 1 0 0 0 0 0 0 711044
-0.008326 0.000996 0.119813 2.052408 -0.306882 0.121810 -0.022222 1 0 0 0 0 0 0 712052
-0.008300 0.000990 0.119804 1.884346 -0.267263 0.197829 -0.022253 1 0 0 0 0 0 0 713043
-0.008287 0.000987 0.119800 2.040236 -0.303414 0.127141 -0.022284 1 0 0 0 0 0 0 714052
-0.008261 0.000980 0.119791 1.874601 -0.264415 0.202944 -0.022316 1 0 0 0 0 0 0 715061
-0.008248 0.000977 0.119788 2.031531 -0.300831 0.132026 -0.022347 1 0 0 0 0 0 0 716061
-0.008222 0.000971 0.119778 1.866470 -0.261952 0.207908 -0.022378 1 0 0 0 0 0 0 717070
-0.008209 0.000968 0.119775 2.023558 -0.298396 0.136902 -0.022409 1 0 0 0 0 0 0 718057
-0.008202 0.000967 0.119774 2.124914 -0.322220 0.102152 -0.022441 1 0 0 0 0 0 0 719066
-0.008179 0.000961 0.119765 1.912083 -0.272189 0.199774 -0.022472 1 0 0 0 0 0 0 720050
-0.008168 0.000958 0.119762 2.043765 -0.302577 0.137129 -0.022503 1 0 0 0 0 0 0 721050
-0.008143 0.000952 0.119752 1.866342 -0.260726 0.216347 -0.022535 1 0 0 0 0 0 0 722063
-0.008130 0.000949 0.119749 2.017034 -0.295627 0.146244 -0.022565 1 0 0 0 0 0 0 723052
-0.008104 0.000943 0.119740 1.849184 -0.256062 0.222877 -0.022597 1 0 0 0 0 0 0 724063
-0.008092 0.000940 0.119736 2.004535 -0.292079 0.151726 -0.022628 1 0 0 0 0 0 0 725064
-0.008065 0.000934 0.119727 1.839007 -0.253116 0.228131 -0.022659 1 0 0 0 0 0 0 726059
-0.008053 0.000931 0.119723 1.995369 -0.289381 0.156789 -0.022690 1 0 0 0 0 0 0 727052
-0.008046 0.000929 0.119722 2.096330 -0.313109 0.121898 -0.022722 1 0 0 0 0 0 0 728058
-0.008023 0.000924 0.119714 1.883721 -0.263123 0.220132 -0.022753 1 0 0 0 0 0 0 729066
-0.008012 0.000921 0.119710 2.014948 -0.293398 0.157165 -0.022784 1 0 0 0 0 0 0 730058
-0.008007 0.000920 0.119709 2.103397 -0.314097 0.125325 -0.022816 1 0 0 0 0 0 0 731058
-0.007984 0.000914 0.119701 1.884671 -0.262638 0.224820 -0.022847 1 0 0 0 0 0 0 732060
-0.007973 0.000912 0.119698 2.012832 -0.292159 0.162166 -0.022879 1 0 0 0 0 0 0 733083
-0.007968 0.000911 0.119697 2.099592 -0.312440 0.130428 -0.022909 1 0 0 0 0 0 0 734050
-0.007965 0.000910 0.119696 2.145834 -0.323293 0.118387 -0.022940 1 0 0 0 0 0 0 735048
-0.007964 0.000910 0.119696 2.170301 -0.328973 0.114153 -0.022971 1 0 0 0 0 0 0 736046
-0.007963 0.000909 0.119696 2.183917 -0.332042 0.112746 -0.023003 1 0 0 0 0 0 0 737047
-0.007963 0.000909 0.119696 2.192167 -0.333788 0.112355 -0.023034 1 0 0 0 0 0 0 738044
-0.007943 0.000905 0.119688 1.932064 -0.272387 0.224101 -0.023065 1 0 0 0 0 0 0 739047
-0.007933 0.000902 0.119685 2.039497 -0.296889 0.165662 -0.023096 1 0 0 0 0 0 0 740046
-0.007928 0.000901 0.119684 2.116114 -0.314687 0.135438 -0.023128 1 0 0 0 0 0 0 741046
-0.007906 0.000896 0.119675 1.891659 -0.261802 0.235852 -0.023159 1 0 0 0 0 0 0 742045
-0.007895 0.000893 0.119672 2.016695 -0.290559 0.173259 -0.023190 1 0 0 0 0 0 0 743046
-0.007890 0.000892 0.119671 2.101975 -0.310462 0.141527 -0.023222 1 0 0 0 0 0 0 744049
-0.007867 0.000887 0.119662 1.881886 -0.258658 0.241577 -0.023253 1 0 0 0 0 0 0 745045
-0.007856 0.000884 0.119659 2.008905 -0.287909 0.178727 -0.023283 1 0 0 0 0 0 0 746030
-0.007851 0.000883 0.119658 2.095250 -0.308085 0.146905 -0.023315 1 0 0 0 0 0 0 747048
-0.007848 0.000882 0.119657 2.141191 -0.318866 0.134839 -0.023346 1 0 0 0 0 0 0 748046
-0.007827 0.000877 0.119649 1.900030 -0.262062 0.242873 -0.023378 1 0 0 0 0 0 0 749044
-0.007817 0.000875 0.119646 2.016710 -0.288790 0.182762 -0.023411 1 0 0 0 0 0 0 750124
-0.007812 0.000873 0.119645 2.097724 -0.307673 0.151925 -0.023443 1 0 0 0 0 0 0 751126
-0.007809 0.000873 0.119644 2.140995 -0.317788 0.140201 -0.023473 1 0 0 0 0 0 0 752100
-0.007788 0.000868 0.119636 1.898701 -0.260721 0.248547 -0.023506 1 0 0 0 0 0 0 753139
-0.007778 0.000865 0.119633 2.014294 -0.287209 0.188391 -0.023536 1 0 0 0 0 0 0 754100
-0.007773 0.000864 0.119632 2.094942 -0.305995 0.157516 -0.023567 1 0 0 0 0 0 0 755095
-0.007770 0.000863 0.119632 2.138192 -0.316098 0.145818 -0.023599 1 0 0 0 0 0 0 756132
-0.007749 0.000858 0.119623 1.895866 -0.258996 0.254330 -0.023632 1 0 0 0 0 0 0 757168
-0.007739 0.000856 0.119620 2.011275 -0.285450 0.194083 -0.023661 1 0 0 0 0 0 0 758110
-0.007734 0.000855 0.119619 2.091860 -0.304238 0.163206 -0.023693 1 0 0 0 0 0 0 759121
-0.007731 0.000854 0.119619 2.134990 -0.314310 0.151484 -0.023724 1 0 0 0 0 0 0 760133
-0.007710 0.000849 0.119610 1.892699 -0.257229 0.260163 -0.023756 1 0 0 0 0 0 0 761163
-0.007712 0.000833 0.119596 2.168093 -0.104860 0.352980 -0.023786 1 0 0 0 0 0 0 762125
-0.007713 0.000825 0.119590 2.193230 -0.190909 0.241875 -0.023818 1 0 0 0 0 0 0 763123
-0.007694 0.000817 0.119580 1.927156 -0.187710 0.301531 -0.023849 1 0 0 0 0 0 0 764139
-0.007685 0.000813 0.119577 2.028405 -0.242625 0.222534 -0.023885 1 0 0 0 0 0 0 765283
-0.007681 0.000810 0.119575 2.100449 -0.275615 0.184880 -0.023912 1 0 0 0 0 0 0 766128
-0.007678 0.000809 0.119575 2.139195 -0.292825 0.170809 -0.023942 1 0 0 0 0 0 0 767100
-0.007657 0.000804 0.119566 1.894773 -0.239345 0.278929 -0.023973 1 0 0 0 0 0 0 768100
-0.007647 0.000802 0.119563 2.009124 -0.267530 0.218237 -0.024006 1 0 0 0 0 0 0 769159
-0.007642 0.000800 0.119562 2.088807 -0.287109 0.187165 -0.024036 1 0 0 0 0 0 0 770107
-0.007620 0.000795 0.119553 1.866618 -0.235319 0.288602 -0.024068 1 0 0 0 0 0 0 771134
-0.007609 0.000792 0.119550 1.991685 -0.264305 0.225325 -0.024098 1 0 0 0 0 0 0 772106
-0.007604 0.000791 0.119549 2.077063 -0.284346 0.193366 -0.024131 1 0 0 0 0 0 0 773157
-0.007581 0.000786 0.119540 1.857408 -0.232739 0.294615 -0.024161 1 0 0 0 0 0 0 774105
-0.007570 0.000783 0.119537 1.983850 -0.261832 0.231177 -0.024193 1 0 0 0 0 0 0 775121
-0.007545 0.000777 0.119528 1.804844 -0.219639 0.312593 -0.024223 1 0 0 0 0 0 0 776106
-0.007533 0.000774 0.119524 1.953035 -0.253857 0.241211 -0.024256 1 0 0 0 0 0 0 777150
-0.007507 0.000768 0.119515 1.784888 -0.214258 0.319871 -0.024286 1 0 0 0 0 0 0 778121
-0.007494 0.000765 0.119511 1.938160 -0.249744 0.247374 -0.024317 1 0 0 0 0 0 0 779106
-0.007469 0.000759 0.119502 1.772822 -0.210821 0.325817 -0.024349 1 0 0 0 0 0 0 780120
-0.007456 0.000756 0.119498 1.927455 -0.246619 0.253108 -0.024381 1 0 0 0 0 0 0 781160
-0.007430 0.000750 0.119489 1.762466 -0.207826 0.331610 -0.024409 1 0 0 0 0 0 0 782050
-0.007417 0.000747 0.119485 1.917182 -0.243647 0.258779 -0.024440 1 0 0 0 0 0 0 783040
-0.007391 0.000741 0.119475 1.752705 -0.204965 0.337417 -0.024472 1 0 0 0 0 0 0 784050
-0.007378 0.000737 0.119472 1.907396 -0.240772 0.264508 -0.024503 1 0 0 0 0 0 0 785040
-0.007352 0.000731 0.119462 1.742998 -0.202099 0.343265 -0.024534 1 0 0 0 0 0 0 786049
-0.007320 0.000724 0.119450 1.633382 -0.175809 0.384601 -0.024565 1 0 0 0 0 0 0 787039
-0.007304 0.000720 0.119446 1.835289 -0.222643 0.289344 -0.024597 1 0 0 0 0 0 0 788048
-0.007277 0.000713 0.119436 1.696024 -0.189961 0.359619 -0.024628 1 0 0 0 0 0 0 789041
-0.007243 0.000705 0.119424 1.598940 -0.166693 0.397953 -0.024659 1 0 0 0 0 0 0 790037
-0.007227 0.000701 0.119420 1.806759 -0.214990 0.301352 -0.024690 1 0 0 0 0 0 0 791047
-0.007199 0.000695 0.119410 1.670608 -0.183063 0.371442 -0.024721 1 0 0 0 0 0 0 792036
-0.007186 0.000692 0.119406 1.838905 -0.222167 0.294807 -0.024753 1 0 0 0 0 0 0 793050
-0.007159 0.000685 0.119396 1.681606 -0.185250 0.372994 -0.024784 1 0 0 0 0 0 0 794043
-0.007127 0.000678 0.119384 1.575452 -0.159806 0.414253 -0.024815 1 0 0 0 0 0 0 795042
-0.007111 0.000674 0.119380 1.778404 -0.206896 0.318258 -0.024847 1 0 0 0 0 0 0 796048
-0.007083 0.000667 0.119370 1.640172 -0.174477 0.389034 -0.024878 1 0 0 0 0 0 0 797050
-0.007070 0.000664 0.119367 1.806977 -0.213207 0.312232 -0.024909 1 0 0 0 0 0 0 798041
-0.007044 0.000658 0.119357 1.649291 -0.176183 0.390817 -0.024940 1 0 0 0 0 0 0 799051
-0.007031 0.000655 0.119353 1.806216 -0.212559 0.316700 -0.024971 1 0 0 0 0 0 0 800031
-0.007005 0.000648 0.119343 1.643756 -0.174377 0.396393 -0.025003 1 0 0 0 0 0 0 801046
-0.006972 0.000641 0.119331 1.534945 -0.148276 0.438285 -0.025034 1 0 0 0 0 0 0 802044
-0.006956 0.000637 0.119327 1.736035 -0.194912 0.341952 -0.025065 1 0 0 0 0 0 0 803046
-0.006929 0.000630 0.119317 1.597239 -0.162354 0.413203 -0.025096 1 0 0 0 0 0 0 804043
-0.006916 0.000627 0.119313 1.763312 -0.200919 0.336051 -0.025128 1 0 0 0 0 0 0 805045
-0.006889 0.000621 0.119303 1.605781 -0.163912 0.415151 -0.025161 1 0 0 0 0 0 0 806121
-0.006857 0.000613 0.119291 1.499273 -0.138383 0.456892 -0.025193 1 0 0 0 0 0 0 807127
-0.006841 0.000609 0.119287 1.701153 -0.185212 0.360089 -0.025224 1 0 0 0 0 0 0 808143
-0.006814 0.000603 0.119277 1.563091 -0.152825 0.431644 -0.025257 1 0 0 0 0 0 0 809175
-0.006780 0.000595 0.119265 1.466216 -0.129637 0.470689 -0.025287 1 0 0 0 0 0 0 810133
-0.006764 0.000591 0.119260 1.672660 -0.177567 0.372667 -0.025318 1 0 0 0 0 0 0 811144
-0.006737 0.000585 0.119250 1.536875 -0.145759 0.444072 -0.025348 1 0 0 0 0 0 0 812102
-0.006711 0.000595 0.119258 1.542489 -0.363443 0.214099 -0.025380 1 0 0 0 0 0 0 813117
-0.006679 0.000595 0.119252 1.441761 -0.259813 0.373523 -0.025411 1 0 0 0 0 0 0 814103
-0.006662 0.000595 0.119250 1.642325 -0.247082 0.339691 -0.025442 1 0 0 0 0 0 0 815099
-0.006635 0.000591 0.119240 1.504951 -0.183025 0.436139 -0.025473 1 0 0 0 0 0 0 816097
-0.006621 0.000589 0.119237 1.671503 -0.205472 0.367042 -0.025505 1 0 0 0 0 0 0 817135
-0.006595 0.000583 0.119227 1.514808 -0.160535 0.450028 -0.025536 1 0 0 0 0 0 0 818119
-0.006582 0.000580 0.119224 1.670954 -0.192628 0.375975 -0.025567 1 0 0 0 0 0 0 819098
-0.006556 0.000574 0.119214 1.509121 -0.152551 0.457379 -0.025598 1 0 0 0 0 0 0 820096
-0.006544 0.000571 0.119210 1.662696 -0.187064 0.382674 -0.025631 1 0 0 0 0 0 0 821159
-0.006518 0.000565 0.119200 1.499463 -0.148193 0.463982 -0.025661 1 0 0 0 0 0 0 822121
-0.006505 0.000562 0.119197 1.652134 -0.183279 0.389081 -0.025693 1 0 0 0 0 0 0 823127
-0.006479 0.000556 0.119187 1.488686 -0.144737 0.470499 -0.025724 1 0 0 0 0 0 0 824127
-0.006467 0.000553 0.119183 1.641027 -0.179932 0.395503 -0.025755 1 0 0 0 0 0 0 825114
-0.006441 0.000547 0.119173 1.477497 -0.141472 0.477022 -0.025786 1 0 0 0 0 0 0 826098
-0.006428 0.000544 0.119170 1.629729 -0.176696 0.401955 -0.025817 1 0 0 0 0 0 0 827099
-0.006403 0.000538 0.119160 1.466291 -0.138266 0.483614 -0.025849 1 0 0 0 0 0 0 828119
-0.006390 0.000535 0.119156 1.618494 -0.173472 0.408458 -0.025881 1 0 0 0 0 0 0 829160
-0.006364 0.000528 0.119146 1.454952 -0.135053 0.490215 -0.025911 1 0 0 0 0 0 0 830120
-0.006352 0.000525 0.119143 1.606952 -0.170222 0.414976 -0.025943 1 0 0 0 0 0 0 831122
-0.006326 0.000519 0.119133 1.443563 -0.131819 0.496863 -0.025974 1 0 0 0 0 0 0 832128
-0.006313 0.000516 0.119129 1.595521 -0.166976 0.421545 -0.026006 1 0 0 0 0 0 0 833167
-0.006288 0.000510 0.119119 1.432067 -0.128572 0.503536 -0.026037 1 0 0 0 0 0 0 834128
-0.006275 0.000507 0.119116 1.583820 -0.163690 0.428107 -0.026068 1 0 0 0 0 0 0 835120
-0.006269 0.000506 0.119114 1.681933 -0.186711 0.391634 -0.026099 1 0 0 0 0 0 0 836133
-0.006246 0.000500 0.119105 1.471980 -0.137445 0.496783 -0.026130 1 0 0 0 0 0 0 837114
-0.006235 0.000498 0.119102 1.598783 -0.166627 0.430200 -0.026161 1 0 0 0 0 0 0 838099
-0.006230 0.000496 0.119101 1.684435 -0.186623 0.396909 -0.026192 1 0 0 0 0 0 0 839105
-0.006208 0.000491 0.119092 1.468511 -0.135903 0.503373 -0.026224 1 0 0 0 0 0 0 840142
-0.006197 0.000489 0.119088 1.592261 -0.164322 0.437126 -0.026256 1 0 0 0 0 0 0 841162
-0.006172 0.000483 0.119078 1.415007 -0.122584 0.522859 -0.026286 1 0 0 0 0 0 0 842121
-0.006160 0.000480 0.119075 1.559522 -0.155929 0.448346 -0.026317 1 0 0 0 0 0 0 843100
-0.006134 0.000474 0.119065 1.392914 -0.116735 0.531265 -0.026349 1 0 0 0 0 0 0 844119
-0.006122 0.000471 0.119061 1.542584 -0.151341 0.455673 -0.026381 1 0 0 0 0 0 0 845138
-0.006116 0.000469 0.119060 1.639508 -0.174060 0.419081 -0.026411 1 0 0 0 0 0 0 846121
-0.006093 0.000464 0.119051 1.429432 -0.124761 0.524864 -0.026443 1 0 0 0 0 0 0 847128
-0.006082 0.000461 0.119047 1.555650 -0.153798 0.457991 -0.026474 1 0 0 0 0 0 0 848119
-0.006077 0.000460 0.119046 1.640947 -0.173715 0.424582 -0.026506 1 0 0 0 0 0 0 849135
-0.006055 0.000455 0.119037 1.425118 -0.123028 0.531613 -0.026536 1 0 0 0 0 0 0 850120
-0.006044 0.000452 0.119034 1.548383 -0.151336 0.465064 -0.026567 1 0 0 0 0 0 0 851104
-0.006039 0.000451 0.119033 1.632196 -0.170885 0.431760 -0.026599 1 0 0 0 0 0 0 852120
-0.006016 0.000446 0.119023 1.415826 -0.120044 0.539028 -0.026631 1 0 0 0 0 0 0 853160
-0.006006 0.000443 0.119020 1.538450 -0.148210 0.472360 -0.026659 1 0 0 0 0 0 0 854048
-0.005981 0.000437 0.119010 1.361253 -0.106493 0.558725 -0.026690 1 0 0 0 0 0 0 855038
-0.005969 0.000434 0.119007 1.505183 -0.139685 0.483822 -0.026721 1 0 0 0 0 0 0 856047
-0.005963 0.000433 0.119005 1.599249 -0.161713 0.447488 -0.026752 1 0 0 0 0 0 0 857038
-0.005940 0.000427 0.118996 1.388097 -0.112151 0.553990 -0.026784 1 0 0 0 0 0 0 858048
-0.005929 0.000425 0.118993 1.513275 -0.140934 0.486851 -0.026815 1 0 0 0 0 0 0 859038
-0.005924 0.000424 0.118992 1.597985 -0.160700 0.453341 -0.026847 1 0 0 0 0 0 0 860047
-0.005921 0.000423 0.118991 1.642793 -0.171202 0.440956 -0.026878 1 0 0 0 0 0 0 861047
-0.005901 0.000418 0.118982 1.405548 -0.115426 0.556917 -0.026909 1 0 0 0 0 0 0 862039
-0.005890 0.000416 0.118979 1.517616 -0.141031 0.493046 -0.026940 1 0 0 0 0 0 0 863049
-0.005885 0.000414 0.118978 1.595775 -0.159211 0.460664 -0.026971 1 0 0 0 0 0 0 864046
-0.005864 0.000409 0.118969 1.376960 -0.107771 0.568899 -0.027004 1 0 0 0 0 0 0 865077
-0.005853 0.000407 0.118965 1.498014 -0.135553 0.502111 -0.027034 1 0 0 0 0 0 0 866054
-0.005848 0.000405 0.118964 1.580670 -0.154805 0.468711 -0.027066 1 0 0 0 0 0 0 867060
-0.005826 0.000400 0.118955 1.364041 -0.103934 0.576708 -0.027096 1 0 0 0 0 0 0 868037
-0.005815 0.000398 0.118952 1.486230 -0.131955 0.509746 -0.027128 1 0 0 0 0 0 0 869070
-0.005809 0.000396 0.118950 1.569307 -0.151335 0.476267 -0.027159 1 0 0 0 0 0 0 870040
-0.005807 0.000396 0.118950 1.613335 -0.161636 0.463901 -0.027190 1 0 0 0 0 0 0 871049
-0.005786 0.000391 0.118941 1.375978 -0.105843 0.580379 -0.027222 1 0 0 0 0 0 0 872060
-0.005776 0.000388 0.118938 1.487532 -0.131319 0.516290 -0.027253 1 0 0 0 0 0 0 873048
-0.005771 0.000387 0.118937 1.565421 -0.149432 0.483827 -0.027284 1 0 0 0 0 0 0 874041
-0.005769 0.000386 0.118936 1.606849 -0.159088 0.471828 -0.027315 1 0 0 0 0 0 0 875052
-0.005748 0.000382 0.118927 1.368246 -0.102998 0.588580 -0.027347 1 0 0 0 0 0 0 876053
-0.005738 0.000379 0.118924 1.479132 -0.128305 0.524490 -0.027379 1 0 0 0 0 0 0 877072
-0.005733 0.000378 0.118923 1.556607 -0.146301 0.492007 -0.027409 1 0 0 0 0 0 0 878053
-0.005730 0.000377 0.118923 1.597818 -0.155936 0.480000 -0.027440 1 0 0 0 0 0 0 879053
-0.005698 0.000386 0.118925 1.196179 -0.279097 0.445739 -0.027472 1 0 0 0 0 0 0 880053
-0.005681 0.000390 0.118925 1.363889 -0.237896 0.460750 -0.027503 1 0 0 0 0 0 0 881070
-0.005673 0.000392 0.118926 1.485792 -0.207062 0.468842 -0.027534 1 0 0 0 0 0 0 882057
-0.005669 0.000393 0.118926 1.551511 -0.190720 0.472237 -0.027566 1 0 0 0 0 0 0 883057
-0.005648 0.000389 0.118917 1.325692 -0.121506 0.594848 -0.027596 1 0 0 0 0 0 0 884040
-0.005637 0.000387 0.118914 1.442829 -0.140212 0.532490 -0.027628 1 0 0 0 0 0 0 885061
-0.005632 0.000386 0.118913 1.523422 -0.154906 0.500573 -0.027658 1 0 0 0 0 0 0 886023
-0.005629 0.000386 0.118912 1.566257 -0.162871 0.488807 -0.027690 1 0 0 0 0 0 0 887053
-0.005628 0.000386 0.118912 1.588486 -0.166994 0.484964 -0.027722 1 0 0 0 0 0 0 888050
-0.005608 0.000381 0.118903 1.340528 -0.108126 0.605190 -0.027753 1 0 0 0 0 0 0 889052
-0.005598 0.000379 0.118900 1.446317 -0.131981 0.541861 -0.027784 1 0 0 0 0 0 0 890051
-0.005594 0.000377 0.118899 1.521284 -0.149259 0.509647 -0.027815 1 0 0 0 0 0 0 891052
-0.005591 0.000377 0.118898 1.561205 -0.158510 0.497738 -0.027847 1 0 0 0 0 0 0 892051
-0.005590 0.000377 0.118898 1.582001 -0.163274 0.493865 -0.027878 1 0 0 0 0 0 0 893052
-0.005570 0.000372 0.118889 1.333607 -0.104760 0.614327 -0.027913 1 0 0 0 0 0 0 894175
-0.005560 0.000370 0.118886 1.438853 -0.128748 0.550909 -0.027943 1 0 0 0 0 0 0 895130
-0.005556 0.000368 0.118885 1.513579 -0.146093 0.518648 -0.027974 1 0 0 0 0 0 0 896120
-0.005553 0.000368 0.118884 1.553345 -0.155359 0.506740 -0.028005 1 0 0 0 0 0 0 897113
-0.005533 0.000363 0.118875 1.314302 -0.099159 0.624405 -0.028036 1 0 0 0 0 0 0 898098
-0.005523 0.000361 0.118872 1.424230 -0.124277 0.559933 -0.028067 1 0 0 0 0 0 0 899096
-0.005518 0.000359 0.118871 1.501247 -0.142180 0.527296 -0.028098 1 0 0 0 0 0 0 900095
-0.005503 0.000372 0.118882 1.378745 -0.331238 0.364353 -0.028130 1 0 0 0 0 0 0 901131
-0.005476 0.000374 0.118877 1.197508 -0.208749 0.561099 -0.028161 1 0 0 0 0 0 0 902118
-0.005463 0.000375 0.118875 1.352133 -0.185113 0.537036 -0.028192 1 0 0 0 0 0 0 903095
-0.005456 0.000375 0.118874 1.453776 -0.177114 0.519717 -0.028223 1 0 0 0 0 0 0 904094
-0.005453 0.000376 0.118874 1.507605 -0.173571 0.513167 -0.028257 1 0 0 0 0 0 0 905170
-0.005451 0.000376 0.118874 1.535316 -0.171919 0.511121 -0.028286 1 0 0 0 0 0 0 906125
-0.005431 0.000371 0.118865 1.290454 -0.110231 0.632715 -0.028318 1 0 0 0 0 0 0 907125
-0.005421 0.000369 0.118862 1.397255 -0.132583 0.569296 -0.028349 1 0 0 0 0 0 0 908123
-0.005416 0.000368 0.118860 1.472711 -0.149098 0.537032 -0.028381 1 0 0 0 0 0 0 909144
-0.005414 0.000367 0.118860 1.512794 -0.157961 0.525099 -0.028411 1 0 0 0 0 0 0 910119
-0.005413 0.000367 0.118860 1.533652 -0.162526 0.521234 -0.028442 1 0 0 0 0 0 0 911118
-0.005393 0.000362 0.118851 1.285384 -0.103962 0.642374 -0.028474 1 0 0 0 0 0 0 912126
-0.005383 0.000360 0.118848 1.390329 -0.127844 0.578672 -0.028506 1 0 0 0 0 0 0 913135
-0.005378 0.000359 0.118847 1.464743 -0.145116 0.546254 -0.028536 1 0 0 0 0 0 0 914098
-0.005376 0.000358 0.118846 1.504397 -0.154359 0.534322 -0.028567 1 0 0 0 0 0 0 915096
-0.005375 0.000358 0.118846 1.525009 -0.159107 0.530442 -0.028598 1 0 0 0 0 0 0 916095
-0.005374 0.000358 0.118846 1.536115 -0.161579 0.529471 -0.028630 1 0 0 0 0 0 0 917111
-0.005355 0.000353 0.118837 1.282989 -0.101985 0.651778 -0.028660 1 0 0 0 0 0 0 918092
-0.005345 0.000351 0.118834 1.385412 -0.125307 0.588355 -0.028691 1 0 0 0 0 0 0 919086
-0.005340 0.000350 0.118833 1.458647 -0.142308 0.556065 -0.028723 1 0 0 0 0 0 0 920102
-0.005338 0.000349 0.118832 1.497717 -0.151413 0.544196 -0.028756 1 0 0 0 0 0 0 921138
-0.005337 0.000349 0.118832 1.517950 -0.156090 0.540307 -0.028786 1 0 0 0 0 0 0 922101
-0.005336 0.000349 0.118832 1.528888 -0.158523 0.539355 -0.028817 1 0 0 0 0 0 0 923115
-0.005317 0.000344 0.118823 1.275741 -0.098914 0.661841 -0.028848 1 0 0 0 0 0 0 924100
-0.005307 0.000342 0.118820 1.378118 -0.122219 0.598387 -0.028881 1 0 0 0 0 0 0 925157
-0.005302 0.000341 0.118819 1.451045 -0.139178 0.565991 -0.028909 1 0 0 0 0 0 0 926037
-0.005300 0.000340 0.118818 1.490021 -0.148256 0.554106 -0.028940 1 0 0 0 0 0 0 927045
-0.005299 0.000340 0.118818 1.510288 -0.152942 0.550244 -0.028971 1 0 0 0 0 0 0 928045
-0.005298 0.000340 0.118818 1.521166 -0.155366 0.549281 -0.029002 1 0 0 0 0 0 0 929036
-0.005298 0.000340 0.118818 1.527410 -0.156669 0.549332 -0.029034 1 0 0 0 0 0 0 930046
-0.005298 0.000340 0.118818 1.531328 -0.157389 0.549726 -0.029065 1 0 0 0 0 0 0 931035
-0.005298 0.000340 0.118818 1.534132 -0.157845 0.550274 -0.029096 1 0 0 0 0 0 0 932045
-0.005298 0.000340 0.118818 1.536335 -0.158160 0.550832 -0.029128 1 0 0 0 0 0 0 933042
-0.005298 0.000340 0.118818 1.538285 -0.158392 0.551406 -0.029159 1 0 0 0 0 0 0 934044
-0.005279 0.000335 0.118809 1.280705 -0.097708 0.674639 -0.029190 1 0 0 0 0 0 0 935036
-0.005269 0.000333 0.118806 1.380642 -0.120425 0.611294 -0.029222 1 0 0 0 0 0 0 936052
-0.005264 0.000332 0.118805 1.452597 -0.137102 0.579009 -0.029253 1 0 0 0 0 0 0 937047
-0.005262 0.000331 0.118804 1.490946 -0.146051 0.567123 -0.029284 1 0 0 0 0 0 0 938040
-0.005261 0.000331 0.118804 1.510923 -0.150638 0.563286 -0.029315 1 0 0 0 0 0 0 939044
-0.005260 0.000331 0.118804 1.521650 -0.153030 0.562347 -0.029347 1 0 0 0 0 0 0 940048
-0.005260 0.000331 0.118804 1.527790 -0.154310 0.562389 -0.029378 1 0 0 0 0 0 0 941050
-0.005260 0.000331 0.118804 1.531663 -0.155019 0.562800 -0.029409 1 0 0 0 0 0 0 942042
-0.005260 0.000331 0.118804 1.534440 -0.155467 0.563344 -0.029440 1 0 0 0 0 0 0 943055
-0.005260 0.000331 0.118804 1.536600 -0.155773 0.563909 -0.029471 1 0 0 0 0 0 0 944045
-0.005260 0.000331 0.118804 1.538550 -0.156012 0.564514 -0.029503 1 0 0 0 0 0 0 945066
-0.005260 0.000331 0.118804 1.540246 -0.156193 0.565081 -0.029533 1 0 0 0 0 0 0 946023
-0.005260 0.000331 0.118804 1.541994 -0.156390 0.565693 -0.029565 1 0 0 0 0 0 0 947051
-0.005260 0.000331 0.118804 1.543605 -0.156558 0.566281 -0.029596 1 0 0 0 0 0 0 948022
-0.005260 0.000331 0.118804 1.545305 -0.156734 0.566884 -0.029628 1 0 0 0 0 0 0 949049
-0.005260 0.000331 0.118804 1.546951 -0.156903 0.567496 -0.029659 1 0 0 0 0 0 0 950051
-0.005260 0.000331 0.118804 1.548580 -0.157069 0.568095 -0.029690 1 0 0 0 0 0 0 951050
-0.005260 0.000331 0.118804 1.550209 -0.157223 0.568687 -0.029722 1 0 0 0 0 0 0 952051
-0.005260 0.000331 0.118804 1.551884 -0.157402 0.569307 -0.029754 1 0 0 0 0 0 0 953077
-0.005260 0.000331 0.118804 1.553465 -0.157564 0.569867 -0.029784 1 0 0 0 0 0 0 954046
-0.005260 0.000331 0.118804 1.555097 -0.157729 0.570484 -0.029815 1 0 0 0 0 0 0 955048
-0.005260 0.000331 0.118804 1.556684 -0.157890 0.571068 -0.029846 1 0 0 0 0 0 0 956022
-0.005260 0.000331 0.118804 1.558377 -0.158062 0.571669 -0.029878 1 0 0 0 0 0 0 957060
-0.005260 0.000331 0.118804 1.559944 -0.158221 0.572262 -0.029908 1 0 0 0 0 0 0 958022
-0.005260 0.000331 0.118804 1.561630 -0.158383 0.572866 -0.029940 1 0 0 0 0 0 0 959051
-0.005260 0.000331 0.118804 1.563257 -0.158556 0.573478 -0.029972 1 0 0 0 0 0 0 960054
-0.005260 0.000331 0.118804 1.564854 -0.158719 0.574065 -0.030002 1 0 0 0 0 0 0 961034
-0.005260 0.000331 0.118804 1.566610 -0.158895 0.574699 -0.030036 1 0 0 0 0 0 0 962118
-0.005260 0.000331 0.118804 1.568274 -0.159067 0.575309 -0.030068 1 0 0 0 0 0 0 963126
-0.005260 0.000331 0.118804 1.569885 -0.159219 0.575904 -0.030099 1 0 0 0 0 0 0 964122
-0.005260 0.000331 0.118804 1.571531 -0.159395 0.576514 -0.030130 1 0 0 0 0 0 0 965131
-0.005260 0.000331 0.118804 1.573102 -0.159555 0.577071 -0.030160 1 0 0 0 0 0 0 966094
-0.005260 0.000331 0.118804 1.574770 -0.159725 0.577701 -0.030192 1 0 0 0 0 0 0 967118
-0.005260 0.000331 0.118804 1.576361 -0.159886 0.578286 -0.030223 1 0 0 0 0 0 0 968094
-0.005260 0.000331 0.118804 1.578084 -0.160052 0.578903 -0.030256 1 0 0 0 0 0 0 969146
-0.005260 0.000331 0.118804 1.579664 -0.160229 0.579492 -0.030286 1 0 0 0 0 0 0 970125
-0.005260 0.000331 0.118804 1.581260 -0.160386 0.580073 -0.030317 1 0 0 0 0 0 0 971093
-0.005260 0.000331 0.118804 1.582874 -0.160536 0.580669 -0.030348 1 0 0 0 0 0 0 972091
-0.005260 0.000331 0.118804 1.584569 -0.160717 0.581297 -0.030380 1 0 0 0 0 0 0 973130
-0.005260 0.000331 0.118804 1.586176 -0.160881 0.581867 -0.030411 1 0 0 0 0 0 0 974115
-0.005260 0.000331 0.118804 1.587769 -0.161043 0.582469 -0.030442 1 0 0 0 0 0 0 975093
-0.005260 0.000331 0.118804 1.589399 -0.161209 0.583069 -0.030473 1 0 0 0 0 0 0 976093
-0.005260 0.000331 0.118804 1.591145 -0.161376 0.583694 -0.030506 1 0 0 0 0 0 0 977159
-0.005260 0.000331 0.118804 1.592707 -0.161552 0.584277 -0.030537 1 0 0 0 0 0 0 978127
-0.005260 0.000331 0.118804 1.594342 -0.161702 0.584866 -0.030568 1 0 0 0 0 0 0 979121
-0.005260 0.000331 0.118804 1.595967 -0.161874 0.585477 -0.030599 1 0 0 0 0 0 0 980122
-0.005260 0.000331 0.118804 1.597619 -0.162042 0.586084 -0.030631 1 0 0 0 0 0 0 981136
-0.005260 0.000331 0.118804 1.599222 -0.162205 0.586653 -0.030661 1 0 0 0 0 0 0 982119
-0.005260 0.000331 0.118804 1.600865 -0.162372 0.587273 -0.030693 1 0 0 0 0 0 0 983128
-0.005260 0.000331 0.118804 1.602445 -0.162523 0.587839 -0.030723 1 0 0 0 0 0 0 984092
-0.005260 0.000331 0.118804 1.604138 -0.162702 0.588474 -0.030755 1 0 0 0 0 0 0 985135
-0.005248 0.000344 0.118815 1.441385 -0.342983 0.438081 -0.030786 1 0 0 0 0 0 0 986123
-0.005241 0.000351 0.118819 1.500178 -0.276980 0.517251 -0.030817 1 0 0 0 0 0 0 987093
-0.005238 0.000354 0.118821 1.546285 -0.228471 0.558161 -0.030848 1 0 0 0 0 0 0 988091
-0.005236 0.000356 0.118821 1.572490 -0.202759 0.574064 -0.030881 1 0 0 0 0 0 0 989136
-0.005236 0.000356 0.118821 1.586741 -0.189840 0.580058 -0.030910 1 0 0 0 0 0 0 990094
-0.005235 0.000357 0.118821 1.594841 -0.183467 0.582551 -0.030942 1 0 0 0 0 0 0 991100
-0.005223 0.000370 0.118832 1.435279 -0.360597 0.432905 -0.030974 1 0 0 0 0 0 0 992115
-0.005216 0.000377 0.118836 1.495849 -0.292977 0.512249 -0.031006 1 0 0 0 0 0 0 993152
-0.005213 0.000381 0.118838 1.542740 -0.243633 0.553190 -0.031036 1 0 0 0 0 0 0 994116
-0.005211 0.000382 0.118838 1.569269 -0.217516 0.569075 -0.031067 1 0 0 0 0 0 0 995114
-0.005211 0.000383 0.118838 1.583763 -0.204398 0.575089 -0.031098 1 0 0 0 0 0 0 996099
-0.005210 0.000384 0.118838 1.592033 -0.197949 0.577583 -0.031131 1 0 0 0 0 0 0 997150
-0.005198 0.000397 0.118850 1.432257 -0.375178 0.427972 -0.031161 1 0 0 0 0 0 0 998100
-0.005191 0.000404 0.118853 1.492846 -0.307498 0.507239 -0.031192 1 0 0 0 0 0 0 999114
-0.005188 0.000407 0.118855 1.539779 -0.258140 0.548142 -0.031223 1 0 0 0 0 0 1 100
-0.005186 0.000409 0.118855 1.566378 -0.232029 0.564021 -0.031255 1 0 0 0 0 0 1 1133
-0.005185 0.000410 0.118855 1.580841 -0.218929 0.570013 -0.031286 1 0 0 0 0 0 1 2101
-0.005173 0.000424 0.118867 1.424277 -0.392989 0.421742 -0.031317 1 0 0 0 0 0 1 3116
-0.005166 0.000431 0.118871 1.486478 -0.323618 0.501344 -0.031348 1 0 0 0 0 0 1 4098
-0.005163 0.000434 0.118872 1.534341 -0.273428 0.542384 -0.031380 1 0 0 0 0 0 1 5132
-0.005161 0.000436 0.118872 1.561237 -0.246895 0.558254 -0.031411 1 0 0 0 0 0 1 6100
-0.005160 0.000437 0.118872 1.575975 -0.233610 0.564264 -0.031442 1 0 0 0 0 0 1 7114
-0.005160 0.000437 0.118873 1.584221 -0.227066 0.566732 -0.031473 1 0 0 0 0 0 1 8099
-0.005148 0.000451 0.118884 1.424368 -0.404543 0.417320 -0.031506 1 0 0 0 0 0 1 9153
-0.005141 0.000457 0.118888 1.484820 -0.336781 0.496349 -0.031534 1 0 0 0 0 0 1 10033
-0.005138 0.000461 0.118889 1.531818 -0.287420 0.537188 -0.031565 1 0 0 0 0 0 1 11043
-0.005136 0.000462 0.118889 1.558350 -0.261303 0.553006 -0.031596 1 0 0 0 0 0 1 12041
-0.005135 0.000463 0.118890 1.572819 -0.248223 0.558983 -0.031627 1 0 0 0 0 0 1 13032
-0.005135 0.000464 0.118890 1.581003 -0.241786 0.561429 -0.031659 1 0 0 0 0 0 1 14041
-0.005135 0.000464 0.118890 1.585874 -0.238692 0.562643 -0.031690 1 0 0 0 0 0 1 15033
-0.005135 0.000464 0.118890 1.589135 -0.237249 0.563425 -0.031721 1 0 0 0 0 0 1 16041
-0.005134 0.000464 0.118890 1.591559 -0.236655 0.564063 -0.031753 1 0 0 0 0 0 1 17040
-0.005134 0.000464 0.118890 1.593559 -0.236479 0.564646 -0.031784 1 0 0 0 0 0 1 18050
-0.005122 0.000478 0.118901 1.430289 -0.417320 0.414620 -0.031816 1 0 0 0 0 0 1 19063
-0.005116 0.000484 0.118905 1.489323 -0.351147 0.493398 -0.031847 1 0 0 0 0 0 1 20054
-0.005113 0.000488 0.118906 1.535501 -0.302574 0.534094 -0.031878 1 0 0 0 0 0 1 21050
-0.005111 0.000489 0.118906 1.561568 -0.276886 0.549857 -0.031908 1 0 0 0 0 0 1 22029
-0.005110 0.000490 0.118907 1.575888 -0.264018 0.555826 -0.031940 1 0 0 0 0 0 1 23044
-0.005110 0.000491 0.118907 1.583910 -0.257690 0.558252 -0.031971 1 0 0 0 0 0 1 24044
-0.005109 0.000491 0.118907 1.588754 -0.254657 0.559456 -0.032003 1 0 0 0 0 0 1 25040
-0.005109 0.000491 0.118907 1.591963 -0.253254 0.560243 -0.032034 1 0 0 0 0 0 1 26040
-0.005109 0.000491 0.118907 1.594343 -0.252678 0.560859 -0.032065 1 0 0 0 0 0 1 27039
-0.005109 0.000491 0.118907 1.596311 -0.252524 0.561432 -0.032096 1 0 0 0 0 0 1 28037
-0.005109 0.000491 0.118907 1.598092 -0.252560 0.561993 -0.032128 1 0 0 0 0 0 1 29040
-0.005109 0.000491 0.118907 1.599704 -0.252698 0.562529 -0.032158 1 0 0 0 0 0 1 30021
-0.005109 0.000491 0.118907 1.601338 -0.252890 0.563087 -0.032190 1 0 0 0 0 0 1 31037
-0.005109 0.000491 0.118907 1.602933 -0.253119 0.563635 -0.032221 1 0 0 0 0 0 1 32035
-0.005109 0.000491 0.118907 1.604471 -0.253350 0.564169 -0.032252 1 0 0 0 0 0 1 33024
-0.005109 0.000491 0.118907 1.606227 -0.253617 0.564790 -0.032287 1 0 0 0 0 0 1 34149
-0.005109 0.000491 0.118907 1.607741 -0.253855 0.565323 -0.032318 1 0 0 0 0 0 1 35122
-0.005109 0.000491 0.118907 1.609292 -0.254089 0.565863 -0.032349 1 0 0 0 0 0 1 36122
-0.005109 0.000491 0.118907 1.610936 -0.254358 0.566446 -0.032382 1 0 0 0 0 0 1 37178
-0.005109 0.000491 0.118907 1.612414 -0.254594 0.566957 -0.032411 1 0 0 0 0 0 1 38121
-0.005109 0.000491 0.118907 1.613915 -0.254810 0.567492 -0.032442 1 0 0 0 0 0 1 39090
-0.005109 0.000491 0.118907 1.615467 -0.255073 0.568040 -0.032473 1 0 0 0 0 0 1 40092
-0.005109 0.000491 0.118907 1.617055 -0.255316 0.568583 -0.032505 1 0 0 0 0 0 1 41108
-0.005109 0.000491 0.118907 1.618580 -0.255556 0.569137 -0.032535 1 0 0 0 0 0 1 42089
-0.005109 0.000491 0.118907 1.620139 -0.255802 0.569667 -0.032567 1 0 0 0 0 0 1 43091
-0.005109 0.000491 0.118907 1.621685 -0.256055 0.570224 -0.032598 1 0 0 0 0 0 1 44091
-0.005109 0.000491 0.118907 1.623358 -0.256322 0.570804 -0.032631 1 0 0 0 0 0 1 45160
-0.005109 0.000491 0.118907 1.624843 -0.256535 0.571334 -0.032661 1 0 0 0 0 0 1 46119
-0.005109 0.000491 0.118907 1.626386 -0.256797 0.571879 -0.032692 1 0 0 0 0 0 1 47115
-0.005109 0.000491 0.118907 1.627956 -0.257048 0.572421 -0.032724 1 0 0 0 0 0 1 48118
-0.005109 0.000491 0.118907 1.629561 -0.257290 0.572989 -0.032756 1 0 0 0 0 0 1 49159
-0.005109 0.000491 0.118907 1.631052 -0.257525 0.573523 -0.032786 1 0 0 0 0 0 1 50112
-0.005090 0.000486 0.118898 1.372280 -0.196522 0.697732 -0.032817 1 0 0 0 0 0 1 51091
-0.005081 0.000484 0.118894 1.471340 -0.219263 0.634256 -0.032848 1 0 0 0 0 0 1 52091
-0.005076 0.000483 0.118893 1.542886 -0.235985 0.601871 -0.032880 1 0 0 0 0 0 1 53107
-0.005074 0.000482 0.118893 1.581001 -0.244952 0.589917 -0.032911 1 0 0 0 0 0 1 54114
-0.005072 0.000482 0.118893 1.600762 -0.249595 0.586005 -0.032942 1 0 0 0 0 0 1 55091
-0.005072 0.000482 0.118893 1.611367 -0.252036 0.584998 -0.032973 1 0 0 0 0 0 1 56088
-0.005072 0.000482 0.118893 1.617508 -0.253392 0.585050 -0.033006 1 0 0 0 0 0 1 57157
-0.005071 0.000482 0.118893 1.621220 -0.254171 0.585400 -0.033036 1 0 0 0 0 0 1 58122
-0.005071 0.000482 0.118893 1.623870 -0.254691 0.585888 -0.033067 1 0 0 0 0 0 1 59119
-0.005071 0.000482 0.118893 1.625971 -0.255069 0.586416 -0.033099 1 0 0 0 0 0 1 60120
-0.005071 0.000482 0.118893 1.627807 -0.255380 0.586978 -0.033131 1 0 0 0 0 0 1 61136
-0.005071 0.000482 0.118893 1.629451 -0.255660 0.587508 -0.033161 1 0 0 0 0 0 1 62114
-0.005071 0.000482 0.118893 1.631062 -0.255909 0.588068 -0.033193 1 0 0 0 0 0 1 63121
-0.005071 0.000482 0.118893 1.632619 -0.256165 0.588613 -0.033224 1 0 0 0 0 0 1 64114
-0.005059 0.000495 0.118904 1.468717 -0.437628 0.438480 -0.033255 1 0 0 0 0 0 1 65135
-0.005053 0.000502 0.118908 1.527506 -0.371672 0.517072 -0.033285 1 0 0 0 0 0 1 66089
-0.005050 0.000505 0.118909 1.573576 -0.323219 0.557690 -0.033317 1 0 0 0 0 0 1 67093
-0.005048 0.000507 0.118909 1.599604 -0.297584 0.573438 -0.033348 1 0 0 0 0 0 1 68090
-0.005047 0.000508 0.118910 1.613880 -0.284768 0.579406 -0.033380 1 0 0 0 0 0 1 69129
-0.005047 0.000508 0.118910 1.621851 -0.278468 0.581816 -0.033411 1 0 0 0 0 0 1 70114
-0.005046 0.000508 0.118910 1.626610 -0.275438 0.583017 -0.033442 1 0 0 0 0 0 1 71092
-0.005046 0.000509 0.118910 1.629797 -0.274047 0.583786 -0.033473 1 0 0 0 0 0 1 72100
-0.005046 0.000509 0.118910 1.632178 -0.273496 0.584425 -0.033505 1 0 0 0 0 0 1 73127
-0.005046 0.000509 0.118910 1.634092 -0.273340 0.584984 -0.033536 1 0 0 0 0 0 1 74098
-0.005046 0.000509 0.118910 1.635838 -0.273392 0.585548 -0.033567 1 0 0 0 0 0 1 75111
-0.005046 0.000509 0.118910 1.637443 -0.273535 0.586085 -0.033598 1 0 0 0 0 0 1 76096
-0.005046 0.000509 0.118910 1.639069 -0.273760 0.586651 -0.033630 1 0 0 0 0 0 1 77130
-0.005046 0.000509 0.118910 1.640589 -0.273971 0.587181 -0.033661 1 0 0 0 0 0 1 78111
-0.005046 0.000509 0.118910 1.642098 -0.274209 0.587724 -0.033692 1 0 0 0 0 0 1 79096
-0.005046 0.000509 0.118910 1.643648 -0.274467 0.588279 -0.033724 1 0 0 0 0 0 1 80113
-0.005046 0.000509 0.118910 1.645244 -0.274735 0.588841 -0.033756 1 0 0 0 0 0 1 81153
-0.005046 0.000509 0.118910 1.646604 -0.274952 0.589331 -0.033784 1 0 0 0 0 0 1 82040
-0.005046 0.000509 0.118910 1.648109 -0.275192 0.589864 -0.033815 1 0 0 0 0 0 1 83030
-0.005046 0.000509 0.118910 1.649637 -0.275456 0.590426 -0.033846 1 0 0 0 0 0 1 84039
-0.005046 0.000509 0.118910 1.651147 -0.275709 0.590948 -0.033877 1 0 0 0 0 0 1 85030
-0.005046 0.000509 0.118910 1.652694 -0.275968 0.591510 -0.033909 1 0 0 0 0 0 1 86039
-0.005046 0.000509 0.118910 1.654202 -0.276209 0.592044 -0.033940 1 0 0 0 0 0 1 87030
-0.005027 0.000504 0.118901 1.395217 -0.215168 0.716659 -0.033971 1 0 0 0 0 0 1 88039
-0.005018 0.000502 0.118897 1.493997 -0.237877 0.653121 -0.034002 1 0 0 0 0 0 1 89031
-0.005013 0.000501 0.118896 1.565362 -0.254569 0.620689 -0.034034 1 0 0 0 0 0 1 90039
-0.005011 0.000500 0.118896 1.603379 -0.263531 0.608718 -0.034065 1 0 0 0 0 0 1 91035
-0.005009 0.000500 0.118896 1.623131 -0.268185 0.604821 -0.034096 1 0 0 0 0 0 1 92037
-0.005009 0.000500 0.118896 1.633699 -0.270631 0.603820 -0.034128 1 0 0 0 0 0 1 93046
-0.005009 0.000500 0.118896 1.639704 -0.271970 0.603838 -0.034159 1 0 0 0 0 0 1 94047
-0.005008 0.000500 0.118896 1.643435 -0.272774 0.604191 -0.034190 1 0 0 0 0 0 1 95044
-0.005008 0.000500 0.118896 1.646061 -0.273305 0.604677 -0.034221 1 0 0 0 0 0 1 96046
-0.005008 0.000500 0.118896 1.648128 -0.273681 0.605217 -0.034253 1 0 0 0 0 0 1 97049
-0.005008 0.000500 0.118896 1.649910 -0.273996 0.605751 -0.034284 1 0 0 0 0 0 1 98050
-0.004996 0.000513 0.118907 1.486033 -0.455884 0.455705 -0.034322 1 0 0 0 0 0 1 99265
-0.004990 0.000520 0.118911 1.544564 -0.389974 0.534044 -0.034346 1 0 0 0 0 0 1 100047
-0.004986 0.000523 0.118912 1.590588 -0.341566 0.574587 -0.034377 1 0 0 0 0 0 1 101019
-0.004985 0.000525 0.118912 1.616614 -0.315963 0.590315 -0.034409 1 0 0 0 0 0 1 102040
-0.004984 0.000526 0.118913 1.630794 -0.303155 0.596246 -0.034440 1 0 0 0 0 0 1 103042
-0.004984 0.000526 0.118913 1.638753 -0.296872 0.598675 -0.034471 1 0 0 0 0 0 1 104044
-0.004983 0.000526 0.118913 1.643504 -0.293857 0.599872 -0.034503 1 0 0 0 0 0 1 105046
-0.004983 0.000526 0.118913 1.646664 -0.292499 0.600651 -0.034534 1 0 0 0 0 0 1 106055
-0.004983 0.000526 0.118913 1.648979 -0.291945 0.601261 -0.034565 1 0 0 0 0 0 1 107054
-0.004983 0.000526 0.118913 1.650908 -0.291804 0.601842 -0.034597 1 0 0 0 0 0 1 108063
-0.004983 0.000526 0.118913 1.652579 -0.291858 0.602380 -0.034628 1 0 0 0 0 0 1 109040
-0.004983 0.000526 0.118913 1.654200 -0.292008 0.602946 -0.034659 1 0 0 0 0 0 1 110059
-0.004964 0.000522 0.118904 1.395133 -0.230863 0.727861 -0.034691 1 0 0 0 0 0 1 111056
-0.004954 0.000520 0.118900 1.493741 -0.253554 0.664240 -0.034722 1 0 0 0 0 0 1 112058
-0.004950 0.000518 0.118899 1.565004 -0.270234 0.631780 -0.034753 1 0 0 0 0 0 1 113066
-0.004948 0.000518 0.118899 1.602944 -0.279174 0.619781 -0.034784 1 0 0 0 0 0 1 114055
-0.004946 0.000518 0.118899 1.622631 -0.283827 0.615874 -0.034816 1 0 0 0 0 0 1 115055
-0.004946 0.000518 0.118899 1.633149 -0.286279 0.614872 -0.034847 1 0 0 0 0 0 1 116052
-0.004933 0.000531 0.118910 1.473055 -0.469393 0.464227 -0.034879 1 0 0 0 0 0 1 117073
-0.004927 0.000538 0.118914 1.534074 -0.404085 0.542380 -0.034909 1 0 0 0 0 0 1 118053
-0.004923 0.000541 0.118915 1.581177 -0.355950 0.582816 -0.034940 1 0 0 0 0 0 1 119055
-0.004922 0.000542 0.118915 1.607667 -0.330499 0.598484 -0.034972 1 0 0 0 0 0 1 120053
-0.004921 0.000543 0.118916 1.622091 -0.317781 0.604397 -0.035003 1 0 0 0 0 0 1 121064
-0.004921 0.000544 0.118916 1.630135 -0.311539 0.606811 -0.035034 1 0 0 0 0 0 1 122053
-0.004908 0.000557 0.118927 1.468695 -0.490442 0.457428 -0.035065 1 0 0 0 0 0 1 123054
-0.004902 0.000564 0.118931 1.529210 -0.422946 0.535924 -0.035097 1 0 0 0 0 0 1 124054
-0.004898 0.000568 0.118932 1.576099 -0.373735 0.576479 -0.035129 1 0 0 0 0 0 1 125088
-0.004897 0.000569 0.118932 1.602484 -0.347768 0.592190 -0.035161 1 0 0 0 0 0 1 126116
-0.004896 0.000570 0.118933 1.616822 -0.334768 0.598105 -0.035192 1 0 0 0 0 0 1 127115
-0.004895 0.000571 0.118933 1.624782 -0.328408 0.600502 -0.035223 1 0 0 0 0 0 1 128087
-0.004895 0.000571 0.118933 1.629642 -0.325390 0.601718 -0.035256 1 0 0 0 0 0 1 129147
-0.004883 0.000584 0.118944 1.466333 -0.506047 0.451964 -0.035286 1 0 0 0 0 0 1 130114
-0.004876 0.000591 0.118948 1.526015 -0.439335 0.530227 -0.035317 1 0 0 0 0 0 1 131111
-0.004868 0.000577 0.118960 1.504942 -0.149542 0.423256 -0.035349 1 0 0 0 0 0 1 132119
-0.004864 0.000569 0.118964 1.552725 -0.210845 0.514957 -0.035380 1 0 0 0 0 0 1 133130
-0.004861 0.000566 0.118966 1.585039 -0.262411 0.559916 -0.035411 1 0 0 0 0 0 1 134121
-0.004860 0.000564 0.118966 1.603348 -0.290466 0.577115 -0.035442 1 0 0 0 0 0 1 135114
-0.004860 0.000563 0.118966 1.613611 -0.304881 0.583553 -0.035474 1 0 0 0 0 0 1 136119
-0.004859 0.000563 0.118966 1.619586 -0.312253 0.586139 -0.035505 1 0 0 0 0 0 1 137132
-0.004847 0.000576 0.118977 1.456743 -0.498239 0.436869 -0.035536 1 0 0 0 0 0 1 138112
-0.004821 0.000578 0.118972 1.256021 -0.372705 0.640154 -0.035567 1 0 0 0 0 0 1 139087
-0.004809 0.000579 0.118970 1.399449 -0.347604 0.616315 -0.035598 1 0 0 0 0 0 1 140087
-0.004802 0.000579 0.118970 1.495429 -0.338924 0.598899 -0.035632 1 0 0 0 0 0 1 141184
-0.004799 0.000580 0.118969 1.545995 -0.335012 0.592173 -0.035661 1 0 0 0 0 0 1 142113
-0.004798 0.000580 0.118969 1.572125 -0.333256 0.590087 -0.035692 1 0 0 0 0 0 1 143112
-0.004797 0.000580 0.118969 1.585821 -0.332516 0.589676 -0.035723 1 0 0 0 0 0 1 144087
-0.004796 0.000580 0.118969 1.593444 -0.332310 0.589901 -0.035755 1 0 0 0 0 0 1 145128
-0.004796 0.000580 0.118969 1.597885 -0.332327 0.590298 -0.035786 1 0 0 0 0 0 1 146115
-0.004796 0.000580 0.118969 1.600807 -0.332495 0.590769 -0.035817 1 0 0 0 0 0 1 147109
-0.004796 0.000580 0.118969 1.602956 -0.332703 0.591267 -0.035848 1 0 0 0 0 0 1 148095
-0.004796 0.000580 0.118969 1.604783 -0.332982 0.591791 -0.035880 1 0 0 0 0 0 1 149125
-0.004796 0.000580 0.118969 1.606363 -0.333257 0.592301 -0.035911 1 0 0 0 0 0 1 150122
-0.004796 0.000580 0.118969 1.607847 -0.333522 0.592807 -0.035942 1 0 0 0 0 0 1 151108
-0.004796 0.000580 0.118969 1.609282 -0.333817 0.593323 -0.035973 1 0 0 0 0 0 1 152104
-0.004796 0.000580 0.118969 1.610886 -0.334141 0.593907 -0.036009 1 0 0 0 0 0 1 153235
-0.004796 0.000580 0.118969 1.612008 -0.334363 0.594324 -0.036033 1 0 0 0 0 0 1 154031
-0.004784 0.000593 0.118980 1.446629 -0.517021 0.444415 -0.036065 1 0 0 0 0 0 1 155036
-0.004777 0.000600 0.118984 1.505483 -0.451165 0.522415 -0.036096 1 0 0 0 0 0 1 156028
-0.004774 0.000603 0.118985 1.551473 -0.402771 0.562742 -0.036127 1 0 0 0 0 0 1 157035
-0.004773 0.000605 0.118986 1.577341 -0.377191 0.578336 -0.036158 1 0 0 0 0 0 1 158029
-0.004772 0.000606 0.118986 1.591415 -0.364430 0.584215 -0.036190 1 0 0 0 0 0 1 159037
-0.004771 0.000606 0.118986 1.599242 -0.358181 0.586584 -0.036221 1 0 0 0 0 0 1 160028
-0.004771 0.000607 0.118986 1.603901 -0.355230 0.587749 -0.036252 1 0 0 0 0 0 1 161037
-0.004771 0.000607 0.118986 1.606915 -0.353895 0.588486 -0.036284 1 0 0 0 0 0 1 162037
-0.004771 0.000607 0.118986 1.609118 -0.353368 0.589060 -0.036315 1 0 0 0 0 0 1 163028
-0.004771 0.000607 0.118986 1.610929 -0.353274 0.589596 -0.036346 1 0 0 0 0 0 1 164035
-0.004771 0.000607 0.118986 1.612520 -0.353374 0.590115 -0.036377 1 0 0 0 0 0 1 165038
-0.004771 0.000607 0.118986 1.614022 -0.353583 0.590632 -0.036409 1 0 0 0 0 0 1 166045
-0.004771 0.000607 0.118986 1.615455 -0.353828 0.591139 -0.036440 1 0 0 0 0 0 1 167039
-0.004771 0.000607 0.118986 1.616876 -0.354104 0.591640 -0.036471 1 0 0 0 0 0 1 168035
-0.004771 0.000607 0.118986 1.618240 -0.354389 0.592142 -0.036502 1 0 0 0 0 0 1 169028
-0.004771 0.000607 0.118986 1.619862 -0.354733 0.592730 -0.036538 1 0 0 0 0 0 1 170186
-0.004771 0.000607 0.118986 1.621018 -0.354985 0.593152 -0.036564 1 0 0 0 0 0 1 171019
-0.004771 0.000607 0.118986 1.622419 -0.355292 0.593664 -0.036596 1 0 0 0 0 0 1 172030
-0.004771 0.000607 0.118986 1.623826 -0.355600 0.594179 -0.036628 1 0 0 0 0 0 1 173046
-0.004771 0.000607 0.118986 1.625219 -0.355905 0.594689 -0.036659 1 0 0 0 0 0 1 174051
-0.004771 0.000607 0.118986 1.626591 -0.356196 0.595195 -0.036690 1 0 0 0 0 0 1 175036
-0.004771 0.000607 0.118986 1.627978 -0.356508 0.595699 -0.036721 1 0 0 0 0 0 1 176042
-0.004771 0.000607 0.118986 1.629364 -0.356813 0.596206 -0.036753 1 0 0 0 0 0 1 177043
-0.004771 0.000607 0.118986 1.630768 -0.357110 0.596724 -0.036784 1 0 0 0 0 0 1 178051
-0.004771 0.000607 0.118986 1.632148 -0.357421 0.597225 -0.036815 1 0 0 0 0 0 1 179052
-0.004771 0.000607 0.118986 1.633533 -0.357725 0.597731 -0.036847 1 0 0 0 0 0 1 180052
-0.004771 0.000607 0.118986 1.634965 -0.358039 0.598255 -0.036879 1 0 0 0 0 0 1 181086
-0.004771 0.000607 0.118986 1.636333 -0.358329 0.598760 -0.036910 1 0 0 0 0 0 1 182068
-0.004771 0.000607 0.118986 1.637687 -0.358634 0.599252 -0.036940 1 0 0 0 0 0 1 183050
-0.004771 0.000607 0.118986 1.639124 -0.358950 0.599777 -0.036973 1 0 0 0 0 0 1 184088
-0.004771 0.000607 0.118986 1.640487 -0.359259 0.600282 -0.037003 1 0 0 0 0 0 1 185070
-0.004771 0.000607 0.118986 1.641896 -0.359559 0.600792 -0.037035 1 0 0 0 0 0 1 186089
-0.004771 0.000607 0.118986 1.643249 -0.359844 0.601291 -0.037066 1 0 0 0 0 0 1 187060
-0.004771 0.000607 0.118986 1.644668 -0.360163 0.601806 -0.037098 1 0 0 0 0 0 1 188089
-0.004771 0.000607 0.118986 1.646041 -0.360465 0.602309 -0.037129 1 0 0 0 0 0 1 189081
-0.004771 0.000607 0.118986 1.647435 -0.360771 0.602818 -0.037160 1 0 0 0 0 0 1 190087
-0.004771 0.000607 0.118986 1.648790 -0.361057 0.603319 -0.037191 1 0 0 0 0 0 1 191060
-0.004771 0.000607 0.118986 1.650220 -0.361380 0.603828 -0.037223 1 0 0 0 0 0 1 192088
-0.004771 0.000607 0.118986 1.651571 -0.361676 0.604330 -0.037253 1 0 0 0 0 0 1 193071
-0.004771 0.000607 0.118986 1.652988 -0.361976 0.604854 -0.037285 1 0 0 0 0 0 1 194089
-0.004771 0.000607 0.118986 1.654431 -0.362301 0.605379 -0.037318 1 0 0 0 0 0 1 195136
-0.004771 0.000607 0.118986 1.655712 -0.362583 0.605847 -0.037347 1 0 0 0 0 0 1 196061
-0.004771 0.000607 0.118986 1.657152 -0.362898 0.606374 -0.037379 1 0 0 0 0 0 1 197101
-0.004771 0.000607 0.118986 1.658490 -0.363181 0.606868 -0.037409 1 0 0 0 0 0 1 198061
-0.004771 0.000607 0.118986 1.659905 -0.363500 0.607382 -0.037441 1 0 0 0 0 0 1 199087
-0.004771 0.000607 0.118986 1.661248 -0.363795 0.607873 -0.037472 1 0 0 0 0 0 1 200057
-0.004771 0.000607 0.118986 1.662716 -0.364117 0.608410 -0.037505 1 0 0 0 0 0 1 201117
-0.004771 0.000607 0.118986 1.664029 -0.364394 0.608894 -0.037534 1 0 0 0 0 0 1 202059
-0.004771 0.000607 0.118986 1.665445 -0.364713 0.609409 -0.037566 1 0 0 0 0 0 1 203086
-0.004771 0.000607 0.118986 1.666792 -0.365009 0.609901 -0.037597 1 0 0 0 0 0 1 204059
-0.004771 0.000607 0.118986 1.670340 -0.365786 0.611200 -0.037677 1 0 0 0 0 0 1 206620
-0.004752 0.000602 0.118977 1.409735 -0.304325 0.736909 -0.037691 1 0 0 0 0 0 1 207056
-0.004742 0.000600 0.118974 1.507589 -0.327028 0.673080 -0.037723 1 0 0 0 0 0 1 208085
-0.004738 0.000599 0.118973 1.578407 -0.343697 0.640437 -0.037754 1 0 0 0 0 0 1 209075
-0.004735 0.000598 0.118972 1.616127 -0.352674 0.628377 -0.037785 1 0 0 0 0 0 1 210089
-0.004734 0.000598 0.118972 1.635759 -0.357347 0.624453 -0.037819 1 0 0 0 0 0 1 211158
-0.004734 0.000598 0.118972 1.646012 -0.359799 0.623346 -0.037847 1 0 0 0 0 0 1 212059
-0.004733 0.000598 0.118972 1.651935 -0.361208 0.623346 -0.037880 1 0 0 0 0 0 1 213112
-0.004733 0.000598 0.118972 1.655455 -0.362035 0.623633 -0.037909 1 0 0 0 0 0 1 214055
-0.004733 0.000598 0.118972 1.657978 -0.362610 0.624108 -0.037942 1 0 0 0 0 0 1 215089
-0.004733 0.000598 0.118972 1.659853 -0.363032 0.624585 -0.037972 1 0 0 0 0 0 1 216060
-0.004728 0.000580 0.118983 1.604657 -0.123947 0.481423 -0.038257 1 0 0 0 0 0 1 225168
-0.004701 0.000549 0.118988 1.298428 0.092618 0.535674 -0.038284 1 0 0 0 0 0 1 226037
-0.004668 0.000529 0.118981 1.174664 -0.019410 0.712521 -0.038315 1 0 0 0 0 0 1 227034
-0.004652 0.000519 0.118978 1.370165 -0.156951 0.669175 -0.038346 1 0 0 0 0 0 1 228033
-0.004644 0.000514 0.118977 1.493002 -0.233892 0.643839 -0.038377 1 0 0 0 0 0 1 229013
-0.004640 0.000511 0.118977 1.557137 -0.273255 0.634285 -0.038408 1 0 0 0 0 0 1 230013
-0.004638 0.000510 0.118977 1.589927 -0.293138 0.631191 -0.038439 1 0 0 0 0 0 1 231010
-0.004637 0.000509 0.118977 1.606932 -0.303219 0.630435 -0.038470 1 0 0 0 0 0 1 232011
-0.004637 0.000509 0.118977 1.616088 -0.308374 0.630506 -0.038502 1 0 0 0 0 0 1 233009
-0.004636 0.000509 0.118977 1.621315 -0.311074 0.630865 -0.038533 1 0 0 0 0 0 1 234015
-0.004636 0.000509 0.118977 1.624583 -0.312577 0.631324 -0.038564 1 0 0 0 0 0 1 235015
-0.004636 0.000509 0.118977 1.627059 -0.313467 0.631884 -0.038600 1 0 0 0 0 0 1 236156
-0.004631 0.000491 0.118988 1.560558 -0.071726 0.484779 -0.038627 1 0 0 0 0 0 1 237015
-0.004628 0.000482 0.118991 1.583888 -0.158914 0.560932 -0.038658 1 0 0 0 0 0 1 238012
-0.004627 0.000477 0.118993 1.603446 -0.223550 0.600315 -0.038689 1 0 0 0 0 0 1 239014
-0.004607 0.000471 0.118984 1.354031 -0.196638 0.741791 -0.038720 1 0 0 0 0 0 1 240012
-0.004597 0.000467 0.118981 1.456958 -0.236490 0.682910 -0.038752 1 0 0 0 0 0 1 241012
-0.004592 0.000466 0.118980 1.530453 -0.261784 0.651988 -0.038784 1 0 0 0 0 0 1 242055
-0.004590 0.000465 0.118979 1.570361 -0.275187 0.640841 -0.038837 1 0 0 0 0 0 1 243733
-0.004589 0.000464 0.118979 1.589627 -0.281807 0.636719 -0.038846 1 0 0 0 0 0 1 244040
-0.004588 0.000464 0.118979 1.600356 -0.285325 0.635759 -0.038879 1 0 0 0 0 0 1 245083
-0.004588 0.000464 0.118979 1.606276 -0.287174 0.635725 -0.038909 1 0 0 0 0 0 1 246043
-0.004575 0.000477 0.118990 1.442206 -0.471189 0.485274 -0.038940 1 0 0 0 0 0 1 247042
-0.004569 0.000484 0.118994 1.502091 -0.406076 0.562988 -0.038971 1 0 0 0 0 0 1 248039
-0.004566 0.000487 0.118995 1.548478 -0.357962 0.603184 -0.039003 1 0 0 0 0 0 1 249042
-0.004564 0.000489 0.118996 1.574458 -0.332512 0.618721 -0.039034 1 0 0 0 0 0 1 250040
-0.004558 0.000472 0.119007 1.520254 -0.077237 0.477053 -0.039065 1 0 0 0 0 0 1 251041
-0.004555 0.000464 0.119011 1.549869 -0.157752 0.554986 -0.039096 1 0 0 0 0 0 1 252043
-0.004553 0.000459 0.119012 1.572579 -0.219063 0.594970 -0.039128 1 0 0 0 0 0 1 253046
-0.004553 0.000457 0.119013 1.585859 -0.251969 0.610415 -0.039159 1 0 0 0 0 0 1 254057
-0.004552 0.000456 0.119013 1.593445 -0.268743 0.616199 -0.039190 1 0 0 0 0 0 1 255034
-0.004552 0.000456 0.119013 1.597997 -0.277284 0.618560 -0.039222 1 0 0 0 0 0 1 256050
-0.004540 0.000469 0.119024 1.433082 -0.464778 0.468893 -0.039253 1 0 0 0 0 0 1 257049
-0.004533 0.000475 0.119028 1.492663 -0.401330 0.546839 -0.039284 1 0 0 0 0 0 1 258050
-0.004511 0.000474 0.119020 1.277726 -0.292549 0.713738 -0.039315 1 0 0 0 0 0 1 259049
-0.004500 0.000474 0.119017 1.399520 -0.289698 0.664542 -0.039347 1 0 0 0 0 0 1 260049
-0.004494 0.000473 0.119016 1.482686 -0.293439 0.637040 -0.039378 1 0 0 0 0 0 1 261049
-0.004479 0.000487 0.119027 1.358622 -0.479141 0.476065 -0.039409 1 0 0 0 0 0 1 262052
-0.004471 0.000493 0.119030 1.438781 -0.414754 0.549827 -0.039440 1 0 0 0 0 0 1 263050
-0.004462 0.000479 0.119043 1.426786 -0.124290 0.441089 -0.039471 1 0 0 0 0 0 1 264041
-0.004458 0.000471 0.119047 1.479691 -0.185750 0.531637 -0.039503 1 0 0 0 0 0 1 265049
-0.004455 0.000468 0.119048 1.514350 -0.237410 0.576099 -0.039534 1 0 0 0 0 0 1 266051
-0.004454 0.000466 0.119049 1.533668 -0.265481 0.593099 -0.039565 1 0 0 0 0 0 1 267050
-0.004453 0.000465 0.119049 1.544293 -0.279861 0.599426 -0.039597 1 0 0 0 0 0 1 268047
-0.004441 0.000478 0.119060 1.382120 -0.470539 0.451312 -0.039628 1 0 0 0 0 0 1 269050
-0.004434 0.000485 0.119064 1.443433 -0.408559 0.529594 -0.039661 1 0 0 0 0 0 1 270107
-0.004431 0.000488 0.119065 1.490440 -0.362006 0.569917 -0.039691 1 0 0 0 0 0 1 271084
-0.004429 0.000489 0.119066 1.516703 -0.337315 0.585486 -0.039723 1 0 0 0 0 0 1 272082
-0.004416 0.000504 0.119077 1.362592 -0.508428 0.440791 -0.039755 1 0 0 0 0 0 1 273119
-0.004409 0.000511 0.119081 1.427997 -0.436538 0.520148 -0.039786 1 0 0 0 0 0 1 274124
-0.004406 0.000514 0.119082 1.477108 -0.385067 0.560849 -0.039817 1 0 0 0 0 0 1 275117
-0.004404 0.000516 0.119082 1.504419 -0.357907 0.576536 -0.039848 1 0 0 0 0 0 1 276110
-0.004372 0.000526 0.119084 1.089508 -0.466362 0.559096 -0.039880 1 0 0 0 0 0 1 277135
-0.004355 0.000531 0.119085 1.250845 -0.416029 0.573500 -0.039911 1 0 0 0 0 0 1 278112
-0.004347 0.000533 0.119085 1.369200 -0.380521 0.580707 -0.039942 1 0 0 0 0 0 1 279105
-0.004331 0.000548 0.119096 1.264207 -0.545546 0.433357 -0.039974 1 0 0 0 0 0 1 280117
-0.004323 0.000555 0.119100 1.354689 -0.470364 0.511570 -0.040005 1 0 0 0 0 0 1 281120
-0.004306 0.000573 0.119112 1.247629 -0.601024 0.401593 -0.040035 1 0 0 0 0 0 1 282084
-0.004297 0.000581 0.119117 1.338936 -0.507163 0.493949 -0.040066 1 0 0 0 0 0 1 283082
-0.004281 0.000599 0.119129 1.232583 -0.628457 0.389114 -0.040099 1 0 0 0 0 0 1 284113
-0.004272 0.000608 0.119134 1.324424 -0.529820 0.483169 -0.040131 1 0 0 0 0 0 1 285138
-0.004268 0.000612 0.119135 1.387098 -0.464820 0.528999 -0.040161 1 0 0 0 0 0 1 286114
-0.004253 0.000628 0.119147 1.252273 -0.614973 0.396443 -0.040191 1 0 0 0 0 0 1 287082
-0.004246 0.000636 0.119151 1.328206 -0.532059 0.479579 -0.040223 1 0 0 0 0 0 1 288081
-0.004229 0.000653 0.119163 1.213620 -0.659216 0.371620 -0.040254 1 0 0 0 0 0 1 289098
-0.004221 0.000662 0.119167 1.301452 -0.563319 0.464344 -0.040286 1 0 0 0 0 0 1 290107
-0.004205 0.000680 0.119180 1.192946 -0.683979 0.359884 -0.040317 1 0 0 0 0 0 1 291091
-0.004196 0.000688 0.119184 1.283994 -0.584740 0.453746 -0.040348 1 0 0 0 0 0 1 292106
-0.004179 0.000706 0.119196 1.177051 -0.703837 0.349784 -0.040380 1 0 0 0 0 0 1 293124
-0.004152 0.000711 0.119191 1.007793 -0.542020 0.571511 -0.040411 1 0 0 0 0 0 1 294107
-0.004138 0.000713 0.119190 1.165935 -0.498641 0.552079 -0.040442 1 0 0 0 0 0 1 295091
-0.004119 0.000728 0.119200 1.099628 -0.665260 0.386328 -0.040473 1 0 0 0 0 0 1 296091
-0.004109 0.000735 0.119204 1.211935 -0.590688 0.456405 -0.040506 1 0 0 0 0 0 1 297145
-0.004104 0.000739 0.119205 1.284382 -0.537854 0.493586 -0.040533 1 0 0 0 0 0 1 298024
-0.004089 0.000754 0.119216 1.153711 -0.694765 0.358591 -0.040565 1 0 0 0 0 0 1 299035
-0.004081 0.000762 0.119220 1.232168 -0.614750 0.440287 -0.040596 1 0 0 0 0 0 1 300024
-0.004077 0.000765 0.119222 1.287813 -0.559232 0.481668 -0.040627 1 0 0 0 0 0 1 301032
-0.004063 0.000781 0.119233 1.148567 -0.714895 0.348194 -0.040658 1 0 0 0 0 0 1 302023
-0.004056 0.000789 0.119237 1.222886 -0.634180 0.430333 -0.040690 1 0 0 0 0 0 1 303032
-0.004052 0.000792 0.119238 1.276439 -0.578326 0.471850 -0.040721 1 0 0 0 0 0 1 304024
-0.004050 0.000794 0.119239 1.305857 -0.549090 0.487751 -0.040752 1 0 0 0 0 0 1 305032
-0.004017 0.000804 0.119240 0.890571 -0.657621 0.472679 -0.040783 1 0 0 0 0 0 1 306023
-0.004001 0.000809 0.119241 1.052454 -0.606624 0.485825 -0.040815 1 0 0 0 0 0 1 307033
-0.003993 0.000812 0.119241 1.171021 -0.570784 0.492351 -0.040846 1 0 0 0 0 0 1 308037
-0.003989 0.000813 0.119241 1.234600 -0.552013 0.495001 -0.040878 1 0 0 0 0 0 1 309042
-0.003987 0.000814 0.119241 1.267297 -0.542732 0.496186 -0.040909 1 0 0 0 0 0 1 310053
-0.003986 0.000814 0.119241 1.284175 -0.538271 0.496825 -0.040940 1 0 0 0 0 0 1 311045
-0.003966 0.000810 0.119232 1.032101 -0.474446 0.625781 -0.040970 1 0 0 0 0 0 1 312010
-0.003956 0.000807 0.119229 1.132251 -0.496010 0.560734 -0.041002 1 0 0 0 0 0 1 313031
-0.003952 0.000806 0.119227 1.204122 -0.512133 0.527381 -0.041034 1 0 0 0 0 0 1 314043
-0.003949 0.000806 0.119227 1.242471 -0.520943 0.515057 -0.041073 1 0 0 0 0 0 1 315298
-0.003948 0.000806 0.119227 1.261799 -0.525409 0.510797 -0.041096 1 0 0 0 0 0 1 316046
-0.003928 0.000801 0.119217 1.011098 -0.466107 0.638235 -0.041127 1 0 0 0 0 0 1 317038
-0.003919 0.000799 0.119214 1.111748 -0.489900 0.572525 -0.041159 1 0 0 0 0 0 1 318041
-0.003914 0.000798 0.119213 1.183842 -0.507106 0.538942 -0.041190 1 0 0 0 0 0 1 319038
-0.003912 0.000797 0.119213 1.222059 -0.516370 0.526449 -0.041221 1 0 0 0 0 0 1 320039
-0.003910 0.000797 0.119213 1.241681 -0.521214 0.522259 -0.041252 1 0 0 0 0 0 1 321038
-0.003910 0.000797 0.119212 1.251908 -0.523829 0.521054 -0.041284 1 0 0 0 0 0 1 322048
-0.003910 0.000796 0.119212 1.257479 -0.525337 0.520886 -0.041315 1 0 0 0 0 0 1 323048
-0.003890 0.000792 0.119203 0.999909 -0.464528 0.649922 -0.041347 1 0 0 0 0 0 1 324053
-0.003881 0.000790 0.119200 1.097009 -0.487541 0.584648 -0.041379 1 0 0 0 0 0 1 325076
-0.003876 0.000789 0.119199 1.167278 -0.504345 0.551201 -0.041409 1 0 0 0 0 0 1 326053
-0.003874 0.000788 0.119198 1.204609 -0.513399 0.538758 -0.041440 1 0 0 0 0 0 1 327050
-0.003873 0.000788 0.119198 1.223764 -0.518153 0.534583 -0.041472 1 0 0 0 0 0 1 328050
-0.003872 0.000788 0.119198 1.233755 -0.520724 0.533397 -0.041503 1 0 0 0 0 0 1 329052
-0.003872 0.000787 0.119198 1.239200 -0.522181 0.533242 -0.041534 1 0 0 0 0 0 1 330049
-0.003872 0.000787 0.119198 1.242377 -0.523117 0.533451 -0.041565 1 0 0 0 0 0 1 331046
-0.003872 0.000787 0.119198 1.244436 -0.523789 0.533788 -0.041596 1 0 0 0 0 0 1 332047
-0.003852 0.000783 0.119189 0.985145 -0.462559 0.663173 -0.041628 1 0 0 0 0 0 1 333047
-0.003843 0.000781 0.119185 1.081216 -0.485324 0.597894 -0.041659 1 0 0 0 0 0 1 334053
-0.003838 0.000780 0.119184 1.151012 -0.502028 0.564458 -0.041690 1 0 0 0 0 0 1 335045
-0.003836 0.000779 0.119184 1.188076 -0.511022 0.552011 -0.041722 1 0 0 0 0 0 1 336047
-0.003835 0.000779 0.119184 1.207097 -0.515733 0.547850 -0.041753 1 0 0 0 0 0 1 337046
-0.003834 0.000779 0.119184 1.217014 -0.518264 0.546671 -0.041784 1 0 0 0 0 0 1 338048
-0.003834 0.000779 0.119184 1.222391 -0.519731 0.546513 -0.041815 1 0 0 0 0 0 1 339026
-0.003834 0.000778 0.119184 1.225553 -0.520659 0.546737 -0.041846 1 0 0 0 0 0 1 340046
-0.003834 0.000778 0.119184 1.227592 -0.521327 0.547080 -0.041878 1 0 0 0 0 0 1 341049
-0.003834 0.000778 0.119184 1.229116 -0.521861 0.547491 -0.041911 1 0 0 0 0 0 1 342106
-0.003834 0.000778 0.119184 1.230287 -0.522316 0.547874 -0.041941 1 0 0 0 0 0 1 343081
-0.003834 0.000778 0.119184 1.231346 -0.522729 0.548286 -0.041972 1 0 0 0 0 0 1 344079
-0.003829 0.000761 0.119194 1.163093 -0.279887 0.400372 -0.042005 1 0 0 0 0 0 1 345116
-0.003814 0.000765 0.119209 1.016030 -0.551621 0.327263 -0.042036 1 0 0 0 0 0 1 346107
-0.003806 0.000768 0.119214 1.093575 -0.549937 0.442432 -0.042067 1 0 0 0 0 0 1 347104
-0.003783 0.000764 0.119206 0.888886 -0.473998 0.625921 -0.042097 1 0 0 0 0 0 1 348075
-0.003771 0.000762 0.119204 1.014508 -0.488132 0.580614 -0.042130 1 0 0 0 0 0 1 349130
-0.003766 0.000762 0.119203 1.099467 -0.500399 0.554185 -0.042161 1 0 0 0 0 0 1 350110
-0.003763 0.000761 0.119203 1.144230 -0.507168 0.544182 -0.042192 1 0 0 0 0 0 1 351111
-0.003761 0.000761 0.119202 1.167119 -0.510782 0.540853 -0.042223 1 0 0 0 0 0 1 352103
-0.003761 0.000761 0.119202 1.178987 -0.512780 0.539965 -0.042255 1 0 0 0 0 0 1 353135
-0.003760 0.000761 0.119202 1.185305 -0.513953 0.539893 -0.042286 1 0 0 0 0 0 1 354105
-0.003760 0.000761 0.119202 1.188908 -0.514725 0.540137 -0.042316 1 0 0 0 0 0 1 355082
-0.003760 0.000761 0.119202 1.191166 -0.515317 0.540488 -0.042349 1 0 0 0 0 0 1 356113
-0.003760 0.000761 0.119202 1.192753 -0.515810 0.540882 -0.042381 1 0 0 0 0 0 1 357139
-0.003760 0.000761 0.119202 1.193949 -0.516225 0.541249 -0.042411 1 0 0 0 0 0 1 358109
-0.003760 0.000761 0.119202 1.194977 -0.516623 0.541649 -0.042441 1 0 0 0 0 0 1 359082
-0.003760 0.000761 0.119202 1.195926 -0.517019 0.542038 -0.042473 1 0 0 0 0 0 1 360080
-0.003760 0.000761 0.119202 1.196868 -0.517407 0.542451 -0.042504 1 0 0 0 0 0 1 361097
-0.003760 0.000761 0.119202 1.197763 -0.517788 0.542833 -0.042535 1 0 0 0 0 0 1 362083
-0.003760 0.000761 0.119202 1.198660 -0.518163 0.543241 -0.042567 1 0 0 0 0 0 1 363091
-0.003760 0.000761 0.119202 1.199551 -0.518547 0.543645 -0.042598 1 0 0 0 0 0 1 364102
-0.003760 0.000761 0.119202 1.200474 -0.518965 0.544054 -0.042631 1 0 0 0 0 0 1 365143
-0.003760 0.000761 0.119202 1.201315 -0.519322 0.544449 -0.042661 1 0 0 0 0 0 1 366103
-0.003760 0.000761 0.119202 1.202190 -0.519687 0.544830 -0.042691 1 0 0 0 0 0 1 367087
-0.003760 0.000761 0.119202 1.203077 -0.520081 0.545247 -0.042723 1 0 0 0 0 0 1 368104
-0.003760 0.000761 0.119202 1.203997 -0.520468 0.545649 -0.042756 1 0 0 0 0 0 1 369141
-0.003760 0.000761 0.119202 1.204834 -0.520840 0.546044 -0.042786 1 0 0 0 0 0 1 370101
-0.003760 0.000761 0.119202 1.205711 -0.521209 0.546426 -0.042817 1 0 0 0 0 0 1 371089
-0.003760 0.000761 0.119202 1.206596 -0.521602 0.546842 -0.042848 1 0 0 0 0 0 1 372103
-0.003760 0.000761 0.119202 1.207490 -0.521989 0.547229 -0.042880 1 0 0 0 0 0 1 373119
-0.003760 0.000761 0.119202 1.208355 -0.522364 0.547639 -0.042911 1 0 0 0 0 0 1 374103
-0.003760 0.000761 0.119202 1.209233 -0.522741 0.548028 -0.042942 1 0 0 0 0 0 1 375088
-0.003760 0.000761 0.119202 1.210136 -0.523122 0.548430 -0.042974 1 0 0 0 0 0 1 376116
-0.003760 0.000761 0.119202 1.211010 -0.523510 0.548842 -0.043005 1 0 0 0 0 0 1 377119
-0.003760 0.000761 0.119202 1.211882 -0.523876 0.549223 -0.043036 1 0 0 0 0 0 1 378101
-0.003760 0.000761 0.119202 1.212755 -0.524264 0.549633 -0.043067 1 0 0 0 0 0 1 379102
-0.003760 0.000761 0.119202 1.213622 -0.524640 0.550008 -0.043098 1 0 0 0 0 0 1 380087
-0.003760 0.000761 0.119202 1.214577 -0.525054 0.550459 -0.043132 1 0 0 0 0 0 1 381174
-0.003760 0.000761 0.119202 1.215336 -0.525380 0.550793 -0.043158 1 0 0 0 0 0 1 382023
-0.003760 0.000761 0.119202 1.216207 -0.525749 0.551193 -0.043190 1 0 0 0 0 0 1 383029
-0.003760 0.000761 0.119202 1.217093 -0.526138 0.551589 -0.043221 1 0 0 0 0 0 1 384020
-0.003760 0.000761 0.119202 1.217981 -0.526512 0.551985 -0.043252 1 0 0 0 0 0 1 385030
-0.003760 0.000761 0.119202 1.218843 -0.526896 0.552392 -0.043283 1 0 0 0 0 0 1 386020
-0.003760 0.000761 0.119202 1.219739 -0.527272 0.552783 -0.043315 1 0 0 0 0 0 1 387029
-0.003760 0.000761 0.119202 1.220619 -0.527676 0.553194 -0.043347 1 0 0 0 0 0 1 388048
-0.003760 0.000761 0.119202 1.221505 -0.528038 0.553583 -0.043377 1 0 0 0 0 0 1 389038
-0.003760 0.000761 0.119202 1.222368 -0.528420 0.553990 -0.043408 1 0 0 0 0 0 1 390026
-0.003760 0.000761 0.119202 1.223268 -0.528808 0.554388 -0.043440 1 0 0 0 0 0 1 391036
-0.003760 0.000761 0.119202 1.224128 -0.529172 0.554783 -0.043471 1 0 0 0 0 0 1 392029
-0.003760 0.000761 0.119202 1.225020 -0.529565 0.555182 -0.043502 1 0 0 0 0 0 1 393028
-0.003760 0.000761 0.119202 1.225880 -0.529927 0.555566 -0.043533 1 0 0 0 0 0 1 394007
-0.003760 0.000761 0.119202 1.226776 -0.530326 0.555988 -0.043565 1 0 0 0 0 0 1 395035
-0.003760 0.000761 0.119202 1.227630 -0.530696 0.556356 -0.043595 1 0 0 0 0 0 1 396006
-0.003760 0.000761 0.119202 1.228516 -0.531079 0.556776 -0.043627 1 0 0 0 0 0 1 397014
-0.003760 0.000761 0.119202 1.229431 -0.531473 0.557181 -0.043659 1 0 0 0 0 0 1 398040
-0.003760 0.000761 0.119202 1.230295 -0.531839 0.557578 -0.043690 1 0 0 0 0 0 1 399038
-0.003760 0.000761 0.119202 1.231161 -0.532219 0.557965 -0.043720 1 0 0 0 0 0 1 400006
-0.003760 0.000761 0.119202 1.232055 -0.532599 0.558375 -0.043752 1 0 0 0 0 0 1 401037
-0.003760 0.000761 0.119202 1.232947 -0.532991 0.558774 -0.043784 1 0 0 0 0 0 1 402035
-0.003760 0.000761 0.119202 1.233807 -0.533368 0.559166 -0.043815 1 0 0 0 0 0 1 403037
-0.003760 0.000761 0.119202 1.234705 -0.533753 0.559571 -0.043846 1 0 0 0 0 0 1 404035
-0.003760 0.000761 0.119202 1.235574 -0.534130 0.559976 -0.043877 1 0 0 0 0 0 1 405033
-0.003760 0.000761 0.119202 1.236441 -0.534493 0.560353 -0.043908 1 0 0 0 0 0 1 406010
-0.003760 0.000761 0.119202 1.237343 -0.534892 0.560766 -0.043940 1 0 0 0 0 0 1 407030
-0.003760 0.000761 0.119202 1.238205 -0.535258 0.561162 -0.043971 1 0 0 0 0 0 1 408026
-0.003760 0.000761 0.119202 1.239097 -0.535650 0.561561 -0.044002 1 0 0 0 0 0 1 409024
-0.003760 0.000761 0.119202 1.239964 -0.536018 0.561960 -0.044033 1 0 0 0 0 0 1 410025
-0.003760 0.000761 0.119202 1.240848 -0.536419 0.562352 -0.044064 1 0 0 0 0 0 1 411023
-0.003760 0.000761 0.119202 1.241723 -0.536780 0.562757 -0.044096 1 0 0 0 0 0 1 412025
-0.003760 0.000761 0.119202 1.242619 -0.537173 0.563158 -0.044127 1 0 0 0 0 0 1 413027
-0.003760 0.000761 0.119202 1.243487 -0.537551 0.563562 -0.044158 1 0 0 0 0 0 1 414025
-0.003760 0.000761 0.119202 1.244374 -0.537922 0.563948 -0.044190 1 0 0 0 0 0 1 415024
-0.003760 0.000761 0.119202 1.245258 -0.538313 0.564353 -0.044221 1 0 0 0 0 0 1 416024
-0.003760 0.000761 0.119202 1.246124 -0.538681 0.564751 -0.044252 1 0 0 0 0 0 1 417025
-0.003760 0.000761 0.119202 1.247017 -0.539073 0.565151 -0.044283 1 0 0 0 0 0 1 418024
-0.003760 0.000761 0.119202 1.247875 -0.539450 0.565542 -0.044315 1 0 0 0 0 0 1 419024
-0.003760 0.000761 0.119202 1.248777 -0.539836 0.565948 -0.044346 1 0 0 0 0 0 1 420025
-0.003760 0.000761 0.119202 1.249649 -0.540215 0.566354 -0.044377 1 0 0 0 0 0 1 421027
-0.003760 0.000761 0.119202 1.250519 -0.540579 0.566733 -0.044408 1 0 0 0 0 0 1 422007
-0.003760 0.000761 0.119202 1.251407 -0.540973 0.567151 -0.044440 1 0 0 0 0 0 1 423025
-0.003760 0.000761 0.119202 1.252294 -0.541346 0.567538 -0.044471 1 0 0 0 0 0 1 424024
-0.003760 0.000761 0.119202 1.253166 -0.541734 0.567948 -0.044502 1 0 0 0 0 0 1 425024
-0.003760 0.000761 0.119202 1.254045 -0.542115 0.568328 -0.044533 1 0 0 0 0 0 1 426023
-0.003760 0.000761 0.119202 1.254925 -0.542496 0.568745 -0.044565 1 0 0 0 0 0 1 427024
-0.003760 0.000761 0.119202 1.255812 -0.542867 0.569132 -0.044596 1 0 0 0 0 0 1 428023
-0.003760 0.000761 0.119202 1.256699 -0.543259 0.569538 -0.044627 1 0 0 0 0 0 1 429026
-0.003760 0.000761 0.119202 1.257650 -0.543673 0.569980 -0.044661 1 0 0 0 0 0 1 430119
-0.003760 0.000761 0.119202 1.258526 -0.544040 0.570362 -0.044692 1 0 0 0 0 0 1 431106
-0.003760 0.000761 0.119202 1.259382 -0.544421 0.570765 -0.044723 1 0 0 0 0 0 1 432088
-0.003760 0.000761 0.119202 1.260319 -0.544815 0.571175 -0.044756 1 0 0 0 0 0 1 433144
-0.003760 0.000761 0.119202 1.261161 -0.545190 0.571571 -0.044786 1 0 0 0 0 0 1 434109
-0.003760 0.000761 0.119202 1.262014 -0.545560 0.571940 -0.044816 1 0 0 0 0 0 1 435079
-0.003760 0.000761 0.119202 1.262893 -0.545940 0.572356 -0.044847 1 0 0 0 0 0 1 436079
-0.003760 0.000761 0.119202 1.263822 -0.546330 0.572762 -0.044880 1 0 0 0 0 0 1 437125
-0.003760 0.000761 0.119202 1.264686 -0.546712 0.573157 -0.044911 1 0 0 0 0 0 1 438102
-0.003760 0.000761 0.119202 1.265535 -0.547082 0.573554 -0.044941 1 0 0 0 0 0 1 439079
-0.003760 0.000761 0.119202 1.266442 -0.547462 0.573949 -0.044973 1 0 0 0 0 0 1 440101
-0.003760 0.000761 0.119202 1.267322 -0.547853 0.574364 -0.045005 1 0 0 0 0 0 1 441111
-0.003760 0.000761 0.119202 1.268171 -0.548221 0.574730 -0.045035 1 0 0 0 0 0 1 442075
-0.003760 0.000761 0.119202 1.269045 -0.548600 0.575144 -0.045066 1 0 0 0 0 0 1 443070
-0.003760 0.000761 0.119202 1.269966 -0.548985 0.575546 -0.045098 1 0 0 0 0 0 1 444106
-0.003760 0.000761 0.119202 1.270846 -0.549377 0.575961 -0.045130 1 0 0 0 0 0 1 445116
-0.003760 0.000761 0.119202 1.271725 -0.549755 0.576349 -0.045161 1 0 0 0 0 0 1 446101
-0.003760 0.000761 0.119202 1.272590 -0.550120 0.576735 -0.045192 1 0 0 0 0 0 1 447087
-0.003760 0.000761 0.119202 1.273473 -0.550512 0.577151 -0.045223 1 0 0 0 0 0 1 448100
-0.003760 0.000761 0.119202 1.274377 -0.550892 0.577545 -0.045255 1 0 0 0 0 0 1 449118
-0.003760 0.000761 0.119202 1.275223 -0.551281 0.577941 -0.045286 1 0 0 0 0 0 1 450098
-0.003760 0.000761 0.119202 1.276106 -0.551641 0.578328 -0.045316 1 0 0 0 0 0 1 451084
-0.003760 0.000761 0.119202 1.276991 -0.552034 0.578746 -0.045348 1 0 0 0 0 0 1 452099
-0.003760 0.000761 0.119202 1.277919 -0.552433 0.579156 -0.045381 1 0 0 0 0 0 1 453140
-0.003760 0.000761 0.119202 1.278685 -0.552757 0.579509 -0.045408 1 0 0 0 0 0 1 454027
-0.003760 0.000761 0.119202 1.279571 -0.553147 0.579905 -0.045439 1 0 0 0 0 0 1 455018
-0.003760 0.000761 0.119202 1.280458 -0.553520 0.580300 -0.045471 1 0 0 0 0 0 1 456027
-0.003760 0.000761 0.119202 1.281322 -0.553905 0.580708 -0.045502 1 0 0 0 0 0 1 457019
-0.003760 0.000761 0.119202 1.282209 -0.554290 0.581092 -0.045533 1 0 0 0 0 0 1 458028
-0.003760 0.000761 0.119202 1.283080 -0.554667 0.581504 -0.045564 1 0 0 0 0 0 1 459018
-0.003760 0.000761 0.119202 1.283976 -0.555042 0.581896 -0.045596 1 0 0 0 0 0 1 460027
-0.003760 0.000761 0.119202 1.284840 -0.555426 0.582303 -0.045627 1 0 0 0 0 0 1 461018
-0.003760 0.000761 0.119202 1.285739 -0.555814 0.582700 -0.045658 1 0 0 0 0 0 1 462026
-0.003760 0.000761 0.119202 1.286625 -0.556189 0.583107 -0.045690 1 0 0 0 0 0 1 463049
-0.003760 0.000761 0.119202 1.287504 -0.556576 0.583500 -0.045721 1 0 0 0 0 0 1 464033
-0.003760 0.000761 0.119202 1.288382 -0.556958 0.583888 -0.045753 1 0 0 0 0 0 1 465041
-0.003760 0.000761 0.119202 1.289252 -0.557335 0.584301 -0.045784 1 0 0 0 0 0 1 466032
-0.003760 0.000761 0.119202 1.290149 -0.557711 0.584693 -0.045815 1 0 0 0 0 0 1 467042
-0.003760 0.000761 0.119202 1.291007 -0.558092 0.585097 -0.045846 1 0 0 0 0 0 1 468026
-0.003760 0.000761 0.119202 1.291898 -0.558476 0.585491 -0.045877 1 0 0 0 0 0 1 469025
-0.003760 0.000761 0.119202 1.292772 -0.558846 0.585892 -0.045909 1 0 0 0 0 0 1 470034
-0.003760 0.000761 0.119202 1.293647 -0.559231 0.586284 -0.045939 1 0 0 0 0 0 1 471013
-0.003760 0.000761 0.119202 1.294531 -0.559606 0.586690 -0.045971 1 0 0 0 0 0 1 472033
-0.003760 0.000761 0.119202 1.295419 -0.560009 0.587084 -0.046002 1 0 0 0 0 0 1 473036
-0.003760 0.000761 0.119202 1.296285 -0.560366 0.587484 -0.046033 1 0 0 0 0 0 1 474028
-0.003760 0.000761 0.119202 1.297160 -0.560750 0.587876 -0.046064 1 0 0 0 0 0 1 475006
-0.003760 0.000761 0.119202 1.298054 -0.561140 0.588292 -0.046096 1 0 0 0 0 0 1 476034
-0.003760 0.000761 0.119202 1.298943 -0.561512 0.588679 -0.046127 1 0 0 0 0 0 1 477035
-0.003760 0.000761 0.119202 1.299834 -0.561906 0.589087 -0.046159 1 0 0 0 0 0 1 478043
-0.003760 0.000761 0.119202 1.300700 -0.562273 0.589485 -0.046190 1 0 0 0 0 0 1 479043
-0.003760 0.000761 0.119202 1.301598 -0.562668 0.589887 -0.046222 1 0 0 0 0 0 1 480048
-0.003760 0.000761 0.119202 1.302454 -0.563044 0.590277 -0.046253 1 0 0 0 0 0 1 481046
-0.003760 0.000761 0.119202 1.303356 -0.563430 0.590683 -0.046284 1 0 0 0 0 0 1 482047
-0.003760 0.000761 0.119202 1.304217 -0.563794 0.591080 -0.046315 1 0 0 0 0 0 1 483041
-0.003760 0.000761 0.119202 1.305115 -0.564189 0.591481 -0.046346 1 0 0 0 0 0 1 484045
-0.003760 0.000761 0.119202 1.305966 -0.564560 0.591878 -0.046377 1 0 0 0 0 0 1 485024
-0.003760 0.000761 0.119202 1.306868 -0.564938 0.592271 -0.046409 1 0 0 0 0 0 1 486041
-0.003760 0.000761 0.119202 1.307754 -0.565329 0.592676 -0.046440 1 0 0 0 0 0 1 487042
-0.003760 0.000761 0.119202 1.308618 -0.565696 0.593074 -0.046471 1 0 0 0 0 0 1 488041
-0.003760 0.000761 0.119202 1.309504 -0.566098 0.593467 -0.046503 1 0 0 0 0 0 1 489041
-0.003760 0.000761 0.119202 1.310377 -0.566458 0.593871 -0.046534 1 0 0 0 0 0 1 490041
-0.003760 0.000761 0.119202 1.311273 -0.566851 0.594272 -0.046565 1 0 0 0 0 0 1 491043
-0.003760 0.000761 0.119202 1.312141 -0.567229 0.594676 -0.046596 1 0 0 0 0 0 1 492041
-0.003760 0.000761 0.119202 1.313029 -0.567601 0.595063 -0.046628 1 0 0 0 0 0 1 493042
-0.003760 0.000761 0.119202 1.313901 -0.567989 0.595473 -0.046659 1 0 0 0 0 0 1 494042
-0.003760 0.000761 0.119202 1.314789 -0.568362 0.595861 -0.046690 1 0 0 0 0 0 1 495042
-0.003760 0.000761 0.119202 1.315677 -0.568754 0.596267 -0.046721 1 0 0 0 0 0 1 496046
-0.003760 0.000761 0.119202 1.316531 -0.569129 0.596657 -0.046753 1 0 0 0 0 0 1 497042
-0.003760 0.000761 0.119202 1.317416 -0.569508 0.597056 -0.046783 1 0 0 0 0 0 1 498025
-0.003760 0.000761 0.119202 1.318299 -0.569882 0.597461 -0.046815 1 0 0 0 0 0 1 499043
-0.003760 0.000761 0.119202 1.319191 -0.570274 0.597860 -0.046846 1 0 0 0 0 0 1 500041
-0.003760 0.000761 0.119202 1.320046 -0.570646 0.598259 -0.046877 1 0 0 0 0 0 1 501024
-0.003760 0.000761 0.119202 1.321000 -0.571047 0.598676 -0.046911 1 0 0 0 0 0 1 502100
-0.003760 0.000761 0.119202 1.321872 -0.571435 0.599086 -0.046942 1 0 0 0 0 0 1 503100
-0.003760 0.000761 0.119202 1.322727 -0.571805 0.599455 -0.046972 1 0 0 0 0 0 1 504071
-0.003760 0.000761 0.119202 1.323668 -0.572213 0.599899 -0.047006 1 0 0 0 0 0 1 505142
-0.003760 0.000761 0.119202 1.324524 -0.572571 0.600272 -0.047036 1 0 0 0 0 0 1 506105
-0.003760 0.000761 0.119202 1.325398 -0.572959 0.600684 -0.047067 1 0 0 0 0 0 1 507107
-0.003760 0.000761 0.119202 1.326280 -0.573329 0.601068 -0.047098 1 0 0 0 0 0 1 508100
-0.003760 0.000761 0.119202 1.327185 -0.573729 0.601482 -0.047130 1 0 0 0 0 0 1 509124
-0.003760 0.000761 0.119202 1.328035 -0.574100 0.601879 -0.047161 1 0 0 0 0 0 1 510103
-0.003760 0.000761 0.119202 1.328899 -0.574461 0.602255 -0.047191 1 0 0 0 0 0 1 511075
-0.003760 0.000761 0.119202 1.329755 -0.574855 0.602655 -0.047222 1 0 0 0 0 0 1 512067
-0.003760 0.000761 0.119202 1.330717 -0.575249 0.603079 -0.047256 1 0 0 0 0 0 1 513143
-0.003760 0.000761 0.119202 1.331553 -0.575620 0.603473 -0.047286 1 0 0 0 0 0 1 514101
-0.003760 0.000761 0.119202 1.332419 -0.575983 0.603850 -0.047316 1 0 0 0 0 0 1 515076
-0.003760 0.000761 0.119202 1.333293 -0.576372 0.604262 -0.047347 1 0 0 0 0 0 1 516078
-0.003760 0.000761 0.119202 1.334217 -0.576770 0.604671 -0.047380 1 0 0 0 0 0 1 517116
-0.003760 0.000761 0.119202 1.335054 -0.577122 0.605044 -0.047410 1 0 0 0 0 0 1 518069
-0.003760 0.000761 0.119202 1.335937 -0.577515 0.605460 -0.047441 1 0 0 0 0 0 1 519082
-0.003760 0.000761 0.119202 1.336831 -0.577902 0.605846 -0.047473 1 0 0 0 0 0 1 520098
-0.003760 0.000761 0.119202 1.337747 -0.578299 0.606280 -0.047506 1 0 0 0 0 0 1 521140
-0.003760 0.000761 0.119202 1.338599 -0.578655 0.606651 -0.047536 1 0 0 0 0 0 1 522099
-0.003760 0.000761 0.119202 1.339456 -0.579036 0.607055 -0.047566 1 0 0 0 0 0 1 523082
-0.003760 0.000761 0.119202 1.340360 -0.579426 0.607455 -0.047598 1 0 0 0 0 0 1 524096
-0.003760 0.000761 0.119202 1.341258 -0.579807 0.607867 -0.047630 1 0 0 0 0 0 1 525133
-0.003760 0.000761 0.119202 1.342120 -0.580185 0.608252 -0.047661 1 0 0 0 0 0 1 526096
-0.003760 0.000761 0.119202 1.342979 -0.580560 0.608632 -0.047691 1 0 0 0 0 0 1 527084
-0.003760 0.000761 0.119202 1.343869 -0.580945 0.609054 -0.047723 1 0 0 0 0 0 1 528097
-0.003760 0.000761 0.119202 1.344773 -0.581324 0.609449 -0.047755 1 0 0 0 0 0 1 529115
-0.003760 0.000761 0.119202 1.345617 -0.581700 0.609847 -0.047785 1 0 0 0 0 0 1 530083
-0.003760 0.000761 0.119202 1.346519 -0.582078 0.610241 -0.047817 1 0 0 0 0 0 1 531099
-0.003760 0.000761 0.119202 1.347375 -0.582459 0.610644 -0.047848 1 0 0 0 0 0 1 532081
-0.003760 0.000761 0.119202 1.348296 -0.582856 0.611051 -0.047880 1 0 0 0 0 0 1 533114
-0.003760 0.000761 0.119202 1.349157 -0.583221 0.611447 -0.047911 1 0 0 0 0 0 1 534109
-0.003760 0.000761 0.119202 1.350034 -0.583619 0.611835 -0.047942 1 0 0 0 0 0 1 535099
-0.003760 0.000761 0.119202 1.350891 -0.583972 0.612232 -0.047973 1 0 0 0 0 0 1 536081
-0.003760 0.000761 0.119202 1.351833 -0.584385 0.612654 -0.048005 1 0 0 0 0 0 1 537134
-0.003760 0.000761 0.119202 1.352607 -0.584710 0.612999 -0.048033 1 0 0 0 0 0 1 538016
-0.003760 0.000761 0.119202 1.353486 -0.585101 0.613413 -0.048065 1 0 0 0 0 0 1 539025
-0.003760 0.000761 0.119202 1.354370 -0.585482 0.613804 -0.048096 1 0 0 0 0 0 1 540016
-0.003760 0.000761 0.119202 1.355243 -0.585852 0.614205 -0.048127 1 0 0 0 0 0 1 541025
-0.003760 0.000761 0.119202 1.356128 -0.586241 0.614601 -0.048158 1 0 0 0 0 0 1 542015
-0.003760 0.000761 0.119202 1.356995 -0.586621 0.614996 -0.048190 1 0 0 0 0 0 1 543025
-0.003760 0.000761 0.119202 1.357896 -0.587007 0.615401 -0.048221 1 0 0 0 0 0 1 544025
-0.003760 0.000761 0.119202 1.358766 -0.587375 0.615801 -0.048252 1 0 0 0 0 0 1 545028
-0.003760 0.000761 0.119202 1.359661 -0.587769 0.616202 -0.048283 1 0 0 0 0 0 1 546030
-0.003760 0.000761 0.119202 1.360513 -0.588130 0.616593 -0.048314 1 0 0 0 0 0 1 547014
-0.003760 0.000761 0.119202 1.361425 -0.588531 0.617001 -0.048346 1 0 0 0 0 0 1 548034
-0.003760 0.000761 0.119202 1.362289 -0.588905 0.617392 -0.048377 1 0 0 0 0 0 1 549014
-0.003760 0.000761 0.119202 1.363159 -0.589274 0.617792 -0.048408 1 0 0 0 0 0 1 550020
-0.003760 0.000761 0.119202 1.364048 -0.589677 0.618186 -0.048440 1 0 0 0 0 0 1 551024
-0.003760 0.000761 0.119202 1.364915 -0.590034 0.618588 -0.048471 1 0 0 0 0 0 1 552017
-0.003760 0.000761 0.119202 1.365819 -0.590431 0.618992 -0.048502 1 0 0 0 0 0 1 553028
-0.003760 0.000761 0.119202 1.366665 -0.590790 0.619381 -0.048533 1 0 0 0 0 0 1 554005
-0.003760 0.000761 0.119202 1.367572 -0.591188 0.619787 -0.048564 1 0 0 0 0 0 1 555020
-0.003760 0.000761 0.119202 1.368428 -0.591561 0.620186 -0.048595 1 0 0 0 0 0 1 556004
-0.003760 0.000761 0.119202 1.369329 -0.591939 0.620578 -0.048627 1 0 0 0 0 0 1 557019
-0.003760 0.000761 0.119202 1.370215 -0.592330 0.620983 -0.048658 1 0 0 0 0 0 1 558021
-0.003760 0.000761 0.119202 1.371055 -0.592699 0.621367 -0.048689 1 0 0 0 0 0 1 559002
-0.003760 0.000761 0.119202 1.371973 -0.593092 0.621781 -0.048721 1 0 0 0 0 0 1 560022
-0.003760 0.000761 0.119202 1.372840 -0.593459 0.622180 -0.048752 1 0 0 0 0 0 1 561022
-0.003760 0.000761 0.119202 1.373735 -0.593853 0.622580 -0.048783 1 0 0 0 0 0 1 562023
-0.003760 0.000761 0.119202 1.374604 -0.594231 0.622984 -0.048814 1 0 0 0 0 0 1 563022
-0.003760 0.000761 0.119202 1.375492 -0.594603 0.623372 -0.048846 1 0 0 0 0 0 1 564023
-0.003760 0.000761 0.119202 1.376361 -0.594990 0.623780 -0.048877 1 0 0 0 0 0 1 565019
-0.003760 0.000761 0.119202 1.377227 -0.595365 0.624154 -0.048908 1 0 0 0 0 0 1 566003
-0.003760 0.000761 0.119202 1.378119 -0.595751 0.624577 -0.048939 1 0 0 0 0 0 1 567018
-0.003760 0.000761 0.119202 1.379010 -0.596124 0.624966 -0.048971 1 0 0 0 0 0 1 568021
-0.003760 0.000761 0.119202 1.379878 -0.596508 0.625363 -0.049001 1 0 0 0 0 0 1 569002
-0.003760 0.000761 0.119202 1.380759 -0.596882 0.625768 -0.049033 1 0 0 0 0 0 1 570020
-0.003760 0.000761 0.119202 1.381652 -0.597275 0.626168 -0.049064 1 0 0 0 0 0 1 571019
-0.003760 0.000761 0.119202 1.382506 -0.597647 0.626566 -0.049095 1 0 0 0 0 0 1 572002
-0.003760 0.000761 0.119202 1.383408 -0.598025 0.626959 -0.049127 1 0 0 0 0 0 1 573018
-0.003760 0.000761 0.119202 1.384274 -0.598422 0.627363 -0.049158 1 0 0 0 0 0 1 574020
-0.003760 0.000761 0.119202 1.385169 -0.598788 0.627756 -0.049189 1 0 0 0 0 0 1 575020
-0.003760 0.000761 0.119202 1.386040 -0.599174 0.628167 -0.049221 1 0 0 0 0 0 1 576019
-0.003760 0.000761 0.119202 1.386930 -0.599548 0.628555 -0.049252 1 0 0 0 0 0 1 577021
-0.003760 0.000761 0.119202 1.387785 -0.599928 0.628958 -0.049283 1 0 0 0 0 0 1 578002
-0.003760 0.000761 0.119202 1.388688 -0.600308 0.629352 -0.049314 1 0 0 0 0 0 1 579019
-0.003760 0.000761 0.119202 1.389575 -0.600700 0.629758 -0.049346 1 0 0 0 0 0 1 580022
-0.003760 0.000761 0.119202 1.390440 -0.601077 0.630162 -0.049377 1 0 0 0 0 0 1 581018
-0.003760 0.000761 0.119202 1.391321 -0.601458 0.630542 -0.049408 1 0 0 0 0 0 1 582019
-0.003760 0.000761 0.119202 1.392199 -0.601838 0.630958 -0.049439 1 0 0 0 0 0 1 583018
-0.003760 0.000761 0.119202 1.393088 -0.602210 0.631346 -0.049471 1 0 0 0 0 0 1 584019
-0.003760 0.000761 0.119202 1.393962 -0.602599 0.631757 -0.049502 1 0 0 0 0 0 1 585021
-0.003760 0.000761 0.119202 1.394924 -0.603003 0.632178 -0.049536 1 0 0 0 0 0 1 586105
-0.003760 0.000761 0.119202 1.395792 -0.603389 0.632586 -0.049567 1 0 0 0 0 0 1 587100
-0.003760 0.000761 0.119202 1.396795 -0.603822 0.633031 -0.049602 1 0 0 0 0 0 1 588227
-0.003760 0.000761 0.119202 1.397663 -0.604199 0.633415 -0.049633 1 0 0 0 0 0 1 589225
-0.003760 0.000761 0.119202 1.398435 -0.604534 0.633784 -0.049661 1 0 0 0 0 0 1 590105
-0.003760 0.000761 0.119202 1.399318 -0.604903 0.634169 -0.049692 1 0 0 0 0 0 1 591098
-0.003748 0.000774 0.119213 1.228204 -0.792272 0.484350 -0.049726 1 0 0 0 0 0 1 592196
-0.003741 0.000781 0.119217 1.286758 -0.727295 0.560155 -0.049758 1 0 0 0 0 0 1 593228
-0.003738 0.000784 0.119218 1.332180 -0.679296 0.599387 -0.049790 1 0 0 0 0 0 1 594230
-0.003736 0.000786 0.119219 1.357341 -0.653965 0.614509 -0.049820 1 0 0 0 0 0 1 595200
-0.003735 0.000787 0.119219 1.370734 -0.641399 0.620131 -0.049852 1 0 0 0 0 0 1 596219
-0.003735 0.000787 0.119219 1.377870 -0.635257 0.622299 -0.049880 1 0 0 0 0 0 1 597117
-0.003735 0.000788 0.119219 1.382032 -0.632441 0.623378 -0.049915 1 0 0 0 0 0 1 598224
-0.003735 0.000788 0.119219 1.384515 -0.631216 0.623983 -0.049946 1 0 0 0 0 0 1 599226
-0.003735 0.000788 0.119219 1.386077 -0.630766 0.624393 -0.049973 1 0 0 0 0 0 1 600094
-0.003735 0.000788 0.119219 1.387455 -0.630790 0.624866 -0.050008 1 0 0 0 0 0 1 601204
-0.003735 0.000788 0.119219 1.388524 -0.630982 0.625259 -0.050039 1 0 0 0 0 0 1 602220
-0.003735 0.000788 0.119219 1.389481 -0.631274 0.625645 -0.050070 1 0 0 0 0 0 1 603202
-0.003735 0.000788 0.119219 1.390426 -0.631623 0.626059 -0.050103 1 0 0 0 0 0 1 604241
-0.003735 0.000788 0.119219 1.391294 -0.631995 0.626431 -0.050133 1 0 0 0 0 0 1 605203
-0.003735 0.000788 0.119219 1.392191 -0.632367 0.626834 -0.050164 1 0 0 0 0 0 1 606219
-0.003735 0.000788 0.119219 1.393047 -0.632753 0.627220 -0.050195 1 0 0 0 0 0 1 607205
-0.003735 0.000788 0.119219 1.393923 -0.633141 0.627609 -0.050227 1 0 0 0 0 0 1 608219
-0.003735 0.000788 0.119219 1.394794 -0.633543 0.627994 -0.050258 1 0 0 0 0 0 1 609206
-0.003735 0.000788 0.119219 1.395670 -0.633933 0.628403 -0.050289 1 0 0 0 0 0 1 610220
-0.003735 0.000788 0.119219 1.396537 -0.634325 0.628775 -0.050321 1 0 0 0 0 0 1 611218
-0.003735 0.000788 0.119219 1.397409 -0.634731 0.629171 -0.050352 1 0 0 0 0 0 1 612220
-0.003735 0.000788 0.119219 1.398261 -0.635112 0.629561 -0.050383 1 0 0 0 0 0 1 613220
-0.003735 0.000788 0.119219 1.399129 -0.635513 0.629946 -0.050414 1 0 0 0 0 0 1 614205
-0.003735 0.000788 0.119219 1.400005 -0.635902 0.630355 -0.050446 1 0 0 0 0 0 1 615218
-0.003722 0.000801 0.119230 1.228535 -0.823496 0.480441 -0.050476 1 0 0 0 0 0 1 616203
-0.003716 0.000808 0.119234 1.287030 -0.758563 0.556141 -0.050508 1 0 0 0 0 0 1 617219
-0.003712 0.000812 0.119235 1.332421 -0.710589 0.595314 -0.050539 1 0 0 0 0 0 1 618214
-0.003711 0.000813 0.119235 1.357593 -0.685294 0.610419 -0.050571 1 0 0 0 0 0 1 619219
-0.003710 0.000814 0.119236 1.370949 -0.672723 0.616016 -0.050601 1 0 0 0 0 0 1 620205
-0.003710 0.000814 0.119236 1.378163 -0.666651 0.618229 -0.050633 1 0 0 0 0 0 1 621220
-0.003709 0.000815 0.119236 1.382139 -0.663783 0.619219 -0.050662 1 0 0 0 0 0 1 622138
-0.003709 0.000815 0.119236 1.384614 -0.662578 0.619817 -0.050693 1 0 0 0 0 0 1 623147
-0.003709 0.000815 0.119236 1.386278 -0.662181 0.620273 -0.050724 1 0 0 0 0 0 1 624139
-0.003709 0.000815 0.119236 1.387536 -0.662184 0.620677 -0.050756 1 0 0 0 0 0 1 625147
-0.003709 0.000815 0.119236 1.388592 -0.662386 0.621078 -0.050787 1 0 0 0 0 0 1 626139
-0.003709 0.000815 0.119236 1.389561 -0.662692 0.621463 -0.050818 1 0 0 0 0 0 1 627151
-0.003697 0.000828 0.119247 1.217951 -0.850437 0.471621 -0.050850 1 0 0 0 0 0 1 628153
-0.003690 0.000835 0.119250 1.276373 -0.785426 0.547163 -0.050877 1 0 0 0 0 0 1 629036
-0.003687 0.000839 0.119252 1.321873 -0.737498 0.586358 -0.050912 1 0 0 0 0 0 1 630153
-0.003685 0.000840 0.119252 1.346918 -0.712165 0.601369 -0.050939 1 0 0 0 0 0 1 631014
-0.003684 0.000841 0.119252 1.360384 -0.699661 0.607016 -0.050975 1 0 0 0 0 0 1 632149
-0.003684 0.000842 0.119252 1.367465 -0.693541 0.609163 -0.051002 1 0 0 0 0 0 1 633021
-0.003684 0.000842 0.119252 1.371624 -0.690781 0.610219 -0.051037 1 0 0 0 0 0 1 634156
-0.003684 0.000842 0.119252 1.374283 -0.689690 0.610904 -0.051077 1 0 0 0 0 0 1 635412
-0.003684 0.000842 0.119252 1.375720 -0.689181 0.611267 -0.051100 1 0 0 0 0 0 1 636160
-0.003684 0.000842 0.119252 1.376958 -0.689198 0.611655 -0.051131 1 0 0 0 0 0 1 637143
-0.003684 0.000842 0.119252 1.378008 -0.689430 0.612046 -0.051162 1 0 0 0 0 0 1 638150
-0.003684 0.000842 0.119252 1.378951 -0.689745 0.612417 -0.051193 1 0 0 0 0 0 1 639148
-0.003684 0.000842 0.119252 1.379748 -0.690058 0.612747 -0.051221 1 0 0 0 0 0 1 640028
-0.003684 0.000842 0.119252 1.380708 -0.690520 0.613176 -0.051256 1 0 0 0 0 0 1 641155
-0.003684 0.000842 0.119252 1.381565 -0.690923 0.613543 -0.051287 1 0 0 0 0 0 1 642153
-0.003684 0.000842 0.119252 1.382416 -0.691334 0.613924 -0.051319 1 0 0 0 0 0 1 643153
-0.003684 0.000842 0.119252 1.383167 -0.691705 0.614246 -0.051346 1 0 0 0 0 0 1 644030
-0.003684 0.000842 0.119252 1.384117 -0.692171 0.614662 -0.051381 1 0 0 0 0 0 1 645161
-0.003684 0.000842 0.119252 1.384953 -0.692600 0.615049 -0.051413 1 0 0 0 0 0 1 646164
-0.003684 0.000842 0.119252 1.385794 -0.693009 0.615407 -0.051444 1 0 0 0 0 0 1 647154
-0.003684 0.000842 0.119252 1.386628 -0.693438 0.615792 -0.051475 1 0 0 0 0 0 1 648154
-0.003684 0.000842 0.119252 1.387481 -0.693863 0.616162 -0.051506 1 0 0 0 0 0 1 649154
-0.003684 0.000842 0.119252 1.388307 -0.694270 0.616534 -0.051537 1 0 0 0 0 0 1 650153
-0.003684 0.000842 0.119252 1.389171 -0.694695 0.616915 -0.051569 1 0 0 0 0 0 1 651153
-0.003684 0.000842 0.119252 1.389992 -0.695110 0.617282 -0.051600 1 0 0 0 0 0 1 652153
-0.003684 0.000842 0.119252 1.390848 -0.695546 0.617657 -0.051631 1 0 0 0 0 0 1 653155
-0.003684 0.000842 0.119252 1.391675 -0.695953 0.618029 -0.051662 1 0 0 0 0 0 1 654153
-0.003684 0.000842 0.119252 1.392506 -0.696375 0.618393 -0.051693 1 0 0 0 0 0 1 655124
-0.003684 0.000842 0.119252 1.393356 -0.696794 0.618776 -0.051725 1 0 0 0 0 0 1 656151
-0.003684 0.000842 0.119252 1.394222 -0.697220 0.619159 -0.051756 1 0 0 0 0 0 1 657154
-0.003684 0.000842 0.119252 1.395057 -0.697650 0.619526 -0.051787 1 0 0 0 0 0 1 658152
-0.003684 0.000842 0.119252 1.395883 -0.698058 0.619898 -0.051819 1 0 0 0 0 0 1 659152
-0.003684 0.000842 0.119252 1.396735 -0.698490 0.620271 -0.051850 1 0 0 0 0 0 1 660148
-0.003684 0.000842 0.119252 1.397543 -0.698888 0.620635 -0.051880 1 0 0 0 0 0 1 661124
-0.003684 0.000842 0.119252 1.398423 -0.699334 0.621021 -0.051912 1 0 0 0 0 0 1 662153
-0.003684 0.000842 0.119252 1.399252 -0.699742 0.621394 -0.051944 1 0 0 0 0 0 1 663154
-0.003684 0.000842 0.119252 1.400114 -0.700167 0.621775 -0.051975 1 0 0 0 0 0 1 664152
-0.003684 0.000842 0.119252 1.400937 -0.700583 0.622143 -0.052006 1 0 0 0 0 0 1 665155
-0.003684 0.000842 0.119252 1.401791 -0.701018 0.622516 -0.052037 1 0 0 0 0 0 1 666154
-0.003684 0.000842 0.119252 1.402608 -0.701427 0.622879 -0.052068 1 0 0 0 0 0 1 667123
-0.003684 0.000842 0.119252 1.403450 -0.701842 0.623258 -0.052099 1 0 0 0 0 0 1 668141
-0.003684 0.000842 0.119252 1.404312 -0.702279 0.623636 -0.052131 1 0 0 0 0 0 1 669149
-0.003684 0.000842 0.119252 1.405144 -0.702689 0.624010 -0.052162 1 0 0 0 0 0 1 670153
-0.003684 0.000842 0.119252 1.406006 -0.703113 0.624392 -0.052194 1 0 0 0 0 0 1 671152
-0.003684 0.000842 0.119252 1.406827 -0.703529 0.624759 -0.052225 1 0 0 0 0 0 1 672152
-0.003684 0.000842 0.119252 1.407684 -0.703964 0.625133 -0.052256 1 0 0 0 0 0 1 673154
-0.003684 0.000842 0.119252 1.408515 -0.704384 0.625513 -0.052287 1 0 0 0 0 0 1 674154
-0.003684 0.000842 0.119252 1.409364 -0.704796 0.625874 -0.052319 1 0 0 0 0 0 1 675153
-0.003684 0.000842 0.119252 1.410186 -0.705219 0.626255 -0.052349 1 0 0 0 0 0 1 676140
-0.003684 0.000842 0.119252 1.411041 -0.705635 0.626619 -0.052381 1 0 0 0 0 0 1 677146
-0.003684 0.000842 0.119252 1.411901 -0.706061 0.627008 -0.052412 1 0 0 0 0 0 1 678153
-0.003684 0.000842 0.119252 1.412719 -0.706475 0.627375 -0.052443 1 0 0 0 0 0 1 679150
-0.003684 0.000842 0.119252 1.413571 -0.706908 0.627748 -0.052475 1 0 0 0 0 0 1 680147
-0.003684 0.000842 0.119252 1.414394 -0.707324 0.628124 -0.052506 1 0 0 0 0 0 1 681138
-0.003684 0.000842 0.119252 1.415250 -0.707740 0.628488 -0.052537 1 0 0 0 0 0 1 682145
-0.003684 0.000842 0.119252 1.416076 -0.708165 0.628870 -0.052568 1 0 0 0 0 0 1 683136
-0.003684 0.000842 0.119252 1.416828 -0.708529 0.629189 -0.052596 1 0 0 0 0 0 1 684020
-0.003684 0.000842 0.119252 1.417760 -0.709007 0.629618 -0.052631 1 0 0 0 0 0 1 685137
-0.003684 0.000842 0.119252 1.418625 -0.709415 0.629991 -0.052662 1 0 0 0 0 0 1 686146
-0.003684 0.000842 0.119252 1.419455 -0.709850 0.630360 -0.052693 1 0 0 0 0 0 1 687135
-0.003684 0.000842 0.119252 1.420291 -0.710263 0.630737 -0.052725 1 0 0 0 0 0 1 688146
-0.003684 0.000842 0.119252 1.421139 -0.710693 0.631108 -0.052756 1 0 0 0 0 0 1 689137
-0.003684 0.000842 0.119252 1.421977 -0.711116 0.631491 -0.052787 1 0 0 0 0 0 1 690145
-0.003684 0.000842 0.119252 1.422819 -0.711525 0.631850 -0.052818 1 0 0 0 0 0 1 691137
-0.003684 0.000842 0.119252 1.423661 -0.711958 0.632239 -0.052850 1 0 0 0 0 0 1 692147
-0.003684 0.000842 0.119252 1.424518 -0.712362 0.632608 -0.052881 1 0 0 0 0 0 1 693146
-0.003684 0.000842 0.119252 1.425346 -0.712799 0.632987 -0.052912 1 0 0 0 0 0 1 694147
-0.003684 0.000842 0.119252 1.426195 -0.713213 0.633349 -0.052943 1 0 0 0 0 0 1 695147
-0.003684 0.000842 0.119252 1.427030 -0.713642 0.633735 -0.052975 1 0 0 0 0 0 1 696149
-0.003684 0.000842 0.119252 1.427878 -0.714065 0.634102 -0.053006 1 0 0 0 0 0 1 697143
-0.003684 0.000842 0.119252 1.428723 -0.714478 0.634471 -0.053037 1 0 0 0 0 0 1 698149
-0.003684 0.000842 0.119252 1.429558 -0.714907 0.634858 -0.053069 1 0 0 0 0 0 1 699152
-0.003684 0.000842 0.119252 1.430424 -0.715316 0.635230 -0.053100 1 0 0 0 0 0 1 700161
-0.003684 0.000842 0.119252 1.431239 -0.715746 0.635604 -0.053131 1 0 0 0 0 0 1 701147
-0.003684 0.000842 0.119252 1.432069 -0.716151 0.635958 -0.053161 1 0 0 0 0 0 1 702125
-0.003684 0.000842 0.119252 1.432926 -0.716591 0.636353 -0.053194 1 0 0 0 0 0 1 703152
-0.003684 0.000842 0.119252 1.433775 -0.717004 0.636715 -0.053225 1 0 0 0 0 0 1 704152
-0.003684 0.000842 0.119252 1.434611 -0.717434 0.637101 -0.053256 1 0 0 0 0 0 1 705154
-0.003684 0.000842 0.119252 1.435462 -0.717858 0.637470 -0.053287 1 0 0 0 0 0 1 706152
-0.003684 0.000842 0.119252 1.436290 -0.718265 0.637842 -0.053319 1 0 0 0 0 0 1 707152
-0.003684 0.000842 0.119252 1.437153 -0.718690 0.638224 -0.053350 1 0 0 0 0 0 1 708152
-0.003684 0.000842 0.119252 1.437993 -0.719111 0.638587 -0.053381 1 0 0 0 0 0 1 709159
-0.003684 0.000842 0.119252 1.438819 -0.719538 0.638970 -0.053412 1 0 0 0 0 0 1 710153
-0.003684 0.000842 0.119252 1.439665 -0.719949 0.639331 -0.053443 1 0 0 0 0 0 1 711148
-0.003684 0.000842 0.119252 1.440506 -0.720382 0.639719 -0.053475 1 0 0 0 0 0 1 712157
-0.003684 0.000842 0.119252 1.441347 -0.720801 0.640083 -0.053506 1 0 0 0 0 0 1 713143
-0.003684 0.000842 0.119252 1.442247 -0.721244 0.640488 -0.053540 1 0 0 0 0 0 1 714229
-0.003684 0.000842 0.119252 1.443103 -0.721665 0.640866 -0.053571 1 0 0 0 0 0 1 715220
-0.003684 0.000842 0.119252 1.443917 -0.722074 0.641218 -0.053601 1 0 0 0 0 0 1 716197
-0.003684 0.000842 0.119252 1.444750 -0.722504 0.641604 -0.053632 1 0 0 0 0 0 1 717198
-0.003684 0.000842 0.119252 1.445596 -0.722916 0.641965 -0.053664 1 0 0 0 0 0 1 718194
-0.003684 0.000842 0.119252 1.446430 -0.723344 0.642350 -0.053695 1 0 0 0 0 0 1 719194
-0.003684 0.000842 0.119252 1.447284 -0.723770 0.642720 -0.053726 1 0 0 0 0 0 1 720195
-0.003684 0.000842 0.119252 1.448113 -0.724178 0.643093 -0.053757 1 0 0 0 0 0 1 721197
-0.003684 0.000842 0.119252 1.448973 -0.724600 0.643472 -0.053789 1 0 0 0 0 0 1 722192
-0.003684 0.000842 0.119252 1.449789 -0.725014 0.643837 -0.053820 1 0 0 0 0 0 1 723186
-0.003684 0.000842 0.119252 1.450670 -0.725461 0.644223 -0.053852 1 0 0 0 0 0 1 724217
-0.003684 0.000842 0.119252 1.451502 -0.725872 0.644598 -0.053883 1 0 0 0 0 0 1 725223
-0.003684 0.000842 0.119252 1.452344 -0.726299 0.644967 -0.053914 1 0 0 0 0 0 1 726207
-0.003684 0.000842 0.119252 1.453167 -0.726705 0.645337 -0.053945 1 0 0 0 0 0 1 727201
-0.003684 0.000842 0.119252 1.454027 -0.727128 0.645717 -0.053976 1 0 0 0 0 0 1 728196
-0.003684 0.000842 0.119252 1.454864 -0.727558 0.646085 -0.054007 1 0 0 0 0 0 1 729197
-0.003684 0.000842 0.119252 1.455705 -0.727974 0.646464 -0.054039 1 0 0 0 0 0 1 730215
-0.003684 0.000842 0.119252 1.456545 -0.728400 0.646832 -0.054070 1 0 0 0 0 0 1 731197
-0.003684 0.000842 0.119252 1.457371 -0.728807 0.647204 -0.054101 1 0 0 0 0 0 1 732194
-0.003684 0.000842 0.119252 1.458231 -0.729243 0.647580 -0.054132 1 0 0 0 0 0 1 733199
-0.003684 0.000842 0.119252 1.459092 -0.729668 0.647968 -0.054165 1 0 0 0 0 0 1 734239
-0.003684 0.000842 0.119252 1.459943 -0.730086 0.648344 -0.054196 1 0 0 0 0 0 1 735224
-0.003684 0.000842 0.119252 1.460764 -0.730502 0.648711 -0.054227 1 0 0 0 0 0 1 736224
-0.003684 0.000842 0.119252 1.461617 -0.730936 0.649085 -0.054258 1 0 0 0 0 0 1 737222
-0.003684 0.000842 0.119252 1.462465 -0.731361 0.649460 -0.054290 1 0 0 0 0 0 1 738227
-0.003684 0.000842 0.119252 1.463263 -0.731753 0.649820 -0.054320 1 0 0 0 0 0 1 739193
-0.003684 0.000842 0.119252 1.464119 -0.732187 0.650195 -0.054351 1 0 0 0 0 0 1 740194
-0.003684 0.000842 0.119252 1.464949 -0.732596 0.650569 -0.054382 1 0 0 0 0 0 1 741196
-0.003684 0.000842 0.119252 1.465803 -0.733030 0.650943 -0.054414 1 0 0 0 0 0 1 742195
-0.003684 0.000842 0.119252 1.466667 -0.733453 0.651341 -0.054446 1 0 0 0 0 0 1 743224
-0.003684 0.000842 0.119252 1.467507 -0.733872 0.651696 -0.054477 1 0 0 0 0 0 1 744221
-0.003684 0.000842 0.119252 1.468320 -0.734291 0.652072 -0.054507 1 0 0 0 0 0 1 745197
-0.003684 0.000842 0.119252 1.469166 -0.734703 0.652432 -0.054539 1 0 0 0 0 0 1 746193
-0.003684 0.000842 0.119252 1.470022 -0.735142 0.652827 -0.054571 1 0 0 0 0 0 1 747219
-0.003684 0.000842 0.119252 1.470871 -0.735556 0.653189 -0.054602 1 0 0 0 0 0 1 748219
-0.003684 0.000842 0.119252 1.471717 -0.735987 0.653569 -0.054633 1 0 0 0 0 0 1 749219
-0.003684 0.000842 0.119252 1.472538 -0.736379 0.653943 -0.054664 1 0 0 0 0 0 1 750202
-0.003684 0.000842 0.119252 1.473399 -0.736826 0.654317 -0.054696 1 0 0 0 0 0 1 751216
-0.003684 0.000842 0.119252 1.474216 -0.737240 0.654690 -0.054726 1 0 0 0 0 0 1 752200
-0.003684 0.000842 0.119252 1.475079 -0.737660 0.655058 -0.054758 1 0 0 0 0 0 1 753217
-0.003684 0.000842 0.119252 1.475843 -0.738053 0.655412 -0.054787 1 0 0 0 0 0 1 754134
-0.003684 0.000842 0.119252 1.476700 -0.738470 0.655778 -0.054818 1 0 0 0 0 0 1 755143
-0.003684 0.000842 0.119252 1.477526 -0.738895 0.656160 -0.054849 1 0 0 0 0 0 1 756134
-0.003684 0.000842 0.119252 1.478393 -0.739304 0.656533 -0.054881 1 0 0 0 0 0 1 757144
-0.003684 0.000842 0.119252 1.479225 -0.739740 0.656903 -0.054912 1 0 0 0 0 0 1 758136
-0.003684 0.000842 0.119252 1.480057 -0.740151 0.657279 -0.054943 1 0 0 0 0 0 1 759143
-0.003684 0.000842 0.119252 1.480904 -0.740581 0.657649 -0.054974 1 0 0 0 0 0 1 760133
-0.003684 0.000842 0.119252 1.481745 -0.741005 0.658033 -0.055006 1 0 0 0 0 0 1 761144
-0.003684 0.000842 0.119252 1.482585 -0.741413 0.658391 -0.055037 1 0 0 0 0 0 1 762133
-0.003684 0.000842 0.119252 1.483426 -0.741846 0.658780 -0.055068 1 0 0 0 0 0 1 763142
-0.003684 0.000842 0.119252 1.484285 -0.742251 0.659150 -0.055100 1 0 0 0 0 0 1 764144
-0.003684 0.000842 0.119252 1.485109 -0.742685 0.659528 -0.055131 1 0 0 0 0 0 1 765140
-0.003684 0.000842 0.119252 1.485960 -0.743101 0.659890 -0.055162 1 0 0 0 0 0 1 766143
-0.003684 0.000842 0.119252 1.486808 -0.743537 0.660282 -0.055194 1 0 0 0 0 0 1 767160
-0.003684 0.000842 0.119252 1.487650 -0.743956 0.660646 -0.055225 1 0 0 0 0 0 1 768147
-0.003684 0.000842 0.119252 1.488483 -0.744363 0.661009 -0.055256 1 0 0 0 0 0 1 769138
-0.003684 0.000842 0.119252 1.489319 -0.744793 0.661396 -0.055287 1 0 0 0 0 0 1 770142
-0.003684 0.000842 0.119252 1.490178 -0.745210 0.661763 -0.055319 1 0 0 0 0 0 1 771153
-0.003684 0.000842 0.119252 1.491244 -0.745743 0.662255 -0.055358 1 0 0 0 0 0 1 772420
-0.003684 0.000842 0.119252 1.491866 -0.746053 0.662513 -0.055381 1 0 0 0 0 0 1 773157
-0.003684 0.000842 0.119252 1.492693 -0.746479 0.662895 -0.055412 1 0 0 0 0 0 1 774150
-0.003684 0.000842 0.119252 1.493543 -0.746893 0.663257 -0.055443 1 0 0 0 0 0 1 775150
-0.003684 0.000842 0.119252 1.494377 -0.747322 0.663643 -0.055475 1 0 0 0 0 0 1 776151
-0.003684 0.000842 0.119252 1.495230 -0.747747 0.664012 -0.055506 1 0 0 0 0 0 1 777151
-0.003684 0.000842 0.119252 1.496056 -0.748153 0.664384 -0.055537 1 0 0 0 0 0 1 778149
-0.003684 0.000842 0.119252 1.496919 -0.748578 0.664765 -0.055568 1 0 0 0 0 0 1 779148
-0.003684 0.000842 0.119252 1.497752 -0.748996 0.665126 -0.055600 1 0 0 0 0 0 1 780148
-0.003684 0.000842 0.119252 1.498584 -0.749425 0.665511 -0.055631 1 0 0 0 0 0 1 781148
-0.003684 0.000842 0.119252 1.499439 -0.749841 0.665875 -0.055662 1 0 0 0 0 0 1 782154
-0.003684 0.000842 0.119252 1.500271 -0.750269 0.666260 -0.055694 1 0 0 0 0 0 1 783152
-0.003684 0.000842 0.119252 1.501125 -0.750695 0.666630 -0.055725 1 0 0 0 0 0 1 784154
-0.003684 0.000842 0.119252 1.501949 -0.751100 0.667001 -0.055756 1 0 0 0 0 0 1 785149
-0.003684 0.000842 0.119252 1.502812 -0.751525 0.667382 -0.055787 1 0 0 0 0 0 1 786149
-0.003684 0.000842 0.119252 1.503621 -0.751931 0.667732 -0.055817 1 0 0 0 0 0 1 787119
-0.003684 0.000842 0.119252 1.504478 -0.752373 0.668128 -0.055850 1 0 0 0 0 0 1 788149
-0.003684 0.000842 0.119252 1.505328 -0.752786 0.668491 -0.055881 1 0 0 0 0 0 1 789150
-0.003684 0.000842 0.119252 1.506161 -0.753215 0.668876 -0.055912 1 0 0 0 0 0 1 790149
-0.003684 0.000842 0.119252 1.507012 -0.753639 0.669244 -0.055943 1 0 0 0 0 0 1 791147
-0.003671 0.000856 0.119263 1.334213 -0.942649 0.518620 -0.055975 1 0 0 0 0 0 1 792149
-0.003665 0.000862 0.119267 1.392221 -0.878231 0.593835 -0.056006 1 0 0 0 0 0 1 793150
-0.003661 0.000866 0.119268 1.437333 -0.830514 0.632818 -0.056036 1 0 0 0 0 0 1 794118
-0.003655 0.000850 0.119280 1.391749 -0.558099 0.496935 -0.056068 1 0 0 0 0 0 1 795142
-0.003651 0.000841 0.119283 1.426990 -0.629724 0.577272 -0.056100 1 0 0 0 0 0 1 796149
-0.003649 0.000837 0.119285 1.452135 -0.686794 0.618044 -0.056131 1 0 0 0 0 0 1 797153
-0.003648 0.000835 0.119285 1.466293 -0.717725 0.633678 -0.056162 1 0 0 0 0 0 1 798149
-0.003648 0.000834 0.119285 1.474059 -0.733648 0.639452 -0.056193 1 0 0 0 0 0 1 799148
-0.003648 0.000834 0.119286 1.478460 -0.741856 0.641702 -0.056225 1 0 0 0 0 0 1 800149
-0.003648 0.000834 0.119286 1.481081 -0.746171 0.642717 -0.056256 1 0 0 0 0 0 1 801150
-0.003648 0.000833 0.119286 1.482817 -0.748556 0.643297 -0.056287 1 0 0 0 0 0 1 802149
-0.003648 0.000833 0.119286 1.484107 -0.749934 0.643740 -0.056318 1 0 0 0 0 0 1 803148
-0.003648 0.000833 0.119286 1.485152 -0.750853 0.644118 -0.056350 1 0 0 0 0 0 1 804148
-0.003648 0.000833 0.119286 1.486167 -0.751540 0.644522 -0.056384 1 0 0 0 0 0 1 805235
-0.003648 0.000833 0.119286 1.487014 -0.752061 0.644865 -0.056414 1 0 0 0 0 0 1 806201
-0.003648 0.000833 0.119286 1.487884 -0.752551 0.645237 -0.056446 1 0 0 0 0 0 1 807219
-0.003648 0.000833 0.119286 1.488730 -0.752998 0.645583 -0.056477 1 0 0 0 0 0 1 808220
-0.003648 0.000833 0.119286 1.489555 -0.753426 0.645945 -0.056508 1 0 0 0 0 0 1 809216
-0.003635 0.000847 0.119296 1.316529 -0.942654 0.495274 -0.056540 1 0 0 0 0 0 1 810224
-0.003629 0.000854 0.119300 1.374500 -0.878262 0.570382 -0.056570 1 0 0 0 0 0 1 811190
-0.003625 0.000857 0.119301 1.419612 -0.830565 0.609337 -0.056601 1 0 0 0 0 0 1 812190
-0.003624 0.000859 0.119302 1.444623 -0.805449 0.624337 -0.056633 1 0 0 0 0 0 1 813221
-0.003623 0.000860 0.119302 1.457860 -0.792966 0.629872 -0.056664 1 0 0 0 0 0 1 814210
-0.003622 0.000860 0.119302 1.464967 -0.786934 0.632042 -0.056695 1 0 0 0 0 0 1 815190
-0.003622 0.000860 0.119302 1.468965 -0.784143 0.633019 -0.056726 1 0 0 0 0 0 1 816191
-0.003622 0.000860 0.119302 1.471373 -0.782974 0.633588 -0.056757 1 0 0 0 0 0 1 817191
-0.003622 0.000860 0.119302 1.472991 -0.782597 0.634007 -0.056788 1 0 0 0 0 0 1 818190
-0.003622 0.000860 0.119302 1.474200 -0.782619 0.634384 -0.056819 1 0 0 0 0 0 1 819181
-0.003622 0.000860 0.119302 1.475223 -0.782854 0.634748 -0.056851 1 0 0 0 0 0 1 820199
-0.003622 0.000860 0.119302 1.476147 -0.783183 0.635099 -0.056883 1 0 0 0 0 0 1 821212
-0.003622 0.000860 0.119302 1.477005 -0.783561 0.635451 -0.056914 1 0 0 0 0 0 1 822198
-0.003622 0.000860 0.119302 1.477836 -0.783975 0.635806 -0.056945 1 0 0 0 0 0 1 823212
-0.003622 0.000860 0.119302 1.478652 -0.784381 0.636144 -0.056976 1 0 0 0 0 0 1 824198
-0.003610 0.000874 0.119313 1.305427 -0.973806 0.485505 -0.057008 1 0 0 0 0 0 1 825212
-0.003584 0.000876 0.119307 1.098194 -0.846514 0.692662 -0.057037 1 0 0 0 0 0 1 826132
-0.003571 0.000877 0.119305 1.235624 -0.820649 0.666329 -0.057068 1 0 0 0 0 0 1 827140
-0.003565 0.000878 0.119305 1.328073 -0.811529 0.647532 -0.057099 1 0 0 0 0 0 1 828133
-0.003562 0.000878 0.119304 1.376798 -0.807509 0.640229 -0.057131 1 0 0 0 0 0 1 829140
-0.003560 0.000878 0.119304 1.401655 -0.805733 0.637823 -0.057162 1 0 0 0 0 0 1 830131
-0.003560 0.000878 0.119304 1.414479 -0.805060 0.637194 -0.057193 1 0 0 0 0 0 1 831141
-0.003559 0.000879 0.119304 1.421251 -0.804941 0.637216 -0.057224 1 0 0 0 0 0 1 832133
-0.003559 0.000879 0.119304 1.425039 -0.805108 0.637446 -0.057256 1 0 0 0 0 0 1 833141
-0.003559 0.000879 0.119304 1.427304 -0.805399 0.637753 -0.057287 1 0 0 0 0 0 1 834132
-0.003559 0.000879 0.119304 1.428838 -0.805780 0.638083 -0.057318 1 0 0 0 0 0 1 835139
-0.003559 0.000879 0.119304 1.430016 -0.806180 0.638439 -0.057350 1 0 0 0 0 0 1 836164
-0.003559 0.000879 0.119304 1.430971 -0.806607 0.638783 -0.057381 1 0 0 0 0 0 1 837151
-0.003559 0.000879 0.119304 1.431827 -0.807028 0.639125 -0.057412 1 0 0 0 0 0 1 838144
-0.003546 0.000892 0.119315 1.258380 -0.996659 0.488580 -0.057443 1 0 0 0 0 0 1 839146
-0.003540 0.000899 0.119319 1.316381 -0.932295 0.563496 -0.057475 1 0 0 0 0 0 1 840144
-0.003537 0.000902 0.119320 1.361477 -0.884616 0.602332 -0.057506 1 0 0 0 0 0 1 841139
-0.003535 0.000904 0.119321 1.386420 -0.859518 0.617286 -0.057537 1 0 0 0 0 0 1 842133
-0.003534 0.000905 0.119321 1.399644 -0.847074 0.622810 -0.057568 1 0 0 0 0 0 1 843146
-0.003534 0.000905 0.119321 1.406710 -0.841062 0.624968 -0.057600 1 0 0 0 0 0 1 844149
-0.003534 0.000905 0.119321 1.410659 -0.838314 0.625930 -0.057631 1 0 0 0 0 0 1 845153
-0.003533 0.000906 0.119321 1.413022 -0.837148 0.626486 -0.057662 1 0 0 0 0 0 1 846148
-0.003533 0.000906 0.119321 1.414587 -0.836799 0.626906 -0.057693 1 0 0 0 0 0 1 847146
-0.003533 0.000906 0.119321 1.415759 -0.836850 0.627278 -0.057725 1 0 0 0 0 0 1 848148
-0.003533 0.000906 0.119321 1.416736 -0.837103 0.627621 -0.057756 1 0 0 0 0 0 1 849150
-0.003533 0.000906 0.119321 1.417592 -0.837446 0.627962 -0.057787 1 0 0 0 0 0 1 850147
-0.003533 0.000906 0.119321 1.418406 -0.837859 0.628303 -0.057818 1 0 0 0 0 0 1 851144
-0.003533 0.000906 0.119321 1.419203 -0.838286 0.628644 -0.057850 1 0 0 0 0 0 1 852147
-0.003533 0.000906 0.119321 1.419988 -0.838720 0.628978 -0.057881 1 0 0 0 0 0 1 853147
-0.003533 0.000906 0.119321 1.420743 -0.839150 0.629314 -0.057911 1 0 0 0 0 0 1 854119
-0.003533 0.000906 0.119321 1.421536 -0.839616 0.629665 -0.057944 1 0 0 0 0 0 1 855152
-0.003533 0.000906 0.119321 1.422301 -0.840068 0.630004 -0.057975 1 0 0 0 0 0 1 856150
-0.003533 0.000906 0.119321 1.423058 -0.840529 0.630336 -0.058006 1 0 0 0 0 0 1 857148
-0.003533 0.000906 0.119321 1.423808 -0.840960 0.630671 -0.058036 1 0 0 0 0 0 1 858117
-0.003533 0.000906 0.119321 1.424597 -0.841425 0.631021 -0.058068 1 0 0 0 0 0 1 859145
-0.003533 0.000906 0.119321 1.425365 -0.841878 0.631361 -0.058100 1 0 0 0 0 0 1 860146
-0.003533 0.000906 0.119321 1.426109 -0.842318 0.631691 -0.058130 1 0 0 0 0 0 1 861117
-0.003533 0.000906 0.119321 1.426899 -0.842784 0.632041 -0.058162 1 0 0 0 0 0 1 862147
-0.003533 0.000906 0.119321 1.427655 -0.843244 0.632372 -0.058193 1 0 0 0 0 0 1 863144
-0.003533 0.000906 0.119321 1.428419 -0.843688 0.632725 -0.058225 1 0 0 0 0 0 1 864147
-0.003533 0.000906 0.119321 1.429198 -0.844143 0.633061 -0.058256 1 0 0 0 0 0 1 865148
-0.003533 0.000906 0.119321 1.429965 -0.844595 0.633399 -0.058287 1 0 0 0 0 0 1 866147
-0.003533 0.000906 0.119321 1.430731 -0.845048 0.633739 -0.058318 1 0 0 0 0 0 1 867146
-0.003533 0.000906 0.119321 1.431466 -0.845495 0.634061 -0.058349 1 0 0 0 0 0 1 868115
-0.003533 0.000906 0.119321 1.432267 -0.845957 0.634419 -0.058381 1 0 0 0 0 0 1 869151
-0.003533 0.000906 0.119321 1.433008 -0.846393 0.634747 -0.058411 1 0 0 0 0 0 1 870116
-0.003533 0.000906 0.119321 1.433797 -0.846859 0.635097 -0.058443 1 0 0 0 0 0 1 871146
-0.003533 0.000906 0.119321 1.434563 -0.847311 0.635436 -0.058475 1 0 0 0 0 0 1 872144
-0.003533 0.000906 0.119321 1.435332 -0.847765 0.635777 -0.058506 1 0 0 0 0 0 1 873147
-0.003533 0.000906 0.119321 1.436089 -0.848226 0.636108 -0.058537 1 0 0 0 0 0 1 874145
-0.003533 0.000906 0.119321 1.436863 -0.848671 0.636454 -0.058568 1 0 0 0 0 0 1 875146
-0.003533 0.000906 0.119321 1.437628 -0.849122 0.636794 -0.058600 1 0 0 0 0 0 1 876143
-0.003533 0.000906 0.119321 1.438384 -0.849568 0.637128 -0.058630 1 0 0 0 0 0 1 877128
-0.003533 0.000906 0.119321 1.439217 -0.850060 0.637497 -0.058664 1 0 0 0 0 0 1 878215
-0.003533 0.000906 0.119321 1.439972 -0.850506 0.637832 -0.058695 1 0 0 0 0 0 1 879199
-0.003533 0.000906 0.119321 1.440757 -0.850983 0.638176 -0.058727 1 0 0 0 0 0 1 880234
-0.003533 0.000906 0.119321 1.441514 -0.851418 0.638514 -0.058758 1 0 0 0 0 0 1 881212
-0.003533 0.000906 0.119321 1.442291 -0.851876 0.638859 -0.058790 1 0 0 0 0 0 1 882224
-0.003533 0.000906 0.119321 1.443029 -0.852312 0.639186 -0.058820 1 0 0 0 0 0 1 883187
-0.003533 0.000906 0.119321 1.443793 -0.852763 0.639524 -0.058851 1 0 0 0 0 0 1 884184
-0.003533 0.000906 0.119321 1.444603 -0.853241 0.639883 -0.058884 1 0 0 0 0 0 1 885240
-0.003533 0.000906 0.119321 1.445342 -0.853691 0.640207 -0.058914 1 0 0 0 0 0 1 886214
-0.003533 0.000906 0.119321 1.446113 -0.854135 0.640551 -0.058945 1 0 0 0 0 0 1 887211
-0.003533 0.000906 0.119321 1.446881 -0.854587 0.640892 -0.058977 1 0 0 0 0 0 1 888212
-0.003533 0.000906 0.119321 1.447650 -0.855041 0.641232 -0.059008 1 0 0 0 0 0 1 889214
-0.003533 0.000906 0.119321 1.448397 -0.855482 0.641563 -0.059038 1 0 0 0 0 0 1 890188
-0.003533 0.000906 0.119321 1.449184 -0.855947 0.641912 -0.059071 1 0 0 0 0 0 1 891215
-0.003533 0.000906 0.119321 1.449940 -0.856407 0.642243 -0.059102 1 0 0 0 0 0 1 892211
-0.003533 0.000906 0.119321 1.450703 -0.856846 0.642585 -0.059132 1 0 0 0 0 0 1 893198
-0.003533 0.000906 0.119321 1.451480 -0.857303 0.642929 -0.059164 1 0 0 0 0 0 1 894210
-0.003533 0.000906 0.119321 1.452233 -0.857748 0.643263 -0.059195 1 0 0 0 0 0 1 895192
-0.003533 0.000906 0.119321 1.453014 -0.858209 0.643609 -0.059227 1 0 0 0 0 0 1 896211
-0.003533 0.000906 0.119321 1.453782 -0.858663 0.643949 -0.059258 1 0 0 0 0 0 1 897212
-0.003533 0.000906 0.119321 1.454528 -0.859116 0.644275 -0.059289 1 0 0 0 0 0 1 898195
-0.003533 0.000906 0.119321 1.455311 -0.859568 0.644625 -0.059320 1 0 0 0 0 0 1 899208
-0.003533 0.000906 0.119321 1.456069 -0.860014 0.644962 -0.059351 1 0 0 0 0 0 1 900196
-0.003533 0.000906 0.119321 1.456851 -0.860475 0.645308 -0.059383 1 0 0 0 0 0 1 901215
-0.003533 0.000906 0.119321 1.457602 -0.860919 0.645641 -0.059414 1 0 0 0 0 0 1 902195
-0.003533 0.000906 0.119321 1.458381 -0.861379 0.645985 -0.059445 1 0 0 0 0 0 1 903210
-0.003533 0.000906 0.119321 1.459128 -0.861833 0.646313 -0.059476 1 0 0 0 0 0 1 904195
-0.003533 0.000906 0.119321 1.459902 -0.862283 0.646671 -0.059508 1 0 0 0 0 0 1 905212
-0.003533 0.000906 0.119321 1.460667 -0.862730 0.647000 -0.059539 1 0 0 0 0 0 1 906195
-0.003533 0.000906 0.119321 1.461448 -0.863191 0.647345 -0.059570 1 0 0 0 0 0 1 907212
-0.003533 0.000906 0.119321 1.462201 -0.863635 0.647678 -0.059601 1 0 0 0 0 0 1 908194
-0.003533 0.000906 0.119321 1.462981 -0.864096 0.648024 -0.059633 1 0 0 0 0 0 1 909212
-0.003533 0.000906 0.119321 1.463676 -0.864520 0.648328 -0.059662 1 0 0 0 0 0 1 910129
-0.003533 0.000906 0.119321 1.464457 -0.864970 0.648677 -0.059693 1 0 0 0 0 0 1 911138
-0.003533 0.000906 0.119321 1.465217 -0.865418 0.649014 -0.059724 1 0 0 0 0 0 1 912129
-0.003533 0.000906 0.119321 1.465992 -0.865875 0.649357 -0.059756 1 0 0 0 0 0 1 913139
-0.003533 0.000906 0.119321 1.466757 -0.866327 0.649696 -0.059787 1 0 0 0 0 0 1 914137
-0.003533 0.000906 0.119321 1.467518 -0.866776 0.650033 -0.059818 1 0 0 0 0 0 1 915129
-0.003533 0.000906 0.119321 1.468282 -0.867241 0.650368 -0.059849 1 0 0 0 0 0 1 916136
-0.003533 0.000906 0.119321 1.469057 -0.867687 0.650715 -0.059881 1 0 0 0 0 0 1 917138
-0.003533 0.000906 0.119321 1.469831 -0.868142 0.651058 -0.059912 1 0 0 0 0 0 1 918146
-0.003533 0.000906 0.119321 1.470605 -0.868600 0.651401 -0.059944 1 0 0 0 0 0 1 919156
-0.003533 0.000906 0.119321 1.471367 -0.869050 0.651738 -0.059975 1 0 0 0 0 0 1 920150
-0.003533 0.000906 0.119321 1.472130 -0.869500 0.652076 -0.060006 1 0 0 0 0 0 1 921145
-0.003533 0.000906 0.119321 1.472883 -0.869959 0.652407 -0.060037 1 0 0 0 0 0 1 922138
-0.003533 0.000906 0.119321 1.473664 -0.870408 0.652755 -0.060068 1 0 0 0 0 0 1 923147
-0.003533 0.000906 0.119321 1.474418 -0.870852 0.653090 -0.060099 1 0 0 0 0 0 1 924130
-0.003533 0.000906 0.119321 1.475196 -0.871311 0.653434 -0.060131 1 0 0 0 0 0 1 925144
-0.003533 0.000906 0.119321 1.475964 -0.871764 0.653774 -0.060162 1 0 0 0 0 0 1 926145
-0.003533 0.000906 0.119321 1.476729 -0.872216 0.654113 -0.060193 1 0 0 0 0 0 1 927143
-0.003533 0.000906 0.119321 1.477487 -0.872678 0.654446 -0.060224 1 0 0 0 0 0 1 928143
-0.003533 0.000906 0.119321 1.478240 -0.873111 0.654782 -0.060255 1 0 0 0 0 0 1 929116
-0.003533 0.000906 0.119321 1.479029 -0.873576 0.655132 -0.060287 1 0 0 0 0 0 1 930144
-0.003533 0.000906 0.119321 1.479796 -0.874028 0.655472 -0.060318 1 0 0 0 0 0 1 931144
-0.003533 0.000906 0.119321 1.480563 -0.874481 0.655811 -0.060350 1 0 0 0 0 0 1 932144
-0.003533 0.000906 0.119321 1.481315 -0.874925 0.656145 -0.060380 1 0 0 0 0 0 1 933125
-0.003528 0.000888 0.119332 1.410951 -0.626800 0.504806 -0.060412 1 0 0 0 0 0 1 934144
-0.003526 0.000879 0.119335 1.433631 -0.710716 0.579669 -0.060443 1 0 0 0 0 0 1 935149
-0.003524 0.000874 0.119337 1.452345 -0.773957 0.618515 -0.060475 1 0 0 0 0 0 1 936149
-0.003523 0.000872 0.119337 1.463205 -0.807990 0.633456 -0.060506 1 0 0 0 0 0 1 937139
-0.003523 0.000871 0.119337 1.469273 -0.825462 0.638969 -0.060536 1 0 0 0 0 0 1 938113
-0.003523 0.000871 0.119337 1.472790 -0.834467 0.641121 -0.060568 1 0 0 0 0 0 1 939143
-0.003523 0.000870 0.119337 1.474948 -0.839200 0.642076 -0.060599 1 0 0 0 0 0 1 940142
-0.003523 0.000870 0.119337 1.476396 -0.841766 0.642618 -0.060630 1 0 0 0 0 0 1 941116
-0.003523 0.000870 0.119337 1.477534 -0.843283 0.643041 -0.060662 1 0 0 0 0 0 1 942144
-0.003523 0.000870 0.119337 1.478468 -0.844268 0.643399 -0.060693 1 0 0 0 0 0 1 943145
-0.003523 0.000870 0.119337 1.479326 -0.844955 0.643731 -0.060724 1 0 0 0 0 0 1 944141
-0.003523 0.000870 0.119337 1.480128 -0.845540 0.644073 -0.060756 1 0 0 0 0 0 1 945146
-0.003523 0.000870 0.119337 1.480916 -0.846031 0.644407 -0.060787 1 0 0 0 0 0 1 946144
-0.003523 0.000870 0.119337 1.481683 -0.846499 0.644737 -0.060818 1 0 0 0 0 0 1 947136
-0.003523 0.000870 0.119337 1.482456 -0.846951 0.645058 -0.060850 1 0 0 0 0 0 1 948144
-0.003523 0.000870 0.119337 1.483209 -0.847396 0.645401 -0.060881 1 0 0 0 0 0 1 949145
-0.003523 0.000870 0.119337 1.483980 -0.847833 0.645727 -0.060912 1 0 0 0 0 0 1 950143
-0.003523 0.000870 0.119337 1.484742 -0.848268 0.646057 -0.060943 1 0 0 0 0 0 1 951143
-0.003523 0.000870 0.119337 1.485498 -0.848723 0.646388 -0.060974 1 0 0 0 0 0 1 952142
-0.003523 0.000870 0.119337 1.486266 -0.849141 0.646720 -0.061006 1 0 0 0 0 0 1 953145
-0.003523 0.000870 0.119337 1.487029 -0.849585 0.647058 -0.061037 1 0 0 0 0 0 1 954143
-0.003523 0.000870 0.119337 1.487788 -0.850010 0.647383 -0.061068 1 0 0 0 0 0 1 955143
-0.003523 0.000870 0.119337 1.488549 -0.850443 0.647714 -0.061099 1 0 0 0 0 0 1 956143
-0.003523 0.000870 0.119337 1.489310 -0.850887 0.648050 -0.061131 1 0 0 0 0 0 1 957138
-0.003523 0.000870 0.119337 1.490056 -0.851318 0.648366 -0.061162 1 0 0 0 0 0 1 958132
-0.003523 0.000870 0.119337 1.490832 -0.851759 0.648712 -0.061193 1 0 0 0 0 0 1 959139
-0.003523 0.000870 0.119337 1.491596 -0.852186 0.649040 -0.061225 1 0 0 0 0 0 1 960145
-0.003518 0.000852 0.119348 1.421103 -0.603647 0.497669 -0.061256 1 0 0 0 0 0 1 961146
-0.003515 0.000843 0.119352 1.443744 -0.687505 0.572402 -0.061287 1 0 0 0 0 0 1 962143
-0.003513 0.000839 0.119353 1.462467 -0.750701 0.611189 -0.061318 1 0 0 0 0 0 1 963144
-0.003513 0.000836 0.119354 1.473324 -0.784695 0.626114 -0.061350 1 0 0 0 0 0 1 964145
-0.003512 0.000835 0.119354 1.479390 -0.802169 0.631625 -0.061381 1 0 0 0 0 0 1 965148
-0.003512 0.000835 0.119354 1.482882 -0.811142 0.633746 -0.061412 1 0 0 0 0 0 1 966141
-0.003512 0.000835 0.119354 1.485038 -0.815825 0.634703 -0.061443 1 0 0 0 0 0 1 967142
-0.003512 0.000834 0.119354 1.486496 -0.818400 0.635246 -0.061474 1 0 0 0 0 0 1 968142
-0.003512 0.000834 0.119354 1.487604 -0.819877 0.635644 -0.061506 1 0 0 0 0 0 1 969143
-0.003512 0.000834 0.119354 1.488527 -0.820840 0.635990 -0.061537 1 0 0 0 0 0 1 970137
-0.003512 0.000834 0.119354 1.489362 -0.821526 0.636319 -0.061568 1 0 0 0 0 0 1 971132
-0.003512 0.000834 0.119354 1.490181 -0.822068 0.636655 -0.061599 1 0 0 0 0 0 1 972138
-0.003512 0.000834 0.119354 1.490944 -0.822553 0.636964 -0.061630 1 0 0 0 0 0 1 973128
-0.003512 0.000834 0.119354 1.491725 -0.823003 0.637296 -0.061662 1 0 0 0 0 0 1 974136
-0.003512 0.000834 0.119354 1.492483 -0.823441 0.637611 -0.061693 1 0 0 0 0 0 1 975127
-0.003512 0.000834 0.119354 1.493246 -0.823864 0.637936 -0.061724 1 0 0 0 0 0 1 976136
-0.003512 0.000834 0.119354 1.493999 -0.824288 0.638262 -0.061755 1 0 0 0 0 0 1 977127
-0.003512 0.000834 0.119354 1.494761 -0.824710 0.638589 -0.061787 1 0 0 0 0 0 1 978135
-0.003512 0.000834 0.119354 1.495510 -0.825123 0.638909 -0.061818 1 0 0 0 0 0 1 979125
-0.003512 0.000834 0.119354 1.496274 -0.825544 0.639235 -0.061849 1 0 0 0 0 0 1 980135
-0.003512 0.000834 0.119354 1.497030 -0.825961 0.639558 -0.061880 1 0 0 0 0 0 1 981135
-0.003512 0.000834 0.119354 1.497780 -0.826365 0.639873 -0.061912 1 0 0 0 0 0 1 982131
-0.003512 0.000834 0.119354 1.498546 -0.826796 0.640205 -0.061943 1 0 0 0 0 0 1 983141
-0.003512 0.000834 0.119354 1.499290 -0.827207 0.640524 -0.061974 1 0 0 0 0 0 1 984124
-0.003512 0.000834 0.119354 1.500057 -0.827631 0.640852 -0.062006 1 0 0 0 0 0 1 985139
-0.003512 0.000834 0.119354 1.500803 -0.828056 0.641167 -0.062037 1 0 0 0 0 0 1 986136
-0.003512 0.000834 0.119354 1.501565 -0.828464 0.641495 -0.062068 1 0 0 0 0 0 1 987134
-0.003512 0.000834 0.119354 1.502307 -0.828863 0.641807 -0.062099 1 0 0 0 0 0 1 988119
-0.003512 0.000834 0.119354 1.503087 -0.829301 0.642145 -0.062131 1 0 0 0 0 0 1 989147
-0.003512 0.000834 0.119354 1.503829 -0.829712 0.642463 -0.062162 1 0 0 0 0 0 1 990128
-0.003512 0.000834 0.119354 1.504599 -0.830136 0.642792 -0.062193 1 0 0 0 0 0 1 991146
-0.003499 0.000848 0.119365 1.329968 -1.020834 0.491377 -0.062225 1 0 0 0 0 0 1 992146
-0.003493 0.000855 0.119369 1.387514 -0.956977 0.565970 -0.062256 1 0 0 0 0 0 1 993144
-0.003490 0.000858 0.119370 1.432358 -0.909512 0.604701 -0.062287 1 0 0 0 0 0 1 994142
-0.003488 0.000860 0.119370 1.457170 -0.884513 0.619599 -0.062318 1 0 0 0 0 0 1 995142
-0.003487 0.000860 0.119371 1.470292 -0.872098 0.625089 -0.062349 1 0 0 0 0 0 1 996143
-0.003487 0.000861 0.119371 1.477300 -0.866112 0.627197 -0.062381 1 0 0 0 0 0 1 997145
-0.003487 0.000861 0.119371 1.481216 -0.863325 0.628155 -0.062412 1 0 0 0 0 0 1 998140
-0.003487 0.000861 0.119371 1.483540 -0.862162 0.628677 -0.062443 1 0 0 0 0 0 1 999144
-0.003487 0.000861 0.119371 1.485086 -0.861789 0.629079 -0.062475 1 0 0 0 0 0 2 145
-0.003487 0.000861 0.119371 -0.092249 -0.036762 0.629354 -0.062500 0 0 0 0 0 0 2 1148
-0.003487 0.000861 0.119371 -0.092026 -0.036560 0.629361 -0.062500 0 0 0 0 0 0 2 2142
-0.003486 0.000861 0.119371 -0.091920 -0.036438 0.629371 -0.062500 0 0 0 0 0 0 2 3140
-0.003486 0.000861 0.119371 -0.091867 -0.036396 0.629374 -0.062500 0 0 0 0 0 0 2 4140
-0.003486 0.000861 0.119371 -0.091845 -0.036375 0.629369 -0.062500 0 0 0 0 0 0 2 5144
-0.003486 0.000861 0.119371 -0.091827 -0.036357 0.629362 -0.062500 0 0 0 0 0 0 2 6112
-0.003506 0.000866 0.119380 0.155763 -0.095078 0.495932 -0.062500 0 0 0 0 0 0 2 7140
-0.003520 0.000886 0.119373 0.121393 -0.302885 0.713119 -0.062500 0 0 0 0 0 0 2 8140
-0.003546 0.000900 0.119380 0.272739 -0.252314 0.539398 -0.062500 0 0 0 0 0 0 2 9145
-0.003579 0.000912 0.119391 0.362835 -0.211155 0.445819 -0.062500 0 0 0 0 0 0 2 10142
-0.003614 0.000923 0.119405 0.408576 -0.188836 0.401642 -0.062500 0 0 0 0 0 0 2 11141
-0.003655 0.000950 0.119408 0.478810 -0.409848 0.528905 -0.062500 0 0 0 0 0 0 2 12141
-0.003676 0.000964 0.119409 0.217550 -0.253014 0.569487 -0.062500 0 0 0 0 0 0 2 13143
-0.003705 0.000975 0.119419 0.304832 -0.206928 0.450303 -0.062500 0 0 0 0 0 0 2 14142
-0.003739 0.000985 0.119432 0.368782 -0.186816 0.387262 -0.062500 0 0 0 0 0 0 2 15143
-0.003756 0.000991 0.119437 0.153989 -0.117999 0.487296 -0.062500 0 0 0 0 0 0 2 16142
-0.003783 0.000998 0.119448 0.271815 -0.136997 0.401709 -0.062500 0 0 0 0 0 0 2 17142
-0.003816 0.001006 0.119461 0.352142 -0.151623 0.351644 -0.062500 0 0 0 0 0 0 2 18139
-0.003832 0.001010 0.119466 0.126660 -0.104014 0.456035 -0.062500 0 0 0 0 0 0 2 19141
-0.003859 0.001016 0.119477 0.248915 -0.131871 0.372260 -0.062500 0 0 0 0 0 0 2 20112
-0.003891 0.001024 0.119490 0.331481 -0.150941 0.322855 -0.062500 0 0 0 0 0 0 2 21141
-0.003907 0.001028 0.119494 0.125748 -0.101840 0.427211 -0.062500 0 0 0 0 0 0 2 22142
-0.003940 0.001052 0.119495 0.314557 -0.362153 0.496413 -0.062500 0 0 0 0 0 0 2 23136
-0.003975 0.001069 0.119504 0.378758 -0.288133 0.372669 -0.062500 0 0 0 0 0 0 2 24128
-0.004012 0.001081 0.119517 0.402836 -0.231311 0.306611 -0.062500 0 0 0 0 0 0 2 25137
-0.004035 0.001106 0.119510 0.230347 -0.372739 0.557407 -0.062500 0 0 0 0 0 0 2 26140
-0.004066 0.001122 0.119517 0.294019 -0.293927 0.397423 -0.062500 0 0 0 0 0 0 2 27141
-0.004081 0.001131 0.119520 0.100203 -0.176985 0.440004 -0.062500 0 0 0 0 0 0 2 28140
-0.004108 0.001139 0.119530 0.230084 -0.170452 0.333418 -0.062500 0 0 0 0 0 0 2 29142
-0.004121 0.001144 0.119533 0.066741 -0.112793 0.406970 -0.062500 0 0 0 0 0 0 2 30132
-0.004152 0.001168 0.119533 0.278710 -0.369111 0.465818 -0.062500 0 0 0 0 0 0 2 31143
-0.004167 0.001180 0.119533 0.099748 -0.235633 0.468906 -0.062500 0 0 0 0 0 0 2 32142
-0.004194 0.001191 0.119542 0.231360 -0.202060 0.337361 -0.062500 0 0 0 0 0 0 2 33127
-0.004207 0.001196 0.119545 0.067682 -0.128838 0.400783 -0.062500 0 0 0 0 0 0 2 34141
-0.004233 0.001204 0.119556 0.213901 -0.146216 0.303074 -0.062500 0 0 0 0 0 0 2 35127
-0.004246 0.001207 0.119559 0.058528 -0.100617 0.379399 -0.062500 0 0 0 0 0 0 2 36134
-0.004252 0.001209 0.119561 -0.040590 -0.072690 0.416887 -0.062500 0 0 0 0 0 0 2 37127
-0.004275 0.001214 0.119570 0.139286 -0.123431 0.300587 -0.062500 0 0 0 0 0 0 2 38134
-0.004286 0.001217 0.119574 0.011744 -0.092040 0.369315 -0.062500 0 0 0 0 0 0 2 39125
-0.004310 0.001223 0.119584 0.176666 -0.130671 0.273796 -0.062500 0 0 0 0 0 0 2 40134
-0.004328 0.001244 0.119577 0.095860 -0.326542 0.504258 -0.062500 0 0 0 0 0 0 2 41126
-0.004336 0.001254 0.119574 -0.022453 -0.212100 0.466994 -0.062500 0 0 0 0 0 0 2 42134
-0.004360 0.001264 0.119583 0.159748 -0.192891 0.312184 -0.062500 0 0 0 0 0 0 2 43125
-0.004372 0.001269 0.119586 0.022433 -0.127091 0.365926 -0.062500 0 0 0 0 0 0 2 44134
-0.004397 0.001276 0.119596 0.182389 -0.148322 0.265389 -0.062500 0 0 0 0 0 0 2 45124
-0.004409 0.001279 0.119600 0.039021 -0.103131 0.340149 -0.062500 0 0 0 0 0 0 2 46133
-0.004420 0.001298 0.119590 0.008296 -0.306825 0.530938 -0.062500 0 0 0 0 0 0 2 47145
-0.004445 0.001313 0.119596 0.185444 -0.260702 0.340092 -0.062500 0 0 0 0 0 0 2 48132
-0.004458 0.001320 0.119598 0.039396 -0.162534 0.369444 -0.062500 0 0 0 0 0 0 2 49142
-0.004483 0.001328 0.119608 0.175367 -0.171403 0.259569 -0.062500 0 0 0 0 0 0 2 50134
-0.004496 0.001332 0.119611 0.023312 -0.118213 0.330657 -0.062500 0 0 0 0 0 0 2 51136
-0.004502 0.001334 0.119612 -0.074239 -0.086497 0.366249 -0.062500 0 0 0 0 0 0 2 52140
-0.004524 0.001340 0.119622 0.126010 -0.129852 0.250296 -0.062500 0 0 0 0 0 0 2 53123
-0.004540 0.001360 0.119614 0.063600 -0.327957 0.472436 -0.062500 0 0 0 0 0 0 2 54138
-0.004548 0.001370 0.119612 -0.045084 -0.214982 0.431740 -0.062500 0 0 0 0 0 0 2 55142
-0.004572 0.001380 0.119620 0.142500 -0.196699 0.276510 -0.062500 0 0 0 0 0 0 2 56145
-0.004583 0.001385 0.119623 0.007199 -0.131132 0.329362 -0.062500 0 0 0 0 0 0 2 57144
-0.004608 0.001392 0.119633 0.168765 -0.152682 0.229305 -0.062500 0 0 0 0 0 0 2 58139
-0.004621 0.001396 0.119637 0.019890 -0.108809 0.303494 -0.062500 0 0 0 0 0 0 2 59141
-0.004632 0.001415 0.119627 -0.011018 -0.312202 0.494559 -0.062500 0 0 0 0 0 0 2 60138
-0.004657 0.001429 0.119633 0.167049 -0.266438 0.304257 -0.062500 0 0 0 0 0 0 2 61140
-0.004669 0.001436 0.119635 0.020779 -0.168245 0.332990 -0.062500 0 0 0 0 0 0 2 62138
-0.004695 0.001445 0.119644 0.157175 -0.177264 0.223699 -0.062500 0 0 0 0 0 0 2 63140
-0.004707 0.001449 0.119648 0.004713 -0.123969 0.294232 -0.062500 0 0 0 0 0 0 2 64130
-0.004714 0.001451 0.119649 -0.093051 -0.092200 0.329571 -0.062500 0 0 0 0 0 0 2 65145
-0.004736 0.001456 0.119659 0.107730 -0.135720 0.214397 -0.062500 0 0 0 0 0 0 2 66145
-0.004752 0.001477 0.119651 0.044679 -0.333433 0.436582 -0.062500 0 0 0 0 0 0 2 67142
-0.004760 0.001487 0.119648 -0.063954 -0.220568 0.395444 -0.062500 0 0 0 0 0 0 2 68141
-0.004784 0.001497 0.119657 0.130220 -0.201859 0.240871 -0.062500 0 0 0 0 0 0 2 69111
-0.004795 0.001502 0.119659 -0.005449 -0.136198 0.293178 -0.062500 0 0 0 0 0 0 2 70139
-0.004801 0.001504 0.119660 -0.095008 -0.098032 0.321944 -0.062500 0 0 0 0 0 0 2 71140
-0.004823 0.001510 0.119670 0.110056 -0.138398 0.204825 -0.062500 0 0 0 0 0 0 2 72139
-0.004834 0.001513 0.119673 -0.016027 -0.104129 0.271331 -0.062500 0 0 0 0 0 0 2 73140
-0.004844 0.001532 0.119663 -0.035732 -0.312063 0.460115 -0.062500 0 0 0 0 0 0 2 74140
-0.004869 0.001546 0.119669 0.148925 -0.269096 0.269491 -0.062500 0 0 0 0 0 0 2 75116
-0.004881 0.001553 0.119671 0.005257 -0.172081 0.297275 -0.062500 0 0 0 0 0 0 2 76108
-0.004888 0.001557 0.119672 -0.089313 -0.116232 0.316294 -0.062500 0 0 0 0 0 0 2 77139
-0.004915 0.001581 0.119670 0.159307 -0.384378 0.351145 -0.062500 0 0 0 0 0 0 2 78126
-0.004929 0.001593 0.119669 0.008541 -0.254178 0.340722 -0.062500 0 0 0 0 0 0 2 79109
-0.004936 0.001599 0.119669 -0.095572 -0.162939 0.334722 -0.062500 0 0 0 0 0 0 2 80146
-0.004958 0.001606 0.119678 0.101310 -0.174675 0.204754 -0.062500 0 0 0 0 0 0 2 81142
-0.004970 0.001610 0.119681 -0.029554 -0.125683 0.266158 -0.062500 0 0 0 0 0 0 2 82111
-0.004975 0.001612 0.119682 -0.116466 -0.096092 0.298169 -0.062500 0 0 0 0 0 0 2 83110
-0.004978 0.001613 0.119683 -0.161582 -0.080916 0.310367 -0.062500 0 0 0 0 0 0 2 84139
-0.005004 0.001636 0.119681 0.132457 -0.363218 0.342625 -0.062500 0 0 0 0 0 0 2 85140
-0.005017 0.001647 0.119680 -0.004857 -0.243604 0.330710 -0.062500 0 0 0 0 0 0 2 86139
-0.005023 0.001653 0.119680 -0.102243 -0.157647 0.324134 -0.062500 0 0 0 0 0 0 2 87139
-0.005046 0.001660 0.119689 0.098242 -0.172117 0.194337 -0.062500 0 0 0 0 0 0 2 88128
-0.005057 0.001664 0.119692 -0.031099 -0.124389 0.255486 -0.062500 0 0 0 0 0 0 2 89126
-0.005062 0.001666 0.119693 -0.117268 -0.095437 0.287366 -0.062500 0 0 0 0 0 0 2 90132
-0.005089 0.001689 0.119692 0.154708 -0.370397 0.328023 -0.062500 0 0 0 0 0 0 2 91140
-0.005103 0.001701 0.119691 0.006253 -0.247180 0.318643 -0.062500 0 0 0 0 0 0 2 92137
-0.005110 0.001706 0.119691 -0.107560 -0.169388 0.312906 -0.062500 0 0 0 0 0 0 2 93141
-0.005113 0.001709 0.119691 -0.162017 -0.122885 0.310638 -0.062500 0 0 0 0 0 0 2 94136
-0.005134 0.001715 0.119700 0.062839 -0.159515 0.182943 -0.062500 0 0 0 0 0 0 2 95139
-0.005145 0.001718 0.119703 -0.054278 -0.123025 0.244516 -0.062500 0 0 0 0 0 0 2 96109
-0.005150 0.001720 0.119704 -0.134301 -0.099704 0.276538 -0.062500 0 0 0 0 0 0 2 97137
-0.005177 0.001743 0.119702 0.140896 -0.377448 0.317841 -0.062500 0 0 0 0 0 0 2 98136
-0.005190 0.001754 0.119702 -0.006047 -0.255670 0.308188 -0.062500 0 0 0 0 0 0 2 99139
-0.005197 0.001760 0.119701 -0.108287 -0.168662 0.302305 -0.062500 0 0 0 0 0 0 2 100139
-0.005200 0.001763 0.119701 -0.162379 -0.122525 0.299973 -0.062500 0 0 0 0 0 0 2 101125
-0.005221 0.001769 0.119710 0.062913 -0.159420 0.172633 -0.062500 0 0 0 0 0 0 2 102131
-0.005237 0.001790 0.119702 0.009905 -0.352402 0.390024 -0.062500 0 0 0 0 0 0 2 103124
-0.005245 0.001800 0.119700 -0.092853 -0.238115 0.346038 -0.062500 0 0 0 0 0 0 2 104131
-0.005249 0.001805 0.119699 -0.153225 -0.159544 0.318661 -0.062500 0 0 0 0 0 0 2 105122
-0.005270 0.001812 0.119707 0.067999 -0.178263 0.181611 -0.062500 0 0 0 0 0 0 2 106132
-0.005281 0.001816 0.119710 -0.051589 -0.132433 0.239310 -0.062500 0 0 0 0 0 0 2 107122
-0.005286 0.001818 0.119711 -0.132939 -0.104409 0.269932 -0.062500 0 0 0 0 0 0 2 108131
-0.005288 0.001819 0.119712 -0.175237 -0.090041 0.281642 -0.062500 0 0 0 0 0 0 2 109122
-0.005314 0.001841 0.119710 0.120617 -0.372484 0.315907 -0.062500 0 0 0 0 0 0 2 110131
-0.005327 0.001853 0.119709 -0.032654 -0.264224 0.302890 -0.062500 0 0 0 0 0 0 2 111122
-0.005333 0.001858 0.119709 -0.129823 -0.178464 0.295738 -0.062500 0 0 0 0 0 0 2 112131
-0.005337 0.001861 0.119709 -0.181433 -0.132944 0.292955 -0.062500 0 0 0 0 0 0 2 113137
-0.005338 0.001863 0.119709 -0.207576 -0.109910 0.291958 -0.062500 0 0 0 0 0 0 2 114148
-0.005359 0.001868 0.119718 0.032365 -0.158708 0.165680 -0.062500 0 0 0 0 0 0 2 115141
-0.005368 0.001871 0.119721 -0.077844 -0.128094 0.226937 -0.062500 0 0 0 0 0 0 2 116143
-0.005373 0.001872 0.119722 -0.154413 -0.107728 0.258775 -0.062500 0 0 0 0 0 0 2 117135
-0.005400 0.001895 0.119720 0.122822 -0.386742 0.301584 -0.062500 0 0 0 0 0 0 2 118133
-0.005414 0.001906 0.119719 -0.023299 -0.265823 0.291168 -0.062500 0 0 0 0 0 0 2 119135
-0.005420 0.001912 0.119719 -0.125165 -0.179255 0.284875 -0.062500 0 0 0 0 0 0 2 120136
-0.005424 0.001915 0.119719 -0.169742 -0.138407 0.282392 -0.062500 0 0 0 0 0 0 2 121131
-0.005425 0.001916 0.119719 -0.197041 -0.115163 0.281491 -0.062500 0 0 0 0 0 0 2 122143
-0.005446 0.001922 0.119728 0.042554 -0.163944 0.155619 -0.062500 0 0 0 0 0 0 2 123140
-0.005456 0.001924 0.119731 -0.068078 -0.133244 0.216681 -0.062500 0 0 0 0 0 0 2 124139
-0.005461 0.001926 0.119732 -0.144846 -0.112819 0.248450 -0.062500 0 0 0 0 0 0 2 125110
-0.005468 0.001944 0.119721 -0.121014 -0.331293 0.417231 -0.062500 0 0 0 0 0 0 2 126138
-0.005472 0.001953 0.119718 -0.163380 -0.235307 0.345353 -0.062500 0 0 0 0 0 0 2 127137
-0.005474 0.001958 0.119716 -0.191941 -0.166249 0.307150 -0.062500 0 0 0 0 0 0 2 128138
-0.005495 0.001965 0.119725 0.045789 -0.189905 0.167172 -0.062500 0 0 0 0 0 0 2 129138
-0.005505 0.001968 0.119728 -0.066285 -0.146273 0.222989 -0.062500 0 0 0 0 0 0 2 130138
-0.005510 0.001970 0.119729 -0.143893 -0.119365 0.252904 -0.062500 0 0 0 0 0 0 2 131140
-0.005512 0.001971 0.119729 -0.184339 -0.105551 0.264358 -0.062500 0 0 0 0 0 0 2 132140
-0.005513 0.001971 0.119729 -0.204521 -0.098674 0.268468 -0.062500 0 0 0 0 0 0 2 133145
-0.005533 0.001976 0.119738 0.026546 -0.173405 0.144734 -0.062500 0 0 0 0 0 0 2 134122
-0.005543 0.001978 0.119741 -0.082330 -0.146768 0.206225 -0.062500 0 0 0 0 0 0 2 135139
-0.005548 0.001980 0.119742 -0.158223 -0.128411 0.238103 -0.062500 0 0 0 0 0 0 2 136137
-0.005551 0.001980 0.119743 -0.197750 -0.118905 0.250267 -0.062500 0 0 0 0 0 0 2 137139
-0.005557 0.001998 0.119732 -0.153779 -0.343027 0.411512 -0.062500 0 0 0 0 0 0 2 138135
-0.005560 0.002007 0.119728 -0.185877 -0.250035 0.336726 -0.062500 0 0 0 0 0 0 2 139138
-0.005562 0.002012 0.119727 -0.209358 -0.182466 0.297481 -0.062500 0 0 0 0 0 0 2 140134
-0.005563 0.002014 0.119726 -0.222560 -0.146379 0.282466 -0.062500 0 0 0 0 0 0 2 141141
-0.005583 0.002020 0.119735 0.024129 -0.188570 0.152123 -0.062500 0 0 0 0 0 0 2 142137
-0.005592 0.002022 0.119738 -0.083472 -0.154371 0.211105 -0.062500 0 0 0 0 0 0 2 143136
-0.005609 0.002010 0.119728 0.002010 0.045418 0.395293 -0.062500 0 0 0 0 0 0 2 144138
-0.005618 0.002004 0.119725 -0.098462 -0.015180 0.332650 -0.062500 0 0 0 0 0 0 2 145137
-0.005623 0.002001 0.119723 -0.164813 -0.060972 0.298041 -0.062500 0 0 0 0 0 0 2 146137
-0.005625 0.002000 0.119723 -0.200234 -0.085206 0.284693 -0.062500 0 0 0 0 0 0 2 147137
-0.005626 0.001999 0.119723 -0.218408 -0.097386 0.279891 -0.062500 0 0 0 0 0 0 2 148138
-0.005627 0.001998 0.119723 -0.227613 -0.103466 0.278201 -0.062500 0 0 0 0 0 0 2 149139
-0.005627 0.001998 0.119723 -0.232255 -0.106508 0.277606 -0.062500 0 0 0 0 0 0 2 150141
-0.005627 0.001998 0.119723 -0.234582 -0.108003 0.277405 -0.062500 0 0 0 0 0 0 2 151107
-0.005627 0.001998 0.119723 -0.235764 -0.108764 0.277327 -0.062500 0 0 0 0 0 0 2 152137
-0.005627 0.001998 0.119723 -0.236339 -0.109134 0.277308 -0.062500 0 0 0 0 0 0 2 153130
-0.005627 0.001998 0.119723 -0.236642 -0.109334 0.277306 -0.062500 0 0 0 0 0 0 2 154132
-0.005647 0.002003 0.119732 0.017020 -0.169991 0.152557 -0.062500 0 0 0 0 0 0 2 155125
-0.005656 0.002005 0.119735 -0.087106 -0.145061 0.213315 -0.062500 0 0 0 0 0 0 2 156128
-0.005661 0.002006 0.119736 -0.160619 -0.127566 0.244907 -0.062500 0 0 0 0 0 0 2 157131
-0.005663 0.002007 0.119736 -0.198955 -0.118462 0.256971 -0.062500 0 0 0 0 0 0 2 158135
-0.005665 0.002007 0.119736 -0.218068 -0.113959 0.261283 -0.062500 0 0 0 0 0 0 2 159135
-0.005665 0.002007 0.119736 -0.227550 -0.111716 0.262808 -0.062500 0 0 0 0 0 0 2 160136
-0.005666 0.002007 0.119736 -0.232264 -0.110601 0.263329 -0.062500 0 0 0 0 0 0 2 161139
-0.005666 0.002007 0.119736 -0.234613 -0.110065 0.263517 -0.062500 0 0 0 0 0 0 2 162135
-0.005666 0.002007 0.119736 -0.235771 -0.109794 0.263570 -0.062500 0 0 0 0 0 0 2 163135
-0.005666 0.002007 0.119736 -0.236364 -0.109644 0.263601 -0.062500 0 0 0 0 0 0 2 164107
-0.005666 0.002007 0.119736 -0.236642 -0.109577 0.263613 -0.062500 0 0 0 0 0 0 2 165137
-0.005666 0.002007 0.119736 -0.236785 -0.109544 0.263611 -0.062500 0 0 0 0 0 0 2 166131
-0.005666 0.002007 0.119736 -0.236865 -0.109535 0.263613 -0.062500 0 0 0 0 0 0 2 167130
-0.005666 0.002007 0.119736 -0.236907 -0.109526 0.263610 -0.062500 0 0 0 0 0 0 2 168121
-0.005666 0.002007 0.119736 -0.236923 -0.109522 0.263615 -0.062500 0 0 0 0 0 0 2 169130
-0.005666 0.002007 0.119736 -0.236928 -0.109511 0.263608 -0.062500 0 0 0 0 0 0 2 170185
-0.005666 0.002007 0.119736 -0.236925 -0.109521 0.263615 -0.062500 0 0 0 0 0 0 2 171202
-0.005666 0.002007 0.119736 -0.236940 -0.109508 0.263614 -0.062500 0 0 0 0 0 0 2 172186
-0.005666 0.002007 0.119736 -0.236929 -0.109510 0.263608 -0.062500 0 0 0 0 0 0 2 173203
-0.005666 0.002007 0.119736 -0.236937 -0.109518 0.263620 -0.062500 0 0 0 0 0 0 2 174120
-0.005666 0.002007 0.119736 -0.236929 -0.109510 0.263609 -0.062500 0 0 0 0 0 0 2 175128
-0.005666 0.002007 0.119736 -0.236940 -0.109507 0.263613 -0.062500 0 0 0 0 0 0 2 176121
-0.005666 0.002007 0.119736 -0.236938 -0.109517 0.263621 -0.062500 0 0 0 0 0 0 2 177129
-0.005666 0.002007 0.119736 -0.236937 -0.109519 0.263602 -0.062500 0 0 0 0 0 0 2 178120
-0.005666 0.002007 0.119736 -0.236938 -0.109518 0.263620 -0.062500 0 0 0 0 0 0 2 179129
-0.005666 0.002007 0.119736 -0.236929 -0.109511 0.263609 -0.062500 0 0 0 0 0 0 2 180119
-0.005666 0.002007 0.119736 -0.236940 -0.109507 0.263613 -0.062500 0 0 0 0 0 0 2 181137
-0.005666 0.002007 0.119736 -0.236938 -0.109517 0.263621 -0.062500 0 0 0 0 0 0 2 182138
-0.005666 0.002007 0.119736 -0.236929 -0.109510 0.263609 -0.062500 0 0 0 0 0 0 2 183127
-0.005666 0.002007 0.119736 -0.236940 -0.109507 0.263614 -0.062500 0 0 0 0 0 0 2 184131
-0.005666 0.002007 0.119736 -0.236946 -0.109526 0.263614 -0.062500 0 0 0 0 0 0 2 185134
-0.005666 0.002007 0.119736 -0.236930 -0.109511 0.263608 -0.062500 0 0 0 0 0 0 2 186128
-0.005666 0.002007 0.119736 -0.236937 -0.109518 0.263621 -0.062500 0 0 0 0 0 0 2 187131
-0.005666 0.002007 0.119736 -0.236929 -0.109511 0.263609 -0.062500 0 0 0 0 0 0 2 188133
-0.005666 0.002007 0.119736 -0.236940 -0.109507 0.263614 -0.062500 0 0 0 0 0 0 2 189145
-0.005666 0.002007 0.119736 -0.236946 -0.109526 0.263614 -0.062500 0 0 0 0 0 0 2 190130
-0.005666 0.002007 0.119736 -0.236930 -0.109511 0.263608 -0.062500 0 0 0 0 0 0 2 191108
-0.005666 0.002007 0.119736 -0.236940 -0.109507 0.263613 -0.062500 0 0 0 0 0 0 2 192134
-0.005666 0.002007 0.119736 -0.236926 -0.109520 0.263615 -0.062500 0 0 0 0 0 0 2 193137
-0.005666 0.002007 0.119736 -0.236940 -0.109508 0.263614 -0.062500 0 0 0 0 0 0 2 194134
-0.005666 0.002007 0.119736 -0.236941 -0.109507 0.263614 -0.062500 0 0 0 0 0 0 2 195135
-0.005666 0.002007 0.119736 -0.236934 -0.109528 0.263609 -0.062500 0 0 0 0 0 0 2 196133
-0.005666 0.002007 0.119736 -0.236941 -0.109509 0.263613 -0.062500 0 0 0 0 0 0 2 197136
-0.005666 0.002007 0.119736 -0.236926 -0.109520 0.263615 -0.062500 0 0 0 0 0 0 2 198134
-0.005666 0.002007 0.119736 -0.236940 -0.109508 0.263614 -0.062500 0 0 0 0 0 0 2 199142
-0.005666 0.002007 0.119736 -0.236941 -0.109507 0.263614 -0.062500 0 0 0 0 0 0 2 200140
-0.005666 0.002007 0.119736 -0.236926 -0.109520 0.263616 -0.062500 0 0 0 0 0 0 2 201141
-0.005666 0.002007 0.119736 -0.236940 -0.109508 0.263614 -0.062500 0 0 0 0 0 0 2 202123
-0.005666 0.002007 0.119736 -0.236937 -0.109518 0.263601 -0.062500 0 0 0 0 0 0 2 203134
-0.005666 0.002007 0.119736 -0.236938 -0.109518 0.263620 -0.062500 0 0 0 0 0 0 2 204135
-0.005666 0.002007 0.119736 -0.236941 -0.109508 0.263615 -0.062500 0 0 0 0 0 0 2 205107
-0.005666 0.002007 0.119736 -0.236926 -0.109520 0.263616 -0.062500 0 0 0 0 0 0 2 206104
-0.005666 0.002007 0.119736 -0.236940 -0.109508 0.263614 -0.062500 0 0 0 0 0 0 2 207135
-0.005666 0.002007 0.119736 -0.236929 -0.109510 0.263609 -0.062500 0 0 0 0 0 0 2 208105
-0.005666 0.002007 0.119736 -0.236937 -0.109518 0.263621 -0.062500 0 0 0 0 0 0 2 209137
-0.005666 0.002007 0.119736 -0.236941 -0.109508 0.263615 -0.062500 0 0 0 0 0 0 2 210133
-0.005666 0.002007 0.119736 -0.236937 -0.109518 0.263602 -0.062500 0 0 0 0 0 0 2 211134
-0.005666 0.002007 0.119736 -0.236938 -0.109518 0.263620 -0.062500 0 0 0 0 0 0 2 212122
-0.005666 0.002007 0.119736 -0.236929 -0.109511 0.263609 -0.062500 0 0 0 0 0 0 2 213136
-0.005666 0.002007 0.119736 -0.236937 -0.109518 0.263621 -0.062500 0 0 0 0 0 0 2 214133
-0.005666 0.002007 0.119736 -0.236941 -0.109508 0.263615 -0.062500 0 0 0 0 0 0 2 215136
-0.005666 0.002007 0.119736 -0.236937 -0.109518 0.263602 -0.062500 0 0 0 0 0 0 2 216133
-0.005666 0.002007 0.119736 -0.236938 -0.109518 0.263620 -0.062500 0 0 0 0 0 0 2 217136
-0.005666 0.002007 0.119736 -0.236929 -0.109511 0.263609 -0.062500 0 0 0 0 0 0 2 218104
-0.005666 0.002007 0.119736 -0.236940 -0.109507 0.263614 -0.062500 0 0 0 0 0 0 2 219105
-0.005666 0.002007 0.119736 -0.236946 -0.109526 0.263614 -0.062500 0 0 0 0 0 0 2 220105
-0.005666 0.002007 0.119736 -0.236930 -0.109511 0.263608 -0.062500 0 0 0 0 0 0 2 221135
-0.005666 0.002007 0.119736 -0.236937 -0.109518 0.263621 -0.062500 0 0 0 0 0 0 2 222139
-0.005666 0.002007 0.119736 -0.236941 -0.109508 0.263615 -0.062500 0 0 0 0 0 0 2 223124
-0.005666 0.002007 0.119736 -0.236929 -0.109509 0.263609 -0.062500 0 0 0 0 0 0 2 224132
-0.005666 0.002007 0.119736 -0.236937 -0.109518 0.263621 -0.062500 0 0 0 0 0 0 2 225137
-0.005666 0.002007 0.119736 -0.236929 -0.109510 0.263609 -0.062500 0 0 0 0 0 0 2 226104
-0.005666 0.002007 0.119736 -0.236940 -0.109507 0.263614 -0.062500 0 0 0 0 0 0 2 227104
-0.005666 0.002007 0.119736 -0.236946 -0.109526 0.263614 -0.062500 0 0 0 0 0 0 2 228133
-0.005666 0.002007 0.119736 -0.236930 -0.109511 0.263609 -0.062500 0 0 0 0 0 0 2 229105
-0.005666 0.002007 0.119736 -0.236940 -0.109507 0.263613 -0.062500 0 0 0 0 0 0 2 230134
-0.005666 0.002007 0.119736 -0.236926 -0.109520 0.263616 -0.062500 0 0 0 0 0 0 2 231138
-0.005666 0.002007 0.119736 -0.236940 -0.109508 0.263614 -0.062500 0 0 0 0 0 0 2 232133
-0.005666 0.002007 0.119736 -0.236946 -0.109526 0.263614 -0.062500 0 0 0 0 0 0 2 233105
-0.005666 0.002007 0.119736 -0.236930 -0.109511 0.263609 -0.062500 0 0 0 0 0 0 2 234104
-0.005666 0.002007 0.119736 -0.236940 -0.109507 0.263613 -0.062500 0 0 0 0 0 0 2 235120
-0.005666 0.002007 0.119736 -0.236926 -0.109520 0.263616 -0.062500 0 0 0 0 0 0 2 236127
-0.005666 0.002007 0.119736 -0.236940 -0.109508 0.263614 -0.062500 0 0 0 0 0 0 2 237124
-0.005666 0.002007 0.119736 -0.236941 -0.109507 0.263614 -0.062500 0 0 0 0 0 0 2 238127
-0.005666 0.002007 0.119736 -0.236934 -0.109528 0.263609 -0.062500 0 0 0 0 0 0 2 239118
-0.005666 0.002007 0.119736 -0.236941 -0.109509 0.263613 -0.062500 0 0 0 0 0 0 2 240128
-0.005666 0.002007 0.119736 -0.236926 -0.109520 0.263615 -0.062500 0 0 0 0 0 0 2 241118
-0.005666 0.002007 0.119736 -0.236940 -0.109508 0.263614 -0.062500 0 0 0 0 0 0 2 242127
-0.005666 0.002007 0.119736 -0.236941 -0.109507 0.263614 -0.062500 0 0 0 0 0 0 2 243117
-0.005666 0.002007 0.119736 -0.236934 -0.109528 0.263609 -0.062500 0 0 0 0 0 0 2 244127
-0.005666 0.002007 0.119736 -0.236941 -0.109509 0.263613 -0.062500 0 0 0 0 0 0 2 245121
-0.005666 0.002007 0.119736 -0.236941 -0.109507 0.263614 -0.062500 0 0 0 0 0 0 2 246126
-0.005666 0.002007 0.119736 -0.236926 -0.109520 0.263616 -0.062500 0 0 0 0 0 0 2 247124
-0.005666 0.002007 0.119736 -0.236940 -0.109508 0.263614 -0.062500 0 0 0 0 0 0 2 248124
-0.005666 0.002007 0.119736 -0.236929 -0.109510 0.263608 -0.062500 0 0 0 0 0 0 2 249145
-0.005666 0.002007 0.119736 -0.236945 -0.109526 0.263614 -0.062500 0 0 0 0 0 0 2 250126
-0.005666 0.002007 0.119736 -0.236942 -0.109508 0.263614 -0.062500 0 0 0 0 0 0 2 251128
-0.005666 0.002007 0.119736 -0.236926 -0.109520 0.263616 -0.062500 0 0 0 0 0 0 2 252265
-0.005666 0.002007 0.119736 -0.236940 -0.109508 0.263614 -0.062500 0 0 0 0 0 0 2 253125
-0.005666 0.002007 0.119736 -0.236929 -0.109510 0.263608 -0.062500 0 0 0 0 0 0 2 254138
-0.005666 0.002007 0.119736 -0.236937 -0.109518 0.263621 -0.062500 0 0 0 0 0 0 2 255125
-0.005666 0.002007 0.119736 -0.236929 -0.109510 0.263609 -0.062500 0 0 0 0 0 0 2 256138
-0.005666 0.002007 0.119736 -0.236940 -0.109507 0.263614 -0.062500 0 0 0 0 0 0 2 257135
-0.005666 0.002007 0.119736 -0.236946 -0.109526 0.263614 -0.062500 0 0 0 0 0 0 2 258134
-0.005666 0.002007 0.119736 -0.236930 -0.109511 0.263608 -0.062500 0 0 0 0 0 0 2 259104
-0.005666 0.002007 0.119736 -0.236937 -0.109518 0.263621 -0.062500 0 0 0 0 0 0 2 260133
-0.005666 0.002007 0.119736 -0.236941 -0.109508 0.263615 -0.062500 0 0 0 0 0 0 2 261136
-0.005666 0.002007 0.119736 -0.236937 -0.109518 0.263602 -0.062500 0 0 0 0 0 0 2 262132
-0.005666 0.002007 0.119736 -0.236938 -0.109518 0.263620 -0.062500 0 0 0 0 0 0 2 263133
-0.005666 0.002007 0.119736 -0.236929 -0.109511 0.263609 -0.062500 0 0 0 0 0 0 2 264135
-0.005666 0.002007 0.119736 -0.236940 -0.109507 0.263613 -0.062500 0 0 0 0 0 0 2 265140
-0.005666 0.002007 0.119736 -0.236938 -0.109517 0.263621 -0.062500 0 0 0 0 0 0 2 266129
-0.005666 0.002007 0.119736 -0.236929 -0.109510 0.263609 -0.062500 0 0 0 0 0 0 2 267138
-0.005666 0.002007 0.119736 -0.236937 -0.109518 0.263621 -0.062500 0 0 0 0 0 0 2 268134
-0.005666 0.002007 0.119736 -0.236929 -0.109510 0.263610 -0.062500 0 0 0 0 0 0 2 269104
-0.005666 0.002007 0.119736 -0.236940 -0.109507 0.263614 -0.062500 0 0 0 0 0 0 2 270134
-0.005666 0.002007 0.119736 -0.236946 -0.109526 0.263615 -0.062500 0 0 0 0 0 0 2 271134
-0.005666 0.002007 0.119736 -0.236930 -0.109511 0.263609 -0.062500 0 0 0 0 0 0 2 272133
-0.005666 0.002007 0.119736 -0.236940 -0.109507 0.263614 -0.062500 0 0 0 0 0 0 2 273134
-0.005666 0.002007 0.119736 -0.236934 -0.109528 0.263608 -0.062500 0 0 0 0 0 0 2 274133
-0.005666 0.002007 0.119736 -0.236941 -0.109509 0.263613 -0.062500 0 0 0 0 0 0 2 275132
-0.005666 0.002007 0.119736 -0.236938 -0.109517 0.263621 -0.062500 0 0 0 0 0 0 2 276130
-0.005666 0.002007 0.119736 -0.236929 -0.109510 0.263609 -0.062500 0 0 0 0 0 0 2 277134
-0.005666 0.002007 0.119736 -0.236940 -0.109507 0.263614 -0.062500 0 0 0 0 0 0 2 278131
-0.005666 0.002007 0.119736 -0.236926 -0.109520 0.263616 -0.062500 0 0 0 0 0 0 2 279127
-0.005666 0.002007 0.119736 -0.236940 -0.109508 0.263614 -0.062500 0 0 0 0 0 0 2 280130
-0.005666 0.002007 0.119736 -0.236941 -0.109507 0.263614 -0.062500 0 0 0 0 0 0 2 281133
-0.005666 0.002007 0.119736 -0.236934 -0.109528 0.263609 -0.062500 0 0 0 0 0 0 2 282135
-0.005666 0.002007 0.119736 -0.236941 -0.109509 0.263614 -0.062500 0 0 0 0 0 0 2 283132
-0.005666 0.002007 0.119736 -0.236941 -0.109507 0.263614 -0.062500 0 0 0 0 0 0 2 284132
-0.005666 0.002007 0.119736 -0.236926 -0.109520 0.263616 -0.062500 0 0 0 0 0 0 2 285134
-0.005666 0.002007 0.119736 -0.236940 -0.109508 0.263614 -0.062500 0 0 0 0 0 0 2 286133
-0.005666 0.002007 0.119736 -0.236934 -0.109529 0.263609 -0.062500 0 0 0 0 0 0 2 287132
-0.005666 0.002007 0.119736 -0.236941 -0.109509 0.263614 -0.062500 0 0 0 0 0 0 2 288119
-0.005666 0.002007 0.119736 -0.236941 -0.109507 0.263614 -0.062500 0 0 0 0 0 0 2 289132
-0.005666 0.002007 0.119736 -0.236926 -0.109520 0.263616 -0.062500 0 0 0 0 0 0 2 290132
-0.005666 0.002007 0.119736 -0.236940 -0.109508 0.263614 -0.062500 0 0 0 0 0 0 2 291132
-0.005666 0.002007 0.119736 -0.236937 -0.109518 0.263601 -0.062500 0 0 0 0 0 0 2 292132
-0.005666 0.002007 0.119736 -0.236938 -0.109518 0.263620 -0.062500 0 0 0 0 0 0 2 293135
-0.005666 0.002007 0.119736 -0.236941 -0.109508 0.263615 -0.062500 0 0 0 0 0 0 2 294133
-0.005666 0.002007 0.119736 -0.236926 -0.109520 0.263616 -0.062500 0 0 0 0 0 0 2 295132
-0.005666 0.002007 0.119736 -0.236940 -0.109508 0.263614 -0.062500 0 0 0 0 0 0 2 296130
-0.005666 0.002007 0.119736 -0.236929 -0.109510 0.263609 -0.062500 0 0 0 0 0 0 2 297133
-0.005666 0.002007 0.119736 -0.236937 -0.109518 0.263621 -0.062500 0 0 0 0 0 0 2 298123
-0.005666 0.002007 0.119736 -0.236941 -0.109508 0.263615 -0.062500 0 0 0 0 0 0 2 299133
-0.005666 0.002007 0.119736 -0.236937 -0.109518 0.263602 -0.062500 0 0 0 0 0 0 2 300125
-0.005666 0.002007 0.119736 -0.236938 -0.109518 0.263620 -0.062500 0 0 0 0 0 0 2 301118
-0.005666 0.002007 0.119736 -0.236929 -0.109511 0.263609 -0.062500 0 0 0 0 0 0 2 302126
-0.005666 0.002007 0.119736 -0.236937 -0.109518 0.263621 -0.062500 0 0 0 0 0 0 2 303117
-0.005666 0.002007 0.119736 -0.236941 -0.109508 0.263615 -0.062500 0 0 0 0 0 0 2 304125
-0.005666 0.002007 0.119736 -0.236937 -0.109518 0.263602 -0.062500 0 0 0 0 0 0 2 305120
-0.005666 0.002007 0.119736 -0.236938 -0.109518 0.263620 -0.062500 0 0 0 0 0 0 2 306124
-0.005666 0.002007 0.119736 -0.236929 -0.109511 0.263609 -0.062500 0 0 0 0 0 0 2 307116
-0.005666 0.002007 0.119736 -0.236940 -0.109507 0.263613 -0.062500 0 0 0 0 0 0 2 308125
-0.005666 0.002007 0.119736 -0.236938 -0.109517 0.263621 -0.062500 0 0 0 0 0 0 2 309117
-0.005666 0.002007 0.119736 -0.236937 -0.109519 0.263602 -0.062500 0 0 0 0 0 0 2 310125
-0.005666 0.002007 0.119736 -0.236938 -0.109518 0.263620 -0.062500 0 0 0 0 0 0 2 311116
-0.005666 0.002007 0.119736 -0.236929 -0.109511 0.263609 -0.062500 0 0 0 0 0 0 2 312125
-0.005666 0.002007 0.119736 -0.236940 -0.109507 0.263613 -0.062500 0 0 0 0 0 0 2 313128
-0.005666 0.002007 0.119736 -0.236938 -0.109517 0.263621 -0.062500 0 0 0 0 0 0 2 314130
-0.005666 0.002007 0.119736 -0.236929 -0.109510 0.263609 -0.062500 0 0 0 0 0 0 2 315132
-0.005666 0.002007 0.119736 -0.236940 -0.109507 0.263614 -0.062500 0 0 0 0 0 0 2 316122
-0.005666 0.002007 0.119736 -0.236934 -0.109528 0.263609 -0.062500 0 0 0 0 0 0 2 317124
-0.005666 0.002007 0.119736 -0.236941 -0.109509 0.263613 -0.062500 0 0 0 0 0 0 2 318113
-0.005666 0.002007 0.119736 -0.236941 -0.109507 0.263614 -0.062500 0 0 0 0 0 0 2 319245
-0.005666 0.002007 0.119736 -0.236926 -0.109520 0.263616 -0.062500 0 0 0 0 0 0 2 320137
-0.005666 0.002007 0.119736 -0.236940 -0.109508 0.263614 -0.062500 0 0 0 0 0 0 2 321130
-0.005666 0.002007 0.119736 -0.236946 -0.109526 0.263614 -0.062500 0 0 0 0 0 0 2 322124
-0.005666 0.002007 0.119736 -0.236930 -0.109511 0.263608 -0.062500 0 0 0 0 0 0 2 323122
-0.005666 0.002007 0.119736 -0.236940 -0.109507 0.263613 -0.062500 0 0 0 0 0 0 2 324120
-0.005666 0.002007 0.119736 -0.236926 -0.109520 0.263615 -0.062500 0 0 0 0 0 0 2 325122
-0.005666 0.002007 0.119736 -0.236940 -0.109508 0.263614 -0.062500 0 0 0 0 0 0 2 326119
-0.005666 0.002007 0.119736 -0.236941 -0.109507 0.263614 -0.062500 0 0 0 0 0 0 2 327121
-0.005666 0.002007 0.119736 -0.236934 -0.109528 0.263609 -0.062500 0 0 0 0 0 0 2 328119
-0.005666 0.002007 0.119736 -0.236941 -0.109509 0.263613 -0.062500 0 0 0 0 0 0 2 329121
-0.005666 0.002007 0.119736 -0.236926 -0.109520 0.263615 -0.062500 0 0 0 0 0 0 2 330122
-0.005666 0.002007 0.119736 -0.236940 -0.109508 0.263614 -0.062500 0 0 0 0 0 0 2 331125
-0.005666 0.002007 0.119736 -0.236941 -0.109507 0.263614 -0.062500 0 0 0 0 0 0 2 332123
-0.005666 0.002007 0.119736 -0.236926 -0.109520 0.263616 -0.062500 0 0 0 0 0 0 2 333108
-0.005666 0.002007 0.119736 -0.236940 -0.109508 0.263615 -0.062500 0 0 0 0 0 0 2 334117
-0.005666 0.002007 0.119736 -0.236937 -0.109518 0.263601 -0.062500 0 0 0 0 0 0 2 335123
-0.005666 0.002007 0.119736 -0.236938 -0.109518 0.263620 -0.062500 0 0 0 0 0 0 2 336118
-0.005666 0.002007 0.119736 -0.236941 -0.109508 0.263615 -0.062500 0 0 0 0 0 0 2 337122
-0.005666 0.002007 0.119736 -0.236929 -0.109510 0.263608 -0.062500 0 0 0 0 0 0 2 338117
-0.005666 0.002007 0.119736 -0.236937 -0.109518 0.263621 -0.062500 0 0 0 0 0 0 2 339117
-0.005666 0.002007 0.119736 -0.236929 -0.109510 0.263609 -0.062500 0 0 0 0 0 0 2 340118
-0.005666 0.002007 0.119736 -0.236937 -0.109518 0.263621 -0.062500 0 0 0 0 0 0 2 341119
-0.005666 0.002007 0.119736 -0.236941 -0.109508 0.263615 -0.062500 0 0 0 0 0 0 2 342117
-0.005666 0.002007 0.119736 -0.236937 -0.109518 0.263602 -0.062500 0 0 0 0 0 0 2 343116
-0.005666 0.002007 0.119736 -0.236938 -0.109518 0.263620 -0.062500 0 0 0 0 0 0 2 344117
-0.005666 0.002007 0.119736 -0.236929 -0.109511 0.263609 -0.062500 0 0 0 0 0 0 2 345122
-0.005666 0.002007 0.119736 -0.236940 -0.109507 0.263614 -0.062500 0 0 0 0 0 0 2 346121
-0.005666 0.002007 0.119736 -0.236946 -0.109526 0.263614 -0.062500 0 0 0 0 0 0 2 347119
-0.005666 0.002007 0.119736 -0.236930 -0.109511 0.263608 -0.062500 0 0 0 0 0 0 2 348121
-0.005666 0.002007 0.119736 -0.236937 -0.109518 0.263621 -0.062500 0 0 0 0 0 0 2 349122
-0.005666 0.002007 0.119736 -0.236929 -0.109511 0.263609 -0.062500 0 0 0 0 0 0 2 350118
-0.005666 0.002007 0.119736 -0.236940 -0.109507 0.263614 -0.062500 0 0 0 0 0 0 2 351120
-0.005666 0.002007 0.119736 -0.236946 -0.109526 0.263614 -0.062500 0 0 0 0 0 0 2 352117
-0.005666 0.002007 0.119736 -0.236930 -0.109511 0.263608 -0.062500 0 0 0 0 0 0 2 353119
-0.005666 0.002007 0.119736 -0.236940 -0.109507 0.263613 -0.062500 0 0 0 0 0 0 2 354124
-0.005666 0.002007 0.119736 -0.236938 -0.109517 0.263621 -0.062500 0 0 0 0 0 0 2 355113
-0.005666 0.002007 0.119736 -0.236929 -0.109510 0.263609 -0.062500 0 0 0 0 0 0 2 356116
-0.005666 0.002007 0.119736 -0.236937 -0.109518 0.263621 -0.062500 0 0 0 0 0 0 2 357121
-0.005666 0.002007 0.119736 -0.236929 -0.109510 0.263609 -0.062500 0 0 0 0 0 0 2 358118
-0.005646 0.002003 0.119727 -0.490867 -0.048918 0.388199 -0.062500 0 0 0 0 0 0 2 359120
-0.005637 0.002000 0.119724 -0.386672 -0.073935 0.327635 -0.062500 0 0 0 0 0 0 2 360117
-0.005632 0.001999 0.119723 -0.313181 -0.091452 0.296040 -0.062500 0 0 0 0 0 0 2 361120
-0.005630 0.001999 0.119723 -0.274874 -0.100552 0.283965 -0.062500 0 0 0 0 0 0 2 362121
-0.005629 0.001998 0.119723 -0.255783 -0.105071 0.279633 -0.062500 0 0 0 0 0 0 2 363120
-0.005628 0.001998 0.119723 -0.246298 -0.107306 0.278111 -0.062500 0 0 0 0 0 0 2 364118
-0.005628 0.001998 0.119723 -0.241608 -0.108415 0.277580 -0.062500 0 0 0 0 0 0 2 365119
-0.005628 0.001998 0.119723 -0.239265 -0.108969 0.277390 -0.062500 0 0 0 0 0 0 2 366110
-0.005627 0.001998 0.119723 -0.238097 -0.109245 0.277330 -0.062500 0 0 0 0 0 0 2 367118
-0.005627 0.001998 0.119723 -0.237511 -0.109373 0.277304 -0.062500 0 0 0 0 0 0 2 368109
-0.005627 0.001998 0.119723 -0.237230 -0.109449 0.277300 -0.062500 0 0 0 0 0 0 2 369195
-0.005627 0.001998 0.119723 -0.237075 -0.109486 0.277296 -0.062500 0 0 0 0 0 0 2 370179
-0.005627 0.001998 0.119723 -0.237006 -0.109492 0.277300 -0.062500 0 0 0 0 0 0 2 371195
-0.005627 0.001998 0.119723 -0.236972 -0.109509 0.277297 -0.062500 0 0 0 0 0 0 2 372179
-0.005627 0.001998 0.119723 -0.236949 -0.109506 0.277298 -0.062500 0 0 0 0 0 0 2 373197
-0.005627 0.001998 0.119723 -0.236947 -0.109505 0.277298 -0.062500 0 0 0 0 0 0 2 374177
-0.005627 0.001998 0.119723 -0.236943 -0.109516 0.277285 -0.062500 0 0 0 0 0 0 2 375196
-0.005627 0.001998 0.119723 -0.236935 -0.109509 0.277291 -0.062500 0 0 0 0 0 0 2 376178
-0.005627 0.001998 0.119723 -0.236934 -0.109508 0.277291 -0.062500 0 0 0 0 0 0 2 377196
-0.005627 0.001998 0.119723 -0.236943 -0.109516 0.277304 -0.062500 0 0 0 0 0 0 2 378114
-0.005627 0.001998 0.119723 -0.236942 -0.109517 0.277286 -0.062500 0 0 0 0 0 0 2 379123
-0.005627 0.001998 0.119723 -0.236935 -0.109509 0.277290 -0.062500 0 0 0 0 0 0 2 380113
-0.005627 0.001998 0.119723 -0.236931 -0.109519 0.277298 -0.062500 0 0 0 0 0 0 2 381124
-0.005627 0.001998 0.119723 -0.236933 -0.109509 0.277292 -0.062500 0 0 0 0 0 0 2 382123
-0.005627 0.001998 0.119723 -0.236934 -0.109508 0.277291 -0.062500 0 0 0 0 0 0 2 383113
-0.005627 0.001998 0.119723 -0.236950 -0.109525 0.277297 -0.062500 0 0 0 0 0 0 2 384124
-0.005627 0.001998 0.119723 -0.236935 -0.109510 0.277292 -0.062500 0 0 0 0 0 0 2 385123
-0.005627 0.001998 0.119723 -0.236931 -0.109519 0.277298 -0.062500 0 0 0 0 0 0 2 386135
-0.005627 0.001998 0.119723 -0.236933 -0.109509 0.277292 -0.062500 0 0 0 0 0 0 2 387124
-0.005627 0.001998 0.119723 -0.236934 -0.109508 0.277291 -0.062500 0 0 0 0 0 0 2 388122
-0.005627 0.001998 0.119723 -0.236943 -0.109516 0.277304 -0.062500 0 0 0 0 0 0 2 389119
-0.005627 0.001998 0.119723 -0.236942 -0.109517 0.277286 -0.062500 0 0 0 0 0 0 2 390123
-0.005627 0.001998 0.119723 -0.236935 -0.109509 0.277290 -0.062500 0 0 0 0 0 0 2 391120
-0.005627 0.001998 0.119723 -0.236931 -0.109519 0.277298 -0.062500 0 0 0 0 0 0 2 392123
-0.005627 0.001998 0.119723 -0.236933 -0.109509 0.277292 -0.062500 0 0 0 0 0 0 2 393111
-0.005627 0.001998 0.119723 -0.236931 -0.109519 0.277298 -0.062500 0 0 0 0 0 0 2 394123
-0.005627 0.001998 0.119723 -0.236933 -0.109509 0.277292 -0.062500 0 0 0 0 0 0 2 395118
-0.005627 0.001998 0.119723 -0.236946 -0.109506 0.277297 -0.062500 0 0 0 0 0 0 2 396118
-0.005627 0.001998 0.119723 -0.236939 -0.109527 0.277292 -0.062500 0 0 0 0 0 0 2 397120
-0.005627 0.001998 0.119723 -0.236934 -0.109510 0.277291 -0.062500 0 0 0 0 0 0 2 398117
-0.005627 0.001998 0.119723 -0.236934 -0.109509 0.277291 -0.062500 0 0 0 0 0 0 2 399116
-0.005627 0.001998 0.119723 -0.236950 -0.109525 0.277297 -0.062500 0 0 0 0 0 0 2 400116
-0.005627 0.001998 0.119723 -0.236935 -0.109510 0.277291 -0.062500 0 0 0 0 0 0 2 401124
-0.005627 0.001998 0.119723 -0.236931 -0.109519 0.277298 -0.062500 0 0 0 0 0 0 2 402122
-0.005627 0.001998 0.119723 -0.236933 -0.109509 0.277292 -0.062500 0 0 0 0 0 0 2 403122
-0.005608 0.001993 0.119714 -0.490740 -0.048946 0.402027 -0.062500 0 0 0 0 0 0 2 404116
-0.005598 0.001991 0.119711 -0.386615 -0.073938 0.341387 -0.062500 0 0 0 0 0 0 2 405120
-0.005594 0.001990 0.119710 -0.313153 -0.091467 0.309765 -0.062500 0 0 0 0 0 0 2 406116
-0.005591 0.001990 0.119709 -0.274865 -0.100555 0.297664 -0.062500 0 0 0 0 0 0 2 407118
-0.005590 0.001989 0.119709 -0.255773 -0.105063 0.293327 -0.062500 0 0 0 0 0 0 2 408117
-0.005590 0.001989 0.119709 -0.246308 -0.107313 0.291806 -0.062500 0 0 0 0 0 0 2 409119
-0.005589 0.001989 0.119709 -0.241601 -0.108418 0.291275 -0.062500 0 0 0 0 0 0 2 410116
-0.005589 0.001989 0.119709 -0.239269 -0.108968 0.291089 -0.062500 0 0 0 0 0 0 2 411117
-0.005589 0.001989 0.119709 -0.238090 -0.109246 0.291024 -0.062500 0 0 0 0 0 0 2 412116
-0.005589 0.001989 0.119709 -0.237515 -0.109372 0.291002 -0.062500 0 0 0 0 0 0 2 413119
-0.005589 0.001989 0.119709 -0.237223 -0.109450 0.290992 -0.062500 0 0 0 0 0 0 2 414115
-0.005589 0.001989 0.119709 -0.237079 -0.109485 0.290994 -0.062500 0 0 0 0 0 0 2 415120
-0.005589 0.001989 0.119709 -0.237019 -0.109499 0.290992 -0.062500 0 0 0 0 0 0 2 416117
-0.005589 0.001989 0.119709 -0.236974 -0.109490 0.290994 -0.062500 0 0 0 0 0 0 2 417120
-0.005589 0.001989 0.119709 -0.236943 -0.109505 0.290990 -0.062500 0 0 0 0 0 0 2 418116
-0.005589 0.001989 0.119709 -0.236947 -0.109515 0.290983 -0.062500 0 0 0 0 0 0 2 419117
-0.005589 0.001989 0.119709 -0.236940 -0.109508 0.290989 -0.062500 0 0 0 0 0 0 2 420116
-0.005589 0.001989 0.119709 -0.236939 -0.109507 0.290989 -0.062500 0 0 0 0 0 0 2 421118
-0.005589 0.001989 0.119709 -0.236936 -0.109518 0.290997 -0.062500 0 0 0 0 0 0 2 422119
-0.005589 0.001989 0.119709 -0.236939 -0.109508 0.290991 -0.062500 0 0 0 0 0 0 2 423117
-0.005589 0.001989 0.119709 -0.236939 -0.109507 0.290990 -0.062500 0 0 0 0 0 0 2 424115
-0.005589 0.001989 0.119709 -0.236936 -0.109518 0.290997 -0.062500 0 0 0 0 0 0 2 425118
-0.005589 0.001989 0.119709 -0.236935 -0.109519 0.290978 -0.062500 0 0 0 0 0 0 2 426119
-0.005589 0.001989 0.119709 -0.236936 -0.109519 0.290996 -0.062500 0 0 0 0 0 0 2 427120
-0.005589 0.001989 0.119709 -0.236939 -0.109508 0.290991 -0.062500 0 0 0 0 0 0 2 428118
-0.005589 0.001989 0.119709 -0.236939 -0.109507 0.290990 -0.062500 0 0 0 0 0 0 2 429118
-0.005589 0.001989 0.119709 -0.236924 -0.109521 0.290992 -0.062500 0 0 0 0 0 0 2 430117
-0.005589 0.001989 0.119709 -0.236938 -0.109508 0.290990 -0.062500 0 0 0 0 0 0 2 431108
-0.005589 0.001989 0.119709 -0.236947 -0.109515 0.290983 -0.062500 0 0 0 0 0 0 2 432118
-0.005589 0.001989 0.119709 -0.236937 -0.109519 0.290996 -0.062500 0 0 0 0 0 0 2 433119
-0.005589 0.001989 0.119709 -0.236927 -0.109511 0.290985 -0.062500 0 0 0 0 0 0 2 434117
-0.005589 0.001989 0.119709 -0.236935 -0.109518 0.290997 -0.062500 0 0 0 0 0 0 2 435117
-0.005589 0.001989 0.119709 -0.236939 -0.109508 0.290991 -0.062500 0 0 0 0 0 0 2 436115
-0.005589 0.001989 0.119709 -0.236939 -0.109507 0.290990 -0.062500 0 0 0 0 0 0 2 437115
-0.005589 0.001989 0.119709 -0.236932 -0.109529 0.290985 -0.062500 0 0 0 0 0 0 2 438115
-0.005589 0.001989 0.119709 -0.236939 -0.109509 0.290989 -0.062500 0 0 0 0 0 0 2 439107
-0.005589 0.001989 0.119709 -0.236939 -0.109507 0.290990 -0.062500 0 0 0 0 0 0 2 440115
-0.005589 0.001989 0.119709 -0.236936 -0.109518 0.290997 -0.062500 0 0 0 0 0 0 2 441114
-0.005589 0.001989 0.119709 -0.236927 -0.109511 0.290985 -0.062500 0 0 0 0 0 0 2 442116
-0.005589 0.001989 0.119709 -0.236935 -0.109518 0.290997 -0.062500 0 0 0 0 0 0 2 443106
-0.005589 0.001989 0.119709 -0.236946 -0.109516 0.290984 -0.062500 0 0 0 0 0 0 2 444114
-0.005589 0.001989 0.119709 -0.236940 -0.109508 0.290989 -0.062500 0 0 0 0 0 0 2 445111
-0.005589 0.001989 0.119709 -0.236936 -0.109518 0.290997 -0.062500 0 0 0 0 0 0 2 446114
-0.005589 0.001989 0.119709 -0.236927 -0.109511 0.290985 -0.062500 0 0 0 0 0 0 2 447106
-0.005589 0.001989 0.119709 -0.236938 -0.109507 0.290989 -0.062500 0 0 0 0 0 0 2 448114
-0.005589 0.001989 0.119709 -0.236936 -0.109518 0.290997 -0.062500 0 0 0 0 0 0 2 449117
-0.005589 0.001989 0.119709 -0.236946 -0.109516 0.290984 -0.062500 0 0 0 0 0 0 2 450120
-0.005569 0.001984 0.119700 -0.490615 -0.048975 0.415870 -0.062500 0 0 0 0 0 0 2 451126
-0.005560 0.001982 0.119697 -0.386563 -0.073960 0.355155 -0.062500 0 0 0 0 0 0 2 452121
-0.005555 0.001981 0.119696 -0.313121 -0.091466 0.323485 -0.062500 0 0 0 0 0 0 2 453133
-0.005553 0.001980 0.119696 -0.274855 -0.100556 0.311375 -0.062500 0 0 0 0 0 0 2 454116
-0.005552 0.001980 0.119695 -0.255777 -0.105082 0.307049 -0.062500 0 0 0 0 0 0 2 455122
-0.005551 0.001980 0.119695 -0.246302 -0.107307 0.305512 -0.062500 0 0 0 0 0 0 2 456113
-0.005551 0.001980 0.119695 -0.241604 -0.108416 0.304990 -0.062500 0 0 0 0 0 0 2 457127
-0.005551 0.001980 0.119695 -0.239262 -0.108970 0.304798 -0.062500 0 0 0 0 0 0 2 458124
-0.005551 0.001980 0.119695 -0.238094 -0.109246 0.304738 -0.062500 0 0 0 0 0 0 2 459127
-0.005551 0.001980 0.119695 -0.237520 -0.109371 0.304716 -0.062500 0 0 0 0 0 0 2 460118
-0.005551 0.001980 0.119695 -0.237229 -0.109449 0.304707 -0.062500 0 0 0 0 0 0 2 461100
-0.005551 0.001980 0.119695 -0.237076 -0.109476 0.304696 -0.062500 0 0 0 0 0 0 2 462127
-0.005551 0.001980 0.119695 -0.237012 -0.109500 0.304698 -0.062500 0 0 0 0 0 0 2 463128
-0.005551 0.001980 0.119695 -0.236963 -0.109502 0.304708 -0.062500 0 0 0 0 0 0 2 464096
-0.005551 0.001980 0.119695 -0.236954 -0.109514 0.304697 -0.062500 0 0 0 0 0 0 2 465122
-0.005551 0.001980 0.119695 -0.236946 -0.109506 0.304703 -0.062500 0 0 0 0 0 0 2 466119
-0.005551 0.001980 0.119695 -0.236945 -0.109506 0.304703 -0.062500 0 0 0 0 0 0 2 467135
-0.005551 0.001980 0.119695 -0.236930 -0.109519 0.304705 -0.062500 0 0 0 0 0 0 2 468128
-0.005551 0.001980 0.119695 -0.236931 -0.109510 0.304698 -0.062500 0 0 0 0 0 0 2 469125
-0.005551 0.001980 0.119695 -0.236944 -0.109506 0.304703 -0.062500 0 0 0 0 0 0 2 470121
-0.005551 0.001980 0.119695 -0.236930 -0.109519 0.304705 -0.062500 0 0 0 0 0 0 2 471126
-0.005551 0.001980 0.119695 -0.236939 -0.109518 0.304691 -0.062500 0 0 0 0 0 0 2 472124
-0.005551 0.001980 0.119695 -0.236941 -0.109518 0.304709 -0.062500 0 0 0 0 0 0 2 473127
-0.005551 0.001980 0.119695 -0.236933 -0.109510 0.304699 -0.062500 0 0 0 0 0 0 2 474125
-0.005551 0.001980 0.119695 -0.236932 -0.109509 0.304697 -0.062500 0 0 0 0 0 0 2 475126
-0.005551 0.001980 0.119695 -0.236941 -0.109517 0.304710 -0.062500 0 0 0 0 0 0 2 476125
-0.005551 0.001980 0.119695 -0.236940 -0.109518 0.304692 -0.062500 0 0 0 0 0 0 2 477128
-0.005551 0.001980 0.119695 -0.236932 -0.109510 0.304696 -0.062500 0 0 0 0 0 0 2 478125
-0.005551 0.001980 0.119695 -0.236941 -0.109517 0.304710 -0.062500 0 0 0 0 0 0 2 479126
-0.005551 0.001980 0.119695 -0.236933 -0.109510 0.304699 -0.062500 0 0 0 0 0 0 2 480107
-0.005551 0.001980 0.119695 -0.236932 -0.109509 0.304697 -0.062500 0 0 0 0 0 0 2 481127
-0.005551 0.001980 0.119695 -0.236941 -0.109517 0.304710 -0.062500 0 0 0 0 0 0 2 482128
-0.005551 0.001980 0.119695 -0.236933 -0.109510 0.304699 -0.062500 0 0 0 0 0 0 2 483125
-0.005551 0.001980 0.119695 -0.236936 -0.109528 0.304698 -0.062500 0 0 0 0 0 0 2 484126
-0.005551 0.001980 0.119695 -0.236944 -0.109508 0.304703 -0.062500 0 0 0 0 0 0 2 485127
-0.005551 0.001980 0.119695 -0.236933 -0.109509 0.304698 -0.062500 0 0 0 0 0 0 2 486125
-0.005551 0.001980 0.119695 -0.236929 -0.109520 0.304704 -0.062500 0 0 0 0 0 0 2 487125
-0.005551 0.001980 0.119695 -0.236943 -0.109507 0.304704 -0.062500 0 0 0 0 0 0 2 488125
-0.005551 0.001980 0.119695 -0.236933 -0.109509 0.304698 -0.062500 0 0 0 0 0 0 2 489127
-0.005551 0.001980 0.119695 -0.236936 -0.109528 0.304697 -0.062500 0 0 0 0 0 0 2 490125
-0.005551 0.001980 0.119695 -0.236944 -0.109508 0.304703 -0.062500 0 0 0 0 0 0 2 491125
-0.005551 0.001980 0.119695 -0.236930 -0.109519 0.304705 -0.062500 0 0 0 0 0 0 2 492112
-0.005551 0.001980 0.119695 -0.236931 -0.109510 0.304698 -0.062500 0 0 0 0 0 0 2 493127
-0.005551 0.001980 0.119695 -0.236944 -0.109506 0.304703 -0.062500 0 0 0 0 0 0 2 494125
-0.005551 0.001980 0.119695 -0.236930 -0.109519 0.304705 -0.062500 0 0 0 0 0 0 2 495126
-0.005551 0.001980 0.119695 -0.236939 -0.109518 0.304691 -0.062500 0 0 0 0 0 0 2 496124
-0.005551 0.001980 0.119695 -0.236944 -0.109507 0.304702 -0.062500 0 0 0 0 0 0 2 497127
-0.005551 0.001980 0.119695 -0.236930 -0.109519 0.304705 -0.062500 0 0 0 0 0 0 2 498113
-0.005551 0.001980 0.119695 -0.236931 -0.109510 0.304698 -0.062500 0 0 0 0 0 0 2 499125
-0.005551 0.001980 0.119695 -0.236941 -0.109517 0.304710 -0.062500 0 0 0 0 0 0 2 500126
-0.005551 0.001980 0.119695 -0.236940 -0.109518 0.304692 -0.062500 0 0 0 0 0 0 2 501127
-0.005551 0.001980 0.119695 -0.236932 -0.109510 0.304696 -0.062500 0 0 0 0 0 0 2 502126
-0.005551 0.001980 0.119695 -0.236941 -0.109517 0.304710 -0.062500 0 0 0 0 0 0 2 503120
-0.005551 0.001980 0.119695 -0.236933 -0.109510 0.304699 -0.062500 0 0 0 0 0 0 2 504110
-0.005551 0.001980 0.119695 -0.236932 -0.109509 0.304697 -0.062500 0 0 0 0 0 0 2 505119
-0.005551 0.001980 0.119695 -0.236941 -0.109517 0.304710 -0.062500 0 0 0 0 0 0 2 506104
-0.005551 0.001980 0.119695 -0.236940 -0.109518 0.304692 -0.062500 0 0 0 0 0 0 2 507113
-0.005551 0.001980 0.119695 -0.236941 -0.109518 0.304710 -0.062500 0 0 0 0 0 0 2 508104
-0.005551 0.001980 0.119695 -0.236933 -0.109510 0.304699 -0.062500 0 0 0 0 0 0 2 509111
-0.005551 0.001980 0.119695 -0.236932 -0.109509 0.304697 -0.062500 0 0 0 0 0 0 2 510110
-0.005551 0.001980 0.119695 -0.236941 -0.109517 0.304710 -0.062500 0 0 0 0 0 0 2 511117
-0.005551 0.001980 0.119695 -0.236933 -0.109510 0.304699 -0.062500 0 0 0 0 0 0 2 512109
-0.005551 0.001980 0.119695 -0.236932 -0.109509 0.304698 -0.062500 0 0 0 0 0 0 2 513118
-0.005551 0.001980 0.119695 -0.236936 -0.109528 0.304697 -0.062500 0 0 0 0 0 0 2 514110
-0.005551 0.001980 0.119695 -0.236944 -0.109508 0.304703 -0.062500 0 0 0 0 0 0 2 515116
-0.005551 0.001980 0.119695 -0.236933 -0.109509 0.304698 -0.062500 0 0 0 0 0 0 2 516121
-0.005551 0.001980 0.119695 -0.236941 -0.109517 0.304710 -0.062500 0 0 0 0 0 0 2 517118
-0.005551 0.001980 0.119695 -0.236933 -0.109510 0.304699 -0.062500 0 0 0 0 0 0 2 518126
-0.005551 0.001980 0.119695 -0.236929 -0.109520 0.304705 -0.062500 0 0 0 0 0 0 2 519108
-0.005551 0.001980 0.119695 -0.236939 -0.109518 0.304691 -0.062500 0 0 0 0 0 0 2 520117
-0.005551 0.001980 0.119695 -0.236944 -0.109507 0.304702 -0.062500 0 0 0 0 0 0 2 521122
-0.005551 0.001980 0.119695 -0.236930 -0.109519 0.304705 -0.062500 0 0 0 0 0 0 2 522128
-0.005551 0.001980 0.119695 -0.236931 -0.109510 0.304698 -0.062500 0 0 0 0 0 0 2 523116
-0.005551 0.001980 0.119695 -0.236944 -0.109506 0.304703 -0.062500 0 0 0 0 0 0 2 524129
-0.005563 0.001966 0.119684 -0.076179 0.068015 0.457916 -0.062500 0 0 0 0 0 0 2 525129
-0.005569 0.001959 0.119681 -0.137424 -0.003948 0.383381 -0.062500 0 0 0 0 0 0 2 526125
-0.005573 0.001956 0.119679 -0.184184 -0.055370 0.344542 -0.062500 0 0 0 0 0 0 2 527095
-0.005574 0.001954 0.119679 -0.209870 -0.082419 0.329704 -0.062500 0 0 0 0 0 0 2 528125
-0.005575 0.001954 0.119679 -0.223204 -0.096000 0.324382 -0.062500 0 0 0 0 0 0 2 529125
-0.005576 0.001953 0.119679 -0.230013 -0.102781 0.322522 -0.062500 0 0 0 0 0 0 2 530123
-0.005576 0.001953 0.119678 -0.233445 -0.106151 0.321860 -0.062500 0 0 0 0 0 0 2 531125
-0.005576 0.001953 0.119678 -0.235184 -0.107839 0.321646 -0.062500 0 0 0 0 0 0 2 532126
-0.005576 0.001953 0.119678 -0.236056 -0.108668 0.321555 -0.062500 0 0 0 0 0 0 2 533123
-0.005576 0.001953 0.119678 -0.236491 -0.109092 0.321537 -0.062500 0 0 0 0 0 0 2 534129
-0.005576 0.001953 0.119678 -0.236721 -0.109311 0.321527 -0.062500 0 0 0 0 0 0 2 535132
-0.005576 0.001953 0.119678 -0.236824 -0.109415 0.321516 -0.062500 0 0 0 0 0 0 2 536119
-0.005576 0.001953 0.119678 -0.236877 -0.109455 0.321512 -0.062500 0 0 0 0 0 0 2 537096
-0.005576 0.001953 0.119678 -0.236915 -0.109492 0.321523 -0.062500 0 0 0 0 0 0 2 538123
-0.005576 0.001953 0.119678 -0.236927 -0.109504 0.321518 -0.062500 0 0 0 0 0 0 2 539123
-0.005576 0.001953 0.119678 -0.236928 -0.109505 0.321517 -0.062500 0 0 0 0 0 0 2 540227
-0.005576 0.001953 0.119678 -0.236928 -0.109505 0.321517 -0.062500 0 0 0 0 0 0 2 541125
-0.005576 0.001953 0.119678 -0.236936 -0.109513 0.321510 -0.062500 0 0 0 0 0 0 2 542124
-0.005576 0.001953 0.119678 -0.236941 -0.109503 0.321521 -0.062500 0 0 0 0 0 0 2 543124
-0.005576 0.001953 0.119678 -0.236934 -0.109524 0.321517 -0.062500 0 0 0 0 0 0 2 544093
-0.005576 0.001953 0.119678 -0.236929 -0.109507 0.321517 -0.062500 0 0 0 0 0 0 2 545125
-0.005576 0.001953 0.119678 -0.236936 -0.109513 0.321509 -0.062500 0 0 0 0 0 0 2 546121
-0.005576 0.001953 0.119678 -0.236938 -0.109514 0.321529 -0.062500 0 0 0 0 0 0 2 547124
-0.005576 0.001953 0.119678 -0.236937 -0.109514 0.321511 -0.062500 0 0 0 0 0 0 2 548250
-0.005576 0.001953 0.119678 -0.236945 -0.109522 0.321522 -0.062500 0 0 0 0 0 0 2 549126
-0.005576 0.001953 0.119678 -0.236930 -0.109507 0.321517 -0.062500 0 0 0 0 0 0 2 550125
-0.005576 0.001953 0.119678 -0.236936 -0.109513 0.321510 -0.062500 0 0 0 0 0 0 2 551122
-0.005576 0.001953 0.119678 -0.236938 -0.109514 0.321529 -0.062500 0 0 0 0 0 0 2 552123
-0.005576 0.001953 0.119678 -0.236937 -0.109514 0.321511 -0.062500 0 0 0 0 0 0 2 553252
-0.005576 0.001953 0.119678 -0.236936 -0.109514 0.321509 -0.062500 0 0 0 0 0 0 2 554123
-0.005576 0.001953 0.119678 -0.236938 -0.109514 0.321529 -0.062500 0 0 0 0 0 0 2 555123
-0.005576 0.001953 0.119678 -0.236937 -0.109514 0.321511 -0.062500 0 0 0 0 0 0 2 556111
-0.005576 0.001953 0.119678 -0.236929 -0.109506 0.321516 -0.062500 0 0 0 0 0 0 2 557250
-0.005576 0.001953 0.119678 -0.236945 -0.109521 0.321522 -0.062500 0 0 0 0 0 0 2 558123
-0.005576 0.001953 0.119678 -0.236937 -0.109515 0.321510 -0.062500 0 0 0 0 0 0 2 559122
-0.005576 0.001953 0.119678 -0.236926 -0.109517 0.321523 -0.062500 0 0 0 0 0 0 2 560251
-0.005576 0.001953 0.119678 -0.236935 -0.109514 0.321510 -0.062500 0 0 0 0 0 0 2 561124
-0.005576 0.001953 0.119678 -0.236941 -0.109503 0.321521 -0.062500 0 0 0 0 0 0 2 562121
-0.005576 0.001953 0.119678 -0.236934 -0.109524 0.321517 -0.062500 0 0 0 0 0 0 2 563123
-0.005576 0.001953 0.119678 -0.236948 -0.109512 0.321515 -0.062500 0 0 0 0 0 0 2 564119
-0.005576 0.001953 0.119678 -0.236930 -0.109506 0.321516 -0.062500 0 0 0 0 0 0 2 565095
-0.005576 0.001953 0.119678 -0.236933 -0.109524 0.321517 -0.062500 0 0 0 0 0 0 2 566241
-0.005576 0.001953 0.119678 -0.236940 -0.109504 0.321522 -0.062500 0 0 0 0 0 0 2 567248
-0.005576 0.001953 0.119678 -0.236937 -0.109513 0.321510 -0.062500 0 0 0 0 0 0 2 568233
-0.005576 0.001953 0.119678 -0.236926 -0.109516 0.321523 -0.062500 0 0 0 0 0 0 2 569243
-0.005576 0.001953 0.119678 -0.236947 -0.109512 0.321516 -0.062500 0 0 0 0 0 0 2 570232
-0.005576 0.001953 0.119678 -0.236935 -0.109525 0.321517 -0.062500 0 0 0 0 0 0 2 571243
-0.005576 0.001953 0.119678 -0.236929 -0.109507 0.321517 -0.062500 0 0 0 0 0 0 2 572232
-0.005576 0.001953 0.119678 -0.236948 -0.109511 0.321515 -0.062500 0 0 0 0 0 0 2 573241
-0.005576 0.001953 0.119678 -0.236927 -0.109516 0.321524 -0.062500 0 0 0 0 0 0 2 574232
-0.005576 0.001953 0.119678 -0.236936 -0.109514 0.321510 -0.062500 0 0 0 0 0 0 2 575240
-0.005576 0.001953 0.119678 -0.236945 -0.109522 0.321522 -0.062500 0 0 0 0 0 0 2 576106
-0.005576 0.001953 0.119678 -0.236930 -0.109507 0.321517 -0.062500 0 0 0 0 0 0 2 577242
-0.005576 0.001953 0.119678 -0.236936 -0.109513 0.321510 -0.062500 0 0 0 0 0 0 2 578241
-0.005576 0.001953 0.119678 -0.236938 -0.109514 0.321529 -0.062500 0 0 0 0 0 0 2 579232
-0.005576 0.001953 0.119678 -0.236937 -0.109514 0.321511 -0.062500 0 0 0 0 0 0 2 580242
-0.005576 0.001953 0.119678 -0.236936 -0.109514 0.321509 -0.062500 0 0 0 0 0 0 2 581342
-0.005576 0.001953 0.119678 -0.236938 -0.109514 0.321528 -0.062500 0 0 0 0 0 0 2 582345
-0.005576 0.001953 0.119678 -0.236937 -0.109514 0.321511 -0.062500 0 0 0 0 0 0 2 583340
-0.005576 0.001953 0.119678 -0.236926 -0.109517 0.321523 -0.062500 0 0 0 0 0 0 2 584333
-0.005576 0.001953 0.119678 -0.236947 -0.109512 0.321516 -0.062500 0 0 0 0 0 0 2 585198
-0.005576 0.001953 0.119678 -0.236930 -0.109506 0.321517 -0.062500 0 0 0 0 0 0 2 586245
-0.005576 0.001953 0.119678 -0.236933 -0.109524 0.321517 -0.062500 0 0 0 0 0 0 2 587249
-0.005576 0.001953 0.119678 -0.236948 -0.109512 0.321515 -0.062500 0 0 0 0 0 0 2 588249
-0.005576 0.001953 0.119678 -0.236930 -0.109506 0.321516 -0.062500 0 0 0 0 0 0 2 589109
-0.005576 0.001953 0.119678 -0.236933 -0.109524 0.321517 -0.062500 0 0 0 0 0 0 2 590252
-0.005576 0.001953 0.119678 -0.236940 -0.109504 0.321522 -0.062500 0 0 0 0 0 0 2 591233
-0.005576 0.001953 0.119678 -0.236937 -0.109513 0.321510 -0.062500 0 0 0 0 0 0 2 592247
-0.005576 0.001953 0.119678 -0.236934 -0.109525 0.321516 -0.062500 0 0 0 0 0 0 2 593252
-0.005576 0.001953 0.119678 -0.236941 -0.109504 0.321522 -0.062500 0 0 0 0 0 0 2 594247
-0.005576 0.001953 0.119678 -0.236934 -0.109524 0.321517 -0.062500 0 0 0 0 0 0 2 595247
-0.005576 0.001953 0.119678 -0.236929 -0.109507 0.321517 -0.062500 0 0 0 0 0 0 2 596248
-0.005576 0.001953 0.119678 -0.236948 -0.109511 0.321515 -0.062500 0 0 0 0 0 0 2 597249
-0.005576 0.001953 0.119678 -0.236927 -0.109516 0.321524 -0.062500 0 0 0 0 0 0 2 598217
-0.005576 0.001953 0.119678 -0.236936 -0.109514 0.321510 -0.062500 0 0 0 0 0 0 2 599239
-0.005576 0.001953 0.119678 -0.236948 -0.109511 0.321515 -0.062500 0 0 0 0 0 0 2 600250
-0.005576 0.001953 0.119678 -0.236927 -0.109516 0.321523 -0.062500 0 0 0 0 0 0 2 601253
-0.005576 0.001953 0.119678 -0.236936 -0.109514 0.321510 -0.062500 0 0 0 0 0 0 2 602253
-0.005576 0.001953 0.119678 -0.236938 -0.109514 0.321529 -0.062500 0 0 0 0 0 0 2 603248
-0.005576 0.001953 0.119678 -0.236937 -0.109514 0.321511 -0.062500 0 0 0 0 0 0 2 604247
-0.005576 0.001953 0.119678 -0.236936 -0.109514 0.321509 -0.062500 0 0 0 0 0 0 2 605248
-0.005576 0.001953 0.119678 -0.236938 -0.109514 0.321529 -0.062500 0 0 0 0 0 0 2 606245
-0.005576 0.001953 0.119678 -0.236937 -0.109514 0.321511 -0.062500 0 0 0 0 0 0 2 607246
-0.005576 0.001953 0.119678 -0.236929 -0.109506 0.321516 -0.062500 0 0 0 0 0 0 2 608245
-0.005576 0.001953 0.119678 -0.236945 -0.109521 0.321522 -0.062500 0 0 0 0 0 0 2 609248
-0.005576 0.001953 0.119678 -0.236937 -0.109515 0.321510 -0.062500 0 0 0 0 0 0 2 610245
-0.005576 0.001953 0.119678 -0.236926 -0.109517 0.321523 -0.062500 0 0 0 0 0 0 2 611244
-0.005576 0.001953 0.119678 -0.236947 -0.109512 0.321516 -0.062500 0 0 0 0 0 0 2 612245
-0.005576 0.001953 0.119678 -0.236930 -0.109506 0.321517 -0.062500 0 0 0 0 0 0 2 613247
-0.005576 0.001953 0.119678 -0.236933 -0.109524 0.321517 -0.062500 0 0 0 0 0 0 2 614244
-0.005576 0.001953 0.119678 -0.236948 -0.109512 0.321515 -0.062500 0 0 0 0 0 0 2 615244
-0.005576 0.001953 0.119678 -0.236930 -0.109506 0.321516 -0.062500 0 0 0 0 0 0 2 616250
-0.005576 0.001953 0.119678 -0.236933 -0.109524 0.321517 -0.062500 0 0 0 0 0 0 2 617123
-0.005581 0.001970 0.119667 -0.173311 -0.338292 0.478362 -0.062500 0 0 0 0 0 0 2 618225
-0.005584 0.001979 0.119663 -0.195579 -0.247668 0.402064 -0.062500 0 0 0 0 0 0 2 619246
-0.005585 0.001984 0.119662 -0.214181 -0.181283 0.362297 -0.062500 0 0 0 0 0 0 2 620244
-0.005586 0.001986 0.119662 -0.224962 -0.145771 0.347102 -0.062500 0 0 0 0 0 0 2 621242
-0.005586 0.001987 0.119661 -0.230753 -0.127720 0.341669 -0.062500 0 0 0 0 0 0 2 622236
-0.005586 0.001988 0.119661 -0.233786 -0.118648 0.339763 -0.062500 0 0 0 0 0 0 2 623240
-0.005586 0.001988 0.119661 -0.235341 -0.114090 0.339088 -0.062500 0 0 0 0 0 0 2 624247
-0.005586 0.001988 0.119661 -0.236125 -0.111798 0.338852 -0.062500 0 0 0 0 0 0 2 625249
-0.005586 0.001988 0.119661 -0.236522 -0.110660 0.338772 -0.062500 0 0 0 0 0 0 2 626247
-0.005586 0.001988 0.119661 -0.236730 -0.110084 0.338754 -0.062500 0 0 0 0 0 0 2 627246
-0.005587 0.001988 0.119661 -0.236830 -0.109807 0.338735 -0.062500 0 0 0 0 0 0 2 628247
-0.005587 0.001988 0.119661 -0.236891 -0.109656 0.338739 -0.062500 0 0 0 0 0 0 2 629304
-0.005587 0.001988 0.119661 -0.236913 -0.109587 0.338724 -0.062500 0 0 0 0 0 0 2 630311
-0.005587 0.001988 0.119661 -0.236915 -0.109550 0.338735 -0.062500 0 0 0 0 0 0 2 631308
-0.005587 0.001988 0.119661 -0.236930 -0.109533 0.338735 -0.062500 0 0 0 0 0 0 2 632337
-0.005587 0.001988 0.119661 -0.236935 -0.109521 0.338727 -0.062500 0 0 0 0 0 0 2 633322
-0.005587 0.001988 0.119661 -0.236935 -0.109519 0.338726 -0.062500 0 0 0 0 0 0 2 634313
-0.005587 0.001988 0.119661 -0.236947 -0.109516 0.338732 -0.062500 0 0 0 0 0 0 2 635299
-0.005591 0.002006 0.119650 -0.173348 -0.338170 0.495690 -0.062500 0 0 0 0 0 0 2 636311
-0.005594 0.002015 0.119646 -0.195597 -0.247617 0.419326 -0.062500 0 0 0 0 0 0 2 637296
-0.005596 0.002019 0.119645 -0.214201 -0.181256 0.379544 -0.062500 0 0 0 0 0 0 2 638311
-0.005596 0.002021 0.119644 -0.224963 -0.145773 0.364335 -0.062500 0 0 0 0 0 0 2 639295
-0.005597 0.002022 0.119644 -0.230761 -0.127728 0.358900 -0.062500 0 0 0 0 0 0 2 640310
-0.005577 0.002018 0.119635 -0.487356 -0.058101 0.481831 -0.062500 0 0 0 0 0 0 2 641316
-0.005568 0.002016 0.119632 -0.384887 -0.078526 0.420440 -0.062500 0 0 0 0 0 0 2 642241
-0.005563 0.002015 0.119631 -0.312278 -0.093775 0.388550 -0.062500 0 0 0 0 0 0 2 643229
-0.005561 0.002015 0.119631 -0.274435 -0.101706 0.376370 -0.062500 0 0 0 0 0 0 2 644239
-0.005565 0.002032 0.119619 -0.191984 -0.334194 0.529040 -0.062500 0 0 0 0 0 0 2 645231
-0.005567 0.002041 0.119615 -0.204877 -0.245632 0.451092 -0.062500 0 0 0 0 0 0 2 646239
-0.005568 0.002045 0.119614 -0.218824 -0.180288 0.410765 -0.062500 0 0 0 0 0 0 2 647231
-0.005569 0.002048 0.119613 -0.227282 -0.145283 0.395371 -0.062500 0 0 0 0 0 0 2 648239
-0.005569 0.002049 0.119613 -0.231912 -0.127481 0.389865 -0.062500 0 0 0 0 0 0 2 649239
-0.005574 0.002067 0.119602 -0.170830 -0.346945 0.545062 -0.062500 0 0 0 0 0 0 2 650230
-0.005577 0.002076 0.119598 -0.194307 -0.252002 0.467939 -0.062500 0 0 0 0 0 0 2 651241
-0.005578 0.002081 0.119597 -0.213548 -0.183470 0.427860 -0.062500 0 0 0 0 0 0 2 652228
-0.005579 0.002083 0.119596 -0.224653 -0.146885 0.412558 -0.062500 0 0 0 0 0 0 2 653225
-0.005579 0.002084 0.119596 -0.230595 -0.128282 0.407097 -0.062500 0 0 0 0 0 0 2 654235
-0.005580 0.002085 0.119596 -0.233696 -0.118919 0.405161 -0.062500 0 0 0 0 0 0 2 655222
-0.005584 0.002102 0.119585 -0.171823 -0.342498 0.561748 -0.062500 0 0 0 0 0 0 2 656228
-0.005587 0.002111 0.119581 -0.194821 -0.249796 0.484994 -0.062500 0 0 0 0 0 0 2 657231
-0.005589 0.002116 0.119579 -0.213799 -0.182381 0.445055 -0.062500 0 0 0 0 0 0 2 658248
-0.005589 0.002118 0.119579 -0.224772 -0.146346 0.429796 -0.062500 0 0 0 0 0 0 2 659245
-0.005590 0.002119 0.119579 -0.230656 -0.128005 0.424339 -0.062500 0 0 0 0 0 0 2 660249
-0.005590 0.002120 0.119579 -0.233728 -0.118777 0.422418 -0.062500 0 0 0 0 0 0 2 661248
-0.005595 0.002138 0.119567 -0.158173 -0.351770 0.579123 -0.062500 0 0 0 0 0 0 2 662244
-0.005598 0.002147 0.119563 -0.181148 -0.259157 0.502311 -0.062500 0 0 0 0 0 0 2 663244
-0.005599 0.002151 0.119562 -0.200116 -0.191801 0.462339 -0.062500 0 0 0 0 0 0 2 664216
-0.005600 0.002154 0.119562 -0.211061 -0.155791 0.447071 -0.062500 0 0 0 0 0 0 2 665246
-0.005600 0.002155 0.119561 -0.216952 -0.137455 0.441612 -0.062500 0 0 0 0 0 0 2 666243
-0.005601 0.002155 0.119561 -0.220028 -0.128249 0.439687 -0.062500 0 0 0 0 0 0 2 667247
-0.005606 0.002173 0.119550 -0.158232 -0.351643 0.596498 -0.062500 0 0 0 0 0 0 2 668236
-0.005608 0.002182 0.119546 -0.181158 -0.259107 0.519642 -0.062500 0 0 0 0 0 0 2 669252
-0.005610 0.002187 0.119545 -0.200112 -0.191779 0.479631 -0.062500 0 0 0 0 0 0 2 670242
-0.005610 0.002189 0.119544 -0.211054 -0.155774 0.464358 -0.062500 0 0 0 0 0 0 2 671249
-0.005611 0.002190 0.119544 -0.216947 -0.137464 0.458891 -0.062500 0 0 0 0 0 0 2 672242
-0.005616 0.002208 0.119533 -0.156704 -0.356138 0.614561 -0.062500 0 0 0 0 0 0 2 673245
-0.005619 0.002217 0.119529 -0.180377 -0.261364 0.537213 -0.062500 0 0 0 0 0 0 2 674242
-0.005620 0.002222 0.119528 -0.199708 -0.192906 0.497025 -0.062500 0 0 0 0 0 0 2 675243
-0.005621 0.002224 0.119527 -0.210857 -0.156349 0.481683 -0.062500 0 0 0 0 0 0 2 676243
-0.005621 0.002225 0.119527 -0.216844 -0.137751 0.476204 -0.062500 0 0 0 0 0 0 2 677244
-0.005622 0.002226 0.119527 -0.219969 -0.128394 0.474263 -0.062500 0 0 0 0 0 0 2 678243
-0.005627 0.002244 0.119516 -0.158305 -0.351461 0.631309 -0.062500 0 0 0 0 0 0 2 679243
-0.005629 0.002253 0.119512 -0.181190 -0.259021 0.554322 -0.062500 0 0 0 0 0 0 2 680243
-0.005631 0.002257 0.119510 -0.200111 -0.191756 0.514270 -0.062500 0 0 0 0 0 0 2 681245
-0.005631 0.002259 0.119510 -0.211066 -0.155767 0.498969 -0.062500 0 0 0 0 0 0 2 682233
-0.005632 0.002261 0.119510 -0.216948 -0.137462 0.493492 -0.062500 0 0 0 0 0 0 2 683247
-0.005632 0.002261 0.119509 -0.220017 -0.128248 0.491574 -0.062500 0 0 0 0 0 0 2 684244
-0.005637 0.002279 0.119498 -0.158369 -0.351248 0.648720 -0.062500 0 0 0 0 0 0 2 685246
-0.005640 0.002288 0.119494 -0.181230 -0.258935 0.571686 -0.062500 0 0 0 0 0 0 2 686214
-0.005641 0.002292 0.119493 -0.200136 -0.191714 0.531603 -0.062500 0 0 0 0 0 0 2 687245
-0.005642 0.002295 0.119492 -0.211070 -0.155757 0.516286 -0.062500 0 0 0 0 0 0 2 688244
-0.005642 0.002296 0.119492 -0.216952 -0.137450 0.510813 -0.062500 0 0 0 0 0 0 2 689245
-0.005647 0.002314 0.119481 -0.156842 -0.355748 0.666831 -0.062500 0 0 0 0 0 0 2 690245
-0.005650 0.002323 0.119477 -0.180430 -0.261185 0.589299 -0.062500 0 0 0 0 0 0 2 691244
-0.005652 0.002328 0.119476 -0.199726 -0.192851 0.549023 -0.062500 0 0 0 0 0 0 2 692226
-0.005652 0.002330 0.119475 -0.210865 -0.156324 0.533655 -0.062500 0 0 0 0 0 0 2 693315
-0.005653 0.002331 0.119475 -0.216837 -0.137739 0.528158 -0.062500 0 0 0 0 0 0 2 694317
-0.005658 0.002349 0.119464 -0.141148 -0.365299 0.684284 -0.062500 0 0 0 0 0 0 2 695312
-0.005661 0.002358 0.119460 -0.164731 -0.270742 0.606684 -0.062500 0 0 0 0 0 0 2 696318
-0.005662 0.002363 0.119458 -0.184021 -0.202388 0.566391 -0.062500 0 0 0 0 0 0 2 697290
-0.005663 0.002365 0.119458 -0.195177 -0.165868 0.550999 -0.062500 0 0 0 0 0 0 2 698286
-0.005663 0.002366 0.119458 -0.201153 -0.147278 0.545504 -0.062500 0 0 0 0 0 0 2 699317
-0.005668 0.002384 0.119446 -0.141196 -0.365174 0.701728 -0.062500 0 0 0 0 0 0 2 700288
-0.005671 0.002394 0.119442 -0.164754 -0.270678 0.624087 -0.062500 0 0 0 0 0 0 2 701314
-0.005673 0.002398 0.119441 -0.184023 -0.202383 0.583757 -0.062500 0 0 0 0 0 0 2 702314
-0.005673 0.002400 0.119440 -0.195168 -0.165863 0.568367 -0.062500 0 0 0 0 0 0 2 703287
-0.005674 0.002402 0.119440 -0.201143 -0.147269 0.562858 -0.062500 0 0 0 0 0 0 2 704287
-0.005679 0.002420 0.119429 -0.141236 -0.365037 0.719211 -0.062500 0 0 0 0 0 0 2 705288
-0.005682 0.002429 0.119425 -0.164773 -0.270624 0.641493 -0.062500 0 0 0 0 0 0 2 706314
-0.005683 0.002433 0.119423 -0.184043 -0.202355 0.601146 -0.062500 0 0 0 0 0 0 2 707292
-0.005684 0.002436 0.119423 -0.195171 -0.165854 0.585734 -0.062500 0 0 0 0 0 0 2 708309
-0.005684 0.002437 0.119423 -0.201155 -0.147265 0.580222 -0.062500 0 0 0 0 0 0 2 709295
-0.005689 0.002455 0.119411 -0.141286 -0.364910 0.736699 -0.062500 0 0 0 0 0 0 2 710308
-0.005692 0.002464 0.119407 -0.164785 -0.270563 0.658917 -0.062500 0 0 0 0 0 0 2 711293
-0.005694 0.002469 0.119406 -0.184040 -0.202332 0.618537 -0.062500 0 0 0 0 0 0 2 712306
-0.005694 0.002471 0.119406 -0.195165 -0.165837 0.603120 -0.062500 0 0 0 0 0 0 2 713294
-0.005695 0.002472 0.119405 -0.201151 -0.147274 0.597600 -0.062500 0 0 0 0 0 0 2 714223
-0.005700 0.002490 0.119394 -0.141344 -0.364781 0.754185 -0.062500 0 0 0 0 0 0 2 715237
-0.005703 0.002499 0.119390 -0.164806 -0.270509 0.676364 -0.062500 0 0 0 0 0 0 2 716237
-0.005704 0.002504 0.119389 -0.184048 -0.202307 0.635946 -0.062500 0 0 0 0 0 0 2 717228
-0.005705 0.002506 0.119388 -0.195165 -0.165839 0.620519 -0.062500 0 0 0 0 0 0 2 718236
-0.005705 0.002507 0.119388 -0.201151 -0.147273 0.615003 -0.062500 0 0 0 0 0 0 2 719227
-0.005723 0.002512 0.119366 0.019083 -0.186799 0.923927 -0.062500 0 0 0 0 0 0 2 720235
-0.005732 0.002514 0.119358 -0.065400 -0.164952 0.771898 -0.062500 0 0 0 0 0 0 2 721235
-0.005737 0.002515 0.119355 -0.131301 -0.148306 0.692887 -0.062500 0 0 0 0 0 0 2 722238
-0.005739 0.002516 0.119354 -0.168105 -0.138854 0.662722 -0.062500 0 0 0 0 0 0 2 723230
-0.005740 0.002516 0.119354 -0.187397 -0.133825 0.651937 -0.062500 0 0 0 0 0 0 2 724248
-0.005741 0.002516 0.119354 -0.197336 -0.131208 0.648157 -0.062500 0 0 0 0 0 0 2 725234
-0.005746 0.002534 0.119343 -0.141178 -0.382464 0.805503 -0.062500 0 0 0 0 0 0 2 726253
-0.005749 0.002543 0.119339 -0.165520 -0.292323 0.727815 -0.062500 0 0 0 0 0 0 2 727234
-0.005750 0.002547 0.119337 -0.185193 -0.226196 0.687432 -0.062500 0 0 0 0 0 0 2 728252
-0.005751 0.002549 0.119337 -0.196547 -0.190755 0.672023 -0.062500 0 0 0 0 0 0 2 729244
-0.005752 0.002550 0.119337 -0.202637 -0.172705 0.666498 -0.062500 0 0 0 0 0 0 2 730236
-0.005752 0.002551 0.119337 -0.205815 -0.163607 0.664572 -0.062500 0 0 0 0 0 0 2 731244
-0.005752 0.002551 0.119336 -0.207450 -0.159041 0.663893 -0.062500 0 0 0 0 0 0 2 732238
-0.005752 0.002551 0.119336 -0.208294 -0.156756 0.663657 -0.062500 0 0 0 0 0 0 2 733244
-0.005752 0.002552 0.119336 -0.208722 -0.155606 0.663574 -0.062500 0 0 0 0 0 0 2 734242
-0.005752 0.002552 0.119336 -0.208920 -0.155035 0.663546 -0.062500 0 0 0 0 0 0 2 735245
-0.005757 0.002569 0.119325 -0.125291 -0.390212 0.822336 -0.062500 0 0 0 0 0 0 2 736246
-0.005759 0.002578 0.119321 -0.147094 -0.300676 0.745033 -0.062500 0 0 0 0 0 0 2 737244
-0.005761 0.002582 0.119320 -0.165490 -0.234876 0.704784 -0.062500 0 0 0 0 0 0 2 738243
-0.005762 0.002584 0.119319 -0.176196 -0.199571 0.689407 -0.062500 0 0 0 0 0 0 2 739242
-0.005762 0.002586 0.119319 -0.181962 -0.181590 0.683918 -0.062500 0 0 0 0 0 0 2 740242
-0.005762 0.002586 0.119319 -0.184999 -0.172538 0.681988 -0.062500 0 0 0 0 0 0 2 741246
-0.005762 0.002586 0.119319 -0.186551 -0.167994 0.681312 -0.062500 0 0 0 0 0 0 2 742249
-0.005762 0.002587 0.119319 -0.187345 -0.165710 0.681086 -0.062500 0 0 0 0 0 0 2 743245
-0.005762 0.002587 0.119319 -0.187744 -0.164567 0.680992 -0.062500 0 0 0 0 0 0 2 744235
-0.005762 0.002587 0.119319 -0.187951 -0.163994 0.680969 -0.062500 0 0 0 0 0 0 2 745244
-0.005762 0.002587 0.119319 -0.188063 -0.163715 0.680952 -0.062500 0 0 0 0 0 0 2 746242
-0.005762 0.002587 0.119319 -0.188101 -0.163570 0.680965 -0.062500 0 0 0 0 0 0 2 747241
-0.005762 0.002587 0.119319 -0.188133 -0.163499 0.680956 -0.062500 0 0 0 0 0 0 2 748243
-0.005762 0.002587 0.119319 -0.188147 -0.163460 0.680953 -0.062500 0 0 0 0 0 0 2 749248
-0.005762 0.002587 0.119319 -0.188151 -0.163445 0.680945 -0.062500 0 0 0 0 0 0 2 750236
-0.005762 0.002587 0.119319 -0.188156 -0.163433 0.680957 -0.062500 0 0 0 0 0 0 2 751242
-0.005762 0.002587 0.119319 -0.188159 -0.163421 0.680951 -0.062500 0 0 0 0 0 0 2 752243
-0.005762 0.002587 0.119319 -0.188160 -0.163420 0.680951 -0.062500 0 0 0 0 0 0 2 753244
-0.005762 0.002587 0.119319 -0.188157 -0.163430 0.680958 -0.062500 0 0 0 0 0 0 2 754230
-0.005762 0.002587 0.119319 -0.188147 -0.163423 0.680946 -0.062500 0 0 0 0 0 0 2 755241
-0.005762 0.002587 0.119319 -0.188158 -0.163420 0.680950 -0.062500 0 0 0 0 0 0 2 756212
-0.005762 0.002587 0.119319 -0.188157 -0.163430 0.680957 -0.062500 0 0 0 0 0 0 2 757244
-0.005762 0.002587 0.119319 -0.188159 -0.163421 0.680951 -0.062500 0 0 0 0 0 0 2 758245
-0.005762 0.002587 0.119319 -0.188160 -0.163420 0.680950 -0.062500 0 0 0 0 0 0 2 759241
-0.005762 0.002587 0.119319 -0.188157 -0.163430 0.680958 -0.062500 0 0 0 0 0 0 2 760243
-0.005762 0.002587 0.119319 -0.188159 -0.163420 0.680951 -0.062500 0 0 0 0 0 0 2 761242
-0.005762 0.002587 0.119319 -0.188160 -0.163420 0.680951 -0.062500 0 0 0 0 0 0 2 762242
-0.005762 0.002587 0.119319 -0.188157 -0.163430 0.680958 -0.062500 0 0 0 0 0 0 2 763212
-0.005762 0.002587 0.119319 -0.188159 -0.163420 0.680951 -0.062500 0 0 0 0 0 0 2 764239
-0.005762 0.002587 0.119319 -0.188160 -0.163420 0.680951 -0.062500 0 0 0 0 0 0 2 765349
-0.005762 0.002587 0.119319 -0.188145 -0.163433 0.680952 -0.062500 0 0 0 0 0 0 2 766313
-0.005762 0.002587 0.119319 -0.188158 -0.163421 0.680951 -0.062500 0 0 0 0 0 0 2 767318
-0.005762 0.002587 0.119319 -0.188159 -0.163420 0.680950 -0.062500 0 0 0 0 0 0 2 768309
-0.005762 0.002587 0.119319 -0.188157 -0.163430 0.680958 -0.062500 0 0 0 0 0 0 2 769321
-0.005762 0.002587 0.119319 -0.188159 -0.163421 0.680951 -0.062500 0 0 0 0 0 0 2 770311
-0.005762 0.002587 0.119319 -0.188160 -0.163420 0.680951 -0.062500 0 0 0 0 0 0 2 771313
-0.005762 0.002587 0.119319 -0.188157 -0.163430 0.680958 -0.062500 0 0 0 0 0 0 2 772285
-0.005762 0.002587 0.119319 -0.188159 -0.163420 0.680951 -0.062500 0 0 0 0 0 0 2 773313
-0.005762 0.002587 0.119319 -0.188160 -0.163420 0.680951 -0.062500 0 0 0 0 0 0 2 774316
-0.005762 0.002587 0.119319 -0.188157 -0.163430 0.680958 -0.062500 0 0 0 0 0 0 2 775286
-0.005762 0.002587 0.119319 -0.188167 -0.163429 0.680944 -0.062500 0 0 0 0 0 0 2 776282
-0.005762 0.002587 0.119319 -0.188160 -0.163420 0.680950 -0.062500 0 0 0 0 0 0 2 777308
-0.005762 0.002587 0.119319 -0.188157 -0.163430 0.680957 -0.062500 0 0 0 0 0 0 2 778314
-0.005762 0.002587 0.119319 -0.188147 -0.163423 0.680945 -0.062500 0 0 0 0 0 0 2 779308
-0.005762 0.002587 0.119319 -0.188158 -0.163420 0.680949 -0.062500 0 0 0 0 0 0 2 780292
-0.005762 0.002587 0.119319 -0.188157 -0.163430 0.680957 -0.062500 0 0 0 0 0 0 2 781311
-0.005762 0.002587 0.119319 -0.188159 -0.163421 0.680951 -0.062500 0 0 0 0 0 0 2 782294
-0.005762 0.002587 0.119319 -0.188160 -0.163420 0.680950 -0.062500 0 0 0 0 0 0 2 783307
-0.005762 0.002587 0.119319 -0.188157 -0.163430 0.680957 -0.062500 0 0 0 0 0 0 2 784292
-0.005762 0.002587 0.119319 -0.188159 -0.163420 0.680951 -0.062500 0 0 0 0 0 0 2 785309
-0.005762 0.002587 0.119319 -0.188160 -0.163420 0.680950 -0.062500 0 0 0 0 0 0 2 786225
-0.005762 0.002587 0.119319 -0.188157 -0.163430 0.680957 -0.062500 0 0 0 0 0 0 2 787235
-0.005762 0.002587 0.119319 -0.188159 -0.163420 0.680951 -0.062500 0 0 0 0 0 0 2 788225
-0.005762 0.002587 0.119319 -0.188160 -0.163420 0.680950 -0.062500 0 0 0 0 0 0 2 789235
-0.005762 0.002587 0.119319 -0.188145 -0.163433 0.680952 -0.062500 0 0 0 0 0 0 2 790237
-0.005762 0.002587 0.119319 -0.188158 -0.163421 0.680950 -0.062500 0 0 0 0 0 0 2 791225
-0.005762 0.002587 0.119319 -0.188159 -0.163420 0.680950 -0.062500 0 0 0 0 0 0 2 792235
-0.005762 0.002587 0.119319 -0.188157 -0.163430 0.680957 -0.062500 0 0 0 0 0 0 2 793225
-0.005762 0.002587 0.119319 -0.188159 -0.163421 0.680951 -0.062500 0 0 0 0 0 0 2 794235
-0.005762 0.002587 0.119319 -0.188160 -0.163420 0.680950 -0.062500 0 0 0 0 0 0 2 795227
-0.005762 0.002587 0.119319 -0.188157 -0.163430 0.680957 -0.062500 0 0 0 0 0 0 2 796245
-0.005762 0.002587 0.119319 -0.188159 -0.163420 0.680951 -0.062500 0 0 0 0 0 0 2 797239
-0.005762 0.002587 0.119319 -0.188160 -0.163420 0.680950 -0.062500 0 0 0 0 0 0 2 798233
-0.005762 0.002587 0.119319 -0.188157 -0.163430 0.680958 -0.062500 0 0 0 0 0 0 2 799242
-0.005762 0.002587 0.119319 -0.188159 -0.163420 0.680951 -0.062500 0 0 0 0 0 0 2 800232
-0.005762 0.002587 0.119319 -0.188148 -0.163422 0.680945 -0.062500 0 0 0 0 0 0 2 801234
-0.005762 0.002587 0.119319 -0.188155 -0.163430 0.680957 -0.062500 0 0 0 0 0 0 2 802358
-0.005762 0.002587 0.119319 -0.188159 -0.163421 0.680951 -0.062500 0 0 0 0 0 0 2 803240
-0.005762 0.002587 0.119319 -0.188160 -0.163420 0.680950 -0.062500 0 0 0 0 0 0 2 804240
-0.005762 0.002587 0.119319 -0.188157 -0.163430 0.680957 -0.062500 0 0 0 0 0 0 2 805240
-0.005762 0.002587 0.119319 -0.188159 -0.163420 0.680951 -0.062500 0 0 0 0 0 0 2 806237
-0.005762 0.002587 0.119319 -0.188160 -0.163420 0.680950 -0.062500 0 0 0 0 0 0 2 807241
-0.005762 0.002587 0.119319 -0.188157 -0.163430 0.680958 -0.062500 0 0 0 0 0 0 2 808241
-0.005762 0.002587 0.119319 -0.188159 -0.163420 0.680951 -0.062500 0 0 0 0 0 0 2 809242
-0.005762 0.002587 0.119319 -0.188160 -0.163420 0.680950 -0.062500 0 0 0 0 0 0 2 810239
-0.005762 0.002587 0.119319 -0.188157 -0.163430 0.680958 -0.062500 0 0 0 0 0 0 2 811241
-0.005762 0.002587 0.119319 -0.188147 -0.163423 0.680946 -0.062500 0 0 0 0 0 0 2 812239
-0.005762 0.002587 0.119319 -0.188158 -0.163420 0.680950 -0.062500 0 0 0 0 0 0 2 813258
-0.005762 0.002587 0.119319 -0.188157 -0.163430 0.680957 -0.062500 0 0 0 0 0 0 2 814255
-0.005762 0.002587 0.119319 -0.188159 -0.163421 0.680951 -0.062500 0 0 0 0 0 0 2 815254
-0.005762 0.002587 0.119319 -0.188160 -0.163420 0.680950 -0.062500 0 0 0 0 0 0 2 816254
-0.005762 0.002587 0.119319 -0.188157 -0.163430 0.680958 -0.062500 0 0 0 0 0 0 2 817252
-0.005762 0.002587 0.119319 -0.188159 -0.163420 0.680951 -0.062500 0 0 0 0 0 0 2 818250
-0.005762 0.002587 0.119319 -0.188160 -0.163420 0.680950 -0.062500 0 0 0 0 0 0 2 819249
-0.005762 0.002587 0.119319 -0.188157 -0.163430 0.680958 -0.062500 0 0 0 0 0 0 2 820248
-0.005762 0.002587 0.119319 -0.188159 -0.163420 0.680951 -0.062500 0 0 0 0 0 0 2 821252
-0.005762 0.002587 0.119319 -0.188160 -0.163420 0.680951 -0.062500 0 0 0 0 0 0 2 822250
-0.005762 0.002587 0.119319 -0.188157 -0.163430 0.680958 -0.062500 0 0 0 0 0 0 2 823249
-0.005762 0.002587 0.119319 -0.188147 -0.163423 0.680946 -0.062500 0 0 0 0 0 0 2 824249
-0.005762 0.002587 0.119319 -0.188158 -0.163420 0.680950 -0.062500 0 0 0 0 0 0 2 825250
-0.005762 0.002587 0.119319 -0.188157 -0.163430 0.680957 -0.062500 0 0 0 0 0 0 2 826247
-0.005762 0.002587 0.119319 -0.188159 -0.163421 0.680951 -0.062500 0 0 0 0 0 0 2 827252
-0.005762 0.002587 0.119319 -0.188160 -0.163420 0.680950 -0.062500 0 0 0 0 0 0 2 828241
-0.005762 0.002587 0.119319 -0.188157 -0.163430 0.680958 -0.062500 0 0 0 0 0 0 2 829250
-0.005762 0.002587 0.119319 -0.188159 -0.163420 0.680951 -0.062500 0 0 0 0 0 0 2 830248
-0.005762 0.002587 0.119319 -0.188160 -0.163420 0.680951 -0.062500 0 0 0 0 0 0 2 831250
-0.005762 0.002587 0.119319 -0.188157 -0.163430 0.680958 -0.062500 0 0 0 0 0 0 2 832249
-0.005762 0.002587 0.119319 -0.188159 -0.163420 0.680951 -0.062500 0 0 0 0 0 0 2 833251
-0.005762 0.002587 0.119319 -0.188160 -0.163420 0.680951 -0.062500 0 0 0 0 0 0 2 834248
-0.005762 0.002587 0.119319 -0.188157 -0.163430 0.680958 -0.062500 0 0 0 0 0 0 2 835230
-0.005762 0.002587 0.119319 -0.188147 -0.163423 0.680946 -0.062500 0 0 0 0 0 0 2 836249
-0.005762 0.002587 0.119319 -0.188158 -0.163420 0.680950 -0.062500 0 0 0 0 0 0 2 837254
-0.005762 0.002587 0.119319 -0.188157 -0.163430 0.680958 -0.062500 0 0 0 0 0 0 2 838241
-0.005762 0.002587 0.119319 -0.188159 -0.163421 0.680951 -0.062500 0 0 0 0 0 0 2 839249
-0.005762 0.002587 0.119319 -0.188160 -0.163420 0.680951 -0.062500 0 0 0 0 0 0 2 840250
-0.005762 0.002587 0.119319 -0.188157 -0.163430 0.680958 -0.062500 0 0 0 0 0 0 2 841251
-0.005762 0.002587 0.119319 -0.188159 -0.163420 0.680951 -0.062500 0 0 0 0 0 0 2 842248
-0.005762 0.002587 0.119319 -0.188160 -0.163420 0.680951 -0.062500 0 0 0 0 0 0 2 843249
-0.005762 0.002587 0.119319 -0.188160 -0.163419 0.680950 -0.062500 0 0 0 0 0 0 2 844246
-0.005762 0.002587 0.119319 -0.188157 -0.163430 0.680958 -0.062500 0 0 0 0 0 0 2 845254
-0.005762 0.002587 0.119319 -0.188159 -0.163420 0.680951 -0.062500 0 0 0 0 0 0 2 846249
-0.005762 0.002587 0.119319 -0.188148 -0.163422 0.680945 -0.062500 0 0 0 0 0 0 2 847250
-0.005762 0.002587 0.119319 -0.188155 -0.163430 0.680957 -0.062500 0 0 0 0 0 0 2 848248
-0.005762 0.002587 0.119319 -0.188159 -0.163421 0.680951 -0.062500 0 0 0 0 0 0 2 849240
-0.005762 0.002587 0.119319 -0.188160 -0.163420 0.680950 -0.062500 0 0 0 0 0 0 2 850237
-0.005762 0.002587 0.119319 -0.188157 -0.163430 0.680958 -0.062500 0 0 0 0 0 0 2 851248
-0.005762 0.002587 0.119319 -0.188159 -0.163420 0.680951 -0.062500 0 0 0 0 0 0 2 852237
-0.005762 0.002587 0.119319 -0.188160 -0.163420 0.680950 -0.062500 0 0 0 0 0 0 2 853248
-0.005762 0.002587 0.119319 -0.188157 -0.163430 0.680958 -0.062500 0 0 0 0 0 0 2 854237
-0.005762 0.002587 0.119319 -0.188167 -0.163429 0.680944 -0.062500 0 0 0 0 0 0 2 855247
-0.005762 0.002587 0.119319 -0.188157 -0.163431 0.680957 -0.062500 0 0 0 0 0 0 2 856237
-0.005762 0.002587 0.119319 -0.188159 -0.163421 0.680951 -0.062500 0 0 0 0 0 0 2 857248
-0.005762 0.002587 0.119319 -0.188160 -0.163420 0.680950 -0.062500 0 0 0 0 0 0 2 858223
-0.005762 0.002587 0.119319 -0.188157 -0.163430 0.680958 -0.062500 0 0 0 0 0 0 2 859232
-0.005762 0.002587 0.119319 -0.188147 -0.163423 0.680945 -0.062500 0 0 0 0 0 0 2 860223
-0.005762 0.002587 0.119319 -0.188158 -0.163420 0.680950 -0.062500 0 0 0 0 0 0 2 861231
-0.005762 0.002587 0.119319 -0.188157 -0.163430 0.680957 -0.062500 0 0 0 0 0 0 2 862223
-0.005762 0.002587 0.119319 -0.188159 -0.163421 0.680951 -0.062500 0 0 0 0 0 0 2 863231
-0.005762 0.002587 0.119319 -0.188160 -0.163420 0.680950 -0.062500 0 0 0 0 0 0 2 864225
-0.005762 0.002587 0.119319 -0.188157 -0.163430 0.680957 -0.062500 0 0 0 0 0 0 2 865240
-0.005762 0.002587 0.119319 -0.188159 -0.163420 0.680951 -0.062500 0 0 0 0 0 0 2 866238
-0.005762 0.002587 0.119319 -0.188160 -0.163420 0.680950 -0.062500 0 0 0 0 0 0 2 867234
-0.005762 0.002587 0.119319 -0.188157 -0.163430 0.680958 -0.062500 0 0 0 0 0 0 2 868246
-0.005762 0.002587 0.119319 -0.188159 -0.163420 0.680951 -0.062500 0 0 0 0 0 0 2 869228
-0.005762 0.002587 0.119319 -0.188160 -0.163420 0.680950 -0.062500 0 0 0 0 0 0 2 870239
-0.005762 0.002587 0.119319 -0.188145 -0.163433 0.680952 -0.062500 0 0 0 0 0 0 2 871235
-0.005762 0.002587 0.119319 -0.188158 -0.163421 0.680950 -0.062500 0 0 0 0 0 0 2 872239
-0.005762 0.002587 0.119319 -0.188159 -0.163420 0.680950 -0.062500 0 0 0 0 0 0 2 873227
-0.005762 0.002587 0.119319 -0.188157 -0.163430 0.680957 -0.062500 0 0 0 0 0 0 2 874214
-0.005762 0.002587 0.119319 -0.188159 -0.163421 0.680951 -0.062500 0 0 0 0 0 0 2 875228
-0.005762 0.002587 0.119319 -0.188160 -0.163420 0.680950 -0.062500 0 0 0 0 0 0 2 876209
-0.005762 0.002587 0.119319 -0.188157 -0.163430 0.680958 -0.062500 0 0 0 0 0 0 2 877226
-0.005762 0.002587 0.119319 -0.188159 -0.163420 0.680951 -0.062500 0 0 0 0 0 0 2 878238
-0.005762 0.002587 0.119319 -0.188160 -0.163420 0.680950 -0.062500 0 0 0 0 0 0 2 879234
-0.005762 0.002587 0.119319 -0.188160 -0.163419 0.680950 -0.062500 0 0 0 0 0 0 2 880238
-0.005762 0.002587 0.119319 -0.188157 -0.163430 0.680958 -0.062500 0 0 0 0 0 0 2 881240
-0.005762 0.002587 0.119319 -0.188147 -0.163423 0.680945 -0.062500 0 0 0 0 0 0 2 882240
-0.005762 0.002587 0.119319 -0.188155 -0.163430 0.680957 -0.062500 0 0 0 0 0 0 2 883239
-0.005762 0.002587 0.119319 -0.188159 -0.163421 0.680951 -0.062500 0 0 0 0 0 0 2 884238
-0.005762 0.002587 0.119319 -0.188160 -0.163420 0.680950 -0.062500 0 0 0 0 0 0 2 885235
-0.005762 0.002587 0.119319 -0.188160 -0.163419 0.680950 -0.062500 0 0 0 0 0 0 2 886239
-0.005762 0.002587 0.119319 -0.188157 -0.163430 0.680957 -0.062500 0 0 0 0 0 0 2 887237
-0.005762 0.002587 0.119319 -0.188159 -0.163420 0.680951 -0.062500 0 0 0 0 0 0 2 888238
-0.005762 0.002587 0.119319 -0.188160 -0.163420 0.680950 -0.062500 0 0 0 0 0 0 2 889240
-0.005762 0.002587 0.119319 -0.188157 -0.163430 0.680958 -0.062500 0 0 0 0 0 0 2 890237
-0.005762 0.002587 0.119319 -0.188159 -0.163420 0.680951 -0.062500 0 0 0 0 0 0 2 891232
-0.005762 0.002587 0.119319 -0.188160 -0.163420 0.680950 -0.062500 0 0 0 0 0 0 2 892233
-0.005762 0.002587 0.119319 -0.188157 -0.163430 0.680958 -0.062500 0 0 0 0 0 0 2 893240
-0.005762 0.002587 0.119319 -0.188147 -0.163423 0.680946 -0.062500 0 0 0 0 0 0 2 894238
-0.005762 0.002587 0.119319 -0.188158 -0.163420 0.680950 -0.062500 0 0 0 0 0 0 2 895243
-0.005762 0.002587 0.119319 -0.188157 -0.163430 0.680957 -0.062500 0 0 0 0 0 0 2 896236
-0.005762 0.002587 0.119319 -0.188159 -0.163421 0.680951 -0.062500 0 0 0 0 0 0 2 897239
-0.005762 0.002587 0.119319 -0.188160 -0.163420 0.680950 -0.062500 0 0 0 0 0 0 2 898231
-0.005762 0.002587 0.119319 -0.188157 -0.163430 0.680958 -0.062500 0 0 0 0 0 0 2 899208
-0.005762 0.002587 0.119319 -0.188159 -0.163420 0.680951 -0.062500 0 0 0 0 0 0 2 900241
-0.005762 0.002587 0.119319 -0.188160 -0.163420 0.680950 -0.062500 0 0 0 0 0 0 2 901233
-0.005762 0.002587 0.119319 -0.188157 -0.163430 0.680958 -0.062500 0 0 0 0 0 0 2 902238
-0.005762 0.002587 0.119319 -0.188159 -0.163420 0.680951 -0.062500 0 0 0 0 0 0 2 903236
-0.005762 0.002587 0.119319 -0.188160 -0.163420 0.680951 -0.062500 0 0 0 0 0 0 2 904237
-0.005762 0.002587 0.119319 -0.188157 -0.163430 0.680958 -0.062500 0 0 0 0 0 0 2 905238
-0.005762 0.002587 0.119319 -0.188147 -0.163423 0.680946 -0.062500 0 0 0 0 0 0 2 906238
-0.005762 0.002587 0.119319 -0.188158 -0.163420 0.680950 -0.062500 0 0 0 0 0 0 2 907226
-0.005762 0.002587 0.119319 -0.188157 -0.163430 0.680957 -0.062500 0 0 0 0 0 0 2 908238
-0.005762 0.002587 0.119319 -0.188159 -0.163421 0.680951 -0.062500 0 0 0 0 0 0 2 909239
-0.005762 0.002587 0.119319 -0.188160 -0.163420 0.680950 -0.062500 0 0 0 0 0 0 2 910237
-0.005762 0.002587 0.119319 -0.188157 -0.163430 0.680958 -0.062500 0 0 0 0 0 0 2 911235
-0.005762 0.002587 0.119319 -0.188159 -0.163420 0.680951 -0.062500 0 0 0 0 0 0 2 912237
-0.005762 0.002587 0.119319 -0.188160 -0.163420 0.680951 -0.062500 0 0 0 0 0 0 2 913239
-0.005762 0.002587 0.119319 -0.188157 -0.163430 0.680958 -0.062500 0 0 0 0 0 0 2 914236
-0.005762 0.002587 0.119319 -0.188159 -0.163420 0.680951 -0.062500 0 0 0 0 0 0 2 915239
-0.005762 0.002587 0.119319 -0.188160 -0.163420 0.680951 -0.062500 0 0 0 0 0 0 2 916235
-0.005762 0.002587 0.119319 -0.188145 -0.163433 0.680952 -0.062500 0 0 0 0 0 0 2 917238
-0.005762 0.002587 0.119319 -0.188158 -0.163421 0.680951 -0.062500 0 0 0 0 0 0 2 918225
-0.005762 0.002587 0.119319 -0.188159 -0.163420 0.680950 -0.062500 0 0 0 0 0 0 2 919230
-0.005762 0.002587 0.119319 -0.188157 -0.163430 0.680958 -0.062500 0 0 0 0 0 0 2 920221
-0.005762 0.002587 0.119319 -0.188159 -0.163421 0.680951 -0.062500 0 0 0 0 0 0 2 921232
-0.005762 0.002587 0.119319 -0.188160 -0.163420 0.680950 -0.062500 0 0 0 0 0 0 2 922221
-0.005762 0.002587 0.119319 -0.188157 -0.163430 0.680958 -0.062500 0 0 0 0 0 0 2 923230
-0.005762 0.002587 0.119319 -0.188159 -0.163420 0.680951 -0.062500 0 0 0 0 0 0 2 924221
-0.005762 0.002587 0.119319 -0.188160 -0.163420 0.680951 -0.062500 0 0 0 0 0 0 2 925221
-0.005762 0.002587 0.119319 -0.188157 -0.163430 0.680958 -0.062500 0 0 0 0 0 0 2 926230
-0.005762 0.002587 0.119319 -0.188167 -0.163429 0.680944 -0.062500 0 0 0 0 0 0 2 927220
-0.005762 0.002587 0.119319 -0.188160 -0.163420 0.680950 -0.062500 0 0 0 0 0 0 2 928230
-0.005762 0.002587 0.119319 -0.188157 -0.163430 0.680957 -0.062500 0 0 0 0 0 0 2 929221
-0.005762 0.002587 0.119319 -0.188147 -0.163423 0.680945 -0.062500 0 0 0 0 0 0 2 930237
-0.005762 0.002587 0.119319 -0.188158 -0.163420 0.680949 -0.062500 0 0 0 0 0 0 2 931225
-0.005762 0.002587 0.119319 -0.188157 -0.163430 0.680957 -0.062500 0 0 0 0 0 0 2 932227
-0.005762 0.002587 0.119319 -0.188159 -0.163421 0.680951 -0.062500 0 0 0 0 0 0 2 933230
-0.005762 0.002587 0.119319 -0.188160 -0.163420 0.680950 -0.062500 0 0 0 0 0 0 2 934230
-0.005762 0.002587 0.119319 -0.188157 -0.163430 0.680957 -0.062500 0 0 0 0 0 0 2 935229
-0.005762 0.002587 0.119319 -0.188159 -0.163420 0.680951 -0.062500 0 0 0 0 0 0 2 936217
-0.005762 0.002587 0.119319 -0.188160 -0.163420 0.680950 -0.062500 0 0 0 0 0 0 2 937244
-0.005762 0.002587 0.119319 -0.188157 -0.163430 0.680957 -0.062500 0 0 0 0 0 0 2 938227
-0.005762 0.002587 0.119319 -0.188159 -0.163420 0.680951 -0.062500 0 0 0 0 0 0 2 939243
-0.005762 0.002587 0.119319 -0.188160 -0.163420 0.680950 -0.062500 0 0 0 0 0 0 2 940239
-0.005762 0.002587 0.119319 -0.188145 -0.163433 0.680952 -0.062500 0 0 0 0 0 0 2 941239
-0.005762 0.002587 0.119319 -0.188158 -0.163421 0.680950 -0.062500 0 0 0 0 0 0 2 942206
-0.005762 0.002587 0.119319 -0.188159 -0.163420 0.680950 -0.062500 0 0 0 0 0 0 2 943237
-0.005762 0.002587 0.119319 -0.188157 -0.163430 0.680957 -0.062500 0 0 0 0 0 0 2 944236
-0.005762 0.002587 0.119319 -0.188159 -0.163421 0.680951 -0.062500 0 0 0 0 0 0 2 945239
-0.005762 0.002587 0.119319 -0.188160 -0.163420 0.680950 -0.062500 0 0 0 0 0 0 2 946236
-0.005762 0.002587 0.119319 -0.188157 -0.163430 0.680957 -0.062500 0 0 0 0 0 0 2 947237
-0.005762 0.002587 0.119319 -0.188159 -0.163420 0.680951 -0.062500 0 0 0 0 0 0 2 948241
-0.005762 0.002587 0.119319 -0.188160 -0.163420 0.680950 -0.062500 0 0 0 0 0 0 2 949242
-0.005762 0.002587 0.119319 -0.188157 -0.163430 0.680958 -0.062500 0 0 0 0 0 0 2 950238
-0.005762 0.002587 0.119319 -0.188147 -0.163423 0.680945 -0.062500 0 0 0 0 0 0 2 951234
-0.005762 0.002587 0.119319 -0.188158 -0.163420 0.680949 -0.062500 0 0 0 0 0 0 2 952234
-0.005762 0.002587 0.119319 -0.188157 -0.163430 0.680957 -0.062500 0 0 0 0 0 0 2 953236
-0.005762 0.002587 0.119319 -0.188159 -0.163421 0.680951 -0.062500 0 0 0 0 0 0 2 954234
-0.005762 0.002587 0.119319 -0.188160 -0.163420 0.680950 -0.062500 0 0 0 0 0 0 2 955233
-0.005762 0.002587 0.119319 -0.188157 -0.163430 0.680957 -0.062500 0 0 0 0 0 0 2 956233
-0.005762 0.002587 0.119319 -0.188159 -0.163420 0.680951 -0.062500 0 0 0 0 0 0 2 957235
-0.005762 0.002587 0.119319 -0.188160 -0.163420 0.680950 -0.062500 0 0 0 0 0 0 2 958234
-0.005762 0.002587 0.119319 -0.188157 -0.163430 0.680958 -0.062500 0 0 0 0 0 0 2 959234
-0.005762 0.002587 0.119319 -0.188159 -0.163420 0.680951 -0.062500 0 0 0 0 0 0 2 960207
-0.005762 0.002587 0.119319 -0.188160 -0.163420 0.680950 -0.062500 0 0 0 0 0 0 2 961238
-0.005762 0.002587 0.119319 -0.188157 -0.163430 0.680958 -0.062500 0 0 0 0 0 0 2 962205
-0.005762 0.002587 0.119319 -0.188147 -0.163423 0.680946 -0.062500 0 0 0 0 0 0 2 963225
-0.005762 0.002587 0.119319 -0.188158 -0.163420 0.680950 -0.062500 0 0 0 0 0 0 2 964233
-0.005762 0.002587 0.119319 -0.188157 -0.163430 0.680957 -0.062500 0 0 0 0 0 0 2 965237
-0.005762 0.002587 0.119319 -0.188159 -0.163421 0.680951 -0.062500 0 0 0 0 0 0 2 966236
-0.005762 0.002587 0.119319 -0.188160 -0.163420 0.680950 -0.062500 0 0 0 0 0 0 2 967236
-0.005762 0.002587 0.119319 -0.188157 -0.163430 0.680958 -0.062500 0 0 0 0 0 0 2 968206
-0.005762 0.002587 0.119319 -0.188159 -0.163420 0.680951 -0.062500 0 0 0 0 0 0 2 969208
-0.005762 0.002587 0.119319 -0.188160 -0.163420 0.680950 -0.062500 0 0 0 0 0 0 2 970235
-0.005762 0.002587 0.119319 -0.188157 -0.163430 0.680958 -0.062500 0 0 0 0 0 0 2 971222
-0.005762 0.002587 0.119319 -0.188159 -0.163420 0.680951 -0.062500 0 0 0 0 0 0 2 972234
-0.005762 0.002587 0.119319 -0.188160 -0.163420 0.680951 -0.062500 0 0 0 0 0 0 2 973236
-0.005762 0.002587 0.119319 -0.188157 -0.163430 0.680958 -0.062500 0 0 0 0 0 0 2 974235
-0.005762 0.002587 0.119319 -0.188147 -0.163423 0.680946 -0.062500 0 0 0 0 0 0 2 975237
-0.005762 0.002587 0.119319 -0.188158 -0.163420 0.680950 -0.062500 0 0 0 0 0 0 2 976233
-0.005762 0.002587 0.119319 -0.188157 -0.163430 0.680957 -0.062500 0 0 0 0 0 0 2 977237
-0.005762 0.002587 0.119319 -0.188159 -0.163421 0.680951 -0.062500 0 0 0 0 0 0 2 978205
-0.005762 0.002587 0.119319 -0.188160 -0.163420 0.680950 -0.062500 0 0 0 0 0 0 2 979205
-0.005762 0.002587 0.119319 -0.188157 -0.163430 0.680958 -0.062500 0 0 0 0 0 0 2 980232
-0.005762 0.002587 0.119319 -0.188159 -0.163420 0.680951 -0.062500 0 0 0 0 0 0 2 981238
-0.005762 0.002587 0.119319 -0.188160 -0.163420 0.680951 -0.062500 0 0 0 0 0 0 2 982233
-0.005762 0.002587 0.119319 -0.188157 -0.163430 0.680958 -0.062500 0 0 0 0 0 0 2 983214
-0.005762 0.002587 0.119319 -0.188159 -0.163420 0.680951 -0.062500 0 0 0 0 0 0 2 984228
-0.005762 0.002587 0.119319 -0.188160 -0.163420 0.680951 -0.062500 0 0 0 0 0 0 2 985220
-0.005762 0.002587 0.119319 -0.188145 -0.163433 0.680952 -0.062500 0 0 0 0 0 0 2 986228
-0.005762 0.002587 0.119319 -0.188158 -0.163421 0.680951 -0.062500 0 0 0 0 0 0 2 987219
-0.005762 0.002587 0.119319 -0.188159 -0.163420 0.680950 -0.062500 0 0 0 0 0 0 2 988228
-0.005762 0.002587 0.119319 -0.188157 -0.163430 0.680958 -0.062500 0 0 0 0 0 0 2 989220
-0.005762 0.002587 0.119319 -0.188159 -0.163421 0.680951 -0.062500 0 0 0 0 0 0 2 990228
-0.005762 0.002587 0.119319 -0.188160 -0.163420 0.680950 -0.062500 0 0 0 0 0 0 2 991220
-0.005762 0.002587 0.119319 -0.188157 -0.163430 0.680958 -0.062500 0 0 0 0 0 0 2 992227
-0.005762 0.002587 0.119319 -0.188159 -0.163420 0.680951 -0.062500 0 0 0 0 0 0 2 993218
-0.005762 0.002587 0.119319 -0.188160 -0.163420 0.680951 -0.062500 0 0 0 0 0 0 2 994229
-0.005762 0.002587 0.119319 -0.188157 -0.163430 0.680958 -0.062500 0 0 0 0 0 0 2 995219
-0.005762 0.002587 0.119319 -0.188159 -0.163420 0.680951 -0.062500 0 0 0 0 0 0 2 996229
-0.005762 0.002587 0.119319 -0.188148 -0.163422 0.680945 -0.062500 0 0 0 0 0 0 2 997232
-0.005762 0.002587 0.119319 -0.188155 -0.163430 0.680957 -0.062500 0 0 0 0 0 0 2 998228
-0.005762 0.002587 0.119319 -0.188159 -0.163421 0.680951 -0.062500 0 0 0 0 0 0 2 999231
-0.005762 0.002587 0.119319 -0.188160 -0.163420 0.680950 -0.062500 0 0 0 0 0 0 3 230
-0.005762 0.002587 0.119319 -0.188157 -0.163430 0.680958 -0.062500 0 0 0 0 0 0 3 1219
-0.005762 0.002587 0.119319 -0.188167 -0.163429 0.680944 -0.062500 0 0 0 0 0 0 3 2223
-0.005762 0.002587 0.119319 -0.188160 -0.163420 0.680949 -0.062500 0 0 0 0 0 0 3 3223
-0.005762 0.002587 0.119319 -0.188157 -0.163430 0.680957 -0.062500 0 0 0 0 0 0 3 4229
-0.005762 0.002587 0.119319 -0.188159 -0.163421 0.680951 -0.062500 0 0 0 0 0 0 3 5227
-0.005762 0.002587 0.119319 -0.188160 -0.163420 0.680950 -0.062500 0 0 0 0 0 0 3 6200
-0.005762 0.002587 0.119319 -0.188157 -0.163430 0.680957 -0.062500 0 0 0 0 0 0 3 7222
-0.005762 0.002587 0.119319 -0.188159 -0.163420 0.680951 -0.062500 0 0 0 0 0 0 3 8225
-0.005762 0.002587 0.119319 -0.188160 -0.163420 0.680950 -0.062500 0 0 0 0 0 0 3 9224
-0.005762 0.002587 0.119319 -0.188145 -0.163433 0.680952 -0.062500 0 0 0 0 0 0 3 10224
-0.005762 0.002587 0.119319 -0.188158 -0.163421 0.680950 -0.062500 0 0 0 0 0 0 3 11222
-0.005762 0.002587 0.119319 -0.188159 -0.163420 0.680950 -0.062500 0 0 0 0 0 0 3 12223
-0.005762 0.002587 0.119319 -0.188157 -0.163430 0.680957 -0.062500 0 0 0 0 0 0 3 13231
-0.005762 0.002587 0.119319 -0.188159 -0.163421 0.680951 -0.062500 0 0 0 0 0 0 3 14209
-0.005762 0.002587 0.119319 -0.188160 -0.163420 0.680950 -0.062500 0 0 0 0 0 0 3 15227
-0.005762 0.002587 0.119319 -0.188157 -0.163430 0.680957 -0.062500 0 0 0 0 0 0 3 16221
-0.005762 0.002587 0.119319 -0.188159 -0.163420 0.680951 -0.062500 0 0 0 0 0 0 3 17227
-0.005762 0.002587 0.119319 -0.188160 -0.163420 0.680950 -0.062500 0 0 0 0 0 0 3 18224
-0.005762 0.002587 0.119319 -0.188157 -0.163430 0.680958 -0.062500 0 0 0 0 0 0 3 19222
-0.005762 0.002587 0.119319 -0.188159 -0.163420 0.680951 -0.062500 0 0 0 0 0 0 3 20223
-0.005762 0.002587 0.119319 -0.188148 -0.163422 0.680945 -0.062500 0 0 0 0 0 0 3 21223
-0.005762 0.002587 0.119319 -0.188155 -0.163430 0.680957 -0.062500 0 0 0 0 0 0 3 22223
-0.005762 0.002587 0.119319 -0.188159 -0.163421 0.680951 -0.062500 0 0 0 0 0 0 3 23222
-0.005762 0.002587 0.119319 -0.188160 -0.163420 0.680950 -0.062500 0 0 0 0 0 0 3 24223
-0.005762 0.002587 0.119319 -0.188157 -0.163430 0.680957 -0.062500 0 0 0 0 0 0 3 25225
-0.005762 0.002587 0.119319 -0.188159 -0.163420 0.680951 -0.062500 0 0 0 0 0 0 3 26222
-0.005762 0.002587 0.119319 -0.188160 -0.163420 0.680950 -0.062500 0 0 0 0 0 0 3 27222
-0.005762 0.002587 0.119319 -0.188157 -0.163430 0.680958 -0.062500 0 0 0 0 0 0 3 28224
-0.005762 0.002587 0.119319 -0.188159 -0.163420 0.680951 -0.062500 0 0 0 0 0 0 3 29226
-0.005762 0.002587 0.119319 -0.188160 -0.163420 0.680950 -0.062500 0 0 0 0 0 0 3 30206
-0.005762 0.002587 0.119319 -0.188157 -0.163430 0.680958 -0.062500 0 0 0 0 0 0 3 31223
-0.005762 0.002587 0.119319 -0.188147 -0.163423 0.680946 -0.062500 0 0 0 0 0 0 3 32225
-0.005762 0.002587 0.119319 -0.188158 -0.163420 0.680950 -0.062500 0 0 0 0 0 0 3 33224
-0.005762 0.002587 0.119319 -0.188157 -0.163430 0.680957 -0.062500 0 0 0 0 0 0 3 34223
-0.005762 0.002587 0.119319 -0.188159 -0.163421 0.680951 -0.062500 0 0 0 0 0 0 3 35222
-0.005762 0.002587 0.119319 -0.188160 -0.163420 0.680950 -0.062500 0 0 0 0 0 0 3 36222
-0.005762 0.002587 0.119319 -0.188157 -0.163430 0.680958 -0.062500 0 0 0 0 0 0 3 37312
-0.005762 0.002587 0.119319 -0.188159 -0.163420 0.680951 -0.062500 0 0 0 0 0 0 3 38313
-0.005762 0.002587 0.119319 -0.188160 -0.163420 0.680950 -0.062500 0 0 0 0 0 0 3 39304
-0.005762 0.002587 0.119319 -0.188157 -0.163430 0.680958 -0.062500 0 0 0 0 0 0 3 40312
-0.005762 0.002587 0.119319 -0.188159 -0.163420 0.680951 -0.062500 0 0 0 0 0 0 3 41280
-0.005762 0.002587 0.119319 -0.188160 -0.163420 0.680951 -0.062500 0 0 0 0 0 0 3 42278
-0.005762 0.002587 0.119319 -0.188157 -0.163430 0.680958 -0.062500 0 0 0 0 0 0 3 43276
-0.005762 0.002587 0.119319 -0.188147 -0.163423 0.680946 -0.062500 0 0 0 0 0 0 3 44274
-0.005762 0.002587 0.119319 -0.188158 -0.163420 0.680950 -0.062500 0 0 0 0 0 0 3 45308
-0.005762 0.002587 0.119319 -0.188157 -0.163430 0.680957 -0.062500 0 0 0 0 0 0 3 46275
-0.005762 0.002587 0.119319 -0.188159 -0.163421 0.680951 -0.062500 0 0 0 0 0 0 3 47276
-0.005762 0.002587 0.119319 -0.188160 -0.163420 0.680950 -0.062500 0 0 0 0 0 0 3 48277
-0.005762 0.002587 0.119319 -0.188157 -0.163430 0.680958 -0.062500 0 0 0 0 0 0 3 49278
-0.005762 0.002587 0.119319 -0.188159 -0.163420 0.680951 -0.062500 0 0 0 0 0 0 3 50276
-0.005762 0.002587 0.119319 -0.188160 -0.163420 0.680951 -0.062500 0 0 0 0 0 0 3 51300
-0.005762 0.002587 0.119319 -0.188157 -0.163430 0.680958 -0.062500 0 0 0 0 0 0 3 52285
-0.005762 0.002587 0.119319 -0.188159 -0.163420 0.680951 -0.062500 0 0 0 0 0 0 3 53298
-0.005762 0.002587 0.119319 -0.188160 -0.163420 0.680951 -0.062500 0 0 0 0 0 0 3 54284
-0.005762 0.002587 0.119319 -0.188157 -0.163430 0.680958 -0.062500 0 0 0 0 0 0 3 55299
-0.005762 0.002587 0.119319 -0.188147 -0.163423 0.680946 -0.062500 0 0 0 0 0 0 3 56283
-0.005762 0.002587 0.119319 -0.188158 -0.163420 0.680950 -0.062500 0 0 0 0 0 0 3 57299
-0.005743 0.002582 0.119310 -0.443681 -0.076283 0.804737 -0.062500 0 0 0 0 0 0 3 58284
-0.005733 0.002580 0.119307 -0.339594 -0.101626 0.744501 -0.062500 0 0 0 0 0 0 3 59298
-0.005729 0.002579 0.119306 -0.266190 -0.119216 0.713118 -0.062500 0 0 0 0 0 0 3 60280
-0.005726 0.002578 0.119306 -0.227982 -0.128270 0.701135 -0.062500 0 0 0 0 0 0 3 61301
-0.005725 0.002578 0.119306 -0.208909 -0.132737 0.696849 -0.062500 0 0 0 0 0 0 3 62217
-0.005725 0.002578 0.119305 -0.199465 -0.134953 0.695345 -0.062500 0 0 0 0 0 0 3 63226
-0.005724 0.002578 0.119305 -0.194777 -0.136046 0.694814 -0.062500 0 0 0 0 0 0 3 64217
-0.005724 0.002578 0.119305 -0.192443 -0.136584 0.694622 -0.062500 0 0 0 0 0 0 3 65226
-0.005724 0.002578 0.119305 -0.191289 -0.136854 0.694570 -0.062500 0 0 0 0 0 0 3 66217
-0.005724 0.002578 0.119305 -0.190702 -0.136991 0.694553 -0.062500 0 0 0 0 0 0 3 67216
-0.005724 0.002578 0.119305 -0.190405 -0.137051 0.694545 -0.062500 0 0 0 0 0 0 3 68216
-0.005724 0.002578 0.119305 -0.190260 -0.137084 0.694527 -0.062500 0 0 0 0 0 0 3 69225
-0.005705 0.002573 0.119297 -0.443629 -0.076282 0.818467 -0.062500 0 0 0 0 0 0 3 70220
-0.005695 0.002571 0.119294 -0.339564 -0.101632 0.758153 -0.062500 0 0 0 0 0 0 3 71230
-0.005690 0.002570 0.119292 -0.266195 -0.119205 0.726742 -0.062500 0 0 0 0 0 0 3 72228
-0.005688 0.002569 0.119292 -0.227976 -0.128270 0.714734 -0.062500 0 0 0 0 0 0 3 73240
-0.005687 0.002569 0.119292 -0.208917 -0.132745 0.710451 -0.062500 0 0 0 0 0 0 3 74229
-0.005686 0.002569 0.119292 -0.199464 -0.134964 0.708937 -0.062500 0 0 0 0 0 0 3 75215
-0.005686 0.002569 0.119292 -0.194781 -0.136046 0.708415 -0.062500 0 0 0 0 0 0 3 76228
-0.005666 0.002564 0.119283 -0.445762 -0.075782 0.832310 -0.062500 0 0 0 0 0 0 3 77227
-0.005657 0.002562 0.119280 -0.340629 -0.101371 0.771855 -0.062500 0 0 0 0 0 0 3 78233
-0.005652 0.002560 0.119279 -0.266734 -0.119097 0.740382 -0.062500 0 0 0 0 0 0 3 79257
-0.005650 0.002560 0.119278 -0.228242 -0.128210 0.728357 -0.062500 0 0 0 0 0 0 3 80235
-0.005648 0.002560 0.119278 -0.209046 -0.132715 0.724066 -0.062500 0 0 0 0 0 0 3 81223
-0.005648 0.002559 0.119278 -0.199529 -0.134939 0.722552 -0.062500 0 0 0 0 0 0 3 82231
-0.005648 0.002559 0.119278 -0.194814 -0.136037 0.722024 -0.062500 0 0 0 0 0 0 3 83233
-0.005647 0.002559 0.119278 -0.192467 -0.136578 0.721844 -0.062500 0 0 0 0 0 0 3 84231
-0.005628 0.002555 0.119269 -0.444491 -0.076086 0.846013 -0.062500 0 0 0 0 0 0 3 85234
-0.005618 0.002552 0.119266 -0.357408 -0.092907 0.785515 -0.062500 0 0 0 0 0 0 3 86201
-0.005614 0.002551 0.119265 -0.283828 -0.110549 0.754023 -0.062500 0 0 0 0 0 0 3 87232
-0.005611 0.002551 0.119265 -0.245503 -0.119631 0.741989 -0.062500 0 0 0 0 0 0 3 88207
-0.005610 0.002551 0.119265 -0.226395 -0.124127 0.737690 -0.062500 0 0 0 0 0 0 3 89234
-0.005610 0.002550 0.119265 -0.216908 -0.126325 0.736182 -0.062500 0 0 0 0 0 0 3 90226
-0.005609 0.002550 0.119265 -0.212204 -0.127429 0.735645 -0.062500 0 0 0 0 0 0 3 91219
-0.005609 0.002550 0.119265 -0.209871 -0.127967 0.735469 -0.062500 0 0 0 0 0 0 3 92202
-0.005609 0.002550 0.119265 -0.208695 -0.128242 0.735407 -0.062500 0 0 0 0 0 0 3 93233
-0.005590 0.002546 0.119256 -0.461200 -0.067636 0.859774 -0.062500 0 0 0 0 0 0 3 94231
-0.005580 0.002543 0.119253 -0.357059 -0.092988 0.799207 -0.062500 0 0 0 0 0 0 3 95231
-0.005575 0.002542 0.119252 -0.283659 -0.110588 0.767670 -0.062500 0 0 0 0 0 0 3 96231
-0.005573 0.002542 0.119251 -0.245411 -0.119653 0.755637 -0.062500 0 0 0 0 0 0 3 97233
-0.005572 0.002541 0.119251 -0.226354 -0.124127 0.751340 -0.062500 0 0 0 0 0 0 3 98232
-0.005571 0.002541 0.119251 -0.216902 -0.126335 0.749819 -0.062500 0 0 0 0 0 0 3 99231
-0.005571 0.002541 0.119251 -0.212188 -0.127424 0.749293 -0.062500 0 0 0 0 0 0 3 100220
-0.005571 0.002541 0.119251 -0.209859 -0.127979 0.749118 -0.062500 0 0 0 0 0 0 3 101242
-0.005571 0.002541 0.119251 -0.208698 -0.128242 0.749054 -0.062500 0 0 0 0 0 0 3 102231
-0.005571 0.002541 0.119251 -0.208114 -0.128369 0.749027 -0.062500 0 0 0 0 0 0 3 103230
-0.005571 0.002541 0.119251 -0.207823 -0.128446 0.749017 -0.062500 0 0 0 0 0 0 3 104231
-0.005571 0.002541 0.119251 -0.207682 -0.128470 0.749012 -0.062500 0 0 0 0 0 0 3 105231
-0.005571 0.002541 0.119251 -0.207611 -0.128485 0.749022 -0.062500 0 0 0 0 0 0 3 106231
-0.005571 0.002541 0.119251 -0.207566 -0.128506 0.749014 -0.062500 0 0 0 0 0 0 3 107229
-0.005551 0.002536 0.119242 -0.460516 -0.067783 0.873551 -0.062500 0 0 0 0 0 0 3 108231
-0.005542 0.002534 0.119239 -0.356713 -0.093067 0.812913 -0.062500 0 0 0 0 0 0 3 109233
-0.005537 0.002533 0.119238 -0.283498 -0.110636 0.781345 -0.062500 0 0 0 0 0 0 3 110231
-0.005535 0.002533 0.119238 -0.245335 -0.119662 0.769300 -0.062500 0 0 0 0 0 0 3 111230
-0.005534 0.002532 0.119237 -0.226319 -0.124144 0.764985 -0.062500 0 0 0 0 0 0 3 112229
-0.005533 0.002532 0.119237 -0.216879 -0.126342 0.763491 -0.062500 0 0 0 0 0 0 3 113306
-0.005533 0.002532 0.119237 -0.212190 -0.127423 0.762958 -0.062500 0 0 0 0 0 0 3 114294
-0.005533 0.002532 0.119237 -0.209852 -0.127981 0.762775 -0.062500 0 0 0 0 0 0 3 115308
-0.005532 0.002532 0.119237 -0.208690 -0.128244 0.762709 -0.062500 0 0 0 0 0 0 3 116274
-0.005532 0.002532 0.119237 -0.208118 -0.128368 0.762687 -0.062500 0 0 0 0 0 0 3 117298
-0.005532 0.002532 0.119237 -0.207828 -0.128445 0.762678 -0.062500 0 0 0 0 0 0 3 118307
-0.005532 0.002532 0.119237 -0.207676 -0.128471 0.762667 -0.062500 0 0 0 0 0 0 3 119275
-0.005532 0.002532 0.119237 -0.207604 -0.128487 0.762677 -0.062500 0 0 0 0 0 0 3 120275
-0.005532 0.002532 0.119237 -0.207570 -0.128505 0.762674 -0.062500 0 0 0 0 0 0 3 121276
-0.005532 0.002532 0.119237 -0.207547 -0.128501 0.762675 -0.062500 0 0 0 0 0 0 3 122274
-0.005532 0.002532 0.119237 -0.207545 -0.128501 0.762675 -0.062500 0 0 0 0 0 0 3 123271
-0.005532 0.002532 0.119237 -0.207545 -0.128501 0.762676 -0.062500 0 0 0 0 0 0 3 124300
-0.005532 0.002532 0.119237 -0.207533 -0.128504 0.762670 -0.062500 0 0 0 0 0 0 3 125295
-0.005532 0.002532 0.119237 -0.207541 -0.128512 0.762682 -0.062500 0 0 0 0 0 0 3 126280
-0.005532 0.002532 0.119237 -0.207533 -0.128505 0.762671 -0.062500 0 0 0 0 0 0 3 127293
-0.005532 0.002532 0.119237 -0.207532 -0.128504 0.762669 -0.062500 0 0 0 0 0 0 3 128280
-0.005532 0.002532 0.119237 -0.207541 -0.128512 0.762682 -0.062500 0 0 0 0 0 0 3 129295
-0.005532 0.002532 0.119237 -0.207533 -0.128505 0.762671 -0.062500 0 0 0 0 0 0 3 130279
-0.005532 0.002532 0.119237 -0.207544 -0.128501 0.762675 -0.062500 0 0 0 0 0 0 3 131295
-0.005532 0.002532 0.119237 -0.207530 -0.128514 0.762677 -0.062500 0 0 0 0 0 0 3 132279
-0.005532 0.002532 0.119237 -0.207531 -0.128505 0.762670 -0.062500 0 0 0 0 0 0 3 133296
-0.005532 0.002532 0.119237 -0.207543 -0.128501 0.762675 -0.062500 0 0 0 0 0 0 3 134223
-0.005532 0.002532 0.119237 -0.207530 -0.128514 0.762677 -0.062500 0 0 0 0 0 0 3 135220
-0.005532 0.002532 0.119237 -0.207539 -0.128513 0.762663 -0.062500 0 0 0 0 0 0 3 136223
-0.005532 0.002532 0.119237 -0.207544 -0.128502 0.762674 -0.062500 0 0 0 0 0 0 3 137211
-0.005532 0.002532 0.119237 -0.207530 -0.128514 0.762677 -0.062500 0 0 0 0 0 0 3 138223
-0.005532 0.002532 0.119237 -0.207543 -0.128502 0.762675 -0.062500 0 0 0 0 0 0 3 139213
-0.005532 0.002532 0.119237 -0.207533 -0.128504 0.762670 -0.062500 0 0 0 0 0 0 3 140223
-0.005532 0.002532 0.119237 -0.207529 -0.128515 0.762676 -0.062500 0 0 0 0 0 0 3 141214
-0.005532 0.002532 0.119237 -0.207543 -0.128502 0.762675 -0.062500 0 0 0 0 0 0 3 142214
-0.005532 0.002532 0.119237 -0.207533 -0.128504 0.762669 -0.062500 0 0 0 0 0 0 3 143231
-0.005532 0.002532 0.119237 -0.207529 -0.128515 0.762676 -0.062500 0 0 0 0 0 0 3 144219
-0.005532 0.002532 0.119237 -0.207543 -0.128502 0.762675 -0.062500 0 0 0 0 0 0 3 145229
-0.005532 0.002532 0.119237 -0.207533 -0.128504 0.762669 -0.062500 0 0 0 0 0 0 3 146206
-0.005532 0.002532 0.119237 -0.207541 -0.128512 0.762682 -0.062500 0 0 0 0 0 0 3 147223
-0.005545 0.002518 0.119226 -0.046965 0.049298 0.914504 -0.062500 0 0 0 0 0 0 3 148217
-0.005551 0.002512 0.119223 -0.108127 -0.023055 0.840556 -0.062500 0 0 0 0 0 0 3 149229
-0.005554 0.002508 0.119221 -0.154840 -0.074540 0.802068 -0.062500 0 0 0 0 0 0 3 150232
-0.005556 0.002507 0.119221 -0.180511 -0.101543 0.787391 -0.062500 0 0 0 0 0 0 3 151214
-0.005557 0.002506 0.119221 -0.193828 -0.115084 0.782142 -0.062500 0 0 0 0 0 0 3 152234
-0.005557 0.002505 0.119221 -0.200616 -0.121822 0.780316 -0.062500 0 0 0 0 0 0 3 153220
-0.005558 0.002505 0.119221 -0.204054 -0.125179 0.779663 -0.062500 0 0 0 0 0 0 3 154230
-0.005558 0.002505 0.119221 -0.205779 -0.126834 0.779447 -0.062500 0 0 0 0 0 0 3 155199
-0.005558 0.002505 0.119221 -0.206653 -0.127676 0.779361 -0.062500 0 0 0 0 0 0 3 156230
-0.005558 0.002505 0.119221 -0.207098 -0.128098 0.779332 -0.062500 0 0 0 0 0 0 3 157233
-0.005558 0.002505 0.119221 -0.207315 -0.128299 0.779335 -0.062500 0 0 0 0 0 0 3 158239
-0.005558 0.002505 0.119221 -0.207435 -0.128407 0.779325 -0.062500 0 0 0 0 0 0 3 159237
-0.005558 0.002505 0.119221 -0.207478 -0.128450 0.779316 -0.062500 0 0 0 0 0 0 3 160240
-0.005558 0.002505 0.119221 -0.207519 -0.128476 0.779320 -0.062500 0 0 0 0 0 0 3 161241
-0.005558 0.002505 0.119221 -0.207520 -0.128489 0.779327 -0.062500 0 0 0 0 0 0 3 162223
-0.005558 0.002505 0.119221 -0.207527 -0.128499 0.779321 -0.062500 0 0 0 0 0 0 3 163240
-0.005558 0.002505 0.119221 -0.207528 -0.128500 0.779321 -0.062500 0 0 0 0 0 0 3 164239
-0.005558 0.002505 0.119221 -0.207533 -0.128519 0.779321 -0.062500 0 0 0 0 0 0 3 165221
-0.005558 0.002505 0.119221 -0.207529 -0.128502 0.779320 -0.062500 0 0 0 0 0 0 3 166236
-0.005558 0.002505 0.119221 -0.207540 -0.128497 0.779326 -0.062500 0 0 0 0 0 0 3 167241
-0.005558 0.002505 0.119221 -0.207534 -0.128519 0.779321 -0.062500 0 0 0 0 0 0 3 168237
-0.005558 0.002505 0.119221 -0.207541 -0.128499 0.779326 -0.062500 0 0 0 0 0 0 3 169221
-0.005558 0.002505 0.119221 -0.207537 -0.128508 0.779314 -0.062500 0 0 0 0 0 0 3 170237
-0.005558 0.002505 0.119221 -0.207526 -0.128512 0.779327 -0.062500 0 0 0 0 0 0 3 171237
-0.005558 0.002505 0.119221 -0.207547 -0.128507 0.779320 -0.062500 0 0 0 0 0 0 3 172238
-0.005558 0.002505 0.119221 -0.207530 -0.128501 0.779320 -0.062500 0 0 0 0 0 0 3 173240
-0.005558 0.002505 0.119221 -0.207525 -0.128511 0.779328 -0.062500 0 0 0 0 0 0 3 174238
-0.005558 0.002505 0.119221 -0.207547 -0.128507 0.779320 -0.062500 0 0 0 0 0 0 3 175229
-0.005558 0.002505 0.119221 -0.207530 -0.128501 0.779320 -0.062500 0 0 0 0 0 0 3 176239
-0.005558 0.002505 0.119221 -0.207545 -0.128516 0.779327 -0.062500 0 0 0 0 0 0 3 177240
-0.005558 0.002505 0.119221 -0.207530 -0.128502 0.779321 -0.062500 0 0 0 0 0 0 3 178237
-0.005558 0.002505 0.119221 -0.207536 -0.128509 0.779314 -0.062500 0 0 0 0 0 0 3 179235
-0.005558 0.002505 0.119221 -0.207538 -0.128509 0.779333 -0.062500 0 0 0 0 0 0 3 180237
-0.005558 0.002505 0.119221 -0.207537 -0.128509 0.779315 -0.062500 0 0 0 0 0 0 3 181238
-0.005558 0.002505 0.119221 -0.207541 -0.128498 0.779325 -0.062500 0 0 0 0 0 0 3 182237
-0.005558 0.002505 0.119221 -0.207526 -0.128511 0.779328 -0.062500 0 0 0 0 0 0 3 183235
-0.005558 0.002505 0.119221 -0.207535 -0.128509 0.779315 -0.062500 0 0 0 0 0 0 3 184239
-0.005558 0.002505 0.119221 -0.207541 -0.128498 0.779326 -0.062500 0 0 0 0 0 0 3 185232
-0.005558 0.002505 0.119221 -0.207534 -0.128519 0.779321 -0.062500 0 0 0 0 0 0 3 186238
-0.005558 0.002505 0.119221 -0.207529 -0.128502 0.779321 -0.062500 0 0 0 0 0 0 3 187238
-0.005558 0.002505 0.119221 -0.207548 -0.128506 0.779319 -0.062500 0 0 0 0 0 0 3 188238
-0.005558 0.002505 0.119221 -0.207527 -0.128511 0.779328 -0.062500 0 0 0 0 0 0 3 189238
-0.005558 0.002505 0.119221 -0.207536 -0.128510 0.779314 -0.062500 0 0 0 0 0 0 3 190237
-0.005558 0.002505 0.119221 -0.207541 -0.128498 0.779325 -0.062500 0 0 0 0 0 0 3 191235
-0.005558 0.002505 0.119221 -0.207526 -0.128511 0.779328 -0.062500 0 0 0 0 0 0 3 192225
-0.005558 0.002505 0.119221 -0.207547 -0.128507 0.779320 -0.062500 0 0 0 0 0 0 3 193238
-0.005558 0.002505 0.119221 -0.207530 -0.128501 0.779320 -0.062500 0 0 0 0 0 0 3 194235
-0.005558 0.002505 0.119221 -0.207533 -0.128519 0.779321 -0.062500 0 0 0 0 0 0 3 195237
-0.005558 0.002505 0.119221 -0.207540 -0.128499 0.779326 -0.062500 0 0 0 0 0 0 3 196236
-0.005558 0.002505 0.119221 -0.207537 -0.128508 0.779314 -0.062500 0 0 0 0 0 0 3 197226
-0.005558 0.002505 0.119221 -0.207538 -0.128509 0.779333 -0.062500 0 0 0 0 0 0 3 198235
-0.005558 0.002505 0.119221 -0.207529 -0.128501 0.779322 -0.062500 0 0 0 0 0 0 3 199225
-0.005558 0.002505 0.119221 -0.207536 -0.128509 0.779314 -0.062500 0 0 0 0 0 0 3 200235
-0.005558 0.002505 0.119221 -0.207538 -0.128509 0.779333 -0.062500 0 0 0 0 0 0 3 201236
-0.005558 0.002505 0.119221 -0.207537 -0.128509 0.779315 -0.062500 0 0 0 0 0 0 3 202225
-0.005558 0.002505 0.119221 -0.207529 -0.128501 0.779320 -0.062500 0 0 0 0 0 0 3 203235
-0.005558 0.002505 0.119221 -0.207545 -0.128516 0.779326 -0.062500 0 0 0 0 0 0 3 204226
-0.005553 0.002488 0.119232 -0.270447 0.097939 0.620803 -0.062500 0 0 0 0 0 0 3 205235
-0.005550 0.002479 0.119236 -0.248557 0.008636 0.698110 -0.062500 0 0 0 0 0 0 3 206212
-0.005549 0.002474 0.119237 -0.230145 -0.057109 0.738259 -0.062500 0 0 0 0 0 0 3 207220
-0.005548 0.002472 0.119238 -0.219430 -0.092376 0.753562 -0.062500 0 0 0 0 0 0 3 208212
-0.005548 0.002471 0.119238 -0.213690 -0.110341 0.759018 -0.062500 0 0 0 0 0 0 3 209220
-0.005548 0.002470 0.119238 -0.210676 -0.119399 0.760927 -0.062500 0 0 0 0 0 0 3 210211
-0.005547 0.002470 0.119238 -0.209127 -0.123945 0.761592 -0.062500 0 0 0 0 0 0 3 211221
-0.005547 0.002470 0.119238 -0.208339 -0.126217 0.761825 -0.062500 0 0 0 0 0 0 3 212233
-0.005547 0.002470 0.119238 -0.207941 -0.127359 0.761918 -0.062500 0 0 0 0 0 0 3 213223
-0.005547 0.002470 0.119238 -0.207742 -0.127941 0.761933 -0.062500 0 0 0 0 0 0 3 214225
-0.005547 0.002470 0.119238 -0.207643 -0.128218 0.761953 -0.062500 0 0 0 0 0 0 3 215230
-0.005547 0.002470 0.119238 -0.207583 -0.128367 0.761950 -0.062500 0 0 0 0 0 0 3 216219
-0.005547 0.002470 0.119238 -0.207561 -0.128436 0.761966 -0.062500 0 0 0 0 0 0 3 217201
-0.005547 0.002470 0.119238 -0.207547 -0.128476 0.761950 -0.062500 0 0 0 0 0 0 3 218211
-0.005547 0.002470 0.119238 -0.207543 -0.128490 0.761955 -0.062500 0 0 0 0 0 0 3 219232
-0.005528 0.002465 0.119229 -0.453528 -0.045605 0.886638 -0.062500 0 0 0 0 0 0 3 220213
-0.005518 0.002463 0.119226 -0.349781 -0.070840 0.825917 -0.062500 0 0 0 0 0 0 3 221234
-0.005514 0.002462 0.119225 -0.276603 -0.088378 0.794319 -0.062500 0 0 0 0 0 0 3 222229
-0.005511 0.002461 0.119225 -0.238465 -0.097436 0.782255 -0.062500 0 0 0 0 0 0 3 223225
-0.005510 0.002461 0.119224 -0.219455 -0.101901 0.777950 -0.062500 0 0 0 0 0 0 3 224227
-0.005510 0.002461 0.119224 -0.210014 -0.104108 0.776439 -0.062500 0 0 0 0 0 0 3 225199
-0.005509 0.002461 0.119224 -0.205323 -0.105202 0.775910 -0.062500 0 0 0 0 0 0 3 226228
-0.005509 0.002461 0.119224 -0.202996 -0.105728 0.775724 -0.062500 0 0 0 0 0 0 3 227225
-0.005509 0.002461 0.119224 -0.201821 -0.106002 0.775659 -0.062500 0 0 0 0 0 0 3 228227
-0.005504 0.002443 0.119236 -0.264248 0.120440 0.617295 -0.062500 0 0 0 0 0 0 3 229218
-0.005502 0.002434 0.119240 -0.242009 0.030998 0.694509 -0.062500 0 0 0 0 0 0 3 230232
-0.005481 0.002425 0.119232 -0.476138 0.025798 0.859494 -0.062500 0 0 0 0 0 0 3 231231
-0.005470 0.002421 0.119229 -0.361702 -0.034713 0.813977 -0.062500 0 0 0 0 0 0 3 232229
-0.005465 0.002419 0.119229 -0.282768 -0.070224 0.787765 -0.062500 0 0 0 0 0 0 3 233230
-0.005463 0.002418 0.119228 -0.241614 -0.088312 0.777600 -0.062500 0 0 0 0 0 0 3 234227
-0.005462 0.002417 0.119228 -0.221046 -0.097334 0.773945 -0.062500 0 0 0 0 0 0 3 235228
-0.005461 0.002417 0.119228 -0.210818 -0.101815 0.772658 -0.062500 0 0 0 0 0 0 3 236226
-0.005461 0.002417 0.119228 -0.205731 -0.104050 0.772216 -0.062500 0 0 0 0 0 0 3 237228
-0.005460 0.002417 0.119228 -0.203194 -0.105161 0.772058 -0.062500 0 0 0 0 0 0 3 238227
-0.005460 0.002417 0.119228 -0.201934 -0.105729 0.771999 -0.062500 0 0 0 0 0 0 3 239221
-0.005460 0.002416 0.119228 -0.201307 -0.105994 0.771984 -0.062500 0 0 0 0 0 0 3 240224
-0.005441 0.002412 0.119219 -0.453589 -0.045550 0.897027 -0.062500 0 0 0 0 0 0 3 241228
-0.005431 0.002410 0.119216 -0.349833 -0.070811 0.836117 -0.062500 0 0 0 0 0 0 3 242226
-0.005427 0.002408 0.119215 -0.276633 -0.088355 0.804417 -0.062500 0 0 0 0 0 0 3 243222
-0.005420 0.002390 0.119226 -0.301620 0.129307 0.634197 -0.062500 0 0 0 0 0 0 3 244227
-0.005416 0.002381 0.119230 -0.260524 0.035373 0.707030 -0.062500 0 0 0 0 0 0 3 245227
-0.005414 0.002377 0.119231 -0.232599 -0.032663 0.745567 -0.062500 0 0 0 0 0 0 3 246216
-0.005413 0.002375 0.119231 -0.217198 -0.069053 0.760288 -0.062500 0 0 0 0 0 0 3 247226
-0.005412 0.002373 0.119232 -0.209125 -0.087570 0.765532 -0.062500 0 0 0 0 0 0 3 248224
-0.005412 0.002373 0.119232 -0.204963 -0.096893 0.767383 -0.062500 0 0 0 0 0 0 3 249228
-0.005412 0.002373 0.119232 -0.202842 -0.101575 0.768027 -0.062500 0 0 0 0 0 0 3 250224
-0.005412 0.002372 0.119232 -0.201764 -0.103927 0.768248 -0.062500 0 0 0 0 0 0 3 251224
-0.005392 0.002368 0.119223 -0.453699 -0.044571 0.893584 -0.062500 0 0 0 0 0 0 3 252223
-0.005383 0.002365 0.119220 -0.349900 -0.070298 0.832595 -0.062500 0 0 0 0 0 0 3 253209
-0.005378 0.002364 0.119218 -0.276680 -0.088089 0.800854 -0.062500 0 0 0 0 0 0 3 254226
-0.005376 0.002364 0.119218 -0.238508 -0.097278 0.788745 -0.062500 0 0 0 0 0 0 3 255227
-0.005375 0.002363 0.119218 -0.219468 -0.101823 0.784435 -0.062500 0 0 0 0 0 0 3 256226
-0.005374 0.002363 0.119218 -0.210021 -0.104070 0.782910 -0.062500 0 0 0 0 0 0 3 257228
-0.005369 0.002346 0.119229 -0.268544 0.121680 0.624419 -0.062500 0 0 0 0 0 0 3 258226
-0.005366 0.002337 0.119233 -0.256817 0.039163 0.701313 -0.062500 0 0 0 0 0 0 3 259224
-0.005364 0.002332 0.119234 -0.237154 -0.026967 0.741243 -0.062500 0 0 0 0 0 0 3 260225
-0.005364 0.002330 0.119235 -0.225878 -0.062421 0.756455 -0.062500 0 0 0 0 0 0 3 261227
-0.005344 0.002324 0.119226 -0.472192 -0.019990 0.887361 -0.062500 0 0 0 0 0 0 3 262213
-0.005334 0.002322 0.119223 -0.365573 -0.054191 0.828132 -0.062500 0 0 0 0 0 0 3 263224
-0.005329 0.002320 0.119222 -0.290926 -0.076235 0.796992 -0.062500 0 0 0 0 0 0 3 264196
-0.005327 0.002320 0.119222 -0.252015 -0.087559 0.785103 -0.062500 0 0 0 0 0 0 3 265222
-0.005326 0.002319 0.119222 -0.232594 -0.093171 0.780840 -0.062500 0 0 0 0 0 0 3 266220
-0.005325 0.002319 0.119221 -0.222965 -0.095959 0.779355 -0.062500 0 0 0 0 0 0 3 267210
-0.005325 0.002319 0.119221 -0.218168 -0.097332 0.778830 -0.062500 0 0 0 0 0 0 3 268211
-0.005325 0.002319 0.119221 -0.215789 -0.098027 0.778653 -0.062500 0 0 0 0 0 0 3 269220
-0.005325 0.002319 0.119221 -0.214603 -0.098369 0.778589 -0.062500 0 0 0 0 0 0 3 270209
-0.005325 0.002319 0.119221 -0.214019 -0.098533 0.778567 -0.062500 0 0 0 0 0 0 3 271210
-0.005325 0.002319 0.119221 -0.213713 -0.098627 0.778559 -0.062500 0 0 0 0 0 0 3 272218
-0.005320 0.002301 0.119233 -0.276870 0.128331 0.620772 -0.062500 0 0 0 0 0 0 3 273210
-0.005317 0.002293 0.119237 -0.241275 0.054385 0.697761 -0.062500 0 0 0 0 0 0 3 274218
-0.005303 0.002302 0.119249 -0.383446 -0.189090 0.585720 -0.062500 0 0 0 0 0 0 3 275209
-0.005296 0.002306 0.119253 -0.311443 -0.152347 0.675094 -0.062500 0 0 0 0 0 0 3 276220
-0.005273 0.002304 0.119246 -0.511137 -0.058427 0.844748 -0.062500 0 0 0 0 0 0 3 277209
-0.005262 0.002303 0.119243 -0.379068 -0.065560 0.800072 -0.062500 0 0 0 0 0 0 3 278220
-0.005256 0.002302 0.119242 -0.291196 -0.074033 0.774083 -0.062500 0 0 0 0 0 0 3 279219
-0.005253 0.002302 0.119242 -0.245568 -0.078588 0.763989 -0.062500 0 0 0 0 0 0 3 280227
-0.005252 0.002302 0.119242 -0.222750 -0.080851 0.760368 -0.062500 0 0 0 0 0 0 3 281239
-0.005251 0.002302 0.119242 -0.211370 -0.081949 0.759098 -0.062500 0 0 0 0 0 0 3 282215
-0.005251 0.002302 0.119242 -0.205737 -0.082486 0.758651 -0.062500 0 0 0 0 0 0 3 283212
-0.005251 0.002302 0.119242 -0.202900 -0.082743 0.758494 -0.062500 0 0 0 0 0 0 3 284209
-0.005251 0.002302 0.119242 -0.201499 -0.082881 0.758443 -0.062500 0 0 0 0 0 0 3 285230
-0.005251 0.002302 0.119242 -0.200803 -0.082946 0.758426 -0.062500 0 0 0 0 0 0 3 286212
-0.005251 0.002302 0.119242 -0.200457 -0.082987 0.758419 -0.062500 0 0 0 0 0 0 3 287231
-0.005251 0.002302 0.119242 -0.200280 -0.083005 0.758409 -0.062500 0 0 0 0 0 0 3 288227
-0.005251 0.002302 0.119242 -0.200189 -0.083003 0.758412 -0.062500 0 0 0 0 0 0 3 289226
-0.005251 0.002302 0.119242 -0.200146 -0.083011 0.758415 -0.062500 0 0 0 0 0 0 3 290227
-0.005251 0.002302 0.119242 -0.200130 -0.083015 0.758410 -0.062500 0 0 0 0 0 0 3 291223
-0.005251 0.002302 0.119242 -0.200109 -0.083010 0.758410 -0.062500 0 0 0 0 0 0 3 292225
-0.005251 0.002302 0.119242 -0.200104 -0.083020 0.758418 -0.062500 0 0 0 0 0 0 3 293226
-0.005251 0.002302 0.119242 -0.200106 -0.083010 0.758411 -0.062500 0 0 0 0 0 0 3 294225
-0.005233 0.002298 0.119264 -0.424396 -0.033549 0.448902 -0.062500 0 0 0 0 0 0 3 295226
-0.005224 0.002296 0.119271 -0.340747 -0.051119 0.599888 -0.062500 0 0 0 0 0 0 3 296229
-0.005219 0.002295 0.119274 -0.275356 -0.065578 0.678280 -0.062500 0 0 0 0 0 0 3 297229
-0.005217 0.002294 0.119275 -0.238944 -0.073883 0.708131 -0.062500 0 0 0 0 0 0 3 298228
-0.005216 0.002294 0.119275 -0.219895 -0.078311 0.718782 -0.062500 0 0 0 0 0 0 3 299223
-0.005215 0.002294 0.119275 -0.210122 -0.080610 0.722514 -0.062500 0 0 0 0 0 0 3 300224
-0.005215 0.002294 0.119275 -0.205150 -0.081796 0.723818 -0.062500 0 0 0 0 0 0 3 301228
-0.005215 0.002294 0.119275 -0.202651 -0.082411 0.724264 -0.062500 0 0 0 0 0 0 3 302195
-0.005215 0.002294 0.119275 -0.201384 -0.082700 0.724430 -0.062500 0 0 0 0 0 0 3 303223
-0.005215 0.002294 0.119275 -0.200749 -0.082868 0.724483 -0.062500 0 0 0 0 0 0 3 304224
-0.005215 0.002294 0.119275 -0.200416 -0.082938 0.724501 -0.062500 0 0 0 0 0 0 3 305226
-0.005215 0.002294 0.119275 -0.200268 -0.082971 0.724505 -0.062500 0 0 0 0 0 0 3 306224
-0.005215 0.002294 0.119275 -0.200185 -0.082991 0.724510 -0.062500 0 0 0 0 0 0 3 307224
-0.005215 0.002294 0.119275 -0.200150 -0.083009 0.724507 -0.062500 0 0 0 0 0 0 3 308224
-0.005215 0.002293 0.119275 -0.200127 -0.083005 0.724507 -0.062500 0 0 0 0 0 0 3 309226
-0.005215 0.002293 0.119275 -0.200103 -0.083010 0.724516 -0.062500 0 0 0 0 0 0 3 310194
-0.005195 0.002289 0.119266 -0.452191 -0.022592 0.850553 -0.062500 0 0 0 0 0 0 3 311225
-0.005186 0.002287 0.119263 -0.348882 -0.047660 0.789135 -0.062500 0 0 0 0 0 0 3 312194
-0.005181 0.002285 0.119262 -0.275915 -0.065144 0.757202 -0.062500 0 0 0 0 0 0 3 313225
-0.005179 0.002285 0.119262 -0.237866 -0.074168 0.745018 -0.062500 0 0 0 0 0 0 3 314225
-0.005178 0.002285 0.119262 -0.218870 -0.078640 0.740660 -0.062500 0 0 0 0 0 0 3 315223
-0.005177 0.002285 0.119262 -0.209434 -0.080848 0.739141 -0.062500 0 0 0 0 0 0 3 316223
-0.005164 0.002298 0.119273 -0.365781 -0.259646 0.586895 -0.062500 0 0 0 0 0 0 3 317224
-0.005153 0.002287 0.119288 -0.365517 0.039151 0.503147 -0.062500 0 0 0 0 0 0 3 318216
-0.005147 0.002282 0.119293 -0.295093 0.000665 0.618383 -0.062500 0 0 0 0 0 0 3 319213
-0.005144 0.002279 0.119295 -0.250216 -0.038398 0.672904 -0.062500 0 0 0 0 0 0 3 320212
-0.005142 0.002278 0.119295 -0.225906 -0.060242 0.693309 -0.062500 0 0 0 0 0 0 3 321218
-0.005141 0.002277 0.119295 -0.213247 -0.071527 0.700558 -0.062500 0 0 0 0 0 0 3 322226
-0.005141 0.002277 0.119296 -0.206764 -0.077228 0.703093 -0.062500 0 0 0 0 0 0 3 323222
-0.005141 0.002276 0.119296 -0.203462 -0.080109 0.703981 -0.062500 0 0 0 0 0 0 3 324224
-0.005141 0.002276 0.119296 -0.201790 -0.081562 0.704287 -0.062500 0 0 0 0 0 0 3 325225
-0.005141 0.002276 0.119296 -0.200954 -0.082294 0.704395 -0.062500 0 0 0 0 0 0 3 326224
-0.005140 0.002276 0.119296 -0.200529 -0.082648 0.704429 -0.062500 0 0 0 0 0 0 3 327216
-0.005140 0.002276 0.119296 -0.200312 -0.082834 0.704442 -0.062500 0 0 0 0 0 0 3 328223
-0.005140 0.002276 0.119296 -0.200204 -0.082923 0.704444 -0.062500 0 0 0 0 0 0 3 329225
-0.005140 0.002276 0.119296 -0.200149 -0.082973 0.704448 -0.062500 0 0 0 0 0 0 3 330222
-0.005140 0.002276 0.119296 -0.200129 -0.082991 0.704450 -0.062500 0 0 0 0 0 0 3 331217
-0.005140 0.002276 0.119296 -0.200120 -0.083015 0.704445 -0.062500 0 0 0 0 0 0 3 332208
-0.005140 0.002276 0.119296 -0.200111 -0.083009 0.704451 -0.062500 0 0 0 0 0 0 3 333218
-0.005140 0.002276 0.119296 -0.200110 -0.083008 0.704452 -0.062500 0 0 0 0 0 0 3 334217
-0.005140 0.002276 0.119296 -0.200110 -0.083008 0.704452 -0.062500 0 0 0 0 0 0 3 335204
-0.005136 0.002259 0.119307 -0.263693 0.144310 0.546924 -0.062500 0 0 0 0 0 0 3 336217
-0.005133 0.002250 0.119311 -0.241253 0.054535 0.623793 -0.062500 0 0 0 0 0 0 3 337208
-0.005131 0.002246 0.119312 -0.222659 -0.011462 0.663681 -0.062500 0 0 0 0 0 0 3 338218
-0.005131 0.002243 0.119313 -0.211943 -0.046821 0.678875 -0.062500 0 0 0 0 0 0 3 339208
-0.005130 0.002242 0.119313 -0.206203 -0.064833 0.684280 -0.062500 0 0 0 0 0 0 3 340216
-0.005130 0.002242 0.119313 -0.203225 -0.073895 0.686180 -0.062500 0 0 0 0 0 0 3 341208
-0.005130 0.002241 0.119313 -0.201682 -0.078449 0.686847 -0.062500 0 0 0 0 0 0 3 342216
-0.005130 0.002241 0.119313 -0.200895 -0.080726 0.687071 -0.062500 0 0 0 0 0 0 3 343209
-0.005130 0.002241 0.119313 -0.200497 -0.081871 0.687158 -0.062500 0 0 0 0 0 0 3 344222
-0.005130 0.002241 0.119313 -0.200302 -0.082443 0.687183 -0.062500 0 0 0 0 0 0 3 345213
-0.005130 0.002241 0.119313 -0.200211 -0.082728 0.687197 -0.062500 0 0 0 0 0 0 3 346230
-0.005130 0.002241 0.119313 -0.200152 -0.082878 0.687192 -0.062500 0 0 0 0 0 0 3 347232
-0.005130 0.002241 0.119313 -0.200133 -0.082936 0.687201 -0.062500 0 0 0 0 0 0 3 348230
-0.005130 0.002241 0.119313 -0.200117 -0.082986 0.687190 -0.062500 0 0 0 0 0 0 3 349214
-0.005130 0.002241 0.119313 -0.200112 -0.083001 0.687196 -0.062500 0 0 0 0 0 0 3 350223
-0.005130 0.002241 0.119313 -0.200112 -0.083003 0.687197 -0.062500 0 0 0 0 0 0 3 351227
-0.005130 0.002241 0.119313 -0.200097 -0.083017 0.687198 -0.062500 0 0 0 0 0 0 3 352217
-0.005130 0.002241 0.119313 -0.200110 -0.083004 0.687197 -0.062500 0 0 0 0 0 0 3 353225
-0.005130 0.002241 0.119313 -0.200097 -0.083017 0.687198 -0.062500 0 0 0 0 0 0 3 354225
-0.005125 0.002224 0.119324 -0.263750 0.144435 0.529797 -0.062500 0 0 0 0 0 0 3 355193
-0.005122 0.002215 0.119328 -0.241279 0.054607 0.606597 -0.062500 0 0 0 0 0 0 3 356221
-0.005121 0.002210 0.119329 -0.222668 -0.011437 0.646459 -0.062500 0 0 0 0 0 0 3 357225
-0.005120 0.002208 0.119330 -0.211945 -0.046814 0.661636 -0.062500 0 0 0 0 0 0 3 358221
-0.005120 0.002207 0.119330 -0.206203 -0.064833 0.667053 -0.062500 0 0 0 0 0 0 3 359223
-0.005120 0.002206 0.119330 -0.203205 -0.073893 0.668952 -0.062500 0 0 0 0 0 0 3 360216
-0.005120 0.002206 0.119330 -0.201669 -0.078446 0.669602 -0.062500 0 0 0 0 0 0 3 361225
-0.005120 0.002206 0.119330 -0.200892 -0.080732 0.669837 -0.062500 0 0 0 0 0 0 3 362196
-0.005120 0.002206 0.119330 -0.200506 -0.081875 0.669911 -0.062500 0 0 0 0 0 0 3 363226
-0.005088 0.002215 0.119332 -0.598009 -0.187288 0.644610 -0.062500 0 0 0 0 0 0 3 364209
-0.005072 0.002219 0.119332 -0.433152 -0.140496 0.657126 -0.062500 0 0 0 0 0 0 3 365223
-0.005064 0.002222 0.119333 -0.313268 -0.106597 0.663513 -0.062500 0 0 0 0 0 0 3 366222
-0.005060 0.002223 0.119333 -0.249477 -0.088650 0.665907 -0.062500 0 0 0 0 0 0 3 367223
-0.005058 0.002223 0.119333 -0.217151 -0.079570 0.666751 -0.062500 0 0 0 0 0 0 3 368224
-0.005057 0.002224 0.119333 -0.200941 -0.075031 0.667045 -0.062500 0 0 0 0 0 0 3 369216
-0.005056 0.002224 0.119333 -0.192820 -0.072759 0.667152 -0.062500 0 0 0 0 0 0 3 370217
-0.005056 0.002224 0.119333 -0.188760 -0.071628 0.667179 -0.062500 0 0 0 0 0 0 3 371222
-0.005056 0.002224 0.119333 -0.186720 -0.071065 0.667205 -0.062500 0 0 0 0 0 0 3 372220
-0.005056 0.002224 0.119333 -0.185718 -0.070785 0.667194 -0.062500 0 0 0 0 0 0 3 373211
-0.005056 0.002224 0.119333 -0.185203 -0.070633 0.667204 -0.062500 0 0 0 0 0 0 3 374212
-0.005056 0.002224 0.119333 -0.184953 -0.070574 0.667203 -0.062500 0 0 0 0 0 0 3 375192
-0.005056 0.002224 0.119333 -0.184824 -0.070532 0.667216 -0.062500 0 0 0 0 0 0 3 376221
-0.005056 0.002224 0.119333 -0.184764 -0.070509 0.667207 -0.062500 0 0 0 0 0 0 3 377222
-0.005051 0.002206 0.119344 -0.248478 0.157057 0.509902 -0.062500 0 0 0 0 0 0 3 378223
-0.005048 0.002197 0.119348 -0.225910 0.067164 0.586665 -0.062500 0 0 0 0 0 0 3 379221
-0.005047 0.002193 0.119349 -0.207261 0.001106 0.626498 -0.062500 0 0 0 0 0 0 3 380222
-0.005046 0.002191 0.119350 -0.196527 -0.034285 0.641658 -0.062500 0 0 0 0 0 0 3 381223
-0.005046 0.002190 0.119350 -0.190787 -0.052300 0.647078 -0.062500 0 0 0 0 0 0 3 382222
-0.005046 0.002189 0.119350 -0.187816 -0.061377 0.648965 -0.062500 0 0 0 0 0 0 3 383222
-0.005045 0.002189 0.119350 -0.186272 -0.065935 0.649627 -0.062500 0 0 0 0 0 0 3 384223
-0.005045 0.002189 0.119350 -0.185497 -0.068211 0.649855 -0.062500 0 0 0 0 0 0 3 385222
-0.005026 0.002184 0.119341 -0.436905 -0.009022 0.776672 -0.062500 0 0 0 0 0 0 3 386207
-0.005016 0.002182 0.119338 -0.333572 -0.034594 0.714945 -0.062500 0 0 0 0 0 0 3 387222
-0.005012 0.002181 0.119337 -0.260596 -0.052333 0.682834 -0.062500 0 0 0 0 0 0 3 388221
-0.005009 0.002180 0.119336 -0.222499 -0.061504 0.670597 -0.062500 0 0 0 0 0 0 3 389223
-0.005008 0.002180 0.119336 -0.203480 -0.066045 0.666225 -0.062500 0 0 0 0 0 0 3 390220
-0.005008 0.002180 0.119336 -0.194045 -0.068289 0.664693 -0.062500 0 0 0 0 0 0 3 391222
-0.005003 0.002162 0.119347 -0.253196 0.158301 0.507030 -0.062500 0 0 0 0 0 0 3 392222
-0.005000 0.002153 0.119351 -0.228237 0.067779 0.583517 -0.062500 0 0 0 0 0 0 3 393221
-0.004998 0.002149 0.119353 -0.208409 0.001398 0.623248 -0.062500 0 0 0 0 0 0 3 394221
-0.004997 0.002146 0.119353 -0.197097 -0.034135 0.638378 -0.062500 0 0 0 0 0 0 3 395221
-0.004997 0.002145 0.119353 -0.191075 -0.052232 0.643762 -0.062500 0 0 0 0 0 0 3 396222
-0.004997 0.002145 0.119353 -0.187950 -0.061349 0.645655 -0.062500 0 0 0 0 0 0 3 397208
-0.004997 0.002144 0.119353 -0.186338 -0.065915 0.646318 -0.062500 0 0 0 0 0 0 3 398215
-0.004997 0.002144 0.119353 -0.185529 -0.068209 0.646541 -0.062500 0 0 0 0 0 0 3 399206
-0.004997 0.002144 0.119353 -0.185113 -0.069340 0.646620 -0.062500 0 0 0 0 0 0 3 400205
-0.004997 0.002144 0.119353 -0.184913 -0.069921 0.646650 -0.062500 0 0 0 0 0 0 3 401202
-0.004997 0.002144 0.119353 -0.184810 -0.070210 0.646658 -0.062500 0 0 0 0 0 0 3 402215
-0.004992 0.002127 0.119365 -0.256507 0.159863 0.489647 -0.062500 0 0 0 0 0 0 3 403205
-0.004989 0.002118 0.119368 -0.233837 0.069752 0.566269 -0.062500 0 0 0 0 0 0 3 404214
-0.004988 0.002113 0.119370 -0.215139 0.003576 0.606043 -0.062500 0 0 0 0 0 0 3 405206
-0.004987 0.002111 0.119370 -0.204405 -0.031869 0.621170 -0.062500 0 0 0 0 0 0 3 406214
-0.004986 0.002110 0.119370 -0.198672 -0.049899 0.626574 -0.062500 0 0 0 0 0 0 3 407215
-0.004986 0.002109 0.119370 -0.195678 -0.058987 0.628459 -0.062500 0 0 0 0 0 0 3 408205
-0.004986 0.002109 0.119371 -0.194158 -0.063533 0.629120 -0.062500 0 0 0 0 0 0 3 409222
-0.004986 0.002109 0.119371 -0.193370 -0.065822 0.629347 -0.062500 0 0 0 0 0 0 3 410210
-0.004967 0.002104 0.119361 -0.444645 -0.006705 0.756444 -0.062500 0 0 0 0 0 0 3 411227
-0.004957 0.002102 0.119358 -0.341404 -0.032217 0.694581 -0.062500 0 0 0 0 0 0 3 412212
-0.004948 0.002083 0.119368 -0.332419 0.178030 0.505545 -0.062500 0 0 0 0 0 0 3 413213
-0.004943 0.002074 0.119372 -0.271636 0.078747 0.569835 -0.062500 0 0 0 0 0 0 3 414370
-0.004940 0.002069 0.119373 -0.233918 0.008013 0.605173 -0.062500 0 0 0 0 0 0 3 415226
-0.004939 0.002067 0.119374 -0.213747 -0.029662 0.618764 -0.062500 0 0 0 0 0 0 3 416225
-0.004938 0.002066 0.119374 -0.203316 -0.048806 0.623614 -0.062500 0 0 0 0 0 0 3 417230
-0.004938 0.002065 0.119374 -0.198005 -0.058433 0.625301 -0.062500 0 0 0 0 0 0 3 418226
-0.004938 0.002065 0.119374 -0.195302 -0.063258 0.625899 -0.062500 0 0 0 0 0 0 3 419221
-0.004938 0.002065 0.119374 -0.193949 -0.065681 0.626112 -0.062500 0 0 0 0 0 0 3 420223
-0.004937 0.002065 0.119374 -0.193265 -0.066896 0.626178 -0.062500 0 0 0 0 0 0 3 421192
-0.004937 0.002065 0.119374 -0.192927 -0.067502 0.626201 -0.062500 0 0 0 0 0 0 3 422222
-0.004937 0.002064 0.119374 -0.192754 -0.067807 0.626219 -0.062500 0 0 0 0 0 0 3 423221
-0.004933 0.002047 0.119385 -0.256685 0.160137 0.469490 -0.062500 0 0 0 0 0 0 3 424218
-0.004930 0.002038 0.119389 -0.233890 0.069876 0.545984 -0.062500 0 0 0 0 0 0 3 425223
-0.004928 0.002034 0.119390 -0.215145 0.003611 0.585667 -0.062500 0 0 0 0 0 0 3 426223
-0.004928 0.002031 0.119391 -0.204404 -0.031848 0.600775 -0.062500 0 0 0 0 0 0 3 427222
-0.004927 0.002030 0.119391 -0.198663 -0.049901 0.606166 -0.062500 0 0 0 0 0 0 3 428222
-0.004927 0.002030 0.119391 -0.195674 -0.058975 0.608046 -0.062500 0 0 0 0 0 0 3 429223
-0.004927 0.002029 0.119391 -0.194159 -0.063541 0.608701 -0.062500 0 0 0 0 0 0 3 430221
-0.004927 0.002029 0.119391 -0.193375 -0.065823 0.608938 -0.062500 0 0 0 0 0 0 3 431221
-0.004922 0.002012 0.119402 -0.257045 0.161261 0.452407 -0.062500 0 0 0 0 0 0 3 432218
-0.004900 0.001998 0.119397 -0.485607 0.130600 0.656196 -0.062500 0 0 0 0 0 0 3 433224
-0.004889 0.001991 0.119395 -0.346239 0.047986 0.633834 -0.062500 0 0 0 0 0 0 3 434219
-0.004884 0.001988 0.119394 -0.262614 -0.005027 0.616665 -0.062500 0 0 0 0 0 0 3 435221
-0.004881 0.001986 0.119394 -0.218851 -0.032160 0.609732 -0.062500 0 0 0 0 0 0 3 436221
-0.004880 0.001986 0.119394 -0.196878 -0.045742 0.607223 -0.062500 0 0 0 0 0 0 3 437222
-0.004879 0.001985 0.119394 -0.185918 -0.052545 0.606346 -0.062500 0 0 0 0 0 0 3 438219
-0.004879 0.001985 0.119394 -0.180441 -0.055926 0.606026 -0.062500 0 0 0 0 0 0 3 439220
-0.004878 0.001985 0.119394 -0.177718 -0.057611 0.605931 -0.062500 0 0 0 0 0 0 3 440218
-0.004873 0.001967 0.119405 -0.240508 0.169888 0.449456 -0.062500 0 0 0 0 0 0 3 441217
-0.004871 0.001958 0.119409 -0.216992 0.079124 0.525791 -0.062500 0 0 0 0 0 0 3 442217
-0.004869 0.001954 0.119411 -0.197895 0.012627 0.565398 -0.062500 0 0 0 0 0 0 3 443220
-0.004868 0.001952 0.119411 -0.186981 -0.022952 0.580473 -0.062500 0 0 0 0 0 0 3 444220
-0.004868 0.001950 0.119411 -0.181150 -0.041045 0.585847 -0.062500 0 0 0 0 0 0 3 445221
-0.004868 0.001950 0.119411 -0.178141 -0.050160 0.587738 -0.062500 0 0 0 0 0 0 3 446219
-0.004868 0.001950 0.119411 -0.176592 -0.054730 0.588385 -0.062500 0 0 0 0 0 0 3 447219
-0.004863 0.001932 0.119422 -0.239991 0.171468 0.432292 -0.062500 0 0 0 0 0 0 3 448218
-0.004860 0.001923 0.119426 -0.216726 0.079909 0.508671 -0.062500 0 0 0 0 0 0 3 449221
-0.004859 0.001918 0.119428 -0.197763 0.013008 0.548280 -0.062500 0 0 0 0 0 0 3 450214
-0.004858 0.001916 0.119428 -0.186910 -0.022762 0.563361 -0.062500 0 0 0 0 0 0 3 451219
-0.004838 0.001910 0.119419 -0.439077 0.019322 0.696379 -0.062500 0 0 0 0 0 0 3 452219
-0.004829 0.001908 0.119416 -0.333176 -0.014619 0.636052 -0.062500 0 0 0 0 0 0 3 453221
-0.004824 0.001906 0.119415 -0.258863 -0.036606 0.604370 -0.062500 0 0 0 0 0 0 3 454219
-0.004821 0.001906 0.119415 -0.220087 -0.047924 0.592256 -0.062500 0 0 0 0 0 0 3 455220
-0.004820 0.001905 0.119414 -0.200710 -0.053555 0.587936 -0.062500 0 0 0 0 0 0 3 456220
-0.004820 0.001905 0.119414 -0.191085 -0.056359 0.586423 -0.062500 0 0 0 0 0 0 3 457220
-0.004814 0.001887 0.119426 -0.250573 0.170874 0.429742 -0.062500 0 0 0 0 0 0 3 458219
-0.004812 0.001878 0.119429 -0.225259 0.079694 0.505779 -0.062500 0 0 0 0 0 0 3 459219
-0.004810 0.001874 0.119431 -0.205285 0.012996 0.545258 -0.062500 0 0 0 0 0 0 3 460219
-0.004809 0.001872 0.119431 -0.193935 -0.022689 0.560277 -0.062500 0 0 0 0 0 0 3 461220
-0.004809 0.001871 0.119431 -0.187905 -0.040821 0.565631 -0.062500 0 0 0 0 0 0 3 462205
-0.004809 0.001870 0.119431 -0.184786 -0.049955 0.567516 -0.062500 0 0 0 0 0 0 3 463212
-0.004809 0.001870 0.119431 -0.183184 -0.054529 0.568168 -0.062500 0 0 0 0 0 0 3 464205
-0.004809 0.001870 0.119431 -0.182368 -0.056819 0.568388 -0.062500 0 0 0 0 0 0 3 465213
-0.004804 0.001852 0.119443 -0.246274 0.170775 0.412447 -0.062500 0 0 0 0 0 0 3 466203
-0.004801 0.001843 0.119447 -0.223122 0.079648 0.488633 -0.062500 0 0 0 0 0 0 3 467211
-0.004799 0.001839 0.119448 -0.204212 0.012955 0.528147 -0.062500 0 0 0 0 0 0 3 468211
-0.004799 0.001836 0.119448 -0.193391 -0.022702 0.543184 -0.062500 0 0 0 0 0 0 3 469205
-0.004779 0.001831 0.119439 -0.438904 0.019186 0.676476 -0.062500 0 0 0 0 0 0 3 470212
-0.004769 0.001828 0.119436 -0.333111 -0.014678 0.616003 -0.062500 0 0 0 0 0 0 3 471202
-0.004765 0.001826 0.119435 -0.258846 -0.036623 0.584245 -0.062500 0 0 0 0 0 0 3 472212
-0.004762 0.001826 0.119435 -0.220069 -0.047928 0.572109 -0.062500 0 0 0 0 0 0 3 473204
-0.004761 0.001825 0.119435 -0.200708 -0.053554 0.567777 -0.062500 0 0 0 0 0 0 3 474213
-0.004760 0.001825 0.119435 -0.191079 -0.056350 0.566261 -0.062500 0 0 0 0 0 0 3 475216
-0.004755 0.001808 0.119446 -0.250708 0.171140 0.409879 -0.062500 0 0 0 0 0 0 3 476217
-0.004752 0.001799 0.119450 -0.225302 0.079806 0.485770 -0.062500 0 0 0 0 0 0 3 477211
-0.004751 0.001794 0.119451 -0.205282 0.013037 0.525174 -0.062500 0 0 0 0 0 0 3 478209
-0.004750 0.001792 0.119451 -0.193925 -0.022659 0.540175 -0.062500 0 0 0 0 0 0 3 479212
-0.004750 0.001791 0.119452 -0.187895 -0.040822 0.545510 -0.062500 0 0 0 0 0 0 3 480201
-0.004749 0.001790 0.119452 -0.184790 -0.049952 0.547382 -0.062500 0 0 0 0 0 0 3 481238
-0.004749 0.001790 0.119452 -0.183178 -0.054530 0.548041 -0.062500 0 0 0 0 0 0 3 482223
-0.004749 0.001790 0.119452 -0.182360 -0.056822 0.548260 -0.062500 0 0 0 0 0 0 3 483206
-0.004749 0.001790 0.119452 -0.181951 -0.057963 0.548346 -0.062500 0 0 0 0 0 0 3 484220
-0.004749 0.001790 0.119452 -0.181752 -0.058547 0.548375 -0.062500 0 0 0 0 0 0 3 485209
-0.004730 0.001785 0.119442 -0.432788 0.001132 0.676524 -0.062500 0 0 0 0 0 0 3 486219
-0.004720 0.001783 0.119439 -0.330006 -0.023715 0.614061 -0.062500 0 0 0 0 0 0 3 487217
-0.004711 0.001764 0.119449 -0.321764 0.187889 0.425909 -0.062500 0 0 0 0 0 0 3 488219
-0.004706 0.001755 0.119453 -0.260690 0.088124 0.489538 -0.062500 0 0 0 0 0 0 3 489220
-0.004703 0.001750 0.119454 -0.222863 0.017147 0.524547 -0.062500 0 0 0 0 0 0 3 490218
-0.004702 0.001747 0.119454 -0.202678 -0.020631 0.537990 -0.062500 0 0 0 0 0 0 3 491216
-0.004701 0.001746 0.119455 -0.192255 -0.039807 0.542808 -0.062500 0 0 0 0 0 0 3 492222
-0.004701 0.001746 0.119455 -0.186946 -0.049448 0.544480 -0.062500 0 0 0 0 0 0 3 493222
-0.004701 0.001745 0.119455 -0.184265 -0.054278 0.545065 -0.062500 0 0 0 0 0 0 3 494223
-0.004701 0.001745 0.119455 -0.182918 -0.056696 0.545278 -0.062500 0 0 0 0 0 0 3 495224
-0.004701 0.001745 0.119455 -0.182224 -0.057915 0.545353 -0.062500 0 0 0 0 0 0 3 496217
-0.004701 0.001745 0.119455 -0.181888 -0.058512 0.545367 -0.062500 0 0 0 0 0 0 3 497220
-0.004701 0.001745 0.119455 -0.181715 -0.058816 0.545382 -0.062500 0 0 0 0 0 0 3 498219
-0.004701 0.001745 0.119455 -0.181625 -0.058974 0.545385 -0.062500 0 0 0 0 0 0 3 499216
-0.004701 0.001745 0.119455 -0.181580 -0.059039 0.545381 -0.062500 0 0 0 0 0 0 3 500217
-0.004701 0.001745 0.119455 -0.181565 -0.059078 0.545382 -0.062500 0 0 0 0 0 0 3 501219
-0.004681 0.001740 0.119445 -0.432560 0.000823 0.673739 -0.062500 0 0 0 0 0 0 3 502219
-0.004672 0.001738 0.119442 -0.311469 -0.016894 0.611168 -0.062500 0 0 0 0 0 0 3 503217
-0.004667 0.001737 0.119441 -0.238789 -0.034226 0.578653 -0.062500 0 0 0 0 0 0 3 504218
-0.004665 0.001737 0.119441 -0.200840 -0.043233 0.566254 -0.062500 0 0 0 0 0 0 3 505220
-0.004659 0.001719 0.119452 -0.246452 0.181422 0.406309 -0.062500 0 0 0 0 0 0 3 506217
-0.004655 0.001710 0.119456 -0.213869 0.088415 0.480691 -0.062500 0 0 0 0 0 0 3 507219
-0.004654 0.001705 0.119457 -0.190312 0.020797 0.519532 -0.062500 0 0 0 0 0 0 3 508215
-0.004653 0.001703 0.119457 -0.177208 -0.015318 0.534316 -0.062500 0 0 0 0 0 0 3 509189
-0.004652 0.001702 0.119457 -0.176344 -0.034266 0.539595 -0.062500 0 0 0 0 0 0 3 510217
-0.004652 0.001701 0.119458 -0.172782 -0.043487 0.541443 -0.062500 0 0 0 0 0 0 3 511218
-0.004652 0.001701 0.119458 -0.170986 -0.048109 0.542084 -0.062500 0 0 0 0 0 0 3 512218
-0.004652 0.001701 0.119458 -0.170067 -0.050436 0.542303 -0.062500 0 0 0 0 0 0 3 513218
-0.004652 0.001701 0.119458 -0.169603 -0.051592 0.542385 -0.062500 0 0 0 0 0 0 3 514218
-0.004652 0.001701 0.119458 -0.169359 -0.052167 0.542414 -0.062500 0 0 0 0 0 0 3 515216
-0.004652 0.001701 0.119458 -0.169237 -0.052469 0.542422 -0.062500 0 0 0 0 0 0 3 516207
-0.004652 0.001701 0.119458 -0.169179 -0.052611 0.542428 -0.062500 0 0 0 0 0 0 3 517209
-0.004652 0.001701 0.119458 -0.169156 -0.052679 0.542424 -0.062500 0 0 0 0 0 0 3 518206
-0.004652 0.001701 0.119458 -0.169143 -0.052719 0.542425 -0.062500 0 0 0 0 0 0 3 519206
-0.004652 0.001701 0.119458 -0.169150 -0.052731 0.542418 -0.062500 0 0 0 0 0 0 3 520334
-0.004652 0.001701 0.119458 -0.169147 -0.052743 0.542424 -0.062500 0 0 0 0 0 0 3 521207
-0.004652 0.001701 0.119458 -0.169125 -0.052749 0.542433 -0.062500 0 0 0 0 0 0 3 522205
-0.004652 0.001701 0.119458 -0.169133 -0.052748 0.542420 -0.062500 0 0 0 0 0 0 3 523207
-0.004652 0.001701 0.119458 -0.169131 -0.052758 0.542425 -0.062500 0 0 0 0 0 0 3 524206
-0.004652 0.001701 0.119458 -0.169123 -0.052751 0.542433 -0.062500 0 0 0 0 0 0 3 525208
-0.004652 0.001701 0.119458 -0.169133 -0.052748 0.542420 -0.062500 0 0 0 0 0 0 3 526207
-0.004652 0.001701 0.119458 -0.169131 -0.052758 0.542426 -0.062500 0 0 0 0 0 0 3 527205
-0.004652 0.001701 0.119458 -0.169134 -0.052748 0.542419 -0.062500 0 0 0 0 0 0 3 528198
-0.004652 0.001701 0.119458 -0.169123 -0.052750 0.542432 -0.062500 0 0 0 0 0 0 3 529205
-0.004652 0.001701 0.119458 -0.169130 -0.052758 0.542427 -0.062500 0 0 0 0 0 0 3 530198
-0.004652 0.001701 0.119458 -0.169134 -0.052748 0.542419 -0.062500 0 0 0 0 0 0 3 531205
-0.004652 0.001701 0.119458 -0.169131 -0.052758 0.542425 -0.062500 0 0 0 0 0 0 3 532196
-0.004652 0.001701 0.119458 -0.169123 -0.052751 0.542433 -0.062500 0 0 0 0 0 0 3 534293
-0.004652 0.001701 0.119458 -0.169133 -0.052748 0.542420 -0.062500 0 0 0 0 0 0 3 535205
-0.004652 0.001701 0.119458 -0.169131 -0.052758 0.542425 -0.062500 0 0 0 0 0 0 3 536198
-0.004652 0.001701 0.119458 -0.169131 -0.052759 0.542426 -0.062500 0 0 0 0 0 0 3 537330
-0.004652 0.001701 0.119458 -0.169126 -0.052740 0.542426 -0.062500 0 0 0 0 0 0 3 538196
-0.004652 0.001701 0.119458 -0.169130 -0.052757 0.542426 -0.062500 0 0 0 0 0 0 3 539205
-0.004652 0.001701 0.119458 -0.169134 -0.052748 0.542419 -0.062500 0 0 0 0 0 0 3 540341
-0.004652 0.001701 0.119458 -0.169131 -0.052758 0.542425 -0.062500 0 0 0 0 0 0 3 541427
-0.004652 0.001701 0.119458 -0.169123 -0.052751 0.542433 -0.062500 0 0 0 0 0 0 3 542304
-0.004652 0.001701 0.119458 -0.169133 -0.052748 0.542420 -0.062500 0 0 0 0 0 0 3 543295
-0.004652 0.001701 0.119458 -0.169131 -0.052758 0.542425 -0.062500 0 0 0 0 0 0 3 544423
-0.004652 0.001701 0.119458 -0.169131 -0.052759 0.542426 -0.062500 0 0 0 0 0 0 3 545257
-0.004652 0.001701 0.119458 -0.169126 -0.052740 0.542426 -0.062500 0 0 0 0 0 0 3 546216
-0.004652 0.001701 0.119458 -0.169130 -0.052757 0.542426 -0.062500 0 0 0 0 0 0 3 547333
-0.004652 0.001701 0.119458 -0.169131 -0.052759 0.542426 -0.062500 0 0 0 0 0 0 3 548336
-0.004652 0.001701 0.119458 -0.169134 -0.052748 0.542419 -0.062500 0 0 0 0 0 0 3 549337
-0.004652 0.001701 0.119458 -0.169123 -0.052750 0.542432 -0.062500 0 0 0 0 0 0 3 550334
-0.004652 0.001701 0.119458 -0.169133 -0.052748 0.542419 -0.062500 0 0 0 0 0 0 3 551378
-0.004652 0.001701 0.119458 -0.169131 -0.052758 0.542425 -0.062500 0 0 0 0 0 0 3 552210
-0.004652 0.001701 0.119458 -0.169142 -0.052756 0.542432 -0.062500 0 0 0 0 0 0 3 553344
-0.004652 0.001701 0.119458 -0.169127 -0.052740 0.542427 -0.062500 0 0 0 0 0 0 3 554342
-0.004652 0.001701 0.119458 -0.169130 -0.052757 0.542426 -0.062500 0 0 0 0 0 0 3 555342
-0.004652 0.001701 0.119458 -0.169131 -0.052759 0.542426 -0.062500 0 0 0 0 0 0 3 556340
-0.004652 0.001701 0.119458 -0.169134 -0.052748 0.542419 -0.062500 0 0 0 0 0 0 3 557218
-0.004652 0.001701 0.119458 -0.169123 -0.052750 0.542432 -0.062500 0 0 0 0 0 0 3 558333
-0.004652 0.001701 0.119458 -0.169130 -0.052758 0.542427 -0.062500 0 0 0 0 0 0 3 559340
-0.004652 0.001701 0.119458 -0.169134 -0.052748 0.542419 -0.062500 0 0 0 0 0 0 3 560327
-0.004652 0.001701 0.119458 -0.169123 -0.052750 0.542432 -0.062500 0 0 0 0 0 0 3 561318
-0.004652 0.001701 0.119458 -0.169133 -0.052748 0.542420 -0.062500 0 0 0 0 0 0 3 562315
-0.004652 0.001701 0.119458 -0.169131 -0.052758 0.542425 -0.062500 0 0 0 0 0 0 3 563340
-0.004652 0.001701 0.119458 -0.169131 -0.052759 0.542426 -0.062500 0 0 0 0 0 0 3 564311
-0.004652 0.001701 0.119458 -0.169134 -0.052748 0.542419 -0.062500 0 0 0 0 0 0 3 565312
-0.004652 0.001701 0.119458 -0.169123 -0.052750 0.542432 -0.062500 0 0 0 0 0 0 3 566186
-0.004652 0.001701 0.119458 -0.169130 -0.052758 0.542427 -0.062500 0 0 0 0 0 0 3 567330
-0.004652 0.001701 0.119458 -0.169134 -0.052748 0.542419 -0.062500 0 0 0 0 0 0 3 568331
-0.004652 0.001701 0.119458 -0.169123 -0.052750 0.542432 -0.062500 0 0 0 0 0 0 3 569344
-0.004652 0.001701 0.119458 -0.169130 -0.052758 0.542427 -0.062500 0 0 0 0 0 0 3 570341
-0.004652 0.001701 0.119458 -0.169134 -0.052748 0.542419 -0.062500 0 0 0 0 0 0 3 571341
-0.004652 0.001701 0.119458 -0.169131 -0.052758 0.542425 -0.062500 0 0 0 0 0 0 3 572339
-0.004652 0.001701 0.119458 -0.169123 -0.052751 0.542433 -0.062500 0 0 0 0 0 0 3 573341
-0.004652 0.001701 0.119458 -0.169133 -0.052748 0.542420 -0.062500 0 0 0 0 0 0 3 574310
-0.004652 0.001701 0.119458 -0.169131 -0.052758 0.542425 -0.062500 0 0 0 0 0 0 3 575323
-0.004652 0.001701 0.119458 -0.169131 -0.052759 0.542426 -0.062500 0 0 0 0 0 0 3 576341
-0.004652 0.001701 0.119458 -0.169126 -0.052740 0.542426 -0.062500 0 0 0 0 0 0 3 577312
-0.004652 0.001701 0.119458 -0.169130 -0.052757 0.542426 -0.062500 0 0 0 0 0 0 3 578340
-0.004652 0.001701 0.119458 -0.169134 -0.052748 0.542419 -0.062500 0 0 0 0 0 0 3 579310
-0.004652 0.001701 0.119458 -0.169131 -0.052758 0.542425 -0.062500 0 0 0 0 0 0 3 580216
-0.004652 0.001701 0.119458 -0.169123 -0.052751 0.542433 -0.062500 0 0 0 0 0 0 3 581341
-0.004652 0.001701 0.119458 -0.169133 -0.052748 0.542420 -0.062500 0 0 0 0 0 0 3 582338
-0.004652 0.001701 0.119458 -0.169131 -0.052758 0.542425 -0.062500 0 0 0 0 0 0 3 583338
-0.004664 0.001687 0.119447 -0.007364 0.124675 0.694484 -0.062500 0 0 0 0 0 0 3 584340
-0.004671 0.001680 0.119443 -0.069512 0.052898 0.620334 -0.062500 0 0 0 0 0 0 3 585215
-0.004674 0.001677 0.119442 -0.116549 0.001483 0.581817 -0.062500 0 0 0 0 0 0 3 586215
-0.004676 0.001675 0.119441 -0.142253 -0.025587 0.567129 -0.062500 0 0 0 0 0 0 3 587318
-0.004677 0.001674 0.119441 -0.155526 -0.039196 0.561906 -0.062500 0 0 0 0 0 0 3 588339
-0.004677 0.001674 0.119441 -0.162267 -0.045990 0.560061 -0.062500 0 0 0 0 0 0 3 589342
-0.004677 0.001674 0.119441 -0.165685 -0.049376 0.559431 -0.062500 0 0 0 0 0 0 3 590338
-0.004677 0.001674 0.119441 -0.167406 -0.051071 0.559205 -0.062500 0 0 0 0 0 0 3 591340
-0.004677 0.001674 0.119441 -0.168260 -0.051915 0.559120 -0.062500 0 0 0 0 0 0 3 592341
-0.004677 0.001674 0.119441 -0.168694 -0.052330 0.559098 -0.062500 0 0 0 0 0 0 3 593326
-0.004677 0.001674 0.119441 -0.168917 -0.052541 0.559096 -0.062500 0 0 0 0 0 0 3 594333
-0.004677 0.001673 0.119441 -0.169018 -0.052644 0.559086 -0.062500 0 0 0 0 0 0 3 595324
-0.004677 0.001673 0.119441 -0.169076 -0.052703 0.559083 -0.062500 0 0 0 0 0 0 3 596334
-0.004677 0.001673 0.119441 -0.169098 -0.052726 0.559089 -0.062500 0 0 0 0 0 0 3 597199
-0.004677 0.001673 0.119441 -0.169120 -0.052733 0.559089 -0.062500 0 0 0 0 0 0 3 598332
-0.004677 0.001673 0.119441 -0.169129 -0.052742 0.559082 -0.062500 0 0 0 0 0 0 3 599323
-0.004677 0.001673 0.119441 -0.169127 -0.052754 0.559088 -0.062500 0 0 0 0 0 0 3 600324
-0.004677 0.001673 0.119441 -0.169130 -0.052744 0.559082 -0.062500 0 0 0 0 0 0 3 601208
-0.004677 0.001673 0.119441 -0.169127 -0.052754 0.559088 -0.062500 0 0 0 0 0 0 3 602333
-0.004690 0.001660 0.119430 -0.026182 0.118280 0.711268 -0.062500 0 0 0 0 0 0 3 603324
-0.004696 0.001653 0.119426 -0.088279 0.046537 0.637045 -0.062500 0 0 0 0 0 0 3 604333
-0.004700 0.001650 0.119425 -0.135294 -0.004831 0.598498 -0.062500 0 0 0 0 0 0 3 605360
-0.004701 0.001648 0.119424 -0.160973 -0.031901 0.583814 -0.062500 0 0 0 0 0 0 3 606343
-0.004702 0.001647 0.119424 -0.174249 -0.045503 0.578570 -0.062500 0 0 0 0 0 0 3 607331
-0.004702 0.001647 0.119424 -0.180990 -0.052294 0.576740 -0.062500 0 0 0 0 0 0 3 608351
-0.004703 0.001647 0.119424 -0.184402 -0.055690 0.576095 -0.062500 0 0 0 0 0 0 3 609334
-0.004703 0.001646 0.119424 -0.186127 -0.057374 0.575880 -0.062500 0 0 0 0 0 0 3 610323
-0.004703 0.001646 0.119424 -0.186992 -0.058215 0.575802 -0.062500 0 0 0 0 0 0 3 611331
-0.004703 0.001646 0.119424 -0.187423 -0.058640 0.575768 -0.062500 0 0 0 0 0 0 3 612337
-0.004703 0.001646 0.119424 -0.187633 -0.058855 0.575758 -0.062500 0 0 0 0 0 0 3 613333
-0.004703 0.001646 0.119424 -0.187738 -0.058947 0.575760 -0.062500 0 0 0 0 0 0 3 614208
-0.004703 0.001646 0.119424 -0.187796 -0.059005 0.575759 -0.062500 0 0 0 0 0 0 3 615379
-0.004715 0.001633 0.119413 -0.026255 0.118213 0.728058 -0.062500 0 0 0 0 0 0 3 616333
-0.004722 0.001626 0.119410 -0.088319 0.046513 0.653779 -0.062500 0 0 0 0 0 0 3 617327
-0.004725 0.001623 0.119408 -0.135294 -0.004842 0.615201 -0.062500 0 0 0 0 0 0 3 618200
-0.004727 0.001621 0.119408 -0.160988 -0.031904 0.600504 -0.062500 0 0 0 0 0 0 3 619327
-0.004728 0.001620 0.119408 -0.174239 -0.045506 0.595260 -0.062500 0 0 0 0 0 0 3 620328
-0.004728 0.001620 0.119408 -0.180995 -0.052301 0.593425 -0.062500 0 0 0 0 0 0 3 621309
-0.004728 0.001620 0.119408 -0.184403 -0.055677 0.592778 -0.062500 0 0 0 0 0 0 3 622326
-0.004728 0.001619 0.119408 -0.186132 -0.057378 0.592562 -0.062500 0 0 0 0 0 0 3 623342
-0.004728 0.001619 0.119408 -0.186978 -0.058215 0.592483 -0.062500 0 0 0 0 0 0 3 624344
-0.004728 0.001619 0.119408 -0.187419 -0.058637 0.592455 -0.062500 0 0 0 0 0 0 3 625332
-0.004728 0.001619 0.119408 -0.187642 -0.058848 0.592452 -0.062500 0 0 0 0 0 0 3 626328
-0.004728 0.001619 0.119408 -0.187743 -0.058951 0.592442 -0.062500 0 0 0 0 0 0 3 627330
-0.004728 0.001619 0.119408 -0.187801 -0.059010 0.592439 -0.062500 0 0 0 0 0 0 3 628326
-0.004728 0.001619 0.119408 -0.187823 -0.059033 0.592445 -0.062500 0 0 0 0 0 0 3 629328
-0.004728 0.001619 0.119408 -0.187845 -0.059040 0.592445 -0.062500 0 0 0 0 0 0 3 630328
-0.004728 0.001619 0.119408 -0.187854 -0.059049 0.592437 -0.062500 0 0 0 0 0 0 3 631329
-0.004741 0.001606 0.119397 -0.026380 0.118094 0.744865 -0.062500 0 0 0 0 0 0 3 632325
-0.004747 0.001599 0.119393 -0.088358 0.046462 0.670522 -0.062500 0 0 0 0 0 0 3 633327
-0.004751 0.001596 0.119392 -0.135312 -0.004861 0.631915 -0.062500 0 0 0 0 0 0 3 634326
-0.004752 0.001594 0.119391 -0.160994 -0.031910 0.617201 -0.062500 0 0 0 0 0 0 3 635324
-0.004753 0.001593 0.119391 -0.174248 -0.045515 0.611960 -0.062500 0 0 0 0 0 0 3 636320
-0.004753 0.001593 0.119391 -0.180995 -0.052300 0.610129 -0.062500 0 0 0 0 0 0 3 637404
-0.004754 0.001592 0.119391 -0.184409 -0.055683 0.609474 -0.062500 0 0 0 0 0 0 3 638434
-0.004754 0.001592 0.119391 -0.186129 -0.057376 0.609263 -0.062500 0 0 0 0 0 0 3 639416
-0.004754 0.001592 0.119391 -0.186982 -0.058219 0.609178 -0.062500 0 0 0 0 0 0 3 640423
-0.004754 0.001592 0.119391 -0.187416 -0.058634 0.609156 -0.062500 0 0 0 0 0 0 3 641392
-0.004754 0.001592 0.119391 -0.187634 -0.058855 0.609140 -0.062500 0 0 0 0 0 0 3 642390
-0.004754 0.001592 0.119391 -0.187751 -0.058945 0.609147 -0.062500 0 0 0 0 0 0 3 643383
-0.004754 0.001592 0.119391 -0.187799 -0.059006 0.609141 -0.062500 0 0 0 0 0 0 3 644382
-0.004754 0.001592 0.119391 -0.187830 -0.059026 0.609132 -0.062500 0 0 0 0 0 0 3 645383
-0.004754 0.001592 0.119391 -0.187842 -0.059036 0.609144 -0.062500 0 0 0 0 0 0 3 646376
-0.004754 0.001592 0.119391 -0.187848 -0.059056 0.609145 -0.062500 0 0 0 0 0 0 3 647666
-0.004754 0.001592 0.119391 -0.187840 -0.059050 0.609133 -0.062500 0 0 0 0 0 0 3 648419
-0.004754 0.001592 0.119391 -0.187855 -0.059066 0.609137 -0.062500 0 0 0 0 0 0 3 649417
-0.004754 0.001592 0.119391 -0.187849 -0.059059 0.609144 -0.062500 0 0 0 0 0 0 3 650409
-0.004754 0.001592 0.119391 -0.187859 -0.059056 0.609131 -0.062500 0 0 0 0 0 0 3 651414
-0.004754 0.001592 0.119391 -0.187850 -0.059058 0.609144 -0.062500 0 0 0 0 0 0 3 652405
-0.004754 0.001592 0.119391 -0.187849 -0.059058 0.609145 -0.062500 0 0 0 0 0 0 3 653384
-0.004754 0.001592 0.119391 -0.187859 -0.059056 0.609131 -0.062500 0 0 0 0 0 0 3 654405
-0.004754 0.001592 0.119391 -0.187850 -0.059058 0.609144 -0.062500 0 0 0 0 0 0 3 655413
-0.004735 0.001588 0.119382 -0.438781 0.000728 0.737446 -0.062500 0 0 0 0 0 0 3 656380
-0.004725 0.001585 0.119379 -0.336138 -0.023808 0.674881 -0.062500 0 0 0 0 0 0 3 657382
-0.004720 0.001584 0.119377 -0.263501 -0.041105 0.642376 -0.062500 0 0 0 0 0 0 3 658379
-0.004730 0.001570 0.119366 -0.064147 0.126929 0.782484 -0.062500 0 0 0 0 0 0 3 659381
-0.004736 0.001563 0.119362 -0.107153 0.050849 0.703668 -0.062500 0 0 0 0 0 0 3 660390
-0.004738 0.001560 0.119361 -0.144672 -0.002678 0.663505 -0.062500 0 0 0 0 0 0 3 661408
-0.004740 0.001558 0.119360 -0.165651 -0.030816 0.648248 -0.062500 0 0 0 0 0 0 3 662403
-0.004741 0.001557 0.119360 -0.176573 -0.044966 0.642826 -0.062500 0 0 0 0 0 0 3 663387
-0.004741 0.001557 0.119360 -0.182164 -0.052031 0.640915 -0.062500 0 0 0 0 0 0 3 664402
-0.004741 0.001556 0.119360 -0.184974 -0.055546 0.640252 -0.062500 0 0 0 0 0 0 3 665387
-0.004741 0.001556 0.119360 -0.186408 -0.057296 0.640015 -0.062500 0 0 0 0 0 0 3 666403
-0.004741 0.001556 0.119360 -0.187138 -0.058177 0.639947 -0.062500 0 0 0 0 0 0 3 667387
-0.004741 0.001556 0.119360 -0.187495 -0.058631 0.639912 -0.062500 0 0 0 0 0 0 3 668420
-0.004741 0.001556 0.119360 -0.187678 -0.058842 0.639903 -0.062500 0 0 0 0 0 0 3 673105
-0.004741 0.001556 0.119360 -0.187765 -0.058948 0.639906 -0.062500 0 0 0 0 0 0 3 674332
-0.004722 0.001552 0.119351 -0.438619 0.000758 0.768288 -0.062500 0 0 0 0 0 0 3 675323
-0.004712 0.001549 0.119348 -0.336046 -0.023791 0.705680 -0.062500 0 0 0 0 0 0 3 676332
-0.004708 0.001548 0.119347 -0.263456 -0.041107 0.673145 -0.062500 0 0 0 0 0 0 3 677323
-0.004705 0.001548 0.119346 -0.225530 -0.050116 0.660761 -0.062500 0 0 0 0 0 0 3 678331
-0.004704 0.001547 0.119346 -0.206593 -0.054611 0.656334 -0.062500 0 0 0 0 0 0 3 679322
-0.004704 0.001547 0.119346 -0.197169 -0.056846 0.654790 -0.062500 0 0 0 0 0 0 3 680331
-0.004703 0.001547 0.119346 -0.192503 -0.057962 0.654246 -0.062500 0 0 0 0 0 0 3 681343
-0.004703 0.001547 0.119346 -0.190181 -0.058513 0.654067 -0.062500 0 0 0 0 0 0 3 682331
-0.004703 0.001547 0.119346 -0.189002 -0.058782 0.653997 -0.062500 0 0 0 0 0 0 3 683336
-0.004703 0.001547 0.119346 -0.188424 -0.058928 0.653983 -0.062500 0 0 0 0 0 0 3 684339
-0.004684 0.001542 0.119337 -0.438841 0.000728 0.782505 -0.062500 0 0 0 0 0 0 3 685327
-0.004674 0.001540 0.119334 -0.317438 -0.017487 0.719814 -0.062500 0 0 0 0 0 0 3 686336
-0.004670 0.001539 0.119333 -0.244790 -0.034800 0.687248 -0.062500 0 0 0 0 0 0 3 687336
-0.004667 0.001539 0.119332 -0.206847 -0.043812 0.674833 -0.062500 0 0 0 0 0 0 3 688322
-0.004679 0.001525 0.119321 -0.026491 0.128638 0.822913 -0.062500 0 0 0 0 0 0 3 689332
-0.004685 0.001518 0.119317 -0.097778 0.048585 0.746974 -0.062500 0 0 0 0 0 0 3 690334
-0.004688 0.001514 0.119316 -0.140033 -0.003797 0.707792 -0.062500 0 0 0 0 0 0 3 691327
-0.004689 0.001513 0.119316 -0.163346 -0.031369 0.692903 -0.062500 0 0 0 0 0 0 3 692337
-0.004671 0.001507 0.119306 -0.407281 0.020744 0.816207 -0.062500 0 0 0 0 0 0 3 693323
-0.004661 0.001505 0.119303 -0.310956 -0.010644 0.751615 -0.062500 0 0 0 0 0 0 3 694500
-0.004657 0.001503 0.119302 -0.241538 -0.031377 0.718379 -0.062500 0 0 0 0 0 0 3 695330
-0.004655 0.001503 0.119301 -0.205209 -0.042095 0.705742 -0.062500 0 0 0 0 0 0 3 696332
-0.004654 0.001502 0.119301 -0.187065 -0.047456 0.701249 -0.062500 0 0 0 0 0 0 3 697329
-0.004653 0.001502 0.119301 -0.178051 -0.050112 0.699668 -0.062500 0 0 0 0 0 0 3 698325
-0.004653 0.001502 0.119301 -0.173577 -0.051436 0.699131 -0.062500 0 0 0 0 0 0 3 699326
-0.004653 0.001502 0.119301 -0.171350 -0.052101 0.698930 -0.062500 0 0 0 0 0 0 3 700324
-0.004633 0.001497 0.119292 -0.420693 0.007229 0.827629 -0.062500 0 0 0 0 0 0 3 701328
-0.004624 0.001495 0.119289 -0.317721 -0.017392 0.764788 -0.062500 0 0 0 0 0 0 3 702362
-0.004619 0.001494 0.119288 -0.244938 -0.034747 0.732160 -0.062500 0 0 0 0 0 0 3 703326
-0.004617 0.001493 0.119287 -0.206925 -0.043786 0.719739 -0.062500 0 0 0 0 0 0 3 704327
-0.004616 0.001493 0.119287 -0.187929 -0.048296 0.715311 -0.062500 0 0 0 0 0 0 3 705328
-0.004615 0.001493 0.119287 -0.178489 -0.050526 0.713758 -0.062500 0 0 0 0 0 0 3 706326
-0.004596 0.001488 0.119278 -0.429851 0.006679 0.842130 -0.062500 0 0 0 0 0 0 3 707324
-0.004586 0.001486 0.119275 -0.325165 -0.018315 0.779047 -0.062500 0 0 0 0 0 0 3 708325
-0.004581 0.001485 0.119274 -0.251538 -0.035847 0.746324 -0.062500 0 0 0 0 0 0 3 709326
-0.004579 0.001484 0.119273 -0.213083 -0.044968 0.733869 -0.062500 0 0 0 0 0 0 3 710327
-0.004578 0.001484 0.119273 -0.193874 -0.049536 0.729428 -0.062500 0 0 0 0 0 0 3 711328
-0.004577 0.001484 0.119273 -0.184324 -0.051792 0.727883 -0.062500 0 0 0 0 0 0 3 712329
-0.004577 0.001484 0.119273 -0.179582 -0.052925 0.727336 -0.062500 0 0 0 0 0 0 3 713310
-0.004577 0.001484 0.119273 -0.177209 -0.053489 0.727150 -0.062500 0 0 0 0 0 0 3 714306
-0.004577 0.001484 0.119273 -0.176035 -0.053767 0.727090 -0.062500 0 0 0 0 0 0 3 715327
-0.004557 0.001479 0.119264 -0.425666 0.005687 0.856117 -0.062500 0 0 0 0 0 0 3 716308
-0.004548 0.001477 0.119261 -0.323079 -0.018798 0.793132 -0.062500 0 0 0 0 0 0 3 717326
-0.004543 0.001476 0.119259 -0.250488 -0.036094 0.760443 -0.062500 0 0 0 0 0 0 3 718324
-0.004541 0.001475 0.119259 -0.212577 -0.045108 0.747992 -0.062500 0 0 0 0 0 0 3 719326
-0.004540 0.001475 0.119259 -0.193618 -0.049599 0.743564 -0.062500 0 0 0 0 0 0 3 720326
-0.004552 0.001461 0.119248 -0.022752 0.124995 0.894399 -0.062500 0 0 0 0 0 0 3 721327
-0.004558 0.001455 0.119244 -0.080140 0.052458 0.819471 -0.062500 0 0 0 0 0 0 3 722325
-0.004561 0.001451 0.119243 -0.124754 0.000667 0.780684 -0.062500 0 0 0 0 0 0 3 723324
-0.004543 0.001445 0.119233 -0.399334 0.032913 0.895080 -0.062500 0 0 0 0 0 0 3 724324
-0.004535 0.001442 0.119230 -0.309740 -0.005199 0.826791 -0.062500 0 0 0 0 0 0 3 725414
-0.004530 0.001440 0.119229 -0.243775 -0.029293 0.792249 -0.062500 0 0 0 0 0 0 3 726416
-0.004528 0.001440 0.119228 -0.209195 -0.041704 0.779151 -0.062500 0 0 0 0 0 0 3 727387
-0.004527 0.001439 0.119228 -0.191914 -0.047907 0.774498 -0.062500 0 0 0 0 0 0 3 728401
-0.004522 0.001421 0.119239 -0.248102 0.178523 0.618369 -0.062500 0 0 0 0 0 0 3 729418
-0.004499 0.001408 0.119234 -0.470516 0.145409 0.822626 -0.062500 0 0 0 0 0 0 3 730404
-0.004488 0.001401 0.119232 -0.347278 0.053664 0.798460 -0.062500 0 0 0 0 0 0 3 731378
-0.004483 0.001398 0.119231 -0.263086 0.000504 0.780493 -0.062500 0 0 0 0 0 0 3 732377
-0.004480 0.001396 0.119231 -0.219033 -0.026743 0.773272 -0.062500 0 0 0 0 0 0 3 733380
-0.004479 0.001395 0.119231 -0.196889 -0.040403 0.770670 -0.062500 0 0 0 0 0 0 3 734377
-0.004478 0.001395 0.119231 -0.185849 -0.047231 0.769753 -0.062500 0 0 0 0 0 0 3 735398
-0.004459 0.001390 0.119221 -0.411315 0.014516 0.898921 -0.062500 0 0 0 0 0 0 3 736414
-0.004449 0.001388 0.119218 -0.306468 -0.011530 0.835600 -0.062500 0 0 0 0 0 0 3 737409
-0.004444 0.001386 0.119217 -0.232766 -0.029597 0.802777 -0.062500 0 0 0 0 0 0 3 738389
-0.004442 0.001386 0.119217 -0.194270 -0.039000 0.790273 -0.062500 0 0 0 0 0 0 3 739401
-0.004441 0.001386 0.119217 -0.175012 -0.043708 0.785827 -0.062500 0 0 0 0 0 0 3 740385
-0.004421 0.001381 0.119207 -0.415196 0.013401 0.913904 -0.062500 0 0 0 0 0 0 3 741402
-0.004411 0.001379 0.119204 -0.308383 -0.012094 0.850081 -0.062500 0 0 0 0 0 0 3 742406
-0.004406 0.001377 0.119203 -0.233725 -0.029873 0.817052 -0.062500 0 0 0 0 0 0 3 743400
-0.004404 0.001377 0.119203 -0.194743 -0.039149 0.804496 -0.062500 0 0 0 0 0 0 3 744385
-0.004410 0.001345 0.119203 -0.078646 0.362571 0.798165 -0.062500 0 0 0 0 0 0 3 745365
-0.004394 0.001325 0.119193 -0.357286 0.257138 0.927430 -0.062500 0 0 0 0 0 0 3 746319
-0.004386 0.001315 0.119190 -0.278504 0.113859 0.863967 -0.062500 0 0 0 0 0 0 3 747333
-0.004382 0.001310 0.119189 -0.218688 0.033519 0.831036 -0.062500 0 0 0 0 0 0 3 748319
-0.004381 0.001307 0.119189 -0.187231 -0.007397 0.818506 -0.062500 0 0 0 0 0 0 3 749328
-0.004380 0.001306 0.119188 -0.171500 -0.027906 0.814052 -0.062500 0 0 0 0 0 0 3 750319
-0.004360 0.001301 0.119179 -0.413195 0.021198 0.942400 -0.062500 0 0 0 0 0 0 3 751329
-0.004350 0.001298 0.119176 -0.307399 -0.008159 0.878433 -0.062500 0 0 0 0 0 0 3 752328
-0.004345 0.001297 0.119175 -0.233229 -0.027904 0.845331 -0.062500 0 0 0 0 0 0 3 753319
-0.004343 0.001296 0.119174 -0.194508 -0.038150 0.832756 -0.062500 0 0 0 0 0 0 3 754329
-0.004323 0.001291 0.119165 -0.424525 0.016030 0.958333 -0.062500 0 0 0 0 0 0 3 755318
-0.004313 0.001289 0.119162 -0.313029 -0.010747 0.893248 -0.062500 0 0 0 0 0 0 3 756343
-0.004308 0.001288 0.119160 -0.236054 -0.029196 0.859781 -0.062500 0 0 0 0 0 0 3 757325
-0.004305 0.001287 0.119160 -0.195917 -0.038797 0.847051 -0.062500 0 0 0 0 0 0 3 758332
-0.004299 0.001269 0.119171 -0.246530 0.184856 0.688667 -0.062500 0 0 0 0 0 0 3 759337
-0.004296 0.001260 0.119175 -0.212990 0.091175 0.762345 -0.062500 0 0 0 0 0 0 3 760337
-0.004294 0.001256 0.119176 -0.189021 0.023285 0.800735 -0.062500 0 0 0 0 0 0 3 761319
-0.004274 0.001249 0.119167 -0.425042 0.046376 0.945593 -0.062500 0 0 0 0 0 0 3 762333
-0.004264 0.001246 0.119164 -0.316314 0.003804 0.887159 -0.062500 0 0 0 0 0 0 3 763330
-0.004259 0.001244 0.119163 -0.240593 -0.022576 0.855982 -0.062500 0 0 0 0 0 0 3 764338
-0.004257 0.001243 0.119163 -0.201040 -0.036161 0.844064 -0.062500 0 0 0 0 0 0 3 765342
-0.004256 0.001243 0.119163 -0.181247 -0.042970 0.839818 -0.062500 0 0 0 0 0 0 3 766337
-0.004255 0.001242 0.119162 -0.152559 -0.040665 0.838332 -0.062500 0 0 0 0 0 0 3 767307
-0.004255 0.001242 0.119162 -0.147661 -0.042355 0.837818 -0.062500 0 0 0 0 0 0 3 768333
-0.004255 0.001242 0.119162 -0.145217 -0.043199 0.837639 -0.062500 0 0 0 0 0 0 3 769336
-0.004255 0.001242 0.119162 -0.144001 -0.043624 0.837572 -0.062500 0 0 0 0 0 0 3 770334
-0.004254 0.001242 0.119162 -0.143396 -0.043832 0.837557 -0.062500 0 0 0 0 0 0 3 771335
-0.004254 0.001242 0.119162 -0.143089 -0.043931 0.837545 -0.062500 0 0 0 0 0 0 3 772333
-0.004254 0.001242 0.119162 -0.142938 -0.043990 0.837538 -0.062500 0 0 0 0 0 0 3 773338
-0.004254 0.001242 0.119162 -0.142867 -0.044009 0.837547 -0.062500 0 0 0 0 0 0 3 774338
-0.004254 0.001242 0.119162 -0.142821 -0.044030 0.837538 -0.062500 0 0 0 0 0 0 3 775337
-0.004254 0.001242 0.119162 -0.142809 -0.044024 0.837543 -0.062500 0 0 0 0 0 0 3 776333
-0.004254 0.001242 0.119162 -0.142793 -0.044037 0.837545 -0.062500 0 0 0 0 0 0 3 777336
-0.004254 0.001242 0.119162 -0.142792 -0.044038 0.837546 -0.062500 0 0 0 0 0 0 3 778334
-0.004254 0.001242 0.119162 -0.142792 -0.044038 0.837546 -0.062500 0 0 0 0 0 0 3 779332
-0.004254 0.001242 0.119162 -0.142799 -0.044047 0.837539 -0.062500 0 0 0 0 0 0 3 780334
-0.004254 0.001242 0.119162 -0.142792 -0.044039 0.837545 -0.062500 0 0 0 0 0 0 3 781335
-0.004254 0.001242 0.119162 -0.142780 -0.044041 0.837540 -0.062500 0 0 0 0 0 0 3 782334
-0.004254 0.001242 0.119162 -0.142790 -0.044039 0.837545 -0.062500 0 0 0 0 0 0 3 783332
-0.004254 0.001242 0.119162 -0.142780 -0.044041 0.837540 -0.062500 0 0 0 0 0 0 3 784334
-0.004254 0.001242 0.119162 -0.142793 -0.044028 0.837538 -0.062500 0 0 0 0 0 0 3 785336
-0.004254 0.001242 0.119162 -0.142792 -0.044037 0.837545 -0.062500 0 0 0 0 0 0 3 786335
-0.004254 0.001242 0.119162 -0.142792 -0.044038 0.837546 -0.062500 0 0 0 0 0 0 3 787335
-0.004254 0.001242 0.119162 -0.142787 -0.044049 0.837533 -0.062500 0 0 0 0 0 0 3 788334
-0.004254 0.001242 0.119162 -0.142791 -0.044039 0.837544 -0.062500 0 0 0 0 0 0 3 789336
-0.004254 0.001242 0.119162 -0.142791 -0.044038 0.837546 -0.062500 0 0 0 0 0 0 3 790334
-0.004254 0.001242 0.119162 -0.142780 -0.044041 0.837540 -0.062500 0 0 0 0 0 0 3 791334
-0.004254 0.001242 0.119162 -0.142790 -0.044039 0.837545 -0.062500 0 0 0 0 0 0 3 792332
-0.004254 0.001242 0.119162 -0.142791 -0.044038 0.837546 -0.062500 0 0 0 0 0 0 3 793335
-0.004254 0.001242 0.119162 -0.142780 -0.044041 0.837540 -0.062500 0 0 0 0 0 0 3 794332
-0.004254 0.001242 0.119162 -0.142798 -0.044047 0.837539 -0.062500 0 0 0 0 0 0 3 795334
-0.004254 0.001242 0.119162 -0.142792 -0.044039 0.837545 -0.062500 0 0 0 0 0 0 3 796331
-0.004254 0.001242 0.119162 -0.142783 -0.044030 0.837533 -0.062500 0 0 0 0 0 0 3 797331
-0.004254 0.001242 0.119162 -0.142791 -0.044038 0.837544 -0.062500 0 0 0 0 0 0 3 798322
-0.004254 0.001242 0.119162 -0.142791 -0.044038 0.837546 -0.062500 0 0 0 0 0 0 3 799327
-0.004254 0.001242 0.119162 -0.142780 -0.044041 0.837540 -0.062500 0 0 0 0 0 0 3 800336
-0.004254 0.001242 0.119162 -0.142790 -0.044039 0.837545 -0.062500 0 0 0 0 0 0 3 801334
-0.004254 0.001242 0.119162 -0.142791 -0.044038 0.837546 -0.062500 0 0 0 0 0 0 3 802322
-0.004254 0.001242 0.119162 -0.142787 -0.044049 0.837533 -0.062500 0 0 0 0 0 0 3 803331
-0.004254 0.001242 0.119162 -0.142791 -0.044039 0.837544 -0.062500 0 0 0 0 0 0 3 804333
-0.004254 0.001242 0.119162 -0.142791 -0.044038 0.837546 -0.062500 0 0 0 0 0 0 3 805333
-0.004254 0.001242 0.119162 -0.142780 -0.044041 0.837540 -0.062500 0 0 0 0 0 0 3 806332
-0.004254 0.001242 0.119162 -0.142790 -0.044039 0.837545 -0.062500 0 0 0 0 0 0 3 807332
-0.004254 0.001242 0.119162 -0.142794 -0.044028 0.837539 -0.062500 0 0 0 0 0 0 3 808333
-0.004254 0.001242 0.119162 -0.142792 -0.044037 0.837545 -0.062500 0 0 0 0 0 0 3 809320
-0.004254 0.001242 0.119162 -0.142780 -0.044041 0.837540 -0.062500 0 0 0 0 0 0 3 810326
-0.004254 0.001242 0.119162 -0.142798 -0.044047 0.837538 -0.062500 0 0 0 0 0 0 3 811317
-0.004254 0.001242 0.119162 -0.142792 -0.044039 0.837545 -0.062500 0 0 0 0 0 0 3 812328
-0.004254 0.001242 0.119162 -0.142780 -0.044041 0.837540 -0.062500 0 0 0 0 0 0 3 813318
-0.004254 0.001242 0.119162 -0.142790 -0.044039 0.837545 -0.062500 0 0 0 0 0 0 3 814326
-0.004254 0.001242 0.119162 -0.142791 -0.044038 0.837546 -0.062500 0 0 0 0 0 0 3 815316
-0.004254 0.001242 0.119162 -0.142780 -0.044041 0.837540 -0.062500 0 0 0 0 0 0 3 816325
-0.004254 0.001242 0.119162 -0.142790 -0.044039 0.837546 -0.062500 0 0 0 0 0 0 3 817317
-0.004254 0.001242 0.119162 -0.142802 -0.044036 0.837532 -0.062500 0 0 0 0 0 0 3 818325
-0.004254 0.001242 0.119162 -0.142781 -0.044041 0.837538 -0.062500 0 0 0 0 0 0 3 819326
-0.004254 0.001242 0.119162 -0.142790 -0.044039 0.837545 -0.062500 0 0 0 0 0 0 3 820316
-0.004254 0.001242 0.119162 -0.142791 -0.044038 0.837546 -0.062500 0 0 0 0 0 0 3 821327
-0.004254 0.001242 0.119162 -0.142780 -0.044041 0.837540 -0.062500 0 0 0 0 0 0 3 822324
-0.004254 0.001242 0.119162 -0.142790 -0.044039 0.837545 -0.062500 0 0 0 0 0 0 3 823326
-0.004254 0.001242 0.119162 -0.142791 -0.044038 0.837546 -0.062500 0 0 0 0 0 0 3 824330
-0.004254 0.001242 0.119162 -0.142780 -0.044041 0.837540 -0.062500 0 0 0 0 0 0 3 825323
-0.004254 0.001242 0.119162 -0.142790 -0.044039 0.837546 -0.062500 0 0 0 0 0 0 3 826333
-0.004254 0.001242 0.119162 -0.142799 -0.044047 0.837539 -0.062500 0 0 0 0 0 0 3 827315
-0.004254 0.001242 0.119162 -0.142792 -0.044039 0.837545 -0.062500 0 0 0 0 0 0 3 828331
-0.004254 0.001242 0.119162 -0.142783 -0.044030 0.837533 -0.062500 0 0 0 0 0 0 3 829612
-0.004254 0.001242 0.119162 -0.142791 -0.044038 0.837544 -0.062500 0 0 0 0 0 0 3 830337
-0.004254 0.001242 0.119162 -0.142791 -0.044038 0.837546 -0.062500 0 0 0 0 0 0 3 831304
-0.004254 0.001242 0.119162 -0.142780 -0.044041 0.837540 -0.062500 0 0 0 0 0 0 3 832334
-0.004254 0.001242 0.119162 -0.142790 -0.044039 0.837545 -0.062500 0 0 0 0 0 0 3 833330
-0.004254 0.001242 0.119162 -0.142791 -0.044038 0.837546 -0.062500 0 0 0 0 0 0 3 834331
-0.004254 0.001242 0.119162 -0.142787 -0.044049 0.837533 -0.062500 0 0 0 0 0 0 3 835334
-0.004254 0.001242 0.119162 -0.142791 -0.044039 0.837545 -0.062500 0 0 0 0 0 0 3 836332
-0.004254 0.001242 0.119162 -0.142791 -0.044038 0.837546 -0.062500 0 0 0 0 0 0 3 837334
-0.004254 0.001242 0.119162 -0.142780 -0.044041 0.837540 -0.062500 0 0 0 0 0 0 3 838329
-0.004254 0.001242 0.119162 -0.142790 -0.044039 0.837546 -0.062500 0 0 0 0 0 0 3 839334
-0.004254 0.001242 0.119162 -0.142794 -0.044028 0.837539 -0.062500 0 0 0 0 0 0 3 840333
-0.004254 0.001242 0.119162 -0.142780 -0.044040 0.837539 -0.062500 0 0 0 0 0 0 3 841337
-0.004254 0.001242 0.119162 -0.142790 -0.044038 0.837545 -0.062500 0 0 0 0 0 0 3 842330
-0.004254 0.001242 0.119162 -0.142799 -0.044047 0.837539 -0.062500 0 0 0 0 0 0 3 843330
-0.004254 0.001242 0.119162 -0.142781 -0.044042 0.837539 -0.062500 0 0 0 0 0 0 3 844332
-0.004254 0.001242 0.119162 -0.142790 -0.044039 0.837545 -0.062500 0 0 0 0 0 0 3 845333
-0.004254 0.001242 0.119162 -0.142791 -0.044038 0.837546 -0.062500 0 0 0 0 0 0 3 846331
-0.004254 0.001242 0.119162 -0.142780 -0.044041 0.837540 -0.062500 0 0 0 0 0 0 3 847332
-0.004254 0.001242 0.119162 -0.142790 -0.044039 0.837545 -0.062500 0 0 0 0 0 0 3 848332
-0.004254 0.001242 0.119162 -0.142791 -0.044038 0.837546 -0.062500 0 0 0 0 0 0 3 849332
-0.004254 0.001242 0.119162 -0.142787 -0.044049 0.837533 -0.062500 0 0 0 0 0 0 3 850332
-0.004254 0.001242 0.119162 -0.142791 -0.044039 0.837545 -0.062500 0 0 0 0 0 0 3 851332
-0.004254 0.001242 0.119162 -0.142794 -0.044028 0.837539 -0.062500 0 0 0 0 0 0 3 852321
-0.004254 0.001242 0.119162 -0.142792 -0.044037 0.837545 -0.062500 0 0 0 0 0 0 3 853333
-0.004254 0.001242 0.119162 -0.142780 -0.044041 0.837540 -0.062500 0 0 0 0 0 0 3 854331
-0.004254 0.001242 0.119162 -0.142790 -0.044039 0.837545 -0.062500 0 0 0 0 0 0 3 855330
-0.004254 0.001242 0.119162 -0.142791 -0.044038 0.837546 -0.062500 0 0 0 0 0 0 3 856323
-0.004254 0.001242 0.119162 -0.142780 -0.044041 0.837540 -0.062500 0 0 0 0 0 0 3 857327
-0.004254 0.001242 0.119162 -0.142798 -0.044047 0.837539 -0.062500 0 0 0 0 0 0 3 858331
-0.004254 0.001242 0.119162 -0.142792 -0.044039 0.837545 -0.062500 0 0 0 0 0 0 3 859331
-0.004254 0.001242 0.119162 -0.142780 -0.044041 0.837540 -0.062500 0 0 0 0 0 0 3 860331
-0.004254 0.001242 0.119162 -0.142790 -0.044039 0.837545 -0.062500 0 0 0 0 0 0 3 861332
-0.004254 0.001242 0.119162 -0.142794 -0.044028 0.837539 -0.062500 0 0 0 0 0 0 3 862313
-0.004254 0.001242 0.119162 -0.142780 -0.044040 0.837539 -0.062500 0 0 0 0 0 0 3 863330
-0.004254 0.001242 0.119162 -0.142790 -0.044038 0.837545 -0.062500 0 0 0 0 0 0 3 864331
-0.004254 0.001242 0.119162 -0.142791 -0.044038 0.837546 -0.062500 0 0 0 0 0 0 3 865333
-0.004254 0.001242 0.119162 -0.142787 -0.044049 0.837533 -0.062500 0 0 0 0 0 0 3 866328
-0.004254 0.001242 0.119162 -0.142791 -0.044039 0.837544 -0.062500 0 0 0 0 0 0 3 867331
-0.004254 0.001242 0.119162 -0.142791 -0.044038 0.837546 -0.062500 0 0 0 0 0 0 3 868328
-0.004254 0.001242 0.119162 -0.142780 -0.044041 0.837540 -0.062500 0 0 0 0 0 0 3 869335
-0.004254 0.001242 0.119162 -0.142790 -0.044039 0.837545 -0.062500 0 0 0 0 0 0 3 870329
-0.004254 0.001242 0.119162 -0.142791 -0.044038 0.837546 -0.062500 0 0 0 0 0 0 3 871331
-0.004254 0.001242 0.119162 -0.142780 -0.044041 0.837540 -0.062500 0 0 0 0 0 0 3 872328
-0.004254 0.001242 0.119162 -0.142801 -0.044036 0.837531 -0.062500 0 0 0 0 0 0 3 873333
-0.004254 0.001242 0.119162 -0.142792 -0.044038 0.837544 -0.062500 0 0 0 0 0 0 3 874336
-0.004254 0.001242 0.119162 -0.142792 -0.044038 0.837546 -0.062500 0 0 0 0 0 0 3 875324
-0.004254 0.001242 0.119162 -0.142780 -0.044041 0.837540 -0.062500 0 0 0 0 0 0 3 876319
-0.004254 0.001242 0.119162 -0.142790 -0.044039 0.837545 -0.062500 0 0 0 0 0 0 3 877383
-0.004254 0.001242 0.119162 -0.142791 -0.044038 0.837546 -0.062500 0 0 0 0 0 0 3 878395
-0.004254 0.001242 0.119162 -0.142780 -0.044041 0.837540 -0.062500 0 0 0 0 0 0 3 879381
-0.004254 0.001242 0.119162 -0.142790 -0.044039 0.837546 -0.062500 0 0 0 0 0 0 3 880396
-0.004254 0.001242 0.119162 -0.142799 -0.044047 0.837539 -0.062500 0 0 0 0 0 0 3 881380
-0.004254 0.001242 0.119162 -0.142781 -0.044042 0.837539 -0.062500 0 0 0 0 0 0 3 882397
-0.004254 0.001242 0.119162 -0.142790 -0.044039 0.837545 -0.062500 0 0 0 0 0 0 3 883395
-0.004254 0.001242 0.119162 -0.142791 -0.044038 0.837546 -0.062500 0 0 0 0 0 0 3 884380
-0.004254 0.001242 0.119162 -0.142783 -0.044030 0.837533 -0.062500 0 0 0 0 0 0 3 885397
-0.004254 0.001242 0.119162 -0.142791 -0.044037 0.837544 -0.062500 0 0 0 0 0 0 3 886394
-0.004254 0.001242 0.119162 -0.142791 -0.044038 0.837546 -0.062500 0 0 0 0 0 0 3 887381
-0.004254 0.001242 0.119162 -0.142780 -0.044041 0.837540 -0.062500 0 0 0 0 0 0 3 888395
-0.004254 0.001242 0.119162 -0.142798 -0.044047 0.837538 -0.062500 0 0 0 0 0 0 3 889355
-0.004254 0.001242 0.119162 -0.142792 -0.044039 0.837545 -0.062500 0 0 0 0 0 0 3 890309
-0.004254 0.001242 0.119162 -0.142780 -0.044041 0.837540 -0.062500 0 0 0 0 0 0 3 891325
-0.004254 0.001242 0.119162 -0.142790 -0.044039 0.837545 -0.062500 0 0 0 0 0 0 3 892315
-0.004254 0.001242 0.119162 -0.142791 -0.044038 0.837546 -0.062500 0 0 0 0 0 0 3 893324
-0.004254 0.001242 0.119162 -0.142780 -0.044041 0.837540 -0.062500 0 0 0 0 0 0 3 894315
-0.004254 0.001242 0.119162 -0.142790 -0.044039 0.837546 -0.062500 0 0 0 0 0 0 3 895353
-0.004254 0.001242 0.119162 -0.142802 -0.044036 0.837532 -0.062500 0 0 0 0 0 0 3 896329
-0.004254 0.001242 0.119162 -0.142793 -0.044038 0.837544 -0.062500 0 0 0 0 0 0 3 897323
-0.004254 0.001242 0.119162 -0.142780 -0.044041 0.837540 -0.062500 0 0 0 0 0 0 3 898335
-0.004254 0.001242 0.119162 -0.142790 -0.044039 0.837545 -0.062500 0 0 0 0 0 0 3 899323
-0.004254 0.001242 0.119162 -0.142791 -0.044038 0.837546 -0.062500 0 0 0 0 0 0 3 900320
-0.004254 0.001242 0.119162 -0.142780 -0.044041 0.837540 -0.062500 0 0 0 0 0 0 3 901322
-0.004254 0.001242 0.119162 -0.142790 -0.044039 0.837545 -0.062500 0 0 0 0 0 0 3 902323
-0.004254 0.001242 0.119162 -0.142791 -0.044038 0.837546 -0.062500 0 0 0 0 0 0 3 903311
-0.004254 0.001242 0.119162 -0.142787 -0.044049 0.837533 -0.062500 0 0 0 0 0 0 3 904325
-0.004254 0.001242 0.119162 -0.142791 -0.044039 0.837545 -0.062500 0 0 0 0 0 0 3 905324
-0.004254 0.001242 0.119162 -0.142791 -0.044038 0.837546 -0.062500 0 0 0 0 0 0 3 906320
-0.004254 0.001242 0.119162 -0.142783 -0.044030 0.837533 -0.062500 0 0 0 0 0 0 3 907318
-0.004254 0.001242 0.119162 -0.142791 -0.044037 0.837544 -0.062500 0 0 0 0 0 0 3 908320
-0.004254 0.001242 0.119162 -0.142791 -0.044038 0.837546 -0.062500 0 0 0 0 0 0 3 909321
-0.004254 0.001242 0.119162 -0.142780 -0.044041 0.837540 -0.062500 0 0 0 0 0 0 3 910320
-0.004254 0.001242 0.119162 -0.142790 -0.044039 0.837545 -0.062500 0 0 0 0 0 0 3 911302
-0.004254 0.001242 0.119162 -0.142799 -0.044047 0.837539 -0.062500 0 0 0 0 0 0 3 912311
-0.004254 0.001242 0.119162 -0.142792 -0.044039 0.837545 -0.062500 0 0 0 0 0 0 3 913323
-0.004254 0.001242 0.119162 -0.142780 -0.044041 0.837540 -0.062500 0 0 0 0 0 0 3 914323
-0.004254 0.001242 0.119162 -0.142790 -0.044039 0.837545 -0.062500 0 0 0 0 0 0 3 915320
-0.004254 0.001242 0.119162 -0.142780 -0.044041 0.837540 -0.062500 0 0 0 0 0 0 3 916318
-0.004254 0.001242 0.119162 -0.142790 -0.044039 0.837546 -0.062500 0 0 0 0 0 0 3 917303
-0.004254 0.001242 0.119162 -0.142794 -0.044028 0.837539 -0.062500 0 0 0 0 0 0 3 918301
-0.004254 0.001242 0.119162 -0.142792 -0.044037 0.837545 -0.062500 0 0 0 0 0 0 3 919321
-0.004254 0.001242 0.119162 -0.142787 -0.044049 0.837533 -0.062500 0 0 0 0 0 0 3 920319
-0.004254 0.001242 0.119162 -0.142791 -0.044039 0.837544 -0.062500 0 0 0 0 0 0 3 921320
-0.004254 0.001242 0.119162 -0.142791 -0.044038 0.837546 -0.062500 0 0 0 0 0 0 3 922319
-0.004254 0.001242 0.119162 -0.142780 -0.044041 0.837540 -0.062500 0 0 0 0 0 0 3 923317
-0.004254 0.001242 0.119162 -0.142790 -0.044039 0.837545 -0.062500 0 0 0 0 0 0 3 924318
-0.004254 0.001242 0.119162 -0.142791 -0.044038 0.837546 -0.062500 0 0 0 0 0 0 3 925302
-0.004254 0.001242 0.119162 -0.142780 -0.044041 0.837540 -0.062500 0 0 0 0 0 0 3 926318
-0.004254 0.001242 0.119162 -0.142798 -0.044047 0.837539 -0.062500 0 0 0 0 0 0 3 927318
-0.004254 0.001242 0.119162 -0.142792 -0.044039 0.837545 -0.062500 0 0 0 0 0 0 3 928318
-0.004254 0.001242 0.119162 -0.142783 -0.044030 0.837533 -0.062500 0 0 0 0 0 0 3 929320
-0.004254 0.001242 0.119162 -0.142791 -0.044038 0.837544 -0.062500 0 0 0 0 0 0 3 930317
-0.004254 0.001242 0.119162 -0.142791 -0.044038 0.837546 -0.062500 0 0 0 0 0 0 3 931318
-0.004254 0.001242 0.119162 -0.142780 -0.044041 0.837540 -0.062500 0 0 0 0 0 0 3 932301
-0.004254 0.001242 0.119162 -0.142790 -0.044039 0.837545 -0.062500 0 0 0 0 0 0 3 933302
-0.004254 0.001242 0.119162 -0.142791 -0.044038 0.837546 -0.062500 0 0 0 0 0 0 3 934320
-0.004254 0.001242 0.119162 -0.142787 -0.044049 0.837533 -0.062500 0 0 0 0 0 0 3 935316
-0.004254 0.001242 0.119162 -0.142791 -0.044039 0.837544 -0.062500 0 0 0 0 0 0 3 936314
-0.004254 0.001242 0.119162 -0.142791 -0.044038 0.837546 -0.062500 0 0 0 0 0 0 3 937401
-0.004254 0.001242 0.119162 -0.142791 -0.044038 0.837546 -0.062500 0 0 0 0 0 0 3 938402
-0.004254 0.001242 0.119162 -0.142783 -0.044030 0.837533 -0.062500 0 0 0 0 0 0 3 939399
-0.004254 0.001242 0.119162 -0.142791 -0.044037 0.837545 -0.062500 0 0 0 0 0 0 3 940395
-0.004254 0.001242 0.119162 -0.142791 -0.044038 0.837546 -0.062500 0 0 0 0 0 0 3 941407
-0.004254 0.001242 0.119162 -0.142780 -0.044041 0.837540 -0.062500 0 0 0 0 0 0 3 942393
-0.004254 0.001242 0.119162 -0.142798 -0.044047 0.837538 -0.062500 0 0 0 0 0 0 3 943395
-0.004254 0.001242 0.119162 -0.142792 -0.044039 0.837545 -0.062500 0 0 0 0 0 0 3 944370
-0.004254 0.001242 0.119162 -0.142780 -0.044041 0.837540 -0.062500 0 0 0 0 0 0 3 945402
-0.004254 0.001242 0.119162 -0.142790 -0.044039 0.837545 -0.062500 0 0 0 0 0 0 3 946377
-0.004254 0.001242 0.119162 -0.142791 -0.044038 0.837546 -0.062500 0 0 0 0 0 0 3 947392
-0.004254 0.001242 0.119162 -0.142780 -0.044041 0.837540 -0.062500 0 0 0 0 0 0 3 948371
-0.004254 0.001242 0.119162 -0.142790 -0.044039 0.837546 -0.062500 0 0 0 0 0 0 3 949374
-0.004254 0.001242 0.119162 -0.142802 -0.044036 0.837532 -0.062500 0 0 0 0 0 0 3 950380
-0.004254 0.001242 0.119162 -0.142781 -0.044041 0.837538 -0.062500 0 0 0 0 0 0 3 951394
-0.004254 0.001242 0.119162 -0.142790 -0.044039 0.837545 -0.062500 0 0 0 0 0 0 3 952379
-0.004254 0.001242 0.119162 -0.142791 -0.044038 0.837546 -0.062500 0 0 0 0 0 0 3 953385
-0.004254 0.001242 0.119162 -0.142780 -0.044041 0.837540 -0.062500 0 0 0 0 0 0 3 954394
-0.004254 0.001242 0.119162 -0.142790 -0.044039 0.837545 -0.062500 0 0 0 0 0 0 3 955378
-0.004254 0.001242 0.119162 -0.142791 -0.044038 0.837546 -0.062500 0 0 0 0 0 0 3 956392
-0.004254 0.001242 0.119162 -0.142780 -0.044041 0.837540 -0.062500 0 0 0 0 0 0 3 957378
-0.004254 0.001242 0.119162 -0.142790 -0.044039 0.837546 -0.062500 0 0 0 0 0 0 3 958394
-0.004254 0.001242 0.119162 -0.142799 -0.044047 0.837539 -0.062500 0 0 0 0 0 0 3 959378
-0.004254 0.001242 0.119162 -0.142792 -0.044039 0.837545 -0.062500 0 0 0 0 0 0 3 960419
-0.004254 0.001242 0.119162 -0.142780 -0.044041 0.837540 -0.062500 0 0 0 0 0 0 3 961406
-0.004254 0.001242 0.119162 -0.142793 -0.044028 0.837538 -0.062500 0 0 0 0 0 0 3 962323
-0.004254 0.001242 0.119162 -0.142792 -0.044037 0.837545 -0.062500 0 0 0 0 0 0 3 963312
-0.004254 0.001242 0.119162 -0.142780 -0.044041 0.837540 -0.062500 0 0 0 0 0 0 3 964321
-0.004254 0.001242 0.119162 -0.142790 -0.044039 0.837545 -0.062500 0 0 0 0 0 0 3 965313
-0.004254 0.001242 0.119162 -0.142799 -0.044047 0.837539 -0.062500 0 0 0 0 0 0 3 966321
-0.004254 0.001242 0.119162 -0.142781 -0.044042 0.837539 -0.062500 0 0 0 0 0 0 3 967317
-0.004254 0.001242 0.119162 -0.142790 -0.044039 0.837545 -0.062500 0 0 0 0 0 0 3 968321
-0.004254 0.001242 0.119162 -0.142791 -0.044038 0.837546 -0.062500 0 0 0 0 0 0 3 969321
-0.004254 0.001242 0.119162 -0.142780 -0.044041 0.837540 -0.062500 0 0 0 0 0 0 3 970330
-0.004254 0.001242 0.119162 -0.142790 -0.044039 0.837546 -0.062500 0 0 0 0 0 0 3 971338
-0.004254 0.001242 0.119162 -0.142791 -0.044038 0.837546 -0.062500 0 0 0 0 0 0 3 972314
-0.004254 0.001242 0.119162 -0.142790 -0.044039 0.837526 -0.062500 0 0 0 0 0 0 3 973336
-0.004254 0.001242 0.119162 -0.142791 -0.044038 0.837543 -0.062500 0 0 0 0 0 0 3 974318
-0.004254 0.001242 0.119162 -0.142791 -0.044038 0.837545 -0.062500 0 0 0 0 0 0 3 975320
-0.004254 0.001242 0.119162 -0.142780 -0.044041 0.837540 -0.062500 0 0 0 0 0 0 3 976320
-0.004254 0.001242 0.119162 -0.142790 -0.044039 0.837545 -0.062500 0 0 0 0 0 0 3 977331
-0.004254 0.001242 0.119162 -0.142791 -0.044038 0.837546 -0.062500 0 0 0 0 0 0 3 978302
-0.004254 0.001242 0.119162 -0.142780 -0.044041 0.837540 -0.062500 0 0 0 0 0 0 3 979334
-0.004254 0.001242 0.119162 -0.142790 -0.044039 0.837545 -0.062500 0 0 0 0 0 0 3 980328
-0.004254 0.001242 0.119162 -0.142791 -0.044038 0.837546 -0.062500 0 0 0 0 0 0 3 981331
-0.004254 0.001242 0.119162 -0.142787 -0.044049 0.837533 -0.062500 0 0 0 0 0 0 3 982298
-0.004254 0.001242 0.119162 -0.142791 -0.044039 0.837545 -0.062500 0 0 0 0 0 0 3 983328
-0.004254 0.001242 0.119162 -0.142794 -0.044028 0.837539 -0.062500 0 0 0 0 0 0 3 984329
-0.004254 0.001242 0.119162 -0.142792 -0.044037 0.837545 -0.062500 0 0 0 0 0 0 3 985328
-0.004254 0.001242 0.119162 -0.142780 -0.044041 0.837540 -0.062500 0 0 0 0 0 0 3 986325
-0.004254 0.001242 0.119162 -0.142790 -0.044039 0.837545 -0.062500 0 0 0 0 0 0 3 987318
-0.004254 0.001242 0.119162 -0.142791 -0.044038 0.837546 -0.062500 0 0 0 0 0 0 3 988332
-0.004254 0.001242 0.119162 -0.142780 -0.044041 0.837540 -0.062500 0 0 0 0 0 0 3 989333
-0.004254 0.001242 0.119162 -0.142798 -0.044047 0.837538 -0.062500 0 0 0 0 0 0 3 990329
-0.004254 0.001242 0.119162 -0.142792 -0.044039 0.837545 -0.062500 0 0 0 0 0 0 3 991329
-0.004254 0.001242 0.119162 -0.142780 -0.044041 0.837540 -0.062500 0 0 0 0 0 0 3 992297
-0.004254 0.001242 0.119162 -0.142790 -0.044039 0.837545 -0.062500 0 0 0 0 0 0 3 993328
-0.004254 0.001242 0.119162 -0.142791 -0.044038 0.837546 -0.062500 0 0 0 0 0 0 3 994327
-0.004254 0.001242 0.119162 -0.142783 -0.044030 0.837533 -0.062500 0 0 0 0 0 0 3 995325
-0.004254 0.001242 0.119162 -0.142791 -0.044037 0.837545 -0.062500 0 0 0 0 0 0 3 996327
-0.004254 0.001242 0.119162 -0.142791 -0.044038 0.837546 -0.062500 0 0 0 0 0 0 3 997328
-0.004254 0.001242 0.119162 -0.142787 -0.044049 0.837533 -0.062500 0 0 0 0 0 0 3 998327
-0.004254 0.001242 0.119162 -0.142791 -0.044039 0.837544 -0.062500 0 0 0 0 0 0 3 999325
-0.004254 0.001242 0.119162 -0.142791 -0.044038 0.837546 -0.062500 0 0 0 0 0 0 4 327
-0.004254 0.001242 0.119162 -0.142780 -0.044041 0.837540 -0.062500 0 0 0 0 0 0 4 1314
-0.004254 0.001242 0.119162 -0.142790 -0.044039 0.837545 -0.062500 0 0 0 0 0 0 4 2325
-0.004254 0.001242 0.119162 -0.142791 -0.044038 0.837546 -0.062500 0 0 0 0 0 0 4 3330
-0.004254 0.001242 0.119162 -0.142780 -0.044041 0.837540 -0.062500 0 0 0 0 0 0 4 4325
-0.004254 0.001242 0.119162 -0.142798 -0.044047 0.837539 -0.062500 0 0 0 0 0 0 4 5329
-0.004254 0.001242 0.119162 -0.142792 -0.044039 0.837545 -0.062500 0 0 0 0 0 0 4 6327
-0.004254 0.001242 0.119162 -0.142795 -0.044028 0.837539 -0.062500 0 0 0 0 0 0 4 7327
-0.004254 0.001242 0.119162 -0.142780 -0.044040 0.837539 -0.062500 0 0 0 0 0 0 4 8327
-0.004254 0.001242 0.119162 -0.142790 -0.044038 0.837545 -0.062500 0 0 0 0 0 0 4 9329
-0.004254 0.001242 0.119162 -0.142791 -0.044038 0.837546 -0.062500 0 0 0 0 0 0 4 10325
-0.004254 0.001242 0.119162 -0.142780 -0.044041 0.837540 -0.062500 0 0 0 0 0 0 4 11309
-0.004254 0.001242 0.119162 -0.142790 -0.044039 0.837546 -0.062500 0 0 0 0 0 0 4 12325
-0.004254 0.001242 0.119162 -0.142799 -0.044047 0.837539 -0.062500 0 0 0 0 0 0 4 13325
-0.004254 0.001242 0.119162 -0.142781 -0.044042 0.837539 -0.062500 0 0 0 0 0 0 4 14326
-0.004254 0.001242 0.119162 -0.142790 -0.044039 0.837545 -0.062500 0 0 0 0 0 0 4 15327
-0.004254 0.001242 0.119162 -0.142791 -0.044038 0.837546 -0.062500 0 0 0 0 0 0 4 16326
-0.004254 0.001242 0.119162 -0.142783 -0.044030 0.837533 -0.062500 0 0 0 0 0 0 4 17327
-0.004254 0.001242 0.119162 -0.142791 -0.044037 0.837544 -0.062500 0 0 0 0 0 0 4 18326
-0.004254 0.001242 0.119162 -0.142791 -0.044038 0.837546 -0.062500 0 0 0 0 0 0 4 19329
-0.004254 0.001242 0.119162 -0.142780 -0.044041 0.837540 -0.062500 0 0 0 0 0 0 4 20321
-0.004254 0.001242 0.119162 -0.142798 -0.044047 0.837538 -0.062500 0 0 0 0 0 0 4 21326
-0.004254 0.001242 0.119162 -0.142792 -0.044039 0.837545 -0.062500 0 0 0 0 0 0 4 22326
-0.004254 0.001242 0.119162 -0.142780 -0.044041 0.837540 -0.062500 0 0 0 0 0 0 4 23321
-0.004254 0.001242 0.119162 -0.142790 -0.044039 0.837545 -0.062500 0 0 0 0 0 0 4 24310
-0.004254 0.001242 0.119162 -0.142791 -0.044038 0.837546 -0.062500 0 0 0 0 0 0 4 25319
-0.004254 0.001242 0.119162 -0.142780 -0.044041 0.837540 -0.062500 0 0 0 0 0 0 4 26310
-0.004254 0.001242 0.119162 -0.142790 -0.044039 0.837546 -0.062500 0 0 0 0 0 0 4 27320
-0.004254 0.001242 0.119162 -0.142802 -0.044036 0.837532 -0.062500 0 0 0 0 0 0 4 28310
-0.004254 0.001242 0.119162 -0.142793 -0.044038 0.837544 -0.062500 0 0 0 0 0 0 4 29319
-0.004254 0.001242 0.119162 -0.142780 -0.044041 0.837540 -0.062500 0 0 0 0 0 0 4 30309
-0.004254 0.001242 0.119162 -0.142790 -0.044039 0.837545 -0.062500 0 0 0 0 0 0 4 31326
-0.004254 0.001242 0.119162 -0.142791 -0.044038 0.837546 -0.062500 0 0 0 0 0 0 4 32309
-0.004254 0.001242 0.119162 -0.142780 -0.044041 0.837540 -0.062500 0 0 0 0 0 0 4 33305
-0.004254 0.001242 0.119162 -0.142790 -0.044039 0.837545 -0.062500 0 0 0 0 0 0 4 34317
-0.004254 0.001242 0.119162 -0.142791 -0.044038 0.837546 -0.062500 0 0 0 0 0 0 4 35310
-0.004254 0.001242 0.119162 -0.142787 -0.044049 0.837533 -0.062500 0 0 0 0 0 0 4 36317
-0.004254 0.001242 0.119162 -0.142791 -0.044039 0.837545 -0.062500 0 0 0 0 0 0 4 37334
-0.004254 0.001242 0.119162 -0.142791 -0.044038 0.837546 -0.062500 0 0 0 0 0 0 4 38317
-0.004254 0.001242 0.119162 -0.142783 -0.044030 0.837533 -0.062500 0 0 0 0 0 0 4 39320
-0.004254 0.001242 0.119162 -0.142791 -0.044037 0.837544 -0.062500 0 0 0 0 0 0 4 40321
-0.004254 0.001242 0.119162 -0.142791 -0.044038 0.837546 -0.062500 0 0 0 0 0 0 4 41315
-0.004254 0.001242 0.119162 -0.142780 -0.044041 0.837540 -0.062500 0 0 0 0 0 0 4 42309
-0.004254 0.001242 0.119162 -0.142790 -0.044039 0.837545 -0.062500 0 0 0 0 0 0 4 43327
-0.004254 0.001242 0.119162 -0.142799 -0.044047 0.837539 -0.062500 0 0 0 0 0 0 4 44303
-0.004254 0.001242 0.119162 -0.142792 -0.044039 0.837545 -0.062500 0 0 0 0 0 0 4 45331
-0.004254 0.001242 0.119162 -0.142780 -0.044041 0.837540 -0.062500 0 0 0 0 0 0 4 46328
-0.004254 0.001242 0.119162 -0.142790 -0.044039 0.837545 -0.062500 0 0 0 0 0 0 4 47324
-0.004254 0.001242 0.119162 -0.142780 -0.044041 0.837540 -0.062500 0 0 0 0 0 0 4 48324
-0.004254 0.001242 0.119162 -0.142790 -0.044039 0.837545 -0.062500 0 0 0 0 0 0 4 49327
-0.004254 0.001242 0.119162 -0.142794 -0.044028 0.837539 -0.062500 0 0 0 0 0 0 4 50324
-0.004254 0.001242 0.119162 -0.142792 -0.044037 0.837545 -0.062500 0 0 0 0 0 0 4 51326
-0.004254 0.001242 0.119162 -0.142787 -0.044049 0.837533 -0.062500 0 0 0 0 0 0 4 52325
-0.004254 0.001242 0.119162 -0.142791 -0.044039 0.837544 -0.062500 0 0 0 0 0 0 4 53328
-0.004254 0.001242 0.119162 -0.142791 -0.044038 0.837546 -0.062500 0 0 0 0 0 0 4 54327
-0.004254 0.001242 0.119162 -0.142780 -0.044041 0.837540 -0.062500 0 0 0 0 0 0 4 55329
-0.004254 0.001242 0.119162 -0.142790 -0.044039 0.837545 -0.062500 0 0 0 0 0 0 4 56329
-0.004254 0.001242 0.119162 -0.142791 -0.044038 0.837546 -0.062500 0 0 0 0 0 0 4 57327
-0.004254 0.001242 0.119162 -0.142780 -0.044041 0.837540 -0.062500 0 0 0 0 0 0 4 58295
-0.004254 0.001242 0.119162 -0.142798 -0.044047 0.837539 -0.062500 0 0 0 0 0 0 4 59323
-0.004254 0.001242 0.119162 -0.142792 -0.044039 0.837545 -0.062500 0 0 0 0 0 0 4 60324
-0.004254 0.001242 0.119162 -0.142783 -0.044030 0.837533 -0.062500 0 0 0 0 0 0 4 61324
-0.004254 0.001242 0.119162 -0.142791 -0.044038 0.837544 -0.062500 0 0 0 0 0 0 4 62324
-0.004254 0.001242 0.119162 -0.142791 -0.044038 0.837546 -0.062500 0 0 0 0 0 0 4 63324
-0.004254 0.001242 0.119162 -0.142780 -0.044041 0.837540 -0.062500 0 0 0 0 0 0 4 64324
-0.004254 0.001242 0.119162 -0.142790 -0.044039 0.837545 -0.062500 0 0 0 0 0 0 4 65326
-0.004254 0.001242 0.119162 -0.142791 -0.044038 0.837546 -0.062500 0 0 0 0 0 0 4 66324
-0.004254 0.001242 0.119162 -0.142787 -0.044049 0.837533 -0.062500 0 0 0 0 0 0 4 67324
-0.004254 0.001242 0.119162 -0.142791 -0.044039 0.837544 -0.062500 0 0 0 0 0 0 4 68323
-0.004254 0.001242 0.119162 -0.142791 -0.044038 0.837546 -0.062500 0 0 0 0 0 0 4 69324
-0.004254 0.001242 0.119162 -0.142791 -0.044038 0.837546 -0.062500 0 0 0 0 0 0 4 70326
-0.004254 0.001242 0.119162 -0.142780 -0.044041 0.837540 -0.062500 0 0 0 0 0 0 4 71326
-0.004254 0.001242 0.119162 -0.142793 -0.044028 0.837538 -0.062500 0 0 0 0 0 0 4 72324
-0.004235 0.001238 0.119153 -0.391913 0.015196 0.967971 -0.062500 0 0 0 0 0 0 4 73326
-0.004226 0.001235 0.119150 -0.290193 -0.008992 0.904263 -0.062500 0 0 0 0 0 0 4 74325
-0.004221 0.001234 0.119149 -0.218067 -0.026148 0.871229 -0.062500 0 0 0 0 0 0 4 75325
-0.004219 0.001234 0.119148 -0.180342 -0.035112 0.858679 -0.062500 0 0 0 0 0 0 4 76326
-0.004218 0.001233 0.119148 -0.161474 -0.039593 0.854202 -0.062500 0 0 0 0 0 0 4 77400
-0.004217 0.001233 0.119148 -0.152092 -0.041830 0.852643 -0.062500 0 0 0 0 0 0 4 78396
-0.004217 0.001233 0.119148 -0.147418 -0.042941 0.852103 -0.062500 0 0 0 0 0 0 4 79398
-0.004217 0.001233 0.119148 -0.145103 -0.043490 0.851911 -0.062500 0 0 0 0 0 0 4 80393
-0.004217 0.001233 0.119148 -0.143949 -0.043764 0.851851 -0.062500 0 0 0 0 0 0 4 81405
-0.004217 0.001233 0.119148 -0.143366 -0.043902 0.851822 -0.062500 0 0 0 0 0 0 4 82367
-0.004217 0.001233 0.119148 -0.143081 -0.043970 0.851819 -0.062500 0 0 0 0 0 0 4 83366
-0.004217 0.001233 0.119148 -0.142927 -0.044006 0.851814 -0.062500 0 0 0 0 0 0 4 84366
-0.004217 0.001233 0.119148 -0.142859 -0.044012 0.851816 -0.062500 0 0 0 0 0 0 4 85369
-0.004217 0.001233 0.119148 -0.142825 -0.044029 0.851811 -0.062500 0 0 0 0 0 0 4 86387
-0.004217 0.001233 0.119148 -0.142807 -0.044044 0.851812 -0.062500 0 0 0 0 0 0 4 87374
-0.004217 0.001233 0.119148 -0.142798 -0.044038 0.851819 -0.062500 0 0 0 0 0 0 4 88366
-0.004217 0.001233 0.119148 -0.142785 -0.044040 0.851814 -0.062500 0 0 0 0 0 0 4 89368
-0.004217 0.001233 0.119148 -0.142784 -0.044040 0.851814 -0.062500 0 0 0 0 0 0 4 90364
-0.004217 0.001233 0.119148 -0.142784 -0.044040 0.851813 -0.062500 0 0 0 0 0 0 4 91359
-0.004217 0.001233 0.119148 -0.142799 -0.044027 0.851812 -0.062500 0 0 0 0 0 0 4 92375
-0.004217 0.001233 0.119148 -0.142785 -0.044039 0.851813 -0.062500 0 0 0 0 0 0 4 93392
-0.004197 0.001229 0.119139 -0.391783 0.015165 0.982383 -0.062500 0 0 0 0 0 0 4 94375
-0.004188 0.001226 0.119136 -0.290142 -0.009003 0.918596 -0.062500 0 0 0 0 0 0 4 95387
-0.004183 0.001225 0.119134 -0.218043 -0.026154 0.885534 -0.062500 0 0 0 0 0 0 4 96373
-0.004181 0.001225 0.119134 -0.180333 -0.035114 0.872965 -0.062500 0 0 0 0 0 0 4 97389
-0.004180 0.001224 0.119134 -0.161473 -0.039593 0.868498 -0.062500 0 0 0 0 0 0 4 98374
-0.004179 0.001224 0.119134 -0.152083 -0.041832 0.866930 -0.062500 0 0 0 0 0 0 4 99390
-0.004179 0.001224 0.119134 -0.147424 -0.042929 0.866387 -0.062500 0 0 0 0 0 0 4 100373
-0.004179 0.001224 0.119134 -0.145108 -0.043488 0.866200 -0.062500 0 0 0 0 0 0 4 101389
-0.004179 0.001224 0.119134 -0.143942 -0.043765 0.866135 -0.062500 0 0 0 0 0 0 4 102372
-0.004179 0.001224 0.119134 -0.143371 -0.043901 0.866110 -0.062500 0 0 0 0 0 0 4 103373
-0.004179 0.001224 0.119134 -0.143075 -0.043971 0.866102 -0.062500 0 0 0 0 0 0 4 104388
-0.004179 0.001224 0.119134 -0.142932 -0.044005 0.866102 -0.062500 0 0 0 0 0 0 4 105357
-0.004179 0.001224 0.119134 -0.142860 -0.044022 0.866092 -0.062500 0 0 0 0 0 0 4 106315
-0.004179 0.001224 0.119134 -0.142827 -0.044040 0.866106 -0.062500 0 0 0 0 0 0 4 107306
-0.004179 0.001224 0.119134 -0.142808 -0.044025 0.866101 -0.062500 0 0 0 0 0 0 4 108317
-0.004179 0.001224 0.119134 -0.142791 -0.044037 0.866102 -0.062500 0 0 0 0 0 0 4 109307
-0.004179 0.001224 0.119134 -0.142797 -0.044047 0.866095 -0.062500 0 0 0 0 0 0 4 110316
-0.004179 0.001224 0.119134 -0.142790 -0.044040 0.866101 -0.062500 0 0 0 0 0 0 4 111308
-0.004179 0.001224 0.119134 -0.142790 -0.044039 0.866102 -0.062500 0 0 0 0 0 0 4 112308
-0.004179 0.001224 0.119134 -0.142789 -0.044039 0.866102 -0.062500 0 0 0 0 0 0 4 113321
-0.004179 0.001224 0.119134 -0.142789 -0.044039 0.866102 -0.062500 0 0 0 0 0 0 4 114316
-0.004179 0.001224 0.119134 -0.142789 -0.044039 0.866103 -0.062500 0 0 0 0 0 0 4 115318
-0.004179 0.001224 0.119134 -0.142778 -0.044042 0.866097 -0.062500 0 0 0 0 0 0 4 116326
-0.004179 0.001224 0.119134 -0.142796 -0.044047 0.866095 -0.062500 0 0 0 0 0 0 4 117312
-0.004179 0.001224 0.119134 -0.142793 -0.044029 0.866094 -0.062500 0 0 0 0 0 0 4 118314
-0.004179 0.001224 0.119134 -0.142790 -0.044038 0.866101 -0.062500 0 0 0 0 0 0 4 119308
-0.004179 0.001224 0.119134 -0.142790 -0.044039 0.866102 -0.062500 0 0 0 0 0 0 4 120315
-0.004179 0.001224 0.119134 -0.142789 -0.044039 0.866102 -0.062500 0 0 0 0 0 0 4 121320
-0.004179 0.001224 0.119134 -0.142778 -0.044042 0.866096 -0.062500 0 0 0 0 0 0 4 122317
-0.004179 0.001224 0.119134 -0.142788 -0.044039 0.866102 -0.062500 0 0 0 0 0 0 4 123313
-0.004179 0.001224 0.119134 -0.142789 -0.044039 0.866102 -0.062500 0 0 0 0 0 0 4 124310
-0.004179 0.001224 0.119134 -0.142797 -0.044047 0.866095 -0.062500 0 0 0 0 0 0 4 125311
-0.004179 0.001224 0.119134 -0.142790 -0.044040 0.866102 -0.062500 0 0 0 0 0 0 4 126310
-0.004179 0.001224 0.119134 -0.142790 -0.044039 0.866102 -0.062500 0 0 0 0 0 0 4 127309
-0.004179 0.001224 0.119134 -0.142778 -0.044042 0.866096 -0.062500 0 0 0 0 0 0 4 128310
-0.004191 0.001211 0.119123 0.018896 0.132482 1.018348 -0.062500 0 0 0 0 0 0 4 129311
-0.004198 0.001204 0.119119 -0.043483 0.061278 0.943955 -0.062500 0 0 0 0 0 0 4 130310
-0.004201 0.001201 0.119118 -0.090493 0.010131 0.905400 -0.062500 0 0 0 0 0 0 4 131300
-0.004203 0.001199 0.119117 -0.116094 -0.016866 0.890761 -0.062500 0 0 0 0 0 0 4 132298
-0.004203 0.001198 0.119117 -0.129290 -0.030466 0.885540 -0.062500 0 0 0 0 0 0 4 133317
-0.004204 0.001198 0.119117 -0.135986 -0.037271 0.883722 -0.062500 0 0 0 0 0 0 4 134310
-0.004204 0.001197 0.119117 -0.139374 -0.040657 0.883087 -0.062500 0 0 0 0 0 0 4 135294
-0.004223 0.001202 0.119127 0.107812 -0.101510 0.752226 -0.062500 0 0 0 0 0 0 4 136312
-0.004233 0.001204 0.119130 0.005437 -0.078227 0.816084 -0.062500 0 0 0 0 0 0 4 137311
-0.004237 0.001205 0.119131 -0.067079 -0.061521 0.849105 -0.062500 0 0 0 0 0 0 4 138314
-0.004240 0.001206 0.119131 -0.105004 -0.052765 0.861647 -0.062500 0 0 0 0 0 0 4 139310
-0.004241 0.001206 0.119131 -0.123983 -0.048374 0.866093 -0.062500 0 0 0 0 0 0 4 140312
-0.004241 0.001206 0.119131 -0.133427 -0.046214 0.867646 -0.062500 0 0 0 0 0 0 4 141311
-0.004242 0.001206 0.119132 -0.138126 -0.045117 0.868183 -0.062500 0 0 0 0 0 0 4 142311
-0.004242 0.001206 0.119132 -0.140460 -0.044584 0.868380 -0.062500 0 0 0 0 0 0 4 143309
-0.004242 0.001206 0.119132 -0.141627 -0.044310 0.868447 -0.062500 0 0 0 0 0 0 4 144309
-0.004242 0.001206 0.119132 -0.142210 -0.044172 0.868457 -0.062500 0 0 0 0 0 0 4 145311
-0.004242 0.001206 0.119132 -0.142504 -0.044112 0.868470 -0.062500 0 0 0 0 0 0 4 146309
-0.004242 0.001206 0.119132 -0.142639 -0.044071 0.868478 -0.062500 0 0 0 0 0 0 4 147314
-0.004242 0.001206 0.119132 -0.142721 -0.044050 0.868475 -0.062500 0 0 0 0 0 0 4 148309
-0.004242 0.001206 0.119132 -0.142748 -0.044054 0.868474 -0.062500 0 0 0 0 0 0 4 149313
-0.004242 0.001206 0.119132 -0.142777 -0.044038 0.868478 -0.062500 0 0 0 0 0 0 4 150311
-0.004261 0.001211 0.119141 0.087387 -0.108910 0.737975 -0.062500 0 0 0 0 0 0 4 151310
-0.004271 0.001213 0.119144 -0.014201 -0.084790 0.801825 -0.062500 0 0 0 0 0 0 4 152309
-0.004275 0.001214 0.119145 -0.086317 -0.067644 0.834845 -0.062500 0 0 0 0 0 0 4 153391
-0.004278 0.001215 0.119146 -0.124060 -0.058667 0.847383 -0.062500 0 0 0 0 0 0 4 154411
-0.004279 0.001215 0.119146 -0.142935 -0.054173 0.851824 -0.062500 0 0 0 0 0 0 4 155397
-0.004279 0.001215 0.119146 -0.152328 -0.051941 0.853387 -0.062500 0 0 0 0 0 0 4 156391
-0.004280 0.001215 0.119146 -0.156985 -0.050826 0.853926 -0.062500 0 0 0 0 0 0 4 157396
-0.004280 0.001215 0.119146 -0.159318 -0.050281 0.854115 -0.062500 0 0 0 0 0 0 4 158394
-0.004280 0.001215 0.119146 -0.160474 -0.050008 0.854174 -0.062500 0 0 0 0 0 0 4 159384
-0.004280 0.001215 0.119146 -0.161056 -0.049869 0.854203 -0.062500 0 0 0 0 0 0 4 160395
-0.004280 0.001215 0.119146 -0.161342 -0.049802 0.854205 -0.062500 0 0 0 0 0 0 4 161366
-0.004280 0.001215 0.119146 -0.161488 -0.049757 0.854218 -0.062500 0 0 0 0 0 0 4 162364
-0.004280 0.001215 0.119146 -0.161559 -0.049739 0.854209 -0.062500 0 0 0 0 0 0 4 163385
-0.004280 0.001215 0.119146 -0.161597 -0.049740 0.854213 -0.062500 0 0 0 0 0 0 4 164395
-0.004280 0.001215 0.119146 -0.161615 -0.049726 0.854213 -0.062500 0 0 0 0 0 0 4 165367
-0.004280 0.001215 0.119146 -0.161617 -0.049725 0.854213 -0.062500 0 0 0 0 0 0 4 166363
-0.004280 0.001215 0.119146 -0.161625 -0.049733 0.854206 -0.062500 0 0 0 0 0 0 4 167362
-0.004280 0.001215 0.119146 -0.161630 -0.049723 0.854218 -0.062500 0 0 0 0 0 0 4 168362
-0.004280 0.001215 0.119146 -0.161626 -0.049733 0.854206 -0.062500 0 0 0 0 0 0 4 169393
-0.004280 0.001215 0.119146 -0.161630 -0.049723 0.854218 -0.062500 0 0 0 0 0 0 4 170372
-0.004280 0.001215 0.119146 -0.161638 -0.049730 0.854212 -0.062500 0 0 0 0 0 0 4 171387
-0.004280 0.001215 0.119146 -0.161620 -0.049726 0.854213 -0.062500 0 0 0 0 0 0 4 172370
-0.004280 0.001215 0.119146 -0.161637 -0.049731 0.854212 -0.062500 0 0 0 0 0 0 4 173370
-0.004280 0.001215 0.119146 -0.161631 -0.049723 0.854219 -0.062500 0 0 0 0 0 0 4 174386
-0.004280 0.001215 0.119146 -0.161626 -0.049733 0.854207 -0.062500 0 0 0 0 0 0 4 175369
-0.004280 0.001215 0.119146 -0.161638 -0.049731 0.854211 -0.062500 0 0 0 0 0 0 4 176385
-0.004299 0.001220 0.119155 0.087498 -0.108926 0.723851 -0.062500 0 0 0 0 0 0 4 177362
-0.004308 0.001222 0.119158 -0.014147 -0.084792 0.787631 -0.062500 0 0 0 0 0 0 4 178314
-0.004313 0.001223 0.119159 -0.086294 -0.067648 0.820618 -0.062500 0 0 0 0 0 0 4 179305
-0.004315 0.001224 0.119160 -0.124060 -0.058676 0.833129 -0.062500 0 0 0 0 0 0 4 180305
-0.004317 0.001224 0.119160 -0.142938 -0.054173 0.837586 -0.062500 0 0 0 0 0 0 4 181314
-0.004317 0.001224 0.119160 -0.152321 -0.051943 0.839141 -0.062500 0 0 0 0 0 0 4 182305
-0.004317 0.001224 0.119160 -0.156986 -0.050836 0.839670 -0.062500 0 0 0 0 0 0 4 183314
-0.004318 0.001224 0.119160 -0.159312 -0.050283 0.839864 -0.062500 0 0 0 0 0 0 4 184304
-0.004318 0.001224 0.119160 -0.160472 -0.049998 0.839936 -0.062500 0 0 0 0 0 0 4 185314
-0.004318 0.001224 0.119160 -0.161054 -0.049859 0.839946 -0.062500 0 0 0 0 0 0 4 186305
-0.004318 0.001224 0.119160 -0.161348 -0.049799 0.839959 -0.062500 0 0 0 0 0 0 4 187313
-0.004318 0.001224 0.119160 -0.161491 -0.049766 0.839960 -0.062500 0 0 0 0 0 0 4 188300
-0.004318 0.001224 0.119160 -0.161554 -0.049741 0.839956 -0.062500 0 0 0 0 0 0 4 189306
-0.004318 0.001224 0.119160 -0.161591 -0.049741 0.839961 -0.062500 0 0 0 0 0 0 4 190311
-0.004337 0.001229 0.119169 0.087644 -0.108970 0.709744 -0.062500 0 0 0 0 0 0 4 191314
-0.004346 0.001231 0.119173 -0.014086 -0.084807 0.773458 -0.062500 0 0 0 0 0 0 4 192312
-0.004351 0.001232 0.119174 -0.086279 -0.067662 0.806398 -0.062500 0 0 0 0 0 0 4 193315
-0.004353 0.001233 0.119174 -0.124047 -0.058671 0.818902 -0.062500 0 0 0 0 0 0 4 194314
-0.004354 0.001233 0.119174 -0.142922 -0.054186 0.823345 -0.062500 0 0 0 0 0 0 4 195308
-0.004355 0.001233 0.119174 -0.152312 -0.051946 0.824907 -0.062500 0 0 0 0 0 0 4 196320
-0.004355 0.001233 0.119174 -0.156990 -0.050835 0.825440 -0.062500 0 0 0 0 0 0 4 197313
-0.004355 0.001233 0.119174 -0.159319 -0.050282 0.825634 -0.062500 0 0 0 0 0 0 4 198310
-0.004356 0.001233 0.119174 -0.160471 -0.049988 0.825692 -0.062500 0 0 0 0 0 0 4 199293
-0.004356 0.001233 0.119174 -0.161058 -0.049867 0.825721 -0.062500 0 0 0 0 0 0 4 200292
-0.004375 0.001238 0.119184 0.088032 -0.109071 0.695651 -0.062500 0 0 0 0 0 0 4 201294
-0.004384 0.001240 0.119187 -0.013886 -0.084855 0.759281 -0.062500 0 0 0 0 0 0 4 202310
-0.004389 0.001241 0.119188 -0.086185 -0.067684 0.792190 -0.062500 0 0 0 0 0 0 4 203306
-0.004391 0.001242 0.119188 -0.123999 -0.058682 0.804685 -0.062500 0 0 0 0 0 0 4 204301
-0.004392 0.001242 0.119188 -0.142908 -0.054189 0.809131 -0.062500 0 0 0 0 0 0 4 205316
-0.004393 0.001242 0.119188 -0.152307 -0.051937 0.810682 -0.062500 0 0 0 0 0 0 4 206312
-0.004393 0.001242 0.119188 -0.156984 -0.050835 0.811219 -0.062500 0 0 0 0 0 0 4 207314
-0.004393 0.001242 0.119188 -0.159313 -0.050283 0.811412 -0.062500 0 0 0 0 0 0 4 208310
-0.004393 0.001242 0.119188 -0.160473 -0.049998 0.811483 -0.062500 0 0 0 0 0 0 4 209311
-0.004413 0.001247 0.119198 0.088442 -0.109157 0.681566 -0.062500 0 0 0 0 0 0 4 210308
-0.004422 0.001249 0.119201 -0.013681 -0.084912 0.745125 -0.062500 0 0 0 0 0 0 4 211309
-0.004427 0.001250 0.119202 -0.086082 -0.067700 0.778003 -0.062500 0 0 0 0 0 0 4 212309
-0.004429 0.001251 0.119202 -0.123950 -0.058693 0.790484 -0.062500 0 0 0 0 0 0 4 213309
-0.004430 0.001251 0.119203 -0.142893 -0.054193 0.794932 -0.062500 0 0 0 0 0 0 4 214308
-0.004431 0.001251 0.119203 -0.152306 -0.051948 0.796472 -0.062500 0 0 0 0 0 0 4 215309
-0.004431 0.001251 0.119203 -0.156978 -0.050838 0.797013 -0.062500 0 0 0 0 0 0 4 216309
-0.004431 0.001251 0.119203 -0.159307 -0.050285 0.797205 -0.062500 0 0 0 0 0 0 4 217310
-0.004431 0.001251 0.119203 -0.160468 -0.049999 0.797276 -0.062500 0 0 0 0 0 0 4 218309
-0.004451 0.001256 0.119212 0.088558 -0.109183 0.667509 -0.062500 0 0 0 0 0 0 4 219309
-0.004460 0.001258 0.119215 -0.013634 -0.084923 0.730983 -0.062500 0 0 0 0 0 0 4 220310
-0.004465 0.001259 0.119216 -0.086060 -0.067705 0.763833 -0.062500 0 0 0 0 0 0 4 221312
-0.004467 0.001260 0.119217 -0.123933 -0.058697 0.776310 -0.062500 0 0 0 0 0 0 4 222308
-0.004468 0.001260 0.119217 -0.161779 -0.059980 0.780735 -0.062500 0 0 0 0 0 0 4 223308
-0.004469 0.001260 0.119217 -0.171185 -0.057736 0.782283 -0.062500 0 0 0 0 0 0 4 224310
-0.004469 0.001260 0.119217 -0.175869 -0.056623 0.782828 -0.062500 0 0 0 0 0 0 4 225311
-0.004488 0.001265 0.119226 0.071553 -0.115427 0.653376 -0.062500 0 0 0 0 0 0 4 226308
-0.004498 0.001267 0.119229 -0.031579 -0.090934 0.716834 -0.062500 0 0 0 0 0 0 4 227307
-0.004503 0.001268 0.119230 -0.104493 -0.073599 0.749659 -0.062500 0 0 0 0 0 0 4 228300
-0.004505 0.001269 0.119231 -0.142609 -0.064534 0.762131 -0.062500 0 0 0 0 0 0 4 229396
-0.004506 0.001269 0.119231 -0.161649 -0.060001 0.766564 -0.062500 0 0 0 0 0 0 4 230394
-0.004526 0.001274 0.119240 0.078730 -0.117130 0.638615 -0.062500 0 0 0 0 0 0 4 231391
-0.004536 0.001276 0.119244 -0.028012 -0.091791 0.702471 -0.062500 0 0 0 0 0 0 4 232392
-0.004540 0.001277 0.119245 -0.097057 -0.072563 0.735437 -0.062500 0 0 0 0 0 0 4 233390
-0.004543 0.001278 0.119245 -0.136061 -0.063287 0.747945 -0.062500 0 0 0 0 0 0 4 234392
-0.004544 0.001278 0.119245 -0.155564 -0.058634 0.752395 -0.062500 0 0 0 0 0 0 4 235387
-0.004545 0.001278 0.119245 -0.165253 -0.056331 0.753943 -0.062500 0 0 0 0 0 0 4 236391
-0.004545 0.001278 0.119245 -0.170075 -0.055176 0.754490 -0.062500 0 0 0 0 0 0 4 237388
-0.004545 0.001278 0.119245 -0.172474 -0.054616 0.754677 -0.062500 0 0 0 0 0 0 4 238391
-0.004564 0.001283 0.119254 0.076320 -0.113734 0.625389 -0.062500 0 0 0 0 0 0 4 239361
-0.004574 0.001285 0.119258 -0.026375 -0.089356 0.688655 -0.062500 0 0 0 0 0 0 4 240365
-0.004578 0.001286 0.119259 -0.099073 -0.072084 0.721403 -0.062500 0 0 0 0 0 0 4 241388
-0.004581 0.001287 0.119259 -0.137067 -0.063048 0.733829 -0.062500 0 0 0 0 0 0 4 242385
-0.004582 0.001287 0.119259 -0.156061 -0.058526 0.738257 -0.062500 0 0 0 0 0 0 4 243371
-0.004583 0.001287 0.119259 -0.165501 -0.056273 0.739805 -0.062500 0 0 0 0 0 0 4 244383
-0.004583 0.001287 0.119259 -0.170207 -0.055145 0.740343 -0.062500 0 0 0 0 0 0 4 245370
-0.004583 0.001287 0.119259 -0.172539 -0.054600 0.740539 -0.062500 0 0 0 0 0 0 4 246382
-0.004583 0.001287 0.119259 -0.173697 -0.054326 0.740594 -0.062500 0 0 0 0 0 0 4 247366
-0.004583 0.001287 0.119259 -0.174284 -0.054177 0.740614 -0.062500 0 0 0 0 0 0 4 248384
-0.004583 0.001287 0.119259 -0.174571 -0.054108 0.740634 -0.062500 0 0 0 0 0 0 4 249353
-0.004602 0.001292 0.119269 0.075385 -0.113520 0.611427 -0.062500 0 0 0 0 0 0 4 250311
-0.004612 0.001294 0.119272 -0.026844 -0.089245 0.674589 -0.062500 0 0 0 0 0 0 4 251303
-0.004616 0.001295 0.119273 -0.099307 -0.072028 0.707282 -0.062500 0 0 0 0 0 0 4 252312
-0.004619 0.001296 0.119273 -0.137192 -0.063008 0.719705 -0.062500 0 0 0 0 0 0 4 253303
-0.004620 0.001296 0.119273 -0.156124 -0.058500 0.724135 -0.062500 0 0 0 0 0 0 4 254302
-0.004621 0.001296 0.119273 -0.165534 -0.056264 0.725674 -0.062500 0 0 0 0 0 0 4 255311
-0.004621 0.001296 0.119273 -0.170212 -0.055154 0.726205 -0.062500 0 0 0 0 0 0 4 256302
-0.004621 0.001296 0.119273 -0.172549 -0.054589 0.726404 -0.062500 0 0 0 0 0 0 4 257312
-0.004621 0.001296 0.119274 -0.173704 -0.054324 0.726466 -0.062500 0 0 0 0 0 0 4 258303
-0.004621 0.001296 0.119274 -0.174279 -0.054178 0.726481 -0.062500 0 0 0 0 0 0 4 259312
-0.004621 0.001296 0.119274 -0.174573 -0.054117 0.726493 -0.062500 0 0 0 0 0 0 4 260311
-0.004621 0.001296 0.119274 -0.174717 -0.054084 0.726493 -0.062500 0 0 0 0 0 0 4 261309
-0.004621 0.001296 0.119274 -0.174791 -0.054056 0.726495 -0.062500 0 0 0 0 0 0 4 262321
-0.004621 0.001296 0.119274 -0.174830 -0.054056 0.726500 -0.062500 0 0 0 0 0 0 4 263318
-0.004621 0.001296 0.119274 -0.174848 -0.054043 0.726500 -0.062500 0 0 0 0 0 0 4 264306
-0.004621 0.001296 0.119274 -0.174850 -0.054041 0.726500 -0.062500 0 0 0 0 0 0 4 265313
-0.004621 0.001296 0.119274 -0.174858 -0.054050 0.726493 -0.062500 0 0 0 0 0 0 4 266324
-0.004621 0.001296 0.119274 -0.174851 -0.054042 0.726499 -0.062500 0 0 0 0 0 0 4 267298
-0.004621 0.001296 0.119274 -0.174870 -0.054047 0.726499 -0.062500 0 0 0 0 0 0 4 268318
-0.004621 0.001296 0.119274 -0.174852 -0.054042 0.726500 -0.062500 0 0 0 0 0 0 4 269322
-0.004621 0.001296 0.119274 -0.174870 -0.054047 0.726499 -0.062500 0 0 0 0 0 0 4 270319
-0.004621 0.001296 0.119274 -0.174853 -0.054042 0.726500 -0.062500 0 0 0 0 0 0 4 271319
-0.004621 0.001296 0.119274 -0.174870 -0.054047 0.726499 -0.062500 0 0 0 0 0 0 4 272318
-0.004621 0.001296 0.119274 -0.174860 -0.054050 0.726493 -0.062500 0 0 0 0 0 0 4 273320
-0.004621 0.001296 0.119274 -0.174863 -0.054039 0.726505 -0.062500 0 0 0 0 0 0 4 274316
-0.004621 0.001296 0.119274 -0.174859 -0.054049 0.726494 -0.062500 0 0 0 0 0 0 4 275317
-0.004621 0.001296 0.119274 -0.174863 -0.054039 0.726505 -0.062500 0 0 0 0 0 0 4 276284
-0.004621 0.001296 0.119274 -0.174859 -0.054049 0.726494 -0.062500 0 0 0 0 0 0 4 277321
-0.004621 0.001296 0.119274 -0.174863 -0.054039 0.726505 -0.062500 0 0 0 0 0 0 4 278322
-0.004621 0.001296 0.119274 -0.174859 -0.054049 0.726494 -0.062500 0 0 0 0 0 0 4 279321
-0.004621 0.001296 0.119274 -0.174851 -0.054042 0.726500 -0.062500 0 0 0 0 0 0 4 280310
-0.004621 0.001296 0.119274 -0.174862 -0.054039 0.726506 -0.062500 0 0 0 0 0 0 4 281320
-0.004621 0.001296 0.119274 -0.174862 -0.054039 0.726487 -0.062500 0 0 0 0 0 0 4 282318
-0.004621 0.001296 0.119274 -0.174871 -0.054046 0.726497 -0.062500 0 0 0 0 0 0 4 283288
-0.004621 0.001296 0.119274 -0.174860 -0.054050 0.726493 -0.062500 0 0 0 0 0 0 4 284287
-0.004621 0.001296 0.119274 -0.174863 -0.054039 0.726505 -0.062500 0 0 0 0 0 0 4 285320
-0.004621 0.001296 0.119274 -0.174859 -0.054049 0.726493 -0.062500 0 0 0 0 0 0 4 286287
-0.004621 0.001296 0.119274 -0.174863 -0.054039 0.726505 -0.062500 0 0 0 0 0 0 4 287318
-0.004621 0.001296 0.119274 -0.174859 -0.054049 0.726494 -0.062500 0 0 0 0 0 0 4 288311
-0.004621 0.001296 0.119274 -0.174863 -0.054039 0.726505 -0.062500 0 0 0 0 0 0 4 289320
-0.004621 0.001296 0.119274 -0.174859 -0.054049 0.726494 -0.062500 0 0 0 0 0 0 4 290306
-0.004621 0.001296 0.119274 -0.174863 -0.054039 0.726505 -0.062500 0 0 0 0 0 0 4 291317
-0.004621 0.001296 0.119274 -0.174862 -0.054039 0.726487 -0.062500 0 0 0 0 0 0 4 292316
-0.004621 0.001296 0.119274 -0.174871 -0.054046 0.726497 -0.062500 0 0 0 0 0 0 4 293317
-0.004621 0.001296 0.119274 -0.174853 -0.054042 0.726499 -0.062500 0 0 0 0 0 0 4 294315
-0.004621 0.001296 0.119274 -0.174870 -0.054047 0.726499 -0.062500 0 0 0 0 0 0 4 295315
-0.004621 0.001296 0.119274 -0.174853 -0.054042 0.726500 -0.062500 0 0 0 0 0 0 4 296288
-0.004621 0.001296 0.119274 -0.174870 -0.054047 0.726499 -0.062500 0 0 0 0 0 0 4 297289
-0.004621 0.001296 0.119274 -0.174853 -0.054042 0.726500 -0.062500 0 0 0 0 0 0 4 298287
-0.004621 0.001296 0.119274 -0.174870 -0.054047 0.726499 -0.062500 0 0 0 0 0 0 4 299316
-0.004621 0.001296 0.119274 -0.174853 -0.054042 0.726500 -0.062500 0 0 0 0 0 0 4 300295
-0.004621 0.001296 0.119274 -0.174862 -0.054039 0.726506 -0.062500 0 0 0 0 0 0 4 301392
-0.004621 0.001296 0.119274 -0.174859 -0.054049 0.726494 -0.062500 0 0 0 0 0 0 4 302388
-0.004621 0.001296 0.119274 -0.174863 -0.054039 0.726506 -0.062500 0 0 0 0 0 0 4 303369
-0.004621 0.001296 0.119274 -0.174862 -0.054039 0.726487 -0.062500 0 0 0 0 0 0 4 304395
-0.004621 0.001296 0.119274 -0.174871 -0.054046 0.726498 -0.062500 0 0 0 0 0 0 4 305363
-0.004621 0.001296 0.119274 -0.174860 -0.054050 0.726493 -0.062500 0 0 0 0 0 0 4 306361
-0.004640 0.001301 0.119283 0.075365 -0.113506 0.597449 -0.062500 0 0 0 0 0 0 4 307357
-0.004650 0.001303 0.119286 -0.026856 -0.089241 0.660525 -0.062500 0 0 0 0 0 0 4 308359
-0.004654 0.001304 0.119287 -0.099325 -0.072024 0.693184 -0.062500 0 0 0 0 0 0 4 309391
-0.004657 0.001305 0.119287 -0.137201 -0.063006 0.705596 -0.062500 0 0 0 0 0 0 4 310384
-0.004658 0.001305 0.119288 -0.156138 -0.058497 0.710016 -0.062500 0 0 0 0 0 0 4 311360
-0.004659 0.001305 0.119288 -0.165529 -0.056266 0.711559 -0.062500 0 0 0 0 0 0 4 312359
-0.004659 0.001305 0.119288 -0.170217 -0.055152 0.712094 -0.062500 0 0 0 0 0 0 4 313363
-0.004659 0.001305 0.119288 -0.172551 -0.054598 0.712279 -0.062500 0 0 0 0 0 0 4 314386
-0.004659 0.001305 0.119288 -0.173699 -0.054326 0.712346 -0.062500 0 0 0 0 0 0 4 315382
-0.004659 0.001305 0.119288 -0.174286 -0.054177 0.712367 -0.062500 0 0 0 0 0 0 4 316365
-0.004659 0.001305 0.119288 -0.174581 -0.054116 0.712380 -0.062500 0 0 0 0 0 0 4 317381
-0.004659 0.001305 0.119288 -0.174716 -0.054074 0.712387 -0.062500 0 0 0 0 0 0 4 318367
-0.004659 0.001305 0.119288 -0.174786 -0.054057 0.712378 -0.062500 0 0 0 0 0 0 4 319381
-0.004659 0.001305 0.119288 -0.174824 -0.054058 0.712381 -0.062500 0 0 0 0 0 0 4 320379
-0.004659 0.001305 0.119288 -0.174843 -0.054044 0.712381 -0.062500 0 0 0 0 0 0 4 321354
-0.004659 0.001305 0.119288 -0.174845 -0.054043 0.712381 -0.062500 0 0 0 0 0 0 4 322310
-0.004659 0.001305 0.119288 -0.174857 -0.054040 0.712387 -0.062500 0 0 0 0 0 0 4 323301
-0.004659 0.001305 0.119288 -0.174865 -0.054048 0.712380 -0.062500 0 0 0 0 0 0 4 324309
-0.004659 0.001305 0.119288 -0.174866 -0.054049 0.712380 -0.062500 0 0 0 0 0 0 4 325309
-0.004659 0.001305 0.119288 -0.174859 -0.054040 0.712386 -0.062500 0 0 0 0 0 0 4 326301
-0.004659 0.001305 0.119288 -0.174866 -0.054048 0.712380 -0.062500 0 0 0 0 0 0 4 327309
-0.004659 0.001305 0.119288 -0.174859 -0.054040 0.712387 -0.062500 0 0 0 0 0 0 4 328300
-0.004659 0.001305 0.119288 -0.174866 -0.054048 0.712381 -0.062500 0 0 0 0 0 0 4 329310
-0.004659 0.001305 0.119288 -0.174847 -0.054043 0.712381 -0.062500 0 0 0 0 0 0 4 330300
-0.004659 0.001305 0.119288 -0.174865 -0.054048 0.712380 -0.062500 0 0 0 0 0 0 4 331311
-0.004659 0.001305 0.119288 -0.174866 -0.054049 0.712380 -0.062500 0 0 0 0 0 0 4 332319
-0.004659 0.001305 0.119288 -0.174859 -0.054040 0.712387 -0.062500 0 0 0 0 0 0 4 333305
-0.004659 0.001305 0.119288 -0.174866 -0.054048 0.712380 -0.062500 0 0 0 0 0 0 4 334318
-0.004659 0.001305 0.119288 -0.174859 -0.054040 0.712387 -0.062500 0 0 0 0 0 0 4 335289
-0.004659 0.001305 0.119288 -0.174869 -0.054037 0.712373 -0.062500 0 0 0 0 0 0 4 336313
-0.004659 0.001305 0.119288 -0.174859 -0.054039 0.712386 -0.062500 0 0 0 0 0 0 4 337314
-0.004659 0.001305 0.119288 -0.174866 -0.054048 0.712380 -0.062500 0 0 0 0 0 0 4 338300
-0.004659 0.001305 0.119288 -0.174859 -0.054040 0.712387 -0.062500 0 0 0 0 0 0 4 339290
-0.004659 0.001305 0.119288 -0.174866 -0.054048 0.712381 -0.062500 0 0 0 0 0 0 4 340301
-0.004659 0.001305 0.119288 -0.174859 -0.054040 0.712387 -0.062500 0 0 0 0 0 0 4 341314
-0.004659 0.001305 0.119288 -0.174854 -0.054051 0.712375 -0.062500 0 0 0 0 0 0 4 342314
-0.004659 0.001305 0.119288 -0.174865 -0.054049 0.712379 -0.062500 0 0 0 0 0 0 4 343314
-0.004659 0.001305 0.119288 -0.174859 -0.054040 0.712387 -0.062500 0 0 0 0 0 0 4 344314
-0.004659 0.001305 0.119288 -0.174866 -0.054048 0.712380 -0.062500 0 0 0 0 0 0 4 345315
-0.004659 0.001305 0.119288 -0.174859 -0.054040 0.712387 -0.062500 0 0 0 0 0 0 4 346314
-0.004659 0.001305 0.119288 -0.174866 -0.054048 0.712381 -0.062500 0 0 0 0 0 0 4 347314
-0.004659 0.001305 0.119288 -0.174862 -0.054030 0.712380 -0.062500 0 0 0 0 0 0 4 348288
-0.004659 0.001305 0.119288 -0.174866 -0.054047 0.712380 -0.062500 0 0 0 0 0 0 4 349323
-0.004659 0.001305 0.119288 -0.174859 -0.054040 0.712387 -0.062500 0 0 0 0 0 0 4 350289
-0.004659 0.001305 0.119288 -0.174866 -0.054048 0.712381 -0.062500 0 0 0 0 0 0 4 351320
-0.004659 0.001305 0.119288 -0.174866 -0.054049 0.712380 -0.062500 0 0 0 0 0 0 4 352317
-0.004659 0.001305 0.119288 -0.174847 -0.054043 0.712381 -0.062500 0 0 0 0 0 0 4 353317
-0.004659 0.001305 0.119288 -0.174865 -0.054048 0.712380 -0.062500 0 0 0 0 0 0 4 354318
-0.004659 0.001305 0.119288 -0.174859 -0.054040 0.712387 -0.062500 0 0 0 0 0 0 4 355314
-0.004659 0.001305 0.119288 -0.174866 -0.054048 0.712380 -0.062500 0 0 0 0 0 0 4 356315
-0.004659 0.001305 0.119288 -0.174859 -0.054040 0.712387 -0.062500 0 0 0 0 0 0 4 357287
-0.004659 0.001305 0.119288 -0.174866 -0.054048 0.712381 -0.062500 0 0 0 0 0 0 4 358315
-0.004659 0.001305 0.119288 -0.174862 -0.054030 0.712380 -0.062500 0 0 0 0 0 0 4 359314
-0.004659 0.001305 0.119288 -0.174866 -0.054047 0.712380 -0.062500 0 0 0 0 0 0 4 360310
-0.004659 0.001305 0.119288 -0.174859 -0.054040 0.712387 -0.062500 0 0 0 0 0 0 4 361316
-0.004659 0.001305 0.119288 -0.174866 -0.054048 0.712381 -0.062500 0 0 0 0 0 0 4 362316
-0.004659 0.001305 0.119288 -0.174866 -0.054049 0.712380 -0.062500 0 0 0 0 0 0 4 363284
-0.004659 0.001305 0.119288 -0.174859 -0.054040 0.712387 -0.062500 0 0 0 0 0 0 4 364315
-0.004659 0.001305 0.119288 -0.174854 -0.054051 0.712375 -0.062500 0 0 0 0 0 0 4 365391
-0.004659 0.001305 0.119288 -0.174858 -0.054041 0.712386 -0.062500 0 0 0 0 0 0 4 366386
-0.004659 0.001305 0.119288 -0.174866 -0.054048 0.712380 -0.062500 0 0 0 0 0 0 4 367381
-0.004659 0.001305 0.119288 -0.174859 -0.054040 0.712387 -0.062500 0 0 0 0 0 0 4 368384
-0.004659 0.001305 0.119288 -0.174866 -0.054048 0.712381 -0.062500 0 0 0 0 0 0 4 369360
-0.004659 0.001305 0.119288 -0.174869 -0.054038 0.712373 -0.062500 0 0 0 0 0 0 4 370359
-0.004659 0.001305 0.119288 -0.174859 -0.054039 0.712386 -0.062500 0 0 0 0 0 0 4 371381
-0.004659 0.001305 0.119288 -0.174866 -0.054048 0.712380 -0.062500 0 0 0 0 0 0 4 372385
-0.004659 0.001305 0.119288 -0.174859 -0.054040 0.712387 -0.062500 0 0 0 0 0 0 4 373391
-0.004659 0.001305 0.119288 -0.174866 -0.054048 0.712380 -0.062500 0 0 0 0 0 0 4 374387
-0.004659 0.001305 0.119288 -0.174859 -0.054040 0.712387 -0.062500 0 0 0 0 0 0 4 375387
-0.004659 0.001305 0.119288 -0.174854 -0.054051 0.712375 -0.062500 0 0 0 0 0 0 4 376380
-0.004659 0.001305 0.119288 -0.174858 -0.054041 0.712386 -0.062500 0 0 0 0 0 0 4 377392
-0.004659 0.001305 0.119288 -0.174866 -0.054048 0.712380 -0.062500 0 0 0 0 0 0 4 378357
-0.004659 0.001305 0.119288 -0.174859 -0.054040 0.712387 -0.062500 0 0 0 0 0 0 4 379355
-0.004659 0.001305 0.119288 -0.174866 -0.054048 0.712381 -0.062500 0 0 0 0 0 0 4 380380
-0.004659 0.001305 0.119288 -0.174869 -0.054038 0.712373 -0.062500 0 0 0 0 0 0 4 381389
-0.004659 0.001305 0.119288 -0.174859 -0.054039 0.712386 -0.062500 0 0 0 0 0 0 4 382359
-0.004659 0.001305 0.119288 -0.174866 -0.054048 0.712380 -0.062500 0 0 0 0 0 0 4 383358
-0.004659 0.001305 0.119288 -0.174859 -0.054040 0.712387 -0.062500 0 0 0 0 0 0 4 384357
-0.004659 0.001305 0.119288 -0.174866 -0.054048 0.712380 -0.062500 0 0 0 0 0 0 4 385358
-0.004659 0.001305 0.119288 -0.174859 -0.054040 0.712387 -0.062500 0 0 0 0 0 0 4 386349
-0.004659 0.001305 0.119288 -0.174854 -0.054051 0.712375 -0.062500 0 0 0 0 0 0 4 387379
-0.004659 0.001305 0.119288 -0.174858 -0.054041 0.712386 -0.062500 0 0 0 0 0 0 4 388364
-0.004659 0.001305 0.119288 -0.174866 -0.054048 0.712380 -0.062500 0 0 0 0 0 0 4 389379
-0.004659 0.001305 0.119288 -0.174866 -0.054049 0.712380 -0.062500 0 0 0 0 0 0 4 390364
-0.004659 0.001305 0.119288 -0.174859 -0.054040 0.712387 -0.062500 0 0 0 0 0 0 4 391383
-0.004659 0.001305 0.119288 -0.174869 -0.054037 0.712373 -0.062500 0 0 0 0 0 0 4 392365
-0.004659 0.001305 0.119288 -0.174859 -0.054039 0.712386 -0.062500 0 0 0 0 0 0 4 393360
-0.004659 0.001305 0.119288 -0.174866 -0.054048 0.712380 -0.062500 0 0 0 0 0 0 4 394300
-0.004659 0.001305 0.119288 -0.174859 -0.054040 0.712387 -0.062500 0 0 0 0 0 0 4 395307
-0.004659 0.001305 0.119288 -0.174866 -0.054048 0.712381 -0.062500 0 0 0 0 0 0 4 396298
-0.004659 0.001305 0.119288 -0.174859 -0.054040 0.712387 -0.062500 0 0 0 0 0 0 4 397307
-0.004659 0.001305 0.119288 -0.174854 -0.054051 0.712375 -0.062500 0 0 0 0 0 0 4 398298
-0.004659 0.001305 0.119288 -0.174865 -0.054049 0.712379 -0.062500 0 0 0 0 0 0 4 399307
-0.004659 0.001305 0.119288 -0.174859 -0.054040 0.712386 -0.062500 0 0 0 0 0 0 4 400298
-0.004659 0.001305 0.119288 -0.174866 -0.054048 0.712380 -0.062500 0 0 0 0 0 0 4 401307
-0.004659 0.001305 0.119288 -0.174859 -0.054040 0.712387 -0.062500 0 0 0 0 0 0 4 402297
-0.004659 0.001305 0.119288 -0.174866 -0.054048 0.712381 -0.062500 0 0 0 0 0 0 4 403307
-0.004659 0.001305 0.119288 -0.174862 -0.054030 0.712380 -0.062500 0 0 0 0 0 0 4 404305
-0.004659 0.001305 0.119288 -0.174866 -0.054047 0.712380 -0.062500 0 0 0 0 0 0 4 405319
-0.004659 0.001305 0.119288 -0.174859 -0.054040 0.712387 -0.062500 0 0 0 0 0 0 4 406301
-0.004659 0.001305 0.119288 -0.174866 -0.054048 0.712381 -0.062500 0 0 0 0 0 0 4 407311
-0.004659 0.001305 0.119288 -0.174859 -0.054040 0.712387 -0.062500 0 0 0 0 0 0 4 408308
-0.004659 0.001305 0.119288 -0.174866 -0.054048 0.712381 -0.062500 0 0 0 0 0 0 4 409306
-0.004659 0.001305 0.119288 -0.174855 -0.054051 0.712374 -0.062500 0 0 0 0 0 0 4 410320
-0.004659 0.001305 0.119288 -0.174858 -0.054041 0.712386 -0.062500 0 0 0 0 0 0 4 411318
-0.004659 0.001305 0.119288 -0.174866 -0.054048 0.712380 -0.062500 0 0 0 0 0 0 4 412305
-0.004659 0.001305 0.119288 -0.174859 -0.054040 0.712387 -0.062500 0 0 0 0 0 0 4 413314
-0.004659 0.001305 0.119288 -0.174866 -0.054048 0.712381 -0.062500 0 0 0 0 0 0 4 414292
-0.004647 0.001319 0.119299 -0.335984 -0.230518 0.559326 -0.062500 0 0 0 0 0 0 4 415314
-0.004640 0.001326 0.119302 -0.274173 -0.159386 0.634112 -0.062500 0 0 0 0 0 0 4 416315
-0.004637 0.001329 0.119304 -0.227307 -0.108222 0.672852 -0.062500 0 0 0 0 0 0 4 417285
-0.004635 0.001331 0.119304 -0.201674 -0.081213 0.687581 -0.062500 0 0 0 0 0 0 4 418313
-0.004635 0.001332 0.119304 -0.188427 -0.067612 0.692822 -0.062500 0 0 0 0 0 0 4 419312
-0.004634 0.001332 0.119304 -0.181706 -0.060820 0.694664 -0.062500 0 0 0 0 0 0 4 420315
-0.004634 0.001332 0.119304 -0.178302 -0.057428 0.695299 -0.062500 0 0 0 0 0 0 4 421288
-0.004634 0.001332 0.119304 -0.176586 -0.055735 0.695510 -0.062500 0 0 0 0 0 0 4 422310
-0.004634 0.001332 0.119304 -0.175727 -0.054883 0.695604 -0.062500 0 0 0 0 0 0 4 423317
-0.004621 0.001346 0.119315 -0.336516 -0.231039 0.542686 -0.062500 0 0 0 0 0 0 4 424282
-0.004615 0.001353 0.119319 -0.274433 -0.159634 0.617415 -0.062500 0 0 0 0 0 0 4 425314
-0.004617 0.001374 0.119309 -0.162634 -0.338227 0.810434 -0.062500 0 0 0 0 0 0 4 426314
-0.004618 0.001384 0.119306 -0.160285 -0.219776 0.749868 -0.062500 0 0 0 0 0 0 4 427283
-0.004618 0.001390 0.119305 -0.165922 -0.139449 0.716021 -0.062500 0 0 0 0 0 0 4 428285
-0.004619 0.001392 0.119304 -0.169962 -0.097075 0.702974 -0.062500 0 0 0 0 0 0 4 429284
-0.004619 0.001394 0.119304 -0.172267 -0.075612 0.698305 -0.062500 0 0 0 0 0 0 4 430312
-0.004619 0.001394 0.119304 -0.173515 -0.064836 0.696670 -0.062500 0 0 0 0 0 0 4 431283
-0.004619 0.001395 0.119304 -0.174178 -0.059446 0.696106 -0.062500 0 0 0 0 0 0 4 432313
-0.004619 0.001395 0.119304 -0.174518 -0.056750 0.695904 -0.062500 0 0 0 0 0 0 4 433314
-0.004619 0.001395 0.119304 -0.174690 -0.055401 0.695839 -0.062500 0 0 0 0 0 0 4 434282
-0.004619 0.001395 0.119304 -0.174763 -0.054720 0.695814 -0.062500 0 0 0 0 0 0 4 435290
-0.004619 0.001395 0.119304 -0.174813 -0.054380 0.695804 -0.062500 0 0 0 0 0 0 4 436312
-0.004606 0.001408 0.119315 -0.336144 -0.230912 0.543050 -0.062500 0 0 0 0 0 0 4 437286
-0.004600 0.001415 0.119319 -0.274251 -0.159556 0.617685 -0.062500 0 0 0 0 0 0 4 438312
-0.004597 0.001419 0.119320 -0.227332 -0.108290 0.656353 -0.062500 0 0 0 0 0 0 4 439312
-0.004595 0.001420 0.119321 -0.201681 -0.081230 0.671045 -0.062500 0 0 0 0 0 0 4 440282
-0.004594 0.001421 0.119321 -0.188444 -0.067620 0.676283 -0.062500 0 0 0 0 0 0 4 441314
-0.004594 0.001422 0.119321 -0.181701 -0.060819 0.678117 -0.062500 0 0 0 0 0 0 4 442316
-0.004594 0.001422 0.119321 -0.178293 -0.057424 0.678746 -0.062500 0 0 0 0 0 0 4 443311
-0.004594 0.001422 0.119321 -0.176583 -0.055738 0.678967 -0.062500 0 0 0 0 0 0 4 444312
-0.004593 0.001422 0.119321 -0.175736 -0.054885 0.679047 -0.062500 0 0 0 0 0 0 4 445301
-0.004593 0.001422 0.119321 -0.175302 -0.054469 0.679068 -0.062500 0 0 0 0 0 0 4 446311
-0.004593 0.001422 0.119321 -0.175070 -0.054261 0.679085 -0.062500 0 0 0 0 0 0 4 447317
-0.004593 0.001422 0.119321 -0.174971 -0.054148 0.679089 -0.062500 0 0 0 0 0 0 4 448313
-0.004581 0.001436 0.119332 -0.336323 -0.230890 0.526455 -0.062500 0 0 0 0 0 0 4 449314
-0.004575 0.001442 0.119336 -0.274333 -0.159532 0.601027 -0.062500 0 0 0 0 0 0 4 450312
-0.004576 0.001463 0.119326 -0.162572 -0.337977 0.794203 -0.062500 0 0 0 0 0 0 4 451312
-0.004577 0.001474 0.119322 -0.160257 -0.219675 0.733500 -0.062500 0 0 0 0 0 0 4 452312
-0.004578 0.001479 0.119321 -0.165923 -0.139417 0.699570 -0.062500 0 0 0 0 0 0 4 453314
-0.004578 0.001482 0.119321 -0.169959 -0.097061 0.686498 -0.062500 0 0 0 0 0 0 4 454312
-0.004578 0.001483 0.119321 -0.172269 -0.075611 0.681821 -0.062500 0 0 0 0 0 0 4 455313
-0.004578 0.001484 0.119321 -0.173523 -0.064846 0.680188 -0.062500 0 0 0 0 0 0 4 456312
-0.004578 0.001484 0.119321 -0.174170 -0.059442 0.679613 -0.062500 0 0 0 0 0 0 4 457305
-0.004579 0.001484 0.119321 -0.174515 -0.056753 0.679421 -0.062500 0 0 0 0 0 0 4 458297
-0.004579 0.001484 0.119321 -0.174691 -0.055394 0.679349 -0.062500 0 0 0 0 0 0 4 459304
-0.004579 0.001484 0.119321 -0.174764 -0.054712 0.679322 -0.062500 0 0 0 0 0 0 4 460297
-0.004579 0.001484 0.119321 -0.174811 -0.054383 0.679319 -0.062500 0 0 0 0 0 0 4 461305
-0.004584 0.001502 0.119310 -0.104368 -0.282490 0.833990 -0.062500 0 0 0 0 0 0 4 462295
-0.004586 0.001511 0.119306 -0.127710 -0.191219 0.758504 -0.062500 0 0 0 0 0 0 4 463305
-0.004588 0.001515 0.119304 -0.146615 -0.124581 0.719330 -0.062500 0 0 0 0 0 0 4 464295
-0.004576 0.001531 0.119315 -0.318851 -0.265952 0.552032 -0.062500 0 0 0 0 0 0 4 465304
-0.004570 0.001539 0.119319 -0.262570 -0.176445 0.621166 -0.062500 0 0 0 0 0 0 4 466296
-0.004567 0.001543 0.119320 -0.218562 -0.116079 0.657889 -0.062500 0 0 0 0 0 0 4 467305
-0.004565 0.001545 0.119320 -0.194414 -0.084480 0.671906 -0.062500 0 0 0 0 0 0 4 468295
-0.004564 0.001546 0.119320 -0.181932 -0.068605 0.676887 -0.062500 0 0 0 0 0 0 4 469293
-0.004564 0.001547 0.119320 -0.175584 -0.060672 0.678649 -0.062500 0 0 0 0 0 0 4 470306
-0.004564 0.001547 0.119320 -0.172369 -0.056704 0.679255 -0.062500 0 0 0 0 0 0 4 471307
-0.004564 0.001547 0.119320 -0.170764 -0.054719 0.679462 -0.062500 0 0 0 0 0 0 4 472290
-0.004564 0.001547 0.119320 -0.169938 -0.053732 0.679536 -0.062500 0 0 0 0 0 0 4 473308
-0.004564 0.001547 0.119320 -0.169543 -0.053254 0.679560 -0.062500 0 0 0 0 0 0 4 474289
-0.004564 0.001547 0.119320 -0.169339 -0.052994 0.679574 -0.062500 0 0 0 0 0 0 4 475292
-0.004569 0.001565 0.119309 -0.104517 -0.282293 0.834428 -0.062500 0 0 0 0 0 0 4 476294
-0.004571 0.001574 0.119306 -0.127775 -0.191140 0.758865 -0.062500 0 0 0 0 0 0 4 477316
-0.004573 0.001578 0.119304 -0.146654 -0.124552 0.719637 -0.062500 0 0 0 0 0 0 4 478307
-0.004573 0.001580 0.119304 -0.157404 -0.088998 0.704707 -0.062500 0 0 0 0 0 0 4 479311
-0.004574 0.001581 0.119304 -0.163108 -0.070946 0.699390 -0.062500 0 0 0 0 0 0 4 480310
-0.004574 0.001582 0.119303 -0.166068 -0.061873 0.697527 -0.062500 0 0 0 0 0 0 4 481312
-0.004574 0.001582 0.119303 -0.167573 -0.057322 0.696874 -0.062500 0 0 0 0 0 0 4 482283
-0.004574 0.001582 0.119303 -0.168356 -0.055039 0.696651 -0.062500 0 0 0 0 0 0 4 483311
-0.004574 0.001582 0.119303 -0.168734 -0.053885 0.696576 -0.062500 0 0 0 0 0 0 4 484312
-0.004574 0.001582 0.119303 -0.168934 -0.053319 0.696550 -0.062500 0 0 0 0 0 0 4 485311
-0.004574 0.001582 0.119303 -0.169033 -0.053042 0.696532 -0.062500 0 0 0 0 0 0 4 486313
-0.004574 0.001582 0.119303 -0.169081 -0.052895 0.696532 -0.062500 0 0 0 0 0 0 4 487315
-0.004574 0.001582 0.119303 -0.169103 -0.052826 0.696537 -0.062500 0 0 0 0 0 0 4 488284
-0.004574 0.001582 0.119303 -0.169115 -0.052786 0.696536 -0.062500 0 0 0 0 0 0 4 489303
-0.004574 0.001582 0.119303 -0.169120 -0.052772 0.696529 -0.062500 0 0 0 0 0 0 4 490281
-0.004574 0.001582 0.119303 -0.169132 -0.052767 0.696534 -0.062500 0 0 0 0 0 0 4 491311
-0.004574 0.001582 0.119303 -0.169136 -0.052756 0.696527 -0.062500 0 0 0 0 0 0 4 492309
-0.004574 0.001582 0.119303 -0.169129 -0.052747 0.696534 -0.062500 0 0 0 0 0 0 4 493312
-0.004574 0.001582 0.119303 -0.169128 -0.052746 0.696534 -0.062500 0 0 0 0 0 0 4 494310
-0.004574 0.001582 0.119303 -0.169124 -0.052757 0.696521 -0.062500 0 0 0 0 0 0 4 495311
-0.004574 0.001582 0.119303 -0.169125 -0.052757 0.696540 -0.062500 0 0 0 0 0 0 4 496309
-0.004574 0.001582 0.119303 -0.169135 -0.052755 0.696528 -0.062500 0 0 0 0 0 0 4 497313
-0.004574 0.001582 0.119303 -0.169129 -0.052747 0.696533 -0.062500 0 0 0 0 0 0 4 498309
-0.004574 0.001582 0.119303 -0.169136 -0.052754 0.696527 -0.062500 0 0 0 0 0 0 4 499300
-0.004574 0.001582 0.119303 -0.169126 -0.052757 0.696540 -0.062500 0 0 0 0 0 0 4 500439
-0.004574 0.001582 0.119303 -0.169136 -0.052755 0.696528 -0.062500 0 0 0 0 0 0 4 501305
-0.004574 0.001582 0.119303 -0.169129 -0.052747 0.696533 -0.062500 0 0 0 0 0 0 4 502308
-0.004574 0.001582 0.119303 -0.169128 -0.052746 0.696534 -0.062500 0 0 0 0 0 0 4 503311
-0.004574 0.001582 0.119303 -0.169136 -0.052754 0.696527 -0.062500 0 0 0 0 0 0 4 504443
-0.004574 0.001582 0.119303 -0.169126 -0.052757 0.696541 -0.062500 0 0 0 0 0 0 4 505310
-0.004574 0.001582 0.119303 -0.169124 -0.052758 0.696522 -0.062500 0 0 0 0 0 0 4 506282
-0.004574 0.001582 0.119303 -0.169128 -0.052747 0.696533 -0.062500 0 0 0 0 0 0 4 507281
-0.004574 0.001582 0.119303 -0.169128 -0.052746 0.696534 -0.062500 0 0 0 0 0 0 4 508280
-0.004574 0.001582 0.119303 -0.169133 -0.052765 0.696534 -0.062500 0 0 0 0 0 0 4 509310
-0.004574 0.001582 0.119303 -0.169129 -0.052748 0.696534 -0.062500 0 0 0 0 0 0 4 510309
-0.004574 0.001582 0.119303 -0.169136 -0.052754 0.696527 -0.062500 0 0 0 0 0 0 4 511296
-0.004574 0.001582 0.119303 -0.169129 -0.052746 0.696533 -0.062500 0 0 0 0 0 0 4 512434
-0.004574 0.001582 0.119303 -0.169136 -0.052754 0.696527 -0.062500 0 0 0 0 0 0 4 513314
-0.004574 0.001582 0.119303 -0.169126 -0.052757 0.696541 -0.062500 0 0 0 0 0 0 4 514310
-0.004574 0.001582 0.119303 -0.169136 -0.052755 0.696528 -0.062500 0 0 0 0 0 0 4 515433
-0.004574 0.001582 0.119303 -0.169129 -0.052747 0.696534 -0.062500 0 0 0 0 0 0 4 516435
-0.004574 0.001582 0.119303 -0.169128 -0.052746 0.696534 -0.062500 0 0 0 0 0 0 4 517311
-0.004574 0.001582 0.119303 -0.169124 -0.052757 0.696521 -0.062500 0 0 0 0 0 0 4 518307
-0.004574 0.001582 0.119303 -0.169125 -0.052757 0.696540 -0.062500 0 0 0 0 0 0 4 519435
-0.004574 0.001582 0.119303 -0.169135 -0.052755 0.696528 -0.062500 0 0 0 0 0 0 4 520435
-0.004574 0.001582 0.119303 -0.169129 -0.052747 0.696533 -0.062500 0 0 0 0 0 0 4 521310
-0.004574 0.001582 0.119303 -0.169136 -0.052754 0.696527 -0.062500 0 0 0 0 0 0 4 522425
-0.004574 0.001582 0.119303 -0.169126 -0.052757 0.696540 -0.062500 0 0 0 0 0 0 4 523304
-0.004574 0.001582 0.119303 -0.169136 -0.052755 0.696528 -0.062500 0 0 0 0 0 0 4 524420
-0.004574 0.001582 0.119303 -0.169129 -0.052747 0.696534 -0.062500 0 0 0 0 0 0 4 525501
-0.004574 0.001582 0.119303 -0.169128 -0.052746 0.696534 -0.062500 0 0 0 0 0 0 4 526361
-0.004574 0.001582 0.119303 -0.169136 -0.052754 0.696527 -0.062500 0 0 0 0 0 0 4 527499
-0.004574 0.001582 0.119303 -0.169126 -0.052757 0.696541 -0.062500 0 0 0 0 0 0 4 528497
-0.004574 0.001582 0.119303 -0.169124 -0.052758 0.696522 -0.062500 0 0 0 0 0 0 4 529376
-0.004574 0.001582 0.119303 -0.169128 -0.052747 0.696533 -0.062500 0 0 0 0 0 0 4 530485
-0.004574 0.001582 0.119303 -0.169136 -0.052754 0.696527 -0.062500 0 0 0 0 0 0 4 531500
-0.004574 0.001582 0.119303 -0.169126 -0.052757 0.696540 -0.062500 0 0 0 0 0 0 4 532482
-0.004574 0.001582 0.119303 -0.169128 -0.052747 0.696535 -0.062500 0 0 0 0 0 0 4 533375
-0.004574 0.001582 0.119303 -0.169136 -0.052754 0.696527 -0.062500 0 0 0 0 0 0 4 534484
-0.004574 0.001582 0.119303 -0.169129 -0.052746 0.696534 -0.062500 0 0 0 0 0 0 4 535510
-0.004574 0.001582 0.119303 -0.169136 -0.052754 0.696527 -0.062500 0 0 0 0 0 0 4 536622
-0.004574 0.001582 0.119303 -0.169126 -0.052757 0.696541 -0.062500 0 0 0 0 0 0 4 537430
-0.004574 0.001582 0.119303 -0.169136 -0.052755 0.696528 -0.062500 0 0 0 0 0 0 4 538427
-0.004574 0.001582 0.119303 -0.169129 -0.052747 0.696534 -0.062500 0 0 0 0 0 0 4 539419
-0.004574 0.001582 0.119303 -0.169117 -0.052749 0.696528 -0.062500 0 0 0 0 0 0 4 540427
-0.004587 0.001569 0.119293 -0.007576 0.124296 0.848729 -0.062500 0 0 0 0 0 0 4 541418
-0.004593 0.001562 0.119289 -0.069678 0.052720 0.774455 -0.062500 0 0 0 0 0 0 4 542430
-0.004596 0.001559 0.119288 -0.116659 0.001425 0.735905 -0.062500 0 0 0 0 0 0 4 543428
-0.004598 0.001557 0.119287 -0.142311 -0.025608 0.721240 -0.062500 0 0 0 0 0 0 4 544433
-0.004599 0.001556 0.119287 -0.155556 -0.039209 0.715999 -0.062500 0 0 0 0 0 0 4 545322
-0.004599 0.001556 0.119287 -0.162286 -0.045994 0.714169 -0.062500 0 0 0 0 0 0 4 546424
-0.004599 0.001556 0.119287 -0.165698 -0.049376 0.713538 -0.062500 0 0 0 0 0 0 4 547426
-0.004600 0.001556 0.119287 -0.167396 -0.051063 0.713313 -0.062500 0 0 0 0 0 0 4 548417
-0.004600 0.001555 0.119287 -0.168267 -0.051911 0.713246 -0.062500 0 0 0 0 0 0 4 549305
-0.004600 0.001555 0.119287 -0.168701 -0.052326 0.713207 -0.062500 0 0 0 0 0 0 4 550427
-0.004600 0.001555 0.119287 -0.168908 -0.052550 0.713204 -0.062500 0 0 0 0 0 0 4 551431
-0.004600 0.001555 0.119287 -0.169020 -0.052652 0.713200 -0.062500 0 0 0 0 0 0 4 552423
-0.004600 0.001555 0.119287 -0.169074 -0.052692 0.713197 -0.062500 0 0 0 0 0 0 4 553297
-0.004612 0.001542 0.119276 -0.007645 0.124247 0.865513 -0.062500 0 0 0 0 0 0 4 554295
-0.004618 0.001535 0.119272 -0.069714 0.052687 0.791170 -0.062500 0 0 0 0 0 0 4 555421
-0.004622 0.001532 0.119271 -0.116669 0.001416 0.752605 -0.062500 0 0 0 0 0 0 4 556424
-0.004623 0.001530 0.119270 -0.142305 -0.025617 0.737911 -0.062500 0 0 0 0 0 0 4 557424
-0.004624 0.001529 0.119270 -0.155556 -0.039209 0.732686 -0.062500 0 0 0 0 0 0 4 558424
-0.004625 0.001529 0.119270 -0.162285 -0.045992 0.730855 -0.062500 0 0 0 0 0 0 4 559428
-0.004625 0.001529 0.119270 -0.165684 -0.049376 0.730216 -0.062500 0 0 0 0 0 0 4 560304
-0.004625 0.001528 0.119270 -0.167412 -0.051065 0.729994 -0.062500 0 0 0 0 0 0 4 561411
-0.004625 0.001528 0.119270 -0.168264 -0.051908 0.729908 -0.062500 0 0 0 0 0 0 4 562302
-0.004625 0.001528 0.119270 -0.168695 -0.052333 0.729893 -0.062500 0 0 0 0 0 0 4 563424
-0.004625 0.001528 0.119270 -0.168907 -0.052537 0.729878 -0.062500 0 0 0 0 0 0 4 564421
-0.004625 0.001528 0.119270 -0.169024 -0.052655 0.729873 -0.062500 0 0 0 0 0 0 4 565424
-0.004625 0.001528 0.119270 -0.169076 -0.052708 0.729877 -0.062500 0 0 0 0 0 0 4 566421
-0.004625 0.001528 0.119270 -0.169100 -0.052719 0.729877 -0.062500 0 0 0 0 0 0 4 567298
-0.004638 0.001515 0.119259 -0.007767 0.124131 0.882313 -0.062500 0 0 0 0 0 0 4 568406
-0.004644 0.001508 0.119255 -0.069757 0.052648 0.807918 -0.062500 0 0 0 0 0 0 4 569301
-0.004647 0.001505 0.119254 -0.116676 0.001396 0.769308 -0.062500 0 0 0 0 0 0 4 570426
-0.004649 0.001503 0.119254 -0.142321 -0.025621 0.754607 -0.062500 0 0 0 0 0 0 4 571423
-0.004669 0.001507 0.119263 0.094794 -0.098836 0.620587 -0.062500 0 0 0 0 0 0 4 572423
-0.004679 0.001509 0.119266 -0.014234 -0.081197 0.681707 -0.062500 0 0 0 0 0 0 4 573424
-0.004684 0.001509 0.119267 -0.108851 -0.073622 0.713665 -0.062500 0 0 0 0 0 0 4 574422
-0.004686 0.001510 0.119267 -0.148452 -0.066308 0.725823 -0.062500 0 0 0 0 0 0 4 575422
-0.004687 0.001510 0.119267 -0.168244 -0.062653 0.730166 -0.062500 0 0 0 0 0 0 4 576421
-0.004688 0.001510 0.119267 -0.178098 -0.060853 0.731671 -0.062500 0 0 0 0 0 0 4 577424
-0.004688 0.001510 0.119268 -0.182994 -0.059947 0.732199 -0.062500 0 0 0 0 0 0 4 578421
-0.004688 0.001510 0.119268 -0.185425 -0.059507 0.732379 -0.062500 0 0 0 0 0 0 4 579423
-0.004688 0.001510 0.119268 -0.186638 -0.059274 0.732449 -0.062500 0 0 0 0 0 0 4 580420
-0.004708 0.001515 0.119277 0.063217 -0.118825 0.603838 -0.062500 0 0 0 0 0 0 4 581424
-0.004717 0.001517 0.119280 -0.039426 -0.094322 0.666707 -0.062500 0 0 0 0 0 0 4 582420
-0.004722 0.001518 0.119281 -0.112116 -0.077033 0.699268 -0.062500 0 0 0 0 0 0 4 583414
-0.004724 0.001519 0.119281 -0.150090 -0.068007 0.711645 -0.062500 0 0 0 0 0 0 4 584426
-0.004725 0.001519 0.119282 -0.169087 -0.063507 0.716036 -0.062500 0 0 0 0 0 0 4 585426
-0.004726 0.001519 0.119282 -0.178504 -0.061264 0.717582 -0.062500 0 0 0 0 0 0 4 586422
-0.004726 0.001519 0.119282 -0.183195 -0.060162 0.718118 -0.062500 0 0 0 0 0 0 4 587421
-0.004726 0.001519 0.119282 -0.185532 -0.059609 0.718321 -0.062500 0 0 0 0 0 0 4 588421
[truncated: 5,472,639 more chars]
