# Supplementary material for: Increasing Patient Engagement in Rehabilitation Exercises Using Computer-Based Citizen Science
Source: PLoS One. 2015 Mar 20;10(3):e0117013. doi: 10.1371/journal.pone.0117013 (PMC4368773; doi:10.1371/journal.pone.0117013)
Supplement: S6 Dataset — (ZIP) [file pone.0117013.s006.zip › Dataset_S6/P27/P27_with.dat]

0.008172 0.004024 0.170116 -1.206871 3.270995 -1.938646 -0.000000 1 0 0 0 0 0 0 971
0.008204 0.003886 0.170185 -0.534768 2.118546 -1.114314 -0.000031 1 0 0 0 0 0 0 1973
0.008258 0.003746 0.170258 -0.762909 2.032105 -1.115715 -0.000063 1 0 0 0 0 0 0 2974
0.008300 0.003608 0.170325 -0.649217 1.987097 -1.044670 -0.000094 1 0 0 0 0 0 0 3970
0.008348 0.003513 0.170386 -0.703567 1.436790 -0.988837 -0.000125 1 0 0 0 0 0 0 4974
0.008360 0.003424 0.170447 -0.249181 1.289695 -1.016367 -0.000156 1 0 0 0 0 0 0 5967
0.008342 0.003383 0.170498 0.176979 0.651474 -0.902394 -0.000187 1 0 0 0 0 0 0 6956
0.008354 0.003358 0.170546 -0.166357 0.378375 -0.878438 -0.000219 1 0 0 0 0 0 0 7965
0.008336 0.003349 0.170591 0.174856 0.139606 -0.855750 -0.000252 1 0 0 0 0 0 0 9023
0.008320 0.003367 0.170622 0.181819 -0.225384 -0.696102 -0.000283 1 0 0 0 0 0 0 10040
0.008311 0.003375 0.170652 0.087148 -0.147512 -0.691114 -0.000315 1 0 0 0 0 0 0 11044
0.008284 0.003383 0.170673 0.307045 -0.135742 -0.605728 -0.000363 1 0 0 0 0 0 0 12600
0.008270 0.003387 0.170682 0.155557 -0.079599 -0.460040 -0.000377 1 0 0 0 0 0 0 13042
0.008269 0.003366 0.170708 -0.031509 0.232687 -0.719021 -0.000458 1 0 0 0 0 0 0 15631
0.008267 0.003356 0.170719 -0.056567 0.136890 -0.569645 -0.000471 1 0 0 0 0 0 0 16044
0.008290 0.003262 0.170746 -0.376094 1.211961 -0.779705 -0.000502 1 0 0 0 0 0 0 17045
0.008307 0.003192 0.170764 -0.335822 1.000717 -0.702424 -0.000533 1 0 0 0 0 0 0 18039
0.008327 0.003113 0.170783 -0.376525 1.106259 -0.731851 -0.000564 1 0 0 0 0 0 0 19021
0.008365 0.003047 0.170791 -0.616896 0.946072 -0.606172 -0.000596 1 0 0 0 0 0 0 20039
0.008389 0.002991 0.170799 -0.475320 0.788180 -0.632511 -0.000625 1 0 0 0 0 0 0 20957
0.008407 0.002941 0.170809 -0.380888 0.701113 -0.666853 -0.000656 1 0 0 0 0 0 0 21965
0.008422 0.002894 0.170818 -0.333496 0.656500 -0.697227 -0.000688 1 0 0 0 0 0 0 22975
0.008407 0.002874 0.170829 0.052366 0.290686 -0.743745 -0.000718 1 0 0 0 0 0 0 23957
0.008399 0.002864 0.170835 -0.008344 0.127417 -0.693013 -0.000750 1 0 0 0 0 0 0 24969
0.008373 0.002863 0.170844 0.214358 -0.010120 -0.792318 -0.000817 1 0 0 0 0 0 0 27118
0.008360 0.002863 0.170848 0.066228 -0.028768 -0.754126 -0.000844 1 0 0 0 0 0 0 27971
0.008354 0.002863 0.170850 -0.037803 -0.034732 -0.743767 -0.000875 1 0 0 0 0 0 0 28963
0.008328 0.002867 0.170858 0.192166 -0.092953 -0.840868 -0.000907 1 0 0 0 0 0 0 29984
0.008321 0.002846 0.170866 -0.031390 0.215393 -0.895235 -0.000946 1 0 0 0 0 0 0 31244
0.008317 0.002836 0.170870 -0.100239 0.115164 -0.853942 -0.000969 1 0 0 0 0 0 0 31970
0.008316 0.002831 0.170872 -0.134696 0.037974 -0.845042 -0.001000 1 0 0 0 0 0 0 32976
0.008343 0.002802 0.170872 -0.519263 0.338839 -0.834517 -0.001031 1 0 0 0 0 0 0 33971
0.008356 0.002787 0.170871 -0.386756 0.179423 -0.860403 -0.001062 1 0 0 0 0 0 0 34966
0.008369 0.002758 0.170877 -0.366943 0.356931 -0.956144 -0.001093 1 0 0 0 0 0 0 35943
0.008381 0.002721 0.170884 -0.363182 0.472001 -1.021944 -0.001125 1 0 0 0 0 0 0 36970
0.008387 0.002702 0.170888 -0.287011 0.243730 -0.997665 -0.001156 1 0 0 0 0 0 0 37969
0.008374 0.002675 0.170901 -0.033636 0.333797 -1.150496 -0.001187 1 0 0 0 0 0 0 38971
0.008367 0.002661 0.170908 -0.096520 0.166431 -1.092856 -0.001219 1 0 0 0 0 0 0 39971
0.008363 0.002654 0.170911 -0.150731 0.059742 -1.065882 -0.001250 1 0 0 0 0 0 0 40969
0.008361 0.002651 0.170912 -0.183170 0.002934 -1.065762 -0.001281 1 0 0 0 0 0 0 41968
0.008344 0.002631 0.170925 0.008604 0.207462 -1.235893 -0.001312 1 0 0 0 0 0 0 42964
0.008335 0.002621 0.170930 -0.085576 0.100450 -1.187127 -0.001343 1 0 0 0 0 0 0 43961
0.008331 0.002616 0.170933 -0.155430 0.024388 -1.164807 -0.001375 1 0 0 0 0 0 0 44977
0.008329 0.002613 0.170934 -0.195515 -0.017026 -1.166587 -0.001406 1 0 0 0 0 0 0 45973
0.008328 0.002612 0.170935 -0.218775 -0.038952 -1.180942 -0.001437 1 0 0 0 0 0 0 46970
0.008311 0.002593 0.170932 -0.028800 0.186363 -1.155072 -0.001469 1 0 0 0 0 0 0 47973
0.008309 0.002562 0.170935 -0.197662 0.373718 -1.266605 -0.001500 1 0 0 0 0 0 0 48973
0.008308 0.002546 0.170937 -0.232571 0.187037 -1.274553 -0.001531 1 0 0 0 0 0 0 49971
0.008307 0.002538 0.170938 -0.247870 0.064706 -1.286259 -0.001562 1 0 0 0 0 0 0 50969
0.008313 0.002512 0.170943 -0.334638 0.288961 -1.372983 -0.001594 1 0 0 0 0 0 0 51971
0.008316 0.002498 0.170946 -0.310539 0.141400 -1.365423 -0.001625 1 0 0 0 0 0 0 52971
0.008301 0.002474 0.170944 -0.090469 0.277595 -1.322992 -0.001656 1 0 0 0 0 0 0 53971
0.008294 0.002461 0.170943 -0.166809 0.128780 -1.358020 -0.001687 1 0 0 0 0 0 0 54959
0.008291 0.002455 0.170942 -0.225610 0.032280 -1.392076 -0.001718 1 0 0 0 0 0 0 55954
0.008273 0.002434 0.170938 -0.055208 0.218463 -1.376152 -0.001751 1 0 0 0 0 0 0 56989
0.008264 0.002423 0.170936 -0.156746 0.097327 -1.423895 -0.001782 1 0 0 0 0 0 0 57982
0.008266 0.002396 0.170941 -0.305128 0.304397 -1.531774 -0.001813 1 0 0 0 0 0 0 58980
0.008251 0.002364 0.170939 -0.109126 0.383520 -1.487720 -0.001844 1 0 0 0 0 0 0 59979
0.008244 0.002348 0.170938 -0.191316 0.182583 -1.517276 -0.001875 1 0 0 0 0 0 0 60981
0.008240 0.002340 0.170938 -0.252585 0.057682 -1.548199 -0.001906 1 0 0 0 0 0 0 61978
0.008222 0.002318 0.170934 -0.083303 0.229433 -1.529526 -0.001938 1 0 0 0 0 0 0 62979
0.008214 0.002307 0.170933 -0.185375 0.101065 -1.576881 -0.001969 1 0 0 0 0 0 0 63979
0.008209 0.002301 0.170932 -0.256962 0.015231 -1.616837 -0.002000 1 0 0 0 0 0 0 64982
0.008192 0.002280 0.170928 -0.092767 0.206985 -1.602012 -0.002032 1 0 0 0 0 0 0 65980
0.008183 0.002270 0.170926 -0.197248 0.088672 -1.651359 -0.002063 1 0 0 0 0 0 0 66979
0.008163 0.002246 0.170921 -0.065895 0.245110 -1.644647 -0.002094 1 0 0 0 0 0 0 67978
0.008153 0.002235 0.170919 -0.188321 0.107392 -1.698312 -0.002125 1 0 0 0 0 0 0 68980
0.008132 0.002211 0.170915 -0.066026 0.253875 -1.693438 -0.002156 1 0 0 0 0 0 0 69978
0.008122 0.002199 0.170913 -0.192966 0.111263 -1.748053 -0.002188 1 0 0 0 0 0 0 70979
0.008117 0.002193 0.170912 -0.276984 0.018267 -1.791322 -0.002219 1 0 0 0 0 0 0 71978
0.008099 0.002172 0.170907 -0.118983 0.206372 -1.777851 -0.002251 1 0 0 0 0 0 0 72987
0.008090 0.002161 0.170906 -0.226507 0.086444 -1.828086 -0.002282 1 0 0 0 0 0 0 73984
0.008085 0.002156 0.170905 -0.300724 0.004911 -1.869307 -0.002313 1 0 0 0 0 0 0 74983
0.008067 0.002135 0.170901 -0.137743 0.198832 -1.854123 -0.002344 1 0 0 0 0 0 0 75969
0.008058 0.002125 0.170899 -0.243176 0.081701 -1.905906 -0.002377 1 0 0 0 0 0 0 77041
0.008038 0.002101 0.170894 -0.112033 0.238721 -1.898901 -0.002408 1 0 0 0 0 0 0 78042
0.008028 0.002090 0.170892 -0.234417 0.101472 -1.952789 -0.002440 1 0 0 0 0 0 0 79037
0.008023 0.002084 0.170891 -0.316260 0.011135 -1.996114 -0.002471 1 0 0 0 0 0 0 80047
0.008005 0.002063 0.170887 -0.157072 0.200675 -1.981576 -0.002502 1 0 0 0 0 0 0 81039
0.007996 0.002052 0.170885 -0.263787 0.081459 -2.031403 -0.002533 1 0 0 0 0 0 0 82014
0.007992 0.002047 0.170884 -0.337681 0.000359 -2.072711 -0.002564 1 0 0 0 0 0 0 83012
0.007990 0.002045 0.170884 -0.378666 -0.042582 -2.105922 -0.002595 1 0 0 0 0 0 0 84011
0.007973 0.002025 0.170880 -0.197630 0.172358 -2.086516 -0.002626 1 0 0 0 0 0 0 85012
0.007965 0.002015 0.170878 -0.293439 0.066066 -2.134755 -0.002658 1 0 0 0 0 0 0 86013
0.007960 0.002011 0.170877 -0.361739 -0.008538 -2.175026 -0.002689 1 0 0 0 0 0 0 87010
0.007943 0.001990 0.170873 -0.195811 0.188796 -2.159172 -0.002720 1 0 0 0 0 0 0 88013
0.007934 0.001980 0.170871 -0.299461 0.073607 -2.209949 -0.002752 1 0 0 0 0 0 0 89043
0.007930 0.001975 0.170870 -0.371665 -0.005461 -2.250950 -0.002783 1 0 0 0 0 0 0 90036
0.007927 0.001972 0.170870 -0.411755 -0.047488 -2.283731 -0.002814 1 0 0 0 0 0 0 91022
0.007911 0.001953 0.170866 -0.230206 0.168014 -2.264259 -0.002846 1 0 0 0 0 0 0 92035
0.007902 0.001943 0.170864 -0.325780 0.062148 -2.312692 -0.002877 1 0 0 0 0 0 0 93039
0.007898 0.001938 0.170863 -0.393948 -0.012361 -2.353006 -0.002908 1 0 0 0 0 0 0 94035
0.007896 0.001936 0.170863 -0.432018 -0.051998 -2.385385 -0.002939 1 0 0 0 0 0 0 95019
0.007879 0.001916 0.170859 -0.249550 0.164663 -2.365654 -0.002971 1 0 0 0 0 0 0 96036
0.007871 0.001907 0.170857 -0.344503 0.059365 -2.413585 -0.003002 1 0 0 0 0 0 0 97021
0.007867 0.001902 0.170856 -0.412537 -0.014750 -2.454450 -0.003033 1 0 0 0 0 0 0 98038
0.007865 0.001900 0.170856 -0.450408 -0.054297 -2.486783 -0.003064 1 0 0 0 0 0 0 99020
0.007864 0.001898 0.170856 -0.472068 -0.074669 -2.516062 -0.003096 1 0 0 0 0 0 0 100036
0.007848 0.001880 0.170852 -0.280990 0.151903 -2.493489 -0.003127 1 0 0 0 0 0 0 101021
0.007840 0.001870 0.170850 -0.371832 0.051597 -2.541416 -0.003158 1 0 0 0 0 0 0 102036
0.007836 0.001866 0.170849 -0.437593 -0.020108 -2.581048 -0.003189 1 0 0 0 0 0 0 103019
0.007818 0.001845 0.170845 -0.270378 0.178839 -2.564755 -0.003221 1 0 0 0 0 0 0 104036
0.007810 0.001835 0.170843 -0.372767 0.064630 -2.613060 -0.003250 1 0 0 0 0 0 0 104961
0.007805 0.001830 0.170842 -0.444500 -0.013989 -2.654454 -0.003281 1 0 0 0 0 0 0 105963
0.007787 0.001809 0.170838 -0.280102 0.181483 -2.637866 -0.003312 1 0 0 0 0 0 0 106953
0.007779 0.001799 0.170836 -0.384397 0.065533 -2.688662 -0.003343 1 0 0 0 0 0 0 107962
0.007774 0.001794 0.170835 -0.456720 -0.013884 -2.729932 -0.003374 1 0 0 0 0 0 0 108953
0.007756 0.001773 0.170831 -0.292793 0.181117 -2.713711 -0.003406 1 0 0 0 0 0 0 109961
0.007747 0.001763 0.170829 -0.397127 0.064990 -2.764272 -0.003437 1 0 0 0 0 0 0 110957
0.007743 0.001757 0.170828 -0.469639 -0.014507 -2.805976 -0.003468 1 0 0 0 0 0 0 111963
0.007741 0.001755 0.170828 -0.509981 -0.056663 -2.839472 -0.003500 1 0 0 0 0 0 0 112970
0.007724 0.001735 0.170824 -0.328389 0.158881 -2.818681 -0.003531 1 0 0 0 0 0 0 113970
0.007716 0.001726 0.170822 -0.423675 0.053203 -2.867074 -0.003562 1 0 0 0 0 0 0 114954
0.007712 0.001721 0.170821 -0.491720 -0.021058 -2.907797 -0.003593 1 0 0 0 0 0 0 115956
0.007710 0.001719 0.170821 -0.529808 -0.060652 -2.940966 -0.003625 1 0 0 0 0 0 0 116966
0.007693 0.001699 0.170817 -0.347161 0.156198 -2.919942 -0.003656 1 0 0 0 0 0 0 117971
0.007679 0.001712 0.170810 -0.363048 -0.239668 -2.901688 -0.003687 1 0 0 0 0 0 0 118968
0.007672 0.001718 0.170806 -0.462883 -0.199064 -2.971091 -0.003718 1 0 0 0 0 0 0 119952
0.007653 0.001703 0.170801 -0.319271 0.082352 -2.973527 -0.003750 1 0 0 0 0 0 0 120963
0.007643 0.001696 0.170799 -0.434028 0.012310 -3.033655 -0.003781 1 0 0 0 0 0 0 121959
0.007638 0.001692 0.170798 -0.511743 -0.043841 -3.079860 -0.003812 1 0 0 0 0 0 0 122965
0.007620 0.001672 0.170793 -0.350122 0.163024 -3.064318 -0.003843 1 0 0 0 0 0 0 123942
0.007611 0.001662 0.170791 -0.455542 0.052946 -3.116176 -0.003874 1 0 0 0 0 0 0 124941
0.007607 0.001657 0.170790 -0.528629 -0.023511 -3.158296 -0.003905 1 0 0 0 0 0 0 125940
0.007605 0.001655 0.170790 -0.569276 -0.064169 -3.192346 -0.003937 1 0 0 0 0 0 0 126959
0.007598 0.001676 0.170784 -0.512813 -0.376010 -3.154055 -0.003968 1 0 0 0 0 0 0 127939
0.007578 0.001668 0.170778 -0.354443 -0.035176 -3.160329 -0.004000 1 0 0 0 0 0 0 128958
0.007569 0.001665 0.170775 -0.468002 -0.051647 -3.227836 -0.004031 1 0 0 0 0 0 0 129956
0.007564 0.001663 0.170774 -0.545606 -0.078634 -3.277870 -0.004062 1 0 0 0 0 0 0 130958
0.007562 0.001662 0.170773 -0.588266 -0.094125 -3.314667 -0.004093 1 0 0 0 0 0 0 131942
0.007555 0.001684 0.170768 -0.532986 -0.393477 -3.278946 -0.004125 1 0 0 0 0 0 0 132961
0.007536 0.001676 0.170762 -0.374936 -0.046297 -3.285458 -0.004156 1 0 0 0 0 0 0 133963
0.007526 0.001673 0.170759 -0.488766 -0.059592 -3.353266 -0.004187 1 0 0 0 0 0 0 134956
0.007521 0.001671 0.170757 -0.566500 -0.084944 -3.403475 -0.004218 1 0 0 0 0 0 0 135957
0.007519 0.001670 0.170757 -0.609260 -0.099661 -3.440755 -0.004250 1 0 0 0 0 0 0 136957
0.007502 0.001652 0.170752 -0.428472 0.129691 -3.420957 -0.004281 1 0 0 0 0 0 0 137957
0.007488 0.001665 0.170745 -0.444902 -0.260042 -3.403236 -0.004312 1 0 0 0 0 0 0 138939
0.007481 0.001671 0.170742 -0.545464 -0.216287 -3.474199 -0.004343 1 0 0 0 0 0 0 139958
0.007477 0.001675 0.170741 -0.606396 -0.170411 -3.526814 -0.004375 1 0 0 0 0 0 0 140958
0.007454 0.001680 0.170731 -0.355659 -0.199297 -3.447152 -0.004406 1 0 0 0 0 0 0 141956
0.007442 0.001683 0.170726 -0.488515 -0.166520 -3.530092 -0.004437 1 0 0 0 0 0 0 142960
0.007430 0.001707 0.170719 -0.502440 -0.436515 -3.525035 -0.004468 1 0 0 0 0 0 0 143956
0.007409 0.001701 0.170712 -0.381056 -0.073798 -3.546826 -0.004500 1 0 0 0 0 0 0 144956
0.007392 0.001720 0.170703 -0.433911 -0.370292 -3.554811 -0.004531 1 0 0 0 0 0 0 145958
0.007384 0.001730 0.170700 -0.553087 -0.277137 -3.637682 -0.004562 1 0 0 0 0 0 0 146955
0.007386 0.001712 0.170687 -0.708128 0.087971 -3.557688 -0.004593 1 0 0 0 0 0 0 147956
0.007382 0.001726 0.170676 -0.634914 -0.283004 -3.591499 -0.004625 1 0 0 0 0 0 0 148958
0.007364 0.001715 0.170667 -0.459190 0.002864 -3.642532 -0.004656 1 0 0 0 0 0 0 149956
0.007349 0.001732 0.170658 -0.483525 -0.334504 -3.664999 -0.004687 1 0 0 0 0 0 0 150955
0.007326 0.001722 0.170650 -0.383123 -0.024670 -3.703719 -0.004718 1 0 0 0 0 0 0 151956
0.007308 0.001739 0.170641 -0.447993 -0.349547 -3.719777 -0.004750 1 0 0 0 0 0 0 152956
0.007278 0.001752 0.170628 -0.288463 -0.324766 -3.687615 -0.004781 1 0 0 0 0 0 0 153961
0.007285 0.001755 0.170615 -0.765752 -0.183392 -3.712018 -0.004812 1 0 0 0 0 0 0 154949
0.007267 0.001760 0.170600 -0.488662 -0.211418 -3.707284 -0.004843 1 0 0 0 0 0 0 155955
0.007236 0.001767 0.170584 -0.299321 -0.236236 -3.714901 -0.004875 1 0 0 0 0 0 0 156956
0.007221 0.001771 0.170576 -0.485461 -0.196272 -3.850655 -0.004906 1 0 0 0 0 0 0 157956
0.007192 0.001777 0.170564 -0.321763 -0.224853 -3.818743 -0.004937 1 0 0 0 0 0 0 158955
0.007178 0.001780 0.170542 -0.505908 -0.188006 -3.718613 -0.004968 1 0 0 0 0 0 0 159954
0.007149 0.001786 0.170523 -0.337793 -0.223333 -3.762445 -0.004999 1 0 0 0 0 0 0 160955
0.007129 0.001811 0.170509 -0.433266 -0.483864 -3.854865 -0.005031 1 0 0 0 0 0 0 161955
0.007126 0.001801 0.170492 -0.664665 -0.053772 -3.845796 -0.005062 1 0 0 0 0 0 0 162957
0.007102 0.001801 0.170475 -0.430952 -0.130880 -3.866152 -0.005093 1 0 0 0 0 0 0 163938
0.007091 0.001800 0.170451 -0.570273 -0.141973 -3.802631 -0.005125 1 0 0 0 0 0 0 164956
0.007086 0.001800 0.170424 -0.668634 -0.145955 -3.776492 -0.005156 1 0 0 0 0 0 0 165947
0.007063 0.001805 0.170402 -0.432619 -0.206041 -3.863526 -0.005187 1 0 0 0 0 0 0 166955
0.007051 0.001807 0.170376 -0.576141 -0.184506 -3.836882 -0.005218 1 0 0 0 0 0 0 167946
0.007062 0.001826 0.170353 -0.883068 -0.406730 -3.881624 -0.005249 1 0 0 0 0 0 0 168954
0.007024 0.001844 0.170323 -0.279253 -0.417800 -3.832245 -0.005280 1 0 0 0 0 0 0 169945
0.007006 0.001853 0.170293 -0.478633 -0.302817 -3.847268 -0.005312 1 0 0 0 0 0 0 170956
0.006997 0.001858 0.170264 -0.630446 -0.233659 -3.868437 -0.005343 1 0 0 0 0 0 0 171945
0.006965 0.001887 0.170235 -0.341937 -0.548133 -3.908711 -0.005374 1 0 0 0 0 0 0 172945
0.006950 0.001902 0.170206 -0.532501 -0.392906 -3.922976 -0.005406 1 0 0 0 0 0 0 173954
0.006927 0.001891 0.170173 -0.456655 -0.047223 -3.886726 -0.005437 1 0 0 0 0 0 0 174945
0.006910 0.001908 0.170136 -0.529086 -0.376642 -3.859291 -0.005468 1 0 0 0 0 0 0 175954
0.006887 0.001898 0.170099 -0.452293 -0.064689 -3.872424 -0.005499 1 0 0 0 0 0 0 176950
0.006876 0.001894 0.170065 -0.610208 -0.097314 -3.944810 -0.005531 1 0 0 0 0 0 0 177961
0.006849 0.001896 0.170025 -0.422099 -0.187516 -3.871359 -0.005562 1 0 0 0 0 0 0 178958
0.006815 0.001901 0.169980 -0.302633 -0.241768 -3.836468 -0.005594 1 0 0 0 0 0 0 179964
0.006782 0.001886 0.169939 -0.321833 0.021536 -3.900091 -0.005625 1 0 0 0 0 0 0 180957
0.006783 0.001896 0.169892 -0.757506 -0.288270 -3.842272 -0.005656 1 0 0 0 0 0 0 181956
0.006762 0.001906 0.169845 -0.522864 -0.310557 -3.850302 -0.005687 1 0 0 0 0 0 0 182943
0.006731 0.001915 0.169797 -0.360166 -0.309376 -3.867067 -0.005718 1 0 0 0 0 0 0 183950
0.006716 0.001920 0.169742 -0.566450 -0.250177 -3.796976 -0.005750 1 0 0 0 0 0 0 184964
0.006671 0.001909 0.169687 -0.201169 -0.036649 -3.799605 -0.005781 1 0 0 0 0 0 0 185969
0.006650 0.001903 0.169629 -0.470394 -0.090206 -3.778437 -0.005812 1 0 0 0 0 0 0 186962
0.006619 0.001905 0.169576 -0.359896 -0.191980 -3.863389 -0.005843 1 0 0 0 0 0 0 187938
0.006582 0.001910 0.169509 -0.281829 -0.247859 -3.705781 -0.005875 1 0 0 0 0 0 0 188961
0.006564 0.001913 0.169445 -0.532549 -0.223032 -3.747721 -0.005906 1 0 0 0 0 0 0 189958
0.006535 0.001918 0.169373 -0.397848 -0.261087 -3.659018 -0.005937 1 0 0 0 0 0 0 190964
0.006505 0.001903 0.169302 -0.387363 0.006659 -3.686791 -0.005969 1 0 0 0 0 0 0 191967
0.006485 0.001918 0.169231 -0.514396 -0.360886 -3.697095 -0.006000 1 0 0 0 0 0 0 192968
0.006454 0.001930 0.169155 -0.383415 -0.359475 -3.652672 -0.006031 1 0 0 0 0 0 0 193966
0.006402 0.001923 0.169072 -0.089500 -0.103781 -3.577166 -0.006062 1 0 0 0 0 0 0 194960
0.006355 0.001923 0.168991 -0.127686 -0.188474 -3.599531 -0.006094 1 0 0 0 0 0 0 195969
0.006310 0.001928 0.168910 -0.164531 -0.252767 -3.621819 -0.006125 1 0 0 0 0 0 0 196966
0.006289 0.001931 0.168822 -0.477986 -0.228598 -3.549779 -0.006156 1 0 0 0 0 0 0 197970
0.006241 0.001918 0.168733 -0.163082 -0.033197 -3.546210 -0.006187 1 0 0 0 0 0 0 198956
0.006219 0.001912 0.168642 -0.460330 -0.095147 -3.520802 -0.006219 1 0 0 0 0 0 0 199965
0.006171 0.001896 0.168551 -0.152081 0.035890 -3.543669 -0.006249 1 0 0 0 0 0 0 200936
0.006125 0.001892 0.168448 -0.160893 -0.116625 -3.397886 -0.006281 1 0 0 0 0 0 0 201964
0.006082 0.001894 0.168339 -0.182306 -0.216828 -3.317702 -0.006311 1 0 0 0 0 0 0 202937
0.006045 0.001877 0.168233 -0.278472 0.024218 -3.359591 -0.006344 1 0 0 0 0 0 0 203964
0.006006 0.001874 0.168122 -0.250677 -0.119447 -3.314444 -0.006375 1 0 0 0 0 0 0 204966
0.005965 0.001876 0.168009 -0.228856 -0.219089 -3.290347 -0.006406 1 0 0 0 0 0 0 205964
0.005939 0.001900 0.167882 -0.427666 -0.507793 -3.113675 -0.006437 1 0 0 0 0 0 0 206966
0.005905 0.001917 0.167760 -0.339549 -0.444821 -3.185887 -0.006469 1 0 0 0 0 0 0 207964
0.005890 0.001925 0.167635 -0.570166 -0.332357 -3.144676 -0.006500 1 0 0 0 0 0 0 208955
0.005838 0.001938 0.167503 -0.123351 -0.386484 -3.073014 -0.006530 1 0 0 0 0 0 0 209936
0.005814 0.001945 0.167372 -0.432886 -0.308798 -3.083349 -0.006562 1 0 0 0 0 0 0 210962
0.005758 0.001957 0.167238 -0.049559 -0.377699 -3.045233 -0.006593 1 0 0 0 0 0 0 211935
0.005708 0.001968 0.167094 -0.096975 -0.364034 -2.931406 -0.006625 1 0 0 0 0 0 0 212966
0.005662 0.001978 0.166946 -0.144463 -0.354077 -2.868349 -0.006656 1 0 0 0 0 0 0 213963
0.005624 0.001964 0.166802 -0.254739 -0.053789 -2.917430 -0.006687 1 0 0 0 0 0 0 214966
0.005584 0.001962 0.166653 -0.232406 -0.168536 -2.867346 -0.006719 1 0 0 0 0 0 0 215965
0.005542 0.001966 0.166501 -0.212748 -0.253665 -2.836027 -0.006750 1 0 0 0 0 0 0 216966
0.005489 0.001942 0.166261 -0.072151 0.091778 -1.679633 -0.006781 1 0 0 0 0 0 0 217978
0.005452 0.001965 0.166136 -0.254933 -0.483830 -3.069611 -0.006812 1 0 0 0 0 0 0 218965
0.005418 0.001958 0.165982 -0.310846 -0.149408 -2.835631 -0.006844 1 0 0 0 0 0 0 219964
0.005373 0.001982 0.165820 -0.169728 -0.518897 -2.720022 -0.006877 1 0 0 0 0 0 0 221040
0.005317 0.001973 0.165571 -0.024782 -0.138170 -1.569131 -0.006910 1 0 0 0 0 0 0 222088
0.005279 0.001999 0.165443 -0.236027 -0.546861 -3.034892 -0.006939 1 0 0 0 0 0 0 223029
0.005244 0.001993 0.165286 -0.296133 -0.178686 -2.805652 -0.006971 1 0 0 0 0 0 0 224042
0.005186 0.001996 0.165029 -0.003541 -0.262497 -1.478819 -0.007003 1 0 0 0 0 0 0 225080
0.005154 0.002001 0.164886 -0.305877 -0.289041 -2.833812 -0.007032 1 0 0 0 0 0 0 226009
0.005093 0.002012 0.164721 0.047284 -0.379040 -2.693390 -0.007064 1 0 0 0 0 0 0 227008
0.005015 0.002028 0.164457 0.300580 -0.455336 -1.381540 -0.007096 1 0 0 0 0 0 0 228057
0.004979 0.002035 0.164312 -0.220864 -0.342225 -2.793797 -0.007127 1 0 0 0 0 0 0 229033
0.004929 0.002013 0.164040 -0.091155 0.042935 -1.289751 -0.007159 1 0 0 0 0 0 0 230052
0.004898 0.002014 0.163893 -0.317448 -0.209625 -2.752624 -0.007189 1 0 0 0 0 0 0 231006
0.004860 0.002018 0.163716 -0.243239 -0.286284 -2.523637 -0.007220 1 0 0 0 0 0 0 232018
0.004808 0.001995 0.163422 -0.066403 0.067379 -0.965570 -0.007253 1 0 0 0 0 0 0 233081
0.004770 0.002017 0.163263 -0.219243 -0.502791 -2.564448 -0.007283 1 0 0 0 0 0 0 234031
0.004708 0.002042 0.162969 0.073816 -0.581577 -0.959366 -0.007316 1 0 0 0 0 0 0 235076
0.004675 0.002050 0.162815 -0.263547 -0.380453 -2.628669 -0.007346 1 0 0 0 0 0 0 236031
0.004616 0.002063 0.162523 0.031556 -0.427351 -0.980178 -0.007375 1 0 0 0 0 0 0 236964
0.004560 0.002074 0.162356 0.034658 -0.403535 -2.443091 -0.007406 1 0 0 0 0 0 0 237958
0.004485 0.002089 0.162083 0.286402 -0.466685 -1.202257 -0.007437 1 0 0 0 0 0 0 238963
0.004449 0.002095 0.161910 -0.190762 -0.352111 -2.371699 -0.007468 1 0 0 0 0 0 0 239949
0.004388 0.002107 0.161601 0.081800 -0.416281 -0.721355 -0.007500 1 0 0 0 0 0 0 240971
0.004360 0.002090 0.161429 -0.326196 -0.046730 -2.321429 -0.007531 1 0 0 0 0 0 0 241949
0.004306 0.002084 0.161120 -0.014500 -0.158245 -0.687380 -0.007563 1 0 0 0 0 0 0 242972
0.004257 0.002069 0.160953 -0.046675 -0.046537 -2.387519 -0.007593 1 0 0 0 0 0 0 243948
0.004186 0.002065 0.160647 0.237344 -0.175856 -0.710956 -0.007625 1 0 0 0 0 0 0 244971
0.004150 0.002068 0.160464 -0.186967 -0.282991 -2.163361 -0.007656 1 0 0 0 0 0 0 245948
0.004089 0.002077 0.160146 0.098614 -0.378800 -0.515256 -0.007687 1 0 0 0 0 0 0 246970
0.004055 0.002082 0.159961 -0.216947 -0.335970 -2.086752 -0.007720 1 0 0 0 0 0 0 247998
0.003961 0.002100 0.159619 0.541586 -0.500669 -0.183851 -0.007750 1 0 0 0 0 0 0 248972
0.003921 0.002107 0.159429 -0.090464 -0.371911 -1.970363 -0.007781 1 0 0 0 0 0 0 249954
0.003867 0.002085 0.159113 0.033453 0.012945 -0.487554 -0.007813 1 0 0 0 0 0 0 250973
0.003827 0.002107 0.158918 -0.133249 -0.528316 -1.908236 -0.007844 1 0 0 0 0 0 0 251965
0.003738 0.002104 0.158577 0.492351 -0.252036 -0.130987 -0.007875 1 0 0 0 0 0 0 252983
0.003705 0.002137 0.158279 -0.173631 -0.688606 -0.493770 -0.007906 1 0 0 0 0 0 0 253969
0.003675 0.002145 0.158092 -0.275120 -0.426822 -1.967786 -0.007937 1 0 0 0 0 0 0 254963
0.003593 0.002132 0.157753 0.393481 -0.112248 -0.123078 -0.007969 1 0 0 0 0 0 0 255969
0.003555 0.002133 0.157559 -0.105866 -0.272557 -1.816862 -0.008000 1 0 0 0 0 0 0 256970
0.003492 0.002141 0.157224 0.174067 -0.376184 -0.128319 -0.008031 1 0 0 0 0 0 0 257978
0.003441 0.002128 0.157022 0.055155 -0.112875 -1.691317 -0.008062 1 0 0 0 0 0 0 258962
0.003368 0.002125 0.156681 0.330013 -0.220999 -0.005387 -0.008094 1 0 0 0 0 0 0 259976
0.003354 0.002122 0.156476 -0.411621 -0.242369 -1.598902 -0.008125 1 0 0 0 0 0 0 260965
0.003299 0.002161 0.156119 0.052742 -0.784366 0.234562 -0.008156 1 0 0 0 0 0 0 261977
0.003249 0.002153 0.155912 0.038078 -0.228190 -1.518267 -0.008187 1 0 0 0 0 0 0 262965
0.003176 0.002154 0.155565 0.328945 -0.289326 0.161487 -0.008219 1 0 0 0 0 0 0 263980
0.003140 0.002158 0.155364 -0.102467 -0.329608 -1.579668 -0.008250 1 0 0 0 0 0 0 264963
0.003078 0.002167 0.155019 0.192325 -0.411523 0.153306 -0.008282 1 0 0 0 0 0 0 265979
0.003036 0.002194 0.154810 -0.042169 -0.655335 -1.427213 -0.008311 1 0 0 0 0 0 0 266937
0.002946 0.002194 0.154448 0.576628 -0.335076 0.427511 -0.008344 1 0 0 0 0 0 0 267978
0.002906 0.002198 0.154243 -0.020193 -0.341104 -1.424742 -0.008375 1 0 0 0 0 0 0 268961
0.002842 0.002207 0.153893 0.249011 -0.418831 0.313639 -0.008406 1 0 0 0 0 0 0 269973
0.002790 0.002194 0.153681 0.113680 -0.138918 -1.308343 -0.008437 1 0 0 0 0 0 0 270961
0.002741 0.002216 0.153301 0.075781 -0.579308 0.754643 -0.008469 1 0 0 0 0 0 0 271978
0.002708 0.002223 0.153092 -0.144438 -0.419750 -1.250877 -0.008500 1 0 0 0 0 0 0 272964
0.002649 0.002235 0.152736 0.184336 -0.467970 0.484795 -0.008531 1 0 0 0 0 0 0 273976
0.002622 0.002218 0.152536 -0.192042 -0.096514 -1.374303 -0.008562 1 0 0 0 0 0 0 274964
0.002557 0.002245 0.152208 0.262666 -0.641091 0.145549 -0.008594 1 0 0 0 0 0 0 275975
0.002521 0.002252 0.152003 -0.075571 -0.439226 -1.290997 -0.008625 1 0 0 0 0 0 0 276965
0.002460 0.002264 0.151647 0.233535 -0.479102 0.556516 -0.008656 1 0 0 0 0 0 0 277974
0.002425 0.002269 0.151437 -0.080459 -0.394308 -1.148168 -0.008687 1 0 0 0 0 0 0 278961
0.002365 0.002278 0.151077 0.232579 -0.453767 0.665187 -0.008719 1 0 0 0 0 0 0 279975
0.002315 0.002266 0.150884 0.132108 -0.169225 -1.303823 -0.008750 1 0 0 0 0 0 0 280962
0.002242 0.002263 0.150532 0.418703 -0.260628 0.583157 -0.008781 1 0 0 0 0 0 0 281975
0.002206 0.002265 0.150321 -0.019538 -0.342294 -1.038402 -0.008812 1 0 0 0 0 0 0 282963
0.002145 0.002273 0.149993 0.268035 -0.433333 0.332159 -0.008844 1 0 0 0 0 0 0 283974
0.002117 0.002255 0.149793 -0.136971 -0.099443 -1.164414 -0.008875 1 0 0 0 0 0 0 284964
0.002061 0.002248 0.149435 0.188485 -0.202560 0.764166 -0.008906 1 0 0 0 0 0 0 285970
0.002051 0.002245 0.149237 -0.363642 -0.269123 -1.117274 -0.008937 1 0 0 0 0 0 0 286963
0.001974 0.002256 0.148893 0.441027 -0.462743 0.637394 -0.008969 1 0 0 0 0 0 0 287975
0.001954 0.002278 0.148687 -0.199065 -0.622752 -0.977021 -0.009000 1 0 0 0 0 0 0 288958
0.001880 0.002275 0.148350 0.432854 -0.318457 0.605548 -0.009031 1 0 0 0 0 0 0 289976
0.001860 0.002294 0.148144 -0.197151 -0.580157 -0.933958 -0.009062 1 0 0 0 0 0 0 290961
0.001787 0.002289 0.147805 0.435856 -0.294120 0.667612 -0.009094 1 0 0 0 0 0 0 291975
0.001773 0.002286 0.147608 -0.276227 -0.292219 -0.989857 -0.009127 1 0 0 0 0 0 0 293039
0.001765 0.002283 0.147369 -0.419028 -0.285794 -0.602876 -0.009158 1 0 0 0 0 0 0 294027
0.001702 0.002261 0.147011 0.295754 -0.051392 1.028795 -0.009190 1 0 0 0 0 0 0 295052
0.001668 0.002261 0.146818 -0.015346 -0.298936 -0.958456 -0.009221 1 0 0 0 0 0 0 296028
0.001631 0.002291 0.146472 -0.016323 -0.732232 0.890344 -0.009253 1 0 0 0 0 0 0 297073
0.001586 0.002282 0.146272 0.107513 -0.261082 -0.824555 -0.009283 1 0 0 0 0 0 0 298037
0.001540 0.002281 0.146040 0.131847 -0.313164 -0.553719 -0.009314 1 0 0 0 0 0 0 299027
0.001473 0.002286 0.145695 0.427534 -0.410661 0.973411 -0.009347 1 0 0 0 0 0 0 300073
0.001445 0.002269 0.145512 -0.058541 -0.118226 -0.967647 -0.009377 1 0 0 0 0 0 0 301035
0.001408 0.002263 0.145285 0.015604 -0.241553 -0.576507 -0.009408 1 0 0 0 0 0 0 302012
0.001379 0.002257 0.144930 -0.089196 -0.259409 1.176720 -0.009441 1 0 0 0 0 0 0 303069
0.001358 0.002238 0.144745 -0.189458 -0.079248 -0.849189 -0.009470 1 0 0 0 0 0 0 304009
0.001302 0.002236 0.144526 0.252279 -0.291516 -0.592265 -0.009502 1 0 0 0 0 0 0 305031
0.001260 0.002234 0.144174 0.125719 -0.302932 1.201944 -0.009534 1 0 0 0 0 0 0 306071
0.001208 0.002241 0.143988 0.244228 -0.435950 -0.766300 -0.009564 1 0 0 0 0 0 0 307033
0.001166 0.002226 0.143768 0.136514 -0.160293 -0.499957 -0.009596 1 0 0 0 0 0 0 308029
0.001122 0.002222 0.143525 0.150203 -0.268582 -0.144451 -0.009626 1 0 0 0 0 0 0 309013
0.001100 0.002219 0.143290 -0.125308 -0.291104 -0.198642 -0.009658 1 0 0 0 0 0 0 310028
0.001045 0.002225 0.143050 0.284624 -0.423698 -0.107178 -0.009690 1 0 0 0 0 0 0 311040
0.001016 0.002227 0.142816 -0.027344 -0.378568 -0.159307 -0.009721 1 0 0 0 0 0 0 312028
0.000980 0.002231 0.142565 0.054101 -0.403036 0.068674 -0.009751 1 0 0 0 0 0 0 313012
0.000940 0.002237 0.142337 0.116452 -0.429992 -0.162821 -0.009783 1 0 0 0 0 0 0 314029
0.000919 0.002238 0.142107 -0.132489 -0.377331 -0.148434 -0.009814 1 0 0 0 0 0 0 315011
0.000886 0.002242 0.141858 0.002456 -0.403089 0.127622 -0.009846 1 0 0 0 0 0 0 316028
0.000848 0.002247 0.141629 0.093929 -0.431538 -0.084530 -0.009876 1 0 0 0 0 0 0 317012
0.000813 0.002232 0.141389 0.063616 -0.163211 0.054286 -0.009908 1 0 0 0 0 0 0 318026
0.000774 0.002228 0.141164 0.122629 -0.283480 -0.090752 -0.009939 1 0 0 0 0 0 0 319011
0.000753 0.002225 0.140934 -0.121671 -0.301985 -0.028455 -0.009970 1 0 0 0 0 0 0 320026
0.000721 0.002226 0.140713 0.011944 -0.373632 -0.099091 -0.009999 1 0 0 0 0 0 0 320947
0.000684 0.002231 0.140494 0.106067 -0.415723 -0.121376 -0.010031 1 0 0 0 0 0 0 321955
0.000643 0.002236 0.140276 0.157734 -0.437807 -0.113778 -0.010062 1 0 0 0 0 0 0 322946
0.000585 0.002226 0.140049 0.387378 -0.234733 0.024497 -0.010093 1 0 0 0 0 0 0 323946
0.000557 0.002219 0.139818 0.042338 -0.260627 0.116863 -0.010124 1 0 0 0 0 0 0 324955
0.000527 0.002199 0.139605 0.023148 -0.080668 -0.082695 -0.010155 1 0 0 0 0 0 0 325945
0.000505 0.002208 0.139398 -0.087573 -0.454162 -0.157326 -0.010187 1 0 0 0 0 0 0 326962
0.000473 0.002216 0.139184 0.047782 -0.474840 -0.052232 -0.010218 1 0 0 0 0 0 0 327953
0.000435 0.002223 0.138967 0.136108 -0.469967 0.018400 -0.010250 1 0 0 0 0 0 0 328962
0.000401 0.002210 0.138759 0.102017 -0.196552 -0.067048 -0.010281 1 0 0 0 0 0 0 329957
0.000363 0.002206 0.138544 0.160609 -0.301124 0.036062 -0.010312 1 0 0 0 0 0 0 330954
0.000316 0.002229 0.138345 0.280115 -0.656921 -0.140076 -0.010343 1 0 0 0 0 0 0 331951
0.000277 0.002223 0.138143 0.189188 -0.318863 -0.102695 -0.010375 1 0 0 0 0 0 0 332958
0.000237 0.002223 0.137931 0.211708 -0.366739 0.071067 -0.010406 1 0 0 0 0 0 0 333955
0.000217 0.002222 0.137733 -0.048262 -0.356776 -0.083740 -0.010437 1 0 0 0 0 0 0 334944
0.000191 0.002204 0.137531 -0.007080 -0.136005 -0.030705 -0.010468 1 0 0 0 0 0 0 335956
0.000173 0.002214 0.137328 -0.084745 -0.482242 0.029069 -0.010499 1 0 0 0 0 0 0 336952
0.000142 0.002223 0.137143 0.064240 -0.501004 -0.189408 -0.010531 1 0 0 0 0 0 0 337950
0.000112 0.002210 0.136946 0.078631 -0.218141 -0.035825 -0.010561 1 0 0 0 0 0 0 338933
0.000097 0.002202 0.136754 -0.115909 -0.257667 -0.059907 -0.010593 1 0 0 0 0 0 0 339949
0.000089 0.002197 0.136563 -0.233440 -0.295104 -0.063176 -0.010624 1 0 0 0 0 0 0 340951
0.000049 0.002182 0.136374 0.179220 -0.171383 -0.053564 -0.010656 1 0 0 0 0 0 0 341949
0.000030 0.002174 0.136184 -0.037331 -0.238473 -0.029995 -0.010687 1 0 0 0 0 0 0 342951
-0.000007 0.002193 0.135994 0.169305 -0.616039 0.003623 -0.010718 1 0 0 0 0 0 0 343957
-0.000026 0.002202 0.135804 -0.050132 -0.511121 0.025730 -0.010749 1 0 0 0 0 0 0 344953
-0.000070 0.002194 0.135615 0.279429 -0.286500 0.046306 -0.010781 1 0 0 0 0 0 0 345955
-0.000093 0.002188 0.135425 0.020439 -0.299410 0.074122 -0.010811 1 0 0 0 0 0 0 346936
-0.000119 0.002169 0.135255 0.044274 -0.119328 -0.162536 -0.010843 1 0 0 0 0 0 0 347950
-0.000131 0.002158 0.135072 -0.122674 -0.206422 -0.001164 -0.010874 1 0 0 0 0 0 0 348952
-0.000158 0.002156 0.134895 0.051028 -0.333887 -0.027187 -0.010905 1 0 0 0 0 0 0 349932
-0.000172 0.002154 0.134709 -0.109401 -0.341199 0.095721 -0.010937 1 0 0 0 0 0 0 350949
-0.000199 0.002156 0.134530 0.060104 -0.405140 0.043124 -0.010968 1 0 0 0 0 0 0 351948
-0.000227 0.002141 0.134364 0.092258 -0.180471 -0.109849 -0.010999 1 0 0 0 0 0 0 352951
-0.000241 0.002131 0.134183 -0.090248 -0.237615 0.096914 -0.011030 1 0 0 0 0 0 0 353932
-0.000254 0.002146 0.134015 -0.120676 -0.555611 -0.037125 -0.011061 1 0 0 0 0 0 0 354933
-0.000275 0.002137 0.133853 -0.015863 -0.276774 -0.107885 -0.011093 1 0 0 0 0 0 0 355950
-0.000306 0.002136 0.133682 0.128856 -0.353600 0.013821 -0.011124 1 0 0 0 0 0 0 356951
-0.000341 0.002138 0.133509 0.212590 -0.415056 0.089098 -0.011156 1 0 0 0 0 0 0 357949
-0.000353 0.002118 0.133335 -0.093696 -0.123348 0.125422 -0.011187 1 0 0 0 0 0 0 358950
-0.000365 0.002127 0.133169 -0.123015 -0.473704 0.036951 -0.011218 1 0 0 0 0 0 0 359949
-0.000379 0.002096 0.133019 -0.090654 0.025557 -0.142987 -0.011249 1 0 0 0 0 0 0 360951
-0.000406 0.002083 0.132852 0.087664 -0.172907 0.063100 -0.011281 1 0 0 0 0 0 0 361950
-0.000419 0.002076 0.132700 -0.074180 -0.263015 -0.083419 -0.011312 1 0 0 0 0 0 0 362948
-0.000446 0.002076 0.132533 0.088666 -0.361824 0.117112 -0.011343 1 0 0 0 0 0 0 363950
-0.000474 0.002059 0.132371 0.118596 -0.159218 0.094175 -0.011374 1 0 0 0 0 0 0 364951
-0.000493 0.002070 0.132210 0.017551 -0.493396 0.100023 -0.011406 1 0 0 0 0 0 0 365949
-0.000517 0.002059 0.132050 0.068180 -0.244257 0.106523 -0.011437 1 0 0 0 0 0 0 366948
-0.000535 0.002072 0.131890 -0.006994 -0.538112 0.133680 -0.011468 1 0 0 0 0 0 0 367942
-0.000543 0.002078 0.131740 -0.131885 -0.471166 0.020262 -0.011502 1 0 0 0 0 0 0 369029
-0.000567 0.002084 0.131574 0.063710 -0.471183 0.246056 -0.011533 1 0 0 0 0 0 0 370037
-0.000579 0.002086 0.131421 -0.077047 -0.421516 0.104241 -0.011564 1 0 0 0 0 0 0 371029
-0.000570 0.002101 0.131284 -0.360819 -0.592870 -0.087998 -0.011596 1 0 0 0 0 0 0 372035
-0.000572 0.002127 0.131132 -0.260266 -0.754153 0.106269 -0.011627 1 0 0 0 0 0 0 373034
-0.000592 0.002144 0.130995 0.006557 -0.653756 -0.050238 -0.011658 1 0 0 0 0 0 0 374025
-0.000616 0.002136 0.130844 0.083223 -0.319748 0.138463 -0.011689 1 0 0 0 0 0 0 375030
-0.000628 0.002131 0.130697 -0.070509 -0.325628 0.118001 -0.011720 1 0 0 0 0 0 0 376026
-0.000648 0.002112 0.130542 0.021301 -0.144504 0.243665 -0.011751 1 0 0 0 0 0 0 377003
-0.000678 0.002106 0.130404 0.165854 -0.299568 0.058578 -0.011782 1 0 0 0 0 0 0 378003
-0.000692 0.002102 0.130262 -0.017872 -0.336893 0.107927 -0.011813 1 0 0 0 0 0 0 379002
-0.000719 0.002104 0.130128 0.132223 -0.415981 0.020829 -0.011846 1 0 0 0 0 0 0 380028
-0.000732 0.002104 0.129988 -0.033743 -0.397817 0.119478 -0.011876 1 0 0 0 0 0 0 381004
-0.000753 0.002087 0.129835 0.046259 -0.183902 0.312127 -0.011908 1 0 0 0 0 0 0 382012
-0.000783 0.002083 0.129698 0.184591 -0.319526 0.153373 -0.011939 1 0 0 0 0 0 0 383026
-0.000797 0.002080 0.129556 -0.001155 -0.347217 0.213519 -0.011970 1 0 0 0 0 0 0 384007
-0.000798 0.002058 0.129424 -0.195589 -0.103908 0.119410 -0.012002 1 0 0 0 0 0 0 385032
-0.000824 0.002070 0.129283 0.114129 -0.524107 0.237316 -0.012032 1 0 0 0 0 0 0 386010
-0.000830 0.002055 0.129150 -0.105018 -0.222197 0.156843 -0.012064 1 0 0 0 0 0 0 387025
-0.000853 0.002052 0.129020 0.088504 -0.333682 0.138007 -0.012095 1 0 0 0 0 0 0 388008
-0.000850 0.002064 0.128891 -0.233129 -0.551261 0.142717 -0.012127 1 0 0 0 0 0 0 389027
-0.000882 0.002058 0.128752 0.198006 -0.345191 0.290165 -0.012158 1 0 0 0 0 0 0 390028
-0.000884 0.002070 0.128620 -0.157925 -0.543371 0.239867 -0.012189 1 0 0 0 0 0 0 391010
-0.000904 0.002079 0.128489 0.054509 -0.539618 0.224338 -0.012221 1 0 0 0 0 0 0 392027
-0.000913 0.002082 0.128350 -0.062641 -0.464966 0.361446 -0.012252 1 0 0 0 0 0 0 393031
-0.000932 0.002068 0.128228 0.045757 -0.233349 0.167530 -0.012283 1 0 0 0 0 0 0 394040
-0.000961 0.002065 0.128102 0.192826 -0.346184 0.225014 -0.012314 1 0 0 0 0 0 0 395024
-0.000968 0.002043 0.127975 -0.060822 -0.112469 0.259453 -0.012345 1 0 0 0 0 0 0 396006
-0.000992 0.002036 0.127847 0.117712 -0.278248 0.297429 -0.012377 1 0 0 0 0 0 0 397023
-0.001017 0.002017 0.127729 0.165010 -0.139686 0.184308 -0.012407 1 0 0 0 0 0 0 398006
-0.001049 0.002011 0.127604 0.260729 -0.295960 0.283416 -0.012439 1 0 0 0 0 0 0 399022
-0.001050 0.002021 0.127476 -0.127634 -0.531169 0.343874 -0.012470 1 0 0 0 0 0 0 400006
-0.001064 0.002011 0.127359 0.004020 -0.283967 0.240855 -0.012502 1 0 0 0 0 0 0 401025
-0.001091 0.002010 0.127234 0.178221 -0.371071 0.344463 -0.012532 1 0 0 0 0 0 0 402009
-0.001084 0.002004 0.127117 -0.240672 -0.320508 0.263890 -0.012564 1 0 0 0 0 0 0 403023
-0.001099 0.002004 0.126993 0.015338 -0.401264 0.379075 -0.012595 1 0 0 0 0 0 0 404008
-0.001107 0.002004 0.126886 -0.063934 -0.400102 0.172731 -0.012624 1 0 0 0 0 0 0 404952
-0.001124 0.001988 0.126776 0.056703 -0.199011 0.215705 -0.012655 1 0 0 0 0 0 0 405942
-0.001137 0.001998 0.126664 0.027336 -0.520478 0.263676 -0.012687 1 0 0 0 0 0 0 406947
-0.001158 0.001988 0.126552 0.112051 -0.283349 0.286242 -0.012718 1 0 0 0 0 0 0 407952
-0.001167 0.001982 0.126450 -0.015335 -0.317908 0.172843 -0.012749 1 0 0 0 0 0 0 408942
-0.001186 0.001964 0.126341 0.084705 -0.155397 0.262839 -0.012781 1 0 0 0 0 0 0 409954
-0.001180 0.001968 0.126220 -0.215124 -0.434292 0.459672 -0.012812 1 0 0 0 0 0 0 410950
-0.001191 0.001955 0.126104 -0.033343 -0.233963 0.420711 -0.012843 1 0 0 0 0 0 0 411958
-0.001196 0.001948 0.126001 -0.088802 -0.291466 0.273461 -0.012875 1 0 0 0 0 0 0 412957
-0.001198 0.001944 0.125902 -0.132060 -0.335110 0.216871 -0.012906 1 0 0 0 0 0 0 413964
-0.001212 0.001926 0.125795 0.024797 -0.164671 0.340114 -0.012937 1 0 0 0 0 0 0 414941
-0.001238 0.001922 0.125704 0.203070 -0.314932 0.145669 -0.012969 1 0 0 0 0 0 0 415967
-0.001251 0.001919 0.125610 0.044203 -0.350634 0.190914 -0.012999 1 0 0 0 0 0 0 416953
-0.001256 0.001916 0.125515 -0.059899 -0.365112 0.228561 -0.013031 1 0 0 0 0 0 0 417951
-0.001259 0.001915 0.125419 -0.114516 -0.372405 0.254244 -0.013062 1 0 0 0 0 0 0 418956
-0.001274 0.001899 0.125343 0.043922 -0.192520 0.000851 -0.013093 1 0 0 0 0 0 0 419933
-0.001280 0.001890 0.125254 -0.043714 -0.264283 0.164081 -0.013124 1 0 0 0 0 0 0 420949
-0.001283 0.001885 0.125160 -0.103505 -0.317641 0.258189 -0.013155 1 0 0 0 0 0 0 421930
-0.001298 0.001867 0.125055 0.044351 -0.154390 0.440349 -0.013187 1 0 0 0 0 0 0 422947
-0.001318 0.001844 0.124976 0.145321 -0.061596 0.123856 -0.013218 1 0 0 0 0 0 0 423946
-0.001328 0.001832 0.124886 0.013220 -0.193011 0.253171 -0.013249 1 0 0 0 0 0 0 424949
-0.001338 0.001844 0.124812 0.009267 -0.531422 0.068082 -0.013280 1 0 0 0 0 0 0 425947
-0.001343 0.001849 0.124724 -0.066495 -0.476161 0.251411 -0.013312 1 0 0 0 0 0 0 426952
-0.001339 0.001832 0.124641 -0.183835 -0.182656 0.208968 -0.013343 1 0 0 0 0 0 0 427933
-0.001356 0.001828 0.124559 0.078926 -0.312862 0.204046 -0.013374 1 0 0 0 0 0 0 428951
-0.001358 0.001806 0.124479 -0.085402 -0.099983 0.199570 -0.013406 1 0 0 0 0 0 0 429952
-0.001365 0.001814 0.124409 -0.045950 -0.460340 0.083504 -0.013437 1 0 0 0 0 0 0 430946
-0.001382 0.001803 0.124343 0.091455 -0.254315 0.029436 -0.013468 1 0 0 0 0 0 0 431947
-0.001384 0.001778 0.124268 -0.083812 -0.048464 0.146706 -0.013499 1 0 0 0 0 0 0 432948
-0.001390 0.001784 0.124199 -0.044163 -0.429764 0.087852 -0.013530 1 0 0 0 0 0 0 433930
-0.001407 0.001773 0.124134 0.093913 -0.236956 0.055889 -0.013561 1 0 0 0 0 0 0 434930
-0.001408 0.001747 0.124059 -0.080514 -0.038182 0.181323 -0.013593 1 0 0 0 0 0 0 435946
-0.001428 0.001739 0.123981 0.136923 -0.231810 0.261057 -0.013624 1 0 0 0 0 0 0 436930
-0.001438 0.001734 0.123922 0.029832 -0.305815 0.022651 -0.013655 1 0 0 0 0 0 0 437945
-0.001437 0.001713 0.123849 -0.126421 -0.087393 0.183154 -0.013687 1 0 0 0 0 0 0 438948
-0.001436 0.001702 0.123793 -0.135339 -0.202355 0.006779 -0.013717 1 0 0 0 0 0 0 439930
-0.001435 0.001696 0.123742 -0.134206 -0.281253 -0.074220 -0.013749 1 0 0 0 0 0 0 440949
-0.001453 0.001697 0.123671 0.115402 -0.376148 0.179805 -0.013780 1 0 0 0 0 0 0 441946
-0.001462 0.001697 0.123615 0.020743 -0.378212 0.027963 -0.013812 1 0 0 0 0 0 0 442947
-0.001466 0.001697 0.123564 -0.049638 -0.373929 -0.044968 -0.013843 1 0 0 0 0 0 0 443946
-0.001482 0.001682 0.123505 0.088928 -0.181590 0.068667 -0.013874 1 0 0 0 0 0 0 444948
-0.001489 0.001675 0.123453 0.001983 -0.254319 -0.006048 -0.013905 1 0 0 0 0 0 0 445945
-0.001492 0.001670 0.123403 -0.057751 -0.307242 -0.038830 -0.013937 1 0 0 0 0 0 0 446946
-0.001507 0.001654 0.123344 0.086721 -0.146143 0.090611 -0.013968 1 0 0 0 0 0 0 447946
-0.001514 0.001645 0.123292 0.003147 -0.234482 0.021509 -0.013999 1 0 0 0 0 0 0 448948
-0.001517 0.001641 0.123243 -0.054833 -0.295237 -0.009155 -0.014030 1 0 0 0 0 0 0 449945
-0.001513 0.001620 0.123205 -0.157604 -0.084807 -0.158787 -0.014062 1 0 0 0 0 0 0 450939
-0.001530 0.001613 0.123171 0.108990 -0.255251 -0.209962 -0.014093 1 0 0 0 0 0 0 451950
-0.001538 0.001610 0.123127 0.021718 -0.307697 -0.093500 -0.014127 1 0 0 0 0 0 0 453030
-0.001555 0.001594 0.123071 0.132368 -0.142705 0.103365 -0.014158 1 0 0 0 0 0 0 454025
-0.001558 0.001567 0.123030 -0.040966 0.013848 -0.084146 -0.014189 1 0 0 0 0 0 0 455034
-0.001559 0.001553 0.122985 -0.081197 -0.138185 -0.029260 -0.014220 1 0 0 0 0 0 0 456003
-0.001565 0.001565 0.122958 -0.016630 -0.487554 -0.260512 -0.014252 1 0 0 0 0 0 0 457032
-0.001568 0.001570 0.122918 -0.056127 -0.442460 -0.097693 -0.014283 1 0 0 0 0 0 0 458028
-0.001563 0.001554 0.122883 -0.153754 -0.157108 -0.153654 -0.014313 1 0 0 0 0 0 0 459001
-0.001580 0.001551 0.122850 0.114695 -0.287681 -0.169040 -0.014345 1 0 0 0 0 0 0 460002
-0.001588 0.001548 0.122807 0.029023 -0.320204 -0.039307 -0.014376 1 0 0 0 0 0 0 461001
-0.001591 0.001547 0.122760 -0.035207 -0.334115 0.025582 -0.014407 1 0 0 0 0 0 0 462004
-0.001607 0.001532 0.122734 0.114148 -0.160640 -0.218518 -0.014438 1 0 0 0 0 0 0 462999
-0.001601 0.001539 0.122704 -0.150567 -0.420815 -0.192576 -0.014470 1 0 0 0 0 0 0 464009
-0.001597 0.001542 0.122662 -0.144300 -0.400853 -0.031462 -0.014502 1 0 0 0 0 0 0 465025
-0.001609 0.001529 0.122637 0.056827 -0.196342 -0.228329 -0.014532 1 0 0 0 0 0 0 466008
-0.001614 0.001522 0.122597 -0.004945 -0.251627 -0.047000 -0.014564 1 0 0 0 0 0 0 467023
-0.001631 0.001505 0.122572 0.132307 -0.115745 -0.226855 -0.014595 1 0 0 0 0 0 0 468004
-0.001625 0.001510 0.122543 -0.139026 -0.396240 -0.175952 -0.014627 1 0 0 0 0 0 0 469023
-0.001641 0.001517 0.122511 0.118342 -0.447978 -0.136637 -0.014657 1 0 0 0 0 0 0 470006
-0.001643 0.001502 0.122480 -0.035748 -0.163854 -0.129301 -0.014689 1 0 0 0 0 0 0 471021
-0.001663 0.001498 0.122448 0.183554 -0.289848 -0.111295 -0.014720 1 0 0 0 0 0 0 472005
-0.001673 0.001497 0.122436 0.080790 -0.327099 -0.380707 -0.014752 1 0 0 0 0 0 0 473025
-0.001678 0.001495 0.122401 -0.002304 -0.334828 -0.091647 -0.014783 1 0 0 0 0 0 0 474022
-0.001693 0.001481 0.122378 0.138085 -0.159169 -0.220130 -0.014814 1 0 0 0 0 0 0 475006
-0.001695 0.001455 0.122350 -0.026403 0.010961 -0.155763 -0.014845 1 0 0 0 0 0 0 476023
-0.001702 0.001460 0.122329 0.018394 -0.382135 -0.243617 -0.014874 1 0 0 0 0 0 0 476942
-0.001718 0.001449 0.122312 0.157087 -0.201503 -0.289732 -0.014906 1 0 0 0 0 0 0 477951
-0.001707 0.001439 0.122295 -0.188182 -0.197028 -0.312704 -0.014937 1 0 0 0 0 0 0 478939
-0.001721 0.001438 0.122269 0.093356 -0.317530 -0.169638 -0.014968 1 0 0 0 0 0 0 479950
-0.001741 0.001423 0.122249 0.213123 -0.150761 -0.243710 -0.014999 1 0 0 0 0 0 0 480940
-0.001731 0.001412 0.122232 -0.155438 -0.167834 -0.287574 -0.015031 1 0 0 0 0 0 0 481949
-0.001740 0.001392 0.122215 0.041551 -0.059319 -0.296210 -0.015062 1 0 0 0 0 0 0 482940
-0.001763 0.001386 0.122188 0.251957 -0.231907 -0.153471 -0.015093 1 0 0 0 0 0 0 483949
-0.001756 0.001378 0.122169 -0.126209 -0.227667 -0.235301 -0.015124 1 0 0 0 0 0 0 484943
-0.001765 0.001361 0.122152 0.059872 -0.089264 -0.268544 -0.015156 1 0 0 0 0 0 0 485955
-0.001751 0.001347 0.122136 -0.235180 -0.129637 -0.286222 -0.015187 1 0 0 0 0 0 0 486947
-0.001762 0.001345 0.122109 0.073463 -0.275189 -0.140872 -0.015218 1 0 0 0 0 0 0 487957
-0.001781 0.001330 0.122089 0.207149 -0.121174 -0.213861 -0.015249 1 0 0 0 0 0 0 488926
-0.001772 0.001318 0.122072 -0.153836 -0.144370 -0.257593 -0.015281 1 0 0 0 0 0 0 489948
-0.001780 0.001297 0.122056 0.046422 -0.039133 -0.265759 -0.015312 1 0 0 0 0 0 0 490959
-0.001798 0.001273 0.122040 0.187310 0.027929 -0.266096 -0.015343 1 0 0 0 0 0 0 491959
-0.001787 0.001257 0.122024 -0.163126 -0.060171 -0.271700 -0.015374 1 0 0 0 0 0 0 492938
-0.001795 0.001235 0.122008 0.043055 0.010215 -0.265057 -0.015406 1 0 0 0 0 0 0 493962
-0.001813 0.001209 0.121992 0.187098 0.059614 -0.260013 -0.015437 1 0 0 0 0 0 0 494959
-0.001802 0.001192 0.121976 -0.161509 -0.037219 -0.263894 -0.015468 1 0 0 0 0 0 0 495953
-0.001810 0.001170 0.121960 0.045407 0.028743 -0.256405 -0.015499 1 0 0 0 0 0 0 496950
-0.001795 0.001154 0.121945 -0.237570 -0.049740 -0.258905 -0.015531 1 0 0 0 0 0 0 497954
-0.001801 0.001132 0.121929 0.005392 0.026330 -0.250776 -0.015562 1 0 0 0 0 0 0 498955
-0.001804 0.001121 0.121923 -0.005228 -0.107540 -0.384185 -0.015593 1 0 0 0 0 0 0 499956
-0.001799 0.001097 0.121901 -0.105193 0.055480 -0.175020 -0.015625 1 0 0 0 0 0 0 500957
-0.001797 0.001085 0.121893 -0.083991 -0.083765 -0.342124 -0.015655 1 0 0 0 0 0 0 501931
-0.001809 0.001065 0.121880 0.105687 0.011187 -0.286277 -0.015686 1 0 0 0 0 0 0 502930
-0.001796 0.001051 0.121865 -0.205277 -0.047818 -0.261331 -0.015718 1 0 0 0 0 0 0 503958
-0.001803 0.001030 0.121850 0.021533 0.038283 -0.242322 -0.015749 1 0 0 0 0 0 0 504954
-0.001819 0.001005 0.121834 0.176080 0.095718 -0.232698 -0.015781 1 0 0 0 0 0 0 505956
-0.001808 0.000988 0.121818 -0.166476 0.003342 -0.235166 -0.015811 1 0 0 0 0 0 0 506926
-0.001816 0.000966 0.121802 0.042778 0.071297 -0.226788 -0.015843 1 0 0 0 0 0 0 507955
-0.001801 0.000950 0.121787 -0.238363 -0.005791 -0.229167 -0.015875 1 0 0 0 0 0 0 508957
-0.001807 0.000928 0.121771 0.004836 0.070806 -0.220539 -0.015905 1 0 0 0 0 0 0 509926
-0.001810 0.000918 0.121765 -0.005337 -0.062217 -0.354235 -0.015937 1 0 0 0 0 0 0 510946
-0.001792 0.000908 0.121753 -0.278076 -0.085165 -0.283935 -0.015967 1 0 0 0 0 0 0 511926
-0.001796 0.000889 0.121739 -0.018466 0.033555 -0.237547 -0.016000 1 0 0 0 0 0 0 512957
-0.001798 0.000879 0.121733 -0.018921 -0.076839 -0.356820 -0.016031 1 0 0 0 0 0 0 513955
-0.001781 0.000870 0.121722 -0.286500 -0.088416 -0.281224 -0.016061 1 0 0 0 0 0 0 514925
-0.001785 0.000851 0.121707 -0.024416 0.035964 -0.232948 -0.016093 1 0 0 0 0 0 0 515945
-0.001787 0.000842 0.121702 -0.023583 -0.071496 -0.351622 -0.016124 1 0 0 0 0 0 0 516953
-0.001782 0.000819 0.121680 -0.117506 0.103857 -0.135917 -0.016156 1 0 0 0 0 0 0 517955
-0.001793 0.000793 0.121661 0.079552 0.157503 -0.161776 -0.016187 1 0 0 0 0 0 0 518955
-0.001798 0.000781 0.121655 0.032205 -0.001302 -0.318860 -0.016218 1 0 0 0 0 0 0 519953
-0.001782 0.000770 0.121643 -0.260389 -0.038689 -0.257650 -0.016249 1 0 0 0 0 0 0 520953
-0.001787 0.000750 0.121628 -0.011421 0.072608 -0.214287 -0.016280 1 0 0 0 0 0 0 521925
-0.001789 0.000741 0.121623 -0.017021 -0.041094 -0.334919 -0.016311 1 0 0 0 0 0 0 522927
-0.001804 0.000722 0.121610 0.139030 0.070568 -0.251185 -0.016343 1 0 0 0 0 0 0 523948
-0.001792 0.000708 0.121596 -0.189362 0.021071 -0.215598 -0.016374 1 0 0 0 0 0 0 524925
-0.001799 0.000687 0.121580 0.027424 0.111635 -0.192141 -0.016405 1 0 0 0 0 0 0 525946
-0.001816 0.000663 0.121564 0.176963 0.171482 -0.180685 -0.016437 1 0 0 0 0 0 0 526944
-0.001824 0.000651 0.121559 0.086285 0.020875 -0.314539 -0.016468 1 0 0 0 0 0 0 527948
-0.001809 0.000640 0.121547 -0.229634 -0.012133 -0.244058 -0.016500 1 0 0 0 0 0 0 528958
-0.001815 0.000621 0.121532 0.007094 0.101236 -0.196938 -0.016530 1 0 0 0 0 0 0 529927
-0.001831 0.000597 0.121516 0.168158 0.173946 -0.176070 -0.016561 1 0 0 0 0 0 0 530926
-0.001839 0.000586 0.121511 0.083595 0.030090 -0.306705 -0.016593 1 0 0 0 0 0 0 531953
-0.001837 0.000561 0.121488 -0.056768 0.185265 -0.094356 -0.016624 1 0 0 0 0 0 0 532925
-0.001836 0.000549 0.121480 -0.055953 0.044473 -0.262066 -0.016656 1 0 0 0 0 0 0 533953
-0.001849 0.000529 0.121467 0.122530 0.137288 -0.204726 -0.016687 1 0 0 0 0 0 0 534950
-0.001855 0.000519 0.121462 0.060810 0.018347 -0.311621 -0.016718 1 0 0 0 0 0 0 535954
-0.001859 0.000514 0.121461 0.014075 -0.057542 -0.362194 -0.016750 1 0 0 0 0 0 0 536956
-0.001873 0.000498 0.121450 0.161090 0.087493 -0.240771 -0.016781 1 0 0 0 0 0 0 537955
-0.001861 0.000485 0.121436 -0.169709 0.056666 -0.191336 -0.016812 1 0 0 0 0 0 0 538940
-0.001869 0.000465 0.121420 0.045415 0.156455 -0.162115 -0.016843 1 0 0 0 0 0 0 539948
-0.001872 0.000455 0.121415 0.022065 0.036529 -0.289502 -0.016875 1 0 0 0 0 0 0 540963
-0.001887 0.000436 0.121402 0.168497 0.144200 -0.207195 -0.016906 1 0 0 0 0 0 0 541952
-0.001908 0.000413 0.121387 0.261263 0.217885 -0.163396 -0.016937 1 0 0 0 0 0 0 542962
-0.001918 0.000401 0.121382 0.140911 0.075512 -0.285498 -0.016968 1 0 0 0 0 0 0 543952
-0.001923 0.000395 0.121380 0.063195 -0.013464 -0.342459 -0.017000 1 0 0 0 0 0 0 544962
-0.001939 0.000378 0.121369 0.194235 0.124592 -0.222858 -0.017031 1 0 0 0 0 0 0 545950
-0.001947 0.000370 0.121365 0.108832 0.030681 -0.306174 -0.017062 1 0 0 0 0 0 0 546963
-0.001964 0.000352 0.121353 0.222273 0.151756 -0.206785 -0.017093 1 0 0 0 0 0 0 547951
-0.001953 0.000338 0.121339 -0.126450 0.107921 -0.166757 -0.017124 1 0 0 0 0 0 0 548948
-0.001948 0.000332 0.121334 -0.092637 0.016739 -0.281799 -0.017155 1 0 0 0 0 0 0 549938
-0.001945 0.000328 0.121332 -0.055848 -0.035714 -0.335380 -0.017187 1 0 0 0 0 0 0 550947
-0.001957 0.000313 0.121321 0.136050 0.121482 -0.214235 -0.017218 1 0 0 0 0 0 0 551937
-0.001963 0.000305 0.121317 0.081605 0.037508 -0.297180 -0.017249 1 0 0 0 0 0 0 552947
-0.001979 0.000287 0.121305 0.210459 0.163391 -0.197436 -0.017281 1 0 0 0 0 0 0 553957
-0.001987 0.000278 0.121301 0.122700 0.062319 -0.289052 -0.017312 1 0 0 0 0 0 0 554953
-0.001991 0.000274 0.121299 0.062896 -0.004562 -0.334164 -0.017343 1 0 0 0 0 0 0 555944
-0.002006 0.000258 0.121288 0.202843 0.144325 -0.209778 -0.017374 1 0 0 0 0 0 0 556949
-0.002014 0.000250 0.121284 0.122273 0.056307 -0.291785 -0.017406 1 0 0 0 0 0 0 557951
-0.002017 0.000246 0.121283 0.066283 -0.003912 -0.333416 -0.017437 1 0 0 0 0 0 0 558951
-0.002019 0.000244 0.121282 0.036490 -0.035651 -0.349660 -0.017468 1 0 0 0 0 0 0 559941
-0.002033 0.000229 0.121271 0.192925 0.132173 -0.213869 -0.017499 1 0 0 0 0 0 0 560947
-0.002040 0.000222 0.121267 0.120953 0.053863 -0.291882 -0.017531 1 0 0 0 0 0 0 561947
-0.002044 0.000218 0.121266 0.069309 -0.001472 -0.332117 -0.017562 1 0 0 0 0 0 0 562951
-0.002046 0.000216 0.121266 0.041681 -0.030766 -0.347851 -0.017592 1 0 0 0 0 0 0 563928
-0.002027 0.000211 0.121256 -0.225570 0.014160 -0.222365 -0.017624 1 0 0 0 0 0 0 564942
-0.002031 0.000194 0.121241 0.036396 0.167670 -0.152589 -0.017655 1 0 0 0 0 0 0 565941
-0.002033 0.000186 0.121236 0.039049 0.077112 -0.265402 -0.017687 1 0 0 0 0 0 0 566944
-0.002035 0.000182 0.121235 0.026651 0.015147 -0.318950 -0.017718 1 0 0 0 0 0 0 567941
-0.002048 0.000166 0.121223 0.190277 0.166248 -0.197195 -0.017749 1 0 0 0 0 0 0 568944
-0.002055 0.000158 0.121219 0.121829 0.079666 -0.280399 -0.017780 1 0 0 0 0 0 0 569942
-0.002058 0.000154 0.121218 0.071909 0.020199 -0.322463 -0.017812 1 0 0 0 0 0 0 570949
-0.002060 0.000152 0.121218 0.045127 -0.011168 -0.338815 -0.017842 1 0 0 0 0 0 0 571929
-0.002061 0.000151 0.121217 0.031477 -0.027047 -0.345078 -0.017874 1 0 0 0 0 0 0 572947
-0.002061 0.000150 0.121217 0.024614 -0.035041 -0.347676 -0.017906 1 0 0 0 0 0 0 573953
-0.002074 0.000136 0.121207 0.192629 0.144635 -0.206557 -0.017937 1 0 0 0 0 0 0 574944
-0.002062 0.000125 0.121193 -0.126446 0.132352 -0.151396 -0.017967 1 0 0 0 0 0 0 575926
-0.002056 0.000119 0.121188 -0.077604 0.057412 -0.260914 -0.017999 1 0 0 0 0 0 0 576943
-0.002053 0.000116 0.121186 -0.033250 0.013088 -0.312428 -0.018030 1 0 0 0 0 0 0 577926
-0.002051 0.000115 0.121186 -0.009410 -0.009787 -0.332130 -0.018062 1 0 0 0 0 0 0 578941
-0.002051 0.000114 0.121186 0.002588 -0.021328 -0.339524 -0.018093 1 0 0 0 0 0 0 579941
-0.002063 0.000100 0.121175 0.179991 0.156517 -0.200081 -0.018128 1 0 0 0 0 0 0 581069
-0.002069 0.000093 0.121171 0.118855 0.083707 -0.277106 -0.018159 1 0 0 0 0 0 0 582066
-0.002073 0.000089 0.121170 0.072650 0.031139 -0.316982 -0.018190 1 0 0 0 0 0 0 583065
-0.002055 0.000083 0.121159 -0.205414 0.062932 -0.200903 -0.018222 1 0 0 0 0 0 0 584066
-0.002047 0.000080 0.121156 -0.120768 0.026092 -0.276697 -0.018253 1 0 0 0 0 0 0 585068
-0.002042 0.000078 0.121155 -0.056795 0.002394 -0.315189 -0.018284 1 0 0 0 0 0 0 586066
-0.002040 0.000077 0.121154 -0.022895 -0.010001 -0.330182 -0.018315 1 0 0 0 0 0 0 587065
-0.002039 0.000077 0.121154 -0.005806 -0.016275 -0.335913 -0.018347 1 0 0 0 0 0 0 588065
-0.002039 0.000077 0.121154 0.002732 -0.019439 -0.338304 -0.018378 1 0 0 0 0 0 0 589065
-0.002038 0.000077 0.121154 0.006987 -0.021042 -0.339519 -0.018409 1 0 0 0 0 0 0 590064
-0.002019 0.000072 0.121144 -0.243992 0.037826 -0.208508 -0.018441 1 0 0 0 0 0 0 591068
-0.002010 0.000070 0.121140 -0.145682 0.014722 -0.279048 -0.018472 1 0 0 0 0 0 0 592065
-0.002005 0.000069 0.121139 -0.074824 -0.002093 -0.315696 -0.018503 1 0 0 0 0 0 0 593067
-0.002003 0.000068 0.121139 -0.037459 -0.011047 -0.330038 -0.018534 1 0 0 0 0 0 0 594064
-0.002001 0.000068 0.121139 -0.018651 -0.015602 -0.335546 -0.018566 1 0 0 0 0 0 0 595068
-0.002014 0.000054 0.121128 0.162219 0.165746 -0.195239 -0.018597 1 0 0 0 0 0 0 596062
-0.002020 0.000047 0.121124 0.102807 0.094821 -0.272026 -0.018628 1 0 0 0 0 0 0 597065
-0.002023 0.000044 0.121123 0.057480 0.043203 -0.311794 -0.018659 1 0 0 0 0 0 0 598067
-0.002025 0.000042 0.121122 0.033015 0.015769 -0.327310 -0.018690 1 0 0 0 0 0 0 599066
-0.002025 0.000041 0.121122 0.020533 0.001889 -0.333227 -0.018722 1 0 0 0 0 0 0 600065
-0.002026 0.000041 0.121122 0.014238 -0.005091 -0.335672 -0.018753 1 0 0 0 0 0 0 601066
-0.002026 0.000040 0.121122 0.011070 -0.008581 -0.336888 -0.018784 1 0 0 0 0 0 0 602067
-0.002026 0.000040 0.121122 0.009512 -0.010340 -0.337684 -0.018815 1 0 0 0 0 0 0 603065
-0.002026 0.000040 0.121122 0.008719 -0.011230 -0.338331 -0.018847 1 0 0 0 0 0 0 604069
-0.002026 0.000040 0.121122 0.008332 -0.011686 -0.338913 -0.018878 1 0 0 0 0 0 0 605066
-0.002026 0.000040 0.121122 0.008152 -0.011926 -0.339487 -0.018909 1 0 0 0 0 0 0 606066
-0.002026 0.000040 0.121122 0.008064 -0.012039 -0.340044 -0.018940 1 0 0 0 0 0 0 607065
-0.002026 0.000040 0.121122 0.008031 -0.012121 -0.340613 -0.018972 1 0 0 0 0 0 0 608066
-0.002026 0.000040 0.121122 0.008016 -0.012172 -0.341170 -0.019003 1 0 0 0 0 0 0 609057
-0.002026 0.000040 0.121122 0.008010 -0.012212 -0.341730 -0.019034 1 0 0 0 0 0 0 610065
-0.002026 0.000040 0.121122 0.008021 -0.012234 -0.342285 -0.019065 1 0 0 0 0 0 0 611056
-0.002026 0.000040 0.121122 0.008034 -0.012254 -0.342847 -0.019096 1 0 0 0 0 0 0 612057
-0.002039 0.000026 0.121111 0.179549 0.171372 -0.200652 -0.019130 1 0 0 0 0 0 0 613146
-0.002046 0.000019 0.121108 0.115590 0.101707 -0.276764 -0.019157 1 0 0 0 0 0 0 614003
-0.002049 0.000016 0.121106 0.067977 0.050722 -0.316406 -0.019193 1 0 0 0 0 0 0 615146
-0.002051 0.000014 0.121106 0.042390 0.023616 -0.331864 -0.019225 1 0 0 0 0 0 0 616161
-0.002051 0.000013 0.121106 0.029345 0.009905 -0.337740 -0.019255 1 0 0 0 0 0 0 617145
-0.002052 0.000013 0.121106 0.022773 0.003016 -0.340154 -0.019286 1 0 0 0 0 0 0 618128
-0.002052 0.000013 0.121106 0.019491 -0.000426 -0.341375 -0.019318 1 0 0 0 0 0 0 619145
-0.002052 0.000013 0.121106 0.017859 -0.002159 -0.342174 -0.019350 1 0 0 0 0 0 0 620182
-0.002052 0.000013 0.121106 0.017055 -0.003019 -0.342749 -0.019378 1 0 0 0 0 0 0 621071
-0.002052 0.000013 0.121106 0.016657 -0.003454 -0.343326 -0.019409 1 0 0 0 0 0 0 622061
-0.002052 0.000013 0.121106 0.016476 -0.003677 -0.343892 -0.019441 1 0 0 0 0 0 0 623071
-0.002052 0.000013 0.121106 0.016403 -0.003787 -0.344454 -0.019472 1 0 0 0 0 0 0 624071
-0.002052 0.000013 0.121106 0.016380 -0.003845 -0.344999 -0.019503 1 0 0 0 0 0 0 625065
-0.002052 0.000013 0.121106 0.016378 -0.003881 -0.345562 -0.019535 1 0 0 0 0 0 0 626084
-0.002052 0.000013 0.121106 0.016385 -0.003907 -0.346101 -0.019566 1 0 0 0 0 0 0 627069
-0.002052 0.000013 0.121106 0.016398 -0.003923 -0.346593 -0.019593 1 0 0 0 0 0 0 627948
-0.002052 0.000013 0.121106 0.016426 -0.003931 -0.347216 -0.019628 1 0 0 0 0 0 0 629075
-0.002065 -0.000001 0.121095 0.187972 0.179737 -0.204735 -0.019659 1 0 0 0 0 0 0 630058
-0.002072 -0.000008 0.121091 0.124119 0.110191 -0.280970 -0.019691 1 0 0 0 0 0 0 631068
-0.002075 -0.000012 0.121090 0.076595 0.059281 -0.320469 -0.019718 1 0 0 0 0 0 0 631943
-0.002077 -0.000013 0.121089 0.051024 0.032214 -0.335990 -0.019753 1 0 0 0 0 0 0 633076
-0.002077 -0.000014 0.121089 0.038005 0.018518 -0.341865 -0.019784 1 0 0 0 0 0 0 634072
-0.002078 -0.000015 0.121089 0.031472 0.011653 -0.344287 -0.019816 1 0 0 0 0 0 0 635077
-0.002078 -0.000015 0.121089 0.028192 0.008231 -0.345411 -0.019843 1 0 0 0 0 0 0 635941
-0.002078 -0.000015 0.121089 0.026567 0.006517 -0.346271 -0.019878 1 0 0 0 0 0 0 637080
-0.002078 -0.000015 0.121089 0.025788 0.005669 -0.346886 -0.019910 1 0 0 0 0 0 0 638076
-0.002078 -0.000015 0.121089 0.025405 0.005247 -0.347459 -0.019941 1 0 0 0 0 0 0 639074
-0.002078 -0.000015 0.121089 0.025229 0.005030 -0.348017 -0.019972 1 0 0 0 0 0 0 640074
-0.002078 -0.000015 0.121089 0.025179 0.004930 -0.348555 -0.020003 1 0 0 0 0 0 0 641068
-0.002078 -0.000015 0.121089 0.025159 0.004889 -0.349108 -0.020034 1 0 0 0 0 0 0 642070
-0.002078 -0.000015 0.121089 0.025169 0.004867 -0.349658 -0.020066 1 0 0 0 0 0 0 643078
-0.002078 -0.000015 0.121089 0.025209 0.004860 -0.350199 -0.020097 1 0 0 0 0 0 0 644083
-0.002078 -0.000015 0.121089 0.025229 0.004861 -0.350742 -0.020128 1 0 0 0 0 0 0 645080
-0.002078 -0.000015 0.121089 0.025266 0.004867 -0.351278 -0.020159 1 0 0 0 0 0 0 646064
-0.002078 -0.000015 0.121089 0.025297 0.004866 -0.351836 -0.020191 1 0 0 0 0 0 0 647076
-0.002078 -0.000015 0.121089 0.025343 0.004882 -0.352374 -0.020222 1 0 0 0 0 0 0 648076
-0.002091 -0.000029 0.121078 0.196930 0.188596 -0.209670 -0.020253 1 0 0 0 0 0 0 649076
-0.002098 -0.000036 0.121075 0.133195 0.119174 -0.285919 -0.020284 1 0 0 0 0 0 0 650074
-0.002101 -0.000039 0.121073 0.085735 0.068342 -0.325515 -0.020316 1 0 0 0 0 0 0 651075
-0.002103 -0.000041 0.121073 0.060222 0.041312 -0.340945 -0.020347 1 0 0 0 0 0 0 652074
-0.002103 -0.000042 0.121073 0.047229 0.027654 -0.346827 -0.020378 1 0 0 0 0 0 0 653077
-0.002104 -0.000042 0.121073 0.040694 0.020804 -0.349226 -0.020409 1 0 0 0 0 0 0 654046
-0.002104 -0.000042 0.121073 0.037436 0.017388 -0.350412 -0.020440 1 0 0 0 0 0 0 655046
-0.002104 -0.000043 0.121073 0.035831 0.015685 -0.351179 -0.020471 1 0 0 0 0 0 0 656053
-0.002104 -0.000043 0.121073 0.035058 0.014854 -0.351812 -0.020503 1 0 0 0 0 0 0 657076
-0.002104 -0.000043 0.121073 0.034687 0.014447 -0.352380 -0.020535 1 0 0 0 0 0 0 658077
-0.002104 -0.000043 0.121073 0.034532 0.014253 -0.352923 -0.020566 1 0 0 0 0 0 0 659075
-0.002104 -0.000043 0.121073 0.034485 0.014170 -0.353466 -0.020597 1 0 0 0 0 0 0 660070
-0.002104 -0.000043 0.121073 0.034490 0.014128 -0.353978 -0.020627 1 0 0 0 0 0 0 661046
-0.002104 -0.000043 0.121073 0.034511 0.014129 -0.354520 -0.020659 1 0 0 0 0 0 0 662045
-0.002104 -0.000043 0.121073 0.034542 0.014144 -0.355074 -0.020691 1 0 0 0 0 0 0 663077
-0.002104 -0.000043 0.121073 0.034594 0.014153 -0.355588 -0.020721 1 0 0 0 0 0 0 664046
-0.002104 -0.000043 0.121073 0.034640 0.014165 -0.356145 -0.020753 1 0 0 0 0 0 0 665075
-0.002104 -0.000043 0.121073 0.034691 0.014186 -0.356683 -0.020785 1 0 0 0 0 0 0 666076
-0.002104 -0.000043 0.121073 0.034751 0.014215 -0.357207 -0.020815 1 0 0 0 0 0 0 667066
-0.002104 -0.000043 0.121073 0.034808 0.014226 -0.357760 -0.020847 1 0 0 0 0 0 0 668075
-0.002104 -0.000043 0.121073 0.034849 0.014249 -0.358292 -0.020878 1 0 0 0 0 0 0 669076
-0.002104 -0.000043 0.121073 0.034900 0.014271 -0.358827 -0.020909 1 0 0 0 0 0 0 670074
-0.002104 -0.000043 0.121073 0.034952 0.014292 -0.359364 -0.020941 1 0 0 0 0 0 0 671076
-0.002104 -0.000043 0.121073 0.035012 0.014322 -0.359892 -0.020972 1 0 0 0 0 0 0 672072
-0.002104 -0.000043 0.121073 0.035057 0.014336 -0.360436 -0.021003 1 0 0 0 0 0 0 673075
-0.002104 -0.000043 0.121073 0.035109 0.014356 -0.360971 -0.021034 1 0 0 0 0 0 0 674073
-0.002104 -0.000043 0.121073 0.035159 0.014377 -0.361494 -0.021065 1 0 0 0 0 0 0 675048
-0.002104 -0.000043 0.121073 0.035211 0.014398 -0.362029 -0.021096 1 0 0 0 0 0 0 676045
-0.002104 -0.000043 0.121073 0.035265 0.014420 -0.362581 -0.021128 1 0 0 0 0 0 0 677074
-0.002104 -0.000043 0.121073 0.035324 0.014449 -0.363094 -0.021158 1 0 0 0 0 0 0 678043
-0.002104 -0.000043 0.121073 0.035367 0.014475 -0.363657 -0.021191 1 0 0 0 0 0 0 679070
-0.002104 -0.000043 0.121073 0.035420 0.014485 -0.364182 -0.021221 1 0 0 0 0 0 0 680059
-0.002104 -0.000043 0.121073 0.035473 0.014506 -0.364723 -0.021253 1 0 0 0 0 0 0 681068
-0.002104 -0.000043 0.121073 0.035525 0.014527 -0.365254 -0.021284 1 0 0 0 0 0 0 682059
-0.002104 -0.000043 0.121073 0.035586 0.014557 -0.365788 -0.021316 1 0 0 0 0 0 0 683067
-0.002117 -0.000056 0.121062 0.207306 0.198418 -0.222768 -0.021347 1 0 0 0 0 0 0 684059
-0.002124 -0.000063 0.121058 0.143769 0.129190 -0.299008 -0.021378 1 0 0 0 0 0 0 685068
-0.002127 -0.000067 0.121057 0.096377 0.078457 -0.338597 -0.021409 1 0 0 0 0 0 0 686058
-0.002129 -0.000069 0.121056 0.070927 0.051481 -0.354039 -0.021441 1 0 0 0 0 0 0 687068
-0.002129 -0.000069 0.121056 0.057959 0.037848 -0.359902 -0.021472 1 0 0 0 0 0 0 688059
-0.002130 -0.000070 0.121056 0.051456 0.031031 -0.362309 -0.021503 1 0 0 0 0 0 0 689067
-0.002130 -0.000070 0.121056 0.048228 0.027631 -0.363490 -0.021534 1 0 0 0 0 0 0 690059
-0.002130 -0.000070 0.121056 0.046625 0.025958 -0.364249 -0.021565 1 0 0 0 0 0 0 691063
-0.002143 -0.000084 0.121045 0.217490 0.208928 -0.221147 -0.021597 1 0 0 0 0 0 0 692075
-0.002150 -0.000091 0.121041 0.153622 0.139365 -0.297449 -0.021628 1 0 0 0 0 0 0 693078
-0.002153 -0.000094 0.121040 0.106088 0.088469 -0.337074 -0.021659 1 0 0 0 0 0 0 694071
-0.002155 -0.000096 0.121040 0.080557 0.061437 -0.352510 -0.021691 1 0 0 0 0 0 0 695069
-0.002155 -0.000097 0.121040 0.067568 0.047755 -0.358380 -0.021722 1 0 0 0 0 0 0 696073
-0.002156 -0.000097 0.121039 0.061041 0.040925 -0.360763 -0.021753 1 0 0 0 0 0 0 697054
-0.002156 -0.000098 0.121039 0.057807 0.037535 -0.361955 -0.021785 1 0 0 0 0 0 0 698077
-0.002156 -0.000098 0.121039 0.056230 0.035861 -0.362701 -0.021816 1 0 0 0 0 0 0 699071
-0.002156 -0.000098 0.121039 0.055468 0.035043 -0.363307 -0.021847 1 0 0 0 0 0 0 700082
-0.002156 -0.000098 0.121039 0.055121 0.034662 -0.363853 -0.021878 1 0 0 0 0 0 0 701074
-0.002137 -0.000102 0.121030 -0.199136 0.094268 -0.232244 -0.021909 1 0 0 0 0 0 0 702074
-0.002122 -0.000123 0.121037 -0.173742 0.316165 -0.442954 -0.021941 1 0 0 0 0 0 0 703074
-0.002115 -0.000133 0.121039 -0.077997 0.207675 -0.405195 -0.021971 1 0 0 0 0 0 0 704045
-0.002111 -0.000138 0.121040 -0.021297 0.131517 -0.381273 -0.022003 1 0 0 0 0 0 0 705075
-0.002109 -0.000141 0.121040 0.008115 0.091300 -0.372156 -0.022034 1 0 0 0 0 0 0 706073
-0.002108 -0.000142 0.121040 0.023020 0.071018 -0.369201 -0.022066 1 0 0 0 0 0 0 707079
-0.002089 -0.000147 0.121030 -0.223511 0.120618 -0.236139 -0.022097 1 0 0 0 0 0 0 708073
-0.002079 -0.000150 0.121027 -0.123078 0.093228 -0.305918 -0.022128 1 0 0 0 0 0 0 709080
-0.002075 -0.000151 0.121026 -0.051166 0.074286 -0.342257 -0.022160 1 0 0 0 0 0 0 710078
-0.002053 -0.000156 0.121015 -0.267227 0.124007 -0.223962 -0.022191 1 0 0 0 0 0 0 711080
-0.002042 -0.000159 0.121012 -0.151566 0.096650 -0.299100 -0.022222 1 0 0 0 0 0 0 712068
-0.002037 -0.000160 0.121011 -0.072076 0.077717 -0.337328 -0.022253 1 0 0 0 0 0 0 713074
-0.002016 -0.000165 0.121000 -0.284259 0.127400 -0.219548 -0.022284 1 0 0 0 0 0 0 714073
-0.002005 -0.000168 0.120997 -0.166803 0.100078 -0.294991 -0.022316 1 0 0 0 0 0 0 715072
-0.001999 -0.000169 0.120995 -0.086460 0.081146 -0.333310 -0.022346 1 0 0 0 0 0 0 716044
-0.002010 -0.000183 0.120984 0.127506 0.255009 -0.204380 -0.022377 1 0 0 0 0 0 0 717044
-0.001996 -0.000195 0.120970 -0.168625 0.240660 -0.152987 -0.022409 1 0 0 0 0 0 0 718074
-0.001989 -0.000201 0.120965 -0.109011 0.165270 -0.264220 -0.022440 1 0 0 0 0 0 0 719043
-0.001967 -0.000208 0.120954 -0.313037 0.180314 -0.183429 -0.022472 1 0 0 0 0 0 0 720073
-0.001956 -0.000212 0.120950 -0.190160 0.135082 -0.273137 -0.022503 1 0 0 0 0 0 0 721072
-0.001950 -0.000214 0.120948 -0.107047 0.107141 -0.316568 -0.022535 1 0 0 0 0 0 0 722078
-0.001928 -0.000219 0.120938 -0.317148 0.152231 -0.200189 -0.022565 1 0 0 0 0 0 0 723042
-0.001918 -0.000222 0.120934 -0.199055 0.122735 -0.276438 -0.022597 1 0 0 0 0 0 0 724072
-0.001893 -0.000228 0.120923 -0.371881 0.162308 -0.181909 -0.022628 1 0 0 0 0 0 0 725076
-0.001881 -0.000231 0.120919 -0.233430 0.129581 -0.266903 -0.022659 1 0 0 0 0 0 0 726074
-0.001851 -0.000255 0.120918 -0.467518 0.412222 -0.315527 -0.022691 1 0 0 0 0 0 0 727074
-0.001836 -0.000267 0.120918 -0.298097 0.286614 -0.327804 -0.022721 1 0 0 0 0 0 0 728045
-0.001809 -0.000278 0.120908 -0.438136 0.256670 -0.198571 -0.022753 1 0 0 0 0 0 0 729073
-0.001777 -0.000287 0.120894 -0.535833 0.246626 -0.136965 -0.022784 1 0 0 0 0 0 0 730073
-0.001761 -0.000292 0.120890 -0.340208 0.184225 -0.244321 -0.022816 1 0 0 0 0 0 0 731073
-0.001734 -0.000299 0.120878 -0.471901 0.206646 -0.161276 -0.022847 1 0 0 0 0 0 0 732067
-0.001702 -0.000307 0.120864 -0.566239 0.224855 -0.117059 -0.022878 1 0 0 0 0 0 0 733071
-0.001672 -0.000297 0.120838 -0.550360 -0.008764 0.042871 -0.022909 1 0 0 0 0 0 0 734074
-0.001644 -0.000278 0.120809 -0.539544 -0.154059 0.119732 -0.022940 1 0 0 0 0 0 0 735042
-0.001630 -0.000269 0.120799 -0.357239 -0.048402 -0.118684 -0.022972 1 0 0 0 0 0 0 736074
-0.001610 -0.000250 0.120775 -0.430808 -0.163535 0.045367 -0.023003 1 0 0 0 0 0 0 737073
-0.001618 -0.000237 0.120745 -0.062644 -0.117605 0.143081 -0.023034 1 0 0 0 0 0 0 738073
-0.001622 -0.000230 0.120735 -0.075855 -0.024763 -0.095291 -0.023066 1 0 0 0 0 0 0 739072
-0.001630 -0.000208 0.120721 -0.031918 -0.216289 -0.065876 -0.023097 1 0 0 0 0 0 0 740072
-0.001647 -0.000211 0.120705 0.097528 0.086646 -0.037740 -0.023128 1 0 0 0 0 0 0 741061
-0.001673 -0.000208 0.120678 0.249057 0.038018 0.117325 -0.023159 1 0 0 0 0 0 0 742067
-0.001687 -0.000206 0.120669 0.096526 0.053103 -0.090613 -0.023191 1 0 0 0 0 0 0 743073
-0.001712 -0.000201 0.120645 0.239809 0.003698 0.094052 -0.023221 1 0 0 0 0 0 0 744053
-0.001725 -0.000198 0.120636 0.096953 0.032755 -0.092522 -0.023253 1 0 0 0 0 0 0 745067
-0.001731 -0.000197 0.120633 0.002800 0.052464 -0.182849 -0.023284 1 0 0 0 0 0 0 746058
-0.001728 -0.000215 0.120611 -0.127696 0.305867 0.060358 -0.023315 1 0 0 0 0 0 0 747066
-0.001727 -0.000223 0.120604 -0.121078 0.220232 -0.098039 -0.023346 1 0 0 0 0 0 0 748056
-0.001726 -0.000228 0.120601 -0.111841 0.156100 -0.177740 -0.023378 1 0 0 0 0 0 0 749066
-0.001720 -0.000248 0.120580 -0.187722 0.364828 0.069443 -0.023409 1 0 0 0 0 0 0 750056
-0.001717 -0.000258 0.120572 -0.153509 0.256755 -0.087673 -0.023440 1 0 0 0 0 0 0 751065
-0.001716 -0.000264 0.120569 -0.130455 0.181393 -0.166906 -0.023471 1 0 0 0 0 0 0 752057
-0.001709 -0.000284 0.120548 -0.199390 0.384368 0.080589 -0.023503 1 0 0 0 0 0 0 753067
-0.001706 -0.000295 0.120540 -0.161758 0.273615 -0.076510 -0.023534 1 0 0 0 0 0 0 754056
-0.001685 -0.000304 0.120527 -0.389344 0.256177 -0.021641 -0.023565 1 0 0 0 0 0 0 755065
-0.001693 -0.000305 0.120502 -0.037894 0.132577 0.161288 -0.023596 1 0 0 0 0 0 0 756056
-0.001698 -0.000305 0.120493 -0.052016 0.119161 -0.035324 -0.023628 1 0 0 0 0 0 0 757069
-0.001700 -0.000305 0.120490 -0.079448 0.117041 -0.129953 -0.023659 1 0 0 0 0 0 0 758073
-0.001719 -0.000300 0.120467 0.147664 0.055334 0.118110 -0.023690 1 0 0 0 0 0 0 759058
-0.001729 -0.000298 0.120460 0.049628 0.078388 -0.044051 -0.023722 1 0 0 0 0 0 0 760067
-0.001734 -0.000297 0.120457 -0.021722 0.095081 -0.125519 -0.023753 1 0 0 0 0 0 0 761057
-0.001742 -0.000278 0.120446 0.011484 -0.140416 -0.016480 -0.023784 1 0 0 0 0 0 0 762075
-0.001758 -0.000282 0.120431 0.137582 0.139107 0.042529 -0.023815 1 0 0 0 0 0 0 763057
-0.001767 -0.000285 0.120426 0.044555 0.140036 -0.075138 -0.023847 1 0 0 0 0 0 0 764073
-0.001771 -0.000286 0.120424 -0.018379 0.126540 -0.130054 -0.023878 1 0 0 0 0 0 0 765071
-0.001779 -0.000268 0.120413 0.019720 -0.125859 -0.010561 -0.023910 1 0 0 0 0 0 0 766077
-0.001782 -0.000259 0.120409 -0.023190 -0.038372 -0.091722 -0.023941 1 0 0 0 0 0 0 767074
-0.001766 -0.000259 0.120398 -0.303899 0.085934 0.001540 -0.023971 1 0 0 0 0 0 0 768044
-0.001757 -0.000259 0.120394 -0.223626 0.098535 -0.084420 -0.024003 1 0 0 0 0 0 0 769072
-0.001753 -0.000259 0.120392 -0.162144 0.099833 -0.126321 -0.024034 1 0 0 0 0 0 0 770072
-0.001764 -0.000273 0.120381 0.042043 0.283271 0.001668 -0.024066 1 0 0 0 0 0 0 771071
-0.001769 -0.000280 0.120377 -0.004870 0.214940 -0.079773 -0.024097 1 0 0 0 0 0 0 772072
-0.001772 -0.000283 0.120376 -0.043893 0.164738 -0.120848 -0.024128 1 0 0 0 0 0 0 773070
-0.001773 -0.000285 0.120375 -0.065227 0.138063 -0.136523 -0.024159 1 0 0 0 0 0 0 774074
-0.001774 -0.000286 0.120375 -0.076196 0.124630 -0.142226 -0.024191 1 0 0 0 0 0 0 775075
-0.001774 -0.000286 0.120375 -0.081794 0.117945 -0.144354 -0.024222 1 0 0 0 0 0 0 776076
-0.001780 -0.000268 0.120365 -0.013117 -0.129581 -0.005013 -0.024253 1 0 0 0 0 0 0 777072
-0.001783 -0.000259 0.120361 -0.040437 -0.039594 -0.079129 -0.024284 1 0 0 0 0 0 0 778071
-0.001784 -0.000255 0.120360 -0.060887 0.026678 -0.117312 -0.024315 1 0 0 0 0 0 0 779043
-0.001785 -0.000253 0.120359 -0.072037 0.061941 -0.131948 -0.024347 1 0 0 0 0 0 0 780070
-0.001785 -0.000251 0.120359 -0.077825 0.079835 -0.137276 -0.024378 1 0 0 0 0 0 0 781071
-0.001785 -0.000251 0.120359 -0.080816 0.088861 -0.139274 -0.024409 1 0 0 0 0 0 0 782070
-0.001786 -0.000251 0.120359 -0.082362 0.093435 -0.140077 -0.024441 1 0 0 0 0 0 0 783072
-0.001786 -0.000250 0.120359 -0.083213 0.095774 -0.140477 -0.024472 1 0 0 0 0 0 0 784071
-0.001786 -0.000250 0.120359 -0.083676 0.097011 -0.140739 -0.024503 1 0 0 0 0 0 0 785072
-0.001786 -0.000250 0.120359 -0.083965 0.097693 -0.140934 -0.024534 1 0 0 0 0 0 0 786070
-0.001786 -0.000250 0.120359 -0.084168 0.098093 -0.141123 -0.024566 1 0 0 0 0 0 0 787070
-0.001786 -0.000250 0.120359 -0.084329 0.098356 -0.141304 -0.024597 1 0 0 0 0 0 0 788070
-0.001786 -0.000250 0.120359 -0.084458 0.098549 -0.141496 -0.024628 1 0 0 0 0 0 0 789069
-0.001786 -0.000250 0.120359 -0.084569 0.098722 -0.141670 -0.024659 1 0 0 0 0 0 0 790065
-0.001786 -0.000250 0.120359 -0.084688 0.098855 -0.141844 -0.024691 1 0 0 0 0 0 0 791070
-0.001786 -0.000250 0.120359 -0.084800 0.098992 -0.142030 -0.024722 1 0 0 0 0 0 0 792073
-0.001786 -0.000250 0.120359 -0.084908 0.099118 -0.142210 -0.024753 1 0 0 0 0 0 0 793072
-0.001786 -0.000250 0.120359 -0.085015 0.099243 -0.142389 -0.024784 1 0 0 0 0 0 0 794070
-0.001786 -0.000250 0.120359 -0.085122 0.099368 -0.142569 -0.024816 1 0 0 0 0 0 0 795073
-0.001786 -0.000250 0.120359 -0.085229 0.099493 -0.142748 -0.024847 1 0 0 0 0 0 0 796070
-0.001786 -0.000250 0.120359 -0.085340 0.099629 -0.142934 -0.024878 1 0 0 0 0 0 0 797072
-0.001786 -0.000250 0.120359 -0.085435 0.099751 -0.143099 -0.024909 1 0 0 0 0 0 0 798061
-0.001786 -0.000250 0.120359 -0.085549 0.099868 -0.143285 -0.024940 1 0 0 0 0 0 0 799065
-0.001786 -0.000250 0.120359 -0.085661 0.100005 -0.143473 -0.024972 1 0 0 0 0 0 0 800073
-0.001798 -0.000264 0.120348 0.085949 0.283543 0.000448 -0.025003 1 0 0 0 0 0 0 801071
-0.001805 -0.000271 0.120345 0.022712 0.215392 -0.075365 -0.025034 1 0 0 0 0 0 0 802072
-0.001808 -0.000274 0.120343 -0.024427 0.165299 -0.114460 -0.025066 1 0 0 0 0 0 0 803070
-0.001810 -0.000276 0.120343 -0.049798 0.138678 -0.129434 -0.025097 1 0 0 0 0 0 0 804072
-0.001811 -0.000277 0.120343 -0.062767 0.125268 -0.134896 -0.025128 1 0 0 0 0 0 0 805069
-0.001811 -0.000277 0.120343 -0.069367 0.118596 -0.136911 -0.025159 1 0 0 0 0 0 0 806073
-0.001811 -0.000277 0.120343 -0.072721 0.115329 -0.137732 -0.025191 1 0 0 0 0 0 0 807070
-0.001811 -0.000278 0.120343 -0.074443 0.113768 -0.138122 -0.025222 1 0 0 0 0 0 0 808066
-0.001811 -0.000278 0.120343 -0.075357 0.113041 -0.138374 -0.025252 1 0 0 0 0 0 0 809050
-0.001811 -0.000278 0.120343 -0.075863 0.112764 -0.138572 -0.025284 1 0 0 0 0 0 0 810064
-0.001811 -0.000278 0.120343 -0.076160 0.112689 -0.138748 -0.025315 1 0 0 0 0 0 0 811055
-0.001811 -0.000278 0.120343 -0.076353 0.112726 -0.138930 -0.025347 1 0 0 0 0 0 0 812064
-0.001811 -0.000278 0.120343 -0.076514 0.112807 -0.139096 -0.025378 1 0 0 0 0 0 0 813055
-0.001824 -0.000291 0.120332 0.095081 0.296335 0.005017 -0.025409 1 0 0 0 0 0 0 814064
-0.001831 -0.000298 0.120328 0.031935 0.228276 -0.070834 -0.025440 1 0 0 0 0 0 0 815054
-0.001834 -0.000302 0.120327 -0.015153 0.178239 -0.109957 -0.025472 1 0 0 0 0 0 0 816064
-0.001836 -0.000303 0.120326 -0.040496 0.151644 -0.124924 -0.025503 1 0 0 0 0 0 0 817053
-0.001836 -0.000304 0.120326 -0.053452 0.138252 -0.130374 -0.025534 1 0 0 0 0 0 0 818064
-0.001837 -0.000305 0.120326 -0.060014 0.131602 -0.132381 -0.025565 1 0 0 0 0 0 0 819053
-0.001837 -0.000305 0.120326 -0.063363 0.128356 -0.133192 -0.025597 1 0 0 0 0 0 0 820063
-0.001837 -0.000305 0.120326 -0.065080 0.126801 -0.133580 -0.025628 1 0 0 0 0 0 0 821053
-0.001837 -0.000305 0.120326 -0.065979 0.126113 -0.133831 -0.025659 1 0 0 0 0 0 0 822073
-0.001837 -0.000305 0.120326 -0.066466 0.125837 -0.134009 -0.025690 1 0 0 0 0 0 0 823060
-0.001837 -0.000305 0.120326 -0.066760 0.125770 -0.134188 -0.025722 1 0 0 0 0 0 0 824078
-0.001837 -0.000305 0.120326 -0.066950 0.125842 -0.134361 -0.025756 1 0 0 0 0 0 0 825156
-0.001837 -0.000305 0.120326 -0.067076 0.125934 -0.134531 -0.025787 1 0 0 0 0 0 0 826160
-0.001837 -0.000305 0.120326 -0.067184 0.126054 -0.134693 -0.025818 1 0 0 0 0 0 0 827146
-0.001837 -0.000305 0.120326 -0.067292 0.126206 -0.134866 -0.025851 1 0 0 0 0 0 0 828199
-0.001837 -0.000305 0.120326 -0.067365 0.126338 -0.135008 -0.025878 1 0 0 0 0 0 0 829069
-0.001837 -0.000305 0.120326 -0.067441 0.126477 -0.135161 -0.025909 1 0 0 0 0 0 0 830049
-0.001837 -0.000305 0.120326 -0.067532 0.126623 -0.135334 -0.025941 1 0 0 0 0 0 0 831074
-0.001837 -0.000305 0.120326 -0.067618 0.126786 -0.135504 -0.025972 1 0 0 0 0 0 0 832073
-0.001837 -0.000305 0.120326 -0.067689 0.126937 -0.135655 -0.026003 1 0 0 0 0 0 0 833076
-0.001837 -0.000305 0.120326 -0.067776 0.127081 -0.135823 -0.026034 1 0 0 0 0 0 0 834073
-0.001837 -0.000305 0.120326 -0.067850 0.127239 -0.135979 -0.026065 1 0 0 0 0 0 0 835065
-0.001837 -0.000305 0.120326 -0.067942 0.127396 -0.136155 -0.026097 1 0 0 0 0 0 0 836069
-0.001837 -0.000305 0.120326 -0.068013 0.127547 -0.136306 -0.026128 1 0 0 0 0 0 0 837070
-0.001837 -0.000305 0.120326 -0.068101 0.127690 -0.136475 -0.026159 1 0 0 0 0 0 0 838069
-0.001837 -0.000305 0.120326 -0.068187 0.127853 -0.136645 -0.026191 1 0 0 0 0 0 0 839070
-0.001837 -0.000305 0.120326 -0.068257 0.128004 -0.136796 -0.026222 1 0 0 0 0 0 0 840070
-0.001837 -0.000305 0.120326 -0.068346 0.128148 -0.136964 -0.026253 1 0 0 0 0 0 0 841072
-0.001837 -0.000305 0.120326 -0.068420 0.128309 -0.137122 -0.026285 1 0 0 0 0 0 0 842078
-0.001837 -0.000305 0.120326 -0.068512 0.128465 -0.137297 -0.026316 1 0 0 0 0 0 0 843074
-0.001837 -0.000305 0.120326 -0.068603 0.128609 -0.137449 -0.026347 1 0 0 0 0 0 0 844074
-0.001837 -0.000305 0.120326 -0.068665 0.128766 -0.137610 -0.026378 1 0 0 0 0 0 0 845072
-0.001837 -0.000305 0.120326 -0.068756 0.128922 -0.137785 -0.026409 1 0 0 0 0 0 0 846069
-0.001837 -0.000305 0.120326 -0.068827 0.129072 -0.137937 -0.026441 1 0 0 0 0 0 0 847069
-0.001837 -0.000305 0.120326 -0.068915 0.129216 -0.138105 -0.026472 1 0 0 0 0 0 0 848069
-0.001837 -0.000305 0.120326 -0.068995 0.129363 -0.138264 -0.026502 1 0 0 0 0 0 0 849043
-0.001837 -0.000305 0.120326 -0.069074 0.129539 -0.138431 -0.026534 1 0 0 0 0 0 0 850068
-0.001837 -0.000305 0.120326 -0.069157 0.129670 -0.138590 -0.026565 1 0 0 0 0 0 0 851041
-0.001837 -0.000305 0.120326 -0.069233 0.129833 -0.138751 -0.026597 1 0 0 0 0 0 0 852069
-0.001837 -0.000305 0.120326 -0.069321 0.129978 -0.138920 -0.026628 1 0 0 0 0 0 0 853070
-0.001837 -0.000305 0.120326 -0.069410 0.130152 -0.139077 -0.026659 1 0 0 0 0 0 0 854068
-0.001837 -0.000305 0.120326 -0.069486 0.130285 -0.139246 -0.026691 1 0 0 0 0 0 0 855070
-0.001837 -0.000305 0.120326 -0.069566 0.130434 -0.139409 -0.026722 1 0 0 0 0 0 0 856063
-0.001837 -0.000305 0.120326 -0.069643 0.130606 -0.139571 -0.026753 1 0 0 0 0 0 0 857061
-0.001837 -0.000305 0.120326 -0.069728 0.130741 -0.139735 -0.026784 1 0 0 0 0 0 0 858063
-0.001837 -0.000305 0.120326 -0.069802 0.130901 -0.139892 -0.026815 1 0 0 0 0 0 0 859065
-0.001837 -0.000305 0.120326 -0.069891 0.131046 -0.140061 -0.026847 1 0 0 0 0 0 0 860069
-0.001837 -0.000305 0.120326 -0.069976 0.131209 -0.140232 -0.026878 1 0 0 0 0 0 0 861070
-0.001837 -0.000305 0.120326 -0.070047 0.131359 -0.140382 -0.026909 1 0 0 0 0 0 0 862066
-0.001837 -0.000305 0.120326 -0.070134 0.131502 -0.140549 -0.026940 1 0 0 0 0 0 0 863059
-0.001837 -0.000305 0.120326 -0.070220 0.131666 -0.140700 -0.026972 1 0 0 0 0 0 0 864064
-0.001837 -0.000305 0.120326 -0.070302 0.131820 -0.140882 -0.027003 1 0 0 0 0 0 0 865069
-0.001837 -0.000305 0.120326 -0.070381 0.131962 -0.141041 -0.027034 1 0 0 0 0 0 0 866071
-0.001837 -0.000305 0.120326 -0.070453 0.132121 -0.141196 -0.027066 1 0 0 0 0 0 0 867068
-0.001837 -0.000305 0.120326 -0.070545 0.132278 -0.141372 -0.027097 1 0 0 0 0 0 0 868069
-0.001837 -0.000305 0.120326 -0.070616 0.132428 -0.141523 -0.027128 1 0 0 0 0 0 0 869070
-0.001837 -0.000305 0.120326 -0.070705 0.132572 -0.141692 -0.027159 1 0 0 0 0 0 0 870070
-0.001837 -0.000305 0.120326 -0.070782 0.132743 -0.141855 -0.027191 1 0 0 0 0 0 0 871068
-0.001837 -0.000305 0.120326 -0.070879 0.132881 -0.142012 -0.027222 1 0 0 0 0 0 0 872068
-0.001837 -0.000305 0.120326 -0.070951 0.133028 -0.142180 -0.027253 1 0 0 0 0 0 0 873067
-0.001837 -0.000305 0.120326 -0.071022 0.133187 -0.142335 -0.027284 1 0 0 0 0 0 0 874053
-0.001837 -0.000305 0.120326 -0.071114 0.133344 -0.142512 -0.027315 1 0 0 0 0 0 0 875062
-0.001837 -0.000305 0.120326 -0.071185 0.133493 -0.142662 -0.027346 1 0 0 0 0 0 0 876054
-0.001837 -0.000305 0.120326 -0.071274 0.133639 -0.142832 -0.027378 1 0 0 0 0 0 0 877063
-0.001837 -0.000305 0.120326 -0.071358 0.133800 -0.143001 -0.027409 1 0 0 0 0 0 0 878053
-0.001837 -0.000305 0.120326 -0.071429 0.133952 -0.143153 -0.027440 1 0 0 0 0 0 0 879063
-0.001837 -0.000305 0.120326 -0.071517 0.134095 -0.143320 -0.027471 1 0 0 0 0 0 0 880054
-0.001837 -0.000305 0.120326 -0.071592 0.134256 -0.143478 -0.027503 1 0 0 0 0 0 0 881063
-0.001837 -0.000305 0.120326 -0.071682 0.134411 -0.143652 -0.027534 1 0 0 0 0 0 0 882052
-0.001837 -0.000305 0.120326 -0.071766 0.134565 -0.143798 -0.027565 1 0 0 0 0 0 0 883062
-0.001837 -0.000305 0.120326 -0.071843 0.134705 -0.143971 -0.027596 1 0 0 0 0 0 0 884053
-0.001818 -0.000310 0.120316 -0.325363 0.194373 -0.009769 -0.027628 1 0 0 0 0 0 0 885063
-0.001809 -0.000312 0.120313 -0.230601 0.172667 -0.080090 -0.027659 1 0 0 0 0 0 0 886053
-0.001804 -0.000313 0.120311 -0.161749 0.156628 -0.116378 -0.027690 1 0 0 0 0 0 0 887066
-0.001802 -0.000313 0.120311 -0.125411 0.148115 -0.130286 -0.027722 1 0 0 0 0 0 0 888060
-0.001801 -0.000314 0.120311 -0.107183 0.143866 -0.135343 -0.027753 1 0 0 0 0 0 0 889065
-0.001800 -0.000314 0.120311 -0.098110 0.141812 -0.137215 -0.027784 1 0 0 0 0 0 0 890055
-0.001800 -0.000314 0.120311 -0.093655 0.140849 -0.137976 -0.027815 1 0 0 0 0 0 0 891061
-0.001800 -0.000314 0.120311 -0.091473 0.140449 -0.138335 -0.027847 1 0 0 0 0 0 0 892072
-0.001800 -0.000314 0.120311 -0.090441 0.140341 -0.138556 -0.027878 1 0 0 0 0 0 0 893052
-0.001800 -0.000314 0.120311 -0.089962 0.140353 -0.138742 -0.027909 1 0 0 0 0 0 0 894070
-0.001800 -0.000314 0.120311 -0.089783 0.140441 -0.138907 -0.027940 1 0 0 0 0 0 0 895064
-0.001800 -0.000314 0.120311 -0.089743 0.140556 -0.139062 -0.027972 1 0 0 0 0 0 0 896077
-0.001800 -0.000314 0.120311 -0.089765 0.140702 -0.139221 -0.028003 1 0 0 0 0 0 0 897068
-0.001781 -0.000318 0.120301 -0.343249 0.200351 -0.004806 -0.028034 1 0 0 0 0 0 0 898070
-0.001772 -0.000321 0.120297 -0.248633 0.178680 -0.075179 -0.028066 1 0 0 0 0 0 0 899068
-0.001767 -0.000322 0.120296 -0.179854 0.162657 -0.111495 -0.028097 1 0 0 0 0 0 0 900069
-0.001765 -0.000322 0.120296 -0.143567 0.154157 -0.125395 -0.028128 1 0 0 0 0 0 0 901067
-0.001745 -0.000327 0.120285 -0.378688 0.209389 0.004271 -0.028159 1 0 0 0 0 0 0 902069
-0.001735 -0.000329 0.120282 -0.275032 0.185541 -0.067873 -0.028191 1 0 0 0 0 0 0 903068
-0.001730 -0.000331 0.120281 -0.201747 0.168419 -0.104803 -0.028222 1 0 0 0 0 0 0 904069
-0.001727 -0.000331 0.120280 -0.163229 0.159374 -0.118928 -0.028253 1 0 0 0 0 0 0 905073
-0.001726 -0.000331 0.120280 -0.143916 0.154853 -0.124049 -0.028284 1 0 0 0 0 0 0 906072
-0.001725 -0.000332 0.120280 -0.134333 0.152666 -0.125932 -0.028316 1 0 0 0 0 0 0 907069
-0.001725 -0.000332 0.120280 -0.129613 0.151648 -0.126677 -0.028347 1 0 0 0 0 0 0 908067
-0.001725 -0.000332 0.120280 -0.127335 0.151235 -0.127032 -0.028378 1 0 0 0 0 0 0 909078
-0.001725 -0.000332 0.120280 -0.126268 0.151103 -0.127242 -0.028410 1 0 0 0 0 0 0 910080
-0.001725 -0.000332 0.120280 -0.125799 0.151122 -0.127410 -0.028441 1 0 0 0 0 0 0 911075
-0.001725 -0.000332 0.120280 -0.125634 0.151215 -0.127554 -0.028472 1 0 0 0 0 0 0 912080
-0.001725 -0.000332 0.120280 -0.125619 0.151345 -0.127705 -0.028503 1 0 0 0 0 0 0 913081
-0.001725 -0.000332 0.120280 -0.125687 0.151494 -0.127838 -0.028535 1 0 0 0 0 0 0 914078
-0.001706 -0.000336 0.120270 -0.379115 0.211116 0.006937 -0.028566 1 0 0 0 0 0 0 915075
-0.001697 -0.000338 0.120267 -0.284737 0.189512 -0.063538 -0.028597 1 0 0 0 0 0 0 916077
-0.001692 -0.000340 0.120265 -0.216095 0.173522 -0.099893 -0.028628 1 0 0 0 0 0 0 917075
-0.001690 -0.000340 0.120265 -0.179889 0.165053 -0.113804 -0.028660 1 0 0 0 0 0 0 918077
-0.001670 -0.000345 0.120255 -0.414977 0.220266 0.016220 -0.028691 1 0 0 0 0 0 0 919077
-0.001660 -0.000347 0.120251 -0.311574 0.196467 -0.056032 -0.028722 1 0 0 0 0 0 0 920076
-0.001655 -0.000348 0.120250 -0.238448 0.179393 -0.093006 -0.028753 1 0 0 0 0 0 0 921079
-0.001634 -0.000353 0.120239 -0.453152 0.229797 0.028082 -0.028785 1 0 0 0 0 0 0 922075
-0.001623 -0.000356 0.120236 -0.339546 0.203561 -0.047493 -0.028816 1 0 0 0 0 0 0 923077
-0.001618 -0.000357 0.120235 -0.261342 0.185247 -0.085634 -0.028847 1 0 0 0 0 0 0 924076
-0.001615 -0.000358 0.120234 -0.220365 0.175613 -0.100157 -0.028878 1 0 0 0 0 0 0 925076
-0.001614 -0.000358 0.120234 -0.199860 0.170808 -0.105414 -0.028910 1 0 0 0 0 0 0 926079
-0.001594 -0.000363 0.120224 -0.442749 0.227890 0.028047 -0.028941 1 0 0 0 0 0 0 927077
-0.001585 -0.000365 0.120220 -0.343544 0.205101 -0.043231 -0.028972 1 0 0 0 0 0 0 928080
-0.001580 -0.000366 0.120219 -0.272542 0.188543 -0.079882 -0.029005 1 0 0 0 0 0 0 929143
-0.001578 -0.000367 0.120219 -0.235155 0.179767 -0.093875 -0.029036 1 0 0 0 0 0 0 930139
-0.001558 -0.000371 0.120208 -0.469391 0.234790 0.036593 -0.029067 1 0 0 0 0 0 0 931118
-0.001548 -0.000374 0.120205 -0.366016 0.211007 -0.035850 -0.029100 1 0 0 0 0 0 0 932171
-0.001543 -0.000375 0.120204 -0.292914 0.193915 -0.072897 -0.029130 1 0 0 0 0 0 0 933140
-0.001540 -0.000376 0.120203 -0.254499 0.184888 -0.087027 -0.029161 1 0 0 0 0 0 0 934111
-0.001520 -0.000380 0.120193 -0.488146 0.239761 0.043539 -0.029192 1 0 0 0 0 0 0 935109
-0.001510 -0.000383 0.120189 -0.384598 0.215959 -0.028977 -0.029225 1 0 0 0 0 0 0 936178
-0.001505 -0.000384 0.120188 -0.311420 0.198849 -0.066059 -0.029255 1 0 0 0 0 0 0 937136
-0.001503 -0.000384 0.120188 -0.272994 0.189825 -0.080191 -0.029286 1 0 0 0 0 0 0 938133
-0.001502 -0.000385 0.120188 -0.253768 0.185325 -0.085286 -0.029318 1 0 0 0 0 0 0 939137
-0.001482 -0.000389 0.120177 -0.497053 0.242496 0.048701 -0.029348 1 0 0 0 0 0 0 940110
-0.001473 -0.000392 0.120174 -0.398466 0.219867 -0.022740 -0.029380 1 0 0 0 0 0 0 941122
-0.001468 -0.000393 0.120173 -0.327792 0.203382 -0.059447 -0.029411 1 0 0 0 0 0 0 942133
-0.001465 -0.000393 0.120172 -0.290617 0.194656 -0.073447 -0.029442 1 0 0 0 0 0 0 943118
-0.001446 -0.000398 0.120162 -0.524712 0.249641 0.057489 -0.029475 1 0 0 0 0 0 0 944165
-0.001436 -0.000400 0.120159 -0.421643 0.225918 -0.015126 -0.029505 1 0 0 0 0 0 0 945119
-0.001431 -0.000402 0.120157 -0.348757 0.208893 -0.052255 -0.029536 1 0 0 0 0 0 0 946133
-0.001428 -0.000402 0.120157 -0.310472 0.199911 -0.066389 -0.029567 1 0 0 0 0 0 0 947115
-0.001408 -0.000407 0.120147 -0.543932 0.254744 0.064642 -0.029599 1 0 0 0 0 0 0 948147
-0.001398 -0.000409 0.120143 -0.440686 0.230969 -0.008040 -0.029629 1 0 0 0 0 0 0 949114
-0.001393 -0.000410 0.120142 -0.367723 0.213937 -0.045199 -0.029661 1 0 0 0 0 0 0 950133
-0.001391 -0.000411 0.120141 -0.329414 0.204929 -0.059337 -0.029692 1 0 0 0 0 0 0 951116
-0.001371 -0.000416 0.120131 -0.562761 0.259742 0.071850 -0.029724 1 0 0 0 0 0 0 952147
-0.001361 -0.000418 0.120128 -0.459611 0.235992 -0.000891 -0.029755 1 0 0 0 0 0 0 953115
-0.001356 -0.000419 0.120126 -0.386710 0.218963 -0.038072 -0.029786 1 0 0 0 0 0 0 954132
-0.001335 -0.000424 0.120116 -0.600811 0.269224 0.084197 -0.029817 1 0 0 0 0 0 0 955114
-0.001324 -0.000427 0.120112 -0.488048 0.243200 0.008127 -0.029850 1 0 0 0 0 0 0 956171
-0.001319 -0.000428 0.120111 -0.410298 0.224991 -0.030209 -0.029877 1 0 0 0 0 0 0 957050
-0.001316 -0.000429 0.120110 -0.369617 0.215409 -0.044761 -0.029909 1 0 0 0 0 0 0 958058
-0.001296 -0.000433 0.120100 -0.601621 0.269884 0.086595 -0.029940 1 0 0 0 0 0 0 959060
-0.001286 -0.000436 0.120096 -0.498070 0.246040 0.013679 -0.029971 1 0 0 0 0 0 0 960050
-0.001282 -0.000437 0.120095 -0.424986 0.228978 -0.023564 -0.030003 1 0 0 0 0 0 0 961059
-0.001279 -0.000438 0.120095 -0.386625 0.219959 -0.037724 -0.030034 1 0 0 0 0 0 0 962049
-0.001259 -0.000442 0.120085 -0.619676 0.274696 0.093925 -0.030065 1 0 0 0 0 0 0 963060
-0.001249 -0.000445 0.120081 -0.516822 0.251020 0.021007 -0.030096 1 0 0 0 0 0 0 964053
-0.001244 -0.000446 0.120080 -0.444078 0.234038 -0.016250 -0.030127 1 0 0 0 0 0 0 965048
-0.001242 -0.000446 0.120079 -0.405902 0.225066 -0.030416 -0.030159 1 0 0 0 0 0 0 966055
-0.001222 -0.000451 0.120069 -0.638955 0.279802 0.101393 -0.030190 1 0 0 0 0 0 0 967064
-0.001212 -0.000453 0.120065 -0.536229 0.256157 0.028411 -0.030221 1 0 0 0 0 0 0 968053
-0.001207 -0.000455 0.120064 -0.463574 0.239185 -0.008858 -0.030253 1 0 0 0 0 0 0 969052
-0.001205 -0.000455 0.120064 -0.425444 0.230234 -0.023021 -0.030284 1 0 0 0 0 0 0 970059
-0.001203 -0.000456 0.120064 -0.406422 0.225792 -0.028088 -0.030315 1 0 0 0 0 0 0 971052
-0.001203 -0.000456 0.120063 -0.397119 0.223684 -0.029878 -0.030346 1 0 0 0 0 0 0 972053
-0.001184 -0.000460 0.120053 -0.644700 0.281889 0.106517 -0.030378 1 0 0 0 0 0 0 973073
-0.001174 -0.000462 0.120050 -0.549378 0.260029 0.035016 -0.030409 1 0 0 0 0 0 0 974069
-0.001170 -0.000464 0.120049 -0.480434 0.243964 -0.001744 -0.030440 1 0 0 0 0 0 0 975054
-0.001167 -0.000464 0.120048 -0.444165 0.235470 -0.015722 -0.030472 1 0 0 0 0 0 0 976065
-0.001166 -0.000464 0.120048 -0.426071 0.231253 -0.020713 -0.030503 1 0 0 0 0 0 0 977067
-0.001165 -0.000465 0.120048 -0.417250 0.229249 -0.022466 -0.030534 1 0 0 0 0 0 0 978066
-0.001165 -0.000465 0.120048 -0.413042 0.228364 -0.023100 -0.030565 1 0 0 0 0 0 0 979063
-0.001165 -0.000465 0.120048 -0.411149 0.228022 -0.023336 -0.030597 1 0 0 0 0 0 0 980065
-0.001165 -0.000465 0.120048 -0.410416 0.227977 -0.023424 -0.030628 1 0 0 0 0 0 0 981066
-0.001165 -0.000465 0.120048 -0.410261 0.228073 -0.023486 -0.030659 1 0 0 0 0 0 0 982073
-0.001165 -0.000465 0.120048 -0.410390 0.228236 -0.023511 -0.030691 1 0 0 0 0 0 0 983071
-0.001146 -0.000469 0.120038 -0.662662 0.287580 0.113684 -0.030722 1 0 0 0 0 0 0 984068
-0.001137 -0.000471 0.120034 -0.569838 0.266328 0.042350 -0.030753 1 0 0 0 0 0 0 985053
-0.001132 -0.000472 0.120033 -0.502144 0.250566 0.005649 -0.030784 1 0 0 0 0 0 0 986065
-0.001130 -0.000473 0.120033 -0.466486 0.242228 -0.008311 -0.030815 1 0 0 0 0 0 0 987066
-0.001129 -0.000473 0.120032 -0.448719 0.238086 -0.013290 -0.030846 1 0 0 0 0 0 0 988035
-0.001128 -0.000473 0.120032 -0.440077 0.236130 -0.015034 -0.030878 1 0 0 0 0 0 0 989065
-0.001128 -0.000473 0.120032 -0.435969 0.235258 -0.015657 -0.030909 1 0 0 0 0 0 0 990064
-0.001128 -0.000473 0.120032 -0.434129 0.234938 -0.015879 -0.030940 1 0 0 0 0 0 0 991065
-0.001128 -0.000473 0.120032 -0.433428 0.234901 -0.015973 -0.030972 1 0 0 0 0 0 0 992065
-0.001128 -0.000473 0.120032 -0.433289 0.234996 -0.016003 -0.031002 1 0 0 0 0 0 0 993036
-0.001128 -0.000473 0.120032 -0.433451 0.235171 -0.016037 -0.031034 1 0 0 0 0 0 0 994064
-0.001128 -0.000473 0.120032 -0.433748 0.235374 -0.016059 -0.031065 1 0 0 0 0 0 0 995061
-0.001128 -0.000473 0.120032 -0.434117 0.235595 -0.016069 -0.031097 1 0 0 0 0 0 0 996064
-0.001128 -0.000473 0.120032 -0.434514 0.235823 -0.016084 -0.031128 1 0 0 0 0 0 0 997065
-0.001128 -0.000473 0.120032 -0.434932 0.236054 -0.016106 -0.031159 1 0 0 0 0 0 0 998056
-0.001128 -0.000473 0.120032 -0.435356 0.236279 -0.016123 -0.031190 1 0 0 0 0 0 0 999065
-0.001128 -0.000473 0.120032 -0.435793 0.236525 -0.016146 -0.031222 1 0 0 0 0 0 1 63
-0.001128 -0.000473 0.120032 -0.436218 0.236760 -0.016149 -0.031253 1 0 0 0 0 0 1 1064
-0.001128 -0.000473 0.120032 -0.436662 0.236988 -0.016171 -0.031284 1 0 0 0 0 0 1 2065
-0.001128 -0.000473 0.120032 -0.437098 0.237223 -0.016188 -0.031315 1 0 0 0 0 0 1 3063
-0.001128 -0.000473 0.120032 -0.437530 0.237480 -0.016204 -0.031347 1 0 0 0 0 0 1 4065
-0.001128 -0.000473 0.120032 -0.437970 0.237699 -0.016220 -0.031378 1 0 0 0 0 0 1 5064
-0.001128 -0.000473 0.120032 -0.438399 0.237942 -0.016230 -0.031409 1 0 0 0 0 0 1 6064
-0.001128 -0.000473 0.120032 -0.438837 0.238169 -0.016251 -0.031440 1 0 0 0 0 0 1 7053
-0.001128 -0.000473 0.120032 -0.439282 0.238419 -0.016275 -0.031472 1 0 0 0 0 0 1 8064
-0.001128 -0.000473 0.120032 -0.439704 0.238652 -0.016279 -0.031503 1 0 0 0 0 0 1 9057
-0.001128 -0.000473 0.120032 -0.440146 0.238879 -0.016300 -0.031534 1 0 0 0 0 0 1 10053
-0.001128 -0.000473 0.120032 -0.440590 0.239138 -0.016310 -0.031565 1 0 0 0 0 0 1 11054
-0.001128 -0.000473 0.120032 -0.441019 0.239354 -0.016332 -0.031596 1 0 0 0 0 0 1 12052
-0.001128 -0.000473 0.120032 -0.441456 0.239589 -0.016349 -0.031628 1 0 0 0 0 0 1 13054
-0.001128 -0.000473 0.120032 -0.441885 0.239834 -0.016359 -0.031659 1 0 0 0 0 0 1 14057
-0.001128 -0.000473 0.120032 -0.442322 0.240069 -0.016387 -0.031689 1 0 0 0 0 0 1 15034
-0.001128 -0.000473 0.120032 -0.442757 0.240309 -0.016391 -0.031721 1 0 0 0 0 0 1 16054
-0.001128 -0.000473 0.120032 -0.443200 0.240536 -0.016413 -0.031753 1 0 0 0 0 0 1 17054
-0.001128 -0.000473 0.120032 -0.443640 0.240784 -0.016436 -0.031784 1 0 0 0 0 0 1 18054
-0.001128 -0.000473 0.120032 -0.444061 0.241016 -0.016440 -0.031815 1 0 0 0 0 0 1 19044
-0.001128 -0.000473 0.120032 -0.444507 0.241246 -0.016462 -0.031846 1 0 0 0 0 0 1 20052
-0.001128 -0.000473 0.120032 -0.444971 0.241510 -0.016473 -0.031880 1 0 0 0 0 0 1 21133
-0.001128 -0.000473 0.120032 -0.445410 0.241746 -0.016501 -0.031911 1 0 0 0 0 0 1 22114
-0.001128 -0.000473 0.120032 -0.445843 0.241984 -0.016506 -0.031942 1 0 0 0 0 0 1 23130
-0.001128 -0.000473 0.120032 -0.446279 0.242208 -0.016527 -0.031973 1 0 0 0 0 0 1 24115
-0.001128 -0.000473 0.120032 -0.446733 0.242463 -0.016551 -0.032005 1 0 0 0 0 0 1 25146
-0.001128 -0.000473 0.120032 -0.447164 0.242697 -0.016548 -0.032036 1 0 0 0 0 0 1 26133
-0.001128 -0.000473 0.120032 -0.447590 0.242919 -0.016575 -0.032067 1 0 0 0 0 0 1 27116
-0.001128 -0.000473 0.120032 -0.448039 0.243174 -0.016586 -0.032100 1 0 0 0 0 0 1 28165
-0.001128 -0.000473 0.120032 -0.448439 0.243390 -0.016613 -0.032128 1 0 0 0 0 0 1 29059
-0.001128 -0.000473 0.120032 -0.448869 0.243613 -0.016624 -0.032159 1 0 0 0 0 0 1 30048
-0.001146 -0.000469 0.120042 -0.197001 0.184643 -0.154226 -0.032190 1 0 0 0 0 0 1 31057
-0.001156 -0.000467 0.120046 -0.290225 0.206253 -0.082854 -0.032221 1 0 0 0 0 0 1 32047
-0.001160 -0.000466 0.120047 -0.358616 0.222438 -0.046214 -0.032253 1 0 0 0 0 0 1 33056
-0.001163 -0.000465 0.120048 -0.395069 0.231230 -0.032326 -0.032284 1 0 0 0 0 0 1 34047
-0.001182 -0.000461 0.120058 -0.161180 0.176580 -0.164901 -0.032315 1 0 0 0 0 0 1 35042
-0.001192 -0.000458 0.120062 -0.263519 0.200389 -0.091872 -0.032346 1 0 0 0 0 0 1 36059
-0.001197 -0.000457 0.120063 -0.336450 0.217679 -0.054673 -0.032378 1 0 0 0 0 0 1 37055
-0.001200 -0.000456 0.120063 -0.375167 0.227036 -0.040601 -0.032409 1 0 0 0 0 0 1 38057
-0.001201 -0.000456 0.120063 -0.394877 0.231907 -0.035632 -0.032441 1 0 0 0 0 0 1 39070
-0.001201 -0.000456 0.120063 -0.404926 0.234468 -0.033909 -0.032471 1 0 0 0 0 0 1 40056
-0.001220 -0.000452 0.120074 -0.157481 0.176565 -0.170711 -0.032502 1 0 0 0 0 0 1 41046
-0.001230 -0.000449 0.120077 -0.253155 0.198751 -0.099298 -0.032533 1 0 0 0 0 0 1 42038
-0.001235 -0.000448 0.120078 -0.322763 0.215260 -0.062672 -0.032565 1 0 0 0 0 0 1 43057
-0.001237 -0.000448 0.120079 -0.359794 0.224203 -0.048800 -0.032596 1 0 0 0 0 0 1 44050
-0.001251 -0.000461 0.120068 -0.204990 0.413666 0.100814 -0.032628 1 0 0 0 0 0 1 45068
-0.001258 -0.000468 0.120065 -0.277399 0.348861 0.027585 -0.032659 1 0 0 0 0 0 1 46063
-0.001262 -0.000471 0.120063 -0.329127 0.300498 -0.010408 -0.032690 1 0 0 0 0 0 1 47064
-0.001263 -0.000473 0.120063 -0.356840 0.274756 -0.024885 -0.032722 1 0 0 0 0 0 1 48063
-0.001277 -0.000487 0.120052 -0.197496 0.446540 0.114795 -0.032753 1 0 0 0 0 0 1 49063
-0.001284 -0.000494 0.120048 -0.267572 0.372986 0.038003 -0.032783 1 0 0 0 0 0 1 50033
-0.001306 -0.000494 0.120057 -0.065245 0.260918 -0.138443 -0.032815 1 0 0 0 0 0 1 51062
-0.001317 -0.000493 0.120060 -0.185309 0.254357 -0.082239 -0.032847 1 0 0 0 0 0 1 52063
-0.001323 -0.000493 0.120061 -0.267302 0.256285 -0.051052 -0.032878 1 0 0 0 0 0 1 53070
-0.001344 -0.000489 0.120072 -0.057456 0.198595 -0.176168 -0.032909 1 0 0 0 0 0 1 54066
-0.001355 -0.000486 0.120075 -0.172367 0.220962 -0.100883 -0.032940 1 0 0 0 0 0 1 55067
-0.001360 -0.000485 0.120077 -0.251560 0.237597 -0.062939 -0.032972 1 0 0 0 0 0 1 56060
-0.001376 -0.000498 0.120066 -0.119846 0.431300 0.096505 -0.033003 1 0 0 0 0 0 1 57064
-0.001402 -0.000500 0.120073 0.049625 0.309530 -0.110429 -0.033033 1 0 0 0 0 0 1 58033
-0.001415 -0.000502 0.120075 -0.100799 0.283738 -0.076383 -0.033065 1 0 0 0 0 0 1 59064
-0.001422 -0.000502 0.120076 -0.199416 0.274576 -0.054055 -0.033096 1 0 0 0 0 0 1 60058
-0.001425 -0.000502 0.120076 -0.251100 0.270551 -0.045290 -0.033128 1 0 0 0 0 0 1 61063
-0.001427 -0.000502 0.120076 -0.277266 0.268702 -0.042171 -0.033159 1 0 0 0 0 0 1 62062
-0.001428 -0.000503 0.120076 -0.290513 0.267922 -0.041115 -0.033190 1 0 0 0 0 0 1 63062
-0.001428 -0.000503 0.120076 -0.297253 0.267659 -0.040767 -0.033222 1 0 0 0 0 0 1 64063
-0.001428 -0.000503 0.120076 -0.300786 0.267649 -0.040672 -0.033253 1 0 0 0 0 0 1 65060
-0.001428 -0.000503 0.120076 -0.302682 0.267765 -0.040658 -0.033284 1 0 0 0 0 0 1 66062
-0.001429 -0.000503 0.120076 -0.303773 0.267960 -0.040679 -0.033315 1 0 0 0 0 0 1 67061
-0.001429 -0.000503 0.120076 -0.304468 0.268186 -0.040715 -0.033347 1 0 0 0 0 0 1 68063
-0.001429 -0.000503 0.120076 -0.304954 0.268424 -0.040756 -0.033378 1 0 0 0 0 0 1 69066
-0.001429 -0.000503 0.120076 -0.305336 0.268661 -0.040783 -0.033409 1 0 0 0 0 0 1 70061
-0.001429 -0.000503 0.120076 -0.305672 0.268911 -0.040828 -0.033440 1 0 0 0 0 0 1 71062
-0.001429 -0.000503 0.120076 -0.305993 0.269160 -0.040860 -0.033472 1 0 0 0 0 0 1 72063
-0.001429 -0.000503 0.120076 -0.306282 0.269411 -0.040898 -0.033503 1 0 0 0 0 0 1 73063
-0.001429 -0.000503 0.120076 -0.306576 0.269654 -0.040943 -0.033534 1 0 0 0 0 0 1 74064
-0.001429 -0.000503 0.120076 -0.306874 0.269907 -0.040975 -0.033565 1 0 0 0 0 0 1 75063
-0.001429 -0.000503 0.120076 -0.307152 0.270166 -0.041026 -0.033597 1 0 0 0 0 0 1 76062
-0.001429 -0.000503 0.120076 -0.307444 0.270409 -0.041052 -0.033628 1 0 0 0 0 0 1 77059
-0.001429 -0.000503 0.120076 -0.307730 0.270658 -0.041089 -0.033659 1 0 0 0 0 0 1 78054
-0.001429 -0.000503 0.120076 -0.308007 0.270919 -0.041140 -0.033690 1 0 0 0 0 0 1 79055
-0.001429 -0.000503 0.120076 -0.308295 0.271173 -0.041160 -0.033722 1 0 0 0 0 0 1 80062
-0.001429 -0.000503 0.120076 -0.308576 0.271413 -0.041209 -0.033753 1 0 0 0 0 0 1 81062
-0.001429 -0.000503 0.120076 -0.308873 0.271665 -0.041242 -0.033784 1 0 0 0 0 0 1 82062
-0.001429 -0.000503 0.120076 -0.309144 0.271918 -0.041292 -0.033814 1 0 0 0 0 0 1 83033
-0.001429 -0.000503 0.120076 -0.309445 0.272169 -0.041320 -0.033847 1 0 0 0 0 0 1 84063
-0.001429 -0.000503 0.120076 -0.309732 0.272420 -0.041356 -0.033878 1 0 0 0 0 0 1 85063
-0.001429 -0.000503 0.120076 -0.310009 0.272679 -0.041407 -0.033909 1 0 0 0 0 0 1 86062
-0.001429 -0.000503 0.120076 -0.310295 0.272932 -0.041427 -0.033940 1 0 0 0 0 0 1 87063
-0.001429 -0.000503 0.120076 -0.310576 0.273172 -0.041476 -0.033972 1 0 0 0 0 0 1 88062
-0.001429 -0.000503 0.120076 -0.310869 0.273421 -0.041509 -0.034002 1 0 0 0 0 0 1 89049
-0.001429 -0.000503 0.120076 -0.311162 0.273686 -0.041553 -0.034034 1 0 0 0 0 0 1 90056
-0.001429 -0.000503 0.120076 -0.311431 0.273922 -0.041592 -0.034065 1 0 0 0 0 0 1 91048
-0.001429 -0.000503 0.120076 -0.311725 0.274174 -0.041623 -0.034096 1 0 0 0 0 0 1 92043
-0.001429 -0.000503 0.120076 -0.312014 0.274427 -0.041661 -0.034127 1 0 0 0 0 0 1 93050
-0.001429 -0.000503 0.120076 -0.312281 0.274693 -0.041705 -0.034158 1 0 0 0 0 0 1 94041
-0.001429 -0.000503 0.120076 -0.312584 0.274932 -0.041738 -0.034190 1 0 0 0 0 0 1 95051
-0.001429 -0.000503 0.120076 -0.312857 0.275176 -0.041781 -0.034221 1 0 0 0 0 0 1 96042
-0.001429 -0.000503 0.120076 -0.313159 0.275443 -0.041821 -0.034252 1 0 0 0 0 0 1 97051
-0.001429 -0.000503 0.120076 -0.313440 0.275682 -0.041852 -0.034283 1 0 0 0 0 0 1 98041
-0.001429 -0.000503 0.120076 -0.313717 0.275932 -0.041896 -0.034315 1 0 0 0 0 0 1 99051
-0.001429 -0.000503 0.120076 -0.314011 0.276183 -0.041928 -0.034346 1 0 0 0 0 0 1 100042
-0.001429 -0.000503 0.120076 -0.314285 0.276456 -0.041973 -0.034378 1 0 0 0 0 0 1 101056
-0.001429 -0.000503 0.120076 -0.314585 0.276692 -0.042005 -0.034409 1 0 0 0 0 0 1 102057
-0.001429 -0.000503 0.120076 -0.314872 0.276941 -0.042043 -0.034440 1 0 0 0 0 0 1 103054
-0.001429 -0.000503 0.120076 -0.315151 0.277202 -0.042094 -0.034472 1 0 0 0 0 0 1 104060
-0.001429 -0.000503 0.120076 -0.315446 0.277447 -0.042121 -0.034503 1 0 0 0 0 0 1 105065
-0.001429 -0.000503 0.120076 -0.315719 0.277693 -0.042164 -0.034534 1 0 0 0 0 0 1 106059
-0.001429 -0.000503 0.120076 -0.316014 0.277945 -0.042196 -0.034565 1 0 0 0 0 0 1 107054
-0.001429 -0.000503 0.120076 -0.316294 0.278215 -0.042233 -0.034596 1 0 0 0 0 0 1 108047
-0.001429 -0.000503 0.120076 -0.316578 0.278451 -0.042278 -0.034628 1 0 0 0 0 0 1 109067
-0.001429 -0.000503 0.120076 -0.316872 0.278701 -0.042310 -0.034659 1 0 0 0 0 0 1 110060
-0.001429 -0.000503 0.120076 -0.317144 0.278955 -0.042360 -0.034690 1 0 0 0 0 0 1 111036
-0.001429 -0.000503 0.120076 -0.317444 0.279205 -0.042388 -0.034722 1 0 0 0 0 0 1 112060
-0.001429 -0.000503 0.120076 -0.317731 0.279455 -0.042425 -0.034753 1 0 0 0 0 0 1 113061
-0.001429 -0.000503 0.120076 -0.318004 0.279703 -0.042469 -0.034784 1 0 0 0 0 0 1 114056
-0.001429 -0.000503 0.120076 -0.318288 0.279970 -0.042500 -0.034814 1 0 0 0 0 0 1 115032
-0.001429 -0.000503 0.120076 -0.318576 0.280209 -0.042545 -0.034847 1 0 0 0 0 0 1 116063
-0.001429 -0.000503 0.120076 -0.318864 0.280453 -0.042577 -0.034877 1 0 0 0 0 0 1 117032
-0.001429 -0.000503 0.120076 -0.319163 0.280723 -0.042622 -0.034909 1 0 0 0 0 0 1 118060
-0.001429 -0.000503 0.120076 -0.319436 0.280964 -0.042661 -0.034941 1 0 0 0 0 0 1 119069
-0.001429 -0.000503 0.120076 -0.319731 0.281215 -0.042692 -0.034972 1 0 0 0 0 0 1 120065
-0.001429 -0.000503 0.120076 -0.320007 0.281464 -0.042736 -0.035003 1 0 0 0 0 0 1 121067
-0.001429 -0.000503 0.120076 -0.320296 0.281736 -0.042768 -0.035034 1 0 0 0 0 0 1 122059
-0.001429 -0.000503 0.120076 -0.320588 0.281971 -0.042806 -0.035065 1 0 0 0 0 0 1 123062
-0.001429 -0.000503 0.120076 -0.320862 0.282217 -0.042850 -0.035097 1 0 0 0 0 0 1 124061
-0.001429 -0.000503 0.120076 -0.321158 0.282470 -0.042883 -0.035128 1 0 0 0 0 0 1 125060
-0.001429 -0.000503 0.120076 -0.321437 0.282731 -0.042933 -0.035159 1 0 0 0 0 0 1 126061
-0.001429 -0.000503 0.120076 -0.321722 0.282967 -0.042959 -0.035189 1 0 0 0 0 0 1 127032
-0.001429 -0.000503 0.120076 -0.322017 0.283225 -0.042997 -0.035222 1 0 0 0 0 0 1 128062
-0.001429 -0.000503 0.120076 -0.322286 0.283493 -0.043041 -0.035253 1 0 0 0 0 0 1 129060
-0.001429 -0.000503 0.120076 -0.322586 0.283729 -0.043074 -0.035284 1 0 0 0 0 0 1 130061
-0.001429 -0.000503 0.120076 -0.322853 0.283969 -0.043116 -0.035314 1 0 0 0 0 0 1 131032
-0.001429 -0.000503 0.120076 -0.323158 0.284229 -0.043150 -0.035347 1 0 0 0 0 0 1 132060
-0.001429 -0.000503 0.120076 -0.323448 0.284492 -0.043194 -0.035378 1 0 0 0 0 0 1 133059
-0.001429 -0.000503 0.120076 -0.323720 0.284731 -0.043233 -0.035409 1 0 0 0 0 0 1 134061
-0.001429 -0.000503 0.120076 -0.324015 0.284983 -0.043264 -0.035440 1 0 0 0 0 0 1 135059
-0.001429 -0.000503 0.120076 -0.324297 0.285254 -0.043302 -0.035471 1 0 0 0 0 0 1 136058
-0.001429 -0.000503 0.120076 -0.324575 0.285485 -0.043346 -0.035503 1 0 0 0 0 0 1 137059
-0.001429 -0.000503 0.120076 -0.324872 0.285737 -0.043379 -0.035534 1 0 0 0 0 0 1 138058
-0.001429 -0.000503 0.120076 -0.325147 0.285986 -0.043423 -0.035565 1 0 0 0 0 0 1 139060
-0.001429 -0.000503 0.120076 -0.325439 0.286244 -0.043460 -0.035596 1 0 0 0 0 0 1 140031
-0.001429 -0.000503 0.120076 -0.325730 0.286492 -0.043493 -0.035628 1 0 0 0 0 0 1 141058
-0.001429 -0.000503 0.120076 -0.326005 0.286740 -0.043537 -0.035659 1 0 0 0 0 0 1 142061
-0.001429 -0.000503 0.120076 -0.326295 0.287013 -0.043569 -0.035690 1 0 0 0 0 0 1 143057
-0.001429 -0.000503 0.120076 -0.326572 0.287242 -0.043613 -0.035721 1 0 0 0 0 0 1 144050
-0.001429 -0.000503 0.120076 -0.326892 0.287515 -0.043649 -0.035755 1 0 0 0 0 0 1 145132
-0.001429 -0.000503 0.120076 -0.327182 0.287768 -0.043686 -0.035787 1 0 0 0 0 0 1 146140
-0.001429 -0.000503 0.120076 -0.327449 0.288019 -0.043736 -0.035817 1 0 0 0 0 0 1 147104
-0.001429 -0.000503 0.120076 -0.327743 0.288263 -0.043763 -0.035848 1 0 0 0 0 0 1 148107
-0.001429 -0.000503 0.120076 -0.328025 0.288517 -0.043807 -0.035880 1 0 0 0 0 0 1 149132
-0.001429 -0.000503 0.120076 -0.328306 0.288773 -0.043832 -0.035911 1 0 0 0 0 0 1 150108
-0.001429 -0.000503 0.120076 -0.328599 0.289032 -0.043889 -0.035943 1 0 0 0 0 0 1 151133
-0.001429 -0.000503 0.120076 -0.328897 0.289278 -0.043917 -0.035974 1 0 0 0 0 0 1 152146
-0.001429 -0.000503 0.120076 -0.329172 0.289519 -0.043952 -0.036004 1 0 0 0 0 0 1 153108
-0.001429 -0.000503 0.120076 -0.329448 0.289777 -0.044003 -0.036035 1 0 0 0 0 0 1 154102
-0.001429 -0.000503 0.120076 -0.329740 0.290020 -0.044030 -0.036066 1 0 0 0 0 0 1 155098
-0.001429 -0.000503 0.120076 -0.330048 0.290289 -0.044069 -0.036100 1 0 0 0 0 0 1 156173
-0.001429 -0.000503 0.120076 -0.330310 0.290527 -0.044112 -0.036130 1 0 0 0 0 0 1 157130
-0.001429 -0.000503 0.120076 -0.330601 0.290800 -0.044144 -0.036161 1 0 0 0 0 0 1 158127
-0.001441 -0.000516 0.120066 -0.156883 0.476316 0.101683 -0.036192 1 0 0 0 0 0 1 159128
-0.001448 -0.000523 0.120062 -0.219354 0.409876 0.026667 -0.036225 1 0 0 0 0 0 1 160162
-0.001451 -0.000527 0.120061 -0.266070 0.360654 -0.011994 -0.036255 1 0 0 0 0 0 1 161127
-0.001453 -0.000528 0.120060 -0.291270 0.334522 -0.026712 -0.036286 1 0 0 0 0 0 1 162112
-0.001466 -0.000543 0.120049 -0.130301 0.506614 0.114041 -0.036317 1 0 0 0 0 0 1 163128
-0.001473 -0.000550 0.120045 -0.199067 0.433505 0.037150 -0.036348 1 0 0 0 0 0 1 164111
-0.001477 -0.000554 0.120044 -0.248965 0.380992 -0.002166 -0.036380 1 0 0 0 0 0 1 165126
-0.001478 -0.000555 0.120044 -0.275732 0.353180 -0.017108 -0.036411 1 0 0 0 0 0 1 166111
-0.001492 -0.000570 0.120033 -0.115628 0.524384 0.123711 -0.036442 1 0 0 0 0 0 1 167126
-0.001499 -0.000577 0.120029 -0.184733 0.450939 0.046751 -0.036474 1 0 0 0 0 0 1 168144
-0.001502 -0.000581 0.120028 -0.234765 0.398253 0.007397 -0.036505 1 0 0 0 0 0 1 169128
-0.001504 -0.000583 0.120027 -0.261617 0.370362 -0.007546 -0.036536 1 0 0 0 0 0 1 170110
-0.001505 -0.000584 0.120027 -0.275390 0.356394 -0.012878 -0.036567 1 0 0 0 0 0 1 171126
-0.001506 -0.000584 0.120027 -0.282450 0.349517 -0.014740 -0.036598 1 0 0 0 0 0 1 172111
-0.001519 -0.000598 0.120016 -0.112302 0.531276 0.130903 -0.036628 1 0 0 0 0 0 1 173054
-0.001544 -0.000601 0.120022 0.078287 0.403693 -0.081620 -0.036658 1 0 0 0 0 0 1 174043
-0.001556 -0.000602 0.120025 -0.061806 0.374899 -0.049877 -0.036690 1 0 0 0 0 0 1 175053
-0.001576 -0.000616 0.120015 0.018504 0.549287 0.118111 -0.036721 1 0 0 0 0 0 1 176053
-0.001585 -0.000623 0.120011 -0.092449 0.478080 0.051404 -0.036752 1 0 0 0 0 0 1 177044
-0.001590 -0.000627 0.120010 -0.163559 0.426599 0.015692 -0.036784 1 0 0 0 0 0 1 178052
-0.001592 -0.000629 0.120010 -0.200942 0.399350 0.002012 -0.036815 1 0 0 0 0 0 1 179043
-0.001606 -0.000643 0.119999 -0.046354 0.570630 0.143783 -0.036847 1 0 0 0 0 0 1 180066
-0.001613 -0.000650 0.119995 -0.117828 0.497530 0.066787 -0.036878 1 0 0 0 0 0 1 181052
-0.001617 -0.000654 0.119993 -0.169034 0.445060 0.027397 -0.036909 1 0 0 0 0 0 1 182057
-0.001631 -0.000669 0.119982 -0.022914 0.602140 0.159217 -0.036940 1 0 0 0 0 0 1 183049
-0.001639 -0.000677 0.119978 -0.098729 0.521897 0.078575 -0.036971 1 0 0 0 0 0 1 184051
-0.001643 -0.000681 0.119977 -0.152136 0.465820 0.037894 -0.037003 1 0 0 0 0 0 1 185058
-0.001644 -0.000683 0.119976 -0.180656 0.436266 0.022514 -0.037034 1 0 0 0 0 0 1 186053
-0.001658 -0.000698 0.119965 -0.021783 0.606232 0.163971 -0.037065 1 0 0 0 0 0 1 187063
-0.001665 -0.000705 0.119962 -0.090917 0.532691 0.086659 -0.037096 1 0 0 0 0 0 1 188055
-0.001668 -0.000709 0.119960 -0.140941 0.480029 0.047161 -0.037128 1 0 0 0 0 0 1 189054
-0.001683 -0.000724 0.119949 0.005624 0.636862 0.179237 -0.037159 1 0 0 0 0 0 1 190050
-0.001690 -0.000732 0.119945 -0.069754 0.556691 0.098471 -0.037190 1 0 0 0 0 0 1 191047
-0.001694 -0.000736 0.119944 -0.122931 0.500691 0.057759 -0.037221 1 0 0 0 0 0 1 192048
-0.001709 -0.000751 0.119932 0.021993 0.655788 0.189539 -0.037252 1 0 0 0 0 0 1 193048
-0.001716 -0.000759 0.119929 -0.054126 0.574867 0.108578 -0.037284 1 0 0 0 0 0 1 194046
-0.001732 -0.000776 0.119916 0.065587 0.703004 0.215081 -0.037315 1 0 0 0 0 0 1 195047
-0.001741 -0.000785 0.119912 -0.024539 0.607208 0.124122 -0.037346 1 0 0 0 0 0 1 196048
-0.001745 -0.000790 0.119911 -0.085264 0.543221 0.079729 -0.037377 1 0 0 0 0 0 1 197050
-0.001760 -0.000805 0.119899 0.055682 0.694139 0.210515 -0.037409 1 0 0 0 0 0 1 198053
-0.001767 -0.000813 0.119895 -0.022213 0.611340 0.128992 -0.037440 1 0 0 0 0 0 1 199049
-0.001771 -0.000817 0.119894 -0.076628 0.554018 0.087997 -0.037471 1 0 0 0 0 0 1 200048
-0.001786 -0.000833 0.119883 0.067440 0.708211 0.220115 -0.037502 1 0 0 0 0 0 1 201047
-0.001793 -0.000841 0.119879 -0.008786 0.627183 0.138957 -0.037533 1 0 0 0 0 0 1 202031
-0.001797 -0.000845 0.119877 -0.062367 0.570753 0.098083 -0.037565 1 0 0 0 0 0 1 203047
-0.001811 -0.000860 0.119866 0.082049 0.725314 0.230391 -0.037596 1 0 0 0 0 0 1 204048
-0.001819 -0.000868 0.119862 0.006108 0.644565 0.149205 -0.037627 1 0 0 0 0 0 1 205045
-0.001835 -0.000885 0.119850 0.125601 0.772502 0.256154 -0.037659 1 0 0 0 0 0 1 206048
-0.001843 -0.000894 0.119846 0.035769 0.677002 0.164945 -0.037690 1 0 0 0 0 0 1 207045
-0.001860 -0.000912 0.119833 0.148061 0.797316 0.268420 -0.037721 1 0 0 0 0 0 1 208048
-0.001869 -0.000921 0.119829 0.054687 0.698110 0.175884 -0.037752 1 0 0 0 0 0 1 209043
-0.001873 -0.000926 0.119827 -0.007623 0.632433 0.130944 -0.037784 1 0 0 0 0 0 1 210045
-0.001869 -0.000946 0.119806 -0.123064 0.841509 0.398638 -0.037815 1 0 0 0 0 0 1 211048
-0.001867 -0.000956 0.119799 -0.108186 0.737752 0.246801 -0.037846 1 0 0 0 0 0 1 212046
-0.001866 -0.000961 0.119796 -0.094782 0.664642 0.169675 -0.037877 1 0 0 0 0 0 1 213047
-0.001879 -0.000977 0.119784 0.084761 0.809862 0.288727 -0.037909 1 0 0 0 0 0 1 214049
-0.001866 -0.000989 0.119770 -0.228261 0.784163 0.338933 -0.037940 1 0 0 0 0 0 1 215046
-0.001860 -0.000996 0.119765 -0.179858 0.704912 0.226314 -0.037971 1 0 0 0 0 0 1 216045
-0.001857 -0.000999 0.119763 -0.136050 0.658416 0.174274 -0.038002 1 0 0 0 0 0 1 217028
-0.001849 -0.001018 0.119742 -0.194889 0.877701 0.439871 -0.038034 1 0 0 0 0 0 1 218045
-0.001846 -0.001028 0.119735 -0.151476 0.779521 0.287076 -0.038065 1 0 0 0 0 0 1 219047
-0.001825 -0.001037 0.119722 -0.378735 0.768478 0.346281 -0.038096 1 0 0 0 0 0 1 220045
-0.001815 -0.001042 0.119717 -0.272058 0.710425 0.247021 -0.038127 1 0 0 0 0 0 1 221041
-0.001791 -0.001049 0.119706 -0.452354 0.735185 0.337436 -0.038159 1 0 0 0 0 0 1 222050
-0.001780 -0.001052 0.119702 -0.320648 0.696761 0.250176 -0.038190 1 0 0 0 0 0 1 223051
-0.001768 -0.001072 0.119680 -0.315404 0.915269 0.493287 -0.038221 1 0 0 0 0 0 1 224047
-0.001762 -0.001082 0.119672 -0.238501 0.816424 0.331385 -0.038252 1 0 0 0 0 0 1 225045
-0.001740 -0.001091 0.119659 -0.448563 0.804874 0.387692 -0.038284 1 0 0 0 0 0 1 226044
-0.001711 -0.001100 0.119645 -0.588213 0.805799 0.424239 -0.038315 1 0 0 0 0 0 1 227044
-0.001678 -0.001109 0.119629 -0.671587 0.809692 0.444430 -0.038346 1 0 0 0 0 0 1 228044
-0.001661 -0.001114 0.119624 -0.470469 0.755601 0.320703 -0.038377 1 0 0 0 0 0 1 229044
-0.001634 -0.001120 0.119612 -0.600912 0.781723 0.402134 -0.038409 1 0 0 0 0 0 1 230046
-0.001602 -0.001128 0.119598 -0.698946 0.803158 0.448643 -0.038440 1 0 0 0 0 0 1 231046
-0.001568 -0.001136 0.119583 -0.761316 0.817498 0.472448 -0.038471 1 0 0 0 0 0 1 232045
-0.001532 -0.001145 0.119568 -0.804067 0.827755 0.487359 -0.038502 1 0 0 0 0 0 1 233038
-0.001495 -0.001153 0.119552 -0.836877 0.835872 0.499058 -0.038533 1 0 0 0 0 0 1 234036
-0.001458 -0.001162 0.119537 -0.864758 0.842930 0.509670 -0.038565 1 0 0 0 0 0 1 235046
-0.001440 -0.001166 0.119531 -0.636551 0.790533 0.381772 -0.038596 1 0 0 0 0 0 1 236035
-0.001412 -0.001173 0.119519 -0.752774 0.817331 0.462526 -0.038627 1 0 0 0 0 0 1 237044
-0.001361 -0.001185 0.119495 -1.097244 0.897932 0.647225 -0.038658 1 0 0 0 0 0 1 238035
-0.001317 -0.001195 0.119476 -1.064228 0.891930 0.600486 -0.038690 1 0 0 0 0 0 1 239044
-0.001277 -0.001205 0.119459 -1.038074 0.886661 0.579108 -0.038721 1 0 0 0 0 0 1 240035
-0.001238 -0.001214 0.119444 -1.034574 0.886383 0.577138 -0.038752 1 0 0 0 0 0 1 241035
-0.001182 -0.001228 0.119418 -1.297138 0.947843 0.721902 -0.038784 1 0 0 0 0 0 1 242045
-0.001135 -0.001239 0.119398 -1.221889 0.931712 0.659639 -0.038815 1 0 0 0 0 0 1 243044
-0.001094 -0.001249 0.119381 -1.174554 0.921295 0.632769 -0.038846 1 0 0 0 0 0 1 244036
-0.001036 -0.001262 0.119355 -1.412927 0.977002 0.768394 -0.038878 1 0 0 0 0 0 1 245052
-0.000988 -0.001273 0.119336 -1.326012 0.958061 0.702454 -0.038909 1 0 0 0 0 0 1 246063
-0.000946 -0.001283 0.119319 -1.272905 0.946219 0.674313 -0.038940 1 0 0 0 0 0 1 247051
-0.000907 -0.001293 0.119303 -1.256036 0.942635 0.670097 -0.038971 1 0 0 0 0 0 1 248052
-0.000869 -0.001302 0.119287 -1.259134 0.943732 0.675284 -0.039003 1 0 0 0 0 0 1 249052
-0.000831 -0.001311 0.119271 -1.272378 0.947298 0.683861 -0.039034 1 0 0 0 0 0 1 250049
-0.000794 -0.001320 0.119255 -1.290700 0.952086 0.693622 -0.039065 1 0 0 0 0 0 1 251040
-0.000757 -0.001328 0.119239 -1.311595 0.957525 0.703846 -0.039096 1 0 0 0 0 0 1 252056
-0.000720 -0.001337 0.119223 -1.333762 0.963262 0.714234 -0.039128 1 0 0 0 0 0 1 253056
-0.000683 -0.001346 0.119208 -1.356603 0.969188 0.724698 -0.039159 1 0 0 0 0 0 1 254068
-0.000647 -0.001354 0.119192 -1.379753 0.975177 0.735185 -0.039190 1 0 0 0 0 0 1 255052
-0.000628 -0.001359 0.119186 -1.152244 0.923035 0.604668 -0.039221 1 0 0 0 0 0 1 256045
-0.000601 -0.001365 0.119174 -1.266148 0.949271 0.687356 -0.039253 1 0 0 0 0 0 1 257056
-0.000569 -0.001373 0.119160 -1.356250 0.970802 0.734975 -0.039284 1 0 0 0 0 0 1 258056
-0.000553 -0.001377 0.119154 -1.164530 0.927197 0.618294 -0.039315 1 0 0 0 0 0 1 259055
-0.000526 -0.001383 0.119142 -1.296241 0.957750 0.706168 -0.039346 1 0 0 0 0 0 1 260055
-0.000495 -0.001391 0.119128 -1.395291 0.981489 0.755654 -0.039378 1 0 0 0 0 0 1 261056
-0.000479 -0.001394 0.119123 -1.208354 0.939063 0.639367 -0.039409 1 0 0 0 0 0 1 262057
-0.000453 -0.001401 0.119111 -1.342210 0.970155 0.727666 -0.039440 1 0 0 0 0 0 1 263063
-0.000440 -0.001404 0.119106 -1.192115 0.936141 0.635600 -0.039471 1 0 0 0 0 0 1 264058
-0.000415 -0.001410 0.119095 -1.346153 0.971976 0.733523 -0.039503 1 0 0 0 0 0 1 265059
-0.000402 -0.001413 0.119090 -1.206478 0.940463 0.644775 -0.039534 1 0 0 0 0 0 1 266044
-0.000396 -0.001414 0.119089 -1.115553 0.919572 0.602076 -0.039565 1 0 0 0 0 0 1 267056
-0.000393 -0.001415 0.119089 -1.068380 0.908729 0.586362 -0.039595 1 0 0 0 0 0 1 268027
-0.000392 -0.001415 0.119088 -1.045036 0.903552 0.581118 -0.039628 1 0 0 0 0 0 1 269054
-0.000391 -0.001415 0.119088 -1.033738 0.901257 0.579580 -0.039659 1 0 0 0 0 0 1 270055
-0.000372 -0.001420 0.119078 -1.278578 0.958454 0.721342 -0.039690 1 0 0 0 0 0 1 271055
-0.000363 -0.001422 0.119074 -1.186592 0.938411 0.648832 -0.039721 1 0 0 0 0 0 1 272055
-0.000358 -0.001423 0.119073 -1.119691 0.923382 0.611856 -0.039753 1 0 0 0 0 0 1 273056
-0.000356 -0.001424 0.119073 -1.084553 0.915520 0.598163 -0.039784 1 0 0 0 0 0 1 274055
-0.000354 -0.001424 0.119072 -1.067171 0.911795 0.593615 -0.039814 1 0 0 0 0 0 1 275025
-0.000354 -0.001424 0.119072 -1.058936 0.910292 0.592350 -0.039847 1 0 0 0 0 0 1 276063
-0.000354 -0.001424 0.119072 -1.055196 0.909880 0.592193 -0.039878 1 0 0 0 0 0 1 277057
-0.000353 -0.001424 0.119072 -1.053747 0.910021 0.592452 -0.039909 1 0 0 0 0 0 1 278056
-0.000353 -0.001424 0.119072 -1.053436 0.910436 0.592851 -0.039940 1 0 0 0 0 0 1 279055
-0.000353 -0.001424 0.119072 -1.053686 0.911008 0.593284 -0.039971 1 0 0 0 0 0 1 280056
-0.000353 -0.001424 0.119072 -1.054230 0.911662 0.593738 -0.040003 1 0 0 0 0 0 1 281055
-0.000353 -0.001424 0.119072 -1.054917 0.912333 0.594201 -0.040034 1 0 0 0 0 0 1 282056
-0.000353 -0.001424 0.119072 -1.055661 0.913024 0.594664 -0.040065 1 0 0 0 0 0 1 283055
-0.000353 -0.001424 0.119072 -1.056445 0.913727 0.595129 -0.040096 1 0 0 0 0 0 1 284056
-0.000353 -0.001424 0.119072 -1.057254 0.914436 0.595586 -0.040128 1 0 0 0 0 0 1 285056
-0.000353 -0.001424 0.119072 -1.058065 0.915145 0.596062 -0.040159 1 0 0 0 0 0 1 286056
-0.000353 -0.001424 0.119072 -1.058890 0.915852 0.596510 -0.040190 1 0 0 0 0 0 1 287046
-0.000353 -0.001424 0.119072 -1.059698 0.916565 0.596982 -0.040221 1 0 0 0 0 0 1 288054
-0.000353 -0.001424 0.119072 -1.060597 0.917336 0.597491 -0.040255 1 0 0 0 0 0 1 289134
-0.000353 -0.001424 0.119072 -1.061420 0.918039 0.597943 -0.040286 1 0 0 0 0 0 1 290137
-0.000353 -0.001424 0.119072 -1.062208 0.918744 0.598389 -0.040317 1 0 0 0 0 0 1 291100
-0.000353 -0.001424 0.119072 -1.063034 0.919445 0.598863 -0.040348 1 0 0 0 0 0 1 292094
-0.000353 -0.001424 0.119072 -1.063885 0.920179 0.599343 -0.040380 1 0 0 0 0 0 1 293126
-0.000353 -0.001424 0.119072 -1.064709 0.920893 0.599788 -0.040411 1 0 0 0 0 0 1 294127
-0.000353 -0.001424 0.119072 -1.065498 0.921582 0.600250 -0.040442 1 0 0 0 0 0 1 295100
-0.000353 -0.001424 0.119072 -1.066331 0.922296 0.600721 -0.040473 1 0 0 0 0 0 1 296099
-0.000353 -0.001424 0.119072 -1.067176 0.923018 0.601186 -0.040505 1 0 0 0 0 0 1 297128
-0.000353 -0.001424 0.119072 -1.067969 0.923727 0.601634 -0.040535 1 0 0 0 0 0 1 298097
-0.000353 -0.001424 0.119072 -1.068829 0.924457 0.602127 -0.040568 1 0 0 0 0 0 1 299132
-0.000353 -0.001424 0.119072 -1.069658 0.925164 0.602584 -0.040599 1 0 0 0 0 0 1 300142
-0.000372 -0.001420 0.119083 -0.820245 0.867863 0.460773 -0.040630 1 0 0 0 0 0 1 301128
-0.000381 -0.001418 0.119086 -0.910533 0.888485 0.534080 -0.040661 1 0 0 0 0 0 1 302122
-0.000385 -0.001417 0.119088 -0.977455 0.904535 0.571861 -0.040692 1 0 0 0 0 0 1 303107
-0.000388 -0.001416 0.119088 -1.013477 0.913655 0.586435 -0.040725 1 0 0 0 0 0 1 304161
-0.000389 -0.001416 0.119088 -1.032054 0.918651 0.591867 -0.040755 1 0 0 0 0 0 1 305126
-0.000389 -0.001416 0.119088 -1.041766 0.921554 0.594059 -0.040786 1 0 0 0 0 0 1 306124
-0.000390 -0.001416 0.119088 -1.047028 0.923362 0.595120 -0.040818 1 0 0 0 0 0 1 307132
-0.000390 -0.001416 0.119088 -1.050081 0.924639 0.595790 -0.040849 1 0 0 0 0 0 1 308142
-0.000408 -0.001411 0.119099 -0.801557 0.867564 0.454118 -0.040880 1 0 0 0 0 0 1 309126
-0.000417 -0.001409 0.119102 -0.892388 0.888313 0.527351 -0.040911 1 0 0 0 0 0 1 310107
-0.000422 -0.001408 0.119104 -0.959609 0.904441 0.565105 -0.040942 1 0 0 0 0 0 1 311122
-0.000424 -0.001407 0.119104 -0.995750 0.913587 0.579666 -0.040974 1 0 0 0 0 0 1 312153
-0.000425 -0.001407 0.119104 -1.014375 0.918591 0.585083 -0.041005 1 0 0 0 0 0 1 313130
-0.000444 -0.001403 0.119115 -0.773507 0.863402 0.445178 -0.041036 1 0 0 0 0 0 1 314125
-0.000459 -0.001382 0.119108 -0.794265 0.635312 0.657259 -0.041067 1 0 0 0 0 0 1 315105
-0.000467 -0.001372 0.119106 -0.889714 0.741862 0.624536 -0.041100 1 0 0 0 0 0 1 316161
-0.000470 -0.001367 0.119105 -0.946231 0.817055 0.602773 -0.041127 1 0 0 0 0 0 1 317040
-0.000472 -0.001364 0.119105 -0.975799 0.857113 0.594487 -0.041159 1 0 0 0 0 0 1 318049
-0.000492 -0.001359 0.119115 -0.740256 0.819449 0.449849 -0.041190 1 0 0 0 0 0 1 319039
-0.000501 -0.001356 0.119119 -0.837870 0.850040 0.521806 -0.041221 1 0 0 0 0 0 1 320048
-0.000506 -0.001355 0.119120 -0.908449 0.871033 0.559065 -0.041252 1 0 0 0 0 0 1 321040
-0.000508 -0.001354 0.119120 -0.946228 0.882576 0.573442 -0.041284 1 0 0 0 0 0 1 322047
-0.000510 -0.001353 0.119120 -0.965659 0.888815 0.578805 -0.041315 1 0 0 0 0 0 1 323038
-0.000529 -0.001349 0.119131 -0.724799 0.834061 0.439122 -0.041346 1 0 0 0 0 0 1 324047
-0.000538 -0.001347 0.119134 -0.819854 0.856151 0.512668 -0.041377 1 0 0 0 0 0 1 325050
-0.000543 -0.001346 0.119136 -0.889160 0.872906 0.550471 -0.041409 1 0 0 0 0 0 1 326053
-0.000545 -0.001345 0.119136 -0.926265 0.882317 0.565030 -0.041440 1 0 0 0 0 0 1 327054
-0.000565 -0.001340 0.119147 -0.694227 0.829214 0.428709 -0.041471 1 0 0 0 0 0 1 328044
-0.000574 -0.001338 0.119150 -0.793816 0.852151 0.503322 -0.041502 1 0 0 0 0 0 1 329043
-0.000579 -0.001337 0.119151 -0.865383 0.869367 0.541480 -0.041534 1 0 0 0 0 0 1 330045
-0.000600 -0.001332 0.119162 -0.652325 0.820691 0.414520 -0.041565 1 0 0 0 0 0 1 331059
-0.000611 -0.001330 0.119166 -0.761697 0.845981 0.492352 -0.041597 1 0 0 0 0 0 1 332062
-0.000621 -0.001310 0.119157 -0.764265 0.614518 0.670473 -0.041628 1 0 0 0 0 0 1 333053
-0.000627 -0.001300 0.119154 -0.830966 0.714485 0.614687 -0.041659 1 0 0 0 0 0 1 334049
-0.000648 -0.001291 0.119163 -0.619828 0.727528 0.442407 -0.041690 1 0 0 0 0 0 1 335043
-0.000658 -0.001287 0.119167 -0.730824 0.785567 0.503131 -0.041721 1 0 0 0 0 0 1 336042
-0.000663 -0.001284 0.119168 -0.808160 0.820449 0.536340 -0.041752 1 0 0 0 0 0 1 337044
-0.000684 -0.001279 0.119178 -0.597620 0.780466 0.407909 -0.041783 1 0 0 0 0 0 1 338041
-0.000695 -0.001276 0.119182 -0.708522 0.810187 0.484960 -0.041815 1 0 0 0 0 0 1 339043
-0.000700 -0.001275 0.119183 -0.785723 0.830766 0.523931 -0.041846 1 0 0 0 0 0 1 340042
-0.000703 -0.001274 0.119184 -0.826731 0.842091 0.538863 -0.041877 1 0 0 0 0 0 1 341045
-0.000722 -0.001269 0.119194 -0.595917 0.789716 0.403161 -0.041909 1 0 0 0 0 0 1 342044
-0.000732 -0.001267 0.119198 -0.696653 0.813194 0.477479 -0.041940 1 0 0 0 0 0 1 343047
-0.000737 -0.001266 0.119199 -0.768723 0.830623 0.515472 -0.041971 1 0 0 0 0 0 1 344040
-0.000758 -0.001261 0.119210 -0.555244 0.781892 0.388957 -0.042005 1 0 0 0 0 0 1 345134
-0.000769 -0.001258 0.119214 -0.664895 0.807296 0.466424 -0.042036 1 0 0 0 0 0 1 346124
-0.000774 -0.001257 0.119215 -0.741427 0.825692 0.505506 -0.042066 1 0 0 0 0 0 1 347098
-0.000795 -0.001252 0.119226 -0.529968 0.777391 0.379455 -0.042099 1 0 0 0 0 0 1 348140
-0.000805 -0.001250 0.119229 -0.640747 0.803030 0.456971 -0.042130 1 0 0 0 0 0 1 349121
-0.000816 -0.001230 0.119220 -0.644112 0.571712 0.635417 -0.042160 1 0 0 0 0 0 1 350100
-0.000821 -0.001220 0.119217 -0.710877 0.671569 0.579374 -0.042191 1 0 0 0 0 0 1 351096
-0.000842 -0.001211 0.119227 -0.498908 0.684288 0.407544 -0.042223 1 0 0 0 0 0 1 352095
-0.000853 -0.001207 0.119230 -0.610174 0.742393 0.467789 -0.042255 1 0 0 0 0 0 1 353122
-0.000858 -0.001204 0.119231 -0.687596 0.777262 0.500756 -0.042286 1 0 0 0 0 0 1 354119
-0.000879 -0.001199 0.119242 -0.476193 0.737026 0.372830 -0.042317 1 0 0 0 0 0 1 355122
-0.000890 -0.001196 0.119245 -0.587339 0.766830 0.449445 -0.042350 1 0 0 0 0 0 1 356165
-0.000895 -0.001195 0.119247 -0.664561 0.787398 0.488170 -0.042380 1 0 0 0 0 0 1 357121
-0.000898 -0.001194 0.119247 -0.705507 0.798653 0.502997 -0.042410 1 0 0 0 0 0 1 358105
-0.000923 -0.001171 0.119247 -0.400106 0.496222 0.507521 -0.042441 1 0 0 0 0 0 1 359099
-0.000935 -0.001160 0.119247 -0.526790 0.609219 0.510333 -0.042474 1 0 0 0 0 0 1 360143
-0.000942 -0.001154 0.119247 -0.618277 0.692366 0.511535 -0.042505 1 0 0 0 0 0 1 361127
-0.000963 -0.001147 0.119258 -0.414269 0.678089 0.371687 -0.042536 1 0 0 0 0 0 1 362118
-0.000974 -0.001143 0.119261 -0.529415 0.721093 0.443758 -0.042567 1 0 0 0 0 0 1 363099
-0.000979 -0.001141 0.119262 -0.608693 0.748277 0.480897 -0.042598 1 0 0 0 0 0 1 364097
-0.001001 -0.001136 0.119273 -0.397669 0.704020 0.354813 -0.042630 1 0 0 0 0 0 1 365128
-0.001011 -0.001133 0.119277 -0.509334 0.731935 0.431663 -0.042661 1 0 0 0 0 0 1 366126
-0.001016 -0.001132 0.119278 -0.586837 0.751569 0.470434 -0.042692 1 0 0 0 0 0 1 367130
-0.001019 -0.001131 0.119278 -0.627890 0.762368 0.485270 -0.042725 1 0 0 0 0 0 1 368170
-0.001039 -0.001127 0.119289 -0.395634 0.709262 0.350493 -0.042755 1 0 0 0 0 0 1 369127
-0.001054 -0.001106 0.119282 -0.423119 0.482939 0.564174 -0.042785 1 0 0 0 0 0 1 370098
-0.001062 -0.001096 0.119280 -0.520883 0.589655 0.530561 -0.042817 1 0 0 0 0 0 1 371099
-0.001066 -0.001091 0.119279 -0.578581 0.664935 0.508351 -0.042848 1 0 0 0 0 0 1 372096
-0.001068 -0.001088 0.119279 -0.608590 0.704958 0.499817 -0.042880 1 0 0 0 0 0 1 373129
-0.001087 -0.001082 0.119289 -0.370574 0.666431 0.356886 -0.042910 1 0 0 0 0 0 1 374096
-0.001097 -0.001080 0.119292 -0.468885 0.697230 0.427490 -0.042941 1 0 0 0 0 0 1 375097
-0.001102 -0.001078 0.119294 -0.539677 0.718241 0.464077 -0.042973 1 0 0 0 0 0 1 376097
-0.001104 -0.001078 0.119294 -0.577350 0.729705 0.478143 -0.043005 1 0 0 0 0 0 1 377123
-0.001105 -0.001077 0.119294 -0.596574 0.735809 0.483355 -0.043036 1 0 0 0 0 0 1 378122
-0.001106 -0.001077 0.119294 -0.606424 0.739150 0.485404 -0.043068 1 0 0 0 0 0 1 379134
-0.001125 -0.001073 0.119304 -0.357998 0.682112 0.346377 -0.043099 1 0 0 0 0 0 1 380139
-0.001134 -0.001070 0.119308 -0.451202 0.703654 0.418177 -0.043130 1 0 0 0 0 0 1 381121
-0.001139 -0.001069 0.119309 -0.519449 0.720054 0.455188 -0.043161 1 0 0 0 0 0 1 382122
-0.001146 -0.001050 0.119299 -0.482340 0.479456 0.609798 -0.043192 1 0 0 0 0 0 1 383120
-0.001150 -0.001041 0.119296 -0.526378 0.573571 0.543679 -0.043223 1 0 0 0 0 0 1 384102
-0.001152 -0.001036 0.119295 -0.555166 0.641932 0.509031 -0.043255 1 0 0 0 0 0 1 385119
-0.001172 -0.001030 0.119305 -0.316787 0.619248 0.356235 -0.043285 1 0 0 0 0 0 1 386101
-0.001181 -0.001026 0.119308 -0.415289 0.658223 0.423029 -0.043317 1 0 0 0 0 0 1 387118
-0.001186 -0.001025 0.119309 -0.486169 0.683302 0.458253 -0.043348 1 0 0 0 0 0 1 388102
-0.001189 -0.001024 0.119310 -0.523832 0.696716 0.471823 -0.043377 1 0 0 0 0 0 1 389046
-0.001190 -0.001023 0.119310 -0.543026 0.703796 0.476850 -0.043408 1 0 0 0 0 0 1 390037
-0.001190 -0.001023 0.119310 -0.552833 0.707630 0.478836 -0.043440 1 0 0 0 0 0 1 391046
-0.001191 -0.001023 0.119310 -0.557928 0.709810 0.479750 -0.043471 1 0 0 0 0 0 1 392035
-0.001191 -0.001023 0.119310 -0.560689 0.711153 0.480291 -0.043502 1 0 0 0 0 0 1 393047
-0.001210 -0.001019 0.119320 -0.308305 0.652969 0.340975 -0.043534 1 0 0 0 0 0 1 394044
-0.001224 -0.000998 0.119313 -0.326399 0.424317 0.553125 -0.043565 1 0 0 0 0 0 1 395036
-0.001232 -0.000988 0.119311 -0.419150 0.529522 0.518506 -0.043596 1 0 0 0 0 0 1 396044
-0.001235 -0.000983 0.119310 -0.474292 0.604027 0.495884 -0.043627 1 0 0 0 0 0 1 397036
-0.001256 -0.000976 0.119320 -0.248883 0.584420 0.347618 -0.043658 1 0 0 0 0 0 1 398042
-0.001266 -0.000973 0.119323 -0.354104 0.625011 0.415700 -0.043690 1 0 0 0 0 0 1 399052
-0.001276 -0.000953 0.119314 -0.354997 0.401274 0.592278 -0.043720 1 0 0 0 0 0 1 400023
-0.001300 -0.000938 0.119321 -0.165366 0.444851 0.395032 -0.043753 1 0 0 0 0 0 1 401055
-0.001312 -0.000931 0.119324 -0.295206 0.538002 0.434232 -0.043784 1 0 0 0 0 0 1 402051
-0.001318 -0.000928 0.119325 -0.382506 0.592161 0.458654 -0.043815 1 0 0 0 0 0 1 403046
-0.001321 -0.000926 0.119325 -0.428460 0.620274 0.468361 -0.043846 1 0 0 0 0 0 1 404044
-0.001322 -0.000925 0.119325 -0.451786 0.634680 0.472039 -0.043878 1 0 0 0 0 0 1 405051
-0.001323 -0.000924 0.119325 -0.463626 0.642123 0.473544 -0.043908 1 0 0 0 0 0 1 406043
-0.001342 -0.000920 0.119335 -0.215212 0.586784 0.335018 -0.043940 1 0 0 0 0 0 1 407059
-0.001351 -0.000918 0.119339 -0.309084 0.609431 0.406270 -0.043970 1 0 0 0 0 0 1 408022
-0.001361 -0.000898 0.119330 -0.304362 0.376780 0.584223 -0.044002 1 0 0 0 0 0 1 409051
-0.001366 -0.000889 0.119327 -0.366008 0.474956 0.526669 -0.044034 1 0 0 0 0 0 1 410055
-0.001369 -0.000884 0.119325 -0.403717 0.545349 0.494987 -0.044064 1 0 0 0 0 0 1 411022
-0.001370 -0.000881 0.119325 -0.423549 0.582793 0.483062 -0.044096 1 0 0 0 0 0 1 412051
-0.001371 -0.000880 0.119325 -0.433741 0.601889 0.479036 -0.044127 1 0 0 0 0 0 1 413049
-0.001390 -0.000875 0.119335 -0.184313 0.552274 0.338711 -0.044159 1 0 0 0 0 0 1 414052
-0.001399 -0.000873 0.119339 -0.277820 0.577845 0.409195 -0.044190 1 0 0 0 0 0 1 415041
-0.001404 -0.000871 0.119340 -0.346155 0.596195 0.445645 -0.044221 1 0 0 0 0 0 1 416053
-0.001406 -0.000871 0.119340 -0.382473 0.606243 0.459642 -0.044253 1 0 0 0 0 0 1 417055
-0.001407 -0.000870 0.119340 -0.400920 0.611557 0.464805 -0.044284 1 0 0 0 0 0 1 418052
-0.001408 -0.000870 0.119340 -0.410293 0.614470 0.466827 -0.044315 1 0 0 0 0 0 1 419051
-0.001408 -0.000870 0.119340 -0.415108 0.616147 0.467744 -0.044346 1 0 0 0 0 0 1 420052
-0.001408 -0.000870 0.119340 -0.417680 0.617202 0.468271 -0.044377 1 0 0 0 0 0 1 421049
-0.001409 -0.000870 0.119340 -0.419105 0.617946 0.468676 -0.044409 1 0 0 0 0 0 1 422050
-0.001409 -0.000870 0.119340 -0.419960 0.618539 0.469025 -0.044440 1 0 0 0 0 0 1 423050
-0.001409 -0.000870 0.119340 -0.420541 0.619056 0.469366 -0.044471 1 0 0 0 0 0 1 424052
-0.001409 -0.000870 0.119340 -0.420971 0.619523 0.469701 -0.044502 1 0 0 0 0 0 1 425049
-0.001427 -0.000866 0.119350 -0.166373 0.560531 0.330982 -0.044534 1 0 0 0 0 0 1 426049
-0.001436 -0.000864 0.119354 -0.257431 0.581467 0.401884 -0.044565 1 0 0 0 0 0 1 427048
-0.001441 -0.000862 0.119355 -0.324523 0.597474 0.438467 -0.044596 1 0 0 0 0 0 1 428046
-0.001443 -0.000862 0.119356 -0.360195 0.606340 0.452501 -0.044627 1 0 0 0 0 0 1 429045
-0.001444 -0.000862 0.119356 -0.378317 0.611086 0.457686 -0.044659 1 0 0 0 0 0 1 430051
-0.001445 -0.000861 0.119356 -0.387521 0.613706 0.459706 -0.044690 1 0 0 0 0 0 1 431053
-0.001445 -0.000861 0.119356 -0.392244 0.615205 0.460596 -0.044720 1 0 0 0 0 0 1 432021
-0.001445 -0.000861 0.119356 -0.394747 0.616212 0.461137 -0.044752 1 0 0 0 0 0 1 433050
-0.001446 -0.000861 0.119356 -0.396125 0.616911 0.461528 -0.044784 1 0 0 0 0 0 1 434049
-0.001446 -0.000861 0.119356 -0.396963 0.617475 0.461867 -0.044815 1 0 0 0 0 0 1 435046
-0.001446 -0.000861 0.119356 -0.397527 0.617986 0.462201 -0.044846 1 0 0 0 0 0 1 436049
-0.001446 -0.000861 0.119356 -0.397940 0.618451 0.462529 -0.044877 1 0 0 0 0 0 1 437050
-0.001446 -0.000861 0.119356 -0.398280 0.618887 0.462850 -0.044909 1 0 0 0 0 0 1 438049
-0.001446 -0.000861 0.119356 -0.398586 0.619330 0.463176 -0.044940 1 0 0 0 0 0 1 439041
-0.001446 -0.000861 0.119356 -0.398887 0.619767 0.463491 -0.044971 1 0 0 0 0 0 1 440038
-0.001446 -0.000861 0.119356 -0.399180 0.620203 0.463820 -0.045002 1 0 0 0 0 0 1 441043
-0.001446 -0.000861 0.119356 -0.399448 0.620633 0.464138 -0.045034 1 0 0 0 0 0 1 442047
-0.001446 -0.000861 0.119356 -0.399741 0.621054 0.464456 -0.045065 1 0 0 0 0 0 1 443038
-0.001446 -0.000861 0.119356 -0.400015 0.621498 0.464788 -0.045096 1 0 0 0 0 0 1 444050
-0.001446 -0.000861 0.119356 -0.400291 0.621929 0.465111 -0.045127 1 0 0 0 0 0 1 445049
-0.001446 -0.000861 0.119356 -0.400577 0.622351 0.465427 -0.045159 1 0 0 0 0 0 1 446050
-0.001446 -0.000861 0.119356 -0.400846 0.622788 0.465754 -0.045190 1 0 0 0 0 0 1 447047
-0.001446 -0.000861 0.119356 -0.401111 0.623217 0.466071 -0.045221 1 0 0 0 0 0 1 448048
-0.001446 -0.000861 0.119356 -0.401399 0.623652 0.466400 -0.045252 1 0 0 0 0 0 1 449051
-0.001446 -0.000861 0.119356 -0.401685 0.624073 0.466715 -0.045284 1 0 0 0 0 0 1 450049
-0.001446 -0.000861 0.119356 -0.401952 0.624507 0.467040 -0.045315 1 0 0 0 0 0 1 451038
-0.001446 -0.000861 0.119356 -0.402236 0.624928 0.467354 -0.045346 1 0 0 0 0 0 1 452034
-0.001446 -0.000861 0.119356 -0.402509 0.625371 0.467686 -0.045377 1 0 0 0 0 0 1 453044
-0.001446 -0.000861 0.119356 -0.402770 0.625795 0.467999 -0.045408 1 0 0 0 0 0 1 454034
-0.001446 -0.000861 0.119356 -0.403060 0.626232 0.468329 -0.045440 1 0 0 0 0 0 1 455042
-0.001446 -0.000861 0.119356 -0.403346 0.626655 0.468646 -0.045471 1 0 0 0 0 0 1 456043
-0.001451 -0.000843 0.119346 -0.330356 0.377238 0.610709 -0.045502 1 0 0 0 0 0 1 457034
-0.001454 -0.000834 0.119342 -0.355688 0.466224 0.539312 -0.045534 1 0 0 0 0 0 1 458043
-0.001455 -0.000830 0.119341 -0.375114 0.531924 0.502725 -0.045564 1 0 0 0 0 0 1 459033
-0.001443 -0.000814 0.119351 -0.560206 0.381502 0.340683 -0.045596 1 0 0 0 0 0 1 460034
-0.001437 -0.000806 0.119355 -0.505232 0.464165 0.411214 -0.045627 1 0 0 0 0 0 1 461043
-0.001434 -0.000802 0.119356 -0.462607 0.521772 0.448419 -0.045658 1 0 0 0 0 0 1 462033
-0.001432 -0.000800 0.119356 -0.439755 0.552491 0.462749 -0.045689 1 0 0 0 0 0 1 463034
-0.001413 -0.000803 0.119346 -0.683702 0.627877 0.607160 -0.045721 1 0 0 0 0 0 1 464032
-0.001409 -0.000787 0.119333 -0.514076 0.365692 0.680804 -0.045752 1 0 0 0 0 0 1 465038
-0.001407 -0.000779 0.119328 -0.469744 0.442828 0.573718 -0.045784 1 0 0 0 0 0 1 466054
-0.001406 -0.000775 0.119326 -0.452362 0.501960 0.523577 -0.045816 1 0 0 0 0 0 1 467071
-0.001405 -0.000772 0.119326 -0.444480 0.533618 0.505115 -0.045846 1 0 0 0 0 0 1 468046
-0.001405 -0.000771 0.119325 -0.440837 0.549768 0.498813 -0.045877 1 0 0 0 0 0 1 469034
-0.001410 -0.000753 0.119315 -0.365942 0.308361 0.638900 -0.045908 1 0 0 0 0 0 1 470040
-0.001413 -0.000743 0.119311 -0.390332 0.401044 0.566622 -0.045940 1 0 0 0 0 0 1 471049
-0.001396 -0.000743 0.119300 -0.664679 0.528218 0.668900 -0.045971 1 0 0 0 0 0 1 472049
-0.001387 -0.000743 0.119296 -0.584507 0.543599 0.584757 -0.046002 1 0 0 0 0 0 1 473044
-0.001383 -0.000743 0.119295 -0.523352 0.546344 0.543881 -0.046033 1 0 0 0 0 0 1 474040
-0.001386 -0.000725 0.119284 -0.417732 0.297677 0.670925 -0.046065 1 0 0 0 0 0 1 475039
-0.001388 -0.000716 0.119280 -0.426605 0.386502 0.593940 -0.046095 1 0 0 0 0 0 1 476021
-0.001370 -0.000716 0.119269 -0.693148 0.511740 0.694685 -0.046127 1 0 0 0 0 0 1 477037
-0.001366 -0.000697 0.119254 -0.535940 0.276619 0.752228 -0.046158 1 0 0 0 0 0 1 478037
-0.001365 -0.000688 0.119249 -0.497942 0.367061 0.639242 -0.046190 1 0 0 0 0 0 1 479040
-0.001364 -0.000684 0.119248 -0.483763 0.432842 0.587078 -0.046221 1 0 0 0 0 0 1 480037
-0.001345 -0.000686 0.119237 -0.732743 0.527491 0.707290 -0.046252 1 0 0 0 0 0 1 481041
-0.001341 -0.000669 0.119223 -0.566210 0.275295 0.772716 -0.046283 1 0 0 0 0 0 1 482039
-0.001339 -0.000660 0.119218 -0.523464 0.356906 0.662492 -0.046315 1 0 0 0 0 0 1 483039
-0.001319 -0.000660 0.119206 -0.762040 0.477939 0.750736 -0.046346 1 0 0 0 0 0 1 484040
-0.001310 -0.000661 0.119202 -0.664175 0.490087 0.661504 -0.046377 1 0 0 0 0 0 1 485040
-0.001310 -0.000642 0.119190 -0.520974 0.241902 0.761298 -0.046408 1 0 0 0 0 0 1 486037
-0.001310 -0.000633 0.119186 -0.509279 0.330058 0.673622 -0.046440 1 0 0 0 0 0 1 487038
-0.001279 -0.000620 0.119185 -0.939910 0.268981 0.623084 -0.046471 1 0 0 0 0 0 1 488037
-0.001269 -0.000595 0.119175 -0.717066 0.098755 0.754360 -0.046502 1 0 0 0 0 0 1 489038
-0.001264 -0.000582 0.119171 -0.631030 0.237281 0.679181 -0.046533 1 0 0 0 0 0 1 490021
-0.001262 -0.000576 0.119170 -0.591156 0.328774 0.641330 -0.046564 1 0 0 0 0 0 1 491021
-0.001242 -0.000577 0.119159 -0.826801 0.436515 0.766973 -0.046596 1 0 0 0 0 0 1 492038
-0.001237 -0.000560 0.119145 -0.653941 0.191109 0.834375 -0.046627 1 0 0 0 0 0 1 493036
-0.001235 -0.000551 0.119140 -0.608096 0.275713 0.724592 -0.046658 1 0 0 0 0 0 1 494038
-0.001234 -0.000547 0.119139 -0.589945 0.338537 0.673590 -0.046690 1 0 0 0 0 0 1 495037
-0.001215 -0.000549 0.119128 -0.836570 0.431752 0.794668 -0.046721 1 0 0 0 0 0 1 496036
-0.001205 -0.000550 0.119124 -0.742621 0.428140 0.717755 -0.046752 1 0 0 0 0 0 1 497037
-0.001206 -0.000533 0.119112 -0.601288 0.172242 0.822281 -0.046783 1 0 0 0 0 0 1 498040
-0.001206 -0.000524 0.119108 -0.590555 0.256085 0.736037 -0.046815 1 0 0 0 0 0 1 499037
-0.001207 -0.000519 0.119107 -0.591794 0.319042 0.694242 -0.046846 1 0 0 0 0 0 1 500038
-0.001207 -0.000517 0.119107 -0.593398 0.352658 0.678854 -0.046877 1 0 0 0 0 0 1 501037
-0.001212 -0.000498 0.119096 -0.521281 0.120850 0.816596 -0.046908 1 0 0 0 0 0 1 502038
-0.001196 -0.000493 0.119082 -0.801971 0.277002 0.882775 -0.046940 1 0 0 0 0 0 1 503036
-0.001188 -0.000490 0.119077 -0.731578 0.325627 0.774787 -0.046971 1 0 0 0 0 0 1 504038
-0.001185 -0.000489 0.119076 -0.676045 0.346836 0.724649 -0.047002 1 0 0 0 0 0 1 505030
-0.001183 -0.000488 0.119075 -0.646634 0.357162 0.706316 -0.047034 1 0 0 0 0 0 1 506044
-0.001182 -0.000488 0.119075 -0.632004 0.362382 0.700150 -0.047065 1 0 0 0 0 0 1 507041
-0.001186 -0.000470 0.119065 -0.551658 0.116259 0.841295 -0.047096 1 0 0 0 0 0 1 508036
-0.001189 -0.000461 0.119061 -0.573385 0.205331 0.768770 -0.047127 1 0 0 0 0 0 1 509038
-0.001190 -0.000456 0.119060 -0.590991 0.270960 0.731822 -0.047158 1 0 0 0 0 0 1 510037
-0.001191 -0.000454 0.119059 -0.600781 0.305904 0.718156 -0.047190 1 0 0 0 0 0 1 511038
-0.001196 -0.000435 0.119049 -0.532798 0.074949 0.856742 -0.047221 1 0 0 0 0 0 1 512037
-0.001199 -0.000425 0.119045 -0.560678 0.171468 0.783214 -0.047252 1 0 0 0 0 0 1 513039
-0.001201 -0.000420 0.119044 -0.581357 0.240800 0.745933 -0.047283 1 0 0 0 0 0 1 514036
-0.001201 -0.000418 0.119043 -0.592680 0.277614 0.732136 -0.047315 1 0 0 0 0 0 1 515038
-0.001202 -0.000417 0.119043 -0.598674 0.296305 0.727561 -0.047346 1 0 0 0 0 0 1 516036
-0.001184 -0.000421 0.119033 -0.856739 0.365613 0.866177 -0.047377 1 0 0 0 0 0 1 517036
-0.001180 -0.000404 0.119019 -0.695386 0.101054 0.938690 -0.047408 1 0 0 0 0 0 1 518028
-0.001178 -0.000396 0.119014 -0.655239 0.175438 0.830338 -0.047440 1 0 0 0 0 0 1 519036
-0.001177 -0.000392 0.119013 -0.639900 0.233107 0.779843 -0.047470 1 0 0 0 0 0 1 520027
-0.001177 -0.000390 0.119012 -0.633081 0.264014 0.761384 -0.047502 1 0 0 0 0 0 1 521036
-0.001176 -0.000389 0.119012 -0.629996 0.279738 0.755202 -0.047533 1 0 0 0 0 0 1 522028
-0.001176 -0.000389 0.119012 -0.628707 0.287692 0.753383 -0.047565 1 0 0 0 0 0 1 523036
-0.001181 -0.000370 0.119001 -0.555072 0.043185 0.896453 -0.047595 1 0 0 0 0 0 1 524026
-0.001184 -0.000361 0.118998 -0.580080 0.132656 0.824319 -0.047627 1 0 0 0 0 0 1 525036
-0.001185 -0.000357 0.118996 -0.599308 0.198449 0.787530 -0.047658 1 0 0 0 0 0 1 526026
-0.001186 -0.000354 0.118996 -0.609913 0.233483 0.773926 -0.047689 1 0 0 0 0 0 1 527027
-0.001187 -0.000353 0.118996 -0.615554 0.251262 0.769439 -0.047721 1 0 0 0 0 0 1 528038
-0.001192 -0.000335 0.118985 -0.545426 0.011757 0.911726 -0.047752 1 0 0 0 0 0 1 529027
-0.001195 -0.000325 0.118982 -0.572149 0.103590 0.839239 -0.047784 1 0 0 0 0 0 1 530045
-0.001196 -0.000321 0.118980 -0.592232 0.170547 0.802305 -0.047814 1 0 0 0 0 0 1 531033
-0.001197 -0.000318 0.118980 -0.603273 0.206157 0.788663 -0.047846 1 0 0 0 0 0 1 532042
-0.001197 -0.000317 0.118980 -0.609112 0.224232 0.784169 -0.047877 1 0 0 0 0 0 1 533038
-0.001197 -0.000317 0.118980 -0.612270 0.233359 0.782936 -0.047909 1 0 0 0 0 0 1 534046
-0.001203 -0.000298 0.118969 -0.540915 -0.010423 0.926519 -0.047940 1 0 0 0 0 0 1 535036
-0.001206 -0.000289 0.118966 -0.566996 0.079137 0.854419 -0.047974 1 0 0 0 0 0 1 536136
-0.001207 -0.000285 0.118965 -0.586716 0.144943 0.817565 -0.048002 1 0 0 0 0 0 1 537046
-0.001208 -0.000282 0.118964 -0.597562 0.179971 0.803960 -0.048033 1 0 0 0 0 0 1 538032
-0.001208 -0.000281 0.118964 -0.603325 0.197737 0.799475 -0.048065 1 0 0 0 0 0 1 539050
-0.001208 -0.000281 0.118964 -0.606433 0.206707 0.798265 -0.048096 1 0 0 0 0 0 1 540047
-0.001208 -0.000280 0.118964 -0.608184 0.211256 0.798185 -0.048127 1 0 0 0 0 0 1 541049
-0.001208 -0.000280 0.118964 -0.609247 0.213600 0.798476 -0.048158 1 0 0 0 0 0 1 542018
-0.001208 -0.000280 0.118964 -0.610014 0.214859 0.798937 -0.048190 1 0 0 0 0 0 1 543046
-0.001208 -0.000280 0.118964 -0.610579 0.215549 0.799429 -0.048221 1 0 0 0 0 0 1 544047
-0.001208 -0.000280 0.118964 -0.611047 0.215961 0.799938 -0.048252 1 0 0 0 0 0 1 545048
-0.001221 -0.000294 0.118953 -0.436183 0.402894 0.947481 -0.048284 1 0 0 0 0 0 1 546046
-0.001228 -0.000300 0.118950 -0.497221 0.338030 0.873908 -0.048315 1 0 0 0 0 0 1 547055
-0.001231 -0.000304 0.118948 -0.543140 0.289756 0.836323 -0.048346 1 0 0 0 0 0 1 548049
-0.001232 -0.000306 0.118948 -0.567960 0.264052 0.822449 -0.048378 1 0 0 0 0 0 1 549052
-0.001233 -0.000306 0.118948 -0.580760 0.251108 0.817861 -0.048409 1 0 0 0 0 0 1 550046
-0.001234 -0.000307 0.118948 -0.587392 0.244697 0.816626 -0.048440 1 0 0 0 0 0 1 551046
-0.001234 -0.000307 0.118948 -0.590910 0.241555 0.816518 -0.048470 1 0 0 0 0 0 1 552018
-0.001239 -0.000289 0.118937 -0.519756 -0.008398 0.960699 -0.048502 1 0 0 0 0 0 1 553047
-0.001242 -0.000280 0.118934 -0.545802 0.077953 0.888678 -0.048534 1 0 0 0 0 0 1 554046
-0.001243 -0.000276 0.118932 -0.565548 0.142158 0.851930 -0.048565 1 0 0 0 0 0 1 555047
-0.001244 -0.000273 0.118932 -0.576396 0.176391 0.838362 -0.048596 1 0 0 0 0 0 1 556045
-0.001244 -0.000272 0.118932 -0.582148 0.193752 0.833908 -0.048627 1 0 0 0 0 0 1 557047
-0.001245 -0.000272 0.118932 -0.585231 0.202525 0.832702 -0.048659 1 0 0 0 0 0 1 558045
-0.001245 -0.000271 0.118932 -0.586971 0.206970 0.832621 -0.048689 1 0 0 0 0 0 1 559020
-0.001245 -0.000271 0.118932 -0.588040 0.209258 0.832955 -0.048721 1 0 0 0 0 0 1 560031
-0.001245 -0.000271 0.118932 -0.588761 0.210468 0.833418 -0.048752 1 0 0 0 0 0 1 561045
-0.001245 -0.000271 0.118932 -0.589312 0.211140 0.833937 -0.048783 1 0 0 0 0 0 1 562042
-0.001245 -0.000271 0.118932 -0.589779 0.211561 0.834465 -0.048815 1 0 0 0 0 0 1 563046
-0.001245 -0.000271 0.118932 -0.590197 0.211829 0.834993 -0.048846 1 0 0 0 0 0 1 564047
-0.001245 -0.000271 0.118932 -0.590602 0.212021 0.835525 -0.048877 1 0 0 0 0 0 1 565045
-0.001245 -0.000271 0.118932 -0.590972 0.212188 0.836041 -0.048908 1 0 0 0 0 0 1 566024
-0.001245 -0.000271 0.118932 -0.591365 0.212352 0.836593 -0.048940 1 0 0 0 0 0 1 567047
-0.001245 -0.000271 0.118932 -0.591754 0.212492 0.837134 -0.048971 1 0 0 0 0 0 1 568046
-0.001245 -0.000271 0.118932 -0.592121 0.212625 0.837663 -0.049002 1 0 0 0 0 0 1 569046
-0.001245 -0.000271 0.118932 -0.592512 0.212774 0.838196 -0.049034 1 0 0 0 0 0 1 570045
-0.001245 -0.000271 0.118932 -0.592890 0.212911 0.838728 -0.049065 1 0 0 0 0 0 1 571042
-0.001245 -0.000271 0.118932 -0.593251 0.213032 0.839260 -0.049096 1 0 0 0 0 0 1 572037
-0.001257 -0.000285 0.118921 -0.418274 0.399949 0.987026 -0.049127 1 0 0 0 0 0 1 573037
-0.001264 -0.000292 0.118917 -0.479112 0.335112 0.913455 -0.049158 1 0 0 0 0 0 1 574016
-0.001267 -0.000295 0.118916 -0.524940 0.286864 0.875923 -0.049190 1 0 0 0 0 0 1 575046
-0.001269 -0.000297 0.118916 -0.549694 0.261184 0.862057 -0.049221 1 0 0 0 0 0 1 576048
-0.001270 -0.000297 0.118915 -0.562467 0.248244 0.857496 -0.049252 1 0 0 0 0 0 1 577044
-0.001270 -0.000298 0.118915 -0.569083 0.241830 0.856271 -0.049284 1 0 0 0 0 0 1 578047
-0.001270 -0.000298 0.118915 -0.572578 0.238688 0.856204 -0.049315 1 0 0 0 0 0 1 579044
-0.001270 -0.000298 0.118915 -0.574490 0.237189 0.856521 -0.049345 1 0 0 0 0 0 1 580017
-0.001270 -0.000298 0.118915 -0.575659 0.236520 0.856995 -0.049377 1 0 0 0 0 0 1 581047
-0.001270 -0.000298 0.118915 -0.576416 0.236255 0.857522 -0.049409 1 0 0 0 0 0 1 582045
-0.001270 -0.000298 0.118915 -0.576966 0.236206 0.858044 -0.049440 1 0 0 0 0 0 1 583039
-0.001270 -0.000298 0.118915 -0.577429 0.236247 0.858585 -0.049471 1 0 0 0 0 0 1 584030
-0.001270 -0.000298 0.118915 -0.577855 0.236350 0.859125 -0.049502 1 0 0 0 0 0 1 585039
-0.001270 -0.000298 0.118915 -0.578291 0.236488 0.859728 -0.049537 1 0 0 0 0 0 1 586155
-0.001270 -0.000298 0.118915 -0.578608 0.236605 0.860207 -0.049564 1 0 0 0 0 0 1 587025
-0.001270 -0.000298 0.118915 -0.578985 0.236747 0.860751 -0.049596 1 0 0 0 0 0 1 588039
-0.001270 -0.000298 0.118915 -0.579404 0.236915 0.861361 -0.049631 1 0 0 0 0 0 1 589154
-0.001270 -0.000298 0.118915 -0.579758 0.237052 0.861909 -0.049662 1 0 0 0 0 0 1 590163
-0.001270 -0.000298 0.118915 -0.580132 0.237212 0.862446 -0.049693 1 0 0 0 0 0 1 591153
-0.001270 -0.000298 0.118915 -0.580509 0.237357 0.862996 -0.049726 1 0 0 0 0 0 1 592191
-0.001270 -0.000298 0.118915 -0.580861 0.237500 0.863537 -0.049756 1 0 0 0 0 0 1 593155
-0.001270 -0.000298 0.118915 -0.581185 0.237642 0.864009 -0.049783 1 0 0 0 0 0 1 594034
-0.001270 -0.000298 0.118915 -0.581591 0.237800 0.864605 -0.049818 1 0 0 0 0 0 1 595157
-0.001270 -0.000298 0.118915 -0.581920 0.237943 0.865100 -0.049846 1 0 0 0 0 0 1 596050
-0.001270 -0.000298 0.118915 -0.582332 0.238090 0.865705 -0.049881 1 0 0 0 0 0 1 597163
-0.001270 -0.000298 0.118915 -0.582685 0.238256 0.866247 -0.049913 1 0 0 0 0 0 1 598174
-0.001270 -0.000298 0.118915 -0.583013 0.238391 0.866727 -0.049940 1 0 0 0 0 0 1 599047
-0.001270 -0.000298 0.118915 -0.583375 0.238529 0.867256 -0.049971 1 0 0 0 0 0 1 600047
-0.001270 -0.000298 0.118915 -0.583737 0.238676 0.867812 -0.050002 1 0 0 0 0 0 1 601038
-0.001270 -0.000298 0.118915 -0.584098 0.238834 0.868340 -0.050033 1 0 0 0 0 0 1 602020
-0.001270 -0.000298 0.118915 -0.584509 0.238992 0.868941 -0.050068 1 0 0 0 0 0 1 603153
-0.001270 -0.000298 0.118915 -0.584883 0.239144 0.869516 -0.050100 1 0 0 0 0 0 1 604179
-0.001270 -0.000298 0.118915 -0.585226 0.239296 0.870027 -0.050130 1 0 0 0 0 0 1 605142
-0.001270 -0.000298 0.118915 -0.585611 0.239454 0.870590 -0.050162 1 0 0 0 0 0 1 606170
-0.001270 -0.000298 0.118915 -0.585974 0.239580 0.871121 -0.050193 1 0 0 0 0 0 1 607149
-0.001270 -0.000298 0.118915 -0.586332 0.239747 0.871669 -0.050225 1 0 0 0 0 0 1 608171
-0.001270 -0.000298 0.118915 -0.586705 0.239901 0.872215 -0.050256 1 0 0 0 0 0 1 609167
-0.001270 -0.000298 0.118915 -0.587064 0.240038 0.872740 -0.050287 1 0 0 0 0 0 1 610158
-0.001270 -0.000298 0.118915 -0.587432 0.240187 0.873306 -0.050319 1 0 0 0 0 0 1 611168
-0.001270 -0.000298 0.118915 -0.587795 0.240345 0.873836 -0.050349 1 0 0 0 0 0 1 612153
-0.001270 -0.000298 0.118915 -0.588164 0.240487 0.874375 -0.050381 1 0 0 0 0 0 1 613172
-0.001270 -0.000298 0.118915 -0.588529 0.240635 0.874936 -0.050413 1 0 0 0 0 0 1 614173
-0.001270 -0.000298 0.118915 -0.588885 0.240793 0.875467 -0.050444 1 0 0 0 0 0 1 615172
-0.001270 -0.000298 0.118915 -0.589209 0.240925 0.875939 -0.050471 1 0 0 0 0 0 1 616033
-0.001270 -0.000298 0.118915 -0.589634 0.241087 0.876551 -0.050506 1 0 0 0 0 0 1 617172
-0.001270 -0.000298 0.118915 -0.589976 0.241229 0.877097 -0.050537 1 0 0 0 0 0 1 618168
-0.001270 -0.000298 0.118915 -0.590353 0.241392 0.877641 -0.050569 1 0 0 0 0 0 1 619169
-0.001270 -0.000298 0.118915 -0.590717 0.241531 0.878171 -0.050600 1 0 0 0 0 0 1 620171
-0.001270 -0.000298 0.118915 -0.591080 0.241679 0.878730 -0.050631 1 0 0 0 0 0 1 621168
-0.001270 -0.000298 0.118915 -0.591449 0.241839 0.879269 -0.050662 1 0 0 0 0 0 1 622170
-0.001270 -0.000298 0.118915 -0.591810 0.241978 0.879796 -0.050694 1 0 0 0 0 0 1 623168
-0.001270 -0.000298 0.118915 -0.592176 0.242126 0.880358 -0.050725 1 0 0 0 0 0 1 624170
-0.001270 -0.000298 0.118915 -0.592532 0.242284 0.880889 -0.050756 1 0 0 0 0 0 1 625169
-0.001270 -0.000298 0.118915 -0.592912 0.242427 0.881425 -0.050787 1 0 0 0 0 0 1 626160
-0.001270 -0.000298 0.118915 -0.593275 0.242586 0.881979 -0.050819 1 0 0 0 0 0 1 627170
-0.001270 -0.000298 0.118915 -0.593632 0.242713 0.882516 -0.050850 1 0 0 0 0 0 1 628170
-0.001270 -0.000298 0.118915 -0.594002 0.242882 0.883063 -0.050881 1 0 0 0 0 0 1 629168
-0.001270 -0.000298 0.118915 -0.594368 0.243033 0.883605 -0.050912 1 0 0 0 0 0 1 630167
-0.001270 -0.000298 0.118915 -0.594726 0.243160 0.884142 -0.050944 1 0 0 0 0 0 1 631168
-0.001270 -0.000298 0.118915 -0.595097 0.243330 0.884690 -0.050975 1 0 0 0 0 0 1 632169
-0.001270 -0.000298 0.118915 -0.595450 0.243478 0.885226 -0.051006 1 0 0 0 0 0 1 633167
-0.001270 -0.000298 0.118915 -0.595823 0.243619 0.885782 -0.051037 1 0 0 0 0 0 1 634169
-0.001270 -0.000298 0.118915 -0.596187 0.243767 0.886305 -0.051069 1 0 0 0 0 0 1 635167
-0.001270 -0.000298 0.118915 -0.596552 0.243925 0.886852 -0.051100 1 0 0 0 0 0 1 636156
-0.001270 -0.000298 0.118915 -0.596926 0.244068 0.887390 -0.051131 1 0 0 0 0 0 1 637159
-0.001270 -0.000298 0.118915 -0.597271 0.244211 0.887942 -0.051162 1 0 0 0 0 0 1 638165
-0.001270 -0.000298 0.118915 -0.597650 0.244375 0.888488 -0.051194 1 0 0 0 0 0 1 639170
-0.001270 -0.000298 0.118915 -0.598017 0.244526 0.889031 -0.051225 1 0 0 0 0 0 1 640170
-0.001270 -0.000298 0.118915 -0.598375 0.244652 0.889566 -0.051256 1 0 0 0 0 0 1 641170
-0.001270 -0.000298 0.118915 -0.598745 0.244821 0.890114 -0.051287 1 0 0 0 0 0 1 642169
-0.001270 -0.000298 0.118915 -0.599099 0.244970 0.890651 -0.051319 1 0 0 0 0 0 1 643170
-0.001270 -0.000298 0.118915 -0.599474 0.245122 0.891199 -0.051350 1 0 0 0 0 0 1 644169
-0.001270 -0.000298 0.118915 -0.599844 0.245251 0.891741 -0.051381 1 0 0 0 0 0 1 645167
-0.001270 -0.000298 0.118915 -0.600194 0.245416 0.892277 -0.051412 1 0 0 0 0 0 1 646168
-0.001270 -0.000298 0.118915 -0.600568 0.245569 0.892825 -0.051444 1 0 0 0 0 0 1 647168
-0.001270 -0.000298 0.118915 -0.600928 0.245696 0.893362 -0.051475 1 0 0 0 0 0 1 648169
-0.001270 -0.000298 0.118915 -0.601296 0.245865 0.893907 -0.051506 1 0 0 0 0 0 1 649162
-0.001270 -0.000298 0.118915 -0.601667 0.246006 0.894439 -0.051537 1 0 0 0 0 0 1 650154
-0.001270 -0.000298 0.118915 -0.602013 0.246150 0.894992 -0.051569 1 0 0 0 0 0 1 651163
-0.001270 -0.000298 0.118915 -0.602388 0.246312 0.895531 -0.051599 1 0 0 0 0 0 1 652155
-0.001270 -0.000298 0.118915 -0.602753 0.246452 0.896064 -0.051631 1 0 0 0 0 0 1 653163
-0.001270 -0.000298 0.118915 -0.603114 0.246599 0.896619 -0.051662 1 0 0 0 0 0 1 654153
-0.001270 -0.000298 0.118915 -0.603485 0.246760 0.897162 -0.051693 1 0 0 0 0 0 1 655161
-0.001270 -0.000298 0.118915 -0.603845 0.246899 0.897688 -0.051725 1 0 0 0 0 0 1 656156
-0.001252 -0.000303 0.118905 -0.860299 0.307290 1.038535 -0.051756 1 0 0 0 0 0 1 657162
-0.001243 -0.000305 0.118902 -0.771311 0.286769 0.968837 -0.051787 1 0 0 0 0 0 1 658152
-0.001238 -0.000306 0.118900 -0.705721 0.271401 0.933259 -0.051818 1 0 0 0 0 0 1 659161
-0.001236 -0.000307 0.118900 -0.671148 0.263242 0.920129 -0.051850 1 0 0 0 0 0 1 660167
-0.001235 -0.000307 0.118900 -0.653898 0.259167 0.915851 -0.051881 1 0 0 0 0 0 1 661169
-0.001234 -0.000307 0.118900 -0.645417 0.257178 0.914649 -0.051908 1 0 0 0 0 0 1 662033
-0.001234 -0.000307 0.118900 -0.641447 0.256300 0.914680 -0.051943 1 0 0 0 0 0 1 663153
-0.001234 -0.000307 0.118900 -0.639652 0.255916 0.915054 -0.051976 1 0 0 0 0 0 1 664206
-0.001234 -0.000307 0.118900 -0.638902 0.255794 0.915513 -0.052006 1 0 0 0 0 0 1 665155
-0.001234 -0.000307 0.118900 -0.638749 0.255819 0.916037 -0.052037 1 0 0 0 0 0 1 666151
-0.001233 -0.000307 0.118900 -0.638856 0.255896 0.916580 -0.052068 1 0 0 0 0 0 1 667160
-0.001215 -0.000311 0.118890 -0.895161 0.316241 1.057608 -0.052100 1 0 0 0 0 0 1 668174
-0.001206 -0.000314 0.118886 -0.806246 0.295746 0.987874 -0.052131 1 0 0 0 0 0 1 669160
-0.001201 -0.000315 0.118885 -0.740702 0.280401 0.952270 -0.052163 1 0 0 0 0 0 1 670172
-0.001199 -0.000315 0.118885 -0.706145 0.272237 0.939140 -0.052194 1 0 0 0 0 0 1 671171
-0.001198 -0.000316 0.118884 -0.688917 0.268176 0.934869 -0.052225 1 0 0 0 0 0 1 672171
-0.001197 -0.000316 0.118884 -0.680492 0.266187 0.933721 -0.052255 1 0 0 0 0 0 1 673139
-0.001197 -0.000316 0.118884 -0.676512 0.265309 0.933720 -0.052287 1 0 0 0 0 0 1 674168
-0.001197 -0.000316 0.118884 -0.674705 0.264920 0.934066 -0.052319 1 0 0 0 0 0 1 675168
-0.001197 -0.000316 0.118884 -0.674006 0.264813 0.934568 -0.052350 1 0 0 0 0 0 1 676170
-0.001197 -0.000316 0.118884 -0.673858 0.264840 0.935089 -0.052381 1 0 0 0 0 0 1 677160
-0.001197 -0.000316 0.118884 -0.673994 0.264924 0.935647 -0.052412 1 0 0 0 0 0 1 678170
-0.001197 -0.000316 0.118884 -0.674263 0.265049 0.936198 -0.052444 1 0 0 0 0 0 1 679168
-0.001197 -0.000316 0.118884 -0.674589 0.265189 0.936759 -0.052475 1 0 0 0 0 0 1 680173
-0.001197 -0.000316 0.118884 -0.674964 0.265350 0.937316 -0.052506 1 0 0 0 0 0 1 681169
-0.001197 -0.000316 0.118884 -0.675350 0.265495 0.937874 -0.052537 1 0 0 0 0 0 1 682169
-0.001197 -0.000316 0.118884 -0.675718 0.265653 0.938415 -0.052568 1 0 0 0 0 0 1 683138
-0.001197 -0.000316 0.118884 -0.676139 0.265808 0.938983 -0.052600 1 0 0 0 0 0 1 684169
-0.001197 -0.000316 0.118884 -0.676533 0.265973 0.939546 -0.052631 1 0 0 0 0 0 1 685167
-0.001197 -0.000316 0.118884 -0.676942 0.266124 0.940098 -0.052662 1 0 0 0 0 0 1 686168
-0.001197 -0.000316 0.118884 -0.677332 0.266277 0.940667 -0.052694 1 0 0 0 0 0 1 687165
-0.001197 -0.000316 0.118884 -0.677726 0.266444 0.941215 -0.052725 1 0 0 0 0 0 1 688168
-0.001191 -0.000334 0.118895 -0.751601 0.516183 0.797251 -0.052755 1 0 0 0 0 0 1 689138
-0.001189 -0.000343 0.118898 -0.727310 0.430064 0.870122 -0.052786 1 0 0 0 0 0 1 690138
-0.001187 -0.000347 0.118900 -0.708841 0.366055 0.907824 -0.052819 1 0 0 0 0 0 1 691165
-0.001187 -0.000350 0.118900 -0.699010 0.332093 0.922391 -0.052850 1 0 0 0 0 0 1 692161
-0.001186 -0.000351 0.118900 -0.694173 0.314990 0.927877 -0.052880 1 0 0 0 0 0 1 693136
-0.001186 -0.000351 0.118900 -0.691929 0.306525 0.930177 -0.052912 1 0 0 0 0 0 1 694170
-0.001186 -0.000352 0.118900 -0.691003 0.302368 0.931315 -0.052944 1 0 0 0 0 0 1 695168
-0.001186 -0.000352 0.118900 -0.690740 0.300404 0.932073 -0.052975 1 0 0 0 0 0 1 696169
-0.001186 -0.000352 0.118900 -0.690812 0.299480 0.932686 -0.053006 1 0 0 0 0 0 1 697167
-0.001186 -0.000352 0.118900 -0.691061 0.299132 0.933267 -0.053037 1 0 0 0 0 0 1 698167
-0.001186 -0.000352 0.118900 -0.691383 0.299026 0.933827 -0.053069 1 0 0 0 0 0 1 699168
-0.001186 -0.000352 0.118900 -0.691739 0.299068 0.934379 -0.053100 1 0 0 0 0 0 1 700169
-0.001186 -0.000352 0.118900 -0.692115 0.299186 0.934927 -0.053131 1 0 0 0 0 0 1 701165
-0.001186 -0.000352 0.118900 -0.692520 0.299327 0.935481 -0.053162 1 0 0 0 0 0 1 702162
-0.001186 -0.000352 0.118900 -0.692918 0.299478 0.936022 -0.053193 1 0 0 0 0 0 1 703156
-0.001186 -0.000352 0.118900 -0.693327 0.299653 0.936575 -0.053225 1 0 0 0 0 0 1 704162
-0.001186 -0.000352 0.118900 -0.693737 0.299830 0.937128 -0.053256 1 0 0 0 0 0 1 705169
-0.001186 -0.000352 0.118900 -0.694148 0.299986 0.937676 -0.053287 1 0 0 0 0 0 1 706166
-0.001186 -0.000352 0.118900 -0.694548 0.300168 0.938233 -0.053319 1 0 0 0 0 0 1 707166
-0.001186 -0.000352 0.118900 -0.694951 0.300334 0.938772 -0.053350 1 0 0 0 0 0 1 708168
-0.001186 -0.000352 0.118900 -0.695365 0.300531 0.939327 -0.053381 1 0 0 0 0 0 1 709168
-0.001186 -0.000352 0.118900 -0.695769 0.300698 0.939884 -0.053412 1 0 0 0 0 0 1 710169
-0.001186 -0.000352 0.118900 -0.696184 0.300864 0.940427 -0.053444 1 0 0 0 0 0 1 711167
-0.001186 -0.000352 0.118900 -0.696581 0.301049 0.940990 -0.053476 1 0 0 0 0 0 1 712191
-0.001186 -0.000352 0.118900 -0.696992 0.301235 0.941526 -0.053506 1 0 0 0 0 0 1 713167
-0.001186 -0.000352 0.118900 -0.697400 0.301391 0.942069 -0.053537 1 0 0 0 0 0 1 714155
-0.001186 -0.000352 0.118900 -0.697802 0.301574 0.942629 -0.053568 1 0 0 0 0 0 1 715161
-0.001186 -0.000352 0.118900 -0.698197 0.301759 0.943163 -0.053599 1 0 0 0 0 0 1 716154
-0.001186 -0.000352 0.118900 -0.698622 0.301919 0.943721 -0.053631 1 0 0 0 0 0 1 717160
-0.001186 -0.000352 0.118900 -0.699019 0.302100 0.944273 -0.053662 1 0 0 0 0 0 1 718151
-0.001186 -0.000352 0.118900 -0.699429 0.302279 0.944829 -0.053693 1 0 0 0 0 0 1 719160
-0.001186 -0.000352 0.118900 -0.699824 0.302462 0.945362 -0.053724 1 0 0 0 0 0 1 720152
-0.001186 -0.000352 0.118900 -0.700242 0.302632 0.945928 -0.053756 1 0 0 0 0 0 1 721160
-0.001186 -0.000352 0.118900 -0.700653 0.302796 0.946466 -0.053787 1 0 0 0 0 0 1 722149
-0.001186 -0.000352 0.118900 -0.701061 0.302993 0.947021 -0.053818 1 0 0 0 0 0 1 723159
-0.001186 -0.000352 0.118900 -0.701458 0.303147 0.947561 -0.053849 1 0 0 0 0 0 1 724153
-0.001186 -0.000352 0.118900 -0.701871 0.303333 0.948128 -0.053881 1 0 0 0 0 0 1 725161
-0.001186 -0.000352 0.118900 -0.702275 0.303509 0.948675 -0.053912 1 0 0 0 0 0 1 726153
-0.001186 -0.000352 0.118900 -0.702700 0.303690 0.949219 -0.053944 1 0 0 0 0 0 1 727167
-0.001186 -0.000352 0.118900 -0.703085 0.303861 0.949775 -0.053975 1 0 0 0 0 0 1 728168
-0.001186 -0.000352 0.118900 -0.703504 0.304040 0.950335 -0.054006 1 0 0 0 0 0 1 729174
-0.001186 -0.000352 0.118900 -0.703910 0.304226 0.950872 -0.054037 1 0 0 0 0 0 1 730160
-0.001186 -0.000352 0.118900 -0.704325 0.304384 0.951424 -0.054069 1 0 0 0 0 0 1 731166
-0.001186 -0.000352 0.118900 -0.704712 0.304563 0.951973 -0.054100 1 0 0 0 0 0 1 732164
-0.001186 -0.000352 0.118900 -0.705126 0.304742 0.952527 -0.054131 1 0 0 0 0 0 1 733160
-0.001186 -0.000352 0.118900 -0.705550 0.304922 0.953070 -0.054162 1 0 0 0 0 0 1 734170
-0.001186 -0.000352 0.118900 -0.705944 0.305095 0.953627 -0.054193 1 0 0 0 0 0 1 735162
-0.001186 -0.000352 0.118900 -0.706351 0.305260 0.954171 -0.054225 1 0 0 0 0 0 1 736172
-0.001186 -0.000352 0.118900 -0.706747 0.305440 0.954714 -0.054255 1 0 0 0 0 0 1 737138
-0.001186 -0.000352 0.118900 -0.707170 0.305634 0.955275 -0.054287 1 0 0 0 0 0 1 738168
-0.001186 -0.000352 0.118900 -0.707581 0.305791 0.955823 -0.054319 1 0 0 0 0 0 1 739166
-0.001186 -0.000352 0.118900 -0.707982 0.305974 0.956380 -0.054350 1 0 0 0 0 0 1 740167
-0.001186 -0.000352 0.118900 -0.708379 0.306159 0.956917 -0.054381 1 0 0 0 0 0 1 741166
-0.001186 -0.000352 0.118900 -0.708801 0.306318 0.957471 -0.054412 1 0 0 0 0 0 1 742165
-0.001186 -0.000352 0.118900 -0.709202 0.306501 0.958029 -0.054444 1 0 0 0 0 0 1 743165
-0.001186 -0.000352 0.118900 -0.709615 0.306691 0.958578 -0.054475 1 0 0 0 0 0 1 744174
-0.001186 -0.000352 0.118900 -0.710002 0.306840 0.959102 -0.054505 1 0 0 0 0 0 1 745141
-0.001186 -0.000352 0.118900 -0.710424 0.307030 0.959680 -0.054537 1 0 0 0 0 0 1 746170
-0.001204 -0.000348 0.118910 -0.454194 0.246876 0.819159 -0.054569 1 0 0 0 0 0 1 747166
-0.001214 -0.000345 0.118914 -0.543291 0.267534 0.890041 -0.054600 1 0 0 0 0 0 1 748167
-0.001218 -0.000344 0.118915 -0.609392 0.283157 0.926716 -0.054631 1 0 0 0 0 0 1 749165
-0.001220 -0.000344 0.118916 -0.644652 0.291608 0.940915 -0.054662 1 0 0 0 0 0 1 750166
-0.001222 -0.000343 0.118916 -0.662625 0.296005 0.946278 -0.054694 1 0 0 0 0 0 1 751164
-0.001222 -0.000343 0.118916 -0.671813 0.298296 0.948506 -0.054725 1 0 0 0 0 0 1 752167
-0.001222 -0.000343 0.118916 -0.676595 0.299538 0.949622 -0.054756 1 0 0 0 0 0 1 753166
-0.001217 -0.000361 0.118926 -0.752820 0.550542 0.805584 -0.054787 1 0 0 0 0 0 1 754163
-0.001215 -0.000370 0.118930 -0.729719 0.464922 0.878341 -0.054819 1 0 0 0 0 0 1 755165
-0.001213 -0.000375 0.118931 -0.711823 0.401196 0.915983 -0.054850 1 0 0 0 0 0 1 756165
-0.001213 -0.000377 0.118931 -0.702272 0.367352 0.930524 -0.054881 1 0 0 0 0 0 1 757164
-0.001212 -0.000378 0.118932 -0.697555 0.350342 0.936016 -0.054912 1 0 0 0 0 0 1 758158
-0.001212 -0.000379 0.118932 -0.695374 0.341912 0.938274 -0.054943 1 0 0 0 0 0 1 759163
-0.001212 -0.000379 0.118932 -0.694471 0.337794 0.939402 -0.054975 1 0 0 0 0 0 1 760165
-0.001212 -0.000379 0.118932 -0.694207 0.335840 0.940138 -0.055006 1 0 0 0 0 0 1 761167
-0.001212 -0.000379 0.118932 -0.694291 0.334937 0.940748 -0.055037 1 0 0 0 0 0 1 762167
-0.001212 -0.000379 0.118932 -0.694504 0.334597 0.941301 -0.055069 1 0 0 0 0 0 1 763164
-0.001207 -0.000397 0.118942 -0.768549 0.585053 0.797142 -0.055100 1 0 0 0 0 0 1 764168
-0.001204 -0.000406 0.118946 -0.744306 0.499034 0.869745 -0.055131 1 0 0 0 0 0 1 765163
-0.001203 -0.000411 0.118947 -0.725822 0.435102 0.907315 -0.055162 1 0 0 0 0 0 1 766166
-0.001202 -0.000413 0.118947 -0.715996 0.401178 0.921828 -0.055193 1 0 0 0 0 0 1 767163
-0.001202 -0.000414 0.118947 -0.711156 0.384131 0.927296 -0.055225 1 0 0 0 0 0 1 768155
-0.001201 -0.000415 0.118948 -0.708910 0.375712 0.929559 -0.055256 1 0 0 0 0 0 1 769169
-0.001201 -0.000415 0.118948 -0.707981 0.371595 0.930671 -0.055287 1 0 0 0 0 0 1 770169
-0.001201 -0.000415 0.118948 -0.707703 0.369642 0.931395 -0.055319 1 0 0 0 0 0 1 771165
-0.001201 -0.000415 0.118948 -0.707767 0.368782 0.931997 -0.055350 1 0 0 0 0 0 1 772166
-0.001201 -0.000415 0.118948 -0.708001 0.368447 0.932548 -0.055381 1 0 0 0 0 0 1 773165
-0.001201 -0.000415 0.118948 -0.708314 0.368371 0.933083 -0.055412 1 0 0 0 0 0 1 774164
-0.001196 -0.000433 0.118958 -0.782460 0.619223 0.788970 -0.055444 1 0 0 0 0 0 1 775165
-0.001193 -0.000442 0.118962 -0.758248 0.533275 0.861484 -0.055475 1 0 0 0 0 0 1 776168
-0.001192 -0.000447 0.118963 -0.739759 0.469368 0.898992 -0.055505 1 0 0 0 0 0 1 777135
-0.001191 -0.000449 0.118963 -0.729958 0.435490 0.913499 -0.055537 1 0 0 0 0 0 1 778163
-0.001191 -0.000450 0.118963 -0.725118 0.418472 0.918961 -0.055569 1 0 0 0 0 0 1 779164
-0.001191 -0.000451 0.118963 -0.722880 0.410070 0.921188 -0.055600 1 0 0 0 0 0 1 780158
-0.001190 -0.000451 0.118963 -0.721954 0.405969 0.922303 -0.055631 1 0 0 0 0 0 1 781149
-0.001190 -0.000451 0.118963 -0.721690 0.404049 0.923020 -0.055662 1 0 0 0 0 0 1 782158
-0.001190 -0.000451 0.118963 -0.721760 0.403185 0.923607 -0.055693 1 0 0 0 0 0 1 783148
-0.001190 -0.000451 0.118963 -0.721996 0.402877 0.924163 -0.055725 1 0 0 0 0 0 1 784158
-0.001190 -0.000451 0.118963 -0.722314 0.402828 0.924678 -0.055756 1 0 0 0 0 0 1 785148
-0.001185 -0.000469 0.118974 -0.796551 0.653927 0.780645 -0.055787 1 0 0 0 0 0 1 786157
-0.001182 -0.000478 0.118977 -0.772312 0.567981 0.853050 -0.055818 1 0 0 0 0 0 1 787148
-0.001181 -0.000483 0.118979 -0.753865 0.504097 0.890521 -0.055850 1 0 0 0 0 0 1 788160
-0.001180 -0.000485 0.118979 -0.744042 0.470222 0.904992 -0.055881 1 0 0 0 0 0 1 789149
-0.001180 -0.000486 0.118979 -0.739213 0.453233 0.910453 -0.055912 1 0 0 0 0 0 1 790157
-0.001180 -0.000487 0.118979 -0.736976 0.444838 0.912674 -0.055943 1 0 0 0 0 0 1 791147
-0.001198 -0.000483 0.118990 -0.478907 0.380436 0.772361 -0.055975 1 0 0 0 0 0 1 792159
-0.001207 -0.000481 0.118993 -0.567164 0.398853 0.843370 -0.056006 1 0 0 0 0 0 1 793154
-0.001212 -0.000480 0.118994 -0.632853 0.413410 0.880092 -0.056037 1 0 0 0 0 0 1 794156
-0.001209 -0.000497 0.119005 -0.741814 0.672617 0.749744 -0.056069 1 0 0 0 0 0 1 795173
-0.001207 -0.000506 0.119009 -0.735111 0.590663 0.826907 -0.056100 1 0 0 0 0 0 1 796164
-0.001207 -0.000510 0.119010 -0.725376 0.528815 0.866009 -0.056130 1 0 0 0 0 0 1 797132
-0.001225 -0.000508 0.119021 -0.462589 0.435615 0.739682 -0.056162 1 0 0 0 0 0 1 798147
-0.001234 -0.000507 0.119024 -0.548483 0.439450 0.815559 -0.056194 1 0 0 0 0 0 1 799165
-0.001238 -0.000506 0.119026 -0.612962 0.446728 0.853952 -0.056225 1 0 0 0 0 0 1 800165
-0.001259 -0.000502 0.119036 -0.389895 0.390687 0.727417 -0.056255 1 0 0 0 0 0 1 801138
-0.001264 -0.000518 0.119050 -0.569947 0.664805 0.658610 -0.056287 1 0 0 0 0 0 1 802157
-0.001266 -0.000525 0.119055 -0.620006 0.595373 0.768689 -0.056318 1 0 0 0 0 0 1 803133
-0.001268 -0.000529 0.119057 -0.640679 0.540357 0.820342 -0.056350 1 0 0 0 0 0 1 804166
-0.001287 -0.000527 0.119068 -0.392881 0.450615 0.698593 -0.056381 1 0 0 0 0 0 1 805163
-0.001296 -0.000526 0.119071 -0.486485 0.456217 0.775885 -0.056412 1 0 0 0 0 0 1 806164
-0.001301 -0.000525 0.119073 -0.554812 0.464386 0.814744 -0.056444 1 0 0 0 0 0 1 807163
-0.001322 -0.000520 0.119083 -0.333337 0.408761 0.688526 -0.056475 1 0 0 0 0 0 1 808165
-0.001332 -0.000518 0.119087 -0.440483 0.431681 0.764160 -0.056506 1 0 0 0 0 0 1 809167
-0.001337 -0.000517 0.119088 -0.515617 0.448549 0.802426 -0.056538 1 0 0 0 0 0 1 810171
-0.001340 -0.000516 0.119088 -0.555334 0.457714 0.817124 -0.056569 1 0 0 0 0 0 1 811165
-0.001355 -0.000530 0.119109 -0.391443 0.653642 0.536983 -0.056599 1 0 0 0 0 0 1 812151
-0.001362 -0.000536 0.119116 -0.465904 0.590336 0.680881 -0.056630 1 0 0 0 0 0 1 813136
-0.001365 -0.000540 0.119119 -0.518108 0.543037 0.754873 -0.056662 1 0 0 0 0 0 1 814163
-0.001386 -0.000537 0.119130 -0.287409 0.457576 0.642175 -0.056694 1 0 0 0 0 0 1 815163
-0.001396 -0.000536 0.119134 -0.390061 0.465445 0.722393 -0.056725 1 0 0 0 0 0 1 816176
-0.001401 -0.000535 0.119135 -0.462890 0.474762 0.762220 -0.056756 1 0 0 0 0 0 1 817171
-0.001422 -0.000530 0.119145 -0.243156 0.419642 0.636610 -0.056788 1 0 0 0 0 0 1 818173
-0.001432 -0.000528 0.119149 -0.351513 0.442862 0.712129 -0.056819 1 0 0 0 0 0 1 819172
-0.001438 -0.000527 0.119150 -0.427221 0.459889 0.750333 -0.056850 1 0 0 0 0 0 1 820173
-0.001459 -0.000522 0.119161 -0.208746 0.408562 0.624256 -0.056881 1 0 0 0 0 0 1 821172
-0.001469 -0.000519 0.119165 -0.317874 0.433724 0.699497 -0.056913 1 0 0 0 0 0 1 822177
-0.001469 -0.000536 0.119176 -0.467832 0.703561 0.592801 -0.056944 1 0 0 0 0 0 1 823172
-0.001469 -0.000545 0.119180 -0.483618 0.627123 0.679162 -0.056975 1 0 0 0 0 0 1 824174
-0.001488 -0.000544 0.119192 -0.226535 0.507484 0.580899 -0.057006 1 0 0 0 0 0 1 825171
-0.001497 -0.000544 0.119196 -0.315510 0.496389 0.666742 -0.057037 1 0 0 0 0 0 1 826169
-0.001501 -0.000544 0.119197 -0.381376 0.496078 0.708600 -0.057069 1 0 0 0 0 0 1 827174
-0.001504 -0.000544 0.119198 -0.416379 0.496635 0.724510 -0.057100 1 0 0 0 0 0 1 828179
-0.001523 -0.000540 0.119208 -0.175331 0.436515 0.589843 -0.057131 1 0 0 0 0 0 1 829172
-0.001533 -0.000538 0.119211 -0.273280 0.457239 0.661795 -0.057163 1 0 0 0 0 0 1 830172
-0.001538 -0.000536 0.119213 -0.343758 0.472997 0.698705 -0.057194 1 0 0 0 0 0 1 831172
-0.001559 -0.000532 0.119223 -0.122125 0.420967 0.572449 -0.057225 1 0 0 0 0 0 1 832174
-0.001570 -0.000529 0.119227 -0.230045 0.445819 0.647315 -0.057256 1 0 0 0 0 0 1 833175
-0.001575 -0.000528 0.119228 -0.305504 0.463658 0.685228 -0.057287 1 0 0 0 0 0 1 834164
-0.001596 -0.000523 0.119238 -0.086195 0.412619 0.559429 -0.057319 1 0 0 0 0 0 1 835171
-0.001607 -0.000520 0.119242 -0.195376 0.438000 0.634332 -0.057350 1 0 0 0 0 0 1 836175
-0.001612 -0.000519 0.119243 -0.271470 0.456113 0.672244 -0.057381 1 0 0 0 0 0 1 837172
-0.001614 -0.000518 0.119244 -0.311581 0.465887 0.686755 -0.057412 1 0 0 0 0 0 1 838170
-0.001629 -0.000532 0.119264 -0.146389 0.662373 0.406951 -0.057444 1 0 0 0 0 0 1 839170
-0.001636 -0.000539 0.119272 -0.221477 0.599328 0.550251 -0.057478 1 0 0 0 0 0 1 840265
-0.001640 -0.000542 0.119274 -0.273867 0.552120 0.623954 -0.057508 1 0 0 0 0 0 1 841230
-0.001642 -0.000543 0.119275 -0.301258 0.527216 0.652069 -0.057540 1 0 0 0 0 0 1 842237
-0.001661 -0.000540 0.119285 -0.055573 0.454049 0.522121 -0.057571 1 0 0 0 0 0 1 843229
-0.001671 -0.000538 0.119289 -0.151650 0.468328 0.595265 -0.057602 1 0 0 0 0 0 1 844232
-0.001676 -0.000537 0.119290 -0.221150 0.480876 0.632534 -0.057633 1 0 0 0 0 0 1 845233
-0.001697 -0.000532 0.119301 0.001672 0.427099 0.506791 -0.057664 1 0 0 0 0 0 1 846228
-0.001707 -0.000530 0.119304 -0.106116 0.451157 0.581370 -0.057695 1 0 0 0 0 0 1 847212
-0.001712 -0.000529 0.119305 -0.181482 0.468617 0.619155 -0.057727 1 0 0 0 0 0 1 848232
-0.001734 -0.000524 0.119316 0.038592 0.417260 0.493674 -0.057758 1 0 0 0 0 0 1 849213
-0.001744 -0.000521 0.119320 -0.070709 0.442567 0.568243 -0.057789 1 0 0 0 0 0 1 850230
-0.001749 -0.000520 0.119321 -0.146825 0.460643 0.605990 -0.057820 1 0 0 0 0 0 1 851212
-0.001752 -0.000519 0.119321 -0.186887 0.470422 0.620433 -0.057852 1 0 0 0 0 0 1 852230
-0.001753 -0.000519 0.119321 -0.207116 0.475522 0.625759 -0.057883 1 0 0 0 0 0 1 853215
-0.001754 -0.000519 0.119321 -0.217268 0.478213 0.627840 -0.057914 1 0 0 0 0 0 1 854229
-0.001773 -0.000514 0.119331 0.037576 0.418807 0.488971 -0.057945 1 0 0 0 0 0 1 855213
-0.001782 -0.000512 0.119335 -0.054332 0.440061 0.558646 -0.057977 1 0 0 0 0 0 1 856231
-0.001787 -0.000511 0.119336 -0.121741 0.456063 0.594656 -0.058006 1 0 0 0 0 0 1 857147
-0.001790 -0.000510 0.119337 -0.157464 0.464814 0.608510 -0.058037 1 0 0 0 0 0 1 858155
-0.001791 -0.000510 0.119337 -0.175501 0.469381 0.613629 -0.058068 1 0 0 0 0 0 1 859146
-0.001791 -0.000510 0.119337 -0.184570 0.471810 0.615628 -0.058100 1 0 0 0 0 0 1 860157
-0.001810 -0.000506 0.119347 0.071050 0.412241 0.476836 -0.058131 1 0 0 0 0 0 1 861155
-0.001820 -0.000503 0.119350 -0.020617 0.433425 0.546408 -0.058162 1 0 0 0 0 0 1 862156
-0.001824 -0.000502 0.119351 -0.087895 0.449412 0.582402 -0.058193 1 0 0 0 0 0 1 863146
-0.001827 -0.000502 0.119352 -0.123538 0.458134 0.596224 -0.058225 1 0 0 0 0 0 1 864157
-0.001828 -0.000501 0.119352 -0.141536 0.462701 0.601325 -0.058256 1 0 0 0 0 0 1 865148
-0.001828 -0.000501 0.119352 -0.150557 0.465132 0.603327 -0.058287 1 0 0 0 0 0 1 866168
-0.001829 -0.000501 0.119352 -0.155090 0.466466 0.604229 -0.058318 1 0 0 0 0 0 1 867154
-0.001829 -0.000501 0.119352 -0.157411 0.467274 0.604763 -0.058351 1 0 0 0 0 0 1 868195
-0.001829 -0.000501 0.119352 -0.158611 0.467794 0.605141 -0.058381 1 0 0 0 0 0 1 869151
-0.001829 -0.000501 0.119352 -0.159255 0.468181 0.605481 -0.058412 1 0 0 0 0 0 1 870157
-0.001829 -0.000501 0.119352 -0.159620 0.468500 0.605822 -0.058444 1 0 0 0 0 0 1 871164
-0.001829 -0.000501 0.119352 -0.159838 0.468780 0.606149 -0.058474 1 0 0 0 0 0 1 872155
-0.001829 -0.000501 0.119352 -0.160002 0.469051 0.606474 -0.058506 1 0 0 0 0 0 1 873162
-0.001829 -0.000501 0.119352 -0.160103 0.469303 0.606801 -0.058537 1 0 0 0 0 0 1 874151
-0.001829 -0.000501 0.119352 -0.160213 0.469561 0.607121 -0.058568 1 0 0 0 0 0 1 875160
-0.001829 -0.000501 0.119352 -0.160310 0.469810 0.607444 -0.058599 1 0 0 0 0 0 1 876140
-0.001829 -0.000501 0.119352 -0.160410 0.470069 0.607762 -0.058631 1 0 0 0 0 0 1 877161
-0.001829 -0.000501 0.119352 -0.160485 0.470316 0.608097 -0.058662 1 0 0 0 0 0 1 878159
-0.001829 -0.000501 0.119352 -0.160569 0.470567 0.608424 -0.058693 1 0 0 0 0 0 1 879162
-0.001829 -0.000501 0.119352 -0.160658 0.470829 0.608741 -0.058725 1 0 0 0 0 0 1 880162
-0.001829 -0.000501 0.119352 -0.160752 0.471072 0.609078 -0.058756 1 0 0 0 0 0 1 881162
-0.001829 -0.000501 0.119352 -0.160838 0.471321 0.609382 -0.058787 1 0 0 0 0 0 1 882159
-0.001829 -0.000501 0.119352 -0.160912 0.471570 0.609719 -0.058819 1 0 0 0 0 0 1 883164
-0.001829 -0.000501 0.119352 -0.161000 0.471833 0.610039 -0.058850 1 0 0 0 0 0 1 884168
-0.001829 -0.000501 0.119352 -0.161090 0.472062 0.610358 -0.058881 1 0 0 0 0 0 1 885157
-0.001829 -0.000501 0.119352 -0.161181 0.472327 0.610681 -0.058911 1 0 0 0 0 0 1 886132
-0.001816 -0.000488 0.119363 -0.337996 0.283940 0.460276 -0.058943 1 0 0 0 0 0 1 887160
-0.001810 -0.000481 0.119367 -0.279238 0.347783 0.534970 -0.058975 1 0 0 0 0 0 1 888161
-0.001807 -0.000477 0.119368 -0.234526 0.395844 0.573644 -0.059006 1 0 0 0 0 0 1 889159
-0.001805 -0.000476 0.119368 -0.210476 0.421658 0.588472 -0.059037 1 0 0 0 0 0 1 890161
-0.001804 -0.000475 0.119369 -0.198244 0.434885 0.593939 -0.059068 1 0 0 0 0 0 1 891158
-0.001804 -0.000474 0.119369 -0.192139 0.441636 0.596061 -0.059100 1 0 0 0 0 0 1 892161
-0.001804 -0.000474 0.119369 -0.189113 0.445140 0.596990 -0.059131 1 0 0 0 0 0 1 893159
-0.001804 -0.000474 0.119369 -0.187655 0.447005 0.597526 -0.059162 1 0 0 0 0 0 1 894168
-0.001803 -0.000474 0.119369 -0.186956 0.448064 0.597918 -0.059193 1 0 0 0 0 0 1 895161
-0.001803 -0.000474 0.119369 -0.186663 0.448712 0.598250 -0.059225 1 0 0 0 0 0 1 896163
-0.001803 -0.000474 0.119369 -0.186563 0.449142 0.598578 -0.059256 1 0 0 0 0 0 1 897161
-0.001803 -0.000474 0.119369 -0.186571 0.449487 0.598897 -0.059287 1 0 0 0 0 0 1 898160
-0.001803 -0.000474 0.119369 -0.186616 0.449782 0.599215 -0.059318 1 0 0 0 0 0 1 899160
-0.001803 -0.000474 0.119369 -0.186691 0.450029 0.599531 -0.059350 1 0 0 0 0 0 1 900160
-0.001803 -0.000474 0.119369 -0.186783 0.450285 0.599847 -0.059381 1 0 0 0 0 0 1 901159
-0.001803 -0.000474 0.119369 -0.186873 0.450532 0.600170 -0.059412 1 0 0 0 0 0 1 902160
-0.001803 -0.000474 0.119369 -0.186963 0.450779 0.600473 -0.059443 1 0 0 0 0 0 1 903159
-0.001803 -0.000474 0.119369 -0.187057 0.451005 0.600794 -0.059475 1 0 0 0 0 0 1 904160
-0.001803 -0.000474 0.119369 -0.187158 0.451253 0.601104 -0.059506 1 0 0 0 0 0 1 905162
-0.001803 -0.000474 0.119369 -0.187252 0.451477 0.601422 -0.059537 1 0 0 0 0 0 1 906150
-0.001803 -0.000474 0.119369 -0.187366 0.451729 0.601741 -0.059568 1 0 0 0 0 0 1 907159
-0.001803 -0.000474 0.119369 -0.187452 0.451955 0.602059 -0.059600 1 0 0 0 0 0 1 908165
-0.001803 -0.000474 0.119369 -0.187551 0.452200 0.602366 -0.059631 1 0 0 0 0 0 1 909160
-0.001803 -0.000474 0.119369 -0.187646 0.452427 0.602687 -0.059662 1 0 0 0 0 0 1 910159
-0.001803 -0.000474 0.119369 -0.187760 0.452677 0.603003 -0.059693 1 0 0 0 0 0 1 911158
-0.001803 -0.000474 0.119369 -0.187845 0.452901 0.603319 -0.059725 1 0 0 0 0 0 1 912159
-0.001803 -0.000474 0.119369 -0.187945 0.453149 0.603629 -0.059756 1 0 0 0 0 0 1 913162
-0.001803 -0.000474 0.119369 -0.188040 0.453374 0.603949 -0.059787 1 0 0 0 0 0 1 914158
-0.001803 -0.000474 0.119369 -0.188147 0.453606 0.604264 -0.059818 1 0 0 0 0 0 1 915131
-0.001803 -0.000474 0.119369 -0.188241 0.453859 0.604576 -0.059850 1 0 0 0 0 0 1 916159
-0.001803 -0.000474 0.119369 -0.188327 0.454094 0.604904 -0.059881 1 0 0 0 0 0 1 917158
-0.001803 -0.000474 0.119369 -0.188434 0.454331 0.605204 -0.059912 1 0 0 0 0 0 1 918147
-0.001803 -0.000474 0.119369 -0.188529 0.454556 0.605524 -0.059943 1 0 0 0 0 0 1 919144
-0.001803 -0.000474 0.119369 -0.188644 0.454809 0.605843 -0.059974 1 0 0 0 0 0 1 920155
-0.001803 -0.000474 0.119369 -0.188734 0.455046 0.606177 -0.060007 1 0 0 0 0 0 1 921210
-0.001803 -0.000474 0.119369 -0.188836 0.455297 0.606491 -0.060039 1 0 0 0 0 0 1 922227
-0.001803 -0.000474 0.119369 -0.188929 0.455519 0.606807 -0.060070 1 0 0 0 0 0 1 923210
-0.001803 -0.000474 0.119369 -0.189032 0.455771 0.607122 -0.060102 1 0 0 0 0 0 1 924227
-0.001803 -0.000474 0.119369 -0.189138 0.455996 0.607445 -0.060132 1 0 0 0 0 0 1 925211
-0.001803 -0.000474 0.119369 -0.189231 0.456245 0.607754 -0.060164 1 0 0 0 0 0 1 926228
-0.001803 -0.000474 0.119369 -0.189315 0.456476 0.608077 -0.060195 1 0 0 0 0 0 1 927209
-0.001803 -0.000474 0.119369 -0.189425 0.456721 0.608387 -0.060227 1 0 0 0 0 0 1 928232
-0.001803 -0.000474 0.119369 -0.189525 0.456931 0.608690 -0.060256 1 0 0 0 0 0 1 929153
-0.001803 -0.000474 0.119369 -0.189615 0.457173 0.608991 -0.060287 1 0 0 0 0 0 1 930144
-0.001803 -0.000474 0.119369 -0.189710 0.457402 0.609314 -0.060318 1 0 0 0 0 0 1 931152
-0.001803 -0.000474 0.119369 -0.189812 0.457651 0.609627 -0.060350 1 0 0 0 0 0 1 932161
-0.001803 -0.000474 0.119369 -0.189907 0.457876 0.609946 -0.060381 1 0 0 0 0 0 1 933154
-0.001803 -0.000474 0.119369 -0.190016 0.458112 0.610266 -0.060412 1 0 0 0 0 0 1 934144
-0.001803 -0.000474 0.119369 -0.190108 0.458360 0.610572 -0.060443 1 0 0 0 0 0 1 935153
-0.001785 -0.000478 0.119359 -0.451196 0.519741 0.750907 -0.060475 1 0 0 0 0 0 1 936163
-0.001775 -0.000481 0.119355 -0.362184 0.499616 0.682442 -0.060506 1 0 0 0 0 0 1 937154
-0.001771 -0.000482 0.119354 -0.296388 0.484429 0.647210 -0.060537 1 0 0 0 0 0 1 938153
-0.001769 -0.000482 0.119354 -0.261597 0.476362 0.634047 -0.060569 1 0 0 0 0 0 1 939173
-0.001767 -0.000482 0.119353 -0.244148 0.472370 0.629575 -0.060600 1 0 0 0 0 0 1 940180
-0.001767 -0.000483 0.119353 -0.235487 0.470465 0.628232 -0.060630 1 0 0 0 0 0 1 941139
-0.001767 -0.000483 0.119353 -0.231225 0.469647 0.627974 -0.060662 1 0 0 0 0 0 1 942145
-0.001766 -0.000483 0.119353 -0.229154 0.469355 0.628101 -0.060693 1 0 0 0 0 0 1 943153
-0.001766 -0.000483 0.119353 -0.228181 0.469325 0.628349 -0.060725 1 0 0 0 0 0 1 944155
-0.001766 -0.000483 0.119353 -0.227758 0.469438 0.628668 -0.060756 1 0 0 0 0 0 1 945168
-0.001766 -0.000483 0.119353 -0.227602 0.469596 0.628958 -0.060786 1 0 0 0 0 0 1 946132
-0.001766 -0.000483 0.119353 -0.227581 0.469819 0.629290 -0.060818 1 0 0 0 0 0 1 947158
-0.001766 -0.000483 0.119353 -0.227620 0.470043 0.629616 -0.060850 1 0 0 0 0 0 1 948161
-0.001766 -0.000483 0.119353 -0.227704 0.470266 0.629932 -0.060881 1 0 0 0 0 0 1 949159
-0.001748 -0.000487 0.119343 -0.488807 0.531655 0.770470 -0.060912 1 0 0 0 0 0 1 950159
-0.001738 -0.000489 0.119340 -0.399925 0.511564 0.701965 -0.060943 1 0 0 0 0 0 1 951157
-0.001734 -0.000490 0.119339 -0.334212 0.496387 0.666719 -0.060975 1 0 0 0 0 0 1 952161
-0.001731 -0.000491 0.119338 -0.299473 0.488337 0.653554 -0.061006 1 0 0 0 0 0 1 953160
-0.001730 -0.000491 0.119338 -0.282047 0.484351 0.649096 -0.061037 1 0 0 0 0 0 1 954164
-0.001730 -0.000491 0.119338 -0.273406 0.482470 0.647758 -0.061069 1 0 0 0 0 0 1 955163
-0.001729 -0.000492 0.119338 -0.269161 0.481646 0.647507 -0.061100 1 0 0 0 0 0 1 956160
-0.001729 -0.000492 0.119338 -0.267121 0.481358 0.647644 -0.061131 1 0 0 0 0 0 1 957158
-0.001729 -0.000492 0.119338 -0.266168 0.481332 0.647900 -0.061162 1 0 0 0 0 0 1 958158
-0.001729 -0.000492 0.119338 -0.265750 0.481444 0.648215 -0.061193 1 0 0 0 0 0 1 959159
-0.001710 -0.000496 0.119328 -0.526561 0.542752 0.788923 -0.061225 1 0 0 0 0 0 1 960159
-0.001701 -0.000498 0.119324 -0.437696 0.522651 0.720371 -0.061255 1 0 0 0 0 0 1 961143
-0.001697 -0.000499 0.119323 -0.371979 0.507484 0.685114 -0.061287 1 0 0 0 0 0 1 962159
-0.001694 -0.000500 0.119323 -0.337267 0.499441 0.671933 -0.061318 1 0 0 0 0 0 1 963153
-0.001693 -0.000500 0.119323 -0.319842 0.495467 0.667488 -0.061350 1 0 0 0 0 0 1 964160
-0.001693 -0.000500 0.119323 -0.311228 0.493572 0.666153 -0.061381 1 0 0 0 0 0 1 965158
-0.001692 -0.000500 0.119323 -0.306998 0.492760 0.665917 -0.061412 1 0 0 0 0 0 1 966159
-0.001692 -0.000500 0.119323 -0.304964 0.492475 0.666055 -0.061443 1 0 0 0 0 0 1 967158
-0.001692 -0.000500 0.119323 -0.304042 0.492457 0.666324 -0.061475 1 0 0 0 0 0 1 968160
-0.001692 -0.000500 0.119323 -0.303641 0.492562 0.666634 -0.061506 1 0 0 0 0 0 1 969160
-0.001692 -0.000500 0.119323 -0.303520 0.492755 0.666968 -0.061537 1 0 0 0 0 0 1 970160
-0.001692 -0.000500 0.119323 -0.303541 0.492974 0.667301 -0.061568 1 0 0 0 0 0 1 971156
-0.001692 -0.000500 0.119323 -0.303638 0.493200 0.667641 -0.061600 1 0 0 0 0 0 1 972159
-0.001692 -0.000500 0.119323 -0.303757 0.493451 0.667973 -0.061631 1 0 0 0 0 0 1 973156
-0.001692 -0.000500 0.119323 -0.303886 0.493696 0.668318 -0.061662 1 0 0 0 0 0 1 974154
-0.001692 -0.000500 0.119323 -0.304023 0.493932 0.668658 -0.061693 1 0 0 0 0 0 1 975157
-0.001692 -0.000500 0.119323 -0.304179 0.494193 0.668991 -0.061725 1 0 0 0 0 0 1 976159
-0.001692 -0.000500 0.119323 -0.304330 0.494432 0.669334 -0.061756 1 0 0 0 0 0 1 977155
-0.001687 -0.000519 0.119333 -0.378636 0.748160 0.523833 -0.061787 1 0 0 0 0 0 1 978155
-0.001684 -0.000528 0.119337 -0.354797 0.662880 0.595752 -0.061818 1 0 0 0 0 0 1 979156
-0.001683 -0.000532 0.119338 -0.336288 0.599303 0.632995 -0.061850 1 0 0 0 0 0 1 980159
-0.001682 -0.000534 0.119338 -0.326250 0.565600 0.647323 -0.061881 1 0 0 0 0 0 1 981156
-0.001682 -0.000535 0.119338 -0.321164 0.548703 0.652592 -0.061912 1 0 0 0 0 0 1 982157
-0.001681 -0.000536 0.119339 -0.318665 0.540371 0.654662 -0.061943 1 0 0 0 0 0 1 983156
-0.001681 -0.000536 0.119339 -0.317483 0.536360 0.655587 -0.061975 1 0 0 0 0 0 1 984160
-0.001681 -0.000536 0.119339 -0.316953 0.534476 0.656130 -0.062006 1 0 0 0 0 0 1 985156
-0.001681 -0.000537 0.119339 -0.316784 0.533673 0.656533 -0.062037 1 0 0 0 0 0 1 986160
-0.001681 -0.000537 0.119339 -0.316778 0.533398 0.656888 -0.062068 1 0 0 0 0 0 1 987156
-0.001681 -0.000537 0.119339 -0.316848 0.533405 0.657229 -0.062100 1 0 0 0 0 0 1 988160
-0.001681 -0.000537 0.119339 -0.316962 0.533530 0.657550 -0.062131 1 0 0 0 0 0 1 989150
-0.001676 -0.000555 0.119349 -0.391330 0.787454 0.512117 -0.062162 1 0 0 0 0 0 1 990143
-0.001673 -0.000564 0.119353 -0.367466 0.702140 0.583925 -0.062193 1 0 0 0 0 0 1 991150
-0.001672 -0.000568 0.119354 -0.348972 0.638578 0.621148 -0.062225 1 0 0 0 0 0 1 992172
-0.001671 -0.000571 0.119354 -0.338945 0.604895 0.635453 -0.062258 1 0 0 0 0 0 1 993224
-0.001671 -0.000572 0.119354 -0.333859 0.587999 0.640724 -0.062289 1 0 0 0 0 0 1 994209
-0.001671 -0.000572 0.119354 -0.331371 0.579701 0.642784 -0.062321 1 0 0 0 0 0 1 995228
-0.001665 -0.000591 0.119365 -0.404478 0.829597 0.498030 -0.062352 1 0 0 0 0 0 1 996226
-0.001662 -0.000600 0.119368 -0.379952 0.742157 0.569955 -0.062382 1 0 0 0 0 0 1 997208
-0.001661 -0.000604 0.119370 -0.361096 0.677524 0.607192 -0.062414 1 0 0 0 0 0 1 998224
-0.001660 -0.000607 0.119370 -0.350911 0.643314 0.621485 -0.062445 1 0 0 0 0 0 1 999208
-0.001660 -0.000608 0.119370 -0.345749 0.626193 0.626771 -0.062477 1 0 0 0 0 0 2 224
-0.001660 -0.000608 0.119370 -0.343176 0.617690 0.628727 -0.062500 1 0 0 0 0 0 2 1142
-0.001654 -0.000627 0.119381 -0.416153 0.867401 0.483752 -0.062500 1 0 0 0 0 0 2 2151
-0.001652 -0.000636 0.119384 -0.391427 0.779601 0.555300 -0.062500 1 0 0 0 0 0 2 3142
-0.001669 -0.000636 0.119396 -0.111242 0.653549 0.451218 -0.062500 1 0 0 0 0 0 2 4152
-0.001677 -0.000636 0.119400 -0.189370 0.639121 0.534262 -0.062500 1 0 0 0 0 0 2 5140
-0.001676 -0.000655 0.119411 -0.324088 0.891245 0.429372 -0.062500 1 0 0 0 0 0 2 6152
-0.001676 -0.000664 0.119415 -0.332169 0.805113 0.515882 -0.062500 1 0 0 0 0 0 2 7146
-0.001675 -0.000668 0.119417 -0.329642 0.741045 0.558080 -0.062500 1 0 0 0 0 0 2 8158
-0.001675 -0.000670 0.119417 -0.327528 0.707006 0.573894 -0.062500 1 0 0 0 0 0 2 9150
-0.001675 -0.000671 0.119417 -0.326289 0.689811 0.579491 -0.062500 1 0 0 0 0 0 2 10166
-0.001670 -0.000690 0.119428 -0.400051 0.935553 0.436066 -0.062500 1 0 0 0 0 0 2 11162
-0.001667 -0.000700 0.119431 -0.375656 0.845512 0.507964 -0.062500 1 0 0 0 0 0 2 12181
-0.001666 -0.000704 0.119433 -0.356788 0.779393 0.544976 -0.062500 1 0 0 0 0 0 2 13149
-0.001665 -0.000707 0.119433 -0.346488 0.744313 0.558982 -0.062500 1 0 0 0 0 0 2 14152
-0.001665 -0.000708 0.119433 -0.341185 0.726596 0.563946 -0.062500 1 0 0 0 0 0 2 15150
-0.001664 -0.000708 0.119433 -0.338504 0.717729 0.565683 -0.062500 1 0 0 0 0 0 2 16167
-0.001659 -0.000727 0.119444 -0.411611 0.967774 0.421037 -0.062500 1 0 0 0 0 0 2 17130
-0.001656 -0.000736 0.119447 -0.386853 0.879741 0.492402 -0.062500 1 0 0 0 0 0 2 18147
-0.001655 -0.000741 0.119449 -0.367785 0.814651 0.529212 -0.062500 1 0 0 0 0 0 2 19144
-0.001673 -0.000738 0.119459 -0.096145 0.719068 0.402128 -0.062500 1 0 0 0 0 0 2 20149
-0.001682 -0.000737 0.119463 -0.179345 0.721636 0.476158 -0.062500 1 0 0 0 0 0 2 21146
-0.001686 -0.000737 0.119464 -0.242346 0.728221 0.513555 -0.062500 1 0 0 0 0 0 2 22128
-0.001688 -0.000737 0.119464 -0.275804 0.732158 0.527661 -0.062500 1 0 0 0 0 0 2 23129
-0.001684 -0.000755 0.119475 -0.367133 0.988826 0.387500 -0.062500 1 0 0 0 0 0 2 24154
-0.001682 -0.000764 0.119479 -0.351484 0.904001 0.460361 -0.062500 1 0 0 0 0 0 2 25150
-0.001681 -0.000768 0.119480 -0.336964 0.840497 0.497672 -0.062500 1 0 0 0 0 0 2 26151
-0.001680 -0.000770 0.119480 -0.328851 0.806727 0.511805 -0.062500 1 0 0 0 0 0 2 27145
-0.001680 -0.000771 0.119480 -0.324643 0.789667 0.516812 -0.062500 1 0 0 0 0 0 2 28157
-0.001680 -0.000772 0.119480 -0.322504 0.781127 0.518565 -0.062500 1 0 0 0 0 0 2 29146
-0.001680 -0.000772 0.119481 -0.321412 0.776865 0.519156 -0.062500 1 0 0 0 0 0 2 30147
-0.001680 -0.000772 0.119481 -0.320865 0.774741 0.519374 -0.062500 1 0 0 0 0 0 2 31145
-0.001680 -0.000773 0.119481 -0.320598 0.773671 0.519441 -0.062500 1 0 0 0 0 0 2 32153
-0.001680 -0.000773 0.119481 -0.320464 0.773146 0.519470 -0.062500 1 0 0 0 0 0 2 33145
-0.001692 -0.000786 0.119470 -0.142688 0.962121 0.671136 -0.062500 1 0 0 0 0 0 2 34145
-0.001693 -0.000811 0.119476 -0.275896 1.153663 0.451947 -0.062500 1 0 0 0 0 0 2 35143
-0.001694 -0.000824 0.119479 -0.296455 1.020078 0.484612 -0.062500 1 0 0 0 0 0 2 36144
-0.001694 -0.000830 0.119479 -0.301772 0.930496 0.506726 -0.062500 1 0 0 0 0 0 2 37128
-0.001694 -0.000833 0.119480 -0.303820 0.883486 0.515430 -0.062500 1 0 0 0 0 0 2 38147
-0.001694 -0.000834 0.119480 -0.304725 0.859770 0.518555 -0.062500 1 0 0 0 0 0 2 39127
-0.001694 -0.000835 0.119480 -0.305160 0.847899 0.519650 -0.062500 1 0 0 0 0 0 2 40153
-0.001694 -0.000836 0.119480 -0.305382 0.841971 0.520030 -0.062500 1 0 0 0 0 0 2 41128
-0.001694 -0.000836 0.119480 -0.305482 0.839011 0.520157 -0.062500 1 0 0 0 0 0 2 42144
-0.001694 -0.000836 0.119480 -0.305521 0.837535 0.520206 -0.062500 1 0 0 0 0 0 2 43128
-0.001694 -0.000836 0.119480 -0.305547 0.836789 0.520222 -0.062500 1 0 0 0 0 0 2 44151
-0.001694 -0.000836 0.119480 -0.305564 0.836411 0.520226 -0.062500 1 0 0 0 0 0 2 45145
-0.001694 -0.000836 0.119480 -0.305584 0.836234 0.520224 -0.062500 1 0 0 0 0 0 2 46144
-0.001694 -0.000836 0.119480 -0.305581 0.836138 0.520230 -0.062500 1 0 0 0 0 0 2 47145
-0.001694 -0.000836 0.119480 -0.305579 0.836089 0.520223 -0.062500 1 0 0 0 0 0 2 48202
-0.001694 -0.000836 0.119480 -0.305575 0.836075 0.520229 -0.062500 1 0 0 0 0 0 2 49228
-0.001694 -0.000836 0.119480 -0.305579 0.836055 0.520229 -0.062500 1 0 0 0 0 0 2 50233
-0.001694 -0.000836 0.119480 -0.305567 0.836050 0.520223 -0.062500 1 0 0 0 0 0 2 51227
-0.001694 -0.000836 0.119480 -0.305578 0.836053 0.520229 -0.062500 1 0 0 0 0 0 2 52238
-0.001694 -0.000836 0.119480 -0.305575 0.836042 0.520236 -0.062500 1 0 0 0 0 0 2 53223
-0.001694 -0.000836 0.119480 -0.305578 0.836052 0.520231 -0.062500 1 0 0 0 0 0 2 54202
-0.001694 -0.000836 0.119480 -0.305587 0.836045 0.520223 -0.062500 1 0 0 0 0 0 2 55199
-0.001694 -0.000836 0.119480 -0.305564 0.836038 0.520229 -0.062500 1 0 0 0 0 0 2 56233
-0.001694 -0.000836 0.119480 -0.305577 0.836052 0.520230 -0.062500 1 0 0 0 0 0 2 57230
-0.001694 -0.000836 0.119480 -0.305586 0.836045 0.520223 -0.062500 1 0 0 0 0 0 2 58200
-0.001694 -0.000836 0.119480 -0.305576 0.836041 0.520235 -0.062500 1 0 0 0 0 0 2 59200
-0.001694 -0.000836 0.119480 -0.305566 0.836049 0.520224 -0.062500 1 0 0 0 0 0 2 60236
-0.001694 -0.000836 0.119480 -0.305585 0.836045 0.520222 -0.062500 1 0 0 0 0 0 2 61223
-0.001689 -0.000854 0.119490 -0.380107 1.090951 0.375389 -0.062500 1 0 0 0 0 0 2 62224
-0.001686 -0.000863 0.119494 -0.356009 1.004920 0.446329 -0.062500 1 0 0 0 0 0 2 63224
-0.001685 -0.000868 0.119495 -0.337276 0.940812 0.482966 -0.062500 1 0 0 0 0 0 2 64223
-0.001684 -0.000870 0.119495 -0.327067 0.906757 0.496851 -0.062500 1 0 0 0 0 0 2 65207
-0.001684 -0.000871 0.119496 -0.321801 0.889549 0.501777 -0.062500 1 0 0 0 0 0 2 66222
-0.001684 -0.000872 0.119496 -0.319129 0.880946 0.503504 -0.062500 1 0 0 0 0 0 2 67206
-0.001684 -0.000872 0.119496 -0.317790 0.876648 0.504092 -0.062500 1 0 0 0 0 0 2 68224
-0.001684 -0.000872 0.119496 -0.317108 0.874513 0.504304 -0.062500 1 0 0 0 0 0 2 69205
-0.001684 -0.000872 0.119496 -0.316763 0.873425 0.504370 -0.062500 1 0 0 0 0 0 2 70246
-0.001684 -0.000872 0.119496 -0.316592 0.872901 0.504393 -0.062500 1 0 0 0 0 0 2 71207
-0.001684 -0.000872 0.119496 -0.316516 0.872623 0.504407 -0.062500 1 0 0 0 0 0 2 72223
-0.001684 -0.000872 0.119496 -0.316466 0.872489 0.504408 -0.062500 1 0 0 0 0 0 2 73207
-0.001684 -0.000872 0.119496 -0.316457 0.872426 0.504408 -0.062500 1 0 0 0 0 0 2 74222
-0.001684 -0.000872 0.119496 -0.316426 0.872395 0.504408 -0.062500 1 0 0 0 0 0 2 75206
-0.001684 -0.000872 0.119496 -0.316428 0.872373 0.504407 -0.062500 1 0 0 0 0 0 2 76225
-0.001678 -0.000891 0.119506 -0.391005 1.127416 0.359692 -0.062500 1 0 0 0 0 0 2 77219
-0.001676 -0.000900 0.119510 -0.366894 1.041311 0.430565 -0.062500 1 0 0 0 0 0 2 78205
-0.001674 -0.000904 0.119511 -0.348139 0.977164 0.467178 -0.062500 1 0 0 0 0 0 2 79223
-0.001673 -0.000906 0.119511 -0.337920 0.943080 0.481052 -0.062500 1 0 0 0 0 0 2 80242
-0.001673 -0.000908 0.119511 -0.332658 0.925886 0.485977 -0.062500 1 0 0 0 0 0 2 81223
-0.001673 -0.000908 0.119511 -0.329985 0.917282 0.487700 -0.062500 1 0 0 0 0 0 2 82206
-0.001673 -0.000908 0.119511 -0.328635 0.912980 0.488279 -0.062500 1 0 0 0 0 0 2 83222
-0.001673 -0.000909 0.119511 -0.327959 0.910836 0.488502 -0.062500 1 0 0 0 0 0 2 84228
-0.001667 -0.000927 0.119522 -0.402241 1.164938 0.343977 -0.062500 1 0 0 0 0 0 2 85148
-0.001665 -0.000936 0.119525 -0.094306 0.131635 0.414815 -0.062500 0 0 0 0 0 0 2 86139
-0.001663 -0.000941 0.119527 -0.074074 0.062641 0.451400 -0.062500 0 0 0 0 0 0 2 87147
-0.001663 -0.000943 0.119527 -0.063088 0.026149 0.465262 -0.062500 0 0 0 0 0 0 2 88158
-0.001662 -0.000944 0.119527 -0.057455 0.007744 0.470184 -0.062500 0 0 0 0 0 0 2 89149
-0.001662 -0.000944 0.119527 -0.054592 -0.001468 0.471902 -0.062500 0 0 0 0 0 0 2 90143
-0.001657 -0.000963 0.119537 -0.122485 0.231020 0.328043 -0.062500 0 0 0 0 0 0 2 91158
-0.001661 -0.001004 0.119541 0.000751 0.546059 0.406652 -0.062500 0 0 0 0 0 0 2 92162
-0.001663 -0.001024 0.119542 -0.016989 0.311195 0.439733 -0.062500 0 0 0 0 0 0 2 93158
-0.001659 -0.001053 0.119552 -0.102973 0.391876 0.307429 -0.062500 0 0 0 0 0 0 2 94136
-0.001652 -0.001085 0.119566 -0.151978 0.446971 0.238108 -0.062500 0 0 0 0 0 0 2 95146
-0.001655 -0.001133 0.119570 -0.013969 0.654103 0.354968 -0.062500 0 0 0 0 0 0 2 96157
-0.001652 -0.001176 0.119582 -0.092806 0.600669 0.258075 -0.062500 0 0 0 0 0 0 2 97160
-0.001644 -0.001215 0.119596 -0.147611 0.557992 0.201608 -0.062500 0 0 0 0 0 0 2 98143
-0.001635 -0.001253 0.119612 -0.176792 0.535000 0.170639 -0.062500 0 0 0 0 0 0 2 99155
-0.001625 -0.001290 0.119627 -0.189563 0.519926 0.149679 -0.062500 0 0 0 0 0 0 2 100158
-0.001628 -0.001340 0.119632 -0.032180 0.689265 0.285060 -0.062500 0 0 0 0 0 0 2 101126
-0.001623 -0.001384 0.119644 -0.101133 0.617146 0.194412 -0.062500 0 0 0 0 0 0 2 102155
-0.001616 -0.001424 0.119658 -0.150933 0.565082 0.140122 -0.062500 0 0 0 0 0 0 2 103154
-0.001607 -0.001462 0.119673 -0.177584 0.537373 0.109945 -0.062500 0 0 0 0 0 0 2 104156
-0.001596 -0.001500 0.119688 -0.190377 0.522561 0.089308 -0.062500 0 0 0 0 0 0 2 105155
-0.001586 -0.001537 0.119704 -0.197264 0.515629 0.072087 -0.062500 0 0 0 0 0 0 2 106155
-0.001588 -0.001587 0.119709 -0.035871 0.687078 0.209332 -0.062500 0 0 0 0 0 0 2 107146
-0.001583 -0.001630 0.119720 -0.102810 0.616387 0.119006 -0.062500 0 0 0 0 0 0 2 108160
-0.001576 -0.001670 0.119735 -0.151579 0.564987 0.064842 -0.062500 0 0 0 0 0 0 2 109150
-0.001572 -0.001690 0.119739 -0.107747 0.298291 0.176712 -0.062500 0 0 0 0 0 0 2 110152
-0.001577 -0.001732 0.119740 0.017686 0.552931 0.240103 -0.062500 0 0 0 0 0 0 2 111125
-0.001574 -0.001771 0.119751 -0.074532 0.546402 0.112049 -0.062500 0 0 0 0 0 0 2 112169
-0.001568 -0.001809 0.119764 -0.136795 0.528985 0.043637 -0.062500 0 0 0 0 0 0 2 113167
-0.001540 -0.001851 0.119769 -0.412355 0.574464 0.150619 -0.062500 0 0 0 0 0 0 2 114166
-0.001526 -0.001872 0.119771 -0.261253 0.307927 0.200390 -0.062500 0 0 0 0 0 0 2 115164
-0.001514 -0.001901 0.119781 -0.226750 0.385800 0.077450 -0.062500 0 0 0 0 0 0 2 116173
-0.001502 -0.001934 0.119795 -0.213802 0.443125 0.011871 -0.062500 0 0 0 0 0 0 2 117161
-0.001491 -0.001968 0.119810 -0.208313 0.474658 -0.022100 -0.062500 0 0 0 0 0 0 2 118164
-0.001485 -0.001986 0.119815 -0.138236 0.255149 0.096948 -0.062500 0 0 0 0 0 0 2 119162
-0.001477 -0.002013 0.119827 -0.164403 0.360120 0.010419 -0.062500 0 0 0 0 0 0 2 120166
-0.001480 -0.002058 0.119830 -0.019352 0.608049 0.112818 -0.062500 0 0 0 0 0 0 2 121143
-0.001482 -0.002081 0.119831 -0.025033 0.337805 0.149238 -0.062500 0 0 0 0 0 0 2 122161
-0.001477 -0.002111 0.119842 -0.105850 0.403944 0.021294 -0.062500 0 0 0 0 0 0 2 123161
-0.001469 -0.002144 0.119855 -0.154449 0.456688 -0.046046 -0.062500 0 0 0 0 0 0 2 124183
-0.001465 -0.002160 0.119860 -0.109560 0.243861 0.059675 -0.062500 0 0 0 0 0 0 2 125144
-0.001439 -0.002192 0.119861 -0.392350 0.410664 0.111652 -0.062500 0 0 0 0 0 0 2 126163
-0.001426 -0.002207 0.119862 -0.251235 0.225514 0.129093 -0.062500 0 0 0 0 0 0 2 127163
-0.001427 -0.002247 0.119861 -0.058011 0.521060 0.149387 -0.062500 0 0 0 0 0 0 2 128172
-0.001422 -0.002285 0.119871 -0.114008 0.533902 0.004619 -0.062500 0 0 0 0 0 0 2 129162
-0.001419 -0.002304 0.119874 -0.087376 0.284711 0.070065 -0.062500 0 0 0 0 0 0 2 130168
-0.001412 -0.002332 0.119885 -0.138748 0.376342 -0.035454 -0.062500 0 0 0 0 0 0 2 131154
-0.001409 -0.002346 0.119889 -0.100134 0.200085 0.045836 -0.062500 0 0 0 0 0 0 2 132200
-0.001402 -0.002372 0.119900 -0.144956 0.332838 -0.053741 -0.062500 0 0 0 0 0 0 2 133232
-0.001411 -0.002398 0.119893 0.061231 0.352887 0.184288 -0.062500 0 0 0 0 0 0 2 134222
-0.001410 -0.002429 0.119901 -0.047182 0.428017 0.010066 -0.062500 0 0 0 0 0 0 2 135198
-0.001410 -0.002445 0.119903 -0.052762 0.228990 0.054281 -0.062500 0 0 0 0 0 0 2 136237
-0.001398 -0.002489 0.119893 -0.198463 0.576783 0.238859 -0.062500 0 0 0 0 0 0 2 137220
-0.001392 -0.002511 0.119889 -0.136712 0.326575 0.171514 -0.062500 0 0 0 0 0 0 2 138224
-0.001384 -0.002541 0.119898 -0.163526 0.399921 -0.004150 -0.062500 0 0 0 0 0 0 2 139229
-0.001380 -0.002556 0.119901 -0.112497 0.211718 0.049673 -0.062500 0 0 0 0 0 0 2 140212
-0.001385 -0.002595 0.119901 0.013625 0.512027 0.096137 -0.062500 0 0 0 0 0 0 2 141196
-0.001387 -0.002615 0.119901 -0.007037 0.286654 0.099908 -0.062500 0 0 0 0 0 0 2 142195
-0.001383 -0.002643 0.119910 -0.096518 0.378340 -0.038734 -0.062500 0 0 0 0 0 0 2 143220
-0.001381 -0.002657 0.119914 -0.078976 0.201409 0.028833 -0.062500 0 0 0 0 0 0 2 144221
-0.001393 -0.002678 0.119904 0.101095 0.264769 0.219186 -0.062500 0 0 0 0 0 0 2 145218
-0.001393 -0.002707 0.119910 -0.026487 0.382175 0.018297 -0.062500 0 0 0 0 0 0 2 146204
-0.001393 -0.002721 0.119913 -0.042151 0.205224 0.051315 -0.062500 0 0 0 0 0 0 2 147220
-0.001400 -0.002760 0.119912 0.048812 0.509131 0.090306 -0.062500 0 0 0 0 0 0 2 148240
-0.001404 -0.002780 0.119912 0.009032 0.286975 0.090596 -0.062500 0 0 0 0 0 0 2 149219
-0.001406 -0.002789 0.119912 -0.018426 0.137412 0.089214 -0.062500 0 0 0 0 0 0 2 150213
-0.001419 -0.002808 0.119901 0.131517 0.231895 0.244294 -0.062500 0 0 0 0 0 0 2 151220
-0.001421 -0.002835 0.119907 -0.011923 0.366955 0.030107 -0.062500 0 0 0 0 0 0 2 152239
-0.001421 -0.002849 0.119909 -0.035602 0.198512 0.058004 -0.062500 0 0 0 0 0 0 2 153219
-0.001422 -0.002856 0.119910 -0.042391 0.091203 0.077858 -0.062500 0 0 0 0 0 0 2 154204
-0.001429 -0.002892 0.119908 0.048321 0.450893 0.103889 -0.062500 0 0 0 0 0 0 2 155219
-0.001433 -0.002909 0.119908 0.009636 0.256874 0.098042 -0.062500 0 0 0 0 0 0 2 156254
-0.001435 -0.002918 0.119908 -0.018104 0.122380 0.094410 -0.062500 0 0 0 0 0 0 2 157149
-0.001448 -0.002936 0.119897 0.131518 0.224116 0.249050 -0.062500 0 0 0 0 0 0 2 158138
-0.001450 -0.002964 0.119903 -0.011960 0.363405 0.034832 -0.062500 0 0 0 0 0 0 2 159145
-0.001450 -0.002977 0.119905 -0.035640 0.196731 0.062333 -0.062500 0 0 0 0 0 0 2 160144
-0.001463 -0.002998 0.119894 0.120933 0.262875 0.238272 -0.062500 0 0 0 0 0 0 2 161146
-0.001470 -0.003008 0.119891 0.053080 0.140110 0.169905 -0.062500 0 0 0 0 0 0 2 162147
-0.001473 -0.003013 0.119889 0.004115 0.062161 0.133134 -0.062500 0 0 0 0 0 0 2 163136
-0.001482 -0.003047 0.119888 0.071207 0.436584 0.138121 -0.062500 0 0 0 0 0 0 2 164154
-0.001486 -0.003065 0.119887 0.020667 0.249800 0.123941 -0.062500 0 0 0 0 0 0 2 165146
-0.001488 -0.003073 0.119887 -0.013043 0.118845 0.117307 -0.062500 0 0 0 0 0 0 2 166159
-0.001490 -0.003078 0.119887 -0.035248 0.044790 0.114801 -0.062500 0 0 0 0 0 0 2 167144
-0.001503 -0.003093 0.119875 0.119907 0.182128 0.270476 -0.062500 0 0 0 0 0 0 2 168174
-0.001509 -0.003101 0.119872 0.050458 0.097293 0.193788 -0.062500 0 0 0 0 0 0 2 169148
-0.001513 -0.003105 0.119870 0.000590 0.038425 0.154016 -0.062500 0 0 0 0 0 0 2 170147
-0.001514 -0.003107 0.119870 -0.026011 0.006958 0.138862 -0.062500 0 0 0 0 0 0 2 171146
-0.001528 -0.003121 0.119858 0.124478 0.163172 0.290166 -0.062500 0 0 0 0 0 0 2 172164
-0.001535 -0.003128 0.119854 0.052753 0.087849 0.211834 -0.062500 0 0 0 0 0 0 2 173146
-0.001538 -0.003132 0.119853 0.001746 0.033710 0.171475 -0.062500 0 0 0 0 0 0 2 174155
-0.001540 -0.003134 0.119853 -0.025420 0.004608 0.156133 -0.062500 0 0 0 0 0 0 2 175153
-0.001553 -0.003148 0.119841 0.124672 0.161891 0.307485 -0.062500 0 0 0 0 0 0 2 176133
-0.001560 -0.003155 0.119837 0.052856 0.087217 0.229063 -0.062500 0 0 0 0 0 0 2 177122
-0.001563 -0.003159 0.119836 0.001811 0.033407 0.188674 -0.062500 0 0 0 0 0 0 2 178123
-0.001565 -0.003161 0.119835 -0.025395 0.004463 0.173319 -0.062500 0 0 0 0 0 0 2 179150
-0.001566 -0.003162 0.119835 -0.039226 -0.010374 0.167845 -0.062500 0 0 0 0 0 0 2 180154
-0.001566 -0.003162 0.119835 -0.046183 -0.017862 0.165931 -0.062500 0 0 0 0 0 0 2 181150
-0.001579 -0.003176 0.119824 0.114149 0.150442 0.322194 -0.062500 0 0 0 0 0 0 2 182159
-0.001586 -0.003183 0.119820 0.047590 0.081475 0.245404 -0.062500 0 0 0 0 0 0 2 183125
-0.001589 -0.003186 0.119819 -0.000827 0.030522 0.205568 -0.062500 0 0 0 0 0 0 2 184154
-0.001591 -0.003188 0.119818 -0.026716 0.003017 0.190398 -0.062500 0 0 0 0 0 0 2 185150
-0.001591 -0.003189 0.119818 -0.039885 -0.011096 0.184993 -0.062500 0 0 0 0 0 0 2 186152
-0.001592 -0.003189 0.119818 -0.046509 -0.018227 0.183105 -0.062500 0 0 0 0 0 0 2 187121
-0.001592 -0.003189 0.119818 -0.049835 -0.021822 0.182440 -0.062500 0 0 0 0 0 0 2 188153
-0.001592 -0.003190 0.119818 -0.051511 -0.023628 0.182210 -0.062500 0 0 0 0 0 0 2 189150
-0.001592 -0.003190 0.119818 -0.052333 -0.024538 0.182133 -0.062500 0 0 0 0 0 0 2 190150
-0.001592 -0.003190 0.119818 -0.052747 -0.024998 0.182104 -0.062500 0 0 0 0 0 0 2 191150
-0.001592 -0.003190 0.119818 -0.052963 -0.025216 0.182097 -0.062500 0 0 0 0 0 0 2 192153
-0.001592 -0.003190 0.119818 -0.053071 -0.025329 0.182097 -0.062500 0 0 0 0 0 0 2 193151
-0.001592 -0.003190 0.119818 -0.053131 -0.025379 0.182088 -0.062500 0 0 0 0 0 0 2 194149
-0.001592 -0.003190 0.119818 -0.053150 -0.025412 0.182099 -0.062500 0 0 0 0 0 0 2 195135
-0.001592 -0.003190 0.119818 -0.053159 -0.025424 0.182093 -0.062500 0 0 0 0 0 0 2 196155
-0.001592 -0.003190 0.119818 -0.053168 -0.025433 0.182086 -0.062500 0 0 0 0 0 0 2 197121
-0.001592 -0.003190 0.119818 -0.053166 -0.025445 0.182091 -0.062500 0 0 0 0 0 0 2 198151
-0.001592 -0.003190 0.119818 -0.053177 -0.025444 0.182098 -0.062500 0 0 0 0 0 0 2 199150
-0.001605 -0.003203 0.119807 0.108747 0.144571 0.339149 -0.062500 0 0 0 0 0 0 2 200153
-0.001611 -0.003210 0.119803 0.043980 0.077540 0.262518 -0.062500 0 0 0 0 0 0 2 201150
-0.001614 -0.003213 0.119801 -0.003522 0.027580 0.222741 -0.062500 0 0 0 0 0 0 2 202149
-0.001616 -0.003215 0.119801 -0.028971 0.000562 0.207591 -0.062500 0 0 0 0 0 0 2 203150
-0.001617 -0.003216 0.119801 -0.041910 -0.013317 0.202192 -0.062500 0 0 0 0 0 0 2 204169
-0.001617 -0.003216 0.119801 -0.048442 -0.020337 0.200299 -0.062500 0 0 0 0 0 0 2 205219
-0.001617 -0.003216 0.119801 -0.051704 -0.023862 0.199642 -0.062500 0 0 0 0 0 0 2 206226
-0.001617 -0.003216 0.119801 -0.053349 -0.025636 0.199413 -0.062500 0 0 0 0 0 0 2 207223
-0.001618 -0.003216 0.119801 -0.054164 -0.026522 0.199337 -0.062500 0 0 0 0 0 0 2 208245
-0.001618 -0.003216 0.119801 -0.054576 -0.026980 0.199308 -0.062500 0 0 0 0 0 0 2 209222
-0.001618 -0.003216 0.119801 -0.054781 -0.027200 0.199294 -0.062500 0 0 0 0 0 0 2 210228
-0.001618 -0.003217 0.119801 -0.054888 -0.027314 0.199294 -0.062500 0 0 0 0 0 0 2 211209
-0.001618 -0.003217 0.119801 -0.054937 -0.027367 0.199298 -0.062500 0 0 0 0 0 0 2 212219
-0.001618 -0.003217 0.119801 -0.054958 -0.027388 0.199284 -0.062500 0 0 0 0 0 0 2 213202
-0.001618 -0.003217 0.119801 -0.054975 -0.027407 0.199288 -0.062500 0 0 0 0 0 0 2 214195
-0.001618 -0.003217 0.119801 -0.054985 -0.027418 0.199301 -0.062500 0 0 0 0 0 0 2 215197
-0.001618 -0.003217 0.119801 -0.054978 -0.027410 0.199290 -0.062500 0 0 0 0 0 0 2 216235
-0.001618 -0.003217 0.119801 -0.054974 -0.027421 0.199295 -0.062500 0 0 0 0 0 0 2 217220
-0.001618 -0.003217 0.119801 -0.054996 -0.027416 0.199289 -0.062500 0 0 0 0 0 0 2 218221
-0.001618 -0.003217 0.119801 -0.054983 -0.027430 0.199287 -0.062500 0 0 0 0 0 0 2 219195
-0.001618 -0.003217 0.119801 -0.054986 -0.027420 0.199301 -0.062500 0 0 0 0 0 0 2 220223
-0.001618 -0.003217 0.119801 -0.054986 -0.027419 0.199283 -0.062500 0 0 0 0 0 0 2 221221
-0.001618 -0.003217 0.119801 -0.054994 -0.027427 0.199293 -0.062500 0 0 0 0 0 0 2 222218
-0.001618 -0.003217 0.119801 -0.054987 -0.027420 0.199302 -0.062500 0 0 0 0 0 0 2 223200
-0.001599 -0.003221 0.119791 -0.297081 0.027117 0.342183 -0.062500 0 0 0 0 0 0 2 224219
-0.001590 -0.003223 0.119787 -0.199488 0.006953 0.272479 -0.062500 0 0 0 0 0 0 2 225201
-0.001585 -0.003224 0.119786 -0.129329 -0.008950 0.236276 -0.062500 0 0 0 0 0 0 2 226216
-0.001583 -0.003225 0.119785 -0.092286 -0.017856 0.222494 -0.062500 0 0 0 0 0 0 2 227201
-0.001582 -0.003225 0.119785 -0.073624 -0.022541 0.217581 -0.062500 0 0 0 0 0 0 2 228218
-0.001581 -0.003225 0.119785 -0.064283 -0.024947 0.215866 -0.062500 0 0 0 0 0 0 2 229145
-0.001581 -0.003225 0.119785 -0.059642 -0.026177 0.215259 -0.062500 0 0 0 0 0 0 2 230134
-0.001581 -0.003225 0.119785 -0.057313 -0.026791 0.215049 -0.062500 0 0 0 0 0 0 2 231143
-0.001581 -0.003225 0.119785 -0.056140 -0.027106 0.214981 -0.062500 0 0 0 0 0 0 2 232162
-0.001581 -0.003225 0.119785 -0.055559 -0.027263 0.214953 -0.062500 0 0 0 0 0 0 2 233134
-0.001567 -0.003211 0.119765 -0.226324 -0.215950 0.494674 -0.062500 0 0 0 0 0 0 2 234143
-0.001561 -0.003204 0.119758 -0.156384 -0.137242 0.358151 -0.062500 0 0 0 0 0 0 2 235135
-0.001558 -0.003200 0.119756 -0.106787 -0.082762 0.287296 -0.062500 0 0 0 0 0 0 2 236151
-0.001556 -0.003199 0.119755 -0.080831 -0.054737 0.260329 -0.062500 0 0 0 0 0 0 2 237133
-0.001555 -0.003198 0.119755 -0.067859 -0.040919 0.250733 -0.062500 0 0 0 0 0 0 2 238146
-0.001536 -0.003202 0.119744 -0.303250 0.020390 0.390473 -0.062500 0 0 0 0 0 0 2 239156
-0.001527 -0.003204 0.119741 -0.202569 0.003594 0.319467 -0.062500 0 0 0 0 0 0 2 240164
-0.001522 -0.003205 0.119739 -0.130885 -0.010622 0.282808 -0.062500 0 0 0 0 0 0 2 241152
-0.001520 -0.003205 0.119739 -0.093059 -0.018680 0.268875 -0.062500 0 0 0 0 0 0 2 242149
-0.001519 -0.003206 0.119739 -0.074003 -0.022956 0.263905 -0.062500 0 0 0 0 0 0 2 243142
-0.001518 -0.003206 0.119739 -0.064484 -0.025148 0.262170 -0.062500 0 0 0 0 0 0 2 244151
-0.001499 -0.003210 0.119729 -0.301457 0.028180 0.404791 -0.062500 0 0 0 0 0 0 2 245155
-0.001490 -0.003212 0.119725 -0.201692 0.007474 0.334696 -0.062500 0 0 0 0 0 0 2 246149
-0.001485 -0.003213 0.119724 -0.124507 -0.004308 0.298338 -0.062500 0 0 0 0 0 0 2 247172
-0.001464 -0.003218 0.119713 -0.328516 0.041072 0.427846 -0.062500 0 0 0 0 0 0 2 248153
-0.001454 -0.003221 0.119709 -0.212229 0.016218 0.352966 -0.062500 0 0 0 0 0 0 2 249149
-0.001449 -0.003222 0.119708 -0.132741 -0.002090 0.314941 -0.062500 0 0 0 0 0 0 2 250152
-0.001446 -0.003223 0.119708 -0.091024 -0.012234 0.300511 -0.062500 0 0 0 0 0 0 2 251150
-0.001445 -0.003223 0.119707 -0.070012 -0.017527 0.295380 -0.062500 0 0 0 0 0 0 2 252150
-0.001425 -0.003227 0.119697 -0.300996 0.034135 0.437070 -0.062500 0 0 0 0 0 0 2 253119
-0.001416 -0.003230 0.119694 -0.198489 0.012665 0.366419 -0.062500 0 0 0 0 0 0 2 254120
-0.001411 -0.003231 0.119692 -0.125893 -0.003901 0.329854 -0.062500 0 0 0 0 0 0 2 255148
-0.001409 -0.003231 0.119692 -0.087610 -0.013141 0.315946 -0.062500 0 0 0 0 0 0 2 256159
-0.001389 -0.003236 0.119681 -0.309657 0.036363 0.454607 -0.062500 0 0 0 0 0 0 2 257153
-0.001379 -0.003238 0.119678 -0.202818 0.013795 0.382783 -0.062500 0 0 0 0 0 0 2 258131
-0.001374 -0.003240 0.119677 -0.128060 -0.003320 0.345799 -0.062500 0 0 0 0 0 0 2 259147
-0.001372 -0.003240 0.119676 -0.088691 -0.012849 0.331761 -0.062500 0 0 0 0 0 0 2 260148
-0.001352 -0.003245 0.119666 -0.310079 0.036476 0.470492 -0.062500 0 0 0 0 0 0 2 261150
-0.001342 -0.003247 0.119662 -0.203044 0.013851 0.398581 -0.062500 0 0 0 0 0 0 2 262149
-0.001337 -0.003248 0.119661 -0.128163 -0.003295 0.361559 -0.062500 0 0 0 0 0 0 2 263149
-0.001335 -0.003249 0.119660 -0.088750 -0.012833 0.347494 -0.062500 0 0 0 0 0 0 2 264150
-0.001315 -0.003253 0.119650 -0.309980 0.036446 0.486366 -0.062500 0 0 0 0 0 0 2 265148
-0.001305 -0.003256 0.119646 -0.202993 0.013836 0.414379 -0.062500 0 0 0 0 0 0 2 266148
-0.001300 -0.003257 0.119645 -0.128171 -0.003294 0.377330 -0.062500 0 0 0 0 0 0 2 267148
-0.001298 -0.003258 0.119645 -0.088744 -0.012835 0.363248 -0.062500 0 0 0 0 0 0 2 268150
-0.001278 -0.003262 0.119634 -0.309856 0.036420 0.502253 -0.062500 0 0 0 0 0 0 2 269149
-0.001268 -0.003265 0.119631 -0.201365 0.018575 0.430199 -0.062500 0 0 0 0 0 0 2 270147
-0.001263 -0.003266 0.119629 -0.126566 0.001443 0.393111 -0.062500 0 0 0 0 0 0 2 271146
-0.001261 -0.003266 0.119629 -0.087177 -0.008090 0.379021 -0.062500 0 0 0 0 0 0 2 272160
-0.001260 -0.003267 0.119629 -0.067309 -0.013087 0.374001 -0.062500 0 0 0 0 0 0 2 273217
-0.001241 -0.003271 0.119618 -0.298232 0.038556 0.516397 -0.062500 0 0 0 0 0 0 2 274220
-0.001231 -0.003273 0.119615 -0.196354 0.017249 0.445419 -0.062500 0 0 0 0 0 0 2 275193
-0.001226 -0.003275 0.119614 -0.124069 0.000776 0.408692 -0.062500 0 0 0 0 0 0 2 276228
-0.001206 -0.003279 0.119603 -0.326657 0.045745 0.539005 -0.062500 0 0 0 0 0 0 2 277219
-0.001195 -0.003282 0.119599 -0.210556 0.020937 0.463590 -0.062500 0 0 0 0 0 0 2 278191
-0.001190 -0.003283 0.119598 -0.131168 0.002652 0.425316 -0.062500 0 0 0 0 0 0 2 279223
-0.001187 -0.003284 0.119597 -0.089476 -0.007475 0.410820 -0.062500 0 0 0 0 0 0 2 280245
-0.001168 -0.003288 0.119587 -0.309058 0.041356 0.550050 -0.062500 0 0 0 0 0 0 2 281222
-0.001158 -0.003291 0.119583 -0.201778 0.018674 0.477750 -0.062500 0 0 0 0 0 0 2 282225
-0.001153 -0.003292 0.119582 -0.126796 0.001508 0.440551 -0.062500 0 0 0 0 0 0 2 283214
-0.001150 -0.003293 0.119582 -0.087284 -0.008052 0.426416 -0.062500 0 0 0 0 0 0 2 284227
-0.001149 -0.003293 0.119581 -0.067374 -0.013070 0.421387 -0.062500 0 0 0 0 0 0 2 285193
-0.001130 -0.003297 0.119571 -0.297883 0.038444 0.564168 -0.062500 0 0 0 0 0 0 2 286215
-0.001120 -0.003300 0.119567 -0.196189 0.017201 0.492982 -0.062500 0 0 0 0 0 0 2 287196
-0.001116 -0.003301 0.119566 -0.124016 0.000761 0.456161 -0.062500 0 0 0 0 0 0 2 288237
-0.001113 -0.003301 0.119566 -0.085896 -0.008423 0.442162 -0.062500 0 0 0 0 0 0 2 289214
-0.001094 -0.003306 0.119555 -0.307034 0.040807 0.581849 -0.062500 0 0 0 0 0 0 2 290226
-0.001084 -0.003308 0.119552 -0.200763 0.018404 0.509464 -0.062500 0 0 0 0 0 0 2 291200
-0.001079 -0.003309 0.119550 -0.126303 0.001373 0.472223 -0.062500 0 0 0 0 0 0 2 292216
-0.001058 -0.003314 0.119540 -0.330121 0.052317 0.602866 -0.062500 0 0 0 0 0 0 2 293214
-0.001048 -0.003317 0.119536 -0.213752 0.027432 0.527133 -0.062500 0 0 0 0 0 0 2 294200
-0.001042 -0.003318 0.119535 -0.134215 0.009124 0.488694 -0.062500 0 0 0 0 0 0 2 295213
-0.001040 -0.003319 0.119534 -0.092443 -0.001020 0.474141 -0.062500 0 0 0 0 0 0 2 296243
-0.001039 -0.003319 0.119534 -0.071377 -0.006345 0.468969 -0.062500 0 0 0 0 0 0 2 297219
-0.001019 -0.003323 0.119523 -0.300917 0.044913 0.612091 -0.062500 0 0 0 0 0 0 2 298214
-0.001010 -0.003326 0.119520 -0.199162 0.023644 0.540668 -0.062500 0 0 0 0 0 0 2 299198
-0.001005 -0.003327 0.119519 -0.126942 0.007193 0.503752 -0.062500 0 0 0 0 0 0 2 300218
-0.001003 -0.003328 0.119518 -0.088801 -0.001995 0.489723 -0.062500 0 0 0 0 0 0 2 301214
-0.000983 -0.003332 0.119508 -0.309518 0.047117 0.629779 -0.062500 0 0 0 0 0 0 2 302199
-0.000973 -0.003334 0.119504 -0.203454 0.024773 0.557200 -0.062500 0 0 0 0 0 0 2 303215
-0.000969 -0.003336 0.119503 -0.129102 0.007784 0.519852 -0.062500 0 0 0 0 0 0 2 304238
-0.000966 -0.003336 0.119502 -0.089887 -0.001710 0.505666 -0.062500 0 0 0 0 0 0 2 305215
-0.000965 -0.003337 0.119502 -0.070107 -0.006686 0.500624 -0.062500 0 0 0 0 0 0 2 306199
-0.000946 -0.003341 0.119492 -0.300041 0.044663 0.644052 -0.062500 0 0 0 0 0 0 2 307215
-0.000936 -0.003343 0.119488 -0.198716 0.023526 0.572526 -0.062500 0 0 0 0 0 0 2 308217
-0.000932 -0.003344 0.119487 -0.126746 0.007143 0.535545 -0.062500 0 0 0 0 0 0 2 309296
-0.000929 -0.003345 0.119486 -0.088699 -0.002031 0.521491 -0.062500 0 0 0 0 0 0 2 310219
-0.000928 -0.003345 0.119486 -0.069514 -0.006845 0.516484 -0.062500 0 0 0 0 0 0 2 311200
-0.000927 -0.003345 0.119486 -0.059909 -0.009326 0.514746 -0.062500 0 0 0 0 0 0 2 312234
-0.000909 -0.003350 0.119476 -0.294822 0.043292 0.659453 -0.062500 0 0 0 0 0 0 2 313137
-0.000899 -0.003352 0.119472 -0.196125 0.022826 0.588255 -0.062500 0 0 0 0 0 0 2 314141
-0.000895 -0.003353 0.119471 -0.125454 0.006796 0.551380 -0.062500 0 0 0 0 0 0 2 315141
-0.000892 -0.003354 0.119471 -0.088057 -0.002204 0.537371 -0.062500 0 0 0 0 0 0 2 316139
-0.000891 -0.003354 0.119470 -0.069193 -0.006927 0.532381 -0.062500 0 0 0 0 0 0 2 317140
-0.000891 -0.003354 0.119470 -0.059757 -0.009365 0.530639 -0.062500 0 0 0 0 0 0 2 318132
-0.000872 -0.003358 0.119460 -0.294613 0.043224 0.675493 -0.062500 0 0 0 0 0 0 2 319149
-0.000863 -0.003361 0.119456 -0.196032 0.022800 0.604212 -0.062500 0 0 0 0 0 0 2 320147
-0.000858 -0.003362 0.119455 -0.125403 0.006783 0.567319 -0.062500 0 0 0 0 0 0 2 321154
-0.000856 -0.003362 0.119455 -0.088046 -0.002206 0.553286 -0.062500 0 0 0 0 0 0 2 322160
-0.000854 -0.003363 0.119454 -0.069188 -0.006938 0.548291 -0.062500 0 0 0 0 0 0 2 323139
-0.000854 -0.003363 0.119454 -0.059747 -0.009368 0.546553 -0.062500 0 0 0 0 0 0 2 324164
-0.000854 -0.003363 0.119454 -0.055032 -0.010617 0.545953 -0.062500 0 0 0 0 0 0 2 325245
-0.000853 -0.003363 0.119454 -0.052681 -0.011246 0.545737 -0.062500 0 0 0 0 0 0 2 326146
-0.000853 -0.003363 0.119454 -0.051504 -0.011553 0.545667 -0.062500 0 0 0 0 0 0 2 327134
-0.000853 -0.003363 0.119454 -0.050911 -0.011722 0.545634 -0.062500 0 0 0 0 0 0 2 328153
-0.000853 -0.003363 0.119454 -0.050617 -0.011798 0.545631 -0.062500 0 0 0 0 0 0 2 329142
-0.000853 -0.003363 0.119454 -0.050472 -0.011844 0.545631 -0.062500 0 0 0 0 0 0 2 330141
-0.000853 -0.003363 0.119454 -0.050402 -0.011862 0.545617 -0.062500 0 0 0 0 0 0 2 331146
-0.000853 -0.003363 0.119454 -0.050365 -0.011862 0.545630 -0.062500 0 0 0 0 0 0 2 332149
-0.000853 -0.003363 0.119454 -0.050335 -0.011878 0.545624 -0.062500 0 0 0 0 0 0 2 333145
-0.000853 -0.003363 0.119454 -0.050333 -0.011880 0.545623 -0.062500 0 0 0 0 0 0 2 334148
-0.000841 -0.003350 0.119466 -0.220982 -0.173664 0.389772 -0.062500 0 0 0 0 0 0 2 335144
-0.000834 -0.003343 0.119469 -0.155615 -0.106884 0.466015 -0.062500 0 0 0 0 0 0 2 336180
-0.000831 -0.003340 0.119471 -0.107910 -0.056969 0.505448 -0.062500 0 0 0 0 0 0 2 337149
-0.000811 -0.003342 0.119461 -0.321906 0.023905 0.666068 -0.062500 0 0 0 0 0 0 2 338147
-0.000801 -0.003343 0.119457 -0.212869 0.017995 0.600232 -0.062500 0 0 0 0 0 0 2 339121
-0.000796 -0.003344 0.119456 -0.136977 0.009313 0.565212 -0.062500 0 0 0 0 0 0 2 340157
-0.000794 -0.003344 0.119456 -0.096975 0.004043 0.551836 -0.062500 0 0 0 0 0 0 2 341219
-0.000792 -0.003345 0.119456 -0.076788 0.001168 0.547074 -0.062500 0 0 0 0 0 0 2 342216
-0.000792 -0.003345 0.119456 -0.066691 -0.000335 0.545414 -0.062500 0 0 0 0 0 0 2 343213
-0.000792 -0.003345 0.119455 -0.061637 -0.001107 0.544831 -0.062500 0 0 0 0 0 0 2 344207
-0.000791 -0.003345 0.119455 -0.059123 -0.001505 0.544625 -0.062500 0 0 0 0 0 0 2 345192
-0.000791 -0.003345 0.119455 -0.057852 -0.001706 0.544565 -0.062500 0 0 0 0 0 0 2 346221
-0.000791 -0.003345 0.119455 -0.057236 -0.001806 0.544536 -0.062500 0 0 0 0 0 0 2 347222
-0.000791 -0.003345 0.119455 -0.056906 -0.001852 0.544528 -0.062500 0 0 0 0 0 0 2 348228
-0.000791 -0.003345 0.119455 -0.056750 -0.001887 0.544514 -0.062500 0 0 0 0 0 0 2 349192
-0.000791 -0.003345 0.119455 -0.056671 -0.001896 0.544526 -0.062500 0 0 0 0 0 0 2 350215
-0.000791 -0.003345 0.119455 -0.056633 -0.001894 0.544521 -0.062500 0 0 0 0 0 0 2 351190
-0.000791 -0.003345 0.119455 -0.056614 -0.001908 0.544520 -0.062500 0 0 0 0 0 0 2 352221
-0.000791 -0.003345 0.119455 -0.056605 -0.001901 0.544527 -0.062500 0 0 0 0 0 0 2 353190
-0.000791 -0.003345 0.119455 -0.056612 -0.001909 0.544521 -0.062500 0 0 0 0 0 0 2 354192
-0.000791 -0.003345 0.119455 -0.056593 -0.001904 0.544521 -0.062500 0 0 0 0 0 0 2 355191
-0.000791 -0.003345 0.119455 -0.056592 -0.001904 0.544521 -0.062500 0 0 0 0 0 0 2 356212
-0.000791 -0.003345 0.119455 -0.056588 -0.001915 0.544527 -0.062500 0 0 0 0 0 0 2 357214
-0.000791 -0.003345 0.119455 -0.056599 -0.001913 0.544514 -0.062500 0 0 0 0 0 0 2 358191
-0.000791 -0.003345 0.119455 -0.056603 -0.001902 0.544527 -0.062500 0 0 0 0 0 0 2 359189
-0.000791 -0.003345 0.119455 -0.056593 -0.001903 0.544521 -0.062500 0 0 0 0 0 0 2 360243
-0.000791 -0.003345 0.119455 -0.056591 -0.001903 0.544521 -0.062500 0 0 0 0 0 0 2 361223
-0.000791 -0.003345 0.119455 -0.056588 -0.001915 0.544527 -0.062500 0 0 0 0 0 0 2 362238
-0.000791 -0.003345 0.119455 -0.056610 -0.001910 0.544521 -0.062500 0 0 0 0 0 0 2 363243
-0.000791 -0.003345 0.119455 -0.056593 -0.001904 0.544521 -0.062500 0 0 0 0 0 0 2 364228
-0.000791 -0.003345 0.119455 -0.056592 -0.001904 0.544521 -0.062500 0 0 0 0 0 0 2 365191
-0.000791 -0.003345 0.119455 -0.056588 -0.001915 0.544527 -0.062500 0 0 0 0 0 0 2 366191
-0.000791 -0.003345 0.119455 -0.056591 -0.001905 0.544522 -0.062500 0 0 0 0 0 0 2 367189
-0.000791 -0.003345 0.119455 -0.056610 -0.001909 0.544520 -0.062500 0 0 0 0 0 0 2 368219
-0.000791 -0.003345 0.119455 -0.056593 -0.001904 0.544521 -0.062500 0 0 0 0 0 0 2 369189
-0.000791 -0.003345 0.119455 -0.056592 -0.001904 0.544521 -0.062500 0 0 0 0 0 0 2 370190
-0.000791 -0.003345 0.119455 -0.056588 -0.001915 0.544527 -0.062500 0 0 0 0 0 0 2 371189
-0.000791 -0.003345 0.119455 -0.056602 -0.001902 0.544528 -0.062500 0 0 0 0 0 0 2 372230
-0.000791 -0.003345 0.119455 -0.056600 -0.001911 0.544515 -0.062500 0 0 0 0 0 0 2 373214
-0.000791 -0.003345 0.119455 -0.056592 -0.001904 0.544520 -0.062500 0 0 0 0 0 0 2 374219
-0.000791 -0.003345 0.119455 -0.056588 -0.001915 0.544527 -0.062500 0 0 0 0 0 0 2 375197
-0.000791 -0.003345 0.119455 -0.056591 -0.001905 0.544522 -0.062500 0 0 0 0 0 0 2 376212
-0.000791 -0.003345 0.119455 -0.056603 -0.001901 0.544528 -0.062500 0 0 0 0 0 0 2 377197
-0.000791 -0.003345 0.119455 -0.056600 -0.001911 0.544515 -0.062500 0 0 0 0 0 0 2 378213
-0.000791 -0.003345 0.119455 -0.056592 -0.001904 0.544520 -0.062500 0 0 0 0 0 0 2 379210
-0.000791 -0.003345 0.119455 -0.056588 -0.001915 0.544527 -0.062500 0 0 0 0 0 0 2 380230
-0.000791 -0.003345 0.119455 -0.056602 -0.001902 0.544528 -0.062500 0 0 0 0 0 0 2 381212
-0.000791 -0.003345 0.119455 -0.056600 -0.001911 0.544515 -0.062500 0 0 0 0 0 0 2 382195
-0.000791 -0.003345 0.119455 -0.056592 -0.001904 0.544520 -0.062500 0 0 0 0 0 0 2 383210
-0.000791 -0.003345 0.119455 -0.056588 -0.001915 0.544527 -0.062500 0 0 0 0 0 0 2 384235
-0.000791 -0.003345 0.119455 -0.056591 -0.001905 0.544521 -0.062500 0 0 0 0 0 0 2 385137
-0.000791 -0.003345 0.119455 -0.056603 -0.001901 0.544528 -0.062500 0 0 0 0 0 0 2 386129
-0.000791 -0.003345 0.119455 -0.056600 -0.001911 0.544515 -0.062500 0 0 0 0 0 0 2 387138
-0.000791 -0.003345 0.119455 -0.056592 -0.001904 0.544520 -0.062500 0 0 0 0 0 0 2 388136
-0.000791 -0.003345 0.119455 -0.056588 -0.001915 0.544527 -0.062500 0 0 0 0 0 0 2 389138
-0.000791 -0.003345 0.119455 -0.056591 -0.001905 0.544521 -0.062500 0 0 0 0 0 0 2 390128
-0.000791 -0.003345 0.119455 -0.056603 -0.001901 0.544528 -0.062500 0 0 0 0 0 0 2 391129
-0.000791 -0.003345 0.119455 -0.056600 -0.001911 0.544514 -0.062500 0 0 0 0 0 0 2 392146
-0.000791 -0.003345 0.119455 -0.056589 -0.001916 0.544526 -0.062500 0 0 0 0 0 0 2 393144
-0.000791 -0.003345 0.119455 -0.056591 -0.001905 0.544521 -0.062500 0 0 0 0 0 0 2 394118
-0.000791 -0.003345 0.119455 -0.056603 -0.001901 0.544528 -0.062500 0 0 0 0 0 0 2 395143
-0.000791 -0.003345 0.119455 -0.056592 -0.001903 0.544522 -0.062500 0 0 0 0 0 0 2 396175
-0.000791 -0.003345 0.119455 -0.056599 -0.001912 0.544514 -0.062500 0 0 0 0 0 0 2 397153
-0.000791 -0.003345 0.119455 -0.056589 -0.001916 0.544526 -0.062500 0 0 0 0 0 0 2 398139
-0.000791 -0.003345 0.119455 -0.056591 -0.001905 0.544521 -0.062500 0 0 0 0 0 0 2 399127
-0.000791 -0.003345 0.119455 -0.056603 -0.001901 0.544528 -0.062500 0 0 0 0 0 0 2 400130
-0.000791 -0.003345 0.119455 -0.056592 -0.001903 0.544522 -0.062500 0 0 0 0 0 0 2 401138
-0.000791 -0.003345 0.119455 -0.056599 -0.001912 0.544514 -0.062500 0 0 0 0 0 0 2 402131
-0.000791 -0.003345 0.119455 -0.056589 -0.001916 0.544526 -0.062500 0 0 0 0 0 0 2 403137
-0.000791 -0.003345 0.119455 -0.056602 -0.001902 0.544528 -0.062500 0 0 0 0 0 0 2 404150
-0.000791 -0.003345 0.119455 -0.056592 -0.001903 0.544522 -0.062500 0 0 0 0 0 0 2 405136
-0.000791 -0.003345 0.119455 -0.056591 -0.001903 0.544521 -0.062500 0 0 0 0 0 0 2 406117
-0.000791 -0.003345 0.119455 -0.056596 -0.001923 0.544520 -0.062500 0 0 0 0 0 0 2 407135
-0.000791 -0.003345 0.119455 -0.056592 -0.001905 0.544521 -0.062500 0 0 0 0 0 0 2 408152
-0.000791 -0.003345 0.119455 -0.056603 -0.001901 0.544527 -0.062500 0 0 0 0 0 0 2 409115
-0.000791 -0.003345 0.119455 -0.056592 -0.001903 0.544522 -0.062500 0 0 0 0 0 0 2 410132
-0.000791 -0.003345 0.119455 -0.056591 -0.001903 0.544521 -0.062500 0 0 0 0 0 0 2 411139
-0.000791 -0.003345 0.119455 -0.056596 -0.001923 0.544520 -0.062500 0 0 0 0 0 0 2 412224
-0.000791 -0.003345 0.119455 -0.056603 -0.001903 0.544527 -0.062500 0 0 0 0 0 0 2 413222
-0.000791 -0.003345 0.119455 -0.056592 -0.001903 0.544522 -0.062500 0 0 0 0 0 0 2 414224
-0.000791 -0.003345 0.119455 -0.056591 -0.001903 0.544521 -0.062500 0 0 0 0 0 0 2 415216
-0.000791 -0.003345 0.119455 -0.056588 -0.001915 0.544527 -0.062500 0 0 0 0 0 0 2 416212
-0.000791 -0.003345 0.119455 -0.056599 -0.001913 0.544514 -0.062500 0 0 0 0 0 0 2 417209
-0.000791 -0.003345 0.119455 -0.056603 -0.001902 0.544527 -0.062500 0 0 0 0 0 0 2 418188
-0.000791 -0.003345 0.119455 -0.056593 -0.001903 0.544522 -0.062500 0 0 0 0 0 0 2 419210
-0.000791 -0.003345 0.119455 -0.056591 -0.001903 0.544521 -0.062500 0 0 0 0 0 0 2 420225
-0.000791 -0.003345 0.119455 -0.056588 -0.001915 0.544527 -0.062500 0 0 0 0 0 0 2 421214
-0.000791 -0.003345 0.119455 -0.056599 -0.001913 0.544514 -0.062500 0 0 0 0 0 0 2 422212
-0.000791 -0.003345 0.119455 -0.056603 -0.001902 0.544527 -0.062500 0 0 0 0 0 0 2 423217
-0.000791 -0.003345 0.119455 -0.056593 -0.001903 0.544521 -0.062500 0 0 0 0 0 0 2 424215
-0.000791 -0.003345 0.119455 -0.056591 -0.001903 0.544521 -0.062500 0 0 0 0 0 0 2 425219
-0.000791 -0.003345 0.119455 -0.056596 -0.001923 0.544520 -0.062500 0 0 0 0 0 0 2 426188
-0.000791 -0.003345 0.119455 -0.056603 -0.001903 0.544527 -0.062500 0 0 0 0 0 0 2 427219
-0.000791 -0.003345 0.119455 -0.056592 -0.001903 0.544522 -0.062500 0 0 0 0 0 0 2 428217
-0.000791 -0.003345 0.119455 -0.056591 -0.001903 0.544521 -0.062500 0 0 0 0 0 0 2 429229
-0.000791 -0.003345 0.119455 -0.056588 -0.001915 0.544527 -0.062500 0 0 0 0 0 0 2 430218
-0.000791 -0.003345 0.119455 -0.056599 -0.001913 0.544514 -0.062500 0 0 0 0 0 0 2 431217
-0.000791 -0.003345 0.119455 -0.056603 -0.001902 0.544527 -0.062500 0 0 0 0 0 0 2 432218
-0.000791 -0.003345 0.119455 -0.056593 -0.001903 0.544521 -0.062500 0 0 0 0 0 0 2 433215
-0.000791 -0.003345 0.119455 -0.056591 -0.001903 0.544521 -0.062500 0 0 0 0 0 0 2 434213
-0.000791 -0.003345 0.119455 -0.056588 -0.001915 0.544527 -0.062500 0 0 0 0 0 0 2 435221
-0.000791 -0.003345 0.119455 -0.056599 -0.001913 0.544514 -0.062500 0 0 0 0 0 0 2 436218
-0.000791 -0.003345 0.119455 -0.056603 -0.001902 0.544527 -0.062500 0 0 0 0 0 0 2 437220
-0.000791 -0.003345 0.119455 -0.056593 -0.001903 0.544521 -0.062500 0 0 0 0 0 0 2 438215
-0.000791 -0.003345 0.119455 -0.056588 -0.001915 0.544527 -0.062500 0 0 0 0 0 0 2 439222
-0.000791 -0.003345 0.119455 -0.056591 -0.001905 0.544522 -0.062500 0 0 0 0 0 0 2 440248
-0.000791 -0.003345 0.119455 -0.056610 -0.001909 0.544521 -0.062500 0 0 0 0 0 0 2 441212
-0.000791 -0.003345 0.119455 -0.056593 -0.001904 0.544521 -0.062500 0 0 0 0 0 0 2 442216
-0.000791 -0.003345 0.119455 -0.056592 -0.001904 0.544521 -0.062500 0 0 0 0 0 0 2 443187
-0.000791 -0.003345 0.119455 -0.056588 -0.001915 0.544527 -0.062500 0 0 0 0 0 0 2 444224
-0.000791 -0.003345 0.119455 -0.056591 -0.001905 0.544522 -0.062500 0 0 0 0 0 0 2 445210
-0.000791 -0.003345 0.119455 -0.056610 -0.001909 0.544520 -0.062500 0 0 0 0 0 0 2 446209
-0.000791 -0.003345 0.119455 -0.056593 -0.001904 0.544521 -0.062500 0 0 0 0 0 0 2 447188
-0.000791 -0.003345 0.119455 -0.056588 -0.001915 0.544527 -0.062500 0 0 0 0 0 0 2 448232
-0.000791 -0.003345 0.119455 -0.056591 -0.001905 0.544522 -0.062500 0 0 0 0 0 0 2 449211
-0.000791 -0.003345 0.119455 -0.056603 -0.001901 0.544528 -0.062500 0 0 0 0 0 0 2 450213
-0.000791 -0.003345 0.119455 -0.056600 -0.001911 0.544515 -0.062500 0 0 0 0 0 0 2 451209
-0.000791 -0.003345 0.119455 -0.056592 -0.001904 0.544520 -0.062500 0 0 0 0 0 0 2 452229
-0.000791 -0.003345 0.119455 -0.056588 -0.001915 0.544527 -0.062500 0 0 0 0 0 0 2 453211
-0.000791 -0.003345 0.119455 -0.056591 -0.001905 0.544521 -0.062500 0 0 0 0 0 0 2 454194
-0.000791 -0.003345 0.119455 -0.056610 -0.001909 0.544520 -0.062500 0 0 0 0 0 0 2 455209
-0.000791 -0.003345 0.119455 -0.056593 -0.001904 0.544521 -0.062500 0 0 0 0 0 0 2 456228
-0.000791 -0.003345 0.119455 -0.056588 -0.001915 0.544527 -0.062500 0 0 0 0 0 0 2 457136
-0.000797 -0.003326 0.119446 0.014839 -0.244914 0.680097 -0.062500 0 0 0 0 0 0 2 458126
-0.000799 -0.003317 0.119442 -0.013472 -0.146037 0.613864 -0.062500 0 0 0 0 0 0 2 459139
-0.000801 -0.003312 0.119441 -0.034203 -0.075666 0.579541 -0.062500 0 0 0 0 0 0 2 460134
-0.000802 -0.003310 0.119441 -0.045287 -0.038761 0.566479 -0.062500 0 0 0 0 0 0 2 461136
-0.000802 -0.003309 0.119441 -0.050922 -0.020261 0.561838 -0.062500 0 0 0 0 0 0 2 462127
-0.000802 -0.003308 0.119441 -0.053736 -0.011049 0.560216 -0.062500 0 0 0 0 0 0 2 463128
-0.000802 -0.003308 0.119441 -0.055177 -0.006467 0.559656 -0.062500 0 0 0 0 0 0 2 464145
-0.000802 -0.003308 0.119441 -0.055873 -0.004188 0.559459 -0.062500 0 0 0 0 0 0 2 465127
-0.000802 -0.003308 0.119441 -0.056240 -0.003051 0.559394 -0.062500 0 0 0 0 0 0 2 466135
-0.000802 -0.003308 0.119441 -0.056419 -0.002469 0.559368 -0.062500 0 0 0 0 0 0 2 467136
-0.000802 -0.003308 0.119441 -0.056505 -0.002188 0.559362 -0.062500 0 0 0 0 0 0 2 468167
-0.000802 -0.003308 0.119441 -0.056555 -0.002056 0.559352 -0.062500 0 0 0 0 0 0 2 469135
-0.000802 -0.003308 0.119441 -0.056577 -0.001988 0.559360 -0.062500 0 0 0 0 0 0 2 470409
-0.000802 -0.003308 0.119441 -0.056582 -0.001939 0.559349 -0.062500 0 0 0 0 0 0 2 471134
-0.000802 -0.003308 0.119441 -0.056586 -0.001923 0.559362 -0.062500 0 0 0 0 0 0 2 472136
-0.000808 -0.003289 0.119431 0.014800 -0.244798 0.695072 -0.062500 0 0 0 0 0 0 2 473133
-0.000811 -0.003280 0.119428 -0.013487 -0.145989 0.628757 -0.062500 0 0 0 0 0 0 2 474140
-0.000812 -0.003275 0.119426 -0.034199 -0.075645 0.594401 -0.062500 0 0 0 0 0 0 2 475130
-0.000813 -0.003273 0.119426 -0.045281 -0.038744 0.581333 -0.062500 0 0 0 0 0 0 2 476155
-0.000818 -0.003253 0.119416 0.020441 -0.263034 0.712536 -0.062500 0 0 0 0 0 0 2 477141
-0.000821 -0.003243 0.119413 -0.010672 -0.155073 0.644539 -0.062500 0 0 0 0 0 0 2 478141
-0.000823 -0.003239 0.119412 -0.032785 -0.080180 0.609579 -0.062500 0 0 0 0 0 0 2 479143
-0.000824 -0.003236 0.119411 -0.044574 -0.041023 0.596312 -0.062500 0 0 0 0 0 0 2 480167
-0.000824 -0.003235 0.119411 -0.050553 -0.021395 0.591589 -0.062500 0 0 0 0 0 0 2 481151
-0.000830 -0.003216 0.119401 0.017739 -0.254268 0.725933 -0.062500 0 0 0 0 0 0 2 482153
-0.000832 -0.003206 0.119398 -0.012008 -0.150710 0.658908 -0.062500 0 0 0 0 0 0 2 483151
-0.000834 -0.003202 0.119397 -0.033465 -0.078010 0.624273 -0.062500 0 0 0 0 0 0 2 484183
-0.000835 -0.003199 0.119396 -0.044905 -0.039940 0.611114 -0.062500 0 0 0 0 0 0 2 485157
-0.000840 -0.003179 0.119386 0.018253 -0.256211 0.742571 -0.062500 0 0 0 0 0 0 2 486155
-0.000843 -0.003170 0.119383 -0.012894 -0.148088 0.674416 -0.062500 0 0 0 0 0 0 2 487152
-0.000845 -0.003165 0.119382 -0.035050 -0.073111 0.639377 -0.062500 0 0 0 0 0 0 2 488164
-0.000846 -0.003162 0.119381 -0.046848 -0.033897 0.626078 -0.062500 0 0 0 0 0 0 2 489150
-0.000846 -0.003161 0.119381 -0.052850 -0.014260 0.621362 -0.062500 0 0 0 0 0 0 2 490152
-0.000852 -0.003142 0.119371 0.021752 -0.259327 0.755977 -0.062500 0 0 0 0 0 0 2 491150
-0.000855 -0.003132 0.119368 -0.007954 -0.155883 0.688810 -0.062500 0 0 0 0 0 0 2 492218
-0.000856 -0.003128 0.119367 -0.029387 -0.083254 0.654095 -0.062500 0 0 0 0 0 0 2 493211
-0.000857 -0.003125 0.119366 -0.040809 -0.045210 0.640922 -0.062500 0 0 0 0 0 0 2 494211
-0.000863 -0.003106 0.119357 0.024559 -0.268417 0.772646 -0.062500 0 0 0 0 0 0 2 495185
-0.000865 -0.003096 0.119353 -0.006555 -0.160423 0.704337 -0.062500 0 0 0 0 0 0 2 496217
-0.000867 -0.003091 0.119352 -0.028669 -0.085515 0.669236 -0.062500 0 0 0 0 0 0 2 497218
-0.000868 -0.003089 0.119352 -0.040461 -0.046343 0.655910 -0.062500 0 0 0 0 0 0 2 498187
-0.000868 -0.003087 0.119351 -0.046466 -0.026699 0.651181 -0.062500 0 0 0 0 0 0 2 499186
-0.000874 -0.003068 0.119342 0.021680 -0.259077 0.786077 -0.062500 0 0 0 0 0 0 2 500235
-0.000877 -0.003059 0.119338 -0.008000 -0.155768 0.718754 -0.062500 0 0 0 0 0 0 2 501218
-0.000878 -0.003054 0.119337 -0.029390 -0.083218 0.683986 -0.062500 0 0 0 0 0 0 2 502186
-0.000879 -0.003052 0.119337 -0.040816 -0.045182 0.670789 -0.062500 0 0 0 0 0 0 2 503185
-0.000885 -0.003032 0.119327 0.024474 -0.268158 0.802771 -0.062500 0 0 0 0 0 0 2 504221
-0.000888 -0.003022 0.119323 -0.006581 -0.160310 0.734321 -0.062500 0 0 0 0 0 0 2 505210
-0.000889 -0.003017 0.119322 -0.028680 -0.085475 0.699145 -0.062500 0 0 0 0 0 0 2 506187
-0.000890 -0.003015 0.119322 -0.040470 -0.046314 0.685805 -0.062500 0 0 0 0 0 0 2 507183
-0.000896 -0.002995 0.119312 0.024598 -0.268614 0.817881 -0.062500 0 0 0 0 0 0 2 508215
-0.000899 -0.002985 0.119308 -0.006506 -0.160530 0.749345 -0.062500 0 0 0 0 0 0 2 509216
-0.000900 -0.002980 0.119307 -0.028653 -0.085596 0.714124 -0.062500 0 0 0 0 0 0 2 510213
-0.000901 -0.002978 0.119307 -0.042500 -0.043409 0.700772 -0.062500 0 0 0 0 0 0 2 511214
-0.000901 -0.002977 0.119307 -0.048517 -0.023754 0.696029 -0.062500 0 0 0 0 0 0 2 512209
-0.000907 -0.002958 0.119297 0.019493 -0.255759 0.831326 -0.062500 0 0 0 0 0 0 2 513191
-0.000910 -0.002948 0.119293 -0.010094 -0.152633 0.763790 -0.062500 0 0 0 0 0 0 2 514207
-0.000911 -0.002943 0.119292 -0.031467 -0.080185 0.728916 -0.062500 0 0 0 0 0 0 2 515221
-0.000912 -0.002941 0.119292 -0.042880 -0.042199 0.715679 -0.062500 0 0 0 0 0 0 2 516228
-0.000900 -0.002927 0.119303 -0.213056 -0.195343 0.555949 -0.062500 0 0 0 0 0 0 2 517214
-0.000893 -0.002919 0.119306 -0.150673 -0.118668 0.630228 -0.062500 0 0 0 0 0 0 2 518187
-0.000896 -0.002897 0.119298 -0.033450 -0.305561 0.806015 -0.062500 0 0 0 0 0 0 2 519183
-0.000897 -0.002886 0.119295 -0.036812 -0.178008 0.753644 -0.062500 0 0 0 0 0 0 2 520202
-0.000898 -0.002880 0.119294 -0.044862 -0.092978 0.724122 -0.062500 0 0 0 0 0 0 2 521210
-0.000898 -0.002878 0.119294 -0.049597 -0.048636 0.712751 -0.062500 0 0 0 0 0 0 2 522176
-0.000903 -0.002858 0.119284 0.018901 -0.267910 0.845998 -0.062500 0 0 0 0 0 0 2 523191
-0.000906 -0.002848 0.119280 -0.010389 -0.158718 0.777446 -0.062500 0 0 0 0 0 0 2 524223
-0.000908 -0.002843 0.119279 -0.031606 -0.083232 0.742192 -0.062500 0 0 0 0 0 0 2 525188
-0.000908 -0.002841 0.119279 -0.042958 -0.043734 0.728817 -0.062500 0 0 0 0 0 0 2 526206
-0.000896 -0.002826 0.119290 -0.213169 -0.196294 0.569282 -0.062500 0 0 0 0 0 0 2 527189
-0.000895 -0.002800 0.119284 -0.079800 -0.360492 0.780909 -0.062500 0 0 0 0 0 0 2 528218
-0.000895 -0.002787 0.119281 -0.061577 -0.207479 0.752288 -0.062500 0 0 0 0 0 0 2 529125
-0.000895 -0.002781 0.119281 -0.057432 -0.108053 0.732114 -0.062500 0 0 0 0 0 0 2 530124
-0.000895 -0.002778 0.119280 -0.055923 -0.056255 0.724097 -0.062500 0 0 0 0 0 0 2 531133
-0.000900 -0.002757 0.119271 0.013747 -0.272664 0.858845 -0.062500 0 0 0 0 0 0 2 532140
-0.000903 -0.002748 0.119267 -0.013938 -0.161725 0.790526 -0.062500 0 0 0 0 0 0 2 533132
-0.000904 -0.002743 0.119266 -0.034345 -0.085337 0.755334 -0.062500 0 0 0 0 0 0 2 534133
-0.000905 -0.002740 0.119266 -0.045307 -0.045381 0.741980 -0.062500 0 0 0 0 0 0 2 535123
-0.000911 -0.002720 0.119256 0.019988 -0.266487 0.875017 -0.062500 0 0 0 0 0 0 2 536140
-0.000914 -0.002711 0.119252 -0.010810 -0.158615 0.805976 -0.062500 0 0 0 0 0 0 2 537123
-0.000915 -0.002706 0.119251 -0.032788 -0.083802 0.770530 -0.062500 0 0 0 0 0 0 2 538133
-0.000909 -0.002671 0.119252 -0.138171 -0.458211 0.740488 -0.062500 0 0 0 0 0 0 2 539145
-0.000906 -0.002654 0.119252 -0.106759 -0.273256 0.744008 -0.062500 0 0 0 0 0 0 2 540168
-0.000904 -0.002646 0.119252 -0.082588 -0.143520 0.746503 -0.062500 0 0 0 0 0 0 2 541132
-0.000909 -0.002623 0.119242 0.001156 -0.315782 0.885570 -0.062500 0 0 0 0 0 0 2 542148
-0.000911 -0.002612 0.119239 -0.020261 -0.183349 0.818356 -0.062500 0 0 0 0 0 0 2 543126
-0.000912 -0.002606 0.119238 -0.037520 -0.096190 0.783519 -0.062500 0 0 0 0 0 0 2 544151
-0.000918 -0.002585 0.119227 0.023886 -0.291582 0.908529 -0.062500 0 0 0 0 0 0 2 545131
-0.000921 -0.002574 0.119224 -0.008842 -0.171163 0.836209 -0.062500 0 0 0 0 0 0 2 546133
-0.000923 -0.002569 0.119222 -0.031798 -0.090074 0.799578 -0.062500 0 0 0 0 0 0 2 547136
-0.000923 -0.002566 0.119222 -0.044009 -0.047749 0.785718 -0.062500 0 0 0 0 0 0 2 548154
-0.000929 -0.002547 0.119212 0.018109 -0.264761 0.919193 -0.062500 0 0 0 0 0 0 2 549140
-0.000932 -0.002537 0.119209 -0.012941 -0.156594 0.849777 -0.062500 0 0 0 0 0 0 2 550141
-0.000939 -0.002513 0.119197 0.035659 -0.322137 0.952650 -0.062500 0 0 0 0 0 0 2 551141
-0.000943 -0.002502 0.119194 -0.004041 -0.185315 0.871411 -0.062500 0 0 0 0 0 0 2 552163
-0.000944 -0.002496 0.119192 -0.030559 -0.095934 0.831553 -0.062500 0 0 0 0 0 0 2 553148
-0.000938 -0.002461 0.119193 -0.138438 -0.462698 0.801145 -0.062500 0 0 0 0 0 0 2 554150
-0.000935 -0.002444 0.119193 -0.108093 -0.274235 0.803559 -0.062500 0 0 0 0 0 0 2 555149
-0.000933 -0.002435 0.119193 -0.084447 -0.142795 0.805577 -0.062500 0 0 0 0 0 0 2 556181
-0.000938 -0.002413 0.119183 -0.001145 -0.313573 0.945207 -0.062500 0 0 0 0 0 0 2 557154
-0.000940 -0.002401 0.119180 -0.022590 -0.181085 0.877557 -0.062500 0 0 0 0 0 0 2 558152
-0.000941 -0.002396 0.119179 -0.039862 -0.093887 0.842515 -0.062500 0 0 0 0 0 0 2 559153
-0.000947 -0.002374 0.119168 0.021344 -0.288621 0.968181 -0.062500 0 0 0 0 0 0 2 560161
-0.000950 -0.002364 0.119165 -0.011308 -0.168510 0.895453 -0.062500 0 0 0 0 0 0 2 561149
-0.000970 -0.002354 0.119174 0.205330 -0.142233 0.714018 -0.062500 0 0 0 0 0 0 2 562149
-0.000986 -0.002331 0.119167 0.164899 -0.315811 0.910150 -0.062500 0 0 0 0 0 0 2 563155
-0.000994 -0.002320 0.119165 0.061428 -0.181432 0.873710 -0.062500 0 0 0 0 0 0 2 564171
-0.000997 -0.002314 0.119164 0.001047 -0.092527 0.850615 -0.062500 0 0 0 0 0 0 2 565150
-0.001005 -0.002293 0.119154 0.040413 -0.285971 0.980877 -0.062500 0 0 0 0 0 0 2 566148
-0.001008 -0.002282 0.119150 -0.003031 -0.165449 0.909446 -0.062500 0 0 0 0 0 0 2 567148
-0.001010 -0.002277 0.119149 -0.031343 -0.084284 0.873054 -0.062500 0 0 0 0 0 0 2 568158
-0.001017 -0.002256 0.119138 0.024175 -0.281644 0.998735 -0.062500 0 0 0 0 0 0 2 569148
-0.001020 -0.002245 0.119135 -0.011144 -0.163274 0.925600 -0.062500 0 0 0 0 0 0 2 570150
-0.001027 -0.002222 0.119124 0.035001 -0.322848 1.028171 -0.062500 0 0 0 0 0 0 2 571130
-0.001030 -0.002210 0.119120 -0.005630 -0.183942 0.945895 -0.062500 0 0 0 0 0 0 2 572161
-0.001032 -0.002204 0.119118 -0.032605 -0.093510 0.905610 -0.062500 0 0 0 0 0 0 2 573130
-0.001039 -0.002183 0.119108 0.023473 -0.286015 1.030208 -0.062500 0 0 0 0 0 0 2 574148
-0.001042 -0.002172 0.119104 -0.011483 -0.165452 0.956459 -0.062500 0 0 0 0 0 0 2 575147
-0.001043 -0.002167 0.119103 -0.035553 -0.084304 0.919237 -0.062500 0 0 0 0 0 0 2 576167
-0.001050 -0.002146 0.119093 0.021952 -0.281295 1.045045 -0.062500 0 0 0 0 0 0 2 577148
-0.001053 -0.002135 0.119089 -0.012237 -0.163101 0.971591 -0.062500 0 0 0 0 0 0 2 578147
-0.001054 -0.002130 0.119088 -0.035933 -0.083134 0.934452 -0.062500 0 0 0 0 0 0 2 579149
-0.001061 -0.002109 0.119077 0.018913 -0.278601 1.060430 -0.062500 0 0 0 0 0 0 2 580200
-0.001064 -0.002099 0.119074 -0.015158 -0.160756 0.986924 -0.062500 0 0 0 0 0 0 2 581216
-0.001084 -0.002090 0.119083 0.210590 -0.150252 0.805710 -0.062500 0 0 0 0 0 0 2 582212
-0.001094 -0.002085 0.119086 0.101688 -0.087686 0.862343 -0.062500 0 0 0 0 0 0 2 583212
-0.001104 -0.002064 0.119077 0.095967 -0.289893 1.033971 -0.062500 0 0 0 0 0 0 2 584227
-0.001109 -0.002054 0.119074 0.028339 -0.173858 0.977397 -0.062500 0 0 0 0 0 0 2 585219
-0.001112 -0.002048 0.119073 -0.012215 -0.094797 0.946196 -0.062500 0 0 0 0 0 0 2 586206
-0.001113 -0.002046 0.119072 -0.033266 -0.053386 0.934234 -0.062500 0 0 0 0 0 0 2 587230
-0.001114 -0.002045 0.119072 -0.043906 -0.032552 0.929976 -0.062500 0 0 0 0 0 0 2 588242
-0.001114 -0.002044 0.119072 -0.049245 -0.022165 0.928507 -0.062500 0 0 0 0 0 0 2 589208
-0.001138 -0.002021 0.119073 0.258100 -0.310965 0.924483 -0.062500 0 0 0 0 0 0 2 590212
-0.001150 -0.002010 0.119073 0.132775 -0.190773 0.926164 -0.062500 0 0 0 0 0 0 2 591184
-0.001156 -0.002004 0.119073 0.042190 -0.104237 0.926949 -0.062500 0 0 0 0 0 0 2 592202
-0.001159 -0.002001 0.119073 -0.005886 -0.058313 0.927226 -0.062500 0 0 0 0 0 0 2 593182
-0.001179 -0.001995 0.119083 0.209796 -0.090142 0.783644 -0.062500 0 0 0 0 0 0 2 594330
-0.001189 -0.001992 0.119086 0.101109 -0.057546 0.854133 -0.062500 0 0 0 0 0 0 2 595190
-0.001199 -0.001973 0.119078 0.095486 -0.274578 1.031062 -0.062500 0 0 0 0 0 0 2 596241
-0.001205 -0.001963 0.119075 0.028127 -0.166232 0.975973 -0.062500 0 0 0 0 0 0 2 597204
-0.001207 -0.001958 0.119074 -0.012310 -0.091001 0.945268 -0.062500 0 0 0 0 0 0 2 598190
-0.001209 -0.001955 0.119073 -0.033317 -0.051491 0.933464 -0.062500 0 0 0 0 0 0 2 599205
-0.001209 -0.001954 0.119073 -0.043916 -0.031624 0.929267 -0.062500 0 0 0 0 0 0 2 600243
-0.001210 -0.001954 0.119073 -0.049249 -0.021687 0.927811 -0.062500 0 0 0 0 0 0 2 601229
-0.001210 -0.001953 0.119073 -0.051922 -0.016738 0.927297 -0.062500 0 0 0 0 0 0 2 602190
-0.001228 -0.001949 0.119083 0.186894 -0.069390 0.783662 -0.062500 0 0 0 0 0 0 2 603204
-0.001238 -0.001947 0.119087 0.089652 -0.047145 0.853956 -0.062500 0 0 0 0 0 0 2 604222
-0.001242 -0.001945 0.119088 0.019681 -0.030488 0.890215 -0.062500 0 0 0 0 0 0 2 605204
-0.001250 -0.001926 0.119078 0.052669 -0.260121 1.044724 -0.062500 0 0 0 0 0 0 2 606187
-0.001254 -0.001917 0.119075 0.006576 -0.158839 0.980646 -0.062500 0 0 0 0 0 0 2 607204
-0.001256 -0.001912 0.119074 -0.025582 -0.084717 0.946707 -0.062500 0 0 0 0 0 0 2 608227
-0.001263 -0.001892 0.119095 0.034866 -0.275656 0.637071 -0.062500 0 0 0 0 0 0 2 609208
-0.001266 -0.001882 0.119102 -0.004658 -0.167424 0.777956 -0.062500 0 0 0 0 0 0 2 610313
-0.001267 -0.001877 0.119104 -0.030643 -0.091542 0.851407 -0.062500 0 0 0 0 0 0 2 611330
-0.001268 -0.001875 0.119105 -0.043998 -0.050951 0.879243 -0.062500 0 0 0 0 0 0 2 612333
-0.001269 -0.001873 0.119105 -0.050615 -0.030246 0.889127 -0.062500 0 0 0 0 0 0 2 613247
-0.001269 -0.001873 0.119106 -0.053886 -0.019787 0.892552 -0.062500 0 0 0 0 0 0 2 614256
-0.001287 -0.001868 0.119116 0.192933 -0.077893 0.750540 -0.062500 0 0 0 0 0 0 2 615250
-0.001297 -0.001866 0.119119 0.095427 -0.054156 0.821175 -0.062500 0 0 0 0 0 0 2 616247
-0.001307 -0.001846 0.119111 0.095230 -0.275366 0.998639 -0.062500 0 0 0 0 0 0 2 617257
-0.001312 -0.001836 0.119107 0.030792 -0.169431 0.943317 -0.062500 0 0 0 0 0 0 2 618246
-0.001314 -0.001832 0.119106 -0.008192 -0.095417 0.912468 -0.062500 0 0 0 0 0 0 2 619257
-0.001316 -0.001829 0.119106 -0.028474 -0.056491 0.900620 -0.062500 0 0 0 0 0 0 2 620255
-0.001335 -0.001824 0.119116 0.201803 -0.092213 0.753399 -0.062500 0 0 0 0 0 0 2 621264
-0.001344 -0.001821 0.119120 0.099861 -0.061284 0.822058 -0.062500 0 0 0 0 0 0 2 622258
-0.001349 -0.001820 0.119121 0.027539 -0.040309 0.857724 -0.062500 0 0 0 0 0 0 2 623261
-0.001351 -0.001819 0.119121 -0.010627 -0.029054 0.871230 -0.062500 0 0 0 0 0 0 2 624251
-0.001340 -0.001805 0.119132 -0.194066 -0.196833 0.722581 -0.062500 0 0 0 0 0 0 2 625129
-0.001334 -0.001798 0.119136 -0.138717 -0.125533 0.799474 -0.062500 0 0 0 0 0 0 2 626263
-0.001331 -0.001795 0.119137 -0.095847 -0.073665 0.838855 -0.062500 0 0 0 0 0 0 2 627265
-0.001330 -0.001793 0.119138 -0.072738 -0.045862 0.853732 -0.062500 0 0 0 0 0 0 2 628238
-0.001353 -0.001769 0.119138 0.249549 -0.325523 0.857446 -0.062500 0 0 0 0 0 0 2 629244
-0.001364 -0.001758 0.119138 0.131291 -0.200830 0.860187 -0.062500 0 0 0 0 0 0 2 630256
-0.001370 -0.001752 0.119138 0.044206 -0.112037 0.861189 -0.062500 0 0 0 0 0 0 2 631261
-0.001373 -0.001749 0.119138 -0.002116 -0.065000 0.861515 -0.062500 0 0 0 0 0 0 2 632262
-0.001375 -0.001747 0.119138 -0.025565 -0.041220 0.861619 -0.062500 0 0 0 0 0 0 2 633261
-0.001375 -0.001747 0.119138 -0.037316 -0.029294 0.861646 -0.062500 0 0 0 0 0 0 2 634262
-0.001376 -0.001746 0.119138 -0.043196 -0.023337 0.861666 -0.062500 0 0 0 0 0 0 2 635261
-0.001394 -0.001742 0.119149 0.194660 -0.075786 0.718916 -0.062500 0 0 0 0 0 0 2 636155
-0.001404 -0.001740 0.119152 0.096267 -0.053051 0.788907 -0.062500 0 0 0 0 0 0 2 637269
-0.001408 -0.001738 0.119153 0.025730 -0.036184 0.825007 -0.062500 0 0 0 0 0 0 2 638264
-0.001411 -0.001738 0.119154 -0.011545 -0.026985 0.838674 -0.062500 0 0 0 0 0 0 2 639267
-0.001412 -0.001737 0.119154 -0.030324 -0.022230 0.843513 -0.062500 0 0 0 0 0 0 2 640249
-0.001412 -0.001737 0.119154 -0.039704 -0.019818 0.845189 -0.062500 0 0 0 0 0 0 2 641261
-0.001413 -0.001737 0.119154 -0.044406 -0.018605 0.845781 -0.062500 0 0 0 0 0 0 2 642232
-0.001413 -0.001737 0.119154 -0.046737 -0.017991 0.845978 -0.062500 0 0 0 0 0 0 2 643137
-0.001418 -0.001719 0.119144 0.021839 -0.256012 0.987695 -0.062500 0 0 0 0 0 0 2 644241
-0.001440 -0.001706 0.119150 0.234929 -0.215041 0.775776 -0.062500 0 0 0 0 0 0 2 645263
-0.001450 -0.001699 0.119153 0.115133 -0.121364 0.809887 -0.062500 0 0 0 0 0 0 2 646263
-0.001455 -0.001695 0.119154 0.034198 -0.068769 0.832344 -0.062500 0 0 0 0 0 0 2 647236
-0.001458 -0.001694 0.119154 -0.008395 -0.041603 0.841178 -0.062500 0 0 0 0 0 0 2 648263
-0.001459 -0.001693 0.119154 -0.029862 -0.027890 0.844320 -0.062500 0 0 0 0 0 0 2 649261
-0.001460 -0.001692 0.119154 -0.040611 -0.020997 0.845422 -0.062500 0 0 0 0 0 0 2 650264
-0.001448 -0.001679 0.119165 -0.210135 -0.191300 0.692434 -0.062500 0 0 0 0 0 0 2 651261
-0.001442 -0.001672 0.119169 -0.147939 -0.121059 0.767744 -0.062500 0 0 0 0 0 0 2 652263
-0.001438 -0.001669 0.119170 -0.101606 -0.069745 0.806585 -0.062500 0 0 0 0 0 0 2 653260
-0.001437 -0.001667 0.119170 -0.076760 -0.042250 0.821282 -0.062500 0 0 0 0 0 0 2 654260
-0.001436 -0.001666 0.119171 -0.064119 -0.028239 0.826494 -0.062500 0 0 0 0 0 0 2 655259
-0.001436 -0.001665 0.119171 -0.057740 -0.021196 0.828304 -0.062500 0 0 0 0 0 0 2 656262
-0.001454 -0.001661 0.119181 0.186499 -0.073186 0.686441 -0.062500 0 0 0 0 0 0 2 657258
-0.001463 -0.001659 0.119184 0.091048 -0.050079 0.756522 -0.062500 0 0 0 0 0 0 2 658256
-0.001468 -0.001657 0.119186 0.021973 -0.033042 0.792632 -0.062500 0 0 0 0 0 0 2 659259
-0.001470 -0.001657 0.119186 -0.014548 -0.023759 0.806301 -0.062500 0 0 0 0 0 0 2 660262
-0.001471 -0.001657 0.119186 -0.032958 -0.018976 0.811130 -0.062500 0 0 0 0 0 0 2 661250
-0.001472 -0.001656 0.119186 -0.042164 -0.016554 0.812820 -0.062500 0 0 0 0 0 0 2 662258
-0.001472 -0.001656 0.119186 -0.046749 -0.015335 0.813405 -0.062500 0 0 0 0 0 0 2 663123
-0.001472 -0.001656 0.119186 -0.049044 -0.014706 0.813607 -0.062500 0 0 0 0 0 0 2 664257
-0.001478 -0.001638 0.119176 0.019477 -0.252569 0.955645 -0.062500 0 0 0 0 0 0 2 665262
-0.001480 -0.001629 0.119173 -0.008279 -0.156231 0.886164 -0.062500 0 0 0 0 0 0 2 666262
-0.001482 -0.001624 0.119171 -0.028803 -0.087139 0.850242 -0.062500 0 0 0 0 0 0 2 667259
-0.001482 -0.001622 0.119171 -0.039894 -0.050721 0.836627 -0.062500 0 0 0 0 0 0 2 668263
-0.001483 -0.001621 0.119171 -0.045572 -0.032374 0.831795 -0.062500 0 0 0 0 0 0 2 669257
-0.001483 -0.001620 0.119171 -0.048435 -0.023215 0.830116 -0.062500 0 0 0 0 0 0 2 670231
-0.001483 -0.001620 0.119171 -0.049883 -0.018637 0.829532 -0.062500 0 0 0 0 0 0 2 671262
-0.001502 -0.001616 0.119181 0.195611 -0.077533 0.687031 -0.062500 0 0 0 0 0 0 2 672261
-0.001511 -0.001613 0.119184 0.098108 -0.055009 0.756725 -0.062500 0 0 0 0 0 0 2 673255
-0.001515 -0.001612 0.119186 0.028010 -0.038251 0.792690 -0.062500 0 0 0 0 0 0 2 674245
-0.001518 -0.001612 0.119186 -0.009012 -0.029152 0.806300 -0.062500 0 0 0 0 0 0 2 675254
-0.001519 -0.001611 0.119186 -0.027675 -0.024450 0.811119 -0.062500 0 0 0 0 0 0 2 676260
-0.001519 -0.001611 0.119186 -0.036997 -0.022055 0.812808 -0.062500 0 0 0 0 0 0 2 677269
-0.001520 -0.001611 0.119186 -0.041651 -0.020855 0.813388 -0.062500 0 0 0 0 0 0 2 678258
-0.001520 -0.001611 0.119186 -0.043980 -0.020243 0.813581 -0.062500 0 0 0 0 0 0 2 679270
-0.001525 -0.001593 0.119176 0.024458 -0.257988 0.955804 -0.062500 0 0 0 0 0 0 2 680269
-0.001528 -0.001584 0.119173 -0.003254 -0.161724 0.886242 -0.062500 0 0 0 0 0 0 2 681257
-0.001530 -0.001579 0.119171 -0.023766 -0.092678 0.850282 -0.062500 0 0 0 0 0 0 2 682269
-0.001530 -0.001577 0.119171 -0.034850 -0.056246 0.836634 -0.062500 0 0 0 0 0 0 2 683257
-0.001531 -0.001576 0.119171 -0.040530 -0.037923 0.831807 -0.062500 0 0 0 0 0 0 2 684268
-0.001531 -0.001575 0.119171 -0.043404 -0.028765 0.830109 -0.062500 0 0 0 0 0 0 2 685244
-0.001531 -0.001575 0.119171 -0.044850 -0.024200 0.829526 -0.062500 0 0 0 0 0 0 2 686253
-0.001549 -0.001571 0.119181 0.195751 -0.077592 0.687218 -0.062500 0 0 0 0 0 0 2 687243
-0.001564 -0.001550 0.119174 0.167719 -0.292950 0.899150 -0.062500 0 0 0 0 0 0 2 688254
-0.001571 -0.001540 0.119172 0.070483 -0.180141 0.865410 -0.062500 0 0 0 0 0 0 2 689261
-0.001575 -0.001535 0.119171 0.013236 -0.102077 0.842974 -0.062500 0 0 0 0 0 0 2 690233
-0.001577 -0.001532 0.119171 -0.016357 -0.061004 0.834137 -0.062500 0 0 0 0 0 0 2 691235
-0.001578 -0.001531 0.119171 -0.031296 -0.040320 0.830961 -0.062500 0 0 0 0 0 0 2 692254
-0.001578 -0.001530 0.119171 -0.038788 -0.029965 0.829844 -0.062500 0 0 0 0 0 0 2 693234
-0.001579 -0.001530 0.119171 -0.042546 -0.024803 0.829469 -0.062500 0 0 0 0 0 0 2 694251
-0.001579 -0.001530 0.119171 -0.044413 -0.022217 0.829330 -0.062500 0 0 0 0 0 0 2 695259
-0.001579 -0.001530 0.119171 -0.045372 -0.020922 0.829284 -0.062500 0 0 0 0 0 0 2 696257
-0.001584 -0.001511 0.119161 0.023670 -0.258070 0.971752 -0.062500 0 0 0 0 0 0 2 697252
-0.001587 -0.001502 0.119157 -0.003629 -0.161786 0.901986 -0.062500 0 0 0 0 0 0 2 698251
-0.001607 -0.001493 0.119166 0.217519 -0.148479 0.724061 -0.062500 0 0 0 0 0 0 2 699251
-0.001617 -0.001489 0.119169 0.108444 -0.089714 0.779977 -0.062500 0 0 0 0 0 0 2 700251
-0.001622 -0.001487 0.119170 0.032811 -0.055153 0.810991 -0.062500 0 0 0 0 0 0 2 701249
-0.001624 -0.001486 0.119170 -0.007013 -0.037147 0.822871 -0.062500 0 0 0 0 0 0 2 702247
-0.001625 -0.001485 0.119171 -0.027071 -0.028021 0.827105 -0.062500 0 0 0 0 0 0 2 703249
-0.001631 -0.001466 0.119160 0.032321 -0.261098 0.971236 -0.062500 0 0 0 0 0 0 2 704249
-0.001634 -0.001457 0.119157 0.000321 -0.162883 0.901900 -0.062500 0 0 0 0 0 0 2 705257
-0.001636 -0.001453 0.119156 -0.022351 -0.092864 0.865972 -0.062500 0 0 0 0 0 0 2 706234
-0.001637 -0.001450 0.119155 -0.034538 -0.055940 0.852346 -0.062500 0 0 0 0 0 0 2 707251
-0.001637 -0.001449 0.119155 -0.040768 -0.037354 0.847504 -0.062500 0 0 0 0 0 0 2 708254
-0.001637 -0.001449 0.119155 -0.043906 -0.028065 0.845820 -0.062500 0 0 0 0 0 0 2 709250
-0.001661 -0.001426 0.119155 0.265485 -0.316804 0.846391 -0.062500 0 0 0 0 0 0 2 710245
-0.001673 -0.001414 0.119155 0.140318 -0.197110 0.845781 -0.062500 0 0 0 0 0 0 2 711249
-0.001679 -0.001409 0.119155 0.049732 -0.110879 0.845369 -0.062500 0 0 0 0 0 0 2 712232
-0.001682 -0.001406 0.119155 0.001625 -0.065133 0.845202 -0.062500 0 0 0 0 0 0 2 713242
-0.001684 -0.001404 0.119155 -0.022703 -0.041989 0.845123 -0.062500 0 0 0 0 0 0 2 714246
-0.001685 -0.001404 0.119155 -0.034901 -0.030404 0.845099 -0.062500 0 0 0 0 0 0 2 715250
-0.001685 -0.001403 0.119155 -0.041006 -0.024599 0.845081 -0.062500 0 0 0 0 0 0 2 716249
-0.001690 -0.001385 0.119145 0.025264 -0.259128 0.988074 -0.062500 0 0 0 0 0 0 2 717248
-0.001693 -0.001376 0.119141 -0.003190 -0.161907 0.918066 -0.062500 0 0 0 0 0 0 2 718247
-0.001695 -0.001371 0.119140 -0.024093 -0.092373 0.881877 -0.062500 0 0 0 0 0 0 2 719235
-0.001695 -0.001369 0.119140 -0.035396 -0.055703 0.868154 -0.062500 0 0 0 0 0 0 2 720232
-0.001696 -0.001368 0.119139 -0.041187 -0.037238 0.863284 -0.062500 0 0 0 0 0 0 2 721247
-0.001715 -0.001363 0.119149 0.199619 -0.088324 0.720195 -0.062500 0 0 0 0 0 0 2 722250
-0.001724 -0.001360 0.119153 0.100672 -0.062089 0.788953 -0.062500 0 0 0 0 0 0 2 723247
-0.001729 -0.001359 0.119154 0.029847 -0.043515 0.824498 -0.062500 0 0 0 0 0 0 2 724250
-0.001731 -0.001358 0.119155 -0.007510 -0.033533 0.837957 -0.062500 0 0 0 0 0 0 2 725248
-0.001732 -0.001358 0.119155 -0.026331 -0.028408 0.842733 -0.062500 0 0 0 0 0 0 2 726231
-0.001733 -0.001358 0.119155 -0.035729 -0.025806 0.844392 -0.062500 0 0 0 0 0 0 2 727230
-0.001733 -0.001358 0.119155 -0.040430 -0.024506 0.844957 -0.062500 0 0 0 0 0 0 2 728249
-0.001733 -0.001358 0.119155 -0.042768 -0.023843 0.845168 -0.062500 0 0 0 0 0 0 2 729229
-0.001752 -0.001353 0.119165 0.197949 -0.079480 0.703975 -0.062500 0 0 0 0 0 0 2 730243
-0.001761 -0.001351 0.119168 0.099821 -0.057661 0.773257 -0.062500 0 0 0 0 0 0 2 731250
-0.001766 -0.001350 0.119170 0.029418 -0.041317 0.808993 -0.062500 0 0 0 0 0 0 2 732251
-0.001773 -0.001331 0.119160 0.061475 -0.269717 0.965755 -0.062500 0 0 0 0 0 0 2 733248
-0.001777 -0.001322 0.119156 0.015926 -0.169454 0.900419 -0.062500 0 0 0 0 0 0 2 734248
-0.001779 -0.001317 0.119155 -0.013538 -0.098376 0.865837 -0.062500 0 0 0 0 0 0 2 735247
-0.001780 -0.001315 0.119155 -0.029110 -0.060904 0.852669 -0.062500 0 0 0 0 0 0 2 736249
-0.001781 -0.001314 0.119155 -0.037051 -0.042028 0.847986 -0.062500 0 0 0 0 0 0 2 737247
-0.001781 -0.001313 0.119155 -0.041054 -0.032590 0.846368 -0.062500 0 0 0 0 0 0 2 738248
-0.001781 -0.001313 0.119155 -0.043083 -0.027889 0.845807 -0.062500 0 0 0 0 0 0 2 739246
-0.001781 -0.001313 0.119155 -0.044087 -0.025540 0.845603 -0.062500 0 0 0 0 0 0 2 740249
-0.001800 -0.001308 0.119165 0.197427 -0.080384 0.704468 -0.062500 0 0 0 0 0 0 2 741246
-0.001809 -0.001306 0.119168 0.099548 -0.058105 0.773618 -0.062500 0 0 0 0 0 0 2 742238
-0.001814 -0.001305 0.119169 0.029268 -0.041519 0.809283 -0.062500 0 0 0 0 0 0 2 743247
-0.001816 -0.001304 0.119170 -0.007808 -0.032524 0.822778 -0.062500 0 0 0 0 0 0 2 744329
-0.001817 -0.001304 0.119170 -0.026487 -0.027903 0.827558 -0.062500 0 0 0 0 0 0 2 745326
-0.001818 -0.001304 0.119170 -0.035801 -0.025562 0.829225 -0.062500 0 0 0 0 0 0 2 746307
-0.001818 -0.001304 0.119170 -0.040469 -0.024376 0.829798 -0.062500 0 0 0 0 0 0 2 747310
-0.001818 -0.001304 0.119170 -0.042784 -0.023790 0.830007 -0.062500 0 0 0 0 0 0 2 748328
-0.001818 -0.001304 0.119170 -0.043951 -0.023494 0.830072 -0.062500 0 0 0 0 0 0 2 749310
-0.001837 -0.001300 0.119180 0.197623 -0.079400 0.689157 -0.062500 0 0 0 0 0 0 2 750324
-0.001846 -0.001297 0.119183 0.099641 -0.057597 0.758259 -0.062500 0 0 0 0 0 0 2 751310
-0.001851 -0.001296 0.119185 0.029314 -0.041263 0.793911 -0.062500 0 0 0 0 0 0 2 752328
-0.001853 -0.001296 0.119185 -0.007807 -0.032406 0.807405 -0.062500 0 0 0 0 0 0 2 753308
-0.001854 -0.001295 0.119185 -0.026483 -0.027841 0.812185 -0.062500 0 0 0 0 0 0 2 754326
-0.001855 -0.001295 0.119185 -0.035803 -0.025525 0.813848 -0.062500 0 0 0 0 0 0 2 755308
-0.001855 -0.001295 0.119185 -0.040456 -0.024365 0.814425 -0.062500 0 0 0 0 0 0 2 756325
-0.001855 -0.001295 0.119185 -0.042781 -0.023779 0.814619 -0.062500 0 0 0 0 0 0 2 757242
-0.001855 -0.001295 0.119185 -0.043949 -0.023483 0.814682 -0.062500 0 0 0 0 0 0 2 758252
-0.001874 -0.001291 0.119195 0.197743 -0.079430 0.673913 -0.062500 0 0 0 0 0 0 2 759242
-0.001883 -0.001289 0.119199 0.099701 -0.057613 0.742950 -0.062500 0 0 0 0 0 0 2 760251
-0.001888 -0.001287 0.119200 0.029329 -0.041277 0.778558 -0.062500 0 0 0 0 0 0 2 761226
-0.001890 -0.001287 0.119200 -0.007782 -0.032403 0.792040 -0.062500 0 0 0 0 0 0 2 762245
-0.001891 -0.001287 0.119201 -0.026474 -0.027832 0.796817 -0.062500 0 0 0 0 0 0 2 763268
-0.001892 -0.001286 0.119201 -0.035814 -0.025531 0.798481 -0.062500 0 0 0 0 0 0 2 764248
-0.001892 -0.001286 0.119201 -0.040451 -0.024367 0.799057 -0.062500 0 0 0 0 0 0 2 765252
-0.001911 -0.001282 0.119211 0.199608 -0.079899 0.658593 -0.062500 0 0 0 0 0 0 2 766251
-0.001920 -0.001280 0.119214 0.097837 -0.061433 0.727609 -0.062500 0 0 0 0 0 0 2 767261
-0.001925 -0.001279 0.119215 0.027005 -0.044956 0.763210 -0.062500 0 0 0 0 0 0 2 768258
-0.001927 -0.001278 0.119216 -0.010353 -0.036029 0.776691 -0.062500 0 0 0 0 0 0 2 769398
-0.001928 -0.001278 0.119216 -0.029159 -0.031451 0.781464 -0.062500 0 0 0 0 0 0 2 770250
-0.001929 -0.001278 0.119216 -0.038542 -0.029121 0.783124 -0.062500 0 0 0 0 0 0 2 771256
-0.001929 -0.001278 0.119216 -0.043217 -0.027946 0.783696 -0.062500 0 0 0 0 0 0 2 772252
-0.001929 -0.001278 0.119216 -0.045569 -0.027353 0.783901 -0.062500 0 0 0 0 0 0 2 773237
-0.001929 -0.001277 0.119216 -0.046729 -0.027059 0.783978 -0.062500 0 0 0 0 0 0 2 774230
-0.001948 -0.001273 0.119226 0.195643 -0.080409 0.643472 -0.062500 0 0 0 0 0 0 2 775229
-0.001957 -0.001271 0.119229 0.097454 -0.058572 0.712348 -0.062500 0 0 0 0 0 0 2 776249
-0.001962 -0.001270 0.119231 0.027023 -0.042203 0.747892 -0.062500 0 0 0 0 0 0 2 777246
-0.001964 -0.001269 0.119231 -0.010139 -0.033324 0.761356 -0.062500 0 0 0 0 0 0 2 778247
-0.001965 -0.001269 0.119231 -0.028822 -0.028766 0.766129 -0.062500 0 0 0 0 0 0 2 779244
-0.001966 -0.001269 0.119231 -0.038159 -0.026457 0.767792 -0.062500 0 0 0 0 0 0 2 780253
-0.001966 -0.001269 0.119231 -0.042812 -0.025278 0.768364 -0.062500 0 0 0 0 0 0 2 781232
-0.001966 -0.001269 0.119231 -0.045147 -0.024698 0.768568 -0.062500 0 0 0 0 0 0 2 782249
-0.001985 -0.001264 0.119241 0.196342 -0.080592 0.628228 -0.062500 0 0 0 0 0 0 2 783246
-0.001994 -0.001262 0.119245 0.097796 -0.058658 0.697068 -0.062500 0 0 0 0 0 0 2 784248
-0.001999 -0.001261 0.119246 0.027190 -0.042254 0.732589 -0.062500 0 0 0 0 0 0 2 785245
-0.002001 -0.001260 0.119246 -0.010051 -0.033347 0.746034 -0.062500 0 0 0 0 0 0 2 786248
-0.002002 -0.001260 0.119247 -0.028792 -0.028774 0.750802 -0.062500 0 0 0 0 0 0 2 787246
-0.002003 -0.001260 0.119247 -0.038149 -0.026460 0.752468 -0.062500 0 0 0 0 0 0 2 788247
-0.002003 -0.001260 0.119247 -0.042805 -0.025280 0.753038 -0.062500 0 0 0 0 0 0 2 789245
-0.002003 -0.001260 0.119247 -0.045130 -0.024702 0.753234 -0.062500 0 0 0 0 0 0 2 790246
-0.002003 -0.001260 0.119247 -0.046307 -0.024415 0.753308 -0.062500 0 0 0 0 0 0 2 791245
-0.002022 -0.001256 0.119257 0.195885 -0.080483 0.613070 -0.062500 0 0 0 0 0 0 2 792247
-0.002031 -0.001253 0.119260 0.097570 -0.058593 0.681819 -0.062500 0 0 0 0 0 0 2 793244
-0.002036 -0.001252 0.119261 0.027070 -0.042214 0.717296 -0.062500 0 0 0 0 0 0 2 794246
-0.002038 -0.001252 0.119262 -0.010122 -0.033338 0.730729 -0.062500 0 0 0 0 0 0 2 795246
-0.002040 -0.001251 0.119262 -0.028824 -0.028767 0.735496 -0.062500 0 0 0 0 0 0 2 796249
-0.002040 -0.001251 0.119262 -0.038148 -0.026450 0.737152 -0.062500 0 0 0 0 0 0 2 797246
-0.002040 -0.001251 0.119262 -0.042818 -0.025286 0.737725 -0.062500 0 0 0 0 0 0 2 798245
-0.002041 -0.001251 0.119262 -0.045137 -0.024701 0.737928 -0.062500 0 0 0 0 0 0 2 799244
-0.002041 -0.001251 0.119262 -0.046317 -0.024403 0.737995 -0.062500 0 0 0 0 0 0 2 800247
-0.002041 -0.001251 0.119262 -0.046885 -0.024264 0.738017 -0.062500 0 0 0 0 0 0 2 801244
-0.002059 -0.001247 0.119272 0.195719 -0.080433 0.597900 -0.062500 0 0 0 0 0 0 2 802244
-0.002069 -0.001245 0.119275 0.097492 -0.058584 0.666571 -0.062500 0 0 0 0 0 0 2 803245
-0.002073 -0.001243 0.119277 0.027012 -0.042201 0.702017 -0.062500 0 0 0 0 0 0 2 804242
-0.002076 -0.001243 0.119277 -0.010150 -0.033322 0.715439 -0.062500 0 0 0 0 0 0 2 805250
-0.002077 -0.001243 0.119277 -0.028839 -0.028762 0.720198 -0.062500 0 0 0 0 0 0 2 806250
-0.002077 -0.001242 0.119277 -0.038161 -0.026456 0.721855 -0.062500 0 0 0 0 0 0 2 807228
-0.002078 -0.001242 0.119277 -0.042825 -0.025285 0.722433 -0.062500 0 0 0 0 0 0 2 808248
-0.002078 -0.001242 0.119277 -0.045147 -0.024689 0.722629 -0.062500 0 0 0 0 0 0 2 809247
-0.002096 -0.001238 0.119287 0.196723 -0.080690 0.582697 -0.062500 0 0 0 0 0 0 2 810245
-0.002106 -0.001236 0.119291 0.097977 -0.058704 0.651329 -0.062500 0 0 0 0 0 0 2 811246
-0.002110 -0.001235 0.119292 0.027250 -0.042270 0.686743 -0.062500 0 0 0 0 0 0 2 812249
-0.002113 -0.001234 0.119292 -0.010020 -0.033354 0.700158 -0.062500 0 0 0 0 0 0 2 813228
-0.002114 -0.001234 0.119292 -0.028783 -0.028776 0.704920 -0.062500 0 0 0 0 0 0 2 814243
-0.002114 -0.001234 0.119293 -0.038137 -0.026462 0.706567 -0.062500 0 0 0 0 0 0 2 815243
-0.002115 -0.001234 0.119293 -0.042805 -0.025290 0.707141 -0.062500 0 0 0 0 0 0 2 816238
-0.002115 -0.001233 0.119293 -0.045137 -0.024701 0.707349 -0.062500 0 0 0 0 0 0 2 817244
-0.002115 -0.001233 0.119293 -0.046307 -0.024405 0.707410 -0.062500 0 0 0 0 0 0 2 818235
-0.002115 -0.001233 0.119293 -0.046885 -0.024263 0.707436 -0.062500 0 0 0 0 0 0 2 819243
-0.002115 -0.001233 0.119293 -0.047182 -0.024181 0.707446 -0.062500 0 0 0 0 0 0 2 820234
-0.002134 -0.001229 0.119303 0.189815 -0.083951 0.567587 -0.062500 0 0 0 0 0 0 2 821244
-0.002143 -0.001227 0.119306 0.091505 -0.062070 0.636124 -0.062500 0 0 0 0 0 0 2 822234
-0.002148 -0.001226 0.119307 0.020997 -0.045698 0.671490 -0.062500 0 0 0 0 0 0 2 823244
-0.002150 -0.001225 0.119308 -0.016171 -0.036819 0.684899 -0.062500 0 0 0 0 0 0 2 824234
-0.002151 -0.001225 0.119308 -0.034865 -0.032249 0.689648 -0.062500 0 0 0 0 0 0 2 825244
-0.002152 -0.001225 0.119308 -0.044185 -0.029932 0.691304 -0.062500 0 0 0 0 0 0 2 826234
-0.002152 -0.001225 0.119308 -0.048851 -0.028759 0.691878 -0.062500 0 0 0 0 0 0 2 827242
-0.002152 -0.001225 0.119308 -0.051164 -0.028195 0.692071 -0.062500 0 0 0 0 0 0 2 828237
-0.002152 -0.001225 0.119308 -0.052337 -0.027890 0.692143 -0.062500 0 0 0 0 0 0 2 829252
-0.002152 -0.001225 0.119308 -0.052904 -0.027750 0.692164 -0.062500 0 0 0 0 0 0 2 830244
-0.002171 -0.001220 0.119318 0.190076 -0.084018 0.552451 -0.062500 0 0 0 0 0 0 2 831238
-0.002180 -0.001218 0.119321 0.091635 -0.062103 0.620914 -0.062500 0 0 0 0 0 0 2 832247
-0.002185 -0.001217 0.119322 0.021061 -0.045714 0.656254 -0.062500 0 0 0 0 0 0 2 833247
-0.002187 -0.001216 0.119323 -0.016141 -0.036816 0.669645 -0.062500 0 0 0 0 0 0 2 834247
-0.002188 -0.001216 0.119323 -0.034852 -0.032251 0.674398 -0.062500 0 0 0 0 0 0 2 835247
-0.002189 -0.001216 0.119323 -0.044185 -0.029942 0.676043 -0.062500 0 0 0 0 0 0 2 836256
-0.002189 -0.001216 0.119323 -0.048845 -0.028762 0.676620 -0.062500 0 0 0 0 0 0 2 837230
-0.002189 -0.001216 0.119323 -0.051173 -0.028183 0.676813 -0.062500 0 0 0 0 0 0 2 838256
-0.002189 -0.001216 0.119323 -0.052332 -0.027890 0.676884 -0.062500 0 0 0 0 0 0 2 839245
-0.002189 -0.001216 0.119323 -0.052902 -0.027740 0.676919 -0.062500 0 0 0 0 0 0 2 840259
-0.002189 -0.001216 0.119323 -0.053192 -0.027679 0.676923 -0.062500 0 0 0 0 0 0 2 841256
-0.002208 -0.001211 0.119333 0.190054 -0.084015 0.537340 -0.062500 0 0 0 0 0 0 2 842256
-0.002217 -0.001209 0.119336 0.091616 -0.062109 0.605717 -0.062500 0 0 0 0 0 0 2 843254
-0.002222 -0.001208 0.119338 0.021039 -0.045700 0.641024 -0.062500 0 0 0 0 0 0 2 844257
-0.002224 -0.001208 0.119338 -0.016150 -0.036813 0.654411 -0.062500 0 0 0 0 0 0 2 845258
-0.002225 -0.001207 0.119338 -0.034854 -0.032250 0.659148 -0.062500 0 0 0 0 0 0 2 846262
-0.002226 -0.001207 0.119338 -0.044189 -0.029941 0.660807 -0.062500 0 0 0 0 0 0 2 847258
-0.002226 -0.001207 0.119338 -0.048847 -0.028771 0.661371 -0.062500 0 0 0 0 0 0 2 848253
-0.002226 -0.001207 0.119338 -0.051157 -0.028188 0.661582 -0.062500 0 0 0 0 0 0 2 849243
-0.002226 -0.001207 0.119338 -0.052337 -0.027889 0.661648 -0.062500 0 0 0 0 0 0 2 850225
-0.002227 -0.001207 0.119338 -0.052905 -0.027750 0.661668 -0.062500 0 0 0 0 0 0 2 851254
-0.002227 -0.001207 0.119338 -0.053202 -0.027667 0.661677 -0.062500 0 0 0 0 0 0 2 852255
-0.002227 -0.001207 0.119338 -0.053344 -0.027632 0.661681 -0.062500 0 0 0 0 0 0 2 853255
-0.002227 -0.001207 0.119338 -0.053414 -0.027614 0.661674 -0.062500 0 0 0 0 0 0 2 854254
-0.002227 -0.001207 0.119338 -0.053444 -0.027607 0.661685 -0.062500 0 0 0 0 0 0 2 855255
-0.002227 -0.001207 0.119338 -0.053470 -0.027601 0.661679 -0.062500 0 0 0 0 0 0 2 856256
-0.002227 -0.001207 0.119338 -0.053483 -0.027598 0.661685 -0.062500 0 0 0 0 0 0 2 857253
-0.002245 -0.001203 0.119348 0.190043 -0.084013 0.522234 -0.062500 0 0 0 0 0 0 2 858253
-0.002255 -0.001200 0.119352 0.091606 -0.062108 0.590538 -0.062500 0 0 0 0 0 0 2 859260
-0.002259 -0.001199 0.119353 0.021022 -0.045696 0.625815 -0.062500 0 0 0 0 0 0 2 860255
-0.002261 -0.001199 0.119353 -0.016148 -0.036814 0.639184 -0.062500 0 0 0 0 0 0 2 861253
-0.002263 -0.001198 0.119353 -0.034859 -0.032239 0.643924 -0.062500 0 0 0 0 0 0 2 862255
-0.002263 -0.001198 0.119354 -0.044201 -0.029947 0.645580 -0.062500 0 0 0 0 0 0 2 863256
-0.002263 -0.001198 0.119354 -0.048842 -0.028773 0.646142 -0.062500 0 0 0 0 0 0 2 864256
-0.002264 -0.001198 0.119354 -0.051173 -0.028184 0.646344 -0.062500 0 0 0 0 0 0 2 865226
-0.002264 -0.001198 0.119354 -0.052334 -0.027890 0.646416 -0.062500 0 0 0 0 0 0 2 866256
-0.002264 -0.001198 0.119354 -0.052904 -0.027740 0.646450 -0.062500 0 0 0 0 0 0 2 867253
-0.002264 -0.001198 0.119354 -0.053197 -0.027668 0.646447 -0.062500 0 0 0 0 0 0 2 868255
-0.002264 -0.001198 0.119354 -0.053339 -0.027633 0.646450 -0.062500 0 0 0 0 0 0 2 869253
-0.002264 -0.001198 0.119354 -0.053417 -0.027624 0.646455 -0.062500 0 0 0 0 0 0 2 870245
-0.002264 -0.001198 0.119354 -0.053451 -0.027607 0.646462 -0.062500 0 0 0 0 0 0 2 871251
-0.002264 -0.001198 0.119354 -0.053465 -0.027602 0.646449 -0.062500 0 0 0 0 0 0 2 872253
-0.002264 -0.001198 0.119354 -0.053478 -0.027599 0.646454 -0.062500 0 0 0 0 0 0 2 873254
-0.002276 -0.001212 0.119343 0.109945 0.146637 0.800414 -0.062500 0 0 0 0 0 0 2 874252
-0.002283 -0.001218 0.119339 0.045727 0.077618 0.725093 -0.062500 0 0 0 0 0 0 2 875254
-0.002286 -0.001222 0.119337 -0.001713 0.027063 0.686128 -0.062500 0 0 0 0 0 0 2 876254
-0.002288 -0.001223 0.119337 -0.027227 0.000018 0.671342 -0.062500 0 0 0 0 0 0 2 877255
-0.002288 -0.001224 0.119337 -0.040281 -0.013722 0.666085 -0.062500 0 0 0 0 0 0 2 878257
-0.002289 -0.001225 0.119337 -0.046858 -0.020642 0.664251 -0.062500 0 0 0 0 0 0 2 879252
-0.002289 -0.001225 0.119337 -0.050163 -0.024130 0.663617 -0.062500 0 0 0 0 0 0 2 880258
-0.002289 -0.001225 0.119337 -0.051821 -0.025852 0.663402 -0.062500 0 0 0 0 0 0 2 881254
-0.002289 -0.001225 0.119337 -0.052652 -0.026726 0.663327 -0.062500 0 0 0 0 0 0 2 882248
-0.002289 -0.001225 0.119337 -0.053076 -0.027158 0.663292 -0.062500 0 0 0 0 0 0 2 883238
-0.002289 -0.001225 0.119337 -0.053279 -0.027386 0.663287 -0.062500 0 0 0 0 0 0 2 884323
-0.002289 -0.001225 0.119337 -0.053378 -0.027491 0.663276 -0.062500 0 0 0 0 0 0 2 885305
-0.002308 -0.001221 0.119347 0.190239 -0.083970 0.524028 -0.062500 0 0 0 0 0 0 2 886326
-0.002317 -0.001219 0.119350 0.091689 -0.062080 0.592242 -0.062500 0 0 0 0 0 0 2 887324
-0.002322 -0.001217 0.119351 0.021053 -0.045706 0.627463 -0.062500 0 0 0 0 0 0 2 888320
-0.002324 -0.001217 0.119352 -0.016158 -0.036819 0.640816 -0.062500 0 0 0 0 0 0 2 889239
-0.002325 -0.001217 0.119352 -0.034856 -0.032247 0.645551 -0.062500 0 0 0 0 0 0 2 890247
-0.002326 -0.001216 0.119352 -0.044195 -0.029936 0.647201 -0.062500 0 0 0 0 0 0 2 891237
-0.002326 -0.001216 0.119352 -0.048844 -0.028768 0.647773 -0.062500 0 0 0 0 0 0 2 892248
-0.002326 -0.001216 0.119352 -0.051165 -0.028181 0.647968 -0.062500 0 0 0 0 0 0 2 893237
-0.002326 -0.001216 0.119352 -0.052332 -0.027895 0.648031 -0.062500 0 0 0 0 0 0 2 894247
-0.002326 -0.001216 0.119352 -0.052903 -0.027747 0.648064 -0.062500 0 0 0 0 0 0 2 895236
-0.002326 -0.001216 0.119352 -0.053200 -0.027663 0.648074 -0.062500 0 0 0 0 0 0 2 896228
-0.002326 -0.001216 0.119352 -0.053350 -0.027636 0.648072 -0.062500 0 0 0 0 0 0 2 897242
-0.002326 -0.001216 0.119352 -0.053414 -0.027611 0.648070 -0.062500 0 0 0 0 0 0 2 898255
-0.002326 -0.001216 0.119352 -0.053450 -0.027611 0.648075 -0.062500 0 0 0 0 0 0 2 899239
-0.002326 -0.001216 0.119352 -0.053469 -0.027598 0.648076 -0.062500 0 0 0 0 0 0 2 900261
-0.002326 -0.001216 0.119352 -0.053478 -0.027604 0.648069 -0.062500 0 0 0 0 0 0 2 901236
-0.002326 -0.001216 0.119352 -0.053491 -0.027602 0.648074 -0.062500 0 0 0 0 0 0 2 902244
-0.002326 -0.001216 0.119352 -0.053473 -0.027597 0.648075 -0.062500 0 0 0 0 0 0 2 903246
-0.002326 -0.001216 0.119352 -0.053490 -0.027602 0.648075 -0.062500 0 0 0 0 0 0 2 904250
-0.002326 -0.001216 0.119352 -0.053495 -0.027591 0.648068 -0.062500 0 0 0 0 0 0 2 905240
-0.002326 -0.001216 0.119352 -0.053485 -0.027593 0.648081 -0.062500 0 0 0 0 0 0 2 906247
-0.002326 -0.001216 0.119352 -0.053480 -0.027604 0.648069 -0.062500 0 0 0 0 0 0 2 907245
-0.002326 -0.001216 0.119352 -0.053491 -0.027602 0.648074 -0.062500 0 0 0 0 0 0 2 908245
-0.002326 -0.001216 0.119352 -0.053487 -0.027583 0.648075 -0.062500 0 0 0 0 0 0 2 909226
-0.002326 -0.001216 0.119352 -0.053491 -0.027600 0.648075 -0.062500 0 0 0 0 0 0 2 910244
-0.002326 -0.001216 0.119352 -0.053480 -0.027605 0.648068 -0.062500 0 0 0 0 0 0 2 911227
-0.002326 -0.001216 0.119352 -0.053483 -0.027594 0.648081 -0.062500 0 0 0 0 0 0 2 912244
-0.002326 -0.001216 0.119352 -0.053494 -0.027590 0.648069 -0.062500 0 0 0 0 0 0 2 913242
-0.002345 -0.001212 0.119362 0.180177 -0.087501 0.508959 -0.062500 0 0 0 0 0 0 2 914245
-0.002354 -0.001210 0.119365 0.081596 -0.065567 0.577106 -0.062500 0 0 0 0 0 0 2 915248
-0.002359 -0.001209 0.119366 0.010943 -0.049164 0.612284 -0.062500 0 0 0 0 0 0 2 916247
-0.002361 -0.001208 0.119367 -0.026274 -0.040263 0.625624 -0.062500 0 0 0 0 0 0 2 917243
-0.002363 -0.001208 0.119367 -0.044976 -0.035699 0.630356 -0.062500 0 0 0 0 0 0 2 918243
-0.002363 -0.001208 0.119367 -0.054310 -0.033379 0.632009 -0.062500 0 0 0 0 0 0 2 919225
-0.002363 -0.001207 0.119367 -0.058972 -0.032207 0.632585 -0.062500 0 0 0 0 0 0 2 920244
-0.002364 -0.001207 0.119367 -0.061290 -0.031631 0.632767 -0.062500 0 0 0 0 0 0 2 921242
-0.002364 -0.001207 0.119367 -0.062454 -0.031327 0.632849 -0.062500 0 0 0 0 0 0 2 922242
-0.002364 -0.001207 0.119367 -0.063032 -0.031185 0.632856 -0.062500 0 0 0 0 0 0 2 923241
-0.002364 -0.001207 0.119367 -0.063315 -0.031116 0.632883 -0.062500 0 0 0 0 0 0 2 924243
-0.002364 -0.001207 0.119367 -0.063467 -0.031079 0.632876 -0.062500 0 0 0 0 0 0 2 925241
-0.002364 -0.001207 0.119367 -0.063542 -0.031050 0.632880 -0.062500 0 0 0 0 0 0 2 926242
-0.002364 -0.001207 0.119367 -0.063569 -0.031053 0.632880 -0.062500 0 0 0 0 0 0 2 927241
-0.002364 -0.001207 0.119367 -0.063597 -0.031037 0.632886 -0.062500 0 0 0 0 0 0 2 928242
-0.002364 -0.001207 0.119367 -0.063600 -0.031035 0.632887 -0.062500 0 0 0 0 0 0 2 929240
-0.002364 -0.001207 0.119367 -0.063608 -0.031043 0.632880 -0.062500 0 0 0 0 0 0 2 930240
-0.002364 -0.001207 0.119367 -0.063601 -0.031036 0.632886 -0.062500 0 0 0 0 0 0 2 931242
-0.002364 -0.001207 0.119367 -0.063611 -0.031032 0.632873 -0.062500 0 0 0 0 0 0 2 932243
-0.002382 -0.001203 0.119377 0.180308 -0.087535 0.493899 -0.062500 0 0 0 0 0 0 2 933241
-0.002392 -0.001201 0.119380 0.081657 -0.065583 0.561965 -0.062500 0 0 0 0 0 0 2 934225
-0.002396 -0.001200 0.119382 0.010954 -0.049167 0.597130 -0.062500 0 0 0 0 0 0 2 935240
-0.002399 -0.001199 0.119382 -0.026258 -0.040267 0.610461 -0.062500 0 0 0 0 0 0 2 936243
-0.002400 -0.001199 0.119382 -0.044975 -0.035699 0.615171 -0.062500 0 0 0 0 0 0 2 937241
-0.002400 -0.001199 0.119382 -0.054314 -0.033378 0.616837 -0.062500 0 0 0 0 0 0 2 938243
-0.002401 -0.001199 0.119382 -0.058974 -0.032217 0.617399 -0.062500 0 0 0 0 0 0 2 939237
-0.002401 -0.001199 0.119382 -0.061289 -0.031622 0.617599 -0.062500 0 0 0 0 0 0 2 940243
-0.002401 -0.001199 0.119382 -0.062456 -0.031336 0.617662 -0.062500 0 0 0 0 0 0 2 941242
-0.002401 -0.001199 0.119382 -0.063031 -0.031176 0.617687 -0.062500 0 0 0 0 0 0 2 942239
-0.002401 -0.001199 0.119382 -0.063321 -0.031113 0.617689 -0.062500 0 0 0 0 0 0 2 943242
-0.002401 -0.001199 0.119382 -0.063467 -0.031069 0.617706 -0.062500 0 0 0 0 0 0 2 944225
-0.002401 -0.001199 0.119382 -0.063534 -0.031061 0.617706 -0.062500 0 0 0 0 0 0 2 945224
-0.002401 -0.001199 0.119382 -0.063574 -0.031053 0.617705 -0.062500 0 0 0 0 0 0 2 946241
-0.002420 -0.001194 0.119392 0.180461 -0.087565 0.478855 -0.062500 0 0 0 0 0 0 2 947239
-0.002429 -0.001192 0.119396 0.081712 -0.065606 0.546852 -0.062500 0 0 0 0 0 0 2 948243
-0.002434 -0.001191 0.119397 0.010989 -0.049177 0.581979 -0.062500 0 0 0 0 0 0 2 949240
-0.002436 -0.001190 0.119397 -0.026253 -0.040258 0.595290 -0.062500 0 0 0 0 0 0 2 950239
-0.002437 -0.001190 0.119397 -0.044976 -0.035698 0.600017 -0.062500 0 0 0 0 0 0 2 951232
-0.002438 -0.001190 0.119397 -0.054318 -0.033377 0.601660 -0.062500 0 0 0 0 0 0 2 952240
-0.002438 -0.001190 0.119397 -0.058968 -0.032218 0.602232 -0.062500 0 0 0 0 0 0 2 953232
-0.002438 -0.001190 0.119397 -0.061283 -0.031624 0.602432 -0.062500 0 0 0 0 0 0 2 954239
-0.002438 -0.001190 0.119397 -0.062443 -0.031329 0.602501 -0.062500 0 0 0 0 0 0 2 955229
-0.002438 -0.001190 0.119397 -0.063040 -0.031193 0.602526 -0.062500 0 0 0 0 0 0 2 956239
-0.002438 -0.001190 0.119397 -0.063321 -0.031105 0.602535 -0.062500 0 0 0 0 0 0 2 957231
-0.002438 -0.001190 0.119397 -0.063469 -0.031077 0.602533 -0.062500 0 0 0 0 0 0 2 958238
-0.002457 -0.001185 0.119407 0.180635 -0.087610 0.463823 -0.062500 0 0 0 0 0 0 2 959229
-0.002466 -0.001183 0.119411 0.081810 -0.065631 0.531759 -0.062500 0 0 0 0 0 0 2 960239
-0.002471 -0.001182 0.119412 0.011027 -0.049186 0.566843 -0.062500 0 0 0 0 0 0 2 961234
-0.002473 -0.001181 0.119412 -0.026242 -0.040271 0.580146 -0.062500 0 0 0 0 0 0 2 962245
-0.002474 -0.001181 0.119413 -0.044969 -0.035691 0.584865 -0.062500 0 0 0 0 0 0 2 963239
-0.002475 -0.001181 0.119413 -0.054310 -0.033378 0.586511 -0.062500 0 0 0 0 0 0 2 964240
-0.002475 -0.001181 0.119413 -0.058973 -0.032217 0.587087 -0.062500 0 0 0 0 0 0 2 965252
-0.002475 -0.001181 0.119413 -0.061297 -0.031631 0.587279 -0.062500 0 0 0 0 0 0 2 966273
-0.002475 -0.001181 0.119413 -0.062439 -0.031331 0.587348 -0.062500 0 0 0 0 0 0 2 967252
-0.002475 -0.001181 0.119413 -0.063027 -0.031186 0.587379 -0.062500 0 0 0 0 0 0 2 968224
-0.002476 -0.001181 0.119413 -0.063322 -0.031114 0.587375 -0.062500 0 0 0 0 0 0 2 969243
-0.002494 -0.001177 0.119423 0.180836 -0.087661 0.448814 -0.062500 0 0 0 0 0 0 2 970250
-0.002504 -0.001174 0.119426 0.081900 -0.065654 0.516669 -0.062500 0 0 0 0 0 0 2 971238
-0.002508 -0.001173 0.119427 0.011065 -0.049196 0.551720 -0.062500 0 0 0 0 0 0 2 972259
-0.002511 -0.001173 0.119428 -0.026233 -0.040273 0.565010 -0.062500 0 0 0 0 0 0 2 973251
-0.002512 -0.001172 0.119428 -0.044958 -0.035693 0.569733 -0.062500 0 0 0 0 0 0 2 974253
-0.002512 -0.001172 0.119428 -0.054302 -0.033380 0.571375 -0.062500 0 0 0 0 0 0 2 975222
-0.002513 -0.001172 0.119428 -0.058966 -0.032219 0.571949 -0.062500 0 0 0 0 0 0 2 976253
-0.002513 -0.001172 0.119428 -0.061291 -0.031632 0.572140 -0.062500 0 0 0 0 0 0 2 977252
-0.002537 -0.001149 0.119427 0.250551 -0.325060 0.578262 -0.062500 0 0 0 0 0 0 2 978250
-0.002549 -0.001138 0.119427 0.124847 -0.207370 0.575469 -0.062500 0 0 0 0 0 0 2 979251
-0.002555 -0.001132 0.119427 0.020051 -0.125089 0.573919 -0.062500 0 0 0 0 0 0 2 980254
-0.002558 -0.001130 0.119427 -0.028311 -0.079840 0.573293 -0.062500 0 0 0 0 0 0 2 981253
-0.002559 -0.001128 0.119427 -0.052789 -0.056952 0.573060 -0.062500 0 0 0 0 0 0 2 982247
-0.002560 -0.001128 0.119427 -0.065069 -0.045485 0.572979 -0.062500 0 0 0 0 0 0 2 983225
-0.002561 -0.001127 0.119427 -0.071202 -0.039731 0.572948 -0.062500 0 0 0 0 0 0 2 984254
-0.002561 -0.001127 0.119427 -0.074272 -0.036878 0.572936 -0.062500 0 0 0 0 0 0 2 985221
-0.002580 -0.001123 0.119437 0.168756 -0.092134 0.434695 -0.062500 0 0 0 0 0 0 2 986248
-0.002589 -0.001120 0.119440 0.068978 -0.069348 0.502382 -0.062500 0 0 0 0 0 0 2 987249
-0.002594 -0.001119 0.119442 -0.002267 -0.052513 0.537348 -0.062500 0 0 0 0 0 0 2 988222
-0.002596 -0.001119 0.119442 -0.039764 -0.043421 0.550608 -0.062500 0 0 0 0 0 0 2 989250
-0.002597 -0.001118 0.119442 -0.058590 -0.038764 0.555314 -0.062500 0 0 0 0 0 0 2 990249
-0.002598 -0.001118 0.119442 -0.067978 -0.036384 0.556958 -0.062500 0 0 0 0 0 0 2 991220
-0.002598 -0.001118 0.119442 -0.072675 -0.035199 0.557533 -0.062500 0 0 0 0 0 0 2 992251
-0.002617 -0.001114 0.119452 0.169673 -0.091326 0.419623 -0.062500 0 0 0 0 0 0 2 993248
-0.002626 -0.001111 0.119455 0.069433 -0.068949 0.487308 -0.062500 0 0 0 0 0 0 2 994250
-0.002631 -0.001110 0.119457 -0.002046 -0.052312 0.522259 -0.062500 0 0 0 0 0 0 2 995220
-0.002633 -0.001110 0.119457 -0.039648 -0.043322 0.535525 -0.062500 0 0 0 0 0 0 2 996250
-0.002635 -0.001109 0.119457 -0.058544 -0.038701 0.540227 -0.062500 0 0 0 0 0 0 2 997247
-0.002635 -0.001109 0.119457 -0.067969 -0.036369 0.541865 -0.062500 0 0 0 0 0 0 2 998224
-0.002635 -0.001109 0.119457 -0.072660 -0.035191 0.542451 -0.062500 0 0 0 0 0 0 2 999250
-0.002636 -0.001109 0.119457 -0.074990 -0.034602 0.542640 -0.062500 0 0 0 0 0 0 3 251
-0.002654 -0.001105 0.119467 0.168628 -0.091051 0.404737 -0.062500 0 0 0 0 0 0 3 1219
-0.002664 -0.001103 0.119471 0.068909 -0.068810 0.472311 -0.062500 0 0 0 0 0 0 3 2248
-0.002668 -0.001101 0.119472 -0.002326 -0.052253 0.507214 -0.062500 0 0 0 0 0 0 3 3250
-0.002671 -0.001101 0.119472 -0.039787 -0.043279 0.520450 -0.062500 0 0 0 0 0 0 3 4335
-0.002672 -0.001101 0.119472 -0.058616 -0.038683 0.525157 -0.062500 0 0 0 0 0 0 3 5322
-0.002673 -0.001100 0.119472 -0.067992 -0.036363 0.526806 -0.062500 0 0 0 0 0 0 3 6324
-0.002673 -0.001100 0.119472 -0.072667 -0.035189 0.527365 -0.062500 0 0 0 0 0 0 3 7323
-0.002692 -0.001096 0.119482 0.169920 -0.091379 0.389732 -0.062500 0 0 0 0 0 0 3 8315
-0.002701 -0.001094 0.119486 0.069552 -0.068978 0.457273 -0.062500 0 0 0 0 0 0 3 9315
-0.002711 -0.001074 0.119476 0.066381 -0.289289 0.637074 -0.062500 0 0 0 0 0 0 3 10328
-0.002716 -0.001065 0.119473 0.002739 -0.184833 0.579491 -0.062500 0 0 0 0 0 0 3 11296
-0.002719 -0.001060 0.119472 -0.031772 -0.110735 0.547503 -0.062500 0 0 0 0 0 0 3 12329
-0.002720 -0.001057 0.119472 -0.052130 -0.072105 0.535195 -0.062500 0 0 0 0 0 0 3 13294
-0.002721 -0.001056 0.119472 -0.062509 -0.052649 0.530807 -0.062500 0 0 0 0 0 0 3 14313
-0.002721 -0.001056 0.119472 -0.067749 -0.042907 0.529282 -0.062500 0 0 0 0 0 0 3 15298
-0.002721 -0.001055 0.119472 -0.070391 -0.038049 0.528732 -0.062500 0 0 0 0 0 0 3 16295
-0.002721 -0.001055 0.119472 -0.071715 -0.035612 0.528564 -0.062500 0 0 0 0 0 0 3 17293
-0.002740 -0.001051 0.119481 0.172677 -0.091244 0.390869 -0.062500 0 0 0 0 0 0 3 18285
-0.002749 -0.001048 0.119485 0.073070 -0.068477 0.458214 -0.062500 0 0 0 0 0 0 3 19302
-0.002754 -0.001047 0.119486 0.001897 -0.051670 0.493024 -0.062500 0 0 0 0 0 0 3 20318
-0.002756 -0.001047 0.119486 -0.035537 -0.042584 0.506229 -0.062500 0 0 0 0 0 0 3 21299
-0.002758 -0.001046 0.119487 -0.054345 -0.037930 0.510914 -0.062500 0 0 0 0 0 0 3 22316
-0.002758 -0.001046 0.119487 -0.063716 -0.035565 0.512552 -0.062500 0 0 0 0 0 0 3 23300
-0.002758 -0.001046 0.119487 -0.068394 -0.034386 0.513125 -0.062500 0 0 0 0 0 0 3 24316
-0.002759 -0.001046 0.119487 -0.070716 -0.033788 0.513316 -0.062500 0 0 0 0 0 0 3 25302
-0.002759 -0.001046 0.119487 -0.071890 -0.033490 0.513386 -0.062500 0 0 0 0 0 0 3 26318
-0.002759 -0.001046 0.119487 -0.072459 -0.033351 0.513403 -0.062500 0 0 0 0 0 0 3 27301
-0.002759 -0.001046 0.119487 -0.072749 -0.033260 0.513417 -0.062500 0 0 0 0 0 0 3 28317
-0.002778 -0.001042 0.119496 0.156429 -0.092428 0.375929 -0.062500 0 0 0 0 0 0 3 29300
-0.002787 -0.001040 0.119500 0.057012 -0.070229 0.443232 -0.062500 0 0 0 0 0 0 3 30318
-0.002792 -0.001038 0.119501 -0.014074 -0.053689 0.478013 -0.062500 0 0 0 0 0 0 3 31317
-0.002794 -0.001038 0.119501 -0.051460 -0.044761 0.491212 -0.062500 0 0 0 0 0 0 3 32319
-0.002795 -0.001038 0.119502 -0.070241 -0.040179 0.495896 -0.062500 0 0 0 0 0 0 3 33243
-0.002796 -0.001037 0.119502 -0.079590 -0.037856 0.497524 -0.062500 0 0 0 0 0 0 3 34232
-0.002796 -0.001037 0.119502 -0.084263 -0.036692 0.498100 -0.062500 0 0 0 0 0 0 3 35242
-0.002796 -0.001037 0.119502 -0.086585 -0.036096 0.498290 -0.062500 0 0 0 0 0 0 3 36232
-0.002814 -0.001032 0.119480 0.143354 -0.098353 0.798250 -0.062500 0 0 0 0 0 0 3 37243
-0.002823 -0.001030 0.119473 0.053193 -0.071950 0.651669 -0.062500 0 0 0 0 0 0 3 38232
-0.002828 -0.001029 0.119470 -0.014251 -0.053814 0.575747 -0.062500 0 0 0 0 0 0 3 39243
-0.002849 -0.001024 0.119479 0.194459 -0.101440 0.409688 -0.062500 0 0 0 0 0 0 3 40235
-0.002859 -0.001022 0.119482 0.076212 -0.074678 0.466613 -0.062500 0 0 0 0 0 0 3 41241
-0.002865 -0.001020 0.119483 -0.004428 -0.055885 0.497761 -0.062500 0 0 0 0 0 0 3 42250
-0.002867 -0.001020 0.119484 -0.046622 -0.045833 0.509684 -0.062500 0 0 0 0 0 0 3 43251
-0.002868 -0.001019 0.119484 -0.067803 -0.040715 0.513923 -0.062500 0 0 0 0 0 0 3 44265
-0.002869 -0.001019 0.119484 -0.078373 -0.038128 0.515418 -0.062500 0 0 0 0 0 0 3 45225
-0.002869 -0.001019 0.119484 -0.083642 -0.036821 0.515925 -0.062500 0 0 0 0 0 0 3 46240
-0.002870 -0.001019 0.119484 -0.086277 -0.036170 0.516105 -0.062500 0 0 0 0 0 0 3 47243
-0.002870 -0.001019 0.119484 -0.087595 -0.035838 0.516155 -0.062500 0 0 0 0 0 0 3 48240
-0.002870 -0.001019 0.119484 -0.088247 -0.035679 0.516187 -0.062500 0 0 0 0 0 0 3 49237
-0.002870 -0.001019 0.119484 -0.088572 -0.035600 0.516194 -0.062500 0 0 0 0 0 0 3 50238
-0.002870 -0.001019 0.119484 -0.088751 -0.035556 0.516197 -0.062500 0 0 0 0 0 0 3 51238
-0.002870 -0.001019 0.119484 -0.088818 -0.035530 0.516195 -0.062500 0 0 0 0 0 0 3 52239
-0.002889 -0.001015 0.119494 0.156603 -0.092477 0.379120 -0.062500 0 0 0 0 0 0 3 53237
-0.002898 -0.001012 0.119497 0.057063 -0.070244 0.446204 -0.062500 0 0 0 0 0 0 3 54238
-0.002903 -0.001011 0.119498 -0.014073 -0.053700 0.480885 -0.062500 0 0 0 0 0 0 3 55237
-0.002905 -0.001011 0.119499 -0.051459 -0.044762 0.494042 -0.062500 0 0 0 0 0 0 3 56239
-0.002906 -0.001010 0.119499 -0.070233 -0.040171 0.498719 -0.062500 0 0 0 0 0 0 3 57237
-0.002907 -0.001010 0.119499 -0.079605 -0.037852 0.500354 -0.062500 0 0 0 0 0 0 3 58241
-0.002919 -0.001024 0.119488 0.078379 0.137540 0.655810 -0.062500 0 0 0 0 0 0 3 59242
-0.002926 -0.001030 0.119484 0.012530 0.069022 0.580309 -0.062500 0 0 0 0 0 0 3 60242
-0.002929 -0.001034 0.119483 -0.035866 0.018758 0.541163 -0.062500 0 0 0 0 0 0 3 61236
-0.002931 -0.001035 0.119482 -0.061960 -0.008094 0.526281 -0.062500 0 0 0 0 0 0 3 62237
-0.002932 -0.001036 0.119482 -0.075333 -0.021748 0.520992 -0.062500 0 0 0 0 0 0 3 63237
-0.002932 -0.001037 0.119482 -0.082080 -0.028620 0.519140 -0.062500 0 0 0 0 0 0 3 64238
-0.002932 -0.001037 0.119482 -0.085475 -0.032072 0.518500 -0.062500 0 0 0 0 0 0 3 65221
-0.002933 -0.001037 0.119482 -0.087190 -0.033777 0.518282 -0.062500 0 0 0 0 0 0 3 66221
-0.002951 -0.001033 0.119492 0.157548 -0.091613 0.381324 -0.062500 0 0 0 0 0 0 3 67236
-0.002961 -0.001030 0.119495 0.057530 -0.069824 0.448279 -0.062500 0 0 0 0 0 0 3 68221
-0.002965 -0.001029 0.119496 -0.013839 -0.053497 0.482907 -0.062500 0 0 0 0 0 0 3 69237
-0.002968 -0.001029 0.119497 -0.051362 -0.044655 0.496037 -0.062500 0 0 0 0 0 0 3 70238
-0.002969 -0.001029 0.119497 -0.070179 -0.040127 0.500705 -0.062500 0 0 0 0 0 0 3 71218
-0.002970 -0.001028 0.119497 -0.079574 -0.037830 0.502338 -0.062500 0 0 0 0 0 0 3 72239
-0.002970 -0.001028 0.119497 -0.084243 -0.036670 0.502900 -0.062500 0 0 0 0 0 0 3 73236
-0.002970 -0.001028 0.119497 -0.086579 -0.036101 0.503097 -0.062500 0 0 0 0 0 0 3 74241
-0.002970 -0.001028 0.119497 -0.087736 -0.035800 0.503166 -0.062500 0 0 0 0 0 0 3 75235
-0.002970 -0.001028 0.119497 -0.088327 -0.035655 0.503195 -0.062500 0 0 0 0 0 0 3 76220
-0.002970 -0.001028 0.119497 -0.088620 -0.035593 0.503195 -0.062500 0 0 0 0 0 0 3 77234
-0.002970 -0.001028 0.119497 -0.088754 -0.035552 0.503205 -0.062500 0 0 0 0 0 0 3 78234
-0.002970 -0.001028 0.119497 -0.088824 -0.035533 0.503197 -0.062500 0 0 0 0 0 0 3 79236
-0.002989 -0.001024 0.119507 0.138908 -0.094664 0.366456 -0.062500 0 0 0 0 0 0 3 80293
-0.002998 -0.001022 0.119510 0.039235 -0.072434 0.433379 -0.062500 0 0 0 0 0 0 3 81333
-0.003003 -0.001020 0.119511 -0.031968 -0.055870 0.467974 -0.062500 0 0 0 0 0 0 3 82325
-0.003005 -0.001020 0.119512 -0.069401 -0.046911 0.481103 -0.062500 0 0 0 0 0 0 3 83319
-0.003006 -0.001020 0.119512 -0.088187 -0.042325 0.485765 -0.062500 0 0 0 0 0 0 3 84323
-0.003007 -0.001019 0.119512 -0.097546 -0.039999 0.487388 -0.062500 0 0 0 0 0 0 3 85318
-0.003020 -0.001033 0.119501 0.060266 0.135310 0.643095 -0.062500 0 0 0 0 0 0 3 86324
-0.003026 -0.001039 0.119497 -0.005452 0.066820 0.567478 -0.062500 0 0 0 0 0 0 3 87292
-0.003030 -0.001043 0.119495 -0.053812 0.016594 0.528265 -0.062500 0 0 0 0 0 0 3 88296
-0.003031 -0.001045 0.119495 -0.079895 -0.010264 0.513367 -0.062500 0 0 0 0 0 0 3 89290
-0.003051 -0.001041 0.119505 0.152597 -0.080910 0.371529 -0.062500 0 0 0 0 0 0 3 90289
-0.003061 -0.001039 0.119508 0.046084 -0.065539 0.436483 -0.062500 0 0 0 0 0 0 3 91322
-0.003066 -0.001038 0.119509 -0.028544 -0.052424 0.470390 -0.062500 0 0 0 0 0 0 3 92319
-0.003068 -0.001038 0.119509 -0.067689 -0.045190 0.483279 -0.062500 0 0 0 0 0 0 3 93315
-0.003069 -0.001038 0.119510 -0.087321 -0.041466 0.487859 -0.062500 0 0 0 0 0 0 3 94293
-0.003070 -0.001037 0.119510 -0.097116 -0.039577 0.489451 -0.062500 0 0 0 0 0 0 3 95289
-0.003070 -0.001037 0.119510 -0.101993 -0.038630 0.490015 -0.062500 0 0 0 0 0 0 3 96315
-0.003089 -0.001033 0.119519 0.141555 -0.095181 0.353802 -0.062500 0 0 0 0 0 0 3 97315
-0.003099 -0.001031 0.119523 0.040538 -0.072701 0.420603 -0.062500 0 0 0 0 0 0 3 98311
-0.003103 -0.001030 0.119524 -0.031342 -0.056005 0.455148 -0.062500 0 0 0 0 0 0 3 99299
-0.003106 -0.001029 0.119524 -0.069090 -0.046981 0.468244 -0.062500 0 0 0 0 0 0 3 100313
-0.003107 -0.001029 0.119525 -0.088032 -0.042359 0.472905 -0.062500 0 0 0 0 0 0 3 101297
-0.003107 -0.001029 0.119525 -0.097465 -0.040025 0.474536 -0.062500 0 0 0 0 0 0 3 102313
-0.003108 -0.001029 0.119525 -0.102167 -0.038844 0.475097 -0.062500 0 0 0 0 0 0 3 103296
-0.003108 -0.001028 0.119525 -0.104504 -0.038254 0.475291 -0.062500 0 0 0 0 0 0 3 104314
-0.003127 -0.001024 0.119534 0.140426 -0.095035 0.339106 -0.062500 0 0 0 0 0 0 3 105229
-0.003136 -0.001022 0.119538 0.039965 -0.072616 0.405789 -0.062500 0 0 0 0 0 0 3 106240
-0.003141 -0.001021 0.119539 -0.031635 -0.055959 0.440275 -0.062500 0 0 0 0 0 0 3 107230
-0.003143 -0.001020 0.119539 -0.069244 -0.046967 0.453360 -0.062500 0 0 0 0 0 0 3 108241
-0.003144 -0.001020 0.119539 -0.088091 -0.042357 0.458015 -0.062500 0 0 0 0 0 0 3 109231
-0.003145 -0.001020 0.119539 -0.097505 -0.040027 0.459636 -0.062500 0 0 0 0 0 0 3 110329
-0.003164 -0.001015 0.119549 0.144039 -0.095940 0.324074 -0.062500 0 0 0 0 0 0 3 111231
-0.003174 -0.001013 0.119553 0.041766 -0.073087 0.390866 -0.062500 0 0 0 0 0 0 3 112241
-0.003178 -0.001012 0.119554 -0.030735 -0.056182 0.425381 -0.062500 0 0 0 0 0 0 3 113241
-0.003181 -0.001011 0.119554 -0.068788 -0.047079 0.438479 -0.062500 0 0 0 0 0 0 3 114246
-0.003182 -0.001011 0.119554 -0.087888 -0.042407 0.443140 -0.062500 0 0 0 0 0 0 3 115236
-0.003182 -0.001011 0.119554 -0.097398 -0.040053 0.444754 -0.062500 0 0 0 0 0 0 3 116248
-0.003183 -0.001011 0.119554 -0.102134 -0.038863 0.445322 -0.062500 0 0 0 0 0 0 3 117243
-0.003202 -0.001006 0.119564 0.123031 -0.098573 0.309534 -0.062500 0 0 0 0 0 0 3 118239
-0.003211 -0.001004 0.119567 0.021851 -0.075984 0.376122 -0.062500 0 0 0 0 0 0 3 119239
-0.003221 -0.000985 0.119558 0.017775 -0.295966 0.556179 -0.062500 0 0 0 0 0 0 3 120249
-0.003226 -0.000975 0.119555 -0.045538 -0.191595 0.498140 -0.062500 0 0 0 0 0 0 3 121245
-0.003229 -0.000970 0.119554 -0.084273 -0.118349 0.465908 -0.062500 0 0 0 0 0 0 3 122229
-0.003230 -0.000968 0.119554 -0.104670 -0.079749 0.453493 -0.062500 0 0 0 0 0 0 3 123246
-0.003231 -0.000967 0.119553 -0.115079 -0.060300 0.449067 -0.062500 0 0 0 0 0 0 3 124220
-0.003250 -0.000962 0.119563 0.126131 -0.107758 0.311742 -0.062500 0 0 0 0 0 0 3 125247
-0.003260 -0.000959 0.119566 0.023398 -0.080554 0.377619 -0.062500 0 0 0 0 0 0 3 126216
-0.003264 -0.000958 0.119568 -0.049342 -0.061509 0.411788 -0.062500 0 0 0 0 0 0 3 127247
-0.003267 -0.000957 0.119568 -0.087524 -0.051320 0.424772 -0.062500 0 0 0 0 0 0 3 128247
-0.003268 -0.000957 0.119568 -0.106664 -0.046116 0.429380 -0.062500 0 0 0 0 0 0 3 129215
-0.003268 -0.000957 0.119568 -0.116199 -0.043490 0.430989 -0.062500 0 0 0 0 0 0 3 130246
-0.003288 -0.000952 0.119578 0.125656 -0.099394 0.295913 -0.062500 0 0 0 0 0 0 3 131230
-0.003297 -0.000950 0.119581 0.023136 -0.076375 0.362447 -0.062500 0 0 0 0 0 0 3 132250
-0.003302 -0.000949 0.119582 -0.049481 -0.059425 0.396845 -0.062500 0 0 0 0 0 0 3 133248
-0.003304 -0.000948 0.119583 -0.087595 -0.050273 0.409895 -0.062500 0 0 0 0 0 0 3 134251
-0.003305 -0.000948 0.119583 -0.106700 -0.045587 0.414543 -0.062500 0 0 0 0 0 0 3 135233
-0.003306 -0.000948 0.119583 -0.116207 -0.043233 0.416156 -0.062500 0 0 0 0 0 0 3 136246
-0.003306 -0.000948 0.119583 -0.120966 -0.042048 0.416715 -0.062500 0 0 0 0 0 0 3 137239
-0.003325 -0.000943 0.119593 0.123406 -0.098701 0.281425 -0.062500 0 0 0 0 0 0 3 138243
-0.003335 -0.000941 0.119596 0.022019 -0.076030 0.347752 -0.062500 0 0 0 0 0 0 3 139245
-0.003339 -0.000940 0.119597 -0.050054 -0.059238 0.382064 -0.062500 0 0 0 0 0 0 3 140245
-0.003342 -0.000939 0.119598 -0.087879 -0.050190 0.395100 -0.062500 0 0 0 0 0 0 3 141246
-0.003343 -0.000939 0.119598 -0.106843 -0.045551 0.399724 -0.062500 0 0 0 0 0 0 3 142243
-0.003344 -0.000939 0.119598 -0.116294 -0.043212 0.401345 -0.062500 0 0 0 0 0 0 3 143246
-0.003368 -0.000916 0.119597 0.193617 -0.335908 0.412499 -0.062500 0 0 0 0 0 0 3 144245
-0.003380 -0.000905 0.119597 0.065570 -0.217701 0.407662 -0.062500 0 0 0 0 0 0 3 145236
-0.003386 -0.000899 0.119597 -0.026840 -0.132184 0.405020 -0.062500 0 0 0 0 0 0 3 146215
-0.003389 -0.000896 0.119597 -0.075923 -0.086801 0.403977 -0.062500 0 0 0 0 0 0 3 147243
-0.003391 -0.000895 0.119597 -0.100764 -0.063848 0.403593 -0.062500 0 0 0 0 0 0 3 148248
-0.003392 -0.000894 0.119597 -0.113215 -0.052352 0.403463 -0.062500 0 0 0 0 0 0 3 149247
-0.003411 -0.000889 0.119606 0.108711 -0.108936 0.268253 -0.062500 0 0 0 0 0 0 3 150244
-0.003421 -0.000887 0.119610 0.005248 -0.083629 0.334334 -0.062500 0 0 0 0 0 0 3 151246
-0.003425 -0.000886 0.119611 -0.067854 -0.065523 0.368530 -0.062500 0 0 0 0 0 0 3 152245
-0.003428 -0.000885 0.119611 -0.106194 -0.055805 0.381517 -0.062500 0 0 0 0 0 0 3 153245
-0.003429 -0.000885 0.119611 -0.125419 -0.050865 0.386129 -0.062500 0 0 0 0 0 0 3 154245
-0.003430 -0.000885 0.119611 -0.134999 -0.048350 0.387750 -0.062500 0 0 0 0 0 0 3 155247
-0.003449 -0.000880 0.119621 0.107360 -0.104483 0.253297 -0.062500 0 0 0 0 0 0 3 156234
-0.003458 -0.000878 0.119624 0.004558 -0.081390 0.319500 -0.062500 0 0 0 0 0 0 3 157240
-0.003463 -0.000877 0.119626 -0.068226 -0.064412 0.353746 -0.062500 0 0 0 0 0 0 3 158244
-0.003471 -0.000858 0.119615 -0.038761 -0.291710 0.512995 -0.062500 0 0 0 0 0 0 3 159245
-0.003475 -0.000849 0.119612 -0.077134 -0.191185 0.446228 -0.062500 0 0 0 0 0 0 3 160245
-0.003477 -0.000844 0.119611 -0.106365 -0.120291 0.410797 -0.062500 0 0 0 0 0 0 3 161243
-0.003497 -0.000837 0.119620 0.125179 -0.140293 0.262447 -0.062500 0 0 0 0 0 0 3 162243
-0.003507 -0.000834 0.119623 0.016600 -0.098936 0.323550 -0.062500 0 0 0 0 0 0 3 163244
-0.003511 -0.000832 0.119624 -0.059153 -0.072818 0.355969 -0.062500 0 0 0 0 0 0 3 164248
-0.003514 -0.000831 0.119625 -0.098814 -0.059104 0.368353 -0.062500 0 0 0 0 0 0 3 165245
-0.003515 -0.000831 0.119625 -0.118703 -0.052148 0.372751 -0.062500 0 0 0 0 0 0 3 166244
-0.003516 -0.000831 0.119625 -0.128613 -0.048664 0.374294 -0.062500 0 0 0 0 0 0 3 167244
-0.003516 -0.000830 0.119625 -0.133554 -0.046895 0.374821 -0.062500 0 0 0 0 0 0 3 168231
-0.003535 -0.000826 0.119635 0.111369 -0.103496 0.240345 -0.062500 0 0 0 0 0 0 3 169238
-0.003545 -0.000824 0.119638 0.009572 -0.080536 0.306249 -0.062500 0 0 0 0 0 0 3 170229
-0.003555 -0.000804 0.119629 0.004816 -0.299929 0.486842 -0.062500 0 0 0 0 0 0 3 171238
-0.003560 -0.000795 0.119625 -0.058298 -0.195753 0.428301 -0.062500 0 0 0 0 0 0 3 172230
-0.003562 -0.000790 0.119624 -0.096966 -0.122616 0.395800 -0.062500 0 0 0 0 0 0 3 173238
-0.003563 -0.000788 0.119624 -0.117377 -0.084036 0.383290 -0.062500 0 0 0 0 0 0 3 174227
-0.003583 -0.000782 0.119633 0.119688 -0.122120 0.244355 -0.062500 0 0 0 0 0 0 3 175238
-0.003593 -0.000779 0.119637 0.013759 -0.089822 0.308531 -0.062500 0 0 0 0 0 0 3 176229
-0.003598 -0.000778 0.119638 -0.060612 -0.068249 0.342013 -0.062500 0 0 0 0 0 0 3 177238
-0.003600 -0.000777 0.119638 -0.099557 -0.056824 0.354766 -0.062500 0 0 0 0 0 0 3 178229
-0.003601 -0.000777 0.119638 -0.119074 -0.051006 0.359282 -0.062500 0 0 0 0 0 0 3 179238
-0.003602 -0.000776 0.119638 -0.128801 -0.048090 0.360872 -0.062500 0 0 0 0 0 0 3 180255
-0.003602 -0.000776 0.119638 -0.133639 -0.046622 0.361419 -0.062500 0 0 0 0 0 0 3 181233
-0.003602 -0.000776 0.119638 -0.136057 -0.045876 0.361616 -0.062500 0 0 0 0 0 0 3 182235
-0.003621 -0.000772 0.119648 0.091769 -0.109241 0.227361 -0.062500 0 0 0 0 0 0 3 183253
-0.003631 -0.000770 0.119651 -0.009525 -0.086474 0.293041 -0.062500 0 0 0 0 0 0 3 184249
-0.003641 -0.000750 0.119642 -0.014164 -0.305848 0.473784 -0.062500 0 0 0 0 0 0 3 185245
-0.003646 -0.000741 0.119639 -0.077048 -0.201805 0.415100 -0.062500 0 0 0 0 0 0 3 186214
-0.003648 -0.000736 0.119638 -0.115616 -0.128716 0.382525 -0.062500 0 0 0 0 0 0 3 187243
-0.003650 -0.000733 0.119637 -0.135987 -0.090180 0.369969 -0.062500 0 0 0 0 0 0 3 188241
-0.003650 -0.000732 0.119637 -0.146417 -0.070743 0.365497 -0.062500 0 0 0 0 0 0 3 189250
-0.003651 -0.000732 0.119637 -0.151699 -0.061019 0.363939 -0.062500 0 0 0 0 0 0 3 190245
-0.003651 -0.000731 0.119637 -0.154360 -0.056156 0.363377 -0.062500 0 0 0 0 0 0 3 191243
-0.003670 -0.000727 0.119646 0.092050 -0.111361 0.229076 -0.062500 0 0 0 0 0 0 3 192247
-0.003679 -0.000724 0.119650 -0.009403 -0.087521 0.294562 -0.062500 0 0 0 0 0 0 3 193243
-0.003684 -0.000723 0.119651 -0.081514 -0.070175 0.328498 -0.062500 0 0 0 0 0 0 3 194245
-0.003686 -0.000723 0.119651 -0.119322 -0.060869 0.341378 -0.062500 0 0 0 0 0 0 3 195214
-0.003688 -0.000722 0.119652 -0.138264 -0.056108 0.345964 -0.062500 0 0 0 0 0 0 3 196245
-0.003693 -0.000704 0.119641 -0.080368 -0.289767 0.494504 -0.062500 0 0 0 0 0 0 3 197245
-0.003696 -0.000695 0.119637 -0.110095 -0.193655 0.423351 -0.062500 0 0 0 0 0 0 3 198244
-0.003698 -0.000690 0.119636 -0.132064 -0.124631 0.386331 -0.062500 0 0 0 0 0 0 3 199245
-0.003699 -0.000688 0.119636 -0.144174 -0.088126 0.372221 -0.062500 0 0 0 0 0 0 3 200248
-0.003718 -0.000683 0.119645 0.097391 -0.127388 0.233290 -0.062500 0 0 0 0 0 0 3 201247
-0.003728 -0.000680 0.119648 -0.006703 -0.095523 0.297001 -0.062500 0 0 0 0 0 0 3 202216
-0.003733 -0.000678 0.119650 -0.080143 -0.074166 0.330272 -0.062500 0 0 0 0 0 0 3 203213
-0.003735 -0.000678 0.119650 -0.118644 -0.062856 0.342935 -0.062500 0 0 0 0 0 0 3 204245
-0.003736 -0.000677 0.119650 -0.137926 -0.057108 0.347445 -0.062500 0 0 0 0 0 0 3 205213
-0.003737 -0.000677 0.119650 -0.147516 -0.054217 0.349023 -0.062500 0 0 0 0 0 0 3 206244
-0.003737 -0.000677 0.119650 -0.152300 -0.052762 0.349576 -0.062500 0 0 0 0 0 0 3 207242
-0.003737 -0.000677 0.119650 -0.154676 -0.052036 0.349758 -0.062500 0 0 0 0 0 0 3 208214
-0.003737 -0.000677 0.119650 -0.155867 -0.051672 0.349834 -0.062500 0 0 0 0 0 0 3 209213
-0.003737 -0.000677 0.119650 -0.156463 -0.051489 0.349851 -0.062500 0 0 0 0 0 0 3 210213
-0.003737 -0.000677 0.119650 -0.156764 -0.051402 0.349854 -0.062500 0 0 0 0 0 0 3 211241
-0.003742 -0.000659 0.119640 -0.089660 -0.287259 0.496986 -0.062500 0 0 0 0 0 0 3 212244
-0.003764 -0.000645 0.119646 0.133297 -0.250132 0.291458 -0.062500 0 0 0 0 0 0 3 213232
-0.003775 -0.000639 0.119648 0.012744 -0.159038 0.319571 -0.062500 0 0 0 0 0 0 3 214213
-0.003780 -0.000635 0.119648 -0.063984 -0.104971 0.339230 -0.062500 0 0 0 0 0 0 3 215240
-0.003783 -0.000633 0.119649 -0.107407 -0.077712 0.347038 -0.062500 0 0 0 0 0 0 3 216238
-0.003784 -0.000633 0.119649 -0.129230 -0.063966 0.349842 -0.062500 0 0 0 0 0 0 3 217244
-0.003785 -0.000632 0.119649 -0.140129 -0.057086 0.350819 -0.062500 0 0 0 0 0 0 3 218244
-0.003785 -0.000632 0.119649 -0.145558 -0.053642 0.351161 -0.062500 0 0 0 0 0 0 3 219243
-0.003786 -0.000632 0.119649 -0.148271 -0.051909 0.351284 -0.062500 0 0 0 0 0 0 3 220244
-0.003786 -0.000632 0.119649 -0.149628 -0.051056 0.351325 -0.062500 0 0 0 0 0 0 3 221244
-0.003786 -0.000632 0.119649 -0.150302 -0.050627 0.351337 -0.062500 0 0 0 0 0 0 3 222231
-0.003786 -0.000632 0.119649 -0.150635 -0.050408 0.351346 -0.062500 0 0 0 0 0 0 3 223235
-0.003786 -0.000632 0.119649 -0.150802 -0.050293 0.351348 -0.062500 0 0 0 0 0 0 3 224245
-0.003791 -0.000614 0.119638 -0.083729 -0.286024 0.498668 -0.062500 0 0 0 0 0 0 3 225241
-0.003794 -0.000605 0.119634 -0.108690 -0.191236 0.426764 -0.062500 0 0 0 0 0 0 3 226242
-0.003795 -0.000600 0.119633 -0.128282 -0.122887 0.389455 -0.062500 0 0 0 0 0 0 3 227241
-0.003796 -0.000598 0.119633 -0.139246 -0.086694 0.375251 -0.062500 0 0 0 0 0 0 3 228244
-0.003796 -0.000597 0.119633 -0.144989 -0.068450 0.370192 -0.062500 0 0 0 0 0 0 3 229246
-0.003796 -0.000596 0.119633 -0.147939 -0.059322 0.368422 -0.062500 0 0 0 0 0 0 3 230213
-0.003816 -0.000591 0.119642 0.098710 -0.112555 0.234305 -0.062500 0 0 0 0 0 0 3 231237
-0.003825 -0.000589 0.119645 -0.003060 -0.087496 0.299342 -0.062500 0 0 0 0 0 0 3 232237
-0.003830 -0.000588 0.119647 -0.075327 -0.069586 0.333055 -0.062500 0 0 0 0 0 0 3 233231
-0.003832 -0.000587 0.119647 -0.131765 -0.066344 0.345871 -0.062500 0 0 0 0 0 0 3 234227
-0.003833 -0.000587 0.119647 -0.150749 -0.061457 0.350428 -0.062500 0 0 0 0 0 0 3 235235
-0.003834 -0.000587 0.119647 -0.160174 -0.059001 0.352028 -0.062500 0 0 0 0 0 0 3 236227
-0.003834 -0.000587 0.119647 -0.164876 -0.057768 0.352578 -0.062500 0 0 0 0 0 0 3 237235
-0.003834 -0.000587 0.119647 -0.167221 -0.057142 0.352763 -0.062500 0 0 0 0 0 0 3 238226
-0.003839 -0.000568 0.119637 -0.101298 -0.292484 0.500342 -0.062500 0 0 0 0 0 0 3 239236
-0.003842 -0.000559 0.119633 -0.126739 -0.197643 0.428395 -0.062500 0 0 0 0 0 0 3 240227
-0.003844 -0.000555 0.119632 -0.146587 -0.129265 0.391021 -0.062500 0 0 0 0 0 0 3 241236
-0.003844 -0.000553 0.119631 -0.157671 -0.093068 0.376810 -0.062500 0 0 0 0 0 0 3 242226
-0.003845 -0.000552 0.119631 -0.163485 -0.074804 0.371743 -0.062500 0 0 0 0 0 0 3 243236
-0.003845 -0.000551 0.119631 -0.166483 -0.065647 0.369971 -0.062500 0 0 0 0 0 0 3 244226
-0.003845 -0.000551 0.119631 -0.167999 -0.061088 0.369361 -0.062500 0 0 0 0 0 0 3 245235
-0.003845 -0.000551 0.119631 -0.168766 -0.058815 0.369135 -0.062500 0 0 0 0 0 0 3 246229
-0.003845 -0.000551 0.119631 -0.169153 -0.057659 0.369061 -0.062500 0 0 0 0 0 0 3 247248
-0.003845 -0.000550 0.119631 -0.169352 -0.057098 0.369037 -0.062500 0 0 0 0 0 0 3 248244
-0.003845 -0.000550 0.119631 -0.169463 -0.056817 0.369032 -0.062500 0 0 0 0 0 0 3 249232
-0.003845 -0.000550 0.119631 -0.169504 -0.056660 0.369024 -0.062500 0 0 0 0 0 0 3 250235
-0.003845 -0.000550 0.119631 -0.169526 -0.056589 0.369030 -0.062500 0 0 0 0 0 0 3 251235
-0.003864 -0.000546 0.119640 0.078754 -0.114427 0.235733 -0.062500 0 0 0 0 0 0 3 252234
-0.003874 -0.000544 0.119644 -0.022338 -0.091601 0.300875 -0.062500 0 0 0 0 0 0 3 253242
-0.003883 -0.000524 0.119634 -0.027243 -0.310313 0.482284 -0.062500 0 0 0 0 0 0 3 254226
-0.003889 -0.000515 0.119631 -0.089750 -0.206668 0.423062 -0.062500 0 0 0 0 0 0 3 255246
-0.003891 -0.000510 0.119630 -0.128155 -0.133815 0.390211 -0.062500 0 0 0 0 0 0 3 256243
-0.003892 -0.000508 0.119630 -0.148492 -0.095347 0.377568 -0.062500 0 0 0 0 0 0 3 257237
-0.003893 -0.000507 0.119629 -0.158906 -0.075947 0.373050 -0.062500 0 0 0 0 0 0 3 258213
-0.003893 -0.000506 0.119629 -0.164191 -0.066228 0.371464 -0.062500 0 0 0 0 0 0 3 259240
-0.003894 -0.000506 0.119629 -0.166862 -0.061380 0.370913 -0.062500 0 0 0 0 0 0 3 260243
-0.003894 -0.000505 0.119629 -0.168195 -0.058949 0.370714 -0.062500 0 0 0 0 0 0 3 261242
-0.003894 -0.000505 0.119629 -0.168882 -0.057739 0.370649 -0.062500 0 0 0 0 0 0 3 262240
-0.003894 -0.000505 0.119629 -0.169208 -0.057129 0.370621 -0.062500 0 0 0 0 0 0 3 263243
-0.003894 -0.000505 0.119629 -0.169378 -0.056831 0.370619 -0.062500 0 0 0 0 0 0 3 264244
-0.003894 -0.000505 0.119629 -0.169467 -0.056673 0.370623 -0.062500 0 0 0 0 0 0 3 265245
-0.003894 -0.000505 0.119629 -0.169512 -0.056607 0.370609 -0.062500 0 0 0 0 0 0 3 266240
-0.003894 -0.000505 0.119629 -0.169531 -0.056557 0.370620 -0.062500 0 0 0 0 0 0 3 267239
-0.003894 -0.000505 0.119629 -0.169536 -0.056541 0.370615 -0.062500 0 0 0 0 0 0 3 268241
-0.003894 -0.000505 0.119629 -0.169548 -0.056536 0.370620 -0.062500 0 0 0 0 0 0 3 269240
-0.003894 -0.000505 0.119629 -0.169549 -0.056536 0.370621 -0.062500 0 0 0 0 0 0 3 270239
-0.003899 -0.000487 0.119619 -0.102591 -0.291918 0.518431 -0.062500 0 0 0 0 0 0 3 271238
-0.003902 -0.000478 0.119615 -0.127357 -0.197379 0.446296 -0.062500 0 0 0 0 0 0 3 272240
-0.003903 -0.000474 0.119614 -0.146876 -0.129139 0.408857 -0.062500 0 0 0 0 0 0 3 273239
-0.003904 -0.000471 0.119613 -0.157814 -0.093006 0.394608 -0.062500 0 0 0 0 0 0 3 274239
-0.003904 -0.000470 0.119613 -0.163553 -0.074774 0.389528 -0.062500 0 0 0 0 0 0 3 275239
-0.003923 -0.000465 0.119623 0.081912 -0.123592 0.254725 -0.062500 0 0 0 0 0 0 3 276241
-0.003933 -0.000463 0.119626 -0.020753 -0.096154 0.319128 -0.062500 0 0 0 0 0 0 3 277243
-0.003938 -0.000461 0.119627 -0.093470 -0.077050 0.352573 -0.062500 0 0 0 0 0 0 3 278212
-0.003940 -0.000461 0.119628 -0.131564 -0.066900 0.365291 -0.062500 0 0 0 0 0 0 3 279236
-0.003941 -0.000461 0.119628 -0.150643 -0.061726 0.369821 -0.062500 0 0 0 0 0 0 3 280230
-0.003942 -0.000460 0.119628 -0.160125 -0.059139 0.371411 -0.062500 0 0 0 0 0 0 3 281240
-0.003942 -0.000460 0.119628 -0.164853 -0.057839 0.371959 -0.062500 0 0 0 0 0 0 3 282243
-0.003942 -0.000460 0.119628 -0.167208 -0.057184 0.372147 -0.062500 0 0 0 0 0 0 3 283239
-0.003942 -0.000460 0.119628 -0.168380 -0.056851 0.372207 -0.062500 0 0 0 0 0 0 3 284241
-0.003942 -0.000460 0.119628 -0.168968 -0.056694 0.372234 -0.062500 0 0 0 0 0 0 3 285212
-0.003947 -0.000442 0.119617 -0.102378 -0.291863 0.520247 -0.062500 0 0 0 0 0 0 3 286240
-0.003950 -0.000433 0.119614 -0.127229 -0.197355 0.448027 -0.062500 0 0 0 0 0 0 3 287237
-0.003952 -0.000429 0.119612 -0.146796 -0.129136 0.410548 -0.062500 0 0 0 0 0 0 3 288323
-0.003952 -0.000426 0.119612 -0.157767 -0.093010 0.396272 -0.062500 0 0 0 0 0 0 3 289315
-0.003953 -0.000425 0.119612 -0.157169 -0.074015 0.391190 -0.062500 0 0 0 0 0 0 3 290323
-0.003953 -0.000425 0.119612 -0.160142 -0.064893 0.389408 -0.062500 0 0 0 0 0 0 3 291291
-0.003953 -0.000424 0.119612 -0.161639 -0.060325 0.388784 -0.062500 0 0 0 0 0 0 3 292317
-0.003953 -0.000424 0.119612 -0.162420 -0.058039 0.388572 -0.062500 0 0 0 0 0 0 3 293308
-0.003953 -0.000424 0.119612 -0.162801 -0.056904 0.388491 -0.062500 0 0 0 0 0 0 3 294310
-0.003953 -0.000424 0.119612 -0.162994 -0.056327 0.388465 -0.062500 0 0 0 0 0 0 3 295307
-0.003953 -0.000424 0.119612 -0.163083 -0.056049 0.388467 -0.062500 0 0 0 0 0 0 3 296292
-0.003953 -0.000424 0.119612 -0.163141 -0.055898 0.388459 -0.062500 0 0 0 0 0 0 3 297309
-0.003953 -0.000424 0.119612 -0.163172 -0.055836 0.388458 -0.062500 0 0 0 0 0 0 3 298309
-0.003953 -0.000424 0.119612 -0.163174 -0.055800 0.388451 -0.062500 0 0 0 0 0 0 3 299315
-0.003953 -0.000424 0.119612 -0.163181 -0.055774 0.388457 -0.062500 0 0 0 0 0 0 3 300309
-0.003953 -0.000424 0.119612 -0.163182 -0.055772 0.388457 -0.062500 0 0 0 0 0 0 3 301312
-0.003953 -0.000424 0.119612 -0.163194 -0.055769 0.388464 -0.062500 0 0 0 0 0 0 3 302307
-0.003958 -0.000406 0.119601 -0.096350 -0.290896 0.536581 -0.062500 0 0 0 0 0 0 3 303310
-0.003961 -0.000397 0.119597 -0.121031 -0.196494 0.464302 -0.062500 0 0 0 0 0 0 3 304308
-0.003962 -0.000392 0.119596 -0.140520 -0.128338 0.426770 -0.062500 0 0 0 0 0 0 3 305291
-0.003963 -0.000390 0.119596 -0.151438 -0.092231 0.412502 -0.062500 0 0 0 0 0 0 3 306292
-0.003963 -0.000389 0.119595 -0.157183 -0.074010 0.407407 -0.062500 0 0 0 0 0 0 3 307307
-0.003964 -0.000389 0.119595 -0.160146 -0.064884 0.405628 -0.062500 0 0 0 0 0 0 3 308291
-0.003964 -0.000388 0.119595 -0.161654 -0.060314 0.405008 -0.062500 0 0 0 0 0 0 3 309307
-0.003964 -0.000388 0.119595 -0.162420 -0.058042 0.404796 -0.062500 0 0 0 0 0 0 3 310292
-0.003964 -0.000388 0.119595 -0.162803 -0.056898 0.404708 -0.062500 0 0 0 0 0 0 3 311308
-0.003964 -0.000388 0.119595 -0.162993 -0.056331 0.404688 -0.062500 0 0 0 0 0 0 3 312292
-0.003964 -0.000388 0.119595 -0.163085 -0.056043 0.404684 -0.062500 0 0 0 0 0 0 3 313291
-0.003964 -0.000388 0.119595 -0.163147 -0.055910 0.404675 -0.062500 0 0 0 0 0 0 3 314322
-0.003964 -0.000388 0.119595 -0.163164 -0.055834 0.404687 -0.062500 0 0 0 0 0 0 3 315308
-0.003964 -0.000388 0.119595 -0.163175 -0.055793 0.404668 -0.062500 0 0 0 0 0 0 3 316290
-0.003964 -0.000388 0.119595 -0.163180 -0.055778 0.404679 -0.062500 0 0 0 0 0 0 3 317307
-0.003964 -0.000388 0.119595 -0.163180 -0.055777 0.404680 -0.062500 0 0 0 0 0 0 3 318289
-0.003964 -0.000388 0.119595 -0.163184 -0.055766 0.404674 -0.062500 0 0 0 0 0 0 3 319309
-0.003964 -0.000388 0.119595 -0.163184 -0.055765 0.404673 -0.062500 0 0 0 0 0 0 3 320307
-0.003964 -0.000388 0.119595 -0.163196 -0.055762 0.404679 -0.062500 0 0 0 0 0 0 3 321225
-0.003964 -0.000388 0.119595 -0.163185 -0.055764 0.404674 -0.062500 0 0 0 0 0 0 3 322234
-0.003964 -0.000388 0.119595 -0.163196 -0.055762 0.404679 -0.062500 0 0 0 0 0 0 3 323224
-0.003988 -0.000365 0.119594 0.152170 -0.348797 0.420182 -0.062500 0 0 0 0 0 0 3 324233
-0.004000 -0.000354 0.119594 0.026254 -0.231525 0.412760 -0.062500 0 0 0 0 0 0 3 325224
-0.004006 -0.000349 0.119594 -0.065197 -0.146559 0.408792 -0.062500 0 0 0 0 0 0 3 326234
-0.004009 -0.000346 0.119594 -0.113838 -0.101445 0.407259 -0.062500 0 0 0 0 0 0 3 327234
-0.004011 -0.000344 0.119594 -0.138476 -0.078623 0.406698 -0.062500 0 0 0 0 0 0 3 328227
-0.004012 -0.000344 0.119594 -0.150824 -0.067193 0.406502 -0.062500 0 0 0 0 0 0 3 329244
-0.004012 -0.000343 0.119594 -0.156998 -0.061487 0.406437 -0.062500 0 0 0 0 0 0 3 330246
-0.004012 -0.000343 0.119594 -0.160099 -0.058621 0.406397 -0.062500 0 0 0 0 0 0 3 331234
-0.004012 -0.000343 0.119594 -0.161643 -0.057184 0.406406 -0.062500 0 0 0 0 0 0 3 332239
-0.004012 -0.000343 0.119594 -0.162405 -0.056478 0.406397 -0.062500 0 0 0 0 0 0 3 333362
-0.004012 -0.000343 0.119594 -0.162800 -0.056127 0.406394 -0.062500 0 0 0 0 0 0 3 334233
-0.004012 -0.000343 0.119594 -0.162991 -0.055944 0.406400 -0.062500 0 0 0 0 0 0 3 335237
-0.004012 -0.000343 0.119594 -0.163099 -0.055843 0.406396 -0.062500 0 0 0 0 0 0 3 336235
-0.004012 -0.000343 0.119594 -0.163140 -0.055806 0.406394 -0.062500 0 0 0 0 0 0 3 337226
-0.004012 -0.000343 0.119594 -0.163158 -0.055788 0.406393 -0.062500 0 0 0 0 0 0 3 338231
-0.004012 -0.000343 0.119594 -0.163175 -0.055773 0.406392 -0.062500 0 0 0 0 0 0 3 339227
-0.004012 -0.000343 0.119594 -0.163188 -0.055768 0.406398 -0.062500 0 0 0 0 0 0 3 340230
-0.004012 -0.000343 0.119594 -0.163190 -0.055768 0.406399 -0.062500 0 0 0 0 0 0 3 341211
-0.004012 -0.000343 0.119594 -0.163190 -0.055768 0.406399 -0.062500 0 0 0 0 0 0 3 342211
-0.004012 -0.000343 0.119594 -0.163181 -0.055760 0.406386 -0.062500 0 0 0 0 0 0 3 343229
-0.004012 -0.000343 0.119594 -0.163189 -0.055767 0.406398 -0.062500 0 0 0 0 0 0 3 344233
-0.004012 -0.000343 0.119594 -0.163193 -0.055757 0.406392 -0.062500 0 0 0 0 0 0 3 345234
-0.004012 -0.000343 0.119594 -0.163190 -0.055767 0.406398 -0.062500 0 0 0 0 0 0 3 346231
-0.004012 -0.000343 0.119594 -0.163193 -0.055757 0.406392 -0.062500 0 0 0 0 0 0 3 347233
-0.004032 -0.000338 0.119603 0.085506 -0.113847 0.273858 -0.062500 0 0 0 0 0 0 3 348221
-0.004046 -0.000318 0.119596 0.032398 -0.332323 0.487098 -0.062500 0 0 0 0 0 0 3 349212
-0.004053 -0.000308 0.119593 -0.064219 -0.221225 0.448218 -0.062500 0 0 0 0 0 0 3 350225
-0.004057 -0.000303 0.119592 -0.121399 -0.144101 0.423358 -0.062500 0 0 0 0 0 0 3 351229
-0.004059 -0.000300 0.119592 -0.151195 -0.103437 0.413569 -0.062500 0 0 0 0 0 0 3 352228
-0.004060 -0.000299 0.119592 -0.166339 -0.082911 0.410048 -0.062500 0 0 0 0 0 0 3 353228
-0.004060 -0.000299 0.119592 -0.173977 -0.072631 0.408817 -0.062500 0 0 0 0 0 0 3 354226
-0.004061 -0.000298 0.119592 -0.177823 -0.067497 0.408390 -0.062500 0 0 0 0 0 0 3 355227
-0.004061 -0.000298 0.119592 -0.179742 -0.064928 0.408241 -0.062500 0 0 0 0 0 0 3 356227
-0.004061 -0.000298 0.119592 -0.180707 -0.063642 0.408185 -0.062500 0 0 0 0 0 0 3 357227
-0.004061 -0.000298 0.119592 -0.181198 -0.062992 0.408168 -0.062500 0 0 0 0 0 0 3 358226
-0.004061 -0.000298 0.119592 -0.181441 -0.062677 0.408157 -0.062500 0 0 0 0 0 0 3 359227
-0.004061 -0.000298 0.119592 -0.181557 -0.062522 0.408158 -0.062500 0 0 0 0 0 0 3 360220
-0.004061 -0.000298 0.119592 -0.181611 -0.062436 0.408150 -0.062500 0 0 0 0 0 0 3 361226
-0.004061 -0.000298 0.119592 -0.181650 -0.062389 0.408160 -0.062500 0 0 0 0 0 0 3 362228
-0.004061 -0.000298 0.119592 -0.181657 -0.062373 0.408155 -0.062500 0 0 0 0 0 0 3 363226
-0.004061 -0.000298 0.119592 -0.181670 -0.062369 0.408160 -0.062500 0 0 0 0 0 0 3 364230
-0.004061 -0.000298 0.119592 -0.181674 -0.062357 0.408154 -0.062500 0 0 0 0 0 0 3 365228
-0.004061 -0.000298 0.119592 -0.181671 -0.062367 0.408160 -0.062500 0 0 0 0 0 0 3 366226
-0.004061 -0.000298 0.119592 -0.181674 -0.062357 0.408154 -0.062500 0 0 0 0 0 0 3 367226
-0.004080 -0.000293 0.119601 0.067153 -0.120493 0.275821 -0.062500 0 0 0 0 0 0 3 368321
-0.004090 -0.000291 0.119605 -0.034246 -0.097466 0.340496 -0.062500 0 0 0 0 0 0 3 369313
-0.004094 -0.000290 0.119606 -0.106312 -0.080586 0.373988 -0.062500 0 0 0 0 0 0 3 370311
-0.004097 -0.000289 0.119606 -0.144072 -0.071575 0.386724 -0.062500 0 0 0 0 0 0 3 371306
-0.004098 -0.000289 0.119606 -0.162955 -0.066981 0.391243 -0.062500 0 0 0 0 0 0 3 372317
-0.004098 -0.000289 0.119606 -0.172345 -0.064675 0.392839 -0.062500 0 0 0 0 0 0 3 373282
-0.004099 -0.000289 0.119606 -0.177032 -0.063513 0.393386 -0.062500 0 0 0 0 0 0 3 374283
-0.004099 -0.000289 0.119606 -0.179357 -0.062929 0.393577 -0.062500 0 0 0 0 0 0 3 375281
-0.004099 -0.000289 0.119606 -0.180512 -0.062648 0.393642 -0.062500 0 0 0 0 0 0 3 376316
-0.004099 -0.000289 0.119606 -0.181099 -0.062496 0.393669 -0.062500 0 0 0 0 0 0 3 377305
-0.004099 -0.000289 0.119606 -0.181385 -0.062426 0.393672 -0.062500 0 0 0 0 0 0 3 378283
-0.004099 -0.000289 0.119606 -0.181535 -0.062400 0.393686 -0.062500 0 0 0 0 0 0 3 379281
-0.004099 -0.000289 0.119606 -0.181610 -0.062372 0.393671 -0.062500 0 0 0 0 0 0 3 380284
-0.004099 -0.000289 0.119606 -0.181641 -0.062364 0.393681 -0.062500 0 0 0 0 0 0 3 381283
-0.004099 -0.000289 0.119606 -0.181663 -0.062369 0.393681 -0.062500 0 0 0 0 0 0 3 382308
-0.004118 -0.000284 0.119616 0.067281 -0.120527 0.261485 -0.062500 0 0 0 0 0 0 3 383304
-0.004127 -0.000282 0.119619 -0.034178 -0.097473 0.326082 -0.062500 0 0 0 0 0 0 3 384308
-0.004132 -0.000281 0.119620 -0.106288 -0.080592 0.359546 -0.062500 0 0 0 0 0 0 3 385304
-0.004134 -0.000280 0.119621 -0.144053 -0.071579 0.372257 -0.062500 0 0 0 0 0 0 3 386288
-0.004136 -0.000280 0.119621 -0.162955 -0.066982 0.376791 -0.062500 0 0 0 0 0 0 3 387304
-0.004136 -0.000280 0.119621 -0.172352 -0.064663 0.378379 -0.062500 0 0 0 0 0 0 3 388289
-0.004136 -0.000280 0.119621 -0.177027 -0.063513 0.378923 -0.062500 0 0 0 0 0 0 3 389304
-0.004137 -0.000280 0.119621 -0.179355 -0.062950 0.379112 -0.062500 0 0 0 0 0 0 3 390288
-0.004137 -0.000280 0.119621 -0.180519 -0.062649 0.379183 -0.062500 0 0 0 0 0 0 3 391304
-0.004137 -0.000280 0.119621 -0.181094 -0.062498 0.379204 -0.062500 0 0 0 0 0 0 3 392308
-0.004137 -0.000280 0.119621 -0.181391 -0.062425 0.379213 -0.062500 0 0 0 0 0 0 3 393232
-0.004137 -0.000280 0.119621 -0.181534 -0.062390 0.379214 -0.062500 0 0 0 0 0 0 3 394229
-0.004137 -0.000280 0.119621 -0.181613 -0.062381 0.379217 -0.062500 0 0 0 0 0 0 3 395221
-0.004137 -0.000280 0.119621 -0.181636 -0.062366 0.379217 -0.062500 0 0 0 0 0 0 3 396225
-0.004156 -0.000275 0.119630 0.067414 -0.120570 0.247170 -0.062500 0 0 0 0 0 0 3 397260
-0.004165 -0.000273 0.119633 -0.034126 -0.097498 0.311690 -0.062500 0 0 0 0 0 0 3 398230
-0.004170 -0.000272 0.119635 -0.106254 -0.080601 0.345114 -0.062500 0 0 0 0 0 0 3 399230
-0.004172 -0.000271 0.119635 -0.144037 -0.071573 0.357818 -0.062500 0 0 0 0 0 0 3 400222
-0.004173 -0.000271 0.119635 -0.162954 -0.066981 0.362336 -0.062500 0 0 0 0 0 0 3 401223
-0.004174 -0.000271 0.119635 -0.172353 -0.064673 0.363924 -0.062500 0 0 0 0 0 0 3 402227
-0.004174 -0.000271 0.119635 -0.177021 -0.063516 0.364474 -0.062500 0 0 0 0 0 0 3 403238
-0.004174 -0.000271 0.119635 -0.179356 -0.062930 0.364668 -0.062500 0 0 0 0 0 0 3 404241
-0.004174 -0.000271 0.119635 -0.180525 -0.062645 0.364740 -0.062500 0 0 0 0 0 0 3 405252
-0.004174 -0.000271 0.119635 -0.181090 -0.062498 0.364754 -0.062500 0 0 0 0 0 0 3 406228
-0.004175 -0.000271 0.119635 -0.181385 -0.062426 0.364762 -0.062500 0 0 0 0 0 0 3 407228
-0.004175 -0.000271 0.119635 -0.181537 -0.062399 0.364776 -0.062500 0 0 0 0 0 0 3 408263
-0.004194 -0.000266 0.119645 0.067586 -0.120614 0.232866 -0.062500 0 0 0 0 0 0 3 409238
-0.004203 -0.000264 0.119648 -0.034040 -0.097519 0.297307 -0.062500 0 0 0 0 0 0 3 410251
-0.004208 -0.000263 0.119649 -0.106225 -0.080619 0.330689 -0.062500 0 0 0 0 0 0 3 411239
-0.004210 -0.000262 0.119649 -0.144030 -0.071576 0.343385 -0.062500 0 0 0 0 0 0 3 412219
-0.004211 -0.000262 0.119650 -0.162944 -0.066983 0.347907 -0.062500 0 0 0 0 0 0 3 413236
-0.004212 -0.000262 0.119650 -0.172345 -0.064675 0.349493 -0.062500 0 0 0 0 0 0 3 414236
-0.004212 -0.000262 0.119650 -0.177026 -0.063515 0.350046 -0.062500 0 0 0 0 0 0 3 415225
-0.004212 -0.000262 0.119650 -0.179351 -0.062931 0.350234 -0.062500 0 0 0 0 0 0 3 416239
-0.004212 -0.000262 0.119650 -0.180520 -0.062647 0.350304 -0.062500 0 0 0 0 0 0 3 417236
-0.004212 -0.000262 0.119650 -0.181103 -0.062505 0.350317 -0.062500 0 0 0 0 0 0 3 418236
-0.004212 -0.000262 0.119650 -0.181382 -0.062428 0.350326 -0.062500 0 0 0 0 0 0 3 419238
-0.004212 -0.000262 0.119650 -0.181532 -0.062401 0.350340 -0.062500 0 0 0 0 0 0 3 420212
-0.004232 -0.000257 0.119659 0.067721 -0.120638 0.218580 -0.062500 0 0 0 0 0 0 3 421240
-0.004241 -0.000255 0.119662 -0.033983 -0.097523 0.282943 -0.062500 0 0 0 0 0 0 3 422235
-0.004246 -0.000254 0.119663 -0.106202 -0.080623 0.316292 -0.062500 0 0 0 0 0 0 3 423234
-0.004248 -0.000253 0.119664 -0.144020 -0.071589 0.328976 -0.062500 0 0 0 0 0 0 3 424239
-0.004249 -0.000253 0.119664 -0.162936 -0.066976 0.333489 -0.062500 0 0 0 0 0 0 3 425234
-0.004250 -0.000253 0.119664 -0.172356 -0.064681 0.335075 -0.062500 0 0 0 0 0 0 3 426236
-0.004255 -0.000235 0.119653 -0.110553 -0.298234 0.484544 -0.062500 0 0 0 0 0 0 3 427234
-0.004258 -0.000226 0.119650 -0.155887 -0.209766 0.412099 -0.062500 0 0 0 0 0 0 3 428238
-0.004260 -0.000221 0.119648 -0.176431 -0.141429 0.374442 -0.062500 0 0 0 0 0 0 3 429234
-0.004260 -0.000219 0.119648 -0.187935 -0.105222 0.360092 -0.062500 0 0 0 0 0 0 3 430235
-0.004261 -0.000218 0.119648 -0.193980 -0.086939 0.354979 -0.062500 0 0 0 0 0 0 3 431234
-0.004261 -0.000217 0.119648 -0.197110 -0.077780 0.353184 -0.062500 0 0 0 0 0 0 3 432240
-0.004261 -0.000217 0.119648 -0.198689 -0.073207 0.352567 -0.062500 0 0 0 0 0 0 3 433230
-0.004261 -0.000217 0.119648 -0.199501 -0.070917 0.352340 -0.062500 0 0 0 0 0 0 3 434235
-0.004261 -0.000217 0.119648 -0.199901 -0.069769 0.352273 -0.062500 0 0 0 0 0 0 3 435236
-0.004261 -0.000217 0.119648 -0.200116 -0.069196 0.352246 -0.062500 0 0 0 0 0 0 3 436236
-0.004261 -0.000217 0.119648 -0.200213 -0.068897 0.352234 -0.062500 0 0 0 0 0 0 3 437235
-0.004261 -0.000217 0.119648 -0.200254 -0.068769 0.352231 -0.062500 0 0 0 0 0 0 3 438235
-0.004261 -0.000217 0.119648 -0.200298 -0.068696 0.352229 -0.062500 0 0 0 0 0 0 3 439236
-0.004280 -0.000212 0.119657 0.055126 -0.124679 0.220680 -0.062500 0 0 0 0 0 0 3 440236
-0.004290 -0.000210 0.119660 -0.046607 -0.101517 0.284938 -0.062500 0 0 0 0 0 0 3 441236
-0.004294 -0.000209 0.119662 -0.118867 -0.084579 0.318235 -0.062500 0 0 0 0 0 0 3 442235
-0.004297 -0.000208 0.119662 -0.156672 -0.075533 0.330905 -0.062500 0 0 0 0 0 0 3 443224
-0.004298 -0.000208 0.119662 -0.175605 -0.070946 0.335418 -0.062500 0 0 0 0 0 0 3 444233
-0.004298 -0.000208 0.119662 -0.185013 -0.068637 0.336992 -0.062500 0 0 0 0 0 0 3 445239
-0.004299 -0.000208 0.119662 -0.189685 -0.067479 0.337533 -0.062500 0 0 0 0 0 0 3 446236
-0.004299 -0.000208 0.119662 -0.192012 -0.066896 0.337737 -0.062500 0 0 0 0 0 0 3 447235
-0.004299 -0.000208 0.119662 -0.193172 -0.066603 0.337795 -0.062500 0 0 0 0 0 0 3 448236
-0.004299 -0.000208 0.119662 -0.193767 -0.066458 0.337812 -0.062500 0 0 0 0 0 0 3 449232
-0.004299 -0.000208 0.119662 -0.194055 -0.066389 0.337833 -0.062500 0 0 0 0 0 0 3 450235
-0.004299 -0.000208 0.119662 -0.194198 -0.066354 0.337836 -0.062500 0 0 0 0 0 0 3 451236
-0.004299 -0.000208 0.119662 -0.194261 -0.066329 0.337833 -0.062500 0 0 0 0 0 0 3 452236
-0.004299 -0.000208 0.119662 -0.194298 -0.066329 0.337838 -0.062500 0 0 0 0 0 0 3 453235
-0.004299 -0.000208 0.119662 -0.194324 -0.066323 0.337831 -0.062500 0 0 0 0 0 0 3 454233
-0.004299 -0.000208 0.119662 -0.194327 -0.066323 0.337830 -0.062500 0 0 0 0 0 0 3 455222
-0.004299 -0.000208 0.119662 -0.194339 -0.066320 0.337835 -0.062500 0 0 0 0 0 0 3 456230
-0.004318 -0.000203 0.119672 0.055229 -0.124669 0.206431 -0.062500 0 0 0 0 0 0 3 457218
-0.004328 -0.000201 0.119675 -0.046557 -0.101506 0.270605 -0.062500 0 0 0 0 0 0 3 458228
-0.004332 -0.000200 0.119676 -0.118845 -0.084582 0.303875 -0.062500 0 0 0 0 0 0 3 459220
-0.004335 -0.000199 0.119676 -0.156665 -0.075535 0.316525 -0.062500 0 0 0 0 0 0 3 460228
-0.004336 -0.000199 0.119676 -0.175598 -0.070938 0.321035 -0.062500 0 0 0 0 0 0 3 461218
-0.004336 -0.000199 0.119677 -0.185008 -0.068627 0.322605 -0.062500 0 0 0 0 0 0 3 462228
-0.004337 -0.000199 0.119677 -0.189690 -0.067477 0.323156 -0.062500 0 0 0 0 0 0 3 463218
-0.004337 -0.000199 0.119677 -0.192007 -0.066897 0.323354 -0.062500 0 0 0 0 0 0 3 464227
-0.004337 -0.000199 0.119677 -0.193178 -0.066602 0.323417 -0.062500 0 0 0 0 0 0 3 465228
-0.004337 -0.000199 0.119677 -0.193759 -0.066470 0.323435 -0.062500 0 0 0 0 0 0 3 466219
-0.004337 -0.000199 0.119677 -0.194050 -0.066391 0.323450 -0.062500 0 0 0 0 0 0 3 467241
-0.004337 -0.000199 0.119677 -0.194192 -0.066356 0.323451 -0.062500 0 0 0 0 0 0 3 468226
-0.004337 -0.000199 0.119677 -0.194267 -0.066327 0.323455 -0.062500 0 0 0 0 0 0 3 469235
-0.004337 -0.000199 0.119677 -0.194305 -0.066327 0.323440 -0.062500 0 0 0 0 0 0 3 470226
-0.004337 -0.000199 0.119677 -0.194313 -0.066316 0.323451 -0.062500 0 0 0 0 0 0 3 471229
-0.004337 -0.000199 0.119677 -0.194333 -0.066320 0.323451 -0.062500 0 0 0 0 0 0 3 472218
-0.004337 -0.000199 0.119677 -0.194335 -0.066321 0.323451 -0.062500 0 0 0 0 0 0 3 473233
-0.004356 -0.000194 0.119686 0.055357 -0.124701 0.192190 -0.062500 0 0 0 0 0 0 3 474239
-0.004366 -0.000192 0.119689 -0.046506 -0.101529 0.256292 -0.062500 0 0 0 0 0 0 3 475221
-0.004370 -0.000191 0.119690 -0.118823 -0.084589 0.289529 -0.062500 0 0 0 0 0 0 3 476240
-0.004373 -0.000190 0.119691 -0.156658 -0.075537 0.302160 -0.062500 0 0 0 0 0 0 3 477235
-0.004374 -0.000190 0.119691 -0.175595 -0.070949 0.306666 -0.062500 0 0 0 0 0 0 3 478234
-0.004374 -0.000190 0.119691 -0.185000 -0.068630 0.308239 -0.062500 0 0 0 0 0 0 3 479234
-0.004362 -0.000176 0.119702 -0.350645 -0.242203 0.152752 -0.062500 0 0 0 0 0 0 3 480235
-0.004356 -0.000170 0.119706 -0.291052 -0.171959 0.229120 -0.062500 0 0 0 0 0 0 3 481234
-0.004353 -0.000166 0.119707 -0.245396 -0.120988 0.268692 -0.062500 0 0 0 0 0 0 3 482235
-0.004351 -0.000165 0.119708 -0.220430 -0.093857 0.283760 -0.062500 0 0 0 0 0 0 3 483234
-0.004350 -0.000164 0.119708 -0.207547 -0.080116 0.289117 -0.062500 0 0 0 0 0 0 3 484217
-0.004350 -0.000163 0.119708 -0.200980 -0.073223 0.290996 -0.062500 0 0 0 0 0 0 3 485236
-0.004350 -0.000163 0.119708 -0.197680 -0.069767 0.291653 -0.062500 0 0 0 0 0 0 3 486235
-0.004350 -0.000163 0.119708 -0.196017 -0.068044 0.291879 -0.062500 0 0 0 0 0 0 3 487237
-0.004369 -0.000158 0.119717 0.054615 -0.125613 0.160776 -0.062500 0 0 0 0 0 0 3 488234
-0.004378 -0.000156 0.119721 -0.046860 -0.101975 0.224857 -0.062500 0 0 0 0 0 0 3 489233
-0.004383 -0.000155 0.119722 -0.119001 -0.084805 0.258083 -0.062500 0 0 0 0 0 0 3 490205
-0.004385 -0.000154 0.119722 -0.156753 -0.075644 0.270715 -0.062500 0 0 0 0 0 0 3 491205
-0.004386 -0.000154 0.119722 -0.175640 -0.070995 0.275219 -0.062500 0 0 0 0 0 0 3 492205
-0.004387 -0.000154 0.119722 -0.185028 -0.068653 0.276803 -0.062500 0 0 0 0 0 0 3 493233
-0.004387 -0.000154 0.119722 -0.189695 -0.067483 0.277347 -0.062500 0 0 0 0 0 0 3 494233
-0.004387 -0.000154 0.119722 -0.192019 -0.066909 0.277536 -0.062500 0 0 0 0 0 0 3 495234
-0.004387 -0.000154 0.119722 -0.193184 -0.066606 0.277604 -0.062500 0 0 0 0 0 0 3 496235
-0.004387 -0.000154 0.119722 -0.193769 -0.066463 0.277635 -0.062500 0 0 0 0 0 0 3 497232
-0.004387 -0.000154 0.119722 -0.194055 -0.066393 0.277639 -0.062500 0 0 0 0 0 0 3 498223
-0.004387 -0.000154 0.119722 -0.194198 -0.066359 0.277639 -0.062500 0 0 0 0 0 0 3 499234
-0.004387 -0.000154 0.119722 -0.194261 -0.066333 0.277636 -0.062500 0 0 0 0 0 0 3 500236
-0.004393 -0.000136 0.119712 -0.127981 -0.300870 0.426988 -0.062500 0 0 0 0 0 0 3 501234
-0.004395 -0.000127 0.119708 -0.152225 -0.206829 0.354176 -0.062500 0 0 0 0 0 0 3 502204
-0.004397 -0.000122 0.119707 -0.171581 -0.138840 0.316328 -0.062500 0 0 0 0 0 0 3 503232
-0.004397 -0.000120 0.119706 -0.182499 -0.102773 0.301909 -0.062500 0 0 0 0 0 0 3 504234
-0.004398 -0.000119 0.119706 -0.188279 -0.084558 0.296774 -0.062500 0 0 0 0 0 0 3 505233
-0.004398 -0.000118 0.119706 -0.191266 -0.075446 0.294971 -0.062500 0 0 0 0 0 0 3 506233
-0.004398 -0.000118 0.119706 -0.192782 -0.070870 0.294343 -0.062500 0 0 0 0 0 0 3 507233
-0.004398 -0.000118 0.119706 -0.193551 -0.068599 0.294120 -0.062500 0 0 0 0 0 0 3 508216
-0.004398 -0.000118 0.119706 -0.193935 -0.067456 0.294046 -0.062500 0 0 0 0 0 0 3 509232
-0.004398 -0.000118 0.119706 -0.194149 -0.066884 0.294017 -0.062500 0 0 0 0 0 0 3 510233
-0.004398 -0.000118 0.119706 -0.194243 -0.066596 0.294011 -0.062500 0 0 0 0 0 0 3 511237
-0.004398 -0.000118 0.119706 -0.194286 -0.066458 0.294002 -0.062500 0 0 0 0 0 0 3 512205
-0.004398 -0.000118 0.119706 -0.194308 -0.066389 0.294007 -0.062500 0 0 0 0 0 0 3 513234
-0.004398 -0.000118 0.119706 -0.194321 -0.066349 0.294007 -0.062500 0 0 0 0 0 0 3 514233
-0.004398 -0.000118 0.119706 -0.194337 -0.066331 0.294006 -0.062500 0 0 0 0 0 0 3 515233
-0.004398 -0.000118 0.119706 -0.194339 -0.066330 0.294006 -0.062500 0 0 0 0 0 0 3 516234
-0.004398 -0.000118 0.119706 -0.194342 -0.066319 0.293999 -0.062500 0 0 0 0 0 0 3 517233
-0.004398 -0.000118 0.119706 -0.194339 -0.066328 0.294005 -0.062500 0 0 0 0 0 0 3 518203
-0.004398 -0.000118 0.119706 -0.194334 -0.066310 0.294006 -0.062500 0 0 0 0 0 0 3 519203
-0.004398 -0.000118 0.119706 -0.194342 -0.066317 0.293999 -0.062500 0 0 0 0 0 0 3 520242
-0.004398 -0.000118 0.119706 -0.194332 -0.066320 0.294012 -0.062500 0 0 0 0 0 0 3 521219
-0.004398 -0.000118 0.119706 -0.194334 -0.066309 0.294007 -0.062500 0 0 0 0 0 0 3 522226
-0.004398 -0.000118 0.119706 -0.194341 -0.066316 0.293999 -0.062500 0 0 0 0 0 0 3 523218
-0.004398 -0.000118 0.119706 -0.194342 -0.066317 0.293998 -0.062500 0 0 0 0 0 0 3 524301
-0.004398 -0.000118 0.119706 -0.194332 -0.066320 0.294012 -0.062500 0 0 0 0 0 0 3 525301
-0.004398 -0.000118 0.119706 -0.194334 -0.066309 0.294007 -0.062500 0 0 0 0 0 0 3 526285
-0.004398 -0.000118 0.119706 -0.194341 -0.066316 0.293999 -0.062500 0 0 0 0 0 0 3 527301
-0.004398 -0.000118 0.119706 -0.194339 -0.066328 0.294005 -0.062500 0 0 0 0 0 0 3 528284
-0.004398 -0.000118 0.119706 -0.194334 -0.066310 0.294006 -0.062500 0 0 0 0 0 0 3 529300
-0.004398 -0.000118 0.119706 -0.194334 -0.066308 0.294006 -0.062500 0 0 0 0 0 0 3 530282
-0.004398 -0.000118 0.119706 -0.194338 -0.066327 0.294006 -0.062500 0 0 0 0 0 0 3 531299
-0.004398 -0.000118 0.119706 -0.194334 -0.066310 0.294006 -0.062500 0 0 0 0 0 0 3 532304
-0.004398 -0.000118 0.119706 -0.194342 -0.066317 0.293999 -0.062500 0 0 0 0 0 0 3 533301
-0.004398 -0.000118 0.119706 -0.194346 -0.066306 0.294011 -0.062500 0 0 0 0 0 0 3 534283
-0.004398 -0.000118 0.119706 -0.194340 -0.066327 0.294006 -0.062500 0 0 0 0 0 0 3 535300
-0.004398 -0.000118 0.119706 -0.194342 -0.066318 0.293999 -0.062500 0 0 0 0 0 0 3 536284
-0.004398 -0.000118 0.119706 -0.194335 -0.066309 0.294005 -0.062500 0 0 0 0 0 0 3 537227
-0.004398 -0.000118 0.119706 -0.194338 -0.066327 0.294006 -0.062500 0 0 0 0 0 0 3 538217
-0.004398 -0.000118 0.119706 -0.194334 -0.066310 0.294006 -0.062500 0 0 0 0 0 0 3 539217
-0.004398 -0.000118 0.119706 -0.194342 -0.066317 0.293999 -0.062500 0 0 0 0 0 0 3 540227
-0.004398 -0.000118 0.119706 -0.194332 -0.066320 0.294012 -0.062500 0 0 0 0 0 0 3 541218
-0.004398 -0.000118 0.119706 -0.194334 -0.066309 0.294007 -0.062500 0 0 0 0 0 0 3 542213
-0.004398 -0.000118 0.119706 -0.194341 -0.066316 0.293999 -0.062500 0 0 0 0 0 0 3 543231
-0.004398 -0.000118 0.119706 -0.194335 -0.066309 0.294005 -0.062500 0 0 0 0 0 0 3 544226
-0.004398 -0.000118 0.119706 -0.194338 -0.066327 0.294006 -0.062500 0 0 0 0 0 0 3 545235
-0.004398 -0.000118 0.119706 -0.194334 -0.066310 0.294006 -0.062500 0 0 0 0 0 0 3 546239
-0.004398 -0.000118 0.119706 -0.194342 -0.066317 0.293999 -0.062500 0 0 0 0 0 0 3 547217
-0.004398 -0.000118 0.119706 -0.194332 -0.066320 0.294012 -0.062500 0 0 0 0 0 0 3 548232
-0.004398 -0.000118 0.119706 -0.194341 -0.066318 0.294000 -0.062500 0 0 0 0 0 0 3 549232
-0.004398 -0.000118 0.119706 -0.194346 -0.066306 0.294011 -0.062500 0 0 0 0 0 0 3 550239
-0.004398 -0.000118 0.119706 -0.194343 -0.066316 0.294000 -0.062500 0 0 0 0 0 0 3 551231
-0.004398 -0.000118 0.119706 -0.194339 -0.066328 0.294005 -0.062500 0 0 0 0 0 0 3 552223
-0.004398 -0.000118 0.119706 -0.194335 -0.066310 0.294006 -0.062500 0 0 0 0 0 0 3 553235
-0.004398 -0.000118 0.119706 -0.194342 -0.066317 0.293999 -0.062500 0 0 0 0 0 0 3 554231
-0.004398 -0.000118 0.119706 -0.194339 -0.066328 0.294005 -0.062500 0 0 0 0 0 0 3 555233
-0.004398 -0.000118 0.119706 -0.194334 -0.066310 0.294006 -0.062500 0 0 0 0 0 0 3 556232
-0.004398 -0.000118 0.119706 -0.194334 -0.066308 0.294006 -0.062500 0 0 0 0 0 0 3 557233
-0.004398 -0.000118 0.119706 -0.194342 -0.066316 0.293999 -0.062500 0 0 0 0 0 0 3 558230
-0.004398 -0.000118 0.119706 -0.194339 -0.066328 0.294005 -0.062500 0 0 0 0 0 0 3 559240
-0.004398 -0.000118 0.119706 -0.194334 -0.066310 0.294006 -0.062500 0 0 0 0 0 0 3 560207
-0.004398 -0.000118 0.119706 -0.194334 -0.066308 0.294006 -0.062500 0 0 0 0 0 0 3 561235
-0.004398 -0.000118 0.119706 -0.194338 -0.066327 0.294005 -0.062500 0 0 0 0 0 0 3 562218
-0.004398 -0.000118 0.119706 -0.194334 -0.066310 0.294006 -0.062500 0 0 0 0 0 0 3 563233
-0.004398 -0.000118 0.119706 -0.194342 -0.066317 0.293999 -0.062500 0 0 0 0 0 0 3 564232
-0.004398 -0.000118 0.119706 -0.194343 -0.066317 0.294018 -0.062500 0 0 0 0 0 0 3 565231
-0.004398 -0.000118 0.119706 -0.194342 -0.066317 0.294000 -0.062500 0 0 0 0 0 0 3 566233
-0.004398 -0.000118 0.119706 -0.194342 -0.066317 0.293998 -0.062500 0 0 0 0 0 0 3 567232
-0.004398 -0.000118 0.119706 -0.194332 -0.066320 0.294012 -0.062500 0 0 0 0 0 0 3 568232
-0.004398 -0.000118 0.119706 -0.194334 -0.066309 0.294007 -0.062500 0 0 0 0 0 0 3 569201
-0.004398 -0.000118 0.119706 -0.194341 -0.066316 0.293999 -0.062500 0 0 0 0 0 0 3 570230
-0.004398 -0.000118 0.119706 -0.194342 -0.066317 0.293998 -0.062500 0 0 0 0 0 0 3 571231
-0.004398 -0.000118 0.119706 -0.194332 -0.066320 0.294012 -0.062500 0 0 0 0 0 0 3 572237
-0.004398 -0.000118 0.119706 -0.194334 -0.066309 0.294007 -0.062500 0 0 0 0 0 0 3 573230
-0.004398 -0.000118 0.119706 -0.194341 -0.066316 0.293999 -0.062500 0 0 0 0 0 0 3 574229
-0.004398 -0.000118 0.119706 -0.194332 -0.066320 0.294012 -0.062500 0 0 0 0 0 0 3 575232
-0.004398 -0.000118 0.119706 -0.194341 -0.066318 0.294000 -0.062500 0 0 0 0 0 0 3 576214
-0.004398 -0.000118 0.119706 -0.194335 -0.066309 0.294005 -0.062500 0 0 0 0 0 0 3 577231
-0.004398 -0.000118 0.119706 -0.194342 -0.066316 0.293999 -0.062500 0 0 0 0 0 0 3 578230
-0.004398 -0.000118 0.119706 -0.194343 -0.066317 0.294018 -0.062500 0 0 0 0 0 0 3 579231
-0.004398 -0.000118 0.119706 -0.194342 -0.066317 0.294000 -0.062500 0 0 0 0 0 0 3 580233
-0.004398 -0.000118 0.119706 -0.194342 -0.066317 0.293998 -0.062500 0 0 0 0 0 0 3 581230
-0.004398 -0.000118 0.119706 -0.194332 -0.066320 0.294012 -0.062500 0 0 0 0 0 0 3 582210
-0.004398 -0.000118 0.119706 -0.194334 -0.066309 0.294007 -0.062500 0 0 0 0 0 0 3 583229
-0.004398 -0.000118 0.119706 -0.194341 -0.066316 0.293999 -0.062500 0 0 0 0 0 0 3 584311
-0.004398 -0.000118 0.119706 -0.194342 -0.066317 0.293998 -0.062500 0 0 0 0 0 0 3 585301
-0.004398 -0.000118 0.119706 -0.194332 -0.066320 0.294012 -0.062500 0 0 0 0 0 0 3 586305
-0.004398 -0.000118 0.119706 -0.194334 -0.066309 0.294007 -0.062500 0 0 0 0 0 0 3 587275
-0.004398 -0.000118 0.119706 -0.194341 -0.066316 0.293999 -0.062500 0 0 0 0 0 0 3 588303
-0.004398 -0.000118 0.119706 -0.194339 -0.066328 0.294005 -0.062500 0 0 0 0 0 0 3 589298
-0.004398 -0.000118 0.119706 -0.194334 -0.066310 0.294006 -0.062500 0 0 0 0 0 0 3 590275
-0.004398 -0.000118 0.119706 -0.194334 -0.066308 0.294006 -0.062500 0 0 0 0 0 0 3 591284
-0.004398 -0.000118 0.119706 -0.194342 -0.066316 0.293999 -0.062500 0 0 0 0 0 0 3 592399
-0.004398 -0.000118 0.119706 -0.194339 -0.066328 0.294005 -0.062500 0 0 0 0 0 0 3 593279
-0.004398 -0.000118 0.119706 -0.194334 -0.066310 0.294006 -0.062500 0 0 0 0 0 0 3 594298
-0.004398 -0.000118 0.119706 -0.194346 -0.066306 0.294012 -0.062500 0 0 0 0 0 0 3 595295
-0.004398 -0.000118 0.119706 -0.194340 -0.066327 0.294007 -0.062500 0 0 0 0 0 0 3 596282
-0.004398 -0.000118 0.119706 -0.194342 -0.066318 0.293999 -0.062500 0 0 0 0 0 0 3 597296
-0.004398 -0.000118 0.119706 -0.194342 -0.066317 0.293998 -0.062500 0 0 0 0 0 0 3 598279
-0.004398 -0.000118 0.119706 -0.194332 -0.066320 0.294012 -0.062500 0 0 0 0 0 0 3 599281
-0.004398 -0.000118 0.119706 -0.194334 -0.066309 0.294007 -0.062500 0 0 0 0 0 0 3 600297
-0.004398 -0.000118 0.119706 -0.194341 -0.066316 0.293999 -0.062500 0 0 0 0 0 0 3 601405
-0.004398 -0.000118 0.119706 -0.194339 -0.066328 0.294005 -0.062500 0 0 0 0 0 0 3 602422
-0.004398 -0.000118 0.119706 -0.194334 -0.066310 0.294006 -0.062500 0 0 0 0 0 0 3 603407
-0.004398 -0.000118 0.119706 -0.194334 -0.066308 0.294006 -0.062500 0 0 0 0 0 0 3 604422
-0.004398 -0.000118 0.119706 -0.194342 -0.066316 0.293999 -0.062500 0 0 0 0 0 0 3 605405
-0.004398 -0.000118 0.119706 -0.194339 -0.066328 0.294005 -0.062500 0 0 0 0 0 0 3 606419
-0.004398 -0.000118 0.119706 -0.194334 -0.066310 0.294006 -0.062500 0 0 0 0 0 0 3 607405
-0.004398 -0.000118 0.119706 -0.194334 -0.066308 0.294006 -0.062500 0 0 0 0 0 0 3 608414
-0.004398 -0.000118 0.119706 -0.194338 -0.066327 0.294006 -0.062500 0 0 0 0 0 0 3 609339
-0.004398 -0.000118 0.119706 -0.194334 -0.066310 0.294006 -0.062500 0 0 0 0 0 0 3 610348
-0.004398 -0.000118 0.119706 -0.194353 -0.066314 0.294005 -0.062500 0 0 0 0 0 0 3 611339
-0.004398 -0.000118 0.119706 -0.194343 -0.066317 0.293999 -0.062500 0 0 0 0 0 0 3 612223
-0.004398 -0.000118 0.119706 -0.194332 -0.066320 0.294012 -0.062500 0 0 0 0 0 0 3 613339
-0.004398 -0.000118 0.119706 -0.194334 -0.066309 0.294007 -0.062500 0 0 0 0 0 0 3 614347
-0.004398 -0.000118 0.119706 -0.194341 -0.066316 0.293999 -0.062500 0 0 0 0 0 0 3 615339
-0.004398 -0.000118 0.119706 -0.194339 -0.066328 0.294005 -0.062500 0 0 0 0 0 0 3 616339
-0.004398 -0.000118 0.119706 -0.194334 -0.066310 0.294006 -0.062500 0 0 0 0 0 0 3 617362
-0.004398 -0.000118 0.119706 -0.194334 -0.066308 0.294006 -0.062500 0 0 0 0 0 0 3 618221
-0.004398 -0.000118 0.119706 -0.194342 -0.066316 0.293999 -0.062500 0 0 0 0 0 0 3 619357
-0.004398 -0.000118 0.119706 -0.194339 -0.066328 0.294005 -0.062500 0 0 0 0 0 0 3 620344
-0.004398 -0.000118 0.119706 -0.194334 -0.066310 0.294006 -0.062500 0 0 0 0 0 0 3 621214
-0.004398 -0.000118 0.119706 -0.194334 -0.066308 0.294006 -0.062500 0 0 0 0 0 0 3 622350
-0.004398 -0.000118 0.119706 -0.194338 -0.066327 0.294006 -0.062500 0 0 0 0 0 0 3 623226
-0.004398 -0.000118 0.119706 -0.194334 -0.066310 0.294006 -0.062500 0 0 0 0 0 0 3 624353
-0.004398 -0.000118 0.119706 -0.194342 -0.066317 0.293999 -0.062500 0 0 0 0 0 0 3 625339
-0.004398 -0.000118 0.119706 -0.194343 -0.066317 0.294018 -0.062500 0 0 0 0 0 0 3 626359
-0.004398 -0.000118 0.119706 -0.194342 -0.066317 0.294001 -0.062500 0 0 0 0 0 0 3 627351
-0.004398 -0.000118 0.119706 -0.194342 -0.066317 0.293998 -0.062500 0 0 0 0 0 0 3 628358
-0.004398 -0.000118 0.119706 -0.194342 -0.066317 0.293998 -0.062500 0 0 0 0 0 0 3 629350
-0.004398 -0.000118 0.119706 -0.194332 -0.066320 0.294012 -0.062500 0 0 0 0 0 0 3 630355
-0.004398 -0.000118 0.119706 -0.194334 -0.066309 0.294007 -0.062500 0 0 0 0 0 0 3 631353
-0.004398 -0.000118 0.119706 -0.194341 -0.066316 0.293999 -0.062500 0 0 0 0 0 0 3 632349
-0.004398 -0.000118 0.119706 -0.194339 -0.066328 0.294005 -0.062500 0 0 0 0 0 0 3 633355
-0.004398 -0.000118 0.119706 -0.194334 -0.066310 0.294006 -0.062500 0 0 0 0 0 0 3 634355
-0.004398 -0.000118 0.119706 -0.194334 -0.066308 0.294006 -0.062500 0 0 0 0 0 0 3 635356
-0.004398 -0.000118 0.119706 -0.194342 -0.066316 0.293999 -0.062500 0 0 0 0 0 0 3 636359
-0.004398 -0.000118 0.119706 -0.194339 -0.066328 0.294005 -0.062500 0 0 0 0 0 0 3 637353
-0.004398 -0.000118 0.119706 -0.194334 -0.066310 0.294005 -0.062500 0 0 0 0 0 0 3 638324
-0.004398 -0.000118 0.119706 -0.194346 -0.066306 0.294012 -0.062500 0 0 0 0 0 0 3 639352
-0.004398 -0.000118 0.119706 -0.194340 -0.066327 0.294006 -0.062500 0 0 0 0 0 0 3 640230
-0.004398 -0.000118 0.119706 -0.194342 -0.066318 0.293999 -0.062500 0 0 0 0 0 0 3 641358
-0.004398 -0.000118 0.119706 -0.194335 -0.066309 0.294005 -0.062500 0 0 0 0 0 0 3 642353
-0.004398 -0.000118 0.119706 -0.194338 -0.066327 0.294006 -0.062500 0 0 0 0 0 0 3 643354
-0.004398 -0.000118 0.119706 -0.194334 -0.066310 0.294006 -0.062500 0 0 0 0 0 0 3 644355
-0.004398 -0.000118 0.119706 -0.194334 -0.066308 0.294006 -0.062500 0 0 0 0 0 0 3 645354
-0.004398 -0.000118 0.119706 -0.194342 -0.066316 0.293999 -0.062500 0 0 0 0 0 0 3 646354
-0.004398 -0.000118 0.119706 -0.194339 -0.066328 0.294005 -0.062500 0 0 0 0 0 0 3 647353
-0.004398 -0.000118 0.119706 -0.194334 -0.066310 0.294006 -0.062500 0 0 0 0 0 0 3 648229
-0.004398 -0.000118 0.119706 -0.194334 -0.066308 0.294006 -0.062500 0 0 0 0 0 0 3 649355
-0.004398 -0.000118 0.119706 -0.194338 -0.066327 0.294006 -0.062500 0 0 0 0 0 0 3 650356
-0.004398 -0.000118 0.119706 -0.194334 -0.066310 0.294006 -0.062500 0 0 0 0 0 0 3 651355
-0.004398 -0.000118 0.119706 -0.194342 -0.066317 0.293999 -0.062500 0 0 0 0 0 0 3 652355
-0.004398 -0.000118 0.119706 -0.194332 -0.066320 0.294012 -0.062500 0 0 0 0 0 0 3 653347
-0.004398 -0.000118 0.119706 -0.194341 -0.066318 0.294000 -0.062500 0 0 0 0 0 0 3 654353
-0.004398 -0.000118 0.119706 -0.194335 -0.066309 0.294005 -0.062500 0 0 0 0 0 0 3 655324
-0.004398 -0.000118 0.119706 -0.194353 -0.066314 0.294005 -0.062500 0 0 0 0 0 0 3 656354
-0.004398 -0.000118 0.119706 -0.194340 -0.066328 0.294006 -0.062500 0 0 0 0 0 0 3 657353
-0.004398 -0.000118 0.119706 -0.194335 -0.066310 0.294006 -0.062500 0 0 0 0 0 0 3 658349
-0.004398 -0.000118 0.119706 -0.194342 -0.066317 0.293999 -0.062500 0 0 0 0 0 0 3 659345
-0.004398 -0.000118 0.119706 -0.194332 -0.066320 0.294012 -0.062500 0 0 0 0 0 0 3 660350
-0.004398 -0.000118 0.119706 -0.194334 -0.066309 0.294007 -0.062500 0 0 0 0 0 0 3 661353
-0.004398 -0.000118 0.119706 -0.194341 -0.066316 0.293999 -0.062500 0 0 0 0 0 0 3 662353
-0.004398 -0.000118 0.119706 -0.194342 -0.066317 0.293998 -0.062500 0 0 0 0 0 0 3 663353
-0.004398 -0.000118 0.119706 -0.194339 -0.066328 0.294004 -0.062500 0 0 0 0 0 0 3 664354
-0.004398 -0.000118 0.119706 -0.194334 -0.066310 0.294005 -0.062500 0 0 0 0 0 0 3 665343
-0.004398 -0.000118 0.119706 -0.194334 -0.066308 0.294006 -0.062500 0 0 0 0 0 0 3 666346
-0.004398 -0.000118 0.119706 -0.194338 -0.066327 0.294005 -0.062500 0 0 0 0 0 0 3 667353
-0.004403 -0.000100 0.119695 -0.128072 -0.300729 0.443472 -0.062500 0 0 0 0 0 0 3 668354
-0.004406 -0.000091 0.119692 -0.152260 -0.206774 0.370597 -0.062500 0 0 0 0 0 0 3 669353
-0.004407 -0.000086 0.119690 -0.171595 -0.138805 0.332736 -0.062500 0 0 0 0 0 0 3 670348
-0.004408 -0.000084 0.119690 -0.182510 -0.102771 0.318300 -0.062500 0 0 0 0 0 0 3 671339
-0.004409 -0.000083 0.119690 -0.188280 -0.084557 0.313144 -0.062500 0 0 0 0 0 0 3 672348
-0.004409 -0.000082 0.119690 -0.191257 -0.075440 0.311342 -0.062500 0 0 0 0 0 0 3 673338
-0.004409 -0.000082 0.119690 -0.192788 -0.070881 0.310717 -0.062500 0 0 0 0 0 0 3 674348
-0.004409 -0.000082 0.119690 -0.193553 -0.068593 0.310493 -0.062500 0 0 0 0 0 0 3 675337
-0.004409 -0.000082 0.119690 -0.193949 -0.067446 0.310424 -0.062500 0 0 0 0 0 0 3 676346
-0.004409 -0.000082 0.119690 -0.194137 -0.066890 0.310391 -0.062500 0 0 0 0 0 0 3 677337
-0.004409 -0.000082 0.119690 -0.194240 -0.066601 0.310390 -0.062500 0 0 0 0 0 0 3 678347
-0.004397 -0.000068 0.119701 -0.355267 -0.241340 0.154538 -0.062500 0 0 0 0 0 0 3 679336
-0.004390 -0.000062 0.119705 -0.293380 -0.171502 0.230603 -0.062500 0 0 0 0 0 0 3 680347
-0.004387 -0.000058 0.119706 -0.246572 -0.120727 0.270080 -0.062500 0 0 0 0 0 0 3 681336
-0.004385 -0.000056 0.119706 -0.221022 -0.093725 0.285086 -0.062500 0 0 0 0 0 0 3 682347
-0.004384 -0.000056 0.119707 -0.207842 -0.080040 0.290452 -0.062500 0 0 0 0 0 0 3 683339
-0.004384 -0.000055 0.119707 -0.201140 -0.073177 0.292314 -0.062500 0 0 0 0 0 0 3 684354
-0.004384 -0.000055 0.119707 -0.197761 -0.069760 0.292969 -0.062500 0 0 0 0 0 0 3 685349
-0.004384 -0.000055 0.119707 -0.196051 -0.068030 0.293197 -0.062500 0 0 0 0 0 0 3 686348
-0.004384 -0.000055 0.119707 -0.195202 -0.067181 0.293275 -0.062500 0 0 0 0 0 0 3 687344
-0.004384 -0.000055 0.119707 -0.194766 -0.066746 0.293302 -0.062500 0 0 0 0 0 0 3 688346
-0.004384 -0.000055 0.119707 -0.194557 -0.066530 0.293314 -0.062500 0 0 0 0 0 0 3 689344
-0.004384 -0.000055 0.119707 -0.194449 -0.066418 0.293313 -0.062500 0 0 0 0 0 0 3 690329
-0.004384 -0.000055 0.119707 -0.194387 -0.066368 0.293323 -0.062500 0 0 0 0 0 0 3 691342
-0.004384 -0.000055 0.119707 -0.194365 -0.066347 0.293319 -0.062500 0 0 0 0 0 0 3 692354
-0.004384 -0.000055 0.119707 -0.194346 -0.066328 0.293312 -0.062500 0 0 0 0 0 0 3 693339
-0.004384 -0.000055 0.119707 -0.194345 -0.066327 0.293311 -0.062500 0 0 0 0 0 0 3 694354
-0.004384 -0.000055 0.119707 -0.194349 -0.066315 0.293324 -0.062500 0 0 0 0 0 0 3 695352
-0.004384 -0.000055 0.119707 -0.194337 -0.066317 0.293320 -0.062500 0 0 0 0 0 0 3 696353
-0.004384 -0.000055 0.119707 -0.194336 -0.066317 0.293319 -0.062500 0 0 0 0 0 0 3 697324
-0.004384 -0.000055 0.119707 -0.194336 -0.066317 0.293319 -0.062500 0 0 0 0 0 0 3 698348
-0.004384 -0.000055 0.119707 -0.194336 -0.066317 0.293319 -0.062500 0 0 0 0 0 0 3 699339
-0.004384 -0.000055 0.119707 -0.194336 -0.066317 0.293320 -0.062500 0 0 0 0 0 0 3 700356
-0.004371 -0.000041 0.119718 -0.355412 -0.241301 0.137580 -0.062500 0 0 0 0 0 0 3 701360
-0.004365 -0.000035 0.119722 -0.293451 -0.171468 0.213601 -0.062500 0 0 0 0 0 0 3 702352
-0.004362 -0.000031 0.119723 -0.246602 -0.120703 0.253047 -0.062500 0 0 0 0 0 0 3 703341
-0.004360 -0.000030 0.119723 -0.221036 -0.093704 0.268042 -0.062500 0 0 0 0 0 0 3 704354
-0.004359 -0.000029 0.119724 -0.207842 -0.080037 0.273393 -0.062500 0 0 0 0 0 0 3 705347
-0.004359 -0.000028 0.119724 -0.201145 -0.073182 0.275262 -0.062500 0 0 0 0 0 0 3 706350
-0.004358 -0.000028 0.119724 -0.197761 -0.069745 0.275917 -0.062500 0 0 0 0 0 0 3 707352
-0.004363 -0.000010 0.119713 -0.129797 -0.302281 0.425863 -0.062500 0 0 0 0 0 0 3 708354
-0.004366 -0.000001 0.119709 -0.153131 -0.207574 0.352952 -0.062500 0 0 0 0 0 0 3 709352
-0.004368 0.000004 0.119708 -0.166532 -0.135795 0.315041 -0.062500 0 0 0 0 0 0 3 710351
-0.004368 0.000006 0.119708 -0.177239 -0.099554 0.300594 -0.062500 0 0 0 0 0 0 3 711351
-0.004369 0.000007 0.119707 -0.182896 -0.081245 0.295447 -0.062500 0 0 0 0 0 0 3 712352
-0.004369 0.000008 0.119707 -0.185816 -0.072061 0.293635 -0.062500 0 0 0 0 0 0 3 713352
-0.004369 0.000008 0.119707 -0.187317 -0.067471 0.293007 -0.062500 0 0 0 0 0 0 3 714329
-0.004369 0.000008 0.119707 -0.188056 -0.065186 0.292789 -0.062500 0 0 0 0 0 0 3 715351
-0.004369 0.000008 0.119707 -0.188452 -0.064028 0.292713 -0.062500 0 0 0 0 0 0 3 716354
-0.004357 0.000022 0.119718 -0.349803 -0.238568 0.137133 -0.062500 0 0 0 0 0 0 3 717355
-0.004350 0.000028 0.119722 -0.287885 -0.168355 0.213055 -0.062500 0 0 0 0 0 0 3 718352
-0.004347 0.000032 0.119724 -0.241070 -0.117430 0.252447 -0.062500 0 0 0 0 0 0 3 719351
-0.004345 0.000033 0.119724 -0.215507 -0.090340 0.267429 -0.062500 0 0 0 0 0 0 3 720353
-0.004344 0.000034 0.119724 -0.202328 -0.076636 0.272781 -0.062500 0 0 0 0 0 0 3 721350
-0.004344 0.000035 0.119724 -0.195634 -0.069765 0.274638 -0.062500 0 0 0 0 0 0 3 722349
-0.004344 0.000035 0.119724 -0.192261 -0.066323 0.275294 -0.062500 0 0 0 0 0 0 3 723352
-0.004344 0.000035 0.119724 -0.190555 -0.064610 0.275519 -0.062500 0 0 0 0 0 0 3 724412
-0.004344 0.000035 0.119724 -0.189694 -0.063735 0.275604 -0.062500 0 0 0 0 0 0 3 725424
-0.004344 0.000035 0.119724 -0.189261 -0.063316 0.275631 -0.062500 0 0 0 0 0 0 3 726405
-0.004344 0.000035 0.119724 -0.189043 -0.063093 0.275630 -0.062500 0 0 0 0 0 0 3 727414
-0.004344 0.000035 0.119724 -0.188942 -0.062989 0.275640 -0.062500 0 0 0 0 0 0 3 728426
-0.004344 0.000035 0.119724 -0.188889 -0.062948 0.275644 -0.062500 0 0 0 0 0 0 3 729417
-0.004331 0.000049 0.119735 -0.350119 -0.238113 0.120199 -0.062500 0 0 0 0 0 0 3 730419
-0.004325 0.000055 0.119739 -0.288049 -0.168139 0.196080 -0.062500 0 0 0 0 0 0 3 731422
-0.004322 0.000059 0.119741 -0.241148 -0.117298 0.235437 -0.062500 0 0 0 0 0 0 3 732421
-0.004325 0.000078 0.119730 -0.149302 -0.324363 0.400380 -0.062500 0 0 0 0 0 0 3 733418
-0.004327 0.000088 0.119727 -0.160297 -0.216942 0.332615 -0.062500 0 0 0 0 0 0 3 734421
-0.004328 0.000093 0.119726 -0.172923 -0.142224 0.296482 -0.062500 0 0 0 0 0 0 3 735417
-0.004328 0.000096 0.119725 -0.180450 -0.102780 0.282658 -0.062500 0 0 0 0 0 0 3 736422
-0.004329 0.000097 0.119725 -0.184503 -0.082847 0.277712 -0.062500 0 0 0 0 0 0 3 737406
-0.004329 0.000098 0.119725 -0.186620 -0.072877 0.275978 -0.062500 0 0 0 0 0 0 3 738416
-0.004329 0.000098 0.119725 -0.187716 -0.067873 0.275384 -0.062500 0 0 0 0 0 0 3 739400
-0.004329 0.000098 0.119725 -0.188278 -0.065377 0.275162 -0.062500 0 0 0 0 0 0 3 740416
-0.004329 0.000098 0.119725 -0.188551 -0.064133 0.275090 -0.062500 0 0 0 0 0 0 3 741400
-0.004329 0.000098 0.119725 -0.188683 -0.063507 0.275071 -0.062500 0 0 0 0 0 0 3 742417
-0.004329 0.000098 0.119725 -0.188765 -0.063195 0.275065 -0.062500 0 0 0 0 0 0 3 743399
-0.004329 0.000098 0.119725 -0.188803 -0.063035 0.275057 -0.062500 0 0 0 0 0 0 3 744417
-0.004329 0.000098 0.119725 -0.188812 -0.062967 0.275055 -0.062500 0 0 0 0 0 0 3 745401
-0.004317 0.000112 0.119736 -0.350163 -0.238256 0.119796 -0.062500 0 0 0 0 0 0 3 746416
-0.004310 0.000118 0.119740 -0.288072 -0.168171 0.195590 -0.062500 0 0 0 0 0 0 3 747401
-0.004307 0.000122 0.119741 -0.241150 -0.117320 0.234903 -0.062500 0 0 0 0 0 0 3 748417
-0.004305 0.000123 0.119742 -0.215549 -0.090281 0.249868 -0.062500 0 0 0 0 0 0 3 749416
-0.004304 0.000124 0.119742 -0.202350 -0.076596 0.255195 -0.062500 0 0 0 0 0 0 3 750400
-0.004304 0.000125 0.119742 -0.195643 -0.069745 0.257053 -0.062500 0 0 0 0 0 0 3 751416
-0.004304 0.000125 0.119742 -0.192253 -0.066318 0.257706 -0.062500 0 0 0 0 0 0 3 752405
-0.004304 0.000125 0.119742 -0.190548 -0.064594 0.257941 -0.062500 0 0 0 0 0 0 3 753343
-0.004304 0.000125 0.119742 -0.189699 -0.063745 0.258018 -0.062500 0 0 0 0 0 0 3 754334
-0.004304 0.000125 0.119742 -0.189270 -0.063318 0.258037 -0.062500 0 0 0 0 0 0 3 755344
-0.004304 0.000125 0.119742 -0.189053 -0.063094 0.258055 -0.062500 0 0 0 0 0 0 3 756334
-0.004304 0.000125 0.119742 -0.188941 -0.062992 0.258061 -0.062500 0 0 0 0 0 0 3 757343
-0.004304 0.000125 0.119742 -0.188890 -0.062941 0.258058 -0.062500 0 0 0 0 0 0 3 758334
-0.004304 0.000125 0.119742 -0.188861 -0.062911 0.258059 -0.062500 0 0 0 0 0 0 3 759344
-0.004304 0.000125 0.119742 -0.188842 -0.062892 0.258053 -0.062500 0 0 0 0 0 0 3 760348
-0.004304 0.000125 0.119742 -0.188840 -0.062890 0.258052 -0.062500 0 0 0 0 0 0 3 761343
-0.004304 0.000125 0.119742 -0.188852 -0.062887 0.258058 -0.062500 0 0 0 0 0 0 3 762333
-0.004304 0.000125 0.119742 -0.188834 -0.062881 0.258060 -0.062500 0 0 0 0 0 0 3 763352
-0.004291 0.000139 0.119753 -0.350276 -0.238313 0.102913 -0.062500 0 0 0 0 0 0 3 764349
-0.004285 0.000145 0.119757 -0.288120 -0.168213 0.178655 -0.062500 0 0 0 0 0 0 3 765356
-0.004282 0.000149 0.119758 -0.241164 -0.117318 0.217936 -0.062500 0 0 0 0 0 0 3 766347
-0.004280 0.000150 0.119759 -0.215554 -0.090284 0.232883 -0.062500 0 0 0 0 0 0 3 767353
-0.004279 0.000151 0.119759 -0.202346 -0.076606 0.238207 -0.062500 0 0 0 0 0 0 3 768336
-0.004284 0.000170 0.119748 -0.129391 -0.303650 0.390300 -0.062500 0 0 0 0 0 0 3 769346
-0.004286 0.000179 0.119744 -0.150229 -0.206596 0.317701 -0.062500 0 0 0 0 0 0 3 770342
-0.004288 0.000183 0.119743 -0.167852 -0.137064 0.279871 -0.062500 0 0 0 0 0 0 3 771342
-0.004288 0.000186 0.119743 -0.177898 -0.100213 0.265452 -0.062500 0 0 0 0 0 0 3 772324
-0.004289 0.000187 0.119743 -0.183227 -0.081572 0.260305 -0.062500 0 0 0 0 0 0 3 773341
-0.004289 0.000188 0.119742 -0.185978 -0.072218 0.258498 -0.062500 0 0 0 0 0 0 3 774339
-0.004289 0.000188 0.119742 -0.187393 -0.067558 0.257867 -0.062500 0 0 0 0 0 0 3 775321
-0.004289 0.000188 0.119742 -0.188106 -0.065220 0.257652 -0.062500 0 0 0 0 0 0 3 776339
-0.004289 0.000188 0.119742 -0.188480 -0.064052 0.257576 -0.062500 0 0 0 0 0 0 3 777346
-0.004276 0.000202 0.119754 -0.350173 -0.239015 0.102590 -0.062500 0 0 0 0 0 0 3 778343
-0.004270 0.000208 0.119757 -0.288063 -0.168539 0.178225 -0.062500 0 0 0 0 0 0 3 779343
-0.004267 0.000212 0.119759 -0.241137 -0.117466 0.217451 -0.062500 0 0 0 0 0 0 3 780345
-0.004265 0.000213 0.119759 -0.210041 -0.087307 0.232397 -0.062500 0 0 0 0 0 0 3 781339
-0.004264 0.000214 0.119759 -0.196848 -0.073592 0.237702 -0.062500 0 0 0 0 0 0 3 782338
-0.004264 0.000215 0.119759 -0.190146 -0.066713 0.239576 -0.062500 0 0 0 0 0 0 3 783339
-0.004264 0.000215 0.119759 -0.186761 -0.063289 0.240219 -0.062500 0 0 0 0 0 0 3 784339
-0.004264 0.000215 0.119759 -0.185044 -0.061568 0.240445 -0.062500 0 0 0 0 0 0 3 785337
-0.004264 0.000215 0.119759 -0.184201 -0.060697 0.240526 -0.062500 0 0 0 0 0 0 3 786337
-0.004264 0.000215 0.119759 -0.183761 -0.060270 0.240558 -0.062500 0 0 0 0 0 0 3 787337
-0.004264 0.000215 0.119759 -0.183562 -0.060052 0.240556 -0.062500 0 0 0 0 0 0 3 788338
-0.004264 0.000215 0.119759 -0.183444 -0.059942 0.240567 -0.062500 0 0 0 0 0 0 3 789336
-0.004264 0.000215 0.119759 -0.183389 -0.059901 0.240571 -0.062500 0 0 0 0 0 0 3 790337
-0.004264 0.000215 0.119759 -0.183363 -0.059862 0.240566 -0.062500 0 0 0 0 0 0 3 791340
-0.004264 0.000215 0.119759 -0.183348 -0.059860 0.240559 -0.062500 0 0 0 0 0 0 3 792339
-0.004251 0.000229 0.119770 -0.326141 -0.229665 0.085726 -0.062500 0 0 0 0 0 0 3 793336
-0.004250 0.000253 0.119764 -0.197652 -0.393162 0.311758 -0.062500 0 0 0 0 0 0 3 794337
-0.004249 0.000266 0.119761 -0.174881 -0.248695 0.277640 -0.062500 0 0 0 0 0 0 3 795336
-0.004249 0.000272 0.119760 -0.168568 -0.153868 0.254448 -0.062500 0 0 0 0 0 0 3 796339
-0.004249 0.000275 0.119760 -0.166252 -0.104193 0.245228 -0.062500 0 0 0 0 0 0 3 797336
-0.004249 0.000277 0.119760 -0.165293 -0.079129 0.241887 -0.062500 0 0 0 0 0 0 3 798335
-0.004249 0.000277 0.119760 -0.164877 -0.066569 0.240724 -0.062500 0 0 0 0 0 0 3 799335
-0.004249 0.000278 0.119760 -0.164687 -0.060290 0.240328 -0.062500 0 0 0 0 0 0 3 800321
-0.004249 0.000278 0.119760 -0.164611 -0.057152 0.240178 -0.062500 0 0 0 0 0 0 3 801331
-0.004249 0.000278 0.119760 -0.164555 -0.055583 0.240131 -0.062500 0 0 0 0 0 0 3 802346
-0.004249 0.000278 0.119760 -0.164538 -0.054790 0.240113 -0.062500 0 0 0 0 0 0 3 803342
-0.004249 0.000278 0.119760 -0.164537 -0.054406 0.240110 -0.062500 0 0 0 0 0 0 3 804339
-0.004249 0.000278 0.119760 -0.164524 -0.054209 0.240104 -0.062500 0 0 0 0 0 0 3 805340
-0.004249 0.000278 0.119760 -0.164527 -0.054107 0.240096 -0.062500 0 0 0 0 0 0 3 806322
-0.004249 0.000278 0.119760 -0.164527 -0.054067 0.240108 -0.062500 0 0 0 0 0 0 3 807321
-0.004249 0.000278 0.119760 -0.164526 -0.054033 0.240103 -0.062500 0 0 0 0 0 0 3 808340
-0.004249 0.000278 0.119760 -0.164518 -0.054021 0.240109 -0.062500 0 0 0 0 0 0 3 809339
-0.004236 0.000292 0.119771 -0.326221 -0.229777 0.085446 -0.062500 0 0 0 0 0 0 3 810320
-0.004230 0.000298 0.119775 -0.263921 -0.159460 0.160941 -0.062500 0 0 0 0 0 0 3 811339
-0.004227 0.000302 0.119776 -0.216895 -0.108473 0.200100 -0.062500 0 0 0 0 0 0 3 812339
-0.004225 0.000303 0.119777 -0.191266 -0.081415 0.215004 -0.062500 0 0 0 0 0 0 3 813328
-0.004224 0.000304 0.119777 -0.178045 -0.067723 0.220315 -0.062500 0 0 0 0 0 0 3 814337
-0.004229 0.000323 0.119766 -0.105118 -0.294447 0.372846 -0.062500 0 0 0 0 0 0 3 815327
-0.004231 0.000332 0.119762 -0.125958 -0.197609 0.300034 -0.062500 0 0 0 0 0 0 3 816402
-0.004233 0.000336 0.119761 -0.143563 -0.128164 0.262086 -0.062500 0 0 0 0 0 0 3 817416
-0.004233 0.000339 0.119761 -0.153603 -0.091338 0.247616 -0.062500 0 0 0 0 0 0 3 818399
-0.004234 0.000340 0.119760 -0.158922 -0.072691 0.242457 -0.062500 0 0 0 0 0 0 3 819416
-0.004234 0.000340 0.119760 -0.161663 -0.063363 0.240649 -0.062500 0 0 0 0 0 0 3 820400
-0.004234 0.000341 0.119760 -0.163083 -0.058685 0.240018 -0.062500 0 0 0 0 0 0 3 821413
-0.004234 0.000341 0.119760 -0.163796 -0.056347 0.239800 -0.062500 0 0 0 0 0 0 3 822397
-0.004234 0.000341 0.119760 -0.164158 -0.055181 0.239716 -0.062500 0 0 0 0 0 0 3 823417
-0.004234 0.000341 0.119760 -0.164341 -0.054593 0.239691 -0.062500 0 0 0 0 0 0 3 824401
-0.004234 0.000341 0.119760 -0.164432 -0.054304 0.239684 -0.062500 0 0 0 0 0 0 3 825341
-0.004234 0.000341 0.119760 -0.164468 -0.054158 0.239682 -0.062500 0 0 0 0 0 0 3 826332
-0.004234 0.000341 0.119760 -0.164500 -0.054085 0.239673 -0.062500 0 0 0 0 0 0 3 827342
-0.004234 0.000341 0.119760 -0.164502 -0.054048 0.239685 -0.062500 0 0 0 0 0 0 3 828332
-0.004234 0.000341 0.119760 -0.164518 -0.054031 0.239686 -0.062500 0 0 0 0 0 0 3 829341
-0.004234 0.000341 0.119760 -0.164522 -0.054018 0.239680 -0.062500 0 0 0 0 0 0 3 830332
-0.004234 0.000341 0.119760 -0.164523 -0.054017 0.239679 -0.062500 0 0 0 0 0 0 3 831342
-0.004234 0.000341 0.119760 -0.164523 -0.054017 0.239679 -0.062500 0 0 0 0 0 0 3 832354
-0.004234 0.000341 0.119760 -0.164523 -0.054016 0.239679 -0.062500 0 0 0 0 0 0 3 833343
-0.004234 0.000341 0.119760 -0.164526 -0.054006 0.239672 -0.062500 0 0 0 0 0 0 3 834349
-0.004222 0.000355 0.119771 -0.326299 -0.229899 0.085210 -0.062500 0 0 0 0 0 0 3 835362
-0.004215 0.000361 0.119775 -0.263967 -0.159495 0.160612 -0.062500 0 0 0 0 0 0 3 836342
-0.004212 0.000365 0.119777 -0.216926 -0.108479 0.199733 -0.062500 0 0 0 0 0 0 3 837341
-0.004215 0.000384 0.119766 -0.125079 -0.314850 0.365455 -0.062500 0 0 0 0 0 0 3 838333
-0.004217 0.000394 0.119763 -0.136072 -0.207830 0.297223 -0.062500 0 0 0 0 0 0 3 839346
-0.004218 0.000399 0.119761 -0.148662 -0.133282 0.260861 -0.062500 0 0 0 0 0 0 3 840338
-0.004219 0.000402 0.119761 -0.156171 -0.093897 0.246951 -0.062500 0 0 0 0 0 0 3 841350
-0.004219 0.000403 0.119761 -0.160215 -0.073979 0.241971 -0.062500 0 0 0 0 0 0 3 842342
-0.004219 0.000403 0.119761 -0.162321 -0.064000 0.240224 -0.062500 0 0 0 0 0 0 3 843347
-0.004219 0.000404 0.119761 -0.163408 -0.059009 0.239621 -0.062500 0 0 0 0 0 0 3 844319
-0.004219 0.000404 0.119761 -0.163950 -0.056510 0.239411 -0.062500 0 0 0 0 0 0 3 845347
-0.004219 0.000404 0.119761 -0.164239 -0.055271 0.239336 -0.062500 0 0 0 0 0 0 3 846347
-0.004219 0.000404 0.119761 -0.164375 -0.054635 0.239308 -0.062500 0 0 0 0 0 0 3 847347
-0.004219 0.000404 0.119761 -0.164457 -0.054322 0.239301 -0.062500 0 0 0 0 0 0 3 848319
-0.004219 0.000404 0.119761 -0.164484 -0.054165 0.239305 -0.062500 0 0 0 0 0 0 3 849354
-0.004219 0.000404 0.119761 -0.164503 -0.054094 0.239291 -0.062500 0 0 0 0 0 0 3 850351
-0.004219 0.000404 0.119761 -0.164508 -0.054046 0.239296 -0.062500 0 0 0 0 0 0 3 851351
-0.004219 0.000404 0.119761 -0.164523 -0.054028 0.239295 -0.062500 0 0 0 0 0 0 3 852346
-0.004219 0.000404 0.119761 -0.164525 -0.054026 0.239295 -0.062500 0 0 0 0 0 0 3 853347
-0.004219 0.000404 0.119761 -0.164520 -0.054006 0.239295 -0.062500 0 0 0 0 0 0 3 854347
-0.004219 0.000404 0.119761 -0.164517 -0.054015 0.239302 -0.062500 0 0 0 0 0 0 3 855347
-0.004219 0.000404 0.119761 -0.164527 -0.054014 0.239289 -0.062500 0 0 0 0 0 0 3 856318
-0.004219 0.000404 0.119761 -0.164520 -0.054005 0.239295 -0.062500 0 0 0 0 0 0 3 857345
-0.004219 0.000404 0.119761 -0.164517 -0.054015 0.239302 -0.062500 0 0 0 0 0 0 3 858346
-0.004219 0.000404 0.119761 -0.164519 -0.054005 0.239296 -0.062500 0 0 0 0 0 0 3 859347
-0.004219 0.000404 0.119761 -0.164527 -0.054013 0.239288 -0.062500 0 0 0 0 0 0 3 860347
-0.004219 0.000404 0.119761 -0.164517 -0.054016 0.239301 -0.062500 0 0 0 0 0 0 3 861347
-0.004219 0.000404 0.119761 -0.164520 -0.054005 0.239296 -0.062500 0 0 0 0 0 0 3 862347
-0.004219 0.000404 0.119761 -0.164527 -0.054013 0.239288 -0.062500 0 0 0 0 0 0 3 863344
-0.004219 0.000404 0.119761 -0.164517 -0.054016 0.239301 -0.062500 0 0 0 0 0 0 3 864347
-0.004219 0.000404 0.119761 -0.164520 -0.054005 0.239296 -0.062500 0 0 0 0 0 0 3 865345
-0.004219 0.000404 0.119761 -0.164520 -0.054004 0.239295 -0.062500 0 0 0 0 0 0 3 866332
-0.004219 0.000404 0.119761 -0.164524 -0.054023 0.239295 -0.062500 0 0 0 0 0 0 3 867348
-0.004219 0.000404 0.119761 -0.164532 -0.054003 0.239301 -0.062500 0 0 0 0 0 0 3 868347
-0.004219 0.000404 0.119761 -0.164521 -0.054004 0.239296 -0.062500 0 0 0 0 0 0 3 869346
-0.004219 0.000404 0.119761 -0.164524 -0.054023 0.239295 -0.062500 0 0 0 0 0 0 3 870345
-0.004219 0.000404 0.119761 -0.164520 -0.054006 0.239295 -0.062500 0 0 0 0 0 0 3 871345
-0.004219 0.000404 0.119761 -0.164520 -0.054004 0.239295 -0.062500 0 0 0 0 0 0 3 872318
-0.004219 0.000404 0.119761 -0.164517 -0.054015 0.239302 -0.062500 0 0 0 0 0 0 3 873334
-0.004219 0.000404 0.119761 -0.164527 -0.054014 0.239289 -0.062500 0 0 0 0 0 0 3 874346
-0.004219 0.000404 0.119761 -0.164520 -0.054005 0.239295 -0.062500 0 0 0 0 0 0 3 875348
-0.004219 0.000404 0.119761 -0.164517 -0.054015 0.239302 -0.062500 0 0 0 0 0 0 3 876346
-0.004219 0.000404 0.119761 -0.164519 -0.054005 0.239296 -0.062500 0 0 0 0 0 0 3 877344
-0.004219 0.000404 0.119761 -0.164527 -0.054013 0.239288 -0.062500 0 0 0 0 0 0 3 878344
-0.004219 0.000404 0.119761 -0.164517 -0.054016 0.239301 -0.062500 0 0 0 0 0 0 3 879344
-0.004224 0.000422 0.119750 -0.098369 -0.287312 0.390277 -0.062500 0 0 0 0 0 0 3 880346
-0.004227 0.000431 0.119746 -0.117087 -0.191258 0.316666 -0.062500 0 0 0 0 0 0 3 881347
-0.004229 0.000435 0.119745 -0.136382 -0.123609 0.278415 -0.062500 0 0 0 0 0 0 3 882344
-0.004229 0.000438 0.119744 -0.147273 -0.087665 0.263833 -0.062500 0 0 0 0 0 0 3 883348
-0.004230 0.000439 0.119744 -0.153018 -0.069460 0.258635 -0.062500 0 0 0 0 0 0 3 884347
-0.004230 0.000439 0.119744 -0.155980 -0.060340 0.256805 -0.062500 0 0 0 0 0 0 3 885333
-0.004230 0.000440 0.119744 -0.157498 -0.055778 0.256182 -0.062500 0 0 0 0 0 0 3 886340
-0.004230 0.000440 0.119744 -0.158263 -0.053482 0.255961 -0.062500 0 0 0 0 0 0 3 887331
-0.004230 0.000440 0.119744 -0.158651 -0.052357 0.255881 -0.062500 0 0 0 0 0 0 3 888356
-0.004230 0.000440 0.119744 -0.158837 -0.051774 0.255857 -0.062500 0 0 0 0 0 0 3 889344
-0.004230 0.000440 0.119744 -0.158947 -0.051491 0.255849 -0.062500 0 0 0 0 0 0 3 890345
-0.004230 0.000440 0.119744 -0.158992 -0.051353 0.255839 -0.062500 0 0 0 0 0 0 3 891355
-0.004230 0.000440 0.119744 -0.159017 -0.051273 0.255836 -0.062500 0 0 0 0 0 0 3 892344
-0.004230 0.000440 0.119744 -0.159027 -0.051244 0.255842 -0.062500 0 0 0 0 0 0 3 893355
-0.004230 0.000440 0.119744 -0.159043 -0.051227 0.255842 -0.062500 0 0 0 0 0 0 3 894343
-0.004230 0.000440 0.119744 -0.159047 -0.051214 0.255835 -0.062500 0 0 0 0 0 0 3 895354
-0.004230 0.000440 0.119744 -0.159040 -0.051205 0.255841 -0.062500 0 0 0 0 0 0 3 896347
-0.004230 0.000440 0.119744 -0.159040 -0.051204 0.255842 -0.062500 0 0 0 0 0 0 3 897330
-0.004230 0.000440 0.119744 -0.159047 -0.051212 0.255835 -0.062500 0 0 0 0 0 0 3 898339
-0.004230 0.000440 0.119744 -0.159040 -0.051205 0.255841 -0.062500 0 0 0 0 0 0 3 899329
-0.004230 0.000440 0.119744 -0.159040 -0.051204 0.255842 -0.062500 0 0 0 0 0 0 3 900334
-0.004230 0.000440 0.119744 -0.159040 -0.051204 0.255842 -0.062500 0 0 0 0 0 0 3 901340
-0.004230 0.000440 0.119744 -0.159047 -0.051212 0.255835 -0.062500 0 0 0 0 0 0 3 902337
-0.004230 0.000440 0.119744 -0.159040 -0.051205 0.255841 -0.062500 0 0 0 0 0 0 3 903348
-0.004230 0.000440 0.119744 -0.159040 -0.051204 0.255842 -0.062500 0 0 0 0 0 0 3 904343
-0.004230 0.000440 0.119744 -0.159050 -0.051201 0.255828 -0.062500 0 0 0 0 0 0 3 905337
-0.004230 0.000440 0.119744 -0.159041 -0.051203 0.255840 -0.062500 0 0 0 0 0 0 3 906329
-0.004230 0.000440 0.119744 -0.159040 -0.051204 0.255841 -0.062500 0 0 0 0 0 0 3 907345
-0.004230 0.000440 0.119744 -0.159040 -0.051204 0.255842 -0.062500 0 0 0 0 0 0 3 908337
-0.004230 0.000440 0.119744 -0.159047 -0.051212 0.255835 -0.062500 0 0 0 0 0 0 3 909342
-0.004230 0.000440 0.119744 -0.159040 -0.051205 0.255841 -0.062500 0 0 0 0 0 0 3 910345
-0.004230 0.000440 0.119744 -0.159040 -0.051204 0.255842 -0.062500 0 0 0 0 0 0 3 911347
-0.004230 0.000440 0.119744 -0.159051 -0.051201 0.255848 -0.062500 0 0 0 0 0 0 3 912346
-0.004230 0.000440 0.119744 -0.159048 -0.051212 0.255836 -0.062500 0 0 0 0 0 0 3 913347
-0.004230 0.000440 0.119744 -0.159040 -0.051205 0.255841 -0.062500 0 0 0 0 0 0 3 914345
-0.004230 0.000440 0.119744 -0.159040 -0.051204 0.255842 -0.062500 0 0 0 0 0 0 3 915344
-0.004230 0.000440 0.119744 -0.159050 -0.051201 0.255828 -0.062500 0 0 0 0 0 0 3 916353
-0.004230 0.000440 0.119744 -0.159041 -0.051203 0.255840 -0.062500 0 0 0 0 0 0 3 917319
-0.004230 0.000440 0.119744 -0.159040 -0.051204 0.255842 -0.062500 0 0 0 0 0 0 3 918343
-0.004230 0.000440 0.119744 -0.159040 -0.051204 0.255842 -0.062500 0 0 0 0 0 0 3 919346
-0.004230 0.000440 0.119744 -0.159047 -0.051212 0.255835 -0.062500 0 0 0 0 0 0 3 920347
-0.004230 0.000440 0.119744 -0.159040 -0.051205 0.255841 -0.062500 0 0 0 0 0 0 3 921336
-0.004230 0.000440 0.119744 -0.159040 -0.051204 0.255842 -0.062500 0 0 0 0 0 0 3 922340
-0.004230 0.000440 0.119744 -0.159047 -0.051212 0.255835 -0.062500 0 0 0 0 0 0 3 923345
-0.004230 0.000440 0.119744 -0.159040 -0.051205 0.255841 -0.062500 0 0 0 0 0 0 3 924346
-0.004230 0.000440 0.119744 -0.159040 -0.051204 0.255842 -0.062500 0 0 0 0 0 0 3 925344
-0.004230 0.000440 0.119744 -0.159040 -0.051204 0.255842 -0.062500 0 0 0 0 0 0 3 926342
-0.004230 0.000440 0.119744 -0.159047 -0.051212 0.255835 -0.062500 0 0 0 0 0 0 3 927344
-0.004230 0.000440 0.119744 -0.159055 -0.051191 0.255840 -0.062500 0 0 0 0 0 0 3 928316
-0.004230 0.000440 0.119744 -0.159041 -0.051202 0.255842 -0.062500 0 0 0 0 0 0 3 929344
-0.004230 0.000440 0.119744 -0.159047 -0.051212 0.255835 -0.062500 0 0 0 0 0 0 3 930343
-0.004230 0.000440 0.119744 -0.159040 -0.051205 0.255841 -0.062500 0 0 0 0 0 0 3 931317
-0.004230 0.000440 0.119744 -0.159040 -0.051204 0.255842 -0.062500 0 0 0 0 0 0 3 932346
-0.004230 0.000440 0.119744 -0.159040 -0.051204 0.255842 -0.062500 0 0 0 0 0 0 3 933335
-0.004230 0.000440 0.119744 -0.159047 -0.051212 0.255835 -0.062500 0 0 0 0 0 0 3 934346
-0.004230 0.000440 0.119744 -0.159040 -0.051205 0.255841 -0.062500 0 0 0 0 0 0 3 935344
-0.004230 0.000440 0.119744 -0.159040 -0.051204 0.255842 -0.062500 0 0 0 0 0 0 3 936346
-0.004235 0.000458 0.119733 -0.092944 -0.284391 0.406939 -0.062500 0 0 0 0 0 0 3 937338
-0.004238 0.000467 0.119730 -0.117098 -0.191200 0.333267 -0.062500 0 0 0 0 0 0 3 938345
-0.004239 0.000471 0.119728 -0.136389 -0.123584 0.294988 -0.062500 0 0 0 0 0 0 3 939315
-0.004240 0.000474 0.119728 -0.147268 -0.087648 0.280396 -0.062500 0 0 0 0 0 0 3 940345
-0.004240 0.000475 0.119728 -0.153029 -0.069455 0.275188 -0.062500 0 0 0 0 0 0 3 941348
-0.004228 0.000489 0.119739 -0.317813 -0.236403 0.119206 -0.062500 0 0 0 0 0 0 3 942333
-0.004222 0.000496 0.119742 -0.256990 -0.161289 0.193833 -0.062500 0 0 0 0 0 0 3 943342
-0.004219 0.000499 0.119744 -0.210692 -0.107945 0.232642 -0.062500 0 0 0 0 0 0 3 944347
-0.004217 0.000501 0.119744 -0.185411 -0.079729 0.247416 -0.062500 0 0 0 0 0 0 3 945344
-0.004216 0.000502 0.119744 -0.172376 -0.065471 0.252701 -0.062500 0 0 0 0 0 0 3 946334
-0.004216 0.000502 0.119744 -0.165754 -0.058332 0.254531 -0.062500 0 0 0 0 0 0 3 947344
-0.004216 0.000503 0.119744 -0.162420 -0.054768 0.255174 -0.062500 0 0 0 0 0 0 3 948317
-0.004215 0.000503 0.119744 -0.160739 -0.052994 0.255405 -0.062500 0 0 0 0 0 0 3 949343
-0.004215 0.000503 0.119744 -0.159890 -0.052109 0.255471 -0.062500 0 0 0 0 0 0 3 950344
-0.004215 0.000503 0.119744 -0.159471 -0.051645 0.255505 -0.062500 0 0 0 0 0 0 3 951343
-0.004215 0.000503 0.119744 -0.159251 -0.051429 0.255511 -0.062500 0 0 0 0 0 0 3 952346
-0.004215 0.000503 0.119744 -0.159153 -0.051314 0.255514 -0.062500 0 0 0 0 0 0 3 953344
-0.004215 0.000503 0.119744 -0.159104 -0.051261 0.255510 -0.062500 0 0 0 0 0 0 3 954331
-0.004215 0.000503 0.119744 -0.159064 -0.051234 0.255524 -0.062500 0 0 0 0 0 0 3 955338
-0.004215 0.000503 0.119744 -0.159051 -0.051223 0.255513 -0.062500 0 0 0 0 0 0 3 956329
-0.004215 0.000503 0.119744 -0.159043 -0.051214 0.255519 -0.062500 0 0 0 0 0 0 3 957338
-0.004215 0.000503 0.119744 -0.159057 -0.051199 0.255519 -0.062500 0 0 0 0 0 0 3 958328
-0.004215 0.000503 0.119744 -0.159043 -0.051211 0.255520 -0.062500 0 0 0 0 0 0 3 959337
-0.004215 0.000503 0.119744 -0.159045 -0.051202 0.255513 -0.062500 0 0 0 0 0 0 3 960328
-0.004215 0.000503 0.119744 -0.159042 -0.051212 0.255519 -0.062500 0 0 0 0 0 0 3 961336
-0.004215 0.000503 0.119744 -0.159045 -0.051202 0.255513 -0.062500 0 0 0 0 0 0 3 962328
-0.004215 0.000503 0.119744 -0.159042 -0.051212 0.255519 -0.062500 0 0 0 0 0 0 3 963337
-0.004215 0.000503 0.119744 -0.159045 -0.051202 0.255513 -0.062500 0 0 0 0 0 0 3 964327
-0.004215 0.000503 0.119744 -0.159042 -0.051212 0.255519 -0.062500 0 0 0 0 0 0 3 965337
-0.004215 0.000503 0.119744 -0.159037 -0.051193 0.255520 -0.062500 0 0 0 0 0 0 3 966385
-0.004215 0.000503 0.119744 -0.159041 -0.051211 0.255520 -0.062500 0 0 0 0 0 0 3 967331
-0.004215 0.000503 0.119744 -0.159045 -0.051202 0.255513 -0.062500 0 0 0 0 0 0 3 968349
-0.004215 0.000503 0.119744 -0.159042 -0.051212 0.255519 -0.062500 0 0 0 0 0 0 3 969426
-0.004215 0.000503 0.119744 -0.159045 -0.051202 0.255512 -0.062500 0 0 0 0 0 0 3 970413
-0.004215 0.000503 0.119744 -0.159054 -0.051209 0.255525 -0.062500 0 0 0 0 0 0 3 971407
-0.004215 0.000503 0.119744 -0.159046 -0.051201 0.255513 -0.062500 0 0 0 0 0 0 3 972413
-0.004215 0.000503 0.119744 -0.159042 -0.051212 0.255519 -0.062500 0 0 0 0 0 0 3 973332
-0.004215 0.000503 0.119744 -0.159037 -0.051193 0.255520 -0.062500 0 0 0 0 0 0 3 974333
-0.004220 0.000521 0.119734 -0.092963 -0.284240 0.406812 -0.062500 0 0 0 0 0 0 3 975329
-0.004223 0.000530 0.119730 -0.117124 -0.191143 0.333043 -0.062500 0 0 0 0 0 0 3 976331
-0.004225 0.000534 0.119729 -0.136398 -0.123574 0.294705 -0.062500 0 0 0 0 0 0 3 977341
-0.004225 0.000537 0.119728 -0.147271 -0.087656 0.280105 -0.062500 0 0 0 0 0 0 3 978347
-0.004226 0.000538 0.119728 -0.153022 -0.069462 0.274892 -0.062500 0 0 0 0 0 0 3 979315
-0.004226 0.000538 0.119728 -0.155979 -0.060329 0.273072 -0.062500 0 0 0 0 0 0 3 980343
-0.004226 0.000538 0.119728 -0.157503 -0.055777 0.272439 -0.062500 0 0 0 0 0 0 3 981343
-0.004226 0.000539 0.119728 -0.158256 -0.053486 0.272208 -0.062500 0 0 0 0 0 0 3 982343
-0.004226 0.000539 0.119728 -0.158649 -0.052340 0.272132 -0.062500 0 0 0 0 0 0 3 983323
-0.004226 0.000539 0.119728 -0.158852 -0.051771 0.272113 -0.062500 0 0 0 0 0 0 3 984344
-0.004226 0.000539 0.119728 -0.158941 -0.051495 0.272093 -0.062500 0 0 0 0 0 0 3 985336
-0.004226 0.000539 0.119728 -0.158988 -0.051347 0.272095 -0.062500 0 0 0 0 0 0 3 986349
-0.004226 0.000539 0.119728 -0.159017 -0.051286 0.272093 -0.062500 0 0 0 0 0 0 3 987347
-0.004226 0.000539 0.119728 -0.159042 -0.051244 0.272099 -0.062500 0 0 0 0 0 0 3 988347
-0.004226 0.000539 0.119728 -0.159040 -0.051220 0.272100 -0.062500 0 0 0 0 0 0 3 989342
-0.004226 0.000539 0.119728 -0.159043 -0.051207 0.272093 -0.062500 0 0 0 0 0 0 3 990341
-0.004226 0.000539 0.119728 -0.159044 -0.051206 0.272092 -0.062500 0 0 0 0 0 0 3 991343
-0.004226 0.000539 0.119728 -0.159044 -0.051206 0.272092 -0.062500 0 0 0 0 0 0 3 992342
-0.004226 0.000539 0.119728 -0.159044 -0.051206 0.272092 -0.062500 0 0 0 0 0 0 3 993342
-0.004226 0.000539 0.119728 -0.159044 -0.051206 0.272092 -0.062500 0 0 0 0 0 0 3 994341
-0.004226 0.000539 0.119728 -0.159041 -0.051217 0.272099 -0.062500 0 0 0 0 0 0 3 995341
-0.004231 0.000557 0.119717 -0.093012 -0.284109 0.423508 -0.062500 0 0 0 0 0 0 3 996342
-0.004234 0.000566 0.119713 -0.117142 -0.191091 0.349670 -0.062500 0 0 0 0 0 0 3 997342
-0.004235 0.000570 0.119712 -0.136398 -0.123542 0.311317 -0.062500 0 0 0 0 0 0 3 998342
-0.004236 0.000572 0.119712 -0.147265 -0.087639 0.296701 -0.062500 0 0 0 0 0 0 3 999342
-0.004224 0.000587 0.119722 -0.314931 -0.245680 0.137569 -0.062500 0 0 0 0 0 0 4 346
-0.004218 0.000594 0.119726 -0.255505 -0.165895 0.210888 -0.062500 0 0 0 0 0 0 4 1344
-0.004214 0.000598 0.119727 -0.209939 -0.110233 0.249216 -0.062500 0 0 0 0 0 0 4 2312
-0.004213 0.000600 0.119728 -0.185037 -0.080859 0.263823 -0.062500 0 0 0 0 0 0 4 3343
-0.004212 0.000601 0.119728 -0.172187 -0.066030 0.269041 -0.062500 0 0 0 0 0 0 4 4343
-0.004212 0.000601 0.119728 -0.165669 -0.058620 0.270857 -0.062500 0 0 0 0 0 0 4 5335
-0.004211 0.000601 0.119728 -0.162370 -0.054911 0.271493 -0.062500 0 0 0 0 0 0 4 6340
-0.004211 0.000602 0.119728 -0.160713 -0.053056 0.271720 -0.062500 0 0 0 0 0 0 4 7340
-0.004211 0.000602 0.119728 -0.159888 -0.052128 0.271790 -0.062500 0 0 0 0 0 0 4 8331
-0.004211 0.000602 0.119728 -0.159457 -0.051673 0.271825 -0.062500 0 0 0 0 0 0 4 9341
-0.004211 0.000602 0.119728 -0.159254 -0.051433 0.271823 -0.062500 0 0 0 0 0 0 4 10341
-0.004211 0.000602 0.119728 -0.159154 -0.051327 0.271832 -0.062500 0 0 0 0 0 0 4 11342
-0.004211 0.000602 0.119728 -0.159097 -0.051267 0.271836 -0.062500 0 0 0 0 0 0 4 12343
-0.004211 0.000602 0.119728 -0.159070 -0.051225 0.271830 -0.062500 0 0 0 0 0 0 4 13342
-0.004211 0.000602 0.119728 -0.159048 -0.051216 0.271831 -0.062500 0 0 0 0 0 0 4 14343
-0.004216 0.000620 0.119717 -0.093039 -0.283966 0.423433 -0.062500 0 0 0 0 0 0 4 15342
-0.004219 0.000629 0.119714 -0.117166 -0.191046 0.349512 -0.062500 0 0 0 0 0 0 4 16330
-0.004220 0.000633 0.119712 -0.136418 -0.123530 0.311102 -0.062500 0 0 0 0 0 0 4 17341
-0.004221 0.000635 0.119712 -0.147285 -0.087633 0.296471 -0.062500 0 0 0 0 0 0 4 18342
-0.004222 0.000636 0.119712 -0.153027 -0.069464 0.291245 -0.062500 0 0 0 0 0 0 4 19335
-0.004222 0.000637 0.119712 -0.155978 -0.060349 0.289420 -0.062500 0 0 0 0 0 0 4 20411
-0.004222 0.000637 0.119712 -0.157488 -0.055773 0.288789 -0.062500 0 0 0 0 0 0 4 21395
-0.004222 0.000637 0.119712 -0.158259 -0.053486 0.288555 -0.062500 0 0 0 0 0 0 4 22408
-0.004241 0.000642 0.119721 0.096738 -0.108885 0.157509 -0.062500 0 0 0 0 0 0 4 23393
-0.004251 0.000644 0.119724 -0.005378 -0.084515 0.221446 -0.062500 0 0 0 0 0 0 4 24409
-0.004255 0.000645 0.119725 -0.077841 -0.067120 0.254589 -0.062500 0 0 0 0 0 0 4 25392
-0.004258 0.000646 0.119726 -0.134687 -0.063464 0.267199 -0.062500 0 0 0 0 0 0 4 26407
-0.004259 0.000646 0.119726 -0.153674 -0.058862 0.271698 -0.062500 0 0 0 0 0 0 4 27393
-0.004259 0.000646 0.119726 -0.163113 -0.056555 0.273259 -0.062500 0 0 0 0 0 0 4 28406
-0.004260 0.000647 0.119726 -0.167808 -0.055400 0.273816 -0.062500 0 0 0 0 0 0 4 29325
-0.004260 0.000647 0.119726 -0.170136 -0.054830 0.274004 -0.062500 0 0 0 0 0 0 4 30334
-0.004260 0.000647 0.119726 -0.171307 -0.054549 0.274071 -0.062500 0 0 0 0 0 0 4 31326
-0.004260 0.000647 0.119726 -0.171896 -0.054398 0.274095 -0.062500 0 0 0 0 0 0 4 32336
-0.004265 0.000664 0.119715 -0.106257 -0.286946 0.425880 -0.062500 0 0 0 0 0 0 4 33325
-0.004268 0.000673 0.119711 -0.130445 -0.194065 0.351882 -0.062500 0 0 0 0 0 0 4 34326
-0.004269 0.000678 0.119710 -0.149762 -0.126577 0.313432 -0.062500 0 0 0 0 0 0 4 35335
-0.004270 0.000680 0.119710 -0.160671 -0.090696 0.298767 -0.062500 0 0 0 0 0 0 4 36325
-0.004270 0.000681 0.119709 -0.166424 -0.072512 0.293552 -0.062500 0 0 0 0 0 0 4 37340
-0.004270 0.000682 0.119709 -0.169398 -0.063392 0.291715 -0.062500 0 0 0 0 0 0 4 38333
-0.004271 0.000682 0.119709 -0.170918 -0.058826 0.291072 -0.062500 0 0 0 0 0 0 4 39336
-0.004271 0.000682 0.119709 -0.171691 -0.056540 0.290856 -0.062500 0 0 0 0 0 0 4 40322
-0.004271 0.000682 0.119709 -0.172074 -0.055398 0.290773 -0.062500 0 0 0 0 0 0 4 41337
-0.004271 0.000682 0.119709 -0.172268 -0.054822 0.290760 -0.062500 0 0 0 0 0 0 4 42333
-0.004271 0.000682 0.119709 -0.172375 -0.054551 0.290739 -0.062500 0 0 0 0 0 0 4 43324
-0.004271 0.000682 0.119709 -0.172412 -0.054406 0.290735 -0.062500 0 0 0 0 0 0 4 44336
-0.004271 0.000682 0.119709 -0.172448 -0.054323 0.290738 -0.062500 0 0 0 0 0 0 4 45334
-0.004271 0.000682 0.119709 -0.172450 -0.054285 0.290732 -0.062500 0 0 0 0 0 0 4 46347
-0.004271 0.000682 0.119709 -0.172462 -0.054278 0.290737 -0.062500 0 0 0 0 0 0 4 47343
-0.004271 0.000682 0.119709 -0.172467 -0.054267 0.290731 -0.062500 0 0 0 0 0 0 4 48342
-0.004271 0.000682 0.119709 -0.172471 -0.054255 0.290743 -0.062500 0 0 0 0 0 0 4 49340
-0.004290 0.000687 0.119719 0.077565 -0.113324 0.159966 -0.062500 0 0 0 0 0 0 4 50329
-0.004304 0.000707 0.119711 0.041444 -0.321961 0.375768 -0.062500 0 0 0 0 0 0 4 51340
-0.004312 0.000717 0.119708 -0.054989 -0.212076 0.334803 -0.062500 0 0 0 0 0 0 4 52342
-0.004316 0.000722 0.119707 -0.112094 -0.135622 0.308912 -0.062500 0 0 0 0 0 0 4 53339
-0.004317 0.000725 0.119707 -0.141923 -0.095206 0.298717 -0.062500 0 0 0 0 0 0 4 54348
-0.004318 0.000726 0.119707 -0.157094 -0.074771 0.295050 -0.062500 0 0 0 0 0 0 4 55340
-0.004319 0.000727 0.119707 -0.164747 -0.064518 0.293760 -0.062500 0 0 0 0 0 0 4 56344
-0.004319 0.000727 0.119707 -0.168595 -0.059385 0.293320 -0.062500 0 0 0 0 0 0 4 57338
-0.004319 0.000727 0.119707 -0.170530 -0.056812 0.293156 -0.062500 0 0 0 0 0 0 4 58340
-0.004319 0.000727 0.119707 -0.171495 -0.055540 0.293109 -0.062500 0 0 0 0 0 0 4 59340
-0.004319 0.000727 0.119707 -0.171975 -0.054896 0.293079 -0.062500 0 0 0 0 0 0 4 60342
-0.004319 0.000727 0.119707 -0.172228 -0.054580 0.293068 -0.062500 0 0 0 0 0 0 4 61333
-0.004319 0.000727 0.119707 -0.172349 -0.054415 0.293080 -0.062500 0 0 0 0 0 0 4 62340
-0.004319 0.000727 0.119707 -0.172409 -0.054346 0.293072 -0.062500 0 0 0 0 0 0 4 63311
-0.004319 0.000727 0.119707 -0.172440 -0.054293 0.293069 -0.062500 0 0 0 0 0 0 4 64341
-0.004319 0.000727 0.119707 -0.172451 -0.054266 0.293074 -0.062500 0 0 0 0 0 0 4 65339
-0.004319 0.000727 0.119707 -0.172471 -0.054268 0.293074 -0.062500 0 0 0 0 0 0 4 66339
-0.004319 0.000727 0.119707 -0.172465 -0.054260 0.293081 -0.062500 0 0 0 0 0 0 4 67345
-0.004319 0.000727 0.119707 -0.172475 -0.054257 0.293068 -0.062500 0 0 0 0 0 0 4 68337
-0.004319 0.000727 0.119707 -0.172466 -0.054259 0.293081 -0.062500 0 0 0 0 0 0 4 69339
-0.004319 0.000727 0.119707 -0.172464 -0.054260 0.293062 -0.062500 0 0 0 0 0 0 4 70341
-0.004319 0.000727 0.119707 -0.172465 -0.054260 0.293080 -0.062500 0 0 0 0 0 0 4 71337
-0.004324 0.000745 0.119696 -0.106678 -0.286614 0.445154 -0.062500 0 0 0 0 0 0 4 72355
-0.004327 0.000754 0.119692 -0.130634 -0.193917 0.371003 -0.062500 0 0 0 0 0 0 4 73348
-0.004328 0.000759 0.119691 -0.149842 -0.126523 0.332479 -0.062500 0 0 0 0 0 0 4 74351
-0.004329 0.000761 0.119691 -0.160692 -0.090666 0.317792 -0.062500 0 0 0 0 0 0 4 75348
-0.004330 0.000762 0.119690 -0.166442 -0.072504 0.312549 -0.062500 0 0 0 0 0 0 4 76353
-0.004330 0.000763 0.119690 -0.169397 -0.063387 0.310721 -0.062500 0 0 0 0 0 0 4 77343
-0.004330 0.000763 0.119690 -0.170914 -0.058823 0.310075 -0.062500 0 0 0 0 0 0 4 78344
-0.004330 0.000763 0.119690 -0.171686 -0.056538 0.309856 -0.062500 0 0 0 0 0 0 4 79348
-0.004330 0.000763 0.119690 -0.172081 -0.055394 0.309777 -0.062500 0 0 0 0 0 0 4 80352
-0.004330 0.000763 0.119690 -0.172272 -0.054829 0.309751 -0.062500 0 0 0 0 0 0 4 81349
-0.004330 0.000763 0.119690 -0.172371 -0.054551 0.309735 -0.062500 0 0 0 0 0 0 4 82351
-0.004330 0.000763 0.119690 -0.172419 -0.054403 0.309737 -0.062500 0 0 0 0 0 0 4 83353
-0.004330 0.000763 0.119690 -0.172441 -0.054333 0.309742 -0.062500 0 0 0 0 0 0 4 84350
-0.004330 0.000763 0.119690 -0.172454 -0.054293 0.309742 -0.062500 0 0 0 0 0 0 4 85352
-0.004330 0.000763 0.119690 -0.172473 -0.054265 0.309734 -0.062500 0 0 0 0 0 0 4 86349
-0.004330 0.000763 0.119690 -0.172475 -0.054262 0.309733 -0.062500 0 0 0 0 0 0 4 87348
-0.004330 0.000763 0.119690 -0.172467 -0.054254 0.309740 -0.062500 0 0 0 0 0 0 4 88333
-0.004330 0.000763 0.119690 -0.172474 -0.054261 0.309734 -0.062500 0 0 0 0 0 0 4 89341
-0.004330 0.000763 0.119690 -0.172467 -0.054253 0.309740 -0.062500 0 0 0 0 0 0 4 90348
-0.004330 0.000763 0.119690 -0.172467 -0.054253 0.309741 -0.062500 0 0 0 0 0 0 4 91339
-0.004330 0.000763 0.119690 -0.172463 -0.054264 0.309728 -0.062500 0 0 0 0 0 0 4 92408
-0.004330 0.000763 0.119690 -0.172466 -0.054254 0.309740 -0.062500 0 0 0 0 0 0 4 93392
-0.004330 0.000763 0.119690 -0.172474 -0.054261 0.309734 -0.062500 0 0 0 0 0 0 4 94404
-0.004330 0.000763 0.119690 -0.172467 -0.054253 0.309740 -0.062500 0 0 0 0 0 0 4 95389
-0.004330 0.000763 0.119690 -0.172474 -0.054261 0.309734 -0.062500 0 0 0 0 0 0 4 96406
-0.004330 0.000763 0.119690 -0.172467 -0.054253 0.309740 -0.062500 0 0 0 0 0 0 4 97387
-0.004330 0.000763 0.119690 -0.172467 -0.054253 0.309741 -0.062500 0 0 0 0 0 0 4 98404
-0.004330 0.000763 0.119690 -0.172474 -0.054261 0.309734 -0.062500 0 0 0 0 0 0 4 99389
-0.004330 0.000763 0.119690 -0.172467 -0.054253 0.309741 -0.062500 0 0 0 0 0 0 4 100379
-0.004330 0.000763 0.119690 -0.172474 -0.054261 0.309734 -0.062500 0 0 0 0 0 0 4 101332
-0.004330 0.000763 0.119690 -0.172467 -0.054253 0.309741 -0.062500 0 0 0 0 0 0 4 102324
-0.004330 0.000763 0.119690 -0.172463 -0.054264 0.309728 -0.062500 0 0 0 0 0 0 4 103332
-0.004330 0.000763 0.119690 -0.172466 -0.054254 0.309740 -0.062500 0 0 0 0 0 0 4 104323
-0.004330 0.000763 0.119690 -0.172474 -0.054261 0.309734 -0.062500 0 0 0 0 0 0 4 105333
-0.004330 0.000763 0.119690 -0.172467 -0.054253 0.309740 -0.062500 0 0 0 0 0 0 4 106322
-0.004330 0.000763 0.119690 -0.172467 -0.054253 0.309741 -0.062500 0 0 0 0 0 0 4 107331
-0.004330 0.000763 0.119690 -0.172474 -0.054261 0.309735 -0.062500 0 0 0 0 0 0 4 108324
-0.004330 0.000763 0.119690 -0.172467 -0.054253 0.309741 -0.062500 0 0 0 0 0 0 4 109336
-0.004330 0.000763 0.119690 -0.172474 -0.054261 0.309735 -0.062500 0 0 0 0 0 0 4 110335
-0.004330 0.000763 0.119690 -0.172467 -0.054253 0.309741 -0.062500 0 0 0 0 0 0 4 111343
-0.004330 0.000763 0.119690 -0.172474 -0.054261 0.309735 -0.062500 0 0 0 0 0 0 4 112343
-0.004330 0.000763 0.119690 -0.172467 -0.054253 0.309741 -0.062500 0 0 0 0 0 0 4 113323
-0.004330 0.000763 0.119690 -0.172463 -0.054264 0.309729 -0.062500 0 0 0 0 0 0 4 114324
-0.004330 0.000763 0.119690 -0.172466 -0.054254 0.309740 -0.062500 0 0 0 0 0 0 4 115315
-0.004335 0.000781 0.119679 -0.106716 -0.286482 0.461950 -0.062500 0 0 0 0 0 0 4 116329
-0.004338 0.000790 0.119676 -0.130666 -0.193851 0.387719 -0.062500 0 0 0 0 0 0 4 117327
-0.004339 0.000794 0.119674 -0.149840 -0.126500 0.349165 -0.062500 0 0 0 0 0 0 4 118326
-0.004340 0.000797 0.119674 -0.160690 -0.090669 0.334475 -0.062500 0 0 0 0 0 0 4 119321
-0.004340 0.000798 0.119674 -0.166431 -0.072507 0.329231 -0.062500 0 0 0 0 0 0 4 120313
-0.004340 0.000798 0.119674 -0.169406 -0.063387 0.327391 -0.062500 0 0 0 0 0 0 4 121329
-0.004341 0.000799 0.119674 -0.170925 -0.058823 0.326761 -0.062500 0 0 0 0 0 0 4 122328
-0.004341 0.000799 0.119674 -0.171689 -0.056532 0.326530 -0.062500 0 0 0 0 0 0 4 123311
-0.004341 0.000799 0.119674 -0.172080 -0.055398 0.326457 -0.062500 0 0 0 0 0 0 4 124328
-0.004341 0.000799 0.119674 -0.172274 -0.054823 0.326424 -0.062500 0 0 0 0 0 0 4 125328
-0.004341 0.000799 0.119674 -0.172362 -0.054547 0.326422 -0.062500 0 0 0 0 0 0 4 126330
-0.004341 0.000799 0.119674 -0.172420 -0.054396 0.326411 -0.062500 0 0 0 0 0 0 4 127334
-0.004341 0.000799 0.119674 -0.172443 -0.054326 0.326415 -0.062500 0 0 0 0 0 0 4 128332
-0.004341 0.000799 0.119674 -0.172463 -0.054295 0.326407 -0.062500 0 0 0 0 0 0 4 129333
-0.004341 0.000799 0.119674 -0.172470 -0.054281 0.326419 -0.062500 0 0 0 0 0 0 4 130327
-0.004341 0.000799 0.119674 -0.172454 -0.054263 0.326415 -0.062500 0 0 0 0 0 0 4 131326
-0.004341 0.000799 0.119674 -0.172472 -0.054266 0.326413 -0.062500 0 0 0 0 0 0 4 132328
-0.004341 0.000799 0.119674 -0.172466 -0.054259 0.326420 -0.062500 0 0 0 0 0 0 4 133324
-0.004341 0.000799 0.119674 -0.172476 -0.054255 0.326407 -0.062500 0 0 0 0 0 0 4 134327
-0.004341 0.000799 0.119674 -0.172466 -0.054257 0.326420 -0.062500 0 0 0 0 0 0 4 135326
-0.004341 0.000799 0.119674 -0.172476 -0.054255 0.326407 -0.062500 0 0 0 0 0 0 4 136328
-0.004341 0.000799 0.119674 -0.172466 -0.054257 0.326420 -0.062500 0 0 0 0 0 0 4 137325
-0.004341 0.000799 0.119674 -0.172468 -0.054247 0.326414 -0.062500 0 0 0 0 0 0 4 138325
-0.004341 0.000799 0.119674 -0.172473 -0.054265 0.326414 -0.062500 0 0 0 0 0 0 4 139311
-0.004341 0.000799 0.119674 -0.172469 -0.054248 0.326414 -0.062500 0 0 0 0 0 0 4 140329
-0.004341 0.000799 0.119674 -0.172473 -0.054265 0.326414 -0.062500 0 0 0 0 0 0 4 141328
-0.004341 0.000799 0.119674 -0.172457 -0.054250 0.326408 -0.062500 0 0 0 0 0 0 4 142330
-0.004341 0.000799 0.119674 -0.172464 -0.054257 0.326420 -0.062500 0 0 0 0 0 0 4 143324
-0.004341 0.000799 0.119674 -0.172476 -0.054255 0.326407 -0.062500 0 0 0 0 0 0 4 144328
-0.004341 0.000799 0.119674 -0.172466 -0.054257 0.326420 -0.062500 0 0 0 0 0 0 4 145326
-0.004341 0.000799 0.119674 -0.172476 -0.054255 0.326407 -0.062500 0 0 0 0 0 0 4 146327
-0.004341 0.000799 0.119674 -0.172466 -0.054257 0.326420 -0.062500 0 0 0 0 0 0 4 147325
-0.004341 0.000799 0.119674 -0.172476 -0.054255 0.326407 -0.062500 0 0 0 0 0 0 4 148328
-0.004341 0.000799 0.119674 -0.172466 -0.054257 0.326420 -0.062500 0 0 0 0 0 0 4 149309
-0.004341 0.000799 0.119674 -0.172476 -0.054255 0.326407 -0.062500 0 0 0 0 0 0 4 150313
-0.004346 0.000817 0.119663 -0.106763 -0.286359 0.478751 -0.062500 0 0 0 0 0 0 4 151324
-0.004348 0.000826 0.119659 -0.130673 -0.193803 0.404461 -0.062500 0 0 0 0 0 0 4 152328
-0.004350 0.000830 0.119658 -0.149847 -0.126476 0.365873 -0.062500 0 0 0 0 0 0 4 153327
-0.004351 0.000832 0.119657 -0.160692 -0.090660 0.351164 -0.062500 0 0 0 0 0 0 4 154324
-0.004351 0.000834 0.119657 -0.166435 -0.072495 0.345924 -0.062500 0 0 0 0 0 0 4 155326
-0.004351 0.000834 0.119657 -0.169406 -0.063388 0.344088 -0.062500 0 0 0 0 0 0 4 156311
-0.004351 0.000834 0.119657 -0.170916 -0.058819 0.343444 -0.062500 0 0 0 0 0 0 4 157309
-0.004351 0.000835 0.119657 -0.171687 -0.056535 0.343223 -0.062500 0 0 0 0 0 0 4 158325
-0.004351 0.000835 0.119657 -0.172079 -0.055403 0.343151 -0.062500 0 0 0 0 0 0 4 159327
-0.004351 0.000835 0.119657 -0.172272 -0.054828 0.343118 -0.062500 0 0 0 0 0 0 4 160327
-0.004351 0.000835 0.119657 -0.172372 -0.054549 0.343101 -0.062500 0 0 0 0 0 0 4 161327
-0.004351 0.000835 0.119657 -0.172420 -0.054401 0.343102 -0.062500 0 0 0 0 0 0 4 162319
-0.004351 0.000835 0.119657 -0.172445 -0.054320 0.343101 -0.062500 0 0 0 0 0 0 4 163325
-0.004351 0.000835 0.119657 -0.172455 -0.054290 0.343106 -0.062500 0 0 0 0 0 0 4 164391
-0.004371 0.000839 0.119666 0.077725 -0.113462 0.212743 -0.062500 0 0 0 0 0 0 4 165403
-0.004380 0.000841 0.119669 -0.024368 -0.089494 0.276406 -0.062500 0 0 0 0 0 0 4 166386
-0.004385 0.000843 0.119671 -0.096827 -0.072349 0.309407 -0.062500 0 0 0 0 0 0 4 167389
-0.004387 0.000843 0.119671 -0.134738 -0.063308 0.321964 -0.062500 0 0 0 0 0 0 4 168405
-0.004388 0.000843 0.119671 -0.153696 -0.058768 0.326438 -0.062500 0 0 0 0 0 0 4 169386
-0.004389 0.000844 0.119671 -0.163115 -0.056504 0.327994 -0.062500 0 0 0 0 0 0 4 170405
-0.004389 0.000844 0.119671 -0.167814 -0.055372 0.328541 -0.062500 0 0 0 0 0 0 4 171386
-0.004389 0.000844 0.119671 -0.170141 -0.054817 0.328732 -0.062500 0 0 0 0 0 0 4 172400
-0.004389 0.000844 0.119671 -0.171312 -0.054538 0.328796 -0.062500 0 0 0 0 0 0 4 173320
-0.004389 0.000844 0.119671 -0.171886 -0.054401 0.328819 -0.062500 0 0 0 0 0 0 4 174330
-0.004389 0.000844 0.119671 -0.172184 -0.054330 0.328827 -0.062500 0 0 0 0 0 0 4 175320
-0.004389 0.000844 0.119671 -0.172320 -0.054287 0.328834 -0.062500 0 0 0 0 0 0 4 176331
-0.004377 0.000857 0.119682 -0.328857 -0.228187 0.175246 -0.062500 0 0 0 0 0 0 4 177320
-0.004376 0.000882 0.119675 -0.201003 -0.389219 0.402762 -0.062500 0 0 0 0 0 0 4 178331
-0.004375 0.000894 0.119673 -0.177813 -0.245555 0.367304 -0.062500 0 0 0 0 0 0 4 179319
-0.004375 0.000900 0.119672 -0.171312 -0.151206 0.343450 -0.062500 0 0 0 0 0 0 4 180335
-0.004375 0.000903 0.119671 -0.168908 -0.101716 0.333992 -0.062500 0 0 0 0 0 0 4 181327
-0.004394 0.000910 0.119681 0.082392 -0.135986 0.200366 -0.062500 0 0 0 0 0 0 4 182331
-0.004403 0.000913 0.119684 -0.019319 -0.099445 0.262741 -0.062500 0 0 0 0 0 0 4 183342
-0.004408 0.000914 0.119685 -0.091616 -0.076009 0.295294 -0.062500 0 0 0 0 0 0 4 184329
-0.004410 0.000915 0.119685 -0.129456 -0.063853 0.307691 -0.062500 0 0 0 0 0 0 4 185323
-0.004411 0.000915 0.119685 -0.148387 -0.057743 0.312110 -0.062500 0 0 0 0 0 0 4 186328
-0.004412 0.000915 0.119685 -0.157794 -0.054688 0.313657 -0.062500 0 0 0 0 0 0 4 187336
-0.004412 0.000915 0.119686 -0.162471 -0.053180 0.314186 -0.062500 0 0 0 0 0 0 4 188331
-0.004412 0.000916 0.119686 -0.164798 -0.052414 0.314385 -0.062500 0 0 0 0 0 0 4 189342
-0.004412 0.000916 0.119686 -0.165971 -0.052043 0.314449 -0.062500 0 0 0 0 0 0 4 190324
-0.004413 0.000916 0.119686 -0.166536 -0.051859 0.314473 -0.062500 0 0 0 0 0 0 4 191329
-0.004413 0.000916 0.119686 -0.166828 -0.051764 0.314480 -0.062500 0 0 0 0 0 0 4 192332
-0.004413 0.000916 0.119686 -0.166975 -0.051716 0.314473 -0.062500 0 0 0 0 0 0 4 193330
-0.004418 0.000933 0.119675 -0.101480 -0.283489 0.467235 -0.062500 0 0 0 0 0 0 4 194335
-0.004440 0.000947 0.119680 0.125092 -0.250400 0.262724 -0.062500 0 0 0 0 0 0 4 195335
-0.004450 0.000954 0.119682 0.003732 -0.159122 0.287541 -0.062500 0 0 0 0 0 0 4 196337
-0.004443 0.000971 0.119694 -0.241439 -0.282791 0.152265 -0.062500 0 0 0 0 0 0 4 197337
-0.004440 0.000979 0.119698 -0.222914 -0.184574 0.234413 -0.062500 0 0 0 0 0 0 4 198331
-0.004438 0.000983 0.119699 -0.197795 -0.119710 0.275877 -0.062500 0 0 0 0 0 0 4 199342
-0.004437 0.000985 0.119700 -0.183043 -0.085788 0.291589 -0.062500 0 0 0 0 0 0 4 200327
-0.004436 0.000986 0.119700 -0.175252 -0.068719 0.297174 -0.062500 0 0 0 0 0 0 4 201340
-0.004436 0.000987 0.119700 -0.171247 -0.060183 0.299139 -0.062500 0 0 0 0 0 0 4 202339
-0.004436 0.000987 0.119700 -0.169203 -0.055921 0.299829 -0.062500 0 0 0 0 0 0 4 203336
-0.004436 0.000987 0.119700 -0.168162 -0.053794 0.300065 -0.062500 0 0 0 0 0 0 4 204336
-0.004436 0.000987 0.119700 -0.167643 -0.052731 0.300137 -0.062500 0 0 0 0 0 0 4 205335
-0.004436 0.000987 0.119700 -0.167388 -0.052197 0.300162 -0.062500 0 0 0 0 0 0 4 206335
-0.004441 0.001005 0.119689 -0.101746 -0.283591 0.453176 -0.062500 0 0 0 0 0 0 4 207335
-0.004463 0.001019 0.119694 0.125090 -0.250524 0.248711 -0.062500 0 0 0 0 0 0 4 208336
-0.004474 0.001026 0.119696 -0.015204 -0.164827 0.273379 -0.062500 0 0 0 0 0 0 4 209336
-0.004479 0.001029 0.119697 -0.098574 -0.111805 0.291483 -0.062500 0 0 0 0 0 0 4 210337
-0.004482 0.001031 0.119697 -0.142265 -0.084607 0.298729 -0.062500 0 0 0 0 0 0 4 211336
-0.004483 0.001031 0.119697 -0.164211 -0.070946 0.301330 -0.062500 0 0 0 0 0 0 4 212337
-0.004484 0.001032 0.119697 -0.175165 -0.064131 0.302239 -0.062500 0 0 0 0 0 0 4 213338
-0.004484 0.001032 0.119697 -0.180620 -0.060724 0.302560 -0.062500 0 0 0 0 0 0 4 214335
-0.004484 0.001032 0.119697 -0.183345 -0.059016 0.302676 -0.062500 0 0 0 0 0 0 4 215336
-0.004484 0.001032 0.119697 -0.184701 -0.058163 0.302719 -0.062500 0 0 0 0 0 0 4 216336
-0.004489 0.001050 0.119686 -0.119967 -0.289252 0.455898 -0.062500 0 0 0 0 0 0 4 217323
-0.004492 0.001059 0.119683 -0.144013 -0.196834 0.381236 -0.062500 0 0 0 0 0 0 4 218306
-0.004494 0.001063 0.119681 -0.163276 -0.129583 0.342437 -0.062500 0 0 0 0 0 0 4 219334
-0.004494 0.001066 0.119681 -0.168638 -0.091952 0.327635 -0.062500 0 0 0 0 0 0 4 220339
-0.004495 0.001067 0.119681 -0.174422 -0.073777 0.322358 -0.062500 0 0 0 0 0 0 4 221329
-0.004495 0.001067 0.119681 -0.177422 -0.064662 0.320516 -0.062500 0 0 0 0 0 0 4 222324
-0.004514 0.001072 0.119690 0.071733 -0.119526 0.190221 -0.062500 0 0 0 0 0 0 4 223327
-0.004524 0.001075 0.119693 -0.031386 -0.093082 0.253284 -0.062500 0 0 0 0 0 0 4 224334
-0.004529 0.001076 0.119694 -0.104388 -0.074710 0.286035 -0.062500 0 0 0 0 0 0 4 225361
-0.004531 0.001076 0.119694 -0.142535 -0.065116 0.298500 -0.062500 0 0 0 0 0 0 4 226331
-0.004532 0.001077 0.119695 -0.161632 -0.060293 0.302936 -0.062500 0 0 0 0 0 0 4 227362
-0.004538 0.001095 0.119684 -0.105778 -0.289283 0.457840 -0.062500 0 0 0 0 0 0 4 228334
-0.004541 0.001104 0.119680 -0.134123 -0.195960 0.383639 -0.062500 0 0 0 0 0 0 4 229365
-0.004542 0.001108 0.119679 -0.155547 -0.128254 0.344977 -0.062500 0 0 0 0 0 0 4 230328
-0.004543 0.001110 0.119678 -0.167561 -0.092188 0.330234 -0.062500 0 0 0 0 0 0 4 231361
-0.004543 0.001112 0.119678 -0.173885 -0.073902 0.324962 -0.062500 0 0 0 0 0 0 4 232335
-0.004544 0.001112 0.119678 -0.177140 -0.064711 0.323122 -0.062500 0 0 0 0 0 0 4 236295
-0.004536 0.001144 0.119678 -0.275297 -0.468221 0.322691 -0.062500 0 0 0 0 0 0 4 244430
-0.004557 0.001182 0.119676 0.078499 -0.593351 0.346633 -0.062500 0 0 0 0 0 0 4 245306
-0.004567 0.001201 0.119675 -0.019973 -0.357596 0.334912 -0.062500 0 0 0 0 0 0 4 246305
-0.004573 0.001211 0.119675 -0.096997 -0.209882 0.328663 -0.062500 0 0 0 0 0 0 4 247303
-0.004575 0.001215 0.119675 -0.138386 -0.133037 0.326222 -0.062500 0 0 0 0 0 0 4 248303
-0.004576 0.001218 0.119675 -0.159383 -0.094304 0.325338 -0.062500 0 0 0 0 0 0 4 249302
-0.004577 0.001219 0.119675 -0.169945 -0.074920 0.325022 -0.062500 0 0 0 0 0 0 4 250303
-0.004577 0.001220 0.119675 -0.175225 -0.065223 0.324914 -0.062500 0 0 0 0 0 0 4 251330
-0.004578 0.001220 0.119675 -0.177871 -0.060357 0.324873 -0.062500 0 0 0 0 0 0 4 252328
-0.004578 0.001220 0.119675 -0.179199 -0.057942 0.324854 -0.062500 0 0 0 0 0 0 4 253334
-0.004578 0.001220 0.119675 -0.179850 -0.056729 0.324858 -0.062500 0 0 0 0 0 0 4 254332
-0.004583 0.001238 0.119664 -0.115000 -0.287089 0.478681 -0.062500 0 0 0 0 0 0 4 255549
-0.004585 0.001247 0.119660 -0.138700 -0.194895 0.403704 -0.062500 0 0 0 0 0 0 4 256333
-0.004587 0.001251 0.119659 -0.157816 -0.127749 0.364739 -0.062500 0 0 0 0 0 0 4 257330
-0.004607 0.001258 0.119668 0.082254 -0.151551 0.220708 -0.062500 0 0 0 0 0 0 4 258333
-0.004617 0.001262 0.119671 -0.025980 -0.109085 0.278462 -0.062500 0 0 0 0 0 0 4 259334
-0.004622 0.001263 0.119672 -0.101644 -0.082706 0.309293 -0.062500 0 0 0 0 0 0 4 260609
-0.004624 0.001264 0.119672 -0.141168 -0.069097 0.321098 -0.062500 0 0 0 0 0 0 4 261373
-0.004625 0.001265 0.119672 -0.160940 -0.062283 0.325307 -0.062500 0 0 0 0 0 0 4 262699
-0.004631 0.001282 0.119661 -0.100000 -0.288258 0.480789 -0.062500 0 0 0 0 0 0 4 263343
-0.004634 0.001292 0.119658 -0.128364 -0.194745 0.406245 -0.062500 0 0 0 0 0 0 4 264373
-0.004635 0.001296 0.119656 -0.149814 -0.126941 0.367407 -0.062500 0 0 0 0 0 0 4 265361
-0.004636 0.001298 0.119656 -0.161841 -0.090820 0.352582 -0.062500 0 0 0 0 0 0 4 266344
-0.004624 0.001313 0.119667 -0.329942 -0.249549 0.194298 -0.062500 0 0 0 0 0 0 4 267372
-0.004618 0.001320 0.119670 -0.271129 -0.168969 0.267105 -0.062500 0 0 0 0 0 0 4 268372
-0.004615 0.001324 0.119672 -0.225764 -0.113026 0.305206 -0.062500 0 0 0 0 0 0 4 269345
-0.004613 0.001326 0.119672 -0.200896 -0.083628 0.319728 -0.062500 0 0 0 0 0 0 4 270370
-0.004617 0.001345 0.119661 -0.122968 -0.299504 0.479100 -0.062500 0 0 0 0 0 0 4 271329
-0.004620 0.001354 0.119657 -0.139895 -0.200385 0.405767 -0.062500 0 0 0 0 0 0 4 272320
-0.004621 0.001359 0.119656 -0.155586 -0.129767 0.367337 -0.062500 0 0 0 0 0 0 4 273326
-0.004641 0.001366 0.119665 0.086324 -0.151928 0.223704 -0.062500 0 0 0 0 0 0 4 274372
-0.004651 0.001369 0.119668 -0.021129 -0.108509 0.281408 -0.062500 0 0 0 0 0 0 4 275343
-0.004656 0.001371 0.119669 -0.096394 -0.081658 0.312221 -0.062500 0 0 0 0 0 0 4 276372
-0.004658 0.001372 0.119669 -0.135712 -0.067830 0.324015 -0.062500 0 0 0 0 0 0 4 277346
-0.004659 0.001372 0.119669 -0.155378 -0.060916 0.328212 -0.062500 0 0 0 0 0 0 4 278371
-0.004660 0.001372 0.119670 -0.165171 -0.057469 0.329683 -0.062500 0 0 0 0 0 0 4 279370
-0.004660 0.001372 0.119670 -0.170023 -0.055752 0.330208 -0.062500 0 0 0 0 0 0 4 280375
-0.004660 0.001372 0.119670 -0.172455 -0.054897 0.330377 -0.062500 0 0 0 0 0 0 4 281343
-0.004665 0.001390 0.119658 -0.108659 -0.285021 0.484815 -0.062500 0 0 0 0 0 0 4 282373
-0.004668 0.001399 0.119655 -0.132656 -0.193162 0.409612 -0.062500 0 0 0 0 0 0 4 283374
-0.004669 0.001403 0.119653 -0.151939 -0.126177 0.370497 -0.062500 0 0 0 0 0 0 4 284363
-0.004677 0.001424 0.119673 -0.073484 -0.327394 0.074036 -0.062500 0 0 0 0 0 0 4 285346
-0.004681 0.001434 0.119680 -0.119846 -0.213356 0.206070 -0.062500 0 0 0 0 0 0 4 286381
-0.004682 0.001439 0.119682 -0.167488 -0.141256 0.275500 -0.062500 0 0 0 0 0 0 4 287343
-0.004683 0.001442 0.119683 -0.181343 -0.100538 0.302012 -0.062500 0 0 0 0 0 0 4 288334
-0.004683 0.001443 0.119683 -0.187837 -0.080103 0.311469 -0.062500 0 0 0 0 0 0 4 289317
-0.004683 0.001444 0.119683 -0.190921 -0.069889 0.314778 -0.062500 0 0 0 0 0 0 4 290309
-0.004684 0.001444 0.119683 -0.192400 -0.064814 0.315937 -0.062500 0 0 0 0 0 0 4 291332
-0.004689 0.001462 0.119672 -0.128177 -0.292664 0.470951 -0.062500 0 0 0 0 0 0 4 292323
-0.004691 0.001471 0.119669 -0.151882 -0.199848 0.395754 -0.062500 0 0 0 0 0 0 4 293320
-0.004693 0.001475 0.119667 -0.171025 -0.132383 0.356621 -0.062500 0 0 0 0 0 0 4 294330
-0.004693 0.001477 0.119667 -0.181921 -0.096397 0.341706 -0.062500 0 0 0 0 0 0 4 295332
-0.004694 0.001479 0.119667 -0.187697 -0.078129 0.336366 -0.062500 0 0 0 0 0 0 4 296412
-0.004694 0.001479 0.119667 -0.190693 -0.068953 0.334512 -0.062500 0 0 0 0 0 0 4 297402
-0.004694 0.001479 0.119667 -0.192240 -0.064341 0.333854 -0.062500 0 0 0 0 0 0 4 298403
-0.004713 0.001484 0.119676 0.058291 -0.121861 0.205048 -0.062500 0 0 0 0 0 0 4 299401
-0.004723 0.001487 0.119679 -0.044776 -0.096217 0.267711 -0.062500 0 0 0 0 0 0 4 300388
-0.004728 0.001488 0.119680 -0.117755 -0.078320 0.300245 -0.062500 0 0 0 0 0 0 4 301409
-0.004730 0.001488 0.119680 -0.155899 -0.069001 0.312632 -0.062500 0 0 0 0 0 0 4 302400
-0.004736 0.001506 0.119669 -0.104152 -0.293916 0.471834 -0.062500 0 0 0 0 0 0 4 303401
-0.004739 0.001515 0.119666 -0.136903 -0.200140 0.397962 -0.062500 0 0 0 0 0 0 4 304402
-0.004741 0.001520 0.119664 -0.160545 -0.132199 0.359290 -0.062500 0 0 0 0 0 0 4 305396
-0.004742 0.001522 0.119664 -0.173715 -0.095967 0.344504 -0.062500 0 0 0 0 0 0 4 306384
-0.004742 0.001523 0.119664 -0.180609 -0.077579 0.339238 -0.062500 0 0 0 0 0 0 4 307399
-0.004743 0.001524 0.119664 -0.184180 -0.068335 0.337387 -0.062500 0 0 0 0 0 0 4 308384
-0.004743 0.001524 0.119664 -0.186000 -0.063706 0.336732 -0.062500 0 0 0 0 0 0 4 309397
-0.004743 0.001524 0.119664 -0.186912 -0.061377 0.336508 -0.062500 0 0 0 0 0 0 4 310381
-0.004743 0.001524 0.119664 -0.187389 -0.060215 0.336434 -0.062500 0 0 0 0 0 0 4 311397
-0.004743 0.001524 0.119664 -0.187615 -0.059634 0.336407 -0.062500 0 0 0 0 0 0 4 312385
-0.004743 0.001524 0.119664 -0.187741 -0.059349 0.336401 -0.062500 0 0 0 0 0 0 4 313397
-0.004743 0.001524 0.119664 -0.187799 -0.059209 0.336395 -0.062500 0 0 0 0 0 0 4 314382
-0.004748 0.001542 0.119653 -0.123022 -0.289254 0.491297 -0.062500 0 0 0 0 0 0 4 315412
-0.004751 0.001551 0.119649 -0.146289 -0.197831 0.415815 -0.062500 0 0 0 0 0 0 4 316384
-0.004752 0.001555 0.119647 -0.165228 -0.131043 0.376573 -0.062500 0 0 0 0 0 0 4 317325
-0.004753 0.001558 0.119647 -0.176032 -0.095408 0.361596 -0.062500 0 0 0 0 0 0 4 318326
-0.004753 0.001559 0.119647 -0.181772 -0.077292 0.356249 -0.062500 0 0 0 0 0 0 4 319316
-0.004753 0.001559 0.119647 -0.184765 -0.068197 0.354379 -0.062500 0 0 0 0 0 0 4 320326
-0.004753 0.001560 0.119647 -0.186279 -0.063634 0.353723 -0.062500 0 0 0 0 0 0 4 321316
-0.004754 0.001560 0.119647 -0.187073 -0.061352 0.353492 -0.062500 0 0 0 0 0 0 4 322325
-0.004754 0.001560 0.119647 -0.187453 -0.060196 0.353415 -0.062500 0 0 0 0 0 0 4 323316
-0.004773 0.001565 0.119656 0.063790 -0.119515 0.225092 -0.062500 0 0 0 0 0 0 4 324326
-0.004782 0.001567 0.119659 -0.039069 -0.094695 0.287685 -0.062500 0 0 0 0 0 0 4 325315
-0.004787 0.001568 0.119660 -0.111933 -0.077196 0.320169 -0.062500 0 0 0 0 0 0 4 326331
-0.004789 0.001568 0.119660 -0.150001 -0.068093 0.332541 -0.062500 0 0 0 0 0 0 4 327327
-0.004791 0.001569 0.119661 -0.169042 -0.063547 0.336953 -0.062500 0 0 0 0 0 0 4 328319
-0.004796 0.001587 0.119650 -0.113771 -0.291284 0.493570 -0.062500 0 0 0 0 0 0 4 329325
-0.004799 0.001596 0.119646 -0.141658 -0.198846 0.418555 -0.062500 0 0 0 0 0 0 4 330316
-0.004801 0.001600 0.119644 -0.162906 -0.131567 0.379440 -0.062500 0 0 0 0 0 0 4 331318
-0.004801 0.001602 0.119644 -0.174862 -0.095656 0.364526 -0.062500 0 0 0 0 0 0 4 332318
-0.004802 0.001603 0.119644 -0.181191 -0.077427 0.359194 -0.062500 0 0 0 0 0 0 4 333323
-0.004802 0.001604 0.119644 -0.184475 -0.068257 0.357330 -0.062500 0 0 0 0 0 0 4 334332
-0.004802 0.001604 0.119644 -0.186152 -0.063666 0.356670 -0.062500 0 0 0 0 0 0 4 335325
-0.004802 0.001604 0.119644 -0.186988 -0.061366 0.356442 -0.062500 0 0 0 0 0 0 4 336322
-0.004802 0.001605 0.119644 -0.187416 -0.060208 0.356375 -0.062500 0 0 0 0 0 0 4 337323
-0.004790 0.001618 0.119655 -0.349331 -0.237065 0.203741 -0.062500 0 0 0 0 0 0 4 338322
-0.004783 0.001625 0.119658 -0.287468 -0.165107 0.278173 -0.062500 0 0 0 0 0 0 4 339322
-0.004780 0.001628 0.119660 -0.240491 -0.113536 0.316811 -0.062500 0 0 0 0 0 0 4 340322
-0.004778 0.001630 0.119660 -0.214778 -0.086348 0.331529 -0.062500 0 0 0 0 0 0 4 341322
-0.004778 0.001631 0.119660 -0.201495 -0.072673 0.336783 -0.062500 0 0 0 0 0 0 4 342319
-0.004777 0.001631 0.119660 -0.194724 -0.065861 0.338621 -0.062500 0 0 0 0 0 0 4 343325
-0.004777 0.001632 0.119660 -0.191306 -0.062447 0.339263 -0.062500 0 0 0 0 0 0 4 344326
-0.004777 0.001632 0.119660 -0.189591 -0.060756 0.339485 -0.062500 0 0 0 0 0 0 4 345324
-0.004777 0.001632 0.119660 -0.188717 -0.059905 0.339572 -0.062500 0 0 0 0 0 0 4 346327
-0.004777 0.001632 0.119660 -0.188295 -0.059476 0.339593 -0.062500 0 0 0 0 0 0 4 347318
-0.004782 0.001649 0.119649 -0.123375 -0.289111 0.494865 -0.062500 0 0 0 0 0 0 4 348321
-0.004784 0.001658 0.119645 -0.146454 -0.197784 0.419220 -0.062500 0 0 0 0 0 0 4 349319
-0.004786 0.001663 0.119644 -0.165294 -0.131046 0.379876 -0.062500 0 0 0 0 0 0 4 350319
-0.004787 0.001665 0.119644 -0.176060 -0.095407 0.364880 -0.062500 0 0 0 0 0 0 4 351323
-0.004787 0.001666 0.119643 -0.181789 -0.077314 0.359516 -0.062500 0 0 0 0 0 0 4 352323
-0.004787 0.001667 0.119643 -0.184767 -0.068198 0.357640 -0.062500 0 0 0 0 0 0 4 353320
-0.004787 0.001667 0.119643 -0.186290 -0.063632 0.356985 -0.062500 0 0 0 0 0 0 4 354319
-0.004787 0.001667 0.119643 -0.187065 -0.061346 0.356753 -0.062500 0 0 0 0 0 0 4 355320
-0.004787 0.001667 0.119643 -0.187459 -0.060206 0.356660 -0.062500 0 0 0 0 0 0 4 356321
-0.004787 0.001667 0.119643 -0.187654 -0.059632 0.356638 -0.062500 0 0 0 0 0 0 4 357321
-0.004787 0.001667 0.119643 -0.187757 -0.059343 0.356632 -0.062500 0 0 0 0 0 0 4 358318
-0.004787 0.001667 0.119643 -0.187805 -0.059194 0.356634 -0.062500 0 0 0 0 0 0 4 359321
-0.004787 0.001667 0.119643 -0.187835 -0.059133 0.356632 -0.062500 0 0 0 0 0 0 4 360304
-0.004787 0.001667 0.119643 -0.187829 -0.059089 0.356631 -0.062500 0 0 0 0 0 0 4 361320
-0.004787 0.001667 0.119643 -0.187843 -0.059071 0.356630 -0.062500 0 0 0 0 0 0 4 362321
-0.004787 0.001667 0.119643 -0.187845 -0.059069 0.356630 -0.062500 0 0 0 0 0 0 4 363301
-0.004787 0.001667 0.119643 -0.187857 -0.059066 0.356636 -0.062500 0 0 0 0 0 0 4 364320
-0.004787 0.001667 0.119643 -0.187849 -0.059058 0.356624 -0.062500 0 0 0 0 0 0 4 365318
-0.004792 0.001685 0.119632 -0.123212 -0.288762 0.512009 -0.062500 0 0 0 0 0 0 4 366301
-0.004795 0.001694 0.119628 -0.146372 -0.197628 0.436301 -0.062500 0 0 0 0 0 0 4 367315
-0.004796 0.001698 0.119627 -0.165249 -0.130981 0.396929 -0.062500 0 0 0 0 0 0 4 368389
-0.004797 0.001701 0.119627 -0.176030 -0.095381 0.381922 -0.062500 0 0 0 0 0 0 4 369397
-0.004798 0.001702 0.119626 -0.181773 -0.077283 0.376548 -0.062500 0 0 0 0 0 0 4 370400
-0.004798 0.001702 0.119626 -0.178444 -0.068252 0.374668 -0.062500 0 0 0 0 0 0 4 371398
-0.004817 0.001707 0.119635 0.071594 -0.123686 0.245998 -0.062500 0 0 0 0 0 0 4 372402
-0.004827 0.001709 0.119639 -0.032005 -0.096771 0.308231 -0.062500 0 0 0 0 0 0 4 373398
-0.004832 0.001711 0.119640 -0.105253 -0.078249 0.340564 -0.062500 0 0 0 0 0 0 4 374398
-0.004834 0.001711 0.119640 -0.143519 -0.068640 0.352885 -0.062500 0 0 0 0 0 0 4 375398
-0.004835 0.001712 0.119640 -0.162639 -0.063840 0.357275 -0.062500 0 0 0 0 0 0 4 376401
-0.004836 0.001712 0.119640 -0.172132 -0.061464 0.358819 -0.062500 0 0 0 0 0 0 4 377399
-0.004836 0.001712 0.119640 -0.176851 -0.060294 0.359366 -0.062500 0 0 0 0 0 0 4 378397
-0.004836 0.001712 0.119640 -0.179208 -0.059701 0.359544 -0.062500 0 0 0 0 0 0 4 379395
-0.004836 0.001712 0.119640 -0.180377 -0.059411 0.359606 -0.062500 0 0 0 0 0 0 4 380386
-0.004836 0.001712 0.119640 -0.180952 -0.059273 0.359626 -0.062500 0 0 0 0 0 0 4 381394
-0.004836 0.001712 0.119640 -0.181255 -0.059192 0.359643 -0.062500 0 0 0 0 0 0 4 382378
-0.004836 0.001712 0.119640 -0.181388 -0.059159 0.359638 -0.062500 0 0 0 0 0 0 4 383395
-0.004841 0.001730 0.119629 -0.116917 -0.288709 0.515194 -0.062500 0 0 0 0 0 0 4 384400
-0.004844 0.001738 0.119625 -0.140036 -0.197640 0.439410 -0.062500 0 0 0 0 0 0 4 385379
-0.004845 0.001743 0.119624 -0.158916 -0.131015 0.399994 -0.062500 0 0 0 0 0 0 4 386394
-0.004846 0.001745 0.119624 -0.169699 -0.095439 0.384955 -0.062500 0 0 0 0 0 0 4 387378
-0.004846 0.001746 0.119623 -0.175454 -0.077346 0.379593 -0.062500 0 0 0 0 0 0 4 388402
-0.004847 0.001747 0.119623 -0.178438 -0.068255 0.377709 -0.062500 0 0 0 0 0 0 4 389313
-0.004847 0.001747 0.119623 -0.179972 -0.063691 0.377053 -0.062500 0 0 0 0 0 0 4 390324
-0.004847 0.001747 0.119623 -0.180748 -0.061406 0.376819 -0.062500 0 0 0 0 0 0 4 391313
-0.004847 0.001747 0.119623 -0.181143 -0.060267 0.376745 -0.062500 0 0 0 0 0 0 4 392323
-0.004847 0.001747 0.119623 -0.181337 -0.059693 0.376705 -0.062500 0 0 0 0 0 0 4 393333
-0.004847 0.001747 0.119623 -0.181440 -0.059405 0.376697 -0.062500 0 0 0 0 0 0 4 394313
-0.004847 0.001747 0.119623 -0.181496 -0.059264 0.376690 -0.062500 0 0 0 0 0 0 4 395321
-0.004847 0.001747 0.119623 -0.181519 -0.059196 0.376694 -0.062500 0 0 0 0 0 0 4 396318
-0.004847 0.001747 0.119623 -0.181529 -0.059167 0.376700 -0.062500 0 0 0 0 0 0 4 397322
-0.004847 0.001747 0.119623 -0.181540 -0.059132 0.376699 -0.062500 0 0 0 0 0 0 4 398332
-0.004847 0.001747 0.119623 -0.181541 -0.059128 0.376699 -0.062500 0 0 0 0 0 0 4 399320
-0.004847 0.001747 0.119623 -0.181541 -0.059128 0.376700 -0.062500 0 0 0 0 0 0 4 400330
-0.004847 0.001747 0.119623 -0.181544 -0.059117 0.376693 -0.062500 0 0 0 0 0 0 4 401338
-0.004847 0.001747 0.119623 -0.181541 -0.059127 0.376699 -0.062500 0 0 0 0 0 0 4 402321
-0.004847 0.001747 0.119623 -0.181544 -0.059117 0.376692 -0.062500 0 0 0 0 0 0 4 403327
-0.004852 0.001765 0.119612 -0.117017 -0.288562 0.532380 -0.062500 0 0 0 0 0 0 4 404318
-0.004854 0.001774 0.119608 -0.140086 -0.197570 0.456520 -0.062500 0 0 0 0 0 0 4 405330
-0.004856 0.001778 0.119607 -0.158935 -0.130998 0.417071 -0.062500 0 0 0 0 0 0 4 406315
-0.004857 0.001781 0.119606 -0.169707 -0.095420 0.402033 -0.062500 0 0 0 0 0 0 4 407328
-0.004857 0.001782 0.119606 -0.175466 -0.077342 0.396658 -0.062500 0 0 0 0 0 0 4 408333
-0.004857 0.001782 0.119606 -0.178449 -0.068255 0.394768 -0.062500 0 0 0 0 0 0 4 409327
-0.004857 0.001783 0.119606 -0.179973 -0.063695 0.394124 -0.062500 0 0 0 0 0 0 4 410331
-0.004857 0.001783 0.119606 -0.180747 -0.061411 0.393890 -0.062500 0 0 0 0 0 0 4 411300
-0.004857 0.001783 0.119606 -0.181145 -0.060261 0.393808 -0.062500 0 0 0 0 0 0 4 412301
-0.004857 0.001783 0.119606 -0.181336 -0.059697 0.393775 -0.062500 0 0 0 0 0 0 4 413328
-0.004857 0.001783 0.119606 -0.181439 -0.059410 0.393767 -0.062500 0 0 0 0 0 0 4 414299
-0.004857 0.001783 0.119606 -0.181495 -0.059269 0.393761 -0.062500 0 0 0 0 0 0 4 415322
-0.004857 0.001783 0.119606 -0.181521 -0.059190 0.393757 -0.062500 0 0 0 0 0 0 4 416331
-0.004857 0.001783 0.119606 -0.181531 -0.059160 0.393762 -0.062500 0 0 0 0 0 0 4 417329
-0.004857 0.001783 0.119606 -0.181539 -0.059135 0.393769 -0.062500 0 0 0 0 0 0 4 418305
-0.004857 0.001783 0.119606 -0.181543 -0.059122 0.393763 -0.062500 0 0 0 0 0 0 4 419326
-0.004857 0.001783 0.119606 -0.181543 -0.059121 0.393762 -0.062500 0 0 0 0 0 0 4 420330
-0.004857 0.001783 0.119606 -0.181543 -0.059121 0.393762 -0.062500 0 0 0 0 0 0 4 421299
-0.004857 0.001783 0.119606 -0.181540 -0.059132 0.393769 -0.062500 0 0 0 0 0 0 4 422328
-0.004857 0.001783 0.119606 -0.181543 -0.059122 0.393763 -0.062500 0 0 0 0 0 0 4 423328
-0.004877 0.001787 0.119615 0.070164 -0.119193 0.266026 -0.062500 0 0 0 0 0 0 4 424300
-0.004891 0.001807 0.119607 0.031717 -0.323801 0.484171 -0.062500 0 0 0 0 0 0 4 425328
-0.004899 0.001817 0.119605 -0.082339 -0.223196 0.440627 -0.062500 0 0 0 0 0 0 4 426329
-0.004902 0.001822 0.119604 -0.139250 -0.147631 0.413451 -0.062500 0 0 0 0 0 0 4 427299
-0.004904 0.001825 0.119603 -0.169045 -0.107567 0.402777 -0.062500 0 0 0 0 0 0 4 428329
-0.004905 0.001826 0.119603 -0.184231 -0.087264 0.398943 -0.062500 0 0 0 0 0 0 4 429323
-0.004893 0.001840 0.119614 -0.335428 -0.246999 0.245324 -0.062500 0 0 0 0 0 0 4 430328
-0.004887 0.001848 0.119618 -0.277401 -0.170020 0.319111 -0.062500 0 0 0 0 0 0 4 431329
-0.004884 0.001851 0.119619 -0.232316 -0.115983 0.357507 -0.062500 0 0 0 0 0 0 4 432331
-0.004882 0.001853 0.119620 -0.207546 -0.087583 0.372149 -0.062500 0 0 0 0 0 0 4 433328
-0.004881 0.001854 0.119620 -0.194723 -0.073316 0.377369 -0.062500 0 0 0 0 0 0 4 434328
-0.004881 0.001854 0.119620 -0.188197 -0.066206 0.379191 -0.062500 0 0 0 0 0 0 4 435331
-0.004881 0.001854 0.119620 -0.184881 -0.062655 0.379845 -0.062500 0 0 0 0 0 0 4 436329
-0.004881 0.001854 0.119620 -0.183221 -0.060899 0.380056 -0.062500 0 0 0 0 0 0 4 437329
-0.004881 0.001854 0.119620 -0.182378 -0.059996 0.380138 -0.062500 0 0 0 0 0 0 4 438329
-0.004881 0.001854 0.119620 -0.181959 -0.059562 0.380158 -0.062500 0 0 0 0 0 0 4 439321
-0.004900 0.001859 0.119629 0.051925 -0.127202 0.252584 -0.062500 0 0 0 0 0 0 4 440317
-0.004909 0.001861 0.119632 -0.050926 -0.102319 0.314840 -0.062500 0 0 0 0 0 0 4 441322
-0.004914 0.001863 0.119633 -0.123795 -0.084862 0.347137 -0.062500 0 0 0 0 0 0 4 442330
-0.004921 0.001881 0.119622 -0.097489 -0.304949 0.515524 -0.062500 0 0 0 0 0 0 4 443327
-0.004925 0.001890 0.119619 -0.139473 -0.209607 0.443893 -0.062500 0 0 0 0 0 0 4 444330
-0.004927 0.001894 0.119617 -0.167711 -0.140886 0.405888 -0.062500 0 0 0 0 0 0 4 445328
-0.004928 0.001897 0.119617 -0.183187 -0.104239 0.391319 -0.062500 0 0 0 0 0 0 4 446329
-0.004929 0.001898 0.119617 -0.191251 -0.085610 0.386129 -0.062500 0 0 0 0 0 0 4 447329
-0.004929 0.001898 0.119617 -0.195421 -0.076237 0.384299 -0.062500 0 0 0 0 0 0 4 448333
-0.004929 0.001899 0.119617 -0.197530 -0.071551 0.383660 -0.062500 0 0 0 0 0 0 4 449321
-0.004929 0.001899 0.119617 -0.198600 -0.069209 0.383432 -0.062500 0 0 0 0 0 0 4 450297
-0.004929 0.001899 0.119617 -0.199134 -0.068019 0.383354 -0.062500 0 0 0 0 0 0 4 451313
-0.004929 0.001899 0.119617 -0.199412 -0.067424 0.383328 -0.062500 0 0 0 0 0 0 4 452323
-0.004929 0.001899 0.119617 -0.199535 -0.067131 0.383327 -0.062500 0 0 0 0 0 0 4 453313
-0.004929 0.001899 0.119617 -0.199615 -0.066985 0.383313 -0.062500 0 0 0 0 0 0 4 454301
-0.004929 0.001899 0.119617 -0.199653 -0.066913 0.383322 -0.062500 0 0 0 0 0 0 4 455321
-0.004934 0.001917 0.119606 -0.128236 -0.297170 0.539510 -0.062500 0 0 0 0 0 0 4 456312
-0.004925 0.001939 0.119613 -0.312859 -0.384197 0.311328 -0.062500 0 0 0 0 0 0 4 457321
-0.004939 0.001955 0.119624 -0.017804 -0.305969 0.218594 -0.062500 0 0 0 0 0 0 4 458312
-0.004946 0.001963 0.119628 -0.084587 -0.194085 0.304124 -0.062500 0 0 0 0 0 0 4 459321
-0.004949 0.001967 0.119629 -0.137530 -0.131464 0.345645 -0.062500 0 0 0 0 0 0 4 460313
-0.004951 0.001969 0.119630 -0.165299 -0.099709 0.361285 -0.062500 0 0 0 0 0 0 4 461320
-0.004952 0.001970 0.119630 -0.179081 -0.083861 0.366837 -0.062500 0 0 0 0 0 0 4 462435
-0.004952 0.001970 0.119630 -0.185882 -0.075963 0.368788 -0.062500 0 0 0 0 0 0 4 463321
-0.004952 0.001970 0.119630 -0.189256 -0.072018 0.369463 -0.062500 0 0 0 0 0 0 4 464443
-0.004952 0.001971 0.119630 -0.190926 -0.070060 0.369701 -0.062500 0 0 0 0 0 0 4 465327
-0.004953 0.001971 0.119630 -0.191754 -0.069093 0.369789 -0.062500 0 0 0 0 0 0 4 466314
-0.004953 0.001971 0.119630 -0.192167 -0.068597 0.369818 -0.062500 0 0 0 0 0 0 4 467345
-0.004953 0.001971 0.119630 -0.192378 -0.068346 0.369824 -0.062500 0 0 0 0 0 0 4 468316
-0.004953 0.001971 0.119630 -0.192480 -0.068231 0.369823 -0.062500 0 0 0 0 0 0 4 469295
-0.004953 0.001971 0.119630 -0.192527 -0.068171 0.369826 -0.062500 0 0 0 0 0 0 4 470323
-0.004958 0.001988 0.119619 -0.128279 -0.296990 0.526262 -0.062500 0 0 0 0 0 0 4 471326
-0.004960 0.001997 0.119615 -0.151186 -0.206335 0.450075 -0.062500 0 0 0 0 0 0 4 472326
-0.004962 0.002002 0.119614 -0.169965 -0.139923 0.410433 -0.062500 0 0 0 0 0 0 4 473333
-0.004962 0.002004 0.119613 -0.180743 -0.104408 0.395303 -0.062500 0 0 0 0 0 0 4 474327
-0.004963 0.002005 0.119613 -0.186484 -0.086331 0.389898 -0.062500 0 0 0 0 0 0 4 475329
-0.004963 0.002006 0.119613 -0.189466 -0.077243 0.387994 -0.062500 0 0 0 0 0 0 4 476328
-0.004963 0.002006 0.119613 -0.191000 -0.072685 0.387342 -0.062500 0 0 0 0 0 0 4 477455
-0.004963 0.002006 0.119613 -0.191787 -0.070400 0.387106 -0.062500 0 0 0 0 0 0 4 478327
-0.004963 0.002006 0.119613 -0.192186 -0.069251 0.387021 -0.062500 0 0 0 0 0 0 4 479297
-0.004983 0.002011 0.119622 0.059693 -0.128954 0.259841 -0.062500 0 0 0 0 0 0 4 480327
-0.004992 0.002013 0.119625 -0.043503 -0.103784 0.321851 -0.062500 0 0 0 0 0 0 4 481335
-0.004997 0.002014 0.119626 -0.116542 -0.086200 0.354059 -0.062500 0 0 0 0 0 0 4 482449
-0.004999 0.002015 0.119627 -0.154697 -0.077086 0.366315 -0.062500 0 0 0 0 0 0 4 483453
-0.005000 0.002015 0.119627 -0.173746 -0.072564 0.370693 -0.062500 0 0 0 0 0 0 4 484330
-0.005001 0.002015 0.119627 -0.183212 -0.070314 0.372236 -0.062500 0 0 0 0 0 0 4 485453
-0.005006 0.002033 0.119616 -0.123728 -0.297926 0.529363 -0.062500 0 0 0 0 0 0 4 486452
-0.005009 0.002042 0.119612 -0.148882 -0.206809 0.453296 -0.062500 0 0 0 0 0 0 4 487453
-0.005010 0.002046 0.119610 -0.168805 -0.140171 0.413669 -0.062500 0 0 0 0 0 0 4 488327
-0.005011 0.002048 0.119610 -0.180155 -0.104528 0.398543 -0.062500 0 0 0 0 0 0 4 489429
-0.005012 0.002050 0.119610 -0.186181 -0.086390 0.393144 -0.062500 0 0 0 0 0 0 4 490450
-0.005012 0.002050 0.119610 -0.189327 -0.077277 0.391252 -0.062500 0 0 0 0 0 0 4 491450
-0.005012 0.002050 0.119610 -0.190925 -0.072696 0.390575 -0.062500 0 0 0 0 0 0 4 492328
-0.005012 0.002051 0.119610 -0.191754 -0.070401 0.390352 -0.062500 0 0 0 0 0 0 4 493422
-0.005012 0.002051 0.119610 -0.192154 -0.069262 0.390275 -0.062500 0 0 0 0 0 0 4 494451
-0.005012 0.002051 0.119610 -0.192372 -0.068684 0.390244 -0.062500 0 0 0 0 0 0 4 495449
-0.005012 0.002051 0.119610 -0.192465 -0.068398 0.390231 -0.062500 0 0 0 0 0 0 4 496453
-0.005012 0.002051 0.119610 -0.192532 -0.068255 0.390229 -0.062500 0 0 0 0 0 0 4 497453
-0.005012 0.002051 0.119610 -0.192559 -0.068175 0.390226 -0.062500 0 0 0 0 0 0 4 498422
-0.005012 0.002051 0.119610 -0.192557 -0.068148 0.390225 -0.062500 0 0 0 0 0 0 4 499449
-0.005012 0.002051 0.119610 -0.192564 -0.068124 0.390231 -0.062500 0 0 0 0 0 0 4 500452
-0.005012 0.002051 0.119610 -0.192588 -0.068116 0.390223 -0.062500 0 0 0 0 0 0 4 501431
-0.005012 0.002051 0.119610 -0.192582 -0.068107 0.390229 -0.062500 0 0 0 0 0 0 4 502324
-0.005012 0.002051 0.119610 -0.192570 -0.068109 0.390224 -0.062500 0 0 0 0 0 0 4 503296
-0.005012 0.002051 0.119610 -0.192581 -0.068106 0.390229 -0.062500 0 0 0 0 0 0 4 504428
-0.005012 0.002051 0.119610 -0.192582 -0.068106 0.390230 -0.062500 0 0 0 0 0 0 4 505441
-0.005012 0.002051 0.119610 -0.192570 -0.068109 0.390224 -0.062500 0 0 0 0 0 0 4 506444
-0.004999 0.002064 0.119621 -0.354254 -0.246072 0.238297 -0.062500 0 0 0 0 0 0 4 507451
-0.004993 0.002071 0.119624 -0.292412 -0.173959 0.312372 -0.062500 0 0 0 0 0 0 4 508453
-0.005009 0.002079 0.119635 0.006828 -0.182732 0.223868 -0.062500 0 0 0 0 0 0 4 509450
-0.005017 0.002083 0.119638 -0.070565 -0.130668 0.300458 -0.062500 0 0 0 0 0 0 4 510326
-0.005021 0.002085 0.119640 -0.130273 -0.099591 0.337848 -0.062500 0 0 0 0 0 0 4 511428
-0.005023 0.002086 0.119640 -0.161612 -0.083760 0.351939 -0.062500 0 0 0 0 0 0 4 512328
-0.005024 0.002086 0.119640 -0.177236 -0.075885 0.356963 -0.062500 0 0 0 0 0 0 4 513449
-0.005029 0.002104 0.119629 -0.120836 -0.300540 0.515568 -0.062500 0 0 0 0 0 0 4 514451
-0.005032 0.002113 0.119625 -0.147441 -0.208130 0.439810 -0.062500 0 0 0 0 0 0 4 515315
-0.005034 0.002118 0.119624 -0.168069 -0.140852 0.400270 -0.062500 0 0 0 0 0 0 4 516441
-0.005034 0.002120 0.119623 -0.179789 -0.104876 0.385167 -0.062500 0 0 0 0 0 0 4 517445
-0.005035 0.002121 0.119623 -0.186004 -0.086563 0.379773 -0.062500 0 0 0 0 0 0 4 518319
-0.005035 0.002122 0.119623 -0.189231 -0.077369 0.377881 -0.062500 0 0 0 0 0 0 4 519435
-0.005035 0.002122 0.119623 -0.190883 -0.072741 0.377215 -0.062500 0 0 0 0 0 0 4 520437
-0.005035 0.002122 0.119623 -0.191732 -0.070428 0.376990 -0.062500 0 0 0 0 0 0 4 521444
-0.005035 0.002122 0.119623 -0.192149 -0.069274 0.376911 -0.062500 0 0 0 0 0 0 4 522309
-0.005035 0.002122 0.119623 -0.192361 -0.068686 0.376887 -0.062500 0 0 0 0 0 0 4 523443
-0.005035 0.002122 0.119623 -0.192476 -0.068393 0.376865 -0.062500 0 0 0 0 0 0 4 524310
-0.005035 0.002122 0.119623 -0.192525 -0.068245 0.376864 -0.062500 0 0 0 0 0 0 4 525319
-0.005035 0.002122 0.119623 -0.192548 -0.068175 0.376868 -0.062500 0 0 0 0 0 0 4 526434
-0.005035 0.002122 0.119623 -0.192560 -0.068136 0.376867 -0.062500 0 0 0 0 0 0 4 527434
-0.005035 0.002122 0.119623 -0.192562 -0.068132 0.376867 -0.062500 0 0 0 0 0 0 4 528319
-0.005035 0.002122 0.119623 -0.192577 -0.068118 0.376865 -0.062500 0 0 0 0 0 0 4 529443
-0.005035 0.002122 0.119623 -0.192578 -0.068116 0.376865 -0.062500 0 0 0 0 0 0 4 530444
-0.005035 0.002122 0.119623 -0.192581 -0.068106 0.376858 -0.062500 0 0 0 0 0 0 4 531443
-0.005035 0.002122 0.119623 -0.192579 -0.068115 0.376864 -0.062500 0 0 0 0 0 0 4 532467
-0.005035 0.002122 0.119623 -0.192581 -0.068105 0.376857 -0.062500 0 0 0 0 0 0 4 533435
-0.005055 0.002127 0.119632 0.059747 -0.128499 0.250079 -0.062500 0 0 0 0 0 0 4 534438
-0.005064 0.002129 0.119635 -0.035607 -0.105911 0.311905 -0.062500 0 0 0 0 0 0 4 535323
-0.005069 0.002130 0.119636 -0.108670 -0.088441 0.344010 -0.062500 0 0 0 0 0 0 4 536331
-0.005071 0.002131 0.119637 -0.146822 -0.079399 0.356251 -0.062500 0 0 0 0 0 0 4 537437
-0.005072 0.002131 0.119637 -0.165876 -0.074904 0.360622 -0.062500 0 0 0 0 0 0 4 538454
-0.005073 0.002131 0.119637 -0.175332 -0.072670 0.362156 -0.062500 0 0 0 0 0 0 4 539446
-0.005073 0.002131 0.119637 -0.180023 -0.071583 0.362681 -0.062500 0 0 0 0 0 0 4 540451
-0.005073 0.002131 0.119637 -0.182375 -0.071051 0.362870 -0.062500 0 0 0 0 0 0 4 541451
-0.005073 0.002131 0.119637 -0.183537 -0.070759 0.362936 -0.062500 0 0 0 0 0 0 4 542449
-0.005078 0.002149 0.119626 -0.120077 -0.299057 0.519979 -0.062500 0 0 0 0 0 0 4 543451
-0.005081 0.002158 0.119622 -0.143087 -0.208608 0.443537 -0.062500 0 0 0 0 0 0 4 544452
-0.005082 0.002162 0.119621 -0.161939 -0.142291 0.403735 -0.062500 0 0 0 0 0 0 4 545449
-0.005083 0.002165 0.119620 -0.172774 -0.106792 0.388554 -0.062500 0 0 0 0 0 0 4 546450
-0.005084 0.002166 0.119620 -0.178549 -0.088725 0.383125 -0.062500 0 0 0 0 0 0 4 547451
-0.005084 0.002166 0.119620 -0.181569 -0.079637 0.381217 -0.062500 0 0 0 0 0 0 4 548453
-0.005084 0.002166 0.119620 -0.183109 -0.075072 0.380548 -0.062500 0 0 0 0 0 0 4 549443
[truncated: 18,747,572 more chars]
