# Supplementary material for: Increasing Patient Engagement in Rehabilitation Exercises Using Computer-Based Citizen Science
Source: PLoS One. 2015 Mar 20;10(3):e0117013. doi: 10.1371/journal.pone.0117013 (PMC4368773; doi:10.1371/journal.pone.0117013)
Supplement: S6 Dataset — (ZIP) [file pone.0117013.s006.zip › Dataset_S6/P28/P28_without.dat]

0.008153 -0.014534 0.170247 -2.046966 0.029502 -4.641596 -0.000000 1 0 0 0 0 0 0 984
0.008207 -0.014536 0.170374 -0.916498 0.029391 -2.136392 -0.000028 1 0 0 0 0 0 0 1874
0.008332 -0.014539 0.170608 -1.721800 0.060548 -3.301357 -0.000059 1 0 0 0 0 0 0 2883
0.008376 -0.014558 0.170728 -0.759631 0.278729 -1.961173 -0.000090 1 0 0 0 0 0 0 3873
0.008462 -0.014567 0.170944 -1.205288 0.165927 -3.096065 -0.000122 1 0 0 0 0 0 0 4894
0.008492 -0.014562 0.171074 -0.536503 -0.009466 -2.114277 -0.000152 1 0 0 0 0 0 0 5863
0.008535 -0.014544 0.171284 -0.643727 -0.204063 -3.076679 -0.000185 1 0 0 0 0 0 0 6895
0.008578 -0.014540 0.171404 -0.661633 -0.027286 -2.035316 -0.000215 1 0 0 0 0 0 0 7862
0.008631 -0.014521 0.171606 -0.789260 -0.193922 -3.011698 -0.000247 1 0 0 0 0 0 0 8893
0.008628 -0.014483 0.171723 -0.081604 -0.461630 -2.025500 -0.000277 1 0 0 0 0 0 0 9862
0.008621 -0.014452 0.171850 0.025686 -0.376604 -2.109376 -0.000332 1 0 0 0 0 0 0 11596
0.008622 -0.014368 0.172116 -0.066393 -1.045241 -3.950882 -0.000372 1 0 0 0 0 0 0 12903
0.008629 -0.014321 0.172247 -0.159007 -0.638652 -2.410470 -0.000403 1 0 0 0 0 0 0 13890
0.008641 -0.014267 0.172372 -0.233302 -0.676965 -2.187782 -0.000434 1 0 0 0 0 0 0 14870
0.008648 -0.014187 0.172491 -0.191491 -1.011682 -2.127061 -0.000465 1 0 0 0 0 0 0 15879
0.008661 -0.014118 0.172595 -0.258409 -0.888728 -1.945024 -0.000497 1 0 0 0 0 0 0 16884
0.008669 -0.014033 0.172691 -0.222189 -1.083064 -1.838835 -0.000528 1 0 0 0 0 0 0 17870
0.008704 -0.013969 0.172776 -0.552199 -0.827271 -1.723456 -0.000559 1 0 0 0 0 0 0 18876
0.008723 -0.013888 0.172863 -0.405045 -1.028161 -1.747883 -0.000591 1 0 0 0 0 0 0 19884
0.008757 -0.013805 0.172929 -0.579487 -1.058860 -1.508628 -0.000622 1 0 0 0 0 0 0 20896
0.008778 -0.013716 0.172992 -0.432184 -1.130588 -1.471513 -0.000653 1 0 0 0 0 0 0 21872
0.008813 -0.013630 0.173046 -0.605040 -1.091077 -1.384370 -0.000684 1 0 0 0 0 0 0 22874
0.008822 -0.013559 0.173098 -0.282900 -0.890628 -1.373758 -0.000727 1 0 0 0 0 0 0 24246
0.008831 -0.013479 0.173141 -0.265169 -0.987419 -1.263824 -0.000747 1 0 0 0 0 0 0 24880
0.008848 -0.013419 0.173167 -0.370773 -0.729914 -1.058115 -0.000778 1 0 0 0 0 0 0 25873
0.008849 -0.013363 0.173191 -0.175189 -0.635805 -1.046866 -0.000809 1 0 0 0 0 0 0 26883
0.008862 -0.013316 0.173208 -0.321786 -0.512931 -0.973758 -0.000840 1 0 0 0 0 0 0 27873
0.008882 -0.013274 0.173222 -0.423952 -0.437586 -0.945388 -0.000872 1 0 0 0 0 0 0 28882
0.008891 -0.013252 0.173228 -0.308666 -0.153918 -0.873004 -0.000903 1 0 0 0 0 0 0 29878
0.008896 -0.013241 0.173231 -0.238488 0.018828 -0.845603 -0.000934 1 0 0 0 0 0 0 30876
0.008919 -0.013241 0.173226 -0.472154 0.188678 -0.757435 -0.000965 1 0 0 0 0 0 0 31873
0.008930 -0.013241 0.173223 -0.353850 0.212966 -0.809100 -0.000997 1 0 0 0 0 0 0 32872
0.008930 -0.013219 0.173221 -0.191438 -0.070156 -0.838910 -0.001028 1 0 0 0 0 0 0 33873
0.008950 -0.013214 0.173213 -0.450606 0.128088 -0.794216 -0.001059 1 0 0 0 0 0 0 34874
0.008954 -0.013189 0.173208 -0.270030 -0.100119 -0.851399 -0.001090 1 0 0 0 0 0 0 35873
0.008963 -0.013136 0.173210 -0.323349 -0.486313 -0.970500 -0.001122 1 0 0 0 0 0 0 36873
0.008968 -0.013110 0.173211 -0.273984 -0.175784 -0.993855 -0.001153 1 0 0 0 0 0 0 37874
0.008964 -0.013074 0.173210 -0.162888 -0.257816 -0.997488 -0.001184 1 0 0 0 0 0 0 38881
0.008976 -0.013040 0.173201 -0.368437 -0.243863 -0.921950 -0.001215 1 0 0 0 0 0 0 39875
0.008982 -0.013023 0.173197 -0.316410 -0.009722 -0.996756 -0.001247 1 0 0 0 0 0 0 40874
0.008985 -0.013014 0.173195 -0.276246 0.131161 -1.055987 -0.001278 1 0 0 0 0 0 0 41874
0.009008 -0.013016 0.173187 -0.523831 0.281285 -1.010288 -0.001309 1 0 0 0 0 0 0 42873
0.009032 -0.012999 0.173189 -0.584835 0.053810 -1.153684 -0.001340 1 0 0 0 0 0 0 43869
0.009044 -0.012990 0.173190 -0.436245 0.148786 -1.179578 -0.001371 1 0 0 0 0 0 0 44872
0.009071 -0.012991 0.173184 -0.613940 0.295895 -1.111448 -0.001403 1 0 0 0 0 0 0 45875
0.009098 -0.012974 0.173186 -0.638784 0.069487 -1.243490 -0.001434 1 0 0 0 0 0 0 46871
0.009105 -0.012943 0.173186 -0.390919 -0.125784 -1.246624 -0.001465 1 0 0 0 0 0 0 47872
0.009108 -0.012927 0.173186 -0.325154 0.063450 -1.272042 -0.001496 1 0 0 0 0 0 0 48869
0.009124 -0.012901 0.173191 -0.474144 -0.051238 -1.370319 -0.001528 1 0 0 0 0 0 0 49873
0.009138 -0.012846 0.173198 -0.487193 -0.420895 -1.420576 -0.001559 1 0 0 0 0 0 0 50881
0.009145 -0.012819 0.173201 -0.397506 -0.103418 -1.403142 -0.001590 1 0 0 0 0 0 0 51855
0.009162 -0.012787 0.173208 -0.520067 -0.130750 -1.475198 -0.001622 1 0 0 0 0 0 0 52874
0.009170 -0.012770 0.173211 -0.426390 0.078689 -1.459070 -0.001653 1 0 0 0 0 0 0 53877
0.009188 -0.012744 0.173218 -0.541014 -0.030841 -1.529480 -0.001684 1 0 0 0 0 0 0 54871
0.009210 -0.012711 0.173227 -0.616486 -0.106291 -1.583440 -0.001715 1 0 0 0 0 0 0 55877
0.009221 -0.012695 0.173231 -0.484817 0.096551 -1.553141 -0.001747 1 0 0 0 0 0 0 56874
0.009260 -0.012674 0.173231 -0.846678 0.060618 -1.527140 -0.001778 1 0 0 0 0 0 0 57873
0.009286 -0.012623 0.173235 -0.726659 -0.333349 -1.596915 -0.001809 1 0 0 0 0 0 0 58869
0.009300 -0.012597 0.173237 -0.545558 -0.035222 -1.598770 -0.001840 1 0 0 0 0 0 0 59871
0.009320 -0.012565 0.173244 -0.619512 -0.073964 -1.679270 -0.001871 1 0 0 0 0 0 0 60871
0.009337 -0.012508 0.173251 -0.594476 -0.403066 -1.719612 -0.001903 1 0 0 0 0 0 0 61871
0.009358 -0.012461 0.173259 -0.658949 -0.305904 -1.769614 -0.001934 1 0 0 0 0 0 0 62870
0.009382 -0.012419 0.173269 -0.701419 -0.229558 -1.809058 -0.001965 1 0 0 0 0 0 0 63870
0.009408 -0.012379 0.173278 -0.726397 -0.186798 -1.841993 -0.001996 1 0 0 0 0 0 0 64871
0.009427 -0.012318 0.173287 -0.662130 -0.453941 -1.852941 -0.002028 1 0 0 0 0 0 0 65873
0.009450 -0.012268 0.173296 -0.705616 -0.323173 -1.888810 -0.002059 1 0 0 0 0 0 0 66873
0.009475 -0.012225 0.173306 -0.737625 -0.229630 -1.921195 -0.002090 1 0 0 0 0 0 0 67860
0.009487 -0.012203 0.173310 -0.583614 0.063564 -1.882518 -0.002121 1 0 0 0 0 0 0 68870
0.009507 -0.012173 0.173318 -0.667298 -0.001992 -1.939823 -0.002152 1 0 0 0 0 0 0 69860
0.009529 -0.012139 0.173326 -0.727590 -0.054946 -1.987580 -0.002184 1 0 0 0 0 0 0 70870
0.009548 -0.012081 0.173334 -0.682704 -0.372737 -2.005484 -0.002215 1 0 0 0 0 0 0 71870
0.009591 -0.012039 0.173336 -1.003263 -0.194480 -1.955626 -0.002246 1 0 0 0 0 0 0 72859
0.009612 -0.012018 0.173337 -0.761197 0.100717 -1.960239 -0.002278 1 0 0 0 0 0 0 73869
0.009630 -0.011967 0.173342 -0.697403 -0.260491 -2.026258 -0.002309 1 0 0 0 0 0 0 74860
0.009653 -0.011922 0.173349 -0.752889 -0.200902 -2.096168 -0.002340 1 0 0 0 0 0 0 75869
0.009671 -0.011859 0.173356 -0.712507 -0.437238 -2.125669 -0.002371 1 0 0 0 0 0 0 76857
0.009674 -0.011805 0.173358 -0.514570 -0.338709 -2.084667 -0.002403 1 0 0 0 0 0 0 77874
0.009689 -0.011759 0.173364 -0.654667 -0.214964 -2.159225 -0.002434 1 0 0 0 0 0 0 78864
0.009690 -0.011714 0.173365 -0.497542 -0.194294 -2.129505 -0.002465 1 0 0 0 0 0 0 79868
0.009704 -0.011673 0.173371 -0.653037 -0.135402 -2.208574 -0.002496 1 0 0 0 0 0 0 80858
0.009711 -0.011652 0.173373 -0.581852 0.140824 -2.201184 -0.002527 1 0 0 0 0 0 0 81861
0.009748 -0.011629 0.173373 -0.977904 0.139262 -2.186507 -0.002562 1 0 0 0 0 0 0 82969
0.009761 -0.011595 0.173371 -0.701384 0.004759 -2.188150 -0.002590 1 0 0 0 0 0 0 83857
0.009801 -0.011565 0.173369 -1.040388 0.048629 -2.202456 -0.002621 1 0 0 0 0 0 0 84868
0.009816 -0.011528 0.173366 -0.740355 -0.037778 -2.224804 -0.002653 1 0 0 0 0 0 0 85871
0.009843 -0.011515 0.173358 -0.892681 0.273526 -2.180571 -0.002684 1 0 0 0 0 0 0 86869
0.009865 -0.011467 0.173357 -0.831841 -0.136204 -2.302228 -0.002715 1 0 0 0 0 0 0 87876
0.009869 -0.011422 0.173355 -0.614225 -0.157540 -2.319668 -0.002746 1 0 0 0 0 0 0 88869
0.009872 -0.011399 0.173354 -0.567846 0.143266 -2.357488 -0.002778 1 0 0 0 0 0 0 89869
0.009867 -0.011365 0.173352 -0.474982 0.036145 -2.370232 -0.002809 1 0 0 0 0 0 0 90875
0.009872 -0.011307 0.173355 -0.599160 -0.283267 -2.454089 -0.002840 1 0 0 0 0 0 0 91865
0.009868 -0.011256 0.173354 -0.505530 -0.228235 -2.447999 -0.002871 1 0 0 0 0 0 0 92871
0.009861 -0.011208 0.173353 -0.446106 -0.176595 -2.452972 -0.002903 1 0 0 0 0 0 0 93872
0.009857 -0.011184 0.173352 -0.496111 0.144673 -2.489920 -0.002934 1 0 0 0 0 0 0 94862
0.009870 -0.011156 0.173343 -0.722090 0.118200 -2.412847 -0.002965 1 0 0 0 0 0 0 95874
0.009870 -0.011119 0.173337 -0.591474 0.018544 -2.468253 -0.002996 1 0 0 0 0 0 0 96865
0.009891 -0.011107 0.173327 -0.850755 0.323727 -2.448803 -0.003028 1 0 0 0 0 0 0 97876
0.009896 -0.011078 0.173321 -0.670119 0.152528 -2.514737 -0.003059 1 0 0 0 0 0 0 98867
0.009919 -0.011070 0.173311 -0.897778 0.398244 -2.498957 -0.003091 1 0 0 0 0 0 0 99891
0.009924 -0.011044 0.173305 -0.700503 0.194703 -2.566015 -0.003122 1 0 0 0 0 0 0 100874
0.009942 -0.011014 0.173293 -0.841472 0.132441 -2.527950 -0.003153 1 0 0 0 0 0 0 101871
0.009945 -0.010977 0.173286 -0.671481 0.036729 -2.604982 -0.003184 1 0 0 0 0 0 0 102871
0.009941 -0.010936 0.173281 -0.563829 -0.017760 -2.663267 -0.003215 1 0 0 0 0 0 0 103869
0.009933 -0.010894 0.173277 -0.509674 -0.044919 -2.705421 -0.003246 1 0 0 0 0 0 0 104869
0.009929 -0.010873 0.173275 -0.562941 0.234201 -2.761936 -0.003278 1 0 0 0 0 0 0 105870
0.009921 -0.010840 0.173272 -0.521487 0.112883 -2.781783 -0.003308 1 0 0 0 0 0 0 106851
0.009911 -0.010801 0.173269 -0.496626 0.027932 -2.803681 -0.003340 1 0 0 0 0 0 0 107870
0.009920 -0.010765 0.173259 -0.755686 0.055979 -2.737620 -0.003372 1 0 0 0 0 0 0 108878
0.009920 -0.010725 0.173252 -0.647957 0.009248 -2.800642 -0.003403 1 0 0 0 0 0 0 109875
0.009913 -0.010682 0.173247 -0.571902 -0.020073 -2.852209 -0.003434 1 0 0 0 0 0 0 110872
0.009904 -0.010639 0.173243 -0.533651 -0.034667 -2.891096 -0.003465 1 0 0 0 0 0 0 111869
0.009914 -0.010601 0.173233 -0.786365 0.030298 -2.832953 -0.003496 1 0 0 0 0 0 0 112852
0.009914 -0.010559 0.173226 -0.675211 0.002281 -2.900168 -0.003527 1 0 0 0 0 0 0 113853
0.009913 -0.010539 0.173222 -0.675616 0.274225 -2.978052 -0.003559 1 0 0 0 0 0 0 114870
0.009928 -0.010512 0.173212 -0.874984 0.219105 -2.917974 -0.003590 1 0 0 0 0 0 0 115869
0.009929 -0.010476 0.173206 -0.729722 0.104913 -2.982034 -0.003621 1 0 0 0 0 0 0 116868
0.009945 -0.010441 0.173194 -0.904244 0.110193 -2.943820 -0.003653 1 0 0 0 0 0 0 117869
0.009953 -0.010424 0.173188 -0.829000 0.343209 -3.045300 -0.003684 1 0 0 0 0 0 0 118868
0.009951 -0.010394 0.173183 -0.698162 0.190828 -3.093148 -0.003715 1 0 0 0 0 0 0 119851
0.009944 -0.010356 0.173179 -0.625632 0.088609 -3.128792 -0.003746 1 0 0 0 0 0 0 120867
0.009935 -0.010315 0.173176 -0.590957 0.035735 -3.159189 -0.003778 1 0 0 0 0 0 0 121874
0.009930 -0.010294 0.173174 -0.654127 0.302504 -3.211714 -0.003809 1 0 0 0 0 0 0 122869
0.009922 -0.010262 0.173171 -0.617871 0.174573 -3.228402 -0.003840 1 0 0 0 0 0 0 123869
0.009933 -0.010229 0.173161 -0.865931 0.156465 -3.157672 -0.003871 1 0 0 0 0 0 0 124869
0.009932 -0.010190 0.173154 -0.751435 0.084784 -3.218650 -0.003903 1 0 0 0 0 0 0 125870
0.009926 -0.010148 0.173149 -0.671674 0.042522 -3.268674 -0.003933 1 0 0 0 0 0 0 126850
0.009917 -0.010105 0.173145 -0.631705 0.021313 -3.307356 -0.003965 1 0 0 0 0 0 0 127861
0.009907 -0.010061 0.173141 -0.613915 0.011551 -3.339661 -0.003997 1 0 0 0 0 0 0 128876
0.009902 -0.010040 0.173139 -0.685993 0.300424 -3.395686 -0.004030 1 0 0 0 0 0 0 129939
0.009893 -0.010006 0.173136 -0.653846 0.182922 -3.412124 -0.004061 1 0 0 0 0 0 0 130928
0.009883 -0.009967 0.173133 -0.633561 0.099312 -3.431664 -0.004092 1 0 0 0 0 0 0 131936
0.009872 -0.009925 0.173129 -0.625220 0.055775 -3.453399 -0.004122 1 0 0 0 0 0 0 132903
0.009887 -0.009910 0.173121 -0.973012 0.398029 -3.413678 -0.004154 1 0 0 0 0 0 0 133905
0.009889 -0.009880 0.173115 -0.837860 0.246351 -3.466334 -0.004185 1 0 0 0 0 0 0 134904
0.009884 -0.009843 0.173110 -0.741135 0.138344 -3.510628 -0.004216 1 0 0 0 0 0 0 135903
0.009882 -0.009824 0.173107 -0.770129 0.374487 -3.572052 -0.004247 1 0 0 0 0 0 0 136902
0.009874 -0.009793 0.173104 -0.716379 0.230192 -3.592255 -0.004280 1 0 0 0 0 0 0 137932
0.009865 -0.009755 0.173101 -0.685086 0.132870 -3.612626 -0.004311 1 0 0 0 0 0 0 138927
0.009860 -0.009736 0.173099 -0.749551 0.375385 -3.662301 -0.004342 1 0 0 0 0 0 0 139924
0.009873 -0.009709 0.173089 -0.985356 0.304641 -3.585934 -0.004373 1 0 0 0 0 0 0 140935
0.009873 -0.009674 0.173083 -0.857507 0.183239 -3.641818 -0.004405 1 0 0 0 0 0 0 141930
0.009867 -0.009634 0.173078 -0.770703 0.113779 -3.689681 -0.004436 1 0 0 0 0 0 0 142928
0.009865 -0.009614 0.173075 -0.805018 0.371419 -3.753270 -0.004466 1 0 0 0 0 0 0 143909
0.009857 -0.009581 0.173072 -0.753991 0.237961 -3.773659 -0.004498 1 0 0 0 0 0 0 144924
0.009848 -0.009543 0.173068 -0.723582 0.145507 -3.792588 -0.004527 1 0 0 0 0 0 0 145857
0.009843 -0.009524 0.173067 -0.788754 0.390760 -3.843128 -0.004559 1 0 0 0 0 0 0 146857
0.009835 -0.009492 0.173064 -0.753433 0.251046 -3.856580 -0.004590 1 0 0 0 0 0 0 147866
0.009831 -0.009476 0.173062 -0.809667 0.448982 -3.901318 -0.004621 1 0 0 0 0 0 0 148856
0.009823 -0.009445 0.173060 -0.769291 0.283341 -3.911802 -0.004653 1 0 0 0 0 0 0 149866
0.009819 -0.009430 0.173058 -0.822994 0.468140 -3.955210 -0.004683 1 0 0 0 0 0 0 150855
0.009811 -0.009400 0.173056 -0.781414 0.295870 -3.964973 -0.004715 1 0 0 0 0 0 0 151867
0.009807 -0.009385 0.173054 -0.834533 0.477374 -4.008199 -0.004746 1 0 0 0 0 0 0 152857
0.009799 -0.009356 0.173052 -0.792539 0.303484 -4.017414 -0.004777 1 0 0 0 0 0 0 153858
0.009795 -0.009341 0.173050 -0.845594 0.484196 -4.061167 -0.004809 1 0 0 0 0 0 0 154867
0.009814 -0.009339 0.173043 -1.154076 0.672560 -4.008116 -0.004840 1 0 0 0 0 0 0 155867
0.009817 -0.009315 0.173037 -0.991432 0.417827 -4.049793 -0.004871 1 0 0 0 0 0 0 156856
0.009819 -0.009304 0.173034 -0.958625 0.548943 -4.116993 -0.004903 1 0 0 0 0 0 0 157867
0.009820 -0.009298 0.173033 -0.949016 0.641582 -4.165587 -0.004934 1 0 0 0 0 0 0 158856
0.009815 -0.009273 0.173030 -0.869005 0.398977 -4.174971 -0.004965 1 0 0 0 0 0 0 159863
0.009812 -0.009260 0.173029 -0.902313 0.542971 -4.218352 -0.004996 1 0 0 0 0 0 0 160857
0.009805 -0.009232 0.173026 -0.850306 0.349818 -4.227112 -0.005027 1 0 0 0 0 0 0 161857
0.009801 -0.009217 0.173025 -0.898343 0.521022 -4.271054 -0.005059 1 0 0 0 0 0 0 162866
0.009793 -0.009188 0.173022 -0.853721 0.341559 -4.279777 -0.005090 1 0 0 0 0 0 0 163865
0.009790 -0.009173 0.173021 -0.905521 0.519637 -4.323816 -0.005122 1 0 0 0 0 0 0 164874
0.009788 -0.009166 0.173020 -0.941097 0.637190 -4.361217 -0.005153 1 0 0 0 0 0 0 165879
0.009781 -0.009140 0.173018 -0.883914 0.406992 -4.363568 -0.005183 1 0 0 0 0 0 0 166847
0.009777 -0.009127 0.173017 -0.928885 0.557530 -4.405128 -0.005215 1 0 0 0 0 0 0 167863
0.009770 -0.009098 0.173014 -0.882737 0.367480 -4.412563 -0.005246 1 0 0 0 0 0 0 168871
0.009766 -0.009083 0.173013 -0.933706 0.540244 -4.456082 -0.005278 1 0 0 0 0 0 0 169877
0.009779 -0.009059 0.173003 -1.163220 0.430639 -4.373724 -0.005309 1 0 0 0 0 0 0 170863
0.009785 -0.009047 0.172998 -1.109784 0.583568 -4.456245 -0.005340 1 0 0 0 0 0 0 171876
0.009789 -0.009041 0.172996 -1.067743 0.681466 -4.519692 -0.005372 1 0 0 0 0 0 0 172877
0.009785 -0.009016 0.172993 -0.968935 0.440342 -4.535462 -0.005403 1 0 0 0 0 0 0 173874
0.009783 -0.009003 0.172991 -0.992563 0.584939 -4.583021 -0.005434 1 0 0 0 0 0 0 174875
0.009782 -0.008997 0.172991 -1.013907 0.685385 -4.621957 -0.005465 1 0 0 0 0 0 0 175871
0.009796 -0.008977 0.172981 -1.222581 0.515535 -4.535066 -0.005496 1 0 0 0 0 0 0 176868
0.009803 -0.008967 0.172977 -1.157938 0.636202 -4.615118 -0.005528 1 0 0 0 0 0 0 177870
0.009801 -0.008939 0.172972 -1.031931 0.423945 -4.648139 -0.005559 1 0 0 0 0 0 0 178868
0.009800 -0.008926 0.172970 -1.040029 0.584634 -4.704881 -0.005590 1 0 0 0 0 0 0 179867
0.009780 -0.008915 0.172962 -0.793891 0.641439 -4.655966 -0.005621 1 0 0 0 0 0 0 180867
0.009770 -0.008910 0.172959 -0.907400 0.722139 -4.729365 -0.005652 1 0 0 0 0 0 0 181848
0.009759 -0.008885 0.172955 -0.911381 0.474963 -4.757562 -0.005684 1 0 0 0 0 0 0 182874
0.009753 -0.008872 0.172953 -0.988665 0.616673 -4.811649 -0.005715 1 0 0 0 0 0 0 183871
0.009751 -0.008866 0.172952 -1.037017 0.715558 -4.853909 -0.005746 1 0 0 0 0 0 0 184871
0.009764 -0.008846 0.172942 -1.259450 0.544483 -4.768076 -0.005778 1 0 0 0 0 0 0 185872
0.009771 -0.008836 0.172938 -1.201454 0.664560 -4.848912 -0.005809 1 0 0 0 0 0 0 186867
0.009769 -0.008809 0.172933 -1.078689 0.451936 -4.881905 -0.005840 1 0 0 0 0 0 0 187868
0.009788 -0.008800 0.172924 -1.361893 0.681318 -4.848833 -0.005871 1 0 0 0 0 0 0 188872
0.009798 -0.008796 0.172920 -1.269779 0.764192 -4.930302 -0.005902 1 0 0 0 0 0 0 189851
0.009797 -0.008772 0.172916 -1.123826 0.509172 -4.961642 -0.005934 1 0 0 0 0 0 0 190865
0.009818 -0.008765 0.172907 -1.394850 0.715027 -4.927322 -0.005965 1 0 0 0 0 0 0 191867
0.009822 -0.008739 0.172900 -1.218373 0.491810 -4.978725 -0.005996 1 0 0 0 0 0 0 192866
0.009825 -0.008727 0.172897 -1.178941 0.641295 -5.052193 -0.006028 1 0 0 0 0 0 0 193868
0.009826 -0.008720 0.172896 -1.165999 0.743197 -5.104257 -0.006059 1 0 0 0 0 0 0 194867
0.009821 -0.008695 0.172893 -1.084170 0.504139 -5.112804 -0.006090 1 0 0 0 0 0 0 195866
0.009818 -0.008682 0.172892 -1.116540 0.650240 -5.157847 -0.006121 1 0 0 0 0 0 0 196865
0.009838 -0.008681 0.172884 -1.416056 0.820216 -5.105191 -0.006153 1 0 0 0 0 0 0 197867
0.009828 -0.008677 0.172873 -1.066010 0.798127 -5.082566 -0.006184 1 0 0 0 0 0 0 198865
0.009823 -0.008675 0.172868 -1.102875 0.830699 -5.177318 -0.006215 1 0 0 0 0 0 0 199867
0.009841 -0.008679 0.172859 -1.417596 0.920544 -5.153744 -0.006246 1 0 0 0 0 0 0 200849
0.009851 -0.008681 0.172855 -1.336518 0.907813 -5.239312 -0.006278 1 0 0 0 0 0 0 201867
0.009877 -0.008688 0.172846 -1.547455 0.964950 -5.210606 -0.006309 1 0 0 0 0 0 0 202865
0.009870 -0.008687 0.172834 -1.149457 0.882829 -5.200095 -0.006340 1 0 0 0 0 0 0 203874
0.009887 -0.008692 0.172822 -1.435685 0.953485 -5.209336 -0.006371 1 0 0 0 0 0 0 204866
0.009896 -0.008695 0.172816 -1.358798 0.934364 -5.320028 -0.006405 1 0 0 0 0 0 0 205936
0.009922 -0.008702 0.172807 -1.573131 0.988212 -5.302795 -0.006436 1 0 0 0 0 0 0 206925
0.009942 -0.008729 0.172790 -1.528795 1.267693 -5.236358 -0.006466 1 0 0 0 0 0 0 207900
0.009946 -0.008721 0.172780 -1.326374 0.832009 -5.334766 -0.006497 1 0 0 0 0 0 0 208900
0.009955 -0.008740 0.172764 -1.378006 1.161682 -5.283155 -0.006529 1 0 0 0 0 0 0 209925
0.009960 -0.008751 0.172756 -1.332210 1.075584 -5.414466 -0.006561 1 0 0 0 0 0 0 210924
0.009943 -0.008752 0.172745 -1.042110 0.954746 -5.410223 -0.006591 1 0 0 0 0 0 0 211899
0.009955 -0.008758 0.172733 -1.406495 1.009989 -5.415868 -0.006622 1 0 0 0 0 0 0 212899
0.009942 -0.008757 0.172721 -1.109878 0.930865 -5.429094 -0.006654 1 0 0 0 0 0 0 213899
0.009921 -0.008776 0.172710 -0.993032 1.177990 -5.479424 -0.006686 1 0 0 0 0 0 0 214928
0.009926 -0.008768 0.172695 -1.316461 0.863419 -5.459310 -0.006716 1 0 0 0 0 0 0 215895
0.009930 -0.008765 0.172675 -1.338940 0.906642 -5.394647 -0.006748 1 0 0 0 0 0 0 216909
0.009918 -0.008783 0.172660 -1.144875 1.179101 -5.492292 -0.006779 1 0 0 0 0 0 0 217924
0.009927 -0.008775 0.172644 -1.405404 0.872273 -5.503354 -0.006810 1 0 0 0 0 0 0 218907
0.009933 -0.008772 0.172622 -1.393290 0.918450 -5.453762 -0.006842 1 0 0 0 0 0 0 219922
0.009943 -0.008795 0.172600 -1.455528 1.260920 -5.466056 -0.006873 1 0 0 0 0 0 0 220907
0.009950 -0.008808 0.172575 -1.418365 1.172704 -5.456569 -0.006904 1 0 0 0 0 0 0 221927
0.009955 -0.008816 0.172549 -1.396043 1.105040 -5.460726 -0.006935 1 0 0 0 0 0 0 222909
0.009958 -0.008822 0.172523 -1.387654 1.071402 -5.475080 -0.006967 1 0 0 0 0 0 0 223923
0.009990 -0.008791 0.172492 -1.765291 0.585373 -5.434022 -0.006998 1 0 0 0 0 0 0 224909
0.010008 -0.008777 0.172463 -1.620707 0.766140 -5.480018 -0.007029 1 0 0 0 0 0 0 225924
0.010018 -0.008772 0.172435 -1.516993 0.900378 -5.518452 -0.007060 1 0 0 0 0 0 0 226908
0.010018 -0.008748 0.172405 -1.385842 0.676612 -5.518533 -0.007092 1 0 0 0 0 0 0 227923
0.010020 -0.008738 0.172377 -1.393499 0.832746 -5.557676 -0.007123 1 0 0 0 0 0 0 228906
0.010016 -0.008712 0.172347 -1.327977 0.641655 -5.558341 -0.007152 1 0 0 0 0 0 0 229855
0.010037 -0.008706 0.172311 -1.644822 0.885464 -5.506649 -0.007184 1 0 0 0 0 0 0 230866
0.010042 -0.008682 0.172278 -1.490445 0.678681 -5.548055 -0.007215 1 0 0 0 0 0 0 231854
0.010041 -0.008649 0.172245 -1.383646 0.541332 -5.584772 -0.007246 1 0 0 0 0 0 0 232865
0.010027 -0.008652 0.172210 -1.223669 1.010369 -5.581204 -0.007277 1 0 0 0 0 0 0 233855
0.010037 -0.008639 0.172170 -1.515193 0.829690 -5.526714 -0.007309 1 0 0 0 0 0 0 234864
0.010037 -0.008611 0.172134 -1.428449 0.630253 -5.598415 -0.007340 1 0 0 0 0 0 0 235854
0.010054 -0.008581 0.172093 -1.638422 0.586560 -5.558237 -0.007371 1 0 0 0 0 0 0 236855
0.010043 -0.008564 0.172052 -1.313795 0.746821 -5.570801 -0.007403 1 0 0 0 0 0 0 237864
0.010049 -0.008516 0.172006 -1.490192 0.371848 -5.527000 -0.007434 1 0 0 0 0 0 0 238865
0.010033 -0.008490 0.171962 -1.235202 0.611800 -5.572012 -0.007465 1 0 0 0 0 0 0 239853
0.010035 -0.008439 0.171915 -1.455149 0.300040 -5.546836 -0.007496 1 0 0 0 0 0 0 240863
0.010018 -0.008410 0.171870 -1.222084 0.574262 -5.601430 -0.007527 1 0 0 0 0 0 0 241855
0.010019 -0.008357 0.171822 -1.453296 0.279268 -5.579932 -0.007559 1 0 0 0 0 0 0 242857
0.010002 -0.008329 0.171778 -1.225422 0.562196 -5.637308 -0.007590 1 0 0 0 0 0 0 243867
0.009989 -0.008294 0.171725 -1.272895 0.515144 -5.550697 -0.007621 1 0 0 0 0 0 0 244849
0.009958 -0.008251 0.171675 -1.039963 0.405517 -5.602049 -0.007653 1 0 0 0 0 0 0 245867
0.009938 -0.008209 0.171619 -1.172836 0.407680 -5.548218 -0.007684 1 0 0 0 0 0 0 246865
0.009904 -0.008163 0.171567 -0.990370 0.346510 -5.617989 -0.007715 1 0 0 0 0 0 0 247863
0.009883 -0.008120 0.171511 -1.149328 0.375093 -5.572705 -0.007746 1 0 0 0 0 0 0 248845
0.009862 -0.008055 0.171449 -1.176799 0.094161 -5.516465 -0.007778 1 0 0 0 0 0 0 249870
0.009827 -0.007997 0.171394 -0.990035 0.154310 -5.623746 -0.007809 1 0 0 0 0 0 0 250859
0.009799 -0.007924 0.171333 -1.071290 -0.032307 -5.564156 -0.007840 1 0 0 0 0 0 0 251872
0.009781 -0.007868 0.171271 -1.212286 0.151376 -5.567624 -0.007871 1 0 0 0 0 0 0 252857
0.009727 -0.007809 0.171209 -0.746815 0.144367 -5.573179 -0.007903 1 0 0 0 0 0 0 253865
0.009689 -0.007736 0.171144 -0.923737 -0.048175 -5.552281 -0.007934 1 0 0 0 0 0 0 254865
0.009646 -0.007675 0.171072 -0.865064 0.077176 -5.479978 -0.007965 1 0 0 0 0 0 0 255863
0.009614 -0.007601 0.171002 -1.010939 -0.083222 -5.511710 -0.007996 1 0 0 0 0 0 0 256862
0.009595 -0.007544 0.170920 -1.190521 0.121247 -5.375981 -0.008027 1 0 0 0 0 0 0 257851
0.009575 -0.007472 0.170845 -1.206669 -0.059299 -5.465496 -0.008059 1 0 0 0 0 0 0 258865
0.009541 -0.007410 0.170768 -1.015574 0.060575 -5.461479 -0.008090 1 0 0 0 0 0 0 259865
0.009514 -0.007337 0.170679 -1.096905 -0.096348 -5.323319 -0.008121 1 0 0 0 0 0 0 260865
0.009475 -0.007274 0.170596 -0.960002 0.036701 -5.385271 -0.008153 1 0 0 0 0 0 0 261866
0.009431 -0.007218 0.170514 -0.871118 0.121084 -5.432044 -0.008184 1 0 0 0 0 0 0 262873
0.009400 -0.007146 0.170423 -1.020816 -0.074379 -5.321771 -0.008215 1 0 0 0 0 0 0 263869
0.009359 -0.007085 0.170337 -0.919292 0.037757 -5.398782 -0.008246 1 0 0 0 0 0 0 264866
0.009313 -0.007030 0.170238 -0.853175 0.118208 -5.244823 -0.008278 1 0 0 0 0 0 0 265865
0.009287 -0.006981 0.170142 -1.095111 0.220761 -5.265562 -0.008308 1 0 0 0 0 0 0 266846
0.009249 -0.006932 0.170037 -0.968380 0.215337 -5.177734 -0.008340 1 0 0 0 0 0 0 267864
0.009206 -0.006883 0.169929 -0.879525 0.205206 -5.127885 -0.008371 1 0 0 0 0 0 0 268864
0.009174 -0.006814 0.169823 -1.025607 -0.046947 -5.173085 -0.008402 1 0 0 0 0 0 0 269845
0.009118 -0.006773 0.169725 -0.723963 0.278939 -5.277521 -0.008433 1 0 0 0 0 0 0 270847
0.009065 -0.006726 0.169619 -0.728667 0.246983 -5.194540 -0.008465 1 0 0 0 0 0 0 271867
0.009028 -0.006660 0.169497 -0.944927 -0.028988 -4.999084 -0.008496 1 0 0 0 0 0 0 272870
0.008984 -0.006601 0.169380 -0.878448 0.042871 -5.035634 -0.008528 1 0 0 0 0 0 0 273866
0.008937 -0.006546 0.169263 -0.824768 0.096124 -5.066118 -0.008559 1 0 0 0 0 0 0 274864
0.008904 -0.006475 0.169137 -0.992435 -0.118202 -4.935619 -0.008590 1 0 0 0 0 0 0 275864
0.008846 -0.006432 0.169010 -0.701435 0.229929 -4.934766 -0.008621 1 0 0 0 0 0 0 276846
0.008814 -0.006390 0.168881 -0.994396 0.271834 -4.910479 -0.008652 1 0 0 0 0 0 0 277846
0.008787 -0.006324 0.168748 -1.101963 -0.029529 -4.848170 -0.008684 1 0 0 0 0 0 0 278864
0.008733 -0.006285 0.168617 -0.755101 0.266645 -4.889549 -0.008715 1 0 0 0 0 0 0 279865
0.008680 -0.006239 0.168476 -0.735268 0.217320 -4.764177 -0.008746 1 0 0 0 0 0 0 280863
0.008650 -0.006195 0.168340 -1.023879 0.235218 -4.809822 -0.008778 1 0 0 0 0 0 0 281866
0.008609 -0.006147 0.168195 -0.913809 0.180920 -4.717109 -0.008809 1 0 0 0 0 0 0 282857
0.008569 -0.006121 0.168051 -0.917423 0.453477 -4.709956 -0.008840 1 0 0 0 0 0 0 283874
0.008529 -0.006105 0.167906 -0.923342 0.619403 -4.706970 -0.008871 1 0 0 0 0 0 0 284861
0.008484 -0.006071 0.167756 -0.839488 0.396372 -4.651182 -0.008903 1 0 0 0 0 0 0 285864
0.008441 -0.006051 0.167608 -0.872664 0.560469 -4.667528 -0.008934 1 0 0 0 0 0 0 286864
0.008349 -0.006026 0.167379 -0.226573 0.511041 -3.602692 -0.008966 1 0 0 0 0 0 0 287885
0.008307 -0.005995 0.167262 -0.808398 0.425183 -4.958962 -0.008996 1 0 0 0 0 0 0 288868
0.008265 -0.005976 0.167128 -0.873020 0.573798 -4.877156 -0.009028 1 0 0 0 0 0 0 289866
0.008202 -0.005958 0.166975 -0.596161 0.602833 -4.635834 -0.009059 1 0 0 0 0 0 0 290862
0.008149 -0.005914 0.166738 -0.706105 0.262743 -3.491169 -0.009091 1 0 0 0 0 0 0 291884
0.008098 -0.005898 0.166612 -0.727152 0.592791 -4.833629 -0.009121 1 0 0 0 0 0 0 292864
0.008045 -0.005863 0.166468 -0.703455 0.372636 -4.734742 -0.009152 1 0 0 0 0 0 0 293863
0.007991 -0.005818 0.166315 -0.688954 0.223403 -4.612694 -0.009184 1 0 0 0 0 0 0 294863
0.007931 -0.005817 0.166072 -0.614453 0.773231 -3.420449 -0.009216 1 0 0 0 0 0 0 295884
0.007878 -0.005807 0.165944 -0.684743 0.728566 -4.788065 -0.009246 1 0 0 0 0 0 0 296853
0.007830 -0.005798 0.165783 -0.754899 0.733248 -4.502933 -0.009279 1 0 0 0 0 0 0 297919
0.007764 -0.005788 0.165526 -0.536126 0.715942 -3.222341 -0.009312 1 0 0 0 0 0 0 298965
0.007732 -0.005782 0.165386 -0.938811 0.772352 -4.606292 -0.009342 1 0 0 0 0 0 0 299920
0.007672 -0.005770 0.165227 -0.618694 0.694724 -4.488837 -0.009372 1 0 0 0 0 0 0 300904
0.007574 -0.005784 0.164960 -0.084006 1.037419 -3.073613 -0.009403 1 0 0 0 0 0 0 301884
0.007536 -0.005782 0.164817 -0.804903 0.861380 -4.535136 -0.009433 1 0 0 0 0 0 0 302852
0.007476 -0.005775 0.164570 -0.600596 0.790050 -3.307160 -0.009466 1 0 0 0 0 0 0 303883
0.007422 -0.005764 0.164417 -0.637157 0.720719 -4.422235 -0.009496 1 0 0 0 0 0 0 304853
0.007350 -0.005751 0.164162 -0.414600 0.687693 -3.181356 -0.009528 1 0 0 0 0 0 0 305875
0.007315 -0.005744 0.164018 -0.874427 0.765640 -4.509224 -0.009559 1 0 0 0 0 0 0 306863
0.007225 -0.005725 0.163751 -0.182525 0.622853 -3.019965 -0.009590 1 0 0 0 0 0 0 307872
0.007209 -0.005722 0.163596 -1.087670 0.814784 -4.329728 -0.009621 1 0 0 0 0 0 0 308863
0.007132 -0.005706 0.163321 -0.380619 0.669670 -2.866555 -0.009653 1 0 0 0 0 0 0 309874
0.007074 -0.005693 0.163160 -0.546613 0.686740 -4.222594 -0.009684 1 0 0 0 0 0 0 310861
0.006999 -0.005677 0.162896 -0.337691 0.660175 -2.984570 -0.009715 1 0 0 0 0 0 0 311874
0.006963 -0.005668 0.162728 -0.819950 0.750884 -4.106650 -0.009746 1 0 0 0 0 0 0 312863
0.006870 -0.005648 0.162440 -0.129748 0.608012 -2.641441 -0.009778 1 0 0 0 0 0 0 313873
0.006816 -0.005657 0.162280 -0.551519 0.980203 -4.164115 -0.009809 1 0 0 0 0 0 0 314864
0.006732 -0.005622 0.161977 -0.204827 0.437359 -2.417602 -0.009840 1 0 0 0 0 0 0 315873
0.006679 -0.005629 0.161814 -0.565282 0.930029 -4.069706 -0.009871 1 0 0 0 0 0 0 316862
0.006630 -0.005600 0.161524 -0.649217 0.513390 -2.556045 -0.009903 1 0 0 0 0 0 0 317884
0.006576 -0.005583 0.161357 -0.583836 0.636316 -3.996593 -0.009933 1 0 0 0 0 0 0 318852
0.006512 -0.005600 0.161060 -0.453185 1.079828 -2.430245 -0.009966 1 0 0 0 0 0 0 319889
0.006462 -0.005614 0.160875 -0.603148 1.100413 -3.719483 -0.009996 1 0 0 0 0 0 0 320862
0.006358 -0.005610 0.160570 0.085779 0.867404 -2.262552 -0.010028 1 0 0 0 0 0 0 321882
0.006316 -0.005602 0.160389 -0.651786 0.800555 -3.727313 -0.010058 1 0 0 0 0 0 0 322852
0.006218 -0.005582 0.160086 0.012102 0.622473 -2.246524 -0.010091 1 0 0 0 0 0 0 323881
0.006184 -0.005595 0.159909 -0.748998 1.050128 -3.748317 -0.010121 1 0 0 0 0 0 0 324866
0.006101 -0.005624 0.159584 -0.183247 1.309433 -1.927355 -0.010153 1 0 0 0 0 0 0 325893
0.006063 -0.005622 0.159398 -0.700342 0.925854 -3.550885 -0.010184 1 0 0 0 0 0 0 326871
0.005991 -0.005578 0.159098 -0.309486 0.338983 -2.208298 -0.010216 1 0 0 0 0 0 0 327892
0.005938 -0.005581 0.158907 -0.514874 0.897354 -3.474499 -0.010247 1 0 0 0 0 0 0 328873
0.005865 -0.005575 0.158579 -0.262229 0.843798 -1.793032 -0.010278 1 0 0 0 0 0 0 329892
0.005806 -0.005562 0.158399 -0.415268 0.733158 -3.538441 -0.010309 1 0 0 0 0 0 0 330864
0.005717 -0.005508 0.158069 -0.033732 0.192445 -1.721888 -0.010341 1 0 0 0 0 0 0 331884
0.005684 -0.005515 0.157884 -0.722928 0.934486 -3.425524 -0.010371 1 0 0 0 0 0 0 332863
0.005582 -0.005468 0.157562 0.124337 0.309214 -1.776400 -0.010403 1 0 0 0 0 0 0 333882
0.005523 -0.005471 0.157363 -0.361915 0.880715 -3.209744 -0.010434 1 0 0 0 0 0 0 334864
0.005469 -0.005437 0.157037 -0.458948 0.472667 -1.662053 -0.010466 1 0 0 0 0 0 0 335884
0.005426 -0.005465 0.156843 -0.606878 1.233680 -3.207173 -0.010496 1 0 0 0 0 0 0 336872
0.005326 -0.005469 0.156520 0.126432 1.006743 -1.658588 -0.010528 1 0 0 0 0 0 0 337887
0.005284 -0.005461 0.156327 -0.547821 0.831674 -3.172631 -0.010558 1 0 0 0 0 0 0 338847
0.005229 -0.005482 0.155999 -0.433213 1.187362 -1.540260 -0.010591 1 0 0 0 0 0 0 339886
0.005194 -0.005477 0.155803 -0.691265 0.890556 -3.089044 -0.010621 1 0 0 0 0 0 0 340861
0.005133 -0.005464 0.155464 -0.373688 0.759582 -1.335719 -0.010653 1 0 0 0 0 0 0 341885
0.005083 -0.005472 0.155282 -0.469750 1.017934 -3.186308 -0.010684 1 0 0 0 0 0 0 342862
0.005010 -0.005468 0.154949 -0.179720 0.894230 -1.381485 -0.010716 1 0 0 0 0 0 0 343883
0.004972 -0.005458 0.154750 -0.605789 0.811042 -2.934771 -0.010746 1 0 0 0 0 0 0 344861
0.004909 -0.005442 0.154407 -0.312187 0.710689 -1.159713 -0.010778 1 0 0 0 0 0 0 345884
0.004873 -0.005430 0.154206 -0.631350 0.765104 -2.824743 -0.010809 1 0 0 0 0 0 0 346860
0.004811 -0.005412 0.153859 -0.321254 0.683606 -1.055514 -0.010841 1 0 0 0 0 0 0 347881
0.004753 -0.005395 0.153666 -0.337785 0.689942 -2.862316 -0.010871 1 0 0 0 0 0 0 348861
0.004698 -0.005346 0.153334 -0.371355 0.271758 -1.204600 -0.010903 1 0 0 0 0 0 0 349885
0.004670 -0.005352 0.153139 -0.724088 0.948344 -2.796784 -0.010934 1 0 0 0 0 0 0 350861
0.004638 -0.005320 0.152805 -0.696079 0.522972 -1.113232 -0.010966 1 0 0 0 0 0 0 351883
0.004607 -0.005305 0.152601 -0.709234 0.702670 -2.629360 -0.010996 1 0 0 0 0 0 0 352868
0.004559 -0.005319 0.152259 -0.486862 1.095612 -0.929045 -0.011028 1 0 0 0 0 0 0 353884
0.004519 -0.005290 0.152071 -0.568322 0.569019 -2.761486 -0.011059 1 0 0 0 0 0 0 354863
0.004464 -0.005292 0.151737 -0.374049 0.929874 -0.996762 -0.011091 1 0 0 0 0 0 0 355887
0.004451 -0.005289 0.151547 -0.909527 0.898381 -2.676817 -0.011121 1 0 0 0 0 0 0 356863
0.004384 -0.005303 0.151224 -0.243541 1.121495 -1.076604 -0.011153 1 0 0 0 0 0 0 357875
0.004370 -0.005301 0.151034 -0.861435 0.946574 -2.636563 -0.011184 1 0 0 0 0 0 0 358867
0.004291 -0.005281 0.150700 -0.074184 0.690475 -0.881009 -0.011216 1 0 0 0 0 0 0 359887
0.004274 -0.005274 0.150509 -0.809471 0.830981 -2.531086 -0.011246 1 0 0 0 0 0 0 360861
0.004248 -0.005285 0.150294 -0.756345 1.083708 -2.377288 -0.011277 1 0 0 0 0 0 0 361863
0.004184 -0.005249 0.149956 -0.253525 0.499515 -0.723446 -0.011309 1 0 0 0 0 0 0 362883
0.004171 -0.005241 0.149788 -0.863713 0.791899 -2.747616 -0.011340 1 0 0 0 0 0 0 363860
0.004161 -0.005232 0.149565 -0.964934 0.825688 -2.217887 -0.011371 1 0 0 0 0 0 0 364860
0.004120 -0.005217 0.149232 -0.564299 0.737376 -0.681942 -0.011403 1 0 0 0 0 0 0 365883
0.004088 -0.005205 0.149047 -0.644301 0.778799 -2.449134 -0.011434 1 0 0 0 0 0 0 366861
0.004047 -0.005190 0.148826 -0.532083 0.741629 -2.130066 -0.011465 1 0 0 0 0 0 0 367861
0.004018 -0.005157 0.148599 -0.668836 0.501273 -1.989417 -0.011496 1 0 0 0 0 0 0 368864
0.003986 -0.005155 0.148367 -0.643261 0.882024 -1.887391 -0.011527 1 0 0 0 0 0 0 369837
0.003968 -0.005152 0.148141 -0.824829 0.903520 -1.940129 -0.011558 1 0 0 0 0 0 0 370849
0.003921 -0.005140 0.147804 -0.457539 0.794249 -0.449061 -0.011591 1 0 0 0 0 0 0 371881
0.003874 -0.005147 0.147634 -0.413085 1.027115 -2.457732 -0.011621 1 0 0 0 0 0 0 372860
0.003848 -0.005147 0.147434 -0.680896 0.965957 -2.239025 -0.011654 1 0 0 0 0 0 0 373904
0.003810 -0.005138 0.147204 -0.554473 0.842955 -1.811685 -0.011686 1 0 0 0 0 0 0 374921
0.003774 -0.005149 0.146996 -0.570116 1.093240 -2.024219 -0.011716 1 0 0 0 0 0 0 375901
0.003733 -0.005146 0.146789 -0.490680 0.947560 -2.039398 -0.011748 1 0 0 0 0 0 0 376918
0.003695 -0.005158 0.146563 -0.517727 1.131497 -1.769078 -0.011779 1 0 0 0 0 0 0 377902
0.003653 -0.005157 0.146348 -0.461115 0.970914 -1.863913 -0.011810 1 0 0 0 0 0 0 378916
0.003629 -0.005153 0.146128 -0.702533 0.928151 -1.773965 -0.011841 1 0 0 0 0 0 0 379902
0.003594 -0.005144 0.145915 -0.570720 0.847086 -1.838523 -0.011873 1 0 0 0 0 0 0 380918
0.003553 -0.005131 0.145705 -0.476144 0.798732 -1.857562 -0.011904 1 0 0 0 0 0 0 381902
0.003522 -0.005161 0.145484 -0.591153 1.353935 -1.690918 -0.011935 1 0 0 0 0 0 0 382917
0.003483 -0.005168 0.145270 -0.497810 1.115744 -1.743201 -0.011966 1 0 0 0 0 0 0 383900
0.003440 -0.005163 0.145059 -0.432720 0.943880 -1.759328 -0.011998 1 0 0 0 0 0 0 384917
0.003380 -0.005169 0.144840 -0.193587 1.068195 -1.623099 -0.012027 1 0 0 0 0 0 0 385850
0.003327 -0.005164 0.144626 -0.251759 0.938365 -1.658421 -0.012059 1 0 0 0 0 0 0 386859
0.003277 -0.005153 0.144415 -0.295014 0.852972 -1.663773 -0.012090 1 0 0 0 0 0 0 387849
0.003229 -0.005140 0.144204 -0.315200 0.807531 -1.647315 -0.012121 1 0 0 0 0 0 0 388859
0.003203 -0.005130 0.143983 -0.601159 0.848349 -1.486890 -0.012152 1 0 0 0 0 0 0 389859
0.003158 -0.005156 0.143766 -0.383532 1.323920 -1.496316 -0.012183 1 0 0 0 0 0 0 390848
0.003113 -0.005160 0.143553 -0.345836 1.100036 -1.513502 -0.012215 1 0 0 0 0 0 0 391857
0.003067 -0.005154 0.143340 -0.331064 0.941348 -1.503156 -0.012246 1 0 0 0 0 0 0 392850
0.003006 -0.005159 0.143119 -0.121379 1.070531 -1.352065 -0.012277 1 0 0 0 0 0 0 393858
0.002952 -0.005153 0.142903 -0.192772 0.945807 -1.382716 -0.012308 1 0 0 0 0 0 0 394848
0.002902 -0.005142 0.142689 -0.242602 0.863291 -1.385437 -0.012340 1 0 0 0 0 0 0 395859
0.002839 -0.005144 0.142466 -0.066711 1.031745 -1.238685 -0.012371 1 0 0 0 0 0 0 396862
0.002785 -0.005137 0.142249 -0.154296 0.927790 -1.272128 -0.012403 1 0 0 0 0 0 0 397868
0.002735 -0.005125 0.142034 -0.212024 0.855599 -1.275293 -0.012434 1 0 0 0 0 0 0 398859
0.002687 -0.005111 0.141819 -0.239318 0.816722 -1.256238 -0.012465 1 0 0 0 0 0 0 399864
0.002640 -0.005095 0.141605 -0.250014 0.796327 -1.226872 -0.012496 1 0 0 0 0 0 0 400852
0.002579 -0.005095 0.141381 -0.054342 0.996259 -1.063913 -0.012527 1 0 0 0 0 0 0 401856
0.002526 -0.005087 0.141163 -0.130866 0.909992 -1.091891 -0.012559 1 0 0 0 0 0 0 402858
0.002477 -0.005074 0.140947 -0.183059 0.846861 -1.092376 -0.012590 1 0 0 0 0 0 0 403864
0.002421 -0.005097 0.140729 -0.098377 1.313514 -1.046237 -0.012621 1 0 0 0 0 0 0 404868
0.002350 -0.005096 0.140523 0.124841 1.037079 -1.163392 -0.012652 1 0 0 0 0 0 0 405856
0.002292 -0.005086 0.140311 -0.013475 0.908101 -1.068880 -0.012684 1 0 0 0 0 0 0 406860
0.002240 -0.005073 0.140097 -0.105342 0.845501 -0.997236 -0.012715 1 0 0 0 0 0 0 407867
0.002177 -0.005075 0.139900 0.035907 1.041396 -1.187234 -0.012746 1 0 0 0 0 0 0 408864
0.002124 -0.005067 0.139691 -0.054901 0.933310 -1.023916 -0.012777 1 0 0 0 0 0 0 409863
0.002054 -0.005049 0.139488 0.159417 0.797784 -1.050982 -0.012809 1 0 0 0 0 0 0 410862
0.002003 -0.005054 0.139285 -0.062618 1.071518 -1.022892 -0.012840 1 0 0 0 0 0 0 411858
0.001934 -0.005042 0.139083 0.156678 0.893188 -1.017111 -0.012871 1 0 0 0 0 0 0 412859
0.001878 -0.005029 0.138901 0.023189 0.853076 -1.237308 -0.012902 1 0 0 0 0 0 0 413843
0.001807 -0.005009 0.138707 0.218853 0.751783 -1.087790 -0.012933 1 0 0 0 0 0 0 414841
0.001756 -0.005011 0.138507 -0.012719 1.044445 -0.959192 -0.012965 1 0 0 0 0 0 0 415876
0.001687 -0.004999 0.138306 0.200081 0.878506 -0.909213 -0.012996 1 0 0 0 0 0 0 416863
0.001632 -0.004985 0.138123 0.064420 0.845438 -1.113886 -0.013028 1 0 0 0 0 0 0 417867
0.001568 -0.004986 0.137938 0.170794 1.034448 -1.064709 -0.013059 1 0 0 0 0 0 0 418863
0.001499 -0.004994 0.137750 0.246061 1.151639 -1.014366 -0.013090 1 0 0 0 0 0 0 419860
0.001458 -0.004974 0.137554 -0.088297 0.787023 -0.863094 -0.013121 1 0 0 0 0 0 0 420841
0.001401 -0.004971 0.137362 0.086388 0.988990 -0.881624 -0.013152 1 0 0 0 0 0 0 421842
0.001351 -0.004962 0.137183 0.020533 0.925603 -1.014441 -0.013184 1 0 0 0 0 0 0 422863
0.001290 -0.004965 0.136998 0.168612 1.077639 -0.924990 -0.013215 1 0 0 0 0 0 0 423862
0.001239 -0.004959 0.136821 0.073195 0.972221 -0.994478 -0.013246 1 0 0 0 0 0 0 424859
0.001177 -0.004963 0.136636 0.204059 1.101790 -0.877693 -0.013277 1 0 0 0 0 0 0 425860
0.001098 -0.004931 0.136461 0.457317 0.640002 -0.961212 -0.013309 1 0 0 0 0 0 0 426860
0.001037 -0.004908 0.136287 0.253810 0.696419 -0.964529 -0.013340 1 0 0 0 0 0 0 427857
0.000985 -0.004888 0.136114 0.122397 0.752372 -0.946206 -0.013371 1 0 0 0 0 0 0 428858
0.000938 -0.004870 0.135941 0.056858 0.782511 -0.920188 -0.013402 1 0 0 0 0 0 0 429860
0.000873 -0.004848 0.135778 0.297915 0.735362 -1.026907 -0.013434 1 0 0 0 0 0 0 430858
0.000819 -0.004829 0.135609 0.182020 0.764025 -0.927941 -0.013465 1 0 0 0 0 0 0 431863
0.000764 -0.004848 0.135436 0.208210 1.266305 -0.832809 -0.013496 1 0 0 0 0 0 0 432840
0.000694 -0.004845 0.135273 0.399051 1.028520 -0.934625 -0.013527 1 0 0 0 0 0 0 433860
0.000639 -0.004835 0.135103 0.248997 0.919427 -0.835388 -0.013558 1 0 0 0 0 0 0 434839
0.000590 -0.004822 0.134931 0.152293 0.866915 -0.766180 -0.013589 1 0 0 0 0 0 0 435839
0.000545 -0.004809 0.134788 0.101090 0.861228 -1.108950 -0.013621 1 0 0 0 0 0 0 436863
0.000502 -0.004794 0.134625 0.083303 0.834059 -0.873983 -0.013652 1 0 0 0 0 0 0 437854
0.000467 -0.004744 0.134487 -0.030186 0.363312 -1.146850 -0.013684 1 0 0 0 0 0 0 438858
0.000450 -0.004717 0.134346 -0.259733 0.610842 -1.113180 -0.013715 1 0 0 0 0 0 0 439857
0.000400 -0.004690 0.134195 0.149445 0.640698 -0.952740 -0.013746 1 0 0 0 0 0 0 440860
0.000375 -0.004674 0.134049 -0.128952 0.789653 -0.981226 -0.013777 1 0 0 0 0 0 0 441858
0.000321 -0.004654 0.133896 0.224306 0.734176 -0.865937 -0.013809 1 0 0 0 0 0 0 442859
0.000280 -0.004656 0.133738 0.103528 1.033298 -0.773066 -0.013840 1 0 0 0 0 0 0 443857
0.000239 -0.004650 0.133600 0.096701 0.960704 -0.993580 -0.013871 1 0 0 0 0 0 0 444858
0.000177 -0.004635 0.133449 0.373207 0.817028 -0.831994 -0.013902 1 0 0 0 0 0 0 445859
0.000147 -0.004624 0.133303 0.006763 0.877967 -0.852210 -0.013934 1 0 0 0 0 0 0 446858
0.000097 -0.004627 0.133159 0.228115 1.056288 -0.847033 -0.013965 1 0 0 0 0 0 0 447861
0.000045 -0.004601 0.133016 0.281438 0.688873 -0.853857 -0.013995 1 0 0 0 0 0 0 448833
-0.000021 -0.004576 0.132894 0.491512 0.671415 -1.094770 -0.014027 1 0 0 0 0 0 0 449848
-0.000054 -0.004561 0.132758 0.086670 0.795976 -0.927395 -0.014059 1 0 0 0 0 0 0 450857
-0.000091 -0.004547 0.132628 0.100646 0.813571 -0.959333 -0.014089 1 0 0 0 0 0 0 451847
-0.000130 -0.004532 0.132500 0.132595 0.816432 -0.967790 -0.014121 1 0 0 0 0 0 0 452858
-0.000149 -0.004523 0.132362 -0.113074 0.877377 -0.822177 -0.014152 1 0 0 0 0 0 0 453847
-0.000179 -0.004511 0.132231 0.004880 0.855254 -0.872930 -0.014184 1 0 0 0 0 0 0 454858
-0.000214 -0.004498 0.132102 0.091147 0.837235 -0.889081 -0.014215 1 0 0 0 0 0 0 455857
-0.000231 -0.004489 0.131964 -0.126687 0.887421 -0.746161 -0.014246 1 0 0 0 0 0 0 456846
-0.000254 -0.004498 0.131842 -0.077496 1.134470 -0.916257 -0.014277 1 0 0 0 0 0 0 457858
-0.000271 -0.004481 0.131727 -0.137048 0.812080 -1.015646 -0.014308 1 0 0 0 0 0 0 458846
-0.000300 -0.004465 0.131604 0.009937 0.795722 -0.901276 -0.014340 1 0 0 0 0 0 0 459857
-0.000328 -0.004470 0.131488 0.022162 1.076917 -0.948566 -0.014371 1 0 0 0 0 0 0 460846
-0.000348 -0.004451 0.131375 -0.077532 0.781538 -0.988687 -0.014402 1 0 0 0 0 0 0 461858
-0.000378 -0.004434 0.131253 0.046683 0.779669 -0.850062 -0.014433 1 0 0 0 0 0 0 462847
-0.000407 -0.004439 0.131137 0.047612 1.067842 -0.888614 -0.014465 1 0 0 0 0 0 0 463857
-0.000428 -0.004420 0.131024 -0.057488 0.777196 -0.925015 -0.014496 1 0 0 0 0 0 0 464846
-0.000452 -0.004424 0.130911 -0.017988 1.050025 -0.904138 -0.014527 1 0 0 0 0 0 0 465858
-0.000463 -0.004424 0.130809 -0.169923 1.039040 -1.025501 -0.014558 1 0 0 0 0 0 0 466847
-0.000495 -0.004398 0.130712 0.083390 0.684927 -1.089288 -0.014590 1 0 0 0 0 0 0 467858
-0.000525 -0.004398 0.130605 0.083752 0.992432 -0.944663 -0.014622 1 0 0 0 0 0 0 468873
-0.000540 -0.004396 0.130504 -0.108981 1.007852 -1.006977 -0.014652 1 0 0 0 0 0 0 469858
-0.000547 -0.004394 0.130407 -0.224861 1.001079 -1.031876 -0.014684 1 0 0 0 0 0 0 470876
-0.000556 -0.004371 0.130301 -0.203856 0.724862 -0.910945 -0.014715 1 0 0 0 0 0 0 471861
-0.000561 -0.004358 0.130202 -0.265715 0.829367 -0.961366 -0.014746 1 0 0 0 0 0 0 472853
-0.000583 -0.004345 0.130115 -0.039831 0.845108 -1.114834 -0.014777 1 0 0 0 0 0 0 473862
-0.000594 -0.004337 0.130022 -0.162144 0.906560 -1.041524 -0.014809 1 0 0 0 0 0 0 474864
-0.000599 -0.004332 0.129927 -0.247018 0.944278 -0.991269 -0.014840 1 0 0 0 0 0 0 475854
-0.000616 -0.004343 0.129851 -0.108823 1.175395 -1.216372 -0.014871 1 0 0 0 0 0 0 476862
-0.000624 -0.004347 0.129762 -0.202737 1.101635 -1.061248 -0.014903 1 0 0 0 0 0 0 477867
-0.000647 -0.004343 0.129679 -0.002372 0.989026 -1.105295 -0.014933 1 0 0 0 0 0 0 478851
-0.000659 -0.004339 0.129588 -0.137732 0.983689 -0.987932 -0.014965 1 0 0 0 0 0 0 479858
-0.000678 -0.004351 0.129513 -0.046019 1.198369 -1.177293 -0.014996 1 0 0 0 0 0 0 480840
-0.000708 -0.004351 0.129435 0.098397 1.058083 -1.142820 -0.015027 1 0 0 0 0 0 0 481860
-0.000709 -0.004335 0.129356 -0.260195 0.833439 -1.121853 -0.015059 1 0 0 0 0 0 0 482857
-0.000722 -0.004341 0.129286 -0.121642 1.103121 -1.215736 -0.015090 1 0 0 0 0 0 0 483858
-0.000735 -0.004323 0.129221 -0.118785 0.819106 -1.278759 -0.015121 1 0 0 0 0 0 0 484859
-0.000742 -0.004312 0.129136 -0.205552 0.880381 -1.016957 -0.015152 1 0 0 0 0 0 0 485859
-0.000745 -0.004306 0.129074 -0.255502 0.955658 -1.284786 -0.015184 1 0 0 0 0 0 0 486858
-0.000766 -0.004297 0.129001 -0.021193 0.914391 -1.147458 -0.015215 1 0 0 0 0 0 0 487857
-0.000756 -0.004296 0.128934 -0.397502 1.026892 -1.197398 -0.015246 1 0 0 0 0 0 0 488864
-0.000758 -0.004275 0.128869 -0.296552 0.768868 -1.233065 -0.015277 1 0 0 0 0 0 0 489863
-0.000772 -0.004278 0.128804 -0.116168 1.062158 -1.216950 -0.015309 1 0 0 0 0 0 0 490864
-0.000753 -0.004304 0.128749 -0.532952 1.393582 -1.334201 -0.015340 1 0 0 0 0 0 0 491858
-0.000749 -0.004296 0.128689 -0.375590 0.985777 -1.276664 -0.015371 1 0 0 0 0 0 0 492859
-0.000761 -0.004306 0.128625 -0.159308 1.179175 -1.214630 -0.015402 1 0 0 0 0 0 0 493857
-0.000767 -0.004310 0.128572 -0.214823 1.131297 -1.327559 -0.015434 1 0 0 0 0 0 0 494858
-0.000776 -0.004291 0.128512 -0.179575 0.823833 -1.256135 -0.015465 1 0 0 0 0 0 0 495859
-0.000800 -0.004277 0.128470 0.027581 0.848213 -1.469863 -0.015496 1 0 0 0 0 0 0 496858
-0.000831 -0.004263 0.128404 0.151158 0.854437 -1.165181 -0.015527 1 0 0 0 0 0 0 497858
-0.000847 -0.004255 0.128350 -0.040026 0.940570 -1.275431 -0.015558 1 0 0 0 0 0 0 498856
-0.000861 -0.004230 0.128290 -0.081699 0.722955 -1.211130 -0.015590 1 0 0 0 0 0 0 499855
-0.000867 -0.004217 0.128238 -0.175581 0.853054 -1.292772 -0.015620 1 0 0 0 0 0 0 500839
-0.000871 -0.004210 0.128188 -0.230172 0.941245 -1.328706 -0.015652 1 0 0 0 0 0 0 501858
-0.000858 -0.004190 0.128120 -0.440786 0.779980 -1.079647 -0.015684 1 0 0 0 0 0 0 502857
-0.000852 -0.004180 0.128064 -0.384965 0.887720 -1.211720 -0.015715 1 0 0 0 0 0 0 503856
-0.000849 -0.004174 0.128014 -0.341587 0.958647 -1.277554 -0.015746 1 0 0 0 0 0 0 504857
-0.000847 -0.004170 0.127965 -0.318802 0.995639 -1.298630 -0.015777 1 0 0 0 0 0 0 505860
-0.000846 -0.004168 0.127916 -0.307607 1.014669 -1.301306 -0.015809 1 0 0 0 0 0 0 506857
-0.000845 -0.004166 0.127868 -0.302346 1.024897 -1.297043 -0.015840 1 0 0 0 0 0 0 507858
-0.000871 -0.004139 0.127821 0.040132 0.705239 -1.303074 -0.015871 1 0 0 0 0 0 0 508856
-0.000883 -0.004125 0.127773 -0.089592 0.833856 -1.288684 -0.015904 1 0 0 0 0 0 0 509928
-0.000889 -0.004118 0.127725 -0.184725 0.927672 -1.276915 -0.015936 1 0 0 0 0 0 0 510921
-0.000912 -0.004108 0.127687 0.025327 0.919201 -1.402918 -0.015967 1 0 0 0 0 0 0 511923
-0.000942 -0.004097 0.127622 0.156752 0.887645 -1.053039 -0.015998 1 0 0 0 0 0 0 512914
-0.000944 -0.004077 0.127579 -0.206477 0.765076 -1.294189 -0.016029 1 0 0 0 0 0 0 513924
-0.000964 -0.004061 0.127543 0.004704 0.814766 -1.404744 -0.016060 1 0 0 0 0 0 0 514915
-0.000974 -0.004053 0.127500 -0.107273 0.908059 -1.308891 -0.016091 1 0 0 0 0 0 0 515895
-0.000979 -0.004047 0.127453 -0.185063 0.963697 -1.255570 -0.016122 1 0 0 0 0 0 0 516890
-0.000981 -0.004044 0.127406 -0.226292 0.993637 -1.229355 -0.016153 1 0 0 0 0 0 0 517891
-0.001002 -0.004037 0.127368 0.013214 0.950715 -1.349690 -0.016185 1 0 0 0 0 0 0 518890
-0.001012 -0.004033 0.127324 -0.097768 0.980306 -1.267992 -0.016216 1 0 0 0 0 0 0 519888
-0.001017 -0.004030 0.127277 -0.176347 1.002244 -1.220904 -0.016248 1 0 0 0 0 0 0 520923
-0.001019 -0.004028 0.127229 -0.218105 1.014961 -1.196771 -0.016278 1 0 0 0 0 0 0 521889
-0.001026 -0.004007 0.127203 -0.157072 0.776679 -1.465124 -0.016309 1 0 0 0 0 0 0 522883
-0.001030 -0.003996 0.127162 -0.200268 0.871385 -1.307012 -0.016341 1 0 0 0 0 0 0 523900
-0.001051 -0.003985 0.127127 0.031235 0.884403 -1.354559 -0.016373 1 0 0 0 0 0 0 524913
-0.001061 -0.003979 0.127084 -0.083960 0.945032 -1.243771 -0.016404 1 0 0 0 0 0 0 525898
-0.001086 -0.003970 0.127048 0.095641 0.924100 -1.321198 -0.016435 1 0 0 0 0 0 0 526913
-0.001098 -0.003965 0.127004 -0.047090 0.965725 -1.222506 -0.016466 1 0 0 0 0 0 0 527896
-0.001123 -0.003957 0.126967 0.118526 0.934943 -1.304314 -0.016498 1 0 0 0 0 0 0 528911
-0.001136 -0.003954 0.126954 -0.026807 0.990446 -1.614425 -0.016527 1 0 0 0 0 0 0 529845
-0.001142 -0.003951 0.126919 -0.127583 1.002972 -1.349449 -0.016558 1 0 0 0 0 0 0 530854
-0.001165 -0.003944 0.126885 0.079976 0.953581 -1.345779 -0.016589 1 0 0 0 0 0 0 531843
-0.001162 -0.003926 0.126854 -0.223868 0.795231 -1.363099 -0.016621 1 0 0 0 0 0 0 532856
-0.001180 -0.003911 0.126822 0.017641 0.827104 -1.355962 -0.016652 1 0 0 0 0 0 0 533844
-0.001189 -0.003903 0.126780 -0.078097 0.912782 -1.213829 -0.016683 1 0 0 0 0 0 0 534855
-0.001200 -0.003879 0.126755 -0.064645 0.720002 -1.425936 -0.016714 1 0 0 0 0 0 0 535845
-0.001218 -0.003882 0.126735 0.047921 1.043116 -1.505673 -0.016746 1 0 0 0 0 0 0 536854
-0.001227 -0.003882 0.126697 -0.064368 1.045057 -1.273940 -0.016777 1 0 0 0 0 0 0 537845
-0.001238 -0.003863 0.126674 -0.054000 0.789042 -1.441654 -0.016808 1 0 0 0 0 0 0 538854
-0.001257 -0.003868 0.126654 0.057590 1.078603 -1.504090 -0.016840 1 0 0 0 0 0 0 539854
-0.001266 -0.003869 0.126616 -0.055143 1.063938 -1.265839 -0.016871 1 0 0 0 0 0 0 540843
-0.001276 -0.003850 0.126593 -0.044849 0.799832 -1.431170 -0.016902 1 0 0 0 0 0 0 541854
-0.001295 -0.003855 0.126574 0.066702 1.085063 -1.492685 -0.016933 1 0 0 0 0 0 0 542844
-0.001323 -0.003852 0.126546 0.213911 1.009532 -1.389052 -0.016965 1 0 0 0 0 0 0 543854
-0.001324 -0.003835 0.126517 -0.135464 0.824068 -1.348848 -0.016996 1 0 0 0 0 0 0 544844
-0.001324 -0.003828 0.126506 -0.173521 0.918638 -1.591384 -0.017027 1 0 0 0 0 0 0 545846
-0.001344 -0.003818 0.126482 0.074759 0.904641 -1.433158 -0.017059 1 0 0 0 0 0 0 546866
-0.001360 -0.003794 0.126463 0.053948 0.707792 -1.496245 -0.017090 1 0 0 0 0 0 0 547872
-0.001381 -0.003796 0.126446 0.129061 1.034232 -1.507791 -0.017121 1 0 0 0 0 0 0 548859
-0.001378 -0.003782 0.126420 -0.180741 0.854245 -1.397803 -0.017152 1 0 0 0 0 0 0 549863
-0.001395 -0.003769 0.126390 0.063317 0.855445 -1.330315 -0.017184 1 0 0 0 0 0 0 550859
-0.001404 -0.003763 0.126379 -0.024403 0.942662 -1.573671 -0.017215 1 0 0 0 0 0 0 551865
-0.001428 -0.003755 0.126354 0.164055 0.915075 -1.416105 -0.017246 1 0 0 0 0 0 0 552850
-0.001440 -0.003751 0.126345 0.032520 0.973351 -1.605341 -0.017277 1 0 0 0 0 0 0 553854
-0.001452 -0.003729 0.126333 0.020957 0.744941 -1.574214 -0.017309 1 0 0 0 0 0 0 554860
-0.001452 -0.003737 0.126307 -0.139065 1.109081 -1.395519 -0.017340 1 0 0 0 0 0 0 555862
-0.001457 -0.003721 0.126288 -0.074259 0.839423 -1.467821 -0.017371 1 0 0 0 0 0 0 556860
-0.001460 -0.003714 0.126281 -0.103997 0.916918 -1.632860 -0.017402 1 0 0 0 0 0 0 557863
-0.001475 -0.003724 0.126268 0.050671 1.161116 -1.559806 -0.017434 1 0 0 0 0 0 0 558862
-0.001488 -0.003710 0.126253 0.049570 0.861157 -1.541424 -0.017465 1 0 0 0 0 0 0 559855
-0.001495 -0.003703 0.126248 -0.034900 0.927682 -1.661017 -0.017496 1 0 0 0 0 0 0 560855
-0.001504 -0.003680 0.126237 -0.008602 0.719245 -1.592375 -0.017527 1 0 0 0 0 0 0 561838
-0.001522 -0.003682 0.126221 0.111963 1.035979 -1.533714 -0.017559 1 0 0 0 0 0 0 562856
-0.001537 -0.003664 0.126206 0.087584 0.793418 -1.530248 -0.017590 1 0 0 0 0 0 0 563854
-0.001545 -0.003655 0.126201 -0.009180 0.890407 -1.656340 -0.017621 1 0 0 0 0 0 0 564855
-0.001548 -0.003650 0.126199 -0.066591 0.959834 -1.716315 -0.017652 1 0 0 0 0 0 0 565856
-0.001550 -0.003647 0.126168 -0.102994 0.979098 -1.332117 -0.017684 1 0 0 0 0 0 0 566861
-0.001551 -0.003646 0.126156 -0.113957 1.010606 -1.556122 -0.017714 1 0 0 0 0 0 0 567841
-0.001557 -0.003625 0.126143 -0.042575 0.763708 -1.548452 -0.017746 1 0 0 0 0 0 0 568859
-0.001560 -0.003615 0.126138 -0.075061 0.872490 -1.662548 -0.017777 1 0 0 0 0 0 0 569857
-0.001562 -0.003610 0.126136 -0.098708 0.949365 -1.717094 -0.017808 1 0 0 0 0 0 0 570853
-0.001563 -0.003608 0.126135 -0.111574 0.990339 -1.739853 -0.017840 1 0 0 0 0 0 0 571854
-0.001582 -0.003601 0.126114 0.135393 0.935013 -1.475152 -0.017871 1 0 0 0 0 0 0 572851
-0.001592 -0.003598 0.126107 0.036578 0.979321 -1.623974 -0.017902 1 0 0 0 0 0 0 573856
-0.001597 -0.003596 0.126104 -0.035890 1.007200 -1.703710 -0.017934 1 0 0 0 0 0 0 574856
-0.001605 -0.003576 0.126094 0.002511 0.759604 -1.610096 -0.017965 1 0 0 0 0 0 0 575853
-0.001609 -0.003566 0.126090 -0.046231 0.868877 -1.690123 -0.017996 1 0 0 0 0 0 0 576856
-0.001625 -0.003575 0.126077 0.098334 1.131869 -1.583596 -0.018027 1 0 0 0 0 0 0 577836
-0.001638 -0.003560 0.126063 0.092440 0.842684 -1.552260 -0.018058 1 0 0 0 0 0 0 578854
-0.001645 -0.003552 0.126058 0.006004 0.914046 -1.667708 -0.018090 1 0 0 0 0 0 0 579854
-0.001649 -0.003549 0.126056 -0.046176 0.970575 -1.723701 -0.018121 1 0 0 0 0 0 0 580853
-0.001650 -0.003547 0.126056 -0.073449 1.001213 -1.747090 -0.018152 1 0 0 0 0 0 0 581862
-0.001657 -0.003526 0.126046 -0.010128 0.755389 -1.630546 -0.018183 1 0 0 0 0 0 0 582854
-0.001641 -0.003521 0.126032 -0.306356 0.924712 -1.568262 -0.018215 1 0 0 0 0 0 0 583854
-0.001646 -0.003532 0.126016 -0.055637 1.167545 -1.528535 -0.018246 1 0 0 0 0 0 0 584854
-0.001649 -0.003538 0.126010 -0.063023 1.124163 -1.659788 -0.018277 1 0 0 0 0 0 0 585860
-0.001650 -0.003541 0.126008 -0.080687 1.085089 -1.723268 -0.018308 1 0 0 0 0 0 0 586856
-0.001657 -0.003523 0.125998 -0.014013 0.802150 -1.622413 -0.018339 1 0 0 0 0 0 0 587848
-0.001660 -0.003514 0.125994 -0.048374 0.893267 -1.699979 -0.018371 1 0 0 0 0 0 0 588854
-0.001662 -0.003509 0.125993 -0.072781 0.961716 -1.741018 -0.018402 1 0 0 0 0 0 0 589853
-0.001676 -0.003521 0.125981 0.090180 1.184127 -1.610327 -0.018433 1 0 0 0 0 0 0 590853
-0.001689 -0.003507 0.125968 0.094339 0.873034 -1.568792 -0.018464 1 0 0 0 0 0 0 591835
-0.001695 -0.003501 0.125963 0.013139 0.933142 -1.680805 -0.018496 1 0 0 0 0 0 0 592852
-0.001698 -0.003497 0.125961 -0.036392 0.984051 -1.735513 -0.018527 1 0 0 0 0 0 0 593855
-0.001700 -0.003496 0.125960 -0.062289 1.011847 -1.758353 -0.018558 1 0 0 0 0 0 0 594853
-0.001701 -0.003495 0.125960 -0.075512 1.026570 -1.768586 -0.018590 1 0 0 0 0 0 0 595853
-0.001707 -0.003475 0.125950 -0.005115 0.772972 -1.646897 -0.018621 1 0 0 0 0 0 0 596853
-0.001724 -0.003479 0.125936 0.138819 1.064457 -1.568405 -0.018652 1 0 0 0 0 0 0 597854
-0.001732 -0.003481 0.125930 0.049454 1.071861 -1.684039 -0.018683 1 0 0 0 0 0 0 598852
-0.001736 -0.003482 0.125929 -0.011995 1.060995 -1.741693 -0.018714 1 0 0 0 0 0 0 599843
-0.001738 -0.003483 0.125928 -0.044692 1.054386 -1.765772 -0.018746 1 0 0 0 0 0 0 600852
-0.001745 -0.003464 0.125918 0.015712 0.789829 -1.649036 -0.018777 1 0 0 0 0 0 0 601843
-0.001748 -0.003454 0.125915 -0.021338 0.890145 -1.721043 -0.018808 1 0 0 0 0 0 0 602851
-0.001763 -0.003463 0.125902 0.128908 1.148717 -1.611336 -0.018839 1 0 0 0 0 0 0 603841
-0.001771 -0.003468 0.125898 0.049054 1.119472 -1.705711 -0.018871 1 0 0 0 0 0 0 604851
-0.001775 -0.003470 0.125896 -0.006887 1.088468 -1.754710 -0.018902 1 0 0 0 0 0 0 605841
-0.001777 -0.003472 0.125895 -0.036739 1.071674 -1.775541 -0.018933 1 0 0 0 0 0 0 606843
-0.001783 -0.003453 0.125886 0.025089 0.802118 -1.657550 -0.018965 1 0 0 0 0 0 0 607853
-0.001787 -0.003443 0.125882 -0.011185 0.899813 -1.729112 -0.018996 1 0 0 0 0 0 0 608843
-0.001789 -0.003439 0.125881 -0.036519 0.971692 -1.768006 -0.019027 1 0 0 0 0 0 0 609853
-0.001803 -0.003450 0.125869 0.125844 1.195706 -1.636164 -0.019058 1 0 0 0 0 0 0 610844
-0.001810 -0.003456 0.125865 0.052884 1.147442 -1.721619 -0.019090 1 0 0 0 0 0 0 611852
-0.001819 -0.003440 0.125854 0.077497 0.845270 -1.639659 -0.019121 1 0 0 0 0 0 0 612842
-0.001824 -0.003431 0.125850 0.020936 0.924558 -1.725615 -0.019152 1 0 0 0 0 0 0 613851
-0.001826 -0.003427 0.125849 -0.014744 0.986814 -1.769731 -0.019183 1 0 0 0 0 0 0 614841
-0.001841 -0.003439 0.125837 0.142311 1.205961 -1.639760 -0.019215 1 0 0 0 0 0 0 615853
-0.001848 -0.003445 0.125833 0.066827 1.155225 -1.725859 -0.019246 1 0 0 0 0 0 0 616841
-0.001852 -0.003448 0.125831 0.013145 1.113445 -1.771822 -0.019277 1 0 0 0 0 0 0 617851
-0.001859 -0.003430 0.125821 0.061471 0.829710 -1.663745 -0.019308 1 0 0 0 0 0 0 618843
-0.001863 -0.003421 0.125817 0.018390 0.919932 -1.739233 -0.019340 1 0 0 0 0 0 0 619859
-0.001865 -0.003417 0.125816 -0.010378 0.987888 -1.779445 -0.019371 1 0 0 0 0 0 0 620854
-0.001866 -0.003415 0.125816 -0.025641 1.024524 -1.796904 -0.019402 1 0 0 0 0 0 0 621853
-0.001880 -0.003428 0.125804 0.142297 1.229150 -1.656157 -0.019434 1 0 0 0 0 0 0 622857
-0.001892 -0.003415 0.125790 0.149455 0.909987 -1.611059 -0.019470 1 0 0 0 0 0 0 624040
-0.001879 -0.003413 0.125776 -0.190685 1.024332 -1.587938 -0.019496 1 0 0 0 0 0 0 624847
-0.001873 -0.003412 0.125770 -0.139552 1.052004 -1.711599 -0.019527 1 0 0 0 0 0 0 625851
-0.001869 -0.003412 0.125768 -0.092654 1.062089 -1.770867 -0.019558 1 0 0 0 0 0 0 626848
-0.001881 -0.003425 0.125756 0.108394 1.252308 -1.646262 -0.019590 1 0 0 0 0 0 0 627851
-0.001893 -0.003413 0.125742 0.132273 0.925542 -1.606545 -0.019621 1 0 0 0 0 0 0 628861
-0.001899 -0.003407 0.125737 0.061419 0.976974 -1.719554 -0.019652 1 0 0 0 0 0 0 629838
-0.001902 -0.003404 0.125736 0.017066 1.023566 -1.774654 -0.019684 1 0 0 0 0 0 0 630862
-0.001909 -0.003383 0.125725 0.070632 0.787797 -1.669450 -0.019715 1 0 0 0 0 0 0 631856
-0.001913 -0.003372 0.125722 0.030359 0.902017 -1.746106 -0.019746 1 0 0 0 0 0 0 632855
-0.001928 -0.003381 0.125709 0.178721 1.167268 -1.637595 -0.019777 1 0 0 0 0 0 0 633836
-0.001935 -0.003385 0.125705 0.098469 1.141564 -1.732600 -0.019808 1 0 0 0 0 0 0 634835
-0.001945 -0.003368 0.125693 0.119138 0.851362 -1.654017 -0.019844 1 0 0 0 0 0 0 635978
-0.001950 -0.003360 0.125689 0.060903 0.935767 -1.740995 -0.019871 1 0 0 0 0 0 0 636852
-0.001952 -0.003355 0.125688 0.024388 1.000614 -1.785600 -0.019902 1 0 0 0 0 0 0 637852
-0.001972 -0.003348 0.125667 0.257594 0.959952 -1.527475 -0.019937 1 0 0 0 0 0 0 638981
-0.001983 -0.003344 0.125659 0.153928 1.010474 -1.680314 -0.019969 1 0 0 0 0 0 0 639981
-0.001988 -0.003342 0.125656 0.079051 1.041379 -1.761397 -0.020000 1 0 0 0 0 0 0 640979
-0.001990 -0.003342 0.125655 0.038909 1.057405 -1.794774 -0.020031 1 0 0 0 0 0 0 641978
-0.001997 -0.003322 0.125645 0.095205 0.804789 -1.680390 -0.020062 1 0 0 0 0 0 0 642977
-0.002001 -0.003312 0.125642 0.056628 0.910172 -1.753913 -0.020094 1 0 0 0 0 0 0 643977
-0.002016 -0.003321 0.125629 0.205722 1.170976 -1.644164 -0.020125 1 0 0 0 0 0 0 644976
-0.002029 -0.003306 0.125615 0.202804 0.882059 -1.610240 -0.020156 1 0 0 0 0 0 0 645977
-0.002036 -0.003298 0.125610 0.118768 0.952172 -1.725966 -0.020187 1 0 0 0 0 0 0 646976
-0.002039 -0.003295 0.125608 0.067789 1.007948 -1.781916 -0.020219 1 0 0 0 0 0 0 647977
-0.002027 -0.003278 0.125588 -0.143381 0.836651 -1.543259 -0.020250 1 0 0 0 0 0 0 648978
-0.002035 -0.003284 0.125569 0.090033 1.117176 -1.540123 -0.020281 1 0 0 0 0 0 0 649981
-0.002038 -0.003287 0.125563 0.068846 1.113296 -1.694897 -0.020312 1 0 0 0 0 0 0 650976
-0.002046 -0.003269 0.125551 0.120164 0.835003 -1.638899 -0.020343 1 0 0 0 0 0 0 651976
-0.002050 -0.003260 0.125546 0.077541 0.925017 -1.735115 -0.020375 1 0 0 0 0 0 0 652976
-0.002058 -0.003236 0.125535 0.125402 0.731648 -1.654058 -0.020406 1 0 0 0 0 0 0 653980
-0.002062 -0.003224 0.125531 0.081946 0.868042 -1.740959 -0.020437 1 0 0 0 0 0 0 654982
-0.002077 -0.003232 0.125518 0.228314 1.144392 -1.636075 -0.020469 1 0 0 0 0 0 0 655977
-0.002090 -0.003217 0.125504 0.224101 0.863566 -1.603458 -0.020500 1 0 0 0 0 0 0 656980
-0.002097 -0.003209 0.125499 0.139566 0.937259 -1.719926 -0.020531 1 0 0 0 0 0 0 657977
-0.002106 -0.003186 0.125488 0.164865 0.734194 -1.647052 -0.020562 1 0 0 0 0 0 0 658976
-0.002124 -0.003188 0.125472 0.285397 1.050559 -1.587906 -0.020594 1 0 0 0 0 0 0 659986
-0.002113 -0.003194 0.125457 -0.075900 1.130154 -1.578039 -0.020625 1 0 0 0 0 0 0 660973
-0.002114 -0.003178 0.125442 0.033376 0.844282 -1.578198 -0.020658 1 0 0 0 0 0 0 662033
-0.002114 -0.003170 0.125436 0.042223 0.924230 -1.706409 -0.020689 1 0 0 0 0 0 0 663041
-0.002114 -0.003166 0.125434 0.041261 0.985633 -1.766702 -0.020720 1 0 0 0 0 0 0 664012
-0.002120 -0.003144 0.125424 0.116437 0.758266 -1.662135 -0.020752 1 0 0 0 0 0 0 665043
-0.002123 -0.003134 0.125420 0.087604 0.875445 -1.739897 -0.020783 1 0 0 0 0 0 0 666036
-0.002144 -0.003123 0.125398 0.317767 0.881625 -1.502101 -0.020813 1 0 0 0 0 0 0 667014
-0.002154 -0.003118 0.125390 0.212863 0.956494 -1.664303 -0.020845 1 0 0 0 0 0 0 668009
-0.002165 -0.003096 0.125377 0.213650 0.739399 -1.619271 -0.020876 1 0 0 0 0 0 0 669009
-0.002151 -0.003089 0.125363 -0.116133 0.920847 -1.588106 -0.020907 1 0 0 0 0 0 0 670009
-0.002163 -0.003081 0.125337 0.193268 0.908411 -1.427957 -0.020939 1 0 0 0 0 0 0 671037
-0.002169 -0.003077 0.125327 0.150539 0.967600 -1.629839 -0.020970 1 0 0 0 0 0 0 672039
-0.002172 -0.003075 0.125324 0.108044 1.001978 -1.729688 -0.021002 1 0 0 0 0 0 0 673051
-0.002179 -0.003054 0.125313 0.160471 0.759330 -1.639935 -0.021033 1 0 0 0 0 0 0 674033
-0.002183 -0.003044 0.125309 0.120270 0.868052 -1.723508 -0.021064 1 0 0 0 0 0 0 675020
-0.002191 -0.003020 0.125298 0.169177 0.685109 -1.636751 -0.021095 1 0 0 0 0 0 0 676032
-0.002175 -0.003012 0.125284 -0.134610 0.885368 -1.589620 -0.021126 1 0 0 0 0 0 0 677019
-0.002186 -0.003003 0.125258 0.187869 0.882898 -1.423190 -0.021158 1 0 0 0 0 0 0 678033
-0.002192 -0.002998 0.125249 0.151989 0.946774 -1.623005 -0.021189 1 0 0 0 0 0 0 679019
-0.002201 -0.002977 0.125236 0.189093 0.723740 -1.592009 -0.021220 1 0 0 0 0 0 0 680033
-0.002205 -0.002966 0.125231 0.139110 0.841813 -1.699134 -0.021251 1 0 0 0 0 0 0 681018
-0.002220 -0.002975 0.125218 0.281742 1.108566 -1.601681 -0.021283 1 0 0 0 0 0 0 682035
-0.002234 -0.002960 0.125204 0.275613 0.823795 -1.570253 -0.021314 1 0 0 0 0 0 0 683018
-0.002241 -0.002953 0.125199 0.190717 0.894334 -1.688116 -0.021345 1 0 0 0 0 0 0 684034
-0.002230 -0.002934 0.125177 -0.045993 0.750269 -1.481779 -0.021376 1 0 0 0 0 0 0 685017
-0.002225 -0.002925 0.125169 -0.001110 0.858661 -1.641269 -0.021406 1 0 0 0 0 0 0 685976
-0.002223 -0.002920 0.125167 0.036409 0.929597 -1.723275 -0.021437 1 0 0 0 0 0 0 686965
-0.002227 -0.002899 0.125156 0.132339 0.707191 -1.626187 -0.021468 1 0 0 0 0 0 0 687975
-0.002243 -0.002902 0.125141 0.289610 1.010839 -1.558383 -0.021499 1 0 0 0 0 0 0 688965
-0.002256 -0.002884 0.125126 0.284641 0.764963 -1.547604 -0.021531 1 0 0 0 0 0 0 689968
-0.002243 -0.002880 0.125110 -0.061662 0.916135 -1.541485 -0.021562 1 0 0 0 0 0 0 690976
-0.002237 -0.002878 0.125105 -0.013752 0.961452 -1.670028 -0.021593 1 0 0 0 0 0 0 691964
-0.002240 -0.002858 0.125093 0.107358 0.721089 -1.599985 -0.021625 1 0 0 0 0 0 0 692973
-0.002241 -0.002848 0.125089 0.104090 0.829430 -1.692291 -0.021656 1 0 0 0 0 0 0 693966
-0.002255 -0.002857 0.125076 0.270496 1.091349 -1.589381 -0.021687 1 0 0 0 0 0 0 694973
-0.002268 -0.002842 0.125062 0.276369 0.804657 -1.555376 -0.021718 1 0 0 0 0 0 0 695963
-0.002274 -0.002835 0.125057 0.197672 0.873743 -1.672656 -0.021750 1 0 0 0 0 0 0 696974
-0.002277 -0.002831 0.125055 0.149360 0.928816 -1.728983 -0.021781 1 0 0 0 0 0 0 697964
-0.002265 -0.002814 0.125034 -0.061387 0.759211 -1.488706 -0.021812 1 0 0 0 0 0 0 698979
-0.002259 -0.002806 0.125027 -0.002435 0.852526 -1.635011 -0.021840 1 0 0 0 0 0 0 699858
-0.002269 -0.002816 0.125013 0.217316 1.101404 -1.563316 -0.021875 1 0 0 0 0 0 0 700992
-0.002280 -0.002802 0.124999 0.251893 0.807441 -1.541264 -0.021906 1 0 0 0 0 0 0 701975
-0.002286 -0.002795 0.124993 0.187774 0.872468 -1.663038 -0.021937 1 0 0 0 0 0 0 702973
-0.002289 -0.002791 0.124991 0.146763 0.925488 -1.721021 -0.021969 1 0 0 0 0 0 0 703980
-0.002296 -0.002770 0.124981 0.200939 0.695251 -1.613581 -0.022000 1 0 0 0 0 0 0 704984
-0.002293 -0.002778 0.124956 0.075955 1.054202 -1.409919 -0.022031 1 0 0 0 0 0 0 705971
-0.002297 -0.002763 0.124937 0.159992 0.785314 -1.465729 -0.022058 1 0 0 0 0 0 0 706856
-0.002300 -0.002756 0.124931 0.142143 0.859011 -1.628397 -0.022094 1 0 0 0 0 0 0 707983
-0.002301 -0.002752 0.124928 0.126140 0.915543 -1.702095 -0.022125 1 0 0 0 0 0 0 708984
-0.002307 -0.002731 0.124918 0.192870 0.687004 -1.600170 -0.022156 1 0 0 0 0 0 0 709979
-0.002310 -0.002720 0.124914 0.160650 0.801467 -1.680399 -0.022187 1 0 0 0 0 0 0 710976
-0.002325 -0.002729 0.124901 0.312315 1.066541 -1.572986 -0.022219 1 0 0 0 0 0 0 711978
-0.002338 -0.002714 0.124887 0.310862 0.782051 -1.536652 -0.022250 1 0 0 0 0 0 0 712975
-0.002345 -0.002707 0.124882 0.228808 0.851580 -1.653505 -0.022281 1 0 0 0 0 0 0 713976
-0.002329 -0.002708 0.124870 -0.082549 0.966673 -1.577307 -0.022312 1 0 0 0 0 0 0 714974
-0.002327 -0.002689 0.124856 0.066353 0.716778 -1.537395 -0.022343 1 0 0 0 0 0 0 715975
-0.002325 -0.002680 0.124851 0.097690 0.814476 -1.651572 -0.022375 1 0 0 0 0 0 0 716975
-0.002338 -0.002689 0.124838 0.283090 1.070279 -1.557410 -0.022406 1 0 0 0 0 0 0 717975
-0.002350 -0.002674 0.124824 0.298672 0.781138 -1.525722 -0.022437 1 0 0 0 0 0 0 718983
-0.002356 -0.002667 0.124818 0.225177 0.848078 -1.644307 -0.022468 1 0 0 0 0 0 0 719960
-0.002359 -0.002664 0.124817 0.179509 0.902099 -1.701144 -0.022500 1 0 0 0 0 0 0 720980
-0.002367 -0.002643 0.124806 0.231151 0.672815 -1.592567 -0.022531 1 0 0 0 0 0 0 721976
-0.002370 -0.002632 0.124802 0.191606 0.786534 -1.670717 -0.022562 1 0 0 0 0 0 0 722975
-0.002385 -0.002641 0.124790 0.339523 1.051226 -1.562523 -0.022594 1 0 0 0 0 0 0 723979
-0.002398 -0.002626 0.124775 0.336282 0.766887 -1.525433 -0.022625 1 0 0 0 0 0 0 724977
-0.002386 -0.002623 0.124760 -0.007901 0.895956 -1.510108 -0.022656 1 0 0 0 0 0 0 725976
-0.002379 -0.002622 0.124755 0.041053 0.929890 -1.634817 -0.022687 1 0 0 0 0 0 0 726974
-0.002376 -0.002621 0.124753 0.086701 0.943155 -1.693738 -0.022718 1 0 0 0 0 0 0 727974
-0.002393 -0.002616 0.124731 0.361709 0.876505 -1.436393 -0.022750 1 0 0 0 0 0 0 728977
-0.002402 -0.002613 0.124724 0.282368 0.910345 -1.592337 -0.022781 1 0 0 0 0 0 0 729974
-0.002407 -0.002612 0.124721 0.219751 0.932776 -1.674169 -0.022812 1 0 0 0 0 0 0 730975
-0.002415 -0.002592 0.124710 0.261252 0.686266 -1.575374 -0.022843 1 0 0 0 0 0 0 731974
-0.002419 -0.002582 0.124706 0.216585 0.790809 -1.657366 -0.022875 1 0 0 0 0 0 0 732975
-0.002426 -0.002558 0.124695 0.262576 0.607354 -1.567641 -0.022906 1 0 0 0 0 0 0 733975
-0.002411 -0.002550 0.124681 -0.041800 0.805337 -1.521717 -0.022937 1 0 0 0 0 0 0 734979
-0.002403 -0.002547 0.124676 0.028739 0.875723 -1.634179 -0.022968 1 0 0 0 0 0 0 735955
-0.002412 -0.002559 0.124663 0.260149 1.092861 -1.539380 -0.023000 1 0 0 0 0 0 0 736975
-0.002423 -0.002546 0.124649 0.301444 0.782424 -1.506710 -0.023031 1 0 0 0 0 0 0 737974
-0.002428 -0.002539 0.124643 0.241390 0.837836 -1.625434 -0.023062 1 0 0 0 0 0 0 738967
-0.002431 -0.002536 0.124642 0.202447 0.885997 -1.682209 -0.023093 1 0 0 0 0 0 0 739970
-0.002438 -0.002515 0.124631 0.257255 0.654300 -1.572921 -0.023125 1 0 0 0 0 0 0 740979
-0.002441 -0.002505 0.124627 0.219587 0.766142 -1.651297 -0.023156 1 0 0 0 0 0 0 741975
-0.002436 -0.002518 0.124605 0.106811 1.089776 -1.410944 -0.023187 1 0 0 0 0 0 0 742974
-0.002440 -0.002505 0.124587 0.203241 0.784211 -1.441675 -0.023218 1 0 0 0 0 0 0 743972
-0.002442 -0.002499 0.124581 0.192870 0.836289 -1.594749 -0.023250 1 0 0 0 0 0 0 744974
-0.002443 -0.002496 0.124578 0.180748 0.881945 -1.664876 -0.023281 1 0 0 0 0 0 0 745975
-0.002449 -0.002476 0.124568 0.249011 0.648976 -1.560236 -0.023312 1 0 0 0 0 0 0 746972
-0.002452 -0.002465 0.124564 0.218135 0.759885 -1.640381 -0.023343 1 0 0 0 0 0 0 747954
-0.002454 -0.002460 0.124562 0.195582 0.837798 -1.682143 -0.023375 1 0 0 0 0 0 0 748974
-0.002441 -0.002443 0.124542 -0.002729 0.681473 -1.434840 -0.023406 1 0 0 0 0 0 0 749972
-0.002447 -0.002448 0.124524 0.237730 0.964833 -1.430622 -0.023437 1 0 0 0 0 0 0 750971
-0.002451 -0.002451 0.124517 0.221603 0.962306 -1.584335 -0.023468 1 0 0 0 0 0 0 751973
-0.002453 -0.002453 0.124515 0.198767 0.945770 -1.655948 -0.023499 1 0 0 0 0 0 0 752964
-0.002459 -0.002434 0.124504 0.260825 0.678420 -1.551753 -0.023531 1 0 0 0 0 0 0 753973
-0.002463 -0.002425 0.124500 0.226844 0.771567 -1.632244 -0.023562 1 0 0 0 0 0 0 754962
-0.002464 -0.002421 0.124499 0.202743 0.840525 -1.674064 -0.023593 1 0 0 0 0 0 0 755974
-0.002471 -0.002399 0.124488 0.265073 0.619908 -1.558715 -0.023625 1 0 0 0 0 0 0 756974
-0.002468 -0.002407 0.124464 0.144547 0.982126 -1.353933 -0.023656 1 0 0 0 0 0 0 757962
-0.002466 -0.002411 0.124455 0.155555 0.973625 -1.540151 -0.023687 1 0 0 0 0 0 0 758973
-0.002471 -0.002394 0.124442 0.241794 0.691642 -1.500757 -0.023718 1 0 0 0 0 0 0 759961
-0.002474 -0.002385 0.124437 0.220291 0.774925 -1.606978 -0.023750 1 0 0 0 0 0 0 760973
-0.002475 -0.002381 0.124435 0.202289 0.838499 -1.658122 -0.023781 1 0 0 0 0 0 0 761962
-0.002462 -0.002364 0.124415 0.006094 0.675271 -1.413826 -0.023812 1 0 0 0 0 0 0 762972
-0.002455 -0.002356 0.124408 0.072981 0.769300 -1.560107 -0.023843 1 0 0 0 0 0 0 763961
-0.002452 -0.002352 0.124405 0.121597 0.832867 -1.636901 -0.023875 1 0 0 0 0 0 0 764972
-0.002456 -0.002331 0.124394 0.222195 0.608968 -1.534819 -0.023906 1 0 0 0 0 0 0 765962
-0.002458 -0.002320 0.124390 0.207892 0.723712 -1.616504 -0.023937 1 0 0 0 0 0 0 766972
-0.002440 -0.002319 0.124379 -0.067743 0.863411 -1.526515 -0.023968 1 0 0 0 0 0 0 767961
-0.002450 -0.002314 0.124354 0.272979 0.812656 -1.330192 -0.024000 1 0 0 0 0 0 0 768971
-0.002455 -0.002311 0.124345 0.249464 0.847332 -1.520210 -0.024031 1 0 0 0 0 0 0 769963
-0.002457 -0.002310 0.124342 0.216742 0.869362 -1.615169 -0.024062 1 0 0 0 0 0 0 770973
-0.002464 -0.002290 0.124331 0.272878 0.623596 -1.519596 -0.024093 1 0 0 0 0 0 0 771972
-0.002448 -0.002285 0.124317 -0.025320 0.787014 -1.471589 -0.024125 1 0 0 0 0 0 0 772982
-0.002446 -0.002263 0.124302 0.123093 0.582638 -1.449631 -0.024156 1 0 0 0 0 0 0 773972
-0.002445 -0.002252 0.124297 0.154118 0.702938 -1.572564 -0.024187 1 0 0 0 0 0 0 774983
-0.002444 -0.002247 0.124295 0.164386 0.784692 -1.630649 -0.024218 1 0 0 0 0 0 0 775972
-0.002438 -0.002263 0.124273 0.082065 1.073358 -1.372757 -0.024249 1 0 0 0 0 0 0 776968
-0.002440 -0.002252 0.124256 0.193955 0.749165 -1.394708 -0.024281 1 0 0 0 0 0 0 777977
-0.002441 -0.002246 0.124249 0.191790 0.790647 -1.545185 -0.024312 1 0 0 0 0 0 0 778967
-0.002428 -0.002229 0.124227 -0.002387 0.634128 -1.348369 -0.024343 1 0 0 0 0 0 0 779973
-0.002422 -0.002220 0.124219 0.064415 0.732193 -1.513404 -0.024375 1 0 0 0 0 0 0 780979
-0.002419 -0.002216 0.124216 0.112758 0.797722 -1.596880 -0.024406 1 0 0 0 0 0 0 781969
-0.002423 -0.002195 0.124205 0.212972 0.575348 -1.496596 -0.024437 1 0 0 0 0 0 0 782980
-0.002405 -0.002189 0.124192 -0.062488 0.750132 -1.446940 -0.024469 1 0 0 0 0 0 0 783977
-0.002397 -0.002186 0.124187 0.021970 0.808452 -1.557948 -0.024500 1 0 0 0 0 0 0 784973
-0.002398 -0.002165 0.124175 0.160514 0.577570 -1.477737 -0.024531 1 0 0 0 0 0 0 785975
-0.002393 -0.002174 0.124150 0.080818 0.932893 -1.287431 -0.024562 1 0 0 0 0 0 0 786972
-0.002390 -0.002178 0.124141 0.111836 0.920451 -1.478649 -0.024593 1 0 0 0 0 0 0 787972
-0.002394 -0.002161 0.124128 0.207765 0.637451 -1.439871 -0.024625 1 0 0 0 0 0 0 788972
-0.002397 -0.002153 0.124123 0.191338 0.719105 -1.546903 -0.024656 1 0 0 0 0 0 0 789974
-0.002403 -0.002129 0.124111 0.250852 0.525274 -1.464282 -0.024687 1 0 0 0 0 0 0 790977
-0.002387 -0.002122 0.124097 -0.045736 0.715916 -1.421976 -0.024718 1 0 0 0 0 0 0 791975
-0.002379 -0.002119 0.124092 0.027856 0.782276 -1.535767 -0.024750 1 0 0 0 0 0 0 792976
-0.002381 -0.002098 0.124081 0.160843 0.555665 -1.456219 -0.024781 1 0 0 0 0 0 0 793979
-0.002395 -0.002102 0.124065 0.339505 0.852770 -1.398865 -0.024812 1 0 0 0 0 0 0 794972
-0.002383 -0.002108 0.124050 0.009611 0.922607 -1.389083 -0.024843 1 0 0 0 0 0 0 795972
-0.002382 -0.002092 0.124034 0.131803 0.635396 -1.382555 -0.024874 1 0 0 0 0 0 0 796953
-0.002382 -0.002084 0.124029 0.148831 0.709671 -1.511737 -0.024906 1 0 0 0 0 0 0 797971
-0.002388 -0.002061 0.124017 0.226863 0.511738 -1.437696 -0.024937 1 0 0 0 0 0 0 798972
-0.002371 -0.002054 0.124003 -0.060145 0.699894 -1.398664 -0.024968 1 0 0 0 0 0 0 799971
-0.002369 -0.002032 0.123988 0.092900 0.508761 -1.379287 -0.025000 1 0 0 0 0 0 0 800970
-0.002367 -0.002021 0.123982 0.126410 0.634583 -1.503753 -0.025031 1 0 0 0 0 0 0 801973
-0.002372 -0.001996 0.123970 0.212740 0.462983 -1.427774 -0.025062 1 0 0 0 0 0 0 802953
-0.002356 -0.001989 0.123956 -0.069945 0.664163 -1.388227 -0.025093 1 0 0 0 0 0 0 803971
-0.002353 -0.001966 0.123941 0.085123 0.479684 -1.368463 -0.025125 1 0 0 0 0 0 0 804972
-0.002365 -0.001968 0.123925 0.294352 0.794260 -1.344482 -0.025156 1 0 0 0 0 0 0 805972
-0.002371 -0.001970 0.123919 0.242449 0.812078 -1.479900 -0.025187 1 0 0 0 0 0 0 806961
-0.002379 -0.001951 0.123907 0.274608 0.550680 -1.408855 -0.025218 1 0 0 0 0 0 0 807971
-0.002364 -0.001947 0.123893 -0.036230 0.703039 -1.371319 -0.025250 1 0 0 0 0 0 0 808973
-0.002362 -0.001925 0.123878 0.104486 0.493968 -1.352046 -0.025281 1 0 0 0 0 0 0 809974
-0.002362 -0.001915 0.123872 0.131935 0.610291 -1.476844 -0.025312 1 0 0 0 0 0 0 810972
-0.002367 -0.001891 0.123860 0.215133 0.434337 -1.400556 -0.025343 1 0 0 0 0 0 0 811966
-0.002363 -0.001897 0.123835 0.105740 0.818608 -1.212778 -0.025375 1 0 0 0 0 0 0 812976
-0.002367 -0.001881 0.123816 0.195938 0.564945 -1.269526 -0.025406 1 0 0 0 0 0 0 813976
-0.002369 -0.001873 0.123809 0.182355 0.642051 -1.434403 -0.025437 1 0 0 0 0 0 0 814971
-0.002376 -0.001851 0.123797 0.243139 0.444777 -1.373425 -0.025468 1 0 0 0 0 0 0 815971
-0.002360 -0.001844 0.123782 -0.052250 0.632172 -1.339729 -0.025500 1 0 0 0 0 0 0 816970
-0.002357 -0.001821 0.123767 0.095981 0.441205 -1.321424 -0.025531 1 0 0 0 0 0 0 817973
-0.002369 -0.001824 0.123751 0.301928 0.751907 -1.298567 -0.025562 1 0 0 0 0 0 0 818971
-0.002381 -0.001807 0.123735 0.323045 0.512457 -1.298877 -0.025593 1 0 0 0 0 0 0 819971
-0.002368 -0.001802 0.123719 -0.007596 0.662097 -1.299900 -0.025625 1 0 0 0 0 0 0 820971
-0.002367 -0.001781 0.123704 0.121079 0.450562 -1.294992 -0.025656 1 0 0 0 0 0 0 821972
-0.002379 -0.001785 0.123687 0.317006 0.750500 -1.277162 -0.025687 1 0 0 0 0 0 0 822972
-0.002391 -0.001768 0.123671 0.333083 0.505811 -1.279019 -0.025718 1 0 0 0 0 0 0 823964
-0.002378 -0.001764 0.123656 0.000033 0.652619 -1.280752 -0.025750 1 0 0 0 0 0 0 824970
-0.002377 -0.001743 0.123640 0.127361 0.439828 -1.275846 -0.025781 1 0 0 0 0 0 0 825962
-0.002377 -0.001732 0.123634 0.148103 0.553195 -1.406399 -0.025812 1 0 0 0 0 0 0 826970
-0.002382 -0.001708 0.123622 0.227628 0.376438 -1.331323 -0.025843 1 0 0 0 0 0 0 827960
-0.002378 -0.001715 0.123597 0.116774 0.759476 -1.144771 -0.025875 1 0 0 0 0 0 0 828970
-0.002382 -0.001699 0.123578 0.205887 0.505736 -1.200905 -0.025905 1 0 0 0 0 0 0 829960
-0.002385 -0.001691 0.123571 0.192042 0.582009 -1.366052 -0.025937 1 0 0 0 0 0 0 830969
-0.002391 -0.001669 0.123559 0.252416 0.385070 -1.304287 -0.025968 1 0 0 0 0 0 0 831959
-0.002375 -0.001662 0.123545 -0.042675 0.571807 -1.270907 -0.026000 1 0 0 0 0 0 0 832969
-0.002386 -0.001653 0.123518 0.279652 0.566829 -1.103730 -0.026030 1 0 0 0 0 0 0 833960
-0.002391 -0.001649 0.123509 0.247305 0.622875 -1.306152 -0.026062 1 0 0 0 0 0 0 834969
-0.002400 -0.001628 0.123496 0.284404 0.401203 -1.269018 -0.026093 1 0 0 0 0 0 0 835958
-0.002385 -0.001622 0.123481 -0.023772 0.573756 -1.245675 -0.026125 1 0 0 0 0 0 0 836970
-0.002396 -0.001614 0.123455 0.291600 0.561616 -1.081985 -0.026155 1 0 0 0 0 0 0 837960
-0.002402 -0.001611 0.123445 0.255872 0.613847 -1.285733 -0.026187 1 0 0 0 0 0 0 838970
-0.002410 -0.001590 0.123432 0.291195 0.390467 -1.248860 -0.026218 1 0 0 0 0 0 0 839961
-0.002427 -0.001593 0.123416 0.417004 0.687425 -1.210129 -0.026249 1 0 0 0 0 0 0 840959
-0.002422 -0.001581 0.123390 0.135441 0.502808 -1.070066 -0.026281 1 0 0 0 0 0 0 841970
-0.002420 -0.001575 0.123381 0.142511 0.566968 -1.269972 -0.026312 1 0 0 0 0 0 0 842960
-0.002425 -0.001553 0.123368 0.233257 0.359608 -1.230338 -0.026343 1 0 0 0 0 0 0 843969
-0.002427 -0.001542 0.123363 0.215890 0.479666 -1.338745 -0.026375 1 0 0 0 0 0 0 844987
-0.002428 -0.001536 0.123361 0.200113 0.561673 -1.390351 -0.026406 1 0 0 0 0 0 0 845982
-0.002447 -0.001529 0.123340 0.439708 0.536708 -1.126401 -0.026438 1 0 0 0 0 0 0 847008
-0.002457 -0.001525 0.123332 0.345219 0.585924 -1.282118 -0.026469 1 0 0 0 0 0 0 847979
-0.002448 -0.001509 0.123309 0.088854 0.422294 -1.094205 -0.026500 1 0 0 0 0 0 0 848974
-0.002444 -0.001501 0.123301 0.122674 0.511393 -1.265635 -0.026531 1 0 0 0 0 0 0 849967
-0.002460 -0.001492 0.123277 0.402535 0.504101 -1.066354 -0.026562 1 0 0 0 0 0 0 850968
-0.002469 -0.001487 0.123269 0.329479 0.563061 -1.247412 -0.026593 1 0 0 0 0 0 0 851973
-0.002478 -0.001466 0.123255 0.344065 0.344237 -1.200822 -0.026625 1 0 0 0 0 0 0 852978
-0.002483 -0.001456 0.123251 0.285288 0.457207 -1.307040 -0.026656 1 0 0 0 0 0 0 853974
-0.002486 -0.001451 0.123249 0.248472 0.535574 -1.357874 -0.026687 1 0 0 0 0 0 0 854979
-0.002506 -0.001443 0.123227 0.477205 0.509110 -1.093148 -0.026719 1 0 0 0 0 0 0 855980
-0.002516 -0.001439 0.123219 0.377725 0.557175 -1.248942 -0.026750 1 0 0 0 0 0 0 856971
-0.002526 -0.001419 0.123207 0.379086 0.333086 -1.192958 -0.026781 1 0 0 0 0 0 0 857974
-0.002532 -0.001408 0.123202 0.313872 0.443239 -1.296003 -0.026812 1 0 0 0 0 0 0 858971
-0.002547 -0.001417 0.123189 0.447960 0.705871 -1.197613 -0.026843 1 0 0 0 0 0 0 859971
-0.002561 -0.001403 0.123175 0.437502 0.425076 -1.156935 -0.026875 1 0 0 0 0 0 0 860970
-0.002568 -0.001395 0.123169 0.353264 0.490165 -1.276058 -0.026906 1 0 0 0 0 0 0 861972
-0.002577 -0.001373 0.123157 0.376088 0.289509 -1.195242 -0.026937 1 0 0 0 0 0 0 862969
-0.002581 -0.001362 0.123153 0.323322 0.412744 -1.288514 -0.026968 1 0 0 0 0 0 0 863972
-0.002584 -0.001356 0.123152 0.289757 0.496433 -1.334655 -0.027000 1 0 0 0 0 0 0 864978
-0.002590 -0.001335 0.123141 0.345809 0.287339 -1.215801 -0.027031 1 0 0 0 0 0 0 865973
-0.002607 -0.001338 0.123126 0.484789 0.590310 -1.146427 -0.027062 1 0 0 0 0 0 0 866975
-0.002615 -0.001339 0.123121 0.397089 0.602758 -1.263911 -0.027093 1 0 0 0 0 0 0 867969
-0.002625 -0.001321 0.123109 0.410252 0.341610 -1.183077 -0.027125 1 0 0 0 0 0 0 868970
-0.002630 -0.001313 0.123104 0.351990 0.430927 -1.276632 -0.027156 1 0 0 0 0 0 0 869972
-0.002638 -0.001289 0.123093 0.389267 0.244236 -1.185234 -0.027187 1 0 0 0 0 0 0 870969
-0.002642 -0.001278 0.123088 0.344118 0.374292 -1.274922 -0.027218 1 0 0 0 0 0 0 871970
-0.002657 -0.001286 0.123076 0.488346 0.647082 -1.171640 -0.027250 1 0 0 0 0 0 0 872970
-0.002670 -0.001271 0.123061 0.483079 0.371865 -1.128579 -0.027281 1 0 0 0 0 0 0 873973
-0.002677 -0.001264 0.123056 0.401777 0.439176 -1.247305 -0.027312 1 0 0 0 0 0 0 874971
-0.002686 -0.001241 0.123044 0.425824 0.240085 -1.165712 -0.027343 1 0 0 0 0 0 0 875971
-0.002690 -0.001230 0.123040 0.373981 0.363505 -1.259170 -0.027375 1 0 0 0 0 0 0 876970
-0.002692 -0.001225 0.123038 0.340881 0.447222 -1.305359 -0.027406 1 0 0 0 0 0 0 877970
-0.002712 -0.001217 0.123016 0.570786 0.424341 -1.037720 -0.027437 1 0 0 0 0 0 0 878969
-0.002722 -0.001213 0.123009 0.473056 0.473126 -1.193351 -0.027468 1 0 0 0 0 0 0 879973
-0.002733 -0.001192 0.122996 0.474854 0.250223 -1.136130 -0.027499 1 0 0 0 0 0 0 880950
-0.002738 -0.001182 0.122991 0.410414 0.359960 -1.239591 -0.027531 1 0 0 0 0 0 0 881971
-0.002741 -0.001177 0.122989 0.370798 0.436612 -1.289404 -0.027562 1 0 0 0 0 0 0 882969
-0.002760 -0.001169 0.122968 0.597220 0.410337 -1.022780 -0.027593 1 0 0 0 0 0 0 883968
-0.002771 -0.001166 0.122960 0.497993 0.457201 -1.178962 -0.027625 1 0 0 0 0 0 0 884975
-0.002781 -0.001145 0.122947 0.498968 0.233566 -1.121838 -0.027658 1 0 0 0 0 0 0 886041
-0.002787 -0.001135 0.122942 0.434227 0.342666 -1.225403 -0.027689 1 0 0 0 0 0 0 887037
-0.002789 -0.001130 0.122941 0.394460 0.419016 -1.275273 -0.027720 1 0 0 0 0 0 0 888040
-0.002796 -0.001109 0.122930 0.446934 0.207028 -1.156560 -0.027751 1 0 0 0 0 0 0 889007
-0.002813 -0.001112 0.122915 0.584388 0.507513 -1.088024 -0.027783 1 0 0 0 0 0 0 890041
-0.002826 -0.001095 0.122899 0.569740 0.266335 -1.067205 -0.027814 1 0 0 0 0 0 0 891028
-0.002833 -0.001086 0.122894 0.483379 0.351761 -1.195475 -0.027845 1 0 0 0 0 0 0 892036
-0.002855 -0.001077 0.122871 0.678003 0.348179 -0.968260 -0.027876 1 0 0 0 0 0 0 893029
-0.002867 -0.001073 0.122862 0.562253 0.407604 -1.139937 -0.027908 1 0 0 0 0 0 0 894030
-0.002878 -0.001052 0.122849 0.554539 0.190702 -1.087864 -0.027939 1 0 0 0 0 0 0 895029
-0.002883 -0.001041 0.122844 0.485656 0.302732 -1.193590 -0.027970 1 0 0 0 0 0 0 896031
-0.002886 -0.001036 0.122843 0.443776 0.380470 -1.244174 -0.028001 1 0 0 0 0 0 0 897005
-0.002874 -0.001019 0.122822 0.233904 0.230315 -0.994390 -0.028033 1 0 0 0 0 0 0 898033
-0.002868 -0.001011 0.122815 0.295332 0.323215 -1.141951 -0.028064 1 0 0 0 0 0 0 899028
-0.002865 -0.001007 0.122812 0.341046 0.385903 -1.218451 -0.028095 1 0 0 0 0 0 0 900009
-0.002882 -0.001000 0.122790 0.611607 0.352699 -0.961539 -0.028126 1 0 0 0 0 0 0 901026
-0.002890 -0.000997 0.122782 0.535355 0.395136 -1.121817 -0.028158 1 0 0 0 0 0 0 902032
-0.002900 -0.000976 0.122769 0.547472 0.169899 -1.065213 -0.028189 1 0 0 0 0 0 0 903028
-0.002905 -0.000966 0.122764 0.488680 0.277396 -1.169546 -0.028220 1 0 0 0 0 0 0 904011
-0.002908 -0.000961 0.122763 0.451891 0.352891 -1.219676 -0.028251 1 0 0 0 0 0 0 905029
-0.002915 -0.000940 0.122752 0.505559 0.141155 -1.100235 -0.028282 1 0 0 0 0 0 0 906012
-0.002899 -0.000934 0.122738 0.209191 0.315937 -1.049358 -0.028314 1 0 0 0 0 0 0 907044
-0.002891 -0.000931 0.122733 0.282583 0.372770 -1.158185 -0.028345 1 0 0 0 0 0 0 908026
-0.002887 -0.000929 0.122732 0.340402 0.397880 -1.210083 -0.028376 1 0 0 0 0 0 0 909011
-0.002891 -0.000910 0.122721 0.444203 0.158588 -1.091210 -0.028408 1 0 0 0 0 0 0 910027
-0.002892 -0.000900 0.122717 0.434310 0.258405 -1.171396 -0.028438 1 0 0 0 0 0 0 911010
-0.002874 -0.000900 0.122706 0.161372 0.390859 -1.081812 -0.028470 1 0 0 0 0 0 0 912025
-0.002870 -0.000881 0.122692 0.325462 0.155456 -1.026640 -0.028501 1 0 0 0 0 0 0 913009
-0.002869 -0.000872 0.122686 0.367436 0.251845 -1.140750 -0.028531 1 0 0 0 0 0 0 913969
-0.002868 -0.000867 0.122685 0.383385 0.321152 -1.195182 -0.028562 1 0 0 0 0 0 0 914957
-0.002867 -0.000865 0.122684 0.390625 0.357942 -1.216602 -0.028593 1 0 0 0 0 0 0 915966
-0.002866 -0.000863 0.122653 0.379669 0.371936 -0.806539 -0.028624 1 0 0 0 0 0 0 916956
-0.002866 -0.000863 0.122642 0.391342 0.384807 -1.026739 -0.028656 1 0 0 0 0 0 0 917968
-0.002866 -0.000862 0.122638 0.396359 0.391063 -1.141623 -0.028687 1 0 0 0 0 0 0 918956
-0.002846 -0.000867 0.122627 0.137091 0.454820 -1.055601 -0.028718 1 0 0 0 0 0 0 919967
-0.002842 -0.000850 0.122612 0.308394 0.183050 -1.000731 -0.028749 1 0 0 0 0 0 0 920957
-0.002840 -0.000842 0.122607 0.354071 0.260829 -1.115025 -0.028781 1 0 0 0 0 0 0 921967
-0.002839 -0.000838 0.122606 0.371866 0.320790 -1.169464 -0.028812 1 0 0 0 0 0 0 922957
-0.002820 -0.000841 0.122595 0.119148 0.413677 -1.059684 -0.028843 1 0 0 0 0 0 0 923957
-0.002815 -0.000823 0.122581 0.293816 0.156869 -0.996209 -0.028874 1 0 0 0 0 0 0 924967
-0.002813 -0.000814 0.122576 0.341247 0.242059 -1.107524 -0.028906 1 0 0 0 0 0 0 925986
-0.002812 -0.000810 0.122574 0.359949 0.305710 -1.160873 -0.028937 1 0 0 0 0 0 0 926968
-0.002792 -0.000813 0.122564 0.107767 0.400458 -1.050605 -0.028968 1 0 0 0 0 0 0 927968
-0.002788 -0.000795 0.122550 0.282584 0.144643 -0.986928 -0.029000 1 0 0 0 0 0 0 928971
-0.002786 -0.000786 0.122545 0.330067 0.230217 -1.098208 -0.029031 1 0 0 0 0 0 0 929969
-0.002785 -0.000782 0.122543 0.348823 0.294065 -1.151565 -0.029062 1 0 0 0 0 0 0 930967
-0.002785 -0.000780 0.122543 0.357449 0.328136 -1.172512 -0.029093 1 0 0 0 0 0 0 931950
-0.002765 -0.000783 0.122533 0.101001 0.406285 -1.049524 -0.029125 1 0 0 0 0 0 0 932972
-0.002774 -0.000780 0.122508 0.447394 0.328072 -0.833461 -0.029156 1 0 0 0 0 0 0 933962
-0.002778 -0.000779 0.122499 0.431307 0.341186 -1.019498 -0.029187 1 0 0 0 0 0 0 934974
-0.002761 -0.000783 0.122486 0.141802 0.413187 -0.980583 -0.029218 1 0 0 0 0 0 0 935961
-0.002753 -0.000785 0.122482 0.222227 0.397250 -1.084433 -0.029250 1 0 0 0 0 0 0 936970
-0.002754 -0.000767 0.122470 0.356903 0.132881 -0.993594 -0.029281 1 0 0 0 0 0 0 937969
-0.002755 -0.000758 0.122466 0.364239 0.218793 -1.085077 -0.029312 1 0 0 0 0 0 0 938971
-0.002736 -0.000758 0.122454 0.100527 0.344100 -0.998904 -0.029343 1 0 0 0 0 0 0 939968
-0.002727 -0.000758 0.122450 0.195483 0.356602 -1.084756 -0.029375 1 0 0 0 0 0 0 940969
-0.002722 -0.000759 0.122449 0.264834 0.357723 -1.127364 -0.029406 1 0 0 0 0 0 0 941969
-0.002738 -0.000754 0.122427 0.548145 0.292867 -0.856669 -0.029437 1 0 0 0 0 0 0 942968
-0.002727 -0.000756 0.122410 0.218183 0.378635 -0.880465 -0.029468 1 0 0 0 0 0 0 943966
-0.002721 -0.000757 0.122403 0.258087 0.374499 -1.028924 -0.029499 1 0 0 0 0 0 0 944967
-0.002719 -0.000758 0.122401 0.297196 0.367432 -1.095915 -0.029531 1 0 0 0 0 0 0 945972
-0.002718 -0.000758 0.122401 0.318314 0.363407 -1.121677 -0.029562 1 0 0 0 0 0 0 946973
-0.002703 -0.000744 0.122380 0.141499 0.171280 -0.859957 -0.029593 1 0 0 0 0 0 0 947971
-0.002696 -0.000737 0.122373 0.218749 0.241423 -1.004483 -0.029624 1 0 0 0 0 0 0 948968
-0.002705 -0.000747 0.122359 0.446088 0.478675 -0.932153 -0.029656 1 0 0 0 0 0 0 949967
-0.002710 -0.000753 0.122355 0.411441 0.437858 -1.037981 -0.029687 1 0 0 0 0 0 0 950966
-0.002718 -0.000737 0.122343 0.451206 0.150501 -0.948978 -0.029718 1 0 0 0 0 0 0 951967
-0.002703 -0.000733 0.122329 0.147052 0.284247 -0.909615 -0.029749 1 0 0 0 0 0 0 952966
-0.002695 -0.000732 0.122324 0.215183 0.320283 -1.023151 -0.029781 1 0 0 0 0 0 0 953968
-0.002692 -0.000731 0.122322 0.270218 0.335018 -1.076538 -0.029812 1 0 0 0 0 0 0 954966
-0.002690 -0.000730 0.122321 0.299579 0.342095 -1.097363 -0.029843 1 0 0 0 0 0 0 955967
-0.002670 -0.000735 0.122311 0.054189 0.406433 -0.973760 -0.029874 1 0 0 0 0 0 0 956966
-0.002665 -0.000718 0.122297 0.231751 0.135679 -0.905254 -0.029906 1 0 0 0 0 0 0 957972
-0.002663 -0.000710 0.122293 0.280655 0.213162 -1.014964 -0.029936 1 0 0 0 0 0 0 958950
-0.002662 -0.000706 0.122291 0.300155 0.272959 -1.067686 -0.029968 1 0 0 0 0 0 0 959967
-0.002661 -0.000704 0.122290 0.309156 0.304973 -1.088301 -0.029999 1 0 0 0 0 0 0 960966
-0.002655 -0.000721 0.122269 0.227137 0.568052 -0.816979 -0.030031 1 0 0 0 0 0 0 961967
-0.002651 -0.000730 0.122262 0.264000 0.486427 -0.964779 -0.030062 1 0 0 0 0 0 0 962968
-0.002650 -0.000734 0.122259 0.288634 0.423976 -1.041755 -0.030093 1 0 0 0 0 0 0 963949
-0.002655 -0.000718 0.122248 0.374004 0.139855 -0.931870 -0.030124 1 0 0 0 0 0 0 964966
-0.002657 -0.000710 0.122244 0.354745 0.215723 -1.015780 -0.030156 1 0 0 0 0 0 0 965961
-0.002658 -0.000706 0.122243 0.338192 0.275288 -1.058251 -0.030187 1 0 0 0 0 0 0 966975
-0.002659 -0.000704 0.122242 0.329027 0.307268 -1.075125 -0.030218 1 0 0 0 0 0 0 967963
-0.002640 -0.000707 0.122232 0.064240 0.384313 -0.949961 -0.030249 1 0 0 0 0 0 0 968966
-0.002631 -0.000709 0.122229 0.159008 0.370736 -1.021124 -0.030281 1 0 0 0 0 0 0 969970
-0.002626 -0.000710 0.122227 0.228400 0.358651 -1.058350 -0.030312 1 0 0 0 0 0 0 970965
-0.002624 -0.000710 0.122227 0.265153 0.352148 -1.073329 -0.030343 1 0 0 0 0 0 0 971966
-0.002623 -0.000711 0.122227 0.283762 0.348991 -1.079432 -0.030374 1 0 0 0 0 0 0 972967
-0.002627 -0.000692 0.122216 0.366087 0.096860 -0.942034 -0.030406 1 0 0 0 0 0 0 973966
-0.002630 -0.000683 0.122213 0.345501 0.188920 -1.016085 -0.030437 1 0 0 0 0 0 0 974966
-0.002631 -0.000678 0.122211 0.328350 0.256614 -1.055024 -0.030468 1 0 0 0 0 0 0 975947
-0.002632 -0.000676 0.122211 0.318947 0.292680 -1.070684 -0.030499 1 0 0 0 0 0 0 976966
-0.002632 -0.000675 0.122211 0.314202 0.311044 -1.077025 -0.030531 1 0 0 0 0 0 0 977970
-0.002632 -0.000674 0.122211 0.311916 0.320408 -1.079983 -0.030562 1 0 0 0 0 0 0 978958
-0.002632 -0.000674 0.122211 0.310916 0.325248 -1.081743 -0.030593 1 0 0 0 0 0 0 979966
-0.002632 -0.000674 0.122211 0.310574 0.327839 -1.083060 -0.030624 1 0 0 0 0 0 0 980956
-0.002632 -0.000674 0.122211 0.310582 0.329317 -1.084332 -0.030658 1 0 0 0 0 0 0 982024
-0.002632 -0.000674 0.122211 0.310725 0.330227 -1.085471 -0.030689 1 0 0 0 0 0 0 983028
-0.002632 -0.000674 0.122211 0.310963 0.330847 -1.086581 -0.030720 1 0 0 0 0 0 0 984024
-0.002632 -0.000674 0.122211 0.311236 0.331304 -1.087671 -0.030751 1 0 0 0 0 0 0 985009
-0.002632 -0.000674 0.122211 0.311515 0.331705 -1.088728 -0.030781 1 0 0 0 0 0 0 985966
-0.002632 -0.000674 0.122211 0.311807 0.332071 -1.089830 -0.030812 1 0 0 0 0 0 0 986956
-0.002632 -0.000674 0.122211 0.312129 0.332433 -1.090945 -0.030843 1 0 0 0 0 0 0 987965
-0.002632 -0.000674 0.122211 0.312430 0.332772 -1.092034 -0.030874 1 0 0 0 0 0 0 988955
-0.002632 -0.000674 0.122211 0.312761 0.333109 -1.093157 -0.030906 1 0 0 0 0 0 0 989966
-0.002632 -0.000674 0.122211 0.313074 0.333457 -1.094250 -0.030937 1 0 0 0 0 0 0 990966
-0.002632 -0.000674 0.122211 0.313375 0.333794 -1.095355 -0.030968 1 0 0 0 0 0 0 991955
-0.002632 -0.000674 0.122211 0.313706 0.334132 -1.096479 -0.030999 1 0 0 0 0 0 0 992965
-0.002632 -0.000674 0.122211 0.314019 0.334465 -1.097553 -0.031030 1 0 0 0 0 0 0 993954
-0.002632 -0.000674 0.122211 0.314327 0.334808 -1.098681 -0.031062 1 0 0 0 0 0 0 994964
-0.002632 -0.000674 0.122211 0.314654 0.335128 -1.099776 -0.031093 1 0 0 0 0 0 0 995954
-0.002632 -0.000674 0.122211 0.314971 0.335478 -1.100881 -0.031124 1 0 0 0 0 0 0 996965
-0.002632 -0.000674 0.122211 0.315281 0.335824 -1.101980 -0.031155 1 0 0 0 0 0 0 997955
-0.002632 -0.000674 0.122211 0.315604 0.336154 -1.103110 -0.031187 1 0 0 0 0 0 0 998965
-0.002632 -0.000674 0.122211 0.315908 0.336478 -1.104192 -0.031218 1 0 0 0 0 0 0 999954
-0.002632 -0.000674 0.122211 0.316235 0.336841 -1.105319 -0.031250 1 0 0 0 0 0 1 975
-0.002632 -0.000674 0.122211 0.316561 0.337158 -1.106436 -0.031281 1 0 0 0 0 0 1 1980
-0.002632 -0.000674 0.122211 0.316871 0.337516 -1.107537 -0.031312 1 0 0 0 0 0 1 2981
-0.002632 -0.000674 0.122211 0.317176 0.337829 -1.108622 -0.031343 1 0 0 0 0 0 1 3963
-0.002645 -0.000687 0.122200 0.491486 0.524455 -0.962087 -0.031375 1 0 0 0 0 0 1 4970
-0.002652 -0.000694 0.122196 0.429428 0.456915 -1.039158 -0.031406 1 0 0 0 0 0 1 5973
-0.002655 -0.000698 0.122195 0.382782 0.406985 -1.079791 -0.031437 1 0 0 0 0 0 1 6961
-0.002657 -0.000700 0.122194 0.357734 0.380476 -1.096080 -0.031468 1 0 0 0 0 0 1 7957
-0.002658 -0.000700 0.122194 0.345094 0.367193 -1.102655 -0.031499 1 0 0 0 0 0 1 8964
-0.002658 -0.000701 0.122194 0.338857 0.360701 -1.105696 -0.031531 1 0 0 0 0 0 1 9972
-0.002658 -0.000701 0.122194 0.335898 0.357622 -1.107478 -0.031562 1 0 0 0 0 0 1 10970
-0.002658 -0.000701 0.122194 0.334575 0.356250 -1.108822 -0.031594 1 0 0 0 0 0 1 11977
-0.002659 -0.000701 0.122194 0.334063 0.355730 -1.109998 -0.031624 1 0 0 0 0 0 1 12967
-0.002659 -0.000701 0.122194 0.333978 0.355662 -1.111127 -0.031656 1 0 0 0 0 0 1 13969
-0.002659 -0.000701 0.122194 0.334089 0.355801 -1.112223 -0.031687 1 0 0 0 0 0 1 14965
-0.002659 -0.000701 0.122194 0.334322 0.356037 -1.113325 -0.031718 1 0 0 0 0 0 1 15966
-0.002659 -0.000701 0.122194 0.334603 0.356335 -1.114416 -0.031749 1 0 0 0 0 0 1 16965
-0.002659 -0.000701 0.122194 0.334904 0.356656 -1.115514 -0.031781 1 0 0 0 0 0 1 17965
-0.002659 -0.000701 0.122194 0.335214 0.356987 -1.116623 -0.031812 1 0 0 0 0 0 1 18964
-0.002659 -0.000701 0.122194 0.335548 0.357342 -1.117708 -0.031843 1 0 0 0 0 0 1 19958
-0.002659 -0.000701 0.122194 0.335863 0.357693 -1.118822 -0.031875 1 0 0 0 0 0 1 20973
-0.002659 -0.000701 0.122194 0.336193 0.358031 -1.119910 -0.031906 1 0 0 0 0 0 1 21971
-0.002659 -0.000701 0.122194 0.336531 0.358389 -1.121017 -0.031937 1 0 0 0 0 0 1 22969
-0.002659 -0.000701 0.122194 0.336853 0.358732 -1.122105 -0.031968 1 0 0 0 0 0 1 23972
-0.002659 -0.000701 0.122194 0.337178 0.359093 -1.123205 -0.032000 1 0 0 0 0 0 1 24970
-0.002659 -0.000701 0.122194 0.337514 0.359422 -1.124277 -0.032030 1 0 0 0 0 0 1 25947
-0.002659 -0.000701 0.122194 0.337830 0.359786 -1.125375 -0.032061 1 0 0 0 0 0 1 26947
-0.002659 -0.000701 0.122194 0.338167 0.360133 -1.126485 -0.032093 1 0 0 0 0 0 1 27965
-0.002659 -0.000701 0.122194 0.338505 0.360491 -1.127592 -0.032124 1 0 0 0 0 0 1 28964
-0.002659 -0.000701 0.122194 0.338827 0.360834 -1.128680 -0.032156 1 0 0 0 0 0 1 29966
-0.002659 -0.000701 0.122194 0.339153 0.361196 -1.129785 -0.032187 1 0 0 0 0 0 1 30968
-0.002659 -0.000701 0.122194 0.339486 0.361538 -1.130864 -0.032218 1 0 0 0 0 0 1 31946
-0.002659 -0.000701 0.122194 0.339814 0.361886 -1.131970 -0.032249 1 0 0 0 0 0 1 32965
-0.002659 -0.000701 0.122194 0.340140 0.362248 -1.133074 -0.032281 1 0 0 0 0 0 1 33967
-0.002659 -0.000701 0.122194 0.340472 0.362588 -1.134164 -0.032312 1 0 0 0 0 0 1 34966
-0.002659 -0.000701 0.122194 0.340810 0.362946 -1.135272 -0.032343 1 0 0 0 0 0 1 35965
-0.002659 -0.000701 0.122194 0.341131 0.363289 -1.136356 -0.032374 1 0 0 0 0 0 1 36964
-0.002659 -0.000701 0.122194 0.341450 0.363643 -1.137438 -0.032405 1 0 0 0 0 0 1 37945
-0.002659 -0.000701 0.122194 0.341795 0.363981 -1.138537 -0.032436 1 0 0 0 0 0 1 38947
-0.002659 -0.000701 0.122194 0.342116 0.364351 -1.139653 -0.032468 1 0 0 0 0 0 1 39964
-0.002659 -0.000701 0.122194 0.342448 0.364693 -1.140747 -0.032499 1 0 0 0 0 0 1 40967
-0.002659 -0.000701 0.122194 0.342810 0.365076 -1.141933 -0.032533 1 0 0 0 0 0 1 42038
-0.002659 -0.000701 0.122194 0.343128 0.365415 -1.143008 -0.032564 1 0 0 0 0 0 1 43028
-0.002659 -0.000701 0.122194 0.343453 0.365777 -1.144111 -0.032595 1 0 0 0 0 0 1 44029
-0.002659 -0.000701 0.122194 0.343791 0.366107 -1.145186 -0.032626 1 0 0 0 0 0 1 45009
-0.002659 -0.000701 0.122194 0.344111 0.366476 -1.146299 -0.032657 1 0 0 0 0 0 1 46023
-0.002659 -0.000701 0.122194 0.344435 0.366809 -1.147365 -0.032688 1 0 0 0 0 0 1 47001
-0.002659 -0.000701 0.122194 0.344772 0.367166 -1.148471 -0.032719 1 0 0 0 0 0 1 47998
-0.002659 -0.000701 0.122194 0.345094 0.367509 -1.149557 -0.032750 1 0 0 0 0 0 1 48999
-0.002659 -0.000701 0.122194 0.345419 0.367870 -1.150657 -0.032782 1 0 0 0 0 0 1 49997
-0.002659 -0.000701 0.122194 0.345763 0.368207 -1.151756 -0.032813 1 0 0 0 0 0 1 50998
-0.002659 -0.000701 0.122194 0.346086 0.368579 -1.152878 -0.032845 1 0 0 0 0 0 1 52021
-0.002659 -0.000701 0.122194 0.346420 0.368923 -1.153978 -0.032876 1 0 0 0 0 0 1 53030
-0.002659 -0.000701 0.122194 0.346757 0.369279 -1.155081 -0.032908 1 0 0 0 0 0 1 54024
-0.002659 -0.000701 0.122194 0.347081 0.369624 -1.156174 -0.032939 1 0 0 0 0 0 1 55031
-0.002659 -0.000701 0.122194 0.347397 0.369977 -1.157249 -0.032969 1 0 0 0 0 0 1 56006
-0.002659 -0.000701 0.122194 0.347747 0.370320 -1.158364 -0.033001 1 0 0 0 0 0 1 57023
-0.002659 -0.000701 0.122194 0.348063 0.370684 -1.159463 -0.033032 1 0 0 0 0 0 1 58024
-0.002659 -0.000701 0.122194 0.348389 0.371019 -1.160535 -0.033063 1 0 0 0 0 0 1 59007
-0.002659 -0.000701 0.122194 0.348731 0.371382 -1.161659 -0.033095 1 0 0 0 0 0 1 60021
-0.002659 -0.000701 0.122194 0.349048 0.371720 -1.162729 -0.033126 1 0 0 0 0 0 1 61007
-0.002659 -0.000701 0.122194 0.349378 0.372086 -1.163846 -0.033157 1 0 0 0 0 0 1 62021
-0.002659 -0.000701 0.122194 0.349711 0.372428 -1.164942 -0.033189 1 0 0 0 0 0 1 63025
-0.002659 -0.000701 0.122194 0.350048 0.372784 -1.166045 -0.033220 1 0 0 0 0 0 1 64020
-0.002659 -0.000701 0.122194 0.350365 0.373122 -1.167113 -0.033251 1 0 0 0 0 0 1 65004
-0.002639 -0.000706 0.122184 0.089695 0.434387 -1.035783 -0.033283 1 0 0 0 0 0 1 66027
-0.002630 -0.000708 0.122181 0.186519 0.412919 -1.104769 -0.033314 1 0 0 0 0 0 1 67024
-0.002625 -0.000709 0.122179 0.256932 0.396910 -1.141212 -0.033345 1 0 0 0 0 0 1 68024
-0.002623 -0.000710 0.122179 0.294196 0.388438 -1.155879 -0.033376 1 0 0 0 0 0 1 69006
-0.002621 -0.000710 0.122179 0.313067 0.384286 -1.161802 -0.033406 1 0 0 0 0 0 1 69963
-0.002621 -0.000710 0.122179 0.322646 0.382355 -1.164619 -0.033437 1 0 0 0 0 0 1 70953
-0.002621 -0.000710 0.122179 0.327561 0.381584 -1.166328 -0.033468 1 0 0 0 0 0 1 71964
-0.002620 -0.000710 0.122179 0.330174 0.381360 -1.167637 -0.033499 1 0 0 0 0 0 1 72956
-0.002620 -0.000710 0.122179 0.331638 0.381427 -1.168802 -0.033531 1 0 0 0 0 0 1 73963
-0.002620 -0.000710 0.122179 0.332522 0.381643 -1.169915 -0.033562 1 0 0 0 0 0 1 74963
-0.002620 -0.000710 0.122179 0.333109 0.381927 -1.171000 -0.033593 1 0 0 0 0 0 1 75952
-0.002626 -0.000692 0.122168 0.406699 0.130690 -1.031284 -0.033624 1 0 0 0 0 0 1 76963
-0.002629 -0.000683 0.122165 0.381774 0.223108 -1.104504 -0.033655 1 0 0 0 0 0 1 77952
-0.002630 -0.000678 0.122163 0.362487 0.290974 -1.143173 -0.033687 1 0 0 0 0 0 1 78970
-0.002631 -0.000676 0.122163 0.352003 0.327120 -1.158665 -0.033718 1 0 0 0 0 0 1 79952
-0.002631 -0.000675 0.122163 0.346724 0.345540 -1.164957 -0.033749 1 0 0 0 0 0 1 80963
-0.002612 -0.000678 0.122153 0.083138 0.415851 -1.035262 -0.033780 1 0 0 0 0 0 1 81954
-0.002602 -0.000680 0.122149 0.178364 0.398910 -1.104914 -0.033812 1 0 0 0 0 0 1 82973
-0.002598 -0.000681 0.122148 0.247986 0.385150 -1.141585 -0.033843 1 0 0 0 0 0 1 83973
-0.002595 -0.000682 0.122148 0.284836 0.377797 -1.156328 -0.033874 1 0 0 0 0 0 1 84964
-0.002594 -0.000682 0.122148 0.303500 0.374222 -1.162322 -0.033905 1 0 0 0 0 0 1 85959
-0.002594 -0.000682 0.122148 0.312962 0.372574 -1.165144 -0.033937 1 0 0 0 0 0 1 86967
-0.002593 -0.000682 0.122148 0.317821 0.371919 -1.166810 -0.033968 1 0 0 0 0 0 1 87959
-0.002593 -0.000682 0.122148 0.320399 0.371765 -1.168117 -0.033999 1 0 0 0 0 0 1 88964
-0.002593 -0.000682 0.122148 0.321824 0.371847 -1.169262 -0.034031 1 0 0 0 0 0 1 89960
-0.002593 -0.000682 0.122148 0.322688 0.372063 -1.170366 -0.034062 1 0 0 0 0 0 1 90959
-0.002593 -0.000682 0.122148 0.323274 0.372347 -1.171445 -0.034093 1 0 0 0 0 0 1 91962
-0.002574 -0.000687 0.122138 0.062770 0.433658 -1.039978 -0.034132 1 0 0 0 0 0 1 93208
-0.002564 -0.000689 0.122134 0.159298 0.412121 -1.108775 -0.034156 1 0 0 0 0 0 1 93974
-0.002560 -0.000690 0.122133 0.229602 0.396102 -1.145206 -0.034186 1 0 0 0 0 0 1 94947
-0.002557 -0.000691 0.122133 0.266784 0.387660 -1.159871 -0.034217 1 0 0 0 0 0 1 95944
-0.002556 -0.000691 0.122132 0.285631 0.383504 -1.165861 -0.034249 1 0 0 0 0 0 1 96963
-0.002568 -0.000705 0.122122 0.469736 0.568419 -1.020594 -0.034281 1 0 0 0 0 0 1 97965
-0.002575 -0.000712 0.122118 0.412522 0.500126 -1.098048 -0.034312 1 0 0 0 0 0 1 98962
-0.002578 -0.000716 0.122116 0.368295 0.449818 -1.138758 -0.034343 1 0 0 0 0 0 1 99962
-0.002579 -0.000717 0.122116 0.344441 0.423123 -1.155039 -0.034374 1 0 0 0 0 0 1 100962
-0.002580 -0.000718 0.122116 0.332382 0.409742 -1.161590 -0.034406 1 0 0 0 0 0 1 101965
-0.002581 -0.000719 0.122116 0.326431 0.403206 -1.164600 -0.034437 1 0 0 0 0 0 1 102968
-0.002581 -0.000719 0.122116 0.323566 0.400106 -1.166326 -0.034468 1 0 0 0 0 0 1 103965
-0.002562 -0.000724 0.122106 0.061271 0.459642 -1.034690 -0.034499 1 0 0 0 0 0 1 104968
-0.002558 -0.000707 0.122092 0.230108 0.185678 -0.962922 -0.034531 1 0 0 0 0 0 1 105965
-0.002556 -0.000699 0.122087 0.274631 0.261195 -1.071505 -0.034562 1 0 0 0 0 0 1 106963
-0.002555 -0.000695 0.122085 0.291937 0.319979 -1.123689 -0.034593 1 0 0 0 0 0 1 107966
-0.002554 -0.000693 0.122085 0.299866 0.351487 -1.144028 -0.034624 1 0 0 0 0 0 1 108963
-0.002554 -0.000692 0.122084 0.303727 0.367574 -1.151994 -0.034656 1 0 0 0 0 0 1 109962
-0.002554 -0.000692 0.122084 0.305731 0.375787 -1.155477 -0.034687 1 0 0 0 0 0 1 110962
-0.002554 -0.000692 0.122084 0.306845 0.380067 -1.157380 -0.034718 1 0 0 0 0 0 1 111962
-0.002554 -0.000691 0.122084 0.307542 0.382378 -1.158727 -0.034749 1 0 0 0 0 0 1 112963
-0.002554 -0.000691 0.122084 0.308026 0.383696 -1.159881 -0.034781 1 0 0 0 0 0 1 113963
-0.002554 -0.000691 0.122084 0.308393 0.384544 -1.160951 -0.034812 1 0 0 0 0 0 1 114961
-0.002554 -0.000691 0.122084 0.308728 0.385119 -1.162006 -0.034843 1 0 0 0 0 0 1 115962
-0.002554 -0.000691 0.122084 0.309029 0.385594 -1.163053 -0.034874 1 0 0 0 0 0 1 116961
-0.002554 -0.000691 0.122084 0.309315 0.386003 -1.164106 -0.034906 1 0 0 0 0 0 1 117965
-0.002554 -0.000691 0.122084 0.309591 0.386366 -1.165126 -0.034936 1 0 0 0 0 0 1 118943
-0.002554 -0.000691 0.122084 0.309877 0.386740 -1.166185 -0.034968 1 0 0 0 0 0 1 119960
-0.002554 -0.000691 0.122084 0.310155 0.387088 -1.167230 -0.034999 1 0 0 0 0 0 1 120962
-0.002554 -0.000691 0.122084 0.310432 0.387434 -1.168274 -0.035031 1 0 0 0 0 0 1 121964
-0.002554 -0.000691 0.122084 0.310715 0.387785 -1.169300 -0.035062 1 0 0 0 0 0 1 122955
-0.002559 -0.000673 0.122074 0.384226 0.136359 -1.029256 -0.035093 1 0 0 0 0 0 1 123966
-0.002562 -0.000663 0.122070 0.359245 0.228489 -1.102407 -0.035124 1 0 0 0 0 0 1 124964
-0.002563 -0.000659 0.122069 0.339916 0.296181 -1.140971 -0.035156 1 0 0 0 0 0 1 125962
-0.002564 -0.000657 0.122069 0.329413 0.332242 -1.156418 -0.035187 1 0 0 0 0 0 1 126961
-0.002565 -0.000655 0.122068 0.324110 0.350607 -1.162648 -0.035218 1 0 0 0 0 0 1 127961
-0.002565 -0.000655 0.122068 0.321536 0.359966 -1.165510 -0.035249 1 0 0 0 0 0 1 128961
-0.002565 -0.000655 0.122068 0.320371 0.364801 -1.167204 -0.035281 1 0 0 0 0 0 1 129963
-0.002565 -0.000654 0.122068 0.319936 0.367377 -1.168462 -0.035312 1 0 0 0 0 0 1 130962
-0.002565 -0.000654 0.122068 0.319846 0.368836 -1.169576 -0.035343 1 0 0 0 0 0 1 131961
-0.002546 -0.000659 0.122059 0.058782 0.430698 -1.037534 -0.035374 1 0 0 0 0 0 1 132960
-0.002536 -0.000661 0.122055 0.154917 0.409581 -1.106555 -0.035406 1 0 0 0 0 0 1 133961
-0.002531 -0.000662 0.122054 0.224949 0.393739 -1.142968 -0.035437 1 0 0 0 0 0 1 134953
-0.002529 -0.000663 0.122053 0.262016 0.385358 -1.157587 -0.035468 1 0 0 0 0 0 1 135951
-0.002528 -0.000663 0.122053 0.280788 0.381256 -1.163523 -0.035499 1 0 0 0 0 0 1 136961
-0.002527 -0.000663 0.122053 0.290280 0.379337 -1.166264 -0.035530 1 0 0 0 0 0 1 137952
-0.002527 -0.000663 0.122053 0.295142 0.378545 -1.167913 -0.035562 1 0 0 0 0 0 1 138959
-0.002527 -0.000663 0.122053 0.297685 0.378313 -1.169141 -0.035593 1 0 0 0 0 0 1 139949
-0.002527 -0.000663 0.122053 0.299100 0.378348 -1.170256 -0.035624 1 0 0 0 0 0 1 140957
-0.002545 -0.000659 0.122032 0.548022 0.313812 -0.881853 -0.035655 1 0 0 0 0 0 1 141960
-0.002554 -0.000656 0.122024 0.461353 0.338361 -1.030696 -0.035686 1 0 0 0 0 0 1 142949
-0.002559 -0.000655 0.122022 0.395461 0.355942 -1.108632 -0.035718 1 0 0 0 0 0 1 143961
-0.002562 -0.000655 0.122021 0.359807 0.365233 -1.139160 -0.035749 1 0 0 0 0 0 1 144948
-0.002563 -0.000654 0.122020 0.341640 0.370012 -1.150809 -0.035781 1 0 0 0 0 0 1 145962
-0.002563 -0.000654 0.122020 0.332580 0.372537 -1.155559 -0.035811 1 0 0 0 0 0 1 146950
-0.002564 -0.000654 0.122020 0.328160 0.373965 -1.157910 -0.035843 1 0 0 0 0 0 1 147958
-0.002564 -0.000654 0.122020 0.326059 0.374815 -1.159372 -0.035874 1 0 0 0 0 0 1 148950
-0.002564 -0.000654 0.122020 0.325156 0.375420 -1.160561 -0.035905 1 0 0 0 0 0 1 149960
-0.002564 -0.000654 0.122020 0.324834 0.375882 -1.161589 -0.035936 1 0 0 0 0 0 1 150934
-0.002564 -0.000654 0.122020 0.324824 0.376265 -1.162645 -0.035968 1 0 0 0 0 0 1 151949
-0.002569 -0.000635 0.122010 0.398191 0.124827 -1.022282 -0.035999 1 0 0 0 0 0 1 152959
-0.002572 -0.000626 0.122006 0.373209 0.216718 -1.095412 -0.036030 1 0 0 0 0 0 1 153951
-0.002574 -0.000622 0.122005 0.353902 0.284271 -1.133983 -0.036062 1 0 0 0 0 0 1 154959
-0.002574 -0.000619 0.122004 0.343417 0.320259 -1.149426 -0.036094 1 0 0 0 0 0 1 155977
-0.002588 -0.000632 0.121993 0.512899 0.525724 -1.007328 -0.036125 1 0 0 0 0 0 1 156971
-0.002575 -0.000643 0.121980 0.187174 0.528764 -0.952669 -0.036156 1 0 0 0 0 0 1 157972
-0.002569 -0.000648 0.121975 0.235162 0.461907 -1.061590 -0.036187 1 0 0 0 0 0 1 158957
-0.002566 -0.000651 0.121973 0.279236 0.421493 -1.113278 -0.036218 1 0 0 0 0 0 1 159957
-0.002564 -0.000652 0.121973 0.303046 0.400638 -1.133364 -0.036249 1 0 0 0 0 0 1 160965
-0.002564 -0.000653 0.121972 0.315107 0.390248 -1.141166 -0.036280 1 0 0 0 0 0 1 161955
-0.002569 -0.000635 0.121962 0.394453 0.133384 -1.003112 -0.036312 1 0 0 0 0 0 1 162956
-0.002571 -0.000626 0.121958 0.372494 0.222477 -1.077084 -0.036343 1 0 0 0 0 0 1 163958
-0.002573 -0.000621 0.121957 0.354669 0.288616 -1.115920 -0.036374 1 0 0 0 0 0 1 164963
-0.002573 -0.000619 0.121956 0.344921 0.323887 -1.131397 -0.036405 1 0 0 0 0 0 1 165945
-0.002574 -0.000618 0.121956 0.339995 0.341861 -1.137616 -0.036437 1 0 0 0 0 0 1 166969
-0.002574 -0.000617 0.121956 0.337611 0.351009 -1.140438 -0.036468 1 0 0 0 0 0 1 167964
-0.002574 -0.000617 0.121956 0.336551 0.355737 -1.142065 -0.036499 1 0 0 0 0 0 1 168961
-0.002574 -0.000617 0.121956 0.336162 0.358255 -1.143269 -0.036531 1 0 0 0 0 0 1 169962
-0.002574 -0.000617 0.121956 0.336104 0.359653 -1.144334 -0.036562 1 0 0 0 0 0 1 170962
-0.002574 -0.000617 0.121956 0.336215 0.360527 -1.145340 -0.036593 1 0 0 0 0 0 1 171961
-0.002579 -0.000598 0.121946 0.409607 0.109335 -1.004685 -0.036624 1 0 0 0 0 0 1 172960
-0.002582 -0.000589 0.121942 0.384747 0.201135 -1.077859 -0.036656 1 0 0 0 0 0 1 173961
-0.002564 -0.000589 0.121931 0.104108 0.329689 -0.983191 -0.036687 1 0 0 0 0 0 1 174971
-0.002556 -0.000589 0.121927 0.189326 0.343936 -1.066482 -0.036718 1 0 0 0 0 0 1 175965
-0.002551 -0.000589 0.121926 0.253703 0.345938 -1.107971 -0.036749 1 0 0 0 0 0 1 176965
-0.002549 -0.000589 0.121925 0.287886 0.346482 -1.124339 -0.036781 1 0 0 0 0 0 1 177966
-0.002548 -0.000589 0.121925 0.305167 0.346819 -1.130822 -0.036812 1 0 0 0 0 0 1 178961
-0.002553 -0.000570 0.121915 0.387126 0.095399 -0.991986 -0.036843 1 0 0 0 0 0 1 179958
-0.002555 -0.000561 0.121911 0.366526 0.186948 -1.065855 -0.036874 1 0 0 0 0 0 1 180959
-0.002557 -0.000556 0.121910 0.349389 0.254295 -1.104644 -0.036906 1 0 0 0 0 0 1 181961
-0.002557 -0.000554 0.121909 0.339981 0.290170 -1.120107 -0.036937 1 0 0 0 0 0 1 182959
-0.002558 -0.000553 0.121909 0.335209 0.308428 -1.126287 -0.036968 1 0 0 0 0 0 1 183958
-0.002558 -0.000552 0.121909 0.332919 0.317710 -1.129080 -0.036999 1 0 0 0 0 0 1 184958
-0.002558 -0.000552 0.121909 0.331892 0.322461 -1.130691 -0.037031 1 0 0 0 0 0 1 185961
-0.002563 -0.000533 0.121899 0.404681 0.073351 -0.989958 -0.037062 1 0 0 0 0 0 1 186958
-0.002566 -0.000524 0.121895 0.379558 0.165910 -1.063271 -0.037093 1 0 0 0 0 0 1 187959
-0.002568 -0.000520 0.121894 0.360169 0.233777 -1.101860 -0.037124 1 0 0 0 0 0 1 188959
-0.002568 -0.000517 0.121893 0.349639 0.269878 -1.117254 -0.037156 1 0 0 0 0 0 1 189960
-0.002569 -0.000516 0.121893 0.344314 0.288250 -1.123402 -0.037187 1 0 0 0 0 0 1 190957
-0.002550 -0.000520 0.121883 0.080303 0.358703 -0.992883 -0.037218 1 0 0 0 0 0 1 191962
-0.002540 -0.000522 0.121880 0.174700 0.341749 -1.062337 -0.037249 1 0 0 0 0 0 1 192960
-0.002535 -0.000523 0.121878 0.243843 0.327980 -1.098843 -0.037281 1 0 0 0 0 0 1 193961
-0.002539 -0.000505 0.121868 0.353630 0.069051 -0.971388 -0.037312 1 0 0 0 0 0 1 194960
-0.002540 -0.000496 0.121864 0.347110 0.156472 -1.049558 -0.037343 1 0 0 0 0 0 1 195964
-0.002541 -0.000492 0.121862 0.336992 0.221745 -1.089845 -0.037374 1 0 0 0 0 0 1 196953
-0.002541 -0.000489 0.121862 0.331095 0.256564 -1.105880 -0.037407 1 0 0 0 0 0 1 198020
-0.002542 -0.000488 0.121862 0.328070 0.274283 -1.112223 -0.037439 1 0 0 0 0 0 1 199024
-0.002542 -0.000488 0.121862 0.326623 0.283263 -1.115038 -0.037469 1 0 0 0 0 0 1 199996
-0.002542 -0.000487 0.121862 0.326037 0.287871 -1.116654 -0.037501 1 0 0 0 0 0 1 201019
-0.002542 -0.000487 0.121862 0.325850 0.290291 -1.117824 -0.037532 1 0 0 0 0 0 1 202016
-0.002547 -0.000469 0.121851 0.399057 0.040103 -0.976624 -0.037563 1 0 0 0 0 0 1 202994
-0.002550 -0.000459 0.121848 0.374182 0.131847 -1.049945 -0.037594 1 0 0 0 0 0 1 203993
-0.002551 -0.000455 0.121846 0.354937 0.199276 -1.088563 -0.037626 1 0 0 0 0 0 1 205017
-0.002552 -0.000452 0.121846 0.344474 0.235172 -1.103937 -0.037657 1 0 0 0 0 0 1 206018
-0.002553 -0.000451 0.121846 0.339158 0.253408 -1.110047 -0.037688 1 0 0 0 0 0 1 206994
-0.002553 -0.000451 0.121846 0.336610 0.262655 -1.112811 -0.037720 1 0 0 0 0 0 1 208016
-0.002553 -0.000450 0.121846 0.335449 0.267396 -1.114386 -0.037751 1 0 0 0 0 0 1 209015
-0.002553 -0.000450 0.121846 0.334998 0.269861 -1.115520 -0.037782 1 0 0 0 0 0 1 210002
-0.002553 -0.000450 0.121846 0.334908 0.271217 -1.116539 -0.037814 1 0 0 0 0 0 1 211017
-0.002553 -0.000450 0.121846 0.334983 0.271999 -1.117476 -0.037844 1 0 0 0 0 0 1 212000
-0.002553 -0.000450 0.121846 0.335186 0.272507 -1.118422 -0.037876 1 0 0 0 0 0 1 213015
-0.002558 -0.000432 0.121835 0.408549 0.021377 -0.976968 -0.037907 1 0 0 0 0 0 1 214021
-0.002561 -0.000422 0.121831 0.383830 0.112512 -1.050301 -0.037938 1 0 0 0 0 0 1 215014
-0.002563 -0.000418 0.121830 0.364627 0.179622 -1.088899 -0.037969 1 0 0 0 0 0 1 216000
-0.002563 -0.000416 0.121830 0.354197 0.215347 -1.104276 -0.038001 1 0 0 0 0 0 1 217017
-0.002544 -0.000419 0.121820 0.087318 0.294748 -0.976983 -0.038032 1 0 0 0 0 0 1 218000
-0.002535 -0.000421 0.121816 0.180181 0.282162 -1.047575 -0.038064 1 0 0 0 0 0 1 219016
-0.002530 -0.000421 0.121815 0.248537 0.270577 -1.084419 -0.038094 1 0 0 0 0 0 1 220000
-0.002528 -0.000422 0.121815 0.284741 0.264312 -1.099105 -0.038126 1 0 0 0 0 0 1 221015
-0.002527 -0.000422 0.121814 0.303072 0.261182 -1.104959 -0.038157 1 0 0 0 0 0 1 222002
-0.002526 -0.000422 0.121814 0.312343 0.259725 -1.107616 -0.038188 1 0 0 0 0 0 1 223016
-0.002526 -0.000422 0.121814 0.317081 0.259088 -1.109129 -0.038219 1 0 0 0 0 0 1 223999
-0.002526 -0.000422 0.121814 0.319594 0.258884 -1.110254 -0.038250 1 0 0 0 0 0 1 225000
-0.002526 -0.000422 0.121814 0.320957 0.258872 -1.111198 -0.038280 1 0 0 0 0 0 1 225958
-0.002526 -0.000422 0.121814 0.321768 0.258962 -1.112120 -0.038311 1 0 0 0 0 0 1 226947
-0.002526 -0.000422 0.121814 0.322315 0.259130 -1.113045 -0.038343 1 0 0 0 0 0 1 227958
-0.002531 -0.000404 0.121804 0.395885 0.007808 -0.971403 -0.038374 1 0 0 0 0 0 1 228946
-0.002534 -0.000395 0.121800 0.371250 0.098723 -1.044775 -0.038405 1 0 0 0 0 0 1 229957
-0.002535 -0.000390 0.121799 0.352098 0.165702 -1.083352 -0.038436 1 0 0 0 0 0 1 230945
-0.002536 -0.000388 0.121798 0.341702 0.201365 -1.098713 -0.038468 1 0 0 0 0 0 1 231956
-0.002537 -0.000387 0.121798 0.336413 0.219475 -1.104809 -0.038499 1 0 0 0 0 0 1 232946
-0.002537 -0.000386 0.121798 0.333868 0.228644 -1.107552 -0.038530 1 0 0 0 0 0 1 233958
-0.002537 -0.000386 0.121798 0.332706 0.233319 -1.109085 -0.038561 1 0 0 0 0 0 1 234947
-0.002537 -0.000386 0.121798 0.332252 0.235763 -1.110223 -0.038593 1 0 0 0 0 0 1 235957
-0.002518 -0.000390 0.121788 0.070496 0.298355 -0.977653 -0.038625 1 0 0 0 0 0 1 236974
-0.002508 -0.000392 0.121785 0.165847 0.277335 -1.046414 -0.038656 1 0 0 0 0 0 1 237967
-0.002503 -0.000393 0.121784 0.235458 0.261543 -1.082617 -0.038687 1 0 0 0 0 0 1 238955
-0.002501 -0.000394 0.121783 0.272298 0.253159 -1.097086 -0.038719 1 0 0 0 0 0 1 239984
-0.002500 -0.000394 0.121783 0.290924 0.248982 -1.102811 -0.038749 1 0 0 0 0 0 1 240954
-0.002499 -0.000394 0.121783 0.300354 0.246980 -1.105421 -0.038780 1 0 0 0 0 0 1 241952
-0.002499 -0.000394 0.121783 0.305161 0.246078 -1.106931 -0.038812 1 0 0 0 0 0 1 242957
-0.002499 -0.000394 0.121783 0.307701 0.245727 -1.108038 -0.038843 1 0 0 0 0 0 1 243963
-0.002499 -0.000394 0.121783 0.309140 0.245675 -1.109202 -0.038881 1 0 0 0 0 0 1 245186
-0.002499 -0.000394 0.121783 0.309910 0.245698 -1.109912 -0.038906 1 0 0 0 0 0 1 245963
-0.002499 -0.000394 0.121783 0.310426 0.245831 -1.110821 -0.038937 1 0 0 0 0 0 1 246959
-0.002499 -0.000394 0.121783 0.310824 0.245993 -1.111704 -0.038968 1 0 0 0 0 0 1 247959
-0.002499 -0.000394 0.121783 0.311143 0.246173 -1.112605 -0.038999 1 0 0 0 0 0 1 248958
-0.002499 -0.000394 0.121783 0.311430 0.246358 -1.113484 -0.039030 1 0 0 0 0 0 1 249944
-0.002499 -0.000394 0.121783 0.311701 0.246543 -1.114387 -0.039062 1 0 0 0 0 0 1 250957
-0.002504 -0.000376 0.121773 0.385170 -0.004846 -0.972547 -0.039093 1 0 0 0 0 0 1 251960
-0.002507 -0.000367 0.121769 0.360475 0.085890 -1.045886 -0.039124 1 0 0 0 0 0 1 252958
-0.002508 -0.000362 0.121768 0.341301 0.152787 -1.084459 -0.039155 1 0 0 0 0 0 1 253959
-0.002509 -0.000360 0.121767 0.330873 0.188399 -1.099804 -0.039187 1 0 0 0 0 0 1 254958
-0.002509 -0.000359 0.121767 0.325589 0.206474 -1.105883 -0.039218 1 0 0 0 0 0 1 255956
-0.002510 -0.000358 0.121767 0.323032 0.215630 -1.108616 -0.039249 1 0 0 0 0 0 1 256967
-0.002490 -0.000362 0.121757 0.060103 0.281614 -0.976387 -0.039280 1 0 0 0 0 0 1 257957
-0.002481 -0.000365 0.121754 0.154761 0.262269 -1.045358 -0.039312 1 0 0 0 0 0 1 258963
-0.002476 -0.000366 0.121752 0.223984 0.247306 -1.081616 -0.039342 1 0 0 0 0 0 1 259941
-0.002474 -0.000366 0.121752 0.260639 0.239337 -1.096056 -0.039374 1 0 0 0 0 0 1 260939
-0.002486 -0.000380 0.121741 0.454670 0.423383 -0.953719 -0.039405 1 0 0 0 0 0 1 261959
-0.002492 -0.000387 0.121737 0.402479 0.354326 -1.031464 -0.039437 1 0 0 0 0 0 1 262957
-0.002495 -0.000391 0.121736 0.360765 0.303664 -1.072021 -0.039468 1 0 0 0 0 0 1 263958
-0.002496 -0.000393 0.121735 0.338164 0.276752 -1.088095 -0.039499 1 0 0 0 0 0 1 264956
-0.002497 -0.000393 0.121735 0.326700 0.263200 -1.094425 -0.039530 1 0 0 0 0 0 1 265958
-0.002497 -0.000394 0.121735 0.321037 0.256513 -1.097225 -0.039562 1 0 0 0 0 0 1 266958
-0.002498 -0.000394 0.121735 0.318307 0.253249 -1.098752 -0.039592 1 0 0 0 0 0 1 267939
-0.002498 -0.000394 0.121735 0.317058 0.251721 -1.099872 -0.039624 1 0 0 0 0 0 1 268956
-0.002498 -0.000394 0.121735 0.316545 0.251046 -1.100819 -0.039655 1 0 0 0 0 0 1 269958
-0.002498 -0.000394 0.121735 0.316435 0.250816 -1.101717 -0.039687 1 0 0 0 0 0 1 270957
-0.002498 -0.000394 0.121735 0.316485 0.250800 -1.102592 -0.039718 1 0 0 0 0 0 1 271955
-0.002498 -0.000394 0.121735 0.316640 0.250883 -1.103462 -0.039749 1 0 0 0 0 0 1 272954
-0.002498 -0.000394 0.121735 0.316845 0.251017 -1.104339 -0.039780 1 0 0 0 0 0 1 273955
-0.002498 -0.000394 0.121735 0.317071 0.251205 -1.105212 -0.039812 1 0 0 0 0 0 1 274960
-0.002498 -0.000394 0.121735 0.317302 0.251384 -1.106074 -0.039843 1 0 0 0 0 0 1 275959
-0.002511 -0.000408 0.121724 0.493045 0.439580 -0.958634 -0.039874 1 0 0 0 0 0 1 276964
-0.002517 -0.000415 0.121720 0.431847 0.372761 -1.034733 -0.039908 1 0 0 0 0 0 1 278026
-0.002520 -0.000418 0.121719 0.385645 0.323196 -1.074709 -0.039939 1 0 0 0 0 0 1 279018
-0.002522 -0.000420 0.121719 0.360823 0.296849 -1.090554 -0.039970 1 0 0 0 0 0 1 280021
-0.002528 -0.000403 0.121708 0.421470 0.031804 -0.953972 -0.040001 1 0 0 0 0 0 1 281011
-0.002531 -0.000394 0.121704 0.390373 0.115647 -1.029124 -0.040032 1 0 0 0 0 0 1 282023
-0.002514 -0.000394 0.121693 0.106117 0.240399 -0.934448 -0.040063 1 0 0 0 0 0 1 282993
-0.002505 -0.000394 0.121689 0.189037 0.252596 -1.017797 -0.040094 1 0 0 0 0 0 1 283991
-0.002501 -0.000394 0.121688 0.252204 0.253593 -1.059191 -0.040125 1 0 0 0 0 0 1 284991
-0.002499 -0.000394 0.121687 0.285784 0.253620 -1.075439 -0.040157 1 0 0 0 0 0 1 286014
-0.002498 -0.000394 0.121687 0.302756 0.253638 -1.081785 -0.040188 1 0 0 0 0 0 1 286991
-0.002497 -0.000394 0.121687 0.311340 0.253757 -1.084571 -0.040219 1 0 0 0 0 0 1 287991
-0.002510 -0.000408 0.121676 0.491253 0.441911 -0.937750 -0.040251 1 0 0 0 0 0 1 289025
-0.002516 -0.000415 0.121672 0.432176 0.375105 -1.014005 -0.040283 1 0 0 0 0 0 1 290031
-0.002519 -0.000418 0.121671 0.387051 0.325592 -1.054038 -0.040314 1 0 0 0 0 0 1 291039
-0.002521 -0.000420 0.121671 0.362738 0.299247 -1.069871 -0.040345 1 0 0 0 0 0 1 292013
-0.002522 -0.000421 0.121670 0.350438 0.285984 -1.076087 -0.040375 1 0 0 0 0 0 1 292998
-0.002522 -0.000421 0.121670 0.344365 0.279456 -1.078844 -0.040407 1 0 0 0 0 0 1 294014
-0.002523 -0.000422 0.121670 0.341426 0.276273 -1.080351 -0.040439 1 0 0 0 0 0 1 295018
-0.002523 -0.000422 0.121670 0.340085 0.274780 -1.081415 -0.040470 1 0 0 0 0 0 1 296012
-0.002523 -0.000422 0.121670 0.339541 0.274158 -1.082323 -0.040500 1 0 0 0 0 0 1 296997
-0.002536 -0.000436 0.121659 0.514860 0.461915 -0.934655 -0.040532 1 0 0 0 0 0 1 298012
-0.002542 -0.000442 0.121656 0.453598 0.395034 -1.010687 -0.040563 1 0 0 0 0 0 1 298997
-0.002532 -0.000432 0.121634 0.218686 0.154905 -0.773844 -0.040595 1 0 0 0 0 0 1 300013
-0.002527 -0.000427 0.121626 0.263880 0.197206 -0.929878 -0.040625 1 0 0 0 0 0 1 300998
-0.002524 -0.000424 0.121624 0.301170 0.234301 -1.008993 -0.040657 1 0 0 0 0 0 1 302013
-0.002523 -0.000423 0.121623 0.320772 0.254391 -1.039625 -0.040688 1 0 0 0 0 0 1 302996
-0.002522 -0.000422 0.121622 0.330608 0.264650 -1.051137 -0.040720 1 0 0 0 0 0 1 304011
-0.002522 -0.000422 0.121622 0.335554 0.269874 -1.055707 -0.040750 1 0 0 0 0 0 1 304995
-0.002522 -0.000422 0.121622 0.338131 0.272598 -1.057866 -0.040782 1 0 0 0 0 0 1 306015
-0.002522 -0.000422 0.121622 0.339550 0.274050 -1.059129 -0.040813 1 0 0 0 0 0 1 306999
-0.002522 -0.000422 0.121622 0.340369 0.274888 -1.060133 -0.040845 1 0 0 0 0 0 1 308040
-0.002522 -0.000422 0.121622 0.340920 0.275406 -1.060980 -0.040876 1 0 0 0 0 0 1 309014
-0.002522 -0.000422 0.121622 0.341309 0.275755 -1.061756 -0.040905 1 0 0 0 0 0 1 309946
-0.002522 -0.000422 0.121622 0.341626 0.276053 -1.062587 -0.040937 1 0 0 0 0 0 1 310955
-0.002522 -0.000422 0.121622 0.341920 0.276303 -1.063383 -0.040968 1 0 0 0 0 0 1 311944
-0.002522 -0.000422 0.121622 0.342198 0.276516 -1.064208 -0.040999 1 0 0 0 0 0 1 312955
-0.002522 -0.000422 0.121622 0.342473 0.276741 -1.065017 -0.041030 1 0 0 0 0 0 1 313944
-0.002522 -0.000422 0.121622 0.342747 0.276964 -1.065830 -0.041062 1 0 0 0 0 0 1 314954
-0.002522 -0.000422 0.121622 0.343006 0.277173 -1.066632 -0.041092 1 0 0 0 0 0 1 315943
-0.002522 -0.000422 0.121622 0.343254 0.277401 -1.067453 -0.041124 1 0 0 0 0 0 1 316955
-0.002535 -0.000435 0.121611 0.519034 0.465633 -0.919591 -0.041155 1 0 0 0 0 0 1 317944
-0.002541 -0.000442 0.121608 0.458086 0.399064 -0.995602 -0.041187 1 0 0 0 0 0 1 318954
-0.002525 -0.000450 0.121596 0.149987 0.410989 -0.901472 -0.041217 1 0 0 0 0 0 1 319943
-0.002517 -0.000454 0.121593 0.219962 0.363116 -0.985082 -0.041249 1 0 0 0 0 0 1 320967
-0.002513 -0.000456 0.121591 0.276554 0.333730 -1.026533 -0.041281 1 0 0 0 0 0 1 321969
-0.002512 -0.000457 0.121591 0.306806 0.318526 -1.042748 -0.041312 1 0 0 0 0 0 1 322975
-0.002511 -0.000458 0.121591 0.322150 0.310947 -1.049044 -0.041343 1 0 0 0 0 0 1 323953
-0.002510 -0.000458 0.121590 0.329911 0.307259 -1.051785 -0.041374 1 0 0 0 0 0 1 324950
-0.002510 -0.000458 0.121590 0.333890 0.305522 -1.053262 -0.041405 1 0 0 0 0 0 1 325952
-0.002515 -0.000440 0.121580 0.409318 0.052736 -0.911339 -0.041437 1 0 0 0 0 0 1 326961
-0.002518 -0.000431 0.121576 0.385704 0.142622 -0.984496 -0.041468 1 0 0 0 0 0 1 327963
-0.002519 -0.000426 0.121575 0.367090 0.209065 -1.022907 -0.041499 1 0 0 0 0 0 1 328956
-0.002520 -0.000424 0.121575 0.356937 0.244446 -1.038126 -0.041531 1 0 0 0 0 0 1 329961
-0.002520 -0.000423 0.121574 0.351783 0.262433 -1.044076 -0.041561 1 0 0 0 0 0 1 330952
-0.002520 -0.000422 0.121574 0.349295 0.271542 -1.046700 -0.041593 1 0 0 0 0 0 1 331962
-0.002521 -0.000422 0.121574 0.348165 0.276195 -1.048132 -0.041624 1 0 0 0 0 0 1 332960
-0.002521 -0.000422 0.121574 0.347717 0.278639 -1.049134 -0.041655 1 0 0 0 0 0 1 333959
-0.002521 -0.000421 0.121574 0.347624 0.279956 -1.050002 -0.041687 1 0 0 0 0 0 1 334957
-0.002521 -0.000421 0.121574 0.347706 0.280725 -1.050802 -0.041717 1 0 0 0 0 0 1 335937
-0.002501 -0.000426 0.121564 0.085797 0.342566 -0.917426 -0.041749 1 0 0 0 0 0 1 336954
-0.002492 -0.000428 0.121561 0.180615 0.321322 -0.986019 -0.041780 1 0 0 0 0 0 1 337957
-0.002487 -0.000429 0.121560 0.249894 0.305434 -1.022069 -0.041812 1 0 0 0 0 0 1 338955
-0.002485 -0.000430 0.121559 0.286556 0.297001 -1.036358 -0.041843 1 0 0 0 0 0 1 339949
-0.002484 -0.000430 0.121559 0.305125 0.292826 -1.041999 -0.041874 1 0 0 0 0 0 1 340963
-0.002483 -0.000430 0.121559 0.314485 0.290832 -1.044490 -0.041905 1 0 0 0 0 0 1 341958
-0.002483 -0.000430 0.121559 0.319276 0.289924 -1.045876 -0.041937 1 0 0 0 0 0 1 342957
-0.002483 -0.000430 0.121559 0.321790 0.289586 -1.046849 -0.041967 1 0 0 0 0 0 1 343936
-0.002483 -0.000430 0.121559 0.323172 0.289522 -1.047709 -0.041999 1 0 0 0 0 0 1 344953
-0.002483 -0.000430 0.121559 0.323972 0.289592 -1.048522 -0.042030 1 0 0 0 0 0 1 345956
-0.002483 -0.000430 0.121559 0.324488 0.289739 -1.049308 -0.042062 1 0 0 0 0 0 1 346953
-0.002483 -0.000430 0.121559 0.324887 0.289927 -1.050091 -0.042093 1 0 0 0 0 0 1 347954
-0.002483 -0.000430 0.121559 0.325188 0.290129 -1.050875 -0.042124 1 0 0 0 0 0 1 348952
-0.002483 -0.000430 0.121559 0.325472 0.290324 -1.051648 -0.042155 1 0 0 0 0 0 1 349953
-0.002463 -0.000435 0.121549 0.063649 0.351887 -0.918041 -0.042187 1 0 0 0 0 0 1 350957
-0.002454 -0.000437 0.121546 0.158351 0.330555 -0.986661 -0.042218 1 0 0 0 0 0 1 351954
-0.002449 -0.000438 0.121545 0.227587 0.314618 -1.022736 -0.042249 1 0 0 0 0 0 1 352955
-0.002447 -0.000439 0.121544 0.264212 0.306160 -1.037037 -0.042280 1 0 0 0 0 0 1 353953
-0.002446 -0.000439 0.121544 0.282739 0.301966 -1.042670 -0.042312 1 0 0 0 0 0 1 354953
-0.002445 -0.000439 0.121544 0.292102 0.299962 -1.045153 -0.042343 1 0 0 0 0 0 1 355960
-0.002445 -0.000439 0.121544 0.296869 0.299070 -1.046520 -0.042374 1 0 0 0 0 0 1 356959
-0.002458 -0.000453 0.121533 0.475117 0.486948 -0.898736 -0.042405 1 0 0 0 0 0 1 357952
-0.002464 -0.000460 0.121529 0.415345 0.420282 -0.974670 -0.042437 1 0 0 0 0 0 1 358957
-0.002467 -0.000464 0.121528 0.369887 0.370844 -1.014511 -0.042468 1 0 0 0 0 0 1 359951
-0.002469 -0.000465 0.121528 0.345411 0.344560 -1.030251 -0.042499 1 0 0 0 0 0 1 360945
-0.002470 -0.000466 0.121527 0.333034 0.331355 -1.036445 -0.042532 1 0 0 0 0 0 1 362024
-0.002451 -0.000471 0.121518 0.064811 0.386163 -0.904573 -0.042564 1 0 0 0 0 0 1 363020
-0.002442 -0.000474 0.121514 0.156195 0.361507 -0.973866 -0.042595 1 0 0 0 0 0 1 364016
-0.002437 -0.000475 0.121513 0.223748 0.343921 -1.010187 -0.042626 1 0 0 0 0 0 1 365024
-0.002435 -0.000475 0.121512 0.259528 0.334640 -1.024539 -0.042657 1 0 0 0 0 0 1 366011
-0.002434 -0.000476 0.121512 0.277621 0.330049 -1.030175 -0.042688 1 0 0 0 0 0 1 367015
-0.002433 -0.000476 0.121512 0.286748 0.327848 -1.032640 -0.042719 1 0 0 0 0 0 1 367988
-0.002438 -0.000458 0.121502 0.364860 0.074536 -0.890943 -0.042751 1 0 0 0 0 0 1 369011
-0.002441 -0.000448 0.121498 0.342503 0.164082 -0.964080 -0.042782 1 0 0 0 0 0 1 370013
-0.002442 -0.000444 0.121497 0.324508 0.230353 -1.002419 -0.042813 1 0 0 0 0 0 1 370989
-0.002443 -0.000442 0.121496 0.314657 0.265652 -1.017575 -0.042844 1 0 0 0 0 0 1 371988
-0.002443 -0.000440 0.121496 0.309666 0.283606 -1.023526 -0.042876 1 0 0 0 0 0 1 373019
-0.002424 -0.000444 0.121486 0.045157 0.354053 -0.891422 -0.042907 1 0 0 0 0 0 1 374012
-0.002415 -0.000446 0.121483 0.138270 0.337198 -0.960716 -0.042938 1 0 0 0 0 0 1 375013
-0.002410 -0.000447 0.121482 0.206678 0.323509 -0.997006 -0.042970 1 0 0 0 0 0 1 376015
-0.002408 -0.000448 0.121481 0.242891 0.316188 -1.011358 -0.043001 1 0 0 0 0 0 1 377010
-0.002407 -0.000448 0.121481 0.261203 0.312559 -1.016992 -0.043032 1 0 0 0 0 0 1 378015
-0.002406 -0.000448 0.121481 0.270423 0.310834 -1.019444 -0.043063 1 0 0 0 0 0 1 379010
-0.002406 -0.000448 0.121481 0.275137 0.310086 -1.020777 -0.043094 1 0 0 0 0 0 1 379995
-0.002406 -0.000448 0.121481 0.277589 0.309826 -1.021741 -0.043126 1 0 0 0 0 0 1 381011
-0.002406 -0.000448 0.121481 0.278902 0.309794 -1.022546 -0.043157 1 0 0 0 0 0 1 381996
-0.002406 -0.000448 0.121481 0.279668 0.309898 -1.023330 -0.043188 1 0 0 0 0 0 1 383011
-0.002406 -0.000448 0.121481 0.280151 0.310062 -1.024061 -0.043219 1 0 0 0 0 0 1 383995
-0.002406 -0.000448 0.121481 0.280495 0.310257 -1.024816 -0.043251 1 0 0 0 0 0 1 385011
-0.002406 -0.000448 0.121481 0.280760 0.310473 -1.025544 -0.043282 1 0 0 0 0 0 1 385996
-0.002386 -0.000453 0.121471 0.018944 0.372025 -0.891436 -0.043313 1 0 0 0 0 0 1 387010
-0.002377 -0.000455 0.121468 0.113297 0.350773 -0.960120 -0.043344 1 0 0 0 0 0 1 387995
-0.002372 -0.000456 0.121466 0.182295 0.334886 -0.996211 -0.043376 1 0 0 0 0 0 1 389010
-0.002370 -0.000457 0.121466 0.218806 0.326461 -1.010476 -0.043407 1 0 0 0 0 0 1 389995
-0.002369 -0.000457 0.121466 0.237267 0.322288 -1.016083 -0.043438 1 0 0 0 0 0 1 391010
-0.002368 -0.000457 0.121466 0.246558 0.320299 -1.018524 -0.043470 1 0 0 0 0 0 1 392010
-0.002368 -0.000457 0.121466 0.251285 0.319413 -1.019851 -0.043500 1 0 0 0 0 0 1 392994
-0.002368 -0.000457 0.121466 0.253713 0.319080 -1.020767 -0.043530 1 0 0 0 0 0 1 393953
-0.002368 -0.000457 0.121466 0.255038 0.319021 -1.021567 -0.043561 1 0 0 0 0 0 1 394942
-0.002380 -0.000471 0.121455 0.431804 0.507513 -0.873462 -0.043593 1 0 0 0 0 0 1 395952
-0.002387 -0.000478 0.121451 0.371205 0.441224 -0.949186 -0.043624 1 0 0 0 0 0 1 396942
-0.002390 -0.000481 0.121450 0.325342 0.391989 -0.988907 -0.043655 1 0 0 0 0 0 1 397952
-0.002392 -0.000483 0.121449 0.300678 0.365801 -1.004575 -0.043686 1 0 0 0 0 0 1 398944
-0.002393 -0.000484 0.121449 0.288155 0.352648 -1.010661 -0.043718 1 0 0 0 0 0 1 399954
-0.002393 -0.000484 0.121449 0.281936 0.346158 -1.013272 -0.043749 1 0 0 0 0 0 1 400942
-0.002393 -0.000485 0.121449 0.278895 0.343035 -1.014664 -0.043780 1 0 0 0 0 0 1 401953
-0.002393 -0.000485 0.121449 0.277470 0.341587 -1.015619 -0.043811 1 0 0 0 0 0 1 402941
-0.002374 -0.000489 0.121439 0.014767 0.402313 -0.881392 -0.043843 1 0 0 0 0 0 1 403951
-0.002365 -0.000492 0.121436 0.108556 0.380722 -0.950141 -0.043875 1 0 0 0 0 0 1 404969
-0.002366 -0.000474 0.121424 0.250814 0.112100 -0.843053 -0.043906 1 0 0 0 0 0 1 405963
-0.002366 -0.000466 0.121420 0.262410 0.193321 -0.929396 -0.043937 1 0 0 0 0 0 1 406954
-0.002366 -0.000461 0.121419 0.261492 0.255331 -0.972449 -0.043968 1 0 0 0 0 0 1 407958
-0.002366 -0.000459 0.121418 0.260150 0.288502 -0.989234 -0.044000 1 0 0 0 0 0 1 408968
-0.002366 -0.000458 0.121418 0.259363 0.305376 -0.995677 -0.044030 1 0 0 0 0 0 1 409951
-0.002367 -0.000458 0.121418 0.259010 0.313941 -0.998423 -0.044061 1 0 0 0 0 0 1 410948
-0.002367 -0.000457 0.121418 0.258911 0.318336 -0.999844 -0.044093 1 0 0 0 0 0 1 411957
-0.002367 -0.000457 0.121418 0.258944 0.320648 -1.000799 -0.044124 1 0 0 0 0 0 1 412960
-0.002367 -0.000457 0.121418 0.259050 0.321909 -1.001589 -0.044155 1 0 0 0 0 0 1 413948
-0.002367 -0.000457 0.121418 0.259181 0.322647 -1.002326 -0.044186 1 0 0 0 0 0 1 414950
-0.002367 -0.000457 0.121418 0.259354 0.323149 -1.003048 -0.044218 1 0 0 0 0 0 1 415959
-0.002367 -0.000457 0.121418 0.259537 0.323503 -1.003762 -0.044249 1 0 0 0 0 0 1 416956
-0.002367 -0.000457 0.121418 0.259690 0.323800 -1.004476 -0.044280 1 0 0 0 0 0 1 417953
-0.002367 -0.000457 0.121418 0.259883 0.324062 -1.005179 -0.044312 1 0 0 0 0 0 1 418954
-0.002367 -0.000457 0.121418 0.260064 0.324304 -1.005892 -0.044343 1 0 0 0 0 0 1 419951
-0.002367 -0.000457 0.121418 0.260255 0.324543 -1.006595 -0.044374 1 0 0 0 0 0 1 420952
-0.002367 -0.000457 0.121418 0.260440 0.324772 -1.007304 -0.044405 1 0 0 0 0 0 1 421953
-0.002367 -0.000457 0.121418 0.260612 0.325004 -1.008026 -0.044437 1 0 0 0 0 0 1 422953
-0.002367 -0.000457 0.121418 0.260805 0.325229 -1.008723 -0.044468 1 0 0 0 0 0 1 423953
-0.002367 -0.000457 0.121418 0.260987 0.325470 -1.009439 -0.044499 1 0 0 0 0 0 1 424955
-0.002367 -0.000457 0.121418 0.261174 0.325689 -1.010144 -0.044530 1 0 0 0 0 0 1 425958
-0.002372 -0.000439 0.121407 0.334911 0.073275 -0.867449 -0.044561 1 0 0 0 0 0 1 426937
-0.002375 -0.000430 0.121404 0.310359 0.163074 -0.940255 -0.044593 1 0 0 0 0 0 1 427951
-0.002376 -0.000425 0.121402 0.291290 0.229448 -0.978466 -0.044624 1 0 0 0 0 0 1 428951
-0.002377 -0.000423 0.121402 0.280886 0.264808 -0.993536 -0.044655 1 0 0 0 0 0 1 429954
-0.002377 -0.000421 0.121402 0.275582 0.282769 -0.999377 -0.044686 1 0 0 0 0 0 1 430952
-0.002377 -0.000421 0.121402 0.272996 0.291868 -1.001897 -0.044718 1 0 0 0 0 0 1 431950
-0.002377 -0.000421 0.121402 0.271750 0.296527 -1.003244 -0.044749 1 0 0 0 0 0 1 432951
-0.002378 -0.000420 0.121402 0.271242 0.298960 -1.004166 -0.044780 1 0 0 0 0 0 1 433951
-0.002378 -0.000420 0.121402 0.271069 0.300274 -1.004942 -0.044811 1 0 0 0 0 0 1 434950
-0.002378 -0.000420 0.121402 0.271076 0.301035 -1.005659 -0.044843 1 0 0 0 0 0 1 435952
-0.002378 -0.000420 0.121402 0.271178 0.301525 -1.006381 -0.044874 1 0 0 0 0 0 1 436952
-0.002378 -0.000420 0.121402 0.271322 0.301882 -1.007079 -0.044905 1 0 0 0 0 0 1 437953
-0.002378 -0.000420 0.121402 0.271490 0.302160 -1.007790 -0.044936 1 0 0 0 0 0 1 438950
-0.002378 -0.000420 0.121402 0.271671 0.302398 -1.008490 -0.044968 1 0 0 0 0 0 1 439955
-0.002358 -0.000425 0.121392 0.009498 0.364052 -0.873954 -0.044998 1 0 0 0 0 0 1 440932
-0.002349 -0.000427 0.121388 0.103466 0.342856 -0.942595 -0.045030 1 0 0 0 0 0 1 441946
-0.002344 -0.000428 0.121387 0.172271 0.327020 -0.978628 -0.045061 1 0 0 0 0 0 1 442952
-0.002342 -0.000429 0.121387 0.208671 0.318600 -0.992853 -0.045093 1 0 0 0 0 0 1 443952
-0.002341 -0.000429 0.121387 0.227056 0.314422 -0.998401 -0.045124 1 0 0 0 0 0 1 444948
-0.002340 -0.000429 0.121387 0.236321 0.312440 -1.000853 -0.045157 1 0 0 0 0 0 1 446019
-0.002340 -0.000429 0.121387 0.241024 0.311546 -1.002152 -0.045189 1 0 0 0 0 0 1 447018
-0.002340 -0.000429 0.121387 0.243439 0.311208 -1.003052 -0.045219 1 0 0 0 0 0 1 448008
-0.002340 -0.000429 0.121387 0.244747 0.311152 -1.003816 -0.045251 1 0 0 0 0 0 1 449019
-0.002340 -0.000429 0.121387 0.245473 0.311209 -1.004526 -0.045282 1 0 0 0 0 0 1 450008
-0.002345 -0.000411 0.121376 0.319556 0.058629 -0.861631 -0.045313 1 0 0 0 0 0 1 451013
-0.002348 -0.000402 0.121372 0.295148 0.148201 -0.934423 -0.045344 1 0 0 0 0 0 1 451984
-0.002349 -0.000397 0.121371 0.276147 0.214464 -0.972633 -0.045376 1 0 0 0 0 0 1 453013
-0.002350 -0.000395 0.121371 0.265790 0.249752 -0.987670 -0.045407 1 0 0 0 0 0 1 454006
-0.002350 -0.000394 0.121370 0.260510 0.267673 -0.993514 -0.045438 1 0 0 0 0 0 1 455011
-0.002350 -0.000393 0.121370 0.257893 0.276753 -0.996013 -0.045470 1 0 0 0 0 0 1 456014
-0.002351 -0.000393 0.121370 0.256676 0.281393 -0.997333 -0.045501 1 0 0 0 0 0 1 457010
-0.002351 -0.000393 0.121370 0.256142 0.283806 -0.998248 -0.045532 1 0 0 0 0 0 1 458023
-0.002351 -0.000393 0.121370 0.255949 0.285114 -0.999006 -0.045563 1 0 0 0 0 0 1 459010
-0.002351 -0.000393 0.121370 0.255954 0.285860 -0.999715 -0.045595 1 0 0 0 0 0 1 460012
-0.002351 -0.000393 0.121370 0.256035 0.286326 -1.000407 -0.045626 1 0 0 0 0 0 1 461008
-0.002351 -0.000393 0.121370 0.256165 0.286668 -1.001110 -0.045657 1 0 0 0 0 0 1 462012
-0.002351 -0.000393 0.121370 0.256319 0.286931 -1.001787 -0.045688 1 0 0 0 0 0 1 463008
-0.002351 -0.000393 0.121370 0.256482 0.287151 -1.002454 -0.045719 1 0 0 0 0 0 1 463991
-0.002351 -0.000393 0.121370 0.256653 0.287376 -1.003163 -0.045751 1 0 0 0 0 0 1 465007
-0.002363 -0.000406 0.121360 0.433229 0.476443 -0.854761 -0.045782 1 0 0 0 0 0 1 466013
-0.002370 -0.000413 0.121356 0.372585 0.410413 -0.930248 -0.045813 1 0 0 0 0 0 1 467008
-0.002373 -0.000417 0.121354 0.326700 0.361299 -0.969808 -0.045844 1 0 0 0 0 0 1 467992
-0.002375 -0.000418 0.121354 0.302028 0.335181 -0.985399 -0.045876 1 0 0 0 0 0 1 469010
-0.002376 -0.000419 0.121354 0.289498 0.322033 -0.991407 -0.045907 1 0 0 0 0 0 1 469993
-0.002376 -0.000420 0.121354 0.283267 0.315541 -0.993969 -0.045938 1 0 0 0 0 0 1 471008
-0.002376 -0.000420 0.121354 0.280227 0.312397 -0.995301 -0.045969 1 0 0 0 0 0 1 471991
-0.002382 -0.000402 0.121343 0.352403 0.058106 -0.852438 -0.046001 1 0 0 0 0 0 1 473008
-0.002385 -0.000393 0.121340 0.327138 0.146725 -0.925289 -0.046032 1 0 0 0 0 0 1 473994
-0.002386 -0.000388 0.121338 0.307721 0.212484 -0.963498 -0.046063 1 0 0 0 0 0 1 475009
-0.002387 -0.000386 0.121338 0.297155 0.247538 -0.978543 -0.046094 1 0 0 0 0 0 1 476008
-0.002387 -0.000385 0.121338 0.291760 0.265340 -0.984352 -0.046125 1 0 0 0 0 0 1 476992
-0.002387 -0.000384 0.121338 0.289118 0.274345 -0.986808 -0.046155 1 0 0 0 0 0 1 477951
-0.002387 -0.000384 0.121338 0.287872 0.278939 -0.988107 -0.046186 1 0 0 0 0 0 1 478938
-0.002388 -0.000384 0.121338 0.287345 0.281333 -0.989012 -0.046218 1 0 0 0 0 0 1 479949
-0.002388 -0.000383 0.121338 0.287162 0.282626 -0.989745 -0.046249 1 0 0 0 0 0 1 480939
-0.002388 -0.000383 0.121338 0.287175 0.283370 -0.990457 -0.046280 1 0 0 0 0 0 1 481952
-0.002388 -0.000383 0.121338 0.287292 0.283836 -0.991127 -0.046311 1 0 0 0 0 0 1 482939
-0.002388 -0.000383 0.121338 0.287436 0.284167 -0.991805 -0.046343 1 0 0 0 0 0 1 483949
-0.002388 -0.000383 0.121338 0.287606 0.284423 -0.992461 -0.046374 1 0 0 0 0 0 1 484939
-0.002388 -0.000383 0.121338 0.287790 0.284656 -0.993136 -0.046405 1 0 0 0 0 0 1 485949
-0.002388 -0.000383 0.121338 0.287965 0.284863 -0.993797 -0.046436 1 0 0 0 0 0 1 486938
-0.002388 -0.000383 0.121338 0.288170 0.285068 -0.994492 -0.046468 1 0 0 0 0 0 1 487957
-0.002388 -0.000383 0.121338 0.288356 0.285252 -0.995150 -0.046499 1 0 0 0 0 0 1 488958
-0.002388 -0.000383 0.121338 0.288543 0.285452 -0.995816 -0.046530 1 0 0 0 0 0 1 489947
-0.002388 -0.000383 0.121338 0.288739 0.285648 -0.996496 -0.046562 1 0 0 0 0 0 1 490962
-0.002388 -0.000383 0.121338 0.288944 0.285836 -0.997167 -0.046593 1 0 0 0 0 0 1 491955
-0.002388 -0.000383 0.121338 0.289138 0.286026 -0.997815 -0.046624 1 0 0 0 0 0 1 492953
-0.002388 -0.000383 0.121338 0.289321 0.286221 -0.998496 -0.046655 1 0 0 0 0 0 1 493955
-0.002388 -0.000383 0.121338 0.289511 0.286411 -0.999160 -0.046686 1 0 0 0 0 0 1 494945
-0.002388 -0.000383 0.121338 0.289714 0.286613 -0.999824 -0.046718 1 0 0 0 0 0 1 495949
-0.002388 -0.000383 0.121338 0.289911 0.286793 -1.000501 -0.046749 1 0 0 0 0 0 1 496942
-0.002388 -0.000383 0.121338 0.290103 0.286996 -1.001163 -0.046780 1 0 0 0 0 0 1 497950
-0.002388 -0.000383 0.121338 0.290290 0.287182 -1.001843 -0.046812 1 0 0 0 0 0 1 498957
-0.002388 -0.000383 0.121338 0.290486 0.287362 -1.002507 -0.046843 1 0 0 0 0 0 1 499960
-0.002388 -0.000383 0.121338 0.290675 0.287561 -1.003175 -0.046874 1 0 0 0 0 0 1 500950
-0.002388 -0.000383 0.121338 0.290889 0.287760 -1.003845 -0.046905 1 0 0 0 0 0 1 501951
-0.002388 -0.000383 0.121338 0.291064 0.287947 -1.004512 -0.046936 1 0 0 0 0 0 1 502948
-0.002388 -0.000383 0.121338 0.291264 0.288147 -1.005175 -0.046968 1 0 0 0 0 0 1 503949
-0.002368 -0.000388 0.121328 0.028597 0.349898 -0.870356 -0.046999 1 0 0 0 0 0 1 504949
-0.002359 -0.000390 0.121324 0.122244 0.328749 -0.938844 -0.047030 1 0 0 0 0 0 1 505951
-0.002354 -0.000391 0.121323 0.190868 0.312888 -0.974790 -0.047061 1 0 0 0 0 0 1 506948
-0.002352 -0.000392 0.121323 0.227177 0.304489 -0.988961 -0.047093 1 0 0 0 0 0 1 507957
-0.002351 -0.000392 0.121323 0.245529 0.300315 -0.994461 -0.047124 1 0 0 0 0 0 1 508952
-0.002350 -0.000392 0.121322 0.254778 0.298304 -0.996836 -0.047155 1 0 0 0 0 0 1 509956
-0.002350 -0.000392 0.121322 0.259464 0.297397 -0.998092 -0.047186 1 0 0 0 0 0 1 510950
-0.002350 -0.000392 0.121322 0.261894 0.297030 -0.998964 -0.047218 1 0 0 0 0 0 1 511948
-0.002350 -0.000392 0.121322 0.263192 0.296955 -0.999702 -0.047249 1 0 0 0 0 0 1 512949
-0.002350 -0.000392 0.121322 0.263932 0.297005 -1.000382 -0.047280 1 0 0 0 0 0 1 513950
-0.002350 -0.000392 0.121322 0.264381 0.297134 -1.001051 -0.047311 1 0 0 0 0 0 1 514949
-0.002350 -0.000392 0.121322 0.264704 0.297294 -1.001721 -0.047343 1 0 0 0 0 0 1 515948
-0.002350 -0.000392 0.121322 0.264948 0.297473 -1.002375 -0.047374 1 0 0 0 0 0 1 516948
-0.002350 -0.000392 0.121322 0.265153 0.297664 -1.003053 -0.047405 1 0 0 0 0 0 1 517956
-0.002350 -0.000392 0.121322 0.265352 0.297853 -1.003704 -0.047436 1 0 0 0 0 0 1 518949
-0.002350 -0.000392 0.121322 0.265529 0.298048 -1.004365 -0.047468 1 0 0 0 0 0 1 519949
-0.002350 -0.000392 0.121322 0.265703 0.298244 -1.005025 -0.047499 1 0 0 0 0 0 1 520947
-0.002350 -0.000392 0.121322 0.265886 0.298450 -1.005681 -0.047530 1 0 0 0 0 0 1 521950
-0.002350 -0.000392 0.121322 0.266065 0.298635 -1.006353 -0.047561 1 0 0 0 0 0 1 522948
-0.002350 -0.000392 0.121322 0.266240 0.298830 -1.007015 -0.047593 1 0 0 0 0 0 1 523947
-0.002350 -0.000392 0.121322 0.266411 0.299038 -1.007663 -0.047624 1 0 0 0 0 0 1 524947
-0.002350 -0.000392 0.121322 0.266590 0.299225 -1.008340 -0.047655 1 0 0 0 0 0 1 525952
-0.002350 -0.000392 0.121322 0.266765 0.299419 -1.009000 -0.047686 1 0 0 0 0 0 1 526948
-0.002350 -0.000392 0.121322 0.266936 0.299612 -1.009630 -0.047717 1 0 0 0 0 0 1 527931
-0.002350 -0.000392 0.121322 0.267116 0.299813 -1.010326 -0.047749 1 0 0 0 0 0 1 528958
-0.002350 -0.000392 0.121322 0.267289 0.300024 -1.011022 -0.047782 1 0 0 0 0 0 1 530017
-0.002350 -0.000392 0.121322 0.267482 0.300226 -1.011680 -0.047813 1 0 0 0 0 0 1 531013
-0.002350 -0.000392 0.121322 0.267651 0.300414 -1.012349 -0.047845 1 0 0 0 0 0 1 532015
-0.002355 -0.000374 0.121312 0.341566 0.047343 -0.868808 -0.047875 1 0 0 0 0 0 1 532981
-0.002358 -0.000365 0.121308 0.317201 0.136477 -0.941543 -0.047907 1 0 0 0 0 0 1 534010
-0.002359 -0.000360 0.121307 0.298209 0.202477 -0.979662 -0.047938 1 0 0 0 0 0 1 534986
-0.002360 -0.000358 0.121307 0.287849 0.237624 -0.994658 -0.047969 1 0 0 0 0 0 1 535982
-0.002360 -0.000357 0.121306 0.282569 0.255489 -1.000456 -0.048000 1 0 0 0 0 0 1 536982
-0.002341 -0.000361 0.121296 0.016932 0.326172 -0.867217 -0.048032 1 0 0 0 0 0 1 538008
-0.002332 -0.000363 0.121293 0.108928 0.309440 -0.936301 -0.048063 1 0 0 0 0 0 1 539006
-0.002327 -0.000364 0.121292 0.176734 0.295810 -0.972471 -0.048095 1 0 0 0 0 0 1 540019
-0.002325 -0.000364 0.121291 0.212617 0.288509 -0.986671 -0.048125 1 0 0 0 0 0 1 540982
-0.002324 -0.000364 0.121291 0.230759 0.284873 -0.992214 -0.048157 1 0 0 0 0 0 1 542020
-0.002323 -0.000365 0.121291 0.239875 0.283138 -0.994557 -0.048188 1 0 0 0 0 0 1 542991
-0.002323 -0.000365 0.121291 0.244505 0.282346 -0.995813 -0.048219 1 0 0 0 0 0 1 544005
-0.002323 -0.000365 0.121291 0.246892 0.282039 -0.996661 -0.048250 1 0 0 0 0 0 1 544989
-0.002323 -0.000365 0.121291 0.248168 0.281982 -0.997387 -0.048282 1 0 0 0 0 0 1 546005
-0.002323 -0.000365 0.121291 0.248891 0.282049 -0.998047 -0.048313 1 0 0 0 0 0 1 546989
-0.002323 -0.000365 0.121291 0.249330 0.282170 -0.998711 -0.048344 1 0 0 0 0 0 1 548005
-0.002323 -0.000365 0.121291 0.249626 0.282317 -0.999351 -0.048375 1 0 0 0 0 0 1 548991
-0.002323 -0.000365 0.121291 0.249857 0.282484 -0.999975 -0.048405 1 0 0 0 0 0 1 549949
-0.002323 -0.000365 0.121291 0.250045 0.282658 -1.000605 -0.048436 1 0 0 0 0 0 1 550936
-0.002323 -0.000365 0.121291 0.250214 0.282830 -1.001269 -0.048468 1 0 0 0 0 0 1 551946
-0.002323 -0.000365 0.121291 0.250397 0.283004 -1.001903 -0.048499 1 0 0 0 0 0 1 552936
-0.002323 -0.000365 0.121291 0.250558 0.283199 -1.002561 -0.048530 1 0 0 0 0 0 1 553946
-0.002323 -0.000365 0.121291 0.250729 0.283378 -1.003187 -0.048561 1 0 0 0 0 0 1 554935
-0.002328 -0.000346 0.121281 0.324686 0.030218 -0.859480 -0.048592 1 0 0 0 0 0 1 555937
-0.002331 -0.000337 0.121277 0.300314 0.119171 -0.932174 -0.048624 1 0 0 0 0 0 1 556947
-0.002332 -0.000333 0.121276 0.281332 0.185062 -0.970305 -0.048655 1 0 0 0 0 0 1 557937
-0.002333 -0.000330 0.121275 0.270980 0.220160 -0.985287 -0.048686 1 0 0 0 0 0 1 558936
-0.002333 -0.000329 0.121275 0.265704 0.238003 -0.991072 -0.048718 1 0 0 0 0 0 1 559947
-0.002333 -0.000329 0.121275 0.263092 0.247000 -0.993510 -0.048748 1 0 0 0 0 0 1 560935
-0.002334 -0.000328 0.121275 0.261856 0.251583 -0.994794 -0.048780 1 0 0 0 0 0 1 561946
-0.002334 -0.000328 0.121275 0.261312 0.253949 -0.995647 -0.048811 1 0 0 0 0 0 1 562937
-0.002334 -0.000328 0.121275 0.261117 0.255224 -0.996378 -0.048843 1 0 0 0 0 0 1 563953
-0.002334 -0.000328 0.121275 0.261112 0.255933 -0.997032 -0.048874 1 0 0 0 0 0 1 564942
-0.002315 -0.000332 0.121265 -0.002002 0.318097 -0.861753 -0.048906 1 0 0 0 0 0 1 565967
-0.002305 -0.000335 0.121262 0.091154 0.297076 -0.930183 -0.048936 1 0 0 0 0 0 1 566946
-0.002300 -0.000336 0.121261 0.159546 0.281314 -0.966104 -0.048968 1 0 0 0 0 0 1 567950
-0.002298 -0.000336 0.121260 0.195722 0.272927 -0.980237 -0.048999 1 0 0 0 0 0 1 568955
-0.002297 -0.000337 0.121260 0.213983 0.268753 -0.985714 -0.049030 1 0 0 0 0 0 1 569955
-0.002296 -0.000337 0.121260 0.223157 0.266745 -0.988037 -0.049061 1 0 0 0 0 0 1 570941
-0.002296 -0.000337 0.121260 0.227826 0.265811 -0.989260 -0.049092 1 0 0 0 0 0 1 571942
-0.002301 -0.000319 0.121249 0.304055 0.012067 -0.845588 -0.049124 1 0 0 0 0 0 1 572940
-0.002304 -0.000309 0.121246 0.280811 0.100575 -0.918352 -0.049155 1 0 0 0 0 0 1 573951
-0.002305 -0.000305 0.121244 0.262390 0.166256 -0.956498 -0.049187 1 0 0 0 0 0 1 574955
-0.002306 -0.000303 0.121244 0.252306 0.201254 -0.971494 -0.049218 1 0 0 0 0 0 1 575969
-0.002306 -0.000301 0.121244 0.247158 0.219005 -0.977235 -0.049249 1 0 0 0 0 0 1 576942
-0.002307 -0.000301 0.121244 0.244610 0.227982 -0.979670 -0.049280 1 0 0 0 0 0 1 577931
-0.002307 -0.000301 0.121244 0.243407 0.232529 -0.980937 -0.049311 1 0 0 0 0 0 1 578948
-0.002307 -0.000300 0.121244 0.242866 0.234876 -0.981786 -0.049343 1 0 0 0 0 0 1 579946
-0.002307 -0.000300 0.121244 0.242668 0.236130 -0.982478 -0.049374 1 0 0 0 0 0 1 580946
-0.002307 -0.000300 0.121244 0.242658 0.236846 -0.983123 -0.049405 1 0 0 0 0 0 1 581948
-0.002307 -0.000300 0.121244 0.242710 0.237259 -0.983760 -0.049436 1 0 0 0 0 0 1 582947
-0.002307 -0.000300 0.121244 0.242825 0.237562 -0.984391 -0.049468 1 0 0 0 0 0 1 583947
-0.002307 -0.000300 0.121244 0.242958 0.237780 -0.985007 -0.049499 1 0 0 0 0 0 1 584946
-0.002307 -0.000300 0.121244 0.243116 0.237956 -0.985633 -0.049530 1 0 0 0 0 0 1 585954
-0.002307 -0.000300 0.121244 0.243255 0.238122 -0.986253 -0.049561 1 0 0 0 0 0 1 586951
-0.002307 -0.000300 0.121244 0.243404 0.238285 -0.986883 -0.049593 1 0 0 0 0 0 1 587953
-0.002307 -0.000300 0.121244 0.243544 0.238438 -0.987495 -0.049624 1 0 0 0 0 0 1 588947
-0.002307 -0.000300 0.121244 0.243708 0.238586 -0.988124 -0.049655 1 0 0 0 0 0 1 589949
-0.002307 -0.000300 0.121244 0.243850 0.238738 -0.988740 -0.049686 1 0 0 0 0 0 1 590948
-0.002307 -0.000300 0.121244 0.244011 0.238897 -0.989354 -0.049718 1 0 0 0 0 0 1 591948
-0.002307 -0.000300 0.121244 0.244169 0.239037 -0.989991 -0.049749 1 0 0 0 0 0 1 592952
-0.002307 -0.000300 0.121244 0.244311 0.239189 -0.990608 -0.049780 1 0 0 0 0 0 1 593952
-0.002307 -0.000300 0.121244 0.244483 0.239345 -0.991226 -0.049811 1 0 0 0 0 0 1 594948
-0.002307 -0.000300 0.121244 0.244618 0.239490 -0.991850 -0.049843 1 0 0 0 0 0 1 595950
-0.002312 -0.000282 0.121233 0.318629 -0.013814 -0.847690 -0.049873 1 0 0 0 0 0 1 596929
-0.002315 -0.000273 0.121230 0.294324 0.074791 -0.920403 -0.049905 1 0 0 0 0 0 1 597949
-0.002316 -0.000268 0.121228 0.275379 0.140486 -0.958527 -0.049936 1 0 0 0 0 0 1 598945
-0.002317 -0.000266 0.121228 0.265035 0.175495 -0.973497 -0.049968 1 0 0 0 0 0 1 599945
-0.002317 -0.000265 0.121228 0.259765 0.193256 -0.979255 -0.049999 1 0 0 0 0 0 1 600944
-0.002318 -0.000264 0.121228 0.257155 0.202204 -0.981685 -0.050030 1 0 0 0 0 0 1 601949
-0.002318 -0.000264 0.121228 0.255908 0.206756 -0.982928 -0.050061 1 0 0 0 0 0 1 602948
-0.002318 -0.000264 0.121228 0.255370 0.209085 -0.983769 -0.050093 1 0 0 0 0 0 1 603947
-0.002318 -0.000264 0.121228 0.255166 0.210323 -0.984467 -0.050124 1 0 0 0 0 0 1 604945
-0.002318 -0.000264 0.121228 0.255143 0.211002 -0.985094 -0.050155 1 0 0 0 0 0 1 605939
-0.002318 -0.000264 0.121228 0.255230 0.211410 -0.985726 -0.050187 1 0 0 0 0 0 1 606954
-0.002318 -0.000264 0.121228 0.255331 0.211687 -0.986338 -0.050217 1 0 0 0 0 0 1 607937
-0.002318 -0.000264 0.121228 0.255469 0.211887 -0.986948 -0.050249 1 0 0 0 0 0 1 608941
-0.002318 -0.000264 0.121228 0.255608 0.212050 -0.987570 -0.050280 1 0 0 0 0 0 1 609944
-0.002318 -0.000264 0.121228 0.255770 0.212204 -0.988186 -0.050311 1 0 0 0 0 0 1 610946
-0.002318 -0.000264 0.121228 0.255929 0.212338 -0.988799 -0.050343 1 0 0 0 0 0 1 611945
-0.002318 -0.000264 0.121228 0.256076 0.212472 -0.989407 -0.050374 1 0 0 0 0 0 1 612945
-0.002318 -0.000264 0.121228 0.256254 0.212610 -0.990020 -0.050405 1 0 0 0 0 0 1 613947
-0.002318 -0.000264 0.121228 0.256404 0.212745 -0.990647 -0.050436 1 0 0 0 0 0 1 614946
-0.002318 -0.000264 0.121228 0.256553 0.212868 -0.991249 -0.050468 1 0 0 0 0 0 1 615946
-0.002318 -0.000264 0.121228 0.256728 0.213017 -0.991870 -0.050499 1 0 0 0 0 0 1 616949
-0.002318 -0.000264 0.121228 0.256872 0.213134 -0.992480 -0.050530 1 0 0 0 0 0 1 617952
-0.002318 -0.000264 0.121228 0.257036 0.213270 -0.993096 -0.050561 1 0 0 0 0 0 1 618936
-0.002318 -0.000264 0.121228 0.257196 0.213404 -0.993697 -0.050593 1 0 0 0 0 0 1 619945
-0.002318 -0.000264 0.121228 0.257354 0.213535 -0.994321 -0.050623 1 0 0 0 0 0 1 620933
-0.002318 -0.000264 0.121228 0.257506 0.213659 -0.994931 -0.050655 1 0 0 0 0 0 1 621944
-0.002318 -0.000264 0.121228 0.257667 0.213809 -0.995537 -0.050686 1 0 0 0 0 0 1 622934
-0.002318 -0.000264 0.121228 0.257835 0.213921 -0.996163 -0.050717 1 0 0 0 0 0 1 623943
-0.002318 -0.000264 0.121228 0.257977 0.214064 -0.996772 -0.050748 1 0 0 0 0 0 1 624934
-0.002318 -0.000264 0.121228 0.258158 0.214191 -0.997379 -0.050780 1 0 0 0 0 0 1 625935
-0.002318 -0.000264 0.121228 0.258297 0.214329 -0.998004 -0.050811 1 0 0 0 0 0 1 626943
-0.002318 -0.000264 0.121228 0.258468 0.214446 -0.998612 -0.050842 1 0 0 0 0 0 1 627933
-0.002318 -0.000264 0.121228 0.258622 0.214601 -0.999226 -0.050874 1 0 0 0 0 0 1 628943
-0.002318 -0.000264 0.121228 0.258774 0.214713 -0.999834 -0.050905 1 0 0 0 0 0 1 629934
-0.002323 -0.000245 0.121217 0.332838 -0.038772 -0.855383 -0.050936 1 0 0 0 0 0 1 630944
-0.002326 -0.000236 0.121213 0.308607 0.049576 -0.928081 -0.050967 1 0 0 0 0 0 1 631934
-0.002340 -0.000245 0.121201 0.467119 0.305203 -0.816621 -0.050999 1 0 0 0 0 0 1 632943
-0.002347 -0.000250 0.121197 0.396541 0.274386 -0.905919 -0.051030 1 0 0 0 0 0 1 633934
-0.002351 -0.000252 0.121196 0.345521 0.243064 -0.950348 -0.051061 1 0 0 0 0 0 1 634944
-0.002353 -0.000253 0.121195 0.318229 0.225845 -0.967628 -0.051096 1 0 0 0 0 0 1 636058
-0.002354 -0.000254 0.121195 0.304360 0.217123 -0.974167 -0.051128 1 0 0 0 0 0 1 637070
-0.002354 -0.000254 0.121195 0.297459 0.212801 -0.976844 -0.051159 1 0 0 0 0 0 1 638063
-0.002354 -0.000254 0.121195 0.294076 0.210696 -0.978184 -0.051190 1 0 0 0 0 0 1 639077
-0.002355 -0.000254 0.121195 0.292434 0.209686 -0.978970 -0.051218 1 0 0 0 0 0 1 639951
-0.002355 -0.000254 0.121195 0.291751 0.209270 -0.979733 -0.051253 1 0 0 0 0 0 1 641084
-0.002355 -0.000254 0.121195 0.291469 0.209124 -0.980344 -0.051284 1 0 0 0 0 0 1 642063
-0.002355 -0.000255 0.121195 0.291430 0.209098 -0.980958 -0.051315 1 0 0 0 0 0 1 643065
-0.002355 -0.000255 0.121195 0.291490 0.209166 -0.981565 -0.051347 1 0 0 0 0 0 1 644073
-0.002355 -0.000255 0.121195 0.291591 0.209241 -0.982084 -0.051374 1 0 0 0 0 0 1 644939
-0.002355 -0.000255 0.121195 0.291729 0.209344 -0.982681 -0.051405 1 0 0 0 0 0 1 645948
-0.002355 -0.000255 0.121195 0.291902 0.209468 -0.983274 -0.051436 1 0 0 0 0 0 1 646941
-0.002355 -0.000255 0.121195 0.292095 0.209603 -0.983956 -0.051472 1 0 0 0 0 0 1 648072
-0.002355 -0.000255 0.121195 0.292249 0.209713 -0.984476 -0.051499 1 0 0 0 0 0 1 648941
-0.002355 -0.000255 0.121195 0.292438 0.209861 -0.985149 -0.051534 1 0 0 0 0 0 1 650078
-0.002355 -0.000255 0.121195 0.292626 0.209986 -0.985753 -0.051565 1 0 0 0 0 0 1 651079
-0.002355 -0.000255 0.121195 0.292791 0.210114 -0.986339 -0.051596 1 0 0 0 0 0 1 652070
-0.002355 -0.000255 0.121195 0.292980 0.210239 -0.986943 -0.051628 1 0 0 0 0 0 1 653071
-0.002355 -0.000255 0.121195 0.293146 0.210369 -0.987534 -0.051659 1 0 0 0 0 0 1 654070
-0.002355 -0.000255 0.121195 0.293334 0.210494 -0.988137 -0.051690 1 0 0 0 0 0 1 655070
-0.002355 -0.000255 0.121195 0.293501 0.210624 -0.988728 -0.051721 1 0 0 0 0 0 1 656069
-0.002355 -0.000255 0.121195 0.293677 0.210751 -0.989325 -0.051753 1 0 0 0 0 0 1 657069
-0.002355 -0.000255 0.121195 0.293878 0.210885 -0.989970 -0.051786 1 0 0 0 0 0 1 658139
-0.002355 -0.000255 0.121195 0.294045 0.211015 -0.990563 -0.051817 1 0 0 0 0 0 1 659141
-0.002355 -0.000255 0.121195 0.294233 0.211139 -0.991164 -0.051849 1 0 0 0 0 0 1 660138
-0.002355 -0.000255 0.121195 0.294404 0.211272 -0.991770 -0.051881 1 0 0 0 0 0 1 661161
-0.002355 -0.000255 0.121195 0.294588 0.211394 -0.992359 -0.051911 1 0 0 0 0 0 1 662138
-0.002355 -0.000255 0.121195 0.294749 0.211520 -0.992932 -0.051941 1 0 0 0 0 0 1 663107
-0.002355 -0.000255 0.121195 0.294937 0.211644 -0.993534 -0.051973 1 0 0 0 0 0 1 664104
-0.002355 -0.000255 0.121195 0.295110 0.211780 -0.994151 -0.052005 1 0 0 0 0 0 1 665146
-0.002355 -0.000255 0.121195 0.295287 0.211893 -0.994749 -0.052036 1 0 0 0 0 0 1 666126
-0.002355 -0.000255 0.121195 0.295459 0.212015 -0.995313 -0.052066 1 0 0 0 0 0 1 667101
-0.002355 -0.000255 0.121195 0.295646 0.212151 -0.995922 -0.052097 1 0 0 0 0 0 1 668102
-0.002355 -0.000255 0.121195 0.295823 0.212290 -0.996550 -0.052131 1 0 0 0 0 0 1 669163
-0.002355 -0.000255 0.121195 0.295982 0.212394 -0.997056 -0.052157 1 0 0 0 0 0 1 670000
-0.002355 -0.000255 0.121195 0.296167 0.212537 -0.997710 -0.052191 1 0 0 0 0 0 1 671105
-0.002355 -0.000255 0.121195 0.296359 0.212665 -0.998325 -0.052223 1 0 0 0 0 0 1 672125
-0.002355 -0.000255 0.121195 0.296524 0.212793 -0.998912 -0.052254 1 0 0 0 0 0 1 673117
-0.002355 -0.000255 0.121195 0.296714 0.212919 -0.999520 -0.052286 1 0 0 0 0 0 1 674125
-0.002355 -0.000255 0.121195 0.296876 0.213046 -1.000098 -0.052316 1 0 0 0 0 0 1 675102
-0.002355 -0.000255 0.121195 0.297058 0.213178 -1.000714 -0.052348 1 0 0 0 0 0 1 676134
-0.002355 -0.000255 0.121195 0.297242 0.213296 -1.001335 -0.052380 1 0 0 0 0 0 1 677152
-0.002355 -0.000255 0.121195 0.297411 0.213430 -1.001907 -0.052411 1 0 0 0 0 0 1 678128
-0.002355 -0.000255 0.121195 0.297603 0.213557 -1.002516 -0.052442 1 0 0 0 0 0 1 679140
-0.002355 -0.000255 0.121195 0.297768 0.213687 -1.003105 -0.052473 1 0 0 0 0 0 1 680134
-0.002355 -0.000255 0.121195 0.297964 0.213817 -1.003733 -0.052506 1 0 0 0 0 0 1 681176
-0.002355 -0.000255 0.121195 0.298123 0.213941 -1.004299 -0.052536 1 0 0 0 0 0 1 682134
-0.002355 -0.000255 0.121195 0.298312 0.214066 -1.004904 -0.052567 1 0 0 0 0 0 1 683137
-0.002355 -0.000255 0.121195 0.298476 0.214180 -1.005469 -0.052597 1 0 0 0 0 0 1 684103
-0.002355 -0.000255 0.121195 0.298664 0.214317 -1.006087 -0.052629 1 0 0 0 0 0 1 685119
-0.002355 -0.000255 0.121195 0.298831 0.214449 -1.006684 -0.052661 1 0 0 0 0 0 1 686127
-0.002355 -0.000255 0.121195 0.299007 0.214562 -1.007279 -0.052691 1 0 0 0 0 0 1 687102
-0.002355 -0.000255 0.121195 0.299181 0.214699 -1.007866 -0.052722 1 0 0 0 0 0 1 688103
-0.002355 -0.000255 0.121195 0.299372 0.214827 -1.008478 -0.052754 1 0 0 0 0 0 1 689119
-0.002355 -0.000255 0.121195 0.299520 0.214943 -1.009007 -0.052782 1 0 0 0 0 0 1 690014
-0.002355 -0.000255 0.121195 0.299718 0.215087 -1.009676 -0.052817 1 0 0 0 0 0 1 691135
-0.002355 -0.000255 0.121195 0.299901 0.215207 -1.010259 -0.052847 1 0 0 0 0 0 1 692102
-0.002355 -0.000255 0.121195 0.300078 0.215344 -1.010887 -0.052881 1 0 0 0 0 0 1 693162
-0.002355 -0.000255 0.121195 0.300261 0.215465 -1.011472 -0.052911 1 0 0 0 0 0 1 694131
-0.002355 -0.000255 0.121195 0.300427 0.215595 -1.012060 -0.052942 1 0 0 0 0 0 1 695126
-0.002355 -0.000255 0.121195 0.300612 0.215717 -1.012653 -0.052973 1 0 0 0 0 0 1 696108
-0.002355 -0.000255 0.121195 0.300784 0.215851 -1.013264 -0.053005 1 0 0 0 0 0 1 697140
-0.002355 -0.000255 0.121195 0.300948 0.215959 -1.013786 -0.053032 1 0 0 0 0 0 1 698005
-0.002355 -0.000255 0.121195 0.301137 0.216104 -1.014452 -0.053067 1 0 0 0 0 0 1 699129
-0.002355 -0.000255 0.121195 0.301307 0.216211 -1.015047 -0.053098 1 0 0 0 0 0 1 700126
-0.002368 -0.000268 0.121184 0.479256 0.406784 -0.865594 -0.053130 1 0 0 0 0 0 1 701142
-0.002374 -0.000275 0.121180 0.419441 0.341428 -0.940435 -0.053161 1 0 0 0 0 0 1 702126
-0.002377 -0.000279 0.121179 0.373997 0.292679 -0.979687 -0.053192 1 0 0 0 0 0 1 703129
-0.002379 -0.000280 0.121178 0.349528 0.266710 -0.995074 -0.053223 1 0 0 0 0 0 1 704126
-0.002380 -0.000281 0.121178 0.337114 0.253626 -1.000993 -0.053256 1 0 0 0 0 0 1 705164
-0.002380 -0.000282 0.121178 0.330917 0.247107 -1.003383 -0.053284 1 0 0 0 0 0 1 706068
-0.002361 -0.000286 0.121168 0.063436 0.305959 -0.868161 -0.053315 1 0 0 0 0 0 1 707057
-0.002352 -0.000289 0.121165 0.154406 0.283257 -0.936480 -0.053346 1 0 0 0 0 0 1 708068
-0.002347 -0.000290 0.121164 0.221662 0.266653 -0.972281 -0.053377 1 0 0 0 0 0 1 709057
-0.002345 -0.000290 0.121163 0.257292 0.257838 -0.986351 -0.053409 1 0 0 0 0 0 1 710057
-0.002344 -0.000291 0.121163 0.275293 0.253442 -0.991767 -0.053440 1 0 0 0 0 0 1 711068
-0.002343 -0.000291 0.121163 0.284361 0.251287 -0.994042 -0.053471 1 0 0 0 0 0 1 712055
-0.002343 -0.000291 0.121163 0.288971 0.250299 -0.995214 -0.053503 1 0 0 0 0 0 1 713067
-0.002343 -0.000291 0.121163 0.291349 0.249868 -0.996007 -0.053534 1 0 0 0 0 0 1 714058
-0.002343 -0.000291 0.121163 0.292614 0.249739 -0.996670 -0.053565 1 0 0 0 0 0 1 715066
-0.002343 -0.000291 0.121163 0.293345 0.249727 -0.997278 -0.053596 1 0 0 0 0 0 1 716056
-0.002343 -0.000291 0.121163 0.293803 0.249803 -0.997861 -0.053628 1 0 0 0 0 0 1 717067
-0.002343 -0.000291 0.121163 0.294102 0.249906 -0.998447 -0.053659 1 0 0 0 0 0 1 718058
-0.002343 -0.000291 0.121163 0.294338 0.250047 -0.999033 -0.053690 1 0 0 0 0 0 1 719067
-0.002343 -0.000291 0.121163 0.294552 0.250187 -0.999624 -0.053722 1 0 0 0 0 0 1 720086
-0.002343 -0.000291 0.121163 0.294740 0.250317 -1.000200 -0.053753 1 0 0 0 0 0 1 721078
-0.002343 -0.000291 0.121163 0.294911 0.250460 -1.000777 -0.053784 1 0 0 0 0 0 1 722070
-0.002343 -0.000291 0.121163 0.295102 0.250611 -1.001359 -0.053815 1 0 0 0 0 0 1 723072
-0.002343 -0.000291 0.121163 0.295266 0.250748 -1.001942 -0.053846 1 0 0 0 0 0 1 724063
-0.002343 -0.000291 0.121163 0.295447 0.250902 -1.002523 -0.053878 1 0 0 0 0 0 1 725072
-0.002343 -0.000291 0.121163 0.295610 0.251040 -1.003109 -0.053909 1 0 0 0 0 0 1 726069
-0.002343 -0.000291 0.121163 0.295790 0.251194 -1.003686 -0.053940 1 0 0 0 0 0 1 727073
-0.002343 -0.000291 0.121163 0.295974 0.251349 -1.004344 -0.053975 1 0 0 0 0 0 1 728193
-0.002343 -0.000291 0.121163 0.296120 0.251487 -1.004841 -0.054003 1 0 0 0 0 0 1 729070
-0.002343 -0.000291 0.121163 0.296293 0.251622 -1.005432 -0.054034 1 0 0 0 0 0 1 730065
-0.002343 -0.000291 0.121163 0.296475 0.251776 -1.006013 -0.054065 1 0 0 0 0 0 1 731075
-0.002343 -0.000291 0.121163 0.296635 0.251911 -1.006589 -0.054096 1 0 0 0 0 0 1 732054
-0.002343 -0.000291 0.121163 0.296817 0.252066 -1.007172 -0.054128 1 0 0 0 0 0 1 733067
-0.002343 -0.000291 0.121163 0.296981 0.252204 -1.007761 -0.054159 1 0 0 0 0 0 1 734069
-0.002343 -0.000291 0.121163 0.297159 0.252357 -1.008335 -0.054190 1 0 0 0 0 0 1 735067
-0.002343 -0.000291 0.121163 0.297323 0.252495 -1.008923 -0.054221 1 0 0 0 0 0 1 736067
-0.002343 -0.000291 0.121163 0.297502 0.252648 -1.009498 -0.054253 1 0 0 0 0 0 1 737067
-0.002343 -0.000291 0.121163 0.297666 0.252786 -1.010085 -0.054284 1 0 0 0 0 0 1 738066
-0.002343 -0.000291 0.121163 0.297836 0.252931 -1.010648 -0.054315 1 0 0 0 0 0 1 739068
-0.002343 -0.000291 0.121163 0.298008 0.253076 -1.011248 -0.054346 1 0 0 0 0 0 1 740070
-0.002343 -0.000291 0.121163 0.298176 0.253219 -1.011821 -0.054377 1 0 0 0 0 0 1 741052
-0.002343 -0.000291 0.121163 0.298359 0.253376 -1.012406 -0.054409 1 0 0 0 0 0 1 742069
-0.002343 -0.000291 0.121163 0.298523 0.253514 -1.012995 -0.054440 1 0 0 0 0 0 1 743070
-0.002356 -0.000305 0.121152 0.476667 0.444282 -0.863203 -0.054471 1 0 0 0 0 0 1 744066
-0.002362 -0.000312 0.121148 0.416999 0.379150 -0.937995 -0.054502 1 0 0 0 0 0 1 745048
-0.002365 -0.000315 0.121147 0.371632 0.330505 -0.977232 -0.054534 1 0 0 0 0 0 1 746065
-0.002367 -0.000317 0.121147 0.347207 0.304622 -0.992586 -0.054565 1 0 0 0 0 0 1 747067
-0.002368 -0.000318 0.121146 0.334805 0.291566 -0.998457 -0.054596 1 0 0 0 0 0 1 748065
-0.002368 -0.000318 0.121146 0.328637 0.285078 -1.000901 -0.054628 1 0 0 0 0 0 1 749065
-0.002368 -0.000318 0.121146 0.325637 0.281942 -1.002156 -0.054661 1 0 0 0 0 0 1 750125
-0.002369 -0.000318 0.121146 0.324225 0.280440 -1.002966 -0.054692 1 0 0 0 0 0 1 751131
-0.002369 -0.000319 0.121146 0.323599 0.279763 -1.003599 -0.054722 1 0 0 0 0 0 1 752101
-0.002369 -0.000319 0.121146 0.323380 0.279514 -1.004224 -0.054755 1 0 0 0 0 0 1 753137
-0.002369 -0.000319 0.121146 0.323362 0.279463 -1.004798 -0.054786 1 0 0 0 0 0 1 754124
-0.002369 -0.000319 0.121146 0.323454 0.279525 -1.005388 -0.054817 1 0 0 0 0 0 1 755134
-0.002369 -0.000319 0.121146 0.323576 0.279620 -1.005944 -0.054847 1 0 0 0 0 0 1 756099
-0.002369 -0.000319 0.121146 0.323747 0.279749 -1.006514 -0.054879 1 0 0 0 0 0 1 757116
-0.002369 -0.000319 0.121146 0.323908 0.279913 -1.007097 -0.054911 1 0 0 0 0 0 1 758123
-0.002369 -0.000319 0.121146 0.324089 0.280058 -1.007649 -0.054941 1 0 0 0 0 0 1 759097
-0.002369 -0.000319 0.121146 0.324273 0.280214 -1.008253 -0.054974 1 0 0 0 0 0 1 760139
-0.002369 -0.000319 0.121146 0.324463 0.280378 -1.008847 -0.055006 1 0 0 0 0 0 1 761174
-0.002369 -0.000319 0.121146 0.324640 0.280531 -1.009397 -0.055036 1 0 0 0 0 0 1 762133
-0.002369 -0.000319 0.121146 0.324825 0.280690 -1.009970 -0.055067 1 0 0 0 0 0 1 763134
-0.002369 -0.000319 0.121146 0.325007 0.280848 -1.010538 -0.055098 1 0 0 0 0 0 1 764124
-0.002369 -0.000319 0.121146 0.325200 0.281015 -1.011139 -0.055131 1 0 0 0 0 0 1 765172
-0.002369 -0.000319 0.121146 0.325376 0.281166 -1.011683 -0.055161 1 0 0 0 0 0 1 766122
-0.002369 -0.000319 0.121146 0.325561 0.281326 -1.012259 -0.055192 1 0 0 0 0 0 1 767126
-0.002369 -0.000319 0.121146 0.325740 0.281481 -1.012817 -0.055222 1 0 0 0 0 0 1 768100
-0.002369 -0.000319 0.121146 0.325915 0.281646 -1.013393 -0.055254 1 0 0 0 0 0 1 769116
-0.002369 -0.000319 0.121146 0.326107 0.281800 -1.013961 -0.055285 1 0 0 0 0 0 1 770098
-0.002369 -0.000319 0.121146 0.326302 0.281952 -1.014548 -0.055317 1 0 0 0 0 0 1 771133
-0.002350 -0.000323 0.121136 0.061509 0.344245 -0.878264 -0.055348 1 0 0 0 0 0 1 772124
-0.002340 -0.000325 0.121133 0.153719 0.323328 -0.946260 -0.055379 1 0 0 0 0 0 1 773122
-0.002335 -0.000326 0.121132 0.221590 0.307622 -0.981942 -0.055410 1 0 0 0 0 0 1 774093
-0.002333 -0.000327 0.121131 0.257530 0.299279 -0.995957 -0.055441 1 0 0 0 0 0 1 775109
-0.002332 -0.000327 0.121131 0.275697 0.295110 -1.001351 -0.055473 1 0 0 0 0 0 1 776128
-0.002331 -0.000327 0.121131 0.284825 0.293099 -1.003628 -0.055506 1 0 0 0 0 0 1 777161
-0.002331 -0.000327 0.121131 0.289460 0.292164 -1.004775 -0.055536 1 0 0 0 0 0 1 778126
-0.002331 -0.000328 0.121131 0.291867 0.291778 -1.005545 -0.055567 1 0 0 0 0 0 1 779124
-0.002331 -0.000328 0.121131 0.293130 0.291675 -1.006170 -0.055598 1 0 0 0 0 0 1 780107
-0.002331 -0.000328 0.121131 0.293868 0.291709 -1.006786 -0.055630 1 0 0 0 0 0 1 781142
-0.002331 -0.000328 0.121131 0.294306 0.291793 -1.007343 -0.055661 1 0 0 0 0 0 1 782122
-0.002331 -0.000328 0.121131 0.294596 0.291912 -1.007911 -0.055691 1 0 0 0 0 0 1 783108
-0.002331 -0.000328 0.121131 0.294847 0.292078 -1.008483 -0.055723 1 0 0 0 0 0 1 784122
-0.002331 -0.000328 0.121131 0.295036 0.292231 -1.009058 -0.055755 1 0 0 0 0 0 1 785139
-0.002331 -0.000328 0.121131 0.295235 0.292383 -1.009613 -0.055786 1 0 0 0 0 0 1 786123
-0.002331 -0.000328 0.121131 0.295402 0.292543 -1.010170 -0.055816 1 0 0 0 0 0 1 787108
-0.002331 -0.000328 0.121131 0.295567 0.292707 -1.010735 -0.055848 1 0 0 0 0 0 1 788108
-0.002331 -0.000328 0.121131 0.295741 0.292879 -1.011330 -0.055880 1 0 0 0 0 0 1 789159
-0.002331 -0.000328 0.121131 0.295888 0.293026 -1.011836 -0.055908 1 0 0 0 0 0 1 790055
-0.002331 -0.000328 0.121131 0.296055 0.293191 -1.012407 -0.055940 1 0 0 0 0 0 1 791064
-0.002331 -0.000328 0.121131 0.296231 0.293350 -1.012973 -0.055971 1 0 0 0 0 0 1 792054
-0.002331 -0.000328 0.121131 0.296385 0.293517 -1.013533 -0.056002 1 0 0 0 0 0 1 793054
-0.002331 -0.000328 0.121131 0.296551 0.293683 -1.014104 -0.056034 1 0 0 0 0 0 1 794065
-0.002331 -0.000328 0.121131 0.296729 0.293844 -1.014676 -0.056065 1 0 0 0 0 0 1 795065
-0.002331 -0.000328 0.121131 0.296881 0.294008 -1.015230 -0.056096 1 0 0 0 0 0 1 796053
-0.002331 -0.000328 0.121131 0.297047 0.294174 -1.015801 -0.056127 1 0 0 0 0 0 1 797064
-0.002331 -0.000328 0.121131 0.297223 0.294333 -1.016367 -0.056158 1 0 0 0 0 0 1 798054
-0.002331 -0.000328 0.121131 0.297379 0.294501 -1.016933 -0.056190 1 0 0 0 0 0 1 799064
-0.002331 -0.000328 0.121131 0.297542 0.294664 -1.017492 -0.056221 1 0 0 0 0 0 1 800054
-0.002331 -0.000328 0.121131 0.297724 0.294814 -1.018063 -0.056252 1 0 0 0 0 0 1 801064
-0.002331 -0.000328 0.121131 0.297876 0.294991 -1.018630 -0.056284 1 0 0 0 0 0 1 802066
-0.002331 -0.000328 0.121131 0.298041 0.295157 -1.019198 -0.056315 1 0 0 0 0 0 1 803071
-0.002331 -0.000328 0.121131 0.298207 0.295323 -1.019769 -0.056347 1 0 0 0 0 0 1 804081
-0.002331 -0.000328 0.121131 0.298382 0.295480 -1.020330 -0.056377 1 0 0 0 0 0 1 805062
-0.002312 -0.000332 0.121121 0.033374 0.357815 -0.883726 -0.056409 1 0 0 0 0 0 1 806064
-0.002302 -0.000334 0.121118 0.125347 0.336966 -0.951734 -0.056440 1 0 0 0 0 0 1 807069
-0.002298 -0.000335 0.121117 0.193103 0.321283 -0.987439 -0.056471 1 0 0 0 0 0 1 808060
-0.002295 -0.000336 0.121116 0.228983 0.312971 -1.001526 -0.056507 1 0 0 0 0 0 1 809218
-0.002294 -0.000336 0.121116 0.247060 0.308797 -1.006821 -0.056534 1 0 0 0 0 0 1 810060
-0.002293 -0.000336 0.121116 0.256166 0.306777 -1.009082 -0.056565 1 0 0 0 0 0 1 811073
-0.002293 -0.000336 0.121116 0.260779 0.305863 -1.010230 -0.056596 1 0 0 0 0 0 1 812071
-0.002293 -0.000337 0.121116 0.263173 0.305496 -1.011033 -0.056630 1 0 0 0 0 0 1 813143
-0.002293 -0.000337 0.121116 0.264420 0.305385 -1.011623 -0.056659 1 0 0 0 0 0 1 814065
-0.002293 -0.000337 0.121116 0.265121 0.305421 -1.012208 -0.056690 1 0 0 0 0 0 1 815068
-0.002293 -0.000337 0.121116 0.265554 0.305509 -1.012772 -0.056721 1 0 0 0 0 0 1 816064
-0.002293 -0.000337 0.121116 0.265838 0.305644 -1.013334 -0.056753 1 0 0 0 0 0 1 817065
-0.002293 -0.000337 0.121116 0.266039 0.305798 -1.013897 -0.056784 1 0 0 0 0 0 1 818063
-0.002293 -0.000337 0.121116 0.266225 0.305942 -1.014437 -0.056814 1 0 0 0 0 0 1 819044
-0.002293 -0.000337 0.121116 0.266397 0.306118 -1.015005 -0.056846 1 0 0 0 0 0 1 820064
-0.002274 -0.000341 0.121106 0.001375 0.368454 -0.878182 -0.056877 1 0 0 0 0 0 1 821062
-0.002264 -0.000343 0.121103 0.093191 0.347643 -0.946241 -0.056909 1 0 0 0 0 0 1 822067
-0.002265 -0.000326 0.121091 0.235265 0.076629 -0.836150 -0.056940 1 0 0 0 0 0 1 823067
-0.002265 -0.000317 0.121087 0.246933 0.155665 -0.921811 -0.056971 1 0 0 0 0 0 1 824069
-0.002266 -0.000313 0.121085 0.246066 0.216519 -0.964481 -0.057002 1 0 0 0 0 0 1 825063
-0.002266 -0.000311 0.121085 0.244766 0.249099 -0.981051 -0.057037 1 0 0 0 0 0 1 826154
-0.002266 -0.000310 0.121085 0.243979 0.265644 -0.987277 -0.057067 1 0 0 0 0 0 1 827123
-0.002266 -0.000309 0.121085 0.243588 0.274010 -0.989830 -0.057098 1 0 0 0 0 0 1 828131
-0.002266 -0.000309 0.121085 0.243457 0.278258 -0.991089 -0.057130 1 0 0 0 0 0 1 829138
-0.002266 -0.000309 0.121085 0.243438 0.280454 -0.991838 -0.057160 1 0 0 0 0 0 1 830100
-0.002266 -0.000309 0.121085 0.243494 0.281638 -0.992476 -0.057191 1 0 0 0 0 0 1 831100
-0.002266 -0.000309 0.121085 0.243590 0.282294 -0.993064 -0.057223 1 0 0 0 0 0 1 832122
-0.002266 -0.000309 0.121085 0.243710 0.282711 -0.993601 -0.057253 1 0 0 0 0 0 1 833096
-0.002247 -0.000313 0.121075 -0.021340 0.345185 -0.856623 -0.057285 1 0 0 0 0 0 1 834096
-0.002238 -0.000316 0.121071 0.070326 0.324426 -0.924694 -0.057316 1 0 0 0 0 0 1 835103
-0.002233 -0.000317 0.121070 0.137918 0.308783 -0.960405 -0.057347 1 0 0 0 0 0 1 836101
-0.002230 -0.000317 0.121070 0.173690 0.300479 -0.974395 -0.057379 1 0 0 0 0 0 1 837096
-0.002229 -0.000318 0.121070 0.191733 0.296336 -0.979765 -0.057411 1 0 0 0 0 0 1 838130
-0.002229 -0.000318 0.121069 0.200791 0.294324 -0.981983 -0.057441 1 0 0 0 0 0 1 839098
-0.002228 -0.000318 0.121069 0.205365 0.293406 -0.983112 -0.057472 1 0 0 0 0 0 1 840098
-0.002228 -0.000318 0.121069 0.207713 0.293019 -0.983853 -0.057504 1 0 0 0 0 0 1 841097
-0.002228 -0.000318 0.121069 0.208944 0.292906 -0.984475 -0.057536 1 0 0 0 0 0 1 842130
-0.002228 -0.000318 0.121069 0.209612 0.292931 -0.985034 -0.057567 1 0 0 0 0 0 1 843129
-0.002228 -0.000318 0.121069 0.209997 0.293025 -0.985577 -0.057598 1 0 0 0 0 0 1 844128
-0.002228 -0.000318 0.121069 0.210255 0.293131 -0.986132 -0.057630 1 0 0 0 0 0 1 845146
-0.002228 -0.000318 0.121069 0.210439 0.293287 -0.986645 -0.057660 1 0 0 0 0 0 1 846119
-0.002241 -0.000332 0.121059 0.389253 0.484659 -0.836438 -0.057692 1 0 0 0 0 0 1 847128
-0.002248 -0.000338 0.121055 0.329801 0.419944 -0.910931 -0.057722 1 0 0 0 0 0 1 848096
-0.002251 -0.000342 0.121054 0.284540 0.371512 -0.949987 -0.057754 1 0 0 0 0 0 1 849099
-0.002252 -0.000344 0.121053 0.260174 0.345729 -0.965263 -0.057786 1 0 0 0 0 0 1 850125
-0.002253 -0.000345 0.121053 0.247759 0.332742 -0.971061 -0.057816 1 0 0 0 0 0 1 851100
-0.002235 -0.000349 0.121043 -0.023656 0.388481 -0.835753 -0.057847 1 0 0 0 0 0 1 852098
-0.002225 -0.000352 0.121039 0.064702 0.364421 -0.904457 -0.057879 1 0 0 0 0 0 1 853098
-0.002221 -0.000353 0.121038 0.130623 0.347145 -0.940412 -0.057911 1 0 0 0 0 0 1 854128
-0.002219 -0.000354 0.121038 0.165543 0.338016 -0.954456 -0.057941 1 0 0 0 0 0 1 855098
-0.002217 -0.000354 0.121038 0.183173 0.333473 -0.959826 -0.057973 1 0 0 0 0 0 1 856110
-0.002217 -0.000354 0.121038 0.192031 0.331273 -0.962066 -0.058005 1 0 0 0 0 0 1 857143
-0.002217 -0.000354 0.121038 0.196482 0.330251 -0.963173 -0.058036 1 0 0 0 0 0 1 858122
-0.002216 -0.000354 0.121038 0.198770 0.329844 -0.963902 -0.058067 1 0 0 0 0 0 1 859124
-0.002216 -0.000354 0.121038 0.199972 0.329709 -0.964488 -0.058098 1 0 0 0 0 0 1 860106
-0.002216 -0.000354 0.121038 0.200619 0.329754 -0.965060 -0.058130 1 0 0 0 0 0 1 861156
-0.002216 -0.000354 0.121038 0.200988 0.329836 -0.965529 -0.058158 1 0 0 0 0 0 1 862054
-0.002216 -0.000354 0.121038 0.201231 0.329981 -0.966051 -0.058190 1 0 0 0 0 0 1 863054
-0.002216 -0.000354 0.121038 0.201399 0.330135 -0.966573 -0.058221 1 0 0 0 0 0 1 864062
-0.002216 -0.000354 0.121038 0.201545 0.330300 -0.967086 -0.058252 1 0 0 0 0 0 1 865053
-0.002216 -0.000354 0.121038 0.201681 0.330472 -0.967622 -0.058284 1 0 0 0 0 0 1 866062
-0.002216 -0.000354 0.121038 0.201791 0.330650 -0.968125 -0.058315 1 0 0 0 0 0 1 867068
-0.002216 -0.000354 0.121038 0.201898 0.330824 -0.968653 -0.058346 1 0 0 0 0 0 1 868052
-0.002216 -0.000354 0.121038 0.202018 0.331000 -0.969166 -0.058377 1 0 0 0 0 0 1 869062
-0.002197 -0.000359 0.121028 -0.063131 0.393361 -0.831764 -0.058408 1 0 0 0 0 0 1 870052
-0.002188 -0.000361 0.121024 0.028240 0.372635 -0.899873 -0.058440 1 0 0 0 0 0 1 871062
-0.002183 -0.000362 0.121023 0.095644 0.357055 -0.935590 -0.058471 1 0 0 0 0 0 1 872050
-0.002181 -0.000363 0.121023 0.131328 0.348763 -0.949568 -0.058502 1 0 0 0 0 0 1 873062
-0.002180 -0.000363 0.121022 0.149306 0.344642 -0.954902 -0.058533 1 0 0 0 0 0 1 874052
-0.002179 -0.000363 0.121022 0.158341 0.342650 -0.957104 -0.058565 1 0 0 0 0 0 1 875061
-0.002179 -0.000363 0.121022 0.162874 0.341744 -0.958213 -0.058596 1 0 0 0 0 0 1 876051
-0.002179 -0.000363 0.121022 0.165201 0.341388 -0.958926 -0.058627 1 0 0 0 0 0 1 877050
-0.002179 -0.000363 0.121022 0.166395 0.341287 -0.959520 -0.058659 1 0 0 0 0 0 1 878062
-0.002179 -0.000363 0.121022 0.167036 0.341333 -0.960058 -0.058690 1 0 0 0 0 0 1 879061
-0.002178 -0.000363 0.121022 0.167397 0.341452 -0.960584 -0.058722 1 0 0 0 0 0 1 880073
-0.002178 -0.000363 0.121022 0.167627 0.341608 -0.961086 -0.058752 1 0 0 0 0 0 1 881059
-0.002178 -0.000363 0.121022 0.167788 0.341764 -0.961604 -0.058784 1 0 0 0 0 0 1 882064
-0.002178 -0.000363 0.121022 0.167918 0.341936 -0.962117 -0.058815 1 0 0 0 0 0 1 883068
-0.002178 -0.000363 0.121022 0.168009 0.342115 -0.962622 -0.058846 1 0 0 0 0 0 1 884056
-0.002178 -0.000363 0.121022 0.168135 0.342320 -0.963208 -0.058882 1 0 0 0 0 0 1 885217
-0.002178 -0.000363 0.121022 0.168201 0.342477 -0.963655 -0.058909 1 0 0 0 0 0 1 886066
-0.002178 -0.000363 0.121022 0.168313 0.342654 -0.964161 -0.058940 1 0 0 0 0 0 1 887069
-0.002178 -0.000363 0.121022 0.168393 0.342836 -0.964661 -0.058971 1 0 0 0 0 0 1 888061
-0.002178 -0.000363 0.121022 0.168482 0.343019 -0.965195 -0.059003 1 0 0 0 0 0 1 889068
-0.002178 -0.000363 0.121022 0.168571 0.343201 -0.965689 -0.059034 1 0 0 0 0 0 1 890069
-0.002178 -0.000363 0.121022 0.168651 0.343373 -0.966204 -0.059065 1 0 0 0 0 0 1 891066
-0.002159 -0.000368 0.121012 -0.096576 0.405773 -0.828559 -0.059096 1 0 0 0 0 0 1 892066
-0.002150 -0.000370 0.121009 -0.005395 0.385093 -0.896679 -0.059127 1 0 0 0 0 0 1 893062
-0.002145 -0.000371 0.121008 0.061911 0.369517 -0.932406 -0.059159 1 0 0 0 0 0 1 894062
-0.002143 -0.000372 0.121007 0.097530 0.361246 -0.946390 -0.059190 1 0 0 0 0 0 1 895061
-0.002142 -0.000372 0.121007 0.115482 0.357136 -0.951718 -0.059221 1 0 0 0 0 0 1 896062
-0.002141 -0.000372 0.121007 0.124477 0.355151 -0.953925 -0.059252 1 0 0 0 0 0 1 897062
-0.002141 -0.000372 0.121007 0.128994 0.354261 -0.955008 -0.059284 1 0 0 0 0 0 1 898061
-0.002141 -0.000372 0.121007 0.131284 0.353896 -0.955728 -0.059315 1 0 0 0 0 0 1 899066
-0.002141 -0.000372 0.121007 0.132463 0.353803 -0.956303 -0.059346 1 0 0 0 0 0 1 900064
-0.002154 -0.000386 0.120996 0.312125 0.545331 -0.805847 -0.059378 1 0 0 0 0 0 1 901066
-0.002160 -0.000393 0.120993 0.253004 0.480850 -0.880245 -0.059411 1 0 0 0 0 0 1 902128
-0.002163 -0.000396 0.120991 0.207924 0.432534 -0.919229 -0.059442 1 0 0 0 0 0 1 903125
-0.002165 -0.000398 0.120991 0.183613 0.406815 -0.934432 -0.059472 1 0 0 0 0 0 1 904096
-0.002171 -0.000381 0.120980 0.245918 0.137839 -0.794196 -0.059503 1 0 0 0 0 0 1 905096
-0.002174 -0.000372 0.120976 0.215608 0.218430 -0.867956 -0.059535 1 0 0 0 0 0 1 906119
-0.002176 -0.000368 0.120975 0.193632 0.280111 -0.906279 -0.059566 1 0 0 0 0 0 1 907095
-0.002177 -0.000365 0.120975 0.181771 0.313121 -0.921219 -0.059597 1 0 0 0 0 0 1 908094
-0.002177 -0.000364 0.120975 0.175703 0.329885 -0.926879 -0.059629 1 0 0 0 0 0 1 909098
-0.002177 -0.000364 0.120974 0.172676 0.338400 -0.929201 -0.059661 1 0 0 0 0 0 1 910129
-0.002177 -0.000363 0.120974 0.171188 0.342724 -0.930321 -0.059692 1 0 0 0 0 0 1 911128
-0.002178 -0.000363 0.120974 0.170469 0.344977 -0.931015 -0.059722 1 0 0 0 0 0 1 912097
-0.002178 -0.000363 0.120974 0.170150 0.346203 -0.931578 -0.059753 1 0 0 0 0 0 1 913096
-0.002178 -0.000363 0.120974 0.170059 0.346896 -0.932106 -0.059786 1 0 0 0 0 0 1 914122
-0.002178 -0.000363 0.120974 0.170035 0.347336 -0.932605 -0.059817 1 0 0 0 0 0 1 915125
-0.002178 -0.000363 0.120974 0.170078 0.347643 -0.933086 -0.059847 1 0 0 0 0 0 1 916095
-0.002178 -0.000363 0.120974 0.170144 0.347902 -0.933576 -0.059879 1 0 0 0 0 0 1 917097
-0.002178 -0.000363 0.120974 0.170218 0.348107 -0.934075 -0.059910 1 0 0 0 0 0 1 918120
-0.002178 -0.000363 0.120974 0.170296 0.348308 -0.934543 -0.059941 1 0 0 0 0 0 1 919094
-0.002178 -0.000363 0.120974 0.170387 0.348497 -0.935046 -0.059973 1 0 0 0 0 0 1 920128
-0.002159 -0.000368 0.120965 -0.095024 0.410937 -0.797238 -0.060006 1 0 0 0 0 0 1 921165
-0.002162 -0.000384 0.120950 0.175054 0.581830 -0.714139 -0.060036 1 0 0 0 0 0 1 922130
-0.002164 -0.000392 0.120945 0.182927 0.501778 -0.823714 -0.060067 1 0 0 0 0 0 1 923123
-0.002165 -0.000396 0.120944 0.173249 0.445117 -0.876118 -0.060098 1 0 0 0 0 0 1 924129
-0.002165 -0.000398 0.120943 0.166747 0.415132 -0.896100 -0.060129 1 0 0 0 0 0 1 925097
-0.002165 -0.000399 0.120943 0.163274 0.400052 -0.903533 -0.060160 1 0 0 0 0 0 1 926096
-0.002166 -0.000399 0.120943 0.161494 0.392581 -0.906449 -0.060192 1 0 0 0 0 0 1 927117
-0.002166 -0.000399 0.120943 0.160633 0.388940 -0.907771 -0.060222 1 0 0 0 0 0 1 928096
-0.002166 -0.000400 0.120943 0.160226 0.387213 -0.908538 -0.060253 1 0 0 0 0 0 1 929094
-0.002166 -0.000400 0.120943 0.160074 0.386456 -0.909128 -0.060285 1 0 0 0 0 0 1 930118
-0.002166 -0.000400 0.120943 0.160031 0.386173 -0.909616 -0.060316 1 0 0 0 0 0 1 931096
-0.002166 -0.000400 0.120943 0.160045 0.386131 -0.910120 -0.060348 1 0 0 0 0 0 1 932128
-0.002166 -0.000400 0.120943 0.160109 0.386204 -0.910584 -0.060378 1 0 0 0 0 0 1 933093
-0.002166 -0.000400 0.120943 0.160176 0.386353 -0.911056 -0.060410 1 0 0 0 0 0 1 934119
-0.002166 -0.000400 0.120943 0.160244 0.386521 -0.911533 -0.060442 1 0 0 0 0 0 1 935119
-0.002166 -0.000400 0.120943 0.160330 0.386708 -0.912019 -0.060473 1 0 0 0 0 0 1 936121
-0.002166 -0.000400 0.120943 0.160407 0.386905 -0.912495 -0.060505 1 0 0 0 0 0 1 937154
-0.002166 -0.000400 0.120943 0.160485 0.387094 -0.912941 -0.060535 1 0 0 0 0 0 1 938103
-0.002166 -0.000400 0.120943 0.160569 0.387296 -0.913418 -0.060567 1 0 0 0 0 0 1 939116
-0.002166 -0.000400 0.120943 0.160663 0.387491 -0.913889 -0.060597 1 0 0 0 0 0 1 940102
-0.002166 -0.000400 0.120943 0.160741 0.387687 -0.914362 -0.060630 1 0 0 0 0 0 1 941131
-0.002166 -0.000400 0.120943 0.160817 0.387892 -0.914825 -0.060660 1 0 0 0 0 0 1 942104
-0.002171 -0.000381 0.120932 0.235664 0.131813 -0.769121 -0.060692 1 0 0 0 0 0 1 943135
-0.002187 -0.000386 0.120918 0.390792 0.410389 -0.689602 -0.060723 1 0 0 0 0 0 1 944118
-0.002195 -0.000388 0.120913 0.312797 0.410877 -0.801131 -0.060755 1 0 0 0 0 0 1 945152
-0.002199 -0.000389 0.120911 0.257350 0.397109 -0.854227 -0.060784 1 0 0 0 0 0 1 946060
-0.002201 -0.000390 0.120910 0.227697 0.388854 -0.874466 -0.060815 1 0 0 0 0 0 1 947049
-0.002202 -0.000390 0.120910 0.212613 0.384657 -0.881976 -0.060846 1 0 0 0 0 0 1 948060
-0.002202 -0.000390 0.120910 0.205030 0.382620 -0.884901 -0.060877 1 0 0 0 0 0 1 949048
-0.002202 -0.000390 0.120910 0.201281 0.381697 -0.886219 -0.060909 1 0 0 0 0 0 1 950059
-0.002202 -0.000390 0.120910 0.199444 0.381319 -0.886974 -0.060939 1 0 0 0 0 0 1 951048
-0.002202 -0.000390 0.120910 0.198577 0.381240 -0.887537 -0.060971 1 0 0 0 0 0 1 952058
-0.002203 -0.000391 0.120910 0.198200 0.381295 -0.888028 -0.061002 1 0 0 0 0 0 1 953048
-0.002203 -0.000391 0.120910 0.198050 0.381431 -0.888504 -0.061034 1 0 0 0 0 0 1 954058
-0.002203 -0.000391 0.120910 0.198038 0.381581 -0.888952 -0.061065 1 0 0 0 0 0 1 955048
-0.002203 -0.000391 0.120910 0.198074 0.381758 -0.889413 -0.061096 1 0 0 0 0 0 1 956058
-0.002203 -0.000391 0.120910 0.198150 0.381944 -0.889864 -0.061127 1 0 0 0 0 0 1 957049
-0.002203 -0.000391 0.120910 0.198228 0.382147 -0.890332 -0.061159 1 0 0 0 0 0 1 958060
-0.002203 -0.000391 0.120910 0.198318 0.382332 -0.890769 -0.061189 1 0 0 0 0 0 1 959048
-0.002203 -0.000391 0.120910 0.198423 0.382517 -0.891241 -0.061221 1 0 0 0 0 0 1 960059
-0.002203 -0.000391 0.120910 0.198515 0.382718 -0.891701 -0.061253 1 0 0 0 0 0 1 961081
-0.002203 -0.000391 0.120910 0.198620 0.382916 -0.892134 -0.061283 1 0 0 0 0 0 1 962051
-0.002203 -0.000391 0.120910 0.198724 0.383115 -0.892614 -0.061315 1 0 0 0 0 0 1 963064
-0.002203 -0.000391 0.120910 0.198824 0.383309 -0.893047 -0.061346 1 0 0 0 0 0 1 964054
-0.002203 -0.000391 0.120910 0.198916 0.383493 -0.893502 -0.061377 1 0 0 0 0 0 1 965044
-0.002203 -0.000391 0.120910 0.199018 0.383691 -0.893967 -0.061409 1 0 0 0 0 0 1 966064
-0.002203 -0.000391 0.120910 0.199136 0.383904 -0.894428 -0.061440 1 0 0 0 0 0 1 967065
-0.002203 -0.000391 0.120910 0.199221 0.384081 -0.894870 -0.061471 1 0 0 0 0 0 1 968047
-0.002208 -0.000372 0.120899 0.274073 0.127867 -0.748932 -0.061503 1 0 0 0 0 0 1 969066
-0.002211 -0.000363 0.120896 0.250212 0.214694 -0.820722 -0.061534 1 0 0 0 0 0 1 970059
-0.002212 -0.000358 0.120894 0.231497 0.279485 -0.858356 -0.061565 1 0 0 0 0 0 1 971068
-0.002213 -0.000356 0.120894 0.221265 0.314032 -0.873000 -0.061596 1 0 0 0 0 0 1 972047
-0.002213 -0.000355 0.120894 0.216028 0.331580 -0.878534 -0.061627 1 0 0 0 0 0 1 973060
-0.002213 -0.000354 0.120894 0.213407 0.340446 -0.880771 -0.061659 1 0 0 0 0 0 1 974061
-0.002213 -0.000354 0.120894 0.212141 0.344976 -0.881843 -0.061690 1 0 0 0 0 0 1 975061
-0.002213 -0.000354 0.120894 0.211547 0.347334 -0.882514 -0.061721 1 0 0 0 0 0 1 976059
-0.002213 -0.000354 0.120894 0.211307 0.348600 -0.883029 -0.061752 1 0 0 0 0 0 1 977058
-0.002214 -0.000354 0.120894 0.211240 0.349305 -0.883503 -0.061784 1 0 0 0 0 0 1 978057
-0.002214 -0.000354 0.120894 0.211270 0.349763 -0.883964 -0.061815 1 0 0 0 0 0 1 979052
-0.002214 -0.000354 0.120894 0.211331 0.350066 -0.884414 -0.061846 1 0 0 0 0 0 1 980068
-0.002214 -0.000354 0.120894 0.211413 0.350317 -0.884858 -0.061877 1 0 0 0 0 0 1 981062
-0.002214 -0.000354 0.120894 0.211500 0.350525 -0.885312 -0.061909 1 0 0 0 0 0 1 982063
-0.002214 -0.000354 0.120894 0.211609 0.350723 -0.885758 -0.061940 1 0 0 0 0 0 1 983059
-0.002214 -0.000354 0.120894 0.211704 0.350904 -0.886198 -0.061971 1 0 0 0 0 0 1 984058
-0.002214 -0.000354 0.120894 0.211806 0.351093 -0.886651 -0.062002 1 0 0 0 0 0 1 985058
-0.002214 -0.000354 0.120894 0.211915 0.351259 -0.887092 -0.062034 1 0 0 0 0 0 1 986058
-0.002214 -0.000354 0.120894 0.212039 0.351453 -0.887544 -0.062065 1 0 0 0 0 0 1 987058
-0.002219 -0.000336 0.120883 0.286886 0.095165 -0.741354 -0.062096 1 0 0 0 0 0 1 988059
-0.002222 -0.000326 0.120880 0.263076 0.181831 -0.813168 -0.062127 1 0 0 0 0 0 1 989058
-0.002223 -0.000322 0.120878 0.244403 0.246521 -0.850822 -0.062159 1 0 0 0 0 0 1 990060
-0.002224 -0.000320 0.120878 0.234181 0.281018 -0.865475 -0.062190 1 0 0 0 0 0 1 991058
-0.002224 -0.000318 0.120878 0.228941 0.298530 -0.870998 -0.062221 1 0 0 0 0 0 1 992059
-0.002224 -0.000318 0.120878 0.226334 0.307378 -0.873222 -0.062252 1 0 0 0 0 0 1 993058
-0.002224 -0.000318 0.120878 0.225079 0.311876 -0.874283 -0.062284 1 0 0 0 0 0 1 994062
-0.002224 -0.000317 0.120878 0.224492 0.314212 -0.874946 -0.062315 1 0 0 0 0 0 1 995060
-0.002224 -0.000317 0.120878 0.224270 0.315455 -0.875460 -0.062346 1 0 0 0 0 0 1 996058
-0.002224 -0.000317 0.120878 0.224195 0.316156 -0.875928 -0.062377 1 0 0 0 0 0 1 997058
-0.002224 -0.000317 0.120878 0.224221 0.316588 -0.876370 -0.062409 1 0 0 0 0 0 1 998058
-0.002224 -0.000317 0.120878 0.224293 0.316878 -0.876815 -0.062440 1 0 0 0 0 0 1 999057
-0.002224 -0.000317 0.120878 0.224373 0.317104 -0.877260 -0.062471 1 0 0 0 0 0 2 52
-0.002224 -0.000317 0.120878 0.224476 0.317288 -0.877657 -0.062500 1 0 0 0 0 0 2 1063
-0.002224 -0.000317 0.120878 0.224473 0.317301 -0.877662 -0.062500 1 0 0 0 0 0 2 2128
-0.002224 -0.000317 0.120878 0.224470 0.317314 -0.877669 -0.062500 1 0 0 0 0 0 2 3117
-0.002224 -0.000317 0.120878 0.224457 0.317317 -0.877664 -0.062500 1 0 0 0 0 0 2 4124
-0.002224 -0.000317 0.120878 0.224456 0.317318 -0.877663 -0.062500 1 0 0 0 0 0 2 5154
-0.002224 -0.000317 0.120878 0.224476 0.317323 -0.877663 -0.062500 1 0 0 0 0 0 2 6117
-0.002224 -0.000317 0.120878 0.224458 0.317318 -0.877663 -0.062500 1 0 0 0 0 0 2 7094
-0.002224 -0.000317 0.120878 0.224464 0.317326 -0.877656 -0.062500 1 0 0 0 0 0 2 8092
-0.002224 -0.000317 0.120878 0.224469 0.317316 -0.877669 -0.062500 1 0 0 0 0 0 2 9090
-0.002224 -0.000317 0.120878 0.224457 0.317317 -0.877664 -0.062500 1 0 0 0 0 0 2 10125
-0.002230 -0.000299 0.120867 0.299206 0.060895 -0.730825 -0.062500 1 0 0 0 0 0 2 11094
-0.002233 -0.000290 0.120864 0.275325 0.147254 -0.802255 -0.062500 1 0 0 0 0 0 2 12091
-0.002234 -0.000285 0.120862 0.256549 0.211720 -0.839472 -0.062500 1 0 0 0 0 0 2 13085
-0.002235 -0.000283 0.120862 0.246235 0.246025 -0.853707 -0.062500 1 0 0 0 0 0 2 14101
-0.002235 -0.000282 0.120862 0.240893 0.263384 -0.858800 -0.062500 1 0 0 0 0 0 2 15115
-0.002235 -0.000281 0.120862 0.238181 0.272058 -0.860584 -0.062500 1 0 0 0 0 0 2 16099
-0.002235 -0.000281 0.120862 0.236792 0.276399 -0.861213 -0.062500 1 0 0 0 0 0 2 17153
-0.002235 -0.000281 0.120862 0.236102 0.278572 -0.861427 -0.062500 1 0 0 0 0 0 2 18047
-0.002235 -0.000281 0.120862 0.235753 0.279671 -0.861502 -0.062500 1 0 0 0 0 0 2 19056
-0.002235 -0.000281 0.120862 0.235579 0.280200 -0.861531 -0.062500 1 0 0 0 0 0 2 20046
-0.002235 -0.000281 0.120862 0.235503 0.280481 -0.861547 -0.062500 1 0 0 0 0 0 2 21057
-0.002235 -0.000281 0.120862 0.235456 0.280604 -0.861543 -0.062500 1 0 0 0 0 0 2 22045
-0.002235 -0.000281 0.120862 0.235432 0.280680 -0.861543 -0.062500 1 0 0 0 0 0 2 23058
-0.002235 -0.000281 0.120862 0.235411 0.280711 -0.861550 -0.062500 1 0 0 0 0 0 2 24047
-0.002235 -0.000281 0.120862 0.235414 0.280733 -0.861551 -0.062500 1 0 0 0 0 0 2 25057
-0.002235 -0.000281 0.120862 0.235403 0.280737 -0.861545 -0.062500 1 0 0 0 0 0 2 26047
-0.002235 -0.000281 0.120862 0.235401 0.280737 -0.861544 -0.062500 1 0 0 0 0 0 2 27047
-0.002235 -0.000281 0.120862 0.235413 0.280734 -0.861550 -0.062500 1 0 0 0 0 0 2 28057
-0.002235 -0.000281 0.120862 0.235407 0.280757 -0.861544 -0.062500 1 0 0 0 0 0 2 29046
-0.002235 -0.000281 0.120862 0.235402 0.280739 -0.861544 -0.062500 1 0 0 0 0 0 2 30056
-0.002235 -0.000281 0.120862 0.235406 0.280757 -0.861543 -0.062500 1 0 0 0 0 0 2 31045
-0.002235 -0.000281 0.120862 0.235414 0.280736 -0.861550 -0.062500 1 0 0 0 0 0 2 32056
-0.002235 -0.000281 0.120862 0.235403 0.280736 -0.861544 -0.062500 1 0 0 0 0 0 2 33045
-0.002235 -0.000281 0.120862 0.235406 0.280757 -0.861543 -0.062500 1 0 0 0 0 0 2 34057
-0.002235 -0.000281 0.120862 0.235410 0.280748 -0.861557 -0.062500 1 0 0 0 0 0 2 35049
-0.002235 -0.000281 0.120862 0.235411 0.280747 -0.861538 -0.062500 1 0 0 0 0 0 2 36066
-0.002235 -0.000281 0.120862 0.235402 0.280738 -0.861543 -0.062500 1 0 0 0 0 0 2 37059
-0.002235 -0.000281 0.120862 0.235398 0.280748 -0.861550 -0.062500 1 0 0 0 0 0 2 38066
-0.002235 -0.000281 0.120862 0.235421 0.280744 -0.861544 -0.062500 1 0 0 0 0 0 2 39053
-0.002235 -0.000281 0.120862 0.235400 0.280749 -0.861550 -0.062500 1 0 0 0 0 0 2 40062
-0.002235 -0.000281 0.120862 0.235401 0.280738 -0.861544 -0.062500 1 0 0 0 0 0 2 41054
-0.002235 -0.000281 0.120862 0.235406 0.280757 -0.861543 -0.062500 1 0 0 0 0 0 2 42055
-0.002235 -0.000281 0.120862 0.235414 0.280736 -0.861550 -0.062500 1 0 0 0 0 0 2 43062
-0.002235 -0.000281 0.120862 0.235399 0.280748 -0.861551 -0.062500 1 0 0 0 0 0 2 44057
-0.002235 -0.000281 0.120862 0.235409 0.280746 -0.861538 -0.062500 1 0 0 0 0 0 2 45067
-0.002235 -0.000281 0.120862 0.235411 0.280746 -0.861556 -0.062500 1 0 0 0 0 0 2 46065
-0.002235 -0.000281 0.120862 0.235411 0.280746 -0.861538 -0.062500 1 0 0 0 0 0 2 47068
-0.002235 -0.000281 0.120862 0.235399 0.280749 -0.861550 -0.062500 1 0 0 0 0 0 2 48060
-0.002235 -0.000281 0.120862 0.235401 0.280738 -0.861544 -0.062500 1 0 0 0 0 0 2 49058
-0.002235 -0.000281 0.120862 0.235418 0.280754 -0.861550 -0.062500 1 0 0 0 0 0 2 50059
-0.002235 -0.000281 0.120862 0.235403 0.280739 -0.861544 -0.062500 1 0 0 0 0 0 2 51057
-0.002235 -0.000281 0.120862 0.235401 0.280737 -0.861544 -0.062500 1 0 0 0 0 0 2 52058
-0.002235 -0.000281 0.120862 0.235418 0.280754 -0.861550 -0.062500 1 0 0 0 0 0 2 53039
-0.002235 -0.000281 0.120862 0.235403 0.280738 -0.861544 -0.062500 1 0 0 0 0 0 2 54058
-0.002235 -0.000281 0.120862 0.235398 0.280748 -0.861551 -0.062500 1 0 0 0 0 0 2 55068
-0.002235 -0.000281 0.120862 0.235409 0.280746 -0.861537 -0.062500 1 0 0 0 0 0 2 56064
-0.002235 -0.000281 0.120862 0.235411 0.280746 -0.861556 -0.062500 1 0 0 0 0 0 2 57060
-0.002235 -0.000281 0.120862 0.235410 0.280746 -0.861538 -0.062500 1 0 0 0 0 0 2 58125
-0.002235 -0.000281 0.120862 0.235399 0.280749 -0.861550 -0.062500 1 0 0 0 0 0 2 59118
-0.002235 -0.000281 0.120862 0.235413 0.280735 -0.861551 -0.062500 1 0 0 0 0 0 2 60092
-0.002235 -0.000281 0.120862 0.235407 0.280757 -0.861544 -0.062500 1 0 0 0 0 0 2 61155
-0.002235 -0.000281 0.120862 0.235402 0.280739 -0.861544 -0.062500 1 0 0 0 0 0 2 62125
-0.002235 -0.000281 0.120862 0.235397 0.280748 -0.861550 -0.062500 1 0 0 0 0 0 2 63091
-0.002235 -0.000281 0.120862 0.235421 0.280744 -0.861544 -0.062500 1 0 0 0 0 0 2 64091
-0.002235 -0.000281 0.120862 0.235400 0.280749 -0.861551 -0.062500 1 0 0 0 0 0 2 65153
-0.002235 -0.000281 0.120862 0.235409 0.280747 -0.861538 -0.062500 1 0 0 0 0 0 2 66119
-0.002235 -0.000281 0.120862 0.235411 0.280747 -0.861556 -0.062500 1 0 0 0 0 0 2 67089
-0.002235 -0.000281 0.120862 0.235402 0.280738 -0.861545 -0.062500 1 0 0 0 0 0 2 68090
-0.002235 -0.000281 0.120862 0.235410 0.280745 -0.861537 -0.062500 1 0 0 0 0 0 2 69087
-0.002235 -0.000281 0.120862 0.235399 0.280749 -0.861549 -0.062500 1 0 0 0 0 0 2 70113
-0.002235 -0.000281 0.120862 0.235409 0.280747 -0.861557 -0.062500 1 0 0 0 0 0 2 71117
-0.002235 -0.000281 0.120862 0.235410 0.280746 -0.861539 -0.062500 1 0 0 0 0 0 2 72097
-0.002235 -0.000281 0.120862 0.235402 0.280737 -0.861543 -0.062500 1 0 0 0 0 0 2 73089
-0.002235 -0.000281 0.120862 0.235406 0.280757 -0.861543 -0.062500 1 0 0 0 0 0 2 74090
-0.002235 -0.000281 0.120862 0.235414 0.280736 -0.861550 -0.062500 1 0 0 0 0 0 2 75090
-0.002235 -0.000281 0.120862 0.235399 0.280748 -0.861551 -0.062500 1 0 0 0 0 0 2 76123
-0.002235 -0.000281 0.120862 0.235409 0.280746 -0.861537 -0.062500 1 0 0 0 0 0 2 77156
-0.002235 -0.000281 0.120862 0.235411 0.280746 -0.861556 -0.062500 1 0 0 0 0 0 2 78120
-0.002235 -0.000281 0.120862 0.235402 0.280737 -0.861545 -0.062500 1 0 0 0 0 0 2 79134
-0.002235 -0.000281 0.120862 0.235406 0.280757 -0.861544 -0.062500 1 0 0 0 0 0 2 80115
-0.002235 -0.000281 0.120862 0.235401 0.280739 -0.861544 -0.062500 1 0 0 0 0 0 2 81147
-0.002235 -0.000281 0.120862 0.235410 0.280745 -0.861557 -0.062500 1 0 0 0 0 0 2 82113
-0.002235 -0.000281 0.120862 0.235410 0.280746 -0.861538 -0.062500 1 0 0 0 0 0 2 83090
-0.002235 -0.000281 0.120862 0.235399 0.280749 -0.861550 -0.062500 1 0 0 0 0 0 2 84088
-0.002235 -0.000281 0.120862 0.235409 0.280747 -0.861537 -0.062500 1 0 0 0 0 0 2 85089
-0.002235 -0.000281 0.120862 0.235411 0.280747 -0.861556 -0.062500 1 0 0 0 0 0 2 86118
-0.002235 -0.000281 0.120862 0.235402 0.280738 -0.861545 -0.062500 1 0 0 0 0 0 2 87120
-0.002235 -0.000281 0.120862 0.235406 0.280757 -0.861544 -0.062500 1 0 0 0 0 0 2 88092
-0.002235 -0.000281 0.120862 0.235414 0.280736 -0.861550 -0.062500 1 0 0 0 0 0 2 89090
-0.002235 -0.000281 0.120862 0.235411 0.280745 -0.861537 -0.062500 1 0 0 0 0 0 2 90120
-0.002235 -0.000281 0.120862 0.235399 0.280749 -0.861550 -0.062500 1 0 0 0 0 0 2 91144
-0.002235 -0.000281 0.120862 0.235401 0.280738 -0.861544 -0.062500 1 0 0 0 0 0 2 92116
-0.002235 -0.000281 0.120862 0.235418 0.280754 -0.861550 -0.062500 1 0 0 0 0 0 2 93154
-0.002235 -0.000281 0.120862 0.235403 0.280738 -0.861544 -0.062500 1 0 0 0 0 0 2 94115
-0.002235 -0.000281 0.120862 0.235398 0.280748 -0.861550 -0.062500 1 0 0 0 0 0 2 95098
-0.002235 -0.000281 0.120862 0.235421 0.280744 -0.861544 -0.062500 1 0 0 0 0 0 2 96113
-0.002235 -0.000281 0.120862 0.235400 0.280749 -0.861550 -0.062500 1 0 0 0 0 0 2 97097
-0.002235 -0.000281 0.120862 0.235409 0.280747 -0.861537 -0.062500 1 0 0 0 0 0 2 98113
-0.002235 -0.000281 0.120862 0.235411 0.280747 -0.861556 -0.062500 1 0 0 0 0 0 2 99117
-0.002235 -0.000281 0.120862 0.235402 0.280737 -0.861545 -0.062500 1 0 0 0 0 0 2 100114
-0.002235 -0.000281 0.120862 0.235406 0.280757 -0.861544 -0.062500 1 0 0 0 0 0 2 101097
-0.002235 -0.000281 0.120862 0.235402 0.280739 -0.861544 -0.062500 1 0 0 0 0 0 2 102056
-0.002235 -0.000281 0.120862 0.235410 0.280746 -0.861557 -0.062500 1 0 0 0 0 0 2 103044
-0.002235 -0.000281 0.120862 0.235410 0.280746 -0.861538 -0.062500 1 0 0 0 0 0 2 104053
-0.002235 -0.000281 0.120862 0.235399 0.280749 -0.861550 -0.062500 1 0 0 0 0 0 2 105044
-0.002235 -0.000281 0.120862 0.235409 0.280747 -0.861537 -0.062500 1 0 0 0 0 0 2 106053
-0.002235 -0.000281 0.120862 0.235411 0.280747 -0.861556 -0.062500 1 0 0 0 0 0 2 107044
-0.002235 -0.000281 0.120862 0.235402 0.280738 -0.861545 -0.062500 1 0 0 0 0 0 2 108054
-0.002235 -0.000281 0.120862 0.235409 0.280745 -0.861537 -0.062500 1 0 0 0 0 0 2 109043
-0.002235 -0.000281 0.120862 0.235411 0.280746 -0.861556 -0.062500 1 0 0 0 0 0 2 110054
-0.002235 -0.000281 0.120862 0.235402 0.280737 -0.861545 -0.062500 1 0 0 0 0 0 2 111054
-0.002235 -0.000281 0.120862 0.235406 0.280757 -0.861544 -0.062500 1 0 0 0 0 0 2 112044
-0.002235 -0.000281 0.120862 0.235402 0.280739 -0.861544 -0.062500 1 0 0 0 0 0 2 113054
-0.002235 -0.000281 0.120862 0.235410 0.280745 -0.861557 -0.062500 1 0 0 0 0 0 2 114044
-0.002235 -0.000281 0.120862 0.235410 0.280746 -0.861538 -0.062500 1 0 0 0 0 0 2 115054
-0.002235 -0.000281 0.120862 0.235399 0.280749 -0.861550 -0.062500 1 0 0 0 0 0 2 116079
-0.002235 -0.000281 0.120862 0.235409 0.280747 -0.861537 -0.062500 1 0 0 0 0 0 2 117061
-0.002235 -0.000281 0.120862 0.235411 0.280747 -0.861556 -0.062500 1 0 0 0 0 0 2 118073
-0.002235 -0.000281 0.120862 0.235402 0.280738 -0.861545 -0.062500 1 0 0 0 0 0 2 119053
-0.002235 -0.000281 0.120862 0.235406 0.280757 -0.861544 -0.062500 1 0 0 0 0 0 2 120055
-0.002235 -0.000281 0.120862 0.235414 0.280736 -0.861550 -0.062500 1 0 0 0 0 0 2 121059
-0.002235 -0.000281 0.120862 0.235399 0.280748 -0.861551 -0.062500 1 0 0 0 0 0 2 122061
-0.002235 -0.000281 0.120862 0.235409 0.280746 -0.861538 -0.062500 1 0 0 0 0 0 2 123059
-0.002235 -0.000281 0.120862 0.235398 0.280749 -0.861550 -0.062500 1 0 0 0 0 0 2 124049
-0.002235 -0.000281 0.120862 0.235421 0.280744 -0.861544 -0.062500 1 0 0 0 0 0 2 125061
-0.002235 -0.000281 0.120862 0.235400 0.280749 -0.861550 -0.062500 1 0 0 0 0 0 2 126061
-0.002235 -0.000281 0.120862 0.235401 0.280738 -0.861544 -0.062500 1 0 0 0 0 0 2 127111
-0.002235 -0.000281 0.120862 0.235421 0.280742 -0.861543 -0.062500 1 0 0 0 0 0 2 128064
-0.002235 -0.000281 0.120862 0.235400 0.280749 -0.861550 -0.062500 1 0 0 0 0 0 2 129055
-0.002235 -0.000281 0.120862 0.235401 0.280738 -0.861544 -0.062500 1 0 0 0 0 0 2 130054
-0.002235 -0.000281 0.120862 0.235406 0.280757 -0.861543 -0.062500 1 0 0 0 0 0 2 131056
-0.002235 -0.000281 0.120862 0.235414 0.280736 -0.861550 -0.062500 1 0 0 0 0 0 2 132038
-0.002235 -0.000281 0.120862 0.235399 0.280748 -0.861551 -0.062500 1 0 0 0 0 0 2 133055
-0.002235 -0.000281 0.120862 0.235409 0.280746 -0.861538 -0.062500 1 0 0 0 0 0 2 134054
-0.002235 -0.000281 0.120862 0.235411 0.280746 -0.861556 -0.062500 1 0 0 0 0 0 2 135055
-0.002235 -0.000281 0.120862 0.235411 0.280746 -0.861538 -0.062500 1 0 0 0 0 0 2 136059
-0.002235 -0.000281 0.120862 0.235399 0.280749 -0.861550 -0.062500 1 0 0 0 0 0 2 137058
-0.002235 -0.000281 0.120862 0.235401 0.280738 -0.861544 -0.062500 1 0 0 0 0 0 2 138122
-0.002235 -0.000281 0.120862 0.235418 0.280754 -0.861550 -0.062500 1 0 0 0 0 0 2 139125
-0.002235 -0.000281 0.120862 0.235403 0.280738 -0.861544 -0.062500 1 0 0 0 0 0 2 140091
-0.002235 -0.000281 0.120862 0.235398 0.280748 -0.861551 -0.062500 1 0 0 0 0 0 2 141089
-0.002235 -0.000281 0.120862 0.235409 0.280747 -0.861538 -0.062500 1 0 0 0 0 0 2 142089
-0.002235 -0.000281 0.120862 0.235410 0.280746 -0.861556 -0.062500 1 0 0 0 0 0 2 143091
-0.002235 -0.000281 0.120862 0.235410 0.280746 -0.861538 -0.062500 1 0 0 0 0 0 2 144122
-0.002235 -0.000281 0.120862 0.235399 0.280750 -0.861550 -0.062500 1 0 0 0 0 0 2 145167
-0.002235 -0.000281 0.120862 0.235413 0.280735 -0.861551 -0.062500 1 0 0 0 0 0 2 146115
-0.002235 -0.000281 0.120862 0.235411 0.280745 -0.861538 -0.062500 1 0 0 0 0 0 2 147118
-0.002235 -0.000281 0.120862 0.235399 0.280749 -0.861550 -0.062500 1 0 0 0 0 0 2 148090
-0.002235 -0.000281 0.120862 0.235401 0.280738 -0.861544 -0.062500 1 0 0 0 0 0 2 149089
-0.002235 -0.000281 0.120862 0.235418 0.280754 -0.861550 -0.062500 1 0 0 0 0 0 2 150116
-0.002235 -0.000281 0.120862 0.235403 0.280738 -0.861544 -0.062500 1 0 0 0 0 0 2 151090
-0.002235 -0.000281 0.120862 0.235406 0.280757 -0.861543 -0.062500 1 0 0 0 0 0 2 152122
-0.002235 -0.000281 0.120862 0.235414 0.280736 -0.861550 -0.062500 1 0 0 0 0 0 2 153130
-0.002235 -0.000281 0.120862 0.235399 0.280748 -0.861551 -0.062500 1 0 0 0 0 0 2 154090
-0.002235 -0.000281 0.120862 0.235409 0.280746 -0.861538 -0.062500 1 0 0 0 0 0 2 155089
-0.002235 -0.000281 0.120862 0.235398 0.280749 -0.861550 -0.062500 1 0 0 0 0 0 2 156083
-0.002235 -0.000281 0.120862 0.235413 0.280735 -0.861551 -0.062500 1 0 0 0 0 0 2 157154
-0.002235 -0.000281 0.120862 0.235407 0.280757 -0.861544 -0.062500 1 0 0 0 0 0 2 158118
-0.002235 -0.000281 0.120862 0.235402 0.280739 -0.861544 -0.062500 1 0 0 0 0 0 2 159119
-0.002235 -0.000281 0.120862 0.235418 0.280754 -0.861550 -0.062500 1 0 0 0 0 0 2 160125
-0.002235 -0.000281 0.120862 0.235403 0.280739 -0.861544 -0.062500 1 0 0 0 0 0 2 161161
-0.002235 -0.000281 0.120862 0.235398 0.280748 -0.861551 -0.062500 1 0 0 0 0 0 2 162116
-0.002235 -0.000281 0.120862 0.235409 0.280747 -0.861538 -0.062500 1 0 0 0 0 0 2 163088
-0.002235 -0.000281 0.120862 0.235411 0.280747 -0.861556 -0.062500 1 0 0 0 0 0 2 164087
-0.002235 -0.000281 0.120862 0.235411 0.280747 -0.861538 -0.062500 1 0 0 0 0 0 2 165086
-0.002235 -0.000281 0.120862 0.235399 0.280750 -0.861550 -0.062500 1 0 0 0 0 0 2 166114
-0.002235 -0.000281 0.120862 0.235401 0.280738 -0.861544 -0.062500 1 0 0 0 0 0 2 167114
-0.002235 -0.000281 0.120862 0.235421 0.280743 -0.861543 -0.062500 1 0 0 0 0 0 2 168091
-0.002235 -0.000281 0.120862 0.235400 0.280749 -0.861550 -0.062500 1 0 0 0 0 0 2 169126
-0.002235 -0.000281 0.120862 0.235401 0.280738 -0.861544 -0.062500 1 0 0 0 0 0 2 170138
-0.002235 -0.000281 0.120862 0.235418 0.280754 -0.861550 -0.062500 1 0 0 0 0 0 2 171116
-0.002235 -0.000281 0.120862 0.235403 0.280738 -0.861544 -0.062500 1 0 0 0 0 0 2 172110
-0.002235 -0.000281 0.120862 0.235398 0.280748 -0.861551 -0.062500 1 0 0 0 0 0 2 173094
-0.002235 -0.000281 0.120862 0.235409 0.280746 -0.861537 -0.062500 1 0 0 0 0 0 2 174110
-0.002235 -0.000281 0.120862 0.235411 0.280746 -0.861556 -0.062500 1 0 0 0 0 0 2 175094
-0.002235 -0.000281 0.120862 0.235410 0.280746 -0.861538 -0.062500 1 0 0 0 0 0 2 176110
-0.002235 -0.000281 0.120862 0.235399 0.280749 -0.861550 -0.062500 1 0 0 0 0 0 2 177127
-0.002235 -0.000281 0.120862 0.235413 0.280735 -0.861551 -0.062500 1 0 0 0 0 0 2 178095
-0.002235 -0.000281 0.120862 0.235407 0.280757 -0.861544 -0.062500 1 0 0 0 0 0 2 179110
-0.002235 -0.000281 0.120862 0.235402 0.280739 -0.861544 -0.062500 1 0 0 0 0 0 2 180094
-0.002235 -0.000281 0.120862 0.235397 0.280749 -0.861550 -0.062500 1 0 0 0 0 0 2 181127
-0.002248 -0.000294 0.120851 0.414759 0.472738 -0.709999 -0.062500 1 0 0 0 0 0 2 182094
-0.002255 -0.000301 0.120847 0.355779 0.408471 -0.783723 -0.062500 1 0 0 0 0 0 2 183109
-0.002258 -0.000305 0.120846 0.310710 0.360205 -0.822140 -0.062500 1 0 0 0 0 0 2 184092
-0.002260 -0.000306 0.120845 0.286357 0.334425 -0.836822 -0.062500 1 0 0 0 0 0 2 185125
-0.002260 -0.000307 0.120845 0.273922 0.321351 -0.842083 -0.062500 1 0 0 0 0 0 2 186041
-0.002261 -0.000308 0.120845 0.267634 0.314784 -0.843925 -0.062500 1 0 0 0 0 0 2 187050
-0.002261 -0.000308 0.120845 0.264467 0.311494 -0.844564 -0.062500 1 0 0 0 0 0 2 188041
-0.002261 -0.000308 0.120845 0.262890 0.309866 -0.844794 -0.062500 1 0 0 0 0 0 2 189051
-0.002261 -0.000308 0.120845 0.262094 0.309046 -0.844869 -0.062500 1 0 0 0 0 0 2 190042
-0.002261 -0.000308 0.120845 0.261704 0.308622 -0.844900 -0.062500 1 0 0 0 0 0 2 191051
-0.002261 -0.000308 0.120845 0.261509 0.308414 -0.844908 -0.062500 1 0 0 0 0 0 2 192040
-0.002261 -0.000308 0.120845 0.261403 0.308318 -0.844912 -0.062500 1 0 0 0 0 0 2 193052
-0.002261 -0.000308 0.120845 0.261347 0.308260 -0.844914 -0.062500 1 0 0 0 0 0 2 194052
-0.002261 -0.000308 0.120845 0.261323 0.308251 -0.844914 -0.062500 1 0 0 0 0 0 2 195040
-0.002261 -0.000308 0.120845 0.261317 0.308231 -0.844915 -0.062500 1 0 0 0 0 0 2 196051
-0.002261 -0.000308 0.120845 0.261297 0.308224 -0.844915 -0.062500 1 0 0 0 0 0 2 197040
-0.002261 -0.000308 0.120845 0.261298 0.308212 -0.844909 -0.062500 1 0 0 0 0 0 2 198051
-0.002261 -0.000308 0.120845 0.261307 0.308220 -0.844921 -0.062500 1 0 0 0 0 0 2 199067
-0.002261 -0.000308 0.120845 0.261299 0.308212 -0.844909 -0.062500 1 0 0 0 0 0 2 200050
-0.002261 -0.000308 0.120845 0.261295 0.308223 -0.844915 -0.062500 1 0 0 0 0 0 2 201054
-0.002261 -0.000308 0.120845 0.261298 0.308212 -0.844909 -0.062500 1 0 0 0 0 0 2 202057
-0.002261 -0.000308 0.120845 0.261307 0.308220 -0.844921 -0.062500 1 0 0 0 0 0 2 203060
-0.002261 -0.000308 0.120845 0.261299 0.308212 -0.844909 -0.062500 1 0 0 0 0 0 2 204047
-0.002261 -0.000308 0.120845 0.261295 0.308223 -0.844915 -0.062500 1 0 0 0 0 0 2 205055
-0.002261 -0.000308 0.120845 0.261310 0.308209 -0.844915 -0.062500 1 0 0 0 0 0 2 206046
-0.002261 -0.000308 0.120845 0.261297 0.308223 -0.844915 -0.062500 1 0 0 0 0 0 2 207054
-0.002261 -0.000308 0.120845 0.261298 0.308212 -0.844909 -0.062500 1 0 0 0 0 0 2 208049
-0.002261 -0.000308 0.120845 0.261295 0.308223 -0.844915 -0.062500 1 0 0 0 0 0 2 209541
-0.002261 -0.000308 0.120845 0.261310 0.308210 -0.844915 -0.062500 1 0 0 0 0 0 2 210056
-0.002261 -0.000308 0.120845 0.261300 0.308211 -0.844908 -0.062500 1 0 0 0 0 0 2 211051
-0.002261 -0.000308 0.120845 0.261295 0.308223 -0.844914 -0.062500 1 0 0 0 0 0 2 212043
-0.002261 -0.000308 0.120845 0.261307 0.308221 -0.844921 -0.062500 1 0 0 0 0 0 2 213049
-0.002267 -0.000290 0.120834 0.335973 0.051893 -0.698010 -0.062500 1 0 0 0 0 0 2 214042
-0.002269 -0.000281 0.120831 0.312133 0.138218 -0.769476 -0.062500 1 0 0 0 0 0 2 215049
-0.002271 -0.000276 0.120829 0.293388 0.202654 -0.806719 -0.062500 1 0 0 0 0 0 2 216062
-0.002272 -0.000274 0.120829 0.283058 0.236950 -0.820952 -0.062500 1 0 0 0 0 0 2 217052
-0.002272 -0.000273 0.120829 0.277719 0.254291 -0.826042 -0.062500 1 0 0 0 0 0 2 218056
-0.002272 -0.000272 0.120829 0.275004 0.262972 -0.827834 -0.062500 1 0 0 0 0 0 2 219052
-0.002272 -0.000272 0.120829 0.273635 0.267318 -0.828465 -0.062500 1 0 0 0 0 0 2 220055
-0.002272 -0.000272 0.120829 0.272936 0.269494 -0.828674 -0.062500 1 0 0 0 0 0 2 221052
-0.002272 -0.000272 0.120829 0.272581 0.270573 -0.828749 -0.062500 1 0 0 0 0 0 2 222053
-0.002272 -0.000272 0.120829 0.272415 0.271108 -0.828771 -0.062500 1 0 0 0 0 0 2 223051
-0.002272 -0.000272 0.120829 0.272332 0.271381 -0.828793 -0.062500 1 0 0 0 0 0 2 224051
-0.002272 -0.000272 0.120829 0.272288 0.271523 -0.828790 -0.062500 1 0 0 0 0 0 2 225050
-0.002272 -0.000272 0.120829 0.272260 0.271581 -0.828790 -0.062500 1 0 0 0 0 0 2 226051
-0.002272 -0.000272 0.120829 0.272247 0.271618 -0.828790 -0.062500 1 0 0 0 0 0 2 227050
-0.002272 -0.000272 0.120829 0.272251 0.271641 -0.828790 -0.062500 1 0 0 0 0 0 2 228054
-0.002272 -0.000272 0.120829 0.272237 0.271657 -0.828790 -0.062500 1 0 0 0 0 0 2 229056
-0.002272 -0.000272 0.120829 0.272247 0.271656 -0.828796 -0.062500 1 0 0 0 0 0 2 230050
-0.002272 -0.000272 0.120829 0.272237 0.271659 -0.828791 -0.062500 1 0 0 0 0 0 2 231051
-0.002272 -0.000272 0.120829 0.272235 0.271659 -0.828790 -0.062500 1 0 0 0 0 0 2 232050
-0.002272 -0.000272 0.120829 0.272235 0.271659 -0.828790 -0.062500 1 0 0 0 0 0 2 233050
-0.002272 -0.000272 0.120829 0.272247 0.271657 -0.828796 -0.062500 1 0 0 0 0 0 2 234054
-0.002272 -0.000272 0.120829 0.272240 0.271647 -0.828784 -0.062500 1 0 0 0 0 0 2 235032
-0.002272 -0.000272 0.120829 0.272236 0.271658 -0.828789 -0.062500 1 0 0 0 0 0 2 236050
-0.002272 -0.000272 0.120829 0.272248 0.271656 -0.828796 -0.062500 1 0 0 0 0 0 2 237050
-0.002272 -0.000272 0.120829 0.272237 0.271659 -0.828791 -0.062500 1 0 0 0 0 0 2 238109
-0.002272 -0.000272 0.120829 0.272236 0.271659 -0.828790 -0.062500 1 0 0 0 0 0 2 239115
-0.002272 -0.000272 0.120829 0.272227 0.271650 -0.828797 -0.062500 1 0 0 0 0 0 2 240118
-0.002272 -0.000272 0.120829 0.272246 0.271655 -0.828797 -0.062500 1 0 0 0 0 0 2 241156
-0.002272 -0.000272 0.120829 0.272236 0.271659 -0.828791 -0.062500 1 0 0 0 0 0 2 242115
-0.002272 -0.000272 0.120829 0.272235 0.271659 -0.828790 -0.062500 1 0 0 0 0 0 2 243108
-0.002272 -0.000272 0.120829 0.272238 0.271647 -0.828783 -0.062500 1 0 0 0 0 0 2 244099
-0.002272 -0.000272 0.120829 0.272247 0.271655 -0.828796 -0.062500 1 0 0 0 0 0 2 245154
-0.002272 -0.000272 0.120829 0.272236 0.271658 -0.828791 -0.062500 1 0 0 0 0 0 2 246111
-0.002272 -0.000272 0.120829 0.272235 0.271659 -0.828790 -0.062500 1 0 0 0 0 0 2 247109
-0.002272 -0.000272 0.120829 0.272247 0.271656 -0.828796 -0.062500 1 0 0 0 0 0 2 248084
-0.002272 -0.000272 0.120829 0.272237 0.271659 -0.828791 -0.062500 1 0 0 0 0 0 2 249124
-0.002272 -0.000272 0.120829 0.272235 0.271659 -0.828790 -0.062500 1 0 0 0 0 0 2 250105
-0.002272 -0.000272 0.120829 0.272235 0.271659 -0.828790 -0.062500 1 0 0 0 0 0 2 251114
-0.002272 -0.000272 0.120829 0.272247 0.271656 -0.828796 -0.062500 1 0 0 0 0 0 2 252106
-0.002272 -0.000272 0.120829 0.272236 0.271659 -0.828791 -0.062500 1 0 0 0 0 0 2 253149
-0.002272 -0.000272 0.120829 0.272239 0.271648 -0.828783 -0.062500 1 0 0 0 0 0 2 254092
-0.002272 -0.000272 0.120829 0.272248 0.271655 -0.828795 -0.062500 1 0 0 0 0 0 2 255109
-0.002272 -0.000272 0.120829 0.272237 0.271658 -0.828790 -0.062500 1 0 0 0 0 0 2 256090
-0.002272 -0.000272 0.120829 0.272236 0.271659 -0.828790 -0.062500 1 0 0 0 0 0 2 257122
-0.002272 -0.000272 0.120829 0.272235 0.271659 -0.828790 -0.062500 1 0 0 0 0 0 2 258111
-0.002272 -0.000272 0.120829 0.272247 0.271656 -0.828796 -0.062500 1 0 0 0 0 0 2 259105
-0.002272 -0.000272 0.120829 0.272237 0.271659 -0.828791 -0.062500 1 0 0 0 0 0 2 260091
-0.002272 -0.000272 0.120829 0.272227 0.271651 -0.828797 -0.062500 1 0 0 0 0 0 2 261144
-0.002272 -0.000272 0.120829 0.272234 0.271658 -0.828791 -0.062500 1 0 0 0 0 0 2 262109
-0.002272 -0.000272 0.120829 0.272250 0.271644 -0.828790 -0.062500 1 0 0 0 0 0 2 263093
-0.002272 -0.000272 0.120829 0.272237 0.271657 -0.828790 -0.062500 1 0 0 0 0 0 2 264108
-0.002272 -0.000272 0.120829 0.272235 0.271658 -0.828790 -0.062500 1 0 0 0 0 0 2 265091
-0.002272 -0.000272 0.120829 0.272247 0.271656 -0.828796 -0.062500 1 0 0 0 0 0 2 266107
-0.002272 -0.000272 0.120829 0.272236 0.271658 -0.828791 -0.062500 1 0 0 0 0 0 2 267092
-0.002272 -0.000272 0.120829 0.272235 0.271659 -0.828790 -0.062500 1 0 0 0 0 0 2 268119
-0.002272 -0.000272 0.120829 0.272235 0.271659 -0.828790 -0.062500 1 0 0 0 0 0 2 269141
-0.002272 -0.000272 0.120829 0.272247 0.271656 -0.828796 -0.062500 1 0 0 0 0 0 2 270049
-0.002272 -0.000272 0.120829 0.272236 0.271659 -0.828791 -0.062500 1 0 0 0 0 0 2 271038
-0.002272 -0.000272 0.120829 0.272235 0.271659 -0.828790 -0.062500 1 0 0 0 0 0 2 272049
-0.002272 -0.000272 0.120829 0.272251 0.271645 -0.828790 -0.062500 1 0 0 0 0 0 2 273037
-0.002272 -0.000272 0.120829 0.272237 0.271657 -0.828790 -0.062500 1 0 0 0 0 0 2 274048
-0.002272 -0.000272 0.120829 0.272236 0.271659 -0.828790 -0.062500 1 0 0 0 0 0 2 275037
-0.002272 -0.000272 0.120829 0.272235 0.271659 -0.828790 -0.062500 1 0 0 0 0 0 2 276047
-0.002272 -0.000272 0.120829 0.272247 0.271656 -0.828796 -0.062500 1 0 0 0 0 0 2 277038
-0.002272 -0.000272 0.120829 0.272237 0.271659 -0.828791 -0.062500 1 0 0 0 0 0 2 278037
-0.002272 -0.000272 0.120829 0.272235 0.271659 -0.828790 -0.062500 1 0 0 0 0 0 2 279048
-0.002272 -0.000272 0.120829 0.272239 0.271648 -0.828803 -0.062500 1 0 0 0 0 0 2 280038
-0.002272 -0.000272 0.120829 0.272235 0.271658 -0.828792 -0.062500 1 0 0 0 0 0 2 281048
-0.002272 -0.000272 0.120829 0.272238 0.271647 -0.828784 -0.062500 1 0 0 0 0 0 2 282063
-0.002272 -0.000272 0.120829 0.272235 0.271657 -0.828789 -0.062500 1 0 0 0 0 0 2 283047
-0.002272 -0.000272 0.120829 0.272247 0.271656 -0.828796 -0.062500 1 0 0 0 0 0 2 284048
-0.002253 -0.000276 0.120819 0.006013 0.334125 -0.690445 -0.062500 1 0 0 0 0 0 2 285055
-0.002244 -0.000278 0.120815 0.096621 0.313330 -0.757748 -0.062500 1 0 0 0 0 0 2 286056
-0.002239 -0.000279 0.120814 0.163567 0.297631 -0.792821 -0.062500 1 0 0 0 0 0 2 287045
-0.002237 -0.000280 0.120814 0.198941 0.289213 -0.806218 -0.062500 1 0 0 0 0 0 2 288040
-0.002236 -0.000280 0.120814 0.216742 0.284935 -0.811026 -0.062500 1 0 0 0 0 0 2 289041
-0.002235 -0.000280 0.120814 0.225624 0.282785 -0.812703 -0.062500 1 0 0 0 0 0 2 290068
-0.002235 -0.000281 0.120814 0.230067 0.281702 -0.813293 -0.062500 1 0 0 0 0 0 2 291049
-0.002235 -0.000281 0.120814 0.232275 0.281161 -0.813493 -0.062500 1 0 0 0 0 0 2 292046
-0.002235 -0.000281 0.120814 0.233375 0.280897 -0.813568 -0.062500 1 0 0 0 0 0 2 293052
-0.002235 -0.000281 0.120814 0.233920 0.280745 -0.813594 -0.062500 1 0 0 0 0 0 2 294052
-0.002234 -0.000281 0.120814 0.234208 0.280684 -0.813602 -0.062500 1 0 0 0 0 0 2 295050
-0.002234 -0.000281 0.120814 0.234332 0.280656 -0.813600 -0.062500 1 0 0 0 0 0 2 296049
-0.002234 -0.000281 0.120814 0.234398 0.280640 -0.813611 -0.062500 1 0 0 0 0 0 2 297049
-0.002234 -0.000281 0.120814 0.234437 0.280631 -0.813611 -0.062500 1 0 0 0 0 0 2 298048
-0.002234 -0.000281 0.120814 0.234463 0.280625 -0.813604 -0.062500 1 0 0 0 0 0 2 299051
-0.002234 -0.000281 0.120814 0.234457 0.280615 -0.813610 -0.062500 1 0 0 0 0 0 2 300048
-0.002234 -0.000281 0.120814 0.234476 0.280620 -0.813610 -0.062500 1 0 0 0 0 0 2 301050
-0.002234 -0.000281 0.120814 0.234465 0.280624 -0.813604 -0.062500 1 0 0 0 0 0 2 302059
-0.002234 -0.000281 0.120814 0.234476 0.280621 -0.813610 -0.062500 1 0 0 0 0 0 2 303051
-0.002234 -0.000281 0.120814 0.234478 0.280621 -0.813610 -0.062500 1 0 0 0 0 0 2 304048
-0.002234 -0.000281 0.120814 0.234478 0.280621 -0.813611 -0.062500 1 0 0 0 0 0 2 305048
-0.002234 -0.000281 0.120814 0.234466 0.280624 -0.813604 -0.062500 1 0 0 0 0 0 2 306048
-0.002234 -0.000281 0.120814 0.234477 0.280622 -0.813610 -0.062500 1 0 0 0 0 0 2 307046
-0.002234 -0.000281 0.120814 0.234478 0.280622 -0.813610 -0.062500 1 0 0 0 0 0 2 308048
-0.002234 -0.000281 0.120814 0.234466 0.280624 -0.813604 -0.062500 1 0 0 0 0 0 2 309048
-0.002234 -0.000281 0.120814 0.234476 0.280622 -0.813610 -0.062500 1 0 0 0 0 0 2 310048
-0.002234 -0.000281 0.120814 0.234478 0.280622 -0.813611 -0.062500 1 0 0 0 0 0 2 311053
-0.002234 -0.000281 0.120814 0.234466 0.280625 -0.813604 -0.062500 1 0 0 0 0 0 2 312049
-0.002234 -0.000281 0.120814 0.234476 0.280622 -0.813610 -0.062500 1 0 0 0 0 0 2 313048
-0.002234 -0.000281 0.120814 0.234481 0.280610 -0.813604 -0.062500 1 0 0 0 0 0 2 314031
-0.002234 -0.000281 0.120814 0.234479 0.280620 -0.813610 -0.062500 1 0 0 0 0 0 2 315046
-0.002234 -0.000281 0.120814 0.234466 0.280624 -0.813604 -0.062500 1 0 0 0 0 0 2 316046
-0.002234 -0.000281 0.120814 0.234477 0.280622 -0.813610 -0.062500 1 0 0 0 0 0 2 317037
-0.002234 -0.000281 0.120814 0.234470 0.280613 -0.813617 -0.062500 1 0 0 0 0 0 2 318048
-0.002234 -0.000281 0.120814 0.234465 0.280623 -0.813605 -0.062500 1 0 0 0 0 0 2 319047
-0.002234 -0.000281 0.120814 0.234476 0.280622 -0.813610 -0.062500 1 0 0 0 0 0 2 320047
-0.002234 -0.000281 0.120814 0.234477 0.280622 -0.813611 -0.062500 1 0 0 0 0 0 2 321046
-0.002234 -0.000281 0.120814 0.234465 0.280625 -0.813605 -0.062500 1 0 0 0 0 0 2 322044
-0.002234 -0.000281 0.120814 0.234476 0.280622 -0.813610 -0.062500 1 0 0 0 0 0 2 323054
-0.002234 -0.000281 0.120814 0.234481 0.280610 -0.813604 -0.062500 1 0 0 0 0 0 2 324045
-0.002234 -0.000281 0.120814 0.234478 0.280620 -0.813610 -0.062500 1 0 0 0 0 0 2 325045
-0.002234 -0.000281 0.120814 0.234466 0.280624 -0.813604 -0.062500 1 0 0 0 0 0 2 326048
-0.002234 -0.000281 0.120814 0.234476 0.280622 -0.813610 -0.062500 1 0 0 0 0 0 2 327047
-0.002234 -0.000281 0.120814 0.234478 0.280622 -0.813610 -0.062500 1 0 0 0 0 0 2 328043
-0.002234 -0.000281 0.120814 0.234466 0.280625 -0.813604 -0.062500 1 0 0 0 0 0 2 329045
-0.002234 -0.000281 0.120814 0.234476 0.280622 -0.813610 -0.062500 1 0 0 0 0 0 2 330047
-0.002234 -0.000281 0.120814 0.234478 0.280622 -0.813611 -0.062500 1 0 0 0 0 0 2 331045
-0.002234 -0.000281 0.120814 0.234478 0.280622 -0.813611 -0.062500 1 0 0 0 0 0 2 332047
-0.002234 -0.000281 0.120814 0.234469 0.280613 -0.813598 -0.062500 1 0 0 0 0 0 2 333044
-0.002234 -0.000281 0.120814 0.234477 0.280621 -0.813609 -0.062500 1 0 0 0 0 0 2 334104
-0.002234 -0.000281 0.120814 0.234478 0.280621 -0.813610 -0.062500 1 0 0 0 0 0 2 335090
-0.002234 -0.000281 0.120814 0.234466 0.280625 -0.813604 -0.062500 1 0 0 0 0 0 2 336104
-0.002234 -0.000281 0.120814 0.234477 0.280622 -0.813610 -0.062500 1 0 0 0 0 0 2 337088
-0.002234 -0.000281 0.120814 0.234470 0.280613 -0.813617 -0.062500 1 0 0 0 0 0 2 338104
-0.002234 -0.000281 0.120814 0.234465 0.280623 -0.813605 -0.062500 1 0 0 0 0 0 2 339087
-0.002234 -0.000281 0.120814 0.234476 0.280622 -0.813610 -0.062500 1 0 0 0 0 0 2 340102
-0.002234 -0.000281 0.120814 0.234477 0.280622 -0.813611 -0.062500 1 0 0 0 0 0 2 341088
-0.002234 -0.000281 0.120814 0.234481 0.280610 -0.813604 -0.062500 1 0 0 0 0 0 2 342047
-0.002234 -0.000281 0.120814 0.234466 0.280623 -0.813604 -0.062500 1 0 0 0 0 0 2 343035
-0.002234 -0.000281 0.120814 0.234477 0.280621 -0.813610 -0.062500 1 0 0 0 0 0 2 344046
-0.002234 -0.000281 0.120814 0.234478 0.280621 -0.813610 -0.062500 1 0 0 0 0 0 2 345047
-0.002234 -0.000281 0.120814 0.234466 0.280624 -0.813604 -0.062500 1 0 0 0 0 0 2 346036
-0.002234 -0.000281 0.120814 0.234476 0.280622 -0.813610 -0.062500 1 0 0 0 0 0 2 347046
-0.002234 -0.000281 0.120814 0.234478 0.280622 -0.813610 -0.062500 1 0 0 0 0 0 2 348034
-0.002234 -0.000281 0.120814 0.234466 0.280625 -0.813604 -0.062500 1 0 0 0 0 0 2 349045
-0.002234 -0.000281 0.120814 0.234476 0.280622 -0.813610 -0.062500 1 0 0 0 0 0 2 350037
-0.002234 -0.000281 0.120814 0.234478 0.280622 -0.813611 -0.062500 1 0 0 0 0 0 2 351043
-0.002234 -0.000281 0.120814 0.234478 0.280622 -0.813611 -0.062500 1 0 0 0 0 0 2 352035
-0.002234 -0.000281 0.120814 0.234469 0.280613 -0.813598 -0.062500 1 0 0 0 0 0 2 353044
-0.002234 -0.000281 0.120814 0.234477 0.280621 -0.813609 -0.062500 1 0 0 0 0 0 2 354036
-0.002234 -0.000281 0.120814 0.234478 0.280622 -0.813610 -0.062500 1 0 0 0 0 0 2 355045
-0.002234 -0.000281 0.120814 0.234466 0.280625 -0.813604 -0.062500 1 0 0 0 0 0 2 356034
-0.002234 -0.000281 0.120814 0.234468 0.280613 -0.813617 -0.062500 1 0 0 0 0 0 2 357045
-0.002234 -0.000281 0.120814 0.234477 0.280621 -0.813611 -0.062500 1 0 0 0 0 0 2 358063
-0.002234 -0.000281 0.120814 0.234465 0.280624 -0.813605 -0.062500 1 0 0 0 0 0 2 359045
-0.002234 -0.000281 0.120814 0.234476 0.280622 -0.813610 -0.062500 1 0 0 0 0 0 2 360049
-0.002234 -0.000281 0.120814 0.234477 0.280622 -0.813611 -0.062500 1 0 0 0 0 0 2 361055
-0.002234 -0.000281 0.120814 0.234481 0.280610 -0.813604 -0.062500 1 0 0 0 0 0 2 362032
-0.002234 -0.000281 0.120814 0.234466 0.280623 -0.813604 -0.062500 1 0 0 0 0 0 2 363051
-0.002234 -0.000281 0.120814 0.234476 0.280621 -0.813610 -0.062500 1 0 0 0 0 0 2 364051
-0.002234 -0.000281 0.120814 0.234478 0.280621 -0.813610 -0.062500 1 0 0 0 0 0 2 365051
-0.002234 -0.000281 0.120814 0.234466 0.280624 -0.813604 -0.062500 1 0 0 0 0 0 2 366026
-0.002234 -0.000281 0.120814 0.234476 0.280622 -0.813610 -0.062500 1 0 0 0 0 0 2 367054
-0.002234 -0.000281 0.120814 0.234478 0.280622 -0.813610 -0.062500 1 0 0 0 0 0 2 368047
-0.002234 -0.000281 0.120814 0.234478 0.280622 -0.813611 -0.062500 1 0 0 0 0 0 2 369060
-0.002234 -0.000281 0.120814 0.234466 0.280625 -0.813604 -0.062500 1 0 0 0 0 0 2 370055
-0.002234 -0.000281 0.120814 0.234477 0.280622 -0.813610 -0.062500 1 0 0 0 0 0 2 371030
-0.002234 -0.000281 0.120814 0.234481 0.280610 -0.813604 -0.062500 1 0 0 0 0 0 2 372047
-0.002234 -0.000281 0.120814 0.234466 0.280623 -0.813603 -0.062500 1 0 0 0 0 0 2 373045
-0.002234 -0.000281 0.120814 0.234477 0.280622 -0.813609 -0.062500 1 0 0 0 0 0 2 374046
-0.002234 -0.000281 0.120814 0.234478 0.280622 -0.813610 -0.062500 1 0 0 0 0 0 2 375046
-0.002234 -0.000281 0.120814 0.234478 0.280622 -0.813610 -0.062500 1 0 0 0 0 0 2 376046
-0.002234 -0.000281 0.120814 0.234466 0.280625 -0.813604 -0.062500 1 0 0 0 0 0 2 377046
-0.002234 -0.000281 0.120814 0.234469 0.280613 -0.813617 -0.062500 1 0 0 0 0 0 2 378056
-0.002234 -0.000281 0.120814 0.234477 0.280621 -0.813612 -0.062500 1 0 0 0 0 0 2 379050
-0.002234 -0.000281 0.120814 0.234465 0.280624 -0.813605 -0.062500 1 0 0 0 0 0 2 380051
-0.002234 -0.000281 0.120814 0.234480 0.280610 -0.813603 -0.062500 1 0 0 0 0 0 2 381045
-0.002234 -0.000281 0.120814 0.234478 0.280620 -0.813610 -0.062500 1 0 0 0 0 0 2 382045
-0.002234 -0.000281 0.120814 0.234466 0.280624 -0.813604 -0.062500 1 0 0 0 0 0 2 383045
-0.002234 -0.000281 0.120814 0.234476 0.280622 -0.813610 -0.062500 1 0 0 0 0 0 2 384045
-0.002234 -0.000281 0.120814 0.234478 0.280621 -0.813610 -0.062500 1 0 0 0 0 0 2 385045
-0.002247 -0.000294 0.120803 0.413728 0.472539 -0.662054 -0.062500 1 0 0 0 0 0 2 386026
-0.002254 -0.000301 0.120799 0.354784 0.408285 -0.735801 -0.062500 1 0 0 0 0 0 2 387047
-0.002257 -0.000305 0.120798 0.309744 0.360046 -0.774215 -0.062500 1 0 0 0 0 0 2 388045
-0.002259 -0.000306 0.120797 0.285405 0.334265 -0.788891 -0.062500 1 0 0 0 0 0 2 389046
-0.002260 -0.000307 0.120797 0.272972 0.321206 -0.794139 -0.062500 1 0 0 0 0 0 2 390045
-0.002260 -0.000308 0.120797 0.266683 0.314656 -0.795986 -0.062500 1 0 0 0 0 0 2 391045
-0.002260 -0.000308 0.120797 0.263529 0.311366 -0.796631 -0.062500 1 0 0 0 0 0 2 392045
-0.002260 -0.000308 0.120797 0.261950 0.309719 -0.796863 -0.062500 1 0 0 0 0 0 2 393026
-0.002260 -0.000308 0.120797 0.261153 0.308896 -0.796938 -0.062500 1 0 0 0 0 0 2 394042
-0.002260 -0.000308 0.120797 0.260757 0.308495 -0.796962 -0.062500 1 0 0 0 0 0 2 395047
-0.002260 -0.000308 0.120797 0.260560 0.308290 -0.796970 -0.062500 1 0 0 0 0 0 2 396044
-0.002260 -0.000308 0.120797 0.260450 0.308174 -0.796974 -0.062500 1 0 0 0 0 0 2 397027
-0.002260 -0.000308 0.120797 0.260410 0.308132 -0.796982 -0.062500 1 0 0 0 0 0 2 398041
-0.002260 -0.000308 0.120797 0.260371 0.308107 -0.796977 -0.062500 1 0 0 0 0 0 2 399042
-0.002260 -0.000308 0.120797 0.260371 0.308094 -0.796970 -0.062500 1 0 0 0 0 0 2 400052
-0.002260 -0.000308 0.120797 0.260364 0.308085 -0.796976 -0.062500 1 0 0 0 0 0 2 401050
-0.002260 -0.000308 0.120797 0.260355 0.308075 -0.796983 -0.062500 1 0 0 0 0 0 2 402045
-0.002260 -0.000308 0.120797 0.260363 0.308083 -0.796977 -0.062500 1 0 0 0 0 0 2 403044
-0.002260 -0.000308 0.120797 0.260364 0.308084 -0.796977 -0.062500 1 0 0 0 0 0 2 404044
-0.002260 -0.000308 0.120797 0.260344 0.308078 -0.796977 -0.062500 1 0 0 0 0 0 2 405044
-0.002260 -0.000308 0.120797 0.260362 0.308083 -0.796977 -0.062500 1 0 0 0 0 0 2 406043
-0.002260 -0.000308 0.120797 0.260356 0.308075 -0.796984 -0.062500 1 0 0 0 0 0 2 407044
-0.002260 -0.000308 0.120797 0.260351 0.308086 -0.796971 -0.062500 1 0 0 0 0 0 2 408044
-0.002260 -0.000308 0.120797 0.260354 0.308076 -0.796983 -0.062500 1 0 0 0 0 0 2 409043
-0.002260 -0.000308 0.120797 0.260363 0.308083 -0.796978 -0.062500 1 0 0 0 0 0 2 410042
-0.002260 -0.000308 0.120797 0.260356 0.308076 -0.796984 -0.062500 1 0 0 0 0 0 2 411037
-0.002260 -0.000308 0.120797 0.260354 0.308074 -0.796965 -0.062500 1 0 0 0 0 0 2 412033
-0.002260 -0.000308 0.120797 0.260355 0.308074 -0.796982 -0.062500 1 0 0 0 0 0 2 413043
-0.002260 -0.000308 0.120797 0.260363 0.308083 -0.796977 -0.062500 1 0 0 0 0 0 2 414035
-0.002260 -0.000308 0.120797 0.260343 0.308078 -0.796977 -0.062500 1 0 0 0 0 0 2 415042
-0.002260 -0.000308 0.120797 0.260361 0.308083 -0.796977 -0.062500 1 0 0 0 0 0 2 416032
-0.002260 -0.000308 0.120797 0.260355 0.308075 -0.796984 -0.062500 1 0 0 0 0 0 2 417043
-0.002260 -0.000308 0.120797 0.260351 0.308086 -0.796971 -0.062500 1 0 0 0 0 0 2 418032
-0.002260 -0.000308 0.120797 0.260362 0.308085 -0.796976 -0.062500 1 0 0 0 0 0 2 419044
-0.002260 -0.000308 0.120797 0.260355 0.308076 -0.796984 -0.062500 1 0 0 0 0 0 2 420033
-0.002260 -0.000308 0.120797 0.260367 0.308072 -0.796971 -0.062500 1 0 0 0 0 0 2 421043
-0.002260 -0.000308 0.120797 0.260344 0.308077 -0.796976 -0.062500 1 0 0 0 0 0 2 422033
-0.002260 -0.000308 0.120797 0.260362 0.308083 -0.796976 -0.062500 1 0 0 0 0 0 2 423043
-0.002260 -0.000308 0.120797 0.260356 0.308075 -0.796983 -0.062500 1 0 0 0 0 0 2 424032
-0.002260 -0.000308 0.120797 0.260351 0.308086 -0.796971 -0.062500 1 0 0 0 0 0 2 425045
-0.002260 -0.000308 0.120797 0.260354 0.308076 -0.796983 -0.062500 1 0 0 0 0 0 2 426034
-0.002260 -0.000308 0.120797 0.260363 0.308083 -0.796977 -0.062500 1 0 0 0 0 0 2 427043
-0.002260 -0.000308 0.120797 0.260356 0.308075 -0.796984 -0.062500 1 0 0 0 0 0 2 428044
-0.002260 -0.000308 0.120797 0.260351 0.308086 -0.796971 -0.062500 1 0 0 0 0 0 2 429033
-0.002260 -0.000308 0.120797 0.260354 0.308076 -0.796983 -0.062500 1 0 0 0 0 0 2 430045
-0.002260 -0.000308 0.120797 0.260366 0.308072 -0.796971 -0.062500 1 0 0 0 0 0 2 431045
-0.002260 -0.000308 0.120797 0.260344 0.308077 -0.796977 -0.062500 1 0 0 0 0 0 2 432050
-0.002260 -0.000308 0.120797 0.260362 0.308083 -0.796977 -0.062500 1 0 0 0 0 0 2 433059
-0.002260 -0.000308 0.120797 0.260355 0.308075 -0.796984 -0.062500 1 0 0 0 0 0 2 434040
-0.002260 -0.000308 0.120797 0.260351 0.308086 -0.796971 -0.062500 1 0 0 0 0 0 2 435049
-0.002260 -0.000308 0.120797 0.260354 0.308076 -0.796983 -0.062500 1 0 0 0 0 0 2 436054
-0.002260 -0.000308 0.120797 0.260363 0.308083 -0.796978 -0.062500 1 0 0 0 0 0 2 437039
-0.002260 -0.000308 0.120797 0.260364 0.308084 -0.796977 -0.062500 1 0 0 0 0 0 2 438031
-0.002260 -0.000308 0.120797 0.260344 0.308079 -0.796977 -0.062500 1 0 0 0 0 0 2 439052
-0.002260 -0.000308 0.120797 0.260362 0.308084 -0.796977 -0.062500 1 0 0 0 0 0 2 440051
-0.002260 -0.000308 0.120797 0.260359 0.308064 -0.796977 -0.062500 1 0 0 0 0 0 2 441050
-0.002260 -0.000308 0.120797 0.260351 0.308085 -0.796970 -0.062500 1 0 0 0 0 0 2 442054
-0.002260 -0.000308 0.120797 0.260354 0.308075 -0.796983 -0.062500 1 0 0 0 0 0 2 443046
-0.002260 -0.000308 0.120797 0.260363 0.308083 -0.796977 -0.062500 1 0 0 0 0 0 2 444045
-0.002260 -0.000308 0.120797 0.260356 0.308075 -0.796984 -0.062500 1 0 0 0 0 0 2 445044
-0.002260 -0.000308 0.120797 0.260351 0.308086 -0.796971 -0.062500 1 0 0 0 0 0 2 446043
-0.002260 -0.000308 0.120797 0.260354 0.308076 -0.796983 -0.062500 1 0 0 0 0 0 2 447043
-0.002260 -0.000308 0.120797 0.260363 0.308083 -0.796978 -0.062500 1 0 0 0 0 0 2 448026
-0.002260 -0.000308 0.120797 0.260343 0.308078 -0.796978 -0.062500 1 0 0 0 0 0 2 449043
-0.002260 -0.000308 0.120797 0.260365 0.308072 -0.796970 -0.062500 1 0 0 0 0 0 2 450054
-0.002260 -0.000308 0.120797 0.260356 0.308074 -0.796983 -0.062500 1 0 0 0 0 0 2 451047
-0.002260 -0.000308 0.120797 0.260351 0.308086 -0.796971 -0.062500 1 0 0 0 0 0 2 452027
-0.002260 -0.000308 0.120797 0.260354 0.308075 -0.796983 -0.062500 1 0 0 0 0 0 2 453050
-0.002260 -0.000308 0.120797 0.260363 0.308083 -0.796977 -0.062500 1 0 0 0 0 0 2 454043
-0.002260 -0.000308 0.120797 0.260356 0.308075 -0.796984 -0.062500 1 0 0 0 0 0 2 455043
-0.002260 -0.000308 0.120797 0.260351 0.308086 -0.796971 -0.062500 1 0 0 0 0 0 2 456042
-0.002260 -0.000308 0.120797 0.260363 0.308085 -0.796976 -0.062500 1 0 0 0 0 0 2 457043
-0.002260 -0.000308 0.120797 0.260356 0.308076 -0.796984 -0.062500 1 0 0 0 0 0 2 458043
-0.002260 -0.000308 0.120797 0.260351 0.308086 -0.796971 -0.062500 1 0 0 0 0 0 2 459045
-0.002260 -0.000308 0.120797 0.260354 0.308076 -0.796983 -0.062500 1 0 0 0 0 0 2 460042
-0.002260 -0.000308 0.120797 0.260366 0.308072 -0.796971 -0.062500 1 0 0 0 0 0 2 461042
-0.002260 -0.000308 0.120797 0.260356 0.308074 -0.796983 -0.062500 1 0 0 0 0 0 2 462048
-0.002260 -0.000308 0.120797 0.260351 0.308086 -0.796971 -0.062500 1 0 0 0 0 0 2 463043
-0.002260 -0.000308 0.120797 0.260354 0.308076 -0.796983 -0.062500 1 0 0 0 0 0 2 464042
-0.002260 -0.000308 0.120797 0.260363 0.308083 -0.796977 -0.062500 1 0 0 0 0 0 2 465042
-0.002260 -0.000308 0.120797 0.260344 0.308078 -0.796978 -0.062500 1 0 0 0 0 0 2 466041
-0.002260 -0.000308 0.120797 0.260362 0.308084 -0.796977 -0.062500 1 0 0 0 0 0 2 467041
-0.002260 -0.000308 0.120797 0.260355 0.308076 -0.796984 -0.062500 1 0 0 0 0 0 2 468024
-0.002260 -0.000308 0.120797 0.260354 0.308074 -0.796965 -0.062500 1 0 0 0 0 0 2 469042
-0.002260 -0.000308 0.120797 0.260355 0.308074 -0.796982 -0.062500 1 0 0 0 0 0 2 470042
-0.002260 -0.000308 0.120797 0.260363 0.308083 -0.796977 -0.062500 1 0 0 0 0 0 2 471039
-0.002260 -0.000308 0.120797 0.260356 0.308075 -0.796984 -0.062500 1 0 0 0 0 0 2 472037
-0.002260 -0.000308 0.120797 0.260351 0.308086 -0.796971 -0.062500 1 0 0 0 0 0 2 473041
-0.002260 -0.000308 0.120797 0.260354 0.308075 -0.796983 -0.062500 1 0 0 0 0 0 2 474043
-0.002260 -0.000308 0.120797 0.260363 0.308083 -0.796978 -0.062500 1 0 0 0 0 0 2 475041
-0.002260 -0.000308 0.120797 0.260352 0.308087 -0.796971 -0.062500 1 0 0 0 0 0 2 476042
-0.002260 -0.000308 0.120797 0.260354 0.308076 -0.796983 -0.062500 1 0 0 0 0 0 2 477042
-0.002260 -0.000308 0.120797 0.260363 0.308084 -0.796978 -0.062500 1 0 0 0 0 0 2 478040
-0.002260 -0.000308 0.120797 0.260347 0.308067 -0.796971 -0.062500 1 0 0 0 0 0 2 479039
-0.002260 -0.000308 0.120797 0.260362 0.308082 -0.796976 -0.062500 1 0 0 0 0 0 2 480023
-0.002260 -0.000308 0.120797 0.260356 0.308075 -0.796983 -0.062500 1 0 0 0 0 0 2 481041
-0.002260 -0.000308 0.120797 0.260363 0.308083 -0.796977 -0.062500 1 0 0 0 0 0 2 482040
-0.002260 -0.000308 0.120797 0.260344 0.308078 -0.796977 -0.062500 1 0 0 0 0 0 2 483034
-0.002260 -0.000308 0.120797 0.260362 0.308083 -0.796977 -0.062500 1 0 0 0 0 0 2 484031
-0.002260 -0.000308 0.120797 0.260356 0.308075 -0.796984 -0.062500 1 0 0 0 0 0 2 485041
-0.002260 -0.000308 0.120797 0.260351 0.308086 -0.796971 -0.062500 1 0 0 0 0 0 2 486031
-0.002260 -0.000308 0.120797 0.260354 0.308076 -0.796983 -0.062500 1 0 0 0 0 0 2 487041
-0.002260 -0.000308 0.120797 0.260363 0.308083 -0.796978 -0.062500 1 0 0 0 0 0 2 488030
-0.002260 -0.000308 0.120797 0.260347 0.308066 -0.796971 -0.062500 1 0 0 0 0 0 2 489042
-0.002260 -0.000308 0.120797 0.260362 0.308082 -0.796976 -0.062500 1 0 0 0 0 0 2 490031
-0.002260 -0.000308 0.120797 0.260355 0.308075 -0.796983 -0.062500 1 0 0 0 0 0 2 491041
-0.002260 -0.000308 0.120797 0.260351 0.308086 -0.796971 -0.062500 1 0 0 0 0 0 2 492039
-0.002260 -0.000308 0.120797 0.260354 0.308075 -0.796983 -0.062500 1 0 0 0 0 0 2 493041
-0.002260 -0.000308 0.120797 0.260363 0.308083 -0.796977 -0.062500 1 0 0 0 0 0 2 494029
-0.002260 -0.000308 0.120797 0.260364 0.308084 -0.796977 -0.062500 1 0 0 0 0 0 2 495031
-0.002260 -0.000308 0.120797 0.260344 0.308079 -0.796977 -0.062500 1 0 0 0 0 0 2 496043
-0.002260 -0.000308 0.120797 0.260362 0.308084 -0.796977 -0.062500 1 0 0 0 0 0 2 497031
-0.002260 -0.000308 0.120797 0.260356 0.308076 -0.796984 -0.062500 1 0 0 0 0 0 2 498040
-0.002260 -0.000308 0.120797 0.260354 0.308075 -0.796964 -0.062500 1 0 0 0 0 0 2 499029
-0.002260 -0.000308 0.120797 0.260355 0.308074 -0.796982 -0.062500 1 0 0 0 0 0 2 500041
-0.002260 -0.000308 0.120797 0.260363 0.308083 -0.796977 -0.062500 1 0 0 0 0 0 2 501029
-0.002260 -0.000308 0.120797 0.260356 0.308075 -0.796984 -0.062500 1 0 0 0 0 0 2 502040
-0.002260 -0.000308 0.120797 0.260351 0.308086 -0.796971 -0.062500 1 0 0 0 0 0 2 503032
-0.002260 -0.000308 0.120797 0.260354 0.308076 -0.796983 -0.062500 1 0 0 0 0 0 2 504046
-0.002260 -0.000308 0.120797 0.260363 0.308083 -0.796978 -0.062500 1 0 0 0 0 0 2 505051
-0.002260 -0.000308 0.120797 0.260343 0.308078 -0.796978 -0.062500 1 0 0 0 0 0 2 506043
-0.002260 -0.000308 0.120797 0.260361 0.308084 -0.796977 -0.062500 1 0 0 0 0 0 2 507046
-0.002260 -0.000308 0.120797 0.260359 0.308064 -0.796977 -0.062500 1 0 0 0 0 0 2 508050
-0.002260 -0.000308 0.120797 0.260351 0.308084 -0.796970 -0.062500 1 0 0 0 0 0 2 509037
-0.002260 -0.000308 0.120797 0.260354 0.308075 -0.796983 -0.062500 1 0 0 0 0 0 2 510039
-0.002260 -0.000308 0.120797 0.260363 0.308083 -0.796977 -0.062500 1 0 0 0 0 0 2 511047
-0.002260 -0.000308 0.120797 0.260356 0.308075 -0.796984 -0.062500 1 0 0 0 0 0 2 512041
-0.002260 -0.000308 0.120797 0.260351 0.308086 -0.796971 -0.062500 1 0 0 0 0 0 2 513049
-0.002260 -0.000308 0.120797 0.260354 0.308076 -0.796983 -0.062500 1 0 0 0 0 0 2 514048
-0.002260 -0.000308 0.120797 0.260363 0.308083 -0.796978 -0.062500 1 0 0 0 0 0 2 515051
-0.002260 -0.000308 0.120797 0.260352 0.308087 -0.796971 -0.062500 1 0 0 0 0 0 2 516028
-0.002260 -0.000308 0.120797 0.260354 0.308076 -0.796983 -0.062500 1 0 0 0 0 0 2 517042
-0.002260 -0.000308 0.120797 0.260366 0.308072 -0.796971 -0.062500 1 0 0 0 0 0 2 518042
-0.002260 -0.000308 0.120797 0.260356 0.308074 -0.796983 -0.062500 1 0 0 0 0 0 2 519042
-0.002260 -0.000308 0.120797 0.260351 0.308086 -0.796971 -0.062500 1 0 0 0 0 0 2 520040
-0.002260 -0.000308 0.120797 0.260354 0.308075 -0.796983 -0.062500 1 0 0 0 0 0 2 521041
-0.002260 -0.000308 0.120797 0.260363 0.308083 -0.796977 -0.062500 1 0 0 0 0 0 2 522040
-0.002260 -0.000308 0.120797 0.260344 0.308078 -0.796977 -0.062500 1 0 0 0 0 0 2 523049
-0.002260 -0.000308 0.120797 0.260362 0.308084 -0.796977 -0.062500 1 0 0 0 0 0 2 524048
-0.002260 -0.000308 0.120797 0.260355 0.308075 -0.796984 -0.062500 1 0 0 0 0 0 2 525047
-0.002260 -0.000308 0.120797 0.260351 0.308086 -0.796971 -0.062500 1 0 0 0 0 0 2 526043
-0.002260 -0.000308 0.120797 0.260354 0.308076 -0.796983 -0.062500 1 0 0 0 0 0 2 527041
-0.002260 -0.000308 0.120797 0.260366 0.308072 -0.796971 -0.062500 1 0 0 0 0 0 2 528041
-0.002260 -0.000308 0.120797 0.260356 0.308074 -0.796983 -0.062500 1 0 0 0 0 0 2 529046
-0.002260 -0.000308 0.120797 0.260351 0.308086 -0.796971 -0.062500 1 0 0 0 0 0 2 530042
-0.002260 -0.000308 0.120797 0.260354 0.308075 -0.796983 -0.062500 1 0 0 0 0 0 2 531041
-0.002260 -0.000308 0.120797 0.260363 0.308083 -0.796978 -0.062500 1 0 0 0 0 0 2 532040
-0.002260 -0.000308 0.120797 0.260352 0.308087 -0.796970 -0.062500 1 0 0 0 0 0 2 533039
-0.002260 -0.000308 0.120797 0.260354 0.308076 -0.796983 -0.062500 1 0 0 0 0 0 2 534042
-0.002260 -0.000308 0.120797 0.260363 0.308084 -0.796977 -0.062500 1 0 0 0 0 0 2 535039
-0.002260 -0.000308 0.120797 0.260343 0.308079 -0.796977 -0.062500 1 0 0 0 0 0 2 536040
-0.002260 -0.000308 0.120797 0.260361 0.308084 -0.796977 -0.062500 1 0 0 0 0 0 2 537041
-0.002260 -0.000308 0.120797 0.260359 0.308064 -0.796977 -0.062500 1 0 0 0 0 0 2 538039
-0.002260 -0.000308 0.120797 0.260364 0.308082 -0.796977 -0.062500 1 0 0 0 0 0 2 539045
-0.002260 -0.000308 0.120797 0.260344 0.308078 -0.796977 -0.062500 1 0 0 0 0 0 2 540021
-0.002260 -0.000308 0.120797 0.260362 0.308083 -0.796977 -0.062500 1 0 0 0 0 0 2 541040
-0.002260 -0.000308 0.120797 0.260356 0.308075 -0.796984 -0.062500 1 0 0 0 0 0 2 542040
-0.002260 -0.000308 0.120797 0.260351 0.308086 -0.796971 -0.062500 1 0 0 0 0 0 2 543040
-0.002260 -0.000308 0.120797 0.260354 0.308076 -0.796983 -0.062500 1 0 0 0 0 0 2 544036
-0.002260 -0.000308 0.120797 0.260363 0.308083 -0.796978 -0.062500 1 0 0 0 0 0 2 545035
-0.002260 -0.000308 0.120797 0.260343 0.308078 -0.796978 -0.062500 1 0 0 0 0 0 2 546038
-0.002260 -0.000308 0.120797 0.260365 0.308072 -0.796970 -0.062500 1 0 0 0 0 0 2 547042
-0.002260 -0.000308 0.120797 0.260356 0.308074 -0.796983 -0.062500 1 0 0 0 0 0 2 548037
-0.002260 -0.000308 0.120797 0.260363 0.308083 -0.796977 -0.062500 1 0 0 0 0 0 2 549040
-0.002260 -0.000308 0.120797 0.260343 0.308078 -0.796977 -0.062500 1 0 0 0 0 0 2 550044
-0.002260 -0.000308 0.120797 0.260362 0.308083 -0.796977 -0.062500 1 0 0 0 0 0 2 551039
-0.002260 -0.000308 0.120797 0.260355 0.308075 -0.796984 -0.062500 1 0 0 0 0 0 2 552038
-0.002260 -0.000308 0.120797 0.260351 0.308086 -0.796971 -0.062500 1 0 0 0 0 0 2 553039
-0.002260 -0.000308 0.120797 0.260362 0.308085 -0.796976 -0.062500 1 0 0 0 0 0 2 554038
-0.002260 -0.000308 0.120797 0.260356 0.308076 -0.796984 -0.062500 1 0 0 0 0 0 2 555042
-0.002260 -0.000308 0.120797 0.260354 0.308075 -0.796964 -0.062500 1 0 0 0 0 0 2 556014
-0.002260 -0.000308 0.120797 0.260355 0.308074 -0.796982 -0.062500 1 0 0 0 0 0 2 557029
-0.002260 -0.000308 0.120797 0.260363 0.308083 -0.796977 -0.062500 1 0 0 0 0 0 2 558038
-0.002260 -0.000308 0.120797 0.260356 0.308075 -0.796984 -0.062500 1 0 0 0 0 0 2 559029
-0.002260 -0.000308 0.120797 0.260351 0.308086 -0.796971 -0.062500 1 0 0 0 0 0 2 560038
-0.002260 -0.000308 0.120797 0.260354 0.308076 -0.796983 -0.062500 1 0 0 0 0 0 2 561028
-0.002260 -0.000308 0.120797 0.260363 0.308083 -0.796977 -0.062500 1 0 0 0 0 0 2 562029
-0.002260 -0.000308 0.120797 0.260343 0.308078 -0.796977 -0.062500 1 0 0 0 0 0 2 563040
-0.002260 -0.000308 0.120797 0.260361 0.308084 -0.796977 -0.062500 1 0 0 0 0 0 2 564030
-0.002260 -0.000308 0.120797 0.260355 0.308076 -0.796984 -0.062500 1 0 0 0 0 0 2 565040
-0.002260 -0.000308 0.120797 0.260354 0.308074 -0.796964 -0.062500 1 0 0 0 0 0 2 566029
-0.002260 -0.000308 0.120797 0.260354 0.308074 -0.796982 -0.062500 1 0 0 0 0 0 2 567039
-0.002260 -0.000308 0.120797 0.260363 0.308083 -0.796977 -0.062500 1 0 0 0 0 0 2 568027
-0.002260 -0.000308 0.120797 0.260356 0.308075 -0.796984 -0.062500 1 0 0 0 0 0 2 569038
-0.002260 -0.000308 0.120797 0.260351 0.308086 -0.796971 -0.062500 1 0 0 0 0 0 2 570029
-0.002260 -0.000308 0.120797 0.260354 0.308075 -0.796983 -0.062500 1 0 0 0 0 0 2 571036
-0.002260 -0.000308 0.120797 0.260363 0.308083 -0.796978 -0.062500 1 0 0 0 0 0 2 572027
-0.002260 -0.000308 0.120797 0.260352 0.308087 -0.796970 -0.062500 1 0 0 0 0 0 2 573038
-0.002260 -0.000308 0.120797 0.260354 0.308076 -0.796983 -0.062500 1 0 0 0 0 0 2 574029
-0.002260 -0.000308 0.120797 0.260363 0.308084 -0.796977 -0.062500 1 0 0 0 0 0 2 575038
-0.002260 -0.000308 0.120797 0.260359 0.308064 -0.796977 -0.062500 1 0 0 0 0 0 2 576055
-0.002260 -0.000308 0.120797 0.260351 0.308085 -0.796970 -0.062500 1 0 0 0 0 0 2 577038
-0.002260 -0.000308 0.120797 0.260354 0.308075 -0.796983 -0.062500 1 0 0 0 0 0 2 578037
-0.002260 -0.000308 0.120797 0.260363 0.308083 -0.796977 -0.062500 1 0 0 0 0 0 2 579050
-0.002260 -0.000308 0.120797 0.260344 0.308078 -0.796977 -0.062500 1 0 0 0 0 0 2 580034
-0.002260 -0.000308 0.120797 0.260362 0.308084 -0.796977 -0.062500 1 0 0 0 0 0 2 581043
-0.002260 -0.000308 0.120797 0.260355 0.308075 -0.796984 -0.062500 1 0 0 0 0 0 2 582048
-0.002260 -0.000308 0.120797 0.260351 0.308086 -0.796971 -0.062500 1 0 0 0 0 0 2 583034
-0.002260 -0.000308 0.120797 0.260354 0.308076 -0.796983 -0.062500 1 0 0 0 0 0 2 584042
-0.002260 -0.000308 0.120797 0.260366 0.308072 -0.796971 -0.062500 1 0 0 0 0 0 2 585048
-0.002260 -0.000308 0.120797 0.260356 0.308074 -0.796983 -0.062500 1 0 0 0 0 0 2 586043
-0.002260 -0.000308 0.120797 0.260351 0.308086 -0.796971 -0.062500 1 0 0 0 0 0 2 587052
-0.002260 -0.000308 0.120797 0.260354 0.308075 -0.796983 -0.062500 1 0 0 0 0 0 2 588047
-0.002260 -0.000308 0.120797 0.260363 0.308083 -0.796977 -0.062500 1 0 0 0 0 0 2 589039
-0.002260 -0.000308 0.120797 0.260343 0.308078 -0.796977 -0.062500 1 0 0 0 0 0 2 590040
-0.002260 -0.000308 0.120797 0.260361 0.308083 -0.796977 -0.062500 1 0 0 0 0 0 2 591039
-0.002260 -0.000308 0.120797 0.260364 0.308084 -0.796977 -0.062500 1 0 0 0 0 0 2 592037
-0.002260 -0.000308 0.120797 0.260356 0.308076 -0.796984 -0.062500 1 0 0 0 0 0 2 593039
-0.002260 -0.000308 0.120797 0.260351 0.308086 -0.796971 -0.062500 1 0 0 0 0 0 2 594039
-0.002260 -0.000308 0.120797 0.260354 0.308076 -0.796983 -0.062500 1 0 0 0 0 0 2 595036
-0.002260 -0.000308 0.120797 0.260366 0.308072 -0.796971 -0.062500 1 0 0 0 0 0 2 596170
-0.002260 -0.000308 0.120797 0.260344 0.308077 -0.796977 -0.062500 1 0 0 0 0 0 2 597173
-0.002260 -0.000308 0.120797 0.260362 0.308083 -0.796977 -0.062500 1 0 0 0 0 0 2 598041
-0.002260 -0.000308 0.120797 0.260356 0.308075 -0.796984 -0.062500 1 0 0 0 0 0 2 599038
-0.002260 -0.000308 0.120797 0.260351 0.308086 -0.796971 -0.062500 1 0 0 0 0 0 2 600039
-0.002260 -0.000308 0.120797 0.260354 0.308076 -0.796983 -0.062500 1 0 0 0 0 0 2 601038
-0.002260 -0.000308 0.120797 0.260363 0.308083 -0.796977 -0.062500 1 0 0 0 0 0 2 602038
-0.002260 -0.000308 0.120797 0.260356 0.308075 -0.796984 -0.062500 1 0 0 0 0 0 2 603038
-0.002260 -0.000308 0.120797 0.260354 0.308074 -0.796965 -0.062500 1 0 0 0 0 0 2 604038
-0.002260 -0.000308 0.120797 0.260355 0.308074 -0.796982 -0.062500 1 0 0 0 0 0 2 605037
-0.002260 -0.000308 0.120797 0.260363 0.308083 -0.796977 -0.062500 1 0 0 0 0 0 2 606041
-0.002260 -0.000308 0.120797 0.260343 0.308078 -0.796977 -0.062500 1 0 0 0 0 0 2 607038
-0.002260 -0.000308 0.120797 0.260361 0.308083 -0.796977 -0.062500 1 0 0 0 0 0 2 608038
-0.002260 -0.000308 0.120797 0.260355 0.308075 -0.796984 -0.062500 1 0 0 0 0 0 2 609037
-0.002260 -0.000308 0.120797 0.260351 0.308086 -0.796971 -0.062500 1 0 0 0 0 0 2 610038
-0.002260 -0.000308 0.120797 0.260354 0.308076 -0.796983 -0.062500 1 0 0 0 0 0 2 611037
-0.002260 -0.000308 0.120797 0.260363 0.308083 -0.796978 -0.062500 1 0 0 0 0 0 2 612042
-0.002260 -0.000308 0.120797 0.260364 0.308084 -0.796977 -0.062500 1 0 0 0 0 0 2 613021
-0.002260 -0.000308 0.120797 0.260344 0.308079 -0.796978 -0.062500 1 0 0 0 0 0 2 614038
-0.002260 -0.000308 0.120797 0.260365 0.308072 -0.796970 -0.062500 1 0 0 0 0 0 2 615038
-0.002260 -0.000308 0.120797 0.260356 0.308074 -0.796983 -0.062500 1 0 0 0 0 0 2 616157
-0.002260 -0.000308 0.120797 0.260351 0.308086 -0.796971 -0.062500 1 0 0 0 0 0 2 617047
-0.002260 -0.000308 0.120797 0.260354 0.308076 -0.796983 -0.062500 1 0 0 0 0 0 2 618106
-0.002260 -0.000308 0.120797 0.260363 0.308083 -0.796977 -0.062500 1 0 0 0 0 0 2 619094
-0.002260 -0.000308 0.120797 0.260356 0.308075 -0.796984 -0.062500 1 0 0 0 0 0 2 620233
-0.002260 -0.000308 0.120797 0.260351 0.308086 -0.796971 -0.062500 1 0 0 0 0 0 2 621223
-0.002260 -0.000308 0.120797 0.260354 0.308076 -0.796983 -0.062500 1 0 0 0 0 0 2 622095
-0.002260 -0.000308 0.120797 0.260363 0.308083 -0.796978 -0.062500 1 0 0 0 0 0 2 623199
-0.002260 -0.000308 0.120797 0.260347 0.308066 -0.796971 -0.062500 1 0 0 0 0 0 2 624221
-0.002260 -0.000308 0.120797 0.260362 0.308082 -0.796976 -0.062500 1 0 0 0 0 0 2 625224
-0.002260 -0.000308 0.120797 0.260356 0.308075 -0.796984 -0.062500 1 0 0 0 0 0 2 626219
-0.002260 -0.000308 0.120797 0.260351 0.308086 -0.796971 -0.062500 1 0 0 0 0 0 2 627219
-0.002260 -0.000308 0.120797 0.260354 0.308075 -0.796983 -0.062500 1 0 0 0 0 0 2 628102
-0.002260 -0.000308 0.120797 0.260363 0.308083 -0.796977 -0.062500 1 0 0 0 0 0 2 629224
-0.002260 -0.000308 0.120797 0.260364 0.308084 -0.796977 -0.062500 1 0 0 0 0 0 2 630096
-0.002260 -0.000308 0.120797 0.260344 0.308078 -0.796977 -0.062500 1 0 0 0 0 0 2 631204
-0.002260 -0.000308 0.120797 0.260362 0.308084 -0.796977 -0.062500 1 0 0 0 0 0 2 632217
-0.002260 -0.000308 0.120797 0.260356 0.308076 -0.796984 -0.062500 1 0 0 0 0 0 2 633204
-0.002260 -0.000308 0.120797 0.260354 0.308075 -0.796964 -0.062500 1 0 0 0 0 0 2 634218
-0.002260 -0.000308 0.120797 0.260355 0.308074 -0.796982 -0.062500 1 0 0 0 0 0 2 635205
-0.002260 -0.000308 0.120797 0.260363 0.308083 -0.796977 -0.062500 1 0 0 0 0 0 2 636217
-0.002260 -0.000308 0.120797 0.260356 0.308075 -0.796984 -0.062500 1 0 0 0 0 0 2 637204
-0.002260 -0.000308 0.120797 0.260351 0.308086 -0.796971 -0.062500 1 0 0 0 0 0 2 638216
-0.002260 -0.000308 0.120797 0.260354 0.308076 -0.796983 -0.062500 1 0 0 0 0 0 2 639204
-0.002260 -0.000308 0.120797 0.260363 0.308083 -0.796978 -0.062500 1 0 0 0 0 0 2 640219
-0.002260 -0.000308 0.120797 0.260343 0.308078 -0.796978 -0.062500 1 0 0 0 0 0 2 641206
-0.002260 -0.000308 0.120797 0.260362 0.308084 -0.796977 -0.062500 1 0 0 0 0 0 2 642161
-0.002260 -0.000308 0.120797 0.260355 0.308076 -0.796984 -0.062500 1 0 0 0 0 0 2 643151
-0.002260 -0.000308 0.120797 0.260354 0.308074 -0.796965 -0.062500 1 0 0 0 0 0 2 644160
-0.002260 -0.000308 0.120797 0.260354 0.308074 -0.796982 -0.062500 1 0 0 0 0 0 2 645162
-0.002260 -0.000308 0.120797 0.260363 0.308083 -0.796977 -0.062500 1 0 0 0 0 0 2 646151
-0.002260 -0.000308 0.120797 0.260356 0.308075 -0.796984 -0.062500 1 0 0 0 0 0 2 647161
-0.002260 -0.000308 0.120797 0.260351 0.308086 -0.796971 -0.062500 1 0 0 0 0 0 2 648150
-0.002260 -0.000308 0.120797 0.260354 0.308075 -0.796983 -0.062500 1 0 0 0 0 0 2 649162
-0.002260 -0.000308 0.120797 0.260363 0.308083 -0.796978 -0.062500 1 0 0 0 0 0 2 650151
-0.002260 -0.000308 0.120797 0.260352 0.308087 -0.796971 -0.062500 1 0 0 0 0 0 2 651160
-0.002260 -0.000308 0.120797 0.260354 0.308076 -0.796983 -0.062500 1 0 0 0 0 0 2 652151
-0.002260 -0.000308 0.120797 0.260366 0.308072 -0.796971 -0.062500 1 0 0 0 0 0 2 653162
-0.002260 -0.000308 0.120797 0.260344 0.308077 -0.796976 -0.062500 1 0 0 0 0 0 2 654150
-0.002260 -0.000308 0.120797 0.260362 0.308083 -0.796976 -0.062500 1 0 0 0 0 0 2 655161
-0.002260 -0.000308 0.120797 0.260356 0.308075 -0.796983 -0.062500 1 0 0 0 0 0 2 656037
-0.002260 -0.000308 0.120797 0.260363 0.308083 -0.796977 -0.062500 1 0 0 0 0 0 2 657042
-0.002260 -0.000308 0.120797 0.260344 0.308078 -0.796977 -0.062500 1 0 0 0 0 0 2 658177
-0.002260 -0.000308 0.120797 0.260362 0.308084 -0.796977 -0.062500 1 0 0 0 0 0 2 659168
-0.002260 -0.000308 0.120797 0.260356 0.308075 -0.796984 -0.062500 1 0 0 0 0 0 2 660157
-0.002260 -0.000308 0.120797 0.260351 0.308086 -0.796971 -0.062500 1 0 0 0 0 0 2 661036
-0.002260 -0.000308 0.120797 0.260354 0.308076 -0.796983 -0.062500 1 0 0 0 0 0 2 662031
-0.002260 -0.000308 0.120797 0.260366 0.308072 -0.796971 -0.062500 1 0 0 0 0 0 2 663021
-0.002260 -0.000308 0.120797 0.260344 0.308077 -0.796977 -0.062500 1 0 0 0 0 0 2 664157
-0.002260 -0.000308 0.120797 0.260362 0.308083 -0.796977 -0.062500 1 0 0 0 0 0 2 665168
-0.002260 -0.000308 0.120797 0.260355 0.308075 -0.796984 -0.062500 1 0 0 0 0 0 2 666175
-0.002260 -0.000308 0.120797 0.260363 0.308083 -0.796978 -0.062500 1 0 0 0 0 0 2 667044
-0.002260 -0.000308 0.120797 0.260352 0.308087 -0.796970 -0.062500 1 0 0 0 0 0 2 668165
-0.002260 -0.000308 0.120797 0.260354 0.308076 -0.796983 -0.062500 1 0 0 0 0 0 2 669170
-0.002260 -0.000308 0.120797 0.260363 0.308084 -0.796977 -0.062500 1 0 0 0 0 0 2 670161
-0.002260 -0.000308 0.120797 0.260344 0.308079 -0.796977 -0.062500 1 0 0 0 0 0 2 671160
-0.002260 -0.000308 0.120797 0.260362 0.308084 -0.796977 -0.062500 1 0 0 0 0 0 2 672160
-0.002260 -0.000308 0.120797 0.260359 0.308064 -0.796977 -0.062500 1 0 0 0 0 0 2 673162
-0.002260 -0.000308 0.120797 0.260351 0.308085 -0.796970 -0.062500 1 0 0 0 0 0 2 674160
-0.002260 -0.000308 0.120797 0.260354 0.308075 -0.796983 -0.062500 1 0 0 0 0 0 2 675046
-0.002260 -0.000308 0.120797 0.260363 0.308083 -0.796977 -0.062500 1 0 0 0 0 0 2 676167
-0.002260 -0.000308 0.120797 0.260356 0.308075 -0.796984 -0.062500 1 0 0 0 0 0 2 677166
-0.002260 -0.000308 0.120797 0.260351 0.308086 -0.796971 -0.062500 1 0 0 0 0 0 2 678165
-0.002260 -0.000308 0.120797 0.260354 0.308076 -0.796983 -0.062500 1 0 0 0 0 0 2 679165
-0.002260 -0.000308 0.120797 0.260363 0.308083 -0.796978 -0.062500 1 0 0 0 0 0 2 680166
-0.002260 -0.000308 0.120797 0.260343 0.308078 -0.796978 -0.062500 1 0 0 0 0 0 2 681160
-0.002260 -0.000308 0.120797 0.260365 0.308072 -0.796970 -0.062500 1 0 0 0 0 0 2 682160
-0.002260 -0.000308 0.120797 0.260356 0.308074 -0.796983 -0.062500 1 0 0 0 0 0 2 683160
-0.002260 -0.000308 0.120797 0.260351 0.308086 -0.796971 -0.062500 1 0 0 0 0 0 2 684159
-0.002260 -0.000308 0.120797 0.260354 0.308075 -0.796983 -0.062500 1 0 0 0 0 0 2 685162
-0.002260 -0.000308 0.120797 0.260363 0.308083 -0.796977 -0.062500 1 0 0 0 0 0 2 686158
-0.002260 -0.000308 0.120797 0.260356 0.308075 -0.796984 -0.062500 1 0 0 0 0 0 2 687160
-0.002260 -0.000308 0.120797 0.260351 0.308086 -0.796971 -0.062500 1 0 0 0 0 0 2 688161
-0.002260 -0.000308 0.120797 0.260362 0.308085 -0.796976 -0.062500 1 0 0 0 0 0 2 689161
-0.002260 -0.000308 0.120797 0.260356 0.308076 -0.796984 -0.062500 1 0 0 0 0 0 2 690159
-0.002260 -0.000308 0.120797 0.260354 0.308075 -0.796964 -0.062500 1 0 0 0 0 0 2 691163
-0.002260 -0.000308 0.120797 0.260355 0.308074 -0.796982 -0.062500 1 0 0 0 0 0 2 692163
-0.002260 -0.000308 0.120797 0.260363 0.308083 -0.796977 -0.062500 1 0 0 0 0 0 2 693164
-0.002260 -0.000308 0.120797 0.260356 0.308075 -0.796984 -0.062500 1 0 0 0 0 0 2 694160
-0.002260 -0.000308 0.120797 0.260351 0.308086 -0.796971 -0.062500 1 0 0 0 0 0 2 695158
-0.002260 -0.000308 0.120797 0.260354 0.308076 -0.796983 -0.062500 1 0 0 0 0 0 2 696165
-0.002260 -0.000308 0.120797 0.260363 0.308083 -0.796977 -0.062500 1 0 0 0 0 0 2 697164
-0.002260 -0.000308 0.120797 0.260343 0.308078 -0.796977 -0.062500 1 0 0 0 0 0 2 698166
-0.002260 -0.000308 0.120797 0.260361 0.308084 -0.796977 -0.062500 1 0 0 0 0 0 2 699159
-0.002260 -0.000308 0.120797 0.260355 0.308076 -0.796984 -0.062500 1 0 0 0 0 0 2 700158
-0.002260 -0.000308 0.120797 0.260354 0.308074 -0.796964 -0.062500 1 0 0 0 0 0 2 701161
-0.002260 -0.000308 0.120797 0.260354 0.308074 -0.796982 -0.062500 1 0 0 0 0 0 2 702160
-0.002260 -0.000308 0.120797 0.260363 0.308083 -0.796977 -0.062500 1 0 0 0 0 0 2 703159
-0.002260 -0.000308 0.120797 0.260356 0.308075 -0.796984 -0.062500 1 0 0 0 0 0 2 704161
-0.002260 -0.000308 0.120797 0.260351 0.308086 -0.796971 -0.062500 1 0 0 0 0 0 2 705161
-0.002260 -0.000308 0.120797 0.260354 0.308075 -0.796983 -0.062500 1 0 0 0 0 0 2 706160
-0.002260 -0.000308 0.120797 0.260363 0.308083 -0.796978 -0.062500 1 0 0 0 0 0 2 707158
-0.002260 -0.000308 0.120797 0.260352 0.308087 -0.796971 -0.062500 1 0 0 0 0 0 2 708161
-0.002260 -0.000308 0.120797 0.260354 0.308076 -0.796983 -0.062500 1 0 0 0 0 0 2 709150
-0.002260 -0.000308 0.120797 0.260363 0.308084 -0.796977 -0.062500 1 0 0 0 0 0 2 710160
-0.002260 -0.000308 0.120797 0.260359 0.308064 -0.796977 -0.062500 1 0 0 0 0 0 2 711149
-0.002260 -0.000308 0.120797 0.260352 0.308085 -0.796970 -0.062500 1 0 0 0 0 0 2 712150
-0.002260 -0.000308 0.120797 0.260355 0.308075 -0.796983 -0.062500 1 0 0 0 0 0 2 713160
-0.002260 -0.000308 0.120797 0.260363 0.308083 -0.796977 -0.062500 1 0 0 0 0 0 2 714149
-0.002260 -0.000308 0.120797 0.260344 0.308078 -0.796977 -0.062500 1 0 0 0 0 0 2 715159
-0.002260 -0.000308 0.120797 0.260362 0.308084 -0.796977 -0.062500 1 0 0 0 0 0 2 716148
-0.002260 -0.000308 0.120797 0.260356 0.308075 -0.796984 -0.062500 1 0 0 0 0 0 2 717159
-0.002260 -0.000308 0.120797 0.260351 0.308086 -0.796971 -0.062500 1 0 0 0 0 0 2 718148
-0.002260 -0.000308 0.120797 0.260354 0.308076 -0.796983 -0.062500 1 0 0 0 0 0 2 719159
-0.002260 -0.000308 0.120797 0.260366 0.308072 -0.796971 -0.062500 1 0 0 0 0 0 2 720148
-0.002260 -0.000308 0.120797 0.260356 0.308074 -0.796983 -0.062500 1 0 0 0 0 0 2 721160
-0.002260 -0.000308 0.120797 0.260351 0.308085 -0.796971 -0.062500 1 0 0 0 0 0 2 722147
-0.002260 -0.000308 0.120797 0.260354 0.308075 -0.796983 -0.062500 1 0 0 0 0 0 2 723158
-0.002260 -0.000308 0.120797 0.260363 0.308083 -0.796977 -0.062500 1 0 0 0 0 0 2 724147
-0.002260 -0.000308 0.120797 0.260343 0.308078 -0.796977 -0.062500 1 0 0 0 0 0 2 725159
-0.002260 -0.000308 0.120797 0.260361 0.308083 -0.796977 -0.062500 1 0 0 0 0 0 2 726148
-0.002260 -0.000308 0.120797 0.260364 0.308084 -0.796977 -0.062500 1 0 0 0 0 0 2 727158
-0.002260 -0.000308 0.120797 0.260344 0.308079 -0.796977 -0.062500 1 0 0 0 0 0 2 728193
-0.002260 -0.000308 0.120797 0.260362 0.308084 -0.796977 -0.062500 1 0 0 0 0 0 2 729163
-0.002260 -0.000308 0.120797 0.260355 0.308076 -0.796984 -0.062500 1 0 0 0 0 0 2 730166
-0.002260 -0.000308 0.120797 0.260354 0.308075 -0.796964 -0.062500 1 0 0 0 0 0 2 731174
-0.002260 -0.000308 0.120797 0.260354 0.308074 -0.796982 -0.062500 1 0 0 0 0 0 2 732165
-0.002260 -0.000308 0.120797 0.260363 0.308083 -0.796977 -0.062500 1 0 0 0 0 0 2 733207
-0.002260 -0.000308 0.120797 0.260356 0.308075 -0.796984 -0.062500 1 0 0 0 0 0 2 734163
-0.002260 -0.000308 0.120797 0.260351 0.308086 -0.796971 -0.062500 1 0 0 0 0 0 2 735153
-0.002260 -0.000308 0.120797 0.260354 0.308076 -0.796983 -0.062500 1 0 0 0 0 0 2 736157
-0.002260 -0.000308 0.120797 0.260363 0.308083 -0.796977 -0.062500 1 0 0 0 0 0 2 737168
-0.002260 -0.000308 0.120797 0.260343 0.308078 -0.796978 -0.062500 1 0 0 0 0 0 2 738164
-0.002260 -0.000308 0.120797 0.260361 0.308084 -0.796977 -0.062500 1 0 0 0 0 0 2 739165
-0.002260 -0.000308 0.120797 0.260359 0.308064 -0.796977 -0.062500 1 0 0 0 0 0 2 740170
-0.002260 -0.000308 0.120797 0.260364 0.308082 -0.796977 -0.062500 1 0 0 0 0 0 2 741162
-0.002260 -0.000308 0.120797 0.260344 0.308078 -0.796977 -0.062500 1 0 0 0 0 0 2 742160
-0.002260 -0.000308 0.120797 0.260362 0.308083 -0.796977 -0.062500 1 0 0 0 0 0 2 743158
-0.002260 -0.000308 0.120797 0.260355 0.308075 -0.796984 -0.062500 1 0 0 0 0 0 2 744160
-0.002260 -0.000308 0.120797 0.260351 0.308086 -0.796971 -0.062500 1 0 0 0 0 0 2 745163
-0.002260 -0.000308 0.120797 0.260354 0.308076 -0.796983 -0.062500 1 0 0 0 0 0 2 746159
-0.002260 -0.000308 0.120797 0.260363 0.308083 -0.796978 -0.062500 1 0 0 0 0 0 2 747158
-0.002260 -0.000308 0.120797 0.260351 0.308087 -0.796971 -0.062500 1 0 0 0 0 0 2 748151
-0.002260 -0.000308 0.120797 0.260354 0.308076 -0.796983 -0.062500 1 0 0 0 0 0 2 749169
-0.002260 -0.000308 0.120797 0.260366 0.308072 -0.796971 -0.062500 1 0 0 0 0 0 2 750143
-0.002260 -0.000308 0.120797 0.260356 0.308074 -0.796983 -0.062500 1 0 0 0 0 0 2 751159
-0.002260 -0.000308 0.120797 0.260351 0.308086 -0.796971 -0.062500 1 0 0 0 0 0 2 752159
-0.002260 -0.000308 0.120797 0.260354 0.308075 -0.796983 -0.062500 1 0 0 0 0 0 2 753160
-0.002260 -0.000308 0.120797 0.260363 0.308083 -0.796977 -0.062500 1 0 0 0 0 0 2 754158
-0.002260 -0.000308 0.120797 0.260343 0.308078 -0.796977 -0.062500 1 0 0 0 0 0 2 755159
-0.002260 -0.000308 0.120797 0.260361 0.308084 -0.796977 -0.062500 1 0 0 0 0 0 2 756156
-0.002260 -0.000308 0.120797 0.260355 0.308075 -0.796984 -0.062500 1 0 0 0 0 0 2 757160
-0.002260 -0.000308 0.120797 0.260351 0.308086 -0.796971 -0.062500 1 0 0 0 0 0 2 758158
-0.002241 -0.000313 0.120787 -0.005749 0.370488 -0.658562 -0.062500 1 0 0 0 0 0 2 759161
-0.002232 -0.000315 0.120784 0.084813 0.349730 -0.725900 -0.062500 1 0 0 0 0 0 2 760158
-0.002227 -0.000316 0.120782 0.151716 0.334050 -0.760988 -0.062500 1 0 0 0 0 0 2 761160
-0.002225 -0.000316 0.120782 0.187098 0.325633 -0.774407 -0.062500 1 0 0 0 0 0 2 762171
-0.002224 -0.000317 0.120782 0.204882 0.321358 -0.779196 -0.062500 1 0 0 0 0 0 2 763160
-0.002223 -0.000317 0.120782 0.213771 0.319207 -0.780879 -0.062500 1 0 0 0 0 0 2 764159
-0.002223 -0.000317 0.120782 0.218193 0.318117 -0.781472 -0.062500 1 0 0 0 0 0 2 765161
-0.002223 -0.000317 0.120782 0.220410 0.317573 -0.781679 -0.062500 1 0 0 0 0 0 2 766158
-0.002223 -0.000317 0.120782 0.221507 0.317320 -0.781742 -0.062500 1 0 0 0 0 0 2 767157
-0.002223 -0.000317 0.120782 0.222060 0.317179 -0.781780 -0.062500 1 0 0 0 0 0 2 768158
-0.002223 -0.000317 0.120782 0.222332 0.317102 -0.781783 -0.062500 1 0 0 0 0 0 2 769162
-0.002223 -0.000317 0.120782 0.222475 0.317077 -0.781780 -0.062500 1 0 0 0 0 0 2 770153
-0.002223 -0.000317 0.120782 0.222530 0.317065 -0.781785 -0.062500 1 0 0 0 0 0 2 771164
-0.002223 -0.000317 0.120782 0.222560 0.317048 -0.781791 -0.062500 1 0 0 0 0 0 2 772157
-0.002223 -0.000317 0.120782 0.222584 0.317040 -0.781784 -0.062500 1 0 0 0 0 0 2 773160
-0.002223 -0.000317 0.120782 0.222607 0.317046 -0.781783 -0.062500 1 0 0 0 0 0 2 774159
-0.002223 -0.000317 0.120782 0.222600 0.317037 -0.781790 -0.062500 1 0 0 0 0 0 2 775159
-0.002223 -0.000317 0.120782 0.222608 0.317045 -0.781784 -0.062500 1 0 0 0 0 0 2 776157
-0.002223 -0.000317 0.120782 0.222600 0.317038 -0.781790 -0.062500 1 0 0 0 0 0 2 777160
-0.002223 -0.000317 0.120782 0.222608 0.317046 -0.781784 -0.062500 1 0 0 0 0 0 2 778157
-0.002204 -0.000321 0.120772 -0.043367 0.379416 -0.643229 -0.062500 1 0 0 0 0 0 2 779157
-0.002194 -0.000324 0.120768 0.047135 0.358685 -0.710642 -0.062500 1 0 0 0 0 0 2 780158
-0.002190 -0.000325 0.120767 0.114019 0.343000 -0.745769 -0.062500 1 0 0 0 0 0 2 781152
-0.002187 -0.000325 0.120767 0.149362 0.334591 -0.759196 -0.062500 1 0 0 0 0 0 2 782157
-0.002186 -0.000326 0.120767 0.167151 0.330304 -0.763993 -0.062500 1 0 0 0 0 0 2 783148
-0.002185 -0.000326 0.120767 0.176047 0.328160 -0.765674 -0.062500 1 0 0 0 0 0 2 784155
-0.002185 -0.000326 0.120767 0.180456 0.327075 -0.766262 -0.062500 1 0 0 0 0 0 2 785158
-0.002185 -0.000326 0.120767 0.182667 0.326543 -0.766476 -0.062500 1 0 0 0 0 0 2 786156
-0.002185 -0.000326 0.120767 0.183771 0.326269 -0.766547 -0.062500 1 0 0 0 0 0 2 787145
-0.002185 -0.000326 0.120767 0.184324 0.326124 -0.766566 -0.062500 1 0 0 0 0 0 2 788155
-0.002185 -0.000326 0.120767 0.184589 0.326070 -0.766581 -0.062500 1 0 0 0 0 0 2 789155
-0.002185 -0.000326 0.120767 0.184746 0.326034 -0.766579 -0.062500 1 0 0 0 0 0 2 790156
-0.002185 -0.000326 0.120767 0.184807 0.326008 -0.766577 -0.062500 1 0 0 0 0 0 2 791145
-0.002185 -0.000326 0.120767 0.184843 0.326010 -0.766582 -0.062500 1 0 0 0 0 0 2 792155
-0.002185 -0.000326 0.120767 0.184861 0.325996 -0.766583 -0.062500 1 0 0 0 0 0 2 793152
-0.002185 -0.000326 0.120767 0.184862 0.325994 -0.766583 -0.062500 1 0 0 0 0 0 2 794156
-0.002185 -0.000326 0.120767 0.184861 0.325994 -0.766583 -0.062500 1 0 0 0 0 0 2 795146
-0.002185 -0.000326 0.120767 0.184868 0.326003 -0.766576 -0.062500 1 0 0 0 0 0 2 796146
-0.002185 -0.000326 0.120767 0.184873 0.325992 -0.766588 -0.062500 1 0 0 0 0 0 2 797159
-0.002185 -0.000326 0.120767 0.184870 0.326003 -0.766576 -0.062500 1 0 0 0 0 0 2 798144
-0.002185 -0.000326 0.120767 0.184873 0.325992 -0.766588 -0.062500 1 0 0 0 0 0 2 799156
-0.002185 -0.000326 0.120767 0.184869 0.326003 -0.766577 -0.062500 1 0 0 0 0 0 2 800145
-0.002185 -0.000326 0.120767 0.184873 0.325993 -0.766589 -0.062500 1 0 0 0 0 0 2 801165
-0.002185 -0.000326 0.120767 0.184869 0.326003 -0.766577 -0.062500 1 0 0 0 0 0 2 802164
-0.002185 -0.000326 0.120767 0.184881 0.326002 -0.766582 -0.062500 1 0 0 0 0 0 2 803169
-0.002185 -0.000326 0.120767 0.184874 0.325993 -0.766589 -0.062500 1 0 0 0 0 0 2 804157
-0.002185 -0.000326 0.120767 0.184870 0.326004 -0.766577 -0.062500 1 0 0 0 0 0 2 805158
-0.002185 -0.000326 0.120767 0.184873 0.325993 -0.766589 -0.062500 1 0 0 0 0 0 2 806161
-0.002185 -0.000326 0.120767 0.184870 0.326004 -0.766577 -0.062500 1 0 0 0 0 0 2 807171
-0.002166 -0.000330 0.120757 -0.080958 0.388338 -0.627888 -0.062500 1 0 0 0 0 0 2 808161
-0.002156 -0.000333 0.120753 0.009469 0.367614 -0.695371 -0.062500 1 0 0 0 0 0 2 809162
-0.002152 -0.000334 0.120752 0.076309 0.351961 -0.730530 -0.062500 1 0 0 0 0 0 2 810162
-0.002149 -0.000334 0.120752 0.111661 0.343541 -0.743962 -0.062500 1 0 0 0 0 0 2 811168
-0.002148 -0.000335 0.120751 0.129443 0.339266 -0.748774 -0.062500 1 0 0 0 0 0 2 812162
-0.002148 -0.000335 0.120751 0.138319 0.337107 -0.750455 -0.062500 1 0 0 0 0 0 2 813169
-0.002147 -0.000335 0.120751 0.142745 0.336025 -0.751044 -0.062500 1 0 0 0 0 0 2 814161
-0.002147 -0.000335 0.120751 0.144945 0.335497 -0.751253 -0.062500 1 0 0 0 0 0 2 815157
-0.002147 -0.000335 0.120751 0.146047 0.335223 -0.751324 -0.062500 1 0 0 0 0 0 2 816157
-0.002147 -0.000335 0.120751 0.146612 0.335076 -0.751350 -0.062500 1 0 0 0 0 0 2 817158
-0.002147 -0.000335 0.120751 0.146879 0.335022 -0.751366 -0.062500 1 0 0 0 0 0 2 818157
-0.002147 -0.000335 0.120751 0.147015 0.334979 -0.751364 -0.062500 1 0 0 0 0 0 2 819155
-0.002147 -0.000335 0.120751 0.147082 0.334962 -0.751356 -0.062500 1 0 0 0 0 0 2 820157
-0.002147 -0.000335 0.120751 0.147118 0.334964 -0.751360 -0.062500 1 0 0 0 0 0 2 821163
-0.002147 -0.000335 0.120751 0.147135 0.334950 -0.751360 -0.062500 1 0 0 0 0 0 2 822160
-0.002147 -0.000335 0.120751 0.147148 0.334946 -0.751367 -0.062500 1 0 0 0 0 0 2 823161
-0.002147 -0.000335 0.120751 0.147158 0.334954 -0.751361 -0.062500 1 0 0 0 0 0 2 824155
-0.002147 -0.000335 0.120751 0.147159 0.334955 -0.751360 -0.062500 1 0 0 0 0 0 2 825158
-0.002147 -0.000335 0.120751 0.147151 0.334947 -0.751367 -0.062500 1 0 0 0 0 0 2 826156
-0.002147 -0.000335 0.120751 0.147146 0.334957 -0.751354 -0.062500 1 0 0 0 0 0 2 827156
-0.002147 -0.000335 0.120751 0.147149 0.334947 -0.751366 -0.062500 1 0 0 0 0 0 2 828154
-0.002147 -0.000335 0.120751 0.147157 0.334955 -0.751360 -0.062500 1 0 0 0 0 0 2 829162
-0.002147 -0.000335 0.120751 0.147150 0.334947 -0.751367 -0.062500 1 0 0 0 0 0 2 830158
-0.002147 -0.000335 0.120751 0.147157 0.334955 -0.751361 -0.062500 1 0 0 0 0 0 2 831157
-0.002147 -0.000335 0.120751 0.147150 0.334947 -0.751367 -0.062500 1 0 0 0 0 0 2 832157
-0.002147 -0.000335 0.120751 0.147157 0.334955 -0.751361 -0.062500 1 0 0 0 0 0 2 833160
-0.002147 -0.000335 0.120751 0.147150 0.334947 -0.751367 -0.062500 1 0 0 0 0 0 2 834156
-0.002147 -0.000335 0.120751 0.147157 0.334955 -0.751361 -0.062500 1 0 0 0 0 0 2 835154
-0.002147 -0.000335 0.120751 0.147150 0.334947 -0.751367 -0.062500 1 0 0 0 0 0 2 836156
-0.002147 -0.000335 0.120751 0.147157 0.334955 -0.751361 -0.062500 1 0 0 0 0 0 2 837156
-0.002147 -0.000335 0.120751 0.147162 0.334944 -0.751353 -0.062500 1 0 0 0 0 0 2 838156
-0.002147 -0.000335 0.120751 0.147151 0.334946 -0.751366 -0.062500 1 0 0 0 0 0 2 839156
-0.002147 -0.000335 0.120751 0.147149 0.334946 -0.751367 -0.062500 1 0 0 0 0 0 2 840155
-0.002147 -0.000335 0.120751 0.147157 0.334955 -0.751361 -0.062500 1 0 0 0 0 0 2 841157
-0.002147 -0.000335 0.120751 0.147158 0.334956 -0.751360 -0.062500 1 0 0 0 0 0 2 842162
-0.002147 -0.000335 0.120751 0.147150 0.334947 -0.751367 -0.062500 1 0 0 0 0 0 2 843149
-0.002147 -0.000335 0.120751 0.147157 0.334955 -0.751361 -0.062500 1 0 0 0 0 0 2 844155
-0.002147 -0.000335 0.120751 0.147150 0.334947 -0.751367 -0.062500 1 0 0 0 0 0 2 845157
-0.002147 -0.000335 0.120751 0.147157 0.334955 -0.751361 -0.062500 1 0 0 0 0 0 2 846154
-0.002147 -0.000335 0.120751 0.147150 0.334948 -0.751367 -0.062500 1 0 0 0 0 0 2 847154
-0.002147 -0.000335 0.120751 0.147161 0.334944 -0.751354 -0.062500 1 0 0 0 0 0 2 848135
-0.002147 -0.000335 0.120751 0.147151 0.334946 -0.751366 -0.062500 1 0 0 0 0 0 2 849155
-0.002147 -0.000335 0.120751 0.147158 0.334955 -0.751361 -0.062500 1 0 0 0 0 0 2 850155
-0.002147 -0.000335 0.120751 0.147150 0.334947 -0.751367 -0.062500 1 0 0 0 0 0 2 851155
-0.002147 -0.000335 0.120751 0.147158 0.334955 -0.751361 -0.062500 1 0 0 0 0 0 2 852137
-0.002147 -0.000335 0.120751 0.147150 0.334947 -0.751367 -0.062500 1 0 0 0 0 0 2 853216
-0.002147 -0.000335 0.120751 0.147158 0.334955 -0.751361 -0.062500 1 0 0 0 0 0 2 854201
-0.002147 -0.000335 0.120751 0.147150 0.334947 -0.751367 -0.062500 1 0 0 0 0 0 2 855212
-0.002147 -0.000335 0.120751 0.147158 0.334955 -0.751361 -0.062500 1 0 0 0 0 0 2 856195
-0.002147 -0.000335 0.120751 0.147162 0.334944 -0.751354 -0.062500 1 0 0 0 0 0 2 857215
-0.002147 -0.000335 0.120751 0.147151 0.334946 -0.751366 -0.062500 1 0 0 0 0 0 2 858195
-0.002147 -0.000335 0.120751 0.147158 0.334955 -0.751361 -0.062500 1 0 0 0 0 0 2 859210
-0.002147 -0.000335 0.120751 0.147151 0.334947 -0.751367 -0.062500 1 0 0 0 0 0 2 860195
-0.002147 -0.000335 0.120751 0.147158 0.334955 -0.751361 -0.062500 1 0 0 0 0 0 2 861212
-0.002147 -0.000335 0.120751 0.147151 0.334947 -0.751367 -0.062500 1 0 0 0 0 0 2 862197
-0.002147 -0.000335 0.120751 0.147145 0.334958 -0.751354 -0.062500 1 0 0 0 0 0 2 863195
-0.002147 -0.000335 0.120751 0.147148 0.334948 -0.751366 -0.062500 1 0 0 0 0 0 2 864209
-0.002147 -0.000335 0.120751 0.147157 0.334955 -0.751361 -0.062500 1 0 0 0 0 0 2 865195
-0.002147 -0.000335 0.120751 0.147150 0.334948 -0.751367 -0.062500 1 0 0 0 0 0 2 866211
-0.002147 -0.000335 0.120751 0.147160 0.334944 -0.751354 -0.062500 1 0 0 0 0 0 2 867194
-0.002147 -0.000335 0.120751 0.147150 0.334946 -0.751366 -0.062500 1 0 0 0 0 0 2 868212
-0.002147 -0.000335 0.120751 0.147157 0.334955 -0.751360 -0.062500 1 0 0 0 0 0 2 869196
-0.002147 -0.000335 0.120751 0.147150 0.334947 -0.751367 -0.062500 1 0 0 0 0 0 2 870153
-0.002147 -0.000335 0.120751 0.147157 0.334955 -0.751361 -0.062500 1 0 0 0 0 0 2 871143
-0.002147 -0.000335 0.120751 0.147150 0.334947 -0.751367 -0.062500 1 0 0 0 0 0 2 872154
-0.002147 -0.000335 0.120751 0.147157 0.334955 -0.751361 -0.062500 1 0 0 0 0 0 2 873166
-0.002147 -0.000335 0.120751 0.147150 0.334947 -0.751367 -0.062500 1 0 0 0 0 0 2 874155
-0.002147 -0.000335 0.120751 0.147157 0.334955 -0.751361 -0.062500 1 0 0 0 0 0 2 875144
-0.002147 -0.000335 0.120751 0.147158 0.334956 -0.751360 -0.062500 1 0 0 0 0 0 2 876153
-0.002147 -0.000335 0.120751 0.147154 0.334936 -0.751360 -0.062500 1 0 0 0 0 0 2 877155
-0.002147 -0.000335 0.120751 0.147150 0.334945 -0.751367 -0.062500 1 0 0 0 0 0 2 878152
-0.002147 -0.000335 0.120751 0.147157 0.334954 -0.751361 -0.062500 1 0 0 0 0 0 2 879155
-0.002147 -0.000335 0.120751 0.147158 0.334956 -0.751360 -0.062500 1 0 0 0 0 0 2 880143
-0.002147 -0.000335 0.120751 0.147150 0.334947 -0.751367 -0.062500 1 0 0 0 0 0 2 881156
-0.002147 -0.000335 0.120751 0.147158 0.334955 -0.751361 -0.062500 1 0 0 0 0 0 2 882155
-0.002147 -0.000335 0.120751 0.147150 0.334947 -0.751367 -0.062500 1 0 0 0 0 0 2 883159
-0.002147 -0.000335 0.120751 0.147158 0.334955 -0.751361 -0.062500 1 0 0 0 0 0 2 884159
-0.002147 -0.000335 0.120751 0.147150 0.334947 -0.751367 -0.062500 1 0 0 0 0 0 2 885162
-0.002147 -0.000335 0.120751 0.147161 0.334943 -0.751354 -0.062500 1 0 0 0 0 0 2 886153
-0.002147 -0.000335 0.120751 0.147151 0.334946 -0.751366 -0.062500 1 0 0 0 0 0 2 887159
-0.002160 -0.000349 0.120741 0.326434 0.526747 -0.599863 -0.062500 1 0 0 0 0 0 2 888153
-0.002166 -0.000356 0.120737 0.267423 0.462571 -0.673604 -0.062500 1 0 0 0 0 0 2 889160
-0.002170 -0.000359 0.120735 0.222376 0.414354 -0.712000 -0.062500 1 0 0 0 0 0 2 890160
-0.002171 -0.000361 0.120735 0.198048 0.388595 -0.726660 -0.062500 1 0 0 0 0 0 2 891162
-0.002172 -0.000362 0.120735 0.185628 0.375519 -0.731909 -0.062500 1 0 0 0 0 0 2 892162
-0.002173 -0.000362 0.120735 0.179342 0.368968 -0.733754 -0.062500 1 0 0 0 0 0 2 893168
-0.002173 -0.000362 0.120735 0.176189 0.365678 -0.734399 -0.062500 1 0 0 0 0 0 2 894157
-0.002173 -0.000362 0.120735 0.174619 0.364040 -0.734623 -0.062500 1 0 0 0 0 0 2 895156
-0.002173 -0.000362 0.120735 0.173824 0.363219 -0.734697 -0.062500 1 0 0 0 0 0 2 896155
-0.002173 -0.000362 0.120735 0.173419 0.362810 -0.734728 -0.062500 1 0 0 0 0 0 2 897156
-0.002173 -0.000362 0.120735 0.173221 0.362604 -0.734736 -0.062500 1 0 0 0 0 0 2 898155
-0.002173 -0.000362 0.120735 0.173131 0.362493 -0.734739 -0.062500 1 0 0 0 0 0 2 899152
-0.002173 -0.000362 0.120735 0.173082 0.362455 -0.734741 -0.062500 1 0 0 0 0 0 2 900153
-0.002173 -0.000362 0.120735 0.173054 0.362427 -0.734742 -0.062500 1 0 0 0 0 0 2 901241
-0.002173 -0.000362 0.120735 0.173036 0.362408 -0.734736 -0.062500 1 0 0 0 0 0 2 902205
-0.002173 -0.000362 0.120735 0.173026 0.362398 -0.734742 -0.062500 1 0 0 0 0 0 2 903196
-0.002173 -0.000362 0.120735 0.173025 0.362397 -0.734743 -0.062500 1 0 0 0 0 0 2 904220
-0.002173 -0.000362 0.120735 0.173025 0.362397 -0.734743 -0.062500 1 0 0 0 0 0 2 905223
-0.002173 -0.000362 0.120735 0.173033 0.362406 -0.734736 -0.062500 1 0 0 0 0 0 2 906216
-0.002173 -0.000362 0.120735 0.173026 0.362398 -0.734742 -0.062500 1 0 0 0 0 0 2 907215
-0.002173 -0.000362 0.120735 0.173025 0.362398 -0.734743 -0.062500 1 0 0 0 0 0 2 908212
-0.002173 -0.000362 0.120735 0.173025 0.362397 -0.734743 -0.062500 1 0 0 0 0 0 2 909215
-0.002173 -0.000362 0.120735 0.173025 0.362397 -0.734743 -0.062500 1 0 0 0 0 0 2 910212
-0.002173 -0.000362 0.120735 0.173025 0.362397 -0.734743 -0.062500 1 0 0 0 0 0 2 911212
-0.002173 -0.000362 0.120735 0.173025 0.362397 -0.734743 -0.062500 1 0 0 0 0 0 2 912210
-0.002173 -0.000362 0.120735 0.173025 0.362398 -0.734743 -0.062500 1 0 0 0 0 0 2 913221
-0.002173 -0.000362 0.120735 0.173033 0.362407 -0.734736 -0.062500 1 0 0 0 0 0 2 914216
-0.002173 -0.000362 0.120735 0.173026 0.362399 -0.734742 -0.062500 1 0 0 0 0 0 2 915209
-0.002173 -0.000362 0.120735 0.173025 0.362398 -0.734743 -0.062500 1 0 0 0 0 0 2 916212
-0.002173 -0.000362 0.120735 0.173029 0.362386 -0.734736 -0.062500 1 0 0 0 0 0 2 917220
-0.002173 -0.000362 0.120735 0.173026 0.362396 -0.734742 -0.062500 1 0 0 0 0 0 2 918187
-0.002173 -0.000362 0.120735 0.173025 0.362397 -0.734743 -0.062500 1 0 0 0 0 0 2 919213
-0.002173 -0.000362 0.120735 0.173025 0.362397 -0.734743 -0.062500 1 0 0 0 0 0 2 920212
-0.002173 -0.000362 0.120735 0.173025 0.362397 -0.734743 -0.062500 1 0 0 0 0 0 2 921214
-0.002173 -0.000362 0.120735 0.173025 0.362397 -0.734743 -0.062500 1 0 0 0 0 0 2 922203
-0.002173 -0.000362 0.120735 0.173025 0.362397 -0.734743 -0.062500 1 0 0 0 0 0 2 923214
-0.002173 -0.000362 0.120735 0.173034 0.362406 -0.734736 -0.062500 1 0 0 0 0 0 2 924198
-0.002173 -0.000362 0.120735 0.173026 0.362399 -0.734743 -0.062500 1 0 0 0 0 0 2 925215
-0.002173 -0.000362 0.120735 0.173026 0.362398 -0.734743 -0.062500 1 0 0 0 0 0 2 926217
-0.002173 -0.000362 0.120735 0.173029 0.362386 -0.734737 -0.062500 1 0 0 0 0 0 2 927211
-0.002173 -0.000362 0.120735 0.173026 0.362396 -0.734742 -0.062500 1 0 0 0 0 0 2 928211
-0.002173 -0.000362 0.120735 0.173026 0.362397 -0.734743 -0.062500 1 0 0 0 0 0 2 929212
-0.002173 -0.000362 0.120735 0.173026 0.362397 -0.734743 -0.062500 1 0 0 0 0 0 2 930207
-0.002173 -0.000362 0.120735 0.173026 0.362397 -0.734743 -0.062500 1 0 0 0 0 0 2 931211
-0.002173 -0.000362 0.120735 0.173025 0.362397 -0.734744 -0.062500 1 0 0 0 0 0 2 932210
-0.002173 -0.000362 0.120735 0.173034 0.362406 -0.734737 -0.062500 1 0 0 0 0 0 2 933211
-0.002173 -0.000362 0.120735 0.173027 0.362399 -0.734743 -0.062500 1 0 0 0 0 0 2 934215
-0.002173 -0.000362 0.120735 0.173026 0.362398 -0.734743 -0.062500 1 0 0 0 0 0 2 935212
-0.002173 -0.000362 0.120735 0.173029 0.362386 -0.734737 -0.062500 1 0 0 0 0 0 2 936212
-0.002186 -0.000376 0.120724 0.352201 0.554084 -0.583119 -0.062500 1 0 0 0 0 0 2 937197
-0.002192 -0.000383 0.120720 0.293239 0.489959 -0.656917 -0.062500 1 0 0 0 0 0 2 938208
-0.002196 -0.000386 0.120719 0.248219 0.441770 -0.695347 -0.062500 1 0 0 0 0 0 2 939193
-0.002197 -0.000388 0.120718 0.223916 0.416020 -0.710032 -0.062500 1 0 0 0 0 0 2 940207
-0.002198 -0.000389 0.120718 0.211486 0.402965 -0.715272 -0.062500 1 0 0 0 0 0 2 941195
-0.002198 -0.000389 0.120718 0.205205 0.396407 -0.717113 -0.062500 1 0 0 0 0 0 2 942150
-0.002199 -0.000390 0.120718 0.202054 0.393117 -0.717759 -0.062500 1 0 0 0 0 0 2 943143
-0.002199 -0.000390 0.120718 0.200476 0.391471 -0.717990 -0.062500 1 0 0 0 0 0 2 944151
-0.002199 -0.000390 0.120718 0.199680 0.390649 -0.718066 -0.062500 1 0 0 0 0 0 2 945168
-0.002199 -0.000390 0.120718 0.199283 0.390248 -0.718090 -0.062500 1 0 0 0 0 0 2 946140
-0.002199 -0.000390 0.120718 0.199087 0.390043 -0.718098 -0.062500 1 0 0 0 0 0 2 947152
-0.002199 -0.000390 0.120718 0.198993 0.389945 -0.718108 -0.062500 1 0 0 0 0 0 2 948140
-0.002199 -0.000390 0.120718 0.198939 0.389888 -0.718111 -0.062500 1 0 0 0 0 0 2 949153
-0.002199 -0.000390 0.120718 0.198910 0.389858 -0.718112 -0.062500 1 0 0 0 0 0 2 950139
-0.002199 -0.000390 0.120718 0.198900 0.389848 -0.718099 -0.062500 1 0 0 0 0 0 2 951150
-0.002199 -0.000390 0.120718 0.198891 0.389838 -0.718104 -0.062500 1 0 0 0 0 0 2 952140
-0.002199 -0.000390 0.120718 0.198890 0.389838 -0.718105 -0.062500 1 0 0 0 0 0 2 953153
-0.002199 -0.000390 0.120718 0.198891 0.389838 -0.718105 -0.062500 1 0 0 0 0 0 2 954140
-0.002199 -0.000390 0.120718 0.198891 0.389838 -0.718105 -0.062500 1 0 0 0 0 0 2 955151
-0.002199 -0.000390 0.120718 0.198883 0.389830 -0.718112 -0.062500 1 0 0 0 0 0 2 956141
-0.002199 -0.000390 0.120718 0.198890 0.389837 -0.718106 -0.062500 1 0 0 0 0 0 2 957154
-0.002199 -0.000390 0.120718 0.198891 0.389838 -0.718105 -0.062500 1 0 0 0 0 0 2 958141
-0.002212 -0.000404 0.120707 0.377956 0.581413 -0.566363 -0.062500 1 0 0 0 0 0 2 959157
-0.002218 -0.000410 0.120703 0.319055 0.517335 -0.640223 -0.062500 1 0 0 0 0 0 2 960159
-0.002221 -0.000414 0.120702 0.274064 0.469173 -0.678688 -0.062500 1 0 0 0 0 0 2 961164
-0.002223 -0.000416 0.120702 0.249758 0.443450 -0.693372 -0.062500 1 0 0 0 0 0 2 962153
-0.002224 -0.000416 0.120702 0.237327 0.430382 -0.698619 -0.062500 1 0 0 0 0 0 2 963147
-0.002224 -0.000417 0.120701 0.231060 0.423821 -0.700471 -0.062500 1 0 0 0 0 0 2 964156
-0.002225 -0.000417 0.120701 0.227908 0.420544 -0.701127 -0.062500 1 0 0 0 0 0 2 965172
-0.002225 -0.000417 0.120701 0.226318 0.418902 -0.701335 -0.062500 1 0 0 0 0 0 2 966148
-0.002225 -0.000417 0.120701 0.225532 0.418078 -0.701414 -0.062500 1 0 0 0 0 0 2 967138
-0.002225 -0.000417 0.120701 0.225137 0.417677 -0.701439 -0.062500 1 0 0 0 0 0 2 968160
-0.002225 -0.000417 0.120701 0.224933 0.417464 -0.701454 -0.062500 1 0 0 0 0 0 2 969155
-0.002225 -0.000417 0.120701 0.224842 0.417353 -0.701458 -0.062500 1 0 0 0 0 0 2 970164
-0.002225 -0.000417 0.120701 0.224792 0.417314 -0.701460 -0.062500 1 0 0 0 0 0 2 971159
-0.002225 -0.000417 0.120701 0.224765 0.417286 -0.701461 -0.062500 1 0 0 0 0 0 2 972150
-0.002225 -0.000417 0.120701 0.224758 0.417264 -0.701461 -0.062500 1 0 0 0 0 0 2 973153
-0.002225 -0.000417 0.120701 0.224747 0.417265 -0.701455 -0.062500 1 0 0 0 0 0 2 974133
-0.002225 -0.000417 0.120701 0.224737 0.417257 -0.701461 -0.062500 1 0 0 0 0 0 2 975151
-0.002225 -0.000417 0.120701 0.224745 0.417265 -0.701455 -0.062500 1 0 0 0 0 0 2 976151
-0.002225 -0.000417 0.120701 0.224737 0.417257 -0.701461 -0.062500 1 0 0 0 0 0 2 977152
-0.002225 -0.000417 0.120701 0.224737 0.417257 -0.701462 -0.062500 1 0 0 0 0 0 2 978151
-0.002225 -0.000417 0.120701 0.224736 0.417256 -0.701462 -0.062500 1 0 0 0 0 0 2 979162
-0.002225 -0.000417 0.120701 0.224745 0.417265 -0.701455 -0.062500 1 0 0 0 0 0 2 980155
-0.002225 -0.000417 0.120701 0.224737 0.417258 -0.701461 -0.062500 1 0 0 0 0 0 2 981157
-0.002225 -0.000417 0.120701 0.224737 0.417257 -0.701462 -0.062500 1 0 0 0 0 0 2 982151
-0.002225 -0.000417 0.120701 0.224745 0.417266 -0.701455 -0.062500 1 0 0 0 0 0 2 983150
-0.002225 -0.000417 0.120701 0.224738 0.417258 -0.701461 -0.062500 1 0 0 0 0 0 2 984132
-0.002225 -0.000417 0.120701 0.224737 0.417257 -0.701462 -0.062500 1 0 0 0 0 0 2 985152
-0.002225 -0.000417 0.120701 0.224736 0.417257 -0.701462 -0.062500 1 0 0 0 0 0 2 986151
-0.002238 -0.000431 0.120691 0.403721 0.608732 -0.549574 -0.062500 1 0 0 0 0 0 2 987150
-0.002244 -0.000438 0.120687 0.344849 0.544713 -0.623514 -0.062500 1 0 0 0 0 0 2 988149
-0.002247 -0.000441 0.120686 0.299882 0.496580 -0.662016 -0.062500 1 0 0 0 0 0 2 989156
-0.002249 -0.000443 0.120685 0.275595 0.470847 -0.676705 -0.062500 1 0 0 0 0 0 2 990132
-0.002250 -0.000444 0.120685 0.263167 0.457793 -0.681967 -0.062500 1 0 0 0 0 0 2 991150
-0.002250 -0.000444 0.120685 0.256901 0.451235 -0.683805 -0.062500 1 0 0 0 0 0 2 992150
-0.002250 -0.000444 0.120685 0.253739 0.447963 -0.684455 -0.062500 1 0 0 0 0 0 2 993152
-0.002250 -0.000445 0.120685 0.252172 0.446316 -0.684675 -0.062500 1 0 0 0 0 0 2 994150
-0.002251 -0.000445 0.120685 0.251369 0.445486 -0.684757 -0.062500 1 0 0 0 0 0 2 995149
-0.002251 -0.000445 0.120685 0.250972 0.445085 -0.684782 -0.062500 1 0 0 0 0 0 2 996137
-0.002251 -0.000445 0.120685 0.250776 0.444880 -0.684790 -0.062500 1 0 0 0 0 0 2 997154
-0.002251 -0.000445 0.120685 0.250686 0.444770 -0.684794 -0.062500 1 0 0 0 0 0 2 998151
-0.002251 -0.000445 0.120685 0.250628 0.444722 -0.684802 -0.062500 1 0 0 0 0 0 2 999144
-0.002251 -0.000445 0.120685 0.250608 0.444703 -0.684797 -0.062500 1 0 0 0 0 0 3 159
-0.002251 -0.000445 0.120685 0.250590 0.444684 -0.684791 -0.062500 1 0 0 0 0 0 3 1237
-0.002251 -0.000445 0.120685 0.250581 0.444674 -0.684797 -0.062500 1 0 0 0 0 0 3 2209
-0.002251 -0.000445 0.120685 0.250580 0.444674 -0.684797 -0.062500 1 0 0 0 0 0 3 3213
-0.002251 -0.000445 0.120685 0.250580 0.444674 -0.684797 -0.062500 1 0 0 0 0 0 3 4209
-0.002251 -0.000445 0.120685 0.250580 0.444674 -0.684797 -0.062500 1 0 0 0 0 0 3 5213
-0.002251 -0.000445 0.120685 0.250572 0.444665 -0.684804 -0.062500 1 0 0 0 0 0 3 6209
-0.002251 -0.000445 0.120685 0.250579 0.444673 -0.684798 -0.062500 1 0 0 0 0 0 3 7209
-0.002251 -0.000445 0.120685 0.250579 0.444674 -0.684798 -0.062500 1 0 0 0 0 0 3 8213
-0.002251 -0.000445 0.120685 0.250580 0.444674 -0.684798 -0.062500 1 0 0 0 0 0 3 9213
-0.002251 -0.000445 0.120685 0.250580 0.444674 -0.684798 -0.062500 1 0 0 0 0 0 3 10209
-0.002251 -0.000445 0.120685 0.250580 0.444674 -0.684798 -0.062500 1 0 0 0 0 0 3 11208
-0.002251 -0.000445 0.120685 0.250572 0.444666 -0.684805 -0.062500 1 0 0 0 0 0 3 12207
-0.002251 -0.000445 0.120685 0.250579 0.444673 -0.684799 -0.062500 1 0 0 0 0 0 3 13209
-0.002251 -0.000445 0.120685 0.250579 0.444674 -0.684798 -0.062500 1 0 0 0 0 0 3 14192
-0.002251 -0.000445 0.120685 0.250580 0.444674 -0.684798 -0.062500 1 0 0 0 0 0 3 15213
-0.002251 -0.000445 0.120685 0.250580 0.444675 -0.684798 -0.062500 1 0 0 0 0 0 3 16190
-0.002251 -0.000445 0.120685 0.250583 0.444663 -0.684791 -0.062500 1 0 0 0 0 0 3 17207
-0.002251 -0.000445 0.120685 0.250580 0.444673 -0.684797 -0.062500 1 0 0 0 0 0 3 18192
-0.002251 -0.000445 0.120685 0.250572 0.444665 -0.684804 -0.062500 1 0 0 0 0 0 3 19205
-0.002251 -0.000445 0.120685 0.250579 0.444673 -0.684799 -0.062500 1 0 0 0 0 0 3 20193
-0.002251 -0.000445 0.120685 0.250580 0.444674 -0.684798 -0.062500 1 0 0 0 0 0 3 21208
-0.002251 -0.000445 0.120685 0.250580 0.444674 -0.684798 -0.062500 1 0 0 0 0 0 3 22201
-0.002251 -0.000445 0.120685 0.250580 0.444675 -0.684798 -0.062500 1 0 0 0 0 0 3 23207
-0.002251 -0.000445 0.120685 0.250580 0.444675 -0.684798 -0.062500 1 0 0 0 0 0 3 24189
-0.002251 -0.000445 0.120685 0.250572 0.444666 -0.684805 -0.062500 1 0 0 0 0 0 3 25208
-0.002251 -0.000445 0.120685 0.250582 0.444662 -0.684792 -0.062500 1 0 0 0 0 0 3 26138
-0.002251 -0.000445 0.120685 0.250580 0.444673 -0.684797 -0.062500 1 0 0 0 0 0 3 27149
-0.002251 -0.000445 0.120685 0.250580 0.444674 -0.684798 -0.062500 1 0 0 0 0 0 3 28138
-0.002251 -0.000445 0.120685 0.250580 0.444674 -0.684798 -0.062500 1 0 0 0 0 0 3 29150
-0.002251 -0.000445 0.120685 0.250580 0.444674 -0.684798 -0.062500 1 0 0 0 0 0 3 30150
-0.002251 -0.000445 0.120685 0.250580 0.444675 -0.684798 -0.062500 1 0 0 0 0 0 3 31138
-0.002251 -0.000445 0.120685 0.250572 0.444666 -0.684805 -0.062500 1 0 0 0 0 0 3 32148
-0.002251 -0.000445 0.120685 0.250579 0.444673 -0.684799 -0.062500 1 0 0 0 0 0 3 33162
-0.002251 -0.000445 0.120685 0.250580 0.444674 -0.684798 -0.062500 1 0 0 0 0 0 3 34149
-0.002251 -0.000445 0.120685 0.250580 0.444675 -0.684798 -0.062500 1 0 0 0 0 0 3 35139
-0.002251 -0.000445 0.120685 0.250584 0.444663 -0.684791 -0.062500 1 0 0 0 0 0 3 36149
-0.002251 -0.000445 0.120685 0.250581 0.444673 -0.684797 -0.062500 1 0 0 0 0 0 3 37157
-0.002251 -0.000445 0.120685 0.250581 0.444674 -0.684797 -0.062500 1 0 0 0 0 0 3 38149
-0.002251 -0.000445 0.120685 0.250573 0.444666 -0.684805 -0.062500 1 0 0 0 0 0 3 39150
-0.002251 -0.000445 0.120685 0.250580 0.444673 -0.684799 -0.062500 1 0 0 0 0 0 3 40155
-0.002251 -0.000445 0.120685 0.250580 0.444674 -0.684798 -0.062500 1 0 0 0 0 0 3 41170
-0.002251 -0.000445 0.120685 0.250581 0.444674 -0.684798 -0.062500 1 0 0 0 0 0 3 42156
-0.002251 -0.000445 0.120685 0.250581 0.444675 -0.684798 -0.062500 1 0 0 0 0 0 3 43149
-0.002251 -0.000445 0.120685 0.250581 0.444675 -0.684798 -0.062500 1 0 0 0 0 0 3 44148
-0.002251 -0.000445 0.120685 0.250573 0.444666 -0.684805 -0.062500 1 0 0 0 0 0 3 45156
-0.002251 -0.000445 0.120685 0.250571 0.444665 -0.684786 -0.062500 1 0 0 0 0 0 3 46154
-0.002251 -0.000445 0.120685 0.250579 0.444673 -0.684796 -0.062500 1 0 0 0 0 0 3 47163
-0.002251 -0.000445 0.120685 0.250572 0.444665 -0.684804 -0.062500 1 0 0 0 0 0 3 48154
-0.002251 -0.000445 0.120685 0.250579 0.444673 -0.684799 -0.062500 1 0 0 0 0 0 3 49158
-0.002251 -0.000445 0.120685 0.250579 0.444674 -0.684798 -0.062500 1 0 0 0 0 0 3 50163
-0.002251 -0.000445 0.120685 0.250580 0.444674 -0.684798 -0.062500 1 0 0 0 0 0 3 51158
-0.002251 -0.000445 0.120685 0.250580 0.444674 -0.684798 -0.062500 1 0 0 0 0 0 3 52150
-0.002251 -0.000445 0.120685 0.250580 0.444675 -0.684798 -0.062500 1 0 0 0 0 0 3 53152
-0.002251 -0.000445 0.120685 0.250580 0.444675 -0.684798 -0.062500 1 0 0 0 0 0 3 54130
-0.002251 -0.000445 0.120685 0.250572 0.444666 -0.684805 -0.062500 1 0 0 0 0 0 3 55148
-0.002251 -0.000445 0.120685 0.250582 0.444662 -0.684792 -0.062500 1 0 0 0 0 0 3 56148
-0.002256 -0.000426 0.120674 0.325227 0.188343 -0.538326 -0.062500 1 0 0 0 0 0 3 57160
-0.002259 -0.000417 0.120671 0.301384 0.274735 -0.609626 -0.062500 1 0 0 0 0 0 3 58148
-0.002260 -0.000413 0.120669 0.282631 0.339182 -0.646751 -0.062500 1 0 0 0 0 0 3 59150
-0.002261 -0.000410 0.120669 0.272329 0.373467 -0.660936 -0.062500 1 0 0 0 0 0 3 60151
-0.002261 -0.000409 0.120669 0.266999 0.390790 -0.665989 -0.062500 1 0 0 0 0 0 3 61155
-0.002261 -0.000409 0.120669 0.264278 0.399456 -0.667772 -0.062500 1 0 0 0 0 0 3 62151
-0.002261 -0.000408 0.120669 0.262889 0.403793 -0.668395 -0.062500 1 0 0 0 0 0 3 63153
-0.002261 -0.000408 0.120669 0.262211 0.405961 -0.668612 -0.062500 1 0 0 0 0 0 3 64153
-0.002261 -0.000408 0.120669 0.261856 0.407050 -0.668693 -0.062500 1 0 0 0 0 0 3 65150
-0.002261 -0.000408 0.120669 0.261690 0.407586 -0.668715 -0.062500 1 0 0 0 0 0 3 66151
-0.002262 -0.000408 0.120669 0.261599 0.407850 -0.668725 -0.062500 1 0 0 0 0 0 3 67149
-0.002267 -0.000390 0.120658 0.336145 0.151790 -0.522123 -0.062500 1 0 0 0 0 0 3 68149
-0.002251 -0.000385 0.120645 0.046553 0.300475 -0.454998 -0.062500 1 0 0 0 0 0 3 69153
-0.002243 -0.000383 0.120640 0.118248 0.344256 -0.559607 -0.062500 1 0 0 0 0 0 3 70149
-0.002239 -0.000382 0.120638 0.174759 0.362877 -0.608891 -0.062500 1 0 0 0 0 0 3 71147
-0.002237 -0.000381 0.120638 0.204751 0.371802 -0.627357 -0.062500 1 0 0 0 0 0 3 72147
-0.002236 -0.000381 0.120638 0.219802 0.376194 -0.633919 -0.062500 1 0 0 0 0 0 3 73151
-0.002235 -0.000381 0.120637 0.227293 0.378379 -0.636227 -0.062500 1 0 0 0 0 0 3 74140
-0.002235 -0.000381 0.120637 0.231040 0.379467 -0.637031 -0.062500 1 0 0 0 0 0 3 75146
-0.002235 -0.000381 0.120637 0.232888 0.380016 -0.637313 -0.062500 1 0 0 0 0 0 3 76150
-0.002235 -0.000381 0.120637 0.233804 0.380271 -0.637404 -0.062500 1 0 0 0 0 0 3 77157
-0.002235 -0.000381 0.120637 0.234279 0.380407 -0.637438 -0.062500 1 0 0 0 0 0 3 78154
-0.002235 -0.000381 0.120637 0.234509 0.380473 -0.637455 -0.062500 1 0 0 0 0 0 3 79151
-0.002235 -0.000381 0.120637 0.234619 0.380518 -0.637460 -0.062500 1 0 0 0 0 0 3 80153
-0.002240 -0.000362 0.120627 0.309262 0.124467 -0.490793 -0.062500 1 0 0 0 0 0 3 81250
-0.002224 -0.000358 0.120613 0.019833 0.273018 -0.423624 -0.062500 1 0 0 0 0 0 3 82205
-0.002216 -0.000355 0.120609 0.091503 0.316728 -0.528293 -0.062500 1 0 0 0 0 0 3 83209
-0.002212 -0.000354 0.120607 0.147990 0.335319 -0.577602 -0.062500 1 0 0 0 0 0 3 84204
-0.002210 -0.000354 0.120606 0.177980 0.344235 -0.596069 -0.062500 1 0 0 0 0 0 3 85210
-0.002209 -0.000353 0.120606 0.193038 0.348622 -0.602644 -0.062500 1 0 0 0 0 0 3 86212
-0.002208 -0.000353 0.120606 0.200536 0.350816 -0.604950 -0.062500 1 0 0 0 0 0 3 87208
-0.002208 -0.000353 0.120606 0.204266 0.351887 -0.605749 -0.062500 1 0 0 0 0 0 3 88210
-0.002208 -0.000353 0.120606 0.206120 0.352442 -0.606024 -0.062500 1 0 0 0 0 0 3 89207
-0.002208 -0.000353 0.120606 0.207053 0.352715 -0.606121 -0.062500 1 0 0 0 0 0 3 90204
-0.002208 -0.000353 0.120606 0.207510 0.352848 -0.606156 -0.062500 1 0 0 0 0 0 3 91200
-0.002208 -0.000353 0.120606 0.207737 0.352914 -0.606173 -0.062500 1 0 0 0 0 0 3 92213
-0.002189 -0.000357 0.120596 -0.057653 0.415191 -0.467506 -0.062500 1 0 0 0 0 0 3 93206
-0.002180 -0.000360 0.120593 0.032731 0.394530 -0.535015 -0.062500 1 0 0 0 0 0 3 94208
-0.002175 -0.000361 0.120592 0.099530 0.378895 -0.570170 -0.062500 1 0 0 0 0 0 3 95188
-0.002173 -0.000361 0.120591 0.134835 0.370509 -0.583593 -0.062500 1 0 0 0 0 0 3 96202
-0.002171 -0.000362 0.120591 0.152608 0.366227 -0.588383 -0.062500 1 0 0 0 0 0 3 97206
-0.002171 -0.000362 0.120591 0.161469 0.364081 -0.590066 -0.062500 1 0 0 0 0 0 3 98186
-0.002171 -0.000362 0.120591 0.165888 0.363002 -0.590656 -0.062500 1 0 0 0 0 0 3 99203
-0.002170 -0.000362 0.120591 0.168101 0.362460 -0.590864 -0.062500 1 0 0 0 0 0 3 100188
-0.002170 -0.000362 0.120591 0.169199 0.362196 -0.590922 -0.062500 1 0 0 0 0 0 3 101204
-0.002151 -0.000366 0.120581 -0.095629 0.424266 -0.452148 -0.062500 1 0 0 0 0 0 3 102187
-0.002142 -0.000369 0.120578 -0.005079 0.403540 -0.519736 -0.062500 1 0 0 0 0 0 3 103204
-0.002137 -0.000370 0.120576 0.061785 0.387878 -0.554929 -0.062500 1 0 0 0 0 0 3 104187
-0.002135 -0.000370 0.120576 0.097133 0.379460 -0.568363 -0.062500 1 0 0 0 0 0 3 105204
-0.002134 -0.000371 0.120576 0.114926 0.375171 -0.573155 -0.062500 1 0 0 0 0 0 3 106187
-0.002133 -0.000371 0.120576 0.123809 0.373019 -0.574835 -0.062500 1 0 0 0 0 0 3 107202
-0.002133 -0.000371 0.120576 0.128229 0.371940 -0.575426 -0.062500 1 0 0 0 0 0 3 108187
-0.002133 -0.000371 0.120576 0.130441 0.371399 -0.575635 -0.062500 1 0 0 0 0 0 3 109204
-0.002119 -0.000357 0.120555 -0.059066 0.177360 -0.290133 -0.062500 1 0 0 0 0 0 3 110135
-0.002112 -0.000350 0.120548 0.007799 0.242826 -0.429284 -0.062500 1 0 0 0 0 0 3 111147
-0.002109 -0.000347 0.120546 0.056018 0.291470 -0.501655 -0.062500 1 0 0 0 0 0 3 112135
-0.002108 -0.000345 0.120545 0.081128 0.317283 -0.529269 -0.062500 1 0 0 0 0 0 3 113155
-0.002107 -0.000344 0.120545 0.093630 0.330288 -0.539122 -0.062500 1 0 0 0 0 0 3 114135
-0.002106 -0.000344 0.120544 0.099824 0.336807 -0.542584 -0.062500 1 0 0 0 0 0 3 115145
-0.002087 -0.000348 0.120535 -0.162235 0.402220 -0.404762 -0.062500 1 0 0 0 0 0 3 116135
-0.002078 -0.000350 0.120531 -0.070565 0.383202 -0.472895 -0.062500 1 0 0 0 0 0 3 117175
-0.002073 -0.000351 0.120530 -0.003145 0.368380 -0.508279 -0.062500 1 0 0 0 0 0 3 118136
-0.002071 -0.000352 0.120529 0.032509 0.360391 -0.521777 -0.062500 1 0 0 0 0 0 3 119146
-0.002069 -0.000352 0.120529 0.050434 0.356324 -0.526596 -0.062500 1 0 0 0 0 0 3 120147
-0.002069 -0.000352 0.120529 0.059378 0.354280 -0.528283 -0.062500 1 0 0 0 0 0 3 121167
-0.002069 -0.000352 0.120529 0.063851 0.353248 -0.528869 -0.062500 1 0 0 0 0 0 3 122154
-0.002068 -0.000352 0.120529 0.066076 0.352750 -0.529079 -0.062500 1 0 0 0 0 0 3 123160
-0.002068 -0.000352 0.120529 0.067177 0.352478 -0.529151 -0.062500 1 0 0 0 0 0 3 124156
-0.002049 -0.000357 0.120519 -0.197239 0.414494 -0.390013 -0.062500 1 0 0 0 0 0 3 125163
-0.002040 -0.000359 0.120516 -0.106870 0.393797 -0.457812 -0.062500 1 0 0 0 0 0 3 126148
-0.002041 -0.000342 0.120504 0.034570 0.122325 -0.346492 -0.062500 1 0 0 0 0 0 3 127152
-0.002041 -0.000333 0.120500 0.045921 0.200096 -0.431374 -0.062500 1 0 0 0 0 0 3 128141
-0.002041 -0.000329 0.120499 0.044933 0.260124 -0.473320 -0.062500 1 0 0 0 0 0 3 129152
-0.002041 -0.000327 0.120498 0.043527 0.292212 -0.489175 -0.062500 1 0 0 0 0 0 3 130152
-0.002042 -0.000326 0.120498 0.042622 0.308430 -0.494827 -0.062500 1 0 0 0 0 0 3 131152
-0.002042 -0.000325 0.120498 0.042145 0.316556 -0.496797 -0.062500 1 0 0 0 0 0 3 132157
-0.002042 -0.000325 0.120498 0.041875 0.320610 -0.497498 -0.062500 1 0 0 0 0 0 3 133165
-0.002023 -0.000329 0.120488 -0.223118 0.384772 -0.358489 -0.062500 1 0 0 0 0 0 3 134146
-0.002013 -0.000331 0.120484 -0.133150 0.365142 -0.426409 -0.062500 1 0 0 0 0 0 3 135148
-0.002009 -0.000332 0.120483 -0.066600 0.350036 -0.461721 -0.062500 1 0 0 0 0 0 3 136146
-0.002006 -0.000333 0.120483 -0.031378 0.341896 -0.475189 -0.062500 1 0 0 0 0 0 3 137169
-0.002005 -0.000333 0.120483 -0.013659 0.337768 -0.480009 -0.062500 1 0 0 0 0 0 3 138146
-0.002005 -0.000333 0.120483 -0.004806 0.335676 -0.481692 -0.062500 1 0 0 0 0 0 3 139146
-0.002004 -0.000334 0.120483 -0.000396 0.334645 -0.482283 -0.062500 1 0 0 0 0 0 3 140147
-0.002009 -0.000315 0.120472 0.076474 0.078421 -0.335845 -0.062500 1 0 0 0 0 0 3 141153
-0.002012 -0.000306 0.120468 0.053602 0.164281 -0.407364 -0.062500 1 0 0 0 0 0 3 142151
-0.002014 -0.000302 0.120467 0.035389 0.228439 -0.444545 -0.062500 1 0 0 0 0 0 3 143149
-0.002014 -0.000299 0.120467 0.025387 0.262575 -0.458734 -0.062500 1 0 0 0 0 0 3 144145
-0.001996 -0.000303 0.120457 -0.244519 0.341970 -0.324473 -0.062500 1 0 0 0 0 0 3 145156
-0.001986 -0.000304 0.120453 -0.157174 0.329950 -0.394127 -0.062500 1 0 0 0 0 0 3 146146
-0.001982 -0.000305 0.120452 -0.091935 0.318651 -0.430058 -0.062500 1 0 0 0 0 0 3 147151
-0.001980 -0.000306 0.120451 -0.057395 0.312434 -0.443741 -0.062500 1 0 0 0 0 0 3 148149
-0.001978 -0.000306 0.120451 -0.039992 0.309263 -0.448626 -0.062500 1 0 0 0 0 0 3 149218
-0.001978 -0.000306 0.120451 -0.031313 0.307659 -0.450332 -0.062500 1 0 0 0 0 0 3 150204
-0.001978 -0.000306 0.120451 -0.026982 0.306844 -0.450926 -0.062500 1 0 0 0 0 0 3 151208
-0.001959 -0.000310 0.120441 -0.289415 0.368547 -0.311681 -0.062500 1 0 0 0 0 0 3 152203
-0.001949 -0.000313 0.120438 -0.198440 0.347697 -0.379713 -0.062500 1 0 0 0 0 0 3 153207
-0.001944 -0.000314 0.120437 -0.131367 0.331984 -0.415074 -0.062500 1 0 0 0 0 0 3 154205
-0.001942 -0.000314 0.120436 -0.095890 0.323562 -0.428554 -0.062500 1 0 0 0 0 0 3 155201
-0.001941 -0.000315 0.120436 -0.078025 0.319270 -0.433370 -0.062500 1 0 0 0 0 0 3 156202
-0.001940 -0.000315 0.120436 -0.069123 0.317126 -0.435058 -0.062500 1 0 0 0 0 0 3 157207
-0.001940 -0.000315 0.120436 -0.064664 0.316039 -0.435644 -0.062500 1 0 0 0 0 0 3 158202
-0.001940 -0.000315 0.120436 -0.062444 0.315507 -0.435851 -0.062500 1 0 0 0 0 0 3 159203
-0.001940 -0.000315 0.120436 -0.061344 0.315234 -0.435924 -0.062500 1 0 0 0 0 0 3 160210
-0.001940 -0.000315 0.120436 -0.060794 0.315090 -0.435945 -0.062500 1 0 0 0 0 0 3 161242
-0.001940 -0.000315 0.120436 -0.060514 0.315022 -0.435960 -0.062500 1 0 0 0 0 0 3 162206
-0.001940 -0.000315 0.120436 -0.060372 0.314999 -0.435959 -0.062500 1 0 0 0 0 0 3 163207
-0.001940 -0.000315 0.120436 -0.060301 0.314972 -0.435964 -0.062500 1 0 0 0 0 0 3 164191
-0.001940 -0.000315 0.120436 -0.060274 0.314964 -0.435957 -0.062500 1 0 0 0 0 0 3 165237
-0.001940 -0.000315 0.120436 -0.060240 0.314967 -0.435962 -0.062500 1 0 0 0 0 0 3 166215
-0.001940 -0.000315 0.120436 -0.060237 0.314968 -0.435963 -0.062500 1 0 0 0 0 0 3 167202
-0.001940 -0.000315 0.120436 -0.060242 0.314948 -0.435963 -0.062500 1 0 0 0 0 0 3 168203
-0.001940 -0.000315 0.120436 -0.060234 0.314954 -0.435956 -0.062500 1 0 0 0 0 0 3 169206
-0.001940 -0.000315 0.120436 -0.060237 0.314966 -0.435962 -0.062500 1 0 0 0 0 0 3 170204
-0.001940 -0.000315 0.120436 -0.060234 0.314956 -0.435956 -0.062500 1 0 0 0 0 0 3 171202
-0.001953 -0.000329 0.120425 0.118931 0.506454 -0.284934 -0.062500 1 0 0 0 0 0 3 172209
-0.001959 -0.000335 0.120421 0.059850 0.442357 -0.358536 -0.062500 1 0 0 0 0 0 3 173219
-0.001962 -0.000339 0.120420 0.014836 0.394230 -0.396803 -0.062500 1 0 0 0 0 0 3 174202
-0.001964 -0.000341 0.120420 -0.009449 0.368499 -0.411396 -0.062500 1 0 0 0 0 0 3 175201
-0.001965 -0.000341 0.120419 -0.021858 0.355467 -0.416604 -0.062500 1 0 0 0 0 0 3 176183
-0.001978 -0.000356 0.120409 0.150971 0.540305 -0.267280 -0.062500 1 0 0 0 0 0 3 177203
-0.001985 -0.000363 0.120405 0.088793 0.472984 -0.341575 -0.062500 1 0 0 0 0 0 3 178184
-0.001988 -0.000366 0.120404 0.042210 0.423236 -0.380101 -0.062500 1 0 0 0 0 0 3 179199
-0.001990 -0.000368 0.120403 0.017148 0.396704 -0.394779 -0.062500 1 0 0 0 0 0 3 180198
-0.001991 -0.000369 0.120403 0.004365 0.383264 -0.400017 -0.062500 1 0 0 0 0 0 3 181225
-0.002004 -0.000383 0.120392 0.176887 0.567809 -0.250580 -0.062500 1 0 0 0 0 0 3 182198
-0.002010 -0.000390 0.120388 0.114669 0.500434 -0.324956 -0.062500 1 0 0 0 0 0 3 183183
-0.002014 -0.000394 0.120387 0.068050 0.450647 -0.363509 -0.062500 1 0 0 0 0 0 3 184198
-0.002021 -0.000377 0.120376 0.117606 0.168474 -0.231728 -0.062500 1 0 0 0 0 0 3 185197
-0.002037 -0.000383 0.120361 0.259714 0.432353 -0.156984 -0.062500 1 0 0 0 0 0 3 186199
-0.002046 -0.000385 0.120356 0.175571 0.425897 -0.269748 -0.062500 1 0 0 0 0 0 3 187181
-0.002050 -0.000387 0.120355 0.117117 0.408660 -0.322882 -0.062500 1 0 0 0 0 0 3 188198
-0.002052 -0.000387 0.120354 0.085932 0.398552 -0.342771 -0.062500 1 0 0 0 0 0 3 189198
-0.002066 -0.000401 0.120343 0.248790 0.584449 -0.198365 -0.062500 1 0 0 0 0 0 3 190199
-0.002073 -0.000408 0.120339 0.181894 0.517882 -0.274662 -0.062500 1 0 0 0 0 0 3 191182
-0.002076 -0.000412 0.120338 0.132940 0.468520 -0.313915 -0.062500 1 0 0 0 0 0 3 192201
-0.002078 -0.000414 0.120337 0.106671 0.442172 -0.328840 -0.062500 1 0 0 0 0 0 3 193218
-0.002079 -0.000415 0.120337 0.093269 0.428819 -0.334152 -0.062500 1 0 0 0 0 0 3 194142
-0.002097 -0.000410 0.120316 0.339719 0.357571 -0.037962 -0.062500 1 0 0 0 0 0 3 195132
-0.002107 -0.000408 0.120308 0.253587 0.376475 -0.183962 -0.062500 1 0 0 0 0 0 3 196142
-0.002112 -0.000407 0.120306 0.188272 0.391015 -0.259693 -0.062500 1 0 0 0 0 0 3 197151
-0.002114 -0.000407 0.120305 0.152909 0.398684 -0.288557 -0.062500 1 0 0 0 0 0 3 198132
-0.002128 -0.000420 0.120294 0.313350 0.593452 -0.147178 -0.062500 1 0 0 0 0 0 3 199141
-0.002135 -0.000427 0.120290 0.245419 0.531510 -0.224722 -0.062500 1 0 0 0 0 0 3 200131
-0.002139 -0.000430 0.120288 0.195931 0.484454 -0.264400 -0.062500 1 0 0 0 0 0 3 201154
-0.002146 -0.000414 0.120278 0.243837 0.203800 -0.133001 -0.062500 1 0 0 0 0 0 3 202132
-0.002149 -0.000405 0.120274 0.206472 0.277123 -0.209814 -0.062500 1 0 0 0 0 0 3 203143
-0.002151 -0.000401 0.120272 0.180943 0.334930 -0.248804 -0.062500 1 0 0 0 0 0 3 204133
-0.002165 -0.000413 0.120261 0.345676 0.556728 -0.111859 -0.062500 1 0 0 0 0 0 3 205164
-0.002172 -0.000419 0.120257 0.279942 0.508565 -0.191132 -0.062500 1 0 0 0 0 0 3 206143
-0.002175 -0.000422 0.120256 0.231535 0.468435 -0.231403 -0.062500 1 0 0 0 0 0 3 207154
-0.002177 -0.000423 0.120255 0.205534 0.446703 -0.246700 -0.062500 1 0 0 0 0 0 3 208130
-0.002178 -0.000424 0.120255 0.192241 0.435657 -0.252154 -0.062500 1 0 0 0 0 0 3 209158
-0.002184 -0.000406 0.120245 0.259919 0.174755 -0.107517 -0.062500 1 0 0 0 0 0 3 210139
-0.002218 -0.000406 0.120240 0.675697 0.386799 -0.166678 -0.062500 1 0 0 0 0 0 3 211146
-0.002236 -0.000406 0.120238 0.506749 0.406351 -0.210217 -0.062500 1 0 0 0 0 0 3 212149
-0.002244 -0.000406 0.120238 0.384278 0.407431 -0.227756 -0.062500 1 0 0 0 0 0 3 213161
-0.002249 -0.000406 0.120238 0.319131 0.407092 -0.234122 -0.062500 1 0 0 0 0 0 3 214150
-0.002251 -0.000406 0.120238 0.286142 0.406818 -0.236371 -0.062500 1 0 0 0 0 0 3 215150
-0.002252 -0.000407 0.120238 0.269570 0.406677 -0.237168 -0.062500 1 0 0 0 0 0 3 216153
-0.002252 -0.000407 0.120238 0.261280 0.406598 -0.237431 -0.062500 1 0 0 0 0 0 3 217174
-0.002253 -0.000407 0.120238 0.257140 0.406562 -0.237538 -0.062500 1 0 0 0 0 0 3 218124
-0.002266 -0.000420 0.120227 0.433241 0.597216 -0.085588 -0.062500 1 0 0 0 0 0 3 219143
-0.002272 -0.000427 0.120223 0.373627 0.533455 -0.159710 -0.062500 1 0 0 0 0 0 3 220143
-0.002275 -0.000430 0.120222 0.328346 0.485514 -0.198218 -0.062500 1 0 0 0 0 0 3 221152
-0.002296 -0.000428 0.120231 0.568667 0.397884 -0.351462 -0.062500 1 0 0 0 0 0 3 222142
-0.002306 -0.000426 0.120234 0.466147 0.405414 -0.289014 -0.062500 1 0 0 0 0 0 3 223143
-0.002311 -0.000426 0.120235 0.393232 0.414468 -0.255765 -0.062500 1 0 0 0 0 0 3 224145
-0.002314 -0.000425 0.120236 0.354832 0.419588 -0.243065 -0.062500 1 0 0 0 0 0 3 225154
-0.002334 -0.000421 0.120246 0.600444 0.360195 -0.376965 -0.062500 1 0 0 0 0 0 3 226146
-0.002344 -0.000418 0.120249 0.500719 0.382060 -0.307769 -0.062500 1 0 0 0 0 0 3 227145
-0.002362 -0.000431 0.120240 0.607279 0.588907 -0.119977 -0.062500 1 0 0 0 0 0 3 228124
-0.002371 -0.000437 0.120236 0.511186 0.533917 -0.180655 -0.062500 1 0 0 0 0 0 3 229221
-0.002394 -0.000436 0.120245 0.712601 0.428403 -0.352648 -0.062500 1 0 0 0 0 0 3 230200
-0.002406 -0.000435 0.120248 0.588815 0.425554 -0.298139 -0.062500 1 0 0 0 0 0 3 231205
-0.002411 -0.000435 0.120249 0.505064 0.429294 -0.267792 -0.062500 1 0 0 0 0 0 3 232200
-0.002414 -0.000435 0.120250 0.461209 0.431715 -0.256120 -0.062500 1 0 0 0 0 0 3 233203
-0.002416 -0.000434 0.120250 0.439173 0.433008 -0.251943 -0.062500 1 0 0 0 0 0 3 234198
-0.002416 -0.000434 0.120250 0.428179 0.433665 -0.250488 -0.062500 1 0 0 0 0 0 3 235205
-0.002436 -0.000430 0.120260 0.687882 0.371912 -0.388056 -0.062500 1 0 0 0 0 0 3 236199
-0.002445 -0.000428 0.120263 0.594904 0.392635 -0.320459 -0.062500 1 0 0 0 0 0 3 237203
-0.002450 -0.000427 0.120264 0.526828 0.408319 -0.285444 -0.062500 1 0 0 0 0 0 3 238200
-0.002452 -0.000426 0.120265 0.490882 0.416766 -0.272119 -0.062500 1 0 0 0 0 0 3 239198
-0.002454 -0.000426 0.120265 0.472813 0.421063 -0.267375 -0.062500 1 0 0 0 0 0 3 240206
-0.002473 -0.000421 0.120275 0.729140 0.361113 -0.403648 -0.062500 1 0 0 0 0 0 3 241202
-0.002483 -0.000419 0.120278 0.634335 0.382765 -0.335725 -0.062500 1 0 0 0 0 0 3 242201
-0.002488 -0.000418 0.120279 0.565347 0.398919 -0.300606 -0.062500 1 0 0 0 0 0 3 243200
-0.002509 -0.000413 0.120290 0.794430 0.345451 -0.425059 -0.062500 1 0 0 0 0 0 3 244200
-0.002520 -0.000410 0.120293 0.685774 0.370440 -0.353013 -0.062500 1 0 0 0 0 0 3 245206
-0.002525 -0.000409 0.120294 0.609876 0.388284 -0.316445 -0.062500 1 0 0 0 0 0 3 246188
-0.002527 -0.000408 0.120295 0.570029 0.397808 -0.302595 -0.062500 1 0 0 0 0 0 3 247188
-0.002529 -0.000408 0.120295 0.550032 0.402638 -0.297657 -0.062500 1 0 0 0 0 0 3 248204
-0.002548 -0.000403 0.120305 0.805647 0.342903 -0.433598 -0.062500 1 0 0 0 0 0 3 249211
-0.002558 -0.000401 0.120308 0.710242 0.364715 -0.365792 -0.062500 1 0 0 0 0 0 3 250200
-0.002563 -0.000400 0.120309 0.640948 0.380965 -0.330737 -0.062500 1 0 0 0 0 0 3 251199
-0.002565 -0.000399 0.120310 0.604414 0.389676 -0.317395 -0.062500 1 0 0 0 0 0 3 252203
-0.002586 -0.000394 0.120320 0.851780 0.331897 -0.450172 -0.062500 1 0 0 0 0 0 3 253202
-0.002596 -0.000392 0.120323 0.752144 0.354734 -0.381377 -0.062500 1 0 0 0 0 0 3 254197
-0.002601 -0.000391 0.120324 0.680734 0.371490 -0.345962 -0.062500 1 0 0 0 0 0 3 255198
-0.002603 -0.000390 0.120325 0.643136 0.380466 -0.332524 -0.062500 1 0 0 0 0 0 3 256200
-0.002604 -0.000390 0.120325 0.624238 0.385032 -0.327720 -0.062500 1 0 0 0 0 0 3 257203
-0.002624 -0.000385 0.120335 0.880703 0.325081 -0.463431 -0.062500 1 0 0 0 0 0 3 258197
-0.002634 -0.000383 0.120338 0.785448 0.346845 -0.395785 -0.062500 1 0 0 0 0 0 3 259197
-0.002638 -0.000382 0.120340 0.716235 0.363085 -0.360793 -0.062500 1 0 0 0 0 0 3 260183
-0.002641 -0.000381 0.120340 0.679728 0.371780 -0.347489 -0.062500 1 0 0 0 0 0 3 261200
-0.002661 -0.000377 0.120350 0.927403 0.313944 -0.479991 -0.062500 1 0 0 0 0 0 3 262181
-0.002671 -0.000374 0.120353 0.827635 0.336807 -0.411343 -0.062500 1 0 0 0 0 0 3 263199
-0.002676 -0.000373 0.120355 0.756169 0.353586 -0.376010 -0.062500 1 0 0 0 0 0 3 264199
-0.002678 -0.000372 0.120355 0.718554 0.362558 -0.362575 -0.062500 1 0 0 0 0 0 3 265223
-0.002699 -0.000368 0.120365 0.965801 0.304814 -0.494904 -0.062500 1 0 0 0 0 0 3 266139
-0.002709 -0.000365 0.120368 0.865693 0.327756 -0.426315 -0.062500 1 0 0 0 0 0 3 267130
-0.002714 -0.000364 0.120370 0.794057 0.344577 -0.391020 -0.062500 1 0 0 0 0 0 3 268140
-0.002716 -0.000363 0.120370 0.756358 0.353567 -0.377594 -0.062500 1 0 0 0 0 0 3 269139
-0.002717 -0.000363 0.120370 0.737419 0.358153 -0.372797 -0.062500 1 0 0 0 0 0 3 270141
-0.002718 -0.000363 0.120370 0.727981 0.360452 -0.371130 -0.062500 1 0 0 0 0 0 3 271129
-0.002737 -0.000358 0.120380 0.989560 0.299268 -0.507507 -0.062500 1 0 0 0 0 0 3 272140
-0.002747 -0.000356 0.120383 0.896449 0.320523 -0.440480 -0.062500 1 0 0 0 0 0 3 273141
-0.002752 -0.000355 0.120385 0.828304 0.336477 -0.405727 -0.062500 1 0 0 0 0 0 3 274140
-0.002754 -0.000354 0.120385 0.792348 0.345037 -0.392497 -0.062500 1 0 0 0 0 0 3 275130
-0.002755 -0.000354 0.120385 0.774288 0.349400 -0.387772 -0.062500 1 0 0 0 0 0 3 276140
-0.002756 -0.000354 0.120385 0.765273 0.351607 -0.386122 -0.062500 1 0 0 0 0 0 3 277152
-0.002775 -0.000349 0.120395 1.027213 0.290326 -0.522361 -0.062500 1 0 0 0 0 0 3 278140
-0.002785 -0.000347 0.120398 0.934159 0.311556 -0.455408 -0.062500 1 0 0 0 0 0 3 279130
-0.002789 -0.000346 0.120400 0.866030 0.327516 -0.420707 -0.062500 1 0 0 0 0 0 3 280141
-0.002792 -0.000345 0.120400 0.830080 0.336086 -0.407477 -0.062500 1 0 0 0 0 0 3 281150
-0.002793 -0.000345 0.120400 0.812037 0.340447 -0.402753 -0.062500 1 0 0 0 0 0 3 282132
-0.002793 -0.000345 0.120400 0.803037 0.342641 -0.401107 -0.062500 1 0 0 0 0 0 3 283136
-0.002813 -0.000340 0.120410 1.065104 0.281315 -0.537215 -0.062500 1 0 0 0 0 0 3 284150
-0.002822 -0.000338 0.120413 0.971978 0.302572 -0.470334 -0.062500 1 0 0 0 0 0 3 285215
-0.002827 -0.000337 0.120415 0.903811 0.318542 -0.435653 -0.062500 1 0 0 0 0 0 3 286148
-0.002830 -0.000336 0.120415 0.867880 0.327109 -0.422440 -0.062500 1 0 0 0 0 0 3 287135
-0.002831 -0.000336 0.120415 0.849811 0.331476 -0.417733 -0.062500 1 0 0 0 0 0 3 288147
-0.002831 -0.000336 0.120415 0.840796 0.333662 -0.416080 -0.062500 1 0 0 0 0 0 3 289177
-0.002832 -0.000336 0.120415 0.836311 0.334757 -0.415501 -0.062500 1 0 0 0 0 0 3 290135
-0.002832 -0.000336 0.120415 0.834088 0.335312 -0.415297 -0.062500 1 0 0 0 0 0 3 291140
-0.002851 -0.000331 0.120425 1.099657 0.273137 -0.551775 -0.062500 1 0 0 0 0 0 3 292147
-0.002860 -0.000329 0.120428 1.008153 0.294006 -0.485147 -0.062500 1 0 0 0 0 0 3 293160
-0.002865 -0.000328 0.120430 0.940787 0.309775 -0.450561 -0.062500 1 0 0 0 0 0 3 294151
-0.002867 -0.000327 0.120430 0.905238 0.318227 -0.437380 -0.062500 1 0 0 0 0 0 3 295148
-0.002868 -0.000327 0.120430 0.887392 0.322549 -0.432684 -0.062500 1 0 0 0 0 0 3 296143
-0.002869 -0.000327 0.120430 0.878492 0.324719 -0.431039 -0.062500 1 0 0 0 0 0 3 297154
-0.002869 -0.000327 0.120430 0.874049 0.325806 -0.430462 -0.062500 1 0 0 0 0 0 3 298142
-0.002869 -0.000327 0.120430 0.871842 0.326347 -0.430259 -0.062500 1 0 0 0 0 0 3 299138
-0.002889 -0.000322 0.120440 1.137557 0.264135 -0.566582 -0.062500 1 0 0 0 0 0 3 300141
-0.002898 -0.000320 0.120443 1.046003 0.285005 -0.500035 -0.062500 1 0 0 0 0 0 3 301164
-0.002903 -0.000319 0.120444 0.978623 0.300787 -0.465489 -0.062500 1 0 0 0 0 0 3 302133
-0.002905 -0.000318 0.120445 0.943044 0.309258 -0.452329 -0.062500 1 0 0 0 0 0 3 303149
-0.002906 -0.000318 0.120445 0.925184 0.313563 -0.447623 -0.062500 1 0 0 0 0 0 3 304144
-0.002907 -0.000318 0.120445 0.916287 0.315741 -0.445974 -0.062500 1 0 0 0 0 0 3 305155
-0.002907 -0.000318 0.120445 0.911856 0.316826 -0.445405 -0.062500 1 0 0 0 0 0 3 306139
-0.002907 -0.000318 0.120445 0.909650 0.317367 -0.445204 -0.062500 1 0 0 0 0 0 3 307140
-0.002926 -0.000313 0.120455 1.175499 0.255121 -0.581387 -0.062500 1 0 0 0 0 0 3 308140
-0.002936 -0.000311 0.120458 0.074028 -0.069776 -0.514923 -0.062500 0 0 0 0 0 0 3 309221
-0.002941 -0.000310 0.120459 0.001902 -0.052849 -0.480392 -0.062500 0 0 0 0 0 0 3 310197
-0.002948 -0.000291 0.120449 0.032395 -0.280787 -0.319700 -0.062500 0 0 0 0 0 0 3 311204
-0.002952 -0.000282 0.120446 -0.012480 -0.181122 -0.386846 -0.062500 0 0 0 0 0 0 3 312173
-0.002986 -0.000286 0.120443 0.355120 0.005663 -0.405504 -0.062500 0 0 0 0 0 0 3 313206
-0.003022 -0.000284 0.120452 0.422614 -0.062459 -0.563338 -0.062500 0 0 0 0 0 0 3 314204
-0.003040 -0.000283 0.120455 0.194288 -0.054930 -0.506217 -0.062500 0 0 0 0 0 0 3 315204
-0.003080 -0.000292 0.120455 0.467396 0.071912 -0.457637 -0.062500 0 0 0 0 0 0 3 316198
-0.003120 -0.000291 0.120465 0.478793 -0.029271 -0.589744 -0.062500 0 0 0 0 0 0 3 317201
-0.003139 -0.000291 0.120468 0.222232 -0.038357 -0.523772 -0.062500 0 0 0 0 0 0 3 318205
-0.003181 -0.000300 0.120468 0.481404 0.080067 -0.471565 -0.062500 0 0 0 0 0 0 3 319174
-0.003233 -0.000314 0.120466 0.632437 0.148921 -0.448826 -0.062500 0 0 0 0 0 0 3 320197
-0.003279 -0.000316 0.120476 0.556884 0.009056 -0.592637 -0.062500 0 0 0 0 0 0 3 321200
-0.003301 -0.000317 0.120479 0.252810 -0.020403 -0.531604 -0.062500 0 0 0 0 0 0 3 322199
-0.003345 -0.000327 0.120478 0.487919 0.087510 -0.480271 -0.062500 0 0 0 0 0 0 3 323201
-0.003385 -0.000327 0.120488 0.480816 -0.022918 -0.611802 -0.062500 0 0 0 0 0 0 3 324186
-0.003405 -0.000328 0.120491 0.195616 -0.040064 -0.546565 -0.062500 0 0 0 0 0 0 3 325201
-0.003447 -0.000337 0.120491 0.449971 0.075762 -0.493128 -0.062500 0 0 0 0 0 0 3 326185
-0.003487 -0.000337 0.120500 0.452755 -0.030617 -0.624072 -0.062500 0 0 0 0 0 0 3 327197
-0.003520 -0.000351 0.120493 0.354599 0.134352 -0.404533 -0.062500 0 0 0 0 0 0 3 328201
-0.003555 -0.000353 0.120500 0.384064 0.004226 -0.580117 -0.062500 0 0 0 0 0 0 3 329202
-0.003605 -0.000363 0.120501 0.567906 0.093962 -0.520432 -0.062500 0 0 0 0 0 0 3 330197
-0.003649 -0.000364 0.120510 0.495678 -0.027443 -0.640481 -0.062500 0 0 0 0 0 0 3 331177
-0.003671 -0.000364 0.120514 0.203198 -0.043358 -0.571272 -0.062500 0 0 0 0 0 0 3 332200
-0.003713 -0.000373 0.120513 0.444573 0.071017 -0.514902 -0.062500 0 0 0 0 0 0 3 333200
-0.003754 -0.000373 0.120523 0.441442 -0.035830 -0.645220 -0.062500 0 0 0 0 0 0 3 334182
-0.003806 -0.000382 0.120525 0.589136 0.070314 -0.559029 -0.062500 0 0 0 0 0 0 3 335197
-0.003837 -0.000369 0.120515 0.315223 -0.221763 -0.387971 -0.062500 0 0 0 0 0 0 3 336202
-0.003884 -0.000371 0.120509 0.502264 -0.043357 -0.430654 -0.062500 0 0 0 0 0 0 3 337214
-0.003928 -0.000368 0.120517 0.463418 -0.098400 -0.609292 -0.062500 0 0 0 0 0 0 3 338185
-0.003949 -0.000366 0.120520 0.178146 -0.082211 -0.563736 -0.062500 0 0 0 0 0 0 3 339196
-0.003991 -0.000374 0.120519 0.423113 0.047999 -0.514336 -0.062500 0 0 0 0 0 0 3 340180
-0.004013 -0.000378 0.120519 0.171688 0.007769 -0.514966 -0.062500 0 0 0 0 0 0 3 341197
-0.004043 -0.000376 0.120528 0.240595 -0.087951 -0.649548 -0.062500 0 0 0 0 0 0 3 342180
-0.004077 -0.000370 0.120541 0.303864 -0.139704 -0.718306 -0.062500 0 0 0 0 0 0 3 343194
-0.004106 -0.000381 0.120534 0.248773 0.068149 -0.464876 -0.062500 0 0 0 0 0 0 3 344190
-0.004140 -0.000381 0.120541 0.304484 -0.038631 -0.626503 -0.062500 0 0 0 0 0 0 3 345197
-0.004157 -0.000382 0.120544 0.087129 -0.054852 -0.584335 -0.062500 0 0 0 0 0 0 3 346181
-0.004197 -0.000391 0.120543 0.368306 0.058185 -0.535791 -0.062500 0 0 0 0 0 0 3 347180
-0.004237 -0.000391 0.120552 0.386138 -0.049046 -0.669541 -0.062500 0 0 0 0 0 0 3 348195
-0.004269 -0.000405 0.120544 0.273468 0.108890 -0.451895 -0.062500 0 0 0 0 0 0 3 349233
-0.004304 -0.000407 0.120551 0.308412 -0.021262 -0.627098 -0.062500 0 0 0 0 0 0 3 350139
-0.004347 -0.000385 0.120552 0.398457 -0.344828 -0.573363 -0.062500 0 0 0 0 0 0 3 351127
-0.004380 -0.000388 0.120541 0.295531 -0.061003 -0.402480 -0.062500 0 0 0 0 0 0 3 352137
-0.004416 -0.000385 0.120546 0.321022 -0.108670 -0.605121 -0.062500 0 0 0 0 0 0 3 353137
-0.004434 -0.000383 0.120548 0.086565 -0.093217 -0.579430 -0.062500 0 0 0 0 0 0 3 354138
-0.004475 -0.000391 0.120547 0.340217 0.029526 -0.535296 -0.062500 0 0 0 0 0 0 3 355128
-0.004496 -0.000396 0.120547 0.102414 -0.010932 -0.540160 -0.062500 0 0 0 0 0 0 3 356140
-0.004525 -0.000393 0.120556 0.197717 -0.100355 -0.674744 -0.062500 0 0 0 0 0 0 3 357148
-0.004557 -0.000387 0.120537 0.241807 -0.154730 -0.307356 -0.062500 0 0 0 0 0 0 3 358138
-0.004593 -0.000380 0.120540 0.292562 -0.179641 -0.553686 -0.062500 0 0 0 0 0 0 3 359127
-0.004631 -0.000371 0.120550 0.316280 -0.192514 -0.685442 -0.062500 0 0 0 0 0 0 3 360137
-0.004661 -0.000381 0.120543 0.236006 0.035103 -0.457153 -0.062500 0 0 0 0 0 0 3 361149
-0.004696 -0.000381 0.120549 0.262234 -0.067462 -0.626904 -0.062500 0 0 0 0 0 0 3 362138
-0.004726 -0.000394 0.120541 0.199503 0.097067 -0.432340 -0.062500 0 0 0 0 0 0 3 363127
-0.004761 -0.000397 0.120547 0.253833 -0.033281 -0.615817 -0.062500 0 0 0 0 0 0 3 364138
-0.004778 -0.000398 0.120549 0.033906 -0.061260 -0.583548 -0.062500 0 0 0 0 0 0 3 365156
-0.004823 -0.000389 0.120537 0.380629 -0.191629 -0.386363 -0.062500 0 0 0 0 0 0 3 366139
-0.004846 -0.000385 0.120533 0.122385 -0.147821 -0.463612 -0.062500 0 0 0 0 0 0 3 367140
-0.004890 -0.000392 0.120529 0.362101 0.001150 -0.477479 -0.062500 0 0 0 0 0 0 3 368146
-0.004911 -0.000395 0.120528 0.086093 -0.034076 -0.506980 -0.062500 0 0 0 0 0 0 3 369154
-0.004954 -0.000406 0.120526 0.333023 0.057187 -0.491601 -0.062500 0 0 0 0 0 0 3 370135
-0.004975 -0.000411 0.120525 0.080585 -0.002896 -0.509975 -0.062500 0 0 0 0 0 0 3 371142
-0.005006 -0.000409 0.120534 0.169195 -0.102431 -0.647946 -0.062500 0 0 0 0 0 0 3 372125
-0.005038 -0.000403 0.120515 0.207267 -0.162022 -0.281879 -0.062500 0 0 0 0 0 0 3 373173
-0.005074 -0.000396 0.120518 0.257874 -0.189418 -0.528153 -0.062500 0 0 0 0 0 0 3 374149
-0.005104 -0.000406 0.120507 0.189005 0.030490 -0.373274 -0.062500 0 0 0 0 0 0 3 375151
-0.005120 -0.000411 0.120503 -0.031408 -0.016604 -0.442787 -0.062500 0 0 0 0 0 0 3 376147
-0.005152 -0.000391 0.120501 0.168988 -0.348084 -0.459032 -0.062500 0 0 0 0 0 0 3 377149
-0.005181 -0.000394 0.120488 0.140231 -0.074418 -0.324909 -0.062500 0 0 0 0 0 0 3 378139
-0.005215 -0.000391 0.120493 0.207933 -0.127433 -0.540216 -0.062500 0 0 0 0 0 0 3 379137
-0.005244 -0.000403 0.120484 0.152987 0.060532 -0.363528 -0.062500 0 0 0 0 0 0 3 380139
-0.005283 -0.000386 0.120479 0.279344 -0.294024 -0.403431 -0.062500 0 0 0 0 0 0 3 381150
-0.005315 -0.000391 0.120466 0.197512 -0.045928 -0.288876 -0.062500 0 0 0 0 0 0 3 382138
-0.005351 -0.000390 0.120470 0.218343 -0.118712 -0.511931 -0.062500 0 0 0 0 0 0 3 383148
-0.005374 -0.000370 0.120461 0.054467 -0.349137 -0.347435 -0.062500 0 0 0 0 0 0 3 384145
-0.005398 -0.000374 0.120447 0.051703 -0.072490 -0.246865 -0.062500 0 0 0 0 0 0 3 385181
-0.005430 -0.000372 0.120451 0.153129 -0.128782 -0.483143 -0.062500 0 0 0 0 0 0 3 386185
-0.005458 -0.000384 0.120441 0.115719 0.056905 -0.315067 -0.062500 0 0 0 0 0 0 3 387201
-0.005492 -0.000385 0.120447 0.185549 -0.062349 -0.506802 -0.062500 0 0 0 0 0 0 3 388195
-0.005514 -0.000368 0.120438 0.037447 -0.320644 -0.330459 -0.062500 0 0 0 0 0 0 3 389197
-0.005557 -0.000368 0.120432 0.277660 -0.123060 -0.352533 -0.062500 0 0 0 0 0 0 3 390195
-0.005578 -0.000368 0.120431 0.025991 -0.103916 -0.398147 -0.062500 0 0 0 0 0 0 3 391194
-0.005626 -0.000359 0.120417 0.340641 -0.223396 -0.236499 -0.062500 0 0 0 0 0 0 3 392196
-0.005650 -0.000354 0.120412 0.065647 -0.174962 -0.331794 -0.062500 0 0 0 0 0 0 3 393199
-0.005682 -0.000348 0.120420 0.136677 -0.199405 -0.507083 -0.062500 0 0 0 0 0 0 3 394200
-0.005710 -0.000358 0.120411 0.095142 0.016875 -0.305149 -0.062500 0 0 0 0 0 0 3 395169
-0.005749 -0.000340 0.120406 0.212445 -0.326978 -0.333613 -0.062500 0 0 0 0 0 0 3 396195
-0.005768 -0.000331 0.120404 -0.024670 -0.245582 -0.375187 -0.062500 0 0 0 0 0 0 3 397200
-0.005810 -0.000335 0.120401 0.239108 -0.064818 -0.360008 -0.062500 0 0 0 0 0 0 3 398174
-0.005836 -0.000319 0.120390 0.061402 -0.311439 -0.232686 -0.062500 0 0 0 0 0 0 3 399197
-0.005868 -0.000307 0.120394 0.133049 -0.291582 -0.441997 -0.062500 0 0 0 0 0 0 3 400197
-0.005897 -0.000314 0.120385 0.084896 -0.034147 -0.263576 -0.062500 0 0 0 0 0 0 3 401196
-0.005931 -0.000313 0.120390 0.151994 -0.114038 -0.450640 -0.062500 0 0 0 0 0 0 3 402195
-0.005953 -0.000295 0.120382 0.001097 -0.351613 -0.273561 -0.062500 0 0 0 0 0 0 3 403196
-0.005996 -0.000294 0.120376 0.240605 -0.144453 -0.293580 -0.062500 0 0 0 0 0 0 3 404199
-0.006037 -0.000289 0.120383 0.243466 -0.179528 -0.465750 -0.062500 0 0 0 0 0 0 3 405223
-0.006058 -0.000287 0.120385 -0.026222 -0.152079 -0.425392 -0.062500 0 0 0 0 0 0 3 406197
-0.006092 -0.000263 0.120385 0.133371 -0.428836 -0.376221 -0.062500 0 0 0 0 0 0 3 407183
-0.006122 -0.000264 0.120373 0.082152 -0.126801 -0.219166 -0.062500 0 0 0 0 0 0 3 408194
-0.006157 -0.000261 0.120378 0.142968 -0.165260 -0.424402 -0.062500 0 0 0 0 0 0 3 409199
-0.006174 -0.000259 0.120379 -0.097163 -0.149554 -0.405556 -0.062500 0 0 0 0 0 0 3 410196
-0.006207 -0.000235 0.120378 0.088518 -0.430032 -0.364222 -0.062500 0 0 0 0 0 0 3 411198
-0.006256 -0.000232 0.120375 0.305422 -0.189595 -0.334793 -0.062500 0 0 0 0 0 0 3 412195
-0.006280 -0.000230 0.120374 0.012866 -0.145970 -0.355998 -0.062500 0 0 0 0 0 0 3 413195
-0.006317 -0.000207 0.120372 0.151750 -0.423229 -0.340454 -0.062500 0 0 0 0 0 0 3 414200
-0.006335 -0.000195 0.120371 -0.073620 -0.298851 -0.357170 -0.062500 0 0 0 0 0 0 3 415194
-0.006376 -0.000198 0.120368 0.198022 -0.095770 -0.329371 -0.062500 0 0 0 0 0 0 3 416194
-0.006397 -0.000200 0.120367 -0.059263 -0.102731 -0.349829 -0.062500 0 0 0 0 0 0 3 417198
-0.006427 -0.000196 0.120375 0.038874 -0.171884 -0.483860 -0.062500 0 0 0 0 0 0 3 418184
-0.006467 -0.000171 0.120376 0.171677 -0.448920 -0.400618 -0.062500 0 0 0 0 0 0 3 419193
-0.006498 -0.000172 0.120365 0.086274 -0.142458 -0.223433 -0.062500 0 0 0 0 0 0 3 420176
-0.006534 -0.000168 0.120370 0.130023 -0.178349 -0.419798 -0.062500 0 0 0 0 0 0 3 421197
-0.006572 -0.000162 0.120381 0.155622 -0.215535 -0.522259 -0.062500 0 0 0 0 0 0 3 422175
-0.006595 -0.000140 0.120374 -0.024454 -0.411549 -0.295389 -0.062500 0 0 0 0 0 0 3 423191
-0.006627 -0.000125 0.120380 0.046436 -0.362711 -0.453680 -0.062500 0 0 0 0 0 0 3 424175
-0.006662 -0.000113 0.120391 0.103976 -0.317243 -0.540733 -0.062500 0 0 0 0 0 0 3 425193
-0.006692 -0.000120 0.120383 0.034093 -0.059193 -0.299101 -0.062500 0 0 0 0 0 0 3 426175
-0.006732 -0.000101 0.120379 0.158407 -0.375225 -0.308660 -0.062500 0 0 0 0 0 0 3 427191
-0.006752 -0.000091 0.120377 -0.085391 -0.282870 -0.348050 -0.062500 0 0 0 0 0 0 3 428178
-0.006781 -0.000082 0.120385 0.017726 -0.271625 -0.487953 -0.062500 0 0 0 0 0 0 3 429196
-0.006828 -0.000086 0.120385 0.231129 -0.111082 -0.396749 -0.062500 0 0 0 0 0 0 3 430177
-0.006851 -0.000088 0.120385 -0.048592 -0.120053 -0.386486 -0.062500 0 0 0 0 0 0 3 431176
-0.006888 -0.000066 0.120383 0.093331 -0.429036 -0.355832 -0.062500 0 0 0 0 0 0 3 432193
-0.006926 -0.000051 0.120391 0.128989 -0.379058 -0.491487 -0.062500 0 0 0 0 0 0 3 433221
-0.006944 -0.000043 0.120394 -0.117024 -0.273803 -0.439819 -0.062500 0 0 0 0 0 0 3 434135
-0.006986 -0.000048 0.120392 0.149764 -0.099187 -0.372649 -0.062500 0 0 0 0 0 0 3 435124
-0.007006 -0.000051 0.120391 -0.090811 -0.113540 -0.380713 -0.062500 0 0 0 0 0 0 3 436136
-0.007041 -0.000029 0.120389 0.060252 -0.446665 -0.356613 -0.062500 0 0 0 0 0 0 3 437135
-0.007079 -0.000014 0.120397 0.106849 -0.398449 -0.494753 -0.062500 0 0 0 0 0 0 3 438135
-0.007097 -0.000006 0.120399 -0.134198 -0.293991 -0.444560 -0.062500 0 0 0 0 0 0 3 439125
-0.007138 -0.000011 0.120397 0.135175 -0.119902 -0.377139 -0.062500 0 0 0 0 0 0 3 440135
-0.007159 -0.000013 0.120397 -0.104148 -0.134407 -0.385788 -0.062500 0 0 0 0 0 0 3 441134
-0.007189 -0.000010 0.120405 -0.004071 -0.211952 -0.512921 -0.062500 0 0 0 0 0 0 3 442136
-0.007229 0.000014 0.120406 0.141771 -0.504814 -0.425766 -0.062500 0 0 0 0 0 0 3 443124
-0.007248 0.000027 0.120406 -0.105223 -0.408935 -0.411012 -0.062500 0 0 0 0 0 0 3 444134
-0.007278 0.000037 0.120415 -0.000390 -0.376865 -0.527944 -0.062500 0 0 0 0 0 0 3 445147
-0.007325 0.000034 0.120415 0.228663 -0.190443 -0.427562 -0.062500 0 0 0 0 0 0 3 446143
-0.007348 0.000032 0.120415 -0.050905 -0.193712 -0.416343 -0.062500 0 0 0 0 0 0 3 447134
-0.007379 0.000036 0.120423 0.028031 -0.265251 -0.534978 -0.062500 0 0 0 0 0 0 3 448132
-0.007395 0.000038 0.120426 -0.171801 -0.247811 -0.476642 -0.062500 0 0 0 0 0 0 3 449142
-0.007439 0.000048 0.120414 0.184885 -0.354740 -0.252407 -0.062500 0 0 0 0 0 0 3 450130
-0.007462 0.000053 0.120409 -0.059456 -0.339480 -0.334260 -0.062500 0 0 0 0 0 0 3 451138
-0.007493 0.000061 0.120416 0.028763 -0.360865 -0.498836 -0.062500 0 0 0 0 0 0 3 452148
-0.007509 0.000064 0.120418 -0.168376 -0.316287 -0.458396 -0.062500 0 0 0 0 0 0 3 453143
-0.007536 0.000071 0.120428 -0.030997 -0.348795 -0.553767 -0.062500 0 0 0 0 0 0 3 454135
-0.007550 0.000074 0.120431 -0.199704 -0.310203 -0.486549 -0.062500 0 0 0 0 0 0 3 455144
-0.007588 0.000067 0.120429 0.109408 -0.172092 -0.410391 -0.062500 0 0 0 0 0 0 3 456127
-0.007608 0.000063 0.120429 -0.109757 -0.204418 -0.417924 -0.062500 0 0 0 0 0 0 3 457171
-0.007637 0.000066 0.120437 0.001519 -0.291147 -0.543119 -0.062500 0 0 0 0 0 0 3 458137
-0.007652 0.000068 0.120440 -0.182743 -0.281202 -0.488055 -0.062500 0 0 0 0 0 0 3 459142
-0.007691 0.000060 0.120438 0.131116 -0.203185 -0.415737 -0.062500 0 0 0 0 0 0 3 460134
-0.007711 0.000056 0.120437 -0.092291 -0.242731 -0.425144 -0.062500 0 0 0 0 0 0 3 461147
-0.007740 0.000058 0.120445 0.017036 -0.333092 -0.550651 -0.062500 0 0 0 0 0 0 3 462136
-0.007755 0.000060 0.120448 -0.168495 -0.324935 -0.496051 -0.062500 0 0 0 0 0 0 3 463134
-0.007782 0.000065 0.120458 -0.024232 -0.375981 -0.585433 -0.062500 0 0 0 0 0 0 3 464134
-0.007795 0.000068 0.120461 -0.189921 -0.346558 -0.516905 -0.062500 0 0 0 0 0 0 3 465147
-0.007814 0.000056 0.120450 -0.138300 -0.152740 -0.320675 -0.062500 0 0 0 0 0 0 3 466136
-0.007843 0.000054 0.120455 0.009419 -0.271930 -0.504227 -0.062500 0 0 0 0 0 0 3 467143
-0.007858 0.000054 0.120457 -0.169481 -0.292696 -0.483511 -0.062500 0 0 0 0 0 0 3 468138
-0.007885 0.000058 0.120466 -0.001879 -0.407101 -0.585781 -0.062500 0 0 0 0 0 0 3 469158
-0.007911 0.000047 0.120457 -0.011797 -0.212332 -0.359899 -0.062500 0 0 0 0 0 0 3 470136
-0.007924 0.000041 0.120454 -0.174124 -0.265427 -0.406046 -0.062500 0 0 0 0 0 0 3 471134
-0.007950 0.000043 0.120462 -0.013716 -0.367647 -0.552715 -0.062500 0 0 0 0 0 0 3 472134
-0.007963 0.000044 0.120464 -0.172765 -0.365850 -0.507173 -0.062500 0 0 0 0 0 0 3 473145
-0.008001 0.000036 0.120462 0.140770 -0.246831 -0.436564 -0.062500 0 0 0 0 0 0 3 474260
-0.008021 0.000032 0.120461 -0.076378 -0.288270 -0.448053 -0.062500 0 0 0 0 0 0 3 475135
-0.008030 0.000030 0.120461 -0.222930 -0.319047 -0.455876 -0.062500 0 0 0 0 0 0 3 476137
-0.008055 0.000033 0.120469 -0.040562 -0.396082 -0.576455 -0.062500 0 0 0 0 0 0 3 477144
-0.008079 0.000022 0.120461 -0.031374 -0.206948 -0.358075 -0.062500 0 0 0 0 0 0 3 478134
-0.008092 0.000016 0.120458 -0.153991 -0.308730 -0.407249 -0.062500 0 0 0 0 0 0 3 479134
-0.008118 0.000018 0.120465 0.011694 -0.412354 -0.554456 -0.062500 0 0 0 0 0 0 3 480132
-0.008131 0.000019 0.120467 -0.145164 -0.411199 -0.509637 -0.062500 0 0 0 0 0 0 3 481266
-0.008137 0.000019 0.120468 -0.245692 -0.405264 -0.484213 -0.062500 0 0 0 0 0 0 3 482139
-0.008152 0.000006 0.120457 -0.142246 -0.228538 -0.311392 -0.062500 0 0 0 0 0 0 3 483133
-0.008180 0.000004 0.120461 0.034364 -0.356574 -0.503406 -0.062500 0 0 0 0 0 0 3 484134
-0.008194 0.000003 0.120463 -0.130993 -0.381723 -0.486935 -0.062500 0 0 0 0 0 0 3 485202
-0.008201 0.000003 0.120463 -0.237933 -0.390345 -0.472761 -0.062500 0 0 0 0 0 0 3 486186
-0.008236 -0.000006 0.120460 0.079627 -0.258639 -0.420660 -0.062500 0 0 0 0 0 0 3 487196
-0.008254 -0.000011 0.120459 -0.112911 -0.305510 -0.440715 -0.062500 0 0 0 0 0 0 3 488179
-0.008263 -0.000013 0.120459 -0.247211 -0.339046 -0.451769 -0.062500 0 0 0 0 0 0 3 489198
-0.008267 -0.000014 0.120459 -0.318463 -0.356838 -0.456088 -0.062500 0 0 0 0 0 0 3 490180
-0.008301 -0.000023 0.120455 0.092442 -0.300272 -0.410967 -0.062500 0 0 0 0 0 0 3 491190
-0.008319 -0.000028 0.120454 -0.090426 -0.349698 -0.433898 -0.062500 0 0 0 0 0 0 3 492326
-0.008327 -0.000030 0.120454 -0.219951 -0.384504 -0.446005 -0.062500 0 0 0 0 0 0 3 493205
-0.008332 -0.000031 0.120453 -0.288834 -0.402924 -0.450705 -0.062500 0 0 0 0 0 0 3 494197
-0.008354 -0.000027 0.120462 -0.063593 -0.472984 -0.568724 -0.062500 0 0 0 0 0 0 3 495323
-0.008377 -0.000038 0.120453 -0.033822 -0.280568 -0.349671 -0.062500 0 0 0 0 0 0 3 496314
-0.008388 -0.000044 0.120450 -0.175116 -0.334319 -0.399206 -0.062500 0 0 0 0 0 0 3 497318
-0.008394 -0.000047 0.120449 -0.263671 -0.376236 -0.429425 -0.062500 0 0 0 0 0 0 3 498315
-0.008397 -0.000048 0.120448 -0.310565 -0.398725 -0.441385 -0.062500 0 0 0 0 0 0 3 499324
-0.008419 -0.000044 0.120456 -0.074197 -0.470893 -0.561820 -0.062500 0 0 0 0 0 0 3 500302
-0.008429 -0.000042 0.120459 -0.193912 -0.452444 -0.507257 -0.062500 0 0 0 0 0 0 3 501217
-0.008446 -0.000055 0.120449 -0.120761 -0.264821 -0.314738 -0.062500 0 0 0 0 0 0 3 502313
-0.008455 -0.000061 0.120445 -0.219908 -0.325869 -0.382504 -0.062500 0 0 0 0 0 0 3 503302
-0.008460 -0.000064 0.120444 -0.285930 -0.371948 -0.420026 -0.062500 0 0 0 0 0 0 3 504313
-0.008462 -0.000065 0.120443 -0.321593 -0.396560 -0.434642 -0.062500 0 0 0 0 0 0 3 505262
-0.008475 -0.000079 0.120431 -0.185494 -0.236298 -0.276227 -0.062500 0 0 0 0 0 0 3 506259
-0.008482 -0.000086 0.120427 -0.251855 -0.311524 -0.357102 -0.062500 0 0 0 0 0 0 3 507247
-0.008506 -0.000085 0.120434 -0.041189 -0.425513 -0.515151 -0.062500 0 0 0 0 0 0 3 508258
-0.008517 -0.000085 0.120436 -0.136488 -0.473516 -0.475475 -0.062500 0 0 0 0 0 0 3 509248
-0.008523 -0.000084 0.120437 -0.226387 -0.470170 -0.451990 -0.062500 0 0 0 0 0 0 3 510257
-0.008538 -0.000098 0.120426 -0.118543 -0.295266 -0.278875 -0.062500 0 0 0 0 0 0 3 511247
-0.008545 -0.000104 0.120422 -0.198588 -0.362987 -0.354565 -0.062500 0 0 0 0 0 0 3 512257
-0.008549 -0.000107 0.120420 -0.255126 -0.412456 -0.395010 -0.062500 0 0 0 0 0 0 3 513247
-0.008551 -0.000109 0.120420 -0.286091 -0.438782 -0.410667 -0.062500 0 0 0 0 0 0 3 514132
-0.008552 -0.000110 0.120420 -0.302254 -0.452134 -0.416344 -0.062500 0 0 0 0 0 0 3 515256
-0.008553 -0.000110 0.120419 -0.310539 -0.458809 -0.418351 -0.062500 0 0 0 0 0 0 3 516246
-0.008565 -0.000124 0.120408 -0.160465 -0.289618 -0.255082 -0.062500 0 0 0 0 0 0 3 517256
-0.008571 -0.000131 0.120404 -0.219394 -0.360140 -0.334436 -0.062500 0 0 0 0 0 0 3 518246
-0.008575 -0.000134 0.120402 -0.265456 -0.411017 -0.376176 -0.062500 0 0 0 0 0 0 3 519256
-0.008577 -0.000136 0.120402 -0.291229 -0.438065 -0.392302 -0.062500 0 0 0 0 0 0 3 520246
-0.008577 -0.000136 0.120401 -0.304827 -0.451761 -0.398127 -0.062500 0 0 0 0 0 0 3 521256
-0.008578 -0.000137 0.120401 -0.311826 -0.458639 -0.400205 -0.062500 0 0 0 0 0 0 3 522246
-0.008578 -0.000137 0.120401 -0.315381 -0.462084 -0.400934 -0.062500 0 0 0 0 0 0 3 523264
-0.008578 -0.000137 0.120401 -0.317188 -0.463818 -0.401213 -0.062500 0 0 0 0 0 0 3 524139
-0.008590 -0.000151 0.120390 -0.163937 -0.292199 -0.237190 -0.062500 0 0 0 0 0 0 3 525519
-0.008596 -0.000157 0.120385 -0.221136 -0.361419 -0.316379 -0.062500 0 0 0 0 0 0 3 526267
-0.008600 -0.000161 0.120384 -0.266298 -0.411663 -0.358085 -0.062500 0 0 0 0 0 0 3 527254
-0.008601 -0.000162 0.120384 -0.291662 -0.438382 -0.374195 -0.062500 0 0 0 0 0 0 3 528137
-0.008602 -0.000163 0.120383 -0.305041 -0.451923 -0.380005 -0.062500 0 0 0 0 0 0 3 529268
-0.008603 -0.000163 0.120383 -0.311933 -0.458712 -0.382083 -0.062500 0 0 0 0 0 0 3 530253
-0.008603 -0.000164 0.120383 -0.315440 -0.462126 -0.382816 -0.062500 0 0 0 0 0 0 3 531142
-0.008603 -0.000164 0.120383 -0.317223 -0.463821 -0.383082 -0.062500 0 0 0 0 0 0 3 532132
-0.008603 -0.000164 0.120383 -0.318129 -0.464676 -0.383175 -0.062500 0 0 0 0 0 0 3 533272
-0.008603 -0.000164 0.120383 -0.318573 -0.465107 -0.383204 -0.062500 0 0 0 0 0 0 3 534268
-0.008603 -0.000164 0.120383 -0.318813 -0.465303 -0.383202 -0.062500 0 0 0 0 0 0 3 535267
-0.008603 -0.000164 0.120383 -0.318932 -0.465420 -0.383212 -0.062500 0 0 0 0 0 0 3 536258
-0.008603 -0.000164 0.120383 -0.318960 -0.465478 -0.383222 -0.062500 0 0 0 0 0 0 3 537260
-0.008623 -0.000159 0.120391 -0.058380 -0.526269 -0.498638 -0.062500 0 0 0 0 0 0 3 538133
-0.008633 -0.000157 0.120394 -0.166131 -0.502139 -0.442865 -0.062500 0 0 0 0 0 0 3 539241
-0.008638 -0.000156 0.120395 -0.241551 -0.484528 -0.413583 -0.062500 0 0 0 0 0 0 3 540259
-0.008640 -0.000155 0.120396 -0.280635 -0.475111 -0.402272 -0.062500 0 0 0 0 0 0 3 541241
-0.008641 -0.000155 0.120396 -0.300010 -0.470332 -0.398196 -0.062500 0 0 0 0 0 0 3 542258
-0.008642 -0.000155 0.120396 -0.309606 -0.467935 -0.396741 -0.062500 0 0 0 0 0 0 3 543266
-0.008642 -0.000155 0.120396 -0.314333 -0.466731 -0.396249 -0.062500 0 0 0 0 0 0 3 544263
-0.008642 -0.000155 0.120396 -0.316696 -0.466131 -0.396053 -0.062500 0 0 0 0 0 0 3 545263
-0.008642 -0.000155 0.120396 -0.317886 -0.465828 -0.395992 -0.062500 0 0 0 0 0 0 3 546133
-0.008642 -0.000155 0.120396 -0.318466 -0.465675 -0.395967 -0.062500 0 0 0 0 0 0 3 547239
-0.008642 -0.000154 0.120396 -0.318746 -0.465605 -0.395964 -0.062500 0 0 0 0 0 0 3 548261
-0.008643 -0.000154 0.120396 -0.318892 -0.465569 -0.395950 -0.062500 0 0 0 0 0 0 3 549260
-0.008643 -0.000154 0.120396 -0.318968 -0.465540 -0.395949 -0.062500 0 0 0 0 0 0 3 550257
-0.008663 -0.000150 0.120404 -0.058254 -0.526330 -0.511221 -0.062500 0 0 0 0 0 0 3 551255
-0.008672 -0.000147 0.120407 -0.166049 -0.502193 -0.455541 -0.062500 0 0 0 0 0 0 3 552256
-0.008677 -0.000146 0.120408 -0.241539 -0.484536 -0.426275 -0.062500 0 0 0 0 0 0 3 553255
-0.008679 -0.000146 0.120408 -0.280617 -0.475116 -0.414994 -0.062500 0 0 0 0 0 0 3 554257
-0.008681 -0.000145 0.120409 -0.300018 -0.470340 -0.410912 -0.062500 0 0 0 0 0 0 3 555256
-0.008686 -0.000127 0.120398 -0.247091 -0.702392 -0.257083 -0.062500 0 0 0 0 0 0 3 556255
-0.008689 -0.000118 0.120394 -0.272188 -0.607150 -0.330051 -0.062500 0 0 0 0 0 0 3 557238
-0.008711 -0.000109 0.120401 -0.032048 -0.599411 -0.483625 -0.062500 0 0 0 0 0 0 3 558238
-0.008721 -0.000104 0.120403 -0.152099 -0.538908 -0.442943 -0.062500 0 0 0 0 0 0 3 559256
-0.008727 -0.000102 0.120404 -0.189285 -0.541022 -0.419126 -0.062500 0 0 0 0 0 0 3 560254
-0.008729 -0.000101 0.120404 -0.231893 -0.522419 -0.409798 -0.062500 0 0 0 0 0 0 3 561259
-0.008731 -0.000100 0.120404 -0.253149 -0.513040 -0.406395 -0.062500 0 0 0 0 0 0 3 562238
-0.008731 -0.000100 0.120405 -0.263670 -0.508347 -0.405190 -0.062500 0 0 0 0 0 0 3 563259
-0.008752 -0.000095 0.120413 -0.007915 -0.566877 -0.519645 -0.062500 0 0 0 0 0 0 3 564255
-0.008761 -0.000093 0.120416 -0.118405 -0.541495 -0.464011 -0.062500 0 0 0 0 0 0 3 565252
-0.008766 -0.000092 0.120417 -0.195231 -0.523246 -0.434796 -0.062500 0 0 0 0 0 0 3 566256
-0.008769 -0.000091 0.120417 -0.234996 -0.513530 -0.423533 -0.062500 0 0 0 0 0 0 3 567258
-0.008770 -0.000091 0.120417 -0.254727 -0.508591 -0.419443 -0.062500 0 0 0 0 0 0 3 568256
-0.008771 -0.000090 0.120417 -0.264464 -0.506132 -0.418014 -0.062500 0 0 0 0 0 0 3 569259
-0.008791 -0.000086 0.120425 -0.008227 -0.565786 -0.532201 -0.062500 0 0 0 0 0 0 3 570257
-0.008806 -0.000065 0.120417 -0.056221 -0.775253 -0.323996 -0.062500 0 0 0 0 0 0 3 571256
-0.008813 -0.000055 0.120415 -0.153176 -0.663330 -0.368364 -0.062500 0 0 0 0 0 0 3 572240
-0.008817 -0.000050 0.120414 -0.211201 -0.585814 -0.395879 -0.062500 0 0 0 0 0 0 3 573240
-0.008819 -0.000047 0.120413 -0.241942 -0.544945 -0.406825 -0.062500 0 0 0 0 0 0 3 574257
-0.008840 -0.000041 0.120421 0.003396 -0.585266 -0.525289 -0.062500 0 0 0 0 0 0 3 575260
-0.008855 -0.000020 0.120413 -0.050406 -0.784839 -0.318623 -0.062500 0 0 0 0 0 0 3 576239
-0.008863 -0.000010 0.120410 -0.150229 -0.668120 -0.363688 -0.062500 0 0 0 0 0 0 3 577257
-0.008867 -0.000005 0.120409 -0.209686 -0.588226 -0.391478 -0.062500 0 0 0 0 0 0 3 578245
-0.008869 -0.000002 0.120409 -0.241191 -0.546152 -0.402514 -0.062500 0 0 0 0 0 0 3 579256
-0.008870 -0.000001 0.120409 -0.257426 -0.524906 -0.406520 -0.062500 0 0 0 0 0 0 3 580246
-0.008871 -0.000000 0.120409 -0.265644 -0.514282 -0.407954 -0.062500 0 0 0 0 0 0 3 581246
-0.008896 0.000023 0.120406 0.101006 -0.809216 -0.369771 -0.062500 0 0 0 0 0 0 3 582255
-0.008909 0.000034 0.120405 -0.029285 -0.688459 -0.388454 -0.062500 0 0 0 0 0 0 3 583245
-0.008915 0.000040 0.120405 -0.124205 -0.601580 -0.398390 -0.062500 0 0 0 0 0 0 3 584255
-0.008918 0.000043 0.120405 -0.174933 -0.555509 -0.402248 -0.062500 0 0 0 0 0 0 3 585247
-0.008924 0.000062 0.120394 -0.138627 -0.766106 -0.250554 -0.062500 0 0 0 0 0 0 3 586256
-0.008928 0.000072 0.120390 -0.171616 -0.660715 -0.324836 -0.062500 0 0 0 0 0 0 3 587245
-0.008930 0.000077 0.120388 -0.196359 -0.587058 -0.363912 -0.062500 0 0 0 0 0 0 3 588255
-0.008963 0.000071 0.120384 0.247055 -0.460364 -0.328756 -0.062500 0 0 0 0 0 0 3 589245
-0.008979 0.000068 0.120383 0.074846 -0.485320 -0.358328 -0.062500 0 0 0 0 0 0 3 590255
-0.008993 0.000084 0.120371 0.012334 -0.741582 -0.219843 -0.062500 0 0 0 0 0 0 3 591244
-0.009000 0.000092 0.120367 -0.074136 -0.660174 -0.299344 -0.062500 0 0 0 0 0 0 3 592255
-0.009003 0.000097 0.120366 -0.126161 -0.598611 -0.340345 -0.062500 0 0 0 0 0 0 3 593245
-0.009005 0.000099 0.120365 -0.154203 -0.565779 -0.356144 -0.062500 0 0 0 0 0 0 3 594255
-0.009026 0.000104 0.120373 0.092698 -0.610286 -0.475517 -0.062500 0 0 0 0 0 0 3 595245
-0.009041 0.000125 0.120365 0.038863 -0.811245 -0.269309 -0.062500 0 0 0 0 0 0 3 596263
-0.009049 0.000136 0.120362 -0.060538 -0.695758 -0.315050 -0.062500 0 0 0 0 0 0 3 597268
-0.009053 0.000141 0.120361 -0.119826 -0.616493 -0.343145 -0.062500 0 0 0 0 0 0 3 598260
-0.009055 0.000143 0.120361 -0.151278 -0.574741 -0.354287 -0.062500 0 0 0 0 0 0 3 599261
-0.009061 0.000163 0.120350 -0.105641 -0.787172 -0.204819 -0.062500 0 0 0 0 0 0 3 600260
-0.009076 0.000159 0.120334 0.019722 -0.510547 -0.115949 -0.062500 0 0 0 0 0 0 3 601263
-0.009104 0.000162 0.120337 0.202904 -0.567705 -0.348006 -0.062500 0 0 0 0 0 0 3 602261
-0.009118 0.000163 0.120337 0.036781 -0.554763 -0.350295 -0.062500 0 0 0 0 0 0 3 603266
-0.009125 0.000164 0.120338 -0.071348 -0.544111 -0.343170 -0.062500 0 0 0 0 0 0 3 604253
-0.009128 0.000164 0.120338 -0.127636 -0.538378 -0.339897 -0.062500 0 0 0 0 0 0 3 605264
-0.009135 0.000182 0.120327 -0.094198 -0.768857 -0.185032 -0.062500 0 0 0 0 0 0 3 606252
-0.009150 0.000178 0.120311 0.063019 -0.518390 -0.094219 -0.062500 0 0 0 0 0 0 3 607264
-0.009159 0.000176 0.120306 -0.018173 -0.518962 -0.212306 -0.062500 0 0 0 0 0 0 3 608261
-0.009183 0.000180 0.120312 0.184420 -0.593913 -0.382170 -0.062500 0 0 0 0 0 0 3 609258
-0.009195 0.000182 0.120314 0.042976 -0.577705 -0.349196 -0.062500 0 0 0 0 0 0 3 610257
-0.009206 0.000201 0.120304 0.011366 -0.797496 -0.174575 -0.062500 0 0 0 0 0 0 3 611256
-0.009211 0.000210 0.120300 -0.056528 -0.696796 -0.240303 -0.062500 0 0 0 0 0 0 3 612255
-0.009214 0.000215 0.120299 -0.068418 -0.613176 -0.276353 -0.062500 0 0 0 0 0 0 3 613256
-0.009216 0.000217 0.120299 -0.091402 -0.575421 -0.290379 -0.062500 0 0 0 0 0 0 3 614254
-0.009249 0.000210 0.120295 0.281356 -0.457413 -0.243820 -0.062500 0 0 0 0 0 0 3 615249
-0.009265 0.000206 0.120293 0.110808 -0.492347 -0.270392 -0.062500 0 0 0 0 0 0 3 616258
-0.009278 0.000222 0.120282 0.078945 -0.740720 -0.130339 -0.062500 0 0 0 0 0 0 3 617263
-0.009285 0.000230 0.120278 -0.006657 -0.662099 -0.209784 -0.062500 0 0 0 0 0 0 3 618258
-0.009289 0.000234 0.120276 -0.058295 -0.601950 -0.250843 -0.062500 0 0 0 0 0 0 3 619256
-0.009302 0.000223 0.120264 0.066732 -0.397419 -0.102119 -0.062500 0 0 0 0 0 0 3 620254
-0.009310 0.000217 0.120260 -0.003667 -0.450114 -0.187109 -0.062500 0 0 0 0 0 0 3 621257
-0.009333 0.000219 0.120266 0.206277 -0.553209 -0.343390 -0.062500 0 0 0 0 0 0 3 622255
-0.009345 0.000220 0.120269 0.068758 -0.551203 -0.306039 -0.062500 0 0 0 0 0 0 3 623255
-0.009356 0.000238 0.120258 0.039035 -0.777873 -0.129672 -0.062500 0 0 0 0 0 0 3 624254
-0.009361 0.000248 0.120255 -0.027546 -0.680843 -0.194946 -0.062500 0 0 0 0 0 0 3 625255
-0.009364 0.000252 0.120253 -0.042951 -0.619861 -0.230856 -0.062500 0 0 0 0 0 0 3 626254
-0.009378 0.000241 0.120241 0.087181 -0.410700 -0.080230 -0.062500 0 0 0 0 0 0 3 627255
-0.009405 0.000241 0.120245 0.281752 -0.522323 -0.276747 -0.062500 0 0 0 0 0 0 3 628236
-0.009418 0.000240 0.120246 0.122500 -0.538461 -0.266276 -0.062500 0 0 0 0 0 0 3 629255
-0.009425 0.000240 0.120247 0.018319 -0.542545 -0.254634 -0.062500 0 0 0 0 0 0 3 630235
-0.009433 0.000258 0.120236 0.025430 -0.777113 -0.095687 -0.062500 0 0 0 0 0 0 3 631239
-0.009437 0.000267 0.120232 -0.021111 -0.684659 -0.168043 -0.062500 0 0 0 0 0 0 3 632253
-0.009451 0.000258 0.120219 0.099976 -0.445248 -0.041819 -0.062500 0 0 0 0 0 0 3 633257
-0.009479 0.000258 0.120222 0.288928 -0.539856 -0.247942 -0.062500 0 0 0 0 0 0 3 634254
-0.009493 0.000258 0.120223 0.126318 -0.547252 -0.241242 -0.062500 0 0 0 0 0 0 3 635253
-0.009500 0.000258 0.120224 0.020326 -0.546945 -0.230980 -0.062500 0 0 0 0 0 0 3 636248
-0.009503 0.000259 0.120224 -0.034810 -0.546385 -0.226560 -0.062500 0 0 0 0 0 0 3 637259
-0.009505 0.000259 0.120224 -0.062477 -0.546057 -0.224934 -0.062500 0 0 0 0 0 0 3 638262
-0.009510 0.000276 0.120213 -0.015131 -0.778707 -0.070187 -0.062500 0 0 0 0 0 0 3 639254
-0.009534 0.000290 0.120217 0.221108 -0.746824 -0.255801 -0.062500 0 0 0 0 0 0 3 640253
-0.009545 0.000297 0.120219 0.091038 -0.654742 -0.241075 -0.062500 0 0 0 0 0 0 3 641255
-0.009563 0.000287 0.120207 0.154819 -0.428878 -0.063019 -0.062500 0 0 0 0 0 0 3 642253
-0.009572 0.000282 0.120203 0.053123 -0.470207 -0.136917 -0.062500 0 0 0 0 0 0 3 643254
-0.009577 0.000280 0.120202 0.007073 -0.512160 -0.176817 -0.062500 0 0 0 0 0 0 3 644253
-0.009599 0.000283 0.120209 0.232897 -0.593140 -0.303696 -0.062500 0 0 0 0 0 0 3 645255
-0.009615 0.000303 0.120201 0.166066 -0.811213 -0.101311 -0.062500 0 0 0 0 0 0 3 646254
-0.009623 0.000313 0.120198 0.061190 -0.705275 -0.149290 -0.062500 0 0 0 0 0 0 3 647255
-0.009647 0.000322 0.120205 0.261630 -0.692270 -0.289447 -0.062500 0 0 0 0 0 0 3 648244
-0.009659 0.000327 0.120207 0.119868 -0.628335 -0.247318 -0.062500 0 0 0 0 0 0 3 649253
-0.009665 0.000330 0.120208 0.026893 -0.590624 -0.223287 -0.062500 0 0 0 0 0 0 3 650242
-0.009673 0.000349 0.120197 0.039830 -0.803752 -0.059412 -0.062500 0 0 0 0 0 0 3 651252
-0.009689 0.000345 0.120182 0.149052 -0.528739 0.034647 -0.062500 0 0 0 0 0 0 3 652242
-0.009717 0.000348 0.120184 0.326807 -0.586853 -0.193690 -0.062500 0 0 0 0 0 0 3 653252
-0.009732 0.000349 0.120185 0.156728 -0.573910 -0.196910 -0.062500 0 0 0 0 0 0 3 654243
-0.009739 0.000350 0.120185 0.046497 -0.563250 -0.190360 -0.062500 0 0 0 0 0 0 3 655252
-0.009763 0.000355 0.120193 0.251952 -0.619002 -0.297969 -0.062500 0 0 0 0 0 0 3 656241
-0.009774 0.000358 0.120196 0.114225 -0.591459 -0.243448 -0.062500 0 0 0 0 0 0 3 657253
-0.009785 0.000377 0.120186 0.084517 -0.804586 -0.060297 -0.062500 0 0 0 0 0 0 3 658241
-0.009810 0.000391 0.120190 0.299049 -0.766977 -0.234138 -0.062500 0 0 0 0 0 0 3 659252
-0.009823 0.000398 0.120192 0.149167 -0.669792 -0.216174 -0.062500 0 0 0 0 0 0 3 660240
-0.009829 0.000402 0.120193 0.050705 -0.613570 -0.201942 -0.062500 0 0 0 0 0 0 3 661253
-0.009853 0.000408 0.120201 0.262617 -0.646282 -0.306409 -0.062500 0 0 0 0 0 0 3 662242
-0.009864 0.000412 0.120203 0.128040 -0.607115 -0.251123 -0.062500 0 0 0 0 0 0 3 663252
-0.009890 0.000418 0.120212 0.302341 -0.643592 -0.332496 -0.062500 0 0 0 0 0 0 3 664242
-0.009903 0.000421 0.120215 0.147580 -0.605811 -0.268294 -0.062500 0 0 0 0 0 0 3 665243
-0.009909 0.000423 0.120217 0.048776 -0.581337 -0.236306 -0.062500 0 0 0 0 0 0 3 666253
-0.009932 0.000428 0.120225 0.268562 -0.610227 -0.334018 -0.062500 0 0 0 0 0 0 3 667240
-0.009943 0.000431 0.120228 0.134368 -0.579075 -0.276593 -0.062500 0 0 0 0 0 0 3 668253
-0.009969 0.000437 0.120237 0.309196 -0.619658 -0.356903 -0.062500 0 0 0 0 0 0 3 669272
-0.009986 0.000458 0.120229 0.215040 -0.816099 -0.137651 -0.062500 0 0 0 0 0 0 3 670253
-0.010016 0.000473 0.120234 0.369686 -0.763684 -0.289731 -0.062500 0 0 0 0 0 0 3 671263
-0.010030 0.000481 0.120235 0.192144 -0.659326 -0.264040 -0.062500 0 0 0 0 0 0 3 672250
-0.010057 0.000490 0.120244 0.343489 -0.661198 -0.356496 -0.062500 0 0 0 0 0 0 3 673258
-0.010071 0.000494 0.120247 0.176312 -0.605748 -0.296983 -0.062500 0 0 0 0 0 0 3 674248
-0.010098 0.000501 0.120256 0.334775 -0.634211 -0.375972 -0.062500 0 0 0 0 0 0 3 675253
-0.010111 0.000504 0.120259 0.171634 -0.592222 -0.311698 -0.062500 0 0 0 0 0 0 3 676258
-0.010137 0.000511 0.120268 0.332451 -0.627457 -0.388837 -0.062500 0 0 0 0 0 0 3 677250
-0.010171 0.000519 0.120279 0.434353 -0.650694 -0.433035 -0.062500 0 0 0 0 0 0 3 678255
-0.010187 0.000523 0.120283 0.222505 -0.601011 -0.348371 -0.062500 0 0 0 0 0 0 3 679572
-0.010215 0.000529 0.120292 0.363960 -0.633638 -0.417174 -0.062500 0 0 0 0 0 0 3 680262
-0.010249 0.000537 0.120303 0.453191 -0.654663 -0.458294 -0.062500 0 0 0 0 0 0 3 681256
-0.010266 0.000541 0.120307 0.234928 -0.603814 -0.372824 -0.062500 0 0 0 0 0 0 3 682251
-0.010295 0.000548 0.120316 0.367310 -0.634252 -0.441043 -0.062500 0 0 0 0 0 0 3 683253
-0.010329 0.000556 0.120327 0.455081 -0.655033 -0.481915 -0.062500 0 0 0 0 0 0 3 684253
-0.010345 0.000561 0.120331 0.235871 -0.603998 -0.396683 -0.062500 0 0 0 0 0 0 3 685255
-0.010374 0.000567 0.120340 0.367956 -0.634403 -0.464656 -0.062500 0 0 0 0 0 0 3 686252
-0.010388 0.000571 0.120343 0.191071 -0.593157 -0.397401 -0.062500 0 0 0 0 0 0 3 687252
-0.010415 0.000577 0.120352 0.345902 -0.628965 -0.472380 -0.062500 0 0 0 0 0 0 3 688253
-0.010449 0.000585 0.120363 0.447924 -0.653731 -0.515671 -0.062500 0 0 0 0 0 0 3 689259
-0.010485 0.000594 0.120374 0.498638 -0.666064 -0.539476 -0.062500 0 0 0 0 0 0 3 690258
-0.010503 0.000598 0.120378 0.258990 -0.610189 -0.447964 -0.062500 0 0 0 0 0 0 3 691257
-0.010533 0.000605 0.120387 0.381358 -0.638244 -0.513040 -0.062500 0 0 0 0 0 0 3 692254
-0.010572 0.000631 0.120387 0.524164 -0.889799 -0.396854 -0.062500 0 0 0 0 0 0 3 693258
-0.010612 0.000649 0.120395 0.549863 -0.786777 -0.493901 -0.062500 0 0 0 0 0 0 3 694235
-0.010631 0.000658 0.120397 0.288372 -0.662571 -0.442024 -0.062500 0 0 0 0 0 0 3 695253
-0.010662 0.000667 0.120406 0.397676 -0.655440 -0.522021 -0.062500 0 0 0 0 0 0 3 696252
-0.010697 0.000677 0.120417 0.473515 -0.656720 -0.567013 -0.062500 0 0 0 0 0 0 3 697255
-0.010714 0.000681 0.120420 0.247129 -0.595606 -0.484723 -0.062500 0 0 0 0 0 0 3 698256
-0.010743 0.000689 0.120429 0.376516 -0.621253 -0.552287 -0.062500 0 0 0 0 0 0 3 699252
-0.010777 0.000697 0.120440 0.462846 -0.639653 -0.592683 -0.062500 0 0 0 0 0 0 3 700252
-0.010819 0.000724 0.120440 0.566943 -0.881147 -0.459143 -0.062500 0 0 0 0 0 0 3 701254
-0.010840 0.000737 0.120441 0.305402 -0.731185 -0.443319 -0.062500 0 0 0 0 0 0 3 702251
-0.010871 0.000749 0.120448 0.405336 -0.692437 -0.547080 -0.062500 0 0 0 0 0 0 3 703251
-0.010906 0.000759 0.120458 0.476698 -0.676042 -0.601624 -0.062500 0 0 0 0 0 0 3 704236
-0.010924 0.000764 0.120462 0.247079 -0.605735 -0.523716 -0.062500 0 0 0 0 0 0 3 705254
-0.010957 0.000790 0.120460 0.434653 -0.858520 -0.435512 -0.062500 0 0 0 0 0 0 3 706251
-0.010995 0.000807 0.120466 0.502556 -0.782231 -0.550864 -0.062500 0 0 0 0 0 0 3 707252
-0.011013 0.000816 0.120469 0.263016 -0.661188 -0.507981 -0.062500 0 0 0 0 0 0 3 708251
-0.011043 0.000825 0.120477 0.384364 -0.654980 -0.589692 -0.062500 0 0 0 0 0 0 3 709255
-0.011062 0.000847 0.120469 0.259008 -0.826092 -0.373252 -0.062500 0 0 0 0 0 0 3 710247
-0.011092 0.000863 0.120473 0.387365 -0.740679 -0.523150 -0.062500 0 0 0 0 0 0 3 711252
-0.011128 0.000876 0.120483 0.467639 -0.692557 -0.605943 -0.062500 0 0 0 0 0 0 3 712253
-0.011145 0.000882 0.120486 0.240180 -0.604278 -0.540215 -0.062500 0 0 0 0 0 0 3 713253
-0.011178 0.000908 0.120483 0.428498 -0.847746 -0.455075 -0.062500 0 0 0 0 0 0 3 714253
-0.011216 0.000926 0.120490 0.497037 -0.767100 -0.571758 -0.062500 0 0 0 0 0 0 3 715251
-0.011234 0.000935 0.120492 0.257161 -0.643692 -0.530335 -0.062500 0 0 0 0 0 0 3 716253
-0.011264 0.000944 0.120500 0.378817 -0.636479 -0.611659 -0.062500 0 0 0 0 0 0 3 717234
-0.011304 0.000971 0.120499 0.512901 -0.870408 -0.499602 -0.062500 0 0 0 0 0 0 3 718252
-0.011323 0.000985 0.120499 0.270546 -0.716850 -0.494951 -0.062500 0 0 0 0 0 0 3 719250
-0.011354 0.000996 0.120506 0.384731 -0.675838 -0.600897 -0.062500 0 0 0 0 0 0 3 720252
-0.011394 0.001025 0.120505 0.520036 -0.889694 -0.498595 -0.062500 0 0 0 0 0 0 3 721248
-0.011414 0.001039 0.120505 0.274422 -0.726516 -0.498047 -0.062500 0 0 0 0 0 0 3 722242
-0.011444 0.001051 0.120512 0.387001 -0.680756 -0.605144 -0.062500 0 0 0 0 0 0 3 723251
-0.011459 0.001057 0.120515 0.195345 -0.598385 -0.557271 -0.062500 0 0 0 0 0 0 3 724242
-0.011487 0.001065 0.120523 0.345730 -0.593609 -0.634908 -0.062500 0 0 0 0 0 0 3 725249
-0.011505 0.001086 0.120515 0.227969 -0.776455 -0.417754 -0.062500 0 0 0 0 0 0 3 726240
-0.011535 0.001102 0.120519 0.370999 -0.717109 -0.566204 -0.062500 0 0 0 0 0 0 3 727252
-0.011571 0.001115 0.120528 0.455361 -0.672069 -0.648366 -0.062500 0 0 0 0 0 0 3 728239
-0.011588 0.001121 0.120531 0.228790 -0.584936 -0.584305 -0.062500 0 0 0 0 0 0 3 729250
-0.011617 0.001129 0.120539 0.359443 -0.598054 -0.654892 -0.062500 0 0 0 0 0 0 3 730240
-0.011636 0.001151 0.120531 0.237013 -0.777760 -0.435368 -0.062500 0 0 0 0 0 0 3 731251
-0.011666 0.001166 0.120536 0.375850 -0.717872 -0.582586 -0.062500 0 0 0 0 0 0 3 732253
-0.011681 0.001174 0.120537 0.190341 -0.609520 -0.561942 -0.062500 0 0 0 0 0 0 3 733242
-0.011709 0.001183 0.120545 0.338518 -0.612422 -0.649589 -0.062500 0 0 0 0 0 0 3 734250
-0.011743 0.001192 0.120555 0.434967 -0.618304 -0.696874 -0.062500 0 0 0 0 0 0 3 735240
-0.011760 0.001197 0.120559 0.216038 -0.558627 -0.619725 -0.062500 0 0 0 0 0 0 3 736249
-0.011789 0.001204 0.120567 0.351658 -0.585873 -0.684776 -0.062500 0 0 0 0 0 0 3 737241
-0.011807 0.001225 0.120559 0.231262 -0.772359 -0.463603 -0.062500 0 0 0 0 0 0 3 738251
-0.011838 0.001241 0.120563 0.371946 -0.716187 -0.609754 -0.062500 0 0 0 0 0 0 3 739239
-0.011873 0.001253 0.120572 0.455165 -0.672729 -0.690996 -0.062500 0 0 0 0 0 0 3 740251
-0.011891 0.001260 0.120575 0.227215 -0.586129 -0.627890 -0.062500 0 0 0 0 0 0 3 741242
-0.011920 0.001268 0.120584 0.357443 -0.601850 -0.697560 -0.062500 0 0 0 0 0 0 3 742258
-0.011934 0.001272 0.120587 0.175836 -0.550948 -0.636840 -0.062500 0 0 0 0 0 0 3 743253
-0.011962 0.001278 0.120595 0.334046 -0.562662 -0.707780 -0.062500 0 0 0 0 0 0 3 744262
-0.011975 0.001282 0.120598 0.165184 -0.521089 -0.647712 -0.062500 0 0 0 0 0 0 3 745259
-0.012002 0.001288 0.120606 0.327786 -0.558016 -0.718725 -0.062500 0 0 0 0 0 0 3 746257
-0.012036 0.001297 0.120616 0.430750 -0.582042 -0.759754 -0.062500 0 0 0 0 0 0 3 747247
-0.012057 0.001318 0.120609 0.272537 -0.761502 -0.522901 -0.062500 0 0 0 0 0 0 3 748246
-0.012089 0.001334 0.120613 0.393893 -0.701774 -0.661896 -0.062500 0 0 0 0 0 0 3 749255
-0.012104 0.001342 0.120615 0.198651 -0.593164 -0.639937 -0.062500 0 0 0 0 0 0 3 750245
-0.012133 0.001351 0.120622 0.348331 -0.596772 -0.725448 -0.062500 0 0 0 0 0 0 3 751254
-0.012167 0.001360 0.120632 0.442903 -0.602725 -0.771717 -0.062500 0 0 0 0 0 0 3 752241
-0.012184 0.001365 0.120636 0.222003 -0.542764 -0.695976 -0.062500 0 0 0 0 0 0 3 753263
-0.012213 0.001372 0.120644 0.357613 -0.570174 -0.759769 -0.062500 0 0 0 0 0 0 3 754253
-0.012248 0.001380 0.120654 0.447190 -0.589427 -0.797994 -0.062500 0 0 0 0 0 0 3 755251
-0.012265 0.001384 0.120658 0.223930 -0.536085 -0.719675 -0.062500 0 0 0 0 0 0 3 756251
-0.012294 0.001391 0.120666 0.358691 -0.566889 -0.782209 -0.062500 0 0 0 0 0 0 3 757253
-0.012308 0.001395 0.120669 0.178534 -0.524346 -0.720336 -0.062500 0 0 0 0 0 0 3 758250
-0.012336 0.001401 0.120678 0.336365 -0.561034 -0.789315 -0.062500 0 0 0 0 0 0 3 759250
-0.012370 0.001409 0.120688 0.441491 -0.587279 -0.829425 -0.062500 0 0 0 0 0 0 3 760250
-0.012386 0.001413 0.120691 0.223411 -0.536190 -0.752280 -0.062500 0 0 0 0 0 0 3 761261
-0.012415 0.001420 0.120700 0.360994 -0.568192 -0.814723 -0.062500 0 0 0 0 0 0 3 762255
-0.012461 0.001415 0.120698 0.600312 -0.416991 -0.685294 -0.062500 0 0 0 0 0 0 3 763256
-0.012485 0.001413 0.120697 0.324911 -0.434407 -0.686977 -0.062500 0 0 0 0 0 0 3 764252
-0.012517 0.001417 0.120704 0.416797 -0.515916 -0.791467 -0.062500 0 0 0 0 0 0 3 765255
-0.012554 0.001423 0.120713 0.486967 -0.565756 -0.845585 -0.062500 0 0 0 0 0 0 3 766249
-0.012592 0.001431 0.120724 0.519462 -0.590168 -0.872855 -0.062500 0 0 0 0 0 0 3 767249
-0.012611 0.001436 0.120728 0.265150 -0.538773 -0.791209 -0.062500 0 0 0 0 0 0 3 768232
-0.012641 0.001442 0.120736 0.385137 -0.570684 -0.851137 -0.062500 0 0 0 0 0 0 3 769251
-0.012677 0.001451 0.120746 0.467075 -0.592206 -0.887766 -0.062500 0 0 0 0 0 0 3 770252
-0.012705 0.001442 0.120738 0.387286 -0.367062 -0.643089 -0.062500 0 0 0 0 0 0 3 771251
-0.012741 0.001442 0.120742 0.468778 -0.468280 -0.783823 -0.062500 0 0 0 0 0 0 3 772250
-0.012779 0.001447 0.120750 0.519879 -0.541453 -0.863515 -0.062500 0 0 0 0 0 0 3 773233
-0.012819 0.001454 0.120760 0.540301 -0.579002 -0.901201 -0.062500 0 0 0 0 0 0 3 774250
-0.012838 0.001458 0.120764 0.278775 -0.534102 -0.824330 -0.062500 0 0 0 0 0 0 3 775249
-0.012868 0.001465 0.120772 0.395438 -0.569401 -0.885096 -0.062500 0 0 0 0 0 0 3 776249
-0.012904 0.001473 0.120782 0.475695 -0.592628 -0.921923 -0.062500 0 0 0 0 0 0 3 777252
-0.012942 0.001482 0.120792 0.517045 -0.604734 -0.942723 -0.062500 0 0 0 0 0 0 3 778249
-0.012961 0.001487 0.120796 0.266651 -0.546951 -0.860116 -0.062500 0 0 0 0 0 0 3 779231
-0.012991 0.001494 0.120804 0.395584 -0.556679 -0.918296 -0.062500 0 0 0 0 0 0 3 780248
-0.013026 0.001502 0.120814 0.479071 -0.576738 -0.954123 -0.062500 0 0 0 0 0 0 3 781251
-0.013064 0.001511 0.120825 0.522062 -0.587262 -0.974538 -0.062500 0 0 0 0 0 0 3 782244
-0.013103 0.001521 0.120835 0.543412 -0.592580 -0.988679 -0.062500 0 0 0 0 0 0 3 783256
-0.013134 0.001512 0.120827 0.430358 -0.358635 -0.736272 -0.062500 0 0 0 0 0 0 3 784254
-0.013170 0.001513 0.120831 0.497229 -0.455664 -0.872708 -0.062500 0 0 0 0 0 0 3 785252
-0.013209 0.001518 0.120839 0.537073 -0.526036 -0.950747 -0.062500 0 0 0 0 0 0 3 786249
-0.013249 0.001526 0.120849 0.553898 -0.562531 -0.987797 -0.062500 0 0 0 0 0 0 3 787251
-0.013269 0.001529 0.120853 0.289517 -0.516822 -0.912388 -0.062500 0 0 0 0 0 0 3 788248
-0.013299 0.001536 0.120861 0.405729 -0.551992 -0.971976 -0.062500 0 0 0 0 0 0 3 789249
-0.013335 0.001544 0.120870 0.485790 -0.575154 -1.008151 -0.062500 0 0 0 0 0 0 3 790248
-0.013373 0.001553 0.120881 0.527074 -0.587234 -1.028609 -0.062500 0 0 0 0 0 0 3 791249
-0.013392 0.001558 0.120884 0.275600 -0.529149 -0.947581 -0.062500 0 0 0 0 0 0 3 792249
-0.013422 0.001565 0.120893 0.397596 -0.559159 -1.004600 -0.062500 0 0 0 0 0 0 3 793247
-0.013458 0.001573 0.120902 0.481336 -0.579298 -1.039771 -0.062500 0 0 0 0 0 0 3 794249
-0.013496 0.001583 0.120913 0.524486 -0.589845 -1.059852 -0.062500 0 0 0 0 0 0 3 795238
-0.013514 0.001587 0.120916 0.273640 -0.530931 -0.979166 -0.062500 0 0 0 0 0 0 3 796247
-0.013544 0.001594 0.120924 0.397538 -0.559664 -1.035808 -0.062500 0 0 0 0 0 0 3 797240
-0.013580 0.001603 0.120934 0.481634 -0.579626 -1.070784 -0.062500 0 0 0 0 0 0 3 798247
-0.013618 0.001612 0.120944 0.520164 -0.590986 -1.090759 -0.062500 0 0 0 0 0 0 3 799248
-0.013641 0.001634 0.120937 0.325388 -0.761564 -0.850286 -0.062500 0 0 0 0 0 0 3 800238
-0.013674 0.001650 0.120940 0.434610 -0.699081 -0.982300 -0.062500 0 0 0 0 0 0 3 801248
-0.013711 0.001663 0.120948 0.502203 -0.652455 -1.057918 -0.062500 0 0 0 0 0 0 3 802238
-0.013729 0.001670 0.120951 0.261835 -0.562974 -1.000317 -0.062500 0 0 0 0 0 0 3 803245
-0.013759 0.001678 0.120959 0.390422 -0.576340 -1.064625 -0.062500 0 0 0 0 0 0 3 804236
-0.013795 0.001687 0.120969 0.476448 -0.588569 -1.102276 -0.062500 0 0 0 0 0 0 3 805240
-0.013812 0.001691 0.120972 0.247594 -0.530691 -1.029892 -0.062500 0 0 0 0 0 0 3 806248
-0.013842 0.001699 0.120980 0.376425 -0.561154 -1.088360 -0.062500 0 0 0 0 0 0 3 807237
-0.013856 0.001702 0.120983 0.193109 -0.516992 -1.030762 -0.062500 0 0 0 0 0 0 3 808248
-0.013884 0.001709 0.120990 0.353686 -0.533154 -1.095071 -0.062500 0 0 0 0 0 0 3 809237
-0.013919 0.001717 0.121000 0.455512 -0.557187 -1.132701 -0.062500 0 0 0 0 0 0 3 810247
-0.013935 0.001721 0.121003 0.234285 -0.505144 -1.060844 -0.062500 0 0 0 0 0 0 3 811237
-0.013969 0.001746 0.121000 0.429681 -0.767016 -0.958258 -0.062500 0 0 0 0 0 0 3 812248
-0.013986 0.001758 0.120998 0.233629 -0.633194 -0.976845 -0.062500 0 0 0 0 0 0 3 813238
-0.014016 0.001769 0.121004 0.378040 -0.604286 -1.081739 -0.062500 0 0 0 0 0 0 3 814257
-0.014030 0.001775 0.121007 0.195998 -0.528590 -1.043124 -0.062500 0 0 0 0 0 0 3 815256
-0.014063 0.001800 0.121003 0.405755 -0.779959 -0.952842 -0.062500 0 0 0 0 0 0 3 816246
-0.014079 0.001813 0.121001 0.219237 -0.640323 -0.976462 -0.062500 0 0 0 0 0 0 3 817250
-0.014108 0.001824 0.121007 0.368370 -0.608573 -1.082815 -0.062500 0 0 0 0 0 0 3 818255
-0.014123 0.001830 0.121009 0.188391 -0.531361 -1.045131 -0.062500 0 0 0 0 0 0 3 819244
-0.014155 0.001855 0.121005 0.404883 -0.780599 -0.954576 -0.062500 0 0 0 0 0 0 3 820438
-0.014172 0.001868 0.121004 0.218861 -0.640661 -0.978620 -0.062500 0 0 0 0 0 0 3 821245
-0.014169 0.001888 0.121015 -0.051573 -0.716770 -1.162014 -0.062500 0 0 0 0 0 0 3 822247
-0.014188 0.001902 0.121026 0.206310 -0.660603 -1.179784 -0.062500 0 0 0 0 0 0 3 823256
-0.014201 0.001927 0.121018 0.158004 -0.766676 -0.934350 -0.062500 0 0 0 0 0 0 3 824258
-0.014229 0.001945 0.121022 0.346671 -0.682593 -1.062151 -0.062500 0 0 0 0 0 0 3 825246
-0.014243 0.001954 0.121023 0.180493 -0.560290 -1.044824 -0.062500 0 0 0 0 0 0 3 826248
-0.014275 0.001980 0.121019 0.398369 -0.786432 -0.961908 -0.062500 0 0 0 0 0 0 3 827252
-0.014291 0.001994 0.121017 0.214601 -0.634105 -0.989670 -0.062500 0 0 0 0 0 0 3 828249
-0.014325 0.002023 0.121011 0.420577 -0.824760 -0.935044 -0.062500 0 0 0 0 0 0 3 829251
-0.014342 0.002038 0.121009 0.226801 -0.653580 -0.974609 -0.062500 0 0 0 0 0 0 3 830248
-0.014355 0.002063 0.120997 0.152881 -0.769585 -0.833373 -0.062500 0 0 0 0 0 0 3 831249
-0.014383 0.002080 0.120999 0.344474 -0.684879 -1.008329 -0.062500 0 0 0 0 0 0 3 832248
-0.014397 0.002089 0.121000 0.178864 -0.562350 -1.009836 -0.062500 0 0 0 0 0 0 3 833250
-0.014408 0.002111 0.120988 0.125812 -0.721495 -0.842308 -0.062500 0 0 0 0 0 0 3 834255
-0.014435 0.002127 0.120991 0.330079 -0.660559 -1.006342 -0.062500 0 0 0 0 0 0 3 835254
-0.014453 0.002153 0.120980 0.227754 -0.757760 -0.841907 -0.062500 0 0 0 0 0 0 3 836251
-0.014463 0.002165 0.120976 0.109537 -0.604256 -0.911224 -0.062500 0 0 0 0 0 0 3 837249
-0.014493 0.002194 0.120969 0.366806 -0.800768 -0.877402 -0.062500 0 0 0 0 0 0 3 838248
-0.014508 0.002209 0.120967 0.200555 -0.632317 -0.926418 -0.062500 0 0 0 0 0 0 3 839248
-0.014509 0.002247 0.120967 -0.006144 -0.922147 -0.956761 -0.062500 0 0 0 0 0 0 3 840246
-0.014510 0.002266 0.120966 -0.032269 -0.703367 -0.963143 -0.062500 0 0 0 0 0 0 3 841249
-0.014514 0.002293 0.120955 0.016951 -0.785399 -0.802622 -0.062500 0 0 0 0 0 0 3 842247
-0.014538 0.002312 0.120957 0.275844 -0.683692 -0.969610 -0.062500 0 0 0 0 0 0 3 843247
-0.014554 0.002339 0.120946 0.198946 -0.780084 -0.806350 -0.062500 0 0 0 0 0 0 3 844246
-0.014567 0.002370 0.120930 0.151087 -0.823501 -0.713861 -0.062500 0 0 0 0 0 0 3 845250
-0.014574 0.002385 0.120925 0.073848 -0.629866 -0.829074 -0.062500 0 0 0 0 0 0 3 846228
-0.014604 0.002415 0.120917 0.352034 -0.802133 -0.812652 -0.062500 0 0 0 0 0 0 3 847247
-0.014619 0.002431 0.120915 0.194865 -0.622865 -0.869328 -0.062500 0 0 0 0 0 0 3 848247
-0.014619 0.002469 0.120914 -0.007983 -0.906762 -0.901581 -0.062500 0 0 0 0 0 0 3 849252
-0.014624 0.002506 0.120902 0.022262 -0.912562 -0.746406 -0.062500 0 0 0 0 0 0 3 850248
-0.014627 0.002524 0.120898 0.004351 -0.675691 -0.825760 -0.062500 0 0 0 0 0 0 3 851247
-0.014633 0.002551 0.120885 0.041000 -0.759618 -0.705122 -0.062500 0 0 0 0 0 0 3 852247
-0.014658 0.002569 0.120886 0.292798 -0.640267 -0.887956 -0.062500 0 0 0 0 0 0 3 853248
-0.014674 0.002596 0.120875 0.209619 -0.737129 -0.730533 -0.062500 0 0 0 0 0 0 3 854248
-0.014683 0.002609 0.120871 0.104944 -0.576957 -0.803611 -0.062500 0 0 0 0 0 0 3 855245
-0.014692 0.002634 0.120858 0.093645 -0.700614 -0.679839 -0.062500 0 0 0 0 0 0 3 856256
-0.014697 0.002646 0.120853 0.044727 -0.557108 -0.772634 -0.062500 0 0 0 0 0 0 3 857255
-0.014693 0.002683 0.120852 -0.081784 -0.864045 -0.824457 -0.062500 0 0 0 0 0 0 3 858247
-0.014691 0.002701 0.120851 -0.066080 -0.655031 -0.841164 -0.062500 0 0 0 0 0 0 3 859246
-0.014694 0.002728 0.120839 0.003050 -0.740623 -0.683337 -0.062500 0 0 0 0 0 0 3 860247
-0.014717 0.002746 0.120841 0.272853 -0.642258 -0.851225 -0.062500 0 0 0 0 0 0 3 861248
-0.014733 0.002773 0.120830 0.201999 -0.718246 -0.688109 -0.062500 0 0 0 0 0 0 3 862247
-0.014741 0.002786 0.120826 0.100484 -0.556058 -0.759534 -0.062500 0 0 0 0 0 0 3 863248
-0.014750 0.002810 0.120813 0.091957 -0.679402 -0.634700 -0.062500 0 0 0 0 0 0 3 864246
-0.014755 0.002822 0.120808 0.044770 -0.536312 -0.727523 -0.062500 0 0 0 0 0 0 3 865247
-0.014758 0.002829 0.120806 0.010807 -0.443451 -0.775311 -0.062500 0 0 0 0 0 0 3 866248
-0.014764 0.002849 0.120794 0.044287 -0.620549 -0.629938 -0.062500 0 0 0 0 0 0 3 867239
-0.014788 0.002864 0.120796 0.295012 -0.571746 -0.802471 -0.062500 0 0 0 0 0 0 3 868247
-0.014800 0.002872 0.120796 0.158512 -0.466938 -0.805351 -0.062500 0 0 0 0 0 0 3 869316
-0.014811 0.002893 0.120785 0.118537 -0.632468 -0.636124 -0.062500 0 0 0 0 0 0 3 870305
-0.014816 0.002904 0.120781 0.056644 -0.512480 -0.711038 -0.062500 0 0 0 0 0 0 3 871287
-0.014819 0.002909 0.120779 0.016166 -0.431449 -0.752112 -0.062500 0 0 0 0 0 0 3 872305
-0.014814 0.002943 0.120779 -0.099039 -0.787956 -0.771395 -0.062500 0 0 0 0 0 0 3 873289
-0.014811 0.002959 0.120779 -0.075024 -0.606331 -0.776013 -0.062500 0 0 0 0 0 0 3 874303
-0.014831 0.002973 0.120785 0.220077 -0.544753 -0.865523 -0.062500 0 0 0 0 0 0 3 875288
-0.014845 0.002997 0.120775 0.171623 -0.656030 -0.660004 -0.062500 0 0 0 0 0 0 3 876302
-0.014852 0.003009 0.120772 0.084703 -0.514350 -0.715133 -0.062500 0 0 0 0 0 0 3 877248
-0.014856 0.003015 0.120771 0.030657 -0.422109 -0.748376 -0.062500 0 0 0 0 0 0 3 878245
-0.014858 0.003018 0.120770 0.000927 -0.373598 -0.761831 -0.062500 0 0 0 0 0 0 3 879235
-0.014884 0.003042 0.120764 0.313766 -0.639657 -0.689835 -0.062500 0 0 0 0 0 0 3 880245
-0.014898 0.003054 0.120762 0.184517 -0.514053 -0.727772 -0.062500 0 0 0 0 0 0 3 881236
-0.014905 0.003060 0.120762 0.084921 -0.423552 -0.748169 -0.062500 0 0 0 0 0 0 3 882234
-0.014908 0.003063 0.120761 0.030965 -0.375504 -0.756312 -0.062500 0 0 0 0 0 0 3 883245
-0.014914 0.003082 0.120749 0.056535 -0.576406 -0.594436 -0.062500 0 0 0 0 0 0 3 884234
-0.014939 0.003096 0.120751 0.305038 -0.540710 -0.760519 -0.062500 0 0 0 0 0 0 3 885245
-0.014951 0.003104 0.120752 0.167484 -0.442367 -0.761842 -0.062500 0 0 0 0 0 0 3 886223
-0.014957 0.003107 0.120752 0.073400 -0.385282 -0.756453 -0.062500 0 0 0 0 0 0 3 887234
-0.014960 0.003109 0.120752 0.024132 -0.356004 -0.753930 -0.062500 0 0 0 0 0 0 3 888251
-0.014983 0.003115 0.120759 0.274738 -0.406598 -0.840172 -0.062500 0 0 0 0 0 0 3 889236
-0.014998 0.003135 0.120749 0.200859 -0.597520 -0.633632 -0.062500 0 0 0 0 0 0 3 890245
-0.015006 0.003145 0.120746 0.102522 -0.486288 -0.688805 -0.062500 0 0 0 0 0 0 3 891245
-0.015010 0.003150 0.120744 0.042712 -0.409299 -0.722075 -0.062500 0 0 0 0 0 0 3 892508
-0.015013 0.003153 0.120744 0.010119 -0.368403 -0.735571 -0.062500 0 0 0 0 0 0 3 893266
-0.015035 0.003159 0.120750 0.268381 -0.412948 -0.827625 -0.062500 0 0 0 0 0 0 3 894241
-0.015046 0.003162 0.120752 0.144714 -0.375593 -0.788534 -0.062500 0 0 0 0 0 0 3 895250
-0.015051 0.003164 0.120753 0.060416 -0.351419 -0.767024 -0.062500 0 0 0 0 0 0 3 896252
-0.015054 0.003165 0.120753 0.017080 -0.338976 -0.758438 -0.062500 0 0 0 0 0 0 3 897252
-0.015076 0.003170 0.120760 0.271178 -0.398108 -0.842025 -0.062500 0 0 0 0 0 0 3 898240
-0.015076 0.003186 0.120774 0.000497 -0.542056 -0.967106 -0.062500 0 0 0 0 0 0 3 899241
-0.015075 0.003194 0.120779 -0.034198 -0.430056 -0.865994 -0.062500 0 0 0 0 0 0 3 900253
-0.015095 0.003203 0.120787 0.240273 -0.434451 -0.900987 -0.062500 0 0 0 0 0 0 3 901238
-0.015105 0.003207 0.120790 0.129008 -0.375922 -0.839854 -0.062500 0 0 0 0 0 0 3 902246
-0.015110 0.003210 0.120791 0.061345 -0.343135 -0.810130 -0.062500 0 0 0 0 0 0 3 903246
-0.015112 0.003211 0.120791 0.022310 -0.325460 -0.798521 -0.062500 0 0 0 0 0 0 3 904249
-0.015134 0.003216 0.120798 0.278964 -0.382097 -0.880722 -0.062500 0 0 0 0 0 0 3 905248
-0.015145 0.003219 0.120800 0.154757 -0.350825 -0.838435 -0.062500 0 0 0 0 0 0 3 906247
-0.015150 0.003220 0.120801 0.070402 -0.329725 -0.815761 -0.062500 0 0 0 0 0 0 3 907246
-0.015153 0.003221 0.120801 0.027088 -0.318795 -0.806770 -0.062500 0 0 0 0 0 0 3 908245
-0.015175 0.003226 0.120808 0.281530 -0.378800 -0.889707 -0.062500 0 0 0 0 0 0 3 909247
-0.015186 0.003229 0.120810 0.156091 -0.349178 -0.847864 -0.062500 0 0 0 0 0 0 3 910246
-0.015192 0.003230 0.120811 0.071068 -0.328890 -0.825392 -0.062500 0 0 0 0 0 0 3 911255
-0.015215 0.003236 0.120817 0.303336 -0.383849 -0.902591 -0.062500 0 0 0 0 0 0 3 912249
-0.015227 0.003239 0.120820 0.166839 -0.351682 -0.858733 -0.062500 0 0 0 0 0 0 3 913252
-0.015233 0.003240 0.120820 0.076384 -0.330136 -0.835500 -0.062500 0 0 0 0 0 0 3 914245
-0.015257 0.003246 0.120827 0.306051 -0.384488 -0.912271 -0.062500 0 0 0 0 0 0 3 915246
-0.015268 0.003248 0.120829 0.168176 -0.352003 -0.868392 -0.062500 0 0 0 0 0 0 3 916244
-0.015295 0.003255 0.120836 0.353138 -0.395789 -0.930992 -0.062500 0 0 0 0 0 0 3 917248
-0.015308 0.003258 0.120839 0.191432 -0.357622 -0.881415 -0.062500 0 0 0 0 0 0 3 918245
-0.015315 0.003260 0.120840 0.088479 -0.333075 -0.856071 -0.062500 0 0 0 0 0 0 3 919246
-0.015339 0.003265 0.120846 0.324156 -0.386979 -0.931695 -0.062500 0 0 0 0 0 0 3 920244
-0.015351 0.003268 0.120848 0.183176 -0.353727 -0.887722 -0.062500 0 0 0 0 0 0 3 921247
-0.015357 0.003270 0.120849 0.090494 -0.331655 -0.864497 -0.062500 0 0 0 0 0 0 3 922247
-0.015381 0.003275 0.120856 0.319356 -0.385808 -0.940713 -0.062500 0 0 0 0 0 0 3 923245
-0.015392 0.003278 0.120858 0.180803 -0.353157 -0.897101 -0.062500 0 0 0 0 0 0 3 924245
-0.015419 0.003285 0.120865 0.365684 -0.396926 -0.959288 -0.062500 0 0 0 0 0 0 3 925247
-0.015432 0.003288 0.120868 0.203700 -0.358690 -0.910060 -0.062500 0 0 0 0 0 0 3 926243
-0.015460 0.003294 0.120875 0.377044 -0.399690 -0.969945 -0.062500 0 0 0 0 0 0 3 927243
-0.015473 0.003298 0.120877 0.209323 -0.360061 -0.920016 -0.062500 0 0 0 0 0 0 3 928244
-0.015480 0.003299 0.120878 0.103367 -0.334782 -0.894599 -0.062500 0 0 0 0 0 0 3 929248
-0.015504 0.003305 0.120885 0.325990 -0.387425 -0.969453 -0.062500 0 0 0 0 0 0 3 930244
-0.015516 0.003308 0.120887 0.184116 -0.353955 -0.925828 -0.062500 0 0 0 0 0 0 3 931238
-0.015543 0.003314 0.120894 0.382108 -0.396966 -0.987503 -0.062500 0 0 0 0 0 0 3 932240
-0.015557 0.003317 0.120896 0.219156 -0.358468 -0.938545 -0.062500 0 0 0 0 0 0 3 933242
-0.015584 0.003324 0.120903 0.392321 -0.399435 -0.998028 -0.062500 0 0 0 0 0 0 3 934243
-0.015619 0.003332 0.120912 0.501029 -0.425388 -1.032848 -0.062500 0 0 0 0 0 0 3 935245
-0.015636 0.003336 0.120915 0.279558 -0.373020 -0.967874 -0.062500 0 0 0 0 0 0 3 936245
-0.015665 0.003343 0.120922 0.422303 -0.406714 -1.020555 -0.062500 0 0 0 0 0 0 3 937246
-0.015680 0.003347 0.120925 0.239007 -0.363303 -0.968699 -0.062500 0 0 0 0 0 0 3 938245
-0.015708 0.003354 0.120932 0.402413 -0.401905 -1.026619 -0.062500 0 0 0 0 0 0 3 939243
-0.015722 0.003357 0.120934 0.229241 -0.360933 -0.976917 -0.062500 0 0 0 0 0 0 3 940244
-0.015750 0.003364 0.120941 0.414057 -0.398398 -1.035436 -0.062500 0 0 0 0 0 0 3 941246
-0.015763 0.003367 0.120944 0.243257 -0.358003 -0.986132 -0.062500 0 0 0 0 0 0 3 942246
-0.015787 0.003356 0.120962 0.360707 -0.173512 -1.210662 -0.062500 0 0 0 0 0 0 3 943243
-0.015820 0.003356 0.120975 0.479408 -0.287306 -1.167352 -0.062500 0 0 0 0 0 0 3 944244
-0.015835 0.003356 0.120980 0.272081 -0.299833 -1.060652 -0.062500 0 0 0 0 0 0 3 945235
-0.015864 0.003360 0.120988 0.425469 -0.368547 -1.095749 -0.062500 0 0 0 0 0 0 3 946243
-0.015899 0.003368 0.120997 0.525655 -0.408798 -1.121242 -0.062500 0 0 0 0 0 0 3 947233
-0.015916 0.003371 0.121000 0.299792 -0.363513 -1.053976 -0.062500 0 0 0 0 0 0 3 948244
-0.015946 0.003378 0.121007 0.441154 -0.400925 -1.104654 -0.062500 0 0 0 0 0 0 3 949243
-0.015960 0.003382 0.121009 0.273670 -0.354735 -1.053134 -0.062500 0 0 0 0 0 0 3 950234
-0.015989 0.003388 0.121016 0.437079 -0.394355 -1.110009 -0.062500 0 0 0 0 0 0 3 951242
-0.016024 0.003397 0.121025 0.541095 -0.419673 -1.143663 -0.062500 0 0 0 0 0 0 3 952232
-0.016041 0.003401 0.121028 0.316364 -0.366762 -1.079916 -0.062500 0 0 0 0 0 0 3 953244
-0.016071 0.003408 0.121035 0.452762 -0.380812 -1.131370 -0.062500 0 0 0 0 0 0 3 954233
-0.016106 0.003416 0.121043 0.546189 -0.403142 -1.162920 -0.062500 0 0 0 0 0 0 3 955243
-0.016124 0.003421 0.121046 0.316051 -0.348694 -1.098740 -0.062500 0 0 0 0 0 0 3 956233
-0.016154 0.003428 0.121053 0.455570 -0.381611 -1.149693 -0.062500 0 0 0 0 0 0 3 957245
-0.016168 0.003431 0.121056 0.269633 -0.337567 -1.099076 -0.062500 0 0 0 0 0 0 3 958233
-0.016197 0.003438 0.121063 0.446757 -0.370313 -1.155432 -0.062500 0 0 0 0 0 0 3 959243
-0.016232 0.003446 0.121071 0.550652 -0.395099 -1.188755 -0.062500 0 0 0 0 0 0 3 960232
-0.016249 0.003451 0.121074 0.325370 -0.341781 -1.125771 -0.062500 0 0 0 0 0 0 3 961243
-0.016279 0.003458 0.121081 0.467539 -0.375324 -1.176630 -0.062500 0 0 0 0 0 0 3 962232
-0.016315 0.003466 0.121090 0.561093 -0.397634 -1.207839 -0.062500 0 0 0 0 0 0 3 963245
-0.016332 0.003470 0.121093 0.330547 -0.343056 -1.144413 -0.062500 0 0 0 0 0 0 3 964244
-0.016362 0.003478 0.121100 0.470262 -0.376013 -1.194754 -0.062500 0 0 0 0 0 0 3 965251
-0.016398 0.003486 0.121108 0.574829 -0.390798 -1.225731 -0.062500 0 0 0 0 0 0 3 966246
-0.016416 0.003490 0.121111 0.343514 -0.336039 -1.162568 -0.062500 0 0 0 0 0 0 3 967251
-0.016446 0.003498 0.121118 0.483029 -0.368941 -1.212646 -0.062500 0 0 0 0 0 0 3 968240
-0.016482 0.003506 0.121126 0.575317 -0.390920 -1.243483 -0.062500 0 0 0 0 0 0 3 969245
-0.016499 0.003510 0.121129 0.343780 -0.336095 -1.180627 -0.062500 0 0 0 0 0 0 3 970241
-0.016529 0.003518 0.121136 0.483344 -0.369009 -1.230477 -0.062500 0 0 0 0 0 0 3 971242
-0.016565 0.003526 0.121144 0.575683 -0.391021 -1.261161 -0.062500 0 0 0 0 0 0 3 972252
-0.016583 0.003530 0.121147 0.343977 -0.336155 -1.198594 -0.062500 0 0 0 0 0 0 3 973253
-0.016613 0.003538 0.121154 0.494549 -0.360556 -1.248197 -0.062500 0 0 0 0 0 0 3 974251
-0.016649 0.003546 0.121162 0.586926 -0.382567 -1.278764 -0.062500 0 0 0 0 0 0 3 975253
-0.016666 0.003550 0.121165 0.355084 -0.327655 -1.216490 -0.062500 0 0 0 0 0 0 3 976248
-0.016685 0.003571 0.121184 0.351507 -0.534649 -1.434374 -0.062500 0 0 0 0 0 0 3 977247
-0.016715 0.003586 0.121197 0.491384 -0.485443 -1.386429 -0.062500 0 0 0 0 0 0 3 978245
-0.016729 0.003594 0.121202 0.301207 -0.380046 -1.281348 -0.062500 0 0 0 0 0 0 3 979244
-0.016757 0.003602 0.121209 0.466125 -0.386732 -1.313129 -0.062500 0 0 0 0 0 0 3 980244
-0.016793 0.003612 0.121217 0.572430 -0.395650 -1.336862 -0.062500 0 0 0 0 0 0 3 981246
-0.016810 0.003616 0.121220 0.356924 -0.324563 -1.272695 -0.062500 0 0 0 0 0 0 3 982243
-0.016840 0.003624 0.121227 0.491930 -0.336898 -1.320710 -0.062500 0 0 0 0 0 0 3 983247
-0.016876 0.003633 0.121235 0.586474 -0.357348 -1.350536 -0.062500 0 0 0 0 0 0 3 984244
-0.016893 0.003637 0.121238 0.355155 -0.301508 -1.288998 -0.062500 0 0 0 0 0 0 3 985250
-0.016923 0.003644 0.121245 0.495698 -0.334149 -1.337630 -0.062500 0 0 0 0 0 0 3 986230
-0.016938 0.003648 0.121248 0.308666 -0.289551 -1.289189 -0.062500 0 0 0 0 0 0 3 987243
-0.016966 0.003654 0.121254 0.472870 -0.328239 -1.343071 -0.062500 0 0 0 0 0 0 3 988243
-0.017002 0.003663 0.121262 0.577453 -0.353135 -1.375058 -0.062500 0 0 0 0 0 0 3 989244
-0.017019 0.003667 0.121265 0.350762 -0.299436 -1.314851 -0.062500 0 0 0 0 0 0 3 990244
-0.017049 0.003674 0.121272 0.500700 -0.323421 -1.363443 -0.062500 0 0 0 0 0 0 3 991244
-0.017085 0.003683 0.121280 0.594833 -0.345857 -1.393393 -0.062500 0 0 0 0 0 0 3 992243
-0.017103 0.003687 0.121283 0.362825 -0.290888 -1.332741 -0.062500 0 0 0 0 0 0 3 993244
-0.017133 0.003694 0.121289 0.503449 -0.324082 -1.380841 -0.062500 0 0 0 0 0 0 3 994241
-0.017148 0.003698 0.121292 0.316004 -0.279648 -1.333016 -0.062500 0 0 0 0 0 0 3 995241
-0.017176 0.003705 0.121298 0.480412 -0.318505 -1.386244 -0.062500 0 0 0 0 0 0 3 996225
-0.017190 0.003708 0.121301 0.304705 -0.276899 -1.340552 -0.062500 0 0 0 0 0 0 3 997244
-0.017219 0.003715 0.121307 0.474956 -0.317176 -1.394365 -0.062500 0 0 0 0 0 0 3 998242
-0.017254 0.003723 0.121315 0.587266 -0.332787 -1.426219 -0.062500 0 0 0 0 0 0 3 999252
-0.017271 0.003727 0.121318 0.361527 -0.279326 -1.367007 -0.062500 0 0 0 0 0 0 4 243
-0.017305 0.003752 0.121313 0.556177 -0.537382 -1.247507 -0.062500 0 0 0 0 0 0 4 1246
-0.017322 0.003764 0.121311 0.359975 -0.405344 -1.277774 -0.062500 0 0 0 0 0 0 4 2243
-0.017353 0.003775 0.121315 0.510436 -0.379467 -1.373336 -0.062500 0 0 0 0 0 0 4 3224
-0.017368 0.003781 0.121317 0.324040 -0.302858 -1.345516 -0.062500 0 0 0 0 0 0 4 4222
-0.017397 0.003789 0.121323 0.488033 -0.325343 -1.405360 -0.062500 0 0 0 0 0 0 4 5319
-0.017411 0.003793 0.121325 0.311212 -0.275314 -1.363056 -0.062500 0 0 0 0 0 0 4 6310
-0.017439 0.003800 0.121332 0.481102 -0.311470 -1.417183 -0.062500 0 0 0 0 0 0 4 7311
-0.017453 0.003803 0.121334 0.310178 -0.258195 -1.372885 -0.062500 0 0 0 0 0 0 4 8279
-0.017481 0.003810 0.121340 0.481919 -0.297837 -1.426093 -0.062500 0 0 0 0 0 0 4 9306
-0.017495 0.003813 0.121343 0.309210 -0.256437 -1.381636 -0.062500 0 0 0 0 0 0 4 10300
-0.017523 0.003820 0.121349 0.481523 -0.296980 -1.434585 -0.062500 0 0 0 0 0 0 4 11277
-0.017537 0.003824 0.121351 0.309022 -0.256021 -1.390207 -0.062500 0 0 0 0 0 0 4 12279
-0.017566 0.003830 0.121358 0.472224 -0.280290 -1.443015 -0.062500 0 0 0 0 0 0 4 13280
-0.017579 0.003834 0.121360 0.299736 -0.239412 -1.398722 -0.062500 0 0 0 0 0 0 4 14276
-0.017608 0.003840 0.121366 0.472321 -0.280267 -1.451397 -0.062500 0 0 0 0 0 0 4 15305
-0.017622 0.003844 0.121368 0.299791 -0.239391 -1.407234 -0.062500 0 0 0 0 0 0 4 16299
-0.017650 0.003850 0.121375 0.472439 -0.280283 -1.459775 -0.062500 0 0 0 0 0 0 4 17286
-0.017664 0.003854 0.121377 0.300164 -0.229835 -1.415706 -0.062500 0 0 0 0 0 0 4 18299
-0.017670 0.003855 0.121378 0.191368 -0.203849 -1.392999 -0.062500 0 0 0 0 0 0 4 19284
-0.017699 0.003879 0.121372 0.467642 -0.481147 -1.291174 -0.062500 0 0 0 0 0 0 4 20299
-0.017714 0.003890 0.121369 0.313391 -0.359227 -1.330435 -0.062500 0 0 0 0 0 0 4 21254
-0.017743 0.003901 0.121374 0.485220 -0.338572 -1.427802 -0.062500 0 0 0 0 0 0 4 22241
-0.017758 0.003907 0.121375 0.308509 -0.264320 -1.402283 -0.062500 0 0 0 0 0 0 4 23232
-0.017765 0.003909 0.121376 0.196299 -0.221262 -1.386665 -0.062500 0 0 0 0 0 0 4 24242
-0.017790 0.003916 0.121382 0.420427 -0.266199 -1.454876 -0.062500 0 0 0 0 0 0 4 25231
-0.017802 0.003919 0.121384 0.274530 -0.227654 -1.417848 -0.062500 0 0 0 0 0 0 4 26241
-0.017808 0.003921 0.121384 0.178770 -0.202807 -1.397821 -0.062500 0 0 0 0 0 0 4 27231
-0.017815 0.003939 0.121373 0.179726 -0.413547 -1.221712 -0.062500 0 0 0 0 0 0 4 28241
-0.017819 0.003948 0.121368 0.146047 -0.319567 -1.296225 -0.062500 0 0 0 0 0 0 4 29231
-0.017843 0.003957 0.121372 0.401140 -0.318509 -1.412498 -0.062500 0 0 0 0 0 0 4 30241
-0.017855 0.003962 0.121373 0.267096 -0.254392 -1.395134 -0.062500 0 0 0 0 0 0 4 31230
-0.017861 0.003965 0.121374 0.175917 -0.216338 -1.382618 -0.062500 0 0 0 0 0 0 4 32241
-0.017863 0.003966 0.121374 0.128647 -0.196835 -1.377350 -0.062500 0 0 0 0 0 0 4 33240
-0.017890 0.003989 0.121367 0.435001 -0.468500 -1.281348 -0.062500 0 0 0 0 0 0 4 34231
-0.017904 0.004000 0.121365 0.296588 -0.348488 -1.323838 -0.062500 0 0 0 0 0 0 4 35241
-0.017911 0.004006 0.121364 0.194465 -0.261859 -1.347658 -0.062500 0 0 0 0 0 0 4 36230
-0.017915 0.004009 0.121364 0.138760 -0.215624 -1.357389 -0.062500 0 0 0 0 0 0 4 37241
-0.017917 0.004011 0.121363 0.109916 -0.192152 -1.361127 -0.062500 0 0 0 0 0 0 4 38230
-0.017922 0.004028 0.121351 0.144921 -0.403565 -1.194240 -0.062500 0 0 0 0 0 0 4 39242
-0.017925 0.004038 0.121347 0.128141 -0.310168 -1.272412 -0.062500 0 0 0 0 0 0 4 40261
-0.017927 0.004042 0.121345 0.109697 -0.242429 -1.315743 -0.062500 0 0 0 0 0 0 4 41241
-0.017928 0.004044 0.121345 0.087578 -0.189819 -1.333374 -0.062500 0 0 0 0 0 0 4 42254
-0.017928 0.004046 0.121344 0.079937 -0.171193 -1.340099 -0.062500 0 0 0 0 0 0 4 43240
-0.017954 0.004069 0.121337 0.407263 -0.451903 -1.248099 -0.062500 0 0 0 0 0 0 4 44238
-0.017968 0.004080 0.121335 0.278235 -0.332143 -1.292537 -0.062500 0 0 0 0 0 0 4 45246
-0.017974 0.004086 0.121334 0.180708 -0.245586 -1.317149 -0.062500 0 0 0 0 0 0 4 46248
-0.017978 0.004089 0.121334 0.127190 -0.199404 -1.327182 -0.062500 0 0 0 0 0 0 4 47372
-0.017980 0.004090 0.121333 0.099470 -0.175942 -1.331028 -0.062500 0 0 0 0 0 0 4 48364
-0.017984 0.004108 0.121321 0.134809 -0.387096 -1.163959 -0.062500 0 0 0 0 0 0 4 49242
-0.017998 0.004104 0.121305 0.260043 -0.119612 -1.073244 -0.062500 0 0 0 0 0 0 4 50239
-0.018007 0.004102 0.121299 0.195767 -0.123623 -1.194627 -0.062500 0 0 0 0 0 0 4 51374
-0.018011 0.004101 0.121296 0.141820 -0.137698 -1.255585 -0.062500 0 0 0 0 0 0 4 52371
-0.018014 0.004101 0.121295 0.109211 -0.145331 -1.279954 -0.062500 0 0 0 0 0 0 4 53349
-0.018019 0.004117 0.121283 0.140500 -0.371820 -1.120687 -0.062500 0 0 0 0 0 0 4 54348
-0.018022 0.004126 0.121278 0.121619 -0.286292 -1.201930 -0.062500 0 0 0 0 0 0 4 55368
-0.018024 0.004130 0.121277 0.101878 -0.222422 -1.246422 -0.062500 0 0 0 0 0 0 4 56348
-0.018025 0.004133 0.121276 0.088441 -0.187933 -1.264509 -0.062500 0 0 0 0 0 0 4 57349
-0.018047 0.004139 0.121281 0.362420 -0.237271 -1.344778 -0.062500 0 0 0 0 0 0 4 58366
-0.018058 0.004142 0.121283 0.240468 -0.200687 -1.313436 -0.062500 0 0 0 0 0 0 4 59375
-0.018067 0.004161 0.121271 0.205711 -0.399482 -1.126964 -0.062500 0 0 0 0 0 0 4 60371
-0.018073 0.004170 0.121267 0.153324 -0.299951 -1.197480 -0.062500 0 0 0 0 0 0 4 61372
-0.018076 0.004175 0.121266 0.117314 -0.229195 -1.237927 -0.062500 0 0 0 0 0 0 4 62244
-0.018077 0.004177 0.121265 0.096000 -0.191276 -1.254505 -0.062500 0 0 0 0 0 0 4 63365
-0.018078 0.004179 0.121265 0.084113 -0.171931 -1.260849 -0.062500 0 0 0 0 0 0 4 64367
-0.018082 0.004196 0.121253 0.126980 -0.384745 -1.094469 -0.062500 0 0 0 0 0 0 4 65367
-0.018085 0.004205 0.121248 0.111355 -0.284311 -1.173183 -0.062500 0 0 0 0 0 0 4 66369
-0.018087 0.004210 0.121246 0.095075 -0.217256 -1.216771 -0.062500 0 0 0 0 0 0 4 67365
-0.018110 0.004217 0.121251 0.365493 -0.248202 -1.307548 -0.062500 0 0 0 0 0 0 4 68348
-0.018121 0.004221 0.121253 0.240877 -0.202054 -1.280579 -0.062500 0 0 0 0 0 0 4 69368
-0.018130 0.004240 0.121241 0.204300 -0.395732 -1.095530 -0.062500 0 0 0 0 0 0 4 70243
-0.018146 0.004236 0.121225 0.292419 -0.119669 -0.997863 -0.062500 0 0 0 0 0 0 4 71346
-0.018155 0.004234 0.121219 0.210165 -0.119485 -1.116483 -0.062500 0 0 0 0 0 0 4 72366
-0.018160 0.004234 0.121217 0.147332 -0.131454 -1.176450 -0.062500 0 0 0 0 0 0 4 73366
-0.018185 0.004238 0.121221 0.392502 -0.205087 -1.273177 -0.062500 0 0 0 0 0 0 4 74240
-0.018197 0.004241 0.121222 0.254694 -0.180517 -1.248717 -0.062500 0 0 0 0 0 0 4 75368
-0.018206 0.004259 0.121211 0.199529 -0.369914 -1.064594 -0.062500 0 0 0 0 0 0 4 76365
-0.018212 0.004268 0.121207 0.142965 -0.273540 -1.136172 -0.062500 0 0 0 0 0 0 4 77367
-0.018215 0.004273 0.121205 0.104793 -0.204360 -1.177085 -0.062500 0 0 0 0 0 0 4 78370
-0.018238 0.004281 0.121210 0.364594 -0.234315 -1.266282 -0.062500 0 0 0 0 0 0 4 79346
-0.018250 0.004284 0.121211 0.234614 -0.187627 -1.239210 -0.062500 0 0 0 0 0 0 4 80375
-0.018255 0.004286 0.121212 0.146179 -0.158595 -1.223092 -0.062500 0 0 0 0 0 0 4 81444
-0.018283 0.004309 0.121205 0.431808 -0.432966 -1.119629 -0.062500 0 0 0 0 0 0 4 82441
-0.018298 0.004321 0.121203 0.277229 -0.303767 -1.161546 -0.062500 0 0 0 0 0 0 4 83422
-0.018305 0.004327 0.121202 0.169909 -0.216178 -1.185439 -0.062500 0 0 0 0 0 0 4 84428
-0.018309 0.004330 0.121202 0.111537 -0.169464 -1.195243 -0.062500 0 0 0 0 0 0 4 85276
-0.018333 0.004336 0.121207 0.363787 -0.212857 -1.271004 -0.062500 0 0 0 0 0 0 4 86300
-0.018344 0.004340 0.121208 0.230812 -0.173194 -1.239187 -0.062500 0 0 0 0 0 0 4 87426
-0.018350 0.004341 0.121209 0.141217 -0.147761 -1.221282 -0.062500 0 0 0 0 0 0 4 88426
-0.018375 0.004347 0.121214 0.377646 -0.201807 -1.285801 -0.062500 0 0 0 0 0 0 4 89278
-0.018386 0.004350 0.121216 0.237301 -0.167602 -1.249840 -0.062500 0 0 0 0 0 0 4 90400
-0.018396 0.004369 0.121205 0.192987 -0.366907 -1.061125 -0.062500 0 0 0 0 0 0 4 91306
-0.018423 0.004383 0.121206 0.419358 -0.335578 -1.202748 -0.062500 0 0 0 0 0 0 4 92429
-0.018437 0.004390 0.121206 0.263829 -0.237653 -1.210055 -0.062500 0 0 0 0 0 0 4 93599
-0.018444 0.004394 0.121206 0.159652 -0.180559 -1.208312 -0.062500 0 0 0 0 0 0 4 94299
-0.018469 0.004401 0.121212 0.387768 -0.218398 -1.278596 -0.062500 0 0 0 0 0 0 4 95407
-0.018481 0.004404 0.121214 0.242652 -0.175951 -1.245204 -0.062500 0 0 0 0 0 0 4 96422
-0.018487 0.004406 0.121214 0.147089 -0.149118 -1.226764 -0.062500 0 0 0 0 0 0 4 97406
-0.018515 0.004429 0.121207 0.422345 -0.417737 -1.120991 -0.062500 0 0 0 0 0 0 4 98423
-0.018530 0.004441 0.121205 0.272009 -0.296439 -1.163177 -0.062500 0 0 0 0 0 0 4 99420
-0.018559 0.004452 0.121209 0.446708 -0.276440 -1.258286 -0.062500 0 0 0 0 0 0 4 100406
-0.018574 0.004457 0.121211 0.270183 -0.202156 -1.235447 -0.062500 0 0 0 0 0 0 4 101424
-0.018581 0.004460 0.121211 0.157834 -0.159030 -1.221084 -0.062500 0 0 0 0 0 0 4 102405
-0.018606 0.004466 0.121216 0.383054 -0.204260 -1.285872 -0.062500 0 0 0 0 0 0 4 103422
-0.018618 0.004470 0.121218 0.220678 -0.152680 -1.250963 -0.062500 0 0 0 0 0 0 4 104405
-0.018646 0.004476 0.121224 0.407537 -0.195010 -1.302555 -0.062500 0 0 0 0 0 0 4 105363
-0.018663 0.004497 0.121214 0.288801 -0.376020 -1.092668 -0.062500 0 0 0 0 0 0 4 106353
-0.018694 0.004512 0.121215 0.457393 -0.330871 -1.219911 -0.062500 0 0 0 0 0 0 4 107363
-0.018710 0.004520 0.121216 0.271142 -0.225532 -1.222483 -0.062500 0 0 0 0 0 0 4 108352
-0.018717 0.004524 0.121216 0.151664 -0.164746 -1.219034 -0.062500 0 0 0 0 0 0 4 109363
-0.018743 0.004531 0.121221 0.363484 -0.194791 -1.287398 -0.062500 0 0 0 0 0 0 4 110353
-0.018755 0.004534 0.121223 0.214460 -0.151360 -1.254429 -0.062500 0 0 0 0 0 0 4 111362
-0.018783 0.004541 0.121229 0.400125 -0.191372 -1.306125 -0.062500 0 0 0 0 0 0 4 112353
-0.018797 0.004545 0.121231 0.232246 -0.149568 -1.266505 -0.062500 0 0 0 0 0 0 4 113363
-0.018829 0.004569 0.121225 0.456893 -0.411849 -1.145619 -0.062500 0 0 0 0 0 0 4 114353
-0.018845 0.004581 0.121222 0.276472 -0.284004 -1.183029 -0.062500 0 0 0 0 0 0 4 115362
-0.018876 0.004592 0.121226 0.436812 -0.260897 -1.275023 -0.062500 0 0 0 0 0 0 4 116363
-0.018891 0.004597 0.121228 0.252659 -0.184932 -1.252339 -0.062500 0 0 0 0 0 0 4 117354
-0.018920 0.004605 0.121233 0.419972 -0.208329 -1.307464 -0.062500 0 0 0 0 0 0 4 118362
-0.018934 0.004609 0.121235 0.242409 -0.158076 -1.269665 -0.062500 0 0 0 0 0 0 4 119352
-0.018963 0.004616 0.121241 0.405548 -0.188489 -1.318752 -0.062500 0 0 0 0 0 0 4 120371
-0.018977 0.004620 0.121243 0.230565 -0.144977 -1.278833 -0.062500 0 0 0 0 0 0 4 121377
-0.019005 0.004627 0.121249 0.403956 -0.185092 -1.326944 -0.062500 0 0 0 0 0 0 4 122237
-0.019023 0.004647 0.121239 0.277513 -0.364444 -1.116740 -0.062500 0 0 0 0 0 0 4 123364
-0.019054 0.004663 0.121240 0.443568 -0.319088 -1.242488 -0.062500 0 0 0 0 0 0 4 124369
-0.019070 0.004670 0.121240 0.255455 -0.213491 -1.246086 -0.062500 0 0 0 0 0 0 4 125246
-0.019099 0.004679 0.121246 0.418752 -0.220025 -1.311615 -0.062500 0 0 0 0 0 0 4 126359
-0.019114 0.004684 0.121247 0.221446 -0.147106 -1.278611 -0.062500 0 0 0 0 0 0 4 127369
-0.019143 0.004691 0.121253 0.391646 -0.179371 -1.328731 -0.062500 0 0 0 0 0 0 4 128372
-0.019157 0.004695 0.121255 0.207911 -0.126420 -1.289961 -0.062500 0 0 0 0 0 0 4 129361
-0.019186 0.004702 0.121261 0.380957 -0.165456 -1.337692 -0.062500 0 0 0 0 0 0 4 130402
-0.019199 0.004705 0.121263 0.206256 -0.123000 -1.298184 -0.062500 0 0 0 0 0 0 4 131373
-0.019232 0.004729 0.121256 0.427635 -0.384716 -1.175123 -0.062500 0 0 0 0 0 0 4 132367
-0.019270 0.004746 0.121259 0.529919 -0.324431 -1.281227 -0.062500 0 0 0 0 0 0 4 133364
-0.019289 0.004755 0.121260 0.287731 -0.206080 -1.273183 -0.062500 0 0 0 0 0 0 4 134366
-0.019321 0.004764 0.121265 0.422928 -0.205900 -1.332931 -0.062500 0 0 0 0 0 0 4 135364
-0.019336 0.004769 0.121267 0.227909 -0.143368 -1.298600 -0.062500 0 0 0 0 0 0 4 136364
-0.019365 0.004776 0.121272 0.384842 -0.166806 -1.347241 -0.062500 0 0 0 0 0 0 4 137365
-0.019380 0.004780 0.121274 0.204984 -0.120089 -1.308828 -0.062500 0 0 0 0 0 0 4 138364
-0.019409 0.004787 0.121280 0.376573 -0.158762 -1.355716 -0.062500 0 0 0 0 0 0 4 139366
-0.019426 0.004808 0.121270 0.247988 -0.336797 -1.146244 -0.062500 0 0 0 0 0 0 4 140368
-0.019458 0.004823 0.121271 0.414401 -0.291428 -1.270677 -0.062500 0 0 0 0 0 0 4 141368
-0.019473 0.004831 0.121271 0.225711 -0.185649 -1.275552 -0.062500 0 0 0 0 0 0 4 142363
-0.019503 0.004840 0.121276 0.389353 -0.192221 -1.339853 -0.062500 0 0 0 0 0 0 4 143364
-0.019518 0.004844 0.121278 0.208058 -0.132963 -1.308060 -0.062500 0 0 0 0 0 0 4 144363
-0.019547 0.004852 0.121283 0.378655 -0.165304 -1.356875 -0.062500 0 0 0 0 0 0 4 145346
-0.019561 0.004855 0.121285 0.201969 -0.119364 -1.319259 -0.062500 0 0 0 0 0 0 4 146363
-0.019589 0.004862 0.121291 0.369568 -0.151188 -1.365645 -0.062500 0 0 0 0 0 0 4 147362
-0.019607 0.004883 0.121281 0.241355 -0.329150 -1.156496 -0.062500 0 0 0 0 0 0 4 148362
-0.019639 0.004898 0.121281 0.398682 -0.268571 -1.280356 -0.062500 0 0 0 0 0 0 4 149358
-0.019654 0.004906 0.121282 0.210122 -0.162886 -1.285821 -0.062500 0 0 0 0 0 0 4 150366
-0.019662 0.004910 0.121282 0.089096 -0.101815 -1.283844 -0.062500 0 0 0 0 0 0 4 151364
-0.019688 0.004917 0.121287 0.311040 -0.138234 -1.348414 -0.062500 0 0 0 0 0 0 4 152346
-0.019700 0.004921 0.121288 0.160921 -0.094532 -1.317865 -0.062500 0 0 0 0 0 0 4 153346
-0.019728 0.004928 0.121294 0.347537 -0.134804 -1.366373 -0.062500 0 0 0 0 0 0 4 154363
-0.019742 0.004931 0.121296 0.178615 -0.092721 -1.329384 -0.062500 0 0 0 0 0 0 4 155367
-0.019771 0.004938 0.121301 0.356211 -0.133863 -1.375209 -0.062500 0 0 0 0 0 0 4 156363
-0.019785 0.004941 0.121303 0.182866 -0.092241 -1.337386 -0.062500 0 0 0 0 0 0 4 157365
-0.019795 0.004960 0.121292 0.116280 -0.279110 -1.146584 -0.062500 0 0 0 0 0 0 4 158363
-0.019823 0.004974 0.121292 0.338708 -0.247545 -1.281577 -0.062500 0 0 0 0 0 0 4 159338
-0.019837 0.004982 0.121292 0.178833 -0.148928 -1.292573 -0.062500 0 0 0 0 0 0 4 160376
-0.019866 0.004991 0.121297 0.357181 -0.159175 -1.357705 -0.062500 0 0 0 0 0 0 4 161432
-0.019880 0.004995 0.121299 0.182546 -0.101594 -1.327723 -0.062500 0 0 0 0 0 0 4 162429
-0.019887 0.004997 0.121299 0.071618 -0.067066 -1.310980 -0.062500 0 0 0 0 0 0 4 163395
-0.019912 0.005004 0.121304 0.300221 -0.117261 -1.368714 -0.062500 0 0 0 0 0 0 4 164399
-0.019925 0.005007 0.121306 0.153526 -0.080498 -1.336492 -0.062500 0 0 0 0 0 0 4 165424
-0.019931 0.005008 0.121307 0.056968 -0.056499 -1.318916 -0.062500 0 0 0 0 0 0 4 166421
-0.019956 0.005014 0.121312 0.292935 -0.112003 -1.376151 -0.062500 0 0 0 0 0 0 4 167422
-0.019968 0.005017 0.121314 0.149865 -0.077866 -1.343920 -0.062500 0 0 0 0 0 0 4 168397
-0.019996 0.005024 0.121319 0.340669 -0.123036 -1.390598 -0.062500 0 0 0 0 0 0 4 169398
-0.020013 0.005044 0.121309 0.216691 -0.296576 -1.182775 -0.062500 0 0 0 0 0 0 4 170397
-0.020022 0.005054 0.121305 0.103402 -0.185427 -1.241450 -0.062500 0 0 0 0 0 0 4 171427
-0.020049 0.005064 0.121308 0.320891 -0.176387 -1.341595 -0.062500 0 0 0 0 0 0 4 172420
-0.020062 0.005070 0.121309 0.164652 -0.107306 -1.327460 -0.062500 0 0 0 0 0 0 4 173406
-0.020069 0.005072 0.121309 0.061895 -0.066693 -1.316966 -0.062500 0 0 0 0 0 0 4 174419
-0.020094 0.005079 0.121314 0.294440 -0.113809 -1.376250 -0.062500 0 0 0 0 0 0 4 175404
-0.020106 0.005082 0.121316 0.149237 -0.075387 -1.345380 -0.062500 0 0 0 0 0 0 4 176419
-0.020112 0.005083 0.121317 0.053351 -0.050528 -1.328343 -0.062500 0 0 0 0 0 0 4 177404
-0.020115 0.005084 0.121317 0.004162 -0.037760 -1.321364 -0.062500 0 0 0 0 0 0 4 178419
-0.020138 0.005090 0.121321 0.265622 -0.099363 -1.382220 -0.062500 0 0 0 0 0 0 4 179403
-0.020150 0.005092 0.121323 0.134917 -0.068152 -1.352173 -0.062500 0 0 0 0 0 0 4 180419
-0.020177 0.005099 0.121328 0.332052 -0.114865 -1.398872 -0.062500 0 0 0 0 0 0 4 181405
-0.020191 0.005102 0.121330 0.167681 -0.075844 -1.363061 -0.062500 0 0 0 0 0 0 4 182419
-0.020197 0.005104 0.121331 0.062363 -0.050748 -1.344133 -0.062500 0 0 0 0 0 0 4 183418
-0.020223 0.005110 0.121336 0.286582 -0.083721 -1.399610 -0.062500 0 0 0 0 0 0 4 184403
-0.020235 0.005113 0.121338 0.141242 -0.049264 -1.367793 -0.062500 0 0 0 0 0 0 4 185417
-0.020241 0.005114 0.121338 0.045339 -0.026431 -1.350449 -0.062500 0 0 0 0 0 0 4 186402
-0.020266 0.005120 0.121343 0.282206 -0.082663 -1.406340 -0.062500 0 0 0 0 0 0 4 187418
-0.020278 0.005123 0.121345 0.139108 -0.048744 -1.374838 -0.062500 0 0 0 0 0 0 4 188402
-0.020284 0.005124 0.121346 0.044271 -0.026166 -1.357635 -0.062500 0 0 0 0 0 0 4 189362
-0.020309 0.005130 0.121350 0.281735 -0.082540 -1.413370 -0.062500 0 0 0 0 0 0 4 190350
-0.020321 0.005133 0.121352 0.138883 -0.048699 -1.382006 -0.062500 0 0 0 0 0 0 4 191362
-0.020327 0.005135 0.121353 0.044162 -0.026141 -1.364829 -0.062500 0 0 0 0 0 0 4 192351
-0.020352 0.005141 0.121358 0.281772 -0.082549 -1.420391 -0.062500 0 0 0 0 0 0 4 193361
-0.020364 0.005144 0.121359 0.138910 -0.048696 -1.389125 -0.062500 0 0 0 0 0 0 4 194349
-0.020370 0.005145 0.121360 0.044212 -0.026152 -1.372026 -0.062500 0 0 0 0 0 0 4 195359
-0.020394 0.005151 0.121365 0.281883 -0.082557 -1.427405 -0.062500 0 0 0 0 0 0 4 196349
-0.020407 0.005154 0.121367 0.138959 -0.048726 -1.396238 -0.062500 0 0 0 0 0 0 4 197359
-0.020413 0.005155 0.121367 0.044242 -0.026181 -1.379183 -0.062500 0 0 0 0 0 0 4 198350
-0.020437 0.005161 0.121372 0.279915 -0.075474 -1.434403 -0.062500 0 0 0 0 0 0 4 199360
-0.020450 0.005164 0.121374 0.136953 -0.041614 -1.403323 -0.062500 0 0 0 0 0 0 4 200361
-0.020455 0.005165 0.121375 0.042214 -0.019042 -1.386326 -0.062500 0 0 0 0 0 0 4 201362
-0.020480 0.005171 0.121379 0.279995 -0.075500 -1.441359 -0.062500 0 0 0 0 0 0 4 202366
-0.020493 0.005174 0.121381 0.137028 -0.041623 -1.410404 -0.062500 0 0 0 0 0 0 4 203374
-0.020498 0.005176 0.121382 0.042238 -0.019066 -1.393458 -0.062500 0 0 0 0 0 0 4 204361
-0.020523 0.005182 0.121386 0.280104 -0.075519 -1.448301 -0.062500 0 0 0 0 0 0 4 205367
-0.020536 0.005185 0.121388 0.137103 -0.041650 -1.417467 -0.062500 0 0 0 0 0 0 4 206359
-0.020541 0.005186 0.121389 0.042273 -0.019066 -1.400562 -0.062500 0 0 0 0 0 0 4 207365
-0.020566 0.005192 0.121393 0.280208 -0.075544 -1.455230 -0.062500 0 0 0 0 0 0 4 208356
-0.020578 0.005195 0.121395 0.137162 -0.041654 -1.424488 -0.062500 0 0 0 0 0 0 4 209359
-0.020584 0.005196 0.121396 0.042302 -0.019081 -1.407642 -0.062500 0 0 0 0 0 0 4 210368
-0.020609 0.005202 0.121401 0.280278 -0.075571 -1.462139 -0.062500 0 0 0 0 0 0 4 211358
-0.020622 0.005205 0.121402 0.137212 -0.041668 -1.431496 -0.062500 0 0 0 0 0 0 4 212372
-0.020627 0.005206 0.121403 0.042340 -0.019071 -1.414694 -0.062500 0 0 0 0 0 0 4 213362
-0.020630 0.005207 0.121403 -0.006347 -0.007464 -1.407791 -0.062500 0 0 0 0 0 0 4 214364
-0.020654 0.005213 0.121408 0.254403 -0.062477 -1.466321 -0.062500 0 0 0 0 0 0 4 215362
-0.020665 0.005215 0.121409 0.123504 -0.031497 -1.437467 -0.062500 0 0 0 0 0 0 4 216358
-0.020671 0.005217 0.121410 0.034585 -0.010330 -1.421351 -0.062500 0 0 0 0 0 0 4 217363
-0.020696 0.005223 0.121415 0.275653 -0.067576 -1.475738 -0.062500 0 0 0 0 0 0 4 218361
-0.020708 0.005226 0.121416 0.133963 -0.034021 -1.445388 -0.062500 0 0 0 0 0 0 4 219360
-0.020714 0.005227 0.121417 0.039746 -0.011573 -1.428734 -0.062500 0 0 0 0 0 0 4 220370
-0.020716 0.005228 0.121417 -0.008616 -0.000023 -1.421883 -0.062500 0 0 0 0 0 0 4 221368
-0.020740 0.005233 0.121422 0.254392 -0.062474 -1.480040 -0.062500 0 0 0 0 0 0 4 222365
-0.020751 0.005236 0.121424 0.123539 -0.031505 -1.451363 -0.062500 0 0 0 0 0 0 4 223366
-0.020757 0.005237 0.121424 0.034607 -0.010326 -1.435372 -0.062500 0 0 0 0 0 0 4 224360
-0.020760 0.005238 0.121424 -0.011161 0.000606 -1.428747 -0.062500 0 0 0 0 0 0 4 225362
-0.020783 0.005244 0.121429 0.253241 -0.062198 -1.486815 -0.062500 0 0 0 0 0 0 4 226359
-0.020794 0.005246 0.121431 0.122964 -0.031368 -1.458273 -0.062500 0 0 0 0 0 0 4 227362
-0.020800 0.005248 0.121431 0.034308 -0.010284 -1.442330 -0.062500 0 0 0 0 0 0 4 228361
-0.020803 0.005248 0.121431 -0.011291 0.000643 -1.435745 -0.062500 0 0 0 0 0 0 4 229361
-0.020826 0.005254 0.121436 0.253236 -0.062206 -1.493623 -0.062500 0 0 0 0 0 0 4 230360
-0.020838 0.005257 0.121438 0.122981 -0.031354 -1.465176 -0.062500 0 0 0 0 0 0 4 231362
-0.020843 0.005258 0.121438 0.034338 -0.010289 -1.449280 -0.062500 0 0 0 0 0 0 4 232341
-0.020846 0.005259 0.121438 -0.011296 0.000645 -1.442716 -0.062500 0 0 0 0 0 0 4 233366
-0.020847 0.005259 0.121439 -0.033855 0.006023 -1.440161 -0.062500 0 0 0 0 0 0 4 234343
-0.020870 0.005264 0.121443 0.240501 -0.051603 -1.499411 -0.062500 0 0 0 0 0 0 4 235343
-0.020881 0.005267 0.121444 0.115819 -0.022132 -1.471679 -0.062500 0 0 0 0 0 0 4 236361
-0.020886 0.005268 0.121445 0.029916 -0.001695 -1.456085 -0.062500 0 0 0 0 0 0 4 237363
-0.020889 0.005269 0.121445 -0.014376 0.008902 -1.449617 -0.062500 0 0 0 0 0 0 4 238359
-0.020912 0.005274 0.121450 0.250997 -0.054152 -1.507144 -0.062500 0 0 0 0 0 0 4 239360
-0.020924 0.005277 0.121451 0.121026 -0.023387 -1.478914 -0.062500 0 0 0 0 0 0 4 240359
-0.020929 0.005279 0.121452 0.032468 -0.002305 -1.463135 -0.062500 0 0 0 0 0 0 4 241354
-0.020932 0.005279 0.121452 -0.013081 0.008583 -1.456607 -0.062500 0 0 0 0 0 0 4 242366
-0.020933 0.005279 0.121452 -0.035623 0.013994 -1.454063 -0.062500 0 0 0 0 0 0 4 243365
-0.020934 0.005280 0.121452 -0.046682 0.016652 -1.453073 -0.062500 0 0 0 0 0 0 4 244360
-0.020934 0.005280 0.121452 -0.052145 0.017956 -1.452704 -0.062500 0 0 0 0 0 0 4 245367
-0.020957 0.005285 0.121457 0.232455 -0.049671 -1.512402 -0.062500 0 0 0 0 0 0 4 246360
-0.020967 0.005288 0.121458 0.111902 -0.021167 -1.485187 -0.062500 0 0 0 0 0 0 4 247360
-0.020973 0.005289 0.121459 0.027970 -0.001229 -1.469802 -0.062500 0 0 0 0 0 0 4 248360
-0.020975 0.005289 0.121459 -0.015329 0.009129 -1.463440 -0.062500 0 0 0 0 0 0 4 249360
-0.020973 0.005273 0.121472 -0.081887 0.233689 -1.632920 -0.062500 0 0 0 0 0 0 4 250358
-0.020971 0.005264 0.121476 -0.086906 0.150976 -1.554157 -0.062500 0 0 0 0 0 0 4 251359
-0.020970 0.005260 0.121478 -0.078765 0.088550 -1.509583 -0.062500 0 0 0 0 0 0 4 252340
-0.020991 0.005263 0.121483 0.216773 -0.013714 -1.550765 -0.062500 0 0 0 0 0 0 4 253434
-0.021001 0.005265 0.121485 0.103070 -0.002988 -1.516468 -0.062500 0 0 0 0 0 0 4 254419
-0.021006 0.005265 0.121486 0.023212 0.007953 -1.498353 -0.062500 0 0 0 0 0 0 4 255401
-0.021008 0.005266 0.121486 -0.017872 0.013742 -1.490930 -0.062500 0 0 0 0 0 0 4 256415
-0.021010 0.005266 0.121486 -0.038043 0.016555 -1.488023 -0.062500 0 0 0 0 0 0 4 257402
-0.021010 0.005266 0.121486 -0.047910 0.017946 -1.486911 -0.062500 0 0 0 0 0 0 4 258415
-0.021011 0.005266 0.121486 -0.052772 0.018619 -1.486477 -0.062500 0 0 0 0 0 0 4 259401
-0.021011 0.005266 0.121486 -0.055179 0.018939 -1.486317 -0.062500 0 0 0 0 0 0 4 260416
-0.021011 0.005266 0.121486 -0.056333 0.019111 -1.486245 -0.062500 0 0 0 0 0 0 4 261349
-0.021033 0.005271 0.121490 0.230565 -0.049149 -1.545736 -0.062500 0 0 0 0 0 0 4 262358
-0.021044 0.005274 0.121492 0.110950 -0.020925 -1.518751 -0.062500 0 0 0 0 0 0 4 263347
-0.021049 0.005275 0.121493 0.027516 -0.001099 -1.503473 -0.062500 0 0 0 0 0 0 4 264358
-0.021051 0.005276 0.121493 -0.015559 0.009179 -1.497120 -0.062500 0 0 0 0 0 0 4 265348
-0.021053 0.005276 0.121493 -0.036830 0.014285 -1.494637 -0.062500 0 0 0 0 0 0 4 266348
-0.021053 0.005276 0.121493 -0.047283 0.016789 -1.493705 -0.062500 0 0 0 0 0 0 4 267358
-0.021050 0.005259 0.121505 -0.097581 0.237551 -1.665272 -0.062500 0 0 0 0 0 0 4 268348
-0.021048 0.005251 0.121510 -0.094686 0.152913 -1.587390 -0.062500 0 0 0 0 0 0 4 269364
-0.021046 0.005246 0.121512 -0.082647 0.089476 -1.543141 -0.062500 0 0 0 0 0 0 4 270348
-0.021067 0.005249 0.121517 0.213492 -0.004905 -1.584104 -0.062500 0 0 0 0 0 0 4 271359
-0.021077 0.005251 0.121519 0.100735 0.005594 -1.550010 -0.062500 0 0 0 0 0 0 4 272347
-0.021082 0.005252 0.121519 0.021257 0.016434 -1.531991 -0.062500 0 0 0 0 0 0 4 273358
-0.021085 0.005252 0.121520 -0.019557 0.022158 -1.524593 -0.062500 0 0 0 0 0 0 4 274347
-0.021086 0.005252 0.121520 -0.039641 0.024961 -1.521693 -0.062500 0 0 0 0 0 0 4 275357
-0.021087 0.005252 0.121520 -0.049476 0.026346 -1.520595 -0.062500 0 0 0 0 0 0 4 276347
-0.021087 0.005252 0.121520 -0.054308 0.027002 -1.520165 -0.062500 0 0 0 0 0 0 4 277358
-0.021106 0.005241 0.121536 0.185823 0.178547 -1.751062 -0.062500 0 0 0 0 0 0 4 278376
-0.021114 0.005235 0.121543 0.070745 0.121593 -1.646538 -0.062500 0 0 0 0 0 0 4 279358
-0.021117 0.005231 0.121545 0.000113 0.077735 -1.587149 -0.062500 0 0 0 0 0 0 4 280378
-0.021119 0.005230 0.121546 -0.032533 0.053499 -1.562408 -0.062500 0 0 0 0 0 0 4 281358
-0.021120 0.005229 0.121546 -0.047043 0.040853 -1.552738 -0.062500 0 0 0 0 0 0 4 282363
-0.021139 0.005217 0.121563 0.189061 0.185634 -1.779911 -0.062500 0 0 0 0 0 0 4 283363
-0.021147 0.005211 0.121569 0.072187 0.125151 -1.674089 -0.062500 0 0 0 0 0 0 4 284373
-0.021150 0.005207 0.121572 0.000739 0.079538 -1.614229 -0.062500 0 0 0 0 0 0 4 285363
-0.021152 0.005206 0.121573 -0.032231 0.054385 -1.589312 -0.062500 0 0 0 0 0 0 4 286352
-0.021175 0.005210 0.121577 0.240925 -0.027160 -1.638499 -0.062500 0 0 0 0 0 0 4 287357
-0.021182 0.005195 0.121591 0.069781 0.214139 -1.779821 -0.062500 0 0 0 0 0 0 4 288359
-0.021185 0.005188 0.121597 -0.011160 0.145128 -1.685654 -0.062500 0 0 0 0 0 0 4 289370
-0.021197 0.005170 0.121587 0.094734 0.264088 -1.464266 -0.062500 0 0 0 0 0 0 4 290361
-0.021225 0.005167 0.121587 0.329081 0.093132 -1.578869 -0.062500 0 0 0 0 0 0 4 291359
-0.021240 0.005166 0.121587 0.165850 0.055159 -1.587784 -0.062500 0 0 0 0 0 0 4 292360
-0.021247 0.005165 0.121587 0.056378 0.040899 -1.587795 -0.062500 0 0 0 0 0 0 4 293361
-0.021269 0.005153 0.121604 0.241784 0.185651 -1.817710 -0.062500 0 0 0 0 0 0 4 294350
-0.021279 0.005147 0.121610 0.097614 0.134073 -1.713554 -0.062500 0 0 0 0 0 0 4 295345
-0.021283 0.005143 0.121612 0.012960 0.088447 -1.654335 -0.062500 0 0 0 0 0 0 4 296343
-0.021285 0.005142 0.121613 -0.026687 0.063340 -1.629668 -0.062500 0 0 0 0 0 0 4 297343
-0.021305 0.005129 0.121630 0.198242 0.201735 -1.850027 -0.062500 0 0 0 0 0 0 4 298359
-0.021313 0.005123 0.121637 0.075896 0.137702 -1.742436 -0.062500 0 0 0 0 0 0 4 299357
-0.021317 0.005119 0.121639 0.001898 0.090299 -1.681875 -0.062500 0 0 0 0 0 0 4 300363
-0.021341 0.005123 0.121644 0.255872 -0.004291 -1.714991 -0.062500 0 0 0 0 0 0 4 301416
-0.021349 0.005108 0.121658 0.075961 0.230505 -1.850307 -0.062500 0 0 0 0 0 0 4 302418
-0.021352 0.005100 0.121664 -0.006988 0.138698 -1.754116 -0.062500 0 0 0 0 0 0 4 303415
-0.021375 0.005101 0.121670 0.248330 0.013025 -1.760506 -0.062500 0 0 0 0 0 0 4 304422
-0.021386 0.005102 0.121673 0.116737 0.009968 -1.712778 -0.062500 0 0 0 0 0 0 4 305397
-0.021388 0.005085 0.121686 -0.016167 0.233863 -1.860970 -0.062500 0 0 0 0 0 0 4 306392
-0.021388 0.005076 0.121691 -0.055347 0.150307 -1.774175 -0.062500 0 0 0 0 0 0 4 307391
-0.021409 0.005077 0.121697 0.224518 0.018748 -1.784429 -0.062500 0 0 0 0 0 0 4 308422
-0.021420 0.005078 0.121699 0.105015 0.012797 -1.738397 -0.062500 0 0 0 0 0 0 4 309421
-0.021425 0.005078 0.121700 0.023224 0.015059 -1.715718 -0.062500 0 0 0 0 0 0 4 310426
-0.021446 0.005066 0.121717 0.224816 0.168103 -1.935817 -0.062500 0 0 0 0 0 0 4 311392
-0.021455 0.005060 0.121723 0.090243 0.111279 -1.828794 -0.062500 0 0 0 0 0 0 4 312393
-0.021492 0.005049 0.121718 0.433448 0.181378 -1.655215 -0.062500 0 0 0 0 0 0 4 313397
-0.021511 0.005043 0.121715 0.234542 0.113394 -1.680941 -0.062500 0 0 0 0 0 0 4 314393
-0.021517 0.005024 0.121727 0.049285 0.290643 -1.871610 -0.062500 0 0 0 0 0 0 4 315390
-0.021541 0.005019 0.121735 0.267617 0.113989 -1.860280 -0.062500 0 0 0 0 0 0 4 316389
-0.021553 0.005016 0.121739 0.122395 0.067219 -1.793589 -0.062500 0 0 0 0 0 0 4 317418
-0.021581 0.005020 0.121744 0.318389 -0.021726 -1.819092 -0.062500 0 0 0 0 0 0 4 318425
-0.021590 0.005005 0.121758 0.107337 0.216829 -1.951583 -0.062500 0 0 0 0 0 0 4 319422
-0.021594 0.004998 0.121764 0.006664 0.145706 -1.854707 -0.062500 0 0 0 0 0 0 4 320421
-0.021618 0.004999 0.121770 0.254707 0.020638 -1.859792 -0.062500 0 0 0 0 0 0 4 321420
-0.021629 0.005000 0.121772 0.119158 0.017991 -1.812404 -0.062500 0 0 0 0 0 0 4 322423
-0.021631 0.004983 0.121786 -0.015765 0.242506 -1.960517 -0.062500 0 0 0 0 0 0 4 323391
-0.021654 0.004980 0.121795 0.232710 0.090127 -1.931048 -0.062500 0 0 0 0 0 0 4 324392
-0.021664 0.004978 0.121798 0.103996 0.055431 -1.857621 -0.062500 0 0 0 0 0 0 4 325394
-0.021691 0.004982 0.121804 0.309081 -0.027657 -1.880050 -0.062500 0 0 0 0 0 0 4 326425
-0.021704 0.004984 0.121806 0.147398 0.003518 -1.840459 -0.062500 0 0 0 0 0 0 4 327415
-0.021729 0.004974 0.121823 0.287665 0.171530 -2.048358 -0.062500 0 0 0 0 0 0 4 328392
-0.021751 0.004955 0.121817 0.256401 0.296100 -1.766031 -0.062500 0 0 0 0 0 0 4 329394
-0.021784 0.004951 0.121819 0.407361 0.115390 -1.837852 -0.062500 0 0 0 0 0 0 4 330390
-0.021801 0.004949 0.121820 0.202671 0.071045 -1.830664 -0.062500 0 0 0 0 0 0 4 331417
-0.021806 0.004930 0.121832 0.028397 0.274016 -1.995660 -0.062500 0 0 0 0 0 0 4 332418
-0.021829 0.004927 0.121841 0.255834 0.110685 -1.972349 -0.062500 0 0 0 0 0 0 4 333419
-0.021841 0.004925 0.121844 0.115787 0.070672 -1.901887 -0.062500 0 0 0 0 0 0 4 334413
-0.021868 0.004929 0.121850 0.315238 -0.015108 -1.924784 -0.062500 0 0 0 0 0 0 4 335399
-0.021878 0.004914 0.121864 0.105711 0.225546 -2.057056 -0.062500 0 0 0 0 0 0 4 336416
-0.021904 0.004911 0.121874 0.294846 0.086160 -2.016541 -0.062500 0 0 0 0 0 0 4 337399
-0.021927 0.004897 0.121865 0.271269 0.242599 -1.767382 -0.062500 0 0 0 0 0 0 4 338416
-0.021961 0.004895 0.121866 0.419753 0.091111 -1.864356 -0.062500 0 0 0 0 0 0 4 339398
-0.021978 0.004894 0.121866 0.211000 0.063616 -1.868851 -0.062500 0 0 0 0 0 0 4 340414
-0.022005 0.004882 0.121882 0.323921 0.186795 -2.094008 -0.062500 0 0 0 0 0 0 4 341398
-0.022018 0.004875 0.121888 0.140281 0.125051 -1.991315 -0.062500 0 0 0 0 0 0 4 342413
-0.022023 0.004872 0.121891 0.035032 0.078929 -1.932720 -0.062500 0 0 0 0 0 0 4 343398
-0.022048 0.004876 0.121896 0.274651 -0.015370 -1.963619 -0.062500 0 0 0 0 0 0 4 344414
-0.022060 0.004877 0.121898 0.131618 -0.000173 -1.928975 -0.062500 0 0 0 0 0 0 4 345346
-0.022085 0.004867 0.121915 0.281563 0.165063 -2.137192 -0.062500 0 0 0 0 0 0 4 346356
-0.022106 0.004848 0.121909 0.253587 0.287828 -1.856037 -0.062500 0 0 0 0 0 0 4 347347
-0.022140 0.004843 0.121910 0.408277 0.115996 -1.927216 -0.062500 0 0 0 0 0 0 4 348355
-0.022156 0.004841 0.121911 0.204531 0.071429 -1.921156 -0.062500 0 0 0 0 0 0 4 349356
-0.022183 0.004829 0.121927 0.320463 0.205633 -2.141311 -0.062500 0 0 0 0 0 0 4 350356
-0.022196 0.004822 0.121934 0.138688 0.139297 -2.037495 -0.062500 0 0 0 0 0 0 4 351345
-0.022234 0.004811 0.121928 0.459466 0.195175 -1.860864 -0.062500 0 0 0 0 0 0 4 352355
-0.022254 0.004805 0.121926 0.249129 0.125384 -1.888663 -0.062500 0 0 0 0 0 0 4 353346
-0.022282 0.004791 0.121941 0.348000 0.233502 -2.134459 -0.062500 0 0 0 0 0 0 4 354355
-0.022296 0.004783 0.121947 0.154189 0.153078 -2.042363 -0.062500 0 0 0 0 0 0 4 355344
-0.022302 0.004779 0.121949 0.042901 0.097678 -1.988042 -0.062500 0 0 0 0 0 0 4 356355
-0.022323 0.004766 0.121966 0.234712 0.219907 -2.190142 -0.062500 0 0 0 0 0 0 4 357347
-0.022343 0.004745 0.121960 0.231357 0.329226 -1.907583 -0.062500 0 0 0 0 0 0 4 358355
-0.022376 0.004740 0.121962 0.398028 0.136381 -1.977595 -0.062500 0 0 0 0 0 0 4 359348
-0.022392 0.004738 0.121962 0.200406 0.086252 -1.971967 -0.062500 0 0 0 0 0 0 4 360365
-0.022433 0.004729 0.121954 0.499384 0.169598 -1.847808 -0.062500 0 0 0 0 0 0 4 361370
-0.022450 0.004707 0.121963 0.228529 0.337850 -2.068965 -0.062500 0 0 0 0 0 0 4 362355
-0.022481 0.004702 0.121970 0.367498 0.147248 -2.076005 -0.062500 0 0 0 0 0 0 4 363355
-0.022495 0.004699 0.121973 0.176115 0.093386 -2.020522 -0.062500 0 0 0 0 0 0 4 364361
-0.022521 0.004686 0.121990 0.304575 0.221990 -2.217321 -0.062500 0 0 0 0 0 0 4 365360
-0.022543 0.004666 0.121985 0.264727 0.305583 -1.932814 -0.062500 0 0 0 0 0 0 4 366352
-0.022577 0.004661 0.121986 0.416112 0.122549 -2.001519 -0.062500 0 0 0 0 0 0 4 367350
-0.022594 0.004659 0.121987 0.210043 0.073423 -1.996111 -0.062500 0 0 0 0 0 0 4 368363
-0.022631 0.004632 0.121991 0.459871 0.378526 -2.041306 -0.062500 0 0 0 0 0 0 4 369696
-0.022650 0.004619 0.121992 0.236609 0.239422 -2.016230 -0.062500 0 0 0 0 0 0 4 370351
-0.022659 0.004613 0.121993 0.092744 0.140301 -2.002378 -0.062500 0 0 0 0 0 0 4 371358
-0.022682 0.004598 0.122009 0.264283 0.239920 -2.219858 -0.062500 0 0 0 0 0 0 4 372356
-0.022703 0.004577 0.122003 0.245848 0.328002 -1.944370 -0.062500 0 0 0 0 0 0 4 373341
-0.022736 0.004571 0.122004 0.406736 0.129582 -2.016265 -0.062500 0 0 0 0 0 0 4 374356
-0.022749 0.004552 0.122017 0.160937 0.298661 -2.182833 -0.062500 0 0 0 0 0 0 4 375358
-0.022787 0.004534 0.122013 0.464112 0.300656 -1.981407 -0.062500 0 0 0 0 0 0 4 376355
-0.022807 0.004525 0.122012 0.250539 0.182896 -1.989427 -0.062500 0 0 0 0 0 0 4 377358
-0.022835 0.004509 0.122027 0.350818 0.265329 -2.223775 -0.062500 0 0 0 0 0 0 4 378358
-0.022859 0.004487 0.122020 0.291211 0.343851 -1.956146 -0.062500 0 0 0 0 0 0 4 379358
-0.022871 0.004477 0.122018 0.140386 0.210365 -1.978653 -0.062500 0 0 0 0 0 0 4 380359
-0.022896 0.004460 0.122033 0.293605 0.260142 -2.222257 -0.062500 0 0 0 0 0 0 4 381362
-0.022918 0.004438 0.122026 0.262248 0.331376 -1.958780 -0.062500 0 0 0 0 0 0 4 382355
-0.022948 0.004415 0.122039 0.371674 0.346923 -2.204912 -0.062500 0 0 0 0 0 0 4 383379
-0.022962 0.004403 0.122045 0.171139 0.203644 -2.128026 -0.062500 0 0 0 0 0 0 4 384357
-0.022979 0.004384 0.122034 0.188384 0.293265 -1.906809 -0.062500 0 0 0 0 0 0 4 385359
-0.023007 0.004363 0.122046 0.338042 0.328471 -2.185832 -0.062500 0 0 0 0 0 0 4 386356
-0.023031 0.004339 0.122038 0.289877 0.368924 -1.949522 -0.062500 0 0 0 0 0 0 4 387356
-0.023062 0.004316 0.122051 0.387870 0.368431 -2.207164 -0.062500 0 0 0 0 0 0 4 388355
-0.023076 0.004304 0.122056 0.180387 0.216959 -2.135567 -0.062500 0 0 0 0 0 0 4 389356
-0.023116 0.004290 0.122049 0.483495 0.227272 -1.967562 -0.062500 0 0 0 0 0 0 4 390353
-0.023133 0.004266 0.122058 0.219995 0.358920 -2.172382 -0.062500 0 0 0 0 0 0 4 391337
-0.023151 0.004240 0.122049 0.206205 0.371369 -1.946280 -0.062500 0 0 0 0 0 0 4 392354
-0.023179 0.004216 0.122062 0.344689 0.361019 -2.211337 -0.062500 0 0 0 0 0 0 4 393356
-0.023192 0.004204 0.122066 0.158893 0.207851 -2.143693 -0.062500 0 0 0 0 0 0 4 394359
-0.023228 0.004173 0.122072 0.427849 0.437730 -2.145768 -0.062500 0 0 0 0 0 0 4 395359
-0.023245 0.004157 0.122074 0.219056 0.258690 -2.106673 -0.062500 0 0 0 0 0 0 4 396354
-0.023286 0.004141 0.122065 0.507563 0.241323 -1.963514 -0.062500 0 0 0 0 0 0 4 397356
-0.023304 0.004116 0.122074 0.233751 0.358861 -2.179801 -0.062500 0 0 0 0 0 0 4 398355
-0.023322 0.004090 0.122065 0.213370 0.382073 -1.958315 -0.062500 0 0 0 0 0 0 4 399357
-0.023351 0.004066 0.122077 0.348730 0.368479 -2.224579 -0.062500 0 0 0 0 0 0 4 400362
-0.023375 0.004040 0.122070 0.293873 0.363347 -1.983125 -0.062500 0 0 0 0 0 0 4 401426
-0.023384 0.004010 0.122079 0.098886 0.419787 -2.187027 -0.062500 0 0 0 0 0 0 4 402413
-0.023410 0.004001 0.122086 0.301545 0.165364 -2.189077 -0.062500 0 0 0 0 0 0 4 403425
-0.023429 0.003965 0.122088 0.231370 0.472570 -2.128126 -0.062500 0 0 0 0 0 0 4 404392
-0.023461 0.003953 0.122093 0.388434 0.204430 -2.154675 -0.062500 0 0 0 0 0 0 4 405392
-0.023483 0.003917 0.122094 0.279609 0.493067 -2.116005 -0.062500 0 0 0 0 0 0 4 406390
-0.023516 0.003904 0.122098 0.414248 0.214544 -2.152609 -0.062500 0 0 0 0 0 0 4 407388
-0.023539 0.003867 0.122099 0.292994 0.498035 -2.117907 -0.062500 0 0 0 0 0 0 4 408390
-0.023551 0.003848 0.122099 0.129807 0.286931 -2.106247 -0.062500 0 0 0 0 0 0 4 409389
-0.023586 0.003814 0.122102 0.418494 0.452379 -2.144253 -0.062500 0 0 0 0 0 0 4 410389
-0.023603 0.003797 0.122104 0.217592 0.248924 -2.123642 -0.062500 0 0 0 0 0 0 4 411391
-0.023618 0.003758 0.122104 0.170761 0.513442 -2.104258 -0.062500 0 0 0 0 0 0 4 412417
-0.023648 0.003744 0.122107 0.359476 0.216573 -2.152543 -0.062500 0 0 0 0 0 0 4 413412
-0.023669 0.003707 0.122108 0.266000 0.490541 -2.122334 -0.062500 0 0 0 0 0 0 4 414397
-0.023702 0.003693 0.122112 0.408538 0.204613 -2.162745 -0.062500 0 0 0 0 0 0 4 415411
-0.023725 0.003656 0.122112 0.290153 0.484563 -2.128933 -0.062500 0 0 0 0 0 0 4 416395
-0.023736 0.003638 0.122113 0.128922 0.271696 -2.118694 -0.062500 0 0 0 0 0 0 4 417344
-0.023771 0.003603 0.122116 0.419960 0.434751 -2.155563 -0.062500 0 0 0 0 0 0 4 418345
-0.023788 0.003586 0.122117 0.219795 0.230856 -2.136025 -0.062500 0 0 0 0 0 0 4 419353
-0.023807 0.003565 0.122105 0.218331 0.269766 -1.948415 -0.062500 0 0 0 0 0 0 4 420343
-0.023836 0.003542 0.122116 0.357837 0.284982 -2.238871 -0.062500 0 0 0 0 0 0 4 421354
-0.023860 0.003517 0.122107 0.300217 0.311927 -2.009429 -0.062500 0 0 0 0 0 0 4 422344
-0.023869 0.003488 0.122116 0.104436 0.378238 -2.218133 -0.062500 0 0 0 0 0 0 4 423354
-0.023895 0.003479 0.122123 0.307290 0.124723 -2.222071 -0.062500 0 0 0 0 0 0 4 424342
-0.023914 0.003444 0.122125 0.234709 0.433985 -2.160311 -0.062500 0 0 0 0 0 0 4 425344
-0.023943 0.003414 0.122141 0.347581 0.390934 -2.354784 -0.062500 0 0 0 0 0 0 4 426353
-0.023965 0.003386 0.122134 0.293353 0.346606 -2.073544 -0.062500 0 0 0 0 0 0 4 427343
-0.023977 0.003372 0.122132 0.146098 0.161343 -2.093401 -0.062500 0 0 0 0 0 0 4 428353
-0.023980 0.003348 0.122143 0.011449 0.276528 -2.281351 -0.062500 0 0 0 0 0 0 4 429344
-0.024013 0.003328 0.122138 0.390012 0.232018 -2.087853 -0.062500 0 0 0 0 0 0 4 430353
-0.024026 0.003301 0.122148 0.174567 0.322171 -2.272645 -0.062500 0 0 0 0 0 0 4 431342
-0.024042 0.003274 0.122139 0.184753 0.325973 -2.037500 -0.062500 0 0 0 0 0 0 4 432343
-0.024070 0.003249 0.122151 0.339436 0.305503 -2.295749 -0.062500 0 0 0 0 0 0 4 433353
-0.024083 0.003236 0.122156 0.161614 0.141444 -2.230810 -0.062500 0 0 0 0 0 0 4 434354
-0.024099 0.003217 0.122145 0.185359 0.212978 -2.011004 -0.062500 0 0 0 0 0 0 4 435353
-0.024104 0.003190 0.122152 0.061088 0.295224 -2.238239 -0.062500 0 0 0 0 0 0 4 436342
-0.024138 0.003169 0.122146 0.425221 0.231040 -2.073129 -0.062500 0 0 0 0 0 0 4 437367
-0.024156 0.003158 0.122144 0.244404 0.085996 -2.104139 -0.062500 0 0 0 0 0 0 4 438362
-0.024162 0.003136 0.122155 0.068282 0.227795 -2.292518 -0.062500 0 0 0 0 0 0 4 439360
-0.024174 0.003111 0.122146 0.131252 0.266611 -2.050265 -0.062500 0 0 0 0 0 0 4 440349
-0.024180 0.003099 0.122143 0.070114 0.110462 -2.090080 -0.062500 0 0 0 0 0 0 4 441357
-0.024203 0.003081 0.122157 0.271332 0.170225 -2.333532 -0.062500 0 0 0 0 0 0 4 442347
-0.024223 0.003059 0.122150 0.258152 0.231077 -2.073148 -0.062500 0 0 0 0 0 0 4 443359
-0.024234 0.003048 0.122147 0.134747 0.092213 -2.102019 -0.062500 0 0 0 0 0 0 4 444362
-0.024236 0.003025 0.122158 0.011222 0.231723 -2.292740 -0.062500 0 0 0 0 0 0 4 445354
-0.024236 0.003014 0.122162 -0.027048 0.098875 -2.230119 -0.062500 0 0 0 0 0 0 4 446363
-0.024236 0.003008 0.122163 -0.036336 0.011300 -2.191780 -0.062500 0 0 0 0 0 0 4 447355
-0.024264 0.002980 0.122167 0.339079 0.289433 -2.210750 -0.062500 0 0 0 0 0 0 4 448355
-0.024278 0.002966 0.122168 0.199273 0.114968 -2.188287 -0.062500 0 0 0 0 0 0 4 449355
-0.024285 0.002959 0.122168 0.091419 0.009082 -2.176609 -0.062500 0 0 0 0 0 0 4 450352
-0.024289 0.002955 0.122168 0.035218 -0.046907 -2.171762 -0.062500 0 0 0 0 0 0 4 451351
-0.024300 0.002941 0.122156 0.136429 0.094139 -1.991222 -0.062500 0 0 0 0 0 0 4 452336
-0.024326 0.002921 0.122166 0.332175 0.165491 -2.282942 -0.062500 0 0 0 0 0 0 4 453355
-0.024338 0.002912 0.122170 0.171630 0.049208 -2.234065 -0.062500 0 0 0 0 0 0 4 454363
-0.024344 0.002907 0.122172 0.072634 -0.024905 -2.198609 -0.062500 0 0 0 0 0 0 4 455362
-0.024347 0.002904 0.122172 0.024053 -0.063883 -2.183058 -0.062500 0 0 0 0 0 0 4 456359
-0.024358 0.002890 0.122160 0.130015 0.085600 -1.997971 -0.062500 0 0 0 0 0 0 4 457362
-0.024361 0.002866 0.122167 0.036617 0.232000 -2.240323 -0.062500 0 0 0 0 0 0 4 458354
-0.024362 0.002854 0.122169 -0.001602 0.089142 -2.212011 -0.062500 0 0 0 0 0 0 4 459353
-0.024362 0.002847 0.122170 -0.015054 -0.004443 -2.188564 -0.062500 0 0 0 0 0 0 4 460352
-0.024362 0.002844 0.122171 -0.019313 -0.053651 -2.178126 -0.062500 0 0 0 0 0 0 4 461354
-0.024362 0.002843 0.122171 -0.020448 -0.078588 -2.173883 -0.062500 0 0 0 0 0 0 4 462353
-0.024385 0.002847 0.122174 0.271527 -0.161806 -2.219620 -0.062500 0 0 0 0 0 0 4 463354
-0.024396 0.002850 0.122176 0.150879 -0.139405 -2.197908 -0.062500 0 0 0 0 0 0 4 464353
-0.024397 0.002833 0.122188 0.020913 0.103748 -2.351130 -0.062500 0 0 0 0 0 0 4 465353
-0.024407 0.002812 0.122180 0.110605 0.193221 -2.093608 -0.062500 0 0 0 0 0 0 4 466355
-0.024413 0.002802 0.122177 0.065198 0.063114 -2.127900 -0.062500 0 0 0 0 0 0 4 467356
-0.024416 0.002796 0.122176 0.028007 -0.018851 -2.155012 -0.062500 0 0 0 0 0 0 4 468352
-0.024418 0.002794 0.122175 0.005811 -0.061278 -2.167040 -0.062500 0 0 0 0 0 0 4 469337
-0.024418 0.002793 0.122175 -0.006501 -0.082554 -2.171927 -0.062500 0 0 0 0 0 0 4 470352
-0.024441 0.002797 0.122179 0.279111 -0.163871 -2.221058 -0.062500 0 0 0 0 0 0 4 471354
-0.024449 0.002782 0.122192 0.109513 0.085445 -2.366411 -0.062500 0 0 0 0 0 0 4 472352
-0.024452 0.002775 0.122197 0.027555 0.014375 -2.281387 -0.062500 0 0 0 0 0 0 4 473354
-0.024453 0.002771 0.122199 -0.003997 -0.041677 -2.233711 -0.062500 0 0 0 0 0 0 4 474334
-0.024453 0.002769 0.122200 -0.015247 -0.072166 -2.213524 -0.062500 0 0 0 0 0 0 4 475347
-0.024453 0.002768 0.122200 -0.019000 -0.087786 -2.205449 -0.062500 0 0 0 0 0 0 4 476357
-0.024453 0.002767 0.122200 -0.020142 -0.095674 -2.202242 -0.062500 0 0 0 0 0 0 4 477360
-0.024453 0.002767 0.122200 -0.020433 -0.099670 -2.200982 -0.062500 0 0 0 0 0 0 4 478353
-0.024453 0.002767 0.122200 -0.020428 -0.101694 -2.200486 -0.062500 0 0 0 0 0 0 4 479354
-0.024453 0.002767 0.122200 -0.020397 -0.102681 -2.200290 -0.062500 0 0 0 0 0 0 4 480352
-0.024453 0.002767 0.122200 -0.020375 -0.103187 -2.200210 -0.062500 0 0 0 0 0 0 4 481354
-0.024453 0.002767 0.122200 -0.020340 -0.103442 -2.200188 -0.062500 0 0 0 0 0 0 4 482351
-0.024475 0.002772 0.122204 0.271974 -0.174354 -2.247263 -0.062500 0 0 0 0 0 0 4 483350
-0.024486 0.002775 0.122205 0.151222 -0.145697 -2.226361 -0.062500 0 0 0 0 0 0 4 484351
-0.024492 0.002776 0.122205 0.066502 -0.125232 -2.214254 -0.062500 0 0 0 0 0 0 4 485335
-0.024491 0.002760 0.122217 -0.009579 0.090458 -2.374580 -0.062500 0 0 0 0 0 0 4 486352
-0.024489 0.002751 0.122222 -0.026763 0.006896 -2.299372 -0.062500 0 0 0 0 0 0 4 487353
-0.024488 0.002747 0.122224 -0.024182 -0.055982 -2.255937 -0.062500 0 0 0 0 0 0 4 488353
-0.024487 0.002745 0.122225 -0.018496 -0.089872 -2.237461 -0.062500 0 0 0 0 0 0 4 489414
-0.024487 0.002744 0.122225 -0.013924 -0.107190 -2.230027 -0.062500 0 0 0 0 0 0 4 490413
-0.024487 0.002743 0.122225 -0.010953 -0.115948 -2.227093 -0.062500 0 0 0 0 0 0 4 491395
-0.024487 0.002743 0.122225 -0.009208 -0.120354 -2.225951 -0.062500 0 0 0 0 0 0 4 492409
-0.024509 0.002748 0.122229 0.284176 -0.193382 -2.272437 -0.062500 0 0 0 0 0 0 4 493395
-0.024520 0.002751 0.122230 0.163941 -0.165777 -2.251445 -0.062500 0 0 0 0 0 0 4 494426
-0.024525 0.002752 0.122230 0.079432 -0.145805 -2.239295 -0.062500 0 0 0 0 0 0 4 495412
-0.024528 0.002753 0.122231 0.035681 -0.135306 -2.234142 -0.062500 0 0 0 0 0 0 4 496394
-0.024529 0.002753 0.122231 0.014028 -0.130020 -2.232068 -0.062500 0 0 0 0 0 0 4 497411
-0.024526 0.002736 0.122243 -0.042064 0.098698 -2.396651 -0.062500 0 0 0 0 0 0 4 498394
-0.024524 0.002727 0.122247 -0.042795 0.011011 -2.323241 -0.062500 0 0 0 0 0 0 4 499412
-0.024522 0.002723 0.122249 -0.032107 -0.053932 -2.280516 -0.062500 0 0 0 0 0 0 4 500409
-0.024521 0.002720 0.122250 -0.022426 -0.088851 -2.262300 -0.062500 0 0 0 0 0 0 4 501341
-0.024543 0.002725 0.122253 0.276580 -0.177545 -2.301799 -0.062500 0 0 0 0 0 0 4 502352
-0.024554 0.002727 0.122255 0.159725 -0.157835 -2.278145 -0.062500 0 0 0 0 0 0 4 503341
-0.024559 0.002728 0.122255 0.077197 -0.141815 -2.264979 -0.062500 0 0 0 0 0 0 4 504351
-0.024562 0.002728 0.122256 0.034496 -0.133291 -2.259402 -0.062500 0 0 0 0 0 0 4 505342
-0.024585 0.002734 0.122259 0.305916 -0.199896 -2.303787 -0.062500 0 0 0 0 0 0 4 506350
-0.024597 0.002737 0.122260 0.174729 -0.169033 -2.282245 -0.062500 0 0 0 0 0 0 4 507340
-0.024599 0.002721 0.122273 0.039424 0.078738 -2.435270 -0.062500 0 0 0 0 0 0 4 508350
-0.024599 0.002713 0.122278 -0.002534 0.001019 -2.357016 -0.062500 0 0 0 0 0 0 4 509341
-0.024599 0.002709 0.122279 -0.012263 -0.058902 -2.312313 -0.062500 0 0 0 0 0 0 4 510351
-0.024598 0.002707 0.122280 -0.012640 -0.091329 -2.293314 -0.062500 0 0 0 0 0 0 4 511340
-0.024598 0.002706 0.122281 -0.011012 -0.107914 -2.285686 -0.062500 0 0 0 0 0 0 4 512350
-0.024620 0.002711 0.122284 0.283102 -0.187230 -2.329139 -0.062500 0 0 0 0 0 0 4 513343
-0.024631 0.002713 0.122285 0.163286 -0.162704 -2.307370 -0.062500 0 0 0 0 0 0 4 514358
-0.024636 0.002714 0.122286 0.079079 -0.144279 -2.294938 -0.062500 0 0 0 0 0 0 4 515362
-0.024639 0.002715 0.122286 0.035461 -0.134516 -2.289662 -0.062500 0 0 0 0 0 0 4 516601
-0.024640 0.002715 0.122286 0.013902 -0.129625 -2.287545 -0.062500 0 0 0 0 0 0 4 517346
-0.024660 0.002703 0.122301 0.250515 0.028110 -2.498305 -0.062500 0 0 0 0 0 0 4 518350
-0.024669 0.002697 0.122307 0.128983 -0.031008 -2.404535 -0.062500 0 0 0 0 0 0 4 519356
-0.024672 0.002694 0.122310 0.054787 -0.075486 -2.349911 -0.062500 0 0 0 0 0 0 4 520360
-0.024674 0.002693 0.122311 0.020519 -0.099609 -2.326623 -0.062500 0 0 0 0 0 0 4 521347
-0.024675 0.002692 0.122311 0.005315 -0.112052 -2.317257 -0.062500 0 0 0 0 0 0 4 522350
-0.024675 0.002692 0.122311 -0.001461 -0.118371 -2.313538 -0.062500 0 0 0 0 0 0 4 523356
-0.024698 0.002697 0.122314 0.288275 -0.192536 -2.358215 -0.062500 0 0 0 0 0 0 4 524353
-0.024709 0.002699 0.122316 0.165995 -0.165383 -2.337219 -0.062500 0 0 0 0 0 0 4 525363
-0.024714 0.002701 0.122316 0.080482 -0.145616 -2.325122 -0.062500 0 0 0 0 0 0 4 526353
-0.024717 0.002701 0.122316 0.036193 -0.135198 -2.319967 -0.062500 0 0 0 0 0 0 4 527356
-0.024741 0.002707 0.122320 0.307078 -0.200982 -2.363854 -0.062500 0 0 0 0 0 0 4 528352
-0.024752 0.002710 0.122321 0.175405 -0.169614 -2.342683 -0.062500 0 0 0 0 0 0 4 529354
-0.024758 0.002711 0.122322 0.085175 -0.147715 -2.330546 -0.062500 0 0 0 0 0 0 4 530352
-0.024761 0.002712 0.122322 0.038557 -0.136249 -2.325394 -0.062500 0 0 0 0 0 0 4 531352
-0.024785 0.002718 0.122325 0.308308 -0.201528 -2.369077 -0.062500 0 0 0 0 0 0 4 532351
-0.024796 0.002721 0.122326 0.176023 -0.169882 -2.347992 -0.062500 0 0 0 0 0 0 4 533364
-0.024798 0.002705 0.122339 0.040184 0.078409 -2.501231 -0.062500 0 0 0 0 0 0 4 534354
-0.024799 0.002697 0.122344 -0.002208 0.000885 -2.423191 -0.062500 0 0 0 0 0 0 4 535357
-0.024798 0.002693 0.122346 -0.012153 -0.058970 -2.378557 -0.062500 0 0 0 0 0 0 4 536354
-0.024820 0.002696 0.122350 0.280357 -0.162439 -2.405128 -0.062500 0 0 0 0 0 0 4 537352
-0.024831 0.002698 0.122351 0.161018 -0.150213 -2.377325 -0.062500 0 0 0 0 0 0 4 538351
-0.024836 0.002698 0.122352 0.077571 -0.137983 -2.362541 -0.062500 0 0 0 0 0 0 4 539353
-0.024839 0.002699 0.122352 0.034587 -0.131368 -2.356349 -0.062500 0 0 0 0 0 0 4 540350
-0.024840 0.002699 0.122352 0.013388 -0.128047 -2.353880 -0.062500 0 0 0 0 0 0 4 541352
-0.024863 0.002705 0.122355 0.296035 -0.197498 -2.398308 -0.062500 0 0 0 0 0 0 4 542351
-0.024874 0.002707 0.122357 0.169988 -0.167892 -2.377810 -0.062500 0 0 0 0 0 0 4 543350
-0.024880 0.002709 0.122357 0.082504 -0.146873 -2.365986 -0.062500 0 0 0 0 0 0 4 544353
-0.024883 0.002709 0.122357 0.037207 -0.135819 -2.360947 -0.062500 0 0 0 0 0 0 4 545352
-0.024884 0.002710 0.122358 0.014799 -0.130292 -2.358925 -0.062500 0 0 0 0 0 0 4 546333
-0.024907 0.002715 0.122361 0.296842 -0.198634 -2.403319 -0.062500 0 0 0 0 0 0 4 547350
[truncated: 3,092,452 more chars]
