# Supplementary material for: Increasing Patient Engagement in Rehabilitation Exercises Using Computer-Based Citizen Science
Source: PLoS One. 2015 Mar 20;10(3):e0117013. doi: 10.1371/journal.pone.0117013 (PMC4368773; doi:10.1371/journal.pone.0117013)
Supplement: S6 Dataset — (ZIP) [file pone.0117013.s006.zip › Dataset_S6/P28/P28_with.dat]

0.020192 0.008289 0.170276 -0.219227 0.029772 -4.018291 -0.000000 1 0 0 0 0 0 0 965
0.020204 0.008291 0.170392 -0.186957 -0.033341 -1.941223 -0.000031 1 0 0 0 0 0 0 1956
0.020197 0.008290 0.170522 0.051371 0.004433 -1.925517 -0.000062 1 0 0 0 0 0 0 2964
0.020201 0.008283 0.170648 -0.076795 0.081265 -1.910070 -0.000093 1 0 0 0 0 0 0 3956
0.020194 0.008254 0.170773 0.034095 0.375653 -1.903020 -0.000125 1 0 0 0 0 0 0 4964
0.020204 0.008210 0.170887 -0.172231 0.586735 -1.797171 -0.000156 1 0 0 0 0 0 0 5956
0.020202 0.008162 0.170991 -0.056436 0.658536 -1.667005 -0.000187 1 0 0 0 0 0 0 6963
0.020217 0.008110 0.171081 -0.262180 0.722291 -1.497039 -0.000218 1 0 0 0 0 0 0 7955
0.020199 0.008061 0.171166 0.124852 0.673849 -1.448121 -0.000250 1 0 0 0 0 0 0 8963
0.020223 0.008028 0.171233 -0.391243 0.465830 -1.226278 -0.000281 1 0 0 0 0 0 0 9961
0.020213 0.007990 0.171293 -0.010530 0.507178 -1.142622 -0.000318 1 0 0 0 0 0 0 11156
0.020222 0.007965 0.171342 -0.236755 0.326238 -1.006556 -0.000344 1 0 0 0 0 0 0 11970
0.020223 0.007951 0.171380 -0.153968 0.173379 -0.869323 -0.000374 1 0 0 0 0 0 0 12944
0.020205 0.007923 0.171412 0.094065 0.331666 -0.803065 -0.000406 1 0 0 0 0 0 0 13970
0.020213 0.007905 0.171433 -0.243256 0.217623 -0.680145 -0.000437 1 0 0 0 0 0 0 14951
0.020217 0.007895 0.171443 -0.220480 0.099567 -0.548585 -0.000469 1 0 0 0 0 0 0 15964
0.020197 0.007893 0.171456 0.075685 -0.013926 -0.598700 -0.000499 1 0 0 0 0 0 0 16942
0.020186 0.007891 0.171462 -0.027539 -0.036650 -0.538233 -0.000531 1 0 0 0 0 0 0 17968
0.020183 0.007889 0.171451 -0.140536 -0.044571 -0.327255 -0.000562 1 0 0 0 0 0 0 18964
0.020182 0.007889 0.171446 -0.188608 -0.068016 -0.404721 -0.000593 1 0 0 0 0 0 0 19943
0.020181 0.007889 0.171443 -0.214261 -0.079690 -0.472521 -0.000625 1 0 0 0 0 0 0 20961
0.020177 0.007911 0.171436 -0.180793 -0.368376 -0.450350 -0.000657 1 0 0 0 0 0 0 21974
0.020176 0.007922 0.171433 -0.216367 -0.262689 -0.515759 -0.000688 1 0 0 0 0 0 0 22969
0.020175 0.007928 0.171432 -0.242338 -0.184241 -0.566235 -0.000718 1 0 0 0 0 0 0 23944
0.020175 0.007931 0.171431 -0.260682 -0.143294 -0.604994 -0.000750 1 0 0 0 0 0 0 24954
0.020174 0.007932 0.171431 -0.274882 -0.123847 -0.636951 -0.000781 1 0 0 0 0 0 0 25956
0.020174 0.007933 0.171431 -0.287684 -0.115911 -0.666531 -0.000813 1 0 0 0 0 0 0 26991
0.020174 0.007933 0.171430 -0.299078 -0.113583 -0.693189 -0.000844 1 0 0 0 0 0 0 27972
0.020174 0.007934 0.171430 -0.310285 -0.114360 -0.719209 -0.000875 1 0 0 0 0 0 0 28958
0.020174 0.007934 0.171430 -0.321499 -0.116699 -0.745465 -0.000906 1 0 0 0 0 0 0 29966
0.020174 0.007934 0.171430 -0.332688 -0.119905 -0.771522 -0.000938 1 0 0 0 0 0 0 30973
0.020174 0.007934 0.171430 -0.343802 -0.123427 -0.797296 -0.000969 1 0 0 0 0 0 0 31973
0.020174 0.007934 0.171430 -0.354888 -0.127236 -0.822992 -0.001000 1 0 0 0 0 0 0 32971
0.020159 0.007915 0.171430 -0.167620 0.119238 -0.842105 -0.001031 1 0 0 0 0 0 0 33970
0.020152 0.007905 0.171430 -0.258070 0.015215 -0.870532 -0.001063 1 0 0 0 0 0 0 34970
0.020148 0.007900 0.171430 -0.326522 -0.061201 -0.898253 -0.001094 1 0 0 0 0 0 0 35972
0.020146 0.007898 0.171429 -0.367805 -0.103429 -0.924379 -0.001125 1 0 0 0 0 0 0 36950
0.020145 0.007897 0.171429 -0.394496 -0.126814 -0.951304 -0.001157 1 0 0 0 0 0 0 37977
0.020144 0.007896 0.171429 -0.413073 -0.140396 -0.976809 -0.001187 1 0 0 0 0 0 0 38960
0.020144 0.007896 0.171429 -0.428061 -0.149157 -1.002984 -0.001219 1 0 0 0 0 0 0 39973
0.020144 0.007896 0.171429 -0.440708 -0.155415 -1.027881 -0.001249 1 0 0 0 0 0 0 40940
0.020144 0.007896 0.171429 -0.453083 -0.160651 -1.054384 -0.001281 1 0 0 0 0 0 0 41969
0.020144 0.007896 0.171429 -0.464242 -0.165131 -1.079378 -0.001312 1 0 0 0 0 0 0 42940
0.020144 0.007896 0.171429 -0.475913 -0.169484 -1.105826 -0.001344 1 0 0 0 0 0 0 43969
0.020144 0.007896 0.171429 -0.487098 -0.173558 -1.131568 -0.001375 1 0 0 0 0 0 0 44970
0.020144 0.007896 0.171429 -0.498221 -0.177600 -1.157208 -0.001406 1 0 0 0 0 0 0 45967
0.020144 0.007896 0.171429 -0.509324 -0.181567 -1.182975 -0.001438 1 0 0 0 0 0 0 46969
0.020144 0.007896 0.171429 -0.520434 -0.185562 -1.208691 -0.001469 1 0 0 0 0 0 0 47969
0.020144 0.007896 0.171429 -0.531498 -0.189511 -1.234380 -0.001500 1 0 0 0 0 0 0 48968
0.020144 0.007896 0.171429 -0.542604 -0.193471 -1.260172 -0.001531 1 0 0 0 0 0 0 49971
0.020144 0.007896 0.171429 -0.553521 -0.197364 -1.285526 -0.001562 1 0 0 0 0 0 0 50957
0.020129 0.007876 0.171429 -0.366325 0.049093 -1.304807 -0.001594 1 0 0 0 0 0 0 51971
0.020121 0.007867 0.171429 -0.456647 -0.054910 -1.333360 -0.001625 1 0 0 0 0 0 0 52972
0.020117 0.007862 0.171429 -0.524685 -0.131087 -1.360235 -0.001655 1 0 0 0 0 0 0 53940
0.020116 0.007860 0.171428 -0.566450 -0.173479 -1.387715 -0.001688 1 0 0 0 0 0 0 54969
0.020115 0.007858 0.171428 -0.592858 -0.196831 -1.413939 -0.001719 1 0 0 0 0 0 0 55970
0.020114 0.007858 0.171428 -0.611594 -0.210405 -1.439844 -0.001750 1 0 0 0 0 0 0 56968
0.020114 0.007858 0.171428 -0.626501 -0.219124 -1.465643 -0.001781 1 0 0 0 0 0 0 57967
0.020114 0.007857 0.171428 -0.639402 -0.225511 -1.491428 -0.001813 1 0 0 0 0 0 0 58967
0.020114 0.007857 0.171428 -0.651490 -0.230576 -1.517271 -0.001844 1 0 0 0 0 0 0 59971
0.020114 0.007857 0.171428 -0.662952 -0.235118 -1.542859 -0.001875 1 0 0 0 0 0 0 60966
0.020114 0.007857 0.171428 -0.674129 -0.239304 -1.568323 -0.001906 1 0 0 0 0 0 0 61956
0.020114 0.007857 0.171428 -0.685387 -0.243426 -1.594196 -0.001937 1 0 0 0 0 0 0 62962
0.020114 0.007857 0.171428 -0.697146 -0.247651 -1.621429 -0.001970 1 0 0 0 0 0 0 64021
0.020114 0.007857 0.171428 -0.708326 -0.251687 -1.647474 -0.002002 1 0 0 0 0 0 0 65033
0.020114 0.007857 0.171428 -0.719279 -0.255559 -1.672810 -0.002033 1 0 0 0 0 0 0 66019
0.020098 0.007838 0.171428 -0.531960 -0.008933 -1.691946 -0.002065 1 0 0 0 0 0 0 67034
0.020091 0.007828 0.171428 -0.622079 -0.112831 -1.720116 -0.002095 1 0 0 0 0 0 0 68019
0.020087 0.007824 0.171427 -0.691191 -0.189357 -1.749666 -0.002129 1 0 0 0 0 0 0 69088
0.020085 0.007821 0.171427 -0.731845 -0.231330 -1.774654 -0.002158 1 0 0 0 0 0 0 70019
0.020084 0.007820 0.171427 -0.758396 -0.254656 -1.801263 -0.002190 1 0 0 0 0 0 0 71034
0.020084 0.007819 0.171427 -0.776196 -0.267900 -1.825129 -0.002218 1 0 0 0 0 0 0 71953
0.020083 0.007819 0.171427 -0.791140 -0.276644 -1.851207 -0.002250 1 0 0 0 0 0 0 72962
0.020083 0.007819 0.171427 -0.804033 -0.282908 -1.876736 -0.002281 1 0 0 0 0 0 0 73953
0.020083 0.007819 0.171427 -0.816100 -0.288079 -1.902700 -0.002312 1 0 0 0 0 0 0 74962
0.020083 0.007819 0.171427 -0.827590 -0.292633 -1.928450 -0.002344 1 0 0 0 0 0 0 75962
0.020083 0.007819 0.171427 -0.838815 -0.296799 -1.953922 -0.002375 1 0 0 0 0 0 0 76953
0.020083 0.007819 0.171427 -0.850058 -0.300866 -1.979869 -0.002406 1 0 0 0 0 0 0 77962
0.020083 0.007819 0.171427 -0.861036 -0.304795 -2.005327 -0.002437 1 0 0 0 0 0 0 78952
0.020083 0.007819 0.171427 -0.872274 -0.308812 -2.031402 -0.002469 1 0 0 0 0 0 0 79966
0.020083 0.007819 0.171427 -0.883435 -0.312801 -2.057297 -0.002500 1 0 0 0 0 0 0 80973
0.020083 0.007819 0.171427 -0.894233 -0.316594 -2.082521 -0.002531 1 0 0 0 0 0 0 81954
0.020083 0.007819 0.171427 -0.905309 -0.320546 -2.108236 -0.002562 1 0 0 0 0 0 0 82954
0.020083 0.007819 0.171427 -0.916442 -0.324491 -2.134156 -0.002594 1 0 0 0 0 0 0 83962
0.020083 0.007819 0.171427 -0.927346 -0.328262 -2.159624 -0.002625 1 0 0 0 0 0 0 84952
0.020083 0.007819 0.171427 -0.938306 -0.332249 -2.185219 -0.002656 1 0 0 0 0 0 0 85947
0.020068 0.007800 0.171427 -0.750729 -0.085327 -2.203960 -0.002687 1 0 0 0 0 0 0 86954
0.020060 0.007790 0.171427 -0.840979 -0.189246 -2.232753 -0.002719 1 0 0 0 0 0 0 87960
0.020057 0.007785 0.171426 -0.909251 -0.265409 -2.260375 -0.002750 1 0 0 0 0 0 0 88953
0.020055 0.007783 0.171426 -0.950743 -0.307586 -2.287343 -0.002781 1 0 0 0 0 0 0 89961
0.020054 0.007782 0.171426 -0.976999 -0.330806 -2.313468 -0.002812 1 0 0 0 0 0 0 90956
0.020053 0.007781 0.171426 -0.995794 -0.344420 -2.339632 -0.002844 1 0 0 0 0 0 0 91964
0.020074 0.007778 0.171418 -1.287289 -0.313370 -2.255856 -0.002874 1 0 0 0 0 0 0 92941
0.020085 0.007777 0.171414 -1.194674 -0.340961 -2.327632 -0.002906 1 0 0 0 0 0 0 93958
0.020091 0.007776 0.171412 -1.127204 -0.357979 -2.384986 -0.002937 1 0 0 0 0 0 0 94958
0.020094 0.007776 0.171411 -1.095185 -0.367045 -2.426401 -0.002968 1 0 0 0 0 0 0 95942
0.020095 0.007776 0.171411 -1.084061 -0.372895 -2.460269 -0.003000 1 0 0 0 0 0 0 96956
0.020096 0.007776 0.171410 -1.083695 -0.377366 -2.489786 -0.003031 1 0 0 0 0 0 0 97959
0.020096 0.007776 0.171410 -1.088751 -0.381257 -2.517234 -0.003062 1 0 0 0 0 0 0 98956
0.020096 0.007776 0.171410 -1.096947 -0.385118 -2.544114 -0.003094 1 0 0 0 0 0 0 99968
0.020096 0.007776 0.171410 -1.106378 -0.388893 -2.570068 -0.003125 1 0 0 0 0 0 0 100962
0.020096 0.007776 0.171410 -1.116619 -0.392807 -2.595926 -0.003156 1 0 0 0 0 0 0 101961
0.020096 0.007776 0.171410 -1.127275 -0.396622 -2.621651 -0.003187 1 0 0 0 0 0 0 102958
0.020097 0.007776 0.171410 -1.138158 -0.400476 -2.647431 -0.003219 1 0 0 0 0 0 0 103959
0.020097 0.007776 0.171410 -1.149027 -0.404320 -2.673129 -0.003250 1 0 0 0 0 0 0 104957
0.020097 0.007776 0.171410 -1.159991 -0.408203 -2.698772 -0.003281 1 0 0 0 0 0 0 105955
0.020097 0.007776 0.171410 -1.170867 -0.412033 -2.724091 -0.003312 1 0 0 0 0 0 0 106940
0.020097 0.007776 0.171410 -1.181926 -0.415925 -2.749822 -0.003343 1 0 0 0 0 0 0 107941
0.020081 0.007757 0.171410 -0.994225 -0.168727 -2.768762 -0.003375 1 0 0 0 0 0 0 108959
0.020074 0.007747 0.171409 -1.084362 -0.272484 -2.797352 -0.003406 1 0 0 0 0 0 0 109956
0.020070 0.007742 0.171409 -1.152686 -0.348655 -2.825265 -0.003437 1 0 0 0 0 0 0 110960
0.020068 0.007740 0.171409 -1.194027 -0.390818 -2.851978 -0.003468 1 0 0 0 0 0 0 111957
0.020067 0.007739 0.171409 -1.220387 -0.414088 -2.878225 -0.003500 1 0 0 0 0 0 0 112958
0.020067 0.007738 0.171409 -1.238988 -0.427549 -2.904130 -0.003531 1 0 0 0 0 0 0 113955
0.020066 0.007738 0.171409 -1.253900 -0.436214 -2.930032 -0.003562 1 0 0 0 0 0 0 114958
0.020066 0.007738 0.171409 -1.266636 -0.442408 -2.955343 -0.003593 1 0 0 0 0 0 0 115940
0.020051 0.007719 0.171409 -1.079801 -0.196316 -2.974066 -0.003625 1 0 0 0 0 0 0 116956
0.020043 0.007709 0.171408 -1.170407 -0.300624 -3.002836 -0.003656 1 0 0 0 0 0 0 117957
0.020040 0.007704 0.171408 -1.238906 -0.377076 -3.030650 -0.003687 1 0 0 0 0 0 0 118955
0.020059 0.007699 0.171400 -1.557544 -0.379482 -2.948280 -0.003718 1 0 0 0 0 0 0 119956
0.020069 0.007696 0.171396 -1.478301 -0.423971 -3.020050 -0.003750 1 0 0 0 0 0 0 120954
0.020074 0.007695 0.171394 -1.417722 -0.449478 -3.077753 -0.003781 1 0 0 0 0 0 0 121959
0.020061 0.007676 0.171392 -1.190225 -0.211432 -3.112170 -0.003812 1 0 0 0 0 0 0 122960
0.020055 0.007666 0.171392 -1.259625 -0.319163 -3.148745 -0.003844 1 0 0 0 0 0 0 123957
0.020052 0.007661 0.171391 -1.317280 -0.396916 -3.180418 -0.003875 1 0 0 0 0 0 0 124958
0.020035 0.007640 0.171391 -1.154057 -0.188160 -3.201317 -0.003906 1 0 0 0 0 0 0 125956
0.020027 0.007629 0.171390 -1.256618 -0.311421 -3.231530 -0.003937 1 0 0 0 0 0 0 126955
0.020023 0.007623 0.171390 -1.331138 -0.397249 -3.260180 -0.003969 1 0 0 0 0 0 0 127957
0.020005 0.007601 0.171389 -1.176430 -0.192680 -3.279477 -0.004000 1 0 0 0 0 0 0 128955
0.020018 0.007587 0.171381 -1.560518 -0.277966 -3.199777 -0.004031 1 0 0 0 0 0 0 129955
0.020006 0.007583 0.171370 -1.281564 -0.419335 -3.196075 -0.004062 1 0 0 0 0 0 0 130957
0.020000 0.007582 0.171366 -1.349505 -0.469493 -3.287100 -0.004093 1 0 0 0 0 0 0 131957
0.019997 0.007581 0.171363 -1.406606 -0.490946 -3.351786 -0.004124 1 0 0 0 0 0 0 132949
0.019980 0.007562 0.171362 -1.241925 -0.249650 -3.388919 -0.004156 1 0 0 0 0 0 0 133947
0.019993 0.007549 0.171352 -1.620691 -0.315380 -3.318156 -0.004187 1 0 0 0 0 0 0 134955
0.019985 0.007524 0.171347 -1.389371 -0.161641 -3.387993 -0.004218 1 0 0 0 0 0 0 135948
0.019966 0.007493 0.171344 -1.233708 -0.063950 -3.443932 -0.004250 1 0 0 0 0 0 0 136956
0.019956 0.007477 0.171343 -1.354094 -0.264026 -3.492779 -0.004281 1 0 0 0 0 0 0 137947
0.019932 0.007472 0.171336 -1.187747 -0.422939 -3.452753 -0.004312 1 0 0 0 0 0 0 138954
0.019942 0.007466 0.171325 -1.616024 -0.439665 -3.407253 -0.004343 1 0 0 0 0 0 0 139946
0.019932 0.007445 0.171318 -1.413336 -0.235039 -3.495481 -0.004374 1 0 0 0 0 0 0 140946
0.019908 0.007437 0.171310 -1.220124 -0.393560 -3.490861 -0.004406 1 0 0 0 0 0 0 141946
0.019881 0.007414 0.171305 -1.170799 -0.217369 -3.565408 -0.004437 1 0 0 0 0 0 0 142955
0.019852 0.007384 0.171302 -1.152772 -0.101568 -3.620362 -0.004468 1 0 0 0 0 0 0 143952
0.019834 0.007391 0.171295 -1.295430 -0.577570 -3.599961 -0.004500 1 0 0 0 0 0 0 144961
0.019831 0.007372 0.171282 -1.517868 -0.296112 -3.548580 -0.004531 1 0 0 0 0 0 0 145965
0.019811 0.007366 0.171270 -1.322919 -0.433336 -3.571006 -0.004563 1 0 0 0 0 0 0 146968
0.019786 0.007344 0.171264 -1.249748 -0.245901 -3.667210 -0.004593 1 0 0 0 0 0 0 147952
0.019780 0.007311 0.171252 -1.494582 -0.082450 -3.624609 -0.004625 1 0 0 0 0 0 0 148964
0.019758 0.007298 0.171240 -1.323519 -0.323937 -3.646245 -0.004656 1 0 0 0 0 0 0 149961
0.019753 0.007269 0.171225 -1.541470 -0.151935 -3.632248 -0.004687 1 0 0 0 0 0 0 150949
0.019732 0.007258 0.171212 -1.357863 -0.365410 -3.674458 -0.004718 1 0 0 0 0 0 0 151949
0.019707 0.007234 0.171205 -1.291700 -0.217145 -3.781062 -0.004750 1 0 0 0 0 0 0 152961
0.019681 0.007202 0.171187 -1.287267 -0.106240 -3.663170 -0.004781 1 0 0 0 0 0 0 153968
0.019649 0.007190 0.171172 -1.219463 -0.348164 -3.719971 -0.004812 1 0 0 0 0 0 0 154962
0.019619 0.007165 0.171164 -1.233254 -0.212514 -3.839923 -0.004844 1 0 0 0 0 0 0 155966
0.019606 0.007152 0.171145 -1.470186 -0.359379 -3.738046 -0.004874 1 0 0 0 0 0 0 156937
0.019565 0.007130 0.171130 -1.143597 -0.251440 -3.784917 -0.004906 1 0 0 0 0 0 0 157967
0.019551 0.007097 0.171113 -1.467656 -0.102612 -3.798069 -0.004938 1 0 0 0 0 0 0 158966
0.019526 0.007084 0.171099 -1.353407 -0.347391 -3.854696 -0.004969 1 0 0 0 0 0 0 159966
0.019515 0.007078 0.171077 -1.548581 -0.460039 -3.788499 -0.005000 1 0 0 0 0 0 0 160966
0.019497 0.007055 0.171052 -1.478445 -0.268417 -3.746706 -0.005030 1 0 0 0 0 0 0 161936
0.019473 0.007026 0.171039 -1.408723 -0.158654 -3.927484 -0.005062 1 0 0 0 0 0 0 162935
0.019464 0.007012 0.171018 -1.593097 -0.339715 -3.866573 -0.005094 1 0 0 0 0 0 0 163968
0.019425 0.006988 0.171001 -1.236380 -0.249191 -3.931772 -0.005125 1 0 0 0 0 0 0 164968
0.019408 0.006977 0.170978 -1.492195 -0.394565 -3.884349 -0.005156 1 0 0 0 0 0 0 165949
0.019365 0.006956 0.170960 -1.191922 -0.280684 -3.963790 -0.005187 1 0 0 0 0 0 0 166965
0.019351 0.006923 0.170942 -1.531644 -0.125990 -3.993720 -0.005218 1 0 0 0 0 0 0 167937
0.019330 0.006888 0.170918 -1.500736 -0.072432 -3.937557 -0.005250 1 0 0 0 0 0 0 168966
0.019301 0.006874 0.170900 -1.394800 -0.347682 -4.035835 -0.005281 1 0 0 0 0 0 0 169965
0.019274 0.006847 0.170876 -1.409449 -0.217462 -3.984178 -0.005312 1 0 0 0 0 0 0 170963
0.019262 0.006835 0.170850 -1.631666 -0.382571 -3.972652 -0.005344 1 0 0 0 0 0 0 171966
0.019223 0.006813 0.170830 -1.289946 -0.280380 -4.076775 -0.005375 1 0 0 0 0 0 0 172965
0.019205 0.006802 0.170806 -1.552723 -0.417790 -4.050742 -0.005406 1 0 0 0 0 0 0 173966
0.019183 0.006778 0.170779 -1.532216 -0.255710 -4.028669 -0.005437 1 0 0 0 0 0 0 174965
0.019175 0.006766 0.170751 -1.713879 -0.406809 -4.040596 -0.005469 1 0 0 0 0 0 0 175968
0.019137 0.006744 0.170730 -1.348137 -0.296944 -4.156362 -0.005500 1 0 0 0 0 0 0 176966
0.019105 0.006715 0.170705 -1.396278 -0.176245 -4.122785 -0.005531 1 0 0 0 0 0 0 177965
0.019091 0.006700 0.170678 -1.651675 -0.365705 -4.121822 -0.005563 1 0 0 0 0 0 0 178966
0.019086 0.006693 0.170650 -1.808076 -0.487683 -4.133593 -0.005594 1 0 0 0 0 0 0 179966
0.019050 0.006674 0.170629 -1.412555 -0.342872 -4.247066 -0.005624 1 0 0 0 0 0 0 180935
0.019034 0.006665 0.170604 -1.647693 -0.456498 -4.227089 -0.005656 1 0 0 0 0 0 0 181966
0.019013 0.006641 0.170577 -1.611834 -0.281376 -4.206342 -0.005687 1 0 0 0 0 0 0 182964
0.018984 0.006633 0.170557 -1.507640 -0.470234 -4.329746 -0.005718 1 0 0 0 0 0 0 183936
0.018955 0.006610 0.170532 -1.521827 -0.291393 -4.289037 -0.005750 1 0 0 0 0 0 0 184965
0.018928 0.006579 0.170503 -1.541267 -0.177456 -4.269394 -0.005781 1 0 0 0 0 0 0 185964
0.018917 0.006564 0.170475 -1.760290 -0.373646 -4.284998 -0.005813 1 0 0 0 0 0 0 186967
0.018914 0.006557 0.170447 -1.896451 -0.498769 -4.307425 -0.005846 1 0 0 0 0 0 0 188044
0.018878 0.006538 0.170425 -1.488941 -0.355342 -4.424875 -0.005877 1 0 0 0 0 0 0 189037
0.018846 0.006509 0.170399 -1.514533 -0.214664 -4.391177 -0.005909 1 0 0 0 0 0 0 190040
0.018833 0.006495 0.170372 -1.759357 -0.394236 -4.390828 -0.005939 1 0 0 0 0 0 0 191010
0.018829 0.006489 0.170343 -1.910483 -0.511200 -4.403289 -0.005970 1 0 0 0 0 0 0 192011
0.018809 0.006488 0.170308 -1.733144 -0.608865 -4.334571 -0.006002 1 0 0 0 0 0 0 193031
0.018764 0.006473 0.170284 -1.402779 -0.422546 -4.486482 -0.006034 1 0 0 0 0 0 0 194038
0.018745 0.006466 0.170257 -1.692879 -0.509953 -4.491243 -0.006064 1 0 0 0 0 0 0 195008
0.018732 0.006484 0.170224 -1.832492 -0.863981 -4.426917 -0.006096 1 0 0 0 0 0 0 196034
0.018713 0.006475 0.170192 -1.761124 -0.534315 -4.454106 -0.006126 1 0 0 0 0 0 0 197008
0.018706 0.006471 0.170161 -1.918917 -0.572859 -4.499231 -0.006158 1 0 0 0 0 0 0 198006
0.018685 0.006472 0.170125 -1.758624 -0.647732 -4.446116 -0.006189 1 0 0 0 0 0 0 199007
0.018655 0.006476 0.170101 -1.643537 -0.706354 -4.623485 -0.006221 1 0 0 0 0 0 0 200035
0.018622 0.006481 0.170067 -1.595482 -0.722168 -4.538059 -0.006252 1 0 0 0 0 0 0 201030
0.018593 0.006465 0.170035 -1.636893 -0.445431 -4.561883 -0.006283 1 0 0 0 0 0 0 202015
0.018576 0.006480 0.169999 -1.814542 -0.823081 -4.534471 -0.006314 1 0 0 0 0 0 0 203029
0.018554 0.006468 0.169965 -1.777670 -0.523713 -4.583854 -0.006347 1 0 0 0 0 0 0 204074
0.018525 0.006466 0.169927 -1.688827 -0.613186 -4.547223 -0.006375 1 0 0 0 0 0 0 204958
0.018509 0.006487 0.169888 -1.848361 -0.941607 -4.551630 -0.006406 1 0 0 0 0 0 0 205949
0.018483 0.006502 0.169847 -1.746956 -0.882715 -4.548432 -0.006437 1 0 0 0 0 0 0 206957
0.018456 0.006490 0.169811 -1.739715 -0.543148 -4.628206 -0.006468 1 0 0 0 0 0 0 207949
0.018425 0.006488 0.169772 -1.682672 -0.629923 -4.610951 -0.006500 1 0 0 0 0 0 0 208954
0.018408 0.006509 0.169732 -1.859218 -0.958128 -4.623972 -0.006531 1 0 0 0 0 0 0 209957
0.018361 0.006526 0.169684 -1.499197 -0.933907 -4.532663 -0.006562 1 0 0 0 0 0 0 210948
0.018320 0.006539 0.169638 -1.544166 -0.874516 -4.579097 -0.006594 1 0 0 0 0 0 0 211958
0.018281 0.006548 0.169594 -1.590003 -0.840296 -4.618700 -0.006624 1 0 0 0 0 0 0 212948
0.018239 0.006579 0.169545 -1.557399 -1.114797 -4.574463 -0.006656 1 0 0 0 0 0 0 213956
0.018222 0.006595 0.169491 -1.880386 -0.950585 -4.520242 -0.006692 1 0 0 0 0 0 0 215094
0.018175 0.006609 0.169435 -1.533676 -0.924095 -4.516900 -0.006722 1 0 0 0 0 0 0 216076
0.018156 0.006617 0.169378 -1.856944 -0.836848 -4.503082 -0.006750 1 0 0 0 0 0 0 216969
0.018124 0.006647 0.169322 -1.735148 -1.126744 -4.546078 -0.006785 1 0 0 0 0 0 0 218096
0.018091 0.006666 0.169257 -1.716958 -1.004919 -4.444953 -0.006816 1 0 0 0 0 0 0 219079
0.018078 0.006675 0.169194 -1.987590 -0.888503 -4.485976 -0.006847 1 0 0 0 0 0 0 220068
0.018033 0.006687 0.169135 -1.603926 -0.907089 -4.541163 -0.006879 1 0 0 0 0 0 0 221080
0.018010 0.006716 0.169069 -1.848003 -1.133847 -4.483669 -0.006910 1 0 0 0 0 0 0 222083
0.017981 0.006734 0.168999 -1.810285 -1.019366 -4.435472 -0.006941 1 0 0 0 0 0 0 223075
0.017950 0.006747 0.168926 -1.779108 -0.943305 -4.417129 -0.006972 1 0 0 0 0 0 0 224083
0.017912 0.006780 0.168863 -1.694151 -1.210161 -4.548454 -0.007004 1 0 0 0 0 0 0 225079
0.017876 0.006800 0.168794 -1.712345 -1.069425 -4.498147 -0.007035 1 0 0 0 0 0 0 226077
0.017841 0.006813 0.168722 -1.731659 -0.976496 -4.469387 -0.007066 1 0 0 0 0 0 0 227077
0.017801 0.006846 0.168642 -1.683841 -1.223004 -4.385874 -0.007100 1 0 0 0 0 0 0 228158
0.017780 0.006886 0.168566 -1.931096 -1.347921 -4.441500 -0.007131 1 0 0 0 0 0 0 229159
0.017753 0.006909 0.168490 -1.872253 -1.155524 -4.462637 -0.007161 1 0 0 0 0 0 0 230131
0.017717 0.006947 0.168409 -1.763398 -1.327555 -4.400075 -0.007193 1 0 0 0 0 0 0 231135
0.017682 0.006970 0.168330 -1.766197 -1.155227 -4.444466 -0.007221 1 0 0 0 0 0 0 232046
0.017668 0.006982 0.168244 -2.056447 -0.995428 -4.367804 -0.007256 1 0 0 0 0 0 0 233165
0.017639 0.007014 0.168157 -1.892385 -1.253621 -4.361007 -0.007288 1 0 0 0 0 0 0 234172
0.017608 0.007034 0.168076 -1.843417 -1.128783 -4.444116 -0.007318 1 0 0 0 0 0 0 235140
0.017607 0.007086 0.167983 -2.252647 -1.540581 -4.324616 -0.007350 1 0 0 0 0 0 0 236165
0.017573 0.007097 0.167897 -1.866070 -1.047277 -4.408684 -0.007381 1 0 0 0 0 0 0 237159
0.017534 0.007128 0.167810 -1.759222 -1.276734 -4.407775 -0.007411 1 0 0 0 0 0 0 238133
0.017518 0.007144 0.167719 -2.061536 -1.102424 -4.372788 -0.007443 1 0 0 0 0 0 0 239132
0.017487 0.007179 0.167629 -1.907793 -1.331171 -4.392520 -0.007474 1 0 0 0 0 0 0 240136
0.017449 0.007222 0.167539 -1.800239 -1.480861 -4.409288 -0.007505 1 0 0 0 0 0 0 241129
0.017413 0.007248 0.167455 -1.808967 -1.270926 -4.504874 -0.007538 1 0 0 0 0 0 0 242167
0.017392 0.007283 0.167359 -2.034575 -1.378967 -4.364032 -0.007568 1 0 0 0 0 0 0 243153
0.017360 0.007327 0.167266 -1.896401 -1.513990 -4.399894 -0.007600 1 0 0 0 0 0 0 244166
0.017347 0.007350 0.167171 -2.148144 -1.249771 -4.395599 -0.007630 1 0 0 0 0 0 0 245132
0.017301 0.007368 0.167077 -1.747622 -1.171541 -4.407709 -0.007662 1 0 0 0 0 0 0 246159
0.017276 0.007399 0.166975 -1.990501 -1.347594 -4.323102 -0.007693 1 0 0 0 0 0 0 247156
0.017246 0.007419 0.166885 -1.946273 -1.221795 -4.478469 -0.007724 1 0 0 0 0 0 0 248132
0.017229 0.007452 0.166785 -2.119791 -1.375981 -4.374287 -0.007756 1 0 0 0 0 0 0 249154
0.017202 0.007472 0.166696 -2.017697 -1.241164 -4.513074 -0.007787 1 0 0 0 0 0 0 250162
0.017170 0.007485 0.166594 -1.942309 -1.133298 -4.373475 -0.007818 1 0 0 0 0 0 0 251132
0.017130 0.007518 0.166497 -1.843642 -1.391965 -4.432777 -0.007849 1 0 0 0 0 0 0 252135
0.017113 0.007534 0.166400 -2.135422 -1.210660 -4.443160 -0.007880 1 0 0 0 0 0 0 253133
0.017065 0.007549 0.166302 -1.752057 -1.176219 -4.458307 -0.007911 1 0 0 0 0 0 0 254130
0.017038 0.007579 0.166198 -2.005592 -1.373717 -4.374797 -0.007943 1 0 0 0 0 0 0 255132
0.017022 0.007617 0.166090 -2.183400 -1.501268 -4.329926 -0.007975 1 0 0 0 0 0 0 256167
0.016979 0.007620 0.165995 -1.848195 -1.073732 -4.490985 -0.008006 1 0 0 0 0 0 0 257159
0.016939 0.007624 0.165888 -1.846121 -1.046106 -4.381135 -0.008037 1 0 0 0 0 0 0 258162
0.016916 0.007649 0.165779 -2.085740 -1.315828 -4.338478 -0.008069 1 0 0 0 0 0 0 259161
0.016864 0.007668 0.165676 -1.731908 -1.277727 -4.415405 -0.008100 1 0 0 0 0 0 0 260152
0.016818 0.007681 0.165565 -1.785426 -1.189079 -4.343021 -0.008131 1 0 0 0 0 0 0 261162
0.016793 0.007710 0.165454 -2.058070 -1.400873 -4.325308 -0.008161 1 0 0 0 0 0 0 262130
0.016761 0.007727 0.165339 -2.002657 -1.278502 -4.294239 -0.008193 1 0 0 0 0 0 0 263132
0.016725 0.007739 0.165223 -1.957377 -1.197494 -4.278314 -0.008224 1 0 0 0 0 0 0 264134
0.016705 0.007767 0.165108 -2.154620 -1.415760 -4.299335 -0.008256 1 0 0 0 0 0 0 265161
0.016675 0.007785 0.164992 -2.056597 -1.295534 -4.285526 -0.008287 1 0 0 0 0 0 0 266155
0.016640 0.007796 0.164874 -1.988816 -1.214956 -4.276853 -0.008318 1 0 0 0 0 0 0 267129
0.016603 0.007805 0.164756 -1.953966 -1.174793 -4.273537 -0.008349 1 0 0 0 0 0 0 268135
0.016560 0.007835 0.164631 -1.866867 -1.449681 -4.181306 -0.008380 1 0 0 0 0 0 0 269128
0.016523 0.007831 0.164515 -1.959426 -1.038424 -4.311108 -0.008411 1 0 0 0 0 0 0 270124
0.016480 0.007854 0.164391 -1.875271 -1.358036 -4.207188 -0.008443 1 0 0 0 0 0 0 271140
0.016438 0.007868 0.164268 -1.894248 -1.286169 -4.233668 -0.008475 1 0 0 0 0 0 0 272155
0.016397 0.007878 0.164147 -1.908716 -1.227385 -4.252999 -0.008505 1 0 0 0 0 0 0 273138
0.016356 0.007886 0.164026 -1.916539 -1.197046 -4.263267 -0.008537 1 0 0 0 0 0 0 274154
0.016331 0.007911 0.163888 -2.131992 -1.422178 -4.051315 -0.008568 1 0 0 0 0 0 0 275137
0.016299 0.007927 0.163759 -2.058396 -1.331077 -4.144796 -0.008597 1 0 0 0 0 0 0 276073
0.016262 0.007938 0.163634 -2.000043 -1.262893 -4.207680 -0.008629 1 0 0 0 0 0 0 277081
0.016223 0.007947 0.163510 -1.966985 -1.226362 -4.237911 -0.008660 1 0 0 0 0 0 0 278071
0.016161 0.007956 0.163377 -1.654473 -1.243379 -4.126387 -0.008691 1 0 0 0 0 0 0 279080
0.016109 0.007964 0.163250 -1.764737 -1.227341 -4.185367 -0.008722 1 0 0 0 0 0 0 280071
0.016062 0.007971 0.163124 -1.844399 -1.215972 -4.223457 -0.008754 1 0 0 0 0 0 0 281080
0.016039 0.007973 0.162990 -2.168580 -1.155585 -4.116558 -0.008785 1 0 0 0 0 0 0 282071
0.016001 0.007999 0.162854 -2.010419 -1.472562 -4.082531 -0.008816 1 0 0 0 0 0 0 283080
0.015944 0.007996 0.162721 -1.748011 -1.120251 -4.129445 -0.008847 1 0 0 0 0 0 0 284072
0.015889 0.008019 0.162585 -1.745502 -1.441547 -4.091678 -0.008879 1 0 0 0 0 0 0 285080
0.015840 0.008033 0.162455 -1.830772 -1.365127 -4.162861 -0.008910 1 0 0 0 0 0 0 286072
0.015799 0.008020 0.162315 -1.937072 -0.988468 -4.041754 -0.008937 1 0 0 0 0 0 0 286959
0.015753 0.008040 0.162195 -1.885378 -1.396701 -4.288540 -0.008968 1 0 0 0 0 0 0 287955
0.015706 0.008050 0.162051 -1.883199 -1.321583 -4.016756 -0.009004 1 0 0 0 0 0 0 289098
0.015639 0.008061 0.161907 -1.610592 -1.323835 -3.973477 -0.009035 1 0 0 0 0 0 0 290085
0.015606 0.008065 0.161762 -2.026370 -1.241164 -3.964964 -0.009066 1 0 0 0 0 0 0 291077
0.015551 0.008051 0.161623 -1.784260 -0.990929 -4.051025 -0.009097 1 0 0 0 0 0 0 292065
0.015496 0.008069 0.161483 -1.763379 -1.390925 -4.032768 -0.009128 1 0 0 0 0 0 0 293073
0.015429 0.008061 0.161346 -1.612141 -1.099270 -4.079691 -0.009160 1 0 0 0 0 0 0 294088
0.015373 0.008058 0.161194 -1.726099 -1.137500 -3.875916 -0.009191 1 0 0 0 0 0 0 295091
0.015323 0.008059 0.161054 -1.826137 -1.205471 -4.019506 -0.009222 1 0 0 0 0 0 0 296065
0.015276 0.008063 0.160919 -1.874813 -1.240135 -4.107368 -0.009254 1 0 0 0 0 0 0 297091
0.015229 0.008065 0.160767 -1.877544 -1.234286 -3.880400 -0.009285 1 0 0 0 0 0 0 298087
0.015161 0.008072 0.160616 -1.601309 -1.295846 -3.872877 -0.009316 1 0 0 0 0 0 0 299086
0.015105 0.008078 0.160476 -1.732985 -1.299784 -4.014277 -0.009348 1 0 0 0 0 0 0 300088
0.015058 0.008060 0.160328 -1.877195 -0.981585 -3.923382 -0.009379 1 0 0 0 0 0 0 301087
0.015007 0.008076 0.160181 -1.828124 -1.398161 -3.927060 -0.009410 1 0 0 0 0 0 0 302086
0.014942 0.008067 0.160039 -1.639622 -1.119980 -3.992817 -0.009441 1 0 0 0 0 0 0 303085
0.014881 0.008087 0.159894 -1.673868 -1.477105 -3.961593 -0.009473 1 0 0 0 0 0 0 304092
0.014832 0.008076 0.159743 -1.836178 -1.105271 -3.870918 -0.009503 1 0 0 0 0 0 0 305059
0.014786 0.008073 0.159602 -1.879327 -1.180335 -3.988185 -0.009535 1 0 0 0 0 0 0 306089
0.014722 0.008054 0.159462 -1.665410 -0.985081 -4.012593 -0.009566 1 0 0 0 0 0 0 307087
0.014661 0.008069 0.159317 -1.681076 -1.409833 -3.953108 -0.009598 1 0 0 0 0 0 0 308086
0.014591 0.008059 0.159175 -1.552230 -1.134192 -3.978057 -0.009628 1 0 0 0 0 0 0 309076
0.014554 0.008052 0.159027 -1.979646 -1.143044 -3.902277 -0.009660 1 0 0 0 0 0 0 310082
0.014490 0.008054 0.158875 -1.660421 -1.259111 -3.837339 -0.009691 1 0 0 0 0 0 0 311085
0.014434 0.008057 0.158732 -1.750194 -1.297181 -3.947867 -0.009723 1 0 0 0 0 0 0 312087
0.014384 0.008061 0.158593 -1.815302 -1.311714 -4.008042 -0.009754 1 0 0 0 0 0 0 313087
0.014317 0.008046 0.158452 -1.620557 -1.063424 -3.988891 -0.009785 1 0 0 0 0 0 0 314085
0.014282 0.008035 0.158304 -2.007824 -1.109835 -3.883900 -0.009816 1 0 0 0 0 0 0 315086
0.014224 0.008013 0.158158 -1.746144 -0.958454 -3.909300 -0.009848 1 0 0 0 0 0 0 316087
0.014172 0.008004 0.158018 -1.792647 -1.118124 -3.967471 -0.009879 1 0 0 0 0 0 0 317086
0.014105 0.007982 0.157875 -1.603850 -0.966539 -3.949103 -0.009910 1 0 0 0 0 0 0 318088
0.014047 0.007973 0.157735 -1.712845 -1.121909 -3.976230 -0.009940 1 0 0 0 0 0 0 319055
0.013972 0.007973 0.157584 -1.480202 -1.258756 -3.834401 -0.009973 1 0 0 0 0 0 0 320092
0.013932 0.007971 0.157430 -1.923920 -1.244430 -3.771792 -0.010004 1 0 0 0 0 0 0 321086
0.013871 0.007953 0.157281 -1.696167 -1.037094 -3.823947 -0.010035 1 0 0 0 0 0 0 322084
0.013817 0.007946 0.157137 -1.759419 -1.164584 -3.896617 -0.010066 1 0 0 0 0 0 0 323084
0.013749 0.007925 0.156992 -1.578279 -0.996995 -3.881591 -0.010097 1 0 0 0 0 0 0 324078
0.013691 0.007916 0.156850 -1.691199 -1.143504 -3.912638 -0.010129 1 0 0 0 0 0 0 325085
0.013642 0.007890 0.156695 -1.820541 -0.926476 -3.744247 -0.010160 1 0 0 0 0 0 0 326083
0.013587 0.007901 0.156539 -1.763422 -1.394929 -3.715607 -0.010191 1 0 0 0 0 0 0 327083
0.013519 0.007889 0.156388 -1.573670 -1.149717 -3.762515 -0.010222 1 0 0 0 0 0 0 328075
0.013482 0.007881 0.156233 -1.966614 -1.169052 -3.699639 -0.010254 1 0 0 0 0 0 0 329086
0.013423 0.007860 0.156081 -1.707085 -1.003536 -3.740475 -0.010285 1 0 0 0 0 0 0 330086
0.013390 0.007846 0.155924 -2.035508 -1.092619 -3.675672 -0.010316 1 0 0 0 0 0 0 331086
0.013333 0.007822 0.155772 -1.741016 -0.965558 -3.715259 -0.010348 1 0 0 0 0 0 0 332088
0.013263 0.007793 0.155621 -1.543044 -0.882622 -3.732447 -0.010379 1 0 0 0 0 0 0 333086
0.013225 0.007776 0.155464 -1.943324 -1.028623 -3.650923 -0.010410 1 0 0 0 0 0 0 334087
0.013165 0.007750 0.155311 -1.689590 -0.932641 -3.681587 -0.010441 1 0 0 0 0 0 0 335085
0.013110 0.007739 0.155163 -1.739598 -1.117222 -3.747352 -0.010473 1 0 0 0 0 0 0 336087
0.013058 0.007735 0.155017 -1.778924 -1.231909 -3.775844 -0.010504 1 0 0 0 0 0 0 337086
0.012991 0.007716 0.154868 -1.570938 -1.040856 -3.728446 -0.010534 1 0 0 0 0 0 0 338056
0.012954 0.007703 0.154711 -1.950349 -1.110851 -3.614162 -0.010566 1 0 0 0 0 0 0 339084
0.012893 0.007680 0.154557 -1.685814 -0.976758 -3.628091 -0.010597 1 0 0 0 0 0 0 340078
0.012839 0.007670 0.154408 -1.730557 -1.141803 -3.687722 -0.010629 1 0 0 0 0 0 0 341078
0.012770 0.007647 0.154256 -1.540531 -0.996434 -3.657606 -0.010660 1 0 0 0 0 0 0 342069
0.012726 0.007655 0.154089 -1.847527 -1.376147 -3.436142 -0.010691 1 0 0 0 0 0 0 343069
0.012668 0.007620 0.153938 -1.704834 -0.859789 -3.620476 -0.010722 1 0 0 0 0 0 0 344077
0.012609 0.007626 0.153781 -1.657829 -1.343660 -3.546887 -0.010753 1 0 0 0 0 0 0 345071
0.012537 0.007611 0.153625 -1.492413 -1.130542 -3.550802 -0.010785 1 0 0 0 0 0 0 346078
0.012483 0.007584 0.153483 -1.699587 -0.940823 -3.721312 -0.010816 1 0 0 0 0 0 0 347069
0.012435 0.007548 0.153323 -1.798151 -0.805181 -3.496616 -0.010847 1 0 0 0 0 0 0 348077
0.012386 0.007532 0.153170 -1.799986 -1.049864 -3.554189 -0.010878 1 0 0 0 0 0 0 349068
0.012320 0.007506 0.153015 -1.566062 -0.953325 -3.529290 -0.010910 1 0 0 0 0 0 0 350077
0.012266 0.007472 0.152849 -1.702384 -0.820505 -3.367798 -0.010941 1 0 0 0 0 0 0 351067
0.012214 0.007456 0.152693 -1.746575 -1.059380 -3.470036 -0.010973 1 0 0 0 0 0 0 352098
0.012146 0.007431 0.152536 -1.534548 -0.958422 -3.463294 -0.011003 1 0 0 0 0 0 0 353065
0.012109 0.007416 0.152373 -1.907229 -1.070645 -3.369941 -0.011034 1 0 0 0 0 0 0 354068
0.012048 0.007391 0.152213 -1.640568 -0.960905 -3.388757 -0.011066 1 0 0 0 0 0 0 355088
0.011993 0.007380 0.152059 -1.682740 -1.135066 -3.454458 -0.011097 1 0 0 0 0 0 0 356083
0.011944 0.007352 0.151891 -1.771149 -0.933919 -3.281478 -0.011128 1 0 0 0 0 0 0 357075
0.011878 0.007322 0.151729 -1.547618 -0.870683 -3.313905 -0.011159 1 0 0 0 0 0 0 358063
0.011827 0.007286 0.151582 -1.711832 -0.803065 -3.511232 -0.011191 1 0 0 0 0 0 0 359084
0.011797 0.007265 0.151422 -2.010415 -0.978808 -3.349717 -0.011222 1 0 0 0 0 0 0 360061
0.011740 0.007238 0.151262 -1.684677 -0.909728 -3.322154 -0.011254 1 0 0 0 0 0 0 361092
0.011690 0.007202 0.151092 -1.749072 -0.795371 -3.165749 -0.011285 1 0 0 0 0 0 0 362085
0.011641 0.007186 0.150932 -1.754201 -1.041667 -3.276102 -0.011316 1 0 0 0 0 0 0 363087
0.011574 0.007160 0.150771 -1.523251 -0.946609 -3.267312 -0.011347 1 0 0 0 0 0 0 364056
0.011498 0.007131 0.150610 -1.381242 -0.876813 -3.248378 -0.011379 1 0 0 0 0 0 0 365085
0.011435 0.007117 0.150454 -1.528362 -1.084197 -3.293961 -0.011410 1 0 0 0 0 0 0 366086
0.011368 0.007072 0.150304 -1.478924 -0.683720 -3.365359 -0.011441 1 0 0 0 0 0 0 367082
0.011313 0.007027 0.150136 -1.631324 -0.646257 -3.131420 -0.011473 1 0 0 0 0 0 0 368086
0.011260 0.007007 0.149976 -1.677633 -0.956187 -3.200029 -0.011503 1 0 0 0 0 0 0 369073
0.011209 0.006998 0.149820 -1.693045 -1.142242 -3.237389 -0.011535 1 0 0 0 0 0 0 370086
0.011141 0.006976 0.149659 -1.473118 -0.994364 -3.176855 -0.011566 1 0 0 0 0 0 0 371081
0.011092 0.006922 0.149496 -1.698856 -0.551193 -3.115518 -0.011598 1 0 0 0 0 0 0 372090
0.011043 0.006896 0.149337 -1.709625 -0.878248 -3.161024 -0.011629 1 0 0 0 0 0 0 373084
0.010993 0.006885 0.149180 -1.700968 -1.095812 -3.177800 -0.011659 1 0 0 0 0 0 0 374054
0.010946 0.006857 0.149009 -1.746598 -0.903559 -2.966112 -0.011691 1 0 0 0 0 0 0 375082
0.010881 0.006827 0.148841 -1.502577 -0.844803 -2.982056 -0.011722 1 0 0 0 0 0 0 376079
0.010824 0.006813 0.148680 -1.571552 -1.059508 -3.058325 -0.011754 1 0 0 0 0 0 0 377085
0.010736 0.006771 0.148511 -1.174729 -0.705244 -2.945614 -0.011785 1 0 0 0 0 0 0 378084
0.010673 0.006730 0.148358 -1.459400 -0.685220 -3.136820 -0.011816 1 0 0 0 0 0 0 379084
0.010620 0.006688 0.148187 -1.612567 -0.657785 -2.896236 -0.011847 1 0 0 0 0 0 0 380085
0.010552 0.006650 0.148019 -1.420146 -0.710788 -2.890747 -0.011879 1 0 0 0 0 0 0 381084
0.010493 0.006632 0.147857 -1.514252 -0.983213 -2.958850 -0.011910 1 0 0 0 0 0 0 382084
0.010442 0.006602 0.147681 -1.629571 -0.837465 -2.769766 -0.011941 1 0 0 0 0 0 0 383074
0.010375 0.006570 0.147510 -1.422365 -0.803384 -2.796085 -0.011972 1 0 0 0 0 0 0 384055
0.010316 0.006556 0.147347 -1.508406 -1.028172 -2.879751 -0.012003 1 0 0 0 0 0 0 385073
0.010266 0.006527 0.147170 -1.619356 -0.858614 -2.695371 -0.012035 1 0 0 0 0 0 0 386083
0.010199 0.006496 0.146998 -1.410216 -0.812680 -2.723837 -0.012066 1 0 0 0 0 0 0 387084
0.010167 0.006456 0.146832 -1.853597 -0.687078 -2.793333 -0.012097 1 0 0 0 0 0 0 388083
0.010110 0.006420 0.146665 -1.549763 -0.713034 -2.756721 -0.012129 1 0 0 0 0 0 0 389083
0.010039 0.006385 0.146496 -1.342087 -0.734473 -2.721953 -0.012160 1 0 0 0 0 0 0 390084
0.009999 0.006364 0.146322 -1.724084 -0.919432 -2.627584 -0.012191 1 0 0 0 0 0 0 391083
0.009938 0.006337 0.146151 -1.471684 -0.857147 -2.632498 -0.012222 1 0 0 0 0 0 0 392084
0.009886 0.006302 0.145969 -1.570277 -0.744081 -2.483179 -0.012253 1 0 0 0 0 0 0 393075
0.009841 0.006265 0.145810 -1.674723 -0.705398 -2.738983 -0.012285 1 0 0 0 0 0 0 394073
0.009777 0.006230 0.145644 -1.419465 -0.718804 -2.660421 -0.012316 1 0 0 0 0 0 0 395078
0.009740 0.006209 0.145470 -1.752781 -0.902458 -2.532790 -0.012347 1 0 0 0 0 0 0 396085
0.009680 0.006182 0.145297 -1.476045 -0.841899 -2.520399 -0.012379 1 0 0 0 0 0 0 397083
0.009632 0.006149 0.145141 -1.592313 -0.754896 -2.713092 -0.012410 1 0 0 0 0 0 0 398084
0.009586 0.006111 0.144965 -1.638803 -0.674108 -2.450518 -0.012441 1 0 0 0 0 0 0 399083
0.009538 0.006094 0.144797 -1.612918 -0.935293 -2.516766 -0.012473 1 0 0 0 0 0 0 400085
0.009493 0.006064 0.144616 -1.643864 -0.793385 -2.324836 -0.012504 1 0 0 0 0 0 0 401089
0.009452 0.006029 0.144456 -1.697594 -0.721927 -2.561559 -0.012535 1 0 0 0 0 0 0 402083
0.009389 0.005996 0.144288 -1.417240 -0.718204 -2.468332 -0.012566 1 0 0 0 0 0 0 403081
0.009353 0.005975 0.144112 -1.735197 -0.891036 -2.335817 -0.012597 1 0 0 0 0 0 0 404084
0.009300 0.005928 0.143948 -1.537638 -0.551610 -2.447893 -0.012629 1 0 0 0 0 0 0 405087
0.009269 0.005901 0.143773 -1.801686 -0.777118 -2.307145 -0.012660 1 0 0 0 0 0 0 406076
0.009228 0.005889 0.143606 -1.702724 -0.997166 -2.360515 -0.012691 1 0 0 0 0 0 0 407067
0.009166 0.005866 0.143434 -1.408783 -0.882999 -2.297138 -0.012724 1 0 0 0 0 0 0 408145
0.009114 0.005834 0.143250 -1.505231 -0.738518 -2.103028 -0.012755 1 0 0 0 0 0 0 409133
0.009070 0.005799 0.143088 -1.611039 -0.683322 -2.349528 -0.012786 1 0 0 0 0 0 0 410131
0.009022 0.005782 0.142924 -1.576948 -0.923253 -2.340363 -0.012818 1 0 0 0 0 0 0 411147
0.008977 0.005753 0.142743 -1.603208 -0.773064 -2.082257 -0.012849 1 0 0 0 0 0 0 412133
0.008930 0.005740 0.142572 -1.571656 -0.972006 -2.165743 -0.012881 1 0 0 0 0 0 0 413145
0.008902 0.005730 0.142393 -1.816105 -1.031943 -2.060117 -0.012912 1 0 0 0 0 0 0 414163
0.008846 0.005709 0.142216 -1.481319 -0.892860 -2.045628 -0.012943 1 0 0 0 0 0 0 415148
0.008820 0.005674 0.142046 -1.833213 -0.699083 -2.099939 -0.012974 1 0 0 0 0 0 0 416134
0.008766 0.005641 0.141872 -1.491710 -0.691203 -2.040188 -0.013006 1 0 0 0 0 0 0 417148
0.008734 0.005621 0.141692 -1.750735 -0.862212 -1.934336 -0.013036 1 0 0 0 0 0 0 418132
0.008700 0.005591 0.141530 -1.740907 -0.759660 -2.144715 -0.013068 1 0 0 0 0 0 0 419149
0.008661 0.005556 0.141348 -1.684146 -0.658322 -1.875282 -0.013097 1 0 0 0 0 0 0 420066
0.008637 0.005535 0.141165 -1.871194 -0.836940 -1.803053 -0.013128 1 0 0 0 0 0 0 421075
0.008601 0.005526 0.140992 -1.719177 -1.014514 -1.906556 -0.013159 1 0 0 0 0 0 0 422067
0.008584 0.005497 0.140822 -1.965292 -0.774180 -1.933210 -0.013191 1 0 0 0 0 0 0 423077
0.008534 0.005467 0.140647 -1.555406 -0.723705 -1.850813 -0.013222 1 0 0 0 0 0 0 424067
0.008505 0.005448 0.140466 -1.776204 -0.870063 -1.736072 -0.013253 1 0 0 0 0 0 0 425075
0.008471 0.005420 0.140304 -1.748388 -0.756517 -1.944087 -0.013285 1 0 0 0 0 0 0 426076
0.008450 0.005402 0.140128 -1.896876 -0.879461 -1.759947 -0.013316 1 0 0 0 0 0 0 427084
0.008418 0.005372 0.139939 -1.779188 -0.733987 -1.551663 -0.013347 1 0 0 0 0 0 0 428076
0.008378 0.005359 0.139763 -1.650739 -0.935260 -1.674071 -0.013379 1 0 0 0 0 0 0 429090
0.008353 0.005349 0.139581 -1.839388 -0.995764 -1.580916 -0.013410 1 0 0 0 0 0 0 430079
0.008322 0.005325 0.139418 -1.779368 -0.819543 -1.792532 -0.013441 1 0 0 0 0 0 0 431072
0.008301 0.005310 0.139241 -1.908895 -0.907956 -1.606657 -0.013472 1 0 0 0 0 0 0 432058
0.008250 0.005286 0.139062 -1.517234 -0.811284 -1.542988 -0.013504 1 0 0 0 0 0 0 433088
0.008220 0.005271 0.138879 -1.749107 -0.910093 -1.446454 -0.013534 1 0 0 0 0 0 0 434064
0.008186 0.005244 0.138715 -1.728606 -0.772337 -1.664762 -0.013566 1 0 0 0 0 0 0 435064
0.008128 0.005215 0.138541 -1.402023 -0.719050 -1.533969 -0.013597 1 0 0 0 0 0 0 436055
0.008094 0.005197 0.138359 -1.681936 -0.856604 -1.389623 -0.013629 1 0 0 0 0 0 0 437085
0.008053 0.005190 0.138185 -1.604853 -1.008592 -1.452551 -0.013660 1 0 0 0 0 0 0 438080
0.008033 0.005162 0.138014 -1.887184 -0.759933 -1.460017 -0.013690 1 0 0 0 0 0 0 439052
0.007999 0.005150 0.137843 -1.714510 -0.931531 -1.457486 -0.013722 1 0 0 0 0 0 0 440083
0.007961 0.005123 0.137656 -1.646891 -0.757474 -1.195919 -0.013753 1 0 0 0 0 0 0 441052
0.007943 0.005086 0.137478 -1.912898 -0.605562 -1.277939 -0.013785 1 0 0 0 0 0 0 442079
0.007910 0.005069 0.137305 -1.727879 -0.848058 -1.323598 -0.013816 1 0 0 0 0 0 0 443065
0.007868 0.005062 0.137135 -1.600055 -1.000766 -1.326052 -0.013848 1 0 0 0 0 0 0 444088
0.007842 0.005054 0.136953 -1.792132 -1.016051 -1.160182 -0.013879 1 0 0 0 0 0 0 445085
0.007789 0.005035 0.136772 -1.446018 -0.861600 -1.110926 -0.013910 1 0 0 0 0 0 0 446086
0.007758 0.005022 0.136586 -1.695506 -0.925647 -1.022582 -0.013941 1 0 0 0 0 0 0 447076
0.007724 0.004997 0.136420 -1.685479 -0.772954 -1.246284 -0.013971 1 0 0 0 0 0 0 448052
0.007682 0.004986 0.136251 -1.576712 -0.935478 -1.207295 -0.014004 1 0 0 0 0 0 0 449082
0.007656 0.004977 0.136071 -1.771552 -0.977542 -1.013452 -0.014035 1 0 0 0 0 0 0 450080
0.007619 0.004973 0.135896 -1.637214 -1.062417 -1.048867 -0.014065 1 0 0 0 0 0 0 451051
0.007581 0.004953 0.135734 -1.625653 -0.847519 -1.192930 -0.014097 1 0 0 0 0 0 0 452083
0.007558 0.004939 0.135556 -1.797724 -0.907663 -0.959977 -0.014129 1 0 0 0 0 0 0 453083
0.007521 0.004933 0.135382 -1.647072 -1.023267 -0.969672 -0.014160 1 0 0 0 0 0 0 454079
0.007485 0.004912 0.135220 -1.626874 -0.826936 -1.102236 -0.014190 1 0 0 0 0 0 0 455051
0.007461 0.004897 0.135041 -1.794352 -0.896144 -0.863822 -0.014221 1 0 0 0 0 0 0 456052
0.007431 0.004872 0.134878 -1.724828 -0.754333 -1.009263 -0.014253 1 0 0 0 0 0 0 457070
0.007391 0.004860 0.134709 -1.586324 -0.921618 -0.934670 -0.014285 1 0 0 0 0 0 0 458079
0.007347 0.004855 0.134539 -1.505692 -1.031117 -0.874340 -0.014316 1 0 0 0 0 0 0 459081
0.007326 0.004829 0.134367 -1.803373 -0.764483 -0.818297 -0.014347 1 0 0 0 0 0 0 460083
0.007306 0.004834 0.134203 -1.853228 -1.140938 -0.886639 -0.014379 1 0 0 0 0 0 0 461077
0.007272 0.004837 0.134034 -1.660221 -1.162503 -0.803666 -0.014410 1 0 0 0 0 0 0 462081
0.007236 0.004821 0.133874 -1.623158 -0.898860 -0.880376 -0.014441 1 0 0 0 0 0 0 463081
0.007213 0.004808 0.133696 -1.782052 -0.931119 -0.615614 -0.014472 1 0 0 0 0 0 0 464082
0.007177 0.004803 0.133521 -1.627931 -1.032523 -0.613115 -0.014504 1 0 0 0 0 0 0 465080
0.007125 0.004766 0.133351 -1.401006 -0.614581 -0.639347 -0.014535 1 0 0 0 0 0 0 466080
0.007075 0.004748 0.133179 -1.390016 -0.829894 -0.595732 -0.014566 1 0 0 0 0 0 0 467066
0.007026 0.004741 0.133007 -1.392773 -0.981143 -0.554969 -0.014600 1 0 0 0 0 0 0 468154
0.007008 0.004694 0.132845 -1.812323 -0.481205 -0.646272 -0.014631 1 0 0 0 0 0 0 469153
0.006975 0.004672 0.132676 -1.643816 -0.745463 -0.544723 -0.014662 1 0 0 0 0 0 0 470150
0.006934 0.004662 0.132505 -1.521165 -0.931229 -0.472921 -0.014694 1 0 0 0 0 0 0 471159
0.006911 0.004655 0.132351 -1.738954 -0.989332 -0.665622 -0.014724 1 0 0 0 0 0 0 472125
0.006875 0.004652 0.132186 -1.586801 -1.052623 -0.501072 -0.014755 1 0 0 0 0 0 0 473126
0.006838 0.004633 0.132026 -1.567010 -0.834496 -0.534650 -0.014786 1 0 0 0 0 0 0 474119
0.006802 0.004604 0.131869 -1.559571 -0.697120 -0.539011 -0.014818 1 0 0 0 0 0 0 475155
0.006759 0.004591 0.131702 -1.472344 -0.879152 -0.381597 -0.014850 1 0 0 0 0 0 0 476165
0.006713 0.004585 0.131531 -1.420444 -0.998275 -0.285767 -0.014881 1 0 0 0 0 0 0 477146
0.006666 0.004584 0.131359 -1.392008 -1.062494 -0.225483 -0.014912 1 0 0 0 0 0 0 478152
0.006619 0.004584 0.131186 -1.375048 -1.096306 -0.179438 -0.014942 1 0 0 0 0 0 0 479125
0.006592 0.004582 0.131032 -1.646214 -1.073292 -0.385533 -0.014974 1 0 0 0 0 0 0 480125
0.006555 0.004582 0.130866 -1.523044 -1.095265 -0.221957 -0.015005 1 0 0 0 0 0 0 481133
0.006518 0.004564 0.130706 -1.517249 -0.858973 -0.256354 -0.015037 1 0 0 0 0 0 0 482143
0.006475 0.004555 0.130537 -1.435495 -0.966679 -0.118847 -0.015068 1 0 0 0 0 0 0 483128
0.006436 0.004533 0.130376 -1.467254 -0.792219 -0.172369 -0.015099 1 0 0 0 0 0 0 484147
0.006413 0.004520 0.130226 -1.686595 -0.890498 -0.290735 -0.015130 1 0 0 0 0 0 0 485129
0.006378 0.004514 0.130061 -1.533758 -0.997091 -0.079406 -0.015162 1 0 0 0 0 0 0 486144
0.006357 0.004509 0.129910 -1.712772 -1.019240 -0.202285 -0.015193 1 0 0 0 0 0 0 487128
0.006322 0.004507 0.129744 -1.544927 -1.065681 -0.001954 -0.015224 1 0 0 0 0 0 0 488144
0.006268 0.004492 0.129596 -1.265157 -0.907696 -0.172431 -0.015255 1 0 0 0 0 0 0 489129
0.006238 0.004483 0.129450 -1.546545 -0.953147 -0.201228 -0.015287 1 0 0 0 0 0 0 490147
0.006199 0.004479 0.129287 -1.449880 -1.028820 0.059063 -0.015318 1 0 0 0 0 0 0 491129
0.006176 0.004474 0.129136 -1.658446 -1.035820 -0.045504 -0.015347 1 0 0 0 0 0 0 492075
0.006141 0.004473 0.128970 -1.507400 -1.074824 0.163899 -0.015378 1 0 0 0 0 0 0 493074
0.006101 0.004475 0.128830 -1.435100 -1.124594 -0.112350 -0.015409 1 0 0 0 0 0 0 494064
0.006078 0.004473 0.128687 -1.640278 -1.084855 -0.084563 -0.015441 1 0 0 0 0 0 0 495073
0.006048 0.004454 0.128535 -1.570526 -0.849908 0.065821 -0.015472 1 0 0 0 0 0 0 496064
0.006024 0.004461 0.128377 -1.636759 -1.170012 0.188519 -0.015503 1 0 0 0 0 0 0 497073
0.005995 0.004446 0.128220 -1.563729 -0.919883 0.228019 -0.015534 1 0 0 0 0 0 0 498063
0.005958 0.004441 0.128083 -1.462458 -1.023586 0.002646 -0.015566 1 0 0 0 0 0 0 499073
0.005921 0.004420 0.127933 -1.449838 -0.823343 0.171552 -0.015597 1 0 0 0 0 0 0 500064
0.005900 0.004407 0.127786 -1.645313 -0.906755 0.169076 -0.015629 1 0 0 0 0 0 0 501085
0.005865 0.004401 0.127622 -1.487040 -1.006723 0.433450 -0.015660 1 0 0 0 0 0 0 502072
0.005845 0.004396 0.127471 -1.659605 -1.026801 0.326587 -0.015691 1 0 0 0 0 0 0 503063
0.005832 0.004391 0.127324 -1.768479 -1.031390 0.285514 -0.015722 1 0 0 0 0 0 0 504076
0.005808 0.004370 0.127171 -1.629122 -0.825252 0.399922 -0.015753 1 0 0 0 0 0 0 505068
0.005774 0.004362 0.127035 -1.487891 -0.970416 0.214774 -0.015785 1 0 0 0 0 0 0 506072
0.005747 0.004374 0.126883 -1.571245 -1.249210 0.434135 -0.015816 1 0 0 0 0 0 0 507064
0.005716 0.004362 0.126727 -1.516174 -0.963117 0.532318 -0.015847 1 0 0 0 0 0 0 508072
0.005698 0.004354 0.126579 -1.672661 -0.982320 0.479673 -0.015878 1 0 0 0 0 0 0 509071
0.005671 0.004332 0.126425 -1.573697 -0.800921 0.582438 -0.015910 1 0 0 0 0 0 0 510072
0.005651 0.004338 0.126297 -1.648171 -1.163968 0.279849 -0.015941 1 0 0 0 0 0 0 511071
0.005637 0.004339 0.126159 -1.743275 -1.120743 0.412348 -0.015972 1 0 0 0 0 0 0 512071
0.005633 0.004318 0.126027 -1.878580 -0.833921 0.360431 -0.016003 1 0 0 0 0 0 0 513052
0.005594 0.004294 0.125891 -1.437327 -0.762274 0.454679 -0.016035 1 0 0 0 0 0 0 514069
0.005571 0.004279 0.125749 -1.600837 -0.875298 0.557270 -0.016066 1 0 0 0 0 0 0 515069
0.005571 0.004285 0.125615 -1.915945 -1.152255 0.508159 -0.016097 1 0 0 0 0 0 0 516071
0.005541 0.004255 0.125488 -1.545958 -0.723889 0.430826 -0.016128 1 0 0 0 0 0 0 517052
0.005522 0.004238 0.125350 -1.661521 -0.832244 0.595172 -0.016160 1 0 0 0 0 0 0 518076
0.005491 0.004231 0.125219 -1.508139 -0.983507 0.543669 -0.016191 1 0 0 0 0 0 0 519072
0.005472 0.004225 0.125080 -1.649995 -1.005912 0.681526 -0.016222 1 0 0 0 0 0 0 520056
0.005447 0.004206 0.124960 -1.579728 -0.832900 0.472822 -0.016253 1 0 0 0 0 0 0 521072
0.005431 0.004193 0.124824 -1.689822 -0.902398 0.681015 -0.016284 1 0 0 0 0 0 0 522069
0.005401 0.004189 0.124694 -1.520221 -1.018491 0.654606 -0.016316 1 0 0 0 0 0 0 523067
0.005389 0.004166 0.124566 -1.730125 -0.779605 0.658575 -0.016347 1 0 0 0 0 0 0 524070
0.005346 0.004141 0.124431 -1.353565 -0.729248 0.787409 -0.016378 1 0 0 0 0 0 0 525066
0.005309 0.004112 0.124312 -1.382437 -0.670700 0.608588 -0.016409 1 0 0 0 0 0 0 526068
0.005287 0.004095 0.124177 -1.577624 -0.811925 0.831428 -0.016441 1 0 0 0 0 0 0 527071
0.005275 0.004085 0.124067 -1.723340 -0.924732 0.551950 -0.016472 1 0 0 0 0 0 0 528070
0.005253 0.004064 0.123957 -1.605561 -0.779043 0.543715 -0.016503 1 0 0 0 0 0 0 529068
0.005225 0.004036 0.123847 -1.525801 -0.683446 0.565776 -0.016534 1 0 0 0 0 0 0 530067
0.005190 0.004024 0.123727 -1.404504 -0.872102 0.736331 -0.016566 1 0 0 0 0 0 0 531067
0.005174 0.003997 0.123602 -1.654570 -0.690451 0.837598 -0.016597 1 0 0 0 0 0 0 532067
0.005151 0.003968 0.123487 -1.571804 -0.631316 0.746483 -0.016628 1 0 0 0 0 0 0 533069
0.005123 0.003936 0.123376 -1.505552 -0.600235 0.717234 -0.016659 1 0 0 0 0 0 0 534066
0.005102 0.003937 0.123263 -1.579159 -1.021578 0.751799 -0.016691 1 0 0 0 0 0 0 535068
0.005075 0.003922 0.123153 -1.514698 -0.839908 0.756455 -0.016721 1 0 0 0 0 0 0 536052
0.005046 0.003897 0.123043 -1.470169 -0.707110 0.773546 -0.016753 1 0 0 0 0 0 0 537068
0.005015 0.003869 0.122933 -1.444538 -0.633797 0.797563 -0.016784 1 0 0 0 0 0 0 538067
0.004984 0.003838 0.122823 -1.429367 -0.593701 0.824315 -0.016815 1 0 0 0 0 0 0 539050
0.004967 0.003821 0.122723 -1.607760 -0.769444 0.735589 -0.016847 1 0 0 0 0 0 0 540069
0.004942 0.003797 0.122616 -1.526333 -0.676650 0.824828 -0.016878 1 0 0 0 0 0 0 541066
0.004914 0.003768 0.122508 -1.467994 -0.610706 0.885245 -0.016909 1 0 0 0 0 0 0 542060
0.004884 0.003737 0.122398 -1.435611 -0.573532 0.926252 -0.016941 1 0 0 0 0 0 0 543062
0.004853 0.003706 0.122289 -1.417315 -0.551944 0.959493 -0.016972 1 0 0 0 0 0 0 544067
0.004836 0.003688 0.122188 -1.593102 -0.735783 0.872572 -0.017003 1 0 0 0 0 0 0 545069
0.004811 0.003664 0.122082 -1.511352 -0.648135 0.963644 -0.017034 1 0 0 0 0 0 0 546066
0.004765 0.003639 0.121984 -1.213741 -0.645909 0.875538 -0.017066 1 0 0 0 0 0 0 547069
0.004740 0.003626 0.121888 -1.456865 -0.781380 0.878467 -0.017097 1 0 0 0 0 0 0 548067
0.004712 0.003603 0.121783 -1.431783 -0.665963 1.015277 -0.017128 1 0 0 0 0 0 0 549068
0.004682 0.003575 0.121675 -1.404472 -0.588938 1.094377 -0.017159 1 0 0 0 0 0 0 550066
0.004665 0.003560 0.121575 -1.573929 -0.742726 1.024271 -0.017191 1 0 0 0 0 0 0 551067
0.004641 0.003536 0.121469 -1.490224 -0.641316 1.122815 -0.017221 1 0 0 0 0 0 0 552051
0.004615 0.003510 0.121391 -1.454353 -0.590613 0.775276 -0.017253 1 0 0 0 0 0 0 553066
0.004586 0.003480 0.121293 -1.405463 -0.537812 1.036216 -0.017284 1 0 0 0 0 0 0 554065
0.004570 0.003464 0.121196 -1.565630 -0.705399 1.065096 -0.017315 1 0 0 0 0 0 0 555058
0.004546 0.003439 0.121091 -1.479637 -0.613121 1.202865 -0.017347 1 0 0 0 0 0 0 556067
0.004524 0.003393 0.120994 -1.495627 -0.311273 1.137687 -0.017378 1 0 0 0 0 0 0 557057
0.004493 0.003373 0.120909 -1.378414 -0.618842 0.994042 -0.017409 1 0 0 0 0 0 0 558066
0.004476 0.003362 0.120817 -1.538802 -0.756731 1.092944 -0.017440 1 0 0 0 0 0 0 559057
0.004451 0.003340 0.120713 -1.458916 -0.631080 1.277404 -0.017472 1 0 0 0 0 0 0 560058
0.004425 0.003315 0.120637 -1.426026 -0.566548 0.962305 -0.017503 1 0 0 0 0 0 0 561065
0.004396 0.003286 0.120539 -1.379998 -0.508127 1.236547 -0.017534 1 0 0 0 0 0 0 562057
0.004362 0.003274 0.120454 -1.303482 -0.731621 1.120171 -0.017566 1 0 0 0 0 0 0 563066
0.004343 0.003267 0.120362 -1.490546 -0.807223 1.219749 -0.017597 1 0 0 0 0 0 0 564062
0.004320 0.003249 0.120289 -1.447646 -0.667370 0.991410 -0.017628 1 0 0 0 0 0 0 565071
0.004292 0.003223 0.120193 -1.384347 -0.555572 1.308452 -0.017659 1 0 0 0 0 0 0 566062
0.004277 0.003209 0.120097 -1.534521 -0.690129 1.356773 -0.017691 1 0 0 0 0 0 0 567077
0.004255 0.003188 0.120023 -1.467387 -0.601259 1.090433 -0.017722 1 0 0 0 0 0 0 568063
0.004242 0.003175 0.119935 -1.574018 -0.709750 1.271911 -0.017754 1 0 0 0 0 0 0 569078
0.004221 0.003154 0.119864 -1.484318 -0.606938 1.086057 -0.017785 1 0 0 0 0 0 0 570088
0.004178 0.003132 0.119779 -1.162212 -0.576537 1.271432 -0.017816 1 0 0 0 0 0 0 571062
0.004159 0.003102 0.119698 -1.462894 -0.461559 1.260799 -0.017847 1 0 0 0 0 0 0 572070
0.004131 0.003090 0.119619 -1.350149 -0.684135 1.257870 -0.017879 1 0 0 0 0 0 0 573080
0.004102 0.003069 0.119551 -1.338635 -0.589722 1.126478 -0.017910 1 0 0 0 0 0 0 574077
0.004068 0.003062 0.119476 -1.258162 -0.751690 1.221968 -0.017941 1 0 0 0 0 0 0 575071
0.004037 0.003043 0.119410 -1.283131 -0.621646 1.139069 -0.017972 1 0 0 0 0 0 0 576071
0.004007 0.003019 0.119346 -1.298272 -0.531301 1.109304 -0.018003 1 0 0 0 0 0 0 577067
0.003973 0.003010 0.119273 -1.228777 -0.714360 1.253274 -0.018034 1 0 0 0 0 0 0 578067
0.003941 0.002990 0.119207 -1.259330 -0.597566 1.188654 -0.018066 1 0 0 0 0 0 0 579066
0.003919 0.002998 0.119143 -1.383947 -0.939132 1.186993 -0.018097 1 0 0 0 0 0 0 580067
0.003912 0.002982 0.119069 -1.585161 -0.670048 1.326123 -0.018128 1 0 0 0 0 0 0 581066
0.003888 0.002978 0.118992 -1.394318 -0.782474 1.397768 -0.018159 1 0 0 0 0 0 0 582065
0.003863 0.002961 0.118925 -1.341303 -0.631645 1.295004 -0.018191 1 0 0 0 0 0 0 583066
0.003836 0.002937 0.118861 -1.315029 -0.531126 1.257594 -0.018222 1 0 0 0 0 0 0 584076
0.003785 0.002933 0.118799 -0.990325 -0.767645 1.251293 -0.018253 1 0 0 0 0 0 0 585071
0.003759 0.002930 0.118746 -1.277330 -0.814116 1.142334 -0.018284 1 0 0 0 0 0 0 586069
0.003732 0.002914 0.118687 -1.284871 -0.639150 1.225074 -0.018316 1 0 0 0 0 0 0 587070
0.003699 0.002909 0.118616 -1.199902 -0.762849 1.420677 -0.018347 1 0 0 0 0 0 0 588067
0.003681 0.002906 0.118560 -1.401015 -0.806018 1.252313 -0.018378 1 0 0 0 0 0 0 589066
0.003659 0.002889 0.118500 -1.344413 -0.634143 1.302082 -0.018409 1 0 0 0 0 0 0 590065
0.003610 0.002888 0.118439 -0.990831 -0.818534 1.337739 -0.018441 1 0 0 0 0 0 0 591065
0.003585 0.002888 0.118387 -1.260926 -0.837794 1.243614 -0.018472 1 0 0 0 0 0 0 592067
0.003559 0.002872 0.118329 -1.260780 -0.650040 1.332408 -0.018503 1 0 0 0 0 0 0 593065
0.003526 0.002867 0.118257 -1.172312 -0.766736 1.530440 -0.018534 1 0 0 0 0 0 0 594051
0.003509 0.002865 0.118201 -1.370492 -0.806276 1.362388 -0.018566 1 0 0 0 0 0 0 595067
0.003469 0.002853 0.118152 -1.079238 -0.692656 1.266094 -0.018597 1 0 0 0 0 0 0 596068
0.003448 0.002846 0.118104 -1.299084 -0.748944 1.260930 -0.018628 1 0 0 0 0 0 0 597066
0.003418 0.002846 0.118036 -1.194317 -0.831933 1.538510 -0.018659 1 0 0 0 0 0 0 598065
0.003402 0.002845 0.117982 -1.372030 -0.840054 1.408783 -0.018691 1 0 0 0 0 0 0 599066
0.003363 0.002835 0.117934 -1.070496 -0.710099 1.327668 -0.018722 1 0 0 0 0 0 0 600067
0.003343 0.002829 0.117886 -1.284658 -0.757909 1.327472 -0.018753 1 0 0 0 0 0 0 601067
0.003318 0.002811 0.117829 -1.250955 -0.605296 1.463319 -0.018784 1 0 0 0 0 0 0 602066
0.003288 0.002806 0.117789 -1.163500 -0.756854 1.264547 -0.018816 1 0 0 0 0 0 0 603064
0.003267 0.002820 0.117733 -1.266645 -1.026349 1.468111 -0.018847 1 0 0 0 0 0 0 604067
0.003242 0.002813 0.117673 -1.230451 -0.768807 1.557978 -0.018878 1 0 0 0 0 0 0 605065
0.003212 0.002813 0.117633 -1.145926 -0.845285 1.331740 -0.018909 1 0 0 0 0 0 0 606066
0.003196 0.002812 0.117587 -1.323734 -0.843609 1.380704 -0.018941 1 0 0 0 0 0 0 607065
0.003156 0.002802 0.117542 -1.025395 -0.711482 1.397845 -0.018972 1 0 0 0 0 0 0 608058
0.003136 0.002796 0.117495 -1.241226 -0.758701 1.434280 -0.019003 1 0 0 0 0 0 0 609073
0.003125 0.002792 0.117448 -1.386687 -0.794241 1.458949 -0.019034 1 0 0 0 0 0 0 610065
0.003106 0.002777 0.117423 -1.303630 -0.642270 1.187756 -0.019066 1 0 0 0 0 0 0 611065
0.003096 0.002768 0.117382 -1.401391 -0.714447 1.360121 -0.019097 1 0 0 0 0 0 0 612067
0.003073 0.002768 0.117349 -1.234041 -0.826914 1.309225 -0.019128 1 0 0 0 0 0 0 613064
0.003061 0.002767 0.117306 -1.357315 -0.832469 1.433105 -0.019159 1 0 0 0 0 0 0 614059
0.003023 0.002756 0.117261 -1.031967 -0.704051 1.478442 -0.019191 1 0 0 0 0 0 0 615064
0.003003 0.002750 0.117215 -1.233557 -0.752815 1.524175 -0.019222 1 0 0 0 0 0 0 616067
0.002975 0.002750 0.117179 -1.138725 -0.848086 1.406445 -0.019253 1 0 0 0 0 0 0 617065
0.002961 0.002750 0.117135 -1.299540 -0.843930 1.504919 -0.019284 1 0 0 0 0 0 0 618063
0.002940 0.002736 0.117111 -1.242136 -0.667235 1.272244 -0.019316 1 0 0 0 0 0 0 619065
0.002930 0.002729 0.117071 -1.355019 -0.726471 1.459092 -0.019347 1 0 0 0 0 0 0 620064
0.002906 0.002729 0.117037 -1.195645 -0.832377 1.413791 -0.019378 1 0 0 0 0 0 0 621055
0.002899 0.002710 0.117005 -1.395167 -0.605103 1.395297 -0.019409 1 0 0 0 0 0 0 622063
0.002877 0.002705 0.116974 -1.219488 -0.747443 1.393896 -0.019440 1 0 0 0 0 0 0 623055
0.002847 0.002706 0.116943 -1.100169 -0.845677 1.400576 -0.019472 1 0 0 0 0 0 0 624063
0.002837 0.002688 0.116912 -1.338647 -0.610635 1.411454 -0.019503 1 0 0 0 0 0 0 625055
0.002814 0.002683 0.116881 -1.184800 -0.748794 1.421497 -0.019534 1 0 0 0 0 0 0 626063
0.002807 0.002663 0.116850 -1.381819 -0.556685 1.433397 -0.019566 1 0 0 0 0 0 0 627064
0.002785 0.002656 0.116819 -1.204902 -0.718447 1.443853 -0.019597 1 0 0 0 0 0 0 628055
0.002762 0.002639 0.116799 -1.157174 -0.597235 1.310733 -0.019628 1 0 0 0 0 0 0 629064
0.002762 0.002644 0.116771 -1.469519 -0.867995 1.418169 -0.019659 1 0 0 0 0 0 0 630054
0.002749 0.002632 0.116751 -1.328775 -0.685608 1.314306 -0.019691 1 0 0 0 0 0 0 631064
0.002742 0.002626 0.116713 -1.385602 -0.728791 1.557619 -0.019722 1 0 0 0 0 0 0 632055
0.002726 0.002609 0.116691 -1.269518 -0.596266 1.389437 -0.019753 1 0 0 0 0 0 0 633073
0.002699 0.002604 0.116663 -1.120275 -0.738476 1.454579 -0.019784 1 0 0 0 0 0 0 634067
0.002691 0.002584 0.116633 -1.338118 -0.544899 1.496975 -0.019816 1 0 0 0 0 0 0 635068
0.002668 0.002577 0.116602 -1.174115 -0.705411 1.519361 -0.019847 1 0 0 0 0 0 0 636080
0.002657 0.002574 0.116592 -1.307879 -0.768994 1.263975 -0.019879 1 0 0 0 0 0 0 637082
0.002656 0.002554 0.116568 -1.452379 -0.553106 1.422931 -0.019910 1 0 0 0 0 0 0 638073
0.002637 0.002548 0.116539 -1.231858 -0.705605 1.507900 -0.019941 1 0 0 0 0 0 0 639068
0.002615 0.002531 0.116520 -1.160850 -0.580979 1.402978 -0.019972 1 0 0 0 0 0 0 640083
0.002608 0.002505 0.116493 -1.358055 -0.435447 1.502435 -0.020003 1 0 0 0 0 0 0 641061
0.002605 0.002492 0.116484 -1.425396 -0.594335 1.285112 -0.020035 1 0 0 0 0 0 0 642077
0.002585 0.002489 0.116460 -1.208040 -0.739304 1.457601 -0.020066 1 0 0 0 0 0 0 643074
0.002563 0.002474 0.116443 -1.143875 -0.592778 1.404368 -0.020097 1 0 0 0 0 0 0 644079
0.002569 0.002462 0.116426 -1.520015 -0.619694 1.396441 -0.020128 1 0 0 0 0 0 0 645073
0.002559 0.002443 0.116411 -1.347660 -0.516177 1.381388 -0.020160 1 0 0 0 0 0 0 646075
0.002536 0.002436 0.116385 -1.150781 -0.678329 1.522733 -0.020191 1 0 0 0 0 0 0 647075
0.002511 0.002420 0.116367 -1.110241 -0.554643 1.448941 -0.020222 1 0 0 0 0 0 0 648078
0.002499 0.002411 0.116361 -1.266458 -0.652439 1.288044 -0.020253 1 0 0 0 0 0 0 649074
0.002498 0.002389 0.116338 -1.420008 -0.473386 1.492724 -0.020285 1 0 0 0 0 0 0 650076
0.002484 0.002365 0.116321 -1.276086 -0.417012 1.451066 -0.020316 1 0 0 0 0 0 0 651078
0.002477 0.002352 0.116315 -1.352936 -0.572300 1.302029 -0.020347 1 0 0 0 0 0 0 652081
0.002461 0.002332 0.116303 -1.231603 -0.483039 1.366433 -0.020378 1 0 0 0 0 0 0 653074
0.002440 0.002309 0.116290 -1.152955 -0.419030 1.404002 -0.020410 1 0 0 0 0 0 0 654073
0.002442 0.002310 0.116263 -1.444307 -0.736969 1.582545 -0.020440 1 0 0 0 0 0 0 655045
0.002430 0.002297 0.116245 -1.294216 -0.581811 1.507302 -0.020472 1 0 0 0 0 0 0 656076
0.002411 0.002277 0.116229 -1.185923 -0.468417 1.472039 -0.020503 1 0 0 0 0 0 0 657073
0.002401 0.002267 0.116223 -1.299316 -0.588323 1.335048 -0.020535 1 0 0 0 0 0 0 658073
0.002384 0.002248 0.116212 -1.198555 -0.481157 1.405044 -0.020566 1 0 0 0 0 0 0 659075
0.002375 0.002239 0.116208 -1.304178 -0.591982 1.316417 -0.020597 1 0 0 0 0 0 0 660058
0.002358 0.002221 0.116197 -1.198873 -0.479572 1.404355 -0.020628 1 0 0 0 0 0 0 661072
0.002367 0.002207 0.116183 -1.534880 -0.529546 1.466304 -0.020660 1 0 0 0 0 0 0 662076
0.002358 0.002187 0.116168 -1.341892 -0.439218 1.478933 -0.020691 1 0 0 0 0 0 0 663076
0.002354 0.002177 0.116163 -1.380233 -0.562714 1.358004 -0.020722 1 0 0 0 0 0 0 664072
0.002339 0.002158 0.116152 -1.239051 -0.456963 1.433877 -0.020753 1 0 0 0 0 0 0 665075
0.002332 0.002149 0.116148 -1.323991 -0.568172 1.347022 -0.020785 1 0 0 0 0 0 0 666081
0.002315 0.002130 0.116137 -1.208471 -0.456154 1.435856 -0.020816 1 0 0 0 0 0 0 667071
0.002307 0.002121 0.116133 -1.306472 -0.564222 1.353455 -0.020847 1 0 0 0 0 0 0 668076
0.002307 0.002099 0.116111 -1.430281 -0.392692 1.588330 -0.020878 1 0 0 0 0 0 0 669073
0.002307 0.002088 0.116104 -1.444951 -0.523165 1.428884 -0.020910 1 0 0 0 0 0 0 670076
0.002295 0.002068 0.116092 -1.273434 -0.425360 1.480573 -0.020941 1 0 0 0 0 0 0 671072
0.002288 0.002059 0.116087 -1.340930 -0.540487 1.384050 -0.020972 1 0 0 0 0 0 0 672077
0.002272 0.002040 0.116076 -1.216572 -0.430617 1.469828 -0.021003 1 0 0 0 0 0 0 673062
0.002264 0.002031 0.116073 -1.309911 -0.539424 1.386103 -0.021035 1 0 0 0 0 0 0 674074
0.002247 0.002013 0.116062 -1.198880 -0.426548 1.476510 -0.021066 1 0 0 0 0 0 0 675073
0.002256 0.002000 0.116047 -1.531465 -0.475828 1.538565 -0.021097 1 0 0 0 0 0 0 676076
0.002248 0.001979 0.116032 -1.337269 -0.385358 1.552148 -0.021128 1 0 0 0 0 0 0 677072
0.002244 0.001969 0.116027 -1.374489 -0.508084 1.430950 -0.021160 1 0 0 0 0 0 0 678074
0.002229 0.001951 0.116016 -1.233189 -0.402533 1.507565 -0.021191 1 0 0 0 0 0 0 679073
0.002222 0.001941 0.116012 -1.317521 -0.513118 1.420301 -0.021222 1 0 0 0 0 0 0 680076
0.002218 0.001937 0.116011 -1.375249 -0.584332 1.380383 -0.021253 1 0 0 0 0 0 0 681074
0.002221 0.001916 0.115990 -1.465864 -0.380847 1.640756 -0.021285 1 0 0 0 0 0 0 682074
0.002222 0.001906 0.115983 -1.462352 -0.493141 1.490513 -0.021316 1 0 0 0 0 0 0 683072
0.002210 0.001888 0.115971 -1.282101 -0.386700 1.546211 -0.021347 1 0 0 0 0 0 0 684077
0.002204 0.001879 0.115966 -1.344719 -0.496883 1.450469 -0.021378 1 0 0 0 0 0 0 685053
0.002201 0.001874 0.115965 -1.391404 -0.567898 1.407606 -0.021409 1 0 0 0 0 0 0 686068
0.002187 0.001858 0.115955 -1.243875 -0.422289 1.522847 -0.021440 1 0 0 0 0 0 0 687057
0.002180 0.001850 0.115951 -1.324010 -0.511336 1.449631 -0.021472 1 0 0 0 0 0 0 688061
0.002163 0.001833 0.115940 -1.206670 -0.389008 1.544426 -0.021503 1 0 0 0 0 0 0 689052
0.002172 0.001820 0.115926 -1.535685 -0.433147 1.607402 -0.021534 1 0 0 0 0 0 0 690061
0.002177 0.001813 0.115921 -1.512962 -0.522906 1.492132 -0.021565 1 0 0 0 0 0 0 691052
0.002167 0.001796 0.115910 -1.309981 -0.391356 1.570395 -0.021597 1 0 0 0 0 0 0 692062
0.002161 0.001788 0.115906 -1.359853 -0.487403 1.483092 -0.021628 1 0 0 0 0 0 0 693052
0.002146 0.001770 0.115895 -1.227219 -0.368665 1.573234 -0.021659 1 0 0 0 0 0 0 694053
0.002138 0.001761 0.115891 -1.315706 -0.472104 1.490161 -0.021690 1 0 0 0 0 0 0 695059
0.002134 0.001757 0.115890 -1.375521 -0.539734 1.451692 -0.021722 1 0 0 0 0 0 0 696058
0.002137 0.001737 0.115869 -1.467566 -0.335144 1.713276 -0.021753 1 0 0 0 0 0 0 697067
0.002139 0.001727 0.115861 -1.464364 -0.445913 1.562969 -0.021784 1 0 0 0 0 0 0 698062
0.002126 0.001708 0.115849 -1.284689 -0.339236 1.619414 -0.021816 1 0 0 0 0 0 0 699086
0.002120 0.001699 0.115845 -1.347154 -0.448681 1.523396 -0.021847 1 0 0 0 0 0 0 700070
0.002117 0.001694 0.115844 -1.393666 -0.519282 1.480430 -0.021878 1 0 0 0 0 0 0 701071
0.002103 0.001679 0.115833 -1.246434 -0.373950 1.596380 -0.021909 1 0 0 0 0 0 0 702057
0.002096 0.001671 0.115830 -1.326292 -0.462499 1.522906 -0.021941 1 0 0 0 0 0 0 703081
0.002080 0.001653 0.115819 -1.209139 -0.340365 1.618296 -0.021972 1 0 0 0 0 0 0 704065
0.002071 0.001644 0.115815 -1.305123 -0.441705 1.536677 -0.022004 1 0 0 0 0 0 0 705078
0.002085 0.001636 0.115803 -1.601299 -0.450735 1.642888 -0.022034 1 0 0 0 0 0 0 706067
0.002079 0.001618 0.115789 -1.376412 -0.326276 1.683557 -0.022066 1 0 0 0 0 0 0 707080
0.002076 0.001609 0.115784 -1.396240 -0.429529 1.571549 -0.022097 1 0 0 0 0 0 0 708076
0.002074 0.001605 0.115783 -1.419333 -0.497184 1.522103 -0.022128 1 0 0 0 0 0 0 709074
0.002061 0.001589 0.115773 -1.260362 -0.350648 1.636164 -0.022160 1 0 0 0 0 0 0 710074
0.002054 0.001581 0.115769 -1.334009 -0.438231 1.561695 -0.022191 1 0 0 0 0 0 0 711072
0.002051 0.001577 0.115768 -1.386336 -0.497835 1.526287 -0.022222 1 0 0 0 0 0 0 712075
0.002036 0.001562 0.115758 -1.242332 -0.347365 1.645359 -0.022253 1 0 0 0 0 0 0 713073
0.002029 0.001554 0.115754 -1.323442 -0.432933 1.572530 -0.022285 1 0 0 0 0 0 0 714073
0.002025 0.001550 0.115753 -1.379516 -0.491512 1.537668 -0.022316 1 0 0 0 0 0 0 715080
0.002028 0.001530 0.115732 -1.470112 -0.283179 1.801256 -0.022347 1 0 0 0 0 0 0 716071
0.002030 0.001520 0.115725 -1.465731 -0.390990 1.651137 -0.022379 1 0 0 0 0 0 0 717077
0.002030 0.001516 0.115722 -1.458098 -0.465191 1.577369 -0.022410 1 0 0 0 0 0 0 718075
0.002018 0.001500 0.115712 -1.281904 -0.322421 1.682391 -0.022441 1 0 0 0 0 0 0 719070
0.002012 0.001492 0.115708 -1.346468 -0.411564 1.604485 -0.022472 1 0 0 0 0 0 0 720075
0.001996 0.001474 0.115697 -1.221975 -0.290135 1.699097 -0.022503 1 0 0 0 0 0 0 721070
0.001988 0.001465 0.115693 -1.313780 -0.391176 1.616670 -0.022535 1 0 0 0 0 0 0 722073
0.001984 0.001461 0.115692 -1.375217 -0.457567 1.578423 -0.022566 1 0 0 0 0 0 0 723071
0.001982 0.001459 0.115692 -1.408131 -0.492456 1.565675 -0.022597 1 0 0 0 0 0 0 724071
0.001968 0.001444 0.115682 -1.253438 -0.328642 1.693972 -0.022627 1 0 0 0 0 0 0 725042
0.001961 0.001437 0.115678 -1.328887 -0.407030 1.624062 -0.022660 1 0 0 0 0 0 0 726072
0.001958 0.001433 0.115677 -1.382058 -0.462010 1.590183 -0.022691 1 0 0 0 0 0 0 727070
0.001943 0.001418 0.115667 -1.238836 -0.309606 1.710455 -0.022722 1 0 0 0 0 0 0 728074
0.001936 0.001410 0.115663 -1.319891 -0.393666 1.637533 -0.022753 1 0 0 0 0 0 0 729073
0.001933 0.001407 0.115662 -1.375812 -0.451457 1.602574 -0.022784 1 0 0 0 0 0 0 730043
0.001931 0.001405 0.115662 -1.406060 -0.482077 1.591016 -0.022815 1 0 0 0 0 0 0 731061
0.001917 0.001390 0.115652 -1.250223 -0.316286 1.720092 -0.022847 1 0 0 0 0 0 0 732073
0.001910 0.001383 0.115648 -1.324820 -0.393441 1.650133 -0.022878 1 0 0 0 0 0 0 733071
0.001907 0.001379 0.115647 -1.377568 -0.447796 1.616255 -0.022910 1 0 0 0 0 0 0 734071
0.001892 0.001364 0.115637 -1.234253 -0.295231 1.736813 -0.022941 1 0 0 0 0 0 0 735072
0.001885 0.001356 0.115633 -1.315081 -0.378996 1.663782 -0.022972 1 0 0 0 0 0 0 736073
0.001882 0.001353 0.115632 -1.370944 -0.436639 1.628842 -0.023003 1 0 0 0 0 0 0 737072
0.001867 0.001337 0.115622 -1.229230 -0.285772 1.749171 -0.023035 1 0 0 0 0 0 0 738071
0.001860 0.001329 0.115619 -1.310767 -0.370296 1.675944 -0.023066 1 0 0 0 0 0 0 739066
0.001856 0.001326 0.115617 -1.367116 -0.428357 1.641111 -0.023099 1 0 0 0 0 0 0 740145
0.001854 0.001324 0.115617 -1.397417 -0.459059 1.629487 -0.023131 1 0 0 0 0 0 0 741142
0.001841 0.001309 0.115607 -1.241813 -0.293523 1.758985 -0.023162 1 0 0 0 0 0 0 742152
0.001834 0.001302 0.115604 -1.316201 -0.370482 1.688830 -0.023193 1 0 0 0 0 0 0 743139
0.001830 0.001298 0.115602 -1.368863 -0.424717 1.654879 -0.023224 1 0 0 0 0 0 0 744139
0.001829 0.001297 0.115602 -1.397392 -0.453539 1.643646 -0.023256 1 0 0 0 0 0 0 745146
0.001815 0.001282 0.115592 -1.240931 -0.287110 1.773372 -0.023287 1 0 0 0 0 0 0 746138
0.001808 0.001275 0.115589 -1.314854 -0.363546 1.703243 -0.023318 1 0 0 0 0 0 0 747144
0.001805 0.001272 0.115587 -1.367260 -0.417506 1.669299 -0.023349 1 0 0 0 0 0 0 748147
0.001790 0.001256 0.115577 -1.223993 -0.265015 1.790401 -0.023381 1 0 0 0 0 0 0 749145
0.001783 0.001249 0.115574 -1.304415 -0.348389 1.717061 -0.023411 1 0 0 0 0 0 0 750115
0.001780 0.001245 0.115572 -1.360127 -0.405824 1.682064 -0.023443 1 0 0 0 0 0 0 751136
0.001778 0.001243 0.115572 -1.390173 -0.436245 1.670522 -0.023475 1 0 0 0 0 0 0 752159
0.001777 0.001242 0.115572 -1.406101 -0.451801 1.667836 -0.023505 1 0 0 0 0 0 0 753120
0.001764 0.001228 0.115562 -1.243478 -0.278825 1.800957 -0.023537 1 0 0 0 0 0 0 754136
0.001757 0.001221 0.115559 -1.314068 -0.351743 1.731706 -0.023567 1 0 0 0 0 0 0 755122
0.001754 0.001218 0.115557 -1.364827 -0.403954 1.698083 -0.023599 1 0 0 0 0 0 0 756136
0.001752 0.001216 0.115557 -1.392358 -0.431722 1.686935 -0.023630 1 0 0 0 0 0 0 757121
0.001739 0.001201 0.115547 -1.235629 -0.264995 1.817187 -0.023662 1 0 0 0 0 0 0 758135
0.001732 0.001194 0.115544 -1.309065 -0.340942 1.746853 -0.023692 1 0 0 0 0 0 0 759120
0.001729 0.001191 0.115542 -1.361256 -0.394652 1.712865 -0.023724 1 0 0 0 0 0 0 760137
0.001727 0.001189 0.115542 -1.389513 -0.423179 1.701630 -0.023755 1 0 0 0 0 0 0 761138
0.001726 0.001188 0.115542 -1.404603 -0.437826 1.699134 -0.023786 1 0 0 0 0 0 0 762122
0.001726 0.001188 0.115542 -1.413087 -0.445446 1.699793 -0.023818 1 0 0 0 0 0 0 763135
0.001713 0.001174 0.115532 -1.246757 -0.268575 1.834243 -0.023849 1 0 0 0 0 0 0 764123
0.001706 0.001167 0.115528 -1.315383 -0.339360 1.765311 -0.023880 1 0 0 0 0 0 0 765134
0.001703 0.001164 0.115527 -1.365067 -0.390468 1.731731 -0.023911 1 0 0 0 0 0 0 766120
0.001701 0.001162 0.115527 -1.392135 -0.417704 1.720673 -0.023943 1 0 0 0 0 0 0 767134
0.001688 0.001148 0.115517 -1.235093 -0.250776 1.851036 -0.023972 1 0 0 0 0 0 0 768056
0.001681 0.001141 0.115513 -1.308304 -0.326436 1.780650 -0.024003 1 0 0 0 0 0 0 769064
0.001678 0.001137 0.115512 -1.360284 -0.379983 1.746569 -0.024034 1 0 0 0 0 0 0 770056
0.001676 0.001135 0.115512 -1.388475 -0.408421 1.735334 -0.024066 1 0 0 0 0 0 0 771063
0.001675 0.001134 0.115512 -1.403520 -0.423022 1.732871 -0.024097 1 0 0 0 0 0 0 772055
0.001675 0.001134 0.115512 -1.411974 -0.430591 1.733526 -0.024128 1 0 0 0 0 0 0 773063
0.001675 0.001134 0.115512 -1.417073 -0.434652 1.735210 -0.024159 1 0 0 0 0 0 0 774056
0.001675 0.001134 0.115512 -1.420570 -0.436972 1.737284 -0.024191 1 0 0 0 0 0 0 775063
0.001662 0.001120 0.115502 -1.251875 -0.257551 1.872576 -0.024222 1 0 0 0 0 0 0 776064
0.001655 0.001113 0.115498 -1.319086 -0.326860 1.803675 -0.024253 1 0 0 0 0 0 0 777063
0.001652 0.001110 0.115497 -1.368110 -0.377234 1.770146 -0.024285 1 0 0 0 0 0 0 778074
0.001651 0.001108 0.115497 -1.394781 -0.404083 1.759075 -0.024316 1 0 0 0 0 0 0 779073
0.001650 0.001107 0.115497 -1.409040 -0.417865 1.756631 -0.024346 1 0 0 0 0 0 0 780045
0.001649 0.001107 0.115497 -1.417099 -0.425024 1.757308 -0.024378 1 0 0 0 0 0 0 781046
0.001649 0.001107 0.115497 -1.422244 -0.428947 1.759270 -0.024412 1 0 0 0 0 0 0 782164
0.001636 0.001093 0.115487 -1.254125 -0.250298 1.894404 -0.024441 1 0 0 0 0 0 0 783071
0.001630 0.001086 0.115483 -1.321617 -0.319901 1.825399 -0.024472 1 0 0 0 0 0 0 784064
0.001627 0.001083 0.115482 -1.370776 -0.370413 1.791846 -0.024503 1 0 0 0 0 0 0 785077
0.001625 0.001081 0.115482 -1.397513 -0.397324 1.780759 -0.024535 1 0 0 0 0 0 0 786072
0.001624 0.001081 0.115482 -1.411838 -0.411152 1.778377 -0.024566 1 0 0 0 0 0 0 787071
0.001624 0.001080 0.115482 -1.419903 -0.418320 1.779053 -0.024597 1 0 0 0 0 0 0 788070
0.001624 0.001080 0.115482 -1.424826 -0.422173 1.780766 -0.024628 1 0 0 0 0 0 0 789069
0.001624 0.001080 0.115482 -1.428196 -0.424381 1.782838 -0.024659 1 0 0 0 0 0 0 790068
0.001624 0.001080 0.115482 -1.430777 -0.425739 1.785039 -0.024691 1 0 0 0 0 0 0 791068
0.001624 0.001080 0.115482 -1.432977 -0.426687 1.787277 -0.024722 1 0 0 0 0 0 0 792070
0.001624 0.001080 0.115482 -1.434986 -0.427435 1.789522 -0.024753 1 0 0 0 0 0 0 793071
0.001624 0.001080 0.115482 -1.436901 -0.428084 1.791791 -0.024785 1 0 0 0 0 0 0 794072
0.001624 0.001080 0.115482 -1.438751 -0.428659 1.794037 -0.024816 1 0 0 0 0 0 0 795065
0.001624 0.001080 0.115482 -1.440538 -0.429217 1.796239 -0.024846 1 0 0 0 0 0 0 796042
0.001624 0.001080 0.115482 -1.442417 -0.429791 1.798567 -0.024878 1 0 0 0 0 0 0 797070
0.001624 0.001080 0.115482 -1.444235 -0.430340 1.800817 -0.024909 1 0 0 0 0 0 0 798068
0.001624 0.001080 0.115482 -1.446001 -0.430867 1.803017 -0.024940 1 0 0 0 0 0 0 799042
0.001624 0.001080 0.115482 -1.447865 -0.431423 1.805341 -0.024972 1 0 0 0 0 0 0 800071
0.001624 0.001080 0.115482 -1.449677 -0.431963 1.807600 -0.025003 1 0 0 0 0 0 0 801071
0.001624 0.001080 0.115482 -1.451482 -0.432500 1.809850 -0.025034 1 0 0 0 0 0 0 802067
0.001624 0.001080 0.115482 -1.453299 -0.433042 1.812116 -0.025066 1 0 0 0 0 0 0 803070
0.001624 0.001080 0.115482 -1.455109 -0.433581 1.814373 -0.025097 1 0 0 0 0 0 0 804069
0.001624 0.001080 0.115482 -1.456923 -0.434122 1.816635 -0.025128 1 0 0 0 0 0 0 805070
0.001624 0.001080 0.115482 -1.458725 -0.434653 1.818898 -0.025160 1 0 0 0 0 0 0 806069
0.001624 0.001080 0.115482 -1.460536 -0.435198 1.821143 -0.025191 1 0 0 0 0 0 0 807065
0.001624 0.001080 0.115482 -1.462305 -0.435725 1.823347 -0.025221 1 0 0 0 0 0 0 808041
0.001624 0.001080 0.115482 -1.464166 -0.436280 1.825667 -0.025253 1 0 0 0 0 0 0 809068
0.001624 0.001080 0.115482 -1.465971 -0.436818 1.827917 -0.025284 1 0 0 0 0 0 0 810064
0.001624 0.001080 0.115482 -1.467797 -0.437362 1.830194 -0.025316 1 0 0 0 0 0 0 811072
0.001624 0.001080 0.115482 -1.469605 -0.437901 1.832449 -0.025347 1 0 0 0 0 0 0 812070
0.001624 0.001080 0.115482 -1.471425 -0.438437 1.834710 -0.025378 1 0 0 0 0 0 0 813068
0.001624 0.001080 0.115482 -1.473174 -0.438963 1.836898 -0.025409 1 0 0 0 0 0 0 814039
0.001624 0.001080 0.115482 -1.475041 -0.439520 1.839227 -0.025441 1 0 0 0 0 0 0 815070
0.001624 0.001080 0.115482 -1.476857 -0.440061 1.841490 -0.025472 1 0 0 0 0 0 0 816072
0.001624 0.001080 0.115482 -1.478645 -0.440594 1.843720 -0.025503 1 0 0 0 0 0 0 817059
0.001624 0.001080 0.115482 -1.480473 -0.441139 1.846000 -0.025534 1 0 0 0 0 0 0 818068
0.001618 0.001097 0.115471 -1.411076 -0.673440 1.989734 -0.025566 1 0 0 0 0 0 0 819068
0.001616 0.001106 0.115467 -1.440317 -0.588265 1.916605 -0.025597 1 0 0 0 0 0 0 820071
0.001615 0.001110 0.115466 -1.461564 -0.525411 1.880904 -0.025628 1 0 0 0 0 0 0 821069
0.001614 0.001112 0.115466 -1.473476 -0.492085 1.869048 -0.025659 1 0 0 0 0 0 0 822068
0.001614 0.001113 0.115466 -1.480313 -0.475428 1.866415 -0.025691 1 0 0 0 0 0 0 823070
0.001613 0.001114 0.115466 -1.484605 -0.467341 1.866999 -0.025722 1 0 0 0 0 0 0 824071
0.001613 0.001114 0.115466 -1.487641 -0.463558 1.868693 -0.025753 1 0 0 0 0 0 0 825069
0.001608 0.001132 0.115455 -1.418869 -0.693640 2.012385 -0.025784 1 0 0 0 0 0 0 826069
0.001605 0.001140 0.115451 -1.448333 -0.607479 1.939064 -0.025815 1 0 0 0 0 0 0 827039
0.001604 0.001145 0.115450 -1.469768 -0.544171 1.903419 -0.025847 1 0 0 0 0 0 0 828070
0.001604 0.001147 0.115450 -1.481734 -0.510612 1.891538 -0.025878 1 0 0 0 0 0 0 829062
0.001603 0.001148 0.115450 -1.488574 -0.493827 1.888870 -0.025909 1 0 0 0 0 0 0 830052
0.001598 0.001166 0.115439 -1.421726 -0.717306 2.031241 -0.025941 1 0 0 0 0 0 0 831062
0.001595 0.001175 0.115435 -1.452125 -0.627982 1.957412 -0.025971 1 0 0 0 0 0 0 832049
0.001594 0.001179 0.115434 -1.473959 -0.563080 1.921508 -0.026003 1 0 0 0 0 0 0 833056
0.001593 0.001182 0.115434 -1.486144 -0.528724 1.909574 -0.026034 1 0 0 0 0 0 0 834047
0.001587 0.001200 0.115423 -1.421980 -0.743096 2.048828 -0.026065 1 0 0 0 0 0 0 835056
0.001585 0.001209 0.115420 -1.453676 -0.649315 1.973844 -0.026096 1 0 0 0 0 0 0 836049
0.001583 0.001214 0.115418 -1.476162 -0.582193 1.937541 -0.026128 1 0 0 0 0 0 0 837055
0.001583 0.001216 0.115418 -1.488659 -0.546723 1.925488 -0.026159 1 0 0 0 0 0 0 838048
0.001577 0.001235 0.115407 -1.424677 -0.760455 2.064824 -0.026190 1 0 0 0 0 0 0 839056
0.001574 0.001244 0.115403 -1.456434 -0.666502 1.989795 -0.026222 1 0 0 0 0 0 0 840054
0.001573 0.001248 0.115402 -1.478938 -0.599307 1.953472 -0.026253 1 0 0 0 0 0 0 841063
0.001550 0.001272 0.115402 -1.186349 -0.852455 1.939857 -0.026284 1 0 0 0 0 0 0 842063
0.001538 0.001284 0.115402 -1.306863 -0.727406 1.938147 -0.026316 1 0 0 0 0 0 0 843065
0.001532 0.001290 0.115402 -1.394618 -0.640034 1.939141 -0.026347 1 0 0 0 0 0 0 844076
0.001529 0.001293 0.115402 -1.441982 -0.594125 1.940918 -0.026378 1 0 0 0 0 0 0 845054
0.001522 0.001312 0.115391 -1.395821 -0.802476 2.085412 -0.026409 1 0 0 0 0 0 0 846066
0.001519 0.001321 0.115388 -1.436361 -0.706148 2.011870 -0.026440 1 0 0 0 0 0 0 847051
0.001517 0.001326 0.115386 -1.463307 -0.637788 1.976064 -0.026472 1 0 0 0 0 0 0 848069
0.001517 0.001328 0.115386 -1.478015 -0.601719 1.964159 -0.026503 1 0 0 0 0 0 0 849055
0.001511 0.001347 0.115375 -1.415249 -0.814871 2.104037 -0.026534 1 0 0 0 0 0 0 850069
0.001508 0.001356 0.115372 -1.447432 -0.721072 2.028831 -0.026566 1 0 0 0 0 0 0 851069
0.001507 0.001361 0.115370 -1.470126 -0.653958 1.992422 -0.026597 1 0 0 0 0 0 0 852069
0.001501 0.001380 0.115359 -1.411709 -0.849522 2.122880 -0.026627 1 0 0 0 0 0 0 853039
0.001498 0.001390 0.115356 -1.446133 -0.746873 2.044410 -0.026659 1 0 0 0 0 0 0 854069
0.001496 0.001395 0.115354 -1.469895 -0.675295 2.006836 -0.026691 1 0 0 0 0 0 0 855069
0.001490 0.001415 0.115343 -1.412079 -0.868536 2.137096 -0.026722 1 0 0 0 0 0 0 856069
0.001488 0.001425 0.115339 -1.446683 -0.764823 2.058374 -0.026753 1 0 0 0 0 0 0 857068
0.001469 0.001434 0.115349 -1.236195 -0.750304 1.877291 -0.026784 1 0 0 0 0 0 0 858043
0.001459 0.001438 0.115352 -1.335564 -0.690197 1.941260 -0.026816 1 0 0 0 0 0 0 859071
0.001462 0.001471 0.115352 -1.507503 -1.067915 1.986355 -0.026846 1 0 0 0 0 0 0 860044
0.001463 0.001488 0.115352 -1.509101 -0.897703 1.996225 -0.026878 1 0 0 0 0 0 0 861070
0.001464 0.001496 0.115353 -1.502167 -0.777031 2.000247 -0.026909 1 0 0 0 0 0 0 862055
0.001459 0.001517 0.115342 -1.427865 -0.944197 2.146164 -0.026941 1 0 0 0 0 0 0 863067
0.001457 0.001528 0.115338 -1.454055 -0.827706 2.072571 -0.026972 1 0 0 0 0 0 0 864070
0.001455 0.001533 0.115337 -1.473741 -0.749272 2.036654 -0.027003 1 0 0 0 0 0 0 865066
0.001455 0.001536 0.115337 -1.484839 -0.708205 2.024764 -0.027034 1 0 0 0 0 0 0 866068
0.001449 0.001555 0.115326 -1.420382 -0.918338 2.165370 -0.027066 1 0 0 0 0 0 0 867068
0.001446 0.001564 0.115322 -1.451507 -0.823806 2.089871 -0.027097 1 0 0 0 0 0 0 868070
0.001428 0.001573 0.115332 -1.239106 -0.814138 1.910104 -0.027128 1 0 0 0 0 0 0 869068
0.001418 0.001577 0.115335 -1.337603 -0.756213 1.974226 -0.027159 1 0 0 0 0 0 0 870068
0.001413 0.001580 0.115336 -1.408561 -0.722826 2.009800 -0.027191 1 0 0 0 0 0 0 871067
0.001406 0.001598 0.115326 -1.376304 -0.936692 2.168044 -0.027222 1 0 0 0 0 0 0 872058
0.001402 0.001607 0.115322 -1.423772 -0.844266 2.098524 -0.027253 1 0 0 0 0 0 0 873067
0.001400 0.001612 0.115321 -1.454145 -0.777948 2.063989 -0.027284 1 0 0 0 0 0 0 874067
0.001395 0.001632 0.115341 -1.407437 -0.982579 1.776453 -0.027316 1 0 0 0 0 0 0 875068
0.001392 0.001642 0.115348 -1.438408 -0.874576 1.920867 -0.027347 1 0 0 0 0 0 0 876068
0.001390 0.001647 0.115350 -1.461029 -0.800993 1.995354 -0.027378 1 0 0 0 0 0 0 877068
0.001384 0.001666 0.115340 -1.403343 -0.993401 2.168196 -0.027409 1 0 0 0 0 0 0 878065
0.001381 0.001676 0.115337 -1.437935 -0.890347 2.103536 -0.027441 1 0 0 0 0 0 0 879065
0.001380 0.001681 0.115336 -1.461876 -0.818753 2.070648 -0.027472 1 0 0 0 0 0 0 880067
0.001379 0.001684 0.115335 -1.475121 -0.781135 2.059775 -0.027503 1 0 0 0 0 0 0 881066
0.001361 0.001689 0.115346 -1.247648 -0.820411 1.914521 -0.027534 1 0 0 0 0 0 0 882069
0.001352 0.001692 0.115349 -1.338436 -0.788978 1.991302 -0.027566 1 0 0 0 0 0 0 883067
0.001348 0.001693 0.115351 -1.405509 -0.769149 2.031261 -0.027597 1 0 0 0 0 0 0 884055
0.001358 0.001707 0.115361 -1.613849 -0.941449 1.914583 -0.027628 1 0 0 0 0 0 0 885065
0.001363 0.001714 0.115364 -1.569066 -0.868736 1.992502 -0.027659 1 0 0 0 0 0 0 886068
0.001366 0.001718 0.115366 -1.532955 -0.817476 2.032010 -0.027691 1 0 0 0 0 0 0 887068
0.001344 0.001741 0.115366 -1.208559 -1.079269 2.049115 -0.027722 1 0 0 0 0 0 0 888071
0.001334 0.001753 0.115366 -1.313296 -0.959600 2.055794 -0.027753 1 0 0 0 0 0 0 889067
0.001328 0.001758 0.115366 -1.393123 -0.875163 2.059431 -0.027784 1 0 0 0 0 0 0 890068
0.001326 0.001761 0.115366 -1.436553 -0.830887 2.062159 -0.027816 1 0 0 0 0 0 0 891070
0.001324 0.001763 0.115366 -1.459313 -0.808907 2.064533 -0.027846 1 0 0 0 0 0 0 892037
0.001319 0.001781 0.115387 -1.408101 -1.038663 1.791192 -0.027878 1 0 0 0 0 0 0 893068
0.001316 0.001791 0.115394 -1.437145 -0.942935 1.939962 -0.027909 1 0 0 0 0 0 0 894053
0.001315 0.001795 0.115396 -1.458804 -0.875640 2.015935 -0.027941 1 0 0 0 0 0 0 895061
0.001314 0.001797 0.115397 -1.471368 -0.840872 2.045576 -0.027972 1 0 0 0 0 0 0 896053
0.001314 0.001798 0.115397 -1.478682 -0.823953 2.057409 -0.028003 1 0 0 0 0 0 0 897059
0.001313 0.001799 0.115397 -1.483198 -0.815972 2.062935 -0.028034 1 0 0 0 0 0 0 898051
0.001296 0.001804 0.115408 -1.250861 -0.870620 1.923571 -0.028065 1 0 0 0 0 0 0 899059
0.001287 0.001806 0.115411 -1.339583 -0.846741 2.002067 -0.028096 1 0 0 0 0 0 0 900052
0.001283 0.001807 0.115413 -1.405678 -0.830788 2.042615 -0.028128 1 0 0 0 0 0 0 901060
0.001280 0.001807 0.115413 -1.441768 -0.823009 2.059097 -0.028159 1 0 0 0 0 0 0 902051
0.001279 0.001808 0.115413 -1.460937 -0.819640 2.066332 -0.028190 1 0 0 0 0 0 0 903058
0.001261 0.001812 0.115424 -1.235719 -0.876633 1.927594 -0.028221 1 0 0 0 0 0 0 904051
0.001265 0.001828 0.115437 -1.500030 -1.036332 1.873196 -0.028253 1 0 0 0 0 0 0 905059
0.001267 0.001836 0.115442 -1.503796 -0.952534 1.984336 -0.028284 1 0 0 0 0 0 0 906050
0.001267 0.001839 0.115443 -1.494142 -0.895522 2.036375 -0.028316 1 0 0 0 0 0 0 907066
0.001250 0.001846 0.115454 -1.253262 -0.924447 1.914095 -0.028347 1 0 0 0 0 0 0 908058
0.001242 0.001849 0.115458 -1.337943 -0.887621 1.998393 -0.028378 1 0 0 0 0 0 0 909069
0.001237 0.001850 0.115460 -1.401946 -0.865172 2.040805 -0.028409 1 0 0 0 0 0 0 910039
0.001235 0.001851 0.115460 -1.437042 -0.854239 2.057968 -0.028440 1 0 0 0 0 0 0 911051
0.001234 0.001851 0.115460 -1.455681 -0.849298 2.065423 -0.028472 1 0 0 0 0 0 0 912058
0.001216 0.001856 0.115471 -1.229897 -0.905621 1.926890 -0.028503 1 0 0 0 0 0 0 913067
0.001207 0.001858 0.115474 -1.322275 -0.882497 2.005413 -0.028535 1 0 0 0 0 0 0 914072
0.001202 0.001859 0.115476 -1.390132 -0.866890 2.045882 -0.028565 1 0 0 0 0 0 0 915057
0.001200 0.001860 0.115476 -1.427142 -0.859359 2.062377 -0.028597 1 0 0 0 0 0 0 916071
0.001194 0.001878 0.115497 -1.382521 -1.097039 1.793933 -0.028628 1 0 0 0 0 0 0 917066
0.001191 0.001887 0.115504 -1.415582 -1.004876 1.944017 -0.028659 1 0 0 0 0 0 0 918068
0.001190 0.001891 0.115506 -1.439137 -0.939367 2.020292 -0.028690 1 0 0 0 0 0 0 919037
0.001189 0.001893 0.115507 -1.452668 -0.905616 2.050135 -0.028722 1 0 0 0 0 0 0 920068
0.001171 0.001899 0.115518 -1.224041 -0.947551 1.919419 -0.028752 1 0 0 0 0 0 0 921036
0.001162 0.001901 0.115521 -1.315349 -0.917240 2.000527 -0.028784 1 0 0 0 0 0 0 922065
0.001157 0.001903 0.115523 -1.382683 -0.898070 2.041874 -0.028815 1 0 0 0 0 0 0 923060
0.001137 0.001908 0.115534 -1.182956 -0.947196 1.916235 -0.028847 1 0 0 0 0 0 0 924073
0.001127 0.001910 0.115537 -1.288908 -0.920378 1.998919 -0.028877 1 0 0 0 0 0 0 925039
0.001122 0.001911 0.115539 -1.363699 -0.903040 2.040908 -0.028910 1 0 0 0 0 0 0 926069
0.001120 0.001912 0.115539 -1.404072 -0.894628 2.057827 -0.028941 1 0 0 0 0 0 0 927071
0.001101 0.001916 0.115550 -1.188712 -0.949433 1.922870 -0.028972 1 0 0 0 0 0 0 928070
0.001104 0.001932 0.115563 -1.458826 -1.108250 1.868951 -0.029003 1 0 0 0 0 0 0 929065
0.001106 0.001940 0.115568 -1.465588 -1.023787 1.980301 -0.029034 1 0 0 0 0 0 0 930066
0.001089 0.001948 0.115580 -1.220532 -1.024993 1.890093 -0.029066 1 0 0 0 0 0 0 931066
0.001081 0.001952 0.115584 -1.302767 -0.972881 1.985852 -0.029097 1 0 0 0 0 0 0 932068
0.001077 0.001954 0.115585 -1.365521 -0.942783 2.032264 -0.029128 1 0 0 0 0 0 0 933065
0.001057 0.001959 0.115596 -1.162988 -0.986614 1.908550 -0.029159 1 0 0 0 0 0 0 934066
0.001047 0.001962 0.115600 -1.267915 -0.957068 1.991630 -0.029190 1 0 0 0 0 0 0 935036
0.001042 0.001963 0.115602 -1.342129 -0.938342 2.033637 -0.029221 1 0 0 0 0 0 0 936037
0.001035 0.001982 0.115622 -1.317282 -1.170894 1.775228 -0.029253 1 0 0 0 0 0 0 937066
0.001031 0.001991 0.115629 -1.361215 -1.075697 1.928323 -0.029284 1 0 0 0 0 0 0 938062
0.001029 0.001995 0.115632 -1.390221 -1.008776 2.005658 -0.029316 1 0 0 0 0 0 0 939065
0.001010 0.002002 0.115643 -1.169114 -1.032973 1.893726 -0.029347 1 0 0 0 0 0 0 940067
0.001001 0.002005 0.115647 -1.264881 -0.993461 1.980720 -0.029377 1 0 0 0 0 0 0 941035
0.000996 0.002007 0.115648 -1.334566 -0.969805 2.024118 -0.029409 1 0 0 0 0 0 0 942066
0.000976 0.002012 0.115659 -1.134971 -1.016986 1.899565 -0.029441 1 0 0 0 0 0 0 943065
0.000966 0.002014 0.115663 -1.241772 -0.989036 1.982138 -0.029472 1 0 0 0 0 0 0 944068
0.000961 0.002016 0.115664 -1.316878 -0.971109 2.023921 -0.029503 1 0 0 0 0 0 0 945065
0.000959 0.002017 0.115696 -1.362509 -0.973840 1.619876 -0.029534 1 0 0 0 0 0 0 946064
0.000958 0.002018 0.115707 -1.380389 -0.962461 1.849681 -0.029566 1 0 0 0 0 0 0 947065
0.000957 0.002018 0.115710 -1.390446 -0.958125 1.965697 -0.029597 1 0 0 0 0 0 0 948061
0.000940 0.002022 0.115722 -1.158898 -1.016047 1.868320 -0.029628 1 0 0 0 0 0 0 949054
0.000930 0.002024 0.115726 -1.249832 -0.993696 1.960240 -0.029659 1 0 0 0 0 0 0 950058
0.000908 0.002030 0.115738 -1.079214 -1.037430 1.863438 -0.029691 1 0 0 0 0 0 0 951064
0.000897 0.002032 0.115742 -1.202791 -1.007462 1.956342 -0.029722 1 0 0 0 0 0 0 952067
0.000904 0.002047 0.115753 -1.458712 -1.171898 1.868070 -0.029753 1 0 0 0 0 0 0 953063
0.000890 0.002059 0.115768 -1.201763 -1.153059 1.815065 -0.029784 1 0 0 0 0 0 0 954066
0.000883 0.002065 0.115773 -1.265602 -1.076649 1.933191 -0.029816 1 0 0 0 0 0 0 955065
0.000880 0.002067 0.115774 -1.317832 -1.033186 1.988146 -0.029847 1 0 0 0 0 0 0 956063
0.000865 0.002056 0.115796 -1.179136 -0.839935 1.722054 -0.029878 1 0 0 0 0 0 0 957063
0.000858 0.002050 0.115804 -1.255269 -0.890581 1.882698 -0.029908 1 0 0 0 0 0 0 958036
0.000855 0.002047 0.115806 -1.309223 -0.932724 1.963690 -0.029941 1 0 0 0 0 0 0 959064
0.000848 0.002064 0.115827 -1.272613 -1.198799 1.719759 -0.029971 1 0 0 0 0 0 0 960052
0.000844 0.002072 0.115835 -1.311671 -1.120162 1.877480 -0.030003 1 0 0 0 0 0 0 961058
0.000843 0.002076 0.115837 -1.338126 -1.061593 1.956312 -0.030034 1 0 0 0 0 0 0 962049
0.000829 0.002065 0.115859 -1.184983 -0.859455 1.699377 -0.030065 1 0 0 0 0 0 0 963059
0.000823 0.002059 0.115867 -1.254179 -0.905747 1.863349 -0.030099 1 0 0 0 0 0 0 964138
0.000832 0.002070 0.115879 -1.476913 -1.129249 1.811558 -0.030130 1 0 0 0 0 0 0 965131
0.000837 0.002075 0.115883 -1.440709 -1.083265 1.913885 -0.030161 1 0 0 0 0 0 0 966117
0.000821 0.002082 0.115895 -1.170242 -1.104807 1.820381 -0.030193 1 0 0 0 0 0 0 967131
0.000819 0.002069 0.115910 -1.311400 -0.831530 1.767856 -0.030223 1 0 0 0 0 0 0 968117
0.000818 0.002062 0.115915 -1.341955 -0.890071 1.890516 -0.030255 1 0 0 0 0 0 0 969129
0.000799 0.002062 0.115928 -1.115479 -0.999394 1.805919 -0.030286 1 0 0 0 0 0 0 970114
0.000803 0.002076 0.115942 -1.381871 -1.188399 1.768884 -0.030318 1 0 0 0 0 0 0 971132
0.000805 0.002083 0.115946 -1.386635 -1.118697 1.885981 -0.030346 1 0 0 0 0 0 0 972050
0.000793 0.002074 0.115969 -1.208884 -0.896797 1.652464 -0.030378 1 0 0 0 0 0 0 973059
0.000787 0.002069 0.115977 -1.264699 -0.932000 1.825144 -0.030409 1 0 0 0 0 0 0 974049
0.000797 0.002080 0.115990 -1.480894 -1.150220 1.776382 -0.030440 1 0 0 0 0 0 0 975058
0.000784 0.002090 0.116005 -1.202290 -1.160499 1.738303 -0.030471 1 0 0 0 0 0 0 976049
0.000778 0.002095 0.116010 -1.256034 -1.098793 1.861277 -0.030503 1 0 0 0 0 0 0 977058
0.000780 0.002080 0.116022 -1.373773 -0.831481 1.771635 -0.030534 1 0 0 0 0 0 0 978056
0.000763 0.002077 0.116037 -1.134671 -0.956524 1.729196 -0.030565 1 0 0 0 0 0 0 979053
0.000767 0.002089 0.116052 -1.389786 -1.171979 1.717604 -0.030597 1 0 0 0 0 0 0 980057
0.000769 0.002095 0.116057 -1.388502 -1.117472 1.844706 -0.030628 1 0 0 0 0 0 0 981069
0.000776 0.002080 0.116069 -1.446486 -0.844059 1.755926 -0.030659 1 0 0 0 0 0 0 982059
0.000761 0.002077 0.116084 -1.174103 -0.965235 1.713728 -0.030690 1 0 0 0 0 0 0 983057
0.000766 0.002089 0.116099 -1.412459 -1.178751 1.702130 -0.030722 1 0 0 0 0 0 0 984056
0.000769 0.002095 0.116104 -1.402704 -1.123190 1.829235 -0.030753 1 0 0 0 0 0 0 985068
0.000753 0.002103 0.116116 -1.146787 -1.140127 1.745797 -0.030793 1 0 0 0 0 0 0 986334
0.000750 0.002089 0.116131 -1.295631 -0.863482 1.695646 -0.030816 1 0 0 0 0 0 0 987070
0.000761 0.002096 0.116147 -1.503070 -1.105014 1.685249 -0.030847 1 0 0 0 0 0 0 988065
0.000749 0.002103 0.116162 -1.213965 -1.145303 1.671680 -0.030878 1 0 0 0 0 0 0 989065
0.000743 0.002107 0.116167 -1.262334 -1.100502 1.803954 -0.030909 1 0 0 0 0 0 0 990065
0.000745 0.002092 0.116180 -1.377457 -0.841474 1.717408 -0.030941 1 0 0 0 0 0 0 991064
0.000728 0.002088 0.116195 -1.136439 -0.971114 1.676085 -0.030972 1 0 0 0 0 0 0 992066
0.000732 0.002100 0.116210 -1.391275 -1.189147 1.664589 -0.031003 1 0 0 0 0 0 0 993064
0.000735 0.002106 0.116215 -1.389676 -1.135722 1.791686 -0.031034 1 0 0 0 0 0 0 994064
0.000736 0.002109 0.116217 -1.376898 -1.094254 1.849175 -0.031065 1 0 0 0 0 0 0 995060
0.000724 0.002097 0.116239 -1.200854 -0.900285 1.583496 -0.031097 1 0 0 0 0 0 0 996068
0.000730 0.002105 0.116256 -1.432284 -1.135365 1.609719 -0.031127 1 0 0 0 0 0 0 997037
0.000734 0.002109 0.116262 -1.413521 -1.108810 1.761081 -0.031158 1 0 0 0 0 0 0 998037
0.000735 0.002111 0.116264 -1.391684 -1.082844 1.828006 -0.031191 1 0 0 0 0 0 0 999062
0.000718 0.002116 0.116275 -1.140211 -1.128753 1.712027 -0.031222 1 0 0 0 0 0 1 64
0.000723 0.002132 0.116289 -1.395822 -1.284267 1.662386 -0.031253 1 0 0 0 0 0 1 1064
0.000730 0.002123 0.116304 -1.465732 -0.965062 1.628634 -0.031284 1 0 0 0 0 0 1 2064
0.000734 0.002118 0.116310 -1.427055 -0.990154 1.758175 -0.031316 1 0 0 0 0 0 1 3064
0.000718 0.002120 0.116322 -1.161108 -1.082123 1.676073 -0.031347 1 0 0 0 0 0 1 4065
0.000710 0.002121 0.116326 -1.235938 -1.078359 1.773275 -0.031378 1 0 0 0 0 0 1 5063
0.000724 0.002118 0.116348 -1.539010 -1.025398 1.539302 -0.031409 1 0 0 0 0 0 1 6063
0.000731 0.002116 0.116356 -1.481393 -1.038069 1.705231 -0.031441 1 0 0 0 0 0 1 7064
0.000716 0.002120 0.116369 -1.192368 -1.109752 1.645969 -0.031472 1 0 0 0 0 0 1 8065
0.000709 0.002121 0.116373 -1.254433 -1.094592 1.751942 -0.031503 1 0 0 0 0 0 1 9055
0.000711 0.002105 0.116386 -1.377874 -0.851049 1.655175 -0.031534 1 0 0 0 0 0 1 10062
0.000725 0.002110 0.116400 -1.554103 -1.114396 1.617436 -0.031565 1 0 0 0 0 0 1 11050
0.000731 0.002113 0.116405 -1.486729 -1.106349 1.734851 -0.031597 1 0 0 0 0 0 1 12058
0.000735 0.002114 0.116406 -1.438385 -1.089828 1.788935 -0.031628 1 0 0 0 0 0 1 13062
0.000731 0.002133 0.116427 -1.346413 -1.325373 1.534221 -0.031659 1 0 0 0 0 0 1 14061
0.000735 0.002125 0.116445 -1.429236 -0.997427 1.540866 -0.031691 1 0 0 0 0 0 1 15064
0.000737 0.002121 0.116451 -1.415740 -1.014040 1.695097 -0.031721 1 0 0 0 0 0 1 16034
0.000738 0.002119 0.116454 -1.404544 -1.042273 1.763991 -0.031753 1 0 0 0 0 0 1 17063
0.000733 0.002136 0.116475 -1.332154 -1.303668 1.514488 -0.031784 1 0 0 0 0 0 1 18060
0.000731 0.002144 0.116482 -1.353987 -1.221319 1.669472 -0.031815 1 0 0 0 0 0 1 19044
0.000735 0.002131 0.116495 -1.442739 -0.928247 1.600671 -0.031847 1 0 0 0 0 0 1 20053
0.000737 0.002124 0.116500 -1.426807 -0.980875 1.707815 -0.031878 1 0 0 0 0 0 1 21064
0.000733 0.002139 0.116522 -1.346573 -1.273128 1.482740 -0.031909 1 0 0 0 0 0 1 22063
0.000731 0.002146 0.116529 -1.364055 -1.208146 1.647165 -0.031941 1 0 0 0 0 0 1 23062
0.000735 0.002132 0.116543 -1.450611 -0.923856 1.581651 -0.031972 1 0 0 0 0 0 1 24065
0.000737 0.002125 0.116547 -1.433559 -0.981012 1.689902 -0.032003 1 0 0 0 0 0 1 25063
0.000751 0.002136 0.116559 -1.593658 -1.216210 1.606713 -0.032034 1 0 0 0 0 0 1 26062
0.000740 0.002145 0.116573 -1.282226 -1.234796 1.555366 -0.032066 1 0 0 0 0 0 1 27063
0.000740 0.002132 0.116589 -1.391460 -0.943956 1.526575 -0.032097 1 0 0 0 0 0 1 28061
0.000740 0.002126 0.116594 -1.404623 -0.993605 1.658327 -0.032128 1 0 0 0 0 0 1 29062
0.000752 0.002136 0.116606 -1.581864 -1.224909 1.584269 -0.032159 1 0 0 0 0 0 1 30061
0.000741 0.002146 0.116620 -1.279011 -1.241527 1.536064 -0.032191 1 0 0 0 0 0 1 31061
0.000735 0.002150 0.116625 -1.321744 -1.182641 1.655193 -0.032224 1 0 0 0 0 0 1 32130
0.000750 0.002149 0.116648 -1.608403 -1.100370 1.429386 -0.032255 1 0 0 0 0 0 1 33114
0.000758 0.002148 0.116655 -1.541828 -1.098329 1.597988 -0.032286 1 0 0 0 0 0 1 34129
0.000744 0.002152 0.116669 -1.247345 -1.162869 1.539351 -0.032317 1 0 0 0 0 0 1 35110
0.000750 0.002168 0.116683 -1.481337 -1.329573 1.511431 -0.032349 1 0 0 0 0 0 1 36129
0.000752 0.002176 0.116688 -1.468998 -1.247536 1.631554 -0.032380 1 0 0 0 0 0 1 37113
0.000759 0.002162 0.116700 -1.521941 -0.958376 1.539638 -0.032411 1 0 0 0 0 0 1 38127
0.000757 0.002173 0.116725 -1.418827 -1.258789 1.361961 -0.032442 1 0 0 0 0 0 1 39112
0.000757 0.002179 0.116734 -1.419347 -1.215866 1.553881 -0.032474 1 0 0 0 0 0 1 40127
0.000756 0.002181 0.116736 -1.425952 -1.177320 1.645586 -0.032505 1 0 0 0 0 0 1 41110
0.000774 0.002179 0.116758 -1.676126 -1.109977 1.399529 -0.032536 1 0 0 0 0 0 1 42126
0.000765 0.002182 0.116776 -1.347516 -1.175219 1.418239 -0.032567 1 0 0 0 0 0 1 43111
0.000760 0.002184 0.116782 -1.371510 -1.160949 1.572559 -0.032597 1 0 0 0 0 0 1 44055
0.000776 0.002181 0.116805 -1.648966 -1.103471 1.360017 -0.032628 1 0 0 0 0 0 1 45056
0.000784 0.002179 0.116813 -1.577307 -1.114007 1.533092 -0.032659 1 0 0 0 0 0 1 46046
0.000770 0.002183 0.116826 -1.279932 -1.185102 1.475922 -0.032690 1 0 0 0 0 0 1 47055
0.000763 0.002184 0.116831 -1.338630 -1.169436 1.582554 -0.032721 1 0 0 0 0 0 1 48046
0.000778 0.002182 0.116853 -1.635387 -1.110413 1.351480 -0.032753 1 0 0 0 0 0 1 49055
0.000767 0.002185 0.116871 -1.331662 -1.179723 1.376167 -0.032784 1 0 0 0 0 0 1 50045
0.000762 0.002186 0.116877 -1.368556 -1.167557 1.532729 -0.032815 1 0 0 0 0 0 1 51054
0.000759 0.002186 0.116879 -1.406937 -1.158602 1.601924 -0.032846 1 0 0 0 0 0 1 52049
0.000771 0.002200 0.116890 -1.603451 -1.340863 1.493984 -0.032878 1 0 0 0 0 0 1 53061
0.000764 0.002195 0.116915 -1.380724 -1.096741 1.285481 -0.032909 1 0 0 0 0 0 1 54054
0.000760 0.002191 0.116923 -1.401937 -1.107632 1.476628 -0.032941 1 0 0 0 0 0 1 55062
0.000759 0.002190 0.116926 -1.426983 -1.128710 1.569066 -0.032971 1 0 0 0 0 0 1 56046
0.000776 0.002185 0.116948 -1.687747 -1.094366 1.323163 -0.033003 1 0 0 0 0 0 1 57053
0.000767 0.002187 0.116966 -1.363591 -1.176634 1.341718 -0.033034 1 0 0 0 0 0 1 58055
0.000762 0.002188 0.116972 -1.390225 -1.170925 1.496037 -0.033065 1 0 0 0 0 0 1 59057
0.000760 0.002189 0.116974 -1.423496 -1.165195 1.564474 -0.033097 1 0 0 0 0 0 1 60066
0.000759 0.002190 0.117006 -1.446773 -1.175150 1.167341 -0.033128 1 0 0 0 0 0 1 61058
0.000758 0.002190 0.117017 -1.454874 -1.166629 1.398449 -0.033159 1 0 0 0 0 0 1 62063
0.000758 0.002190 0.117021 -1.459872 -1.163855 1.515021 -0.033190 1 0 0 0 0 0 1 63052
0.000758 0.002190 0.117022 -1.463355 -1.163918 1.559540 -0.033222 1 0 0 0 0 0 1 64064
0.000745 0.002177 0.117044 -1.294934 -0.990634 1.287201 -0.033253 1 0 0 0 0 0 1 65062
0.000739 0.002170 0.117051 -1.358460 -1.052739 1.444899 -0.033284 1 0 0 0 0 0 1 66062
0.000748 0.002181 0.117064 -1.580981 -1.287200 1.390478 -0.033316 1 0 0 0 0 0 1 67062
0.000735 0.002190 0.117079 -1.300669 -1.304739 1.349624 -0.033347 1 0 0 0 0 0 1 68063
0.000734 0.002178 0.117095 -1.427060 -1.011764 1.323919 -0.033378 1 0 0 0 0 0 1 69065
0.000733 0.002171 0.117100 -1.448665 -1.061214 1.456705 -0.033409 1 0 0 0 0 0 1 70066
0.000733 0.002168 0.117102 -1.456251 -1.107221 1.517124 -0.033441 1 0 0 0 0 0 1 71063
0.000728 0.002184 0.117123 -1.392776 -1.379637 1.264050 -0.033472 1 0 0 0 0 0 1 72067
0.000730 0.002175 0.117141 -1.490948 -1.067091 1.270061 -0.033503 1 0 0 0 0 0 1 73050
0.000732 0.002170 0.117147 -1.484829 -1.092588 1.424077 -0.033533 1 0 0 0 0 0 1 74031
0.000732 0.002168 0.117149 -1.477297 -1.125394 1.492866 -0.033565 1 0 0 0 0 0 1 75061
0.000732 0.002167 0.117150 -1.473790 -1.144721 1.518825 -0.033597 1 0 0 0 0 0 1 76063
0.000720 0.002153 0.117172 -1.301427 -0.980730 1.239866 -0.033628 1 0 0 0 0 0 1 77061
0.000727 0.002160 0.117189 -1.538304 -1.234352 1.260677 -0.033659 1 0 0 0 0 0 1 78062
0.000730 0.002163 0.117195 -1.521032 -1.215746 1.409815 -0.033691 1 0 0 0 0 0 1 79061
0.000731 0.002165 0.117197 -1.499778 -1.193620 1.475870 -0.033722 1 0 0 0 0 0 1 80061
0.000720 0.002153 0.117219 -1.317225 -1.007468 1.211835 -0.033753 1 0 0 0 0 0 1 81060
0.000714 0.002146 0.117226 -1.373896 -1.063415 1.372244 -0.033784 1 0 0 0 0 0 1 82059
0.000711 0.002143 0.117229 -1.418103 -1.108398 1.452990 -0.033815 1 0 0 0 0 0 1 83041
0.000709 0.002142 0.117230 -1.442618 -1.133656 1.484077 -0.033847 1 0 0 0 0 0 1 84063
0.000709 0.002142 0.117261 -1.459376 -1.159086 1.072429 -0.033878 1 0 0 0 0 0 1 85052
0.000708 0.002141 0.117272 -1.464325 -1.158579 1.298259 -0.033909 1 0 0 0 0 0 1 86061
0.000708 0.002141 0.117276 -1.467704 -1.159752 1.413037 -0.033940 1 0 0 0 0 0 1 87060
0.000708 0.002141 0.117277 -1.470303 -1.161719 1.456884 -0.033972 1 0 0 0 0 0 1 88062
0.000708 0.002141 0.117278 -1.472394 -1.163604 1.473161 -0.034003 1 0 0 0 0 0 1 89060
0.000713 0.002124 0.117289 -1.545732 -0.930251 1.332519 -0.034034 1 0 0 0 0 0 1 90061
0.000698 0.002119 0.117303 -1.277647 -1.075742 1.270537 -0.034065 1 0 0 0 0 0 1 91061
0.000703 0.002131 0.117318 -1.523323 -1.303918 1.250826 -0.034097 1 0 0 0 0 0 1 92061
0.000706 0.002136 0.117323 -1.515824 -1.253855 1.374736 -0.034128 1 0 0 0 0 0 1 93061
0.000712 0.002122 0.117335 -1.571534 -0.978793 1.283842 -0.034159 1 0 0 0 0 0 1 94052
0.000715 0.002114 0.117340 -1.536697 -1.042355 1.382010 -0.034190 1 0 0 0 0 0 1 95051
0.000699 0.002115 0.117352 -1.270469 -1.155660 1.287412 -0.034222 1 0 0 0 0 0 1 96060
0.000691 0.002115 0.117356 -1.347300 -1.162249 1.379744 -0.034253 1 0 0 0 0 0 1 97059
0.000687 0.002115 0.117357 -1.407609 -1.161866 1.424606 -0.034284 1 0 0 0 0 0 1 98060
0.000685 0.002115 0.117358 -1.440650 -1.162070 1.442058 -0.034315 1 0 0 0 0 0 1 99060
0.000702 0.002112 0.117379 -1.705170 -1.114502 1.167196 -0.034347 1 0 0 0 0 0 1 100062
0.000711 0.002110 0.117386 -1.624155 -1.130582 1.317290 -0.034378 1 0 0 0 0 0 1 101046
0.000697 0.002113 0.117399 -1.319747 -1.204609 1.251966 -0.034409 1 0 0 0 0 0 1 102054
0.000690 0.002115 0.117403 -1.376187 -1.190211 1.355428 -0.034440 1 0 0 0 0 0 1 103059
0.000686 0.002116 0.117405 -1.426158 -1.179250 1.404206 -0.034472 1 0 0 0 0 0 1 104062
0.000690 0.002099 0.117416 -1.525718 -0.938738 1.275833 -0.034503 1 0 0 0 0 0 1 105060
0.000692 0.002090 0.117420 -1.514189 -1.021063 1.359919 -0.034534 1 0 0 0 0 0 1 106054
0.000675 0.002090 0.117432 -1.259360 -1.143816 1.260340 -0.034565 1 0 0 0 0 0 1 107046
0.000666 0.002090 0.117436 -1.342136 -1.155129 1.350893 -0.034597 1 0 0 0 0 0 1 108055
0.000667 0.002073 0.117448 -1.477112 -0.921453 1.247943 -0.034628 1 0 0 0 0 0 1 109046
0.000668 0.002064 0.117452 -1.485261 -1.007107 1.341803 -0.034659 1 0 0 0 0 0 1 110053
0.000681 0.002073 0.117464 -1.659770 -1.258639 1.252670 -0.034690 1 0 0 0 0 0 1 111045
0.000687 0.002078 0.117467 -1.595406 -1.224751 1.340719 -0.034721 1 0 0 0 0 0 1 112046
0.000673 0.002085 0.117479 -1.304948 -1.253124 1.241531 -0.034753 1 0 0 0 0 0 1 113052
0.000670 0.002070 0.117494 -1.440840 -0.977821 1.184912 -0.034784 1 0 0 0 0 0 1 114045
0.000669 0.002063 0.117499 -1.468346 -1.038292 1.305689 -0.034815 1 0 0 0 0 0 1 115053
0.000669 0.002060 0.117501 -1.478913 -1.089861 1.361818 -0.034846 1 0 0 0 0 0 1 116045
0.000669 0.002058 0.117502 -1.484605 -1.118602 1.383280 -0.034878 1 0 0 0 0 0 1 117053
0.000668 0.002057 0.117502 -1.488129 -1.133855 1.391586 -0.034909 1 0 0 0 0 0 1 118059
0.000674 0.002039 0.117513 -1.562350 -0.906147 1.248178 -0.034940 1 0 0 0 0 0 1 119059
0.000658 0.002034 0.117527 -1.293777 -1.055180 1.184821 -0.034971 1 0 0 0 0 0 1 120051
0.000650 0.002032 0.117532 -1.364364 -1.098285 1.299117 -0.035003 1 0 0 0 0 0 1 121061
0.000647 0.002031 0.117533 -1.421034 -1.118116 1.352577 -0.035034 1 0 0 0 0 0 1 122049
0.000645 0.002030 0.117534 -1.452221 -1.128667 1.373080 -0.035065 1 0 0 0 0 0 1 123058
0.000662 0.002026 0.117555 -1.716241 -1.085723 1.098855 -0.035096 1 0 0 0 0 0 1 124051
0.000670 0.002024 0.117562 -1.634873 -1.104680 1.249158 -0.035128 1 0 0 0 0 0 1 125064
0.000657 0.002027 0.117575 -1.329490 -1.180117 1.183781 -0.035159 1 0 0 0 0 0 1 126051
0.000650 0.002029 0.117580 -1.385864 -1.166445 1.287120 -0.035191 1 0 0 0 0 0 1 127066
0.000646 0.002030 0.117581 -1.435790 -1.155783 1.335796 -0.035221 1 0 0 0 0 0 1 128049
0.000650 0.002013 0.117593 -1.535513 -0.914578 1.207459 -0.035253 1 0 0 0 0 0 1 129061
0.000652 0.002004 0.117596 -1.523949 -0.997096 1.291238 -0.035283 1 0 0 0 0 0 1 130031
0.000653 0.002000 0.117598 -1.512873 -1.059953 1.333469 -0.035315 1 0 0 0 0 0 1 131060
0.000653 0.001997 0.117598 -1.507455 -1.094246 1.349996 -0.035347 1 0 0 0 0 0 1 132061
0.000659 0.001979 0.117609 -1.577251 -0.875771 1.209524 -0.035377 1 0 0 0 0 0 1 133029
0.000661 0.001969 0.117613 -1.550547 -0.969807 1.289041 -0.035409 1 0 0 0 0 0 1 134058
0.000645 0.001969 0.117625 -1.287347 -1.098403 1.187656 -0.035441 1 0 0 0 0 0 1 135061
0.000636 0.001969 0.117629 -1.366320 -1.112669 1.277470 -0.035472 1 0 0 0 0 0 1 136064
0.000632 0.001969 0.117630 -1.427701 -1.116003 1.321391 -0.035503 1 0 0 0 0 0 1 137061
0.000630 0.001969 0.117631 -1.461254 -1.117990 1.338476 -0.035534 1 0 0 0 0 0 1 138061
0.000634 0.001951 0.117642 -1.550886 -0.882956 1.198254 -0.035565 1 0 0 0 0 0 1 139060
0.000636 0.001942 0.117645 -1.534025 -0.968737 1.277679 -0.035596 1 0 0 0 0 0 1 140031
0.000637 0.001938 0.117647 -1.520259 -1.033213 1.318390 -0.035628 1 0 0 0 0 0 1 141059
0.000638 0.001936 0.117647 -1.513484 -1.068263 1.334364 -0.035659 1 0 0 0 0 0 1 142059
0.000620 0.001939 0.117658 -1.266033 -1.146630 1.198645 -0.035689 1 0 0 0 0 0 1 143028
0.000611 0.001941 0.117661 -1.353587 -1.133542 1.275440 -0.035722 1 0 0 0 0 0 1 144061
0.000612 0.001924 0.117673 -1.491247 -0.886071 1.167817 -0.035753 1 0 0 0 0 0 1 145062
0.000612 0.001916 0.117678 -1.500592 -0.965543 1.259572 -0.035784 1 0 0 0 0 0 1 146053
0.000613 0.001911 0.117679 -1.500080 -1.026816 1.304556 -0.035815 1 0 0 0 0 0 1 147030
0.000613 0.001909 0.117679 -1.500021 -1.060355 1.322051 -0.035847 1 0 0 0 0 0 1 148061
0.000613 0.001908 0.117680 -1.500603 -1.077897 1.328932 -0.035878 1 0 0 0 0 0 1 149057
0.000613 0.001908 0.117680 -1.501542 -1.087232 1.332069 -0.035909 1 0 0 0 0 0 1 150057
0.000618 0.001890 0.117691 -1.574695 -0.855405 1.187017 -0.035940 1 0 0 0 0 0 1 151058
0.000621 0.001881 0.117694 -1.549518 -0.943029 1.264628 -0.035971 1 0 0 0 0 0 1 152030
0.000622 0.001876 0.117696 -1.531601 -1.008372 1.304686 -0.036003 1 0 0 0 0 0 1 153058
0.000623 0.001874 0.117696 -1.522730 -1.043857 1.320422 -0.036034 1 0 0 0 0 0 1 154059
0.000623 0.001873 0.117696 -1.518873 -1.062343 1.326676 -0.036064 1 0 0 0 0 0 1 155028
0.000605 0.001877 0.117707 -1.272786 -1.132216 1.187482 -0.036097 1 0 0 0 0 0 1 156061
0.000596 0.001879 0.117710 -1.361033 -1.114820 1.263010 -0.036128 1 0 0 0 0 0 1 157057
0.000592 0.001880 0.117711 -1.427114 -1.101969 1.301881 -0.036159 1 0 0 0 0 0 1 158059
0.000595 0.001863 0.117723 -1.535025 -0.858591 1.170324 -0.036190 1 0 0 0 0 0 1 159054
0.000596 0.001854 0.117727 -1.527622 -0.940704 1.252713 -0.036224 1 0 0 0 0 0 1 160136
0.000597 0.001850 0.117728 -1.518486 -1.003255 1.294338 -0.036255 1 0 0 0 0 0 1 161129
0.000597 0.001847 0.117728 -1.514018 -1.037338 1.310620 -0.036286 1 0 0 0 0 0 1 162126
0.000598 0.001846 0.117729 -1.512409 -1.055170 1.317082 -0.036318 1 0 0 0 0 0 1 163130
0.000598 0.001846 0.117729 -1.512228 -1.064577 1.320029 -0.036348 1 0 0 0 0 0 1 164105
0.000598 0.001846 0.117729 -1.512810 -1.069769 1.321786 -0.036379 1 0 0 0 0 0 1 165102
0.000598 0.001845 0.117729 -1.513739 -1.072823 1.323141 -0.036410 1 0 0 0 0 0 1 166101
0.000598 0.001845 0.117729 -1.514905 -1.074853 1.324385 -0.036443 1 0 0 0 0 0 1 167132
0.000598 0.001845 0.117729 -1.516107 -1.076293 1.325538 -0.036474 1 0 0 0 0 0 1 168127
0.000603 0.001828 0.117739 -1.589428 -0.840066 1.179847 -0.036504 1 0 0 0 0 0 1 169104
0.000606 0.001819 0.117743 -1.564408 -0.925796 1.257121 -0.036536 1 0 0 0 0 0 1 170126
0.000607 0.001814 0.117744 -1.546436 -0.990107 1.296962 -0.036567 1 0 0 0 0 0 1 171100
0.000608 0.001812 0.117745 -1.537561 -1.025059 1.312625 -0.036598 1 0 0 0 0 0 1 172094
0.000608 0.001811 0.117745 -1.533766 -1.043316 1.318882 -0.036630 1 0 0 0 0 0 1 173110
0.000608 0.001811 0.117745 -1.532538 -1.052948 1.321792 -0.036661 1 0 0 0 0 0 1 174123
0.000608 0.001810 0.117745 -1.532556 -1.058227 1.323512 -0.036692 1 0 0 0 0 0 1 175109
0.000608 0.001810 0.117745 -1.533245 -1.061340 1.324863 -0.036724 1 0 0 0 0 0 1 176125
0.000608 0.001810 0.117745 -1.534231 -1.063340 1.326070 -0.036755 1 0 0 0 0 0 1 177128
0.000608 0.001810 0.117745 -1.535387 -1.064815 1.327236 -0.036787 1 0 0 0 0 0 1 178141
0.000608 0.001810 0.117745 -1.536747 -1.066089 1.328489 -0.036821 1 0 0 0 0 0 1 179246
0.000608 0.001810 0.117745 -1.537869 -1.067029 1.329489 -0.036849 1 0 0 0 0 0 1 180130
0.000614 0.001793 0.117756 -1.611318 -0.830342 1.183855 -0.036880 1 0 0 0 0 0 1 181125
0.000616 0.001784 0.117760 -1.586254 -0.915937 1.260991 -0.036911 1 0 0 0 0 0 1 182108
0.000618 0.001779 0.117761 -1.568365 -0.980235 1.300832 -0.036943 1 0 0 0 0 0 1 183133
0.000618 0.001777 0.117761 -1.559473 -1.015123 1.316461 -0.036973 1 0 0 0 0 0 1 184111
0.000619 0.001776 0.117761 -1.555679 -1.033357 1.322697 -0.037005 1 0 0 0 0 0 1 185124
0.000619 0.001775 0.117761 -1.554429 -1.042944 1.325568 -0.037036 1 0 0 0 0 0 1 186108
0.000619 0.001775 0.117761 -1.554481 -1.048217 1.327309 -0.037068 1 0 0 0 0 0 1 187127
0.000619 0.001775 0.117761 -1.555050 -1.051229 1.328549 -0.037096 1 0 0 0 0 0 1 188042
0.000619 0.001775 0.117761 -1.556049 -1.053218 1.329756 -0.037128 1 0 0 0 0 0 1 189051
0.000619 0.001775 0.117761 -1.557183 -1.054642 1.330880 -0.037159 1 0 0 0 0 0 1 190040
0.000619 0.001775 0.117761 -1.558424 -1.055812 1.332017 -0.037190 1 0 0 0 0 0 1 191050
0.000619 0.001775 0.117761 -1.559856 -1.056943 1.333270 -0.037225 1 0 0 0 0 0 1 192167
0.000624 0.001757 0.117772 -1.633396 -0.820020 1.187699 -0.037257 1 0 0 0 0 0 1 193175
0.000627 0.001748 0.117776 -1.608194 -0.905502 1.264603 -0.037284 1 0 0 0 0 0 1 194042
0.000628 0.001744 0.117777 -1.590421 -0.969886 1.304514 -0.037319 1 0 0 0 0 0 1 195170
0.000629 0.001742 0.117778 -1.581412 -1.004672 1.320012 -0.037346 1 0 0 0 0 0 1 196049
0.000629 0.001741 0.117778 -1.577783 -1.022980 1.326374 -0.037382 1 0 0 0 0 0 1 197180
0.000629 0.001740 0.117778 -1.576390 -1.032473 1.329121 -0.037409 1 0 0 0 0 0 1 198062
0.000629 0.001740 0.117778 -1.576439 -1.037704 1.330838 -0.037440 1 0 0 0 0 0 1 199058
0.000629 0.001740 0.117778 -1.577261 -1.040860 1.332274 -0.037475 1 0 0 0 0 0 1 200167
0.000629 0.001740 0.117778 -1.578074 -1.042714 1.333312 -0.037502 1 0 0 0 0 0 1 201039
0.000629 0.001740 0.117778 -1.579407 -1.044240 1.334588 -0.037538 1 0 0 0 0 0 1 202168
0.000629 0.001740 0.117778 -1.580667 -1.045402 1.335734 -0.037569 1 0 0 0 0 0 1 203181
0.000629 0.001740 0.117778 -1.581931 -1.046395 1.336825 -0.037600 1 0 0 0 0 0 1 204171
0.000629 0.001740 0.117778 -1.583034 -1.047212 1.337789 -0.037627 1 0 0 0 0 0 1 205033
0.000629 0.001740 0.117778 -1.584524 -1.048248 1.339047 -0.037663 1 0 0 0 0 0 1 206170
0.000629 0.001740 0.117778 -1.585850 -1.049142 1.340177 -0.037694 1 0 0 0 0 0 1 207181
0.000629 0.001740 0.117778 -1.587156 -1.050018 1.341284 -0.037726 1 0 0 0 0 0 1 208183
0.000629 0.001740 0.117778 -1.588304 -1.050778 1.342254 -0.037753 1 0 0 0 0 0 1 209057
0.000629 0.001740 0.117778 -1.589761 -1.051745 1.343493 -0.037787 1 0 0 0 0 0 1 210160
0.000629 0.001740 0.117778 -1.591099 -1.052627 1.344618 -0.037819 1 0 0 0 0 0 1 211183
0.000611 0.001744 0.117788 -1.346912 -1.113574 1.203166 -0.037850 1 0 0 0 0 0 1 212181
0.000602 0.001746 0.117792 -1.436220 -1.091851 1.277980 -0.037882 1 0 0 0 0 0 1 213177
0.000603 0.001730 0.117804 -1.575170 -0.838567 1.169873 -0.037913 1 0 0 0 0 0 1 214186
0.000604 0.001721 0.117808 -1.584837 -0.915750 1.260784 -0.037940 1 0 0 0 0 0 1 215059
0.000604 0.001717 0.117810 -1.584730 -0.975982 1.305586 -0.037975 1 0 0 0 0 0 1 216169
0.000604 0.001715 0.117810 -1.584745 -1.008866 1.322916 -0.038007 1 0 0 0 0 0 1 217180
0.000604 0.001714 0.117810 -1.585376 -1.026023 1.329706 -0.038038 1 0 0 0 0 0 1 218182
0.000604 0.001713 0.117810 -1.586338 -1.035109 1.332766 -0.038069 1 0 0 0 0 0 1 219182
0.000604 0.001713 0.117810 -1.587487 -1.040082 1.334535 -0.038100 1 0 0 0 0 0 1 220180
0.000604 0.001713 0.117810 -1.588709 -1.043012 1.335866 -0.038132 1 0 0 0 0 0 1 221181
0.000604 0.001713 0.117810 -1.589937 -1.044881 1.337003 -0.038162 1 0 0 0 0 0 1 222152
0.000604 0.001713 0.117810 -1.591091 -1.046160 1.338028 -0.038190 1 0 0 0 0 0 1 223056
0.000604 0.001713 0.117810 -1.592520 -1.047383 1.339239 -0.038225 1 0 0 0 0 0 1 224161
0.000604 0.001713 0.117810 -1.593835 -1.048381 1.340356 -0.038257 1 0 0 0 0 0 1 225179
0.000604 0.001713 0.117810 -1.595143 -1.049298 1.341460 -0.038288 1 0 0 0 0 0 1 226180
0.000604 0.001713 0.117810 -1.596441 -1.050182 1.342551 -0.038319 1 0 0 0 0 0 1 227181
0.000604 0.001713 0.117810 -1.597747 -1.051060 1.343645 -0.038351 1 0 0 0 0 0 1 228181
0.000604 0.001713 0.117810 -1.599045 -1.051928 1.344746 -0.038382 1 0 0 0 0 0 1 229180
0.000604 0.001713 0.117810 -1.600346 -1.052786 1.345842 -0.038413 1 0 0 0 0 0 1 230180
0.000604 0.001713 0.117810 -1.601648 -1.053642 1.346937 -0.038444 1 0 0 0 0 0 1 231180
0.000586 0.001717 0.117821 -1.356977 -1.114504 1.205280 -0.038472 1 0 0 0 0 0 1 232058
0.000577 0.001719 0.117824 -1.446416 -1.092924 1.280145 -0.038507 1 0 0 0 0 0 1 233181
0.000572 0.001721 0.117826 -1.512994 -1.077822 1.318744 -0.038538 1 0 0 0 0 0 1 234181
0.000570 0.001721 0.117826 -1.549130 -1.070447 1.333912 -0.038569 1 0 0 0 0 0 1 235180
0.000569 0.001721 0.117826 -1.567906 -1.067122 1.339815 -0.038597 1 0 0 0 0 0 1 236057
0.000568 0.001721 0.117826 -1.578051 -1.065961 1.342605 -0.038627 1 0 0 0 0 0 1 237044
0.000573 0.001704 0.117837 -1.656314 -0.827408 1.197591 -0.038663 1 0 0 0 0 0 1 238182
0.000576 0.001695 0.117841 -1.633581 -0.912392 1.274669 -0.038694 1 0 0 0 0 0 1 239184
0.000577 0.001691 0.117842 -1.616750 -0.976331 1.314419 -0.038726 1 0 0 0 0 0 1 240182
0.000578 0.001689 0.117842 -1.608439 -1.011046 1.330018 -0.038757 1 0 0 0 0 0 1 241180
0.000578 0.001687 0.117843 -1.604896 -1.029140 1.336214 -0.038788 1 0 0 0 0 0 1 242181
0.000578 0.001687 0.117843 -1.603769 -1.038660 1.339055 -0.038819 1 0 0 0 0 0 1 243180
0.000578 0.001687 0.117843 -1.603856 -1.043854 1.340731 -0.038851 1 0 0 0 0 0 1 244182
0.000578 0.001686 0.117843 -1.604369 -1.046761 1.341881 -0.038877 1 0 0 0 0 0 1 245044
0.000578 0.001686 0.117843 -1.605526 -1.048809 1.343171 -0.038913 1 0 0 0 0 0 1 246181
0.000560 0.001691 0.117853 -1.360605 -1.110337 1.201650 -0.038944 1 0 0 0 0 0 1 247179
0.000551 0.001693 0.117857 -1.449777 -1.088933 1.276317 -0.038976 1 0 0 0 0 0 1 248183
0.000547 0.001694 0.117858 -1.516296 -1.073969 1.314854 -0.039007 1 0 0 0 0 0 1 249174
0.000544 0.001694 0.117858 -1.552379 -1.066647 1.329993 -0.039038 1 0 0 0 0 0 1 250166
0.000543 0.001695 0.117858 -1.571318 -1.063454 1.336029 -0.039069 1 0 0 0 0 0 1 251173
0.000543 0.001695 0.117859 -1.581433 -1.062304 1.338802 -0.039100 1 0 0 0 0 0 1 252166
0.000542 0.001695 0.117859 -1.587143 -1.062169 1.340471 -0.039131 1 0 0 0 0 0 1 253173
0.000542 0.001695 0.117859 -1.590624 -1.062515 1.341739 -0.039162 1 0 0 0 0 0 1 254164
0.000542 0.001695 0.117859 -1.593018 -1.063124 1.342885 -0.039194 1 0 0 0 0 0 1 255173
0.000542 0.001695 0.117859 -1.594832 -1.063847 1.343960 -0.039225 1 0 0 0 0 0 1 256164
0.000542 0.001695 0.117859 -1.596393 -1.064638 1.345061 -0.039256 1 0 0 0 0 0 1 257173
0.000542 0.001695 0.117859 -1.597793 -1.065454 1.346124 -0.039287 1 0 0 0 0 0 1 258163
0.000542 0.001695 0.117859 -1.599146 -1.066297 1.347200 -0.039319 1 0 0 0 0 0 1 259174
0.000547 0.001677 0.117869 -1.672879 -0.828248 1.201365 -0.039350 1 0 0 0 0 0 1 260164
0.000550 0.001669 0.117873 -1.648007 -0.913720 1.278199 -0.039383 1 0 0 0 0 0 1 261214
0.000551 0.001664 0.117874 -1.630062 -0.977861 1.317797 -0.039413 1 0 0 0 0 0 1 262186
0.000552 0.001662 0.117875 -1.621172 -1.012670 1.333357 -0.039444 1 0 0 0 0 0 1 263178
0.000552 0.001661 0.117875 -1.617360 -1.030798 1.339530 -0.039476 1 0 0 0 0 0 1 264191
0.000552 0.001660 0.117875 -1.616068 -1.040331 1.342336 -0.039507 1 0 0 0 0 0 1 265177
0.000553 0.001660 0.117875 -1.616057 -1.045502 1.343997 -0.039537 1 0 0 0 0 0 1 266163
0.000553 0.001660 0.117875 -1.616708 -1.048526 1.345270 -0.039569 1 0 0 0 0 0 1 267171
0.000553 0.001660 0.117875 -1.617683 -1.050464 1.346412 -0.039600 1 0 0 0 0 0 1 268181
0.000553 0.001660 0.117875 -1.618773 -1.051834 1.347491 -0.039631 1 0 0 0 0 0 1 269170
0.000553 0.001660 0.117875 -1.619999 -1.052947 1.348584 -0.039663 1 0 0 0 0 0 1 270186
0.000553 0.001660 0.117875 -1.621220 -1.053910 1.349632 -0.039694 1 0 0 0 0 0 1 271175
0.000553 0.001660 0.117875 -1.622474 -1.054801 1.350699 -0.039725 1 0 0 0 0 0 1 272179
0.000553 0.001660 0.117875 -1.623748 -1.055664 1.351768 -0.039757 1 0 0 0 0 0 1 273178
0.000535 0.001664 0.117885 -1.378580 -1.116709 1.210111 -0.039788 1 0 0 0 0 0 1 274178
0.000525 0.001666 0.117889 -1.467745 -1.095086 1.284667 -0.039819 1 0 0 0 0 0 1 275178
0.000521 0.001667 0.117890 -1.534280 -1.079995 1.323169 -0.039850 1 0 0 0 0 0 1 276180
0.000519 0.001668 0.117891 -1.570360 -1.072586 1.338289 -0.039882 1 0 0 0 0 0 1 277179
0.000523 0.001650 0.117902 -1.661763 -0.830184 1.197355 -0.039913 1 0 0 0 0 0 1 278177
0.000525 0.001642 0.117905 -1.645711 -0.913580 1.275757 -0.039944 1 0 0 0 0 0 1 279183
0.000526 0.001637 0.117907 -1.632212 -0.976733 1.315948 -0.039976 1 0 0 0 0 0 1 280185
0.000526 0.001635 0.117907 -1.625539 -1.011024 1.331685 -0.040007 1 0 0 0 0 0 1 281181
0.000527 0.001634 0.117907 -1.622785 -1.028898 1.337890 -0.040038 1 0 0 0 0 0 1 282176
0.000527 0.001634 0.117907 -1.622054 -1.038286 1.340722 -0.040069 1 0 0 0 0 0 1 283180
0.000527 0.001633 0.117907 -1.622325 -1.043400 1.342391 -0.040100 1 0 0 0 0 0 1 284181
0.000527 0.001633 0.117907 -1.623054 -1.046357 1.343608 -0.040131 1 0 0 0 0 0 1 285150
0.000527 0.001633 0.117907 -1.624107 -1.048282 1.344766 -0.040163 1 0 0 0 0 0 1 286179
0.000527 0.001633 0.117907 -1.625241 -1.049628 1.345835 -0.040194 1 0 0 0 0 0 1 287179
0.000527 0.001633 0.117907 -1.626444 -1.050721 1.346887 -0.040225 1 0 0 0 0 0 1 288178
0.000527 0.001633 0.117907 -1.627673 -1.051658 1.347936 -0.040257 1 0 0 0 0 0 1 289178
0.000527 0.001633 0.117907 -1.628890 -1.052523 1.348961 -0.040287 1 0 0 0 0 0 1 290150
0.000527 0.001633 0.117907 -1.630188 -1.053411 1.350033 -0.040319 1 0 0 0 0 0 1 291179
0.000527 0.001633 0.117907 -1.631438 -1.054232 1.351070 -0.040350 1 0 0 0 0 0 1 292177
0.000509 0.001637 0.117918 -1.385959 -1.115288 1.209368 -0.040382 1 0 0 0 0 0 1 293177
0.000500 0.001640 0.117921 -1.475082 -1.093660 1.283826 -0.040413 1 0 0 0 0 0 1 294168
0.000495 0.001641 0.117923 -1.541582 -1.078568 1.322279 -0.040444 1 0 0 0 0 0 1 295161
0.000493 0.001641 0.117923 -1.577631 -1.071156 1.337370 -0.040475 1 0 0 0 0 0 1 296153
0.000492 0.001641 0.117923 -1.596511 -1.067885 1.343350 -0.040506 1 0 0 0 0 0 1 297149
0.000491 0.001641 0.117923 -1.606662 -1.066731 1.346136 -0.040538 1 0 0 0 0 0 1 298179
0.000496 0.001624 0.117934 -1.684861 -0.827048 1.200727 -0.040568 1 0 0 0 0 0 1 299148
0.000499 0.001615 0.117938 -1.662221 -0.911926 1.277562 -0.040600 1 0 0 0 0 0 1 300180
0.000500 0.001611 0.117939 -1.645398 -0.975806 1.317188 -0.040632 1 0 0 0 0 0 1 301180
0.000501 0.001609 0.117939 -1.637033 -1.010454 1.332712 -0.040663 1 0 0 0 0 0 1 302172
0.000501 0.001607 0.117940 -1.633462 -1.028489 1.338862 -0.040694 1 0 0 0 0 0 1 303178
0.000501 0.001607 0.117940 -1.632300 -1.037963 1.341648 -0.040725 1 0 0 0 0 0 1 304178
0.000501 0.001607 0.117940 -1.632347 -1.043112 1.343291 -0.040757 1 0 0 0 0 0 1 305179
0.000501 0.001606 0.117940 -1.632991 -1.046085 1.344528 -0.040788 1 0 0 0 0 0 1 306179
0.000501 0.001606 0.117940 -1.633943 -1.047972 1.345625 -0.040819 1 0 0 0 0 0 1 307178
0.000501 0.001606 0.117940 -1.635035 -1.049333 1.346680 -0.040851 1 0 0 0 0 0 1 308181
0.000501 0.001606 0.117940 -1.636212 -1.050405 1.347720 -0.040882 1 0 0 0 0 0 1 309178
0.000501 0.001606 0.117940 -1.637432 -1.051344 1.348766 -0.040913 1 0 0 0 0 0 1 310184
0.000501 0.001606 0.117940 -1.638664 -1.052215 1.349780 -0.040944 1 0 0 0 0 0 1 311178
0.000501 0.001606 0.117940 -1.639897 -1.053050 1.350817 -0.040975 1 0 0 0 0 0 1 312179
0.000501 0.001606 0.117940 -1.641147 -1.053872 1.351845 -0.041007 1 0 0 0 0 0 1 313176
0.000501 0.001606 0.117940 -1.642387 -1.054669 1.352866 -0.041038 1 0 0 0 0 0 1 314167
0.000501 0.001606 0.117940 -1.643634 -1.055470 1.353893 -0.041069 1 0 0 0 0 0 1 315164
0.000501 0.001606 0.117940 -1.644883 -1.056281 1.354924 -0.041100 1 0 0 0 0 0 1 316171
0.000501 0.001606 0.117940 -1.646128 -1.057098 1.355946 -0.041131 1 0 0 0 0 0 1 317164
0.000501 0.001606 0.117940 -1.647392 -1.057899 1.356998 -0.041163 1 0 0 0 0 0 1 318172
0.000501 0.001606 0.117940 -1.648621 -1.058696 1.358014 -0.041194 1 0 0 0 0 0 1 319163
0.000501 0.001606 0.117940 -1.649893 -1.059495 1.359037 -0.041225 1 0 0 0 0 0 1 320163
0.000501 0.001606 0.117940 -1.651133 -1.060309 1.360081 -0.041256 1 0 0 0 0 0 1 321171
0.000501 0.001606 0.117940 -1.652369 -1.061104 1.361101 -0.041287 1 0 0 0 0 0 1 322161
0.000501 0.001606 0.117940 -1.653655 -1.061910 1.362135 -0.041319 1 0 0 0 0 0 1 323171
0.000501 0.001606 0.117940 -1.654875 -1.062712 1.363163 -0.041350 1 0 0 0 0 0 1 324163
0.000501 0.001606 0.117940 -1.656145 -1.063519 1.364209 -0.041381 1 0 0 0 0 0 1 325171
0.000501 0.001606 0.117940 -1.657386 -1.064315 1.365211 -0.041412 1 0 0 0 0 0 1 326162
0.000501 0.001606 0.117940 -1.658660 -1.065133 1.366278 -0.041444 1 0 0 0 0 0 1 327181
0.000501 0.001606 0.117940 -1.659904 -1.065942 1.367308 -0.041476 1 0 0 0 0 0 1 328185
0.000501 0.001606 0.117940 -1.661155 -1.066733 1.368329 -0.041507 1 0 0 0 0 0 1 329183
0.000501 0.001606 0.117940 -1.662398 -1.067536 1.369346 -0.041537 1 0 0 0 0 0 1 330164
0.000501 0.001606 0.117940 -1.663648 -1.068347 1.370391 -0.041569 1 0 0 0 0 0 1 331178
0.000501 0.001606 0.117940 -1.664889 -1.069131 1.371405 -0.041600 1 0 0 0 0 0 1 332169
0.000501 0.001606 0.117940 -1.666159 -1.069952 1.372443 -0.041631 1 0 0 0 0 0 1 333171
0.000501 0.001606 0.117940 -1.667405 -1.070759 1.373485 -0.041663 1 0 0 0 0 0 1 334182
0.000501 0.001606 0.117940 -1.668645 -1.071533 1.374496 -0.041694 1 0 0 0 0 0 1 335163
0.000501 0.001606 0.117940 -1.669914 -1.072372 1.375539 -0.041726 1 0 0 0 0 0 1 336182
0.000501 0.001606 0.117940 -1.671160 -1.073161 1.376576 -0.041757 1 0 0 0 0 0 1 337176
0.000501 0.001606 0.117940 -1.672403 -1.073955 1.377594 -0.041788 1 0 0 0 0 0 1 338176
0.000483 0.001611 0.117950 -1.426343 -1.135081 1.235661 -0.041818 1 0 0 0 0 0 1 339150
0.000474 0.001613 0.117954 -1.515354 -1.113539 1.310031 -0.041850 1 0 0 0 0 0 1 340179
0.000470 0.001614 0.117955 -1.581725 -1.098425 1.348390 -0.041881 1 0 0 0 0 0 1 341147
0.000467 0.001614 0.117955 -1.617791 -1.091032 1.363495 -0.041913 1 0 0 0 0 0 1 342175
0.000466 0.001615 0.117955 -1.636641 -1.087750 1.369452 -0.041944 1 0 0 0 0 0 1 343170
0.000466 0.001615 0.117955 -1.646733 -1.086567 1.372203 -0.041976 1 0 0 0 0 0 1 344186
0.000465 0.001615 0.117956 -1.652382 -1.086366 1.373812 -0.042007 1 0 0 0 0 0 1 345185
0.000465 0.001615 0.117956 -1.655827 -1.086692 1.375032 -0.042038 1 0 0 0 0 0 1 346178
0.000465 0.001615 0.117956 -1.658163 -1.087248 1.376127 -0.042069 1 0 0 0 0 0 1 347179
0.000465 0.001615 0.117956 -1.659910 -1.087914 1.377132 -0.042099 1 0 0 0 0 0 1 348149
0.000465 0.001615 0.117956 -1.661460 -1.088670 1.378198 -0.042132 1 0 0 0 0 0 1 349178
0.000465 0.001615 0.117956 -1.662832 -1.089452 1.379220 -0.042163 1 0 0 0 0 0 1 350176
0.000465 0.001615 0.117956 -1.664122 -1.090236 1.380241 -0.042194 1 0 0 0 0 0 1 351175
0.000465 0.001615 0.117956 -1.665402 -1.091056 1.381268 -0.042225 1 0 0 0 0 0 1 352179
0.000465 0.001615 0.117956 -1.666652 -1.091850 1.382289 -0.042257 1 0 0 0 0 0 1 353178
0.000465 0.001615 0.117956 -1.667884 -1.092656 1.383310 -0.042288 1 0 0 0 0 0 1 354177
0.000465 0.001615 0.117956 -1.669091 -1.093436 1.384308 -0.042318 1 0 0 0 0 0 1 355147
0.000465 0.001615 0.117956 -1.670330 -1.094234 1.385327 -0.042349 1 0 0 0 0 0 1 356149
0.000465 0.001615 0.117956 -1.671597 -1.095075 1.386386 -0.042382 1 0 0 0 0 0 1 357179
0.000465 0.001615 0.117956 -1.672821 -1.095892 1.387392 -0.042413 1 0 0 0 0 0 1 358175
0.000465 0.001615 0.117956 -1.674063 -1.096681 1.388422 -0.042444 1 0 0 0 0 0 1 359178
0.000447 0.001619 0.117966 -1.427682 -1.157894 1.246526 -0.042475 1 0 0 0 0 0 1 360176
0.000438 0.001621 0.117970 -1.516609 -1.136352 1.320731 -0.042507 1 0 0 0 0 0 1 361175
0.000433 0.001623 0.117971 -1.583006 -1.121271 1.359093 -0.042538 1 0 0 0 0 0 1 362178
0.000431 0.001623 0.117971 -1.618987 -1.113864 1.374125 -0.042569 1 0 0 0 0 0 1 363175
0.000430 0.001623 0.117971 -1.637822 -1.110596 1.380091 -0.042600 1 0 0 0 0 0 1 364179
0.000429 0.001623 0.117971 -1.647869 -1.109402 1.382811 -0.042632 1 0 0 0 0 0 1 365175
0.000429 0.001623 0.117971 -1.653520 -1.109213 1.384411 -0.042663 1 0 0 0 0 0 1 366176
0.000429 0.001624 0.117971 -1.656916 -1.109526 1.385625 -0.042694 1 0 0 0 0 0 1 367165
0.000429 0.001624 0.117971 -1.659279 -1.110111 1.386716 -0.042726 1 0 0 0 0 0 1 368190
0.000429 0.001624 0.117971 -1.661040 -1.110797 1.387769 -0.042757 1 0 0 0 0 0 1 369191
0.000429 0.001624 0.117971 -1.662534 -1.111549 1.388775 -0.042788 1 0 0 0 0 0 1 370186
0.000429 0.001624 0.117971 -1.663892 -1.112327 1.389800 -0.042819 1 0 0 0 0 0 1 371184
0.000429 0.001624 0.117971 -1.665166 -1.113128 1.390826 -0.042851 1 0 0 0 0 0 1 372187
0.000429 0.001624 0.117971 -1.666405 -1.113933 1.391833 -0.042882 1 0 0 0 0 0 1 373186
0.000429 0.001624 0.117971 -1.667641 -1.114737 1.392839 -0.042913 1 0 0 0 0 0 1 374184
0.000429 0.001624 0.117971 -1.668870 -1.115547 1.393860 -0.042944 1 0 0 0 0 0 1 375185
0.000429 0.001624 0.117971 -1.670100 -1.116371 1.394873 -0.042976 1 0 0 0 0 0 1 376190
0.000429 0.001624 0.117971 -1.671305 -1.117161 1.395882 -0.043007 1 0 0 0 0 0 1 377186
0.000429 0.001624 0.117971 -1.672516 -1.117982 1.396903 -0.043038 1 0 0 0 0 0 1 378186
0.000411 0.001628 0.117982 -1.425815 -1.179241 1.255008 -0.043069 1 0 0 0 0 0 1 379176
0.000402 0.001630 0.117985 -1.514709 -1.157729 1.329125 -0.043101 1 0 0 0 0 0 1 380186
0.000397 0.001631 0.117987 -1.581058 -1.142655 1.367404 -0.043132 1 0 0 0 0 0 1 381173
0.000395 0.001632 0.117987 -1.617036 -1.135255 1.382451 -0.043163 1 0 0 0 0 0 1 382184
0.000394 0.001632 0.117987 -1.635830 -1.131991 1.388375 -0.043194 1 0 0 0 0 0 1 383174
0.000393 0.001632 0.117987 -1.645881 -1.130793 1.391102 -0.043226 1 0 0 0 0 0 1 384185
0.000393 0.001632 0.117987 -1.651484 -1.130610 1.392680 -0.043257 1 0 0 0 0 0 1 385174
0.000393 0.001632 0.117987 -1.654897 -1.130944 1.393892 -0.043288 1 0 0 0 0 0 1 386184
0.000393 0.001632 0.117987 -1.657187 -1.131505 1.394971 -0.043319 1 0 0 0 0 0 1 387173
0.000393 0.001632 0.117987 -1.658949 -1.132214 1.396002 -0.043351 1 0 0 0 0 0 1 388184
0.000393 0.001632 0.117987 -1.660414 -1.132946 1.397012 -0.043382 1 0 0 0 0 0 1 389173
0.000393 0.001632 0.117987 -1.661752 -1.133738 1.398020 -0.043413 1 0 0 0 0 0 1 390173
0.000374 0.001637 0.117998 -1.414864 -1.195072 1.256189 -0.043444 1 0 0 0 0 0 1 391183
0.000365 0.001639 0.118001 -1.503758 -1.173517 1.330179 -0.043475 1 0 0 0 0 0 1 392160
0.000361 0.001640 0.118003 -1.570139 -1.158458 1.368455 -0.043506 1 0 0 0 0 0 1 393168
0.000359 0.001640 0.118003 -1.606080 -1.151047 1.383438 -0.043537 1 0 0 0 0 0 1 394160
0.000357 0.001641 0.118003 -1.624881 -1.147790 1.389372 -0.043569 1 0 0 0 0 0 1 395168
0.000357 0.001641 0.118003 -1.634899 -1.146598 1.392085 -0.043600 1 0 0 0 0 0 1 396170
0.000357 0.001641 0.118003 -1.640492 -1.146440 1.393671 -0.043631 1 0 0 0 0 0 1 397169
0.000356 0.001641 0.118003 -1.643899 -1.146765 1.394872 -0.043663 1 0 0 0 0 0 1 398177
0.000356 0.001641 0.118003 -1.646174 -1.147341 1.395947 -0.043694 1 0 0 0 0 0 1 399177
0.000356 0.001641 0.118003 -1.647902 -1.148033 1.396954 -0.043725 1 0 0 0 0 0 1 400166
0.000338 0.001645 0.118014 -1.400965 -1.209357 1.255194 -0.043756 1 0 0 0 0 0 1 401169
0.000329 0.001647 0.118017 -1.489995 -1.187797 1.329102 -0.043787 1 0 0 0 0 0 1 402159
0.000325 0.001648 0.118018 -1.556420 -1.172722 1.367323 -0.043819 1 0 0 0 0 0 1 403169
0.000322 0.001649 0.118019 -1.592389 -1.165331 1.382313 -0.043850 1 0 0 0 0 0 1 404177
0.000321 0.001649 0.118019 -1.611158 -1.162070 1.388224 -0.043881 1 0 0 0 0 0 1 405164
0.000321 0.001649 0.118019 -1.621152 -1.160867 1.390896 -0.043912 1 0 0 0 0 0 1 406149
0.000320 0.001649 0.118019 -1.626742 -1.160707 1.392485 -0.043944 1 0 0 0 0 0 1 407164
0.000320 0.001649 0.118019 -1.630097 -1.161024 1.393659 -0.043974 1 0 0 0 0 0 1 408147
0.000320 0.001649 0.118019 -1.632398 -1.161626 1.394760 -0.044007 1 0 0 0 0 0 1 409175
0.000320 0.001649 0.118019 -1.634113 -1.162335 1.395766 -0.044038 1 0 0 0 0 0 1 410177
0.000320 0.001649 0.118019 -1.635517 -1.163059 1.396739 -0.044068 1 0 0 0 0 0 1 411145
0.000302 0.001654 0.118029 -1.388203 -1.224505 1.255040 -0.044100 1 0 0 0 0 0 1 412164
0.000293 0.001656 0.118033 -1.477183 -1.202971 1.328874 -0.044131 1 0 0 0 0 0 1 413173
0.000288 0.001657 0.118034 -1.543566 -1.187899 1.367045 -0.044163 1 0 0 0 0 0 1 414177
0.000286 0.001658 0.118035 -1.579491 -1.180513 1.382009 -0.044194 1 0 0 0 0 0 1 415180
0.000285 0.001658 0.118035 -1.598251 -1.177263 1.387910 -0.044225 1 0 0 0 0 0 1 416175
0.000284 0.001658 0.118035 -1.608215 -1.176077 1.390585 -0.044256 1 0 0 0 0 0 1 417169
0.000284 0.001658 0.118035 -1.613752 -1.175887 1.392134 -0.044287 1 0 0 0 0 0 1 418146
0.000284 0.001658 0.118035 -1.617143 -1.176247 1.393345 -0.044319 1 0 0 0 0 0 1 419175
0.000284 0.001658 0.118035 -1.619387 -1.176823 1.394398 -0.044350 1 0 0 0 0 0 1 420177
0.000284 0.001658 0.118035 -1.621073 -1.177542 1.395396 -0.044381 1 0 0 0 0 0 1 421173
0.000266 0.001663 0.118045 -1.373644 -1.238975 1.253762 -0.044413 1 0 0 0 0 0 1 422175
0.000256 0.001665 0.118049 -1.462681 -1.217440 1.327493 -0.044444 1 0 0 0 0 0 1 423175
0.000252 0.001666 0.118050 -1.529100 -1.202363 1.365615 -0.044475 1 0 0 0 0 0 1 424179
0.000250 0.001666 0.118051 -1.565008 -1.194962 1.380555 -0.044507 1 0 0 0 0 0 1 425174
0.000248 0.001666 0.118051 -1.583768 -1.191716 1.386451 -0.044538 1 0 0 0 0 0 1 426173
0.000248 0.001667 0.118051 -1.593720 -1.190538 1.389119 -0.044569 1 0 0 0 0 0 1 427172
0.000248 0.001667 0.118051 -1.599276 -1.190366 1.390679 -0.044600 1 0 0 0 0 0 1 428178
0.000247 0.001667 0.118051 -1.602610 -1.190713 1.391856 -0.044632 1 0 0 0 0 0 1 429176
0.000247 0.001667 0.118051 -1.604849 -1.191310 1.392906 -0.044663 1 0 0 0 0 0 1 430175
0.000229 0.001671 0.118061 -1.357438 -1.252734 1.251350 -0.044694 1 0 0 0 0 0 1 431175
0.000220 0.001673 0.118065 -1.446635 -1.231157 1.324989 -0.044725 1 0 0 0 0 0 1 432177
0.000216 0.001674 0.118066 -1.513098 -1.216073 1.363069 -0.044757 1 0 0 0 0 0 1 433175
0.000213 0.001675 0.118066 -1.549053 -1.208657 1.377987 -0.044788 1 0 0 0 0 0 1 434175
0.000212 0.001675 0.118067 -1.567798 -1.205424 1.383871 -0.044819 1 0 0 0 0 0 1 435174
0.000212 0.001675 0.118067 -1.577746 -1.204251 1.386536 -0.044850 1 0 0 0 0 0 1 436176
0.000211 0.001675 0.118067 -1.583283 -1.204083 1.388092 -0.044882 1 0 0 0 0 0 1 437173
0.000211 0.001675 0.118067 -1.586594 -1.204430 1.389251 -0.044913 1 0 0 0 0 0 1 438173
0.000211 0.001675 0.118067 -1.588809 -1.205012 1.390275 -0.044944 1 0 0 0 0 0 1 439164
0.000211 0.001675 0.118067 -1.590468 -1.205743 1.391276 -0.044975 1 0 0 0 0 0 1 440174
0.000211 0.001675 0.118067 -1.591852 -1.206506 1.392256 -0.045006 1 0 0 0 0 0 1 441173
0.000198 0.001662 0.118088 -1.416499 -1.027246 1.102599 -0.045038 1 0 0 0 0 0 1 442174
0.000192 0.001656 0.118095 -1.479760 -1.089638 1.251545 -0.045069 1 0 0 0 0 0 1 443175
0.000188 0.001652 0.118098 -1.527102 -1.137604 1.328117 -0.045100 1 0 0 0 0 0 1 444176
0.000187 0.001650 0.118098 -1.552880 -1.164027 1.357509 -0.045132 1 0 0 0 0 0 1 445173
0.000186 0.001650 0.118099 -1.566479 -1.177985 1.368489 -0.045163 1 0 0 0 0 0 1 446174
0.000186 0.001649 0.118099 -1.573833 -1.185467 1.372910 -0.045194 1 0 0 0 0 0 1 447172
0.000185 0.001649 0.118099 -1.578078 -1.189649 1.375061 -0.045225 1 0 0 0 0 0 1 448176
0.000185 0.001649 0.118099 -1.580728 -1.192152 1.376409 -0.045256 1 0 0 0 0 0 1 449173
0.000185 0.001649 0.118099 -1.582603 -1.193805 1.377492 -0.045287 1 0 0 0 0 0 1 450161
0.000167 0.001653 0.118109 -1.334569 -1.255844 1.236028 -0.045319 1 0 0 0 0 0 1 451168
0.000158 0.001655 0.118113 -1.423673 -1.234550 1.309514 -0.045350 1 0 0 0 0 0 1 452160
0.000153 0.001656 0.118114 -1.490101 -1.219600 1.347503 -0.045381 1 0 0 0 0 0 1 453167
0.000151 0.001657 0.118114 -1.526000 -1.212255 1.362383 -0.045412 1 0 0 0 0 0 1 454158
0.000155 0.001640 0.118125 -1.617428 -0.967944 1.220034 -0.045444 1 0 0 0 0 0 1 455168
0.000157 0.001631 0.118129 -1.601690 -1.050696 1.298070 -0.045475 1 0 0 0 0 0 1 456159
0.000158 0.001626 0.118130 -1.588185 -1.113569 1.338143 -0.045506 1 0 0 0 0 0 1 457166
0.000159 0.001624 0.118131 -1.581355 -1.147716 1.353764 -0.045537 1 0 0 0 0 0 1 458159
0.000159 0.001623 0.118131 -1.578437 -1.165495 1.359878 -0.045569 1 0 0 0 0 0 1 459167
0.000141 0.001627 0.118141 -1.327769 -1.235651 1.220133 -0.045600 1 0 0 0 0 0 1 460158
0.000132 0.001629 0.118145 -1.415690 -1.218449 1.294169 -0.045631 1 0 0 0 0 0 1 461167
0.000128 0.001630 0.118146 -1.481535 -1.205539 1.332353 -0.045663 1 0 0 0 0 0 1 462185
0.000131 0.001613 0.118157 -1.589859 -0.957891 1.199070 -0.045694 1 0 0 0 0 0 1 463165
0.000132 0.001604 0.118161 -1.582865 -1.039197 1.280370 -0.045728 1 0 0 0 0 0 1 464254
0.000133 0.001600 0.118163 -1.573680 -1.101297 1.321488 -0.045759 1 0 0 0 0 0 1 465246
0.000115 0.001602 0.118173 -1.319133 -1.195927 1.195096 -0.045791 1 0 0 0 0 0 1 466281
0.000106 0.001603 0.118177 -1.405127 -1.191209 1.273724 -0.045822 1 0 0 0 0 0 1 467258
0.000102 0.001604 0.118178 -1.469885 -1.184504 1.313381 -0.045850 1 0 0 0 0 0 1 468159
0.000099 0.001604 0.118179 -1.505017 -1.181315 1.328871 -0.045882 1 0 0 0 0 0 1 469176
0.000098 0.001604 0.118179 -1.523284 -1.180155 1.334889 -0.045912 1 0 0 0 0 0 1 470163
0.000103 0.001586 0.118190 -1.605753 -0.938508 1.189395 -0.045944 1 0 0 0 0 0 1 471166
0.000105 0.001578 0.118194 -1.585551 -1.022847 1.266240 -0.045975 1 0 0 0 0 0 1 472179
0.000088 0.001577 0.118205 -1.319625 -1.147296 1.163449 -0.046006 1 0 0 0 0 0 1 473166
0.000080 0.001577 0.118209 -1.399566 -1.159557 1.251262 -0.046038 1 0 0 0 0 0 1 474175
0.000076 0.001577 0.118211 -1.461318 -1.161629 1.294279 -0.046069 1 0 0 0 0 0 1 475174
0.000073 0.001577 0.118211 -1.494855 -1.162813 1.310862 -0.046100 1 0 0 0 0 0 1 476175
0.000072 0.001577 0.118211 -1.512363 -1.163851 1.317273 -0.046131 1 0 0 0 0 0 1 477173
0.000072 0.001577 0.118211 -1.521638 -1.164798 1.320085 -0.046163 1 0 0 0 0 0 1 478173
0.000053 0.001582 0.118222 -1.276510 -1.226528 1.179317 -0.046194 1 0 0 0 0 0 1 479165
0.000049 0.001566 0.118236 -1.440340 -0.963399 1.104525 -0.046225 1 0 0 0 0 0 1 480169
0.000047 0.001558 0.118241 -1.482157 -1.032344 1.217694 -0.046257 1 0 0 0 0 0 1 481173
0.000046 0.001555 0.118243 -1.499495 -1.087999 1.270992 -0.046288 1 0 0 0 0 0 1 482173
0.000046 0.001553 0.118243 -1.508272 -1.118534 1.291283 -0.046319 1 0 0 0 0 0 1 483178
0.000046 0.001552 0.118243 -1.513099 -1.134505 1.298945 -0.046349 1 0 0 0 0 0 1 484148
0.000027 0.001555 0.118254 -1.265594 -1.203843 1.159917 -0.046382 1 0 0 0 0 0 1 485174
0.000018 0.001557 0.118257 -1.355530 -1.186224 1.233846 -0.046413 1 0 0 0 0 0 1 486172
0.000014 0.001558 0.118259 -1.422369 -1.173057 1.271928 -0.046444 1 0 0 0 0 0 1 487172
0.000011 0.001559 0.118259 -1.458413 -1.166566 1.286805 -0.046475 1 0 0 0 0 0 1 488175
0.000010 0.001559 0.118259 -1.477155 -1.163748 1.292600 -0.046507 1 0 0 0 0 0 1 489173
0.000015 0.001542 0.118270 -1.559850 -0.920806 1.146955 -0.046538 1 0 0 0 0 0 1 490172
-0.000001 0.001537 0.118284 -1.289111 -1.065650 1.081428 -0.046569 1 0 0 0 0 0 1 491174
-0.000009 0.001535 0.118289 -1.361368 -1.106857 1.193114 -0.046600 1 0 0 0 0 0 1 492174
-0.000013 0.001534 0.118291 -1.418715 -1.125368 1.245432 -0.046631 1 0 0 0 0 0 1 493171
-0.000015 0.001533 0.118291 -1.449950 -1.135016 1.265315 -0.046663 1 0 0 0 0 0 1 494171
-0.000016 0.001533 0.118291 -1.466247 -1.140278 1.272829 -0.046693 1 0 0 0 0 0 1 495143
-0.000016 0.001533 0.118292 -1.474938 -1.143351 1.276011 -0.046725 1 0 0 0 0 0 1 496173
-0.000017 0.001533 0.118292 -1.479764 -1.145275 1.277662 -0.046756 1 0 0 0 0 0 1 497166
-0.000017 0.001533 0.118292 -1.482696 -1.146630 1.278791 -0.046788 1 0 0 0 0 0 1 498173
-0.000017 0.001533 0.118292 -1.484637 -1.147691 1.279738 -0.046819 1 0 0 0 0 0 1 499172
-0.000035 0.001537 0.118302 -1.235231 -1.209560 1.138455 -0.046850 1 0 0 0 0 0 1 500174
-0.000044 0.001539 0.118305 -1.324495 -1.188179 1.211434 -0.046881 1 0 0 0 0 0 1 501170
-0.000043 0.001523 0.118317 -1.463774 -0.930937 1.100875 -0.046913 1 0 0 0 0 0 1 502172
-0.000043 0.001514 0.118322 -1.474162 -1.007509 1.190776 -0.046944 1 0 0 0 0 0 1 503166
-0.000043 0.001510 0.118323 -1.473821 -1.067289 1.234983 -0.046975 1 0 0 0 0 0 1 504163
-0.000043 0.001508 0.118324 -1.473513 -1.099889 1.252007 -0.047006 1 0 0 0 0 0 1 505167
-0.000043 0.001507 0.118324 -1.473795 -1.116866 1.258536 -0.047038 1 0 0 0 0 0 1 506174
-0.000043 0.001506 0.118324 -1.474407 -1.125769 1.261345 -0.047069 1 0 0 0 0 0 1 507171
-0.000043 0.001506 0.118324 -1.475210 -1.130622 1.262858 -0.047100 1 0 0 0 0 0 1 508173
-0.000061 0.001510 0.118334 -1.224998 -1.194375 1.121786 -0.047132 1 0 0 0 0 0 1 509173
-0.000065 0.001495 0.118348 -1.386828 -0.931606 1.046496 -0.047163 1 0 0 0 0 0 1 510173
-0.000067 0.001487 0.118353 -1.427704 -1.001058 1.159328 -0.047194 1 0 0 0 0 0 1 511172
-0.000068 0.001483 0.118355 -1.444519 -1.056950 1.212476 -0.047225 1 0 0 0 0 0 1 512173
-0.000068 0.001481 0.118356 -1.452959 -1.087573 1.232684 -0.047256 1 0 0 0 0 0 1 513170
-0.000068 0.001480 0.118356 -1.457631 -1.103572 1.240310 -0.047288 1 0 0 0 0 0 1 514172
-0.000087 0.001484 0.118366 -1.209145 -1.172964 1.101349 -0.047318 1 0 0 0 0 0 1 515152
-0.000096 0.001486 0.118370 -1.299113 -1.155405 1.174994 -0.047350 1 0 0 0 0 0 1 516165
-0.000101 0.001487 0.118371 -1.365920 -1.142218 1.212919 -0.047381 1 0 0 0 0 0 1 517156
-0.000103 0.001487 0.118371 -1.401940 -1.135698 1.227711 -0.047412 1 0 0 0 0 0 1 518165
-0.000099 0.001470 0.118382 -1.493470 -0.890221 1.085170 -0.047443 1 0 0 0 0 0 1 519156
-0.000115 0.001465 0.118396 -1.226464 -1.034271 1.020738 -0.047475 1 0 0 0 0 0 1 520166
-0.000123 0.001463 0.118401 -1.301003 -1.075082 1.132470 -0.047506 1 0 0 0 0 0 1 521156
-0.000127 0.001462 0.118403 -1.359477 -1.093394 1.184768 -0.047537 1 0 0 0 0 0 1 522164
-0.000129 0.001461 0.118404 -1.391217 -1.102864 1.204606 -0.047568 1 0 0 0 0 0 1 523155
-0.000130 0.001461 0.118404 -1.407758 -1.108057 1.212095 -0.047600 1 0 0 0 0 0 1 524164
-0.000149 0.001465 0.118414 -1.164884 -1.172052 1.073215 -0.047631 1 0 0 0 0 0 1 525156
-0.000153 0.001450 0.118428 -1.330749 -0.909001 0.998414 -0.047662 1 0 0 0 0 0 1 526164
-0.000155 0.001442 0.118433 -1.373698 -0.978556 1.111298 -0.047693 1 0 0 0 0 0 1 527156
-0.000156 0.001438 0.118435 -1.391503 -1.034488 1.164453 -0.047725 1 0 0 0 0 0 1 528161
-0.000156 0.001436 0.118436 -1.400418 -1.065118 1.184640 -0.047756 1 0 0 0 0 0 1 529171
-0.000175 0.001440 0.118446 -1.153481 -1.142136 1.050307 -0.047788 1 0 0 0 0 0 1 530182
-0.000184 0.001441 0.118450 -1.244546 -1.128401 1.125267 -0.047819 1 0 0 0 0 0 1 531176
-0.000189 0.001442 0.118451 -1.311905 -1.117126 1.163622 -0.047850 1 0 0 0 0 0 1 532171
-0.000191 0.001442 0.118451 -1.348138 -1.111530 1.178509 -0.047881 1 0 0 0 0 0 1 533159
-0.000192 0.001443 0.118452 -1.366930 -1.109132 1.184286 -0.047913 1 0 0 0 0 0 1 534175
-0.000188 0.001425 0.118462 -1.449674 -0.865313 1.038493 -0.047944 1 0 0 0 0 0 1 535177
-0.000204 0.001421 0.118476 -1.177721 -1.010443 0.972974 -0.047975 1 0 0 0 0 0 1 536168
-0.000212 0.001418 0.118481 -1.250160 -1.051823 1.084101 -0.048007 1 0 0 0 0 0 1 537175
-0.000216 0.001417 0.118483 -1.307536 -1.070366 1.136148 -0.048038 1 0 0 0 0 0 1 538174
-0.000218 0.001417 0.118484 -1.338703 -1.079944 1.155885 -0.048069 1 0 0 0 0 0 1 539173
-0.000219 0.001416 0.118484 -1.354914 -1.085162 1.163309 -0.048100 1 0 0 0 0 0 1 540171
-0.000219 0.001416 0.118484 -1.363489 -1.088148 1.166371 -0.048131 1 0 0 0 0 0 1 541169
-0.000238 0.001421 0.118494 -1.116047 -1.151101 1.026108 -0.048163 1 0 0 0 0 0 1 542169
-0.000242 0.001405 0.118508 -1.280014 -0.887074 0.950518 -0.048194 1 0 0 0 0 0 1 543168
-0.000244 0.001397 0.118513 -1.322073 -0.956374 1.063032 -0.048225 1 0 0 0 0 0 1 544170
-0.000245 0.001393 0.118515 -1.339349 -1.012160 1.116049 -0.048256 1 0 0 0 0 0 1 545172
-0.000245 0.001391 0.118516 -1.347974 -1.042698 1.136153 -0.048288 1 0 0 0 0 0 1 546173
-0.000245 0.001390 0.118516 -1.352661 -1.058621 1.143705 -0.048319 1 0 0 0 0 0 1 547168
-0.000245 0.001390 0.118516 -1.355420 -1.066981 1.146804 -0.048350 1 0 0 0 0 0 1 548170
-0.000264 0.001394 0.118526 -1.104873 -1.132623 1.006569 -0.048381 1 0 0 0 0 0 1 549173
-0.000273 0.001396 0.118530 -1.194513 -1.113165 1.079228 -0.048413 1 0 0 0 0 0 1 550169
-0.000278 0.001397 0.118531 -1.261141 -1.098964 1.116761 -0.048444 1 0 0 0 0 0 1 551169
-0.000280 0.001397 0.118531 -1.296978 -1.091868 1.131342 -0.048474 1 0 0 0 0 0 1 552142
-0.000281 0.001398 0.118532 -1.315548 -1.088730 1.136987 -0.048506 1 0 0 0 0 0 1 553172
-0.000282 0.001398 0.118532 -1.325245 -1.087504 1.139394 -0.048537 1 0 0 0 0 0 1 554140
-0.000282 0.001398 0.118532 -1.330561 -1.087269 1.140726 -0.048569 1 0 0 0 0 0 1 555169
-0.000295 0.001385 0.118553 -1.153995 -0.905179 0.851606 -0.048600 1 0 0 0 0 0 1 556167
-0.000302 0.001378 0.118560 -1.219029 -0.967721 0.998861 -0.048631 1 0 0 0 0 0 1 557169
-0.000305 0.001375 0.118562 -1.267061 -1.015613 1.074649 -0.048663 1 0 0 0 0 0 1 558169
-0.000306 0.001373 0.118563 -1.292936 -1.041871 1.103679 -0.048694 1 0 0 0 0 0 1 559169
-0.000307 0.001372 0.118564 -1.306395 -1.055640 1.114390 -0.048725 1 0 0 0 0 0 1 560172
-0.000308 0.001372 0.118564 -1.313571 -1.062943 1.118576 -0.048757 1 0 0 0 0 0 1 561174
-0.000308 0.001371 0.118564 -1.317532 -1.066927 1.120462 -0.048787 1 0 0 0 0 0 1 562140
-0.000308 0.001371 0.118564 -1.319988 -1.069305 1.121621 -0.048819 1 0 0 0 0 0 1 563171
-0.000326 0.001376 0.118574 -1.068837 -1.131961 0.980795 -0.048850 1 0 0 0 0 0 1 564165
-0.000336 0.001378 0.118578 -1.158444 -1.111019 1.053085 -0.048881 1 0 0 0 0 0 1 565172
-0.000340 0.001379 0.118579 -1.225034 -1.096052 1.090447 -0.048913 1 0 0 0 0 0 1 566171
-0.000342 0.001379 0.118579 -1.260844 -1.088587 1.104964 -0.048944 1 0 0 0 0 0 1 567170
-0.000344 0.001380 0.118579 -1.279332 -1.085207 1.110541 -0.048974 1 0 0 0 0 0 1 568140
-0.000344 0.001380 0.118579 -1.289029 -1.083893 1.112944 -0.049006 1 0 0 0 0 0 1 569147
-0.000344 0.001380 0.118579 -1.294297 -1.083594 1.114262 -0.049038 1 0 0 0 0 0 1 570168
-0.000339 0.001362 0.118590 -1.370282 -0.840085 0.966723 -0.049069 1 0 0 0 0 0 1 571174
-0.000337 0.001353 0.118594 -1.347035 -0.924687 1.042396 -0.049100 1 0 0 0 0 0 1 572171
-0.000354 0.001353 0.118605 -1.076514 -1.049596 0.939843 -0.049131 1 0 0 0 0 0 1 573168
-0.000362 0.001353 0.118609 -1.155860 -1.062030 1.026465 -0.049163 1 0 0 0 0 0 1 574168
-0.000367 0.001353 0.118611 -1.217242 -1.064053 1.068885 -0.049194 1 0 0 0 0 0 1 575168
-0.000369 0.001353 0.118611 -1.250424 -1.065108 1.085156 -0.049225 1 0 0 0 0 0 1 576170
-0.000370 0.001353 0.118611 -1.267617 -1.066013 1.091341 -0.049256 1 0 0 0 0 0 1 577168
-0.000370 0.001353 0.118612 -1.276626 -1.066812 1.093940 -0.049288 1 0 0 0 0 0 1 578169
-0.000370 0.001353 0.118612 -1.281551 -1.067568 1.095291 -0.049319 1 0 0 0 0 0 1 579172
-0.000371 0.001353 0.118612 -1.284403 -1.068283 1.096202 -0.049350 1 0 0 0 0 0 1 580170
-0.000389 0.001357 0.118622 -1.033049 -1.130186 0.955399 -0.049381 1 0 0 0 0 0 1 581163
-0.000398 0.001360 0.118625 -1.122769 -1.108828 1.027492 -0.049412 1 0 0 0 0 0 1 582154
-0.000403 0.001361 0.118627 -1.189432 -1.093674 1.064778 -0.049444 1 0 0 0 0 0 1 583163
-0.000405 0.001361 0.118627 -1.225242 -1.086084 1.079247 -0.049475 1 0 0 0 0 0 1 584154
-0.000406 0.001361 0.118627 -1.243742 -1.082659 1.084811 -0.049506 1 0 0 0 0 0 1 585163
-0.000407 0.001362 0.118627 -1.253403 -1.081296 1.087178 -0.049537 1 0 0 0 0 0 1 586153
-0.000407 0.001362 0.118627 -1.258631 -1.080979 1.088460 -0.049569 1 0 0 0 0 0 1 587163
-0.000402 0.001344 0.118638 -1.334591 -0.837171 0.940813 -0.049600 1 0 0 0 0 0 1 588154
-0.000399 0.001335 0.118642 -1.311395 -0.921742 1.016412 -0.049631 1 0 0 0 0 0 1 589161
-0.000398 0.001331 0.118643 -1.293839 -0.985455 1.055467 -0.049662 1 0 0 0 0 0 1 590153
-0.000397 0.001328 0.118643 -1.284793 -1.019937 1.070628 -0.049694 1 0 0 0 0 0 1 591162
-0.000397 0.001327 0.118644 -1.280564 -1.037771 1.076416 -0.049725 1 0 0 0 0 0 1 592154
-0.000397 0.001327 0.118644 -1.278846 -1.047085 1.078874 -0.049756 1 0 0 0 0 0 1 593162
-0.000397 0.001326 0.118644 -1.278371 -1.052077 1.080158 -0.049787 1 0 0 0 0 0 1 594156
-0.000415 0.001331 0.118654 -1.025106 -1.116147 0.939480 -0.049819 1 0 0 0 0 0 1 595163
-0.000424 0.001333 0.118657 -1.114081 -1.095977 1.011621 -0.049854 1 0 0 0 0 0 1 596284
-0.000429 0.001334 0.118659 -1.180266 -1.081307 1.048827 -0.049884 1 0 0 0 0 0 1 597239
-0.000431 0.001334 0.118659 -1.215859 -1.073984 1.063295 -0.049915 1 0 0 0 0 0 1 598236
-0.000432 0.001335 0.118659 -1.234247 -1.070682 1.068851 -0.049946 1 0 0 0 0 0 1 599249
-0.000433 0.001335 0.118659 -1.243782 -1.069318 1.071159 -0.049975 1 0 0 0 0 0 1 600165
-0.000433 0.001335 0.118659 -1.248970 -1.069012 1.072408 -0.050006 1 0 0 0 0 0 1 601169
-0.000433 0.001335 0.118659 -1.251946 -1.069188 1.073270 -0.050037 1 0 0 0 0 0 1 602154
-0.000433 0.001335 0.118659 -1.253833 -1.069617 1.074014 -0.050069 1 0 0 0 0 0 1 603162
-0.000433 0.001335 0.118659 -1.255173 -1.070156 1.074705 -0.050100 1 0 0 0 0 0 1 604163
-0.000433 0.001335 0.118659 -1.256228 -1.070778 1.075402 -0.050131 1 0 0 0 0 0 1 605173
-0.000433 0.001335 0.118659 -1.257152 -1.071410 1.076064 -0.050163 1 0 0 0 0 0 1 606169
-0.000433 0.001335 0.118659 -1.258012 -1.072072 1.076740 -0.050194 1 0 0 0 0 0 1 607170
-0.000433 0.001335 0.118659 -1.258816 -1.072726 1.077412 -0.050225 1 0 0 0 0 0 1 608172
-0.000433 0.001335 0.118659 -1.259633 -1.073382 1.078080 -0.050256 1 0 0 0 0 0 1 609169
-0.000433 0.001335 0.118659 -1.260419 -1.074048 1.078750 -0.050288 1 0 0 0 0 0 1 610168
-0.000428 0.001317 0.118670 -1.334230 -0.830402 0.930818 -0.050319 1 0 0 0 0 0 1 611169
-0.000426 0.001308 0.118674 -1.309931 -0.915159 1.006252 -0.050350 1 0 0 0 0 0 1 612170
-0.000424 0.001304 0.118675 -1.291859 -0.978999 1.045263 -0.050382 1 0 0 0 0 0 1 613181
-0.000424 0.001302 0.118675 -1.282526 -1.013518 1.060401 -0.050414 1 0 0 0 0 0 1 614207
-0.000423 0.001300 0.118676 -1.278129 -1.031346 1.066143 -0.050444 1 0 0 0 0 0 1 615172
-0.000423 0.001300 0.118676 -1.276326 -1.040654 1.068583 -0.050475 1 0 0 0 0 0 1 616172
-0.000423 0.001300 0.118676 -1.275820 -1.045630 1.069855 -0.050506 1 0 0 0 0 0 1 617172
-0.000423 0.001299 0.118676 -1.275956 -1.048460 1.070729 -0.050538 1 0 0 0 0 0 1 618172
-0.000423 0.001299 0.118676 -1.276405 -1.050198 1.071457 -0.050569 1 0 0 0 0 0 1 619169
-0.000423 0.001299 0.118676 -1.277035 -1.051381 1.072148 -0.050600 1 0 0 0 0 0 1 620171
-0.000423 0.001299 0.118676 -1.277736 -1.052310 1.072822 -0.050631 1 0 0 0 0 0 1 621168
-0.000423 0.001299 0.118676 -1.278499 -1.053090 1.073482 -0.050663 1 0 0 0 0 0 1 622170
-0.000423 0.001299 0.118676 -1.279264 -1.053813 1.074143 -0.050694 1 0 0 0 0 0 1 623167
-0.000423 0.001299 0.118676 -1.280034 -1.054494 1.074813 -0.050725 1 0 0 0 0 0 1 624169
-0.000423 0.001299 0.118676 -1.280805 -1.055134 1.075449 -0.050755 1 0 0 0 0 0 1 625138
-0.000423 0.001299 0.118676 -1.281601 -1.055816 1.076129 -0.050788 1 0 0 0 0 0 1 626165
-0.000423 0.001299 0.118676 -1.282390 -1.056468 1.076793 -0.050819 1 0 0 0 0 0 1 627168
-0.000423 0.001299 0.118676 -1.283175 -1.057129 1.077462 -0.050850 1 0 0 0 0 0 1 628168
-0.000423 0.001299 0.118676 -1.283961 -1.057764 1.078114 -0.050881 1 0 0 0 0 0 1 629161
-0.000423 0.001299 0.118676 -1.284738 -1.058419 1.078762 -0.050912 1 0 0 0 0 0 1 630140
-0.000423 0.001299 0.118676 -1.285545 -1.059070 1.079442 -0.050944 1 0 0 0 0 0 1 631169
-0.000423 0.001299 0.118676 -1.286328 -1.059727 1.080110 -0.050975 1 0 0 0 0 0 1 632167
-0.000423 0.001299 0.118676 -1.287129 -1.060376 1.080760 -0.051006 1 0 0 0 0 0 1 633168
-0.000423 0.001299 0.118676 -1.287915 -1.061022 1.081438 -0.051037 1 0 0 0 0 0 1 634163
-0.000423 0.001299 0.118676 -1.288690 -1.061659 1.082084 -0.051068 1 0 0 0 0 0 1 635156
-0.000423 0.001299 0.118676 -1.289492 -1.062321 1.082744 -0.051100 1 0 0 0 0 0 1 636164
-0.000423 0.001299 0.118676 -1.290274 -1.062977 1.083422 -0.051131 1 0 0 0 0 0 1 637169
-0.000423 0.001299 0.118676 -1.291065 -1.063616 1.084078 -0.051163 1 0 0 0 0 0 1 638169
-0.000423 0.001299 0.118676 -1.291856 -1.064283 1.084738 -0.051194 1 0 0 0 0 0 1 639166
-0.000423 0.001299 0.118676 -1.292643 -1.064917 1.085402 -0.051225 1 0 0 0 0 0 1 640170
-0.000423 0.001299 0.118676 -1.293425 -1.065574 1.086069 -0.051256 1 0 0 0 0 0 1 641167
-0.000423 0.001299 0.118676 -1.294225 -1.066222 1.086719 -0.051288 1 0 0 0 0 0 1 642167
-0.000423 0.001299 0.118676 -1.295015 -1.066872 1.087400 -0.051319 1 0 0 0 0 0 1 643167
-0.000423 0.001299 0.118676 -1.295797 -1.067513 1.088051 -0.051350 1 0 0 0 0 0 1 644168
-0.000423 0.001299 0.118676 -1.296592 -1.068170 1.088705 -0.051381 1 0 0 0 0 0 1 645167
-0.000423 0.001299 0.118676 -1.297356 -1.068811 1.089368 -0.051412 1 0 0 0 0 0 1 646149
-0.000423 0.001299 0.118676 -1.298156 -1.069458 1.090032 -0.051444 1 0 0 0 0 0 1 647161
-0.000423 0.001299 0.118676 -1.298943 -1.070121 1.090689 -0.051475 1 0 0 0 0 0 1 648153
-0.000423 0.001299 0.118676 -1.299733 -1.070758 1.091355 -0.051506 1 0 0 0 0 0 1 649160
-0.000423 0.001299 0.118676 -1.300511 -1.071411 1.092019 -0.051537 1 0 0 0 0 0 1 650152
-0.000423 0.001299 0.118676 -1.301310 -1.072057 1.092682 -0.051569 1 0 0 0 0 0 1 651162
-0.000423 0.001299 0.118676 -1.302096 -1.072719 1.093337 -0.051600 1 0 0 0 0 0 1 652152
-0.000423 0.001299 0.118676 -1.302887 -1.073356 1.094004 -0.051631 1 0 0 0 0 0 1 653160
-0.000423 0.001299 0.118676 -1.303677 -1.074007 1.094674 -0.051662 1 0 0 0 0 0 1 654152
-0.000423 0.001299 0.118676 -1.304473 -1.074663 1.095323 -0.051694 1 0 0 0 0 0 1 655160
-0.000423 0.001299 0.118676 -1.305246 -1.075298 1.095984 -0.051725 1 0 0 0 0 0 1 656151
-0.000423 0.001299 0.118676 -1.306047 -1.075973 1.096653 -0.051756 1 0 0 0 0 0 1 657161
-0.000423 0.001299 0.118676 -1.306823 -1.076599 1.097309 -0.051787 1 0 0 0 0 0 1 658151
-0.000423 0.001299 0.118676 -1.307615 -1.077264 1.097983 -0.051819 1 0 0 0 0 0 1 659160
-0.000423 0.001299 0.118676 -1.308412 -1.077908 1.098645 -0.051850 1 0 0 0 0 0 1 660168
-0.000423 0.001299 0.118676 -1.309218 -1.078586 1.099317 -0.051882 1 0 0 0 0 0 1 661183
-0.000423 0.001299 0.118676 -1.309985 -1.079205 1.099964 -0.051912 1 0 0 0 0 0 1 662162
-0.000423 0.001299 0.118676 -1.310789 -1.079867 1.100646 -0.051944 1 0 0 0 0 0 1 663171
-0.000423 0.001299 0.118676 -1.311576 -1.080515 1.101287 -0.051975 1 0 0 0 0 0 1 664167
-0.000423 0.001299 0.118676 -1.312351 -1.081151 1.101949 -0.052006 1 0 0 0 0 0 1 665160
-0.000423 0.001299 0.118676 -1.313129 -1.081808 1.102600 -0.052037 1 0 0 0 0 0 1 666142
-0.000423 0.001299 0.118676 -1.313916 -1.082442 1.103264 -0.052068 1 0 0 0 0 0 1 667145
-0.000423 0.001299 0.118676 -1.314721 -1.083118 1.103951 -0.052100 1 0 0 0 0 0 1 668172
-0.000423 0.001299 0.118676 -1.315510 -1.083756 1.104605 -0.052131 1 0 0 0 0 0 1 669169
-0.000423 0.001299 0.118676 -1.316280 -1.084404 1.105246 -0.052162 1 0 0 0 0 0 1 670138
-0.000423 0.001299 0.118676 -1.317088 -1.085056 1.105928 -0.052194 1 0 0 0 0 0 1 671168
-0.000423 0.001299 0.118676 -1.317873 -1.085715 1.106597 -0.052225 1 0 0 0 0 0 1 672169
-0.000423 0.001299 0.118676 -1.318669 -1.086361 1.107244 -0.052256 1 0 0 0 0 0 1 673165
-0.000423 0.001299 0.118676 -1.319461 -1.087011 1.107926 -0.052288 1 0 0 0 0 0 1 674167
-0.000423 0.001299 0.118676 -1.320242 -1.087652 1.108577 -0.052319 1 0 0 0 0 0 1 675167
-0.000418 0.001282 0.118686 -1.394267 -0.843270 0.960417 -0.052350 1 0 0 0 0 0 1 676173
-0.000415 0.001273 0.118690 -1.370026 -0.927784 1.035632 -0.052380 1 0 0 0 0 0 1 677140
-0.000414 0.001268 0.118691 -1.352003 -0.991503 1.074580 -0.052413 1 0 0 0 0 0 1 678172
-0.000413 0.001266 0.118692 -1.342680 -1.025926 1.089665 -0.052444 1 0 0 0 0 0 1 679168
-0.000413 0.001265 0.118692 -1.338325 -1.043729 1.095408 -0.052475 1 0 0 0 0 0 1 680167
-0.000412 0.001264 0.118692 -1.336512 -1.052997 1.097832 -0.052506 1 0 0 0 0 0 1 681166
-0.000431 0.001268 0.118702 -1.081653 -1.119351 0.957083 -0.052538 1 0 0 0 0 0 1 682166
-0.000440 0.001270 0.118706 -1.169834 -1.100289 1.029094 -0.052569 1 0 0 0 0 0 1 683167
-0.000444 0.001271 0.118707 -1.235722 -1.086224 1.066303 -0.052600 1 0 0 0 0 0 1 684167
-0.000447 0.001272 0.118708 -1.271127 -1.079149 1.080750 -0.052631 1 0 0 0 0 0 1 685164
-0.000448 0.001272 0.118708 -1.289427 -1.075942 1.086264 -0.052662 1 0 0 0 0 0 1 686165
-0.000448 0.001272 0.118708 -1.298956 -1.074665 1.088584 -0.052693 1 0 0 0 0 0 1 687137
-0.000449 0.001272 0.118708 -1.304138 -1.074373 1.089838 -0.052725 1 0 0 0 0 0 1 688167
-0.000449 0.001272 0.118708 -1.307106 -1.074553 1.090682 -0.052756 1 0 0 0 0 0 1 689168
-0.000449 0.001272 0.118708 -1.308971 -1.074958 1.091400 -0.052788 1 0 0 0 0 0 1 690165
-0.000449 0.001272 0.118708 -1.310291 -1.075469 1.092061 -0.052819 1 0 0 0 0 0 1 691166
-0.000449 0.001272 0.118708 -1.311330 -1.076042 1.092718 -0.052850 1 0 0 0 0 0 1 692164
-0.000449 0.001272 0.118708 -1.312258 -1.076653 1.093371 -0.052881 1 0 0 0 0 0 1 693165
-0.000449 0.001272 0.118708 -1.313097 -1.077285 1.094017 -0.052912 1 0 0 0 0 0 1 694164
-0.000449 0.001272 0.118708 -1.313904 -1.077906 1.094670 -0.052944 1 0 0 0 0 0 1 695165
-0.000449 0.001272 0.118708 -1.314694 -1.078540 1.095305 -0.052975 1 0 0 0 0 0 1 696167
-0.000449 0.001272 0.118708 -1.315458 -1.079154 1.095937 -0.053005 1 0 0 0 0 0 1 697137
-0.000449 0.001272 0.118708 -1.316269 -1.079805 1.096609 -0.053038 1 0 0 0 0 0 1 698166
-0.000449 0.001272 0.118708 -1.317024 -1.080436 1.097241 -0.053068 1 0 0 0 0 0 1 699153
-0.000449 0.001272 0.118708 -1.317809 -1.081083 1.097882 -0.053100 1 0 0 0 0 0 1 700157
-0.000449 0.001272 0.118708 -1.318590 -1.081710 1.098541 -0.053131 1 0 0 0 0 0 1 701158
-0.000449 0.001272 0.118708 -1.319373 -1.082351 1.099195 -0.053163 1 0 0 0 0 0 1 702167
-0.000449 0.001272 0.118708 -1.320144 -1.082997 1.099827 -0.053194 1 0 0 0 0 0 1 703165
-0.000449 0.001272 0.118708 -1.320925 -1.083625 1.100487 -0.053225 1 0 0 0 0 0 1 704168
-0.000449 0.001272 0.118708 -1.321686 -1.084261 1.101126 -0.053256 1 0 0 0 0 0 1 705165
-0.000449 0.001272 0.118708 -1.322485 -1.084893 1.101765 -0.053288 1 0 0 0 0 0 1 706166
-0.000449 0.001272 0.118708 -1.323239 -1.085533 1.102416 -0.053319 1 0 0 0 0 0 1 707165
-0.000449 0.001272 0.118708 -1.324025 -1.086167 1.103070 -0.053350 1 0 0 0 0 0 1 708166
-0.000449 0.001272 0.118708 -1.324766 -1.086787 1.103691 -0.053380 1 0 0 0 0 0 1 709136
-0.000449 0.001272 0.118708 -1.325583 -1.087448 1.104356 -0.053413 1 0 0 0 0 0 1 710165
-0.000449 0.001272 0.118708 -1.326339 -1.088078 1.105000 -0.053444 1 0 0 0 0 0 1 711163
-0.000449 0.001272 0.118708 -1.327115 -1.088703 1.105645 -0.053475 1 0 0 0 0 0 1 712151
-0.000449 0.001272 0.118708 -1.327891 -1.089339 1.106272 -0.053506 1 0 0 0 0 0 1 713150
-0.000467 0.001277 0.118718 -1.073876 -1.151475 0.964880 -0.053537 1 0 0 0 0 0 1 714157
-0.000476 0.001279 0.118722 -1.162600 -1.130265 1.036540 -0.053568 1 0 0 0 0 0 1 715148
-0.000481 0.001280 0.118723 -1.228765 -1.115120 1.073626 -0.053600 1 0 0 0 0 0 1 716152
-0.000483 0.001281 0.118723 -1.264298 -1.107528 1.088020 -0.053631 1 0 0 0 0 0 1 717159
-0.000484 0.001281 0.118723 -1.282638 -1.104062 1.093508 -0.053662 1 0 0 0 0 0 1 718149
-0.000485 0.001281 0.118723 -1.292213 -1.102675 1.095842 -0.053694 1 0 0 0 0 0 1 719158
-0.000485 0.001281 0.118723 -1.297353 -1.102302 1.097061 -0.053725 1 0 0 0 0 0 1 720150
-0.000485 0.001281 0.118723 -1.300307 -1.102445 1.097905 -0.053756 1 0 0 0 0 0 1 721157
-0.000486 0.001281 0.118723 -1.302167 -1.102821 1.098605 -0.053787 1 0 0 0 0 0 1 722149
-0.000486 0.001281 0.118723 -1.303476 -1.103342 1.099271 -0.053818 1 0 0 0 0 0 1 723149
-0.000486 0.001281 0.118723 -1.304519 -1.103925 1.099916 -0.053850 1 0 0 0 0 0 1 724159
-0.000486 0.001281 0.118723 -1.305413 -1.104537 1.100562 -0.053881 1 0 0 0 0 0 1 725163
-0.000486 0.001281 0.118723 -1.306237 -1.105178 1.101204 -0.053913 1 0 0 0 0 0 1 726169
-0.000486 0.001281 0.118723 -1.307019 -1.105798 1.101844 -0.053944 1 0 0 0 0 0 1 727162
-0.000486 0.001281 0.118723 -1.307792 -1.106425 1.102469 -0.053975 1 0 0 0 0 0 1 728151
-0.000486 0.001281 0.118723 -1.308561 -1.107060 1.103112 -0.054006 1 0 0 0 0 0 1 729149
-0.000504 0.001286 0.118734 -1.054246 -1.169266 0.961743 -0.054037 1 0 0 0 0 0 1 730157
-0.000513 0.001288 0.118737 -1.142952 -1.148068 1.033290 -0.054068 1 0 0 0 0 0 1 731154
-0.000518 0.001289 0.118738 -1.209099 -1.132929 1.070341 -0.054100 1 0 0 0 0 0 1 732159
-0.000520 0.001289 0.118739 -1.244616 -1.125345 1.084716 -0.054131 1 0 0 0 0 0 1 733159
-0.000521 0.001290 0.118739 -1.262908 -1.121872 1.090180 -0.054162 1 0 0 0 0 0 1 734137
-0.000522 0.001290 0.118739 -1.272467 -1.120495 1.092507 -0.054193 1 0 0 0 0 0 1 735155
-0.000522 0.001290 0.118739 -1.277596 -1.120119 1.093713 -0.054225 1 0 0 0 0 0 1 736154
-0.000522 0.001290 0.118739 -1.280542 -1.120277 1.094549 -0.054256 1 0 0 0 0 0 1 737152
-0.000509 0.001304 0.118749 -1.461219 -1.311789 0.952558 -0.054287 1 0 0 0 0 0 1 738152
-0.000503 0.001311 0.118753 -1.401422 -1.245996 1.024438 -0.054318 1 0 0 0 0 0 1 739153
-0.000500 0.001314 0.118754 -1.356606 -1.197596 1.061621 -0.054349 1 0 0 0 0 0 1 740137
-0.000498 0.001316 0.118754 -1.332997 -1.172310 1.076060 -0.054381 1 0 0 0 0 0 1 741155
-0.000497 0.001316 0.118755 -1.321386 -1.159910 1.081553 -0.054412 1 0 0 0 0 0 1 742156
-0.000497 0.001317 0.118755 -1.315925 -1.154022 1.083875 -0.054444 1 0 0 0 0 0 1 743157
-0.000515 0.001322 0.118765 -1.058250 -1.213075 0.943061 -0.054475 1 0 0 0 0 0 1 744155
-0.000524 0.001324 0.118768 -1.145374 -1.190241 1.014747 -0.054506 1 0 0 0 0 0 1 745152
-0.000529 0.001325 0.118770 -1.210710 -1.174311 1.051811 -0.054537 1 0 0 0 0 0 1 746154
-0.000531 0.001326 0.118770 -1.245847 -1.166341 1.066178 -0.054568 1 0 0 0 0 0 1 747156
-0.000532 0.001326 0.118770 -1.264030 -1.162749 1.071713 -0.054602 1 0 0 0 0 0 1 748242
-0.000533 0.001326 0.118770 -1.273448 -1.161263 1.074010 -0.054633 1 0 0 0 0 0 1 749228
-0.000533 0.001326 0.118770 -1.278530 -1.160878 1.075209 -0.054665 1 0 0 0 0 0 1 750242
-0.000533 0.001326 0.118770 -1.281437 -1.161006 1.076014 -0.054696 1 0 0 0 0 0 1 751228
-0.000533 0.001326 0.118770 -1.283259 -1.161417 1.076704 -0.054727 1 0 0 0 0 0 1 752232
-0.000533 0.001326 0.118770 -1.284537 -1.161942 1.077345 -0.054758 1 0 0 0 0 0 1 753231
-0.000552 0.001331 0.118781 -1.029970 -1.224220 0.936004 -0.054789 1 0 0 0 0 0 1 754204
-0.000561 0.001333 0.118784 -1.118803 -1.203007 1.007412 -0.054821 1 0 0 0 0 0 1 755232
-0.000565 0.001334 0.118785 -1.184996 -1.187873 1.044366 -0.054852 1 0 0 0 0 0 1 756231
-0.000568 0.001334 0.118786 -1.220508 -1.180279 1.058677 -0.054883 1 0 0 0 0 0 1 757210
-0.000569 0.001335 0.118786 -1.238836 -1.176850 1.064143 -0.054915 1 0 0 0 0 0 1 758233
-0.000569 0.001335 0.118786 -1.248352 -1.175488 1.066444 -0.054946 1 0 0 0 0 0 1 759237
-0.000570 0.001335 0.118786 -1.253456 -1.175124 1.067609 -0.054976 1 0 0 0 0 0 1 760210
-0.000570 0.001335 0.118786 -1.256375 -1.175284 1.068418 -0.055008 1 0 0 0 0 0 1 761207
-0.000557 0.001349 0.118796 -1.437217 -1.367118 0.926286 -0.055039 1 0 0 0 0 0 1 762208
-0.000551 0.001355 0.118800 -1.377499 -1.301369 0.998093 -0.055071 1 0 0 0 0 0 1 763227
-0.000566 0.001363 0.118811 -1.076902 -1.314789 0.893338 -0.055101 1 0 0 0 0 0 1 764205
-0.000573 0.001367 0.118815 -1.141271 -1.267654 0.978440 -0.055134 1 0 0 0 0 0 1 765240
-0.000577 0.001369 0.118817 -1.195029 -1.239468 1.020233 -0.055165 1 0 0 0 0 0 1 766235
-0.000579 0.001370 0.118817 -1.224301 -1.225393 1.036220 -0.055195 1 0 0 0 0 0 1 767217
-0.000580 0.001371 0.118817 -1.239482 -1.218735 1.042249 -0.055227 1 0 0 0 0 0 1 768236
-0.000580 0.001371 0.118817 -1.247439 -1.215761 1.044731 -0.055259 1 0 0 0 0 0 1 769239
-0.000581 0.001371 0.118817 -1.251736 -1.214599 1.045963 -0.055289 1 0 0 0 0 0 1 770205
-0.000581 0.001371 0.118817 -1.254254 -1.214380 1.046770 -0.055320 1 0 0 0 0 0 1 771206
-0.000581 0.001371 0.118817 -1.255880 -1.214632 1.047461 -0.055352 1 0 0 0 0 0 1 772232
-0.000581 0.001371 0.118817 -1.257048 -1.215089 1.048079 -0.055383 1 0 0 0 0 0 1 773231
-0.000581 0.001371 0.118817 -1.257991 -1.215677 1.048674 -0.055415 1 0 0 0 0 0 1 774238
-0.000599 0.001375 0.118827 -1.002792 -1.278128 0.907416 -0.055446 1 0 0 0 0 0 1 775231
-0.000609 0.001378 0.118831 -1.091537 -1.256893 0.978640 -0.055477 1 0 0 0 0 0 1 776234
-0.000613 0.001379 0.118832 -1.157691 -1.241780 1.015504 -0.055509 1 0 0 0 0 0 1 777237
-0.000615 0.001379 0.118833 -1.193164 -1.234196 1.029776 -0.055539 1 0 0 0 0 0 1 778212
-0.000617 0.001379 0.118833 -1.211445 -1.230793 1.035210 -0.055571 1 0 0 0 0 0 1 779234
-0.000617 0.001380 0.118833 -1.220921 -1.229439 1.037468 -0.055602 1 0 0 0 0 0 1 780216
-0.000617 0.001380 0.118833 -1.226028 -1.229136 1.038637 -0.055633 1 0 0 0 0 0 1 781230
-0.000605 0.001393 0.118843 -1.408090 -1.420977 0.896504 -0.055664 1 0 0 0 0 0 1 782212
-0.000598 0.001400 0.118847 -1.348978 -1.355131 0.968275 -0.055696 1 0 0 0 0 0 1 783225
-0.000595 0.001404 0.118848 -1.304451 -1.306751 1.005416 -0.055727 1 0 0 0 0 0 1 784216
-0.000593 0.001405 0.118848 -1.280947 -1.281491 1.019802 -0.055758 1 0 0 0 0 0 1 785231
-0.000593 0.001406 0.118848 -1.269342 -1.269107 1.025254 -0.055789 1 0 0 0 0 0 1 786214
-0.000592 0.001407 0.118848 -1.263878 -1.263291 1.027531 -0.055821 1 0 0 0 0 0 1 787229
-0.000592 0.001407 0.118849 -1.261486 -1.260716 1.028685 -0.055852 1 0 0 0 0 0 1 788215
-0.000592 0.001407 0.118849 -1.260646 -1.259807 1.029473 -0.055883 1 0 0 0 0 0 1 789227
-0.000610 0.001412 0.118859 -1.004294 -1.321613 0.888252 -0.055914 1 0 0 0 0 0 1 790212
-0.000619 0.001414 0.118862 -1.092581 -1.300004 0.959404 -0.055946 1 0 0 0 0 0 1 791226
-0.000624 0.001415 0.118863 -1.158492 -1.284706 0.996241 -0.055977 1 0 0 0 0 0 1 792229
-0.000626 0.001415 0.118864 -1.193851 -1.277058 1.010497 -0.056008 1 0 0 0 0 0 1 793211
-0.000627 0.001416 0.118864 -1.212066 -1.273645 1.015912 -0.056039 1 0 0 0 0 0 1 794226
-0.000628 0.001416 0.118864 -1.221509 -1.272285 1.018154 -0.056070 1 0 0 0 0 0 1 795211
-0.000628 0.001416 0.118864 -1.226598 -1.271974 1.019314 -0.056102 1 0 0 0 0 0 1 796229
-0.000628 0.001416 0.118864 -1.229476 -1.272177 1.020078 -0.056133 1 0 0 0 0 0 1 797228
-0.000629 0.001416 0.118864 -1.231235 -1.272619 1.020706 -0.056164 1 0 0 0 0 0 1 798210
-0.000616 0.001430 0.118874 -1.411833 -1.465099 0.878379 -0.056195 1 0 0 0 0 0 1 799211
-0.000609 0.001437 0.118878 -1.351881 -1.399407 0.949963 -0.056225 1 0 0 0 0 0 1 800156
-0.000606 0.001440 0.118879 -1.306961 -1.351136 0.987037 -0.056256 1 0 0 0 0 0 1 801146
-0.000604 0.001442 0.118880 -1.283242 -1.325940 1.001384 -0.056287 1 0 0 0 0 0 1 802155
-0.000604 0.001443 0.118880 -1.271534 -1.313606 1.006826 -0.056318 1 0 0 0 0 0 1 803146
-0.000603 0.001443 0.118880 -1.266005 -1.307828 1.009084 -0.056350 1 0 0 0 0 0 1 804155
-0.000603 0.001443 0.118880 -1.263572 -1.305286 1.010224 -0.056381 1 0 0 0 0 0 1 805146
-0.000603 0.001443 0.118880 -1.262737 -1.304395 1.010983 -0.056412 1 0 0 0 0 0 1 806160
-0.000603 0.001443 0.118880 -1.262626 -1.304309 1.011623 -0.056444 1 0 0 0 0 0 1 807158
-0.000603 0.001443 0.118880 -1.262942 -1.304619 1.012200 -0.056474 1 0 0 0 0 0 1 808148
-0.000603 0.001443 0.118880 -1.263459 -1.305149 1.012771 -0.056506 1 0 0 0 0 0 1 809167
-0.000621 0.001448 0.118890 -1.007483 -1.367776 0.871436 -0.056537 1 0 0 0 0 0 1 810152
-0.000630 0.001450 0.118894 -1.096038 -1.346514 0.942471 -0.056568 1 0 0 0 0 0 1 811154
-0.000635 0.001451 0.118895 -1.162103 -1.331413 0.979253 -0.056600 1 0 0 0 0 0 1 812155
-0.000637 0.001452 0.118895 -1.197552 -1.323907 0.993504 -0.056631 1 0 0 0 0 0 1 813169
-0.000638 0.001452 0.118895 -1.215793 -1.320520 0.998896 -0.056662 1 0 0 0 0 0 1 814158
-0.000639 0.001452 0.118895 -1.225251 -1.319214 1.001120 -0.056693 1 0 0 0 0 0 1 815151
-0.000639 0.001452 0.118895 -1.230337 -1.318941 1.002261 -0.056725 1 0 0 0 0 0 1 816165
-0.000639 0.001452 0.118895 -1.233206 -1.319162 1.003007 -0.056756 1 0 0 0 0 0 1 817161
-0.000640 0.001452 0.118895 -1.234973 -1.319621 1.003615 -0.056787 1 0 0 0 0 0 1 818134
-0.000640 0.001452 0.118895 -1.236205 -1.320245 1.004210 -0.056819 1 0 0 0 0 0 1 819163
-0.000640 0.001452 0.118895 -1.237151 -1.320881 1.004750 -0.056849 1 0 0 0 0 0 1 820132
-0.000640 0.001452 0.118895 -1.237984 -1.321595 1.005323 -0.056881 1 0 0 0 0 0 1 821159
-0.000640 0.001452 0.118895 -1.238730 -1.322306 1.005869 -0.056912 1 0 0 0 0 0 1 822159
-0.000640 0.001452 0.118895 -1.239447 -1.323036 1.006428 -0.056944 1 0 0 0 0 0 1 823162
-0.000640 0.001452 0.118895 -1.240150 -1.323755 1.006985 -0.056975 1 0 0 0 0 0 1 824170
-0.000640 0.001452 0.118895 -1.240849 -1.324483 1.007535 -0.057006 1 0 0 0 0 0 1 825166
-0.000640 0.001452 0.118895 -1.241522 -1.325199 1.008093 -0.057037 1 0 0 0 0 0 1 826164
-0.000640 0.001452 0.118895 -1.242209 -1.325932 1.008639 -0.057069 1 0 0 0 0 0 1 827163
-0.000640 0.001452 0.118895 -1.242869 -1.326638 1.009174 -0.057099 1 0 0 0 0 0 1 828133
-0.000640 0.001452 0.118895 -1.243561 -1.327376 1.009749 -0.057131 1 0 0 0 0 0 1 829162
-0.000640 0.001452 0.118895 -1.244249 -1.328111 1.010296 -0.057162 1 0 0 0 0 0 1 830163
-0.000640 0.001452 0.118895 -1.244930 -1.328837 1.010847 -0.057194 1 0 0 0 0 0 1 831162
-0.000640 0.001452 0.118895 -1.245590 -1.329557 1.011399 -0.057225 1 0 0 0 0 0 1 832162
-0.000640 0.001452 0.118895 -1.246288 -1.330289 1.011952 -0.057256 1 0 0 0 0 0 1 833162
-0.000640 0.001452 0.118895 -1.246961 -1.331007 1.012511 -0.057287 1 0 0 0 0 0 1 834162
-0.000640 0.001452 0.118895 -1.247649 -1.331741 1.013057 -0.057319 1 0 0 0 0 0 1 835162
-0.000640 0.001452 0.118895 -1.248331 -1.332469 1.013609 -0.057350 1 0 0 0 0 0 1 836163
-0.000640 0.001452 0.118895 -1.249003 -1.333186 1.014168 -0.057381 1 0 0 0 0 0 1 837163
-0.000640 0.001452 0.118895 -1.249673 -1.333886 1.014691 -0.057411 1 0 0 0 0 0 1 838132
-0.000640 0.001452 0.118895 -1.250364 -1.334637 1.015259 -0.057443 1 0 0 0 0 0 1 839151
-0.000640 0.001452 0.118895 -1.251024 -1.335342 1.015808 -0.057474 1 0 0 0 0 0 1 840133
-0.000640 0.001452 0.118895 -1.251731 -1.336097 1.016371 -0.057506 1 0 0 0 0 0 1 841162
-0.000640 0.001452 0.118895 -1.252402 -1.336813 1.016928 -0.057537 1 0 0 0 0 0 1 842159
-0.000640 0.001452 0.118895 -1.253079 -1.337551 1.017469 -0.057569 1 0 0 0 0 0 1 843161
-0.000640 0.001452 0.118895 -1.253771 -1.338277 1.018027 -0.057600 1 0 0 0 0 0 1 844162
-0.000640 0.001452 0.118895 -1.254444 -1.338994 1.018586 -0.057631 1 0 0 0 0 0 1 845162
-0.000640 0.001452 0.118895 -1.255134 -1.339716 1.019125 -0.057662 1 0 0 0 0 0 1 846161
-0.000634 0.001434 0.118906 -1.329329 -1.093904 0.869266 -0.057693 1 0 0 0 0 0 1 847156
-0.000632 0.001425 0.118910 -1.305404 -1.177653 0.944350 -0.057725 1 0 0 0 0 0 1 848152
-0.000630 0.001421 0.118911 -1.287414 -1.241039 0.983217 -0.057756 1 0 0 0 0 0 1 849154
-0.000630 0.001419 0.118912 -1.278017 -1.275379 0.998260 -0.057787 1 0 0 0 0 0 1 850159
-0.000629 0.001418 0.118912 -1.273577 -1.293186 1.003920 -0.057819 1 0 0 0 0 0 1 851162
-0.000629 0.001417 0.118912 -1.271674 -1.302498 1.006248 -0.057850 1 0 0 0 0 0 1 852162
-0.000629 0.001417 0.118912 -1.271059 -1.307507 1.007402 -0.057881 1 0 0 0 0 0 1 853161
-0.000629 0.001417 0.118912 -1.271093 -1.310382 1.008161 -0.057912 1 0 0 0 0 0 1 854160
-0.000629 0.001417 0.118912 -1.271451 -1.312150 1.008770 -0.057943 1 0 0 0 0 0 1 855149
-0.000629 0.001417 0.118912 -1.271981 -1.313418 1.009343 -0.057975 1 0 0 0 0 0 1 856162
-0.000629 0.001417 0.118912 -1.272580 -1.314406 1.009899 -0.058006 1 0 0 0 0 0 1 857159
-0.000629 0.001417 0.118912 -1.273218 -1.315237 1.010440 -0.058037 1 0 0 0 0 0 1 858159
-0.000629 0.001417 0.118912 -1.273870 -1.315995 1.010975 -0.058068 1 0 0 0 0 0 1 859128
-0.000629 0.001417 0.118912 -1.274558 -1.316755 1.011531 -0.058099 1 0 0 0 0 0 1 860147
-0.000629 0.001417 0.118912 -1.275237 -1.317475 1.012073 -0.058131 1 0 0 0 0 0 1 861155
-0.000629 0.001417 0.118912 -1.275911 -1.318187 1.012618 -0.058162 1 0 0 0 0 0 1 862145
-0.000629 0.001417 0.118912 -1.276610 -1.318910 1.013160 -0.058193 1 0 0 0 0 0 1 863153
-0.000624 0.001399 0.118923 -1.350896 -1.072778 0.863326 -0.058225 1 0 0 0 0 0 1 864154
-0.000621 0.001390 0.118926 -1.326994 -1.156503 0.938293 -0.058256 1 0 0 0 0 0 1 865145
-0.000620 0.001385 0.118928 -1.309000 -1.219888 0.977129 -0.058287 1 0 0 0 0 0 1 866153
-0.000619 0.001383 0.118928 -1.299603 -1.254189 0.992131 -0.058318 1 0 0 0 0 0 1 867145
-0.000619 0.001382 0.118928 -1.295176 -1.271968 0.997787 -0.058350 1 0 0 0 0 0 1 868154
-0.000624 0.001400 0.118949 -1.215940 -1.535810 0.714559 -0.058381 1 0 0 0 0 0 1 869145
-0.000627 0.001408 0.118956 -1.242345 -1.452940 0.856957 -0.058412 1 0 0 0 0 0 1 870154
-0.000628 0.001413 0.118958 -1.261998 -1.391168 0.930372 -0.058443 1 0 0 0 0 0 1 871146
-0.000629 0.001415 0.118959 -1.272705 -1.358955 0.958494 -0.058477 1 0 0 0 0 0 1 872244
-0.000629 0.001416 0.118959 -1.278349 -1.343068 0.968752 -0.058508 1 0 0 0 0 0 1 873231
-0.000629 0.001417 0.118960 -1.281507 -1.335536 0.972674 -0.058540 1 0 0 0 0 0 1 874244
-0.000629 0.001417 0.118960 -1.283416 -1.332134 0.974365 -0.058571 1 0 0 0 0 0 1 875241
-0.000629 0.001417 0.118960 -1.284655 -1.330726 0.975235 -0.058600 1 0 0 0 0 0 1 876149
-0.000624 0.001399 0.118970 -1.359324 -1.083361 0.825448 -0.058631 1 0 0 0 0 0 1 877150
-0.000621 0.001390 0.118974 -1.335570 -1.166553 0.900406 -0.058662 1 0 0 0 0 0 1 878151
-0.000620 0.001386 0.118975 -1.317651 -1.229661 0.939222 -0.058693 1 0 0 0 0 0 1 879151
-0.000619 0.001384 0.118976 -1.308299 -1.263839 0.954215 -0.058725 1 0 0 0 0 0 1 880154
-0.000619 0.001383 0.118976 -1.303882 -1.281574 0.959845 -0.058756 1 0 0 0 0 0 1 881160
-0.000619 0.001382 0.118976 -1.302030 -1.290864 0.962161 -0.058789 1 0 0 0 0 0 1 882208
-0.000619 0.001382 0.118976 -1.301391 -1.295808 0.963269 -0.058819 1 0 0 0 0 0 1 883160
-0.000619 0.001382 0.118976 -1.301437 -1.298656 0.963992 -0.058850 1 0 0 0 0 0 1 884163
-0.000619 0.001382 0.118976 -1.301803 -1.300424 0.964579 -0.058881 1 0 0 0 0 0 1 885161
-0.000619 0.001382 0.118976 -1.302325 -1.301647 0.965114 -0.058912 1 0 0 0 0 0 1 886162
-0.000619 0.001382 0.118976 -1.302930 -1.302603 0.965630 -0.058944 1 0 0 0 0 0 1 887158
-0.000619 0.001381 0.118976 -1.303572 -1.303413 0.966131 -0.058974 1 0 0 0 0 0 1 888131
-0.000619 0.001381 0.118976 -1.304231 -1.304170 0.966650 -0.059005 1 0 0 0 0 0 1 889129
-0.000619 0.001381 0.118976 -1.304950 -1.304926 0.967179 -0.059037 1 0 0 0 0 0 1 890159
-0.000619 0.001381 0.118976 -1.305634 -1.305626 0.967687 -0.059069 1 0 0 0 0 0 1 891163
-0.000637 0.001386 0.118986 -1.048751 -1.368519 0.825897 -0.059100 1 0 0 0 0 0 1 892164
-0.000646 0.001388 0.118990 -1.137062 -1.347403 0.896708 -0.059131 1 0 0 0 0 0 1 893163
-0.000651 0.001389 0.118991 -1.202996 -1.332325 0.933389 -0.059161 1 0 0 0 0 0 1 894130
-0.000640 0.001404 0.119002 -1.418512 -1.517506 0.804050 -0.059194 1 0 0 0 0 0 1 895159
-0.000635 0.001411 0.119005 -1.376126 -1.448123 0.880277 -0.059225 1 0 0 0 0 0 1 896162
-0.000627 0.001396 0.119018 -1.413705 -1.150623 0.768388 -0.059256 1 0 0 0 0 0 1 897162
-0.000623 0.001389 0.119022 -1.369775 -1.207434 0.857589 -0.059287 1 0 0 0 0 0 1 898158
-0.000639 0.001390 0.119033 -1.083830 -1.319507 0.759118 -0.059319 1 0 0 0 0 0 1 899160
-0.000648 0.001391 0.119037 -1.156946 -1.325256 0.846095 -0.059350 1 0 0 0 0 0 1 900161
-0.000652 0.001391 0.119039 -1.215193 -1.323903 0.888476 -0.059381 1 0 0 0 0 0 1 901159
-0.000654 0.001391 0.119039 -1.246705 -1.323295 0.904631 -0.059412 1 0 0 0 0 0 1 902158
-0.000655 0.001391 0.119039 -1.262990 -1.323377 0.910641 -0.059444 1 0 0 0 0 0 1 903159
-0.000655 0.001391 0.119039 -1.271453 -1.323771 0.913045 -0.059475 1 0 0 0 0 0 1 904160
-0.000655 0.001391 0.119039 -1.276029 -1.324332 0.914189 -0.059506 1 0 0 0 0 0 1 905160
-0.000674 0.001395 0.119050 -1.020708 -1.387247 0.772662 -0.059537 1 0 0 0 0 0 1 906158
-0.000670 0.001411 0.119063 -1.290270 -1.558964 0.699793 -0.059569 1 0 0 0 0 0 1 907158
-0.000669 0.001419 0.119068 -1.296146 -1.477900 0.807267 -0.059600 1 0 0 0 0 0 1 908159
-0.000668 0.001423 0.119070 -1.286144 -1.421550 0.857913 -0.059631 1 0 0 0 0 0 1 909156
-0.000667 0.001425 0.119070 -1.280035 -1.392315 0.877013 -0.059662 1 0 0 0 0 0 1 910158
-0.000667 0.001426 0.119071 -1.277118 -1.377954 0.884045 -0.059693 1 0 0 0 0 0 1 911129
-0.000667 0.001427 0.119071 -1.275985 -1.371198 0.886794 -0.059725 1 0 0 0 0 0 1 912161
-0.000667 0.001427 0.119071 -1.275729 -1.368166 0.888052 -0.059756 1 0 0 0 0 0 1 913158
-0.000685 0.001431 0.119081 -1.017817 -1.429361 0.746585 -0.059787 1 0 0 0 0 0 1 914157
-0.000694 0.001434 0.119084 -1.105912 -1.407305 0.817273 -0.059818 1 0 0 0 0 0 1 915157
-0.000699 0.001435 0.119086 -1.171767 -1.391776 0.853879 -0.059850 1 0 0 0 0 0 1 916161
-0.000701 0.001435 0.119086 -1.207099 -1.384042 0.868011 -0.059881 1 0 0 0 0 0 1 917159
-0.000702 0.001436 0.119086 -1.225244 -1.380553 0.873300 -0.059912 1 0 0 0 0 0 1 918159
-0.000703 0.001436 0.119086 -1.234662 -1.379197 0.875448 -0.059944 1 0 0 0 0 0 1 919159
-0.000703 0.001436 0.119086 -1.239692 -1.378866 0.876483 -0.059975 1 0 0 0 0 0 1 920161
-0.000703 0.001436 0.119086 -1.242524 -1.379089 0.877140 -0.060006 1 0 0 0 0 0 1 921159
-0.000703 0.001436 0.119086 -1.244270 -1.379541 0.877665 -0.060037 1 0 0 0 0 0 1 922157
-0.000704 0.001436 0.119086 -1.245445 -1.380098 0.878135 -0.060068 1 0 0 0 0 0 1 923128
-0.000722 0.001440 0.119096 -0.988027 -1.443181 0.736484 -0.060100 1 0 0 0 0 0 1 924160
-0.000731 0.001443 0.119100 -1.076480 -1.422023 0.806991 -0.060131 1 0 0 0 0 0 1 925145
-0.000723 0.001457 0.119111 -1.322913 -1.600075 0.699793 -0.060162 1 0 0 0 0 0 1 926152
-0.000719 0.001465 0.119115 -1.297832 -1.526567 0.784689 -0.060193 1 0 0 0 0 0 1 927144
-0.000717 0.001468 0.119117 -1.270477 -1.474437 0.826483 -0.060227 1 0 0 0 0 0 1 928224
-0.000716 0.001470 0.119117 -1.255461 -1.447291 0.842404 -0.060258 1 0 0 0 0 0 1 929210
-0.000715 0.001471 0.119117 -1.248105 -1.434033 0.848328 -0.060290 1 0 0 0 0 0 1 930242
-0.000715 0.001472 0.119118 -1.244702 -1.427764 0.850669 -0.060321 1 0 0 0 0 0 1 931223
-0.000715 0.001472 0.119118 -1.243257 -1.424949 0.851721 -0.060349 1 0 0 0 0 0 1 932143
-0.000715 0.001472 0.119118 -1.242902 -1.423959 0.852396 -0.060381 1 0 0 0 0 0 1 933151
-0.000715 0.001472 0.119118 -1.243020 -1.423818 0.852922 -0.060412 1 0 0 0 0 0 1 934143
-0.000733 0.001477 0.119128 -0.984834 -1.486604 0.711275 -0.060443 1 0 0 0 0 0 1 935152
-0.000742 0.001479 0.119131 -1.073029 -1.465259 0.781698 -0.060474 1 0 0 0 0 0 1 936142
-0.000747 0.001480 0.119132 -1.138935 -1.450104 0.818203 -0.060506 1 0 0 0 0 0 1 937151
-0.000749 0.001480 0.119133 -1.174247 -1.442554 0.832258 -0.060537 1 0 0 0 0 0 1 938142
-0.000750 0.001481 0.119133 -1.192404 -1.439190 0.837544 -0.060568 1 0 0 0 0 0 1 939150
-0.000751 0.001481 0.119133 -1.201808 -1.437901 0.839655 -0.060600 1 0 0 0 0 0 1 940159
-0.000751 0.001481 0.119133 -1.206804 -1.437628 0.840663 -0.060631 1 0 0 0 0 0 1 941161
-0.000751 0.001481 0.119133 -1.209617 -1.437869 0.841309 -0.060662 1 0 0 0 0 0 1 942164
-0.000770 0.001485 0.119143 -0.952544 -1.500877 0.699785 -0.060693 1 0 0 0 0 0 1 943154
-0.000779 0.001488 0.119147 -1.041434 -1.479638 0.770135 -0.060725 1 0 0 0 0 0 1 944161
-0.000784 0.001489 0.119148 -1.107664 -1.464518 0.806597 -0.060756 1 0 0 0 0 0 1 945158
-0.000786 0.001489 0.119148 -1.143139 -1.457000 0.820644 -0.060787 1 0 0 0 0 0 1 946149
-0.000787 0.001489 0.119149 -1.161362 -1.453659 0.825901 -0.060819 1 0 0 0 0 0 1 947159
-0.000788 0.001490 0.119149 -1.170766 -1.452356 0.828003 -0.060850 1 0 0 0 0 0 1 948150
-0.000788 0.001490 0.119149 -1.175784 -1.452099 0.829014 -0.060881 1 0 0 0 0 0 1 949164
-0.000807 0.001494 0.119159 -0.919595 -1.514921 0.687707 -0.060912 1 0 0 0 0 0 1 950157
-0.000816 0.001496 0.119162 -1.009045 -1.493539 0.758024 -0.060944 1 0 0 0 0 0 1 951158
-0.000821 0.001497 0.119164 -1.075553 -1.478369 0.794448 -0.060975 1 0 0 0 0 0 1 952160
-0.000823 0.001498 0.119164 -1.111154 -1.470827 0.808495 -0.061006 1 0 0 0 0 0 1 953157
-0.000824 0.001498 0.119164 -1.129434 -1.467465 0.813731 -0.061037 1 0 0 0 0 0 1 954158
-0.000825 0.001498 0.119164 -1.138863 -1.466176 0.815831 -0.061069 1 0 0 0 0 0 1 955158
-0.000844 0.001503 0.119174 -0.884669 -1.528524 0.674999 -0.061100 1 0 0 0 0 0 1 956160
-0.000853 0.001505 0.119178 -0.975258 -1.506885 0.745357 -0.061131 1 0 0 0 0 0 1 957149
-0.000858 0.001506 0.119179 -1.042323 -1.491585 0.781786 -0.061162 1 0 0 0 0 0 1 958160
-0.000860 0.001507 0.119179 -1.078187 -1.484006 0.795820 -0.061194 1 0 0 0 0 0 1 959161
-0.000861 0.001507 0.119180 -1.096580 -1.480599 0.801064 -0.061225 1 0 0 0 0 0 1 960163
-0.000862 0.001507 0.119180 -1.106051 -1.479289 0.803143 -0.061256 1 0 0 0 0 0 1 961153
-0.000862 0.001507 0.119180 -1.111088 -1.479031 0.804127 -0.061287 1 0 0 0 0 0 1 962158
-0.000862 0.001507 0.119180 -1.113885 -1.479272 0.804744 -0.061318 1 0 0 0 0 0 1 963154
-0.000881 0.001512 0.119190 -0.856168 -1.542447 0.663496 -0.061350 1 0 0 0 0 0 1 964172
-0.000890 0.001514 0.119193 -0.945104 -1.521193 0.733582 -0.061381 1 0 0 0 0 0 1 965167
-0.000895 0.001515 0.119194 -1.011329 -1.506079 0.769912 -0.061413 1 0 0 0 0 0 1 966166
-0.000897 0.001516 0.119195 -1.046778 -1.498575 0.783899 -0.061444 1 0 0 0 0 0 1 967166
-0.000898 0.001516 0.119195 -1.064950 -1.495239 0.789121 -0.061475 1 0 0 0 0 0 1 968168
-0.000899 0.001516 0.119195 -1.074307 -1.493953 0.791190 -0.061506 1 0 0 0 0 0 1 969165
-0.000918 0.001520 0.119205 -0.819664 -1.556408 0.650537 -0.061538 1 0 0 0 0 0 1 970165
-0.000927 0.001523 0.119209 -0.910274 -1.534782 0.720726 -0.061569 1 0 0 0 0 0 1 971167
-0.000932 0.001524 0.119210 -0.977332 -1.519486 0.757059 -0.061600 1 0 0 0 0 0 1 972168
-0.000934 0.001524 0.119210 -1.013167 -1.511905 0.771043 -0.061631 1 0 0 0 0 0 1 973168
-0.000935 0.001525 0.119211 -1.031515 -1.508505 0.776263 -0.061663 1 0 0 0 0 0 1 974166
-0.000936 0.001525 0.119211 -1.040964 -1.507217 0.778334 -0.061694 1 0 0 0 0 0 1 975164
-0.000936 0.001525 0.119211 -1.045956 -1.506958 0.779305 -0.061725 1 0 0 0 0 0 1 976166
-0.000955 0.001529 0.119221 -0.788919 -1.569953 0.638372 -0.061756 1 0 0 0 0 0 1 977166
-0.000964 0.001532 0.119224 -0.878438 -1.548580 0.708326 -0.061788 1 0 0 0 0 0 1 978165
-0.000969 0.001533 0.119225 -0.944957 -1.533400 0.744583 -0.061819 1 0 0 0 0 0 1 979164
-0.000971 0.001533 0.119226 -0.980519 -1.525884 0.758529 -0.061850 1 0 0 0 0 0 1 980167
-0.000972 0.001533 0.119226 -0.998705 -1.522516 0.763717 -0.061881 1 0 0 0 0 0 1 981158
-0.000973 0.001534 0.119226 -1.008077 -1.521258 0.765786 -0.061913 1 0 0 0 0 0 1 982170
-0.000992 0.001538 0.119236 -0.753006 -1.583777 0.625317 -0.061944 1 0 0 0 0 0 1 983157
-0.001001 0.001540 0.119240 -0.843668 -1.562157 0.695324 -0.061975 1 0 0 0 0 0 1 984166
-0.001006 0.001541 0.119241 -0.910728 -1.546874 0.731562 -0.062006 1 0 0 0 0 0 1 985166
-0.001008 0.001542 0.119241 -0.946547 -1.539286 0.745522 -0.062037 1 0 0 0 0 0 1 986164
-0.001009 0.001542 0.119241 -0.964867 -1.535893 0.750711 -0.062069 1 0 0 0 0 0 1 987164
-0.001010 0.001542 0.119241 -0.974265 -1.534612 0.752759 -0.062100 1 0 0 0 0 0 1 988168
-0.001010 0.001542 0.119241 -0.979226 -1.534366 0.753721 -0.062131 1 0 0 0 0 0 1 989166
-0.001010 0.001542 0.119241 -0.981939 -1.534629 0.754299 -0.062162 1 0 0 0 0 0 1 990165
-0.001029 0.001547 0.119252 -0.723346 -1.597982 0.613412 -0.062194 1 0 0 0 0 0 1 991164
-0.001038 0.001549 0.119255 -0.812351 -1.576727 0.683137 -0.062225 1 0 0 0 0 0 1 992166
-0.001043 0.001550 0.119256 -0.878593 -1.561622 0.719282 -0.062256 1 0 0 0 0 0 1 993165
-0.001045 0.001551 0.119257 -0.913969 -1.554121 0.733188 -0.062287 1 0 0 0 0 0 1 994157
-0.001046 0.001551 0.119257 -0.932080 -1.550802 0.738362 -0.062319 1 0 0 0 0 0 1 995163
-0.001047 0.001551 0.119257 -0.941351 -1.549543 0.740401 -0.062350 1 0 0 0 0 0 1 996155
-0.001066 0.001556 0.119267 -0.685840 -1.612169 0.600112 -0.062381 1 0 0 0 0 0 1 997154
-0.001075 0.001558 0.119271 -0.776511 -1.590563 0.669931 -0.062412 1 0 0 0 0 0 1 998164
-0.001080 0.001559 0.119272 -0.843572 -1.575262 0.706098 -0.062443 1 0 0 0 0 0 1 999153
-0.001082 0.001560 0.119272 -0.879365 -1.567691 0.720002 -0.062475 1 0 0 0 0 0 2 164
-0.001083 0.001560 0.119272 -0.000199 0.124184 0.725096 -0.062500 0 0 0 0 0 0 2 1153
-0.001084 0.001560 0.119272 -0.009693 0.126364 0.726767 -0.062500 0 0 0 0 0 0 2 2165
-0.001084 0.001560 0.119272 -0.014445 0.127454 0.727354 -0.062500 0 0 0 0 0 0 2 3153
-0.001098 0.001547 0.119293 0.156769 0.300128 0.434459 -0.062500 0 0 0 0 0 0 2 4148
-0.001105 0.001540 0.119301 0.084979 0.233141 0.578142 -0.062500 0 0 0 0 0 0 2 5140
-0.001113 0.001554 0.119292 0.102488 -0.047399 0.804227 -0.062500 0 0 0 0 0 0 2 6149
-0.001104 0.001575 0.119300 -0.118588 -0.162791 0.613242 -0.062500 0 0 0 0 0 0 2 7139
-0.001087 0.001600 0.119313 -0.253128 -0.216963 0.511071 -0.062500 0 0 0 0 0 0 2 8149
-0.001071 0.001643 0.119316 -0.254830 -0.473916 0.615068 -0.062500 0 0 0 0 0 0 2 9140
-0.001050 0.001679 0.119328 -0.268535 -0.377580 0.513698 -0.062500 0 0 0 0 0 0 2 10152
-0.001032 0.001729 0.119332 -0.218801 -0.546721 0.608016 -0.062500 0 0 0 0 0 0 2 11167
-0.001022 0.001753 0.119333 -0.097293 -0.242592 0.646179 -0.062500 0 0 0 0 0 0 2 12151
-0.001005 0.001779 0.119343 -0.193794 -0.232205 0.515706 -0.062500 0 0 0 0 0 0 2 13146
-0.000988 0.001824 0.119346 -0.190000 -0.470693 0.599658 -0.062500 0 0 0 0 0 0 2 14139
-0.000967 0.001860 0.119358 -0.250976 -0.384813 0.489937 -0.062500 0 0 0 0 0 0 2 15129
-0.000944 0.001892 0.119372 -0.288284 -0.320794 0.428947 -0.062500 0 0 0 0 0 0 2 16145
-0.000932 0.001908 0.119377 -0.139448 -0.105722 0.539861 -0.062500 0 0 0 0 0 0 2 17160
-0.000913 0.001930 0.119389 -0.191076 -0.165580 0.447924 -0.062500 0 0 0 0 0 0 2 18153
-0.000890 0.001955 0.119403 -0.245010 -0.209241 0.394027 -0.062500 0 0 0 0 0 0 2 19160
-0.000866 0.001981 0.119418 -0.273746 -0.232525 0.364108 -0.062500 0 0 0 0 0 0 2 20157
-0.000841 0.002008 0.119434 -0.241982 -0.252397 0.343561 -0.062500 0 0 0 0 0 0 2 21153
-0.000828 0.002021 0.119439 -0.080674 -0.077168 0.469295 -0.062500 0 0 0 0 0 0 2 22154
-0.000814 0.002059 0.119440 -0.082860 -0.383393 0.536298 -0.062500 0 0 0 0 0 0 2 23156
-0.000794 0.002092 0.119451 -0.160654 -0.346512 0.409653 -0.062500 0 0 0 0 0 0 2 24157
-0.000771 0.002123 0.119465 -0.207779 -0.308293 0.341772 -0.062500 0 0 0 0 0 0 2 25156
-0.000747 0.002152 0.119479 -0.218470 -0.291989 0.306826 -0.062500 0 0 0 0 0 0 2 26156
-0.000726 0.002198 0.119484 -0.162429 -0.510702 0.438043 -0.062500 0 0 0 0 0 0 2 27157
-0.000703 0.002235 0.119495 -0.195783 -0.414483 0.345372 -0.062500 0 0 0 0 0 0 2 28159
-0.000692 0.002253 0.119499 -0.049667 -0.163420 0.432415 -0.062500 0 0 0 0 0 0 2 29159
-0.000673 0.002276 0.119511 -0.129275 -0.200133 0.332375 -0.062500 0 0 0 0 0 0 2 30161
-0.000656 0.002320 0.119514 -0.116149 -0.463410 0.429538 -0.062500 0 0 0 0 0 0 2 31159
-0.000647 0.002341 0.119515 0.012092 -0.217102 0.465346 -0.062500 0 0 0 0 0 0 2 32157
-0.000630 0.002366 0.119526 -0.057125 -0.246296 0.336175 -0.062500 0 0 0 0 0 0 2 33155
-0.000621 0.002378 0.119529 0.045004 -0.085859 0.409813 -0.062500 0 0 0 0 0 0 2 34155
-0.000604 0.002398 0.119541 -0.057910 -0.171627 0.305631 -0.062500 0 0 0 0 0 0 2 35155
-0.000582 0.002422 0.119555 -0.125146 -0.230335 0.247631 -0.062500 0 0 0 0 0 0 2 36157
-0.000576 0.002452 0.119549 0.077877 -0.307928 0.511823 -0.062500 0 0 0 0 0 0 2 37155
-0.000560 0.002481 0.119556 -0.034618 -0.306951 0.346392 -0.062500 0 0 0 0 0 0 2 38155
-0.000539 0.002509 0.119569 -0.112861 -0.300984 0.254423 -0.062500 0 0 0 0 0 0 2 39154
-0.000529 0.002523 0.119574 0.015498 -0.114487 0.351087 -0.062500 0 0 0 0 0 0 2 40156
-0.000510 0.002544 0.119585 -0.073197 -0.186333 0.256477 -0.062500 0 0 0 0 0 0 2 41152
-0.000488 0.002569 0.119599 -0.119660 -0.249823 0.201973 -0.062500 0 0 0 0 0 0 2 42152
-0.000477 0.002581 0.119604 0.018737 -0.094347 0.312663 -0.062500 0 0 0 0 0 0 2 43157
-0.000458 0.002601 0.119616 -0.065013 -0.182256 0.223314 -0.062500 0 0 0 0 0 0 2 44155
-0.000441 0.002642 0.119619 -0.053752 -0.470901 0.325281 -0.062500 0 0 0 0 0 0 2 45155
-0.000432 0.002663 0.119620 0.058914 -0.229087 0.360897 -0.062500 0 0 0 0 0 0 2 46153
-0.000415 0.002687 0.119630 -0.019107 -0.260407 0.232825 -0.062500 0 0 0 0 0 0 2 47153
-0.000393 0.002714 0.119644 -0.087012 -0.285568 0.165525 -0.062500 0 0 0 0 0 0 2 48155
-0.000382 0.002727 0.119649 0.047691 -0.116109 0.271071 -0.062500 0 0 0 0 0 0 2 49152
-0.000364 0.002747 0.119660 -0.038285 -0.197362 0.180493 -0.062500 0 0 0 0 0 0 2 50152
-0.000341 0.002771 0.119674 -0.084880 -0.268410 0.127504 -0.062500 0 0 0 0 0 0 2 51141
-0.000317 0.002797 0.119689 -0.115899 -0.297971 0.098155 -0.062500 0 0 0 0 0 0 2 52168
-0.000291 0.002824 0.119704 -0.131677 -0.312847 0.078032 -0.062500 0 0 0 0 0 0 2 53171
-0.000279 0.002838 0.119710 0.031156 -0.136915 0.200743 -0.062500 0 0 0 0 0 0 2 54163
-0.000259 0.002859 0.119721 -0.040933 -0.215344 0.116720 -0.062500 0 0 0 0 0 0 2 55163
-0.000236 0.002883 0.119735 -0.092548 -0.270379 0.066091 -0.062500 0 0 0 0 0 0 2 56164
-0.000212 0.002909 0.119750 -0.100041 -0.297071 0.037594 -0.062500 0 0 0 0 0 0 2 57162
-0.000199 0.002922 0.119755 0.057056 -0.127932 0.156902 -0.062500 0 0 0 0 0 0 2 58162
-0.000180 0.002943 0.119767 -0.018212 -0.210013 0.072082 -0.062500 0 0 0 0 0 0 2 59163
-0.000157 0.002967 0.119781 -0.071447 -0.266892 0.021247 -0.062500 0 0 0 0 0 0 2 60164
-0.000146 0.002979 0.119786 0.076596 -0.107546 0.131490 -0.062500 0 0 0 0 0 0 2 61145
-0.000127 0.002999 0.119797 -0.006071 -0.197395 0.043712 -0.062500 0 0 0 0 0 0 2 62163
-0.000109 0.003041 0.119800 0.006008 -0.486521 0.147346 -0.062500 0 0 0 0 0 0 2 63161
-0.000087 0.003075 0.119811 -0.051607 -0.428454 0.042669 -0.062500 0 0 0 0 0 0 2 64219
-0.000076 0.003093 0.119815 0.084582 -0.193944 0.121823 -0.062500 0 0 0 0 0 0 2 65206
-0.000058 0.003116 0.119826 -0.002248 -0.241332 0.022410 -0.062500 0 0 0 0 0 0 2 66219
-0.000035 0.003141 0.119840 -0.061341 -0.280474 -0.033518 -0.062500 0 0 0 0 0 0 2 67204
-0.000011 0.003168 0.119854 -0.092573 -0.301285 -0.063799 -0.062500 0 0 0 0 0 0 2 68219
0.000002 0.003181 0.119859 0.075282 -0.102890 0.053791 -0.062500 0 0 0 0 0 0 2 69204
0.000021 0.003202 0.119871 -0.008549 -0.152437 -0.030530 -0.062500 0 0 0 0 0 0 2 70217
0.000044 0.003226 0.119885 -0.062428 -0.208499 -0.081040 -0.062500 0 0 0 0 0 0 2 71202
0.000069 0.003252 0.119899 -0.091050 -0.237847 -0.109402 -0.062500 0 0 0 0 0 0 2 72222
0.000081 0.003265 0.119905 0.066487 -0.067891 0.008478 -0.062500 0 0 0 0 0 0 2 73203
0.000100 0.003286 0.119916 -0.009551 -0.150633 -0.075349 -0.062500 0 0 0 0 0 0 2 74220
0.000123 0.003310 0.119930 -0.063199 -0.207855 -0.125624 -0.062500 0 0 0 0 0 0 2 75204
0.000135 0.003323 0.119935 0.080618 -0.052854 -0.016671 -0.062500 0 0 0 0 0 0 2 76147
0.000154 0.003343 0.119946 -0.002654 -0.143337 -0.103413 -0.062500 0 0 0 0 0 0 2 77138
0.000177 0.003367 0.119960 -0.059908 -0.204384 -0.154688 -0.062500 0 0 0 0 0 0 2 78146
0.000183 0.003396 0.119954 0.151566 -0.279018 0.109973 -0.062500 0 0 0 0 0 0 2 79139
0.000199 0.003425 0.119961 0.005001 -0.220650 -0.052880 -0.062500 0 0 0 0 0 0 2 80147
0.000207 0.003440 0.119964 0.099723 -0.030862 -0.006906 -0.062500 0 0 0 0 0 0 2 81146
0.000224 0.003461 0.119974 -0.027729 -0.059922 -0.117440 -0.062500 0 0 0 0 0 0 2 82139
0.000246 0.003486 0.119988 -0.098620 -0.111366 -0.177145 -0.062500 0 0 0 0 0 0 2 83146
0.000257 0.003498 0.119993 0.037010 0.047118 -0.072188 -0.062500 0 0 0 0 0 0 2 84142
0.000271 0.003536 0.119993 0.018514 -0.269732 -0.003014 -0.062500 0 0 0 0 0 0 2 85155
0.000278 0.003555 0.119993 0.104017 -0.055426 0.005583 -0.062500 0 0 0 0 0 0 2 86141
0.000294 0.003579 0.120003 -0.016566 -0.096536 -0.129323 -0.062500 0 0 0 0 0 0 2 87160
0.000303 0.003591 0.120006 0.079690 0.055221 -0.062535 -0.062500 0 0 0 0 0 0 2 88134
0.000315 0.003628 0.120006 -0.043909 -0.208025 -0.007211 -0.062500 0 0 0 0 0 0 2 89145
0.000339 0.003642 0.119995 -0.210217 0.064356 0.139857 -0.062500 0 0 0 0 0 0 2 90135
0.000365 0.003664 0.120001 -0.239907 -0.003806 -0.066734 -0.062500 0 0 0 0 0 0 2 91146
0.000391 0.003689 0.120013 -0.249410 -0.055518 -0.172960 -0.062500 0 0 0 0 0 0 2 92145
0.000399 0.003719 0.120006 -0.011097 -0.123619 0.070714 -0.062500 0 0 0 0 0 0 2 93148
0.000416 0.003748 0.120013 -0.110402 -0.123806 -0.098903 -0.062500 0 0 0 0 0 0 2 94145
0.000425 0.003762 0.120016 -0.008529 0.067904 -0.056569 -0.062500 0 0 0 0 0 0 2 95142
0.000429 0.003770 0.120016 0.012393 0.214489 -0.031805 -0.062500 0 0 0 0 0 0 2 96143
0.000439 0.003805 0.120015 -0.057004 -0.139982 -0.000227 -0.062500 0 0 0 0 0 0 2 97142
0.000444 0.003823 0.120015 0.001923 0.054373 -0.007337 -0.062500 0 0 0 0 0 0 2 98142
0.000460 0.003846 0.120024 -0.267142 0.011748 -0.146837 -0.062500 0 0 0 0 0 0 2 99143
0.000463 0.003875 0.120016 -0.107914 -0.067934 0.074823 -0.062500 0 0 0 0 0 0 2 100142
0.000477 0.003904 0.120023 -0.248748 -0.075649 -0.103219 -0.062500 0 0 0 0 0 0 2 101146
0.000479 0.003936 0.120014 -0.098136 -0.114142 0.093160 -0.062500 0 0 0 0 0 0 2 102148
0.000480 0.003952 0.120011 -0.070342 0.087034 0.039882 -0.062500 0 0 0 0 0 0 2 103145
0.000494 0.003974 0.120020 -0.234662 0.024361 -0.125577 -0.062500 0 0 0 0 0 0 2 104148
0.000496 0.004003 0.120011 -0.091551 -0.061337 0.085993 -0.062500 0 0 0 0 0 0 2 105142
0.000496 0.004017 0.120009 -0.067088 0.113791 0.038933 -0.062500 0 0 0 0 0 0 2 106141
0.000510 0.004038 0.120017 -0.233111 0.037681 -0.124043 -0.062500 0 0 0 0 0 0 2 107140
0.000512 0.004067 0.120009 -0.239465 -0.113786 0.088398 -0.062500 0 0 0 0 0 0 2 108143
0.000513 0.004081 0.120006 -0.215387 0.057901 0.041484 -0.062500 0 0 0 0 0 0 2 109142
0.000526 0.004102 0.120014 -0.381682 -0.020024 -0.121250 -0.062500 0 0 0 0 0 0 2 110141
0.000528 0.004130 0.120006 -0.239407 -0.112820 0.091278 -0.062500 0 0 0 0 0 0 2 111141
0.000529 0.004144 0.120003 -0.215378 0.058380 0.044231 -0.062500 0 0 0 0 0 0 2 112143
0.000524 0.004169 0.119991 -0.138618 -0.059371 0.173942 -0.062500 0 0 0 0 0 0 2 113142
0.000535 0.004196 0.119996 -0.337091 -0.100985 -0.048292 -0.062500 0 0 0 0 0 0 2 114143
0.000540 0.004209 0.119998 -0.285899 0.070114 -0.027014 -0.062500 0 0 0 0 0 0 2 115142
0.000537 0.004233 0.119987 -0.175985 -0.051787 0.148625 -0.062500 0 0 0 0 0 0 2 116143
0.000536 0.004245 0.119984 -0.182153 0.089953 0.078408 -0.062500 0 0 0 0 0 0 2 117140
0.000549 0.004266 0.119992 -0.477291 -0.141463 -0.092987 -0.062500 0 0 0 0 0 0 2 118142
0.000550 0.004293 0.119983 -0.343372 -0.241668 0.116451 -0.062500 0 0 0 0 0 0 2 119140
0.000550 0.004307 0.119980 -0.323458 -0.074676 0.067918 -0.062500 0 0 0 0 0 0 2 120142
0.000545 0.004331 0.119968 -0.248821 -0.194042 0.197535 -0.062500 0 0 0 0 0 0 2 121141
0.000543 0.004344 0.119964 -0.274507 -0.050273 0.108850 -0.062500 0 0 0 0 0 0 2 122141
0.000555 0.004364 0.119972 -0.467432 -0.143330 -0.068941 -0.062500 0 0 0 0 0 0 2 123140
0.000556 0.004392 0.119963 -0.338490 -0.242340 0.138299 -0.062500 0 0 0 0 0 0 2 124142
0.000556 0.004406 0.119960 -0.321041 -0.075039 0.088732 -0.062500 0 0 0 0 0 0 2 125142
0.000556 0.004413 0.119959 -0.316894 0.031426 0.059230 -0.062500 0 0 0 0 0 0 2 126137
0.000556 0.004416 0.119959 -0.315233 0.087350 0.047709 -0.062500 0 0 0 0 0 0 2 127140
0.000556 0.004418 0.119959 -0.314433 0.115735 0.043563 -0.062500 0 0 0 0 0 0 2 128144
0.000570 0.004433 0.119968 -0.488062 -0.057046 -0.091125 -0.062500 0 0 0 0 0 0 2 129141
0.000571 0.004458 0.119960 -0.348856 -0.198339 0.132455 -0.062500 0 0 0 0 0 0 2 130140
0.000572 0.004471 0.119957 -0.352654 -0.233843 0.088538 -0.062500 0 0 0 0 0 0 2 131140
0.000572 0.004477 0.119956 -0.345914 -0.138401 0.061014 -0.062500 0 0 0 0 0 0 2 132125
0.000572 0.004480 0.119956 -0.342955 -0.088017 0.050195 -0.062500 0 0 0 0 0 0 2 133123
0.000586 0.004496 0.119965 -0.515626 -0.249582 -0.086739 -0.062500 0 0 0 0 0 0 2 134140
0.000587 0.004521 0.119957 -0.375881 -0.384937 0.136036 -0.062500 0 0 0 0 0 0 2 135122
0.000588 0.004534 0.119954 -0.352955 -0.236679 0.091704 -0.062500 0 0 0 0 0 0 2 136141
0.000588 0.004540 0.119953 -0.346065 -0.139836 0.064005 -0.062500 0 0 0 0 0 0 2 137134
0.000589 0.004544 0.119953 -0.343044 -0.088740 0.053121 -0.062500 0 0 0 0 0 0 2 138131
0.000589 0.004545 0.119953 -0.341551 -0.062780 0.049201 -0.062500 0 0 0 0 0 0 2 139140
0.000589 0.004546 0.119953 -0.340808 -0.049718 0.047815 -0.062500 0 0 0 0 0 0 2 140204
0.000589 0.004547 0.119953 -0.340424 -0.043157 0.047335 -0.062500 0 0 0 0 0 0 2 141217
0.000589 0.004547 0.119953 -0.340239 -0.039858 0.047168 -0.062500 0 0 0 0 0 0 2 142202
0.000602 0.004561 0.119962 -0.514357 -0.225485 -0.085710 -0.062500 0 0 0 0 0 0 2 143218
0.000609 0.004568 0.119966 -0.444460 -0.147678 -0.020950 -0.062500 0 0 0 0 0 0 2 144202
0.000612 0.004572 0.119967 -0.393916 -0.093047 0.012677 -0.062500 0 0 0 0 0 0 2 145218
0.000614 0.004574 0.119967 -0.367127 -0.064646 0.025486 -0.062500 0 0 0 0 0 0 2 146199
0.000615 0.004574 0.119967 -0.353589 -0.050491 0.030065 -0.062500 0 0 0 0 0 0 2 147216
0.000615 0.004575 0.119967 -0.346824 -0.043492 0.031664 -0.062500 0 0 0 0 0 0 2 148270
0.000615 0.004575 0.119967 -0.343444 -0.040004 0.032226 -0.062500 0 0 0 0 0 0 2 149262
0.000615 0.004575 0.119967 -0.341746 -0.038277 0.032422 -0.062500 0 0 0 0 0 0 2 150144
0.000616 0.004575 0.119967 -0.340903 -0.037431 0.032491 -0.062500 0 0 0 0 0 0 2 151135
0.000629 0.004590 0.119977 -0.514763 -0.224351 -0.100162 -0.062500 0 0 0 0 0 0 2 152144
0.000636 0.004597 0.119980 -0.444660 -0.147101 -0.035458 -0.062500 0 0 0 0 0 0 2 153136
0.000639 0.004600 0.119981 -0.402009 -0.135694 -0.001842 -0.062500 0 0 0 0 0 0 2 154144
0.000641 0.004602 0.119982 -0.375157 -0.107424 0.010956 -0.062500 0 0 0 0 0 0 2 155138
0.000641 0.004603 0.119982 -0.361618 -0.093359 0.015525 -0.062500 0 0 0 0 0 0 2 156152
0.000642 0.004603 0.119982 -0.354824 -0.086382 0.017133 -0.062500 0 0 0 0 0 0 2 157283
0.000642 0.004603 0.119982 -0.351434 -0.082918 0.017688 -0.062500 0 0 0 0 0 0 2 158162
0.000642 0.004603 0.119982 -0.349740 -0.081212 0.017884 -0.062500 0 0 0 0 0 0 2 159265
0.000642 0.004604 0.119982 -0.348892 -0.080348 0.017951 -0.062500 0 0 0 0 0 0 2 160154
0.000642 0.004604 0.119982 -0.348470 -0.079925 0.017972 -0.062500 0 0 0 0 0 0 2 161252
0.000642 0.004604 0.119982 -0.348257 -0.079705 0.017982 -0.062500 0 0 0 0 0 0 2 162279
0.000642 0.004604 0.119982 -0.348152 -0.079609 0.017990 -0.062500 0 0 0 0 0 0 2 163162
0.000637 0.004621 0.119971 -0.270854 -0.261568 0.177511 -0.062500 0 0 0 0 0 0 2 164283
0.000634 0.004630 0.119967 -0.298813 -0.174101 0.099829 -0.062500 0 0 0 0 0 0 2 165154
0.000633 0.004634 0.119965 -0.318858 -0.108729 0.059398 -0.062500 0 0 0 0 0 0 2 166150
0.000632 0.004636 0.119965 -0.329434 -0.073299 0.043973 -0.062500 0 0 0 0 0 0 2 167278
0.000632 0.004638 0.119965 -0.334751 -0.055109 0.038461 -0.062500 0 0 0 0 0 0 2 168276
0.000632 0.004638 0.119965 -0.337414 -0.045894 0.036515 -0.062500 0 0 0 0 0 0 2 169277
0.000632 0.004638 0.119965 -0.338730 -0.041239 0.035842 -0.062500 0 0 0 0 0 0 2 170276
0.000632 0.004639 0.119965 -0.339397 -0.038915 0.035611 -0.062500 0 0 0 0 0 0 2 171276
0.000632 0.004639 0.119965 -0.339720 -0.037739 0.035522 -0.062500 0 0 0 0 0 0 2 172259
0.000632 0.004639 0.119965 -0.339890 -0.037152 0.035500 -0.062500 0 0 0 0 0 0 2 173278
0.000632 0.004639 0.119965 -0.339974 -0.036864 0.035485 -0.062500 0 0 0 0 0 0 2 174273
0.000632 0.004639 0.119965 -0.340018 -0.036715 0.035483 -0.062500 0 0 0 0 0 0 2 175280
0.000632 0.004639 0.119965 -0.340030 -0.036637 0.035493 -0.062500 0 0 0 0 0 0 2 176345
0.000632 0.004639 0.119965 -0.340049 -0.036605 0.035486 -0.062500 0 0 0 0 0 0 2 177348
0.000632 0.004639 0.119965 -0.340046 -0.036583 0.035484 -0.062500 0 0 0 0 0 0 2 178192
0.000632 0.004639 0.119965 -0.340045 -0.036580 0.035484 -0.062500 0 0 0 0 0 0 2 179322
0.000632 0.004639 0.119965 -0.340060 -0.036567 0.035483 -0.062500 0 0 0 0 0 0 2 180344
0.000632 0.004639 0.119965 -0.340050 -0.036568 0.035476 -0.062500 0 0 0 0 0 0 2 181349
0.000632 0.004639 0.119965 -0.340060 -0.036565 0.035482 -0.062500 0 0 0 0 0 0 2 182228
0.000632 0.004639 0.119965 -0.340061 -0.036565 0.035483 -0.062500 0 0 0 0 0 0 2 183322
0.000632 0.004639 0.119965 -0.340061 -0.036565 0.035483 -0.062500 0 0 0 0 0 0 2 184344
0.000632 0.004639 0.119965 -0.340050 -0.036568 0.035476 -0.062500 0 0 0 0 0 0 2 185195
0.000632 0.004639 0.119965 -0.340057 -0.036576 0.035489 -0.062500 0 0 0 0 0 0 2 186347
0.000632 0.004639 0.119965 -0.340053 -0.036557 0.035490 -0.062500 0 0 0 0 0 0 2 187343
0.000632 0.004639 0.119965 -0.340049 -0.036567 0.035477 -0.062500 0 0 0 0 0 0 2 188347
0.000632 0.004639 0.119965 -0.340060 -0.036565 0.035482 -0.062500 0 0 0 0 0 0 2 189318
0.000632 0.004639 0.119965 -0.340061 -0.036565 0.035483 -0.062500 0 0 0 0 0 0 2 190194
0.000632 0.004639 0.119965 -0.340050 -0.036568 0.035476 -0.062500 0 0 0 0 0 0 2 191319
0.000632 0.004639 0.119965 -0.340049 -0.036567 0.035495 -0.062500 0 0 0 0 0 0 2 192342
0.000632 0.004639 0.119965 -0.340060 -0.036565 0.035484 -0.062500 0 0 0 0 0 0 2 193320
0.000632 0.004639 0.119965 -0.340050 -0.036568 0.035476 -0.062500 0 0 0 0 0 0 2 194319
0.000632 0.004639 0.119965 -0.340060 -0.036565 0.035482 -0.062500 0 0 0 0 0 0 2 195318
0.000632 0.004639 0.119965 -0.340053 -0.036556 0.035489 -0.062500 0 0 0 0 0 0 2 196246
0.000632 0.004639 0.119965 -0.340049 -0.036567 0.035477 -0.062500 0 0 0 0 0 0 2 197355
0.000632 0.004639 0.119965 -0.340060 -0.036565 0.035482 -0.062500 0 0 0 0 0 0 2 198353
0.000632 0.004639 0.119965 -0.340058 -0.036576 0.035490 -0.062500 0 0 0 0 0 0 2 199354
0.000632 0.004639 0.119965 -0.340050 -0.036569 0.035477 -0.062500 0 0 0 0 0 0 2 200329
0.000632 0.004639 0.119965 -0.340052 -0.036557 0.035488 -0.062500 0 0 0 0 0 0 2 201322
0.000632 0.004639 0.119965 -0.340061 -0.036564 0.035483 -0.062500 0 0 0 0 0 0 2 202195
0.000632 0.004639 0.119965 -0.340061 -0.036565 0.035483 -0.062500 0 0 0 0 0 0 2 203319
0.000632 0.004639 0.119965 -0.340050 -0.036568 0.035476 -0.062500 0 0 0 0 0 0 2 204350
0.000632 0.004639 0.119965 -0.340052 -0.036557 0.035488 -0.062500 0 0 0 0 0 0 2 205342
0.000632 0.004639 0.119965 -0.340061 -0.036564 0.035483 -0.062500 0 0 0 0 0 0 2 206347
0.000632 0.004639 0.119965 -0.340047 -0.036578 0.035483 -0.062500 0 0 0 0 0 0 2 207343
0.000632 0.004639 0.119965 -0.340060 -0.036566 0.035483 -0.062500 0 0 0 0 0 0 2 208344
0.000632 0.004639 0.119965 -0.340061 -0.036565 0.035483 -0.062500 0 0 0 0 0 0 2 209318
0.000632 0.004639 0.119965 -0.340042 -0.036559 0.035482 -0.062500 0 0 0 0 0 0 2 210189
0.000632 0.004639 0.119965 -0.340060 -0.036565 0.035483 -0.062500 0 0 0 0 0 0 2 211327
0.000632 0.004639 0.119965 -0.340061 -0.036565 0.035483 -0.062500 0 0 0 0 0 0 2 212341
0.000632 0.004639 0.119965 -0.340050 -0.036568 0.035476 -0.062500 0 0 0 0 0 0 2 213325
0.000632 0.004639 0.119965 -0.340049 -0.036567 0.035495 -0.062500 0 0 0 0 0 0 2 214357
0.000632 0.004639 0.119965 -0.340060 -0.036565 0.035484 -0.062500 0 0 0 0 0 0 2 215337
0.000632 0.004639 0.119965 -0.340050 -0.036568 0.035476 -0.062500 0 0 0 0 0 0 2 216348
0.000632 0.004639 0.119965 -0.340060 -0.036565 0.035482 -0.062500 0 0 0 0 0 0 2 217340
0.000632 0.004639 0.119965 -0.340061 -0.036565 0.035482 -0.062500 0 0 0 0 0 0 2 218324
0.000650 0.004634 0.119954 -0.588828 -0.018564 0.179483 -0.062500 0 0 0 0 0 0 2 219340
0.000660 0.004632 0.119951 -0.492703 -0.045297 0.109370 -0.062500 0 0 0 0 0 0 2 220345
0.000664 0.004631 0.119949 -0.422884 -0.062848 0.072875 -0.062500 0 0 0 0 0 0 2 221339
0.000667 0.004630 0.119949 -0.385751 -0.071496 0.058941 -0.062500 0 0 0 0 0 0 2 222324
0.000668 0.004630 0.119949 -0.366926 -0.075637 0.053962 -0.062500 0 0 0 0 0 0 2 223338
0.000668 0.004630 0.119949 -0.357488 -0.077605 0.052212 -0.062500 0 0 0 0 0 0 2 224325
0.000669 0.004630 0.119949 -0.352771 -0.078566 0.051607 -0.062500 0 0 0 0 0 0 2 225339
0.000669 0.004630 0.119949 -0.350414 -0.079035 0.051393 -0.062500 0 0 0 0 0 0 2 226196
0.000669 0.004630 0.119949 -0.349223 -0.079275 0.051320 -0.062500 0 0 0 0 0 0 2 227340
0.000669 0.004630 0.119949 -0.348635 -0.079383 0.051282 -0.062500 0 0 0 0 0 0 2 228198
0.000669 0.004630 0.119949 -0.348349 -0.079443 0.051286 -0.062500 0 0 0 0 0 0 2 229337
0.000669 0.004630 0.119949 -0.348188 -0.079469 0.051280 -0.062500 0 0 0 0 0 0 2 230323
0.000669 0.004630 0.119949 -0.348123 -0.079492 0.051280 -0.062500 0 0 0 0 0 0 2 231324
0.000669 0.004630 0.119949 -0.348086 -0.079491 0.051273 -0.062500 0 0 0 0 0 0 2 232141
0.000669 0.004630 0.119949 -0.348060 -0.079496 0.051279 -0.062500 0 0 0 0 0 0 2 233258
0.000669 0.004630 0.119949 -0.348057 -0.079496 0.051280 -0.062500 0 0 0 0 0 0 2 234266
0.000669 0.004630 0.119949 -0.348046 -0.079499 0.051274 -0.062500 0 0 0 0 0 0 2 235257
0.000669 0.004630 0.119949 -0.348044 -0.079499 0.051273 -0.062500 0 0 0 0 0 0 2 236267
0.000669 0.004630 0.119949 -0.348056 -0.079497 0.051279 -0.062500 0 0 0 0 0 0 2 237256
0.000669 0.004630 0.119949 -0.348037 -0.079490 0.051279 -0.062500 0 0 0 0 0 0 2 238256
0.000669 0.004630 0.119949 -0.348044 -0.079499 0.051273 -0.062500 0 0 0 0 0 0 2 239270
0.000669 0.004630 0.119949 -0.348044 -0.079499 0.051272 -0.062500 0 0 0 0 0 0 2 240282
0.000669 0.004630 0.119949 -0.348056 -0.079497 0.051279 -0.062500 0 0 0 0 0 0 2 241272
0.000669 0.004630 0.119949 -0.348045 -0.079499 0.051273 -0.062500 0 0 0 0 0 0 2 242239
0.000669 0.004630 0.119949 -0.348033 -0.079501 0.051286 -0.062500 0 0 0 0 0 0 2 243256
0.000669 0.004630 0.119949 -0.348043 -0.079500 0.051274 -0.062500 0 0 0 0 0 0 2 244258
0.000669 0.004630 0.119949 -0.348055 -0.079497 0.051279 -0.062500 0 0 0 0 0 0 2 245245
0.000669 0.004630 0.119949 -0.348045 -0.079499 0.051273 -0.062500 0 0 0 0 0 0 2 246259
0.000669 0.004630 0.119949 -0.348036 -0.079491 0.051279 -0.062500 0 0 0 0 0 0 2 247261
0.000669 0.004630 0.119949 -0.348043 -0.079499 0.051273 -0.062500 0 0 0 0 0 0 2 248281
0.000669 0.004630 0.119949 -0.348055 -0.079497 0.051279 -0.062500 0 0 0 0 0 0 2 249273
0.000669 0.004630 0.119949 -0.348042 -0.079510 0.051280 -0.062500 0 0 0 0 0 0 2 250273
0.000669 0.004630 0.119949 -0.348044 -0.079500 0.051273 -0.062500 0 0 0 0 0 0 2 251273
0.000669 0.004630 0.119949 -0.348036 -0.079491 0.051278 -0.062500 0 0 0 0 0 0 2 252274
0.000669 0.004630 0.119949 -0.348055 -0.079496 0.051280 -0.062500 0 0 0 0 0 0 2 253274
0.000669 0.004630 0.119949 -0.348045 -0.079499 0.051273 -0.062500 0 0 0 0 0 0 2 254273
0.000669 0.004630 0.119949 -0.348044 -0.079499 0.051272 -0.062500 0 0 0 0 0 0 2 255269
0.000669 0.004630 0.119949 -0.348047 -0.079488 0.051285 -0.062500 0 0 0 0 0 0 2 256279
0.000669 0.004630 0.119949 -0.348045 -0.079498 0.051274 -0.062500 0 0 0 0 0 0 2 257266
0.000669 0.004630 0.119949 -0.348041 -0.079510 0.051280 -0.062500 0 0 0 0 0 0 2 258261
0.000669 0.004630 0.119949 -0.348044 -0.079501 0.051273 -0.062500 0 0 0 0 0 0 2 259263
0.000669 0.004630 0.119949 -0.348056 -0.079497 0.051279 -0.062500 0 0 0 0 0 0 2 260348
0.000687 0.004625 0.119938 -0.588702 -0.018584 0.195412 -0.062500 0 0 0 0 0 0 2 261340
0.000697 0.004623 0.119935 -0.492651 -0.045306 0.125221 -0.062500 0 0 0 0 0 0 2 262342
0.000701 0.004622 0.119934 -0.422859 -0.062852 0.088701 -0.062500 0 0 0 0 0 0 2 263314
0.000704 0.004622 0.119933 -0.385739 -0.071509 0.074756 -0.062500 0 0 0 0 0 0 2 264316
0.000705 0.004621 0.119933 -0.366928 -0.075628 0.069774 -0.062500 0 0 0 0 0 0 2 265343
0.000705 0.004621 0.119933 -0.357499 -0.077612 0.068021 -0.062500 0 0 0 0 0 0 2 266350
0.000706 0.004621 0.119933 -0.352773 -0.078577 0.067407 -0.062500 0 0 0 0 0 0 2 267314
0.000706 0.004621 0.119933 -0.350407 -0.079038 0.067197 -0.062500 0 0 0 0 0 0 2 268317
0.000706 0.004621 0.119933 -0.349227 -0.079274 0.067130 -0.062500 0 0 0 0 0 0 2 269319
0.000706 0.004621 0.119933 -0.348636 -0.079392 0.067100 -0.062500 0 0 0 0 0 0 2 270312
0.000706 0.004621 0.119933 -0.348335 -0.079438 0.067077 -0.062500 0 0 0 0 0 0 2 271314
0.000706 0.004621 0.119933 -0.348191 -0.079467 0.067088 -0.062500 0 0 0 0 0 0 2 272320
0.000706 0.004621 0.119933 -0.348109 -0.079485 0.067090 -0.062500 0 0 0 0 0 0 2 273314
0.000706 0.004621 0.119933 -0.348089 -0.079489 0.067084 -0.062500 0 0 0 0 0 0 2 274314
0.000706 0.004621 0.119933 -0.348065 -0.079494 0.067090 -0.062500 0 0 0 0 0 0 2 275339
0.000706 0.004621 0.119933 -0.348051 -0.079498 0.067084 -0.062500 0 0 0 0 0 0 2 276339
0.000706 0.004621 0.119933 -0.348050 -0.079498 0.067084 -0.062500 0 0 0 0 0 0 2 277314
0.000706 0.004621 0.119933 -0.348050 -0.079498 0.067083 -0.062500 0 0 0 0 0 0 2 278311
0.000706 0.004621 0.119933 -0.348050 -0.079498 0.067083 -0.062500 0 0 0 0 0 0 2 279349
0.000706 0.004621 0.119933 -0.348050 -0.079498 0.067083 -0.062500 0 0 0 0 0 0 2 280343
0.000706 0.004621 0.119933 -0.348041 -0.079489 0.067089 -0.062500 0 0 0 0 0 0 2 281343
0.000706 0.004621 0.119933 -0.348049 -0.079497 0.067084 -0.062500 0 0 0 0 0 0 2 282325
0.000706 0.004621 0.119933 -0.348038 -0.079501 0.067077 -0.062500 0 0 0 0 0 0 2 283338
0.000706 0.004621 0.119933 -0.348048 -0.079498 0.067082 -0.062500 0 0 0 0 0 0 2 284350
0.000706 0.004621 0.119933 -0.348049 -0.079498 0.067083 -0.062500 0 0 0 0 0 0 2 285312
0.000706 0.004621 0.119933 -0.348038 -0.079500 0.067096 -0.062500 0 0 0 0 0 0 2 286315
0.000706 0.004621 0.119933 -0.348048 -0.079498 0.067085 -0.062500 0 0 0 0 0 0 2 287345
0.000706 0.004621 0.119933 -0.348049 -0.079498 0.067084 -0.062500 0 0 0 0 0 0 2 288339
0.000706 0.004621 0.119933 -0.348038 -0.079501 0.067077 -0.062500 0 0 0 0 0 0 2 289315
0.000706 0.004621 0.119933 -0.348040 -0.079490 0.067088 -0.062500 0 0 0 0 0 0 2 290314
0.000706 0.004621 0.119933 -0.348049 -0.079497 0.067084 -0.062500 0 0 0 0 0 0 2 291312
0.000706 0.004621 0.119933 -0.348049 -0.079498 0.067083 -0.062500 0 0 0 0 0 0 2 292336
0.000706 0.004621 0.119933 -0.348046 -0.079509 0.067090 -0.062500 0 0 0 0 0 0 2 293306
0.000706 0.004621 0.119933 -0.348049 -0.079499 0.067084 -0.062500 0 0 0 0 0 0 2 294320
0.000706 0.004621 0.119933 -0.348030 -0.079492 0.067083 -0.062500 0 0 0 0 0 0 2 295337
0.000706 0.004621 0.119933 -0.348048 -0.079498 0.067083 -0.062500 0 0 0 0 0 0 2 296322
0.000724 0.004616 0.119923 -0.588583 -0.018612 0.211347 -0.062500 0 0 0 0 0 0 2 297338
0.000734 0.004614 0.119919 -0.492588 -0.045317 0.141097 -0.062500 0 0 0 0 0 0 2 298337
0.000738 0.004613 0.119918 -0.422833 -0.062857 0.104541 -0.062500 0 0 0 0 0 0 2 299320
0.000741 0.004613 0.119917 -0.385730 -0.071511 0.090578 -0.062500 0 0 0 0 0 0 2 300340
0.000742 0.004613 0.119917 -0.366923 -0.075639 0.085593 -0.062500 0 0 0 0 0 0 2 301323
0.000742 0.004612 0.119917 -0.357490 -0.077616 0.083842 -0.062500 0 0 0 0 0 0 2 302336
0.000743 0.004612 0.119917 -0.352771 -0.078557 0.083232 -0.062500 0 0 0 0 0 0 2 303320
0.000743 0.004612 0.119917 -0.350411 -0.079035 0.083022 -0.062500 0 0 0 0 0 0 2 304265
0.000743 0.004612 0.119917 -0.349220 -0.079275 0.082948 -0.062500 0 0 0 0 0 0 2 305255
0.000743 0.004612 0.119917 -0.348640 -0.079391 0.082924 -0.062500 0 0 0 0 0 0 2 306264
0.000743 0.004612 0.119917 -0.348340 -0.079437 0.082902 -0.062500 0 0 0 0 0 0 2 307255
0.000743 0.004612 0.119917 -0.348197 -0.079466 0.082913 -0.062500 0 0 0 0 0 0 2 308265
0.000743 0.004612 0.119917 -0.348122 -0.079492 0.082909 -0.062500 0 0 0 0 0 0 2 309256
0.000743 0.004612 0.119917 -0.348084 -0.079492 0.082901 -0.062500 0 0 0 0 0 0 2 310263
0.000743 0.004612 0.119917 -0.348058 -0.079496 0.082907 -0.062500 0 0 0 0 0 0 2 311255
0.000761 0.004608 0.119907 -0.588457 -0.018631 0.227303 -0.062500 0 0 0 0 0 0 2 312264
0.000771 0.004605 0.119903 -0.492536 -0.045326 0.156974 -0.062500 0 0 0 0 0 0 2 313263
0.000775 0.004604 0.119902 -0.422820 -0.062860 0.120380 -0.062500 0 0 0 0 0 0 2 314264
0.000778 0.004604 0.119901 -0.385714 -0.071504 0.106417 -0.062500 0 0 0 0 0 0 2 315277
0.000779 0.004604 0.119901 -0.366921 -0.075638 0.101439 -0.062500 0 0 0 0 0 0 2 316274
0.000779 0.004604 0.119901 -0.357492 -0.077615 0.099684 -0.062500 0 0 0 0 0 0 2 317266
0.000780 0.004604 0.119901 -0.352768 -0.078578 0.099067 -0.062500 0 0 0 0 0 0 2 318262
0.000780 0.004604 0.119901 -0.350404 -0.079038 0.098855 -0.062500 0 0 0 0 0 0 2 319264
0.000780 0.004604 0.119901 -0.349235 -0.079273 0.098773 -0.062500 0 0 0 0 0 0 2 320275
0.000780 0.004604 0.119901 -0.348646 -0.079390 0.098760 -0.062500 0 0 0 0 0 0 2 321264
0.000780 0.004604 0.119901 -0.348334 -0.079437 0.098753 -0.062500 0 0 0 0 0 0 2 322275
0.000780 0.004604 0.119901 -0.348198 -0.079476 0.098740 -0.062500 0 0 0 0 0 0 2 323272
0.000780 0.004604 0.119901 -0.348111 -0.079476 0.098738 -0.062500 0 0 0 0 0 0 2 324267
0.000798 0.004599 0.119891 -0.588359 -0.018644 0.243265 -0.062500 0 0 0 0 0 0 2 325271
0.000808 0.004597 0.119887 -0.492487 -0.045334 0.172885 -0.062500 0 0 0 0 0 0 2 326271
0.000812 0.004596 0.119886 -0.422795 -0.062865 0.136249 -0.062500 0 0 0 0 0 0 2 327270
0.000815 0.004595 0.119886 -0.385725 -0.071512 0.122267 -0.062500 0 0 0 0 0 0 2 328360
0.000816 0.004595 0.119885 -0.366914 -0.075631 0.117285 -0.062500 0 0 0 0 0 0 2 329338
0.000816 0.004595 0.119885 -0.357491 -0.077625 0.115527 -0.062500 0 0 0 0 0 0 2 330346
0.000817 0.004595 0.119885 -0.352772 -0.078578 0.114920 -0.062500 0 0 0 0 0 0 2 331360
0.000817 0.004595 0.119885 -0.350409 -0.079037 0.114707 -0.062500 0 0 0 0 0 0 2 332347
0.000817 0.004595 0.119885 -0.349232 -0.079263 0.114632 -0.062500 0 0 0 0 0 0 2 333350
0.000817 0.004595 0.119885 -0.348639 -0.079391 0.114607 -0.062500 0 0 0 0 0 0 2 334350
0.000817 0.004595 0.119885 -0.348335 -0.079448 0.114592 -0.062500 0 0 0 0 0 0 2 335312
0.000817 0.004595 0.119885 -0.348191 -0.079479 0.114584 -0.062500 0 0 0 0 0 0 2 336316
0.000817 0.004595 0.119885 -0.348115 -0.079475 0.114589 -0.062500 0 0 0 0 0 0 2 337313
0.000836 0.004590 0.119875 -0.588233 -0.018664 0.259247 -0.062500 0 0 0 0 0 0 2 338313
0.000845 0.004588 0.119871 -0.492431 -0.045353 0.188796 -0.062500 0 0 0 0 0 0 2 339311
0.000849 0.004587 0.119870 -0.422770 -0.062871 0.152130 -0.062500 0 0 0 0 0 0 2 340337
0.000852 0.004586 0.119870 -0.388504 -0.110832 0.138143 -0.062500 0 0 0 0 0 0 2 341313
0.000853 0.004586 0.119870 -0.369730 -0.114954 0.133140 -0.062500 0 0 0 0 0 0 2 342311
0.000853 0.004586 0.119870 -0.360297 -0.116930 0.131388 -0.062500 0 0 0 0 0 0 2 343336
0.000854 0.004586 0.119870 -0.355564 -0.117895 0.130780 -0.062500 0 0 0 0 0 0 2 344311
0.000854 0.004586 0.119870 -0.353200 -0.118355 0.130566 -0.062500 0 0 0 0 0 0 2 345315
0.000854 0.004586 0.119870 -0.352023 -0.118581 0.130490 -0.062500 0 0 0 0 0 0 2 346342
0.000854 0.004586 0.119870 -0.351442 -0.118706 0.130472 -0.062500 0 0 0 0 0 0 2 347310
0.000854 0.004586 0.119870 -0.351139 -0.118763 0.130457 -0.062500 0 0 0 0 0 0 2 348346
0.000854 0.004586 0.119870 -0.350987 -0.118785 0.130456 -0.062500 0 0 0 0 0 0 2 349346
0.000854 0.004586 0.119870 -0.350927 -0.118797 0.130449 -0.062500 0 0 0 0 0 0 2 350315
0.000854 0.004586 0.119870 -0.350887 -0.118806 0.130448 -0.062500 0 0 0 0 0 0 2 351315
0.000854 0.004586 0.119870 -0.350860 -0.118812 0.130455 -0.062500 0 0 0 0 0 0 2 352339
0.000854 0.004586 0.119870 -0.350846 -0.118815 0.130449 -0.062500 0 0 0 0 0 0 2 353312
0.000854 0.004586 0.119870 -0.350845 -0.118815 0.130448 -0.062500 0 0 0 0 0 0 2 354308
0.000854 0.004586 0.119870 -0.350856 -0.118812 0.130455 -0.062500 0 0 0 0 0 0 2 355344
0.000854 0.004586 0.119870 -0.350837 -0.118806 0.130455 -0.062500 0 0 0 0 0 0 2 356340
0.000854 0.004586 0.119870 -0.350844 -0.118814 0.130449 -0.062500 0 0 0 0 0 0 2 357344
0.000854 0.004586 0.119870 -0.350844 -0.118815 0.130448 -0.062500 0 0 0 0 0 0 2 358337
0.000854 0.004586 0.119870 -0.350844 -0.118815 0.130448 -0.062500 0 0 0 0 0 0 2 359344
0.000854 0.004586 0.119870 -0.350836 -0.118807 0.130454 -0.062500 0 0 0 0 0 0 2 360340
0.000854 0.004586 0.119870 -0.350852 -0.118822 0.130463 -0.062500 0 0 0 0 0 0 2 361313
0.000854 0.004586 0.119870 -0.350845 -0.118816 0.130450 -0.062500 0 0 0 0 0 0 2 362305
0.000854 0.004586 0.119870 -0.350845 -0.118815 0.130448 -0.062500 0 0 0 0 0 0 2 363335
0.000854 0.004586 0.119870 -0.350845 -0.118815 0.130448 -0.062500 0 0 0 0 0 0 2 364335
0.000854 0.004586 0.119870 -0.350836 -0.118807 0.130454 -0.062500 0 0 0 0 0 0 2 365336
0.000854 0.004586 0.119870 -0.350844 -0.118814 0.130449 -0.062500 0 0 0 0 0 0 2 366348
0.000854 0.004586 0.119870 -0.350844 -0.118815 0.130448 -0.062500 0 0 0 0 0 0 2 367314
0.000854 0.004586 0.119870 -0.350852 -0.118823 0.130462 -0.062500 0 0 0 0 0 0 2 368321
0.000854 0.004586 0.119870 -0.350845 -0.118816 0.130450 -0.062500 0 0 0 0 0 0 2 369333
0.000854 0.004586 0.119870 -0.350836 -0.118807 0.130454 -0.062500 0 0 0 0 0 0 2 370317
0.000854 0.004586 0.119870 -0.350844 -0.118814 0.130449 -0.062500 0 0 0 0 0 0 2 371331
0.000854 0.004586 0.119870 -0.350844 -0.118815 0.130448 -0.062500 0 0 0 0 0 0 2 372341
0.000854 0.004586 0.119870 -0.350844 -0.118815 0.130448 -0.062500 0 0 0 0 0 0 2 373335
0.000854 0.004586 0.119870 -0.350836 -0.118807 0.130454 -0.062500 0 0 0 0 0 0 2 374319
0.000854 0.004586 0.119870 -0.350855 -0.118812 0.130455 -0.062500 0 0 0 0 0 0 2 375335
0.000854 0.004586 0.119870 -0.350842 -0.118826 0.130456 -0.062500 0 0 0 0 0 0 2 376255
0.000854 0.004586 0.119870 -0.350844 -0.118816 0.130449 -0.062500 0 0 0 0 0 0 2 377262
0.000854 0.004586 0.119870 -0.350844 -0.118815 0.130448 -0.062500 0 0 0 0 0 0 2 378255
0.000854 0.004586 0.119870 -0.350836 -0.118807 0.130454 -0.062500 0 0 0 0 0 0 2 379263
0.000854 0.004586 0.119870 -0.350844 -0.118814 0.130449 -0.062500 0 0 0 0 0 0 2 380255
0.000854 0.004586 0.119870 -0.350844 -0.118815 0.130448 -0.062500 0 0 0 0 0 0 2 381261
0.000854 0.004586 0.119870 -0.350856 -0.118812 0.130454 -0.062500 0 0 0 0 0 0 2 382262
0.000854 0.004586 0.119870 -0.350834 -0.118817 0.130462 -0.062500 0 0 0 0 0 0 2 383253
0.000854 0.004586 0.119870 -0.350843 -0.118815 0.130450 -0.062500 0 0 0 0 0 0 2 384263
0.000854 0.004586 0.119870 -0.350844 -0.118815 0.130448 -0.062500 0 0 0 0 0 0 2 385253
0.000854 0.004586 0.119870 -0.350844 -0.118815 0.130448 -0.062500 0 0 0 0 0 0 2 386263
0.000854 0.004586 0.119870 -0.350844 -0.118815 0.130448 -0.062500 0 0 0 0 0 0 2 387270
0.000854 0.004586 0.119870 -0.350836 -0.118807 0.130454 -0.062500 0 0 0 0 0 0 2 388261
0.000854 0.004586 0.119870 -0.350855 -0.118812 0.130455 -0.062500 0 0 0 0 0 0 2 389283
0.000854 0.004586 0.119870 -0.350846 -0.118815 0.130449 -0.062500 0 0 0 0 0 0 2 390269
0.000854 0.004586 0.119870 -0.350841 -0.118826 0.130455 -0.062500 0 0 0 0 0 0 2 391256
0.000854 0.004586 0.119870 -0.350844 -0.118816 0.130449 -0.062500 0 0 0 0 0 0 2 392404
0.000854 0.004586 0.119870 -0.350836 -0.118807 0.130454 -0.062500 0 0 0 0 0 0 2 393245
0.000854 0.004586 0.119870 -0.350844 -0.118814 0.130449 -0.062500 0 0 0 0 0 0 2 394259
0.000854 0.004586 0.119870 -0.350844 -0.118815 0.130448 -0.062500 0 0 0 0 0 0 2 395265
0.000854 0.004586 0.119870 -0.350856 -0.118812 0.130454 -0.062500 0 0 0 0 0 0 2 396272
0.000854 0.004586 0.119870 -0.350837 -0.118806 0.130455 -0.062500 0 0 0 0 0 0 2 397270
0.000854 0.004586 0.119870 -0.350841 -0.118825 0.130456 -0.062500 0 0 0 0 0 0 2 398256
0.000854 0.004586 0.119870 -0.350844 -0.118816 0.130449 -0.062500 0 0 0 0 0 0 2 399268
0.000854 0.004586 0.119870 -0.350844 -0.118815 0.130448 -0.062500 0 0 0 0 0 0 2 400289
0.000854 0.004586 0.119870 -0.350836 -0.118807 0.130454 -0.062500 0 0 0 0 0 0 2 401278
0.000854 0.004586 0.119870 -0.350844 -0.118814 0.130449 -0.062500 0 0 0 0 0 0 2 402277
0.000854 0.004586 0.119870 -0.350856 -0.118812 0.130455 -0.062500 0 0 0 0 0 0 2 403281
0.000854 0.004586 0.119870 -0.350846 -0.118815 0.130449 -0.062500 0 0 0 0 0 0 2 404284
0.000854 0.004586 0.119870 -0.350841 -0.118826 0.130455 -0.062500 0 0 0 0 0 0 2 405262
0.000854 0.004586 0.119870 -0.350836 -0.118808 0.130455 -0.062500 0 0 0 0 0 0 2 406277
0.000854 0.004586 0.119870 -0.350844 -0.118815 0.130449 -0.062500 0 0 0 0 0 0 2 407277
0.000854 0.004586 0.119870 -0.350844 -0.118815 0.130448 -0.062500 0 0 0 0 0 0 2 408279
0.000854 0.004586 0.119870 -0.350844 -0.118815 0.130448 -0.062500 0 0 0 0 0 0 2 409275
0.000854 0.004586 0.119870 -0.350848 -0.118804 0.130460 -0.062500 0 0 0 0 0 0 2 410276
0.000854 0.004586 0.119870 -0.350845 -0.118814 0.130449 -0.062500 0 0 0 0 0 0 2 411274
0.000854 0.004586 0.119870 -0.350841 -0.118826 0.130456 -0.062500 0 0 0 0 0 0 2 412259
0.000854 0.004586 0.119870 -0.350844 -0.118816 0.130449 -0.062500 0 0 0 0 0 0 2 413277
0.000854 0.004586 0.119870 -0.350844 -0.118815 0.130448 -0.062500 0 0 0 0 0 0 2 414275
0.000854 0.004586 0.119870 -0.350836 -0.118807 0.130454 -0.062500 0 0 0 0 0 0 2 415281
0.000854 0.004586 0.119870 -0.350844 -0.118814 0.130449 -0.062500 0 0 0 0 0 0 2 416280
0.000854 0.004586 0.119870 -0.350856 -0.118812 0.130455 -0.062500 0 0 0 0 0 0 2 417280
0.000854 0.004586 0.119870 -0.350846 -0.118815 0.130449 -0.062500 0 0 0 0 0 0 2 418275
0.000854 0.004586 0.119870 -0.350833 -0.118817 0.130461 -0.062500 0 0 0 0 0 0 2 419259
0.000854 0.004586 0.119870 -0.350843 -0.118816 0.130450 -0.062500 0 0 0 0 0 0 2 420277
0.000854 0.004586 0.119870 -0.350844 -0.118815 0.130448 -0.062500 0 0 0 0 0 0 2 421276
0.000854 0.004586 0.119870 -0.350844 -0.118815 0.130448 -0.062500 0 0 0 0 0 0 2 422276
0.000854 0.004586 0.119870 -0.350844 -0.118815 0.130448 -0.062500 0 0 0 0 0 0 2 423276
0.000854 0.004586 0.119870 -0.350848 -0.118804 0.130460 -0.062500 0 0 0 0 0 0 2 424276
0.000854 0.004586 0.119870 -0.350845 -0.118814 0.130449 -0.062500 0 0 0 0 0 0 2 425275
0.000854 0.004586 0.119870 -0.350841 -0.118826 0.130455 -0.062500 0 0 0 0 0 0 2 426257
0.000854 0.004586 0.119870 -0.350844 -0.118816 0.130449 -0.062500 0 0 0 0 0 0 2 427279
0.000854 0.004586 0.119870 -0.350844 -0.118815 0.130448 -0.062500 0 0 0 0 0 0 2 428346
0.000854 0.004586 0.119870 -0.350836 -0.118807 0.130454 -0.062500 0 0 0 0 0 0 2 429341
0.000854 0.004586 0.119870 -0.350844 -0.118814 0.130448 -0.062500 0 0 0 0 0 0 2 430344
0.000854 0.004586 0.119870 -0.350856 -0.118812 0.130455 -0.062500 0 0 0 0 0 0 2 431309
0.000854 0.004586 0.119870 -0.350846 -0.118815 0.130449 -0.062500 0 0 0 0 0 0 2 432336
0.000854 0.004586 0.119870 -0.350833 -0.118817 0.130461 -0.062500 0 0 0 0 0 0 2 433318
0.000854 0.004586 0.119870 -0.350843 -0.118816 0.130450 -0.062500 0 0 0 0 0 0 2 434309
0.000854 0.004586 0.119870 -0.350844 -0.118815 0.130448 -0.062500 0 0 0 0 0 0 2 435312
0.000854 0.004586 0.119870 -0.350844 -0.118815 0.130448 -0.062500 0 0 0 0 0 0 2 436333
0.000854 0.004586 0.119870 -0.350844 -0.118815 0.130448 -0.062500 0 0 0 0 0 0 2 437311
0.000854 0.004586 0.119870 -0.350848 -0.118804 0.130460 -0.062500 0 0 0 0 0 0 2 438308
0.000854 0.004586 0.119870 -0.350845 -0.118814 0.130449 -0.062500 0 0 0 0 0 0 2 439309
0.000854 0.004586 0.119870 -0.350845 -0.118815 0.130448 -0.062500 0 0 0 0 0 0 2 440334
0.000854 0.004586 0.119870 -0.350841 -0.118826 0.130455 -0.062500 0 0 0 0 0 0 2 441339
0.000854 0.004586 0.119870 -0.350836 -0.118808 0.130455 -0.062500 0 0 0 0 0 0 2 442334
0.000854 0.004586 0.119870 -0.350844 -0.118815 0.130449 -0.062500 0 0 0 0 0 0 2 443318
0.000854 0.004586 0.119870 -0.350844 -0.118815 0.130448 -0.062500 0 0 0 0 0 0 2 444335
0.000854 0.004586 0.119870 -0.350844 -0.118815 0.130448 -0.062500 0 0 0 0 0 0 2 445319
0.000854 0.004586 0.119870 -0.350848 -0.118804 0.130460 -0.062500 0 0 0 0 0 0 2 446333
0.000854 0.004586 0.119870 -0.350845 -0.118814 0.130449 -0.062500 0 0 0 0 0 0 2 447317
0.000854 0.004586 0.119870 -0.350841 -0.118826 0.130455 -0.062500 0 0 0 0 0 0 2 448259
0.000854 0.004586 0.119870 -0.350844 -0.118816 0.130449 -0.062500 0 0 0 0 0 0 2 449260
0.000854 0.004586 0.119870 -0.350844 -0.118815 0.130448 -0.062500 0 0 0 0 0 0 2 450252
0.000854 0.004586 0.119870 -0.350836 -0.118807 0.130454 -0.062500 0 0 0 0 0 0 2 451259
0.000854 0.004586 0.119870 -0.350844 -0.118814 0.130448 -0.062500 0 0 0 0 0 0 2 452252
0.000854 0.004586 0.119870 -0.350856 -0.118812 0.130454 -0.062500 0 0 0 0 0 0 2 453258
0.000854 0.004586 0.119870 -0.350846 -0.118815 0.130449 -0.062500 0 0 0 0 0 0 2 454251
0.000854 0.004586 0.119870 -0.350841 -0.118826 0.130455 -0.062500 0 0 0 0 0 0 2 455259
0.000854 0.004586 0.119870 -0.350836 -0.118808 0.130455 -0.062500 0 0 0 0 0 0 2 456251
0.000854 0.004586 0.119870 -0.350844 -0.118815 0.130449 -0.062500 0 0 0 0 0 0 2 457260
0.000854 0.004586 0.119870 -0.350844 -0.118815 0.130448 -0.062500 0 0 0 0 0 0 2 458261
0.000854 0.004586 0.119870 -0.350844 -0.118815 0.130448 -0.062500 0 0 0 0 0 0 2 459257
0.000854 0.004586 0.119870 -0.350848 -0.118804 0.130460 -0.062500 0 0 0 0 0 0 2 460266
0.000854 0.004586 0.119870 -0.350845 -0.118814 0.130449 -0.062500 0 0 0 0 0 0 2 461273
0.000854 0.004586 0.119870 -0.350841 -0.118826 0.130455 -0.062500 0 0 0 0 0 0 2 462271
0.000854 0.004586 0.119870 -0.350844 -0.118816 0.130449 -0.062500 0 0 0 0 0 0 2 463243
0.000854 0.004586 0.119870 -0.350844 -0.118815 0.130448 -0.062500 0 0 0 0 0 0 2 464400
0.000854 0.004586 0.119870 -0.350836 -0.118807 0.130454 -0.062500 0 0 0 0 0 0 2 465260
0.000854 0.004586 0.119870 -0.350844 -0.118814 0.130448 -0.062500 0 0 0 0 0 0 2 466251
0.000854 0.004586 0.119870 -0.350856 -0.118812 0.130454 -0.062500 0 0 0 0 0 0 2 467270
0.000854 0.004586 0.119870 -0.350846 -0.118815 0.130449 -0.062500 0 0 0 0 0 0 2 468266
0.000854 0.004586 0.119870 -0.350833 -0.118817 0.130461 -0.062500 0 0 0 0 0 0 2 469267
0.000854 0.004586 0.119870 -0.350843 -0.118816 0.130450 -0.062500 0 0 0 0 0 0 2 470264
0.000854 0.004586 0.119870 -0.350844 -0.118815 0.130448 -0.062500 0 0 0 0 0 0 2 471267
0.000854 0.004586 0.119870 -0.350844 -0.118815 0.130448 -0.062500 0 0 0 0 0 0 2 472285
0.000854 0.004586 0.119870 -0.350844 -0.118815 0.130448 -0.062500 0 0 0 0 0 0 2 473274
0.000854 0.004586 0.119870 -0.350848 -0.118804 0.130460 -0.062500 0 0 0 0 0 0 2 474275
0.000854 0.004586 0.119870 -0.350845 -0.118814 0.130449 -0.062500 0 0 0 0 0 0 2 475276
0.000854 0.004586 0.119870 -0.350841 -0.118826 0.130455 -0.062500 0 0 0 0 0 0 2 476280
0.000854 0.004586 0.119870 -0.350844 -0.118816 0.130449 -0.062500 0 0 0 0 0 0 2 477279
0.000854 0.004586 0.119870 -0.350844 -0.118815 0.130448 -0.062500 0 0 0 0 0 0 2 478274
0.000854 0.004586 0.119870 -0.350836 -0.118807 0.130454 -0.062500 0 0 0 0 0 0 2 479274
0.000854 0.004586 0.119870 -0.350844 -0.118814 0.130448 -0.062500 0 0 0 0 0 0 2 480275
0.000854 0.004586 0.119870 -0.350856 -0.118812 0.130454 -0.062500 0 0 0 0 0 0 2 481275
0.000854 0.004586 0.119870 -0.350846 -0.118815 0.130449 -0.062500 0 0 0 0 0 0 2 482279
0.000854 0.004586 0.119870 -0.350833 -0.118817 0.130461 -0.062500 0 0 0 0 0 0 2 483277
0.000854 0.004586 0.119870 -0.350843 -0.118816 0.130450 -0.062500 0 0 0 0 0 0 2 484334
0.000854 0.004586 0.119870 -0.350844 -0.118815 0.130448 -0.062500 0 0 0 0 0 0 2 485335
0.000854 0.004586 0.119870 -0.350844 -0.118815 0.130448 -0.062500 0 0 0 0 0 0 2 486307
0.000854 0.004586 0.119870 -0.350836 -0.118807 0.130454 -0.062500 0 0 0 0 0 0 2 487310
0.000854 0.004586 0.119870 -0.350855 -0.118812 0.130455 -0.062500 0 0 0 0 0 0 2 488332
0.000854 0.004586 0.119870 -0.350846 -0.118815 0.130449 -0.062500 0 0 0 0 0 0 2 489336
0.000854 0.004586 0.119870 -0.350845 -0.118815 0.130448 -0.062500 0 0 0 0 0 0 2 490308
0.000854 0.004586 0.119870 -0.350841 -0.118826 0.130455 -0.062500 0 0 0 0 0 0 2 491340
0.000854 0.004586 0.119870 -0.350836 -0.118808 0.130455 -0.062500 0 0 0 0 0 0 2 492332
0.000854 0.004586 0.119870 -0.350844 -0.118815 0.130449 -0.062500 0 0 0 0 0 0 2 493308
0.000854 0.004586 0.119870 -0.350844 -0.118815 0.130448 -0.062500 0 0 0 0 0 0 2 494306
0.000854 0.004586 0.119870 -0.350856 -0.118812 0.130454 -0.062500 0 0 0 0 0 0 2 495334
0.000854 0.004586 0.119870 -0.350846 -0.118815 0.130449 -0.062500 0 0 0 0 0 0 2 496330
0.000854 0.004586 0.119870 -0.350836 -0.118807 0.130454 -0.062500 0 0 0 0 0 0 2 497309
0.000854 0.004586 0.119870 -0.350840 -0.118825 0.130456 -0.062500 0 0 0 0 0 0 2 498306
0.000854 0.004586 0.119870 -0.350844 -0.118816 0.130449 -0.062500 0 0 0 0 0 0 2 499336
0.000854 0.004586 0.119870 -0.350844 -0.118815 0.130448 -0.062500 0 0 0 0 0 0 2 500341
0.000854 0.004586 0.119870 -0.350836 -0.118807 0.130454 -0.062500 0 0 0 0 0 0 2 501334
0.000854 0.004586 0.119870 -0.350855 -0.118812 0.130455 -0.062500 0 0 0 0 0 0 2 502338
0.000854 0.004586 0.119870 -0.350846 -0.118815 0.130449 -0.062500 0 0 0 0 0 0 2 503331
0.000854 0.004586 0.119870 -0.350845 -0.118815 0.130448 -0.062500 0 0 0 0 0 0 2 504341
0.000854 0.004586 0.119870 -0.350833 -0.118817 0.130461 -0.062500 0 0 0 0 0 0 2 505306
0.000854 0.004586 0.119870 -0.350843 -0.118816 0.130450 -0.062500 0 0 0 0 0 0 2 506308
0.000854 0.004586 0.119870 -0.350844 -0.118815 0.130448 -0.062500 0 0 0 0 0 0 2 507335
0.000854 0.004586 0.119870 -0.350844 -0.118815 0.130448 -0.062500 0 0 0 0 0 0 2 508305
0.000854 0.004586 0.119870 -0.350856 -0.118812 0.130454 -0.062500 0 0 0 0 0 0 2 509334
0.000854 0.004586 0.119870 -0.350837 -0.118806 0.130455 -0.062500 0 0 0 0 0 0 2 510333
0.000854 0.004586 0.119870 -0.350844 -0.118814 0.130449 -0.062500 0 0 0 0 0 0 2 511308
0.000854 0.004586 0.119870 -0.350841 -0.118826 0.130455 -0.062500 0 0 0 0 0 0 2 512306
0.000854 0.004586 0.119870 -0.350844 -0.118816 0.130449 -0.062500 0 0 0 0 0 0 2 513317
0.000854 0.004586 0.119870 -0.350844 -0.118815 0.130448 -0.062500 0 0 0 0 0 0 2 514329
0.000854 0.004586 0.119870 -0.350836 -0.118807 0.130454 -0.062500 0 0 0 0 0 0 2 515329
0.000854 0.004586 0.119870 -0.350855 -0.118812 0.130455 -0.062500 0 0 0 0 0 0 2 516315
0.000854 0.004586 0.119870 -0.350846 -0.118815 0.130449 -0.062500 0 0 0 0 0 0 2 517329
0.000854 0.004586 0.119870 -0.350845 -0.118815 0.130448 -0.062500 0 0 0 0 0 0 2 518314
0.000854 0.004586 0.119870 -0.350833 -0.118817 0.130461 -0.062500 0 0 0 0 0 0 2 519330
0.000854 0.004586 0.119870 -0.350843 -0.118816 0.130450 -0.062500 0 0 0 0 0 0 2 520316
0.000854 0.004586 0.119870 -0.350844 -0.118815 0.130448 -0.062500 0 0 0 0 0 0 2 521331
0.000854 0.004586 0.119870 -0.350844 -0.118815 0.130448 -0.062500 0 0 0 0 0 0 2 522314
0.000854 0.004586 0.119870 -0.350856 -0.118812 0.130454 -0.062500 0 0 0 0 0 0 2 523329
0.000854 0.004586 0.119870 -0.350837 -0.118806 0.130455 -0.062500 0 0 0 0 0 0 2 524314
0.000854 0.004586 0.119870 -0.350844 -0.118814 0.130449 -0.062500 0 0 0 0 0 0 2 525328
0.000854 0.004586 0.119870 -0.350841 -0.118826 0.130455 -0.062500 0 0 0 0 0 0 2 526314
0.000854 0.004586 0.119870 -0.350844 -0.118816 0.130449 -0.062500 0 0 0 0 0 0 2 527330
0.000854 0.004586 0.119870 -0.350844 -0.118815 0.130448 -0.062500 0 0 0 0 0 0 2 528314
0.000854 0.004586 0.119870 -0.350836 -0.118807 0.130454 -0.062500 0 0 0 0 0 0 2 529329
0.000854 0.004586 0.119870 -0.350855 -0.118812 0.130455 -0.062500 0 0 0 0 0 0 2 530313
0.000854 0.004586 0.119870 -0.350846 -0.118815 0.130449 -0.062500 0 0 0 0 0 0 2 531328
0.000854 0.004586 0.119870 -0.350845 -0.118815 0.130448 -0.062500 0 0 0 0 0 0 2 532257
0.000854 0.004586 0.119870 -0.350833 -0.118817 0.130461 -0.062500 0 0 0 0 0 0 2 533249
0.000854 0.004586 0.119870 -0.350843 -0.118816 0.130450 -0.062500 0 0 0 0 0 0 2 534258
0.000854 0.004586 0.119870 -0.350844 -0.118815 0.130448 -0.062500 0 0 0 0 0 0 2 535249
0.000854 0.004586 0.119870 -0.350844 -0.118815 0.130448 -0.062500 0 0 0 0 0 0 2 536258
0.000854 0.004586 0.119870 -0.350848 -0.118804 0.130461 -0.062500 0 0 0 0 0 0 2 537248
0.000854 0.004586 0.119870 -0.350845 -0.118814 0.130449 -0.062500 0 0 0 0 0 0 2 538258
0.000854 0.004586 0.119870 -0.350845 -0.118815 0.130448 -0.062500 0 0 0 0 0 0 2 539261
0.000854 0.004586 0.119870 -0.350844 -0.118815 0.130448 -0.062500 0 0 0 0 0 0 2 540259
0.000854 0.004586 0.119870 -0.350841 -0.118826 0.130455 -0.062500 0 0 0 0 0 0 2 541273
0.000854 0.004586 0.119870 -0.350836 -0.118808 0.130455 -0.062500 0 0 0 0 0 0 2 542272
0.000854 0.004586 0.119870 -0.350844 -0.118815 0.130449 -0.062500 0 0 0 0 0 0 2 543263
0.000854 0.004586 0.119870 -0.350856 -0.118812 0.130455 -0.062500 0 0 0 0 0 0 2 544266
0.000854 0.004586 0.119870 -0.350846 -0.118815 0.130449 -0.062500 0 0 0 0 0 0 2 545269
0.000854 0.004586 0.119870 -0.350836 -0.118807 0.130454 -0.062500 0 0 0 0 0 0 2 546258
0.000854 0.004586 0.119870 -0.350844 -0.118814 0.130449 -0.062500 0 0 0 0 0 0 2 547269
0.000854 0.004586 0.119870 -0.350841 -0.118826 0.130455 -0.062500 0 0 0 0 0 0 2 548265
0.000854 0.004586 0.119870 -0.350844 -0.118816 0.130449 -0.062500 0 0 0 0 0 0 2 549264
0.000854 0.004586 0.119870 -0.350844 -0.118815 0.130448 -0.062500 0 0 0 0 0 0 2 550264
0.000854 0.004586 0.119870 -0.350848 -0.118804 0.130461 -0.062500 0 0 0 0 0 0 2 551235
0.000854 0.004586 0.119870 -0.350845 -0.118814 0.130449 -0.062500 0 0 0 0 0 0 2 552264
0.000854 0.004586 0.119870 -0.350845 -0.118815 0.130448 -0.062500 0 0 0 0 0 0 2 553265
0.000854 0.004586 0.119870 -0.350844 -0.118815 0.130448 -0.062500 0 0 0 0 0 0 2 554233
0.000854 0.004586 0.119870 -0.350833 -0.118817 0.130461 -0.062500 0 0 0 0 0 0 2 555244
0.000854 0.004586 0.119870 -0.350843 -0.118816 0.130450 -0.062500 0 0 0 0 0 0 2 556276
0.000854 0.004586 0.119870 -0.350844 -0.118815 0.130448 -0.062500 0 0 0 0 0 0 2 557278
0.000854 0.004586 0.119870 -0.350844 -0.118815 0.130448 -0.062500 0 0 0 0 0 0 2 558277
0.000854 0.004586 0.119870 -0.350856 -0.118812 0.130454 -0.062500 0 0 0 0 0 0 2 559271
0.000854 0.004586 0.119870 -0.350837 -0.118806 0.130455 -0.062500 0 0 0 0 0 0 2 560274
0.000854 0.004586 0.119870 -0.350844 -0.118814 0.130449 -0.062500 0 0 0 0 0 0 2 561270
0.000854 0.004586 0.119870 -0.350841 -0.118826 0.130455 -0.062500 0 0 0 0 0 0 2 562273
0.000854 0.004586 0.119870 -0.350844 -0.118816 0.130449 -0.062500 0 0 0 0 0 0 2 563270
0.000854 0.004586 0.119870 -0.350844 -0.118815 0.130448 -0.062500 0 0 0 0 0 0 2 564272
0.000854 0.004586 0.119870 -0.350848 -0.118804 0.130461 -0.062500 0 0 0 0 0 0 2 565267
0.000854 0.004586 0.119870 -0.350845 -0.118814 0.130449 -0.062500 0 0 0 0 0 0 2 566271
0.000854 0.004586 0.119870 -0.350845 -0.118815 0.130448 -0.062500 0 0 0 0 0 0 2 567274
0.000854 0.004586 0.119870 -0.350844 -0.118815 0.130448 -0.062500 0 0 0 0 0 0 2 568273
0.000854 0.004586 0.119870 -0.350833 -0.118817 0.130461 -0.062500 0 0 0 0 0 0 2 569257
0.000854 0.004586 0.119870 -0.350843 -0.118816 0.130450 -0.062500 0 0 0 0 0 0 2 570253
0.000854 0.004586 0.119870 -0.350844 -0.118815 0.130448 -0.062500 0 0 0 0 0 0 2 571272
0.000854 0.004586 0.119870 -0.350844 -0.118815 0.130448 -0.062500 0 0 0 0 0 0 2 572334
0.000854 0.004586 0.119870 -0.350856 -0.118812 0.130454 -0.062500 0 0 0 0 0 0 2 573336
0.000854 0.004586 0.119870 -0.350837 -0.118806 0.130455 -0.062500 0 0 0 0 0 0 2 574307
0.000854 0.004586 0.119870 -0.350844 -0.118814 0.130449 -0.062500 0 0 0 0 0 0 2 575304
0.000854 0.004586 0.119870 -0.350841 -0.118826 0.130455 -0.062500 0 0 0 0 0 0 2 576307
0.000854 0.004586 0.119870 -0.350844 -0.118816 0.130449 -0.062500 0 0 0 0 0 0 2 577304
0.000854 0.004586 0.119870 -0.350836 -0.118807 0.130454 -0.062500 0 0 0 0 0 0 2 578305
0.000854 0.004586 0.119870 -0.350844 -0.118814 0.130449 -0.062500 0 0 0 0 0 0 2 579340
0.000854 0.004586 0.119870 -0.350856 -0.118812 0.130455 -0.062500 0 0 0 0 0 0 2 580335
0.000854 0.004586 0.119870 -0.350846 -0.118815 0.130449 -0.062500 0 0 0 0 0 0 2 581340
0.000854 0.004586 0.119870 -0.350845 -0.118815 0.130448 -0.062500 0 0 0 0 0 0 2 582337
0.000854 0.004586 0.119870 -0.350833 -0.118817 0.130461 -0.062500 0 0 0 0 0 0 2 583330
0.000854 0.004586 0.119870 -0.350843 -0.118816 0.130450 -0.062500 0 0 0 0 0 0 2 584338
0.000854 0.004586 0.119870 -0.350844 -0.118815 0.130448 -0.062500 0 0 0 0 0 0 2 585308
0.000854 0.004586 0.119870 -0.350844 -0.118815 0.130448 -0.062500 0 0 0 0 0 0 2 586306
0.000854 0.004586 0.119870 -0.350848 -0.118804 0.130461 -0.062500 0 0 0 0 0 0 2 587306
0.000854 0.004586 0.119870 -0.350845 -0.118814 0.130449 -0.062500 0 0 0 0 0 0 2 588335
0.000854 0.004586 0.119870 -0.350845 -0.118815 0.130448 -0.062500 0 0 0 0 0 0 2 589306
0.000854 0.004586 0.119870 -0.350844 -0.118815 0.130448 -0.062500 0 0 0 0 0 0 2 590303
0.000854 0.004586 0.119870 -0.350841 -0.118826 0.130455 -0.062500 0 0 0 0 0 0 2 591305
0.000854 0.004586 0.119870 -0.350836 -0.118808 0.130455 -0.062500 0 0 0 0 0 0 2 592329
0.000854 0.004586 0.119870 -0.350844 -0.118815 0.130449 -0.062500 0 0 0 0 0 0 2 593303
0.000854 0.004586 0.119870 -0.350856 -0.118812 0.130455 -0.062500 0 0 0 0 0 0 2 594333
0.000854 0.004586 0.119870 -0.350846 -0.118815 0.130449 -0.062500 0 0 0 0 0 0 2 595328
0.000854 0.004586 0.119870 -0.350836 -0.118807 0.130454 -0.062500 0 0 0 0 0 0 2 596315
0.000854 0.004586 0.119870 -0.350844 -0.118814 0.130449 -0.062500 0 0 0 0 0 0 2 597329
0.000854 0.004586 0.119870 -0.350841 -0.118826 0.130455 -0.062500 0 0 0 0 0 0 2 598310
0.000859 0.004569 0.119881 -0.420262 0.106025 -0.028826 -0.062500 0 0 0 0 0 0 2 599313
0.000862 0.004560 0.119885 -0.392125 0.018721 0.048861 -0.062500 0 0 0 0 0 0 2 600330
0.000863 0.004555 0.119886 -0.372000 -0.046637 0.089196 -0.062500 0 0 0 0 0 0 2 601311
0.000864 0.004553 0.119887 -0.361428 -0.082076 0.104569 -0.062500 0 0 0 0 0 0 2 602328
0.000864 0.004552 0.119887 -0.356123 -0.100269 0.110038 -0.062500 0 0 0 0 0 0 2 603312
0.000864 0.004551 0.119887 -0.353475 -0.109483 0.111973 -0.062500 0 0 0 0 0 0 2 604256
0.000865 0.004551 0.119887 -0.352154 -0.114130 0.112643 -0.062500 0 0 0 0 0 0 2 605248
0.000865 0.004551 0.119887 -0.351503 -0.116470 0.112878 -0.062500 0 0 0 0 0 0 2 606254
0.000865 0.004551 0.119887 -0.351163 -0.117642 0.112964 -0.062500 0 0 0 0 0 0 2 607246
0.000865 0.004551 0.119887 -0.351012 -0.118234 0.112986 -0.062500 0 0 0 0 0 0 2 608255
0.000865 0.004551 0.119887 -0.350933 -0.118512 0.112993 -0.062500 0 0 0 0 0 0 2 609246
0.000865 0.004551 0.119887 -0.350886 -0.118671 0.113001 -0.062500 0 0 0 0 0 0 2 610254
0.000851 0.004536 0.119878 -0.176324 0.068679 0.245145 -0.062500 0 0 0 0 0 0 2 611247
0.000845 0.004529 0.119874 -0.243686 0.030845 0.180784 -0.062500 0 0 0 0 0 0 2 612254
0.000841 0.004526 0.119873 -0.294265 -0.023417 0.147303 -0.062500 0 0 0 0 0 0 2 613257
0.000840 0.004524 0.119873 -0.321043 -0.051620 0.134516 -0.062500 0 0 0 0 0 0 2 614258
0.000839 0.004523 0.119873 -0.334542 -0.065662 0.129953 -0.062500 0 0 0 0 0 0 2 615255
0.000838 0.004523 0.119873 -0.341309 -0.072630 0.128354 -0.062500 0 0 0 0 0 0 2 616269
0.000838 0.004523 0.119873 -0.344677 -0.076076 0.127796 -0.062500 0 0 0 0 0 0 2 617259
0.000838 0.004522 0.119873 -0.346365 -0.077791 0.127590 -0.062500 0 0 0 0 0 0 2 618244
0.000838 0.004522 0.119873 -0.347203 -0.078647 0.127528 -0.062500 0 0 0 0 0 0 2 619257
0.000838 0.004522 0.119873 -0.347623 -0.079069 0.127507 -0.062500 0 0 0 0 0 0 2 620261
0.000838 0.004522 0.119873 -0.347836 -0.079289 0.127499 -0.062500 0 0 0 0 0 0 2 621251
0.000838 0.004522 0.119873 -0.347938 -0.079396 0.127497 -0.062500 0 0 0 0 0 0 2 622265
0.000838 0.004522 0.119873 -0.347989 -0.079449 0.127487 -0.062500 0 0 0 0 0 0 2 623263
0.000838 0.004522 0.119873 -0.348010 -0.079471 0.127493 -0.062500 0 0 0 0 0 0 2 624263
0.000838 0.004522 0.119873 -0.348032 -0.079479 0.127495 -0.062500 0 0 0 0 0 0 2 625232
0.000838 0.004522 0.119873 -0.348042 -0.079489 0.127489 -0.062500 0 0 0 0 0 0 2 626261
0.000838 0.004522 0.119873 -0.348040 -0.079500 0.127496 -0.062500 0 0 0 0 0 0 2 627233
0.000843 0.004505 0.119884 -0.417472 0.145514 -0.031615 -0.062500 0 0 0 0 0 0 2 628259
0.000846 0.004496 0.119888 -0.389337 0.058095 0.045986 -0.062500 0 0 0 0 0 0 2 629262
0.000834 0.004477 0.119880 -0.194756 0.180013 0.218619 -0.062500 0 0 0 0 0 0 2 630265
0.000828 0.004468 0.119877 -0.250833 0.251829 0.169531 -0.062500 0 0 0 0 0 0 2 631267
0.000825 0.004463 0.119876 -0.296093 0.179433 0.141470 -0.062500 0 0 0 0 0 0 2 632273
0.000823 0.004461 0.119876 -0.320197 0.142014 0.130586 -0.062500 0 0 0 0 0 0 2 633275
0.000822 0.004460 0.119875 -0.332380 0.123330 0.126681 -0.062500 0 0 0 0 0 0 2 634272
0.000822 0.004459 0.119875 -0.338480 0.114052 0.125313 -0.062500 0 0 0 0 0 0 2 635250
0.000822 0.004459 0.119875 -0.341525 0.109432 0.124838 -0.062500 0 0 0 0 0 0 2 636271
0.000822 0.004459 0.119875 -0.343051 0.107122 0.124664 -0.062500 0 0 0 0 0 0 2 637269
0.000822 0.004459 0.119875 -0.343806 0.105977 0.124597 -0.062500 0 0 0 0 0 0 2 638269
0.000822 0.004459 0.119875 -0.344194 0.105408 0.124582 -0.062500 0 0 0 0 0 0 2 639268
0.000822 0.004459 0.119875 -0.344376 0.105117 0.124583 -0.062500 0 0 0 0 0 0 2 640329
0.000822 0.004459 0.119875 -0.344469 0.104981 0.124577 -0.062500 0 0 0 0 0 0 2 641330
0.000822 0.004459 0.119875 -0.344521 0.104895 0.124575 -0.062500 0 0 0 0 0 0 2 642328
0.000822 0.004459 0.119875 -0.344531 0.104867 0.124576 -0.062500 0 0 0 0 0 0 2 643303
0.000808 0.004444 0.119866 -0.170186 0.292074 0.257071 -0.062500 0 0 0 0 0 0 2 644328
0.000802 0.004437 0.119863 -0.240273 0.215056 0.192536 -0.062500 0 0 0 0 0 0 2 645305
0.000798 0.004434 0.119862 -0.290821 0.160877 0.158949 -0.062500 0 0 0 0 0 0 2 646334
0.000797 0.004432 0.119861 -0.317575 0.132691 0.146139 -0.062500 0 0 0 0 0 0 2 647324
0.000796 0.004431 0.119861 -0.331072 0.118650 0.141567 -0.062500 0 0 0 0 0 0 2 648303
0.000795 0.004431 0.119861 -0.337817 0.111703 0.139970 -0.062500 0 0 0 0 0 0 2 649333
0.000795 0.004431 0.119861 -0.341190 0.108252 0.139401 -0.062500 0 0 0 0 0 0 2 650330
0.000795 0.004431 0.119861 -0.342877 0.106538 0.139211 -0.062500 0 0 0 0 0 0 2 651325
0.000795 0.004431 0.119861 -0.343726 0.105684 0.139137 -0.062500 0 0 0 0 0 0 2 652329
0.000795 0.004431 0.119861 -0.344156 0.105253 0.139108 -0.062500 0 0 0 0 0 0 2 653302
0.000795 0.004431 0.119861 -0.344361 0.105041 0.139104 -0.062500 0 0 0 0 0 0 2 654298
0.000795 0.004431 0.119861 -0.344463 0.104936 0.139102 -0.062500 0 0 0 0 0 0 2 655338
0.000795 0.004431 0.119861 -0.344513 0.104883 0.139112 -0.062500 0 0 0 0 0 0 2 656335
0.000795 0.004431 0.119861 -0.344535 0.104860 0.139101 -0.062500 0 0 0 0 0 0 2 657333
0.000782 0.004416 0.119851 -0.170270 0.291978 0.271751 -0.062500 0 0 0 0 0 0 2 658326
0.000775 0.004409 0.119848 -0.240317 0.215011 0.207120 -0.062500 0 0 0 0 0 0 2 659335
0.000772 0.004406 0.119847 -0.290839 0.160859 0.173511 -0.062500 0 0 0 0 0 0 2 660327
0.000770 0.004404 0.119847 -0.317570 0.132682 0.160696 -0.062500 0 0 0 0 0 0 2 661304
0.000769 0.004403 0.119846 -0.331083 0.118651 0.156109 -0.062500 0 0 0 0 0 0 2 662335
0.000769 0.004403 0.119846 -0.337828 0.111707 0.154505 -0.062500 0 0 0 0 0 0 2 663328
0.000768 0.004402 0.119846 -0.341197 0.108246 0.153941 -0.062500 0 0 0 0 0 0 2 664328
0.000768 0.004402 0.119846 -0.342883 0.106532 0.153750 -0.062500 0 0 0 0 0 0 2 665299
0.000768 0.004402 0.119846 -0.343724 0.105687 0.153682 -0.062500 0 0 0 0 0 0 2 666326
0.000768 0.004402 0.119846 -0.344144 0.105266 0.153660 -0.062500 0 0 0 0 0 0 2 667325
0.000768 0.004402 0.119846 -0.344353 0.105036 0.153658 -0.062500 0 0 0 0 0 0 2 668331
0.000768 0.004402 0.119846 -0.344466 0.104930 0.153643 -0.062500 0 0 0 0 0 0 2 669326
0.000768 0.004402 0.119846 -0.344510 0.104885 0.153637 -0.062500 0 0 0 0 0 0 2 670311
0.000768 0.004402 0.119846 -0.344539 0.104856 0.153638 -0.062500 0 0 0 0 0 0 2 671324
0.000768 0.004402 0.119846 -0.344550 0.104845 0.153652 -0.062500 0 0 0 0 0 0 2 672310
0.000768 0.004402 0.119846 -0.344559 0.104835 0.153648 -0.062500 0 0 0 0 0 0 2 673325
0.000768 0.004402 0.119846 -0.344560 0.104834 0.153647 -0.062500 0 0 0 0 0 0 2 674309
0.000755 0.004388 0.119837 -0.170376 0.291873 0.286428 -0.062500 0 0 0 0 0 0 2 675324
0.000748 0.004381 0.119834 -0.240363 0.214965 0.221737 -0.062500 0 0 0 0 0 0 2 676312
0.000745 0.004377 0.119832 -0.290858 0.160840 0.188089 -0.062500 0 0 0 0 0 0 2 677326
0.000743 0.004376 0.119832 -0.317591 0.132689 0.175254 -0.062500 0 0 0 0 0 0 2 678311
0.000742 0.004375 0.119832 -0.331074 0.118650 0.170670 -0.062500 0 0 0 0 0 0 2 679325
0.000742 0.004374 0.119832 -0.337822 0.111697 0.169057 -0.062500 0 0 0 0 0 0 2 680311
0.000742 0.004374 0.119832 -0.341193 0.108248 0.168502 -0.062500 0 0 0 0 0 0 2 681325
0.000742 0.004374 0.119832 -0.342880 0.106535 0.168312 -0.062500 0 0 0 0 0 0 2 682325
0.000742 0.004374 0.119832 -0.343728 0.105682 0.168236 -0.062500 0 0 0 0 0 0 2 683310
0.000742 0.004374 0.119832 -0.344146 0.105250 0.168221 -0.062500 0 0 0 0 0 0 2 684326
0.000742 0.004374 0.119832 -0.344361 0.105039 0.168204 -0.062500 0 0 0 0 0 0 2 685309
0.000742 0.004374 0.119832 -0.344464 0.104934 0.168202 -0.062500 0 0 0 0 0 0 2 686325
0.000742 0.004374 0.119832 -0.344507 0.104889 0.168197 -0.062500 0 0 0 0 0 0 2 687308
0.000742 0.004374 0.119832 -0.344546 0.104863 0.168205 -0.062500 0 0 0 0 0 0 2 688253
0.000742 0.004374 0.119832 -0.344555 0.104841 0.168207 -0.062500 0 0 0 0 0 0 2 689243
0.000742 0.004374 0.119832 -0.344564 0.104830 0.168201 -0.062500 0 0 0 0 0 0 2 690253
0.000742 0.004374 0.119832 -0.344557 0.104837 0.168207 -0.062500 0 0 0 0 0 0 2 691243
0.000742 0.004374 0.119832 -0.344565 0.104829 0.168202 -0.062500 0 0 0 0 0 0 2 692251
0.000742 0.004374 0.119832 -0.344565 0.104828 0.168201 -0.062500 0 0 0 0 0 0 2 693243
0.000742 0.004374 0.119832 -0.344565 0.104828 0.168201 -0.062500 0 0 0 0 0 0 2 694252
0.000742 0.004374 0.119832 -0.344565 0.104828 0.168201 -0.062500 0 0 0 0 0 0 2 695250
0.000742 0.004374 0.119832 -0.344565 0.104828 0.168201 -0.062500 0 0 0 0 0 0 2 696249
0.000742 0.004374 0.119832 -0.344565 0.104828 0.168200 -0.062500 0 0 0 0 0 0 2 697258
0.000742 0.004374 0.119832 -0.344565 0.104828 0.168200 -0.062500 0 0 0 0 0 0 2 698393
0.000742 0.004374 0.119832 -0.344565 0.104828 0.168200 -0.062500 0 0 0 0 0 0 2 699259
0.000742 0.004374 0.119832 -0.344557 0.104837 0.168206 -0.062500 0 0 0 0 0 0 2 700242
0.000742 0.004374 0.119832 -0.344576 0.104832 0.168208 -0.062500 0 0 0 0 0 0 2 701250
0.000742 0.004374 0.119832 -0.344566 0.104829 0.168202 -0.062500 0 0 0 0 0 0 2 702511
0.000742 0.004374 0.119832 -0.344565 0.104828 0.168201 -0.062500 0 0 0 0 0 0 2 703253
0.000742 0.004374 0.119832 -0.344565 0.104828 0.168201 -0.062500 0 0 0 0 0 0 2 704249
0.000742 0.004374 0.119832 -0.344565 0.104828 0.168201 -0.062500 0 0 0 0 0 0 2 705246
0.000742 0.004374 0.119832 -0.344565 0.104828 0.168200 -0.062500 0 0 0 0 0 0 2 706245
0.000742 0.004374 0.119832 -0.344565 0.104828 0.168200 -0.062500 0 0 0 0 0 0 2 707246
0.000742 0.004374 0.119832 -0.344577 0.104831 0.168207 -0.062500 0 0 0 0 0 0 2 708246
0.000742 0.004374 0.119832 -0.344567 0.104829 0.168201 -0.062500 0 0 0 0 0 0 2 709230
0.000742 0.004374 0.119832 -0.344557 0.104837 0.168207 -0.062500 0 0 0 0 0 0 2 710230
0.000742 0.004374 0.119832 -0.344565 0.104829 0.168201 -0.062500 0 0 0 0 0 0 2 711249
0.000742 0.004374 0.119832 -0.344565 0.104828 0.168201 -0.062500 0 0 0 0 0 0 2 712253
0.000742 0.004374 0.119832 -0.344565 0.104828 0.168201 -0.062500 0 0 0 0 0 0 2 713249
0.000742 0.004374 0.119832 -0.344565 0.104828 0.168201 -0.062500 0 0 0 0 0 0 2 714252
0.000742 0.004374 0.119832 -0.344577 0.104831 0.168207 -0.062500 0 0 0 0 0 0 2 715248
0.000742 0.004374 0.119832 -0.344570 0.104839 0.168194 -0.062500 0 0 0 0 0 0 2 716249
0.000742 0.004374 0.119832 -0.344566 0.104829 0.168200 -0.062500 0 0 0 0 0 0 2 717246
0.000742 0.004374 0.119832 -0.344557 0.104837 0.168206 -0.062500 0 0 0 0 0 0 2 718247
0.000742 0.004374 0.119832 -0.344565 0.104829 0.168201 -0.062500 0 0 0 0 0 0 2 719246
0.000742 0.004374 0.119832 -0.344565 0.104828 0.168200 -0.062500 0 0 0 0 0 0 2 720250
0.000742 0.004374 0.119832 -0.344565 0.104828 0.168200 -0.062500 0 0 0 0 0 0 2 721247
0.000742 0.004374 0.119832 -0.344565 0.104828 0.168200 -0.062500 0 0 0 0 0 0 2 722230
0.000742 0.004374 0.119832 -0.344565 0.104828 0.168200 -0.062500 0 0 0 0 0 0 2 723229
0.000742 0.004374 0.119832 -0.344577 0.104831 0.168207 -0.062500 0 0 0 0 0 0 2 724248
0.000742 0.004374 0.119832 -0.344567 0.104829 0.168201 -0.062500 0 0 0 0 0 0 2 725246
0.000742 0.004374 0.119832 -0.344565 0.104828 0.168200 -0.062500 0 0 0 0 0 0 2 726229
0.000742 0.004374 0.119832 -0.344565 0.104828 0.168200 -0.062500 0 0 0 0 0 0 2 727248
0.000742 0.004374 0.119832 -0.344568 0.104840 0.168213 -0.062500 0 0 0 0 0 0 2 728248
0.000742 0.004374 0.119832 -0.344566 0.104830 0.168202 -0.062500 0 0 0 0 0 0 2 729230
0.000742 0.004374 0.119832 -0.344565 0.104828 0.168201 -0.062500 0 0 0 0 0 0 2 730230
0.000742 0.004374 0.119832 -0.344565 0.104828 0.168200 -0.062500 0 0 0 0 0 0 2 731246
0.000742 0.004374 0.119832 -0.344565 0.104828 0.168200 -0.062500 0 0 0 0 0 0 2 732244
0.000742 0.004374 0.119832 -0.344565 0.104828 0.168200 -0.062500 0 0 0 0 0 0 2 733246
0.000742 0.004374 0.119832 -0.344565 0.104828 0.168200 -0.062500 0 0 0 0 0 0 2 734244
0.000742 0.004374 0.119832 -0.344565 0.104828 0.168200 -0.062500 0 0 0 0 0 0 2 735238
0.000742 0.004374 0.119832 -0.344577 0.104831 0.168207 -0.062500 0 0 0 0 0 0 2 736328
0.000742 0.004374 0.119832 -0.344567 0.104829 0.168201 -0.062500 0 0 0 0 0 0 2 737333
0.000742 0.004374 0.119832 -0.344557 0.104837 0.168206 -0.062500 0 0 0 0 0 0 2 738327
0.000742 0.004374 0.119832 -0.344565 0.104829 0.168201 -0.062500 0 0 0 0 0 0 2 739333
0.000742 0.004374 0.119832 -0.344565 0.104828 0.168200 -0.062500 0 0 0 0 0 0 2 740324
0.000742 0.004374 0.119832 -0.344565 0.104828 0.168200 -0.062500 0 0 0 0 0 0 2 741298
0.000742 0.004374 0.119832 -0.344565 0.104828 0.168200 -0.062500 0 0 0 0 0 0 2 742298
0.000742 0.004374 0.119832 -0.344577 0.104831 0.168207 -0.062500 0 0 0 0 0 0 2 743329
0.000742 0.004374 0.119832 -0.344567 0.104829 0.168201 -0.062500 0 0 0 0 0 0 2 744324
0.000742 0.004374 0.119832 -0.344565 0.104828 0.168200 -0.062500 0 0 0 0 0 0 2 745301
0.000742 0.004374 0.119832 -0.344565 0.104828 0.168200 -0.062500 0 0 0 0 0 0 2 746297
0.000742 0.004374 0.119832 -0.344557 0.104837 0.168206 -0.062500 0 0 0 0 0 0 2 747300
0.000742 0.004374 0.119832 -0.344565 0.104829 0.168201 -0.062500 0 0 0 0 0 0 2 748332
0.000742 0.004374 0.119832 -0.344565 0.104828 0.168200 -0.062500 0 0 0 0 0 0 2 749330
0.000742 0.004374 0.119832 -0.344565 0.104828 0.168200 -0.062500 0 0 0 0 0 0 2 750324
0.000728 0.004360 0.119822 -0.170463 0.291787 0.301129 -0.062500 0 0 0 0 0 0 2 751309
0.000721 0.004353 0.119819 -0.240410 0.214932 0.236362 -0.062500 0 0 0 0 0 0 2 752325
0.000718 0.004349 0.119818 -0.290876 0.160823 0.202681 -0.062500 0 0 0 0 0 0 2 753328
0.000716 0.004347 0.119817 -0.317602 0.132664 0.189827 -0.062500 0 0 0 0 0 0 2 754322
0.000716 0.004347 0.119817 -0.331086 0.118649 0.185239 -0.062500 0 0 0 0 0 0 2 755306
0.000715 0.004346 0.119817 -0.337822 0.111699 0.183635 -0.062500 0 0 0 0 0 0 2 756324
0.000715 0.004346 0.119817 -0.341191 0.108251 0.183079 -0.062500 0 0 0 0 0 0 2 757308
0.000715 0.004346 0.119817 -0.342884 0.106530 0.182882 -0.062500 0 0 0 0 0 0 2 758325
0.000715 0.004346 0.119817 -0.343725 0.105685 0.182811 -0.062500 0 0 0 0 0 0 2 759307
0.000715 0.004346 0.119817 -0.344142 0.105253 0.182775 -0.062500 0 0 0 0 0 0 2 760251
0.000715 0.004346 0.119817 -0.344357 0.105043 0.182776 -0.062500 0 0 0 0 0 0 2 761241
0.000715 0.004346 0.119817 -0.344460 0.104938 0.182776 -0.062500 0 0 0 0 0 0 2 762250
0.000715 0.004346 0.119817 -0.344519 0.104877 0.182779 -0.062500 0 0 0 0 0 0 2 763242
0.000715 0.004346 0.119817 -0.344533 0.104862 0.182774 -0.062500 0 0 0 0 0 0 2 764250
0.000715 0.004346 0.119817 -0.344551 0.104844 0.182781 -0.062500 0 0 0 0 0 0 2 765240
0.000715 0.004346 0.119817 -0.344560 0.104834 0.182776 -0.062500 0 0 0 0 0 0 2 766242
0.000715 0.004346 0.119817 -0.344561 0.104833 0.182776 -0.062500 0 0 0 0 0 0 2 767250
0.000715 0.004346 0.119817 -0.344562 0.104832 0.182776 -0.062500 0 0 0 0 0 0 2 768241
0.000715 0.004346 0.119817 -0.344570 0.104824 0.182770 -0.062500 0 0 0 0 0 0 2 769258
0.000715 0.004346 0.119817 -0.344562 0.104832 0.182775 -0.062500 0 0 0 0 0 0 2 770247
0.000715 0.004346 0.119817 -0.344562 0.104832 0.182775 -0.062500 0 0 0 0 0 0 2 771259
0.000715 0.004346 0.119817 -0.344570 0.104824 0.182769 -0.062500 0 0 0 0 0 0 2 772245
0.000715 0.004346 0.119817 -0.344562 0.104832 0.182775 -0.062500 0 0 0 0 0 0 2 773254
0.000715 0.004346 0.119817 -0.344562 0.104832 0.182775 -0.062500 0 0 0 0 0 0 2 774251
0.000715 0.004346 0.119817 -0.344570 0.104824 0.182769 -0.062500 0 0 0 0 0 0 2 775250
0.000715 0.004346 0.119817 -0.344574 0.104834 0.182781 -0.062500 0 0 0 0 0 0 2 776255
0.000715 0.004346 0.119817 -0.344563 0.104833 0.182776 -0.062500 0 0 0 0 0 0 2 777267
0.000715 0.004346 0.119817 -0.344570 0.104824 0.182769 -0.062500 0 0 0 0 0 0 2 778262
0.000715 0.004346 0.119817 -0.344562 0.104832 0.182775 -0.062500 0 0 0 0 0 0 2 779257
0.000715 0.004346 0.119817 -0.344562 0.104832 0.182775 -0.062500 0 0 0 0 0 0 2 780256
0.000715 0.004346 0.119817 -0.344570 0.104824 0.182769 -0.062500 0 0 0 0 0 0 2 781227
0.000715 0.004346 0.119817 -0.344562 0.104832 0.182775 -0.062500 0 0 0 0 0 0 2 782255
0.000715 0.004346 0.119817 -0.344573 0.104835 0.182782 -0.062500 0 0 0 0 0 0 2 783254
0.000715 0.004346 0.119817 -0.344571 0.104824 0.182770 -0.062500 0 0 0 0 0 0 2 784255
0.000715 0.004346 0.119817 -0.344562 0.104832 0.182775 -0.062500 0 0 0 0 0 0 2 785254
0.000715 0.004346 0.119817 -0.344562 0.104832 0.182775 -0.062500 0 0 0 0 0 0 2 786258
0.000715 0.004346 0.119817 -0.344570 0.104824 0.182769 -0.062500 0 0 0 0 0 0 2 787256
0.000715 0.004346 0.119817 -0.344562 0.104832 0.182775 -0.062500 0 0 0 0 0 0 2 788263
0.000715 0.004346 0.119817 -0.344562 0.104832 0.182775 -0.062500 0 0 0 0 0 0 2 789258
0.000701 0.004331 0.119808 -0.170561 0.291705 0.315854 -0.062500 0 0 0 0 0 0 2 790253
0.000695 0.004324 0.119804 -0.240455 0.214888 0.250990 -0.062500 0 0 0 0 0 0 2 791255
0.000691 0.004321 0.119803 -0.290883 0.160802 0.217281 -0.062500 0 0 0 0 0 0 2 792257
0.000690 0.004319 0.119803 -0.317599 0.132665 0.204420 -0.062500 0 0 0 0 0 0 2 793254
0.000689 0.004318 0.119803 -0.331083 0.118638 0.199824 -0.062500 0 0 0 0 0 0 2 794255
0.000688 0.004318 0.119803 -0.337828 0.111692 0.198221 -0.062500 0 0 0 0 0 0 2 795255
0.000688 0.004318 0.119803 -0.341200 0.108255 0.197657 -0.062500 0 0 0 0 0 0 2 796257
0.000688 0.004318 0.119803 -0.342886 0.106544 0.197463 -0.062500 0 0 0 0 0 0 2 797255
0.000688 0.004317 0.119803 -0.343727 0.105671 0.197401 -0.062500 0 0 0 0 0 0 2 798256
0.000688 0.004317 0.119803 -0.344150 0.105258 0.197371 -0.062500 0 0 0 0 0 0 2 799239
0.000688 0.004317 0.119803 -0.344355 0.105048 0.197367 -0.062500 0 0 0 0 0 0 2 800257
0.000688 0.004317 0.119803 -0.344465 0.104933 0.197359 -0.062500 0 0 0 0 0 0 2 801254
0.000688 0.004317 0.119803 -0.344516 0.104880 0.197368 -0.062500 0 0 0 0 0 0 2 802256
0.000688 0.004317 0.119803 -0.344537 0.104857 0.197357 -0.062500 0 0 0 0 0 0 2 803254
0.000688 0.004317 0.119803 -0.344556 0.104839 0.197364 -0.062500 0 0 0 0 0 0 2 804257
0.000688 0.004317 0.119803 -0.344561 0.104847 0.197357 -0.062500 0 0 0 0 0 0 2 805253
0.000688 0.004317 0.119803 -0.344566 0.104829 0.197357 -0.062500 0 0 0 0 0 0 2 806256
0.000688 0.004317 0.119803 -0.344559 0.104836 0.197363 -0.062500 0 0 0 0 0 0 2 807253
0.000688 0.004317 0.119803 -0.344566 0.104828 0.197358 -0.062500 0 0 0 0 0 0 2 808257
0.000688 0.004317 0.119803 -0.344567 0.104827 0.197357 -0.062500 0 0 0 0 0 0 2 809255
0.000688 0.004317 0.119803 -0.344567 0.104827 0.197357 -0.062500 0 0 0 0 0 0 2 810249
0.000675 0.004303 0.119793 -0.170638 0.291616 0.330578 -0.062500 0 0 0 0 0 0 2 811244
0.000668 0.004296 0.119790 -0.240495 0.214834 0.265658 -0.062500 0 0 0 0 0 0 2 812248
0.000665 0.004293 0.119789 -0.290912 0.160785 0.231890 -0.062500 0 0 0 0 0 0 2 813254
0.000663 0.004291 0.119788 -0.317598 0.132668 0.219026 -0.062500 0 0 0 0 0 0 2 814255
0.000662 0.004290 0.119788 -0.331083 0.118638 0.214436 -0.062500 0 0 0 0 0 0 2 815256
0.000662 0.004290 0.119788 -0.337829 0.111704 0.212823 -0.062500 0 0 0 0 0 0 2 816352
0.000662 0.004289 0.119788 -0.341202 0.108240 0.212264 -0.062500 0 0 0 0 0 0 2 817350
0.000661 0.004289 0.119788 -0.342880 0.106535 0.212055 -0.062500 0 0 0 0 0 0 2 818322
0.000661 0.004289 0.119788 -0.343727 0.105684 0.211996 -0.062500 0 0 0 0 0 0 2 819324
0.000661 0.004289 0.119788 -0.344147 0.105263 0.211974 -0.062500 0 0 0 0 0 0 2 820325
0.000661 0.004289 0.119788 -0.344356 0.105032 0.211971 -0.062500 0 0 0 0 0 0 2 821298
0.000661 0.004289 0.119788 -0.344461 0.104936 0.211963 -0.062500 0 0 0 0 0 0 2 822286
0.000661 0.004289 0.119788 -0.344512 0.104883 0.211952 -0.062500 0 0 0 0 0 0 2 823304
0.000648 0.004275 0.119779 -0.170703 0.291553 0.345315 -0.062500 0 0 0 0 0 0 2 824320
0.000641 0.004268 0.119775 -0.240521 0.214809 0.280325 -0.062500 0 0 0 0 0 0 2 825305
0.000638 0.004264 0.119774 -0.259973 0.200328 0.246531 -0.062500 0 0 0 0 0 0 2 826318
0.000636 0.004263 0.119774 -0.286661 0.172194 0.233644 -0.062500 0 0 0 0 0 0 2 827302
0.000636 0.004262 0.119773 -0.300129 0.158195 0.229048 -0.062500 0 0 0 0 0 0 2 828319
0.000635 0.004261 0.119773 -0.306888 0.151249 0.227438 -0.062500 0 0 0 0 0 0 2 829304
0.000635 0.004261 0.119773 -0.310256 0.147804 0.226876 -0.062500 0 0 0 0 0 0 2 830317
0.000621 0.004247 0.119764 -0.025987 0.469820 0.360179 -0.062500 0 0 0 0 0 0 2 831302
0.000615 0.004240 0.119761 -0.096594 0.392293 0.295046 -0.062500 0 0 0 0 0 0 2 832323
0.000611 0.004236 0.119759 -0.147376 0.337866 0.261183 -0.062500 0 0 0 0 0 0 2 833321
0.000610 0.004234 0.119759 -0.174257 0.309544 0.248284 -0.062500 0 0 0 0 0 0 2 834305
0.000609 0.004234 0.119759 -0.187841 0.295440 0.243678 -0.062500 0 0 0 0 0 0 2 835319
0.000608 0.004233 0.119759 -0.194635 0.288430 0.242072 -0.062500 0 0 0 0 0 0 2 836306
0.000608 0.004233 0.119759 -0.198034 0.284965 0.241503 -0.062500 0 0 0 0 0 0 2 837318
0.000608 0.004233 0.119759 -0.199717 0.283242 0.241313 -0.062500 0 0 0 0 0 0 2 838304
0.000608 0.004233 0.119759 -0.200562 0.282378 0.241242 -0.062500 0 0 0 0 0 0 2 839318
0.000608 0.004233 0.119759 -0.201001 0.281950 0.241219 -0.062500 0 0 0 0 0 0 2 840304
0.000608 0.004233 0.119759 -0.201215 0.281730 0.241209 -0.062500 0 0 0 0 0 0 2 841320
0.000608 0.004233 0.119759 -0.201317 0.281623 0.241206 -0.062500 0 0 0 0 0 0 2 842304
0.000608 0.004233 0.119759 -0.201357 0.281568 0.241209 -0.062500 0 0 0 0 0 0 2 843318
0.000608 0.004233 0.119759 -0.201388 0.281548 0.241204 -0.062500 0 0 0 0 0 0 2 844239
0.000603 0.004250 0.119747 -0.132174 0.056109 0.399690 -0.062500 0 0 0 0 0 0 2 845248
0.000600 0.004259 0.119744 -0.272340 0.006818 0.322406 -0.062500 0 0 0 0 0 0 2 846238
0.000599 0.004263 0.119742 -0.292405 0.072295 0.282258 -0.062500 0 0 0 0 0 0 2 847246
0.000598 0.004266 0.119742 -0.302983 0.107720 0.266961 -0.062500 0 0 0 0 0 0 2 848238
0.000598 0.004267 0.119742 -0.308315 0.125887 0.261502 -0.062500 0 0 0 0 0 0 2 849248
0.000598 0.004267 0.119741 -0.310966 0.135087 0.259595 -0.062500 0 0 0 0 0 0 2 850253
0.000598 0.004268 0.119741 -0.312294 0.139710 0.258919 -0.062500 0 0 0 0 0 0 2 851246
0.000584 0.004253 0.119732 -0.027123 0.465718 0.392271 -0.062500 0 0 0 0 0 0 2 852258
0.000577 0.004246 0.119729 -0.097138 0.390224 0.327073 -0.062500 0 0 0 0 0 0 2 853229
0.000574 0.004243 0.119727 -0.147649 0.336826 0.293198 -0.062500 0 0 0 0 0 0 2 854245
0.000572 0.004241 0.119727 -0.174390 0.309022 0.280284 -0.062500 0 0 0 0 0 0 2 855248
0.000558 0.004226 0.119717 -0.014355 0.481616 0.409390 -0.062500 0 0 0 0 0 0 2 856248
0.000551 0.004219 0.119714 -0.090761 0.398135 0.342597 -0.062500 0 0 0 0 0 0 2 857245
0.000548 0.004215 0.119713 -0.144453 0.340775 0.308156 -0.062500 0 0 0 0 0 0 2 858254
0.000546 0.004213 0.119712 -0.172797 0.311003 0.295040 -0.062500 0 0 0 0 0 0 2 859240
0.000545 0.004212 0.119712 -0.187093 0.296163 0.290368 -0.062500 0 0 0 0 0 0 2 860244
0.000545 0.004212 0.119712 -0.194261 0.288793 0.288730 -0.062500 0 0 0 0 0 0 2 861243
0.000544 0.004212 0.119712 -0.197841 0.285143 0.288164 -0.062500 0 0 0 0 0 0 2 862242
0.000544 0.004212 0.119712 -0.199645 0.283322 0.287965 -0.062500 0 0 0 0 0 0 2 863241
0.000544 0.004212 0.119712 -0.200526 0.282424 0.287894 -0.062500 0 0 0 0 0 0 2 864244
0.000544 0.004212 0.119712 -0.200973 0.281974 0.287872 -0.062500 0 0 0 0 0 0 2 865241
0.000544 0.004212 0.119712 -0.201196 0.281743 0.287855 -0.062500 0 0 0 0 0 0 2 866241
0.000544 0.004212 0.119712 -0.201307 0.281627 0.287866 -0.062500 0 0 0 0 0 0 2 867244
0.000544 0.004212 0.119712 -0.201359 0.281573 0.287857 -0.062500 0 0 0 0 0 0 2 868248
0.000531 0.004197 0.119703 -0.027943 0.467899 0.421723 -0.062500 0 0 0 0 0 0 2 869246
0.000524 0.004190 0.119699 -0.097550 0.391326 0.356449 -0.062500 0 0 0 0 0 0 2 870234
0.000521 0.004187 0.119698 -0.147839 0.337394 0.322532 -0.062500 0 0 0 0 0 0 2 871225
0.000519 0.004185 0.119698 -0.174481 0.309319 0.309607 -0.062500 0 0 0 0 0 0 2 872244
0.000518 0.004184 0.119698 -0.187940 0.295315 0.304994 -0.062500 0 0 0 0 0 0 2 873227
0.000518 0.004184 0.119698 -0.194690 0.288378 0.303387 -0.062500 0 0 0 0 0 0 2 874241
0.000518 0.004184 0.119697 -0.198051 0.284927 0.302825 -0.062500 0 0 0 0 0 0 2 875242
0.000518 0.004183 0.119697 -0.199733 0.283217 0.302626 -0.062500 0 0 0 0 0 0 2 876240
0.000518 0.004183 0.119697 -0.200583 0.282377 0.302559 -0.062500 0 0 0 0 0 0 2 877243
0.000504 0.004169 0.119688 -0.027642 0.468203 0.436536 -0.062500 0 0 0 0 0 0 2 878240
0.000498 0.004162 0.119685 -0.097382 0.391487 0.371185 -0.062500 0 0 0 0 0 0 2 879241
0.000494 0.004159 0.119683 -0.147764 0.337472 0.337227 -0.062500 0 0 0 0 0 0 2 880246
0.000493 0.004157 0.119683 -0.174445 0.309356 0.324292 -0.062500 0 0 0 0 0 0 2 881240
0.000492 0.004156 0.119683 -0.187929 0.295328 0.319691 -0.062500 0 0 0 0 0 0 2 882240
0.000491 0.004156 0.119683 -0.194671 0.288398 0.318068 -0.062500 0 0 0 0 0 0 2 883241
0.000491 0.004155 0.119683 -0.198050 0.284942 0.317503 -0.062500 0 0 0 0 0 0 2 884243
0.000491 0.004155 0.119683 -0.199730 0.283222 0.317310 -0.062500 0 0 0 0 0 0 2 885240
0.000478 0.004141 0.119673 -0.027298 0.468534 0.451379 -0.062500 0 0 0 0 0 0 2 886241
0.000471 0.004134 0.119670 -0.097222 0.391653 0.385944 -0.062500 0 0 0 0 0 0 2 887240
0.000468 0.004130 0.119669 -0.147661 0.337565 0.351945 -0.062500 0 0 0 0 0 0 2 888242
0.000466 0.004129 0.119668 -0.174407 0.309394 0.338993 -0.062500 0 0 0 0 0 0 2 889241
0.000465 0.004128 0.119668 -0.187901 0.295356 0.334376 -0.062500 0 0 0 0 0 0 2 890240
0.000465 0.004127 0.119668 -0.194667 0.288403 0.332768 -0.062500 0 0 0 0 0 0 2 891247
0.000464 0.004127 0.119668 -0.198039 0.284953 0.332189 -0.062500 0 0 0 0 0 0 2 892239
0.000451 0.004113 0.119659 -0.026541 0.469312 0.466289 -0.062500 0 0 0 0 0 0 2 893239
0.000444 0.004106 0.119655 -0.096839 0.392039 0.400725 -0.062500 0 0 0 0 0 0 2 894243
0.000441 0.004102 0.119654 -0.147475 0.337758 0.366679 -0.062500 0 0 0 0 0 0 2 895238
0.000439 0.004100 0.119654 -0.174304 0.309502 0.353711 -0.062500 0 0 0 0 0 0 2 896243
0.000438 0.004100 0.119653 -0.187842 0.295418 0.349093 -0.062500 0 0 0 0 0 0 2 897239
0.000438 0.004099 0.119653 -0.194632 0.288425 0.347471 -0.062500 0 0 0 0 0 0 2 898240
0.000425 0.004085 0.119644 0.026250 0.482886 0.481324 -0.062500 0 0 0 0 0 0 2 899243
0.000418 0.004078 0.119640 -0.044844 0.404796 0.415567 -0.062500 0 0 0 0 0 0 2 900240
0.000414 0.004074 0.119639 -0.095877 0.350101 0.381454 -0.062500 0 0 0 0 0 0 2 901240
0.000413 0.004072 0.119639 -0.122909 0.321646 0.368447 -0.062500 0 0 0 0 0 0 2 902240
0.000412 0.004071 0.119639 -0.136550 0.307443 0.363818 -0.062500 0 0 0 0 0 0 2 903240
0.000411 0.004071 0.119639 -0.143403 0.300411 0.362198 -0.062500 0 0 0 0 0 0 2 904233
0.000411 0.004071 0.119639 -0.146814 0.296923 0.361629 -0.062500 0 0 0 0 0 0 2 905239
0.000398 0.004056 0.119629 0.024483 0.481082 0.495998 -0.062500 0 0 0 0 0 0 2 906231
0.000391 0.004049 0.119626 -0.045731 0.403890 0.430292 -0.062500 0 0 0 0 0 0 2 907238
0.000388 0.004046 0.119625 -0.096311 0.349650 0.396175 -0.062500 0 0 0 0 0 0 2 908232
0.000386 0.004044 0.119624 -0.123119 0.321428 0.383179 -0.062500 0 0 0 0 0 0 2 909240
0.000385 0.004043 0.119624 -0.136674 0.307341 0.378557 -0.062500 0 0 0 0 0 0 2 910230
0.000385 0.004043 0.119624 -0.143454 0.300360 0.376932 -0.062500 0 0 0 0 0 0 2 911240
0.000385 0.004043 0.119624 -0.146840 0.296896 0.376373 -0.062500 0 0 0 0 0 0 2 912231
0.000385 0.004043 0.119624 -0.148528 0.295167 0.376170 -0.062500 0 0 0 0 0 0 2 913239
0.000385 0.004043 0.119624 0.001342 0.329201 0.376108 -0.062500 0 0 0 0 0 0 2 914229
0.000371 0.004028 0.119614 0.173814 0.514590 0.510789 -0.062500 0 0 0 0 0 0 2 915244
0.000365 0.004021 0.119611 0.104300 0.438110 0.445055 -0.062500 0 0 0 0 0 0 2 916253
0.000361 0.004018 0.119610 0.054073 0.384221 0.410925 -0.062500 0 0 0 0 0 0 2 917245
0.000360 0.004016 0.119609 0.027445 0.356158 0.397945 -0.062500 0 0 0 0 0 0 2 918245
0.000359 0.004015 0.119609 0.013966 0.342161 0.393312 -0.062500 0 0 0 0 0 0 2 919241
0.000358 0.004015 0.119609 0.007228 0.335225 0.391687 -0.062500 0 0 0 0 0 0 2 920254
0.000345 0.004000 0.119600 0.176687 0.517499 0.525969 -0.062500 0 0 0 0 0 0 2 921251
0.000338 0.003993 0.119596 0.105744 0.439553 0.459975 -0.062500 0 0 0 0 0 0 2 922255
0.000335 0.003990 0.119595 0.054788 0.384948 0.425752 -0.062500 0 0 0 0 0 0 2 923233
0.000333 0.003988 0.119595 0.027792 0.356531 0.412725 -0.062500 0 0 0 0 0 0 2 924254
0.000332 0.003987 0.119594 0.014157 0.342347 0.408076 -0.062500 0 0 0 0 0 0 2 925252
0.000332 0.003987 0.119594 0.007314 0.335312 0.406449 -0.062500 0 0 0 0 0 0 2 926252
0.000332 0.003986 0.119594 0.003898 0.331818 0.405887 -0.062500 0 0 0 0 0 0 2 927222
0.000331 0.003986 0.119594 0.002201 0.330080 0.405695 -0.062500 0 0 0 0 0 0 2 928252
0.000331 0.003986 0.119594 0.001346 0.329219 0.405627 -0.062500 0 0 0 0 0 0 2 929251
0.000331 0.003986 0.119594 0.000921 0.328779 0.405602 -0.062500 0 0 0 0 0 0 2 930252
0.000331 0.003986 0.119594 0.000695 0.328572 0.405589 -0.062500 0 0 0 0 0 0 2 931251
0.000331 0.003986 0.119594 0.000595 0.328456 0.405593 -0.062500 0 0 0 0 0 0 2 932237
0.000318 0.003972 0.119585 0.173273 0.514040 0.540570 -0.062500 0 0 0 0 0 0 2 933253
0.000311 0.003965 0.119581 0.104029 0.437832 0.474709 -0.062500 0 0 0 0 0 0 2 934251
0.000308 0.003962 0.119580 0.053942 0.384101 0.440510 -0.062500 0 0 0 0 0 0 2 935252
0.000306 0.003960 0.119580 0.027380 0.356105 0.427496 -0.062500 0 0 0 0 0 0 2 936245
0.000306 0.003959 0.119580 0.013946 0.342127 0.422857 -0.062500 0 0 0 0 0 0 2 937252
0.000305 0.003959 0.119580 0.007213 0.335208 0.421235 -0.062500 0 0 0 0 0 0 2 938249
0.000305 0.003958 0.119580 0.003853 0.331758 0.420669 -0.062500 0 0 0 0 0 0 2 939251
0.000305 0.003958 0.119580 0.002172 0.330063 0.420474 -0.062500 0 0 0 0 0 0 2 940252
0.000305 0.003958 0.119580 0.001330 0.329204 0.420398 -0.062500 0 0 0 0 0 0 2 941251
0.000292 0.003944 0.119570 0.173542 0.514324 0.555511 -0.062500 0 0 0 0 0 0 2 942221
0.000285 0.003937 0.119567 0.104185 0.437982 0.489556 -0.062500 0 0 0 0 0 0 2 943248
0.000282 0.003933 0.119565 0.054019 0.384167 0.455328 -0.062500 0 0 0 0 0 0 2 944251
0.000280 0.003932 0.119565 0.027415 0.356141 0.442297 -0.062500 0 0 0 0 0 0 2 945248
0.000279 0.003931 0.119565 0.013965 0.342148 0.437656 -0.062500 0 0 0 0 0 0 2 946240
0.000279 0.003930 0.119565 0.007225 0.335220 0.436023 -0.062500 0 0 0 0 0 0 2 947250
0.000278 0.003930 0.119565 0.003862 0.331781 0.435467 -0.062500 0 0 0 0 0 0 2 948252
0.000278 0.003930 0.119565 0.002168 0.330060 0.435267 -0.062500 0 0 0 0 0 0 2 949250
0.000278 0.003930 0.119565 0.001336 0.329196 0.435204 -0.062500 0 0 0 0 0 0 2 950251
0.000278 0.003930 0.119565 0.000908 0.328778 0.435184 -0.062500 0 0 0 0 0 0 2 951221
0.000265 0.003916 0.119555 0.173251 0.514026 0.570426 -0.062500 0 0 0 0 0 0 2 952251
0.000258 0.003909 0.119552 0.104031 0.437824 0.504415 -0.062500 0 0 0 0 0 0 2 953251
0.000255 0.003905 0.119551 0.053958 0.384104 0.470153 -0.062500 0 0 0 0 0 0 2 954247
0.000253 0.003904 0.119550 0.027381 0.356105 0.457108 -0.062500 0 0 0 0 0 0 2 955250
0.000253 0.003903 0.119550 0.013953 0.342135 0.452470 -0.062500 0 0 0 0 0 0 2 956318
0.000252 0.003902 0.119550 0.007217 0.335212 0.450834 -0.062500 0 0 0 0 0 0 2 957325
0.000252 0.003902 0.119550 0.003848 0.331766 0.450269 -0.062500 0 0 0 0 0 0 2 958321
0.000239 0.003888 0.119540 0.174626 0.515430 0.585485 -0.062500 0 0 0 0 0 0 2 959303
0.000232 0.003881 0.119537 0.104725 0.438533 0.519327 -0.062500 0 0 0 0 0 0 2 960321
0.000229 0.003877 0.119536 0.054304 0.384463 0.485003 -0.062500 0 0 0 0 0 0 2 961327
0.000227 0.003876 0.119535 0.027556 0.356287 0.471945 -0.062500 0 0 0 0 0 0 2 962294
0.000226 0.003875 0.119535 0.014035 0.342221 0.467295 -0.062500 0 0 0 0 0 0 2 963291
0.000226 0.003874 0.119535 0.007271 0.335253 0.465663 -0.062500 0 0 0 0 0 0 2 964325
0.000225 0.003874 0.119535 0.003880 0.331798 0.465097 -0.062500 0 0 0 0 0 0 2 965320
0.000225 0.003874 0.119535 0.002187 0.330065 0.464901 -0.062500 0 0 0 0 0 0 2 966294
0.000225 0.003874 0.119535 0.001333 0.329206 0.464830 -0.062500 0 0 0 0 0 0 2 967314
0.000212 0.003860 0.119526 0.216471 0.492998 0.600362 -0.062500 0 0 0 0 0 0 2 968317
0.000205 0.003853 0.119522 0.147247 0.416801 0.534179 -0.062500 0 0 0 0 0 0 2 969291
0.000202 0.003849 0.119521 0.097172 0.363063 0.499845 -0.062500 0 0 0 0 0 0 2 970293
0.000200 0.003848 0.119521 0.070597 0.335065 0.486789 -0.062500 0 0 0 0 0 0 2 971321
0.000200 0.003847 0.119520 0.057151 0.321089 0.482128 -0.062500 0 0 0 0 0 0 2 972316
0.000199 0.003846 0.119520 0.050432 0.314156 0.480502 -0.062500 0 0 0 0 0 0 2 973301
0.000186 0.003832 0.119511 0.219329 0.495903 0.615625 -0.062500 0 0 0 0 0 0 2 974316
0.000179 0.003825 0.119507 0.262939 0.374333 0.549189 -0.062500 0 0 0 0 0 0 2 975299
0.000176 0.003821 0.119506 0.212145 0.319888 0.514748 -0.062500 0 0 0 0 0 0 2 976318
0.000174 0.003819 0.119506 0.185210 0.291517 0.501656 -0.062500 0 0 0 0 0 0 2 977300
0.000173 0.003819 0.119506 0.171587 0.277357 0.496992 -0.062500 0 0 0 0 0 0 2 978314
0.000173 0.003818 0.119506 0.164768 0.270334 0.495353 -0.062500 0 0 0 0 0 0 2 979301
0.000172 0.003818 0.119506 0.161349 0.266850 0.494783 -0.062500 0 0 0 0 0 0 2 980316
0.000172 0.003818 0.119506 0.159643 0.265118 0.494591 -0.062500 0 0 0 0 0 0 2 981300
0.000159 0.003804 0.119496 0.330974 0.449347 0.630351 -0.062500 0 0 0 0 0 0 2 982314
0.000152 0.003797 0.119492 0.261644 0.373019 0.564015 -0.062500 0 0 0 0 0 0 2 983316
0.000149 0.003793 0.119491 0.211507 0.319240 0.529600 -0.062500 0 0 0 0 0 0 2 984300
0.000147 0.003791 0.119491 0.184880 0.291190 0.516514 -0.062500 0 0 0 0 0 0 2 985316
0.000147 0.003791 0.119491 0.171433 0.277198 0.511855 -0.062500 0 0 0 0 0 0 2 986299
0.000146 0.003790 0.119491 0.164678 0.270256 0.510222 -0.062500 0 0 0 0 0 0 2 987317
0.000133 0.003776 0.119481 0.333411 0.451830 0.645619 -0.062500 0 0 0 0 0 0 2 988235
0.000126 0.003769 0.119478 0.262855 0.374264 0.579035 -0.062500 0 0 0 0 0 0 2 989242
0.000123 0.003765 0.119476 0.212109 0.319853 0.544535 -0.062500 0 0 0 0 0 0 2 990233
0.000121 0.003763 0.119476 0.185197 0.291504 0.531405 -0.062500 0 0 0 0 0 0 2 991242
0.000120 0.003763 0.119476 0.171585 0.277356 0.526741 -0.062500 0 0 0 0 0 0 2 992233
0.000106 0.003748 0.119466 0.336765 0.455251 0.661207 -0.062500 0 0 0 0 0 0 2 993242
0.000100 0.003741 0.119463 0.264534 0.375970 0.594176 -0.062500 0 0 0 0 0 0 2 994233
0.000096 0.003737 0.119461 0.212962 0.320711 0.559516 -0.062500 0 0 0 0 0 0 2 995251
0.000095 0.003735 0.119461 0.185628 0.291936 0.546342 -0.062500 0 0 0 0 0 0 2 996245
0.000094 0.003735 0.119461 0.171797 0.277575 0.541642 -0.062500 0 0 0 0 0 0 2 997263
0.000080 0.003720 0.119451 0.336785 0.455276 0.676236 -0.062500 0 0 0 0 0 0 2 998235
0.000073 0.003713 0.119448 0.264548 0.375986 0.609143 -0.062500 0 0 0 0 0 0 2 999241
0.000070 0.003709 0.119447 0.212965 0.320715 0.574440 -0.062500 0 0 0 0 0 0 3 240
0.000068 0.003707 0.119446 0.185628 0.291951 0.561251 -0.062500 0 0 0 0 0 0 3 1228
0.000067 0.003707 0.119446 0.171808 0.277573 0.556555 -0.062500 0 0 0 0 0 0 3 2240
0.000054 0.003692 0.119436 0.336697 0.455188 0.691291 -0.062500 0 0 0 0 0 0 3 3228
0.000047 0.003685 0.119433 0.264502 0.375940 0.624107 -0.062500 0 0 0 0 0 0 3 4243
0.000043 0.003681 0.119432 0.212951 0.320715 0.589382 -0.062500 0 0 0 0 0 0 3 5239
0.000042 0.003679 0.119431 0.185625 0.291935 0.576182 -0.062500 0 0 0 0 0 0 3 6237
0.000028 0.003664 0.119421 0.343526 0.462227 0.707987 -0.062500 0 0 0 0 0 0 3 7237
0.000021 0.003657 0.119418 0.267941 0.379434 0.639675 -0.062500 0 0 0 0 0 0 3 8241
0.000017 0.003653 0.119417 0.214667 0.322456 0.604537 -0.062500 0 0 0 0 0 0 3 9236
0.000015 0.003651 0.119416 0.186491 0.292806 0.591189 -0.062500 0 0 0 0 0 0 3 10220
0.000001 0.003636 0.119406 0.343871 0.462574 0.723096 -0.062500 0 0 0 0 0 0 3 11220
-0.000006 0.003629 0.119403 0.281828 0.347450 0.654684 -0.062500 0 0 0 0 0 0 3 12244
-0.000009 0.003625 0.119402 0.228479 0.290394 0.619500 -0.062500 0 0 0 0 0 0 3 13239
-0.000011 0.003624 0.119401 0.200257 0.260695 0.606153 -0.062500 0 0 0 0 0 0 3 14242
-0.000025 0.003608 0.119391 0.415613 0.364579 0.738183 -0.062500 0 0 0 0 0 0 3 15236
-0.000032 0.003601 0.119388 0.339895 0.281643 0.669705 -0.062500 0 0 0 0 0 0 3 16236
-0.000036 0.003597 0.119387 0.286568 0.224594 0.634481 -0.062500 0 0 0 0 0 0 3 17239
-0.000038 0.003596 0.119386 0.258344 0.194919 0.621113 -0.062500 0 0 0 0 0 0 3 18236
-0.000052 0.003580 0.119376 0.415531 0.364486 0.753291 -0.062500 0 0 0 0 0 0 3 19235
-0.000059 0.003573 0.119373 0.339846 0.281608 0.684740 -0.062500 0 0 0 0 0 0 3 20328
-0.000062 0.003569 0.119372 0.286548 0.224575 0.649483 -0.062500 0 0 0 0 0 0 3 21316
-0.000077 0.003553 0.119362 0.429718 0.379207 0.773162 -0.062500 0 0 0 0 0 0 3 22291
-0.000085 0.003546 0.119358 0.346951 0.288914 0.701446 -0.062500 0 0 0 0 0 0 3 23292
-0.000088 0.003542 0.119357 0.290114 0.228226 0.665075 -0.062500 0 0 0 0 0 0 3 24314
-0.000090 0.003540 0.119356 0.260113 0.196719 0.651303 -0.062500 0 0 0 0 0 0 3 25292
-0.000104 0.003525 0.119346 0.416238 0.365201 0.783607 -0.062500 0 0 0 0 0 0 3 26319
-0.000111 0.003517 0.119343 0.340214 0.281979 0.714869 -0.062500 0 0 0 0 0 0 3 27315
-0.000110 0.003496 0.119353 0.218241 0.450867 0.522473 -0.062500 0 0 0 0 0 0 3 28320
-0.000122 0.003471 0.119347 0.388369 0.516758 0.723288 -0.062500 0 0 0 0 0 0 3 29316
-0.000128 0.003459 0.119345 0.325542 0.360851 0.691170 -0.062500 0 0 0 0 0 0 3 30290
-0.000131 0.003453 0.119344 0.279320 0.264747 0.669797 -0.062500 0 0 0 0 0 0 3 31313
-0.000146 0.003436 0.119334 0.425809 0.399134 0.798866 -0.062500 0 0 0 0 0 0 3 32317
-0.000153 0.003427 0.119330 0.345022 0.298935 0.728628 -0.062500 0 0 0 0 0 0 3 33313
-0.000157 0.003423 0.119329 0.289145 0.233268 0.692738 -0.062500 0 0 0 0 0 0 3 34291
-0.000172 0.003407 0.119319 0.430670 0.383177 0.816802 -0.062500 0 0 0 0 0 0 3 35290
-0.000179 0.003399 0.119315 0.372946 0.233814 0.744701 -0.062500 0 0 0 0 0 0 3 36321
-0.000183 0.003395 0.119314 0.315866 0.172129 0.708141 -0.062500 0 0 0 0 0 0 3 37327
-0.000198 0.003379 0.119304 0.456693 0.323955 0.832108 -0.062500 0 0 0 0 0 0 3 38320
-0.000206 0.003371 0.119300 0.373217 0.232764 0.759859 -0.062500 0 0 0 0 0 0 3 39323
-0.000209 0.003367 0.119299 0.316017 0.171611 0.723245 -0.062500 0 0 0 0 0 0 3 40314
-0.000225 0.003351 0.119289 0.440756 0.310616 0.847336 -0.062500 0 0 0 0 0 0 3 41323
-0.000232 0.003343 0.119285 0.357300 0.219594 0.774998 -0.062500 0 0 0 0 0 0 3 42292
-0.000236 0.003339 0.119284 0.300110 0.158536 0.738343 -0.062500 0 0 0 0 0 0 3 43288
-0.000251 0.003323 0.119273 0.440679 0.310476 0.862555 -0.062500 0 0 0 0 0 0 3 44324
-0.000258 0.003315 0.119270 0.357267 0.219526 0.790145 -0.062500 0 0 0 0 0 0 3 45289
-0.000262 0.003311 0.119269 0.300094 0.158503 0.753474 -0.062500 0 0 0 0 0 0 3 46291
-0.000277 0.003295 0.119258 0.440569 0.310380 0.877802 -0.062500 0 0 0 0 0 0 3 47293
-0.000285 0.003287 0.119255 0.357221 0.219496 0.805306 -0.062500 0 0 0 0 0 0 3 48314
-0.000288 0.003283 0.119254 0.300082 0.158491 0.768597 -0.062500 0 0 0 0 0 0 3 49290
-0.000303 0.003267 0.119243 0.440482 0.310280 0.893068 -0.062500 0 0 0 0 0 0 3 50296
-0.000311 0.003259 0.119240 0.357173 0.219446 0.820482 -0.062500 0 0 0 0 0 0 3 51314
-0.000315 0.003255 0.119238 0.300073 0.158468 0.783742 -0.062500 0 0 0 0 0 0 3 52319
-0.000330 0.003239 0.119228 0.440380 0.310192 0.908327 -0.062500 0 0 0 0 0 0 3 53313
-0.000337 0.003232 0.119224 0.357134 0.219394 0.835683 -0.062500 0 0 0 0 0 0 3 54297
-0.000341 0.003228 0.119223 0.300050 0.158458 0.798901 -0.062500 0 0 0 0 0 0 3 55311
-0.000356 0.003212 0.119213 0.440284 0.310084 0.923614 -0.062500 0 0 0 0 0 0 3 56298
-0.000363 0.003204 0.119209 0.357089 0.219363 0.850885 -0.062500 0 0 0 0 0 0 3 57311
-0.000375 0.003168 0.119209 0.401449 0.550780 0.796458 -0.062500 0 0 0 0 0 0 3 58298
-0.000381 0.003151 0.119209 0.330451 0.355472 0.791344 -0.062500 0 0 0 0 0 0 3 59315
-0.000397 0.003128 0.119199 0.455862 0.403926 0.929725 -0.062500 0 0 0 0 0 0 3 60318
-0.000405 0.003116 0.119196 0.364645 0.258087 0.861732 -0.062500 0 0 0 0 0 0 3 61316
-0.000409 0.003111 0.119195 0.303529 0.169194 0.826526 -0.062500 0 0 0 0 0 0 3 62297
-0.000424 0.003094 0.119184 0.441477 0.306506 0.952241 -0.062500 0 0 0 0 0 0 3 63312
-0.000432 0.003085 0.119181 0.335754 0.211212 0.879468 -0.062500 0 0 0 0 0 0 3 64297
-0.000448 0.003067 0.119170 0.448284 0.329774 0.981804 -0.062500 0 0 0 0 0 0 3 65314
-0.000457 0.003058 0.119166 0.350163 0.221680 0.899790 -0.062500 0 0 0 0 0 0 3 66296
-0.000474 0.003040 0.119154 0.455435 0.334875 0.998940 -0.062500 0 0 0 0 0 0 3 67297
-0.000483 0.003031 0.119151 0.353741 0.224222 0.915687 -0.062500 0 0 0 0 0 0 3 68314
-0.000487 0.003026 0.119149 0.287288 0.153330 0.875063 -0.062500 0 0 0 0 0 0 3 69296
-0.000497 0.002992 0.119150 0.354058 0.526208 0.843361 -0.062500 0 0 0 0 0 0 3 70312
-0.000502 0.002976 0.119150 0.289262 0.343168 0.846173 -0.062500 0 0 0 0 0 0 3 71297
-0.000518 0.002953 0.119140 0.420728 0.397913 0.988078 -0.062500 0 0 0 0 0 0 3 72240
-0.000526 0.002942 0.119137 0.333047 0.255725 0.920650 -0.062500 0 0 0 0 0 0 3 73231
-0.000543 0.002922 0.119126 0.443370 0.351179 1.025396 -0.062500 0 0 0 0 0 0 3 74239
-0.000551 0.002913 0.119122 0.344485 0.231866 0.943692 -0.062500 0 0 0 0 0 0 3 75230
-0.000568 0.002894 0.119110 0.449034 0.339051 1.043523 -0.062500 0 0 0 0 0 0 3 76240
-0.000577 0.002885 0.119106 0.347336 0.225788 0.959978 -0.062500 0 0 0 0 0 0 3 77232
-0.000589 0.002849 0.119106 0.382213 0.562938 0.903684 -0.062500 0 0 0 0 0 0 3 78253
-0.000595 0.002831 0.119106 0.306727 0.362057 0.896175 -0.062500 0 0 0 0 0 0 3 79235
-0.000611 0.002807 0.119096 0.429125 0.406928 1.034889 -0.062500 0 0 0 0 0 0 3 80255
-0.000619 0.002796 0.119093 0.337261 0.260229 0.965823 -0.062500 0 0 0 0 0 0 3 81253
-0.000636 0.002776 0.119081 0.445148 0.353049 1.070563 -0.062500 0 0 0 0 0 0 3 82238
-0.000645 0.002767 0.119077 0.320078 0.242086 0.988346 -0.062500 0 0 0 0 0 0 3 83234
-0.000662 0.002748 0.119066 0.405156 0.368815 1.088530 -0.062500 0 0 0 0 0 0 3 84234
-0.000679 0.002707 0.119063 0.404479 0.664769 0.989973 -0.062500 0 0 0 0 0 0 3 85247
-0.000687 0.002687 0.119062 0.297458 0.428970 0.956431 -0.062500 0 0 0 0 0 0 3 86234
-0.000704 0.002663 0.119052 0.402338 0.454808 1.085561 -0.062500 0 0 0 0 0 0 3 87221
-0.000713 0.002651 0.119048 0.301904 0.298971 1.012548 -0.062500 0 0 0 0 0 0 3 88237
-0.000730 0.002631 0.119037 0.405135 0.386856 1.116448 -0.062500 0 0 0 0 0 0 3 89216
-0.000739 0.002621 0.119033 0.303400 0.264606 1.033413 -0.062500 0 0 0 0 0 0 3 90244
-0.000756 0.002602 0.119021 0.405825 0.369511 1.133891 -0.062500 0 0 0 0 0 0 3 91248
-0.000765 0.002593 0.119017 0.303763 0.255918 1.049533 -0.062500 0 0 0 0 0 0 3 92245
-0.000782 0.002574 0.119006 0.405925 0.365078 1.149684 -0.062500 0 0 0 0 0 0 3 93246
-0.000804 0.002551 0.118992 0.455032 0.448643 1.206468 -0.062500 0 0 0 0 0 0 3 94246
-0.000809 0.002522 0.118998 0.253291 0.530986 0.941285 -0.062500 0 0 0 0 0 0 3 95249
-0.000825 0.002494 0.118990 0.364647 0.533355 1.107553 -0.062500 0 0 0 0 0 0 3 96251
-0.000833 0.002479 0.118987 0.273562 0.347439 1.058374 -0.062500 0 0 0 0 0 0 3 97250
-0.000850 0.002458 0.118976 0.381673 0.417717 1.172347 -0.062500 0 0 0 0 0 0 3 98246
-0.000859 0.002448 0.118972 0.244032 0.298140 1.092274 -0.062500 0 0 0 0 0 0 3 99216
-0.000894 0.002433 0.118971 0.588713 0.339207 1.053316 -0.062500 0 0 0 0 0 0 3 100235
-0.000912 0.002426 0.118971 0.390723 0.248475 1.038222 -0.062500 0 0 0 0 0 0 3 101245
-0.000929 0.002391 0.118971 0.355020 0.600997 1.020235 -0.062500 0 0 0 0 0 0 3 102247
-0.000937 0.002374 0.118972 0.243019 0.408336 1.024568 -0.062500 0 0 0 0 0 0 3 103245
-0.000954 0.002351 0.118961 0.345883 0.456035 1.169215 -0.062500 0 0 0 0 0 0 3 104246
-0.000976 0.002326 0.118948 0.394209 0.499689 1.242818 -0.062500 0 0 0 0 0 0 3 105245
-0.000987 0.002313 0.118943 0.261744 0.338141 1.137475 -0.062500 0 0 0 0 0 0 3 106244
-0.001005 0.002293 0.118931 0.346504 0.421238 1.230391 -0.062500 0 0 0 0 0 0 3 107243
-0.001014 0.002283 0.118927 0.236299 0.297563 1.142147 -0.062500 0 0 0 0 0 0 3 108254
-0.001032 0.002264 0.118916 0.333505 0.400793 1.242202 -0.062500 0 0 0 0 0 0 3 109258
-0.001035 0.002237 0.118923 0.161939 0.515397 1.002282 -0.062500 0 0 0 0 0 0 3 110265
-0.001050 0.002210 0.118915 0.288809 0.533686 1.179008 -0.062500 0 0 0 0 0 0 3 111254
-0.001070 0.002183 0.118902 0.325662 0.538248 1.275334 -0.062500 0 0 0 0 0 0 3 112291
-0.001080 0.002169 0.118897 0.203070 0.358321 1.178434 -0.062500 0 0 0 0 0 0 3 113261
-0.001098 0.002148 0.118886 0.292503 0.431569 1.274925 -0.062500 0 0 0 0 0 0 3 114290
-0.001108 0.002138 0.118882 0.185003 0.303303 1.187424 -0.062500 0 0 0 0 0 0 3 115258
-0.001125 0.002119 0.118870 0.264721 0.402054 1.288289 -0.062500 0 0 0 0 0 0 3 116290
-0.001152 0.002114 0.118876 0.403341 0.228909 1.061711 -0.062500 0 0 0 0 0 0 3 117416
-0.001179 0.002098 0.118868 0.406606 0.360820 1.232257 -0.062500 0 0 0 0 0 0 3 118256
-0.001205 0.002076 0.118855 0.402362 0.447072 1.325397 -0.062500 0 0 0 0 0 0 3 121918
-0.001239 0.002020 0.118841 0.499476 0.900014 1.360258 -0.062500 0 0 0 0 0 0 3 122593
-0.001256 0.001992 0.118836 0.290956 0.578848 1.248046 -0.062500 0 0 0 0 0 0 3 123341
-0.001277 0.001964 0.118824 0.282596 0.525315 1.340420 -0.062500 0 0 0 0 0 0 3 124350
-0.001288 0.001950 0.118820 0.148401 0.340153 1.250772 -0.062500 0 0 0 0 0 0 3 125341
-0.001306 0.001930 0.118808 0.232596 0.411315 1.351670 -0.062500 0 0 0 0 0 0 3 126464
-0.001315 0.001919 0.118804 0.123288 0.282804 1.264885 -0.062500 0 0 0 0 0 0 3 127345
-0.001332 0.001900 0.118792 0.200884 0.371532 1.366967 -0.062500 0 0 0 0 0 0 3 128347
-0.001341 0.001891 0.118788 0.097917 0.257432 1.280467 -0.062500 0 0 0 0 0 0 3 129465
-0.001377 0.001877 0.118786 0.439355 0.305671 1.242762 -0.062500 0 0 0 0 0 0 3 130342
-0.001395 0.001870 0.118786 0.240658 0.219545 1.225048 -0.062500 0 0 0 0 0 0 3 131338
-0.001417 0.001853 0.118775 0.270997 0.345047 1.362907 -0.062500 0 0 0 0 0 0 3 139536
-0.001474 0.001772 0.118741 0.732130 1.190457 1.715109 -0.062500 0 0 0 0 0 0 3 140282
-0.001503 0.001731 0.118729 0.386248 0.708749 1.470227 -0.062500 0 0 0 0 0 0 3 141279
-0.001530 0.001697 0.118715 0.327588 0.565289 1.493338 -0.062500 0 0 0 0 0 0 3 142277
-0.001543 0.001680 0.118710 0.146775 0.330794 1.376168 -0.062500 0 0 0 0 0 0 3 143275
-0.001550 0.001672 0.118708 0.040222 0.197459 1.323052 -0.062500 0 0 0 0 0 0 3 144214
-0.001566 0.001654 0.118697 0.151201 0.308320 1.448839 -0.062500 0 0 0 0 0 0 3 145214
-0.001575 0.001645 0.118693 0.057720 0.201875 1.370639 -0.062500 0 0 0 0 0 0 3 146214
-0.001597 0.001645 0.118702 0.237469 0.074667 1.191994 -0.062500 0 0 0 0 0 0 3 147213
-0.001621 0.001631 0.118695 0.273087 0.241800 1.391349 -0.062500 0 0 0 0 0 0 3 148217
-0.001634 0.001625 0.118692 0.120712 0.168391 1.350000 -0.062500 0 0 0 0 0 0 3 149214
-0.001640 0.001621 0.118691 0.027132 0.116405 1.324650 -0.062500 0 0 0 0 0 0 3 150239
-0.001637 0.001602 0.118702 -0.088900 0.317986 1.162098 -0.062500 0 0 0 0 0 0 3 151239
-0.001649 0.001578 0.118695 0.078424 0.392150 1.379364 -0.062500 0 0 0 0 0 0 3 152237
-0.001655 0.001567 0.118693 0.020191 0.246516 1.345258 -0.062500 0 0 0 0 0 0 3 153237
-0.001671 0.001547 0.118681 0.142362 0.334364 1.468453 -0.062500 0 0 0 0 0 0 3 154243
-0.001697 0.001542 0.118687 0.295605 0.156743 1.248766 -0.062500 0 0 0 0 0 0 3 155242
-0.001723 0.001526 0.118679 0.301719 0.252063 1.423124 -0.062500 0 0 0 0 0 0 3 156245
-0.001736 0.001517 0.118676 0.134324 0.157681 1.371607 -0.062500 0 0 0 0 0 0 3 157468
-0.001755 0.001500 0.118665 0.198680 0.273510 1.488832 -0.062500 0 0 0 0 0 0 3 158241
-0.001765 0.001491 0.118661 0.080779 0.168705 1.405985 -0.062500 0 0 0 0 0 0 3 159242
-0.001770 0.001486 0.118659 0.007252 0.091486 1.365023 -0.062500 0 0 0 0 0 0 3 160237
-0.001773 0.001484 0.118659 -0.031837 0.056058 1.349636 -0.062500 0 0 0 0 0 0 3 161241
-0.001786 0.001470 0.118648 0.113865 0.216532 1.490599 -0.062500 0 0 0 0 0 0 3 162482
-0.001794 0.001462 0.118645 0.038637 0.135595 1.416913 -0.062500 0 0 0 0 0 0 3 163286
-0.001810 0.001445 0.118633 0.151030 0.257702 1.525734 -0.062500 0 0 0 0 0 0 3 164833
-0.001837 0.001441 0.118639 0.299815 0.097949 1.300842 -0.062500 0 0 0 0 0 0 3 165255
-0.001850 0.001439 0.118641 0.139601 0.055507 1.326962 -0.062500 0 0 0 0 0 0 3 166280
-0.001869 0.001424 0.118631 0.201660 0.215864 1.492962 -0.062500 0 0 0 0 0 0 3 167282
-0.001879 0.001416 0.118628 0.082690 0.135286 1.428703 -0.062500 0 0 0 0 0 0 3 168378
-0.001884 0.001413 0.118626 0.007630 0.079396 1.394338 -0.062500 0 0 0 0 0 0 3 169407
-0.001899 0.001397 0.118616 0.133535 0.228029 1.528088 -0.062500 0 0 0 0 0 0 3 170378
-0.001907 0.001390 0.118612 0.048547 0.141336 1.451427 -0.062500 0 0 0 0 0 0 3 171429
-0.001911 0.001386 0.118611 -0.009414 0.082386 1.412684 -0.062500 0 0 0 0 0 0 3 172349
-0.001913 0.001384 0.118610 -0.040167 0.051530 1.398076 -0.062500 0 0 0 0 0 0 3 173251
-0.001914 0.001383 0.118610 -0.055818 0.036007 1.392903 -0.062500 0 0 0 0 0 0 3 174349
-0.001927 0.001369 0.118599 0.110087 0.185245 1.538086 -0.062500 0 0 0 0 0 0 3 175372
-0.001952 0.001366 0.118606 0.283595 0.051287 1.326883 -0.062500 0 0 0 0 0 0 3 176372
-0.001965 0.001365 0.118608 0.135739 0.021720 1.357558 -0.062500 0 0 0 0 0 0 3 177366
-0.001971 0.001364 0.118609 0.038735 0.010429 1.378415 -0.062500 0 0 0 0 0 0 3 178369
-0.001974 0.001364 0.118609 -0.011939 0.005056 1.386625 -0.062500 0 0 0 0 0 0 3 179368
-0.001989 0.001350 0.118598 0.127517 0.180169 1.536711 -0.062500 0 0 0 0 0 0 3 180368
-0.001996 0.001343 0.118595 0.049837 0.106995 1.465545 -0.062500 0 0 0 0 0 0 3 181367
-0.001999 0.001340 0.118593 -0.004427 0.054786 1.428673 -0.062500 0 0 0 0 0 0 3 182368
-0.002001 0.001338 0.118593 -0.033342 0.027285 1.414725 -0.062500 0 0 0 0 0 0 3 183366
-0.002002 0.001337 0.118593 -0.048055 0.013435 1.409786 -0.062500 0 0 0 0 0 0 3 184367
-0.002003 0.001337 0.118593 -0.055470 0.006519 1.408070 -0.062500 0 0 0 0 0 0 3 185232
-0.002003 0.001337 0.118593 -0.059200 0.003068 1.407468 -0.062500 0 0 0 0 0 0 3 186368
-0.002016 0.001323 0.118582 0.103817 0.179056 1.554550 -0.062500 0 0 0 0 0 0 3 187367
-0.002022 0.001316 0.118579 0.038003 0.106432 1.482227 -0.062500 0 0 0 0 0 0 3 188434
-0.002025 0.001313 0.118577 -0.010336 0.054522 1.444951 -0.062500 0 0 0 0 0 0 3 189432
-0.002027 0.001311 0.118577 -0.036299 0.027143 1.430857 -0.062500 0 0 0 0 0 0 3 190435
-0.002028 0.001310 0.118577 -0.049523 0.013373 1.425867 -0.062500 0 0 0 0 0 0 3 191467
-0.002028 0.001310 0.118577 -0.056213 0.006494 1.424139 -0.062500 0 0 0 0 0 0 3 192434
-0.002028 0.001309 0.118577 -0.059560 0.003055 1.423549 -0.062500 0 0 0 0 0 0 3 193433
-0.002041 0.001296 0.118566 0.103535 0.178960 1.570747 -0.062500 0 0 0 0 0 0 3 194434
-0.002048 0.001289 0.118563 0.037855 0.106385 1.498342 -0.062500 0 0 0 0 0 0 3 195459
-0.002070 0.001290 0.118571 0.232255 -0.003702 1.322895 -0.062500 0 0 0 0 0 0 3 196424
-0.002081 0.001290 0.118574 0.108262 -0.007202 1.376680 -0.062500 0 0 0 0 0 0 3 197437
-0.002086 0.001291 0.118575 0.024719 -0.004125 1.406601 -0.062500 0 0 0 0 0 0 3 198421
-0.002089 0.001291 0.118576 -0.019014 -0.002226 1.418051 -0.062500 0 0 0 0 0 0 3 199456
-0.002090 0.001291 0.118576 -0.040994 -0.001278 1.422097 -0.062500 0 0 0 0 0 0 3 200418
-0.002091 0.001291 0.118576 -0.051978 -0.000812 1.423516 -0.062500 0 0 0 0 0 0 3 201435
-0.002091 0.001291 0.118576 -0.057468 -0.000587 1.423984 -0.062500 0 0 0 0 0 0 3 202432
-0.002091 0.001291 0.118576 -0.060199 -0.000484 1.424164 -0.062500 0 0 0 0 0 0 3 203455
-0.002091 0.001291 0.118576 -0.061562 -0.000418 1.424228 -0.062500 0 0 0 0 0 0 3 204437
-0.002091 0.001291 0.118576 -0.062245 -0.000394 1.424238 -0.062500 0 0 0 0 0 0 3 205435
-0.002104 0.001277 0.118565 0.102051 0.177143 1.571847 -0.062500 0 0 0 0 0 0 3 206435
-0.002110 0.001270 0.118562 0.040055 0.101301 1.499427 -0.062500 0 0 0 0 0 0 3 207451
-0.002114 0.001267 0.118560 -0.007819 0.049869 1.462105 -0.062500 0 0 0 0 0 0 3 208433
-0.002115 0.001265 0.118560 -0.033568 0.022723 1.447990 -0.062500 0 0 0 0 0 0 3 209442
-0.002116 0.001265 0.118560 -0.046707 0.009073 1.443000 -0.062500 0 0 0 0 0 0 3 210419
-0.002117 0.001264 0.118560 -0.053337 0.002259 1.441262 -0.062500 0 0 0 0 0 0 3 211445
-0.002135 0.001268 0.118570 0.194798 -0.068878 1.302739 -0.062500 0 0 0 0 0 0 3 212420
-0.002145 0.001271 0.118573 0.094979 -0.046753 1.370291 -0.062500 0 0 0 0 0 0 3 213430
-0.002149 0.001272 0.118574 0.023772 -0.030743 1.405086 -0.062500 0 0 0 0 0 0 3 214418
-0.002152 0.001272 0.118574 -0.013717 -0.022390 1.418218 -0.062500 0 0 0 0 0 0 3 215469
-0.002153 0.001272 0.118575 -0.032567 -0.018217 1.422859 -0.062500 0 0 0 0 0 0 3 216417
-0.002154 0.001272 0.118575 -0.041974 -0.016132 1.424472 -0.062500 0 0 0 0 0 0 3 217444
-0.002154 0.001272 0.118575 -0.046660 -0.015110 1.425019 -0.062500 0 0 0 0 0 0 3 218416
-0.002154 0.001273 0.118575 -0.049007 -0.014596 1.425221 -0.062500 0 0 0 0 0 0 3 219445
-0.002154 0.001273 0.118575 -0.050178 -0.014344 1.425281 -0.062500 0 0 0 0 0 0 3 220416
-0.002154 0.001273 0.118575 -0.050752 -0.014221 1.425310 -0.062500 0 0 0 0 0 0 3 221429
-0.002154 0.001273 0.118575 -0.051049 -0.014142 1.425319 -0.062500 0 0 0 0 0 0 3 222415
-0.002154 0.001273 0.118575 -0.051198 -0.014117 1.425315 -0.062500 0 0 0 0 0 0 3 223444
-0.002154 0.001273 0.118575 -0.051258 -0.014103 1.425320 -0.062500 0 0 0 0 0 0 3 224416
-0.002154 0.001273 0.118575 -0.051298 -0.014094 1.425320 -0.062500 0 0 0 0 0 0 3 225429
-0.002173 0.001277 0.118585 0.189398 -0.070208 1.287528 -0.062500 0 0 0 0 0 0 3 226413
-0.002182 0.001279 0.118588 0.091160 -0.046345 1.355221 -0.062500 0 0 0 0 0 0 3 227464
-0.002187 0.001280 0.118589 0.020752 -0.029495 1.390042 -0.062500 0 0 0 0 0 0 3 228351
-0.002189 0.001281 0.118589 -0.016323 -0.020694 1.403196 -0.062500 0 0 0 0 0 0 3 229359
-0.002190 0.001281 0.118590 -0.034968 -0.016313 1.407839 -0.062500 0 0 0 0 0 0 3 230349
-0.002191 0.001281 0.118590 -0.044283 -0.014143 1.409457 -0.062500 0 0 0 0 0 0 3 231360
-0.002191 0.001281 0.118590 -0.048906 -0.013055 1.410010 -0.062500 0 0 0 0 0 0 3 232350
-0.002191 0.001281 0.118590 -0.051231 -0.012517 1.410205 -0.062500 0 0 0 0 0 0 3 233359
-0.002191 0.001281 0.118590 -0.052396 -0.012244 1.410263 -0.062500 0 0 0 0 0 0 3 234361
-0.002191 0.001281 0.118590 -0.052962 -0.012110 1.410299 -0.062500 0 0 0 0 0 0 3 235358
-0.002191 0.001281 0.118590 -0.053254 -0.012042 1.410295 -0.062500 0 0 0 0 0 0 3 236373
-0.002191 0.001281 0.118590 -0.053396 -0.012009 1.410297 -0.062500 0 0 0 0 0 0 3 237359
-0.002191 0.001281 0.118590 -0.053466 -0.011992 1.410308 -0.062500 0 0 0 0 0 0 3 238217
-0.002210 0.001286 0.118600 0.189540 -0.070230 1.272653 -0.062500 0 0 0 0 0 0 3 239353
-0.002219 0.001288 0.118603 0.091225 -0.046368 1.340265 -0.062500 0 0 0 0 0 0 3 240233
-0.002224 0.001289 0.118604 0.020795 -0.029496 1.375061 -0.062500 0 0 0 0 0 0 3 241351
-0.002226 0.001290 0.118604 -0.016319 -0.020714 1.388196 -0.062500 0 0 0 0 0 0 3 242356
-0.002227 0.001290 0.118605 -0.034970 -0.016314 1.392850 -0.062500 0 0 0 0 0 0 3 243352
-0.002228 0.001290 0.118605 -0.044280 -0.014134 1.394451 -0.062500 0 0 0 0 0 0 3 244355
-0.002228 0.001290 0.118605 -0.048911 -0.013053 1.395014 -0.062500 0 0 0 0 0 0 3 245354
-0.002228 0.001290 0.118605 -0.051227 -0.012518 1.395204 -0.062500 0 0 0 0 0 0 3 246337
-0.002228 0.001290 0.118605 -0.052391 -0.012245 1.395260 -0.062500 0 0 0 0 0 0 3 247353
-0.002228 0.001290 0.118605 -0.052957 -0.012112 1.395296 -0.062500 0 0 0 0 0 0 3 248355
-0.002228 0.001290 0.118605 -0.053260 -0.012040 1.395297 -0.062500 0 0 0 0 0 0 3 249353
-0.002228 0.001290 0.118605 -0.053403 -0.012007 1.395300 -0.062500 0 0 0 0 0 0 3 250355
-0.002228 0.001290 0.118605 -0.053462 -0.011993 1.395305 -0.062500 0 0 0 0 0 0 3 251354
-0.002247 0.001295 0.118615 0.189671 -0.070258 1.257785 -0.062500 0 0 0 0 0 0 3 252453
-0.002256 0.001297 0.118618 0.091285 -0.046382 1.325336 -0.062500 0 0 0 0 0 0 3 253445
-0.002261 0.001298 0.118619 0.020811 -0.029510 1.360088 -0.062500 0 0 0 0 0 0 3 254438
-0.002263 0.001299 0.118619 -0.016305 -0.020708 1.373217 -0.062500 0 0 0 0 0 0 3 255439
-0.002264 0.001299 0.118620 -0.034969 -0.016314 1.377856 -0.062500 0 0 0 0 0 0 3 256440
-0.002265 0.001299 0.118620 -0.044272 -0.014136 1.379465 -0.062500 0 0 0 0 0 0 3 257431
-0.002265 0.001299 0.118620 -0.048912 -0.013063 1.380019 -0.062500 0 0 0 0 0 0 3 258430
-0.002265 0.001299 0.118620 -0.051236 -0.012507 1.380213 -0.062500 0 0 0 0 0 0 3 259449
-0.002265 0.001299 0.118620 -0.052387 -0.012245 1.380290 -0.062500 0 0 0 0 0 0 3 260433
-0.002265 0.001299 0.118620 -0.052962 -0.012111 1.380294 -0.062500 0 0 0 0 0 0 3 261433
-0.002265 0.001299 0.118620 -0.053253 -0.012052 1.380313 -0.062500 0 0 0 0 0 0 3 262431
-0.002265 0.001299 0.118620 -0.053397 -0.012009 1.380310 -0.062500 0 0 0 0 0 0 3 263443
-0.002265 0.001299 0.118620 -0.053468 -0.011992 1.380321 -0.062500 0 0 0 0 0 0 3 264429
-0.002265 0.001299 0.118620 -0.053498 -0.011985 1.380315 -0.062500 0 0 0 0 0 0 3 265432
-0.002265 0.001299 0.118620 -0.053531 -0.011987 1.380320 -0.062500 0 0 0 0 0 0 3 266438
-0.002265 0.001299 0.118620 -0.053537 -0.011976 1.380314 -0.062500 0 0 0 0 0 0 3 267574
-0.002265 0.001299 0.118620 -0.053538 -0.011975 1.380313 -0.062500 0 0 0 0 0 0 3 268435
-0.002284 0.001304 0.118629 0.189760 -0.070278 1.242930 -0.062500 0 0 0 0 0 0 3 269430
-0.002293 0.001306 0.118633 0.091330 -0.046392 1.310406 -0.062500 0 0 0 0 0 0 3 270432
-0.002298 0.001307 0.118634 0.020821 -0.029512 1.345140 -0.062500 0 0 0 0 0 0 3 271467
-0.002300 0.001307 0.118634 -0.016300 -0.020710 1.358246 -0.062500 0 0 0 0 0 0 3 272431
-0.002302 0.001308 0.118635 -0.034959 -0.016316 1.362888 -0.062500 0 0 0 0 0 0 3 273431
-0.002302 0.001308 0.118635 -0.044276 -0.014135 1.364500 -0.062500 0 0 0 0 0 0 3 274428
-0.002302 0.001308 0.118635 -0.048910 -0.013053 1.365040 -0.062500 0 0 0 0 0 0 3 275472
-0.002303 0.001308 0.118635 -0.051227 -0.012518 1.365244 -0.062500 0 0 0 0 0 0 3 276424
-0.002303 0.001308 0.118635 -0.052392 -0.012245 1.365302 -0.062500 0 0 0 0 0 0 3 277436
-0.002303 0.001308 0.118635 -0.052958 -0.012111 1.365337 -0.062500 0 0 0 0 0 0 3 278418
-0.002303 0.001308 0.118635 -0.053262 -0.012040 1.365338 -0.062500 0 0 0 0 0 0 3 279458
-0.002303 0.001308 0.118635 -0.053393 -0.012009 1.365334 -0.062500 0 0 0 0 0 0 3 280436
-0.002303 0.001308 0.118635 -0.053463 -0.011993 1.365345 -0.062500 0 0 0 0 0 0 3 281431
-0.002303 0.001308 0.118635 -0.053504 -0.011983 1.365345 -0.062500 0 0 0 0 0 0 3 282431
-0.002303 0.001308 0.118635 -0.053527 -0.011988 1.365345 -0.062500 0 0 0 0 0 0 3 283448
-0.002303 0.001308 0.118635 -0.053532 -0.011978 1.365338 -0.062500 0 0 0 0 0 0 3 284428
-0.002303 0.001308 0.118635 -0.053544 -0.011974 1.365343 -0.062500 0 0 0 0 0 0 3 285432
-0.002303 0.001308 0.118635 -0.053531 -0.011987 1.365344 -0.062500 0 0 0 0 0 0 3 286430
-0.002303 0.001308 0.118635 -0.053544 -0.011975 1.365344 -0.062500 0 0 0 0 0 0 3 287464
-0.002303 0.001308 0.118635 -0.053545 -0.011973 1.365344 -0.062500 0 0 0 0 0 0 3 288429
-0.002303 0.001308 0.118635 -0.053534 -0.011976 1.365338 -0.062500 0 0 0 0 0 0 3 289429
-0.002303 0.001308 0.118635 -0.053544 -0.011974 1.365343 -0.062500 0 0 0 0 0 0 3 290430
-0.002303 0.001308 0.118635 -0.053531 -0.011987 1.365344 -0.062500 0 0 0 0 0 0 3 291451
-0.002303 0.001308 0.118635 -0.053544 -0.011975 1.365344 -0.062500 0 0 0 0 0 0 3 292428
-0.002303 0.001308 0.118635 -0.053545 -0.011973 1.365344 -0.062500 0 0 0 0 0 0 3 293414
-0.002303 0.001308 0.118635 -0.053534 -0.011976 1.365338 -0.062500 0 0 0 0 0 0 3 294427
-0.002303 0.001308 0.118635 -0.053541 -0.011984 1.365350 -0.062500 0 0 0 0 0 0 3 295430
-0.002303 0.001308 0.118635 -0.053545 -0.011974 1.365345 -0.062500 0 0 0 0 0 0 3 296427
-0.002303 0.001308 0.118635 -0.053534 -0.011976 1.365338 -0.062500 0 0 0 0 0 0 3 297414
-0.002303 0.001308 0.118635 -0.053544 -0.011974 1.365343 -0.062500 0 0 0 0 0 0 3 298429
-0.002303 0.001308 0.118635 -0.053545 -0.011973 1.365344 -0.062500 0 0 0 0 0 0 3 299451
-0.002303 0.001308 0.118635 -0.053531 -0.011987 1.365345 -0.062500 0 0 0 0 0 0 3 300428
-0.002303 0.001308 0.118635 -0.053544 -0.011975 1.365344 -0.062500 0 0 0 0 0 0 3 301429
-0.002303 0.001308 0.118635 -0.053534 -0.011976 1.365338 -0.062500 0 0 0 0 0 0 3 302413
-0.002303 0.001308 0.118635 -0.053544 -0.011974 1.365343 -0.062500 0 0 0 0 0 0 3 303443
-0.002303 0.001308 0.118635 -0.053553 -0.011982 1.365337 -0.062500 0 0 0 0 0 0 3 304413
-0.002303 0.001308 0.118635 -0.053543 -0.011985 1.365350 -0.062500 0 0 0 0 0 0 3 305428
-0.002303 0.001308 0.118635 -0.053534 -0.011977 1.365338 -0.062500 0 0 0 0 0 0 3 306415
-0.002303 0.001308 0.118635 -0.053544 -0.011974 1.365343 -0.062500 0 0 0 0 0 0 3 307443
-0.002303 0.001308 0.118635 -0.053534 -0.011976 1.365337 -0.062500 0 0 0 0 0 0 3 308414
-0.002303 0.001308 0.118635 -0.053541 -0.011984 1.365350 -0.062500 0 0 0 0 0 0 3 309428
-0.002303 0.001308 0.118635 -0.053545 -0.011974 1.365345 -0.062500 0 0 0 0 0 0 3 310412
-0.002303 0.001308 0.118635 -0.053534 -0.011976 1.365338 -0.062500 0 0 0 0 0 0 3 311461
-0.002303 0.001308 0.118635 -0.053544 -0.011974 1.365343 -0.062500 0 0 0 0 0 0 3 312348
-0.002303 0.001308 0.118635 -0.053545 -0.011973 1.365344 -0.062500 0 0 0 0 0 0 3 313356
-0.002303 0.001308 0.118635 -0.053531 -0.011987 1.365345 -0.062500 0 0 0 0 0 0 3 314347
-0.002303 0.001308 0.118635 -0.053544 -0.011975 1.365344 -0.062500 0 0 0 0 0 0 3 315357
-0.002303 0.001308 0.118635 -0.053534 -0.011976 1.365338 -0.062500 0 0 0 0 0 0 3 316348
-0.002303 0.001308 0.118635 -0.053544 -0.011974 1.365343 -0.062500 0 0 0 0 0 0 3 317336
-0.002303 0.001308 0.118635 -0.053545 -0.011973 1.365344 -0.062500 0 0 0 0 0 0 3 318362
-0.002303 0.001308 0.118635 -0.053531 -0.011987 1.365345 -0.062500 0 0 0 0 0 0 3 319336
-0.002303 0.001308 0.118635 -0.053544 -0.011975 1.365344 -0.062500 0 0 0 0 0 0 3 320353
-0.002303 0.001308 0.118635 -0.053545 -0.011973 1.365344 -0.062500 0 0 0 0 0 0 3 321361
-0.002303 0.001308 0.118635 -0.053534 -0.011976 1.365338 -0.062500 0 0 0 0 0 0 3 322357
-0.002303 0.001308 0.118635 -0.053541 -0.011984 1.365350 -0.062500 0 0 0 0 0 0 3 323355
-0.002303 0.001308 0.118635 -0.053553 -0.011983 1.365338 -0.062500 0 0 0 0 0 0 3 324358
-0.002315 0.001294 0.118624 0.110841 0.165492 1.513357 -0.062500 0 0 0 0 0 0 3 325331
-0.002322 0.001287 0.118620 0.046314 0.093842 1.440771 -0.062500 0 0 0 0 0 0 3 326343
-0.002325 0.001284 0.118619 -0.001417 0.042415 1.403332 -0.062500 0 0 0 0 0 0 3 327336
-0.002327 0.001282 0.118619 -0.027102 0.015301 1.389169 -0.062500 0 0 0 0 0 0 3 328356
-0.002327 0.001282 0.118619 -0.040235 0.001640 1.384148 -0.062500 0 0 0 0 0 0 3 329354
-0.002328 0.001281 0.118619 -0.046854 -0.005176 1.382408 -0.062500 0 0 0 0 0 0 3 330352
-0.002328 0.001281 0.118619 -0.050188 -0.008586 1.381805 -0.062500 0 0 0 0 0 0 3 331352
-0.002328 0.001281 0.118619 -0.051865 -0.010274 1.381605 -0.062500 0 0 0 0 0 0 3 332351
-0.002328 0.001281 0.118619 -0.052705 -0.011131 1.381526 -0.062500 0 0 0 0 0 0 3 333353
-0.002328 0.001281 0.118619 -0.053112 -0.011554 1.381502 -0.062500 0 0 0 0 0 0 3 334344
-0.002328 0.001281 0.118619 -0.053338 -0.011774 1.381498 -0.062500 0 0 0 0 0 0 3 335342
-0.002328 0.001281 0.118619 -0.053431 -0.011870 1.381497 -0.062500 0 0 0 0 0 0 3 336337
-0.002328 0.001281 0.118619 -0.053491 -0.011919 1.381489 -0.062500 0 0 0 0 0 0 3 337354
-0.002328 0.001281 0.118619 -0.053521 -0.011948 1.381488 -0.062500 0 0 0 0 0 0 3 338351
-0.002328 0.001281 0.118619 -0.053528 -0.011970 1.381488 -0.062500 0 0 0 0 0 0 3 339352
-0.002328 0.001281 0.118619 -0.053529 -0.011972 1.381488 -0.062500 0 0 0 0 0 0 3 340429
-0.002328 0.001281 0.118619 -0.053541 -0.011970 1.381494 -0.062500 0 0 0 0 0 0 3 341433
-0.002328 0.001281 0.118619 -0.053530 -0.011972 1.381488 -0.062500 0 0 0 0 0 0 3 342428
-0.002328 0.001281 0.118619 -0.053548 -0.011978 1.381487 -0.062500 0 0 0 0 0 0 3 343448
-0.002328 0.001281 0.118619 -0.053543 -0.011970 1.381494 -0.062500 0 0 0 0 0 0 3 344428
-0.002328 0.001281 0.118619 -0.053535 -0.011991 1.381488 -0.062500 0 0 0 0 0 0 3 345407
-0.002328 0.001281 0.118619 -0.053541 -0.011972 1.381494 -0.062500 0 0 0 0 0 0 3 346404
-0.002328 0.001281 0.118619 -0.053538 -0.011981 1.381481 -0.062500 0 0 0 0 0 0 3 347467
-0.002347 0.001285 0.118628 0.196336 -0.077106 1.244309 -0.062500 0 0 0 0 0 0 3 348432
-0.002356 0.001287 0.118632 0.097819 -0.053239 1.311685 -0.062500 0 0 0 0 0 0 3 349427
-0.002361 0.001288 0.118633 0.027277 -0.036351 1.346350 -0.062500 0 0 0 0 0 0 3 350440
-0.002363 0.001289 0.118633 -0.009861 -0.027545 1.359465 -0.062500 0 0 0 0 0 0 3 351454
-0.002364 0.001289 0.118633 -0.028527 -0.023150 1.364077 -0.062500 0 0 0 0 0 0 3 352438
-0.002365 0.001289 0.118633 -0.037835 -0.020970 1.365694 -0.062500 0 0 0 0 0 0 3 353429
-0.002365 0.001289 0.118633 -0.042473 -0.019877 1.366244 -0.062500 0 0 0 0 0 0 3 354428
-0.002365 0.001290 0.118633 -0.044783 -0.019332 1.366435 -0.062500 0 0 0 0 0 0 3 355444
-0.002365 0.001290 0.118633 -0.045952 -0.019077 1.366511 -0.062500 0 0 0 0 0 0 3 356427
-0.002365 0.001290 0.118633 -0.046522 -0.018935 1.366521 -0.062500 0 0 0 0 0 0 3 357429
-0.002365 0.001290 0.118633 -0.046819 -0.018884 1.366533 -0.062500 0 0 0 0 0 0 3 358441
-0.002365 0.001290 0.118633 -0.046957 -0.018833 1.366537 -0.062500 0 0 0 0 0 0 3 359452
-0.002365 0.001290 0.118633 -0.047035 -0.018823 1.366541 -0.062500 0 0 0 0 0 0 3 360434
-0.002365 0.001290 0.118633 -0.047057 -0.018809 1.366541 -0.062500 0 0 0 0 0 0 3 361416
-0.002384 0.001294 0.118643 0.196482 -0.077138 1.229487 -0.062500 0 0 0 0 0 0 3 362431
-0.002393 0.001296 0.118647 0.097889 -0.053245 1.296792 -0.062500 0 0 0 0 0 0 3 363451
-0.002398 0.001297 0.118648 0.027304 -0.036366 1.331438 -0.062500 0 0 0 0 0 0 3 364431
-0.002400 0.001298 0.118648 -0.009850 -0.027559 1.344517 -0.062500 0 0 0 0 0 0 3 365432
-0.002401 0.001298 0.118648 -0.028527 -0.023151 1.349149 -0.062500 0 0 0 0 0 0 3 366430
-0.002402 0.001298 0.118648 -0.037831 -0.020961 1.350751 -0.062500 0 0 0 0 0 0 3 367451
-0.002402 0.001298 0.118648 -0.042478 -0.019875 1.351311 -0.062500 0 0 0 0 0 0 3 368426
-0.002402 0.001298 0.118648 -0.044797 -0.019339 1.351496 -0.062500 0 0 0 0 0 0 3 369427
-0.002403 0.001298 0.118648 -0.045937 -0.019081 1.351564 -0.062500 0 0 0 0 0 0 3 370427
-0.002403 0.001298 0.118648 -0.046527 -0.018934 1.351586 -0.062500 0 0 0 0 0 0 3 371465
-0.002403 0.001298 0.118648 -0.046807 -0.018877 1.351600 -0.062500 0 0 0 0 0 0 3 372426
-0.002415 0.001285 0.118638 0.117241 0.158549 1.499859 -0.062500 0 0 0 0 0 0 3 373414
-0.002440 0.001282 0.118644 0.296474 0.028607 1.290280 -0.062500 0 0 0 0 0 0 3 374425
-0.002453 0.001281 0.118646 0.150100 0.001113 1.320016 -0.062500 0 0 0 0 0 0 3 375464
-0.002459 0.001281 0.118647 0.053779 -0.009110 1.340424 -0.062500 0 0 0 0 0 0 3 376425
-0.002462 0.001280 0.118647 0.003481 -0.013937 1.348455 -0.062500 0 0 0 0 0 0 3 377411
-0.002464 0.001280 0.118647 -0.021828 -0.016347 1.351338 -0.062500 0 0 0 0 0 0 3 378422
-0.002465 0.001280 0.118647 -0.034485 -0.017582 1.352332 -0.062500 0 0 0 0 0 0 3 379425
-0.002465 0.001280 0.118647 -0.040789 -0.018190 1.352674 -0.062500 0 0 0 0 0 0 3 380424
-0.002465 0.001280 0.118647 -0.043954 -0.018489 1.352801 -0.062500 0 0 0 0 0 0 3 381410
-0.002465 0.001280 0.118647 -0.045524 -0.018647 1.352840 -0.062500 0 0 0 0 0 0 3 382426
-0.002465 0.001280 0.118647 -0.046316 -0.018734 1.352850 -0.062500 0 0 0 0 0 0 3 383462
-0.002465 0.001280 0.118647 -0.046702 -0.018761 1.352860 -0.062500 0 0 0 0 0 0 3 384413
-0.002465 0.001280 0.118647 -0.046901 -0.018787 1.352863 -0.062500 0 0 0 0 0 0 3 385428
-0.002484 0.001285 0.118657 0.196827 -0.077170 1.216145 -0.062500 0 0 0 0 0 0 3 386410
-0.002493 0.001287 0.118660 0.098033 -0.053265 1.283277 -0.062500 0 0 0 0 0 0 3 387439
-0.002498 0.001288 0.118661 0.027355 -0.036373 1.317836 -0.062500 0 0 0 0 0 0 3 388410
-0.002500 0.001288 0.118662 -0.009827 -0.027551 1.330893 -0.062500 0 0 0 0 0 0 3 389424
-0.002501 0.001289 0.118662 -0.028503 -0.023152 1.335505 -0.062500 0 0 0 0 0 0 3 390409
-0.002515 0.001275 0.118651 0.127005 0.155500 1.485612 -0.062500 0 0 0 0 0 0 3 391438
-0.002521 0.001268 0.118648 0.058100 0.085024 1.413360 -0.062500 0 0 0 0 0 0 3 392408
-0.002525 0.001265 0.118647 0.008138 0.034185 1.375976 -0.062500 0 0 0 0 0 0 3 393423
-0.002526 0.001263 0.118646 -0.018703 0.007344 1.361835 -0.062500 0 0 0 0 0 0 3 394409
-0.002527 0.001263 0.118646 -0.032402 -0.006154 1.356821 -0.062500 0 0 0 0 0 0 3 395459
-0.002547 0.001267 0.118656 0.204638 -0.071285 1.218572 -0.062500 0 0 0 0 0 0 3 396346
-0.002556 0.001269 0.118659 0.102779 -0.054587 1.284998 -0.062500 0 0 0 0 0 0 3 397353
-0.002561 0.001270 0.118660 0.030324 -0.039375 1.319295 -0.062500 0 0 0 0 0 0 3 398345
-0.002563 0.001270 0.118661 -0.007736 -0.031392 1.332262 -0.062500 0 0 0 0 0 0 3 399354
-0.002564 0.001270 0.118661 -0.026851 -0.027407 1.336849 -0.062500 0 0 0 0 0 0 3 400344
-0.002565 0.001271 0.118661 -0.036383 -0.025427 1.338434 -0.062500 0 0 0 0 0 0 3 401350
-0.002565 0.001271 0.118661 -0.041143 -0.024450 1.338991 -0.062500 0 0 0 0 0 0 3 402359
-0.002565 0.001271 0.118661 -0.043509 -0.023947 1.339177 -0.062500 0 0 0 0 0 0 3 403353
-0.002584 0.001275 0.118670 0.199401 -0.082117 1.202877 -0.062500 0 0 0 0 0 0 3 404372
-0.002593 0.001277 0.118674 0.100695 -0.057804 1.269856 -0.062500 0 0 0 0 0 0 3 405345
-0.002598 0.001278 0.118675 0.029661 -0.040838 1.304327 -0.062500 0 0 0 0 0 0 3 406353
-0.002613 0.001265 0.118665 0.155433 0.144961 1.466101 -0.062500 0 0 0 0 0 0 3 407362
-0.002621 0.001259 0.118661 0.072509 0.077863 1.397793 -0.062500 0 0 0 0 0 0 3 408364
-0.002624 0.001256 0.118660 0.015561 0.028702 1.361767 -0.062500 0 0 0 0 0 0 3 409349
-0.002626 0.001254 0.118660 -0.014764 0.002689 1.348076 -0.062500 0 0 0 0 0 0 3 410366
-0.002646 0.001258 0.118669 0.214005 -0.068817 1.207045 -0.062500 0 0 0 0 0 0 3 411366
-0.002656 0.001260 0.118672 0.107237 -0.051454 1.272221 -0.062500 0 0 0 0 0 0 3 412358
-0.002661 0.001260 0.118674 0.032554 -0.037817 1.306057 -0.062500 0 0 0 0 0 0 3 413331
-0.002663 0.001261 0.118674 -0.006635 -0.030604 1.318859 -0.062500 0 0 0 0 0 0 3 414363
-0.002664 0.001261 0.118674 -0.026295 -0.027017 1.323395 -0.062500 0 0 0 0 0 0 3 415360
-0.002665 0.001261 0.118674 -0.036111 -0.025224 1.324967 -0.062500 0 0 0 0 0 0 3 416359
-0.002678 0.001248 0.118664 0.122738 0.152789 1.474446 -0.062500 0 0 0 0 0 0 3 417359
-0.002684 0.001241 0.118660 0.056242 0.081753 1.401621 -0.062500 0 0 0 0 0 0 3 418363
-0.002706 0.001242 0.118668 0.251820 -0.027777 1.228022 -0.062500 0 0 0 0 0 0 3 419364
-0.002717 0.001243 0.118671 0.126518 -0.030867 1.280557 -0.062500 0 0 0 0 0 0 3 420362
-0.002723 0.001243 0.118672 0.042266 -0.027536 1.309887 -0.062500 0 0 0 0 0 0 3 421358
-0.002726 0.001243 0.118673 -0.001746 -0.025482 1.321125 -0.062500 0 0 0 0 0 0 3 422361
-0.002727 0.001243 0.118673 -0.023845 -0.024457 1.325107 -0.062500 0 0 0 0 0 0 3 423330
-0.002728 0.001243 0.118673 -0.034890 -0.023946 1.326496 -0.062500 0 0 0 0 0 0 3 424359
-0.002728 0.001243 0.118673 -0.040391 -0.023712 1.326978 -0.062500 0 0 0 0 0 0 3 425361
-0.002728 0.001243 0.118673 -0.043125 -0.023585 1.327142 -0.062500 0 0 0 0 0 0 3 426358
-0.002728 0.001243 0.118673 -0.044510 -0.023522 1.327193 -0.062500 0 0 0 0 0 0 3 427361
-0.002760 0.001234 0.118672 0.362923 0.095110 1.340493 -0.062500 0 0 0 0 0 0 3 428359
-0.002775 0.001229 0.118671 0.195200 0.044246 1.334135 -0.062500 0 0 0 0 0 0 3 429360
-0.002783 0.001227 0.118671 0.076667 0.009861 1.330740 -0.062500 0 0 0 0 0 0 3 430359
-0.002787 0.001226 0.118671 0.013681 -0.008363 1.329428 -0.062500 0 0 0 0 0 0 3 431360
-0.002789 0.001225 0.118671 -0.018182 -0.017582 1.328954 -0.062500 0 0 0 0 0 0 3 432359
-0.002790 0.001225 0.118671 -0.034147 -0.022202 1.328787 -0.062500 0 0 0 0 0 0 3 433346
-0.002791 0.001225 0.118671 -0.042152 -0.024503 1.328725 -0.062500 0 0 0 0 0 0 3 434334
-0.002810 0.001229 0.118681 0.198491 -0.084112 1.193078 -0.062500 0 0 0 0 0 0 3 435358
-0.002819 0.001232 0.118684 0.097268 -0.060795 1.259649 -0.062500 0 0 0 0 0 0 3 436427
-0.002824 0.001233 0.118685 0.025400 -0.044153 1.293929 -0.062500 0 0 0 0 0 0 3 437428
-0.002826 0.001233 0.118686 -0.012357 -0.035461 1.306889 -0.062500 0 0 0 0 0 0 3 438425
-0.002827 0.001233 0.118686 -0.031307 -0.031114 1.311469 -0.062500 0 0 0 0 0 0 3 439442
-0.002828 0.001234 0.118686 -0.040762 -0.028960 1.313075 -0.062500 0 0 0 0 0 0 3 440427
-0.002828 0.001234 0.118686 -0.045462 -0.027876 1.313621 -0.062500 0 0 0 0 0 0 3 441426
-0.002860 0.001225 0.118685 0.360405 0.091147 1.327669 -0.062500 0 0 0 0 0 0 3 442417
-0.002875 0.001220 0.118685 0.196089 0.043924 1.321080 -0.062500 0 0 0 0 0 0 3 443466
-0.002883 0.001218 0.118685 0.077119 0.009704 1.317561 -0.062500 0 0 0 0 0 0 3 444414
-0.002887 0.001217 0.118685 0.013926 -0.008443 1.316202 -0.062500 0 0 0 0 0 0 3 445428
-0.002889 0.001216 0.118685 -0.018066 -0.017623 1.315705 -0.062500 0 0 0 0 0 0 3 446434
-0.002890 0.001216 0.118685 -0.034096 -0.022214 1.315536 -0.062500 0 0 0 0 0 0 3 447446
-0.002891 0.001216 0.118685 -0.042118 -0.024519 1.315478 -0.062500 0 0 0 0 0 0 3 448426
-0.002891 0.001216 0.118685 -0.046141 -0.025669 1.315457 -0.062500 0 0 0 0 0 0 3 449423
-0.002910 0.001220 0.118694 0.196749 -0.084726 1.180158 -0.062500 0 0 0 0 0 0 3 450430
-0.002919 0.001222 0.118698 0.096391 -0.061115 1.246548 -0.062500 0 0 0 0 0 0 3 451452
-0.002924 0.001223 0.118699 0.024942 -0.044326 1.280757 -0.062500 0 0 0 0 0 0 3 452424
-0.002926 0.001224 0.118699 -0.012600 -0.035550 1.293684 -0.062500 0 0 0 0 0 0 3 453424
-0.002927 0.001224 0.118699 -0.031428 -0.031147 1.298258 -0.062500 0 0 0 0 0 0 3 454425
-0.002928 0.001224 0.118699 -0.040806 -0.028972 1.299849 -0.062500 0 0 0 0 0 0 3 455460
-0.002928 0.001224 0.118699 -0.045490 -0.027888 1.300402 -0.062500 0 0 0 0 0 0 3 456424
-0.002928 0.001224 0.118699 -0.047826 -0.027359 1.300587 -0.062500 0 0 0 0 0 0 3 457408
-0.002947 0.001229 0.118709 0.196022 -0.085596 1.165503 -0.062500 0 0 0 0 0 0 3 458423
-0.002957 0.001231 0.118712 0.096031 -0.061546 1.231851 -0.062500 0 0 0 0 0 0 3 459422
-0.002961 0.001232 0.118713 0.024754 -0.044534 1.266028 -0.062500 0 0 0 0 0 0 3 460422
-0.002964 0.001233 0.118714 -0.012697 -0.035643 1.278950 -0.062500 0 0 0 0 0 0 3 461408
-0.002965 0.001233 0.118714 -0.031483 -0.031216 1.283518 -0.062500 0 0 0 0 0 0 3 462422
-0.002965 0.001233 0.118714 -0.040839 -0.029002 1.285117 -0.062500 0 0 0 0 0 0 3 463441
-0.002966 0.001233 0.118714 -0.045514 -0.027907 1.285656 -0.062500 0 0 0 0 0 0 3 464424
-0.002966 0.001233 0.118714 -0.047834 -0.027359 1.285852 -0.062500 0 0 0 0 0 0 3 465409
-0.002966 0.001233 0.118714 -0.048991 -0.027086 1.285914 -0.062500 0 0 0 0 0 0 3 466423
-0.002985 0.001238 0.118724 0.187033 -0.088915 1.150926 -0.062500 0 0 0 0 0 0 3 467473
-0.002994 0.001240 0.118727 0.087262 -0.064898 1.217185 -0.062500 0 0 0 0 0 0 3 468343
-0.002999 0.001241 0.118728 0.016074 -0.047926 1.251326 -0.062500 0 0 0 0 0 0 3 469351
-0.003001 0.001242 0.118729 -0.021294 -0.039046 1.264232 -0.062500 0 0 0 0 0 0 3 470342
-0.003002 0.001242 0.118729 -0.040056 -0.034625 1.268798 -0.062500 0 0 0 0 0 0 3 471353
-0.003003 0.001242 0.118729 -0.049401 -0.032413 1.270387 -0.062500 0 0 0 0 0 0 3 472343
-0.003003 0.001242 0.118729 -0.054046 -0.031314 1.270937 -0.062500 0 0 0 0 0 0 3 473351
-0.003003 0.001242 0.118729 -0.056382 -0.030772 1.271133 -0.062500 0 0 0 0 0 0 3 474342
-0.003003 0.001242 0.118729 -0.057530 -0.030502 1.271188 -0.062500 0 0 0 0 0 0 3 475351
-0.003003 0.001242 0.118729 -0.058118 -0.030363 1.271211 -0.062500 0 0 0 0 0 0 3 476342
-0.003003 0.001242 0.118729 -0.058403 -0.030296 1.271216 -0.062500 0 0 0 0 0 0 3 477355
-0.003022 0.001247 0.118738 0.186715 -0.088838 1.136358 -0.062500 0 0 0 0 0 0 3 478358
-0.003032 0.001249 0.118742 0.087089 -0.064867 1.202528 -0.062500 0 0 0 0 0 0 3 479360
-0.003036 0.001250 0.118743 0.016006 -0.047911 1.236633 -0.062500 0 0 0 0 0 0 3 480355
-0.003038 0.001250 0.118743 -0.021350 -0.039044 1.249521 -0.062500 0 0 0 0 0 0 3 481342
-0.003040 0.001251 0.118743 -0.040085 -0.034619 1.254091 -0.062500 0 0 0 0 0 0 3 482350
-0.003040 0.001251 0.118743 -0.049411 -0.032401 1.255678 -0.062500 0 0 0 0 0 0 3 483343
-0.003040 0.001251 0.118743 -0.054060 -0.031320 1.256226 -0.062500 0 0 0 0 0 0 3 484347
-0.003041 0.001251 0.118743 -0.056378 -0.030774 1.256421 -0.062500 0 0 0 0 0 0 3 485347
-0.003041 0.001251 0.118743 -0.057536 -0.030500 1.256482 -0.062500 0 0 0 0 0 0 3 486347
-0.003041 0.001251 0.118743 -0.058114 -0.030364 1.256499 -0.062500 0 0 0 0 0 0 3 487347
-0.003041 0.001251 0.118743 -0.058409 -0.030294 1.256510 -0.062500 0 0 0 0 0 0 3 488331
-0.003041 0.001251 0.118743 -0.058551 -0.030261 1.256512 -0.062500 0 0 0 0 0 0 3 489345
-0.003041 0.001251 0.118743 -0.058610 -0.030246 1.256517 -0.062500 0 0 0 0 0 0 3 490349
-0.003041 0.001251 0.118743 -0.058658 -0.030245 1.256509 -0.062500 0 0 0 0 0 0 3 491345
-0.003041 0.001251 0.118743 -0.058674 -0.030243 1.256514 -0.062500 0 0 0 0 0 0 3 492347
-0.003041 0.001251 0.118743 -0.058683 -0.030220 1.256520 -0.062500 0 0 0 0 0 0 3 493346
-0.003041 0.001251 0.118743 -0.058691 -0.030227 1.256515 -0.062500 0 0 0 0 0 0 3 494336
-0.003041 0.001251 0.118743 -0.058689 -0.030238 1.256521 -0.062500 0 0 0 0 0 0 3 495333
-0.003041 0.001251 0.118743 -0.058692 -0.030228 1.256515 -0.062500 0 0 0 0 0 0 3 496351
-0.003041 0.001251 0.118743 -0.058692 -0.030227 1.256514 -0.062500 0 0 0 0 0 0 3 497341
-0.003041 0.001251 0.118743 -0.058692 -0.030227 1.256514 -0.062500 0 0 0 0 0 0 3 498345
-0.003041 0.001251 0.118743 -0.058692 -0.030227 1.256514 -0.062500 0 0 0 0 0 0 3 499345
-0.003041 0.001251 0.118743 -0.058689 -0.030238 1.256521 -0.062500 0 0 0 0 0 0 3 500345
-0.003041 0.001251 0.118743 -0.058692 -0.030228 1.256515 -0.062500 0 0 0 0 0 0 3 501349
-0.003041 0.001251 0.118743 -0.058692 -0.030227 1.256514 -0.062500 0 0 0 0 0 0 3 502347
-0.003041 0.001251 0.118743 -0.058692 -0.030227 1.256514 -0.062500 0 0 0 0 0 0 3 503347
-0.003041 0.001251 0.118743 -0.058689 -0.030238 1.256521 -0.062500 0 0 0 0 0 0 3 504345
-0.003041 0.001251 0.118743 -0.058692 -0.030228 1.256515 -0.062500 0 0 0 0 0 0 3 505346
-0.003041 0.001251 0.118743 -0.058692 -0.030227 1.256514 -0.062500 0 0 0 0 0 0 3 506346
-0.003060 0.001256 0.118753 0.186699 -0.088823 1.121780 -0.062500 0 0 0 0 0 0 3 507346
-0.003069 0.001258 0.118756 0.087081 -0.064874 1.187889 -0.062500 0 0 0 0 0 0 3 508345
-0.003074 0.001259 0.118758 0.015989 -0.047908 1.221957 -0.062500 0 0 0 0 0 0 3 509347
-0.003076 0.001259 0.118758 -0.021358 -0.039042 1.234833 -0.062500 0 0 0 0 0 0 3 510343
-0.003077 0.001260 0.118758 -0.040079 -0.034610 1.239395 -0.062500 0 0 0 0 0 0 3 511346
-0.003078 0.001260 0.118758 -0.049411 -0.032410 1.240976 -0.062500 0 0 0 0 0 0 3 512346
-0.003078 0.001260 0.118758 -0.054068 -0.031309 1.241528 -0.062500 0 0 0 0 0 0 3 513345
-0.003078 0.001260 0.118758 -0.056374 -0.030774 1.241722 -0.062500 0 0 0 0 0 0 3 514345
-0.003078 0.001260 0.118758 -0.057542 -0.030499 1.241789 -0.062500 0 0 0 0 0 0 3 515346
-0.003078 0.001260 0.118758 -0.058121 -0.030362 1.241807 -0.062500 0 0 0 0 0 0 3 516345
-0.003078 0.001260 0.118758 -0.058405 -0.030295 1.241812 -0.062500 0 0 0 0 0 0 3 517345
-0.003078 0.001260 0.118758 -0.058543 -0.030273 1.241820 -0.062500 0 0 0 0 0 0 3 518354
-0.003078 0.001260 0.118758 -0.058624 -0.030254 1.241818 -0.062500 0 0 0 0 0 0 3 519343
-0.003078 0.001260 0.118758 -0.058658 -0.030236 1.241823 -0.062500 0 0 0 0 0 0 3 520421
-0.003078 0.001260 0.118758 -0.058672 -0.030232 1.241810 -0.062500 0 0 0 0 0 0 3 521434
-0.003078 0.001260 0.118758 -0.058685 -0.030229 1.241814 -0.062500 0 0 0 0 0 0 3 522423
-0.003078 0.001260 0.118758 -0.058683 -0.030239 1.241821 -0.062500 0 0 0 0 0 0 3 523440
-0.003078 0.001260 0.118758 -0.058686 -0.030230 1.241815 -0.062500 0 0 0 0 0 0 3 524423
-0.003078 0.001260 0.118758 -0.058698 -0.030226 1.241821 -0.062500 0 0 0 0 0 0 3 525421
-0.003078 0.001260 0.118758 -0.058688 -0.030228 1.241815 -0.062500 0 0 0 0 0 0 3 526434
-0.003078 0.001260 0.118758 -0.058695 -0.030237 1.241828 -0.062500 0 0 0 0 0 0 3 527465
-0.003078 0.001260 0.118758 -0.058687 -0.030229 1.241816 -0.062500 0 0 0 0 0 0 3 528422
-0.003078 0.001260 0.118758 -0.058698 -0.030226 1.241821 -0.062500 0 0 0 0 0 0 3 529422
-0.003078 0.001260 0.118758 -0.058688 -0.030228 1.241815 -0.062500 0 0 0 0 0 0 3 530426
-0.003078 0.001260 0.118758 -0.058687 -0.030229 1.241814 -0.062500 0 0 0 0 0 0 3 531452
-0.003078 0.001260 0.118758 -0.058695 -0.030237 1.241828 -0.062500 0 0 0 0 0 0 3 532422
-0.003078 0.001260 0.118758 -0.058687 -0.030229 1.241816 -0.062500 0 0 0 0 0 0 3 533406
-0.003078 0.001260 0.118758 -0.058698 -0.030226 1.241821 -0.062500 0 0 0 0 0 0 3 534419
-0.003078 0.001260 0.118758 -0.058688 -0.030228 1.241815 -0.062500 0 0 0 0 0 0 3 535440
-0.003078 0.001260 0.118758 -0.058684 -0.030239 1.241822 -0.062500 0 0 0 0 0 0 3 536407
-0.003078 0.001260 0.118758 -0.058698 -0.030227 1.241822 -0.062500 0 0 0 0 0 0 3 537419
-0.003078 0.001260 0.118758 -0.058688 -0.030228 1.241815 -0.062500 0 0 0 0 0 0 3 538406
-0.003078 0.001260 0.118758 -0.058698 -0.030226 1.241821 -0.062500 0 0 0 0 0 0 3 539462
-0.003078 0.001260 0.118758 -0.058688 -0.030228 1.241815 -0.062500 0 0 0 0 0 0 3 540408
-0.003078 0.001260 0.118758 -0.058695 -0.030237 1.241828 -0.062500 0 0 0 0 0 0 3 541421
-0.003078 0.001260 0.118758 -0.058687 -0.030229 1.241816 -0.062500 0 0 0 0 0 0 3 542405
-0.003078 0.001260 0.118758 -0.058687 -0.030229 1.241815 -0.062500 0 0 0 0 0 0 3 543434
-0.003078 0.001260 0.118758 -0.058698 -0.030226 1.241821 -0.062500 0 0 0 0 0 0 3 544405
-0.003078 0.001260 0.118758 -0.058688 -0.030228 1.241815 -0.062500 0 0 0 0 0 0 3 545419
-0.003078 0.001260 0.118758 -0.058695 -0.030237 1.241828 -0.062500 0 0 0 0 0 0 3 546405
-0.003078 0.001260 0.118758 -0.058687 -0.030229 1.241816 -0.062500 0 0 0 0 0 0 3 547437
-0.003078 0.001260 0.118758 -0.058687 -0.030229 1.241815 -0.062500 0 0 0 0 0 0 3 548404
-0.003078 0.001260 0.118758 -0.058698 -0.030226 1.241821 -0.062500 0 0 0 0 0 0 3 549421
-0.003078 0.001260 0.118758 -0.058685 -0.030239 1.241822 -0.062500 0 0 0 0 0 0 3 550406
-0.003078 0.001260 0.118758 -0.058698 -0.030227 1.241822 -0.062500 0 0 0 0 0 0 3 551441
-0.003078 0.001260 0.118758 -0.058688 -0.030228 1.241816 -0.062500 0 0 0 0 0 0 3 552350
-0.003078 0.001260 0.118758 -0.058687 -0.030229 1.241815 -0.062500 0 0 0 0 0 0 3 553340
-0.003078 0.001260 0.118758 -0.058698 -0.030226 1.241821 -0.062500 0 0 0 0 0 0 3 554350
-0.003078 0.001260 0.118758 -0.058685 -0.030239 1.241822 -0.062500 0 0 0 0 0 0 3 555340
-0.003078 0.001260 0.118758 -0.058698 -0.030227 1.241822 -0.062500 0 0 0 0 0 0 3 556422
-0.003078 0.001260 0.118758 -0.058688 -0.030228 1.241816 -0.062500 0 0 0 0 0 0 3 557350
-0.003078 0.001260 0.118758 -0.058687 -0.030229 1.241815 -0.062500 0 0 0 0 0 0 3 558345
-0.003078 0.001260 0.118758 -0.058695 -0.030237 1.241828 -0.062500 0 0 0 0 0 0 3 559352
-0.003078 0.001260 0.118758 -0.058687 -0.030229 1.241816 -0.062500 0 0 0 0 0 0 3 560357
-0.003078 0.001260 0.118758 -0.058698 -0.030226 1.241821 -0.062500 0 0 0 0 0 0 3 561355
-0.003078 0.001260 0.118758 -0.058688 -0.030228 1.241815 -0.062500 0 0 0 0 0 0 3 562354
-0.003078 0.001260 0.118758 -0.058698 -0.030226 1.241821 -0.062500 0 0 0 0 0 0 3 563335
-0.003078 0.001260 0.118758 -0.058685 -0.030239 1.241822 -0.062500 0 0 0 0 0 0 3 564350
-0.003078 0.001260 0.118758 -0.058686 -0.030230 1.241816 -0.062500 0 0 0 0 0 0 3 565339
-0.003083 0.001278 0.118747 0.010880 -0.259742 1.394618 -0.062500 0 0 0 0 0 0 3 566351
-0.003086 0.001286 0.118743 -0.013821 -0.168513 1.319758 -0.062500 0 0 0 0 0 0 3 567345
-0.003087 0.001291 0.118742 -0.033066 -0.101942 1.281093 -0.062500 0 0 0 0 0 0 3 568343
-0.003088 0.001293 0.118742 -0.043770 -0.066420 1.266459 -0.062500 0 0 0 0 0 0 3 569343
-0.003088 0.001294 0.118742 -0.049375 -0.048403 1.261263 -0.062500 0 0 0 0 0 0 3 570343
-0.003089 0.001295 0.118742 -0.052241 -0.039346 1.259459 -0.062500 0 0 0 0 0 0 3 571344
-0.003089 0.001295 0.118742 -0.053703 -0.034796 1.258829 -0.062500 0 0 0 0 0 0 3 572343
-0.003089 0.001295 0.118742 -0.054435 -0.032534 1.258616 -0.062500 0 0 0 0 0 0 3 573342
-0.003089 0.001295 0.118742 -0.054799 -0.031395 1.258537 -0.062500 0 0 0 0 0 0 3 574336
-0.003089 0.001295 0.118741 -0.054996 -0.030831 1.258517 -0.062500 0 0 0 0 0 0 3 575334
-0.003089 0.001295 0.118741 -0.055086 -0.030546 1.258508 -0.062500 0 0 0 0 0 0 3 576331
-0.003089 0.001295 0.118741 -0.055143 -0.030396 1.258497 -0.062500 0 0 0 0 0 0 3 577348
-0.003089 0.001295 0.118741 -0.055146 -0.030321 1.258501 -0.062500 0 0 0 0 0 0 3 578345
-0.003089 0.001295 0.118741 -0.055173 -0.030297 1.258507 -0.062500 0 0 0 0 0 0 3 579342
-0.003089 0.001295 0.118741 -0.055178 -0.030284 1.258501 -0.062500 0 0 0 0 0 0 3 580344
-0.003089 0.001295 0.118741 -0.055174 -0.030264 1.258500 -0.062500 0 0 0 0 0 0 3 581343
-0.003089 0.001295 0.118741 -0.055174 -0.030262 1.258500 -0.062500 0 0 0 0 0 0 3 582343
-0.003089 0.001295 0.118741 -0.055174 -0.030262 1.258500 -0.062500 0 0 0 0 0 0 3 583342
-0.003089 0.001295 0.118741 -0.055185 -0.030259 1.258506 -0.062500 0 0 0 0 0 0 3 584344
-0.003089 0.001295 0.118741 -0.055175 -0.030261 1.258501 -0.062500 0 0 0 0 0 0 3 585346
-0.003089 0.001295 0.118741 -0.055174 -0.030262 1.258500 -0.062500 0 0 0 0 0 0 3 586344
-0.003089 0.001295 0.118741 -0.055189 -0.030248 1.258499 -0.062500 0 0 0 0 0 0 3 587344
-0.003089 0.001295 0.118741 -0.055175 -0.030260 1.258500 -0.062500 0 0 0 0 0 0 3 588342
-0.003089 0.001295 0.118741 -0.055186 -0.030259 1.258506 -0.062500 0 0 0 0 0 0 3 589328
-0.003089 0.001295 0.118741 -0.055175 -0.030261 1.258501 -0.062500 0 0 0 0 0 0 3 590345
-0.003089 0.001295 0.118741 -0.055186 -0.030259 1.258506 -0.062500 0 0 0 0 0 0 3 591343
-0.003089 0.001295 0.118741 -0.055178 -0.030251 1.258494 -0.062500 0 0 0 0 0 0 3 592342
-0.003089 0.001295 0.118741 -0.055174 -0.030261 1.258499 -0.062500 0 0 0 0 0 0 3 593343
-0.003089 0.001295 0.118741 -0.055185 -0.030259 1.258506 -0.062500 0 0 0 0 0 0 3 594342
-0.003089 0.001295 0.118741 -0.055175 -0.030261 1.258501 -0.062500 0 0 0 0 0 0 3 595343
-0.003089 0.001295 0.118741 -0.055189 -0.030248 1.258499 -0.062500 0 0 0 0 0 0 3 596342
-0.003089 0.001295 0.118741 -0.055175 -0.030260 1.258500 -0.062500 0 0 0 0 0 0 3 597342
-0.003089 0.001295 0.118741 -0.055174 -0.030262 1.258500 -0.062500 0 0 0 0 0 0 3 598335
-0.003089 0.001295 0.118741 -0.055185 -0.030259 1.258506 -0.062500 0 0 0 0 0 0 3 599350
-0.003089 0.001295 0.118741 -0.055175 -0.030261 1.258501 -0.062500 0 0 0 0 0 0 3 600409
-0.003089 0.001295 0.118741 -0.055189 -0.030248 1.258499 -0.062500 0 0 0 0 0 0 3 601419
-0.003089 0.001295 0.118741 -0.055175 -0.030260 1.258500 -0.062500 0 0 0 0 0 0 3 602418
-0.003089 0.001295 0.118741 -0.055174 -0.030262 1.258500 -0.062500 0 0 0 0 0 0 3 603439
-0.003089 0.001295 0.118741 -0.055185 -0.030259 1.258506 -0.062500 0 0 0 0 0 0 3 604419
-0.003089 0.001295 0.118741 -0.055175 -0.030261 1.258501 -0.062500 0 0 0 0 0 0 3 605423
-0.003089 0.001295 0.118741 -0.055189 -0.030248 1.258499 -0.062500 0 0 0 0 0 0 3 606421
-0.003089 0.001295 0.118741 -0.055175 -0.030260 1.258500 -0.062500 0 0 0 0 0 0 3 607440
-0.003089 0.001295 0.118741 -0.055186 -0.030259 1.258506 -0.062500 0 0 0 0 0 0 3 608419
-0.003089 0.001295 0.118741 -0.055175 -0.030261 1.258501 -0.062500 0 0 0 0 0 0 3 609419
-0.003089 0.001295 0.118741 -0.055174 -0.030262 1.258500 -0.062500 0 0 0 0 0 0 3 610420
-0.003089 0.001295 0.118741 -0.055189 -0.030248 1.258499 -0.062500 0 0 0 0 0 0 3 611456
-0.003089 0.001295 0.118741 -0.055175 -0.030260 1.258500 -0.062500 0 0 0 0 0 0 3 612420
-0.003089 0.001295 0.118741 -0.055186 -0.030259 1.258506 -0.062500 0 0 0 0 0 0 3 613404
-0.003089 0.001295 0.118741 -0.055175 -0.030261 1.258501 -0.062500 0 0 0 0 0 0 3 614418
-0.003089 0.001295 0.118741 -0.055174 -0.030262 1.258500 -0.062500 0 0 0 0 0 0 3 615419
-0.003089 0.001295 0.118741 -0.055189 -0.030248 1.258499 -0.062500 0 0 0 0 0 0 3 616418
-0.003089 0.001295 0.118741 -0.055175 -0.030260 1.258500 -0.062500 0 0 0 0 0 0 3 617629
-0.003089 0.001295 0.118741 -0.055186 -0.030259 1.258506 -0.062500 0 0 0 0 0 0 3 618405
-0.003089 0.001295 0.118741 -0.055175 -0.030261 1.258501 -0.062500 0 0 0 0 0 0 3 619435
-0.003089 0.001295 0.118741 -0.055174 -0.030262 1.258500 -0.062500 0 0 0 0 0 0 3 620403
-0.003089 0.001295 0.118741 -0.055189 -0.030248 1.258499 -0.062500 0 0 0 0 0 0 3 621417
-0.003089 0.001295 0.118741 -0.055175 -0.030260 1.258500 -0.062500 0 0 0 0 0 0 3 622402
-0.003089 0.001295 0.118741 -0.055186 -0.030259 1.258506 -0.062500 0 0 0 0 0 0 3 623458
-0.003089 0.001295 0.118741 -0.055175 -0.030261 1.258501 -0.062500 0 0 0 0 0 0 3 624338
-0.003089 0.001295 0.118741 -0.055177 -0.030251 1.258493 -0.062500 0 0 0 0 0 0 3 625347
-0.003089 0.001295 0.118741 -0.055186 -0.030258 1.258505 -0.062500 0 0 0 0 0 0 3 626338
-0.003089 0.001295 0.118741 -0.055175 -0.030261 1.258501 -0.062500 0 0 0 0 0 0 3 627347
-0.003089 0.001295 0.118741 -0.055186 -0.030259 1.258506 -0.062500 0 0 0 0 0 0 3 628337
-0.003089 0.001295 0.118741 -0.055175 -0.030261 1.258501 -0.062500 0 0 0 0 0 0 3 629346
-0.003089 0.001295 0.118741 -0.055189 -0.030248 1.258500 -0.062500 0 0 0 0 0 0 3 630337
-0.003089 0.001295 0.118741 -0.055175 -0.030260 1.258500 -0.062500 0 0 0 0 0 0 3 631345
-0.003089 0.001295 0.118741 -0.055174 -0.030262 1.258500 -0.062500 0 0 0 0 0 0 3 632353
-0.003089 0.001295 0.118741 -0.055185 -0.030259 1.258506 -0.062500 0 0 0 0 0 0 3 633343
-0.003089 0.001295 0.118741 -0.055175 -0.030261 1.258501 -0.062500 0 0 0 0 0 0 3 634332
-0.003089 0.001295 0.118741 -0.055189 -0.030248 1.258500 -0.062500 0 0 0 0 0 0 3 635359
-0.003089 0.001295 0.118741 -0.055175 -0.030260 1.258500 -0.062500 0 0 0 0 0 0 3 636333
-0.003089 0.001295 0.118741 -0.055174 -0.030262 1.258500 -0.062500 0 0 0 0 0 0 3 637351
-0.003089 0.001295 0.118741 -0.055185 -0.030259 1.258506 -0.062500 0 0 0 0 0 0 3 638553
-0.003089 0.001295 0.118741 -0.055175 -0.030261 1.258501 -0.062500 0 0 0 0 0 0 3 639351
-0.003089 0.001295 0.118741 -0.055189 -0.030248 1.258500 -0.062500 0 0 0 0 0 0 3 640354
-0.003089 0.001295 0.118741 -0.055175 -0.030260 1.258500 -0.062500 0 0 0 0 0 0 3 641359
-0.003089 0.001295 0.118741 -0.055174 -0.030262 1.258500 -0.062500 0 0 0 0 0 0 3 642352
-0.003089 0.001295 0.118741 -0.055185 -0.030259 1.258506 -0.062500 0 0 0 0 0 0 3 643352
-0.003089 0.001295 0.118741 -0.055175 -0.030261 1.258501 -0.062500 0 0 0 0 0 0 3 644351
-0.003089 0.001295 0.118741 -0.055189 -0.030248 1.258500 -0.062500 0 0 0 0 0 0 3 645351
-0.003089 0.001295 0.118741 -0.055175 -0.030260 1.258500 -0.062500 0 0 0 0 0 0 3 646351
-0.003089 0.001295 0.118741 -0.055186 -0.030259 1.258507 -0.062500 0 0 0 0 0 0 3 647352
-0.003089 0.001295 0.118741 -0.055175 -0.030261 1.258501 -0.062500 0 0 0 0 0 0 3 648352
-0.003089 0.001295 0.118741 -0.055177 -0.030251 1.258493 -0.062500 0 0 0 0 0 0 3 649334
-0.003089 0.001295 0.118741 -0.055186 -0.030258 1.258506 -0.062500 0 0 0 0 0 0 3 650328
-0.003089 0.001295 0.118741 -0.055175 -0.030261 1.258501 -0.062500 0 0 0 0 0 0 3 651326
-0.003089 0.001295 0.118741 -0.055186 -0.030259 1.258507 -0.062500 0 0 0 0 0 0 3 652353
-0.003089 0.001295 0.118741 -0.055175 -0.030261 1.258501 -0.062500 0 0 0 0 0 0 3 653350
-0.003089 0.001295 0.118741 -0.055177 -0.030251 1.258493 -0.062500 0 0 0 0 0 0 3 654350
-0.003089 0.001295 0.118741 -0.055186 -0.030258 1.258506 -0.062500 0 0 0 0 0 0 3 655322
-0.003089 0.001295 0.118741 -0.055175 -0.030261 1.258501 -0.062500 0 0 0 0 0 0 3 656352
-0.003089 0.001295 0.118741 -0.055186 -0.030259 1.258507 -0.062500 0 0 0 0 0 0 3 657353
-0.003089 0.001295 0.118741 -0.055175 -0.030261 1.258501 -0.062500 0 0 0 0 0 0 3 658350
-0.003089 0.001295 0.118741 -0.055177 -0.030251 1.258493 -0.062500 0 0 0 0 0 0 3 659353
-0.003089 0.001295 0.118741 -0.055186 -0.030258 1.258506 -0.062500 0 0 0 0 0 0 3 660351
-0.003089 0.001295 0.118741 -0.055175 -0.030261 1.258501 -0.062500 0 0 0 0 0 0 3 661351
-0.003089 0.001295 0.118741 -0.055186 -0.030259 1.258507 -0.062500 0 0 0 0 0 0 3 662350
-0.003089 0.001295 0.118741 -0.055175 -0.030261 1.258501 -0.062500 0 0 0 0 0 0 3 663341
-0.003089 0.001295 0.118741 -0.055177 -0.030251 1.258494 -0.062500 0 0 0 0 0 0 3 664351
-0.003089 0.001295 0.118741 -0.055186 -0.030258 1.258506 -0.062500 0 0 0 0 0 0 3 665323
-0.003089 0.001295 0.118741 -0.055175 -0.030261 1.258501 -0.062500 0 0 0 0 0 0 3 666354
-0.003089 0.001295 0.118741 -0.055186 -0.030259 1.258507 -0.062500 0 0 0 0 0 0 3 667345
-0.003089 0.001295 0.118741 -0.055183 -0.030270 1.258494 -0.062500 0 0 0 0 0 0 3 668346
-0.003089 0.001295 0.118741 -0.055189 -0.030249 1.258499 -0.062500 0 0 0 0 0 0 3 669354
-0.003089 0.001295 0.118741 -0.055175 -0.030260 1.258500 -0.062500 0 0 0 0 0 0 3 670350
-0.003089 0.001295 0.118741 -0.055186 -0.030259 1.258506 -0.062500 0 0 0 0 0 0 3 671351
-0.003089 0.001295 0.118741 -0.055175 -0.030261 1.258501 -0.062500 0 0 0 0 0 0 3 672350
-0.003089 0.001295 0.118741 -0.055174 -0.030262 1.258500 -0.062500 0 0 0 0 0 0 3 673333
-0.003089 0.001295 0.118741 -0.055189 -0.030248 1.258499 -0.062500 0 0 0 0 0 0 3 674353
-0.003089 0.001295 0.118741 -0.055175 -0.030260 1.258500 -0.062500 0 0 0 0 0 0 3 675351
-0.003076 0.001309 0.118752 -0.218305 -0.207202 1.108740 -0.062500 0 0 0 0 0 0 3 676352
-0.003070 0.001316 0.118756 -0.154788 -0.135855 1.182193 -0.062500 0 0 0 0 0 0 3 677349
-0.003067 0.001319 0.118757 -0.107382 -0.084562 1.220067 -0.062500 0 0 0 0 0 0 3 678352
-0.003065 0.001321 0.118758 -0.081732 -0.057479 1.234400 -0.062500 0 0 0 0 0 0 3 679352
-0.003064 0.001322 0.118758 -0.068564 -0.043859 1.239464 -0.062500 0 0 0 0 0 0 3 680353
-0.003064 0.001322 0.118758 -0.061910 -0.037037 1.241231 -0.062500 0 0 0 0 0 0 3 681351
-0.003063 0.001322 0.118758 -0.058558 -0.033646 1.241841 -0.062500 0 0 0 0 0 0 3 682351
-0.003063 0.001322 0.118758 -0.056882 -0.031952 1.242048 -0.062500 0 0 0 0 0 0 3 683353
-0.003063 0.001322 0.118758 -0.056026 -0.031109 1.242134 -0.062500 0 0 0 0 0 0 3 684419
-0.003063 0.001322 0.118758 -0.055597 -0.030684 1.242143 -0.062500 0 0 0 0 0 0 3 685424
-0.003063 0.001322 0.118758 -0.055397 -0.030477 1.242160 -0.062500 0 0 0 0 0 0 3 686416
-0.003063 0.001322 0.118758 -0.055282 -0.030358 1.242164 -0.062500 0 0 0 0 0 0 3 687417
-0.003063 0.001322 0.118758 -0.055231 -0.030305 1.242158 -0.062500 0 0 0 0 0 0 3 688413
-0.003063 0.001322 0.118758 -0.055199 -0.030286 1.242165 -0.062500 0 0 0 0 0 0 3 689401
-0.003063 0.001322 0.118758 -0.055199 -0.030273 1.242159 -0.062500 0 0 0 0 0 0 3 690413
-0.003063 0.001322 0.118758 -0.055191 -0.030264 1.242165 -0.062500 0 0 0 0 0 0 3 691415
-0.003063 0.001322 0.118758 -0.055190 -0.030263 1.242165 -0.062500 0 0 0 0 0 0 3 692413
-0.003063 0.001322 0.118758 -0.055179 -0.030265 1.242159 -0.062500 0 0 0 0 0 0 3 693399
-0.003063 0.001322 0.118758 -0.055170 -0.030257 1.242166 -0.062500 0 0 0 0 0 0 3 694415
-0.003063 0.001322 0.118758 -0.055188 -0.030262 1.242166 -0.062500 0 0 0 0 0 0 3 695435
-0.003063 0.001322 0.118758 -0.055179 -0.030265 1.242160 -0.062500 0 0 0 0 0 0 3 696342
-0.003063 0.001322 0.118758 -0.055185 -0.030244 1.242165 -0.062500 0 0 0 0 0 0 3 697335
-0.003063 0.001322 0.118758 -0.055178 -0.030263 1.242159 -0.062500 0 0 0 0 0 0 3 698343
-0.003063 0.001322 0.118758 -0.055170 -0.030257 1.242166 -0.062500 0 0 0 0 0 0 3 699333
-0.003063 0.001322 0.118758 -0.055188 -0.030262 1.242166 -0.062500 0 0 0 0 0 0 3 700344
-0.003063 0.001322 0.118758 -0.055171 -0.030257 1.242166 -0.062500 0 0 0 0 0 0 3 701334
-0.003063 0.001322 0.118758 -0.055180 -0.030254 1.242153 -0.062500 0 0 0 0 0 0 3 702335
-0.003063 0.001322 0.118758 -0.055189 -0.030262 1.242164 -0.062500 0 0 0 0 0 0 3 703344
-0.003063 0.001322 0.118758 -0.055171 -0.030257 1.242166 -0.062500 0 0 0 0 0 0 3 704334
-0.003063 0.001322 0.118758 -0.055188 -0.030262 1.242166 -0.062500 0 0 0 0 0 0 3 705350
-0.003063 0.001322 0.118758 -0.055171 -0.030257 1.242166 -0.062500 0 0 0 0 0 0 3 706340
-0.003063 0.001322 0.118758 -0.055191 -0.030251 1.242159 -0.062500 0 0 0 0 0 0 3 707351
-0.003063 0.001322 0.118758 -0.055179 -0.030264 1.242159 -0.062500 0 0 0 0 0 0 3 708347
-0.003063 0.001322 0.118758 -0.055170 -0.030257 1.242165 -0.062500 0 0 0 0 0 0 3 709343
-0.003063 0.001322 0.118758 -0.055188 -0.030262 1.242166 -0.062500 0 0 0 0 0 0 3 710333
-0.003063 0.001322 0.118758 -0.055171 -0.030257 1.242166 -0.062500 0 0 0 0 0 0 3 711341
-0.003051 0.001336 0.118769 -0.218406 -0.207288 1.092515 -0.062500 0 0 0 0 0 0 3 712351
-0.003044 0.001343 0.118772 -0.154826 -0.135890 1.165927 -0.062500 0 0 0 0 0 0 3 713348
-0.003041 0.001346 0.118773 -0.107399 -0.084579 1.203762 -0.062500 0 0 0 0 0 0 3 714357
-0.003039 0.001348 0.118774 -0.081725 -0.057487 1.218070 -0.062500 0 0 0 0 0 0 3 715355
-0.003039 0.001349 0.118774 -0.068573 -0.043856 1.223135 -0.062500 0 0 0 0 0 0 3 716349
-0.003038 0.001349 0.118774 -0.061913 -0.037053 1.224913 -0.062500 0 0 0 0 0 0 3 717350
-0.003038 0.001349 0.118774 -0.058562 -0.033652 1.225516 -0.062500 0 0 0 0 0 0 3 718351
-0.003038 0.001349 0.118774 -0.056878 -0.031948 1.225728 -0.062500 0 0 0 0 0 0 3 719350
-0.003038 0.001349 0.118774 -0.056021 -0.031105 1.225794 -0.062500 0 0 0 0 0 0 3 720321
-0.003038 0.001349 0.118774 -0.055604 -0.030676 1.225826 -0.062500 0 0 0 0 0 0 3 721350
-0.003038 0.001350 0.118774 -0.055393 -0.030471 1.225840 -0.062500 0 0 0 0 0 0 3 722358
-0.003038 0.001350 0.118774 -0.055285 -0.030361 1.225836 -0.062500 0 0 0 0 0 0 3 723353
-0.003038 0.001350 0.118774 -0.055234 -0.030309 1.225830 -0.062500 0 0 0 0 0 0 3 724424
-0.003038 0.001350 0.118774 -0.055202 -0.030290 1.225837 -0.062500 0 0 0 0 0 0 3 725427
-0.003038 0.001350 0.118774 -0.055195 -0.030269 1.225837 -0.062500 0 0 0 0 0 0 3 726425
-0.003038 0.001350 0.118774 -0.055186 -0.030258 1.225844 -0.062500 0 0 0 0 0 0 3 727432
-0.003038 0.001350 0.118774 -0.055182 -0.030268 1.225832 -0.062500 0 0 0 0 0 0 3 728417
-0.003038 0.001350 0.118774 -0.055185 -0.030258 1.225843 -0.062500 0 0 0 0 0 0 3 729416
-0.003038 0.001350 0.118774 -0.055174 -0.030260 1.225839 -0.062500 0 0 0 0 0 0 3 730415
-0.003038 0.001350 0.118774 -0.055184 -0.030258 1.225845 -0.062500 0 0 0 0 0 0 3 731450
-0.003038 0.001350 0.118774 -0.055174 -0.030260 1.225839 -0.062500 0 0 0 0 0 0 3 732416
-0.003038 0.001350 0.118774 -0.055180 -0.030269 1.225832 -0.062500 0 0 0 0 0 0 3 733417
-0.003038 0.001350 0.118774 -0.055188 -0.030248 1.225837 -0.062500 0 0 0 0 0 0 3 734416
-0.003038 0.001350 0.118774 -0.055174 -0.030259 1.225838 -0.062500 0 0 0 0 0 0 3 735424
-0.003038 0.001350 0.118774 -0.055184 -0.030257 1.225844 -0.062500 0 0 0 0 0 0 3 736424
-0.003038 0.001350 0.118774 -0.055174 -0.030260 1.225839 -0.062500 0 0 0 0 0 0 3 737418
-0.003038 0.001350 0.118774 -0.055184 -0.030258 1.225845 -0.062500 0 0 0 0 0 0 3 738419
-0.003038 0.001350 0.118774 -0.055185 -0.030258 1.225825 -0.062500 0 0 0 0 0 0 3 739437
-0.003038 0.001350 0.118774 -0.055174 -0.030260 1.225837 -0.062500 0 0 0 0 0 0 3 740417
-0.003038 0.001350 0.118774 -0.055184 -0.030258 1.225844 -0.062500 0 0 0 0 0 0 3 741415
-0.003038 0.001350 0.118774 -0.055174 -0.030260 1.225839 -0.062500 0 0 0 0 0 0 3 742416
-0.003025 0.001363 0.118785 -0.218495 -0.207388 1.076324 -0.062500 0 0 0 0 0 0 3 743450
-0.003019 0.001370 0.118789 -0.154882 -0.135933 1.149655 -0.062500 0 0 0 0 0 0 3 744416
-0.003015 0.001373 0.118790 -0.107420 -0.084585 1.187460 -0.062500 0 0 0 0 0 0 3 745417
-0.003014 0.001375 0.118790 -0.081727 -0.057502 1.201765 -0.062500 0 0 0 0 0 0 3 746408
-0.003013 0.001376 0.118790 -0.068573 -0.043856 1.206836 -0.062500 0 0 0 0 0 0 3 747685
-0.003013 0.001376 0.118790 -0.061910 -0.037050 1.208590 -0.062500 0 0 0 0 0 0 3 748410
-0.003012 0.001376 0.118790 -0.058558 -0.033647 1.209209 -0.062500 0 0 0 0 0 0 3 749421
-0.003012 0.001377 0.118790 -0.056870 -0.031954 1.209408 -0.062500 0 0 0 0 0 0 3 750421
-0.003012 0.001377 0.118790 -0.056028 -0.031098 1.209492 -0.062500 0 0 0 0 0 0 3 751437
-0.003012 0.001377 0.118790 -0.055608 -0.030679 1.209513 -0.062500 0 0 0 0 0 0 3 752413
-0.003012 0.001377 0.118790 -0.055397 -0.030475 1.209525 -0.062500 0 0 0 0 0 0 3 753417
-0.003012 0.001377 0.118790 -0.055289 -0.030365 1.209521 -0.062500 0 0 0 0 0 0 3 754416
-0.003012 0.001377 0.118790 -0.055230 -0.030304 1.209522 -0.062500 0 0 0 0 0 0 3 755462
-0.003012 0.001377 0.118790 -0.055198 -0.030285 1.209529 -0.062500 0 0 0 0 0 0 3 756416
-0.003012 0.001377 0.118790 -0.055198 -0.030272 1.209523 -0.062500 0 0 0 0 0 0 3 757416
-0.003012 0.001377 0.118790 -0.055190 -0.030262 1.209529 -0.062500 0 0 0 0 0 0 3 758415
-0.003012 0.001377 0.118790 -0.055178 -0.030264 1.209523 -0.062500 0 0 0 0 0 0 3 759451
-0.003012 0.001377 0.118790 -0.055188 -0.030261 1.209529 -0.062500 0 0 0 0 0 0 3 760416
-0.003012 0.001377 0.118790 -0.055177 -0.030264 1.209524 -0.062500 0 0 0 0 0 0 3 761400
-0.003012 0.001377 0.118790 -0.055176 -0.030264 1.209523 -0.062500 0 0 0 0 0 0 3 762413
-0.003012 0.001377 0.118790 -0.055188 -0.030261 1.209529 -0.062500 0 0 0 0 0 0 3 763415
-0.003012 0.001377 0.118790 -0.055170 -0.030256 1.209530 -0.062500 0 0 0 0 0 0 3 764413
-0.003012 0.001377 0.118790 -0.055190 -0.030250 1.209523 -0.062500 0 0 0 0 0 0 3 765399
-0.003012 0.001377 0.118790 -0.055178 -0.030263 1.209523 -0.062500 0 0 0 0 0 0 3 766413
-0.003012 0.001377 0.118790 -0.055176 -0.030264 1.209523 -0.062500 0 0 0 0 0 0 3 767440
-0.003000 0.001390 0.118801 -0.218586 -0.207478 1.060138 -0.062500 0 0 0 0 0 0 3 768412
-0.002993 0.001397 0.118805 -0.154918 -0.135969 1.133395 -0.062500 0 0 0 0 0 0 3 769412
-0.002990 0.001400 0.118806 -0.107434 -0.084612 1.171185 -0.062500 0 0 0 0 0 0 3 770399
-0.002988 0.001402 0.118807 -0.081743 -0.057505 1.185473 -0.062500 0 0 0 0 0 0 3 771429
-0.002987 0.001403 0.118807 -0.068573 -0.043855 1.190528 -0.062500 0 0 0 0 0 0 3 772401
-0.002987 0.001403 0.118807 -0.061907 -0.037047 1.192298 -0.062500 0 0 0 0 0 0 3 773414
-0.002987 0.001404 0.118807 -0.058562 -0.033651 1.192909 -0.062500 0 0 0 0 0 0 3 774397
-0.002987 0.001404 0.118807 -0.056866 -0.031950 1.193114 -0.062500 0 0 0 0 0 0 3 775431
-0.002987 0.001404 0.118807 -0.056031 -0.031101 1.193190 -0.062500 0 0 0 0 0 0 3 776399
-0.002987 0.001404 0.118807 -0.055612 -0.030683 1.193210 -0.062500 0 0 0 0 0 0 3 777614
-0.002992 0.001421 0.118796 0.010725 -0.259731 1.346396 -0.062500 0 0 0 0 0 0 3 778399
-0.002994 0.001430 0.118792 -0.013941 -0.168555 1.271360 -0.062500 0 0 0 0 0 0 3 779457
-0.002996 0.001435 0.118791 -0.033152 -0.102000 1.232607 -0.062500 0 0 0 0 0 0 3 780334
-0.002996 0.001437 0.118790 -0.043821 -0.066462 1.217929 -0.062500 0 0 0 0 0 0 3 781342
-0.002997 0.001438 0.118790 -0.049384 -0.048426 1.212722 -0.062500 0 0 0 0 0 0 3 782333
-0.002997 0.001439 0.118790 -0.052259 -0.039356 1.210905 -0.062500 0 0 0 0 0 0 3 783339
-0.002985 0.001453 0.118801 -0.217195 -0.212162 1.061077 -0.062500 0 0 0 0 0 0 3 784334
-0.002978 0.001459 0.118804 -0.146924 -0.134796 1.134035 -0.062500 0 0 0 0 0 0 3 785328
-0.002975 0.001463 0.118806 -0.099794 -0.082249 1.171693 -0.062500 0 0 0 0 0 0 3 786340
-0.002973 0.001465 0.118806 -0.074274 -0.054577 1.185934 -0.062500 0 0 0 0 0 0 3 787342
-0.002972 0.001465 0.118806 -0.061204 -0.040655 1.190993 -0.062500 0 0 0 0 0 0 3 788341
-0.002972 0.001466 0.118806 -0.054583 -0.033699 1.192740 -0.062500 0 0 0 0 0 0 3 789344
-0.002972 0.001466 0.118806 -0.051239 -0.030228 1.193352 -0.062500 0 0 0 0 0 0 3 790329
-0.002972 0.001466 0.118806 -0.049576 -0.028482 1.193567 -0.062500 0 0 0 0 0 0 3 791343
-0.002959 0.001480 0.118817 -0.212318 -0.205057 1.044543 -0.062500 0 0 0 0 0 0 3 792323
-0.002953 0.001487 0.118821 -0.148143 -0.133002 1.117692 -0.062500 0 0 0 0 0 0 3 793344
-0.002949 0.001490 0.118822 -0.099953 -0.078700 1.155397 -0.062500 0 0 0 0 0 0 3 794320
-0.002948 0.001492 0.118822 -0.074146 -0.051470 1.169661 -0.062500 0 0 0 0 0 0 3 795354
-0.002947 0.001493 0.118823 -0.060913 -0.037770 1.174717 -0.062500 0 0 0 0 0 0 3 796349
-0.002947 0.001493 0.118823 -0.054235 -0.030923 1.176470 -0.062500 0 0 0 0 0 0 3 797345
-0.002946 0.001493 0.118823 -0.050857 -0.027520 1.177089 -0.062500 0 0 0 0 0 0 3 798348
-0.002934 0.001507 0.118833 -0.212835 -0.203348 1.028327 -0.062500 0 0 0 0 0 0 3 799346
-0.002927 0.001514 0.118837 -0.148186 -0.130792 1.101458 -0.062500 0 0 0 0 0 0 3 800349
-0.002929 0.001535 0.118827 -0.034042 -0.307987 1.292607 -0.062500 0 0 0 0 0 0 3 801349
-0.002930 0.001545 0.118824 -0.032921 -0.189712 1.231726 -0.062500 0 0 0 0 0 0 3 802348
-0.002931 0.001551 0.118823 -0.038905 -0.109499 1.197937 -0.062500 0 0 0 0 0 0 3 803350
-0.002931 0.001553 0.118822 -0.042882 -0.067136 1.184978 -0.062500 0 0 0 0 0 0 3 804352
-0.002918 0.001568 0.118833 -0.208836 -0.223336 1.031583 -0.062500 0 0 0 0 0 0 3 805349
-0.002912 0.001576 0.118836 -0.146150 -0.140799 1.102946 -0.062500 0 0 0 0 0 0 3 806351
-0.002909 0.001579 0.118838 -0.099166 -0.083912 1.140021 -0.062500 0 0 0 0 0 0 3 807349
-0.002907 0.001581 0.118838 -0.073738 -0.054071 1.154061 -0.062500 0 0 0 0 0 0 3 808317
-0.002906 0.001582 0.118838 -0.060715 -0.039074 1.159032 -0.062500 0 0 0 0 0 0 3 809348
-0.002906 0.001583 0.118838 -0.054120 -0.031576 1.160761 -0.062500 0 0 0 0 0 0 3 810318
-0.002906 0.001583 0.118838 -0.050798 -0.027842 1.161359 -0.062500 0 0 0 0 0 0 3 811347
-0.002893 0.001597 0.118849 -0.212987 -0.203722 1.012915 -0.062500 0 0 0 0 0 0 3 812347
-0.002887 0.001604 0.118853 -0.148250 -0.130962 1.085884 -0.062500 0 0 0 0 0 0 3 813345
-0.002883 0.001607 0.118854 -0.100229 -0.078981 1.123498 -0.062500 0 0 0 0 0 0 3 814347
-0.002882 0.001609 0.118854 -0.074269 -0.051601 1.137731 -0.062500 0 0 0 0 0 0 3 815346
-0.002881 0.001609 0.118854 -0.060980 -0.037830 1.142777 -0.062500 0 0 0 0 0 0 3 816348
-0.002868 0.001624 0.118865 -0.218191 -0.208798 0.996000 -0.062500 0 0 0 0 0 0 3 817343
-0.002861 0.001631 0.118869 -0.150853 -0.133494 1.069442 -0.062500 0 0 0 0 0 0 3 818351
-0.002858 0.001634 0.118870 -0.101520 -0.080248 1.107217 -0.062500 0 0 0 0 0 0 3 819351
-0.002856 0.001636 0.118871 -0.074918 -0.052224 1.121502 -0.062500 0 0 0 0 0 0 3 820350
-0.002860 0.001654 0.118860 0.004872 -0.267000 1.280332 -0.062500 0 0 0 0 0 0 3 821345
-0.002863 0.001664 0.118856 -0.013094 -0.169180 1.206786 -0.062500 0 0 0 0 0 0 3 822347
-0.002864 0.001668 0.118855 -0.028912 -0.099283 1.168487 -0.062500 0 0 0 0 0 0 3 823316
-0.002864 0.001671 0.118854 -0.037848 -0.062065 1.153948 -0.062500 0 0 0 0 0 0 3 824347
-0.002865 0.001672 0.118854 -0.042557 -0.043154 1.148791 -0.062500 0 0 0 0 0 0 3 825347
-0.002852 0.001686 0.118865 -0.209014 -0.211605 0.998658 -0.062500 0 0 0 0 0 0 3 826347
-0.002846 0.001693 0.118868 -0.146248 -0.134896 1.070775 -0.062500 0 0 0 0 0 0 3 827329
-0.002843 0.001697 0.118869 -0.099196 -0.080932 1.108066 -0.062500 0 0 0 0 0 0 3 828360
-0.002841 0.001698 0.118870 -0.073759 -0.052566 1.122193 -0.062500 0 0 0 0 0 0 3 829346
-0.002840 0.001699 0.118870 -0.060711 -0.038320 1.127197 -0.062500 0 0 0 0 0 0 3 830354
-0.002840 0.001700 0.118870 -0.054128 -0.031199 1.128941 -0.062500 0 0 0 0 0 0 3 831359
-0.002839 0.001700 0.118870 -0.050803 -0.027642 1.129537 -0.062500 0 0 0 0 0 0 3 832355
-0.002839 0.001700 0.118870 -0.049138 -0.025885 1.129743 -0.062500 0 0 0 0 0 0 3 833353
-0.002827 0.001714 0.118881 -0.212366 -0.200467 0.981607 -0.062500 0 0 0 0 0 0 3 834359
-0.002820 0.001721 0.118884 -0.147893 -0.128032 1.054306 -0.062500 0 0 0 0 0 0 3 835355
-0.002817 0.001724 0.118886 -0.099989 -0.076217 1.091792 -0.062500 0 0 0 0 0 0 3 836412
-0.002815 0.001726 0.118886 -0.074119 -0.048919 1.105985 -0.062500 0 0 0 0 0 0 3 837415
-0.002814 0.001726 0.118886 -0.060851 -0.035199 1.111009 -0.062500 0 0 0 0 0 0 3 838411
-0.002814 0.001727 0.118886 -0.054155 -0.028350 1.112759 -0.062500 0 0 0 0 0 0 3 839461
-0.002814 0.001727 0.118886 -0.050789 -0.024948 1.113365 -0.062500 0 0 0 0 0 0 3 840401
-0.002814 0.001727 0.118886 -0.049091 -0.023232 1.113572 -0.062500 0 0 0 0 0 0 3 841412
-0.002814 0.001727 0.118886 -0.048250 -0.022391 1.113652 -0.062500 0 0 0 0 0 0 3 842397
-0.002814 0.001727 0.118886 -0.047823 -0.021964 1.113677 -0.062500 0 0 0 0 0 0 3 843426
-0.002814 0.001727 0.118886 -0.047602 -0.021752 1.113676 -0.062500 0 0 0 0 0 0 3 844397
-0.002814 0.001727 0.118886 -0.047501 -0.021648 1.113683 -0.062500 0 0 0 0 0 0 3 845410
-0.002814 0.001727 0.118886 -0.047451 -0.021597 1.113677 -0.062500 0 0 0 0 0 0 3 846397
-0.002814 0.001727 0.118886 -0.047433 -0.021564 1.113683 -0.062500 0 0 0 0 0 0 3 847426
-0.002814 0.001727 0.118886 -0.047405 -0.021547 1.113691 -0.062500 0 0 0 0 0 0 3 848396
-0.002814 0.001727 0.118886 -0.047390 -0.021548 1.113686 -0.062500 0 0 0 0 0 0 3 849410
-0.002814 0.001727 0.118886 -0.047400 -0.021545 1.113692 -0.062500 0 0 0 0 0 0 3 850397
-0.002814 0.001727 0.118886 -0.047393 -0.021537 1.113679 -0.062500 0 0 0 0 0 0 3 851449
-0.002814 0.001727 0.118886 -0.047401 -0.021544 1.113691 -0.062500 0 0 0 0 0 0 3 852339
-0.002814 0.001727 0.118886 -0.047393 -0.021537 1.113679 -0.062500 0 0 0 0 0 0 3 853331
-0.002814 0.001727 0.118886 -0.047401 -0.021544 1.113691 -0.062500 0 0 0 0 0 0 3 854339
-0.002814 0.001727 0.118886 -0.047393 -0.021537 1.113679 -0.062500 0 0 0 0 0 0 3 855331
-0.002814 0.001727 0.118886 -0.047389 -0.021547 1.113685 -0.062500 0 0 0 0 0 0 3 856339
-0.002814 0.001727 0.118886 -0.047403 -0.021535 1.113684 -0.062500 0 0 0 0 0 0 3 857330
-0.002814 0.001727 0.118886 -0.047390 -0.021547 1.113685 -0.062500 0 0 0 0 0 0 3 858338
-0.002814 0.001727 0.118886 -0.047403 -0.021535 1.113684 -0.062500 0 0 0 0 0 0 3 859329
-0.002814 0.001727 0.118886 -0.047390 -0.021547 1.113685 -0.062500 0 0 0 0 0 0 3 860339
-0.002814 0.001727 0.118886 -0.047392 -0.021537 1.113678 -0.062500 0 0 0 0 0 0 3 861339
-0.002814 0.001727 0.118886 -0.047400 -0.021544 1.113690 -0.062500 0 0 0 0 0 0 3 862358
-0.002814 0.001727 0.118886 -0.047390 -0.021548 1.113686 -0.062500 0 0 0 0 0 0 3 863347
-0.002814 0.001727 0.118886 -0.047403 -0.021535 1.113684 -0.062500 0 0 0 0 0 0 3 864339
-0.002814 0.001727 0.118886 -0.047390 -0.021547 1.113685 -0.062500 0 0 0 0 0 0 3 865340
-0.002814 0.001727 0.118886 -0.047392 -0.021537 1.113678 -0.062500 0 0 0 0 0 0 3 866337
-0.002814 0.001727 0.118886 -0.047400 -0.021544 1.113690 -0.062500 0 0 0 0 0 0 3 867351
-0.002814 0.001727 0.118886 -0.047393 -0.021537 1.113678 -0.062500 0 0 0 0 0 0 3 868335
-0.002814 0.001727 0.118886 -0.047401 -0.021544 1.113690 -0.062500 0 0 0 0 0 0 3 869351
-0.002814 0.001727 0.118886 -0.047393 -0.021537 1.113678 -0.062500 0 0 0 0 0 0 3 870339
-0.002814 0.001727 0.118886 -0.047401 -0.021544 1.113690 -0.062500 0 0 0 0 0 0 3 871349
-0.002814 0.001727 0.118886 -0.047393 -0.021537 1.113678 -0.062500 0 0 0 0 0 0 3 872339
-0.002814 0.001727 0.118886 -0.047389 -0.021547 1.113684 -0.062500 0 0 0 0 0 0 3 873340
-0.002814 0.001727 0.118886 -0.047403 -0.021535 1.113684 -0.062500 0 0 0 0 0 0 3 874346
-0.002814 0.001727 0.118886 -0.047390 -0.021547 1.113685 -0.062500 0 0 0 0 0 0 3 875347
-0.002814 0.001727 0.118886 -0.047403 -0.021535 1.113684 -0.062500 0 0 0 0 0 0 3 876344
-0.002814 0.001727 0.118886 -0.047390 -0.021547 1.113685 -0.062500 0 0 0 0 0 0 3 877327
-0.002814 0.001727 0.118886 -0.047400 -0.021545 1.113691 -0.062500 0 0 0 0 0 0 3 878321
-0.002814 0.001727 0.118886 -0.047393 -0.021537 1.113679 -0.062500 0 0 0 0 0 0 3 879319
-0.002814 0.001727 0.118886 -0.047381 -0.021539 1.113691 -0.062500 0 0 0 0 0 0 3 880319
-0.002814 0.001727 0.118886 -0.047403 -0.021534 1.113685 -0.062500 0 0 0 0 0 0 3 881339
-0.002814 0.001727 0.118886 -0.047390 -0.021547 1.113685 -0.062500 0 0 0 0 0 0 3 882344
-0.002814 0.001727 0.118886 -0.047392 -0.021537 1.113678 -0.062500 0 0 0 0 0 0 3 883315
-0.002814 0.001727 0.118886 -0.047400 -0.021544 1.113690 -0.062500 0 0 0 0 0 0 3 884345
-0.002814 0.001727 0.118886 -0.047393 -0.021537 1.113678 -0.062500 0 0 0 0 0 0 3 885346
-0.002814 0.001727 0.118886 -0.047401 -0.021544 1.113690 -0.062500 0 0 0 0 0 0 3 886348
-0.002814 0.001727 0.118886 -0.047393 -0.021537 1.113678 -0.062500 0 0 0 0 0 0 3 887345
-0.002814 0.001727 0.118886 -0.047401 -0.021544 1.113690 -0.062500 0 0 0 0 0 0 3 888344
-0.002814 0.001727 0.118886 -0.047393 -0.021537 1.113678 -0.062500 0 0 0 0 0 0 3 889346
-0.002814 0.001727 0.118886 -0.047389 -0.021547 1.113684 -0.062500 0 0 0 0 0 0 3 890344
-0.002814 0.001727 0.118886 -0.047403 -0.021535 1.113684 -0.062500 0 0 0 0 0 0 3 891334
-0.002814 0.001727 0.118886 -0.047390 -0.021547 1.113685 -0.062500 0 0 0 0 0 0 3 892346
-0.002814 0.001727 0.118886 -0.047403 -0.021535 1.113684 -0.062500 0 0 0 0 0 0 3 893347
-0.002814 0.001727 0.118886 -0.047382 -0.021538 1.113691 -0.062500 0 0 0 0 0 0 3 894344
-0.002814 0.001727 0.118886 -0.047391 -0.021536 1.113679 -0.062500 0 0 0 0 0 0 3 895315
-0.002814 0.001727 0.118886 -0.047400 -0.021544 1.113690 -0.062500 0 0 0 0 0 0 3 896345
-0.002814 0.001727 0.118886 -0.047393 -0.021537 1.113678 -0.062500 0 0 0 0 0 0 3 897346
-0.002814 0.001727 0.118886 -0.047401 -0.021544 1.113690 -0.062500 0 0 0 0 0 0 3 898339
-0.002814 0.001727 0.118886 -0.047393 -0.021537 1.113678 -0.062500 0 0 0 0 0 0 3 899343
-0.002814 0.001727 0.118886 -0.047401 -0.021544 1.113690 -0.062500 0 0 0 0 0 0 3 900341
-0.002814 0.001727 0.118886 -0.047393 -0.021537 1.113678 -0.062500 0 0 0 0 0 0 3 901336
-0.002814 0.001727 0.118886 -0.047389 -0.021547 1.113684 -0.062500 0 0 0 0 0 0 3 902347
-0.002814 0.001727 0.118886 -0.047400 -0.021545 1.113691 -0.062500 0 0 0 0 0 0 3 903334
-0.002814 0.001727 0.118886 -0.047393 -0.021537 1.113679 -0.062500 0 0 0 0 0 0 3 904343
-0.002814 0.001727 0.118886 -0.047401 -0.021544 1.113690 -0.062500 0 0 0 0 0 0 3 905346
-0.002814 0.001727 0.118886 -0.047393 -0.021537 1.113678 -0.062500 0 0 0 0 0 0 3 906344
-0.002814 0.001727 0.118886 -0.047389 -0.021547 1.113684 -0.062500 0 0 0 0 0 0 3 907343
-0.002814 0.001727 0.118886 -0.047403 -0.021535 1.113684 -0.062500 0 0 0 0 0 0 3 908314
-0.002814 0.001727 0.118886 -0.047390 -0.021547 1.113685 -0.062500 0 0 0 0 0 0 3 909339
-0.002814 0.001727 0.118886 -0.047403 -0.021535 1.113684 -0.062500 0 0 0 0 0 0 3 910314
-0.002814 0.001727 0.118886 -0.047382 -0.021538 1.113691 -0.062500 0 0 0 0 0 0 3 911344
-0.002814 0.001727 0.118886 -0.047391 -0.021536 1.113679 -0.062500 0 0 0 0 0 0 3 912342
-0.002814 0.001727 0.118886 -0.047400 -0.021544 1.113690 -0.062500 0 0 0 0 0 0 3 913314
-0.002814 0.001727 0.118886 -0.047393 -0.021537 1.113678 -0.062500 0 0 0 0 0 0 3 914331
-0.002814 0.001727 0.118886 -0.047401 -0.021544 1.113690 -0.062500 0 0 0 0 0 0 3 915330
-0.002814 0.001727 0.118886 -0.047393 -0.021537 1.113678 -0.062500 0 0 0 0 0 0 3 916410
-0.002814 0.001727 0.118886 -0.047401 -0.021544 1.113690 -0.062500 0 0 0 0 0 0 3 917395
-0.002814 0.001727 0.118886 -0.047393 -0.021537 1.113678 -0.062500 0 0 0 0 0 0 3 918411
-0.002814 0.001727 0.118886 -0.047389 -0.021547 1.113684 -0.062500 0 0 0 0 0 0 3 919428
-0.002814 0.001727 0.118886 -0.047400 -0.021545 1.113691 -0.062500 0 0 0 0 0 0 3 920394
-0.002814 0.001727 0.118886 -0.047393 -0.021537 1.113679 -0.062500 0 0 0 0 0 0 3 921408
-0.002814 0.001727 0.118886 -0.047401 -0.021544 1.113690 -0.062500 0 0 0 0 0 0 3 922394
-0.002814 0.001727 0.118886 -0.047393 -0.021537 1.113678 -0.062500 0 0 0 0 0 0 3 923446
-0.002814 0.001727 0.118886 -0.047389 -0.021547 1.113684 -0.062500 0 0 0 0 0 0 3 924328
-0.002814 0.001727 0.118886 -0.047403 -0.021535 1.113684 -0.062500 0 0 0 0 0 0 3 925337
-0.002814 0.001727 0.118886 -0.047382 -0.021538 1.113692 -0.062500 0 0 0 0 0 0 3 926328
-0.002814 0.001727 0.118886 -0.047403 -0.021534 1.113685 -0.062500 0 0 0 0 0 0 3 927338
-0.002814 0.001727 0.118886 -0.047390 -0.021547 1.113685 -0.062500 0 0 0 0 0 0 3 928328
-0.002814 0.001727 0.118886 -0.047392 -0.021537 1.113678 -0.062500 0 0 0 0 0 0 3 929328
-0.002814 0.001727 0.118886 -0.047400 -0.021544 1.113690 -0.062500 0 0 0 0 0 0 3 930337
-0.002814 0.001727 0.118886 -0.047393 -0.021537 1.113678 -0.062500 0 0 0 0 0 0 3 931328
-0.002814 0.001727 0.118886 -0.047401 -0.021544 1.113690 -0.062500 0 0 0 0 0 0 3 932338
-0.002814 0.001727 0.118886 -0.047393 -0.021537 1.113678 -0.062500 0 0 0 0 0 0 3 933342
-0.002814 0.001727 0.118886 -0.047401 -0.021544 1.113690 -0.062500 0 0 0 0 0 0 3 934342
-0.002814 0.001727 0.118886 -0.047393 -0.021537 1.113678 -0.062500 0 0 0 0 0 0 3 935339
-0.002814 0.001727 0.118886 -0.047389 -0.021547 1.113684 -0.062500 0 0 0 0 0 0 3 936338
-0.002801 0.001741 0.118897 -0.211627 -0.199678 0.965594 -0.062500 0 0 0 0 0 0 3 937330
-0.002795 0.001748 0.118901 -0.147517 -0.127624 1.038206 -0.062500 0 0 0 0 0 0 3 938336
-0.002791 0.001751 0.118902 -0.099790 -0.076008 1.075660 -0.062500 0 0 0 0 0 0 3 939335
-0.002790 0.001753 0.118902 -0.074011 -0.048822 1.089828 -0.062500 0 0 0 0 0 0 3 940337
-0.002789 0.001754 0.118902 -0.060800 -0.035147 1.094854 -0.062500 0 0 0 0 0 0 3 941337
-0.002788 0.001754 0.118902 -0.054139 -0.028334 1.096594 -0.062500 0 0 0 0 0 0 3 942332
-0.002788 0.001754 0.118902 -0.050779 -0.024923 1.097209 -0.062500 0 0 0 0 0 0 3 943315
-0.002788 0.001754 0.118902 -0.049094 -0.023233 1.097411 -0.062500 0 0 0 0 0 0 3 944331
-0.002788 0.001754 0.118902 -0.048238 -0.022378 1.097483 -0.062500 0 0 0 0 0 0 3 945330
-0.002788 0.001755 0.118902 -0.047825 -0.021966 1.097513 -0.062500 0 0 0 0 0 0 3 946332
-0.002788 0.001755 0.118902 -0.047605 -0.021755 1.097511 -0.062500 0 0 0 0 0 0 3 947331
-0.002788 0.001755 0.118902 -0.047496 -0.021644 1.097525 -0.062500 0 0 0 0 0 0 3 948416
-0.002788 0.001755 0.118902 -0.047446 -0.021591 1.097520 -0.062500 0 0 0 0 0 0 3 949416
-0.002788 0.001755 0.118902 -0.047425 -0.021570 1.097534 -0.062500 0 0 0 0 0 0 3 950422
-0.002788 0.001755 0.118902 -0.047415 -0.021559 1.097522 -0.062500 0 0 0 0 0 0 3 951467
-0.002788 0.001755 0.118902 -0.047395 -0.021553 1.097521 -0.062500 0 0 0 0 0 0 3 952418
-0.002788 0.001755 0.118902 -0.047407 -0.021539 1.097520 -0.062500 0 0 0 0 0 0 3 953426
-0.002788 0.001755 0.118902 -0.047386 -0.021542 1.097528 -0.062500 0 0 0 0 0 0 3 954411
-0.002788 0.001755 0.118902 -0.047406 -0.021538 1.097521 -0.062500 0 0 0 0 0 0 3 955431
-0.002788 0.001755 0.118902 -0.047386 -0.021542 1.097528 -0.062500 0 0 0 0 0 0 3 956388
-0.002788 0.001755 0.118902 -0.047395 -0.021540 1.097515 -0.062500 0 0 0 0 0 0 3 957412
-0.002788 0.001755 0.118902 -0.047396 -0.021540 1.097533 -0.062500 0 0 0 0 0 0 3 958416
-0.002788 0.001755 0.118902 -0.047396 -0.021540 1.097515 -0.062500 0 0 0 0 0 0 3 959446
-0.002788 0.001755 0.118902 -0.047396 -0.021540 1.097533 -0.062500 0 0 0 0 0 0 3 960410
-0.002788 0.001755 0.118902 -0.047396 -0.021540 1.097515 -0.062500 0 0 0 0 0 0 3 961408
-0.002788 0.001755 0.118902 -0.047396 -0.021540 1.097533 -0.062500 0 0 0 0 0 0 3 962407
-0.002788 0.001755 0.118902 -0.047396 -0.021540 1.097515 -0.062500 0 0 0 0 0 0 3 963428
-0.002788 0.001755 0.118902 -0.047385 -0.021543 1.097527 -0.062500 0 0 0 0 0 0 3 964410
-0.002788 0.001755 0.118902 -0.047406 -0.021538 1.097521 -0.062500 0 0 0 0 0 0 3 965409
-0.002788 0.001755 0.118902 -0.047386 -0.021542 1.097528 -0.062500 0 0 0 0 0 0 3 966411
-0.002788 0.001755 0.118902 -0.047403 -0.021548 1.097528 -0.062500 0 0 0 0 0 0 3 967424
-0.002788 0.001755 0.118902 -0.047389 -0.021533 1.097522 -0.062500 0 0 0 0 0 0 3 968407
-0.002788 0.001755 0.118902 -0.047392 -0.021550 1.097521 -0.062500 0 0 0 0 0 0 3 969407
-0.002788 0.001755 0.118902 -0.047399 -0.021530 1.097527 -0.062500 0 0 0 0 0 0 3 970407
-0.002788 0.001755 0.118902 -0.047393 -0.021550 1.097522 -0.062500 0 0 0 0 0 0 3 971445
-0.002788 0.001755 0.118902 -0.047399 -0.021530 1.097527 -0.062500 0 0 0 0 0 0 3 972410
-0.002788 0.001755 0.118902 -0.047393 -0.021550 1.097522 -0.062500 0 0 0 0 0 0 3 973415
-0.002788 0.001755 0.118902 -0.047388 -0.021533 1.097521 -0.062500 0 0 0 0 0 0 3 974398
-0.002775 0.001768 0.118913 -0.211723 -0.199784 0.949562 -0.062500 0 0 0 0 0 0 3 975455
-0.002769 0.001775 0.118917 -0.147551 -0.127672 1.022106 -0.062500 0 0 0 0 0 0 3 976397
-0.002766 0.001778 0.118918 -0.099787 -0.071495 1.059524 -0.062500 0 0 0 0 0 0 3 977406
-0.002764 0.001780 0.118918 -0.074006 -0.044304 1.073687 -0.062500 0 0 0 0 0 0 3 978411
-0.002763 0.001781 0.118919 -0.060790 -0.030624 1.078705 -0.062500 0 0 0 0 0 0 3 979425
-0.002763 0.001781 0.118919 -0.054116 -0.023811 1.080454 -0.062500 0 0 0 0 0 0 3 980407
-0.002763 0.001782 0.118919 -0.050750 -0.020410 1.081055 -0.062500 0 0 0 0 0 0 3 981414
-0.002762 0.001782 0.118919 -0.049067 -0.018710 1.081267 -0.062500 0 0 0 0 0 0 3 982408
-0.002762 0.001782 0.118919 -0.048219 -0.017862 1.081333 -0.062500 0 0 0 0 0 0 3 983446
-0.002762 0.001782 0.118919 -0.047799 -0.017443 1.081369 -0.062500 0 0 0 0 0 0 3 984407
-0.002762 0.001782 0.118919 -0.047579 -0.017231 1.081369 -0.062500 0 0 0 0 0 0 3 985410
-0.002762 0.001782 0.118919 -0.047477 -0.017127 1.081376 -0.062500 0 0 0 0 0 0 3 986409
-0.002762 0.001782 0.118919 -0.047427 -0.017076 1.081370 -0.062500 0 0 0 0 0 0 3 987434
-0.002762 0.001782 0.118919 -0.047407 -0.017054 1.081383 -0.062500 0 0 0 0 0 0 3 988409
-0.002762 0.001782 0.118919 -0.047389 -0.017036 1.081378 -0.062500 0 0 0 0 0 0 3 989393
-0.002762 0.001782 0.118919 -0.047375 -0.017037 1.081371 -0.062500 0 0 0 0 0 0 3 990407
-0.002762 0.001782 0.118919 -0.047381 -0.017015 1.081376 -0.062500 0 0 0 0 0 0 3 991410
-0.002762 0.001782 0.118919 -0.047367 -0.017026 1.081378 -0.062500 0 0 0 0 0 0 3 992406
-0.002762 0.001782 0.118919 -0.047380 -0.017014 1.081377 -0.062500 0 0 0 0 0 0 3 993391
-0.002762 0.001782 0.118919 -0.047367 -0.017026 1.081378 -0.062500 0 0 0 0 0 0 3 994406
-0.002762 0.001782 0.118919 -0.047369 -0.017016 1.081371 -0.062500 0 0 0 0 0 0 3 995432
-0.002762 0.001782 0.118919 -0.047377 -0.017023 1.081383 -0.062500 0 0 0 0 0 0 3 996408
-0.002762 0.001782 0.118919 -0.047370 -0.017016 1.081372 -0.062500 0 0 0 0 0 0 3 997392
-0.002750 0.001795 0.118929 -0.211792 -0.195353 0.933544 -0.062500 0 0 0 0 0 0 3 998405
-0.002743 0.001802 0.118933 -0.147585 -0.123194 1.006012 -0.062500 0 0 0 0 0 0 3 999407
-0.002740 0.001806 0.118934 -0.099814 -0.071520 1.043400 -0.062500 0 0 0 0 0 0 4 406
-0.002738 0.001807 0.118935 -0.073992 -0.044304 1.057553 -0.062500 0 0 0 0 0 0 4 1390
-0.002738 0.001808 0.118935 -0.060795 -0.030632 1.062575 -0.062500 0 0 0 0 0 0 4 2405
-0.002737 0.001809 0.118935 -0.054110 -0.023820 1.064314 -0.062500 0 0 0 0 0 0 4 3422
-0.002737 0.001809 0.118935 -0.050746 -0.020407 1.064926 -0.062500 0 0 0 0 0 0 4 4393
-0.002737 0.001809 0.118935 -0.049071 -0.018714 1.065131 -0.062500 0 0 0 0 0 0 4 5407
-0.002737 0.001809 0.118935 -0.048223 -0.017867 1.065196 -0.062500 0 0 0 0 0 0 4 6392
-0.002737 0.001809 0.118935 -0.047802 -0.017447 1.065231 -0.062500 0 0 0 0 0 0 4 7441
-0.002724 0.001823 0.118945 -0.212096 -0.195646 0.917528 -0.062500 0 0 0 0 0 0 4 8326
-0.002718 0.001830 0.118949 -0.147730 -0.123341 0.989936 -0.062500 0 0 0 0 0 0 4 9335
-0.002714 0.001833 0.118950 -0.099869 -0.071591 1.027297 -0.062500 0 0 0 0 0 0 4 10325
-0.002713 0.001835 0.118951 -0.074036 -0.044337 1.041438 -0.062500 0 0 0 0 0 0 4 11334
-0.002712 0.001835 0.118951 -0.060807 -0.030642 1.046459 -0.062500 0 0 0 0 0 0 4 12325
-0.002711 0.001836 0.118951 -0.054116 -0.023826 1.048194 -0.062500 0 0 0 0 0 0 4 13324
-0.002711 0.001836 0.118951 -0.050758 -0.020420 1.048797 -0.062500 0 0 0 0 0 0 4 14332
-0.002711 0.001836 0.118951 -0.049068 -0.018711 1.049014 -0.062500 0 0 0 0 0 0 4 15337
-0.002698 0.001850 0.118961 -0.212824 -0.196377 0.901489 -0.062500 0 0 0 0 0 0 4 16346
-0.002692 0.001857 0.118965 -0.148084 -0.123704 0.973868 -0.062500 0 0 0 0 0 0 4 17327
-0.002689 0.001860 0.118966 -0.100048 -0.071761 1.011211 -0.062500 0 0 0 0 0 0 4 18346
-0.002687 0.001862 0.118967 -0.074129 -0.044431 1.025331 -0.062500 0 0 0 0 0 0 4 19332
-0.002686 0.001863 0.118967 -0.060855 -0.030691 1.030348 -0.062500 0 0 0 0 0 0 4 20312
-0.002686 0.001863 0.118967 -0.054145 -0.023842 1.032086 -0.062500 0 0 0 0 0 0 4 21344
-0.002686 0.001863 0.118967 -0.050765 -0.020426 1.032688 -0.062500 0 0 0 0 0 0 4 22324
-0.002673 0.001877 0.118978 -0.213772 -0.197323 0.885438 -0.062500 0 0 0 0 0 0 4 23346
-0.002666 0.001884 0.118981 -0.148551 -0.124169 0.957791 -0.062500 0 0 0 0 0 0 4 24345
-0.002663 0.001887 0.118982 -0.100286 -0.071991 0.995117 -0.062500 0 0 0 0 0 0 4 25340
-0.002661 0.001889 0.118983 -0.074239 -0.044529 1.009240 -0.062500 0 0 0 0 0 0 4 26340
-0.002661 0.001890 0.118983 -0.060904 -0.030741 1.014251 -0.062500 0 0 0 0 0 0 4 27340
-0.002660 0.001890 0.118983 -0.054172 -0.023869 1.015998 -0.062500 0 0 0 0 0 0 4 28341
-0.002660 0.001891 0.118983 -0.050772 -0.020433 1.016592 -0.062500 0 0 0 0 0 0 4 29342
-0.002647 0.001904 0.118994 -0.213880 -0.197429 0.869460 -0.062500 0 0 0 0 0 0 4 30340
-0.002641 0.001911 0.118997 -0.148598 -0.124214 0.941762 -0.062500 0 0 0 0 0 0 4 31341
-0.002637 0.001915 0.118999 -0.100292 -0.072011 0.979048 -0.062500 0 0 0 0 0 0 4 32341
-0.002636 0.001916 0.118999 -0.075232 -0.043181 0.993165 -0.062500 0 0 0 0 0 0 4 33342
-0.002635 0.001917 0.118999 -0.061904 -0.029386 0.998174 -0.062500 0 0 0 0 0 0 4 34340
-0.002622 0.001931 0.119010 -0.220062 -0.201292 0.852694 -0.062500 0 0 0 0 0 0 4 35339
-0.002615 0.001938 0.119013 -0.152193 -0.125455 0.925457 -0.062500 0 0 0 0 0 0 4 36342
-0.002612 0.001942 0.119015 -0.102583 -0.071943 0.962892 -0.062500 0 0 0 0 0 0 4 37334
-0.002610 0.001944 0.119015 -0.075876 -0.043830 0.977070 -0.062500 0 0 0 0 0 0 4 38311
-0.002609 0.001944 0.119015 -0.062225 -0.029703 0.982092 -0.062500 0 0 0 0 0 0 4 39339
-0.002609 0.001945 0.119015 -0.055329 -0.022661 0.983840 -0.062500 0 0 0 0 0 0 4 40342
-0.002608 0.001945 0.119015 -0.051853 -0.019160 0.984444 -0.062500 0 0 0 0 0 0 4 41339
-0.002596 0.001959 0.119026 -0.215095 -0.196285 0.837564 -0.062500 0 0 0 0 0 0 4 42337
-0.002589 0.001966 0.119029 -0.149703 -0.122948 0.909726 -0.062500 0 0 0 0 0 0 4 43340
-0.002586 0.001969 0.119031 -0.101329 -0.070691 0.946953 -0.062500 0 0 0 0 0 0 4 44340
-0.002584 0.001971 0.119031 -0.075251 -0.043200 0.961054 -0.062500 0 0 0 0 0 0 4 45339
-0.002583 0.001972 0.119031 -0.061904 -0.029386 0.966054 -0.062500 0 0 0 0 0 0 4 46310
-0.002583 0.001972 0.119031 -0.055164 -0.022505 0.967789 -0.062500 0 0 0 0 0 0 4 47332
-0.002583 0.001972 0.119031 -0.051777 -0.019083 0.968382 -0.062500 0 0 0 0 0 0 4 48340
-0.002583 0.001973 0.119031 -0.050074 -0.017361 0.968599 -0.062500 0 0 0 0 0 0 4 49339
-0.002570 0.001986 0.119042 -0.214304 -0.195489 0.821702 -0.062500 0 0 0 0 0 0 4 50338
-0.002563 0.001993 0.119045 -0.149295 -0.122555 0.893759 -0.062500 0 0 0 0 0 0 4 51340
-0.002560 0.001997 0.119047 -0.101122 -0.070464 0.930938 -0.062500 0 0 0 0 0 0 4 52337
-0.002558 0.001998 0.119047 -0.075135 -0.043092 0.945021 -0.062500 0 0 0 0 0 0 4 53337
-0.002558 0.001999 0.119047 -0.061860 -0.029342 0.950011 -0.062500 0 0 0 0 0 0 4 54338
-0.002562 0.002017 0.119036 0.011279 -0.250900 1.106386 -0.062500 0 0 0 0 0 0 4 55307
-0.002565 0.002026 0.119032 -0.010449 -0.157084 1.031293 -0.062500 0 0 0 0 0 0 4 56344
-0.002566 0.002031 0.119031 -0.028094 -0.089092 0.992366 -0.062500 0 0 0 0 0 0 4 57348
-0.002567 0.002033 0.119031 -0.037912 -0.052769 0.977596 -0.062500 0 0 0 0 0 0 4 58351
-0.002554 0.002048 0.119041 -0.208213 -0.213387 0.825594 -0.062500 0 0 0 0 0 0 4 59348
-0.002548 0.002055 0.119045 -0.151870 -0.123234 0.895681 -0.062500 0 0 0 0 0 0 4 60350
-0.002545 0.002059 0.119046 -0.105215 -0.066674 0.932177 -0.062500 0 0 0 0 0 0 4 61476
-0.002543 0.002061 0.119046 -0.080014 -0.037044 0.946016 -0.062500 0 0 0 0 0 0 4 62473
-0.002542 0.002062 0.119046 -0.067108 -0.022169 0.950926 -0.062500 0 0 0 0 0 0 4 63347
-0.002542 0.002062 0.119046 -0.060599 -0.014760 0.952639 -0.062500 0 0 0 0 0 0 4 64472
-0.002542 0.002062 0.119046 -0.057314 -0.011053 0.953224 -0.062500 0 0 0 0 0 0 4 65474
-0.002542 0.002063 0.119046 -0.055669 -0.009210 0.953435 -0.062500 0 0 0 0 0 0 4 66473
-0.002542 0.002063 0.119046 -0.054848 -0.008300 0.953494 -0.062500 0 0 0 0 0 0 4 67537
-0.002542 0.002063 0.119046 -0.054420 -0.007835 0.953526 -0.062500 0 0 0 0 0 0 4 68529
-0.002529 0.002076 0.119057 -0.219480 -0.186803 0.806894 -0.062500 0 0 0 0 0 0 4 69530
-0.002522 0.002083 0.119061 -0.154701 -0.114040 0.878755 -0.062500 0 0 0 0 0 0 4 70515
-0.002519 0.002087 0.119062 -0.106652 -0.062066 0.915841 -0.062500 0 0 0 0 0 0 4 71530
-0.002518 0.002088 0.119062 -0.080725 -0.034741 0.929897 -0.062500 0 0 0 0 0 0 4 72515
-0.002517 0.002089 0.119062 -0.067461 -0.021014 0.934878 -0.062500 0 0 0 0 0 0 4 73529
-0.002516 0.002090 0.119062 -0.060774 -0.014175 0.936610 -0.062500 0 0 0 0 0 0 4 74515
-0.002516 0.002090 0.119062 -0.057395 -0.010773 0.937217 -0.062500 0 0 0 0 0 0 4 75528
-0.002516 0.002090 0.119062 -0.055706 -0.009069 0.937420 -0.062500 0 0 0 0 0 0 4 76515
-0.002516 0.002090 0.119062 -0.054864 -0.008227 0.937493 -0.062500 0 0 0 0 0 0 4 77406
-0.002516 0.002090 0.119062 -0.054446 -0.007796 0.937521 -0.062500 0 0 0 0 0 0 4 78513
-0.002516 0.002090 0.119062 -0.054226 -0.007583 0.937517 -0.062500 0 0 0 0 0 0 4 79530
-0.002516 0.002090 0.119062 -0.054121 -0.007490 0.937531 -0.062500 0 0 0 0 0 0 4 80324
-0.002516 0.002090 0.119062 -0.054071 -0.007439 0.937526 -0.062500 0 0 0 0 0 0 4 81458
-0.002508 0.002121 0.119062 -0.152981 -0.414926 0.945899 -0.062500 0 0 0 0 0 0 4 82448
-0.002504 0.002137 0.119062 -0.115925 -0.246481 0.941936 -0.062500 0 0 0 0 0 0 4 83457
-0.002503 0.002145 0.119062 -0.087229 -0.128279 0.939796 -0.062500 0 0 0 0 0 0 4 84448
-0.002502 0.002149 0.119062 -0.072000 -0.065506 0.938939 -0.062500 0 0 0 0 0 0 4 85457
-0.002501 0.002151 0.119062 -0.064305 -0.033754 0.938636 -0.062500 0 0 0 0 0 0 4 86457
-0.002501 0.002152 0.119062 -0.060445 -0.017836 0.938527 -0.062500 0 0 0 0 0 0 4 87447
-0.002501 0.002152 0.119062 -0.058520 -0.009872 0.938478 -0.062500 0 0 0 0 0 0 4 88468
-0.002501 0.002152 0.119062 -0.057552 -0.005896 0.938474 -0.062500 0 0 0 0 0 0 4 89453
-0.002501 0.002153 0.119062 -0.057085 -0.003899 0.938460 -0.062500 0 0 0 0 0 0 4 90345
-0.002501 0.002153 0.119062 -0.056841 -0.002907 0.938469 -0.062500 0 0 0 0 0 0 4 91482
-0.002501 0.002153 0.119062 -0.056719 -0.002407 0.938462 -0.062500 0 0 0 0 0 0 4 92457
-0.002501 0.002153 0.119062 -0.056652 -0.002158 0.938464 -0.062500 0 0 0 0 0 0 4 93446
-0.002488 0.002167 0.119072 -0.222058 -0.181437 0.792138 -0.062500 0 0 0 0 0 0 4 94454
-0.002481 0.002173 0.119076 -0.157272 -0.108595 0.863848 -0.062500 0 0 0 0 0 0 4 95464
-0.002478 0.002177 0.119077 -0.109214 -0.056585 0.900853 -0.062500 0 0 0 0 0 0 4 96453
-0.002477 0.002178 0.119077 -0.083292 -0.029263 0.914863 -0.062500 0 0 0 0 0 0 4 97468
-0.002476 0.002179 0.119077 -0.070039 -0.015534 0.919841 -0.062500 0 0 0 0 0 0 4 98466
-0.002475 0.002180 0.119077 -0.063346 -0.008702 0.921570 -0.062500 0 0 0 0 0 0 4 99466
-0.002475 0.002180 0.119078 -0.059984 -0.005305 0.922171 -0.062500 0 0 0 0 0 0 4 100465
-0.002475 0.002180 0.119078 -0.058296 -0.003601 0.922371 -0.062500 0 0 0 0 0 0 4 101463
-0.002475 0.002180 0.119078 -0.057445 -0.002750 0.922449 -0.062500 0 0 0 0 0 0 4 102462
-0.002475 0.002180 0.119078 -0.057023 -0.002329 0.922483 -0.062500 0 0 0 0 0 0 4 103464
-0.002475 0.002180 0.119078 -0.056802 -0.002117 0.922481 -0.062500 0 0 0 0 0 0 4 104460
-0.002475 0.002180 0.119078 -0.056701 -0.002013 0.922487 -0.062500 0 0 0 0 0 0 4 105464
-0.002475 0.002180 0.119078 -0.056651 -0.001961 0.922481 -0.062500 0 0 0 0 0 0 4 106465
-0.002475 0.002180 0.119078 -0.056630 -0.001939 0.922493 -0.062500 0 0 0 0 0 0 4 107468
-0.002475 0.002180 0.119078 -0.056612 -0.001921 0.922488 -0.062500 0 0 0 0 0 0 4 108467
-0.002475 0.002180 0.119078 -0.056591 -0.001913 0.922488 -0.062500 0 0 0 0 0 0 4 109460
-0.002462 0.002194 0.119088 -0.222131 -0.181402 0.776298 -0.062500 0 0 0 0 0 0 4 110460
-0.002456 0.002201 0.119092 -0.157297 -0.108580 0.847927 -0.062500 0 0 0 0 0 0 4 111463
-0.002452 0.002204 0.119093 -0.109225 -0.056578 0.884909 -0.062500 0 0 0 0 0 0 4 112461
-0.002451 0.002206 0.119093 -0.083303 -0.029244 0.898908 -0.062500 0 0 0 0 0 0 4 113461
-0.002450 0.002207 0.119093 -0.070038 -0.015531 0.903871 -0.062500 0 0 0 0 0 0 4 114460
-0.002449 0.002207 0.119093 -0.063343 -0.008698 0.905615 -0.062500 0 0 0 0 0 0 4 115336
-0.002449 0.002207 0.119093 -0.059980 -0.005301 0.906216 -0.062500 0 0 0 0 0 0 4 116465
-0.002449 0.002207 0.119093 -0.058292 -0.003596 0.906415 -0.062500 0 0 0 0 0 0 4 117460
-0.002449 0.002207 0.119093 -0.057448 -0.002753 0.906486 -0.062500 0 0 0 0 0 0 4 118461
-0.002449 0.002207 0.119093 -0.057016 -0.002336 0.906513 -0.062500 0 0 0 0 0 0 4 119464
-0.002449 0.002207 0.119093 -0.056816 -0.002118 0.906521 -0.062500 0 0 0 0 0 0 4 120460
-0.002449 0.002207 0.119093 -0.056706 -0.002016 0.906522 -0.062500 0 0 0 0 0 0 4 121464
-0.002449 0.002207 0.119093 -0.056647 -0.001957 0.906522 -0.062500 0 0 0 0 0 0 4 122462
-0.002449 0.002207 0.119093 -0.056614 -0.001937 0.906530 -0.062500 0 0 0 0 0 0 4 123464
-0.002449 0.002207 0.119093 -0.056606 -0.001916 0.906530 -0.062500 0 0 0 0 0 0 4 124462
-0.002449 0.002207 0.119093 -0.056605 -0.001914 0.906530 -0.062500 0 0 0 0 0 0 4 125462
-0.002449 0.002207 0.119093 -0.056593 -0.001916 0.906524 -0.062500 0 0 0 0 0 0 4 126461
-0.002449 0.002207 0.119093 -0.056592 -0.001916 0.906523 -0.062500 0 0 0 0 0 0 4 127464
-0.002449 0.002207 0.119093 -0.056607 -0.001903 0.906522 -0.062500 0 0 0 0 0 0 4 128461
-0.002449 0.002207 0.119093 -0.056586 -0.001907 0.906530 -0.062500 0 0 0 0 0 0 4 129449
-0.002449 0.002207 0.119093 -0.056603 -0.001913 0.906530 -0.062500 0 0 0 0 0 0 4 130462
-0.002449 0.002207 0.119093 -0.056589 -0.001897 0.906524 -0.062500 0 0 0 0 0 0 4 131462
-0.002449 0.002207 0.119093 -0.056603 -0.001912 0.906529 -0.062500 0 0 0 0 0 0 4 132462
-0.002449 0.002207 0.119093 -0.056593 -0.001916 0.906524 -0.062500 0 0 0 0 0 0 4 133462
-0.002449 0.002207 0.119093 -0.056588 -0.001897 0.906523 -0.062500 0 0 0 0 0 0 4 134462
-0.002449 0.002207 0.119093 -0.056603 -0.001912 0.906529 -0.062500 0 0 0 0 0 0 4 135463
-0.002449 0.002207 0.119093 -0.056586 -0.001908 0.906530 -0.062500 0 0 0 0 0 0 4 136450
-0.002449 0.002207 0.119093 -0.056606 -0.001902 0.906523 -0.062500 0 0 0 0 0 0 4 137463
-0.002449 0.002207 0.119093 -0.056586 -0.001907 0.906530 -0.062500 0 0 0 0 0 0 4 138459
-0.002449 0.002207 0.119093 -0.056592 -0.001915 0.906524 -0.062500 0 0 0 0 0 0 4 139463
-0.002449 0.002207 0.119093 -0.056604 -0.001914 0.906530 -0.062500 0 0 0 0 0 0 4 140461
-0.002449 0.002207 0.119093 -0.056589 -0.001897 0.906523 -0.062500 0 0 0 0 0 0 4 141447
-0.002449 0.002207 0.119093 -0.056603 -0.001912 0.906529 -0.062500 0 0 0 0 0 0 4 142455
-0.002449 0.002207 0.119093 -0.056593 -0.001916 0.906524 -0.062500 0 0 0 0 0 0 4 143449
-0.002449 0.002207 0.119093 -0.056599 -0.001894 0.906529 -0.062500 0 0 0 0 0 0 4 144469
-0.002449 0.002207 0.119093 -0.056593 -0.001914 0.906524 -0.062500 0 0 0 0 0 0 4 145459
-0.002449 0.002207 0.119093 -0.056584 -0.001908 0.906530 -0.062500 0 0 0 0 0 0 4 146471
-0.002449 0.002207 0.119093 -0.056606 -0.001902 0.906523 -0.062500 0 0 0 0 0 0 4 147461
-0.002449 0.002207 0.119093 -0.056586 -0.001907 0.906530 -0.062500 0 0 0 0 0 0 4 148469
-0.002449 0.002207 0.119093 -0.056603 -0.001913 0.906530 -0.062500 0 0 0 0 0 0 4 149459
-0.002449 0.002207 0.119093 -0.056596 -0.001905 0.906517 -0.062500 0 0 0 0 0 0 4 150469
-0.002449 0.002207 0.119093 -0.056585 -0.001907 0.906529 -0.062500 0 0 0 0 0 0 4 151460
-0.002449 0.002207 0.119093 -0.056603 -0.001913 0.906530 -0.062500 0 0 0 0 0 0 4 152453
-0.002449 0.002207 0.119093 -0.056589 -0.001897 0.906524 -0.062500 0 0 0 0 0 0 4 153454
-0.002449 0.002207 0.119093 -0.056603 -0.001912 0.906529 -0.062500 0 0 0 0 0 0 4 154445
-0.002449 0.002207 0.119093 -0.056593 -0.001916 0.906524 -0.062500 0 0 0 0 0 0 4 155454
-0.002449 0.002207 0.119093 -0.056588 -0.001897 0.906523 -0.062500 0 0 0 0 0 0 4 156446
-0.002436 0.002221 0.119104 -0.222229 -0.181497 0.760460 -0.062500 0 0 0 0 0 0 4 157455
-0.002430 0.002228 0.119108 -0.157353 -0.108621 0.832018 -0.062500 0 0 0 0 0 0 4 158459
-0.002427 0.002231 0.119109 -0.109232 -0.056597 0.868971 -0.062500 0 0 0 0 0 0 4 159458
-0.002425 0.002233 0.119109 -0.083295 -0.029251 0.882972 -0.062500 0 0 0 0 0 0 4 160472
-0.002424 0.002234 0.119109 -0.070045 -0.015539 0.887928 -0.062500 0 0 0 0 0 0 4 161456
-0.002424 0.002234 0.119109 -0.063352 -0.008694 0.889660 -0.062500 0 0 0 0 0 0 4 162435
-0.002423 0.002235 0.119109 -0.059988 -0.005294 0.890258 -0.062500 0 0 0 0 0 0 4 163449
-0.002423 0.002235 0.119109 -0.058285 -0.003602 0.890476 -0.062500 0 0 0 0 0 0 4 164448
-0.002423 0.002235 0.119109 -0.057444 -0.002749 0.890542 -0.062500 0 0 0 0 0 0 4 165455
-0.002423 0.002235 0.119109 -0.057018 -0.002339 0.890562 -0.062500 0 0 0 0 0 0 4 166454
-0.002423 0.002235 0.119109 -0.056812 -0.002114 0.890576 -0.062500 0 0 0 0 0 0 4 167451
-0.002423 0.002235 0.119109 -0.056701 -0.002011 0.890578 -0.062500 0 0 0 0 0 0 4 168452
-0.002423 0.002235 0.119109 -0.056649 -0.001960 0.890572 -0.062500 0 0 0 0 0 0 4 169452
-0.002423 0.002235 0.119109 -0.056617 -0.001941 0.890578 -0.062500 0 0 0 0 0 0 4 170448
-0.002423 0.002235 0.119109 -0.056609 -0.001920 0.890578 -0.062500 0 0 0 0 0 0 4 171450
-0.002423 0.002235 0.119109 -0.056609 -0.001918 0.890578 -0.062500 0 0 0 0 0 0 4 172448
-0.002423 0.002235 0.119109 -0.056589 -0.001912 0.890579 -0.062500 0 0 0 0 0 0 4 173449
-0.002423 0.002235 0.119109 -0.056591 -0.001900 0.890571 -0.062500 0 0 0 0 0 0 4 174452
-0.002423 0.002235 0.119109 -0.056599 -0.001907 0.890584 -0.062500 0 0 0 0 0 0 4 175454
-0.002423 0.002235 0.119109 -0.056596 -0.001919 0.890573 -0.062500 0 0 0 0 0 0 4 176455
-0.002423 0.002235 0.119109 -0.056603 -0.001898 0.890577 -0.062500 0 0 0 0 0 0 4 177451
-0.002423 0.002235 0.119109 -0.056589 -0.001910 0.890578 -0.062500 0 0 0 0 0 0 4 178433
-0.002423 0.002235 0.119109 -0.056599 -0.001908 0.890585 -0.062500 0 0 0 0 0 0 4 179452
-0.002423 0.002235 0.119109 -0.056591 -0.001900 0.890572 -0.062500 0 0 0 0 0 0 4 180449
-0.002423 0.002235 0.119109 -0.056588 -0.001910 0.890578 -0.062500 0 0 0 0 0 0 4 181431
-0.002423 0.002235 0.119109 -0.056606 -0.001917 0.890578 -0.062500 0 0 0 0 0 0 4 182447
-0.002428 0.002252 0.119098 0.009891 -0.229913 1.045825 -0.062500 0 0 0 0 0 0 4 183450
-0.002431 0.002261 0.119094 -0.015305 -0.139807 0.969863 -0.062500 0 0 0 0 0 0 4 184448
-0.002432 0.002266 0.119093 -0.034663 -0.073651 0.930563 -0.062500 0 0 0 0 0 0 4 185448
-0.002433 0.002268 0.119093 -0.045330 -0.038194 0.915657 -0.062500 0 0 0 0 0 0 4 186437
-0.002433 0.002269 0.119093 -0.050869 -0.020133 0.910364 -0.062500 0 0 0 0 0 0 4 187449
-0.002434 0.002270 0.119092 -0.053705 -0.011052 0.908525 -0.062500 0 0 0 0 0 0 4 188433
-0.002434 0.002270 0.119092 -0.055141 -0.006484 0.907888 -0.062500 0 0 0 0 0 0 4 189449
-0.002434 0.002270 0.119092 -0.055862 -0.004202 0.907656 -0.062500 0 0 0 0 0 0 4 190449
-0.002434 0.002270 0.119092 -0.056226 -0.003049 0.907579 -0.062500 0 0 0 0 0 0 4 191432
-0.002434 0.002270 0.119092 -0.056414 -0.002475 0.907561 -0.062500 0 0 0 0 0 0 4 192449
-0.002434 0.002270 0.119092 -0.056510 -0.002198 0.907543 -0.062500 0 0 0 0 0 0 4 193448
-0.002421 0.002284 0.119103 -0.222244 -0.181746 0.761667 -0.062500 0 0 0 0 0 0 4 194447
-0.002415 0.002291 0.119106 -0.157372 -0.108732 0.833135 -0.062500 0 0 0 0 0 0 4 195492
-0.002411 0.002294 0.119108 -0.109241 -0.056635 0.870034 -0.062500 0 0 0 0 0 0 4 196529
-0.002410 0.002296 0.119108 -0.083306 -0.029270 0.884014 -0.062500 0 0 0 0 0 0 4 197540
-0.002409 0.002297 0.119108 -0.070040 -0.015554 0.888970 -0.062500 0 0 0 0 0 0 4 198536
-0.002408 0.002297 0.119108 -0.063344 -0.008707 0.890697 -0.062500 0 0 0 0 0 0 4 199531
-0.002408 0.002297 0.119108 -0.059982 -0.005295 0.891304 -0.062500 0 0 0 0 0 0 4 200535
-0.002408 0.002297 0.119108 -0.058290 -0.003599 0.891509 -0.062500 0 0 0 0 0 0 4 201524
-0.002408 0.002298 0.119108 -0.057446 -0.002757 0.891579 -0.062500 0 0 0 0 0 0 4 202551
-0.002408 0.002298 0.119108 -0.057016 -0.002329 0.891599 -0.062500 0 0 0 0 0 0 4 203531
-0.002408 0.002298 0.119108 -0.056803 -0.002123 0.891607 -0.062500 0 0 0 0 0 0 4 204537
-0.002408 0.002298 0.119108 -0.056705 -0.002010 0.891607 -0.062500 0 0 0 0 0 0 4 205501
-0.002408 0.002298 0.119108 -0.056644 -0.001959 0.891614 -0.062500 0 0 0 0 0 0 4 206505
-0.002408 0.002298 0.119108 -0.056626 -0.001927 0.891621 -0.062500 0 0 0 0 0 0 4 207529
-0.002395 0.002311 0.119119 -0.222415 -0.181720 0.745867 -0.062500 0 0 0 0 0 0 4 208504
-0.002389 0.002318 0.119122 -0.157441 -0.108711 0.817260 -0.062500 0 0 0 0 0 0 4 209500
-0.002385 0.002322 0.119124 -0.109270 -0.056613 0.854136 -0.062500 0 0 0 0 0 0 4 210502
-0.002384 0.002323 0.119124 -0.083316 -0.029259 0.868113 -0.062500 0 0 0 0 0 0 4 211538
-0.002383 0.002324 0.119124 -0.070055 -0.015539 0.873048 -0.062500 0 0 0 0 0 0 4 212525
-0.002383 0.002325 0.119124 -0.063343 -0.008702 0.874789 -0.062500 0 0 0 0 0 0 4 213511
-0.002382 0.002325 0.119124 -0.059986 -0.005299 0.875390 -0.062500 0 0 0 0 0 0 4 214524
-0.002382 0.002325 0.119124 -0.058297 -0.003593 0.875585 -0.062500 0 0 0 0 0 0 4 215533
-0.002382 0.002325 0.119124 -0.057450 -0.002760 0.875661 -0.062500 0 0 0 0 0 0 4 216524
-0.002382 0.002325 0.119124 -0.057012 -0.002324 0.875687 -0.062500 0 0 0 0 0 0 4 217509
-0.002382 0.002325 0.119124 -0.056806 -0.002127 0.875690 -0.062500 0 0 0 0 0 0 4 218543
-0.002382 0.002325 0.119124 -0.056701 -0.002005 0.875696 -0.062500 0 0 0 0 0 0 4 219527
-0.002382 0.002325 0.119124 -0.056647 -0.001962 0.875697 -0.062500 0 0 0 0 0 0 4 220525
-0.002369 0.002339 0.119135 -0.222527 -0.181817 0.730082 -0.062500 0 0 0 0 0 0 4 221511
-0.002363 0.002346 0.119138 -0.159785 -0.101585 0.801413 -0.062500 0 0 0 0 0 0 4 222525
-0.002360 0.002349 0.119140 -0.111586 -0.049461 0.838254 -0.062500 0 0 0 0 0 0 4 223534
-0.002358 0.002351 0.119140 -0.085626 -0.022104 0.852206 -0.062500 0 0 0 0 0 0 4 224452
-0.002357 0.002352 0.119140 -0.072353 -0.008369 0.857157 -0.062500 0 0 0 0 0 0 4 225444
-0.002362 0.002369 0.119129 0.000865 -0.229332 1.014436 -0.062500 0 0 0 0 0 0 4 226452
-0.002364 0.002379 0.119125 -0.021003 -0.135980 0.938927 -0.062500 0 0 0 0 0 0 4 227446
-0.002366 0.002383 0.119124 -0.038672 -0.068171 0.899765 -0.062500 0 0 0 0 0 0 4 228452
-0.002366 0.002385 0.119123 -0.048486 -0.031884 0.884894 -0.062500 0 0 0 0 0 0 4 229442
-0.002354 0.002400 0.119134 -0.219593 -0.193395 0.734178 -0.062500 0 0 0 0 0 0 4 230452
-0.002347 0.002408 0.119137 -0.157136 -0.110973 0.803584 -0.062500 0 0 0 0 0 0 4 231444
-0.002344 0.002411 0.119138 -0.110245 -0.054155 0.839745 -0.062500 0 0 0 0 0 0 4 232452
-0.002343 0.002413 0.119139 -0.084958 -0.024438 0.853448 -0.062500 0 0 0 0 0 0 4 233452
-0.002342 0.002414 0.119139 -0.072010 -0.009536 0.858323 -0.062500 0 0 0 0 0 0 4 234451
-0.002341 0.002415 0.119139 -0.065476 -0.002120 0.860017 -0.062500 0 0 0 0 0 0 4 235467
-0.002341 0.002415 0.119139 -0.062196 0.001579 0.860606 -0.062500 0 0 0 0 0 0 4 236431
-0.002341 0.002415 0.119139 -0.060548 0.003424 0.860806 -0.062500 0 0 0 0 0 0 4 237445
-0.002341 0.002415 0.119139 -0.059724 0.004336 0.860879 -0.062500 0 0 0 0 0 0 4 238450
-0.002328 0.002429 0.119149 -0.230976 -0.156147 0.715596 -0.062500 0 0 0 0 0 0 4 239453
-0.002322 0.002436 0.119153 -0.165665 -0.082737 0.786789 -0.062500 0 0 0 0 0 0 4 240444
-0.002319 0.002439 0.119154 -0.117325 -0.030455 0.823543 -0.062500 0 0 0 0 0 0 4 241453
-0.002317 0.002441 0.119155 -0.091277 -0.003005 0.837475 -0.062500 0 0 0 0 0 0 4 242449
-0.002321 0.002459 0.119144 -0.011459 -0.216868 0.998204 -0.062500 0 0 0 0 0 0 4 243450
-0.002323 0.002469 0.119140 -0.029998 -0.120198 0.923708 -0.062500 0 0 0 0 0 0 4 244430
-0.002325 0.002473 0.119139 -0.045976 -0.050719 0.884879 -0.062500 0 0 0 0 0 0 4 245447
-0.002325 0.002476 0.119138 -0.054939 -0.013586 0.870115 -0.062500 0 0 0 0 0 0 4 246448
-0.002325 0.002477 0.119138 -0.059639 0.005308 0.864879 -0.062500 0 0 0 0 0 0 4 247431
-0.002313 0.002491 0.119148 -0.228193 -0.165377 0.717930 -0.062500 0 0 0 0 0 0 4 248446
-0.002306 0.002498 0.119152 -0.164255 -0.087349 0.788379 -0.062500 0 0 0 0 0 0 4 249455
-0.002303 0.002502 0.119153 -0.116611 -0.032741 0.824874 -0.062500 0 0 0 0 0 0 4 250450
-0.002302 0.002504 0.119154 -0.090925 -0.004162 0.838704 -0.062500 0 0 0 0 0 0 4 251453
-0.002301 0.002504 0.119154 -0.077790 0.010178 0.843608 -0.062500 0 0 0 0 0 0 4 252451
-0.002300 0.002505 0.119154 -0.071164 0.017313 0.845325 -0.062500 0 0 0 0 0 0 4 253451
-0.002300 0.002505 0.119154 -0.067849 0.020869 0.845915 -0.062500 0 0 0 0 0 0 4 254447
-0.002305 0.002523 0.119143 0.000331 -0.204809 1.002088 -0.062500 0 0 0 0 0 0 4 255449
-0.002295 0.002545 0.119149 -0.190327 -0.294514 0.780915 -0.062500 0 0 0 0 0 0 4 256446
-0.002290 0.002557 0.119151 -0.144117 -0.145181 0.812483 -0.062500 0 0 0 0 0 0 4 257447
-0.002287 0.002562 0.119152 -0.106289 -0.057322 0.834170 -0.062500 0 0 0 0 0 0 4 258445
-0.002286 0.002565 0.119152 -0.085704 -0.011744 0.842732 -0.062500 0 0 0 0 0 0 4 259448
-0.002285 0.002567 0.119153 -0.075187 0.011127 0.845809 -0.062500 0 0 0 0 0 0 4 260446
-0.002285 0.002567 0.119153 -0.069897 0.022566 0.846882 -0.062500 0 0 0 0 0 0 4 261446
-0.002285 0.002568 0.119153 -0.067226 0.028272 0.847256 -0.062500 0 0 0 0 0 0 4 262445
-0.002285 0.002568 0.119153 -0.065892 0.031124 0.847373 -0.062500 0 0 0 0 0 0 4 263447
-0.002277 0.002599 0.119152 -0.165077 -0.375164 0.858783 -0.062500 0 0 0 0 0 0 4 264428
-0.002273 0.002615 0.119151 -0.124741 -0.211454 0.853379 -0.062500 0 0 0 0 0 0 4 265447
-0.002271 0.002623 0.119151 -0.095608 -0.092856 0.850490 -0.062500 0 0 0 0 0 0 4 266446
-0.002270 0.002627 0.119151 -0.080175 -0.029863 0.849340 -0.062500 0 0 0 0 0 0 4 267448
-0.002270 0.002629 0.119151 -0.072362 0.001999 0.848937 -0.062500 0 0 0 0 0 0 4 268445
-0.002269 0.002630 0.119151 -0.068454 0.017975 0.848787 -0.062500 0 0 0 0 0 0 4 269446
-0.002269 0.002630 0.119151 -0.066510 0.025980 0.848742 -0.062500 0 0 0 0 0 0 4 270445
-0.002256 0.002644 0.119162 -0.231938 -0.150561 0.704130 -0.062500 0 0 0 0 0 0 4 271446
-0.002250 0.002651 0.119165 -0.166170 -0.075094 0.774938 -0.062500 0 0 0 0 0 0 4 272444
-0.002252 0.002672 0.119155 -0.051104 -0.248937 0.967878 -0.062500 0 0 0 0 0 0 4 273447
-0.002253 0.002683 0.119152 -0.050227 -0.131500 0.905269 -0.062500 0 0 0 0 0 0 4 274443
-0.002253 0.002688 0.119151 -0.056217 -0.051592 0.870606 -0.062500 0 0 0 0 0 0 4 275449
-0.002254 0.002691 0.119150 -0.060130 -0.009239 0.857294 -0.062500 0 0 0 0 0 0 4 276447
-0.002241 0.002706 0.119160 -0.228761 -0.168381 0.708151 -0.062500 0 0 0 0 0 0 4 277446
-0.002234 0.002714 0.119164 -0.164557 -0.084023 0.777222 -0.062500 0 0 0 0 0 0 4 278445
-0.002231 0.002717 0.119165 -0.116778 -0.026272 0.813168 -0.062500 0 0 0 0 0 0 4 279447
-0.002230 0.002719 0.119166 -0.091034 0.003877 0.826814 -0.062500 0 0 0 0 0 0 4 280445
-0.002229 0.002720 0.119166 -0.077871 0.018994 0.831658 -0.062500 0 0 0 0 0 0 4 281445
-0.002228 0.002721 0.119166 -0.071247 0.026499 0.833344 -0.062500 0 0 0 0 0 0 4 282447
-0.002215 0.002735 0.119176 -0.234489 -0.150500 0.689660 -0.062500 0 0 0 0 0 0 4 283448
-0.002209 0.002742 0.119180 -0.167440 -0.075050 0.760522 -0.062500 0 0 0 0 0 0 4 284446
-0.002210 0.002763 0.119170 -0.051735 -0.248696 0.953688 -0.062500 0 0 0 0 0 0 4 285437
-0.002211 0.002773 0.119166 -0.046530 -0.117184 0.890970 -0.062500 0 0 0 0 0 0 4 286446
-0.002212 0.002778 0.119165 -0.052364 -0.037332 0.856240 -0.062500 0 0 0 0 0 0 4 287446
-0.002212 0.002781 0.119165 -0.056195 0.004979 0.842899 -0.062500 0 0 0 0 0 0 4 288436
-0.002212 0.002782 0.119164 -0.058284 0.026495 0.838150 -0.062500 0 0 0 0 0 0 4 289444
-0.002212 0.002783 0.119164 -0.059382 0.037322 0.836486 -0.062500 0 0 0 0 0 0 4 290436
-0.002200 0.002797 0.119175 -0.226609 -0.138106 0.691843 -0.062500 0 0 0 0 0 0 4 291444
-0.002193 0.002804 0.119178 -0.161487 -0.061729 0.762191 -0.062500 0 0 0 0 0 0 4 292435
-0.002190 0.002808 0.119179 -0.113218 -0.007980 0.798567 -0.062500 0 0 0 0 0 0 4 293444
-0.002193 0.002827 0.119169 -0.020758 -0.206630 0.969150 -0.062500 0 0 0 0 0 0 4 294435
-0.002195 0.002837 0.119165 -0.032794 -0.103259 0.897372 -0.062500 0 0 0 0 0 0 4 295444
-0.002196 0.002842 0.119164 -0.045426 -0.030425 0.859387 -0.062500 0 0 0 0 0 0 4 296440
-0.002197 0.002844 0.119163 -0.052718 0.008425 0.844908 -0.062500 0 0 0 0 0 0 4 297450
-0.002197 0.002845 0.119163 -0.056542 0.028205 0.839759 -0.062500 0 0 0 0 0 0 4 298446
-0.002184 0.002860 0.119173 -0.225262 -0.142792 0.694087 -0.062500 0 0 0 0 0 0 4 299456
-0.002178 0.002867 0.119177 -0.160786 -0.064068 0.763923 -0.062500 0 0 0 0 0 0 4 300451
-0.002174 0.002871 0.119178 -0.112874 -0.009132 0.800101 -0.062500 0 0 0 0 0 0 4 301461
-0.002173 0.002872 0.119178 -0.087070 0.019561 0.813820 -0.062500 0 0 0 0 0 0 4 302446
-0.002177 0.002891 0.119167 -0.007416 -0.192670 0.975669 -0.062500 0 0 0 0 0 0 4 303442
-0.002179 0.002900 0.119164 -0.026067 -0.096341 0.900600 -0.062500 0 0 0 0 0 0 4 304431
-0.002181 0.002905 0.119162 -0.042057 -0.026995 0.861451 -0.062500 0 0 0 0 0 0 4 305457
-0.002181 0.002907 0.119162 -0.051008 0.010134 0.846568 -0.062500 0 0 0 0 0 0 4 306456
-0.002181 0.002908 0.119162 -0.055691 0.029054 0.841287 -0.062500 0 0 0 0 0 0 4 307463
-0.002169 0.002923 0.119172 -0.224923 -0.142491 0.695745 -0.062500 0 0 0 0 0 0 4 308457
-0.002162 0.002930 0.119175 -0.160629 -0.063893 0.765463 -0.062500 0 0 0 0 0 0 4 309457
-0.002159 0.002933 0.119177 -0.112782 -0.009039 0.801599 -0.062500 0 0 0 0 0 0 4 310454
-0.002163 0.002952 0.119166 -0.020589 -0.206833 0.972439 -0.062500 0 0 0 0 0 0 4 311457
-0.002164 0.002962 0.119162 -0.032701 -0.103406 0.900465 -0.062500 0 0 0 0 0 0 4 312455
-0.002165 0.002967 0.119161 -0.045406 -0.030519 0.862382 -0.062500 0 0 0 0 0 0 4 313454
-0.002166 0.002970 0.119160 -0.052690 0.008359 0.847858 -0.062500 0 0 0 0 0 0 4 314453
-0.002166 0.002971 0.119160 -0.056531 0.028166 0.842705 -0.062500 0 0 0 0 0 0 4 315465
-0.002166 0.002971 0.119160 -0.058490 0.038153 0.840901 -0.062500 0 0 0 0 0 0 4 316461
-0.002171 0.002989 0.119149 0.008507 -0.174286 0.997535 -0.062500 0 0 0 0 0 0 4 317462
-0.002174 0.002998 0.119145 -0.017264 -0.082758 0.920415 -0.062500 0 0 0 0 0 0 4 318460
-0.002175 0.003003 0.119144 -0.036838 -0.015816 0.880526 -0.062500 0 0 0 0 0 0 4 319456
-0.002176 0.003005 0.119143 -0.047589 0.020150 0.865379 -0.062500 0 0 0 0 0 0 4 320456
-0.002176 0.003006 0.119143 -0.053164 0.038500 0.860015 -0.062500 0 0 0 0 0 0 4 321455
-0.002164 0.003021 0.119153 -0.222916 -0.133465 0.714709 -0.062500 0 0 0 0 0 0 4 322456
-0.002157 0.003028 0.119157 -0.158829 -0.054916 0.784281 -0.062500 0 0 0 0 0 0 4 323458
-0.002159 0.003049 0.119147 -0.044692 -0.226276 0.977767 -0.062500 0 0 0 0 0 0 4 324455
-0.002160 0.003059 0.119143 -0.044237 -0.108719 0.914464 -0.062500 0 0 0 0 0 0 4 325457
-0.002161 0.003065 0.119142 -0.050412 -0.028730 0.879474 -0.062500 0 0 0 0 0 0 4 326454
-0.002161 0.003067 0.119142 -0.054403 0.013717 0.866035 -0.062500 0 0 0 0 0 0 4 327458
-0.002161 0.003069 0.119141 -0.056591 0.035292 0.861241 -0.062500 0 0 0 0 0 0 4 328456
-0.002161 0.003069 0.119141 -0.057725 0.046151 0.859572 -0.062500 0 0 0 0 0 0 4 329454
-0.002161 0.003070 0.119141 -0.058309 0.051602 0.858984 -0.062500 0 0 0 0 0 0 4 330454
-0.002161 0.003070 0.119141 -0.058608 0.054328 0.858786 -0.062500 0 0 0 0 0 0 4 331453
-0.002161 0.003070 0.119141 -0.058750 0.055694 0.858715 -0.062500 0 0 0 0 0 0 4 332425
-0.002154 0.003101 0.119140 -0.159475 -0.350978 0.873028 -0.062500 0 0 0 0 0 0 4 333456
-0.002150 0.003117 0.119140 -0.119169 -0.187813 0.866138 -0.062500 0 0 0 0 0 0 4 334455
-0.002148 0.003125 0.119140 -0.090012 -0.069516 0.862478 -0.062500 0 0 0 0 0 0 4 335456
-0.002147 0.003129 0.119140 -0.074544 -0.006654 0.861052 -0.062500 0 0 0 0 0 0 4 336456
-0.002146 0.003131 0.119140 -0.066719 0.025168 0.860545 -0.062500 0 0 0 0 0 0 4 337454
-0.002151 0.003149 0.119128 0.003502 -0.184772 1.018089 -0.062500 0 0 0 0 0 0 4 338453
-0.002154 0.003158 0.119125 -0.019782 -0.088056 0.940897 -0.062500 0 0 0 0 0 0 4 339447
-0.002155 0.003163 0.119123 -0.038089 -0.018484 0.900952 -0.062500 0 0 0 0 0 0 4 340454
-0.002156 0.003165 0.119123 -0.048225 0.018796 0.885783 -0.062500 0 0 0 0 0 0 4 341454
-0.002156 0.003167 0.119123 -0.053490 0.037809 0.880391 -0.062500 0 0 0 0 0 0 4 342456
-0.002156 0.003167 0.119123 -0.056172 0.047414 0.878509 -0.062500 0 0 0 0 0 0 4 343456
-0.002156 0.003167 0.119123 -0.057522 0.052230 0.877856 -0.062500 0 0 0 0 0 0 4 344455
-0.002156 0.003168 0.119122 -0.058210 0.054639 0.877632 -0.062500 0 0 0 0 0 0 4 345455
-0.002156 0.003168 0.119122 -0.058566 0.055862 0.877551 -0.062500 0 0 0 0 0 0 4 346455
-0.002162 0.003185 0.119111 0.007546 -0.169289 1.035367 -0.062500 0 0 0 0 0 0 4 347464
-0.002164 0.003194 0.119107 -0.016556 -0.072417 0.958171 -0.062500 0 0 0 0 0 0 4 348521
-0.002153 0.003212 0.119116 -0.202938 -0.188210 0.775292 -0.062500 0 0 0 0 0 0 4 349530
-0.002147 0.003221 0.119119 -0.147965 -0.078761 0.830109 -0.062500 0 0 0 0 0 0 4 350496
-0.002144 0.003226 0.119120 -0.104975 -0.008156 0.860875 -0.062500 0 0 0 0 0 0 4 351504
-0.002142 0.003228 0.119121 -0.081672 0.028438 0.872704 -0.062500 0 0 0 0 0 0 4 352507
-0.002142 0.003229 0.119121 -0.069785 0.046760 0.876906 -0.062500 0 0 0 0 0 0 4 353539
-0.002141 0.003230 0.119121 -0.063762 0.055891 0.878375 -0.062500 0 0 0 0 0 0 4 354520
-0.002141 0.003230 0.119121 -0.060748 0.060444 0.878890 -0.062500 0 0 0 0 0 0 4 355535
-0.002141 0.003230 0.119121 -0.059241 0.062707 0.879061 -0.062500 0 0 0 0 0 0 4 356450
-0.002146 0.003248 0.119110 0.007794 -0.161755 1.037141 -0.062500 0 0 0 0 0 0 4 357438
-0.002149 0.003257 0.119106 -0.017045 -0.072637 0.959891 -0.062500 0 0 0 0 0 0 4 358448
-0.002150 0.003261 0.119104 -0.036142 -0.006843 0.919903 -0.062500 0 0 0 0 0 0 4 359445
-0.002151 0.003263 0.119104 -0.046647 0.028555 0.904702 -0.062500 0 0 0 0 0 0 4 360449
-0.002151 0.003264 0.119104 -0.052102 0.046638 0.899321 -0.062500 0 0 0 0 0 0 4 361439
-0.002151 0.003265 0.119104 -0.054887 0.055771 0.897431 -0.062500 0 0 0 0 0 0 4 362448
-0.002151 0.003265 0.119104 -0.056286 0.060355 0.896786 -0.062500 0 0 0 0 0 0 4 363445
-0.002139 0.003279 0.119114 -0.224110 -0.118943 0.753853 -0.062500 0 0 0 0 0 0 4 364448
-0.002132 0.003286 0.119117 -0.158840 -0.043615 0.823639 -0.062500 0 0 0 0 0 0 4 365439
-0.002129 0.003290 0.119119 -0.110492 0.009552 0.859714 -0.062500 0 0 0 0 0 0 4 366449
-0.002132 0.003309 0.119108 -0.018227 -0.188094 1.031587 -0.062500 0 0 0 0 0 0 4 367455
-0.002134 0.003318 0.119104 -0.030137 -0.085739 0.959099 -0.062500 0 0 0 0 0 0 4 368461
-0.002135 0.003323 0.119103 -0.042708 -0.013380 0.920739 -0.062500 0 0 0 0 0 0 4 369471
-0.002135 0.003326 0.119102 -0.049942 0.025287 0.906117 -0.062500 0 0 0 0 0 0 4 370455
-0.002136 0.003327 0.119102 -0.053756 0.045011 0.900917 -0.062500 0 0 0 0 0 0 4 371451
-0.002136 0.003328 0.119102 -0.055699 0.054951 0.899106 -0.062500 0 0 0 0 0 0 4 372455
-0.002136 0.003328 0.119102 -0.056704 0.059948 0.898472 -0.062500 0 0 0 0 0 0 4 373439
-0.002136 0.003328 0.119102 -0.057201 0.062449 0.898260 -0.062500 0 0 0 0 0 0 4 374455
-0.002136 0.003328 0.119102 -0.057461 0.063703 0.898178 -0.062500 0 0 0 0 0 0 4 375454
-0.002136 0.003328 0.119102 -0.057588 0.064336 0.898153 -0.062500 0 0 0 0 0 0 4 376462
-0.002136 0.003328 0.119102 -0.057649 0.064662 0.898151 -0.062500 0 0 0 0 0 0 4 377457
-0.002136 0.003328 0.119102 -0.057680 0.064811 0.898145 -0.062500 0 0 0 0 0 0 4 378456
-0.002141 0.003346 0.119091 0.008513 -0.160410 1.056446 -0.062500 0 0 0 0 0 0 4 379456
-0.002144 0.003354 0.119087 -0.016698 -0.071984 0.979032 -0.062500 0 0 0 0 0 0 4 380455
-0.002145 0.003359 0.119085 -0.035961 -0.006547 0.938967 -0.062500 0 0 0 0 0 0 4 381454
-0.002146 0.003361 0.119085 -0.046552 0.028695 0.923746 -0.062500 0 0 0 0 0 0 4 382454
-0.002146 0.003362 0.119085 -0.052052 0.046708 0.918333 -0.062500 0 0 0 0 0 0 4 383454
-0.002146 0.003363 0.119085 -0.054852 0.055803 0.916445 -0.062500 0 0 0 0 0 0 4 384453
-0.002146 0.003363 0.119085 -0.056271 0.060374 0.915795 -0.062500 0 0 0 0 0 0 4 385455
-0.002146 0.003363 0.119085 -0.057000 0.062664 0.915576 -0.062500 0 0 0 0 0 0 4 386457
-0.002146 0.003363 0.119085 -0.057351 0.063811 0.915483 -0.062500 0 0 0 0 0 0 4 387457
-0.002146 0.003363 0.119085 -0.057528 0.064392 0.915463 -0.062500 0 0 0 0 0 0 4 388455
-0.002146 0.003363 0.119085 -0.057626 0.064680 0.915455 -0.062500 0 0 0 0 0 0 4 389454
-0.002146 0.003363 0.119085 -0.057672 0.064828 0.915455 -0.062500 0 0 0 0 0 0 4 390454
-0.002146 0.003363 0.119085 -0.057693 0.064896 0.915439 -0.062500 0 0 0 0 0 0 4 391456
-0.002146 0.003363 0.119085 -0.057705 0.064936 0.915455 -0.062500 0 0 0 0 0 0 4 392453
-0.002146 0.003363 0.119085 -0.057709 0.064951 0.915450 -0.062500 0 0 0 0 0 0 4 393453
-0.002146 0.003363 0.119085 -0.057710 0.064952 0.915450 -0.062500 0 0 0 0 0 0 4 394453
-0.002146 0.003363 0.119085 -0.057713 0.064963 0.915442 -0.062500 0 0 0 0 0 0 4 395454
-0.002146 0.003363 0.119085 -0.057713 0.064964 0.915441 -0.062500 0 0 0 0 0 0 4 396453
-0.002146 0.003363 0.119085 -0.057717 0.064975 0.915454 -0.062500 0 0 0 0 0 0 4 397451
-0.002146 0.003363 0.119085 -0.057714 0.064965 0.915442 -0.062500 0 0 0 0 0 0 4 398452
-0.002146 0.003363 0.119085 -0.057717 0.064975 0.915454 -0.062500 0 0 0 0 0 0 4 399424
-0.002146 0.003363 0.119085 -0.057714 0.064965 0.915442 -0.062500 0 0 0 0 0 0 4 400451
-0.002146 0.003363 0.119085 -0.057717 0.064975 0.915454 -0.062500 0 0 0 0 0 0 4 401444
-0.002146 0.003363 0.119085 -0.057714 0.064965 0.915443 -0.062500 0 0 0 0 0 0 4 402454
-0.002146 0.003363 0.119085 -0.057705 0.064973 0.915448 -0.062500 0 0 0 0 0 0 4 403454
-0.002146 0.003363 0.119085 -0.057724 0.064968 0.915448 -0.062500 0 0 0 0 0 0 4 404453
-0.002146 0.003363 0.119085 -0.057714 0.064964 0.915442 -0.062500 0 0 0 0 0 0 4 405450
-0.002146 0.003363 0.119085 -0.057717 0.064975 0.915454 -0.062500 0 0 0 0 0 0 4 406453
-0.002146 0.003363 0.119085 -0.057714 0.064965 0.915442 -0.062500 0 0 0 0 0 0 4 407449
-0.002146 0.003363 0.119085 -0.057714 0.064965 0.915461 -0.062500 0 0 0 0 0 0 4 408455
-0.002146 0.003363 0.119085 -0.057713 0.064964 0.915444 -0.062500 0 0 0 0 0 0 4 409461
-0.002146 0.003363 0.119085 -0.057705 0.064972 0.915448 -0.062500 0 0 0 0 0 0 4 410464
-0.002146 0.003363 0.119085 -0.057724 0.064968 0.915448 -0.062500 0 0 0 0 0 0 4 411445
-0.002146 0.003363 0.119085 -0.057714 0.064964 0.915442 -0.062500 0 0 0 0 0 0 4 412462
-0.002152 0.003381 0.119073 0.008446 -0.160192 1.073879 -0.062500 0 0 0 0 0 0 4 413461
-0.002154 0.003389 0.119069 -0.016716 -0.071893 0.996400 -0.062500 0 0 0 0 0 0 4 414462
-0.002156 0.003394 0.119068 -0.035972 -0.006508 0.956296 -0.062500 0 0 0 0 0 0 4 415463
-0.002156 0.003396 0.119067 -0.046555 0.028704 0.941064 -0.062500 0 0 0 0 0 0 4 416460
-0.002157 0.003397 0.119067 -0.052052 0.046710 0.935664 -0.062500 0 0 0 0 0 0 4 417462
-0.002157 0.003398 0.119067 -0.054852 0.055801 0.933773 -0.062500 0 0 0 0 0 0 4 418463
-0.002157 0.003398 0.119067 -0.056273 0.060381 0.933114 -0.062500 0 0 0 0 0 0 4 419536
-0.002157 0.003398 0.119067 -0.056990 0.062669 0.932887 -0.062500 0 0 0 0 0 0 4 420524
-0.002157 0.003398 0.119067 -0.057360 0.063810 0.932812 -0.062500 0 0 0 0 0 0 4 421521
-0.002157 0.003398 0.119067 -0.057530 0.064398 0.932780 -0.062500 0 0 0 0 0 0 4 422505
-0.002157 0.003398 0.119067 -0.057625 0.064676 0.932779 -0.062500 0 0 0 0 0 0 4 423520
-0.002157 0.003398 0.119067 -0.057681 0.064825 0.932765 -0.062500 0 0 0 0 0 0 4 424503
-0.002157 0.003398 0.119067 -0.057684 0.064900 0.932768 -0.062500 0 0 0 0 0 0 4 425517
-0.002157 0.003398 0.119067 -0.057702 0.064931 0.932759 -0.062500 0 0 0 0 0 0 4 426505
-0.002157 0.003398 0.119067 -0.057700 0.064954 0.932778 -0.062500 0 0 0 0 0 0 4 427521
-0.002157 0.003398 0.119067 -0.057711 0.064958 0.932766 -0.062500 0 0 0 0 0 0 4 428437
-0.002157 0.003398 0.119067 -0.057723 0.064962 0.932771 -0.062500 0 0 0 0 0 0 4 429446
-0.002157 0.003398 0.119067 -0.057705 0.064968 0.932772 -0.062500 0 0 0 0 0 0 4 430436
-0.002157 0.003398 0.119067 -0.057711 0.064960 0.932766 -0.062500 0 0 0 0 0 0 4 431446
-0.002157 0.003398 0.119067 -0.057718 0.064981 0.932771 -0.062500 0 0 0 0 0 0 4 432436
-0.002157 0.003398 0.119067 -0.057712 0.064961 0.932766 -0.062500 0 0 0 0 0 0 4 433445
-0.002157 0.003398 0.119067 -0.057723 0.064962 0.932771 -0.062500 0 0 0 0 0 0 4 434436
-0.002157 0.003398 0.119067 -0.057708 0.064978 0.932765 -0.062500 0 0 0 0 0 0 4 435445
-0.002157 0.003398 0.119067 -0.057723 0.064964 0.932771 -0.062500 0 0 0 0 0 0 4 436436
-0.002157 0.003398 0.119067 -0.057708 0.064979 0.932765 -0.062500 0 0 0 0 0 0 4 437440
-0.002157 0.003398 0.119067 -0.057711 0.064961 0.932765 -0.062500 0 0 0 0 0 0 4 438443
-0.002157 0.003398 0.119067 -0.057715 0.064971 0.932778 -0.062500 0 0 0 0 0 0 4 439448
-0.002157 0.003398 0.119067 -0.057715 0.064971 0.932759 -0.062500 0 0 0 0 0 0 4 440450
-0.002157 0.003398 0.119067 -0.057716 0.064971 0.932777 -0.062500 0 0 0 0 0 0 4 441436
-0.002157 0.003398 0.119067 -0.057712 0.064960 0.932767 -0.062500 0 0 0 0 0 0 4 442455
-0.002157 0.003398 0.119067 -0.057715 0.064970 0.932758 -0.062500 0 0 0 0 0 0 4 443481
-0.002157 0.003398 0.119067 -0.057716 0.064971 0.932777 -0.062500 0 0 0 0 0 0 4 444446
-0.002157 0.003398 0.119067 -0.057712 0.064960 0.932766 -0.062500 0 0 0 0 0 0 4 445420
-0.002157 0.003398 0.119067 -0.057719 0.064981 0.932771 -0.062500 0 0 0 0 0 0 4 446448
-0.002157 0.003398 0.119067 -0.057712 0.064961 0.932766 -0.062500 0 0 0 0 0 0 4 447449
-0.002157 0.003398 0.119067 -0.057707 0.064978 0.932764 -0.062500 0 0 0 0 0 0 4 448441
-0.002157 0.003398 0.119067 -0.057723 0.064964 0.932771 -0.062500 0 0 0 0 0 0 4 449440
-0.002157 0.003398 0.119067 -0.057705 0.064968 0.932772 -0.062500 0 0 0 0 0 0 4 450442
-0.002157 0.003398 0.119067 -0.057726 0.064973 0.932765 -0.062500 0 0 0 0 0 0 4 451441
-0.002157 0.003398 0.119067 -0.057705 0.064969 0.932772 -0.062500 0 0 0 0 0 0 4 452441
-0.002157 0.003398 0.119067 -0.057711 0.064960 0.932766 -0.062500 0 0 0 0 0 0 4 453440
-0.002157 0.003398 0.119067 -0.057726 0.064972 0.932764 -0.062500 0 0 0 0 0 0 4 454440
-0.002157 0.003398 0.119067 -0.057705 0.064969 0.932771 -0.062500 0 0 0 0 0 0 4 455446
-0.002157 0.003398 0.119067 -0.057723 0.064963 0.932772 -0.062500 0 0 0 0 0 0 4 456444
-0.002157 0.003398 0.119067 -0.057708 0.064978 0.932765 -0.062500 0 0 0 0 0 0 4 457442
-0.002157 0.003398 0.119067 -0.057723 0.064964 0.932771 -0.062500 0 0 0 0 0 0 4 458440
-0.002157 0.003398 0.119067 -0.057708 0.064979 0.932765 -0.062500 0 0 0 0 0 0 4 459442
-0.002157 0.003398 0.119067 -0.057711 0.064961 0.932765 -0.062500 0 0 0 0 0 0 4 460439
-0.002157 0.003398 0.119067 -0.057715 0.064971 0.932778 -0.062500 0 0 0 0 0 0 4 461439
-0.002157 0.003398 0.119067 -0.057715 0.064971 0.932759 -0.062500 0 0 0 0 0 0 4 462439
-0.002157 0.003398 0.119067 -0.057716 0.064971 0.932777 -0.062500 0 0 0 0 0 0 4 463442
-0.002157 0.003398 0.119067 -0.057712 0.064960 0.932767 -0.062500 0 0 0 0 0 0 4 464439
-0.002157 0.003398 0.119067 -0.057715 0.064970 0.932758 -0.062500 0 0 0 0 0 0 4 465439
-0.002157 0.003398 0.119067 -0.057716 0.064971 0.932777 -0.062500 0 0 0 0 0 0 4 466439
-0.002157 0.003398 0.119067 -0.057712 0.064960 0.932766 -0.062500 0 0 0 0 0 0 4 467442
-0.002157 0.003398 0.119067 -0.057719 0.064981 0.932771 -0.062500 0 0 0 0 0 0 4 468441
-0.002157 0.003398 0.119067 -0.057712 0.064961 0.932766 -0.062500 0 0 0 0 0 0 4 469441
-0.002157 0.003398 0.119067 -0.057716 0.064971 0.932778 -0.062500 0 0 0 0 0 0 4 470439
-0.002157 0.003398 0.119067 -0.057715 0.064971 0.932759 -0.062500 0 0 0 0 0 0 4 471442
-0.002157 0.003398 0.119067 -0.057704 0.064969 0.932771 -0.062500 0 0 0 0 0 0 4 472439
-0.002157 0.003398 0.119067 -0.057726 0.064973 0.932765 -0.062500 0 0 0 0 0 0 4 473440
-0.002157 0.003398 0.119067 -0.057705 0.064969 0.932772 -0.062500 0 0 0 0 0 0 4 474438
-0.002157 0.003398 0.119067 -0.057723 0.064963 0.932772 -0.062500 0 0 0 0 0 0 4 475441
-0.002157 0.003398 0.119067 -0.057716 0.064970 0.932759 -0.062500 0 0 0 0 0 0 4 476438
-0.002157 0.003398 0.119067 -0.057704 0.064969 0.932771 -0.062500 0 0 0 0 0 0 4 477440
-0.002157 0.003398 0.119067 -0.057723 0.064963 0.932772 -0.062500 0 0 0 0 0 0 4 478441
-0.002157 0.003398 0.119067 -0.057708 0.064978 0.932765 -0.062500 0 0 0 0 0 0 4 479432
-0.002157 0.003398 0.119067 -0.057723 0.064964 0.932771 -0.062500 0 0 0 0 0 0 4 480442
-0.002157 0.003398 0.119067 -0.057705 0.064968 0.932772 -0.062500 0 0 0 0 0 0 4 481440
-0.002157 0.003398 0.119067 -0.057714 0.064970 0.932759 -0.062500 0 0 0 0 0 0 4 482439
-0.002157 0.003398 0.119067 -0.057716 0.064971 0.932777 -0.062500 0 0 0 0 0 0 4 483440
-0.002157 0.003398 0.119067 -0.057715 0.064971 0.932759 -0.062500 0 0 0 0 0 0 4 484441
-0.002157 0.003398 0.119067 -0.057716 0.064971 0.932777 -0.062500 0 0 0 0 0 0 4 485438
-0.002157 0.003398 0.119067 -0.057712 0.064960 0.932767 -0.062500 0 0 0 0 0 0 4 486438
-0.002157 0.003398 0.119067 -0.057715 0.064970 0.932758 -0.062500 0 0 0 0 0 0 4 487443
-0.002157 0.003398 0.119067 -0.057716 0.064971 0.932777 -0.062500 0 0 0 0 0 0 4 488423
-0.002157 0.003398 0.119067 -0.057712 0.064960 0.932766 -0.062500 0 0 0 0 0 0 4 489440
-0.002157 0.003398 0.119067 -0.057719 0.064981 0.932771 -0.062500 0 0 0 0 0 0 4 490442
-0.002157 0.003398 0.119067 -0.057712 0.064961 0.932766 -0.062500 0 0 0 0 0 0 4 491483
-0.002157 0.003398 0.119067 -0.057716 0.064971 0.932778 -0.062500 0 0 0 0 0 0 4 492516
-0.002176 0.003403 0.119077 0.187327 0.004732 0.796885 -0.062500 0 0 0 0 0 0 4 493502
-0.002185 0.003405 0.119080 0.086060 0.035228 0.863424 -0.062500 0 0 0 0 0 0 4 494515
-0.002190 0.003406 0.119081 0.015044 0.052620 0.897799 -0.062500 0 0 0 0 0 0 4 495501
-0.002192 0.003407 0.119082 -0.022349 0.061413 0.910833 -0.062500 0 0 0 0 0 0 4 496516
-0.002193 0.003407 0.119082 -0.041170 0.065706 0.915456 -0.062500 0 0 0 0 0 0 4 497502
-0.002194 0.003407 0.119082 -0.050540 0.067801 0.917068 -0.062500 0 0 0 0 0 0 4 498514
-0.002194 0.003407 0.119082 -0.055204 0.068813 0.917631 -0.062500 0 0 0 0 0 0 4 499501
-0.002194 0.003407 0.119082 -0.057546 0.069326 0.917822 -0.062500 0 0 0 0 0 0 4 500444
-0.002194 0.003407 0.119082 -0.058715 0.069572 0.917888 -0.062500 0 0 0 0 0 0 4 501435
-0.002194 0.003407 0.119082 -0.059293 0.069692 0.917915 -0.062500 0 0 0 0 0 0 4 502445
-0.002194 0.003407 0.119082 -0.059592 0.069769 0.917921 -0.062500 0 0 0 0 0 0 4 503435
-0.002194 0.003407 0.119082 -0.059732 0.069792 0.917930 -0.062500 0 0 0 0 0 0 4 504435
-0.002194 0.003407 0.119082 -0.059802 0.069807 0.917923 -0.062500 0 0 0 0 0 0 4 505443
-0.002194 0.003407 0.119082 -0.059843 0.069816 0.917920 -0.062500 0 0 0 0 0 0 4 506434
-0.002213 0.003412 0.119092 0.185310 0.009557 0.782190 -0.062500 0 0 0 0 0 0 4 507444
-0.002223 0.003414 0.119095 0.086122 0.035216 0.848656 -0.062500 0 0 0 0 0 0 4 508435
-0.002227 0.003415 0.119096 0.015079 0.052613 0.882986 -0.062500 0 0 0 0 0 0 4 509456
-0.002230 0.003416 0.119097 -0.022341 0.061411 0.896006 -0.062500 0 0 0 0 0 0 4 510443
-0.002231 0.003416 0.119097 -0.041159 0.065703 0.900633 -0.062500 0 0 0 0 0 0 4 511464
-0.002231 0.003416 0.119097 -0.050540 0.067791 0.902236 -0.062500 0 0 0 0 0 0 4 512447
-0.002232 0.003416 0.119097 -0.055213 0.068824 0.902801 -0.062500 0 0 0 0 0 0 4 513434
-0.002232 0.003416 0.119097 -0.057553 0.069329 0.902998 -0.062500 0 0 0 0 0 0 4 514431
-0.002232 0.003416 0.119097 -0.058710 0.069571 0.903058 -0.062500 0 0 0 0 0 0 4 515436
-0.002232 0.003416 0.119097 -0.059299 0.069693 0.903091 -0.062500 0 0 0 0 0 0 4 516438
-0.002232 0.003416 0.119097 -0.059584 0.069757 0.903098 -0.062500 0 0 0 0 0 0 4 517448
-0.002232 0.003416 0.119097 -0.059737 0.069792 0.903087 -0.062500 0 0 0 0 0 0 4 518441
-0.002251 0.003421 0.119107 0.185486 0.009523 0.767499 -0.062500 0 0 0 0 0 0 4 519440
-0.002260 0.003423 0.119110 0.086210 0.035197 0.833889 -0.062500 0 0 0 0 0 0 4 520438
-0.002265 0.003424 0.119111 0.015117 0.052604 0.868186 -0.062500 0 0 0 0 0 0 4 521438
-0.002267 0.003425 0.119112 -0.022330 0.061399 0.881200 -0.062500 0 0 0 0 0 0 4 522439
-0.002268 0.003425 0.119112 -0.041148 0.065700 0.885825 -0.062500 0 0 0 0 0 0 4 523440
-0.002269 0.003425 0.119112 -0.050524 0.067797 0.887431 -0.062500 0 0 0 0 0 0 4 524438
-0.002269 0.003425 0.119112 -0.055213 0.068815 0.887981 -0.062500 0 0 0 0 0 0 4 525441
-0.002269 0.003425 0.119112 -0.057548 0.069327 0.888182 -0.062500 0 0 0 0 0 0 4 526446
-0.002269 0.003425 0.119112 -0.058716 0.069572 0.888248 -0.062500 0 0 0 0 0 0 4 527444
-0.002269 0.003425 0.119112 -0.059297 0.069703 0.888267 -0.062500 0 0 0 0 0 0 4 528442
-0.002269 0.003425 0.119112 -0.059579 0.069757 0.888280 -0.062500 0 0 0 0 0 0 4 529438
-0.002269 0.003425 0.119112 -0.059740 0.069783 0.888283 -0.062500 0 0 0 0 0 0 4 530439
-0.002288 0.003430 0.119121 0.185616 0.009497 0.752822 -0.062500 0 0 0 0 0 0 4 531439
-0.002298 0.003432 0.119125 0.086260 0.035188 0.819135 -0.062500 0 0 0 0 0 0 4 532438
-0.002302 0.003433 0.119126 0.015139 0.052600 0.853406 -0.062500 0 0 0 0 0 0 4 533436
-0.002304 0.003433 0.119126 -0.022315 0.061405 0.866408 -0.062500 0 0 0 0 0 0 4 534421
-0.002306 0.003434 0.119126 -0.041148 0.065700 0.871017 -0.062500 0 0 0 0 0 0 4 535422
-0.002306 0.003434 0.119126 -0.050536 0.067790 0.872631 -0.062500 0 0 0 0 0 0 4 536436
-0.002306 0.003434 0.119127 -0.055200 0.068821 0.873187 -0.062500 0 0 0 0 0 0 4 537465
-0.002307 0.003434 0.119127 -0.057541 0.069326 0.873381 -0.062500 0 0 0 0 0 0 4 538439
-0.002307 0.003434 0.119127 -0.058722 0.069574 0.873452 -0.062500 0 0 0 0 0 0 4 539430
-0.002307 0.003434 0.119127 -0.059293 0.069702 0.873466 -0.062500 0 0 0 0 0 0 4 540437
-0.002307 0.003434 0.119127 -0.059585 0.069759 0.873484 -0.062500 0 0 0 0 0 0 4 541421
-0.002307 0.003434 0.119127 -0.059736 0.069782 0.873481 -0.062500 0 0 0 0 0 0 4 542419
-0.002326 0.003439 0.119136 0.185736 0.009475 0.738165 -0.062500 0 0 0 0 0 0 4 543426
-0.002335 0.003441 0.119140 0.086331 0.035174 0.804404 -0.062500 0 0 0 0 0 0 4 544436
-0.002340 0.003442 0.119141 0.015156 0.052586 0.838635 -0.062500 0 0 0 0 0 0 4 545437
-0.002342 0.003442 0.119141 -0.029948 0.029169 0.851624 -0.062500 0 0 0 0 0 0 4 546436
-0.002343 0.003443 0.119141 -0.048777 0.033464 0.856238 -0.062500 0 0 0 0 0 0 4 547439
-0.002344 0.003443 0.119141 -0.058170 0.035565 0.857840 -0.062500 0 0 0 0 0 0 4 548436
-0.002344 0.003443 0.119141 -0.062852 0.036581 0.858400 -0.062500 0 0 0 0 0 0 4 549437
-0.002344 0.003443 0.119141 -0.065188 0.037093 0.858600 -0.062500 0 0 0 0 0 0 4 550435
-0.002344 0.003443 0.119141 -0.066357 0.037339 0.858665 -0.062500 0 0 0 0 0 0 4 551440
-0.002344 0.003443 0.119141 -0.066939 0.037470 0.858684 -0.062500 0 0 0 0 0 0 4 552437
-0.002363 0.003448 0.119151 0.178453 -0.022832 0.723516 -0.062500 0 0 0 0 0 0 4 553435
-0.002373 0.003450 0.119154 0.078857 0.002894 0.789676 -0.062500 0 0 0 0 0 0 4 554437
-0.002377 0.003451 0.119155 0.007596 0.020334 0.823879 -0.062500 0 0 0 0 0 0 4 555439
-0.002379 0.003451 0.119156 -0.029917 0.029172 0.836853 -0.062500 0 0 0 0 0 0 4 556437
-0.002381 0.003452 0.119156 -0.048764 0.033462 0.841471 -0.062500 0 0 0 0 0 0 4 557436
-0.002381 0.003452 0.119156 -0.058170 0.035554 0.843064 -0.062500 0 0 0 0 0 0 4 558437
-0.002381 0.003452 0.119156 -0.062839 0.036587 0.843633 -0.062500 0 0 0 0 0 0 4 559438
-0.002382 0.003452 0.119156 -0.065189 0.037084 0.843821 -0.062500 0 0 0 0 0 0 4 560437
-0.002382 0.003452 0.119156 -0.066352 0.037337 0.843890 -0.062500 0 0 0 0 0 0 4 561435
-0.002382 0.003452 0.119156 -0.066930 0.037458 0.843916 -0.062500 0 0 0 0 0 0 4 562437
-0.002382 0.003452 0.119156 -0.067229 0.037535 0.843921 -0.062500 0 0 0 0 0 0 4 563429
-0.002401 0.003456 0.119166 0.178430 -0.022821 0.708890 -0.062500 0 0 0 0 0 0 4 564436
-0.002410 0.003459 0.119169 0.078835 0.002901 0.774976 -0.062500 0 0 0 0 0 0 4 565427
-0.002415 0.003460 0.119170 0.007577 0.020339 0.809142 -0.062500 0 0 0 0 0 0 4 566435
-0.002417 0.003460 0.119171 -0.029925 0.029174 0.822104 -0.062500 0 0 0 0 0 0 4 567427
-0.002418 0.003460 0.119171 -0.048766 0.033463 0.826707 -0.062500 0 0 0 0 0 0 4 568435
-0.002419 0.003461 0.119171 -0.058163 0.035553 0.828307 -0.062500 0 0 0 0 0 0 4 569427
-0.002419 0.003461 0.119171 -0.062851 0.036580 0.828875 -0.062500 0 0 0 0 0 0 4 570434
-0.002419 0.003461 0.119171 -0.065177 0.037090 0.829068 -0.062500 0 0 0 0 0 0 4 571437
-0.002419 0.003461 0.119171 -0.066357 0.037339 0.829137 -0.062500 0 0 0 0 0 0 4 572431
-0.002419 0.003461 0.119171 -0.066940 0.037470 0.829156 -0.062500 0 0 0 0 0 0 4 573441
-0.002438 0.003465 0.119180 0.178703 -0.022878 0.694268 -0.062500 0 0 0 0 0 0 4 574450
-0.002448 0.003468 0.119184 0.078978 0.002870 0.760276 -0.062500 0 0 0 0 0 0 4 575449
-0.002452 0.003469 0.119185 0.007642 0.020324 0.794420 -0.062500 0 0 0 0 0 0 4 576447
-0.002455 0.003469 0.119185 -0.029900 0.029158 0.807364 -0.062500 0 0 0 0 0 0 4 577470
-0.002456 0.003469 0.119185 -0.048754 0.033459 0.811969 -0.062500 0 0 0 0 0 0 4 578436
-0.002456 0.003470 0.119186 -0.058166 0.035554 0.813572 -0.062500 0 0 0 0 0 0 4 579445
-0.002457 0.003470 0.119186 -0.062846 0.036579 0.814133 -0.062500 0 0 0 0 0 0 4 580431
-0.002457 0.003470 0.119186 -0.065190 0.037083 0.814324 -0.062500 0 0 0 0 0 0 4 581444
-0.002457 0.003470 0.119186 -0.066356 0.037347 0.814385 -0.062500 0 0 0 0 0 0 4 582449
-0.002457 0.003470 0.119186 -0.066932 0.037459 0.814417 -0.062500 0 0 0 0 0 0 4 583455
-0.002457 0.003470 0.119186 -0.067219 0.037533 0.814416 -0.062500 0 0 0 0 0 0 4 584446
-0.002476 0.003474 0.119195 0.178680 -0.022868 0.679670 -0.062500 0 0 0 0 0 0 4 585447
-0.002485 0.003476 0.119199 0.078955 0.002877 0.745605 -0.062500 0 0 0 0 0 0 4 586446
-0.002490 0.003478 0.119200 0.007635 0.020326 0.779705 -0.062500 0 0 0 0 0 0 4 587421
-0.002492 0.003478 0.119200 -0.029907 0.029160 0.792643 -0.062500 0 0 0 0 0 0 4 588447
-0.002493 0.003478 0.119200 -0.048767 0.033462 0.797239 -0.062500 0 0 0 0 0 0 4 589420
-0.002494 0.003478 0.119200 -0.058160 0.035552 0.798845 -0.062500 0 0 0 0 0 0 4 590447
-0.002494 0.003478 0.119200 -0.062854 0.036590 0.799403 -0.062500 0 0 0 0 0 0 4 591444
-0.002494 0.003479 0.119200 -0.065186 0.037083 0.799593 -0.062500 0 0 0 0 0 0 4 592452
-0.002494 0.003479 0.119200 -0.066347 0.037336 0.799661 -0.062500 0 0 0 0 0 0 4 593449
-0.002494 0.003479 0.119200 -0.066941 0.037470 0.799686 -0.062500 0 0 0 0 0 0 4 594450
-0.002494 0.003479 0.119200 -0.067224 0.037525 0.799699 -0.062500 0 0 0 0 0 0 4 595448
-0.002513 0.003483 0.119210 0.178803 -0.022901 0.665074 -0.062500 0 0 0 0 0 0 4 596434
-0.002523 0.003485 0.119213 0.079023 0.002872 0.730937 -0.062500 0 0 0 0 0 0 4 597417
[truncated: 23,710,863 more chars]
