# Supplementary material for: Increasing Patient Engagement in Rehabilitation Exercises Using Computer-Based Citizen Science
Source: PLoS One. 2015 Mar 20;10(3):e0117013. doi: 10.1371/journal.pone.0117013 (PMC4368773; doi:10.1371/journal.pone.0117013)
Supplement: S6 Dataset — (ZIP) [file pone.0117013.s006.zip › Dataset_S6/P29/P29_with.dat]

-0.013984 -0.012446 0.170284 -1.194309 0.765744 -7.564300 -0.000000 1 0 0 0 0 0 0 976
-0.013928 -0.012473 0.170575 -0.843063 0.427787 -4.560799 -0.000031 1 0 0 0 0 0 0 1974
-0.013881 -0.012461 0.170860 -0.684786 -0.106904 -4.202620 -0.000063 1 0 0 0 0 0 0 2981
-0.013842 -0.012494 0.171133 -0.564875 0.448011 -4.046526 -0.000094 1 0 0 0 0 0 0 3976
-0.013833 -0.012473 0.171392 -0.146771 -0.215306 -3.860236 -0.000125 1 0 0 0 0 0 0 4975
-0.013837 -0.012493 0.171637 0.069477 0.273800 -3.702239 -0.000156 1 0 0 0 0 0 0 5979
-0.013859 -0.012491 0.171874 0.318326 0.027279 -3.583954 -0.000188 1 0 0 0 0 0 0 6978
-0.013938 -0.012494 0.172098 1.095168 0.086861 -3.435999 -0.000219 1 0 0 0 0 0 0 7975
-0.014011 -0.012477 0.172308 1.113311 -0.170620 -3.273127 -0.000250 1 0 0 0 0 0 0 8973
-0.014071 -0.012488 0.172499 0.940643 0.187036 -3.018129 -0.000281 1 0 0 0 0 0 0 9975
-0.014110 -0.012486 0.172675 0.646165 0.041839 -2.836620 -0.000317 1 0 0 0 0 0 0 11106
-0.014120 -0.012456 0.172859 0.263156 -0.321220 -2.941999 -0.000347 1 0 0 0 0 0 0 12077
-0.014108 -0.012478 0.172964 -0.054964 0.336141 -1.977382 -0.000416 1 0 0 0 0 0 0 14276
-0.013946 -0.012444 0.173251 -2.043265 -0.336646 -4.276851 -0.000441 1 0 0 0 0 0 0 15081
-0.013851 -0.012430 0.173338 -1.354144 -0.129743 -1.914562 -0.000470 1 0 0 0 0 0 0 16030
-0.013723 -0.012401 0.173429 -1.713153 -0.303721 -1.772283 -0.000502 1 0 0 0 0 0 0 17033
-0.013570 -0.012351 0.173504 -2.067768 -0.582938 -1.568358 -0.000533 1 0 0 0 0 0 0 18028
-0.013441 -0.012299 0.173566 -1.795788 -0.628845 -1.399110 -0.000565 1 0 0 0 0 0 0 19047
-0.013287 -0.012203 0.173619 -2.086409 -1.204988 -1.284001 -0.000595 1 0 0 0 0 0 0 20032
-0.013170 -0.012109 0.173653 -1.628407 -1.234755 -1.065862 -0.000627 1 0 0 0 0 0 0 21025
-0.013081 -0.011995 0.173677 -1.205828 -1.494231 -0.919486 -0.000657 1 0 0 0 0 0 0 22010
-0.012990 -0.011915 0.173687 -1.196021 -1.071564 -0.764635 -0.000687 1 0 0 0 0 0 0 22970
-0.012943 -0.011839 0.173684 -0.618277 -0.967626 -0.587774 -0.000718 1 0 0 0 0 0 0 23948
-0.012918 -0.011766 0.173673 -0.268497 -0.920936 -0.506740 -0.000749 1 0 0 0 0 0 0 24955
-0.012883 -0.011701 0.173658 -0.356722 -0.796611 -0.473306 -0.000809 1 0 0 0 0 0 0 26870
-0.012836 -0.011663 0.173629 -0.521015 -0.429008 -0.326255 -0.000843 1 0 0 0 0 0 0 27943
-0.012772 -0.011660 0.173597 -0.739643 0.069367 -0.305985 -0.000887 1 0 0 0 0 0 0 29347
-0.012700 -0.011675 0.173563 -0.864662 0.349988 -0.295918 -0.000905 1 0 0 0 0 0 0 29945
-0.012622 -0.011697 0.173542 -0.960764 0.480437 -0.481790 -0.000937 1 0 0 0 0 0 0 30945
-0.012519 -0.011730 0.173525 -1.287254 0.640395 -0.581902 -0.000985 1 0 0 0 0 0 0 32480
-0.012392 -0.011754 0.173503 -1.632233 0.541443 -0.545752 -0.000999 1 0 0 0 0 0 0 32955
-0.012295 -0.011759 0.173484 -1.263855 0.294229 -0.606806 -0.001030 1 0 0 0 0 0 0 33944
-0.012214 -0.011754 0.173467 -1.024651 0.152302 -0.656034 -0.001062 1 0 0 0 0 0 0 34953
-0.012141 -0.011745 0.173450 -0.898513 0.081409 -0.693257 -0.001093 1 0 0 0 0 0 0 35943
-0.012081 -0.011712 0.173431 -0.706271 -0.230844 -0.684964 -0.001124 1 0 0 0 0 0 0 36953
-0.012018 -0.011688 0.173413 -0.723276 -0.133528 -0.729909 -0.001155 1 0 0 0 0 0 0 37943
-0.011963 -0.011648 0.173393 -0.614940 -0.336785 -0.728777 -0.001187 1 0 0 0 0 0 0 38961
-0.011933 -0.011593 0.173375 -0.268634 -0.553723 -0.772379 -0.001218 1 0 0 0 0 0 0 39941
-0.011907 -0.011551 0.173360 -0.190932 -0.392653 -0.850679 -0.001249 1 0 0 0 0 0 0 40957
-0.011892 -0.011494 0.173344 -0.033588 -0.563489 -0.865312 -0.001281 1 0 0 0 0 0 0 41958
-0.011851 -0.011458 0.173328 -0.347703 -0.300766 -0.886881 -0.001312 1 0 0 0 0 0 0 42954
-0.011819 -0.011427 0.173315 -0.262563 -0.223913 -0.946854 -0.001343 1 0 0 0 0 0 0 43966
-0.011760 -0.011425 0.173303 -0.600800 0.182079 -0.997393 -0.001375 1 0 0 0 0 0 0 44964
-0.011687 -0.011438 0.173292 -0.807021 0.424169 -1.034920 -0.001405 1 0 0 0 0 0 0 45939
-0.011629 -0.011452 0.173284 -0.631884 0.460688 -1.103100 -0.001437 1 0 0 0 0 0 0 46958
-0.011558 -0.011473 0.173274 -0.795841 0.563853 -1.116079 -0.001468 1 0 0 0 0 0 0 47956
-0.011479 -0.011498 0.173264 -0.901726 0.627075 -1.131893 -0.001499 1 0 0 0 0 0 0 48946
-0.011418 -0.011518 0.173256 -0.675153 0.571511 -1.189100 -0.001530 1 0 0 0 0 0 0 49935
-0.011344 -0.011541 0.173247 -0.813229 0.628874 -1.197727 -0.001562 1 0 0 0 0 0 0 50975
-0.011286 -0.011561 0.173239 -0.625544 0.577829 -1.248471 -0.001594 1 0 0 0 0 0 0 51968
-0.011245 -0.011556 0.173230 -0.379503 0.265663 -1.249693 -0.001625 1 0 0 0 0 0 0 52970
-0.011203 -0.011561 0.173223 -0.364764 0.364455 -1.300184 -0.001655 1 0 0 0 0 0 0 53950
-0.011191 -0.011541 0.173216 0.039287 0.069460 -1.340200 -0.001687 1 0 0 0 0 0 0 54974
-0.011164 -0.011539 0.173210 -0.122856 0.261665 -1.375185 -0.001719 1 0 0 0 0 0 0 55975
-0.011160 -0.011516 0.173204 0.166967 0.021903 -1.403547 -0.001750 1 0 0 0 0 0 0 56972
-0.011158 -0.011505 0.173201 0.226444 0.151752 -1.470923 -0.001781 1 0 0 0 0 0 0 57968
-0.011145 -0.011485 0.173194 0.092993 0.053135 -1.442145 -0.001812 1 0 0 0 0 0 0 58960
-0.011103 -0.011466 0.173195 -0.297831 0.066049 -1.573999 -0.001843 1 0 0 0 0 0 0 59952
-0.011060 -0.011464 0.173193 -0.340243 0.284952 -1.565017 -0.001875 1 0 0 0 0 0 0 60970
-0.011017 -0.011470 0.173189 -0.344477 0.419295 -1.565795 -0.001906 1 0 0 0 0 0 0 61968
-0.010960 -0.011464 0.173191 -0.528288 0.285890 -1.677862 -0.001937 1 0 0 0 0 0 0 62969
-0.010888 -0.011475 0.173187 -0.734338 0.496735 -1.616888 -0.001968 1 0 0 0 0 0 0 63967
-0.010831 -0.011487 0.173181 -0.566115 0.543867 -1.627613 -0.002000 1 0 0 0 0 0 0 64969
-0.010766 -0.011485 0.173183 -0.638402 0.357965 -1.747760 -0.002031 1 0 0 0 0 0 0 65972
-0.010712 -0.011490 0.173181 -0.504936 0.450986 -1.729821 -0.002062 1 0 0 0 0 0 0 66970
-0.010664 -0.011500 0.173177 -0.419676 0.519890 -1.725936 -0.002093 1 0 0 0 0 0 0 67951
-0.010618 -0.011512 0.173172 -0.373693 0.560106 -1.737889 -0.002125 1 0 0 0 0 0 0 68973
-0.010573 -0.011525 0.173167 -0.349190 0.583758 -1.756800 -0.002156 1 0 0 0 0 0 0 69967
-0.010537 -0.011516 0.173172 -0.238839 0.301121 -1.918017 -0.002187 1 0 0 0 0 0 0 70974
-0.010519 -0.011511 0.173174 0.011694 0.336721 -1.923590 -0.002219 1 0 0 0 0 0 0 71969
-0.010498 -0.011494 0.173169 0.000532 0.183981 -1.852097 -0.002250 1 0 0 0 0 0 0 72968
-0.010487 -0.011485 0.173167 0.141377 0.286182 -1.903555 -0.002281 1 0 0 0 0 0 0 73977
-0.010482 -0.011481 0.173166 0.228193 0.357110 -1.948829 -0.002312 1 0 0 0 0 0 0 74975
-0.010457 -0.011486 0.173162 -0.006581 0.487259 -1.944617 -0.002344 1 0 0 0 0 0 0 75968
-0.010424 -0.011496 0.173157 -0.150481 0.565305 -1.952618 -0.002375 1 0 0 0 0 0 0 76968
-0.010407 -0.011500 0.173155 0.057837 0.518178 -2.010092 -0.002406 1 0 0 0 0 0 0 77968
-0.010377 -0.011510 0.173151 -0.089985 0.578537 -2.014854 -0.002437 1 0 0 0 0 0 0 78968
-0.010326 -0.011506 0.173153 -0.372772 0.412957 -2.125531 -0.002469 1 0 0 0 0 0 0 79973
-0.010279 -0.011510 0.173151 -0.350020 0.518352 -2.102661 -0.002500 1 0 0 0 0 0 0 80967
-0.010234 -0.011520 0.173147 -0.320871 0.593958 -2.096920 -0.002531 1 0 0 0 0 0 0 81968
-0.010190 -0.011531 0.173142 -0.303292 0.637422 -2.107163 -0.002562 1 0 0 0 0 0 0 82970
-0.010146 -0.011544 0.173137 -0.293236 0.662926 -2.125593 -0.002594 1 0 0 0 0 0 0 83969
-0.010103 -0.011558 0.173131 -0.287035 0.678916 -2.147564 -0.002624 1 0 0 0 0 0 0 84951
-0.010060 -0.011572 0.173125 -0.282855 0.690300 -2.172333 -0.002656 1 0 0 0 0 0 0 85967
-0.010047 -0.011557 0.173119 0.124683 0.325786 -2.199692 -0.002687 1 0 0 0 0 0 0 86968
-0.010020 -0.011557 0.173113 -0.033362 0.481662 -2.224692 -0.002719 1 0 0 0 0 0 0 87969
-0.010006 -0.011557 0.173110 0.134274 0.505897 -2.291733 -0.002750 1 0 0 0 0 0 0 88969
-0.009977 -0.011563 0.173106 -0.037488 0.604741 -2.299724 -0.002781 1 0 0 0 0 0 0 89966
-0.009973 -0.011545 0.173101 0.256331 0.292690 -2.316038 -0.002812 1 0 0 0 0 0 0 90969
-0.009948 -0.011543 0.173095 0.038984 0.475848 -2.334789 -0.002843 1 0 0 0 0 0 0 91960
-0.009936 -0.011542 0.173092 0.176915 0.514121 -2.399367 -0.002875 1 0 0 0 0 0 0 92966
-0.009909 -0.011549 0.173088 -0.009966 0.619920 -2.405732 -0.002906 1 0 0 0 0 0 0 93957
-0.009883 -0.011537 0.173080 -0.005878 0.401544 -2.379619 -0.002937 1 0 0 0 0 0 0 94966
-0.009870 -0.011532 0.173076 0.167208 0.461263 -2.457820 -0.002968 1 0 0 0 0 0 0 95955
-0.009842 -0.011536 0.173071 -0.009692 0.599721 -2.474689 -0.003000 1 0 0 0 0 0 0 96967
-0.009806 -0.011545 0.173065 -0.123733 0.682915 -2.492482 -0.003031 1 0 0 0 0 0 0 97955
-0.009767 -0.011557 0.173059 -0.182444 0.729030 -2.514384 -0.003062 1 0 0 0 0 0 0 98956
-0.009725 -0.011570 0.173053 -0.211188 0.755578 -2.538573 -0.003093 1 0 0 0 0 0 0 99965
-0.009705 -0.011576 0.173050 0.059637 0.685158 -2.620645 -0.003142 1 0 0 0 0 0 0 101508
-0.009673 -0.011586 0.173045 -0.060579 0.728390 -2.613875 -0.003156 1 0 0 0 0 0 0 101970
-0.009644 -0.011577 0.173037 -0.022313 0.479270 -2.587688 -0.003187 1 0 0 0 0 0 0 102956
-0.009630 -0.011572 0.173033 0.168417 0.524379 -2.667233 -0.003218 1 0 0 0 0 0 0 103964
-0.009602 -0.011577 0.173028 -0.000081 0.655280 -2.683192 -0.003249 1 0 0 0 0 0 0 104955
-0.009597 -0.011557 0.173022 0.294234 0.360700 -2.705173 -0.003281 1 0 0 0 0 0 0 105965
-0.009594 -0.011548 0.173020 0.359606 0.463009 -2.767961 -0.003311 1 0 0 0 0 0 0 106942
-0.009571 -0.011550 0.173015 0.103242 0.631108 -2.772848 -0.003343 1 0 0 0 0 0 0 107951
-0.009569 -0.011529 0.173010 0.350991 0.355967 -2.788510 -0.003374 1 0 0 0 0 0 0 108941
-0.009568 -0.011519 0.173008 0.393103 0.468493 -2.849480 -0.003405 1 0 0 0 0 0 0 109951
-0.009577 -0.011492 0.173004 0.529015 0.267396 -2.856757 -0.003437 1 0 0 0 0 0 0 110958
-0.009560 -0.011486 0.172998 0.206498 0.517165 -2.866370 -0.003468 1 0 0 0 0 0 0 111950
-0.009551 -0.011483 0.172996 0.289569 0.590356 -2.927130 -0.003499 1 0 0 0 0 0 0 112941
-0.009525 -0.011488 0.172991 0.074336 0.713657 -2.930996 -0.003530 1 0 0 0 0 0 0 113949
-0.009512 -0.011491 0.172989 0.224560 0.697519 -2.986141 -0.003562 1 0 0 0 0 0 0 114956
-0.009493 -0.011478 0.172982 0.165457 0.488926 -2.946754 -0.003593 1 0 0 0 0 0 0 115947
-0.009484 -0.011471 0.172978 0.285229 0.562525 -3.017212 -0.003624 1 0 0 0 0 0 0 116952
-0.009458 -0.011475 0.172973 0.078713 0.708423 -3.028547 -0.003656 1 0 0 0 0 0 0 117962
-0.009454 -0.011455 0.172968 0.353476 0.421100 -3.047489 -0.003687 1 0 0 0 0 0 0 118944
-0.009452 -0.011445 0.172966 0.409605 0.527639 -3.109978 -0.003718 1 0 0 0 0 0 0 119941
-0.009438 -0.011425 0.172958 0.269325 0.412889 -3.074606 -0.003750 1 0 0 0 0 0 0 120961
-0.009432 -0.011415 0.172954 0.345260 0.536464 -3.145904 -0.003780 1 0 0 0 0 0 0 121929
-0.009416 -0.011396 0.172946 0.237498 0.423131 -3.118772 -0.003812 1 0 0 0 0 0 0 122962
-0.009422 -0.011402 0.172935 0.517553 0.756134 -3.096614 -0.003842 1 0 0 0 0 0 0 123929
-0.009413 -0.011390 0.172923 0.346136 0.561537 -3.112829 -0.003874 1 0 0 0 0 0 0 124959
-0.009418 -0.011363 0.172915 0.513469 0.340108 -3.178501 -0.003906 1 0 0 0 0 0 0 125955
-0.009408 -0.011335 0.172904 0.340924 0.307044 -3.183793 -0.003937 1 0 0 0 0 0 0 126959
-0.009412 -0.011299 0.172896 0.513517 0.210706 -3.239610 -0.003968 1 0 0 0 0 0 0 127957
-0.009393 -0.011288 0.172889 0.223067 0.529903 -3.279884 -0.003999 1 0 0 0 0 0 0 128958
-0.009406 -0.011277 0.172875 0.630931 0.563598 -3.217896 -0.004030 1 0 0 0 0 0 0 129930
-0.009401 -0.011257 0.172862 0.424149 0.452024 -3.247509 -0.004062 1 0 0 0 0 0 0 130960
-0.009400 -0.011248 0.172842 0.466159 0.594105 -3.181164 -0.004093 1 0 0 0 0 0 0 131961
-0.009387 -0.011229 0.172826 0.317857 0.479809 -3.251320 -0.004125 1 0 0 0 0 0 0 132961
-0.009368 -0.011205 0.172812 0.227201 0.404386 -3.306358 -0.004156 1 0 0 0 0 0 0 133956
-0.009360 -0.011194 0.172792 0.366870 0.575555 -3.248740 -0.004187 1 0 0 0 0 0 0 134957
-0.009353 -0.011152 0.172772 0.391827 0.190673 -3.281113 -0.004217 1 0 0 0 0 0 0 135927
-0.009373 -0.011126 0.172753 0.751206 0.357306 -3.302179 -0.004249 1 0 0 0 0 0 0 136948
-0.009385 -0.011114 0.172729 0.684201 0.567946 -3.280078 -0.004281 1 0 0 0 0 0 0 137957
-0.009402 -0.011087 0.172701 0.748706 0.403447 -3.236718 -0.004312 1 0 0 0 0 0 0 138958
-0.009398 -0.011060 0.172681 0.486038 0.372799 -3.363403 -0.004343 1 0 0 0 0 0 0 139957
-0.009407 -0.011025 0.172655 0.632595 0.285265 -3.310037 -0.004374 1 0 0 0 0 0 0 140955
-0.009428 -0.011026 0.172621 0.802328 0.733050 -3.228214 -0.004406 1 0 0 0 0 0 0 141957
-0.009427 -0.011012 0.172584 0.548507 0.604531 -3.206843 -0.004437 1 0 0 0 0 0 0 142957
-0.009438 -0.010986 0.172549 0.674098 0.417721 -3.253663 -0.004468 1 0 0 0 0 0 0 143957
-0.009459 -0.010990 0.172511 0.830660 0.808942 -3.235828 -0.004499 1 0 0 0 0 0 0 144956
-0.009481 -0.010972 0.172476 0.855254 0.560746 -3.290627 -0.004531 1 0 0 0 0 0 0 145956
-0.009496 -0.010965 0.172431 0.764745 0.691223 -3.190095 -0.004562 1 0 0 0 0 0 0 146960
-0.009528 -0.010957 0.172385 0.998286 0.697471 -3.184581 -0.004593 1 0 0 0 0 0 0 147955
-0.009570 -0.010950 0.172338 1.146645 0.696803 -3.196012 -0.004624 1 0 0 0 0 0 0 148945
-0.009603 -0.010926 0.172284 1.061307 0.499568 -3.125301 -0.004656 1 0 0 0 0 0 0 149954
-0.009646 -0.010911 0.172233 1.172046 0.582058 -3.181444 -0.004687 1 0 0 0 0 0 0 150956
-0.009679 -0.010883 0.172177 1.079373 0.443533 -3.138329 -0.004718 1 0 0 0 0 0 0 151954
-0.009722 -0.010866 0.172126 1.188074 0.556959 -3.208706 -0.004749 1 0 0 0 0 0 0 152954
-0.009756 -0.010837 0.172069 1.093950 0.433503 -3.171924 -0.004781 1 0 0 0 0 0 0 153954
-0.009785 -0.010804 0.172010 1.034577 0.355267 -3.156499 -0.004812 1 0 0 0 0 0 0 154955
-0.009827 -0.010783 0.171942 1.194129 0.525008 -3.057537 -0.004843 1 0 0 0 0 0 0 155954
-0.009852 -0.010776 0.171881 0.988182 0.713945 -3.155336 -0.004874 1 0 0 0 0 0 0 156952
-0.009891 -0.010769 0.171812 1.166903 0.739662 -3.079042 -0.004905 1 0 0 0 0 0 0 157944
-0.009901 -0.010753 0.171743 0.810440 0.628860 -3.095130 -0.004937 1 0 0 0 0 0 0 158953
-0.009920 -0.010726 0.171663 0.897020 0.481322 -2.968884 -0.004968 1 0 0 0 0 0 0 159955
-0.009957 -0.010709 0.171585 1.139583 0.601626 -2.993835 -0.004999 1 0 0 0 0 0 0 160956
-0.009965 -0.010688 0.171512 0.804662 0.562026 -3.078186 -0.005031 1 0 0 0 0 0 0 161956
-0.009984 -0.010659 0.171429 0.900937 0.450662 -2.984436 -0.005062 1 0 0 0 0 0 0 162956
-0.010029 -0.010618 0.171345 1.270350 0.298272 -2.979162 -0.005093 1 0 0 0 0 0 0 163954
-0.010066 -0.010579 0.171258 1.199654 0.301258 -2.941031 -0.005124 1 0 0 0 0 0 0 164954
-0.010098 -0.010540 0.171168 1.141124 0.311438 -2.925767 -0.005156 1 0 0 0 0 0 0 165958
-0.010133 -0.010540 0.171072 1.180213 0.819306 -2.869122 -0.005187 1 0 0 0 0 0 0 166958
-0.010174 -0.010499 0.170975 1.262778 0.333820 -2.851217 -0.005218 1 0 0 0 0 0 0 167957
-0.010208 -0.010459 0.170880 1.192239 0.307417 -2.896662 -0.005249 1 0 0 0 0 0 0 168950
-0.010254 -0.010436 0.170778 1.337376 0.524756 -2.824649 -0.005280 1 0 0 0 0 0 0 169940
-0.010290 -0.010406 0.170680 1.242644 0.449302 -2.891204 -0.005311 1 0 0 0 0 0 0 170936
-0.010314 -0.010394 0.170573 1.074729 0.690992 -2.786304 -0.005343 1 0 0 0 0 0 0 171943
-0.010363 -0.010362 0.170460 1.397740 0.460242 -2.724377 -0.005374 1 0 0 0 0 0 0 172935
-0.010394 -0.010350 0.170345 1.187672 0.692997 -2.700754 -0.005405 1 0 0 0 0 0 0 173942
-0.010424 -0.010325 0.170225 1.167652 0.551769 -2.643106 -0.005436 1 0 0 0 0 0 0 174934
-0.010444 -0.010316 0.170107 1.047598 0.750481 -2.665504 -0.005468 1 0 0 0 0 0 0 175943
-0.010460 -0.010315 0.169988 0.977527 0.878025 -2.684344 -0.005499 1 0 0 0 0 0 0 176934
-0.010482 -0.010295 0.169865 1.063459 0.650651 -2.645876 -0.005530 1 0 0 0 0 0 0 177934
-0.010507 -0.010266 0.169740 1.120682 0.507933 -2.625878 -0.005562 1 0 0 0 0 0 0 178948
-0.010526 -0.010255 0.169602 1.044669 0.732442 -2.461363 -0.005593 1 0 0 0 0 0 0 179939
-0.010550 -0.010230 0.169469 1.106878 0.579023 -2.527081 -0.005624 1 0 0 0 0 0 0 180948
-0.010568 -0.010221 0.169327 1.040333 0.772912 -2.415676 -0.005655 1 0 0 0 0 0 0 181939
-0.010640 -0.010177 0.169110 1.748153 0.347708 -1.443745 -0.005687 1 0 0 0 0 0 0 182953
-0.010643 -0.010157 0.169004 0.923656 0.605844 -2.810764 -0.005718 1 0 0 0 0 0 0 183948
-0.010658 -0.010126 0.168869 1.014872 0.502988 -2.569107 -0.005749 1 0 0 0 0 0 0 184948
-0.010704 -0.010085 0.168723 1.417819 0.344328 -2.417290 -0.005780 1 0 0 0 0 0 0 185938
-0.010713 -0.010070 0.168497 0.992316 0.694702 -1.358437 -0.005812 1 0 0 0 0 0 0 186964
-0.010720 -0.010071 0.168380 0.917407 0.917829 -2.688747 -0.005843 1 0 0 0 0 0 0 187948
-0.010737 -0.010050 0.168238 1.053758 0.673793 -2.498729 -0.005874 1 0 0 0 0 0 0 188954
-0.010773 -0.010007 0.168011 1.316625 0.356265 -1.390463 -0.005906 1 0 0 0 0 0 0 189974
-0.010769 -0.009985 0.167885 0.833806 0.612874 -2.589548 -0.005937 1 0 0 0 0 0 0 190953
-0.010771 -0.009977 0.167741 0.870258 0.806027 -2.492314 -0.005968 1 0 0 0 0 0 0 191958
-0.010818 -0.009966 0.167499 1.452508 0.803256 -1.207864 -0.006000 1 0 0 0 0 0 0 192965
-0.010815 -0.009950 0.167369 0.880429 0.734770 -2.542479 -0.006031 1 0 0 0 0 0 0 193960
-0.010800 -0.009919 0.167141 0.659076 0.535362 -1.416776 -0.006062 1 0 0 0 0 0 0 194971
-0.010825 -0.009908 0.167008 1.164834 0.782957 -2.526731 -0.006093 1 0 0 0 0 0 0 195957
-0.010844 -0.009846 0.166770 1.137572 0.143102 -1.287349 -0.006125 1 0 0 0 0 0 0 196970
-0.010836 -0.009821 0.166638 0.794753 0.555654 -2.551298 -0.006156 1 0 0 0 0 0 0 197953
-0.010873 -0.009796 0.166400 1.351530 0.605552 -1.296739 -0.006187 1 0 0 0 0 0 0 198970
-0.010891 -0.009769 0.166254 1.173150 0.590604 -2.367518 -0.006218 1 0 0 0 0 0 0 199953
-0.010891 -0.009730 0.166012 0.909715 0.420187 -1.228556 -0.006250 1 0 0 0 0 0 0 200970
-0.010902 -0.009701 0.165863 1.051129 0.538845 -2.342738 -0.006281 1 0 0 0 0 0 0 201957
-0.010861 -0.009669 0.165612 0.372567 0.519434 -1.115520 -0.006312 1 0 0 0 0 0 0 202974
-0.010857 -0.009664 0.165466 0.791826 0.868679 -2.367263 -0.006343 1 0 0 0 0 0 0 203961
-0.010803 -0.009649 0.165215 0.184018 0.788437 -1.123222 -0.006374 1 0 0 0 0 0 0 204939
-0.010796 -0.009647 0.165068 0.742950 0.937092 -2.357468 -0.006406 1 0 0 0 0 0 0 205953
-0.010753 -0.009600 0.164807 0.325393 0.369220 -1.002034 -0.006437 1 0 0 0 0 0 0 206972
-0.010748 -0.009592 0.164658 0.780101 0.824488 -2.314814 -0.006468 1 0 0 0 0 0 0 207956
-0.010741 -0.009530 0.164400 0.804149 0.167874 -1.042439 -0.006500 1 0 0 0 0 0 0 208962
-0.010717 -0.009525 0.164246 0.597544 0.857901 -2.252721 -0.006531 1 0 0 0 0 0 0 209956
-0.010719 -0.009490 0.163970 0.900154 0.525879 -0.794080 -0.006562 1 0 0 0 0 0 0 210969
-0.010705 -0.009468 0.163825 0.745357 0.658630 -2.359796 -0.006593 1 0 0 0 0 0 0 211955
-0.010678 -0.009428 0.163548 0.544213 0.451279 -0.783391 -0.006625 1 0 0 0 0 0 0 212966
-0.010674 -0.009421 0.163392 0.839689 0.850380 -2.216272 -0.006656 1 0 0 0 0 0 0 213954
-0.010654 -0.009392 0.163106 0.650166 0.621441 -0.651662 -0.006687 1 0 0 0 0 0 0 214969
-0.010645 -0.009347 0.162952 0.788028 0.379655 -2.223054 -0.006718 1 0 0 0 0 0 0 215946
-0.010607 -0.009325 0.162674 0.418420 0.656882 -0.743919 -0.006750 1 0 0 0 0 0 0 216963
-0.010586 -0.009303 0.162505 0.605209 0.690186 -2.037915 -0.006780 1 0 0 0 0 0 0 217951
-0.010538 -0.009299 0.162215 0.280171 0.922312 -0.574432 -0.006812 1 0 0 0 0 0 0 218968
-0.010524 -0.009257 0.162059 0.686905 0.462589 -2.167718 -0.006843 1 0 0 0 0 0 0 219956
-0.010481 -0.009237 0.161775 0.349406 0.698394 -0.661619 -0.006875 1 0 0 0 0 0 0 220967
-0.010458 -0.009215 0.161604 0.581189 0.699411 -1.973661 -0.006906 1 0 0 0 0 0 0 221954
-0.010387 -0.009185 0.161323 -0.037425 0.604973 -0.671784 -0.006937 1 0 0 0 0 0 0 222968
-0.010359 -0.009161 0.161150 0.472612 0.668788 -1.954725 -0.006968 1 0 0 0 0 0 0 223954
-0.010305 -0.009154 0.160853 0.185124 0.898132 -0.447638 -0.006999 1 0 0 0 0 0 0 224938
-0.010289 -0.009111 0.160692 0.649925 0.456193 -2.072517 -0.007031 1 0 0 0 0 0 0 225952
-0.010243 -0.009089 0.160401 0.309201 0.685274 -0.528502 -0.007062 1 0 0 0 0 0 0 226968
-0.010219 -0.009066 0.160224 0.556454 0.694213 -1.868080 -0.007093 1 0 0 0 0 0 0 227942
-0.010158 -0.009000 0.159928 0.096499 0.135255 -0.424762 -0.007125 1 0 0 0 0 0 0 228965
-0.010122 -0.008993 0.159755 0.385503 0.845854 -1.895122 -0.007155 1 0 0 0 0 0 0 229951
-0.010052 -0.008939 0.159459 -0.041305 0.300015 -0.427511 -0.007187 1 0 0 0 0 0 0 230968
-0.010015 -0.008933 0.159286 0.344752 0.885227 -1.868259 -0.007218 1 0 0 0 0 0 0 231937
-0.009966 -0.008904 0.159004 0.230479 0.648349 -0.599190 -0.007250 1 0 0 0 0 0 0 232964
-0.009940 -0.008879 0.158825 0.520780 0.670188 -1.805448 -0.007281 1 0 0 0 0 0 0 233953
-0.009864 -0.008846 0.158532 -0.109678 0.565131 -0.416351 -0.007312 1 0 0 0 0 0 0 234970
-0.009834 -0.008820 0.158350 0.421462 0.651497 -1.733534 -0.007343 1 0 0 0 0 0 0 235953
-0.009790 -0.008776 0.158061 0.293771 0.426899 -0.456707 -0.007374 1 0 0 0 0 0 0 236937
-0.009749 -0.008732 0.157889 0.332938 0.403865 -1.848955 -0.007406 1 0 0 0 0 0 0 237953
-0.009684 -0.008708 0.157582 0.003347 0.657681 -0.218164 -0.007437 1 0 0 0 0 0 0 238969
-0.009632 -0.008691 0.157412 0.144636 0.775738 -1.841883 -0.007467 1 0 0 0 0 0 0 239935
-0.009583 -0.008618 0.157120 0.195042 0.056984 -0.389016 -0.007500 1 0 0 0 0 0 0 240961
-0.009548 -0.008608 0.156941 0.383484 0.810377 -1.718366 -0.007530 1 0 0 0 0 0 0 241939
-0.009464 -0.008585 0.156642 -0.242975 0.715129 -0.273876 -0.007562 1 0 0 0 0 0 0 242960
-0.009432 -0.008561 0.156477 0.375020 0.697559 -1.875335 -0.007593 1 0 0 0 0 0 0 243937
-0.009349 -0.008526 0.156186 -0.228572 0.559274 -0.373269 -0.007624 1 0 0 0 0 0 0 244959
-0.009294 -0.008507 0.156016 0.059349 0.737228 -1.790613 -0.007655 1 0 0 0 0 0 0 245937
-0.009194 -0.008475 0.155720 -0.501402 0.604519 -0.281491 -0.007687 1 0 0 0 0 0 0 246961
-0.009159 -0.008450 0.155554 0.292547 0.667155 -1.819206 -0.007717 1 0 0 0 0 0 0 247936
-0.009074 -0.008414 0.155259 -0.288589 0.536404 -0.285417 -0.007749 1 0 0 0 0 0 0 248959
-0.009018 -0.008393 0.155086 0.026923 0.729305 -1.710132 -0.007780 1 0 0 0 0 0 0 249946
-0.008971 -0.008363 0.154882 0.186409 0.617802 -1.447488 -0.007811 1 0 0 0 0 0 0 250937
-0.008879 -0.008324 0.154563 -0.409220 0.499599 0.106723 -0.007843 1 0 0 0 0 0 0 251958
-0.008837 -0.008321 0.154398 0.193206 0.945800 -1.746586 -0.007874 1 0 0 0 0 0 0 252936
-0.008747 -0.008300 0.154102 -0.391262 0.774931 -0.199020 -0.007906 1 0 0 0 0 0 0 253959
-0.008713 -0.008276 0.153932 0.289506 0.707933 -1.695689 -0.007936 1 0 0 0 0 0 0 254936
-0.008677 -0.008243 0.153728 0.335008 0.590159 -1.384747 -0.007968 1 0 0 0 0 0 0 255945
-0.008619 -0.008214 0.153526 0.040377 0.629017 -1.372354 -0.007999 1 0 0 0 0 0 0 256936
-0.008553 -0.008167 0.153214 -0.107585 0.391514 0.084016 -0.008031 1 0 0 0 0 0 0 257960
-0.008485 -0.008128 0.153045 -0.142563 0.482562 -1.632153 -0.008062 1 0 0 0 0 0 0 258945
-0.008432 -0.008088 0.152839 0.049399 0.469001 -1.316407 -0.008093 1 0 0 0 0 0 0 259946
-0.008357 -0.008067 0.152533 -0.222624 0.713947 0.042337 -0.008124 1 0 0 0 0 0 0 260956
-0.008288 -0.008032 0.152364 -0.186972 0.567358 -1.594196 -0.008155 1 0 0 0 0 0 0 261944
-0.008226 -0.008017 0.152164 -0.081234 0.804822 -1.348721 -0.008187 1 0 0 0 0 0 0 262955
-0.008157 -0.007980 0.151850 -0.186481 0.536049 0.176250 -0.008218 1 0 0 0 0 0 0 263951
-0.008112 -0.007937 0.151685 0.119448 0.435581 -1.602364 -0.008249 1 0 0 0 0 0 0 264954
-0.008039 -0.007923 0.151479 -0.213767 0.807841 -1.233423 -0.008280 1 0 0 0 0 0 0 265941
-0.007962 -0.007903 0.151273 -0.307420 0.765757 -1.183723 -0.008312 1 0 0 0 0 0 0 266955
-0.007891 -0.007856 0.151059 -0.251028 0.419234 -1.070198 -0.008343 1 0 0 0 0 0 0 267953
-0.007802 -0.007830 0.150745 -0.478292 0.644973 0.267533 -0.008375 1 0 0 0 0 0 0 268964
-0.007746 -0.007812 0.150586 -0.080442 0.770029 -1.599320 -0.008406 1 0 0 0 0 0 0 269954
-0.007699 -0.007781 0.150380 0.069393 0.620444 -1.171636 -0.008437 1 0 0 0 0 0 0 270952
-0.007635 -0.007752 0.150172 -0.141409 0.632940 -1.094052 -0.008468 1 0 0 0 0 0 0 271954
-0.007593 -0.007695 0.149963 0.124808 0.270182 -1.058560 -0.008498 1 0 0 0 0 0 0 272926
-0.007531 -0.007654 0.149753 -0.108828 0.426827 -1.034707 -0.008531 1 0 0 0 0 0 0 273958
-0.007467 -0.007597 0.149536 -0.167624 0.237322 -0.917146 -0.008562 1 0 0 0 0 0 0 274958
-0.007395 -0.007555 0.149322 -0.290356 0.415732 -0.939721 -0.008593 1 0 0 0 0 0 0 275954
-0.007295 -0.007474 0.149011 -0.675502 -0.085174 0.351805 -0.008625 1 0 0 0 0 0 0 276967
-0.007260 -0.007440 0.148856 0.134767 0.481557 -1.549610 -0.008656 1 0 0 0 0 0 0 277953
-0.007201 -0.007409 0.148668 -0.101530 0.566070 -1.289509 -0.008687 1 0 0 0 0 0 0 278954
-0.007131 -0.007379 0.148465 -0.280136 0.596577 -1.064185 -0.008718 1 0 0 0 0 0 0 279946
-0.007078 -0.007345 0.148263 -0.073244 0.539147 -1.043469 -0.008749 1 0 0 0 0 0 0 280953
-0.007034 -0.007308 0.148062 0.057708 0.502088 -1.031824 -0.008780 1 0 0 0 0 0 0 281951
-0.006972 -0.007276 0.147853 -0.177838 0.555947 -0.918814 -0.008812 1 0 0 0 0 0 0 282954
-0.006900 -0.007246 0.147640 -0.327446 0.591259 -0.848606 -0.008843 1 0 0 0 0 0 0 283952
-0.006846 -0.007212 0.147434 -0.106851 0.535918 -0.902675 -0.008873 1 0 0 0 0 0 0 284923
-0.006802 -0.007176 0.147229 0.029942 0.498784 -0.923203 -0.008906 1 0 0 0 0 0 0 285952
-0.006740 -0.007144 0.147018 -0.202003 0.551195 -0.821070 -0.008937 1 0 0 0 0 0 0 286953
-0.006668 -0.007114 0.146804 -0.349989 0.585363 -0.754770 -0.008968 1 0 0 0 0 0 0 287942
-0.006593 -0.007087 0.146614 -0.413251 0.625106 -1.057766 -0.008999 1 0 0 0 0 0 0 288948
-0.006522 -0.007036 0.146400 -0.375016 0.321373 -0.759423 -0.009030 1 0 0 0 0 0 0 289922
-0.006448 -0.006999 0.146211 -0.424897 0.459592 -1.028565 -0.009062 1 0 0 0 0 0 0 290954
-0.006377 -0.006943 0.145996 -0.387971 0.232263 -0.719721 -0.009093 1 0 0 0 0 0 0 291950
-0.006317 -0.006919 0.145795 -0.250304 0.612573 -0.840898 -0.009123 1 0 0 0 0 0 0 292922
-0.006270 -0.006887 0.145591 -0.080742 0.553728 -0.804000 -0.009155 1 0 0 0 0 0 0 293952
-0.006206 -0.006857 0.145378 -0.285452 0.571207 -0.665188 -0.009187 1 0 0 0 0 0 0 294952
-0.006142 -0.006807 0.145180 -0.309121 0.312685 -0.831458 -0.009218 1 0 0 0 0 0 0 295949
-0.006085 -0.006785 0.144984 -0.223652 0.646879 -0.867238 -0.009249 1 0 0 0 0 0 0 296952
-0.006039 -0.006754 0.144782 -0.081297 0.565535 -0.764878 -0.009280 1 0 0 0 0 0 0 297948
-0.005999 -0.006719 0.144576 -0.000658 0.501145 -0.700198 -0.009314 1 0 0 0 0 0 0 299032
-0.005946 -0.006666 0.144381 -0.148669 0.265177 -0.804727 -0.009345 1 0 0 0 0 0 0 300024
-0.005896 -0.006643 0.144185 -0.150313 0.616518 -0.806243 -0.009377 1 0 0 0 0 0 0 301028
-0.005852 -0.006611 0.143982 -0.054374 0.545904 -0.687274 -0.009408 1 0 0 0 0 0 0 302023
-0.005813 -0.006576 0.143776 0.002843 0.486996 -0.614318 -0.009439 1 0 0 0 0 0 0 303031
-0.005762 -0.006523 0.143579 -0.156361 0.254482 -0.715478 -0.009469 1 0 0 0 0 0 0 303989
-0.005734 -0.006494 0.143391 0.131744 0.535528 -0.823097 -0.009501 1 0 0 0 0 0 0 305019
-0.005665 -0.006450 0.143193 -0.374808 0.362013 -0.690319 -0.009533 1 0 0 0 0 0 0 306030
-0.005614 -0.006408 0.142987 -0.214917 0.373507 -0.565118 -0.009563 1 0 0 0 0 0 0 306999
-0.005578 -0.006347 0.142799 0.012332 0.119987 -0.749478 -0.009594 1 0 0 0 0 0 0 307999
-0.005536 -0.006318 0.142605 -0.060387 0.521225 -0.687283 -0.009626 1 0 0 0 0 0 0 308996
-0.005497 -0.006285 0.142401 -0.026361 0.485077 -0.529856 -0.009657 1 0 0 0 0 0 0 309996
-0.005445 -0.006233 0.142204 -0.189125 0.245400 -0.586909 -0.009688 1 0 0 0 0 0 0 310997
-0.005395 -0.006209 0.142006 -0.195826 0.588752 -0.568934 -0.009719 1 0 0 0 0 0 0 311997
-0.005353 -0.006178 0.141800 -0.104351 0.517066 -0.437342 -0.009750 1 0 0 0 0 0 0 312987
-0.005315 -0.006144 0.141618 -0.033338 0.479979 -0.724179 -0.009783 1 0 0 0 0 0 0 314019
-0.005264 -0.006092 0.141430 -0.203742 0.233648 -0.643775 -0.009814 1 0 0 0 0 0 0 315023
-0.005214 -0.006069 0.141235 -0.214214 0.574598 -0.540079 -0.009846 1 0 0 0 0 0 0 316034
-0.005180 -0.006017 0.141049 -0.019693 0.237233 -0.628421 -0.009876 1 0 0 0 0 0 0 317019
-0.005138 -0.005993 0.140855 -0.098602 0.568226 -0.514689 -0.009907 1 0 0 0 0 0 0 318003
-0.005107 -0.005941 0.140669 0.036355 0.231248 -0.591826 -0.009939 1 0 0 0 0 0 0 319018
-0.005053 -0.005902 0.140486 -0.259572 0.363836 -0.620173 -0.009970 1 0 0 0 0 0 0 320003
-0.005024 -0.005879 0.140301 0.027287 0.588178 -0.583438 -0.010001 1 0 0 0 0 0 0 321003
-0.004999 -0.005828 0.140119 0.116431 0.231857 -0.590166 -0.010032 1 0 0 0 0 0 0 322015
-0.004948 -0.005789 0.139937 -0.222731 0.358078 -0.579638 -0.010062 1 0 0 0 0 0 0 322946
-0.004913 -0.005730 0.139755 -0.058217 0.095982 -0.564180 -0.010093 1 0 0 0 0 0 0 323944
-0.004893 -0.005697 0.139571 0.153790 0.412809 -0.507485 -0.010124 1 0 0 0 0 0 0 324935
-0.004866 -0.005662 0.139396 0.088140 0.419621 -0.616382 -0.010155 1 0 0 0 0 0 0 325943
-0.004843 -0.005605 0.139217 0.121846 0.118489 -0.549118 -0.010186 1 0 0 0 0 0 0 326935
-0.004829 -0.005573 0.139033 0.242886 0.417570 -0.462706 -0.010217 1 0 0 0 0 0 0 327935
-0.004805 -0.005539 0.138858 0.130035 0.416543 -0.558815 -0.010249 1 0 0 0 0 0 0 328944
-0.004761 -0.005487 0.138670 -0.147260 0.179893 -0.370481 -0.010280 1 0 0 0 0 0 0 329934
-0.004737 -0.005458 0.138483 0.075681 0.451924 -0.338807 -0.010311 1 0 0 0 0 0 0 330942
-0.004708 -0.005426 0.138306 0.038710 0.430762 -0.466325 -0.010342 1 0 0 0 0 0 0 331934
-0.004678 -0.005391 0.138134 0.001881 0.400646 -0.518349 -0.010374 1 0 0 0 0 0 0 332929
-0.004646 -0.005356 0.137964 -0.020767 0.381408 -0.527200 -0.010405 1 0 0 0 0 0 0 333942
-0.004613 -0.005320 0.137794 -0.034516 0.369677 -0.517585 -0.010436 1 0 0 0 0 0 0 334943
-0.004586 -0.005262 0.137616 0.041898 0.079326 -0.386126 -0.010468 1 0 0 0 0 0 0 335942
-0.004557 -0.005215 0.137443 0.003198 0.186681 -0.423075 -0.010499 1 0 0 0 0 0 0 336934
-0.004525 -0.005174 0.137271 -0.026282 0.262842 -0.434247 -0.010530 1 0 0 0 0 0 0 337944
-0.004493 -0.005135 0.137101 -0.044118 0.301212 -0.426035 -0.010562 1 0 0 0 0 0 0 338948
-0.004453 -0.005061 0.136933 -0.153729 -0.157561 -0.442554 -0.010593 1 0 0 0 0 0 0 339956
-0.004416 -0.005006 0.136764 -0.123592 0.035356 -0.404692 -0.010624 1 0 0 0 0 0 0 340939
-0.004381 -0.004961 0.136594 -0.101514 0.172581 -0.373389 -0.010655 1 0 0 0 0 0 0 341935
-0.004347 -0.004920 0.136423 -0.091421 0.243811 -0.347243 -0.010687 1 0 0 0 0 0 0 342952
-0.004335 -0.004877 0.136262 0.194080 0.212588 -0.440796 -0.010717 1 0 0 0 0 0 0 343924
-0.004312 -0.004837 0.136094 0.081822 0.252106 -0.358120 -0.010749 1 0 0 0 0 0 0 344953
-0.004298 -0.004814 0.135913 0.181964 0.471243 -0.152567 -0.010781 1 0 0 0 0 0 0 345952
-0.004275 -0.004784 0.135739 0.067264 0.409565 -0.190582 -0.010812 1 0 0 0 0 0 0 346951
-0.004268 -0.004747 0.135575 0.272045 0.293896 -0.322411 -0.010843 1 0 0 0 0 0 0 347950
-0.004248 -0.004710 0.135407 0.118427 0.288486 -0.254069 -0.010874 1 0 0 0 0 0 0 348949
-0.004221 -0.004674 0.135236 0.015154 0.290491 -0.202630 -0.010905 1 0 0 0 0 0 0 349947
-0.004213 -0.004633 0.135074 0.239775 0.225961 -0.286298 -0.010937 1 0 0 0 0 0 0 350951
-0.004198 -0.004573 0.134898 0.181600 -0.028962 -0.078335 -0.010968 1 0 0 0 0 0 0 351948
-0.004196 -0.004521 0.134733 0.333752 0.032891 -0.198183 -0.010999 1 0 0 0 0 0 0 352957
-0.004164 -0.004462 0.134575 -0.034223 -0.050391 -0.280834 -0.011030 1 0 0 0 0 0 0 353923
-0.004153 -0.004410 0.134417 0.193562 0.020047 -0.274750 -0.011062 1 0 0 0 0 0 0 354955
-0.004131 -0.004367 0.134251 0.070032 0.128620 -0.136291 -0.011093 1 0 0 0 0 0 0 355950
-0.004124 -0.004322 0.134090 0.262920 0.125771 -0.176146 -0.011123 1 0 0 0 0 0 0 356919
-0.004098 -0.004303 0.133931 0.024235 0.454906 -0.188549 -0.011155 1 0 0 0 0 0 0 357949
-0.004076 -0.004256 0.133784 0.048021 0.121424 -0.329463 -0.011187 1 0 0 0 0 0 0 358952
-0.004062 -0.004229 0.133610 0.154346 0.347317 0.033817 -0.011218 1 0 0 0 0 0 0 359949
-0.004046 -0.004179 0.133458 0.137727 0.056743 -0.190416 -0.011249 1 0 0 0 0 0 0 360950
-0.004042 -0.004131 0.133302 0.298261 0.055132 -0.150734 -0.011280 1 0 0 0 0 0 0 361949
-0.004024 -0.004090 0.133135 0.119478 0.130984 0.010746 -0.011312 1 0 0 0 0 0 0 362951
-0.003999 -0.004053 0.132995 0.019926 0.194418 -0.291515 -0.011343 1 0 0 0 0 0 0 363949
-0.003991 -0.004012 0.132843 0.224092 0.140929 -0.160645 -0.011374 1 0 0 0 0 0 0 364949
-0.003991 -0.003968 0.132688 0.353743 0.105539 -0.073688 -0.011405 1 0 0 0 0 0 0 365947
-0.003982 -0.003910 0.132542 0.243037 -0.105595 -0.173116 -0.011437 1 0 0 0 0 0 0 366952
-0.003968 -0.003844 0.132399 0.167627 -0.236308 -0.211679 -0.011468 1 0 0 0 0 0 0 367947
-0.003959 -0.003809 0.132256 0.225321 0.153106 -0.188555 -0.011499 1 0 0 0 0 0 0 368951
-0.003938 -0.003774 0.132094 0.068813 0.185702 0.080950 -0.011530 1 0 0 0 0 0 0 369947
-0.003919 -0.003720 0.131946 0.069036 -0.066596 -0.047913 -0.011562 1 0 0 0 0 0 0 370951
-0.003913 -0.003671 0.131791 0.252508 -0.035449 0.042272 -0.011593 1 0 0 0 0 0 0 371947
-0.003895 -0.003630 0.131654 0.105694 0.074065 -0.169807 -0.011624 1 0 0 0 0 0 0 372949
-0.003890 -0.003587 0.131504 0.262139 0.053888 0.010365 -0.011655 1 0 0 0 0 0 0 373948
-0.003872 -0.003550 0.131369 0.108085 0.115414 -0.156288 -0.011687 1 0 0 0 0 0 0 374950
-0.003853 -0.003494 0.131230 0.083017 -0.119929 -0.106270 -0.011718 1 0 0 0 0 0 0 375948
-0.003863 -0.003460 0.131098 0.447555 0.127682 -0.162903 -0.011749 1 0 0 0 0 0 0 376949
-0.003858 -0.003406 0.130960 0.296856 -0.108683 -0.081489 -0.011780 1 0 0 0 0 0 0 377947
-0.003853 -0.003378 0.130818 0.287246 0.191459 -0.005296 -0.011814 1 0 0 0 0 0 0 379033
-0.003842 -0.003327 0.130677 0.190526 -0.073319 0.017197 -0.011845 1 0 0 0 0 0 0 380025
-0.003820 -0.003286 0.130545 0.053139 0.015859 -0.088175 -0.011876 1 0 0 0 0 0 0 381021
-0.003808 -0.003263 0.130406 0.149886 0.268364 0.021254 -0.011908 1 0 0 0 0 0 0 382022
-0.003792 -0.003216 0.130265 0.116779 -0.039055 0.066952 -0.011939 1 0 0 0 0 0 0 383028
-0.003789 -0.003171 0.130143 0.284401 -0.036455 -0.152529 -0.011970 1 0 0 0 0 0 0 384001
-0.003772 -0.003133 0.130018 0.113137 0.037629 -0.124293 -0.012001 1 0 0 0 0 0 0 384998
-0.003761 -0.003112 0.129882 0.177742 0.269210 0.057247 -0.012032 1 0 0 0 0 0 0 385996
-0.003761 -0.003080 0.129761 0.320860 0.155260 -0.118234 -0.012063 1 0 0 0 0 0 0 386997
-0.003751 -0.003029 0.129627 0.208812 -0.132100 0.053994 -0.012094 1 0 0 0 0 0 0 387993
-0.003751 -0.002982 0.129507 0.328148 -0.098771 -0.096858 -0.012126 1 0 0 0 0 0 0 388993
-0.003736 -0.002943 0.129383 0.133720 -0.006859 -0.040103 -0.012157 1 0 0 0 0 0 0 390015
-0.003733 -0.002902 0.129267 0.279974 -0.017041 -0.120309 -0.012188 1 0 0 0 0 0 0 390994
-0.003716 -0.002866 0.129145 0.107140 0.030776 -0.025751 -0.012219 1 0 0 0 0 0 0 391991
-0.003726 -0.002841 0.129018 0.441328 0.184892 0.057540 -0.012251 1 0 0 0 0 0 0 393018
-0.003735 -0.002809 0.128901 0.477586 0.087056 -0.043685 -0.012282 1 0 0 0 0 0 0 394015
-0.003724 -0.002776 0.128778 0.212884 0.078899 0.040583 -0.012314 1 0 0 0 0 0 0 395019
-0.003724 -0.002739 0.128662 0.320396 0.015821 -0.028720 -0.012345 1 0 0 0 0 0 0 396014
-0.003702 -0.002725 0.128549 0.052234 0.299095 -0.058455 -0.012376 1 0 0 0 0 0 0 397000
-0.003696 -0.002697 0.128437 0.228180 0.148590 -0.054887 -0.012407 1 0 0 0 0 0 0 398015
-0.003684 -0.002648 0.128337 0.172167 -0.145687 -0.190341 -0.012439 1 0 0 0 0 0 0 399020
-0.003677 -0.002623 0.128239 0.225822 0.127807 -0.225585 -0.012469 1 0 0 0 0 0 0 399999
-0.003658 -0.002594 0.128123 0.068810 0.106747 0.026004 -0.012501 1 0 0 0 0 0 0 401014
-0.003653 -0.002559 0.128009 0.240615 0.019095 0.032063 -0.012532 1 0 0 0 0 0 0 401998
-0.003655 -0.002522 0.127897 0.351845 -0.035299 0.036371 -0.012564 1 0 0 0 0 0 0 403015
-0.003661 -0.002482 0.127785 0.410738 -0.066373 0.049108 -0.012594 1 0 0 0 0 0 0 403999
-0.003662 -0.002462 0.127683 0.365493 0.175208 -0.064821 -0.012626 1 0 0 0 0 0 0 405012
-0.003668 -0.002431 0.127575 0.409892 0.060478 0.021467 -0.012657 1 0 0 0 0 0 0 405999
-0.003656 -0.002401 0.127486 0.190254 0.050918 -0.202504 -0.012687 1 0 0 0 0 0 0 406953
-0.003654 -0.002365 0.127382 0.301668 -0.026468 -0.022813 -0.012717 1 0 0 0 0 0 0 407931
-0.003652 -0.002346 0.127283 0.307083 0.185833 -0.051395 -0.012749 1 0 0 0 0 0 0 408941
-0.003643 -0.002303 0.127187 0.205210 -0.128622 -0.079231 -0.012780 1 0 0 0 0 0 0 409932
-0.003642 -0.002260 0.127081 0.316465 -0.146898 0.066861 -0.012811 1 0 0 0 0 0 0 410941
-0.003640 -0.002238 0.126981 0.315515 0.114661 0.015287 -0.012842 1 0 0 0 0 0 0 411931
-0.003638 -0.002227 0.126884 0.308590 0.271771 -0.004652 -0.012874 1 0 0 0 0 0 0 412940
-0.003629 -0.002186 0.126788 0.205381 -0.090988 -0.019125 -0.012905 1 0 0 0 0 0 0 413931
-0.003622 -0.002165 0.126692 0.241114 0.121988 0.001014 -0.012936 1 0 0 0 0 0 0 414941
-0.003605 -0.002140 0.126607 0.094114 0.082258 -0.128027 -0.012967 1 0 0 0 0 0 0 415932
-0.003600 -0.002107 0.126505 0.248867 -0.027128 0.099876 -0.012999 1 0 0 0 0 0 0 416931
-0.003583 -0.002076 0.126418 0.104283 -0.020190 -0.059169 -0.013030 1 0 0 0 0 0 0 417940
-0.003573 -0.002059 0.126325 0.178873 0.171147 0.015221 -0.013061 1 0 0 0 0 0 0 418932
-0.003560 -0.002017 0.126231 0.132972 -0.155686 0.049368 -0.013093 1 0 0 0 0 0 0 419940
-0.003572 -0.001990 0.126145 0.463836 0.014412 -0.037966 -0.013124 1 0 0 0 0 0 0 420941
-0.003563 -0.001962 0.126064 0.229071 0.007005 -0.093727 -0.013156 1 0 0 0 0 0 0 421953
-0.003563 -0.001928 0.125963 0.316442 -0.079294 0.172878 -0.013186 1 0 0 0 0 0 0 422933
-0.003548 -0.001896 0.125876 0.137271 -0.061011 0.028470 -0.013218 1 0 0 0 0 0 0 423944
-0.003546 -0.001861 0.125804 0.284864 -0.110354 -0.165430 -0.013249 1 0 0 0 0 0 0 424934
-0.003544 -0.001842 0.125716 0.290425 0.100629 0.030739 -0.013280 1 0 0 0 0 0 0 425946
-0.003528 -0.001818 0.125634 0.116064 0.046308 -0.009908 -0.013311 1 0 0 0 0 0 0 426943
-0.003525 -0.001787 0.125564 0.271471 -0.060355 -0.153523 -0.013343 1 0 0 0 0 0 0 427952
-0.003522 -0.001770 0.125477 0.282126 0.119905 0.062384 -0.013374 1 0 0 0 0 0 0 428949
-0.003506 -0.001747 0.125395 0.110866 0.050318 0.029127 -0.013405 1 0 0 0 0 0 0 429946
-0.003484 -0.001721 0.125315 0.004573 -0.003119 0.014542 -0.013436 1 0 0 0 0 0 0 430937
-0.003491 -0.001703 0.125234 0.381988 0.089760 0.038840 -0.013468 1 0 0 0 0 0 0 431947
-0.003485 -0.001660 0.125145 0.255810 -0.229972 0.171872 -0.013499 1 0 0 0 0 0 0 432946
-0.003463 -0.001643 0.125072 0.014308 0.076158 -0.025842 -0.013530 1 0 0 0 0 0 0 433945
-0.003462 -0.001596 0.124995 0.279076 -0.292324 0.027464 -0.013562 1 0 0 0 0 0 0 434954
-0.003460 -0.001572 0.124905 0.289326 -0.036293 0.207463 -0.013593 1 0 0 0 0 0 0 435950
-0.003445 -0.001545 0.124823 0.112146 -0.047534 0.151016 -0.013624 1 0 0 0 0 0 0 436949
-0.003437 -0.001532 0.124762 0.190591 0.122107 -0.133918 -0.013655 1 0 0 0 0 0 0 437951
-0.003424 -0.001491 0.124680 0.127893 -0.221695 0.138708 -0.013687 1 0 0 0 0 0 0 438948
-0.003397 -0.001475 0.124610 -0.057819 0.064494 0.014729 -0.013718 1 0 0 0 0 0 0 439942
-0.003389 -0.001448 0.124543 0.163043 -0.059478 -0.036730 -0.013749 1 0 0 0 0 0 0 440939
-0.003370 -0.001420 0.124469 0.044078 -0.091082 0.077940 -0.013779 1 0 0 0 0 0 0 441917
-0.003379 -0.001401 0.124390 0.393424 0.017962 0.161347 -0.013812 1 0 0 0 0 0 0 442949
-0.003363 -0.001395 0.124322 0.107585 0.212675 0.048801 -0.013843 1 0 0 0 0 0 0 443946
-0.003361 -0.001374 0.124256 0.247407 0.012426 0.009798 -0.013874 1 0 0 0 0 0 0 444947
-0.003345 -0.001348 0.124182 0.085586 -0.060388 0.130077 -0.013905 1 0 0 0 0 0 0 445945
-0.003322 -0.001321 0.124104 -0.019467 -0.095778 0.195507 -0.013937 1 0 0 0 0 0 0 446949
-0.003311 -0.001307 0.124046 0.111261 0.074928 -0.032524 -0.013968 1 0 0 0 0 0 0 447945
-0.003290 -0.001286 0.123974 0.004623 -0.012524 0.129025 -0.013999 1 0 0 0 0 0 0 448946
-0.003285 -0.001256 0.123907 0.193667 -0.135243 0.092868 -0.014030 1 0 0 0 0 0 0 449937
-0.003282 -0.001241 0.123853 0.240206 0.042283 -0.058044 -0.014062 1 0 0 0 0 0 0 450956
-0.003266 -0.001219 0.123782 0.069740 -0.035797 0.142936 -0.014093 1 0 0 0 0 0 0 451947
-0.003263 -0.001189 0.123716 0.224705 -0.153077 0.121888 -0.014124 1 0 0 0 0 0 0 452946
-0.003228 -0.001164 0.123663 -0.176291 -0.096389 -0.042952 -0.014155 1 0 0 0 0 0 0 453947
-0.003229 -0.001147 0.123592 0.241339 -0.002322 0.190118 -0.014187 1 0 0 0 0 0 0 454947
-0.003221 -0.001105 0.123536 0.175998 -0.314821 0.018324 -0.014218 1 0 0 0 0 0 0 455947
-0.003197 -0.001089 0.123476 -0.048011 -0.021191 0.075027 -0.014249 1 0 0 0 0 0 0 456946
-0.003190 -0.001062 0.123413 0.149235 -0.137580 0.123177 -0.014280 1 0 0 0 0 0 0 457946
-0.003186 -0.001048 0.123359 0.208025 0.023748 0.013992 -0.014312 1 0 0 0 0 0 0 458947
-0.003170 -0.001027 0.123290 0.045589 -0.062882 0.232412 -0.014343 1 0 0 0 0 0 0 459947
-0.003161 -0.001016 0.123234 0.131699 0.064164 0.080770 -0.014374 1 0 0 0 0 0 0 460945
-0.003162 -0.000992 0.123173 0.261412 -0.104553 0.146426 -0.014405 1 0 0 0 0 0 0 461944
-0.003161 -0.000980 0.123120 0.264896 0.033219 0.052461 -0.014436 1 0 0 0 0 0 0 462935
-0.003147 -0.000959 0.123050 0.073118 -0.064292 0.277787 -0.014468 1 0 0 0 0 0 0 463938
-0.003126 -0.000935 0.123005 -0.026460 -0.126099 -0.017842 -0.014499 1 0 0 0 0 0 0 464947
-0.003120 -0.000904 0.122948 0.159512 -0.227373 0.126828 -0.014530 1 0 0 0 0 0 0 465928
-0.003117 -0.000888 0.122897 0.207281 -0.040003 0.073498 -0.014562 1 0 0 0 0 0 0 466950
-0.003095 -0.000885 0.122838 -0.031787 0.137165 0.177782 -0.014593 1 0 0 0 0 0 0 467946
-0.003090 -0.000864 0.122776 0.149180 -0.072040 0.244104 -0.014624 1 0 0 0 0 0 0 468945
-0.003073 -0.000840 0.122734 0.029196 -0.144982 -0.004950 -0.014655 1 0 0 0 0 0 0 469945
-0.003064 -0.000828 0.122688 0.113134 0.000751 0.029229 -0.014689 1 0 0 0 0 0 0 471029
-0.003065 -0.000803 0.122630 0.241673 -0.155018 0.196870 -0.014720 1 0 0 0 0 0 0 472019
-0.003052 -0.000776 0.122590 0.075586 -0.194348 -0.003714 -0.014751 1 0 0 0 0 0 0 472994
-0.003044 -0.000763 0.122544 0.134825 -0.031088 0.048890 -0.014783 1 0 0 0 0 0 0 474021
-0.003045 -0.000738 0.122487 0.250892 -0.177557 0.223412 -0.014814 1 0 0 0 0 0 0 475030
-0.003033 -0.000711 0.122446 0.078859 -0.212571 0.025242 -0.014845 1 0 0 0 0 0 0 476016
-0.003006 -0.000702 0.122391 -0.121714 0.012612 0.207054 -0.014876 1 0 0 0 0 0 0 476998
-0.003012 -0.000693 0.122350 0.278230 0.031332 0.047676 -0.014907 1 0 0 0 0 0 0 477997
-0.003001 -0.000674 0.122316 0.103314 -0.092761 -0.044136 -0.014936 1 0 0 0 0 0 0 478940
-0.002995 -0.000665 0.122273 0.145040 0.011360 0.069241 -0.014968 1 0 0 0 0 0 0 479942
-0.002991 -0.000660 0.122226 0.180144 0.080451 0.129771 -0.014999 1 0 0 0 0 0 0 480931
-0.002976 -0.000644 0.122190 0.029628 -0.065480 0.013687 -0.015030 1 0 0 0 0 0 0 481941
-0.002955 -0.000622 0.122157 -0.066457 -0.159614 -0.037031 -0.015061 1 0 0 0 0 0 0 482930
-0.002943 -0.000610 0.122114 0.050257 -0.029344 0.093410 -0.015092 1 0 0 0 0 0 0 483929
-0.002924 -0.000591 0.122079 -0.043444 -0.128394 0.014881 -0.015123 1 0 0 0 0 0 0 484924
-0.002914 -0.000581 0.122035 0.060757 -0.015044 0.123996 -0.015155 1 0 0 0 0 0 0 485940
-0.002895 -0.000562 0.122000 -0.040796 -0.124053 0.036988 -0.015186 1 0 0 0 0 0 0 486929
-0.002885 -0.000553 0.121956 0.059231 -0.015891 0.142986 -0.015218 1 0 0 0 0 0 0 487938
-0.002867 -0.000534 0.121921 -0.044444 -0.127490 0.054975 -0.015249 1 0 0 0 0 0 0 488930
-0.002857 -0.000524 0.121877 0.054470 -0.020671 0.160620 -0.015280 1 0 0 0 0 0 0 489938
-0.002857 -0.000501 0.121851 0.205597 -0.192603 -0.056324 -0.015311 1 0 0 0 0 0 0 490930
-0.002852 -0.000508 0.121822 0.133793 0.181303 -0.020817 -0.015342 1 0 0 0 0 0 0 491925
-0.002835 -0.000498 0.121791 -0.016264 -0.008737 0.000496 -0.015374 1 0 0 0 0 0 0 492940
-0.002845 -0.000488 0.121759 0.319696 -0.021696 0.028890 -0.015405 1 0 0 0 0 0 0 493929
-0.002837 -0.000469 0.121727 0.108569 -0.143066 0.028266 -0.015470 1 0 0 0 0 0 0 496027
-0.002818 -0.000445 0.121665 -0.052363 -0.221016 0.444273 -0.015504 1 0 0 0 0 0 0 497101
-0.002815 -0.000415 0.121632 0.132395 -0.320529 0.101180 -0.015532 1 0 0 0 0 0 0 498002
-0.002794 -0.000405 0.121611 -0.077249 -0.077277 -0.076057 -0.015562 1 0 0 0 0 0 0 498946
-0.002783 -0.000399 0.121573 0.022879 0.012250 0.141428 -0.015599 1 0 0 0 0 0 0 500140
-0.002764 -0.000383 0.121539 -0.073984 -0.127861 0.107679 -0.015624 1 0 0 0 0 0 0 500943
-0.002755 -0.000375 0.121527 0.043401 -0.034951 -0.179489 -0.015661 1 0 0 0 0 0 0 502116
-0.002736 -0.000357 0.121503 -0.068085 -0.157202 -0.039545 -0.015687 1 0 0 0 0 0 0 502948
-0.002740 -0.000362 0.121483 0.211563 0.128663 -0.086197 -0.015718 1 0 0 0 0 0 0 503941
-0.002729 -0.000350 0.121456 0.033789 -0.057171 0.013829 -0.015749 1 0 0 0 0 0 0 504947
-0.002704 -0.000349 0.121437 -0.159364 0.058092 -0.074436 -0.015780 1 0 0 0 0 0 0 505940
-0.002697 -0.000330 0.121420 0.053592 -0.165984 -0.106037 -0.015812 1 0 0 0 0 0 0 506945
-0.002687 -0.000339 0.121393 0.036797 0.175217 0.019517 -0.015843 1 0 0 0 0 0 0 507944
-0.002688 -0.000325 0.121373 0.171351 -0.089926 -0.053297 -0.015874 1 0 0 0 0 0 0 508945
-0.002670 -0.000322 0.121356 -0.071523 0.033007 -0.098138 -0.015904 1 0 0 0 0 0 0 509915
-0.002647 -0.000307 0.121330 -0.157754 -0.122626 0.025440 -0.015936 1 0 0 0 0 0 0 510922
-0.002648 -0.000313 0.121310 0.154073 0.141151 -0.037638 -0.015967 1 0 0 0 0 0 0 511916
-0.002635 -0.000303 0.121283 -0.005323 -0.055876 0.056343 -0.015999 1 0 0 0 0 0 0 512951
-0.002610 -0.000302 0.121264 -0.189163 0.053333 -0.034104 -0.016030 1 0 0 0 0 0 0 513947
-0.002598 -0.000302 0.121257 -0.042843 0.070084 -0.205920 -0.016062 1 0 0 0 0 0 0 514965
-0.002590 -0.000301 0.121223 0.039269 0.072601 0.133029 -0.016092 1 0 0 0 0 0 0 515927
-0.002587 -0.000301 0.121211 0.097921 0.075770 -0.115135 -0.016124 1 0 0 0 0 0 0 516948
-0.002567 -0.000306 0.121198 -0.127299 0.136618 -0.109024 -0.016155 1 0 0 0 0 0 0 517935
-0.002562 -0.000289 0.121182 0.055002 -0.128704 -0.086220 -0.016186 1 0 0 0 0 0 0 518922
-0.002540 -0.000286 0.121167 -0.147084 0.007749 -0.083402 -0.016217 1 0 0 0 0 0 0 519936
-0.002511 -0.000289 0.121152 -0.281687 0.103932 -0.080896 -0.016249 1 0 0 0 0 0 0 520932
-0.002514 -0.000285 0.121125 0.137360 0.035245 0.075506 -0.016280 1 0 0 0 0 0 0 521934
-0.002497 -0.000288 0.121106 -0.092656 0.109113 -0.002954 -0.016311 1 0 0 0 0 0 0 522935
-0.002489 -0.000290 0.121099 -0.003437 0.098420 -0.171874 -0.016342 1 0 0 0 0 0 0 523931
-0.002465 -0.000295 0.121087 -0.193138 0.147521 -0.115108 -0.016374 1 0 0 0 0 0 0 524933
-0.002459 -0.000279 0.121072 0.008923 -0.123855 -0.072606 -0.016405 1 0 0 0 0 0 0 525931
-0.002469 -0.000285 0.121056 0.240356 0.131939 -0.048692 -0.016437 1 0 0 0 0 0 0 526945
-0.002455 -0.000293 0.121041 -0.050581 0.179606 -0.050785 -0.016467 1 0 0 0 0 0 0 527914
-0.002453 -0.000278 0.121025 0.082769 -0.105969 -0.041564 -0.016499 1 0 0 0 0 0 0 528932
-0.002434 -0.000275 0.121010 -0.145050 0.018583 -0.044062 -0.016530 1 0 0 0 0 0 0 529947
-0.002424 -0.000274 0.121004 -0.039756 0.049316 -0.173888 -0.016561 1 0 0 0 0 0 0 530942
-0.002419 -0.000273 0.121002 0.033680 0.061380 -0.232467 -0.016593 1 0 0 0 0 0 0 531943
-0.002411 -0.000291 0.120981 -0.011033 0.308428 0.019976 -0.016624 1 0 0 0 0 0 0 532944
-0.002412 -0.000282 0.120963 0.113312 -0.023615 0.004983 -0.016655 1 0 0 0 0 0 0 533932
-0.002413 -0.000277 0.120957 0.120413 0.003592 -0.147740 -0.016686 1 0 0 0 0 0 0 534942
-0.002394 -0.000279 0.120945 -0.135716 0.095640 -0.085468 -0.016717 1 0 0 0 0 0 0 535936
-0.002385 -0.000280 0.120941 -0.040258 0.091683 -0.181500 -0.016805 1 0 0 0 0 0 0 538731
-0.002374 -0.000299 0.120918 -0.054217 0.325773 0.047853 -0.016843 1 0 0 0 0 0 0 539937
-0.002374 -0.000290 0.120900 0.087084 -0.013110 0.023690 -0.016874 1 0 0 0 0 0 0 540948
-0.002374 -0.000286 0.120894 0.102749 0.010549 -0.132278 -0.016905 1 0 0 0 0 0 0 541929
-0.002374 -0.000283 0.120892 0.103822 0.041493 -0.201754 -0.016936 1 0 0 0 0 0 0 542940
-0.002375 -0.000282 0.120891 0.103270 0.058843 -0.227762 -0.016967 1 0 0 0 0 0 0 543933
-0.002356 -0.000286 0.120881 -0.149937 0.127027 -0.106466 -0.016999 1 0 0 0 0 0 0 544930
-0.002346 -0.000288 0.120877 -0.052521 0.109115 -0.179709 -0.017030 1 0 0 0 0 0 0 545938
-0.002342 -0.000289 0.120876 0.017871 0.094921 -0.217114 -0.017061 1 0 0 0 0 0 0 546942
-0.002339 -0.000290 0.120875 0.055021 0.087305 -0.231614 -0.017092 1 0 0 0 0 0 0 547932
-0.002338 -0.000290 0.120875 0.073785 0.083510 -0.237085 -0.017124 1 0 0 0 0 0 0 548936
-0.002337 -0.000290 0.120875 0.083375 0.081781 -0.239623 -0.017179 1 0 0 0 0 0 0 550700
-0.002331 -0.000308 0.120855 0.005693 0.322490 0.033330 -0.017276 1 0 0 0 0 0 0 553798
-0.002328 -0.000318 0.120847 0.042184 0.230542 -0.113645 -0.017311 1 0 0 0 0 0 0 554915
-0.002326 -0.000322 0.120845 0.066499 0.163217 -0.189462 -0.017342 1 0 0 0 0 0 0 555913
-0.002326 -0.000324 0.120844 0.078814 0.127402 -0.218638 -0.017374 1 0 0 0 0 0 0 556936
-0.002325 -0.000326 0.120844 0.084870 0.109319 -0.229320 -0.017404 1 0 0 0 0 0 0 557910
-0.002325 -0.000326 0.120843 0.087886 0.100326 -0.233361 -0.017436 1 0 0 0 0 0 0 558936
-0.002325 -0.000326 0.120843 0.089454 0.095891 -0.235047 -0.017467 1 0 0 0 0 0 0 559927
-0.002325 -0.000327 0.120843 0.090297 0.093766 -0.235903 -0.017498 1 0 0 0 0 0 0 560914
-0.002325 -0.000327 0.120843 0.090802 0.092785 -0.236470 -0.017529 1 0 0 0 0 0 0 561911
-0.002325 -0.000327 0.120843 0.091136 0.092368 -0.236953 -0.017561 1 0 0 0 0 0 0 562923
-0.002306 -0.000331 0.120834 -0.161305 0.151489 -0.106287 -0.017592 1 0 0 0 0 0 0 563925
-0.002297 -0.000333 0.120830 -0.063672 0.129147 -0.176403 -0.017623 1 0 0 0 0 0 0 564912
-0.002292 -0.000335 0.120829 0.006835 0.112726 -0.212723 -0.017654 1 0 0 0 0 0 0 565913
-0.002290 -0.000335 0.120828 0.044064 0.104037 -0.226832 -0.017686 1 0 0 0 0 0 0 566922
-0.002288 -0.000335 0.120828 0.062846 0.099698 -0.232151 -0.017717 1 0 0 0 0 0 0 567921
-0.002288 -0.000336 0.120828 0.072283 0.097604 -0.234284 -0.017749 1 0 0 0 0 0 0 568929
-0.002287 -0.000336 0.120828 0.077079 0.096638 -0.235306 -0.017780 1 0 0 0 0 0 0 569945
-0.002287 -0.000336 0.120828 0.079534 0.096225 -0.235926 -0.017811 1 0 0 0 0 0 0 570921
-0.002287 -0.000336 0.120828 0.080831 0.096115 -0.236401 -0.017842 1 0 0 0 0 0 0 571926
-0.002287 -0.000336 0.120828 0.081556 0.096135 -0.236857 -0.017874 1 0 0 0 0 0 0 572939
-0.002287 -0.000336 0.120828 0.081979 0.096231 -0.237274 -0.017905 1 0 0 0 0 0 0 573922
-0.002287 -0.000336 0.120828 0.082273 0.096377 -0.237692 -0.017936 1 0 0 0 0 0 0 574937
-0.002287 -0.000336 0.120828 0.082491 0.096517 -0.238111 -0.017968 1 0 0 0 0 0 0 575937
-0.002287 -0.000336 0.120828 0.082656 0.096668 -0.238524 -0.017999 1 0 0 0 0 0 0 576936
-0.002287 -0.000336 0.120828 0.082918 0.096937 -0.239191 -0.018049 1 0 0 0 0 0 0 578532
-0.002287 -0.000336 0.120828 0.082989 0.097016 -0.239356 -0.018062 1 0 0 0 0 0 0 578946
-0.002287 -0.000336 0.120828 0.083125 0.097160 -0.239758 -0.018092 1 0 0 0 0 0 0 579916
-0.002287 -0.000336 0.120828 0.083272 0.097345 -0.240171 -0.018123 1 0 0 0 0 0 0 580914
-0.002287 -0.000336 0.120828 0.083414 0.097498 -0.240594 -0.018155 1 0 0 0 0 0 0 581935
-0.002287 -0.000336 0.120828 0.083564 0.097687 -0.241014 -0.018187 1 0 0 0 0 0 0 582950
-0.002287 -0.000336 0.120828 0.083702 0.097835 -0.241423 -0.018218 1 0 0 0 0 0 0 583938
-0.002268 -0.000340 0.120818 -0.168901 0.157278 -0.110498 -0.018249 1 0 0 0 0 0 0 584946
-0.002259 -0.000342 0.120815 -0.071499 0.135104 -0.180646 -0.018280 1 0 0 0 0 0 0 585945
-0.002254 -0.000344 0.120814 -0.001129 0.118792 -0.216962 -0.018311 1 0 0 0 0 0 0 586921
-0.002252 -0.000344 0.120813 0.036039 0.110159 -0.231089 -0.018343 1 0 0 0 0 0 0 587941
-0.002251 -0.000344 0.120813 0.054788 0.105837 -0.236372 -0.018373 1 0 0 0 0 0 0 588914
-0.002250 -0.000344 0.120813 0.064188 0.103757 -0.238519 -0.018405 1 0 0 0 0 0 0 589939
-0.002250 -0.000345 0.120813 0.068969 0.102792 -0.239518 -0.018436 1 0 0 0 0 0 0 590942
-0.002250 -0.000345 0.120813 0.071389 0.102396 -0.240129 -0.018467 1 0 0 0 0 0 0 591912
-0.002249 -0.000345 0.120813 0.072671 0.102285 -0.240619 -0.018499 1 0 0 0 0 0 0 592941
-0.002249 -0.000345 0.120813 0.073367 0.102313 -0.241039 -0.018529 1 0 0 0 0 0 0 593912
-0.002249 -0.000345 0.120813 0.073784 0.102430 -0.241457 -0.018561 1 0 0 0 0 0 0 594935
-0.002249 -0.000345 0.120813 0.074051 0.102554 -0.241871 -0.018592 1 0 0 0 0 0 0 595912
-0.002249 -0.000345 0.120813 0.074249 0.102714 -0.242282 -0.018624 1 0 0 0 0 0 0 596940
-0.002249 -0.000345 0.120813 0.074411 0.102887 -0.242693 -0.018655 1 0 0 0 0 0 0 597939
-0.002249 -0.000345 0.120813 0.074551 0.103042 -0.243090 -0.018686 1 0 0 0 0 0 0 598914
-0.002249 -0.000345 0.120813 0.074680 0.103201 -0.243490 -0.018717 1 0 0 0 0 0 0 599914
-0.002249 -0.000345 0.120813 0.074816 0.103383 -0.243914 -0.018748 1 0 0 0 0 0 0 600928
-0.002249 -0.000345 0.120813 0.074942 0.103558 -0.244308 -0.018780 1 0 0 0 0 0 0 601940
-0.002249 -0.000345 0.120813 0.075076 0.103739 -0.244725 -0.018811 1 0 0 0 0 0 0 602941
-0.002249 -0.000345 0.120813 0.075193 0.103888 -0.245122 -0.018842 1 0 0 0 0 0 0 603914
-0.002249 -0.000345 0.120813 0.075314 0.104086 -0.245533 -0.018874 1 0 0 0 0 0 0 604941
-0.002249 -0.000345 0.120813 0.075445 0.104238 -0.245946 -0.018905 1 0 0 0 0 0 0 605941
-0.002249 -0.000345 0.120813 0.075572 0.104424 -0.246344 -0.018936 1 0 0 0 0 0 0 606920
-0.002249 -0.000345 0.120813 0.075695 0.104582 -0.246759 -0.018968 1 0 0 0 0 0 0 607939
-0.002249 -0.000345 0.120813 0.075812 0.104775 -0.247159 -0.018999 1 0 0 0 0 0 0 608940
-0.002249 -0.000345 0.120813 0.075946 0.104931 -0.247581 -0.019031 1 0 0 0 0 0 0 609963
-0.002249 -0.000345 0.120813 0.076074 0.105117 -0.247980 -0.019062 1 0 0 0 0 0 0 610944
-0.002249 -0.000345 0.120813 0.076182 0.105274 -0.248380 -0.019093 1 0 0 0 0 0 0 611941
-0.002249 -0.000345 0.120813 0.076322 0.105461 -0.248791 -0.019124 1 0 0 0 0 0 0 612939
-0.002249 -0.000345 0.120813 0.076444 0.105616 -0.249200 -0.019155 1 0 0 0 0 0 0 613943
-0.002249 -0.000345 0.120813 0.076564 0.105797 -0.249592 -0.019186 1 0 0 0 0 0 0 614939
-0.002249 -0.000345 0.120813 0.076689 0.105971 -0.250016 -0.019218 1 0 0 0 0 0 0 615939
-0.002249 -0.000345 0.120813 0.076823 0.106138 -0.250406 -0.019248 1 0 0 0 0 0 0 616927
-0.002249 -0.000345 0.120813 0.076939 0.106315 -0.250830 -0.019280 1 0 0 0 0 0 0 617939
-0.002249 -0.000345 0.120813 0.077063 0.106488 -0.251219 -0.019311 1 0 0 0 0 0 0 618940
-0.002249 -0.000345 0.120813 0.077187 0.106659 -0.251640 -0.019342 1 0 0 0 0 0 0 619932
-0.002249 -0.000345 0.120813 0.077323 0.106829 -0.252036 -0.019374 1 0 0 0 0 0 0 620934
-0.002249 -0.000345 0.120813 0.077439 0.107022 -0.252459 -0.019406 1 0 0 0 0 0 0 621978
-0.002249 -0.000345 0.120813 0.077752 0.107425 -0.253466 -0.019483 1 0 0 0 0 0 0 624440
-0.002249 -0.000345 0.120813 0.077817 0.107526 -0.253663 -0.019498 1 0 0 0 0 0 0 624923
-0.002249 -0.000345 0.120813 0.077939 0.107681 -0.254072 -0.019530 1 0 0 0 0 0 0 625928
-0.002249 -0.000345 0.120813 0.078054 0.107871 -0.254465 -0.019560 1 0 0 0 0 0 0 626910
-0.002249 -0.000345 0.120813 0.078186 0.108026 -0.254883 -0.019592 1 0 0 0 0 0 0 627924
-0.002249 -0.000345 0.120813 0.078318 0.108218 -0.255296 -0.019624 1 0 0 0 0 0 0 628939
-0.002249 -0.000345 0.120813 0.078425 0.108373 -0.255690 -0.019655 1 0 0 0 0 0 0 629923
-0.002249 -0.000345 0.120813 0.078565 0.108562 -0.256105 -0.019686 1 0 0 0 0 0 0 630930
-0.002249 -0.000345 0.120813 0.078687 0.108716 -0.256513 -0.019717 1 0 0 0 0 0 0 631933
-0.002249 -0.000345 0.120813 0.078803 0.108908 -0.256910 -0.019748 1 0 0 0 0 0 0 632924
-0.002249 -0.000345 0.120813 0.078934 0.109060 -0.257322 -0.019780 1 0 0 0 0 0 0 633924
-0.002249 -0.000345 0.120813 0.079065 0.109251 -0.257732 -0.019811 1 0 0 0 0 0 0 634931
-0.002249 -0.000345 0.120813 0.079187 0.109406 -0.258141 -0.019842 1 0 0 0 0 0 0 635936
-0.002249 -0.000345 0.120813 0.079306 0.109586 -0.258530 -0.019873 1 0 0 0 0 0 0 636924
-0.002249 -0.000345 0.120813 0.079431 0.109760 -0.258957 -0.019905 1 0 0 0 0 0 0 637932
-0.002249 -0.000345 0.120813 0.079568 0.109931 -0.259355 -0.019936 1 0 0 0 0 0 0 638937
-0.002249 -0.000345 0.120813 0.079669 0.110106 -0.259762 -0.019967 1 0 0 0 0 0 0 639924
-0.002249 -0.000345 0.120813 0.079817 0.110276 -0.260168 -0.019999 1 0 0 0 0 0 0 640940
-0.002249 -0.000345 0.120813 0.079941 0.110460 -0.260583 -0.020030 1 0 0 0 0 0 0 641946
-0.002249 -0.000345 0.120813 0.080060 0.110613 -0.260987 -0.020061 1 0 0 0 0 0 0 642937
-0.002249 -0.000345 0.120813 0.080174 0.110801 -0.261377 -0.020092 1 0 0 0 0 0 0 643912
-0.002249 -0.000345 0.120813 0.080309 0.110959 -0.261803 -0.020124 1 0 0 0 0 0 0 644945
-0.002249 -0.000345 0.120813 0.080470 0.111192 -0.262310 -0.020163 1 0 0 0 0 0 0 646193
-0.002249 -0.000345 0.120813 0.080548 0.111306 -0.262610 -0.020187 1 0 0 0 0 0 0 646945
-0.002249 -0.000345 0.120813 0.080686 0.111492 -0.263018 -0.020217 1 0 0 0 0 0 0 647935
-0.002249 -0.000345 0.120813 0.080805 0.111642 -0.263415 -0.020248 1 0 0 0 0 0 0 648911
-0.002249 -0.000345 0.120813 0.080922 0.111836 -0.263818 -0.020279 1 0 0 0 0 0 0 649916
-0.002249 -0.000345 0.120813 0.081056 0.111991 -0.264239 -0.020311 1 0 0 0 0 0 0 650938
-0.002249 -0.000345 0.120813 0.081186 0.112181 -0.264644 -0.020342 1 0 0 0 0 0 0 651933
-0.002249 -0.000345 0.120813 0.081307 0.112336 -0.265054 -0.020374 1 0 0 0 0 0 0 652941
-0.002249 -0.000345 0.120813 0.081427 0.112517 -0.265446 -0.020405 1 0 0 0 0 0 0 653937
-0.002249 -0.000345 0.120813 0.081554 0.112693 -0.265875 -0.020437 1 0 0 0 0 0 0 654949
-0.002249 -0.000345 0.120813 0.081689 0.112861 -0.266269 -0.020468 1 0 0 0 0 0 0 655944
-0.002249 -0.000345 0.120813 0.081788 0.113034 -0.266668 -0.020498 1 0 0 0 0 0 0 656912
-0.002249 -0.000345 0.120813 0.081933 0.113201 -0.267068 -0.020529 1 0 0 0 0 0 0 657913
-0.002249 -0.000345 0.120813 0.082052 0.113380 -0.267499 -0.020561 1 0 0 0 0 0 0 658940
-0.002249 -0.000345 0.120813 0.082172 0.113548 -0.267875 -0.020592 1 0 0 0 0 0 0 659911
-0.002249 -0.000345 0.120813 0.082300 0.113725 -0.268310 -0.020624 1 0 0 0 0 0 0 660938
-0.002249 -0.000345 0.120813 0.082437 0.113895 -0.268707 -0.020655 1 0 0 0 0 0 0 661941
-0.002249 -0.000345 0.120813 0.082559 0.114078 -0.269119 -0.020686 1 0 0 0 0 0 0 662941
-0.002249 -0.000345 0.120813 0.082664 0.114230 -0.269508 -0.020717 1 0 0 0 0 0 0 663912
-0.002249 -0.000345 0.120813 0.082806 0.114422 -0.269930 -0.020749 1 0 0 0 0 0 0 664938
-0.002249 -0.000345 0.120813 0.082928 0.114576 -0.270338 -0.020780 1 0 0 0 0 0 0 665938
-0.002249 -0.000345 0.120813 0.083045 0.114769 -0.270738 -0.020811 1 0 0 0 0 0 0 666938
-0.002249 -0.000345 0.120813 0.083176 0.114920 -0.271149 -0.020842 1 0 0 0 0 0 0 667935
-0.002249 -0.000345 0.120813 0.083305 0.115109 -0.271551 -0.020873 1 0 0 0 0 0 0 668924
-0.002249 -0.000345 0.120813 0.083414 0.115267 -0.271955 -0.020905 1 0 0 0 0 0 0 669930
-0.002249 -0.000345 0.120813 0.083555 0.115456 -0.272370 -0.020936 1 0 0 0 0 0 0 670938
-0.002249 -0.000345 0.120813 0.083676 0.115609 -0.272775 -0.020967 1 0 0 0 0 0 0 671934
-0.002249 -0.000345 0.120813 0.083809 0.115789 -0.273177 -0.020999 1 0 0 0 0 0 0 672939
-0.002249 -0.000345 0.120813 0.083908 0.115963 -0.273579 -0.021029 1 0 0 0 0 0 0 673911
-0.002249 -0.000345 0.120813 0.084057 0.116135 -0.273991 -0.021061 1 0 0 0 0 0 0 674940
-0.002249 -0.000345 0.120813 0.084172 0.116310 -0.274409 -0.021093 1 0 0 0 0 0 0 675939
-0.002249 -0.000345 0.120813 0.084295 0.116481 -0.274795 -0.021124 1 0 0 0 0 0 0 676932
-0.002249 -0.000345 0.120813 0.084421 0.116655 -0.275222 -0.021155 1 0 0 0 0 0 0 677940
-0.002249 -0.000345 0.120813 0.084557 0.116824 -0.275618 -0.021186 1 0 0 0 0 0 0 678942
-0.002249 -0.000345 0.120813 0.084679 0.117007 -0.276028 -0.021218 1 0 0 0 0 0 0 679938
-0.002249 -0.000345 0.120813 0.084784 0.117159 -0.276418 -0.021248 1 0 0 0 0 0 0 680910
-0.002249 -0.000345 0.120813 0.084927 0.117352 -0.276843 -0.021280 1 0 0 0 0 0 0 681942
-0.002249 -0.000345 0.120813 0.085047 0.117504 -0.277245 -0.021311 1 0 0 0 0 0 0 682928
-0.002249 -0.000345 0.120813 0.085164 0.117697 -0.277646 -0.021342 1 0 0 0 0 0 0 683930
-0.002249 -0.000345 0.120813 0.085296 0.117850 -0.278060 -0.021374 1 0 0 0 0 0 0 684934
-0.002249 -0.000345 0.120813 0.085426 0.118040 -0.278468 -0.021405 1 0 0 0 0 0 0 685937
-0.002249 -0.000345 0.120813 0.085534 0.118196 -0.278865 -0.021436 1 0 0 0 0 0 0 686929
-0.002249 -0.000345 0.120813 0.085674 0.118384 -0.279279 -0.021467 1 0 0 0 0 0 0 687933
-0.002249 -0.000345 0.120813 0.085797 0.118540 -0.279689 -0.021499 1 0 0 0 0 0 0 688940
-0.002249 -0.000345 0.120813 0.085914 0.118733 -0.280090 -0.021530 1 0 0 0 0 0 0 689942
-0.002249 -0.000345 0.120813 0.086044 0.118883 -0.280498 -0.021561 1 0 0 0 0 0 0 690932
-0.002249 -0.000345 0.120813 0.086178 0.119063 -0.280902 -0.021593 1 0 0 0 0 0 0 691941
-0.002249 -0.000345 0.120813 0.086292 0.119238 -0.281318 -0.021624 1 0 0 0 0 0 0 692933
-0.002249 -0.000345 0.120813 0.086414 0.119409 -0.281703 -0.021655 1 0 0 0 0 0 0 693925
-0.002249 -0.000345 0.120813 0.087108 0.120368 -0.283983 -0.021829 1 0 0 0 0 0 0 699490
-0.002249 -0.000345 0.120813 0.087171 0.120437 -0.284141 -0.021842 1 0 0 0 0 0 0 699905
-0.002249 -0.000345 0.120813 0.087493 0.120917 -0.285267 -0.021928 1 0 0 0 0 0 0 702660
-0.002249 -0.000345 0.120813 0.087545 0.120955 -0.285361 -0.021935 1 0 0 0 0 0 0 702909
-0.002249 -0.000345 0.120813 0.087660 0.121129 -0.285780 -0.021967 1 0 0 0 0 0 0 703908
-0.002249 -0.000345 0.120813 0.087783 0.121301 -0.286166 -0.021998 1 0 0 0 0 0 0 704903
-0.002249 -0.000345 0.120813 0.087916 0.121482 -0.286583 -0.022029 1 0 0 0 0 0 0 705902
-0.002249 -0.000345 0.120813 0.088037 0.121635 -0.286992 -0.022060 1 0 0 0 0 0 0 706903
-0.002249 -0.000345 0.120813 0.088166 0.121826 -0.287400 -0.022092 1 0 0 0 0 0 0 707908
-0.002249 -0.000345 0.120813 0.088275 0.121983 -0.287801 -0.022123 1 0 0 0 0 0 0 708908
-0.002249 -0.000345 0.120813 0.088415 0.122171 -0.288213 -0.022154 1 0 0 0 0 0 0 709908
-0.002249 -0.000345 0.120813 0.088536 0.122325 -0.288618 -0.022185 1 0 0 0 0 0 0 710904
-0.002249 -0.000345 0.120813 0.088653 0.122517 -0.289018 -0.022216 1 0 0 0 0 0 0 711902
-0.002249 -0.000345 0.120813 0.088784 0.122669 -0.289430 -0.022248 1 0 0 0 0 0 0 712903
-0.002249 -0.000345 0.120813 0.088919 0.122866 -0.289854 -0.022280 1 0 0 0 0 0 0 713943
-0.002249 -0.000345 0.120813 0.089038 0.123019 -0.290257 -0.022311 1 0 0 0 0 0 0 714934
-0.002249 -0.000345 0.120813 0.089156 0.123197 -0.290641 -0.022342 1 0 0 0 0 0 0 715911
-0.002249 -0.000345 0.120813 0.089281 0.123370 -0.291066 -0.022373 1 0 0 0 0 0 0 716913
-0.002249 -0.000345 0.120813 0.089434 0.123563 -0.291516 -0.022408 1 0 0 0 0 0 0 718047
-0.002249 -0.000345 0.120813 0.089522 0.123721 -0.291883 -0.022436 1 0 0 0 0 0 0 718934
-0.002249 -0.000345 0.120813 0.089722 0.123963 -0.292459 -0.022481 1 0 0 0 0 0 0 720369
-0.002249 -0.000345 0.120813 0.089782 0.124061 -0.292698 -0.022498 1 0 0 0 0 0 0 720924
-0.002249 -0.000345 0.120813 0.089905 0.124234 -0.293086 -0.022530 1 0 0 0 0 0 0 721924
-0.002249 -0.000345 0.120813 0.090031 0.124407 -0.293513 -0.022561 1 0 0 0 0 0 0 722931
-0.002249 -0.000345 0.120813 0.090166 0.124576 -0.293905 -0.022592 1 0 0 0 0 0 0 723923
-0.002249 -0.000345 0.120813 0.090289 0.124759 -0.294317 -0.022623 1 0 0 0 0 0 0 724924
-0.002249 -0.000345 0.120813 0.090399 0.124918 -0.294725 -0.022655 1 0 0 0 0 0 0 725941
-0.002249 -0.000345 0.120813 0.090538 0.125105 -0.295134 -0.022686 1 0 0 0 0 0 0 726933
-0.002249 -0.000345 0.120813 0.090658 0.125257 -0.295537 -0.022717 1 0 0 0 0 0 0 727922
-0.002249 -0.000345 0.120813 0.090777 0.125453 -0.295944 -0.022749 1 0 0 0 0 0 0 728938
-0.002249 -0.000345 0.120813 0.090908 0.125604 -0.296354 -0.022780 1 0 0 0 0 0 0 729933
-0.002249 -0.000345 0.120813 0.091037 0.125794 -0.296760 -0.022811 1 0 0 0 0 0 0 730931
-0.002249 -0.000345 0.120813 0.091158 0.125948 -0.297168 -0.022842 1 0 0 0 0 0 0 731933
-0.002249 -0.000345 0.120813 0.091278 0.126129 -0.297560 -0.022874 1 0 0 0 0 0 0 732929
-0.002249 -0.000345 0.120813 0.091410 0.126312 -0.298006 -0.022906 1 0 0 0 0 0 0 733983
-0.002249 -0.000345 0.120813 0.091539 0.126472 -0.298379 -0.022936 1 0 0 0 0 0 0 734929
-0.002249 -0.000345 0.120813 0.091642 0.126650 -0.298792 -0.022967 1 0 0 0 0 0 0 735930
-0.002249 -0.000345 0.120813 0.091787 0.126817 -0.299192 -0.022999 1 0 0 0 0 0 0 736929
-0.002249 -0.000345 0.120813 0.091902 0.126990 -0.299607 -0.023030 1 0 0 0 0 0 0 737920
-0.002249 -0.000345 0.120813 0.092025 0.127162 -0.299995 -0.023061 1 0 0 0 0 0 0 738918
-0.002249 -0.000345 0.120813 0.092151 0.127336 -0.300422 -0.023092 1 0 0 0 0 0 0 739926
-0.002249 -0.000345 0.120813 0.092286 0.127504 -0.300814 -0.023123 1 0 0 0 0 0 0 740917
-0.002249 -0.000345 0.120813 0.092408 0.127687 -0.301225 -0.023154 1 0 0 0 0 0 0 741916
-0.002249 -0.000345 0.120813 0.092518 0.127846 -0.301632 -0.023186 1 0 0 0 0 0 0 742929
-0.002249 -0.000345 0.120813 0.092656 0.128032 -0.302040 -0.023217 1 0 0 0 0 0 0 743921
-0.002249 -0.000345 0.120813 0.092779 0.128188 -0.302450 -0.023248 1 0 0 0 0 0 0 744928
-0.002249 -0.000345 0.120813 0.092895 0.128379 -0.302848 -0.023280 1 0 0 0 0 0 0 745921
-0.002249 -0.000345 0.120813 0.093027 0.128533 -0.303263 -0.023311 1 0 0 0 0 0 0 746929
-0.002249 -0.000345 0.120813 0.093157 0.128722 -0.303669 -0.023342 1 0 0 0 0 0 0 747925
-0.002249 -0.000345 0.120813 0.093276 0.128875 -0.304072 -0.023373 1 0 0 0 0 0 0 748917
-0.002249 -0.000345 0.120813 0.093395 0.129070 -0.304477 -0.023405 1 0 0 0 0 0 0 749928
-0.002249 -0.000345 0.120813 0.093526 0.129222 -0.304891 -0.023436 1 0 0 0 0 0 0 750932
-0.002249 -0.000345 0.120813 0.093655 0.129411 -0.305293 -0.023467 1 0 0 0 0 0 0 751921
-0.002249 -0.000345 0.120813 0.093764 0.129568 -0.305694 -0.023498 1 0 0 0 0 0 0 752922
-0.002249 -0.000345 0.120813 0.093908 0.129746 -0.306103 -0.023530 1 0 0 0 0 0 0 753930
-0.002249 -0.000345 0.120813 0.094020 0.129917 -0.306514 -0.023560 1 0 0 0 0 0 0 754908
-0.002249 -0.000345 0.120813 0.094143 0.130090 -0.306901 -0.023592 1 0 0 0 0 0 0 755906
-0.002249 -0.000345 0.120813 0.094268 0.130262 -0.307325 -0.023623 1 0 0 0 0 0 0 756905
-0.002249 -0.000345 0.120813 0.094407 0.130435 -0.307728 -0.023655 1 0 0 0 0 0 0 757925
-0.002249 -0.000345 0.120813 0.094522 0.130610 -0.308148 -0.023686 1 0 0 0 0 0 0 758929
-0.002249 -0.000345 0.120813 0.094645 0.130783 -0.308537 -0.023717 1 0 0 0 0 0 0 759930
-0.002249 -0.000345 0.120813 0.094769 0.130954 -0.308958 -0.023748 1 0 0 0 0 0 0 760923
-0.002249 -0.000345 0.120813 0.094905 0.131123 -0.309351 -0.023779 1 0 0 0 0 0 0 761917
-0.002249 -0.000345 0.120813 0.095017 0.131311 -0.309762 -0.023811 1 0 0 0 0 0 0 762929
-0.002249 -0.000345 0.120813 0.095146 0.131461 -0.310171 -0.023842 1 0 0 0 0 0 0 763921
-0.002249 -0.000345 0.120813 0.095277 0.131652 -0.310581 -0.023874 1 0 0 0 0 0 0 764928
-0.002249 -0.000345 0.120813 0.095387 0.131811 -0.310987 -0.023905 1 0 0 0 0 0 0 765940
-0.002249 -0.000345 0.120813 0.095525 0.131996 -0.311391 -0.023936 1 0 0 0 0 0 0 766921
-0.002249 -0.000345 0.120813 0.095645 0.132148 -0.311794 -0.023967 1 0 0 0 0 0 0 767910
-0.002249 -0.000345 0.120813 0.095872 0.132474 -0.312521 -0.024023 1 0 0 0 0 0 0 769699
-0.002249 -0.000345 0.120813 0.096007 0.132667 -0.313007 -0.024060 1 0 0 0 0 0 0 770909
-0.002249 -0.000345 0.120813 0.096146 0.132855 -0.313417 -0.024092 1 0 0 0 0 0 0 771906
-0.002249 -0.000345 0.120813 0.096268 0.133009 -0.313825 -0.024123 1 0 0 0 0 0 0 772906
-0.002249 -0.000345 0.120813 0.096388 0.133189 -0.314216 -0.024154 1 0 0 0 0 0 0 773901
-0.002249 -0.000345 0.120813 0.096513 0.133363 -0.314641 -0.024185 1 0 0 0 0 0 0 774902
-0.002249 -0.000345 0.120813 0.096649 0.133532 -0.315036 -0.024216 1 0 0 0 0 0 0 775901
-0.002249 -0.000345 0.120813 0.096764 0.133708 -0.315456 -0.024248 1 0 0 0 0 0 0 776905
-0.002249 -0.000345 0.120813 0.096887 0.133880 -0.315844 -0.024279 1 0 0 0 0 0 0 777904
-0.002249 -0.000345 0.120813 0.097012 0.134053 -0.316269 -0.024310 1 0 0 0 0 0 0 778905
-0.002249 -0.000345 0.120813 0.097151 0.134227 -0.316675 -0.024342 1 0 0 0 0 0 0 779932
-0.002249 -0.000345 0.120813 0.097258 0.134408 -0.317068 -0.024373 1 0 0 0 0 0 0 780902
-0.002249 -0.000345 0.120813 0.097390 0.134561 -0.317485 -0.024404 1 0 0 0 0 0 0 781912
-0.002249 -0.000345 0.120813 0.097519 0.134749 -0.317888 -0.024435 1 0 0 0 0 0 0 782902
-0.002249 -0.000345 0.120813 0.097627 0.134906 -0.318288 -0.024466 1 0 0 0 0 0 0 783899
-0.002249 -0.000345 0.120813 0.097768 0.135096 -0.318705 -0.024498 1 0 0 0 0 0 0 784912
-0.002249 -0.000345 0.120813 0.097889 0.135248 -0.319108 -0.024529 1 0 0 0 0 0 0 785901
-0.002249 -0.000345 0.120813 0.098006 0.135441 -0.319508 -0.024560 1 0 0 0 0 0 0 786900
-0.002249 -0.000345 0.120813 0.098520 0.136122 -0.321169 -0.024687 1 0 0 0 0 0 0 790973
-0.002249 -0.000345 0.120813 0.098642 0.136302 -0.321552 -0.024717 1 0 0 0 0 0 0 791913
-0.002249 -0.000345 0.120813 0.098839 0.136561 -0.322206 -0.024767 1 0 0 0 0 0 0 793522
-0.002249 -0.000345 0.120813 0.098884 0.136639 -0.322355 -0.024780 1 0 0 0 0 0 0 793920
-0.002249 -0.000345 0.120813 0.099010 0.136814 -0.322783 -0.024811 1 0 0 0 0 0 0 794928
-0.002249 -0.000345 0.120813 0.099147 0.136984 -0.323179 -0.024842 1 0 0 0 0 0 0 795931
-0.002249 -0.000345 0.120813 0.099248 0.137160 -0.323588 -0.024873 1 0 0 0 0 0 0 796922
-0.002249 -0.000345 0.120813 0.099395 0.137328 -0.323991 -0.024905 1 0 0 0 0 0 0 797929
-0.002249 -0.000345 0.120813 0.099511 0.137504 -0.324413 -0.024936 1 0 0 0 0 0 0 798937
-0.002249 -0.000345 0.120813 0.099633 0.137676 -0.324799 -0.024967 1 0 0 0 0 0 0 799930
-0.002249 -0.000345 0.120813 0.099758 0.137848 -0.325222 -0.024998 1 0 0 0 0 0 0 800928
-0.002249 -0.000345 0.120813 0.099895 0.138019 -0.325621 -0.025030 1 0 0 0 0 0 0 801936
-0.002249 -0.000345 0.120813 0.100009 0.138192 -0.326035 -0.025061 1 0 0 0 0 0 0 802926
-0.002249 -0.000345 0.120813 0.100133 0.138366 -0.326426 -0.025092 1 0 0 0 0 0 0 803933
-0.002249 -0.000345 0.120813 0.100265 0.138545 -0.326840 -0.025123 1 0 0 0 0 0 0 804924
-0.002249 -0.000345 0.120813 0.100387 0.138700 -0.327252 -0.025155 1 0 0 0 0 0 0 805934
-0.002249 -0.000345 0.120813 0.100501 0.138889 -0.327642 -0.025185 1 0 0 0 0 0 0 806910
-0.002249 -0.000345 0.120813 0.100634 0.139043 -0.328060 -0.025217 1 0 0 0 0 0 0 807923
-0.002249 -0.000345 0.120813 0.100764 0.139234 -0.328468 -0.025248 1 0 0 0 0 0 0 808926
-0.002249 -0.000345 0.120813 0.100884 0.139387 -0.328873 -0.025279 1 0 0 0 0 0 0 809920
-0.002249 -0.000345 0.120813 0.101005 0.139586 -0.329286 -0.025312 1 0 0 0 0 0 0 810953
-0.002249 -0.000345 0.120813 0.101134 0.139735 -0.329691 -0.025342 1 0 0 0 0 0 0 811936
-0.002249 -0.000345 0.120813 0.101268 0.139914 -0.330095 -0.025374 1 0 0 0 0 0 0 812943
-0.002249 -0.000345 0.120813 0.101371 0.140093 -0.330507 -0.025405 1 0 0 0 0 0 0 813942
-0.002249 -0.000345 0.120813 0.101513 0.140256 -0.330898 -0.025436 1 0 0 0 0 0 0 814919
-0.002249 -0.000345 0.120813 0.101630 0.140432 -0.331320 -0.025467 1 0 0 0 0 0 0 815927
-0.002249 -0.000345 0.120813 0.101752 0.140603 -0.331706 -0.025498 1 0 0 0 0 0 0 816919
-0.002249 -0.000345 0.120813 0.101879 0.140778 -0.332134 -0.025530 1 0 0 0 0 0 0 817930
-0.002249 -0.000345 0.120813 0.102014 0.140947 -0.332528 -0.025561 1 0 0 0 0 0 0 818927
-0.002249 -0.000345 0.120813 0.102128 0.141120 -0.332944 -0.025592 1 0 0 0 0 0 0 819920
-0.002249 -0.000345 0.120813 0.102252 0.141294 -0.333335 -0.025623 1 0 0 0 0 0 0 820927
-0.002249 -0.000345 0.120813 0.102377 0.141466 -0.333759 -0.025655 1 0 0 0 0 0 0 821926
-0.002249 -0.000345 0.120813 0.102512 0.141635 -0.334152 -0.025686 1 0 0 0 0 0 0 822921
-0.002249 -0.000345 0.120813 0.102624 0.141822 -0.334560 -0.025717 1 0 0 0 0 0 0 823927
-0.002249 -0.000345 0.120813 0.102754 0.141973 -0.334972 -0.025748 1 0 0 0 0 0 0 824926
-0.002249 -0.000345 0.120813 0.102884 0.142162 -0.335377 -0.025780 1 0 0 0 0 0 0 825921
-0.002249 -0.000345 0.120813 0.103005 0.142317 -0.335787 -0.025811 1 0 0 0 0 0 0 826927
-0.002249 -0.000345 0.120813 0.103354 0.142832 -0.336944 -0.025900 1 0 0 0 0 0 0 829790
-0.002249 -0.000345 0.120813 0.103503 0.143008 -0.337413 -0.025936 1 0 0 0 0 0 0 830930
-0.002249 -0.000345 0.120813 0.103633 0.143198 -0.337821 -0.025967 1 0 0 0 0 0 0 831932
-0.002249 -0.000345 0.120813 0.103739 0.143351 -0.338212 -0.025998 1 0 0 0 0 0 0 832909
-0.002249 -0.000345 0.120813 0.103880 0.143541 -0.338630 -0.026030 1 0 0 0 0 0 0 833923
-0.002249 -0.000345 0.120813 0.104002 0.143695 -0.339036 -0.026061 1 0 0 0 0 0 0 834920
-0.002249 -0.000345 0.120813 0.104123 0.143878 -0.339433 -0.026092 1 0 0 0 0 0 0 835927
-0.002249 -0.000345 0.120813 0.104247 0.144050 -0.339856 -0.026123 1 0 0 0 0 0 0 836923
-0.002249 -0.000345 0.120813 0.104384 0.144221 -0.340252 -0.026155 1 0 0 0 0 0 0 837927
-0.002249 -0.000345 0.120813 0.104499 0.144396 -0.340672 -0.026186 1 0 0 0 0 0 0 838929
-0.002249 -0.000345 0.120813 0.104620 0.144565 -0.341053 -0.026217 1 0 0 0 0 0 0 839912
-0.002249 -0.000345 0.120813 0.104743 0.144736 -0.341473 -0.026248 1 0 0 0 0 0 0 840902
-0.002249 -0.000345 0.120813 0.104879 0.144905 -0.341868 -0.026279 1 0 0 0 0 0 0 841900
-0.002244 -0.000363 0.120824 0.033387 0.390830 -0.482984 -0.026310 1 0 0 0 0 0 0 842899
-0.002241 -0.000372 0.120827 0.058935 0.299469 -0.409786 -0.026343 1 0 0 0 0 0 0 843937
-0.002240 -0.000377 0.120828 0.078646 0.232539 -0.372265 -0.026373 1 0 0 0 0 0 0 844901
-0.002239 -0.000379 0.120829 0.089495 0.197099 -0.358235 -0.026404 1 0 0 0 0 0 0 845902
-0.002252 -0.000394 0.120818 0.266968 0.363117 -0.207950 -0.026435 1 0 0 0 0 0 0 846904
-0.002258 -0.000401 0.120815 0.207257 0.286211 -0.282589 -0.026466 1 0 0 0 0 0 0 847899
-0.002261 -0.000405 0.120813 0.161895 0.231707 -0.321604 -0.026498 1 0 0 0 0 0 0 848898
-0.002263 -0.000407 0.120813 0.137478 0.202913 -0.336760 -0.026529 1 0 0 0 0 0 0 849899
-0.002276 -0.000421 0.120802 0.296787 0.372191 -0.196765 -0.026560 1 0 0 0 0 0 0 850899
-0.002283 -0.000429 0.120798 0.227998 0.297006 -0.275108 -0.026591 1 0 0 0 0 0 0 851898
-0.002287 -0.000432 0.120797 0.178074 0.243376 -0.315426 -0.026623 1 0 0 0 0 0 0 852898
-0.002288 -0.000434 0.120796 0.151346 0.215011 -0.331023 -0.026654 1 0 0 0 0 0 0 853902
-0.002302 -0.000449 0.120785 0.309454 0.384460 -0.191044 -0.026685 1 0 0 0 0 0 0 854903
-0.002309 -0.000456 0.120781 0.240160 0.309446 -0.269493 -0.026716 1 0 0 0 0 0 0 855902
-0.002313 -0.000460 0.120780 0.189984 0.255923 -0.309856 -0.026748 1 0 0 0 0 0 0 856902
-0.002314 -0.000462 0.120779 0.163140 0.227601 -0.325461 -0.026779 1 0 0 0 0 0 0 857903
-0.002315 -0.000463 0.120779 0.149529 0.213360 -0.331288 -0.026810 1 0 0 0 0 0 0 858897
-0.002316 -0.000463 0.120779 0.142732 0.206341 -0.333595 -0.026841 1 0 0 0 0 0 0 859899
-0.002316 -0.000463 0.120779 0.139407 0.202939 -0.334648 -0.026873 1 0 0 0 0 0 0 860905
-0.002316 -0.000463 0.120779 0.137803 0.201348 -0.335277 -0.026904 1 0 0 0 0 0 0 861914
-0.002329 -0.000477 0.120768 0.308696 0.384328 -0.189768 -0.026935 1 0 0 0 0 0 0 862909
-0.002335 -0.000484 0.120764 0.245975 0.316229 -0.266375 -0.026967 1 0 0 0 0 0 0 863909
-0.002339 -0.000487 0.120763 0.199107 0.266179 -0.306110 -0.026999 1 0 0 0 0 0 0 864940
-0.002340 -0.000489 0.120763 0.174050 0.239766 -0.321746 -0.027051 1 0 0 0 0 0 0 866592
-0.002341 -0.000490 0.120763 0.161165 0.226229 -0.327227 -0.027061 1 0 0 0 0 0 0 866914
-0.002341 -0.000491 0.120762 0.154793 0.219657 -0.329493 -0.027092 1 0 0 0 0 0 0 867925
-0.002342 -0.000491 0.120762 0.151678 0.216474 -0.330535 -0.027123 1 0 0 0 0 0 0 868926
-0.002342 -0.000491 0.120762 0.150199 0.215013 -0.331148 -0.027154 1 0 0 0 0 0 0 869919
-0.002355 -0.000505 0.120752 0.321109 0.398016 -0.185455 -0.027186 1 0 0 0 0 0 0 870922
-0.002361 -0.000511 0.120748 0.258488 0.330036 -0.262112 -0.027217 1 0 0 0 0 0 0 871919
-0.002364 -0.000515 0.120746 0.211697 0.280052 -0.301853 -0.027248 1 0 0 0 0 0 0 872925
-0.002366 -0.000517 0.120746 0.186556 0.253506 -0.317236 -0.027280 1 0 0 0 0 0 0 873927
-0.002367 -0.000517 0.120746 0.173804 0.240169 -0.322982 -0.027311 1 0 0 0 0 0 0 874930
-0.002367 -0.000518 0.120746 0.167449 0.233599 -0.325230 -0.027342 1 0 0 0 0 0 0 875919
-0.002368 -0.000518 0.120746 0.164349 0.230431 -0.326266 -0.027373 1 0 0 0 0 0 0 876921
-0.002368 -0.000518 0.120746 0.162894 0.228997 -0.326869 -0.027405 1 0 0 0 0 0 0 877928
-0.002368 -0.000518 0.120746 0.162246 0.228383 -0.327318 -0.027436 1 0 0 0 0 0 0 878918
-0.002368 -0.000518 0.120746 0.162031 0.228222 -0.327723 -0.027467 1 0 0 0 0 0 0 879918
-0.002368 -0.000518 0.120746 0.161995 0.228265 -0.328111 -0.027499 1 0 0 0 0 0 0 880931
-0.002368 -0.000518 0.120746 0.162066 0.228423 -0.328486 -0.027530 1 0 0 0 0 0 0 881925
-0.002368 -0.000518 0.120746 0.162211 0.228627 -0.328858 -0.027561 1 0 0 0 0 0 0 882918
-0.002368 -0.000518 0.120746 0.162357 0.228860 -0.329228 -0.027592 1 0 0 0 0 0 0 883924
-0.002368 -0.000518 0.120746 0.162534 0.229099 -0.329603 -0.027624 1 0 0 0 0 0 0 884932
-0.002368 -0.000518 0.120746 0.162715 0.229353 -0.329971 -0.027654 1 0 0 0 0 0 0 885918
-0.002368 -0.000518 0.120746 0.162920 0.229658 -0.330399 -0.027690 1 0 0 0 0 0 0 887050
-0.002368 -0.000518 0.120746 0.163084 0.229875 -0.330720 -0.027717 1 0 0 0 0 0 0 887926
-0.002368 -0.000518 0.120746 0.163259 0.230122 -0.331096 -0.027748 1 0 0 0 0 0 0 888917
-0.002368 -0.000518 0.120746 0.163451 0.230391 -0.331466 -0.027780 1 0 0 0 0 0 0 889925
-0.002368 -0.000518 0.120746 0.163614 0.230642 -0.331835 -0.027811 1 0 0 0 0 0 0 890915
-0.002368 -0.000518 0.120746 0.163810 0.230901 -0.332218 -0.027842 1 0 0 0 0 0 0 891926
-0.002368 -0.000518 0.120746 0.164003 0.231168 -0.332585 -0.027873 1 0 0 0 0 0 0 892926
-0.002368 -0.000518 0.120746 0.164178 0.231417 -0.332960 -0.027904 1 0 0 0 0 0 0 893917
-0.002368 -0.000518 0.120746 0.164382 0.231721 -0.333370 -0.027940 1 0 0 0 0 0 0 895049
-0.002368 -0.000518 0.120746 0.164544 0.231936 -0.333705 -0.027967 1 0 0 0 0 0 0 895917
-0.002368 -0.000518 0.120746 0.164730 0.232196 -0.334082 -0.027998 1 0 0 0 0 0 0 896925
-0.002368 -0.000518 0.120746 0.164912 0.232469 -0.334446 -0.028030 1 0 0 0 0 0 0 897934
-0.002368 -0.000518 0.120746 0.165099 0.232717 -0.334829 -0.028061 1 0 0 0 0 0 0 898932
-0.002368 -0.000518 0.120746 0.165286 0.232977 -0.335186 -0.028091 1 0 0 0 0 0 0 899904
-0.002368 -0.000518 0.120746 0.165468 0.233235 -0.335575 -0.028124 1 0 0 0 0 0 0 900930
-0.002368 -0.000518 0.120746 0.165639 0.233496 -0.335942 -0.028155 1 0 0 0 0 0 0 901929
-0.002368 -0.000518 0.120746 0.165839 0.233758 -0.336310 -0.028186 1 0 0 0 0 0 0 902919
-0.002368 -0.000518 0.120746 0.166018 0.234011 -0.336691 -0.028217 1 0 0 0 0 0 0 903924
-0.002368 -0.000518 0.120746 0.166194 0.234276 -0.337045 -0.028248 1 0 0 0 0 0 0 904905
-0.002368 -0.000518 0.120746 0.166382 0.234543 -0.337445 -0.028280 1 0 0 0 0 0 0 905930
-0.002368 -0.000518 0.120746 0.166578 0.234800 -0.337808 -0.028311 1 0 0 0 0 0 0 906934
-0.002368 -0.000518 0.120746 0.166738 0.235045 -0.338169 -0.028341 1 0 0 0 0 0 0 907903
-0.002368 -0.000518 0.120746 0.166936 0.235308 -0.338558 -0.028374 1 0 0 0 0 0 0 908930
-0.002368 -0.000518 0.120746 0.167149 0.235603 -0.338964 -0.028408 1 0 0 0 0 0 0 910036
-0.002368 -0.000518 0.120746 0.167329 0.235860 -0.339351 -0.028440 1 0 0 0 0 0 0 911057
-0.002368 -0.000518 0.120746 0.167509 0.236129 -0.339712 -0.028471 1 0 0 0 0 0 0 912057
-0.002368 -0.000518 0.120746 0.167690 0.236370 -0.340084 -0.028502 1 0 0 0 0 0 0 913025
-0.002368 -0.000518 0.120746 0.167854 0.236600 -0.340418 -0.028529 1 0 0 0 0 0 0 913917
-0.002368 -0.000518 0.120746 0.168229 0.237145 -0.341174 -0.028594 1 0 0 0 0 0 0 915977
-0.002349 -0.000523 0.120736 -0.087157 0.297641 -0.209262 -0.028674 1 0 0 0 0 0 0 918553
-0.002339 -0.000525 0.120732 0.008611 0.275943 -0.278510 -0.028685 1 0 0 0 0 0 0 918896
-0.002335 -0.000526 0.120731 0.078234 0.259946 -0.314569 -0.028716 1 0 0 0 0 0 0 919896
-0.002332 -0.000527 0.120731 0.115060 0.251528 -0.328601 -0.028753 1 0 0 0 0 0 0 921057
-0.002331 -0.000527 0.120731 0.133629 0.247325 -0.333823 -0.028783 1 0 0 0 0 0 0 922031
-0.002331 -0.000527 0.120731 0.142989 0.245352 -0.335907 -0.028815 1 0 0 0 0 0 0 923049
-0.002330 -0.000527 0.120731 0.147733 0.244502 -0.336868 -0.028846 1 0 0 0 0 0 0 924039
-0.002330 -0.000527 0.120731 0.150185 0.244181 -0.337438 -0.028877 1 0 0 0 0 0 0 925028
-0.002330 -0.000527 0.120731 0.151481 0.244176 -0.337881 -0.028909 1 0 0 0 0 0 0 926048
-0.002330 -0.000527 0.120731 0.152225 0.244300 -0.338278 -0.028940 1 0 0 0 0 0 0 927048
-0.002330 -0.000527 0.120731 0.152671 0.244483 -0.338643 -0.028971 1 0 0 0 0 0 0 928039
-0.002330 -0.000527 0.120731 0.152977 0.244714 -0.339015 -0.029002 1 0 0 0 0 0 0 929047
-0.002330 -0.000527 0.120731 0.153206 0.244970 -0.339375 -0.029033 1 0 0 0 0 0 0 930038
-0.002330 -0.000527 0.120731 0.153411 0.245226 -0.339740 -0.029065 1 0 0 0 0 0 0 931040
-0.002330 -0.000527 0.120731 0.153604 0.245485 -0.340121 -0.029096 1 0 0 0 0 0 0 932048
-0.002330 -0.000527 0.120731 0.153755 0.245706 -0.340437 -0.029124 1 0 0 0 0 0 0 932929
-0.002311 -0.000532 0.120721 -0.101934 0.305844 -0.207739 -0.029158 1 0 0 0 0 0 0 934033
-0.002302 -0.000534 0.120717 -0.006218 0.284341 -0.277277 -0.029189 1 0 0 0 0 0 0 935039
-0.002297 -0.000535 0.120716 0.063318 0.268370 -0.313349 -0.029220 1 0 0 0 0 0 0 936028
-0.002295 -0.000536 0.120716 0.100068 0.259932 -0.327340 -0.029252 1 0 0 0 0 0 0 937055
-0.002293 -0.000536 0.120715 0.118679 0.255880 -0.332753 -0.029299 1 0 0 0 0 0 0 938560
-0.002293 -0.000536 0.120715 0.127915 0.253737 -0.334580 -0.029311 1 0 0 0 0 0 0 938922
-0.002298 -0.000518 0.120705 0.204512 0.006033 -0.194916 -0.029346 1 0 0 0 0 0 0 940049
-0.002300 -0.000509 0.120701 0.181633 0.097076 -0.268533 -0.029373 1 0 0 0 0 0 0 940925
-0.002302 -0.000504 0.120700 0.163409 0.163973 -0.306687 -0.029405 1 0 0 0 0 0 0 941925
-0.002302 -0.000502 0.120700 0.153458 0.199641 -0.321488 -0.029440 1 0 0 0 0 0 0 943049
-0.002303 -0.000501 0.120699 0.148341 0.217700 -0.326949 -0.029467 1 0 0 0 0 0 0 943916
-0.002303 -0.000500 0.120699 0.145816 0.226907 -0.329109 -0.029498 1 0 0 0 0 0 0 944918
-0.002303 -0.000500 0.120699 0.144626 0.231616 -0.330087 -0.029530 1 0 0 0 0 0 0 945922
-0.002284 -0.000504 0.120689 -0.111768 0.294003 -0.197475 -0.029565 1 0 0 0 0 0 0 947058
-0.002275 -0.000506 0.120686 -0.016522 0.273613 -0.267096 -0.029596 1 0 0 0 0 0 0 948053
-0.002270 -0.000508 0.120685 0.052739 0.258163 -0.303139 -0.029623 1 0 0 0 0 0 0 948917
-0.002268 -0.000508 0.120684 0.089366 0.250006 -0.317160 -0.029659 1 0 0 0 0 0 0 950051
-0.002267 -0.000508 0.120684 0.107848 0.245959 -0.322375 -0.029690 1 0 0 0 0 0 0 951050
-0.002266 -0.000508 0.120684 0.117135 0.244056 -0.324435 -0.029721 1 0 0 0 0 0 0 952050
-0.002266 -0.000509 0.120684 0.121814 0.243212 -0.325365 -0.029752 1 0 0 0 0 0 0 953042
-0.002266 -0.000509 0.120684 0.124224 0.242895 -0.325875 -0.029780 1 0 0 0 0 0 0 953923
-0.002266 -0.000509 0.120684 0.125511 0.242908 -0.326335 -0.029815 1 0 0 0 0 0 0 955043
-0.002266 -0.000509 0.120684 0.126183 0.242996 -0.326655 -0.029842 1 0 0 0 0 0 0 955917
-0.002247 -0.000513 0.120674 -0.129243 0.303037 -0.193598 -0.029873 1 0 0 0 0 0 0 956923
-0.002237 -0.000515 0.120671 -0.033637 0.281521 -0.263193 -0.029904 1 0 0 0 0 0 0 957914
-0.002232 -0.000516 0.120670 0.035819 0.265585 -0.299322 -0.029940 1 0 0 0 0 0 0 959041
-0.002230 -0.000517 0.120669 0.072503 0.257092 -0.313257 -0.029967 1 0 0 0 0 0 0 959922
-0.002229 -0.000517 0.120669 0.091010 0.252912 -0.318450 -0.029998 1 0 0 0 0 0 0 960915
-0.002228 -0.000517 0.120669 0.100315 0.250957 -0.320541 -0.030033 1 0 0 0 0 0 0 962041
-0.002228 -0.000518 0.120669 0.105003 0.250096 -0.321474 -0.030065 1 0 0 0 0 0 0 963042
-0.002228 -0.000518 0.120669 0.107392 0.249762 -0.321979 -0.030092 1 0 0 0 0 0 0 963923
-0.002228 -0.000518 0.120669 0.108646 0.249782 -0.322427 -0.030127 1 0 0 0 0 0 0 965048
-0.002228 -0.000518 0.120669 0.109340 0.249889 -0.322785 -0.030158 1 0 0 0 0 0 0 966040
-0.002228 -0.000518 0.120669 0.109720 0.250049 -0.323090 -0.030186 1 0 0 0 0 0 0 966924
-0.002209 -0.000522 0.120659 -0.145837 0.310153 -0.189864 -0.030221 1 0 0 0 0 0 0 968046
-0.002199 -0.000524 0.120656 -0.050420 0.288699 -0.259509 -0.030253 1 0 0 0 0 0 0 969057
-0.002195 -0.000525 0.120654 0.018905 0.272747 -0.295612 -0.030283 1 0 0 0 0 0 0 970048
-0.002192 -0.000526 0.120654 0.055528 0.264303 -0.309586 -0.030315 1 0 0 0 0 0 0 971056
-0.002191 -0.000526 0.120654 0.074006 0.260124 -0.314797 -0.030346 1 0 0 0 0 0 0 972062
-0.002191 -0.000526 0.120654 0.083423 0.258602 -0.317381 -0.030430 1 0 0 0 0 0 0 974725
-0.002190 -0.000526 0.120654 0.088110 0.257824 -0.318400 -0.030471 1 0 0 0 0 0 0 976046
-0.002190 -0.000526 0.120654 0.090492 0.257526 -0.318938 -0.030502 1 0 0 0 0 0 0 977049
-0.002190 -0.000527 0.120654 0.091710 0.257481 -0.319300 -0.030529 1 0 0 0 0 0 0 977916
-0.002190 -0.000527 0.120654 0.092388 0.257632 -0.319692 -0.030565 1 0 0 0 0 0 0 979051
-0.002190 -0.000527 0.120654 0.092772 0.257821 -0.320030 -0.030596 1 0 0 0 0 0 0 980039
-0.002190 -0.000527 0.120654 0.093006 0.258051 -0.320362 -0.030627 1 0 0 0 0 0 0 981041
-0.002190 -0.000527 0.120654 0.093171 0.258300 -0.320684 -0.030658 1 0 0 0 0 0 0 982047
-0.002171 -0.000531 0.120644 -0.162529 0.318398 -0.187193 -0.030690 1 0 0 0 0 0 0 983040
-0.002162 -0.000533 0.120640 -0.067344 0.296987 -0.256879 -0.030721 1 0 0 0 0 0 0 984039
-0.002157 -0.000534 0.120639 0.001881 0.281074 -0.293018 -0.030752 1 0 0 0 0 0 0 985051
-0.002155 -0.000535 0.120639 0.038500 0.272811 -0.307182 -0.030803 1 0 0 0 0 0 0 986683
-0.002154 -0.000535 0.120639 0.057454 0.270535 -0.314626 -0.031054 1 0 0 0 0 0 0 994703
-0.002153 -0.000535 0.120639 0.066614 0.268326 -0.316362 -0.031056 1 0 0 0 0 0 0 994783
-0.002153 -0.000535 0.120639 0.071277 0.267528 -0.317351 -0.031095 1 0 0 0 0 0 0 996018
-0.002153 -0.000535 0.120639 0.073621 0.267192 -0.317849 -0.031122 1 0 0 0 0 0 0 996893
-0.002152 -0.000535 0.120639 0.074828 0.267198 -0.318237 -0.031154 1 0 0 0 0 0 0 997899
-0.002152 -0.000535 0.120639 0.075485 0.267317 -0.318582 -0.031185 1 0 0 0 0 0 0 998899
-0.002152 -0.000535 0.120639 0.075850 0.267549 -0.318950 -0.031220 1 0 0 0 0 0 1 22
-0.002152 -0.000535 0.120639 0.076072 0.267792 -0.319267 -0.031251 1 0 0 0 0 0 1 1020
-0.002152 -0.000535 0.120639 0.076222 0.268033 -0.319591 -0.031283 1 0 0 0 0 0 1 2022
-0.002152 -0.000535 0.120639 0.076331 0.268283 -0.319918 -0.031314 1 0 0 0 0 0 1 3025
-0.002152 -0.000535 0.120639 0.076417 0.268555 -0.320229 -0.031345 1 0 0 0 0 0 1 4019
-0.002152 -0.000535 0.120639 0.076506 0.268822 -0.320555 -0.031376 1 0 0 0 0 0 1 5024
-0.002152 -0.000535 0.120639 0.076587 0.269079 -0.320869 -0.031408 1 0 0 0 0 0 1 6026
-0.002152 -0.000535 0.120639 0.076674 0.269388 -0.321215 -0.031442 1 0 0 0 0 0 1 7111
-0.002152 -0.000535 0.120639 0.076748 0.269644 -0.321542 -0.031474 1 0 0 0 0 0 1 8134
-0.002152 -0.000535 0.120639 0.076814 0.269900 -0.321842 -0.031502 1 0 0 0 0 0 1 9054
-0.002152 -0.000535 0.120639 0.076901 0.270166 -0.322149 -0.031534 1 0 0 0 0 0 1 10054
-0.002152 -0.000535 0.120639 0.077021 0.270581 -0.322661 -0.031582 1 0 0 0 0 0 1 11603
-0.002152 -0.000535 0.120639 0.077055 0.270699 -0.322785 -0.031596 1 0 0 0 0 0 1 12045
-0.002152 -0.000535 0.120639 0.077120 0.270970 -0.323116 -0.031627 1 0 0 0 0 0 1 13048
-0.002152 -0.000535 0.120639 0.077205 0.271233 -0.323420 -0.031658 1 0 0 0 0 0 1 14038
-0.002152 -0.000535 0.120639 0.077283 0.271501 -0.323758 -0.031689 1 0 0 0 0 0 1 15039
-0.002152 -0.000535 0.120639 0.077351 0.271760 -0.324067 -0.031721 1 0 0 0 0 0 1 16039
-0.002152 -0.000535 0.120639 0.077432 0.272049 -0.324387 -0.031752 1 0 0 0 0 0 1 17047
-0.002152 -0.000535 0.120639 0.077503 0.272298 -0.324706 -0.031783 1 0 0 0 0 0 1 18045
-0.002152 -0.000535 0.120639 0.077595 0.272579 -0.325029 -0.031814 1 0 0 0 0 0 1 19038
-0.002152 -0.000535 0.120639 0.077658 0.272835 -0.325348 -0.031846 1 0 0 0 0 0 1 20054
-0.002152 -0.000535 0.120639 0.077728 0.273109 -0.325669 -0.031877 1 0 0 0 0 0 1 21041
-0.002152 -0.000535 0.120639 0.077816 0.273378 -0.325978 -0.031909 1 0 0 0 0 0 1 22049
-0.002152 -0.000535 0.120639 0.077893 0.273645 -0.326315 -0.031940 1 0 0 0 0 0 1 23048
-0.002152 -0.000535 0.120639 0.077969 0.273910 -0.326614 -0.031971 1 0 0 0 0 0 1 24039
-0.002152 -0.000535 0.120639 0.078037 0.274171 -0.326940 -0.032002 1 0 0 0 0 0 1 25045
-0.002152 -0.000535 0.120639 0.078108 0.274446 -0.327263 -0.032033 1 0 0 0 0 0 1 26033
-0.002152 -0.000535 0.120639 0.078196 0.274715 -0.327573 -0.032065 1 0 0 0 0 0 1 27045
-0.002152 -0.000535 0.120639 0.078274 0.274981 -0.327909 -0.032096 1 0 0 0 0 0 1 28039
-0.002152 -0.000535 0.120639 0.078350 0.275248 -0.328210 -0.032127 1 0 0 0 0 0 1 29037
-0.002152 -0.000535 0.120639 0.078415 0.275521 -0.328543 -0.032158 1 0 0 0 0 0 1 30045
-0.002152 -0.000535 0.120639 0.078501 0.275784 -0.328847 -0.032189 1 0 0 0 0 0 1 31037
-0.002152 -0.000535 0.120639 0.078579 0.276054 -0.329187 -0.032221 1 0 0 0 0 0 1 32045
-0.002152 -0.000535 0.120639 0.078647 0.276311 -0.329494 -0.032252 1 0 0 0 0 0 1 33039
-0.002152 -0.000535 0.120639 0.078726 0.276598 -0.329812 -0.032283 1 0 0 0 0 0 1 34039
-0.002152 -0.000535 0.120639 0.078799 0.276849 -0.330132 -0.032315 1 0 0 0 0 0 1 35042
-0.002152 -0.000535 0.120639 0.078890 0.277128 -0.330454 -0.032345 1 0 0 0 0 0 1 36030
-0.002152 -0.000535 0.120639 0.078953 0.277385 -0.330772 -0.032377 1 0 0 0 0 0 1 37045
-0.002152 -0.000535 0.120639 0.079023 0.277660 -0.331096 -0.032408 1 0 0 0 0 0 1 38039
-0.002152 -0.000535 0.120639 0.079111 0.277928 -0.331404 -0.032440 1 0 0 0 0 0 1 39045
-0.002152 -0.000535 0.120639 0.079189 0.278196 -0.331742 -0.032471 1 0 0 0 0 0 1 40047
-0.002152 -0.000535 0.120639 0.079264 0.278461 -0.332041 -0.032502 1 0 0 0 0 0 1 41037
-0.002152 -0.000535 0.120639 0.079329 0.278734 -0.332374 -0.032533 1 0 0 0 0 0 1 42044
-0.002152 -0.000535 0.120639 0.079416 0.278999 -0.332681 -0.032565 1 0 0 0 0 0 1 43045
-0.002152 -0.000535 0.120639 0.079493 0.279265 -0.333016 -0.032596 1 0 0 0 0 0 1 44038
-0.002152 -0.000535 0.120639 0.079561 0.279526 -0.333327 -0.032627 1 0 0 0 0 0 1 45045
-0.002152 -0.000535 0.120639 0.079644 0.279798 -0.333636 -0.032658 1 0 0 0 0 0 1 46036
-0.002152 -0.000535 0.120639 0.079711 0.280075 -0.333973 -0.032690 1 0 0 0 0 0 1 47055
-0.002152 -0.000535 0.120639 0.079808 0.280332 -0.334280 -0.032721 1 0 0 0 0 0 1 48034
-0.002152 -0.000535 0.120639 0.079864 0.280607 -0.334608 -0.032752 1 0 0 0 0 0 1 49042
-0.002152 -0.000535 0.120639 0.079941 0.280864 -0.334923 -0.032783 1 0 0 0 0 0 1 50045
-0.002152 -0.000535 0.120639 0.080021 0.281148 -0.335238 -0.032814 1 0 0 0 0 0 1 51034
-0.002152 -0.000535 0.120639 0.080106 0.281396 -0.335565 -0.032846 1 0 0 0 0 0 1 52039
-0.002152 -0.000535 0.120639 0.080176 0.281686 -0.335880 -0.032877 1 0 0 0 0 0 1 53045
-0.002152 -0.000535 0.120639 0.080247 0.281936 -0.336199 -0.032908 1 0 0 0 0 0 1 54043
-0.002152 -0.000535 0.120639 0.080319 0.282212 -0.336523 -0.032939 1 0 0 0 0 0 1 55038
-0.002152 -0.000535 0.120639 0.080406 0.282479 -0.336831 -0.032971 1 0 0 0 0 0 1 56043
-0.002152 -0.000535 0.120639 0.080483 0.282745 -0.337166 -0.033002 1 0 0 0 0 0 1 57036
-0.002152 -0.000535 0.120639 0.080560 0.283015 -0.337471 -0.033033 1 0 0 0 0 0 1 58045
-0.002152 -0.000535 0.120639 0.080624 0.283281 -0.337797 -0.033064 1 0 0 0 0 0 1 59030
-0.002152 -0.000535 0.120639 0.080710 0.283546 -0.338102 -0.033095 1 0 0 0 0 0 1 60026
-0.002152 -0.000535 0.120639 0.080787 0.283812 -0.338439 -0.033126 1 0 0 0 0 0 1 61023
-0.002152 -0.000535 0.120639 0.080855 0.284070 -0.338746 -0.033158 1 0 0 0 0 0 1 62018
-0.002152 -0.000535 0.120639 0.080938 0.284345 -0.339057 -0.033189 1 0 0 0 0 0 1 63016
-0.002152 -0.000535 0.120639 0.081016 0.284613 -0.339394 -0.033220 1 0 0 0 0 0 1 64016
-0.002152 -0.000535 0.120639 0.081092 0.284882 -0.339698 -0.033251 1 0 0 0 0 0 1 65021
-0.002152 -0.000535 0.120639 0.081157 0.285153 -0.340028 -0.033283 1 0 0 0 0 0 1 66021
-0.002152 -0.000535 0.120639 0.081235 0.285410 -0.340342 -0.033314 1 0 0 0 0 0 1 67021
-0.002152 -0.000535 0.120639 0.081316 0.285696 -0.340661 -0.033345 1 0 0 0 0 0 1 68021
-0.002152 -0.000535 0.120639 0.081400 0.285943 -0.340986 -0.033376 1 0 0 0 0 0 1 69020
-0.002152 -0.000535 0.120639 0.081470 0.286231 -0.341300 -0.033408 1 0 0 0 0 0 1 70020
-0.002152 -0.000535 0.120639 0.081541 0.286482 -0.341619 -0.033439 1 0 0 0 0 0 1 71022
-0.002152 -0.000535 0.120639 0.081613 0.286759 -0.341945 -0.033470 1 0 0 0 0 0 1 72021
-0.002152 -0.000535 0.120639 0.081711 0.287020 -0.342256 -0.033501 1 0 0 0 0 0 1 73016
-0.002152 -0.000535 0.120639 0.081767 0.287293 -0.342581 -0.033532 1 0 0 0 0 0 1 74015
-0.002152 -0.000535 0.120639 0.081856 0.287570 -0.342902 -0.033565 1 0 0 0 0 0 1 75058
-0.002152 -0.000535 0.120639 0.081919 0.287831 -0.343221 -0.033595 1 0 0 0 0 0 1 76022
-0.002152 -0.000535 0.120639 0.082009 0.288084 -0.343541 -0.033626 1 0 0 0 0 0 1 77020
-0.002152 -0.000535 0.120639 0.082083 0.288362 -0.343848 -0.033658 1 0 0 0 0 0 1 78021
-0.002152 -0.000535 0.120639 0.082148 0.288634 -0.344180 -0.033689 1 0 0 0 0 0 1 79024
-0.002152 -0.000535 0.120639 0.082234 0.288899 -0.344487 -0.033720 1 0 0 0 0 0 1 80023
-0.002152 -0.000535 0.120639 0.082312 0.289167 -0.344825 -0.033752 1 0 0 0 0 0 1 81025
-0.002152 -0.000535 0.120639 0.082388 0.289434 -0.345125 -0.033783 1 0 0 0 0 0 1 82022
-0.002152 -0.000535 0.120639 0.082452 0.289704 -0.345456 -0.033814 1 0 0 0 0 0 1 83020
-0.002152 -0.000535 0.120639 0.082533 0.289970 -0.345780 -0.033846 1 0 0 0 0 0 1 84053
-0.002152 -0.000535 0.120639 0.082672 0.290414 -0.346297 -0.033896 1 0 0 0 0 0 1 85654
-0.002152 -0.000535 0.120639 0.082686 0.290501 -0.346413 -0.033908 1 0 0 0 0 0 1 86036
-0.002152 -0.000535 0.120639 0.082766 0.290790 -0.346734 -0.033940 1 0 0 0 0 0 1 87045
-0.002152 -0.000535 0.120639 0.082838 0.291039 -0.347053 -0.033971 1 0 0 0 0 0 1 88044
-0.002152 -0.000535 0.120639 0.082921 0.291311 -0.347383 -0.034002 1 0 0 0 0 0 1 89035
-0.002152 -0.000535 0.120639 0.082998 0.291578 -0.347683 -0.034033 1 0 0 0 0 0 1 90031
-0.002152 -0.000535 0.120639 0.083064 0.291853 -0.348017 -0.034065 1 0 0 0 0 0 1 91044
-0.002152 -0.000535 0.120639 0.083150 0.292117 -0.348324 -0.034096 1 0 0 0 0 0 1 92042
-0.002152 -0.000535 0.120639 0.083227 0.292383 -0.348659 -0.034127 1 0 0 0 0 0 1 93035
-0.002152 -0.000535 0.120639 0.083296 0.292644 -0.348970 -0.034158 1 0 0 0 0 0 1 94043
-0.002152 -0.000535 0.120639 0.083375 0.292930 -0.349287 -0.034189 1 0 0 0 0 0 1 95040
-0.002152 -0.000535 0.120639 0.083448 0.293181 -0.349608 -0.034221 1 0 0 0 0 0 1 96046
-0.002152 -0.000535 0.120639 0.083527 0.293465 -0.349925 -0.034252 1 0 0 0 0 0 1 97038
-0.002152 -0.000535 0.120639 0.083612 0.293714 -0.350253 -0.034283 1 0 0 0 0 0 1 98045
-0.002152 -0.000535 0.120639 0.083677 0.293982 -0.350566 -0.034315 1 0 0 0 0 0 1 99043
-0.002152 -0.000535 0.120639 0.083755 0.294264 -0.350877 -0.034345 1 0 0 0 0 0 1 100022
-0.002152 -0.000535 0.120639 0.083828 0.294519 -0.351204 -0.034377 1 0 0 0 0 0 1 101043
-0.002152 -0.000535 0.120639 0.083921 0.294804 -0.351531 -0.034409 1 0 0 0 0 0 1 102049
-0.002152 -0.000535 0.120639 0.083982 0.295054 -0.351843 -0.034440 1 0 0 0 0 0 1 103043
-0.002152 -0.000535 0.120639 0.084053 0.295330 -0.352165 -0.034471 1 0 0 0 0 0 1 104035
-0.002152 -0.000535 0.120639 0.084140 0.295598 -0.352475 -0.034502 1 0 0 0 0 0 1 105044
-0.002152 -0.000535 0.120639 0.084218 0.295865 -0.352812 -0.034533 1 0 0 0 0 0 1 106043
-0.002152 -0.000535 0.120639 0.084294 0.296131 -0.353111 -0.034564 1 0 0 0 0 0 1 107035
-0.002152 -0.000535 0.120639 0.084359 0.296403 -0.353444 -0.034596 1 0 0 0 0 0 1 108042
-0.002152 -0.000535 0.120639 0.084445 0.296667 -0.353750 -0.034627 1 0 0 0 0 0 1 109037
-0.002152 -0.000535 0.120639 0.084522 0.296934 -0.354086 -0.034658 1 0 0 0 0 0 1 110034
-0.002152 -0.000535 0.120639 0.084594 0.297206 -0.354410 -0.034691 1 0 0 0 0 0 1 111083
-0.002152 -0.000535 0.120639 0.084671 0.297482 -0.354715 -0.034721 1 0 0 0 0 0 1 112043
-0.002152 -0.000535 0.120639 0.084743 0.297732 -0.355034 -0.034752 1 0 0 0 0 0 1 113042
-0.002152 -0.000535 0.120639 0.084835 0.298013 -0.355357 -0.034783 1 0 0 0 0 0 1 114035
-0.002152 -0.000535 0.120639 0.084896 0.298265 -0.355671 -0.034814 1 0 0 0 0 0 1 115035
-0.002152 -0.000535 0.120639 0.084971 0.298533 -0.355992 -0.034846 1 0 0 0 0 0 1 116042
-0.002152 -0.000535 0.120639 0.085052 0.298820 -0.356311 -0.034877 1 0 0 0 0 0 1 117041
-0.002152 -0.000535 0.120639 0.085132 0.299077 -0.356641 -0.034908 1 0 0 0 0 0 1 118033
-0.002152 -0.000535 0.120639 0.085209 0.299347 -0.356946 -0.034940 1 0 0 0 0 0 1 119045
-0.002152 -0.000535 0.120639 0.085277 0.299605 -0.357269 -0.034971 1 0 0 0 0 0 1 120042
-0.002152 -0.000535 0.120639 0.085347 0.299877 -0.357588 -0.035001 1 0 0 0 0 0 1 121021
-0.002152 -0.000535 0.120639 0.085434 0.300143 -0.357894 -0.035033 1 0 0 0 0 0 1 122019
-0.002152 -0.000535 0.120639 0.085513 0.300416 -0.358238 -0.035064 1 0 0 0 0 0 1 123038
-0.002152 -0.000535 0.120639 0.085590 0.300685 -0.358541 -0.035096 1 0 0 0 0 0 1 124044
-0.002152 -0.000535 0.120639 0.085654 0.300955 -0.358871 -0.035127 1 0 0 0 0 0 1 125042
-0.002152 -0.000535 0.120639 0.085740 0.301218 -0.359176 -0.035158 1 0 0 0 0 0 1 126033
-0.002152 -0.000535 0.120639 0.085819 0.301488 -0.359516 -0.035190 1 0 0 0 0 0 1 127043
-0.002152 -0.000535 0.120639 0.085887 0.301747 -0.359825 -0.035221 1 0 0 0 0 0 1 128044
-0.002152 -0.000535 0.120639 0.085966 0.302034 -0.360142 -0.035252 1 0 0 0 0 0 1 129042
-0.002152 -0.000535 0.120639 0.086038 0.302281 -0.360460 -0.035283 1 0 0 0 0 0 1 130035
-0.002152 -0.000535 0.120639 0.086131 0.302566 -0.360787 -0.035315 1 0 0 0 0 0 1 131042
-0.002152 -0.000535 0.120639 0.086192 0.302817 -0.361099 -0.035346 1 0 0 0 0 0 1 132035
-0.002152 -0.000535 0.120639 0.086262 0.303091 -0.361420 -0.035376 1 0 0 0 0 0 1 133023
-0.002152 -0.000535 0.120639 0.086349 0.303357 -0.361726 -0.035408 1 0 0 0 0 0 1 134022
-0.002152 -0.000535 0.120639 0.086426 0.303623 -0.362062 -0.035439 1 0 0 0 0 0 1 135016
-0.002152 -0.000535 0.120639 0.086502 0.303890 -0.362363 -0.035470 1 0 0 0 0 0 1 136014
-0.002152 -0.000535 0.120639 0.086570 0.304150 -0.362688 -0.035501 1 0 0 0 0 0 1 137017
-0.002152 -0.000535 0.120639 0.086642 0.304428 -0.363015 -0.035533 1 0 0 0 0 0 1 138019
-0.002152 -0.000535 0.120639 0.086741 0.304691 -0.363328 -0.035564 1 0 0 0 0 0 1 139019
-0.002152 -0.000535 0.120639 0.086797 0.304964 -0.363653 -0.035595 1 0 0 0 0 0 1 140017
-0.002152 -0.000535 0.120639 0.086882 0.305230 -0.363960 -0.035626 1 0 0 0 0 0 1 141019
-0.002152 -0.000535 0.120639 0.086948 0.305499 -0.364290 -0.035657 1 0 0 0 0 0 1 142014
-0.002152 -0.000535 0.120639 0.087046 0.305761 -0.364603 -0.035689 1 0 0 0 0 0 1 143014
-0.002152 -0.000535 0.120639 0.087102 0.306034 -0.364929 -0.035720 1 0 0 0 0 0 1 144014
-0.002152 -0.000535 0.120639 0.087179 0.306290 -0.365242 -0.035751 1 0 0 0 0 0 1 145012
-0.002152 -0.000535 0.120639 0.087260 0.306578 -0.365561 -0.035782 1 0 0 0 0 0 1 146015
-0.002152 -0.000535 0.120639 0.087344 0.306826 -0.365888 -0.035814 1 0 0 0 0 0 1 147018
-0.002152 -0.000535 0.120639 0.087414 0.307114 -0.366201 -0.035845 1 0 0 0 0 0 1 148018
-0.002152 -0.000535 0.120639 0.087485 0.307364 -0.366520 -0.035876 1 0 0 0 0 0 1 149018
-0.002152 -0.000535 0.120639 0.087557 0.307641 -0.366846 -0.035908 1 0 0 0 0 0 1 150018
-0.002152 -0.000535 0.120639 0.087644 0.307906 -0.367151 -0.035939 1 0 0 0 0 0 1 151015
-0.002152 -0.000535 0.120639 0.087722 0.308174 -0.367490 -0.035970 1 0 0 0 0 0 1 152017
-0.002152 -0.000535 0.120639 0.087798 0.308442 -0.367792 -0.036001 1 0 0 0 0 0 1 153018
-0.002152 -0.000535 0.120639 0.087873 0.308751 -0.368168 -0.036037 1 0 0 0 0 0 1 154161
-0.002152 -0.000535 0.120639 0.087964 0.309032 -0.368494 -0.036070 1 0 0 0 0 0 1 155220
-0.002152 -0.000535 0.120639 0.088027 0.309246 -0.368767 -0.036095 1 0 0 0 0 0 1 156018
-0.002152 -0.000535 0.120639 0.088095 0.309505 -0.369075 -0.036126 1 0 0 0 0 0 1 157018
-0.002152 -0.000535 0.120639 0.088186 0.309808 -0.369420 -0.036161 1 0 0 0 0 0 1 158122
-0.002152 -0.000535 0.120639 0.088245 0.310058 -0.369726 -0.036190 1 0 0 0 0 0 1 159043
-0.002152 -0.000535 0.120639 0.088335 0.310309 -0.370044 -0.036221 1 0 0 0 0 0 1 160034
-0.002152 -0.000535 0.120639 0.088406 0.310600 -0.370359 -0.036252 1 0 0 0 0 0 1 161041
-0.002152 -0.000535 0.120639 0.088477 0.310849 -0.370676 -0.036283 1 0 0 0 0 0 1 162036
-0.002152 -0.000535 0.120639 0.088557 0.311137 -0.370997 -0.036315 1 0 0 0 0 0 1 163042
-0.002152 -0.000535 0.120639 0.088641 0.311382 -0.371321 -0.036346 1 0 0 0 0 0 1 164035
-0.002152 -0.000535 0.120639 0.088711 0.311672 -0.371636 -0.036377 1 0 0 0 0 0 1 165042
-0.002152 -0.000535 0.120639 0.088781 0.311919 -0.371952 -0.036408 1 0 0 0 0 0 1 166033
-0.002152 -0.000535 0.120639 0.088854 0.312199 -0.372280 -0.036440 1 0 0 0 0 0 1 167040
-0.002152 -0.000535 0.120639 0.088957 0.312476 -0.372610 -0.036472 1 0 0 0 0 0 1 168093
-0.002152 -0.000535 0.120639 0.089009 0.312735 -0.372920 -0.036502 1 0 0 0 0 0 1 169043
-0.002152 -0.000535 0.120639 0.089094 0.312999 -0.373224 -0.036533 1 0 0 0 0 0 1 170037
-0.002152 -0.000535 0.120639 0.089160 0.313272 -0.373558 -0.036565 1 0 0 0 0 0 1 171044
-0.002152 -0.000535 0.120639 0.089249 0.313522 -0.373875 -0.036596 1 0 0 0 0 0 1 172033
-0.002152 -0.000535 0.120639 0.089324 0.313802 -0.374184 -0.036627 1 0 0 0 0 0 1 173041
-0.002152 -0.000535 0.120639 0.089387 0.314068 -0.374509 -0.036658 1 0 0 0 0 0 1 174022
-0.002152 -0.000535 0.120639 0.089475 0.314340 -0.374823 -0.036690 1 0 0 0 0 0 1 175044
-0.002152 -0.000535 0.120639 0.089551 0.314600 -0.375152 -0.036720 1 0 0 0 0 0 1 176018
-0.002152 -0.000535 0.120639 0.089629 0.314875 -0.375462 -0.036752 1 0 0 0 0 0 1 177045
-0.002152 -0.000535 0.120639 0.089694 0.315146 -0.375793 -0.036783 1 0 0 0 0 0 1 178046
-0.002152 -0.000535 0.120639 0.089772 0.315402 -0.376107 -0.036815 1 0 0 0 0 0 1 179044
-0.002152 -0.000535 0.120639 0.089853 0.315689 -0.376426 -0.036846 1 0 0 0 0 0 1 180046
-0.002152 -0.000535 0.120639 0.089937 0.315937 -0.376752 -0.036877 1 0 0 0 0 0 1 181048
-0.002158 -0.000517 0.120628 0.162588 0.067221 -0.235243 -0.036908 1 0 0 0 0 0 1 182046
-0.002161 -0.000508 0.120624 0.137599 0.157710 -0.308175 -0.036940 1 0 0 0 0 0 1 183048
-0.002162 -0.000503 0.120623 0.118321 0.224308 -0.346042 -0.036971 1 0 0 0 0 0 1 184048
-0.002163 -0.000501 0.120623 0.107797 0.259790 -0.360665 -0.037002 1 0 0 0 0 0 1 185045
-0.002163 -0.000500 0.120623 0.102412 0.277834 -0.366093 -0.037034 1 0 0 0 0 0 1 186052
-0.002163 -0.000499 0.120623 0.099710 0.286977 -0.368199 -0.037064 1 0 0 0 0 0 1 187036
-0.002163 -0.000499 0.120623 0.098371 0.291670 -0.369130 -0.037096 1 0 0 0 0 0 1 188040
-0.002163 -0.000499 0.120622 0.097748 0.294134 -0.369661 -0.037127 1 0 0 0 0 0 1 189035
-0.002163 -0.000499 0.120622 0.097474 0.295510 -0.370048 -0.037158 1 0 0 0 0 0 1 190041
-0.002163 -0.000499 0.120622 0.097373 0.296312 -0.370391 -0.037189 1 0 0 0 0 0 1 191033
-0.002163 -0.000499 0.120622 0.097380 0.296839 -0.370712 -0.037221 1 0 0 0 0 0 1 192033
-0.002163 -0.000499 0.120622 0.097410 0.297228 -0.371027 -0.037252 1 0 0 0 0 0 1 193040
-0.002163 -0.000499 0.120622 0.097470 0.297542 -0.371330 -0.037283 1 0 0 0 0 0 1 194032
-0.002163 -0.000499 0.120622 0.097538 0.297828 -0.371637 -0.037314 1 0 0 0 0 0 1 195021
-0.002163 -0.000499 0.120622 0.097616 0.298092 -0.371955 -0.037345 1 0 0 0 0 0 1 196022
-0.002163 -0.000499 0.120622 0.097685 0.298364 -0.372276 -0.037377 1 0 0 0 0 0 1 197051
-0.002163 -0.000499 0.120622 0.097767 0.298601 -0.372577 -0.037408 1 0 0 0 0 0 1 198040
-0.002163 -0.000499 0.120622 0.097845 0.298858 -0.372892 -0.037439 1 0 0 0 0 0 1 199032
-0.002163 -0.000499 0.120622 0.097935 0.299120 -0.373200 -0.037471 1 0 0 0 0 0 1 200042
-0.002163 -0.000499 0.120622 0.098021 0.299359 -0.373524 -0.037502 1 0 0 0 0 0 1 201043
-0.002163 -0.000499 0.120622 0.098091 0.299609 -0.373829 -0.037533 1 0 0 0 0 0 1 202039
-0.002163 -0.000499 0.120622 0.098179 0.299866 -0.374131 -0.037564 1 0 0 0 0 0 1 203032
-0.002163 -0.000499 0.120622 0.098254 0.300110 -0.374451 -0.037596 1 0 0 0 0 0 1 204041
-0.002163 -0.000499 0.120622 0.098354 0.300362 -0.374760 -0.037627 1 0 0 0 0 0 1 205033
-0.002163 -0.000499 0.120622 0.098418 0.300607 -0.375072 -0.037658 1 0 0 0 0 0 1 206034
-0.002163 -0.000499 0.120622 0.098508 0.300848 -0.375364 -0.037689 1 0 0 0 0 0 1 207015
-0.002163 -0.000499 0.120622 0.098579 0.301100 -0.375686 -0.037720 1 0 0 0 0 0 1 208013
-0.002163 -0.000499 0.120622 0.098672 0.301348 -0.376007 -0.037751 1 0 0 0 0 0 1 209019
-0.002163 -0.000499 0.120622 0.098751 0.301609 -0.376307 -0.037783 1 0 0 0 0 0 1 210020
-0.002163 -0.000499 0.120622 0.098824 0.301850 -0.376622 -0.037814 1 0 0 0 0 0 1 211017
-0.002163 -0.000499 0.120622 0.098912 0.302106 -0.376926 -0.037845 1 0 0 0 0 0 1 212012
-0.002163 -0.000499 0.120622 0.098999 0.302345 -0.377250 -0.037876 1 0 0 0 0 0 1 213013
-0.002163 -0.000499 0.120622 0.099069 0.302596 -0.377556 -0.037907 1 0 0 0 0 0 1 214011
-0.002163 -0.000499 0.120622 0.099158 0.302855 -0.377861 -0.037939 1 0 0 0 0 0 1 215016
-0.002163 -0.000499 0.120622 0.099232 0.303097 -0.378178 -0.037970 1 0 0 0 0 0 1 216016
-0.002163 -0.000499 0.120622 0.099324 0.303343 -0.378477 -0.038001 1 0 0 0 0 0 1 217016
-0.002163 -0.000499 0.120622 0.099408 0.303592 -0.378806 -0.038032 1 0 0 0 0 0 1 218016
-0.002163 -0.000499 0.120622 0.099477 0.303843 -0.379112 -0.038064 1 0 0 0 0 0 1 219012
-0.002163 -0.000499 0.120622 0.099566 0.304102 -0.379417 -0.038095 1 0 0 0 0 0 1 220016
-0.002163 -0.000499 0.120622 0.099652 0.304342 -0.379741 -0.038126 1 0 0 0 0 0 1 221016
-0.002163 -0.000499 0.120622 0.099731 0.304601 -0.380040 -0.038157 1 0 0 0 0 0 1 222015
-0.002163 -0.000499 0.120622 0.099804 0.304843 -0.380356 -0.038189 1 0 0 0 0 0 1 223013
-0.002163 -0.000499 0.120622 0.099884 0.305091 -0.380668 -0.038220 1 0 0 0 0 0 1 224012
-0.002163 -0.000499 0.120622 0.099974 0.305349 -0.380972 -0.038251 1 0 0 0 0 0 1 225010
-0.002163 -0.000499 0.120622 0.100060 0.305589 -0.381297 -0.038282 1 0 0 0 0 0 1 226015
-0.002163 -0.000499 0.120622 0.100142 0.305837 -0.381590 -0.038314 1 0 0 0 0 0 1 227016
-0.002163 -0.000499 0.120622 0.100217 0.306102 -0.381929 -0.038347 1 0 0 0 0 0 1 228068
-0.002163 -0.000499 0.120622 0.100297 0.306351 -0.382240 -0.038378 1 0 0 0 0 0 1 229063
-0.002163 -0.000499 0.120622 0.100416 0.306660 -0.382618 -0.038416 1 0 0 0 0 0 1 230280
-0.002163 -0.000499 0.120622 0.100461 0.306846 -0.382857 -0.038440 1 0 0 0 0 0 1 231045
-0.002163 -0.000499 0.120622 0.100548 0.307101 -0.383158 -0.038471 1 0 0 0 0 0 1 232035
-0.002163 -0.000499 0.120622 0.100622 0.307344 -0.383477 -0.038502 1 0 0 0 0 0 1 233041
-0.002163 -0.000499 0.120622 0.100723 0.307596 -0.383785 -0.038533 1 0 0 0 0 0 1 234031
-0.002144 -0.000503 0.120613 -0.157315 0.368244 -0.248962 -0.038564 1 0 0 0 0 0 1 235037
-0.002135 -0.000506 0.120609 -0.063391 0.347088 -0.318233 -0.038596 1 0 0 0 0 0 1 236040
-0.002130 -0.000507 0.120608 0.005186 0.331301 -0.354213 -0.038627 1 0 0 0 0 0 1 237031
-0.002128 -0.000507 0.120607 0.041429 0.322936 -0.368119 -0.038658 1 0 0 0 0 0 1 238018
-0.002127 -0.000508 0.120607 0.059690 0.318809 -0.373286 -0.038690 1 0 0 0 0 0 1 239040
-0.002126 -0.000508 0.120607 0.068822 0.316852 -0.375307 -0.038720 1 0 0 0 0 0 1 240032
-0.002126 -0.000508 0.120607 0.073424 0.315996 -0.376199 -0.038752 1 0 0 0 0 0 1 241033
-0.002126 -0.000508 0.120607 0.075746 0.315686 -0.376703 -0.038783 1 0 0 0 0 0 1 242038
-0.002126 -0.000508 0.120607 0.076934 0.315668 -0.377084 -0.038814 1 0 0 0 0 0 1 243037
-0.002126 -0.000508 0.120607 0.077559 0.315786 -0.377414 -0.038846 1 0 0 0 0 0 1 244035
-0.002126 -0.000508 0.120607 0.077900 0.315965 -0.377723 -0.038877 1 0 0 0 0 0 1 245042
-0.002126 -0.000508 0.120607 0.078111 0.316179 -0.378033 -0.038908 1 0 0 0 0 0 1 246031
-0.002126 -0.000508 0.120607 0.078241 0.316429 -0.378339 -0.038939 1 0 0 0 0 0 1 247039
-0.002126 -0.000508 0.120607 0.078344 0.316677 -0.378644 -0.038971 1 0 0 0 0 0 1 248047
-0.002126 -0.000508 0.120607 0.078424 0.316912 -0.378943 -0.039002 1 0 0 0 0 0 1 249032
-0.002126 -0.000508 0.120607 0.078489 0.317167 -0.379248 -0.039033 1 0 0 0 0 0 1 250039
-0.002126 -0.000508 0.120607 0.078551 0.317419 -0.379550 -0.039064 1 0 0 0 0 0 1 251032
-0.002126 -0.000508 0.120607 0.078639 0.317702 -0.379881 -0.039098 1 0 0 0 0 0 1 252126
-0.002126 -0.000508 0.120607 0.078678 0.317927 -0.380157 -0.039127 1 0 0 0 0 0 1 253031
-0.002126 -0.000508 0.120607 0.078751 0.318180 -0.380469 -0.039158 1 0 0 0 0 0 1 254039
-0.002126 -0.000508 0.120607 0.078823 0.318442 -0.380767 -0.039189 1 0 0 0 0 0 1 255039
-0.002126 -0.000508 0.120607 0.078875 0.318698 -0.381061 -0.039221 1 0 0 0 0 0 1 256032
-0.002126 -0.000508 0.120607 0.078941 0.318942 -0.381379 -0.039252 1 0 0 0 0 0 1 257038
-0.002126 -0.000508 0.120607 0.079005 0.319198 -0.381687 -0.039283 1 0 0 0 0 0 1 258048
-0.002126 -0.000508 0.120607 0.079054 0.319446 -0.381975 -0.039314 1 0 0 0 0 0 1 259018
-0.002126 -0.000508 0.120607 0.079136 0.319712 -0.382284 -0.039346 1 0 0 0 0 0 1 260039
-0.002126 -0.000508 0.120607 0.079196 0.319944 -0.382586 -0.039377 1 0 0 0 0 0 1 261032
-0.002126 -0.000508 0.120607 0.079252 0.320221 -0.382885 -0.039408 1 0 0 0 0 0 1 262039
-0.002126 -0.000508 0.120607 0.079318 0.320466 -0.383201 -0.039439 1 0 0 0 0 0 1 263039
-0.002126 -0.000508 0.120607 0.079381 0.320716 -0.383503 -0.039470 1 0 0 0 0 0 1 264030
-0.002126 -0.000508 0.120607 0.079440 0.320983 -0.383796 -0.039502 1 0 0 0 0 0 1 265038
-0.002126 -0.000508 0.120607 0.079506 0.321228 -0.384112 -0.039533 1 0 0 0 0 0 1 266039
-0.002126 -0.000508 0.120607 0.079577 0.321487 -0.384408 -0.039564 1 0 0 0 0 0 1 267031
-0.002126 -0.000508 0.120607 0.079621 0.321738 -0.384713 -0.039596 1 0 0 0 0 0 1 268037
-0.002126 -0.000508 0.120607 0.079693 0.321984 -0.385019 -0.039626 1 0 0 0 0 0 1 269022
-0.002126 -0.000508 0.120607 0.079768 0.322235 -0.385309 -0.039658 1 0 0 0 0 0 1 270021
-0.002126 -0.000508 0.120607 0.079819 0.322507 -0.385618 -0.039690 1 0 0 0 0 0 1 271041
-0.002126 -0.000508 0.120607 0.079883 0.322749 -0.385930 -0.039720 1 0 0 0 0 0 1 272029
-0.002126 -0.000508 0.120607 0.079947 0.323003 -0.386238 -0.039752 1 0 0 0 0 0 1 273037
-0.002126 -0.000508 0.120607 0.080006 0.323268 -0.386528 -0.039783 1 0 0 0 0 0 1 274036
-0.002126 -0.000508 0.120607 0.080072 0.323514 -0.386846 -0.039815 1 0 0 0 0 0 1 275043
-0.002126 -0.000508 0.120607 0.080135 0.323764 -0.387148 -0.039846 1 0 0 0 0 0 1 276033
-0.002126 -0.000508 0.120607 0.080194 0.324029 -0.387438 -0.039877 1 0 0 0 0 0 1 277031
-0.002126 -0.000508 0.120607 0.080260 0.324275 -0.387755 -0.039908 1 0 0 0 0 0 1 278038
-0.002126 -0.000508 0.120607 0.080331 0.324535 -0.388052 -0.039939 1 0 0 0 0 0 1 279032
-0.002126 -0.000508 0.120607 0.080375 0.324783 -0.388355 -0.039970 1 0 0 0 0 0 1 280030
-0.002126 -0.000508 0.120607 0.080450 0.325018 -0.388653 -0.040001 1 0 0 0 0 0 1 281014
-0.002126 -0.000508 0.120607 0.080519 0.325289 -0.388955 -0.040032 1 0 0 0 0 0 1 282011
-0.002126 -0.000508 0.120607 0.080571 0.325550 -0.389255 -0.040064 1 0 0 0 0 0 1 283018
-0.002126 -0.000508 0.120607 0.080636 0.325793 -0.389570 -0.040095 1 0 0 0 0 0 1 284016
-0.002126 -0.000508 0.120607 0.080699 0.326045 -0.389875 -0.040126 1 0 0 0 0 0 1 285014
-0.002126 -0.000508 0.120607 0.080750 0.326301 -0.390171 -0.040157 1 0 0 0 0 0 1 286011
-0.002126 -0.000508 0.120607 0.080831 0.326560 -0.390473 -0.040189 1 0 0 0 0 0 1 287009
-0.002126 -0.000508 0.120607 0.080888 0.326807 -0.390785 -0.040220 1 0 0 0 0 0 1 288013
-0.002126 -0.000508 0.120607 0.080950 0.327061 -0.391070 -0.040251 1 0 0 0 0 0 1 289016
-0.002126 -0.000508 0.120607 0.081014 0.327314 -0.391391 -0.040282 1 0 0 0 0 0 1 290014
-0.002126 -0.000508 0.120607 0.081084 0.327576 -0.391688 -0.040314 1 0 0 0 0 0 1 291010
-0.002126 -0.000508 0.120607 0.081128 0.327824 -0.391991 -0.040345 1 0 0 0 0 0 1 292008
-0.002126 -0.000508 0.120607 0.081201 0.328075 -0.392301 -0.040376 1 0 0 0 0 0 1 293009
-0.002126 -0.000508 0.120607 0.081273 0.328338 -0.392600 -0.040407 1 0 0 0 0 0 1 294014
-0.002126 -0.000508 0.120607 0.081325 0.328596 -0.392897 -0.040439 1 0 0 0 0 0 1 295015
-0.002126 -0.000508 0.120607 0.081390 0.328839 -0.393213 -0.040470 1 0 0 0 0 0 1 296014
-0.002126 -0.000508 0.120607 0.081454 0.329092 -0.393518 -0.040501 1 0 0 0 0 0 1 297014
-0.002126 -0.000508 0.120607 0.081504 0.329348 -0.393815 -0.040532 1 0 0 0 0 0 1 298013
-0.002126 -0.000508 0.120607 0.081585 0.329607 -0.394116 -0.040564 1 0 0 0 0 0 1 299008
-0.002126 -0.000508 0.120607 0.081646 0.329842 -0.394421 -0.040595 1 0 0 0 0 0 1 300010
-0.002126 -0.000508 0.120607 0.081701 0.330116 -0.394717 -0.040626 1 0 0 0 0 0 1 301008
-0.002126 -0.000508 0.120607 0.081769 0.330368 -0.395041 -0.040658 1 0 0 0 0 0 1 302035
-0.002126 -0.000508 0.120607 0.081836 0.330635 -0.395364 -0.040691 1 0 0 0 0 0 1 303093
-0.002126 -0.000508 0.120607 0.081896 0.330907 -0.395663 -0.040723 1 0 0 0 0 0 1 304119
-0.002126 -0.000508 0.120607 0.081958 0.331132 -0.395955 -0.040752 1 0 0 0 0 0 1 305045
-0.002126 -0.000508 0.120607 0.082029 0.331393 -0.396253 -0.040783 1 0 0 0 0 0 1 306044
-0.002126 -0.000508 0.120607 0.082073 0.331641 -0.396555 -0.040814 1 0 0 0 0 0 1 307039
-0.002126 -0.000508 0.120607 0.082146 0.331894 -0.396869 -0.040846 1 0 0 0 0 0 1 308050
-0.002126 -0.000508 0.120607 0.082220 0.332138 -0.397151 -0.040877 1 0 0 0 0 0 1 309024
-0.002126 -0.000508 0.120607 0.082269 0.332410 -0.397458 -0.040908 1 0 0 0 0 0 1 310037
-0.002126 -0.000508 0.120607 0.082334 0.332652 -0.397772 -0.040939 1 0 0 0 0 0 1 311031
-0.002126 -0.000508 0.120607 0.082398 0.332906 -0.398079 -0.040971 1 0 0 0 0 0 1 312036
-0.002126 -0.000508 0.120607 0.082457 0.333172 -0.398370 -0.041002 1 0 0 0 0 0 1 313038
-0.002126 -0.000508 0.120607 0.082522 0.333413 -0.398683 -0.041033 1 0 0 0 0 0 1 314028
-0.002126 -0.000508 0.120607 0.082586 0.333668 -0.398990 -0.041064 1 0 0 0 0 0 1 315037
-0.002126 -0.000508 0.120607 0.082645 0.333932 -0.399279 -0.041095 1 0 0 0 0 0 1 316031
-0.002126 -0.000508 0.120607 0.082712 0.334178 -0.399597 -0.041127 1 0 0 0 0 0 1 317039
-0.002131 -0.000490 0.120597 0.155713 0.084316 -0.257292 -0.041158 1 0 0 0 0 0 1 318032
-0.002134 -0.000480 0.120593 0.130878 0.174111 -0.330010 -0.041189 1 0 0 0 0 0 1 319040
-0.002135 -0.000476 0.120592 0.111700 0.240367 -0.367781 -0.041221 1 0 0 0 0 0 1 320035
-0.002136 -0.000474 0.120591 0.101212 0.275646 -0.382366 -0.041252 1 0 0 0 0 0 1 321029
-0.002136 -0.000472 0.120591 0.095828 0.293591 -0.387767 -0.041283 1 0 0 0 0 0 1 322038
-0.002136 -0.000472 0.120591 0.093134 0.302691 -0.389853 -0.041314 1 0 0 0 0 0 1 323037
-0.002137 -0.000472 0.120591 0.091797 0.307355 -0.390776 -0.041345 1 0 0 0 0 0 1 324029
-0.002137 -0.000471 0.120591 0.091155 0.309803 -0.391292 -0.041377 1 0 0 0 0 0 1 325037
-0.002137 -0.000471 0.120591 0.090881 0.311142 -0.391658 -0.041408 1 0 0 0 0 0 1 326028
-0.002137 -0.000471 0.120591 0.090771 0.311928 -0.391988 -0.041439 1 0 0 0 0 0 1 327029
-0.002137 -0.000471 0.120591 0.090738 0.312459 -0.392290 -0.041471 1 0 0 0 0 0 1 328037
-0.002137 -0.000471 0.120591 0.090766 0.312817 -0.392584 -0.041502 1 0 0 0 0 0 1 329030
-0.002137 -0.000471 0.120591 0.090823 0.313127 -0.392885 -0.041533 1 0 0 0 0 0 1 330028
-0.002137 -0.000471 0.120591 0.090869 0.313407 -0.393178 -0.041564 1 0 0 0 0 0 1 331036
-0.002137 -0.000471 0.120591 0.090936 0.313651 -0.393479 -0.041596 1 0 0 0 0 0 1 332057
-0.002137 -0.000471 0.120591 0.091000 0.313893 -0.393775 -0.041627 1 0 0 0 0 0 1 333037
-0.002137 -0.000471 0.120591 0.091067 0.314127 -0.394068 -0.041658 1 0 0 0 0 0 1 334027
-0.002137 -0.000471 0.120591 0.091136 0.314364 -0.394366 -0.041689 1 0 0 0 0 0 1 335035
-0.002137 -0.000471 0.120591 0.091205 0.314600 -0.394663 -0.041721 1 0 0 0 0 0 1 336037
-0.002137 -0.000471 0.120591 0.091277 0.314854 -0.394956 -0.041752 1 0 0 0 0 0 1 337028
-0.002137 -0.000471 0.120591 0.091329 0.315074 -0.395245 -0.041783 1 0 0 0 0 0 1 338027
-0.002137 -0.000471 0.120591 0.091416 0.315316 -0.395542 -0.041814 1 0 0 0 0 0 1 339035
-0.002137 -0.000471 0.120591 0.091475 0.315553 -0.395848 -0.041845 1 0 0 0 0 0 1 340028
-0.002137 -0.000471 0.120591 0.091542 0.315789 -0.396126 -0.041877 1 0 0 0 0 0 1 341028
-0.002137 -0.000471 0.120591 0.091614 0.316015 -0.396435 -0.041908 1 0 0 0 0 0 1 342035
-0.002137 -0.000471 0.120591 0.091678 0.316257 -0.396734 -0.041939 1 0 0 0 0 0 1 343020
-0.002142 -0.000453 0.120581 0.164699 0.066265 -0.254143 -0.041970 1 0 0 0 0 0 1 344011
-0.002145 -0.000444 0.120577 0.139947 0.155875 -0.326892 -0.042002 1 0 0 0 0 0 1 345032
-0.002146 -0.000439 0.120576 0.120790 0.222004 -0.364675 -0.042033 1 0 0 0 0 0 1 346038
-0.002147 -0.000437 0.120575 0.110337 0.257235 -0.379253 -0.042064 1 0 0 0 0 0 1 347035
-0.002147 -0.000436 0.120575 0.104970 0.275126 -0.384640 -0.042095 1 0 0 0 0 0 1 348027
-0.002147 -0.000435 0.120575 0.102263 0.284204 -0.386732 -0.042127 1 0 0 0 0 0 1 349038
-0.002147 -0.000435 0.120575 0.100942 0.288841 -0.387636 -0.042158 1 0 0 0 0 0 1 350026
-0.002148 -0.000435 0.120575 0.100316 0.291277 -0.388156 -0.042189 1 0 0 0 0 0 1 351036
-0.002148 -0.000435 0.120575 0.100026 0.292605 -0.388506 -0.042221 1 0 0 0 0 0 1 352035
-0.002148 -0.000435 0.120575 0.099934 0.293359 -0.388827 -0.042252 1 0 0 0 0 0 1 353036
-0.002148 -0.000435 0.120575 0.099919 0.293863 -0.389122 -0.042283 1 0 0 0 0 0 1 354028
-0.002148 -0.000435 0.120575 0.099942 0.294204 -0.389401 -0.042314 1 0 0 0 0 0 1 355015
-0.002148 -0.000435 0.120575 0.099991 0.294499 -0.389688 -0.042345 1 0 0 0 0 0 1 356016
-0.002148 -0.000435 0.120575 0.100056 0.294744 -0.389988 -0.042376 1 0 0 0 0 0 1 357014
-0.002148 -0.000435 0.120575 0.100122 0.294985 -0.390270 -0.042407 1 0 0 0 0 0 1 358010
-0.002148 -0.000435 0.120575 0.100191 0.295215 -0.390563 -0.042438 1 0 0 0 0 0 1 359007
-0.002148 -0.000435 0.120575 0.100264 0.295434 -0.390831 -0.042470 1 0 0 0 0 0 1 360006
-0.002160 -0.000448 0.120564 0.275148 0.482586 -0.242842 -0.042501 1 0 0 0 0 0 1 361012
-0.002167 -0.000455 0.120561 0.214289 0.416665 -0.318243 -0.042532 1 0 0 0 0 0 1 362011
-0.002170 -0.000459 0.120559 0.168380 0.367709 -0.357400 -0.042564 1 0 0 0 0 0 1 363012
-0.002172 -0.000460 0.120559 0.143657 0.341682 -0.372511 -0.042595 1 0 0 0 0 0 1 364012
-0.002173 -0.000461 0.120559 0.131072 0.328593 -0.378082 -0.042626 1 0 0 0 0 0 1 365011
-0.002173 -0.000462 0.120559 0.124766 0.322133 -0.380210 -0.042657 1 0 0 0 0 0 1 366006
-0.002173 -0.000462 0.120559 0.121643 0.319011 -0.381143 -0.042689 1 0 0 0 0 0 1 367008
-0.002173 -0.000462 0.120559 0.120117 0.317575 -0.381643 -0.042720 1 0 0 0 0 0 1 368005
-0.002173 -0.000462 0.120559 0.119405 0.316967 -0.382003 -0.042751 1 0 0 0 0 0 1 369005
-0.002173 -0.000462 0.120559 0.119081 0.316781 -0.382315 -0.042782 1 0 0 0 0 0 1 370007
-0.002173 -0.000462 0.120559 0.118966 0.316802 -0.382603 -0.042813 1 0 0 0 0 0 1 371007
-0.002173 -0.000462 0.120559 0.118949 0.316925 -0.382881 -0.042845 1 0 0 0 0 0 1 372012
-0.002173 -0.000462 0.120559 0.118988 0.317105 -0.383174 -0.042876 1 0 0 0 0 0 1 373010
-0.002173 -0.000462 0.120559 0.119046 0.317307 -0.383437 -0.042907 1 0 0 0 0 0 1 374011
-0.002173 -0.000462 0.120559 0.119123 0.317527 -0.383721 -0.042939 1 0 0 0 0 0 1 375012
-0.002173 -0.000462 0.120559 0.119201 0.317751 -0.384010 -0.042970 1 0 0 0 0 0 1 376020
-0.002173 -0.000462 0.120559 0.119287 0.317980 -0.384288 -0.043001 1 0 0 0 0 0 1 377014
-0.002173 -0.000462 0.120559 0.119378 0.318224 -0.384583 -0.043034 1 0 0 0 0 0 1 378069
-0.002173 -0.000462 0.120559 0.119460 0.318442 -0.384847 -0.043064 1 0 0 0 0 0 1 379012
-0.002173 -0.000462 0.120559 0.119535 0.318677 -0.385121 -0.043095 1 0 0 0 0 0 1 380017
-0.002173 -0.000462 0.120559 0.119635 0.318911 -0.385412 -0.043127 1 0 0 0 0 0 1 381039
-0.002173 -0.000462 0.120559 0.119729 0.319174 -0.385729 -0.043164 1 0 0 0 0 0 1 382218
-0.002173 -0.000462 0.120559 0.119808 0.319371 -0.385969 -0.043189 1 0 0 0 0 0 1 383036
-0.002173 -0.000462 0.120559 0.119895 0.319601 -0.386247 -0.043220 1 0 0 0 0 0 1 384027
-0.002173 -0.000462 0.120559 0.119982 0.319834 -0.386529 -0.043252 1 0 0 0 0 0 1 385035
-0.002173 -0.000462 0.120559 0.120061 0.320056 -0.386795 -0.043283 1 0 0 0 0 0 1 386036
-0.002173 -0.000462 0.120559 0.120154 0.320293 -0.387084 -0.043314 1 0 0 0 0 0 1 387027
-0.002173 -0.000462 0.120559 0.120242 0.320526 -0.387366 -0.043346 1 0 0 0 0 0 1 388033
-0.002173 -0.000462 0.120559 0.120317 0.320759 -0.387638 -0.043377 1 0 0 0 0 0 1 389028
-0.002173 -0.000462 0.120559 0.120418 0.320977 -0.387917 -0.043408 1 0 0 0 0 0 1 390033
-0.002173 -0.000462 0.120559 0.120503 0.321221 -0.388206 -0.043440 1 0 0 0 0 0 1 391043
-0.002173 -0.000462 0.120559 0.120577 0.321453 -0.388476 -0.043470 1 0 0 0 0 0 1 392029
-0.002173 -0.000462 0.120559 0.120675 0.321683 -0.388763 -0.043502 1 0 0 0 0 0 1 393038
-0.002173 -0.000462 0.120559 0.120754 0.321905 -0.389029 -0.043533 1 0 0 0 0 0 1 394034
-0.002173 -0.000462 0.120559 0.120847 0.322141 -0.389317 -0.043564 1 0 0 0 0 0 1 395025
-0.002173 -0.000462 0.120559 0.120935 0.322374 -0.389598 -0.043595 1 0 0 0 0 0 1 396028
-0.002173 -0.000462 0.120559 0.121021 0.322604 -0.389876 -0.043626 1 0 0 0 0 0 1 397021
-0.002173 -0.000462 0.120559 0.121101 0.322829 -0.390146 -0.043658 1 0 0 0 0 0 1 398033
-0.002173 -0.000462 0.120559 0.121194 0.323066 -0.390435 -0.043689 1 0 0 0 0 0 1 399028
-0.002173 -0.000462 0.120559 0.121282 0.323298 -0.390715 -0.043720 1 0 0 0 0 0 1 400026
-0.002173 -0.000462 0.120559 0.121361 0.323522 -0.390983 -0.043752 1 0 0 0 0 0 1 401032
-0.002173 -0.000462 0.120559 0.121454 0.323759 -0.391272 -0.043783 1 0 0 0 0 0 1 402025
-0.002173 -0.000462 0.120559 0.121542 0.323992 -0.391554 -0.043814 1 0 0 0 0 0 1 403031
-0.002173 -0.000462 0.120559 0.121617 0.324227 -0.391828 -0.043846 1 0 0 0 0 0 1 404033
-0.002173 -0.000462 0.120559 0.121715 0.324455 -0.392113 -0.043877 1 0 0 0 0 0 1 405033
-0.002173 -0.000462 0.120559 0.121794 0.324677 -0.392380 -0.043908 1 0 0 0 0 0 1 406033
-0.002173 -0.000462 0.120559 0.121889 0.324917 -0.392672 -0.043939 1 0 0 0 0 0 1 407038
-0.002173 -0.000462 0.120559 0.121976 0.325148 -0.392951 -0.043971 1 0 0 0 0 0 1 408033
-0.002173 -0.000462 0.120559 0.122053 0.325369 -0.393215 -0.044002 1 0 0 0 0 0 1 409025
-0.002173 -0.000462 0.120559 0.122148 0.325609 -0.393508 -0.044033 1 0 0 0 0 0 1 410032
-0.002173 -0.000462 0.120559 0.122235 0.325840 -0.393787 -0.044064 1 0 0 0 0 0 1 411027
-0.002173 -0.000462 0.120559 0.122322 0.326071 -0.394066 -0.044095 1 0 0 0 0 0 1 412026
-0.002173 -0.000462 0.120559 0.122401 0.326295 -0.394334 -0.044127 1 0 0 0 0 0 1 413032
-0.002173 -0.000462 0.120559 0.122495 0.326532 -0.394623 -0.044158 1 0 0 0 0 0 1 414026
-0.002173 -0.000462 0.120559 0.122583 0.326766 -0.394906 -0.044189 1 0 0 0 0 0 1 415033
-0.002173 -0.000462 0.120559 0.122656 0.326994 -0.395172 -0.044220 1 0 0 0 0 0 1 416009
-0.002173 -0.000462 0.120559 0.122756 0.327211 -0.395451 -0.044251 1 0 0 0 0 0 1 417010
-0.002173 -0.000462 0.120559 0.122841 0.327452 -0.395736 -0.044282 1 0 0 0 0 0 1 418008
-0.002173 -0.000462 0.120559 0.122919 0.327696 -0.396020 -0.044315 1 0 0 0 0 0 1 419045
-0.002173 -0.000462 0.120559 0.123015 0.327922 -0.396302 -0.044346 1 0 0 0 0 0 1 420033
-0.002173 -0.000462 0.120559 0.123094 0.328142 -0.396566 -0.044377 1 0 0 0 0 0 1 421025
-0.002173 -0.000462 0.120559 0.123189 0.328383 -0.396860 -0.044408 1 0 0 0 0 0 1 422034
-0.002173 -0.000462 0.120559 0.123276 0.328614 -0.397139 -0.044439 1 0 0 0 0 0 1 423029
-0.002173 -0.000462 0.120559 0.123351 0.328848 -0.397413 -0.044471 1 0 0 0 0 0 1 424032
-0.002173 -0.000462 0.120559 0.123451 0.329063 -0.397689 -0.044501 1 0 0 0 0 0 1 425024
-0.002173 -0.000462 0.120559 0.123537 0.329307 -0.397977 -0.044533 1 0 0 0 0 0 1 426034
-0.002173 -0.000462 0.120559 0.123623 0.329538 -0.398257 -0.044564 1 0 0 0 0 0 1 427031
-0.002173 -0.000462 0.120559 0.123697 0.329771 -0.398528 -0.044595 1 0 0 0 0 0 1 428023
-0.002173 -0.000462 0.120559 0.123797 0.329986 -0.398804 -0.044626 1 0 0 0 0 0 1 429016
-0.002173 -0.000462 0.120559 0.123882 0.330226 -0.399088 -0.044657 1 0 0 0 0 0 1 430011
-0.002173 -0.000462 0.120559 0.123956 0.330460 -0.399360 -0.044688 1 0 0 0 0 0 1 431006
-0.002173 -0.000462 0.120559 0.124053 0.330688 -0.399645 -0.044720 1 0 0 0 0 0 1 432004
-0.002173 -0.000462 0.120559 0.124132 0.330910 -0.399912 -0.044751 1 0 0 0 0 0 1 433005
-0.002173 -0.000462 0.120559 0.124227 0.331150 -0.400204 -0.044782 1 0 0 0 0 0 1 434009
-0.002173 -0.000462 0.120559 0.124314 0.331382 -0.400484 -0.044814 1 0 0 0 0 0 1 435009
-0.002173 -0.000462 0.120559 0.124389 0.331615 -0.400756 -0.044845 1 0 0 0 0 0 1 436004
-0.002173 -0.000462 0.120559 0.124489 0.331832 -0.401034 -0.044876 1 0 0 0 0 0 1 437004
-0.002173 -0.000462 0.120559 0.124575 0.332074 -0.401321 -0.044907 1 0 0 0 0 0 1 438008
-0.002173 -0.000462 0.120559 0.124649 0.332309 -0.401595 -0.044939 1 0 0 0 0 0 1 439009
-0.002173 -0.000462 0.120559 0.124747 0.332538 -0.401880 -0.044970 1 0 0 0 0 0 1 440009
-0.002173 -0.000462 0.120559 0.124838 0.332757 -0.402154 -0.045001 1 0 0 0 0 0 1 441009
-0.002173 -0.000462 0.120559 0.124922 0.332997 -0.402437 -0.045032 1 0 0 0 0 0 1 442004
-0.002173 -0.000462 0.120559 0.124996 0.333232 -0.402711 -0.045063 1 0 0 0 0 0 1 443004
-0.002173 -0.000462 0.120559 0.125093 0.333461 -0.402996 -0.045095 1 0 0 0 0 0 1 444003
-0.002173 -0.000462 0.120559 0.125172 0.333683 -0.403263 -0.045126 1 0 0 0 0 0 1 445005
-0.002173 -0.000462 0.120559 0.125267 0.333923 -0.403555 -0.045157 1 0 0 0 0 0 1 446008
-0.002173 -0.000462 0.120559 0.125355 0.334155 -0.403836 -0.045189 1 0 0 0 0 0 1 447009
-0.002173 -0.000462 0.120559 0.125433 0.334377 -0.404102 -0.045220 1 0 0 0 0 0 1 448008
-0.002173 -0.000462 0.120559 0.125544 0.334661 -0.404447 -0.045257 1 0 0 0 0 0 1 449202
-0.002173 -0.000462 0.120559 0.125615 0.334849 -0.404674 -0.045282 1 0 0 0 0 0 1 450011
-0.002173 -0.000462 0.120559 0.125690 0.335083 -0.404947 -0.045314 1 0 0 0 0 0 1 451011
-0.002173 -0.000462 0.120559 0.125790 0.335299 -0.405225 -0.045345 1 0 0 0 0 0 1 452009
-0.002173 -0.000462 0.120559 0.125876 0.335542 -0.405512 -0.045376 1 0 0 0 0 0 1 453014
-0.002173 -0.000462 0.120559 0.125965 0.335780 -0.405800 -0.045408 1 0 0 0 0 0 1 454043
-0.002173 -0.000462 0.120559 0.126075 0.336110 -0.406189 -0.045453 1 0 0 0 0 0 1 455456
-0.002173 -0.000462 0.120559 0.126139 0.336228 -0.406347 -0.045470 1 0 0 0 0 0 1 456026
-0.002173 -0.000462 0.120559 0.126224 0.336470 -0.406634 -0.045502 1 0 0 0 0 0 1 457032
-0.002173 -0.000462 0.120559 0.126298 0.336704 -0.406906 -0.045533 1 0 0 0 0 0 1 458026
-0.002173 -0.000462 0.120559 0.126396 0.336934 -0.407193 -0.045564 1 0 0 0 0 0 1 459033
-0.002173 -0.000462 0.120559 0.126474 0.337154 -0.407457 -0.045595 1 0 0 0 0 0 1 460024
-0.002173 -0.000462 0.120559 0.126569 0.337394 -0.407750 -0.045627 1 0 0 0 0 0 1 461031
-0.002173 -0.000462 0.120559 0.126657 0.337627 -0.408031 -0.045658 1 0 0 0 0 0 1 462032
-0.002173 -0.000462 0.120559 0.126731 0.337859 -0.408302 -0.045689 1 0 0 0 0 0 1 463023
-0.002173 -0.000462 0.120559 0.126833 0.338078 -0.408582 -0.045720 1 0 0 0 0 0 1 464032
-0.002173 -0.000462 0.120559 0.126918 0.338320 -0.408870 -0.045752 1 0 0 0 0 0 1 465037
-0.002173 -0.000462 0.120559 0.126992 0.338554 -0.409142 -0.045783 1 0 0 0 0 0 1 466033
-0.002173 -0.000462 0.120559 0.127089 0.338782 -0.409426 -0.045814 1 0 0 0 0 0 1 467029
-0.002173 -0.000462 0.120559 0.127180 0.339001 -0.409700 -0.045845 1 0 0 0 0 0 1 468030
-0.002173 -0.000462 0.120559 0.127265 0.339244 -0.409987 -0.045877 1 0 0 0 0 0 1 469038
-0.002173 -0.000462 0.120559 0.127339 0.339477 -0.410257 -0.045908 1 0 0 0 0 0 1 470026
-0.002173 -0.000462 0.120559 0.127436 0.339705 -0.410542 -0.045939 1 0 0 0 0 0 1 471024
-0.002173 -0.000462 0.120559 0.127515 0.339929 -0.410811 -0.045970 1 0 0 0 0 0 1 472031
-0.002173 -0.000462 0.120559 0.127609 0.340166 -0.411100 -0.046002 1 0 0 0 0 0 1 473025
-0.002173 -0.000462 0.120559 0.127697 0.340398 -0.411380 -0.046033 1 0 0 0 0 0 1 474024
-0.002173 -0.000462 0.120559 0.127772 0.340634 -0.411655 -0.046064 1 0 0 0 0 0 1 475032
-0.002173 -0.000462 0.120559 0.127872 0.340850 -0.411932 -0.046095 1 0 0 0 0 0 1 476027
-0.002173 -0.000462 0.120559 0.127958 0.341092 -0.412219 -0.046127 1 0 0 0 0 0 1 477031
-0.002173 -0.000462 0.120559 0.128032 0.341325 -0.412491 -0.046158 1 0 0 0 0 0 1 478025
-0.002173 -0.000462 0.120559 0.128129 0.341554 -0.412776 -0.046189 1 0 0 0 0 0 1 479026
-0.002173 -0.000462 0.120559 0.128221 0.341775 -0.413052 -0.046221 1 0 0 0 0 0 1 480033
-0.002173 -0.000462 0.120559 0.128292 0.342017 -0.413328 -0.046251 1 0 0 0 0 0 1 481024
-0.002173 -0.000462 0.120559 0.128389 0.342247 -0.413613 -0.046283 1 0 0 0 0 0 1 482023
-0.002173 -0.000462 0.120559 0.128478 0.342480 -0.413895 -0.046314 1 0 0 0 0 0 1 483031
-0.002173 -0.000462 0.120559 0.128555 0.342700 -0.414160 -0.046345 1 0 0 0 0 0 1 484024
-0.002173 -0.000462 0.120559 0.128649 0.342939 -0.414450 -0.046376 1 0 0 0 0 0 1 485023
-0.002173 -0.000462 0.120559 0.128736 0.343169 -0.414729 -0.046408 1 0 0 0 0 0 1 486017
-0.002173 -0.000462 0.120559 0.128816 0.343395 -0.415000 -0.046439 1 0 0 0 0 0 1 487032
-0.002173 -0.000462 0.120559 0.128910 0.343634 -0.415290 -0.046470 1 0 0 0 0 0 1 488031
-0.002173 -0.000462 0.120559 0.128996 0.343862 -0.415566 -0.046501 1 0 0 0 0 0 1 489015
-0.002173 -0.000462 0.120559 0.129071 0.344096 -0.415839 -0.046532 1 0 0 0 0 0 1 490013
-0.002173 -0.000462 0.120559 0.129172 0.344313 -0.416117 -0.046564 1 0 0 0 0 0 1 491013
-0.002173 -0.000462 0.120559 0.129258 0.344557 -0.416407 -0.046595 1 0 0 0 0 0 1 492026
-0.002173 -0.000462 0.120559 0.129333 0.344793 -0.416682 -0.046627 1 0 0 0 0 0 1 493031
-0.002173 -0.000462 0.120559 0.129429 0.345020 -0.416964 -0.046658 1 0 0 0 0 0 1 494022
-0.002173 -0.000462 0.120559 0.129521 0.345241 -0.417241 -0.046689 1 0 0 0 0 0 1 495033
-0.002173 -0.000462 0.120559 0.129592 0.345483 -0.417516 -0.046720 1 0 0 0 0 0 1 496020
-0.002173 -0.000462 0.120559 0.129690 0.345715 -0.417804 -0.046752 1 0 0 0 0 0 1 497030
-0.002173 -0.000462 0.120559 0.129777 0.345944 -0.418082 -0.046783 1 0 0 0 0 0 1 498022
-0.002173 -0.000462 0.120559 0.129856 0.346168 -0.418351 -0.046814 1 0 0 0 0 0 1 499032
-0.002173 -0.000462 0.120559 0.129942 0.346398 -0.418648 -0.046845 1 0 0 0 0 0 1 500030
-0.002173 -0.000462 0.120559 0.130036 0.346636 -0.418921 -0.046876 1 0 0 0 0 0 1 501022
-0.002173 -0.000462 0.120559 0.130110 0.346867 -0.419189 -0.046907 1 0 0 0 0 0 1 502008
-0.002173 -0.000462 0.120559 0.130211 0.347085 -0.419468 -0.046939 1 0 0 0 0 0 1 503010
-0.002173 -0.000462 0.120559 0.130296 0.347324 -0.419752 -0.046970 1 0 0 0 0 0 1 504004
-0.002173 -0.000462 0.120559 0.130370 0.347559 -0.420025 -0.047001 1 0 0 0 0 0 1 505002
-0.002173 -0.000462 0.120559 0.130467 0.347788 -0.420310 -0.047032 1 0 0 0 0 0 1 506001
-0.002173 -0.000462 0.120559 0.130559 0.348007 -0.420584 -0.047063 1 0 0 0 0 0 1 507003
-0.002173 -0.000462 0.120559 0.130631 0.348251 -0.420863 -0.047095 1 0 0 0 0 0 1 508003
-0.002173 -0.000462 0.120559 0.130728 0.348482 -0.421149 -0.047126 1 0 0 0 0 0 1 509006
-0.002173 -0.000462 0.120559 0.130819 0.348701 -0.421422 -0.047157 1 0 0 0 0 0 1 510006
-0.002173 -0.000462 0.120559 0.130891 0.348945 -0.421701 -0.047188 1 0 0 0 0 0 1 511007
-0.002173 -0.000462 0.120559 0.130988 0.349175 -0.421987 -0.047220 1 0 0 0 0 0 1 512008
-0.002173 -0.000462 0.120559 0.131076 0.349406 -0.422266 -0.047251 1 0 0 0 0 0 1 513005
-0.002173 -0.000462 0.120559 0.131154 0.349628 -0.422533 -0.047282 1 0 0 0 0 0 1 514007
-0.002173 -0.000462 0.120559 0.131248 0.349866 -0.422823 -0.047313 1 0 0 0 0 0 1 515002
-0.002173 -0.000462 0.120559 0.131336 0.350098 -0.423103 -0.047345 1 0 0 0 0 0 1 516001
-0.002179 -0.000444 0.120548 0.204759 0.098631 -0.279541 -0.047376 1 0 0 0 0 0 1 517001
-0.002181 -0.000435 0.120544 0.180309 0.187387 -0.351978 -0.047407 1 0 0 0 0 0 1 518001
-0.002183 -0.000430 0.120543 0.161308 0.253098 -0.389657 -0.047438 1 0 0 0 0 0 1 519002
-0.002184 -0.000428 0.120543 0.150942 0.288115 -0.404192 -0.047470 1 0 0 0 0 0 1 520003
-0.002184 -0.000427 0.120543 0.145615 0.305901 -0.409550 -0.047501 1 0 0 0 0 0 1 521002
-0.002184 -0.000426 0.120543 0.142965 0.314916 -0.411615 -0.047532 1 0 0 0 0 0 1 522011
-0.002184 -0.000426 0.120542 0.141659 0.319538 -0.412505 -0.047564 1 0 0 0 0 0 1 523009
-0.002184 -0.000426 0.120542 0.141056 0.321944 -0.413000 -0.047595 1 0 0 0 0 0 1 524009
-0.002184 -0.000426 0.120542 0.140791 0.323249 -0.413346 -0.047626 1 0 0 0 0 0 1 525008
-0.002184 -0.000426 0.120542 0.140700 0.324020 -0.413640 -0.047657 1 0 0 0 0 0 1 526014
-0.002184 -0.000426 0.120542 0.140713 0.324506 -0.413936 -0.047690 1 0 0 0 0 0 1 527047
-0.002184 -0.000426 0.120542 0.140823 0.325007 -0.414386 -0.047742 1 0 0 0 0 0 1 528726
-0.002184 -0.000426 0.120542 0.140819 0.325141 -0.414475 -0.047752 1 0 0 0 0 0 1 529028
-0.002184 -0.000426 0.120542 0.140912 0.325377 -0.414744 -0.047783 1 0 0 0 0 0 1 530018
-0.002184 -0.000426 0.120542 0.140998 0.325615 -0.415010 -0.047814 1 0 0 0 0 0 1 531023
-0.002184 -0.000426 0.120542 0.141087 0.325842 -0.415288 -0.047845 1 0 0 0 0 0 1 532029
-0.002184 -0.000426 0.120542 0.141179 0.326055 -0.415559 -0.047877 1 0 0 0 0 0 1 533025
-0.002184 -0.000426 0.120542 0.141259 0.326271 -0.415824 -0.047908 1 0 0 0 0 0 1 534023
-0.002184 -0.000426 0.120542 0.141363 0.326483 -0.416103 -0.047939 1 0 0 0 0 0 1 535031
-0.002184 -0.000426 0.120542 0.141456 0.326695 -0.416374 -0.047970 1 0 0 0 0 0 1 536029
-0.002184 -0.000426 0.120542 0.141537 0.326911 -0.416640 -0.048002 1 0 0 0 0 0 1 537034
-0.002184 -0.000426 0.120542 0.141636 0.327133 -0.416923 -0.048033 1 0 0 0 0 0 1 538031
-0.002184 -0.000426 0.120542 0.141732 0.327336 -0.417190 -0.048064 1 0 0 0 0 0 1 539034
-0.002184 -0.000426 0.120542 0.141813 0.327550 -0.417454 -0.048096 1 0 0 0 0 0 1 540033
-0.002184 -0.000426 0.120542 0.141915 0.327757 -0.417727 -0.048126 1 0 0 0 0 0 1 541021
-0.002184 -0.000426 0.120542 0.142009 0.327971 -0.418001 -0.048158 1 0 0 0 0 0 1 542028
-0.002184 -0.000426 0.120542 0.142089 0.328187 -0.418266 -0.048189 1 0 0 0 0 0 1 543028
-0.002184 -0.000426 0.120542 0.142189 0.328409 -0.418550 -0.048220 1 0 0 0 0 0 1 544030
-0.002184 -0.000426 0.120542 0.142285 0.328612 -0.418816 -0.048252 1 0 0 0 0 0 1 545029
-0.002184 -0.000426 0.120542 0.142365 0.328825 -0.419078 -0.048283 1 0 0 0 0 0 1 546022
-0.002184 -0.000426 0.120542 0.142468 0.329036 -0.419357 -0.048314 1 0 0 0 0 0 1 547029
-0.002184 -0.000426 0.120542 0.142561 0.329247 -0.419627 -0.048345 1 0 0 0 0 0 1 548021
-0.002184 -0.000426 0.120542 0.142642 0.329464 -0.419894 -0.048377 1 0 0 0 0 0 1 549030
-0.002184 -0.000426 0.120542 0.142733 0.329677 -0.420184 -0.048408 1 0 0 0 0 0 1 550029
-0.002184 -0.000426 0.120542 0.142836 0.329885 -0.420442 -0.048439 1 0 0 0 0 0 1 551020
-0.002184 -0.000426 0.120542 0.142918 0.330102 -0.420708 -0.048470 1 0 0 0 0 0 1 552027
-0.002184 -0.000426 0.120542 0.143019 0.330310 -0.420981 -0.048501 1 0 0 0 0 0 1 553015
-0.002184 -0.000426 0.120542 0.143114 0.330525 -0.421257 -0.048533 1 0 0 0 0 0 1 554029
-0.002184 -0.000426 0.120542 0.143194 0.330739 -0.421520 -0.048564 1 0 0 0 0 0 1 555023
-0.002184 -0.000426 0.120542 0.143293 0.330961 -0.421803 -0.048595 1 0 0 0 0 0 1 556021
-0.002184 -0.000426 0.120542 0.143390 0.331165 -0.422071 -0.048627 1 0 0 0 0 0 1 557028
-0.002184 -0.000426 0.120542 0.143470 0.331378 -0.422333 -0.048658 1 0 0 0 0 0 1 558020
-0.002184 -0.000426 0.120542 0.143574 0.331590 -0.422613 -0.048689 1 0 0 0 0 0 1 559031
-0.002190 -0.000407 0.120532 0.217084 0.079842 -0.278695 -0.048720 1 0 0 0 0 0 1 560029
-0.002192 -0.000398 0.120528 0.192704 0.168339 -0.351109 -0.048751 1 0 0 0 0 0 1 561020
-0.002194 -0.000394 0.120527 0.173766 0.233888 -0.388792 -0.048783 1 0 0 0 0 0 1 562028
-0.002194 -0.000391 0.120527 0.163407 0.268812 -0.403307 -0.048814 1 0 0 0 0 0 1 563022
-0.002195 -0.000390 0.120527 0.158109 0.286562 -0.408664 -0.048845 1 0 0 0 0 0 1 564008
-0.002195 -0.000390 0.120526 0.155459 0.295546 -0.410717 -0.048876 1 0 0 0 0 0 1 565010
-0.002195 -0.000389 0.120526 0.154157 0.300128 -0.411607 -0.048908 1 0 0 0 0 0 1 566031
-0.002195 -0.000389 0.120526 0.153567 0.302515 -0.412084 -0.048939 1 0 0 0 0 0 1 567020
-0.002195 -0.000389 0.120526 0.153307 0.303814 -0.412432 -0.048970 1 0 0 0 0 0 1 568029
-0.002195 -0.000389 0.120526 0.153230 0.304566 -0.412727 -0.049004 1 0 0 0 0 0 1 569091
-0.002195 -0.000389 0.120526 0.153236 0.305025 -0.412995 -0.049033 1 0 0 0 0 0 1 570027
-0.002195 -0.000389 0.120526 0.153288 0.305363 -0.413253 -0.049064 1 0 0 0 0 0 1 571021
-0.002195 -0.000389 0.120526 0.153358 0.305618 -0.413518 -0.049095 1 0 0 0 0 0 1 572028
-0.002195 -0.000389 0.120526 0.153453 0.305846 -0.413785 -0.049126 1 0 0 0 0 0 1 573020
-0.002195 -0.000389 0.120526 0.153549 0.306056 -0.414039 -0.049158 1 0 0 0 0 0 1 574030
-0.002195 -0.000389 0.120526 0.153643 0.306262 -0.414306 -0.049189 1 0 0 0 0 0 1 575028
-0.002195 -0.000389 0.120526 0.153735 0.306466 -0.414572 -0.049220 1 0 0 0 0 0 1 576009
-0.002195 -0.000389 0.120526 0.153824 0.306653 -0.414823 -0.049251 1 0 0 0 0 0 1 577009
-0.002195 -0.000389 0.120526 0.153929 0.306855 -0.415097 -0.049282 1 0 0 0 0 0 1 578008
-0.002195 -0.000389 0.120526 0.154030 0.307038 -0.415353 -0.049313 1 0 0 0 0 0 1 579001
-0.002195 -0.000389 0.120526 0.154113 0.307245 -0.415616 -0.049344 1 0 0 0 0 0 1 579999
-0.002195 -0.000389 0.120526 0.154220 0.307439 -0.415885 -0.049376 1 0 0 0 0 0 1 581000
-0.002195 -0.000389 0.120526 0.154310 0.307624 -0.416136 -0.049407 1 0 0 0 0 0 1 582000
-0.002195 -0.000389 0.120526 0.154416 0.307828 -0.416412 -0.049438 1 0 0 0 0 0 1 583005
-0.002195 -0.000389 0.120526 0.154518 0.308011 -0.416670 -0.049470 1 0 0 0 0 0 1 584004
-0.002195 -0.000389 0.120526 0.154613 0.308216 -0.416939 -0.049501 1 0 0 0 0 0 1 585005
-0.002195 -0.000389 0.120526 0.154702 0.308403 -0.417190 -0.049532 1 0 0 0 0 0 1 586004
-0.002195 -0.000389 0.120526 0.154807 0.308605 -0.417464 -0.049563 1 0 0 0 0 0 1 587000
-0.002195 -0.000389 0.120526 0.154906 0.308801 -0.417730 -0.049595 1 0 0 0 0 0 1 588005
-0.002195 -0.000389 0.120526 0.154994 0.308987 -0.417980 -0.049626 1 0 0 0 0 0 1 589004
-0.002195 -0.000389 0.120526 0.155100 0.309189 -0.418255 -0.049657 1 0 0 0 0 0 1 590004
-0.002195 -0.000389 0.120526 0.155202 0.309373 -0.418513 -0.049688 1 0 0 0 0 0 1 591005
-0.002195 -0.000389 0.120526 0.155284 0.309581 -0.418776 -0.049720 1 0 0 0 0 0 1 592005
-0.002195 -0.000389 0.120526 0.155392 0.309774 -0.419044 -0.049751 1 0 0 0 0 0 1 593000
-0.002195 -0.000389 0.120526 0.155482 0.309959 -0.419294 -0.049782 1 0 0 0 0 0 1 593999
-0.002201 -0.000371 0.120516 0.229051 0.058015 -0.275068 -0.049813 1 0 0 0 0 0 1 594999
-0.002203 -0.000362 0.120512 0.204754 0.146258 -0.347487 -0.049844 1 0 0 0 0 0 1 596000
-0.002205 -0.000357 0.120511 0.185871 0.211693 -0.385188 -0.049880 1 0 0 0 0 0 1 597133
-0.002205 -0.000355 0.120511 0.175538 0.246565 -0.399726 -0.049913 1 0 0 0 0 0 1 598187
-0.002206 -0.000354 0.120510 0.170229 0.264233 -0.405029 -0.049939 1 0 0 0 0 0 1 599011
-0.002206 -0.000353 0.120510 0.167596 0.273193 -0.407069 -0.049970 1 0 0 0 0 0 1 600010
-0.002206 -0.000353 0.120510 0.166314 0.277765 -0.407973 -0.050003 1 0 0 0 0 0 1 601067
-0.002206 -0.000353 0.120510 0.165717 0.280129 -0.408431 -0.050033 1 0 0 0 0 0 1 602022
-0.002206 -0.000353 0.120510 0.165451 0.281398 -0.408754 -0.050064 1 0 0 0 0 0 1 603018
-0.002206 -0.000353 0.120510 0.165394 0.282126 -0.409045 -0.050095 1 0 0 0 0 0 1 604028
-0.002206 -0.000353 0.120510 0.165413 0.282577 -0.409302 -0.050126 1 0 0 0 0 0 1 605019
-0.002206 -0.000353 0.120510 0.165455 0.282879 -0.409563 -0.050157 1 0 0 0 0 0 1 606010
-0.002206 -0.000353 0.120510 0.165541 0.283143 -0.409815 -0.050189 1 0 0 0 0 0 1 607020
-0.002206 -0.000353 0.120510 0.165640 0.283337 -0.410076 -0.050220 1 0 0 0 0 0 1 608021
-0.002206 -0.000353 0.120510 0.165728 0.283529 -0.410334 -0.050252 1 0 0 0 0 0 1 609027
-0.002206 -0.000353 0.120510 0.165834 0.283725 -0.410587 -0.050283 1 0 0 0 0 0 1 610018
-0.002206 -0.000353 0.120510 0.165929 0.283912 -0.410844 -0.050315 1 0 0 0 0 0 1 611052
-0.002206 -0.000353 0.120510 0.166039 0.284081 -0.411097 -0.050345 1 0 0 0 0 0 1 612022
-0.002206 -0.000353 0.120510 0.166143 0.284257 -0.411353 -0.050376 1 0 0 0 0 0 1 613022
-0.002206 -0.000353 0.120510 0.166235 0.284437 -0.411604 -0.050408 1 0 0 0 0 0 1 614029
-0.002206 -0.000353 0.120510 0.166348 0.284610 -0.411862 -0.050439 1 0 0 0 0 0 1 615021
-0.002206 -0.000353 0.120510 0.166452 0.284785 -0.412116 -0.050470 1 0 0 0 0 0 1 616014
-0.002206 -0.000353 0.120510 0.166544 0.284966 -0.412369 -0.050502 1 0 0 0 0 0 1 617028
-0.002206 -0.000353 0.120510 0.166658 0.285140 -0.412629 -0.050533 1 0 0 0 0 0 1 618027
-0.002206 -0.000353 0.120510 0.166762 0.285314 -0.412883 -0.050564 1 0 0 0 0 0 1 619019
-0.002206 -0.000353 0.120510 0.166854 0.285495 -0.413134 -0.050595 1 0 0 0 0 0 1 620027
-0.002206 -0.000353 0.120510 0.166966 0.285667 -0.413392 -0.050626 1 0 0 0 0 0 1 621017
-0.002206 -0.000353 0.120510 0.167071 0.285843 -0.413648 -0.050658 1 0 0 0 0 0 1 622018
-0.002206 -0.000353 0.120510 0.167163 0.286024 -0.413900 -0.050689 1 0 0 0 0 0 1 623027
-0.002206 -0.000353 0.120510 0.167276 0.286196 -0.414158 -0.050720 1 0 0 0 0 0 1 624019
-0.002211 -0.000334 0.120500 0.240878 0.034085 -0.269626 -0.050751 1 0 0 0 0 0 1 625014
-0.002214 -0.000325 0.120496 0.216664 0.122103 -0.342048 -0.050783 1 0 0 0 0 0 1 626026
-0.002216 -0.000321 0.120495 0.197792 0.187405 -0.379724 -0.050814 1 0 0 0 0 0 1 627023
-0.002216 -0.000318 0.120494 0.187474 0.222200 -0.394254 -0.050845 1 0 0 0 0 0 1 628029
-0.002217 -0.000317 0.120494 0.182192 0.239868 -0.399587 -0.050877 1 0 0 0 0 0 1 629025
-0.002217 -0.000317 0.120494 0.179566 0.248798 -0.401619 -0.050908 1 0 0 0 0 0 1 630017
-0.002217 -0.000316 0.120494 0.178290 0.253326 -0.402499 -0.050939 1 0 0 0 0 0 1 631026
-0.002217 -0.000316 0.120494 0.177704 0.255675 -0.402958 -0.050970 1 0 0 0 0 0 1 632017
-0.002217 -0.000316 0.120494 0.177454 0.256935 -0.403289 -0.051002 1 0 0 0 0 0 1 633027
-0.002217 -0.000316 0.120494 0.177383 0.257637 -0.403552 -0.051033 1 0 0 0 0 0 1 634026
-0.002217 -0.000316 0.120494 0.177405 0.258070 -0.403820 -0.051064 1 0 0 0 0 0 1 635018
-0.002217 -0.000316 0.120494 0.177473 0.258362 -0.404058 -0.051095 1 0 0 0 0 0 1 636025
-0.002217 -0.000316 0.120494 0.177550 0.258589 -0.404312 -0.051127 1 0 0 0 0 0 1 637028
-0.002217 -0.000316 0.120494 0.177655 0.258779 -0.404560 -0.051157 1 0 0 0 0 0 1 638004
-0.002217 -0.000316 0.120494 0.177760 0.258951 -0.404795 -0.051188 1 0 0 0 0 0 1 639004
-0.002217 -0.000316 0.120494 0.177859 0.259115 -0.405059 -0.051220 1 0 0 0 0 0 1 640022
-0.002217 -0.000316 0.120494 0.177975 0.259282 -0.405301 -0.051252 1 0 0 0 0 0 1 641026
-0.002217 -0.000316 0.120494 0.178068 0.259455 -0.405547 -0.051283 1 0 0 0 0 0 1 642020
-0.002217 -0.000316 0.120494 0.178193 0.259604 -0.405799 -0.051315 1 0 0 0 0 0 1 643045
-0.002217 -0.000316 0.120494 0.178298 0.259769 -0.406049 -0.051345 1 0 0 0 0 0 1 644026
-0.002217 -0.000316 0.120494 0.178396 0.259919 -0.406281 -0.051376 1 0 0 0 0 0 1 645017
-0.002217 -0.000316 0.120494 0.178517 0.260074 -0.406535 -0.051408 1 0 0 0 0 0 1 646024
-0.002217 -0.000316 0.120494 0.178623 0.260243 -0.406789 -0.051439 1 0 0 0 0 0 1 647021
-0.002217 -0.000316 0.120494 0.178721 0.260392 -0.407022 -0.051470 1 0 0 0 0 0 1 648013
-0.002217 -0.000316 0.120494 0.178839 0.260560 -0.407283 -0.051502 1 0 0 0 0 0 1 649024
-0.002217 -0.000316 0.120494 0.178949 0.260704 -0.407520 -0.051532 1 0 0 0 0 0 1 650005
-0.002217 -0.000316 0.120494 0.179043 0.260876 -0.407768 -0.051564 1 0 0 0 0 0 1 651008
-0.002217 -0.000316 0.120494 0.179165 0.261021 -0.408014 -0.051595 1 0 0 0 0 0 1 652006
-0.002217 -0.000316 0.120494 0.179275 0.261177 -0.408260 -0.051626 1 0 0 0 0 0 1 653001
-0.002217 -0.000316 0.120494 0.179368 0.261349 -0.408507 -0.051657 1 0 0 0 0 0 1 654002
-0.002217 -0.000316 0.120494 0.179491 0.261494 -0.408754 -0.051688 1 0 0 0 0 0 1 655002
-0.002217 -0.000316 0.120494 0.179597 0.261663 -0.409008 -0.051720 1 0 0 0 0 0 1 656002
-0.002217 -0.000316 0.120494 0.179697 0.261813 -0.409243 -0.051751 1 0 0 0 0 0 1 657002
-0.002217 -0.000316 0.120494 0.179812 0.261978 -0.409500 -0.051782 1 0 0 0 0 0 1 657996
-0.002217 -0.000316 0.120494 0.179925 0.262126 -0.409743 -0.051813 1 0 0 0 0 0 1 658998
-0.002217 -0.000316 0.120494 0.180022 0.262286 -0.409982 -0.051844 1 0 0 0 0 0 1 659997
-0.002217 -0.000316 0.120494 0.180138 0.262453 -0.410242 -0.051876 1 0 0 0 0 0 1 660998
-0.002217 -0.000316 0.120494 0.180251 0.262600 -0.410484 -0.051907 1 0 0 0 0 0 1 661997
-0.002217 -0.000316 0.120494 0.180345 0.262772 -0.410732 -0.051938 1 0 0 0 0 0 1 663002
-0.002217 -0.000316 0.120494 0.180467 0.262917 -0.410978 -0.051970 1 0 0 0 0 0 1 664002
-0.002217 -0.000316 0.120494 0.180574 0.263086 -0.411232 -0.052001 1 0 0 0 0 0 1 665001
-0.002217 -0.000316 0.120494 0.180674 0.263236 -0.411467 -0.052032 1 0 0 0 0 0 1 666002
-0.002217 -0.000316 0.120494 0.180789 0.263402 -0.411725 -0.052063 1 0 0 0 0 0 1 666998
-0.002222 -0.000298 0.120484 0.254468 0.011005 -0.266825 -0.052094 1 0 0 0 0 0 1 667997
-0.002225 -0.000289 0.120480 0.230326 0.098752 -0.339236 -0.052126 1 0 0 0 0 0 1 668997
-0.002226 -0.000284 0.120479 0.211513 0.163901 -0.376903 -0.052157 1 0 0 0 0 0 1 670001
-0.002227 -0.000282 0.120478 0.201244 0.198637 -0.391452 -0.052192 1 0 0 0 0 0 1 671118
-0.002228 -0.000281 0.120478 0.195985 0.216248 -0.396782 -0.052224 1 0 0 0 0 0 1 672140
-0.002228 -0.000280 0.120478 0.193336 0.225119 -0.398779 -0.052251 1 0 0 0 0 0 1 673003
-0.002228 -0.000280 0.120478 0.192069 0.229640 -0.399650 -0.052282 1 0 0 0 0 0 1 674003
-0.002228 -0.000280 0.120478 0.191490 0.231970 -0.400104 -0.052313 1 0 0 0 0 0 1 675003
-0.002228 -0.000280 0.120478 0.191252 0.233200 -0.400425 -0.052345 1 0 0 0 0 0 1 676028
-0.002228 -0.000280 0.120478 0.191226 0.233946 -0.400777 -0.052388 1 0 0 0 0 0 1 677404
-0.002228 -0.000280 0.120478 0.191215 0.234299 -0.400942 -0.052408 1 0 0 0 0 0 1 678028
-0.002228 -0.000280 0.120478 0.191287 0.234568 -0.401168 -0.052439 1 0 0 0 0 0 1 679018
-0.002228 -0.000280 0.120478 0.191370 0.234777 -0.401414 -0.052470 1 0 0 0 0 0 1 680025
-0.002228 -0.000280 0.120478 0.191483 0.234953 -0.401661 -0.052502 1 0 0 0 0 0 1 681028
-0.002228 -0.000280 0.120478 0.191590 0.235118 -0.401893 -0.052533 1 0 0 0 0 0 1 682024
-0.002228 -0.000280 0.120478 0.191691 0.235261 -0.402143 -0.052564 1 0 0 0 0 0 1 683016
-0.002228 -0.000280 0.120478 0.191813 0.235411 -0.402379 -0.052595 1 0 0 0 0 0 1 684024
-0.002228 -0.000280 0.120478 0.191927 0.235551 -0.402616 -0.052626 1 0 0 0 0 0 1 685016
-0.002228 -0.000280 0.120478 0.192033 0.235684 -0.402844 -0.052658 1 0 0 0 0 0 1 686026
-0.002228 -0.000280 0.120478 0.192155 0.235831 -0.403095 -0.052689 1 0 0 0 0 0 1 687028
-0.002228 -0.000280 0.120478 0.192269 0.235971 -0.403333 -0.052720 1 0 0 0 0 0 1 688018
-0.002228 -0.000280 0.120478 0.192372 0.236115 -0.403568 -0.052752 1 0 0 0 0 0 1 689028
-0.002228 -0.000280 0.120478 0.192495 0.236251 -0.403810 -0.052782 1 0 0 0 0 0 1 690016
-0.002228 -0.000280 0.120478 0.192612 0.236392 -0.404052 -0.052814 1 0 0 0 0 0 1 691025
-0.002228 -0.000280 0.120478 0.192713 0.236534 -0.404284 -0.052845 1 0 0 0 0 0 1 692022
-0.002228 -0.000280 0.120478 0.192841 0.236660 -0.404523 -0.052876 1 0 0 0 0 0 1 693024
-0.002228 -0.000280 0.120478 0.192953 0.236808 -0.404766 -0.052907 1 0 0 0 0 0 1 694015
-0.002228 -0.000280 0.120478 0.193056 0.236953 -0.405002 -0.052939 1 0 0 0 0 0 1 695024
-0.002228 -0.000280 0.120478 0.193179 0.237090 -0.405245 -0.052970 1 0 0 0 0 0 1 696017
-0.002228 -0.000280 0.120478 0.193294 0.237229 -0.405483 -0.053001 1 0 0 0 0 0 1 697010
-0.002228 -0.000280 0.120478 0.193397 0.237373 -0.405719 -0.053033 1 0 0 0 0 0 1 698023
-0.002228 -0.000280 0.120478 0.193521 0.237510 -0.405962 -0.053064 1 0 0 0 0 0 1 699015
-0.002228 -0.000280 0.120478 0.193640 0.237639 -0.406197 -0.053095 1 0 0 0 0 0 1 700023
-0.002228 -0.000280 0.120478 0.193739 0.237791 -0.406435 -0.053126 1 0 0 0 0 0 1 701020
-0.002228 -0.000280 0.120478 0.193863 0.237929 -0.406680 -0.053158 1 0 0 0 0 0 1 702019
-0.002228 -0.000280 0.120478 0.193979 0.238070 -0.406921 -0.053189 1 0 0 0 0 0 1 703024
-0.002228 -0.000280 0.120478 0.194082 0.238213 -0.407155 -0.053220 1 0 0 0 0 0 1 704028
-0.002228 -0.000280 0.120478 0.194205 0.238349 -0.407396 -0.053251 1 0 0 0 0 0 1 705015
-0.002228 -0.000280 0.120478 0.194321 0.238490 -0.407638 -0.053283 1 0 0 0 0 0 1 706024
-0.002228 -0.000280 0.120478 0.194426 0.238621 -0.407864 -0.053314 1 0 0 0 0 0 1 707023
-0.002228 -0.000280 0.120478 0.194547 0.238767 -0.408113 -0.053345 1 0 0 0 0 0 1 708015
-0.002228 -0.000280 0.120478 0.194663 0.238909 -0.408355 -0.053377 1 0 0 0 0 0 1 709025
-0.002228 -0.000280 0.120478 0.194764 0.239051 -0.408586 -0.053408 1 0 0 0 0 0 1 710017
-0.002228 -0.000280 0.120478 0.194889 0.239189 -0.408832 -0.053439 1 0 0 0 0 0 1 711020
-0.002228 -0.000280 0.120478 0.195003 0.239327 -0.409069 -0.053470 1 0 0 0 0 0 1 712008
-0.002228 -0.000280 0.120478 0.195105 0.239469 -0.409301 -0.053501 1 0 0 0 0 0 1 713004
-0.002228 -0.000280 0.120478 0.195236 0.239598 -0.409544 -0.053533 1 0 0 0 0 0 1 714029
-0.002228 -0.000280 0.120478 0.195347 0.239747 -0.409789 -0.053564 1 0 0 0 0 0 1 715024
-0.002228 -0.000280 0.120478 0.195448 0.239890 -0.410020 -0.053595 1 0 0 0 0 0 1 716015
-0.002228 -0.000280 0.120478 0.195573 0.240028 -0.410267 -0.053626 1 0 0 0 0 0 1 717023
-0.002228 -0.000280 0.120478 0.195688 0.240167 -0.410505 -0.053657 1 0 0 0 0 0 1 718015
-0.002228 -0.000280 0.120478 0.195790 0.240310 -0.410739 -0.053689 1 0 0 0 0 0 1 719021
-0.002233 -0.000261 0.120468 0.269572 -0.012437 -0.265438 -0.053720 1 0 0 0 0 0 1 720012
-0.002236 -0.000252 0.120464 0.245548 0.074974 -0.337807 -0.053751 1 0 0 0 0 0 1 721022
-0.002237 -0.000248 0.120463 0.226775 0.139962 -0.375467 -0.053783 1 0 0 0 0 0 1 722017
-0.002238 -0.000246 0.120462 0.216525 0.174579 -0.389982 -0.053814 1 0 0 0 0 0 1 723023
-0.002238 -0.000244 0.120462 0.211260 0.192154 -0.395306 -0.053845 1 0 0 0 0 0 1 724006
-0.002239 -0.000244 0.120462 0.208658 0.201004 -0.397324 -0.053876 1 0 0 0 0 0 1 724999
-0.002239 -0.000244 0.120462 0.207393 0.205488 -0.398175 -0.053907 1 0 0 0 0 0 1 725996
-0.002239 -0.000243 0.120462 0.206813 0.207786 -0.398628 -0.053938 1 0 0 0 0 0 1 726998
-0.002239 -0.000243 0.120462 0.206572 0.209002 -0.398922 -0.053969 1 0 0 0 0 0 1 727995
-0.002239 -0.000243 0.120462 0.206532 0.209671 -0.399187 -0.054001 1 0 0 0 0 0 1 728994
-0.002239 -0.000243 0.120462 0.206562 0.210061 -0.399431 -0.054032 1 0 0 0 0 0 1 730002
-0.002239 -0.000243 0.120462 0.206636 0.210325 -0.399656 -0.054063 1 0 0 0 0 0 1 731000
-0.002239 -0.000243 0.120462 0.206723 0.210516 -0.399894 -0.054094 1 0 0 0 0 0 1 731999
-0.002239 -0.000243 0.120462 0.206850 0.210682 -0.400125 -0.054126 1 0 0 0 0 0 1 733000
-0.002239 -0.000243 0.120462 0.206950 0.210801 -0.400357 -0.054157 1 0 0 0 0 0 1 734000
-0.002239 -0.000243 0.120462 0.207072 0.210942 -0.400587 -0.054188 1 0 0 0 0 0 1 734996
-0.002239 -0.000243 0.120462 0.207192 0.211065 -0.400817 -0.054219 1 0 0 0 0 0 1 735995
-0.002239 -0.000243 0.120462 0.207312 0.211187 -0.401050 -0.054251 1 0 0 0 0 0 1 737000
-0.002239 -0.000243 0.120462 0.207416 0.211323 -0.401281 -0.054282 1 0 0 0 0 0 1 737999
-0.002239 -0.000243 0.120462 0.207550 0.211432 -0.401512 -0.054313 1 0 0 0 0 0 1 739002
-0.002239 -0.000243 0.120462 0.207670 0.211552 -0.401742 -0.054344 1 0 0 0 0 0 1 739996
-0.002239 -0.000243 0.120462 0.207777 0.211676 -0.401966 -0.054376 1 0 0 0 0 0 1 740995
-0.002239 -0.000243 0.120462 0.207904 0.211807 -0.402209 -0.054407 1 0 0 0 0 0 1 741994
-0.002239 -0.000243 0.120462 0.208028 0.211918 -0.402435 -0.054438 1 0 0 0 0 0 1 742994
-0.002239 -0.000243 0.120462 0.208136 0.212042 -0.402661 -0.054470 1 0 0 0 0 0 1 744001
-0.002239 -0.000243 0.120462 0.208263 0.212173 -0.402904 -0.054501 1 0 0 0 0 0 1 745002
-0.002239 -0.000243 0.120462 0.208387 0.212284 -0.403131 -0.054532 1 0 0 0 0 0 1 746005
-0.002239 -0.000243 0.120462 0.208495 0.212408 -0.403355 -0.054563 1 0 0 0 0 0 1 747007
-0.002239 -0.000243 0.120462 0.208625 0.212526 -0.403592 -0.054595 1 0 0 0 0 0 1 748007
-0.002239 -0.000243 0.120462 0.208746 0.212663 -0.403836 -0.054627 1 0 0 0 0 0 1 749035
-0.002239 -0.000243 0.120462 0.208936 0.212858 -0.404208 -0.054679 1 0 0 0 0 0 1 750696
-0.002239 -0.000243 0.120462 0.208985 0.212893 -0.404287 -0.054689 1 0 0 0 0 0 1 751016
-0.002239 -0.000243 0.120462 0.209103 0.213027 -0.404527 -0.054720 1 0 0 0 0 0 1 752023
-0.002244 -0.000225 0.120452 0.282912 -0.039910 -0.258898 -0.054751 1 0 0 0 0 0 1 753017
-0.002247 -0.000216 0.120448 0.258956 0.047275 -0.331280 -0.054783 1 0 0 0 0 0 1 754021
-0.002248 -0.000211 0.120447 0.240247 0.112130 -0.368943 -0.054814 1 0 0 0 0 0 1 755021
-0.002249 -0.000209 0.120446 0.230005 0.146687 -0.383439 -0.054845 1 0 0 0 0 0 1 756014
-0.002230 -0.000212 0.120436 -0.038262 0.225968 -0.251532 -0.054876 1 0 0 0 0 0 1 757022
-0.002221 -0.000214 0.120433 0.050574 0.213759 -0.321406 -0.054908 1 0 0 0 0 0 1 758016
-0.002217 -0.000215 0.120431 0.116588 0.202439 -0.357475 -0.054939 1 0 0 0 0 0 1 759036
-0.002214 -0.000215 0.120431 0.151542 0.196255 -0.371335 -0.054970 1 0 0 0 0 0 1 760017
-0.002213 -0.000216 0.120431 0.169181 0.193166 -0.376419 -0.055002 1 0 0 0 0 0 1 761024
-0.002213 -0.000216 0.120431 0.178030 0.191656 -0.378349 -0.055032 1 0 0 0 0 0 1 762016
-0.002212 -0.000216 0.120431 0.182502 0.190954 -0.379158 -0.055064 1 0 0 0 0 0 1 763024
-0.002212 -0.000216 0.120431 0.184783 0.190651 -0.379581 -0.055095 1 0 0 0 0 0 1 764021
-0.002212 -0.000216 0.120431 0.185974 0.190559 -0.379866 -0.055126 1 0 0 0 0 0 1 765021
-0.002212 -0.000216 0.120431 0.186636 0.190559 -0.380107 -0.055158 1 0 0 0 0 0 1 766023
-0.002212 -0.000216 0.120431 0.186997 0.190617 -0.380330 -0.055189 1 0 0 0 0 0 1 767016
-0.002212 -0.000216 0.120431 0.187253 0.190710 -0.380554 -0.055220 1 0 0 0 0 0 1 768010
-0.002212 -0.000216 0.120431 0.187421 0.190796 -0.380772 -0.055251 1 0 0 0 0 0 1 769022
-0.002212 -0.000216 0.120431 0.187553 0.190895 -0.380978 -0.055282 1 0 0 0 0 0 1 770013
-0.002212 -0.000216 0.120431 0.187680 0.191009 -0.381193 -0.055314 1 0 0 0 0 0 1 771015
-0.002212 -0.000216 0.120431 0.187801 0.191115 -0.381415 -0.055345 1 0 0 0 0 0 1 772021
-0.002212 -0.000216 0.120431 0.187907 0.191222 -0.381630 -0.055376 1 0 0 0 0 0 1 773014
-0.002212 -0.000216 0.120431 0.188014 0.191331 -0.381847 -0.055408 1 0 0 0 0 0 1 774023
-0.002212 -0.000216 0.120431 0.188120 0.191439 -0.382062 -0.055439 1 0 0 0 0 0 1 775021
-0.002212 -0.000216 0.120431 0.188225 0.191547 -0.382277 -0.055470 1 0 0 0 0 0 1 776018
-0.002212 -0.000216 0.120431 0.188335 0.191644 -0.382486 -0.055501 1 0 0 0 0 0 1 777021
-0.002212 -0.000216 0.120431 0.188437 0.191761 -0.382706 -0.055532 1 0 0 0 0 0 1 778014
-0.002212 -0.000216 0.120431 0.188544 0.191871 -0.382923 -0.055564 1 0 0 0 0 0 1 779020
-0.002212 -0.000216 0.120431 0.188650 0.191979 -0.383139 -0.055595 1 0 0 0 0 0 1 780021
-0.002212 -0.000216 0.120431 0.188758 0.192075 -0.383346 -0.055626 1 0 0 0 0 0 1 781013
-0.002212 -0.000216 0.120431 0.188854 0.192185 -0.383576 -0.055658 1 0 0 0 0 0 1 782021
-0.002212 -0.000216 0.120431 0.188966 0.192301 -0.383785 -0.055689 1 0 0 0 0 0 1 783014
-0.002212 -0.000216 0.120431 0.189076 0.192399 -0.383994 -0.055720 1 0 0 0 0 0 1 784020
-0.002212 -0.000216 0.120431 0.189179 0.192516 -0.384214 -0.055751 1 0 0 0 0 0 1 785014
-0.002212 -0.000216 0.120431 0.189283 0.192624 -0.384428 -0.055782 1 0 0 0 0 0 1 786005
-0.002212 -0.000216 0.120431 0.189392 0.192720 -0.384635 -0.055813 1 0 0 0 0 0 1 786999
-0.002212 -0.000216 0.120431 0.189497 0.192840 -0.384861 -0.055845 1 0 0 0 0 0 1 788018
-0.002212 -0.000216 0.120431 0.189602 0.192949 -0.385076 -0.055876 1 0 0 0 0 0 1 789014
-0.002212 -0.000216 0.120431 0.189709 0.193058 -0.385293 -0.055908 1 0 0 0 0 0 1 790021
-0.002212 -0.000216 0.120431 0.189830 0.193151 -0.385506 -0.055939 1 0 0 0 0 0 1 791013
-0.002212 -0.000216 0.120431 0.189923 0.193272 -0.385723 -0.055970 1 0 0 0 0 0 1 792017
-0.002212 -0.000216 0.120431 0.190028 0.193382 -0.385939 -0.056001 1 0 0 0 0 0 1 793022
-0.002212 -0.000216 0.120431 0.190137 0.193478 -0.386148 -0.056033 1 0 0 0 0 0 1 794021
-0.002212 -0.000216 0.120431 0.190239 0.193595 -0.386367 -0.056064 1 0 0 0 0 0 1 795013
-0.002212 -0.000216 0.120431 0.190346 0.193705 -0.386585 -0.056095 1 0 0 0 0 0 1 796020
-0.002212 -0.000216 0.120431 0.190451 0.193813 -0.386799 -0.056126 1 0 0 0 0 0 1 797013
-0.002212 -0.000216 0.120431 0.190559 0.193908 -0.387005 -0.056157 1 0 0 0 0 0 1 798001
-0.002212 -0.000216 0.120431 0.190662 0.194026 -0.387226 -0.056188 1 0 0 0 0 0 1 799002
-0.002212 -0.000216 0.120431 0.190767 0.194135 -0.387442 -0.056219 1 0 0 0 0 0 1 800000
-0.002212 -0.000216 0.120431 0.190877 0.194231 -0.387651 -0.056251 1 0 0 0 0 0 1 801001
-0.002212 -0.000216 0.120431 0.190992 0.194346 -0.387877 -0.056282 1 0 0 0 0 0 1 801997
-0.002212 -0.000216 0.120431 0.191087 0.194458 -0.388088 -0.056313 1 0 0 0 0 0 1 802998
-0.002212 -0.000216 0.120431 0.191195 0.194554 -0.388296 -0.056344 1 0 0 0 0 0 1 803998
-0.002212 -0.000216 0.120431 0.191298 0.194673 -0.388517 -0.056376 1 0 0 0 0 0 1 804997
-0.002212 -0.000216 0.120431 0.191404 0.194782 -0.388734 -0.056407 1 0 0 0 0 0 1 805998
-0.002212 -0.000216 0.120431 0.191510 0.194890 -0.388949 -0.056438 1 0 0 0 0 0 1 806997
-0.002212 -0.000216 0.120431 0.191619 0.194986 -0.389158 -0.056469 1 0 0 0 0 0 1 807998
-0.002212 -0.000216 0.120431 0.191721 0.195104 -0.389378 -0.056501 1 0 0 0 0 0 1 808993
-0.002212 -0.000216 0.120431 0.191827 0.195213 -0.389594 -0.056532 1 0 0 0 0 0 1 809992
-0.002212 -0.000216 0.120431 0.191936 0.195309 -0.389802 -0.056563 1 0 0 0 0 0 1 810992
-0.002212 -0.000216 0.120431 0.192039 0.195427 -0.390023 -0.056594 1 0 0 0 0 0 1 811991
-0.002212 -0.000216 0.120431 0.192157 0.195534 -0.390246 -0.056626 1 0 0 0 0 0 1 812992
-0.002212 -0.000216 0.120431 0.192256 0.195633 -0.390449 -0.056657 1 0 0 0 0 0 1 813992
-0.002212 -0.000216 0.120431 0.192359 0.195752 -0.390671 -0.056688 1 0 0 0 0 0 1 814997
-0.002212 -0.000216 0.120431 0.192464 0.195861 -0.390887 -0.056719 1 0 0 0 0 0 1 815996
-0.002212 -0.000216 0.120431 0.192570 0.195969 -0.391102 -0.056751 1 0 0 0 0 0 1 816996
-0.002212 -0.000216 0.120431 0.192679 0.196065 -0.391311 -0.056782 1 0 0 0 0 0 1 817996
-0.002212 -0.000216 0.120431 0.192793 0.196194 -0.391554 -0.056816 1 0 0 0 0 0 1 819097
-0.002212 -0.000216 0.120431 0.192909 0.196314 -0.391791 -0.056851 1 0 0 0 0 0 1 820197
-0.002212 -0.000216 0.120431 0.192998 0.196390 -0.391958 -0.056876 1 0 0 0 0 0 1 821002
-0.002212 -0.000216 0.120431 0.193101 0.196508 -0.392180 -0.056907 1 0 0 0 0 0 1 822004
-0.002212 -0.000216 0.120431 0.193216 0.196626 -0.392414 -0.056941 1 0 0 0 0 0 1 823087
-0.002212 -0.000216 0.120431 0.193315 0.196727 -0.392615 -0.056970 1 0 0 0 0 0 1 824021
-0.002217 -0.000198 0.120420 0.267313 -0.056757 -0.246535 -0.057001 1 0 0 0 0 0 1 825013
-0.002220 -0.000188 0.120417 0.243418 0.030040 -0.318803 -0.057032 1 0 0 0 0 0 1 826013
-0.002222 -0.000184 0.120415 0.224740 0.094675 -0.356430 -0.057064 1 0 0 0 0 0 1 827013
-0.002222 -0.000182 0.120415 0.214525 0.129118 -0.370894 -0.057095 1 0 0 0 0 0 1 828019
-0.002223 -0.000181 0.120415 0.209276 0.146589 -0.376200 -0.057126 1 0 0 0 0 0 1 829010
-0.002223 -0.000180 0.120415 0.206677 0.155384 -0.378188 -0.057158 1 0 0 0 0 0 1 830023
-0.002223 -0.000180 0.120415 0.205422 0.159817 -0.379023 -0.057189 1 0 0 0 0 0 1 831020
-0.002223 -0.000180 0.120415 0.204825 0.162076 -0.379446 -0.057220 1 0 0 0 0 0 1 832012
-0.002223 -0.000179 0.120415 0.204607 0.163254 -0.379740 -0.057253 1 0 0 0 0 0 1 833061
-0.002223 -0.000179 0.120415 0.204535 0.163892 -0.379964 -0.057283 1 0 0 0 0 0 1 834028
-0.002223 -0.000179 0.120415 0.204552 0.164247 -0.380179 -0.057314 1 0 0 0 0 0 1 835015
-0.002223 -0.000179 0.120415 0.204631 0.164476 -0.380389 -0.057345 1 0 0 0 0 0 1 836023
-0.002223 -0.000179 0.120415 0.204719 0.164641 -0.380616 -0.057378 1 0 0 0 0 0 1 837084
-0.002223 -0.000179 0.120415 0.204813 0.164751 -0.380804 -0.057407 1 0 0 0 0 0 1 838015
-0.002223 -0.000179 0.120415 0.204917 0.164865 -0.381003 -0.057439 1 0 0 0 0 0 1 839013
-0.002223 -0.000179 0.120415 0.205024 0.164968 -0.381216 -0.057470 1 0 0 0 0 0 1 840013
-0.002223 -0.000179 0.120415 0.205136 0.165060 -0.381426 -0.057501 1 0 0 0 0 0 1 841021
-0.002223 -0.000179 0.120415 0.205246 0.165149 -0.381631 -0.057532 1 0 0 0 0 0 1 842012
-0.002223 -0.000179 0.120415 0.205359 0.165239 -0.381840 -0.057564 1 0 0 0 0 0 1 843021
-0.002223 -0.000179 0.120415 0.205482 0.165326 -0.382053 -0.057595 1 0 0 0 0 0 1 844019
-0.002223 -0.000179 0.120415 0.205583 0.165417 -0.382254 -0.057626 1 0 0 0 0 0 1 845011
-0.002223 -0.000179 0.120415 0.205694 0.165508 -0.382462 -0.057658 1 0 0 0 0 0 1 846019
-0.002223 -0.000179 0.120415 0.205804 0.165597 -0.382668 -0.057689 1 0 0 0 0 0 1 847012
-0.002223 -0.000179 0.120415 0.205917 0.165687 -0.382877 -0.057720 1 0 0 0 0 0 1 848021
-0.002223 -0.000179 0.120415 0.206028 0.165776 -0.383083 -0.057751 1 0 0 0 0 0 1 849018
-0.002223 -0.000179 0.120415 0.206136 0.165878 -0.383298 -0.057783 1 0 0 0 0 0 1 850021
-0.002223 -0.000179 0.120415 0.206250 0.165957 -0.383497 -0.057814 1 0 0 0 0 0 1 851011
-0.002223 -0.000179 0.120415 0.206362 0.166047 -0.383706 -0.057845 1 0 0 0 0 0 1 852021
-0.002223 -0.000179 0.120415 0.206474 0.166136 -0.383913 -0.057876 1 0 0 0 0 0 1 853019
-0.002223 -0.000179 0.120415 0.206577 0.166217 -0.384127 -0.057908 1 0 0 0 0 0 1 854019
-0.002223 -0.000179 0.120415 0.206694 0.166313 -0.384326 -0.057939 1 0 0 0 0 0 1 855011
-0.002223 -0.000179 0.120415 0.206820 0.166401 -0.384541 -0.057970 1 0 0 0 0 0 1 856018
-0.002223 -0.000179 0.120415 0.206922 0.166494 -0.384744 -0.058002 1 0 0 0 0 0 1 857026
-0.002223 -0.000179 0.120415 0.207031 0.166583 -0.384948 -0.058032 1 0 0 0 0 0 1 858012
-0.002223 -0.000179 0.120415 0.207139 0.166685 -0.385163 -0.058064 1 0 0 0 0 0 1 859019
-0.002223 -0.000179 0.120415 0.207252 0.166763 -0.385361 -0.058095 1 0 0 0 0 0 1 860002
-0.002223 -0.000179 0.120415 0.207363 0.166851 -0.385568 -0.058126 1 0 0 0 0 0 1 861001
-0.002223 -0.000179 0.120415 0.207477 0.166943 -0.385779 -0.058158 1 0 0 0 0 0 1 862022
-0.002223 -0.000179 0.120415 0.207587 0.167032 -0.385984 -0.058189 1 0 0 0 0 0 1 863012
-0.002223 -0.000179 0.120415 0.207698 0.167121 -0.386190 -0.058220 1 0 0 0 0 0 1 864006
-0.002223 -0.000179 0.120415 0.207811 0.167211 -0.386400 -0.058251 1 0 0 0 0 0 1 865018
-0.002223 -0.000179 0.120415 0.207919 0.167313 -0.386613 -0.058282 1 0 0 0 0 0 1 866015
-0.002223 -0.000179 0.120415 0.208033 0.167393 -0.386816 -0.058314 1 0 0 0 0 0 1 867019
-0.002223 -0.000179 0.120415 0.208157 0.167478 -0.387027 -0.058345 1 0 0 0 0 0 1 868011
-0.002223 -0.000179 0.120415 0.208257 0.167569 -0.387228 -0.058376 1 0 0 0 0 0 1 869006
-0.002223 -0.000179 0.120415 0.208369 0.167660 -0.387437 -0.058408 1 0 0 0 0 0 1 870018
-0.002223 -0.000179 0.120415 0.208480 0.167750 -0.387644 -0.058439 1 0 0 0 0 0 1 871018
-0.002223 -0.000179 0.120415 0.208590 0.167838 -0.387847 -0.058469 1 0 0 0 0 0 1 871999
-0.002223 -0.000179 0.120415 0.208701 0.167927 -0.388054 -0.058501 1 0 0 0 0 0 1 872995
-0.002223 -0.000179 0.120415 0.208808 0.168028 -0.388267 -0.058532 1 0 0 0 0 0 1 873992
-0.002223 -0.000179 0.120415 0.208923 0.168108 -0.388469 -0.058563 1 0 0 0 0 0 1 874994
-0.002223 -0.000179 0.120415 0.209035 0.168197 -0.388676 -0.058594 1 0 0 0 0 0 1 875994
-0.002223 -0.000179 0.120415 0.209146 0.168286 -0.388882 -0.058625 1 0 0 0 0 0 1 876991
-0.002223 -0.000179 0.120415 0.209258 0.168376 -0.389090 -0.058657 1 0 0 0 0 0 1 877996
-0.002223 -0.000179 0.120415 0.209381 0.168463 -0.389304 -0.058688 1 0 0 0 0 0 1 878995
-0.002223 -0.000179 0.120415 0.209483 0.168555 -0.389505 -0.058719 1 0 0 0 0 0 1 879995
-0.002223 -0.000179 0.120415 0.209593 0.168644 -0.389712 -0.058751 1 0 0 0 0 0 1 880995
-0.002223 -0.000179 0.120415 0.209701 0.168746 -0.389927 -0.058782 1 0 0 0 0 0 1 881997
-0.002223 -0.000179 0.120415 0.209815 0.168825 -0.390127 -0.058813 1 0 0 0 0 0 1 882991
-0.002223 -0.000179 0.120415 0.209926 0.168914 -0.390333 -0.058844 1 0 0 0 0 0 1 883990
-0.002223 -0.000179 0.120415 0.210038 0.169003 -0.390540 -0.058875 1 0 0 0 0 0 1 884990
-0.002223 -0.000179 0.120415 0.210149 0.169093 -0.390747 -0.058907 1 0 0 0 0 0 1 885990
-0.002223 -0.000179 0.120415 0.210261 0.169183 -0.390955 -0.058938 1 0 0 0 0 0 1 886991
-0.002223 -0.000179 0.120415 0.210372 0.169272 -0.391162 -0.058969 1 0 0 0 0 0 1 887990
-0.002223 -0.000179 0.120415 0.210480 0.169374 -0.391376 -0.059000 1 0 0 0 0 0 1 888991
-0.002223 -0.000179 0.120415 0.210595 0.169453 -0.391577 -0.059032 1 0 0 0 0 0 1 889990
-0.002223 -0.000179 0.120415 0.210719 0.169539 -0.391790 -0.059063 1 0 0 0 0 0 1 890990
-0.002223 -0.000179 0.120415 0.210820 0.169631 -0.391992 -0.059094 1 0 0 0 0 0 1 891991
-0.002223 -0.000179 0.120415 0.210952 0.169739 -0.392240 -0.059132 1 0 0 0 0 0 1 893189
-0.002228 -0.000161 0.120404 0.285057 -0.084257 -0.245623 -0.059157 1 0 0 0 0 0 1 894004
-0.002231 -0.000152 0.120400 0.261308 0.002135 -0.317827 -0.059188 1 0 0 0 0 0 1 895003
-0.002232 -0.000148 0.120399 0.242686 0.066562 -0.355432 -0.059219 1 0 0 0 0 0 1 896000
-0.002233 -0.000145 0.120399 0.232505 0.100891 -0.369890 -0.059251 1 0 0 0 0 0 1 897001
-0.002233 -0.000144 0.120399 0.227292 0.118297 -0.375183 -0.059283 1 0 0 0 0 0 1 898018
-0.002234 -0.000144 0.120398 0.224752 0.127074 -0.377264 -0.059329 1 0 0 0 0 0 1 899491
-0.002234 -0.000143 0.120398 0.223431 0.131468 -0.377985 -0.059345 1 0 0 0 0 0 1 900011
-0.002234 -0.000143 0.120398 0.222852 0.133704 -0.378409 -0.059376 1 0 0 0 0 0 1 901017
-0.002234 -0.000143 0.120398 0.222638 0.134846 -0.378678 -0.059407 1 0 0 0 0 0 1 902010
-0.002234 -0.000143 0.120398 0.222577 0.135465 -0.378900 -0.059439 1 0 0 0 0 0 1 903011
-0.002234 -0.000143 0.120398 0.222598 0.135814 -0.379117 -0.059470 1 0 0 0 0 0 1 904015
-0.002234 -0.000143 0.120398 0.222669 0.136029 -0.379313 -0.059501 1 0 0 0 0 0 1 905018
-0.002234 -0.000143 0.120398 0.222769 0.136155 -0.379517 -0.059532 1 0 0 0 0 0 1 906010
-0.002234 -0.000143 0.120398 0.222874 0.136264 -0.379717 -0.059564 1 0 0 0 0 0 1 907010
-0.002234 -0.000143 0.120398 0.222999 0.136346 -0.379910 -0.059595 1 0 0 0 0 0 1 908016
-0.002234 -0.000143 0.120398 0.223103 0.136433 -0.380110 -0.059626 1 0 0 0 0 0 1 909019
-0.002234 -0.000143 0.120398 0.223214 0.136517 -0.380314 -0.059657 1 0 0 0 0 0 1 910012
-0.002234 -0.000143 0.120398 0.223334 0.136578 -0.380507 -0.059689 1 0 0 0 0 0 1 911013
-0.002234 -0.000143 0.120398 0.223460 0.136657 -0.380720 -0.059720 1 0 0 0 0 0 1 912017
-0.002234 -0.000143 0.120398 0.223585 0.136730 -0.380933 -0.059755 1 0 0 0 0 0 1 913143
-0.002234 -0.000143 0.120398 0.223683 0.136803 -0.381112 -0.059783 1 0 0 0 0 0 1 914016
-0.002234 -0.000143 0.120398 0.223803 0.136865 -0.381307 -0.059814 1 0 0 0 0 0 1 915025
-0.002234 -0.000143 0.120398 0.223917 0.136947 -0.381512 -0.059845 1 0 0 0 0 0 1 916024
-0.002234 -0.000143 0.120398 0.224037 0.137008 -0.381705 -0.059877 1 0 0 0 0 0 1 917025
-0.002234 -0.000143 0.120398 0.224151 0.137089 -0.381910 -0.059908 1 0 0 0 0 0 1 918022
-0.002239 -0.000125 0.120388 0.298301 -0.116999 -0.235064 -0.059939 1 0 0 0 0 0 1 919025
-0.002242 -0.000116 0.120384 0.274635 -0.030810 -0.307309 -0.059974 1 0 0 0 0 0 1 920150
-0.002243 -0.000111 0.120383 0.256048 0.033504 -0.344907 -0.060005 1 0 0 0 0 0 1 921149
-0.002244 -0.000109 0.120383 0.245880 0.067793 -0.359362 -0.060037 1 0 0 0 0 0 1 922150
-0.002225 -0.000112 0.120372 -0.023831 0.147334 -0.226628 -0.060064 1 0 0 0 0 0 1 923013
-0.002216 -0.000114 0.120369 0.064210 0.135139 -0.296188 -0.060099 1 0 0 0 0 0 1 924148
-0.002212 -0.000115 0.120368 0.129813 0.123813 -0.332112 -0.060130 1 0 0 0 0 0 1 925149
-0.002209 -0.000115 0.120367 0.164563 0.117631 -0.345873 -0.060157 1 0 0 0 0 0 1 926015
-0.002208 -0.000115 0.120367 0.182091 0.114503 -0.350914 -0.060189 1 0 0 0 0 0 1 927011
-0.002208 -0.000115 0.120367 0.190897 0.112962 -0.352804 -0.060220 1 0 0 0 0 0 1 928018
-0.002207 -0.000116 0.120367 0.195342 0.112224 -0.353593 -0.060255 1 0 0 0 0 0 1 929140
-0.002207 -0.000116 0.120367 0.197620 0.111872 -0.353989 -0.060286 1 0 0 0 0 0 1 930141
-0.002207 -0.000116 0.120367 0.198786 0.111735 -0.354226 -0.060314 1 0 0 0 0 0 1 931008
-0.002207 -0.000116 0.120367 0.199432 0.111700 -0.354447 -0.060349 1 0 0 0 0 0 1 932141
-0.002207 -0.000116 0.120367 0.199803 0.111687 -0.354625 -0.060377 1 0 0 0 0 0 1 933036
-0.002207 -0.000116 0.120367 0.200043 0.111730 -0.354806 -0.060407 1 0 0 0 0 0 1 934000
-0.002207 -0.000116 0.120367 0.200220 0.111773 -0.355015 -0.060443 1 0 0 0 0 0 1 935142
-0.002207 -0.000116 0.120367 0.200361 0.111832 -0.355207 -0.060475 1 0 0 0 0 0 1 936160
-0.002207 -0.000116 0.120367 0.200465 0.111881 -0.355355 -0.060502 1 0 0 0 0 0 1 937036
-0.002207 -0.000116 0.120367 0.200585 0.111934 -0.355572 -0.060537 1 0 0 0 0 0 1 938155
-0.002207 -0.000116 0.120367 0.200709 0.111996 -0.355757 -0.060568 1 0 0 0 0 0 1 939158
-0.002212 -0.000097 0.120357 0.274877 -0.142166 -0.208705 -0.060599 1 0 0 0 0 0 1 940147
-0.002215 -0.000088 0.120353 0.251209 -0.056146 -0.280917 -0.060630 1 0 0 0 0 0 1 941149
-0.002217 -0.000084 0.120352 0.232624 0.008085 -0.318515 -0.060662 1 0 0 0 0 0 1 942156
-0.002217 -0.000081 0.120351 0.222454 0.042310 -0.332949 -0.060692 1 0 0 0 0 0 1 943134
-0.002218 -0.000080 0.120351 0.217247 0.059632 -0.338219 -0.060724 1 0 0 0 0 0 1 944140
-0.002218 -0.000080 0.120351 0.214646 0.068334 -0.340172 -0.060755 1 0 0 0 0 0 1 945133
-0.002218 -0.000079 0.120351 0.213381 0.072697 -0.340971 -0.060786 1 0 0 0 0 0 1 946119
-0.002218 -0.000079 0.120351 0.212809 0.074922 -0.341364 -0.060817 1 0 0 0 0 0 1 947116
-0.002218 -0.000079 0.120351 0.212571 0.076027 -0.341611 -0.060848 1 0 0 0 0 0 1 948115
-0.002218 -0.000079 0.120351 0.212512 0.076610 -0.341815 -0.060879 1 0 0 0 0 0 1 949113
-0.002218 -0.000079 0.120351 0.212500 0.076924 -0.341980 -0.060907 1 0 0 0 0 0 1 949987
-0.002218 -0.000079 0.120351 0.212578 0.077092 -0.342151 -0.060938 1 0 0 0 0 0 1 950988
-0.002218 -0.000079 0.120351 0.212670 0.077204 -0.342355 -0.060973 1 0 0 0 0 0 1 952113
-0.002218 -0.000079 0.120351 0.212779 0.077280 -0.342539 -0.061004 1 0 0 0 0 0 1 953117
-0.002218 -0.000079 0.120351 0.212862 0.077319 -0.342686 -0.061032 1 0 0 0 0 0 1 953988
-0.002218 -0.000079 0.120351 0.212975 0.077378 -0.342861 -0.061063 1 0 0 0 0 0 1 954988
-0.002218 -0.000079 0.120351 0.213086 0.077427 -0.343052 -0.061098 1 0 0 0 0 0 1 956113
-0.002218 -0.000079 0.120351 0.213202 0.077476 -0.343240 -0.061129 1 0 0 0 0 0 1 957113
-0.002218 -0.000079 0.120351 0.213308 0.077510 -0.343410 -0.061162 1 0 0 0 0 0 1 958152
-0.002218 -0.000079 0.120351 0.213426 0.077545 -0.343587 -0.061192 1 0 0 0 0 0 1 959133
-0.002218 -0.000079 0.120351 0.213519 0.077598 -0.343762 -0.061223 1 0 0 0 0 0 1 960121
-0.002218 -0.000079 0.120351 0.213631 0.077620 -0.343918 -0.061251 1 0 0 0 0 0 1 961014
-0.002218 -0.000079 0.120351 0.213725 0.077673 -0.344093 -0.061282 1 0 0 0 0 0 1 962007
-0.002218 -0.000079 0.120351 0.213846 0.077699 -0.344265 -0.061313 1 0 0 0 0 0 1 962994
-0.002218 -0.000079 0.120351 0.213958 0.077745 -0.344456 -0.061348 1 0 0 0 0 0 1 964117
-0.002218 -0.000079 0.120351 0.214064 0.077789 -0.344626 -0.061376 1 0 0 0 0 0 1 965016
-0.002218 -0.000079 0.120351 0.214177 0.077825 -0.344809 -0.061411 1 0 0 0 0 0 1 966128
-0.002218 -0.000079 0.120351 0.214301 0.077876 -0.345008 -0.061444 1 0 0 0 0 0 1 967193
-0.002218 -0.000079 0.120351 0.214403 0.077908 -0.345173 -0.061476 1 0 0 0 0 0 1 968198
-0.002218 -0.000079 0.120351 0.214514 0.077940 -0.345340 -0.061505 1 0 0 0 0 0 1 969121
-0.002218 -0.000079 0.120351 0.214625 0.077992 -0.345528 -0.061537 1 0 0 0 0 0 1 970154
-0.002218 -0.000079 0.120351 0.214724 0.078024 -0.345689 -0.061568 1 0 0 0 0 0 1 971142
-0.002218 -0.000079 0.120351 0.214842 0.078072 -0.345879 -0.061599 1 0 0 0 0 0 1 972153
-0.002218 -0.000079 0.120351 0.214942 0.078104 -0.346041 -0.061630 1 0 0 0 0 0 1 973147
-0.002218 -0.000079 0.120351 0.215060 0.078138 -0.346217 -0.061661 1 0 0 0 0 0 1 974122
-0.002218 -0.000079 0.120351 0.215157 0.078193 -0.346397 -0.061693 1 0 0 0 0 0 1 975142
-0.002218 -0.000079 0.120351 0.215279 0.078219 -0.346572 -0.061724 1 0 0 0 0 0 1 976139
-0.002218 -0.000079 0.120351 0.215375 0.078272 -0.346749 -0.061755 1 0 0 0 0 0 1 977148
-0.002218 -0.000079 0.120351 0.215497 0.078298 -0.346922 -0.061786 1 0 0 0 0 0 1 978132
-0.002218 -0.000079 0.120351 0.215596 0.078340 -0.347092 -0.061818 1 0 0 0 0 0 1 979140
-0.002218 -0.000079 0.120351 0.215712 0.078388 -0.347279 -0.061849 1 0 0 0 0 0 1 980135
-0.002218 -0.000079 0.120351 0.215812 0.078419 -0.347440 -0.061880 1 0 0 0 0 0 1 981122
-0.002218 -0.000079 0.120351 0.215930 0.078467 -0.347630 -0.061911 1 0 0 0 0 0 1 982136
-0.002218 -0.000079 0.120351 0.216032 0.078500 -0.347796 -0.061943 1 0 0 0 0 0 1 983145
-0.002218 -0.000079 0.120351 0.216151 0.078535 -0.347974 -0.061974 1 0 0 0 0 0 1 984134
-0.002218 -0.000079 0.120351 0.216245 0.078588 -0.348149 -0.062005 1 0 0 0 0 0 1 985126
-0.002218 -0.000079 0.120351 0.216369 0.078615 -0.348326 -0.062036 1 0 0 0 0 0 1 986136
-0.002218 -0.000079 0.120351 0.216469 0.078657 -0.348497 -0.062068 1 0 0 0 0 0 1 987149
-0.002218 -0.000079 0.120351 0.216585 0.078705 -0.348685 -0.062099 1 0 0 0 0 0 1 988149
-0.002218 -0.000079 0.120351 0.216685 0.078736 -0.348846 -0.062130 1 0 0 0 0 0 1 989132
-0.002218 -0.000079 0.120351 0.216802 0.078784 -0.349034 -0.062161 1 0 0 0 0 0 1 990139
-0.002218 -0.000079 0.120351 0.216903 0.078816 -0.349197 -0.062192 1 0 0 0 0 0 1 991135
-0.002218 -0.000079 0.120351 0.217020 0.078864 -0.349386 -0.062224 1 0 0 0 0 0 1 992142
-0.002218 -0.000079 0.120351 0.217121 0.078895 -0.349548 -0.062255 1 0 0 0 0 0 1 993134
-0.002218 -0.000079 0.120351 0.217240 0.078931 -0.349726 -0.062286 1 0 0 0 0 0 1 994121
-0.002218 -0.000079 0.120351 0.217336 0.078985 -0.349905 -0.062318 1 0 0 0 0 0 1 995137
-0.002218 -0.000079 0.120351 0.217457 0.079011 -0.350077 -0.062348 1 0 0 0 0 0 1 996115
-0.002218 -0.000079 0.120351 0.217558 0.079053 -0.350250 -0.062380 1 0 0 0 0 0 1 997141
-0.002218 -0.000079 0.120351 0.217674 0.079101 -0.350437 -0.062411 1 0 0 0 0 0 1 998136
-0.002218 -0.000079 0.120351 0.217775 0.079133 -0.350601 -0.062443 1 0 0 0 0 0 1 999136
-0.002218 -0.000079 0.120351 0.217892 0.079180 -0.350788 -0.062474 1 0 0 0 0 0 2 134
-0.002218 -0.000079 0.120351 0.217975 0.079206 -0.350924 -0.062500 1 0 0 0 0 0 2 1120
-0.002218 -0.000079 0.120351 0.217983 0.079214 -0.350936 -0.062500 1 0 0 0 0 0 2 2134
-0.002218 -0.000079 0.120351 0.217975 0.079206 -0.350924 -0.062500 1 0 0 0 0 0 2 3139
-0.002218 -0.000079 0.120351 0.217987 0.079202 -0.350929 -0.062500 1 0 0 0 0 0 2 4134
-0.002218 -0.000079 0.120351 0.217972 0.079216 -0.350930 -0.062500 1 0 0 0 0 0 2 5142
-0.002218 -0.000079 0.120351 0.217986 0.079203 -0.350930 -0.062500 1 0 0 0 0 0 2 6138
-0.002218 -0.000079 0.120351 0.217976 0.079205 -0.350923 -0.062500 1 0 0 0 0 0 2 7124
-0.002218 -0.000079 0.120351 0.217975 0.079205 -0.350943 -0.062500 1 0 0 0 0 0 2 8139
-0.002218 -0.000079 0.120351 0.217974 0.079204 -0.350925 -0.062500 1 0 0 0 0 0 2 9144
-0.002218 -0.000079 0.120351 0.217983 0.079213 -0.350936 -0.062500 1 0 0 0 0 0 2 10149
-0.002218 -0.000079 0.120351 0.217975 0.079205 -0.350924 -0.062500 1 0 0 0 0 0 2 11140
-0.002218 -0.000079 0.120351 0.217986 0.079201 -0.350929 -0.062500 1 0 0 0 0 0 2 12131
-0.002218 -0.000079 0.120351 0.217972 0.079216 -0.350930 -0.062500 1 0 0 0 0 0 2 13142
-0.002218 -0.000079 0.120351 0.217986 0.079203 -0.350930 -0.062500 1 0 0 0 0 0 2 14139
-0.002218 -0.000079 0.120351 0.217972 0.079216 -0.350930 -0.062500 1 0 0 0 0 0 2 15132
-0.002218 -0.000079 0.120351 0.217986 0.079203 -0.350930 -0.062500 1 0 0 0 0 0 2 16139
-0.002218 -0.000079 0.120351 0.217975 0.079204 -0.350924 -0.062500 1 0 0 0 0 0 2 17138
-0.002218 -0.000079 0.120351 0.217983 0.079213 -0.350936 -0.062500 1 0 0 0 0 0 2 18132
-0.002218 -0.000079 0.120351 0.217975 0.079205 -0.350924 -0.062500 1 0 0 0 0 0 2 20495
-0.002218 -0.000079 0.120351 0.217983 0.079213 -0.350936 -0.062500 1 0 0 0 0 0 2 21132
-0.002218 -0.000079 0.120351 0.217975 0.079205 -0.350924 -0.062500 1 0 0 0 0 0 2 22119
-0.002218 -0.000079 0.120351 0.217986 0.079202 -0.350929 -0.062500 1 0 0 0 0 0 2 23116
-0.002218 -0.000079 0.120351 0.217984 0.079213 -0.350937 -0.062500 1 0 0 0 0 0 2 24115
-0.002218 -0.000079 0.120351 0.217975 0.079205 -0.350924 -0.062500 1 0 0 0 0 0 2 25109
-0.002199 -0.000084 0.120341 -0.047127 0.141579 -0.212471 -0.062500 1 0 0 0 0 0 2 26110
-0.002190 -0.000086 0.120338 0.043083 0.120718 -0.279939 -0.062500 1 0 0 0 0 0 2 27112
-0.002185 -0.000087 0.120336 0.109747 0.105036 -0.315041 -0.062500 1 0 0 0 0 0 2 28125
-0.002183 -0.000088 0.120336 0.144977 0.096661 -0.328415 -0.062500 1 0 0 0 0 0 2 29117
-0.002182 -0.000088 0.120336 0.162713 0.092409 -0.333181 -0.062500 1 0 0 0 0 0 2 30109
-0.002186 -0.000070 0.120325 0.245778 -0.164362 -0.187244 -0.062500 1 0 0 0 0 0 2 31111
-0.002189 -0.000061 0.120322 0.226488 -0.079798 -0.259787 -0.062500 1 0 0 0 0 0 2 32114
-0.002190 -0.000056 0.120320 0.210035 -0.016317 -0.297389 -0.062500 1 0 0 0 0 0 2 33115
-0.002191 -0.000054 0.120320 0.200903 0.017516 -0.311717 -0.062500 1 0 0 0 0 0 2 34115
-0.002191 -0.000053 0.120320 0.196145 0.034637 -0.316822 -0.062500 1 0 0 0 0 0 2 35135
-0.002191 -0.000052 0.120320 0.193715 0.043206 -0.318623 -0.062500 1 0 0 0 0 0 2 36118
-0.002191 -0.000052 0.120320 0.192476 0.047499 -0.319242 -0.062500 1 0 0 0 0 0 2 37116
-0.002191 -0.000052 0.120320 0.191866 0.049654 -0.319464 -0.062500 1 0 0 0 0 0 2 38115
-0.002191 -0.000052 0.120320 0.191543 0.050721 -0.319536 -0.062500 1 0 0 0 0 0 2 39180
-0.002191 -0.000052 0.120320 0.191392 0.051250 -0.319566 -0.062500 1 0 0 0 0 0 2 40249
-0.002191 -0.000052 0.120320 0.191321 0.051519 -0.319576 -0.062500 1 0 0 0 0 0 2 41116
-0.002191 -0.000052 0.120320 0.191278 0.051661 -0.319572 -0.062500 1 0 0 0 0 0 2 42236
-0.002191 -0.000052 0.120320 0.191262 0.051715 -0.319578 -0.062500 1 0 0 0 0 0 2 43149
-0.002191 -0.000052 0.120320 0.191251 0.051752 -0.319579 -0.062500 1 0 0 0 0 0 2 44141
-0.002191 -0.000052 0.120320 0.191243 0.051777 -0.319572 -0.062500 1 0 0 0 0 0 2 45140
-0.002191 -0.000052 0.120320 0.191234 0.051770 -0.319579 -0.062500 1 0 0 0 0 0 2 46134
-0.002191 -0.000052 0.120320 0.191238 0.051789 -0.319579 -0.062500 1 0 0 0 0 0 2 47121
-0.002191 -0.000052 0.120320 0.191238 0.051791 -0.319579 -0.062500 1 0 0 0 0 0 2 48138
-0.002191 -0.000052 0.120320 0.191238 0.051791 -0.319579 -0.062500 1 0 0 0 0 0 2 49129
-0.002191 -0.000052 0.120320 0.191242 0.051780 -0.319573 -0.062500 1 0 0 0 0 0 2 50131
-0.002191 -0.000052 0.120320 0.191239 0.051790 -0.319578 -0.062500 1 0 0 0 0 0 2 51145
-0.002191 -0.000052 0.120320 0.191239 0.051791 -0.319579 -0.062500 1 0 0 0 0 0 2 52130
-0.002191 -0.000052 0.120320 0.191239 0.051791 -0.319579 -0.062500 1 0 0 0 0 0 2 53131
-0.002191 -0.000052 0.120320 0.191239 0.051791 -0.319579 -0.062500 1 0 0 0 0 0 2 54142
-0.002191 -0.000052 0.120320 0.191239 0.051792 -0.319580 -0.062500 1 0 0 0 0 0 2 55142
-0.002191 -0.000052 0.120320 0.191242 0.051780 -0.319573 -0.062500 1 0 0 0 0 0 2 56133
-0.002191 -0.000052 0.120320 0.191239 0.051790 -0.319579 -0.062500 1 0 0 0 0 0 2 57137
-0.002191 -0.000052 0.120320 0.191239 0.051791 -0.319579 -0.062500 1 0 0 0 0 0 2 58122
-0.002191 -0.000052 0.120320 0.191239 0.051791 -0.319580 -0.062500 1 0 0 0 0 0 2 59145
-0.002191 -0.000052 0.120320 0.191239 0.051791 -0.319580 -0.062500 1 0 0 0 0 0 2 60117
-0.002191 -0.000052 0.120320 0.191242 0.051780 -0.319573 -0.062500 1 0 0 0 0 0 2 61143
-0.002191 -0.000052 0.120320 0.191240 0.051790 -0.319579 -0.062500 1 0 0 0 0 0 2 62146
-0.002191 -0.000052 0.120320 0.191239 0.051791 -0.319579 -0.062500 1 0 0 0 0 0 2 63146
-0.002191 -0.000052 0.120320 0.191227 0.051794 -0.319573 -0.062500 1 0 0 0 0 0 2 64138
-0.002191 -0.000052 0.120320 0.191237 0.051792 -0.319579 -0.062500 1 0 0 0 0 0 2 65145
-0.002191 -0.000052 0.120320 0.191238 0.051792 -0.319579 -0.062500 1 0 0 0 0 0 2 66117
-0.002191 -0.000052 0.120320 0.191242 0.051780 -0.319573 -0.062500 1 0 0 0 0 0 2 67125
-0.002191 -0.000052 0.120320 0.191239 0.051790 -0.319578 -0.062500 1 0 0 0 0 0 2 68131
-0.002191 -0.000052 0.120320 0.191239 0.051791 -0.319579 -0.062500 1 0 0 0 0 0 2 69133
-0.002191 -0.000052 0.120320 0.191239 0.051791 -0.319579 -0.062500 1 0 0 0 0 0 2 70127
-0.002191 -0.000052 0.120320 0.191239 0.051792 -0.319579 -0.062500 1 0 0 0 0 0 2 71132
-0.002191 -0.000052 0.120320 0.191239 0.051792 -0.319580 -0.062500 1 0 0 0 0 0 2 72135
-0.002191 -0.000052 0.120320 0.191242 0.051780 -0.319573 -0.062500 1 0 0 0 0 0 2 73124
-0.002197 -0.000034 0.120309 0.265417 -0.202718 -0.171833 -0.062500 1 0 0 0 0 0 2 74131
-0.002199 -0.000025 0.120305 0.241725 -0.117144 -0.243860 -0.062500 1 0 0 0 0 0 2 75129
-0.002201 -0.000020 0.120304 0.223098 -0.053164 -0.281285 -0.062500 1 0 0 0 0 0 2 76138
-0.002201 -0.000018 0.120304 0.212852 -0.019079 -0.295561 -0.062500 1 0 0 0 0 0 2 77136
-0.002202 -0.000017 0.120303 0.207547 -0.001834 -0.300651 -0.062500 1 0 0 0 0 0 2 78137
-0.002202 -0.000016 0.120303 0.204854 0.006815 -0.302428 -0.062500 1 0 0 0 0 0 2 79128
-0.002202 -0.000016 0.120303 0.203471 0.011144 -0.303056 -0.062500 1 0 0 0 0 0 2 80135
-0.002202 -0.000016 0.120303 0.202789 0.013294 -0.303269 -0.062500 1 0 0 0 0 0 2 81114
-0.002202 -0.000016 0.120303 0.202455 0.014382 -0.303355 -0.062500 1 0 0 0 0 0 2 82115
-0.002202 -0.000015 0.120303 0.202281 0.014919 -0.303373 -0.062500 1 0 0 0 0 0 2 83147
-0.002202 -0.000015 0.120303 0.202188 0.015182 -0.303383 -0.062500 1 0 0 0 0 0 2 84137
-0.002202 -0.000015 0.120303 0.202144 0.015323 -0.303378 -0.062500 1 0 0 0 0 0 2 85112
-0.002202 -0.000015 0.120303 0.202124 0.015389 -0.303391 -0.062500 1 0 0 0 0 0 2 86137
-0.002202 -0.000015 0.120303 0.202116 0.015416 -0.303386 -0.062500 1 0 0 0 0 0 2 87136
-0.002202 -0.000015 0.120303 0.202105 0.015451 -0.303386 -0.062500 1 0 0 0 0 0 2 88135
-0.002202 -0.000015 0.120303 0.202104 0.015455 -0.303386 -0.062500 1 0 0 0 0 0 2 89128
-0.002202 -0.000015 0.120303 0.202104 0.015455 -0.303386 -0.062500 1 0 0 0 0 0 2 90136
-0.002202 -0.000015 0.120303 0.202104 0.015455 -0.303385 -0.062500 1 0 0 0 0 0 2 91120
-0.002202 -0.000015 0.120303 0.202104 0.015455 -0.303385 -0.062500 1 0 0 0 0 0 2 92137
-0.002202 -0.000015 0.120303 0.202104 0.015454 -0.303385 -0.062500 1 0 0 0 0 0 2 93117
-0.002202 -0.000015 0.120303 0.202096 0.015445 -0.303392 -0.062500 1 0 0 0 0 0 2 94117
-0.002202 -0.000015 0.120303 0.202103 0.015452 -0.303386 -0.062500 1 0 0 0 0 0 2 95122
-0.002202 -0.000015 0.120303 0.202100 0.015465 -0.303392 -0.062500 1 0 0 0 0 0 2 96117
-0.002202 -0.000015 0.120303 0.202103 0.015455 -0.303387 -0.062500 1 0 0 0 0 0 2 97114
-0.002202 -0.000015 0.120303 0.202104 0.015454 -0.303386 -0.062500 1 0 0 0 0 0 2 98108
-0.002202 -0.000015 0.120303 0.202104 0.015453 -0.303386 -0.062500 1 0 0 0 0 0 2 99109
-0.002202 -0.000015 0.120303 0.202101 0.015465 -0.303393 -0.062500 1 0 0 0 0 0 2 100108
-0.002202 -0.000015 0.120303 0.202104 0.015455 -0.303387 -0.062500 1 0 0 0 0 0 2 101108
-0.002202 -0.000015 0.120303 0.202104 0.015454 -0.303386 -0.062500 1 0 0 0 0 0 2 102138
-0.002202 -0.000015 0.120303 0.202104 0.015453 -0.303386 -0.062500 1 0 0 0 0 0 2 103111
-0.002202 -0.000015 0.120303 0.202101 0.015465 -0.303393 -0.062500 1 0 0 0 0 0 2 104111
-0.002202 -0.000015 0.120303 0.202104 0.015455 -0.303387 -0.062500 1 0 0 0 0 0 2 105118
-0.002202 -0.000015 0.120303 0.202104 0.015454 -0.303386 -0.062500 1 0 0 0 0 0 2 106123
-0.002202 -0.000015 0.120303 0.202104 0.015453 -0.303386 -0.062500 1 0 0 0 0 0 2 107120
-0.002202 -0.000015 0.120303 0.202101 0.015465 -0.303393 -0.062500 1 0 0 0 0 0 2 108119
-0.002202 -0.000015 0.120303 0.202104 0.015455 -0.303387 -0.062500 1 0 0 0 0 0 2 109119
-0.002202 -0.000015 0.120303 0.202092 0.015457 -0.303380 -0.062500 1 0 0 0 0 0 2 110110
-0.002202 -0.000015 0.120303 0.202103 0.015454 -0.303385 -0.062500 1 0 0 0 0 0 2 111112
-0.002202 -0.000015 0.120303 0.202100 0.015465 -0.303392 -0.062500 1 0 0 0 0 0 2 112110
-0.002202 -0.000015 0.120303 0.202104 0.015455 -0.303386 -0.062500 1 0 0 0 0 0 2 113121
-0.002207 0.000003 0.120293 0.276235 -0.238918 -0.155511 -0.062500 1 0 0 0 0 0 2 114125
-0.002210 0.000012 0.120289 0.252576 -0.153404 -0.227608 -0.062500 1 0 0 0 0 0 2 115122
-0.002212 0.000016 0.120288 0.233942 -0.089465 -0.265070 -0.062500 1 0 0 0 0 0 2 116134
-0.002212 0.000019 0.120287 0.223716 -0.055380 -0.279351 -0.062500 1 0 0 0 0 0 2 117119
-0.002213 0.000020 0.120287 0.218403 -0.038138 -0.284443 -0.062500 1 0 0 0 0 0 2 118702
-0.002213 0.000020 0.120287 0.215702 -0.029500 -0.286231 -0.062500 1 0 0 0 0 0 2 119128
-0.002213 0.000021 0.120287 0.214342 -0.025179 -0.286855 -0.062500 1 0 0 0 0 0 2 120139
-0.002213 0.000021 0.120287 0.213650 -0.023028 -0.287062 -0.062500 1 0 0 0 0 0 2 121122
-0.002213 0.000021 0.120287 0.213316 -0.021940 -0.287147 -0.062500 1 0 0 0 0 0 2 122134
-0.002213 0.000021 0.120287 0.213141 -0.021404 -0.287165 -0.062500 1 0 0 0 0 0 2 123128
-0.002213 0.000021 0.120287 0.213046 -0.021129 -0.287183 -0.062500 1 0 0 0 0 0 2 124128
-0.002213 0.000021 0.120287 0.213001 -0.020986 -0.287179 -0.062500 1 0 0 0 0 0 2 125135
-0.002213 0.000021 0.120287 0.212984 -0.020932 -0.287185 -0.062500 1 0 0 0 0 0 2 126135
-0.002213 0.000021 0.120287 0.212973 -0.020895 -0.287186 -0.062500 1 0 0 0 0 0 2 127144
-0.002213 0.000021 0.120287 0.212965 -0.020869 -0.287180 -0.062500 1 0 0 0 0 0 2 128150
-0.002213 0.000021 0.120287 0.212964 -0.020867 -0.287179 -0.062500 1 0 0 0 0 0 2 129140
-0.002213 0.000021 0.120287 0.212964 -0.020868 -0.287179 -0.062500 1 0 0 0 0 0 2 130130
-0.002213 0.000021 0.120287 0.212961 -0.020856 -0.287185 -0.062500 1 0 0 0 0 0 2 131130
-0.002213 0.000021 0.120287 0.212961 -0.020855 -0.287186 -0.062500 1 0 0 0 0 0 2 132129
-0.002213 0.000021 0.120287 0.212964 -0.020866 -0.287179 -0.062500 1 0 0 0 0 0 2 133123
-0.002213 0.000021 0.120287 0.212961 -0.020856 -0.287185 -0.062500 1 0 0 0 0 0 2 134129
-0.002213 0.000021 0.120287 0.212961 -0.020855 -0.287186 -0.062500 1 0 0 0 0 0 2 135129
-0.002213 0.000021 0.120287 0.212964 -0.020867 -0.287179 -0.062500 1 0 0 0 0 0 2 136123
-0.002213 0.000021 0.120287 0.212962 -0.020856 -0.287185 -0.062500 1 0 0 0 0 0 2 137130
-0.002213 0.000021 0.120287 0.212961 -0.020855 -0.287186 -0.062500 1 0 0 0 0 0 2 138132
-0.002213 0.000021 0.120287 0.212965 -0.020867 -0.287179 -0.062500 1 0 0 0 0 0 2 139135
-0.002213 0.000021 0.120287 0.212962 -0.020856 -0.287185 -0.062500 1 0 0 0 0 0 2 140126
-0.002213 0.000021 0.120287 0.212961 -0.020855 -0.287186 -0.062500 1 0 0 0 0 0 2 141134
-0.002213 0.000021 0.120287 0.212965 -0.020867 -0.287180 -0.062500 1 0 0 0 0 0 2 142116
-0.002213 0.000021 0.120287 0.212962 -0.020856 -0.287186 -0.062500 1 0 0 0 0 0 2 143144
-0.002213 0.000021 0.120287 0.212962 -0.020855 -0.287186 -0.062500 1 0 0 0 0 0 2 144128
-0.002213 0.000021 0.120287 0.212965 -0.020867 -0.287180 -0.062500 1 0 0 0 0 0 2 145134
-0.002213 0.000021 0.120287 0.212962 -0.020856 -0.287186 -0.062500 1 0 0 0 0 0 2 146126
-0.002213 0.000021 0.120287 0.212962 -0.020855 -0.287186 -0.062500 1 0 0 0 0 0 2 147128
-0.002213 0.000021 0.120287 0.212965 -0.020867 -0.287180 -0.062500 1 0 0 0 0 0 2 148135
-0.002213 0.000021 0.120287 0.212962 -0.020856 -0.287186 -0.062500 1 0 0 0 0 0 2 149126
-0.002213 0.000021 0.120287 0.212962 -0.020855 -0.287186 -0.062500 1 0 0 0 0 0 2 150128
-0.002213 0.000021 0.120287 0.212965 -0.020867 -0.287180 -0.062500 1 0 0 0 0 0 2 151134
-0.002213 0.000021 0.120287 0.212963 -0.020856 -0.287186 -0.062500 1 0 0 0 0 0 2 152142
-0.002213 0.000021 0.120287 0.212962 -0.020855 -0.287187 -0.062500 1 0 0 0 0 0 2 153140
-0.002213 0.000021 0.120287 0.212953 -0.020864 -0.287173 -0.062500 1 0 0 0 0 0 2 154118
-0.002213 0.000021 0.120287 0.212952 -0.020865 -0.287192 -0.062500 1 0 0 0 0 0 2 155137
-0.002213 0.000021 0.120287 0.212960 -0.020856 -0.287187 -0.062500 1 0 0 0 0 0 2 156135
-0.002213 0.000021 0.120287 0.212964 -0.020867 -0.287180 -0.062500 1 0 0 0 0 0 2 157126
-0.002213 0.000021 0.120287 0.212961 -0.020857 -0.287186 -0.062500 1 0 0 0 0 0 2 158123
-0.002213 0.000021 0.120287 0.212961 -0.020856 -0.287187 -0.062500 1 0 0 0 0 0 2 159133
-0.002213 0.000021 0.120287 0.212965 -0.020867 -0.287180 -0.062500 1 0 0 0 0 0 2 160135
-0.002213 0.000021 0.120287 0.212962 -0.020857 -0.287186 -0.062500 1 0 0 0 0 0 2 161135
-0.002213 0.000021 0.120287 0.212961 -0.020856 -0.287187 -0.062500 1 0 0 0 0 0 2 162127
-0.002213 0.000021 0.120287 0.212965 -0.020867 -0.287180 -0.062500 1 0 0 0 0 0 2 163127
-0.002213 0.000021 0.120287 0.212962 -0.020857 -0.287186 -0.062500 1 0 0 0 0 0 2 164134
-0.002213 0.000021 0.120287 0.212962 -0.020856 -0.287187 -0.062500 1 0 0 0 0 0 2 165792
-0.002213 0.000021 0.120287 0.212965 -0.020867 -0.287180 -0.062500 1 0 0 0 0 0 2 166683
-0.002213 0.000021 0.120287 0.212962 -0.020857 -0.287186 -0.062500 1 0 0 0 0 0 2 170701
-0.002213 0.000021 0.120287 0.212949 -0.020853 -0.287180 -0.062500 1 0 0 0 0 0 2 171110
-0.002213 0.000021 0.120287 0.212963 -0.020867 -0.287179 -0.062500 1 0 0 0 0 0 2 172146
-0.002213 0.000021 0.120287 0.212961 -0.020857 -0.287186 -0.062500 1 0 0 0 0 0 2 173115
-0.002213 0.000021 0.120287 0.212961 -0.020855 -0.287187 -0.062500 1 0 0 0 0 0 2 174113
-0.002213 0.000021 0.120287 0.212964 -0.020867 -0.287180 -0.062500 1 0 0 0 0 0 2 175124
-0.002213 0.000021 0.120287 0.212962 -0.020857 -0.287186 -0.062500 1 0 0 0 0 0 2 176132
-0.002213 0.000021 0.120287 0.212961 -0.020855 -0.287187 -0.062500 1 0 0 0 0 0 2 177124
-0.002213 0.000021 0.120287 0.212965 -0.020867 -0.287180 -0.062500 1 0 0 0 0 0 2 178133
-0.002213 0.000021 0.120287 0.212962 -0.020857 -0.287186 -0.062500 1 0 0 0 0 0 2 179125
-0.002213 0.000021 0.120287 0.212961 -0.020855 -0.287187 -0.062500 1 0 0 0 0 0 2 180133
-0.002213 0.000021 0.120287 0.212965 -0.020867 -0.287180 -0.062500 1 0 0 0 0 0 2 181123
-0.002213 0.000021 0.120287 0.212962 -0.020857 -0.287186 -0.062500 1 0 0 0 0 0 2 182133
-0.002213 0.000021 0.120287 0.212962 -0.020855 -0.287187 -0.062500 1 0 0 0 0 0 2 183125
-0.002213 0.000021 0.120287 0.212965 -0.020867 -0.287180 -0.062500 1 0 0 0 0 0 2 184150
-0.002213 0.000021 0.120287 0.212962 -0.020857 -0.287186 -0.062500 1 0 0 0 0 0 2 185113
-0.002213 0.000021 0.120287 0.212949 -0.020853 -0.287180 -0.062500 1 0 0 0 0 0 2 186111
-0.002213 0.000021 0.120287 0.212963 -0.020866 -0.287179 -0.062500 1 0 0 0 0 0 2 187117
-0.002213 0.000021 0.120287 0.212961 -0.020856 -0.287186 -0.062500 1 0 0 0 0 0 2 188141
-0.002213 0.000021 0.120287 0.212961 -0.020855 -0.287186 -0.062500 1 0 0 0 0 0 2 189118
-0.002213 0.000021 0.120287 0.212965 -0.020867 -0.287180 -0.062500 1 0 0 0 0 0 2 190135
-0.002213 0.000021 0.120287 0.212962 -0.020857 -0.287186 -0.062500 1 0 0 0 0 0 2 191135
-0.002213 0.000021 0.120287 0.212961 -0.020855 -0.287187 -0.062500 1 0 0 0 0 0 2 192126
-0.002213 0.000021 0.120287 0.212965 -0.020867 -0.287180 -0.062500 1 0 0 0 0 0 2 193133
-0.002213 0.000021 0.120287 0.212962 -0.020857 -0.287186 -0.062500 1 0 0 0 0 0 2 194136
-0.002213 0.000021 0.120287 0.212962 -0.020855 -0.287187 -0.062500 1 0 0 0 0 0 2 195126
-0.002213 0.000021 0.120287 0.212965 -0.020867 -0.287180 -0.062500 1 0 0 0 0 0 2 196133
-0.002213 0.000021 0.120287 0.212962 -0.020857 -0.287186 -0.062500 1 0 0 0 0 0 2 197133
-0.002213 0.000021 0.120287 0.212962 -0.020855 -0.287187 -0.062500 1 0 0 0 0 0 2 198127
-0.002213 0.000021 0.120287 0.212965 -0.020867 -0.287180 -0.062500 1 0 0 0 0 0 2 199139
-0.002213 0.000021 0.120287 0.212962 -0.020857 -0.287186 -0.062500 1 0 0 0 0 0 2 200135
-0.002213 0.000021 0.120287 0.212962 -0.020855 -0.287187 -0.062500 1 0 0 0 0 0 2 201128
-0.002213 0.000021 0.120287 0.212953 -0.020864 -0.287174 -0.062500 1 0 0 0 0 0 2 202132
-0.002213 0.000021 0.120287 0.212960 -0.020856 -0.287185 -0.062500 1 0 0 0 0 0 2 203116
-0.002213 0.000021 0.120287 0.212961 -0.020855 -0.287186 -0.062500 1 0 0 0 0 0 2 204140
-0.002213 0.000021 0.120287 0.212965 -0.020867 -0.287180 -0.062500 1 0 0 0 0 0 2 205129
-0.002213 0.000021 0.120287 0.212962 -0.020856 -0.287186 -0.062500 1 0 0 0 0 0 2 206133
-0.002213 0.000021 0.120287 0.212961 -0.020855 -0.287186 -0.062500 1 0 0 0 0 0 2 207117
-0.002213 0.000021 0.120287 0.212965 -0.020867 -0.287180 -0.062500 1 0 0 0 0 0 2 208134
-0.002213 0.000021 0.120287 0.212962 -0.020856 -0.287186 -0.062500 1 0 0 0 0 0 2 209107
-0.002213 0.000021 0.120287 0.212962 -0.020855 -0.287187 -0.062500 1 0 0 0 0 0 2 210142
-0.002213 0.000021 0.120287 0.212965 -0.020867 -0.287180 -0.062500 1 0 0 0 0 0 2 211113
-0.002213 0.000021 0.120287 0.212962 -0.020856 -0.287186 -0.062500 1 0 0 0 0 0 2 212133
-0.002213 0.000021 0.120287 0.212962 -0.020855 -0.287187 -0.062500 1 0 0 0 0 0 2 213125
-0.002218 0.000039 0.120277 0.287049 -0.275102 -0.139176 -0.062500 1 0 0 0 0 0 2 214142
-0.002221 0.000048 0.120273 0.263402 -0.189654 -0.211343 -0.062500 1 0 0 0 0 0 2 215141
-0.002222 0.000053 0.120272 0.244787 -0.125743 -0.248835 -0.062500 1 0 0 0 0 0 2 216133
-0.002223 0.000055 0.120271 0.234555 -0.091670 -0.263128 -0.062500 1 0 0 0 0 0 2 217126
-0.002223 0.000056 0.120271 0.229267 -0.074440 -0.268221 -0.062500 1 0 0 0 0 0 2 218132
-0.002224 0.000057 0.120271 0.226570 -0.065807 -0.270012 -0.062500 1 0 0 0 0 0 2 219132
-0.002224 0.000057 0.120271 0.225199 -0.061485 -0.270632 -0.062500 1 0 0 0 0 0 2 220125
-0.002224 0.000057 0.120271 0.224504 -0.059323 -0.270847 -0.062500 1 0 0 0 0 0 2 221131
-0.002224 0.000057 0.120271 0.224169 -0.058234 -0.270934 -0.062500 1 0 0 0 0 0 2 222138
-0.002224 0.000057 0.120271 0.223986 -0.057706 -0.270959 -0.062500 1 0 0 0 0 0 2 223122
-0.002224 0.000057 0.120271 0.223909 -0.057426 -0.270957 -0.062500 1 0 0 0 0 0 2 224128
-0.002224 0.000057 0.120271 0.223850 -0.057301 -0.270965 -0.062500 1 0 0 0 0 0 2 225120
-0.002224 0.000057 0.120271 0.223836 -0.057228 -0.270973 -0.062500 1 0 0 0 0 0 2 226553
-0.002224 0.000057 0.120271 0.223828 -0.057201 -0.270967 -0.062500 1 0 0 0 0 0 2 227127
-0.002224 0.000057 0.120271 0.223821 -0.057177 -0.270960 -0.062500 1 0 0 0 0 0 2 228129
-0.002224 0.000057 0.120271 0.223817 -0.057163 -0.270966 -0.062500 1 0 0 0 0 0 2 229114
-0.002224 0.000057 0.120271 0.223817 -0.057162 -0.270966 -0.062500 1 0 0 0 0 0 2 230124
-0.002224 0.000057 0.120271 0.223817 -0.057162 -0.270966 -0.062500 1 0 0 0 0 0 2 231140
-0.002224 0.000057 0.120271 0.223817 -0.057162 -0.270966 -0.062500 1 0 0 0 0 0 2 232145
-0.002224 0.000057 0.120271 0.223817 -0.057162 -0.270966 -0.062500 1 0 0 0 0 0 2 233145
-0.002224 0.000057 0.120271 0.223817 -0.057162 -0.270966 -0.062500 1 0 0 0 0 0 2 234137
-0.002224 0.000057 0.120271 0.223817 -0.057162 -0.270966 -0.062500 1 0 0 0 0 0 2 250725
-0.002224 0.000057 0.120271 0.223817 -0.057162 -0.270966 -0.062500 1 0 0 0 0 0 2 275204
-0.002224 0.000057 0.120271 0.223817 -0.057162 -0.270966 -0.062500 1 0 0 0 0 0 2 275502
-0.002224 0.000057 0.120271 0.223817 -0.057163 -0.270966 -0.062500 1 0 0 0 0 0 2 294114
-0.002224 0.000057 0.120271 0.223817 -0.057163 -0.270966 -0.062500 1 0 0 0 0 0 2 295107
-0.002224 0.000057 0.120271 0.223817 -0.057163 -0.270966 -0.062500 1 0 0 0 0 0 2 296110
-0.002224 0.000057 0.120271 0.223818 -0.057163 -0.270966 -0.062500 1 0 0 0 0 0 2 297123
-0.002224 0.000057 0.120271 0.223818 -0.057163 -0.270966 -0.062500 1 0 0 0 0 0 2 298137
-0.002224 0.000057 0.120271 0.223818 -0.057163 -0.270966 -0.062500 1 0 0 0 0 0 2 299122
-0.002224 0.000057 0.120271 0.223818 -0.057163 -0.270966 -0.062500 1 0 0 0 0 0 2 300116
-0.002224 0.000057 0.120271 0.223818 -0.057163 -0.270966 -0.062500 1 0 0 0 0 0 2 301123
-0.002224 0.000057 0.120271 0.223815 -0.057151 -0.270973 -0.062500 1 0 0 0 0 0 2 302129
-0.002224 0.000057 0.120271 0.223805 -0.057158 -0.270961 -0.062500 1 0 0 0 0 0 2 303126
-0.002224 0.000057 0.120271 0.223816 -0.057162 -0.270965 -0.062500 1 0 0 0 0 0 2 304140
-0.002224 0.000057 0.120271 0.223817 -0.057162 -0.270966 -0.062500 1 0 0 0 0 0 2 305137
-0.002224 0.000057 0.120271 0.223817 -0.057162 -0.270966 -0.062500 1 0 0 0 0 0 2 306122
-0.002224 0.000057 0.120271 0.223817 -0.057163 -0.270966 -0.062500 1 0 0 0 0 0 2 307129
-0.002224 0.000057 0.120271 0.223817 -0.057163 -0.270966 -0.062500 1 0 0 0 0 0 2 308139
-0.002224 0.000057 0.120271 0.223817 -0.057163 -0.270966 -0.062500 1 0 0 0 0 0 2 309131
-0.002224 0.000057 0.120271 0.223818 -0.057163 -0.270966 -0.062500 1 0 0 0 0 0 2 310119
-0.002224 0.000057 0.120271 0.223818 -0.057163 -0.270966 -0.062500 1 0 0 0 0 0 2 311131
-0.002224 0.000057 0.120271 0.223806 -0.057160 -0.270980 -0.062500 1 0 0 0 0 0 2 312129
-0.002224 0.000057 0.120271 0.223816 -0.057163 -0.270968 -0.062500 1 0 0 0 0 0 2 315172
-0.002224 0.000057 0.120271 0.223817 -0.057163 -0.270967 -0.062500 1 0 0 0 0 0 2 316123
-0.002224 0.000057 0.120271 0.223817 -0.057163 -0.270967 -0.062500 1 0 0 0 0 0 2 317115
-0.002224 0.000057 0.120271 0.223817 -0.057163 -0.270967 -0.062500 1 0 0 0 0 0 2 318123
-0.002224 0.000057 0.120271 0.223817 -0.057163 -0.270967 -0.062500 1 0 0 0 0 0 2 319114
-0.002224 0.000057 0.120271 0.223817 -0.057163 -0.270967 -0.062500 1 0 0 0 0 0 2 320123
-0.002224 0.000057 0.120271 0.223818 -0.057163 -0.270967 -0.062500 1 0 0 0 0 0 2 321116
-0.002224 0.000057 0.120271 0.223818 -0.057163 -0.270967 -0.062500 1 0 0 0 0 0 2 322115
-0.002229 0.000075 0.120260 0.297855 -0.311262 -0.122834 -0.062500 1 0 0 0 0 0 2 323114
-0.002232 0.000084 0.120257 0.274231 -0.225880 -0.195059 -0.062500 1 0 0 0 0 0 2 324115
-0.002233 0.000089 0.120255 0.255641 -0.162008 -0.232592 -0.062500 1 0 0 0 0 0 2 325124
-0.002234 0.000091 0.120255 0.245407 -0.127961 -0.246891 -0.062500 1 0 0 0 0 0 2 326713
-0.002234 0.000092 0.120255 0.240114 -0.110717 -0.251986 -0.062500 1 0 0 0 0 0 2 332087
-0.002216 0.000088 0.120245 -0.027609 -0.039604 -0.115493 -0.062500 1 0 0 0 0 0 2 332232
-0.002206 0.000086 0.120241 0.061219 -0.056264 -0.183546 -0.062500 1 0 0 0 0 0 2 333102
-0.002202 0.000085 0.120240 0.127167 -0.069819 -0.218801 -0.062500 1 0 0 0 0 0 2 334112
-0.002199 0.000085 0.120240 0.162050 -0.077113 -0.232216 -0.062500 1 0 0 0 0 0 2 335103
-0.002198 0.000085 0.120240 0.179601 -0.080816 -0.237012 -0.062500 1 0 0 0 0 0 2 336100
-0.002198 0.000085 0.120240 0.188364 -0.082660 -0.238686 -0.062500 1 0 0 0 0 0 2 337104
-0.002197 0.000085 0.120240 0.192720 -0.083587 -0.239276 -0.062500 1 0 0 0 0 0 2 338106
-0.002197 0.000085 0.120240 0.194895 -0.084056 -0.239469 -0.062500 1 0 0 0 0 0 2 339101
-0.002197 0.000085 0.120240 0.195982 -0.084292 -0.239557 -0.062500 1 0 0 0 0 0 2 340105
-0.002197 0.000085 0.120240 0.196525 -0.084410 -0.239571 -0.062500 1 0 0 0 0 0 2 341105
-0.002197 0.000085 0.120240 0.196800 -0.084465 -0.239571 -0.062500 1 0 0 0 0 0 2 342104
-0.002197 0.000085 0.120240 0.196943 -0.084487 -0.239587 -0.062500 1 0 0 0 0 0 2 343133
-0.002197 0.000085 0.120240 0.197003 -0.084511 -0.239587 -0.062500 1 0 0 0 0 0 2 344120
-0.002197 0.000085 0.120240 0.197029 -0.084518 -0.239580 -0.062500 1 0 0 0 0 0 2 345112
-0.002197 0.000085 0.120240 0.197062 -0.084516 -0.239585 -0.062500 1 0 0 0 0 0 2 346107
-0.002197 0.000085 0.120240 0.197065 -0.084515 -0.239585 -0.062500 1 0 0 0 0 0 2 347112
-0.002197 0.000085 0.120240 0.197068 -0.084526 -0.239579 -0.062500 1 0 0 0 0 0 2 348154
-0.002197 0.000085 0.120240 0.197065 -0.084516 -0.239584 -0.062500 1 0 0 0 0 0 2 349111
-0.002197 0.000085 0.120240 0.197068 -0.084526 -0.239578 -0.062500 1 0 0 0 0 0 2 350135
-0.002197 0.000085 0.120240 0.197069 -0.084528 -0.239598 -0.062500 1 0 0 0 0 0 2 351603
-0.002197 0.000085 0.120240 0.197068 -0.084528 -0.239580 -0.062500 1 0 0 0 0 0 2 352121
-0.002197 0.000085 0.120240 0.197064 -0.084517 -0.239585 -0.062500 1 0 0 0 0 0 2 353127
-0.002197 0.000085 0.120240 0.197067 -0.084527 -0.239578 -0.062500 1 0 0 0 0 0 2 354128
-0.002202 0.000103 0.120229 0.271100 -0.338486 -0.091390 -0.062500 1 0 0 0 0 0 2 355121
-0.002205 0.000112 0.120225 0.247478 -0.253167 -0.163654 -0.062500 1 0 0 0 0 0 2 356127
-0.002206 0.000116 0.120224 0.228880 -0.189327 -0.201201 -0.062500 1 0 0 0 0 0 2 357138
-0.002207 0.000119 0.120224 0.218649 -0.155296 -0.215510 -0.062500 1 0 0 0 0 0 2 358126
-0.002208 0.000120 0.120223 0.213349 -0.138068 -0.220596 -0.062500 1 0 0 0 0 0 2 359128
-0.002208 0.000120 0.120223 0.210660 -0.129431 -0.222386 -0.062500 1 0 0 0 0 0 2 360126
-0.002208 0.000121 0.120223 0.209303 -0.125114 -0.223015 -0.062500 1 0 0 0 0 0 2 361131
-0.002208 0.000121 0.120223 0.208610 -0.122953 -0.223232 -0.062500 1 0 0 0 0 0 2 362130
-0.002208 0.000121 0.120223 0.208259 -0.121883 -0.223313 -0.062500 1 0 0 0 0 0 2 363123
-0.002208 0.000121 0.120223 0.208087 -0.121328 -0.223331 -0.062500 1 0 0 0 0 0 2 364127
-0.002208 0.000121 0.120223 0.207994 -0.121063 -0.223342 -0.062500 1 0 0 0 0 0 2 365115
-0.002208 0.000121 0.120223 0.207962 -0.120925 -0.223344 -0.062500 1 0 0 0 0 0 2 366119
-0.002208 0.000121 0.120223 0.207931 -0.120856 -0.223351 -0.062500 1 0 0 0 0 0 2 367127
-0.002208 0.000121 0.120223 0.207934 -0.120832 -0.223352 -0.062500 1 0 0 0 0 0 2 368126
-0.002208 0.000121 0.120223 0.207928 -0.120808 -0.223346 -0.062500 1 0 0 0 0 0 2 369119
-0.002208 0.000121 0.120223 0.207915 -0.120804 -0.223339 -0.062500 1 0 0 0 0 0 2 370126
-0.002208 0.000121 0.120223 0.207915 -0.120804 -0.223358 -0.062500 1 0 0 0 0 0 2 371139
-0.002208 0.000121 0.120223 0.207910 -0.120793 -0.223347 -0.062500 1 0 0 0 0 0 2 372108
-0.002208 0.000121 0.120223 0.207922 -0.120795 -0.223352 -0.062500 1 0 0 0 0 0 2 373128
-0.002208 0.000121 0.120223 0.207911 -0.120792 -0.223347 -0.062500 1 0 0 0 0 0 2 374119
-0.002208 0.000121 0.120223 0.207910 -0.120791 -0.223346 -0.062500 1 0 0 0 0 0 2 375129
-0.002208 0.000121 0.120223 0.207922 -0.120794 -0.223352 -0.062500 1 0 0 0 0 0 2 376123
-0.002208 0.000121 0.120223 0.207911 -0.120792 -0.223347 -0.062500 1 0 0 0 0 0 2 377119
-0.002208 0.000121 0.120223 0.207910 -0.120791 -0.223346 -0.062500 1 0 0 0 0 0 2 378127
-0.002208 0.000121 0.120223 0.207922 -0.120794 -0.223352 -0.062500 1 0 0 0 0 0 2 379127
-0.002208 0.000121 0.120223 0.207911 -0.120791 -0.223347 -0.062500 1 0 0 0 0 0 2 380120
-0.002208 0.000121 0.120223 0.207910 -0.120791 -0.223346 -0.062500 1 0 0 0 0 0 2 381126
-0.002208 0.000121 0.120223 0.207922 -0.120794 -0.223352 -0.062500 1 0 0 0 0 0 2 382141
-0.002208 0.000121 0.120223 0.207915 -0.120803 -0.223340 -0.062500 1 0 0 0 0 0 2 383134
-0.002208 0.000121 0.120223 0.207910 -0.120793 -0.223345 -0.062500 1 0 0 0 0 0 2 384126
-0.002208 0.000121 0.120223 0.207922 -0.120795 -0.223352 -0.062500 1 0 0 0 0 0 2 385126
-0.002208 0.000121 0.120223 0.207911 -0.120792 -0.223346 -0.062500 1 0 0 0 0 0 2 386109
-0.002208 0.000121 0.120223 0.207922 -0.120794 -0.223352 -0.062500 1 0 0 0 0 0 2 387118
-0.002208 0.000121 0.120223 0.207912 -0.120792 -0.223347 -0.062500 1 0 0 0 0 0 2 388122
-0.002208 0.000121 0.120223 0.207910 -0.120791 -0.223346 -0.062500 1 0 0 0 0 0 2 389119
-0.002208 0.000121 0.120223 0.207922 -0.120794 -0.223352 -0.062500 1 0 0 0 0 0 2 390120
-0.002208 0.000121 0.120223 0.207911 -0.120792 -0.223347 -0.062500 1 0 0 0 0 0 2 391126
-0.002208 0.000121 0.120223 0.207910 -0.120791 -0.223346 -0.062500 1 0 0 0 0 0 2 392107
-0.002208 0.000121 0.120223 0.207922 -0.120794 -0.223352 -0.062500 1 0 0 0 0 0 2 393118
-0.002208 0.000121 0.120223 0.207911 -0.120791 -0.223347 -0.062500 1 0 0 0 0 0 2 394125
-0.002208 0.000121 0.120223 0.207910 -0.120791 -0.223346 -0.062500 1 0 0 0 0 0 2 395118
-0.002208 0.000121 0.120223 0.207922 -0.120794 -0.223352 -0.062500 1 0 0 0 0 0 2 396126
-0.002208 0.000121 0.120223 0.207911 -0.120791 -0.223347 -0.062500 1 0 0 0 0 0 2 397117
-0.002208 0.000121 0.120223 0.207910 -0.120791 -0.223346 -0.062500 1 0 0 0 0 0 2 398108
-0.002208 0.000121 0.120223 0.207925 -0.120805 -0.223345 -0.062500 1 0 0 0 0 0 2 399107
-0.002208 0.000121 0.120223 0.207912 -0.120793 -0.223346 -0.062500 1 0 0 0 0 0 2 400110
-0.002208 0.000121 0.120223 0.207923 -0.120794 -0.223352 -0.062500 1 0 0 0 0 0 2 401098
-0.002208 0.000121 0.120223 0.207912 -0.120792 -0.223347 -0.062500 1 0 0 0 0 0 2 402098
-0.002208 0.000121 0.120223 0.207910 -0.120791 -0.223346 -0.062500 1 0 0 0 0 0 2 403098
-0.002208 0.000121 0.120223 0.207922 -0.120794 -0.223352 -0.062500 1 0 0 0 0 0 2 404102
-0.002208 0.000121 0.120223 0.207912 -0.120792 -0.223347 -0.062500 1 0 0 0 0 0 2 405102
-0.002208 0.000121 0.120223 0.207910 -0.120791 -0.223346 -0.062500 1 0 0 0 0 0 2 406119
-0.002208 0.000121 0.120223 0.207922 -0.120794 -0.223352 -0.062500 1 0 0 0 0 0 2 407102
-0.002208 0.000121 0.120223 0.207912 -0.120791 -0.223347 -0.062500 1 0 0 0 0 0 2 408098
-0.002208 0.000121 0.120223 0.207910 -0.120791 -0.223346 -0.062500 1 0 0 0 0 0 2 409096
-0.002208 0.000121 0.120223 0.207922 -0.120794 -0.223352 -0.062500 1 0 0 0 0 0 2 410134
-0.002208 0.000121 0.120223 0.207911 -0.120791 -0.223347 -0.062500 1 0 0 0 0 0 2 411108
-0.002208 0.000121 0.120223 0.207910 -0.120791 -0.223346 -0.062500 1 0 0 0 0 0 2 412103
-0.002208 0.000121 0.120223 0.207922 -0.120794 -0.223352 -0.062500 1 0 0 0 0 0 2 413097
-0.002208 0.000121 0.120223 0.207915 -0.120803 -0.223340 -0.062500 1 0 0 0 0 0 2 414112
-0.002208 0.000121 0.120223 0.207923 -0.120795 -0.223351 -0.062500 1 0 0 0 0 0 2 415101
-0.002208 0.000121 0.120223 0.207912 -0.120792 -0.223346 -0.062500 1 0 0 0 0 0 2 416103
-0.002208 0.000121 0.120223 0.207910 -0.120791 -0.223346 -0.062500 1 0 0 0 0 0 2 417103
-0.002208 0.000121 0.120223 0.207922 -0.120794 -0.223352 -0.062500 1 0 0 0 0 0 2 418110
-0.002208 0.000121 0.120223 0.207912 -0.120792 -0.223346 -0.062500 1 0 0 0 0 0 2 419108
-0.002208 0.000121 0.120223 0.207910 -0.120791 -0.223346 -0.062500 1 0 0 0 0 0 2 420104
-0.002208 0.000121 0.120223 0.207922 -0.120794 -0.223352 -0.062500 1 0 0 0 0 0 2 421128
-0.002208 0.000121 0.120223 0.207912 -0.120791 -0.223346 -0.062500 1 0 0 0 0 0 2 422149
-0.002208 0.000121 0.120223 0.207910 -0.120791 -0.223346 -0.062500 1 0 0 0 0 0 2 423128
-0.002208 0.000121 0.120223 0.207922 -0.120794 -0.223352 -0.062500 1 0 0 0 0 0 2 424132
-0.002208 0.000121 0.120223 0.207912 -0.120791 -0.223347 -0.062500 1 0 0 0 0 0 2 425127
-0.002208 0.000121 0.120223 0.207910 -0.120791 -0.223346 -0.062500 1 0 0 0 0 0 2 426125
-0.002208 0.000121 0.120223 0.207922 -0.120794 -0.223352 -0.062500 1 0 0 0 0 0 2 427119
-0.002208 0.000121 0.120223 0.207911 -0.120791 -0.223347 -0.062500 1 0 0 0 0 0 2 428112
-0.002208 0.000121 0.120223 0.207923 -0.120793 -0.223352 -0.062500 1 0 0 0 0 0 2 429125
-0.002208 0.000121 0.120223 0.207915 -0.120803 -0.223340 -0.062500 1 0 0 0 0 0 2 430118
-0.002208 0.000121 0.120223 0.207911 -0.120792 -0.223345 -0.062500 1 0 0 0 0 0 2 431125
-0.002208 0.000121 0.120223 0.207923 -0.120794 -0.223352 -0.062500 1 0 0 0 0 0 2 432228
-0.002208 0.000121 0.120223 0.207912 -0.120792 -0.223346 -0.062500 1 0 0 0 0 0 2 433120
-0.002208 0.000121 0.120223 0.207911 -0.120791 -0.223346 -0.062500 1 0 0 0 0 0 2 434128
-0.002208 0.000121 0.120223 0.207922 -0.120794 -0.223352 -0.062500 1 0 0 0 0 0 2 435124
-0.002208 0.000121 0.120223 0.207912 -0.120791 -0.223346 -0.062500 1 0 0 0 0 0 2 436132
-0.002208 0.000121 0.120223 0.207910 -0.120791 -0.223346 -0.062500 1 0 0 0 0 0 2 437126
-0.002221 0.000107 0.120213 0.386645 0.070895 -0.072753 -0.062500 1 0 0 0 0 0 2 438119
-0.002227 0.000100 0.120209 0.327877 0.006483 -0.146198 -0.062500 1 0 0 0 0 0 2 439139
-0.002230 0.000097 0.120208 0.282964 -0.041697 -0.184347 -0.062500 1 0 0 0 0 0 2 440127
-0.002232 0.000095 0.120207 0.258694 -0.067381 -0.198881 -0.062500 1 0 0 0 0 0 2 441117
-0.002233 0.000094 0.120207 0.246282 -0.080384 -0.204059 -0.062500 1 0 0 0 0 0 2 442133
-0.002233 0.000094 0.120207 0.240038 -0.086897 -0.205882 -0.062500 1 0 0 0 0 0 2 443132
-0.002239 0.000112 0.120196 0.310836 -0.344013 -0.058243 -0.062500 1 0 0 0 0 0 2 444117
-0.002242 0.000121 0.120193 0.285680 -0.260366 -0.130785 -0.062500 1 0 0 0 0 0 2 445133
-0.002243 0.000125 0.120191 0.266314 -0.197363 -0.168416 -0.062500 1 0 0 0 0 0 2 446125
-0.002244 0.000127 0.120191 0.255686 -0.163753 -0.182742 -0.062500 1 0 0 0 0 0 2 447112
-0.002244 0.000129 0.120191 0.250204 -0.146740 -0.187865 -0.062500 1 0 0 0 0 0 2 448128
-0.002244 0.000129 0.120191 0.247412 -0.138202 -0.189643 -0.062500 1 0 0 0 0 0 2 449121
-0.002244 0.000129 0.120191 0.245997 -0.133933 -0.190280 -0.062500 1 0 0 0 0 0 2 450106
-0.002245 0.000130 0.120191 0.245278 -0.131812 -0.190493 -0.062500 1 0 0 0 0 0 2 451119
-0.002245 0.000130 0.120191 0.244914 -0.130742 -0.190567 -0.062500 1 0 0 0 0 0 2 452112
-0.002245 0.000130 0.120191 0.244736 -0.130208 -0.190585 -0.062500 1 0 0 0 0 0 2 453121
-0.002245 0.000130 0.120191 0.244653 -0.129936 -0.190608 -0.062500 1 0 0 0 0 0 2 454118
-0.002245 0.000130 0.120191 0.244604 -0.129814 -0.190606 -0.062500 1 0 0 0 0 0 2 455132
-0.002245 0.000130 0.120191 0.244580 -0.129739 -0.190606 -0.062500 1 0 0 0 0 0 2 456149
-0.002245 0.000130 0.120191 0.244568 -0.129700 -0.190606 -0.062500 1 0 0 0 0 0 2 457142
-0.002250 0.000148 0.120180 0.318476 -0.383416 -0.042211 -0.062500 1 0 0 0 0 0 2 458132
-0.002253 0.000157 0.120176 0.294916 -0.298186 -0.114594 -0.062500 1 0 0 0 0 0 2 459127
-0.002254 0.000161 0.120175 0.276348 -0.234409 -0.152176 -0.062500 1 0 0 0 0 0 2 460118
-0.002255 0.000164 0.120175 0.266139 -0.200400 -0.166505 -0.062500 1 0 0 0 0 0 2 461155
-0.002255 0.000165 0.120174 0.260842 -0.183174 -0.171612 -0.062500 1 0 0 0 0 0 2 462142
-0.002255 0.000165 0.120174 0.258134 -0.174548 -0.173390 -0.062500 1 0 0 0 0 0 2 463119
-0.002255 0.000166 0.120174 0.256776 -0.170236 -0.174021 -0.062500 1 0 0 0 0 0 2 464133
-0.002255 0.000166 0.120174 0.256091 -0.168067 -0.174233 -0.062500 1 0 0 0 0 0 2 465131
-0.002255 0.000166 0.120174 0.255741 -0.166997 -0.174314 -0.062500 1 0 0 0 0 0 2 466138
-0.002255 0.000166 0.120174 0.255561 -0.166451 -0.174340 -0.062500 1 0 0 0 0 0 2 467135
-0.002255 0.000166 0.120174 0.255488 -0.166181 -0.174351 -0.062500 1 0 0 0 0 0 2 468132
-0.002255 0.000166 0.120174 0.255438 -0.166048 -0.174354 -0.062500 1 0 0 0 0 0 2 469137
-0.002255 0.000166 0.120174 0.255417 -0.165983 -0.174348 -0.062500 1 0 0 0 0 0 2 470129
-0.002255 0.000166 0.120174 0.255405 -0.165945 -0.174347 -0.062500 1 0 0 0 0 0 2 471119
-0.002255 0.000166 0.120174 0.255401 -0.165931 -0.174354 -0.062500 1 0 0 0 0 0 2 472121
-0.002255 0.000166 0.120174 0.255401 -0.165931 -0.174355 -0.062500 1 0 0 0 0 0 2 473121
-0.002255 0.000166 0.120174 0.255385 -0.165917 -0.174356 -0.062500 1 0 0 0 0 0 2 474119
-0.002255 0.000166 0.120174 0.255395 -0.165919 -0.174342 -0.062500 1 0 0 0 0 0 2 475121
-0.002268 0.000152 0.120164 0.433990 0.025725 -0.023761 -0.062500 1 0 0 0 0 0 2 476116
-0.002275 0.000145 0.120160 0.375299 -0.038679 -0.097207 -0.062500 1 0 0 0 0 0 2 477112
-0.002278 0.000142 0.120159 0.330422 -0.086847 -0.135356 -0.062500 1 0 0 0 0 0 2 478112
-0.002280 0.000140 0.120158 0.306159 -0.112531 -0.149898 -0.062500 1 0 0 0 0 0 2 479117
-0.002286 0.000158 0.120147 0.367599 -0.379124 -0.006606 -0.062500 1 0 0 0 0 0 2 480116
-0.002270 0.000162 0.120134 0.072871 -0.237968 0.057233 -0.062500 1 0 0 0 0 0 2 481118
-0.002262 0.000164 0.120129 0.141385 -0.198495 -0.048373 -0.062500 1 0 0 0 0 0 2 482113
-0.002258 0.000165 0.120127 0.196216 -0.181839 -0.097904 -0.062500 1 0 0 0 0 0 2 483095
-0.002256 0.000165 0.120127 0.225331 -0.173819 -0.116399 -0.062500 1 0 0 0 0 0 2 484096
-0.002255 0.000166 0.120127 0.239959 -0.169837 -0.122949 -0.062500 1 0 0 0 0 0 2 485100
-0.002255 0.000166 0.120127 0.247230 -0.167851 -0.125247 -0.062500 1 0 0 0 0 0 2 486100
-0.002255 0.000166 0.120126 0.250834 -0.166848 -0.126054 -0.062500 1 0 0 0 0 0 2 487101
-0.002255 0.000166 0.120126 0.252638 -0.166353 -0.126320 -0.062500 1 0 0 0 0 0 2 488100
-0.002254 0.000166 0.120126 0.253538 -0.166100 -0.126425 -0.062500 1 0 0 0 0 0 2 489109
-0.002254 0.000166 0.120126 0.253995 -0.165980 -0.126455 -0.062500 1 0 0 0 0 0 2 490100
-0.002254 0.000166 0.120126 0.254211 -0.165912 -0.126465 -0.062500 1 0 0 0 0 0 2 491100
-0.002254 0.000166 0.120126 0.254327 -0.165890 -0.126477 -0.062500 1 0 0 0 0 0 2 492099
-0.002254 0.000166 0.120126 0.254382 -0.165869 -0.126470 -0.062500 1 0 0 0 0 0 2 493100
-0.002254 0.000166 0.120126 0.254417 -0.165865 -0.126475 -0.062500 1 0 0 0 0 0 2 494104
-0.002254 0.000166 0.120126 0.254428 -0.165856 -0.126468 -0.062500 1 0 0 0 0 0 2 495095
-0.002254 0.000166 0.120126 0.254428 -0.165855 -0.126467 -0.062500 1 0 0 0 0 0 2 496094
-0.002254 0.000166 0.120126 0.254436 -0.165846 -0.126480 -0.062500 1 0 0 0 0 0 2 497109
-0.002260 0.000184 0.120116 0.328266 -0.419333 0.022053 -0.062500 1 0 0 0 0 0 2 498141
-0.002262 0.000193 0.120112 0.304746 -0.334218 -0.050402 -0.062500 1 0 0 0 0 0 2 499219
-0.002264 0.000198 0.120111 0.286200 -0.270505 -0.088023 -0.062500 1 0 0 0 0 0 2 500135
-0.002265 0.000200 0.120110 0.275988 -0.236524 -0.102364 -0.062500 1 0 0 0 0 0 2 501119
-0.002265 0.000201 0.120110 0.270706 -0.219315 -0.107468 -0.062500 1 0 0 0 0 0 2 502882
-0.002265 0.000201 0.120110 0.268002 -0.210697 -0.109250 -0.062500 1 0 0 0 0 0 2 504128
-0.002265 0.000202 0.120110 0.266641 -0.206376 -0.109870 -0.062500 1 0 0 0 0 0 2 505124
-0.002265 0.000202 0.120110 0.265960 -0.204220 -0.110095 -0.062500 1 0 0 0 0 0 2 506123
-0.002265 0.000202 0.120110 0.265607 -0.203139 -0.110164 -0.062500 1 0 0 0 0 0 2 507124
-0.002259 0.000184 0.120090 0.179109 0.051504 0.178469 -0.062500 1 0 0 0 0 0 2 508122
-0.002256 0.000175 0.120082 0.210523 -0.033694 0.037588 -0.062500 1 0 0 0 0 0 2 509115
-0.002255 0.000170 0.120080 0.232216 -0.097426 -0.035529 -0.062500 1 0 0 0 0 0 2 510122
-0.002254 0.000168 0.120079 0.243146 -0.131385 -0.063364 -0.062500 1 0 0 0 0 0 2 511122
-0.002254 0.000167 0.120079 0.248445 -0.148573 -0.073279 -0.062500 1 0 0 0 0 0 2 512125
-0.002254 0.000166 0.120079 0.251001 -0.157192 -0.076747 -0.062500 1 0 0 0 0 0 2 513118
-0.002254 0.000166 0.120079 0.252250 -0.161490 -0.077957 -0.062500 1 0 0 0 0 0 2 514125
-0.002259 0.000184 0.120068 0.326662 -0.417008 0.070159 -0.062500 1 0 0 0 0 0 2 515106
-0.002261 0.000193 0.120064 0.303467 -0.333009 -0.002469 -0.062500 1 0 0 0 0 0 2 516124
-0.002263 0.000197 0.120063 0.285086 -0.269863 -0.040135 -0.062500 1 0 0 0 0 0 2 517120
-0.002264 0.000200 0.120063 0.274951 -0.236165 -0.054472 -0.062500 1 0 0 0 0 0 2 518131
-0.002264 0.000201 0.120062 0.269703 -0.219102 -0.059592 -0.062500 1 0 0 0 0 0 2 519124
-0.002264 0.000201 0.120062 0.267028 -0.210545 -0.061375 -0.062500 1 0 0 0 0 0 2 520119
-0.002264 0.000202 0.120062 0.265672 -0.206271 -0.062002 -0.062500 1 0 0 0 0 0 2 521132
-0.002264 0.000202 0.120062 0.264995 -0.204131 -0.062221 -0.062500 1 0 0 0 0 0 2 522245
-0.002264 0.000202 0.120062 0.264642 -0.203052 -0.062290 -0.062500 1 0 0 0 0 0 2 523116
-0.002264 0.000202 0.120062 0.264469 -0.202528 -0.062321 -0.062500 1 0 0 0 0 0 2 524123
-0.002264 0.000202 0.120062 0.264384 -0.202258 -0.062326 -0.062500 1 0 0 0 0 0 2 525103
-0.002264 0.000202 0.120062 0.264353 -0.202119 -0.062327 -0.062500 1 0 0 0 0 0 2 526127
-0.002264 0.000202 0.120062 0.264323 -0.202051 -0.062335 -0.062500 1 0 0 0 0 0 2 527119
-0.002264 0.000202 0.120062 0.264310 -0.202012 -0.062336 -0.062500 1 0 0 0 0 0 2 528112
-0.002264 0.000202 0.120062 0.264309 -0.202009 -0.062337 -0.062500 1 0 0 0 0 0 2 529117
-0.002270 0.000220 0.120052 0.338036 -0.455229 0.086322 -0.062500 1 0 0 0 0 0 2 530112
-0.002272 0.000229 0.120048 0.314562 -0.370219 0.013781 -0.062500 1 0 0 0 0 0 2 531116
-0.002274 0.000234 0.120047 0.296055 -0.306551 -0.023866 -0.062500 1 0 0 0 0 0 2 532122
-0.002274 0.000236 0.120046 0.285836 -0.272604 -0.038206 -0.062500 1 0 0 0 0 0 2 533100
-0.002275 0.000237 0.120046 0.280560 -0.255422 -0.043310 -0.062500 1 0 0 0 0 0 2 534115
-0.002275 0.000238 0.120046 0.277864 -0.246792 -0.045095 -0.062500 1 0 0 0 0 0 2 535126
-0.002275 0.000238 0.120046 0.276497 -0.242482 -0.045724 -0.062500 1 0 0 0 0 0 2 536122
-0.002275 0.000238 0.120046 0.275803 -0.240325 -0.045945 -0.062500 1 0 0 0 0 0 2 537121
-0.002275 0.000238 0.120046 0.275464 -0.239260 -0.046015 -0.062500 1 0 0 0 0 0 2 538105
-0.002275 0.000238 0.120046 0.275294 -0.238707 -0.046033 -0.062500 1 0 0 0 0 0 2 539109
-0.002275 0.000238 0.120046 0.275199 -0.238431 -0.046050 -0.062500 1 0 0 0 0 0 2 540123
-0.002275 0.000238 0.120046 0.275158 -0.238300 -0.046060 -0.062500 1 0 0 0 0 0 2 541122
-0.002275 0.000238 0.120046 0.275138 -0.238236 -0.046055 -0.062500 1 0 0 0 0 0 2 542113
-0.002275 0.000238 0.120046 0.275126 -0.238198 -0.046055 -0.062500 1 0 0 0 0 0 2 543122
-0.002275 0.000238 0.120046 0.275126 -0.238195 -0.046055 -0.062500 1 0 0 0 0 0 2 544125
-0.002275 0.000238 0.120046 0.275119 -0.238173 -0.046048 -0.062500 1 0 0 0 0 0 2 545114
-0.002275 0.000238 0.120046 0.275110 -0.238180 -0.046054 -0.062500 1 0 0 0 0 0 2 546121
-0.002275 0.000238 0.120046 0.275126 -0.238164 -0.046061 -0.062500 1 0 0 0 0 0 2 547120
-0.002275 0.000238 0.120046 0.275119 -0.238170 -0.046049 -0.062500 1 0 0 0 0 0 2 548115
-0.002275 0.000238 0.120046 0.275107 -0.238168 -0.046062 -0.062500 1 0 0 0 0 0 2 549122
-0.002275 0.000238 0.120046 0.275117 -0.238171 -0.046049 -0.062500 1 0 0 0 0 0 2 550104
-0.002275 0.000238 0.120046 0.275118 -0.238171 -0.046048 -0.062500 1 0 0 0 0 0 2 551098
-0.002275 0.000238 0.120046 0.275127 -0.238163 -0.046060 -0.062500 1 0 0 0 0 0 2 552096
-0.002275 0.000238 0.120046 0.275111 -0.238179 -0.046056 -0.062500 1 0 0 0 0 0 2 553094
-0.002275 0.000238 0.120046 0.275114 -0.238161 -0.046055 -0.062500 1 0 0 0 0 0 2 554107
-0.002275 0.000238 0.120046 0.275118 -0.238170 -0.046048 -0.062500 1 0 0 0 0 0 2 555098
-0.002280 0.000256 0.120035 0.348815 -0.491268 0.102720 -0.062500 1 0 0 0 0 0 2 556093
-0.002283 0.000265 0.120032 0.325354 -0.406324 0.030126 -0.062500 1 0 0 0 0 0 2 557092
-0.002284 0.000270 0.120030 0.306850 -0.342701 -0.007562 -0.062500 1 0 0 0 0 0 2 558096
-0.002285 0.000272 0.120030 0.296651 -0.308754 -0.021908 -0.062500 1 0 0 0 0 0 2 559092
-0.002286 0.000273 0.120030 0.291368 -0.291574 -0.027013 -0.062500 1 0 0 0 0 0 2 560091
-0.002286 0.000274 0.120030 0.288663 -0.282956 -0.028810 -0.062500 1 0 0 0 0 0 2 561097
-0.002286 0.000274 0.120030 0.287307 -0.278650 -0.029428 -0.062500 1 0 0 0 0 0 2 562119
-0.002286 0.000274 0.120030 0.286623 -0.276486 -0.029642 -0.062500 1 0 0 0 0 0 2 563096
-0.002286 0.000274 0.120030 0.286274 -0.275417 -0.029724 -0.062500 1 0 0 0 0 0 2 564113
-0.002286 0.000274 0.120030 0.286094 -0.274873 -0.029751 -0.062500 1 0 0 0 0 0 2 565121
-0.002286 0.000274 0.120030 0.286022 -0.274604 -0.029763 -0.062500 1 0 0 0 0 0 2 566105
-0.002286 0.000274 0.120030 0.285971 -0.274471 -0.029766 -0.062500 1 0 0 0 0 0 2 567096
-0.002286 0.000274 0.120030 0.285950 -0.274407 -0.029760 -0.062500 1 0 0 0 0 0 2 568128
-0.002286 0.000274 0.120030 0.285939 -0.274369 -0.029760 -0.062500 1 0 0 0 0 0 2 569097
-0.002286 0.000274 0.120030 0.285935 -0.274355 -0.029766 -0.062500 1 0 0 0 0 0 2 570281
-0.002286 0.000274 0.120030 0.285927 -0.274331 -0.029761 -0.062500 1 0 0 0 0 0 2 571105
-0.002286 0.000274 0.120030 0.285927 -0.274329 -0.029760 -0.062500 1 0 0 0 0 0 2 572096
-0.002286 0.000274 0.120030 0.285918 -0.274337 -0.029767 -0.062500 1 0 0 0 0 0 2 573098
-0.002286 0.000274 0.120030 0.285928 -0.274341 -0.029754 -0.062500 1 0 0 0 0 0 2 574129
-0.002286 0.000274 0.120030 0.285939 -0.274333 -0.029765 -0.062500 1 0 0 0 0 0 2 575123
-0.002286 0.000274 0.120030 0.285928 -0.274329 -0.029760 -0.062500 1 0 0 0 0 0 2 576126
-0.002286 0.000274 0.120030 0.285927 -0.274329 -0.029760 -0.062500 1 0 0 0 0 0 2 577129
-0.002286 0.000274 0.120030 0.285918 -0.274337 -0.029766 -0.062500 1 0 0 0 0 0 2 578100
-0.002286 0.000274 0.120030 0.285925 -0.274330 -0.029760 -0.062500 1 0 0 0 0 0 2 579131
-0.002286 0.000274 0.120030 0.285930 -0.274340 -0.029773 -0.062500 1 0 0 0 0 0 2 580109
-0.002286 0.000274 0.120030 0.285927 -0.274330 -0.029762 -0.062500 1 0 0 0 0 0 2 581128
-0.002286 0.000274 0.120030 0.285926 -0.274329 -0.029760 -0.062500 1 0 0 0 0 0 2 582129
-0.002286 0.000274 0.120030 0.285926 -0.274328 -0.029760 -0.062500 1 0 0 0 0 0 2 583121
-0.002286 0.000274 0.120030 0.285921 -0.274349 -0.029760 -0.062500 1 0 0 0 0 0 2 584115
-0.002286 0.000274 0.120030 0.285938 -0.274334 -0.029766 -0.062500 1 0 0 0 0 0 2 585130
-0.002286 0.000274 0.120030 0.285928 -0.274330 -0.029760 -0.062500 1 0 0 0 0 0 2 586125
-0.002286 0.000274 0.120030 0.285927 -0.274329 -0.029760 -0.062500 1 0 0 0 0 0 2 587114
-0.002286 0.000274 0.120030 0.285927 -0.274328 -0.029759 -0.062500 1 0 0 0 0 0 2 588120
-0.002286 0.000274 0.120030 0.285931 -0.274340 -0.029773 -0.062500 1 0 0 0 0 0 2 589128
-0.002286 0.000274 0.120030 0.285927 -0.274330 -0.029761 -0.062500 1 0 0 0 0 0 2 590120
-0.002286 0.000274 0.120030 0.285927 -0.274329 -0.029760 -0.062500 1 0 0 0 0 0 2 591113
-0.002286 0.000274 0.120030 0.285918 -0.274337 -0.029767 -0.062500 1 0 0 0 0 0 2 592120
-0.002286 0.000274 0.120030 0.285925 -0.274329 -0.029761 -0.062500 1 0 0 0 0 0 2 593101
-0.002286 0.000274 0.120030 0.285921 -0.274349 -0.029760 -0.062500 1 0 0 0 0 0 2 594122
-0.002286 0.000274 0.120030 0.285938 -0.274334 -0.029766 -0.062500 1 0 0 0 0 0 2 595113
-0.002286 0.000274 0.120030 0.285928 -0.274330 -0.029761 -0.062500 1 0 0 0 0 0 2 596120
-0.002286 0.000274 0.120030 0.285927 -0.274329 -0.029760 -0.062500 1 0 0 0 0 0 2 597120
-0.002286 0.000274 0.120030 0.285926 -0.274329 -0.029760 -0.062500 1 0 0 0 0 0 2 598112
-0.002286 0.000274 0.120030 0.285930 -0.274340 -0.029773 -0.062500 1 0 0 0 0 0 2 599120
-0.002286 0.000274 0.120030 0.285927 -0.274330 -0.029761 -0.062500 1 0 0 0 0 0 2 600120
-0.002286 0.000274 0.120030 0.285927 -0.274329 -0.029760 -0.062500 1 0 0 0 0 0 2 601113
-0.002286 0.000274 0.120030 0.285927 -0.274328 -0.029760 -0.062500 1 0 0 0 0 0 2 602121
-0.002286 0.000274 0.120030 0.285918 -0.274337 -0.029767 -0.062500 1 0 0 0 0 0 2 603102
-0.002286 0.000274 0.120030 0.285929 -0.274341 -0.029754 -0.062500 1 0 0 0 0 0 2 604127
-0.002286 0.000274 0.120030 0.285939 -0.274333 -0.029765 -0.062500 1 0 0 0 0 0 2 605119
-0.002286 0.000274 0.120030 0.285920 -0.274338 -0.029767 -0.062500 1 0 0 0 0 0 2 606118
-0.002286 0.000274 0.120030 0.285926 -0.274330 -0.029761 -0.062500 1 0 0 0 0 0 2 607129
-0.002286 0.000274 0.120030 0.285926 -0.274329 -0.029760 -0.062500 1 0 0 0 0 0 2 608100
-0.002286 0.000274 0.120030 0.285930 -0.274340 -0.029773 -0.062500 1 0 0 0 0 0 2 609113
-0.002286 0.000274 0.120030 0.285927 -0.274330 -0.029762 -0.062500 1 0 0 0 0 0 2 610124
-0.002286 0.000274 0.120030 0.285927 -0.274329 -0.029760 -0.062500 1 0 0 0 0 0 2 612440
-0.002286 0.000274 0.120030 0.285918 -0.274337 -0.029767 -0.062500 1 0 0 0 0 0 2 613122
-0.002286 0.000274 0.120030 0.285928 -0.274341 -0.029754 -0.062500 1 0 0 0 0 0 2 614119
-0.002286 0.000274 0.120030 0.285939 -0.274333 -0.029765 -0.062500 1 0 0 0 0 0 2 615108
-0.002286 0.000274 0.120030 0.285928 -0.274329 -0.029760 -0.062500 1 0 0 0 0 0 2 616113
-0.002286 0.000274 0.120030 0.285927 -0.274329 -0.029760 -0.062500 1 0 0 0 0 0 2 617101
-0.002286 0.000274 0.120030 0.285918 -0.274337 -0.029766 -0.062500 1 0 0 0 0 0 2 618115
-0.002286 0.000274 0.120030 0.285925 -0.274330 -0.029760 -0.062500 1 0 0 0 0 0 2 619113
-0.002286 0.000274 0.120030 0.285930 -0.274340 -0.029773 -0.062500 1 0 0 0 0 0 2 620106
-0.002286 0.000274 0.120030 0.285927 -0.274330 -0.029762 -0.062500 1 0 0 0 0 0 2 621112
-0.002286 0.000274 0.120030 0.285926 -0.274329 -0.029760 -0.062500 1 0 0 0 0 0 2 622114
-0.002286 0.000274 0.120030 0.285926 -0.274328 -0.029760 -0.062500 1 0 0 0 0 0 2 624434
-0.002286 0.000274 0.120030 0.285921 -0.274349 -0.029760 -0.062500 1 0 0 0 0 0 2 625102
-0.002286 0.000274 0.120030 0.285938 -0.274334 -0.029766 -0.062500 1 0 0 0 0 0 2 626096
-0.002286 0.000274 0.120030 0.285928 -0.274330 -0.029760 -0.062500 1 0 0 0 0 0 2 627125
-0.002286 0.000274 0.120030 0.285927 -0.274329 -0.029760 -0.062500 1 0 0 0 0 0 2 628095
-0.002286 0.000274 0.120030 0.285927 -0.274328 -0.029760 -0.062500 1 0 0 0 0 0 2 629091
-0.002286 0.000274 0.120030 0.285918 -0.274337 -0.029766 -0.062500 1 0 0 0 0 0 2 630125
-0.002286 0.000274 0.120030 0.285938 -0.274332 -0.029767 -0.062500 1 0 0 0 0 0 2 631119
-0.002286 0.000274 0.120030 0.285928 -0.274329 -0.029761 -0.062500 1 0 0 0 0 0 2 632109
-0.002286 0.000274 0.120030 0.285919 -0.274337 -0.029767 -0.062500 1 0 0 0 0 0 2 633095
-0.002286 0.000274 0.120030 0.285929 -0.274341 -0.029754 -0.062500 1 0 0 0 0 0 2 634090
-0.002286 0.000274 0.120030 0.285927 -0.274330 -0.029759 -0.062500 1 0 0 0 0 0 2 635091
-0.002286 0.000274 0.120030 0.285939 -0.274332 -0.029766 -0.062500 1 0 0 0 0 0 2 636095
-0.002286 0.000274 0.120030 0.285920 -0.274338 -0.029767 -0.062500 1 0 0 0 0 0 2 637095
-0.002286 0.000274 0.120030 0.285926 -0.274330 -0.029761 -0.062500 1 0 0 0 0 0 2 638094
-0.002286 0.000274 0.120030 0.285926 -0.274329 -0.029760 -0.062500 1 0 0 0 0 0 2 639091
-0.002286 0.000274 0.120030 0.285918 -0.274337 -0.029766 -0.062500 1 0 0 0 0 0 2 640096
-0.002286 0.000274 0.120030 0.285937 -0.274332 -0.029767 -0.062500 1 0 0 0 0 0 2 641095
-0.002286 0.000274 0.120030 0.285928 -0.274329 -0.029761 -0.062500 1 0 0 0 0 0 2 642094
-0.002286 0.000274 0.120030 0.285927 -0.274328 -0.029760 -0.062500 1 0 0 0 0 0 2 643121
-0.002286 0.000274 0.120030 0.285918 -0.274337 -0.029767 -0.062500 1 0 0 0 0 0 2 646846
-0.002267 0.000270 0.120020 0.021183 -0.211789 0.108245 -0.062500 1 0 0 0 0 0 2 648496
-0.002258 0.000268 0.120016 0.111321 -0.232890 0.040899 -0.062500 1 0 0 0 0 0 2 649111
-0.002253 0.000267 0.120015 0.177890 -0.248610 0.005938 -0.062500 1 0 0 0 0 0 2 650121
-0.002251 0.000266 0.120015 0.213079 -0.256962 -0.007363 -0.062500 1 0 0 0 0 0 2 651112
-0.002250 0.000266 0.120015 0.230761 -0.261188 -0.012108 -0.062500 1 0 0 0 0 0 2 652118
-0.002249 0.000266 0.120015 0.239594 -0.263300 -0.013767 -0.062500 1 0 0 0 0 0 2 653122
-0.002249 0.000265 0.120015 0.243999 -0.264369 -0.014344 -0.062500 1 0 0 0 0 0 2 654112
-0.002249 0.000265 0.120015 0.246189 -0.264892 -0.014546 -0.062500 1 0 0 0 0 0 2 655112
-0.002248 0.000265 0.120015 0.247282 -0.265153 -0.014620 -0.062500 1 0 0 0 0 0 2 656112
-0.002248 0.000265 0.120015 0.247831 -0.265294 -0.014638 -0.062500 1 0 0 0 0 0 2 657119
-0.002248 0.000265 0.120015 0.248107 -0.265351 -0.014639 -0.062500 1 0 0 0 0 0 2 658116
-0.002248 0.000265 0.120015 0.248244 -0.265393 -0.014655 -0.062500 1 0 0 0 0 0 2 659109
-0.002248 0.000265 0.120015 0.248308 -0.265399 -0.014655 -0.062500 1 0 0 0 0 0 2 660114
-0.002248 0.000265 0.120015 0.248346 -0.265407 -0.014654 -0.062500 1 0 0 0 0 0 2 661112
-0.002248 0.000265 0.120015 0.248360 -0.265410 -0.014641 -0.062500 1 0 0 0 0 0 2 662105
-0.002248 0.000265 0.120015 0.248364 -0.265421 -0.014652 -0.062500 1 0 0 0 0 0 2 663105
-0.002248 0.000265 0.120015 0.248385 -0.265417 -0.014653 -0.062500 1 0 0 0 0 0 2 664105
-0.002248 0.000265 0.120015 0.248375 -0.265413 -0.014646 -0.062500 1 0 0 0 0 0 2 665112
-0.002248 0.000265 0.120015 0.248386 -0.265415 -0.014652 -0.062500 1 0 0 0 0 0 2 666104
-0.002248 0.000265 0.120015 0.248379 -0.265424 -0.014659 -0.062500 1 0 0 0 0 0 2 667105
-0.002248 0.000265 0.120015 0.248374 -0.265414 -0.014647 -0.062500 1 0 0 0 0 0 2 668114
-0.002248 0.000265 0.120015 0.248386 -0.265415 -0.014652 -0.062500 1 0 0 0 0 0 2 669104
-0.002248 0.000265 0.120015 0.248366 -0.265421 -0.014653 -0.062500 1 0 0 0 0 0 2 670110
-0.002248 0.000265 0.120015 0.248384 -0.265416 -0.014653 -0.062500 1 0 0 0 0 0 2 671102
-0.002248 0.000265 0.120015 0.248387 -0.265415 -0.014653 -0.062500 1 0 0 0 0 0 2 672114
-0.002248 0.000265 0.120015 0.248378 -0.265424 -0.014640 -0.062500 1 0 0 0 0 0 2 673109
-0.002248 0.000265 0.120015 0.248378 -0.265425 -0.014658 -0.062500 1 0 0 0 0 0 2 674112
-0.002248 0.000265 0.120015 0.248386 -0.265417 -0.014653 -0.062500 1 0 0 0 0 0 2 675112
-0.002248 0.000265 0.120015 0.248375 -0.265413 -0.014646 -0.062500 1 0 0 0 0 0 2 676104
-0.002248 0.000265 0.120015 0.248377 -0.265424 -0.014659 -0.062500 1 0 0 0 0 0 2 677105
-0.002248 0.000265 0.120015 0.248374 -0.265414 -0.014647 -0.062500 1 0 0 0 0 0 2 678098
-0.002248 0.000265 0.120015 0.248385 -0.265415 -0.014652 -0.062500 1 0 0 0 0 0 2 679111
-0.002248 0.000265 0.120015 0.248387 -0.265415 -0.014653 -0.062500 1 0 0 0 0 0 2 680104
-0.002248 0.000265 0.120015 0.248367 -0.265421 -0.014653 -0.062500 1 0 0 0 0 0 2 681110
-0.002248 0.000265 0.120015 0.248384 -0.265416 -0.014653 -0.062500 1 0 0 0 0 0 2 682104
-0.002248 0.000265 0.120015 0.248390 -0.265427 -0.014646 -0.062500 1 0 0 0 0 0 2 683094
-0.002248 0.000265 0.120015 0.248367 -0.265423 -0.014652 -0.062500 1 0 0 0 0 0 2 684108
-0.002248 0.000265 0.120015 0.248385 -0.265417 -0.014653 -0.062500 1 0 0 0 0 0 2 685110
-0.002248 0.000265 0.120015 0.248374 -0.265413 -0.014646 -0.062500 1 0 0 0 0 0 2 686119
-0.002248 0.000265 0.120015 0.248385 -0.265415 -0.014652 -0.062500 1 0 0 0 0 0 2 687111
-0.002248 0.000265 0.120015 0.248379 -0.265424 -0.014659 -0.062500 1 0 0 0 0 0 2 688117
-0.002248 0.000265 0.120015 0.248374 -0.265413 -0.014647 -0.062500 1 0 0 0 0 0 2 689121
-0.002248 0.000265 0.120015 0.248385 -0.265415 -0.014652 -0.062500 1 0 0 0 0 0 2 690109
-0.002248 0.000265 0.120015 0.248387 -0.265415 -0.014653 -0.062500 1 0 0 0 0 0 2 691110
-0.002248 0.000265 0.120015 0.248370 -0.265433 -0.014646 -0.062500 1 0 0 0 0 0 2 692117
-0.002248 0.000265 0.120015 0.248385 -0.265418 -0.014652 -0.062500 1 0 0 0 0 0 2 693116
-0.002248 0.000265 0.120015 0.248387 -0.265416 -0.014652 -0.062500 1 0 0 0 0 0 2 694109
-0.002248 0.000265 0.120015 0.248367 -0.265422 -0.014653 -0.062500 1 0 0 0 0 0 2 695119
-0.002248 0.000265 0.120015 0.248385 -0.265416 -0.014653 -0.062500 1 0 0 0 0 0 2 696110
-0.002248 0.000265 0.120015 0.248375 -0.265413 -0.014646 -0.062500 1 0 0 0 0 0 2 697119
-0.002254 0.000283 0.120004 0.322069 -0.518379 0.134203 -0.062500 1 0 0 0 0 0 2 698109
-0.002256 0.000293 0.120000 0.298590 -0.433505 0.061553 -0.062500 1 0 0 0 0 0 2 699103
-0.002258 0.000297 0.119999 0.280096 -0.369909 0.023850 -0.062500 1 0 0 0 0 0 2 700093
-0.002258 0.000299 0.119999 0.269904 -0.335990 0.009502 -0.062500 1 0 0 0 0 0 2 701092
-0.002259 0.000300 0.119998 0.264608 -0.318804 0.004392 -0.062500 1 0 0 0 0 0 2 702089
-0.002259 0.000301 0.119998 0.261926 -0.310194 0.002601 -0.062500 1 0 0 0 0 0 2 703088
-0.002259 0.000301 0.119998 0.260570 -0.305879 0.001974 -0.062500 1 0 0 0 0 0 2 704093
-0.002259 0.000301 0.119998 0.259869 -0.303732 0.001766 -0.062500 1 0 0 0 0 0 2 705093
-0.002259 0.000301 0.119998 0.259523 -0.302645 0.001683 -0.062500 1 0 0 0 0 0 2 706087
-0.002259 0.000302 0.119998 0.259367 -0.302104 0.001664 -0.062500 1 0 0 0 0 0 2 707096
-0.002259 0.000302 0.119998 0.259278 -0.301842 0.001653 -0.062500 1 0 0 0 0 0 2 708089
-0.002259 0.000302 0.119998 0.259225 -0.301710 0.001650 -0.062500 1 0 0 0 0 0 2 709089
-0.002259 0.000302 0.119998 0.259201 -0.301634 0.001649 -0.062500 1 0 0 0 0 0 2 710108
-0.002259 0.000302 0.119998 0.259201 -0.301598 0.001642 -0.062500 1 0 0 0 0 0 2 711116
-0.002259 0.000302 0.119998 0.259189 -0.301593 0.001648 -0.062500 1 0 0 0 0 0 2 712100
-0.002259 0.000302 0.119998 0.259193 -0.301573 0.001649 -0.062500 1 0 0 0 0 0 2 713103
-0.002259 0.000302 0.119998 0.259186 -0.301580 0.001642 -0.062500 1 0 0 0 0 0 2 714133
-0.002259 0.000302 0.119998 0.259193 -0.301572 0.001648 -0.062500 1 0 0 0 0 0 2 716973
-0.002259 0.000302 0.119998 0.259179 -0.301557 0.001648 -0.062500 1 0 0 0 0 0 2 718096
-0.002259 0.000302 0.119998 0.259193 -0.301569 0.001649 -0.062500 1 0 0 0 0 0 2 719119
-0.002259 0.000302 0.119998 0.259186 -0.301580 0.001642 -0.062500 1 0 0 0 0 0 2 720331
-0.002259 0.000302 0.119998 0.259178 -0.301558 0.001647 -0.062500 1 0 0 0 0 0 2 721102
-0.002259 0.000302 0.119998 0.259193 -0.301570 0.001648 -0.062500 1 0 0 0 0 0 2 722124
-0.002259 0.000302 0.119998 0.259174 -0.301577 0.001648 -0.062500 1 0 0 0 0 0 2 723111
-0.002259 0.000302 0.119998 0.259188 -0.301560 0.001642 -0.062500 1 0 0 0 0 0 2 724115
-0.002259 0.000302 0.119998 0.259194 -0.301570 0.001648 -0.062500 1 0 0 0 0 0 2 725109
-0.002259 0.000302 0.119998 0.259182 -0.301568 0.001655 -0.062500 1 0 0 0 0 0 2 726116
-0.002259 0.000302 0.119998 0.259181 -0.301568 0.001636 -0.062500 1 0 0 0 0 0 2 727109
-0.002259 0.000302 0.119998 0.259193 -0.301571 0.001647 -0.062500 1 0 0 0 0 0 2 728116
-0.002259 0.000302 0.119998 0.259182 -0.301568 0.001655 -0.062500 1 0 0 0 0 0 2 729117
-0.002259 0.000302 0.119998 0.259181 -0.301568 0.001636 -0.062500 1 0 0 0 0 0 2 730118
-0.002259 0.000302 0.119998 0.259181 -0.301568 0.001653 -0.062500 1 0 0 0 0 0 2 731111
-0.002259 0.000302 0.119998 0.259193 -0.301571 0.001649 -0.062500 1 0 0 0 0 0 2 732108
-0.002259 0.000302 0.119998 0.259191 -0.301559 0.001642 -0.062500 1 0 0 0 0 0 2 733114
-0.002259 0.000302 0.119998 0.259174 -0.301576 0.001647 -0.062500 1 0 0 0 0 0 2 734123
-0.002259 0.000302 0.119998 0.259192 -0.301572 0.001648 -0.062500 1 0 0 0 0 0 2 735123
-0.002259 0.000302 0.119998 0.259194 -0.301571 0.001649 -0.062500 1 0 0 0 0 0 2 736124
-0.002259 0.000302 0.119998 0.259171 -0.301566 0.001641 -0.062500 1 0 0 0 0 0 2 737118
-0.002259 0.000302 0.119998 0.259192 -0.301571 0.001648 -0.062500 1 0 0 0 0 0 2 738106
-0.002259 0.000302 0.119998 0.259182 -0.301569 0.001655 -0.062500 1 0 0 0 0 0 2 739123
-0.002259 0.000302 0.119998 0.259189 -0.301559 0.001643 -0.062500 1 0 0 0 0 0 2 740129
-0.002259 0.000302 0.119998 0.259186 -0.301579 0.001641 -0.062500 1 0 0 0 0 0 2 741131
-0.002259 0.000302 0.119998 0.259181 -0.301569 0.001654 -0.062500 1 0 0 0 0 0 2 742123
-0.002259 0.000302 0.119998 0.259189 -0.301559 0.001643 -0.062500 1 0 0 0 0 0 2 743123
-0.002259 0.000302 0.119998 0.259194 -0.301570 0.001648 -0.062500 1 0 0 0 0 0 2 744130
-0.002259 0.000302 0.119998 0.259174 -0.301577 0.001648 -0.062500 1 0 0 0 0 0 2 745127
-0.002259 0.000302 0.119998 0.259189 -0.301560 0.001642 -0.062500 1 0 0 0 0 0 2 746123
-0.002259 0.000302 0.119998 0.259182 -0.301567 0.001654 -0.062500 1 0 0 0 0 0 2 747108
-0.002259 0.000302 0.119998 0.259185 -0.301580 0.001643 -0.062500 1 0 0 0 0 0 2 748117
-0.002259 0.000302 0.119998 0.259190 -0.301561 0.001641 -0.062500 1 0 0 0 0 0 2 749108
-0.002259 0.000302 0.119998 0.259182 -0.301567 0.001654 -0.062500 1 0 0 0 0 0 2 750115
-0.002259 0.000302 0.119998 0.259193 -0.301571 0.001649 -0.062500 1 0 0 0 0 0 2 751116
-0.002259 0.000302 0.119998 0.259183 -0.301568 0.001635 -0.062500 1 0 0 0 0 0 2 752107
-0.002259 0.000302 0.119998 0.259181 -0.301568 0.001653 -0.062500 1 0 0 0 0 0 2 753115
-0.002259 0.000302 0.119998 0.259193 -0.301571 0.001649 -0.062500 1 0 0 0 0 0 2 754109
-0.002259 0.000302 0.119998 0.259183 -0.301568 0.001635 -0.062500 1 0 0 0 0 0 2 756652
-0.002259 0.000302 0.119998 0.259181 -0.301568 0.001653 -0.062500 1 0 0 0 0 0 2 757110
-0.002259 0.000302 0.119998 0.259193 -0.301571 0.001649 -0.062500 1 0 0 0 0 0 2 758115
-0.002259 0.000302 0.119998 0.259179 -0.301557 0.001648 -0.062500 1 0 0 0 0 0 2 759107
-0.002259 0.000302 0.119998 0.259184 -0.301578 0.001642 -0.062500 1 0 0 0 0 0 2 760113
-0.002259 0.000302 0.119998 0.259193 -0.301572 0.001648 -0.062500 1 0 0 0 0 0 2 761124
-0.002259 0.000302 0.119998 0.259182 -0.301569 0.001655 -0.062500 1 0 0 0 0 0 2 762116
-0.002259 0.000302 0.119998 0.259181 -0.301568 0.001636 -0.062500 1 0 0 0 0 0 2 763090
-0.002259 0.000302 0.119998 0.259181 -0.301568 0.001653 -0.062500 1 0 0 0 0 0 2 764124
-0.002259 0.000302 0.119998 0.259193 -0.301571 0.001649 -0.062500 1 0 0 0 0 0 2 765117
-0.002259 0.000302 0.119998 0.259191 -0.301560 0.001642 -0.062500 1 0 0 0 0 0 2 766113
-0.002259 0.000302 0.119998 0.259174 -0.301576 0.001647 -0.062500 1 0 0 0 0 0 2 767089
-0.002259 0.000302 0.119998 0.259192 -0.301572 0.001649 -0.062500 1 0 0 0 0 0 2 768091
-0.002259 0.000302 0.119998 0.259191 -0.301560 0.001642 -0.062500 1 0 0 0 0 0 2 769089
-0.002259 0.000302 0.119998 0.259182 -0.301567 0.001654 -0.062500 1 0 0 0 0 0 2 770126
-0.002259 0.000302 0.119998 0.259185 -0.301579 0.001643 -0.062500 1 0 0 0 0 0 2 771092
-0.002259 0.000302 0.119998 0.259190 -0.301561 0.001641 -0.062500 1 0 0 0 0 0 2 772091
-0.002259 0.000302 0.119998 0.259182 -0.301567 0.001654 -0.062500 1 0 0 0 0 0 2 773086
-0.002259 0.000302 0.119998 0.259185 -0.301580 0.001642 -0.062500 1 0 0 0 0 0 2 774108
-0.002259 0.000302 0.119998 0.259178 -0.301558 0.001647 -0.062500 1 0 0 0 0 0 2 775088
-0.002259 0.000302 0.119998 0.259192 -0.301570 0.001649 -0.062500 1 0 0 0 0 0 2 776097
-0.002259 0.000302 0.119998 0.259194 -0.301571 0.001649 -0.062500 1 0 0 0 0 0 2 777092
-0.002259 0.000302 0.119998 0.259171 -0.301565 0.001641 -0.062500 1 0 0 0 0 0 2 778091
-0.002259 0.000302 0.119998 0.259192 -0.301570 0.001648 -0.062500 1 0 0 0 0 0 2 779087
-0.002259 0.000302 0.119998 0.259194 -0.301571 0.001649 -0.062500 1 0 0 0 0 0 2 780085
-0.002259 0.000302 0.119998 0.259171 -0.301566 0.001641 -0.062500 1 0 0 0 0 0 2 781128
-0.002259 0.000302 0.119998 0.259192 -0.301571 0.001648 -0.062500 1 0 0 0 0 0 2 782090
-0.002259 0.000302 0.119998 0.259182 -0.301568 0.001655 -0.062500 1 0 0 0 0 0 2 783091
-0.002259 0.000302 0.119998 0.259190 -0.301559 0.001643 -0.062500 1 0 0 0 0 0 2 784090
-0.002259 0.000302 0.119998 0.259186 -0.301578 0.001641 -0.062500 1 0 0 0 0 0 2 785086
-0.002259 0.000302 0.119998 0.259181 -0.301569 0.001654 -0.062500 1 0 0 0 0 0 2 786085
-0.002259 0.000302 0.119998 0.259189 -0.301559 0.001642 -0.062500 1 0 0 0 0 0 2 787327
-0.002259 0.000302 0.119998 0.259186 -0.301578 0.001641 -0.062500 1 0 0 0 0 0 2 788113
-0.002259 0.000302 0.119998 0.259181 -0.301569 0.001654 -0.062500 1 0 0 0 0 0 2 789104
-0.002259 0.000302 0.119998 0.259193 -0.301571 0.001649 -0.062500 1 0 0 0 0 0 2 790101
-0.002259 0.000302 0.119998 0.259179 -0.301557 0.001648 -0.062500 1 0 0 0 0 0 2 791268
-0.002259 0.000302 0.119998 0.259184 -0.301578 0.001642 -0.062500 1 0 0 0 0 0 2 792115
-0.002259 0.000302 0.119998 0.259193 -0.301572 0.001648 -0.062500 1 0 0 0 0 0 2 793117
-0.002259 0.000302 0.119998 0.259179 -0.301557 0.001648 -0.062500 1 0 0 0 0 0 2 794107
-0.002259 0.000302 0.119998 0.259184 -0.301578 0.001642 -0.062500 1 0 0 0 0 0 2 795114
-0.002259 0.000302 0.119998 0.259181 -0.301569 0.001654 -0.062500 1 0 0 0 0 0 2 796115
-0.002259 0.000302 0.119998 0.259189 -0.301559 0.001643 -0.062500 1 0 0 0 0 0 2 797104
-0.002259 0.000302 0.119998 0.259194 -0.301570 0.001648 -0.062500 1 0 0 0 0 0 2 798106
-0.002259 0.000302 0.119998 0.259174 -0.301577 0.001648 -0.062500 1 0 0 0 0 0 2 799112
-0.002259 0.000302 0.119998 0.259189 -0.301560 0.001642 -0.062500 1 0 0 0 0 0 2 800094
-0.002259 0.000302 0.119998 0.259194 -0.301570 0.001648 -0.062500 1 0 0 0 0 0 2 801225
-0.002259 0.000302 0.119998 0.259182 -0.301568 0.001655 -0.062500 1 0 0 0 0 0 2 802109
-0.002259 0.000302 0.119998 0.259182 -0.301568 0.001636 -0.062500 1 0 0 0 0 0 2 803116
-0.002259 0.000302 0.119998 0.259193 -0.301571 0.001647 -0.062500 1 0 0 0 0 0 2 804116
-0.002259 0.000302 0.119998 0.259182 -0.301568 0.001655 -0.062500 1 0 0 0 0 0 2 805106
-0.002259 0.000302 0.119998 0.259182 -0.301568 0.001636 -0.062500 1 0 0 0 0 0 2 806112
-0.002259 0.000302 0.119998 0.259181 -0.301568 0.001653 -0.062500 1 0 0 0 0 0 2 807110
-0.002259 0.000302 0.119998 0.259193 -0.301571 0.001649 -0.062500 1 0 0 0 0 0 2 808113
-0.002259 0.000302 0.119998 0.259183 -0.301568 0.001635 -0.062500 1 0 0 0 0 0 2 809107
-0.002259 0.000302 0.119998 0.259181 -0.301568 0.001653 -0.062500 1 0 0 0 0 0 2 810106
-0.002259 0.000302 0.119998 0.259193 -0.301571 0.001649 -0.062500 1 0 0 0 0 0 2 811113
-0.002259 0.000302 0.119998 0.259191 -0.301559 0.001642 -0.062500 1 0 0 0 0 0 2 812105
-0.002259 0.000302 0.119998 0.259174 -0.301576 0.001647 -0.062500 1 0 0 0 0 0 2 813112
-0.002259 0.000302 0.119998 0.259192 -0.301572 0.001648 -0.062500 1 0 0 0 0 0 2 814124
-0.002259 0.000302 0.119998 0.259182 -0.301569 0.001655 -0.062500 1 0 0 0 0 0 2 815114
-0.002259 0.000302 0.119998 0.259181 -0.301568 0.001636 -0.062500 1 0 0 0 0 0 2 816106
-0.002259 0.000302 0.119998 0.259193 -0.301571 0.001647 -0.062500 1 0 0 0 0 0 2 817112
-0.002259 0.000302 0.119998 0.259182 -0.301569 0.001655 -0.062500 1 0 0 0 0 0 2 818113
-0.002259 0.000302 0.119998 0.259190 -0.301559 0.001643 -0.062500 1 0 0 0 0 0 2 819123
-0.002259 0.000302 0.119998 0.259186 -0.301579 0.001641 -0.062500 1 0 0 0 0 0 2 820113
-0.002259 0.000302 0.119998 0.259181 -0.301569 0.001654 -0.062500 1 0 0 0 0 0 2 821113
-0.002259 0.000302 0.119998 0.259190 -0.301560 0.001642 -0.062500 1 0 0 0 0 0 2 822104
-0.002264 0.000320 0.119988 0.332818 -0.554394 0.150636 -0.062500 1 0 0 0 0 0 2 823114
-0.002267 0.000329 0.119984 0.309382 -0.469583 0.077913 -0.062500 1 0 0 0 0 0 2 824119
-0.002269 0.000333 0.119983 0.290881 -0.406028 0.040173 -0.062500 1 0 0 0 0 0 2 825105
-0.002269 0.000335 0.119982 0.280697 -0.372106 0.025826 -0.062500 1 0 0 0 0 0 2 826113
-0.002270 0.000337 0.119982 0.275408 -0.354937 0.020696 -0.062500 1 0 0 0 0 0 2 827123
-0.002270 0.000337 0.119982 0.272727 -0.346331 0.018918 -0.062500 1 0 0 0 0 0 2 828115
-0.002270 0.000337 0.119982 0.271371 -0.342018 0.018291 -0.062500 1 0 0 0 0 0 2 829100
-0.002270 0.000338 0.119982 0.270680 -0.339863 0.018069 -0.062500 1 0 0 0 0 0 2 830108
-0.002270 0.000338 0.119982 0.270326 -0.338785 0.017997 -0.062500 1 0 0 0 0 0 2 831113
-0.002270 0.000338 0.119982 0.270167 -0.338233 0.017972 -0.062500 1 0 0 0 0 0 2 832112
-0.002270 0.000338 0.119982 0.270077 -0.337969 0.017960 -0.062500 1 0 0 0 0 0 2 833106
-0.002270 0.000338 0.119982 0.270024 -0.337837 0.017957 -0.062500 1 0 0 0 0 0 2 834107
-0.002270 0.000338 0.119982 0.270003 -0.337772 0.017962 -0.062500 1 0 0 0 0 0 2 835112
-0.002270 0.000338 0.119982 0.270003 -0.337737 0.017956 -0.062500 1 0 0 0 0 0 2 836107
-0.002270 0.000338 0.119982 0.269988 -0.337721 0.017955 -0.062500 1 0 0 0 0 0 2 837112
-0.002270 0.000338 0.119982 0.269995 -0.337711 0.017962 -0.062500 1 0 0 0 0 0 2 838104
-0.002270 0.000338 0.119982 0.269993 -0.337699 0.017956 -0.062500 1 0 0 0 0 0 2 839112
-0.002270 0.000338 0.119982 0.269976 -0.337715 0.017962 -0.062500 1 0 0 0 0 0 2 840096
-0.002270 0.000338 0.119982 0.269991 -0.337700 0.017956 -0.062500 1 0 0 0 0 0 2 841093
-0.002270 0.000338 0.119982 0.269993 -0.337698 0.017955 -0.062500 1 0 0 0 0 0 2 842093
-0.002270 0.000338 0.119982 0.269984 -0.337706 0.017969 -0.062500 1 0 0 0 0 0 2 843093
-0.002270 0.000338 0.119982 0.269984 -0.337708 0.017950 -0.062500 1 0 0 0 0 0 2 844096
-0.002270 0.000338 0.119982 0.269980 -0.337696 0.017961 -0.062500 1 0 0 0 0 0 2 845086
-0.002270 0.000338 0.119982 0.269991 -0.337697 0.017956 -0.062500 1 0 0 0 0 0 2 846115
-0.002270 0.000338 0.119982 0.269985 -0.337706 0.017948 -0.062500 1 0 0 0 0 0 2 847088
-0.002270 0.000338 0.119982 0.269983 -0.337707 0.017968 -0.062500 1 0 0 0 0 0 2 848115
-0.002270 0.000338 0.119982 0.269992 -0.337699 0.017957 -0.062500 1 0 0 0 0 0 2 849093
-0.002270 0.000338 0.119982 0.269985 -0.337707 0.017949 -0.062500 1 0 0 0 0 0 2 850088
-0.002270 0.000338 0.119982 0.269983 -0.337708 0.017968 -0.062500 1 0 0 0 0 0 2 851111
-0.002270 0.000338 0.119982 0.269992 -0.337699 0.017957 -0.062500 1 0 0 0 0 0 2 852084
-0.002270 0.000338 0.119982 0.269981 -0.337695 0.017962 -0.062500 1 0 0 0 0 0 2 853095
-0.002270 0.000338 0.119982 0.269983 -0.337706 0.017949 -0.062500 1 0 0 0 0 0 2 854090
-0.002270 0.000338 0.119982 0.269995 -0.337710 0.017961 -0.062500 1 0 0 0 0 0 2 855111
-0.002275 0.000356 0.119971 0.343571 -0.590387 0.167071 -0.062500 1 0 0 0 0 0 2 856084
-0.002278 0.000365 0.119968 0.320157 -0.505641 0.094290 -0.062500 1 0 0 0 0 0 2 857091
-0.002279 0.000369 0.119966 0.301669 -0.442122 0.056516 -0.062500 1 0 0 0 0 0 2 858095
-0.002280 0.000372 0.119966 0.291495 -0.408228 0.042137 -0.062500 1 0 0 0 0 0 2 859095
-0.002280 0.000373 0.119966 0.286212 -0.391048 0.037036 -0.062500 1 0 0 0 0 0 2 860096
-0.002281 0.000373 0.119966 0.283534 -0.382443 0.035237 -0.062500 1 0 0 0 0 0 2 861096
-0.002281 0.000374 0.119966 0.282170 -0.378140 0.034620 -0.062500 1 0 0 0 0 0 2 862087
-0.002281 0.000374 0.119966 0.281463 -0.375972 0.034397 -0.062500 1 0 0 0 0 0 2 863089
-0.002281 0.000374 0.119966 0.281122 -0.374907 0.034326 -0.062500 1 0 0 0 0 0 2 864118
-0.002281 0.000374 0.119966 0.280956 -0.374366 0.034293 -0.062500 1 0 0 0 0 0 2 865967
-0.002281 0.000374 0.119966 0.280873 -0.374095 0.034287 -0.062500 1 0 0 0 0 0 2 867113
-0.002281 0.000374 0.119966 0.280822 -0.373962 0.034285 -0.062500 1 0 0 0 0 0 2 868103
-0.002281 0.000374 0.119966 0.280809 -0.373889 0.034277 -0.062500 1 0 0 0 0 0 2 869110
-0.002281 0.000374 0.119966 0.280786 -0.373847 0.034282 -0.062500 1 0 0 0 0 0 2 870118
-0.002281 0.000374 0.119966 0.280793 -0.373835 0.034290 -0.062500 1 0 0 0 0 0 2 871119
-0.002281 0.000374 0.119966 0.280782 -0.373832 0.034277 -0.062500 1 0 0 0 0 0 2 872111
-0.002281 0.000374 0.119966 0.280789 -0.373823 0.034283 -0.062500 1 0 0 0 0 0 2 873114
-0.002281 0.000374 0.119966 0.280791 -0.373822 0.034283 -0.062500 1 0 0 0 0 0 2 874120
-0.002281 0.000374 0.119966 0.280770 -0.373828 0.034283 -0.062500 1 0 0 0 0 0 2 875115
-0.002281 0.000374 0.119966 0.280788 -0.373823 0.034283 -0.062500 1 0 0 0 0 0 2 876105
-0.002281 0.000374 0.119966 0.280791 -0.373823 0.034283 -0.062500 1 0 0 0 0 0 2 877114
-0.002281 0.000374 0.119966 0.280771 -0.373829 0.034283 -0.062500 1 0 0 0 0 0 2 878109
-0.002281 0.000374 0.119966 0.280788 -0.373824 0.034283 -0.062500 1 0 0 0 0 0 2 879104
-0.002281 0.000374 0.119966 0.280778 -0.373820 0.034290 -0.062500 1 0 0 0 0 0 2 880115
-0.002281 0.000374 0.119966 0.280778 -0.373820 0.034270 -0.062500 1 0 0 0 0 0 2 881117
-0.002281 0.000374 0.119966 0.280789 -0.373823 0.034282 -0.062500 1 0 0 0 0 0 2 882118
-0.002281 0.000374 0.119966 0.280778 -0.373820 0.034289 -0.062500 1 0 0 0 0 0 2 883119
-0.002281 0.000374 0.119966 0.280789 -0.373823 0.034284 -0.062500 1 0 0 0 0 0 2 884118
-0.002286 0.000392 0.119955 0.354326 -0.626385 0.183512 -0.062500 1 0 0 0 0 0 2 885115
-0.002289 0.000401 0.119951 0.330929 -0.541687 0.110680 -0.062500 1 0 0 0 0 0 2 886117
-0.002290 0.000405 0.119950 0.312465 -0.478205 0.072865 -0.062500 1 0 0 0 0 0 2 887119
-0.002291 0.000408 0.119950 0.302285 -0.444324 0.058494 -0.062500 1 0 0 0 0 0 2 888117
-0.002291 0.000409 0.119949 0.297004 -0.427152 0.053366 -0.062500 1 0 0 0 0 0 2 889116
-0.002291 0.000409 0.119949 0.294303 -0.418544 0.051574 -0.062500 1 0 0 0 0 0 2 890120
-0.002291 0.000410 0.119949 0.292956 -0.414236 0.050956 -0.062500 1 0 0 0 0 0 2 891119
-0.002292 0.000410 0.119949 0.292267 -0.412083 0.050732 -0.062500 1 0 0 0 0 0 2 892117
-0.002292 0.000410 0.119949 0.291913 -0.411005 0.050659 -0.062500 1 0 0 0 0 0 2 893115
-0.002292 0.000410 0.119949 0.291748 -0.410474 0.050633 -0.062500 1 0 0 0 0 0 2 894116
-0.002292 0.000410 0.119949 0.291662 -0.410193 0.050621 -0.062500 1 0 0 0 0 0 2 895119
-0.002292 0.000410 0.119949 0.291622 -0.410062 0.050632 -0.062500 1 0 0 0 0 0 2 896116
-0.002292 0.000410 0.119949 0.291591 -0.409994 0.050626 -0.062500 1 0 0 0 0 0 2 897110
-0.002292 0.000410 0.119949 0.291590 -0.409959 0.050618 -0.062500 1 0 0 0 0 0 2 898112
-0.002292 0.000410 0.119949 0.291575 -0.409942 0.050617 -0.062500 1 0 0 0 0 0 2 899103
-0.002292 0.000410 0.119949 0.291574 -0.409942 0.050616 -0.062500 1 0 0 0 0 0 2 900085
-0.002292 0.000410 0.119949 0.291582 -0.409934 0.050623 -0.062500 1 0 0 0 0 0 2 901093
-0.002292 0.000410 0.119949 0.291568 -0.409918 0.050624 -0.062500 1 0 0 0 0 0 2 902091
-0.002292 0.000410 0.119949 0.291578 -0.409919 0.050617 -0.062500 1 0 0 0 0 0 2 903105
-0.002292 0.000410 0.119949 0.291583 -0.409931 0.050624 -0.062500 1 0 0 0 0 0 2 904110
-0.002292 0.000410 0.119949 0.291560 -0.409926 0.050617 -0.062500 1 0 0 0 0 0 2 905102
-0.002292 0.000410 0.119949 0.291581 -0.409932 0.050624 -0.062500 1 0 0 0 0 0 2 906110
-0.002292 0.000410 0.119949 0.291580 -0.409921 0.050617 -0.062500 1 0 0 0 0 0 2 907106
-0.002292 0.000410 0.119949 0.291560 -0.409925 0.050616 -0.062500 1 0 0 0 0 0 2 908103
-0.002292 0.000410 0.119949 0.291581 -0.409932 0.050623 -0.062500 1 0 0 0 0 0 2 909110
-0.002297 0.000428 0.119939 0.365065 -0.662334 0.199986 -0.062500 1 0 0 0 0 0 2 910102
-0.002300 0.000437 0.119935 0.341698 -0.577724 0.127072 -0.062500 1 0 0 0 0 0 2 911103
-0.002301 0.000441 0.119934 0.323246 -0.514281 0.089240 -0.062500 1 0 0 0 0 0 2 912109
-0.002302 0.000444 0.119933 0.313069 -0.480406 0.074846 -0.062500 1 0 0 0 0 0 2 913086
-0.002302 0.000445 0.119933 0.307790 -0.463239 0.069728 -0.062500 1 0 0 0 0 0 2 914089
-0.002302 0.000445 0.119933 0.305102 -0.454638 0.067927 -0.062500 1 0 0 0 0 0 2 915091
-0.002302 0.000446 0.119933 0.303734 -0.450327 0.067298 -0.062500 1 0 0 0 0 0 2 916087
-0.002302 0.000446 0.119933 0.303053 -0.448177 0.067086 -0.062500 1 0 0 0 0 0 2 917087
-0.002283 0.000441 0.119923 0.038042 -0.384433 0.204832 -0.062500 1 0 0 0 0 0 2 918085
-0.002274 0.000439 0.119920 0.127998 -0.405110 0.137532 -0.062500 1 0 0 0 0 0 2 919086
-0.002282 0.000424 0.119908 0.372858 -0.228890 0.252615 -0.062500 1 0 0 0 0 0 2 920081
-0.002286 0.000417 0.119904 0.349374 -0.301693 0.166083 -0.062500 1 0 0 0 0 0 2 921094
-0.002288 0.000413 0.119902 0.322215 -0.354033 0.123373 -0.062500 1 0 0 0 0 0 2 922085
-0.002290 0.000412 0.119902 0.306777 -0.381755 0.107258 -0.062500 1 0 0 0 0 0 2 923086
-0.002290 0.000411 0.119902 0.298787 -0.395755 0.101544 -0.062500 1 0 0 0 0 0 2 924086
-0.002290 0.000410 0.119902 0.294726 -0.402760 0.099542 -0.062500 1 0 0 0 0 0 2 925084
-0.002290 0.000410 0.119902 0.292661 -0.406262 0.098844 -0.062500 1 0 0 0 0 0 2 926079
-0.002291 0.000410 0.119902 0.291636 -0.408006 0.098603 -0.062500 1 0 0 0 0 0 2 927120
-0.002291 0.000410 0.119902 0.291122 -0.408886 0.098521 -0.062500 1 0 0 0 0 0 2 928085
-0.002291 0.000410 0.119902 0.290853 -0.409325 0.098490 -0.062500 1 0 0 0 0 0 2 929082
-0.002291 0.000410 0.119902 0.290735 -0.409548 0.098485 -0.062500 1 0 0 0 0 0 2 930117
-0.002291 0.000410 0.119902 0.290661 -0.409662 0.098477 -0.062500 1 0 0 0 0 0 2 931092
-0.002296 0.000428 0.119891 0.364088 -0.662025 0.247841 -0.062500 1 0 0 0 0 0 2 932082
-0.002299 0.000437 0.119887 0.340713 -0.577462 0.174924 -0.062500 1 0 0 0 0 0 2 933121
-0.002300 0.000441 0.119886 0.322261 -0.514054 0.137084 -0.062500 1 0 0 0 0 0 2 934098
-0.002301 0.000444 0.119885 0.312079 -0.480201 0.122701 -0.062500 1 0 0 0 0 0 2 935089
-0.002301 0.000445 0.119885 0.306804 -0.463053 0.117571 -0.062500 1 0 0 0 0 0 2 936155
-0.002301 0.000445 0.119885 0.304114 -0.454445 0.115782 -0.062500 1 0 0 0 0 0 2 937105
-0.002301 0.000446 0.119885 0.302762 -0.450148 0.115155 -0.062500 1 0 0 0 0 0 2 938107
-0.002301 0.000446 0.119885 0.302068 -0.447986 0.114942 -0.062500 1 0 0 0 0 0 2 939118
-0.002301 0.000446 0.119885 0.301727 -0.446910 0.114864 -0.062500 1 0 0 0 0 0 2 940098
-0.002301 0.000446 0.119885 0.301552 -0.446377 0.114844 -0.062500 1 0 0 0 0 0 2 941109
-0.002301 0.000446 0.119885 0.301456 -0.446104 0.114825 -0.062500 1 0 0 0 0 0 2 942109
-0.002301 0.000446 0.119885 0.301427 -0.445977 0.114829 -0.062500 1 0 0 0 0 0 2 943108
-0.002301 0.000446 0.119885 0.301405 -0.445901 0.114828 -0.062500 1 0 0 0 0 0 2 944108
-0.002301 0.000446 0.119885 0.301385 -0.445871 0.114821 -0.062500 1 0 0 0 0 0 2 945090
-0.002301 0.000446 0.119885 0.301380 -0.445858 0.114833 -0.062500 1 0 0 0 0 0 2 946116
-0.002301 0.000446 0.119885 0.301388 -0.445849 0.114822 -0.062500 1 0 0 0 0 0 2 947103
-0.002307 0.000464 0.119874 0.374792 -0.698019 0.264319 -0.062500 1 0 0 0 0 0 2 948112
-0.002309 0.000473 0.119871 0.351466 -0.613494 0.191327 -0.062500 1 0 0 0 0 0 2 949104
-0.002311 0.000477 0.119869 0.333013 -0.550107 0.153470 -0.062500 1 0 0 0 0 0 2 950098
-0.002311 0.000480 0.119869 0.322851 -0.516252 0.139064 -0.062500 1 0 0 0 0 0 2 951103
-0.002312 0.000481 0.119869 0.317593 -0.499113 0.133938 -0.062500 1 0 0 0 0 0 2 952103
-0.002312 0.000481 0.119869 0.314885 -0.490515 0.132144 -0.062500 1 0 0 0 0 0 2 953115
-0.002312 0.000482 0.119869 0.313536 -0.486200 0.131515 -0.062500 1 0 0 0 0 0 2 954102
-0.002312 0.000482 0.119869 0.312846 -0.484048 0.131308 -0.062500 1 0 0 0 0 0 2 955103
-0.002312 0.000482 0.119869 0.312497 -0.482982 0.131224 -0.062500 1 0 0 0 0 0 2 956103
-0.002312 0.000482 0.119869 0.312325 -0.482431 0.131202 -0.062500 1 0 0 0 0 0 2 957106
-0.002312 0.000482 0.119869 0.312234 -0.482167 0.131190 -0.062500 1 0 0 0 0 0 2 958095
-0.002312 0.000482 0.119869 0.312201 -0.482029 0.131188 -0.062500 1 0 0 0 0 0 2 959105
-0.002312 0.000482 0.119869 0.312183 -0.481964 0.131193 -0.062500 1 0 0 0 0 0 2 960091
-0.002312 0.000482 0.119869 0.312172 -0.481926 0.131193 -0.062500 1 0 0 0 0 0 2 961104
-0.002312 0.000482 0.119869 0.312168 -0.481912 0.131187 -0.062500 1 0 0 0 0 0 2 962096
-0.002312 0.000482 0.119869 0.312153 -0.481897 0.131185 -0.062500 1 0 0 0 0 0 2 963107
-0.002312 0.000482 0.119869 0.312154 -0.481908 0.131192 -0.062500 1 0 0 0 0 0 2 964103
-0.002312 0.000482 0.119869 0.312151 -0.481898 0.131186 -0.062500 1 0 0 0 0 0 2 965095
-0.002312 0.000482 0.119869 0.312150 -0.481897 0.131185 -0.062500 1 0 0 0 0 0 2 966095
-0.002312 0.000482 0.119869 0.312150 -0.481897 0.131185 -0.062500 1 0 0 0 0 0 2 967109
-0.002317 0.000500 0.119858 0.385526 -0.733923 0.280810 -0.062500 1 0 0 0 0 0 2 968097
-0.002320 0.000509 0.119854 0.362209 -0.649483 0.207749 -0.062500 1 0 0 0 0 0 2 969103
-0.002321 0.000513 0.119853 0.343787 -0.586128 0.169856 -0.062500 1 0 0 0 0 0 2 970101
-0.002322 0.000516 0.119853 0.333624 -0.552298 0.155446 -0.062500 1 0 0 0 0 0 2 971096
-0.002323 0.000517 0.119853 0.328361 -0.535145 0.150318 -0.062500 1 0 0 0 0 0 2 972101
-0.002323 0.000517 0.119852 0.325669 -0.526562 0.148521 -0.062500 1 0 0 0 0 0 2 973109
-0.002323 0.000518 0.119852 0.324311 -0.522248 0.147896 -0.062500 1 0 0 0 0 0 2 974098
-0.002323 0.000518 0.119852 0.323616 -0.520084 0.147682 -0.062500 1 0 0 0 0 0 2 976605
-0.002323 0.000518 0.119852 0.323267 -0.519018 0.147595 -0.062500 1 0 0 0 0 0 2 977088
-0.002323 0.000518 0.119852 0.323099 -0.518477 0.147581 -0.062500 1 0 0 0 0 0 2 978110
-0.002323 0.000518 0.119852 0.323016 -0.518207 0.147576 -0.062500 1 0 0 0 0 0 2 979106
-0.002323 0.000518 0.119852 0.322977 -0.518077 0.147568 -0.062500 1 0 0 0 0 0 2 980109
-0.002323 0.000518 0.119852 0.322945 -0.518010 0.147559 -0.062500 1 0 0 0 0 0 2 981107
-0.002323 0.000518 0.119852 0.322933 -0.517972 0.147557 -0.062500 1 0 0 0 0 0 2 982101
-0.002323 0.000518 0.119852 0.322928 -0.517958 0.147570 -0.062500 1 0 0 0 0 0 2 983107
-0.002323 0.000518 0.119852 0.322936 -0.517949 0.147558 -0.062500 1 0 0 0 0 0 2 984118
-0.002323 0.000518 0.119852 0.322925 -0.517946 0.147563 -0.062500 1 0 0 0 0 0 2 985115
-0.002323 0.000518 0.119852 0.322924 -0.517946 0.147564 -0.062500 1 0 0 0 0 0 2 986092
-0.002323 0.000518 0.119852 0.322932 -0.517937 0.147571 -0.062500 1 0 0 0 0 0 2 987089
-0.002323 0.000518 0.119852 0.322925 -0.517945 0.147565 -0.062500 1 0 0 0 0 0 2 988086
-0.002323 0.000518 0.119852 0.322921 -0.517934 0.147557 -0.062500 1 0 0 0 0 0 2 989089
-0.002328 0.000536 0.119842 0.396244 -0.769843 0.297308 -0.062500 1 0 0 0 0 0 2 990097
-0.002331 0.000545 0.119838 0.372976 -0.685447 0.224191 -0.062500 1 0 0 0 0 0 2 991088
-0.002332 0.000549 0.119837 0.354549 -0.622131 0.186263 -0.062500 1 0 0 0 0 0 2 992091
-0.002333 0.000552 0.119836 0.344390 -0.588318 0.171834 -0.062500 1 0 0 0 0 0 2 993080
-0.002333 0.000553 0.119836 0.339120 -0.571181 0.166710 -0.062500 1 0 0 0 0 0 2 994078
-0.002334 0.000553 0.119836 0.336433 -0.562582 0.164910 -0.062500 1 0 0 0 0 0 2 995084
-0.002334 0.000554 0.119836 0.335075 -0.558267 0.164283 -0.062500 1 0 0 0 0 0 2 996085
-0.002334 0.000554 0.119836 0.334376 -0.556125 0.164067 -0.062500 1 0 0 0 0 0 2 997083
-0.002334 0.000554 0.119836 0.334042 -0.555044 0.163994 -0.062500 1 0 0 0 0 0 2 998083
-0.002334 0.000554 0.119836 0.333865 -0.554499 0.163967 -0.062500 1 0 0 0 0 0 2 999091
-0.002334 0.000554 0.119836 0.333772 -0.554236 0.163954 -0.062500 1 0 0 0 0 0 3 89
-0.002334 0.000554 0.119836 0.333743 -0.554110 0.163958 -0.062500 1 0 0 0 0 0 3 1084
-0.002334 0.000554 0.119836 0.333722 -0.554035 0.163957 -0.062500 1 0 0 0 0 0 3 2084
-0.002334 0.000554 0.119836 0.333702 -0.554005 0.163950 -0.062500 1 0 0 0 0 0 3 3079
-0.002334 0.000554 0.119836 0.333705 -0.553983 0.163949 -0.062500 1 0 0 0 0 0 3 4078
-0.002334 0.000554 0.119836 0.333694 -0.553979 0.163955 -0.062500 1 0 0 0 0 0 3 5078
-0.002334 0.000554 0.119836 0.333689 -0.553968 0.163949 -0.062500 1 0 0 0 0 0 3 6093
-0.002334 0.000554 0.119836 0.333692 -0.553978 0.163955 -0.062500 1 0 0 0 0 0 3 7087
-0.002334 0.000554 0.119836 0.333689 -0.553968 0.163949 -0.062500 1 0 0 0 0 0 3 8327
-0.002334 0.000554 0.119836 0.333697 -0.553958 0.163955 -0.062500 1 0 0 0 0 0 3 9088
-0.002334 0.000554 0.119836 0.333689 -0.553965 0.163949 -0.062500 1 0 0 0 0 0 3 10382
-0.002334 0.000554 0.119836 0.333692 -0.553978 0.163955 -0.062500 1 0 0 0 0 0 3 11111
-0.002334 0.000554 0.119836 0.333697 -0.553959 0.163956 -0.062500 1 0 0 0 0 0 3 12099
-0.002334 0.000554 0.119836 0.333689 -0.553965 0.163949 -0.062500 1 0 0 0 0 0 3 13108
-0.002339 0.000572 0.119825 0.406966 -0.805739 0.313826 -0.062500 1 0 0 0 0 0 3 14108
-0.002342 0.000581 0.119822 0.383721 -0.721412 0.240633 -0.062500 1 0 0 0 0 0 3 15099
-0.002343 0.000585 0.119820 0.365303 -0.658121 0.202682 -0.062500 1 0 0 0 0 0 3 16106
-0.002344 0.000588 0.119820 0.355158 -0.624314 0.188243 -0.062500 1 0 0 0 0 0 3 17096
-0.002344 0.000589 0.119820 0.349883 -0.607192 0.183103 -0.062500 1 0 0 0 0 0 3 18107
-0.002344 0.000589 0.119820 0.347196 -0.598598 0.181317 -0.062500 1 0 0 0 0 0 3 19099
-0.002344 0.000590 0.119820 0.345839 -0.594284 0.180690 -0.062500 1 0 0 0 0 0 3 20092
-0.002344 0.000590 0.119820 0.345137 -0.592131 0.180466 -0.062500 1 0 0 0 0 0 3 21111
-0.002344 0.000590 0.119820 0.344806 -0.591060 0.180399 -0.062500 1 0 0 0 0 0 3 22101
-0.002344 0.000590 0.119820 0.344629 -0.590517 0.180372 -0.062500 1 0 0 0 0 0 3 23108
-0.002344 0.000590 0.119820 0.344549 -0.590258 0.180353 -0.062500 1 0 0 0 0 0 3 24109
-0.002344 0.000590 0.119820 0.344494 -0.590115 0.180362 -0.062500 1 0 0 0 0 0 3 25101
-0.002344 0.000590 0.119820 0.344481 -0.590041 0.180356 -0.062500 1 0 0 0 0 0 3 26097
-0.002344 0.000590 0.119820 0.344466 -0.590022 0.180355 -0.062500 1 0 0 0 0 0 3 27100
-0.002344 0.000590 0.119820 0.344466 -0.589990 0.180347 -0.062500 1 0 0 0 0 0 3 28109
-0.002344 0.000590 0.119820 0.344454 -0.589984 0.180353 -0.062500 1 0 0 0 0 0 3 29097
-0.002344 0.000590 0.119820 0.344453 -0.589984 0.180353 -0.062500 1 0 0 0 0 0 3 30105
-0.002344 0.000590 0.119820 0.344453 -0.589984 0.180353 -0.062500 1 0 0 0 0 0 3 31106
-0.002344 0.000590 0.119820 0.344453 -0.589985 0.180353 -0.062500 1 0 0 0 0 0 3 32098
-0.002344 0.000590 0.119820 0.344461 -0.589976 0.180360 -0.062500 1 0 0 0 0 0 3 33105
-0.002344 0.000590 0.119820 0.344454 -0.589984 0.180354 -0.062500 1 0 0 0 0 0 3 34105
-0.002344 0.000590 0.119820 0.344453 -0.589985 0.180353 -0.062500 1 0 0 0 0 0 3 35098
-0.002344 0.000590 0.119820 0.344452 -0.589985 0.180353 -0.062500 1 0 0 0 0 0 3 36099
-0.002344 0.000590 0.119820 0.344461 -0.589976 0.180360 -0.062500 1 0 0 0 0 0 3 37109
-0.002331 0.000603 0.119799 0.153095 -0.778850 0.467921 -0.062500 1 0 0 0 0 0 3 38098
-0.002324 0.000610 0.119792 0.220005 -0.715919 0.327444 -0.062500 1 0 0 0 0 0 3 39106
-0.002321 0.000614 0.119789 0.268128 -0.668454 0.254628 -0.062500 1 0 0 0 0 0 3 40098
-0.002319 0.000615 0.119789 0.293124 -0.643013 0.226945 -0.062500 1 0 0 0 0 0 3 41097
-0.002318 0.000616 0.119788 0.305524 -0.630082 0.217088 -0.062500 1 0 0 0 0 0 3 42103
-0.002318 0.000617 0.119788 0.311664 -0.623594 0.213658 -0.062500 1 0 0 0 0 0 3 43104
-0.002318 0.000617 0.119788 0.314705 -0.620337 0.212455 -0.062500 1 0 0 0 0 0 3 44118
-0.002318 0.000617 0.119788 0.316199 -0.618697 0.212039 -0.062500 1 0 0 0 0 0 3 45109
-0.002318 0.000617 0.119788 0.316954 -0.617894 0.211894 -0.062500 1 0 0 0 0 0 3 46084
-0.002318 0.000617 0.119788 0.317322 -0.617481 0.211842 -0.062500 1 0 0 0 0 0 3 47100
-0.002318 0.000617 0.119788 0.317504 -0.617273 0.211828 -0.062500 1 0 0 0 0 0 3 48108
-0.002318 0.000617 0.119788 0.317605 -0.617166 0.211822 -0.062500 1 0 0 0 0 0 3 49113
-0.002318 0.000617 0.119788 0.317653 -0.617117 0.211816 -0.062500 1 0 0 0 0 0 3 50110
-0.002318 0.000617 0.119788 0.317684 -0.617099 0.211823 -0.062500 1 0 0 0 0 0 3 51105
-0.002318 0.000617 0.119788 0.317683 -0.617088 0.211817 -0.062500 1 0 0 0 0 0 3 52113
-0.002318 0.000617 0.119788 0.317687 -0.617067 0.211816 -0.062500 1 0 0 0 0 0 3 53088
-0.002318 0.000617 0.119788 0.317690 -0.617076 0.211823 -0.062500 1 0 0 0 0 0 3 54112
-0.002318 0.000617 0.119788 0.317699 -0.617069 0.211810 -0.062500 1 0 0 0 0 0 3 55113
-0.002318 0.000617 0.119788 0.317691 -0.617077 0.211822 -0.062500 1 0 0 0 0 0 3 56081
-0.002318 0.000617 0.119788 0.317707 -0.617060 0.211817 -0.062500 1 0 0 0 0 0 3 57099
-0.002318 0.000617 0.119788 0.317692 -0.617076 0.211823 -0.062500 1 0 0 0 0 0 3 58106
-0.002318 0.000617 0.119788 0.317699 -0.617069 0.211810 -0.062500 1 0 0 0 0 0 3 59110
-0.002318 0.000617 0.119788 0.317700 -0.617068 0.211829 -0.062500 1 0 0 0 0 0 3 60097
-0.002318 0.000617 0.119788 0.317700 -0.617068 0.211811 -0.062500 1 0 0 0 0 0 3 61105
-0.002318 0.000617 0.119788 0.317688 -0.617065 0.211815 -0.062500 1 0 0 0 0 0 3 62678
-0.002323 0.000635 0.119777 0.390914 -0.868559 0.361891 -0.062500 1 0 0 0 0 0 3 63470
-0.002326 0.000644 0.119774 0.367674 -0.784369 0.288587 -0.062500 1 0 0 0 0 0 3 64095
-0.002327 0.000649 0.119772 0.349289 -0.721144 0.250581 -0.062500 1 0 0 0 0 0 3 65082
-0.002328 0.000651 0.119772 0.339134 -0.687375 0.236133 -0.062500 1 0 0 0 0 0 3 66078
-0.002328 0.000652 0.119772 0.333879 -0.670251 0.230995 -0.062500 1 0 0 0 0 0 3 67079
-0.002328 0.000652 0.119772 0.331187 -0.661671 0.229197 -0.062500 1 0 0 0 0 0 3 68101
-0.002328 0.000653 0.119772 0.329818 -0.657359 0.228571 -0.062500 1 0 0 0 0 0 3 69104
-0.002328 0.000653 0.119772 0.329139 -0.655213 0.228354 -0.062500 1 0 0 0 0 0 3 70087
-0.002328 0.000653 0.119772 0.328795 -0.654130 0.228286 -0.062500 1 0 0 0 0 0 3 71080
-0.002328 0.000653 0.119772 0.328629 -0.653588 0.228253 -0.062500 1 0 0 0 0 0 3 72080
-0.002328 0.000653 0.119772 0.328539 -0.653326 0.228239 -0.062500 1 0 0 0 0 0 3 73089
-0.002328 0.000653 0.119772 0.328495 -0.653186 0.228242 -0.062500 1 0 0 0 0 0 3 74078
-0.002328 0.000653 0.119772 0.328463 -0.653118 0.228234 -0.062500 1 0 0 0 0 0 3 75087
-0.002328 0.000653 0.119772 0.328461 -0.653082 0.228247 -0.062500 1 0 0 0 0 0 3 76088
-0.002328 0.000653 0.119772 0.328458 -0.653069 0.228241 -0.062500 1 0 0 0 0 0 3 77087
-0.002328 0.000653 0.119772 0.328455 -0.653056 0.228234 -0.062500 1 0 0 0 0 0 3 78094
-0.002328 0.000653 0.119772 0.328455 -0.653056 0.228233 -0.062500 1 0 0 0 0 0 3 79098
-0.002328 0.000653 0.119772 0.328443 -0.653053 0.228239 -0.062500 1 0 0 0 0 0 3 80086
-0.002328 0.000653 0.119772 0.328462 -0.653046 0.228240 -0.062500 1 0 0 0 0 0 3 81086
-0.002328 0.000653 0.119772 0.328444 -0.653052 0.228240 -0.062500 1 0 0 0 0 0 3 82087
-0.002328 0.000653 0.119772 0.328454 -0.653055 0.228233 -0.062500 1 0 0 0 0 0 3 83112
-0.002328 0.000653 0.119772 0.328442 -0.653053 0.228239 -0.062500 1 0 0 0 0 0 3 84084
-0.002328 0.000653 0.119772 0.328449 -0.653044 0.228246 -0.062500 1 0 0 0 0 0 3 85110
-0.002328 0.000653 0.119772 0.328454 -0.653054 0.228234 -0.062500 1 0 0 0 0 0 3 86111
-0.002346 0.000657 0.119750 0.579858 -0.712607 0.528040 -0.062500 1 0 0 0 0 0 3 87109
-0.002356 0.000659 0.119743 0.498128 -0.693220 0.381553 -0.062500 1 0 0 0 0 0 3 88108
-0.002360 0.000661 0.119740 0.434948 -0.678247 0.305645 -0.062500 1 0 0 0 0 0 3 89108
-0.002363 0.000661 0.119739 0.400593 -0.670124 0.276792 -0.062500 1 0 0 0 0 0 3 90108
-0.002364 0.000661 0.119739 0.382939 -0.665939 0.266537 -0.062500 1 0 0 0 0 0 3 91107
-0.002364 0.000662 0.119739 0.373996 -0.663828 0.262942 -0.062500 1 0 0 0 0 0 3 92119
-0.002365 0.000662 0.119739 0.369505 -0.662763 0.261699 -0.062500 1 0 0 0 0 0 3 93113
-0.002365 0.000662 0.119739 0.367229 -0.662234 0.261275 -0.062500 1 0 0 0 0 0 3 94114
-0.002365 0.000662 0.119739 0.366102 -0.661968 0.261116 -0.062500 1 0 0 0 0 0 3 95106
-0.002365 0.000662 0.119739 0.365522 -0.661831 0.261059 -0.062500 1 0 0 0 0 0 3 96097
-0.002365 0.000662 0.119739 0.365242 -0.661764 0.261046 -0.062500 1 0 0 0 0 0 3 97104
-0.002365 0.000662 0.119739 0.365093 -0.661718 0.261048 -0.062500 1 0 0 0 0 0 3 98095
-0.002365 0.000662 0.119739 0.365025 -0.661701 0.261040 -0.062500 1 0 0 0 0 0 3 99103
-0.002365 0.000662 0.119739 0.364990 -0.661703 0.261025 -0.062500 1 0 0 0 0 0 3 100095
-0.002365 0.000662 0.119739 0.364964 -0.661698 0.261035 -0.062500 1 0 0 0 0 0 3 101110
-0.002365 0.000662 0.119739 0.364962 -0.661697 0.261036 -0.062500 1 0 0 0 0 0 3 102096
-0.002365 0.000662 0.119739 0.364962 -0.661698 0.261036 -0.062500 1 0 0 0 0 0 3 103098
-0.002365 0.000662 0.119739 0.364951 -0.661695 0.261043 -0.062500 1 0 0 0 0 0 3 104098
-0.002365 0.000662 0.119739 0.364958 -0.661686 0.261030 -0.062500 1 0 0 0 0 0 3 105089
-0.002365 0.000662 0.119739 0.364950 -0.661694 0.261042 -0.062500 1 0 0 0 0 0 3 106097
-0.002370 0.000680 0.119728 0.438056 -0.912929 0.411280 -0.062500 1 0 0 0 0 0 3 107111
-0.002354 0.000684 0.119715 0.150395 -0.766043 0.475311 -0.062500 1 0 0 0 0 0 3 108084
-0.002346 0.000686 0.119710 0.222132 -0.724282 0.370124 -0.062500 1 0 0 0 0 0 3 109099
-0.002342 0.000688 0.119708 0.278501 -0.706329 0.320859 -0.062500 1 0 0 0 0 0 3 110096
-0.002340 0.000688 0.119708 0.308374 -0.697567 0.302478 -0.062500 1 0 0 0 0 0 3 111325
-0.002339 0.000688 0.119708 0.323347 -0.693164 0.295983 -0.062500 1 0 0 0 0 0 3 112105
-0.002339 0.000689 0.119708 0.330801 -0.690957 0.293719 -0.062500 1 0 0 0 0 0 3 113094
-0.002338 0.000689 0.119708 0.334522 -0.689846 0.292929 -0.062500 1 0 0 0 0 0 3 114101
-0.002338 0.000689 0.119707 0.336350 -0.689298 0.292650 -0.062500 1 0 0 0 0 0 3 115102
-0.002338 0.000689 0.119707 0.337273 -0.689017 0.292563 -0.062500 1 0 0 0 0 0 3 116103
-0.002338 0.000689 0.119707 0.337747 -0.688879 0.292528 -0.062500 1 0 0 0 0 0 3 117094
-0.002338 0.000689 0.119707 0.337964 -0.688811 0.292517 -0.062500 1 0 0 0 0 0 3 119220
-0.002338 0.000689 0.119707 0.338085 -0.688769 0.292506 -0.062500 1 0 0 0 0 0 3 120207
-0.002338 0.000689 0.119707 0.338131 -0.688754 0.292506 -0.062500 1 0 0 0 0 0 3 121221
-0.002338 0.000689 0.119707 0.338174 -0.688742 0.292506 -0.062500 1 0 0 0 0 0 3 122103
-0.002338 0.000689 0.119707 0.338177 -0.688741 0.292506 -0.062500 1 0 0 0 0 0 3 123094
-0.002338 0.000689 0.119707 0.338200 -0.688747 0.292514 -0.062500 1 0 0 0 0 0 3 124109
-0.002338 0.000689 0.119707 0.338199 -0.688736 0.292508 -0.062500 1 0 0 0 0 0 3 125103
-0.002338 0.000689 0.119707 0.338179 -0.688741 0.292507 -0.062500 1 0 0 0 0 0 3 126094
-0.002338 0.000689 0.119707 0.338196 -0.688735 0.292507 -0.062500 1 0 0 0 0 0 3 127110
-0.002338 0.000689 0.119707 0.338198 -0.688735 0.292507 -0.062500 1 0 0 0 0 0 3 128096
-0.002338 0.000689 0.119707 0.338198 -0.688734 0.292507 -0.062500 1 0 0 0 0 0 3 129103
-0.002338 0.000689 0.119707 0.338202 -0.688746 0.292514 -0.062500 1 0 0 0 0 0 3 134717
-0.002338 0.000689 0.119707 0.338199 -0.688736 0.292508 -0.062500 1 0 0 0 0 0 3 135074
-0.002338 0.000689 0.119707 0.338199 -0.688735 0.292507 -0.062500 1 0 0 0 0 0 3 136073
-0.002338 0.000689 0.119707 0.338199 -0.688734 0.292507 -0.062500 1 0 0 0 0 0 3 137074
-0.002338 0.000689 0.119707 0.338191 -0.688743 0.292500 -0.062500 1 0 0 0 0 0 3 138079
-0.002338 0.000689 0.119707 0.338189 -0.688744 0.292519 -0.062500 1 0 0 0 0 0 3 139079
-0.002338 0.000689 0.119707 0.338197 -0.688736 0.292509 -0.062500 1 0 0 0 0 0 3 140203
-0.002338 0.000689 0.119707 0.338198 -0.688735 0.292508 -0.062500 1 0 0 0 0 0 3 141200
-0.002338 0.000689 0.119707 0.338198 -0.688735 0.292507 -0.062500 1 0 0 0 0 0 3 142073
-0.002343 0.000707 0.119697 0.411285 -0.939845 0.442822 -0.062500 1 0 0 0 0 0 3 143200
-0.002346 0.000716 0.119693 0.388103 -0.855826 0.369382 -0.062500 1 0 0 0 0 0 3 144107
-0.002348 0.000720 0.119692 0.369739 -0.792699 0.331331 -0.062500 1 0 0 0 0 0 3 145208
-0.002348 0.000722 0.119691 0.359607 -0.758968 0.316856 -0.062500 1 0 0 0 0 0 3 146204
-0.002349 0.000724 0.119691 0.354347 -0.741862 0.311706 -0.062500 1 0 0 0 0 0 3 147205
-0.002349 0.000724 0.119691 0.351666 -0.733283 0.309906 -0.062500 1 0 0 0 0 0 3 148078
-0.002349 0.000724 0.119691 0.350311 -0.728978 0.309290 -0.062500 1 0 0 0 0 0 3 149204
-0.002349 0.000725 0.119691 0.349634 -0.726835 0.309072 -0.062500 1 0 0 0 0 0 3 150079
-0.002349 0.000725 0.119691 0.349280 -0.725750 0.308990 -0.062500 1 0 0 0 0 0 3 151080
-0.002349 0.000725 0.119691 0.349104 -0.725217 0.308967 -0.062500 1 0 0 0 0 0 3 152241
-0.002349 0.000725 0.119691 0.349020 -0.724948 0.308961 -0.062500 1 0 0 0 0 0 3 153210
-0.002349 0.000725 0.119691 0.348981 -0.724819 0.308952 -0.062500 1 0 0 0 0 0 3 154084
-0.002349 0.000725 0.119691 0.348958 -0.724743 0.308949 -0.062500 1 0 0 0 0 0 3 155233
-0.002349 0.000725 0.119691 0.348946 -0.724704 0.308948 -0.062500 1 0 0 0 0 0 3 156594
-0.002349 0.000725 0.119691 0.348942 -0.724690 0.308961 -0.062500 1 0 0 0 0 0 3 157103
-0.002349 0.000725 0.119691 0.348938 -0.724678 0.308956 -0.062500 1 0 0 0 0 0 3 158226
-0.002349 0.000725 0.119691 0.348938 -0.724677 0.308956 -0.062500 1 0 0 0 0 0 3 159219
-0.002349 0.000725 0.119691 0.348930 -0.724686 0.308949 -0.062500 1 0 0 0 0 0 3 160225
-0.002349 0.000725 0.119691 0.348937 -0.724678 0.308955 -0.062500 1 0 0 0 0 0 3 161109
-0.002349 0.000725 0.119691 0.348938 -0.724678 0.308955 -0.062500 1 0 0 0 0 0 3 162219
-0.002349 0.000725 0.119691 0.348935 -0.724666 0.308949 -0.062500 1 0 0 0 0 0 3 163231
-0.002349 0.000725 0.119691 0.348938 -0.724676 0.308955 -0.062500 1 0 0 0 0 0 3 164219
-0.002349 0.000725 0.119691 0.348939 -0.724677 0.308955 -0.062500 1 0 0 0 0 0 3 165225
-0.002349 0.000725 0.119691 0.348939 -0.724677 0.308956 -0.062500 1 0 0 0 0 0 3 166232
-0.002349 0.000725 0.119691 0.348936 -0.724666 0.308949 -0.062500 1 0 0 0 0 0 3 167116
-0.002349 0.000725 0.119691 0.348918 -0.724682 0.308954 -0.062500 1 0 0 0 0 0 3 168232
-0.002349 0.000725 0.119691 0.348936 -0.724678 0.308955 -0.062500 1 0 0 0 0 0 3 169094
-0.002349 0.000725 0.119691 0.348938 -0.724678 0.308956 -0.062500 1 0 0 0 0 0 3 170102
-0.002349 0.000725 0.119691 0.348935 -0.724666 0.308949 -0.062500 1 0 0 0 0 0 3 171237
-0.002349 0.000725 0.119691 0.348938 -0.724676 0.308955 -0.062500 1 0 0 0 0 0 3 172226
-0.002349 0.000725 0.119691 0.348938 -0.724677 0.308955 -0.062500 1 0 0 0 0 0 3 173218
-0.002349 0.000725 0.119691 0.348939 -0.724677 0.308956 -0.062500 1 0 0 0 0 0 3 174226
-0.002349 0.000725 0.119691 0.348931 -0.724686 0.308949 -0.062500 1 0 0 0 0 0 3 175228
-0.002349 0.000725 0.119691 0.348934 -0.724667 0.308948 -0.062500 1 0 0 0 0 0 3 176094
-0.002349 0.000725 0.119691 0.348926 -0.724674 0.308961 -0.062500 1 0 0 0 0 0 3 177226
-0.002349 0.000725 0.119691 0.348937 -0.724677 0.308956 -0.062500 1 0 0 0 0 0 3 178109
-0.002349 0.000725 0.119691 0.348938 -0.724678 0.308956 -0.062500 1 0 0 0 0 0 3 179220
-0.002349 0.000725 0.119691 0.348935 -0.724666 0.308949 -0.062500 1 0 0 0 0 0 3 180225
-0.002349 0.000725 0.119691 0.348938 -0.724676 0.308955 -0.062500 1 0 0 0 0 0 3 181225
-0.002362 0.000711 0.119680 0.527080 -0.532900 0.458447 -0.062500 1 0 0 0 0 0 3 182225
-0.002368 0.000704 0.119677 0.468602 -0.597667 0.385401 -0.062500 1 0 0 0 0 0 3 183092
-0.002371 0.000701 0.119675 0.423835 -0.645872 0.347562 -0.062500 1 0 0 0 0 0 3 184224
-0.002373 0.000699 0.119675 0.399623 -0.671499 0.333164 -0.062500 1 0 0 0 0 0 3 185116
-0.002374 0.000698 0.119675 0.387234 -0.684418 0.328043 -0.062500 1 0 0 0 0 0 3 186110
-0.002374 0.000698 0.119675 0.380987 -0.690891 0.326257 -0.062500 1 0 0 0 0 0 3 187227
-0.002380 0.000715 0.119664 0.450859 -0.945130 0.476012 -0.062500 1 0 0 0 0 0 3 188217
-0.002382 0.000724 0.119660 0.426149 -0.862775 0.402326 -0.062500 1 0 0 0 0 0 3 189102
-0.002384 0.000729 0.119659 0.407017 -0.800470 0.364171 -0.062500 1 0 0 0 0 0 3 190225
-0.002385 0.000731 0.119658 0.396490 -0.767157 0.349678 -0.062500 1 0 0 0 0 0 3 191206
-0.002385 0.000732 0.119658 0.391016 -0.750269 0.344519 -0.062500 1 0 0 0 0 0 3 192206
-0.002385 0.000733 0.119658 0.388248 -0.741783 0.342715 -0.062500 1 0 0 0 0 0 3 193202
-0.002385 0.000733 0.119658 0.386840 -0.737535 0.342097 -0.062500 1 0 0 0 0 0 3 194220
-0.002385 0.000733 0.119658 0.386132 -0.735411 0.341870 -0.062500 1 0 0 0 0 0 3 195219
-0.002385 0.000733 0.119658 0.385767 -0.734335 0.341800 -0.062500 1 0 0 0 0 0 3 196224
-0.002385 0.000733 0.119658 0.385582 -0.733812 0.341771 -0.062500 1 0 0 0 0 0 3 197303
-0.002385 0.000733 0.119658 0.385498 -0.733542 0.341765 -0.062500 1 0 0 0 0 0 3 198230
-0.002385 0.000733 0.119658 0.385462 -0.733425 0.341762 -0.062500 1 0 0 0 0 0 3 199225
-0.002385 0.000733 0.119658 0.385439 -0.733350 0.341761 -0.062500 1 0 0 0 0 0 3 200217
-0.002385 0.000733 0.119658 0.385420 -0.733321 0.341753 -0.062500 1 0 0 0 0 0 3 201229
-0.002385 0.000733 0.119658 0.385411 -0.733296 0.341759 -0.062500 1 0 0 0 0 0 3 202207
-0.002385 0.000733 0.119658 0.385410 -0.733295 0.341759 -0.062500 1 0 0 0 0 0 3 203233
-0.002385 0.000733 0.119658 0.385406 -0.733283 0.341752 -0.062500 1 0 0 0 0 0 3 204218
-0.002385 0.000733 0.119658 0.385417 -0.733285 0.341765 -0.062500 1 0 0 0 0 0 3 205205
-0.002385 0.000733 0.119658 0.385407 -0.733283 0.341753 -0.062500 1 0 0 0 0 0 3 206224
-0.002385 0.000733 0.119658 0.385414 -0.733274 0.341758 -0.062500 1 0 0 0 0 0 3 207216
-0.002385 0.000733 0.119658 0.385410 -0.733293 0.341759 -0.062500 1 0 0 0 0 0 3 208215
-0.002385 0.000733 0.119658 0.385415 -0.733275 0.341759 -0.062500 1 0 0 0 0 0 3 209223
-0.002385 0.000733 0.119658 0.385407 -0.733281 0.341752 -0.062500 1 0 0 0 0 0 3 210216
-0.002385 0.000733 0.119658 0.385418 -0.733285 0.341765 -0.062500 1 0 0 0 0 0 3 211225
-0.002385 0.000733 0.119658 0.385408 -0.733283 0.341753 -0.062500 1 0 0 0 0 0 3 212215
-0.002385 0.000733 0.119658 0.385415 -0.733273 0.341758 -0.062500 1 0 0 0 0 0 3 213207
-0.002385 0.000733 0.119658 0.385411 -0.733293 0.341759 -0.062500 1 0 0 0 0 0 3 214202
-0.002385 0.000733 0.119658 0.385407 -0.733284 0.341752 -0.062500 1 0 0 0 0 0 3 215225
-0.002385 0.000733 0.119658 0.385415 -0.733274 0.341758 -0.062500 1 0 0 0 0 0 3 216216
-0.002385 0.000733 0.119658 0.385399 -0.733290 0.341765 -0.062500 1 0 0 0 0 0 3 217224
-0.002391 0.000751 0.119647 0.458383 -0.984136 0.492261 -0.062500 1 0 0 0 0 0 3 218208
-0.002393 0.000760 0.119644 0.435274 -0.900227 0.418719 -0.062500 1 0 0 0 0 0 3 219203
-0.002395 0.000765 0.119642 0.416943 -0.837164 0.380614 -0.062500 1 0 0 0 0 0 3 220094
-0.002395 0.000767 0.119642 0.406823 -0.803464 0.366132 -0.062500 1 0 0 0 0 0 3 221207
-0.002396 0.000768 0.119642 0.401557 -0.786370 0.360976 -0.062500 1 0 0 0 0 0 3 222198
-0.002396 0.000769 0.119642 0.398873 -0.777786 0.359182 -0.062500 1 0 0 0 0 0 3 223335
-0.002396 0.000769 0.119642 0.397510 -0.773491 0.358558 -0.062500 1 0 0 0 0 0 3 224232
-0.002396 0.000769 0.119642 0.396829 -0.771339 0.358330 -0.062500 1 0 0 0 0 0 3 225207
-0.002396 0.000769 0.119642 0.396490 -0.770267 0.358266 -0.062500 1 0 0 0 0 0 3 226201
-0.002396 0.000769 0.119642 0.396312 -0.769725 0.358239 -0.062500 1 0 0 0 0 0 3 227220
-0.002396 0.000769 0.119642 0.396220 -0.769464 0.358225 -0.062500 1 0 0 0 0 0 3 228212
-0.002396 0.000769 0.119642 0.396188 -0.769327 0.358222 -0.062500 1 0 0 0 0 0 3 229229
-0.002396 0.000769 0.119642 0.396166 -0.769250 0.358220 -0.062500 1 0 0 0 0 0 3 230206
-0.002396 0.000769 0.119642 0.396150 -0.769231 0.358219 -0.062500 1 0 0 0 0 0 3 231233
-0.002396 0.000769 0.119642 0.396141 -0.769209 0.358225 -0.062500 1 0 0 0 0 0 3 232224
-0.002396 0.000769 0.119642 0.396137 -0.769196 0.358219 -0.062500 1 0 0 0 0 0 3 233225
-0.002396 0.000769 0.119642 0.396145 -0.769186 0.358225 -0.062500 1 0 0 0 0 0 3 234224
-0.002396 0.000769 0.119642 0.396137 -0.769193 0.358219 -0.062500 1 0 0 0 0 0 3 235217
-0.002396 0.000769 0.119642 0.396137 -0.769195 0.358218 -0.062500 1 0 0 0 0 0 3 236211
-0.002396 0.000769 0.119642 0.396145 -0.769186 0.358225 -0.062500 1 0 0 0 0 0 3 237228
-0.002396 0.000769 0.119642 0.396138 -0.769194 0.358219 -0.062500 1 0 0 0 0 0 3 238229
-0.002396 0.000769 0.119642 0.396145 -0.769186 0.358225 -0.062500 1 0 0 0 0 0 3 239220
-0.002396 0.000769 0.119642 0.396138 -0.769194 0.358219 -0.062500 1 0 0 0 0 0 3 240226
-0.002396 0.000769 0.119642 0.396133 -0.769183 0.358231 -0.062500 1 0 0 0 0 0 3 241219
-0.002396 0.000769 0.119642 0.396136 -0.769194 0.358220 -0.062500 1 0 0 0 0 0 3 242225
-0.002396 0.000769 0.119642 0.396145 -0.769186 0.358226 -0.062500 1 0 0 0 0 0 3 243228
-0.002396 0.000769 0.119642 0.396138 -0.769194 0.358219 -0.062500 1 0 0 0 0 0 3 244224
-0.002396 0.000769 0.119642 0.396133 -0.769183 0.358212 -0.062500 1 0 0 0 0 0 3 245217
-0.002396 0.000769 0.119642 0.396144 -0.769185 0.358224 -0.062500 1 0 0 0 0 0 3 246224
-0.002401 0.000787 0.119631 0.469060 -1.019918 0.508845 -0.062500 1 0 0 0 0 0 3 247223
-0.002404 0.000796 0.119627 0.445976 -0.936059 0.435247 -0.062500 1 0 0 0 0 0 3 248215
-0.002405 0.000801 0.119626 0.427658 -0.873031 0.397109 -0.062500 1 0 0 0 0 0 3 249222
-0.002406 0.000803 0.119626 0.417544 -0.839348 0.382608 -0.062500 1 0 0 0 0 0 3 250224
-0.002407 0.000804 0.119625 0.412280 -0.822261 0.377463 -0.062500 1 0 0 0 0 0 3 251215
-0.002407 0.000805 0.119625 0.409585 -0.813677 0.375653 -0.062500 1 0 0 0 0 0 3 252222
-0.002407 0.000805 0.119625 0.408245 -0.809389 0.375032 -0.062500 1 0 0 0 0 0 3 253220
-0.002407 0.000805 0.119625 0.407563 -0.807227 0.374817 -0.062500 1 0 0 0 0 0 3 254222
-0.002407 0.000805 0.119625 0.407204 -0.806161 0.374734 -0.062500 1 0 0 0 0 0 3 255211
-0.002407 0.000805 0.119625 0.407036 -0.805622 0.374717 -0.062500 1 0 0 0 0 0 3 256229
-0.002407 0.000805 0.119625 0.406950 -0.805341 0.374705 -0.062500 1 0 0 0 0 0 3 257202
-0.002407 0.000805 0.119625 0.406910 -0.805210 0.374695 -0.062500 1 0 0 0 0 0 3 258219
-0.002407 0.000805 0.119625 0.406891 -0.805145 0.374699 -0.062500 1 0 0 0 0 0 3 259222
-0.002407 0.000805 0.119625 0.406872 -0.805116 0.374692 -0.062500 1 0 0 0 0 0 3 260214
-0.002407 0.000805 0.119625 0.406866 -0.805104 0.374704 -0.062500 1 0 0 0 0 0 3 261209
-0.002407 0.000805 0.119625 0.406862 -0.805092 0.374699 -0.062500 1 0 0 0 0 0 3 262211
-0.002407 0.000805 0.119625 0.406862 -0.805091 0.374698 -0.062500 1 0 0 0 0 0 3 263197
-0.002407 0.000805 0.119625 0.406867 -0.805071 0.374698 -0.062500 1 0 0 0 0 0 3 264200
-0.002407 0.000805 0.119625 0.406862 -0.805089 0.374698 -0.062500 1 0 0 0 0 0 3 265202
-0.002407 0.000805 0.119625 0.406867 -0.805071 0.374698 -0.062500 1 0 0 0 0 0 3 266226
-0.002407 0.000805 0.119625 0.406863 -0.805089 0.374698 -0.062500 1 0 0 0 0 0 3 267207
-0.002407 0.000805 0.119625 0.406859 -0.805080 0.374691 -0.062500 1 0 0 0 0 0 3 268229
-0.002412 0.000823 0.119615 0.479733 -1.055666 0.525461 -0.062500 1 0 0 0 0 0 3 269225
-0.002415 0.000832 0.119611 0.456678 -0.971886 0.451778 -0.062500 1 0 0 0 0 0 3 270222
-0.002416 0.000836 0.119610 0.438381 -0.908886 0.413609 -0.062500 1 0 0 0 0 0 3 271215
-0.002417 0.000839 0.119609 0.428253 -0.875225 0.399110 -0.062500 1 0 0 0 0 0 3 272221
-0.002417 0.000840 0.119609 0.423006 -0.858129 0.393951 -0.062500 1 0 0 0 0 0 3 273220
-0.002417 0.000840 0.119609 0.420318 -0.849558 0.392143 -0.062500 1 0 0 0 0 0 3 274225
-0.002417 0.000841 0.119609 0.418952 -0.845256 0.391526 -0.062500 1 0 0 0 0 0 3 275223
-0.002418 0.000841 0.119609 0.418271 -0.843104 0.391298 -0.062500 1 0 0 0 0 0 3 276203
-0.002418 0.000841 0.119609 0.417931 -0.842033 0.391233 -0.062500 1 0 0 0 0 0 3 277195
-0.002418 0.000841 0.119609 0.417754 -0.841491 0.391204 -0.062500 1 0 0 0 0 0 3 278220
-0.002418 0.000841 0.119609 0.417662 -0.841229 0.391190 -0.062500 1 0 0 0 0 0 3 279200
-0.002418 0.000841 0.119609 0.417630 -0.841093 0.391187 -0.062500 1 0 0 0 0 0 3 280194
-0.002418 0.000841 0.119609 0.417608 -0.841016 0.391185 -0.062500 1 0 0 0 0 0 3 281192
-0.002418 0.000841 0.119609 0.417600 -0.840988 0.391191 -0.062500 1 0 0 0 0 0 3 282232
-0.002418 0.000841 0.119609 0.417584 -0.840973 0.391191 -0.062500 1 0 0 0 0 0 3 283204
-0.002418 0.000841 0.119609 0.417583 -0.840972 0.391191 -0.062500 1 0 0 0 0 0 3 284205
-0.002418 0.000841 0.119609 0.417579 -0.840961 0.391184 -0.062500 1 0 0 0 0 0 3 285200
-0.002418 0.000841 0.119609 0.417579 -0.840960 0.391183 -0.062500 1 0 0 0 0 0 3 286200
-0.002418 0.000841 0.119609 0.417587 -0.840952 0.391190 -0.062500 1 0 0 0 0 0 3 287194
-0.002423 0.000859 0.119598 0.490408 -1.091408 0.542058 -0.062500 1 0 0 0 0 0 3 288192
-0.002425 0.000868 0.119594 0.467372 -1.007686 0.468330 -0.062500 1 0 0 0 0 0 3 289194
-0.002427 0.000872 0.119593 0.449083 -0.944743 0.430129 -0.062500 1 0 0 0 0 0 3 290199
-0.002428 0.000875 0.119593 0.438972 -0.911071 0.415619 -0.062500 1 0 0 0 0 0 3 291198
-0.002428 0.000876 0.119592 0.433709 -0.893986 0.410451 -0.062500 1 0 0 0 0 0 3 292199
-0.002428 0.000876 0.119592 0.431031 -0.885421 0.408652 -0.062500 1 0 0 0 0 0 3 293198
-0.002428 0.000877 0.119592 0.429675 -0.881112 0.408021 -0.062500 1 0 0 0 0 0 3 294208
-0.002428 0.000877 0.119592 0.428987 -0.878969 0.407803 -0.062500 1 0 0 0 0 0 3 295219
-0.002428 0.000877 0.119592 0.428644 -0.877888 0.407732 -0.062500 1 0 0 0 0 0 3 296207
-0.002428 0.000877 0.119592 0.428469 -0.877356 0.407709 -0.062500 1 0 0 0 0 0 3 297207
-0.002428 0.000877 0.119592 0.428378 -0.877096 0.407696 -0.062500 1 0 0 0 0 0 3 298200
-0.002428 0.000877 0.119592 0.428342 -0.876948 0.407686 -0.062500 1 0 0 0 0 0 3 299206
-0.002428 0.000877 0.119592 0.428311 -0.876878 0.407696 -0.062500 1 0 0 0 0 0 3 300224
-0.002428 0.000877 0.119592 0.428305 -0.876863 0.407691 -0.062500 1 0 0 0 0 0 3 301621
-0.002428 0.000877 0.119592 0.428294 -0.876829 0.407689 -0.062500 1 0 0 0 0 0 3 302225
-0.002428 0.000877 0.119592 0.428293 -0.876826 0.407689 -0.062500 1 0 0 0 0 0 3 303222
-0.002428 0.000877 0.119592 0.428301 -0.876818 0.407696 -0.062500 1 0 0 0 0 0 3 304216
-0.002428 0.000877 0.119592 0.428294 -0.876826 0.407690 -0.062500 1 0 0 0 0 0 3 305226
-0.002428 0.000877 0.119592 0.428293 -0.876827 0.407689 -0.062500 1 0 0 0 0 0 3 306210
-0.002428 0.000877 0.119592 0.428302 -0.876819 0.407696 -0.062500 1 0 0 0 0 0 3 307223
-0.002428 0.000877 0.119592 0.428299 -0.876806 0.407690 -0.062500 1 0 0 0 0 0 3 308215
-0.002428 0.000877 0.119592 0.428295 -0.876825 0.407690 -0.062500 1 0 0 0 0 0 3 309220
-0.002428 0.000877 0.119592 0.428299 -0.876806 0.407689 -0.062500 1 0 0 0 0 0 3 310215
-0.002433 0.000895 0.119582 0.501077 -1.127136 0.558688 -0.062500 1 0 0 0 0 0 3 311223
-0.002436 0.000904 0.119578 -0.003323 -0.161991 0.484885 -0.062500 0 0 0 0 0 0 3 312216
-0.002438 0.000908 0.119576 -0.022990 -0.094578 0.446661 -0.062500 0 0 0 0 0 0 3 313223
-0.002438 0.000910 0.119576 -0.033801 -0.058671 0.432134 -0.062500 0 0 0 0 0 0 3 314212
-0.002439 0.000912 0.119576 -0.039419 -0.040466 0.426977 -0.062500 0 0 0 0 0 0 3 315214
-0.002439 0.000912 0.119576 -0.042279 -0.031330 0.425169 -0.062500 0 0 0 0 0 0 3 316220
-0.002439 0.000912 0.119576 -0.043722 -0.026751 0.424542 -0.062500 0 0 0 0 0 0 3 317230
-0.002463 0.000935 0.119575 0.268641 -0.315244 0.438432 -0.062500 0 0 0 0 0 0 3 318225
-0.002475 0.000946 0.119574 0.143185 -0.197788 0.431599 -0.062500 0 0 0 0 0 0 3 319222
-0.002486 0.000970 0.119563 0.119669 -0.345103 0.579232 -0.062500 0 0 0 0 0 0 3 320229
-0.002497 0.000999 0.119549 0.113112 -0.439649 0.655265 -0.062500 0 0 0 0 0 0 3 321217
-0.002503 0.001014 0.119544 0.043375 -0.257008 0.542548 -0.062500 0 0 0 0 0 0 3 322228
-0.002530 0.001044 0.119541 0.313756 -0.432928 0.504268 -0.062500 0 0 0 0 0 0 3 323204
-0.002548 0.001077 0.119529 0.232363 -0.486286 0.629035 -0.062500 0 0 0 0 0 0 3 324229
-0.002563 0.001111 0.119514 0.172161 -0.515094 0.695945 -0.062500 0 0 0 0 0 0 3 325223
-0.002576 0.001146 0.119498 0.140186 -0.527304 0.731378 -0.062500 0 0 0 0 0 0 3 326201
-0.002582 0.001163 0.119493 0.056907 -0.301833 0.602803 -0.062500 0 0 0 0 0 0 3 327230
-0.002591 0.001190 0.119480 0.074406 -0.396988 0.696068 -0.062500 0 0 0 0 0 0 3 328230
-0.002600 0.001221 0.119465 0.089979 -0.465580 0.752100 -0.062500 0 0 0 0 0 0 3 329197
-0.002605 0.001237 0.119459 0.031617 -0.270756 0.631575 -0.062500 0 0 0 0 0 0 3 330200
-0.002613 0.001262 0.119446 0.061635 -0.381176 0.728002 -0.062500 0 0 0 0 0 0 3 331229
-0.002622 0.001293 0.119431 0.084261 -0.457161 0.785193 -0.062500 0 0 0 0 0 0 3 332228
-0.002627 0.001308 0.119426 0.029157 -0.266420 0.664838 -0.062500 0 0 0 0 0 0 3 333226
-0.002653 0.001338 0.119423 0.306582 -0.437455 0.625499 -0.062500 0 0 0 0 0 0 3 334229
-0.002672 0.001371 0.119411 0.229586 -0.490547 0.749526 -0.062500 0 0 0 0 0 0 3 335229
-0.002681 0.001388 0.119407 0.103725 -0.283476 0.663412 -0.062500 0 0 0 0 0 0 3 336219
-0.002710 0.001418 0.119404 0.343925 -0.445792 0.637570 -0.062500 0 0 0 0 0 0 3 337233
-0.002729 0.001451 0.119392 0.248110 -0.494415 0.766215 -0.062500 0 0 0 0 0 0 3 338215
-0.002739 0.001468 0.119388 0.113002 -0.285432 0.681415 -0.062500 0 0 0 0 0 0 3 339201
-0.002749 0.001494 0.119376 0.101551 -0.384755 0.792081 -0.062500 0 0 0 0 0 0 3 340221
-0.002754 0.001507 0.119371 0.036334 -0.226599 0.701214 -0.062500 0 0 0 0 0 0 3 341210
-0.002781 0.001535 0.119369 0.308054 -0.419188 0.674555 -0.062500 0 0 0 0 0 0 3 342220
-0.002800 0.001568 0.119357 0.228823 -0.481161 0.802670 -0.062500 0 0 0 0 0 0 3 343229
-0.002809 0.001584 0.119353 0.102216 -0.279292 0.717290 -0.062500 0 0 0 0 0 0 3 344220
-0.002819 0.001609 0.119340 0.095721 -0.384662 0.828150 -0.062500 0 0 0 0 0 0 3 345213
-0.002824 0.001622 0.119336 0.032745 -0.228479 0.736976 -0.062500 0 0 0 0 0 0 3 346220
-0.002851 0.001651 0.119333 0.306987 -0.417983 0.710944 -0.062500 0 0 0 0 0 0 3 347215
-0.002864 0.001666 0.119332 0.161628 -0.250351 0.685274 -0.062500 0 0 0 0 0 0 3 348207
-0.002876 0.001690 0.119321 0.126908 -0.369982 0.828426 -0.062500 0 0 0 0 0 0 3 349201
-0.002882 0.001703 0.119317 0.048431 -0.218523 0.749334 -0.062500 0 0 0 0 0 0 3 350682
-0.002890 0.001727 0.119304 0.068395 -0.352330 0.862958 -0.062500 0 0 0 0 0 0 3 351197
-0.002894 0.001739 0.119300 0.019113 -0.211043 0.772418 -0.062500 0 0 0 0 0 0 3 352201
-0.002889 0.001776 0.119298 -0.110986 -0.527248 0.733887 -0.062500 0 0 0 0 0 0 3 353194
-0.002905 0.001800 0.119307 0.157827 -0.374830 0.579719 -0.062500 0 0 0 0 0 0 3 354193
-0.002918 0.001829 0.119299 0.143957 -0.436860 0.792537 -0.062500 0 0 0 0 0 0 3 355192
-0.002925 0.001843 0.119296 0.058324 -0.253630 0.748573 -0.062500 0 0 0 0 0 0 3 356192
-0.002933 0.001868 0.119284 0.073172 -0.369454 0.875913 -0.062500 0 0 0 0 0 0 3 357228
-0.002943 0.001899 0.119269 0.087721 -0.448719 0.944390 -0.062500 0 0 0 0 0 0 3 358203
-0.002967 0.001918 0.119274 0.277189 -0.320596 0.691513 -0.062500 0 0 0 0 0 0 3 359193
-0.002984 0.001946 0.119264 0.203470 -0.412391 0.856781 -0.062500 0 0 0 0 0 0 3 360207
-0.002992 0.001960 0.119261 0.087470 -0.243435 0.794577 -0.062500 0 0 0 0 0 0 3 361196
-0.003002 0.001984 0.119248 0.086590 -0.366010 0.915855 -0.062500 0 0 0 0 0 0 3 362196
-0.003007 0.001996 0.119244 0.027090 -0.219934 0.827304 -0.062500 0 0 0 0 0 0 3 363199
-0.003009 0.002003 0.119243 -0.009771 -0.125512 0.783501 -0.062500 0 0 0 0 0 0 3 364194
-0.003034 0.002028 0.119241 0.283461 -0.364018 0.787869 -0.062500 0 0 0 0 0 0 3 365219
-0.003047 0.002041 0.119240 0.148544 -0.223761 0.771969 -0.062500 0 0 0 0 0 0 3 366202
-0.003058 0.002064 0.119229 0.118720 -0.356143 0.919768 -0.062500 0 0 0 0 0 0 3 367192
-0.003069 0.002094 0.119214 0.109183 -0.443432 0.996427 -0.062500 0 0 0 0 0 0 3 368213
-0.003094 0.002114 0.119218 0.286448 -0.320546 0.746460 -0.062500 0 0 0 0 0 0 3 369283
-0.003106 0.002123 0.119220 0.143394 -0.181227 0.757438 -0.062500 0 0 0 0 0 0 3 370426
-0.003118 0.002146 0.119209 0.115646 -0.329833 0.926387 -0.062500 0 0 0 0 0 0 3 371221
-0.003123 0.002157 0.119205 0.041811 -0.200285 0.856019 -0.062500 0 0 0 0 0 0 3 373864
-0.003126 0.002163 0.119204 -0.002166 -0.114395 0.818689 -0.062500 0 0 0 0 0 0 3 374210
-0.003157 0.002205 0.119191 0.353415 -0.584955 0.982062 -0.062500 0 0 0 0 0 0 3 375218
-0.003172 0.002226 0.119186 0.192191 -0.356728 0.890482 -0.062500 0 0 0 0 0 0 3 376219
-0.003204 0.002259 0.119183 0.383222 -0.487512 0.866120 -0.062500 0 0 0 0 0 0 3 377202
-0.003220 0.002276 0.119182 0.196430 -0.287038 0.837595 -0.062500 0 0 0 0 0 0 3 378224
-0.003228 0.002284 0.119182 0.074149 -0.160292 0.825513 -0.062500 0 0 0 0 0 0 3 379200
-0.003237 0.002306 0.119170 0.075617 -0.321938 0.977121 -0.062500 0 0 0 0 0 0 3 380220
-0.003261 0.002321 0.119176 0.266095 -0.258315 0.766178 -0.062500 0 0 0 0 0 0 3 381212
-0.003273 0.002329 0.119178 0.130225 -0.150654 0.791288 -0.062500 0 0 0 0 0 0 3 382220
-0.003283 0.002350 0.119167 0.107123 -0.315233 0.965993 -0.062500 0 0 0 0 0 0 3 383220
-0.003289 0.002361 0.119164 0.035525 -0.194205 0.897001 -0.062500 0 0 0 0 0 0 3 384222
-0.003316 0.002388 0.119161 0.305563 -0.399856 0.883564 -0.062500 0 0 0 0 0 0 3 385232
-0.003329 0.002402 0.119160 0.158159 -0.241913 0.858147 -0.062500 0 0 0 0 0 0 3 386220
-0.003341 0.002427 0.119148 0.121303 -0.364054 1.003647 -0.062500 0 0 0 0 0 0 3 387206
-0.003347 0.002439 0.119144 0.042927 -0.218985 0.923121 -0.062500 0 0 0 0 0 0 3 388214
-0.003369 0.002450 0.119152 0.244010 -0.184910 0.749440 -0.062500 0 0 0 0 0 0 3 389215
-0.003385 0.002472 0.119144 0.184321 -0.337765 0.955485 -0.062500 0 0 0 0 0 0 3 390213
-0.003393 0.002484 0.119141 0.075919 -0.205746 0.906941 -0.062500 0 0 0 0 0 0 3 391223
-0.003398 0.002490 0.119140 0.012934 -0.118320 0.878052 -0.062500 0 0 0 0 0 0 3 392199
-0.003424 0.002515 0.119138 0.284674 -0.363991 0.891265 -0.062500 0 0 0 0 0 0 3 393199
-0.003437 0.002527 0.119137 0.143210 -0.226030 0.875452 -0.062500 0 0 0 0 0 0 3 394213
-0.003448 0.002551 0.119126 0.109292 -0.358026 1.024791 -0.062500 0 0 0 0 0 0 3 395212
-0.003473 0.002567 0.119131 0.284569 -0.278894 0.813068 -0.062500 0 0 0 0 0 0 3 396218
-0.003491 0.002593 0.119122 0.203360 -0.389441 0.994128 -0.062500 0 0 0 0 0 0 3 397219
-0.003500 0.002606 0.119118 0.083543 -0.234587 0.935335 -0.062500 0 0 0 0 0 0 3 398211
-0.003509 0.002630 0.119106 0.079710 -0.362185 1.059978 -0.062500 0 0 0 0 0 0 3 399220
-0.003514 0.002642 0.119102 0.019970 -0.220835 0.970592 -0.062500 0 0 0 0 0 0 3 400217
-0.003541 0.002670 0.119099 0.295848 -0.415346 0.951839 -0.062500 0 0 0 0 0 0 3 401211
-0.003554 0.002684 0.119097 0.151217 -0.252354 0.922831 -0.062500 0 0 0 0 0 0 3 402217
-0.003566 0.002709 0.119086 0.115192 -0.371044 1.067934 -0.062500 0 0 0 0 0 0 3 403201
-0.003572 0.002721 0.119082 0.037776 -0.225217 0.986384 -0.062500 0 0 0 0 0 0 3 404226
-0.003599 0.002749 0.119078 0.304734 -0.417312 0.970978 -0.062500 0 0 0 0 0 0 3 405217
-0.003612 0.002763 0.119077 0.155656 -0.253331 0.942673 -0.062500 0 0 0 0 0 0 3 406210
-0.003624 0.002788 0.119066 0.109856 -0.373776 1.088245 -0.062500 0 0 0 0 0 0 3 407218
-0.003630 0.002800 0.119061 0.031417 -0.227845 1.006625 -0.062500 0 0 0 0 0 0 3 408215
-0.003658 0.002828 0.119058 0.297865 -0.419720 0.991727 -0.062500 0 0 0 0 0 0 3 409195
-0.003671 0.002843 0.119057 0.148533 -0.255772 0.963119 -0.062500 0 0 0 0 0 0 3 410192
-0.003683 0.002867 0.119045 0.109888 -0.373485 1.108835 -0.062500 0 0 0 0 0 0 3 411223
-0.003689 0.002879 0.119041 0.031471 -0.227717 1.027035 -0.062500 0 0 0 0 0 0 3 412209
-0.003716 0.002908 0.119038 0.297907 -0.419471 1.012592 -0.062500 0 0 0 0 0 0 3 413218
-0.003730 0.002922 0.119037 0.148578 -0.255655 0.983681 -0.062500 0 0 0 0 0 0 3 414217
-0.003742 0.002946 0.119025 0.109802 -0.373167 1.129529 -0.062500 0 0 0 0 0 0 3 415195
-0.003767 0.002963 0.119030 0.279930 -0.287908 0.916764 -0.062500 0 0 0 0 0 0 3 416218
-0.003784 0.002989 0.119021 0.200047 -0.391849 1.097574 -0.062500 0 0 0 0 0 0 3 417229
-0.003798 0.003019 0.119006 0.144419 -0.461504 1.196054 -0.062500 0 0 0 0 0 0 3 418224
-0.003805 0.003034 0.119001 0.051752 -0.273279 1.085365 -0.062500 0 0 0 0 0 0 3 419218
-0.003833 0.003064 0.118997 0.298198 -0.446283 1.060732 -0.062500 0 0 0 0 0 0 3 420211
-0.003847 0.003079 0.118996 0.144568 -0.270632 1.027225 -0.062500 0 0 0 0 0 0 3 421232
-0.003859 0.003104 0.118984 0.103307 -0.381661 1.171924 -0.062500 0 0 0 0 0 0 3 422197
-0.003889 0.003138 0.118978 0.337045 -0.518846 1.117895 -0.062500 0 0 0 0 0 0 3 423197
-0.003904 0.003156 0.118976 0.165183 -0.309332 1.061927 -0.062500 0 0 0 0 0 0 3 424195
-0.003917 0.003182 0.118964 0.113780 -0.401118 1.197838 -0.062500 0 0 0 0 0 0 3 425195
-0.003928 0.003212 0.118948 0.098791 -0.468203 1.270892 -0.062500 0 0 0 0 0 0 3 426195
-0.003953 0.003232 0.118952 0.274641 -0.340005 1.019913 -0.062500 0 0 0 0 0 0 3 427194
-0.003971 0.003259 0.118942 0.192423 -0.421035 1.186236 -0.062500 0 0 0 0 0 0 3 428191
-0.003980 0.003273 0.118938 0.073042 -0.253474 1.120051 -0.062500 0 0 0 0 0 0 3 429188
-0.004008 0.003302 0.118935 0.317220 -0.433023 1.114611 -0.062500 0 0 0 0 0 0 3 430188
-0.004028 0.003333 0.118922 0.220627 -0.488369 1.246336 -0.062500 0 0 0 0 0 0 3 431203
-0.004025 0.003363 0.118928 -0.075183 -0.469502 1.009220 -0.062500 0 0 0 0 0 0 3 432218
-0.004047 0.003400 0.118928 0.211304 -0.562772 1.066415 -0.062500 0 0 0 0 0 0 3 433200
-0.004059 0.003418 0.118928 0.101645 -0.334251 1.071749 -0.062500 0 0 0 0 0 0 3 434194
-0.004069 0.003445 0.118917 0.080321 -0.415819 1.232124 -0.062500 0 0 0 0 0 0 3 435196
-0.004075 0.003458 0.118913 0.011954 -0.253964 1.153829 -0.062500 0 0 0 0 0 0 3 436202
-0.004102 0.003487 0.118909 0.283479 -0.436325 1.144348 -0.062500 0 0 0 0 0 0 3 437190
-0.004120 0.003518 0.118897 0.200424 -0.492859 1.274228 -0.062500 0 0 0 0 0 0 3 438231
-0.004149 0.003539 0.118901 0.324593 -0.356130 1.053636 -0.062500 0 0 0 0 0 0 3 439194
-0.004168 0.003566 0.118891 0.213821 -0.431335 1.231700 -0.062500 0 0 0 0 0 0 3 440193
-0.004178 0.003580 0.118888 0.080600 -0.261990 1.168718 -0.062500 0 0 0 0 0 0 3 441226
-0.004207 0.003609 0.118885 0.317931 -0.439997 1.166327 -0.062500 0 0 0 0 0 0 3 442221
-0.004221 0.003624 0.118883 0.160491 -0.270860 1.137645 -0.062500 0 0 0 0 0 0 3 443226
-0.004233 0.003648 0.118871 0.113212 -0.383513 1.285621 -0.062500 0 0 0 0 0 0 3 447088
-0.004269 0.003699 0.118853 0.397162 -0.753212 1.395820 -0.062500 0 0 0 0 0 0 3 448221
-0.004311 0.003747 0.118845 0.514528 -0.742124 1.292216 -0.062500 0 0 0 0 0 0 3 449217
-0.004332 0.003771 0.118842 0.255099 -0.431907 1.211325 -0.062500 0 0 0 0 0 0 3 450217
-0.004362 0.003788 0.118850 0.342191 -0.306575 1.050456 -0.062500 0 0 0 0 0 0 3 451223
-0.004381 0.003813 0.118841 0.218273 -0.406759 1.262515 -0.062500 0 0 0 0 0 0 3 452210
-0.004391 0.003826 0.118838 0.080133 -0.253191 1.211852 -0.062500 0 0 0 0 0 0 3 453210
-0.004401 0.003850 0.118826 0.075460 -0.379663 1.343329 -0.062500 0 0 0 0 0 0 3 454216
-0.004426 0.003866 0.118830 0.262567 -0.302174 1.125141 -0.062500 0 0 0 0 0 0 3 455218
-0.004425 0.003888 0.118842 -0.041640 -0.365675 0.996254 -0.062500 0 0 0 0 0 0 3 456230
-0.004429 0.003916 0.118835 -0.009034 -0.448552 1.244691 -0.062500 0 0 0 0 0 0 3 457228
-0.004451 0.003935 0.118841 0.217388 -0.337150 1.081518 -0.062500 0 0 0 0 0 0 3 458204
-0.004467 0.003962 0.118832 0.161263 -0.424916 1.281101 -0.062500 0 0 0 0 0 0 3 459219
-0.004475 0.003975 0.118829 0.048028 -0.273652 1.224555 -0.062500 0 0 0 0 0 0 3 460209
-0.004498 0.003986 0.118837 0.237105 -0.232663 1.064997 -0.062500 0 0 0 0 0 0 3 461214
-0.004514 0.004009 0.118828 0.165813 -0.375081 1.276824 -0.062500 0 0 0 0 0 0 3 462193
-0.004522 0.004020 0.118825 0.054581 -0.243370 1.225448 -0.062500 0 0 0 0 0 0 3 463218
-0.004551 0.004048 0.118821 0.316258 -0.440020 1.230282 -0.062500 0 0 0 0 0 0 3 464216
-0.004565 0.004062 0.118820 0.157933 -0.281026 1.201432 -0.062500 0 0 0 0 0 0 3 465208
-0.004596 0.004091 0.118817 0.363261 -0.458691 1.223799 -0.062500 0 0 0 0 0 0 3 466216
-0.004612 0.004105 0.118816 0.181475 -0.290260 1.201700 -0.062500 0 0 0 0 0 0 3 467219
-0.004625 0.004129 0.118804 0.124372 -0.401814 1.353444 -0.062500 0 0 0 0 0 0 3 468208
-0.004650 0.004146 0.118809 0.289801 -0.318725 1.143511 -0.062500 0 0 0 0 0 0 3 469211
-0.004668 0.004172 0.118799 0.199819 -0.420502 1.325424 -0.062500 0 0 0 0 0 0 3 470221
-0.004677 0.004185 0.118796 0.078503 -0.266777 1.261905 -0.062500 0 0 0 0 0 0 3 471228
-0.004701 0.004196 0.118803 0.254913 -0.241732 1.100766 -0.062500 0 0 0 0 0 0 3 472217
-0.004718 0.004218 0.118794 0.178546 -0.385125 1.311975 -0.062500 0 0 0 0 0 0 3 473208
-0.004745 0.004235 0.118800 0.316145 -0.316112 1.133612 -0.062500 0 0 0 0 0 0 3 474216
-0.004764 0.004260 0.118791 0.221654 -0.418656 1.327490 -0.062500 0 0 0 0 0 0 3 475215
-0.004761 0.004286 0.118798 -0.070205 -0.449401 1.122083 -0.062500 0 0 0 0 0 0 3 476203
-0.004783 0.004321 0.118798 0.232110 -0.561415 1.197136 -0.062500 0 0 0 0 0 0 3 477210
-0.004795 0.004338 0.118798 0.116537 -0.345662 1.203118 -0.062500 0 0 0 0 0 0 3 478204
-0.004824 0.004369 0.118795 0.345507 -0.493296 1.240684 -0.062500 0 0 0 0 0 0 3 479203
-0.004839 0.004384 0.118794 0.175899 -0.310468 1.222257 -0.062500 0 0 0 0 0 0 3 480210
-0.004871 0.004414 0.118791 0.375711 -0.475659 1.250549 -0.062500 0 0 0 0 0 0 3 481213
-0.004887 0.004428 0.118790 0.191136 -0.301724 1.228481 -0.062500 0 0 0 0 0 0 3 482209
-0.004895 0.004436 0.118789 0.070388 -0.201457 1.217433 -0.062500 0 0 0 0 0 0 3 483218
-0.004923 0.004461 0.118786 0.320219 -0.424705 1.251676 -0.062500 0 0 0 0 0 0 3 484226
-0.004937 0.004474 0.118785 0.169628 -0.270614 1.231591 -0.062500 0 0 0 0 0 0 3 485224
-0.004968 0.004502 0.118782 0.376073 -0.456054 1.260057 -0.062500 0 0 0 0 0 0 3 486222
-0.004984 0.004516 0.118781 0.194767 -0.292439 1.237408 -0.062500 0 0 0 0 0 0 3 487230
-0.005011 0.004528 0.118790 0.326754 -0.246365 1.101231 -0.062500 0 0 0 0 0 0 3 488222
-0.005029 0.004551 0.118781 0.222833 -0.383730 1.321996 -0.062500 0 0 0 0 0 0 3 489222
-0.005045 0.004581 0.118797 0.185493 -0.494072 1.001759 -0.062500 0 0 0 0 0 0 3 490229
-0.005058 0.004613 0.118791 0.134520 -0.526077 1.267871 -0.062500 0 0 0 0 0 0 3 491210
-0.005064 0.004629 0.118789 0.049802 -0.323885 1.244582 -0.062500 0 0 0 0 0 0 3 492196
-0.005091 0.004658 0.118785 0.314203 -0.482297 1.264701 -0.062500 0 0 0 0 0 0 3 493207
-0.005105 0.004673 0.118784 0.163779 -0.305641 1.237348 -0.062500 0 0 0 0 0 0 3 494669
-0.005136 0.004702 0.118781 0.377676 -0.468581 1.264517 -0.062500 0 0 0 0 0 0 3 495191
-0.005152 0.004717 0.118780 0.197802 -0.296396 1.240153 -0.062500 0 0 0 0 0 0 3 496188
-0.005184 0.004746 0.118776 0.392582 -0.466169 1.268768 -0.062500 0 0 0 0 0 0 3 497193
-0.005200 0.004761 0.118775 0.205279 -0.295190 1.244606 -0.062500 0 0 0 0 0 0 3 498192
-0.005232 0.004790 0.118772 0.396363 -0.465472 1.273613 -0.062500 0 0 0 0 0 0 3 499193
-0.005248 0.004804 0.118771 0.207187 -0.294831 1.249286 -0.062500 0 0 0 0 0 0 3 500187
-0.005276 0.004816 0.118779 0.335871 -0.245524 1.113547 -0.062500 0 0 0 0 0 0 3 501187
-0.005294 0.004839 0.118770 0.229010 -0.380055 1.334374 -0.062500 0 0 0 0 0 0 3 502185
-0.005323 0.004855 0.118776 0.357623 -0.317336 1.160209 -0.062500 0 0 0 0 0 0 3 503193
-0.005342 0.004880 0.118766 0.242991 -0.422537 1.355197 -0.062500 0 0 0 0 0 0 3 504192
-0.005351 0.004893 0.118763 0.110861 -0.273013 1.294100 -0.062500 0 0 0 0 0 0 3 505192
-0.005368 0.004935 0.118769 0.184074 -0.621323 1.156508 -0.062500 0 0 0 0 0 0 3 506188
-0.005376 0.004956 0.118771 0.082165 -0.383808 1.193827 -0.062500 0 0 0 0 0 0 3 507187
-0.005404 0.004988 0.118769 0.332332 -0.505253 1.257693 -0.062500 0 0 0 0 0 0 3 508199
-0.005419 0.005004 0.118768 0.174832 -0.309580 1.245432 -0.062500 0 0 0 0 0 0 3 509200
-0.005450 0.005033 0.118764 0.381397 -0.467095 1.280432 -0.062500 0 0 0 0 0 0 3 510190
-0.005485 0.005053 0.118772 0.452893 -0.352839 1.133930 -0.062500 0 0 0 0 0 0 3 511192
-0.005507 0.005080 0.118763 0.290481 -0.430753 1.347665 -0.062500 0 0 0 0 0 0 3 512187
-0.005538 0.005098 0.118768 0.388202 -0.335608 1.170976 -0.062500 0 0 0 0 0 0 3 513185
-0.005558 0.005124 0.118758 0.253445 -0.405687 1.364881 -0.062500 0 0 0 0 0 0 3 514198
-0.005575 0.005156 0.118774 0.204617 -0.492461 1.035134 -0.062500 0 0 0 0 0 0 3 515199
-0.005588 0.005188 0.118768 0.144345 -0.509286 1.296986 -0.062500 0 0 0 0 0 0 3 516242
-0.005614 0.005209 0.118774 0.309517 -0.363747 1.148433 -0.062500 0 0 0 0 0 0 3 517191
-0.005632 0.005236 0.118764 0.215368 -0.428800 1.353219 -0.062500 0 0 0 0 0 0 3 518191
-0.005660 0.005255 0.118770 0.347975 -0.322695 1.172789 -0.062500 0 0 0 0 0 0 3 519211
-0.005674 0.005264 0.118772 0.174419 -0.189931 1.198645 -0.062500 0 0 0 0 0 0 3 520452
-0.005705 0.005290 0.118769 0.378908 -0.397161 1.261433 -0.062500 0 0 0 0 0 0 3 521216
-0.005709 0.005317 0.118778 0.035162 -0.429917 1.101633 -0.062500 0 0 0 0 0 0 3 522208
-0.005734 0.005352 0.118779 0.288924 -0.517096 1.208752 -0.062500 0 0 0 0 0 0 3 523215
-0.005747 0.005370 0.118779 0.148772 -0.303244 1.220166 -0.062500 0 0 0 0 0 0 3 524206
-0.005773 0.005383 0.118787 0.305493 -0.230466 1.100122 -0.062500 0 0 0 0 0 0 3 525218
-0.005810 0.005412 0.118787 0.464573 -0.413595 1.205184 -0.062500 0 0 0 0 0 0 3 526207
-0.005828 0.005426 0.118787 0.240486 -0.248693 1.213846 -0.062500 0 0 0 0 0 0 3 527214
-0.005849 0.005468 0.118794 0.250308 -0.602716 1.115057 -0.062500 0 0 0 0 0 0 3 528207
-0.005859 0.005490 0.118796 0.112901 -0.359477 1.163052 -0.062500 0 0 0 0 0 0 3 529222
-0.005889 0.005522 0.118794 0.345859 -0.477326 1.234508 -0.062500 0 0 0 0 0 0 3 530208
-0.005923 0.005543 0.118801 0.432484 -0.325369 1.100880 -0.062500 0 0 0 0 0 0 3 531200
-0.005940 0.005553 0.118804 0.216248 -0.174159 1.151148 -0.062500 0 0 0 0 0 0 3 532201
-0.005960 0.005593 0.118812 0.236107 -0.555590 1.080515 -0.062500 0 0 0 0 0 0 3 533209
-0.005970 0.005614 0.118815 0.104676 -0.327321 1.138688 -0.062500 0 0 0 0 0 0 3 534208
-0.005999 0.005645 0.118812 0.341085 -0.452848 1.214718 -0.062500 0 0 0 0 0 0 3 535212
-0.006014 0.005661 0.118812 0.176513 -0.260685 1.202518 -0.062500 0 0 0 0 0 0 3 536213
-0.006045 0.005691 0.118808 0.380116 -0.418819 1.242176 -0.062500 0 0 0 0 0 0 3 537208
-0.006049 0.005719 0.118817 0.034710 -0.425883 1.070902 -0.062500 0 0 0 0 0 0 3 538200
-0.006070 0.005738 0.118829 0.229958 -0.299883 1.008065 -0.062500 0 0 0 0 0 0 3 539209
-0.006104 0.005769 0.118829 0.423766 -0.422299 1.146402 -0.062500 0 0 0 0 0 0 3 540209
-0.006121 0.005785 0.118829 0.218975 -0.235751 1.165638 -0.062500 0 0 0 0 0 0 3 541203
-0.006154 0.005814 0.118826 0.401337 -0.396768 1.218156 -0.062500 0 0 0 0 0 0 3 542216
-0.006178 0.005847 0.118844 0.300187 -0.470631 0.931477 -0.062500 0 0 0 0 0 0 3 543229
-0.006194 0.005880 0.118838 0.190401 -0.472179 1.216298 -0.062500 0 0 0 0 0 0 3 544221
-0.006222 0.005902 0.118844 0.332615 -0.321704 1.077615 -0.062500 0 0 0 0 0 0 3 545223
-0.006247 0.005948 0.118853 0.317220 -0.627043 1.021804 -0.062500 0 0 0 0 0 0 3 546220
-0.006260 0.005971 0.118856 0.148785 -0.336628 1.090508 -0.062500 0 0 0 0 0 0 3 547228
-0.006290 0.006004 0.118854 0.364374 -0.439361 1.173354 -0.062500 0 0 0 0 0 0 3 548230
-0.006305 0.006020 0.118853 0.189101 -0.236530 1.161449 -0.062500 0 0 0 0 0 0 3 549221
-0.006325 0.006064 0.118859 0.225670 -0.571049 1.059091 -0.062500 0 0 0 0 0 0 3 550230
-0.006354 0.006091 0.118870 0.356504 -0.381259 0.983074 -0.062500 0 0 0 0 0 0 3 551213
-0.006373 0.006120 0.118862 0.235587 -0.402620 1.232557 -0.062500 0 0 0 0 0 0 3 552206
-0.006390 0.006154 0.118877 0.196798 -0.460990 0.926490 -0.062500 0 0 0 0 0 0 3 553213
-0.006417 0.006176 0.118891 0.338012 -0.285099 0.907470 -0.062500 0 0 0 0 0 0 3 554209
-0.006436 0.006203 0.118884 0.226216 -0.341996 1.189787 -0.062500 0 0 0 0 0 0 3 557019
-0.006476 0.006257 0.118897 0.509349 -0.698573 0.948581 -0.062500 0 0 0 0 0 0 3 558216
-0.006508 0.006319 0.118908 0.422319 -0.841027 0.935254 -0.062500 0 0 0 0 0 0 3 559214
-0.006543 0.006355 0.118920 0.459312 -0.510705 0.906349 -0.062500 0 0 0 0 0 0 3 560229
-0.006585 0.006394 0.118920 0.552504 -0.499529 1.056341 -0.062500 0 0 0 0 0 0 3 561220
-0.006593 0.006428 0.118931 0.128408 -0.429184 0.931536 -0.062500 0 0 0 0 0 0 3 562207
-0.006622 0.006466 0.118930 0.343133 -0.480868 1.057928 -0.062500 0 0 0 0 0 0 3 563230
-0.006636 0.006485 0.118930 0.181674 -0.238899 1.069529 -0.062500 0 0 0 0 0 0 3 564221
-0.006655 0.006530 0.118937 0.227534 -0.552735 0.979926 -0.062500 0 0 0 0 0 0 3 565219
-0.006664 0.006552 0.118939 0.107293 -0.289709 1.023721 -0.062500 0 0 0 0 0 0 3 566228
-0.006693 0.006584 0.118936 0.349917 -0.395916 1.100578 -0.062500 0 0 0 0 0 0 3 567205
-0.006695 0.006615 0.118945 0.036987 -0.357559 0.939411 -0.062500 0 0 0 0 0 0 3 568204
-0.006720 0.006651 0.118944 0.303653 -0.433814 1.052934 -0.062500 0 0 0 0 0 0 3 569203
-0.006732 0.006670 0.118944 0.167739 -0.204872 1.058971 -0.062500 0 0 0 0 0 0 3 570202
-0.006750 0.006714 0.118950 0.226331 -0.525016 0.968750 -0.062500 0 0 0 0 0 0 3 571210
-0.006779 0.006741 0.118961 0.369437 -0.328779 0.894923 -0.062500 0 0 0 0 0 0 3 572210
-0.006798 0.006771 0.118952 0.252375 -0.344727 1.144827 -0.062500 0 0 0 0 0 0 3 573207
-0.006814 0.006805 0.118968 0.217258 -0.403523 0.840342 -0.062500 0 0 0 0 0 0 3 574207
-0.006847 0.006843 0.118969 0.428525 -0.440107 0.992630 -0.062500 0 0 0 0 0 0 3 575185
-0.006863 0.006862 0.118970 0.237972 -0.197954 1.020113 -0.062500 0 0 0 0 0 0 3 576189
-0.006883 0.006907 0.118976 0.267851 -0.511375 0.939686 -0.062500 0 0 0 0 0 0 3 577189
-0.006892 0.006929 0.118978 0.139361 -0.248443 0.984275 -0.062500 0 0 0 0 0 0 3 578189
-0.006922 0.006962 0.118975 0.378201 -0.354080 1.063581 -0.062500 0 0 0 0 0 0 3 579186
-0.006924 0.006992 0.118984 0.051969 -0.337966 0.901830 -0.062500 0 0 0 0 0 0 3 580184
-0.006949 0.007029 0.118983 0.332536 -0.393146 1.016800 -0.062500 0 0 0 0 0 0 3 581184
-0.006981 0.007052 0.118991 0.453823 -0.228384 0.906223 -0.062500 0 0 0 0 0 0 3 582189
-0.006989 0.007094 0.118992 0.148413 -0.456606 0.989083 -0.062500 0 0 0 0 0 0 3 583189
-0.007018 0.007136 0.118988 0.381629 -0.484103 1.060741 -0.062500 0 0 0 0 0 0 3 584189
-0.007032 0.007157 0.118987 0.222924 -0.214436 1.036472 -0.062500 0 0 0 0 0 0 3 585217
-0.007051 0.007203 0.118992 0.268818 -0.510808 0.937736 -0.062500 0 0 0 0 0 0 3 586186
-0.007080 0.007231 0.119002 0.405886 -0.302819 0.859133 -0.062500 0 0 0 0 0 0 3 587197
-0.007099 0.007261 0.118993 0.293754 -0.290940 1.107083 -0.062500 0 0 0 0 0 0 3 588190
-0.007120 0.007312 0.118996 0.316864 -0.560007 0.976035 -0.062500 0 0 0 0 0 0 3 589211
-0.007131 0.007337 0.118997 0.178449 -0.256324 0.986996 -0.062500 0 0 0 0 0 0 3 590196
-0.007161 0.007371 0.118993 0.411103 -0.338267 1.055398 -0.062500 0 0 0 0 0 0 3 591191
-0.007183 0.007407 0.119010 0.339661 -0.375221 0.774165 -0.062500 0 0 0 0 0 0 3 592223
-0.007198 0.007441 0.119004 0.238629 -0.351347 1.058056 -0.062500 0 0 0 0 0 0 3 593291
-0.007230 0.007480 0.118997 0.452809 -0.386396 1.093951 -0.062500 0 0 0 0 0 0 3 594188
-0.007234 0.007513 0.119005 0.105821 -0.328194 0.901873 -0.062500 0 0 0 0 0 0 3 595227
-0.007260 0.007551 0.119004 0.362169 -0.380231 1.007031 -0.062500 0 0 0 0 0 0 3 596912
-0.007285 0.007605 0.119009 0.373467 -0.600354 0.923294 -0.062500 0 0 0 0 0 0 3 598214
-0.007301 0.007649 0.118998 0.268212 -0.479182 1.132577 -0.062500 0 0 0 0 0 0 3 599194
-0.007317 0.007690 0.119013 0.252363 -0.416688 0.811961 -0.062500 0 0 0 0 0 0 3 600190
-0.007349 0.007731 0.119014 0.456580 -0.416839 0.959453 -0.062500 0 0 0 0 0 0 3 601196
-0.007365 0.007752 0.119014 0.269025 -0.147408 0.980474 -0.062500 0 0 0 0 0 0 3 602212
-0.007378 0.007779 0.119001 0.203671 -0.197776 1.158998 -0.062500 0 0 0 0 0 0 3 603206
-0.007396 0.007828 0.119003 0.275674 -0.494350 0.995740 -0.062500 0 0 0 0 0 0 3 604206
-0.007405 0.007852 0.119003 0.162655 -0.204643 0.990755 -0.062500 0 0 0 0 0 0 3 605209
-0.007422 0.007900 0.119009 0.247916 -0.456323 0.914296 -0.062500 0 0 0 0 0 0 3 606215
-0.007434 0.007940 0.118999 0.204185 -0.383199 1.129514 -0.062500 0 0 0 0 0 0 3 607215
-0.007461 0.007965 0.119003 0.384179 -0.186510 0.953756 -0.062500 0 0 0 0 0 0 3 608205
-0.007478 0.007994 0.118992 0.285229 -0.212606 1.146594 -0.062500 0 0 0 0 0 0 3 609209
-0.007495 0.008027 0.119006 0.263225 -0.281384 0.822652 -0.062500 0 0 0 0 0 0 3 610205
-0.007507 0.008060 0.118999 0.204621 -0.274518 1.081638 -0.062500 0 0 0 0 0 0 3 611217
-0.007525 0.008112 0.119002 0.278764 -0.503275 0.968458 -0.062500 0 0 0 0 0 0 3 612205
-0.007554 0.008143 0.119011 0.426158 -0.253746 0.869479 -0.062500 0 0 0 0 0 0 3 613211
-0.007573 0.008174 0.119001 0.305727 -0.235692 1.108662 -0.062500 0 0 0 0 0 0 3 614221
-0.007590 0.008209 0.119016 0.274160 -0.282531 0.803427 -0.062500 0 0 0 0 0 0 3 615213
-0.007602 0.008243 0.119009 0.210704 -0.264122 1.068893 -0.062500 0 0 0 0 0 0 3 616205
-0.007633 0.008281 0.119001 0.442925 -0.323035 1.100204 -0.062500 0 0 0 0 0 0 3 617212
-0.007636 0.008314 0.119009 0.108546 -0.248851 0.903666 -0.062500 0 0 0 0 0 0 3 618211
-0.007642 0.008347 0.118999 0.107944 -0.233626 1.121341 -0.062500 0 0 0 0 0 0 3 619206
-0.007669 0.008385 0.118991 0.391687 -0.300192 1.127459 -0.062500 0 0 0 0 0 0 3 620212
-0.007671 0.008418 0.118998 0.082308 -0.249294 0.920839 -0.062500 0 0 0 0 0 0 3 621213
-0.007696 0.008456 0.118996 0.355109 -0.299442 1.023940 -0.062500 0 0 0 0 0 0 3 622206
-0.007733 0.008496 0.118990 0.538094 -0.335335 1.082723 -0.062500 0 0 0 0 0 0 3 623203
-0.007743 0.008546 0.118986 0.215093 -0.455605 1.080247 -0.062500 0 0 0 0 0 0 3 624191
-0.007768 0.008576 0.118992 0.376826 -0.207651 0.933009 -0.062500 0 0 0 0 0 0 3 625215
-0.007773 0.008622 0.118992 0.119288 -0.377998 1.005622 -0.062500 0 0 0 0 0 0 3 626213
-0.007795 0.008649 0.118999 0.325938 -0.165010 0.899753 -0.062500 0 0 0 0 0 0 3 627205
-0.007810 0.008679 0.118990 0.255178 -0.170200 1.129262 -0.062500 0 0 0 0 0 0 3 628211
-0.007830 0.008730 0.118991 0.309887 -0.420287 0.998192 -0.062500 0 0 0 0 0 0 3 629210
-0.007844 0.008771 0.118979 0.241924 -0.327562 1.176745 -0.062500 0 0 0 0 0 0 3 630204
-0.007859 0.008811 0.118993 0.246518 -0.304945 0.846393 -0.062500 0 0 0 0 0 0 3 631211
-0.007870 0.008847 0.118985 0.199660 -0.244780 1.101410 -0.062500 0 0 0 0 0 0 3 632192
-0.007884 0.008884 0.119000 0.220804 -0.261597 0.813143 -0.062500 0 0 0 0 0 0 3 633192
-0.007894 0.008919 0.118993 0.184892 -0.222896 1.084484 -0.062500 0 0 0 0 0 0 3 634213
-0.007924 0.008957 0.118985 0.434184 -0.251829 1.120102 -0.062500 0 0 0 0 0 0 3 635213
-0.007931 0.009007 0.118980 0.161107 -0.404178 1.100951 -0.062500 0 0 0 0 0 0 3 636203
-0.007955 0.009037 0.118986 0.351724 -0.163095 0.946195 -0.062500 0 0 0 0 0 0 3 637210
-0.007979 0.009087 0.118993 0.368292 -0.400513 0.907640 -0.062500 0 0 0 0 0 0 3 638222
-0.007994 0.009128 0.118982 0.269524 -0.303566 1.140454 -0.062500 0 0 0 0 0 0 3 639220
-0.008023 0.009153 0.118987 0.423731 -0.076740 0.971962 -0.062500 0 0 0 0 0 0 3 640210
-0.008029 0.009196 0.118985 0.146106 -0.281028 1.027665 -0.062500 0 0 0 0 0 0 3 641203
-0.008056 0.009239 0.118980 0.397902 -0.294981 1.092560 -0.062500 0 0 0 0 0 0 3 642207
-0.008061 0.009291 0.118975 0.140737 -0.415681 1.094171 -0.062500 0 0 0 0 0 0 3 643217
-0.008084 0.009322 0.118981 0.342120 -0.158521 0.947416 -0.062500 0 0 0 0 0 0 3 646721
-0.008104 0.009418 0.118973 0.309187 -0.969313 1.131498 -0.062500 0 0 0 0 0 0 3 647189
-0.008114 0.009467 0.118969 0.184895 -0.426069 1.081763 -0.062500 0 0 0 0 0 0 3 648188
-0.008143 0.009512 0.118963 0.426456 -0.328886 1.122762 -0.062500 0 0 0 0 0 0 3 649183
-0.008145 0.009550 0.118971 0.099533 -0.213248 0.937892 -0.062500 0 0 0 0 0 0 3 650180
-0.008171 0.009589 0.118968 0.365789 -0.208020 1.053407 -0.062500 0 0 0 0 0 0 3 651181
-0.008171 0.009623 0.118978 0.066154 -0.141690 0.907145 -0.062500 0 0 0 0 0 0 3 652183
-0.008195 0.009661 0.118976 0.347659 -0.181740 1.037889 -0.062500 0 0 0 0 0 0 3 653221
-0.008199 0.009710 0.118972 0.111661 -0.334817 1.076788 -0.062500 0 0 0 0 0 0 3 654187
-0.008221 0.009739 0.118978 0.326462 -0.097633 0.943856 -0.062500 0 0 0 0 0 0 3 655187
-0.008236 0.009770 0.118968 0.255798 -0.084492 1.162330 -0.062500 0 0 0 0 0 0 3 656186
-0.008256 0.009821 0.118969 0.310310 -0.326797 1.032677 -0.062500 0 0 0 0 0 0 3 657183
-0.008266 0.009846 0.118969 0.186844 -0.022258 1.027408 -0.062500 0 0 0 0 0 0 3 658182
-0.008282 0.009894 0.118974 0.264358 -0.284700 0.964197 -0.062500 0 0 0 0 0 0 3 659186
-0.008295 0.009934 0.118962 0.215742 -0.203244 1.177147 -0.062500 0 0 0 0 0 0 3 660182
-0.008326 0.009975 0.118953 0.446188 -0.214394 1.181333 -0.062500 0 0 0 0 0 0 3 661182
-0.008329 0.010010 0.118960 0.110350 -0.118812 0.968938 -0.062500 0 0 0 0 0 0 3 662183
-0.008355 0.010048 0.118957 0.369441 -0.150638 1.074672 -0.062500 0 0 0 0 0 0 3 663201
-0.008360 0.010097 0.118953 0.120620 -0.298967 1.104447 -0.062500 0 0 0 0 0 0 3 664210
-0.008386 0.010143 0.118946 0.384154 -0.265197 1.148567 -0.062500 0 0 0 0 0 0 3 670004
-0.008420 0.010282 0.118936 0.493269 -1.459542 1.196536 -0.062500 0 0 0 0 0 0 3 671204
-0.008448 0.010388 0.118937 0.446212 -1.135854 1.065103 -0.062500 0 0 0 0 0 0 3 672185
-0.008483 0.010445 0.118945 0.517926 -0.464323 0.954498 -0.062500 0 0 0 0 0 0 3 673211
-0.008491 0.010504 0.118944 0.188114 -0.413265 1.051611 -0.062500 0 0 0 0 0 0 3 674211
-0.008496 0.010533 0.118944 0.099334 -0.027242 1.057990 -0.062500 0 0 0 0 0 0 3 675201
-0.008510 0.010583 0.118948 0.216196 -0.255239 0.996801 -0.062500 0 0 0 0 0 0 3 676201
-0.008516 0.010608 0.118950 0.130176 0.046924 1.025247 -0.062500 0 0 0 0 0 0 3 677208
-0.008511 0.010650 0.118947 -0.031523 -0.131811 1.085800 -0.062500 0 0 0 0 0 0 3 678196
-0.008529 0.010676 0.118954 0.249289 0.057184 0.964642 -0.062500 0 0 0 0 0 0 3 679214
-0.008550 0.010724 0.118960 0.312329 -0.206501 0.946135 -0.062500 0 0 0 0 0 0 3 680204
-0.008560 0.010748 0.118963 0.182479 0.082833 0.997752 -0.062500 0 0 0 0 0 0 3 681213
-0.008576 0.010795 0.118968 0.256930 -0.189255 0.962988 -0.062500 0 0 0 0 0 0 3 682210
-0.008585 0.010819 0.118969 0.153228 0.091217 1.000501 -0.062500 0 0 0 0 0 0 3 683202
-0.008601 0.010865 0.118974 0.243426 -0.164566 0.960372 -0.062500 0 0 0 0 0 0 3 684204
-0.008612 0.010904 0.118963 0.200749 -0.089315 1.178386 -0.062500 0 0 0 0 0 0 3 685205
-0.008631 0.010959 0.118963 0.277928 -0.291433 1.050817 -0.062500 0 0 0 0 0 0 3 686202
-0.008660 0.010992 0.118970 0.431218 -0.020194 0.934185 -0.062500 0 0 0 0 0 0 3 687209
-0.008666 0.011038 0.118970 0.142387 -0.168975 1.030286 -0.062500 0 0 0 0 0 0 3 688209
-0.008693 0.011081 0.118964 0.393286 -0.132526 1.113326 -0.062500 0 0 0 0 0 0 3 689202
-0.008719 0.011138 0.118966 0.396537 -0.306108 1.017697 -0.062500 0 0 0 0 0 0 3 690208
-0.008732 0.011167 0.118966 0.228460 0.048157 1.023821 -0.062500 0 0 0 0 0 0 3 691220
-0.008750 0.011216 0.118970 0.281779 -0.187069 0.973895 -0.062500 0 0 0 0 0 0 3 692187
-0.008763 0.011256 0.118959 0.220178 -0.089977 1.187051 -0.062500 0 0 0 0 0 0 3 693207
-0.008778 0.011296 0.118972 0.236416 -0.058949 0.875488 -0.062500 0 0 0 0 0 0 3 694197
-0.008776 0.011346 0.118973 0.026102 -0.181966 0.997227 -0.062500 0 0 0 0 0 0 3 695201
-0.008799 0.011391 0.118967 0.332360 -0.139316 1.099415 -0.062500 0 0 0 0 0 0 3 696197
-0.008803 0.011444 0.118962 0.101770 -0.233111 1.115824 -0.062500 0 0 0 0 0 0 3 697209
-0.008825 0.011476 0.118967 0.323018 0.032629 0.970358 -0.062500 0 0 0 0 0 0 3 698202
-0.008848 0.011526 0.118973 0.352657 -0.167356 0.945799 -0.062500 0 0 0 0 0 0 3 699212
-0.008863 0.011567 0.118962 0.258016 -0.058101 1.174810 -0.062500 0 0 0 0 0 0 3 700203
-0.008883 0.011623 0.118962 0.308145 -0.244374 1.055090 -0.062500 0 0 0 0 0 0 3 701209
-0.008913 0.011656 0.118969 0.448951 0.033628 0.938776 -0.062500 0 0 0 0 0 0 3 702214
-0.008920 0.011702 0.118968 0.151861 -0.110346 1.036011 -0.062500 0 0 0 0 0 0 3 703218
-0.008947 0.011746 0.118962 0.403930 -0.072444 1.120286 -0.062500 0 0 0 0 0 0 3 704194
-0.008973 0.011803 0.118963 0.405520 -0.245443 1.026805 -0.062500 0 0 0 0 0 0 3 705200
-0.008973 0.011846 0.118973 0.073194 -0.079691 0.895022 -0.062500 0 0 0 0 0 0 3 706194
-0.008997 0.011887 0.118971 0.350850 -0.044903 1.046289 -0.062500 0 0 0 0 0 0 3 707211
-0.009021 0.011943 0.118974 0.377865 -0.206766 0.992232 -0.062500 0 0 0 0 0 0 3 708203
-0.009033 0.011971 0.118975 0.223308 0.140010 1.009570 -0.062500 0 0 0 0 0 0 3 709202
-0.009051 0.012020 0.118978 0.283498 -0.099105 0.969030 -0.062500 0 0 0 0 0 0 3 710210
-0.009064 0.012060 0.118967 0.224917 -0.002976 1.182741 -0.062500 0 0 0 0 0 0 3 711202
-0.009082 0.012115 0.118966 0.295232 -0.196628 1.059138 -0.062500 0 0 0 0 0 0 3 712208
-0.009112 0.012148 0.118973 0.448887 0.097714 0.939487 -0.062500 0 0 0 0 0 0 3 713191
-0.009131 0.012179 0.118962 0.319808 0.142126 1.169848 -0.062500 0 0 0 0 0 0 3 714201
-0.009152 0.012230 0.118961 0.350623 -0.111220 1.057475 -0.062500 0 0 0 0 0 0 3 715208
-0.009163 0.012256 0.118961 0.213519 0.195969 1.043060 -0.062500 0 0 0 0 0 0 3 716218
-0.009180 0.012304 0.118965 0.283160 -0.061942 0.992139 -0.062500 0 0 0 0 0 0 3 717185
-0.009192 0.012343 0.118953 0.231049 0.046160 1.200964 -0.062500 0 0 0 0 0 0 3 718193
-0.009207 0.012383 0.118965 0.251760 0.046918 0.890346 -0.062500 0 0 0 0 0 0 3 719186
-0.009238 0.012422 0.118963 0.471274 0.046264 1.044560 -0.062500 0 0 0 0 0 0 3 720180
-0.009245 0.012472 0.118959 0.178821 -0.084651 1.100356 -0.062500 0 0 0 0 0 0 3 721184
-0.009273 0.012518 0.118951 0.423624 -0.041166 1.156725 -0.062500 0 0 0 0 0 0 3 722186
-0.009288 0.012541 0.118948 0.269310 0.254642 1.099915 -0.062500 0 0 0 0 0 0 3 723185
-0.009307 0.012587 0.118950 0.317557 -0.001350 1.025357 -0.062500 0 0 0 0 0 0 3 724185
-0.009320 0.012626 0.118938 0.248738 0.076754 1.223559 -0.062500 0 0 0 0 0 0 3 725181
-0.009339 0.012680 0.118936 0.313953 -0.126335 1.097070 -0.062500 0 0 0 0 0 0 3 726184
-0.009348 0.012708 0.118936 0.197825 0.208145 1.074208 -0.062500 0 0 0 0 0 0 3 727185
-0.009378 0.012742 0.118929 0.449217 0.152852 1.155614 -0.062500 0 0 0 0 0 0 3 728179
-0.009404 0.012794 0.118930 0.442023 -0.068053 1.067585 -0.062500 0 0 0 0 0 0 3 729178
-0.009422 0.012835 0.118917 0.318978 0.050022 1.253652 -0.062500 0 0 0 0 0 0 3 730179
-0.009439 0.012876 0.118929 0.302966 0.066790 0.935234 -0.062500 0 0 0 0 0 0 3 731194
-0.009450 0.012911 0.118920 0.236596 0.143157 1.186103 -0.062500 0 0 0 0 0 0 3 732210
-0.009481 0.012949 0.118910 0.474238 0.110555 1.226544 -0.062500 0 0 0 0 0 0 3 733192
-0.009484 0.012984 0.118916 0.139128 0.181316 1.021065 -0.062500 0 0 0 0 0 0 3 734190
-0.009510 0.013021 0.118912 0.399948 0.147876 1.137225 -0.062500 0 0 0 0 0 0 3 735191
-0.009514 0.013069 0.118906 0.147365 -0.003731 1.171430 -0.062500 0 0 0 0 0 0 3 736185
-0.009537 0.013099 0.118911 0.363346 0.226921 1.031585 -0.062500 0 0 0 0 0 0 3 737188
-0.009552 0.013128 0.118899 0.284774 0.248282 1.246478 -0.062500 0 0 0 0 0 0 3 738187
-0.009572 0.013179 0.118898 0.337210 -0.016119 1.132813 -0.062500 0 0 0 0 0 0 3 739193
-0.009582 0.013204 0.118898 0.222190 0.301454 1.111770 -0.062500 0 0 0 0 0 0 3 740195
-0.009612 0.013237 0.118891 0.463063 0.231702 1.196227 -0.062500 0 0 0 0 0 0 3 741209
-0.009638 0.013288 0.118891 0.452296 -0.018643 1.110742 -0.062500 0 0 0 0 0 0 3 742207
-0.009652 0.013314 0.118892 0.277173 0.291753 1.106640 -0.062500 0 0 0 0 0 0 3 743216
-0.009683 0.013347 0.118885 0.490373 0.227572 1.198560 -0.062500 0 0 0 0 0 0 3 744209
-0.009690 0.013394 0.118879 0.198909 0.046145 1.214008 -0.062500 0 0 0 0 0 0 3 745200
-0.009714 0.013422 0.118883 0.392514 0.281286 1.066109 -0.062500 0 0 0 0 0 0 3 746207
-0.009717 0.013466 0.118881 0.137629 0.105274 1.146380 -0.062500 0 0 0 0 0 0 3 747202
-0.009740 0.013493 0.118887 0.359692 0.304783 1.037212 -0.062500 0 0 0 0 0 0 3 748207
-0.009754 0.013522 0.118876 0.284661 0.308917 1.264360 -0.062500 0 0 0 0 0 0 3 749198
-0.009774 0.013571 0.118874 0.339978 0.034691 1.157457 -0.062500 0 0 0 0 0 0 3 750200
-0.009784 0.013596 0.118874 0.218812 0.328224 1.136276 -0.062500 0 0 0 0 0 0 3 751210
-0.009813 0.013628 0.118867 0.465350 0.274847 1.222611 -0.062500 0 0 0 0 0 0 3 752201
-0.009832 0.013660 0.118851 0.352293 0.280305 1.366849 -0.062500 0 0 0 0 0 0 3 753201
-0.009850 0.013696 0.118861 0.329720 0.219971 1.025223 -0.062500 0 0 0 0 0 0 3 754199
-0.009862 0.013729 0.118851 0.255508 0.260649 1.264510 -0.062500 0 0 0 0 0 0 3 755206
-0.009890 0.013751 0.118855 0.439930 0.405046 1.113564 -0.062500 0 0 0 0 0 0 3 756188
-0.009894 0.013791 0.118852 0.165406 0.178120 1.184623 -0.062500 0 0 0 0 0 0 3 757208
-0.009917 0.013817 0.118857 0.376971 0.350099 1.071110 -0.062500 0 0 0 0 0 0 3 758200
-0.009932 0.013844 0.118846 0.288522 0.362793 1.296310 -0.062500 0 0 0 0 0 0 3 759210
-0.009952 0.013893 0.118844 0.340989 0.081901 1.190489 -0.062500 0 0 0 0 0 0 3 760208
-0.009962 0.013918 0.118844 0.218408 0.371494 1.167585 -0.062500 0 0 0 0 0 0 3 761209
-0.009992 0.013950 0.118837 0.459401 0.298799 1.254880 -0.062500 0 0 0 0 0 0 3 762201
-0.010007 0.013967 0.118834 0.303263 0.495449 1.208195 -0.062500 0 0 0 0 0 0 3 763208
-0.010026 0.014010 0.118836 0.343711 0.169449 1.147481 -0.062500 0 0 0 0 0 0 3 764201
-0.010036 0.014031 0.118836 0.221004 0.418028 1.154540 -0.062500 0 0 0 0 0 0 3 765207
-0.010065 0.014062 0.118830 0.459097 0.343214 1.254878 -0.062500 0 0 0 0 0 0 3 766190
-0.010088 0.014097 0.118844 0.400316 0.272253 0.986761 -0.062500 0 0 0 0 0 0 3 767212
-0.010102 0.014129 0.118835 0.288328 0.309945 1.260530 -0.062500 0 0 0 0 0 0 3 768208
-0.010131 0.014151 0.118839 0.454551 0.450338 1.123693 -0.062500 0 0 0 0 0 0 3 769189
-0.010148 0.014176 0.118826 0.334636 0.412757 1.330274 -0.062500 0 0 0 0 0 0 3 770214
-0.010166 0.014210 0.118838 0.317002 0.309897 1.027488 -0.062500 0 0 0 0 0 0 3 771189
-0.010174 0.014226 0.118842 0.196096 0.521730 1.089721 -0.062500 0 0 0 0 0 0 3 772200
-0.010202 0.014253 0.118837 0.446120 0.389491 1.225889 -0.062500 0 0 0 0 0 0 3 773206
-0.010204 0.014282 0.118844 0.114865 0.384250 1.067188 -0.062500 0 0 0 0 0 0 3 774215
-0.010229 0.014316 0.118840 0.393988 0.311157 1.206354 -0.062500 0 0 0 0 0 0 3 775206
-0.010242 0.014334 0.118838 0.260738 0.523285 1.186776 -0.062500 0 0 0 0 0 0 3 776207
-0.010273 0.014362 0.118831 0.483651 0.395733 1.269285 -0.062500 0 0 0 0 0 0 3 777194
-0.010276 0.014392 0.118837 0.144683 0.373841 1.088206 -0.062500 0 0 0 0 0 0 3 778694
-0.010301 0.014426 0.118833 0.405169 0.306798 1.219338 -0.062500 0 0 0 0 0 0 3 779202
-0.010314 0.014443 0.118831 0.266561 0.520846 1.196250 -0.062500 0 0 0 0 0 0 3 780206
-0.010346 0.014472 0.118823 0.476664 0.415981 1.278093 -0.062500 0 0 0 0 0 0 3 781197
-0.010361 0.014487 0.118821 0.301029 0.585679 1.225986 -0.062500 0 0 0 0 0 0 3 782204
-0.010381 0.014529 0.118822 0.335157 0.245973 1.166842 -0.062500 0 0 0 0 0 0 3 783207
-0.010391 0.014550 0.118822 0.209088 0.486764 1.171035 -0.062500 0 0 0 0 0 0 3 784199
-0.010420 0.014580 0.118815 0.450059 0.388471 1.273221 -0.062500 0 0 0 0 0 0 3 785206
-0.010456 0.014601 0.118819 0.561116 0.503829 1.135378 -0.062500 0 0 0 0 0 0 3 786206
-0.010477 0.014626 0.118807 0.386340 0.459934 1.347023 -0.062500 0 0 0 0 0 0 3 787199
-0.010497 0.014659 0.118819 0.340930 0.352310 1.048267 -0.062500 0 0 0 0 0 0 3 788197
-0.010506 0.014675 0.118823 0.204930 0.562133 1.109534 -0.062500 0 0 0 0 0 0 3 790702
-0.010535 0.014703 0.118817 0.437688 0.451348 1.248096 -0.062500 0 0 0 0 0 0 3 791229
-0.010537 0.014731 0.118825 0.112728 0.423323 1.088612 -0.062500 0 0 0 0 0 0 3 792212
-0.010562 0.014765 0.118820 0.381242 0.353420 1.229431 -0.062500 0 0 0 0 0 0 3 793210
-0.010575 0.014782 0.118818 0.247085 0.564631 1.208151 -0.062500 0 0 0 0 0 0 3 794221
-0.010606 0.014811 0.118811 0.469619 0.437901 1.292643 -0.062500 0 0 0 0 0 0 3 795211
-0.010621 0.014826 0.118808 0.295225 0.606246 1.239730 -0.062500 0 0 0 0 0 0 3 796203
-0.010650 0.014838 0.118813 0.447158 0.648487 1.119211 -0.062500 0 0 0 0 0 0 3 797195
-0.010689 0.014864 0.118808 0.590313 0.479610 1.251753 -0.062500 0 0 0 0 0 0 3 798193
-0.010708 0.014877 0.118806 0.356582 0.628059 1.224488 -0.062500 0 0 0 0 0 0 3 799230
-0.010726 0.014904 0.118821 0.302847 0.490448 0.985343 -0.062500 0 0 0 0 0 0 3 800201
-0.010738 0.014931 0.118813 0.221486 0.464790 1.274517 -0.062500 0 0 0 0 0 0 3 801193
-0.010745 0.014945 0.118810 0.139802 0.634662 1.238105 -0.062500 0 0 0 0 0 0 3 802198
-0.010772 0.014972 0.118802 0.409988 0.482896 1.311388 -0.062500 0 0 0 0 0 0 3 803182
-0.010787 0.014986 0.118799 0.261146 0.638253 1.252643 -0.062500 0 0 0 0 0 0 3 804184
-0.010818 0.015013 0.118790 0.473424 0.484245 1.323666 -0.062500 0 0 0 0 0 0 3 805177
-0.010835 0.015027 0.118787 0.293179 0.638845 1.264423 -0.062500 0 0 0 0 0 0 3 806177
-0.010851 0.015054 0.118802 0.277036 0.484252 1.013457 -0.062500 0 0 0 0 0 0 3 807177
-0.010862 0.015081 0.118793 0.212855 0.460505 1.297747 -0.062500 0 0 0 0 0 0 3 808177
-0.010889 0.015101 0.118797 0.408086 0.565012 1.167984 -0.062500 0 0 0 0 0 0 3 809181
-0.010906 0.015125 0.118784 0.293334 0.532827 1.375539 -0.062500 0 0 0 0 0 0 3 810178
-0.010936 0.015143 0.118786 0.450042 0.610128 1.205529 -0.062500 0 0 0 0 0 0 3 811176
-0.010950 0.015151 0.118787 0.270971 0.734746 1.203547 -0.062500 0 0 0 0 0 0 3 812176
-0.010982 0.015176 0.118780 0.474408 0.547423 1.311324 -0.062500 0 0 0 0 0 0 3 813182
-0.010986 0.015203 0.118786 0.127321 0.489904 1.137213 -0.062500 0 0 0 0 0 0 3 814190
-0.011012 0.015236 0.118781 0.383596 0.407447 1.275029 -0.062500 0 0 0 0 0 0 3 815192
-0.011025 0.015253 0.118780 0.243257 0.611130 1.249924 -0.062500 0 0 0 0 0 0 3 816213
-0.011053 0.015266 0.118785 0.415151 0.672586 1.142444 -0.062500 0 0 0 0 0 0 3 817180
-0.011070 0.015287 0.118774 0.305577 0.578916 1.371428 -0.062500 0 0 0 0 0 0 3 818430
-0.011087 0.015318 0.118785 0.295461 0.441629 1.082452 -0.062500 0 0 0 0 0 0 3 819197
-0.011095 0.015333 0.118789 0.170961 0.657516 1.143522 -0.062500 0 0 0 0 0 0 3 820278
-0.011123 0.015360 0.118783 0.421883 0.519927 1.286443 -0.062500 0 0 0 0 0 0 3 821206
-0.011138 0.015374 0.118781 0.266067 0.678385 1.254317 -0.062500 0 0 0 0 0 0 3 822187
-0.011166 0.015386 0.118787 0.428918 0.715879 1.143947 -0.062500 0 0 0 0 0 0 3 823213
-0.011184 0.015407 0.118775 0.306057 0.611945 1.371523 -0.062500 0 0 0 0 0 0 3 824214
-0.011201 0.015437 0.118786 0.293749 0.468463 1.082521 -0.062500 0 0 0 0 0 0 3 825213
-0.011209 0.015452 0.118790 0.172472 0.660462 1.142870 -0.062500 0 0 0 0 0 0 3 826209
-0.011238 0.015479 0.118784 0.422722 0.521724 1.286352 -0.062500 0 0 0 0 0 0 3 827212
-0.011252 0.015493 0.118782 0.266592 0.679245 1.253747 -0.062500 0 0 0 0 0 0 3 828212
-0.011268 0.015520 0.118797 0.265019 0.524452 1.015168 -0.062500 0 0 0 0 0 0 3 829220
-0.011278 0.015547 0.118788 0.209572 0.522413 1.302561 -0.062500 0 0 0 0 0 0 3 830213
-0.011305 0.015566 0.118792 0.409912 0.625852 1.175383 -0.062500 0 0 0 0 0 0 3 831206
-0.011318 0.015576 0.118793 0.255068 0.763037 1.188477 -0.062500 0 0 0 0 0 0 3 832214
-0.011349 0.015600 0.118786 0.471634 0.582551 1.304691 -0.062500 0 0 0 0 0 0 3 833211
-0.011365 0.015613 0.118783 0.295887 0.718539 1.260301 -0.062500 0 0 0 0 0 0 3 834181
-0.011385 0.015653 0.118784 0.330866 0.363852 1.212383 -0.062500 0 0 0 0 0 0 3 835199
-0.011395 0.015674 0.118784 0.204800 0.594433 1.212896 -0.062500 0 0 0 0 0 0 3 836204
-0.011421 0.015689 0.118790 0.399385 0.683485 1.126179 -0.062500 0 0 0 0 0 0 3 837199
-0.011424 0.015726 0.118788 0.129240 0.414799 1.234680 -0.062500 0 0 0 0 0 0 3 838205
-0.011447 0.015749 0.118793 0.343540 0.579105 1.138495 -0.062500 0 0 0 0 0 0 3 839212
-0.011458 0.015761 0.118795 0.214494 0.750183 1.171913 -0.062500 0 0 0 0 0 0 3 840210
-0.011488 0.015786 0.118788 0.446327 0.587667 1.297724 -0.062500 0 0 0 0 0 0 3 841184
-0.011503 0.015799 0.118786 0.295605 0.729818 1.256062 -0.062500 0 0 0 0 0 0 3 842198
-0.011519 0.015826 0.118800 0.288445 0.568374 1.015517 -0.062500 0 0 0 0 0 0 3 843201
-0.011527 0.015838 0.118806 0.174783 0.733913 1.106203 -0.062500 0 0 0 0 0 0 3 844203
-0.011555 0.015864 0.118800 0.430868 0.579907 1.264889 -0.062500 0 0 0 0 0 0 3 845206
-0.011569 0.015877 0.118798 0.278371 0.727815 1.236062 -0.062500 0 0 0 0 0 0 3 846204
-0.011585 0.015904 0.118813 0.279625 0.567682 1.000806 -0.062500 0 0 0 0 0 0 3 847203
-0.011595 0.015931 0.118804 0.216483 0.545018 1.288190 -0.062500 0 0 0 0 0 0 3 848196
-0.011622 0.015950 0.118807 0.418482 0.646631 1.162133 -0.062500 0 0 0 0 0 0 3 849203
-0.011635 0.015959 0.118808 0.255309 0.803958 1.173989 -0.062500 0 0 0 0 0 0 3 850184
-0.011666 0.015983 0.118801 0.471944 0.624086 1.292187 -0.062500 0 0 0 0 0 0 3 851213
-0.011669 0.016011 0.118807 0.131785 0.567101 1.118552 -0.062500 0 0 0 0 0 0 3 852203
-0.011692 0.016029 0.118816 0.345481 0.676102 1.064924 -0.062500 0 0 0 0 0 0 3 853195
-0.011706 0.016053 0.118805 0.281703 0.621648 1.323047 -0.062500 0 0 0 0 0 0 3 854209
-0.011713 0.016065 0.118801 0.187197 0.760937 1.263784 -0.062500 0 0 0 0 0 0 3 855201
-0.011726 0.016091 0.118815 0.238642 0.592501 1.011557 -0.062500 0 0 0 0 0 0 3 856187
-0.011735 0.016118 0.118806 0.201157 0.566711 1.291389 -0.062500 0 0 0 0 0 0 3 857198
-0.011761 0.016137 0.118809 0.416692 0.666556 1.162975 -0.062500 0 0 0 0 0 0 3 858203
-0.011774 0.016146 0.118810 0.268085 0.802013 1.173181 -0.062500 0 0 0 0 0 0 3 859214
-0.011783 0.016165 0.118797 0.215049 0.689071 1.378399 -0.062500 0 0 0 0 0 0 3 860204
-0.011810 0.016181 0.118798 0.421344 0.747382 1.205244 -0.062500 0 0 0 0 0 0 3 861212
-0.011811 0.016203 0.118807 0.104665 0.659363 1.069234 -0.062500 0 0 0 0 0 0 3 862205
-0.011831 0.016219 0.118817 0.336257 0.735687 1.044631 -0.062500 0 0 0 0 0 0 3 863197
-0.011845 0.016241 0.118807 0.263808 0.664891 1.314736 -0.062500 0 0 0 0 0 0 3 864203
-0.011852 0.016252 0.118803 0.175356 0.793415 1.259810 -0.062500 0 0 0 0 0 0 3 865183
-0.011877 0.016263 0.118807 0.394904 0.811550 1.137709 -0.062500 0 0 0 0 0 0 3 866210
-0.011889 0.016269 0.118809 0.252823 0.888313 1.162757 -0.062500 0 0 0 0 0 0 3 867187
-0.011907 0.016305 0.118811 0.312578 0.484785 1.161540 -0.062500 0 0 0 0 0 0 3 868179
-0.011916 0.016324 0.118812 0.219342 0.682834 1.176613 -0.062500 0 0 0 0 0 0 3 869212
-0.011920 0.016333 0.118812 0.150299 0.822732 1.183607 -0.062500 0 0 0 0 0 0 3 870182
-0.011943 0.016343 0.118818 0.387902 0.829642 1.100622 -0.062500 0 0 0 0 0 0 3 871181
-0.011958 0.016362 0.118806 0.302536 0.709886 1.337587 -0.062500 0 0 0 0 0 0 3 872183
-0.011966 0.016372 0.118802 0.205046 0.813518 1.269039 -0.062500 0 0 0 0 0 0 3 873179
-0.011991 0.016382 0.118807 0.419567 0.819753 1.142326 -0.062500 0 0 0 0 0 0 3 874179
-0.012007 0.016401 0.118794 0.315056 0.724455 1.361323 -0.062500 0 0 0 0 0 0 3 875202
-0.012016 0.016412 0.118790 0.209534 0.830725 1.285856 -0.062500 0 0 0 0 0 0 3 876181
-0.012029 0.016437 0.118803 0.255348 0.646260 1.029339 -0.062500 0 0 0 0 0 0 3 877174
-0.012034 0.016449 0.118808 0.167886 0.801181 1.110019 -0.062500 0 0 0 0 0 0 3 878210
-0.012062 0.016474 0.118802 0.437148 0.643960 1.268880 -0.062500 0 0 0 0 0 0 3 879184
-0.012075 0.016487 0.118800 0.291263 0.788528 1.237012 -0.062500 0 0 0 0 0 0 3 880195
-0.012083 0.016494 0.118799 0.187871 0.885572 1.215905 -0.062500 0 0 0 0 0 0 3 881180
-0.012107 0.016502 0.118805 0.405846 0.870803 1.122192 -0.062500 0 0 0 0 0 0 3 882174
-0.012119 0.016506 0.118807 0.264117 0.928137 1.158189 -0.062500 0 0 0 0 0 0 3 883209
-0.012129 0.016522 0.118793 0.230761 0.770831 1.375161 -0.062500 0 0 0 0 0 0 3 884178
-0.012142 0.016551 0.118804 0.282530 0.593207 1.080555 -0.062500 0 0 0 0 0 0 3 885174
-0.012149 0.016565 0.118807 0.191991 0.768853 1.131586 -0.062500 0 0 0 0 0 0 3 886190
-0.012152 0.016572 0.118809 0.139119 0.878934 1.166631 -0.062500 0 0 0 0 0 0 3 887276
-0.012174 0.016580 0.118815 0.387225 0.867954 1.096753 -0.062500 0 0 0 0 0 0 3 888266
-0.012189 0.016598 0.118804 0.303098 0.760107 1.338228 -0.062500 0 0 0 0 0 0 3 889180
-0.012196 0.016608 0.118800 0.208804 0.858216 1.271039 -0.062500 0 0 0 0 0 0 3 890211
-0.012221 0.016618 0.118804 0.425568 0.861647 1.145912 -0.062500 0 0 0 0 0 0 3 891204
-0.012234 0.016623 0.118806 0.280965 0.931208 1.168149 -0.062500 0 0 0 0 0 0 3 892206
-0.012243 0.016640 0.118792 0.229951 0.784267 1.380067 -0.062500 0 0 0 0 0 0 3 893272
-0.012270 0.016654 0.118793 0.445228 0.802711 1.211344 -0.062500 0 0 0 0 0 0 3 894204
-0.012283 0.016661 0.118793 0.293878 0.897308 1.202329 -0.062500 0 0 0 0 0 0 3 895293
-0.012290 0.016665 0.118794 0.192657 0.952703 1.204276 -0.062500 0 0 0 0 0 0 3 896197
-0.012314 0.016671 0.118800 0.413746 0.914436 1.121657 -0.062500 0 0 0 0 0 0 3 897204
-0.012326 0.016675 0.118802 0.273622 0.959237 1.160995 -0.062500 0 0 0 0 0 0 3 898203
-0.012335 0.016690 0.118789 0.225552 0.799012 1.379577 -0.062500 0 0 0 0 0 0 3 899196
-0.012341 0.016699 0.118784 0.177192 0.874319 1.297389 -0.062500 0 0 0 0 0 0 3 900204
-0.012365 0.016709 0.118788 0.414519 0.867888 1.166637 -0.062500 0 0 0 0 0 0 3 901203
-0.012376 0.016713 0.118789 0.279827 0.932803 1.186127 -0.062500 0 0 0 0 0 0 3 902198
-0.012370 0.016730 0.118799 0.024494 0.777815 1.072893 -0.062500 0 0 0 0 0 0 3 903207
-0.012390 0.016758 0.118795 0.355913 0.626483 1.251198 -0.062500 0 0 0 0 0 0 3 904187
-0.012401 0.016772 0.118793 0.257766 0.787112 1.233761 -0.062500 0 0 0 0 0 0 3 905202
-0.012406 0.016779 0.118792 0.180511 0.892857 1.218715 -0.062500 0 0 0 0 0 0 3 906202
-0.012409 0.016782 0.118792 0.138375 0.948967 1.212225 -0.062500 0 0 0 0 0 0 3 907194
-0.012431 0.016789 0.118798 0.391089 0.910988 1.126451 -0.062500 0 0 0 0 0 0 3 908205
-0.012442 0.016792 0.118800 0.266564 0.956078 1.164021 -0.062500 0 0 0 0 0 0 3 909202
-0.012448 0.016794 0.118801 0.181539 0.982585 1.184970 -0.062500 0 0 0 0 0 0 3 910205
-0.012450 0.016795 0.118801 0.137606 0.995338 1.193504 -0.062500 0 0 0 0 0 0 3 911212
-0.012455 0.016809 0.118787 0.156608 0.836158 1.393901 -0.062500 0 0 0 0 0 0 3 912204
-0.012479 0.016822 0.118788 0.411639 0.837515 1.221093 -0.062500 0 0 0 0 0 0 3 913195
-0.012491 0.016829 0.118788 0.279635 0.923674 1.209431 -0.062500 0 0 0 0 0 0 3 914203
-0.012497 0.016832 0.118788 0.187933 0.975023 1.210321 -0.062500 0 0 0 0 0 0 3 915202
-0.012500 0.016834 0.118788 0.139608 1.001388 1.211154 -0.062500 0 0 0 0 0 0 3 916195
-0.012523 0.016840 0.118794 0.389847 0.948007 1.128682 -0.062500 0 0 0 0 0 0 3 917201
-0.012537 0.016857 0.118782 0.308290 0.799154 1.364391 -0.062500 0 0 0 0 0 0 3 918209
-0.012545 0.016866 0.118778 0.214058 0.886714 1.294652 -0.062500 0 0 0 0 0 0 3 919185
-0.012549 0.016871 0.118776 0.156817 0.951622 1.252733 -0.062500 0 0 0 0 0 0 3 920202
-0.012551 0.016873 0.118776 0.125344 0.988030 1.235443 -0.062500 0 0 0 0 0 0 3 921203
-0.012552 0.016874 0.118775 0.108682 1.007318 1.228810 -0.062500 0 0 0 0 0 0 3 922194
-0.012574 0.016880 0.118781 0.378458 0.948492 1.143733 -0.062500 0 0 0 0 0 0 3 923208
-0.012585 0.016883 0.118783 0.260306 0.984218 1.180971 -0.062500 0 0 0 0 0 0 3 924195
-0.012590 0.016884 0.118784 0.178452 1.006041 1.201761 -0.062500 0 0 0 0 0 0 3 925203
-0.012592 0.016884 0.118784 0.136141 1.016452 1.210219 -0.062500 0 0 0 0 0 0 3 926195
-0.012615 0.016890 0.118790 0.389956 0.954674 1.131037 -0.062500 0 0 0 0 0 0 3 927201
-0.012626 0.016892 0.118793 0.265881 0.987466 1.170342 -0.062500 0 0 0 0 0 0 3 928221
-0.012631 0.016893 0.118794 0.181193 1.007745 1.191906 -0.062500 0 0 0 0 0 0 3 929186
-0.012637 0.016908 0.118780 0.181532 0.831430 1.398041 -0.062500 0 0 0 0 0 0 3 930179
-0.012641 0.016916 0.118775 0.151481 0.900811 1.310380 -0.062500 0 0 0 0 0 0 3 931202
-0.012643 0.016921 0.118773 0.127782 0.956957 1.261029 -0.062500 0 0 0 0 0 0 3 932195
-0.012665 0.016928 0.118778 0.387861 0.922752 1.158722 -0.062500 0 0 0 0 0 0 3 933201
-0.012676 0.016931 0.118780 0.265598 0.970722 1.188984 -0.062500 0 0 0 0 0 0 3 934187
-0.012681 0.016933 0.118780 0.181284 0.999075 1.207126 -0.062500 0 0 0 0 0 0 3 935190
-0.012684 0.016934 0.118781 0.137626 1.012891 1.214597 -0.062500 0 0 0 0 0 0 3 936195
-0.012685 0.016934 0.118781 0.115948 1.019443 1.217444 -0.062500 0 0 0 0 0 0 3 937196
-0.012686 0.016934 0.118781 0.105216 1.022582 1.218524 -0.062500 0 0 0 0 0 0 3 938188
-0.012707 0.016939 0.118787 0.374912 0.957516 1.136944 -0.062500 0 0 0 0 0 0 3 939195
-0.012718 0.016942 0.118789 0.258444 0.988799 1.174959 -0.062500 0 0 0 0 0 0 3 941587
-0.012723 0.016943 0.118790 0.177490 1.008358 1.196011 -0.062500 0 0 0 0 0 0 3 942175
-0.012726 0.016943 0.118790 0.135632 1.017613 1.204568 -0.062500 0 0 0 0 0 0 3 943198
-0.012727 0.016944 0.118790 0.114876 1.021836 1.207839 -0.062500 0 0 0 0 0 0 3 944175
-0.012749 0.016949 0.118796 0.379783 0.957225 1.127264 -0.062500 0 0 0 0 0 0 3 945184
-0.012759 0.016951 0.118798 0.260884 0.988675 1.165512 -0.062500 0 0 0 0 0 0 3 946174
-0.012764 0.016952 0.118799 0.178709 1.008302 1.186630 -0.062500 0 0 0 0 0 0 3 947173
-0.012767 0.016953 0.118799 0.132357 1.016032 1.195208 -0.062500 0 0 0 0 0 0 3 948178
-0.012768 0.016953 0.118799 0.111327 1.020283 1.198496 -0.062500 0 0 0 0 0 0 3 949177
-0.012769 0.016953 0.118799 0.100967 1.022247 1.199737 -0.062500 0 0 0 0 0 0 3 950177
-0.012790 0.016958 0.118805 0.371066 0.956595 1.118575 -0.062500 0 0 0 0 0 0 3 951174
-0.012801 0.016960 0.118808 0.254618 0.987546 1.156430 -0.062500 0 0 0 0 0 0 3 952173
-0.012806 0.016961 0.118808 0.173640 1.006958 1.177395 -0.062500 0 0 0 0 0 0 3 953173
-0.012808 0.016962 0.118809 0.131777 1.016133 1.185925 -0.062500 0 0 0 0 0 0 3 954177
-0.012810 0.016962 0.118809 0.111014 1.020330 1.189191 -0.062500 0 0 0 0 0 0 3 955177
-0.012810 0.016962 0.118809 0.100835 1.022267 1.190424 -0.062500 0 0 0 0 0 0 3 956177
-0.012832 0.016967 0.118815 0.371082 0.956609 1.109433 -0.062500 0 0 0 0 0 0 3 957203
-0.012842 0.016970 0.118817 0.254631 0.987543 1.147193 -0.062500 0 0 0 0 0 0 3 958175
-0.012847 0.016971 0.118818 0.173664 1.006941 1.168119 -0.062500 0 0 0 0 0 0 3 959183
-0.012850 0.016971 0.118818 0.131773 1.016130 1.176639 -0.062500 0 0 0 0 0 0 3 960208
-0.012851 0.016971 0.118818 0.111028 1.020321 1.179887 -0.062500 0 0 0 0 0 0 3 961246
-0.012852 0.016971 0.118818 0.100823 1.022259 1.181125 -0.062500 0 0 0 0 0 0 3 962260
-0.012852 0.016972 0.118818 0.095780 1.023164 1.181581 -0.062500 0 0 0 0 0 0 3 963177
-0.012852 0.016972 0.118818 0.093273 1.023585 1.181748 -0.062500 0 0 0 0 0 0 3 964182
-0.012873 0.016977 0.118824 0.367439 0.957256 1.100561 -0.062500 0 0 0 0 0 0 3 965958
-0.012884 0.016979 0.118826 0.252837 0.987847 1.138073 -0.062500 0 0 0 0 0 0 3 966211
-0.012889 0.016980 0.118827 0.172742 1.007081 1.158890 -0.062500 0 0 0 0 0 0 3 967175
-0.012891 0.016980 0.118827 0.131326 1.016191 1.167369 -0.062500 0 0 0 0 0 0 3 968200
-0.012892 0.016981 0.118827 0.110830 1.020364 1.170621 -0.062500 0 0 0 0 0 0 3 969182
-0.012893 0.016981 0.118827 0.100702 1.022279 1.171849 -0.062500 0 0 0 0 0 0 3 970197
-0.012893 0.016981 0.118827 0.095728 1.023165 1.172306 -0.062500 0 0 0 0 0 0 3 971195
-0.012915 0.016986 0.118833 0.368762 0.957052 1.091380 -0.062500 0 0 0 0 0 0 3 972200
-0.012925 0.016988 0.118835 0.253502 0.987741 1.128851 -0.062500 0 0 0 0 0 0 3 973201
-0.012930 0.016989 0.118836 0.173082 1.007027 1.149642 -0.062500 0 0 0 0 0 0 3 974193
-0.012933 0.016990 0.118837 0.131491 1.016181 1.158126 -0.062500 0 0 0 0 0 0 3 975203
-0.012934 0.016990 0.118837 0.110897 1.020349 1.161363 -0.062500 0 0 0 0 0 0 3 976300
-0.012934 0.016990 0.118837 0.100748 1.022258 1.162574 -0.062500 0 0 0 0 0 0 3 977204
-0.012935 0.016990 0.118837 0.095725 1.023170 1.163043 -0.062500 0 0 0 0 0 0 3 978194
-0.012935 0.016990 0.118837 0.093261 1.023598 1.163219 -0.062500 0 0 0 0 0 0 3 979201
-0.012935 0.016990 0.118837 0.092009 1.023789 1.163278 -0.062500 0 0 0 0 0 0 3 980194
-0.012935 0.016990 0.118837 0.091397 1.023888 1.163300 -0.062500 0 0 0 0 0 0 3 981201
-0.012956 0.016995 0.118842 0.366732 0.957409 1.082399 -0.062500 0 0 0 0 0 0 3 982201
-0.012967 0.016998 0.118845 0.252485 0.987902 1.119705 -0.062500 0 0 0 0 0 0 3 983211
-0.012972 0.016999 0.118845 0.172590 1.007121 1.140445 -0.062500 0 0 0 0 0 0 3 984196
-0.012974 0.016999 0.118846 0.131235 1.016207 1.148886 -0.062500 0 0 0 0 0 0 3 985193
-0.012975 0.016999 0.118846 0.110765 1.020358 1.152122 -0.062500 0 0 0 0 0 0 3 986200
-0.012976 0.016999 0.118846 0.100701 1.022276 1.153336 -0.062500 0 0 0 0 0 0 3 987199
-0.012976 0.016999 0.118846 0.095705 1.023169 1.153794 -0.062500 0 0 0 0 0 0 3 988193
-0.012976 0.016999 0.118846 0.093244 1.023591 1.153972 -0.062500 0 0 0 0 0 0 3 989199
-0.012976 0.016999 0.118846 0.092000 1.023790 1.154036 -0.062500 0 0 0 0 0 0 3 990196
-0.012976 0.016999 0.118846 0.091389 1.023890 1.154059 -0.062500 0 0 0 0 0 0 3 991193
-0.012998 0.017005 0.118852 0.357790 0.956417 1.073323 -0.062500 0 0 0 0 0 0 3 992200
-0.013008 0.017007 0.118854 0.243491 0.986898 1.110558 -0.062500 0 0 0 0 0 0 3 993206
-0.013013 0.017008 0.118855 0.163540 1.006121 1.131258 -0.062500 0 0 0 0 0 0 3 994199
-0.013016 0.017008 0.118855 0.122193 1.015204 1.139665 -0.062500 0 0 0 0 0 0 3 995191
-0.013017 0.017009 0.118855 0.101719 1.019350 1.142892 -0.062500 0 0 0 0 0 0 3 996200
-0.013017 0.017009 0.118855 0.091628 1.021269 1.144111 -0.062500 0 0 0 0 0 0 3 997181
-0.013018 0.017009 0.118855 0.086636 1.022171 1.144574 -0.062500 0 0 0 0 0 0 3 998204
-0.013018 0.017009 0.118855 0.084174 1.022598 1.144746 -0.062500 0 0 0 0 0 0 3 999193
-0.013018 0.017009 0.118855 0.082964 1.022797 1.144813 -0.062500 0 0 0 0 0 0 4 199
-0.013018 0.017009 0.118855 0.082330 1.022902 1.144843 -0.062500 0 0 0 0 0 0 4 1214
-0.013018 0.017009 0.118855 0.082033 1.022929 1.144834 -0.062500 0 0 0 0 0 0 4 2189
-0.013018 0.017009 0.118855 0.081882 1.022951 1.144837 -0.062500 0 0 0 0 0 0 4 3202
-0.013018 0.017009 0.118855 0.081822 1.022979 1.144853 -0.062500 0 0 0 0 0 0 4 4200
-0.013018 0.017009 0.118855 0.081773 1.022975 1.144846 -0.062500 0 0 0 0 0 0 4 5198
-0.013018 0.017009 0.118855 0.081749 1.022994 1.144854 -0.062500 0 0 0 0 0 0 4 6190
-0.013018 0.017009 0.118855 0.081747 1.022996 1.144855 -0.062500 0 0 0 0 0 0 4 7202
-0.013018 0.017009 0.118855 0.081739 1.022987 1.144850 -0.062500 0 0 0 0 0 0 4 8184
-0.013018 0.017009 0.118855 0.081738 1.022986 1.144849 -0.062500 0 0 0 0 0 0 4 9205
-0.013018 0.017009 0.118855 0.081738 1.022986 1.144849 -0.062500 0 0 0 0 0 0 4 10199
-0.013018 0.017009 0.118855 0.081738 1.022986 1.144849 -0.062500 0 0 0 0 0 0 4 11192
-0.013039 0.017014 0.118861 0.357576 0.956467 1.064283 -0.062500 0 0 0 0 0 0 4 12198
-0.013050 0.017016 0.118863 0.243420 0.986911 1.101414 -0.062500 0 0 0 0 0 0 4 13173
-0.013055 0.017017 0.118864 0.163478 1.006104 1.122059 -0.062500 0 0 0 0 0 0 4 14172
-0.013057 0.017018 0.118864 0.122188 1.015209 1.130476 -0.062500 0 0 0 0 0 0 4 15215
-0.013058 0.017018 0.118864 0.101714 1.019357 1.133694 -0.062500 0 0 0 0 0 0 4 16181
-0.013059 0.017018 0.118864 0.091621 1.021276 1.134909 -0.062500 0 0 0 0 0 0 4 17176
-0.013059 0.017018 0.118864 0.086629 1.022174 1.135373 -0.062500 0 0 0 0 0 0 4 18178
-0.013059 0.017018 0.118864 0.084158 1.022591 1.135539 -0.062500 0 0 0 0 0 0 4 19177
-0.013056 0.017004 0.118878 0.039517 1.208433 0.937855 -0.062500 0 0 0 0 0 0 4 20175
-0.013054 0.016996 0.118884 0.046726 1.143750 1.028883 -0.062500 0 0 0 0 0 0 4 21198
-0.013052 0.016992 0.118886 0.059252 1.089711 1.079586 -0.062500 0 0 0 0 0 0 4 22173
-0.013051 0.016989 0.118887 0.068654 1.058318 1.100287 -0.062500 0 0 0 0 0 0 4 23174
-0.013051 0.016988 0.118887 0.074528 1.041354 1.108223 -0.062500 0 0 0 0 0 0 4 24181
-0.013051 0.016988 0.118887 0.077856 1.032436 1.111223 -0.062500 0 0 0 0 0 0 4 25176
-0.013051 0.016987 0.118887 0.079711 1.027807 1.112350 -0.062500 0 0 0 0 0 0 4 26201
-0.013047 0.016973 0.118901 0.037189 1.211186 0.915074 -0.062500 0 0 0 0 0 0 4 27176
-0.013045 0.016965 0.118906 0.045583 1.145143 1.006220 -0.062500 0 0 0 0 0 0 4 28170
-0.013043 0.016961 0.118908 0.058679 1.090416 1.056967 -0.062500 0 0 0 0 0 0 4 29205
-0.013042 0.016959 0.118909 0.068364 1.058666 1.077673 -0.062500 0 0 0 0 0 0 4 30174
-0.013042 0.016957 0.118909 0.074350 1.041519 1.085618 -0.062500 0 0 0 0 0 0 4 31177
-0.013042 0.016957 0.118910 0.077786 1.032507 1.088607 -0.062500 0 0 0 0 0 0 4 32196
-0.013042 0.016957 0.118910 0.079674 1.027834 1.089735 -0.062500 0 0 0 0 0 0 4 33182
-0.013038 0.016942 0.118924 0.037121 1.211354 0.892532 -0.062500 0 0 0 0 0 0 4 34297
-0.013036 0.016934 0.118929 0.045537 1.145206 0.983641 -0.062500 0 0 0 0 0 0 4 35177
-0.013034 0.016930 0.118931 0.058655 1.090445 1.034377 -0.062500 0 0 0 0 0 0 4 36186
-0.013033 0.016928 0.118932 0.068357 1.058681 1.055083 -0.062500 0 0 0 0 0 0 4 37178
-0.013033 0.016926 0.118932 0.074373 1.041520 1.063016 -0.062500 0 0 0 0 0 0 4 38197
-0.013033 0.016926 0.118932 0.077787 1.032513 1.066004 -0.062500 0 0 0 0 0 0 4 39310
-0.013029 0.016911 0.118946 0.036090 1.213876 0.869554 -0.062500 0 0 0 0 0 0 4 40204
-0.013027 0.016903 0.118952 0.044991 1.146497 0.960933 -0.062500 0 0 0 0 0 0 4 41194
-0.013025 0.016899 0.118954 0.058388 1.091072 1.011733 -0.062500 0 0 0 0 0 0 4 42199
-0.013024 0.016897 0.118954 0.068237 1.058987 1.032464 -0.062500 0 0 0 0 0 0 4 43198
-0.013020 0.016881 0.118969 0.030648 1.227851 0.842899 -0.062500 0 0 0 0 0 0 4 44200
-0.013018 0.016873 0.118974 0.042045 1.153704 0.936833 -0.062500 0 0 0 0 0 0 4 45198
-0.013016 0.016868 0.118976 0.056843 1.094742 0.988583 -0.062500 0 0 0 0 0 0 4 46183
-0.013012 0.016852 0.118991 0.023736 1.247152 0.812206 -0.062500 0 0 0 0 0 0 4 47207
-0.013009 0.016842 0.118997 0.038168 1.163793 0.911202 -0.062500 0 0 0 0 0 0 4 48183
-0.013007 0.016838 0.118999 0.054716 1.099954 0.964868 -0.062500 0 0 0 0 0 0 4 49202
-0.013006 0.016835 0.118999 0.066309 1.063509 0.986663 -0.062500 0 0 0 0 0 0 4 50193
-0.013002 0.016819 0.119014 0.029565 1.230405 0.797599 -0.062500 0 0 0 0 0 0 4 51192
-0.013000 0.016811 0.119019 0.041509 1.154976 0.891647 -0.062500 0 0 0 0 0 0 4 52192
-0.012998 0.016806 0.119021 0.055796 1.074650 0.943442 -0.062500 0 0 0 0 0 0 4 53187
-0.012997 0.016804 0.119022 0.066505 1.040428 0.964529 -0.062500 0 0 0 0 0 0 4 54187
-0.012997 0.016803 0.119022 0.073013 1.022053 0.972605 -0.062500 0 0 0 0 0 0 4 55189
-0.012993 0.016788 0.119037 0.032937 1.198958 0.778296 -0.062500 0 0 0 0 0 0 4 56178
-0.012990 0.016780 0.119042 0.042986 1.128713 0.870325 -0.062500 0 0 0 0 0 0 4 57202
-0.012989 0.016775 0.119044 0.057004 1.071817 0.921341 -0.062500 0 0 0 0 0 0 4 58177
-0.012988 0.016773 0.119045 0.067128 1.038987 0.942138 -0.062500 0 0 0 0 0 0 4 59198
-0.012984 0.016757 0.119059 0.029508 1.208006 0.752820 -0.062500 0 0 0 0 0 0 4 60205
-0.012982 0.016749 0.119064 0.041099 1.133380 0.846687 -0.062500 0 0 0 0 0 0 4 61207
-0.012980 0.016744 0.119066 0.056009 1.074211 0.898397 -0.062500 0 0 0 0 0 0 4 62204
-0.012979 0.016742 0.119067 0.066616 1.040191 0.919437 -0.062500 0 0 0 0 0 0 4 63176
-0.012975 0.016726 0.119082 0.037948 1.209781 0.730265 -0.062500 0 0 0 0 0 0 4 64203
-0.012972 0.016718 0.119087 0.049696 1.134786 0.824142 -0.062500 0 0 0 0 0 0 4 65175
-0.012971 0.016713 0.119089 0.064655 1.075415 0.875854 -0.062500 0 0 0 0 0 0 4 66204
-0.012970 0.016711 0.119090 0.075323 1.041311 0.896891 -0.062500 0 0 0 0 0 0 4 67177
-0.012966 0.016695 0.119104 0.037861 1.209952 0.707773 -0.062500 0 0 0 0 0 0 4 68204
-0.012963 0.016687 0.119109 0.049670 1.134875 0.801651 -0.062500 0 0 0 0 0 0 4 69204
-0.012962 0.016682 0.119112 0.064659 1.075441 0.853325 -0.062500 0 0 0 0 0 0 4 70174
-0.012961 0.016680 0.119112 0.075326 1.041336 0.874372 -0.062500 0 0 0 0 0 0 4 71177
-0.012960 0.016679 0.119113 0.081799 1.023000 0.882423 -0.062500 0 0 0 0 0 0 4 72203
-0.012960 0.016678 0.119113 0.085478 1.013392 0.885458 -0.062500 0 0 0 0 0 0 4 73206
-0.012960 0.016678 0.119113 0.087497 1.008447 0.886606 -0.062500 0 0 0 0 0 0 4 74184
-0.012956 0.016663 0.119127 0.044574 1.193001 0.689915 -0.062500 0 0 0 0 0 0 4 75177
-0.012954 0.016655 0.119132 0.053279 1.126137 0.780872 -0.062500 0 0 0 0 0 0 4 76203
-0.012953 0.016651 0.119134 0.066553 1.070978 0.831460 -0.062500 0 0 0 0 0 0 4 77190
-0.012952 0.016649 0.119135 0.076296 1.039048 0.852082 -0.062500 0 0 0 0 0 0 4 78198
-0.012951 0.016647 0.119135 0.082303 1.021844 0.859983 -0.062500 0 0 0 0 0 0 4 79196
-0.012951 0.016647 0.119135 0.085744 1.012813 0.862964 -0.062500 0 0 0 0 0 0 4 80190
-0.012951 0.016647 0.119135 0.087626 1.008157 0.864086 -0.062500 0 0 0 0 0 0 4 81197
-0.012947 0.016632 0.119149 0.044580 1.192975 0.667446 -0.062500 0 0 0 0 0 0 4 82196
-0.012945 0.016624 0.119155 0.053284 1.126115 0.758382 -0.062500 0 0 0 0 0 0 4 83191
-0.012943 0.016620 0.119157 0.066557 1.070961 0.808960 -0.062500 0 0 0 0 0 0 4 84196
-0.012943 0.016618 0.119157 0.076293 1.039050 0.829583 -0.062500 0 0 0 0 0 0 4 85183
-0.012942 0.016616 0.119158 0.082327 1.021839 0.837468 -0.062500 0 0 0 0 0 0 4 86199
-0.012942 0.016616 0.119158 0.085744 1.012819 0.840443 -0.062500 0 0 0 0 0 0 4 87180
-0.012942 0.016616 0.119158 0.087627 1.008154 0.841572 -0.062500 0 0 0 0 0 0 4 90700
-0.012938 0.016601 0.119172 0.044527 1.193113 0.644981 -0.062500 0 0 0 0 0 0 4 91168
-0.012936 0.016593 0.119177 0.052267 1.105468 0.735907 -0.062500 0 0 0 0 0 0 4 92167
-0.012934 0.016589 0.119179 0.065587 1.050281 0.786465 -0.062500 0 0 0 0 0 0 4 93174
-0.012933 0.016586 0.119180 0.075325 1.018347 0.807066 -0.062500 0 0 0 0 0 0 4 94169
-0.012930 0.016571 0.119194 0.037196 1.188634 0.618013 -0.062500 0 0 0 0 0 0 4 95167
-0.012927 0.016562 0.119200 0.048854 1.113824 0.711748 -0.062500 0 0 0 0 0 0 4 96175
-0.012925 0.016558 0.119202 0.063783 1.054532 0.763341 -0.062500 0 0 0 0 0 0 4 97169
-0.012924 0.016555 0.119202 0.074390 1.020506 0.784344 -0.062500 0 0 0 0 0 0 4 98167
-0.012924 0.016554 0.119203 0.080873 1.002232 0.792374 -0.062500 0 0 0 0 0 0 4 99169
-0.012924 0.016554 0.119203 0.084536 0.992649 0.795391 -0.062500 0 0 0 0 0 0 4 100181
-0.012924 0.016553 0.119203 0.086521 0.987702 0.796528 -0.062500 0 0 0 0 0 0 4 101172
-0.012923 0.016553 0.119203 0.087587 0.985191 0.796967 -0.062500 0 0 0 0 0 0 4 102173
-0.012923 0.016553 0.119203 0.088124 0.983893 0.797121 -0.062500 0 0 0 0 0 0 4 103172
-0.012923 0.016553 0.119203 0.088422 0.983242 0.797183 -0.062500 0 0 0 0 0 0 4 104169
-0.012923 0.016553 0.119203 0.088544 0.982908 0.797199 -0.062500 0 0 0 0 0 0 4 105167
-0.012923 0.016553 0.119203 0.088637 0.982739 0.797208 -0.062500 0 0 0 0 0 0 4 106173
-0.012923 0.016553 0.119203 0.088672 0.982676 0.797227 -0.062500 0 0 0 0 0 0 4 107214
-0.012920 0.016539 0.119217 0.044505 1.170249 0.600329 -0.062500 0 0 0 0 0 0 4 108191
-0.012918 0.016531 0.119222 0.052769 1.104376 0.691072 -0.062500 0 0 0 0 0 0 4 109176
-0.012916 0.016526 0.119224 0.065832 1.049700 0.741530 -0.062500 0 0 0 0 0 0 4 110178
-0.012915 0.016524 0.119225 0.075456 1.018047 0.762088 -0.062500 0 0 0 0 0 0 4 111203
-0.012915 0.016523 0.119225 0.081397 1.000993 0.769972 -0.062500 0 0 0 0 0 0 4 112181
-0.012915 0.016522 0.119225 0.084801 0.992035 0.772941 -0.062500 0 0 0 0 0 0 4 113201
-0.012914 0.016522 0.119225 0.086687 0.987398 0.774054 -0.062500 0 0 0 0 0 0 4 114188
-0.012914 0.016522 0.119225 0.087667 0.985015 0.774461 -0.062500 0 0 0 0 0 0 4 115202
-0.012914 0.016522 0.119225 0.088175 0.983818 0.774624 -0.062500 0 0 0 0 0 0 4 116194
-0.012914 0.016522 0.119225 0.088441 0.983197 0.774681 -0.062500 0 0 0 0 0 0 4 117196
-0.012914 0.016522 0.119225 0.088557 0.982899 0.774722 -0.062500 0 0 0 0 0 0 4 118206
-0.012914 0.016522 0.119225 0.088638 0.982737 0.774715 -0.062500 0 0 0 0 0 0 4 119197
-0.012914 0.016522 0.119225 0.088683 0.982651 0.774712 -0.062500 0 0 0 0 0 0 4 120188
-0.012914 0.016522 0.119225 0.088716 0.982623 0.774718 -0.062500 0 0 0 0 0 0 4 121209
-0.012911 0.016507 0.119239 0.044460 1.170368 0.577899 -0.062500 0 0 0 0 0 0 4 122200
-0.012908 0.016500 0.119245 0.052745 1.104409 0.668603 -0.062500 0 0 0 0 0 0 4 123315
-0.012907 0.016495 0.119247 0.065820 1.049726 0.719067 -0.062500 0 0 0 0 0 0 4 124199
-0.012906 0.016493 0.119247 0.075451 1.018058 0.739619 -0.062500 0 0 0 0 0 0 4 125177
-0.012906 0.016492 0.119248 0.081420 1.000993 0.747485 -0.062500 0 0 0 0 0 0 4 126201
-0.012905 0.016491 0.119248 0.084802 0.992037 0.750457 -0.062500 0 0 0 0 0 0 4 127192
-0.012905 0.016491 0.119248 0.086670 0.987385 0.751552 -0.062500 0 0 0 0 0 0 4 128321
-0.012905 0.016491 0.119248 0.087648 0.985025 0.751991 -0.062500 0 0 0 0 0 0 4 129188
-0.012905 0.016491 0.119248 0.088166 0.983805 0.752138 -0.062500 0 0 0 0 0 0 4 130188
-0.012905 0.016491 0.119248 0.088448 0.983204 0.752201 -0.062500 0 0 0 0 0 0 4 131196
-0.012905 0.016491 0.119248 0.088566 0.982884 0.752207 -0.062500 0 0 0 0 0 0 4 132331
-0.012905 0.016491 0.119248 0.088647 0.982744 0.752230 -0.062500 0 0 0 0 0 0 4 133322
-0.012905 0.016491 0.119248 0.088665 0.982666 0.752239 -0.062500 0 0 0 0 0 0 4 134187
-0.012905 0.016491 0.119248 0.088699 0.982606 0.752220 -0.062500 0 0 0 0 0 0 4 135304
-0.012905 0.016491 0.119248 0.088711 0.982604 0.752228 -0.062500 0 0 0 0 0 0 4 136322
-0.012905 0.016491 0.119248 0.088707 0.982586 0.752232 -0.062500 0 0 0 0 0 0 4 137198
-0.012905 0.016491 0.119248 0.088706 0.982584 0.752233 -0.062500 0 0 0 0 0 0 4 138329
-0.012905 0.016491 0.119248 0.088706 0.982584 0.752233 -0.062500 0 0 0 0 0 0 4 139198
-0.012905 0.016491 0.119248 0.088706 0.982584 0.752233 -0.062500 0 0 0 0 0 0 4 140343
-0.012905 0.016491 0.119248 0.088715 0.982589 0.752243 -0.062500 0 0 0 0 0 0 4 141196
-0.012905 0.016491 0.119248 0.088733 0.982578 0.752227 -0.062500 0 0 0 0 0 0 4 142196
-0.012905 0.016491 0.119248 0.088709 0.982584 0.752232 -0.062500 0 0 0 0 0 0 4 143344
-0.012905 0.016491 0.119248 0.088708 0.982580 0.752238 -0.062500 0 0 0 0 0 0 4 144189
-0.012905 0.016491 0.119248 0.088732 0.982577 0.752226 -0.062500 0 0 0 0 0 0 4 145319
-0.012905 0.016491 0.119248 0.088710 0.982579 0.752237 -0.062500 0 0 0 0 0 0 4 146203
-0.012905 0.016491 0.119248 0.088708 0.982579 0.752238 -0.062500 0 0 0 0 0 0 4 147175
-0.012905 0.016491 0.119248 0.088706 0.982584 0.752234 -0.062500 0 0 0 0 0 0 4 148298
-0.012905 0.016491 0.119248 0.088732 0.982578 0.752226 -0.062500 0 0 0 0 0 0 4 149311
-0.012905 0.016491 0.119248 0.088702 0.982570 0.752231 -0.062500 0 0 0 0 0 0 4 150188
-0.012905 0.016491 0.119248 0.088706 0.982583 0.752233 -0.062500 0 0 0 0 0 0 4 151188
-0.012905 0.016491 0.119248 0.088706 0.982584 0.752233 -0.062500 0 0 0 0 0 0 4 152318
-0.012905 0.016491 0.119248 0.088732 0.982578 0.752226 -0.062500 0 0 0 0 0 0 4 153322
-0.012905 0.016491 0.119248 0.088710 0.982579 0.752237 -0.062500 0 0 0 0 0 0 4 154187
-0.012905 0.016491 0.119248 0.088707 0.982584 0.752234 -0.062500 0 0 0 0 0 0 4 155334
-0.012905 0.016491 0.119248 0.088733 0.982573 0.752230 -0.062500 0 0 0 0 0 0 4 156319
-0.012905 0.016491 0.119248 0.088710 0.982579 0.752237 -0.062500 0 0 0 0 0 0 4 157298
-0.012905 0.016491 0.119248 0.088708 0.982579 0.752238 -0.062500 0 0 0 0 0 0 4 158323
-0.012905 0.016491 0.119248 0.088706 0.982584 0.752234 -0.062500 0 0 0 0 0 0 4 159317
-0.012905 0.016491 0.119248 0.088732 0.982578 0.752226 -0.062500 0 0 0 0 0 0 4 160192
-0.012905 0.016491 0.119248 0.088702 0.982570 0.752231 -0.062500 0 0 0 0 0 0 4 161300
-0.012905 0.016491 0.119248 0.088706 0.982583 0.752233 -0.062500 0 0 0 0 0 0 4 162319
-0.012905 0.016491 0.119248 0.088706 0.982584 0.752233 -0.062500 0 0 0 0 0 0 4 163187
-0.012905 0.016491 0.119248 0.088732 0.982578 0.752226 -0.062500 0 0 0 0 0 0 4 164193
-0.012905 0.016491 0.119248 0.088709 0.982584 0.752232 -0.062500 0 0 0 0 0 0 4 165310
-0.012905 0.016491 0.119248 0.088708 0.982580 0.752238 -0.062500 0 0 0 0 0 0 4 166193
-0.012905 0.016491 0.119248 0.088732 0.982577 0.752226 -0.062500 0 0 0 0 0 0 4 167312
-0.012905 0.016491 0.119248 0.088710 0.982579 0.752237 -0.062500 0 0 0 0 0 0 4 168194
-0.012905 0.016491 0.119248 0.088708 0.982579 0.752238 -0.062500 0 0 0 0 0 0 4 169309
-0.012905 0.016491 0.119248 0.088706 0.982584 0.752234 -0.062500 0 0 0 0 0 0 4 170310
-0.012905 0.016491 0.119248 0.088732 0.982578 0.752226 -0.062500 0 0 0 0 0 0 4 171319
-0.012905 0.016491 0.119248 0.088710 0.982579 0.752237 -0.062500 0 0 0 0 0 0 4 172308
-0.012905 0.016491 0.119248 0.088700 0.982570 0.752232 -0.062500 0 0 0 0 0 0 4 173317
-0.012905 0.016491 0.119248 0.088706 0.982583 0.752233 -0.062500 0 0 0 0 0 0 4 174309
-0.012905 0.016491 0.119248 0.088732 0.982578 0.752226 -0.062500 0 0 0 0 0 0 4 175194
-0.012905 0.016491 0.119248 0.088709 0.982584 0.752232 -0.062500 0 0 0 0 0 0 4 178703
-0.012905 0.016491 0.119248 0.088706 0.982584 0.752233 -0.062500 0 0 0 0 0 0 4 179901
-0.012905 0.016491 0.119248 0.088707 0.982580 0.752238 -0.062500 0 0 0 0 0 0 4 180373
-0.012905 0.016491 0.119248 0.088732 0.982577 0.752226 -0.062500 0 0 0 0 0 0 4 181294
-0.012905 0.016491 0.119248 0.088710 0.982579 0.752237 -0.062500 0 0 0 0 0 0 4 182177
-0.012905 0.016491 0.119248 0.088707 0.982584 0.752234 -0.062500 0 0 0 0 0 0 4 183313
-0.012905 0.016491 0.119248 0.088733 0.982573 0.752230 -0.062500 0 0 0 0 0 0 4 184168
-0.012905 0.016491 0.119248 0.088710 0.982579 0.752238 -0.062500 0 0 0 0 0 0 4 185182
-0.012905 0.016491 0.119248 0.088700 0.982570 0.752233 -0.062500 0 0 0 0 0 0 4 186318
-0.012905 0.016491 0.119248 0.088706 0.982583 0.752233 -0.062500 0 0 0 0 0 0 4 187312
-0.012905 0.016491 0.119248 0.088732 0.982578 0.752226 -0.062500 0 0 0 0 0 0 4 188306
-0.012905 0.016491 0.119248 0.088709 0.982584 0.752232 -0.062500 0 0 0 0 0 0 4 189319
-0.012905 0.016491 0.119248 0.088706 0.982584 0.752233 -0.062500 0 0 0 0 0 0 4 190187
-0.012905 0.016491 0.119248 0.088707 0.982580 0.752238 -0.062500 0 0 0 0 0 0 4 191312
-0.012905 0.016491 0.119248 0.088732 0.982577 0.752226 -0.062500 0 0 0 0 0 0 4 192313
-0.012905 0.016491 0.119248 0.088710 0.982579 0.752237 -0.062500 0 0 0 0 0 0 4 193321
-0.012905 0.016491 0.119248 0.088707 0.982584 0.752234 -0.062500 0 0 0 0 0 0 4 194199
-0.012905 0.016491 0.119248 0.088732 0.982578 0.752226 -0.062500 0 0 0 0 0 0 4 195321
-0.012905 0.016491 0.119248 0.088710 0.982579 0.752237 -0.062500 0 0 0 0 0 0 4 196312
-0.012905 0.016491 0.119248 0.088708 0.982579 0.752238 -0.062500 0 0 0 0 0 0 4 197317
-0.012905 0.016491 0.119248 0.088699 0.982575 0.752228 -0.062500 0 0 0 0 0 0 4 198318
-0.012905 0.016491 0.119248 0.088731 0.982577 0.752225 -0.062500 0 0 0 0 0 0 4 199318
-0.012905 0.016491 0.119248 0.088709 0.982583 0.752232 -0.062500 0 0 0 0 0 0 4 200310
-0.012905 0.016491 0.119248 0.088707 0.982580 0.752237 -0.062500 0 0 0 0 0 0 4 201317
-0.012905 0.016491 0.119248 0.088706 0.982584 0.752234 -0.062500 0 0 0 0 0 0 4 202309
-0.012905 0.016491 0.119248 0.088733 0.982573 0.752230 -0.062500 0 0 0 0 0 0 4 203318
-0.012905 0.016491 0.119248 0.088710 0.982579 0.752238 -0.062500 0 0 0 0 0 0 4 204310
-0.012905 0.016491 0.119248 0.088707 0.982584 0.752234 -0.062500 0 0 0 0 0 0 4 205317
-0.012905 0.016491 0.119248 0.088732 0.982578 0.752226 -0.062500 0 0 0 0 0 0 4 206310
-0.012905 0.016491 0.119248 0.088710 0.982579 0.752237 -0.062500 0 0 0 0 0 0 4 207317
-0.012905 0.016491 0.119248 0.088708 0.982579 0.752238 -0.062500 0 0 0 0 0 0 4 208330
-0.012905 0.016491 0.119248 0.088699 0.982575 0.752228 -0.062500 0 0 0 0 0 0 4 209322
-0.012905 0.016491 0.119248 0.088731 0.982577 0.752225 -0.062500 0 0 0 0 0 0 4 210316
-0.012905 0.016491 0.119248 0.088709 0.982583 0.752232 -0.062500 0 0 0 0 0 0 4 211299
-0.012905 0.016491 0.119248 0.088706 0.982584 0.752233 -0.062500 0 0 0 0 0 0 4 212326
-0.012905 0.016491 0.119248 0.088707 0.982580 0.752238 -0.062500 0 0 0 0 0 0 4 213325
-0.012905 0.016491 0.119248 0.088732 0.982577 0.752226 -0.062500 0 0 0 0 0 0 4 214324
-0.012905 0.016491 0.119248 0.088710 0.982579 0.752237 -0.062500 0 0 0 0 0 0 4 215297
-0.012905 0.016491 0.119248 0.088707 0.982584 0.752234 -0.062500 0 0 0 0 0 0 4 216326
-0.012905 0.016491 0.119248 0.088732 0.982578 0.752226 -0.062500 0 0 0 0 0 0 4 217186
-0.012905 0.016491 0.119248 0.088711 0.982575 0.752241 -0.062500 0 0 0 0 0 0 4 218317
-0.012905 0.016491 0.119248 0.088708 0.982579 0.752239 -0.062500 0 0 0 0 0 0 4 220649
-0.012905 0.016491 0.119248 0.088698 0.982579 0.752224 -0.062500 0 0 0 0 0 0 4 221310
-0.012905 0.016491 0.119248 0.088731 0.982577 0.752225 -0.062500 0 0 0 0 0 0 4 222317
-0.012905 0.016491 0.119248 0.088710 0.982579 0.752237 -0.062500 0 0 0 0 0 0 4 223310
-0.012905 0.016491 0.119248 0.088707 0.982584 0.752233 -0.062500 0 0 0 0 0 0 4 224317
-0.012905 0.016491 0.119248 0.088706 0.982584 0.752233 -0.062500 0 0 0 0 0 0 4 225322
-0.012905 0.016491 0.119248 0.088733 0.982574 0.752230 -0.062500 0 0 0 0 0 0 4 226327
-0.012905 0.016491 0.119248 0.088710 0.982579 0.752237 -0.062500 0 0 0 0 0 0 4 227325
-0.012905 0.016491 0.119248 0.088707 0.982584 0.752234 -0.062500 0 0 0 0 0 0 4 228324
-0.012905 0.016491 0.119248 0.088732 0.982578 0.752226 -0.062500 0 0 0 0 0 0 4 229324
-0.012905 0.016491 0.119248 0.088710 0.982579 0.752237 -0.062500 0 0 0 0 0 0 4 230324
-0.012905 0.016491 0.119248 0.088708 0.982579 0.752238 -0.062500 0 0 0 0 0 0 4 231310
-0.012905 0.016491 0.119248 0.088706 0.982584 0.752234 -0.062500 0 0 0 0 0 0 4 232317
-0.012905 0.016491 0.119248 0.088732 0.982578 0.752226 -0.062500 0 0 0 0 0 0 4 233309
-0.012905 0.016491 0.119248 0.088702 0.982570 0.752231 -0.062500 0 0 0 0 0 0 4 234317
-0.012905 0.016491 0.119248 0.088706 0.982583 0.752233 -0.062500 0 0 0 0 0 0 4 235309
-0.012905 0.016491 0.119248 0.088706 0.982584 0.752233 -0.062500 0 0 0 0 0 0 4 236317
-0.012905 0.016491 0.119248 0.088732 0.982578 0.752226 -0.062500 0 0 0 0 0 0 4 237308
-0.012905 0.016491 0.119248 0.088711 0.982575 0.752241 -0.062500 0 0 0 0 0 0 4 238316
-0.012905 0.016491 0.119248 0.088707 0.982583 0.752234 -0.062500 0 0 0 0 0 0 4 239308
-0.012905 0.016491 0.119248 0.088732 0.982578 0.752226 -0.062500 0 0 0 0 0 0 4 242674
-0.012905 0.016491 0.119248 0.088710 0.982579 0.752237 -0.062500 0 0 0 0 0 0 4 243287
-0.012905 0.016491 0.119248 0.088708 0.982579 0.752238 -0.062500 0 0 0 0 0 0 4 244293
-0.012905 0.016491 0.119248 0.088706 0.982584 0.752234 -0.062500 0 0 0 0 0 0 4 245317
-0.012905 0.016491 0.119248 0.088732 0.982578 0.752226 -0.062500 0 0 0 0 0 0 4 246289
-0.012905 0.016491 0.119248 0.088702 0.982570 0.752231 -0.062500 0 0 0 0 0 0 4 247316
-0.012905 0.016491 0.119248 0.088706 0.982583 0.752233 -0.062500 0 0 0 0 0 0 4 248307
-0.012905 0.016491 0.119248 0.088706 0.982584 0.752233 -0.062500 0 0 0 0 0 0 4 249315
-0.012905 0.016491 0.119248 0.088732 0.982578 0.752226 -0.062500 0 0 0 0 0 0 4 250297
-0.012905 0.016491 0.119248 0.088710 0.982579 0.752237 -0.062500 0 0 0 0 0 0 4 251312
-0.012905 0.016491 0.119248 0.088707 0.982584 0.752234 -0.062500 0 0 0 0 0 0 4 252301
-0.012902 0.016476 0.119262 0.044401 1.170483 0.555470 -0.062500 0 0 0 0 0 0 4 253304
-0.012899 0.016468 0.119267 0.052743 1.104470 0.646159 -0.062500 0 0 0 0 0 0 4 254316
-0.012898 0.016464 0.119269 0.065821 1.049730 0.696596 -0.062500 0 0 0 0 0 0 4 255439
-0.012897 0.016462 0.119270 0.075465 1.018051 0.717142 -0.062500 0 0 0 0 0 0 4 256322
-0.012897 0.016461 0.119270 0.081413 1.000985 0.725011 -0.062500 0 0 0 0 0 0 4 257309
-0.012896 0.016460 0.119270 0.084826 0.992032 0.727974 -0.062500 0 0 0 0 0 0 4 258322
-0.012896 0.016460 0.119270 0.086654 0.987400 0.729088 -0.062500 0 0 0 0 0 0 4 259316
-0.012896 0.016460 0.119270 0.087671 0.985025 0.729503 -0.062500 0 0 0 0 0 0 4 260323
-0.012896 0.016460 0.119270 0.088175 0.983818 0.729660 -0.062500 0 0 0 0 0 0 4 261307
-0.012896 0.016460 0.119270 0.088432 0.983191 0.729706 -0.062500 0 0 0 0 0 0 4 262308
-0.012896 0.016460 0.119270 0.088580 0.982900 0.729738 -0.062500 0 0 0 0 0 0 4 263316
-0.012896 0.016460 0.119270 0.088641 0.982736 0.729746 -0.062500 0 0 0 0 0 0 4 264322
-0.012896 0.016460 0.119270 0.088665 0.982665 0.729759 -0.062500 0 0 0 0 0 0 4 265318
-0.012893 0.016445 0.119284 0.044349 1.170645 0.533043 -0.062500 0 0 0 0 0 0 4 266309
-0.012890 0.016437 0.119290 0.052714 1.104550 0.623721 -0.062500 0 0 0 0 0 0 4 267314
-0.012889 0.016433 0.119292 0.065806 1.049770 0.674144 -0.062500 0 0 0 0 0 0 4 268309
-0.012888 0.016431 0.119292 0.075458 1.018071 0.694680 -0.062500 0 0 0 0 0 0 4 269308
-0.012887 0.016430 0.119293 0.081409 1.000996 0.702542 -0.062500 0 0 0 0 0 0 4 270308
-0.012887 0.016429 0.119293 0.084799 0.992042 0.705514 -0.062500 0 0 0 0 0 0 4 271314
-0.012887 0.016429 0.119293 0.086669 0.987387 0.706607 -0.062500 0 0 0 0 0 0 4 272307
-0.012887 0.016429 0.119293 0.087664 0.985019 0.707021 -0.062500 0 0 0 0 0 0 4 273316
-0.012887 0.016428 0.119293 0.088167 0.983808 0.707182 -0.062500 0 0 0 0 0 0 4 274314
-0.012887 0.016428 0.119293 0.088448 0.983203 0.707250 -0.062500 0 0 0 0 0 0 4 275307
-0.012887 0.016428 0.119293 0.088557 0.982902 0.707281 -0.062500 0 0 0 0 0 0 4 276314
-0.012887 0.016428 0.119293 0.088638 0.982740 0.707273 -0.062500 0 0 0 0 0 0 4 277318
-0.012887 0.016428 0.119293 0.088691 0.982658 0.707281 -0.062500 0 0 0 0 0 0 4 278314
-0.012883 0.016414 0.119307 0.044282 1.170792 0.510645 -0.062500 0 0 0 0 0 0 4 279308
-0.012881 0.016406 0.119312 0.052702 1.104608 0.601286 -0.062500 0 0 0 0 0 0 4 280308
-0.012880 0.016402 0.119314 0.065786 1.049793 0.651698 -0.062500 0 0 0 0 0 0 4 281315
-0.012879 0.016400 0.119315 0.075461 1.018062 0.672211 -0.062500 0 0 0 0 0 0 4 282307
-0.012878 0.016398 0.119315 0.081407 1.001001 0.680085 -0.062500 0 0 0 0 0 0 4 283314
-0.012878 0.016398 0.119315 0.084815 0.992034 0.683037 -0.062500 0 0 0 0 0 0 4 284307
-0.012878 0.016398 0.119315 0.086652 0.987402 0.684157 -0.062500 0 0 0 0 0 0 4 285314
-0.012878 0.016397 0.119315 0.087663 0.985016 0.684566 -0.062500 0 0 0 0 0 0 4 286304
-0.012878 0.016397 0.119315 0.088175 0.983817 0.684727 -0.062500 0 0 0 0 0 0 4 287321
-0.012878 0.016397 0.119315 0.088440 0.983199 0.684779 -0.062500 0 0 0 0 0 0 4 288292
-0.012874 0.016383 0.119329 0.043301 1.150474 0.488226 -0.062500 0 0 0 0 0 0 4 289323
-0.012872 0.016375 0.119334 0.051784 1.084092 0.578865 -0.062500 0 0 0 0 0 0 4 290310
-0.012870 0.016371 0.119336 0.064929 1.029172 0.629259 -0.062500 0 0 0 0 0 0 4 291320
-0.012870 0.016368 0.119337 0.074619 0.997402 0.649775 -0.062500 0 0 0 0 0 0 4 292319
-0.012869 0.016367 0.119337 0.080573 0.980293 0.657624 -0.062500 0 0 0 0 0 0 4 293296
-0.012869 0.016367 0.119338 0.083992 0.971318 0.660586 -0.062500 0 0 0 0 0 0 4 294321
-0.012869 0.016366 0.119338 0.085856 0.966683 0.661693 -0.062500 0 0 0 0 0 0 4 295309
-0.012869 0.016366 0.119338 0.086826 0.964317 0.662120 -0.062500 0 0 0 0 0 0 4 296322
-0.012869 0.016366 0.119338 0.087353 0.963100 0.662275 -0.062500 0 0 0 0 0 0 4 297318
-0.012869 0.016366 0.119338 0.087612 0.962471 0.662320 -0.062500 0 0 0 0 0 0 4 298290
-0.012865 0.016352 0.119352 0.043241 1.150596 0.465825 -0.062500 0 0 0 0 0 0 4 299308
-0.012863 0.016344 0.119357 0.051747 1.084155 0.556451 -0.062500 0 0 0 0 0 0 4 300307
-0.012874 0.016325 0.119350 0.228804 1.221618 0.736080 -0.062500 0 0 0 0 0 0 4 301314
-0.012880 0.016315 0.119347 0.179045 1.106905 0.697055 -0.062500 0 0 0 0 0 0 4 306737
-0.012883 0.016311 0.119346 0.137330 1.034145 0.671762 -0.062500 0 0 0 0 0 0 4 307292
-0.012885 0.016309 0.119346 0.113692 0.997317 0.661205 -0.062500 0 0 0 0 0 0 4 308287
-0.012885 0.016308 0.119345 0.101148 0.979293 0.657152 -0.062500 0 0 0 0 0 0 4 309291
-0.012886 0.016307 0.119345 0.094664 0.970445 0.655613 -0.062500 0 0 0 0 0 0 4 310291
-0.012883 0.016292 0.119359 0.046795 1.154712 0.458631 -0.062500 0 0 0 0 0 0 4 311292
-0.012880 0.016284 0.119365 0.053533 1.086166 0.548983 -0.062500 0 0 0 0 0 0 4 312291
-0.012879 0.016280 0.119367 0.065840 1.030170 0.599242 -0.062500 0 0 0 0 0 0 4 313311
-0.012878 0.016278 0.119367 0.075058 0.997892 0.619712 -0.062500 0 0 0 0 0 0 4 314304
-0.012878 0.016277 0.119368 0.080819 0.980529 0.627537 -0.062500 0 0 0 0 0 0 4 315287
-0.012877 0.016276 0.119368 0.084089 0.971442 0.630492 -0.062500 0 0 0 0 0 0 4 316290
-0.012877 0.016276 0.119368 0.085905 0.966730 0.631584 -0.062500 0 0 0 0 0 0 4 317290
-0.012877 0.016276 0.119368 0.086865 0.964337 0.632010 -0.062500 0 0 0 0 0 0 4 318286
-0.012877 0.016275 0.119368 0.087359 0.963109 0.632169 -0.062500 0 0 0 0 0 0 4 319287
-0.012877 0.016275 0.119368 0.087631 0.962497 0.632226 -0.062500 0 0 0 0 0 0 4 320324
-0.012877 0.016275 0.119368 0.087765 0.962189 0.632248 -0.062500 0 0 0 0 0 0 4 321295
-0.012877 0.016275 0.119368 0.087824 0.962023 0.632255 -0.062500 0 0 0 0 0 0 4 322346
-0.012874 0.016261 0.119382 0.043287 1.150668 0.435902 -0.062500 0 0 0 0 0 0 4 323304
-0.012871 0.016253 0.119387 0.051745 1.084156 0.526460 -0.062500 0 0 0 0 0 0 4 324419
-0.012870 0.016249 0.119389 0.064970 1.029166 0.576791 -0.062500 0 0 0 0 0 0 4 325320
-0.012869 0.016247 0.119390 0.074635 0.997381 0.597271 -0.062500 0 0 0 0 0 0 4 326463
-0.012868 0.016245 0.119390 0.080590 0.980287 0.605119 -0.062500 0 0 0 0 0 0 4 327314
-0.012868 0.016245 0.119390 0.083986 0.971319 0.608070 -0.062500 0 0 0 0 0 0 4 328324
-0.012868 0.016244 0.119390 0.085843 0.966666 0.609170 -0.062500 0 0 0 0 0 0 4 329307
-0.012868 0.016244 0.119390 0.086838 0.964295 0.609581 -0.062500 0 0 0 0 0 0 4 330313
-0.012868 0.016244 0.119390 0.087349 0.963096 0.609741 -0.062500 0 0 0 0 0 0 4 331315
-0.012868 0.016244 0.119390 0.087623 0.962482 0.609802 -0.062500 0 0 0 0 0 0 4 332306
-0.012864 0.016230 0.119404 0.043132 1.151052 0.413534 -0.062500 0 0 0 0 0 0 4 333326
-0.012862 0.016222 0.119409 0.051702 1.084336 0.504076 -0.062500 0 0 0 0 0 0 4 334314
-0.012861 0.016217 0.119411 0.064889 1.029240 0.554381 -0.062500 0 0 0 0 0 0 4 335314
-0.012860 0.016215 0.119412 0.074602 0.997425 0.574873 -0.062500 0 0 0 0 0 0 4 336314
-0.012859 0.016214 0.119412 0.080583 0.980306 0.582703 -0.062500 0 0 0 0 0 0 4 337315
-0.012859 0.016214 0.119413 0.083983 0.971328 0.585654 -0.062500 0 0 0 0 0 0 4 338308
-0.012859 0.016213 0.119413 0.085841 0.966672 0.586753 -0.062500 0 0 0 0 0 0 4 339309
-0.012859 0.016213 0.119413 0.086845 0.964304 0.587174 -0.062500 0 0 0 0 0 0 4 340313
-0.012859 0.016213 0.119413 0.087349 0.963096 0.587328 -0.062500 0 0 0 0 0 0 4 341311
-0.012871 0.016198 0.119403 0.251403 1.154824 0.716988 -0.062500 0 0 0 0 0 0 4 342305
-0.012878 0.016191 0.119400 0.192124 1.071651 0.657298 -0.062500 0 0 0 0 0 0 4 343302
-0.012878 0.016173 0.119413 0.099915 1.204893 0.427883 -0.062500 0 0 0 0 0 0 4 344304
-0.012878 0.016164 0.119417 0.080253 1.089663 0.504858 -0.062500 0 0 0 0 0 0 4 345301
-0.012877 0.016159 0.119419 0.079066 1.021138 0.549951 -0.062500 0 0 0 0 0 0 4 346307
-0.012877 0.016156 0.119420 0.081269 0.982870 0.568470 -0.062500 0 0 0 0 0 0 4 347301
-0.012876 0.016155 0.119420 0.083398 0.962613 0.575555 -0.062500 0 0 0 0 0 0 4 348309
-0.012876 0.016154 0.119420 0.084830 0.952114 0.578228 -0.062500 0 0 0 0 0 0 4 349309
-0.012876 0.016154 0.119420 0.085696 0.946720 0.579228 -0.062500 0 0 0 0 0 0 4 350308
-0.012876 0.016154 0.119420 0.086190 0.943987 0.579609 -0.062500 0 0 0 0 0 0 4 351308
-0.012876 0.016154 0.119420 0.086443 0.942596 0.579752 -0.062500 0 0 0 0 0 0 4 352310
-0.012876 0.016154 0.119420 0.086575 0.941877 0.579791 -0.062500 0 0 0 0 0 0 4 353307
-0.012876 0.016154 0.119420 0.086657 0.941532 0.579819 -0.062500 0 0 0 0 0 0 4 354300
-0.012873 0.016139 0.119434 0.042014 1.130525 0.383715 -0.062500 0 0 0 0 0 0 4 355307
-0.012870 0.016131 0.119439 0.050557 1.063705 0.474185 -0.062500 0 0 0 0 0 0 4 356305
-0.012869 0.016127 0.119441 0.063754 1.008573 0.524456 -0.062500 0 0 0 0 0 0 4 357304
-0.012868 0.016125 0.119442 0.073440 0.976732 0.544908 -0.062500 0 0 0 0 0 0 4 358311
-0.012868 0.016123 0.119442 0.079431 0.959605 0.552728 -0.062500 0 0 0 0 0 0 4 359312
-0.012867 0.016123 0.119442 0.082836 0.950620 0.555670 -0.062500 0 0 0 0 0 0 4 360299
-0.012867 0.016122 0.119443 0.084684 0.945989 0.556779 -0.062500 0 0 0 0 0 0 4 361320
-0.012867 0.016122 0.119443 0.085687 0.943627 0.557194 -0.062500 0 0 0 0 0 0 4 362290
-0.012867 0.016122 0.119443 0.086185 0.942405 0.557346 -0.062500 0 0 0 0 0 0 4 363288
-0.012867 0.016122 0.119443 0.086457 0.941793 0.557401 -0.062500 0 0 0 0 0 0 4 364308
-0.012864 0.016108 0.119457 0.041840 1.130784 0.361366 -0.062500 0 0 0 0 0 0 4 365314
-0.012861 0.016100 0.119462 0.050474 1.063848 0.451840 -0.062500 0 0 0 0 0 0 4 366312
-0.012872 0.016081 0.119454 0.227434 1.200885 0.632012 -0.062500 0 0 0 0 0 0 4 367307
-0.012878 0.016071 0.119452 0.177789 1.086211 0.592576 -0.062500 0 0 0 0 0 0 4 368312
-0.012881 0.016067 0.119451 0.136142 1.013469 0.567093 -0.062500 0 0 0 0 0 0 4 369295
-0.012883 0.016065 0.119450 0.112512 0.976664 0.556469 -0.062500 0 0 0 0 0 0 4 370317
-0.012884 0.016064 0.119450 0.100004 0.958602 0.552370 -0.062500 0 0 0 0 0 0 4 371318
-0.012884 0.016063 0.119450 0.093480 0.949755 0.550824 -0.062500 0 0 0 0 0 0 4 372292
-0.012884 0.016063 0.119450 0.090172 0.945419 0.550245 -0.062500 0 0 0 0 0 0 4 373320
-0.012884 0.016063 0.119450 0.088447 0.943284 0.550033 -0.062500 0 0 0 0 0 0 4 374307
-0.012881 0.016048 0.119464 0.042845 1.131700 0.354010 -0.062500 0 0 0 0 0 0 4 378719
-0.012879 0.016040 0.119469 0.050961 1.064253 0.444388 -0.062500 0 0 0 0 0 0 4 379289
-0.012874 0.016021 0.119485 0.019162 1.198404 0.298712 -0.062500 0 0 0 0 0 0 4 380289
-0.012870 0.016011 0.119491 0.037348 1.099485 0.409545 -0.062500 0 0 0 0 0 0 4 381283
-0.012869 0.016006 0.119493 0.056498 1.027082 0.467560 -0.062500 0 0 0 0 0 0 4 382288
-0.012867 0.016003 0.119494 0.069557 0.986218 0.490921 -0.062500 0 0 0 0 0 0 4 383288
-0.012867 0.016002 0.119495 0.077394 0.964427 0.499812 -0.062500 0 0 0 0 0 0 4 384287
-0.012867 0.016001 0.119495 0.081789 0.953076 0.503172 -0.062500 0 0 0 0 0 0 4 385288
-0.012863 0.015986 0.119509 0.039274 1.136958 0.308613 -0.062500 0 0 0 0 0 0 4 386289
-0.012860 0.015978 0.119514 0.049138 1.066921 0.399449 -0.062500 0 0 0 0 0 0 4 387288
-0.012859 0.015973 0.119516 0.063067 1.010143 0.449810 -0.062500 0 0 0 0 0 0 4 388314
-0.012858 0.015971 0.119517 0.073092 0.977517 0.470294 -0.062500 0 0 0 0 0 0 4 389285
-0.012858 0.015970 0.119517 0.079252 0.959985 0.478116 -0.062500 0 0 0 0 0 0 4 390284
-0.012857 0.015969 0.119517 0.082733 0.950816 0.481060 -0.062500 0 0 0 0 0 0 4 391311
-0.012857 0.015969 0.119517 0.084663 0.946089 0.482163 -0.062500 0 0 0 0 0 0 4 392302
-0.012870 0.015954 0.119508 0.248082 1.115151 0.612853 -0.062500 0 0 0 0 0 0 4 393310
-0.012876 0.015947 0.119504 0.189323 1.031188 0.552945 -0.062500 0 0 0 0 0 0 4 394310
-0.012880 0.015944 0.119503 0.141975 0.974986 0.519601 -0.062500 0 0 0 0 0 0 4 395291
-0.012878 0.015928 0.119517 0.070192 1.136733 0.310321 -0.062500 0 0 0 0 0 0 4 396298
-0.012877 0.015919 0.119522 0.064515 1.056021 0.395464 -0.062500 0 0 0 0 0 0 4 397318
-0.012876 0.015914 0.119524 0.070311 0.994168 0.443658 -0.062500 0 0 0 0 0 0 4 398302
-0.012875 0.015912 0.119524 0.076205 0.959113 0.463322 -0.062500 0 0 0 0 0 0 4 399321
-0.012875 0.015910 0.119524 0.080231 0.940432 0.470851 -0.062500 0 0 0 0 0 0 4 400292
-0.012875 0.015910 0.119525 0.082649 0.930691 0.473677 -0.062500 0 0 0 0 0 0 4 401322
-0.012875 0.015910 0.119525 0.084019 0.925675 0.474733 -0.062500 0 0 0 0 0 0 4 402289
-0.012875 0.015909 0.119525 0.084742 0.923118 0.475137 -0.062500 0 0 0 0 0 0 4 403319
-0.012875 0.015909 0.119525 0.085127 0.921824 0.475289 -0.062500 0 0 0 0 0 0 4 404314
-0.012871 0.015895 0.119539 0.040388 1.111191 0.279689 -0.062500 0 0 0 0 0 0 4 405315
-0.012881 0.015872 0.119535 0.212674 1.235748 0.500546 -0.062500 0 0 0 0 0 0 4 406312
-0.012886 0.015861 0.119533 0.166768 1.097539 0.490520 -0.062500 0 0 0 0 0 0 4 407305
-0.012889 0.015855 0.119532 0.128946 1.009997 0.477447 -0.062500 0 0 0 0 0 0 4 408308
-0.012891 0.015852 0.119532 0.107890 0.964976 0.471614 -0.062500 0 0 0 0 0 0 4 409317
-0.012891 0.015851 0.119532 0.096935 0.942577 0.469338 -0.062500 0 0 0 0 0 0 4 410307
-0.012892 0.015850 0.119532 0.091315 0.931471 0.468474 -0.062500 0 0 0 0 0 0 4 411309
-0.012888 0.015835 0.119546 0.043513 1.116154 0.272614 -0.062500 0 0 0 0 0 0 4 412312
-0.012886 0.015827 0.119551 0.050703 1.046091 0.362770 -0.062500 0 0 0 0 0 0 4 413304
-0.012885 0.015823 0.119553 0.063260 0.989334 0.412830 -0.062500 0 0 0 0 0 0 4 414309
-0.012884 0.015821 0.119554 0.072624 0.956746 0.433190 -0.062500 0 0 0 0 0 0 4 415305
-0.012883 0.015819 0.119554 0.078409 0.939254 0.440969 -0.062500 0 0 0 0 0 0 4 416304
-0.012883 0.015819 0.119554 0.081726 0.930100 0.443888 -0.062500 0 0 0 0 0 0 4 417310
-0.012895 0.015804 0.119545 0.246974 1.117426 0.575726 -0.062500 0 0 0 0 0 0 4 418321
-0.012899 0.015782 0.119555 0.143751 1.222700 0.320401 -0.062500 0 0 0 0 0 0 4 419312
-0.012900 0.015771 0.119559 0.105397 1.098545 0.377308 -0.062500 0 0 0 0 0 0 4 420303
-0.012900 0.015765 0.119561 0.091935 1.014658 0.413799 -0.062500 0 0 0 0 0 0 4 421310
-0.012900 0.015762 0.119561 0.087395 0.969003 0.428952 -0.062500 0 0 0 0 0 0 4 422306
-0.012900 0.015760 0.119562 0.085992 0.945221 0.434763 -0.062500 0 0 0 0 0 0 4 423311
-0.012900 0.015760 0.119562 0.085552 0.933034 0.436961 -0.062500 0 0 0 0 0 0 4 424313
-0.012900 0.015759 0.119562 0.085489 0.926819 0.437780 -0.062500 0 0 0 0 0 0 4 425291
-0.012900 0.015759 0.119562 0.085502 0.923690 0.438090 -0.062500 0 0 0 0 0 0 4 426316
-0.012913 0.015744 0.119552 0.247568 1.093390 0.569146 -0.062500 0 0 0 0 0 0 4 427307
-0.012920 0.015737 0.119549 0.188460 1.009967 0.508781 -0.062500 0 0 0 0 0 0 4 428298
-0.012923 0.015734 0.119548 0.140959 0.954062 0.475236 -0.062500 0 0 0 0 0 0 4 429305
-0.012921 0.015718 0.119561 0.068972 1.116579 0.266289 -0.062500 0 0 0 0 0 0 4 430304
-0.012920 0.015709 0.119566 0.063267 1.035557 0.351262 -0.062500 0 0 0 0 0 0 4 431297
-0.012919 0.015704 0.119568 0.069083 0.973550 0.399345 -0.062500 0 0 0 0 0 0 4 432304
-0.012918 0.015702 0.119569 0.074956 0.938440 0.418952 -0.062500 0 0 0 0 0 0 4 433297
-0.012918 0.015700 0.119569 0.078982 0.919725 0.426426 -0.062500 0 0 0 0 0 0 4 434296
-0.012918 0.015700 0.119569 0.081397 0.909992 0.429248 -0.062500 0 0 0 0 0 0 4 435305
-0.012918 0.015700 0.119569 0.082758 0.905000 0.430308 -0.062500 0 0 0 0 0 0 4 436317
-0.012914 0.015685 0.119583 0.038452 1.093118 0.235489 -0.062500 0 0 0 0 0 0 4 437300
-0.012912 0.015677 0.119588 0.047518 1.024207 0.325791 -0.062500 0 0 0 0 0 0 4 438308
-0.012910 0.015672 0.119590 0.061024 0.968035 0.375881 -0.062500 0 0 0 0 0 0 4 439312
-0.012922 0.015655 0.119582 0.234094 1.127614 0.527436 -0.062500 0 0 0 0 0 0 4 440305
-0.012928 0.015647 0.119578 0.181069 1.027723 0.474670 -0.062500 0 0 0 0 0 0 4 441316
-0.012932 0.015643 0.119577 0.137017 0.963182 0.443963 -0.062500 0 0 0 0 0 0 4 442304
-0.012933 0.015641 0.119577 0.111915 0.930688 0.431370 -0.062500 0 0 0 0 0 0 4 443312
-0.012934 0.015641 0.119576 0.098535 0.914894 0.426545 -0.062500 0 0 0 0 0 0 4 444298
-0.012935 0.015640 0.119576 0.091550 0.907215 0.424728 -0.062500 0 0 0 0 0 0 4 445310
-0.012931 0.015625 0.119590 0.042917 1.094315 0.228950 -0.062500 0 0 0 0 0 0 4 446309
-0.012942 0.015602 0.119586 0.212909 1.216573 0.450184 -0.062500 0 0 0 0 0 0 4 447308
-0.012947 0.015591 0.119585 0.166303 1.077561 0.439497 -0.062500 0 0 0 0 0 0 4 450713
-0.012950 0.015586 0.119584 0.128086 0.989662 0.426093 -0.062500 0 0 0 0 0 0 4 451306
-0.012951 0.015583 0.119584 0.106883 0.944472 0.420123 -0.062500 0 0 0 0 0 0 4 452317
-0.012952 0.015581 0.119584 0.095801 0.921984 0.417798 -0.062500 0 0 0 0 0 0 4 453287
-0.012952 0.015581 0.119584 0.090120 0.910842 0.416917 -0.062500 0 0 0 0 0 0 4 454286
-0.012949 0.015566 0.119598 0.042153 1.096318 0.221602 -0.062500 0 0 0 0 0 0 4 455291
-0.012959 0.015543 0.119593 0.212396 1.217491 0.443122 -0.062500 0 0 0 0 0 0 4 456293
-0.012964 0.015532 0.119592 0.164908 1.057327 0.432343 -0.062500 0 0 0 0 0 0 4 457284
-0.012967 0.015526 0.119591 0.126859 0.969202 0.418903 -0.062500 0 0 0 0 0 0 4 458281
-0.012968 0.015523 0.119591 0.105694 0.923901 0.412913 -0.062500 0 0 0 0 0 0 4 459287
-0.012969 0.015522 0.119591 0.094655 0.901368 0.410590 -0.062500 0 0 0 0 0 0 4 460287
-0.012969 0.015521 0.119591 0.088995 0.890183 0.409695 -0.062500 0 0 0 0 0 0 4 461298
-0.012970 0.015521 0.119591 0.086099 0.884635 0.409368 -0.062500 0 0 0 0 0 0 4 462290
-0.012982 0.015506 0.119581 0.240585 1.072293 0.540975 -0.062500 0 0 0 0 0 0 4 463289
-0.012989 0.015499 0.119578 0.180956 0.988476 0.480120 -0.062500 0 0 0 0 0 0 4 464287
-0.012989 0.015481 0.119591 0.088112 1.123568 0.251513 -0.062500 0 0 0 0 0 0 4 465281
-0.012989 0.015471 0.119595 0.069631 1.027509 0.327807 -0.062500 0 0 0 0 0 0 4 466310
-0.012988 0.015466 0.119597 0.068489 0.958265 0.372482 -0.062500 0 0 0 0 0 0 4 467288
-0.012988 0.015464 0.119598 0.070720 0.919705 0.390780 -0.062500 0 0 0 0 0 0 4 468288
-0.012987 0.015462 0.119598 0.072856 0.899361 0.397778 -0.062500 0 0 0 0 0 0 4 469328
-0.012987 0.015462 0.119598 0.074287 0.888839 0.400418 -0.062500 0 0 0 0 0 0 4 472776
-0.012996 0.015432 0.119602 0.192850 1.266379 0.338573 -0.062500 0 0 0 0 0 0 4 473875
-0.013001 0.015417 0.119604 0.143201 1.113230 0.368087 -0.062500 0 0 0 0 0 0 4 474301
-0.013003 0.015409 0.119605 0.109422 1.000685 0.384289 -0.062500 0 0 0 0 0 0 4 475313
-0.013000 0.015390 0.119619 0.047226 1.131686 0.196205 -0.062500 0 0 0 0 0 0 4 476301
-0.012998 0.015381 0.119624 0.047618 1.032667 0.288664 -0.062500 0 0 0 0 0 0 4 477309
-0.013009 0.015361 0.119617 0.219647 1.152806 0.471644 -0.062500 0 0 0 0 0 0 4 478304
-0.013015 0.015351 0.119614 0.168659 1.030552 0.431239 -0.062500 0 0 0 0 0 0 4 479301
-0.013019 0.015346 0.119613 0.126372 0.954038 0.405216 -0.062500 0 0 0 0 0 0 4 480309
-0.013020 0.015344 0.119613 0.102399 0.915312 0.394382 -0.062500 0 0 0 0 0 0 4 481297
-0.013018 0.015328 0.119626 0.044513 1.087980 0.195704 -0.062500 0 0 0 0 0 0 4 482315
-0.013016 0.015320 0.119631 0.046588 1.010438 0.284060 -0.062500 0 0 0 0 0 0 4 483313
-0.013014 0.015315 0.119633 0.055600 0.929322 0.333309 -0.062500 0 0 0 0 0 0 4 484303
-0.013026 0.015298 0.119625 0.226231 1.086451 0.485714 -0.062500 0 0 0 0 0 0 4 485311
-0.013032 0.015290 0.119621 0.172651 0.985831 0.432226 -0.062500 0 0 0 0 0 0 4 486301
-0.013036 0.015286 0.119620 0.128335 0.920944 0.401172 -0.062500 0 0 0 0 0 0 4 487301
-0.013034 0.015269 0.119634 0.057898 1.080095 0.194023 -0.062500 0 0 0 0 0 0 4 488301
-0.013045 0.015246 0.119629 0.215597 1.187269 0.411588 -0.062500 0 0 0 0 0 0 4 489306
-0.013051 0.015234 0.119627 0.163249 1.041399 0.398390 -0.062500 0 0 0 0 0 0 4 490299
-0.013054 0.015228 0.119627 0.122150 0.950193 0.383938 -0.062500 0 0 0 0 0 0 4 491301
-0.013055 0.015225 0.119627 0.099399 0.903414 0.377595 -0.062500 0 0 0 0 0 0 4 492308
-0.013056 0.015224 0.119626 0.087558 0.880136 0.375113 -0.062500 0 0 0 0 0 0 4 493305
-0.013053 0.015208 0.119640 0.036280 1.060592 0.179890 -0.062500 0 0 0 0 0 0 4 494458
-0.013050 0.015200 0.119645 0.041875 0.986454 0.269379 -0.062500 0 0 0 0 0 0 4 495298
-0.013062 0.015181 0.119638 0.216072 1.118972 0.451776 -0.062500 0 0 0 0 0 0 4 496310
-0.013067 0.015172 0.119635 0.166439 1.003249 0.410627 -0.062500 0 0 0 0 0 0 4 497300
-0.013067 0.015152 0.119648 0.079629 1.122214 0.190108 -0.062500 0 0 0 0 0 0 4 498324
-0.013066 0.015142 0.119653 0.064631 1.016617 0.268971 -0.062500 0 0 0 0 0 0 4 499316
-0.013078 0.015122 0.119645 0.227713 1.133686 0.447457 -0.062500 0 0 0 0 0 0 4 500287
-0.013084 0.015112 0.119642 0.172413 1.010476 0.404663 -0.062500 0 0 0 0 0 0 4 501311
-0.013084 0.015093 0.119655 0.081597 1.105245 0.183637 -0.062500 0 0 0 0 0 0 4 502286
-0.013083 0.015083 0.119660 0.065116 0.997760 0.262216 -0.062500 0 0 0 0 0 0 4 503317
-0.013083 0.015077 0.119661 0.065120 0.922675 0.307642 -0.062500 0 0 0 0 0 0 4 504307
-0.013095 0.015060 0.119653 0.230196 1.072352 0.459373 -0.062500 0 0 0 0 0 0 4 505301
-0.013101 0.015051 0.119649 0.174213 0.968403 0.404933 -0.062500 0 0 0 0 0 0 4 506306
-0.013101 0.015033 0.119662 0.083389 1.094370 0.179530 -0.062500 0 0 0 0 0 0 4 507291
-0.013113 0.015008 0.119657 0.228242 1.183264 0.389694 -0.062500 0 0 0 0 0 0 4 508307
-0.013119 0.014996 0.119655 0.169361 1.028789 0.372892 -0.062500 0 0 0 0 0 0 4 509293
-0.013122 0.014990 0.119655 0.124793 0.933456 0.357014 -0.062500 0 0 0 0 0 0 4 510287
-0.013121 0.014972 0.119668 0.055017 1.077312 0.156304 -0.062500 0 0 0 0 0 0 4 511313
-0.013119 0.014963 0.119673 0.050921 0.984242 0.243303 -0.062500 0 0 0 0 0 0 4 512321
-0.013130 0.014943 0.119666 0.219719 1.107105 0.425473 -0.062500 0 0 0 0 0 0 4 513312
-0.013136 0.014933 0.119663 0.167820 0.986951 0.383560 -0.062500 0 0 0 0 0 0 4 514315
-0.013136 0.014914 0.119675 0.079741 1.104368 0.163162 -0.062500 0 0 0 0 0 0 4 515314
-0.013148 0.014889 0.119671 0.224995 1.167512 0.375406 -0.062500 0 0 0 0 0 0 4 516314
-0.013154 0.014877 0.119669 0.167187 1.010618 0.359032 -0.062500 0 0 0 0 0 0 4 517285
-0.013157 0.014871 0.119668 0.123190 0.914028 0.343268 -0.062500 0 0 0 0 0 0 4 518314
-0.013155 0.014853 0.119682 0.053646 1.057604 0.142856 -0.062500 0 0 0 0 0 0 4 519315
-0.013166 0.014829 0.119677 0.211447 1.154855 0.363677 -0.062500 0 0 0 0 0 0 4 520300
-0.013171 0.014817 0.119676 0.160132 1.004495 0.350398 -0.062500 0 0 0 0 0 0 4 521309
-0.013174 0.014811 0.119675 0.119574 0.911060 0.335799 -0.062500 0 0 0 0 0 0 4 522300
-0.013185 0.014778 0.119679 0.213436 1.247118 0.270001 -0.062500 0 0 0 0 0 0 4 523311
-0.013190 0.014762 0.119680 0.152229 1.072207 0.295120 -0.062500 0 0 0 0 0 0 4 524298
-0.013192 0.014754 0.119681 0.103971 0.947926 0.309363 -0.062500 0 0 0 0 0 0 4 525287
-0.013193 0.014749 0.119681 0.083862 0.882158 0.315129 -0.062500 0 0 0 0 0 0 4 526307
-0.013203 0.014718 0.119686 0.190288 1.232716 0.258258 -0.062500 0 0 0 0 0 0 4 527298
-0.013207 0.014702 0.119687 0.136040 1.064710 0.286550 -0.062500 0 0 0 0 0 0 4 528298
-0.013210 0.014694 0.119688 0.100076 0.944764 0.301954 -0.062500 0 0 0 0 0 0 4 529307
-0.013223 0.014675 0.119678 0.242643 1.050528 0.442624 -0.062500 0 0 0 0 0 0 4 530298
-0.013227 0.014651 0.119689 0.130419 1.129475 0.189641 -0.062500 0 0 0 0 0 0 4 531308
-0.013228 0.014639 0.119692 0.087783 0.988507 0.245529 -0.062500 0 0 0 0 0 0 4 534673
-0.013250 0.014588 0.119688 0.349643 1.470960 0.357496 -0.062500 0 0 0 0 0 0 4 539165
-0.013270 0.014534 0.119691 0.352587 1.572377 0.279280 -0.062500 0 0 0 0 0 0 4 540292
-0.013280 0.014506 0.119692 0.220840 1.228777 0.292630 -0.062500 0 0 0 0 0 0 4 541372
-0.013294 0.014463 0.119697 0.257655 1.380169 0.243834 -0.062500 0 0 0 0 0 0 4 542290
-0.013300 0.014441 0.119698 0.168744 1.118322 0.274450 -0.062500 0 0 0 0 0 0 4 543295
-0.013303 0.014430 0.119699 0.115523 0.950936 0.290572 -0.062500 0 0 0 0 0 0 4 544321
-0.013317 0.014410 0.119689 0.249680 1.053275 0.432349 -0.062500 0 0 0 0 0 0 4 545314
-0.013325 0.014400 0.119686 0.178781 0.926985 0.372178 -0.062500 0 0 0 0 0 0 4 546307
-0.013325 0.014380 0.119698 0.080153 1.043758 0.145796 -0.062500 0 0 0 0 0 0 4 547314
-0.013337 0.014355 0.119693 0.219684 1.125244 0.356790 -0.062500 0 0 0 0 0 0 4 548308
-0.013343 0.014343 0.119691 0.159535 0.968067 0.338225 -0.062500 0 0 0 0 0 0 4 549302
-0.013347 0.014337 0.119691 0.114329 0.871495 0.321503 -0.062500 0 0 0 0 0 0 4 550308
-0.013345 0.014319 0.119704 0.044058 1.016499 0.121804 -0.062500 0 0 0 0 0 0 4 551308
-0.013356 0.014295 0.119699 0.200417 1.112150 0.343903 -0.062500 0 0 0 0 0 0 4 552298
-0.013361 0.014283 0.119698 0.149515 0.961812 0.329378 -0.062500 0 0 0 0 0 0 4 553295
-0.013364 0.014277 0.119697 0.109185 0.868469 0.314161 -0.062500 0 0 0 0 0 0 4 554294
-0.013374 0.014245 0.119701 0.201026 1.184537 0.251010 -0.062500 0 0 0 0 0 0 4 555302
-0.013379 0.014228 0.119702 0.140391 1.009205 0.274741 -0.062500 0 0 0 0 0 0 4 556310
-0.013382 0.014220 0.119703 0.101034 0.885777 0.288203 -0.062500 0 0 0 0 0 0 4 557309
-0.013395 0.014201 0.119693 0.241621 1.009963 0.429723 -0.062500 0 0 0 0 0 0 4 558314
-0.013399 0.014177 0.119703 0.128922 1.089724 0.176625 -0.062500 0 0 0 0 0 0 4 559295
-0.013400 0.014165 0.119707 0.086058 0.947797 0.231615 -0.062500 0 0 0 0 0 0 4 560306
-0.013413 0.014144 0.119699 0.221477 1.044044 0.403228 -0.062500 0 0 0 0 0 0 4 561303
-0.013417 0.014119 0.119709 0.113008 1.107589 0.162751 -0.062500 0 0 0 0 0 0 4 562306
-0.013418 0.014106 0.119713 0.072984 0.956647 0.222489 -0.062500 0 0 0 0 0 0 4 563299
-0.013418 0.014099 0.119715 0.059027 0.859109 0.259612 -0.062500 0 0 0 0 0 0 4 564308
-0.013415 0.014081 0.119729 0.008965 1.001813 0.082918 -0.062500 0 0 0 0 0 0 4 565306
-0.013424 0.014056 0.119725 0.176443 1.094262 0.314249 -0.062500 0 0 0 0 0 0 4 566298
-0.013430 0.014044 0.119723 0.132089 0.942260 0.302435 -0.062500 0 0 0 0 0 0 4 567307
-0.013429 0.014023 0.119736 0.049032 1.022499 0.096303 -0.062500 0 0 0 0 0 0 4 568286
-0.013440 0.013998 0.119731 0.197242 1.093467 0.315634 -0.062500 0 0 0 0 0 0 4 569295
-0.013446 0.013985 0.119729 0.142551 0.931192 0.299080 -0.062500 0 0 0 0 0 0 4 570287
-0.013449 0.013979 0.119729 0.100235 0.831979 0.283002 -0.062500 0 0 0 0 0 0 4 571292
-0.013459 0.013946 0.119732 0.191403 1.166269 0.221106 -0.062500 0 0 0 0 0 0 4 572302
-0.013464 0.013930 0.119734 0.130547 0.989194 0.243990 -0.062500 0 0 0 0 0 0 4 573301
-0.013467 0.013921 0.119734 0.091122 0.864924 0.257016 -0.062500 0 0 0 0 0 0 4 574293
-0.013477 0.013887 0.119738 0.185566 1.183872 0.207679 -0.062500 0 0 0 0 0 0 4 575303
-0.013481 0.013870 0.119740 0.127195 0.998327 0.235131 -0.062500 0 0 0 0 0 0 4 576300
-0.013484 0.013862 0.119740 0.089299 0.869600 0.249824 -0.062500 0 0 0 0 0 0 4 577293
-0.013481 0.013842 0.119754 0.024610 0.996836 0.064212 -0.062500 0 0 0 0 0 0 4 578300
-0.013479 0.013832 0.119759 0.023906 0.891287 0.155248 -0.062500 0 0 0 0 0 0 4 579302
-0.013490 0.013812 0.119752 0.191949 0.985501 0.342414 -0.062500 0 0 0 0 0 0 4 580297
-0.013496 0.013803 0.119749 0.142456 0.863065 0.298985 -0.062500 0 0 0 0 0 0 4 581301
-0.013500 0.013798 0.119748 0.100879 0.786590 0.271475 -0.062500 0 0 0 0 0 0 4 582292
-0.013510 0.013766 0.119751 0.191390 1.133149 0.206132 -0.062500 0 0 0 0 0 0 4 583306
-0.013515 0.013750 0.119752 0.130301 0.962112 0.226929 -0.062500 0 0 0 0 0 0 4 584307
-0.013517 0.013742 0.119753 0.090676 0.840939 0.239071 -0.062500 0 0 0 0 0 0 4 585297
-0.013519 0.013738 0.119753 0.070533 0.776353 0.244012 -0.062500 0 0 0 0 0 0 4 586307
-0.013531 0.013721 0.119743 0.220318 0.932843 0.383507 -0.062500 0 0 0 0 0 0 4 587305
-0.013538 0.013713 0.119739 0.158431 0.835176 0.320468 -0.062500 0 0 0 0 0 0 4 588298
-0.013539 0.013694 0.119752 0.064024 0.968203 0.094278 -0.062500 0 0 0 0 0 0 4 589305
-0.013550 0.013670 0.119747 0.204398 1.054815 0.306548 -0.062500 0 0 0 0 0 0 4 590304
-0.013556 0.013658 0.119745 0.146063 0.901231 0.286306 -0.062500 0 0 0 0 0 0 4 591298
-0.013560 0.013652 0.119744 0.101738 0.806567 0.268794 -0.062500 0 0 0 0 0 0 4 592306
-0.013558 0.013634 0.119757 0.031666 0.954370 0.070197 -0.062500 0 0 0 0 0 0 4 593306
-0.013568 0.013610 0.119752 0.186358 1.027669 0.293882 -0.062500 0 0 0 0 0 0 4 594296
-0.013574 0.013598 0.119750 0.136348 0.877575 0.277818 -0.062500 0 0 0 0 0 0 4 598682
-0.013598 0.013548 0.119744 0.369617 1.359149 0.347104 -0.062500 0 0 0 0 0 0 4 599287
-0.013610 0.013523 0.119741 0.242211 1.078216 0.300990 -0.062500 0 0 0 0 0 0 4 600291
-0.013616 0.013511 0.119740 0.151276 0.887908 0.276393 -0.062500 0 0 0 0 0 0 4 601279
-0.013632 0.013490 0.119730 0.252719 0.976774 0.404831 -0.062500 0 0 0 0 0 0 4 602288
-0.013640 0.013480 0.119726 0.170535 0.846116 0.336917 -0.062500 0 0 0 0 0 0 4 603287
-0.013644 0.013475 0.119725 0.111229 0.766723 0.300028 -0.062500 0 0 0 0 0 0 4 604280
-0.013647 0.013473 0.119724 0.078093 0.726890 0.285129 -0.062500 0 0 0 0 0 0 4 605278
-0.013660 0.013457 0.119714 0.219569 0.896341 0.418038 -0.062500 0 0 0 0 0 0 4 606278
-0.013664 0.013435 0.119724 0.108310 1.002644 0.161045 -0.062500 0 0 0 0 0 0 4 607298
-0.013665 0.013423 0.119728 0.065907 0.872030 0.213247 -0.062500 0 0 0 0 0 0 4 608305
-0.013678 0.013403 0.119719 0.208680 0.953050 0.386119 -0.062500 0 0 0 0 0 0 4 609286
-0.013685 0.013393 0.119716 0.146520 0.825280 0.335999 -0.062500 0 0 0 0 0 0 4 610282
-0.013688 0.013388 0.119715 0.098300 0.746429 0.305878 -0.062500 0 0 0 0 0 0 4 611312
-0.013687 0.013370 0.119728 0.025556 0.903416 0.103004 -0.062500 0 0 0 0 0 0 4 614049
-0.013697 0.013347 0.119723 0.178485 1.001107 0.325590 -0.062500 0 0 0 0 0 0 4 615948
-0.013703 0.013335 0.119721 0.127903 0.853404 0.308244 -0.062500 0 0 0 0 0 0 4 616298
-0.013714 0.013299 0.119724 0.200891 1.147285 0.240367 -0.062500 0 0 0 0 0 0 4 617304
-0.013720 0.013282 0.119725 0.130552 0.947900 0.257188 -0.062500 0 0 0 0 0 0 4 618310
-0.013719 0.013257 0.119739 0.040532 1.009709 0.077255 -0.062500 0 0 0 0 0 0 4 619298
-0.013730 0.013230 0.119734 0.185031 1.055070 0.309090 -0.062500 0 0 0 0 0 0 4 620298
-0.013736 0.013217 0.119733 0.130882 0.880642 0.294882 -0.062500 0 0 0 0 0 0 4 621305
-0.013739 0.013210 0.119732 0.089104 0.775291 0.279477 -0.062500 0 0 0 0 0 0 4 622286
-0.013753 0.013192 0.119722 0.224478 0.909908 0.412165 -0.062500 0 0 0 0 0 0 4 623306
-0.013757 0.013169 0.119731 0.109825 0.979021 0.154808 -0.062500 0 0 0 0 0 0 4 624303
-0.013758 0.013157 0.119735 0.066030 0.839389 0.206368 -0.062500 0 0 0 0 0 0 4 625307
-0.013771 0.013136 0.119726 0.208225 0.936292 0.379827 -0.062500 0 0 0 0 0 0 4 626313
-0.013778 0.013126 0.119723 0.146033 0.806520 0.329141 -0.062500 0 0 0 0 0 0 4 627299
-0.013781 0.013121 0.119722 0.097776 0.726702 0.298742 -0.062500 0 0 0 0 0 0 4 628300
-0.013792 0.013089 0.119725 0.183219 1.072226 0.236073 -0.062500 0 0 0 0 0 0 4 629304
-0.013797 0.013073 0.119726 0.121047 0.899924 0.254752 -0.062500 0 0 0 0 0 0 4 630306
-0.013799 0.013065 0.119727 0.080936 0.778227 0.265791 -0.062500 0 0 0 0 0 0 4 631312
-0.013801 0.013060 0.119727 0.060511 0.713420 0.270280 -0.062500 0 0 0 0 0 0 4 632313
-0.013810 0.013029 0.119731 0.163024 1.066490 0.222128 -0.062500 0 0 0 0 0 0 4 633319
-0.013814 0.013013 0.119732 0.110455 0.897396 0.246041 -0.062500 0 0 0 0 0 0 4 634310
-0.013816 0.013005 0.119732 0.075457 0.777070 0.259010 -0.062500 0 0 0 0 0 0 4 635319
-0.013830 0.012986 0.119723 0.215767 0.901091 0.404347 -0.062500 0 0 0 0 0 0 4 636331
-0.013833 0.012962 0.119732 0.098864 0.964236 0.151673 -0.062500 0 0 0 0 0 0 4 637321
-0.013834 0.012950 0.119736 0.057142 0.821265 0.204594 -0.062500 0 0 0 0 0 0 4 638311
-0.013847 0.012929 0.119727 0.200053 0.916107 0.379214 -0.062500 0 0 0 0 0 0 4 639320
-0.013854 0.012919 0.119724 0.138688 0.785659 0.328352 -0.062500 0 0 0 0 0 0 4 640314
-0.013857 0.012914 0.119723 0.090891 0.705466 0.297813 -0.062500 0 0 0 0 0 0 4 641319
-0.013871 0.012897 0.119713 0.221684 0.852951 0.425745 -0.062500 0 0 0 0 0 0 4 642310
-0.013875 0.012874 0.119722 0.105725 0.950732 0.166375 -0.062500 0 0 0 0 0 0 4 643291
-0.013877 0.012862 0.119726 0.060786 0.814318 0.216626 -0.062500 0 0 0 0 0 0 4 644304
-0.013890 0.012841 0.119717 0.201732 0.912399 0.390543 -0.062500 0 0 0 0 0 0 4 645303
-0.013896 0.012831 0.119714 0.139604 0.783780 0.339130 -0.062500 0 0 0 0 0 0 4 646312
-0.013897 0.012811 0.119726 0.045758 0.902781 0.119066 -0.062500 0 0 0 0 0 0 4 647311
-0.013908 0.012786 0.119721 0.184647 0.978251 0.335200 -0.062500 0 0 0 0 0 0 4 648298
-0.013914 0.012774 0.119719 0.127759 0.820543 0.313575 -0.062500 0 0 0 0 0 0 4 649295
-0.013914 0.012752 0.119731 0.037674 0.901603 0.106096 -0.062500 0 0 0 0 0 0 4 650309
-0.013925 0.012727 0.119726 0.179536 0.967526 0.327137 -0.062500 0 0 0 0 0 0 4 652186
-0.013931 0.012714 0.119724 0.124576 0.804927 0.307168 -0.062500 0 0 0 0 0 0 4 653298
-0.013942 0.012678 0.119727 0.193927 1.092088 0.241522 -0.062500 0 0 0 0 0 0 4 654301
-0.013948 0.012660 0.119728 0.123064 0.888621 0.256351 -0.062500 0 0 0 0 0 0 4 655297
-0.013951 0.012651 0.119728 0.078347 0.751289 0.265664 -0.062500 0 0 0 0 0 0 4 656329
-0.013964 0.012632 0.119718 0.212860 0.866368 0.410776 -0.062500 0 0 0 0 0 0 4 657298
-0.013968 0.012608 0.119728 0.100218 0.948207 0.157753 -0.062500 0 0 0 0 0 0 4 658296
-0.013982 0.012581 0.119721 0.214581 0.990369 0.351351 -0.062500 0 0 0 0 0 0 4 659304
-0.013989 0.012567 0.119719 0.143282 0.815759 0.319656 -0.062500 0 0 0 0 0 0 4 660279
-0.013992 0.012561 0.119718 0.091903 0.710931 0.297451 -0.062500 0 0 0 0 0 0 4 661304
-0.014006 0.012543 0.119708 0.219764 0.824286 0.429763 -0.062500 0 0 0 0 0 0 4 662278
-0.014010 0.012520 0.119717 0.103713 0.916679 0.171791 -0.062500 0 0 0 0 0 0 4 663287
-0.014024 0.012493 0.119711 0.215792 0.963936 0.363661 -0.062500 0 0 0 0 0 0 4 666697
-0.014040 0.012450 0.119712 0.254815 1.178590 0.284297 -0.062500 0 0 0 0 0 0 4 667276
-0.014044 0.012413 0.119725 0.107545 1.120585 0.095191 -0.062500 0 0 0 0 0 0 4 668297
-0.014045 0.012394 0.119730 0.055200 0.882871 0.185320 -0.062500 0 0 0 0 0 0 4 669279
-0.014058 0.012370 0.119722 0.194162 0.925937 0.376851 -0.062500 0 0 0 0 0 0 4 670277
-0.014061 0.012343 0.119733 0.087325 0.969217 0.142454 -0.062500 0 0 0 0 0 0 4 671313
-0.014062 0.012329 0.119736 0.047260 0.782170 0.201154 -0.062500 0 0 0 0 0 0 4 672275
-0.014062 0.012322 0.119738 0.034036 0.676914 0.237423 -0.062500 0 0 0 0 0 0 4 673273
-0.014074 0.012304 0.119728 0.186518 0.808029 0.394705 -0.062500 0 0 0 0 0 0 4 674298
-0.014077 0.012280 0.119738 0.084225 0.898982 0.146093 -0.062500 0 0 0 0 0 0 4 675283
-0.014090 0.012253 0.119731 0.203428 0.944091 0.341778 -0.062500 0 0 0 0 0 0 4 676304
-0.014097 0.012240 0.119729 0.135322 0.771434 0.309851 -0.062500 0 0 0 0 0 0 4 677285
-0.014101 0.012234 0.119728 0.085581 0.667601 0.287476 -0.062500 0 0 0 0 0 0 4 678277
-0.014111 0.012201 0.119731 0.168754 1.001479 0.232762 -0.062500 0 0 0 0 0 0 4 679281
-0.014116 0.012184 0.119732 0.107608 0.822092 0.250393 -0.062500 0 0 0 0 0 0 4 680285
-0.014131 0.012162 0.119722 0.224522 0.883758 0.403470 -0.062500 0 0 0 0 0 0 4 681284
-0.014135 0.012135 0.119732 0.103479 0.937481 0.153444 -0.062500 0 0 0 0 0 0 4 682288
-0.014137 0.012122 0.119736 0.055366 0.755509 0.205799 -0.062500 0 0 0 0 0 0 4 683291
-0.014149 0.012100 0.119727 0.194035 0.839872 0.382720 -0.062500 0 0 0 0 0 0 4 684280
-0.014156 0.012090 0.119724 0.132374 0.705665 0.330301 -0.062500 0 0 0 0 0 0 4 685279
-0.014168 0.012055 0.119725 0.194812 1.010531 0.254448 -0.062500 0 0 0 0 0 0 4 686315
-0.014174 0.012038 0.119726 0.121082 0.815812 0.262515 -0.062500 0 0 0 0 0 0 4 687313
-0.014177 0.012029 0.119726 0.074643 0.683130 0.269002 -0.062500 0 0 0 0 0 0 4 688304
-0.014187 0.011995 0.119730 0.161099 1.000020 0.227532 -0.062500 0 0 0 0 0 0 4 689295
-0.014192 0.011978 0.119731 0.102792 0.811266 0.249268 -0.062500 0 0 0 0 0 0 4 690302
-0.014194 0.011969 0.119731 0.065008 0.681148 0.260935 -0.062500 0 0 0 0 0 0 4 691302
-0.014204 0.011935 0.119735 0.156005 0.999223 0.221710 -0.062500 0 0 0 0 0 0 4 692310
-0.014208 0.011918 0.119736 0.100167 0.810916 0.244026 -0.062500 0 0 0 0 0 0 4 693309
-0.014210 0.011909 0.119736 0.062859 0.660243 0.255882 -0.062500 0 0 0 0 0 0 4 694296
-0.014220 0.011875 0.119740 0.154358 0.978484 0.217038 -0.062500 0 0 0 0 0 0 4 695295
-0.014225 0.011858 0.119741 0.098911 0.790158 0.239230 -0.062500 0 0 0 0 0 0 4 696312
-0.014239 0.011835 0.119731 0.218416 0.846653 0.394891 -0.062500 0 0 0 0 0 0 4 697299
-0.014243 0.011808 0.119741 0.099354 0.899113 0.145629 -0.062500 0 0 0 0 0 0 4 698304
-0.014256 0.011780 0.119734 0.209057 0.921579 0.341704 -0.062500 0 0 0 0 0 0 4 699289
-0.014263 0.011767 0.119731 0.137246 0.738914 0.308465 -0.062500 0 0 0 0 0 0 4 700308
-0.014267 0.011760 0.119731 0.085644 0.630104 0.285462 -0.062500 0 0 0 0 0 0 4 701281
-0.014277 0.011727 0.119733 0.166771 0.961966 0.233110 -0.062500 0 0 0 0 0 0 4 702298
-0.014282 0.011710 0.119734 0.105660 0.781009 0.249467 -0.062500 0 0 0 0 0 0 4 703294
-0.014297 0.011687 0.119724 0.220245 0.820489 0.403388 -0.062500 0 0 0 0 0 0 4 704303
-0.014301 0.011661 0.119734 0.099641 0.875499 0.153352 -0.062500 0 0 0 0 0 0 4 705296
-0.014315 0.011633 0.119727 0.208226 0.899634 0.349334 -0.062500 0 0 0 0 0 0 4 706301
-0.014322 0.011619 0.119725 0.136158 0.717537 0.315617 -0.062500 0 0 0 0 0 0 4 707311
-0.014322 0.011597 0.119737 0.038527 0.810453 0.105743 -0.062500 0 0 0 0 0 0 4 708295
-0.014333 0.011571 0.119731 0.173622 0.866919 0.327678 -0.062500 0 0 0 0 0 0 4 709294
-0.014339 0.011558 0.119729 0.117723 0.701663 0.304478 -0.062500 0 0 0 0 0 0 4 710301
-0.014342 0.011552 0.119728 0.074802 0.601379 0.285268 -0.062500 0 0 0 0 0 0 4 711301
-0.014352 0.011519 0.119731 0.160081 0.937534 0.235471 -0.062500 0 0 0 0 0 0 4 712285
-0.014357 0.011503 0.119732 0.101557 0.758430 0.251838 -0.062500 0 0 0 0 0 0 4 713286
-0.014372 0.011480 0.119722 0.217038 0.798512 0.406325 -0.062500 0 0 0 0 0 0 4 714307
-0.014376 0.011454 0.119732 0.097306 0.854696 0.156383 -0.062500 0 0 0 0 0 0 4 715282
-0.014389 0.011426 0.119725 0.205931 0.878525 0.352663 -0.062500 0 0 0 0 0 0 4 716302
-0.014396 0.011412 0.119722 0.134294 0.696631 0.318413 -0.062500 0 0 0 0 0 0 4 717294
-0.014396 0.011390 0.119735 0.036869 0.790173 0.108755 -0.062500 0 0 0 0 0 0 4 718303
-0.014408 0.011364 0.119729 0.171658 0.846033 0.331071 -0.062500 0 0 0 0 0 0 4 719316
-0.014414 0.011351 0.119727 0.116031 0.680841 0.307397 -0.062500 0 0 0 0 0 0 4 720309
-0.014425 0.011315 0.119729 0.182000 0.968250 0.247444 -0.062500 0 0 0 0 0 0 4 721315
-0.014431 0.011297 0.119730 0.112430 0.763306 0.258176 -0.062500 0 0 0 0 0 0 4 722317
-0.014445 0.011273 0.119719 0.221564 0.790136 0.411059 -0.062500 0 0 0 0 0 0 4 723311
-0.014450 0.011247 0.119729 0.098924 0.840648 0.160371 -0.062500 0 0 0 0 0 0 4 724320
-0.014463 0.011219 0.119722 0.205640 0.860737 0.356627 -0.062500 0 0 0 0 0 0 4 725307
-0.014470 0.011205 0.119719 0.135455 0.676265 0.321748 -0.062500 0 0 0 0 0 0 4 726314
-0.014486 0.011184 0.119708 0.238033 0.752562 0.444035 -0.062500 0 0 0 0 0 0 4 727301
-0.014491 0.011158 0.119717 0.109396 0.820583 0.180541 -0.062500 0 0 0 0 0 0 4 728306
-0.014505 0.011131 0.119710 0.212111 0.849668 0.372052 -0.062500 0 0 0 0 0 0 4 729292
-0.014512 0.011117 0.119707 0.137901 0.671165 0.335117 -0.062500 0 0 0 0 0 0 4 730294
-0.014524 0.011081 0.119709 0.193178 0.952385 0.271370 -0.062500 0 0 0 0 0 0 4 731301
-0.014530 0.011062 0.119710 0.116685 0.723646 0.279605 -0.062500 0 0 0 0 0 0 4 732286
-0.014541 0.011023 0.119713 0.178122 0.972009 0.246809 -0.062500 0 0 0 0 0 0 4 733302
-0.014547 0.011004 0.119714 0.108776 0.744696 0.267651 -0.062500 0 0 0 0 0 0 4 734294
-0.014550 0.010994 0.119714 0.065595 0.594991 0.278503 -0.062500 0 0 0 0 0 0 4 735302
-0.014559 0.010959 0.119717 0.151641 0.904135 0.244285 -0.062500 0 0 0 0 0 0 4 736285
-0.014564 0.010942 0.119718 0.095568 0.710348 0.263997 -0.062500 0 0 0 0 0 0 4 738815
-0.014586 0.010889 0.119711 0.320699 1.150646 0.383064 -0.062500 0 0 0 0 0 0 4 739276
-0.014598 0.010863 0.119708 0.203063 0.847907 0.337028 -0.062500 0 0 0 0 0 0 4 740273
-0.014616 0.010835 0.119697 0.269944 0.810405 0.457851 -0.062500 0 0 0 0 0 0 4 741283
-0.014622 0.010807 0.119706 0.123843 0.830072 0.193797 -0.062500 0 0 0 0 0 0 4 742279
-0.014636 0.010778 0.119698 0.216941 0.833120 0.385511 -0.062500 0 0 0 0 0 0 4 743282
-0.014643 0.010763 0.119696 0.138705 0.642218 0.347589 -0.062500 0 0 0 0 0 0 4 744285
[truncated: 25,880,119 more chars]
