# Supplementary material for: Increasing Patient Engagement in Rehabilitation Exercises Using Computer-Based Citizen Science
Source: PLoS One. 2015 Mar 20;10(3):e0117013. doi: 10.1371/journal.pone.0117013 (PMC4368773; doi:10.1371/journal.pone.0117013)
Supplement: S6 Dataset — (ZIP) [file pone.0117013.s006.zip › Dataset_S6/P29/P29_without.dat]

-0.019145 -0.004584 0.170466 -0.049845 -0.351745 -7.548608 -0.000000 1 0 0 0 0 0 0 849
-0.019137 -0.004567 0.170753 -0.106233 -0.255727 -4.509014 -0.000031 1 0 0 0 0 0 0 1856
-0.019160 -0.004540 0.171038 0.307148 -0.378725 -4.210131 -0.000062 1 0 0 0 0 0 0 2846
-0.019176 -0.004542 0.171307 0.270674 -0.002922 -3.991688 -0.000094 1 0 0 0 0 0 0 3854
-0.019205 -0.004519 0.171563 0.428668 -0.282353 -3.812953 -0.000125 1 0 0 0 0 0 0 4845
-0.019219 -0.004523 0.171821 0.269240 0.025038 -3.856465 -0.000156 1 0 0 0 0 0 0 5854
-0.019231 -0.004533 0.172056 0.231967 0.144467 -3.592225 -0.000187 1 0 0 0 0 0 0 6847
-0.019208 -0.004554 0.172284 -0.226773 0.306418 -3.485419 -0.000219 1 0 0 0 0 0 0 7854
-0.019140 -0.004588 0.172507 -0.838768 0.486979 -3.437237 -0.000250 1 0 0 0 0 0 0 8845
-0.019065 -0.004625 0.172707 -0.991430 0.550425 -3.158713 -0.000281 1 0 0 0 0 0 0 9856
-0.018955 -0.004672 0.172899 -1.457768 0.693884 -3.062316 -0.000320 1 0 0 0 0 0 0 11086
-0.018796 -0.004731 0.173107 -2.118606 0.859796 -3.274937 -0.000344 1 0 0 0 0 0 0 11857
-0.018694 -0.004738 0.173198 -1.456379 0.201396 -1.805340 -0.000377 1 0 0 0 0 0 0 12905
-0.018532 -0.004766 0.173318 -2.154411 0.402504 -2.056257 -0.000406 1 0 0 0 0 0 0 13840
-0.018384 -0.004755 0.173429 -2.027001 -0.062556 -1.984253 -0.000437 1 0 0 0 0 0 0 14835
-0.018211 -0.004719 0.173528 -2.345500 -0.453198 -1.854458 -0.000469 1 0 0 0 0 0 0 15866
-0.018040 -0.004683 0.173615 -2.337200 -0.474510 -1.695461 -0.000500 1 0 0 0 0 0 0 16840
-0.017892 -0.004607 0.173685 -2.041405 -1.004951 -1.494494 -0.000531 1 0 0 0 0 0 0 17849
-0.017758 -0.004510 0.173734 -1.811400 -1.317175 -1.227210 -0.000562 1 0 0 0 0 0 0 18849
-0.017633 -0.004404 0.173773 -1.675260 -1.478240 -1.094475 -0.000594 1 0 0 0 0 0 0 19847
-0.017537 -0.004286 0.173795 -1.272526 -1.636776 -0.885051 -0.000625 1 0 0 0 0 0 0 20851
-0.017493 -0.004171 0.173803 -0.549174 -1.614375 -0.701982 -0.000656 1 0 0 0 0 0 0 21852
-0.017454 -0.004065 0.173803 -0.408991 -1.511331 -0.605443 -0.000687 1 0 0 0 0 0 0 22830
-0.017433 -0.003976 0.173792 -0.159357 -1.259904 -0.478288 -0.000719 1 0 0 0 0 0 0 23845
-0.017421 -0.003897 0.173776 -0.008148 -1.114275 -0.421606 -0.000750 1 0 0 0 0 0 0 24845
-0.017391 -0.003828 0.173757 -0.208609 -0.958896 -0.393877 -0.000781 1 0 0 0 0 0 0 25837
-0.017359 -0.003800 0.173733 -0.266612 -0.414150 -0.364797 -0.000812 1 0 0 0 0 0 0 26848
-0.017314 -0.003813 0.173713 -0.415898 0.174033 -0.426232 -0.000844 1 0 0 0 0 0 0 27848
-0.017274 -0.003826 0.173689 -0.372210 0.233329 -0.410524 -0.000875 1 0 0 0 0 0 0 28849
-0.017226 -0.003860 0.173668 -0.463204 0.508976 -0.475170 -0.000906 1 0 0 0 0 0 0 29846
-0.017174 -0.003904 0.173649 -0.518871 0.673279 -0.525248 -0.000937 1 0 0 0 0 0 0 30848
-0.017082 -0.003944 0.173636 -1.026805 0.648848 -0.641893 -0.000969 1 0 0 0 0 0 0 31848
-0.017023 -0.004006 0.173614 -0.653956 0.930302 -0.546091 -0.001000 1 0 0 0 0 0 0 32841
-0.016951 -0.004050 0.173601 -0.787757 0.718991 -0.683638 -0.001031 1 0 0 0 0 0 0 33848
-0.016896 -0.004078 0.173580 -0.565032 0.501748 -0.622254 -0.001063 1 0 0 0 0 0 0 34851
-0.016872 -0.004092 0.173557 -0.132611 0.302110 -0.607476 -0.001094 1 0 0 0 0 0 0 35846
-0.016847 -0.004141 0.173529 -0.099421 0.737306 -0.570173 -0.001125 1 0 0 0 0 0 0 36849
-0.016823 -0.004152 0.173510 -0.071782 0.274645 -0.698908 -0.001156 1 0 0 0 0 0 0 37846
-0.016824 -0.004136 0.173483 0.265543 -0.101933 -0.630206 -0.001188 1 0 0 0 0 0 0 38855
-0.016829 -0.004129 0.173456 0.345230 -0.034352 -0.659590 -0.001218 1 0 0 0 0 0 0 39821
-0.016835 -0.004125 0.173430 0.379347 0.026165 -0.693340 -0.001250 1 0 0 0 0 0 0 40852
-0.016809 -0.004151 0.173408 -0.016862 0.411616 -0.771671 -0.001281 1 0 0 0 0 0 0 41848
-0.016763 -0.004155 0.173390 -0.323076 0.178180 -0.856519 -0.001312 1 0 0 0 0 0 0 42845
-0.016696 -0.004170 0.173379 -0.614724 0.290169 -0.978205 -0.001344 1 0 0 0 0 0 0 43846
-0.016619 -0.004190 0.173372 -0.775390 0.370174 -1.055994 -0.001375 1 0 0 0 0 0 0 44841
-0.016537 -0.004212 0.173365 -0.856426 0.413852 -1.107097 -0.001406 1 0 0 0 0 0 0 45847
-0.016429 -0.004242 0.173358 -1.183758 0.518594 -1.127776 -0.001437 1 0 0 0 0 0 0 46847
-0.016331 -0.004270 0.173352 -1.086111 0.499366 -1.165356 -0.001469 1 0 0 0 0 0 0 47846
-0.016238 -0.004296 0.173347 -1.009408 0.483779 -1.198101 -0.001500 1 0 0 0 0 0 0 48845
-0.016148 -0.004322 0.173341 -0.966401 0.476743 -1.227243 -0.001531 1 0 0 0 0 0 0 49847
-0.016080 -0.004341 0.173337 -0.653927 0.393192 -1.272589 -0.001562 1 0 0 0 0 0 0 50848
-0.016003 -0.004363 0.173332 -0.755170 0.425858 -1.291566 -0.001594 1 0 0 0 0 0 0 51846
-0.015951 -0.004359 0.173324 -0.414292 0.097433 -1.267313 -0.001625 1 0 0 0 0 0 0 52846
-0.015926 -0.004357 0.173320 -0.038121 0.090237 -1.347189 -0.001656 1 0 0 0 0 0 0 53835
-0.015891 -0.004362 0.173316 -0.116228 0.184779 -1.390927 -0.001690 1 0 0 0 0 0 0 54932
-0.015852 -0.004371 0.173313 -0.180130 0.242826 -1.422805 -0.001721 1 0 0 0 0 0 0 55919
-0.015832 -0.004376 0.173312 0.076798 0.192923 -1.471175 -0.001752 1 0 0 0 0 0 0 56929
-0.015800 -0.004384 0.173309 -0.052105 0.242322 -1.491867 -0.001785 1 0 0 0 0 0 0 57969
-0.015740 -0.004401 0.173305 -0.428935 0.356796 -1.492659 -0.001815 1 0 0 0 0 0 0 58921
-0.015688 -0.004416 0.173302 -0.357023 0.343022 -1.523522 -0.001845 1 0 0 0 0 0 0 59892
-0.015640 -0.004429 0.173299 -0.292753 0.330273 -1.554041 -0.001876 1 0 0 0 0 0 0 60891
-0.015571 -0.004448 0.173294 -0.544621 0.405797 -1.562644 -0.001907 1 0 0 0 0 0 0 61889
-0.015515 -0.004464 0.173291 -0.407577 0.371812 -1.598092 -0.001939 1 0 0 0 0 0 0 62890
-0.015443 -0.004485 0.173286 -0.599896 0.430105 -1.610304 -0.001970 1 0 0 0 0 0 0 63891
-0.015362 -0.004507 0.173280 -0.720086 0.468222 -1.627401 -0.002001 1 0 0 0 0 0 0 64889
-0.015300 -0.004525 0.173276 -0.491484 0.408267 -1.669331 -0.002033 1 0 0 0 0 0 0 65891
-0.015247 -0.004540 0.173272 -0.346302 0.371613 -1.705804 -0.002065 1 0 0 0 0 0 0 66914
-0.015176 -0.004560 0.173267 -0.558159 0.435113 -1.715847 -0.002096 1 0 0 0 0 0 0 67918
-0.015119 -0.004576 0.173263 -0.401122 0.395236 -1.752965 -0.002127 1 0 0 0 0 0 0 68914
-0.015068 -0.004591 0.173260 -0.294543 0.369229 -1.785926 -0.002158 1 0 0 0 0 0 0 69897
-0.015020 -0.004604 0.173256 -0.236168 0.356998 -1.816421 -0.002190 1 0 0 0 0 0 0 70920
-0.014974 -0.004617 0.173253 -0.204666 0.352088 -1.843843 -0.002220 1 0 0 0 0 0 0 71898
-0.014951 -0.004624 0.173251 0.103223 0.269748 -1.893399 -0.002252 1 0 0 0 0 0 0 72913
-0.014918 -0.004633 0.173249 -0.001223 0.302830 -1.910457 -0.002283 1 0 0 0 0 0 0 73897
-0.014879 -0.004644 0.173246 -0.076514 0.328122 -1.930951 -0.002315 1 0 0 0 0 0 0 74913
-0.014837 -0.004656 0.173243 -0.114369 0.342958 -1.954135 -0.002346 1 0 0 0 0 0 0 75917
-0.014794 -0.004668 0.173240 -0.131100 0.351794 -1.978675 -0.002377 1 0 0 0 0 0 0 76912
-0.014751 -0.004680 0.173236 -0.137290 0.357621 -2.003721 -0.002408 1 0 0 0 0 0 0 77896
-0.014707 -0.004693 0.173233 -0.137958 0.361987 -2.029975 -0.002439 1 0 0 0 0 0 0 78912
-0.014641 -0.004711 0.173228 -0.425876 0.446936 -2.032582 -0.002470 1 0 0 0 0 0 0 79897
-0.014585 -0.004727 0.173224 -0.306897 0.417914 -2.068421 -0.002502 1 0 0 0 0 0 0 80909
-0.014513 -0.004747 0.173218 -0.509493 0.478840 -2.077370 -0.002533 1 0 0 0 0 0 0 81896
-0.014455 -0.004763 0.173214 -0.345016 0.437290 -2.118221 -0.002566 1 0 0 0 0 0 0 82962
-0.014382 -0.004784 0.173208 -0.524889 0.491814 -2.129026 -0.002597 1 0 0 0 0 0 0 83967
-0.014323 -0.004801 0.173203 -0.349626 0.446837 -2.168835 -0.002628 1 0 0 0 0 0 0 84955
-0.014272 -0.004815 0.173199 -0.233936 0.418480 -2.204113 -0.002660 1 0 0 0 0 0 0 85964
-0.014224 -0.004829 0.173195 -0.171754 0.405037 -2.234484 -0.002691 1 0 0 0 0 0 0 86954
-0.014178 -0.004842 0.173192 -0.138322 0.399688 -2.263045 -0.002722 1 0 0 0 0 0 0 87964
-0.014133 -0.004855 0.173188 -0.119722 0.398495 -2.289962 -0.002753 1 0 0 0 0 0 0 88954
-0.014088 -0.004867 0.173184 -0.108385 0.399383 -2.316888 -0.002785 1 0 0 0 0 0 0 89965
-0.014043 -0.004880 0.173181 -0.100786 0.401334 -2.343091 -0.002816 1 0 0 0 0 0 0 90959
-0.013999 -0.004892 0.173177 -0.094990 0.403839 -2.369406 -0.002847 1 0 0 0 0 0 0 91963
-0.013955 -0.004905 0.173173 -0.090264 0.406588 -2.395359 -0.002878 1 0 0 0 0 0 0 92954
-0.013910 -0.004917 0.173169 -0.085860 0.409461 -2.421738 -0.002910 1 0 0 0 0 0 0 93964
-0.013866 -0.004930 0.173166 -0.081860 0.412456 -2.447610 -0.002941 1 0 0 0 0 0 0 94955
-0.013822 -0.004942 0.173162 -0.077943 0.415525 -2.474069 -0.002972 1 0 0 0 0 0 0 95968
-0.013777 -0.004955 0.173158 -0.074038 0.418551 -2.500208 -0.003004 1 0 0 0 0 0 0 96970
-0.013733 -0.004967 0.173154 -0.071067 0.421344 -2.522860 -0.003031 1 0 0 0 0 0 0 97841
-0.013689 -0.004980 0.173151 -0.067406 0.424448 -2.549059 -0.003062 1 0 0 0 0 0 0 98845
-0.013644 -0.004992 0.173147 -0.063096 0.427800 -2.578327 -0.003097 1 0 0 0 0 0 0 99965
-0.013600 -0.005005 0.173143 -0.059498 0.430957 -2.604473 -0.003129 1 0 0 0 0 0 0 100968
-0.013556 -0.005017 0.173139 -0.056636 0.433833 -2.627425 -0.003156 1 0 0 0 0 0 0 101851
-0.013511 -0.005030 0.173135 -0.053328 0.436889 -2.652923 -0.003187 1 0 0 0 0 0 0 102830
-0.013467 -0.005042 0.173131 -0.049001 0.440424 -2.682805 -0.003223 1 0 0 0 0 0 0 103974
-0.013423 -0.005055 0.173127 -0.045592 0.443607 -2.709027 -0.003254 1 0 0 0 0 0 0 104980
-0.013378 -0.005067 0.173123 -0.042284 0.446800 -2.734830 -0.003285 1 0 0 0 0 0 0 105971
-0.013334 -0.005080 0.173119 -0.039028 0.449961 -2.760893 -0.003316 1 0 0 0 0 0 0 106972
-0.013290 -0.005092 0.173115 -0.035941 0.453117 -2.786072 -0.003347 1 0 0 0 0 0 0 107940
-0.013245 -0.005105 0.173111 -0.032502 0.456345 -2.812905 -0.003379 1 0 0 0 0 0 0 108970
-0.013201 -0.005117 0.173107 -0.029382 0.459674 -2.838958 -0.003410 1 0 0 0 0 0 0 109971
-0.013157 -0.005130 0.173103 -0.026223 0.462849 -2.864904 -0.003441 1 0 0 0 0 0 0 110968
-0.013112 -0.005142 0.173099 -0.023167 0.466131 -2.891138 -0.003473 1 0 0 0 0 0 0 111976
-0.013090 -0.005148 0.173097 0.270691 0.388114 -2.945406 -0.003504 1 0 0 0 0 0 0 112970
-0.013057 -0.005158 0.173094 0.157924 0.423495 -2.959753 -0.003535 1 0 0 0 0 0 0 113978
-0.013040 -0.005162 0.173092 0.367978 0.368831 -3.006091 -0.003566 1 0 0 0 0 0 0 114972
-0.013010 -0.005171 0.173089 0.210791 0.416654 -3.015966 -0.003598 1 0 0 0 0 0 0 115971
-0.012995 -0.005175 0.173088 0.398600 0.368380 -3.060647 -0.003629 1 0 0 0 0 0 0 116973
-0.012965 -0.005184 0.173085 0.230248 0.419329 -3.069546 -0.003660 1 0 0 0 0 0 0 117974
-0.012928 -0.005194 0.173082 0.121513 0.453941 -3.084725 -0.003691 1 0 0 0 0 0 0 118969
-0.012909 -0.005199 0.173080 0.357124 0.392442 -3.134526 -0.003723 1 0 0 0 0 0 0 119971
-0.012878 -0.005208 0.173077 0.214814 0.436113 -3.145773 -0.003754 1 0 0 0 0 0 0 120970
-0.012840 -0.005219 0.173073 0.119303 0.467008 -3.162256 -0.003785 1 0 0 0 0 0 0 121971
-0.012821 -0.005224 0.173072 0.361433 0.403692 -3.212788 -0.003816 1 0 0 0 0 0 0 122970
-0.012789 -0.005233 0.173068 0.222360 0.446410 -3.224180 -0.003848 1 0 0 0 0 0 0 123970
-0.012751 -0.005244 0.173065 0.128364 0.476866 -3.240619 -0.003879 1 0 0 0 0 0 0 124969
-0.012732 -0.005249 0.173063 0.371290 0.413307 -3.291570 -0.003910 1 0 0 0 0 0 0 125971
-0.012701 -0.005258 0.173060 0.232503 0.455917 -3.302705 -0.003941 1 0 0 0 0 0 0 126967
-0.012685 -0.005263 0.173058 0.429723 0.405099 -3.348955 -0.003972 1 0 0 0 0 0 0 127968
-0.012655 -0.005271 0.173055 0.265742 0.454792 -3.357613 -0.004004 1 0 0 0 0 0 0 128968
-0.012640 -0.005275 0.173054 0.450194 0.407552 -3.402792 -0.004035 1 0 0 0 0 0 0 129971
-0.012632 -0.005277 0.173053 0.570987 0.377760 -3.440796 -0.004066 1 0 0 0 0 0 0 130969
-0.012606 -0.005285 0.173051 0.345186 0.444720 -3.442954 -0.004098 1 0 0 0 0 0 0 131970
-0.012593 -0.005288 0.173050 0.496450 0.406766 -3.484575 -0.004128 1 0 0 0 0 0 0 132957
-0.012587 -0.005290 0.173049 0.600597 0.381738 -3.521472 -0.004160 1 0 0 0 0 0 0 133971
-0.012576 -0.005313 0.173039 0.560425 0.653134 -3.429998 -0.004190 1 0 0 0 0 0 0 134940
-0.012571 -0.005324 0.173035 0.633020 0.537211 -3.511502 -0.004222 1 0 0 0 0 0 0 135967
-0.012569 -0.005330 0.173033 0.679333 0.454794 -3.574458 -0.004254 1 0 0 0 0 0 0 136964
-0.012567 -0.005333 0.173032 0.705136 0.412142 -3.619088 -0.004285 1 0 0 0 0 0 0 137958
-0.012545 -0.005340 0.173029 0.429537 0.473273 -3.626080 -0.004318 1 0 0 0 0 0 0 139040
-0.012533 -0.005344 0.173028 0.555453 0.432480 -3.669731 -0.004350 1 0 0 0 0 0 0 140047
-0.012528 -0.005346 0.173027 0.646668 0.405928 -3.706711 -0.004381 1 0 0 0 0 0 0 141037
-0.012540 -0.005363 0.173020 0.891353 0.595571 -3.645964 -0.004411 1 0 0 0 0 0 0 142016
-0.012523 -0.005377 0.173014 0.553423 0.592456 -3.683532 -0.004443 1 0 0 0 0 0 0 143013
-0.012516 -0.005385 0.173011 0.630436 0.501315 -3.751627 -0.004475 1 0 0 0 0 0 0 144044
-0.012512 -0.005388 0.173010 0.694851 0.447633 -3.800620 -0.004506 1 0 0 0 0 0 0 145035
-0.012502 -0.005412 0.173000 0.634344 0.705017 -3.715165 -0.004537 1 0 0 0 0 0 0 146027
-0.012498 -0.005424 0.172995 0.696408 0.581666 -3.798643 -0.004568 1 0 0 0 0 0 0 147012
-0.012496 -0.005430 0.172993 0.737583 0.495489 -3.863226 -0.004599 1 0 0 0 0 0 0 148015
-0.012510 -0.005448 0.172985 0.954979 0.653528 -3.816326 -0.004630 1 0 0 0 0 0 0 149012
-0.012494 -0.005464 0.172979 0.602834 0.634561 -3.860959 -0.004662 1 0 0 0 0 0 0 150038
-0.012487 -0.005471 0.172976 0.672499 0.535144 -3.931484 -0.004693 1 0 0 0 0 0 0 151040
-0.012498 -0.005491 0.172967 0.927419 0.680042 -3.889742 -0.004725 1 0 0 0 0 0 0 152036
-0.012504 -0.005501 0.172963 0.887693 0.572010 -3.966752 -0.004755 1 0 0 0 0 0 0 153018
-0.012499 -0.005527 0.172952 0.754774 0.785276 -3.902635 -0.004787 1 0 0 0 0 0 0 154037
-0.012497 -0.005541 0.172947 0.777981 0.637508 -3.995285 -0.004816 1 0 0 0 0 0 0 154954
-0.012496 -0.005547 0.172944 0.799614 0.538942 -4.065245 -0.004847 1 0 0 0 0 0 0 155961
-0.012511 -0.005566 0.172936 1.006882 0.690984 -4.020289 -0.004878 1 0 0 0 0 0 0 156952
-0.012518 -0.005576 0.172932 0.941294 0.587186 -4.096576 -0.004910 1 0 0 0 0 0 0 157962
-0.012524 -0.005581 0.172916 0.915591 0.523641 -3.971693 -0.004941 1 0 0 0 0 0 0 158952
-0.012527 -0.005584 0.172909 0.886459 0.487630 -4.091659 -0.004972 1 0 0 0 0 0 0 159962
-0.012544 -0.005601 0.172898 1.064369 0.672458 -4.085190 -0.005003 1 0 0 0 0 0 0 160952
-0.012552 -0.005609 0.172893 0.982850 0.585125 -4.181289 -0.005035 1 0 0 0 0 0 0 161962
-0.012558 -0.005614 0.172877 0.948626 0.529602 -4.065576 -0.005066 1 0 0 0 0 0 0 162953
-0.012562 -0.005616 0.172869 0.915155 0.497564 -4.190049 -0.005097 1 0 0 0 0 0 0 163961
-0.012556 -0.005639 0.172856 0.798547 0.766618 -4.154440 -0.005128 1 0 0 0 0 0 0 164951
-0.012563 -0.005630 0.172846 0.952670 0.368460 -4.205855 -0.005160 1 0 0 0 0 0 0 165962
-0.012581 -0.005640 0.172833 1.126652 0.598110 -4.214601 -0.005191 1 0 0 0 0 0 0 166960
-0.012578 -0.005631 0.172821 0.861525 0.357889 -4.232150 -0.005222 1 0 0 0 0 0 0 167952
-0.012585 -0.005605 0.172810 0.987688 0.120110 -4.285218 -0.005253 1 0 0 0 0 0 0 168960
-0.012582 -0.005613 0.172796 0.859946 0.553872 -4.261118 -0.005285 1 0 0 0 0 0 0 169954
-0.012590 -0.005596 0.172785 0.999207 0.264369 -4.322453 -0.005316 1 0 0 0 0 0 0 170963
-0.012596 -0.005588 0.172765 0.992886 0.353395 -4.245804 -0.005347 1 0 0 0 0 0 0 171962
-0.012608 -0.005563 0.172752 1.085431 0.137985 -4.335578 -0.005379 1 0 0 0 0 0 0 172970
-0.012616 -0.005551 0.172731 1.044162 0.288537 -4.277252 -0.005410 1 0 0 0 0 0 0 173960
-0.012636 -0.005561 0.172714 1.191534 0.589404 -4.342045 -0.005441 1 0 0 0 0 0 0 174956
-0.012633 -0.005550 0.172700 0.917861 0.363601 -4.396855 -0.005472 1 0 0 0 0 0 0 175969
-0.012633 -0.005546 0.172678 0.941326 0.415983 -4.342788 -0.005504 1 0 0 0 0 0 0 176963
-0.012658 -0.005538 0.172657 1.266908 0.378285 -4.352447 -0.005535 1 0 0 0 0 0 0 177977
-0.012658 -0.005519 0.172640 0.977447 0.232820 -4.433798 -0.005566 1 0 0 0 0 0 0 178956
-0.012660 -0.005510 0.172617 0.981872 0.350127 -4.397513 -0.005597 1 0 0 0 0 0 0 179942
-0.012695 -0.005478 0.172591 1.417785 0.066680 -4.355995 -0.005628 1 0 0 0 0 0 0 180956
-0.012714 -0.005463 0.172564 1.271021 0.252850 -4.373488 -0.005660 1 0 0 0 0 0 0 181959
-0.012726 -0.005456 0.172537 1.163603 0.379937 -4.396590 -0.005691 1 0 0 0 0 0 0 182957
-0.012744 -0.005431 0.172506 1.229718 0.167278 -4.359456 -0.005722 1 0 0 0 0 0 0 183955
-0.012755 -0.005419 0.172477 1.158538 0.313895 -4.408476 -0.005753 1 0 0 0 0 0 0 184956
-0.012748 -0.005399 0.172456 0.919382 0.210295 -4.543942 -0.005785 1 0 0 0 0 0 0 185960
-0.012770 -0.005383 0.172420 1.288738 0.265457 -4.380282 -0.005816 1 0 0 0 0 0 0 186958
-0.012793 -0.005354 0.172384 1.336499 0.102205 -4.385077 -0.005847 1 0 0 0 0 0 0 187960
-0.012807 -0.005340 0.172353 1.229325 0.281943 -4.467141 -0.005878 1 0 0 0 0 0 0 188958
-0.012803 -0.005318 0.172317 0.988662 0.199793 -4.431755 -0.005910 1 0 0 0 0 0 0 189956
-0.012812 -0.005287 0.172281 1.147732 0.059177 -4.449328 -0.005941 1 0 0 0 0 0 0 190956
-0.012829 -0.005250 0.172245 1.258549 -0.021906 -4.471298 -0.005972 1 0 0 0 0 0 0 191956
-0.012817 -0.005238 0.172211 0.903497 0.299692 -4.523729 -0.006003 1 0 0 0 0 0 0 192956
-0.012799 -0.005217 0.172173 0.804874 0.216323 -4.501001 -0.006035 1 0 0 0 0 0 0 193956
-0.012817 -0.005202 0.172129 1.257663 0.271555 -4.431959 -0.006066 1 0 0 0 0 0 0 194956
-0.012815 -0.005179 0.172087 1.048610 0.188498 -4.466698 -0.006097 1 0 0 0 0 0 0 195954
-0.012803 -0.005153 0.172045 0.900776 0.135373 -4.499639 -0.006128 1 0 0 0 0 0 0 196956
-0.012810 -0.005119 0.171992 1.139011 0.028580 -4.367878 -0.006160 1 0 0 0 0 0 0 197957
-0.012825 -0.005082 0.171947 1.277734 -0.036782 -4.490628 -0.006191 1 0 0 0 0 0 0 198955
-0.012846 -0.005042 0.171892 1.367753 -0.068686 -4.385336 -0.006222 1 0 0 0 0 0 0 199959
-0.012860 -0.005023 0.171837 1.301095 0.197787 -4.390727 -0.006253 1 0 0 0 0 0 0 200940
-0.012871 -0.005014 0.171782 1.259240 0.360535 -4.408421 -0.006285 1 0 0 0 0 0 0 201957
-0.012867 -0.004995 0.171719 1.060610 0.245026 -4.330112 -0.006316 1 0 0 0 0 0 0 202957
-0.012854 -0.004971 0.171667 0.929170 0.164235 -4.485303 -0.006347 1 0 0 0 0 0 0 203938
-0.012837 -0.004944 0.171606 0.874308 0.123336 -4.393461 -0.006378 1 0 0 0 0 0 0 204954
-0.012810 -0.004938 0.171545 0.731538 0.386562 -4.405821 -0.006410 1 0 0 0 0 0 0 205957
-0.012810 -0.004914 0.171481 1.067924 0.181990 -4.393460 -0.006441 1 0 0 0 0 0 0 206954
-0.012790 -0.004909 0.171419 0.860947 0.411504 -4.425607 -0.006472 1 0 0 0 0 0 0 207955
-0.012785 -0.004907 0.171345 1.035196 0.481425 -4.289624 -0.006503 1 0 0 0 0 0 0 208954
-0.012773 -0.004892 0.171273 0.958983 0.309021 -4.314635 -0.006535 1 0 0 0 0 0 0 209957
-0.012780 -0.004863 0.171204 1.205666 0.118628 -4.376217 -0.006566 1 0 0 0 0 0 0 210954
-0.012779 -0.004872 0.171131 1.135821 0.584037 -4.351595 -0.006597 1 0 0 0 0 0 0 211949
-0.012793 -0.004855 0.171046 1.321881 0.306088 -4.209237 -0.006628 1 0 0 0 0 0 0 212958
-0.012790 -0.004832 0.170969 1.127493 0.195501 -4.299374 -0.006660 1 0 0 0 0 0 0 213960
-0.012808 -0.004837 0.170879 1.393828 0.552443 -4.166504 -0.006691 1 0 0 0 0 0 0 214956
-0.012808 -0.004825 0.170798 1.176510 0.364929 -4.289683 -0.006722 1 0 0 0 0 0 0 215956
-0.012812 -0.004820 0.170715 1.227327 0.438623 -4.273371 -0.006753 1 0 0 0 0 0 0 216955
-0.012796 -0.004825 0.170627 0.967988 0.576120 -4.228867 -0.006785 1 0 0 0 0 0 0 217957
-0.012793 -0.004828 0.170539 1.114252 0.574210 -4.244551 -0.006816 1 0 0 0 0 0 0 218954
-0.012797 -0.004831 0.170436 1.228170 0.568860 -4.057222 -0.006847 1 0 0 0 0 0 0 219954
-0.012780 -0.004839 0.170338 0.979633 0.648930 -4.121102 -0.006878 1 0 0 0 0 0 0 220939
-0.012763 -0.004829 0.170237 0.940382 0.411129 -4.102938 -0.006910 1 0 0 0 0 0 0 221961
-0.012744 -0.004809 0.170135 0.929547 0.263447 -4.092814 -0.006941 1 0 0 0 0 0 0 222956
-0.012741 -0.004800 0.170024 1.122818 0.392193 -3.990079 -0.006972 1 0 0 0 0 0 0 223953
-0.012744 -0.004797 0.169909 1.243480 0.478379 -3.934435 -0.007003 1 0 0 0 0 0 0 224946
-0.012737 -0.004780 0.169799 1.111294 0.318212 -4.012239 -0.007035 1 0 0 0 0 0 0 225956
-0.012738 -0.004773 0.169684 1.221590 0.423041 -3.959608 -0.007066 1 0 0 0 0 0 0 226949
-0.012744 -0.004770 0.169566 1.297732 0.495254 -3.928535 -0.007097 1 0 0 0 0 0 0 227959
-0.012761 -0.004748 0.169441 1.457226 0.244901 -3.844059 -0.007128 1 0 0 0 0 0 0 228949
-0.012751 -0.004744 0.169315 1.128134 0.462517 -3.831581 -0.007160 1 0 0 0 0 0 0 229962
-0.012760 -0.004721 0.169185 1.346811 0.234005 -3.795825 -0.007191 1 0 0 0 0 0 0 230949
-0.012746 -0.004717 0.169057 1.071798 0.457712 -3.810096 -0.007222 1 0 0 0 0 0 0 231958
-0.012730 -0.004699 0.168922 1.010526 0.314444 -3.747800 -0.007253 1 0 0 0 0 0 0 232949
-0.012703 -0.004698 0.168791 0.871794 0.507035 -3.784624 -0.007285 1 0 0 0 0 0 0 233972
-0.012694 -0.004698 0.168647 1.103747 0.547855 -3.629900 -0.007316 1 0 0 0 0 0 0 234959
-0.012671 -0.004706 0.168510 0.940018 0.647762 -3.717530 -0.007347 1 0 0 0 0 0 0 235949
-0.012649 -0.004694 0.168371 0.942161 0.415152 -3.701180 -0.007378 1 0 0 0 0 0 0 236958
-0.012604 -0.004680 0.168227 0.640004 0.352725 -3.645738 -0.007410 1 0 0 0 0 0 0 237962
-0.012581 -0.004671 0.168005 0.898695 0.421384 -2.629271 -0.007441 1 0 0 0 0 0 0 238971
-0.012566 -0.004654 0.167896 1.030277 0.324223 -3.993399 -0.007472 1 0 0 0 0 0 0 239949
-0.012538 -0.004652 0.167756 0.878529 0.514027 -3.746322 -0.007504 1 0 0 0 0 0 0 240962
-0.012528 -0.004652 0.167606 1.100875 0.553210 -3.582951 -0.007535 1 0 0 0 0 0 0 241967
-0.012495 -0.004663 0.167373 0.824559 0.710897 -2.493150 -0.007567 1 0 0 0 0 0 0 242979
-0.012478 -0.004650 0.167260 1.003257 0.402571 -3.955326 -0.007597 1 0 0 0 0 0 0 243952
-0.012472 -0.004643 0.167121 1.174437 0.465261 -3.760086 -0.007628 1 0 0 0 0 0 0 244954
-0.012448 -0.004647 0.166965 0.964025 0.604704 -3.535725 -0.007660 1 0 0 0 0 0 0 245962
-0.012453 -0.004618 0.166723 1.319083 0.192612 -2.382664 -0.007692 1 0 0 0 0 0 0 246978
-0.012433 -0.004619 0.166596 1.026819 0.555923 -3.764528 -0.007722 1 0 0 0 0 0 0 247962
-0.012401 -0.004627 0.166445 0.851922 0.668940 -3.595700 -0.007754 1 0 0 0 0 0 0 248968
-0.012373 -0.004667 0.166195 0.881828 1.120117 -2.292101 -0.007785 1 0 0 0 0 0 0 249969
-0.012370 -0.004674 0.166069 1.225158 0.728696 -3.772616 -0.007816 1 0 0 0 0 0 0 250961
-0.012356 -0.004662 0.165910 1.102577 0.435805 -3.508446 -0.007847 1 0 0 0 0 0 0 251960
-0.012317 -0.004663 0.165667 0.776186 0.594266 -2.364305 -0.007879 1 0 0 0 0 0 0 252981
-0.012273 -0.004654 0.165527 0.671580 0.465484 -3.600444 -0.007910 1 0 0 0 0 0 0 253966
-0.012228 -0.004655 0.165367 0.658815 0.599718 -3.468572 -0.007941 1 0 0 0 0 0 0 254966
-0.012166 -0.004668 0.165120 0.428658 0.754035 -2.320235 -0.007973 1 0 0 0 0 0 0 255969
-0.012142 -0.004653 0.164982 0.891720 0.425240 -3.616487 -0.008003 1 0 0 0 0 0 0 256942
-0.012116 -0.004677 0.164736 0.926759 0.894587 -2.337057 -0.008035 1 0 0 0 0 0 0 257973
-0.012097 -0.004665 0.164596 1.018988 0.468773 -3.602214 -0.008066 1 0 0 0 0 0 0 258967
-0.012016 -0.004675 0.164355 0.217177 0.730213 -2.398922 -0.008097 1 0 0 0 0 0 0 259948
-0.011988 -0.004660 0.164216 0.818589 0.425259 -3.600092 -0.008129 1 0 0 0 0 0 0 260966
-0.011971 -0.004650 0.163957 1.035771 0.450880 -2.159629 -0.008160 1 0 0 0 0 0 0 261970
-0.011944 -0.004654 0.163820 0.931923 0.648970 -3.605644 -0.008190 1 0 0 0 0 0 0 262935
-0.011916 -0.004639 0.163651 0.893287 0.423859 -3.331471 -0.008222 1 0 0 0 0 0 0 263965
-0.011876 -0.004605 0.163384 0.754703 0.143247 -2.015855 -0.008254 1 0 0 0 0 0 0 264976
-0.011837 -0.004627 0.163231 0.733328 0.859453 -3.377343 -0.008286 1 0 0 0 0 0 0 265987
-0.011788 -0.004621 0.162974 0.614341 0.549972 -2.135606 -0.008317 1 0 0 0 0 0 0 267003
-0.011731 -0.004631 0.162831 0.492197 0.753506 -3.500706 -0.008348 1 0 0 0 0 0 0 267975
-0.011692 -0.004640 0.162565 0.706088 0.742839 -2.028000 -0.008380 1 0 0 0 0 0 0 268996
-0.011661 -0.004647 0.162424 0.834492 0.728761 -3.506313 -0.008410 1 0 0 0 0 0 0 269984
-0.011581 -0.004637 0.162165 0.207401 0.513666 -2.110070 -0.008442 1 0 0 0 0 0 0 270995
-0.011542 -0.004641 0.162024 0.686056 0.669099 -3.503810 -0.008472 1 0 0 0 0 0 0 271964
-0.011506 -0.004626 0.161848 0.763805 0.434837 -3.193717 -0.008504 1 0 0 0 0 0 0 272971
-0.011470 -0.004649 0.161568 0.773550 0.913458 -1.782224 -0.008536 1 0 0 0 0 0 0 273998
-0.011447 -0.004635 0.161416 0.944672 0.488331 -3.309404 -0.008566 1 0 0 0 0 0 0 274977
-0.011419 -0.004611 0.161234 0.889574 0.307435 -3.071895 -0.008598 1 0 0 0 0 0 0 275974
-0.011365 -0.004604 0.160961 0.557825 0.501002 -1.850414 -0.008630 1 0 0 0 0 0 0 276996
-0.011331 -0.004608 0.160815 0.770460 0.676893 -3.381100 -0.008660 1 0 0 0 0 0 0 277976
-0.011247 -0.004595 0.160548 0.142747 0.483645 -1.940231 -0.008692 1 0 0 0 0 0 0 278996
-0.011222 -0.004614 0.160393 0.850031 0.877766 -3.248961 -0.008723 1 0 0 0 0 0 0 279973
-0.011192 -0.004607 0.160208 0.852870 0.565168 -2.980008 -0.008753 1 0 0 0 0 0 0 280957
-0.011137 -0.004611 0.159930 0.523282 0.692073 -1.738184 -0.008786 1 0 0 0 0 0 0 282005
-0.011085 -0.004600 0.159770 0.535615 0.512720 -3.137859 -0.008816 1 0 0 0 0 0 0 282969
-0.011034 -0.004599 0.159587 0.532443 0.633932 -2.987222 -0.008847 1 0 0 0 0 0 0 283967
-0.010962 -0.004609 0.159310 0.262855 0.776654 -1.720571 -0.008880 1 0 0 0 0 0 0 284994
-0.010931 -0.004593 0.159153 0.776654 0.455500 -3.155883 -0.008910 1 0 0 0 0 0 0 285977
-0.010890 -0.004590 0.158971 0.682252 0.595567 -2.966850 -0.008941 1 0 0 0 0 0 0 286973
-0.010828 -0.004577 0.158787 0.408281 0.488934 -2.917996 -0.008973 1 0 0 0 0 0 0 287977
-0.010748 -0.004577 0.158507 0.136342 0.645034 -1.641996 -0.009004 1 0 0 0 0 0 0 288978
-0.010708 -0.004582 0.158355 0.626121 0.723096 -3.179249 -0.009035 1 0 0 0 0 0 0 289974
-0.010669 -0.004566 0.158167 0.688984 0.465043 -2.848254 -0.009066 1 0 0 0 0 0 0 290973
-0.010606 -0.004564 0.157882 0.376029 0.615547 -1.548189 -0.009098 1 0 0 0 0 0 0 291993
-0.010593 -0.004562 0.157734 0.994942 0.637146 -3.183604 -0.009129 1 0 0 0 0 0 0 292973
-0.010537 -0.004573 0.157570 0.489632 0.801978 -3.139695 -0.009160 1 0 0 0 0 0 0 293974
-0.010489 -0.004560 0.157374 0.558678 0.515798 -2.716183 -0.009191 1 0 0 0 0 0 0 294950
-0.010441 -0.004559 0.157194 0.548797 0.645615 -2.868926 -0.009222 1 0 0 0 0 0 0 295963
-0.010390 -0.004563 0.156998 0.514479 0.728725 -2.667402 -0.009254 1 0 0 0 0 0 0 296973
-0.010318 -0.004576 0.156706 0.225915 0.848203 -1.382905 -0.009289 1 0 0 0 0 0 0 298111
-0.010256 -0.004589 0.156567 0.324556 0.872792 -3.227536 -0.009318 1 0 0 0 0 0 0 299030
-0.010222 -0.004594 0.156392 0.690750 0.767212 -2.956551 -0.009350 1 0 0 0 0 0 0 300035
-0.010163 -0.004584 0.156207 0.403141 0.577281 -2.780005 -0.009380 1 0 0 0 0 0 0 301014
-0.010107 -0.004584 0.156007 0.408150 0.679367 -2.556530 -0.009412 1 0 0 0 0 0 0 302036
-0.010054 -0.004590 0.155823 0.446632 0.762077 -2.734869 -0.009443 1 0 0 0 0 0 0 303031
-0.009985 -0.004581 0.155633 0.246891 0.586464 -2.660459 -0.009474 1 0 0 0 0 0 0 304014
-0.009902 -0.004588 0.155447 0.022319 0.775597 -2.700935 -0.009506 1 0 0 0 0 0 0 305028
-0.009858 -0.004590 0.155251 0.503888 0.731109 -2.560403 -0.009537 1 0 0 0 0 0 0 306035
-0.009794 -0.004579 0.155055 0.295120 0.566183 -2.530469 -0.009568 1 0 0 0 0 0 0 307030
-0.009737 -0.004579 0.154871 0.357075 0.688016 -2.684074 -0.009599 1 0 0 0 0 0 0 308014
-0.009681 -0.004583 0.154669 0.379012 0.759096 -2.450693 -0.009630 1 0 0 0 0 0 0 309014
-0.009629 -0.004590 0.154483 0.411756 0.809071 -2.617267 -0.009662 1 0 0 0 0 0 0 310033
-0.009560 -0.004582 0.154289 0.207622 0.614788 -2.528573 -0.009691 1 0 0 0 0 0 0 310947
-0.009501 -0.004583 0.154106 0.296970 0.715626 -2.641700 -0.009722 1 0 0 0 0 0 0 311956
-0.009445 -0.004588 0.153926 0.355310 0.785591 -2.696719 -0.009753 1 0 0 0 0 0 0 312948
-0.009392 -0.004596 0.153748 0.382337 0.823220 -2.712656 -0.009785 1 0 0 0 0 0 0 313958
-0.009323 -0.004588 0.153557 0.177449 0.623543 -2.529597 -0.009816 1 0 0 0 0 0 0 314947
-0.009263 -0.004588 0.153374 0.268158 0.722621 -2.601160 -0.009847 1 0 0 0 0 0 0 315947
-0.009208 -0.004593 0.153194 0.328109 0.792151 -2.638006 -0.009878 1 0 0 0 0 0 0 316954
-0.009130 -0.004607 0.153009 0.042983 0.907505 -2.564553 -0.009910 1 0 0 0 0 0 0 317959
-0.009073 -0.004595 0.152819 0.276548 0.600397 -2.492429 -0.009941 1 0 0 0 0 0 0 318947
-0.009019 -0.004594 0.152636 0.332182 0.707217 -2.549435 -0.009972 1 0 0 0 0 0 0 319956
-0.008952 -0.004582 0.152465 0.155067 0.577987 -2.708480 -0.010003 1 0 0 0 0 0 0 320947
-0.008868 -0.004587 0.152283 -0.079374 0.778546 -2.563056 -0.010035 1 0 0 0 0 0 0 321958
-0.008801 -0.004594 0.152101 0.099388 0.831521 -2.551682 -0.010066 1 0 0 0 0 0 0 322960
-0.008741 -0.004601 0.151920 0.215325 0.854431 -2.542447 -0.010097 1 0 0 0 0 0 0 323965
-0.008671 -0.004594 0.151750 0.078778 0.658143 -2.664585 -0.010128 1 0 0 0 0 0 0 324961
-0.008609 -0.004594 0.151573 0.178304 0.745457 -2.583825 -0.010160 1 0 0 0 0 0 0 325965
-0.008553 -0.004599 0.151393 0.244047 0.809829 -2.526506 -0.010191 1 0 0 0 0 0 0 326967
-0.008499 -0.004606 0.151212 0.276696 0.845637 -2.489496 -0.010222 1 0 0 0 0 0 0 327947
-0.008446 -0.004613 0.151030 0.291002 0.865413 -2.462726 -0.010254 1 0 0 0 0 0 0 328965
-0.008379 -0.004606 0.150858 0.101570 0.668651 -2.576779 -0.010284 1 0 0 0 0 0 0 329945
-0.008343 -0.004600 0.150685 0.484215 0.679356 -2.578183 -0.010316 1 0 0 0 0 0 0 330962
-0.008284 -0.004586 0.150517 0.219444 0.564186 -2.615073 -0.010346 1 0 0 0 0 0 0 331934
-0.008228 -0.004583 0.150340 0.230173 0.701062 -2.487562 -0.010379 1 0 0 0 0 0 0 332964
-0.008160 -0.004569 0.150169 0.056045 0.583604 -2.546712 -0.010410 1 0 0 0 0 0 0 333957
-0.008100 -0.004567 0.149990 0.138556 0.712118 -2.435025 -0.010441 1 0 0 0 0 0 0 334958
-0.008029 -0.004554 0.149818 0.002823 0.589839 -2.502096 -0.010472 1 0 0 0 0 0 0 335962
-0.007968 -0.004552 0.149638 0.104300 0.715625 -2.393076 -0.010503 1 0 0 0 0 0 0 336955
-0.007896 -0.004539 0.149465 -0.021887 0.592071 -2.461591 -0.010535 1 0 0 0 0 0 0 337970
-0.007820 -0.004520 0.149295 -0.109081 0.509664 -2.491365 -0.010566 1 0 0 0 0 0 0 338967
-0.007779 -0.004509 0.149122 0.340411 0.597395 -2.446241 -0.010597 1 0 0 0 0 0 0 339967
-0.007711 -0.004515 0.148960 0.020482 0.817555 -2.566221 -0.010629 1 0 0 0 0 0 0 340962
-0.007636 -0.004505 0.148794 -0.107644 0.650694 -2.514165 -0.010660 1 0 0 0 0 0 0 341965
-0.007596 -0.004499 0.148622 0.327555 0.671793 -2.425048 -0.010691 1 0 0 0 0 0 0 342951
-0.007535 -0.004483 0.148452 0.096759 0.561770 -2.417795 -0.010721 1 0 0 0 0 0 0 343932
-0.007488 -0.004458 0.148289 0.238221 0.419311 -2.500971 -0.010754 1 0 0 0 0 0 0 344963
-0.007439 -0.004450 0.148137 0.237524 0.630638 -2.642801 -0.010785 1 0 0 0 0 0 0 345963
-0.007374 -0.004434 0.147974 0.012025 0.544070 -2.502267 -0.010815 1 0 0 0 0 0 0 346932
-0.007324 -0.004408 0.147813 0.180622 0.408441 -2.508548 -0.010847 1 0 0 0 0 0 0 347962
-0.007281 -0.004378 0.147654 0.290218 0.329426 -2.508289 -0.010878 1 0 0 0 0 0 0 348960
-0.007235 -0.004367 0.147503 0.252976 0.580349 -2.607502 -0.010910 1 0 0 0 0 0 0 349964
-0.007171 -0.004350 0.147340 0.008305 0.514987 -2.445963 -0.010941 1 0 0 0 0 0 0 350964
-0.007122 -0.004323 0.147179 0.166221 0.390622 -2.443881 -0.010972 1 0 0 0 0 0 0 351961
-0.007072 -0.004315 0.147027 0.178538 0.610138 -2.549353 -0.011003 1 0 0 0 0 0 0 352952
-0.007008 -0.004299 0.146889 -0.018774 0.541640 -2.735943 -0.011035 1 0 0 0 0 0 0 353964
-0.006935 -0.004279 0.146731 -0.165672 0.473061 -2.472375 -0.011066 1 0 0 0 0 0 0 354956
-0.006874 -0.004273 0.146579 -0.031957 0.656792 -2.526453 -0.011097 1 0 0 0 0 0 0 355962
-0.006812 -0.004237 0.146433 -0.049437 0.272467 -2.586700 -0.011128 1 0 0 0 0 0 0 356935
-0.006755 -0.004223 0.146287 0.028670 0.525971 -2.576823 -0.011160 1 0 0 0 0 0 0 357961
-0.006710 -0.004198 0.146131 0.164980 0.406606 -2.450199 -0.011191 1 0 0 0 0 0 0 358961
-0.006647 -0.004175 0.145992 -0.040092 0.407929 -2.627878 -0.011222 1 0 0 0 0 0 0 359960
-0.006621 -0.004139 0.145847 0.406494 0.252969 -2.563478 -0.011254 1 0 0 0 0 0 0 360963
-0.006591 -0.004104 0.145692 0.384798 0.230876 -2.415344 -0.011285 1 0 0 0 0 0 0 361961
-0.006536 -0.004075 0.145552 0.067719 0.310513 -2.585098 -0.011316 1 0 0 0 0 0 0 362967
-0.006491 -0.004043 0.145399 0.152513 0.270445 -2.416362 -0.011347 1 0 0 0 0 0 0 363945
-0.006444 -0.004031 0.145249 0.129913 0.533237 -2.425882 -0.011378 1 0 0 0 0 0 0 364959
-0.006388 -0.003991 0.145102 0.007553 0.197880 -2.457321 -0.011410 1 0 0 0 0 0 0 365962
-0.006335 -0.003976 0.144954 0.031637 0.474318 -2.434461 -0.011441 1 0 0 0 0 0 0 366950
-0.006300 -0.003930 0.144816 0.248594 0.091454 -2.542960 -0.011472 1 0 0 0 0 0 0 367963
-0.006257 -0.003910 0.144671 0.175506 0.408236 -2.460440 -0.011503 1 0 0 0 0 0 0 368960
-0.006197 -0.003889 0.144535 -0.071542 0.414307 -2.546584 -0.011535 1 0 0 0 0 0 0 369964
-0.006149 -0.003861 0.144382 0.057728 0.315258 -2.329921 -0.011565 1 0 0 0 0 0 0 370934
-0.006086 -0.003836 0.144242 -0.131334 0.340476 -2.461455 -0.011596 1 0 0 0 0 0 0 371932
-0.006030 -0.003827 0.144097 -0.067791 0.562164 -2.386888 -0.011629 1 0 0 0 0 0 0 372961
-0.005992 -0.003784 0.143959 0.174881 0.131534 -2.465844 -0.011661 1 0 0 0 0 0 0 373997
-0.005934 -0.003751 0.143824 -0.073196 0.215812 -2.510753 -0.011693 1 0 0 0 0 0 0 375029
-0.005881 -0.003738 0.143681 -0.048942 0.490459 -2.379967 -0.011725 1 0 0 0 0 0 0 376035
-0.005844 -0.003694 0.143543 0.172867 0.090152 -2.434030 -0.011756 1 0 0 0 0 0 0 377028
-0.005787 -0.003660 0.143409 -0.084312 0.189138 -2.467848 -0.011787 1 0 0 0 0 0 0 378019
-0.005756 -0.003641 0.143273 0.232979 0.400461 -2.437597 -0.011818 1 0 0 0 0 0 0 379026
-0.005709 -0.003599 0.143130 0.036858 0.101767 -2.333670 -0.011849 1 0 0 0 0 0 0 380032
-0.005669 -0.003561 0.143001 0.109311 0.125547 -2.493415 -0.011881 1 0 0 0 0 0 0 381028
-0.005624 -0.003546 0.142859 0.051506 0.425153 -2.322921 -0.011912 1 0 0 0 0 0 0 382047
-0.005563 -0.003527 0.142722 -0.177423 0.402376 -2.362289 -0.011943 1 0 0 0 0 0 0 383027
-0.005516 -0.003501 0.142596 -0.021903 0.301743 -2.486272 -0.011974 1 0 0 0 0 0 0 384026
-0.005454 -0.003476 0.142465 -0.217419 0.309175 -2.432316 -0.012005 1 0 0 0 0 0 0 385020
-0.005406 -0.003447 0.142341 -0.051200 0.248060 -2.498580 -0.012037 1 0 0 0 0 0 0 386029
-0.005358 -0.003436 0.142200 -0.050442 0.481750 -2.276789 -0.012068 1 0 0 0 0 0 0 387012
-0.005317 -0.003414 0.142072 0.046946 0.354945 -2.402789 -0.012099 1 0 0 0 0 0 0 388027
-0.005281 -0.003386 0.141948 0.100589 0.263586 -2.466404 -0.012130 1 0 0 0 0 0 0 389011
-0.005246 -0.003355 0.141827 0.124819 0.212537 -2.485654 -0.012162 1 0 0 0 0 0 0 390029
-0.005190 -0.003328 0.141697 -0.160277 0.253636 -2.375949 -0.012193 1 0 0 0 0 0 0 391011
-0.005145 -0.003298 0.141573 -0.042002 0.211183 -2.420467 -0.012225 1 0 0 0 0 0 0 392053
-0.005106 -0.003266 0.141451 0.039725 0.180848 -2.438393 -0.012255 1 0 0 0 0 0 0 393011
-0.005070 -0.003233 0.141330 0.080325 0.162552 -2.438000 -0.012287 1 0 0 0 0 0 0 394028
-0.005036 -0.003200 0.141208 0.098093 0.150766 -2.428090 -0.012315 1 0 0 0 0 0 0 394944
-0.005002 -0.003166 0.141087 0.104599 0.142577 -2.415630 -0.012347 1 0 0 0 0 0 0 395954
-0.004962 -0.003154 0.140975 0.019200 0.419900 -2.520300 -0.012378 1 0 0 0 0 0 0 396945
-0.004926 -0.003131 0.140857 0.049102 0.302959 -2.447309 -0.012410 1 0 0 0 0 0 0 397956
-0.004869 -0.003108 0.140729 -0.222434 0.286401 -2.288000 -0.012441 1 0 0 0 0 0 0 398950
-0.004840 -0.003096 0.140622 0.108315 0.428181 -2.543070 -0.012472 1 0 0 0 0 0 0 399953
-0.004772 -0.003063 0.140509 -0.371395 0.163060 -2.470673 -0.012503 1 0 0 0 0 0 0 400953
-0.004736 -0.003045 0.140379 -0.011514 0.330913 -2.243624 -0.012535 1 0 0 0 0 0 0 401964
-0.004687 -0.003004 0.140265 -0.147847 0.041823 -2.408227 -0.012566 1 0 0 0 0 0 0 402954
-0.004662 -0.002983 0.140164 0.140061 0.270270 -2.581053 -0.012597 1 0 0 0 0 0 0 403944
-0.004633 -0.002955 0.140050 0.111843 0.206442 -2.422621 -0.012628 1 0 0 0 0 0 0 404953
-0.004595 -0.002946 0.139941 -0.004826 0.438310 -2.449365 -0.012660 1 0 0 0 0 0 0 405958
-0.004560 -0.002924 0.139823 0.007961 0.299221 -2.341253 -0.012691 1 0 0 0 0 0 0 406962
-0.004542 -0.002913 0.139721 0.225653 0.416662 -2.511378 -0.012722 1 0 0 0 0 0 0 407945
-0.004516 -0.002891 0.139606 0.148103 0.279186 -2.360432 -0.012754 1 0 0 0 0 0 0 408971
-0.004480 -0.002884 0.139496 0.005485 0.471486 -2.391148 -0.012785 1 0 0 0 0 0 0 409955
-0.004453 -0.002843 0.139397 0.105582 0.043140 -2.539401 -0.012816 1 0 0 0 0 0 0 410958
-0.004417 -0.002827 0.139294 -0.016183 0.320608 -2.470682 -0.012847 1 0 0 0 0 0 0 411960
-0.004376 -0.002824 0.139187 -0.096474 0.510126 -2.423660 -0.012878 1 0 0 0 0 0 0 412940
-0.004361 -0.002800 0.139080 0.232340 0.263063 -2.388814 -0.012910 1 0 0 0 0 0 0 413965
-0.004330 -0.002793 0.138972 0.061262 0.450783 -2.373221 -0.012941 1 0 0 0 0 0 0 414963
-0.004298 -0.002772 0.138855 0.023468 0.296565 -2.237537 -0.012972 1 0 0 0 0 0 0 415957
-0.004282 -0.002762 0.138752 0.212601 0.406169 -2.398647 -0.013003 1 0 0 0 0 0 0 416948
-0.004251 -0.002761 0.138646 0.037395 0.545765 -2.362013 -0.013034 1 0 0 0 0 0 0 417951
-0.004234 -0.002759 0.138548 0.208183 0.558181 -2.444791 -0.013065 1 0 0 0 0 0 0 418930
-0.004195 -0.002727 0.138445 -0.073788 0.144610 -2.385966 -0.013097 1 0 0 0 0 0 0 419960
-0.004174 -0.002710 0.138348 0.136223 0.305147 -2.441168 -0.013129 1 0 0 0 0 0 0 420961
-0.004141 -0.002705 0.138244 -0.011948 0.488972 -2.348890 -0.013160 1 0 0 0 0 0 0 421966
-0.004130 -0.002682 0.138137 0.257524 0.246886 -2.286779 -0.013191 1 0 0 0 0 0 0 422960
-0.004102 -0.002674 0.138029 0.057187 0.435884 -2.258741 -0.013222 1 0 0 0 0 0 0 423959
-0.004087 -0.002670 0.137930 0.207212 0.495445 -2.355128 -0.013253 1 0 0 0 0 0 0 424930
-0.004056 -0.002672 0.137825 0.019309 0.588207 -2.280849 -0.013285 1 0 0 0 0 0 0 425959
-0.004040 -0.002672 0.137727 0.183042 0.575785 -2.348895 -0.013316 1 0 0 0 0 0 0 426956
-0.004009 -0.002676 0.137622 0.003390 0.630252 -2.261760 -0.013347 1 0 0 0 0 0 0 427958
-0.003985 -0.002642 0.137526 0.066862 0.120032 -2.344575 -0.013378 1 0 0 0 0 0 0 428960
-0.003950 -0.002629 0.137422 -0.070456 0.349909 -2.245117 -0.013410 1 0 0 0 0 0 0 429959
-0.003932 -0.002621 0.137324 0.127353 0.448515 -2.302316 -0.013441 1 0 0 0 0 0 0 430960
-0.003922 -0.002617 0.137228 0.251941 0.495880 -2.327220 -0.013472 1 0 0 0 0 0 0 431958
-0.003900 -0.002598 0.137115 0.114458 0.308594 -2.089186 -0.013503 1 0 0 0 0 0 0 432959
-0.003888 -0.002588 0.137013 0.227885 0.404346 -2.203452 -0.013535 1 0 0 0 0 0 0 433955
-0.003881 -0.002582 0.136916 0.301132 0.470169 -2.261117 -0.013566 1 0 0 0 0 0 0 434959
-0.003841 -0.002569 0.136823 -0.132911 0.371185 -2.302656 -0.013597 1 0 0 0 0 0 0 435960
-0.003820 -0.002561 0.136728 0.068053 0.440168 -2.288596 -0.013628 1 0 0 0 0 0 0 436960
-0.003808 -0.002556 0.136634 0.210392 0.486955 -2.273335 -0.013660 1 0 0 0 0 0 0 437969
-0.003780 -0.002558 0.136531 0.001719 0.578269 -2.141440 -0.013693 1 0 0 0 0 0 0 439028
-0.003751 -0.002543 0.136444 -0.035633 0.367139 -2.330377 -0.013724 1 0 0 0 0 0 0 440030
-0.003735 -0.002535 0.136352 0.134148 0.431347 -2.278426 -0.013756 1 0 0 0 0 0 0 441027
-0.003704 -0.002535 0.136249 -0.044938 0.547379 -2.120105 -0.013787 1 0 0 0 0 0 0 442038
-0.003688 -0.002535 0.136152 0.120478 0.550093 -2.155023 -0.013817 1 0 0 0 0 0 0 443004
-0.003665 -0.002518 0.136067 0.041341 0.346606 -2.313783 -0.013849 1 0 0 0 0 0 0 444002
-0.003652 -0.002509 0.135976 0.167744 0.419836 -2.240400 -0.013880 1 0 0 0 0 0 0 445003
-0.003645 -0.002504 0.135883 0.248404 0.474988 -2.191593 -0.013912 1 0 0 0 0 0 0 446018
-0.003626 -0.002486 0.135799 0.104597 0.306014 -2.306457 -0.013943 1 0 0 0 0 0 0 447015
-0.003615 -0.002476 0.135709 0.196625 0.397353 -2.214971 -0.013975 1 0 0 0 0 0 0 448040
-0.003608 -0.002470 0.135616 0.260025 0.461672 -2.158768 -0.014006 1 0 0 0 0 0 0 449032
-0.003590 -0.002451 0.135532 0.107895 0.297656 -2.270974 -0.014038 1 0 0 0 0 0 0 450052
-0.003580 -0.002441 0.135442 0.195555 0.391174 -2.177744 -0.014068 1 0 0 0 0 0 0 451034
-0.003559 -0.002420 0.135359 0.070908 0.258029 -2.264227 -0.014099 1 0 0 0 0 0 0 452025
-0.003548 -0.002408 0.135269 0.173868 0.368664 -2.160177 -0.014131 1 0 0 0 0 0 0 453035
-0.003527 -0.002387 0.135187 0.057262 0.244410 -2.242498 -0.014163 1 0 0 0 0 0 0 454051
-0.003515 -0.002375 0.135097 0.164150 0.359373 -2.136356 -0.014193 1 0 0 0 0 0 0 455024
-0.003494 -0.002354 0.135014 0.049637 0.237430 -2.217855 -0.014225 1 0 0 0 0 0 0 456034
-0.003469 -0.002327 0.134935 -0.028126 0.155231 -2.254848 -0.014256 1 0 0 0 0 0 0 457034
-0.003441 -0.002298 0.134857 -0.072113 0.109139 -2.263473 -0.014287 1 0 0 0 0 0 0 458046
-0.003425 -0.002283 0.134768 0.088073 0.280988 -2.116585 -0.014318 1 0 0 0 0 0 0 459026
-0.003403 -0.002259 0.134686 0.002320 0.189738 -2.181111 -0.014349 1 0 0 0 0 0 0 460026
-0.003411 -0.002242 0.134605 0.404972 0.255894 -2.189164 -0.014380 1 0 0 0 0 0 0 461003
-0.003400 -0.002217 0.134526 0.189096 0.166721 -2.206419 -0.014412 1 0 0 0 0 0 0 462029
-0.003394 -0.002204 0.134437 0.221886 0.304963 -2.064510 -0.014443 1 0 0 0 0 0 0 463011
-0.003396 -0.002177 0.134365 0.348437 0.130765 -2.252610 -0.014474 1 0 0 0 0 0 0 464027
-0.003396 -0.002163 0.134278 0.327198 0.276989 -2.078300 -0.014505 1 0 0 0 0 0 0 465010
-0.003381 -0.002140 0.134197 0.125082 0.177484 -2.122971 -0.014537 1 0 0 0 0 0 0 466030
-0.003359 -0.002113 0.134117 0.001503 0.107303 -2.144154 -0.014568 1 0 0 0 0 0 0 467011
-0.003367 -0.002093 0.134037 0.398709 0.199864 -2.124517 -0.014599 1 0 0 0 0 0 0 468009
-0.003356 -0.002068 0.133959 0.183226 0.125829 -2.129275 -0.014630 1 0 0 0 0 0 0 469024
-0.003336 -0.002040 0.133881 0.031317 0.074047 -2.125708 -0.014662 1 0 0 0 0 0 0 470042
-0.003310 -0.002010 0.133803 -0.051854 0.043932 -2.116905 -0.014693 1 0 0 0 0 0 0 471024
-0.003303 -0.001974 0.133734 0.181818 -0.039112 -2.228217 -0.014724 1 0 0 0 0 0 0 472007
-0.003298 -0.001956 0.133648 0.232200 0.170167 -2.011508 -0.014755 1 0 0 0 0 0 0 473024
-0.003296 -0.001946 0.133586 0.266467 0.310225 -2.289453 -0.014788 1 0 0 0 0 0 0 474055
-0.003279 -0.001926 0.133515 0.083530 0.176112 -2.176044 -0.014818 1 0 0 0 0 0 0 475023
-0.003291 -0.001910 0.133437 0.433390 0.219282 -2.083901 -0.014849 1 0 0 0 0 0 0 476010
-0.003281 -0.001887 0.133359 0.194633 0.119393 -2.058144 -0.014880 1 0 0 0 0 0 0 477024
-0.003255 -0.001880 0.133291 -0.048791 0.324634 -2.171351 -0.014912 1 0 0 0 0 0 0 478041
-0.003248 -0.001856 0.133226 0.169791 0.118485 -2.214365 -0.014941 1 0 0 0 0 0 0 478952
-0.003229 -0.001828 0.133153 0.036148 0.045326 -2.102984 -0.014972 1 0 0 0 0 0 0 479941
-0.003226 -0.001794 0.133085 0.220955 -0.054858 -2.164263 -0.015003 1 0 0 0 0 0 0 480952
-0.003202 -0.001781 0.133021 -0.018455 0.218330 -2.198860 -0.015034 1 0 0 0 0 0 0 481951
-0.003197 -0.001754 0.132957 0.181545 0.054323 -2.201617 -0.015066 1 0 0 0 0 0 0 482951
-0.003199 -0.001721 0.132894 0.314650 -0.061441 -2.196475 -0.015097 1 0 0 0 0 0 0 483952
-0.003179 -0.001708 0.132831 0.028951 0.206884 -2.195228 -0.015128 1 0 0 0 0 0 0 484941
-0.003175 -0.001682 0.132768 0.203529 0.041503 -2.183314 -0.015160 1 0 0 0 0 0 0 485957
-0.003158 -0.001653 0.132695 0.046958 -0.010413 -2.049008 -0.015190 1 0 0 0 0 0 0 486942
-0.003155 -0.001618 0.132628 0.219431 -0.099755 -2.101778 -0.015222 1 0 0 0 0 0 0 487950
-0.003132 -0.001605 0.132564 -0.024878 0.177632 -2.133211 -0.015253 1 0 0 0 0 0 0 488945
-0.003126 -0.001579 0.132500 0.171537 0.016866 -2.134267 -0.015285 1 0 0 0 0 0 0 489965
-0.003137 -0.001580 0.132435 0.407160 0.367099 -2.115358 -0.015315 1 0 0 0 0 0 0 490941
-0.003113 -0.001550 0.132373 -0.022608 -0.007654 -2.133175 -0.015347 1 0 0 0 0 0 0 491966
-0.003115 -0.001550 0.132309 0.266024 0.339973 -2.104864 -0.015378 1 0 0 0 0 0 0 492952
-0.003087 -0.001520 0.132247 -0.100235 -0.025153 -2.117206 -0.015410 1 0 0 0 0 0 0 493964
-0.003072 -0.001504 0.132193 0.039855 0.131719 -2.229987 -0.015441 1 0 0 0 0 0 0 494952
-0.003071 -0.001476 0.132134 0.220267 -0.023663 -2.148834 -0.015472 1 0 0 0 0 0 0 495957
-0.003048 -0.001467 0.132072 -0.031197 0.203201 -2.107628 -0.015503 1 0 0 0 0 0 0 496955
-0.003043 -0.001442 0.132009 0.159689 0.017140 -2.078690 -0.015535 1 0 0 0 0 0 0 497965
-0.003040 -0.001429 0.131956 0.209170 0.157273 -2.191983 -0.015566 1 0 0 0 0 0 0 498958
-0.003023 -0.001407 0.131886 0.031829 0.047546 -1.987682 -0.015597 1 0 0 0 0 0 0 499958
-0.003014 -0.001396 0.131831 0.118367 0.175366 -2.134676 -0.015628 1 0 0 0 0 0 0 500955
-0.003016 -0.001370 0.131770 0.256333 -0.009658 -2.076752 -0.015660 1 0 0 0 0 0 0 501957
-0.002995 -0.001362 0.131708 -0.017111 0.199734 -2.045261 -0.015691 1 0 0 0 0 0 0 502958
-0.002985 -0.001358 0.131655 0.082864 0.271770 -2.151272 -0.015722 1 0 0 0 0 0 0 503958
-0.002971 -0.001321 0.131606 0.050909 -0.157695 -2.210087 -0.015753 1 0 0 0 0 0 0 504956
-0.002943 -0.001307 0.131548 -0.145701 0.099338 -2.094490 -0.015785 1 0 0 0 0 0 0 505966
-0.002928 -0.001300 0.131496 0.009379 0.212712 -2.156522 -0.015815 1 0 0 0 0 0 0 506929
-0.002921 -0.001296 0.131447 0.111488 0.267712 -2.186746 -0.015847 1 0 0 0 0 0 0 507963
-0.002902 -0.001278 0.131379 -0.031022 0.093375 -1.937938 -0.015879 1 0 0 0 0 0 0 508961
-0.002892 -0.001270 0.131324 0.073344 0.185867 -2.068370 -0.015910 1 0 0 0 0 0 0 509958
-0.002887 -0.001265 0.131273 0.141516 0.249442 -2.135276 -0.015941 1 0 0 0 0 0 0 510957
-0.002883 -0.001263 0.131224 0.176678 0.282873 -2.158175 -0.015972 1 0 0 0 0 0 0 511958
-0.002861 -0.001266 0.131167 -0.079652 0.363685 -2.037286 -0.016002 1 0 0 0 0 0 0 512927
-0.002855 -0.001247 0.131105 0.113763 0.083387 -1.966617 -0.016035 1 0 0 0 0 0 0 513958
-0.002852 -0.001238 0.131052 0.165942 0.172434 -2.063893 -0.016066 1 0 0 0 0 0 0 514956
-0.002836 -0.001218 0.131013 0.003826 0.044161 -2.251186 -0.016097 1 0 0 0 0 0 0 515955
-0.002847 -0.001203 0.130948 0.343034 0.084622 -1.915952 -0.016128 1 0 0 0 0 0 0 516957
-0.002818 -0.001185 0.130894 -0.154819 0.053952 -2.035463 -0.016160 1 0 0 0 0 0 0 517960
-0.002803 -0.001176 0.130845 -0.023415 0.162165 -2.082619 -0.016190 1 0 0 0 0 0 0 518928
-0.002795 -0.001172 0.130796 0.079918 0.228650 -2.096666 -0.016222 1 0 0 0 0 0 0 519956
-0.002791 -0.001169 0.130748 0.135187 0.263251 -2.097387 -0.016253 1 0 0 0 0 0 0 520957
-0.002767 -0.001172 0.130690 -0.109722 0.344433 -1.967400 -0.016285 1 0 0 0 0 0 0 521961
-0.002755 -0.001174 0.130639 0.010083 0.329659 -2.025682 -0.016316 1 0 0 0 0 0 0 522956
-0.002749 -0.001174 0.130589 0.093454 0.316587 -2.053744 -0.016347 1 0 0 0 0 0 0 523956
-0.002745 -0.001175 0.130541 0.137215 0.309589 -2.060546 -0.016378 1 0 0 0 0 0 0 524948
-0.002749 -0.001154 0.130483 0.237234 0.042289 -1.925596 -0.016410 1 0 0 0 0 0 0 525956
-0.002750 -0.001144 0.130431 0.219559 0.142523 -1.988343 -0.016441 1 0 0 0 0 0 0 526954
-0.002750 -0.001139 0.130381 0.203287 0.215750 -2.018523 -0.016472 1 0 0 0 0 0 0 527957
-0.002750 -0.001136 0.130333 0.194196 0.254731 -2.026049 -0.016503 1 0 0 0 0 0 0 528954
-0.002749 -0.001135 0.130285 0.189500 0.274587 -2.024155 -0.016535 1 0 0 0 0 0 0 529957
-0.002735 -0.001119 0.130247 0.005038 0.090155 -2.161562 -0.016566 1 0 0 0 0 0 0 530954
-0.002727 -0.001111 0.130203 0.072299 0.169290 -2.081146 -0.016597 1 0 0 0 0 0 0 531952
-0.002682 -0.001116 0.130138 -0.421056 0.353297 -1.781323 -0.016628 1 0 0 0 0 0 0 532944
-0.002659 -0.001119 0.130083 -0.183236 0.336513 -1.887571 -0.016660 1 0 0 0 0 0 0 533974
-0.002647 -0.001120 0.130033 -0.017506 0.316881 -1.943872 -0.016691 1 0 0 0 0 0 0 534955
-0.002640 -0.001120 0.129984 0.069535 0.305939 -1.961922 -0.016722 1 0 0 0 0 0 0 535956
-0.002616 -0.001125 0.129926 -0.158015 0.363708 -1.836956 -0.016753 1 0 0 0 0 0 0 536956
-0.002624 -0.001122 0.129884 0.239902 0.274284 -2.024662 -0.016785 1 0 0 0 0 0 0 537956
-0.002634 -0.001101 0.129828 0.299290 0.016423 -1.854373 -0.016816 1 0 0 0 0 0 0 538956
-0.002638 -0.001090 0.129777 0.240378 0.125381 -1.894276 -0.016847 1 0 0 0 0 0 0 539954
-0.002640 -0.001084 0.129728 0.201612 0.203446 -1.914583 -0.016878 1 0 0 0 0 0 0 540956
-0.002640 -0.001081 0.129680 0.181127 0.244911 -1.917942 -0.016910 1 0 0 0 0 0 0 541957
-0.002660 -0.001075 0.129641 0.441517 0.202880 -2.041039 -0.016941 1 0 0 0 0 0 0 542956
-0.002656 -0.001057 0.129607 0.150145 0.043376 -2.111988 -0.016972 1 0 0 0 0 0 0 543937
-0.002653 -0.001048 0.129564 0.140085 0.140119 -1.995446 -0.017003 1 0 0 0 0 0 0 544949
-0.002646 -0.001063 0.129528 0.072355 0.468813 -2.067740 -0.017035 1 0 0 0 0 0 0 545965
-0.002641 -0.001070 0.129485 0.107448 0.403644 -1.969638 -0.017068 1 0 0 0 0 0 0 547020
-0.002639 -0.001073 0.129438 0.132722 0.348694 -1.916234 -0.017099 1 0 0 0 0 0 0 548006
-0.002637 -0.001075 0.129391 0.146466 0.319333 -1.890153 -0.017130 1 0 0 0 0 0 0 549018
-0.002635 -0.001075 0.129343 0.153572 0.304742 -1.875192 -0.017163 1 0 0 0 0 0 0 550056
-0.002621 -0.001061 0.129306 -0.023934 0.104128 -2.006943 -0.017190 1 0 0 0 0 0 0 550945
-0.002613 -0.001053 0.129262 0.045870 0.174147 -1.923563 -0.017222 1 0 0 0 0 0 0 551948
-0.002608 -0.001049 0.129215 0.097392 0.226711 -1.874891 -0.017253 1 0 0 0 0 0 0 552940
-0.002600 -0.001067 0.129177 0.047989 0.516534 -1.984532 -0.017285 1 0 0 0 0 0 0 553957
-0.002615 -0.001071 0.129143 0.360269 0.367805 -2.028025 -0.017315 1 0 0 0 0 0 0 554939
-0.002622 -0.001072 0.129100 0.284797 0.325913 -1.914276 -0.017347 1 0 0 0 0 0 0 555949
-0.002625 -0.001073 0.129053 0.224945 0.308849 -1.854561 -0.017378 1 0 0 0 0 0 0 556939
-0.002613 -0.001058 0.129017 0.012348 0.107955 -1.969372 -0.017410 1 0 0 0 0 0 0 557956
-0.002606 -0.001051 0.128973 0.064207 0.177554 -1.878987 -0.017440 1 0 0 0 0 0 0 558940
-0.002596 -0.001067 0.128937 0.029832 0.490991 -1.961998 -0.017472 1 0 0 0 0 0 0 559947
-0.002611 -0.001069 0.128902 0.350728 0.356203 -1.994542 -0.017503 1 0 0 0 0 0 0 560940
-0.002618 -0.001071 0.128859 0.280198 0.321399 -1.876348 -0.017535 1 0 0 0 0 0 0 561963
-0.002621 -0.001071 0.128813 0.222818 0.307911 -1.814810 -0.017565 1 0 0 0 0 0 0 562939
-0.002616 -0.001091 0.128776 0.115506 0.562790 -1.919750 -0.017597 1 0 0 0 0 0 0 563948
-0.002613 -0.001100 0.128732 0.128412 0.460033 -1.833581 -0.017628 1 0 0 0 0 0 0 564942
-0.002611 -0.001105 0.128685 0.142322 0.386243 -1.784508 -0.017660 1 0 0 0 0 0 0 565963
-0.002590 -0.001112 0.128658 -0.106864 0.415577 -2.037479 -0.017690 1 0 0 0 0 0 0 566942
-0.002599 -0.001111 0.128628 0.261913 0.306457 -2.006576 -0.017722 1 0 0 0 0 0 0 567939
-0.002603 -0.001110 0.128586 0.232119 0.301397 -1.852285 -0.017753 1 0 0 0 0 0 0 568946
-0.002605 -0.001109 0.128540 0.197093 0.304632 -1.776389 -0.017785 1 0 0 0 0 0 0 569971
-0.002599 -0.001128 0.128503 0.101382 0.567880 -1.876773 -0.017824 1 0 0 0 0 0 0 571218
-0.002596 -0.001137 0.128459 0.119896 0.469515 -1.787212 -0.017847 1 0 0 0 0 0 0 571960
-0.002580 -0.001127 0.128423 -0.043453 0.205751 -1.880986 -0.017878 1 0 0 0 0 0 0 572956
-0.002586 -0.001137 0.128399 0.225164 0.438649 -2.043601 -0.017910 1 0 0 0 0 0 0 573957
-0.002588 -0.001141 0.128360 0.204857 0.396972 -1.852718 -0.017941 1 0 0 0 0 0 0 574955
-0.002589 -0.001143 0.128315 0.180977 0.361368 -1.752654 -0.017972 1 0 0 0 0 0 0 575955
-0.002570 -0.001149 0.128289 -0.088159 0.410745 -1.985956 -0.018002 1 0 0 0 0 0 0 576924
-0.002579 -0.001147 0.128259 0.269237 0.311958 -1.947490 -0.018034 1 0 0 0 0 0 0 577946
-0.002584 -0.001146 0.128217 0.234391 0.311925 -1.789719 -0.018065 1 0 0 0 0 0 0 578925
-0.002580 -0.001164 0.128181 0.120367 0.577779 -1.846979 -0.018097 1 0 0 0 0 0 0 579956
-0.002577 -0.001173 0.128138 0.128094 0.481998 -1.741592 -0.018128 1 0 0 0 0 0 0 580957
-0.002582 -0.001158 0.128112 0.227664 0.157698 -1.957507 -0.018160 1 0 0 0 0 0 0 581961
-0.002578 -0.001170 0.128082 0.121792 0.476356 -1.922935 -0.018190 1 0 0 0 0 0 0 582928
-0.002575 -0.001176 0.128040 0.128794 0.429238 -1.761586 -0.018222 1 0 0 0 0 0 0 583955
-0.002573 -0.001178 0.127995 0.139581 0.385904 -1.682213 -0.018253 1 0 0 0 0 0 0 584949
-0.002586 -0.001194 0.127967 0.337449 0.560159 -1.908589 -0.018285 1 0 0 0 0 0 0 585967
-0.002578 -0.001187 0.127937 0.086506 0.280823 -1.897022 -0.018316 1 0 0 0 0 0 0 586966
-0.002574 -0.001184 0.127896 0.102232 0.292699 -1.736093 -0.018347 1 0 0 0 0 0 0 587963
-0.002566 -0.001201 0.127860 0.049181 0.574296 -1.790702 -0.018379 1 0 0 0 0 0 0 588962
-0.002567 -0.001191 0.127837 0.178905 0.234229 -1.957000 -0.018410 1 0 0 0 0 0 0 589973
-0.002562 -0.001204 0.127808 0.095089 0.523871 -1.893139 -0.018441 1 0 0 0 0 0 0 590962
-0.002558 -0.001211 0.127767 0.113851 0.460649 -1.719650 -0.018472 1 0 0 0 0 0 0 591962
-0.002543 -0.001200 0.127733 -0.048558 0.217924 -1.780191 -0.018504 1 0 0 0 0 0 0 592962
-0.002549 -0.001209 0.127709 0.218906 0.460054 -1.930288 -0.018535 1 0 0 0 0 0 0 593972
-0.002551 -0.001213 0.127670 0.198976 0.423569 -1.733418 -0.018566 1 0 0 0 0 0 0 594962
-0.002552 -0.001214 0.127625 0.175394 0.390729 -1.630869 -0.018597 1 0 0 0 0 0 0 595964
-0.002552 -0.001215 0.127609 0.174633 0.379407 -1.992513 -0.018629 1 0 0 0 0 0 0 596963
-0.002552 -0.001216 0.127572 0.160553 0.366886 -1.757909 -0.018662 1 0 0 0 0 0 0 598038
-0.002551 -0.001215 0.127528 0.154370 0.361319 -1.629970 -0.018693 1 0 0 0 0 0 0 599024
-0.002531 -0.001220 0.127503 -0.102875 0.427380 -1.852486 -0.018723 1 0 0 0 0 0 0 599998
-0.002540 -0.001218 0.127472 0.257807 0.337510 -1.809133 -0.018755 1 0 0 0 0 0 0 601017
-0.002539 -0.001235 0.127441 0.149881 0.600631 -1.783340 -0.018787 1 0 0 0 0 0 0 602035
-0.002537 -0.001244 0.127399 0.141791 0.509345 -1.634561 -0.018817 1 0 0 0 0 0 0 602995
-0.002543 -0.001229 0.127373 0.231405 0.189506 -1.834364 -0.018848 1 0 0 0 0 0 0 603998
-0.002539 -0.001241 0.127343 0.121384 0.508019 -1.792375 -0.018880 1 0 0 0 0 0 0 604996
-0.002523 -0.001232 0.127313 -0.052707 0.271133 -1.772412 -0.018912 1 0 0 0 0 0 0 606047
-0.002509 -0.001247 0.127281 -0.052571 0.559022 -1.751219 -0.018943 1 0 0 0 0 0 0 607034
-0.002521 -0.001249 0.127249 0.297190 0.428252 -1.732957 -0.018974 1 0 0 0 0 0 0 608026
-0.002527 -0.001250 0.127206 0.246004 0.396343 -1.592453 -0.019006 1 0 0 0 0 0 0 609029
-0.002510 -0.001255 0.127181 -0.055658 0.452760 -1.801529 -0.019037 1 0 0 0 0 0 0 610026
-0.002521 -0.001253 0.127151 0.279567 0.358607 -1.752042 -0.019068 1 0 0 0 0 0 0 611027
-0.002512 -0.001237 0.127120 0.056939 0.170031 -1.733545 -0.019099 1 0 0 0 0 0 0 612028
-0.002501 -0.001248 0.127089 0.005555 0.506956 -1.713230 -0.019130 1 0 0 0 0 0 0 613000
-0.002515 -0.001249 0.127056 0.326377 0.403587 -1.695426 -0.019162 1 0 0 0 0 0 0 614034
-0.002503 -0.001254 0.127035 0.006488 0.453692 -1.834578 -0.019193 1 0 0 0 0 0 0 615024
-0.002496 -0.001256 0.126996 0.046392 0.421684 -1.618759 -0.019223 1 0 0 0 0 0 0 615998
-0.002498 -0.001238 0.126972 0.175715 0.149174 -1.782083 -0.019255 1 0 0 0 0 0 0 616996
-0.002493 -0.001248 0.126943 0.087970 0.491822 -1.724978 -0.019287 1 0 0 0 0 0 0 618020
-0.002490 -0.001253 0.126902 0.103733 0.458478 -1.553938 -0.019317 1 0 0 0 0 0 0 618999
-0.002494 -0.001236 0.126876 0.206332 0.170364 -1.745017 -0.019348 1 0 0 0 0 0 0 619995
-0.002490 -0.001246 0.126847 0.103714 0.503274 -1.698944 -0.019380 1 0 0 0 0 0 0 620997
-0.002488 -0.001251 0.126805 0.111755 0.465035 -1.532029 -0.019412 1 0 0 0 0 0 0 622023
-0.002492 -0.001235 0.126780 0.210380 0.174609 -1.724599 -0.019442 1 0 0 0 0 0 0 623006
-0.002488 -0.001245 0.126751 0.105865 0.506035 -1.678967 -0.019474 1 0 0 0 0 0 0 624020
-0.002472 -0.001236 0.126720 -0.065114 0.277218 -1.657034 -0.019505 1 0 0 0 0 0 0 625005
-0.002464 -0.001231 0.126678 0.011936 0.309676 -1.499837 -0.019537 1 0 0 0 0 0 0 626022
-0.002473 -0.001243 0.126652 0.257414 0.537586 -1.686245 -0.019567 1 0 0 0 0 0 0 627004
-0.002464 -0.001235 0.126623 0.035442 0.289984 -1.656868 -0.019599 1 0 0 0 0 0 0 628019
-0.002453 -0.001249 0.126592 -0.011134 0.574068 -1.622877 -0.019630 1 0 0 0 0 0 0 629004
-0.002453 -0.001237 0.126570 0.133477 0.253417 -1.744113 -0.019662 1 0 0 0 0 0 0 630018
-0.002453 -0.001231 0.126532 0.135988 0.292607 -1.525149 -0.019692 1 0 0 0 0 0 0 631002
-0.002447 -0.001247 0.126497 0.056480 0.590971 -1.548404 -0.019724 1 0 0 0 0 0 0 632018
-0.002429 -0.001240 0.126465 -0.095572 0.326052 -1.572762 -0.019755 1 0 0 0 0 0 0 633002
-0.002434 -0.001252 0.126442 0.180165 0.533912 -1.699423 -0.019787 1 0 0 0 0 0 0 634022
-0.002436 -0.001257 0.126403 0.166715 0.479570 -1.490086 -0.019816 1 0 0 0 0 0 0 634945
-0.002418 -0.001264 0.126380 -0.106619 0.505668 -1.662756 -0.019847 1 0 0 0 0 0 0 635937
-0.002414 -0.001249 0.126361 0.063207 0.205831 -1.743549 -0.019878 1 0 0 0 0 0 0 636947
-0.002412 -0.001240 0.126323 0.092974 0.270253 -1.498141 -0.019909 1 0 0 0 0 0 0 637951
-0.002404 -0.001255 0.126289 0.028783 0.582537 -1.510602 -0.019941 1 0 0 0 0 0 0 638946
-0.002387 -0.001248 0.126257 -0.115287 0.325337 -1.530854 -0.019971 1 0 0 0 0 0 0 639936
-0.002392 -0.001259 0.126235 0.163880 0.536680 -1.656121 -0.020003 1 0 0 0 0 0 0 640945
-0.002380 -0.001250 0.126207 -0.024990 0.294933 -1.591264 -0.020034 1 0 0 0 0 0 0 641943
-0.002368 -0.001264 0.126176 -0.053462 0.582328 -1.543044 -0.020065 1 0 0 0 0 0 0 642945
-0.002348 -0.001257 0.126145 -0.164488 0.326264 -1.528841 -0.020096 1 0 0 0 0 0 0 643936
-0.002352 -0.001268 0.126123 0.132582 0.539362 -1.640558 -0.020128 1 0 0 0 0 0 0 644945
-0.002353 -0.001273 0.126084 0.130710 0.488164 -1.425264 -0.020159 1 0 0 0 0 0 0 645951
-0.002340 -0.001261 0.126050 -0.061028 0.258890 -1.460333 -0.020190 1 0 0 0 0 0 0 646944
-0.002346 -0.001269 0.126027 0.185548 0.504456 -1.600649 -0.020221 1 0 0 0 0 0 0 647936
-0.002349 -0.001273 0.125988 0.157399 0.471347 -1.396517 -0.020253 1 0 0 0 0 0 0 648932
-0.002331 -0.001280 0.125964 -0.122918 0.508205 -1.571156 -0.020285 1 0 0 0 0 0 0 649958
-0.002308 -0.001268 0.125935 -0.221383 0.275846 -1.522018 -0.020315 1 0 0 0 0 0 0 650938
-0.002310 -0.001277 0.125914 0.095634 0.515505 -1.609747 -0.020346 1 0 0 0 0 0 0 651936
-0.002311 -0.001281 0.125876 0.105674 0.479380 -1.384319 -0.020378 1 0 0 0 0 0 0 652950
-0.002291 -0.001288 0.125852 -0.155000 0.514730 -1.550923 -0.020409 1 0 0 0 0 0 0 653943
-0.002301 -0.001286 0.125823 0.197006 0.409499 -1.484405 -0.020441 1 0 0 0 0 0 0 654956
-0.002286 -0.001290 0.125802 -0.088519 0.472800 -1.593224 -0.020472 1 0 0 0 0 0 0 655952
-0.002272 -0.001311 0.125774 -0.106778 0.705938 -1.498900 -0.020503 1 0 0 0 0 0 0 656948
-0.002252 -0.001307 0.125744 -0.206197 0.403537 -1.457260 -0.020535 1 0 0 0 0 0 0 657964
-0.002255 -0.001319 0.125723 0.096289 0.590847 -1.558177 -0.020566 1 0 0 0 0 0 0 658947
-0.002243 -0.001311 0.125695 -0.079128 0.338125 -1.483454 -0.020597 1 0 0 0 0 0 0 659953
-0.002230 -0.001325 0.125664 -0.101035 0.618793 -1.431136 -0.020628 1 0 0 0 0 0 0 660951
-0.002230 -0.001314 0.125643 0.054322 0.299591 -1.546514 -0.020660 1 0 0 0 0 0 0 661954
-0.002223 -0.001327 0.125615 -0.011781 0.594291 -1.458663 -0.020691 1 0 0 0 0 0 0 662960
-0.002206 -0.001319 0.125584 -0.161973 0.348341 -1.419692 -0.020722 1 0 0 0 0 0 0 663955
-0.002211 -0.001329 0.125563 0.111906 0.566114 -1.521798 -0.020753 1 0 0 0 0 0 0 664956
-0.002194 -0.001339 0.125545 -0.152848 0.585431 -1.582418 -0.020784 1 0 0 0 0 0 0 665953
-0.002205 -0.001339 0.125518 0.183396 0.458780 -1.455797 -0.020816 1 0 0 0 0 0 0 666952
-0.002191 -0.001343 0.125498 -0.109839 0.510109 -1.540255 -0.020847 1 0 0 0 0 0 0 667954
-0.002183 -0.001345 0.125460 -0.056862 0.480620 -1.301314 -0.020878 1 0 0 0 0 0 0 668954
-0.002179 -0.001346 0.125447 0.001648 0.468605 -1.593283 -0.020909 1 0 0 0 0 0 0 669953
-0.002171 -0.001366 0.125421 -0.053815 0.710905 -1.460226 -0.020941 1 0 0 0 0 0 0 670953
-0.002153 -0.001361 0.125392 -0.192253 0.419046 -1.394230 -0.020972 1 0 0 0 0 0 0 671952
-0.002158 -0.001373 0.125370 0.087683 0.611647 -1.485653 -0.021003 1 0 0 0 0 0 0 672952
-0.002141 -0.001383 0.125353 -0.173288 0.618407 -1.541991 -0.021034 1 0 0 0 0 0 0 673953
-0.002151 -0.001384 0.125326 0.164208 0.485554 -1.413962 -0.021066 1 0 0 0 0 0 0 674952
-0.002137 -0.001389 0.125306 -0.127764 0.533762 -1.497544 -0.021097 1 0 0 0 0 0 0 675951
-0.002123 -0.001410 0.125278 -0.149563 0.758670 -1.393301 -0.021128 1 0 0 0 0 0 0 676952
-0.002123 -0.001401 0.125258 0.011442 0.392709 -1.479935 -0.021160 1 0 0 0 0 0 0 677959
-0.002116 -0.001416 0.125230 -0.050370 0.660904 -1.379507 -0.021190 1 0 0 0 0 0 0 678942
-0.002113 -0.001423 0.125220 -0.011318 0.597767 -1.603050 -0.021222 1 0 0 0 0 0 0 679952
-0.002111 -0.001426 0.125186 0.003464 0.538377 -1.297775 -0.021253 1 0 0 0 0 0 0 680952
-0.002110 -0.001428 0.125173 0.022645 0.515084 -1.554872 -0.021285 1 0 0 0 0 0 0 681969
-0.002090 -0.001434 0.125159 -0.230463 0.563630 -1.553056 -0.021318 1 0 0 0 0 0 0 683020
-0.002079 -0.001436 0.125123 -0.137162 0.527750 -1.260498 -0.021348 1 0 0 0 0 0 0 683998
-0.002087 -0.001451 0.125099 0.119885 0.700787 -1.385980 -0.021380 1 0 0 0 0 0 0 685016
-0.002072 -0.001464 0.125081 -0.165856 0.682970 -1.465517 -0.021412 1 0 0 0 0 0 0 686037
-0.002083 -0.001465 0.125053 0.156761 0.536253 -1.347081 -0.021443 1 0 0 0 0 0 0 687019
-0.002070 -0.001470 0.125033 -0.141948 0.577361 -1.433716 -0.021474 1 0 0 0 0 0 0 688019
-0.002076 -0.001487 0.125015 0.094043 0.737656 -1.462267 -0.021504 1 0 0 0 0 0 0 688988
-0.002065 -0.001481 0.124989 -0.108284 0.453375 -1.348979 -0.021537 1 0 0 0 0 0 0 690045
-0.002041 -0.001483 0.124970 -0.319946 0.527171 -1.426284 -0.021568 1 0 0 0 0 0 0 691023
-0.002042 -0.001498 0.124952 -0.005687 0.713940 -1.450452 -0.021599 1 0 0 0 0 0 0 692004
-0.002028 -0.001491 0.124925 -0.165202 0.444030 -1.335269 -0.021630 1 0 0 0 0 0 0 693018
-0.002035 -0.001501 0.124905 0.082438 0.652160 -1.398556 -0.021662 1 0 0 0 0 0 0 694029
-0.002019 -0.001511 0.124888 -0.194973 0.667650 -1.442947 -0.021693 1 0 0 0 0 0 0 695022
-0.002024 -0.001530 0.124871 0.057367 0.795164 -1.445837 -0.021724 1 0 0 0 0 0 0 696017
-0.002027 -0.001540 0.124834 0.040755 0.680307 -1.176122 -0.021756 1 0 0 0 0 0 0 697027
-0.002028 -0.001544 0.124820 0.029485 0.614558 -1.457828 -0.021787 1 0 0 0 0 0 0 698019
-0.002022 -0.001565 0.124795 -0.063303 0.827318 -1.318998 -0.021817 1 0 0 0 0 0 0 698996
-0.002025 -0.001557 0.124776 0.040644 0.461811 -1.383984 -0.021848 1 0 0 0 0 0 0 699993
-0.002020 -0.001571 0.124748 -0.050971 0.729339 -1.273134 -0.021879 1 0 0 0 0 0 0 700993
-0.002018 -0.001579 0.124738 -0.027532 0.667206 -1.493635 -0.021912 1 0 0 0 0 0 0 702019
-0.002011 -0.001601 0.124714 -0.095197 0.863239 -1.320896 -0.021943 1 0 0 0 0 0 0 703009
-0.002013 -0.001593 0.124695 0.022201 0.487983 -1.372809 -0.021974 1 0 0 0 0 0 0 704001
-0.002008 -0.001608 0.124667 -0.062450 0.750280 -1.256909 -0.022005 1 0 0 0 0 0 0 705014
-0.002006 -0.001615 0.124657 -0.035586 0.685802 -1.475724 -0.022037 1 0 0 0 0 0 0 706045
-0.002004 -0.001619 0.124623 -0.026380 0.624771 -1.167308 -0.022068 1 0 0 0 0 0 0 707013
-0.002003 -0.001620 0.124611 -0.010585 0.601811 -1.423952 -0.022099 1 0 0 0 0 0 0 708001
-0.001996 -0.001640 0.124585 -0.088124 0.837072 -1.274450 -0.022130 1 0 0 0 0 0 0 709013
-0.001993 -0.001650 0.124576 -0.051633 0.739355 -1.470736 -0.022162 1 0 0 0 0 0 0 710032
-0.001991 -0.001654 0.124542 -0.036815 0.659690 -1.153087 -0.022193 1 0 0 0 0 0 0 711015
-0.001990 -0.001657 0.124530 -0.018177 0.627475 -1.406421 -0.022223 1 0 0 0 0 0 0 712000
-0.001984 -0.001676 0.124505 -0.094171 0.857870 -1.255448 -0.022255 1 0 0 0 0 0 0 713013
-0.001986 -0.001667 0.124486 0.018024 0.502433 -1.316728 -0.022287 1 0 0 0 0 0 0 714031
-0.001981 -0.001681 0.124458 -0.069105 0.774074 -1.203432 -0.022318 1 0 0 0 0 0 0 715013
-0.001979 -0.001688 0.124448 -0.043691 0.714823 -1.423451 -0.022348 1 0 0 0 0 0 0 715998
-0.001991 -0.001706 0.124434 0.150071 0.851423 -1.382749 -0.022380 1 0 0 0 0 0 0 717012
-0.001983 -0.001700 0.124408 -0.091234 0.559506 -1.232868 -0.022411 1 0 0 0 0 0 0 718015
-0.001993 -0.001712 0.124388 0.111764 0.756194 -1.281777 -0.022440 1 0 0 0 0 0 0 718933
-0.001991 -0.001736 0.124360 -0.010770 0.953359 -1.174162 -0.022472 1 0 0 0 0 0 0 719942
-0.001996 -0.001729 0.124340 0.063771 0.566671 -1.262781 -0.022503 1 0 0 0 0 0 0 720933
-0.001992 -0.001744 0.124312 -0.043677 0.820626 -1.160014 -0.022535 1 0 0 0 0 0 0 721957
-0.001991 -0.001752 0.124302 -0.028648 0.752721 -1.384040 -0.022565 1 0 0 0 0 0 0 722933
-0.002009 -0.001751 0.124278 0.234590 0.629224 -1.209935 -0.022597 1 0 0 0 0 0 0 723942
-0.001999 -0.001755 0.124259 -0.111221 0.687627 -1.265073 -0.022628 1 0 0 0 0 0 0 724933
-0.002007 -0.001771 0.124241 0.096801 0.856535 -1.280805 -0.022659 1 0 0 0 0 0 0 725950
-0.001997 -0.001765 0.124215 -0.117343 0.578109 -1.162679 -0.022690 1 0 0 0 0 0 0 726933
-0.002005 -0.001775 0.124195 0.100505 0.780769 -1.223902 -0.022722 1 0 0 0 0 0 0 727941
-0.002010 -0.001781 0.124188 0.070269 0.734403 -1.400333 -0.022753 1 0 0 0 0 0 0 728933
-0.001993 -0.001788 0.124175 -0.219683 0.755791 -1.346683 -0.022785 1 0 0 0 0 0 0 729955
-0.002003 -0.001787 0.124150 0.112057 0.644155 -1.165637 -0.022815 1 0 0 0 0 0 0 730933
-0.001989 -0.001791 0.124130 -0.177077 0.705177 -1.227599 -0.022847 1 0 0 0 0 0 0 731957
-0.001995 -0.001807 0.124113 0.061020 0.874836 -1.246444 -0.022878 1 0 0 0 0 0 0 732941
-0.002004 -0.001796 0.124096 0.122076 0.537089 -1.262838 -0.022910 1 0 0 0 0 0 0 733963
-0.002002 -0.001809 0.124070 -0.010704 0.821332 -1.121779 -0.022941 1 0 0 0 0 0 0 734946
-0.002001 -0.001816 0.124060 -0.010068 0.770150 -1.331388 -0.022972 1 0 0 0 0 0 0 735946
-0.002020 -0.001814 0.124036 0.245414 0.654946 -1.151592 -0.023003 1 0 0 0 0 0 0 736949
-0.002009 -0.001818 0.124017 -0.103348 0.717633 -1.204687 -0.023035 1 0 0 0 0 0 0 737955
-0.002018 -0.001834 0.123999 0.102466 0.888414 -1.219319 -0.023066 1 0 0 0 0 0 0 738951
-0.002022 -0.001842 0.123993 0.072544 0.806738 -1.368551 -0.023096 1 0 0 0 0 0 0 739921
-0.002010 -0.001831 0.123971 -0.141380 0.553416 -1.169496 -0.023128 1 0 0 0 0 0 0 740948
-0.002018 -0.001840 0.123952 0.088418 0.783729 -1.188687 -0.023160 1 0 0 0 0 0 0 741956
-0.002021 -0.001844 0.123945 0.066027 0.753434 -1.349053 -0.023191 1 0 0 0 0 0 0 742951
-0.002042 -0.001842 0.123922 0.289794 0.653781 -1.140877 -0.023222 1 0 0 0 0 0 0 743948
-0.002033 -0.001845 0.123904 -0.076254 0.724980 -1.182891 -0.023253 1 0 0 0 0 0 0 744950
-0.002048 -0.001841 0.123876 0.195231 0.644969 -1.058787 -0.023285 1 0 0 0 0 0 0 745956
-0.002055 -0.001840 0.123866 0.133843 0.662321 -1.276605 -0.023316 1 0 0 0 0 0 0 746968
-0.002039 -0.001844 0.123853 -0.177454 0.735392 -1.247992 -0.023347 1 0 0 0 0 0 0 747962
-0.002050 -0.001840 0.123827 0.141669 0.651482 -1.076435 -0.023379 1 0 0 0 0 0 0 748963
-0.002056 -0.001839 0.123818 0.106548 0.666687 -1.275257 -0.023410 1 0 0 0 0 0 0 749968
-0.002039 -0.001843 0.123805 -0.191242 0.738713 -1.239615 -0.023441 1 0 0 0 0 0 0 750958
-0.002050 -0.001840 0.123779 0.134563 0.654386 -1.065480 -0.023472 1 0 0 0 0 0 0 751964
-0.002055 -0.001838 0.123770 0.102872 0.669354 -1.263401 -0.023503 1 0 0 0 0 0 0 752961
-0.002039 -0.001842 0.123756 -0.193100 0.741335 -1.227507 -0.023537 1 0 0 0 0 0 0 754024
-0.002049 -0.001839 0.123731 0.133422 0.656973 -1.053155 -0.023568 1 0 0 0 0 0 0 755017
-0.002054 -0.001837 0.123722 0.102190 0.671921 -1.251036 -0.023599 1 0 0 0 0 0 0 756018
-0.002070 -0.001851 0.123707 0.240359 0.869485 -1.200886 -0.023629 1 0 0 0 0 0 0 756992
-0.002064 -0.001843 0.123682 -0.029499 0.612427 -1.047817 -0.023661 1 0 0 0 0 0 0 758008
-0.002062 -0.001839 0.123673 -0.017280 0.639838 -1.242180 -0.023692 1 0 0 0 0 0 0 758992
-0.002060 -0.001837 0.123670 0.002053 0.668078 -1.337051 -0.023723 1 0 0 0 0 0 0 759990
-0.002078 -0.001831 0.123648 0.261737 0.614300 -1.092238 -0.023754 1 0 0 0 0 0 0 760990
-0.002068 -0.001833 0.123630 -0.083613 0.710114 -1.120278 -0.023787 1 0 0 0 0 0 0 762017
-0.002063 -0.001834 0.123624 -0.051534 0.712047 -1.272646 -0.023818 1 0 0 0 0 0 0 763020
-0.002079 -0.001829 0.123600 0.233003 0.638580 -1.059744 -0.023848 1 0 0 0 0 0 0 763999
-0.002088 -0.001827 0.123592 0.160996 0.663864 -1.233549 -0.023879 1 0 0 0 0 0 0 764991
-0.002073 -0.001830 0.123579 -0.156804 0.741570 -1.187917 -0.023912 1 0 0 0 0 0 0 766027
-0.002084 -0.001827 0.123554 0.158070 0.660322 -1.009592 -0.023943 1 0 0 0 0 0 0 767018
-0.002089 -0.001825 0.123545 0.121464 0.676749 -1.206193 -0.023973 1 0 0 0 0 0 0 767994
-0.002092 -0.001825 0.123541 0.082307 0.689609 -1.302938 -0.024005 1 0 0 0 0 0 0 769017
-0.002093 -0.001824 0.123509 0.050008 0.686950 -0.925239 -0.024037 1 0 0 0 0 0 0 770021
-0.002094 -0.001823 0.123498 0.045257 0.696995 -1.156161 -0.024067 1 0 0 0 0 0 0 770993
-0.002094 -0.001823 0.123494 0.042136 0.701710 -1.275467 -0.024098 1 0 0 0 0 0 0 771991
-0.002107 -0.001837 0.123481 0.214211 0.889046 -1.174988 -0.024131 1 0 0 0 0 0 0 773025
-0.002120 -0.001825 0.123467 0.223027 0.567541 -1.134926 -0.024162 1 0 0 0 0 0 0 774020
-0.002106 -0.001824 0.123452 -0.111501 0.673495 -1.119362 -0.024192 1 0 0 0 0 0 0 775000
-0.002113 -0.001837 0.123435 0.114074 0.880617 -1.096957 -0.024224 1 0 0 0 0 0 0 776019
-0.002116 -0.001844 0.123429 0.096506 0.819768 -1.232113 -0.024255 1 0 0 0 0 0 0 777025
-0.002124 -0.001828 0.123417 0.148155 0.518083 -1.160394 -0.024287 1 0 0 0 0 0 0 778036
-0.002108 -0.001825 0.123403 -0.150711 0.648583 -1.122052 -0.024318 1 0 0 0 0 0 0 779017
-0.002113 -0.001837 0.123387 0.094101 0.869512 -1.090338 -0.024349 1 0 0 0 0 0 0 780014
-0.002116 -0.001843 0.123381 0.086431 0.815873 -1.222091 -0.024380 1 0 0 0 0 0 0 781022
-0.002136 -0.001841 0.123358 0.317245 0.702910 -1.001346 -0.024411 1 0 0 0 0 0 0 782009
-0.002146 -0.001841 0.123350 0.215748 0.707308 -1.172619 -0.024442 1 0 0 0 0 0 0 782992
-0.002152 -0.001840 0.123347 0.142007 0.714641 -1.259196 -0.024473 1 0 0 0 0 0 0 783989
-0.002140 -0.001826 0.123326 -0.082172 0.524278 -1.025185 -0.024505 1 0 0 0 0 0 0 785012
-0.002148 -0.001832 0.123308 0.142696 0.786260 -1.030256 -0.024537 1 0 0 0 0 0 0 786028
-0.002152 -0.001836 0.123301 0.119057 0.772946 -1.185644 -0.024567 1 0 0 0 0 0 0 786983
-0.002154 -0.001837 0.123299 0.092563 0.751252 -1.257005 -0.024598 1 0 0 0 0 0 0 787999
-0.002173 -0.001833 0.123277 0.325878 0.669730 -1.001952 -0.024630 1 0 0 0 0 0 0 789013
-0.002164 -0.001836 0.123259 -0.031526 0.751305 -1.026850 -0.024663 1 0 0 0 0 0 0 790070
-0.002159 -0.001837 0.123253 -0.005854 0.746175 -1.177731 -0.024693 1 0 0 0 0 0 0 791014
-0.002170 -0.001852 0.123240 0.200315 0.923301 -1.098388 -0.024723 1 0 0 0 0 0 0 791998
-0.002181 -0.001840 0.123225 0.228350 0.596856 -1.066904 -0.024755 1 0 0 0 0 0 0 793012
-0.002200 -0.001848 0.123208 0.336743 0.824980 -1.039875 -0.024787 1 0 0 0 0 0 0 794032
-0.002190 -0.001857 0.123193 -0.027516 0.858421 -1.040414 -0.024818 1 0 0 0 0 0 0 795011
-0.002185 -0.001861 0.123187 0.000556 0.809445 -1.172215 -0.024848 1 0 0 0 0 0 0 795996
-0.002183 -0.001863 0.123185 0.034614 0.777912 -1.232961 -0.024880 1 0 0 0 0 0 0 797010
-0.002200 -0.001859 0.123163 0.301482 0.692239 -0.973687 -0.024912 1 0 0 0 0 0 0 798033
-0.002209 -0.001857 0.123156 0.220407 0.712180 -1.130305 -0.024943 1 0 0 0 0 0 0 799011
-0.002194 -0.001861 0.123143 -0.101623 0.787182 -1.078230 -0.024973 1 0 0 0 0 0 0 799995
-0.002205 -0.001858 0.123117 0.209699 0.704753 -0.896434 -0.025005 1 0 0 0 0 0 0 801012
-0.002211 -0.001856 0.123108 0.172539 0.720717 -1.092358 -0.025037 1 0 0 0 0 0 0 802025
-0.002214 -0.001856 0.123105 0.133139 0.733194 -1.188396 -0.025065 1 0 0 0 0 0 0 802931
-0.002228 -0.001869 0.123093 0.284606 0.924460 -1.077854 -0.025097 1 0 0 0 0 0 0 803940
-0.002241 -0.001857 0.123079 0.283503 0.606261 -1.034169 -0.025128 1 0 0 0 0 0 0 804929
-0.002229 -0.001855 0.123064 -0.055303 0.713238 -1.017547 -0.025160 1 0 0 0 0 0 0 805955
-0.002235 -0.001868 0.123047 0.167119 0.920333 -0.993764 -0.025190 1 0 0 0 0 0 0 806930
-0.002244 -0.001856 0.123031 0.222840 0.606364 -0.993494 -0.025222 1 0 0 0 0 0 0 807939
-0.002249 -0.001850 0.123026 0.173093 0.655107 -1.126603 -0.025253 1 0 0 0 0 0 0 808930
-0.002251 -0.001847 0.123024 0.139519 0.699487 -1.187873 -0.025284 1 0 0 0 0 0 0 809946
-0.002246 -0.001864 0.123002 0.036445 0.967900 -0.930351 -0.025315 1 0 0 0 0 0 0 810930
-0.002249 -0.001854 0.122984 0.135321 0.637694 -0.950872 -0.025347 1 0 0 0 0 0 0 811938
-0.002251 -0.001849 0.122978 0.127392 0.673201 -1.101695 -0.025378 1 0 0 0 0 0 0 812930
-0.002265 -0.001860 0.122965 0.290171 0.894841 -1.021951 -0.025409 1 0 0 0 0 0 0 813952
-0.002272 -0.001865 0.122960 0.220179 0.847647 -1.125507 -0.025440 1 0 0 0 0 0 0 814930
-0.002281 -0.001849 0.122948 0.243351 0.554213 -1.040883 -0.025471 1 0 0 0 0 0 0 815937
-0.002266 -0.001846 0.122934 -0.069144 0.688062 -0.998176 -0.025503 1 0 0 0 0 0 0 816947
-0.002272 -0.001858 0.122918 0.167700 0.910103 -0.963804 -0.025535 1 0 0 0 0 0 0 817963
-0.002280 -0.001845 0.122902 0.230943 0.604208 -0.959497 -0.025565 1 0 0 0 0 0 0 818940
-0.002285 -0.001839 0.122897 0.185154 0.656791 -1.091271 -0.025597 1 0 0 0 0 0 0 819951
-0.002287 -0.001836 0.122895 0.153566 0.703058 -1.151967 -0.025628 1 0 0 0 0 0 0 820940
-0.002307 -0.001829 0.122873 0.384041 0.659093 -0.891822 -0.025660 1 0 0 0 0 0 0 821964
-0.002317 -0.001826 0.122865 0.285432 0.699990 -1.048615 -0.025691 1 0 0 0 0 0 0 822948
-0.002322 -0.001825 0.122863 0.213437 0.725837 -1.129724 -0.025722 1 0 0 0 0 0 0 823948
-0.002305 -0.001828 0.122852 -0.083961 0.798872 -1.028722 -0.025753 1 0 0 0 0 0 0 824948
-0.002297 -0.001830 0.122848 -0.006261 0.784627 -1.110287 -0.025785 1 0 0 0 0 0 0 825961
-0.002298 -0.001812 0.122836 0.128497 0.518683 -1.016114 -0.025816 1 0 0 0 0 0 0 826947
-0.002299 -0.001803 0.122832 0.134413 0.607485 -1.103137 -0.025847 1 0 0 0 0 0 0 827947
-0.002299 -0.001799 0.122831 0.130555 0.673769 -1.146725 -0.025878 1 0 0 0 0 0 0 828947
-0.002318 -0.001792 0.122809 0.375076 0.640227 -0.880209 -0.025910 1 0 0 0 0 0 0 829967
-0.002327 -0.001788 0.122802 0.283737 0.686214 -1.034848 -0.025941 1 0 0 0 0 0 0 830959
-0.002332 -0.001786 0.122799 0.215393 0.714608 -1.115150 -0.025972 1 0 0 0 0 0 0 831959
-0.002315 -0.001790 0.122788 -0.080162 0.788944 -1.013855 -0.026003 1 0 0 0 0 0 0 832959
-0.002313 -0.001773 0.122774 0.072292 0.521965 -0.959540 -0.026035 1 0 0 0 0 0 0 833965
-0.002311 -0.001765 0.122769 0.107085 0.605081 -1.071229 -0.026066 1 0 0 0 0 0 0 834951
-0.002311 -0.001761 0.122767 0.119480 0.667866 -1.124563 -0.026097 1 0 0 0 0 0 0 835961
-0.002310 -0.001758 0.122767 0.124918 0.701448 -1.145554 -0.026128 1 0 0 0 0 0 0 836938
-0.002310 -0.001757 0.122767 0.127520 0.718854 -1.154113 -0.026162 1 0 0 0 0 0 0 838019
-0.002329 -0.001752 0.122745 0.376095 0.659041 -0.873725 -0.026193 1 0 0 0 0 0 0 839012
-0.002338 -0.001749 0.122738 0.287112 0.691586 -1.023500 -0.026224 1 0 0 0 0 0 0 840014
-0.002343 -0.001748 0.122735 0.220000 0.713257 -1.102039 -0.026255 1 0 0 0 0 0 0 841017
-0.002345 -0.001747 0.122734 0.183762 0.724605 -1.133132 -0.026287 1 0 0 0 0 0 0 842025
-0.002346 -0.001747 0.122734 0.165260 0.730541 -1.145178 -0.026317 1 0 0 0 0 0 0 842988
-0.002328 -0.001751 0.122724 -0.102709 0.793567 -1.017322 -0.026348 1 0 0 0 0 0 0 843988
-0.002324 -0.001735 0.122710 0.063840 0.521150 -0.953116 -0.026379 1 0 0 0 0 0 0 844989
-0.002322 -0.001726 0.122705 0.105894 0.601491 -1.061566 -0.026414 1 0 0 0 0 0 0 846100
-0.002321 -0.001722 0.122704 0.121914 0.662754 -1.113574 -0.026443 1 0 0 0 0 0 0 847018
-0.002321 -0.001720 0.122703 0.129175 0.695651 -1.134090 -0.026473 1 0 0 0 0 0 0 847990
-0.002321 -0.001719 0.122703 0.132690 0.712609 -1.142358 -0.026504 1 0 0 0 0 0 0 848990
-0.002326 -0.001700 0.122693 0.208292 0.468362 -1.010155 -0.026537 1 0 0 0 0 0 0 850023
-0.002309 -0.001695 0.122679 -0.075758 0.627908 -0.949777 -0.026568 1 0 0 0 0 0 0 851012
-0.002301 -0.001692 0.122674 0.001858 0.678509 -1.057237 -0.026599 1 0 0 0 0 0 0 852016
-0.002297 -0.001691 0.122673 0.061715 0.700511 -1.108778 -0.026630 1 0 0 0 0 0 0 852995
-0.002295 -0.001690 0.122672 0.093508 0.711341 -1.129163 -0.026662 1 0 0 0 0 0 0 854026
-0.002307 -0.001704 0.122661 0.282954 0.901494 -0.988965 -0.026693 1 0 0 0 0 0 0 855018
-0.002319 -0.001692 0.122647 0.301575 0.584011 -0.933472 -0.026723 1 0 0 0 0 0 0 855990
-0.002325 -0.001686 0.122642 0.232035 0.630639 -1.046365 -0.026756 1 0 0 0 0 0 0 857025
-0.002328 -0.001683 0.122640 0.188522 0.674039 -1.100186 -0.026787 1 0 0 0 0 0 0 858023
-0.002310 -0.001686 0.122629 -0.093019 0.757538 -0.988185 -0.026818 1 0 0 0 0 0 0 859024
-0.002301 -0.001687 0.122626 -0.007476 0.748637 -1.065649 -0.026849 1 0 0 0 0 0 0 860018
-0.002297 -0.001688 0.122624 0.057228 0.738942 -1.105453 -0.026881 1 0 0 0 0 0 0 861028
-0.002295 -0.001689 0.122624 0.091585 0.733736 -1.121499 -0.026912 1 0 0 0 0 0 0 862030
-0.002299 -0.001670 0.122614 0.182740 0.478369 -0.991903 -0.026943 1 0 0 0 0 0 0 863016
-0.002301 -0.001661 0.122610 0.165175 0.572432 -1.065692 -0.026974 1 0 0 0 0 0 0 864021
-0.002302 -0.001656 0.122609 0.149466 0.641360 -1.104403 -0.027004 1 0 0 0 0 0 0 864990
-0.002303 -0.001654 0.122608 0.140744 0.678223 -1.120131 -0.027036 1 0 0 0 0 0 0 866006
-0.002303 -0.001653 0.122608 0.136274 0.697179 -1.126595 -0.027067 1 0 0 0 0 0 0 866990
-0.002316 -0.001666 0.122597 0.307504 0.891602 -0.981392 -0.027098 1 0 0 0 0 0 0 867990
-0.002304 -0.001677 0.122583 -0.015328 0.889142 -0.927016 -0.027130 1 0 0 0 0 0 0 869013
-0.002298 -0.001683 0.122578 0.034012 0.820651 -1.037644 -0.027161 1 0 0 0 0 0 0 870016
-0.002300 -0.001667 0.122566 0.152607 0.526271 -0.954054 -0.027192 1 0 0 0 0 0 0 870982
-0.002301 -0.001659 0.122562 0.150495 0.599782 -1.045417 -0.027223 1 0 0 0 0 0 0 871998
-0.002302 -0.001655 0.122561 0.142603 0.658314 -1.090474 -0.027255 1 0 0 0 0 0 0 873013
-0.002302 -0.001653 0.122560 0.137735 0.689889 -1.108397 -0.027287 1 0 0 0 0 0 0 874031
-0.002303 -0.001652 0.122560 0.135194 0.706177 -1.115637 -0.027318 1 0 0 0 0 0 0 875012
-0.002303 -0.001651 0.122560 0.133942 0.714712 -1.119024 -0.027348 1 0 0 0 0 0 0 875998
-0.002303 -0.001651 0.122560 0.133363 0.719398 -1.121075 -0.027380 1 0 0 0 0 0 0 877013
-0.002289 -0.001637 0.122540 -0.051688 0.528908 -0.852873 -0.027412 1 0 0 0 0 0 0 878030
-0.002282 -0.001630 0.122533 0.018989 0.604073 -0.993967 -0.027443 1 0 0 0 0 0 0 879011
-0.002279 -0.001626 0.122530 0.069326 0.657941 -1.068014 -0.027473 1 0 0 0 0 0 0 879995
-0.002277 -0.001624 0.122529 0.095592 0.686506 -1.097305 -0.027505 1 0 0 0 0 0 0 881009
-0.002277 -0.001623 0.122529 0.108719 0.701189 -1.108691 -0.027537 1 0 0 0 0 0 0 882027
-0.002276 -0.001623 0.122529 0.115295 0.708860 -1.113528 -0.027568 1 0 0 0 0 0 0 883010
-0.002276 -0.001623 0.122529 0.118609 0.713089 -1.116058 -0.027599 1 0 0 0 0 0 0 884015
-0.002289 -0.001636 0.122518 0.293837 0.900238 -0.969436 -0.027631 1 0 0 0 0 0 0 885029
-0.002295 -0.001643 0.122514 0.231660 0.834427 -1.047671 -0.027662 1 0 0 0 0 0 0 886025
-0.002299 -0.001647 0.122513 0.184951 0.785326 -1.088860 -0.027690 1 0 0 0 0 0 0 886930
-0.002286 -0.001634 0.122492 -0.024995 0.566161 -0.835635 -0.027722 1 0 0 0 0 0 0 887938
-0.002281 -0.001628 0.122485 0.032908 0.626633 -0.982209 -0.027752 1 0 0 0 0 0 0 888928
-0.002278 -0.001625 0.122482 0.076804 0.673147 -1.058213 -0.027785 1 0 0 0 0 0 0 889953
-0.002276 -0.001623 0.122481 0.099813 0.697978 -1.088104 -0.027815 1 0 0 0 0 0 0 890928
-0.002276 -0.001623 0.122481 0.111317 0.710793 -1.099697 -0.027847 1 0 0 0 0 0 0 891937
-0.002256 -0.001627 0.122471 -0.141474 0.777265 -0.971111 -0.027878 1 0 0 0 0 0 0 892929
-0.002246 -0.001629 0.122468 -0.041753 0.759758 -1.042742 -0.027909 1 0 0 0 0 0 0 893943
-0.002247 -0.001611 0.122456 0.103830 0.492883 -0.943830 -0.027940 1 0 0 0 0 0 0 894928
-0.002260 -0.001616 0.122441 0.289032 0.764680 -0.881419 -0.027972 1 0 0 0 0 0 0 895937
-0.002267 -0.001619 0.122436 0.225024 0.762635 -1.001291 -0.028002 1 0 0 0 0 0 0 896927
-0.002270 -0.001620 0.122434 0.176467 0.747425 -1.058452 -0.028034 1 0 0 0 0 0 0 897950
-0.002272 -0.001621 0.122433 0.150227 0.738463 -1.080749 -0.028065 1 0 0 0 0 0 0 898929
-0.002273 -0.001621 0.122433 0.136867 0.734131 -1.089543 -0.028096 1 0 0 0 0 0 0 899936
-0.002254 -0.001625 0.122423 -0.128326 0.792021 -0.959901 -0.028128 1 0 0 0 0 0 0 900941
-0.002245 -0.001628 0.122419 -0.034901 0.770250 -1.031157 -0.028159 1 0 0 0 0 0 0 901938
-0.002240 -0.001629 0.122418 0.033762 0.754136 -1.068666 -0.028190 1 0 0 0 0 0 0 902933
-0.002238 -0.001630 0.122418 0.070090 0.745849 -1.083988 -0.028225 1 0 0 0 0 0 0 904061
-0.002242 -0.001611 0.122407 0.162199 0.488929 -0.953474 -0.028253 1 0 0 0 0 0 0 904944
-0.002245 -0.001602 0.122404 0.145198 0.581729 -1.027118 -0.028283 1 0 0 0 0 0 0 905920
-0.002259 -0.001611 0.122392 0.303304 0.834684 -0.917373 -0.028315 1 0 0 0 0 0 0 906944
-0.002266 -0.001616 0.122387 0.231741 0.803840 -1.009729 -0.028347 1 0 0 0 0 0 0 907945
-0.002269 -0.001618 0.122386 0.180161 0.772421 -1.056064 -0.028378 1 0 0 0 0 0 0 908946
-0.002271 -0.001619 0.122385 0.152585 0.755284 -1.074457 -0.028409 1 0 0 0 0 0 0 909951
-0.002253 -0.001624 0.122375 -0.119929 0.806531 -0.948219 -0.028440 1 0 0 0 0 0 0 910943
-0.002249 -0.001608 0.122361 0.043454 0.528596 -0.884011 -0.028472 1 0 0 0 0 0 0 911945
-0.002248 -0.001600 0.122356 0.084021 0.605156 -0.992658 -0.028503 1 0 0 0 0 0 0 912945
-0.002247 -0.001596 0.122355 0.099348 0.664591 -1.044758 -0.028535 1 0 0 0 0 0 0 913958
-0.002246 -0.001594 0.122354 0.106245 0.696516 -1.065151 -0.028566 1 0 0 0 0 0 0 914952
-0.002246 -0.001593 0.122354 0.109560 0.712947 -1.073207 -0.028597 1 0 0 0 0 0 0 915939
-0.002246 -0.001593 0.122354 0.111236 0.721568 -1.076837 -0.028628 1 0 0 0 0 0 0 916948
-0.002240 -0.001611 0.122333 0.027183 0.970602 -0.796716 -0.028659 1 0 0 0 0 0 0 917950
-0.002237 -0.001620 0.122325 0.061288 0.884807 -0.944127 -0.028691 1 0 0 0 0 0 0 918945
-0.002235 -0.001624 0.122323 0.084605 0.820205 -1.021297 -0.028721 1 0 0 0 0 0 0 919931
-0.002240 -0.001608 0.122312 0.170203 0.532893 -0.914967 -0.028753 1 0 0 0 0 0 0 920943
-0.002243 -0.001600 0.122308 0.149867 0.609936 -0.997376 -0.028785 1 0 0 0 0 0 0 921963
-0.002244 -0.001596 0.122307 0.132729 0.670303 -1.039102 -0.028818 1 0 0 0 0 0 0 923012
-0.002245 -0.001594 0.122306 0.123273 0.702787 -1.055712 -0.028849 1 0 0 0 0 0 0 924010
-0.002245 -0.001593 0.122306 0.118403 0.719525 -1.062397 -0.028879 1 0 0 0 0 0 0 924988
-0.002245 -0.001592 0.122306 0.116005 0.728313 -1.065558 -0.028912 1 0 0 0 0 0 0 926027
-0.002226 -0.001596 0.122296 -0.143591 0.792780 -0.933607 -0.028943 1 0 0 0 0 0 0 927010
-0.002216 -0.001598 0.122292 -0.047661 0.774351 -1.004151 -0.028974 1 0 0 0 0 0 0 928011
-0.002217 -0.001581 0.122281 0.095970 0.507117 -0.904485 -0.029004 1 0 0 0 0 0 0 928986
-0.002231 -0.001586 0.122266 0.280331 0.778415 -0.841833 -0.029037 1 0 0 0 0 0 0 930028
-0.002237 -0.001588 0.122261 0.216056 0.776209 -0.961504 -0.029068 1 0 0 0 0 0 0 931014
-0.002241 -0.001590 0.122259 0.167381 0.760923 -1.018432 -0.029098 1 0 0 0 0 0 0 931991
-0.002223 -0.001595 0.122248 -0.117283 0.811651 -0.906761 -0.029129 1 0 0 0 0 0 0 932988
-0.002215 -0.001597 0.122244 -0.034270 0.786139 -0.984650 -0.029162 1 0 0 0 0 0 0 934025
-0.002210 -0.001599 0.122243 0.029065 0.768085 -1.024402 -0.029192 1 0 0 0 0 0 0 935009
-0.002208 -0.001599 0.122243 0.062705 0.758705 -1.040286 -0.029224 1 0 0 0 0 0 0 936010
-0.002207 -0.001600 0.122243 0.079687 0.754277 -1.046742 -0.029255 1 0 0 0 0 0 0 937012
-0.002212 -0.001581 0.122232 0.161954 0.499655 -0.912851 -0.029287 1 0 0 0 0 0 0 938024
-0.002215 -0.001572 0.122229 0.140114 0.593170 -0.985309 -0.029317 1 0 0 0 0 0 0 938986
-0.002216 -0.001567 0.122227 0.122315 0.661797 -1.023454 -0.029348 1 0 0 0 0 0 0 939985
-0.002210 -0.001583 0.122206 0.027745 0.942860 -0.756411 -0.029380 1 0 0 0 0 0 0 941024
-0.002208 -0.001591 0.122198 0.056223 0.873344 -0.908589 -0.029412 1 0 0 0 0 0 0 942021
-0.002206 -0.001595 0.122196 0.076663 0.816890 -0.987383 -0.029443 1 0 0 0 0 0 0 943020
-0.002206 -0.001597 0.122195 0.087069 0.786474 -1.018267 -0.029474 1 0 0 0 0 0 0 944015
-0.002211 -0.001580 0.122184 0.165884 0.518544 -0.893135 -0.029505 1 0 0 0 0 0 0 945021
-0.002214 -0.001571 0.122181 0.142294 0.605268 -0.968766 -0.029537 1 0 0 0 0 0 0 946030
-0.002196 -0.001571 0.122169 -0.134728 0.730151 -0.873978 -0.029568 1 0 0 0 0 0 0 947019
-0.002187 -0.001571 0.122166 -0.048727 0.743877 -0.958846 -0.029598 1 0 0 0 0 0 0 947985
-0.002183 -0.001571 0.122164 0.016000 0.745690 -1.001190 -0.029629 1 0 0 0 0 0 0 948987
-0.002181 -0.001571 0.122164 0.050307 0.746245 -1.017970 -0.029661 1 0 0 0 0 0 0 950006
-0.002185 -0.001552 0.122153 0.141322 0.494082 -0.887616 -0.029692 1 0 0 0 0 0 0 950985
-0.002187 -0.001543 0.122150 0.123905 0.588628 -0.961481 -0.029724 1 0 0 0 0 0 0 952008
-0.002182 -0.001557 0.122127 0.023621 0.902104 -0.717499 -0.029754 1 0 0 0 0 0 0 952986
-0.002180 -0.001563 0.122120 0.048322 0.850725 -0.878964 -0.029787 1 0 0 0 0 0 0 954026
-0.002179 -0.001567 0.122117 0.066735 0.803474 -0.961040 -0.029818 1 0 0 0 0 0 0 955016
-0.002178 -0.001569 0.122116 0.076081 0.777648 -0.993043 -0.029849 1 0 0 0 0 0 0 956013
-0.002178 -0.001570 0.122116 0.080634 0.764742 -1.005226 -0.029880 1 0 0 0 0 0 0 957012
-0.002183 -0.001551 0.122105 0.156576 0.505997 -0.873176 -0.029913 1 0 0 0 0 0 0 958059
-0.002167 -0.001547 0.122092 -0.126552 0.656749 -0.812163 -0.029942 1 0 0 0 0 0 0 958995
-0.002159 -0.001544 0.122087 -0.049841 0.703026 -0.919793 -0.029974 1 0 0 0 0 0 0 960009
-0.002155 -0.001543 0.122085 0.009469 0.722884 -0.971130 -0.030004 1 0 0 0 0 0 0 960993
-0.002165 -0.001556 0.122074 0.214563 0.917319 -0.842764 -0.030037 1 0 0 0 0 0 0 962039
-0.002171 -0.001563 0.122070 0.167630 0.855316 -0.927184 -0.030067 1 0 0 0 0 0 0 962994
-0.002160 -0.001552 0.122048 -0.055869 0.615281 -0.699073 -0.030099 1 0 0 0 0 0 0 964008
-0.002155 -0.001547 0.122040 -0.007233 0.662920 -0.856364 -0.030129 1 0 0 0 0 0 0 964993
-0.002152 -0.001544 0.122038 0.031761 0.702752 -0.936037 -0.030162 1 0 0 0 0 0 0 966023
-0.002151 -0.001543 0.122037 0.052253 0.724185 -0.967011 -0.030192 1 0 0 0 0 0 0 966993
-0.002150 -0.001542 0.122036 0.062479 0.735303 -0.978822 -0.030224 1 0 0 0 0 0 0 968009
-0.002155 -0.001523 0.122026 0.141240 0.488664 -0.846420 -0.030255 1 0 0 0 0 0 0 969007
-0.002139 -0.001518 0.122013 -0.140337 0.645355 -0.785293 -0.030287 1 0 0 0 0 0 0 970030
-0.002131 -0.001516 0.122008 -0.063050 0.694483 -0.892828 -0.030315 1 0 0 0 0 0 0 970935
-0.002127 -0.001514 0.122006 -0.003463 0.715799 -0.944150 -0.030346 1 0 0 0 0 0 0 971925
-0.002125 -0.001514 0.122006 0.028134 0.726269 -0.964135 -0.030378 1 0 0 0 0 0 0 972935
-0.002142 -0.001509 0.121984 0.291352 0.663987 -0.686197 -0.030409 1 0 0 0 0 0 0 973932
-0.002132 -0.001510 0.121967 -0.047463 0.753317 -0.702694 -0.030440 1 0 0 0 0 0 0 974934
-0.002127 -0.001512 0.121961 -0.014527 0.752350 -0.850506 -0.030471 1 0 0 0 0 0 0 975925
-0.002124 -0.001512 0.121958 0.021093 0.746818 -0.917212 -0.030503 1 0 0 0 0 0 0 976935
-0.002123 -0.001512 0.121958 0.040440 0.743560 -0.942679 -0.030534 1 0 0 0 0 0 0 977932
-0.002128 -0.001494 0.121947 0.123807 0.489746 -0.815020 -0.030565 1 0 0 0 0 0 0 978934
-0.002111 -0.001489 0.121934 -0.155310 0.642570 -0.755499 -0.030596 1 0 0 0 0 0 0 979925
-0.002103 -0.001487 0.121929 -0.077006 0.689808 -0.863766 -0.030628 1 0 0 0 0 0 0 980934
-0.002099 -0.001486 0.121927 -0.016946 0.710182 -0.915299 -0.030659 1 0 0 0 0 0 0 981938
-0.002110 -0.001499 0.121915 0.188540 0.904860 -0.786947 -0.030690 1 0 0 0 0 0 0 982931
-0.002121 -0.001487 0.121901 0.215512 0.590766 -0.733828 -0.030722 1 0 0 0 0 0 0 983942
-0.002127 -0.001481 0.121896 0.150554 0.637267 -0.847854 -0.030753 1 0 0 0 0 0 0 984942
-0.002110 -0.001482 0.121884 -0.148509 0.740105 -0.767236 -0.030784 1 0 0 0 0 0 0 985939
-0.002102 -0.001483 0.121880 -0.074515 0.742645 -0.857448 -0.030814 1 0 0 0 0 0 0 986912
-0.002098 -0.001483 0.121879 -0.015903 0.738822 -0.901553 -0.030846 1 0 0 0 0 0 0 987917
-0.002102 -0.001465 0.121868 0.088939 0.484293 -0.781335 -0.030878 1 0 0 0 0 0 0 988947
-0.002104 -0.001456 0.121864 0.078651 0.576804 -0.859048 -0.030910 1 0 0 0 0 0 0 989954
-0.002104 -0.001451 0.121863 0.066623 0.644799 -0.898883 -0.030940 1 0 0 0 0 0 0 990944
-0.002099 -0.001467 0.121842 -0.024512 0.925460 -0.631737 -0.030971 1 0 0 0 0 0 0 991913
-0.002101 -0.001456 0.121824 0.078531 0.603860 -0.646377 -0.031003 1 0 0 0 0 0 0 992939
-0.002103 -0.001451 0.121818 0.073420 0.640898 -0.795952 -0.031035 1 0 0 0 0 0 0 993960
-0.002104 -0.001449 0.121816 0.064145 0.678601 -0.863412 -0.031065 1 0 0 0 0 0 0 994939
-0.002104 -0.001447 0.121815 0.058466 0.699416 -0.889103 -0.031097 1 0 0 0 0 0 0 995942
-0.002104 -0.001447 0.121815 0.055414 0.710224 -0.898853 -0.031128 1 0 0 0 0 0 0 996941
-0.002091 -0.001432 0.121794 -0.130382 0.523513 -0.630579 -0.031160 1 0 0 0 0 0 0 997957
-0.002084 -0.001425 0.121787 -0.061540 0.598911 -0.773023 -0.031191 1 0 0 0 0 0 0 998954
-0.002081 -0.001421 0.121785 -0.012210 0.652792 -0.847196 -0.031222 1 0 0 0 0 0 0 999954
-0.002092 -0.001433 0.121773 0.187140 0.866076 -0.727897 -0.031253 1 0 0 0 0 0 1 953
-0.002098 -0.001439 0.121769 0.137387 0.813781 -0.815343 -0.031285 1 0 0 0 0 0 1 1963
-0.002101 -0.001442 0.121767 0.096876 0.771526 -0.859469 -0.031316 1 0 0 0 0 0 1 2947
-0.002108 -0.001425 0.121756 0.148386 0.496887 -0.739075 -0.031347 1 0 0 0 0 0 1 3952
-0.002111 -0.001417 0.121753 0.111189 0.578908 -0.816870 -0.031378 1 0 0 0 0 0 1 4951
-0.002094 -0.001417 0.121741 -0.172123 0.701330 -0.722131 -0.031411 1 0 0 0 0 0 1 6012
-0.002085 -0.001417 0.121737 -0.090259 0.713867 -0.807269 -0.031443 1 0 0 0 0 0 1 7011
-0.002087 -0.001399 0.121726 0.045841 0.463102 -0.711658 -0.031474 1 0 0 0 0 0 1 8010
-0.002087 -0.001389 0.121722 0.053104 0.556460 -0.799240 -0.031504 1 0 0 0 0 0 1 8985
-0.002088 -0.001385 0.121720 0.049968 0.624755 -0.842627 -0.031536 1 0 0 0 0 0 1 10002
-0.002088 -0.001382 0.121720 0.047496 0.661159 -0.859601 -0.031567 1 0 0 0 0 0 1 10983
-0.002101 -0.001395 0.121709 0.219725 0.864612 -0.717952 -0.031598 1 0 0 0 0 0 1 11982
-0.002107 -0.001401 0.121705 0.156486 0.807396 -0.797268 -0.031629 1 0 0 0 0 0 1 12984
-0.002092 -0.001409 0.121693 -0.148455 0.822431 -0.703879 -0.031662 1 0 0 0 0 0 1 14043
-0.002089 -0.001394 0.121679 -0.004856 0.525583 -0.651626 -0.031693 1 0 0 0 0 0 1 15012
-0.002088 -0.001387 0.121674 0.025804 0.590757 -0.765152 -0.031724 1 0 0 0 0 0 1 16013
-0.002088 -0.001383 0.121673 0.036156 0.644283 -0.818614 -0.031754 1 0 0 0 0 0 1 16987
-0.002087 -0.001381 0.121672 0.040546 0.673264 -0.839246 -0.031787 1 0 0 0 0 0 1 18020
-0.002087 -0.001381 0.121672 0.042573 0.688177 -0.847141 -0.031817 1 0 0 0 0 0 1 19009
-0.002087 -0.001380 0.121672 0.043562 0.695977 -0.850474 -0.031849 1 0 0 0 0 0 1 20011
-0.002093 -0.001361 0.121661 0.117560 0.448303 -0.714105 -0.031879 1 0 0 0 0 0 1 20982
-0.002108 -0.001366 0.121647 0.265552 0.728541 -0.638084 -0.031912 1 0 0 0 0 0 1 22020
-0.002116 -0.001368 0.121642 0.183415 0.731129 -0.752348 -0.031942 1 0 0 0 0 0 1 23007
-0.002101 -0.001373 0.121630 -0.131853 0.778019 -0.672285 -0.031973 1 0 0 0 0 0 1 23995
-0.002094 -0.001376 0.121626 -0.067176 0.749210 -0.762798 -0.032005 1 0 0 0 0 0 1 25017
-0.002090 -0.001378 0.121624 -0.013362 0.729342 -0.806873 -0.032037 1 0 0 0 0 0 1 26027
-0.002088 -0.001378 0.121624 0.015441 0.718986 -0.824017 -0.032068 1 0 0 0 0 0 1 27013
-0.002087 -0.001379 0.121624 0.029957 0.714019 -0.830673 -0.032099 1 0 0 0 0 0 1 28009
-0.002092 -0.001360 0.121613 0.110705 0.460017 -0.695447 -0.032130 1 0 0 0 0 0 1 29017
-0.002095 -0.001351 0.121610 0.088485 0.552183 -0.768128 -0.032163 1 0 0 0 0 0 1 30053
-0.002096 -0.001346 0.121609 0.070509 0.619931 -0.806061 -0.032192 1 0 0 0 0 0 1 31007
-0.002097 -0.001344 0.121608 0.060642 0.656113 -0.821080 -0.032223 1 0 0 0 0 0 1 31984
-0.002097 -0.001343 0.121608 0.055562 0.674679 -0.826995 -0.032254 1 0 0 0 0 0 1 32984
-0.002110 -0.001356 0.121597 0.226621 0.869107 -0.681262 -0.032286 1 0 0 0 0 0 1 34000
-0.002098 -0.001367 0.121583 -0.094784 0.867128 -0.624293 -0.032317 1 0 0 0 0 0 1 34983
-0.002092 -0.001373 0.121578 -0.046893 0.799160 -0.734367 -0.032349 1 0 0 0 0 0 1 36005
-0.002094 -0.001357 0.121566 0.070515 0.506376 -0.648213 -0.032379 1 0 0 0 0 0 1 36981
-0.002095 -0.001349 0.121562 0.068350 0.578124 -0.739447 -0.032412 1 0 0 0 0 0 1 38023
-0.002096 -0.001345 0.121561 0.060479 0.635518 -0.784011 -0.032443 1 0 0 0 0 0 1 39014
-0.002096 -0.001343 0.121560 0.055616 0.666459 -0.801327 -0.032473 1 0 0 0 0 0 1 39991
-0.002096 -0.001342 0.121560 0.053022 0.682424 -0.808038 -0.032505 1 0 0 0 0 0 1 41007
-0.002097 -0.001342 0.121560 0.051703 0.690723 -0.810926 -0.032537 1 0 0 0 0 0 1 42024
-0.002097 -0.001342 0.121560 0.051057 0.695138 -0.812368 -0.032565 1 0 0 0 0 0 1 42932
-0.002097 -0.001342 0.121560 0.050749 0.697695 -0.813389 -0.032596 1 0 0 0 0 0 1 43923
-0.002102 -0.001323 0.121550 0.124071 0.447559 -0.675943 -0.032628 1 0 0 0 0 0 1 44931
-0.002105 -0.001314 0.121546 0.098228 0.541427 -0.747933 -0.032659 1 0 0 0 0 0 1 45931
-0.002106 -0.001309 0.121545 0.078455 0.610067 -0.785647 -0.032690 1 0 0 0 0 0 1 46931
-0.002088 -0.001311 0.121534 -0.190091 0.706407 -0.665745 -0.032721 1 0 0 0 0 0 1 47922
-0.002079 -0.001312 0.121531 -0.100446 0.704066 -0.740968 -0.032753 1 0 0 0 0 0 1 48931
-0.002087 -0.001326 0.121518 0.139774 0.882540 -0.631173 -0.032784 1 0 0 0 0 0 1 49929
-0.002091 -0.001334 0.121514 0.112663 0.812244 -0.722688 -0.032815 1 0 0 0 0 0 1 50932
-0.002094 -0.001337 0.121513 0.083694 0.760923 -0.768195 -0.032846 1 0 0 0 0 0 1 51923
-0.002095 -0.001339 0.121512 0.067409 0.733772 -0.785932 -0.032877 1 0 0 0 0 0 1 52922
-0.002095 -0.001340 0.121512 0.059023 0.720316 -0.792791 -0.032909 1 0 0 0 0 0 1 53949
-0.002095 -0.001340 0.121512 0.054791 0.713835 -0.795668 -0.032940 1 0 0 0 0 0 1 54922
-0.002101 -0.001322 0.121502 0.126138 0.459184 -0.658780 -0.032971 1 0 0 0 0 0 1 55931
-0.002104 -0.001313 0.121498 0.099319 0.550684 -0.730963 -0.033002 1 0 0 0 0 0 1 56922
-0.002105 -0.001308 0.121497 0.079081 0.618143 -0.768748 -0.033034 1 0 0 0 0 0 1 57936
-0.002106 -0.001306 0.121496 0.068056 0.654156 -0.783665 -0.033065 1 0 0 0 0 0 1 58931
-0.002087 -0.001309 0.121486 -0.195371 0.732365 -0.654606 -0.033096 1 0 0 0 0 0 1 59923
-0.002078 -0.001311 0.121483 -0.103123 0.720834 -0.726528 -0.033128 1 0 0 0 0 0 1 60951
-0.002074 -0.001312 0.121481 -0.035278 0.709850 -0.763860 -0.033158 1 0 0 0 0 0 1 61919
-0.002071 -0.001312 0.121481 0.000619 0.703986 -0.778608 -0.033190 1 0 0 0 0 0 1 62923
-0.002070 -0.001313 0.121481 0.018694 0.701275 -0.784370 -0.033222 1 0 0 0 0 0 1 63939
-0.002070 -0.001313 0.121481 0.027728 0.700207 -0.786886 -0.033253 1 0 0 0 0 0 1 64933
-0.002069 -0.001313 0.121481 0.032262 0.700009 -0.788266 -0.033285 1 0 0 0 0 0 1 65953
-0.002069 -0.001313 0.121481 0.034528 0.700221 -0.789206 -0.033315 1 0 0 0 0 0 1 66942
-0.002069 -0.001313 0.121481 0.035685 0.700642 -0.790025 -0.033347 1 0 0 0 0 0 1 67938
-0.002074 -0.001294 0.121471 0.109745 0.449443 -0.652250 -0.033377 1 0 0 0 0 0 1 68927
-0.002077 -0.001285 0.121467 0.084309 0.542574 -0.724214 -0.033410 1 0 0 0 0 0 1 69956
-0.002079 -0.001280 0.121466 0.064730 0.610792 -0.761884 -0.033440 1 0 0 0 0 0 1 70938
-0.002079 -0.001278 0.121465 0.054057 0.647185 -0.776739 -0.033471 1 0 0 0 0 0 1 71917
-0.002080 -0.001277 0.121465 0.048576 0.665857 -0.782540 -0.033502 1 0 0 0 0 0 1 72910
-0.002080 -0.001276 0.121465 0.045803 0.675522 -0.785101 -0.033535 1 0 0 0 0 0 1 73953
-0.002080 -0.001276 0.121465 0.044434 0.680649 -0.786442 -0.033565 1 0 0 0 0 0 1 74940
-0.002080 -0.001276 0.121465 0.043755 0.683529 -0.787406 -0.033597 1 0 0 0 0 0 1 75943
-0.002080 -0.001276 0.121465 0.043436 0.685295 -0.788215 -0.033628 1 0 0 0 0 0 1 76941
-0.002080 -0.001276 0.121465 0.043304 0.686500 -0.788974 -0.033660 1 0 0 0 0 0 1 77955
-0.002080 -0.001276 0.121465 0.043256 0.687412 -0.789714 -0.033690 1 0 0 0 0 0 1 78939
-0.002080 -0.001276 0.121465 0.043243 0.688190 -0.790448 -0.033722 1 0 0 0 0 0 1 79940
-0.002080 -0.001276 0.121465 0.043251 0.688867 -0.791158 -0.033752 1 0 0 0 0 0 1 80909
-0.002080 -0.001276 0.121465 0.043291 0.689569 -0.791928 -0.033784 1 0 0 0 0 0 1 81952
-0.002080 -0.001276 0.121465 0.043327 0.690267 -0.792695 -0.033817 1 0 0 0 0 0 1 83007
-0.002085 -0.001257 0.121455 0.116832 0.439150 -0.654683 -0.033849 1 0 0 0 0 0 1 84009
-0.002088 -0.001248 0.121451 0.091154 0.532156 -0.726635 -0.033879 1 0 0 0 0 0 1 84981
-0.002090 -0.001243 0.121450 0.071476 0.600370 -0.764365 -0.033912 1 0 0 0 0 0 1 86032
-0.002090 -0.001241 0.121449 0.060739 0.636731 -0.779228 -0.033942 1 0 0 0 0 0 1 87009
-0.002091 -0.001240 0.121449 0.055242 0.655354 -0.785018 -0.033973 1 0 0 0 0 0 1 87985
-0.002091 -0.001239 0.121449 0.052449 0.664969 -0.787529 -0.034004 1 0 0 0 0 0 1 88982
-0.002091 -0.001239 0.121449 0.051077 0.670122 -0.788910 -0.034037 1 0 0 0 0 0 1 90042
-0.002091 -0.001239 0.121449 0.050413 0.672955 -0.789844 -0.034067 1 0 0 0 0 0 1 91006
-0.002091 -0.001239 0.121449 0.050089 0.674707 -0.790644 -0.034099 1 0 0 0 0 0 1 92009
-0.002091 -0.001239 0.121449 0.049956 0.675879 -0.791372 -0.034129 1 0 0 0 0 0 1 92982
-0.002091 -0.001239 0.121449 0.049919 0.676783 -0.792122 -0.034161 1 0 0 0 0 0 1 94000
-0.002072 -0.001243 0.121439 -0.208101 0.737373 -0.657761 -0.034192 1 0 0 0 0 0 1 94981
-0.002063 -0.001245 0.121436 -0.113208 0.716966 -0.727802 -0.034223 1 0 0 0 0 0 1 95981
-0.002058 -0.001247 0.121435 -0.044003 0.701566 -0.764486 -0.034254 1 0 0 0 0 0 1 96983
-0.002056 -0.001247 0.121434 -0.007457 0.693499 -0.778991 -0.034286 1 0 0 0 0 0 1 98001
-0.002054 -0.001247 0.121434 0.010945 0.689650 -0.784642 -0.034317 1 0 0 0 0 0 1 99006
-0.002054 -0.001248 0.121434 0.020147 0.688026 -0.787119 -0.034349 1 0 0 0 0 0 1 100019
-0.002054 -0.001248 0.121434 0.024754 0.687498 -0.788435 -0.034380 1 0 0 0 0 0 1 101013
-0.002053 -0.001248 0.121434 0.027073 0.687597 -0.789420 -0.034414 1 0 0 0 0 0 1 102081
-0.002053 -0.001248 0.121434 0.028230 0.687883 -0.790153 -0.034443 1 0 0 0 0 0 1 103014
-0.002059 -0.001229 0.121424 0.102339 0.436542 -0.651979 -0.034474 1 0 0 0 0 0 1 104008
-0.002062 -0.001220 0.121420 0.076953 0.529337 -0.723980 -0.034506 1 0 0 0 0 0 1 105038
-0.002063 -0.001215 0.121419 0.057418 0.597372 -0.761659 -0.034537 1 0 0 0 0 0 1 106028
-0.002076 -0.001227 0.121407 0.220726 0.818924 -0.628082 -0.034567 1 0 0 0 0 0 1 107005
-0.002083 -0.001232 0.121403 0.153132 0.770924 -0.709997 -0.034599 1 0 0 0 0 0 1 108003
-0.002087 -0.001235 0.121402 0.103763 0.730892 -0.751985 -0.034630 1 0 0 0 0 0 1 109010
-0.002089 -0.001237 0.121402 0.077289 0.709402 -0.768414 -0.034661 1 0 0 0 0 0 1 109998
-0.002089 -0.001237 0.121401 0.063797 0.698708 -0.774745 -0.034692 1 0 0 0 0 0 1 110983
-0.002090 -0.001238 0.121401 0.057039 0.693633 -0.777425 -0.034723 1 0 0 0 0 0 1 111982
-0.002090 -0.001238 0.121401 0.053648 0.691415 -0.778844 -0.034755 1 0 0 0 0 0 1 113006
-0.002090 -0.001238 0.121401 0.051982 0.690612 -0.779799 -0.034787 1 0 0 0 0 0 1 114021
-0.002090 -0.001238 0.121401 0.051168 0.690499 -0.780576 -0.034818 1 0 0 0 0 0 1 115011
-0.002090 -0.001238 0.121401 0.050775 0.690757 -0.781302 -0.034849 1 0 0 0 0 0 1 116006
-0.002090 -0.001238 0.121401 0.050604 0.691193 -0.782001 -0.034879 1 0 0 0 0 0 1 116990
-0.002090 -0.001238 0.121401 0.050537 0.691745 -0.782733 -0.034912 1 0 0 0 0 0 1 118019
-0.002103 -0.001252 0.121390 0.224481 0.877554 -0.634834 -0.034943 1 0 0 0 0 0 1 119020
-0.002110 -0.001259 0.121386 0.162479 0.811613 -0.711676 -0.034973 1 0 0 0 0 0 1 119988
-0.002113 -0.001262 0.121385 0.115943 0.762672 -0.751886 -0.035005 1 0 0 0 0 0 1 121004
-0.002115 -0.001264 0.121385 0.090922 0.736704 -0.767716 -0.035037 1 0 0 0 0 0 1 122022
-0.002115 -0.001265 0.121384 0.078168 0.723802 -0.773818 -0.035067 1 0 0 0 0 0 1 123002
-0.002116 -0.001265 0.121384 0.071751 0.717621 -0.776409 -0.035098 1 0 0 0 0 0 1 123989
-0.002116 -0.001265 0.121384 0.068578 0.714848 -0.777777 -0.035130 1 0 0 0 0 0 1 125002
-0.002122 -0.001247 0.121374 0.140486 0.461859 -0.639695 -0.035162 1 0 0 0 0 0 1 126045
-0.002124 -0.001238 0.121371 0.114121 0.553668 -0.711627 -0.035190 1 0 0 0 0 0 1 126930
-0.002126 -0.001233 0.121369 0.094115 0.621247 -0.749290 -0.035221 1 0 0 0 0 0 1 127920
-0.002127 -0.001231 0.121369 0.083223 0.657331 -0.764127 -0.035253 1 0 0 0 0 0 1 128929
-0.002127 -0.001230 0.121369 0.077640 0.675816 -0.769887 -0.035284 1 0 0 0 0 0 1 129928
-0.002127 -0.001229 0.121369 0.074818 0.685369 -0.772363 -0.035315 1 0 0 0 0 0 1 130929
-0.002127 -0.001229 0.121369 0.073435 0.690437 -0.773675 -0.035346 1 0 0 0 0 0 1 131920
-0.002127 -0.001229 0.121369 0.072778 0.693289 -0.774578 -0.035377 1 0 0 0 0 0 1 132929
-0.002127 -0.001229 0.121369 0.072479 0.695010 -0.775341 -0.035409 1 0 0 0 0 0 1 133930
-0.002127 -0.001229 0.121369 0.072351 0.696172 -0.776061 -0.035440 1 0 0 0 0 0 1 134929
-0.002127 -0.001229 0.121369 0.072325 0.697069 -0.776747 -0.035471 1 0 0 0 0 0 1 135929
-0.002127 -0.001229 0.121369 0.072346 0.697814 -0.777431 -0.035502 1 0 0 0 0 0 1 136920
-0.002108 -0.001233 0.121359 -0.185950 0.758432 -0.642949 -0.035534 1 0 0 0 0 0 1 137944
-0.002099 -0.001235 0.121355 -0.091229 0.738024 -0.712819 -0.035565 1 0 0 0 0 0 1 138920
-0.002094 -0.001237 0.121354 -0.022152 0.722634 -0.749419 -0.035596 1 0 0 0 0 0 1 139928
-0.002092 -0.001237 0.121354 0.014360 0.714555 -0.763832 -0.035628 1 0 0 0 0 0 1 140936
-0.002091 -0.001237 0.121353 0.032746 0.710721 -0.769436 -0.035659 1 0 0 0 0 0 1 141944
-0.002090 -0.001238 0.121353 0.041951 0.709065 -0.771837 -0.035690 1 0 0 0 0 0 1 142923
-0.002095 -0.001219 0.121343 0.120080 0.456562 -0.633932 -0.035721 1 0 0 0 0 0 1 143929
-0.002098 -0.001210 0.121339 0.096817 0.548585 -0.706069 -0.035753 1 0 0 0 0 0 1 144931
-0.002099 -0.001205 0.121338 0.078349 0.616224 -0.743786 -0.035784 1 0 0 0 0 0 1 145951
-0.002100 -0.001203 0.121338 0.068240 0.652321 -0.758614 -0.035815 1 0 0 0 0 0 1 146933
-0.002100 -0.001202 0.121338 0.063037 0.670810 -0.764369 -0.035846 1 0 0 0 0 0 1 147936
-0.002100 -0.001201 0.121338 0.060408 0.680344 -0.766823 -0.035878 1 0 0 0 0 0 1 148940
-0.002100 -0.001201 0.121338 0.059110 0.685432 -0.768135 -0.035910 1 0 0 0 0 0 1 149957
-0.002100 -0.001201 0.121338 0.058493 0.688243 -0.769011 -0.035940 1 0 0 0 0 0 1 150940
-0.002100 -0.001201 0.121338 0.058190 0.689970 -0.769761 -0.035972 1 0 0 0 0 0 1 151945
-0.002100 -0.001201 0.121338 0.058060 0.691117 -0.770452 -0.036003 1 0 0 0 0 0 1 152944
-0.002106 -0.001182 0.121327 0.131525 0.440073 -0.631754 -0.036035 1 0 0 0 0 0 1 153955
-0.002109 -0.001173 0.121324 0.106001 0.532654 -0.703716 -0.036065 1 0 0 0 0 0 1 154944
-0.002110 -0.001168 0.121322 0.086397 0.600571 -0.741371 -0.036097 1 0 0 0 0 0 1 155948
-0.002111 -0.001166 0.121322 0.075705 0.636806 -0.756193 -0.036128 1 0 0 0 0 0 1 156950
-0.002111 -0.001165 0.121322 0.070233 0.655369 -0.761931 -0.036160 1 0 0 0 0 0 1 157961
-0.002111 -0.001164 0.121322 0.067469 0.664916 -0.764369 -0.036190 1 0 0 0 0 0 1 158945
-0.002092 -0.001168 0.121312 -0.192343 0.729976 -0.630359 -0.036222 1 0 0 0 0 0 1 159947
-0.002083 -0.001171 0.121308 -0.098493 0.711743 -0.700418 -0.036253 1 0 0 0 0 0 1 160944
-0.002078 -0.001172 0.121307 -0.029835 0.697461 -0.737085 -0.036286 1 0 0 0 0 0 1 162004
-0.002076 -0.001172 0.121307 0.006449 0.689908 -0.751494 -0.036317 1 0 0 0 0 0 1 163003
-0.002080 -0.001154 0.121296 0.098225 0.434407 -0.617569 -0.036349 1 0 0 0 0 0 1 164005
-0.002083 -0.001145 0.121293 0.081834 0.524599 -0.691280 -0.036379 1 0 0 0 0 0 1 164981
-0.002084 -0.001140 0.121291 0.066791 0.591328 -0.729564 -0.036412 1 0 0 0 0 0 1 166018
-0.002084 -0.001138 0.121291 0.058376 0.626948 -0.744567 -0.036442 1 0 0 0 0 0 1 167003
-0.002085 -0.001137 0.121291 0.054019 0.645194 -0.750355 -0.036474 1 0 0 0 0 0 1 168004
-0.002085 -0.001136 0.121291 0.051828 0.654584 -0.752801 -0.036504 1 0 0 0 0 0 1 168979
-0.002085 -0.001136 0.121291 0.050731 0.659590 -0.754121 -0.036537 1 0 0 0 0 0 1 170042
-0.002085 -0.001136 0.121291 0.050202 0.662342 -0.754975 -0.036567 1 0 0 0 0 0 1 171008
-0.002085 -0.001136 0.121291 0.049956 0.664015 -0.755690 -0.036599 1 0 0 0 0 0 1 172004
-0.002085 -0.001136 0.121291 0.049859 0.665121 -0.756359 -0.036630 1 0 0 0 0 0 1 173006
-0.002090 -0.001117 0.121280 0.123306 0.414117 -0.617350 -0.036662 1 0 0 0 0 0 1 174038
-0.002093 -0.001108 0.121277 0.097823 0.506439 -0.689349 -0.036692 1 0 0 0 0 0 1 175005
-0.002094 -0.001103 0.121275 0.078242 0.574207 -0.727027 -0.036724 1 0 0 0 0 0 1 176009
-0.002095 -0.001101 0.121275 0.067565 0.610346 -0.741806 -0.036754 1 0 0 0 0 0 1 176981
-0.002096 -0.001100 0.121275 0.062095 0.628853 -0.747534 -0.036786 1 0 0 0 0 0 1 177997
-0.002096 -0.001099 0.121275 0.059332 0.638374 -0.749953 -0.036817 1 0 0 0 0 0 1 178979
-0.002109 -0.001113 0.121264 0.232204 0.829088 -0.602567 -0.036848 1 0 0 0 0 0 1 179978
-0.002115 -0.001120 0.121260 0.169747 0.765480 -0.679361 -0.036879 1 0 0 0 0 0 1 180978
-0.002099 -0.001127 0.121249 -0.135556 0.777749 -0.584112 -0.036912 1 0 0 0 0 0 1 182024
-0.002092 -0.001131 0.121245 -0.066306 0.731274 -0.668974 -0.036942 1 0 0 0 0 0 1 183005
-0.002093 -0.001115 0.121233 0.063224 0.450771 -0.571081 -0.036973 1 0 0 0 0 0 1 183987
-0.002094 -0.001107 0.121229 0.067706 0.527554 -0.658738 -0.037005 1 0 0 0 0 0 1 185004
-0.002095 -0.001102 0.121228 0.063209 0.587439 -0.701989 -0.037037 1 0 0 0 0 0 1 186045
-0.002095 -0.001100 0.121227 0.060059 0.619591 -0.718699 -0.037067 1 0 0 0 0 0 1 187005
-0.002095 -0.001099 0.121227 0.058337 0.636085 -0.725073 -0.037099 1 0 0 0 0 0 1 188005
-0.002095 -0.001099 0.121227 0.057433 0.644601 -0.727704 -0.037129 1 0 0 0 0 0 1 188981
-0.002095 -0.001099 0.121227 0.056983 0.649130 -0.729034 -0.037161 1 0 0 0 0 0 1 190001
-0.002100 -0.001080 0.121216 0.130233 0.399858 -0.589964 -0.037192 1 0 0 0 0 0 1 190979
-0.002103 -0.001071 0.121213 0.104734 0.492853 -0.662098 -0.037223 1 0 0 0 0 0 1 191979
-0.002105 -0.001066 0.121212 0.085148 0.560931 -0.699789 -0.037254 1 0 0 0 0 0 1 192977
-0.002105 -0.001064 0.121211 0.074471 0.597232 -0.714586 -0.037286 1 0 0 0 0 0 1 193993
-0.002106 -0.001063 0.121211 0.068991 0.615809 -0.720275 -0.037317 1 0 0 0 0 0 1 195004
-0.002106 -0.001062 0.121211 0.066224 0.625334 -0.722656 -0.037347 1 0 0 0 0 0 1 195969
-0.002106 -0.001062 0.121211 0.064868 0.630379 -0.723898 -0.037379 1 0 0 0 0 0 1 196984
-0.002087 -0.001066 0.121201 -0.194402 0.693292 -0.589286 -0.037412 1 0 0 0 0 0 1 198034
-0.002078 -0.001068 0.121198 -0.100444 0.673839 -0.659078 -0.037442 1 0 0 0 0 0 1 198982
-0.002073 -0.001069 0.121196 -0.031760 0.658933 -0.695571 -0.037473 1 0 0 0 0 0 1 199999
-0.002076 -0.001051 0.121186 0.077997 0.399312 -0.569824 -0.037504 1 0 0 0 0 0 1 200982
-0.002078 -0.001043 0.121182 0.070855 0.486893 -0.646838 -0.037536 1 0 0 0 0 0 1 202017
-0.002078 -0.001038 0.121180 0.060438 0.552212 -0.686208 -0.037567 1 0 0 0 0 0 1 202998
-0.002079 -0.001036 0.121180 0.054332 0.587117 -0.701576 -0.037598 1 0 0 0 0 0 1 203982
-0.002079 -0.001035 0.121180 0.051120 0.604997 -0.707455 -0.037630 1 0 0 0 0 0 1 204999
-0.002079 -0.001034 0.121180 0.049501 0.614198 -0.709913 -0.037661 1 0 0 0 0 0 1 206015
-0.002079 -0.001034 0.121180 0.048686 0.619039 -0.711155 -0.037692 1 0 0 0 0 0 1 206997
-0.002092 -0.001047 0.121169 0.222669 0.807576 -0.563332 -0.037723 1 0 0 0 0 0 1 207983
-0.002099 -0.001054 0.121165 0.160805 0.742850 -0.639846 -0.037755 1 0 0 0 0 0 1 208998
-0.002102 -0.001058 0.121164 0.114359 0.694497 -0.679792 -0.037787 1 0 0 0 0 0 1 210040
-0.002104 -0.001059 0.121163 0.089374 0.668745 -0.695348 -0.037815 1 0 0 0 0 0 1 210927
-0.002110 -0.001042 0.121153 0.150057 0.404205 -0.561135 -0.037846 1 0 0 0 0 0 1 211917
-0.002113 -0.001033 0.121149 0.118304 0.489286 -0.635116 -0.037877 1 0 0 0 0 0 1 212927
-0.002115 -0.001029 0.121148 0.095587 0.553390 -0.673423 -0.037908 1 0 0 0 0 0 1 213917
-0.002096 -0.001031 0.121137 -0.175328 0.647823 -0.552911 -0.037940 1 0 0 0 0 0 1 214926
-0.002087 -0.001032 0.121134 -0.087444 0.644291 -0.627740 -0.037971 1 0 0 0 0 0 1 215917
-0.002083 -0.001033 0.121133 -0.021853 0.637333 -0.665951 -0.038002 1 0 0 0 0 0 1 216922
-0.002081 -0.001033 0.121132 0.012883 0.633444 -0.680855 -0.038034 1 0 0 0 0 0 1 217933
-0.002080 -0.001033 0.121132 0.030397 0.631640 -0.686548 -0.038065 1 0 0 0 0 0 1 218917
-0.002079 -0.001033 0.121132 0.039146 0.630977 -0.688917 -0.038096 1 0 0 0 0 0 1 219917
-0.002079 -0.001033 0.121132 0.043526 0.630896 -0.690124 -0.038127 1 0 0 0 0 0 1 220926
-0.002079 -0.001033 0.121132 0.045735 0.631109 -0.690897 -0.038158 1 0 0 0 0 0 1 221917
-0.002084 -0.001015 0.121122 0.120287 0.379744 -0.551249 -0.038190 1 0 0 0 0 0 1 222926
-0.002087 -0.001005 0.121118 0.095508 0.471330 -0.623354 -0.038221 1 0 0 0 0 0 1 223921
-0.002088 -0.001001 0.121117 0.076300 0.538675 -0.661012 -0.038252 1 0 0 0 0 0 1 224925
-0.002089 -0.000999 0.121116 0.065819 0.574606 -0.675766 -0.038284 1 0 0 0 0 0 1 225950
-0.002089 -0.000997 0.121116 0.060427 0.592949 -0.681390 -0.038315 1 0 0 0 0 0 1 226924
-0.002089 -0.000997 0.121116 0.057691 0.602381 -0.683732 -0.038346 1 0 0 0 0 0 1 227925
-0.002102 -0.001010 0.121105 0.230775 0.793310 -0.536234 -0.038378 1 0 0 0 0 0 1 228939
-0.002109 -0.001017 0.121101 0.168531 0.729767 -0.612785 -0.038408 1 0 0 0 0 0 1 229918
-0.002112 -0.001020 0.121100 0.121917 0.682007 -0.652701 -0.038440 1 0 0 0 0 0 1 230936
-0.002095 -0.001027 0.121089 -0.161898 0.716783 -0.532692 -0.038471 1 0 0 0 0 0 1 231935
-0.002086 -0.001030 0.121086 -0.080636 0.683059 -0.607702 -0.038502 1 0 0 0 0 0 1 232905
-0.002082 -0.001031 0.121085 -0.018374 0.660993 -0.646003 -0.038535 1 0 0 0 0 0 1 233957
-0.002080 -0.001032 0.121084 0.014705 0.649541 -0.660889 -0.038566 1 0 0 0 0 0 1 234945
-0.002079 -0.001032 0.121084 0.031359 0.643951 -0.666564 -0.038597 1 0 0 0 0 0 1 235944
-0.002084 -0.001014 0.121074 0.113135 0.389631 -0.528521 -0.038628 1 0 0 0 0 0 1 236943
-0.002086 -0.001005 0.121070 0.091988 0.479658 -0.601226 -0.038660 1 0 0 0 0 0 1 237964
-0.002087 -0.001000 0.121069 0.074592 0.546200 -0.639042 -0.038690 1 0 0 0 0 0 1 238945
-0.002088 -0.000998 0.121068 0.065001 0.581719 -0.653833 -0.038722 1 0 0 0 0 0 1 239950
-0.002088 -0.000997 0.121068 0.060064 0.599872 -0.659468 -0.038753 1 0 0 0 0 0 1 240945
-0.002101 -0.001010 0.121057 0.231996 0.795174 -0.513031 -0.038785 1 0 0 0 0 0 1 241953
-0.002108 -0.001017 0.121053 0.169255 0.733902 -0.589960 -0.038815 1 0 0 0 0 0 1 242942
-0.002111 -0.001020 0.121052 0.122364 0.687275 -0.629979 -0.038847 1 0 0 0 0 0 1 243943
-0.002113 -0.001022 0.121051 0.097162 0.662445 -0.645598 -0.038878 1 0 0 0 0 0 1 244945
-0.002114 -0.001023 0.121051 0.084317 0.650090 -0.651520 -0.038910 1 0 0 0 0 0 1 245957
-0.002114 -0.001023 0.121051 0.077886 0.644121 -0.653958 -0.038941 1 0 0 0 0 0 1 246977
-0.002114 -0.001023 0.121051 0.074669 0.641380 -0.655154 -0.038973 1 0 0 0 0 0 1 247978
-0.002114 -0.001023 0.121051 0.073084 0.640278 -0.655905 -0.039004 1 0 0 0 0 0 1 248976
-0.002114 -0.001023 0.121051 0.072318 0.639982 -0.656532 -0.039036 1 0 0 0 0 0 1 249991
-0.002114 -0.001023 0.121051 0.071969 0.640089 -0.657072 -0.039067 1 0 0 0 0 0 1 251001
-0.002114 -0.001023 0.121051 0.071812 0.640380 -0.657605 -0.039098 1 0 0 0 0 0 1 251977
-0.002114 -0.001023 0.121051 0.071782 0.640816 -0.658153 -0.039130 1 0 0 0 0 0 1 253010
-0.002114 -0.001023 0.121051 0.071786 0.641286 -0.658698 -0.039162 1 0 0 0 0 0 1 254042
-0.002114 -0.001023 0.121051 0.071800 0.641750 -0.659198 -0.039192 1 0 0 0 0 0 1 255002
-0.002114 -0.001023 0.121051 0.071853 0.642247 -0.659710 -0.039223 1 0 0 0 0 0 1 255977
-0.002114 -0.001023 0.121051 0.071907 0.642751 -0.660248 -0.039255 1 0 0 0 0 0 1 257001
-0.002114 -0.001023 0.121051 0.071962 0.643291 -0.660800 -0.039287 1 0 0 0 0 0 1 258038
-0.002114 -0.001023 0.121051 0.072021 0.643776 -0.661303 -0.039317 1 0 0 0 0 0 1 259006
-0.002114 -0.001023 0.121051 0.072070 0.644276 -0.661833 -0.039349 1 0 0 0 0 0 1 260002
-0.002114 -0.001023 0.121051 0.072122 0.644785 -0.662333 -0.039379 1 0 0 0 0 0 1 260978
-0.002114 -0.001023 0.121051 0.072188 0.645314 -0.662877 -0.039411 1 0 0 0 0 0 1 261992
-0.002114 -0.001023 0.121051 0.072240 0.645798 -0.663395 -0.039441 1 0 0 0 0 0 1 262974
-0.002114 -0.001023 0.121051 0.072293 0.646319 -0.663908 -0.039473 1 0 0 0 0 0 1 263975
-0.002114 -0.001023 0.121051 0.072358 0.646839 -0.664443 -0.039504 1 0 0 0 0 0 1 264971
-0.002114 -0.001023 0.121051 0.072430 0.647500 -0.665144 -0.039545 1 0 0 0 0 0 1 266301
-0.002114 -0.001023 0.121051 0.072466 0.647871 -0.665503 -0.039567 1 0 0 0 0 0 1 267008
-0.002114 -0.001023 0.121051 0.072532 0.648393 -0.666040 -0.039599 1 0 0 0 0 0 1 268008
-0.002114 -0.001023 0.121051 0.072593 0.648893 -0.666559 -0.039630 1 0 0 0 0 0 1 269006
-0.002114 -0.001023 0.121051 0.072645 0.649412 -0.667109 -0.039662 1 0 0 0 0 0 1 270040
-0.002114 -0.001023 0.121051 0.072695 0.649914 -0.667601 -0.039692 1 0 0 0 0 0 1 271001
-0.002114 -0.001023 0.121051 0.072752 0.650427 -0.668145 -0.039724 1 0 0 0 0 0 1 272001
-0.002114 -0.001023 0.121051 0.072819 0.650921 -0.668644 -0.039754 1 0 0 0 0 0 1 272972
-0.002114 -0.001023 0.121051 0.072868 0.651455 -0.669183 -0.039786 1 0 0 0 0 0 1 274011
-0.002114 -0.001023 0.121051 0.072936 0.651959 -0.669708 -0.039817 1 0 0 0 0 0 1 275000
-0.002114 -0.001023 0.121051 0.072981 0.652460 -0.670234 -0.039848 1 0 0 0 0 0 1 275975
-0.002114 -0.001023 0.121051 0.073037 0.652972 -0.670742 -0.039879 1 0 0 0 0 0 1 276975
-0.002114 -0.001023 0.121051 0.073108 0.653504 -0.671295 -0.039912 1 0 0 0 0 0 1 278019
-0.002114 -0.001023 0.121051 0.073155 0.654013 -0.671829 -0.039942 1 0 0 0 0 0 1 279009
-0.002114 -0.001023 0.121051 0.073222 0.654517 -0.672338 -0.039973 1 0 0 0 0 0 1 280000
-0.002114 -0.001023 0.121051 0.073267 0.655023 -0.672848 -0.040004 1 0 0 0 0 0 1 280984
-0.002114 -0.001023 0.121051 0.073330 0.655550 -0.673413 -0.040037 1 0 0 0 0 0 1 282035
-0.002114 -0.001023 0.121051 0.073389 0.656054 -0.673912 -0.040067 1 0 0 0 0 0 1 282984
-0.002114 -0.001023 0.121051 0.073440 0.656573 -0.674439 -0.040099 1 0 0 0 0 0 1 284010
-0.002114 -0.001023 0.121051 0.073499 0.657058 -0.674962 -0.040129 1 0 0 0 0 0 1 284983
-0.002114 -0.001023 0.121051 0.073563 0.657605 -0.675506 -0.040161 1 0 0 0 0 0 1 286015
-0.002114 -0.001023 0.121051 0.073623 0.658099 -0.676016 -0.040192 1 0 0 0 0 0 1 286998
-0.002114 -0.001023 0.121051 0.073660 0.658596 -0.676534 -0.040223 1 0 0 0 0 0 1 287984
-0.002114 -0.001023 0.121051 0.073736 0.659120 -0.677066 -0.040255 1 0 0 0 0 0 1 288998
-0.002114 -0.001023 0.121051 0.073793 0.659652 -0.677607 -0.040286 1 0 0 0 0 0 1 290014
-0.002120 -0.001005 0.121041 0.147364 0.408001 -0.537382 -0.040317 1 0 0 0 0 0 1 290997
-0.002123 -0.000996 0.121037 0.122213 0.499253 -0.609371 -0.040348 1 0 0 0 0 0 1 291982
-0.002124 -0.000991 0.121036 0.102833 0.566426 -0.646956 -0.040380 1 0 0 0 0 0 1 292998
-0.002125 -0.000989 0.121036 0.092254 0.602265 -0.661642 -0.040412 1 0 0 0 0 0 1 294036
-0.002125 -0.000988 0.121035 0.086829 0.620531 -0.667180 -0.040440 1 0 0 0 0 0 1 294924
-0.002125 -0.000987 0.121035 0.084103 0.629931 -0.669470 -0.040471 1 0 0 0 0 0 1 295915
-0.002125 -0.000987 0.121035 0.082742 0.634883 -0.670624 -0.040502 1 0 0 0 0 0 1 296925
-0.002125 -0.000987 0.121035 0.082102 0.637582 -0.671360 -0.040533 1 0 0 0 0 0 1 297915
-0.002125 -0.000987 0.121035 0.081807 0.639207 -0.671951 -0.040565 1 0 0 0 0 0 1 298925
-0.002125 -0.000987 0.121035 0.081691 0.640239 -0.672487 -0.040596 1 0 0 0 0 0 1 299915
-0.002125 -0.000987 0.121035 0.081668 0.641017 -0.673030 -0.040627 1 0 0 0 0 0 1 300924
-0.002125 -0.000987 0.121035 0.081680 0.641632 -0.673539 -0.040658 1 0 0 0 0 0 1 301915
-0.002125 -0.000987 0.121035 0.081729 0.642197 -0.674060 -0.040689 1 0 0 0 0 0 1 302911
-0.002125 -0.000987 0.121035 0.081770 0.642740 -0.674578 -0.040721 1 0 0 0 0 0 1 303924
-0.002125 -0.000987 0.121035 0.081826 0.643244 -0.675097 -0.040752 1 0 0 0 0 0 1 304915
-0.002125 -0.000987 0.121035 0.081898 0.643757 -0.675620 -0.040784 1 0 0 0 0 0 1 305937
-0.002125 -0.000987 0.121035 0.081949 0.644243 -0.676139 -0.040815 1 0 0 0 0 0 1 306915
-0.002125 -0.000987 0.121035 0.082019 0.644750 -0.676656 -0.040846 1 0 0 0 0 0 1 307924
-0.002125 -0.000987 0.121035 0.082087 0.645234 -0.677167 -0.040877 1 0 0 0 0 0 1 308926
-0.002125 -0.000987 0.121035 0.082140 0.645741 -0.677711 -0.040909 1 0 0 0 0 0 1 309951
-0.002125 -0.000987 0.121035 0.082208 0.646228 -0.678207 -0.040940 1 0 0 0 0 0 1 310920
-0.002125 -0.000987 0.121035 0.082263 0.646711 -0.678709 -0.040971 1 0 0 0 0 0 1 311915
-0.002125 -0.000987 0.121035 0.082326 0.647210 -0.679252 -0.041003 1 0 0 0 0 0 1 312929
-0.002125 -0.000987 0.121035 0.082397 0.647713 -0.679765 -0.041034 1 0 0 0 0 0 1 313930
-0.002125 -0.000987 0.121035 0.082452 0.648198 -0.680270 -0.041065 1 0 0 0 0 0 1 314931
-0.002125 -0.000987 0.121035 0.082514 0.648692 -0.680807 -0.041096 1 0 0 0 0 0 1 315933
-0.002125 -0.000987 0.121035 0.082585 0.649193 -0.681319 -0.041128 1 0 0 0 0 0 1 316932
-0.002125 -0.000987 0.121035 0.082650 0.649700 -0.681850 -0.041160 1 0 0 0 0 0 1 317958
-0.002125 -0.000987 0.121035 0.082703 0.650172 -0.682341 -0.041190 1 0 0 0 0 0 1 318931
-0.002125 -0.000987 0.121035 0.082765 0.650663 -0.682875 -0.041221 1 0 0 0 0 0 1 319929
-0.002125 -0.000987 0.121035 0.082836 0.651165 -0.683388 -0.041252 1 0 0 0 0 0 1 320928
-0.002125 -0.000987 0.121035 0.082889 0.651637 -0.683878 -0.041283 1 0 0 0 0 0 1 321901
-0.002131 -0.000968 0.121025 0.156518 0.399835 -0.543406 -0.041315 1 0 0 0 0 0 1 322933
-0.002134 -0.000959 0.121021 0.131439 0.490874 -0.615389 -0.041346 1 0 0 0 0 0 1 323935
-0.002135 -0.000954 0.121020 0.112101 0.557901 -0.652968 -0.041378 1 0 0 0 0 0 1 324937
-0.002136 -0.000952 0.121020 0.101552 0.593659 -0.667651 -0.041409 1 0 0 0 0 0 1 325940
-0.002136 -0.000951 0.121020 0.096132 0.611947 -0.673224 -0.041440 1 0 0 0 0 0 1 326930
-0.002136 -0.000950 0.121020 0.093407 0.621314 -0.675521 -0.041471 1 0 0 0 0 0 1 327931
-0.002136 -0.000950 0.121020 0.092063 0.626233 -0.676651 -0.041503 1 0 0 0 0 0 1 328933
-0.002136 -0.000950 0.121020 0.091440 0.628931 -0.677385 -0.041534 1 0 0 0 0 0 1 329947
-0.002136 -0.000950 0.121020 0.091134 0.630506 -0.677966 -0.041565 1 0 0 0 0 0 1 330928
-0.002136 -0.000950 0.121019 0.091040 0.631540 -0.678508 -0.041596 1 0 0 0 0 0 1 331929
-0.002137 -0.000950 0.121019 0.091001 0.632276 -0.679006 -0.041627 1 0 0 0 0 0 1 332901
-0.002137 -0.000950 0.121019 0.091028 0.632904 -0.679541 -0.041659 1 0 0 0 0 0 1 333939
-0.002137 -0.000950 0.121019 0.091083 0.633450 -0.680053 -0.041690 1 0 0 0 0 0 1 334930
-0.002137 -0.000950 0.121019 0.091144 0.633952 -0.680556 -0.041721 1 0 0 0 0 0 1 335928
-0.002137 -0.000950 0.121019 0.091205 0.634454 -0.681060 -0.041753 1 0 0 0 0 0 1 336932
-0.002137 -0.000950 0.121019 0.091261 0.634935 -0.681584 -0.041784 1 0 0 0 0 0 1 337935
-0.002137 -0.000950 0.121019 0.091336 0.635415 -0.682085 -0.041815 1 0 0 0 0 0 1 338928
-0.002137 -0.000950 0.121019 0.091383 0.635872 -0.682580 -0.041845 1 0 0 0 0 0 1 339900
-0.002137 -0.000950 0.121019 0.091471 0.636366 -0.683104 -0.041878 1 0 0 0 0 0 1 340929
-0.002137 -0.000950 0.121019 0.091542 0.636849 -0.683622 -0.041909 1 0 0 0 0 0 1 341945
-0.002137 -0.000950 0.121019 0.091594 0.637342 -0.684158 -0.041942 1 0 0 0 0 0 1 342996
-0.002137 -0.000950 0.121019 0.091681 0.637823 -0.684668 -0.041973 1 0 0 0 0 0 1 343998
-0.002137 -0.000950 0.121019 0.091746 0.638298 -0.685172 -0.042004 1 0 0 0 0 0 1 344973
-0.002137 -0.000950 0.121019 0.091818 0.638771 -0.685684 -0.042036 1 0 0 0 0 0 1 345989
-0.002137 -0.000950 0.121019 0.091866 0.639231 -0.686185 -0.042066 1 0 0 0 0 0 1 346972
-0.002142 -0.000931 0.121009 0.165538 0.387302 -0.545410 -0.042098 1 0 0 0 0 0 1 347974
-0.002145 -0.000922 0.121006 0.140528 0.478156 -0.617435 -0.042130 1 0 0 0 0 0 1 349009
-0.002146 -0.000918 0.121004 0.121212 0.545091 -0.655035 -0.042162 1 0 0 0 0 0 1 350022
-0.002147 -0.000915 0.121004 0.110671 0.580769 -0.669701 -0.042192 1 0 0 0 0 0 1 351005
-0.002147 -0.000914 0.121004 0.105279 0.599004 -0.675275 -0.042223 1 0 0 0 0 0 1 352001
-0.002147 -0.000914 0.121004 0.102562 0.608363 -0.677566 -0.042255 1 0 0 0 0 0 1 353024
-0.002147 -0.000913 0.121004 0.101237 0.613261 -0.678701 -0.042287 1 0 0 0 0 0 1 354037
-0.002147 -0.000913 0.121004 0.100595 0.615919 -0.679409 -0.042317 1 0 0 0 0 0 1 354998
-0.002147 -0.000913 0.121004 0.100311 0.617502 -0.679981 -0.042348 1 0 0 0 0 0 1 356000
-0.002148 -0.000913 0.121004 0.100204 0.618488 -0.680493 -0.042379 1 0 0 0 0 0 1 356973
-0.002148 -0.000913 0.121004 0.100193 0.619233 -0.681025 -0.042411 1 0 0 0 0 0 1 357991
-0.002148 -0.000913 0.121004 0.100215 0.619806 -0.681513 -0.042441 1 0 0 0 0 0 1 358972
-0.002148 -0.000913 0.121004 0.100285 0.620395 -0.682083 -0.042477 1 0 0 0 0 0 1 360098
-0.002148 -0.000913 0.121004 0.100336 0.620893 -0.682579 -0.042508 1 0 0 0 0 0 1 361097
-0.002148 -0.000913 0.121004 0.100404 0.621367 -0.683089 -0.042539 1 0 0 0 0 0 1 362101
-0.002148 -0.000913 0.121004 0.100478 0.621787 -0.683534 -0.042567 1 0 0 0 0 0 1 363001
-0.002148 -0.000913 0.121004 0.100554 0.622290 -0.684101 -0.042602 1 0 0 0 0 0 1 364119
-0.002148 -0.000913 0.121004 0.100634 0.622746 -0.684589 -0.042633 1 0 0 0 0 0 1 365104
-0.002148 -0.000913 0.121004 0.100707 0.623223 -0.685105 -0.042665 1 0 0 0 0 0 1 366121
-0.002148 -0.000913 0.121004 0.100759 0.623668 -0.685601 -0.042696 1 0 0 0 0 0 1 367106
-0.002148 -0.000913 0.121004 0.100855 0.624125 -0.686102 -0.042727 1 0 0 0 0 0 1 368119
-0.002148 -0.000913 0.121004 0.100926 0.624585 -0.686602 -0.042758 1 0 0 0 0 0 1 369104
-0.002148 -0.000913 0.121004 0.100985 0.625035 -0.687109 -0.042790 1 0 0 0 0 0 1 370125
-0.002148 -0.000913 0.121004 0.101073 0.625505 -0.687614 -0.042821 1 0 0 0 0 0 1 371120
-0.002148 -0.000913 0.121004 0.101151 0.625944 -0.688102 -0.042852 1 0 0 0 0 0 1 372105
-0.002148 -0.000913 0.121004 0.101203 0.626412 -0.688618 -0.042883 1 0 0 0 0 0 1 373120
-0.002148 -0.000913 0.121004 0.101296 0.626857 -0.689106 -0.042914 1 0 0 0 0 0 1 374105
-0.002148 -0.000913 0.121004 0.101370 0.627331 -0.689621 -0.042946 1 0 0 0 0 0 1 375119
-0.002148 -0.000913 0.121004 0.101443 0.627782 -0.690116 -0.042977 1 0 0 0 0 0 1 376104
-0.002148 -0.000913 0.121004 0.101501 0.628227 -0.690619 -0.043008 1 0 0 0 0 0 1 377118
-0.002148 -0.000913 0.121004 0.101588 0.628693 -0.691119 -0.043039 1 0 0 0 0 0 1 378105
-0.002148 -0.000913 0.121004 0.101663 0.629113 -0.691586 -0.043069 1 0 0 0 0 0 1 379047
-0.002148 -0.000913 0.121004 0.101713 0.629571 -0.692090 -0.043100 1 0 0 0 0 0 1 380038
-0.002148 -0.000913 0.121004 0.101808 0.630026 -0.692589 -0.043131 1 0 0 0 0 0 1 381047
-0.002148 -0.000913 0.121004 0.101880 0.630489 -0.693093 -0.043162 1 0 0 0 0 0 1 382038
-0.002148 -0.000913 0.121004 0.101938 0.630933 -0.693593 -0.043194 1 0 0 0 0 0 1 383046
-0.002148 -0.000913 0.121004 0.102026 0.631404 -0.694099 -0.043225 1 0 0 0 0 0 1 384043
-0.002148 -0.000913 0.121004 0.102102 0.631864 -0.694603 -0.043256 1 0 0 0 0 0 1 385047
-0.002148 -0.000913 0.121004 0.102170 0.632296 -0.695101 -0.043287 1 0 0 0 0 0 1 386037
-0.002148 -0.000913 0.121004 0.102236 0.632774 -0.695596 -0.043318 1 0 0 0 0 0 1 387038
-0.002148 -0.000913 0.121004 0.102325 0.633222 -0.696102 -0.043350 1 0 0 0 0 0 1 388047
-0.002148 -0.000913 0.121004 0.102388 0.633676 -0.696612 -0.043381 1 0 0 0 0 0 1 389037
-0.002148 -0.000913 0.121004 0.102461 0.634136 -0.697100 -0.043412 1 0 0 0 0 0 1 390046
-0.002148 -0.000913 0.121004 0.102543 0.634597 -0.697608 -0.043443 1 0 0 0 0 0 1 391037
-0.002148 -0.000913 0.121004 0.102613 0.635038 -0.698115 -0.043475 1 0 0 0 0 0 1 392044
-0.002148 -0.000913 0.121004 0.102680 0.635520 -0.698615 -0.043506 1 0 0 0 0 0 1 393054
-0.002148 -0.000913 0.121004 0.102762 0.635927 -0.699075 -0.043535 1 0 0 0 0 0 1 393973
-0.002148 -0.000913 0.121004 0.102831 0.636415 -0.699623 -0.043568 1 0 0 0 0 0 1 395038
-0.002148 -0.000913 0.121004 0.102915 0.636868 -0.700113 -0.043600 1 0 0 0 0 0 1 396038
-0.002148 -0.000913 0.121004 0.102976 0.637346 -0.700621 -0.043631 1 0 0 0 0 0 1 397053
-0.002148 -0.000913 0.121004 0.103052 0.637792 -0.701135 -0.043663 1 0 0 0 0 0 1 398051
-0.002148 -0.000913 0.121004 0.103138 0.638246 -0.701627 -0.043694 1 0 0 0 0 0 1 399056
-0.002148 -0.000913 0.121004 0.103197 0.638716 -0.702128 -0.043725 1 0 0 0 0 0 1 400055
-0.002148 -0.000913 0.121004 0.103285 0.639158 -0.702627 -0.043756 1 0 0 0 0 0 1 401051
-0.002148 -0.000913 0.121004 0.103348 0.639613 -0.703139 -0.043787 1 0 0 0 0 0 1 402044
-0.002148 -0.000913 0.121004 0.103421 0.640074 -0.703627 -0.043819 1 0 0 0 0 0 1 403054
-0.002148 -0.000913 0.121004 0.103494 0.640529 -0.704145 -0.043850 1 0 0 0 0 0 1 404050
-0.002148 -0.000913 0.121004 0.103580 0.640984 -0.704637 -0.043881 1 0 0 0 0 0 1 405054
-0.002148 -0.000913 0.121004 0.103653 0.641458 -0.705151 -0.043913 1 0 0 0 0 0 1 406068
-0.002148 -0.000913 0.121004 0.103714 0.641919 -0.705648 -0.043944 1 0 0 0 0 0 1 407069
-0.002148 -0.000913 0.121004 0.103794 0.642351 -0.706154 -0.043975 1 0 0 0 0 0 1 408065
-0.002148 -0.000913 0.121004 0.103873 0.642826 -0.706656 -0.044007 1 0 0 0 0 0 1 409066
-0.002148 -0.000913 0.121004 0.103939 0.643274 -0.707144 -0.044038 1 0 0 0 0 0 1 410063
-0.002148 -0.000913 0.121004 0.104012 0.643730 -0.707663 -0.044069 1 0 0 0 0 0 1 411062
-0.002148 -0.000913 0.121004 0.104097 0.644183 -0.708153 -0.044100 1 0 0 0 0 0 1 412061
-0.002148 -0.000913 0.121004 0.104169 0.644651 -0.708661 -0.044132 1 0 0 0 0 0 1 413062
-0.002148 -0.000913 0.121004 0.104224 0.645083 -0.709149 -0.044162 1 0 0 0 0 0 1 414045
-0.002148 -0.000913 0.121004 0.104314 0.645562 -0.709663 -0.044194 1 0 0 0 0 0 1 415059
-0.002148 -0.000913 0.121004 0.104389 0.646021 -0.710166 -0.044225 1 0 0 0 0 0 1 416060
-0.002148 -0.000913 0.121004 0.104447 0.646460 -0.710662 -0.044257 1 0 0 0 0 0 1 417061
-0.002148 -0.000913 0.121004 0.104535 0.646930 -0.711166 -0.044288 1 0 0 0 0 0 1 418055
-0.002148 -0.000913 0.121004 0.104614 0.647379 -0.711666 -0.044319 1 0 0 0 0 0 1 419062
-0.002148 -0.000913 0.121004 0.104655 0.647778 -0.712105 -0.044346 1 0 0 0 0 0 1 419924
-0.002148 -0.000913 0.121004 0.104759 0.648291 -0.712669 -0.044382 1 0 0 0 0 0 1 421061
-0.002148 -0.000913 0.121004 0.104832 0.648756 -0.713174 -0.044413 1 0 0 0 0 0 1 422056
-0.002148 -0.000913 0.121004 0.104901 0.649197 -0.713680 -0.044444 1 0 0 0 0 0 1 423063
-0.002148 -0.000913 0.121004 0.104967 0.649673 -0.714175 -0.044475 1 0 0 0 0 0 1 424061
-0.002148 -0.000913 0.121004 0.105055 0.650118 -0.714675 -0.044507 1 0 0 0 0 0 1 425061
-0.002148 -0.000913 0.121004 0.105119 0.650577 -0.715192 -0.044538 1 0 0 0 0 0 1 426063
-0.002148 -0.000913 0.121004 0.105188 0.651044 -0.715681 -0.044569 1 0 0 0 0 0 1 427061
-0.002148 -0.000913 0.121004 0.105277 0.651488 -0.716181 -0.044600 1 0 0 0 0 0 1 428061
-0.002148 -0.000913 0.121004 0.105349 0.651953 -0.716688 -0.044632 1 0 0 0 0 0 1 429059
-0.002148 -0.000913 0.121004 0.105418 0.652392 -0.717192 -0.044663 1 0 0 0 0 0 1 430062
-0.002148 -0.000913 0.121004 0.105484 0.652869 -0.717687 -0.044694 1 0 0 0 0 0 1 431061
-0.002148 -0.000913 0.121004 0.105572 0.653315 -0.718189 -0.044725 1 0 0 0 0 0 1 432064
-0.002148 -0.000913 0.121004 0.105635 0.653769 -0.718701 -0.044756 1 0 0 0 0 0 1 433056
-0.002148 -0.000913 0.121004 0.105712 0.654256 -0.719217 -0.044790 1 0 0 0 0 0 1 434122
-0.002148 -0.000913 0.121004 0.105795 0.654723 -0.719732 -0.044821 1 0 0 0 0 0 1 435126
-0.002148 -0.000913 0.121004 0.105859 0.655155 -0.720223 -0.044851 1 0 0 0 0 0 1 436088
-0.002148 -0.000913 0.121004 0.105934 0.655628 -0.720725 -0.044884 1 0 0 0 0 0 1 437127
-0.002148 -0.000913 0.121004 0.106016 0.656091 -0.721236 -0.044915 1 0 0 0 0 0 1 438123
-0.002148 -0.000913 0.121004 0.106084 0.656515 -0.721725 -0.044945 1 0 0 0 0 0 1 439095
-0.002148 -0.000913 0.121004 0.106150 0.656993 -0.722221 -0.044976 1 0 0 0 0 0 1 440096
-0.002148 -0.000913 0.121004 0.106238 0.657436 -0.722720 -0.045008 1 0 0 0 0 0 1 441092
-0.002148 -0.000913 0.121004 0.106302 0.657897 -0.723238 -0.045039 1 0 0 0 0 0 1 442099
-0.002148 -0.000913 0.121004 0.106388 0.658360 -0.723738 -0.045071 1 0 0 0 0 0 1 443119
-0.002148 -0.000913 0.121004 0.106446 0.658820 -0.724228 -0.045101 1 0 0 0 0 0 1 444096
-0.002148 -0.000913 0.121004 0.106524 0.659279 -0.724756 -0.045134 1 0 0 0 0 0 1 445123
-0.002148 -0.000913 0.121004 0.106609 0.659729 -0.725243 -0.045165 1 0 0 0 0 0 1 446118
-0.002148 -0.000913 0.121004 0.106667 0.660193 -0.725737 -0.045195 1 0 0 0 0 0 1 447104
-0.002148 -0.000913 0.121004 0.106748 0.660635 -0.726252 -0.045227 1 0 0 0 0 0 1 448118
-0.002148 -0.000913 0.121004 0.106826 0.661102 -0.726747 -0.045258 1 0 0 0 0 0 1 449102
-0.002148 -0.000913 0.121004 0.106893 0.661559 -0.727244 -0.045290 1 0 0 0 0 0 1 450119
-0.002148 -0.000913 0.121004 0.106960 0.661977 -0.727722 -0.045318 1 0 0 0 0 0 1 451036
-0.002148 -0.000913 0.121004 0.107046 0.662434 -0.728217 -0.045350 1 0 0 0 0 0 1 452044
-0.002148 -0.000913 0.121004 0.107117 0.662898 -0.728720 -0.045381 1 0 0 0 0 0 1 453035
-0.002148 -0.000913 0.121004 0.107182 0.663347 -0.729209 -0.045412 1 0 0 0 0 0 1 454035
-0.002148 -0.000913 0.121004 0.107256 0.663807 -0.729734 -0.045444 1 0 0 0 0 0 1 455045
-0.002148 -0.000913 0.121004 0.107337 0.664268 -0.730226 -0.045475 1 0 0 0 0 0 1 456035
-0.002148 -0.000913 0.121004 0.107404 0.664721 -0.730720 -0.045506 1 0 0 0 0 0 1 457045
-0.002148 -0.000913 0.121004 0.107477 0.665178 -0.731241 -0.045537 1 0 0 0 0 0 1 458047
-0.002148 -0.000913 0.121004 0.107562 0.665629 -0.731730 -0.045569 1 0 0 0 0 0 1 459044
-0.002148 -0.000913 0.121004 0.107633 0.666093 -0.732232 -0.045600 1 0 0 0 0 0 1 460035
-0.002148 -0.000913 0.121004 0.107691 0.666537 -0.732733 -0.045631 1 0 0 0 0 0 1 461043
-0.002148 -0.000913 0.121004 0.107779 0.667005 -0.733236 -0.045662 1 0 0 0 0 0 1 462035
-0.002148 -0.000913 0.121004 0.107858 0.667456 -0.733736 -0.045694 1 0 0 0 0 0 1 463044
-0.002148 -0.000913 0.121004 0.107908 0.667913 -0.734239 -0.045725 1 0 0 0 0 0 1 464034
-0.002148 -0.000913 0.121004 0.108004 0.668368 -0.734740 -0.045756 1 0 0 0 0 0 1 465044
-0.002148 -0.000913 0.121004 0.108076 0.668832 -0.735243 -0.045787 1 0 0 0 0 0 1 466035
-0.002148 -0.000913 0.121004 0.108143 0.669288 -0.735760 -0.045819 1 0 0 0 0 0 1 467051
-0.002148 -0.000913 0.121004 0.108214 0.669740 -0.736239 -0.045850 1 0 0 0 0 0 1 468043
-0.002148 -0.000913 0.121004 0.108297 0.670207 -0.736753 -0.045881 1 0 0 0 0 0 1 469046
-0.002148 -0.000913 0.121004 0.108366 0.670642 -0.737254 -0.045912 1 0 0 0 0 0 1 470041
-0.002148 -0.000913 0.121004 0.108432 0.671119 -0.737750 -0.045944 1 0 0 0 0 0 1 471042
-0.002148 -0.000913 0.121004 0.108521 0.671567 -0.738254 -0.045975 1 0 0 0 0 0 1 472049
-0.002148 -0.000913 0.121004 0.108585 0.672023 -0.738767 -0.046006 1 0 0 0 0 0 1 473045
-0.002148 -0.000913 0.121004 0.108657 0.672483 -0.739255 -0.046038 1 0 0 0 0 0 1 474053
-0.002148 -0.000913 0.121004 0.108740 0.672948 -0.739767 -0.046069 1 0 0 0 0 0 1 475052
-0.002148 -0.000913 0.121004 0.108806 0.673397 -0.740277 -0.046100 1 0 0 0 0 0 1 476051
-0.002148 -0.000913 0.121004 0.108878 0.673848 -0.740756 -0.046131 1 0 0 0 0 0 1 477043
-0.002148 -0.000913 0.121004 0.108961 0.674317 -0.741272 -0.046163 1 0 0 0 0 0 1 478050
-0.002148 -0.000913 0.121004 0.109039 0.674762 -0.741767 -0.046194 1 0 0 0 0 0 1 479048
-0.002148 -0.000913 0.121004 0.109102 0.675221 -0.742282 -0.046225 1 0 0 0 0 0 1 480049
-0.002148 -0.000913 0.121004 0.109174 0.675679 -0.742768 -0.046256 1 0 0 0 0 0 1 481054
-0.002148 -0.000913 0.121004 0.109256 0.676145 -0.743281 -0.046288 1 0 0 0 0 0 1 482055
-0.002148 -0.000913 0.121004 0.109326 0.676582 -0.743785 -0.046319 1 0 0 0 0 0 1 483055
-0.002148 -0.000913 0.121004 0.109392 0.677059 -0.744279 -0.046350 1 0 0 0 0 0 1 484054
-0.002148 -0.000913 0.121004 0.109477 0.677514 -0.744785 -0.046381 1 0 0 0 0 0 1 485051
-0.002148 -0.000913 0.121004 0.109547 0.677951 -0.745289 -0.046413 1 0 0 0 0 0 1 486052
-0.002148 -0.000913 0.121004 0.109625 0.678420 -0.745785 -0.046443 1 0 0 0 0 0 1 487041
-0.002148 -0.000913 0.121004 0.109691 0.678874 -0.746278 -0.046475 1 0 0 0 0 0 1 488050
-0.002148 -0.000913 0.121004 0.109764 0.679329 -0.746798 -0.046506 1 0 0 0 0 0 1 489049
-0.002148 -0.000913 0.121004 0.109850 0.679784 -0.747290 -0.046538 1 0 0 0 0 0 1 490052
-0.002148 -0.000913 0.121004 0.109909 0.680254 -0.747789 -0.046569 1 0 0 0 0 0 1 491050
-0.002148 -0.000913 0.121004 0.109988 0.680688 -0.748298 -0.046600 1 0 0 0 0 0 1 492050
-0.002148 -0.000913 0.121004 0.110067 0.681163 -0.748800 -0.046631 1 0 0 0 0 0 1 493050
-0.002148 -0.000913 0.121004 0.110133 0.681613 -0.749289 -0.046663 1 0 0 0 0 0 1 494051
-0.002129 -0.000917 0.120994 -0.150947 0.742872 -0.613083 -0.046694 1 0 0 0 0 0 1 495050
-0.002119 -0.000920 0.120990 -0.058066 0.722480 -0.682140 -0.046725 1 0 0 0 0 0 1 496049
-0.002114 -0.000921 0.120989 0.010048 0.707102 -0.718240 -0.046756 1 0 0 0 0 0 1 497035
-0.002112 -0.000921 0.120989 0.046043 0.698982 -0.732339 -0.046787 1 0 0 0 0 0 1 498023
-0.002111 -0.000922 0.120988 0.064206 0.695066 -0.737722 -0.046819 1 0 0 0 0 0 1 499048
-0.002110 -0.000922 0.120988 0.073294 0.693312 -0.739923 -0.046850 1 0 0 0 0 0 1 500050
-0.002110 -0.000922 0.120988 0.077846 0.692647 -0.741021 -0.046881 1 0 0 0 0 0 1 501048
-0.002110 -0.000922 0.120988 0.080151 0.692565 -0.741719 -0.046913 1 0 0 0 0 0 1 502052
-0.002110 -0.000922 0.120988 0.081335 0.692720 -0.742291 -0.046944 1 0 0 0 0 0 1 503049
-0.002110 -0.000922 0.120988 0.081950 0.693042 -0.742812 -0.046975 1 0 0 0 0 0 1 504048
-0.002110 -0.000922 0.120988 0.082287 0.693445 -0.743310 -0.047006 1 0 0 0 0 0 1 505048
-0.002110 -0.000922 0.120988 0.082469 0.693854 -0.743801 -0.047037 1 0 0 0 0 0 1 506021
-0.002110 -0.000922 0.120988 0.082592 0.694310 -0.744302 -0.047069 1 0 0 0 0 0 1 507049
-0.002110 -0.000922 0.120988 0.082694 0.694765 -0.744802 -0.047100 1 0 0 0 0 0 1 508037
-0.002110 -0.000922 0.120988 0.082757 0.695218 -0.745294 -0.047131 1 0 0 0 0 0 1 509044
-0.002110 -0.000922 0.120988 0.082832 0.695686 -0.745790 -0.047163 1 0 0 0 0 0 1 510050
-0.002110 -0.000922 0.120988 0.082889 0.696147 -0.746283 -0.047194 1 0 0 0 0 0 1 511047
-0.002110 -0.000922 0.120988 0.082939 0.696589 -0.746779 -0.047225 1 0 0 0 0 0 1 512050
-0.002110 -0.000922 0.120988 0.082998 0.697064 -0.747268 -0.047256 1 0 0 0 0 0 1 513041
-0.002110 -0.000922 0.120988 0.083055 0.697505 -0.747745 -0.047287 1 0 0 0 0 0 1 514020
-0.002110 -0.000922 0.120988 0.083101 0.697982 -0.748267 -0.047319 1 0 0 0 0 0 1 515050
-0.002110 -0.000922 0.120988 0.083166 0.698439 -0.748748 -0.047350 1 0 0 0 0 0 1 516048
-0.002110 -0.000922 0.120988 0.083218 0.698912 -0.749248 -0.047381 1 0 0 0 0 0 1 517049
-0.002110 -0.000922 0.120988 0.083268 0.699354 -0.749743 -0.047413 1 0 0 0 0 0 1 518050
-0.002110 -0.000922 0.120988 0.083327 0.699833 -0.750237 -0.047444 1 0 0 0 0 0 1 519049
-0.002110 -0.000922 0.120988 0.083382 0.700296 -0.750731 -0.047475 1 0 0 0 0 0 1 520049
-0.002110 -0.000922 0.120988 0.083432 0.700730 -0.751218 -0.047506 1 0 0 0 0 0 1 521034
-0.002110 -0.000922 0.120988 0.083491 0.701213 -0.751716 -0.047537 1 0 0 0 0 0 1 522042
-0.002110 -0.000922 0.120988 0.083561 0.701657 -0.752205 -0.047568 1 0 0 0 0 0 1 523032
-0.002110 -0.000922 0.120988 0.083595 0.702126 -0.752711 -0.047600 1 0 0 0 0 0 1 524041
-0.002110 -0.000922 0.120988 0.083659 0.702580 -0.753188 -0.047631 1 0 0 0 0 0 1 525032
-0.002110 -0.000922 0.120988 0.083712 0.703057 -0.753691 -0.047662 1 0 0 0 0 0 1 526041
-0.002110 -0.000922 0.120988 0.083761 0.703495 -0.754182 -0.047693 1 0 0 0 0 0 1 527032
-0.002110 -0.000922 0.120988 0.083820 0.703978 -0.754680 -0.047725 1 0 0 0 0 0 1 528041
-0.002110 -0.000922 0.120988 0.083879 0.704425 -0.755163 -0.047756 1 0 0 0 0 0 1 529032
-0.002110 -0.000922 0.120988 0.083935 0.704890 -0.755682 -0.047787 1 0 0 0 0 0 1 530042
-0.002110 -0.000922 0.120988 0.083989 0.705346 -0.756153 -0.047818 1 0 0 0 0 0 1 531032
-0.002110 -0.000922 0.120988 0.084041 0.705822 -0.756656 -0.047850 1 0 0 0 0 0 1 532040
-0.002110 -0.000922 0.120988 0.084095 0.706281 -0.757147 -0.047881 1 0 0 0 0 0 1 533032
-0.002110 -0.000922 0.120988 0.084146 0.706725 -0.757645 -0.047912 1 0 0 0 0 0 1 534039
-0.002110 -0.000922 0.120988 0.084204 0.707200 -0.758135 -0.047943 1 0 0 0 0 0 1 535031
-0.002110 -0.000922 0.120988 0.084263 0.707656 -0.758627 -0.047975 1 0 0 0 0 0 1 536040
-0.002110 -0.000922 0.120988 0.084307 0.708119 -0.759133 -0.048006 1 0 0 0 0 0 1 537040
-0.002110 -0.000922 0.120988 0.084378 0.708623 -0.759665 -0.048040 1 0 0 0 0 0 1 538140
-0.002110 -0.000922 0.120988 0.084437 0.709046 -0.760121 -0.048068 1 0 0 0 0 0 1 539040
-0.002110 -0.000922 0.120988 0.084473 0.709504 -0.760619 -0.048100 1 0 0 0 0 0 1 540043
-0.002110 -0.000922 0.120988 0.084538 0.709963 -0.761102 -0.048131 1 0 0 0 0 0 1 541047
-0.002110 -0.000922 0.120988 0.084590 0.710436 -0.761602 -0.048163 1 0 0 0 0 0 1 542049
-0.002110 -0.000922 0.120988 0.084639 0.710869 -0.762088 -0.048193 1 0 0 0 0 0 1 543030
-0.002110 -0.000922 0.120988 0.084699 0.711356 -0.762589 -0.048225 1 0 0 0 0 0 1 544046
-0.002110 -0.000922 0.120988 0.084758 0.711809 -0.763078 -0.048256 1 0 0 0 0 0 1 545049
-0.002110 -0.000922 0.120988 0.084814 0.712270 -0.763594 -0.048288 1 0 0 0 0 0 1 546053
-0.002110 -0.000922 0.120988 0.084869 0.712734 -0.764074 -0.048319 1 0 0 0 0 0 1 547060
-0.002110 -0.000922 0.120988 0.084920 0.713206 -0.764572 -0.048350 1 0 0 0 0 0 1 548059
-0.002110 -0.000922 0.120988 0.084972 0.713660 -0.765080 -0.048382 1 0 0 0 0 0 1 549085
-0.002110 -0.000922 0.120988 0.085029 0.714126 -0.765560 -0.048413 1 0 0 0 0 0 1 550057
-0.002110 -0.000922 0.120988 0.085086 0.714602 -0.766067 -0.048445 1 0 0 0 0 0 1 551084
-0.002110 -0.000922 0.120988 0.085134 0.715030 -0.766548 -0.048475 1 0 0 0 0 0 1 552056
-0.002110 -0.000922 0.120988 0.085192 0.715503 -0.767035 -0.048506 1 0 0 0 0 0 1 553042
-0.002110 -0.000922 0.120988 0.085251 0.715955 -0.767524 -0.048537 1 0 0 0 0 0 1 554045
-0.002110 -0.000922 0.120988 0.085308 0.716422 -0.768045 -0.048569 1 0 0 0 0 0 1 555060
-0.002110 -0.000922 0.120988 0.085363 0.716881 -0.768520 -0.048600 1 0 0 0 0 0 1 556057
-0.002110 -0.000922 0.120988 0.085416 0.717367 -0.769032 -0.048632 1 0 0 0 0 0 1 557085
-0.002115 -0.000903 0.120978 0.159611 0.463605 -0.627086 -0.048664 1 0 0 0 0 0 1 558102
-0.002118 -0.000894 0.120974 0.134863 0.553382 -0.698730 -0.048694 1 0 0 0 0 0 1 559058
-0.002119 -0.000890 0.120973 0.115693 0.619800 -0.736202 -0.048726 1 0 0 0 0 0 1 560082
-0.002120 -0.000887 0.120973 0.105226 0.655216 -0.750807 -0.048757 1 0 0 0 0 0 1 561059
-0.002120 -0.000886 0.120973 0.099844 0.673288 -0.756342 -0.048787 1 0 0 0 0 0 1 562043
-0.002121 -0.000886 0.120972 0.097150 0.682592 -0.758627 -0.048820 1 0 0 0 0 0 1 563084
-0.002121 -0.000885 0.120972 0.095810 0.687433 -0.759722 -0.048850 1 0 0 0 0 0 1 564059
-0.002121 -0.000885 0.120972 0.095166 0.690079 -0.760439 -0.048882 1 0 0 0 0 0 1 565085
-0.002121 -0.000885 0.120972 0.094873 0.691614 -0.760993 -0.048913 1 0 0 0 0 0 1 566056
-0.002121 -0.000885 0.120972 0.094764 0.692627 -0.761519 -0.048945 1 0 0 0 0 0 1 567086
-0.002121 -0.000885 0.120972 0.094728 0.693323 -0.761995 -0.048975 1 0 0 0 0 0 1 568047
-0.002121 -0.000885 0.120972 0.094757 0.693924 -0.762499 -0.049007 1 0 0 0 0 0 1 569084
-0.002121 -0.000885 0.120972 0.094788 0.694413 -0.762972 -0.049038 1 0 0 0 0 0 1 570057
-0.002121 -0.000885 0.120972 0.094836 0.694893 -0.763458 -0.049069 1 0 0 0 0 0 1 571057
-0.002121 -0.000885 0.120972 0.094894 0.695363 -0.763965 -0.049101 1 0 0 0 0 0 1 572086
-0.002121 -0.000885 0.120972 0.094937 0.695808 -0.764438 -0.049132 1 0 0 0 0 0 1 573057
-0.002121 -0.000885 0.120972 0.095005 0.696272 -0.764931 -0.049164 1 0 0 0 0 0 1 574084
-0.002121 -0.000885 0.120972 0.095065 0.696704 -0.765403 -0.049194 1 0 0 0 0 0 1 575058
-0.002121 -0.000885 0.120972 0.095119 0.697151 -0.765910 -0.049226 1 0 0 0 0 0 1 576086
-0.002121 -0.000885 0.120972 0.095185 0.697590 -0.766377 -0.049257 1 0 0 0 0 0 1 577060
-0.002121 -0.000885 0.120972 0.095374 0.698972 -0.767895 -0.049354 1 0 0 0 0 0 1 580182
-0.002121 -0.000885 0.120972 0.095421 0.699364 -0.768341 -0.049382 1 0 0 0 0 0 1 581086
-0.002121 -0.000885 0.120972 0.095486 0.699801 -0.768807 -0.049413 1 0 0 0 0 0 1 582057
-0.002121 -0.000885 0.120972 0.095561 0.700254 -0.769312 -0.049445 1 0 0 0 0 0 1 583084
-0.002126 -0.000867 0.120962 0.169763 0.446366 -0.627094 -0.049476 1 0 0 0 0 0 1 584090
-0.002129 -0.000858 0.120958 0.145090 0.535940 -0.698736 -0.049506 1 0 0 0 0 0 1 585056
-0.002130 -0.000853 0.120957 0.125971 0.602242 -0.736227 -0.049539 1 0 0 0 0 0 1 586085
-0.002131 -0.000851 0.120957 0.115512 0.637617 -0.750848 -0.049570 1 0 0 0 0 0 1 587084
-0.002131 -0.000850 0.120957 0.110136 0.655657 -0.756365 -0.049600 1 0 0 0 0 0 1 588057
-0.002132 -0.000849 0.120957 0.107453 0.664915 -0.758632 -0.049632 1 0 0 0 0 0 1 589084
-0.002132 -0.000849 0.120957 0.106121 0.669731 -0.759738 -0.049663 1 0 0 0 0 0 1 590057
-0.002132 -0.000849 0.120957 0.106200 0.677004 -0.765665 -0.050036 1 0 0 0 0 0 1 602012
-0.002132 -0.000848 0.120957 0.105926 0.678532 -0.766213 -0.050068 1 0 0 0 0 0 1 603017
-0.002132 -0.000848 0.120957 0.105815 0.679513 -0.766733 -0.050100 1 0 0 0 0 0 1 604039
-0.002132 -0.000848 0.120957 0.105787 0.680206 -0.767219 -0.050131 1 0 0 0 0 0 1 605038
-0.002145 -0.000862 0.120946 0.282448 0.869275 -0.617200 -0.050162 1 0 0 0 0 0 1 606041
-0.002151 -0.000869 0.120942 0.222227 0.804737 -0.692651 -0.050193 1 0 0 0 0 0 1 607040
-0.002154 -0.000872 0.120940 0.176635 0.756469 -0.732096 -0.050225 1 0 0 0 0 0 1 608038
-0.002156 -0.000874 0.120940 0.152073 0.730840 -0.747446 -0.050256 1 0 0 0 0 0 1 609039
-0.002157 -0.000875 0.120940 0.139575 0.718004 -0.753245 -0.050287 1 0 0 0 0 0 1 610021
-0.002157 -0.000875 0.120940 0.133296 0.711796 -0.755588 -0.050318 1 0 0 0 0 0 1 611028
-0.002157 -0.000876 0.120940 0.130199 0.708908 -0.756724 -0.050350 1 0 0 0 0 0 1 612053
-0.002158 -0.000876 0.120940 0.128672 0.707666 -0.757420 -0.050381 1 0 0 0 0 0 1 613048
-0.002158 -0.000876 0.120940 0.127956 0.707259 -0.757967 -0.050412 1 0 0 0 0 0 1 614030
-0.002158 -0.000876 0.120940 0.127619 0.707279 -0.758466 -0.050444 1 0 0 0 0 0 1 615045
-0.002158 -0.000876 0.120940 0.127506 0.707516 -0.758958 -0.050475 1 0 0 0 0 0 1 616046
-0.002158 -0.000876 0.120940 0.127470 0.707851 -0.759423 -0.050506 1 0 0 0 0 0 1 617052
-0.002139 -0.000880 0.120930 -0.134715 0.769314 -0.622605 -0.050538 1 0 0 0 0 0 1 618049
-0.002129 -0.000882 0.120926 -0.042463 0.749002 -0.691419 -0.050569 1 0 0 0 0 0 1 619048
-0.002125 -0.000884 0.120925 0.025318 0.733652 -0.727410 -0.050600 1 0 0 0 0 0 1 620048
-0.002122 -0.000884 0.120925 0.061182 0.725547 -0.741443 -0.050631 1 0 0 0 0 0 1 621048
-0.002121 -0.000884 0.120925 0.079245 0.721637 -0.746762 -0.050662 1 0 0 0 0 0 1 622049
-0.002120 -0.000885 0.120925 0.088298 0.719849 -0.748922 -0.050693 1 0 0 0 0 0 1 623015
-0.002120 -0.000885 0.120924 0.092832 0.719182 -0.749975 -0.050724 1 0 0 0 0 0 1 624016
-0.002120 -0.000885 0.120924 0.095141 0.719074 -0.750658 -0.050756 1 0 0 0 0 0 1 625047
-0.002120 -0.000885 0.120924 0.096316 0.719248 -0.751201 -0.050788 1 0 0 0 0 0 1 626051
-0.002120 -0.000885 0.120924 0.096935 0.719544 -0.751684 -0.050819 1 0 0 0 0 0 1 627049
-0.002120 -0.000885 0.120924 0.097267 0.719919 -0.752155 -0.050850 1 0 0 0 0 0 1 628047
-0.002120 -0.000885 0.120924 0.097462 0.720328 -0.752621 -0.050881 1 0 0 0 0 0 1 629046
-0.002120 -0.000885 0.120924 0.097601 0.720752 -0.753083 -0.050912 1 0 0 0 0 0 1 630048
-0.002120 -0.000885 0.120924 0.097694 0.721174 -0.753548 -0.050944 1 0 0 0 0 0 1 631043
-0.002120 -0.000885 0.120924 0.097776 0.721621 -0.754012 -0.050975 1 0 0 0 0 0 1 632045
-0.002120 -0.000885 0.120924 0.097840 0.722040 -0.754454 -0.051005 1 0 0 0 0 0 1 633016
-0.002120 -0.000885 0.120924 0.097898 0.722507 -0.754937 -0.051037 1 0 0 0 0 0 1 634048
-0.002120 -0.000885 0.120924 0.097973 0.722935 -0.755399 -0.051069 1 0 0 0 0 0 1 635046
-0.002120 -0.000885 0.120924 0.098027 0.723399 -0.755854 -0.051100 1 0 0 0 0 0 1 636046
-0.002120 -0.000885 0.120924 0.098094 0.723824 -0.756325 -0.051131 1 0 0 0 0 0 1 637052
-0.002120 -0.000885 0.120924 0.098142 0.724264 -0.756779 -0.051162 1 0 0 0 0 0 1 638046
-0.002120 -0.000885 0.120924 0.098209 0.724715 -0.757254 -0.051194 1 0 0 0 0 0 1 639047
-0.002120 -0.000885 0.120924 0.098270 0.725158 -0.757697 -0.051225 1 0 0 0 0 0 1 640046
-0.002120 -0.000885 0.120924 0.098330 0.725601 -0.758177 -0.051256 1 0 0 0 0 0 1 641046
-0.002120 -0.000885 0.120924 0.098392 0.726018 -0.758621 -0.051286 1 0 0 0 0 0 1 642016
-0.002120 -0.000885 0.120924 0.098442 0.726474 -0.759089 -0.051319 1 0 0 0 0 0 1 643043
-0.002120 -0.000885 0.120924 0.098517 0.726933 -0.759555 -0.051350 1 0 0 0 0 0 1 644041
-0.002120 -0.000885 0.120924 0.098562 0.727361 -0.760013 -0.051381 1 0 0 0 0 0 1 645043
-0.002120 -0.000885 0.120924 0.098629 0.727812 -0.760490 -0.051412 1 0 0 0 0 0 1 646047
-0.002120 -0.000885 0.120924 0.098689 0.728255 -0.760932 -0.051444 1 0 0 0 0 0 1 647045
-0.002120 -0.000885 0.120924 0.098753 0.728686 -0.761406 -0.051475 1 0 0 0 0 0 1 648045
-0.002120 -0.000885 0.120924 0.098810 0.729137 -0.761875 -0.051506 1 0 0 0 0 0 1 649043
-0.002120 -0.000885 0.120924 0.098862 0.729574 -0.762327 -0.051537 1 0 0 0 0 0 1 650047
-0.002120 -0.000885 0.120924 0.098932 0.730009 -0.762791 -0.051568 1 0 0 0 0 0 1 651040
-0.002120 -0.000885 0.120924 0.098986 0.730471 -0.763244 -0.051599 1 0 0 0 0 0 1 652033
-0.002120 -0.000885 0.120924 0.099053 0.730896 -0.763715 -0.051631 1 0 0 0 0 0 1 653039
-0.002120 -0.000885 0.120924 0.099098 0.731354 -0.764182 -0.051662 1 0 0 0 0 0 1 654048
-0.002120 -0.000885 0.120924 0.099178 0.731778 -0.764622 -0.051693 1 0 0 0 0 0 1 655015
-0.002120 -0.000885 0.120924 0.099219 0.732239 -0.765105 -0.051725 1 0 0 0 0 0 1 656046
-0.002120 -0.000885 0.120924 0.099292 0.732667 -0.765566 -0.051756 1 0 0 0 0 0 1 657043
-0.002120 -0.000885 0.120924 0.099340 0.733101 -0.766013 -0.051787 1 0 0 0 0 0 1 658023
-0.002120 -0.000885 0.120924 0.099408 0.733563 -0.766499 -0.051819 1 0 0 0 0 0 1 659047
-0.002120 -0.000885 0.120924 0.099468 0.734005 -0.766941 -0.051850 1 0 0 0 0 0 1 660044
-0.002120 -0.000885 0.120924 0.099527 0.734435 -0.767407 -0.051880 1 0 0 0 0 0 1 661014
-0.002120 -0.000885 0.120924 0.099593 0.734879 -0.767880 -0.051912 1 0 0 0 0 0 1 662046
-0.002120 -0.000885 0.120924 0.099648 0.735323 -0.768319 -0.051943 1 0 0 0 0 0 1 663027
-0.002120 -0.000885 0.120924 0.099708 0.735768 -0.768801 -0.051974 1 0 0 0 0 0 1 664029
-0.002125 -0.000866 0.120914 0.174102 0.481237 -0.626119 -0.052006 1 0 0 0 0 0 1 665037
-0.002128 -0.000857 0.120911 0.149564 0.570422 -0.697639 -0.052037 1 0 0 0 0 0 1 666028
-0.002129 -0.000853 0.120909 0.130490 0.636498 -0.735032 -0.052068 1 0 0 0 0 0 1 667036
-0.002130 -0.000850 0.120909 0.120077 0.671748 -0.749608 -0.052099 1 0 0 0 0 0 1 668028
-0.002131 -0.000849 0.120909 0.114727 0.689769 -0.755111 -0.052131 1 0 0 0 0 0 1 669037
-0.002131 -0.000849 0.120909 0.112043 0.698979 -0.757343 -0.052162 1 0 0 0 0 0 1 670029
-0.002131 -0.000848 0.120909 0.110702 0.703794 -0.758412 -0.052193 1 0 0 0 0 0 1 671028
-0.002131 -0.000848 0.120909 0.110084 0.706411 -0.759088 -0.052225 1 0 0 0 0 0 1 672036
-0.002131 -0.000848 0.120909 0.109789 0.707934 -0.759614 -0.052256 1 0 0 0 0 0 1 673027
-0.002131 -0.000848 0.120909 0.109678 0.708898 -0.760098 -0.052287 1 0 0 0 0 0 1 674037
-0.002131 -0.000848 0.120909 0.109666 0.709603 -0.760563 -0.052318 1 0 0 0 0 0 1 675028
-0.002131 -0.000848 0.120909 0.109680 0.710167 -0.761023 -0.052350 1 0 0 0 0 0 1 676037
-0.002131 -0.000848 0.120909 0.109724 0.710654 -0.761466 -0.052381 1 0 0 0 0 0 1 677027
-0.002131 -0.000848 0.120909 0.109770 0.711112 -0.761930 -0.052412 1 0 0 0 0 0 1 678037
-0.002131 -0.000848 0.120909 0.109837 0.711554 -0.762381 -0.052443 1 0 0 0 0 0 1 679028
-0.002131 -0.000848 0.120909 0.109900 0.711995 -0.762845 -0.052475 1 0 0 0 0 0 1 680036
-0.002131 -0.000848 0.120909 0.109969 0.712405 -0.763290 -0.052506 1 0 0 0 0 0 1 681027
-0.002131 -0.000848 0.120909 0.110020 0.712849 -0.763752 -0.052537 1 0 0 0 0 0 1 682045
-0.002131 -0.000848 0.120909 0.110095 0.713270 -0.764210 -0.052568 1 0 0 0 0 0 1 683040
-0.002131 -0.000848 0.120909 0.110159 0.713708 -0.764656 -0.052600 1 0 0 0 0 0 1 684048
-0.002131 -0.000848 0.120909 0.110227 0.714117 -0.765116 -0.052631 1 0 0 0 0 0 1 685035
-0.002131 -0.000848 0.120909 0.110297 0.714532 -0.765570 -0.052662 1 0 0 0 0 0 1 686045
-0.002131 -0.000848 0.120909 0.110345 0.714955 -0.766009 -0.052693 1 0 0 0 0 0 1 687013
-0.002131 -0.000848 0.120909 0.110432 0.715403 -0.766480 -0.052725 1 0 0 0 0 0 1 688051
-0.002131 -0.000848 0.120909 0.110477 0.715808 -0.766919 -0.052755 1 0 0 0 0 0 1 689017
-0.002131 -0.000848 0.120909 0.110554 0.716240 -0.767393 -0.052787 1 0 0 0 0 0 1 690045
-0.002131 -0.000848 0.120909 0.110612 0.716655 -0.767835 -0.052819 1 0 0 0 0 0 1 691045
-0.002131 -0.000848 0.120909 0.110693 0.717096 -0.768294 -0.052850 1 0 0 0 0 0 1 692046
-0.002131 -0.000848 0.120909 0.110751 0.717499 -0.768741 -0.052880 1 0 0 0 0 0 1 693014
-0.002131 -0.000848 0.120909 0.110805 0.717938 -0.769204 -0.052912 1 0 0 0 0 0 1 694044
-0.002131 -0.000848 0.120909 0.110881 0.718359 -0.769663 -0.052944 1 0 0 0 0 0 1 695042
-0.002112 -0.000852 0.120899 -0.151896 0.780033 -0.632351 -0.052975 1 0 0 0 0 0 1 696050
-0.002103 -0.000855 0.120895 -0.060057 0.759796 -0.701051 -0.053005 1 0 0 0 0 0 1 697016
-0.002098 -0.000856 0.120894 0.007504 0.744514 -0.737017 -0.053038 1 0 0 0 0 0 1 698051
-0.002095 -0.000856 0.120894 0.043256 0.736427 -0.751019 -0.053069 1 0 0 0 0 0 1 699044
-0.002094 -0.000857 0.120893 0.061267 0.732489 -0.756306 -0.053099 1 0 0 0 0 0 1 700013
-0.002094 -0.000857 0.120893 0.070282 0.730732 -0.758468 -0.053131 1 0 0 0 0 0 1 701044
-0.002093 -0.000857 0.120893 0.074802 0.730053 -0.759511 -0.053162 1 0 0 0 0 0 1 702046
-0.002093 -0.000857 0.120893 0.077087 0.729929 -0.760170 -0.053194 1 0 0 0 0 0 1 703043
-0.002093 -0.000857 0.120893 0.078236 0.730077 -0.760681 -0.053225 1 0 0 0 0 0 1 704036
-0.002093 -0.000857 0.120893 0.078837 0.730375 -0.761159 -0.053256 1 0 0 0 0 0 1 705045
-0.002093 -0.000857 0.120893 0.079170 0.730723 -0.761614 -0.053287 1 0 0 0 0 0 1 706043
-0.002093 -0.000857 0.120893 0.079353 0.731118 -0.762065 -0.053319 1 0 0 0 0 0 1 707043
-0.002093 -0.000857 0.120893 0.079467 0.731529 -0.762523 -0.053350 1 0 0 0 0 0 1 708041
-0.002093 -0.000857 0.120893 0.079549 0.731960 -0.762958 -0.053381 1 0 0 0 0 0 1 709042
-0.002093 -0.000857 0.120893 0.079614 0.732375 -0.763403 -0.053412 1 0 0 0 0 0 1 710043
-0.002093 -0.000857 0.120893 0.079661 0.732803 -0.763849 -0.053444 1 0 0 0 0 0 1 711043
-0.002093 -0.000857 0.120893 0.079719 0.733226 -0.764300 -0.053475 1 0 0 0 0 0 1 712038
-0.002093 -0.000857 0.120893 0.079767 0.733655 -0.764748 -0.053506 1 0 0 0 0 0 1 713040
-0.002093 -0.000857 0.120893 0.079814 0.734086 -0.765198 -0.053537 1 0 0 0 0 0 1 714045
-0.002099 -0.000839 0.120883 0.154333 0.479209 -0.622162 -0.053569 1 0 0 0 0 0 1 715042
-0.002101 -0.000829 0.120879 0.129825 0.568090 -0.693635 -0.053600 1 0 0 0 0 0 1 716044
-0.002103 -0.000825 0.120878 0.110781 0.634007 -0.730990 -0.053631 1 0 0 0 0 0 1 717040
-0.002103 -0.000823 0.120878 0.100373 0.669187 -0.745542 -0.053662 1 0 0 0 0 0 1 718044
-0.002104 -0.000821 0.120877 0.095028 0.687131 -0.751030 -0.053693 1 0 0 0 0 0 1 719041
-0.002104 -0.000821 0.120877 0.092333 0.696322 -0.753239 -0.053725 1 0 0 0 0 0 1 720043
-0.002104 -0.000821 0.120877 0.090991 0.701125 -0.754305 -0.053756 1 0 0 0 0 0 1 721043
-0.002085 -0.000825 0.120867 -0.172618 0.765022 -0.617000 -0.053787 1 0 0 0 0 0 1 722038
-0.002076 -0.000827 0.120864 -0.081316 0.745884 -0.685763 -0.053818 1 0 0 0 0 0 1 723028
-0.002071 -0.000828 0.120863 -0.014030 0.731133 -0.721724 -0.053850 1 0 0 0 0 0 1 724035
-0.002069 -0.000829 0.120862 0.021576 0.723335 -0.735730 -0.053881 1 0 0 0 0 0 1 725044
-0.002068 -0.000829 0.120862 0.039512 0.719536 -0.741007 -0.053912 1 0 0 0 0 0 1 726044
-0.002067 -0.000829 0.120862 0.048469 0.717823 -0.743145 -0.053944 1 0 0 0 0 0 1 727043
-0.002067 -0.000829 0.120862 0.052957 0.717169 -0.744172 -0.053975 1 0 0 0 0 0 1 728040
-0.002067 -0.000829 0.120862 0.055222 0.717050 -0.744827 -0.054006 1 0 0 0 0 0 1 729046
-0.002067 -0.000829 0.120862 0.056356 0.717188 -0.745326 -0.054037 1 0 0 0 0 0 1 730044
-0.002067 -0.000829 0.120862 0.056950 0.717475 -0.745776 -0.054068 1 0 0 0 0 0 1 731041
-0.002066 -0.000829 0.120862 0.057259 0.717815 -0.746211 -0.054100 1 0 0 0 0 0 1 732043
-0.002066 -0.000829 0.120862 0.057423 0.718206 -0.746651 -0.054131 1 0 0 0 0 0 1 733040
-0.002066 -0.000829 0.120862 0.057535 0.718599 -0.747078 -0.054162 1 0 0 0 0 0 1 734032
-0.002066 -0.000829 0.120862 0.057601 0.718994 -0.747513 -0.054193 1 0 0 0 0 0 1 735027
-0.002066 -0.000829 0.120862 0.057648 0.719407 -0.747934 -0.054225 1 0 0 0 0 0 1 736035
-0.002066 -0.000829 0.120862 0.057690 0.719826 -0.748373 -0.054256 1 0 0 0 0 0 1 737026
-0.002066 -0.000829 0.120862 0.057727 0.720230 -0.748799 -0.054287 1 0 0 0 0 0 1 738027
-0.002066 -0.000829 0.120862 0.057773 0.720644 -0.749239 -0.054318 1 0 0 0 0 0 1 739035
-0.002066 -0.000829 0.120862 0.057795 0.721057 -0.749661 -0.054349 1 0 0 0 0 0 1 740026
-0.002066 -0.000829 0.120862 0.057832 0.721496 -0.750094 -0.054381 1 0 0 0 0 0 1 741034
-0.002066 -0.000829 0.120862 0.057860 0.721889 -0.750522 -0.054412 1 0 0 0 0 0 1 742026
-0.002066 -0.000829 0.120862 0.057905 0.722302 -0.750963 -0.054443 1 0 0 0 0 0 1 743034
-0.002066 -0.000829 0.120862 0.057940 0.722712 -0.751391 -0.054474 1 0 0 0 0 0 1 744025
-0.002066 -0.000829 0.120862 0.057966 0.723153 -0.751819 -0.054506 1 0 0 0 0 0 1 745033
-0.002066 -0.000829 0.120862 0.057994 0.723547 -0.752246 -0.054537 1 0 0 0 0 0 1 746025
-0.002066 -0.000829 0.120862 0.058039 0.723961 -0.752687 -0.054568 1 0 0 0 0 0 1 747034
-0.002066 -0.000829 0.120862 0.058061 0.724374 -0.753109 -0.054599 1 0 0 0 0 0 1 748025
-0.002066 -0.000829 0.120862 0.058110 0.724810 -0.753549 -0.054631 1 0 0 0 0 0 1 749034
-0.002066 -0.000829 0.120862 0.058128 0.725206 -0.753971 -0.054662 1 0 0 0 0 0 1 750026
-0.002066 -0.000829 0.120862 0.058159 0.725618 -0.754401 -0.054693 1 0 0 0 0 0 1 751025
-0.002066 -0.000829 0.120862 0.058205 0.726033 -0.754842 -0.054725 1 0 0 0 0 0 1 752034
-0.002066 -0.000829 0.120862 0.058232 0.726474 -0.755270 -0.054756 1 0 0 0 0 0 1 753041
-0.002066 -0.000829 0.120862 0.058260 0.726877 -0.755707 -0.054788 1 0 0 0 0 0 1 754056
-0.002066 -0.000829 0.120862 0.058304 0.727280 -0.756138 -0.054818 1 0 0 0 0 0 1 755041
-0.002066 -0.000829 0.120862 0.058335 0.727704 -0.756555 -0.054850 1 0 0 0 0 0 1 756036
-0.002079 -0.000843 0.120851 0.235965 0.917593 -0.605845 -0.054881 1 0 0 0 0 0 1 757044
-0.002086 -0.000850 0.120847 0.176190 0.853492 -0.680905 -0.054912 1 0 0 0 0 0 1 758038
-0.002089 -0.000853 0.120846 0.130820 0.805464 -0.720149 -0.054944 1 0 0 0 0 0 1 759046
-0.002091 -0.000855 0.120846 0.106375 0.779936 -0.735402 -0.054975 1 0 0 0 0 0 1 760042
-0.002091 -0.000856 0.120845 0.093907 0.767190 -0.741131 -0.055006 1 0 0 0 0 0 1 761044
-0.002092 -0.000856 0.120845 0.087643 0.760993 -0.743413 -0.055037 1 0 0 0 0 0 1 762044
-0.002092 -0.000856 0.120845 0.084521 0.758092 -0.744491 -0.055069 1 0 0 0 0 0 1 763042
-0.002092 -0.000857 0.120845 0.082978 0.756847 -0.745121 -0.055099 1 0 0 0 0 0 1 764013
-0.002092 -0.000857 0.120845 0.082228 0.756446 -0.745646 -0.055131 1 0 0 0 0 0 1 765040
-0.002092 -0.000857 0.120845 0.081867 0.756461 -0.746085 -0.055162 1 0 0 0 0 0 1 766043
-0.002092 -0.000857 0.120845 0.081727 0.756682 -0.746525 -0.055194 1 0 0 0 0 0 1 767051
-0.002092 -0.000857 0.120845 0.081666 0.756998 -0.746937 -0.055224 1 0 0 0 0 0 1 768015
-0.002092 -0.000857 0.120845 0.081657 0.757380 -0.747373 -0.055256 1 0 0 0 0 0 1 769042
-0.002092 -0.000857 0.120845 0.081683 0.757789 -0.747791 -0.055287 1 0 0 0 0 0 1 770045
-0.002092 -0.000857 0.120845 0.081712 0.758197 -0.748226 -0.055319 1 0 0 0 0 0 1 771042
-0.002092 -0.000857 0.120845 0.081760 0.758611 -0.748643 -0.055350 1 0 0 0 0 0 1 772040
-0.002092 -0.000857 0.120845 0.081807 0.759036 -0.749063 -0.055381 1 0 0 0 0 0 1 773035
-0.002092 -0.000857 0.120845 0.081840 0.759457 -0.749470 -0.055411 1 0 0 0 0 0 1 774013
-0.002092 -0.000857 0.120845 0.081895 0.759906 -0.749916 -0.055443 1 0 0 0 0 0 1 775039
-0.002092 -0.000857 0.120845 0.081933 0.760329 -0.750328 -0.055475 1 0 0 0 0 0 1 776043
-0.002092 -0.000857 0.120845 0.081978 0.760754 -0.750748 -0.055506 1 0 0 0 0 0 1 777039
-0.002092 -0.000857 0.120845 0.082033 0.761193 -0.751185 -0.055537 1 0 0 0 0 0 1 778043
-0.002092 -0.000857 0.120845 0.082072 0.761614 -0.751596 -0.055569 1 0 0 0 0 0 1 779042
-0.002092 -0.000857 0.120845 0.082129 0.762038 -0.752023 -0.055600 1 0 0 0 0 0 1 780042
-0.002092 -0.000857 0.120845 0.082165 0.762468 -0.752439 -0.055631 1 0 0 0 0 0 1 781040
-0.002092 -0.000857 0.120845 0.082198 0.762901 -0.752876 -0.055662 1 0 0 0 0 0 1 782043
-0.002092 -0.000857 0.120845 0.082266 0.763322 -0.753292 -0.055693 1 0 0 0 0 0 1 783039
-0.002092 -0.000857 0.120845 0.082302 0.763750 -0.753705 -0.055725 1 0 0 0 0 0 1 784033
-0.002092 -0.000857 0.120845 0.082359 0.764166 -0.754124 -0.055755 1 0 0 0 0 0 1 785011
-0.002092 -0.000857 0.120845 0.082396 0.764611 -0.754554 -0.055787 1 0 0 0 0 0 1 786043
-0.002092 -0.000857 0.120845 0.082437 0.765050 -0.754982 -0.055819 1 0 0 0 0 0 1 787041
-0.002092 -0.000857 0.120845 0.082498 0.765465 -0.755404 -0.055850 1 0 0 0 0 0 1 788039
-0.002092 -0.000857 0.120845 0.082526 0.765886 -0.755827 -0.055881 1 0 0 0 0 0 1 789039
-0.002092 -0.000857 0.120845 0.082590 0.766320 -0.756251 -0.055912 1 0 0 0 0 0 1 790042
-0.002092 -0.000857 0.120845 0.082623 0.766763 -0.756673 -0.055944 1 0 0 0 0 0 1 791041
-0.002092 -0.000857 0.120845 0.082671 0.767181 -0.757089 -0.055975 1 0 0 0 0 0 1 792041
-0.002092 -0.000857 0.120845 0.082729 0.767601 -0.757513 -0.056006 1 0 0 0 0 0 1 793030
-0.002092 -0.000857 0.120845 0.082756 0.768022 -0.757936 -0.056037 1 0 0 0 0 0 1 794029
-0.002092 -0.000857 0.120845 0.082817 0.768466 -0.758364 -0.056068 1 0 0 0 0 0 1 795026
-0.002092 -0.000857 0.120845 0.082856 0.768893 -0.758780 -0.056100 1 0 0 0 0 0 1 796039
-0.002092 -0.000857 0.120845 0.082902 0.769321 -0.759202 -0.056131 1 0 0 0 0 0 1 797040
-0.002092 -0.000857 0.120845 0.082960 0.769747 -0.759630 -0.056162 1 0 0 0 0 0 1 798040
-0.002092 -0.000857 0.120845 0.082992 0.770185 -0.760050 -0.056193 1 0 0 0 0 0 1 799030
-0.002092 -0.000857 0.120845 0.083052 0.770603 -0.760475 -0.056225 1 0 0 0 0 0 1 800036
-0.002092 -0.000857 0.120845 0.083080 0.771025 -0.760900 -0.056256 1 0 0 0 0 0 1 801039
-0.002092 -0.000857 0.120845 0.083132 0.771463 -0.761317 -0.056287 1 0 0 0 0 0 1 802043
-0.002092 -0.000857 0.120845 0.083187 0.771900 -0.761751 -0.056318 1 0 0 0 0 0 1 803040
-0.002092 -0.000857 0.120845 0.083226 0.772320 -0.762162 -0.056350 1 0 0 0 0 0 1 804040
-0.002092 -0.000857 0.120845 0.083283 0.772744 -0.762589 -0.056381 1 0 0 0 0 0 1 805038
-0.002092 -0.000857 0.120845 0.083319 0.773173 -0.763004 -0.056412 1 0 0 0 0 0 1 806034
-0.002098 -0.000838 0.120835 0.158023 0.517558 -0.619484 -0.056443 1 0 0 0 0 0 1 807025
-0.002100 -0.000829 0.120831 0.133675 0.605979 -0.690769 -0.056474 1 0 0 0 0 0 1 808033
-0.002102 -0.000824 0.120830 0.114706 0.671655 -0.728043 -0.056505 1 0 0 0 0 0 1 809024
-0.002103 -0.000822 0.120830 0.104340 0.706706 -0.742547 -0.056537 1 0 0 0 0 0 1 810032
-0.002103 -0.000821 0.120830 0.099006 0.724610 -0.747995 -0.056568 1 0 0 0 0 0 1 811024
-0.002103 -0.000820 0.120829 0.096324 0.733765 -0.750193 -0.056599 1 0 0 0 0 0 1 812032
-0.002103 -0.000820 0.120829 0.094986 0.738548 -0.751212 -0.056630 1 0 0 0 0 0 1 813023
-0.002103 -0.000820 0.120829 0.094351 0.741132 -0.751856 -0.056662 1 0 0 0 0 0 1 814033
-0.002103 -0.000820 0.120829 0.094055 0.742631 -0.752329 -0.056693 1 0 0 0 0 0 1 815023
-0.002103 -0.000820 0.120829 0.093925 0.743601 -0.752785 -0.056724 1 0 0 0 0 0 1 816033
-0.002103 -0.000820 0.120829 0.093886 0.744263 -0.753199 -0.056755 1 0 0 0 0 0 1 817023
-0.002103 -0.000820 0.120829 0.093893 0.744819 -0.753630 -0.056787 1 0 0 0 0 0 1 818032
-0.002103 -0.000820 0.120829 0.093923 0.745291 -0.754036 -0.056818 1 0 0 0 0 0 1 819023
-0.002103 -0.000820 0.120829 0.093963 0.745744 -0.754454 -0.056849 1 0 0 0 0 0 1 820032
-0.002103 -0.000820 0.120829 0.094019 0.746176 -0.754868 -0.056881 1 0 0 0 0 0 1 821031
-0.002103 -0.000820 0.120829 0.094071 0.746585 -0.755279 -0.056912 1 0 0 0 0 0 1 822023
-0.002103 -0.000820 0.120829 0.094108 0.747012 -0.755697 -0.056943 1 0 0 0 0 0 1 823031
-0.002103 -0.000820 0.120829 0.094175 0.747421 -0.756123 -0.056975 1 0 0 0 0 0 1 824059
-0.002103 -0.000820 0.120829 0.094204 0.747824 -0.756533 -0.057006 1 0 0 0 0 0 1 825031
-0.002103 -0.000820 0.120829 0.094277 0.748234 -0.756948 -0.057037 1 0 0 0 0 0 1 826045
-0.002103 -0.000820 0.120829 0.094314 0.748647 -0.757352 -0.057068 1 0 0 0 0 0 1 827020
-0.002103 -0.000820 0.120829 0.094365 0.749066 -0.757774 -0.057100 1 0 0 0 0 0 1 828038
-0.002103 -0.000820 0.120829 0.094429 0.749471 -0.758192 -0.057131 1 0 0 0 0 0 1 829032
-0.002103 -0.000820 0.120829 0.094474 0.749877 -0.758600 -0.057162 1 0 0 0 0 0 1 830045
-0.002103 -0.000820 0.120829 0.094525 0.750284 -0.759031 -0.057193 1 0 0 0 0 0 1 831040
-0.002103 -0.000820 0.120829 0.094576 0.750693 -0.759427 -0.057225 1 0 0 0 0 0 1 832038
-0.002103 -0.000820 0.120829 0.094624 0.751115 -0.759847 -0.057256 1 0 0 0 0 0 1 833039
-0.002103 -0.000820 0.120829 0.094687 0.751524 -0.760269 -0.057287 1 0 0 0 0 0 1 834041
-0.002103 -0.000820 0.120829 0.094730 0.751912 -0.760659 -0.057317 1 0 0 0 0 0 1 835009
-0.002103 -0.000820 0.120829 0.094783 0.752334 -0.761105 -0.057350 1 0 0 0 0 0 1 836040
-0.002103 -0.000820 0.120829 0.094831 0.752754 -0.761507 -0.057381 1 0 0 0 0 0 1 837037
-0.002103 -0.000820 0.120829 0.094885 0.753156 -0.761917 -0.057412 1 0 0 0 0 0 1 838043
-0.002103 -0.000820 0.120829 0.094946 0.753574 -0.762344 -0.057444 1 0 0 0 0 0 1 839044
-0.002103 -0.000820 0.120829 0.094987 0.753987 -0.762753 -0.057475 1 0 0 0 0 0 1 840042
-0.002103 -0.000820 0.120829 0.095048 0.754382 -0.763161 -0.057505 1 0 0 0 0 0 1 841012
-0.002103 -0.000820 0.120829 0.095094 0.754796 -0.763576 -0.057537 1 0 0 0 0 0 1 842042
-0.002103 -0.000820 0.120829 0.095132 0.755205 -0.764000 -0.057568 1 0 0 0 0 0 1 843037
-0.002103 -0.000820 0.120829 0.095206 0.755611 -0.764410 -0.057600 1 0 0 0 0 0 1 844040
-0.002103 -0.000820 0.120829 0.095243 0.756022 -0.764812 -0.057630 1 0 0 0 0 0 1 845009
-0.002103 -0.000820 0.120829 0.095307 0.756443 -0.765246 -0.057662 1 0 0 0 0 0 1 846040
-0.002103 -0.000820 0.120829 0.095352 0.756843 -0.765647 -0.057693 1 0 0 0 0 0 1 847038
-0.002103 -0.000820 0.120829 0.095391 0.757254 -0.766073 -0.057725 1 0 0 0 0 0 1 848036
-0.002103 -0.000820 0.120829 0.095461 0.757672 -0.766490 -0.057756 1 0 0 0 0 0 1 849039
-0.002103 -0.000820 0.120829 0.095506 0.758073 -0.766892 -0.057787 1 0 0 0 0 0 1 850039
-0.002103 -0.000820 0.120829 0.095566 0.758490 -0.767318 -0.057818 1 0 0 0 0 0 1 851037
-0.002103 -0.000820 0.120829 0.095606 0.758905 -0.767728 -0.057850 1 0 0 0 0 0 1 852039
-0.002103 -0.000820 0.120829 0.095660 0.759303 -0.768134 -0.057881 1 0 0 0 0 0 1 853036
-0.002103 -0.000820 0.120829 0.095713 0.759713 -0.768569 -0.057912 1 0 0 0 0 0 1 854039
-0.002103 -0.000820 0.120829 0.095760 0.760134 -0.768973 -0.057943 1 0 0 0 0 0 1 855040
-0.002103 -0.000820 0.120829 0.095815 0.760533 -0.769379 -0.057975 1 0 0 0 0 0 1 856037
-0.002103 -0.000820 0.120829 0.095875 0.760950 -0.769806 -0.058006 1 0 0 0 0 0 1 857037
-0.002103 -0.000820 0.120829 0.095914 0.761352 -0.770203 -0.058036 1 0 0 0 0 0 1 858008
-0.002103 -0.000820 0.120829 0.095982 0.761760 -0.770630 -0.058068 1 0 0 0 0 0 1 859038
-0.002103 -0.000820 0.120829 0.096012 0.762175 -0.771052 -0.058100 1 0 0 0 0 0 1 860040
-0.002103 -0.000820 0.120829 0.096069 0.762593 -0.771459 -0.058131 1 0 0 0 0 0 1 861036
-0.002103 -0.000820 0.120829 0.096137 0.762991 -0.771875 -0.058162 1 0 0 0 0 0 1 862040
-0.002103 -0.000820 0.120829 0.096174 0.763412 -0.772288 -0.058193 1 0 0 0 0 0 1 863037
-0.002103 -0.000820 0.120829 0.096236 0.763817 -0.772705 -0.058224 1 0 0 0 0 0 1 864027
-0.002103 -0.000820 0.120829 0.096281 0.764222 -0.773112 -0.058256 1 0 0 0 0 0 1 865036
-0.002103 -0.000820 0.120829 0.096320 0.764634 -0.773539 -0.058287 1 0 0 0 0 0 1 866037
-0.002103 -0.000820 0.120829 0.096391 0.765050 -0.773955 -0.058318 1 0 0 0 0 0 1 867038
-0.002103 -0.000820 0.120829 0.096436 0.765452 -0.774357 -0.058350 1 0 0 0 0 0 1 868039
-0.002103 -0.000820 0.120829 0.096495 0.765870 -0.774783 -0.058381 1 0 0 0 0 0 1 869037
-0.002103 -0.000820 0.120829 0.096536 0.766285 -0.775194 -0.058412 1 0 0 0 0 0 1 870042
-0.002103 -0.000820 0.120829 0.096589 0.766680 -0.775597 -0.058443 1 0 0 0 0 0 1 871031
-0.002103 -0.000820 0.120829 0.096642 0.767089 -0.776032 -0.058474 1 0 0 0 0 0 1 872033
-0.002103 -0.000820 0.120829 0.096688 0.767500 -0.776425 -0.058505 1 0 0 0 0 0 1 873007
-0.002103 -0.000820 0.120829 0.096757 0.767909 -0.776851 -0.058537 1 0 0 0 0 0 1 874038
-0.002103 -0.000820 0.120829 0.096794 0.768331 -0.777265 -0.058568 1 0 0 0 0 0 1 875036
-0.002103 -0.000820 0.120829 0.096844 0.768736 -0.777672 -0.058599 1 0 0 0 0 0 1 876019
-0.002103 -0.000820 0.120829 0.096911 0.769137 -0.778092 -0.058631 1 0 0 0 0 0 1 877031
-0.002103 -0.000820 0.120829 0.096944 0.769574 -0.778538 -0.058664 1 0 0 0 0 0 1 878089
-0.002103 -0.000820 0.120829 0.097014 0.769996 -0.778958 -0.058695 1 0 0 0 0 0 1 879102
-0.002103 -0.000820 0.120829 0.097058 0.770391 -0.779353 -0.058726 1 0 0 0 0 0 1 880086
-0.002103 -0.000820 0.120829 0.097106 0.770818 -0.779779 -0.058758 1 0 0 0 0 0 1 881100
-0.002103 -0.000820 0.120829 0.097169 0.771221 -0.780196 -0.058789 1 0 0 0 0 0 1 882088
-0.002103 -0.000820 0.120829 0.097210 0.771599 -0.780574 -0.058818 1 0 0 0 0 0 1 883031
-0.002103 -0.000820 0.120829 0.097261 0.772004 -0.781004 -0.058849 1 0 0 0 0 0 1 884021
-0.002103 -0.000820 0.120829 0.097309 0.772428 -0.781411 -0.058881 1 0 0 0 0 0 1 885029
-0.002103 -0.000820 0.120829 0.097363 0.772824 -0.781814 -0.058912 1 0 0 0 0 0 1 886021
-0.002103 -0.000820 0.120829 0.097424 0.773245 -0.782244 -0.058943 1 0 0 0 0 0 1 887029
-0.002103 -0.000820 0.120829 0.097465 0.773660 -0.782654 -0.058974 1 0 0 0 0 0 1 888030
-0.002103 -0.000820 0.120829 0.097531 0.774051 -0.783064 -0.059005 1 0 0 0 0 0 1 889020
-0.002103 -0.000820 0.120829 0.097569 0.774479 -0.783483 -0.059037 1 0 0 0 0 0 1 890030
-0.002103 -0.000820 0.120829 0.097610 0.774878 -0.783901 -0.059068 1 0 0 0 0 0 1 891021
-0.002103 -0.000820 0.120829 0.097685 0.775284 -0.784313 -0.059099 1 0 0 0 0 0 1 892029
-0.002103 -0.000820 0.120829 0.097723 0.775704 -0.784723 -0.059130 1 0 0 0 0 0 1 893020
-0.002103 -0.000820 0.120829 0.097786 0.776116 -0.785148 -0.059162 1 0 0 0 0 0 1 894029
-0.002103 -0.000820 0.120829 0.097830 0.776514 -0.785547 -0.059193 1 0 0 0 0 0 1 895020
-0.002103 -0.000820 0.120829 0.097869 0.776929 -0.785977 -0.059224 1 0 0 0 0 0 1 896029
-0.002103 -0.000820 0.120829 0.097939 0.777342 -0.786390 -0.059255 1 0 0 0 0 0 1 897022
-0.002103 -0.000820 0.120829 0.097985 0.777750 -0.786798 -0.059287 1 0 0 0 0 0 1 898036
-0.002103 -0.000820 0.120829 0.098032 0.778170 -0.787217 -0.059318 1 0 0 0 0 0 1 899034
-0.002103 -0.000820 0.120829 0.098096 0.778582 -0.787642 -0.059350 1 0 0 0 0 0 1 900044
-0.002103 -0.000820 0.120829 0.098140 0.778977 -0.788038 -0.059381 1 0 0 0 0 0 1 901028
-0.002103 -0.000820 0.120829 0.098192 0.779389 -0.788475 -0.059412 1 0 0 0 0 0 1 902036
-0.002103 -0.000820 0.120829 0.098238 0.779805 -0.788873 -0.059443 1 0 0 0 0 0 1 903022
-0.002103 -0.000820 0.120829 0.098294 0.780211 -0.789287 -0.059475 1 0 0 0 0 0 1 904039
-0.002103 -0.000820 0.120829 0.098354 0.780627 -0.789712 -0.059506 1 0 0 0 0 0 1 905035
-0.002103 -0.000820 0.120829 0.098395 0.781042 -0.790122 -0.059537 1 0 0 0 0 0 1 906037
-0.002103 -0.000820 0.120829 0.098460 0.781426 -0.790524 -0.059567 1 0 0 0 0 0 1 907008
-0.002103 -0.000820 0.120829 0.098499 0.781861 -0.790951 -0.059600 1 0 0 0 0 0 1 908038
-0.002103 -0.000820 0.120829 0.098539 0.782250 -0.791359 -0.059630 1 0 0 0 0 0 1 909005
-0.002103 -0.000820 0.120829 0.098615 0.782667 -0.791781 -0.059662 1 0 0 0 0 0 1 910038
-0.002103 -0.000820 0.120829 0.098653 0.783089 -0.792194 -0.059693 1 0 0 0 0 0 1 911035
-0.002103 -0.000820 0.120829 0.098716 0.783502 -0.792620 -0.059725 1 0 0 0 0 0 1 912045
-0.002103 -0.000820 0.120829 0.098759 0.783889 -0.793007 -0.059755 1 0 0 0 0 0 1 913010
-0.002103 -0.000820 0.120829 0.098799 0.784313 -0.793447 -0.059787 1 0 0 0 0 0 1 914041
-0.002103 -0.000820 0.120829 0.098869 0.784727 -0.793860 -0.059818 1 0 0 0 0 0 1 915035
-0.002103 -0.000820 0.120829 0.098915 0.785129 -0.794262 -0.059850 1 0 0 0 0 0 1 916035
-0.002103 -0.000820 0.120829 0.098974 0.785547 -0.794689 -0.059881 1 0 0 0 0 0 1 917036
-0.002103 -0.000820 0.120829 0.099015 0.785962 -0.795100 -0.059912 1 0 0 0 0 0 1 918039
-0.002103 -0.000820 0.120829 0.099067 0.786347 -0.795493 -0.059942 1 0 0 0 0 0 1 919006
-0.002103 -0.000820 0.120829 0.099121 0.786768 -0.795940 -0.059975 1 0 0 0 0 0 1 920036
-0.002103 -0.000820 0.120829 0.099169 0.787189 -0.796343 -0.060006 1 0 0 0 0 0 1 921035
-0.002103 -0.000820 0.120829 0.099236 0.787587 -0.796758 -0.060037 1 0 0 0 0 0 1 922039
-0.002103 -0.000820 0.120829 0.099272 0.787997 -0.797159 -0.060067 1 0 0 0 0 0 1 923007
-0.002103 -0.000820 0.120829 0.099323 0.788420 -0.797585 -0.060100 1 0 0 0 0 0 1 924034
-0.002103 -0.000820 0.120829 0.099391 0.788816 -0.798000 -0.060131 1 0 0 0 0 0 1 925035
-0.002103 -0.000820 0.120829 0.099429 0.789239 -0.798415 -0.060162 1 0 0 0 0 0 1 926036
-0.002103 -0.000820 0.120829 0.099482 0.789638 -0.798843 -0.060193 1 0 0 0 0 0 1 927034
-0.002109 -0.000801 0.120819 0.174484 0.533026 -0.654529 -0.060225 1 0 0 0 0 0 1 928036
-0.002111 -0.000792 0.120815 0.150318 0.620816 -0.725659 -0.060256 1 0 0 0 0 0 1 929035
-0.002113 -0.000788 0.120814 0.131464 0.686166 -0.762898 -0.060287 1 0 0 0 0 0 1 930038
-0.002114 -0.000785 0.120814 0.121129 0.721045 -0.777370 -0.060318 1 0 0 0 0 0 1 931035
-0.002114 -0.000784 0.120814 0.115834 0.738855 -0.782820 -0.060350 1 0 0 0 0 0 1 932035
-0.002114 -0.000784 0.120814 0.113170 0.747951 -0.784989 -0.060381 1 0 0 0 0 0 1 933037
-0.002114 -0.000783 0.120814 0.111856 0.752697 -0.786010 -0.060412 1 0 0 0 0 0 1 934037
-0.002114 -0.000783 0.120814 0.111203 0.755265 -0.786635 -0.060443 1 0 0 0 0 0 1 935034
-0.002114 -0.000783 0.120814 0.110923 0.756746 -0.787112 -0.060475 1 0 0 0 0 0 1 936036
-0.002114 -0.000783 0.120814 0.110804 0.757679 -0.787550 -0.060506 1 0 0 0 0 0 1 937036
-0.002114 -0.000783 0.120814 0.110768 0.758335 -0.787964 -0.060537 1 0 0 0 0 0 1 938031
-0.002114 -0.000783 0.120814 0.110783 0.758854 -0.788375 -0.060568 1 0 0 0 0 0 1 939023
-0.002114 -0.000783 0.120814 0.110820 0.759312 -0.788778 -0.060599 1 0 0 0 0 0 1 940028
-0.002114 -0.000783 0.120814 0.110875 0.759754 -0.789200 -0.060631 1 0 0 0 0 0 1 941037
-0.002114 -0.000783 0.120814 0.110928 0.760161 -0.789595 -0.060662 1 0 0 0 0 0 1 942037
-0.002114 -0.000783 0.120814 0.110982 0.760565 -0.790007 -0.060693 1 0 0 0 0 0 1 943037
-0.002114 -0.000783 0.120814 0.111027 0.760960 -0.790407 -0.060725 1 0 0 0 0 0 1 944035
-0.002114 -0.000783 0.120814 0.111074 0.761342 -0.790819 -0.060756 1 0 0 0 0 0 1 945031
-0.002114 -0.000783 0.120814 0.111149 0.761729 -0.791216 -0.060786 1 0 0 0 0 0 1 946008
-0.002114 -0.000783 0.120814 0.111198 0.762135 -0.791628 -0.060818 1 0 0 0 0 0 1 947036
-0.002114 -0.000783 0.120814 0.111267 0.762524 -0.792040 -0.060850 1 0 0 0 0 0 1 948035
-0.002114 -0.000783 0.120814 0.111313 0.762918 -0.792441 -0.060881 1 0 0 0 0 0 1 949036
-0.002114 -0.000783 0.120814 0.111359 0.763294 -0.792847 -0.060911 1 0 0 0 0 0 1 950017
-0.002114 -0.000783 0.120814 0.111436 0.763695 -0.793259 -0.060943 1 0 0 0 0 0 1 951030
-0.002114 -0.000783 0.120814 0.111483 0.764086 -0.793655 -0.060974 1 0 0 0 0 0 1 952020
-0.002114 -0.000783 0.120814 0.111552 0.764479 -0.794071 -0.061006 1 0 0 0 0 0 1 953028
-0.002120 -0.000765 0.120803 0.186571 0.507744 -0.649490 -0.061037 1 0 0 0 0 0 1 954020
-0.002122 -0.000756 0.120800 0.162472 0.595318 -0.720639 -0.061068 1 0 0 0 0 0 1 955018
-0.002124 -0.000751 0.120798 0.143639 0.660570 -0.757874 -0.061099 1 0 0 0 0 0 1 956027
-0.002125 -0.000749 0.120798 0.133346 0.695378 -0.772360 -0.061130 1 0 0 0 0 0 1 957018
-0.002125 -0.000748 0.120798 0.128055 0.713153 -0.777788 -0.061162 1 0 0 0 0 0 1 958027
-0.002125 -0.000747 0.120798 0.125395 0.722228 -0.779953 -0.061193 1 0 0 0 0 0 1 959018
-0.002125 -0.000747 0.120798 0.124080 0.726946 -0.780979 -0.061224 1 0 0 0 0 0 1 960025
-0.002125 -0.000747 0.120798 0.123464 0.729493 -0.781582 -0.061255 1 0 0 0 0 0 1 961018
-0.002125 -0.000747 0.120798 0.123165 0.730937 -0.782055 -0.061286 1 0 0 0 0 0 1 962013
-0.002125 -0.000747 0.120798 0.123058 0.731863 -0.782484 -0.061318 1 0 0 0 0 0 1 963026
-0.002125 -0.000747 0.120798 0.123027 0.732499 -0.782888 -0.061349 1 0 0 0 0 0 1 964017
-0.002125 -0.000747 0.120798 0.123054 0.733027 -0.783297 -0.061381 1 0 0 0 0 0 1 965027
-0.002125 -0.000747 0.120798 0.123088 0.733456 -0.783694 -0.061412 1 0 0 0 0 0 1 966019
-0.002125 -0.000747 0.120798 0.123138 0.733870 -0.784095 -0.061443 1 0 0 0 0 0 1 967026
-0.002125 -0.000747 0.120798 0.123196 0.734254 -0.784498 -0.061474 1 0 0 0 0 0 1 968018
-0.002125 -0.000747 0.120798 0.123268 0.734642 -0.784896 -0.061506 1 0 0 0 0 0 1 969032
-0.002125 -0.000747 0.120798 0.123321 0.735026 -0.785296 -0.061538 1 0 0 0 0 0 1 970052
-0.002125 -0.000747 0.120798 0.123393 0.735390 -0.785692 -0.061568 1 0 0 0 0 0 1 971033
-0.002131 -0.000728 0.120787 0.198417 0.478619 -0.640885 -0.061599 1 0 0 0 0 0 1 972027
-0.002133 -0.000719 0.120784 0.174384 0.566027 -0.712063 -0.061631 1 0 0 0 0 0 1 973033
-0.002135 -0.000714 0.120782 0.155574 0.631167 -0.749316 -0.061662 1 0 0 0 0 0 1 974025
-0.002135 -0.000712 0.120782 0.145295 0.665938 -0.763784 -0.061693 1 0 0 0 0 0 1 975037
-0.002136 -0.000711 0.120782 0.140002 0.683679 -0.769219 -0.061725 1 0 0 0 0 0 1 976038
-0.002136 -0.000710 0.120782 0.137360 0.692726 -0.771371 -0.061756 1 0 0 0 0 0 1 977035
-0.002136 -0.000710 0.120782 0.136050 0.697409 -0.772375 -0.061786 1 0 0 0 0 0 1 978006
-0.002136 -0.000710 0.120782 0.135431 0.699950 -0.772998 -0.061818 1 0 0 0 0 0 1 979030
-0.002136 -0.000710 0.120782 0.135153 0.701395 -0.773453 -0.061849 1 0 0 0 0 0 1 980032
-0.002136 -0.000710 0.120782 0.135048 0.702280 -0.773870 -0.061881 1 0 0 0 0 0 1 981035
-0.002136 -0.000710 0.120782 0.135032 0.702907 -0.774282 -0.061912 1 0 0 0 0 0 1 982035
-0.002136 -0.000710 0.120782 0.135049 0.703398 -0.774678 -0.061943 1 0 0 0 0 0 1 983040
-0.002136 -0.000710 0.120782 0.135101 0.703815 -0.775042 -0.061974 1 0 0 0 0 0 1 984007
-0.002136 -0.000710 0.120782 0.135149 0.704223 -0.775456 -0.062006 1 0 0 0 0 0 1 985036
-0.002136 -0.000710 0.120782 0.135215 0.704582 -0.775850 -0.062037 1 0 0 0 0 0 1 986039
-0.002136 -0.000710 0.120782 0.135291 0.704942 -0.776231 -0.062068 1 0 0 0 0 0 1 987032
-0.002123 -0.000696 0.120761 -0.055101 0.510096 -0.492097 -0.062099 1 0 0 0 0 0 1 988029
-0.002116 -0.000689 0.120754 0.011260 0.576943 -0.631090 -0.062131 1 0 0 0 0 0 1 989036
-0.002113 -0.000686 0.120752 0.059257 0.626422 -0.703619 -0.062162 1 0 0 0 0 0 1 990034
-0.002111 -0.000684 0.120751 0.084296 0.652734 -0.731560 -0.062193 1 0 0 0 0 0 1 991034
-0.002110 -0.000683 0.120751 0.096775 0.666137 -0.741786 -0.062224 1 0 0 0 0 0 1 992032
-0.002110 -0.000683 0.120750 0.102998 0.672989 -0.745612 -0.062256 1 0 0 0 0 0 1 993034
-0.002110 -0.000682 0.120750 0.106111 0.676589 -0.747203 -0.062287 1 0 0 0 0 0 1 994035
-0.002110 -0.000682 0.120750 0.107684 0.678554 -0.747999 -0.062318 1 0 0 0 0 0 1 995033
-0.002110 -0.000682 0.120750 0.108485 0.679709 -0.748523 -0.062349 1 0 0 0 0 0 1 996032
-0.002110 -0.000682 0.120750 0.108914 0.680446 -0.748952 -0.062381 1 0 0 0 0 0 1 997033
-0.002110 -0.000682 0.120750 0.109155 0.680983 -0.749332 -0.062412 1 0 0 0 0 0 1 998033
-0.002110 -0.000682 0.120750 0.109308 0.681443 -0.749717 -0.062443 1 0 0 0 0 0 1 999034
-0.002110 -0.000682 0.120750 0.109404 0.681805 -0.750087 -0.062474 1 0 0 0 0 0 2 4
-0.002110 -0.000682 0.120750 0.109474 0.682131 -0.750411 -0.062500 1 0 0 0 0 0 2 1031
-0.002110 -0.000682 0.120750 0.109483 0.682143 -0.750405 -0.062500 1 0 0 0 0 0 2 2036
-0.002110 -0.000682 0.120750 0.109504 0.682150 -0.750403 -0.062500 1 0 0 0 0 0 2 3031
-0.002110 -0.000682 0.120750 0.109506 0.682150 -0.750403 -0.062500 1 0 0 0 0 0 2 4034
-0.002110 -0.000682 0.120750 0.109498 0.682141 -0.750410 -0.062500 1 0 0 0 0 0 2 5033
-0.002122 -0.000696 0.120740 0.288530 0.873338 -0.598161 -0.062500 1 0 0 0 0 0 2 6034
-0.002134 -0.000684 0.120725 0.304549 0.552399 -0.526729 -0.062500 1 0 0 0 0 0 2 7033
-0.002140 -0.000679 0.120720 0.235532 0.591151 -0.636173 -0.062500 1 0 0 0 0 0 2 8030
-0.002143 -0.000676 0.120719 0.192415 0.630076 -0.687798 -0.062500 1 0 0 0 0 0 2 9027
-0.002145 -0.000674 0.120718 0.169666 0.651363 -0.707147 -0.062500 1 0 0 0 0 0 2 10109
-0.002146 -0.000674 0.120718 0.158067 0.662146 -0.714026 -0.062500 1 0 0 0 0 0 2 11104
-0.002146 -0.000673 0.120718 0.152219 0.667536 -0.716446 -0.062500 1 0 0 0 0 0 2 12108
-0.002146 -0.000673 0.120718 0.149262 0.670244 -0.717283 -0.062500 1 0 0 0 0 0 2 13100
-0.002146 -0.000673 0.120718 0.147774 0.671579 -0.717582 -0.062500 1 0 0 0 0 0 2 14100
-0.002146 -0.000673 0.120718 0.147035 0.672253 -0.717686 -0.062500 1 0 0 0 0 0 2 15106
-0.002146 -0.000673 0.120718 0.146675 0.672583 -0.717713 -0.062500 1 0 0 0 0 0 2 16077
-0.002146 -0.000673 0.120718 0.146490 0.672749 -0.717732 -0.062500 1 0 0 0 0 0 2 17076
-0.002146 -0.000673 0.120718 0.146379 0.672836 -0.717742 -0.062500 1 0 0 0 0 0 2 18113
-0.002146 -0.000673 0.120718 0.146329 0.672873 -0.717738 -0.062500 1 0 0 0 0 0 2 19099
-0.002146 -0.000673 0.120718 0.146315 0.672910 -0.717737 -0.062500 1 0 0 0 0 0 2 20077
-0.002146 -0.000673 0.120718 0.146306 0.672904 -0.717744 -0.062500 1 0 0 0 0 0 2 21074
-0.002146 -0.000673 0.120718 0.146302 0.672914 -0.717731 -0.062500 1 0 0 0 0 0 2 22078
-0.002146 -0.000673 0.120718 0.146291 0.672918 -0.717743 -0.062500 1 0 0 0 0 0 2 23097
-0.002146 -0.000673 0.120718 0.146298 0.672927 -0.717738 -0.062500 1 0 0 0 0 0 2 24085
-0.002146 -0.000673 0.120718 0.146290 0.672920 -0.717744 -0.062500 1 0 0 0 0 0 2 25095
-0.002146 -0.000673 0.120718 0.146293 0.672907 -0.717739 -0.062500 1 0 0 0 0 0 2 26083
-0.002146 -0.000673 0.120718 0.146298 0.672926 -0.717738 -0.062500 1 0 0 0 0 0 2 27026
-0.002146 -0.000673 0.120718 0.146291 0.672919 -0.717745 -0.062500 1 0 0 0 0 0 2 28017
-0.002146 -0.000673 0.120718 0.146286 0.672930 -0.717732 -0.062500 1 0 0 0 0 0 2 29025
-0.002146 -0.000673 0.120718 0.146289 0.672920 -0.717744 -0.062500 1 0 0 0 0 0 2 30015
-0.002146 -0.000673 0.120718 0.146301 0.672916 -0.717731 -0.062500 1 0 0 0 0 0 2 31024
-0.002146 -0.000673 0.120718 0.146291 0.672918 -0.717744 -0.062500 1 0 0 0 0 0 2 32015
-0.002146 -0.000673 0.120718 0.146290 0.672918 -0.717745 -0.062500 1 0 0 0 0 0 2 33023
-0.002146 -0.000673 0.120718 0.146286 0.672930 -0.717732 -0.062500 1 0 0 0 0 0 2 34016
-0.002146 -0.000673 0.120718 0.146293 0.672908 -0.717737 -0.062500 1 0 0 0 0 0 2 35024
-0.002146 -0.000673 0.120718 0.146290 0.672917 -0.717744 -0.062500 1 0 0 0 0 0 2 36015
-0.002146 -0.000673 0.120718 0.146298 0.672927 -0.717738 -0.062500 1 0 0 0 0 0 2 37023
-0.002146 -0.000673 0.120718 0.146291 0.672919 -0.717745 -0.062500 1 0 0 0 0 0 2 38016
-0.002146 -0.000673 0.120718 0.146302 0.672915 -0.717732 -0.062500 1 0 0 0 0 0 2 39015
-0.002146 -0.000673 0.120718 0.146279 0.672921 -0.717737 -0.062500 1 0 0 0 0 0 2 40023
-0.002146 -0.000673 0.120718 0.146297 0.672927 -0.717737 -0.062500 1 0 0 0 0 0 2 41015
-0.002146 -0.000673 0.120718 0.146290 0.672919 -0.717744 -0.062500 1 0 0 0 0 0 2 42023
-0.002146 -0.000673 0.120718 0.146290 0.672919 -0.717745 -0.062500 1 0 0 0 0 0 2 43016
-0.002146 -0.000673 0.120718 0.146301 0.672915 -0.717732 -0.062500 1 0 0 0 0 0 2 44026
-0.002146 -0.000673 0.120718 0.146291 0.672918 -0.717744 -0.062500 1 0 0 0 0 0 2 45030
-0.002146 -0.000673 0.120718 0.146286 0.672930 -0.717732 -0.062500 1 0 0 0 0 0 2 46030
-0.002146 -0.000673 0.120718 0.146289 0.672920 -0.717744 -0.062500 1 0 0 0 0 0 2 47016
-0.002146 -0.000673 0.120718 0.146289 0.672919 -0.717745 -0.062500 1 0 0 0 0 0 2 48031
-0.002146 -0.000673 0.120718 0.146301 0.672915 -0.717732 -0.062500 1 0 0 0 0 0 2 49029
-0.002146 -0.000673 0.120718 0.146291 0.672918 -0.717744 -0.062500 1 0 0 0 0 0 2 50039
-0.002146 -0.000673 0.120718 0.146286 0.672930 -0.717732 -0.062500 1 0 0 0 0 0 2 51031
-0.002146 -0.000673 0.120718 0.146289 0.672920 -0.717744 -0.062500 1 0 0 0 0 0 2 52033
-0.002146 -0.000673 0.120718 0.146301 0.672916 -0.717731 -0.062500 1 0 0 0 0 0 2 53011
-0.002146 -0.000673 0.120718 0.146291 0.672918 -0.717743 -0.062500 1 0 0 0 0 0 2 54002
-0.002146 -0.000673 0.120718 0.146290 0.672918 -0.717745 -0.062500 1 0 0 0 0 0 2 55020
-0.002146 -0.000673 0.120718 0.146286 0.672930 -0.717732 -0.062500 1 0 0 0 0 0 2 56028
-0.002146 -0.000673 0.120718 0.146289 0.672920 -0.717744 -0.062500 1 0 0 0 0 0 2 57002
-0.002146 -0.000673 0.120718 0.146301 0.672916 -0.717731 -0.062500 1 0 0 0 0 0 2 58034
-0.002146 -0.000673 0.120718 0.146291 0.672918 -0.717744 -0.062500 1 0 0 0 0 0 2 59035
-0.002146 -0.000673 0.120718 0.146290 0.672918 -0.717745 -0.062500 1 0 0 0 0 0 2 60043
-0.002146 -0.000673 0.120718 0.146298 0.672927 -0.717738 -0.062500 1 0 0 0 0 0 2 61033
-0.002146 -0.000673 0.120718 0.146282 0.672910 -0.717732 -0.062500 1 0 0 0 0 0 2 62031
-0.002146 -0.000673 0.120718 0.146297 0.672926 -0.717737 -0.062500 1 0 0 0 0 0 2 63004
-0.002146 -0.000673 0.120718 0.146291 0.672919 -0.717744 -0.062500 1 0 0 0 0 0 2 64028
-0.002146 -0.000673 0.120718 0.146290 0.672918 -0.717745 -0.062500 1 0 0 0 0 0 2 65002
-0.002146 -0.000673 0.120718 0.146298 0.672927 -0.717739 -0.062500 1 0 0 0 0 0 2 66034
-0.002146 -0.000673 0.120718 0.146294 0.672908 -0.717738 -0.062500 1 0 0 0 0 0 2 67030
-0.002146 -0.000673 0.120718 0.146286 0.672929 -0.717731 -0.062500 1 0 0 0 0 0 2 68032
-0.002146 -0.000673 0.120718 0.146289 0.672919 -0.717744 -0.062500 1 0 0 0 0 0 2 69031
-0.002146 -0.000673 0.120718 0.146290 0.672918 -0.717745 -0.062500 1 0 0 0 0 0 2 70033
-0.002146 -0.000673 0.120718 0.146301 0.672915 -0.717732 -0.062500 1 0 0 0 0 0 2 71031
-0.002146 -0.000673 0.120718 0.146291 0.672918 -0.717744 -0.062500 1 0 0 0 0 0 2 72032
-0.002146 -0.000673 0.120718 0.146286 0.672930 -0.717732 -0.062500 1 0 0 0 0 0 2 73033
-0.002146 -0.000673 0.120718 0.146289 0.672920 -0.717744 -0.062500 1 0 0 0 0 0 2 74034
-0.002146 -0.000673 0.120718 0.146298 0.672928 -0.717738 -0.062500 1 0 0 0 0 0 2 75001
-0.002146 -0.000673 0.120718 0.146294 0.672908 -0.717738 -0.062500 1 0 0 0 0 0 2 76031
-0.002146 -0.000673 0.120718 0.146290 0.672917 -0.717744 -0.062500 1 0 0 0 0 0 2 77029
-0.002146 -0.000673 0.120718 0.146298 0.672927 -0.717738 -0.062500 1 0 0 0 0 0 2 78032
-0.002146 -0.000673 0.120718 0.146279 0.672922 -0.717738 -0.062500 1 0 0 0 0 0 2 79029
-0.002146 -0.000673 0.120718 0.146297 0.672928 -0.717738 -0.062500 1 0 0 0 0 0 2 80029
-0.002146 -0.000673 0.120718 0.146294 0.672908 -0.717738 -0.062500 1 0 0 0 0 0 2 81031
-0.002146 -0.000673 0.120718 0.146290 0.672917 -0.717744 -0.062500 1 0 0 0 0 0 2 82032
-0.002146 -0.000673 0.120718 0.146298 0.672927 -0.717738 -0.062500 1 0 0 0 0 0 2 83029
-0.002146 -0.000673 0.120718 0.146279 0.672922 -0.717738 -0.062500 1 0 0 0 0 0 2 84026
-0.002146 -0.000673 0.120718 0.146300 0.672916 -0.717731 -0.062500 1 0 0 0 0 0 2 85019
-0.002146 -0.000673 0.120718 0.146291 0.672918 -0.717743 -0.062500 1 0 0 0 0 0 2 86025
-0.002146 -0.000673 0.120718 0.146290 0.672918 -0.717745 -0.062500 1 0 0 0 0 0 2 87032
-0.002146 -0.000673 0.120718 0.146298 0.672927 -0.717738 -0.062500 1 0 0 0 0 0 2 88034
-0.002146 -0.000673 0.120718 0.146291 0.672919 -0.717745 -0.062500 1 0 0 0 0 0 2 89023
-0.002146 -0.000673 0.120718 0.146289 0.672918 -0.717725 -0.062500 1 0 0 0 0 0 2 90028
-0.002146 -0.000673 0.120718 0.146290 0.672918 -0.717743 -0.062500 1 0 0 0 0 0 2 91030
-0.002146 -0.000673 0.120718 0.146290 0.672918 -0.717745 -0.062500 1 0 0 0 0 0 2 92031
-0.002146 -0.000673 0.120718 0.146298 0.672927 -0.717738 -0.062500 1 0 0 0 0 0 2 93028
-0.002146 -0.000673 0.120718 0.146294 0.672907 -0.717738 -0.062500 1 0 0 0 0 0 2 94031
-0.002146 -0.000673 0.120718 0.146286 0.672928 -0.717731 -0.062500 1 0 0 0 0 0 2 95029
-0.002146 -0.000673 0.120718 0.146289 0.672919 -0.717743 -0.062500 1 0 0 0 0 0 2 96025
-0.002146 -0.000673 0.120718 0.146298 0.672927 -0.717738 -0.062500 1 0 0 0 0 0 2 97014
-0.002146 -0.000673 0.120718 0.146291 0.672920 -0.717744 -0.062500 1 0 0 0 0 0 2 98095
-0.002146 -0.000673 0.120718 0.146293 0.672907 -0.717739 -0.062500 1 0 0 0 0 0 2 99080
-0.002146 -0.000673 0.120718 0.146299 0.672926 -0.717738 -0.062500 1 0 0 0 0 0 2 100094
-0.002146 -0.000673 0.120718 0.146279 0.672922 -0.717738 -0.062500 1 0 0 0 0 0 2 101076
-0.002146 -0.000673 0.120718 0.146297 0.672928 -0.717737 -0.062500 1 0 0 0 0 0 2 102095
-0.002146 -0.000673 0.120718 0.146290 0.672920 -0.717744 -0.062500 1 0 0 0 0 0 2 103078
-0.002146 -0.000673 0.120718 0.146293 0.672907 -0.717739 -0.062500 1 0 0 0 0 0 2 104094
-0.002146 -0.000673 0.120718 0.146298 0.672926 -0.717738 -0.062500 1 0 0 0 0 0 2 105092
-0.002146 -0.000673 0.120718 0.146279 0.672922 -0.717738 -0.062500 1 0 0 0 0 0 2 106079
-0.002146 -0.000673 0.120718 0.146296 0.672928 -0.717737 -0.062500 1 0 0 0 0 0 2 107092
-0.002146 -0.000673 0.120718 0.146294 0.672908 -0.717738 -0.062500 1 0 0 0 0 0 2 108076
-0.002146 -0.000673 0.120718 0.146290 0.672917 -0.717744 -0.062500 1 0 0 0 0 0 2 109094
-0.002146 -0.000673 0.120718 0.146298 0.672927 -0.717738 -0.062500 1 0 0 0 0 0 2 110080
-0.002146 -0.000673 0.120718 0.146291 0.672919 -0.717745 -0.062500 1 0 0 0 0 0 2 111021
-0.002146 -0.000673 0.120718 0.146289 0.672918 -0.717725 -0.062500 1 0 0 0 0 0 2 112013
-0.002146 -0.000673 0.120718 0.146290 0.672918 -0.717743 -0.062500 1 0 0 0 0 0 2 113022
-0.002146 -0.000673 0.120718 0.146290 0.672918 -0.717745 -0.062500 1 0 0 0 0 0 2 114014
-0.002146 -0.000673 0.120718 0.146298 0.672927 -0.717738 -0.062500 1 0 0 0 0 0 2 115021
-0.002146 -0.000673 0.120718 0.146291 0.672919 -0.717745 -0.062500 1 0 0 0 0 0 2 116014
-0.002146 -0.000673 0.120718 0.146289 0.672918 -0.717725 -0.062500 1 0 0 0 0 0 2 117022
-0.002146 -0.000673 0.120718 0.146290 0.672918 -0.717743 -0.062500 1 0 0 0 0 0 2 118013
-0.002146 -0.000673 0.120718 0.146298 0.672927 -0.717738 -0.062500 1 0 0 0 0 0 2 119022
-0.002146 -0.000673 0.120718 0.146291 0.672919 -0.717744 -0.062500 1 0 0 0 0 0 2 120013
-0.002146 -0.000673 0.120718 0.146290 0.672919 -0.717745 -0.062500 1 0 0 0 0 0 2 121022
-0.002146 -0.000673 0.120718 0.146289 0.672918 -0.717725 -0.062500 1 0 0 0 0 0 2 122022
-0.002146 -0.000673 0.120718 0.146289 0.672918 -0.717743 -0.062500 1 0 0 0 0 0 2 123041
-0.002146 -0.000673 0.120718 0.146298 0.672927 -0.717738 -0.062500 1 0 0 0 0 0 2 124022
-0.002146 -0.000673 0.120718 0.146291 0.672920 -0.717744 -0.062500 1 0 0 0 0 0 2 125027
-0.002146 -0.000673 0.120718 0.146293 0.672907 -0.717739 -0.062500 1 0 0 0 0 0 2 126016
-0.002146 -0.000673 0.120718 0.146298 0.672925 -0.717738 -0.062500 1 0 0 0 0 0 2 127033
-0.002146 -0.000673 0.120718 0.146279 0.672922 -0.717738 -0.062500 1 0 0 0 0 0 2 128014
-0.002146 -0.000673 0.120718 0.146296 0.672928 -0.717737 -0.062500 1 0 0 0 0 0 2 129024
-0.002146 -0.000673 0.120718 0.146290 0.672920 -0.717744 -0.062500 1 0 0 0 0 0 2 130033
-0.002146 -0.000673 0.120718 0.146301 0.672916 -0.717731 -0.062500 1 0 0 0 0 0 2 131031
-0.002146 -0.000673 0.120718 0.146291 0.672918 -0.717744 -0.062500 1 0 0 0 0 0 2 132030
-0.002146 -0.000673 0.120718 0.146290 0.672918 -0.717745 -0.062500 1 0 0 0 0 0 2 133031
-0.002146 -0.000673 0.120718 0.146286 0.672930 -0.717732 -0.062500 1 0 0 0 0 0 2 134000
-0.002146 -0.000673 0.120718 0.146289 0.672920 -0.717744 -0.062500 1 0 0 0 0 0 2 135029
-0.002146 -0.000673 0.120718 0.146301 0.672916 -0.717731 -0.062500 1 0 0 0 0 0 2 136028
-0.002146 -0.000673 0.120718 0.146291 0.672918 -0.717744 -0.062500 1 0 0 0 0 0 2 137017
-0.002146 -0.000673 0.120718 0.146290 0.672918 -0.717745 -0.062500 1 0 0 0 0 0 2 138033
-0.002146 -0.000673 0.120718 0.146286 0.672930 -0.717732 -0.062500 1 0 0 0 0 0 2 139035
-0.002146 -0.000673 0.120718 0.146293 0.672908 -0.717737 -0.062500 1 0 0 0 0 0 2 140033
-0.002146 -0.000673 0.120718 0.146298 0.672926 -0.717737 -0.062500 1 0 0 0 0 0 2 141025
-0.002146 -0.000673 0.120718 0.146291 0.672919 -0.717744 -0.062500 1 0 0 0 0 0 2 142001
-0.002146 -0.000673 0.120718 0.146290 0.672918 -0.717745 -0.062500 1 0 0 0 0 0 2 143021
-0.002146 -0.000673 0.120718 0.146289 0.672918 -0.717725 -0.062500 1 0 0 0 0 0 2 144027
-0.002146 -0.000673 0.120718 0.146289 0.672918 -0.717743 -0.062500 1 0 0 0 0 0 2 145029
-0.002146 -0.000673 0.120718 0.146298 0.672927 -0.717738 -0.062500 1 0 0 0 0 0 2 146030
-0.002146 -0.000673 0.120718 0.146291 0.672919 -0.717744 -0.062500 1 0 0 0 0 0 2 147029
-0.002146 -0.000673 0.120718 0.146298 0.672927 -0.717738 -0.062500 1 0 0 0 0 0 2 148029
-0.002146 -0.000673 0.120718 0.146294 0.672908 -0.717738 -0.062500 1 0 0 0 0 0 2 149028
-0.002146 -0.000673 0.120718 0.146291 0.672917 -0.717745 -0.062500 1 0 0 0 0 0 2 150030
-0.002146 -0.000673 0.120718 0.146286 0.672930 -0.717732 -0.062500 1 0 0 0 0 0 2 151029
-0.002146 -0.000673 0.120718 0.146289 0.672920 -0.717744 -0.062500 1 0 0 0 0 0 2 152028
-0.002146 -0.000673 0.120718 0.146298 0.672928 -0.717738 -0.062500 1 0 0 0 0 0 2 153017
-0.002146 -0.000673 0.120718 0.146294 0.672908 -0.717738 -0.062500 1 0 0 0 0 0 2 154029
-0.002146 -0.000673 0.120718 0.146290 0.672917 -0.717745 -0.062500 1 0 0 0 0 0 2 155027
-0.002146 -0.000673 0.120718 0.146286 0.672930 -0.717732 -0.062500 1 0 0 0 0 0 2 156027
-0.002146 -0.000673 0.120718 0.146289 0.672920 -0.717744 -0.062500 1 0 0 0 0 0 2 157028
-0.002146 -0.000673 0.120718 0.146301 0.672916 -0.717731 -0.062500 1 0 0 0 0 0 2 158028
-0.002146 -0.000673 0.120718 0.146291 0.672918 -0.717744 -0.062500 1 0 0 0 0 0 2 159028
-0.002146 -0.000673 0.120718 0.146290 0.672918 -0.717745 -0.062500 1 0 0 0 0 0 2 160028
-0.002146 -0.000673 0.120718 0.146286 0.672930 -0.717732 -0.062500 1 0 0 0 0 0 2 161028
-0.002146 -0.000673 0.120718 0.146289 0.672920 -0.717744 -0.062500 1 0 0 0 0 0 2 162030
-0.002146 -0.000673 0.120718 0.146301 0.672916 -0.717731 -0.062500 1 0 0 0 0 0 2 163008
-0.002146 -0.000673 0.120718 0.146291 0.672918 -0.717744 -0.062500 1 0 0 0 0 0 2 164026
-0.002146 -0.000673 0.120718 0.146290 0.672918 -0.717745 -0.062500 1 0 0 0 0 0 2 165014
-0.002146 -0.000673 0.120718 0.146286 0.672930 -0.717732 -0.062500 1 0 0 0 0 0 2 166028
-0.002146 -0.000673 0.120718 0.146289 0.672920 -0.717744 -0.062500 1 0 0 0 0 0 2 167029
-0.002146 -0.000673 0.120718 0.146301 0.672916 -0.717731 -0.062500 1 0 0 0 0 0 2 168029
-0.002146 -0.000673 0.120718 0.146291 0.672918 -0.717744 -0.062500 1 0 0 0 0 0 2 169032
-0.002146 -0.000673 0.120718 0.146298 0.672927 -0.717738 -0.062500 1 0 0 0 0 0 2 170000
-0.002146 -0.000673 0.120718 0.146291 0.672920 -0.717745 -0.062500 1 0 0 0 0 0 2 171027
-0.002146 -0.000673 0.120718 0.146281 0.672910 -0.717732 -0.062500 1 0 0 0 0 0 2 172017
-0.002146 -0.000673 0.120718 0.146297 0.672926 -0.717737 -0.062500 1 0 0 0 0 0 2 173027
-0.002146 -0.000673 0.120718 0.146290 0.672919 -0.717744 -0.062500 1 0 0 0 0 0 2 174029
-0.002146 -0.000673 0.120718 0.146298 0.672927 -0.717738 -0.062500 1 0 0 0 0 0 2 175027
-0.002146 -0.000673 0.120718 0.146291 0.672920 -0.717745 -0.062500 1 0 0 0 0 0 2 176022
-0.002146 -0.000673 0.120718 0.146293 0.672907 -0.717739 -0.062500 1 0 0 0 0 0 2 177012
-0.002146 -0.000673 0.120718 0.146286 0.672928 -0.717731 -0.062500 1 0 0 0 0 0 2 178090
-0.002146 -0.000673 0.120718 0.146289 0.672919 -0.717744 -0.062500 1 0 0 0 0 0 2 179076
-0.002146 -0.000673 0.120718 0.146298 0.672927 -0.717738 -0.062500 1 0 0 0 0 0 2 180092
-0.002146 -0.000673 0.120718 0.146294 0.672908 -0.717738 -0.062500 1 0 0 0 0 0 2 181076
-0.002146 -0.000673 0.120718 0.146290 0.672917 -0.717744 -0.062500 1 0 0 0 0 0 2 182093
-0.002146 -0.000673 0.120718 0.146286 0.672930 -0.717732 -0.062500 1 0 0 0 0 0 2 183011
-0.002146 -0.000673 0.120718 0.146289 0.672920 -0.717744 -0.062500 1 0 0 0 0 0 2 184020
-0.002146 -0.000673 0.120718 0.146298 0.672928 -0.717738 -0.062500 1 0 0 0 0 0 2 185016
-0.002146 -0.000673 0.120718 0.146294 0.672908 -0.717738 -0.062500 1 0 0 0 0 0 2 186020
-0.002146 -0.000673 0.120718 0.146290 0.672917 -0.717745 -0.062500 1 0 0 0 0 0 2 187011
-0.002146 -0.000673 0.120718 0.146298 0.672927 -0.717738 -0.062500 1 0 0 0 0 0 2 188019
-0.002146 -0.000673 0.120718 0.146279 0.672922 -0.717738 -0.062500 1 0 0 0 0 0 2 189019
-0.002146 -0.000673 0.120718 0.146300 0.672916 -0.717731 -0.062500 1 0 0 0 0 0 2 190010
-0.002146 -0.000673 0.120718 0.146291 0.672918 -0.717743 -0.062500 1 0 0 0 0 0 2 191019
-0.002146 -0.000673 0.120718 0.146298 0.672927 -0.717738 -0.062500 1 0 0 0 0 0 2 192010
-0.002146 -0.000673 0.120718 0.146291 0.672919 -0.717744 -0.062500 1 0 0 0 0 0 2 193019
-0.002146 -0.000673 0.120718 0.146278 0.672921 -0.717739 -0.062500 1 0 0 0 0 0 2 194010
-0.002146 -0.000673 0.120718 0.146300 0.672916 -0.717731 -0.062500 1 0 0 0 0 0 2 195018
-0.002146 -0.000673 0.120718 0.146291 0.672918 -0.717744 -0.062500 1 0 0 0 0 0 2 196010
-0.002146 -0.000673 0.120718 0.146298 0.672927 -0.717738 -0.062500 1 0 0 0 0 0 2 197006
-0.002146 -0.000673 0.120718 0.146291 0.672919 -0.717744 -0.062500 1 0 0 0 0 0 2 198023
-0.002146 -0.000673 0.120718 0.146293 0.672907 -0.717739 -0.062500 1 0 0 0 0 0 2 199015
-0.002146 -0.000673 0.120718 0.146286 0.672928 -0.717731 -0.062500 1 0 0 0 0 0 2 200018
-0.002146 -0.000673 0.120718 0.146289 0.672919 -0.717744 -0.062500 1 0 0 0 0 0 2 201026
-0.002146 -0.000673 0.120718 0.146298 0.672927 -0.717738 -0.062500 1 0 0 0 0 0 2 202011
-0.002146 -0.000673 0.120718 0.146291 0.672920 -0.717745 -0.062500 1 0 0 0 0 0 2 203027
-0.002146 -0.000673 0.120718 0.146302 0.672916 -0.717732 -0.062500 1 0 0 0 0 0 2 204030
-0.002146 -0.000673 0.120718 0.146292 0.672918 -0.717744 -0.062500 1 0 0 0 0 0 2 205028
-0.002146 -0.000673 0.120718 0.146278 0.672921 -0.717739 -0.062500 1 0 0 0 0 0 2 206027
-0.002146 -0.000673 0.120718 0.146297 0.672927 -0.717738 -0.062500 1 0 0 0 0 0 2 207026
-0.002146 -0.000673 0.120718 0.146290 0.672920 -0.717745 -0.062500 1 0 0 0 0 0 2 207997
-0.002146 -0.000673 0.120718 0.146302 0.672916 -0.717732 -0.062500 1 0 0 0 0 0 2 209025
-0.002146 -0.000673 0.120718 0.146291 0.672918 -0.717744 -0.062500 1 0 0 0 0 0 2 210028
-0.002146 -0.000673 0.120718 0.146278 0.672921 -0.717739 -0.062500 1 0 0 0 0 0 2 211022
-0.002146 -0.000673 0.120718 0.146296 0.672928 -0.717738 -0.062500 1 0 0 0 0 0 2 212028
-0.002146 -0.000673 0.120718 0.146294 0.672908 -0.717738 -0.062500 1 0 0 0 0 0 2 213032
-0.002146 -0.000673 0.120718 0.146299 0.672926 -0.717737 -0.062500 1 0 0 0 0 0 2 214033
-0.002146 -0.000673 0.120718 0.146291 0.672919 -0.717744 -0.062500 1 0 0 0 0 0 2 215026
-0.002146 -0.000673 0.120718 0.146278 0.672921 -0.717739 -0.062500 1 0 0 0 0 0 2 216027
-0.002146 -0.000673 0.120718 0.146296 0.672928 -0.717738 -0.062500 1 0 0 0 0 0 2 217016
-0.002146 -0.000673 0.120718 0.146294 0.672908 -0.717738 -0.062500 1 0 0 0 0 0 2 218028
-0.002146 -0.000673 0.120718 0.146298 0.672926 -0.717737 -0.062500 1 0 0 0 0 0 2 219025
-0.002146 -0.000673 0.120718 0.146291 0.672919 -0.717744 -0.062500 1 0 0 0 0 0 2 220027
-0.002146 -0.000673 0.120718 0.146290 0.672918 -0.717745 -0.062500 1 0 0 0 0 0 2 221027
-0.002146 -0.000673 0.120718 0.146289 0.672918 -0.717725 -0.062500 1 0 0 0 0 0 2 222012
-0.002146 -0.000673 0.120718 0.146290 0.672918 -0.717743 -0.062500 1 0 0 0 0 0 2 223024
-0.002146 -0.000673 0.120718 0.146298 0.672927 -0.717738 -0.062500 1 0 0 0 0 0 2 223997
-0.002146 -0.000673 0.120718 0.146291 0.672919 -0.717744 -0.062500 1 0 0 0 0 0 2 224997
-0.002146 -0.000673 0.120718 0.146298 0.672927 -0.717738 -0.062500 1 0 0 0 0 0 2 225997
-0.002146 -0.000673 0.120718 0.146295 0.672908 -0.717738 -0.062500 1 0 0 0 0 0 2 227013
-0.002146 -0.000673 0.120718 0.146278 0.672920 -0.717738 -0.062500 1 0 0 0 0 0 2 228027
-0.002146 -0.000673 0.120718 0.146297 0.672927 -0.717737 -0.062500 1 0 0 0 0 0 2 229025
-0.002146 -0.000673 0.120718 0.146290 0.672919 -0.717744 -0.062500 1 0 0 0 0 0 2 230027
-0.002146 -0.000673 0.120718 0.146302 0.672916 -0.717732 -0.062500 1 0 0 0 0 0 2 231026
-0.002146 -0.000673 0.120718 0.146291 0.672918 -0.717744 -0.062500 1 0 0 0 0 0 2 232024
-0.002146 -0.000673 0.120718 0.146278 0.672921 -0.717739 -0.062500 1 0 0 0 0 0 2 233025
-0.002146 -0.000673 0.120718 0.146296 0.672927 -0.717738 -0.062500 1 0 0 0 0 0 2 234026
-0.002146 -0.000673 0.120718 0.146290 0.672920 -0.717744 -0.062500 1 0 0 0 0 0 2 235024
-0.002146 -0.000673 0.120718 0.146301 0.672916 -0.717732 -0.062500 1 0 0 0 0 0 2 236024
-0.002152 -0.000655 0.120707 0.221214 0.415874 -0.572116 -0.062500 1 0 0 0 0 0 2 237028
-0.002154 -0.000645 0.120704 0.197206 0.502640 -0.642984 -0.062500 1 0 0 0 0 0 2 238104
-0.002156 -0.000641 0.120702 0.178382 0.567267 -0.679908 -0.062500 1 0 0 0 0 0 2 239101
-0.002157 -0.000639 0.120702 0.168069 0.601610 -0.694007 -0.062500 1 0 0 0 0 0 2 240094
-0.002157 -0.000637 0.120702 0.162724 0.618947 -0.699042 -0.062500 1 0 0 0 0 0 2 241104
-0.002157 -0.000637 0.120702 0.160006 0.627636 -0.700811 -0.062500 1 0 0 0 0 0 2 242072
-0.002157 -0.000637 0.120702 0.158635 0.631955 -0.701434 -0.062500 1 0 0 0 0 0 2 243101
-0.002157 -0.000636 0.120702 0.157943 0.634139 -0.701644 -0.062500 1 0 0 0 0 0 2 244094
-0.002157 -0.000636 0.120702 0.157602 0.635216 -0.701721 -0.062500 1 0 0 0 0 0 2 245069
-0.002157 -0.000636 0.120702 0.157413 0.635757 -0.701748 -0.062500 1 0 0 0 0 0 2 246071
-0.002157 -0.000636 0.120702 0.157339 0.636028 -0.701757 -0.062500 1 0 0 0 0 0 2 247070
-0.002157 -0.000636 0.120702 0.157288 0.636162 -0.701758 -0.062500 1 0 0 0 0 0 2 248092
-0.002157 -0.000636 0.120702 0.157275 0.636236 -0.701764 -0.062500 1 0 0 0 0 0 2 249071
-0.002157 -0.000636 0.120702 0.157260 0.636254 -0.701765 -0.062500 1 0 0 0 0 0 2 250070
-0.002157 -0.000636 0.120702 0.157248 0.636290 -0.701765 -0.062500 1 0 0 0 0 0 2 251075
-0.002157 -0.000636 0.120702 0.157247 0.636293 -0.701765 -0.062500 1 0 0 0 0 0 2 252090
-0.002157 -0.000636 0.120702 0.157255 0.636301 -0.701759 -0.062500 1 0 0 0 0 0 2 253075
-0.002157 -0.000636 0.120702 0.157248 0.636293 -0.701765 -0.062500 1 0 0 0 0 0 2 254092
-0.002157 -0.000636 0.120702 0.157243 0.636304 -0.701752 -0.062500 1 0 0 0 0 0 2 255074
-0.002157 -0.000636 0.120702 0.157246 0.636294 -0.701764 -0.062500 1 0 0 0 0 0 2 256074
-0.002157 -0.000636 0.120702 0.157247 0.636292 -0.701765 -0.062500 1 0 0 0 0 0 2 257090
-0.002157 -0.000636 0.120702 0.157255 0.636301 -0.701758 -0.062500 1 0 0 0 0 0 2 258074
-0.002157 -0.000636 0.120702 0.157248 0.636293 -0.701764 -0.062500 1 0 0 0 0 0 2 259105
-0.002157 -0.000636 0.120702 0.157252 0.636312 -0.701765 -0.062500 1 0 0 0 0 0 2 260092
-0.002157 -0.000636 0.120702 0.157235 0.636297 -0.701759 -0.062500 1 0 0 0 0 0 2 261073
-0.002157 -0.000636 0.120702 0.157245 0.636293 -0.701764 -0.062500 1 0 0 0 0 0 2 262091
-0.002157 -0.000636 0.120702 0.157255 0.636301 -0.701758 -0.062500 1 0 0 0 0 0 2 263074
-0.002157 -0.000636 0.120702 0.157248 0.636293 -0.701764 -0.062500 1 0 0 0 0 0 2 264088
-0.002157 -0.000636 0.120702 0.157252 0.636312 -0.701765 -0.062500 1 0 0 0 0 0 2 265073
-0.002157 -0.000636 0.120702 0.157248 0.636294 -0.701765 -0.062500 1 0 0 0 0 0 2 266087
-0.002157 -0.000636 0.120702 0.157243 0.636304 -0.701752 -0.062500 1 0 0 0 0 0 2 267010
-0.002157 -0.000636 0.120702 0.157247 0.636293 -0.701763 -0.062500 1 0 0 0 0 0 2 268017
-0.002157 -0.000636 0.120702 0.157247 0.636292 -0.701765 -0.062500 1 0 0 0 0 0 2 269008
-0.002157 -0.000636 0.120702 0.157252 0.636312 -0.701765 -0.062500 1 0 0 0 0 0 2 270024
-0.002157 -0.000636 0.120702 0.157248 0.636294 -0.701765 -0.062500 1 0 0 0 0 0 2 271008
-0.002157 -0.000636 0.120702 0.157243 0.636304 -0.701752 -0.062500 1 0 0 0 0 0 2 272016
-0.002157 -0.000636 0.120702 0.157246 0.636293 -0.701763 -0.062500 1 0 0 0 0 0 2 273016
-0.002157 -0.000636 0.120702 0.157247 0.636292 -0.701765 -0.062500 1 0 0 0 0 0 2 274002
-0.002157 -0.000636 0.120702 0.157252 0.636312 -0.701765 -0.062500 1 0 0 0 0 0 2 275017
-0.002157 -0.000636 0.120702 0.157247 0.636294 -0.701765 -0.062500 1 0 0 0 0 0 2 276008
-0.002157 -0.000636 0.120702 0.157255 0.636301 -0.701758 -0.062500 1 0 0 0 0 0 2 277017
-0.002157 -0.000636 0.120702 0.157236 0.636296 -0.701758 -0.062500 1 0 0 0 0 0 2 278008
-0.002157 -0.000636 0.120702 0.157246 0.636292 -0.701764 -0.062500 1 0 0 0 0 0 2 279016
-0.002157 -0.000636 0.120702 0.157251 0.636312 -0.701765 -0.062500 1 0 0 0 0 0 2 280026
-0.002157 -0.000636 0.120702 0.157247 0.636294 -0.701765 -0.062500 1 0 0 0 0 0 2 281024
-0.002157 -0.000636 0.120702 0.157255 0.636301 -0.701758 -0.062500 1 0 0 0 0 0 2 282035
-0.002157 -0.000636 0.120702 0.157248 0.636293 -0.701764 -0.062500 1 0 0 0 0 0 2 282998
-0.002157 -0.000636 0.120702 0.157243 0.636303 -0.701751 -0.062500 1 0 0 0 0 0 2 284021
-0.002157 -0.000636 0.120702 0.157243 0.636305 -0.701770 -0.062500 1 0 0 0 0 0 2 285024
-0.002157 -0.000636 0.120702 0.157246 0.636293 -0.701766 -0.062500 1 0 0 0 0 0 2 286004
-0.002157 -0.000636 0.120702 0.157255 0.636301 -0.701758 -0.062500 1 0 0 0 0 0 2 287025
-0.002157 -0.000636 0.120702 0.157248 0.636293 -0.701764 -0.062500 1 0 0 0 0 0 2 288024
-0.002157 -0.000636 0.120702 0.157243 0.636303 -0.701751 -0.062500 1 0 0 0 0 0 2 289013
-0.002157 -0.000636 0.120702 0.157243 0.636305 -0.701770 -0.062500 1 0 0 0 0 0 2 290015
-0.002157 -0.000636 0.120702 0.157246 0.636293 -0.701766 -0.062500 1 0 0 0 0 0 2 290995
-0.002157 -0.000636 0.120702 0.157255 0.636301 -0.701758 -0.062500 1 0 0 0 0 0 2 292025
-0.002157 -0.000636 0.120702 0.157248 0.636293 -0.701764 -0.062500 1 0 0 0 0 0 2 293024
-0.002157 -0.000636 0.120702 0.157243 0.636303 -0.701751 -0.062500 1 0 0 0 0 0 2 293993
-0.002157 -0.000636 0.120702 0.157243 0.636305 -0.701770 -0.062500 1 0 0 0 0 0 2 295031
-0.002157 -0.000636 0.120702 0.157246 0.636293 -0.701766 -0.062500 1 0 0 0 0 0 2 295997
-0.002157 -0.000636 0.120702 0.157255 0.636301 -0.701758 -0.062500 1 0 0 0 0 0 2 297028
-0.002157 -0.000636 0.120702 0.157248 0.636293 -0.701764 -0.062500 1 0 0 0 0 0 2 298025
-0.002157 -0.000636 0.120702 0.157256 0.636300 -0.701758 -0.062500 1 0 0 0 0 0 2 299023
-0.002157 -0.000636 0.120702 0.157233 0.636307 -0.701764 -0.062500 1 0 0 0 0 0 2 300012
-0.002157 -0.000636 0.120702 0.157245 0.636294 -0.701765 -0.062500 1 0 0 0 0 0 2 300993
-0.002157 -0.000636 0.120702 0.157255 0.636301 -0.701758 -0.062500 1 0 0 0 0 0 2 302025
-0.002157 -0.000636 0.120702 0.157248 0.636293 -0.701764 -0.062500 1 0 0 0 0 0 2 303024
-0.002157 -0.000636 0.120702 0.157255 0.636300 -0.701758 -0.062500 1 0 0 0 0 0 2 304024
-0.002157 -0.000636 0.120702 0.157245 0.636304 -0.701771 -0.062500 1 0 0 0 0 0 2 305023
-0.002157 -0.000636 0.120702 0.157243 0.636305 -0.701752 -0.062500 1 0 0 0 0 0 2 306018
-0.002157 -0.000636 0.120702 0.157247 0.636293 -0.701763 -0.062500 1 0 0 0 0 0 2 307024
-0.002157 -0.000636 0.120702 0.157247 0.636292 -0.701765 -0.062500 1 0 0 0 0 0 2 308025
-0.002157 -0.000636 0.120702 0.157252 0.636312 -0.701765 -0.062500 1 0 0 0 0 0 2 309023
-0.002157 -0.000636 0.120702 0.157248 0.636294 -0.701765 -0.062500 1 0 0 0 0 0 2 310030
-0.002157 -0.000636 0.120702 0.157243 0.636304 -0.701752 -0.062500 1 0 0 0 0 0 2 311024
-0.002157 -0.000636 0.120702 0.157246 0.636293 -0.701763 -0.062500 1 0 0 0 0 0 2 311994
-0.002157 -0.000636 0.120702 0.157247 0.636292 -0.701765 -0.062500 1 0 0 0 0 0 2 313024
-0.002157 -0.000636 0.120702 0.157252 0.636312 -0.701765 -0.062500 1 0 0 0 0 0 2 314025
-0.002157 -0.000636 0.120702 0.157248 0.636294 -0.701765 -0.062500 1 0 0 0 0 0 2 315021
-0.002157 -0.000636 0.120702 0.157243 0.636304 -0.701752 -0.062500 1 0 0 0 0 0 2 316023
-0.002157 -0.000636 0.120702 0.157246 0.636293 -0.701763 -0.062500 1 0 0 0 0 0 2 317022
-0.002157 -0.000636 0.120702 0.157247 0.636292 -0.701765 -0.062500 1 0 0 0 0 0 2 318025
-0.002157 -0.000636 0.120702 0.157252 0.636312 -0.701765 -0.062500 1 0 0 0 0 0 2 318993
-0.002157 -0.000636 0.120702 0.157247 0.636294 -0.701765 -0.062500 1 0 0 0 0 0 2 319992
-0.002157 -0.000636 0.120702 0.157255 0.636301 -0.701758 -0.062500 1 0 0 0 0 0 2 321012
-0.002157 -0.000636 0.120702 0.157236 0.636296 -0.701758 -0.062500 1 0 0 0 0 0 2 322095
-0.002157 -0.000636 0.120702 0.157246 0.636292 -0.701764 -0.062500 1 0 0 0 0 0 2 323089
-0.002157 -0.000636 0.120702 0.157251 0.636312 -0.701765 -0.062500 1 0 0 0 0 0 2 324098
-0.002157 -0.000636 0.120702 0.157247 0.636294 -0.701765 -0.062500 1 0 0 0 0 0 2 325066
-0.002157 -0.000636 0.120702 0.157255 0.636301 -0.701758 -0.062500 1 0 0 0 0 0 2 326070
-0.002157 -0.000636 0.120702 0.157248 0.636293 -0.701764 -0.062500 1 0 0 0 0 0 2 327095
-0.002157 -0.000636 0.120702 0.157243 0.636303 -0.701752 -0.062500 1 0 0 0 0 0 2 328067
-0.002157 -0.000636 0.120702 0.157243 0.636305 -0.701770 -0.062500 1 0 0 0 0 0 2 329066
-0.002157 -0.000636 0.120702 0.157246 0.636293 -0.701766 -0.062500 1 0 0 0 0 0 2 330068
-0.002157 -0.000636 0.120702 0.157255 0.636301 -0.701758 -0.062500 1 0 0 0 0 0 2 331067
-0.002157 -0.000636 0.120702 0.157248 0.636293 -0.701764 -0.062500 1 0 0 0 0 0 2 332064
-0.002157 -0.000636 0.120702 0.157243 0.636303 -0.701751 -0.062500 1 0 0 0 0 0 2 333094
-0.002157 -0.000636 0.120702 0.157243 0.636305 -0.701770 -0.062500 1 0 0 0 0 0 2 334089
-0.002157 -0.000636 0.120702 0.157246 0.636293 -0.701766 -0.062500 1 0 0 0 0 0 2 335074
-0.002157 -0.000636 0.120702 0.157255 0.636301 -0.701758 -0.062500 1 0 0 0 0 0 2 336088
-0.002157 -0.000636 0.120702 0.157248 0.636293 -0.701764 -0.062500 1 0 0 0 0 0 2 337072
-0.002157 -0.000636 0.120702 0.157243 0.636303 -0.701751 -0.062500 1 0 0 0 0 0 2 338088
-0.002157 -0.000636 0.120702 0.157243 0.636305 -0.701770 -0.062500 1 0 0 0 0 0 2 339017
-0.002157 -0.000636 0.120702 0.157246 0.636293 -0.701766 -0.062500 1 0 0 0 0 0 2 340006
-0.002157 -0.000636 0.120702 0.157255 0.636301 -0.701758 -0.062500 1 0 0 0 0 0 2 341015
-0.002157 -0.000636 0.120702 0.157248 0.636293 -0.701764 -0.062500 1 0 0 0 0 0 2 342006
-0.002157 -0.000636 0.120702 0.157256 0.636300 -0.701758 -0.062500 1 0 0 0 0 0 2 343014
-0.002157 -0.000636 0.120702 0.157232 0.636307 -0.701764 -0.062500 1 0 0 0 0 0 2 344006
-0.002157 -0.000636 0.120702 0.157245 0.636294 -0.701765 -0.062500 1 0 0 0 0 0 2 345014
-0.002157 -0.000636 0.120702 0.157255 0.636301 -0.701758 -0.062500 1 0 0 0 0 0 2 346006
-0.002157 -0.000636 0.120702 0.157248 0.636293 -0.701764 -0.062500 1 0 0 0 0 0 2 347015
-0.002157 -0.000636 0.120702 0.157255 0.636300 -0.701758 -0.062500 1 0 0 0 0 0 2 348005
-0.002157 -0.000636 0.120702 0.157245 0.636304 -0.701771 -0.062500 1 0 0 0 0 0 2 349013
-0.002157 -0.000636 0.120702 0.157243 0.636305 -0.701752 -0.062500 1 0 0 0 0 0 2 350006
-0.002157 -0.000636 0.120702 0.157247 0.636293 -0.701763 -0.062500 1 0 0 0 0 0 2 351013
-0.002157 -0.000636 0.120702 0.157247 0.636292 -0.701765 -0.062500 1 0 0 0 0 0 2 352005
-0.002157 -0.000636 0.120702 0.157255 0.636300 -0.701758 -0.062500 1 0 0 0 0 0 2 353013
-0.002157 -0.000636 0.120702 0.157245 0.636304 -0.701771 -0.062500 1 0 0 0 0 0 2 354005
-0.002157 -0.000636 0.120702 0.157243 0.636305 -0.701752 -0.062500 1 0 0 0 0 0 2 355029
-0.002157 -0.000636 0.120702 0.157246 0.636293 -0.701763 -0.062500 1 0 0 0 0 0 2 356021
-0.002157 -0.000636 0.120702 0.157247 0.636292 -0.701765 -0.062500 1 0 0 0 0 0 2 357011
-0.002157 -0.000636 0.120702 0.157255 0.636300 -0.701758 -0.062500 1 0 0 0 0 0 2 358025
-0.002157 -0.000636 0.120702 0.157245 0.636304 -0.701771 -0.062500 1 0 0 0 0 0 2 359020
-0.002157 -0.000636 0.120702 0.157243 0.636305 -0.701752 -0.062500 1 0 0 0 0 0 2 360018
-0.002157 -0.000636 0.120702 0.157246 0.636293 -0.701763 -0.062500 1 0 0 0 0 0 2 361015
-0.002157 -0.000636 0.120702 0.157247 0.636292 -0.701765 -0.062500 1 0 0 0 0 0 2 361997
-0.002157 -0.000636 0.120702 0.157251 0.636312 -0.701765 -0.062500 1 0 0 0 0 0 2 363020
-0.002157 -0.000636 0.120702 0.157247 0.636294 -0.701765 -0.062500 1 0 0 0 0 0 2 364021
-0.002157 -0.000636 0.120702 0.157255 0.636301 -0.701758 -0.062500 1 0 0 0 0 0 2 365011
-0.002157 -0.000636 0.120702 0.157236 0.636296 -0.701758 -0.062500 1 0 0 0 0 0 2 365993
-0.002157 -0.000636 0.120702 0.157254 0.636301 -0.701757 -0.062500 1 0 0 0 0 0 2 367023
-0.002157 -0.000636 0.120702 0.157244 0.636305 -0.701771 -0.062500 1 0 0 0 0 0 2 368020
-0.002157 -0.000636 0.120702 0.157247 0.636293 -0.701766 -0.062500 1 0 0 0 0 0 2 369144
-0.002157 -0.000636 0.120702 0.157255 0.636301 -0.701758 -0.062500 1 0 0 0 0 0 2 370021
-0.002157 -0.000636 0.120702 0.157248 0.636293 -0.701764 -0.062500 1 0 0 0 0 0 2 371023
-0.002157 -0.000636 0.120702 0.157243 0.636303 -0.701752 -0.062500 1 0 0 0 0 0 2 372023
-0.002157 -0.000636 0.120702 0.157243 0.636305 -0.701770 -0.062500 1 0 0 0 0 0 2 373022
-0.002157 -0.000636 0.120702 0.157246 0.636293 -0.701766 -0.062500 1 0 0 0 0 0 2 374024
-0.002157 -0.000636 0.120702 0.157255 0.636301 -0.701758 -0.062500 1 0 0 0 0 0 2 375001
-0.002157 -0.000636 0.120702 0.157248 0.636293 -0.701764 -0.062500 1 0 0 0 0 0 2 375991
-0.002157 -0.000636 0.120702 0.157243 0.636303 -0.701752 -0.062500 1 0 0 0 0 0 2 377022
-0.002157 -0.000636 0.120702 0.157243 0.636305 -0.701770 -0.062500 1 0 0 0 0 0 2 378023
-0.002157 -0.000636 0.120702 0.157246 0.636293 -0.701766 -0.062500 1 0 0 0 0 0 2 379148
-0.002157 -0.000636 0.120702 0.157255 0.636301 -0.701758 -0.062500 1 0 0 0 0 0 2 380019
-0.002157 -0.000636 0.120702 0.157248 0.636293 -0.701764 -0.062500 1 0 0 0 0 0 2 381021
-0.002157 -0.000636 0.120702 0.157243 0.636303 -0.701751 -0.062500 1 0 0 0 0 0 2 382023
-0.002157 -0.000636 0.120702 0.157243 0.636305 -0.701770 -0.062500 1 0 0 0 0 0 2 383021
-0.002157 -0.000636 0.120702 0.157246 0.636293 -0.701766 -0.062500 1 0 0 0 0 0 2 384021
-0.002157 -0.000636 0.120702 0.157255 0.636301 -0.701758 -0.062500 1 0 0 0 0 0 2 385139
-0.002157 -0.000636 0.120702 0.157248 0.636293 -0.701764 -0.062500 1 0 0 0 0 0 2 386026
-0.002157 -0.000636 0.120702 0.157255 0.636300 -0.701758 -0.062500 1 0 0 0 0 0 2 387123
-0.002157 -0.000636 0.120702 0.157232 0.636307 -0.701765 -0.062500 1 0 0 0 0 0 2 388021
-0.002157 -0.000636 0.120702 0.157245 0.636294 -0.701765 -0.062500 1 0 0 0 0 0 2 389020
-0.002157 -0.000636 0.120702 0.157255 0.636301 -0.701758 -0.062500 1 0 0 0 0 0 2 390117
-0.002157 -0.000636 0.120702 0.157248 0.636293 -0.701764 -0.062500 1 0 0 0 0 0 2 391020
-0.002157 -0.000636 0.120702 0.157255 0.636300 -0.701758 -0.062500 1 0 0 0 0 0 2 392124
-0.002157 -0.000636 0.120702 0.157245 0.636304 -0.701771 -0.062500 1 0 0 0 0 0 2 393147
-0.002157 -0.000636 0.120702 0.157243 0.636305 -0.701752 -0.062500 1 0 0 0 0 0 2 394147
-0.002157 -0.000636 0.120702 0.157246 0.636293 -0.701764 -0.062500 1 0 0 0 0 0 2 395146
-0.002157 -0.000636 0.120702 0.157247 0.636292 -0.701765 -0.062500 1 0 0 0 0 0 2 396134
-0.002157 -0.000636 0.120702 0.157255 0.636300 -0.701758 -0.062500 1 0 0 0 0 0 2 397017
-0.002157 -0.000636 0.120702 0.157245 0.636304 -0.701771 -0.062500 1 0 0 0 0 0 2 398151
-0.002157 -0.000636 0.120702 0.157243 0.636305 -0.701752 -0.062500 1 0 0 0 0 0 2 399144
-0.002157 -0.000636 0.120702 0.157246 0.636293 -0.701764 -0.062500 1 0 0 0 0 0 2 400143
-0.002157 -0.000636 0.120702 0.157255 0.636301 -0.701758 -0.062500 1 0 0 0 0 0 2 401021
-0.002157 -0.000636 0.120702 0.157245 0.636305 -0.701771 -0.062500 1 0 0 0 0 0 2 402142
-0.002157 -0.000636 0.120702 0.157247 0.636293 -0.701766 -0.062500 1 0 0 0 0 0 2 403146
-0.002157 -0.000636 0.120702 0.157243 0.636304 -0.701752 -0.062500 1 0 0 0 0 0 2 404144
-0.002157 -0.000636 0.120702 0.157246 0.636293 -0.701763 -0.062500 1 0 0 0 0 0 2 405022
-0.002157 -0.000636 0.120702 0.157255 0.636301 -0.701758 -0.062500 1 0 0 0 0 0 2 406142
-0.002157 -0.000636 0.120702 0.157244 0.636305 -0.701771 -0.062500 1 0 0 0 0 0 2 407116
-0.002157 -0.000636 0.120702 0.157247 0.636293 -0.701766 -0.062500 1 0 0 0 0 0 2 408131
-0.002157 -0.000636 0.120702 0.157255 0.636301 -0.701758 -0.062500 1 0 0 0 0 0 2 409138
-0.002157 -0.000636 0.120702 0.157236 0.636296 -0.701758 -0.062500 1 0 0 0 0 0 2 410196
-0.002157 -0.000636 0.120702 0.157254 0.636301 -0.701757 -0.062500 1 0 0 0 0 0 2 411085
-0.002157 -0.000636 0.120702 0.157244 0.636305 -0.701771 -0.062500 1 0 0 0 0 0 2 412194
-0.002157 -0.000636 0.120702 0.157255 0.636302 -0.701759 -0.062500 1 0 0 0 0 0 2 413207
-0.002157 -0.000636 0.120702 0.157248 0.636293 -0.701764 -0.062500 1 0 0 0 0 0 2 414196
-0.002157 -0.000636 0.120702 0.157247 0.636292 -0.701765 -0.062500 1 0 0 0 0 0 2 415207
-0.002157 -0.000636 0.120702 0.157243 0.636303 -0.701752 -0.062500 1 0 0 0 0 0 2 416194
-0.002157 -0.000636 0.120702 0.157243 0.636305 -0.701770 -0.062500 1 0 0 0 0 0 2 417084
-0.002157 -0.000636 0.120702 0.157246 0.636293 -0.701766 -0.062500 1 0 0 0 0 0 2 418220
-0.002157 -0.000636 0.120702 0.157255 0.636301 -0.701758 -0.062500 1 0 0 0 0 0 2 419195
-0.002157 -0.000636 0.120702 0.157248 0.636293 -0.701764 -0.062500 1 0 0 0 0 0 2 420208
-0.002157 -0.000636 0.120702 0.157243 0.636303 -0.701752 -0.062500 1 0 0 0 0 0 2 421067
-0.002157 -0.000636 0.120702 0.157243 0.636305 -0.701770 -0.062500 1 0 0 0 0 0 2 422202
-0.002157 -0.000636 0.120702 0.157246 0.636293 -0.701766 -0.062500 1 0 0 0 0 0 2 423136
-0.002157 -0.000636 0.120702 0.157255 0.636301 -0.701758 -0.062500 1 0 0 0 0 0 2 424129
-0.002157 -0.000636 0.120702 0.157248 0.636293 -0.701764 -0.062500 1 0 0 0 0 0 2 425138
-0.002157 -0.000636 0.120702 0.157243 0.636303 -0.701752 -0.062500 1 0 0 0 0 0 2 426129
-0.002157 -0.000636 0.120702 0.157243 0.636305 -0.701770 -0.062500 1 0 0 0 0 0 2 427012
-0.002157 -0.000636 0.120702 0.157246 0.636293 -0.701766 -0.062500 1 0 0 0 0 0 2 428128
-0.002157 -0.000636 0.120702 0.157255 0.636301 -0.701758 -0.062500 1 0 0 0 0 0 2 429137
-0.002157 -0.000636 0.120702 0.157248 0.636293 -0.701764 -0.062500 1 0 0 0 0 0 2 430128
-0.002157 -0.000636 0.120702 0.157255 0.636300 -0.701758 -0.062500 1 0 0 0 0 0 2 431137
-0.002157 -0.000636 0.120702 0.157232 0.636307 -0.701765 -0.062500 1 0 0 0 0 0 2 432128
-0.002157 -0.000636 0.120702 0.157245 0.636293 -0.701765 -0.062500 1 0 0 0 0 0 2 433011
-0.002157 -0.000636 0.120702 0.157255 0.636301 -0.701758 -0.062500 1 0 0 0 0 0 2 434132
-0.002157 -0.000636 0.120702 0.157248 0.636293 -0.701764 -0.062500 1 0 0 0 0 0 2 435139
-0.002170 -0.000650 0.120691 0.336156 0.827434 -0.549505 -0.062500 1 0 0 0 0 0 2 436017
-0.002177 -0.000657 0.120687 0.277268 0.763654 -0.623628 -0.062500 1 0 0 0 0 0 2 437140
-0.002185 -0.000642 0.120675 0.307177 0.458686 -0.516495 -0.062500 1 0 0 0 0 0 2 438120
-0.002190 -0.000634 0.120671 0.258923 0.519684 -0.602180 -0.062500 1 0 0 0 0 0 2 439026
-0.002192 -0.000631 0.120670 0.227728 0.571206 -0.644378 -0.062500 1 0 0 0 0 0 2 440138
-0.002193 -0.000629 0.120669 0.211140 0.598983 -0.660323 -0.062500 1 0 0 0 0 0 2 441150
-0.002193 -0.000628 0.120669 0.202652 0.613027 -0.666018 -0.062500 1 0 0 0 0 0 2 442117
-0.002194 -0.000628 0.120669 0.198358 0.620068 -0.668006 -0.062500 1 0 0 0 0 0 2 442991
-0.002194 -0.000627 0.120669 0.196197 0.623585 -0.668706 -0.062500 1 0 0 0 0 0 2 444137
-0.002194 -0.000627 0.120669 0.195113 0.625327 -0.668950 -0.062500 1 0 0 0 0 0 2 445143
-0.002194 -0.000627 0.120669 0.194569 0.626217 -0.669030 -0.062500 1 0 0 0 0 0 2 446147
-0.002194 -0.000627 0.120669 0.194290 0.626650 -0.669060 -0.062500 1 0 0 0 0 0 2 447143
-0.002194 -0.000627 0.120669 0.194161 0.626862 -0.669070 -0.062500 1 0 0 0 0 0 2 448145
-0.002194 -0.000627 0.120669 0.194082 0.626966 -0.669072 -0.062500 1 0 0 0 0 0 2 449142
-0.002194 -0.000627 0.120669 0.194047 0.627032 -0.669079 -0.062500 1 0 0 0 0 0 2 450153
-0.002194 -0.000627 0.120669 0.194038 0.627060 -0.669074 -0.062500 1 0 0 0 0 0 2 451145
-0.002194 -0.000627 0.120669 0.194023 0.627076 -0.669073 -0.062500 1 0 0 0 0 0 2 452145
-0.002194 -0.000627 0.120669 0.194021 0.627077 -0.669073 -0.062500 1 0 0 0 0 0 2 453141
-0.002194 -0.000627 0.120669 0.194018 0.627089 -0.669079 -0.062500 1 0 0 0 0 0 2 454145
-0.002194 -0.000627 0.120669 0.194021 0.627078 -0.669073 -0.062500 1 0 0 0 0 0 2 455142
-0.002194 -0.000627 0.120669 0.194018 0.627089 -0.669080 -0.062500 1 0 0 0 0 0 2 456135
-0.002194 -0.000627 0.120669 0.194022 0.627078 -0.669074 -0.062500 1 0 0 0 0 0 2 457144
-0.002194 -0.000627 0.120669 0.194019 0.627088 -0.669080 -0.062500 1 0 0 0 0 0 2 458146
-0.002194 -0.000627 0.120669 0.194019 0.627090 -0.669080 -0.062500 1 0 0 0 0 0 2 459146
-0.002194 -0.000627 0.120669 0.194022 0.627078 -0.669074 -0.062500 1 0 0 0 0 0 2 460144
-0.002199 -0.000609 0.120659 0.268827 0.370292 -0.523251 -0.062500 1 0 0 0 0 0 2 461143
-0.002202 -0.000600 0.120655 0.244882 0.456940 -0.594235 -0.062500 1 0 0 0 0 0 2 462145
-0.002204 -0.000595 0.120654 0.226088 0.521501 -0.631196 -0.062500 1 0 0 0 0 0 2 463144
-0.002217 -0.000606 0.120642 0.394547 0.746900 -0.493054 -0.062500 1 0 0 0 0 0 2 464143
-0.002224 -0.000612 0.120638 0.330408 0.700451 -0.572240 -0.062500 1 0 0 0 0 0 2 465133
-0.002227 -0.000615 0.120637 0.282767 0.661100 -0.612593 -0.062500 1 0 0 0 0 0 2 466115
-0.002229 -0.000616 0.120637 0.257136 0.639725 -0.627940 -0.062500 1 0 0 0 0 0 2 467144
-0.002230 -0.000617 0.120636 0.244031 0.628839 -0.633433 -0.062500 1 0 0 0 0 0 2 468142
-0.002230 -0.000618 0.120636 0.237431 0.623361 -0.635342 -0.062500 1 0 0 0 0 0 2 469143
-0.002231 -0.000618 0.120636 0.234107 0.620626 -0.636017 -0.062500 1 0 0 0 0 0 2 470143
-0.002231 -0.000618 0.120636 0.232447 0.619257 -0.636256 -0.062500 1 0 0 0 0 0 2 471143
-0.002231 -0.000618 0.120636 0.231617 0.618556 -0.636334 -0.062500 1 0 0 0 0 0 2 472142
-0.002231 -0.000618 0.120636 0.231190 0.618223 -0.636367 -0.062500 1 0 0 0 0 0 2 473140
-0.002231 -0.000618 0.120636 0.230976 0.618036 -0.636377 -0.062500 1 0 0 0 0 0 2 474142
-0.002231 -0.000618 0.120636 0.230874 0.617960 -0.636381 -0.062500 1 0 0 0 0 0 2 475131
-0.002231 -0.000618 0.120636 0.230827 0.617913 -0.636376 -0.062500 1 0 0 0 0 0 2 476141
-0.002231 -0.000618 0.120636 0.230797 0.617896 -0.636383 -0.062500 1 0 0 0 0 0 2 477143
-0.002231 -0.000618 0.120636 0.230786 0.617886 -0.636371 -0.062500 1 0 0 0 0 0 2 478143
-0.002231 -0.000618 0.120636 0.230774 0.617889 -0.636383 -0.062500 1 0 0 0 0 0 2 479144
-0.002231 -0.000618 0.120636 0.230777 0.617878 -0.636378 -0.062500 1 0 0 0 0 0 2 480141
-0.002244 -0.000632 0.120625 0.409440 0.808853 -0.484005 -0.062500 1 0 0 0 0 0 2 481122
-0.002250 -0.000638 0.120622 0.350683 0.745120 -0.558198 -0.062500 1 0 0 0 0 0 2 482144
-0.002253 -0.000642 0.120620 0.305784 0.697113 -0.596808 -0.062500 1 0 0 0 0 0 2 483114
-0.002255 -0.000644 0.120620 0.281543 0.671410 -0.611554 -0.062500 1 0 0 0 0 0 2 484143
-0.002256 -0.000644 0.120620 0.269139 0.658365 -0.616824 -0.062500 1 0 0 0 0 0 2 485144
-0.002256 -0.000645 0.120620 0.262872 0.651819 -0.618672 -0.062500 1 0 0 0 0 0 2 486114
-0.002256 -0.000645 0.120620 0.259733 0.648524 -0.619323 -0.062500 1 0 0 0 0 0 2 487136
-0.002262 -0.000627 0.120609 0.332873 0.390182 -0.473714 -0.062500 1 0 0 0 0 0 2 488129
-0.002265 -0.000618 0.120606 0.308202 0.475992 -0.544796 -0.062500 1 0 0 0 0 0 2 489138
-0.002266 -0.000613 0.120604 0.289042 0.540121 -0.581780 -0.062500 1 0 0 0 0 0 2 490204
-0.002267 -0.000611 0.120604 0.278531 0.574220 -0.595903 -0.062500 1 0 0 0 0 0 2 491191
-0.002267 -0.000610 0.120604 0.273074 0.591443 -0.600950 -0.062500 1 0 0 0 0 0 2 492205
-0.002267 -0.000609 0.120604 0.270325 0.600059 -0.602721 -0.062500 1 0 0 0 0 0 2 493191
-0.002267 -0.000609 0.120604 0.268922 0.604366 -0.603341 -0.062500 1 0 0 0 0 0 2 494204
-0.002267 -0.000609 0.120604 0.268219 0.606507 -0.603553 -0.062500 1 0 0 0 0 0 2 495126
-0.002267 -0.000609 0.120604 0.267862 0.607594 -0.603632 -0.062500 1 0 0 0 0 0 2 496135
-0.002267 -0.000609 0.120604 0.267687 0.608121 -0.603659 -0.062500 1 0 0 0 0 0 2 497126
-0.002268 -0.000609 0.120604 0.267587 0.608408 -0.603662 -0.062500 1 0 0 0 0 0 2 498134
-0.002268 -0.000609 0.120604 0.267561 0.608526 -0.603668 -0.062500 1 0 0 0 0 0 2 499125
-0.002268 -0.000609 0.120604 0.267519 0.608596 -0.603669 -0.062500 1 0 0 0 0 0 2 500134
-0.002268 -0.000609 0.120604 0.267517 0.608631 -0.603676 -0.062500 1 0 0 0 0 0 2 501126
-0.002268 -0.000609 0.120604 0.267509 0.608657 -0.603670 -0.062500 1 0 0 0 0 0 2 502134
-0.002268 -0.000609 0.120604 0.267509 0.608659 -0.603670 -0.062500 1 0 0 0 0 0 2 503125
-0.002268 -0.000609 0.120604 0.267509 0.608659 -0.603670 -0.062500 1 0 0 0 0 0 2 504135
-0.002268 -0.000609 0.120604 0.267509 0.608658 -0.603669 -0.062500 1 0 0 0 0 0 2 505125
-0.002268 -0.000609 0.120604 0.267506 0.608670 -0.603676 -0.062500 1 0 0 0 0 0 2 506125
-0.002268 -0.000609 0.120604 0.267517 0.608668 -0.603663 -0.062500 1 0 0 0 0 0 2 507134
-0.002268 -0.000609 0.120604 0.267507 0.608671 -0.603675 -0.062500 1 0 0 0 0 0 2 508143
-0.002268 -0.000609 0.120604 0.267510 0.608660 -0.603670 -0.062500 1 0 0 0 0 0 2 509138
-0.002268 -0.000609 0.120604 0.267498 0.608661 -0.603663 -0.062500 1 0 0 0 0 0 2 510150
-0.002268 -0.000609 0.120604 0.267505 0.608670 -0.603675 -0.062500 1 0 0 0 0 0 2 511138
-0.002268 -0.000609 0.120604 0.267509 0.608659 -0.603670 -0.062500 1 0 0 0 0 0 2 512139
-0.002268 -0.000609 0.120604 0.267506 0.608669 -0.603676 -0.062500 1 0 0 0 0 0 2 513146
-0.002268 -0.000609 0.120604 0.267518 0.608668 -0.603663 -0.062500 1 0 0 0 0 0 2 514129
-0.002268 -0.000609 0.120604 0.267508 0.608671 -0.603675 -0.062500 1 0 0 0 0 0 2 515140
-0.002268 -0.000609 0.120604 0.267498 0.608662 -0.603664 -0.062500 1 0 0 0 0 0 2 516131
-0.002268 -0.000609 0.120604 0.267505 0.608670 -0.603675 -0.062500 1 0 0 0 0 0 2 517143
-0.002268 -0.000609 0.120604 0.267509 0.608659 -0.603670 -0.062500 1 0 0 0 0 0 2 518132
-0.002268 -0.000609 0.120604 0.267506 0.608670 -0.603676 -0.062500 1 0 0 0 0 0 2 519111
-0.002268 -0.000609 0.120604 0.267509 0.608659 -0.603670 -0.062500 1 0 0 0 0 0 2 520141
-0.002268 -0.000609 0.120604 0.267502 0.608681 -0.603663 -0.062500 1 0 0 0 0 0 2 521141
-0.002268 -0.000609 0.120604 0.267509 0.608661 -0.603669 -0.062500 1 0 0 0 0 0 2 522112
-0.002268 -0.000609 0.120604 0.267506 0.608670 -0.603676 -0.062500 1 0 0 0 0 0 2 523145
-0.002268 -0.000609 0.120604 0.267509 0.608659 -0.603670 -0.062500 1 0 0 0 0 0 2 524139
-0.002268 -0.000609 0.120604 0.267506 0.608670 -0.603676 -0.062500 1 0 0 0 0 0 2 525143
-0.002268 -0.000609 0.120604 0.267510 0.608659 -0.603670 -0.062500 1 0 0 0 0 0 2 526143
-0.002268 -0.000609 0.120604 0.267498 0.608660 -0.603663 -0.062500 1 0 0 0 0 0 2 527142
-0.002268 -0.000609 0.120604 0.267505 0.608669 -0.603675 -0.062500 1 0 0 0 0 0 2 528148
-0.002268 -0.000609 0.120604 0.267517 0.608668 -0.603663 -0.062500 1 0 0 0 0 0 2 529140
-0.002268 -0.000609 0.120604 0.267507 0.608671 -0.603675 -0.062500 1 0 0 0 0 0 2 530144
-0.002268 -0.000609 0.120604 0.267510 0.608659 -0.603670 -0.062500 1 0 0 0 0 0 2 531142
-0.002268 -0.000609 0.120604 0.267507 0.608669 -0.603676 -0.062500 1 0 0 0 0 0 2 532141
-0.002268 -0.000609 0.120604 0.267497 0.608662 -0.603664 -0.062500 1 0 0 0 0 0 2 533141
-0.002268 -0.000609 0.120604 0.267505 0.608670 -0.603676 -0.062500 1 0 0 0 0 0 2 534142
-0.002268 -0.000609 0.120604 0.267517 0.608668 -0.603663 -0.062500 1 0 0 0 0 0 2 535142
-0.002268 -0.000609 0.120604 0.267508 0.608671 -0.603675 -0.062500 1 0 0 0 0 0 2 536142
-0.002268 -0.000609 0.120604 0.267510 0.608659 -0.603670 -0.062500 1 0 0 0 0 0 2 537141
-0.002268 -0.000609 0.120604 0.267494 0.608673 -0.603670 -0.062500 1 0 0 0 0 0 2 538142
-0.002268 -0.000609 0.120604 0.267508 0.608659 -0.603669 -0.062500 1 0 0 0 0 0 2 539140
-0.002268 -0.000609 0.120604 0.267506 0.608670 -0.603676 -0.062500 1 0 0 0 0 0 2 540144
-0.002268 -0.000609 0.120604 0.267509 0.608659 -0.603670 -0.062500 1 0 0 0 0 0 2 541111
-0.002268 -0.000609 0.120604 0.267515 0.608678 -0.603669 -0.062500 1 0 0 0 0 0 2 542143
-0.002268 -0.000609 0.120604 0.267511 0.608660 -0.603670 -0.062500 1 0 0 0 0 0 2 543139
-0.002268 -0.000609 0.120604 0.267495 0.608673 -0.603670 -0.062500 1 0 0 0 0 0 2 544139
-0.002268 -0.000609 0.120604 0.267508 0.608660 -0.603669 -0.062500 1 0 0 0 0 0 2 545141
-0.002268 -0.000609 0.120604 0.267506 0.608670 -0.603676 -0.062500 1 0 0 0 0 0 2 546142
-0.002268 -0.000609 0.120604 0.267509 0.608659 -0.603670 -0.062500 1 0 0 0 0 0 2 547140
-0.002268 -0.000609 0.120604 0.267510 0.608658 -0.603670 -0.062500 1 0 0 0 0 0 2 548140
-0.002268 -0.000609 0.120604 0.267503 0.608681 -0.603663 -0.062500 1 0 0 0 0 0 2 549136
-0.002268 -0.000609 0.120604 0.267509 0.608660 -0.603668 -0.062500 1 0 0 0 0 0 2 550222
-0.002268 -0.000609 0.120604 0.267506 0.608670 -0.603676 -0.062500 1 0 0 0 0 0 2 551215
-0.002268 -0.000609 0.120604 0.267510 0.608659 -0.603670 -0.062500 1 0 0 0 0 0 2 552184
-0.002268 -0.000609 0.120604 0.267507 0.608670 -0.603676 -0.062500 1 0 0 0 0 0 2 553181
-0.002268 -0.000609 0.120604 0.267497 0.608662 -0.603664 -0.062500 1 0 0 0 0 0 2 554205
-0.002268 -0.000609 0.120604 0.267505 0.608670 -0.603675 -0.062500 1 0 0 0 0 0 2 555213
-0.002268 -0.000609 0.120604 0.267517 0.608668 -0.603663 -0.062500 1 0 0 0 0 0 2 556182
-0.002268 -0.000609 0.120604 0.267507 0.608671 -0.603675 -0.062500 1 0 0 0 0 0 2 557208
-0.002268 -0.000609 0.120604 0.267510 0.608659 -0.603670 -0.062500 1 0 0 0 0 0 2 558211
-0.002268 -0.000609 0.120604 0.267507 0.608670 -0.603676 -0.062500 1 0 0 0 0 0 2 559181
-0.002268 -0.000609 0.120604 0.267497 0.608662 -0.603664 -0.062500 1 0 0 0 0 0 2 560183
-0.002268 -0.000609 0.120604 0.267505 0.608670 -0.603676 -0.062500 1 0 0 0 0 0 2 561211
-0.002268 -0.000609 0.120604 0.267509 0.608659 -0.603670 -0.062500 1 0 0 0 0 0 2 562207
-0.002268 -0.000609 0.120604 0.267506 0.608670 -0.603676 -0.062500 1 0 0 0 0 0 2 563190
-0.002268 -0.000609 0.120604 0.267518 0.608668 -0.603663 -0.062500 1 0 0 0 0 0 2 564190
-0.002268 -0.000609 0.120604 0.267511 0.608659 -0.603669 -0.062500 1 0 0 0 0 0 2 565206
-0.002268 -0.000609 0.120604 0.267495 0.608672 -0.603670 -0.062500 1 0 0 0 0 0 2 566193
-0.002268 -0.000609 0.120604 0.267508 0.608659 -0.603669 -0.062500 1 0 0 0 0 0 2 567204
-0.002268 -0.000609 0.120604 0.267506 0.608670 -0.603676 -0.062500 1 0 0 0 0 0 2 568189
-0.002268 -0.000609 0.120604 0.267509 0.608659 -0.603670 -0.062500 1 0 0 0 0 0 2 569201
-0.002268 -0.000609 0.120604 0.267506 0.608669 -0.603676 -0.062500 1 0 0 0 0 0 2 570205
-0.002268 -0.000609 0.120604 0.267506 0.608670 -0.603657 -0.062500 1 0 0 0 0 0 2 571205
-0.002268 -0.000609 0.120604 0.267506 0.608671 -0.603675 -0.062500 1 0 0 0 0 0 2 572190
-0.002268 -0.000609 0.120604 0.267509 0.608659 -0.603670 -0.062500 1 0 0 0 0 0 2 573190
-0.002268 -0.000609 0.120604 0.267506 0.608670 -0.603676 -0.062500 1 0 0 0 0 0 2 574208
-0.002268 -0.000609 0.120604 0.267510 0.608659 -0.603670 -0.062500 1 0 0 0 0 0 2 575190
-0.002268 -0.000609 0.120604 0.267494 0.608672 -0.603670 -0.062500 1 0 0 0 0 0 2 576204
-0.002268 -0.000609 0.120604 0.267508 0.608659 -0.603670 -0.062500 1 0 0 0 0 0 2 577188
-0.002268 -0.000609 0.120604 0.267514 0.608678 -0.603669 -0.062500 1 0 0 0 0 0 2 578190
-0.002268 -0.000609 0.120604 0.267510 0.608660 -0.603669 -0.062500 1 0 0 0 0 0 2 579132
-0.002268 -0.000609 0.120604 0.267507 0.608670 -0.603676 -0.062500 1 0 0 0 0 0 2 580124
-0.002268 -0.000609 0.120604 0.267510 0.608659 -0.603670 -0.062500 1 0 0 0 0 0 2 581132
-0.002268 -0.000609 0.120604 0.267498 0.608661 -0.603663 -0.062500 1 0 0 0 0 0 2 582124
-0.002268 -0.000609 0.120604 0.267505 0.608670 -0.603675 -0.062500 1 0 0 0 0 0 2 583132
-0.002268 -0.000609 0.120604 0.267509 0.608659 -0.603670 -0.062500 1 0 0 0 0 0 2 584123
-0.002268 -0.000609 0.120604 0.267515 0.608678 -0.603669 -0.062500 1 0 0 0 0 0 2 585123
-0.002268 -0.000609 0.120604 0.267511 0.608660 -0.603669 -0.062500 1 0 0 0 0 0 2 586136
-0.002268 -0.000609 0.120604 0.267507 0.608670 -0.603676 -0.062500 1 0 0 0 0 0 2 587123
-0.002268 -0.000609 0.120604 0.267498 0.608662 -0.603664 -0.062500 1 0 0 0 0 0 2 588132
-0.002268 -0.000609 0.120604 0.267505 0.608670 -0.603675 -0.062500 1 0 0 0 0 0 2 589123
-0.002268 -0.000609 0.120604 0.267509 0.608659 -0.603670 -0.062500 1 0 0 0 0 0 2 590124
-0.002268 -0.000609 0.120604 0.267506 0.608669 -0.603676 -0.062500 1 0 0 0 0 0 2 591134
-0.002268 -0.000609 0.120604 0.267518 0.608668 -0.603663 -0.062500 1 0 0 0 0 0 2 592134
-0.002268 -0.000609 0.120604 0.267495 0.608674 -0.603669 -0.062500 1 0 0 0 0 0 2 593136
-0.002268 -0.000609 0.120604 0.267508 0.608660 -0.603669 -0.062500 1 0 0 0 0 0 2 594122
-0.002268 -0.000609 0.120604 0.267506 0.608670 -0.603676 -0.062500 1 0 0 0 0 0 2 595130
-0.002268 -0.000609 0.120604 0.267509 0.608659 -0.603670 -0.062500 1 0 0 0 0 0 2 596144
-0.002273 -0.000590 0.120593 0.342177 0.352095 -0.457712 -0.062500 1 0 0 0 0 0 2 597136
-0.002276 -0.000581 0.120590 0.318332 0.438668 -0.528767 -0.062500 1 0 0 0 0 0 2 598133
-0.002277 -0.000577 0.120588 0.299570 0.503165 -0.565774 -0.062500 1 0 0 0 0 0 2 599142
-0.002278 -0.000574 0.120588 0.289255 0.537463 -0.579896 -0.062500 1 0 0 0 0 0 2 600139
-0.002278 -0.000573 0.120588 0.283929 0.554770 -0.584939 -0.062500 1 0 0 0 0 0 2 601140
-0.002278 -0.000573 0.120588 0.281204 0.563448 -0.586713 -0.062500 1 0 0 0 0 0 2 602134
-0.002278 -0.000572 0.120588 0.279830 0.567772 -0.587328 -0.062500 1 0 0 0 0 0 2 603139
-0.002278 -0.000572 0.120588 0.279138 0.569954 -0.587540 -0.062500 1 0 0 0 0 0 2 604109
-0.002278 -0.000572 0.120588 0.278797 0.571030 -0.587618 -0.062500 1 0 0 0 0 0 2 605139
-0.002278 -0.000572 0.120588 0.278621 0.571568 -0.587652 -0.062500 1 0 0 0 0 0 2 606142
-0.002278 -0.000572 0.120588 0.278528 0.571833 -0.587663 -0.062500 1 0 0 0 0 0 2 607142
-0.002278 -0.000572 0.120588 0.278483 0.571974 -0.587658 -0.062500 1 0 0 0 0 0 2 608142
-0.002278 -0.000572 0.120588 0.278475 0.572038 -0.587657 -0.062500 1 0 0 0 0 0 2 609138
-0.002278 -0.000572 0.120588 0.278444 0.572070 -0.587657 -0.062500 1 0 0 0 0 0 2 610140
-0.002278 -0.000572 0.120588 0.278437 0.572083 -0.587664 -0.062500 1 0 0 0 0 0 2 611138
-0.002278 -0.000572 0.120588 0.278445 0.572092 -0.587657 -0.062500 1 0 0 0 0 0 2 612140
-0.002278 -0.000572 0.120588 0.278442 0.572104 -0.587663 -0.062500 1 0 0 0 0 0 2 613139
-0.002278 -0.000572 0.120588 0.278442 0.572105 -0.587664 -0.062500 1 0 0 0 0 0 2 614140
-0.002278 -0.000572 0.120588 0.278442 0.572105 -0.587664 -0.062500 1 0 0 0 0 0 2 615139
-0.002278 -0.000572 0.120588 0.278451 0.572114 -0.587657 -0.062500 1 0 0 0 0 0 2 616138
-0.002278 -0.000572 0.120588 0.278444 0.572106 -0.587664 -0.062500 1 0 0 0 0 0 2 617139
-0.002278 -0.000572 0.120588 0.278443 0.572106 -0.587664 -0.062500 1 0 0 0 0 0 2 618140
-0.002278 -0.000572 0.120588 0.278443 0.572106 -0.587665 -0.062500 1 0 0 0 0 0 2 619139
-0.002278 -0.000572 0.120588 0.278443 0.572106 -0.587665 -0.062500 1 0 0 0 0 0 2 620138
-0.002278 -0.000572 0.120588 0.278447 0.572093 -0.587658 -0.062500 1 0 0 0 0 0 2 621138
-0.002278 -0.000572 0.120588 0.278440 0.572115 -0.587651 -0.062500 1 0 0 0 0 0 2 622142
-0.002278 -0.000572 0.120588 0.278443 0.572106 -0.587663 -0.062500 1 0 0 0 0 0 2 623122
-0.002278 -0.000572 0.120588 0.278443 0.572105 -0.587664 -0.062500 1 0 0 0 0 0 2 624140
-0.002278 -0.000572 0.120588 0.278443 0.572105 -0.587664 -0.062500 1 0 0 0 0 0 2 625136
-0.002278 -0.000572 0.120588 0.278443 0.572105 -0.587665 -0.062500 1 0 0 0 0 0 2 626141
-0.002278 -0.000572 0.120588 0.278443 0.572105 -0.587665 -0.062500 1 0 0 0 0 0 2 627138
-0.002278 -0.000572 0.120588 0.278431 0.572108 -0.587659 -0.062500 1 0 0 0 0 0 2 628139
-0.002278 -0.000572 0.120588 0.278450 0.572115 -0.587657 -0.062500 1 0 0 0 0 0 2 629137
-0.002278 -0.000572 0.120588 0.278444 0.572107 -0.587664 -0.062500 1 0 0 0 0 0 2 630140
-0.002278 -0.000572 0.120588 0.278447 0.572094 -0.587658 -0.062500 1 0 0 0 0 0 2 631135
-0.002278 -0.000572 0.120588 0.278444 0.572104 -0.587664 -0.062500 1 0 0 0 0 0 2 632125
-0.002278 -0.000572 0.120588 0.278431 0.572108 -0.587658 -0.062500 1 0 0 0 0 0 2 633135
-0.002278 -0.000572 0.120588 0.278442 0.572105 -0.587664 -0.062500 1 0 0 0 0 0 2 634138
-0.002278 -0.000572 0.120588 0.278443 0.572105 -0.587665 -0.062500 1 0 0 0 0 0 2 635138
-0.002278 -0.000572 0.120588 0.278451 0.572114 -0.587658 -0.062500 1 0 0 0 0 0 2 636136
-0.002278 -0.000572 0.120588 0.278444 0.572107 -0.587664 -0.062500 1 0 0 0 0 0 2 637137
-0.002278 -0.000572 0.120588 0.278444 0.572106 -0.587665 -0.062500 1 0 0 0 0 0 2 638140
-0.002278 -0.000572 0.120588 0.278431 0.572109 -0.587658 -0.062500 1 0 0 0 0 0 2 639138
-0.002278 -0.000572 0.120588 0.278445 0.572094 -0.587657 -0.062500 1 0 0 0 0 0 2 640139
-0.002278 -0.000572 0.120588 0.278443 0.572104 -0.587664 -0.062500 1 0 0 0 0 0 2 641107
-0.002278 -0.000572 0.120588 0.278443 0.572105 -0.587665 -0.062500 1 0 0 0 0 0 2 642140
-0.002278 -0.000572 0.120588 0.278443 0.572105 -0.587665 -0.062500 1 0 0 0 0 0 2 643136
-0.002278 -0.000572 0.120588 0.278439 0.572117 -0.587651 -0.062500 1 0 0 0 0 0 2 644131
-0.002278 -0.000572 0.120588 0.278443 0.572107 -0.587663 -0.062500 1 0 0 0 0 0 2 645131
-0.002278 -0.000572 0.120588 0.278443 0.572106 -0.587664 -0.062500 1 0 0 0 0 0 2 646188
-0.002278 -0.000572 0.120588 0.278443 0.572106 -0.587665 -0.062500 1 0 0 0 0 0 2 647206
-0.002278 -0.000572 0.120588 0.278443 0.572105 -0.587665 -0.062500 1 0 0 0 0 0 2 648188
-0.002278 -0.000572 0.120588 0.278434 0.572096 -0.587652 -0.062500 1 0 0 0 0 0 2 649200
-0.002278 -0.000572 0.120588 0.278442 0.572104 -0.587663 -0.062500 1 0 0 0 0 0 2 650188
-0.002278 -0.000572 0.120588 0.278451 0.572114 -0.587657 -0.062500 1 0 0 0 0 0 2 651130
-0.002278 -0.000572 0.120588 0.278444 0.572106 -0.587664 -0.062500 1 0 0 0 0 0 2 652121
-0.002278 -0.000572 0.120588 0.278443 0.572105 -0.587664 -0.062500 1 0 0 0 0 0 2 653129
-0.002278 -0.000572 0.120588 0.278443 0.572105 -0.587665 -0.062500 1 0 0 0 0 0 2 654122
-0.002278 -0.000572 0.120588 0.278431 0.572108 -0.587658 -0.062500 1 0 0 0 0 0 2 655130
-0.002278 -0.000572 0.120588 0.278441 0.572106 -0.587664 -0.062500 1 0 0 0 0 0 2 656121
-0.002278 -0.000572 0.120588 0.278442 0.572105 -0.587665 -0.062500 1 0 0 0 0 0 2 657121
-0.002278 -0.000572 0.120588 0.278451 0.572114 -0.587658 -0.062500 1 0 0 0 0 0 2 658130
-0.002278 -0.000572 0.120588 0.278444 0.572107 -0.587664 -0.062500 1 0 0 0 0 0 2 659162
-0.002278 -0.000572 0.120588 0.278447 0.572094 -0.587658 -0.062500 1 0 0 0 0 0 2 660130
-0.002278 -0.000572 0.120588 0.278432 0.572107 -0.587657 -0.062500 1 0 0 0 0 0 2 661121
-0.002278 -0.000572 0.120588 0.278442 0.572105 -0.587664 -0.062500 1 0 0 0 0 0 2 662130
-0.002278 -0.000572 0.120588 0.278443 0.572105 -0.587665 -0.062500 1 0 0 0 0 0 2 663121
-0.002278 -0.000572 0.120588 0.278443 0.572105 -0.587665 -0.062500 1 0 0 0 0 0 2 664129
-0.002278 -0.000572 0.120588 0.278451 0.572114 -0.587658 -0.062500 1 0 0 0 0 0 2 665123
-0.002278 -0.000572 0.120588 0.278432 0.572109 -0.587658 -0.062500 1 0 0 0 0 0 2 666141
-0.002284 -0.000554 0.120577 0.353065 0.315668 -0.441567 -0.062500 1 0 0 0 0 0 2 667144
-0.002287 -0.000545 0.120574 0.329246 0.402171 -0.512701 -0.062500 1 0 0 0 0 0 2 668108
-0.002288 -0.000540 0.120572 0.310493 0.466643 -0.549733 -0.062500 1 0 0 0 0 0 2 669118
-0.002289 -0.000538 0.120572 0.300194 0.500924 -0.563859 -0.062500 1 0 0 0 0 0 2 670141
-0.002289 -0.000537 0.120572 0.294849 0.518229 -0.568918 -0.062500 1 0 0 0 0 0 2 671135
-0.002289 -0.000536 0.120572 0.292134 0.526901 -0.570683 -0.062500 1 0 0 0 0 0 2 672140
-0.002289 -0.000536 0.120572 0.290770 0.531232 -0.571312 -0.062500 1 0 0 0 0 0 2 673137
-0.002289 -0.000536 0.120572 0.290075 0.533394 -0.571527 -0.062500 1 0 0 0 0 0 2 674138
-0.002289 -0.000536 0.120572 0.289727 0.534490 -0.571600 -0.062500 1 0 0 0 0 0 2 675138
-0.002289 -0.000536 0.120572 0.289541 0.535021 -0.571621 -0.062500 1 0 0 0 0 0 2 676136
-0.002289 -0.000536 0.120572 0.289467 0.535291 -0.571629 -0.062500 1 0 0 0 0 0 2 677136
-0.002289 -0.000536 0.120572 0.289416 0.535424 -0.571630 -0.062500 1 0 0 0 0 0 2 678138
-0.002289 -0.000536 0.120572 0.289396 0.535489 -0.571644 -0.062500 1 0 0 0 0 0 2 679135
-0.002289 -0.000536 0.120572 0.289384 0.535528 -0.571645 -0.062500 1 0 0 0 0 0 2 680138
-0.002289 -0.000536 0.120572 0.289379 0.535541 -0.571632 -0.062500 1 0 0 0 0 0 2 681139
-0.002289 -0.000536 0.120572 0.289376 0.535554 -0.571637 -0.062500 1 0 0 0 0 0 2 682141
-0.002289 -0.000536 0.120572 0.289375 0.535555 -0.571638 -0.062500 1 0 0 0 0 0 2 683132
-0.002289 -0.000536 0.120572 0.289376 0.535554 -0.571638 -0.062500 1 0 0 0 0 0 2 684137
-0.002289 -0.000536 0.120572 0.289372 0.535566 -0.571645 -0.062500 1 0 0 0 0 0 2 685136
-0.002289 -0.000536 0.120572 0.289363 0.535558 -0.571633 -0.062500 1 0 0 0 0 0 2 686138
-0.002289 -0.000536 0.120572 0.289374 0.535554 -0.571638 -0.062500 1 0 0 0 0 0 2 687137
-0.002289 -0.000536 0.120572 0.289371 0.535566 -0.571645 -0.062500 1 0 0 0 0 0 2 688136
-0.002289 -0.000536 0.120572 0.289375 0.535555 -0.571639 -0.062500 1 0 0 0 0 0 2 689135
-0.002289 -0.000536 0.120572 0.289363 0.535557 -0.571632 -0.062500 1 0 0 0 0 0 2 690126
-0.002289 -0.000536 0.120572 0.289370 0.535566 -0.571644 -0.062500 1 0 0 0 0 0 2 691135
-0.002295 -0.000517 0.120561 0.363959 0.279262 -0.425404 -0.062500 1 0 0 0 0 0 2 692136
-0.002297 -0.000508 0.120558 0.340140 0.365704 -0.496622 -0.062500 1 0 0 0 0 0 2 693136
-0.002299 -0.000504 0.120556 0.321420 0.430135 -0.533685 -0.062500 1 0 0 0 0 0 2 694138
-0.002300 -0.000501 0.120556 0.311118 0.464402 -0.547823 -0.062500 1 0 0 0 0 0 2 695126
-0.002300 -0.000500 0.120556 0.305774 0.481700 -0.552871 -0.062500 1 0 0 0 0 0 2 696138
-0.002300 -0.000500 0.120556 0.303069 0.490377 -0.554652 -0.062500 1 0 0 0 0 0 2 697106
-0.002300 -0.000499 0.120556 0.301685 0.494702 -0.555265 -0.062500 1 0 0 0 0 0 2 698136
-0.002300 -0.000499 0.120556 0.300997 0.496871 -0.555493 -0.062500 1 0 0 0 0 0 2 699135
-0.002300 -0.000499 0.120556 0.300653 0.497956 -0.555561 -0.062500 1 0 0 0 0 0 2 700136
-0.002300 -0.000499 0.120556 0.300480 0.498483 -0.555587 -0.062500 1 0 0 0 0 0 2 701135
-0.002300 -0.000499 0.120556 0.300380 0.498769 -0.555590 -0.062500 1 0 0 0 0 0 2 702137
-0.002300 -0.000499 0.120556 0.300338 0.498902 -0.555597 -0.062500 1 0 0 0 0 0 2 703128
-0.002300 -0.000499 0.120556 0.300322 0.498956 -0.555604 -0.062500 1 0 0 0 0 0 2 704130
-0.002300 -0.000499 0.120556 0.300311 0.498993 -0.555606 -0.062500 1 0 0 0 0 0 2 705135
-0.002300 -0.000499 0.120556 0.300303 0.499018 -0.555599 -0.062500 1 0 0 0 0 0 2 706132
-0.002300 -0.000499 0.120556 0.300302 0.499020 -0.555598 -0.062500 1 0 0 0 0 0 2 707134
-0.002300 -0.000499 0.120556 0.300299 0.499031 -0.555605 -0.062500 1 0 0 0 0 0 2 708134
-0.002300 -0.000499 0.120556 0.300302 0.499021 -0.555599 -0.062500 1 0 0 0 0 0 2 709134
-0.002300 -0.000499 0.120556 0.300299 0.499031 -0.555605 -0.062500 1 0 0 0 0 0 2 710137
-0.002300 -0.000499 0.120556 0.300299 0.499032 -0.555606 -0.062500 1 0 0 0 0 0 2 711133
-0.002300 -0.000499 0.120556 0.300302 0.499020 -0.555599 -0.062500 1 0 0 0 0 0 2 712137
-0.002300 -0.000499 0.120556 0.300299 0.499030 -0.555605 -0.062500 1 0 0 0 0 0 2 713136
-0.002300 -0.000499 0.120556 0.300299 0.499031 -0.555606 -0.062500 1 0 0 0 0 0 2 714137
-0.002300 -0.000499 0.120556 0.300295 0.499043 -0.555593 -0.062500 1 0 0 0 0 0 2 715135
-0.002300 -0.000499 0.120556 0.300302 0.499022 -0.555598 -0.062500 1 0 0 0 0 0 2 716105
-0.002300 -0.000499 0.120556 0.300299 0.499031 -0.555605 -0.062500 1 0 0 0 0 0 2 717135
-0.002300 -0.000499 0.120556 0.300299 0.499032 -0.555606 -0.062500 1 0 0 0 0 0 2 718122
-0.002300 -0.000499 0.120556 0.300299 0.499032 -0.555606 -0.062500 1 0 0 0 0 0 2 719121
-0.002306 -0.000481 0.120545 0.374820 0.242856 -0.409234 -0.062500 1 0 0 0 0 0 2 720128
-0.002308 -0.000472 0.120542 0.351051 0.329245 -0.480522 -0.062500 1 0 0 0 0 0 2 721118
-0.002310 -0.000467 0.120540 0.332335 0.393644 -0.517616 -0.062500 1 0 0 0 0 0 2 722128
-0.002310 -0.000465 0.120540 0.322028 0.427886 -0.531759 -0.062500 1 0 0 0 0 0 2 723118
-0.002311 -0.000464 0.120540 0.316699 0.445205 -0.536828 -0.062500 1 0 0 0 0 0 2 724118
-0.002311 -0.000463 0.120540 0.313991 0.453862 -0.538596 -0.062500 1 0 0 0 0 0 2 725127
-0.002311 -0.000463 0.120540 0.312617 0.458192 -0.539222 -0.062500 1 0 0 0 0 0 2 726119
-0.002311 -0.000463 0.120540 0.311921 0.460353 -0.539439 -0.062500 1 0 0 0 0 0 2 727126
-0.002311 -0.000463 0.120540 0.311568 0.461428 -0.539514 -0.062500 1 0 0 0 0 0 2 728119
-0.002311 -0.000463 0.120540 0.311386 0.461976 -0.539535 -0.062500 1 0 0 0 0 0 2 729126
-0.002311 -0.000463 0.120540 0.311313 0.462247 -0.539543 -0.062500 1 0 0 0 0 0 2 730119
-0.002311 -0.000463 0.120540 0.311262 0.462381 -0.539544 -0.062500 1 0 0 0 0 0 2 731126
-0.002311 -0.000463 0.120540 0.311242 0.462447 -0.539558 -0.062500 1 0 0 0 0 0 2 732118
-0.002311 -0.000463 0.120540 0.311233 0.462473 -0.539553 -0.062500 1 0 0 0 0 0 2 733127
-0.002311 -0.000463 0.120540 0.311226 0.462497 -0.539546 -0.062500 1 0 0 0 0 0 2 734121
-0.002311 -0.000463 0.120540 0.311222 0.462510 -0.539552 -0.062500 1 0 0 0 0 0 2 735117
-0.002311 -0.000463 0.120540 0.311221 0.462511 -0.539552 -0.062500 1 0 0 0 0 0 2 736129
-0.002311 -0.000463 0.120540 0.311221 0.462511 -0.539552 -0.062500 1 0 0 0 0 0 2 737132
-0.002311 -0.000463 0.120540 0.311222 0.462511 -0.539552 -0.062500 1 0 0 0 0 0 2 738130
-0.002311 -0.000463 0.120540 0.311222 0.462511 -0.539552 -0.062500 1 0 0 0 0 0 2 739128
-0.002311 -0.000463 0.120540 0.311209 0.462513 -0.539546 -0.062500 1 0 0 0 0 0 2 740115
-0.002311 -0.000463 0.120540 0.311220 0.462511 -0.539552 -0.062500 1 0 0 0 0 0 2 741134
-0.002311 -0.000463 0.120540 0.311218 0.462522 -0.539559 -0.062500 1 0 0 0 0 0 2 742132
-0.002311 -0.000463 0.120540 0.311229 0.462521 -0.539546 -0.062500 1 0 0 0 0 0 2 743132
-0.002311 -0.000463 0.120540 0.311222 0.462512 -0.539552 -0.062500 1 0 0 0 0 0 2 744107
-0.002311 -0.000463 0.120540 0.311209 0.462514 -0.539546 -0.062500 1 0 0 0 0 0 2 745105
-0.002317 -0.000444 0.120529 0.385703 0.206480 -0.393061 -0.062500 1 0 0 0 0 0 2 746136
-0.002319 -0.000435 0.120525 0.361947 0.292805 -0.464404 -0.062500 1 0 0 0 0 0 2 747131
-0.002321 -0.000431 0.120524 0.343242 0.357169 -0.501533 -0.062500 1 0 0 0 0 0 2 748135
-0.002321 -0.000428 0.120524 0.332954 0.391392 -0.515701 -0.062500 1 0 0 0 0 0 2 749134
-0.002322 -0.000427 0.120524 0.327616 0.408706 -0.520754 -0.062500 1 0 0 0 0 0 2 750116
-0.002322 -0.000427 0.120524 0.324897 0.417363 -0.522537 -0.062500 1 0 0 0 0 0 2 751135
-0.002335 -0.000440 0.120513 0.502022 0.612753 -0.371018 -0.062500 1 0 0 0 0 0 2 752129
-0.002341 -0.000447 0.120509 0.442693 0.551036 -0.445341 -0.062500 1 0 0 0 0 0 2 753138
-0.002345 -0.000450 0.120508 0.397485 0.504097 -0.483976 -0.062500 1 0 0 0 0 0 2 754136
-0.002346 -0.000452 0.120507 0.373066 0.478960 -0.498711 -0.062500 1 0 0 0 0 0 2 755134
-0.002347 -0.000453 0.120507 0.360582 0.466195 -0.503967 -0.062500 1 0 0 0 0 0 2 756134
-0.002347 -0.000453 0.120507 0.354273 0.459795 -0.505819 -0.062500 1 0 0 0 0 0 2 757135
-0.002348 -0.000453 0.120507 0.351106 0.456593 -0.506454 -0.062500 1 0 0 0 0 0 2 758135
-0.002348 -0.000453 0.120507 0.349524 0.454980 -0.506681 -0.062500 1 0 0 0 0 0 2 759134
-0.002348 -0.000453 0.120507 0.348727 0.454173 -0.506765 -0.062500 1 0 0 0 0 0 2 760132
-0.002348 -0.000453 0.120507 0.348311 0.453768 -0.506792 -0.062500 1 0 0 0 0 0 2 761135
-0.002348 -0.000453 0.120507 0.348121 0.453571 -0.506793 -0.062500 1 0 0 0 0 0 2 762135
-0.002348 -0.000453 0.120507 0.348020 0.453464 -0.506809 -0.062500 1 0 0 0 0 0 2 763132
-0.002348 -0.000453 0.120507 0.347970 0.453426 -0.506813 -0.062500 1 0 0 0 0 0 2 764133
-0.002348 -0.000453 0.120507 0.347941 0.453399 -0.506794 -0.062500 1 0 0 0 0 0 2 765132
-0.002348 -0.000453 0.120507 0.347944 0.453386 -0.506805 -0.062500 1 0 0 0 0 0 2 766136
-0.002348 -0.000453 0.120507 0.347925 0.453379 -0.506807 -0.062500 1 0 0 0 0 0 2 767123
-0.002348 -0.000453 0.120507 0.347923 0.453379 -0.506807 -0.062500 1 0 0 0 0 0 2 768131
-0.002348 -0.000453 0.120507 0.347923 0.453379 -0.506808 -0.062500 1 0 0 0 0 0 2 769134
-0.002348 -0.000453 0.120507 0.347914 0.453371 -0.506794 -0.062500 1 0 0 0 0 0 2 770135
-0.002348 -0.000453 0.120507 0.347914 0.453370 -0.506813 -0.062500 1 0 0 0 0 0 2 771133
-0.002348 -0.000453 0.120507 0.347925 0.453366 -0.506801 -0.062500 1 0 0 0 0 0 2 772134
-0.002348 -0.000453 0.120507 0.347923 0.453378 -0.506807 -0.062500 1 0 0 0 0 0 2 773134
-0.002348 -0.000453 0.120507 0.347915 0.453370 -0.506814 -0.062500 1 0 0 0 0 0 2 774134
-0.002348 -0.000453 0.120507 0.347913 0.453369 -0.506795 -0.062500 1 0 0 0 0 0 2 775133
-0.002348 -0.000453 0.120507 0.347922 0.453378 -0.506806 -0.062500 1 0 0 0 0 0 2 776133
-0.002348 -0.000453 0.120507 0.347926 0.453368 -0.506800 -0.062500 1 0 0 0 0 0 2 777135
-0.002348 -0.000453 0.120507 0.347915 0.453369 -0.506813 -0.062500 1 0 0 0 0 0 2 778120
-0.002348 -0.000453 0.120507 0.347926 0.453366 -0.506801 -0.062500 1 0 0 0 0 0 2 779130
-0.002348 -0.000453 0.120507 0.347924 0.453378 -0.506807 -0.062500 1 0 0 0 0 0 2 780133
-0.002348 -0.000453 0.120507 0.347903 0.453373 -0.506808 -0.062500 1 0 0 0 0 0 2 781128
-0.002348 -0.000453 0.120507 0.347924 0.453367 -0.506801 -0.062500 1 0 0 0 0 0 2 782134
-0.002348 -0.000453 0.120507 0.347923 0.453378 -0.506807 -0.062500 1 0 0 0 0 0 2 783120
-0.002348 -0.000453 0.120507 0.347927 0.453367 -0.506800 -0.062500 1 0 0 0 0 0 2 784129
-0.002348 -0.000453 0.120507 0.347916 0.453369 -0.506814 -0.062500 1 0 0 0 0 0 2 785130
-0.002348 -0.000453 0.120507 0.347926 0.453366 -0.506801 -0.062500 1 0 0 0 0 0 2 786135
-0.002348 -0.000453 0.120507 0.347924 0.453377 -0.506807 -0.062500 1 0 0 0 0 0 2 787132
-0.002348 -0.000453 0.120507 0.347903 0.453373 -0.506808 -0.062500 1 0 0 0 0 0 2 788133
-0.002348 -0.000453 0.120507 0.347924 0.453367 -0.506801 -0.062500 1 0 0 0 0 0 2 789132
-0.002348 -0.000453 0.120507 0.347923 0.453378 -0.506807 -0.062500 1 0 0 0 0 0 2 790119
-0.002348 -0.000453 0.120507 0.347927 0.453367 -0.506801 -0.062500 1 0 0 0 0 0 2 791117
-0.002348 -0.000453 0.120507 0.347916 0.453369 -0.506814 -0.062500 1 0 0 0 0 0 2 792125
-0.002348 -0.000453 0.120507 0.347923 0.453378 -0.506808 -0.062500 1 0 0 0 0 0 2 793117
-0.002348 -0.000453 0.120507 0.347915 0.453370 -0.506795 -0.062500 1 0 0 0 0 0 2 794126
-0.002348 -0.000453 0.120507 0.347914 0.453369 -0.506813 -0.062500 1 0 0 0 0 0 2 795117
-0.002348 -0.000453 0.120507 0.347926 0.453366 -0.506801 -0.062500 1 0 0 0 0 0 2 796125
-0.002348 -0.000453 0.120507 0.347924 0.453378 -0.506807 -0.062500 1 0 0 0 0 0 2 797116
-0.002348 -0.000453 0.120507 0.347924 0.453379 -0.506807 -0.062500 1 0 0 0 0 0 2 798125
-0.002348 -0.000453 0.120507 0.347906 0.453362 -0.506801 -0.062500 1 0 0 0 0 0 2 799116
-0.002348 -0.000453 0.120507 0.347921 0.453377 -0.506807 -0.062500 1 0 0 0 0 0 2 800125
-0.002348 -0.000453 0.120507 0.347926 0.453367 -0.506801 -0.062500 1 0 0 0 0 0 2 801116
-0.002348 -0.000453 0.120507 0.347915 0.453369 -0.506814 -0.062500 1 0 0 0 0 0 2 802125
-0.002348 -0.000453 0.120507 0.347926 0.453366 -0.506802 -0.062500 1 0 0 0 0 0 2 803116
-0.002348 -0.000453 0.120507 0.347924 0.453377 -0.506807 -0.062500 1 0 0 0 0 0 2 804124
-0.002348 -0.000453 0.120507 0.347911 0.453382 -0.506801 -0.062500 1 0 0 0 0 0 2 805116
-0.002348 -0.000453 0.120507 0.347917 0.453359 -0.506807 -0.062500 1 0 0 0 0 0 2 806125
-0.002348 -0.000453 0.120507 0.347922 0.453377 -0.506807 -0.062500 1 0 0 0 0 0 2 807125
-0.002348 -0.000453 0.120507 0.347927 0.453367 -0.506801 -0.062500 1 0 0 0 0 0 2 808132
-0.002348 -0.000453 0.120507 0.347924 0.453378 -0.506807 -0.062500 1 0 0 0 0 0 2 809135
-0.002348 -0.000453 0.120507 0.347903 0.453373 -0.506808 -0.062500 1 0 0 0 0 0 2 810142
-0.002348 -0.000453 0.120507 0.347924 0.453367 -0.506801 -0.062500 1 0 0 0 0 0 2 811124
-0.002348 -0.000453 0.120507 0.347923 0.453378 -0.506807 -0.062500 1 0 0 0 0 0 2 812131
-0.002348 -0.000453 0.120507 0.347919 0.453358 -0.506808 -0.062500 1 0 0 0 0 0 2 813127
-0.002348 -0.000453 0.120507 0.347923 0.453377 -0.506808 -0.062500 1 0 0 0 0 0 2 814138
-0.002348 -0.000453 0.120507 0.347923 0.453379 -0.506808 -0.062500 1 0 0 0 0 0 2 815132
-0.002348 -0.000453 0.120507 0.347915 0.453370 -0.506794 -0.062500 1 0 0 0 0 0 2 816133
-0.002348 -0.000453 0.120507 0.347914 0.453370 -0.506813 -0.062500 1 0 0 0 0 0 2 817132
-0.002348 -0.000453 0.120507 0.347926 0.453366 -0.506801 -0.062500 1 0 0 0 0 0 2 818125
-0.002348 -0.000453 0.120507 0.347924 0.453378 -0.506807 -0.062500 1 0 0 0 0 0 2 819133
-0.002348 -0.000453 0.120507 0.347903 0.453373 -0.506808 -0.062500 1 0 0 0 0 0 2 820132
-0.002348 -0.000453 0.120507 0.347924 0.453367 -0.506801 -0.062500 1 0 0 0 0 0 2 821132
-0.002348 -0.000453 0.120507 0.347923 0.453378 -0.506807 -0.062500 1 0 0 0 0 0 2 822140
-0.002348 -0.000453 0.120507 0.347927 0.453367 -0.506801 -0.062500 1 0 0 0 0 0 2 823106
-0.002348 -0.000453 0.120507 0.347916 0.453369 -0.506814 -0.062500 1 0 0 0 0 0 2 824138
-0.002348 -0.000453 0.120507 0.347926 0.453366 -0.506801 -0.062500 1 0 0 0 0 0 2 825132
-0.002348 -0.000453 0.120507 0.347924 0.453377 -0.506807 -0.062500 1 0 0 0 0 0 2 826134
-0.002348 -0.000453 0.120507 0.347903 0.453373 -0.506808 -0.062500 1 0 0 0 0 0 2 827132
-0.002348 -0.000453 0.120507 0.347924 0.453367 -0.506801 -0.062500 1 0 0 0 0 0 2 828133
-0.002348 -0.000453 0.120507 0.347923 0.453378 -0.506807 -0.062500 1 0 0 0 0 0 2 829102
-0.002348 -0.000453 0.120507 0.347927 0.453367 -0.506801 -0.062500 1 0 0 0 0 0 2 830132
-0.002348 -0.000453 0.120507 0.347916 0.453369 -0.506814 -0.062500 1 0 0 0 0 0 2 831130
-0.002348 -0.000453 0.120507 0.347923 0.453378 -0.506808 -0.062500 1 0 0 0 0 0 2 832124
-0.002348 -0.000453 0.120507 0.347915 0.453370 -0.506795 -0.062500 1 0 0 0 0 0 2 833132
-0.002348 -0.000453 0.120507 0.347914 0.453369 -0.506813 -0.062500 1 0 0 0 0 0 2 834133
-0.002348 -0.000453 0.120507 0.347926 0.453366 -0.506801 -0.062500 1 0 0 0 0 0 2 835131
-0.002348 -0.000453 0.120507 0.347924 0.453378 -0.506807 -0.062500 1 0 0 0 0 0 2 836131
-0.002348 -0.000453 0.120507 0.347911 0.453382 -0.506801 -0.062500 1 0 0 0 0 0 2 837131
-0.002348 -0.000453 0.120507 0.347917 0.453359 -0.506807 -0.062500 1 0 0 0 0 0 2 838136
-0.002348 -0.000453 0.120507 0.347922 0.453377 -0.506807 -0.062500 1 0 0 0 0 0 2 839101
-0.002348 -0.000453 0.120507 0.347927 0.453367 -0.506801 -0.062500 1 0 0 0 0 0 2 840131
-0.002348 -0.000453 0.120507 0.347916 0.453369 -0.506814 -0.062500 1 0 0 0 0 0 2 841132
-0.002348 -0.000453 0.120507 0.347926 0.453366 -0.506802 -0.062500 1 0 0 0 0 0 2 842131
-0.002348 -0.000453 0.120507 0.347924 0.453377 -0.506807 -0.062500 1 0 0 0 0 0 2 843131
-0.002348 -0.000453 0.120507 0.347911 0.453382 -0.506801 -0.062500 1 0 0 0 0 0 2 844131
-0.002348 -0.000453 0.120507 0.347917 0.453359 -0.506807 -0.062500 1 0 0 0 0 0 2 845131
-0.002348 -0.000453 0.120507 0.347923 0.453377 -0.506807 -0.062500 1 0 0 0 0 0 2 846132
-0.002348 -0.000453 0.120507 0.347927 0.453367 -0.506801 -0.062500 1 0 0 0 0 0 2 847130
-0.002348 -0.000453 0.120507 0.347924 0.453378 -0.506807 -0.062500 1 0 0 0 0 0 2 848134
-0.002348 -0.000453 0.120507 0.347903 0.453373 -0.506808 -0.062500 1 0 0 0 0 0 2 849120
-0.002348 -0.000453 0.120507 0.347924 0.453367 -0.506801 -0.062500 1 0 0 0 0 0 2 850117
-0.002348 -0.000453 0.120507 0.347923 0.453378 -0.506807 -0.062500 1 0 0 0 0 0 2 851130
-0.002348 -0.000453 0.120507 0.347919 0.453358 -0.506808 -0.062500 1 0 0 0 0 0 2 852131
-0.002348 -0.000453 0.120507 0.347923 0.453377 -0.506808 -0.062500 1 0 0 0 0 0 2 853131
-0.002348 -0.000453 0.120507 0.347924 0.453379 -0.506808 -0.062500 1 0 0 0 0 0 2 854209
-0.002348 -0.000453 0.120507 0.347915 0.453370 -0.506795 -0.062500 1 0 0 0 0 0 2 855197
-0.002348 -0.000453 0.120507 0.347914 0.453370 -0.506813 -0.062500 1 0 0 0 0 0 2 856198
-0.002348 -0.000453 0.120507 0.347926 0.453366 -0.506801 -0.062500 1 0 0 0 0 0 2 857197
-0.002348 -0.000453 0.120507 0.347924 0.453378 -0.506807 -0.062500 1 0 0 0 0 0 2 858205
-0.002348 -0.000453 0.120507 0.347903 0.453373 -0.506808 -0.062500 1 0 0 0 0 0 2 859232
-0.002348 -0.000453 0.120507 0.347924 0.453367 -0.506801 -0.062500 1 0 0 0 0 0 2 860221
-0.002348 -0.000453 0.120507 0.347923 0.453378 -0.506807 -0.062500 1 0 0 0 0 0 2 861201
-0.002348 -0.000453 0.120507 0.347927 0.453367 -0.506801 -0.062500 1 0 0 0 0 0 2 862198
-0.002348 -0.000453 0.120507 0.347916 0.453369 -0.506814 -0.062500 1 0 0 0 0 0 2 863180
-0.002348 -0.000453 0.120507 0.347926 0.453366 -0.506802 -0.062500 1 0 0 0 0 0 2 864195
-0.002348 -0.000453 0.120507 0.347924 0.453378 -0.506807 -0.062500 1 0 0 0 0 0 2 865180
-0.002348 -0.000453 0.120507 0.347912 0.453382 -0.506801 -0.062500 1 0 0 0 0 0 2 866195
-0.002348 -0.000453 0.120507 0.347917 0.453359 -0.506807 -0.062500 1 0 0 0 0 0 2 867180
-0.002348 -0.000453 0.120507 0.347923 0.453377 -0.506807 -0.062500 1 0 0 0 0 0 2 868194
-0.002348 -0.000453 0.120507 0.347914 0.453370 -0.506794 -0.062500 1 0 0 0 0 0 2 869178
-0.002348 -0.000453 0.120507 0.347914 0.453369 -0.506813 -0.062500 1 0 0 0 0 0 2 870194
-0.002348 -0.000453 0.120507 0.347922 0.453378 -0.506808 -0.062500 1 0 0 0 0 0 2 871179
-0.002348 -0.000453 0.120507 0.347926 0.453368 -0.506801 -0.062500 1 0 0 0 0 0 2 872194
-0.002348 -0.000453 0.120507 0.347915 0.453369 -0.506814 -0.062500 1 0 0 0 0 0 2 873178
-0.002348 -0.000453 0.120507 0.347926 0.453366 -0.506802 -0.062500 1 0 0 0 0 0 2 874181
-0.002348 -0.000453 0.120507 0.347924 0.453378 -0.506807 -0.062500 1 0 0 0 0 0 2 875194
-0.002348 -0.000453 0.120507 0.347911 0.453382 -0.506801 -0.062500 1 0 0 0 0 0 2 876177
-0.002348 -0.000453 0.120507 0.347917 0.453359 -0.506807 -0.062500 1 0 0 0 0 0 2 877194
-0.002348 -0.000453 0.120507 0.347922 0.453377 -0.506807 -0.062500 1 0 0 0 0 0 2 878179
-0.002348 -0.000453 0.120507 0.347927 0.453367 -0.506801 -0.062500 1 0 0 0 0 0 2 879123
-0.002348 -0.000453 0.120507 0.347924 0.453378 -0.506807 -0.062500 1 0 0 0 0 0 2 880113
-0.002348 -0.000453 0.120507 0.347907 0.453361 -0.506801 -0.062500 1 0 0 0 0 0 2 881122
-0.002348 -0.000453 0.120507 0.347921 0.453377 -0.506807 -0.062500 1 0 0 0 0 0 2 882114
-0.002348 -0.000453 0.120507 0.347923 0.453379 -0.506807 -0.062500 1 0 0 0 0 0 2 883122
-0.002348 -0.000453 0.120507 0.347918 0.453359 -0.506808 -0.062500 1 0 0 0 0 0 2 884113
-0.002348 -0.000453 0.120507 0.347923 0.453377 -0.506808 -0.062500 1 0 0 0 0 0 2 885122
-0.002348 -0.000453 0.120507 0.347927 0.453367 -0.506801 -0.062500 1 0 0 0 0 0 2 886113
-0.002348 -0.000453 0.120507 0.347924 0.453378 -0.506807 -0.062500 1 0 0 0 0 0 2 887121
-0.002348 -0.000453 0.120507 0.347903 0.453373 -0.506808 -0.062500 1 0 0 0 0 0 2 888113
-0.002348 -0.000453 0.120507 0.347924 0.453367 -0.506801 -0.062500 1 0 0 0 0 0 2 889123
-0.002348 -0.000453 0.120507 0.347923 0.453378 -0.506807 -0.062500 1 0 0 0 0 0 2 890113
-0.002348 -0.000453 0.120507 0.347906 0.453361 -0.506801 -0.062500 1 0 0 0 0 0 2 891131
-0.002348 -0.000453 0.120507 0.347921 0.453377 -0.506807 -0.062500 1 0 0 0 0 0 2 892132
-0.002348 -0.000453 0.120507 0.347923 0.453379 -0.506807 -0.062500 1 0 0 0 0 0 2 893128
-0.002348 -0.000453 0.120507 0.347926 0.453368 -0.506801 -0.062500 1 0 0 0 0 0 2 894113
-0.002348 -0.000453 0.120507 0.347915 0.453369 -0.506814 -0.062500 1 0 0 0 0 0 2 895132
-0.002348 -0.000453 0.120507 0.347926 0.453366 -0.506802 -0.062500 1 0 0 0 0 0 2 896131
-0.002348 -0.000453 0.120507 0.347924 0.453378 -0.506807 -0.062500 1 0 0 0 0 0 2 897117
-0.002348 -0.000453 0.120507 0.347907 0.453361 -0.506801 -0.062500 1 0 0 0 0 0 2 898132
-0.002348 -0.000453 0.120507 0.347921 0.453377 -0.506807 -0.062500 1 0 0 0 0 0 2 899130
-0.002348 -0.000453 0.120507 0.347923 0.453379 -0.506807 -0.062500 1 0 0 0 0 0 2 900101
-0.002348 -0.000453 0.120507 0.347927 0.453368 -0.506801 -0.062500 1 0 0 0 0 0 2 901116
-0.002348 -0.000453 0.120507 0.347916 0.453369 -0.506814 -0.062500 1 0 0 0 0 0 2 902131
-0.002348 -0.000453 0.120507 0.347926 0.453366 -0.506802 -0.062500 1 0 0 0 0 0 2 903128
-0.002348 -0.000453 0.120507 0.347912 0.453380 -0.506800 -0.062500 1 0 0 0 0 0 2 904130
-0.002348 -0.000453 0.120507 0.347914 0.453371 -0.506814 -0.062500 1 0 0 0 0 0 2 905128
-0.002348 -0.000453 0.120507 0.347925 0.453366 -0.506802 -0.062500 1 0 0 0 0 0 2 906138
-0.002348 -0.000453 0.120507 0.347924 0.453378 -0.506807 -0.062500 1 0 0 0 0 0 2 907103
-0.002348 -0.000453 0.120507 0.347915 0.453370 -0.506794 -0.062500 1 0 0 0 0 0 2 908130
-0.002348 -0.000453 0.120507 0.347914 0.453369 -0.506813 -0.062500 1 0 0 0 0 0 2 909129
-0.002348 -0.000453 0.120507 0.347922 0.453378 -0.506808 -0.062500 1 0 0 0 0 0 2 910131
-0.002348 -0.000453 0.120507 0.347926 0.453368 -0.506801 -0.062500 1 0 0 0 0 0 2 911135
-0.002348 -0.000453 0.120507 0.347915 0.453369 -0.506814 -0.062500 1 0 0 0 0 0 2 912129
-0.002348 -0.000453 0.120507 0.347926 0.453366 -0.506802 -0.062500 1 0 0 0 0 0 2 913129
-0.002348 -0.000453 0.120507 0.347924 0.453378 -0.506807 -0.062500 1 0 0 0 0 0 2 914101
-0.002348 -0.000453 0.120507 0.347915 0.453370 -0.506794 -0.062500 1 0 0 0 0 0 2 915099
-0.002348 -0.000453 0.120507 0.347914 0.453369 -0.506813 -0.062500 1 0 0 0 0 0 2 916128
-0.002348 -0.000453 0.120507 0.347922 0.453378 -0.506808 -0.062500 1 0 0 0 0 0 2 917098
-0.002348 -0.000453 0.120507 0.347927 0.453367 -0.506801 -0.062500 1 0 0 0 0 0 2 918131
-0.002348 -0.000453 0.120507 0.347924 0.453378 -0.506807 -0.062500 1 0 0 0 0 0 2 919127
-0.002348 -0.000453 0.120507 0.347907 0.453361 -0.506801 -0.062500 1 0 0 0 0 0 2 920129
-0.002348 -0.000453 0.120507 0.347921 0.453377 -0.506807 -0.062500 1 0 0 0 0 0 2 921097
-0.002348 -0.000453 0.120507 0.347923 0.453379 -0.506807 -0.062500 1 0 0 0 0 0 2 922129
-0.002348 -0.000453 0.120507 0.347918 0.453359 -0.506808 -0.062500 1 0 0 0 0 0 2 923123
-0.002348 -0.000453 0.120507 0.347923 0.453377 -0.506808 -0.062500 1 0 0 0 0 0 2 924117
-0.002348 -0.000453 0.120507 0.347914 0.453370 -0.506794 -0.062500 1 0 0 0 0 0 2 925126
-0.002348 -0.000453 0.120507 0.347914 0.453369 -0.506813 -0.062500 1 0 0 0 0 0 2 926128
-0.002348 -0.000453 0.120507 0.347922 0.453378 -0.506808 -0.062500 1 0 0 0 0 0 2 927126
-0.002348 -0.000453 0.120507 0.347926 0.453367 -0.506801 -0.062500 1 0 0 0 0 0 2 928127
-0.002348 -0.000453 0.120507 0.347924 0.453378 -0.506807 -0.062500 1 0 0 0 0 0 2 929098
-0.002348 -0.000453 0.120507 0.347906 0.453361 -0.506801 -0.062500 1 0 0 0 0 0 2 930128
-0.002348 -0.000453 0.120507 0.347921 0.453377 -0.506807 -0.062500 1 0 0 0 0 0 2 931129
-0.002348 -0.000453 0.120507 0.347923 0.453379 -0.506807 -0.062500 1 0 0 0 0 0 2 932115
-0.002348 -0.000453 0.120507 0.347927 0.453368 -0.506801 -0.062500 1 0 0 0 0 0 2 933127
-0.002348 -0.000453 0.120507 0.347915 0.453369 -0.506814 -0.062500 1 0 0 0 0 0 2 934132
-0.002348 -0.000453 0.120507 0.347926 0.453366 -0.506802 -0.062500 1 0 0 0 0 0 2 935129
-0.002348 -0.000453 0.120507 0.347924 0.453378 -0.506807 -0.062500 1 0 0 0 0 0 2 936127
-0.002348 -0.000453 0.120507 0.347915 0.453370 -0.506794 -0.062500 1 0 0 0 0 0 2 937128
-0.002348 -0.000453 0.120507 0.347914 0.453369 -0.506813 -0.062500 1 0 0 0 0 0 2 938128
-0.002348 -0.000453 0.120507 0.347922 0.453378 -0.506808 -0.062500 1 0 0 0 0 0 2 939126
-0.002348 -0.000453 0.120507 0.347927 0.453368 -0.506801 -0.062500 1 0 0 0 0 0 2 940127
-0.002348 -0.000453 0.120507 0.347903 0.453372 -0.506807 -0.062500 1 0 0 0 0 0 2 941128
-0.002348 -0.000453 0.120507 0.347924 0.453367 -0.506801 -0.062500 1 0 0 0 0 0 2 942129
-0.002348 -0.000453 0.120507 0.347923 0.453378 -0.506806 -0.062500 1 0 0 0 0 0 2 943128
-0.002348 -0.000453 0.120507 0.347915 0.453370 -0.506814 -0.062500 1 0 0 0 0 0 2 944113
-0.002348 -0.000453 0.120507 0.347926 0.453366 -0.506802 -0.062500 1 0 0 0 0 0 2 945112
-0.002348 -0.000453 0.120507 0.347924 0.453378 -0.506807 -0.062500 1 0 0 0 0 0 2 946121
-0.002348 -0.000453 0.120507 0.347915 0.453370 -0.506794 -0.062500 1 0 0 0 0 0 2 947111
-0.002348 -0.000453 0.120507 0.347914 0.453369 -0.506813 -0.062500 1 0 0 0 0 0 2 948118
-0.002348 -0.000453 0.120507 0.347922 0.453378 -0.506808 -0.062500 1 0 0 0 0 0 2 949111
-0.002348 -0.000453 0.120507 0.347926 0.453368 -0.506801 -0.062500 1 0 0 0 0 0 2 950120
-0.002348 -0.000453 0.120507 0.347915 0.453369 -0.506814 -0.062500 1 0 0 0 0 0 2 951111
-0.002348 -0.000453 0.120507 0.347926 0.453366 -0.506802 -0.062500 1 0 0 0 0 0 2 952120
-0.002348 -0.000453 0.120507 0.347924 0.453378 -0.506807 -0.062500 1 0 0 0 0 0 2 953111
-0.002348 -0.000453 0.120507 0.347915 0.453370 -0.506794 -0.062500 1 0 0 0 0 0 2 954120
-0.002348 -0.000453 0.120507 0.347914 0.453369 -0.506813 -0.062500 1 0 0 0 0 0 2 955110
-0.002348 -0.000453 0.120507 0.347922 0.453378 -0.506808 -0.062500 1 0 0 0 0 0 2 956120
-0.002348 -0.000453 0.120507 0.347914 0.453370 -0.506794 -0.062500 1 0 0 0 0 0 2 957111
-0.002348 -0.000453 0.120507 0.347914 0.453369 -0.506813 -0.062500 1 0 0 0 0 0 2 958113
-0.002348 -0.000453 0.120507 0.347925 0.453366 -0.506801 -0.062500 1 0 0 0 0 0 2 959120
-0.002348 -0.000453 0.120507 0.347923 0.453378 -0.506807 -0.062500 1 0 0 0 0 0 2 960111
-0.002348 -0.000453 0.120507 0.347923 0.453379 -0.506807 -0.062500 1 0 0 0 0 0 2 961118
-0.002348 -0.000453 0.120507 0.347919 0.453359 -0.506808 -0.062500 1 0 0 0 0 0 2 962118
-0.002348 -0.000453 0.120507 0.347923 0.453377 -0.506808 -0.062500 1 0 0 0 0 0 2 963126
-0.002348 -0.000453 0.120507 0.347915 0.453370 -0.506794 -0.062500 1 0 0 0 0 0 2 964128
-0.002348 -0.000453 0.120507 0.347914 0.453369 -0.506813 -0.062500 1 0 0 0 0 0 2 965121
-0.002348 -0.000453 0.120507 0.347925 0.453366 -0.506801 -0.062500 1 0 0 0 0 0 2 966133
-0.002348 -0.000453 0.120507 0.347923 0.453377 -0.506807 -0.062500 1 0 0 0 0 0 2 967129
-0.002348 -0.000453 0.120507 0.347923 0.453379 -0.506807 -0.062500 1 0 0 0 0 0 2 968120
-0.002348 -0.000453 0.120507 0.347906 0.453362 -0.506801 -0.062500 1 0 0 0 0 0 2 969117
-0.002348 -0.000453 0.120507 0.347921 0.453377 -0.506807 -0.062500 1 0 0 0 0 0 2 970126
-0.002348 -0.000453 0.120507 0.347926 0.453367 -0.506801 -0.062500 1 0 0 0 0 0 2 971125
-0.002348 -0.000453 0.120507 0.347924 0.453378 -0.506806 -0.062500 1 0 0 0 0 0 2 972115
-0.002348 -0.000453 0.120507 0.347915 0.453370 -0.506814 -0.062500 1 0 0 0 0 0 2 973128
-0.002348 -0.000453 0.120507 0.347926 0.453366 -0.506802 -0.062500 1 0 0 0 0 0 2 974114
-0.002348 -0.000453 0.120507 0.347924 0.453378 -0.506807 -0.062500 1 0 0 0 0 0 2 975128
-0.002348 -0.000453 0.120507 0.347915 0.453370 -0.506794 -0.062500 1 0 0 0 0 0 2 976118
-0.002348 -0.000453 0.120507 0.347914 0.453369 -0.506813 -0.062500 1 0 0 0 0 0 2 977127
-0.002348 -0.000453 0.120507 0.347922 0.453378 -0.506808 -0.062500 1 0 0 0 0 0 2 978134
-0.002348 -0.000453 0.120507 0.347914 0.453370 -0.506794 -0.062500 1 0 0 0 0 0 2 979130
-0.002348 -0.000453 0.120507 0.347914 0.453370 -0.506813 -0.062500 1 0 0 0 0 0 2 980127
-0.002348 -0.000453 0.120507 0.347925 0.453366 -0.506801 -0.062500 1 0 0 0 0 0 2 981127
-0.002348 -0.000453 0.120507 0.347923 0.453378 -0.506807 -0.062500 1 0 0 0 0 0 2 982116
-0.002348 -0.000453 0.120507 0.347915 0.453370 -0.506814 -0.062500 1 0 0 0 0 0 2 983122
-0.002348 -0.000453 0.120507 0.347926 0.453366 -0.506802 -0.062500 1 0 0 0 0 0 2 984124
-0.002348 -0.000453 0.120507 0.347924 0.453378 -0.506807 -0.062500 1 0 0 0 0 0 2 985126
-0.002348 -0.000453 0.120507 0.347915 0.453370 -0.506794 -0.062500 1 0 0 0 0 0 2 986126
-0.002348 -0.000453 0.120507 0.347914 0.453369 -0.506813 -0.062500 1 0 0 0 0 0 2 987128
-0.002348 -0.000453 0.120507 0.347925 0.453366 -0.506801 -0.062500 1 0 0 0 0 0 2 988118
-0.002348 -0.000453 0.120507 0.347924 0.453378 -0.506807 -0.062500 1 0 0 0 0 0 2 989121
-0.002348 -0.000453 0.120507 0.347924 0.453379 -0.506807 -0.062500 1 0 0 0 0 0 2 990098
-0.002348 -0.000453 0.120507 0.347906 0.453362 -0.506801 -0.062500 1 0 0 0 0 0 2 991129
-0.002348 -0.000453 0.120507 0.347921 0.453377 -0.506807 -0.062500 1 0 0 0 0 0 2 992130
-0.002348 -0.000453 0.120507 0.347926 0.453367 -0.506800 -0.062500 1 0 0 0 0 0 2 993128
-0.002348 -0.000453 0.120507 0.347915 0.453369 -0.506813 -0.062500 1 0 0 0 0 0 2 994128
-0.002348 -0.000453 0.120507 0.347922 0.453378 -0.506808 -0.062500 1 0 0 0 0 0 2 995125
-0.002348 -0.000453 0.120507 0.347914 0.453370 -0.506795 -0.062500 1 0 0 0 0 0 2 996124
-0.002348 -0.000453 0.120507 0.347914 0.453369 -0.506813 -0.062500 1 0 0 0 0 0 2 997097
-0.002348 -0.000453 0.120507 0.347925 0.453366 -0.506801 -0.062500 1 0 0 0 0 0 2 998097
-0.002348 -0.000453 0.120507 0.347923 0.453378 -0.506807 -0.062500 1 0 0 0 0 0 2 999126
-0.002348 -0.000453 0.120507 0.347923 0.453379 -0.506807 -0.062500 1 0 0 0 0 0 3 95
-0.002348 -0.000453 0.120507 0.347919 0.453359 -0.506808 -0.062500 1 0 0 0 0 0 3 1126
-0.002348 -0.000453 0.120507 0.347923 0.453377 -0.506808 -0.062500 1 0 0 0 0 0 3 2126
-0.002348 -0.000453 0.120507 0.347915 0.453370 -0.506795 -0.062500 1 0 0 0 0 0 3 3115
-0.002348 -0.000453 0.120507 0.347922 0.453378 -0.506806 -0.062500 1 0 0 0 0 0 3 4113
-0.002348 -0.000453 0.120507 0.347915 0.453371 -0.506814 -0.062500 1 0 0 0 0 0 3 5126
-0.002348 -0.000453 0.120507 0.347926 0.453367 -0.506802 -0.062500 1 0 0 0 0 0 3 6127
-0.002348 -0.000453 0.120507 0.347924 0.453378 -0.506807 -0.062500 1 0 0 0 0 0 3 7123
-0.002348 -0.000453 0.120507 0.347906 0.453361 -0.506801 -0.062500 1 0 0 0 0 0 3 8118
-0.002348 -0.000453 0.120507 0.347921 0.453377 -0.506807 -0.062500 1 0 0 0 0 0 3 9118
-0.002348 -0.000453 0.120507 0.347926 0.453367 -0.506801 -0.062500 1 0 0 0 0 0 3 10128
-0.002348 -0.000453 0.120507 0.347924 0.453378 -0.506806 -0.062500 1 0 0 0 0 0 3 11096
-0.002348 -0.000453 0.120507 0.347915 0.453370 -0.506814 -0.062500 1 0 0 0 0 0 3 12095
-0.002348 -0.000453 0.120507 0.347926 0.453366 -0.506802 -0.062500 1 0 0 0 0 0 3 13126
-0.002348 -0.000453 0.120507 0.347924 0.453378 -0.506807 -0.062500 1 0 0 0 0 0 3 14096
-0.002348 -0.000453 0.120507 0.347915 0.453370 -0.506794 -0.062500 1 0 0 0 0 0 3 15111
-0.002348 -0.000453 0.120507 0.347914 0.453369 -0.506813 -0.062500 1 0 0 0 0 0 3 16119
-0.002348 -0.000453 0.120507 0.347922 0.453378 -0.506808 -0.062500 1 0 0 0 0 0 3 17109
-0.002348 -0.000453 0.120507 0.347914 0.453370 -0.506794 -0.062500 1 0 0 0 0 0 3 18178
-0.002348 -0.000453 0.120507 0.347914 0.453370 -0.506813 -0.062500 1 0 0 0 0 0 3 19191
-0.002348 -0.000453 0.120507 0.347925 0.453366 -0.506801 -0.062500 1 0 0 0 0 0 3 20173
-0.002348 -0.000453 0.120507 0.347923 0.453378 -0.506807 -0.062500 1 0 0 0 0 0 3 21188
-0.002348 -0.000453 0.120507 0.347915 0.453370 -0.506814 -0.062500 1 0 0 0 0 0 3 22175
-0.002348 -0.000453 0.120507 0.347926 0.453366 -0.506802 -0.062500 1 0 0 0 0 0 3 23118
-0.002348 -0.000453 0.120507 0.347924 0.453378 -0.506807 -0.062500 1 0 0 0 0 0 3 24108
-0.002348 -0.000453 0.120507 0.347915 0.453370 -0.506794 -0.062500 1 0 0 0 0 0 3 25118
-0.002348 -0.000453 0.120507 0.347914 0.453369 -0.506813 -0.062500 1 0 0 0 0 0 3 26109
-0.002348 -0.000453 0.120507 0.347926 0.453366 -0.506801 -0.062500 1 0 0 0 0 0 3 27118
-0.002348 -0.000453 0.120507 0.347924 0.453378 -0.506807 -0.062500 1 0 0 0 0 0 3 28108
-0.002348 -0.000453 0.120507 0.347911 0.453382 -0.506801 -0.062500 1 0 0 0 0 0 3 29118
-0.002348 -0.000453 0.120507 0.347917 0.453359 -0.506807 -0.062500 1 0 0 0 0 0 3 30108
-0.002348 -0.000453 0.120507 0.347922 0.453377 -0.506807 -0.062500 1 0 0 0 0 0 3 31117
-0.002348 -0.000453 0.120507 0.347926 0.453367 -0.506801 -0.062500 1 0 0 0 0 0 3 32118
-0.002348 -0.000453 0.120507 0.347915 0.453369 -0.506814 -0.062500 1 0 0 0 0 0 3 33108
-0.002348 -0.000453 0.120507 0.347922 0.453378 -0.506808 -0.062500 1 0 0 0 0 0 3 34117
-0.002348 -0.000453 0.120507 0.347914 0.453370 -0.506795 -0.062500 1 0 0 0 0 0 3 35109
-0.002353 -0.000435 0.120496 0.422327 0.197450 -0.360256 -0.062500 1 0 0 0 0 0 3 36126
-0.002356 -0.000426 0.120493 0.398633 0.283718 -0.431628 -0.062500 1 0 0 0 0 0 3 37128
-0.002357 -0.000421 0.120491 0.379933 0.348066 -0.468776 -0.062500 1 0 0 0 0 0 3 38121
-0.002358 -0.000419 0.120491 0.369638 0.382278 -0.482948 -0.062500 1 0 0 0 0 0 3 39108
-0.002358 -0.000418 0.120491 0.364314 0.399583 -0.488012 -0.062500 1 0 0 0 0 0 3 40130
-0.002359 -0.000417 0.120491 0.361596 0.408236 -0.489779 -0.062500 1 0 0 0 0 0 3 41106
-0.002359 -0.000417 0.120491 0.360221 0.412563 -0.490408 -0.062500 1 0 0 0 0 0 3 42126
-0.002359 -0.000417 0.120491 0.359533 0.414731 -0.490620 -0.062500 1 0 0 0 0 0 3 43128
-0.002359 -0.000417 0.120491 0.359181 0.415806 -0.490695 -0.062500 1 0 0 0 0 0 3 44126
-0.002359 -0.000417 0.120491 0.359016 0.416340 -0.490716 -0.062500 1 0 0 0 0 0 3 45126
-0.002359 -0.000417 0.120491 0.358921 0.416615 -0.490732 -0.062500 1 0 0 0 0 0 3 46124
-0.002359 -0.000417 0.120491 0.358868 0.416748 -0.490734 -0.062500 1 0 0 0 0 0 3 47125
-0.002359 -0.000417 0.120491 0.358842 0.416825 -0.490734 -0.062500 1 0 0 0 0 0 3 48124
-0.002359 -0.000417 0.120491 0.358846 0.416850 -0.490734 -0.062500 1 0 0 0 0 0 3 49124
-0.002359 -0.000417 0.120491 0.358831 0.416866 -0.490734 -0.062500 1 0 0 0 0 0 3 50143
-0.002359 -0.000417 0.120491 0.358834 0.416887 -0.490734 -0.062500 1 0 0 0 0 0 3 51135
-0.002359 -0.000417 0.120491 0.358835 0.416889 -0.490734 -0.062500 1 0 0 0 0 0 3 52139
-0.002359 -0.000417 0.120491 0.358835 0.416890 -0.490734 -0.062500 1 0 0 0 0 0 3 53135
-0.002359 -0.000417 0.120491 0.358827 0.416881 -0.490741 -0.062500 1 0 0 0 0 0 3 54135
-0.002359 -0.000417 0.120491 0.358835 0.416888 -0.490735 -0.062500 1 0 0 0 0 0 3 55132
-0.002364 -0.000399 0.120480 0.433202 0.161106 -0.344046 -0.062500 1 0 0 0 0 0 3 56132
-0.002367 -0.000390 0.120477 0.409512 0.247301 -0.415495 -0.062500 1 0 0 0 0 0 3 57132
-0.002368 -0.000385 0.120475 0.390831 0.311621 -0.452674 -0.062500 1 0 0 0 0 0 3 58138
-0.002369 -0.000383 0.120475 0.380550 0.345826 -0.466857 -0.062500 1 0 0 0 0 0 3 59133
-0.002369 -0.000382 0.120475 0.375224 0.363104 -0.471930 -0.062500 1 0 0 0 0 0 3 60137
-0.002370 -0.000381 0.120475 0.372500 0.371775 -0.473695 -0.062500 1 0 0 0 0 0 3 61135
-0.002370 -0.000381 0.120475 0.371128 0.376091 -0.474320 -0.062500 1 0 0 0 0 0 3 62135
-0.002370 -0.000381 0.120475 0.370433 0.378248 -0.474539 -0.062500 1 0 0 0 0 0 3 63131
-0.002370 -0.000380 0.120475 0.370088 0.379330 -0.474608 -0.062500 1 0 0 0 0 0 3 64133
-0.002370 -0.000380 0.120475 0.369920 0.379876 -0.474635 -0.062500 1 0 0 0 0 0 3 65132
-0.002370 -0.000380 0.120475 0.369825 0.380152 -0.474652 -0.062500 1 0 0 0 0 0 3 66133
-0.002370 -0.000380 0.120475 0.369783 0.380284 -0.474641 -0.062500 1 0 0 0 0 0 3 67132
-0.002370 -0.000380 0.120475 0.369764 0.380349 -0.474653 -0.062500 1 0 0 0 0 0 3 68132
-0.002370 -0.000380 0.120475 0.369740 0.380390 -0.474648 -0.062500 1 0 0 0 0 0 3 69133
-0.002370 -0.000380 0.120475 0.369747 0.380402 -0.474660 -0.062500 1 0 0 0 0 0 3 70134
-0.002370 -0.000380 0.120475 0.369736 0.380405 -0.474656 -0.062500 1 0 0 0 0 0 3 71132
-0.002370 -0.000380 0.120475 0.369743 0.380413 -0.474648 -0.062500 1 0 0 0 0 0 3 72133
-0.002370 -0.000380 0.120475 0.369744 0.380414 -0.474647 -0.062500 1 0 0 0 0 0 3 73132
-0.002370 -0.000380 0.120475 0.369736 0.380405 -0.474654 -0.062500 1 0 0 0 0 0 3 74134
-0.002370 -0.000380 0.120475 0.369728 0.380427 -0.474648 -0.062500 1 0 0 0 0 0 3 75131
-0.002370 -0.000380 0.120475 0.369742 0.380415 -0.474647 -0.062500 1 0 0 0 0 0 3 76123
-0.002370 -0.000380 0.120475 0.369732 0.380417 -0.474661 -0.062500 1 0 0 0 0 0 3 77123
-0.002370 -0.000380 0.120475 0.369742 0.380414 -0.474649 -0.062500 1 0 0 0 0 0 3 78197
-0.002370 -0.000380 0.120475 0.369740 0.380425 -0.474654 -0.062500 1 0 0 0 0 0 3 79201
-0.002370 -0.000380 0.120475 0.369744 0.380415 -0.474648 -0.062500 1 0 0 0 0 0 3 80189
-0.002370 -0.000380 0.120475 0.369724 0.380408 -0.474648 -0.062500 1 0 0 0 0 0 3 81190
-0.002370 -0.000380 0.120475 0.369738 0.380424 -0.474654 -0.062500 1 0 0 0 0 0 3 82168
-0.002370 -0.000380 0.120475 0.369743 0.380415 -0.474648 -0.062500 1 0 0 0 0 0 3 83195
-0.002370 -0.000380 0.120475 0.369732 0.380416 -0.474661 -0.062500 1 0 0 0 0 0 3 84191
-0.002375 -0.000362 0.120464 0.444062 0.124766 -0.327830 -0.062500 1 0 0 0 0 0 3 85190
-0.002378 -0.000353 0.120461 0.420389 0.210917 -0.399349 -0.062500 1 0 0 0 0 0 3 86166
-0.002379 -0.000349 0.120459 0.401739 0.275177 -0.436558 -0.062500 1 0 0 0 0 0 3 87193
-0.002380 -0.000346 0.120459 0.391451 0.309378 -0.450760 -0.062500 1 0 0 0 0 0 3 88166
-0.002380 -0.000345 0.120459 0.386123 0.326662 -0.455829 -0.062500 1 0 0 0 0 0 3 89159
-0.002380 -0.000345 0.120459 0.383394 0.335310 -0.457598 -0.062500 1 0 0 0 0 0 3 90175
-0.002393 -0.000358 0.120448 0.560374 0.530694 -0.306149 -0.062500 1 0 0 0 0 0 3 91156
-0.002400 -0.000365 0.120444 0.501142 0.468928 -0.380455 -0.062500 1 0 0 0 0 0 3 92190
-0.002403 -0.000368 0.120443 0.455971 0.421998 -0.419063 -0.062500 1 0 0 0 0 0 3 93173
-0.002405 -0.000370 0.120442 0.431568 0.396867 -0.433789 -0.062500 1 0 0 0 0 0 3 94190
-0.002406 -0.000370 0.120442 0.419075 0.384122 -0.439041 -0.062500 1 0 0 0 0 0 3 95108
-0.002406 -0.000371 0.120442 0.412759 0.377719 -0.440898 -0.062500 1 0 0 0 0 0 3 96115
-0.002406 -0.000371 0.120442 0.409604 0.374515 -0.441540 -0.062500 1 0 0 0 0 0 3 97107
-0.002406 -0.000371 0.120442 0.408012 0.372904 -0.441761 -0.062500 1 0 0 0 0 0 3 98115
-0.002406 -0.000371 0.120442 0.407209 0.372110 -0.441831 -0.062500 1 0 0 0 0 0 3 99108
-0.002406 -0.000371 0.120442 0.406814 0.371712 -0.441875 -0.062500 1 0 0 0 0 0 3 100115
-0.002406 -0.000371 0.120442 0.406606 0.371511 -0.441879 -0.062500 1 0 0 0 0 0 3 101106
-0.002406 -0.000371 0.120442 0.406502 0.371404 -0.441876 -0.062500 1 0 0 0 0 0 3 102116
-0.002406 -0.000371 0.120442 0.406463 0.371363 -0.441883 -0.062500 1 0 0 0 0 0 3 103106
-0.002406 -0.000371 0.120442 0.406440 0.371323 -0.441878 -0.062500 1 0 0 0 0 0 3 104115
-0.002406 -0.000371 0.120442 0.406419 0.371314 -0.441878 -0.062500 1 0 0 0 0 0 3 105107
-0.002406 -0.000371 0.120442 0.406418 0.371314 -0.441878 -0.062500 1 0 0 0 0 0 3 106107
-0.002406 -0.000371 0.120442 0.406410 0.371305 -0.441885 -0.062500 1 0 0 0 0 0 3 107115
-0.002406 -0.000371 0.120442 0.406417 0.371313 -0.441879 -0.062500 1 0 0 0 0 0 3 108116
-0.002406 -0.000371 0.120442 0.406410 0.371306 -0.441885 -0.062500 1 0 0 0 0 0 3 109106
-0.002406 -0.000371 0.120442 0.406409 0.371305 -0.441886 -0.062500 1 0 0 0 0 0 3 110115
-0.002406 -0.000371 0.120442 0.406417 0.371313 -0.441879 -0.062500 1 0 0 0 0 0 3 111114
-0.002406 -0.000371 0.120442 0.406410 0.371306 -0.441885 -0.062500 1 0 0 0 0 0 3 112120
-0.002406 -0.000371 0.120442 0.406397 0.371308 -0.441880 -0.062500 1 0 0 0 0 0 3 113109
-0.002406 -0.000371 0.120442 0.406407 0.371305 -0.441886 -0.062500 1 0 0 0 0 0 3 114111
-0.002406 -0.000371 0.120442 0.406417 0.371314 -0.441879 -0.062500 1 0 0 0 0 0 3 115122
-0.002406 -0.000371 0.120442 0.406410 0.371306 -0.441886 -0.062500 1 0 0 0 0 0 3 116102
-0.002406 -0.000371 0.120442 0.406413 0.371293 -0.441880 -0.062500 1 0 0 0 0 0 3 117116
-0.002406 -0.000371 0.120442 0.406406 0.371315 -0.441872 -0.062500 1 0 0 0 0 0 3 118126
-0.002406 -0.000371 0.120442 0.406409 0.371306 -0.441884 -0.062500 1 0 0 0 0 0 3 119123
-0.002406 -0.000371 0.120442 0.406409 0.371305 -0.441886 -0.062500 1 0 0 0 0 0 3 120093
-0.002406 -0.000371 0.120442 0.406409 0.371305 -0.441886 -0.062500 1 0 0 0 0 0 3 121119
-0.002406 -0.000371 0.120442 0.406417 0.371314 -0.441880 -0.062500 1 0 0 0 0 0 3 122123
-0.002406 -0.000371 0.120442 0.406410 0.371306 -0.441886 -0.062500 1 0 0 0 0 0 3 123091
-0.002406 -0.000371 0.120442 0.406400 0.371296 -0.441873 -0.062500 1 0 0 0 0 0 3 124123
-0.002406 -0.000371 0.120442 0.406416 0.371313 -0.441878 -0.062500 1 0 0 0 0 0 3 125113
-0.002406 -0.000371 0.120442 0.406410 0.371306 -0.441885 -0.062500 1 0 0 0 0 0 3 126127
-0.002406 -0.000371 0.120442 0.406409 0.371305 -0.441886 -0.062500 1 0 0 0 0 0 3 127096
-0.002406 -0.000371 0.120442 0.406417 0.371314 -0.441879 -0.062500 1 0 0 0 0 0 3 128095
-0.002406 -0.000371 0.120442 0.406410 0.371306 -0.441886 -0.062500 1 0 0 0 0 0 3 129121
-0.002406 -0.000371 0.120442 0.406397 0.371308 -0.441880 -0.062500 1 0 0 0 0 0 3 130093
-0.002406 -0.000371 0.120442 0.406411 0.371294 -0.441879 -0.062500 1 0 0 0 0 0 3 131117
-0.002406 -0.000371 0.120442 0.406417 0.371312 -0.441878 -0.062500 1 0 0 0 0 0 3 132091
-0.002406 -0.000371 0.120442 0.406410 0.371306 -0.441885 -0.062500 1 0 0 0 0 0 3 133121
-0.002406 -0.000371 0.120442 0.406409 0.371305 -0.441886 -0.062500 1 0 0 0 0 0 3 134124
-0.002406 -0.000371 0.120442 0.406405 0.371317 -0.441873 -0.062500 1 0 0 0 0 0 3 135121
-0.002406 -0.000371 0.120442 0.406409 0.371307 -0.441885 -0.062500 1 0 0 0 0 0 3 136123
-0.002406 -0.000371 0.120442 0.406409 0.371305 -0.441886 -0.062500 1 0 0 0 0 0 3 137119
-0.002406 -0.000371 0.120442 0.406421 0.371302 -0.441873 -0.062500 1 0 0 0 0 0 3 138124
-0.002406 -0.000371 0.120442 0.406411 0.371305 -0.441885 -0.062500 1 0 0 0 0 0 3 139121
-0.002406 -0.000371 0.120442 0.406410 0.371305 -0.441886 -0.062500 1 0 0 0 0 0 3 140122
-0.002406 -0.000371 0.120442 0.406397 0.371308 -0.441880 -0.062500 1 0 0 0 0 0 3 141113
-0.002406 -0.000371 0.120442 0.406416 0.371314 -0.441879 -0.062500 1 0 0 0 0 0 3 142093
-0.002406 -0.000371 0.120442 0.406410 0.371306 -0.441885 -0.062500 1 0 0 0 0 0 3 143120
-0.002406 -0.000371 0.120442 0.406409 0.371305 -0.441886 -0.062500 1 0 0 0 0 0 3 144092
-0.002406 -0.000371 0.120442 0.406421 0.371302 -0.441873 -0.062500 1 0 0 0 0 0 3 145119
-0.002406 -0.000371 0.120442 0.406411 0.371305 -0.441885 -0.062500 1 0 0 0 0 0 3 146121
-0.002406 -0.000371 0.120442 0.406397 0.371308 -0.441880 -0.062500 1 0 0 0 0 0 3 147122
-0.002406 -0.000371 0.120442 0.406408 0.371305 -0.441886 -0.062500 1 0 0 0 0 0 3 148119
-0.002419 -0.000385 0.120431 0.584663 0.562261 -0.289680 -0.062500 1 0 0 0 0 0 3 149122
-0.002426 -0.000392 0.120427 0.526157 0.498384 -0.363840 -0.062500 1 0 0 0 0 0 3 150122
-0.002429 -0.000395 0.120426 0.481368 0.450395 -0.402401 -0.062500 1 0 0 0 0 0 3 151109
-0.002431 -0.000397 0.120425 0.457133 0.424734 -0.417110 -0.062500 1 0 0 0 0 0 3 152108
-0.002431 -0.000398 0.120425 0.444743 0.411706 -0.422367 -0.062500 1 0 0 0 0 0 3 153116
-0.002432 -0.000398 0.120425 0.438488 0.405190 -0.424207 -0.062500 1 0 0 0 0 0 3 154121
-0.002432 -0.000398 0.120425 0.435337 0.401918 -0.424856 -0.062500 1 0 0 0 0 0 3 155090
-0.002432 -0.000399 0.120425 0.433762 0.400279 -0.425072 -0.062500 1 0 0 0 0 0 3 156120
-0.002432 -0.000399 0.120425 0.432961 0.399452 -0.425155 -0.062500 1 0 0 0 0 0 3 157120
-0.002432 -0.000399 0.120425 0.432564 0.399051 -0.425181 -0.062500 1 0 0 0 0 0 3 158111
-0.002432 -0.000399 0.120425 0.432368 0.398847 -0.425189 -0.062500 1 0 0 0 0 0 3 159122
-0.002432 -0.000399 0.120425 0.432279 0.398737 -0.425193 -0.062500 1 0 0 0 0 0 3 160092
-0.002432 -0.000399 0.120425 0.432221 0.398690 -0.425202 -0.062500 1 0 0 0 0 0 3 161092
-0.002432 -0.000399 0.120425 0.432189 0.398673 -0.425191 -0.062500 1 0 0 0 0 0 3 162122
-0.002437 -0.000380 0.120415 0.506410 0.143092 -0.278368 -0.062500 1 0 0 0 0 0 3 163091
-0.002440 -0.000371 0.120411 0.482812 0.229200 -0.349915 -0.062500 1 0 0 0 0 0 3 164115
-0.002442 -0.000367 0.120410 0.464174 0.293452 -0.387108 -0.062500 1 0 0 0 0 0 3 165106
-0.002442 -0.000364 0.120409 0.453873 0.327636 -0.401310 -0.062500 1 0 0 0 0 0 3 166112
-0.002443 -0.000363 0.120409 0.448556 0.344909 -0.406366 -0.062500 1 0 0 0 0 0 3 167104
-0.002443 -0.000363 0.120409 0.445839 0.353563 -0.408146 -0.062500 1 0 0 0 0 0 3 168113
-0.002443 -0.000362 0.120409 0.444468 0.357874 -0.408775 -0.062500 1 0 0 0 0 0 3 169104
-0.002443 -0.000362 0.120409 0.443770 0.360041 -0.408982 -0.062500 1 0 0 0 0 0 3 170113
-0.002443 -0.000362 0.120409 0.443417 0.361115 -0.409057 -0.062500 1 0 0 0 0 0 3 171104
-0.002443 -0.000362 0.120409 0.443236 0.361662 -0.409079 -0.062500 1 0 0 0 0 0 3 172112
-0.002443 -0.000362 0.120409 0.443151 0.361936 -0.409101 -0.062500 1 0 0 0 0 0 3 173104
-0.002443 -0.000362 0.120409 0.443102 0.362059 -0.409098 -0.062500 1 0 0 0 0 0 3 174113
-0.002443 -0.000362 0.120409 0.443089 0.362131 -0.409104 -0.062500 1 0 0 0 0 0 3 175113
-0.002443 -0.000362 0.120409 0.443082 0.362158 -0.409099 -0.062500 1 0 0 0 0 0 3 176103
-0.002443 -0.000362 0.120409 0.443071 0.362194 -0.409098 -0.062500 1 0 0 0 0 0 3 177113
-0.002443 -0.000362 0.120409 0.443062 0.362189 -0.409105 -0.062500 1 0 0 0 0 0 3 178104
-0.002443 -0.000362 0.120409 0.443069 0.362196 -0.409099 -0.062500 1 0 0 0 0 0 3 179113
-0.002443 -0.000362 0.120409 0.443070 0.362197 -0.409098 -0.062500 1 0 0 0 0 0 3 180104
-0.002443 -0.000362 0.120409 0.443071 0.362197 -0.409098 -0.062500 1 0 0 0 0 0 3 181113
-0.002443 -0.000362 0.120409 0.443071 0.362197 -0.409098 -0.062500 1 0 0 0 0 0 3 182109
-0.002443 -0.000362 0.120409 0.443071 0.362196 -0.409098 -0.062500 1 0 0 0 0 0 3 183119
-0.002443 -0.000362 0.120409 0.443068 0.362208 -0.409105 -0.062500 1 0 0 0 0 0 3 184106
-0.002443 -0.000362 0.120409 0.443059 0.362201 -0.409092 -0.062500 1 0 0 0 0 0 3 185112
-0.002443 -0.000362 0.120409 0.443062 0.362188 -0.409104 -0.062500 1 0 0 0 0 0 3 186122
-0.002443 -0.000362 0.120409 0.443066 0.362207 -0.409105 -0.062500 1 0 0 0 0 0 3 187116
-0.002443 -0.000362 0.120409 0.443070 0.362198 -0.409099 -0.062500 1 0 0 0 0 0 3 188123
-0.002443 -0.000362 0.120409 0.443071 0.362197 -0.409098 -0.062500 1 0 0 0 0 0 3 189122
-0.002443 -0.000362 0.120409 0.443072 0.362196 -0.409098 -0.062500 1 0 0 0 0 0 3 190123
-0.002443 -0.000362 0.120409 0.443068 0.362208 -0.409105 -0.062500 1 0 0 0 0 0 3 191120
-0.002443 -0.000362 0.120409 0.443059 0.362201 -0.409092 -0.062500 1 0 0 0 0 0 3 192114
-0.002443 -0.000362 0.120409 0.443062 0.362188 -0.409104 -0.062500 1 0 0 0 0 0 3 193120
-0.002443 -0.000362 0.120409 0.443070 0.362195 -0.409099 -0.062500 1 0 0 0 0 0 3 194092
-0.002443 -0.000362 0.120409 0.443068 0.362208 -0.409105 -0.062500 1 0 0 0 0 0 3 195090
-0.002443 -0.000362 0.120409 0.443071 0.362197 -0.409099 -0.062500 1 0 0 0 0 0 3 196121
-0.002443 -0.000362 0.120409 0.443059 0.362199 -0.409092 -0.062500 1 0 0 0 0 0 3 197125
-0.002443 -0.000362 0.120409 0.443066 0.362208 -0.409104 -0.062500 1 0 0 0 0 0 3 198125
-0.002443 -0.000362 0.120409 0.443071 0.362198 -0.409099 -0.062500 1 0 0 0 0 0 3 199125
-0.002443 -0.000362 0.120409 0.443071 0.362197 -0.409098 -0.062500 1 0 0 0 0 0 3 200120
-0.002443 -0.000362 0.120409 0.443068 0.362208 -0.409105 -0.062500 1 0 0 0 0 0 3 201118
-0.002443 -0.000362 0.120409 0.443059 0.362201 -0.409092 -0.062500 1 0 0 0 0 0 3 202122
-0.002443 -0.000362 0.120409 0.443062 0.362189 -0.409104 -0.062500 1 0 0 0 0 0 3 203121
-0.002443 -0.000362 0.120409 0.443070 0.362195 -0.409099 -0.062500 1 0 0 0 0 0 3 204091
-0.002443 -0.000362 0.120409 0.443068 0.362208 -0.409105 -0.062500 1 0 0 0 0 0 3 205120
-0.002443 -0.000362 0.120409 0.443071 0.362198 -0.409099 -0.062500 1 0 0 0 0 0 3 206121
-0.002443 -0.000362 0.120409 0.443072 0.362197 -0.409098 -0.062500 1 0 0 0 0 0 3 207117
-0.002443 -0.000362 0.120409 0.443072 0.362196 -0.409098 -0.062500 1 0 0 0 0 0 3 208110
-0.002443 -0.000362 0.120409 0.443056 0.362211 -0.409098 -0.062500 1 0 0 0 0 0 3 209119
-0.002443 -0.000362 0.120409 0.443062 0.362189 -0.409105 -0.062500 1 0 0 0 0 0 3 210120
-0.002443 -0.000362 0.120409 0.443070 0.362195 -0.409099 -0.062500 1 0 0 0 0 0 3 211118
-0.002443 -0.000362 0.120409 0.443068 0.362208 -0.409105 -0.062500 1 0 0 0 0 0 3 212117
-0.002443 -0.000362 0.120409 0.443071 0.362198 -0.409099 -0.062500 1 0 0 0 0 0 3 213119
-0.002443 -0.000362 0.120409 0.443059 0.362199 -0.409092 -0.062500 1 0 0 0 0 0 3 214121
-0.002443 -0.000362 0.120409 0.443070 0.362197 -0.409097 -0.062500 1 0 0 0 0 0 3 215120
-0.002443 -0.000362 0.120409 0.443068 0.362208 -0.409104 -0.062500 1 0 0 0 0 0 3 216118
-0.002443 -0.000362 0.120409 0.443063 0.362189 -0.409106 -0.062500 1 0 0 0 0 0 3 217120
-0.002443 -0.000362 0.120409 0.443070 0.362195 -0.409099 -0.062500 1 0 0 0 0 0 3 218121
-0.002443 -0.000362 0.120409 0.443059 0.362199 -0.409092 -0.062500 1 0 0 0 0 0 3 219122
-0.002443 -0.000362 0.120409 0.443066 0.362208 -0.409104 -0.062500 1 0 0 0 0 0 3 220117
-0.002443 -0.000362 0.120409 0.443071 0.362198 -0.409099 -0.062500 1 0 0 0 0 0 3 221119
-0.002443 -0.000362 0.120409 0.443071 0.362196 -0.409098 -0.062500 1 0 0 0 0 0 3 222120
-0.002443 -0.000362 0.120409 0.443068 0.362208 -0.409105 -0.062500 1 0 0 0 0 0 3 223108
-0.002443 -0.000362 0.120409 0.443059 0.362201 -0.409092 -0.062500 1 0 0 0 0 0 3 224117
-0.002443 -0.000362 0.120409 0.443062 0.362188 -0.409104 -0.062500 1 0 0 0 0 0 3 225116
-0.002443 -0.000362 0.120409 0.443067 0.362207 -0.409105 -0.062500 1 0 0 0 0 0 3 226121
-0.002443 -0.000362 0.120409 0.443071 0.362198 -0.409099 -0.062500 1 0 0 0 0 0 3 227120
-0.002443 -0.000362 0.120409 0.443071 0.362197 -0.409098 -0.062500 1 0 0 0 0 0 3 228119
-0.002443 -0.000362 0.120409 0.443072 0.362196 -0.409098 -0.062500 1 0 0 0 0 0 3 229120
-0.002443 -0.000362 0.120409 0.443068 0.362208 -0.409105 -0.062500 1 0 0 0 0 0 3 230120
-0.002443 -0.000362 0.120409 0.443059 0.362201 -0.409092 -0.062500 1 0 0 0 0 0 3 231118
-0.002443 -0.000362 0.120409 0.443062 0.362188 -0.409104 -0.062500 1 0 0 0 0 0 3 232119
-0.002443 -0.000362 0.120409 0.443070 0.362195 -0.409099 -0.062500 1 0 0 0 0 0 3 233119
-0.002443 -0.000362 0.120409 0.443068 0.362208 -0.409105 -0.062500 1 0 0 0 0 0 3 234120
-0.002443 -0.000362 0.120409 0.443071 0.362197 -0.409099 -0.062500 1 0 0 0 0 0 3 235100
-0.002443 -0.000362 0.120409 0.443059 0.362199 -0.409092 -0.062500 1 0 0 0 0 0 3 236112
-0.002443 -0.000362 0.120409 0.443067 0.362208 -0.409104 -0.062500 1 0 0 0 0 0 3 237103
-0.002443 -0.000362 0.120409 0.443071 0.362198 -0.409099 -0.062500 1 0 0 0 0 0 3 238110
-0.002443 -0.000362 0.120409 0.443071 0.362197 -0.409098 -0.062500 1 0 0 0 0 0 3 239103
-0.002443 -0.000362 0.120409 0.443072 0.362196 -0.409098 -0.062500 1 0 0 0 0 0 3 240110
-0.002443 -0.000362 0.120409 0.443069 0.362208 -0.409105 -0.062500 1 0 0 0 0 0 3 241102
-0.002443 -0.000362 0.120409 0.443059 0.362201 -0.409092 -0.062500 1 0 0 0 0 0 3 242102
-0.002443 -0.000362 0.120409 0.443062 0.362188 -0.409104 -0.062500 1 0 0 0 0 0 3 243112
-0.002443 -0.000362 0.120409 0.443067 0.362207 -0.409105 -0.062500 1 0 0 0 0 0 3 244101
-0.002443 -0.000362 0.120409 0.443071 0.362198 -0.409099 -0.062500 1 0 0 0 0 0 3 245111
-0.002443 -0.000362 0.120409 0.443072 0.362197 -0.409098 -0.062500 1 0 0 0 0 0 3 246102
-0.002443 -0.000362 0.120409 0.443060 0.362199 -0.409092 -0.062500 1 0 0 0 0 0 3 247111
-0.002443 -0.000362 0.120409 0.443067 0.362209 -0.409104 -0.062500 1 0 0 0 0 0 3 248102
-0.002443 -0.000362 0.120409 0.443063 0.362189 -0.409106 -0.062500 1 0 0 0 0 0 3 249110
-0.002443 -0.000362 0.120409 0.443070 0.362195 -0.409099 -0.062500 1 0 0 0 0 0 3 250103
-0.002443 -0.000362 0.120409 0.443068 0.362208 -0.409105 -0.062500 1 0 0 0 0 0 3 251109
-0.002443 -0.000362 0.120409 0.443059 0.362201 -0.409093 -0.062500 1 0 0 0 0 0 3 252102
-0.002443 -0.000362 0.120409 0.443070 0.362197 -0.409097 -0.062500 1 0 0 0 0 0 3 253111
-0.002443 -0.000362 0.120409 0.443071 0.362196 -0.409098 -0.062500 1 0 0 0 0 0 3 254112
-0.002443 -0.000362 0.120409 0.443068 0.362208 -0.409104 -0.062500 1 0 0 0 0 0 3 255119
-0.002443 -0.000362 0.120409 0.443059 0.362201 -0.409092 -0.062500 1 0 0 0 0 0 3 256116
-0.002443 -0.000362 0.120409 0.443062 0.362188 -0.409104 -0.062500 1 0 0 0 0 0 3 257111
-0.002443 -0.000362 0.120409 0.443066 0.362207 -0.409105 -0.062500 1 0 0 0 0 0 3 258123
-0.002443 -0.000362 0.120409 0.443070 0.362198 -0.409099 -0.062500 1 0 0 0 0 0 3 259113
-0.002443 -0.000362 0.120409 0.443071 0.362197 -0.409098 -0.062500 1 0 0 0 0 0 3 260124
-0.002443 -0.000362 0.120409 0.443071 0.362196 -0.409098 -0.062500 1 0 0 0 0 0 3 261119
-0.002443 -0.000362 0.120409 0.443068 0.362208 -0.409105 -0.062500 1 0 0 0 0 0 3 262120
-0.002443 -0.000362 0.120409 0.443059 0.362201 -0.409092 -0.062500 1 0 0 0 0 0 3 263120
-0.002443 -0.000362 0.120409 0.443062 0.362188 -0.409104 -0.062500 1 0 0 0 0 0 3 264120
-0.002443 -0.000362 0.120409 0.443070 0.362195 -0.409099 -0.062500 1 0 0 0 0 0 3 265119
-0.002443 -0.000362 0.120409 0.443068 0.362208 -0.409105 -0.062500 1 0 0 0 0 0 3 266119
-0.002443 -0.000362 0.120409 0.443071 0.362198 -0.409099 -0.062500 1 0 0 0 0 0 3 267120
-0.002443 -0.000362 0.120409 0.443072 0.362196 -0.409098 -0.062500 1 0 0 0 0 0 3 268117
-0.002443 -0.000362 0.120409 0.443056 0.362211 -0.409098 -0.062500 1 0 0 0 0 0 3 269121
-0.002443 -0.000362 0.120409 0.443070 0.362198 -0.409098 -0.062500 1 0 0 0 0 0 3 270115
-0.002443 -0.000362 0.120409 0.443063 0.362188 -0.409105 -0.062500 1 0 0 0 0 0 3 271118
-0.002443 -0.000362 0.120409 0.443070 0.362195 -0.409099 -0.062500 1 0 0 0 0 0 3 272116
-0.002443 -0.000362 0.120409 0.443068 0.362208 -0.409105 -0.062500 1 0 0 0 0 0 3 273117
-0.002443 -0.000362 0.120409 0.443059 0.362200 -0.409093 -0.062500 1 0 0 0 0 0 3 274131
-0.002443 -0.000362 0.120409 0.443070 0.362197 -0.409097 -0.062500 1 0 0 0 0 0 3 275131
-0.002443 -0.000362 0.120409 0.443068 0.362208 -0.409105 -0.062500 1 0 0 0 0 0 3 276108
-0.002443 -0.000362 0.120409 0.443071 0.362198 -0.409099 -0.062500 1 0 0 0 0 0 3 277127
-0.002443 -0.000362 0.120409 0.443072 0.362197 -0.409098 -0.062500 1 0 0 0 0 0 3 278130
-0.002443 -0.000362 0.120409 0.443072 0.362196 -0.409098 -0.062500 1 0 0 0 0 0 3 279126
-0.002443 -0.000362 0.120409 0.443069 0.362208 -0.409105 -0.062500 1 0 0 0 0 0 3 280126
-0.002443 -0.000362 0.120409 0.443059 0.362201 -0.409092 -0.062500 1 0 0 0 0 0 3 281127
-0.002443 -0.000362 0.120409 0.443062 0.362188 -0.409104 -0.062500 1 0 0 0 0 0 3 282129
-0.002443 -0.000362 0.120409 0.443067 0.362207 -0.409105 -0.062500 1 0 0 0 0 0 3 283118
-0.002443 -0.000362 0.120409 0.443071 0.362198 -0.409099 -0.062500 1 0 0 0 0 0 3 284126
-0.002443 -0.000362 0.120409 0.443072 0.362197 -0.409098 -0.062500 1 0 0 0 0 0 3 285128
-0.002443 -0.000362 0.120409 0.443060 0.362199 -0.409092 -0.062500 1 0 0 0 0 0 3 286110
-0.002443 -0.000362 0.120409 0.443067 0.362209 -0.409104 -0.062500 1 0 0 0 0 0 3 287125
-0.002443 -0.000362 0.120409 0.443063 0.362189 -0.409106 -0.062500 1 0 0 0 0 0 3 288127
-0.002443 -0.000362 0.120409 0.443070 0.362195 -0.409099 -0.062500 1 0 0 0 0 0 3 289126
-0.002443 -0.000362 0.120409 0.443071 0.362196 -0.409098 -0.062500 1 0 0 0 0 0 3 290128
-0.002443 -0.000362 0.120409 0.443056 0.362211 -0.409098 -0.062500 1 0 0 0 0 0 3 291124
-0.002448 -0.000344 0.120399 0.517250 0.106773 -0.262146 -0.062500 1 0 0 0 0 0 3 292125
-0.002451 -0.000335 0.120395 0.493683 0.192835 -0.333751 -0.062500 1 0 0 0 0 0 3 293124
-0.002453 -0.000330 0.120394 0.475050 0.257043 -0.370986 -0.062500 1 0 0 0 0 0 3 294107
-0.002453 -0.000328 0.120393 0.464773 0.291216 -0.385187 -0.062500 1 0 0 0 0 0 3 295126
-0.002454 -0.000327 0.120393 0.459438 0.308488 -0.390258 -0.062500 1 0 0 0 0 0 3 296118
-0.002454 -0.000326 0.120393 0.456722 0.317127 -0.392037 -0.062500 1 0 0 0 0 0 3 297124
-0.002454 -0.000326 0.120393 0.455344 0.321459 -0.392661 -0.062500 1 0 0 0 0 0 3 298186
-0.002454 -0.000326 0.120393 0.454657 0.323625 -0.392875 -0.062500 1 0 0 0 0 0 3 299205
-0.002454 -0.000326 0.120393 0.454317 0.324696 -0.392957 -0.062500 1 0 0 0 0 0 3 300192
-0.002454 -0.000326 0.120393 0.454141 0.325231 -0.392974 -0.062500 1 0 0 0 0 0 3 301160
-0.002454 -0.000326 0.120393 0.454045 0.325506 -0.392990 -0.062500 1 0 0 0 0 0 3 302164
-0.002454 -0.000326 0.120393 0.454004 0.325637 -0.392979 -0.062500 1 0 0 0 0 0 3 303183
-0.002454 -0.000326 0.120393 0.453984 0.325702 -0.392991 -0.062500 1 0 0 0 0 0 3 304157
-0.002454 -0.000326 0.120393 0.453960 0.325743 -0.392986 -0.062500 1 0 0 0 0 0 3 305158
-0.002454 -0.000326 0.120393 0.453955 0.325757 -0.392992 -0.062500 1 0 0 0 0 0 3 306159
-0.002454 -0.000326 0.120393 0.453962 0.325766 -0.392986 -0.062500 1 0 0 0 0 0 3 307169
-0.002454 -0.000326 0.120393 0.453960 0.325779 -0.392992 -0.062500 1 0 0 0 0 0 3 308181
-0.002454 -0.000326 0.120393 0.453960 0.325780 -0.392992 -0.062500 1 0 0 0 0 0 3 309182
-0.002454 -0.000326 0.120393 0.453955 0.325760 -0.392993 -0.062500 1 0 0 0 0 0 3 310167
-0.002454 -0.000326 0.120393 0.453959 0.325778 -0.392993 -0.062500 1 0 0 0 0 0 3 311180
-0.002454 -0.000326 0.120393 0.453960 0.325780 -0.392993 -0.062500 1 0 0 0 0 0 3 312166
-0.002454 -0.000326 0.120393 0.453964 0.325768 -0.392986 -0.062500 1 0 0 0 0 0 3 313305
-0.002454 -0.000326 0.120393 0.453961 0.325778 -0.392992 -0.062500 1 0 0 0 0 0 3 314164
-0.002454 -0.000326 0.120393 0.453948 0.325783 -0.392986 -0.062500 1 0 0 0 0 0 3 315179
-0.002454 -0.000326 0.120393 0.453959 0.325781 -0.392992 -0.062500 1 0 0 0 0 0 3 316164
-0.002454 -0.000326 0.120393 0.453963 0.325769 -0.392986 -0.062500 1 0 0 0 0 0 3 317179
-0.002454 -0.000326 0.120393 0.453952 0.325770 -0.392999 -0.062500 1 0 0 0 0 0 3 318164
-0.002454 -0.000326 0.120393 0.453959 0.325779 -0.392994 -0.062500 1 0 0 0 0 0 3 319178
-0.002454 -0.000326 0.120393 0.453951 0.325771 -0.392980 -0.062500 1 0 0 0 0 0 3 320166
-0.002454 -0.000326 0.120393 0.453959 0.325779 -0.392991 -0.062500 1 0 0 0 0 0 3 321182
-0.002454 -0.000326 0.120393 0.453960 0.325780 -0.392993 -0.062500 1 0 0 0 0 0 3 322166
-0.002454 -0.000326 0.120393 0.453960 0.325780 -0.392993 -0.062500 1 0 0 0 0 0 3 323108
-0.002454 -0.000326 0.120393 0.453964 0.325769 -0.392986 -0.062500 1 0 0 0 0 0 3 324099
-0.002454 -0.000326 0.120393 0.453961 0.325779 -0.392992 -0.062500 1 0 0 0 0 0 3 325094
-0.002454 -0.000326 0.120393 0.453940 0.325774 -0.392993 -0.062500 1 0 0 0 0 0 3 326108
-0.002454 -0.000326 0.120393 0.453961 0.325768 -0.392986 -0.062500 1 0 0 0 0 0 3 327223
-0.002454 -0.000326 0.120393 0.453960 0.325778 -0.392992 -0.062500 1 0 0 0 0 0 3 328109
-0.002454 -0.000326 0.120393 0.453960 0.325780 -0.392993 -0.062500 1 0 0 0 0 0 3 329223
-0.002454 -0.000326 0.120393 0.453964 0.325768 -0.392986 -0.062500 1 0 0 0 0 0 3 330233
-0.002454 -0.000326 0.120393 0.453961 0.325779 -0.392992 -0.062500 1 0 0 0 0 0 3 331223
-0.002454 -0.000326 0.120393 0.453948 0.325783 -0.392986 -0.062500 1 0 0 0 0 0 3 332106
-0.002454 -0.000326 0.120393 0.453959 0.325781 -0.392992 -0.062500 1 0 0 0 0 0 3 333223
-0.002454 -0.000326 0.120393 0.453955 0.325760 -0.392993 -0.062500 1 0 0 0 0 0 3 334233
-0.002454 -0.000326 0.120393 0.453960 0.325778 -0.392993 -0.062500 1 0 0 0 0 0 3 335224
-0.002454 -0.000326 0.120393 0.453960 0.325780 -0.392993 -0.062500 1 0 0 0 0 0 3 336244
-0.002454 -0.000326 0.120393 0.453951 0.325771 -0.392980 -0.062500 1 0 0 0 0 0 3 337239
-0.002454 -0.000326 0.120393 0.453959 0.325779 -0.392991 -0.062500 1 0 0 0 0 0 3 338227
-0.002454 -0.000326 0.120393 0.453960 0.325780 -0.392992 -0.062500 1 0 0 0 0 0 3 339232
-0.002454 -0.000326 0.120393 0.453964 0.325768 -0.392986 -0.062500 1 0 0 0 0 0 3 340118
-0.002454 -0.000326 0.120393 0.453953 0.325770 -0.392999 -0.062500 1 0 0 0 0 0 3 341234
-0.002454 -0.000326 0.120393 0.453947 0.325781 -0.392987 -0.062500 1 0 0 0 0 0 3 342111
-0.002454 -0.000326 0.120393 0.453958 0.325780 -0.392992 -0.062500 1 0 0 0 0 0 3 343245
-0.002454 -0.000326 0.120393 0.453963 0.325768 -0.392986 -0.062500 1 0 0 0 0 0 3 344240
-0.002454 -0.000326 0.120393 0.453960 0.325779 -0.392992 -0.062500 1 0 0 0 0 0 3 345239
-0.002454 -0.000326 0.120393 0.453960 0.325780 -0.392993 -0.062500 1 0 0 0 0 0 3 346243
-0.002454 -0.000326 0.120393 0.453964 0.325768 -0.392986 -0.062500 1 0 0 0 0 0 3 347115
-0.002454 -0.000326 0.120393 0.453949 0.325782 -0.392986 -0.062500 1 0 0 0 0 0 3 348218
-0.002454 -0.000326 0.120393 0.453951 0.325771 -0.392999 -0.062500 1 0 0 0 0 0 3 349114
-0.002454 -0.000326 0.120393 0.453962 0.325767 -0.392987 -0.062500 1 0 0 0 0 0 3 350104
-0.002454 -0.000326 0.120393 0.453960 0.325778 -0.392992 -0.062500 1 0 0 0 0 0 3 351246
-0.002454 -0.000326 0.120393 0.453960 0.325780 -0.392993 -0.062500 1 0 0 0 0 0 3 352242
-0.002454 -0.000326 0.120393 0.453960 0.325780 -0.392993 -0.062500 1 0 0 0 0 0 3 353244
-0.002454 -0.000326 0.120393 0.453952 0.325771 -0.392980 -0.062500 1 0 0 0 0 0 3 354241
-0.002454 -0.000326 0.120393 0.453959 0.325779 -0.392991 -0.062500 1 0 0 0 0 0 3 355240
-0.002454 -0.000326 0.120393 0.453960 0.325780 -0.392992 -0.062500 1 0 0 0 0 0 3 356102
-0.002454 -0.000326 0.120393 0.453956 0.325760 -0.392993 -0.062500 1 0 0 0 0 0 3 357240
-0.002454 -0.000326 0.120393 0.453960 0.325777 -0.392993 -0.062500 1 0 0 0 0 0 3 358241
-0.002454 -0.000326 0.120393 0.453948 0.325782 -0.392987 -0.062500 1 0 0 0 0 0 3 359239
-0.002454 -0.000326 0.120393 0.453958 0.325780 -0.392992 -0.062500 1 0 0 0 0 0 3 360233
-0.002454 -0.000326 0.120393 0.453963 0.325768 -0.392986 -0.062500 1 0 0 0 0 0 3 361232
-0.002454 -0.000326 0.120393 0.453961 0.325779 -0.392992 -0.062500 1 0 0 0 0 0 3 362242
-0.002454 -0.000326 0.120393 0.453960 0.325780 -0.392993 -0.062500 1 0 0 0 0 0 3 363240
-0.002454 -0.000326 0.120393 0.453964 0.325768 -0.392986 -0.062500 1 0 0 0 0 0 3 364239
-0.002454 -0.000326 0.120393 0.453941 0.325773 -0.392993 -0.062500 1 0 0 0 0 0 3 365238
-0.002454 -0.000326 0.120393 0.453958 0.325779 -0.392993 -0.062500 1 0 0 0 0 0 3 366230
-0.002454 -0.000326 0.120393 0.453963 0.325768 -0.392986 -0.062500 1 0 0 0 0 0 3 367242
-0.002467 -0.000339 0.120382 0.632078 0.516682 -0.240792 -0.062500 1 0 0 0 0 0 3 368237
-0.002473 -0.000346 0.120378 0.573641 0.452804 -0.314960 -0.062500 1 0 0 0 0 0 3 369237
-0.002476 -0.000350 0.120377 0.528889 0.404814 -0.353516 -0.062500 1 0 0 0 0 0 3 370240
-0.002478 -0.000351 0.120377 0.504665 0.379171 -0.368232 -0.062500 1 0 0 0 0 0 3 371239
-0.002479 -0.000352 0.120376 0.492290 0.366158 -0.373483 -0.062500 1 0 0 0 0 0 3 372237
-0.002479 -0.000353 0.120376 0.486026 0.359650 -0.375317 -0.062500 1 0 0 0 0 0 3 373237
-0.002479 -0.000353 0.120376 0.482878 0.356368 -0.375957 -0.062500 1 0 0 0 0 0 3 374239
-0.002480 -0.000353 0.120376 0.481293 0.354732 -0.376186 -0.062500 1 0 0 0 0 0 3 375215
-0.002480 -0.000353 0.120376 0.480499 0.353913 -0.376264 -0.062500 1 0 0 0 0 0 3 376220
-0.002480 -0.000353 0.120376 0.480095 0.353506 -0.376296 -0.062500 1 0 0 0 0 0 3 377237
-0.002480 -0.000353 0.120376 0.479898 0.353301 -0.376306 -0.062500 1 0 0 0 0 0 3 378227
-0.002480 -0.000353 0.120376 0.479816 0.353199 -0.376303 -0.062500 1 0 0 0 0 0 3 379239
-0.002480 -0.000353 0.120376 0.479763 0.353142 -0.376304 -0.062500 1 0 0 0 0 0 3 380238
-0.002480 -0.000353 0.120376 0.479732 0.353123 -0.376312 -0.062500 1 0 0 0 0 0 3 381238
-0.002480 -0.000353 0.120376 0.479713 0.353105 -0.376307 -0.062500 1 0 0 0 0 0 3 382239
-0.002480 -0.000353 0.120376 0.479712 0.353104 -0.376306 -0.062500 1 0 0 0 0 0 3 383237
-0.002480 -0.000353 0.120376 0.479712 0.353104 -0.376306 -0.062500 1 0 0 0 0 0 3 384237
-0.002480 -0.000353 0.120376 0.479704 0.353096 -0.376313 -0.062500 1 0 0 0 0 0 3 385236
-0.002480 -0.000353 0.120376 0.479715 0.353092 -0.376300 -0.062500 1 0 0 0 0 0 3 386238
-0.002480 -0.000353 0.120376 0.479705 0.353094 -0.376312 -0.062500 1 0 0 0 0 0 3 387241
-0.002480 -0.000353 0.120376 0.479700 0.353106 -0.376300 -0.062500 1 0 0 0 0 0 3 388237
-0.002480 -0.000353 0.120376 0.479703 0.353096 -0.376312 -0.062500 1 0 0 0 0 0 3 389225
-0.002480 -0.000353 0.120376 0.479715 0.353092 -0.376300 -0.062500 1 0 0 0 0 0 3 390232
-0.002480 -0.000353 0.120376 0.479705 0.353095 -0.376312 -0.062500 1 0 0 0 0 0 3 391222
-0.002480 -0.000353 0.120376 0.479712 0.353104 -0.376307 -0.062500 1 0 0 0 0 0 3 392224
-0.002480 -0.000353 0.120376 0.479696 0.353087 -0.376300 -0.062500 1 0 0 0 0 0 3 393231
-0.002480 -0.000353 0.120376 0.479702 0.353094 -0.376312 -0.062500 1 0 0 0 0 0 3 394222
-0.002480 -0.000353 0.120376 0.479711 0.353104 -0.376307 -0.062500 1 0 0 0 0 0 3 395230
-0.002480 -0.000353 0.120376 0.479704 0.353096 -0.376313 -0.062500 1 0 0 0 0 0 3 396222
-0.002499 -0.000349 0.120386 0.745411 0.290845 -0.514078 -0.062500 1 0 0 0 0 0 3 397231
-0.002508 -0.000346 0.120390 0.654954 0.311493 -0.446856 -0.062500 1 0 0 0 0 0 3 398221
-0.002513 -0.000345 0.120391 0.588131 0.327142 -0.411960 -0.062500 1 0 0 0 0 0 3 399231
-0.002515 -0.000345 0.120391 0.552815 0.335563 -0.398676 -0.062500 1 0 0 0 0 0 3 400222
-0.002516 -0.000344 0.120391 0.535061 0.339833 -0.393950 -0.062500 1 0 0 0 0 0 3 401231
-0.002517 -0.000344 0.120391 0.526208 0.341988 -0.392278 -0.062500 1 0 0 0 0 0 3 402221
-0.002517 -0.000344 0.120391 0.521789 0.343068 -0.391707 -0.062500 1 0 0 0 0 0 3 403231
-0.002517 -0.000344 0.120391 0.519579 0.343599 -0.391502 -0.062500 1 0 0 0 0 0 3 404222
-0.002517 -0.000344 0.120391 0.518486 0.343882 -0.391429 -0.062500 1 0 0 0 0 0 3 405222
-0.002517 -0.000344 0.120391 0.517930 0.344006 -0.391412 -0.062500 1 0 0 0 0 0 3 406231
-0.002517 -0.000344 0.120391 0.517669 0.344078 -0.391398 -0.062500 1 0 0 0 0 0 3 407227
-0.002517 -0.000344 0.120391 0.517521 0.344126 -0.391394 -0.062500 1 0 0 0 0 0 3 408238
-0.002517 -0.000344 0.120391 0.517457 0.344132 -0.391396 -0.062500 1 0 0 0 0 0 3 409236
-0.002517 -0.000344 0.120391 0.517418 0.344141 -0.391397 -0.062500 1 0 0 0 0 0 3 410227
-0.002517 -0.000344 0.120391 0.517415 0.344141 -0.391397 -0.062500 1 0 0 0 0 0 3 411235
-0.002517 -0.000344 0.120391 0.517393 0.344146 -0.391405 -0.062500 1 0 0 0 0 0 3 412223
-0.002517 -0.000344 0.120391 0.517390 0.344147 -0.391386 -0.062500 1 0 0 0 0 0 3 413242
-0.002517 -0.000344 0.120391 0.517390 0.344147 -0.391404 -0.062500 1 0 0 0 0 0 3 414241
-0.002517 -0.000344 0.120391 0.517387 0.344158 -0.391392 -0.062500 1 0 0 0 0 0 3 415239
-0.002530 -0.000358 0.120381 0.695370 0.534942 -0.239015 -0.062500 1 0 0 0 0 0 3 416239
-0.002537 -0.000365 0.120377 0.637026 0.471124 -0.313262 -0.062500 1 0 0 0 0 0 3 417239
-0.002540 -0.000368 0.120375 0.592303 0.423165 -0.351881 -0.062500 1 0 0 0 0 0 3 418209
-0.002541 -0.000370 0.120375 0.568097 0.397523 -0.366598 -0.062500 1 0 0 0 0 0 3 419207
-0.002542 -0.000371 0.120375 0.555704 0.384521 -0.371868 -0.062500 1 0 0 0 0 0 3 420208
-0.002548 -0.000353 0.120364 0.623500 0.122673 -0.226685 -0.062500 1 0 0 0 0 0 3 421239
-0.002551 -0.000344 0.120361 0.596884 0.205440 -0.298968 -0.062500 1 0 0 0 0 0 3 422243
-0.002552 -0.000339 0.120359 0.576693 0.267982 -0.336440 -0.062500 1 0 0 0 0 0 3 423241
-0.002553 -0.000337 0.120359 0.565633 0.301323 -0.350727 -0.062500 1 0 0 0 0 0 3 424243
-0.002554 -0.000336 0.120359 0.559897 0.318181 -0.355836 -0.062500 1 0 0 0 0 0 3 425237
-0.002554 -0.000336 0.120359 0.556994 0.326620 -0.357620 -0.062500 1 0 0 0 0 0 3 426240
-0.002554 -0.000335 0.120359 0.555511 0.330824 -0.358242 -0.062500 1 0 0 0 0 0 3 427239
-0.002554 -0.000335 0.120359 0.554752 0.332942 -0.358459 -0.062500 1 0 0 0 0 0 3 428208
-0.002554 -0.000335 0.120359 0.554390 0.333993 -0.358536 -0.062500 1 0 0 0 0 0 3 429237
-0.002554 -0.000335 0.120359 0.554205 0.334519 -0.358559 -0.062500 1 0 0 0 0 0 3 430237
-0.002554 -0.000335 0.120359 0.554109 0.334794 -0.358576 -0.062500 1 0 0 0 0 0 3 431235
-0.002554 -0.000335 0.120359 0.554059 0.334916 -0.358572 -0.062500 1 0 0 0 0 0 3 432238
-0.002554 -0.000335 0.120359 0.554027 0.334983 -0.358579 -0.062500 1 0 0 0 0 0 3 433237
-0.002554 -0.000335 0.120359 0.554017 0.335010 -0.358573 -0.062500 1 0 0 0 0 0 3 434240
-0.002554 -0.000335 0.120359 0.554021 0.335031 -0.358572 -0.062500 1 0 0 0 0 0 3 435237
-0.002554 -0.000335 0.120359 0.554019 0.335044 -0.358578 -0.062500 1 0 0 0 0 0 3 436237
-0.002554 -0.000335 0.120359 0.554007 0.335048 -0.358573 -0.062500 1 0 0 0 0 0 3 437235
-0.002554 -0.000335 0.120359 0.554018 0.335046 -0.358578 -0.062500 1 0 0 0 0 0 3 438236
-0.002554 -0.000335 0.120359 0.554007 0.335048 -0.358573 -0.062500 1 0 0 0 0 0 3 439206
-0.002554 -0.000335 0.120359 0.554018 0.335046 -0.358578 -0.062500 1 0 0 0 0 0 3 440237
-0.002554 -0.000335 0.120359 0.554007 0.335048 -0.358573 -0.062500 1 0 0 0 0 0 3 441235
-0.002554 -0.000335 0.120359 0.554006 0.335048 -0.358572 -0.062500 1 0 0 0 0 0 3 442225
-0.002554 -0.000335 0.120359 0.554018 0.335045 -0.358578 -0.062500 1 0 0 0 0 0 3 443237
-0.002554 -0.000335 0.120359 0.554007 0.335048 -0.358572 -0.062500 1 0 0 0 0 0 3 444237
-0.002554 -0.000335 0.120359 0.554018 0.335045 -0.358578 -0.062500 1 0 0 0 0 0 3 445235
-0.002554 -0.000335 0.120359 0.554004 0.335059 -0.358579 -0.062500 1 0 0 0 0 0 3 446238
-0.002554 -0.000335 0.120359 0.554005 0.335049 -0.358573 -0.062500 1 0 0 0 0 0 3 447219
-0.002554 -0.000335 0.120359 0.554017 0.335046 -0.358578 -0.062500 1 0 0 0 0 0 3 448233
-0.002554 -0.000335 0.120359 0.554007 0.335048 -0.358573 -0.062500 1 0 0 0 0 0 3 449235
-0.002554 -0.000335 0.120359 0.554005 0.335048 -0.358572 -0.062500 1 0 0 0 0 0 3 450238
-0.002554 -0.000335 0.120359 0.554017 0.335045 -0.358578 -0.062500 1 0 0 0 0 0 3 451236
-0.002559 -0.000317 0.120348 0.628015 0.079851 -0.211428 -0.062500 1 0 0 0 0 0 3 452236
-0.002562 -0.000308 0.120344 0.604573 0.165822 -0.283135 -0.062500 1 0 0 0 0 0 3 453236
-0.002563 -0.000303 0.120343 0.585997 0.229981 -0.320418 -0.062500 1 0 0 0 0 0 3 454236
-0.002564 -0.000301 0.120343 0.575718 0.264119 -0.334647 -0.062500 1 0 0 0 0 0 3 455238
-0.002565 -0.000300 0.120343 0.570386 0.281377 -0.339713 -0.062500 1 0 0 0 0 0 3 456235
-0.002565 -0.000299 0.120342 0.567660 0.290012 -0.341492 -0.062500 1 0 0 0 0 0 3 457207
-0.002565 -0.000299 0.120342 0.566281 0.294340 -0.342119 -0.062500 1 0 0 0 0 0 3 458238
-0.002565 -0.000299 0.120342 0.565598 0.296492 -0.342328 -0.062500 1 0 0 0 0 0 3 459241
-0.002565 -0.000299 0.120342 0.565251 0.297585 -0.342404 -0.062500 1 0 0 0 0 0 3 460234
-0.002565 -0.000299 0.120342 0.565066 0.298114 -0.342427 -0.062500 1 0 0 0 0 0 3 461220
-0.002565 -0.000299 0.120342 0.564981 0.298385 -0.342450 -0.062500 1 0 0 0 0 0 3 462229
-0.002565 -0.000299 0.120342 0.564941 0.298516 -0.342440 -0.062500 1 0 0 0 0 0 3 463220
-0.002565 -0.000299 0.120342 0.564909 0.298583 -0.342446 -0.062500 1 0 0 0 0 0 3 464227
-0.002565 -0.000299 0.120342 0.564896 0.298621 -0.342447 -0.062500 1 0 0 0 0 0 3 465218
-0.002565 -0.000299 0.120342 0.564900 0.298644 -0.342447 -0.062500 1 0 0 0 0 0 3 466229
-0.002565 -0.000299 0.120342 0.564901 0.298646 -0.342447 -0.062500 1 0 0 0 0 0 3 467229
-0.002565 -0.000299 0.120342 0.564889 0.298648 -0.342440 -0.062500 1 0 0 0 0 0 3 468220
-0.002565 -0.000299 0.120342 0.564884 0.298660 -0.342446 -0.062500 1 0 0 0 0 0 3 469229
-0.002565 -0.000299 0.120342 0.564899 0.298647 -0.342446 -0.062500 1 0 0 0 0 0 3 470220
-0.002565 -0.000299 0.120342 0.564886 0.298660 -0.342447 -0.062500 1 0 0 0 0 0 3 471228
-0.002565 -0.000299 0.120342 0.564900 0.298647 -0.342446 -0.062500 1 0 0 0 0 0 3 472218
-0.002565 -0.000299 0.120342 0.564886 0.298660 -0.342447 -0.062500 1 0 0 0 0 0 3 473229
-0.002565 -0.000299 0.120342 0.564887 0.298650 -0.342440 -0.062500 1 0 0 0 0 0 3 474219
-0.002565 -0.000299 0.120342 0.564896 0.298657 -0.342452 -0.062500 1 0 0 0 0 0 3 475227
-0.002565 -0.000299 0.120342 0.564889 0.298649 -0.342441 -0.062500 1 0 0 0 0 0 3 476228
-0.002565 -0.000299 0.120342 0.564897 0.298657 -0.342452 -0.062500 1 0 0 0 0 0 3 477219
-0.002565 -0.000299 0.120342 0.564885 0.298661 -0.342448 -0.062500 1 0 0 0 0 0 3 478242
-0.002565 -0.000299 0.120342 0.564887 0.298650 -0.342440 -0.062500 1 0 0 0 0 0 3 479236
-0.002565 -0.000299 0.120342 0.564896 0.298657 -0.342452 -0.062500 1 0 0 0 0 0 3 480232
-0.002565 -0.000299 0.120342 0.564889 0.298649 -0.342441 -0.062500 1 0 0 0 0 0 3 481218
-0.002565 -0.000299 0.120342 0.564897 0.298657 -0.342453 -0.062500 1 0 0 0 0 0 3 482236
-0.002578 -0.000312 0.120332 0.742736 0.489411 -0.190057 -0.062500 1 0 0 0 0 0 3 483226
-0.002584 -0.000319 0.120328 0.684477 0.425580 -0.264329 -0.062500 1 0 0 0 0 0 3 484238
-0.002587 -0.000323 0.120326 0.639781 0.377620 -0.302938 -0.062500 1 0 0 0 0 0 3 485236
-0.002589 -0.000324 0.120326 0.615586 0.351997 -0.317662 -0.062500 1 0 0 0 0 0 3 486237
-0.002590 -0.000325 0.120326 0.603195 0.339013 -0.322919 -0.062500 1 0 0 0 0 0 3 487236
-0.002595 -0.000307 0.120315 0.670871 0.077396 -0.177540 -0.062500 1 0 0 0 0 0 3 488236
-0.002598 -0.000298 0.120312 0.644322 0.160064 -0.249935 -0.062500 1 0 0 0 0 0 3 489205
-0.002600 -0.000294 0.120310 0.624180 0.222561 -0.287450 -0.062500 1 0 0 0 0 0 3 490237
-0.002601 -0.000292 0.120310 0.613115 0.255868 -0.301765 -0.062500 1 0 0 0 0 0 3 491207
-0.002601 -0.000291 0.120310 0.607394 0.272708 -0.306855 -0.062500 1 0 0 0 0 0 3 492230
-0.002601 -0.000290 0.120310 0.604471 0.281146 -0.308651 -0.062500 1 0 0 0 0 0 3 493239
-0.002601 -0.000290 0.120310 0.602991 0.285368 -0.309277 -0.062500 1 0 0 0 0 0 3 494237
-0.002601 -0.000290 0.120310 0.602244 0.287452 -0.309495 -0.062500 1 0 0 0 0 0 3 495237
-0.002601 -0.000290 0.120310 0.601876 0.288521 -0.309567 -0.062500 1 0 0 0 0 0 3 496234
-0.002601 -0.000290 0.120310 0.601683 0.289040 -0.309596 -0.062500 1 0 0 0 0 0 3 497235
-0.002601 -0.000290 0.120310 0.601576 0.289305 -0.309601 -0.062500 1 0 0 0 0 0 3 498236
-0.002601 -0.000290 0.120310 0.601542 0.289444 -0.309601 -0.062500 1 0 0 0 0 0 3 499235
-0.002601 -0.000290 0.120310 0.601511 0.289513 -0.309609 -0.062500 1 0 0 0 0 0 3 500233
-0.002601 -0.000290 0.120310 0.601514 0.289537 -0.309609 -0.062500 1 0 0 0 0 0 3 501235
-0.002601 -0.000290 0.120310 0.601500 0.289552 -0.309610 -0.062500 1 0 0 0 0 0 3 502236
-0.002601 -0.000290 0.120310 0.601483 0.289567 -0.309610 -0.062500 1 0 0 0 0 0 3 503235
-0.002601 -0.000290 0.120310 0.601501 0.289574 -0.309610 -0.062500 1 0 0 0 0 0 3 504234
-0.002601 -0.000290 0.120310 0.601483 0.289569 -0.309611 -0.062500 1 0 0 0 0 0 3 505234
-0.002601 -0.000290 0.120310 0.601489 0.289577 -0.309604 -0.062500 1 0 0 0 0 0 3 506236
-0.002601 -0.000290 0.120310 0.601502 0.289576 -0.309609 -0.062500 1 0 0 0 0 0 3 507236
-0.002601 -0.000290 0.120310 0.601483 0.289570 -0.309610 -0.062500 1 0 0 0 0 0 3 508238
-0.002601 -0.000290 0.120310 0.601501 0.289575 -0.309610 -0.062500 1 0 0 0 0 0 3 509235
-0.002601 -0.000290 0.120310 0.601491 0.289578 -0.309604 -0.062500 1 0 0 0 0 0 3 510206
-0.002601 -0.000290 0.120310 0.601482 0.289570 -0.309610 -0.062500 1 0 0 0 0 0 3 511236
-0.002601 -0.000290 0.120310 0.601501 0.289575 -0.309610 -0.062500 1 0 0 0 0 0 3 512233
-0.002601 -0.000290 0.120310 0.601483 0.289570 -0.309611 -0.062500 1 0 0 0 0 0 3 513234
-0.002601 -0.000290 0.120310 0.601489 0.289578 -0.309604 -0.062500 1 0 0 0 0 0 3 514236
-0.002601 -0.000290 0.120310 0.601493 0.289567 -0.309616 -0.062500 1 0 0 0 0 0 3 515234
-0.002601 -0.000290 0.120310 0.601490 0.289577 -0.309604 -0.062500 1 0 0 0 0 0 3 516235
-0.002601 -0.000290 0.120310 0.601502 0.289576 -0.309609 -0.062500 1 0 0 0 0 0 3 517234
-0.002601 -0.000290 0.120310 0.601483 0.289570 -0.309611 -0.062500 1 0 0 0 0 0 3 518230
-0.002601 -0.000290 0.120310 0.601489 0.289578 -0.309604 -0.062500 1 0 0 0 0 0 3 519222
-0.002601 -0.000290 0.120310 0.601502 0.289576 -0.309609 -0.062500 1 0 0 0 0 0 3 520227
-0.002601 -0.000290 0.120310 0.601483 0.289570 -0.309610 -0.062500 1 0 0 0 0 0 3 521235
-0.002601 -0.000290 0.120310 0.601501 0.289575 -0.309610 -0.062500 1 0 0 0 0 0 3 522237
-0.002601 -0.000290 0.120310 0.601483 0.289570 -0.309611 -0.062500 1 0 0 0 0 0 3 523233
-0.002601 -0.000290 0.120310 0.601489 0.289578 -0.309604 -0.062500 1 0 0 0 0 0 3 524223
-0.002601 -0.000290 0.120310 0.601502 0.289576 -0.309609 -0.062500 1 0 0 0 0 0 3 525235
-0.002601 -0.000290 0.120310 0.601483 0.289570 -0.309610 -0.062500 1 0 0 0 0 0 3 526235
-0.002601 -0.000290 0.120310 0.601501 0.289575 -0.309610 -0.062500 1 0 0 0 0 0 3 527232
-0.002601 -0.000290 0.120310 0.601483 0.289570 -0.309611 -0.062500 1 0 0 0 0 0 3 528234
-0.002601 -0.000290 0.120310 0.601492 0.289566 -0.309597 -0.062500 1 0 0 0 0 0 3 529233
-0.002601 -0.000290 0.120310 0.601494 0.289565 -0.309615 -0.062500 1 0 0 0 0 0 3 530216
-0.002601 -0.000290 0.120310 0.601490 0.289577 -0.309604 -0.062500 1 0 0 0 0 0 3 531227
-0.002601 -0.000290 0.120310 0.601502 0.289575 -0.309609 -0.062500 1 0 0 0 0 0 3 532220
-0.002601 -0.000290 0.120310 0.601483 0.289569 -0.309610 -0.062500 1 0 0 0 0 0 3 533227
-0.002601 -0.000290 0.120310 0.601489 0.289577 -0.309603 -0.062500 1 0 0 0 0 0 3 534218
-0.002601 -0.000290 0.120310 0.601494 0.289567 -0.309616 -0.062500 1 0 0 0 0 0 3 535226
-0.002601 -0.000290 0.120310 0.601490 0.289577 -0.309604 -0.062500 1 0 0 0 0 0 3 536217
-0.002601 -0.000290 0.120310 0.601502 0.289575 -0.309609 -0.062500 1 0 0 0 0 0 3 537226
-0.002601 -0.000290 0.120310 0.601483 0.289569 -0.309610 -0.062500 1 0 0 0 0 0 3 538227
-0.002601 -0.000290 0.120310 0.601489 0.289577 -0.309603 -0.062500 1 0 0 0 0 0 3 539216
-0.002601 -0.000290 0.120310 0.601502 0.289576 -0.309609 -0.062500 1 0 0 0 0 0 3 540226
-0.002601 -0.000290 0.120310 0.601483 0.289570 -0.309610 -0.062500 1 0 0 0 0 0 3 541217
-0.002601 -0.000290 0.120310 0.601501 0.289575 -0.309610 -0.062500 1 0 0 0 0 0 3 542226
-0.002601 -0.000290 0.120310 0.601483 0.289569 -0.309611 -0.062500 1 0 0 0 0 0 3 543226
-0.002601 -0.000290 0.120310 0.601489 0.289578 -0.309604 -0.062500 1 0 0 0 0 0 3 544217
-0.002601 -0.000290 0.120310 0.601502 0.289576 -0.309609 -0.062500 1 0 0 0 0 0 3 545226
-0.002601 -0.000290 0.120310 0.601483 0.289570 -0.309610 -0.062500 1 0 0 0 0 0 3 546217
-0.002601 -0.000290 0.120310 0.601501 0.289575 -0.309610 -0.062500 1 0 0 0 0 0 3 547225
-0.002601 -0.000290 0.120310 0.601483 0.289570 -0.309611 -0.062500 1 0 0 0 0 0 3 548217
-0.002601 -0.000290 0.120310 0.601489 0.289578 -0.309604 -0.062500 1 0 0 0 0 0 3 549224
-0.002601 -0.000290 0.120310 0.601502 0.289576 -0.309609 -0.062500 1 0 0 0 0 0 3 550249
-0.002601 -0.000290 0.120310 0.601483 0.289570 -0.309610 -0.062500 1 0 0 0 0 0 3 551217
-0.002601 -0.000290 0.120310 0.601501 0.289575 -0.309610 -0.062500 1 0 0 0 0 0 3 552228
-0.002601 -0.000290 0.120310 0.601483 0.289570 -0.309611 -0.062500 1 0 0 0 0 0 3 553232
-0.002601 -0.000290 0.120310 0.601489 0.289578 -0.309604 -0.062500 1 0 0 0 0 0 3 554232
-0.002601 -0.000290 0.120310 0.601502 0.289576 -0.309609 -0.062500 1 0 0 0 0 0 3 555239
-0.002601 -0.000290 0.120310 0.601483 0.289570 -0.309610 -0.062500 1 0 0 0 0 0 3 556234
-0.002601 -0.000290 0.120310 0.601489 0.289578 -0.309604 -0.062500 1 0 0 0 0 0 3 557235
-0.002601 -0.000290 0.120310 0.601494 0.289567 -0.309616 -0.062500 1 0 0 0 0 0 3 558236
-0.002601 -0.000290 0.120310 0.601490 0.289578 -0.309604 -0.062500 1 0 0 0 0 0 3 559223
-0.002601 -0.000290 0.120310 0.601502 0.289576 -0.309609 -0.062500 1 0 0 0 0 0 3 560231
-0.002601 -0.000290 0.120310 0.601483 0.289570 -0.309611 -0.062500 1 0 0 0 0 0 3 561233
-0.002601 -0.000290 0.120310 0.601489 0.289578 -0.309604 -0.062500 1 0 0 0 0 0 3 562205
-0.002601 -0.000290 0.120310 0.601493 0.289567 -0.309616 -0.062500 1 0 0 0 0 0 3 563234
-0.002601 -0.000290 0.120310 0.601490 0.289578 -0.309604 -0.062500 1 0 0 0 0 0 3 564235
-0.002601 -0.000290 0.120310 0.601502 0.289576 -0.309609 -0.062500 1 0 0 0 0 0 3 565236
-0.002601 -0.000290 0.120310 0.601483 0.289570 -0.309611 -0.062500 1 0 0 0 0 0 3 566240
-0.002601 -0.000290 0.120310 0.601492 0.289566 -0.309597 -0.062500 1 0 0 0 0 0 3 567233
-0.002601 -0.000290 0.120310 0.601494 0.289566 -0.309615 -0.062500 1 0 0 0 0 0 3 568233
-0.002601 -0.000290 0.120310 0.601490 0.289577 -0.309604 -0.062500 1 0 0 0 0 0 3 569234
-0.002601 -0.000290 0.120310 0.601502 0.289575 -0.309609 -0.062500 1 0 0 0 0 0 3 570204
-0.002601 -0.000290 0.120310 0.601483 0.289569 -0.309610 -0.062500 1 0 0 0 0 0 3 571232
-0.002601 -0.000290 0.120310 0.601489 0.289577 -0.309603 -0.062500 1 0 0 0 0 0 3 572232
-0.002601 -0.000290 0.120310 0.601494 0.289567 -0.309616 -0.062500 1 0 0 0 0 0 3 573231
-0.002601 -0.000290 0.120310 0.601490 0.289577 -0.309604 -0.062500 1 0 0 0 0 0 3 574233
-0.002601 -0.000290 0.120310 0.601502 0.289575 -0.309609 -0.062500 1 0 0 0 0 0 3 575232
-0.002601 -0.000290 0.120310 0.601483 0.289569 -0.309610 -0.062500 1 0 0 0 0 0 3 576235
-0.002601 -0.000290 0.120310 0.601489 0.289578 -0.309603 -0.062500 1 0 0 0 0 0 3 577231
-0.002601 -0.000290 0.120310 0.601494 0.289567 -0.309616 -0.062500 1 0 0 0 0 0 3 578234
-0.002601 -0.000290 0.120310 0.601490 0.289577 -0.309604 -0.062500 1 0 0 0 0 0 3 579231
-0.002601 -0.000290 0.120310 0.601502 0.289576 -0.309609 -0.062500 1 0 0 0 0 0 3 580228
-0.002601 -0.000290 0.120310 0.601483 0.289570 -0.309610 -0.062500 1 0 0 0 0 0 3 581202
-0.002601 -0.000290 0.120310 0.601489 0.289578 -0.309603 -0.062500 1 0 0 0 0 0 3 582234
-0.002601 -0.000290 0.120310 0.601494 0.289567 -0.309616 -0.062500 1 0 0 0 0 0 3 583231
-0.002601 -0.000290 0.120310 0.601490 0.289577 -0.309604 -0.062500 1 0 0 0 0 0 3 584232
-0.002601 -0.000290 0.120310 0.601502 0.289576 -0.309609 -0.062500 1 0 0 0 0 0 3 585231
-0.002601 -0.000290 0.120310 0.601483 0.289570 -0.309610 -0.062500 1 0 0 0 0 0 3 586233
-0.002601 -0.000290 0.120310 0.601489 0.289578 -0.309604 -0.062500 1 0 0 0 0 0 3 587232
-0.002601 -0.000290 0.120310 0.601494 0.289567 -0.309616 -0.062500 1 0 0 0 0 0 3 588232
-0.002601 -0.000290 0.120310 0.601490 0.289577 -0.309604 -0.062500 1 0 0 0 0 0 3 589228
-0.002601 -0.000290 0.120310 0.601502 0.289576 -0.309609 -0.062500 1 0 0 0 0 0 3 590235
-0.002601 -0.000290 0.120310 0.601483 0.289570 -0.309611 -0.062500 1 0 0 0 0 0 3 591240
-0.002601 -0.000290 0.120310 0.601489 0.289578 -0.309604 -0.062500 1 0 0 0 0 0 3 592240
-0.002601 -0.000290 0.120310 0.601494 0.289567 -0.309616 -0.062500 1 0 0 0 0 0 3 593240
-0.002601 -0.000290 0.120310 0.601490 0.289577 -0.309604 -0.062500 1 0 0 0 0 0 3 594245
-0.002601 -0.000290 0.120310 0.601502 0.289576 -0.309609 -0.062500 1 0 0 0 0 0 3 595240
-0.002601 -0.000290 0.120310 0.601483 0.289570 -0.309611 -0.062500 1 0 0 0 0 0 3 596241
-0.002601 -0.000290 0.120310 0.601489 0.289578 -0.309604 -0.062500 1 0 0 0 0 0 3 597240
-0.002601 -0.000290 0.120310 0.601502 0.289576 -0.309609 -0.062500 1 0 0 0 0 0 3 598242
-0.002601 -0.000290 0.120310 0.601483 0.289570 -0.309610 -0.062500 1 0 0 0 0 0 3 599241
-0.002601 -0.000290 0.120310 0.601489 0.289578 -0.309604 -0.062500 1 0 0 0 0 0 3 600241
-0.002601 -0.000290 0.120310 0.601494 0.289567 -0.309616 -0.062500 1 0 0 0 0 0 3 601231
-0.002601 -0.000290 0.120310 0.601490 0.289578 -0.309604 -0.062500 1 0 0 0 0 0 3 602298
-0.002601 -0.000290 0.120310 0.601502 0.289576 -0.309609 -0.062500 1 0 0 0 0 0 3 603281
-0.002601 -0.000290 0.120310 0.601483 0.289570 -0.309611 -0.062500 1 0 0 0 0 0 3 604297
-0.002601 -0.000290 0.120310 0.601492 0.289566 -0.309597 -0.062500 1 0 0 0 0 0 3 605281
-0.002601 -0.000290 0.120310 0.601494 0.289566 -0.309615 -0.062500 1 0 0 0 0 0 3 606298
-0.002601 -0.000290 0.120310 0.601490 0.289577 -0.309604 -0.062500 1 0 0 0 0 0 3 607283
-0.002601 -0.000290 0.120310 0.601494 0.289567 -0.309616 -0.062500 1 0 0 0 0 0 3 608297
-0.002601 -0.000290 0.120310 0.601490 0.289577 -0.309604 -0.062500 1 0 0 0 0 0 3 609296
-0.002601 -0.000290 0.120310 0.601490 0.289578 -0.309603 -0.062500 1 0 0 0 0 0 3 610238
-0.002601 -0.000290 0.120310 0.601494 0.289567 -0.309616 -0.062500 1 0 0 0 0 0 3 611223
-0.002601 -0.000290 0.120310 0.601490 0.289577 -0.309604 -0.062500 1 0 0 0 0 0 3 612215
-0.002601 -0.000290 0.120310 0.601494 0.289567 -0.309616 -0.062500 1 0 0 0 0 0 3 613224
-0.002601 -0.000290 0.120310 0.601490 0.289577 -0.309604 -0.062500 1 0 0 0 0 0 3 614215
-0.002601 -0.000290 0.120310 0.601490 0.289578 -0.309603 -0.062500 1 0 0 0 0 0 3 615223
-0.002601 -0.000290 0.120310 0.601494 0.289567 -0.309616 -0.062500 1 0 0 0 0 0 3 616215
-0.002601 -0.000290 0.120310 0.601490 0.289577 -0.309604 -0.062500 1 0 0 0 0 0 3 617222
-0.002601 -0.000290 0.120310 0.601502 0.289576 -0.309609 -0.062500 1 0 0 0 0 0 3 618215
-0.002601 -0.000290 0.120310 0.601483 0.289570 -0.309610 -0.062500 1 0 0 0 0 0 3 619219
-0.002601 -0.000290 0.120310 0.601489 0.289578 -0.309603 -0.062500 1 0 0 0 0 0 3 620223
-0.002601 -0.000290 0.120310 0.601494 0.289567 -0.309616 -0.062500 1 0 0 0 0 0 3 621214
-0.002601 -0.000290 0.120310 0.601490 0.289577 -0.309604 -0.062500 1 0 0 0 0 0 3 622224
-0.002601 -0.000290 0.120310 0.601502 0.289576 -0.309609 -0.062500 1 0 0 0 0 0 3 623213
-0.002601 -0.000290 0.120310 0.601483 0.289570 -0.309610 -0.062500 1 0 0 0 0 0 3 624223
-0.002601 -0.000290 0.120310 0.601489 0.289578 -0.309604 -0.062500 1 0 0 0 0 0 3 625215
-0.002601 -0.000290 0.120310 0.601494 0.289567 -0.309616 -0.062500 1 0 0 0 0 0 3 626229
-0.002601 -0.000290 0.120310 0.601490 0.289577 -0.309604 -0.062500 1 0 0 0 0 0 3 627251
-0.002601 -0.000290 0.120310 0.601502 0.289576 -0.309609 -0.062500 1 0 0 0 0 0 3 628224
-0.002601 -0.000290 0.120310 0.601483 0.289570 -0.309610 -0.062500 1 0 0 0 0 0 3 629216
-0.002601 -0.000290 0.120310 0.601489 0.289578 -0.309604 -0.062500 1 0 0 0 0 0 3 630230
-0.002601 -0.000290 0.120310 0.601494 0.289567 -0.309616 -0.062500 1 0 0 0 0 0 3 631228
-0.002601 -0.000290 0.120310 0.601490 0.289578 -0.309604 -0.062500 1 0 0 0 0 0 3 632233
-0.002601 -0.000290 0.120310 0.601502 0.289576 -0.309609 -0.062500 1 0 0 0 0 0 3 633233
-0.002601 -0.000290 0.120310 0.601483 0.289570 -0.309611 -0.062500 1 0 0 0 0 0 3 634234
-0.002601 -0.000290 0.120310 0.601489 0.289578 -0.309604 -0.062500 1 0 0 0 0 0 3 635231
-0.002601 -0.000290 0.120310 0.601494 0.289567 -0.309616 -0.062500 1 0 0 0 0 0 3 636232
-0.002601 -0.000290 0.120310 0.601490 0.289578 -0.309604 -0.062500 1 0 0 0 0 0 3 637201
-0.002601 -0.000290 0.120310 0.601502 0.289576 -0.309609 -0.062500 1 0 0 0 0 0 3 638233
-0.002601 -0.000290 0.120310 0.601483 0.289570 -0.309611 -0.062500 1 0 0 0 0 0 3 639230
-0.002601 -0.000290 0.120310 0.601489 0.289578 -0.309604 -0.062500 1 0 0 0 0 0 3 640231
-0.002601 -0.000290 0.120310 0.601494 0.289567 -0.309616 -0.062500 1 0 0 0 0 0 3 641233
-0.002601 -0.000290 0.120310 0.601494 0.289566 -0.309598 -0.062500 1 0 0 0 0 0 3 642234
-0.002601 -0.000290 0.120310 0.601503 0.289574 -0.309608 -0.062500 1 0 0 0 0 0 3 643234
-0.002601 -0.000290 0.120310 0.601483 0.289569 -0.309610 -0.062500 1 0 0 0 0 0 3 644224
-0.002601 -0.000290 0.120310 0.601489 0.289577 -0.309603 -0.062500 1 0 0 0 0 0 3 645223
-0.002601 -0.000290 0.120310 0.601494 0.289567 -0.309616 -0.062500 1 0 0 0 0 0 3 646230
-0.002601 -0.000290 0.120310 0.601490 0.289577 -0.309604 -0.062500 1 0 0 0 0 0 3 647229
-0.002601 -0.000290 0.120310 0.601502 0.289575 -0.309609 -0.062500 1 0 0 0 0 0 3 648201
-0.002601 -0.000290 0.120310 0.601483 0.289569 -0.309610 -0.062500 1 0 0 0 0 0 3 649228
-0.002601 -0.000290 0.120310 0.601489 0.289577 -0.309603 -0.062500 1 0 0 0 0 0 3 650230
-0.002601 -0.000290 0.120310 0.601494 0.289567 -0.309616 -0.062500 1 0 0 0 0 0 3 651228
-0.002601 -0.000290 0.120310 0.601490 0.289577 -0.309604 -0.062500 1 0 0 0 0 0 3 652230
-0.002601 -0.000290 0.120310 0.601490 0.289578 -0.309603 -0.062500 1 0 0 0 0 0 3 653229
-0.002601 -0.000290 0.120310 0.601494 0.289567 -0.309616 -0.062500 1 0 0 0 0 0 3 654233
-0.002601 -0.000290 0.120310 0.601490 0.289577 -0.309604 -0.062500 1 0 0 0 0 0 3 655229
-0.002601 -0.000290 0.120310 0.601494 0.289567 -0.309616 -0.062500 1 0 0 0 0 0 3 656230
-0.002601 -0.000290 0.120310 0.601490 0.289577 -0.309604 -0.062500 1 0 0 0 0 0 3 657228
-0.002601 -0.000290 0.120310 0.601490 0.289579 -0.309603 -0.062500 1 0 0 0 0 0 3 658229
-0.002601 -0.000290 0.120310 0.601494 0.289567 -0.309616 -0.062500 1 0 0 0 0 0 3 659228
-0.002601 -0.000290 0.120310 0.601490 0.289577 -0.309604 -0.062500 1 0 0 0 0 0 3 660221
-0.002601 -0.000290 0.120310 0.601494 0.289567 -0.309616 -0.062500 1 0 0 0 0 0 3 661231
-0.002601 -0.000290 0.120310 0.601490 0.289577 -0.309604 -0.062500 1 0 0 0 0 0 3 662231
-0.002601 -0.000290 0.120310 0.601490 0.289579 -0.309603 -0.062500 1 0 0 0 0 0 3 663231
-0.002601 -0.000290 0.120310 0.601494 0.289567 -0.309616 -0.062500 1 0 0 0 0 0 3 664230
-0.002601 -0.000290 0.120310 0.601490 0.289578 -0.309604 -0.062500 1 0 0 0 0 0 3 665231
-0.002601 -0.000290 0.120310 0.601494 0.289567 -0.309616 -0.062500 1 0 0 0 0 0 3 666217
-0.002601 -0.000290 0.120310 0.601490 0.289577 -0.309604 -0.062500 1 0 0 0 0 0 3 667229
-0.002601 -0.000290 0.120310 0.601490 0.289579 -0.309603 -0.062500 1 0 0 0 0 0 3 668228
-0.002601 -0.000290 0.120310 0.601494 0.289567 -0.309616 -0.062500 1 0 0 0 0 0 3 669230
-0.002601 -0.000290 0.120310 0.601490 0.289578 -0.309604 -0.062500 1 0 0 0 0 0 3 670231
-0.002601 -0.000290 0.120310 0.601502 0.289576 -0.309609 -0.062500 1 0 0 0 0 0 3 671217
-0.002601 -0.000290 0.120310 0.601483 0.289570 -0.309610 -0.062500 1 0 0 0 0 0 3 672202
-0.002601 -0.000290 0.120310 0.601489 0.289578 -0.309604 -0.062500 1 0 0 0 0 0 3 673229
-0.002601 -0.000290 0.120310 0.601494 0.289567 -0.309616 -0.062500 1 0 0 0 0 0 3 674231
-0.002601 -0.000290 0.120310 0.601490 0.289578 -0.309604 -0.062500 1 0 0 0 0 0 3 675199
-0.002601 -0.000290 0.120310 0.601502 0.289576 -0.309609 -0.062500 1 0 0 0 0 0 3 676217
-0.002601 -0.000290 0.120310 0.601483 0.289570 -0.309611 -0.062500 1 0 0 0 0 0 3 677229
-0.002601 -0.000290 0.120310 0.601489 0.289578 -0.309604 -0.062500 1 0 0 0 0 0 3 678210
-0.002601 -0.000290 0.120310 0.601494 0.289567 -0.309616 -0.062500 1 0 0 0 0 0 3 679222
-0.002601 -0.000290 0.120310 0.601494 0.289566 -0.309598 -0.062500 1 0 0 0 0 0 3 680214
-0.002601 -0.000290 0.120310 0.601494 0.289565 -0.309615 -0.062500 1 0 0 0 0 0 3 681221
-0.002601 -0.000290 0.120310 0.601490 0.289577 -0.309604 -0.062500 1 0 0 0 0 0 3 682213
-0.002601 -0.000290 0.120310 0.601490 0.289578 -0.309603 -0.062500 1 0 0 0 0 0 3 683221
-0.002601 -0.000290 0.120310 0.601494 0.289567 -0.309616 -0.062500 1 0 0 0 0 0 3 684213
-0.002601 -0.000290 0.120310 0.601490 0.289577 -0.309604 -0.062500 1 0 0 0 0 0 3 685221
-0.002601 -0.000290 0.120310 0.601494 0.289567 -0.309616 -0.062500 1 0 0 0 0 0 3 686212
-0.002601 -0.000290 0.120310 0.601490 0.289577 -0.309604 -0.062500 1 0 0 0 0 0 3 687219
-0.002601 -0.000290 0.120310 0.601490 0.289578 -0.309603 -0.062500 1 0 0 0 0 0 3 688213
-0.002601 -0.000290 0.120310 0.601494 0.289567 -0.309616 -0.062500 1 0 0 0 0 0 3 689220
-0.002601 -0.000290 0.120310 0.601490 0.289577 -0.309604 -0.062500 1 0 0 0 0 0 3 690212
-0.002601 -0.000290 0.120310 0.601502 0.289576 -0.309609 -0.062500 1 0 0 0 0 0 3 691220
-0.002601 -0.000290 0.120310 0.601483 0.289570 -0.309610 -0.062500 1 0 0 0 0 0 3 692213
-0.002601 -0.000290 0.120310 0.601489 0.289578 -0.309603 -0.062500 1 0 0 0 0 0 3 693212
-0.002601 -0.000290 0.120310 0.601494 0.289567 -0.309616 -0.062500 1 0 0 0 0 0 3 694221
-0.002601 -0.000290 0.120310 0.601490 0.289577 -0.309604 -0.062500 1 0 0 0 0 0 3 695212
-0.002601 -0.000290 0.120310 0.601502 0.289576 -0.309609 -0.062500 1 0 0 0 0 0 3 696222
-0.002601 -0.000290 0.120310 0.601483 0.289570 -0.309610 -0.062500 1 0 0 0 0 0 3 697231
-0.002601 -0.000290 0.120310 0.601489 0.289578 -0.309604 -0.062500 1 0 0 0 0 0 3 698241
-0.002601 -0.000290 0.120310 0.601494 0.289567 -0.309616 -0.062500 1 0 0 0 0 0 3 699217
-0.002601 -0.000290 0.120310 0.601490 0.289577 -0.309604 -0.062500 1 0 0 0 0 0 3 700213
-0.002601 -0.000290 0.120310 0.601490 0.289579 -0.309603 -0.062500 1 0 0 0 0 0 3 701232
-0.002601 -0.000290 0.120310 0.601494 0.289567 -0.309616 -0.062500 1 0 0 0 0 0 3 702207
-0.002601 -0.000290 0.120310 0.601490 0.289578 -0.309604 -0.062500 1 0 0 0 0 0 3 703234
-0.002601 -0.000290 0.120310 0.601494 0.289567 -0.309616 -0.062500 1 0 0 0 0 0 3 704199
-0.002601 -0.000290 0.120310 0.601490 0.289577 -0.309604 -0.062500 1 0 0 0 0 0 3 705229
-0.002601 -0.000290 0.120310 0.601490 0.289579 -0.309603 -0.062500 1 0 0 0 0 0 3 706230
-0.002601 -0.000290 0.120310 0.601494 0.289567 -0.309616 -0.062500 1 0 0 0 0 0 3 707226
-0.002601 -0.000290 0.120310 0.601490 0.289578 -0.309604 -0.062500 1 0 0 0 0 0 3 708229
-0.002601 -0.000290 0.120310 0.601494 0.289567 -0.309616 -0.062500 1 0 0 0 0 0 3 709228
-0.002601 -0.000290 0.120310 0.601490 0.289578 -0.309604 -0.062500 1 0 0 0 0 0 3 710227
-0.002601 -0.000290 0.120310 0.601490 0.289579 -0.309603 -0.062500 1 0 0 0 0 0 3 711234
-0.002601 -0.000290 0.120310 0.601494 0.289567 -0.309616 -0.062500 1 0 0 0 0 0 3 712232
-0.002601 -0.000290 0.120310 0.601490 0.289578 -0.309604 -0.062500 1 0 0 0 0 0 3 713229
-0.002601 -0.000290 0.120310 0.601494 0.289567 -0.309616 -0.062500 1 0 0 0 0 0 3 714227
-0.002601 -0.000290 0.120310 0.601490 0.289578 -0.309605 -0.062500 1 0 0 0 0 0 3 715228
-0.002601 -0.000290 0.120310 0.601490 0.289579 -0.309603 -0.062500 1 0 0 0 0 0 3 716227
-0.002601 -0.000290 0.120310 0.601494 0.289568 -0.309616 -0.062500 1 0 0 0 0 0 3 717226
-0.002601 -0.000290 0.120310 0.601494 0.289566 -0.309597 -0.062500 1 0 0 0 0 0 3 718228
-0.002601 -0.000290 0.120310 0.601494 0.289565 -0.309615 -0.062500 1 0 0 0 0 0 3 719224
-0.002601 -0.000290 0.120310 0.601491 0.289577 -0.309604 -0.062500 1 0 0 0 0 0 3 720227
-0.002601 -0.000290 0.120310 0.601490 0.289578 -0.309603 -0.062500 1 0 0 0 0 0 3 721226
-0.002601 -0.000290 0.120310 0.601494 0.289567 -0.309616 -0.062500 1 0 0 0 0 0 3 722227
-0.002601 -0.000290 0.120310 0.601490 0.289577 -0.309604 -0.062500 1 0 0 0 0 0 3 723226
-0.002601 -0.000290 0.120310 0.601494 0.289567 -0.309616 -0.062500 1 0 0 0 0 0 3 724226
-0.002601 -0.000290 0.120310 0.601490 0.289577 -0.309604 -0.062500 1 0 0 0 0 0 3 725198
-0.002601 -0.000290 0.120310 0.601490 0.289578 -0.309603 -0.062500 1 0 0 0 0 0 3 726212
-0.002601 -0.000290 0.120310 0.601494 0.289567 -0.309616 -0.062500 1 0 0 0 0 0 3 727228
-0.002601 -0.000290 0.120310 0.601490 0.289577 -0.309604 -0.062500 1 0 0 0 0 0 3 728198
-0.002601 -0.000290 0.120310 0.601494 0.289567 -0.309616 -0.062500 1 0 0 0 0 0 3 729228
-0.002601 -0.000290 0.120310 0.601490 0.289577 -0.309604 -0.062500 1 0 0 0 0 0 3 730228
-0.002601 -0.000290 0.120310 0.601490 0.289578 -0.309603 -0.062500 1 0 0 0 0 0 3 731225
-0.002601 -0.000290 0.120310 0.601494 0.289567 -0.309616 -0.062500 1 0 0 0 0 0 3 732228
-0.002601 -0.000290 0.120310 0.601490 0.289577 -0.309604 -0.062500 1 0 0 0 0 0 3 733197
-0.002601 -0.000290 0.120310 0.601494 0.289567 -0.309616 -0.062500 1 0 0 0 0 0 3 734225
-0.002601 -0.000290 0.120310 0.601490 0.289577 -0.309604 -0.062500 1 0 0 0 0 0 3 735197
-0.002601 -0.000290 0.120310 0.601490 0.289579 -0.309603 -0.062500 1 0 0 0 0 0 3 736226
-0.002601 -0.000290 0.120310 0.601494 0.289567 -0.309616 -0.062500 1 0 0 0 0 0 3 737215
-0.002601 -0.000290 0.120310 0.601490 0.289577 -0.309604 -0.062500 1 0 0 0 0 0 3 738303
-0.002601 -0.000290 0.120310 0.601494 0.289567 -0.309616 -0.062500 1 0 0 0 0 0 3 739299
-0.002601 -0.000290 0.120310 0.601490 0.289577 -0.309604 -0.062500 1 0 0 0 0 0 3 740302
-0.002601 -0.000290 0.120310 0.601490 0.289579 -0.309603 -0.062500 1 0 0 0 0 0 3 741270
-0.002601 -0.000290 0.120310 0.601494 0.289567 -0.309616 -0.062500 1 0 0 0 0 0 3 742285
-0.002601 -0.000290 0.120310 0.601490 0.289578 -0.309604 -0.062500 1 0 0 0 0 0 3 743292
-0.002601 -0.000290 0.120310 0.601482 0.289570 -0.309610 -0.062500 1 0 0 0 0 0 3 744274
-0.002601 -0.000290 0.120310 0.601501 0.289575 -0.309610 -0.062500 1 0 0 0 0 0 3 745270
-0.002601 -0.000290 0.120310 0.601491 0.289578 -0.309604 -0.062500 1 0 0 0 0 0 3 746271
-0.002601 -0.000290 0.120310 0.601494 0.289567 -0.309616 -0.062500 1 0 0 0 0 0 3 747269
-0.002601 -0.000290 0.120310 0.601490 0.289578 -0.309604 -0.062500 1 0 0 0 0 0 3 748271
-0.002601 -0.000290 0.120310 0.601490 0.289579 -0.309603 -0.062500 1 0 0 0 0 0 3 749269
-0.002601 -0.000290 0.120310 0.601494 0.289568 -0.309616 -0.062500 1 0 0 0 0 0 3 750261
-0.002601 -0.000290 0.120310 0.601490 0.289578 -0.309604 -0.062500 1 0 0 0 0 0 3 751276
-0.002601 -0.000290 0.120310 0.601494 0.289567 -0.309616 -0.062500 1 0 0 0 0 0 3 752294
-0.002601 -0.000290 0.120310 0.601490 0.289578 -0.309604 -0.062500 1 0 0 0 0 0 3 753275
-0.002601 -0.000290 0.120310 0.601490 0.289579 -0.309603 -0.062500 1 0 0 0 0 0 3 754241
-0.002601 -0.000290 0.120310 0.601494 0.289568 -0.309616 -0.062500 1 0 0 0 0 0 3 755211
-0.002601 -0.000290 0.120310 0.601494 0.289566 -0.309597 -0.062500 1 0 0 0 0 0 3 756219
-0.002601 -0.000290 0.120310 0.601494 0.289565 -0.309615 -0.062500 1 0 0 0 0 0 3 757209
-0.002601 -0.000290 0.120310 0.601491 0.289577 -0.309604 -0.062500 1 0 0 0 0 0 3 758219
-0.002601 -0.000290 0.120310 0.601482 0.289569 -0.309610 -0.062500 1 0 0 0 0 0 3 759210
-0.002601 -0.000290 0.120310 0.601501 0.289574 -0.309610 -0.062500 1 0 0 0 0 0 3 760210
-0.002601 -0.000290 0.120310 0.601491 0.289578 -0.309603 -0.062500 1 0 0 0 0 0 3 761219
-0.002601 -0.000290 0.120310 0.601494 0.289567 -0.309616 -0.062500 1 0 0 0 0 0 3 762210
-0.002601 -0.000290 0.120310 0.601491 0.289577 -0.309604 -0.062500 1 0 0 0 0 0 3 763218
-0.002601 -0.000290 0.120310 0.601482 0.289569 -0.309610 -0.062500 1 0 0 0 0 0 3 764209
-0.002601 -0.000290 0.120310 0.601501 0.289574 -0.309610 -0.062500 1 0 0 0 0 0 3 765218
-0.002601 -0.000290 0.120310 0.601491 0.289578 -0.309603 -0.062500 1 0 0 0 0 0 3 766210
-0.002601 -0.000290 0.120310 0.601494 0.289567 -0.309616 -0.062500 1 0 0 0 0 0 3 767218
-0.002601 -0.000290 0.120310 0.601491 0.289577 -0.309604 -0.062500 1 0 0 0 0 0 3 768209
-0.002601 -0.000290 0.120310 0.601490 0.289579 -0.309603 -0.062500 1 0 0 0 0 0 3 769217
-0.002601 -0.000290 0.120310 0.601494 0.289567 -0.309616 -0.062500 1 0 0 0 0 0 3 770210
-0.002601 -0.000290 0.120310 0.601490 0.289577 -0.309604 -0.062500 1 0 0 0 0 0 3 771225
-0.002601 -0.000290 0.120310 0.601494 0.289567 -0.309616 -0.062500 1 0 0 0 0 0 3 772226
-0.002601 -0.000290 0.120310 0.601490 0.289577 -0.309604 -0.062500 1 0 0 0 0 0 3 773231
-0.002601 -0.000290 0.120310 0.601490 0.289579 -0.309603 -0.062500 1 0 0 0 0 0 3 774215
-0.002601 -0.000290 0.120310 0.601494 0.289567 -0.309616 -0.062500 1 0 0 0 0 0 3 775222
-0.002601 -0.000290 0.120310 0.601490 0.289577 -0.309604 -0.062500 1 0 0 0 0 0 3 776230
-0.002601 -0.000290 0.120310 0.601494 0.289567 -0.309616 -0.062500 1 0 0 0 0 0 3 777232
-0.002601 -0.000290 0.120310 0.601490 0.289577 -0.309604 -0.062500 1 0 0 0 0 0 3 778225
-0.002601 -0.000290 0.120310 0.601490 0.289579 -0.309603 -0.062500 1 0 0 0 0 0 3 779195
-0.002601 -0.000290 0.120310 0.601494 0.289567 -0.309616 -0.062500 1 0 0 0 0 0 3 780227
-0.002601 -0.000290 0.120310 0.601490 0.289578 -0.309604 -0.062500 1 0 0 0 0 0 3 781228
-0.002601 -0.000290 0.120310 0.601494 0.289567 -0.309616 -0.062500 1 0 0 0 0 0 3 782226
-0.002601 -0.000290 0.120310 0.601490 0.289577 -0.309604 -0.062500 1 0 0 0 0 0 3 783226
-0.002601 -0.000290 0.120310 0.601490 0.289579 -0.309603 -0.062500 1 0 0 0 0 0 3 784226
-0.002601 -0.000290 0.120310 0.601494 0.289567 -0.309616 -0.062500 1 0 0 0 0 0 3 785226
-0.002601 -0.000290 0.120310 0.601490 0.289578 -0.309604 -0.062500 1 0 0 0 0 0 3 786230
-0.002601 -0.000290 0.120310 0.601482 0.289570 -0.309610 -0.062500 1 0 0 0 0 0 3 787225
-0.002601 -0.000290 0.120310 0.601501 0.289575 -0.309610 -0.062500 1 0 0 0 0 0 3 788228
-0.002601 -0.000290 0.120310 0.601491 0.289579 -0.309604 -0.062500 1 0 0 0 0 0 3 789196
-0.002601 -0.000290 0.120310 0.601494 0.289567 -0.309616 -0.062500 1 0 0 0 0 0 3 790227
-0.002601 -0.000290 0.120310 0.601490 0.289578 -0.309604 -0.062500 1 0 0 0 0 0 3 791224
-0.002601 -0.000290 0.120310 0.601482 0.289570 -0.309610 -0.062500 1 0 0 0 0 0 3 792225
-0.002601 -0.000290 0.120310 0.601501 0.289575 -0.309610 -0.062500 1 0 0 0 0 0 3 793214
-0.002601 -0.000290 0.120310 0.601494 0.289567 -0.309597 -0.062500 1 0 0 0 0 0 3 794218
-0.002601 -0.000290 0.120310 0.601495 0.289566 -0.309615 -0.062500 1 0 0 0 0 0 3 795226
-0.002601 -0.000290 0.120310 0.601491 0.289577 -0.309604 -0.062500 1 0 0 0 0 0 3 796225
-0.002601 -0.000290 0.120310 0.601482 0.289569 -0.309610 -0.062500 1 0 0 0 0 0 3 797226
-0.002601 -0.000290 0.120310 0.601501 0.289574 -0.309610 -0.062500 1 0 0 0 0 0 3 798197
-0.002601 -0.000290 0.120310 0.601491 0.289578 -0.309603 -0.062500 1 0 0 0 0 0 3 799226
-0.002601 -0.000290 0.120310 0.601494 0.289567 -0.309616 -0.062500 1 0 0 0 0 0 3 800223
-0.002601 -0.000290 0.120310 0.601491 0.289577 -0.309604 -0.062500 1 0 0 0 0 0 3 801197
-0.002601 -0.000290 0.120310 0.601482 0.289570 -0.309610 -0.062500 1 0 0 0 0 0 3 802220
-0.002601 -0.000290 0.120310 0.601501 0.289575 -0.309610 -0.062500 1 0 0 0 0 0 3 803224
-0.002601 -0.000290 0.120310 0.601491 0.289578 -0.309603 -0.062500 1 0 0 0 0 0 3 804225
-0.002601 -0.000290 0.120310 0.601494 0.289567 -0.309616 -0.062500 1 0 0 0 0 0 3 805225
-0.002601 -0.000290 0.120310 0.601491 0.289577 -0.309604 -0.062500 1 0 0 0 0 0 3 806226
-0.002601 -0.000290 0.120310 0.601482 0.289570 -0.309610 -0.062500 1 0 0 0 0 0 3 807225
-0.002601 -0.000290 0.120310 0.601501 0.289575 -0.309610 -0.062500 1 0 0 0 0 0 3 808225
-0.002601 -0.000290 0.120310 0.601491 0.289578 -0.309603 -0.062500 1 0 0 0 0 0 3 809224
-0.002601 -0.000290 0.120310 0.601494 0.289567 -0.309616 -0.062500 1 0 0 0 0 0 3 810225
-0.002601 -0.000290 0.120310 0.601491 0.289577 -0.309604 -0.062500 1 0 0 0 0 0 3 811195
-0.002601 -0.000290 0.120310 0.601482 0.289570 -0.309610 -0.062500 1 0 0 0 0 0 3 812220
-0.002601 -0.000290 0.120310 0.601501 0.289575 -0.309610 -0.062500 1 0 0 0 0 0 3 813214
-0.002601 -0.000290 0.120310 0.601491 0.289578 -0.309603 -0.062500 1 0 0 0 0 0 3 814220
-0.002601 -0.000290 0.120310 0.601494 0.289567 -0.309616 -0.062500 1 0 0 0 0 0 3 815224
-0.002601 -0.000290 0.120310 0.601491 0.289577 -0.309604 -0.062500 1 0 0 0 0 0 3 816225
-0.002601 -0.000290 0.120310 0.601482 0.289570 -0.309610 -0.062500 1 0 0 0 0 0 3 817226
-0.002601 -0.000290 0.120310 0.601501 0.289575 -0.309610 -0.062500 1 0 0 0 0 0 3 818228
-0.002601 -0.000290 0.120310 0.601491 0.289578 -0.309604 -0.062500 1 0 0 0 0 0 3 819195
-0.002601 -0.000290 0.120310 0.601494 0.289567 -0.309616 -0.062500 1 0 0 0 0 0 3 820222
-0.002601 -0.000290 0.120310 0.601490 0.289578 -0.309604 -0.062500 1 0 0 0 0 0 3 821223
-0.002601 -0.000290 0.120310 0.601482 0.289570 -0.309610 -0.062500 1 0 0 0 0 0 3 822224
-0.002601 -0.000290 0.120310 0.601501 0.289575 -0.309610 -0.062500 1 0 0 0 0 0 3 823224
-0.002601 -0.000290 0.120310 0.601491 0.289579 -0.309604 -0.062500 1 0 0 0 0 0 3 824218
-0.002601 -0.000290 0.120310 0.601494 0.289567 -0.309616 -0.062500 1 0 0 0 0 0 3 825209
-0.002601 -0.000290 0.120310 0.601490 0.289578 -0.309604 -0.062500 1 0 0 0 0 0 3 826217
-0.002601 -0.000290 0.120310 0.601490 0.289579 -0.309603 -0.062500 1 0 0 0 0 0 3 827217
-0.002601 -0.000290 0.120310 0.601494 0.289568 -0.309616 -0.062500 1 0 0 0 0 0 3 828208
-0.002601 -0.000290 0.120310 0.601490 0.289578 -0.309604 -0.062500 1 0 0 0 0 0 3 829216
-0.002601 -0.000290 0.120310 0.601482 0.289570 -0.309610 -0.062500 1 0 0 0 0 0 3 830208
-0.002601 -0.000290 0.120310 0.601501 0.289575 -0.309610 -0.062500 1 0 0 0 0 0 3 831216
-0.002601 -0.000290 0.120310 0.601491 0.289579 -0.309604 -0.062500 1 0 0 0 0 0 3 832208
-0.002601 -0.000290 0.120310 0.601494 0.289568 -0.309616 -0.062500 1 0 0 0 0 0 3 833216
-0.002601 -0.000290 0.120310 0.601494 0.289566 -0.309598 -0.062500 1 0 0 0 0 0 3 834208
-0.002601 -0.000290 0.120310 0.601495 0.289565 -0.309615 -0.062500 1 0 0 0 0 0 3 835217
-0.002601 -0.000290 0.120310 0.601491 0.289577 -0.309604 -0.062500 1 0 0 0 0 0 3 836208
-0.002601 -0.000290 0.120310 0.601482 0.289569 -0.309610 -0.062500 1 0 0 0 0 0 3 837217
-0.002601 -0.000290 0.120310 0.601501 0.289574 -0.309610 -0.062500 1 0 0 0 0 0 3 838208
-0.002601 -0.000290 0.120310 0.601491 0.289578 -0.309603 -0.062500 1 0 0 0 0 0 3 839217
-0.002601 -0.000290 0.120310 0.601482 0.289570 -0.309610 -0.062500 1 0 0 0 0 0 3 840207
-0.002601 -0.000290 0.120310 0.601501 0.289575 -0.309610 -0.062500 1 0 0 0 0 0 3 841216
-0.002601 -0.000290 0.120310 0.601483 0.289569 -0.309610 -0.062500 1 0 0 0 0 0 3 842227
-0.002601 -0.000290 0.120310 0.601501 0.289574 -0.309610 -0.062500 1 0 0 0 0 0 3 843212
-0.002601 -0.000290 0.120310 0.601491 0.289578 -0.309603 -0.062500 1 0 0 0 0 0 3 844220
-0.002601 -0.000290 0.120310 0.601482 0.289570 -0.309610 -0.062500 1 0 0 0 0 0 3 845200
-0.002601 -0.000290 0.120310 0.601501 0.289575 -0.309610 -0.062500 1 0 0 0 0 0 3 846214
-0.002601 -0.000290 0.120310 0.601491 0.289578 -0.309603 -0.062500 1 0 0 0 0 0 3 847222
-0.002601 -0.000290 0.120310 0.601494 0.289567 -0.309616 -0.062500 1 0 0 0 0 0 3 848220
-0.002601 -0.000290 0.120310 0.601491 0.289577 -0.309604 -0.062500 1 0 0 0 0 0 3 849218
-0.002601 -0.000290 0.120310 0.601482 0.289570 -0.309610 -0.062500 1 0 0 0 0 0 3 850226
-0.002601 -0.000290 0.120310 0.601501 0.289575 -0.309610 -0.062500 1 0 0 0 0 0 3 851223
-0.002601 -0.000290 0.120310 0.601491 0.289578 -0.309603 -0.062500 1 0 0 0 0 0 3 852217
-0.002601 -0.000290 0.120310 0.601494 0.289567 -0.309616 -0.062500 1 0 0 0 0 0 3 853224
-0.002601 -0.000290 0.120310 0.601491 0.289578 -0.309604 -0.062500 1 0 0 0 0 0 3 854224
-0.002601 -0.000290 0.120310 0.601482 0.289570 -0.309610 -0.062500 1 0 0 0 0 0 3 855223
-0.002601 -0.000290 0.120310 0.601501 0.289575 -0.309610 -0.062500 1 0 0 0 0 0 3 856212
-0.002601 -0.000290 0.120310 0.601491 0.289578 -0.309604 -0.062500 1 0 0 0 0 0 3 857226
-0.002601 -0.000290 0.120310 0.601494 0.289567 -0.309616 -0.062500 1 0 0 0 0 0 3 858199
-0.002601 -0.000290 0.120310 0.601491 0.289578 -0.309604 -0.062500 1 0 0 0 0 0 3 859226
-0.002601 -0.000290 0.120310 0.601482 0.289570 -0.309610 -0.062500 1 0 0 0 0 0 3 860227
-0.002601 -0.000290 0.120310 0.601501 0.289575 -0.309610 -0.062500 1 0 0 0 0 0 3 861227
-0.002601 -0.000290 0.120310 0.601491 0.289579 -0.309604 -0.062500 1 0 0 0 0 0 3 862213
-0.002601 -0.000290 0.120310 0.601494 0.289567 -0.309616 -0.062500 1 0 0 0 0 0 3 863223
-0.002601 -0.000290 0.120310 0.601491 0.289578 -0.309604 -0.062500 1 0 0 0 0 0 3 864221
-0.002601 -0.000290 0.120310 0.601482 0.289570 -0.309610 -0.062500 1 0 0 0 0 0 3 865223
-0.002601 -0.000290 0.120310 0.601501 0.289575 -0.309610 -0.062500 1 0 0 0 0 0 3 866223
-0.002601 -0.000290 0.120310 0.601491 0.289579 -0.309604 -0.062500 1 0 0 0 0 0 3 867223
-0.002601 -0.000290 0.120310 0.601494 0.289568 -0.309616 -0.062500 1 0 0 0 0 0 3 868223
-0.002601 -0.000290 0.120310 0.601494 0.289566 -0.309598 -0.062500 1 0 0 0 0 0 3 869224
-0.002601 -0.000290 0.120310 0.601482 0.289568 -0.309609 -0.062500 1 0 0 0 0 0 3 870222
-0.002601 -0.000290 0.120310 0.601501 0.289574 -0.309610 -0.062500 1 0 0 0 0 0 3 871223
-0.002601 -0.000290 0.120310 0.601491 0.289578 -0.309603 -0.062500 1 0 0 0 0 0 3 872201
-0.002601 -0.000290 0.120310 0.601494 0.289567 -0.309616 -0.062500 1 0 0 0 0 0 3 873221
-0.002601 -0.000290 0.120310 0.601491 0.289577 -0.309604 -0.062500 1 0 0 0 0 0 3 874225
-0.002601 -0.000290 0.120310 0.601482 0.289569 -0.309610 -0.062500 1 0 0 0 0 0 3 875220
-0.002601 -0.000290 0.120310 0.601501 0.289574 -0.309610 -0.062500 1 0 0 0 0 0 3 876222
-0.002601 -0.000290 0.120310 0.601491 0.289578 -0.309603 -0.062500 1 0 0 0 0 0 3 877222
-0.002601 -0.000290 0.120310 0.601494 0.289567 -0.309616 -0.062500 1 0 0 0 0 0 3 878223
-0.002601 -0.000290 0.120310 0.601491 0.289577 -0.309604 -0.062500 1 0 0 0 0 0 3 879222
-0.002601 -0.000290 0.120310 0.601482 0.289570 -0.309610 -0.062500 1 0 0 0 0 0 3 880222
-0.002601 -0.000290 0.120310 0.601501 0.289575 -0.309610 -0.062500 1 0 0 0 0 0 3 881222
-0.002601 -0.000290 0.120310 0.601491 0.289578 -0.309603 -0.062500 1 0 0 0 0 0 3 882224
-0.002601 -0.000290 0.120310 0.601482 0.289570 -0.309610 -0.062500 1 0 0 0 0 0 3 883210
-0.002601 -0.000290 0.120310 0.601501 0.289575 -0.309610 -0.062500 1 0 0 0 0 0 3 884218
-0.002601 -0.000290 0.120310 0.601483 0.289569 -0.309610 -0.062500 1 0 0 0 0 0 3 885227
-0.002601 -0.000290 0.120310 0.601501 0.289575 -0.309610 -0.062500 1 0 0 0 0 0 3 886224
-0.002601 -0.000290 0.120310 0.601491 0.289578 -0.309604 -0.062500 1 0 0 0 0 0 3 887223
-0.002601 -0.000290 0.120310 0.601482 0.289570 -0.309610 -0.062500 1 0 0 0 0 0 3 888220
-0.002601 -0.000290 0.120310 0.601501 0.289575 -0.309610 -0.062500 1 0 0 0 0 0 3 889215
-0.002601 -0.000290 0.120310 0.601483 0.289570 -0.309611 -0.062500 1 0 0 0 0 0 3 890222
-0.002601 -0.000290 0.120310 0.601501 0.289575 -0.309610 -0.062500 1 0 0 0 0 0 3 891220
-0.002601 -0.000290 0.120310 0.601491 0.289578 -0.309604 -0.062500 1 0 0 0 0 0 3 892219
-0.002601 -0.000290 0.120310 0.601482 0.289570 -0.309610 -0.062500 1 0 0 0 0 0 3 893220
-0.002601 -0.000290 0.120310 0.601501 0.289575 -0.309610 -0.062500 1 0 0 0 0 0 3 894193
-0.002601 -0.000290 0.120310 0.601483 0.289570 -0.309611 -0.062500 1 0 0 0 0 0 3 895208
-0.002601 -0.000290 0.120310 0.601501 0.289575 -0.309610 -0.062500 1 0 0 0 0 0 3 896216
-0.002601 -0.000290 0.120310 0.601491 0.289578 -0.309604 -0.062500 1 0 0 0 0 0 3 897205
-0.002601 -0.000290 0.120310 0.601482 0.289570 -0.309610 -0.062500 1 0 0 0 0 0 3 898213
-0.002601 -0.000290 0.120310 0.601501 0.289575 -0.309610 -0.062500 1 0 0 0 0 0 3 899205
-0.002601 -0.000290 0.120310 0.601491 0.289579 -0.309604 -0.062500 1 0 0 0 0 0 3 900213
-0.002601 -0.000290 0.120310 0.601494 0.289567 -0.309616 -0.062500 1 0 0 0 0 0 3 901206
-0.002601 -0.000290 0.120310 0.601491 0.289578 -0.309604 -0.062500 1 0 0 0 0 0 3 902213
-0.002601 -0.000290 0.120310 0.601482 0.289570 -0.309610 -0.062500 1 0 0 0 0 0 3 903205
-0.002601 -0.000290 0.120310 0.601501 0.289575 -0.309610 -0.062500 1 0 0 0 0 0 3 904213
-0.002601 -0.000290 0.120310 0.601491 0.289579 -0.309604 -0.062500 1 0 0 0 0 0 3 905205
-0.002601 -0.000290 0.120310 0.601494 0.289568 -0.309616 -0.062500 1 0 0 0 0 0 3 906213
-0.002601 -0.000290 0.120310 0.601494 0.289566 -0.309598 -0.062500 1 0 0 0 0 0 3 907205
-0.002601 -0.000290 0.120310 0.601482 0.289568 -0.309609 -0.062500 1 0 0 0 0 0 3 908213
-0.002601 -0.000290 0.120310 0.601501 0.289574 -0.309609 -0.062500 1 0 0 0 0 0 3 909204
-0.002601 -0.000290 0.120310 0.601483 0.289569 -0.309610 -0.062500 1 0 0 0 0 0 3 910200
-0.002601 -0.000290 0.120310 0.601489 0.289577 -0.309603 -0.062500 1 0 0 0 0 0 3 911213
-0.002601 -0.000290 0.120310 0.601502 0.289575 -0.309609 -0.062500 1 0 0 0 0 0 3 912205
-0.002601 -0.000290 0.120310 0.601483 0.289569 -0.309610 -0.062500 1 0 0 0 0 0 3 913201
-0.002601 -0.000290 0.120310 0.601501 0.289575 -0.309610 -0.062500 1 0 0 0 0 0 3 914202
-0.002601 -0.000290 0.120310 0.601483 0.289569 -0.309610 -0.062500 1 0 0 0 0 0 3 915208
-0.002601 -0.000290 0.120310 0.601489 0.289577 -0.309603 -0.062500 1 0 0 0 0 0 3 916217
-0.002601 -0.000290 0.120310 0.601502 0.289576 -0.309609 -0.062500 1 0 0 0 0 0 3 917223
-0.002601 -0.000290 0.120310 0.601483 0.289569 -0.309610 -0.062500 1 0 0 0 0 0 3 918198
-0.002601 -0.000290 0.120310 0.601501 0.289575 -0.309610 -0.062500 1 0 0 0 0 0 3 919225
-0.002601 -0.000290 0.120310 0.601491 0.289578 -0.309603 -0.062500 1 0 0 0 0 0 3 920224
-0.002601 -0.000290 0.120310 0.601494 0.289567 -0.309616 -0.062500 1 0 0 0 0 0 3 921219
-0.002601 -0.000290 0.120310 0.601491 0.289577 -0.309604 -0.062500 1 0 0 0 0 0 3 922224
-0.002601 -0.000290 0.120310 0.601482 0.289570 -0.309610 -0.062500 1 0 0 0 0 0 3 923223
-0.002601 -0.000290 0.120310 0.601501 0.289575 -0.309610 -0.062500 1 0 0 0 0 0 3 924191
-0.002601 -0.000290 0.120310 0.601491 0.289578 -0.309603 -0.062500 1 0 0 0 0 0 3 925220
-0.002601 -0.000290 0.120310 0.601482 0.289570 -0.309610 -0.062500 1 0 0 0 0 0 3 926222
-0.002601 -0.000290 0.120310 0.601501 0.289575 -0.309610 -0.062500 1 0 0 0 0 0 3 927219
-0.002601 -0.000290 0.120310 0.601483 0.289570 -0.309610 -0.062500 1 0 0 0 0 0 3 928225
-0.002601 -0.000290 0.120310 0.601501 0.289575 -0.309610 -0.062500 1 0 0 0 0 0 3 929225
-0.002601 -0.000290 0.120310 0.601491 0.289578 -0.309604 -0.062500 1 0 0 0 0 0 3 930225
-0.002601 -0.000290 0.120310 0.601482 0.289570 -0.309610 -0.062500 1 0 0 0 0 0 3 931221
-0.002601 -0.000290 0.120310 0.601501 0.289575 -0.309610 -0.062500 1 0 0 0 0 0 3 932222
-0.002601 -0.000290 0.120310 0.601483 0.289570 -0.309611 -0.062500 1 0 0 0 0 0 3 933219
-0.002601 -0.000290 0.120310 0.601501 0.289575 -0.309610 -0.062500 1 0 0 0 0 0 3 934223
-0.002601 -0.000290 0.120310 0.601491 0.289578 -0.309604 -0.062500 1 0 0 0 0 0 3 935219
-0.002601 -0.000290 0.120310 0.601482 0.289570 -0.309610 -0.062500 1 0 0 0 0 0 3 936218
-0.002601 -0.000290 0.120310 0.601501 0.289575 -0.309610 -0.062500 1 0 0 0 0 0 3 937218
-0.002601 -0.000290 0.120310 0.601483 0.289570 -0.309611 -0.062500 1 0 0 0 0 0 3 938221
-0.002601 -0.000290 0.120310 0.601501 0.289575 -0.309610 -0.062500 1 0 0 0 0 0 3 939219
-0.002601 -0.000290 0.120310 0.601491 0.289579 -0.309604 -0.062500 1 0 0 0 0 0 3 940219
-0.002601 -0.000290 0.120310 0.601482 0.289570 -0.309610 -0.062500 1 0 0 0 0 0 3 941191
-0.002601 -0.000290 0.120310 0.601501 0.289575 -0.309610 -0.062500 1 0 0 0 0 0 3 942222
-0.002601 -0.000290 0.120310 0.601483 0.289570 -0.309611 -0.062500 1 0 0 0 0 0 3 943219
-0.002601 -0.000290 0.120310 0.601489 0.289578 -0.309604 -0.062500 1 0 0 0 0 0 3 944222
-0.002601 -0.000290 0.120310 0.601502 0.289576 -0.309609 -0.062500 1 0 0 0 0 0 3 945220
-0.002601 -0.000290 0.120310 0.601483 0.289570 -0.309610 -0.062500 1 0 0 0 0 0 3 946223
-0.002601 -0.000290 0.120310 0.601505 0.289563 -0.309603 -0.062500 1 0 0 0 0 0 3 947218
-0.002601 -0.000290 0.120310 0.601483 0.289568 -0.309610 -0.062500 1 0 0 0 0 0 3 948219
-0.002601 -0.000290 0.120310 0.601501 0.289574 -0.309610 -0.062500 1 0 0 0 0 0 3 949220
-0.002601 -0.000290 0.120310 0.601491 0.289578 -0.309603 -0.062500 1 0 0 0 0 0 3 950222
-0.002601 -0.000290 0.120310 0.601482 0.289570 -0.309610 -0.062500 1 0 0 0 0 0 3 951220
-0.002601 -0.000290 0.120310 0.601501 0.289575 -0.309610 -0.062500 1 0 0 0 0 0 3 952220
-0.002601 -0.000290 0.120310 0.601483 0.289569 -0.309610 -0.062500 1 0 0 0 0 0 3 953201
-0.002601 -0.000290 0.120310 0.601489 0.289577 -0.309603 -0.062500 1 0 0 0 0 0 3 954216
-0.002601 -0.000290 0.120310 0.601502 0.289576 -0.309609 -0.062500 1 0 0 0 0 0 3 955207
-0.002601 -0.000290 0.120310 0.601483 0.289570 -0.309610 -0.062500 1 0 0 0 0 0 3 956217
-0.002601 -0.000290 0.120310 0.601501 0.289575 -0.309610 -0.062500 1 0 0 0 0 0 3 957222
-0.002601 -0.000290 0.120310 0.601483 0.289569 -0.309610 -0.062500 1 0 0 0 0 0 3 958212
-0.002601 -0.000290 0.120310 0.601489 0.289577 -0.309604 -0.062500 1 0 0 0 0 0 3 959191
-0.002601 -0.000290 0.120310 0.601502 0.289576 -0.309609 -0.062500 1 0 0 0 0 0 3 960206
-0.002601 -0.000290 0.120310 0.601483 0.289570 -0.309610 -0.062500 1 0 0 0 0 0 3 961219
-0.002601 -0.000290 0.120310 0.601501 0.289575 -0.309610 -0.062500 1 0 0 0 0 0 3 962212
-0.002601 -0.000290 0.120310 0.601483 0.289569 -0.309611 -0.062500 1 0 0 0 0 0 3 963220
-0.002601 -0.000290 0.120310 0.601489 0.289578 -0.309604 -0.062500 1 0 0 0 0 0 3 964219
-0.002601 -0.000290 0.120310 0.601502 0.289576 -0.309609 -0.062500 1 0 0 0 0 0 3 965220
-0.002601 -0.000290 0.120310 0.601483 0.289570 -0.309610 -0.062500 1 0 0 0 0 0 3 966293
-0.002601 -0.000290 0.120310 0.601501 0.289575 -0.309610 -0.062500 1 0 0 0 0 0 3 967270
-0.002601 -0.000290 0.120310 0.601483 0.289570 -0.309611 -0.062500 1 0 0 0 0 0 3 968286
-0.002601 -0.000290 0.120310 0.601489 0.289578 -0.309604 -0.062500 1 0 0 0 0 0 3 969268
-0.002601 -0.000290 0.120310 0.601502 0.289576 -0.309609 -0.062500 1 0 0 0 0 0 3 970286
-0.002601 -0.000290 0.120310 0.601483 0.289570 -0.309610 -0.062500 1 0 0 0 0 0 3 971270
-0.002601 -0.000290 0.120310 0.601501 0.289575 -0.309610 -0.062500 1 0 0 0 0 0 3 972286
-0.002601 -0.000290 0.120310 0.601483 0.289570 -0.309611 -0.062500 1 0 0 0 0 0 3 973268
-0.002601 -0.000290 0.120310 0.601489 0.289578 -0.309604 -0.062500 1 0 0 0 0 0 3 974271
-0.002601 -0.000290 0.120310 0.601502 0.289576 -0.309609 -0.062500 1 0 0 0 0 0 3 975282
-0.002601 -0.000290 0.120310 0.601483 0.289570 -0.309610 -0.062500 1 0 0 0 0 0 3 976266
-0.002601 -0.000290 0.120310 0.601501 0.289575 -0.309610 -0.062500 1 0 0 0 0 0 3 977267
-0.002601 -0.000290 0.120310 0.601491 0.289579 -0.309604 -0.062500 1 0 0 0 0 0 3 978283
-0.002601 -0.000290 0.120310 0.601482 0.289570 -0.309610 -0.062500 1 0 0 0 0 0 3 979267
-0.002601 -0.000290 0.120310 0.601501 0.289575 -0.309610 -0.062500 1 0 0 0 0 0 3 980283
-0.002601 -0.000290 0.120310 0.601483 0.289570 -0.309611 -0.062500 1 0 0 0 0 0 3 981283
-0.002601 -0.000290 0.120310 0.601501 0.289575 -0.309610 -0.062500 1 0 0 0 0 0 3 982231
-0.002601 -0.000290 0.120310 0.601491 0.289579 -0.309604 -0.062500 1 0 0 0 0 0 3 983211
-0.002601 -0.000290 0.120310 0.601482 0.289571 -0.309610 -0.062500 1 0 0 0 0 0 3 984202
-0.002601 -0.000290 0.120310 0.601501 0.289575 -0.309610 -0.062500 1 0 0 0 0 0 3 985212
-0.002601 -0.000290 0.120310 0.601486 0.289558 -0.309604 -0.062500 1 0 0 0 0 0 3 986203
-0.002601 -0.000290 0.120310 0.601502 0.289573 -0.309609 -0.062500 1 0 0 0 0 0 3 987213
-0.002601 -0.000290 0.120310 0.601483 0.289569 -0.309610 -0.062500 1 0 0 0 0 0 3 988211
-0.002601 -0.000290 0.120310 0.601489 0.289577 -0.309603 -0.062500 1 0 0 0 0 0 3 989202
-0.002601 -0.000290 0.120310 0.601502 0.289575 -0.309609 -0.062500 1 0 0 0 0 0 3 990211
-0.002601 -0.000290 0.120310 0.601483 0.289569 -0.309610 -0.062500 1 0 0 0 0 0 3 991202
-0.002601 -0.000290 0.120310 0.601501 0.289575 -0.309610 -0.062500 1 0 0 0 0 0 3 992211
-0.002601 -0.000290 0.120310 0.601483 0.289569 -0.309611 -0.062500 1 0 0 0 0 0 3 993202
-0.002601 -0.000290 0.120310 0.601489 0.289577 -0.309604 -0.062500 1 0 0 0 0 0 3 994203
-0.002601 -0.000290 0.120310 0.601502 0.289576 -0.309609 -0.062500 1 0 0 0 0 0 3 995208
-0.002601 -0.000290 0.120310 0.601483 0.289569 -0.309610 -0.062500 1 0 0 0 0 0 3 996216
-0.002601 -0.000290 0.120310 0.601489 0.289578 -0.309603 -0.062500 1 0 0 0 0 0 3 997204
-0.002601 -0.000290 0.120310 0.601494 0.289567 -0.309616 -0.062500 1 0 0 0 0 0 3 998211
-0.002601 -0.000290 0.120310 0.601490 0.289577 -0.309604 -0.062500 1 0 0 0 0 0 3 999195
-0.002601 -0.000290 0.120310 0.601502 0.289576 -0.309609 -0.062500 1 0 0 0 0 0 4 201
-0.002601 -0.000290 0.120310 0.601483 0.289570 -0.309610 -0.062500 1 0 0 0 0 0 4 1218
-0.002601 -0.000290 0.120310 0.601489 0.289578 -0.309604 -0.062500 1 0 0 0 0 0 4 2193
-0.002601 -0.000290 0.120310 0.601494 0.289567 -0.309616 -0.062500 1 0 0 0 0 0 4 3219
-0.002601 -0.000290 0.120310 0.601490 0.289577 -0.309604 -0.062500 1 0 0 0 0 0 4 4218
-0.002601 -0.000290 0.120310 0.601502 0.289576 -0.309609 -0.062500 1 0 0 0 0 0 4 5212
-0.002601 -0.000290 0.120310 0.601483 0.289570 -0.309610 -0.062500 1 0 0 0 0 0 4 6191
-0.002601 -0.000290 0.120310 0.601489 0.289578 -0.309604 -0.062500 1 0 0 0 0 0 4 7219
-0.002601 -0.000290 0.120310 0.601502 0.289576 -0.309609 -0.062500 1 0 0 0 0 0 4 8218
-0.002601 -0.000290 0.120310 0.601483 0.289570 -0.309610 -0.062500 1 0 0 0 0 0 4 9210
-0.002601 -0.000290 0.120310 0.601501 0.289575 -0.309610 -0.062500 1 0 0 0 0 0 4 10225
-0.002601 -0.000290 0.120310 0.601483 0.289570 -0.309611 -0.062500 1 0 0 0 0 0 4 11220
-0.002601 -0.000290 0.120310 0.601489 0.289578 -0.309604 -0.062500 1 0 0 0 0 0 4 12220
-0.002601 -0.000290 0.120310 0.601502 0.289576 -0.309609 -0.062500 1 0 0 0 0 0 4 13217
-0.002601 -0.000290 0.120310 0.601483 0.289570 -0.309610 -0.062500 1 0 0 0 0 0 4 14220
-0.002601 -0.000290 0.120310 0.601501 0.289575 -0.309610 -0.062500 1 0 0 0 0 0 4 15213
-0.002601 -0.000290 0.120310 0.601483 0.289570 -0.309611 -0.062500 1 0 0 0 0 0 4 16216
-0.002601 -0.000290 0.120310 0.601489 0.289578 -0.309604 -0.062500 1 0 0 0 0 0 4 17216
-0.002601 -0.000290 0.120310 0.601502 0.289576 -0.309609 -0.062500 1 0 0 0 0 0 4 18218
-0.002601 -0.000290 0.120310 0.601483 0.289570 -0.309610 -0.062500 1 0 0 0 0 0 4 19216
-0.002601 -0.000290 0.120310 0.601501 0.289575 -0.309610 -0.062500 1 0 0 0 0 0 4 20218
-0.002601 -0.000290 0.120310 0.601483 0.289570 -0.309611 -0.062500 1 0 0 0 0 0 4 21188
-0.002601 -0.000290 0.120310 0.601492 0.289566 -0.309597 -0.062500 1 0 0 0 0 0 4 22190
-0.002601 -0.000290 0.120310 0.601494 0.289565 -0.309615 -0.062500 1 0 0 0 0 0 4 23217
-0.002601 -0.000290 0.120310 0.601490 0.289577 -0.309604 -0.062500 1 0 0 0 0 0 4 24218
-0.002601 -0.000290 0.120310 0.601502 0.289575 -0.309609 -0.062500 1 0 0 0 0 0 4 25206
-0.002601 -0.000290 0.120310 0.601483 0.289569 -0.309610 -0.062500 1 0 0 0 0 0 4 26221
-0.002601 -0.000290 0.120310 0.601489 0.289577 -0.309603 -0.062500 1 0 0 0 0 0 4 27212
-0.002601 -0.000290 0.120310 0.601502 0.289576 -0.309609 -0.062500 1 0 0 0 0 0 4 28216
-0.002601 -0.000290 0.120310 0.601483 0.289569 -0.309610 -0.062500 1 0 0 0 0 0 4 29215
-0.002601 -0.000290 0.120310 0.601501 0.289575 -0.309610 -0.062500 1 0 0 0 0 0 4 30216
-0.002601 -0.000290 0.120310 0.601483 0.289569 -0.309610 -0.062500 1 0 0 0 0 0 4 31216
-0.002601 -0.000290 0.120310 0.601489 0.289577 -0.309604 -0.062500 1 0 0 0 0 0 4 32215
-0.002601 -0.000290 0.120310 0.601502 0.289576 -0.309609 -0.062500 1 0 0 0 0 0 4 33215
-0.002601 -0.000290 0.120310 0.601483 0.289570 -0.309610 -0.062500 1 0 0 0 0 0 4 34217
-0.002601 -0.000290 0.120310 0.601501 0.289575 -0.309610 -0.062500 1 0 0 0 0 0 4 35218
-0.002601 -0.000290 0.120310 0.601483 0.289569 -0.309611 -0.062500 1 0 0 0 0 0 4 36215
-0.002620 -0.000285 0.120319 0.867380 0.227252 -0.446921 -0.062500 1 0 0 0 0 0 4 37204
-0.002630 -0.000283 0.120323 0.776820 0.247956 -0.379904 -0.062500 1 0 0 0 0 0 4 38219
-0.002635 -0.000282 0.120324 0.709939 0.263619 -0.345139 -0.062500 1 0 0 0 0 0 4 39216
-0.002637 -0.000281 0.120324 0.674610 0.272022 -0.331908 -0.062500 1 0 0 0 0 0 4 40218
-0.002638 -0.000281 0.120325 0.656853 0.276312 -0.327173 -0.062500 1 0 0 0 0 0 4 41215
-0.002639 -0.000281 0.120325 0.648001 0.278458 -0.325527 -0.062500 1 0 0 0 0 0 4 42210
-0.002639 -0.000281 0.120325 0.643590 0.279546 -0.324958 -0.062500 1 0 0 0 0 0 4 43216
-0.002639 -0.000281 0.120325 0.641382 0.280078 -0.324758 -0.062500 1 0 0 0 0 0 4 44215
-0.002639 -0.000281 0.120325 0.640279 0.280352 -0.324674 -0.062500 1 0 0 0 0 0 4 45216
-0.002639 -0.000281 0.120325 0.639734 0.280473 -0.324662 -0.062500 1 0 0 0 0 0 4 46187
-0.002639 -0.000281 0.120325 0.639459 0.280559 -0.324650 -0.062500 1 0 0 0 0 0 4 47215
-0.002639 -0.000281 0.120325 0.639325 0.280593 -0.324646 -0.062500 1 0 0 0 0 0 4 48203
-0.002639 -0.000281 0.120325 0.639262 0.280598 -0.324647 -0.062500 1 0 0 0 0 0 4 49202
-0.002639 -0.000281 0.120325 0.639224 0.280606 -0.324649 -0.062500 1 0 0 0 0 0 4 50202
-0.002639 -0.000281 0.120325 0.639194 0.280623 -0.324643 -0.062500 1 0 0 0 0 0 4 51210
-0.002639 -0.000281 0.120325 0.639191 0.280625 -0.324643 -0.062500 1 0 0 0 0 0 4 52201
-0.002639 -0.000281 0.120325 0.639191 0.280626 -0.324642 -0.062500 1 0 0 0 0 0 4 53209
-0.002639 -0.000281 0.120325 0.639183 0.280617 -0.324649 -0.062500 1 0 0 0 0 0 4 54201
-0.002639 -0.000281 0.120325 0.639190 0.280625 -0.324643 -0.062500 1 0 0 0 0 0 4 55210
-0.002639 -0.000281 0.120325 0.639191 0.280626 -0.324643 -0.062500 1 0 0 0 0 0 4 56200
-0.002639 -0.000281 0.120325 0.639183 0.280617 -0.324649 -0.062500 1 0 0 0 0 0 4 57201
-0.002639 -0.000281 0.120325 0.639190 0.280625 -0.324643 -0.062500 1 0 0 0 0 0 4 58209
-0.002639 -0.000281 0.120325 0.639191 0.280626 -0.324642 -0.062500 1 0 0 0 0 0 4 59200
-0.002639 -0.000281 0.120325 0.639183 0.280618 -0.324649 -0.062500 1 0 0 0 0 0 4 60209
-0.002639 -0.000281 0.120325 0.639190 0.280625 -0.324643 -0.062500 1 0 0 0 0 0 4 61216
-0.002639 -0.000281 0.120325 0.639183 0.280617 -0.324650 -0.062500 1 0 0 0 0 0 4 62200
-0.002639 -0.000281 0.120325 0.639190 0.280625 -0.324643 -0.062500 1 0 0 0 0 0 4 63209
-0.002639 -0.000281 0.120325 0.639191 0.280626 -0.324643 -0.062500 1 0 0 0 0 0 4 64208
-0.002639 -0.000281 0.120325 0.639183 0.280618 -0.324650 -0.062500 1 0 0 0 0 0 4 65201
-0.002639 -0.000281 0.120325 0.639190 0.280625 -0.324643 -0.062500 1 0 0 0 0 0 4 66231
-0.002639 -0.000281 0.120325 0.639183 0.280617 -0.324650 -0.062500 1 0 0 0 0 0 4 67207
-0.002639 -0.000281 0.120325 0.639190 0.280625 -0.324644 -0.062500 1 0 0 0 0 0 4 68203
-0.002639 -0.000281 0.120325 0.639191 0.280626 -0.324643 -0.062500 1 0 0 0 0 0 4 69210
-0.002639 -0.000281 0.120325 0.639183 0.280618 -0.324650 -0.062500 1 0 0 0 0 0 4 70214
-0.002639 -0.000281 0.120325 0.639194 0.280614 -0.324637 -0.062500 1 0 0 0 0 0 4 71210
-0.002639 -0.000281 0.120325 0.639184 0.280616 -0.324649 -0.062500 1 0 0 0 0 0 4 72224
-0.002639 -0.000281 0.120325 0.639191 0.280624 -0.324643 -0.062500 1 0 0 0 0 0 4 73216
-0.002639 -0.000281 0.120325 0.639183 0.280617 -0.324650 -0.062500 1 0 0 0 0 0 4 74219
-0.002639 -0.000281 0.120325 0.639190 0.280624 -0.324643 -0.062500 1 0 0 0 0 0 4 75214
-0.002639 -0.000281 0.120325 0.639191 0.280625 -0.324643 -0.062500 1 0 0 0 0 0 4 76217
-0.002639 -0.000281 0.120325 0.639183 0.280617 -0.324649 -0.062500 1 0 0 0 0 0 4 77205
-0.002639 -0.000281 0.120325 0.639191 0.280625 -0.324643 -0.062500 1 0 0 0 0 0 4 78217
-0.002639 -0.000281 0.120325 0.639192 0.280626 -0.324643 -0.062500 1 0 0 0 0 0 4 79214
-0.002639 -0.000281 0.120325 0.639184 0.280617 -0.324649 -0.062500 1 0 0 0 0 0 4 80224
-0.002639 -0.000281 0.120325 0.639191 0.280625 -0.324643 -0.062500 1 0 0 0 0 0 4 81189
-0.002639 -0.000281 0.120325 0.639183 0.280617 -0.324650 -0.062500 1 0 0 0 0 0 4 82221
-0.002639 -0.000281 0.120325 0.639191 0.280625 -0.324643 -0.062500 1 0 0 0 0 0 4 83217
-0.002639 -0.000281 0.120325 0.639192 0.280626 -0.324643 -0.062500 1 0 0 0 0 0 4 84214
-0.002658 -0.000276 0.120334 0.905210 0.218258 -0.461827 -0.062500 1 0 0 0 0 0 4 85216
-0.002668 -0.000274 0.120338 0.814581 0.238977 -0.394874 -0.062500 1 0 0 0 0 0 4 86216
-0.002672 -0.000273 0.120339 0.747672 0.254656 -0.360141 -0.062500 1 0 0 0 0 0 4 87218
-0.002675 -0.000272 0.120339 0.712335 0.263074 -0.346921 -0.062500 1 0 0 0 0 0 4 88186
-0.002676 -0.000272 0.120340 0.694564 0.267358 -0.342203 -0.062500 1 0 0 0 0 0 4 89214
-0.002676 -0.000272 0.120340 0.685708 0.269504 -0.340543 -0.062500 1 0 0 0 0 0 4 90217
-0.002677 -0.000272 0.120340 0.681286 0.270583 -0.339981 -0.062500 1 0 0 0 0 0 4 91213
-0.002677 -0.000272 0.120340 0.679104 0.271129 -0.339775 -0.062500 1 0 0 0 0 0 4 92216
-0.002677 -0.000272 0.120340 0.677988 0.271387 -0.339705 -0.062500 1 0 0 0 0 0 4 93216
-0.002677 -0.000272 0.120340 0.677443 0.271538 -0.339682 -0.062500 1 0 0 0 0 0 4 94218
-0.002677 -0.000272 0.120340 0.677178 0.271593 -0.339668 -0.062500 1 0 0 0 0 0 4 95186
-0.002677 -0.000272 0.120340 0.677042 0.271636 -0.339670 -0.062500 1 0 0 0 0 0 4 96214
-0.002677 -0.000272 0.120340 0.676967 0.271644 -0.339666 -0.062500 1 0 0 0 0 0 4 97216
-0.002677 -0.000272 0.120340 0.676927 0.271652 -0.339667 -0.062500 1 0 0 0 0 0 4 98216
-0.002677 -0.000272 0.120340 0.676921 0.271664 -0.339674 -0.062500 1 0 0 0 0 0 4 99215
-0.002677 -0.000272 0.120340 0.676909 0.271668 -0.339669 -0.062500 1 0 0 0 0 0 4 100214
-0.002677 -0.000272 0.120340 0.676909 0.271669 -0.339668 -0.062500 1 0 0 0 0 0 4 101216
-0.002677 -0.000272 0.120340 0.676901 0.271660 -0.339675 -0.062500 1 0 0 0 0 0 4 102216
-0.002677 -0.000272 0.120340 0.676896 0.271671 -0.339663 -0.062500 1 0 0 0 0 0 4 103216
-0.002677 -0.000272 0.120340 0.676899 0.271660 -0.339675 -0.062500 1 0 0 0 0 0 4 104215
-0.002677 -0.000272 0.120340 0.676896 0.271671 -0.339663 -0.062500 1 0 0 0 0 0 4 105214
-0.002677 -0.000272 0.120340 0.676907 0.271669 -0.339668 -0.062500 1 0 0 0 0 0 4 106217
-0.002677 -0.000272 0.120340 0.676888 0.271663 -0.339669 -0.062500 1 0 0 0 0 0 4 107198
-0.002677 -0.000272 0.120340 0.676907 0.271668 -0.339668 -0.062500 1 0 0 0 0 0 4 108213
-0.002677 -0.000272 0.120340 0.676888 0.271663 -0.339669 -0.062500 1 0 0 0 0 0 4 109188
-0.002677 -0.000272 0.120340 0.676906 0.271668 -0.339669 -0.062500 1 0 0 0 0 0 4 110210
-0.002677 -0.000272 0.120340 0.676896 0.271672 -0.339662 -0.062500 1 0 0 0 0 0 4 111213
-0.002677 -0.000272 0.120340 0.676899 0.271661 -0.339675 -0.062500 1 0 0 0 0 0 4 112185
-0.002677 -0.000272 0.120340 0.676895 0.271671 -0.339663 -0.062500 1 0 0 0 0 0 4 113215
-0.002677 -0.000272 0.120340 0.676899 0.271661 -0.339675 -0.062500 1 0 0 0 0 0 4 114215
-0.002677 -0.000272 0.120340 0.676908 0.271668 -0.339669 -0.062500 1 0 0 0 0 0 4 115215
-0.002677 -0.000272 0.120340 0.676896 0.271672 -0.339662 -0.062500 1 0 0 0 0 0 4 116213
-0.002677 -0.000272 0.120340 0.676899 0.271661 -0.339675 -0.062500 1 0 0 0 0 0 4 117215
-0.002677 -0.000272 0.120340 0.676895 0.271671 -0.339663 -0.062500 1 0 0 0 0 0 4 118215
-0.002677 -0.000272 0.120340 0.676899 0.271661 -0.339675 -0.062500 1 0 0 0 0 0 4 119214
-0.002677 -0.000272 0.120340 0.676895 0.271671 -0.339663 -0.062500 1 0 0 0 0 0 4 120208
-0.002677 -0.000272 0.120340 0.676907 0.271670 -0.339668 -0.062500 1 0 0 0 0 0 4 121199
-0.002677 -0.000272 0.120340 0.676888 0.271664 -0.339669 -0.062500 1 0 0 0 0 0 4 122208
-0.002677 -0.000272 0.120340 0.676906 0.271669 -0.339669 -0.062500 1 0 0 0 0 0 4 123199
-0.002677 -0.000272 0.120340 0.676909 0.271669 -0.339668 -0.062500 1 0 0 0 0 0 4 124207
-0.002677 -0.000272 0.120340 0.676892 0.271652 -0.339662 -0.062500 1 0 0 0 0 0 4 125199
-0.002677 -0.000272 0.120340 0.676907 0.271667 -0.339668 -0.062500 1 0 0 0 0 0 4 126206
-0.002677 -0.000272 0.120340 0.676888 0.271663 -0.339669 -0.062500 1 0 0 0 0 0 4 127199
-0.002677 -0.000272 0.120340 0.676907 0.271668 -0.339668 -0.062500 1 0 0 0 0 0 4 128198
-0.002677 -0.000272 0.120340 0.676888 0.271663 -0.339669 -0.062500 1 0 0 0 0 0 4 129207
-0.002677 -0.000272 0.120340 0.676906 0.271668 -0.339668 -0.062500 1 0 0 0 0 0 4 130199
-0.002677 -0.000272 0.120340 0.676896 0.271671 -0.339662 -0.062500 1 0 0 0 0 0 4 131206
-0.002677 -0.000272 0.120340 0.676899 0.271660 -0.339674 -0.062500 1 0 0 0 0 0 4 132197
-0.002677 -0.000272 0.120340 0.676895 0.271671 -0.339663 -0.062500 1 0 0 0 0 0 4 133206
-0.002677 -0.000272 0.120340 0.676899 0.271660 -0.339675 -0.062500 1 0 0 0 0 0 4 134183
-0.002677 -0.000272 0.120340 0.676908 0.271668 -0.339669 -0.062500 1 0 0 0 0 0 4 135198
-0.002677 -0.000272 0.120340 0.676897 0.271672 -0.339662 -0.062500 1 0 0 0 0 0 4 136207
-0.002677 -0.000272 0.120340 0.676899 0.271660 -0.339675 -0.062500 1 0 0 0 0 0 4 137198
-0.002677 -0.000272 0.120340 0.676896 0.271671 -0.339663 -0.062500 1 0 0 0 0 0 4 138222
-0.002677 -0.000272 0.120340 0.676899 0.271660 -0.339675 -0.062500 1 0 0 0 0 0 4 139209
-0.002677 -0.000272 0.120340 0.676895 0.271671 -0.339663 -0.062500 1 0 0 0 0 0 4 140211
-0.002690 -0.000285 0.120329 0.854560 0.462370 -0.187104 -0.062500 1 0 0 0 0 0 4 141214
-0.002696 -0.000292 0.120325 0.796422 0.398526 -0.261448 -0.062500 1 0 0 0 0 0 4 142215
-0.002699 -0.000296 0.120324 0.751785 0.350599 -0.300105 -0.062500 1 0 0 0 0 0 4 143206
-0.002701 -0.000297 0.120323 0.727590 0.324981 -0.314856 -0.062500 1 0 0 0 0 0 4 144213
-0.002702 -0.000298 0.120323 0.715195 0.311994 -0.320114 -0.062500 1 0 0 0 0 0 4 145185
-0.002702 -0.000299 0.120323 0.708938 0.305483 -0.321954 -0.062500 1 0 0 0 0 0 4 146216
-0.002702 -0.000299 0.120323 0.705778 0.302219 -0.322602 -0.062500 1 0 0 0 0 0 4 147214
-0.002703 -0.000299 0.120323 0.704203 0.300583 -0.322821 -0.062500 1 0 0 0 0 0 4 148212
-0.002703 -0.000299 0.120323 0.703407 0.299778 -0.322905 -0.062500 1 0 0 0 0 0 4 149214
-0.002703 -0.000299 0.120323 0.703007 0.299361 -0.322933 -0.062500 1 0 0 0 0 0 4 150214
-0.002703 -0.000299 0.120323 0.702811 0.299155 -0.322942 -0.062500 1 0 0 0 0 0 4 151214
-0.002703 -0.000299 0.120323 0.702708 0.299047 -0.322939 -0.062500 1 0 0 0 0 0 4 152221
-0.002703 -0.000299 0.120323 0.702657 0.299009 -0.322940 -0.062500 1 0 0 0 0 0 4 153187
-0.002703 -0.000299 0.120323 0.702642 0.298979 -0.322948 -0.062500 1 0 0 0 0 0 4 154219
-0.002703 -0.000299 0.120323 0.702625 0.298960 -0.322942 -0.062500 1 0 0 0 0 0 4 155218
-0.002703 -0.000299 0.120323 0.702624 0.298958 -0.322942 -0.062500 1 0 0 0 0 0 4 156214
-0.002703 -0.000299 0.120323 0.702616 0.298950 -0.322949 -0.062500 1 0 0 0 0 0 4 157213
-0.002703 -0.000299 0.120323 0.702603 0.298951 -0.322943 -0.062500 1 0 0 0 0 0 4 158214
-0.002703 -0.000299 0.120323 0.702614 0.298949 -0.322949 -0.062500 1 0 0 0 0 0 4 159212
-0.002703 -0.000299 0.120323 0.702603 0.298951 -0.322943 -0.062500 1 0 0 0 0 0 4 160212
-0.002703 -0.000299 0.120323 0.702622 0.298958 -0.322942 -0.062500 1 0 0 0 0 0 4 161215
-0.002703 -0.000299 0.120323 0.702617 0.298950 -0.322949 -0.062500 1 0 0 0 0 0 4 162215
-0.002703 -0.000299 0.120323 0.702604 0.298952 -0.322943 -0.062500 1 0 0 0 0 0 4 163212
-0.002703 -0.000299 0.120323 0.702614 0.298949 -0.322949 -0.062500 1 0 0 0 0 0 4 164214
-0.002703 -0.000299 0.120323 0.702603 0.298951 -0.322943 -0.062500 1 0 0 0 0 0 4 165213
-0.002703 -0.000299 0.120323 0.702614 0.298949 -0.322949 -0.062500 1 0 0 0 0 0 4 166216
-0.002703 -0.000299 0.120323 0.702611 0.298960 -0.322936 -0.062500 1 0 0 0 0 0 4 167213
-0.002703 -0.000299 0.120323 0.702615 0.298950 -0.322948 -0.062500 1 0 0 0 0 0 4 168211
-0.002703 -0.000299 0.120323 0.702603 0.298952 -0.322943 -0.062500 1 0 0 0 0 0 4 169211
-0.002703 -0.000299 0.120323 0.702614 0.298949 -0.322949 -0.062500 1 0 0 0 0 0 4 170185
-0.002703 -0.000299 0.120323 0.702615 0.298949 -0.322950 -0.062500 1 0 0 0 0 0 4 171210
-0.002703 -0.000299 0.120323 0.702612 0.298960 -0.322937 -0.062500 1 0 0 0 0 0 4 172213
-0.002703 -0.000299 0.120323 0.702615 0.298950 -0.322948 -0.062500 1 0 0 0 0 0 4 173211
-0.002703 -0.000299 0.120323 0.702604 0.298952 -0.322943 -0.062500 1 0 0 0 0 0 4 174215
-0.002703 -0.000299 0.120323 0.702614 0.298949 -0.322949 -0.062500 1 0 0 0 0 0 4 175182
-0.002703 -0.000299 0.120323 0.702603 0.298952 -0.322943 -0.062500 1 0 0 0 0 0 4 176182
-0.002703 -0.000299 0.120323 0.702614 0.298949 -0.322949 -0.062500 1 0 0 0 0 0 4 177213
-0.002703 -0.000299 0.120323 0.702611 0.298960 -0.322936 -0.062500 1 0 0 0 0 0 4 178209
-0.002703 -0.000299 0.120323 0.702615 0.298950 -0.322948 -0.062500 1 0 0 0 0 0 4 179200
-0.002703 -0.000299 0.120323 0.702603 0.298952 -0.322943 -0.062500 1 0 0 0 0 0 4 180208
-0.002703 -0.000299 0.120323 0.702614 0.298949 -0.322949 -0.062500 1 0 0 0 0 0 4 181215
-0.002703 -0.000299 0.120323 0.702615 0.298949 -0.322950 -0.062500 1 0 0 0 0 0 4 182185
-0.002703 -0.000299 0.120323 0.702612 0.298961 -0.322937 -0.062500 1 0 0 0 0 0 4 183183
-0.002703 -0.000299 0.120323 0.702615 0.298950 -0.322948 -0.062500 1 0 0 0 0 0 4 184211
-0.002703 -0.000299 0.120323 0.702603 0.298952 -0.322943 -0.062500 1 0 0 0 0 0 4 185214
-0.002703 -0.000299 0.120323 0.702614 0.298949 -0.322949 -0.062500 1 0 0 0 0 0 4 186214
-0.002708 -0.000281 0.120312 0.776405 0.043989 -0.175547 -0.062500 1 0 0 0 0 0 4 187213
-0.002711 -0.000272 0.120309 0.753133 0.129869 -0.247374 -0.062500 1 0 0 0 0 0 4 188213
-0.002712 -0.000267 0.120307 0.734586 0.193966 -0.284721 -0.062500 1 0 0 0 0 0 4 189213
-0.002713 -0.000265 0.120307 0.724323 0.228075 -0.298968 -0.062500 1 0 0 0 0 0 4 190202
-0.002713 -0.000264 0.120307 0.718997 0.245318 -0.304050 -0.062500 1 0 0 0 0 0 4 191196
-0.002713 -0.000263 0.120307 0.716281 0.253955 -0.305832 -0.062500 1 0 0 0 0 0 4 192206
-0.002713 -0.000263 0.120307 0.714885 0.258275 -0.306463 -0.062500 1 0 0 0 0 0 4 193196
-0.002713 -0.000263 0.120307 0.714187 0.260428 -0.306669 -0.062500 1 0 0 0 0 0 4 194192
-0.002713 -0.000263 0.120307 0.713834 0.261499 -0.306746 -0.062500 1 0 0 0 0 0 4 195205
-0.002713 -0.000263 0.120307 0.713653 0.262046 -0.306769 -0.062500 1 0 0 0 0 0 4 196196
-0.002713 -0.000263 0.120307 0.713576 0.262328 -0.306786 -0.062500 1 0 0 0 0 0 4 197206
-0.002713 -0.000263 0.120307 0.713528 0.262451 -0.306782 -0.062500 1 0 0 0 0 0 4 198196
-0.002713 -0.000263 0.120307 0.713496 0.262517 -0.306788 -0.062500 1 0 0 0 0 0 4 199204
-0.002713 -0.000263 0.120307 0.713495 0.262553 -0.306796 -0.062500 1 0 0 0 0 0 4 200195
-0.002713 -0.000263 0.120307 0.713488 0.262578 -0.306791 -0.062500 1 0 0 0 0 0 4 201204
-0.002713 -0.000263 0.120307 0.713488 0.262580 -0.306790 -0.062500 1 0 0 0 0 0 4 202195
-0.002713 -0.000263 0.120307 0.713475 0.262583 -0.306784 -0.062500 1 0 0 0 0 0 4 203205
-0.002713 -0.000263 0.120307 0.713486 0.262580 -0.306789 -0.062500 1 0 0 0 0 0 4 204195
-0.002713 -0.000263 0.120307 0.713488 0.262579 -0.306790 -0.062500 1 0 0 0 0 0 4 205204
-0.002713 -0.000263 0.120307 0.713481 0.262602 -0.306783 -0.062500 1 0 0 0 0 0 4 206196
-0.002713 -0.000263 0.120307 0.713487 0.262582 -0.306789 -0.062500 1 0 0 0 0 0 4 207205
-0.002713 -0.000263 0.120307 0.713476 0.262582 -0.306783 -0.062500 1 0 0 0 0 0 4 208196
-0.002713 -0.000263 0.120307 0.713483 0.262591 -0.306796 -0.062500 1 0 0 0 0 0 4 209209
-0.002713 -0.000263 0.120307 0.713475 0.262583 -0.306784 -0.062500 1 0 0 0 0 0 4 210215
-0.002713 -0.000263 0.120307 0.713483 0.262591 -0.306796 -0.062500 1 0 0 0 0 0 4 211209
-0.002713 -0.000263 0.120307 0.713475 0.262583 -0.306784 -0.062500 1 0 0 0 0 0 4 212202
-0.002713 -0.000263 0.120307 0.713486 0.262579 -0.306789 -0.062500 1 0 0 0 0 0 4 213216
-0.002713 -0.000263 0.120307 0.713480 0.262602 -0.306783 -0.062500 1 0 0 0 0 0 4 214197
-0.002713 -0.000263 0.120307 0.713487 0.262581 -0.306789 -0.062500 1 0 0 0 0 0 4 215204
-0.002713 -0.000263 0.120307 0.713484 0.262591 -0.306797 -0.062500 1 0 0 0 0 0 4 216201
-0.002713 -0.000263 0.120307 0.713475 0.262583 -0.306784 -0.062500 1 0 0 0 0 0 4 217200
-0.002713 -0.000263 0.120307 0.713486 0.262579 -0.306789 -0.062500 1 0 0 0 0 0 4 218203
-0.002713 -0.000263 0.120307 0.713480 0.262602 -0.306783 -0.062500 1 0 0 0 0 0 4 219202
-0.002713 -0.000263 0.120307 0.713487 0.262582 -0.306789 -0.062500 1 0 0 0 0 0 4 220202
-0.002713 -0.000263 0.120307 0.713472 0.262594 -0.306790 -0.062500 1 0 0 0 0 0 4 221200
-0.002713 -0.000263 0.120307 0.713486 0.262581 -0.306790 -0.062500 1 0 0 0 0 0 4 222202
-0.002713 -0.000263 0.120307 0.713475 0.262582 -0.306784 -0.062500 1 0 0 0 0 0 4 223202
-0.002713 -0.000263 0.120307 0.713483 0.262591 -0.306796 -0.062500 1 0 0 0 0 0 4 224204
-0.002713 -0.000263 0.120307 0.713483 0.262592 -0.306777 -0.062500 1 0 0 0 0 0 4 225205
-0.002713 -0.000263 0.120307 0.713484 0.262592 -0.306795 -0.062500 1 0 0 0 0 0 4 226202
-0.002713 -0.000263 0.120307 0.713487 0.262581 -0.306790 -0.062500 1 0 0 0 0 0 4 227200
-0.002713 -0.000263 0.120307 0.713476 0.262582 -0.306784 -0.062500 1 0 0 0 0 0 4 228202
-0.002713 -0.000263 0.120307 0.713483 0.262591 -0.306796 -0.062500 1 0 0 0 0 0 4 229201
-0.002713 -0.000263 0.120307 0.713483 0.262592 -0.306777 -0.062500 1 0 0 0 0 0 4 230202
-0.002713 -0.000263 0.120307 0.713484 0.262592 -0.306795 -0.062500 1 0 0 0 0 0 4 231199
-0.002713 -0.000263 0.120307 0.713475 0.262583 -0.306784 -0.062500 1 0 0 0 0 0 4 232199
-0.002713 -0.000263 0.120307 0.713486 0.262579 -0.306789 -0.062500 1 0 0 0 0 0 4 233199
-0.002713 -0.000263 0.120307 0.713472 0.262593 -0.306790 -0.062500 1 0 0 0 0 0 4 234201
-0.002713 -0.000263 0.120307 0.713486 0.262580 -0.306790 -0.062500 1 0 0 0 0 0 4 235199
-0.002713 -0.000263 0.120307 0.713496 0.262587 -0.306783 -0.062500 1 0 0 0 0 0 4 236201
-0.002713 -0.000263 0.120307 0.713473 0.262594 -0.306789 -0.062500 1 0 0 0 0 0 4 237199
-0.002713 -0.000263 0.120307 0.713486 0.262580 -0.306790 -0.062500 1 0 0 0 0 0 4 238202
-0.002713 -0.000263 0.120307 0.713480 0.262602 -0.306783 -0.062500 1 0 0 0 0 0 4 239200
-0.002713 -0.000263 0.120307 0.713487 0.262582 -0.306789 -0.062500 1 0 0 0 0 0 4 240199
-0.002713 -0.000263 0.120307 0.713472 0.262594 -0.306790 -0.062500 1 0 0 0 0 0 4 241199
-0.002713 -0.000263 0.120307 0.713486 0.262581 -0.306790 -0.062500 1 0 0 0 0 0 4 242201
-0.002713 -0.000263 0.120307 0.713475 0.262582 -0.306783 -0.062500 1 0 0 0 0 0 4 243198
-0.002713 -0.000263 0.120307 0.713483 0.262591 -0.306796 -0.062500 1 0 0 0 0 0 4 244199
-0.002713 -0.000263 0.120307 0.713475 0.262583 -0.306784 -0.062500 1 0 0 0 0 0 4 245183
-0.002713 -0.000263 0.120307 0.713483 0.262591 -0.306796 -0.062500 1 0 0 0 0 0 4 246183
-0.002713 -0.000263 0.120307 0.713495 0.262589 -0.306784 -0.062500 1 0 0 0 0 0 4 247324
-0.002713 -0.000263 0.120307 0.713477 0.262583 -0.306783 -0.062500 1 0 0 0 0 0 4 248200
-0.002713 -0.000263 0.120307 0.713483 0.262591 -0.306796 -0.062500 1 0 0 0 0 0 4 249332
-0.002713 -0.000263 0.120307 0.713475 0.262583 -0.306784 -0.062500 1 0 0 0 0 0 4 250287
-0.002713 -0.000263 0.120307 0.713486 0.262579 -0.306789 -0.062500 1 0 0 0 0 0 4 251279
-0.002713 -0.000263 0.120307 0.713480 0.262602 -0.306783 -0.062500 1 0 0 0 0 0 4 252288
-0.002713 -0.000263 0.120307 0.713487 0.262582 -0.306789 -0.062500 1 0 0 0 0 0 4 253256
-0.002713 -0.000263 0.120307 0.713485 0.262591 -0.306796 -0.062500 1 0 0 0 0 0 4 254257
-0.002713 -0.000263 0.120307 0.713475 0.262583 -0.306784 -0.062500 1 0 0 0 0 0 4 255280
-0.002713 -0.000263 0.120307 0.713487 0.262579 -0.306789 -0.062500 1 0 0 0 0 0 4 256252
-0.002713 -0.000263 0.120307 0.713480 0.262602 -0.306783 -0.062500 1 0 0 0 0 0 4 257254
-0.002713 -0.000263 0.120307 0.713487 0.262582 -0.306789 -0.062500 1 0 0 0 0 0 4 258256
-0.002713 -0.000263 0.120307 0.713472 0.262594 -0.306790 -0.062500 1 0 0 0 0 0 4 259252
-0.002713 -0.000263 0.120307 0.713486 0.262581 -0.306790 -0.062500 1 0 0 0 0 0 4 260252
-0.002713 -0.000263 0.120307 0.713475 0.262582 -0.306784 -0.062500 1 0 0 0 0 0 4 261284
-0.002713 -0.000263 0.120307 0.713483 0.262591 -0.306796 -0.062500 1 0 0 0 0 0 4 262282
-0.002713 -0.000263 0.120307 0.713475 0.262583 -0.306784 -0.062500 1 0 0 0 0 0 4 263276
-0.002713 -0.000263 0.120307 0.713491 0.262600 -0.306789 -0.062500 1 0 0 0 0 0 4 264262
-0.002713 -0.000263 0.120307 0.713488 0.262581 -0.306790 -0.062500 1 0 0 0 0 0 4 265400
-0.002713 -0.000263 0.120307 0.713476 0.262582 -0.306784 -0.062500 1 0 0 0 0 0 4 266259
-0.002713 -0.000263 0.120307 0.713483 0.262591 -0.306796 -0.062500 1 0 0 0 0 0 4 267286
-0.002713 -0.000263 0.120307 0.713475 0.262583 -0.306784 -0.062500 1 0 0 0 0 0 4 268258
-0.002713 -0.000263 0.120307 0.713483 0.262591 -0.306796 -0.062500 1 0 0 0 0 0 4 269397
-0.002713 -0.000263 0.120307 0.713483 0.262592 -0.306777 -0.062500 1 0 0 0 0 0 4 270327
-0.002713 -0.000263 0.120307 0.713487 0.262580 -0.306788 -0.062500 1 0 0 0 0 0 4 271318
-0.002713 -0.000263 0.120307 0.713472 0.262593 -0.306790 -0.062500 1 0 0 0 0 0 4 272326
-0.002713 -0.000263 0.120307 0.713486 0.262580 -0.306790 -0.062500 1 0 0 0 0 0 4 273318
-0.002713 -0.000263 0.120307 0.713472 0.262593 -0.306790 -0.062500 1 0 0 0 0 0 4 274318
-0.002713 -0.000263 0.120307 0.713494 0.262589 -0.306783 -0.062500 1 0 0 0 0 0 4 275327
-0.002713 -0.000263 0.120307 0.713489 0.262580 -0.306789 -0.062500 1 0 0 0 0 0 4 276318
-0.002713 -0.000263 0.120307 0.713473 0.262593 -0.306790 -0.062500 1 0 0 0 0 0 4 277326
-0.002713 -0.000263 0.120307 0.713486 0.262580 -0.306790 -0.062500 1 0 0 0 0 0 4 278327
-0.002713 -0.000263 0.120307 0.713472 0.262593 -0.306791 -0.062500 1 0 0 0 0 0 4 279318
-0.002713 -0.000263 0.120307 0.713486 0.262580 -0.306790 -0.062500 1 0 0 0 0 0 4 280327
-0.002713 -0.000263 0.120307 0.713483 0.262590 -0.306777 -0.062500 1 0 0 0 0 0 4 281318
-0.002713 -0.000263 0.120307 0.713484 0.262592 -0.306795 -0.062500 1 0 0 0 0 0 4 282326
-0.002713 -0.000263 0.120307 0.713475 0.262583 -0.306784 -0.062500 1 0 0 0 0 0 4 283317
-0.002713 -0.000263 0.120307 0.713483 0.262591 -0.306796 -0.062500 1 0 0 0 0 0 4 284326
-0.002713 -0.000263 0.120307 0.713475 0.262583 -0.306784 -0.062500 1 0 0 0 0 0 4 285318
-0.002713 -0.000263 0.120307 0.713486 0.262579 -0.306789 -0.062500 1 0 0 0 0 0 4 286213
-0.002713 -0.000263 0.120307 0.713492 0.262599 -0.306790 -0.062500 1 0 0 0 0 0 4 287342
-0.002713 -0.000263 0.120307 0.713476 0.262584 -0.306784 -0.062500 1 0 0 0 0 0 4 288194
-0.002713 -0.000263 0.120307 0.713483 0.262591 -0.306796 -0.062500 1 0 0 0 0 0 4 289325
-0.002713 -0.000263 0.120307 0.713475 0.262583 -0.306784 -0.062500 1 0 0 0 0 0 4 290339
-0.002713 -0.000263 0.120307 0.713486 0.262579 -0.306789 -0.062500 1 0 0 0 0 0 4 291194
-0.002713 -0.000263 0.120307 0.713480 0.262602 -0.306783 -0.062500 1 0 0 0 0 0 4 292213
-0.002713 -0.000263 0.120307 0.713487 0.262582 -0.306789 -0.062500 1 0 0 0 0 0 4 293212
-0.002713 -0.000263 0.120307 0.713472 0.262594 -0.306790 -0.062500 1 0 0 0 0 0 4 294338
-0.002713 -0.000263 0.120307 0.713486 0.262581 -0.306790 -0.062500 1 0 0 0 0 0 4 295207
-0.002713 -0.000263 0.120307 0.713475 0.262582 -0.306784 -0.062500 1 0 0 0 0 0 4 296332
-0.002713 -0.000263 0.120307 0.713483 0.262591 -0.306796 -0.062500 1 0 0 0 0 0 4 297332
-0.002713 -0.000263 0.120307 0.713495 0.262589 -0.306784 -0.062500 1 0 0 0 0 0 4 298198
-0.002713 -0.000263 0.120307 0.713473 0.262595 -0.306790 -0.062500 1 0 0 0 0 0 4 299202
-0.002713 -0.000263 0.120307 0.713486 0.262581 -0.306790 -0.062500 1 0 0 0 0 0 4 300208
-0.002713 -0.000263 0.120307 0.713475 0.262582 -0.306784 -0.062500 1 0 0 0 0 0 4 301315
-0.002713 -0.000263 0.120307 0.713483 0.262591 -0.306796 -0.062500 1 0 0 0 0 0 4 302339
-0.002713 -0.000263 0.120307 0.713483 0.262592 -0.306777 -0.062500 1 0 0 0 0 0 4 303334
-0.002713 -0.000263 0.120307 0.713484 0.262592 -0.306795 -0.062500 1 0 0 0 0 0 4 304332
-0.002713 -0.000263 0.120307 0.713475 0.262583 -0.306784 -0.062500 1 0 0 0 0 0 4 305304
-0.002713 -0.000263 0.120307 0.713486 0.262579 -0.306789 -0.062500 1 0 0 0 0 0 4 306334
-0.002713 -0.000263 0.120307 0.713484 0.262590 -0.306797 -0.062500 1 0 0 0 0 0 4 307332
-0.002713 -0.000263 0.120307 0.713483 0.262592 -0.306777 -0.062500 1 0 0 0 0 0 4 308335
-0.002713 -0.000263 0.120307 0.713484 0.262592 -0.306795 -0.062500 1 0 0 0 0 0 4 309331
-0.002713 -0.000263 0.120307 0.713475 0.262583 -0.306784 -0.062500 1 0 0 0 0 0 4 310336
-0.002713 -0.000263 0.120307 0.713486 0.262579 -0.306789 -0.062500 1 0 0 0 0 0 4 311323
-0.002713 -0.000263 0.120307 0.713472 0.262593 -0.306790 -0.062500 1 0 0 0 0 0 4 312334
-0.002713 -0.000263 0.120307 0.713486 0.262580 -0.306790 -0.062500 1 0 0 0 0 0 4 313209
-0.002713 -0.000263 0.120307 0.713483 0.262590 -0.306777 -0.062500 1 0 0 0 0 0 4 314312
-0.002713 -0.000263 0.120307 0.713484 0.262592 -0.306795 -0.062500 1 0 0 0 0 0 4 315315
-0.002713 -0.000263 0.120307 0.713488 0.262580 -0.306790 -0.062500 1 0 0 0 0 0 4 316334
-0.002713 -0.000263 0.120307 0.713481 0.262602 -0.306783 -0.062500 1 0 0 0 0 0 4 317335
-0.002713 -0.000263 0.120307 0.713487 0.262582 -0.306789 -0.062500 1 0 0 0 0 0 4 318304
-0.002713 -0.000263 0.120307 0.713473 0.262594 -0.306790 -0.062500 1 0 0 0 0 0 4 319333
-0.002713 -0.000263 0.120307 0.713486 0.262581 -0.306790 -0.062500 1 0 0 0 0 0 4 320333
-0.002713 -0.000263 0.120307 0.713476 0.262582 -0.306784 -0.062500 1 0 0 0 0 0 4 321303
-0.002713 -0.000263 0.120307 0.713483 0.262591 -0.306796 -0.062500 1 0 0 0 0 0 4 322333
-0.002713 -0.000263 0.120307 0.713475 0.262583 -0.306784 -0.062500 1 0 0 0 0 0 4 323331
-0.002713 -0.000263 0.120307 0.713486 0.262579 -0.306789 -0.062500 1 0 0 0 0 0 4 324331
-0.002713 -0.000263 0.120307 0.713472 0.262593 -0.306790 -0.062500 1 0 0 0 0 0 4 325333
-0.002713 -0.000263 0.120307 0.713494 0.262589 -0.306783 -0.062500 1 0 0 0 0 0 4 326333
-0.002713 -0.000263 0.120307 0.713485 0.262592 -0.306796 -0.062500 1 0 0 0 0 0 4 327328
-0.002713 -0.000263 0.120307 0.713475 0.262583 -0.306784 -0.062500 1 0 0 0 0 0 4 328330
-0.002713 -0.000263 0.120307 0.713486 0.262579 -0.306789 -0.062500 1 0 0 0 0 0 4 329332
-0.002713 -0.000263 0.120307 0.713480 0.262602 -0.306783 -0.062500 1 0 0 0 0 0 4 330335
-0.002713 -0.000263 0.120307 0.713487 0.262582 -0.306789 -0.062500 1 0 0 0 0 0 4 331334
-0.002713 -0.000263 0.120307 0.713472 0.262594 -0.306790 -0.062500 1 0 0 0 0 0 4 332335
-0.002713 -0.000263 0.120307 0.713486 0.262581 -0.306790 -0.062500 1 0 0 0 0 0 4 333334
-0.002713 -0.000263 0.120307 0.713475 0.262582 -0.306784 -0.062500 1 0 0 0 0 0 4 334334
-0.002713 -0.000263 0.120307 0.713483 0.262591 -0.306796 -0.062500 1 0 0 0 0 0 4 335334
-0.002713 -0.000263 0.120307 0.713483 0.262592 -0.306777 -0.062500 1 0 0 0 0 0 4 336331
-0.002713 -0.000263 0.120307 0.713484 0.262592 -0.306795 -0.062500 1 0 0 0 0 0 4 337333
-0.002713 -0.000263 0.120307 0.713487 0.262581 -0.306790 -0.062500 1 0 0 0 0 0 4 338334
-0.002713 -0.000263 0.120307 0.713476 0.262582 -0.306784 -0.062500 1 0 0 0 0 0 4 339319
-0.002713 -0.000263 0.120307 0.713483 0.262591 -0.306796 -0.062500 1 0 0 0 0 0 4 340316
-0.002713 -0.000263 0.120307 0.713475 0.262583 -0.306784 -0.062500 1 0 0 0 0 0 4 341325
-0.002713 -0.000263 0.120307 0.713491 0.262600 -0.306789 -0.062500 1 0 0 0 0 0 4 342383
-0.002713 -0.000263 0.120307 0.713476 0.262584 -0.306783 -0.062500 1 0 0 0 0 0 4 343395
-0.002713 -0.000263 0.120307 0.713486 0.262579 -0.306789 -0.062500 1 0 0 0 0 0 4 344381
-0.002713 -0.000263 0.120307 0.713472 0.262593 -0.306790 -0.062500 1 0 0 0 0 0 4 345383
-0.002713 -0.000263 0.120307 0.713486 0.262580 -0.306790 -0.062500 1 0 0 0 0 0 4 346395
-0.002713 -0.000263 0.120307 0.713472 0.262593 -0.306790 -0.062500 1 0 0 0 0 0 4 347379
-0.002713 -0.000263 0.120307 0.713494 0.262589 -0.306783 -0.062500 1 0 0 0 0 0 4 348396
-0.002713 -0.000263 0.120307 0.713488 0.262580 -0.306789 -0.062500 1 0 0 0 0 0 4 349379
-0.002713 -0.000263 0.120307 0.713472 0.262593 -0.306790 -0.062500 1 0 0 0 0 0 4 350396
-0.002713 -0.000263 0.120307 0.713486 0.262580 -0.306790 -0.062500 1 0 0 0 0 0 4 351380
-0.002713 -0.000263 0.120307 0.713472 0.262593 -0.306791 -0.062500 1 0 0 0 0 0 4 352395
-0.002713 -0.000263 0.120307 0.713494 0.262589 -0.306783 -0.062500 1 0 0 0 0 0 4 353380
-0.002713 -0.000263 0.120307 0.713476 0.262583 -0.306783 -0.062500 1 0 0 0 0 0 4 354325
-0.002713 -0.000263 0.120307 0.713483 0.262591 -0.306796 -0.062500 1 0 0 0 0 0 4 355315
-0.002713 -0.000263 0.120307 0.713475 0.262583 -0.306784 -0.062500 1 0 0 0 0 0 4 356323
-0.002713 -0.000263 0.120307 0.713483 0.262591 -0.306796 -0.062500 1 0 0 0 0 0 4 357315
-0.002713 -0.000263 0.120307 0.713475 0.262583 -0.306784 -0.062500 1 0 0 0 0 0 4 358324
-0.002713 -0.000263 0.120307 0.713494 0.262588 -0.306782 -0.062500 1 0 0 0 0 0 4 359315
-0.002713 -0.000263 0.120307 0.713485 0.262592 -0.306796 -0.062500 1 0 0 0 0 0 4 360323
-0.002713 -0.000263 0.120307 0.713475 0.262583 -0.306784 -0.062500 1 0 0 0 0 0 4 361324
-0.002713 -0.000263 0.120307 0.713483 0.262591 -0.306796 -0.062500 1 0 0 0 0 0 4 362315
-0.002713 -0.000263 0.120307 0.713475 0.262583 -0.306785 -0.062500 1 0 0 0 0 0 4 363323
-0.002713 -0.000263 0.120307 0.713486 0.262579 -0.306789 -0.062500 1 0 0 0 0 0 4 364314
-0.002713 -0.000263 0.120307 0.713480 0.262602 -0.306783 -0.062500 1 0 0 0 0 0 4 365323
-0.002713 -0.000263 0.120307 0.713487 0.262581 -0.306789 -0.062500 1 0 0 0 0 0 4 366325
-0.002713 -0.000263 0.120307 0.713484 0.262591 -0.306797 -0.062500 1 0 0 0 0 0 4 367343
-0.002713 -0.000263 0.120307 0.713475 0.262583 -0.306785 -0.062500 1 0 0 0 0 0 4 368329
-0.002713 -0.000263 0.120307 0.713486 0.262579 -0.306790 -0.062500 1 0 0 0 0 0 4 369318
-0.002713 -0.000263 0.120307 0.713480 0.262602 -0.306783 -0.062500 1 0 0 0 0 0 4 370331
-0.002713 -0.000263 0.120307 0.713487 0.262582 -0.306789 -0.062500 1 0 0 0 0 0 4 371322
-0.002713 -0.000263 0.120307 0.713476 0.262582 -0.306783 -0.062500 1 0 0 0 0 0 4 372328
-0.002713 -0.000263 0.120307 0.713483 0.262591 -0.306796 -0.062500 1 0 0 0 0 0 4 373333
-0.002713 -0.000263 0.120307 0.713475 0.262583 -0.306784 -0.062500 1 0 0 0 0 0 4 374301
-0.002713 -0.000263 0.120307 0.713483 0.262591 -0.306796 -0.062500 1 0 0 0 0 0 4 375302
-0.002713 -0.000263 0.120307 0.713483 0.262592 -0.306777 -0.062500 1 0 0 0 0 0 4 376330
-0.002713 -0.000263 0.120307 0.713484 0.262592 -0.306795 -0.062500 1 0 0 0 0 0 4 377332
-0.002713 -0.000263 0.120307 0.713487 0.262581 -0.306791 -0.062500 1 0 0 0 0 0 4 378329
-0.002713 -0.000263 0.120307 0.713476 0.262582 -0.306784 -0.062500 1 0 0 0 0 0 4 379332
-0.002713 -0.000263 0.120307 0.713483 0.262591 -0.306796 -0.062500 1 0 0 0 0 0 4 380325
-0.002713 -0.000263 0.120307 0.713483 0.262592 -0.306777 -0.062500 1 0 0 0 0 0 4 381305
-0.002713 -0.000263 0.120307 0.713484 0.262592 -0.306795 -0.062500 1 0 0 0 0 0 4 382339
-0.002713 -0.000263 0.120307 0.713475 0.262583 -0.306784 -0.062500 1 0 0 0 0 0 4 383334
-0.002713 -0.000263 0.120307 0.713486 0.262579 -0.306789 -0.062500 1 0 0 0 0 0 4 384332
-0.002713 -0.000263 0.120307 0.713472 0.262593 -0.306790 -0.062500 1 0 0 0 0 0 4 385331
-0.002713 -0.000263 0.120307 0.713486 0.262580 -0.306790 -0.062500 1 0 0 0 0 0 4 386325
-0.002713 -0.000263 0.120307 0.713483 0.262590 -0.306777 -0.062500 1 0 0 0 0 0 4 387331
-0.002713 -0.000263 0.120307 0.713484 0.262592 -0.306795 -0.062500 1 0 0 0 0 0 4 388332
-0.002713 -0.000263 0.120307 0.713487 0.262580 -0.306790 -0.062500 1 0 0 0 0 0 4 389331
-0.002713 -0.000263 0.120307 0.713472 0.262593 -0.306791 -0.062500 1 0 0 0 0 0 4 390332
-0.002713 -0.000263 0.120307 0.713486 0.262580 -0.306790 -0.062500 1 0 0 0 0 0 4 391330
-0.002713 -0.000263 0.120307 0.713483 0.262590 -0.306777 -0.062500 1 0 0 0 0 0 4 392329
-0.002713 -0.000263 0.120307 0.713484 0.262592 -0.306795 -0.062500 1 0 0 0 0 0 4 393331
-0.002713 -0.000263 0.120307 0.713475 0.262583 -0.306784 -0.062500 1 0 0 0 0 0 4 394302
-0.002713 -0.000263 0.120307 0.713483 0.262591 -0.306796 -0.062500 1 0 0 0 0 0 4 395332
-0.002713 -0.000263 0.120307 0.713475 0.262583 -0.306784 -0.062500 1 0 0 0 0 0 4 396324
-0.002713 -0.000263 0.120307 0.713486 0.262579 -0.306789 -0.062500 1 0 0 0 0 0 4 397331
-0.002713 -0.000263 0.120307 0.713492 0.262599 -0.306790 -0.062500 1 0 0 0 0 0 4 398332
-0.002713 -0.000263 0.120307 0.713476 0.262584 -0.306784 -0.062500 1 0 0 0 0 0 4 399331
-0.002713 -0.000263 0.120307 0.713483 0.262591 -0.306796 -0.062500 1 0 0 0 0 0 4 400330
-0.002713 -0.000263 0.120307 0.713475 0.262583 -0.306784 -0.062500 1 0 0 0 0 0 4 401330
-0.002713 -0.000263 0.120307 0.713486 0.262579 -0.306789 -0.062500 1 0 0 0 0 0 4 402333
-0.002713 -0.000263 0.120307 0.713480 0.262602 -0.306783 -0.062500 1 0 0 0 0 0 4 403329
-0.002713 -0.000263 0.120307 0.713487 0.262582 -0.306789 -0.062500 1 0 0 0 0 0 4 404330
-0.002713 -0.000263 0.120307 0.713472 0.262594 -0.306790 -0.062500 1 0 0 0 0 0 4 405330
-0.002713 -0.000263 0.120307 0.713486 0.262581 -0.306790 -0.062500 1 0 0 0 0 0 4 406313
-0.002713 -0.000263 0.120307 0.713475 0.262582 -0.306784 -0.062500 1 0 0 0 0 0 4 407329
-0.002713 -0.000263 0.120307 0.713483 0.262591 -0.306796 -0.062500 1 0 0 0 0 0 4 408318
-0.002713 -0.000263 0.120307 0.713483 0.262592 -0.306777 -0.062500 1 0 0 0 0 0 4 409328
-0.002713 -0.000263 0.120307 0.713484 0.262592 -0.306795 -0.062500 1 0 0 0 0 0 4 410334
-0.002713 -0.000263 0.120307 0.713487 0.262581 -0.306790 -0.062500 1 0 0 0 0 0 4 411330
-0.002713 -0.000263 0.120307 0.713476 0.262582 -0.306784 -0.062500 1 0 0 0 0 0 4 412304
-0.002713 -0.000263 0.120307 0.713483 0.262591 -0.306796 -0.062500 1 0 0 0 0 0 4 413330
-0.002713 -0.000263 0.120307 0.713483 0.262592 -0.306777 -0.062500 1 0 0 0 0 0 4 414332
-0.002713 -0.000263 0.120307 0.713484 0.262592 -0.306795 -0.062500 1 0 0 0 0 0 4 415330
-0.002713 -0.000263 0.120307 0.713475 0.262583 -0.306784 -0.062500 1 0 0 0 0 0 4 416330
-0.002713 -0.000263 0.120307 0.713486 0.262579 -0.306789 -0.062500 1 0 0 0 0 0 4 417330
-0.002713 -0.000263 0.120307 0.713484 0.262590 -0.306797 -0.062500 1 0 0 0 0 0 4 418331
-0.002713 -0.000263 0.120307 0.713475 0.262583 -0.306785 -0.062500 1 0 0 0 0 0 4 419315
-0.002713 -0.000263 0.120307 0.713491 0.262600 -0.306789 -0.062500 1 0 0 0 0 0 4 420327
-0.002713 -0.000263 0.120307 0.713476 0.262584 -0.306784 -0.062500 1 0 0 0 0 0 4 421314
-0.002713 -0.000263 0.120307 0.713487 0.262579 -0.306789 -0.062500 1 0 0 0 0 0 4 422392
-0.002713 -0.000263 0.120307 0.713472 0.262593 -0.306790 -0.062500 1 0 0 0 0 0 4 423378
-0.002713 -0.000263 0.120307 0.713486 0.262580 -0.306790 -0.062500 1 0 0 0 0 0 4 424393
-0.002713 -0.000263 0.120307 0.713475 0.262581 -0.306784 -0.062500 1 0 0 0 0 0 4 425377
-0.002713 -0.000263 0.120307 0.713491 0.262599 -0.306789 -0.062500 1 0 0 0 0 0 4 426323
-0.002713 -0.000263 0.120307 0.713476 0.262584 -0.306783 -0.062500 1 0 0 0 0 0 4 427313
-0.002713 -0.000263 0.120307 0.713483 0.262591 -0.306796 -0.062500 1 0 0 0 0 0 4 428309
-0.002713 -0.000263 0.120307 0.713487 0.262580 -0.306791 -0.062500 1 0 0 0 0 0 4 429322
-0.002713 -0.000263 0.120307 0.713476 0.262581 -0.306784 -0.062500 1 0 0 0 0 0 4 430314
-0.002713 -0.000263 0.120307 0.713483 0.262590 -0.306796 -0.062500 1 0 0 0 0 0 4 431322
-0.002713 -0.000263 0.120307 0.713483 0.262591 -0.306777 -0.062500 1 0 0 0 0 0 4 432313
-0.002713 -0.000263 0.120307 0.713484 0.262592 -0.306795 -0.062500 1 0 0 0 0 0 4 433322
-0.002713 -0.000263 0.120307 0.713475 0.262583 -0.306784 -0.062500 1 0 0 0 0 0 4 434313
-0.002713 -0.000263 0.120307 0.713483 0.262591 -0.306796 -0.062500 1 0 0 0 0 0 4 435322
-0.002713 -0.000263 0.120307 0.713475 0.262583 -0.306785 -0.062500 1 0 0 0 0 0 4 436312
-0.002713 -0.000263 0.120307 0.713494 0.262588 -0.306782 -0.062500 1 0 0 0 0 0 4 437321
-0.002713 -0.000263 0.120307 0.713485 0.262592 -0.306796 -0.062500 1 0 0 0 0 0 4 438314
-0.002713 -0.000263 0.120307 0.713475 0.262583 -0.306784 -0.062500 1 0 0 0 0 0 4 439321
-0.002713 -0.000263 0.120307 0.713487 0.262579 -0.306789 -0.062500 1 0 0 0 0 0 4 440321
-0.002713 -0.000263 0.120307 0.713480 0.262602 -0.306783 -0.062500 1 0 0 0 0 0 4 441321
-0.002713 -0.000263 0.120307 0.713487 0.262582 -0.306789 -0.062500 1 0 0 0 0 0 4 442314
-0.002713 -0.000263 0.120307 0.713472 0.262594 -0.306790 -0.062500 1 0 0 0 0 0 4 443312
-0.002713 -0.000263 0.120307 0.713486 0.262581 -0.306790 -0.062500 1 0 0 0 0 0 4 444334
-0.002713 -0.000263 0.120307 0.713475 0.262582 -0.306783 -0.062500 1 0 0 0 0 0 4 445311
-0.002713 -0.000263 0.120307 0.713483 0.262591 -0.306796 -0.062500 1 0 0 0 0 0 4 446333
-0.002713 -0.000263 0.120307 0.713475 0.262583 -0.306784 -0.062500 1 0 0 0 0 0 4 447332
-0.002713 -0.000263 0.120307 0.713491 0.262600 -0.306789 -0.062500 1 0 0 0 0 0 4 448331
-0.002713 -0.000263 0.120307 0.713488 0.262581 -0.306790 -0.062500 1 0 0 0 0 0 4 449328
-0.002713 -0.000263 0.120307 0.713476 0.262582 -0.306784 -0.062500 1 0 0 0 0 0 4 450328
-0.002713 -0.000263 0.120307 0.713483 0.262591 -0.306796 -0.062500 1 0 0 0 0 0 4 451300
-0.002713 -0.000263 0.120307 0.713475 0.262583 -0.306784 -0.062500 1 0 0 0 0 0 4 452330
-0.002713 -0.000263 0.120307 0.713483 0.262591 -0.306796 -0.062500 1 0 0 0 0 0 4 453329
-0.002713 -0.000263 0.120307 0.713483 0.262592 -0.306777 -0.062500 1 0 0 0 0 0 4 454325
-0.002713 -0.000263 0.120307 0.713487 0.262580 -0.306788 -0.062500 1 0 0 0 0 0 4 455333
-0.002713 -0.000263 0.120307 0.713472 0.262593 -0.306790 -0.062500 1 0 0 0 0 0 4 456334
-0.002713 -0.000263 0.120307 0.713486 0.262580 -0.306790 -0.062500 1 0 0 0 0 0 4 457332
-0.002713 -0.000263 0.120307 0.713472 0.262593 -0.306790 -0.062500 1 0 0 0 0 0 4 458331
-0.002713 -0.000263 0.120307 0.713494 0.262589 -0.306783 -0.062500 1 0 0 0 0 0 4 459329
-0.002713 -0.000263 0.120307 0.713489 0.262580 -0.306789 -0.062500 1 0 0 0 0 0 4 460316
-0.002713 -0.000263 0.120307 0.713472 0.262593 -0.306790 -0.062500 1 0 0 0 0 0 4 461329
-0.002713 -0.000263 0.120307 0.713486 0.262580 -0.306790 -0.062500 1 0 0 0 0 0 4 462332
-0.002713 -0.000263 0.120307 0.713472 0.262593 -0.306791 -0.062500 1 0 0 0 0 0 4 463300
-0.002713 -0.000263 0.120307 0.713486 0.262580 -0.306790 -0.062500 1 0 0 0 0 0 4 464327
-0.002713 -0.000263 0.120307 0.713483 0.262590 -0.306777 -0.062500 1 0 0 0 0 0 4 465328
-0.002713 -0.000263 0.120307 0.713484 0.262592 -0.306795 -0.062500 1 0 0 0 0 0 4 466330
-0.002713 -0.000263 0.120307 0.713475 0.262583 -0.306784 -0.062500 1 0 0 0 0 0 4 467328
-0.002713 -0.000263 0.120307 0.713483 0.262591 -0.306796 -0.062500 1 0 0 0 0 0 4 468329
-0.002713 -0.000263 0.120307 0.713475 0.262583 -0.306784 -0.062500 1 0 0 0 0 0 4 469328
-0.002713 -0.000263 0.120307 0.713486 0.262579 -0.306789 -0.062500 1 0 0 0 0 0 4 470319
-0.002713 -0.000263 0.120307 0.713492 0.262599 -0.306790 -0.062500 1 0 0 0 0 0 4 471327
-0.002713 -0.000263 0.120307 0.713476 0.262584 -0.306784 -0.062500 1 0 0 0 0 0 4 472327
-0.002713 -0.000263 0.120307 0.713483 0.262591 -0.306796 -0.062500 1 0 0 0 0 0 4 473328
-0.002713 -0.000263 0.120307 0.713475 0.262583 -0.306784 -0.062500 1 0 0 0 0 0 4 474329
-0.002713 -0.000263 0.120307 0.713486 0.262579 -0.306789 -0.062500 1 0 0 0 0 0 4 475327
-0.002713 -0.000263 0.120307 0.713480 0.262602 -0.306783 -0.062500 1 0 0 0 0 0 4 476328
-0.002713 -0.000263 0.120307 0.713487 0.262582 -0.306789 -0.062500 1 0 0 0 0 0 4 477327
-0.002713 -0.000263 0.120307 0.713472 0.262594 -0.306790 -0.062500 1 0 0 0 0 0 4 478317
-0.002713 -0.000263 0.120307 0.713486 0.262581 -0.306790 -0.062500 1 0 0 0 0 0 4 479326
-0.002713 -0.000263 0.120307 0.713487 0.262579 -0.306790 -0.062500 1 0 0 0 0 0 4 480336
-0.002713 -0.000263 0.120307 0.713480 0.262602 -0.306783 -0.062500 1 0 0 0 0 0 4 481316
-0.002713 -0.000263 0.120307 0.713487 0.262582 -0.306789 -0.062500 1 0 0 0 0 0 4 482400
-0.002713 -0.000263 0.120307 0.713472 0.262594 -0.306790 -0.062500 1 0 0 0 0 0 4 483407
-0.002713 -0.000263 0.120307 0.713486 0.262581 -0.306790 -0.062500 1 0 0 0 0 0 4 484372
-0.002713 -0.000263 0.120307 0.713475 0.262582 -0.306784 -0.062500 1 0 0 0 0 0 4 485394
-0.002713 -0.000263 0.120307 0.713483 0.262591 -0.306796 -0.062500 1 0 0 0 0 0 4 486375
-0.002713 -0.000263 0.120307 0.713483 0.262592 -0.306777 -0.062500 1 0 0 0 0 0 4 487401
-0.002713 -0.000263 0.120307 0.713484 0.262592 -0.306795 -0.062500 1 0 0 0 0 0 4 488396
-0.002713 -0.000263 0.120307 0.713475 0.262583 -0.306784 -0.062500 1 0 0 0 0 0 4 489371
-0.002713 -0.000263 0.120307 0.713486 0.262579 -0.306789 -0.062500 1 0 0 0 0 0 4 490374
-0.002713 -0.000263 0.120307 0.713484 0.262590 -0.306797 -0.062500 1 0 0 0 0 0 4 491372
-0.002713 -0.000263 0.120307 0.713483 0.262592 -0.306777 -0.062500 1 0 0 0 0 0 4 492369
-0.002713 -0.000263 0.120307 0.713484 0.262592 -0.306795 -0.062500 1 0 0 0 0 0 4 493379
-0.002713 -0.000263 0.120307 0.713475 0.262583 -0.306784 -0.062500 1 0 0 0 0 0 4 494394
-0.002713 -0.000263 0.120307 0.713486 0.262579 -0.306789 -0.062500 1 0 0 0 0 0 4 495392
-0.002713 -0.000263 0.120307 0.713472 0.262593 -0.306790 -0.062500 1 0 0 0 0 0 4 496377
-0.002713 -0.000263 0.120307 0.713486 0.262580 -0.306790 -0.062500 1 0 0 0 0 0 4 497390
-0.002713 -0.000263 0.120307 0.713483 0.262590 -0.306777 -0.062500 1 0 0 0 0 0 4 498311
-0.002713 -0.000263 0.120307 0.713484 0.262592 -0.306795 -0.062500 1 0 0 0 0 0 4 499320
-0.002713 -0.000263 0.120307 0.713487 0.262580 -0.306790 -0.062500 1 0 0 0 0 0 4 500311
-0.002713 -0.000263 0.120307 0.713481 0.262602 -0.306783 -0.062500 1 0 0 0 0 0 4 501320
-0.002713 -0.000263 0.120307 0.713487 0.262582 -0.306789 -0.062500 1 0 0 0 0 0 4 502311
-0.002713 -0.000263 0.120307 0.713472 0.262594 -0.306790 -0.062500 1 0 0 0 0 0 4 503318
-0.002713 -0.000263 0.120307 0.713486 0.262581 -0.306790 -0.062500 1 0 0 0 0 0 4 504311
-0.002713 -0.000263 0.120307 0.713476 0.262582 -0.306783 -0.062500 1 0 0 0 0 0 4 505319
-0.002713 -0.000263 0.120307 0.713483 0.262591 -0.306796 -0.062500 1 0 0 0 0 0 4 506311
-0.002713 -0.000263 0.120307 0.713475 0.262583 -0.306784 -0.062500 1 0 0 0 0 0 4 507318
-0.002713 -0.000263 0.120307 0.713486 0.262579 -0.306789 -0.062500 1 0 0 0 0 0 4 508310
-0.002713 -0.000263 0.120307 0.713472 0.262593 -0.306790 -0.062500 1 0 0 0 0 0 4 509319
-0.002713 -0.000263 0.120307 0.713494 0.262589 -0.306783 -0.062500 1 0 0 0 0 0 4 510311
-0.002713 -0.000263 0.120307 0.713485 0.262592 -0.306796 -0.062500 1 0 0 0 0 0 4 511319
-0.002713 -0.000263 0.120307 0.713475 0.262583 -0.306784 -0.062500 1 0 0 0 0 0 4 512319
-0.002713 -0.000263 0.120307 0.713486 0.262579 -0.306789 -0.062500 1 0 0 0 0 0 4 513310
-0.002713 -0.000263 0.120307 0.713480 0.262602 -0.306783 -0.062500 1 0 0 0 0 0 4 514318
-0.002713 -0.000263 0.120307 0.713487 0.262582 -0.306789 -0.062500 1 0 0 0 0 0 4 515336
-0.002713 -0.000263 0.120307 0.713472 0.262594 -0.306790 -0.062500 1 0 0 0 0 0 4 516326
-0.002713 -0.000263 0.120307 0.713486 0.262581 -0.306790 -0.062500 1 0 0 0 0 0 4 517316
-0.002713 -0.000263 0.120307 0.713475 0.262582 -0.306784 -0.062500 1 0 0 0 0 0 4 518324
-0.002713 -0.000263 0.120307 0.713483 0.262591 -0.306796 -0.062500 1 0 0 0 0 0 4 519329
-0.002713 -0.000263 0.120307 0.713483 0.262592 -0.306777 -0.062500 1 0 0 0 0 0 4 520309
-0.002713 -0.000263 0.120307 0.713484 0.262592 -0.306795 -0.062500 1 0 0 0 0 0 4 521329
-0.002713 -0.000263 0.120307 0.713487 0.262581 -0.306790 -0.062500 1 0 0 0 0 0 4 522302
-0.002713 -0.000263 0.120307 0.713476 0.262582 -0.306784 -0.062500 1 0 0 0 0 0 4 523326
-0.002713 -0.000263 0.120307 0.713483 0.262591 -0.306796 -0.062500 1 0 0 0 0 0 4 524328
-0.002713 -0.000263 0.120307 0.713475 0.262583 -0.306784 -0.062500 1 0 0 0 0 0 4 525321
-0.002713 -0.000263 0.120307 0.713491 0.262600 -0.306789 -0.062500 1 0 0 0 0 0 4 526299
-0.002713 -0.000263 0.120307 0.713476 0.262584 -0.306783 -0.062500 1 0 0 0 0 0 4 527325
-0.002713 -0.000263 0.120307 0.713486 0.262579 -0.306789 -0.062500 1 0 0 0 0 0 4 528325
-0.002713 -0.000263 0.120307 0.713484 0.262590 -0.306797 -0.062500 1 0 0 0 0 0 4 529324
-0.002713 -0.000263 0.120307 0.713475 0.262583 -0.306785 -0.062500 1 0 0 0 0 0 4 530331
-0.002713 -0.000263 0.120307 0.713483 0.262591 -0.306796 -0.062500 1 0 0 0 0 0 4 531332
-0.002713 -0.000263 0.120307 0.713483 0.262592 -0.306778 -0.062500 1 0 0 0 0 0 4 532300
-0.002713 -0.000263 0.120307 0.713487 0.262580 -0.306788 -0.062500 1 0 0 0 0 0 4 533327
-0.002713 -0.000263 0.120307 0.713472 0.262593 -0.306790 -0.062500 1 0 0 0 0 0 4 534328
-0.002713 -0.000263 0.120307 0.713486 0.262580 -0.306790 -0.062500 1 0 0 0 0 0 4 535328
-0.002713 -0.000263 0.120307 0.713472 0.262593 -0.306791 -0.062500 1 0 0 0 0 0 4 536296
-0.002713 -0.000263 0.120307 0.713494 0.262589 -0.306783 -0.062500 1 0 0 0 0 0 4 537326
-0.002713 -0.000263 0.120307 0.713476 0.262583 -0.306783 -0.062500 1 0 0 0 0 0 4 538324
-0.002713 -0.000263 0.120307 0.713483 0.262591 -0.306796 -0.062500 1 0 0 0 0 0 4 539296
-0.002713 -0.000263 0.120307 0.713487 0.262580 -0.306791 -0.062500 1 0 0 0 0 0 4 540296
-0.002713 -0.000263 0.120307 0.713472 0.262593 -0.306791 -0.062500 1 0 0 0 0 0 4 541327
-0.002713 -0.000263 0.120307 0.713486 0.262580 -0.306790 -0.062500 1 0 0 0 0 0 4 542297
-0.002713 -0.000263 0.120307 0.713483 0.262590 -0.306777 -0.062500 1 0 0 0 0 0 4 543324
-0.002713 -0.000263 0.120307 0.713484 0.262592 -0.306795 -0.062500 1 0 0 0 0 0 4 544325
-0.002713 -0.000263 0.120307 0.713475 0.262583 -0.306784 -0.062500 1 0 0 0 0 0 4 545320
-0.002713 -0.000263 0.120307 0.713483 0.262591 -0.306796 -0.062500 1 0 0 0 0 0 4 546298
-0.002713 -0.000263 0.120307 0.713475 0.262583 -0.306784 -0.062500 1 0 0 0 0 0 4 547297
-0.002713 -0.000263 0.120307 0.713494 0.262588 -0.306782 -0.062500 1 0 0 0 0 0 4 548323
-0.002713 -0.000263 0.120307 0.713485 0.262592 -0.306796 -0.062500 1 0 0 0 0 0 4 549295
-0.002713 -0.000263 0.120307 0.713476 0.262583 -0.306784 -0.062500 1 0 0 0 0 0 4 550422
-0.002713 -0.000263 0.120307 0.713483 0.262591 -0.306796 -0.062500 1 0 0 0 0 0 4 551392
-0.002713 -0.000263 0.120307 0.713475 0.262583 -0.306785 -0.062500 1 0 0 0 0 0 4 552392
-0.002713 -0.000263 0.120307 0.713486 0.262579 -0.306789 -0.062500 1 0 0 0 0 0 4 553392
-0.002713 -0.000263 0.120307 0.713480 0.262602 -0.306783 -0.062500 1 0 0 0 0 0 4 554372
-0.002713 -0.000263 0.120307 0.713487 0.262582 -0.306789 -0.062500 1 0 0 0 0 0 4 555402
-0.002713 -0.000263 0.120307 0.713472 0.262594 -0.306790 -0.062500 1 0 0 0 0 0 4 556395
-0.002713 -0.000263 0.120307 0.713486 0.262581 -0.306790 -0.062500 1 0 0 0 0 0 4 557378
-0.002713 -0.000263 0.120307 0.713475 0.262582 -0.306784 -0.062500 1 0 0 0 0 0 4 558396
-0.002713 -0.000263 0.120307 0.713483 0.262591 -0.306796 -0.062500 1 0 0 0 0 0 4 559398
-0.002713 -0.000263 0.120307 0.713483 0.262592 -0.306777 -0.062500 1 0 0 0 0 0 4 560379
[truncated: 5,846,494 more chars]
