# Supplementary material for: Increasing Patient Engagement in Rehabilitation Exercises Using Computer-Based Citizen Science
Source: PLoS One. 2015 Mar 20;10(3):e0117013. doi: 10.1371/journal.pone.0117013 (PMC4368773; doi:10.1371/journal.pone.0117013)
Supplement: S6 Dataset — (ZIP) [file pone.0117013.s006.zip › Dataset_S6/P30/P30_with.dat]

-0.027552 0.000220 0.170174 -5.244971 0.930293 -3.162354 -0.000000 1 0 0 0 0 0 0 965
-0.027324 0.000191 0.170287 -3.472197 0.467254 -1.814499 -0.000031 1 0 0 0 0 0 0 1943
-0.027108 0.000169 0.170397 -3.129977 0.332947 -1.659778 -0.000062 1 0 0 0 0 0 0 2962
-0.026890 0.000130 0.170498 -3.109397 0.536079 -1.547337 -0.000094 1 0 0 0 0 0 0 3959
-0.026732 0.000117 0.170571 -2.324996 0.230440 -1.192985 -0.000125 1 0 0 0 0 0 0 4959
-0.026616 0.000136 0.170623 -1.683459 -0.233650 -0.911470 -0.000156 1 0 0 0 0 0 0 5952
-0.026577 0.000152 0.170647 -0.608875 -0.223867 -0.547039 -0.000187 1 0 0 0 0 0 0 6945
-0.026574 0.000200 0.170660 -0.024360 -0.644323 -0.376162 -0.000218 1 0 0 0 0 0 0 7952
-0.026581 0.000244 0.170659 0.187054 -0.637443 -0.209945 -0.000250 1 0 0 0 0 0 0 8960
-0.026629 0.000313 0.170643 0.743017 -0.961320 -0.030062 -0.000283 1 0 0 0 0 0 0 10021
-0.026690 0.000374 0.170613 0.982893 -0.897203 0.152947 -0.000314 1 0 0 0 0 0 0 11017
-0.026711 0.000419 0.170593 0.489334 -0.679866 0.018935 -0.000359 1 0 0 0 0 0 0 12447
-0.026663 0.000444 0.170579 -0.439436 -0.387454 -0.090196 -0.000377 1 0 0 0 0 0 0 13024
-0.026627 0.000470 0.170566 -0.357505 -0.385723 -0.153691 -0.000425 1 0 0 0 0 0 0 14571
-0.026610 0.000484 0.170559 -0.099728 -0.216477 -0.251505 -0.000437 1 0 0 0 0 0 0 14951
-0.026438 0.000446 0.170563 -2.074229 0.457575 -0.417626 -0.000468 1 0 0 0 0 0 0 15950
-0.026282 0.000409 0.170567 -2.064017 0.529248 -0.465933 -0.000500 1 0 0 0 0 0 0 16961
-0.026123 0.000351 0.170579 -2.088555 0.803630 -0.587380 -0.000531 1 0 0 0 0 0 0 17949
-0.025949 0.000297 0.170588 -2.277539 0.783680 -0.587156 -0.000562 1 0 0 0 0 0 0 18960
-0.025791 0.000251 0.170595 -2.078413 0.675872 -0.578784 -0.000593 1 0 0 0 0 0 0 19949
-0.025698 0.000242 0.170591 -1.200356 0.182872 -0.474529 -0.000625 1 0 0 0 0 0 0 20959
-0.025615 0.000245 0.170584 -0.973206 -0.028258 -0.436401 -0.000656 1 0 0 0 0 0 0 21960
-0.025594 0.000288 0.170567 -0.130104 -0.560406 -0.321458 -0.000688 1 0 0 0 0 0 0 22970
-0.025587 0.000309 0.170544 0.141850 -0.342307 -0.259989 -0.000718 1 0 0 0 0 0 0 23950
-0.025606 0.000362 0.170519 0.512388 -0.715196 -0.248459 -0.000750 1 0 0 0 0 0 0 24964
-0.025653 0.000415 0.170485 0.943706 -0.769089 -0.182567 -0.000823 1 0 0 0 0 0 0 27305
-0.025652 0.000470 0.170456 0.375115 -0.803480 -0.252492 -0.000844 1 0 0 0 0 0 0 27963
-0.025607 0.000486 0.170443 -0.249387 -0.289739 -0.496456 -0.000875 1 0 0 0 0 0 0 28954
-0.025539 0.000481 0.170438 -0.606972 0.023136 -0.650682 -0.000910 1 0 0 0 0 0 0 30076
-0.025419 0.000474 0.170446 -1.297671 0.085864 -0.860822 -0.000949 1 0 0 0 0 0 0 31326
-0.025278 0.000432 0.170459 -1.637928 0.558065 -0.965286 -0.000978 1 0 0 0 0 0 0 32256
-0.025135 0.000391 0.170467 -1.679926 0.573881 -0.929085 -0.001000 1 0 0 0 0 0 0 32963
-0.025040 0.000365 0.170471 -1.064393 0.396452 -0.901206 -0.001031 1 0 0 0 0 0 0 33959
-0.024921 0.000333 0.170475 -1.297571 0.451139 -0.914123 -0.001062 1 0 0 0 0 0 0 34961
-0.024838 0.000311 0.170477 -0.850904 0.330378 -0.917999 -0.001093 1 0 0 0 0 0 0 35942
-0.024749 0.000287 0.170479 -0.871434 0.336270 -0.939492 -0.001125 1 0 0 0 0 0 0 36958
-0.024691 0.000289 0.170474 -0.464656 -0.002523 -0.866103 -0.001156 1 0 0 0 0 0 0 37960
-0.024672 0.000311 0.170464 0.099024 -0.289221 -0.826986 -0.001187 1 0 0 0 0 0 0 38939
-0.024674 0.000343 0.170453 0.426637 -0.445378 -0.820279 -0.001219 1 0 0 0 0 0 0 39958
-0.024685 0.000379 0.170440 0.602082 -0.525421 -0.829430 -0.001250 1 0 0 0 0 0 0 40958
-0.024668 0.000391 0.170434 0.260086 -0.217784 -0.943219 -0.001281 1 0 0 0 0 0 0 41960
-0.024670 0.000418 0.170425 0.480957 -0.376589 -0.924373 -0.001312 1 0 0 0 0 0 0 42959
-0.024648 0.000425 0.170421 0.202827 -0.139962 -1.016237 -0.001344 1 0 0 0 0 0 0 43967
-0.024614 0.000423 0.170419 0.023845 0.010807 -1.082019 -0.001375 1 0 0 0 0 0 0 44953
-0.024550 0.000409 0.170419 -0.375074 0.171001 -1.134075 -0.001406 1 0 0 0 0 0 0 45955
-0.024494 0.000396 0.170420 -0.295717 0.178919 -1.166307 -0.001437 1 0 0 0 0 0 0 46958
-0.024404 0.000391 0.170429 -0.731143 0.072671 -1.305806 -0.001468 1 0 0 0 0 0 0 47955
-0.024311 0.000376 0.170434 -0.801592 0.193618 -1.290858 -0.001500 1 0 0 0 0 0 0 48957
-0.024240 0.000362 0.170437 -0.506787 0.190183 -1.281220 -0.001531 1 0 0 0 0 0 0 49961
-0.024181 0.000349 0.170439 -0.319629 0.181736 -1.287957 -0.001562 1 0 0 0 0 0 0 50956
-0.024127 0.000336 0.170440 -0.216438 0.176818 -1.304277 -0.001594 1 0 0 0 0 0 0 51963
-0.024077 0.000324 0.170441 -0.159016 0.174248 -1.324999 -0.001625 1 0 0 0 0 0 0 52963
-0.024062 0.000338 0.170435 0.311647 -0.176141 -1.253716 -0.001656 1 0 0 0 0 0 0 53961
-0.024055 0.000345 0.170431 0.474399 -0.119786 -1.312579 -0.001687 1 0 0 0 0 0 0 54960
-0.024051 0.000349 0.170430 0.550342 -0.067999 -1.362086 -0.001719 1 0 0 0 0 0 0 55958
-0.024059 0.000371 0.170422 0.720231 -0.307857 -1.310334 -0.001750 1 0 0 0 0 0 0 56966
-0.024041 0.000376 0.170419 0.392433 -0.106663 -1.383203 -0.001781 1 0 0 0 0 0 0 57962
-0.024031 0.000379 0.170417 0.495470 -0.054218 -1.435704 -0.001813 1 0 0 0 0 0 0 58966
-0.024003 0.000374 0.170417 0.268964 0.048272 -1.478631 -0.001844 1 0 0 0 0 0 0 59959
-0.023966 0.000365 0.170417 0.131044 0.107361 -1.512801 -0.001875 1 0 0 0 0 0 0 60959
-0.023923 0.000355 0.170417 0.063187 0.137896 -1.541778 -0.001906 1 0 0 0 0 0 0 61943
-0.023878 0.000343 0.170418 0.033605 0.153425 -1.569205 -0.001937 1 0 0 0 0 0 0 62958
-0.023808 0.000325 0.170419 -0.285126 0.242226 -1.598445 -0.001968 1 0 0 0 0 0 0 63940
-0.023750 0.000310 0.170419 -0.163455 0.214095 -1.621823 -0.001999 1 0 0 0 0 0 0 64939
-0.023697 0.000296 0.170420 -0.069907 0.192970 -1.646297 -0.002031 1 0 0 0 0 0 0 65962
-0.023646 0.000283 0.170420 -0.015987 0.181734 -1.670218 -0.002062 1 0 0 0 0 0 0 66942
-0.023621 0.000276 0.170420 0.324462 0.095313 -1.692323 -0.002094 1 0 0 0 0 0 0 67959
-0.023585 0.000267 0.170421 0.222520 0.124794 -1.718164 -0.002124 1 0 0 0 0 0 0 68940
-0.023567 0.000262 0.170421 0.456987 0.066135 -1.741676 -0.002156 1 0 0 0 0 0 0 69959
-0.023534 0.000254 0.170421 0.299258 0.110158 -1.768380 -0.002187 1 0 0 0 0 0 0 70958
-0.023518 0.000249 0.170421 0.505297 0.058897 -1.791778 -0.002219 1 0 0 0 0 0 0 71958
-0.023519 0.000268 0.170415 0.769950 -0.243442 -1.726829 -0.002250 1 0 0 0 0 0 0 72962
-0.023521 0.000277 0.170411 0.801805 -0.154711 -1.788549 -0.002281 1 0 0 0 0 0 0 73960
-0.023498 0.000276 0.170410 0.500732 -0.005068 -1.841984 -0.002312 1 0 0 0 0 0 0 74960
-0.023463 0.000269 0.170409 0.320798 0.080594 -1.881667 -0.002344 1 0 0 0 0 0 0 75958
-0.023446 0.000265 0.170409 0.539637 0.044024 -1.911417 -0.002375 1 0 0 0 0 0 0 76959
-0.023413 0.000257 0.170409 0.375866 0.098616 -1.940988 -0.002406 1 0 0 0 0 0 0 77959
-0.023373 0.000247 0.170409 0.270378 0.133330 -1.968274 -0.002437 1 0 0 0 0 0 0 78957
-0.023330 0.000236 0.170410 0.219083 0.151685 -1.994433 -0.002469 1 0 0 0 0 0 0 79961
-0.023284 0.000224 0.170410 0.197352 0.161122 -2.019629 -0.002500 1 0 0 0 0 0 0 80953
-0.023238 0.000212 0.170410 0.191116 0.166051 -2.045568 -0.002532 1 0 0 0 0 0 0 81985
-0.023191 0.000200 0.170410 0.192544 0.168692 -2.071259 -0.002564 1 0 0 0 0 0 0 83015
-0.023167 0.000193 0.170410 0.506209 0.089368 -2.094983 -0.002596 1 0 0 0 0 0 0 84024
-0.023132 0.000184 0.170411 0.390014 0.122475 -2.119982 -0.002626 1 0 0 0 0 0 0 84994
-0.023114 0.000180 0.170411 0.617481 0.065647 -2.144148 -0.002657 1 0 0 0 0 0 0 85994
-0.023082 0.000171 0.170411 0.455713 0.110661 -2.169909 -0.002688 1 0 0 0 0 0 0 86991
-0.023065 0.000167 0.170411 0.659821 0.059948 -2.194331 -0.002720 1 0 0 0 0 0 0 87992
-0.023057 0.000165 0.170411 0.795608 0.027119 -2.219870 -0.002752 1 0 0 0 0 0 0 89023
-0.023029 0.000157 0.170411 0.562383 0.090856 -2.245693 -0.002783 1 0 0 0 0 0 0 90015
-0.023025 0.000175 0.170404 0.855623 -0.219995 -2.181095 -0.002813 1 0 0 0 0 0 0 90996
-0.023000 0.000177 0.170401 0.618051 -0.060552 -2.243665 -0.002845 1 0 0 0 0 0 0 91991
-0.022988 0.000178 0.170399 0.770766 -0.029579 -2.294728 -0.002877 1 0 0 0 0 0 0 93020
-0.022958 0.000173 0.170399 0.568184 0.062139 -2.333458 -0.002908 1 0 0 0 0 0 0 94016
-0.022943 0.000170 0.170398 0.750930 0.034997 -2.364084 -0.002939 1 0 0 0 0 0 0 94999
-0.022912 0.000162 0.170398 0.566216 0.095104 -2.393053 -0.002970 1 0 0 0 0 0 0 96013
-0.022873 0.000152 0.170398 0.449446 0.132727 -2.419454 -0.003001 1 0 0 0 0 0 0 97000
-0.022853 0.000147 0.170398 0.701623 0.071719 -2.445280 -0.003033 1 0 0 0 0 0 0 98019
-0.022820 0.000139 0.170398 0.554163 0.114047 -2.470819 -0.003064 1 0 0 0 0 0 0 99015
-0.022803 0.000134 0.170398 0.765651 0.061935 -2.495526 -0.003095 1 0 0 0 0 0 0 100000
-0.022771 0.000126 0.170398 0.595655 0.109288 -2.521280 -0.003127 1 0 0 0 0 0 0 101017
-0.022755 0.000122 0.170398 0.795688 0.059724 -2.545905 -0.003157 1 0 0 0 0 0 0 102000
-0.022723 0.000113 0.170398 0.619865 0.108461 -2.571456 -0.003189 1 0 0 0 0 0 0 103016
-0.022707 0.000109 0.170398 0.816863 0.059680 -2.596152 -0.003220 1 0 0 0 0 0 0 103998
-0.022676 0.000101 0.170398 0.639512 0.108722 -2.621606 -0.003252 1 0 0 0 0 0 0 105014
-0.022660 0.000097 0.170398 0.835810 0.059996 -2.646489 -0.003282 1 0 0 0 0 0 0 106000
-0.022652 0.000095 0.170398 0.967376 0.028307 -2.672219 -0.003314 1 0 0 0 0 0 0 107016
-0.022624 0.000088 0.170398 0.731521 0.092536 -2.696681 -0.003345 1 0 0 0 0 0 0 108000
-0.022610 0.000084 0.170398 0.896554 0.052150 -2.722383 -0.003377 1 0 0 0 0 0 0 109015
-0.022603 0.000082 0.170398 1.011205 0.024712 -2.746004 -0.003406 1 0 0 0 0 0 0 109946
-0.022600 0.000081 0.170398 1.076827 0.010160 -2.771550 -0.003437 1 0 0 0 0 0 0 110956
-0.022575 0.000075 0.170398 0.805657 0.083688 -2.796231 -0.003468 1 0 0 0 0 0 0 111956
-0.022562 0.000071 0.170398 0.952489 0.047986 -2.821692 -0.003500 1 0 0 0 0 0 0 112958
-0.022555 0.000070 0.170398 1.058755 0.022802 -2.846786 -0.003531 1 0 0 0 0 0 0 113947
-0.022529 0.000063 0.170398 0.810400 0.090391 -2.871599 -0.003562 1 0 0 0 0 0 0 114956
-0.022515 0.000059 0.170398 0.968927 0.051590 -2.897108 -0.003594 1 0 0 0 0 0 0 115957
-0.022485 0.000051 0.170398 0.771397 0.105845 -2.921417 -0.003624 1 0 0 0 0 0 0 116946
-0.022470 0.000047 0.170398 0.958115 0.059706 -2.947282 -0.003656 1 0 0 0 0 0 0 117956
-0.022462 0.000045 0.170398 1.084372 0.029437 -2.972563 -0.003687 1 0 0 0 0 0 0 118946
-0.022434 0.000038 0.170398 0.845997 0.094334 -2.997164 -0.003718 1 0 0 0 0 0 0 119956
-0.022421 0.000034 0.170398 1.009378 0.054285 -3.022633 -0.003749 1 0 0 0 0 0 0 120948
-0.022414 0.000033 0.170398 1.124083 0.026997 -3.048401 -0.003781 1 0 0 0 0 0 0 121956
-0.022396 0.000046 0.170391 1.006399 -0.177849 -2.984625 -0.003812 1 0 0 0 0 0 0 122963
-0.022388 0.000053 0.170387 1.122766 -0.110552 -3.047494 -0.003844 1 0 0 0 0 0 0 123980
-0.022384 0.000057 0.170386 1.199746 -0.059525 -3.098245 -0.003875 1 0 0 0 0 0 0 124965
-0.022359 0.000052 0.170385 0.933497 0.048650 -3.134846 -0.003906 1 0 0 0 0 0 0 125946
-0.022346 0.000050 0.170385 1.082306 0.030744 -3.167108 -0.003937 1 0 0 0 0 0 0 126952
-0.022316 0.000043 0.170384 0.879251 0.095369 -3.194160 -0.003968 1 0 0 0 0 0 0 127945
-0.022301 0.000039 0.170384 1.063033 0.054606 -3.221671 -0.004000 1 0 0 0 0 0 0 128950
-0.022270 0.000031 0.170384 0.878169 0.107736 -3.247107 -0.004031 1 0 0 0 0 0 0 129973
-0.022254 0.000027 0.170384 1.070829 0.061180 -3.273130 -0.004062 1 0 0 0 0 0 0 130958
-0.022246 0.000025 0.170384 1.200196 0.030661 -3.299082 -0.004093 1 0 0 0 0 0 0 131956
-0.022219 0.000018 0.170384 0.963008 0.095414 -3.323166 -0.004125 1 0 0 0 0 0 0 132968
-0.022215 0.000035 0.170377 1.253587 -0.216273 -3.260962 -0.004156 1 0 0 0 0 0 0 133959
-0.022213 0.000044 0.170373 1.324156 -0.136983 -3.323473 -0.004187 1 0 0 0 0 0 0 134959
-0.022189 0.000042 0.170372 1.043540 0.007446 -3.372472 -0.004219 1 0 0 0 0 0 0 135957
-0.022177 0.000041 0.170371 1.183384 0.009838 -3.411583 -0.004250 1 0 0 0 0 0 0 136958
-0.022162 0.000020 0.170362 1.175426 0.274023 -3.336771 -0.004280 1 0 0 0 0 0 0 137938
-0.022156 0.000010 0.170358 1.283855 0.163041 -3.409537 -0.004312 1 0 0 0 0 0 0 138937
-0.022129 -0.000002 0.170356 1.040154 0.164533 -3.465436 -0.004343 1 0 0 0 0 0 0 139956
-0.022116 -0.000008 0.170355 1.200062 0.090760 -3.508243 -0.004375 1 0 0 0 0 0 0 140970
-0.022095 0.000004 0.170348 1.128432 -0.144573 -3.453215 -0.004408 1 0 0 0 0 0 0 142029
-0.022085 0.000010 0.170344 1.269912 -0.092687 -3.520097 -0.004439 1 0 0 0 0 0 0 143028
-0.022072 -0.000007 0.170334 1.249952 0.220825 -3.466453 -0.004471 1 0 0 0 0 0 0 144025
-0.022066 -0.000016 0.170330 1.349789 0.136869 -3.549714 -0.004501 1 0 0 0 0 0 0 145000
-0.022049 -0.000006 0.170320 1.226745 -0.119874 -3.521888 -0.004532 1 0 0 0 0 0 0 145991
-0.022018 -0.000007 0.170316 1.029018 0.000895 -3.601262 -0.004563 1 0 0 0 0 0 0 146993
-0.022002 -0.000007 0.170314 1.226077 0.006228 -3.662700 -0.004595 1 0 0 0 0 0 0 147990
-0.021986 -0.000028 0.170304 1.247191 0.274125 -3.600175 -0.004627 1 0 0 0 0 0 0 149031
-0.021965 -0.000024 0.170293 1.184883 -0.026589 -3.587676 -0.004658 1 0 0 0 0 0 0 150017
-0.021970 -0.000036 0.170279 1.537080 0.159452 -3.581925 -0.004690 1 0 0 0 0 0 0 151038
-0.021960 -0.000027 0.170266 1.373279 -0.094372 -3.603078 -0.004720 1 0 0 0 0 0 0 152014
-0.021947 -0.000044 0.170251 1.335567 0.205272 -3.610853 -0.004752 1 0 0 0 0 0 0 153021
-0.021927 -0.000037 0.170237 1.251063 -0.063215 -3.641130 -0.004782 1 0 0 0 0 0 0 153993
-0.021910 -0.000054 0.170223 1.279902 0.222200 -3.653264 -0.004813 1 0 0 0 0 0 0 154991
-0.021888 -0.000048 0.170208 1.231322 -0.054215 -3.686448 -0.004845 1 0 0 0 0 0 0 155989
-0.021869 -0.000066 0.170193 1.278374 0.227347 -3.699948 -0.004876 1 0 0 0 0 0 0 157000
-0.021847 -0.000060 0.170179 1.238868 -0.051311 -3.734233 -0.004908 1 0 0 0 0 0 0 158021
-0.021837 -0.000057 0.170157 1.415801 -0.043471 -3.659246 -0.004939 1 0 0 0 0 0 0 159014
-0.021826 -0.000075 0.170139 1.408906 0.247310 -3.712624 -0.004970 1 0 0 0 0 0 0 159990
-0.021807 -0.000070 0.170123 1.322345 -0.039867 -3.775074 -0.005001 1 0 0 0 0 0 0 160989
-0.021776 -0.000073 0.170100 1.160909 0.043829 -3.711728 -0.005033 1 0 0 0 0 0 0 162019
-0.021753 -0.000096 0.170080 1.262869 0.300290 -3.774125 -0.005064 1 0 0 0 0 0 0 163019
-0.021720 -0.000113 0.170056 1.146378 0.259993 -3.731959 -0.005096 1 0 0 0 0 0 0 164023
-0.021706 -0.000121 0.170029 1.390052 0.141820 -3.718765 -0.005127 1 0 0 0 0 0 0 165017
-0.021678 -0.000131 0.170000 1.236131 0.153945 -3.719395 -0.005158 1 0 0 0 0 0 0 166013
-0.021667 -0.000136 0.169972 1.447487 0.086209 -3.735296 -0.005189 1 0 0 0 0 0 0 167024
-0.021650 -0.000123 0.169936 1.398935 -0.147517 -3.660851 -0.005220 1 0 0 0 0 0 0 167991
-0.021620 -0.000122 0.169903 1.243150 -0.012488 -3.715671 -0.005251 1 0 0 0 0 0 0 168991
-0.021609 -0.000122 0.169872 1.464842 -0.000308 -3.766314 -0.005283 1 0 0 0 0 0 0 170012
-0.021591 -0.000106 0.169835 1.420153 -0.192115 -3.709427 -0.005314 1 0 0 0 0 0 0 171014
-0.021562 -0.000104 0.169801 1.265216 -0.035625 -3.771809 -0.005344 1 0 0 0 0 0 0 171988
-0.021541 -0.000124 0.169762 1.374498 0.260334 -3.715192 -0.005376 1 0 0 0 0 0 0 172990
-0.021496 -0.000125 0.169720 1.066756 0.047001 -3.700965 -0.005408 1 0 0 0 0 0 0 174019
-0.021468 -0.000146 0.169676 1.268672 0.287855 -3.692340 -0.005439 1 0 0 0 0 0 0 175012
-0.021410 -0.000168 0.169639 0.895650 0.334715 -3.797122 -0.005469 1 0 0 0 0 0 0 175981
-0.021384 -0.000179 0.169590 1.295123 0.188074 -3.678671 -0.005501 1 0 0 0 0 0 0 176998
-0.021337 -0.000175 0.169544 1.051530 -0.013765 -3.714427 -0.005533 1 0 0 0 0 0 0 178013
-0.021307 -0.000194 0.169498 1.275184 0.257550 -3.738129 -0.005563 1 0 0 0 0 0 0 178997
-0.021273 -0.000209 0.169444 1.233834 0.239167 -3.663806 -0.005595 1 0 0 0 0 0 0 180010
-0.021221 -0.000208 0.169395 1.004369 0.021845 -3.733997 -0.005626 1 0 0 0 0 0 0 180996
-0.021199 -0.000206 0.169341 1.380640 0.002815 -3.686079 -0.005656 1 0 0 0 0 0 0 181954
-0.021169 -0.000212 0.169283 1.310977 0.083782 -3.656952 -0.005687 1 0 0 0 0 0 0 182953
-0.021143 -0.000199 0.169217 1.376924 -0.142277 -3.560078 -0.005718 1 0 0 0 0 0 0 183944
-0.021111 -0.000198 0.169153 1.305847 -0.007989 -3.603140 -0.005750 1 0 0 0 0 0 0 184954
-0.021076 -0.000203 0.169091 1.259124 0.084860 -3.639905 -0.005781 1 0 0 0 0 0 0 185943
-0.021039 -0.000212 0.169030 1.235421 0.134675 -3.667166 -0.005812 1 0 0 0 0 0 0 186953
-0.021016 -0.000236 0.168960 1.424748 0.354472 -3.580665 -0.005843 1 0 0 0 0 0 0 187943
-0.020970 -0.000239 0.168887 1.153060 0.096930 -3.545507 -0.005875 1 0 0 0 0 0 0 188955
-0.020928 -0.000247 0.168819 1.177714 0.124998 -3.634684 -0.005906 1 0 0 0 0 0 0 189944
-0.020878 -0.000277 0.168746 1.085832 0.432505 -3.578219 -0.005937 1 0 0 0 0 0 0 190954
-0.020819 -0.000283 0.168671 0.955325 0.146315 -3.564425 -0.005968 1 0 0 0 0 0 0 191943
-0.020761 -0.000313 0.168593 0.961176 0.430385 -3.547971 -0.006000 1 0 0 0 0 0 0 192953
-0.020721 -0.000313 0.168517 1.212248 0.063026 -3.572573 -0.006031 1 0 0 0 0 0 0 193944
-0.020682 -0.000318 0.168431 1.245142 0.104286 -3.475282 -0.006062 1 0 0 0 0 0 0 194955
-0.020634 -0.000348 0.168348 1.138692 0.425923 -3.514152 -0.006093 1 0 0 0 0 0 0 195942
-0.020591 -0.000368 0.168259 1.191786 0.341770 -3.455443 -0.006125 1 0 0 0 0 0 0 196954
-0.020550 -0.000384 0.168168 1.233530 0.275519 -3.424367 -0.006156 1 0 0 0 0 0 0 197943
-0.020511 -0.000398 0.168074 1.258805 0.240561 -3.414902 -0.006188 1 0 0 0 0 0 0 198970
-0.020472 -0.000410 0.167980 1.273100 0.223619 -3.414890 -0.006218 1 0 0 0 0 0 0 199953
-0.020442 -0.000401 0.167878 1.401039 -0.063417 -3.328023 -0.006250 1 0 0 0 0 0 0 200957
-0.020408 -0.000402 0.167780 1.364043 0.042643 -3.374487 -0.006281 1 0 0 0 0 0 0 201960
-0.020356 -0.000393 0.167675 1.131512 -0.075054 -3.303910 -0.006312 1 0 0 0 0 0 0 202963
-0.020311 -0.000394 0.167574 1.198926 0.044554 -3.369828 -0.006343 1 0 0 0 0 0 0 203949
-0.020260 -0.000422 0.167466 1.126385 0.403370 -3.290273 -0.006374 1 0 0 0 0 0 0 204942
-0.020199 -0.000426 0.167356 1.002585 0.138141 -3.262278 -0.006406 1 0 0 0 0 0 0 205949
-0.020124 -0.000441 0.167251 0.813388 0.240399 -3.346229 -0.006437 1 0 0 0 0 0 0 206958
-0.020043 -0.000460 0.167149 0.699603 0.316978 -3.398634 -0.006469 1 0 0 0 0 0 0 207962
-0.019981 -0.000475 0.167032 0.953688 0.276164 -3.221033 -0.006500 1 0 0 0 0 0 0 208953
-0.019906 -0.000495 0.166923 0.804974 0.331187 -3.326123 -0.006532 1 0 0 0 0 0 0 209977
-0.019833 -0.000495 0.166811 0.811230 0.086741 -3.302298 -0.006562 1 0 0 0 0 0 0 210959
-0.019775 -0.000501 0.166689 1.022110 0.134506 -3.172923 -0.006593 1 0 0 0 0 0 0 211955
-0.019702 -0.000517 0.166577 0.839030 0.259066 -3.309627 -0.006625 1 0 0 0 0 0 0 212955
-0.019620 -0.000536 0.166453 0.700597 0.333533 -3.169796 -0.006656 1 0 0 0 0 0 0 213955
-0.019558 -0.000552 0.166324 0.955950 0.289551 -3.101348 -0.006687 1 0 0 0 0 0 0 214954
-0.019500 -0.000529 0.166194 1.034679 -0.221919 -3.088794 -0.006718 1 0 0 0 0 0 0 215954
-0.019450 -0.000523 0.166061 1.151714 -0.047804 -3.066723 -0.006750 1 0 0 0 0 0 0 216954
-0.019379 -0.000532 0.165926 0.893864 0.166415 -3.035290 -0.006780 1 0 0 0 0 0 0 217935
-0.019323 -0.000542 0.165791 1.057229 0.204410 -3.038166 -0.006812 1 0 0 0 0 0 0 218958
-0.019258 -0.000538 0.165647 0.956345 0.017237 -2.924412 -0.006844 1 0 0 0 0 0 0 219960
-0.019204 -0.000541 0.165506 1.101998 0.101921 -2.975264 -0.006875 1 0 0 0 0 0 0 220958
-0.019116 -0.000540 0.165375 0.665618 0.046066 -3.104177 -0.006906 1 0 0 0 0 0 0 221956
-0.019025 -0.000552 0.165239 0.584757 0.208869 -3.058062 -0.006937 1 0 0 0 0 0 0 222953
-0.018917 -0.000554 0.165109 0.358758 0.109780 -3.141006 -0.006968 1 0 0 0 0 0 0 223953
-0.018749 -0.000551 0.164895 -0.466075 0.021937 -2.064346 -0.007000 1 0 0 0 0 0 0 224975
-0.018673 -0.000562 0.164787 0.648674 0.210716 -3.338345 -0.007031 1 0 0 0 0 0 0 225956
-0.018585 -0.000580 0.164660 0.619563 0.315598 -3.225819 -0.007062 1 0 0 0 0 0 0 226953
-0.018502 -0.000580 0.164516 0.667489 0.084501 -3.002888 -0.007093 1 0 0 0 0 0 0 227953
-0.018413 -0.000592 0.164372 0.593540 0.224162 -2.978412 -0.007125 1 0 0 0 0 0 0 228954
-0.018355 -0.000582 0.164222 0.981945 -0.047558 -2.899866 -0.007155 1 0 0 0 0 0 0 229939
-0.018286 -0.000567 0.164066 0.894641 -0.136236 -2.829124 -0.007187 1 0 0 0 0 0 0 230953
-0.018184 -0.000541 0.163835 0.447077 -0.294839 -1.833464 -0.007219 1 0 0 0 0 0 0 231976
-0.018118 -0.000549 0.163722 0.867116 0.130711 -3.279187 -0.007250 1 0 0 0 0 0 0 232957
-0.018044 -0.000544 0.163583 0.798325 -0.002751 -3.084640 -0.007281 1 0 0 0 0 0 0 233955
-0.017966 -0.000531 0.163431 0.749598 -0.106140 -2.904968 -0.007312 1 0 0 0 0 0 0 234936
-0.017795 -0.000493 0.163210 -0.480657 -0.454325 -1.989006 -0.007344 1 0 0 0 0 0 0 235975
-0.017724 -0.000477 0.163089 0.706648 -0.202900 -3.204803 -0.007375 1 0 0 0 0 0 0 236953
-0.017622 -0.000466 0.162942 0.407484 -0.118313 -2.988566 -0.007405 1 0 0 0 0 0 0 237935
-0.017522 -0.000472 0.162793 0.399516 0.122462 -2.939813 -0.007437 1 0 0 0 0 0 0 238946
-0.017356 -0.000471 0.162558 -0.470637 0.052686 -1.820364 -0.007469 1 0 0 0 0 0 0 239982
-0.017286 -0.000462 0.162433 0.694453 -0.073088 -3.147177 -0.007499 1 0 0 0 0 0 0 240945
-0.017183 -0.000453 0.162283 0.382825 -0.067135 -2.943291 -0.007531 1 0 0 0 0 0 0 241956
-0.017091 -0.000439 0.162122 0.476189 -0.140991 -2.796723 -0.007562 1 0 0 0 0 0 0 242954
-0.017003 -0.000422 0.161957 0.550232 -0.186946 -2.720000 -0.007593 1 0 0 0 0 0 0 243953
-0.016846 -0.000404 0.161709 -0.353773 -0.213652 -1.628594 -0.007625 1 0 0 0 0 0 0 244975
-0.016777 -0.000391 0.161581 0.697958 -0.145754 -3.078526 -0.007656 1 0 0 0 0 0 0 245953
-0.016700 -0.000375 0.161429 0.687480 -0.184411 -2.920256 -0.007687 1 0 0 0 0 0 0 246952
-0.016548 -0.000357 0.161189 -0.283317 -0.212284 -1.741120 -0.007719 1 0 0 0 0 0 0 247974
-0.016465 -0.000328 0.161069 0.495877 -0.355686 -3.207513 -0.007750 1 0 0 0 0 0 0 248950
-0.016379 -0.000304 0.160920 0.542627 -0.315096 -2.969564 -0.007781 1 0 0 0 0 0 0 249953
-0.016293 -0.000282 0.160758 0.546104 -0.285388 -2.766465 -0.007812 1 0 0 0 0 0 0 250954
-0.016135 -0.000260 0.160508 -0.397700 -0.290360 -1.601166 -0.007844 1 0 0 0 0 0 0 251966
-0.016065 -0.000246 0.160376 0.644737 -0.178597 -3.029492 -0.007875 1 0 0 0 0 0 0 252952
-0.015986 -0.000230 0.160220 0.628543 -0.209411 -2.852929 -0.007906 1 0 0 0 0 0 0 253944
-0.015863 -0.000202 0.160059 0.050580 -0.360886 -2.767318 -0.007937 1 0 0 0 0 0 0 254951
-0.015759 -0.000178 0.159889 0.227122 -0.327399 -2.639356 -0.007968 1 0 0 0 0 0 0 255943
-0.015664 -0.000156 0.159714 0.363445 -0.300984 -2.567345 -0.008000 1 0 0 0 0 0 0 256951
-0.015477 -0.000109 0.159466 -0.846094 -0.619398 -1.604368 -0.008031 1 0 0 0 0 0 0 257963
-0.015401 -0.000092 0.159333 0.485001 -0.281686 -2.990631 -0.008062 1 0 0 0 0 0 0 258952
-0.015293 -0.000079 0.159170 0.198726 -0.184572 -2.746667 -0.008093 1 0 0 0 0 0 0 259941
-0.015181 -0.000047 0.159007 0.100249 -0.432441 -2.713210 -0.008125 1 0 0 0 0 0 0 260952
-0.015081 -0.000021 0.158833 0.249040 -0.381576 -2.575124 -0.008155 1 0 0 0 0 0 0 261941
-0.014912 0.000005 0.158570 -0.653937 -0.375535 -1.386417 -0.008188 1 0 0 0 0 0 0 262973
-0.014824 0.000036 0.158442 0.306847 -0.434943 -3.021657 -0.008218 1 0 0 0 0 0 0 263942
-0.014734 0.000061 0.158283 0.380687 -0.378013 -2.782222 -0.008250 1 0 0 0 0 0 0 264951
-0.014646 0.000083 0.158110 0.390303 -0.342666 -2.572084 -0.008281 1 0 0 0 0 0 0 265952
-0.014542 0.000121 0.157940 0.197484 -0.534137 -2.586077 -0.008312 1 0 0 0 0 0 0 266942
-0.014447 0.000149 0.157761 0.273241 -0.445659 -2.471107 -0.008343 1 0 0 0 0 0 0 267951
-0.014356 0.000174 0.157578 0.329172 -0.384439 -2.400194 -0.008374 1 0 0 0 0 0 0 268939
-0.014251 0.000212 0.157403 0.158686 -0.562109 -2.485132 -0.008406 1 0 0 0 0 0 0 269951
-0.014155 0.000241 0.157220 0.242939 -0.466335 -2.401082 -0.008437 1 0 0 0 0 0 0 270943
-0.014063 0.000266 0.157035 0.301976 -0.401458 -2.344388 -0.008469 1 0 0 0 0 0 0 271963
-0.013959 0.000305 0.156857 0.132109 -0.577533 -2.434957 -0.008500 1 0 0 0 0 0 0 272949
-0.013784 0.000340 0.156586 -0.804761 -0.558969 -1.215139 -0.008532 1 0 0 0 0 0 0 273985
-0.013717 0.000378 0.156435 0.492159 -0.595474 -2.642357 -0.008563 1 0 0 0 0 0 0 274971
-0.013623 0.000423 0.156271 0.265391 -0.696917 -2.621150 -0.008593 1 0 0 0 0 0 0 275956
-0.013532 0.000455 0.156091 0.264282 -0.550377 -2.412592 -0.008624 1 0 0 0 0 0 0 276946
-0.013441 0.000482 0.155905 0.279284 -0.459079 -2.292824 -0.008656 1 0 0 0 0 0 0 277953
-0.013337 0.000521 0.155725 0.089312 -0.622522 -2.355448 -0.008687 1 0 0 0 0 0 0 278956
-0.013163 0.000557 0.155450 -0.857575 -0.601766 -1.104980 -0.008719 1 0 0 0 0 0 0 279969
-0.013088 0.000573 0.155304 0.339200 -0.342212 -2.662028 -0.008750 1 0 0 0 0 0 0 280952
-0.012990 0.000607 0.155140 0.144846 -0.555012 -2.582116 -0.008781 1 0 0 0 0 0 0 281952
-0.012895 0.000635 0.154959 0.170479 -0.489689 -2.335869 -0.008812 1 0 0 0 0 0 0 282960
-0.012828 0.000664 0.154774 0.524514 -0.518830 -2.258760 -0.008843 1 0 0 0 0 0 0 283955
-0.012743 0.000727 0.154584 0.307470 -0.960487 -2.169743 -0.008875 1 0 0 0 0 0 0 284952
-0.012655 0.000768 0.154390 0.261376 -0.733650 -2.104720 -0.008906 1 0 0 0 0 0 0 285955
-0.012567 0.000799 0.154194 0.242614 -0.577230 -2.063875 -0.008937 1 0 0 0 0 0 0 286952
-0.012464 0.000841 0.154006 0.032263 -0.706325 -2.162735 -0.008968 1 0 0 0 0 0 0 287951
-0.012368 0.000871 0.153813 0.095708 -0.584884 -2.079679 -0.009000 1 0 0 0 0 0 0 288952
-0.012275 0.000897 0.153616 0.143360 -0.507196 -2.021008 -0.009031 1 0 0 0 0 0 0 289952
-0.012177 0.000957 0.153418 0.060569 -0.963822 -1.991819 -0.009062 1 0 0 0 0 0 0 290951
-0.012068 0.001014 0.153229 -0.089263 -0.962071 -2.087216 -0.009093 1 0 0 0 0 0 0 291955
-0.011969 0.001052 0.153033 0.013762 -0.731479 -2.000851 -0.009125 1 0 0 0 0 0 0 292957
-0.011900 0.001087 0.152839 0.403946 -0.670984 -2.006967 -0.009156 1 0 0 0 0 0 0 293955
-0.011806 0.001130 0.152650 0.110155 -0.782492 -2.066363 -0.009187 1 0 0 0 0 0 0 294951
-0.011707 0.001140 0.152463 0.013227 -0.361007 -2.079655 -0.009218 1 0 0 0 0 0 0 295950
-0.011622 0.001177 0.152282 0.179115 -0.672308 -2.149882 -0.009250 1 0 0 0 0 0 0 296951
-0.011534 0.001206 0.152088 0.154302 -0.597747 -1.980343 -0.009281 1 0 0 0 0 0 0 297952
-0.011446 0.001230 0.151888 0.132951 -0.539393 -1.876441 -0.009312 1 0 0 0 0 0 0 298951
-0.011342 0.001268 0.151696 -0.078168 -0.720219 -1.946403 -0.009343 1 0 0 0 0 0 0 299954
-0.011248 0.001297 0.151520 0.016865 -0.626544 -2.169966 -0.009375 1 0 0 0 0 0 0 300951
-0.011156 0.001322 0.151328 0.041148 -0.560359 -1.953732 -0.009406 1 0 0 0 0 0 0 301954
-0.011074 0.001365 0.151142 0.176003 -0.812889 -2.019797 -0.009437 1 0 0 0 0 0 0 302951
-0.010989 0.001397 0.150945 0.127393 -0.685937 -1.852761 -0.009468 1 0 0 0 0 0 0 303950
-0.010910 0.001445 0.150757 0.213861 -0.884491 -1.952500 -0.009500 1 0 0 0 0 0 0 304951
-0.010851 0.001484 0.150564 0.457999 -0.803052 -1.872716 -0.009531 1 0 0 0 0 0 0 305952
-0.010761 0.001529 0.150372 0.084942 -0.882525 -1.871972 -0.009562 1 0 0 0 0 0 0 306954
-0.010696 0.001568 0.150176 0.358347 -0.801872 -1.807600 -0.009593 1 0 0 0 0 0 0 307951
-0.010620 0.001597 0.149998 0.254596 -0.680270 -2.018635 -0.009624 1 0 0 0 0 0 0 308949
-0.010538 0.001621 0.149801 0.135942 -0.609548 -1.791720 -0.009656 1 0 0 0 0 0 0 309952
-0.010461 0.001665 0.149613 0.193250 -0.860098 -1.857417 -0.009687 1 0 0 0 0 0 0 310949
-0.010387 0.001718 0.149427 0.226478 -1.017565 -1.890831 -0.009718 1 0 0 0 0 0 0 311948
-0.010298 0.001732 0.149237 0.031791 -0.538127 -1.815057 -0.009750 1 0 0 0 0 0 0 312958
-0.010218 0.001771 0.149050 0.117682 -0.807456 -1.842770 -0.009781 1 0 0 0 0 0 0 313956
-0.010142 0.001822 0.148864 0.173480 -0.996708 -1.849718 -0.009812 1 0 0 0 0 0 0 314950
-0.010059 0.001857 0.148663 0.079883 -0.816758 -1.632716 -0.009843 1 0 0 0 0 0 0 315950
-0.009982 0.001905 0.148471 0.141550 -0.985733 -1.715571 -0.009875 1 0 0 0 0 0 0 316950
-0.009901 0.001939 0.148293 0.089004 -0.820015 -1.884934 -0.009906 1 0 0 0 0 0 0 317951
-0.009839 0.001972 0.148100 0.328499 -0.782631 -1.700292 -0.009937 1 0 0 0 0 0 0 318950
-0.009772 0.002019 0.147911 0.281694 -0.981595 -1.716280 -0.009968 1 0 0 0 0 0 0 319949
-0.009721 0.002058 0.147739 0.464598 -0.900852 -1.931027 -0.009999 1 0 0 0 0 0 0 320949
-0.009673 0.002092 0.147548 0.536943 -0.839520 -1.691331 -0.010031 1 0 0 0 0 0 0 321952
-0.009607 0.002119 0.147369 0.294738 -0.741664 -1.807171 -0.010062 1 0 0 0 0 0 0 322950
-0.009538 0.002163 0.147185 0.222873 -0.965517 -1.736131 -0.010093 1 0 0 0 0 0 0 323957
-0.009467 0.002216 0.146999 0.190110 -1.109033 -1.682696 -0.010124 1 0 0 0 0 0 0 324941
-0.009389 0.002252 0.146821 0.086341 -0.910662 -1.777512 -0.010156 1 0 0 0 0 0 0 325950
-0.009314 0.002301 0.146636 0.103075 -1.063407 -1.686366 -0.010187 1 0 0 0 0 0 0 326939
-0.009272 0.002325 0.146456 0.540779 -0.754858 -1.708629 -0.010218 1 0 0 0 0 0 0 327948
-0.009209 0.002346 0.146280 0.293162 -0.700018 -1.760480 -0.010249 1 0 0 0 0 0 0 328939
-0.009158 0.002372 0.146112 0.428554 -0.756464 -1.860165 -0.010281 1 0 0 0 0 0 0 329951
-0.009096 0.002415 0.145931 0.290196 -0.998871 -1.682077 -0.010312 1 0 0 0 0 0 0 330939
-0.009046 0.002452 0.145761 0.428783 -0.942587 -1.792993 -0.010343 1 0 0 0 0 0 0 331948
-0.008985 0.002501 0.145579 0.286173 -1.102151 -1.628355 -0.010374 1 0 0 0 0 0 0 332933
-0.008935 0.002540 0.145408 0.421452 -1.002290 -1.747095 -0.010406 1 0 0 0 0 0 0 333950
-0.008867 0.002569 0.145235 0.193694 -0.864231 -1.717956 -0.010437 1 0 0 0 0 0 0 334939
-0.008821 0.002619 0.145057 0.440110 -1.135341 -1.640131 -0.010468 1 0 0 0 0 0 0 335949
-0.008778 0.002659 0.144888 0.516380 -1.035218 -1.724600 -0.010499 1 0 0 0 0 0 0 336939
-0.008714 0.002688 0.144715 0.236157 -0.891950 -1.673288 -0.010531 1 0 0 0 0 0 0 337949
-0.008663 0.002718 0.144548 0.370315 -0.884918 -1.720070 -0.010562 1 0 0 0 0 0 0 338936
-0.008618 0.002747 0.144382 0.461167 -0.889931 -1.736209 -0.010593 1 0 0 0 0 0 0 339949
-0.008576 0.002776 0.144217 0.506473 -0.895564 -1.732208 -0.010624 1 0 0 0 0 0 0 340937
-0.008535 0.002806 0.144052 0.527300 -0.901142 -1.719543 -0.010656 1 0 0 0 0 0 0 341948
-0.008502 0.002855 0.143877 0.617958 -1.179553 -1.566841 -0.010687 1 0 0 0 0 0 0 342938
-0.008466 0.002895 0.143708 0.591941 -1.079248 -1.614450 -0.010718 1 0 0 0 0 0 0 343950
-0.008429 0.002929 0.143541 0.568134 -1.007375 -1.634041 -0.010750 1 0 0 0 0 0 0 344950
-0.008367 0.002955 0.143368 0.245870 -0.900508 -1.541047 -0.010781 1 0 0 0 0 0 0 345953
-0.008311 0.002962 0.143210 0.276912 -0.641816 -1.708684 -0.010812 1 0 0 0 0 0 0 346948
-0.008263 0.002980 0.143047 0.385323 -0.762297 -1.650412 -0.010843 1 0 0 0 0 0 0 347942
-0.008220 0.003004 0.142882 0.448628 -0.850236 -1.603638 -0.010874 1 0 0 0 0 0 0 348944
-0.008179 0.003030 0.142716 0.480071 -0.899541 -1.571534 -0.010906 1 0 0 0 0 0 0 349944
-0.008139 0.003057 0.142550 0.494375 -0.927262 -1.546262 -0.010937 1 0 0 0 0 0 0 350950
-0.008093 0.003064 0.142394 0.419033 -0.673506 -1.661945 -0.010968 1 0 0 0 0 0 0 351955
-0.008051 0.003082 0.142232 0.447960 -0.789283 -1.572794 -0.010999 1 0 0 0 0 0 0 352946
-0.008025 0.003090 0.142056 0.663207 -0.666022 -1.379962 -0.011031 1 0 0 0 0 0 0 353951
-0.007993 0.003108 0.141886 0.601880 -0.796125 -1.406583 -0.011062 1 0 0 0 0 0 0 354948
-0.007951 0.003110 0.141728 0.470785 -0.612809 -1.555123 -0.011094 1 0 0 0 0 0 0 355958
-0.007934 0.003131 0.141571 0.772392 -0.834850 -1.572797 -0.011125 1 0 0 0 0 0 0 356952
-0.007905 0.003156 0.141408 0.656923 -0.909603 -1.471420 -0.011156 1 0 0 0 0 0 0 357952
-0.007872 0.003182 0.141242 0.573275 -0.946455 -1.408225 -0.011187 1 0 0 0 0 0 0 358951
-0.007835 0.003209 0.141074 0.528138 -0.967573 -1.368669 -0.011218 1 0 0 0 0 0 0 359948
-0.007807 0.003201 0.140907 0.616964 -0.505433 -1.346652 -0.011250 1 0 0 0 0 0 0 360950
-0.007773 0.003211 0.140739 0.559058 -0.700473 -1.318039 -0.011281 1 0 0 0 0 0 0 361950
-0.007736 0.003230 0.140571 0.518381 -0.842916 -1.292390 -0.011312 1 0 0 0 0 0 0 362950
-0.007693 0.003233 0.140413 0.416050 -0.653729 -1.409195 -0.011344 1 0 0 0 0 0 0 363961
-0.007652 0.003248 0.140248 0.429841 -0.799141 -1.316401 -0.011375 1 0 0 0 0 0 0 364954
-0.007606 0.003250 0.140092 0.364593 -0.632021 -1.394156 -0.011405 1 0 0 0 0 0 0 365936
-0.007563 0.003264 0.139928 0.398512 -0.790264 -1.284420 -0.011437 1 0 0 0 0 0 0 366952
-0.007531 0.003250 0.139761 0.535585 -0.423591 -1.222052 -0.011468 1 0 0 0 0 0 0 367949
-0.007512 0.003241 0.139611 0.724803 -0.470314 -1.414054 -0.011499 1 0 0 0 0 0 0 368947
-0.007483 0.003251 0.139449 0.605077 -0.711441 -1.262559 -0.011531 1 0 0 0 0 0 0 369951
-0.007466 0.003254 0.139300 0.746945 -0.661288 -1.406939 -0.011562 1 0 0 0 0 0 0 370947
-0.007452 0.003254 0.139128 0.803950 -0.607854 -1.100206 -0.011593 1 0 0 0 0 0 0 371948
-0.007443 0.003253 0.138976 0.868777 -0.591611 -1.303194 -0.011624 1 0 0 0 0 0 0 372947
-0.007412 0.003246 0.138824 0.600422 -0.513381 -1.306718 -0.011656 1 0 0 0 0 0 0 373950
-0.007378 0.003256 0.138660 0.511784 -0.731704 -1.146360 -0.011687 1 0 0 0 0 0 0 374950
-0.007357 0.003260 0.138511 0.693870 -0.675080 -1.295368 -0.011718 1 0 0 0 0 0 0 375929
-0.007322 0.003256 0.138360 0.505591 -0.559858 -1.265723 -0.011750 1 0 0 0 0 0 0 376949
-0.007278 0.003247 0.138207 0.381805 -0.493592 -1.233277 -0.011781 1 0 0 0 0 0 0 377949
-0.007260 0.003262 0.138051 0.689141 -0.792554 -1.163486 -0.011812 1 0 0 0 0 0 0 378949
-0.007225 0.003262 0.137897 0.507551 -0.645736 -1.161424 -0.011843 1 0 0 0 0 0 0 379952
-0.007219 0.003246 0.137741 0.865999 -0.406722 -1.116133 -0.011874 1 0 0 0 0 0 0 380929
-0.007191 0.003231 0.137586 0.607557 -0.404935 -1.116562 -0.011906 1 0 0 0 0 0 0 381950
-0.007173 0.003223 0.137440 0.727487 -0.484370 -1.206939 -0.011937 1 0 0 0 0 0 0 382952
-0.007139 0.003212 0.137289 0.514352 -0.462396 -1.139276 -0.011968 1 0 0 0 0 0 0 383948
-0.007134 0.003190 0.137134 0.863255 -0.310103 -1.055785 -0.011999 1 0 0 0 0 0 0 384926
-0.007133 0.003198 0.136977 0.974995 -0.685002 -0.997174 -0.012031 1 0 0 0 0 0 0 385942
-0.007108 0.003195 0.136822 0.655166 -0.589719 -1.001109 -0.012062 1 0 0 0 0 0 0 386947
-0.007093 0.003193 0.136675 0.749105 -0.582317 -1.094357 -0.012093 1 0 0 0 0 0 0 387948
-0.007059 0.003185 0.136524 0.524797 -0.513289 -1.026345 -0.012124 1 0 0 0 0 0 0 388948
-0.007039 0.003180 0.136378 0.678329 -0.541205 -1.078986 -0.012156 1 0 0 0 0 0 0 389950
-0.007004 0.003171 0.136228 0.486339 -0.492408 -0.993335 -0.012187 1 0 0 0 0 0 0 390948
-0.006998 0.003149 0.136072 0.843221 -0.327479 -0.902942 -0.012218 1 0 0 0 0 0 0 391948
-0.006969 0.003132 0.135917 0.590290 -0.364116 -0.882511 -0.012249 1 0 0 0 0 0 0 392946
-0.006952 0.003123 0.135770 0.710693 -0.462404 -0.965981 -0.012281 1 0 0 0 0 0 0 393945
-0.006940 0.003117 0.135626 0.793194 -0.518946 -0.995631 -0.012312 1 0 0 0 0 0 0 394946
-0.006909 0.003107 0.135476 0.543897 -0.479420 -0.891154 -0.012342 1 0 0 0 0 0 0 395925
-0.006884 0.003081 0.135342 0.606013 -0.262017 -1.074826 -0.012374 1 0 0 0 0 0 0 396944
-0.006874 0.003087 0.135192 0.800975 -0.648405 -0.867616 -0.012405 1 0 0 0 0 0 0 397938
-0.006852 0.003048 0.135039 0.664741 -0.106738 -0.795195 -0.012437 1 0 0 0 0 0 0 398948
-0.006833 0.003008 0.134904 0.677643 -0.027659 -0.995911 -0.012468 1 0 0 0 0 0 0 399947
-0.006819 0.002986 0.134764 0.761451 -0.261590 -0.940080 -0.012499 1 0 0 0 0 0 0 400937
-0.006809 0.002974 0.134623 0.812714 -0.406529 -0.893503 -0.012531 1 0 0 0 0 0 0 401948
-0.006801 0.002967 0.134481 0.840015 -0.482128 -0.860757 -0.012562 1 0 0 0 0 0 0 402936
-0.006793 0.002962 0.134339 0.854411 -0.520650 -0.834415 -0.012593 1 0 0 0 0 0 0 403947
-0.006780 0.002939 0.134207 0.787181 -0.282109 -0.955681 -0.012624 1 0 0 0 0 0 0 404936
-0.006770 0.002926 0.134069 0.817138 -0.391438 -0.858959 -0.012656 1 0 0 0 0 0 0 405945
-0.006762 0.002918 0.133928 0.840863 -0.469885 -0.795104 -0.012687 1 0 0 0 0 0 0 406936
-0.006740 0.002928 0.133796 0.670485 -0.712489 -0.893951 -0.012718 1 0 0 0 0 0 0 407946
-0.006698 0.002907 0.133661 0.383604 -0.330133 -0.833676 -0.012749 1 0 0 0 0 0 0 408935
-0.006674 0.002895 0.133521 0.580271 -0.410829 -0.748843 -0.012781 1 0 0 0 0 0 0 409947
-0.006652 0.002868 0.133390 0.639565 -0.222050 -0.843240 -0.012812 1 0 0 0 0 0 0 410935
-0.006660 0.002858 0.133260 1.023584 -0.425654 -0.841639 -0.012843 1 0 0 0 0 0 0 411945
-0.006654 0.002833 0.133133 0.892645 -0.233885 -0.864709 -0.012874 1 0 0 0 0 0 0 412935
-0.006648 0.002818 0.132996 0.867611 -0.362172 -0.718681 -0.012906 1 0 0 0 0 0 0 413945
-0.006635 0.002791 0.132866 0.788461 -0.193593 -0.780501 -0.012937 1 0 0 0 0 0 0 414935
-0.006625 0.002775 0.132728 0.813439 -0.338728 -0.658197 -0.012968 1 0 0 0 0 0 0 415945
-0.006633 0.002752 0.132606 1.047681 -0.246867 -0.837866 -0.013001 1 0 0 0 0 0 0 417009
-0.006633 0.002739 0.132471 0.972161 -0.369126 -0.663992 -0.013030 1 0 0 0 0 0 0 417937
-0.006623 0.002712 0.132342 0.846012 -0.193099 -0.707089 -0.013062 1 0 0 0 0 0 0 418951
-0.006615 0.002697 0.132204 0.845365 -0.333400 -0.576253 -0.013094 1 0 0 0 0 0 0 419968
-0.006623 0.002674 0.132082 1.065936 -0.239507 -0.752566 -0.013125 1 0 0 0 0 0 0 420952
-0.006604 0.002657 0.131968 0.729522 -0.303447 -0.863321 -0.013156 1 0 0 0 0 0 0 421955
-0.006585 0.002627 0.131847 0.692966 -0.147180 -0.759056 -0.013187 1 0 0 0 0 0 0 422945
-0.006571 0.002611 0.131712 0.762684 -0.302858 -0.547082 -0.013218 1 0 0 0 0 0 0 423945
-0.006577 0.002588 0.131591 1.021841 -0.218123 -0.691076 -0.013250 1 0 0 0 0 0 0 424951
-0.006576 0.002575 0.131456 0.961154 -0.343441 -0.501885 -0.013280 1 0 0 0 0 0 0 425939
-0.006566 0.002548 0.131326 0.843385 -0.170205 -0.538752 -0.013312 1 0 0 0 0 0 0 426939
-0.006551 0.002514 0.131199 0.773468 -0.056684 -0.550806 -0.013343 1 0 0 0 0 0 0 427930
-0.006548 0.002515 0.131081 0.912080 -0.511597 -0.646749 -0.013375 1 0 0 0 0 0 0 428954
-0.006551 0.002481 0.130947 1.001692 -0.078816 -0.435840 -0.013406 1 0 0 0 0 0 0 429951
-0.006529 0.002458 0.130829 0.694949 -0.185794 -0.600199 -0.013437 1 0 0 0 0 0 0 430948
-0.006530 0.002431 0.130714 0.961272 -0.139838 -0.643355 -0.013468 1 0 0 0 0 0 0 431946
-0.006526 0.002416 0.130581 0.928113 -0.290998 -0.390741 -0.013499 1 0 0 0 0 0 0 432944
-0.006515 0.002388 0.130452 0.828218 -0.132750 -0.401324 -0.013531 1 0 0 0 0 0 0 433946
-0.006522 0.002359 0.130334 1.049765 -0.093569 -0.512568 -0.013561 1 0 0 0 0 0 0 434929
-0.006515 0.002324 0.130210 0.905765 -0.008420 -0.443630 -0.013593 1 0 0 0 0 0 0 435945
-0.006503 0.002286 0.130085 0.809172 0.043333 -0.393832 -0.013624 1 0 0 0 0 0 0 436947
-0.006508 0.002252 0.129968 1.039289 0.006626 -0.470023 -0.013656 1 0 0 0 0 0 0 437952
-0.006501 0.002215 0.129845 0.901660 0.051329 -0.386031 -0.013687 1 0 0 0 0 0 0 438952
-0.006502 0.002214 0.129728 0.983211 -0.430454 -0.437172 -0.013718 1 0 0 0 0 0 0 439949
-0.006492 0.002194 0.129605 0.864188 -0.211709 -0.346109 -0.013749 1 0 0 0 0 0 0 440946
-0.006499 0.002168 0.129488 1.069935 -0.120241 -0.398627 -0.013781 1 0 0 0 0 0 0 441948
-0.006493 0.002136 0.129365 0.920195 -0.007496 -0.304183 -0.013812 1 0 0 0 0 0 0 442944
-0.006480 0.002099 0.129240 0.821364 0.058151 -0.244267 -0.013843 1 0 0 0 0 0 0 443945
-0.006472 0.002080 0.129134 0.871843 -0.164895 -0.460166 -0.013874 1 0 0 0 0 0 0 444945
-0.006458 0.002050 0.129014 0.799862 -0.041087 -0.300006 -0.013908 1 0 0 0 0 0 0 446006
-0.006463 0.002020 0.128899 1.035972 -0.019482 -0.314241 -0.013939 1 0 0 0 0 0 0 447004
-0.006477 0.001990 0.128785 1.182656 -0.010111 -0.314850 -0.013970 1 0 0 0 0 0 0 448007
-0.006474 0.001955 0.128663 0.982761 0.062638 -0.190984 -0.014001 1 0 0 0 0 0 0 449004
-0.006470 0.001937 0.128558 0.959452 -0.150164 -0.374404 -0.014033 1 0 0 0 0 0 0 450012
-0.006459 0.001908 0.128439 0.848971 -0.021954 -0.199306 -0.014064 1 0 0 0 0 0 0 451012
-0.006465 0.001878 0.128323 1.064803 0.002131 -0.208101 -0.014094 1 0 0 0 0 0 0 451982
-0.006465 0.001863 0.128220 1.025896 -0.179498 -0.350592 -0.014125 1 0 0 0 0 0 0 452981
-0.006456 0.001835 0.128102 0.886716 -0.031259 -0.150497 -0.014157 1 0 0 0 0 0 0 453980
-0.006449 0.001821 0.127998 0.910870 -0.188525 -0.293891 -0.014188 1 0 0 0 0 0 0 454980
-0.006451 0.001780 0.127899 1.032647 0.152020 -0.359597 -0.014219 1 0 0 0 0 0 0 455980
-0.006450 0.001759 0.127802 1.000669 -0.070935 -0.372894 -0.014250 1 0 0 0 0 0 0 456980
-0.006460 0.001733 0.127695 1.150084 -0.030261 -0.221820 -0.014283 1 0 0 0 0 0 0 458015
-0.006442 0.001715 0.127586 0.796480 -0.118966 -0.170593 -0.014314 1 0 0 0 0 0 0 459010
-0.006444 0.001691 0.127475 1.024641 -0.047712 -0.107391 -0.014345 1 0 0 0 0 0 0 460010
-0.006443 0.001678 0.127373 1.008627 -0.189227 -0.212081 -0.014376 1 0 0 0 0 0 0 461011
-0.006448 0.001638 0.127275 1.088565 0.162426 -0.253405 -0.014408 1 0 0 0 0 0 0 462013
-0.006462 0.001603 0.127167 1.208361 0.137627 -0.111734 -0.014439 1 0 0 0 0 0 0 463005
-0.006466 0.001585 0.127067 1.108409 -0.083249 -0.176695 -0.014469 1 0 0 0 0 0 0 463982
-0.006466 0.001576 0.126969 1.040897 -0.214023 -0.201406 -0.014500 1 0 0 0 0 0 0 464979
-0.006458 0.001552 0.126883 0.934833 -0.033010 -0.345606 -0.014531 1 0 0 0 0 0 0 465973
-0.006485 0.001530 0.126788 1.388321 -0.037265 -0.224371 -0.014564 1 0 0 0 0 0 0 467011
-0.006496 0.001518 0.126693 1.227502 -0.172699 -0.184079 -0.014595 1 0 0 0 0 0 0 468008
-0.006494 0.001493 0.126608 1.039264 -0.005825 -0.304821 -0.014626 1 0 0 0 0 0 0 469005
-0.006503 0.001466 0.126505 1.173062 0.046427 -0.061323 -0.014657 1 0 0 0 0 0 0 469981
-0.006505 0.001452 0.126406 1.098816 -0.118327 -0.076768 -0.014688 1 0 0 0 0 0 0 470979
-0.006498 0.001426 0.126320 0.977036 0.028066 -0.227630 -0.014720 1 0 0 0 0 0 0 472008
-0.006513 0.001417 0.126236 1.246574 -0.183912 -0.255194 -0.014751 1 0 0 0 0 0 0 473001
-0.006517 0.001412 0.126145 1.144504 -0.254743 -0.139883 -0.014783 1 0 0 0 0 0 0 474007
-0.006512 0.001390 0.126061 1.003078 -0.039928 -0.220059 -0.014814 1 0 0 0 0 0 0 475001
-0.006506 0.001379 0.125970 0.989839 -0.150870 -0.106232 -0.014844 1 0 0 0 0 0 0 475986
-0.006516 0.001359 0.125895 1.195367 -0.046158 -0.298684 -0.014876 1 0 0 0 0 0 0 477004
-0.006531 0.001334 0.125795 1.285233 0.031198 0.021800 -0.014907 1 0 0 0 0 0 0 477987
-0.006530 0.001303 0.125709 1.098932 0.132369 -0.101931 -0.014939 1 0 0 0 0 0 0 479001
-0.006548 0.001291 0.125625 1.319940 -0.117570 -0.129031 -0.014970 1 0 0 0 0 0 0 480007
-0.006549 0.001266 0.125544 1.123781 0.037398 -0.159574 -0.015001 1 0 0 0 0 0 0 481003
-0.006546 0.001254 0.125454 1.062651 -0.099910 -0.017300 -0.015030 1 0 0 0 0 0 0 481936
-0.006557 0.001233 0.125379 1.242261 -0.008473 -0.198363 -0.015062 1 0 0 0 0 0 0 482945
-0.006555 0.001204 0.125302 1.079427 0.120690 -0.165638 -0.015093 1 0 0 0 0 0 0 483943
-0.006571 0.001193 0.125221 1.313820 -0.113206 -0.102441 -0.015124 1 0 0 0 0 0 0 484934
-0.006571 0.001169 0.125142 1.127423 0.048951 -0.096497 -0.015156 1 0 0 0 0 0 0 485943
-0.006568 0.001156 0.125051 1.071934 -0.084434 0.059344 -0.015186 1 0 0 0 0 0 0 486933
-0.006566 0.001150 0.124988 1.084421 -0.177836 -0.264380 -0.015218 1 0 0 0 0 0 0 487945
-0.006562 0.001146 0.124904 1.054244 -0.221465 -0.006332 -0.015249 1 0 0 0 0 0 0 488934
-0.006577 0.001149 0.124821 1.313557 -0.307867 0.022181 -0.015281 1 0 0 0 0 0 0 489944
-0.006597 0.001136 0.124749 1.405882 -0.113185 -0.109367 -0.015312 1 0 0 0 0 0 0 490934
-0.006599 0.001111 0.124673 1.177514 0.074716 -0.049004 -0.015343 1 0 0 0 0 0 0 491944
-0.006617 0.001102 0.124592 1.375843 -0.127869 0.025193 -0.015374 1 0 0 0 0 0 0 492934
-0.006638 0.001084 0.124521 1.443472 -0.014924 -0.078227 -0.015406 1 0 0 0 0 0 0 493944
-0.006627 0.001070 0.124457 1.035426 -0.055982 -0.154491 -0.015436 1 0 0 0 0 0 0 494932
-0.006639 0.001067 0.124380 1.289518 -0.208141 0.001600 -0.015468 1 0 0 0 0 0 0 495945
-0.006644 0.001066 0.124322 1.233628 -0.239610 -0.207579 -0.015501 1 0 0 0 0 0 0 497006
-0.006638 0.001046 0.124251 1.080697 -0.001343 -0.041024 -0.015531 1 0 0 0 0 0 0 497950
-0.006647 0.001022 0.124183 1.265286 0.082638 -0.061003 -0.015562 1 0 0 0 0 0 0 498962
-0.006651 0.001010 0.124128 1.217572 -0.061132 -0.216307 -0.015593 1 0 0 0 0 0 0 499951
-0.006644 0.000985 0.124058 1.074989 0.097360 -0.018444 -0.015625 1 0 0 0 0 0 0 500952
-0.006639 0.000972 0.124002 1.097574 -0.045610 -0.174555 -0.015656 1 0 0 0 0 0 0 501941
-0.006654 0.000970 0.123929 1.350290 -0.198330 0.046795 -0.015686 1 0 0 0 0 0 0 502932
-0.006673 0.000955 0.123860 1.442652 -0.040337 0.019052 -0.015718 1 0 0 0 0 0 0 503939
-0.006682 0.000948 0.123805 1.319829 -0.119662 -0.141891 -0.015749 1 0 0 0 0 0 0 504948
-0.006697 0.000930 0.123743 1.405690 0.009639 -0.059852 -0.015781 1 0 0 0 0 0 0 505954
-0.006704 0.000921 0.123690 1.301572 -0.090635 -0.156888 -0.015812 1 0 0 0 0 0 0 506945
-0.006719 0.000902 0.123629 1.399996 0.027162 -0.049291 -0.015843 1 0 0 0 0 0 0 507952
-0.006725 0.000893 0.123577 1.303206 -0.078750 -0.136996 -0.015874 1 0 0 0 0 0 0 508932
-0.006745 0.000892 0.123505 1.473078 -0.207624 0.119700 -0.015906 1 0 0 0 0 0 0 509946
-0.006734 0.000887 0.123440 1.087540 -0.158443 0.070788 -0.015937 1 0 0 0 0 0 0 510946
-0.006740 0.000871 0.123374 1.277437 -0.000880 0.082423 -0.015968 1 0 0 0 0 0 0 511934
-0.006737 0.000844 0.123331 1.179945 0.153528 -0.196602 -0.015999 1 0 0 0 0 0 0 512931
-0.006739 0.000849 0.123274 1.239435 -0.243629 -0.029764 -0.016030 1 0 0 0 0 0 0 513929
-0.006746 0.000819 0.123222 1.317968 0.175780 -0.076631 -0.016062 1 0 0 0 0 0 0 514946
-0.006769 0.000809 0.123182 1.531713 -0.035430 -0.215777 -0.016093 1 0 0 0 0 0 0 515942
-0.006779 0.000803 0.123136 1.389663 -0.120812 -0.159119 -0.016125 1 0 0 0 0 0 0 516953
-0.006795 0.000787 0.123078 1.462213 0.021481 0.027550 -0.016156 1 0 0 0 0 0 0 517953
-0.006801 0.000778 0.123026 1.354514 -0.069506 -0.029906 -0.016186 1 0 0 0 0 0 0 518929
-0.006804 0.000774 0.122977 1.284990 -0.131065 -0.056509 -0.016218 1 0 0 0 0 0 0 519927
-0.006816 0.000758 0.122917 1.414474 0.019385 0.089526 -0.016249 1 0 0 0 0 0 0 520944
-0.006821 0.000750 0.122865 1.336886 -0.067529 0.016355 -0.016281 1 0 0 0 0 0 0 521945
-0.006822 0.000745 0.122816 1.282207 -0.127026 -0.015832 -0.016312 1 0 0 0 0 0 0 522944
-0.006841 0.000748 0.122776 1.520590 -0.221344 -0.135741 -0.016343 1 0 0 0 0 0 0 523942
-0.006844 0.000731 0.122742 1.333916 0.029428 -0.215960 -0.016374 1 0 0 0 0 0 0 524944
-0.006844 0.000722 0.122699 1.274690 -0.053694 -0.098844 -0.016405 1 0 0 0 0 0 0 525924
-0.006842 0.000718 0.122653 1.252283 -0.116412 -0.036139 -0.016437 1 0 0 0 0 0 0 526945
-0.006840 0.000715 0.122605 1.243560 -0.150054 -0.005155 -0.016468 1 0 0 0 0 0 0 527926
-0.006838 0.000714 0.122558 1.240623 -0.167246 0.013285 -0.016499 1 0 0 0 0 0 0 528945
-0.006850 0.000699 0.122529 1.440217 0.003351 -0.232604 -0.016531 1 0 0 0 0 0 0 529944
-0.006854 0.000692 0.122488 1.357611 -0.069394 -0.083391 -0.016562 1 0 0 0 0 0 0 530944
-0.006855 0.000688 0.122443 1.303070 -0.121955 -0.000111 -0.016593 1 0 0 0 0 0 0 531944
-0.006854 0.000686 0.122396 1.276747 -0.150030 0.039191 -0.016624 1 0 0 0 0 0 0 532945
-0.006867 0.000672 0.122368 1.464876 0.014801 -0.198992 -0.016656 1 0 0 0 0 0 0 533948
-0.006871 0.000664 0.122327 1.376852 -0.060697 -0.046844 -0.016687 1 0 0 0 0 0 0 534945
-0.006872 0.000660 0.122282 1.319682 -0.114594 0.037561 -0.016718 1 0 0 0 0 0 0 535943
-0.006866 0.000640 0.122245 1.225392 0.098405 -0.068061 -0.016749 1 0 0 0 0 0 0 536945
-0.006881 0.000634 0.122210 1.501357 -0.071191 -0.083970 -0.016783 1 0 0 0 0 0 0 538010
-0.006875 0.000645 0.122178 1.245685 -0.303675 -0.118766 -0.016814 1 0 0 0 0 0 0 539006
-0.006864 0.000632 0.122147 1.173048 -0.014727 -0.124771 -0.016845 1 0 0 0 0 0 0 540006
-0.006878 0.000630 0.122114 1.474379 -0.129787 -0.091106 -0.016876 1 0 0 0 0 0 0 541001
-0.006865 0.000625 0.122093 1.167775 -0.091854 -0.252237 -0.016908 1 0 0 0 0 0 0 542012
-0.006857 0.000622 0.122055 1.191602 -0.122196 -0.029146 -0.016938 1 0 0 0 0 0 0 542979
-0.006853 0.000620 0.122041 1.263327 -0.145179 -0.325618 -0.016969 1 0 0 0 0 0 0 543978
-0.006849 0.000619 0.122006 1.262614 -0.154708 -0.058299 -0.017000 1 0 0 0 0 0 0 544978
-0.006848 0.000619 0.121993 1.302118 -0.162197 -0.329902 -0.017032 1 0 0 0 0 0 0 545978
-0.006845 0.000619 0.121958 1.283884 -0.163540 -0.052734 -0.017063 1 0 0 0 0 0 0 546978
-0.006845 0.000619 0.121945 1.314645 -0.166875 -0.320797 -0.017094 1 0 0 0 0 0 0 547979
-0.006837 0.000600 0.121921 1.225704 0.075130 -0.187685 -0.017126 1 0 0 0 0 0 0 549009
-0.006839 0.000609 0.121901 1.342459 -0.260368 -0.233242 -0.017157 1 0 0 0 0 0 0 550000
-0.006833 0.000595 0.121874 1.249435 0.006708 -0.136521 -0.017189 1 0 0 0 0 0 0 550999
-0.006836 0.000607 0.121854 1.357889 -0.296932 -0.206579 -0.017219 1 0 0 0 0 0 0 551986
-0.006817 0.000608 0.121838 1.095772 -0.193264 -0.270253 -0.017251 1 0 0 0 0 0 0 553000
-0.006821 0.000594 0.121821 1.357376 0.003863 -0.259163 -0.017282 1 0 0 0 0 0 0 553985
-0.006808 0.000601 0.121795 1.168922 -0.239716 -0.140042 -0.017314 1 0 0 0 0 0 0 554999
-0.006803 0.000605 0.121786 1.242366 -0.220519 -0.342183 -0.017344 1 0 0 0 0 0 0 555983
-0.006812 0.000593 0.121772 1.455347 -0.015673 -0.288066 -0.017376 1 0 0 0 0 0 0 556999
-0.006803 0.000601 0.121747 1.222470 -0.250334 -0.144352 -0.017407 1 0 0 0 0 0 0 557984
-0.006798 0.000604 0.121738 1.272235 -0.226293 -0.336951 -0.017439 1 0 0 0 0 0 0 558999
-0.006796 0.000606 0.121735 1.309402 -0.200036 -0.429919 -0.017469 1 0 0 0 0 0 0 559984
-0.006793 0.000607 0.121703 1.293284 -0.183150 -0.054786 -0.017501 1 0 0 0 0 0 0 561000
-0.006792 0.000607 0.121692 1.327203 -0.177300 -0.285013 -0.017532 1 0 0 0 0 0 0 561985
-0.006792 0.000608 0.121688 1.342645 -0.174438 -0.403236 -0.017564 1 0 0 0 0 0 0 563001
-0.006772 0.000603 0.121678 1.083411 -0.110653 -0.334176 -0.017594 1 0 0 0 0 0 0 563983
-0.006762 0.000601 0.121674 1.190683 -0.133976 -0.411942 -0.017626 1 0 0 0 0 0 0 564998
-0.006755 0.000600 0.121642 1.231635 -0.148776 -0.038953 -0.017655 1 0 0 0 0 0 0 565932
-0.006752 0.000599 0.121630 1.296191 -0.159433 -0.270860 -0.017686 1 0 0 0 0 0 0 566931
-0.006751 0.000599 0.121626 1.327045 -0.164877 -0.389700 -0.017718 1 0 0 0 0 0 0 567941
-0.006730 0.000594 0.121616 1.075720 -0.105315 -0.320651 -0.017749 1 0 0 0 0 0 0 568931
-0.006720 0.000591 0.121613 1.186722 -0.130673 -0.398538 -0.017780 1 0 0 0 0 0 0 569941
-0.006715 0.000590 0.121611 1.264715 -0.148879 -0.436805 -0.017811 1 0 0 0 0 0 0 570931
-0.006693 0.000585 0.121602 1.041168 -0.096331 -0.336543 -0.017843 1 0 0 0 0 0 0 571941
-0.006687 0.000600 0.121588 1.233288 -0.366179 -0.257862 -0.017874 1 0 0 0 0 0 0 572930
-0.006685 0.000608 0.121583 1.297384 -0.294635 -0.368801 -0.017906 1 0 0 0 0 0 0 573942
-0.006663 0.000607 0.121573 1.059229 -0.175958 -0.306900 -0.017936 1 0 0 0 0 0 0 574930
-0.006653 0.000607 0.121569 1.175998 -0.169667 -0.388543 -0.017968 1 0 0 0 0 0 0 575940
-0.006648 0.000607 0.121568 1.256708 -0.171826 -0.428221 -0.017999 1 0 0 0 0 0 0 576931
-0.006626 0.000602 0.121559 1.034682 -0.111270 -0.328200 -0.018031 1 0 0 0 0 0 0 577942
-0.006615 0.000600 0.121555 1.160868 -0.136157 -0.395188 -0.018062 1 0 0 0 0 0 0 578942
-0.006609 0.000598 0.121554 1.246745 -0.154135 -0.429584 -0.018093 1 0 0 0 0 0 0 579939
-0.006587 0.000593 0.121545 1.027473 -0.101543 -0.327505 -0.018124 1 0 0 0 0 0 0 580942
-0.006576 0.000591 0.121542 1.155006 -0.130379 -0.393926 -0.018156 1 0 0 0 0 0 0 581944
-0.006570 0.000589 0.121541 1.241557 -0.150337 -0.428111 -0.018187 1 0 0 0 0 0 0 582948
-0.006548 0.000584 0.121532 1.022670 -0.098751 -0.325773 -0.018218 1 0 0 0 0 0 0 583927
-0.006536 0.000581 0.121528 1.150313 -0.128063 -0.392248 -0.018249 1 0 0 0 0 0 0 584937
-0.006531 0.000580 0.121527 1.236895 -0.148263 -0.426462 -0.018281 1 0 0 0 0 0 0 585946
-0.006508 0.000575 0.121518 1.018111 -0.096803 -0.323985 -0.018312 1 0 0 0 0 0 0 586937
-0.006497 0.000572 0.121515 1.145677 -0.126157 -0.390525 -0.018343 1 0 0 0 0 0 0 587948
-0.006472 0.000566 0.121505 0.967632 -0.084200 -0.308548 -0.018375 1 0 0 0 0 0 0 588949
-0.006459 0.000563 0.121501 1.116984 -0.118720 -0.383341 -0.018406 1 0 0 0 0 0 0 589951
-0.006453 0.000561 0.121500 1.214404 -0.141554 -0.420608 -0.018437 1 0 0 0 0 0 0 590945
-0.006430 0.000556 0.121491 1.001178 -0.091467 -0.318907 -0.018468 1 0 0 0 0 0 0 591942
-0.006419 0.000553 0.121488 1.131211 -0.121426 -0.385955 -0.018499 1 0 0 0 0 0 0 592942
-0.006414 0.000552 0.121487 1.218963 -0.141945 -0.420410 -0.018531 1 0 0 0 0 0 0 593943
-0.006391 0.000547 0.121477 1.001032 -0.090716 -0.317529 -0.018562 1 0 0 0 0 0 0 594942
-0.006380 0.000544 0.121474 1.128586 -0.120080 -0.384306 -0.018593 1 0 0 0 0 0 0 595941
-0.006355 0.000538 0.121464 0.950811 -0.078193 -0.301948 -0.018624 1 0 0 0 0 0 0 596942
-0.006342 0.000535 0.121461 1.099925 -0.112662 -0.377014 -0.018656 1 0 0 0 0 0 0 597951
-0.006336 0.000534 0.121460 1.197193 -0.135458 -0.414406 -0.018687 1 0 0 0 0 0 0 598946
-0.006313 0.000528 0.121450 0.984152 -0.085420 -0.312222 -0.018718 1 0 0 0 0 0 0 599946
-0.006302 0.000525 0.121447 1.113898 -0.115308 -0.379525 -0.018749 1 0 0 0 0 0 0 600945
-0.006277 0.000519 0.121437 0.937342 -0.073727 -0.297046 -0.018780 1 0 0 0 0 0 0 601941
-0.006264 0.000516 0.121434 1.086828 -0.108287 -0.372337 -0.018812 1 0 0 0 0 0 0 602941
-0.006238 0.000510 0.121424 0.920235 -0.069111 -0.292629 -0.018843 1 0 0 0 0 0 0 603939
-0.006225 0.000507 0.121420 1.074515 -0.104826 -0.369023 -0.018874 1 0 0 0 0 0 0 604941
-0.006199 0.000501 0.121410 0.910404 -0.066246 -0.289552 -0.018905 1 0 0 0 0 0 0 605941
-0.006186 0.000498 0.121406 1.065780 -0.102233 -0.366171 -0.018937 1 0 0 0 0 0 0 606940
-0.006180 0.000496 0.121405 1.166103 -0.125780 -0.404123 -0.018968 1 0 0 0 0 0 0 607938
-0.006157 0.000491 0.121396 0.954980 -0.076220 -0.301503 -0.018999 1 0 0 0 0 0 0 608942
-0.006146 0.000488 0.121393 1.085161 -0.106230 -0.369180 -0.019031 1 0 0 0 0 0 0 609943
-0.006121 0.000482 0.121383 0.909147 -0.064776 -0.286212 -0.019062 1 0 0 0 0 0 0 610940
-0.006108 0.000479 0.121379 1.058396 -0.099285 -0.361851 -0.019093 1 0 0 0 0 0 0 611941
-0.006082 0.000473 0.121369 0.892046 -0.060143 -0.281661 -0.019124 1 0 0 0 0 0 0 612938
-0.006069 0.000470 0.121365 1.045946 -0.095781 -0.358411 -0.019155 1 0 0 0 0 0 0 613937
-0.006043 0.000464 0.121355 0.881996 -0.057235 -0.278472 -0.019187 1 0 0 0 0 0 0 614939
-0.006030 0.000461 0.121352 1.037162 -0.093159 -0.355505 -0.019221 1 0 0 0 0 0 0 616048
-0.006004 0.000455 0.121342 0.873619 -0.054740 -0.275412 -0.019249 1 0 0 0 0 0 0 616945
-0.005992 0.000452 0.121338 1.028741 -0.090671 -0.352487 -0.019281 1 0 0 0 0 0 0 617943
-0.005965 0.000445 0.121328 0.865808 -0.052364 -0.272415 -0.019315 1 0 0 0 0 0 0 619060
-0.005953 0.000442 0.121324 1.020940 -0.088285 -0.349600 -0.019347 1 0 0 0 0 0 0 620071
-0.005927 0.000436 0.121314 0.857856 -0.049962 -0.269333 -0.019378 1 0 0 0 0 0 0 621070
-0.005914 0.000433 0.121310 1.012852 -0.085861 -0.346591 -0.019409 1 0 0 0 0 0 0 622067
-0.005907 0.000431 0.121309 1.112907 -0.109343 -0.384778 -0.019441 1 0 0 0 0 0 0 623065
-0.005884 0.000426 0.121300 0.902268 -0.059920 -0.281110 -0.019472 1 0 0 0 0 0 0 624065
-0.005873 0.000423 0.121297 1.031786 -0.089746 -0.349337 -0.019503 1 0 0 0 0 0 0 625064
-0.005848 0.000417 0.121286 0.856119 -0.048401 -0.265515 -0.019534 1 0 0 0 0 0 0 626067
-0.005816 0.000410 0.121274 0.741684 -0.020965 -0.222924 -0.019566 1 0 0 0 0 0 0 627065
-0.005800 0.000406 0.121270 0.940815 -0.067141 -0.323268 -0.019597 1 0 0 0 0 0 0 628066
-0.005772 0.000399 0.121259 0.801666 -0.034484 -0.251559 -0.019628 1 0 0 0 0 0 0 629063
-0.005759 0.000396 0.121255 0.967886 -0.073137 -0.332340 -0.019655 1 0 0 0 0 0 0 629932
-0.005733 0.000390 0.121245 0.811123 -0.036312 -0.252737 -0.019690 1 0 0 0 0 0 0 631056
-0.005720 0.000387 0.121242 0.968531 -0.072803 -0.330839 -0.019722 1 0 0 0 0 0 0 632064
-0.005693 0.000381 0.121231 0.807105 -0.034889 -0.249995 -0.019753 1 0 0 0 0 0 0 633054
-0.005681 0.000377 0.121228 0.962279 -0.070823 -0.327859 -0.019786 1 0 0 0 0 0 0 634108
-0.005655 0.000371 0.121217 0.799851 -0.032662 -0.246783 -0.019817 1 0 0 0 0 0 0 635124
-0.005642 0.000368 0.121214 0.954243 -0.068425 -0.324647 -0.019848 1 0 0 0 0 0 0 636106
-0.005616 0.000362 0.121204 0.791565 -0.030197 -0.243436 -0.019880 1 0 0 0 0 0 0 637118
-0.005603 0.000359 0.121200 0.945631 -0.065901 -0.321361 -0.019909 1 0 0 0 0 0 0 638055
-0.005577 0.000353 0.121190 0.782920 -0.027657 -0.240026 -0.019941 1 0 0 0 0 0 0 639064
-0.005564 0.000350 0.121186 0.936940 -0.063325 -0.318052 -0.019971 1 0 0 0 0 0 0 640053
-0.005538 0.000344 0.121176 0.774257 -0.025098 -0.236598 -0.020003 1 0 0 0 0 0 0 641065
-0.005525 0.000341 0.121172 0.928147 -0.060734 -0.314725 -0.020034 1 0 0 0 0 0 0 642054
-0.005499 0.000334 0.121162 0.765501 -0.022517 -0.233151 -0.020066 1 0 0 0 0 0 0 643063
-0.005487 0.000331 0.121158 0.919297 -0.058131 -0.311358 -0.020096 1 0 0 0 0 0 0 644052
-0.005461 0.000325 0.121148 0.756678 -0.019921 -0.229672 -0.020128 1 0 0 0 0 0 0 645062
-0.005448 0.000322 0.121144 0.910351 -0.055503 -0.307963 -0.020159 1 0 0 0 0 0 0 646056
-0.005422 0.000316 0.121134 0.747772 -0.017315 -0.226149 -0.020191 1 0 0 0 0 0 0 647063
-0.005389 0.000308 0.121121 0.639550 0.008586 -0.183999 -0.020222 1 0 0 0 0 0 0 648054
-0.005374 0.000304 0.121117 0.840333 -0.037974 -0.286031 -0.020253 1 0 0 0 0 0 0 649063
-0.005346 0.000298 0.121106 0.703006 -0.005797 -0.213262 -0.020284 1 0 0 0 0 0 0 650055
-0.005333 0.000295 0.121103 0.869000 -0.044335 -0.295177 -0.020315 1 0 0 0 0 0 0 651054
-0.005306 0.000288 0.121092 0.712800 -0.007694 -0.214209 -0.020347 1 0 0 0 0 0 0 652065
-0.005293 0.000285 0.121089 0.869145 -0.043936 -0.293268 -0.020378 1 0 0 0 0 0 0 653055
-0.005267 0.000279 0.121078 0.708251 -0.006151 -0.211129 -0.020409 1 0 0 0 0 0 0 654052
-0.005254 0.000276 0.121074 0.862202 -0.041800 -0.289932 -0.020441 1 0 0 0 0 0 0 655070
-0.005229 0.000270 0.121064 0.699984 -0.003731 -0.207463 -0.020468 1 0 0 0 0 0 0 655937
-0.005216 0.000267 0.121060 0.853225 -0.039200 -0.286290 -0.020499 1 0 0 0 0 0 0 656945
-0.005190 0.000261 0.121050 0.691167 -0.001114 -0.203838 -0.020535 1 0 0 0 0 0 0 658072
-0.005177 0.000258 0.121046 0.844116 -0.036518 -0.282743 -0.020566 1 0 0 0 0 0 0 659061
-0.005151 0.000252 0.121036 0.681843 0.001609 -0.200099 -0.020597 1 0 0 0 0 0 0 660068
-0.005139 0.000248 0.121032 0.834670 -0.033769 -0.279098 -0.020628 1 0 0 0 0 0 0 661071
-0.005113 0.000242 0.121022 0.672385 0.004344 -0.196323 -0.020659 1 0 0 0 0 0 0 662063
-0.005100 0.000239 0.121018 0.825107 -0.030998 -0.275403 -0.020691 1 0 0 0 0 0 0 663071
-0.005074 0.000233 0.121008 0.662863 0.007116 -0.192514 -0.020722 1 0 0 0 0 0 0 664061
-0.005061 0.000230 0.121004 0.815470 -0.028207 -0.271693 -0.020753 1 0 0 0 0 0 0 665068
-0.005055 0.000229 0.121003 0.914050 -0.051321 -0.310618 -0.020784 1 0 0 0 0 0 0 666051
-0.005032 0.000223 0.120993 0.704893 -0.002269 -0.203740 -0.020816 1 0 0 0 0 0 0 667066
-0.005021 0.000221 0.120990 0.832249 -0.031569 -0.273661 -0.020847 1 0 0 0 0 0 0 668066
-0.004996 0.000215 0.120980 0.657490 0.009541 -0.187155 -0.020878 1 0 0 0 0 0 0 669065
-0.004984 0.000212 0.120976 0.803608 -0.024202 -0.265277 -0.020909 1 0 0 0 0 0 0 670064
-0.004958 0.000206 0.120966 0.638375 0.014649 -0.181614 -0.020941 1 0 0 0 0 0 0 671065
-0.004946 0.000203 0.120962 0.789106 -0.020212 -0.260884 -0.020972 1 0 0 0 0 0 0 672062
-0.004920 0.000196 0.120951 0.626220 0.018053 -0.177458 -0.021003 1 0 0 0 0 0 0 673059
-0.004907 0.000193 0.120948 0.778084 -0.017061 -0.256988 -0.021036 1 0 0 0 0 0 0 674129
-0.004881 0.000187 0.120937 0.615856 0.021038 -0.173501 -0.021068 1 0 0 0 0 0 0 675138
-0.004869 0.000184 0.120934 0.767778 -0.014110 -0.253083 -0.021099 1 0 0 0 0 0 0 676133
-0.004862 0.000183 0.120932 0.866012 -0.037144 -0.292196 -0.021130 1 0 0 0 0 0 0 677131
-0.004840 0.000177 0.120923 0.657074 0.011855 -0.184564 -0.021160 1 0 0 0 0 0 0 678099
-0.004829 0.000175 0.120919 0.783924 -0.017326 -0.254848 -0.021192 1 0 0 0 0 0 0 679102
-0.004823 0.000173 0.120918 0.869573 -0.037327 -0.290609 -0.021223 1 0 0 0 0 0 0 680099
-0.004801 0.000168 0.120908 0.654516 0.013152 -0.181628 -0.021254 1 0 0 0 0 0 0 681097
-0.004790 0.000166 0.120905 0.778184 -0.015247 -0.251569 -0.021285 1 0 0 0 0 0 0 682097
-0.004765 0.000160 0.120895 0.602111 0.026172 -0.164169 -0.021317 1 0 0 0 0 0 0 683098
-0.004753 0.000157 0.120891 0.746858 -0.007208 -0.242772 -0.021349 1 0 0 0 0 0 0 684127
-0.004747 0.000155 0.120890 0.841448 -0.029333 -0.281540 -0.021380 1 0 0 0 0 0 0 685126
-0.004724 0.000150 0.120880 0.631033 0.020029 -0.173315 -0.021411 1 0 0 0 0 0 0 686131
-0.004713 0.000147 0.120877 0.756670 -0.008867 -0.243771 -0.021442 1 0 0 0 0 0 0 687101
-0.004708 0.000146 0.120875 0.841707 -0.028720 -0.279597 -0.021473 1 0 0 0 0 0 0 688098
-0.004685 0.000141 0.120866 0.626671 0.021768 -0.170163 -0.021505 1 0 0 0 0 0 0 689126
-0.004675 0.000138 0.120862 0.749881 -0.006535 -0.240326 -0.021535 1 0 0 0 0 0 0 690098
-0.004669 0.000137 0.120861 0.833515 -0.026061 -0.275994 -0.021563 1 0 0 0 0 0 0 690972
-0.004647 0.000132 0.120852 0.618098 0.024533 -0.166406 -0.021598 1 0 0 0 0 0 0 692098
-0.004636 0.000129 0.120848 0.740948 -0.003666 -0.236634 -0.021629 1 0 0 0 0 0 0 693098
-0.004611 0.000123 0.120838 0.564867 0.037780 -0.148748 -0.021661 1 0 0 0 0 0 0 694133
-0.004599 0.000120 0.120834 0.709015 0.004530 -0.227660 -0.021693 1 0 0 0 0 0 0 695129
-0.004593 0.000119 0.120833 0.803128 -0.017511 -0.266501 -0.021720 1 0 0 0 0 0 0 696003
-0.004571 0.000113 0.120823 0.593071 0.031779 -0.157728 -0.021755 1 0 0 0 0 0 0 697125
-0.004559 0.000111 0.120820 0.718333 0.002983 -0.228486 -0.021786 1 0 0 0 0 0 0 698127
-0.004554 0.000109 0.120818 0.803069 -0.016793 -0.264425 -0.021817 1 0 0 0 0 0 0 699098
-0.004532 0.000104 0.120809 0.588235 0.033634 -0.154391 -0.021848 1 0 0 0 0 0 0 700098
-0.004521 0.000102 0.120805 0.711097 0.005431 -0.224860 -0.021880 1 0 0 0 0 0 0 701119
-0.004516 0.000100 0.120804 0.794651 -0.014042 -0.260704 -0.021911 1 0 0 0 0 0 0 702121
-0.004513 0.000100 0.120804 0.838700 -0.024351 -0.274606 -0.021942 1 0 0 0 0 0 0 703120
-0.004492 0.000095 0.120794 0.601918 0.031266 -0.155686 -0.021973 1 0 0 0 0 0 0 704099
-0.004482 0.000092 0.120791 0.713594 0.005766 -0.223084 -0.022004 1 0 0 0 0 0 0 705105
-0.004477 0.000091 0.120790 0.791605 -0.012378 -0.257851 -0.022036 1 0 0 0 0 0 0 706120
-0.004455 0.000086 0.120780 0.573598 0.038829 -0.147070 -0.022068 1 0 0 0 0 0 0 707126
-0.004444 0.000083 0.120777 0.694562 0.011089 -0.217520 -0.022099 1 0 0 0 0 0 0 708127
-0.004439 0.000082 0.120775 0.777139 -0.008143 -0.253365 -0.022129 1 0 0 0 0 0 0 709105
-0.004417 0.000077 0.120766 0.561506 0.042469 -0.142819 -0.022161 1 0 0 0 0 0 0 710122
-0.004406 0.000074 0.120762 0.683510 0.014473 -0.213457 -0.022192 1 0 0 0 0 0 0 711105
-0.004400 0.000073 0.120761 0.766963 -0.004913 -0.249491 -0.022232 1 0 0 0 0 0 0 712389
-0.004398 0.000072 0.120761 0.810465 -0.015147 -0.263305 -0.022255 1 0 0 0 0 0 0 713125
-0.004377 0.000067 0.120751 0.573836 0.040445 -0.143915 -0.022286 1 0 0 0 0 0 0 714121
-0.004367 0.000065 0.120748 0.685156 0.015007 -0.211507 -0.022317 1 0 0 0 0 0 0 715105
-0.004362 0.000064 0.120747 0.762980 -0.003071 -0.246362 -0.022349 1 0 0 0 0 0 0 716124
-0.004340 0.000059 0.120737 0.545066 0.048094 -0.135118 -0.022379 1 0 0 0 0 0 0 717102
-0.004329 0.000056 0.120734 0.665745 0.020428 -0.205790 -0.022411 1 0 0 0 0 0 0 718119
-0.004324 0.000055 0.120732 0.748140 0.001221 -0.241717 -0.022442 1 0 0 0 0 0 0 719105
-0.004321 0.000054 0.120732 0.791606 -0.008923 -0.255629 -0.022474 1 0 0 0 0 0 0 720120
-0.004300 0.000049 0.120722 0.554949 0.046660 -0.135919 -0.022504 1 0 0 0 0 0 0 721103
-0.004290 0.000047 0.120719 0.665963 0.021300 -0.203628 -0.022534 1 0 0 0 0 0 0 722062
-0.004285 0.000045 0.120718 0.743606 0.003263 -0.238532 -0.022566 1 0 0 0 0 0 0 723063
-0.004283 0.000045 0.120718 0.784659 -0.006309 -0.252070 -0.022596 1 0 0 0 0 0 0 724051
-0.004262 0.000040 0.120708 0.546919 0.049540 -0.132064 -0.022628 1 0 0 0 0 0 0 725062
-0.004252 0.000038 0.120705 0.657289 0.024342 -0.199811 -0.022659 1 0 0 0 0 0 0 726051
-0.004247 0.000036 0.120704 0.734579 0.006403 -0.234731 -0.022691 1 0 0 0 0 0 0 727062
-0.004244 0.000036 0.120703 0.775461 -0.003126 -0.248268 -0.022721 1 0 0 0 0 0 0 728051
-0.004224 0.000031 0.120694 0.537730 0.052718 -0.128087 -0.022753 1 0 0 0 0 0 0 729061
-0.004214 0.000028 0.120690 0.647953 0.027556 -0.195913 -0.022784 1 0 0 0 0 0 0 730050
-0.004209 0.000027 0.120689 0.725148 0.009640 -0.230857 -0.022815 1 0 0 0 0 0 0 731060
-0.004187 0.000022 0.120679 0.507313 0.060775 -0.119001 -0.022846 1 0 0 0 0 0 0 732051
-0.004176 0.000020 0.120676 0.627455 0.033247 -0.189944 -0.022878 1 0 0 0 0 0 0 733061
-0.004171 0.000018 0.120675 0.709560 0.014127 -0.226000 -0.022909 1 0 0 0 0 0 0 734062
-0.004168 0.000018 0.120674 0.752841 0.004015 -0.239920 -0.022941 1 0 0 0 0 0 0 735063
-0.004147 0.000013 0.120665 0.516422 0.059545 -0.119560 -0.022971 1 0 0 0 0 0 0 736047
-0.004137 0.000010 0.120661 0.627069 0.034269 -0.187571 -0.023003 1 0 0 0 0 0 0 737060
-0.004132 0.000009 0.120660 0.704704 0.016293 -0.222656 -0.023042 1 0 0 0 0 0 0 738302
-0.004130 0.000008 0.120660 0.745365 0.006768 -0.236130 -0.023065 1 0 0 0 0 0 0 739057
-0.004129 0.000008 0.120660 0.766360 0.001941 -0.241202 -0.023096 1 0 0 0 0 0 0 740044
-0.004109 0.000003 0.120650 0.518860 0.060130 -0.117466 -0.023128 1 0 0 0 0 0 0 741067
-0.004099 0.000001 0.120647 0.623837 0.036247 -0.184424 -0.023159 1 0 0 0 0 0 0 742067
-0.004094 -0.000000 0.120646 0.698354 0.018958 -0.219059 -0.023190 1 0 0 0 0 0 0 743057
-0.004091 -0.000001 0.120645 0.737880 0.009779 -0.232484 -0.023222 1 0 0 0 0 0 0 744067
-0.004071 -0.000005 0.120636 0.499737 0.065720 -0.111605 -0.023252 1 0 0 0 0 0 0 745043
-0.004061 -0.000008 0.120633 0.609263 0.040739 -0.179688 -0.023285 1 0 0 0 0 0 0 746071
-0.004056 -0.000009 0.120631 0.686056 0.022917 -0.214733 -0.023316 1 0 0 0 0 0 0 747065
-0.004053 -0.000010 0.120631 0.726664 0.013446 -0.228297 -0.023347 1 0 0 0 0 0 0 748063
-0.004052 -0.000010 0.120631 0.747498 0.008658 -0.233350 -0.023378 1 0 0 0 0 0 0 749061
-0.004032 -0.000015 0.120621 0.500042 0.066838 -0.109268 -0.023409 1 0 0 0 0 0 0 750060
-0.004022 -0.000017 0.120618 0.604774 0.043016 -0.176364 -0.023441 1 0 0 0 0 0 0 751062
-0.004018 -0.000018 0.120617 0.679169 0.025780 -0.211048 -0.023472 1 0 0 0 0 0 0 752061
-0.004015 -0.000019 0.120616 0.718590 0.016595 -0.224482 -0.023503 1 0 0 0 0 0 0 753061
-0.003995 -0.000024 0.120607 0.480567 0.072516 -0.103279 -0.023534 1 0 0 0 0 0 0 754054
-0.003985 -0.000026 0.120604 0.589872 0.047578 -0.171492 -0.023566 1 0 0 0 0 0 0 755072
-0.003980 -0.000027 0.120602 0.666526 0.029798 -0.206592 -0.023597 1 0 0 0 0 0 0 756065
-0.003977 -0.000028 0.120602 0.707064 0.020346 -0.220150 -0.023628 1 0 0 0 0 0 0 757066
-0.003976 -0.000028 0.120602 0.727906 0.015571 -0.225228 -0.023661 1 0 0 0 0 0 0 758119
-0.003975 -0.000028 0.120602 0.738737 0.013187 -0.227194 -0.023692 1 0 0 0 0 0 0 759123
-0.003956 -0.000033 0.120592 0.486436 0.072540 -0.101698 -0.023724 1 0 0 0 0 0 0 760118
-0.003946 -0.000035 0.120589 0.588468 0.049359 -0.168519 -0.023754 1 0 0 0 0 0 0 761094
-0.003929 -0.000023 0.120599 0.493492 -0.149493 -0.350984 -0.023786 1 0 0 0 0 0 0 762118
-0.003920 -0.000017 0.120602 0.592863 -0.090529 -0.286673 -0.023817 1 0 0 0 0 0 0 763094
-0.003915 -0.000013 0.120604 0.658932 -0.045103 -0.251636 -0.023848 1 0 0 0 0 0 0 764091
-0.003913 -0.000012 0.120604 0.694501 -0.020787 -0.238349 -0.023880 1 0 0 0 0 0 0 765119
-0.003893 -0.000016 0.120595 0.455008 0.052093 -0.107161 -0.023911 1 0 0 0 0 0 0 766121
-0.003883 -0.000017 0.120591 0.563389 0.035703 -0.172162 -0.023942 1 0 0 0 0 0 0 767097
-0.003878 -0.000018 0.120590 0.639615 0.022190 -0.206159 -0.023974 1 0 0 0 0 0 0 768118
-0.003875 -0.000019 0.120590 0.679958 0.014882 -0.219346 -0.024005 1 0 0 0 0 0 0 769130
-0.003874 -0.000019 0.120590 0.700609 0.011168 -0.224259 -0.024036 1 0 0 0 0 0 0 770119
-0.003873 -0.000019 0.120590 0.711346 0.009318 -0.226163 -0.024067 1 0 0 0 0 0 0 771097
-0.003873 -0.000019 0.120590 0.717170 0.008396 -0.227028 -0.024098 1 0 0 0 0 0 0 772096
-0.003873 -0.000019 0.120590 0.720540 0.007935 -0.227521 -0.024129 1 0 0 0 0 0 0 773094
-0.003873 -0.000019 0.120590 0.722689 0.007715 -0.227882 -0.024160 1 0 0 0 0 0 0 774093
-0.003853 -0.000024 0.120580 0.466169 0.068129 -0.101404 -0.024191 1 0 0 0 0 0 0 775089
-0.003831 -0.000013 0.120588 0.397543 -0.136614 -0.315918 -0.024224 1 0 0 0 0 0 0 776124
-0.003820 -0.000007 0.120591 0.530074 -0.085271 -0.272957 -0.024255 1 0 0 0 0 0 0 777124
-0.003815 -0.000004 0.120591 0.614426 -0.044158 -0.246410 -0.024286 1 0 0 0 0 0 0 778129
-0.003812 -0.000003 0.120592 0.659126 -0.022026 -0.236172 -0.024317 1 0 0 0 0 0 0 779118
-0.003810 -0.000002 0.120592 0.682261 -0.010814 -0.232679 -0.024349 1 0 0 0 0 0 0 780125
-0.003810 -0.000002 0.120592 0.694335 -0.005190 -0.231627 -0.024379 1 0 0 0 0 0 0 781096
-0.003790 -0.000006 0.120582 0.442861 0.058168 -0.104433 -0.024410 1 0 0 0 0 0 0 782096
-0.003780 -0.000008 0.120579 0.544881 0.037016 -0.171149 -0.024442 1 0 0 0 0 0 0 783095
-0.003776 -0.000009 0.120578 0.617896 0.021140 -0.205777 -0.024474 1 0 0 0 0 0 0 784127
-0.003773 -0.000010 0.120578 0.656575 0.012641 -0.219159 -0.024505 1 0 0 0 0 0 0 785117
-0.003772 -0.000010 0.120577 0.676401 0.008329 -0.224147 -0.024536 1 0 0 0 0 0 0 786122
-0.003771 -0.000010 0.120577 0.686677 0.006186 -0.226078 -0.024567 1 0 0 0 0 0 0 787095
-0.003771 -0.000010 0.120577 0.692254 0.005118 -0.226933 -0.024598 1 0 0 0 0 0 0 788094
-0.003771 -0.000010 0.120577 0.695508 0.004566 -0.227434 -0.024630 1 0 0 0 0 0 0 789122
-0.003752 -0.000015 0.120568 0.439602 0.064809 -0.100590 -0.024661 1 0 0 0 0 0 0 790116
-0.003742 -0.000017 0.120565 0.539243 0.042164 -0.167542 -0.024692 1 0 0 0 0 0 0 791102
-0.003725 -0.000005 0.120574 0.442479 -0.156805 -0.349812 -0.024724 1 0 0 0 0 0 0 792118
-0.003716 0.000002 0.120578 0.541343 -0.097737 -0.285800 -0.024754 1 0 0 0 0 0 0 793100
-0.003712 0.000005 0.120579 0.607120 -0.052259 -0.250921 -0.024786 1 0 0 0 0 0 0 794117
-0.003709 0.000006 0.120579 0.642433 -0.027901 -0.237659 -0.024817 1 0 0 0 0 0 0 795103
-0.003708 0.000007 0.120580 0.660862 -0.015562 -0.233104 -0.024849 1 0 0 0 0 0 0 796119
-0.003708 0.000008 0.120580 0.670575 -0.009377 -0.231681 -0.024879 1 0 0 0 0 0 0 797102
-0.003707 0.000008 0.120580 0.675901 -0.006274 -0.231391 -0.024911 1 0 0 0 0 0 0 798119
-0.003688 0.000003 0.120570 0.421081 0.055789 -0.104006 -0.024942 1 0 0 0 0 0 0 799101
-0.003678 0.000001 0.120567 0.521144 0.034032 -0.170981 -0.024974 1 0 0 0 0 0 0 800118
-0.003674 0.000000 0.120566 0.593122 0.017841 -0.205696 -0.025005 1 0 0 0 0 0 0 801116
-0.003671 -0.000001 0.120565 0.631285 0.009206 -0.219116 -0.025036 1 0 0 0 0 0 0 802102
-0.003670 -0.000001 0.120565 0.650831 0.004833 -0.224113 -0.025067 1 0 0 0 0 0 0 803117
-0.003670 -0.000001 0.120565 0.660963 0.002639 -0.226041 -0.025098 1 0 0 0 0 0 0 804098
-0.003669 -0.000001 0.120565 0.666451 0.001533 -0.226903 -0.025130 1 0 0 0 0 0 0 805118
-0.003669 -0.000001 0.120565 0.669519 0.000985 -0.227370 -0.025159 1 0 0 0 0 0 0 806049
-0.003669 -0.000001 0.120565 0.671520 0.000708 -0.227719 -0.025190 1 0 0 0 0 0 0 807059
-0.003650 -0.000006 0.120556 0.415074 0.061082 -0.100402 -0.025221 1 0 0 0 0 0 0 808048
-0.003640 -0.000008 0.120552 0.514173 0.038509 -0.167510 -0.025253 1 0 0 0 0 0 0 809059
-0.003636 -0.000009 0.120551 0.585648 0.021915 -0.202268 -0.025284 1 0 0 0 0 0 0 810049
-0.003633 -0.000010 0.120551 0.623567 0.013082 -0.215709 -0.025315 1 0 0 0 0 0 0 811058
-0.003632 -0.000010 0.120551 0.642963 0.008615 -0.220693 -0.025346 1 0 0 0 0 0 0 812049
-0.003631 -0.000010 0.120550 0.653040 0.006357 -0.222621 -0.025378 1 0 0 0 0 0 0 813059
-0.003631 -0.000010 0.120550 0.658449 0.005236 -0.223477 -0.025409 1 0 0 0 0 0 0 814048
-0.003612 -0.000015 0.120541 0.403787 0.065173 -0.096156 -0.025440 1 0 0 0 0 0 0 815058
-0.003602 -0.000017 0.120538 0.503594 0.042426 -0.163387 -0.025471 1 0 0 0 0 0 0 816048
-0.003598 -0.000018 0.120536 0.575447 0.025746 -0.198196 -0.025503 1 0 0 0 0 0 0 817060
-0.003595 -0.000019 0.120536 0.613558 0.016856 -0.211647 -0.025534 1 0 0 0 0 0 0 818068
-0.003594 -0.000019 0.120536 0.633012 0.012362 -0.216622 -0.025565 1 0 0 0 0 0 0 819053
-0.003593 -0.000019 0.120536 0.643118 0.010115 -0.218549 -0.025597 1 0 0 0 0 0 0 820056
-0.003581 -0.000005 0.120547 0.479531 -0.173616 -0.366824 -0.025628 1 0 0 0 0 0 0 821059
-0.003574 0.000001 0.120551 0.543534 -0.106299 -0.290070 -0.025659 1 0 0 0 0 0 0 822065
-0.003571 0.000005 0.120552 0.591742 -0.056624 -0.250637 -0.025690 1 0 0 0 0 0 0 823054
-0.003550 0.000002 0.120543 0.360534 0.030321 -0.107745 -0.025722 1 0 0 0 0 0 0 824061
-0.003539 0.000000 0.120540 0.472286 0.021247 -0.169575 -0.025753 1 0 0 0 0 0 0 825057
-0.003534 -0.000000 0.120539 0.550288 0.011432 -0.202567 -0.025789 1 0 0 0 0 0 0 826213
-0.003532 -0.000001 0.120538 0.591293 0.005978 -0.215326 -0.025816 1 0 0 0 0 0 0 827066
-0.003530 -0.000001 0.120538 0.612291 0.003198 -0.220073 -0.025847 1 0 0 0 0 0 0 828060
-0.003530 -0.000001 0.120538 0.623131 0.001784 -0.221918 -0.025878 1 0 0 0 0 0 0 829064
-0.003529 -0.000001 0.120538 0.628912 0.001082 -0.222740 -0.025909 1 0 0 0 0 0 0 830064
-0.003529 -0.000001 0.120538 0.632173 0.000743 -0.223210 -0.025940 1 0 0 0 0 0 0 831058
-0.003529 -0.000001 0.120538 0.634194 0.000567 -0.223536 -0.025972 1 0 0 0 0 0 0 832060
-0.003510 -0.000005 0.120528 0.377880 0.060965 -0.095604 -0.026003 1 0 0 0 0 0 0 833059
-0.003500 -0.000008 0.120525 0.476596 0.038486 -0.162915 -0.026034 1 0 0 0 0 0 0 834059
-0.003496 -0.000009 0.120524 0.547861 0.021936 -0.197787 -0.026065 1 0 0 0 0 0 0 835059
-0.003493 -0.000009 0.120524 0.585635 0.013116 -0.211246 -0.026096 1 0 0 0 0 0 0 836039
-0.003492 -0.000010 0.120523 0.604949 0.008657 -0.216235 -0.026128 1 0 0 0 0 0 0 837060
-0.003492 -0.000010 0.120523 0.614951 0.006420 -0.218149 -0.026159 1 0 0 0 0 0 0 838064
-0.003491 -0.000010 0.120523 0.620282 0.005294 -0.218989 -0.026191 1 0 0 0 0 0 0 839063
-0.003491 -0.000010 0.120523 0.623325 0.004736 -0.219458 -0.026222 1 0 0 0 0 0 0 840063
-0.003472 -0.000014 0.120514 0.367559 0.064947 -0.091388 -0.026253 1 0 0 0 0 0 0 841058
-0.003463 -0.000017 0.120510 0.466419 0.042388 -0.158773 -0.026284 1 0 0 0 0 0 0 842060
-0.003458 -0.000018 0.120509 0.537748 0.025819 -0.193676 -0.026315 1 0 0 0 0 0 0 843058
-0.003455 -0.000018 0.120509 0.575528 0.016987 -0.207139 -0.026346 1 0 0 0 0 0 0 844039
-0.003454 -0.000019 0.120509 0.594859 0.012523 -0.212114 -0.026378 1 0 0 0 0 0 0 845058
-0.003454 -0.000019 0.120509 0.604830 0.010282 -0.214029 -0.026409 1 0 0 0 0 0 0 846058
-0.003453 -0.000019 0.120509 0.610171 0.009164 -0.214869 -0.026440 1 0 0 0 0 0 0 847057
-0.003453 -0.000019 0.120509 0.613189 0.008602 -0.215321 -0.026472 1 0 0 0 0 0 0 848059
-0.003434 -0.000023 0.120499 0.357455 0.068800 -0.087070 -0.026502 1 0 0 0 0 0 0 849038
-0.003425 -0.000026 0.120496 0.456235 0.046275 -0.154534 -0.026536 1 0 0 0 0 0 0 850117
-0.003420 -0.000027 0.120495 0.527495 0.029713 -0.189441 -0.026567 1 0 0 0 0 0 0 851121
-0.003417 -0.000027 0.120494 0.565256 0.020900 -0.202931 -0.026599 1 0 0 0 0 0 0 852126
-0.003416 -0.000028 0.120494 0.584528 0.016435 -0.207890 -0.026630 1 0 0 0 0 0 0 853117
-0.003416 -0.000028 0.120494 0.594477 0.014204 -0.209795 -0.026660 1 0 0 0 0 0 0 854094
-0.003415 -0.000028 0.120494 0.599779 0.013086 -0.210631 -0.026692 1 0 0 0 0 0 0 855094
-0.003396 -0.000032 0.120484 0.345259 0.072995 -0.082331 -0.026723 1 0 0 0 0 0 0 856093
-0.003387 -0.000035 0.120481 0.444465 0.050359 -0.149877 -0.026755 1 0 0 0 0 0 0 857119
-0.003382 -0.000036 0.120480 0.515935 0.033746 -0.184839 -0.026786 1 0 0 0 0 0 0 858121
-0.003380 -0.000036 0.120479 0.553784 0.024891 -0.198324 -0.026817 1 0 0 0 0 0 0 859122
-0.003378 -0.000037 0.120479 0.573122 0.020431 -0.203303 -0.026849 1 0 0 0 0 0 0 860127
-0.003378 -0.000037 0.120479 0.583091 0.018191 -0.205197 -0.026880 1 0 0 0 0 0 0 861120
-0.003377 -0.000037 0.120479 0.588387 0.017073 -0.206014 -0.026911 1 0 0 0 0 0 0 862123
-0.003377 -0.000037 0.120479 0.591370 0.016534 -0.206456 -0.026941 1 0 0 0 0 0 0 863092
-0.003377 -0.000037 0.120479 0.593197 0.016269 -0.206765 -0.026973 1 0 0 0 0 0 0 864093
-0.003377 -0.000037 0.120479 0.594460 0.016138 -0.207036 -0.027004 1 0 0 0 0 0 0 865093
-0.003377 -0.000037 0.120479 0.595453 0.016097 -0.207281 -0.027036 1 0 0 0 0 0 0 866118
-0.003358 -0.000042 0.120470 0.338774 0.076523 -0.078581 -0.027067 1 0 0 0 0 0 0 867100
-0.003349 -0.000044 0.120466 0.436760 0.054178 -0.146116 -0.027098 1 0 0 0 0 0 0 868116
-0.003344 -0.000045 0.120465 0.507587 0.037715 -0.181073 -0.027129 1 0 0 0 0 0 0 869090
-0.003342 -0.000045 0.120465 0.545137 0.028951 -0.194537 -0.027160 1 0 0 0 0 0 0 870092
-0.003340 -0.000046 0.120465 0.564298 0.024515 -0.199512 -0.027191 1 0 0 0 0 0 0 871092
-0.003340 -0.000046 0.120464 0.574179 0.022304 -0.201406 -0.027222 1 0 0 0 0 0 0 872083
-0.003340 -0.000046 0.120464 0.579442 0.021208 -0.202221 -0.027254 1 0 0 0 0 0 0 873099
-0.003339 -0.000046 0.120464 0.582403 0.020673 -0.202663 -0.027286 1 0 0 0 0 0 0 874115
-0.003339 -0.000046 0.120464 0.584200 0.020401 -0.202955 -0.027317 1 0 0 0 0 0 0 875100
-0.003339 -0.000046 0.120464 0.585444 0.020297 -0.203214 -0.027348 1 0 0 0 0 0 0 876112
-0.003320 -0.000051 0.120455 0.328913 0.080676 -0.074334 -0.027379 1 0 0 0 0 0 0 877098
-0.003311 -0.000053 0.120451 0.426841 0.058354 -0.141916 -0.027411 1 0 0 0 0 0 0 878116
-0.003306 -0.000054 0.120450 0.497650 0.041901 -0.176905 -0.027442 1 0 0 0 0 0 0 879118
-0.003304 -0.000055 0.120450 0.535189 0.033140 -0.190377 -0.027473 1 0 0 0 0 0 0 880116
-0.003302 -0.000055 0.120450 0.554307 0.028722 -0.195338 -0.027504 1 0 0 0 0 0 0 881099
-0.003302 -0.000055 0.120450 0.564173 0.026499 -0.197232 -0.027536 1 0 0 0 0 0 0 882114
-0.003302 -0.000055 0.120450 0.569401 0.025414 -0.198029 -0.027567 1 0 0 0 0 0 0 883098
-0.003301 -0.000055 0.120450 0.572350 0.024885 -0.198467 -0.027599 1 0 0 0 0 0 0 884128
-0.003301 -0.000055 0.120450 0.574135 0.024626 -0.198764 -0.027630 1 0 0 0 0 0 0 885111
-0.003301 -0.000055 0.120450 0.575350 0.024515 -0.199006 -0.027660 1 0 0 0 0 0 0 886100
-0.003282 -0.000060 0.120440 0.318846 0.084901 -0.069926 -0.027692 1 0 0 0 0 0 0 887114
-0.003273 -0.000062 0.120437 0.416626 0.062589 -0.137566 -0.027723 1 0 0 0 0 0 0 888097
-0.003268 -0.000063 0.120436 0.487365 0.046165 -0.172576 -0.027755 1 0 0 0 0 0 0 889118
-0.003266 -0.000064 0.120435 0.524805 0.037405 -0.186049 -0.027784 1 0 0 0 0 0 0 890046
-0.003265 -0.000064 0.120435 0.543918 0.032992 -0.191005 -0.027815 1 0 0 0 0 0 0 891056
-0.003264 -0.000064 0.120435 0.553739 0.030784 -0.192877 -0.027846 1 0 0 0 0 0 0 892045
-0.003264 -0.000064 0.120435 0.558974 0.029704 -0.193679 -0.027878 1 0 0 0 0 0 0 893056
-0.003264 -0.000064 0.120435 0.561879 0.029179 -0.194103 -0.027909 1 0 0 0 0 0 0 894047
-0.003263 -0.000064 0.120435 0.563649 0.028928 -0.194393 -0.027940 1 0 0 0 0 0 0 895055
-0.003263 -0.000064 0.120435 0.564843 0.028822 -0.194627 -0.027971 1 0 0 0 0 0 0 896045
-0.003263 -0.000064 0.120435 0.565762 0.028788 -0.194852 -0.028003 1 0 0 0 0 0 0 897057
-0.003263 -0.000064 0.120435 0.566537 0.028783 -0.195075 -0.028034 1 0 0 0 0 0 0 898046
-0.003244 -0.000069 0.120425 0.309820 0.089207 -0.065792 -0.028065 1 0 0 0 0 0 0 899055
-0.003235 -0.000071 0.120422 0.407344 0.066978 -0.133477 -0.028096 1 0 0 0 0 0 0 900045
-0.003230 -0.000072 0.120421 0.477978 0.050577 -0.168513 -0.028129 1 0 0 0 0 0 0 901098
-0.003228 -0.000073 0.120420 0.515355 0.041839 -0.181986 -0.028159 1 0 0 0 0 0 0 902063
-0.003227 -0.000073 0.120420 0.534418 0.037433 -0.186937 -0.028190 1 0 0 0 0 0 0 903052
-0.003226 -0.000073 0.120420 0.544231 0.035241 -0.188823 -0.028222 1 0 0 0 0 0 0 904055
-0.003226 -0.000073 0.120420 0.549416 0.034161 -0.189600 -0.028253 1 0 0 0 0 0 0 905053
-0.003226 -0.000073 0.120420 0.552312 0.033641 -0.190020 -0.028284 1 0 0 0 0 0 0 906066
-0.003226 -0.000073 0.120420 0.554066 0.033392 -0.190306 -0.028316 1 0 0 0 0 0 0 907062
-0.003226 -0.000073 0.120420 0.555243 0.033290 -0.190534 -0.028346 1 0 0 0 0 0 0 908051
-0.003225 -0.000073 0.120420 0.556131 0.033251 -0.190758 -0.028378 1 0 0 0 0 0 0 909059
-0.003225 -0.000073 0.120420 0.556895 0.033251 -0.190958 -0.028409 1 0 0 0 0 0 0 910063
-0.003225 -0.000073 0.120420 0.557575 0.033270 -0.191176 -0.028440 1 0 0 0 0 0 0 911057
-0.003206 -0.000078 0.120410 0.300822 0.093726 -0.061693 -0.028473 1 0 0 0 0 0 0 912091
-0.003197 -0.000080 0.120407 0.398173 0.071527 -0.129417 -0.028503 1 0 0 0 0 0 0 913059
-0.003192 -0.000081 0.120406 0.468666 0.055146 -0.164457 -0.028534 1 0 0 0 0 0 0 914042
-0.003190 -0.000082 0.120406 0.506041 0.046428 -0.177949 -0.028565 1 0 0 0 0 0 0 915056
-0.003189 -0.000082 0.120405 0.525071 0.042023 -0.182892 -0.028597 1 0 0 0 0 0 0 916057
-0.003188 -0.000082 0.120405 0.534843 0.039839 -0.184766 -0.028628 1 0 0 0 0 0 0 917055
-0.003188 -0.000082 0.120405 0.540009 0.038753 -0.185550 -0.028659 1 0 0 0 0 0 0 918054
-0.003188 -0.000082 0.120405 0.542875 0.038248 -0.185951 -0.028690 1 0 0 0 0 0 0 919057
-0.003188 -0.000082 0.120405 0.544613 0.038005 -0.186231 -0.028722 1 0 0 0 0 0 0 920061
-0.003188 -0.000082 0.120405 0.545777 0.037908 -0.186454 -0.028753 1 0 0 0 0 0 0 921062
-0.003188 -0.000082 0.120405 0.546652 0.037871 -0.186674 -0.028784 1 0 0 0 0 0 0 922060
-0.003188 -0.000082 0.120405 0.547393 0.037886 -0.186874 -0.028815 1 0 0 0 0 0 0 923060
-0.003188 -0.000082 0.120405 0.548047 0.037902 -0.187073 -0.028847 1 0 0 0 0 0 0 924056
-0.003188 -0.000082 0.120405 0.548679 0.037933 -0.187274 -0.028878 1 0 0 0 0 0 0 925055
-0.003188 -0.000082 0.120405 0.549289 0.037970 -0.187483 -0.028909 1 0 0 0 0 0 0 926056
-0.003168 -0.000087 0.120396 0.292452 0.098438 -0.057763 -0.028940 1 0 0 0 0 0 0 927055
-0.003159 -0.000089 0.120392 0.389663 0.076279 -0.125544 -0.028972 1 0 0 0 0 0 0 928055
-0.003154 -0.000090 0.120391 0.460076 0.059920 -0.160613 -0.029003 1 0 0 0 0 0 0 929055
-0.003152 -0.000091 0.120391 0.497378 0.051217 -0.174106 -0.029034 1 0 0 0 0 0 0 930054
-0.003151 -0.000091 0.120391 0.516372 0.046821 -0.179050 -0.029065 1 0 0 0 0 0 0 931054
-0.003150 -0.000091 0.120391 0.526119 0.044644 -0.180903 -0.029097 1 0 0 0 0 0 0 932056
-0.003150 -0.000091 0.120391 0.531261 0.043563 -0.181680 -0.029128 1 0 0 0 0 0 0 933055
-0.003150 -0.000091 0.120391 0.534152 0.043062 -0.182091 -0.029161 1 0 0 0 0 0 0 934116
-0.003150 -0.000091 0.120391 0.535874 0.042824 -0.182365 -0.029192 1 0 0 0 0 0 0 935124
-0.003150 -0.000091 0.120391 0.537004 0.042734 -0.182575 -0.029224 1 0 0 0 0 0 0 936120
-0.003150 -0.000091 0.120391 0.537852 0.042709 -0.182775 -0.029254 1 0 0 0 0 0 0 937092
-0.003131 -0.000096 0.120381 0.281142 0.103125 -0.052874 -0.029285 1 0 0 0 0 0 0 938091
-0.003121 -0.000098 0.120377 0.378289 0.080989 -0.120700 -0.029316 1 0 0 0 0 0 0 939088
-0.003116 -0.000099 0.120376 0.448662 0.064641 -0.155793 -0.029348 1 0 0 0 0 0 0 940088
-0.003114 -0.000100 0.120376 0.485938 0.055950 -0.169284 -0.029380 1 0 0 0 0 0 0 941122
-0.003113 -0.000100 0.120376 0.504912 0.051548 -0.174226 -0.029411 1 0 0 0 0 0 0 942119
-0.003112 -0.000100 0.120376 0.514645 0.049372 -0.176081 -0.029442 1 0 0 0 0 0 0 943118
-0.003112 -0.000100 0.120376 0.519760 0.048319 -0.176848 -0.029474 1 0 0 0 0 0 0 944117
-0.003112 -0.000100 0.120376 0.522598 0.047807 -0.177236 -0.029504 1 0 0 0 0 0 0 945097
-0.003112 -0.000100 0.120376 0.524293 0.047576 -0.177499 -0.029536 1 0 0 0 0 0 0 946110
-0.003112 -0.000100 0.120376 0.525423 0.047489 -0.177709 -0.029567 1 0 0 0 0 0 0 947121
-0.003093 -0.000105 0.120366 0.268872 0.107875 -0.047610 -0.029598 1 0 0 0 0 0 0 948116
-0.003083 -0.000107 0.120363 0.365959 0.085744 -0.115501 -0.029630 1 0 0 0 0 0 0 949114
-0.003079 -0.000108 0.120361 0.436271 0.069410 -0.150609 -0.029661 1 0 0 0 0 0 0 950114
-0.003076 -0.000109 0.120361 0.473507 0.060712 -0.164107 -0.029692 1 0 0 0 0 0 0 951112
-0.003075 -0.000109 0.120361 0.492474 0.056333 -0.169040 -0.029724 1 0 0 0 0 0 0 952121
-0.003075 -0.000109 0.120361 0.502170 0.054152 -0.170879 -0.029754 1 0 0 0 0 0 0 953088
-0.003074 -0.000109 0.120361 0.507277 0.053100 -0.171646 -0.029785 1 0 0 0 0 0 0 954090
-0.003074 -0.000109 0.120361 0.510091 0.052589 -0.172035 -0.029817 1 0 0 0 0 0 0 955097
-0.003074 -0.000109 0.120361 0.511776 0.052370 -0.172285 -0.029849 1 0 0 0 0 0 0 956118
-0.003074 -0.000109 0.120361 0.512890 0.052285 -0.172490 -0.029880 1 0 0 0 0 0 0 957112
-0.003074 -0.000109 0.120361 0.513699 0.052272 -0.172675 -0.029910 1 0 0 0 0 0 0 958098
-0.003055 -0.000114 0.120351 0.257023 0.112690 -0.042379 -0.029942 1 0 0 0 0 0 0 959111
-0.003045 -0.000116 0.120348 0.353882 0.090611 -0.110309 -0.029973 1 0 0 0 0 0 0 960094
-0.003041 -0.000117 0.120347 0.424108 0.074291 -0.145452 -0.030005 1 0 0 0 0 0 0 961111
-0.003038 -0.000117 0.120346 0.461284 0.065618 -0.158945 -0.030036 1 0 0 0 0 0 0 962117
-0.003037 -0.000118 0.120346 0.480194 0.061261 -0.163876 -0.030067 1 0 0 0 0 0 0 963111
-0.003037 -0.000118 0.120346 0.489874 0.059089 -0.165715 -0.030098 1 0 0 0 0 0 0 964097
-0.003036 -0.000118 0.120346 0.494960 0.058024 -0.166460 -0.030130 1 0 0 0 0 0 0 965112
-0.003017 -0.000123 0.120336 0.240441 0.117905 -0.036192 -0.030160 1 0 0 0 0 0 0 966096
-0.003008 -0.000125 0.120333 0.338287 0.095595 -0.104261 -0.030192 1 0 0 0 0 0 0 967111
-0.003003 -0.000126 0.120332 0.408944 0.079189 -0.139441 -0.030223 1 0 0 0 0 0 0 968112
-0.003001 -0.000126 0.120331 0.446342 0.070451 -0.152939 -0.030254 1 0 0 0 0 0 0 969096
-0.003000 -0.000127 0.120331 0.465375 0.066058 -0.157871 -0.030286 1 0 0 0 0 0 0 970112
-0.002999 -0.000127 0.120331 0.475091 0.063865 -0.159705 -0.030317 1 0 0 0 0 0 0 971096
-0.002999 -0.000127 0.120331 0.480200 0.062814 -0.160463 -0.030348 1 0 0 0 0 0 0 972111
-0.002998 -0.000127 0.120331 0.482977 0.062308 -0.160821 -0.030379 1 0 0 0 0 0 0 973095
-0.002979 -0.000132 0.120321 0.227361 0.122456 -0.030226 -0.030409 1 0 0 0 0 0 0 974054
-0.002970 -0.000134 0.120318 0.324480 0.100317 -0.098297 -0.030440 1 0 0 0 0 0 0 975044
-0.002965 -0.000135 0.120317 0.394805 0.083972 -0.133490 -0.030472 1 0 0 0 0 0 0 976054
-0.002963 -0.000135 0.120316 0.432017 0.075298 -0.146990 -0.030502 1 0 0 0 0 0 0 977043
-0.002962 -0.000136 0.120316 0.450950 0.070919 -0.151905 -0.030534 1 0 0 0 0 0 0 978054
-0.002961 -0.000136 0.120316 0.460608 0.068761 -0.153736 -0.030565 1 0 0 0 0 0 0 979042
-0.002961 -0.000136 0.120316 0.465671 0.067712 -0.154489 -0.030597 1 0 0 0 0 0 0 980053
-0.002942 -0.000140 0.120306 0.211248 0.127560 -0.023847 -0.030627 1 0 0 0 0 0 0 981042
-0.002932 -0.000143 0.120303 0.308848 0.105307 -0.092024 -0.030659 1 0 0 0 0 0 0 982054
-0.002927 -0.000144 0.120302 0.379357 0.088925 -0.127252 -0.030690 1 0 0 0 0 0 0 983043
-0.002925 -0.000144 0.120302 0.416688 0.080217 -0.140769 -0.030722 1 0 0 0 0 0 0 984053
-0.002924 -0.000145 0.120301 0.435661 0.075828 -0.145678 -0.030753 1 0 0 0 0 0 0 985066
-0.002923 -0.000145 0.120301 0.445341 0.073667 -0.147506 -0.030784 1 0 0 0 0 0 0 986066
-0.002923 -0.000145 0.120301 0.450390 0.072618 -0.148238 -0.030816 1 0 0 0 0 0 0 987063
-0.002904 -0.000149 0.120292 0.196025 0.132463 -0.017432 -0.030847 1 0 0 0 0 0 0 988064
-0.002894 -0.000152 0.120288 0.293502 0.110229 -0.085668 -0.030878 1 0 0 0 0 0 0 989061
-0.002890 -0.000153 0.120287 0.363955 0.093861 -0.120913 -0.030909 1 0 0 0 0 0 0 990059
-0.002887 -0.000153 0.120287 0.401238 0.085150 -0.134430 -0.030940 1 0 0 0 0 0 0 991049
-0.002886 -0.000154 0.120286 0.420176 0.080778 -0.139346 -0.030972 1 0 0 0 0 0 0 992058
-0.002886 -0.000154 0.120286 0.429832 0.078624 -0.141154 -0.031003 1 0 0 0 0 0 0 993061
-0.002885 -0.000154 0.120286 0.434872 0.077578 -0.141885 -0.031034 1 0 0 0 0 0 0 994060
-0.002885 -0.000154 0.120286 0.437593 0.077085 -0.142225 -0.031065 1 0 0 0 0 0 0 995051
-0.002866 -0.000158 0.120277 0.182111 0.137208 -0.011116 -0.031097 1 0 0 0 0 0 0 996062
-0.002857 -0.000161 0.120273 0.278901 0.115149 -0.079344 -0.031128 1 0 0 0 0 0 0 997058
-0.002852 -0.000162 0.120272 0.349004 0.098867 -0.114606 -0.031159 1 0 0 0 0 0 0 998057
-0.002850 -0.000162 0.120272 0.386095 0.090204 -0.128127 -0.031190 1 0 0 0 0 0 0 999054
-0.002848 -0.000163 0.120272 0.404928 0.085855 -0.133032 -0.031222 1 0 0 0 0 0 1 54
-0.002848 -0.000163 0.120271 0.414520 0.083705 -0.134829 -0.031253 1 0 0 0 0 0 1 1051
-0.002848 -0.000163 0.120271 0.419547 0.082683 -0.135564 -0.031286 1 0 0 0 0 0 1 2112
-0.002828 -0.000167 0.120262 0.165260 0.142497 -0.004394 -0.031317 1 0 0 0 0 0 1 3113
-0.002819 -0.000170 0.120258 0.262491 0.120345 -0.072736 -0.031349 1 0 0 0 0 0 1 4125
-0.002814 -0.000171 0.120257 0.332809 0.104012 -0.108041 -0.031380 1 0 0 0 0 0 1 5122
-0.002812 -0.000171 0.120257 0.369999 0.095327 -0.121559 -0.031411 1 0 0 0 0 0 1 6129
-0.002811 -0.000172 0.120257 0.388871 0.090957 -0.126467 -0.031442 1 0 0 0 0 0 1 7120
-0.002810 -0.000172 0.120257 0.398471 0.088800 -0.128259 -0.031473 1 0 0 0 0 0 1 8097
-0.002810 -0.000172 0.120257 0.403476 0.087765 -0.128981 -0.031505 1 0 0 0 0 0 1 9113
-0.002810 -0.000172 0.120256 0.406164 0.087302 -0.129310 -0.031536 1 0 0 0 0 0 1 10112
-0.002797 -0.000158 0.120267 0.236617 -0.096790 -0.276736 -0.031566 1 0 0 0 0 0 1 11089
-0.002790 -0.000151 0.120271 0.298662 -0.029677 -0.200536 -0.031598 1 0 0 0 0 0 1 12088
-0.002787 -0.000148 0.120273 0.345519 0.019945 -0.161384 -0.031629 1 0 0 0 0 0 1 13088
-0.002785 -0.000146 0.120273 0.371075 0.046436 -0.146575 -0.031660 1 0 0 0 0 0 1 14086
-0.002785 -0.000145 0.120273 0.384350 0.059900 -0.141400 -0.031692 1 0 0 0 0 0 1 15114
-0.002784 -0.000145 0.120273 0.391252 0.066692 -0.139668 -0.031723 1 0 0 0 0 0 1 16113
-0.002784 -0.000145 0.120273 0.394920 0.070104 -0.139158 -0.031754 1 0 0 0 0 0 1 17086
-0.002784 -0.000145 0.120273 0.396967 0.071862 -0.139067 -0.031786 1 0 0 0 0 0 1 18127
-0.002784 -0.000145 0.120273 0.398179 0.072795 -0.139123 -0.031817 1 0 0 0 0 0 1 19116
-0.002784 -0.000145 0.120273 0.398991 0.073279 -0.139239 -0.031849 1 0 0 0 0 0 1 20117
-0.002784 -0.000145 0.120273 0.399578 0.073548 -0.139356 -0.031879 1 0 0 0 0 0 1 21086
-0.002784 -0.000145 0.120273 0.400074 0.073733 -0.139492 -0.031911 1 0 0 0 0 0 1 22113
-0.002784 -0.000145 0.120273 0.400513 0.073864 -0.139623 -0.031941 1 0 0 0 0 0 1 23089
-0.002784 -0.000145 0.120273 0.400924 0.073958 -0.139765 -0.031973 1 0 0 0 0 0 1 24087
-0.002784 -0.000145 0.120273 0.401342 0.074045 -0.139894 -0.032004 1 0 0 0 0 0 1 25079
-0.002784 -0.000145 0.120273 0.401749 0.074133 -0.140042 -0.032036 1 0 0 0 0 0 1 26119
-0.002784 -0.000145 0.120273 0.402143 0.074195 -0.140172 -0.032067 1 0 0 0 0 0 1 27115
-0.002784 -0.000145 0.120273 0.402524 0.074276 -0.140312 -0.032098 1 0 0 0 0 0 1 28095
-0.002784 -0.000145 0.120273 0.402922 0.074351 -0.140452 -0.032130 1 0 0 0 0 0 1 29113
-0.002784 -0.000145 0.120273 0.403327 0.074414 -0.140585 -0.032162 1 0 0 0 0 0 1 30136
-0.002765 -0.000149 0.120263 0.146585 0.134849 -0.008879 -0.032192 1 0 0 0 0 0 1 31123
-0.002755 -0.000151 0.120260 0.242425 0.112970 -0.077214 -0.032222 1 0 0 0 0 0 1 32084
-0.002751 -0.000152 0.120259 0.312030 0.096784 -0.112516 -0.032254 1 0 0 0 0 0 1 33086
-0.002748 -0.000153 0.120258 0.348894 0.088182 -0.126043 -0.032286 1 0 0 0 0 0 1 34108
-0.002747 -0.000153 0.120258 0.367571 0.083848 -0.130957 -0.032317 1 0 0 0 0 0 1 35116
-0.002747 -0.000153 0.120258 0.377054 0.081705 -0.132759 -0.032348 1 0 0 0 0 0 1 36110
-0.002746 -0.000154 0.120258 0.381980 0.080686 -0.133468 -0.032379 1 0 0 0 0 0 1 37084
-0.002746 -0.000154 0.120258 0.384621 0.080189 -0.133806 -0.032410 1 0 0 0 0 0 1 38087
-0.002746 -0.000154 0.120258 0.386137 0.079994 -0.134009 -0.032442 1 0 0 0 0 0 1 39116
-0.002746 -0.000154 0.120258 0.387073 0.079934 -0.134160 -0.032473 1 0 0 0 0 0 1 40109
-0.002746 -0.000154 0.120258 0.387716 0.079943 -0.134294 -0.032504 1 0 0 0 0 0 1 41092
-0.002746 -0.000154 0.120258 0.388233 0.079989 -0.134428 -0.032536 1 0 0 0 0 0 1 42110
-0.002746 -0.000154 0.120258 0.388681 0.080045 -0.134553 -0.032567 1 0 0 0 0 0 1 43095
-0.002746 -0.000154 0.120258 0.389097 0.080124 -0.134689 -0.032598 1 0 0 0 0 0 1 44107
-0.002746 -0.000154 0.120258 0.389483 0.080186 -0.134816 -0.032629 1 0 0 0 0 0 1 45094
-0.002746 -0.000154 0.120258 0.389863 0.080263 -0.134947 -0.032661 1 0 0 0 0 0 1 46108
-0.002746 -0.000154 0.120258 0.390231 0.080339 -0.135075 -0.032692 1 0 0 0 0 0 1 47095
-0.002746 -0.000154 0.120258 0.390621 0.080414 -0.135212 -0.032723 1 0 0 0 0 0 1 48109
-0.002746 -0.000154 0.120258 0.390988 0.080482 -0.135329 -0.032755 1 0 0 0 0 0 1 49113
-0.002746 -0.000154 0.120258 0.391369 0.080567 -0.135470 -0.032786 1 0 0 0 0 0 1 50112
-0.002746 -0.000154 0.120258 0.391724 0.080646 -0.135592 -0.032817 1 0 0 0 0 0 1 51094
-0.002727 -0.000158 0.120248 0.134916 0.141077 -0.003635 -0.032848 1 0 0 0 0 0 1 52094
-0.002705 -0.000147 0.120256 0.059075 -0.064997 -0.219249 -0.032880 1 0 0 0 0 0 1 53111
-0.002694 -0.000141 0.120259 0.189605 -0.014106 -0.178385 -0.032910 1 0 0 0 0 0 1 54094
-0.002688 -0.000138 0.120259 0.272547 0.026863 -0.152714 -0.032942 1 0 0 0 0 0 1 55110
-0.002685 -0.000137 0.120260 0.316161 0.048953 -0.142725 -0.032973 1 0 0 0 0 0 1 56093
-0.002684 -0.000136 0.120260 0.338413 0.060198 -0.139217 -0.033005 1 0 0 0 0 0 1 57110
-0.002683 -0.000136 0.120260 0.349749 0.065870 -0.138066 -0.033034 1 0 0 0 0 0 1 58042
-0.002683 -0.000135 0.120260 0.355624 0.068748 -0.137756 -0.033065 1 0 0 0 0 0 1 59051
-0.002683 -0.000135 0.120260 0.358720 0.070218 -0.137730 -0.033096 1 0 0 0 0 0 1 60040
-0.002683 -0.000135 0.120260 0.360449 0.070992 -0.137807 -0.033128 1 0 0 0 0 0 1 61051
-0.002683 -0.000135 0.120260 0.361471 0.071404 -0.137917 -0.033159 1 0 0 0 0 0 1 62042
-0.002683 -0.000135 0.120260 0.362154 0.071649 -0.138043 -0.033190 1 0 0 0 0 0 1 63050
-0.002683 -0.000135 0.120260 0.362677 0.071806 -0.138172 -0.033221 1 0 0 0 0 0 1 64040
-0.002683 -0.000135 0.120260 0.363109 0.071928 -0.138295 -0.033253 1 0 0 0 0 0 1 65051
-0.002683 -0.000135 0.120260 0.363496 0.071999 -0.138434 -0.033284 1 0 0 0 0 0 1 66040
-0.002683 -0.000135 0.120260 0.363861 0.072084 -0.138553 -0.033315 1 0 0 0 0 0 1 67050
-0.002664 -0.000140 0.120250 0.106999 0.132558 -0.006327 -0.033346 1 0 0 0 0 0 1 68051
-0.002654 -0.000142 0.120247 0.202496 0.110724 -0.074769 -0.033378 1 0 0 0 0 0 1 69052
-0.002650 -0.000143 0.120246 0.271887 0.094575 -0.110146 -0.033409 1 0 0 0 0 0 1 70055
-0.002647 -0.000144 0.120245 0.308606 0.085976 -0.123692 -0.033440 1 0 0 0 0 0 1 71050
-0.002646 -0.000144 0.120245 0.327224 0.081660 -0.128594 -0.033472 1 0 0 0 0 0 1 72064
-0.002646 -0.000144 0.120245 0.336654 0.079504 -0.130395 -0.033503 1 0 0 0 0 0 1 73045
-0.002645 -0.000144 0.120245 0.341516 0.078478 -0.131109 -0.033534 1 0 0 0 0 0 1 74056
-0.002645 -0.000144 0.120245 0.344102 0.078008 -0.131430 -0.033565 1 0 0 0 0 0 1 75061
-0.002645 -0.000144 0.120245 0.345565 0.077795 -0.131621 -0.033596 1 0 0 0 0 0 1 76047
-0.002645 -0.000144 0.120245 0.346501 0.077734 -0.131794 -0.033633 1 0 0 0 0 0 1 77218
-0.002645 -0.000144 0.120245 0.347049 0.077728 -0.131906 -0.033659 1 0 0 0 0 0 1 78065
-0.002645 -0.000144 0.120245 0.347509 0.077774 -0.132022 -0.033690 1 0 0 0 0 0 1 79039
-0.002645 -0.000144 0.120245 0.347910 0.077820 -0.132150 -0.033722 1 0 0 0 0 0 1 80057
-0.002645 -0.000144 0.120245 0.348269 0.077893 -0.132278 -0.033753 1 0 0 0 0 0 1 81055
-0.002645 -0.000144 0.120245 0.348592 0.077953 -0.132393 -0.033783 1 0 0 0 0 0 1 82036
-0.002645 -0.000144 0.120245 0.348939 0.078031 -0.132516 -0.033815 1 0 0 0 0 0 1 83052
-0.002645 -0.000144 0.120245 0.349255 0.078095 -0.132645 -0.033846 1 0 0 0 0 0 1 84051
-0.002645 -0.000144 0.120245 0.349600 0.078160 -0.132760 -0.033878 1 0 0 0 0 0 1 85049
-0.002645 -0.000144 0.120245 0.349902 0.078237 -0.132889 -0.033909 1 0 0 0 0 0 1 86050
-0.002645 -0.000144 0.120245 0.350228 0.078306 -0.132997 -0.033940 1 0 0 0 0 0 1 87033
-0.002645 -0.000144 0.120245 0.350567 0.078388 -0.133134 -0.033972 1 0 0 0 0 0 1 88056
-0.002645 -0.000144 0.120245 0.350872 0.078455 -0.133258 -0.034003 1 0 0 0 0 0 1 89058
-0.002645 -0.000144 0.120245 0.351211 0.078533 -0.133380 -0.034034 1 0 0 0 0 0 1 90056
-0.002645 -0.000144 0.120245 0.351526 0.078597 -0.133489 -0.034065 1 0 0 0 0 0 1 91053
-0.002645 -0.000144 0.120245 0.351848 0.078668 -0.133630 -0.034096 1 0 0 0 0 0 1 92051
-0.002645 -0.000144 0.120245 0.352169 0.078739 -0.133734 -0.034128 1 0 0 0 0 0 1 93048
-0.002645 -0.000144 0.120245 0.352481 0.078814 -0.133869 -0.034159 1 0 0 0 0 0 1 94051
-0.002645 -0.000144 0.120245 0.352821 0.078892 -0.133991 -0.034190 1 0 0 0 0 0 1 95049
-0.002645 -0.000144 0.120245 0.353135 0.078968 -0.134108 -0.034221 1 0 0 0 0 0 1 96051
-0.002645 -0.000144 0.120245 0.353450 0.079021 -0.134230 -0.034253 1 0 0 0 0 0 1 97047
-0.002645 -0.000144 0.120245 0.353790 0.079108 -0.134358 -0.034284 1 0 0 0 0 0 1 98052
-0.002645 -0.000144 0.120245 0.354093 0.079176 -0.134482 -0.034315 1 0 0 0 0 0 1 99049
-0.002645 -0.000144 0.120245 0.354438 0.079242 -0.134598 -0.034346 1 0 0 0 0 0 1 100051
-0.002645 -0.000144 0.120245 0.354746 0.079327 -0.134719 -0.034378 1 0 0 0 0 0 1 101048
-0.002645 -0.000144 0.120245 0.355061 0.079393 -0.134849 -0.034409 1 0 0 0 0 0 1 102053
-0.002645 -0.000144 0.120245 0.355405 0.079458 -0.134965 -0.034440 1 0 0 0 0 0 1 103052
-0.002645 -0.000144 0.120245 0.355706 0.079535 -0.135094 -0.034471 1 0 0 0 0 0 1 104049
-0.002645 -0.000144 0.120245 0.356050 0.079602 -0.135210 -0.034503 1 0 0 0 0 0 1 105050
-0.002645 -0.000144 0.120245 0.356370 0.079683 -0.135346 -0.034536 1 0 0 0 0 0 1 106109
-0.002645 -0.000144 0.120245 0.356698 0.079765 -0.135462 -0.034567 1 0 0 0 0 0 1 107109
-0.002645 -0.000144 0.120245 0.357026 0.079833 -0.135587 -0.034598 1 0 0 0 0 0 1 108085
-0.002645 -0.000144 0.120245 0.357344 0.079891 -0.135709 -0.034630 1 0 0 0 0 0 1 109119
-0.002645 -0.000144 0.120245 0.357679 0.079978 -0.135836 -0.034661 1 0 0 0 0 0 1 110113
-0.002645 -0.000144 0.120245 0.357995 0.080043 -0.135946 -0.034692 1 0 0 0 0 0 1 111114
-0.002645 -0.000144 0.120245 0.358305 0.080117 -0.136080 -0.034723 1 0 0 0 0 0 1 112111
-0.002645 -0.000144 0.120245 0.358650 0.080196 -0.136205 -0.034755 1 0 0 0 0 0 1 113123
-0.002645 -0.000144 0.120245 0.358952 0.080262 -0.136327 -0.034786 1 0 0 0 0 0 1 114117
-0.002645 -0.000144 0.120245 0.359286 0.080326 -0.136439 -0.034816 1 0 0 0 0 0 1 115086
-0.002645 -0.000144 0.120245 0.359595 0.080411 -0.136561 -0.034847 1 0 0 0 0 0 1 116084
-0.002645 -0.000144 0.120245 0.359908 0.080477 -0.136690 -0.034879 1 0 0 0 0 0 1 117084
-0.002645 -0.000144 0.120245 0.360267 0.080545 -0.136811 -0.034911 1 0 0 0 0 0 1 118127
-0.002645 -0.000144 0.120245 0.360562 0.080621 -0.136938 -0.034942 1 0 0 0 0 0 1 119108
-0.002645 -0.000144 0.120245 0.360908 0.080688 -0.137055 -0.034973 1 0 0 0 0 0 1 120115
-0.002645 -0.000144 0.120245 0.361207 0.080772 -0.137173 -0.035004 1 0 0 0 0 0 1 121084
-0.002645 -0.000144 0.120245 0.361521 0.080837 -0.137302 -0.035035 1 0 0 0 0 0 1 122085
-0.002645 -0.000144 0.120245 0.361869 0.080916 -0.137428 -0.035067 1 0 0 0 0 0 1 123107
-0.002645 -0.000144 0.120245 0.362172 0.080970 -0.137542 -0.035098 1 0 0 0 0 0 1 124091
-0.002645 -0.000144 0.120245 0.362514 0.081058 -0.137672 -0.035129 1 0 0 0 0 0 1 125104
-0.002645 -0.000144 0.120245 0.362825 0.081123 -0.137780 -0.035160 1 0 0 0 0 0 1 126092
-0.002645 -0.000144 0.120245 0.363140 0.081198 -0.137916 -0.035192 1 0 0 0 0 0 1 127105
-0.002645 -0.000144 0.120245 0.363476 0.081275 -0.138038 -0.035223 1 0 0 0 0 0 1 128089
-0.002645 -0.000144 0.120245 0.363789 0.081331 -0.138156 -0.035254 1 0 0 0 0 0 1 129104
-0.002645 -0.000144 0.120245 0.364122 0.081418 -0.138282 -0.035285 1 0 0 0 0 0 1 130092
-0.002645 -0.000144 0.120245 0.364438 0.081495 -0.138401 -0.035317 1 0 0 0 0 0 1 131104
-0.002645 -0.000144 0.120245 0.364747 0.081559 -0.138528 -0.035348 1 0 0 0 0 0 1 132091
-0.002645 -0.000144 0.120245 0.365096 0.081625 -0.138645 -0.035379 1 0 0 0 0 0 1 133104
-0.002645 -0.000144 0.120245 0.365394 0.081701 -0.138773 -0.035410 1 0 0 0 0 0 1 134091
-0.002645 -0.000144 0.120245 0.365725 0.081771 -0.138882 -0.035441 1 0 0 0 0 0 1 135089
-0.002645 -0.000144 0.120245 0.366062 0.081852 -0.139018 -0.035473 1 0 0 0 0 0 1 136106
-0.002645 -0.000144 0.120245 0.366360 0.081919 -0.139140 -0.035504 1 0 0 0 0 0 1 137089
-0.002645 -0.000144 0.120245 0.366709 0.081986 -0.139258 -0.035536 1 0 0 0 0 0 1 138104
-0.002645 -0.000144 0.120245 0.367006 0.082061 -0.139385 -0.035566 1 0 0 0 0 0 1 139089
-0.002645 -0.000144 0.120245 0.367338 0.082144 -0.139503 -0.035598 1 0 0 0 0 0 1 140104
-0.002645 -0.000144 0.120245 0.367668 0.082213 -0.139629 -0.035629 1 0 0 0 0 0 1 141088
-0.002645 -0.000144 0.120245 0.367963 0.082265 -0.139741 -0.035659 1 0 0 0 0 0 1 142048
-0.002645 -0.000144 0.120245 0.368297 0.082352 -0.139868 -0.035690 1 0 0 0 0 0 1 143037
-0.002645 -0.000144 0.120245 0.368608 0.082409 -0.139986 -0.035721 1 0 0 0 0 0 1 144048
-0.002645 -0.000144 0.120245 0.368929 0.082498 -0.140106 -0.035752 1 0 0 0 0 0 1 145036
-0.002645 -0.000144 0.120245 0.369268 0.082570 -0.140236 -0.035784 1 0 0 0 0 0 1 146048
-0.002645 -0.000144 0.120245 0.369568 0.082636 -0.140359 -0.035815 1 0 0 0 0 0 1 147036
-0.002645 -0.000144 0.120245 0.369915 0.082703 -0.140475 -0.035846 1 0 0 0 0 0 1 148047
-0.002645 -0.000144 0.120245 0.370213 0.082779 -0.140603 -0.035877 1 0 0 0 0 0 1 149036
-0.002645 -0.000144 0.120245 0.370548 0.082849 -0.140714 -0.035909 1 0 0 0 0 0 1 150047
-0.002645 -0.000144 0.120245 0.370877 0.082929 -0.140847 -0.035940 1 0 0 0 0 0 1 151037
-0.002645 -0.000144 0.120245 0.371182 0.082997 -0.140972 -0.035971 1 0 0 0 0 0 1 152041
-0.002645 -0.000144 0.120245 0.371531 0.083064 -0.141089 -0.036003 1 0 0 0 0 0 1 153057
-0.002645 -0.000144 0.120245 0.371829 0.083140 -0.141217 -0.036034 1 0 0 0 0 0 1 154047
-0.002645 -0.000144 0.120245 0.372161 0.083222 -0.141335 -0.036065 1 0 0 0 0 0 1 155060
-0.002645 -0.000144 0.120245 0.372491 0.083291 -0.141461 -0.036096 1 0 0 0 0 0 1 156044
-0.002645 -0.000144 0.120245 0.372806 0.083348 -0.141580 -0.036128 1 0 0 0 0 0 1 157066
-0.002645 -0.000144 0.120245 0.373137 0.083434 -0.141706 -0.036159 1 0 0 0 0 0 1 158047
-0.002645 -0.000144 0.120245 0.373452 0.083499 -0.141816 -0.036190 1 0 0 0 0 0 1 159046
-0.002645 -0.000144 0.120245 0.373765 0.083574 -0.141952 -0.036222 1 0 0 0 0 0 1 160054
-0.002645 -0.000144 0.120245 0.374107 0.083652 -0.142075 -0.036253 1 0 0 0 0 0 1 161057
-0.002645 -0.000144 0.120245 0.374416 0.083708 -0.142192 -0.036284 1 0 0 0 0 0 1 162059
-0.002645 -0.000144 0.120245 0.374751 0.083794 -0.142319 -0.036315 1 0 0 0 0 0 1 163052
-0.002645 -0.000144 0.120245 0.375057 0.083863 -0.142443 -0.036347 1 0 0 0 0 0 1 164059
-0.002645 -0.000144 0.120245 0.375386 0.083931 -0.142552 -0.036378 1 0 0 0 0 0 1 165050
-0.002645 -0.000144 0.120245 0.375739 0.084016 -0.142693 -0.036411 1 0 0 0 0 0 1 166113
-0.002645 -0.000144 0.120245 0.376040 0.084083 -0.142817 -0.036442 1 0 0 0 0 0 1 167107
-0.002645 -0.000144 0.120245 0.376365 0.084150 -0.142923 -0.036472 1 0 0 0 0 0 1 168084
-0.002645 -0.000144 0.120245 0.376697 0.084224 -0.143067 -0.036505 1 0 0 0 0 0 1 169110
-0.002645 -0.000144 0.120245 0.377014 0.084307 -0.143178 -0.036536 1 0 0 0 0 0 1 170106
-0.002645 -0.000144 0.120245 0.377344 0.084364 -0.143296 -0.036566 1 0 0 0 0 0 1 171082
-0.002645 -0.000144 0.120245 0.377668 0.084446 -0.143434 -0.036600 1 0 0 0 0 0 1 172153
-0.002645 -0.000144 0.120245 0.377998 0.084522 -0.143553 -0.036630 1 0 0 0 0 0 1 173121
-0.002645 -0.000144 0.120245 0.378303 0.084584 -0.143658 -0.036660 1 0 0 0 0 0 1 174089
-0.002645 -0.000144 0.120245 0.378614 0.084658 -0.143793 -0.036691 1 0 0 0 0 0 1 175090
-0.002645 -0.000144 0.120245 0.378954 0.084736 -0.143916 -0.036723 1 0 0 0 0 0 1 176088
-0.002645 -0.000144 0.120245 0.379269 0.084793 -0.144035 -0.036755 1 0 0 0 0 0 1 177109
-0.002645 -0.000144 0.120245 0.379606 0.084880 -0.144162 -0.036786 1 0 0 0 0 0 1 178106
-0.002645 -0.000144 0.120245 0.379911 0.084955 -0.144277 -0.036816 1 0 0 0 0 0 1 179084
-0.002645 -0.000144 0.120245 0.380223 0.085019 -0.144405 -0.036847 1 0 0 0 0 0 1 180082
-0.002645 -0.000144 0.120245 0.380568 0.085085 -0.144521 -0.036879 1 0 0 0 0 0 1 181082
-0.002645 -0.000144 0.120245 0.380869 0.085162 -0.144650 -0.036910 1 0 0 0 0 0 1 182081
-0.002645 -0.000144 0.120245 0.381211 0.085233 -0.144763 -0.036942 1 0 0 0 0 0 1 183112
-0.002645 -0.000144 0.120245 0.381533 0.085305 -0.144903 -0.036973 1 0 0 0 0 0 1 184107
-0.002645 -0.000144 0.120245 0.381845 0.085387 -0.145012 -0.037004 1 0 0 0 0 0 1 185086
-0.002645 -0.000144 0.120245 0.382193 0.085448 -0.145137 -0.037036 1 0 0 0 0 0 1 186119
-0.002645 -0.000144 0.120245 0.382482 0.085522 -0.145262 -0.037066 1 0 0 0 0 0 1 187083
-0.002645 -0.000144 0.120245 0.382810 0.085603 -0.145379 -0.037097 1 0 0 0 0 0 1 188083
-0.002645 -0.000144 0.120245 0.383145 0.085674 -0.145506 -0.037129 1 0 0 0 0 0 1 189081
-0.002645 -0.000144 0.120245 0.383460 0.085730 -0.145627 -0.037161 1 0 0 0 0 0 1 190105
-0.002645 -0.000144 0.120245 0.383790 0.085816 -0.145752 -0.037191 1 0 0 0 0 0 1 191082
-0.002645 -0.000144 0.120245 0.384097 0.085872 -0.145869 -0.037222 1 0 0 0 0 0 1 192081
-0.002645 -0.000144 0.120245 0.384424 0.085963 -0.145991 -0.037254 1 0 0 0 0 0 1 193087
-0.002645 -0.000144 0.120245 0.384767 0.086036 -0.146122 -0.037286 1 0 0 0 0 0 1 194112
-0.002645 -0.000144 0.120245 0.385074 0.086091 -0.146239 -0.037317 1 0 0 0 0 0 1 195110
-0.002645 -0.000144 0.120245 0.385411 0.086178 -0.146367 -0.037348 1 0 0 0 0 0 1 196108
-0.002645 -0.000144 0.120245 0.385717 0.086247 -0.146492 -0.037380 1 0 0 0 0 0 1 197116
-0.002645 -0.000144 0.120245 0.386039 0.086313 -0.146597 -0.037410 1 0 0 0 0 0 1 198085
-0.002645 -0.000144 0.120245 0.386362 0.086385 -0.146737 -0.037441 1 0 0 0 0 0 1 199081
-0.002645 -0.000144 0.120245 0.386681 0.086468 -0.146849 -0.037472 1 0 0 0 0 0 1 200081
-0.002645 -0.000144 0.120245 0.387018 0.086527 -0.146969 -0.037504 1 0 0 0 0 0 1 201080
-0.002645 -0.000144 0.120245 0.387328 0.086605 -0.147102 -0.037536 1 0 0 0 0 0 1 202108
-0.002645 -0.000144 0.120245 0.387649 0.086685 -0.147217 -0.037566 1 0 0 0 0 0 1 203089
-0.002645 -0.000144 0.120245 0.387985 0.086743 -0.147337 -0.037597 1 0 0 0 0 0 1 204079
-0.002645 -0.000144 0.120245 0.388286 0.086820 -0.147466 -0.037629 1 0 0 0 0 0 1 205081
-0.002645 -0.000144 0.120245 0.388627 0.086898 -0.147589 -0.037660 1 0 0 0 0 0 1 206082
-0.002645 -0.000144 0.120245 0.388931 0.086953 -0.147705 -0.037691 1 0 0 0 0 0 1 207072
-0.002645 -0.000144 0.120245 0.389262 0.087044 -0.147828 -0.037723 1 0 0 0 0 0 1 208088
-0.002645 -0.000144 0.120245 0.389601 0.087117 -0.147958 -0.037754 1 0 0 0 0 0 1 209103
-0.002645 -0.000144 0.120245 0.389904 0.087171 -0.148074 -0.037785 1 0 0 0 0 0 1 210088
-0.002645 -0.000144 0.120245 0.390246 0.087259 -0.148203 -0.037817 1 0 0 0 0 0 1 211102
-0.002645 -0.000144 0.120245 0.390545 0.087326 -0.148325 -0.037848 1 0 0 0 0 0 1 212087
-0.002645 -0.000144 0.120245 0.390881 0.087396 -0.148436 -0.037879 1 0 0 0 0 0 1 213101
-0.002645 -0.000144 0.120245 0.391216 0.087477 -0.148571 -0.037911 1 0 0 0 0 0 1 214109
-0.002645 -0.000144 0.120245 0.391518 0.087544 -0.148695 -0.037942 1 0 0 0 0 0 1 215104
-0.002645 -0.000144 0.120245 0.391845 0.087611 -0.148802 -0.037973 1 0 0 0 0 0 1 216088
-0.002645 -0.000144 0.120245 0.392174 0.087684 -0.148944 -0.038004 1 0 0 0 0 0 1 217104
-0.002645 -0.000144 0.120245 0.392487 0.087766 -0.149054 -0.038035 1 0 0 0 0 0 1 218087
-0.002645 -0.000144 0.120245 0.392824 0.087826 -0.149175 -0.038066 1 0 0 0 0 0 1 219087
-0.002645 -0.000144 0.120245 0.393131 0.087903 -0.149306 -0.038098 1 0 0 0 0 0 1 220103
-0.002645 -0.000144 0.120245 0.393453 0.087983 -0.149420 -0.038129 1 0 0 0 0 0 1 221086
-0.002645 -0.000144 0.120245 0.393785 0.088046 -0.149557 -0.038161 1 0 0 0 0 0 1 222103
-0.002645 -0.000144 0.120245 0.394102 0.088116 -0.149660 -0.038191 1 0 0 0 0 0 1 223086
-0.002645 -0.000144 0.120245 0.394438 0.088197 -0.149795 -0.038223 1 0 0 0 0 0 1 224101
-0.002645 -0.000144 0.120245 0.394740 0.088252 -0.149910 -0.038254 1 0 0 0 0 0 1 225085
-0.002645 -0.000144 0.120245 0.395053 0.088339 -0.150027 -0.038284 1 0 0 0 0 0 1 226045
-0.002645 -0.000144 0.120245 0.395375 0.088401 -0.150161 -0.038315 1 0 0 0 0 0 1 227033
-0.002645 -0.000144 0.120245 0.395701 0.088473 -0.150267 -0.038346 1 0 0 0 0 0 1 228044
-0.002645 -0.000144 0.120245 0.396029 0.088553 -0.150399 -0.038377 1 0 0 0 0 0 1 229034
-0.002645 -0.000144 0.120245 0.396336 0.088621 -0.150524 -0.038409 1 0 0 0 0 0 1 230044
-0.002645 -0.000144 0.120245 0.396664 0.088689 -0.150632 -0.038440 1 0 0 0 0 0 1 231034
-0.002645 -0.000144 0.120245 0.396992 0.088761 -0.150774 -0.038471 1 0 0 0 0 0 1 232044
-0.002645 -0.000144 0.120245 0.397307 0.088844 -0.150884 -0.038502 1 0 0 0 0 0 1 233034
-0.002645 -0.000144 0.120245 0.397648 0.088904 -0.151006 -0.038534 1 0 0 0 0 0 1 234044
-0.002645 -0.000144 0.120245 0.397945 0.088980 -0.151135 -0.038565 1 0 0 0 0 0 1 235034
-0.002645 -0.000144 0.120245 0.398274 0.089061 -0.151251 -0.038596 1 0 0 0 0 0 1 236037
-0.002645 -0.000144 0.120245 0.398609 0.089112 -0.151381 -0.038628 1 0 0 0 0 0 1 237051
-0.002645 -0.000144 0.120245 0.398926 0.089205 -0.151498 -0.038659 1 0 0 0 0 0 1 238054
-0.002645 -0.000144 0.120245 0.399258 0.089276 -0.151626 -0.038690 1 0 0 0 0 0 1 239047
-0.002645 -0.000144 0.120245 0.399566 0.089331 -0.151743 -0.038721 1 0 0 0 0 0 1 240050
-0.002645 -0.000144 0.120245 0.399888 0.089420 -0.151863 -0.038752 1 0 0 0 0 0 1 241040
-0.002645 -0.000144 0.120245 0.400218 0.089484 -0.152000 -0.038784 1 0 0 0 0 0 1 242051
-0.002645 -0.000144 0.120245 0.400536 0.089554 -0.152103 -0.038815 1 0 0 0 0 0 1 243036
-0.002645 -0.000144 0.120245 0.400869 0.089635 -0.152237 -0.038846 1 0 0 0 0 0 1 244041
-0.002645 -0.000144 0.120245 0.401173 0.089703 -0.152361 -0.038877 1 0 0 0 0 0 1 245045
-0.002645 -0.000144 0.120245 0.401507 0.089772 -0.152471 -0.038909 1 0 0 0 0 0 1 246051
-0.002626 -0.000149 0.120235 0.143057 0.150604 -0.019239 -0.038940 1 0 0 0 0 0 1 247044
-0.002617 -0.000151 0.120232 0.237614 0.129004 -0.087435 -0.038971 1 0 0 0 0 0 1 248051
-0.002612 -0.000152 0.120231 0.306543 0.112956 -0.122735 -0.039003 1 0 0 0 0 0 1 249048
-0.002610 -0.000153 0.120230 0.343031 0.104430 -0.136249 -0.039035 1 0 0 0 0 0 1 250085
-0.002608 -0.000153 0.120230 0.361504 0.100130 -0.141133 -0.039067 1 0 0 0 0 0 1 251105
-0.002608 -0.000153 0.120230 0.370868 0.098011 -0.142929 -0.039098 1 0 0 0 0 0 1 252103
-0.002608 -0.000153 0.120230 0.375698 0.096984 -0.143635 -0.039129 1 0 0 0 0 0 1 253108
-0.002607 -0.000153 0.120230 0.378254 0.096508 -0.143941 -0.039161 1 0 0 0 0 0 1 254104
-0.002607 -0.000153 0.120230 0.379673 0.096306 -0.144133 -0.039192 1 0 0 0 0 0 1 255105
-0.002607 -0.000153 0.120230 0.380554 0.096258 -0.144269 -0.039224 1 0 0 0 0 0 1 256136
-0.002607 -0.000153 0.120230 0.381131 0.096257 -0.144401 -0.039255 1 0 0 0 0 0 1 257115
-0.002607 -0.000153 0.120230 0.381580 0.096308 -0.144514 -0.039286 1 0 0 0 0 0 1 258117
-0.002607 -0.000153 0.120230 0.381933 0.096370 -0.144631 -0.039316 1 0 0 0 0 0 1 259089
-0.002607 -0.000153 0.120230 0.382279 0.096426 -0.144738 -0.039348 1 0 0 0 0 0 1 260088
-0.002607 -0.000153 0.120230 0.382603 0.096499 -0.144861 -0.039379 1 0 0 0 0 0 1 261107
-0.002607 -0.000153 0.120230 0.382907 0.096575 -0.144976 -0.039411 1 0 0 0 0 0 1 262104
-0.002588 -0.000158 0.120220 0.124437 0.157422 -0.011503 -0.039442 1 0 0 0 0 0 1 263105
-0.002579 -0.000160 0.120217 0.218816 0.135851 -0.079750 -0.039472 1 0 0 0 0 0 1 264079
-0.002574 -0.000161 0.120216 0.287652 0.119825 -0.115054 -0.039503 1 0 0 0 0 0 1 265077
-0.002572 -0.000162 0.120215 0.324089 0.111294 -0.128570 -0.039535 1 0 0 0 0 0 1 266076
-0.002571 -0.000162 0.120215 0.342521 0.107012 -0.133461 -0.039566 1 0 0 0 0 0 1 267083
-0.002570 -0.000162 0.120215 0.351872 0.104898 -0.135242 -0.039598 1 0 0 0 0 0 1 268090
-0.002570 -0.000162 0.120215 0.356672 0.103880 -0.135936 -0.039629 1 0 0 0 0 0 1 269107
-0.002570 -0.000162 0.120215 0.359205 0.103422 -0.136243 -0.039661 1 0 0 0 0 0 1 270112
-0.002570 -0.000162 0.120215 0.360598 0.103212 -0.136419 -0.039691 1 0 0 0 0 0 1 271080
-0.002551 -0.000167 0.120205 0.102716 0.163915 -0.002782 -0.039722 1 0 0 0 0 0 1 272081
-0.002536 -0.000187 0.120212 0.125382 0.390110 -0.214967 -0.039754 1 0 0 0 0 0 1 273078
-0.002529 -0.000197 0.120215 0.218611 0.285262 -0.176834 -0.039786 1 0 0 0 0 0 1 274104
-0.002525 -0.000202 0.120216 0.274103 0.211107 -0.152498 -0.039816 1 0 0 0 0 0 1 275081
-0.002523 -0.000205 0.120216 0.303068 0.171940 -0.143008 -0.039847 1 0 0 0 0 0 1 276078
-0.002522 -0.000206 0.120216 0.317849 0.152196 -0.139678 -0.039880 1 0 0 0 0 0 1 277109
-0.002522 -0.000207 0.120216 0.325417 0.142359 -0.138567 -0.039911 1 0 0 0 0 0 1 278108
-0.002521 -0.000207 0.120216 0.329344 0.137481 -0.138254 -0.039941 1 0 0 0 0 0 1 279087
-0.002521 -0.000207 0.120216 0.331435 0.135105 -0.138218 -0.039973 1 0 0 0 0 0 1 280106
-0.002521 -0.000207 0.120216 0.332609 0.133970 -0.138278 -0.040005 1 0 0 0 0 0 1 281112
-0.002521 -0.000207 0.120216 0.333337 0.133444 -0.138376 -0.040036 1 0 0 0 0 0 1 282106
-0.002521 -0.000207 0.120216 0.333815 0.133233 -0.138463 -0.040066 1 0 0 0 0 0 1 283079
-0.002521 -0.000207 0.120216 0.334205 0.133192 -0.138572 -0.040097 1 0 0 0 0 0 1 284079
-0.002521 -0.000207 0.120216 0.334516 0.133218 -0.138689 -0.040130 1 0 0 0 0 0 1 285109
-0.002502 -0.000212 0.120206 0.076073 0.193998 -0.004756 -0.040161 1 0 0 0 0 0 1 286106
-0.002493 -0.000214 0.120203 0.170178 0.172527 -0.073133 -0.040192 1 0 0 0 0 0 1 287102
-0.002488 -0.000215 0.120202 0.238861 0.156559 -0.108503 -0.040222 1 0 0 0 0 0 1 288080
-0.002486 -0.000216 0.120201 0.275196 0.148071 -0.122036 -0.040254 1 0 0 0 0 0 1 289077
-0.002485 -0.000216 0.120201 0.293577 0.143811 -0.126941 -0.040286 1 0 0 0 0 0 1 290103
-0.002484 -0.000216 0.120201 0.302860 0.141734 -0.128711 -0.040316 1 0 0 0 0 0 1 291071
-0.002484 -0.000216 0.120201 0.307612 0.140734 -0.129396 -0.040348 1 0 0 0 0 0 1 292085
-0.002484 -0.000216 0.120201 0.310097 0.140284 -0.129699 -0.040379 1 0 0 0 0 0 1 293100
-0.002484 -0.000216 0.120201 0.311455 0.140120 -0.129871 -0.040410 1 0 0 0 0 0 1 294085
-0.002483 -0.000216 0.120201 0.312280 0.140101 -0.129996 -0.040442 1 0 0 0 0 0 1 295100
-0.002483 -0.000216 0.120201 0.312786 0.140134 -0.130110 -0.040472 1 0 0 0 0 0 1 296083
-0.002483 -0.000216 0.120201 0.313178 0.140207 -0.130203 -0.040504 1 0 0 0 0 0 1 297096
-0.002483 -0.000216 0.120201 0.313475 0.140300 -0.130306 -0.040535 1 0 0 0 0 0 1 298087
-0.002483 -0.000216 0.120201 0.313758 0.140401 -0.130407 -0.040567 1 0 0 0 0 0 1 299099
-0.002483 -0.000216 0.120201 0.314023 0.140501 -0.130518 -0.040597 1 0 0 0 0 0 1 300083
-0.002483 -0.000216 0.120201 0.314274 0.140599 -0.130615 -0.040629 1 0 0 0 0 0 1 301099
-0.002483 -0.000216 0.120201 0.314525 0.140714 -0.130708 -0.040660 1 0 0 0 0 0 1 302099
-0.002483 -0.000216 0.120201 0.314755 0.140812 -0.130813 -0.040691 1 0 0 0 0 0 1 303083
-0.002483 -0.000216 0.120201 0.315004 0.140941 -0.130915 -0.040723 1 0 0 0 0 0 1 304097
-0.002483 -0.000216 0.120201 0.315246 0.141038 -0.131008 -0.040754 1 0 0 0 0 0 1 305081
-0.002483 -0.000216 0.120201 0.315484 0.141139 -0.131116 -0.040785 1 0 0 0 0 0 1 306099
-0.002496 -0.000230 0.120190 0.489170 0.327281 0.017048 -0.040816 1 0 0 0 0 0 1 307084
-0.002503 -0.000237 0.120186 0.428861 0.261149 -0.058496 -0.040848 1 0 0 0 0 0 1 308099
-0.002506 -0.000240 0.120185 0.383298 0.212127 -0.097559 -0.040879 1 0 0 0 0 0 1 309085
-0.002508 -0.000242 0.120185 0.358791 0.186043 -0.112470 -0.040909 1 0 0 0 0 0 1 310042
-0.002508 -0.000243 0.120184 0.346371 0.172889 -0.117866 -0.040940 1 0 0 0 0 0 1 311031
-0.002509 -0.000243 0.120184 0.340242 0.166352 -0.119806 -0.040971 1 0 0 0 0 0 1 312042
-0.002509 -0.000243 0.120184 0.337283 0.163145 -0.120550 -0.041004 1 0 0 0 0 0 1 313107
-0.002509 -0.000243 0.120184 0.335912 0.161586 -0.120852 -0.041034 1 0 0 0 0 0 1 314044
-0.002509 -0.000244 0.120184 0.335353 0.160871 -0.121019 -0.041065 1 0 0 0 0 0 1 315031
-0.002509 -0.000244 0.120184 0.335210 0.160575 -0.121150 -0.041096 1 0 0 0 0 0 1 316041
-0.002509 -0.000244 0.120184 0.335248 0.160500 -0.121251 -0.041127 1 0 0 0 0 0 1 317031
-0.002509 -0.000244 0.120184 0.335411 0.160513 -0.121348 -0.041159 1 0 0 0 0 0 1 318042
-0.002509 -0.000244 0.120184 0.335618 0.160584 -0.121436 -0.041190 1 0 0 0 0 0 1 319042
-0.002509 -0.000244 0.120184 0.335843 0.160676 -0.121528 -0.041221 1 0 0 0 0 0 1 320035
-0.002509 -0.000244 0.120184 0.336091 0.160788 -0.121628 -0.041253 1 0 0 0 0 0 1 321046
-0.002509 -0.000244 0.120184 0.336337 0.160901 -0.121708 -0.041284 1 0 0 0 0 0 1 322050
-0.002509 -0.000244 0.120184 0.336582 0.161012 -0.121805 -0.041315 1 0 0 0 0 0 1 323043
-0.002522 -0.000257 0.120173 0.510285 0.347175 0.026572 -0.041346 1 0 0 0 0 0 1 324048
-0.002528 -0.000264 0.120170 0.450111 0.281172 -0.048987 -0.041378 1 0 0 0 0 0 1 325051
-0.002532 -0.000267 0.120168 0.404606 0.232237 -0.088065 -0.041409 1 0 0 0 0 0 1 326049
-0.002533 -0.000269 0.120168 0.380144 0.206181 -0.102987 -0.041440 1 0 0 0 0 0 1 327052
-0.002534 -0.000270 0.120168 0.367763 0.193050 -0.108370 -0.041471 1 0 0 0 0 0 1 328047
-0.002534 -0.000270 0.120168 0.361677 0.186548 -0.110319 -0.041508 1 0 0 0 0 0 1 329219
-0.002535 -0.000271 0.120168 0.358676 0.183333 -0.111028 -0.041534 1 0 0 0 0 0 1 330041
-0.002535 -0.000271 0.120168 0.357330 0.181790 -0.111336 -0.041565 1 0 0 0 0 0 1 331049
-0.002535 -0.000271 0.120168 0.356797 0.181099 -0.111510 -0.041596 1 0 0 0 0 0 1 332053
-0.002535 -0.000271 0.120168 0.356650 0.180818 -0.111607 -0.041627 1 0 0 0 0 0 1 333044
-0.002535 -0.000271 0.120168 0.356712 0.180742 -0.111697 -0.041658 1 0 0 0 0 0 1 334027
-0.002535 -0.000271 0.120168 0.356889 0.180780 -0.111792 -0.041690 1 0 0 0 0 0 1 335043
-0.002535 -0.000271 0.120168 0.357100 0.180857 -0.111878 -0.041721 1 0 0 0 0 0 1 336042
-0.002535 -0.000271 0.120168 0.357339 0.180962 -0.111963 -0.041752 1 0 0 0 0 0 1 337043
-0.002535 -0.000271 0.120168 0.357605 0.181095 -0.112048 -0.041784 1 0 0 0 0 0 1 338044
-0.002535 -0.000271 0.120168 0.357856 0.181214 -0.112125 -0.041815 1 0 0 0 0 0 1 339044
-0.002535 -0.000271 0.120168 0.358123 0.181361 -0.112217 -0.041847 1 0 0 0 0 0 1 340060
-0.002535 -0.000271 0.120168 0.358389 0.181485 -0.112293 -0.041877 1 0 0 0 0 0 1 341044
-0.002548 -0.000284 0.120157 0.532122 0.367682 0.036312 -0.041909 1 0 0 0 0 0 1 342049
-0.002554 -0.000291 0.120153 0.472060 0.301796 -0.039286 -0.041940 1 0 0 0 0 0 1 343042
-0.002557 -0.000295 0.120152 0.426622 0.252918 -0.078354 -0.041971 1 0 0 0 0 0 1 344024
-0.002559 -0.000296 0.120151 0.402201 0.226916 -0.093286 -0.042002 1 0 0 0 0 0 1 345042
-0.002560 -0.000297 0.120151 0.389863 0.213823 -0.098654 -0.042036 1 0 0 0 0 0 1 346104
-0.002560 -0.000298 0.120151 0.383751 0.207318 -0.100582 -0.042067 1 0 0 0 0 0 1 347104
-0.002560 -0.000298 0.120151 0.380797 0.204131 -0.101305 -0.042097 1 0 0 0 0 0 1 348076
-0.002560 -0.000298 0.120151 0.379480 0.202619 -0.101611 -0.042129 1 0 0 0 0 0 1 349078
-0.002561 -0.000298 0.120151 0.378952 0.201945 -0.101762 -0.042161 1 0 0 0 0 0 1 350120
-0.002561 -0.000298 0.120151 0.378832 0.201663 -0.101869 -0.042192 1 0 0 0 0 0 1 351108
-0.002561 -0.000298 0.120151 0.378892 0.201599 -0.101945 -0.042222 1 0 0 0 0 0 1 352077
-0.002561 -0.000298 0.120151 0.379090 0.201660 -0.102025 -0.042254 1 0 0 0 0 0 1 353098
-0.002561 -0.000298 0.120151 0.379319 0.201753 -0.102103 -0.042286 1 0 0 0 0 0 1 354109
-0.002561 -0.000298 0.120151 0.379568 0.201871 -0.102179 -0.042317 1 0 0 0 0 0 1 355098
-0.002561 -0.000298 0.120151 0.379826 0.202012 -0.102255 -0.042348 1 0 0 0 0 0 1 356100
-0.002561 -0.000298 0.120151 0.380108 0.202150 -0.102324 -0.042379 1 0 0 0 0 0 1 357101
-0.002561 -0.000298 0.120151 0.380379 0.202301 -0.102413 -0.042411 1 0 0 0 0 0 1 358106
-0.002561 -0.000298 0.120151 0.380659 0.202438 -0.102482 -0.042442 1 0 0 0 0 0 1 359100
-0.002561 -0.000298 0.120151 0.380945 0.202579 -0.102562 -0.042472 1 0 0 0 0 0 1 360075
-0.002561 -0.000298 0.120151 0.381232 0.202744 -0.102627 -0.042504 1 0 0 0 0 0 1 361108
-0.002561 -0.000298 0.120151 0.381511 0.202894 -0.102701 -0.042536 1 0 0 0 0 0 1 362105
-0.002561 -0.000298 0.120151 0.381780 0.203046 -0.102790 -0.042567 1 0 0 0 0 0 1 363104
-0.002561 -0.000298 0.120151 0.382062 0.203184 -0.102860 -0.042598 1 0 0 0 0 0 1 364102
-0.002573 -0.000312 0.120140 0.555862 0.389458 0.046006 -0.042629 1 0 0 0 0 0 1 365107
-0.002580 -0.000319 0.120136 0.495931 0.323710 -0.029601 -0.042661 1 0 0 0 0 0 1 366101
-0.002583 -0.000322 0.120135 0.450578 0.274920 -0.068693 -0.042691 1 0 0 0 0 0 1 367079
-0.002585 -0.000324 0.120134 0.426183 0.248964 -0.083604 -0.042722 1 0 0 0 0 0 1 368076
-0.002585 -0.000325 0.120134 0.413856 0.235875 -0.088965 -0.042754 1 0 0 0 0 0 1 369097
-0.002586 -0.000325 0.120134 0.407765 0.229390 -0.090889 -0.042786 1 0 0 0 0 0 1 370103
-0.002586 -0.000325 0.120134 0.404847 0.226225 -0.091605 -0.042816 1 0 0 0 0 0 1 371074
-0.002586 -0.000325 0.120134 0.403514 0.224726 -0.091898 -0.042847 1 0 0 0 0 0 1 372074
-0.002586 -0.000325 0.120134 0.403026 0.224067 -0.092046 -0.042879 1 0 0 0 0 0 1 373106
-0.002586 -0.000325 0.120134 0.402912 0.223803 -0.092139 -0.042910 1 0 0 0 0 0 1 374098
-0.002586 -0.000325 0.120134 0.402987 0.223755 -0.092207 -0.042941 1 0 0 0 0 0 1 375076
-0.002586 -0.000325 0.120134 0.403190 0.223821 -0.092285 -0.042973 1 0 0 0 0 0 1 376097
-0.002586 -0.000325 0.120134 0.403424 0.223923 -0.092354 -0.043004 1 0 0 0 0 0 1 377084
-0.002586 -0.000325 0.120134 0.403701 0.224067 -0.092416 -0.043035 1 0 0 0 0 0 1 378099
-0.002586 -0.000325 0.120134 0.403959 0.224211 -0.092489 -0.043066 1 0 0 0 0 0 1 379082
-0.002586 -0.000325 0.120134 0.404257 0.224364 -0.092552 -0.043098 1 0 0 0 0 0 1 380096
-0.002586 -0.000325 0.120134 0.404542 0.224534 -0.092624 -0.043129 1 0 0 0 0 0 1 381081
-0.002586 -0.000325 0.120134 0.404838 0.224677 -0.092688 -0.043159 1 0 0 0 0 0 1 382039
-0.002586 -0.000325 0.120134 0.405118 0.224839 -0.092749 -0.043189 1 0 0 0 0 0 1 383029
-0.002586 -0.000325 0.120134 0.405413 0.225004 -0.092816 -0.043221 1 0 0 0 0 0 1 384039
-0.002586 -0.000325 0.120134 0.405700 0.225176 -0.092889 -0.043252 1 0 0 0 0 0 1 385028
-0.002586 -0.000325 0.120134 0.405997 0.225329 -0.092950 -0.043283 1 0 0 0 0 0 1 386031
-0.002586 -0.000325 0.120134 0.406293 0.225492 -0.093017 -0.043315 1 0 0 0 0 0 1 387039
-0.002586 -0.000325 0.120134 0.406582 0.225653 -0.093083 -0.043346 1 0 0 0 0 0 1 388027
-0.002605 -0.000321 0.120144 0.666513 0.164996 -0.227582 -0.043377 1 0 0 0 0 0 1 389039
-0.002615 -0.000319 0.120147 0.573534 0.186469 -0.159494 -0.043408 1 0 0 0 0 0 1 390030
-0.002619 -0.000318 0.120149 0.505670 0.202616 -0.124412 -0.043440 1 0 0 0 0 0 1 391038
-0.002622 -0.000317 0.120149 0.469992 0.211338 -0.111126 -0.043471 1 0 0 0 0 0 1 392028
-0.002623 -0.000317 0.120149 0.452231 0.215855 -0.106449 -0.043502 1 0 0 0 0 0 1 393038
-0.002623 -0.000317 0.120149 0.443516 0.218199 -0.104856 -0.043533 1 0 0 0 0 0 1 394029
-0.002624 -0.000317 0.120149 0.439350 0.219464 -0.104341 -0.043565 1 0 0 0 0 0 1 395038
-0.002624 -0.000316 0.120149 0.437412 0.220162 -0.104229 -0.043596 1 0 0 0 0 0 1 396028
-0.002624 -0.000316 0.120149 0.436602 0.220613 -0.104229 -0.043627 1 0 0 0 0 0 1 397039
-0.002624 -0.000316 0.120149 0.436364 0.220903 -0.104285 -0.043658 1 0 0 0 0 0 1 398030
-0.002624 -0.000316 0.120149 0.436400 0.221120 -0.104341 -0.043690 1 0 0 0 0 0 1 399045
-0.002624 -0.000316 0.120149 0.436574 0.221322 -0.104418 -0.043721 1 0 0 0 0 0 1 400048
-0.002624 -0.000316 0.120149 0.436816 0.221510 -0.104489 -0.043753 1 0 0 0 0 0 1 401056
-0.002624 -0.000316 0.120149 0.437085 0.221665 -0.104556 -0.043784 1 0 0 0 0 0 1 402037
-0.002624 -0.000316 0.120149 0.437387 0.221827 -0.104644 -0.043815 1 0 0 0 0 0 1 403048
-0.002624 -0.000316 0.120149 0.437682 0.221986 -0.104713 -0.043846 1 0 0 0 0 0 1 404036
-0.002624 -0.000316 0.120149 0.437991 0.222144 -0.104787 -0.043877 1 0 0 0 0 0 1 405029
-0.002624 -0.000316 0.120149 0.438305 0.222303 -0.104862 -0.043908 1 0 0 0 0 0 1 406035
-0.002624 -0.000316 0.120149 0.438612 0.222467 -0.104932 -0.043940 1 0 0 0 0 0 1 407056
-0.002624 -0.000316 0.120149 0.438926 0.222632 -0.105017 -0.043971 1 0 0 0 0 0 1 408041
-0.002624 -0.000316 0.120149 0.439241 0.222779 -0.105086 -0.044002 1 0 0 0 0 0 1 409037
-0.002624 -0.000316 0.120149 0.439543 0.222940 -0.105155 -0.044034 1 0 0 0 0 0 1 410043
-0.002624 -0.000316 0.120149 0.439863 0.223107 -0.105241 -0.044065 1 0 0 0 0 0 1 411044
-0.002624 -0.000316 0.120149 0.440178 0.223255 -0.105311 -0.044096 1 0 0 0 0 0 1 412041
-0.002624 -0.000316 0.120149 0.440478 0.223414 -0.105378 -0.044127 1 0 0 0 0 0 1 413039
-0.002624 -0.000316 0.120149 0.440802 0.223570 -0.105458 -0.044159 1 0 0 0 0 0 1 414042
-0.002624 -0.000316 0.120149 0.441114 0.223728 -0.105533 -0.044190 1 0 0 0 0 0 1 415039
-0.002624 -0.000316 0.120149 0.441424 0.223898 -0.105615 -0.044221 1 0 0 0 0 0 1 416041
-0.002624 -0.000316 0.120149 0.441726 0.224048 -0.105677 -0.044252 1 0 0 0 0 0 1 417038
-0.002624 -0.000316 0.120149 0.442046 0.224197 -0.105765 -0.044284 1 0 0 0 0 0 1 418056
-0.002624 -0.000316 0.120149 0.442351 0.224363 -0.105827 -0.044315 1 0 0 0 0 0 1 419047
-0.002624 -0.000316 0.120149 0.442670 0.224531 -0.105913 -0.044346 1 0 0 0 0 0 1 420043
-0.002624 -0.000316 0.120149 0.442985 0.224678 -0.105982 -0.044377 1 0 0 0 0 0 1 421040
-0.002624 -0.000316 0.120149 0.443305 0.224848 -0.106055 -0.044411 1 0 0 0 0 0 1 422101
-0.002624 -0.000316 0.120149 0.443627 0.225003 -0.106134 -0.044442 1 0 0 0 0 0 1 423099
-0.002624 -0.000316 0.120149 0.443929 0.225169 -0.106214 -0.044472 1 0 0 0 0 0 1 424074
-0.002624 -0.000316 0.120149 0.444232 0.225319 -0.106277 -0.044503 1 0 0 0 0 0 1 425073
-0.002624 -0.000316 0.120149 0.444555 0.225474 -0.106357 -0.044535 1 0 0 0 0 0 1 426075
-0.002624 -0.000316 0.120149 0.444868 0.225632 -0.106432 -0.044566 1 0 0 0 0 0 1 427073
-0.002629 -0.000298 0.120139 0.517426 -0.023644 0.037767 -0.044597 1 0 0 0 0 0 1 428073
-0.002632 -0.000289 0.120135 0.493649 0.064876 -0.035174 -0.044629 1 0 0 0 0 0 1 429104
-0.002633 -0.000285 0.120134 0.475031 0.130328 -0.072917 -0.044660 1 0 0 0 0 0 1 430098
-0.002634 -0.000282 0.120133 0.464893 0.165186 -0.087332 -0.044691 1 0 0 0 0 0 1 431073
-0.002634 -0.000281 0.120133 0.459789 0.182872 -0.092517 -0.044722 1 0 0 0 0 0 1 432076
-0.002635 -0.000281 0.120133 0.457330 0.191802 -0.094370 -0.044753 1 0 0 0 0 0 1 433074
-0.002635 -0.000280 0.120133 0.456262 0.196324 -0.095058 -0.044786 1 0 0 0 0 0 1 434105
-0.002635 -0.000280 0.120133 0.455856 0.198671 -0.095341 -0.044816 1 0 0 0 0 0 1 435074
-0.002635 -0.000280 0.120133 0.455825 0.199909 -0.095488 -0.044848 1 0 0 0 0 0 1 436108
-0.002635 -0.000280 0.120133 0.455972 0.200590 -0.095577 -0.044879 1 0 0 0 0 0 1 437103
-0.002635 -0.000280 0.120133 0.456191 0.201008 -0.095660 -0.044910 1 0 0 0 0 0 1 438097
-0.002635 -0.000280 0.120133 0.456457 0.201285 -0.095730 -0.044942 1 0 0 0 0 0 1 439103
-0.002635 -0.000280 0.120133 0.456764 0.201502 -0.095785 -0.044973 1 0 0 0 0 0 1 440116
-0.002635 -0.000280 0.120133 0.457069 0.201668 -0.095862 -0.045004 1 0 0 0 0 0 1 441100
-0.002635 -0.000280 0.120133 0.457380 0.201833 -0.095924 -0.045036 1 0 0 0 0 0 1 442104
-0.002635 -0.000280 0.120133 0.457687 0.201965 -0.095996 -0.045067 1 0 0 0 0 0 1 443096
-0.002622 -0.000267 0.120144 0.284143 0.015528 -0.245533 -0.045098 1 0 0 0 0 0 1 444104
-0.002616 -0.000260 0.120148 0.344224 0.081198 -0.170086 -0.045128 1 0 0 0 0 0 1 445071
-0.002612 -0.000256 0.120149 0.390049 0.130154 -0.131185 -0.045160 1 0 0 0 0 0 1 446099
-0.002611 -0.000255 0.120150 0.414964 0.156345 -0.116441 -0.045191 1 0 0 0 0 0 1 447073
-0.002610 -0.000254 0.120150 0.427879 0.169683 -0.111233 -0.045222 1 0 0 0 0 0 1 448073
-0.002609 -0.000253 0.120150 0.434560 0.176455 -0.109465 -0.045254 1 0 0 0 0 0 1 449094
-0.002609 -0.000253 0.120150 0.438075 0.179896 -0.108900 -0.045286 1 0 0 0 0 0 1 450104
-0.002609 -0.000253 0.120150 0.439994 0.181675 -0.108748 -0.045316 1 0 0 0 0 0 1 451072
-0.002609 -0.000253 0.120150 0.441096 0.182635 -0.108738 -0.045347 1 0 0 0 0 0 1 452073
-0.002609 -0.000253 0.120150 0.441797 0.183178 -0.108793 -0.045378 1 0 0 0 0 0 1 453072
-0.002609 -0.000253 0.120150 0.442328 0.183523 -0.108862 -0.045410 1 0 0 0 0 0 1 454097
-0.002609 -0.000253 0.120150 0.442717 0.183739 -0.108932 -0.045441 1 0 0 0 0 0 1 455080
-0.002609 -0.000253 0.120150 0.443080 0.183924 -0.109006 -0.045473 1 0 0 0 0 0 1 456094
-0.002609 -0.000253 0.120150 0.443408 0.184079 -0.109078 -0.045504 1 0 0 0 0 0 1 457077
-0.002609 -0.000253 0.120150 0.443720 0.184210 -0.109155 -0.045535 1 0 0 0 0 0 1 458095
-0.002609 -0.000253 0.120150 0.444028 0.184342 -0.109222 -0.045566 1 0 0 0 0 0 1 459081
-0.002609 -0.000253 0.120150 0.444346 0.184480 -0.109309 -0.045598 1 0 0 0 0 0 1 460094
-0.002609 -0.000253 0.120150 0.444638 0.184597 -0.109372 -0.045629 1 0 0 0 0 0 1 461081
-0.002609 -0.000253 0.120150 0.444955 0.184733 -0.109460 -0.045660 1 0 0 0 0 0 1 462097
-0.002609 -0.000253 0.120150 0.445264 0.184867 -0.109528 -0.045691 1 0 0 0 0 0 1 463081
-0.002609 -0.000253 0.120150 0.445557 0.184978 -0.109597 -0.045723 1 0 0 0 0 0 1 464095
-0.002609 -0.000253 0.120150 0.445864 0.185110 -0.109683 -0.045754 1 0 0 0 0 0 1 465079
-0.002609 -0.000253 0.120150 0.446165 0.185241 -0.109749 -0.045784 1 0 0 0 0 0 1 466040
-0.002609 -0.000253 0.120150 0.446450 0.185349 -0.109817 -0.045814 1 0 0 0 0 0 1 467027
-0.002609 -0.000253 0.120150 0.446764 0.185484 -0.109905 -0.045846 1 0 0 0 0 0 1 468037
-0.002609 -0.000253 0.120150 0.447078 0.185620 -0.109974 -0.045877 1 0 0 0 0 0 1 469038
-0.002609 -0.000253 0.120150 0.447364 0.185729 -0.110042 -0.045908 1 0 0 0 0 0 1 470028
-0.002609 -0.000253 0.120150 0.447678 0.185863 -0.110129 -0.045940 1 0 0 0 0 0 1 471037
-0.002609 -0.000253 0.120150 0.447988 0.185997 -0.110198 -0.045971 1 0 0 0 0 0 1 472026
-0.002609 -0.000253 0.120150 0.448280 0.186109 -0.110267 -0.046002 1 0 0 0 0 0 1 473037
-0.002609 -0.000253 0.120150 0.448589 0.186241 -0.110353 -0.046033 1 0 0 0 0 0 1 474027
-0.002609 -0.000253 0.120150 0.448904 0.186378 -0.110423 -0.046065 1 0 0 0 0 0 1 475035
-0.002609 -0.000253 0.120150 0.449190 0.186487 -0.110491 -0.046096 1 0 0 0 0 0 1 476026
-0.002609 -0.000253 0.120150 0.449505 0.186621 -0.110579 -0.046127 1 0 0 0 0 0 1 477036
-0.002609 -0.000253 0.120150 0.449816 0.186756 -0.110647 -0.046158 1 0 0 0 0 0 1 478028
-0.002609 -0.000253 0.120150 0.450108 0.186868 -0.110716 -0.046190 1 0 0 0 0 0 1 479038
-0.002609 -0.000253 0.120150 0.450422 0.187002 -0.110804 -0.046221 1 0 0 0 0 0 1 480049
-0.002609 -0.000253 0.120150 0.450735 0.187138 -0.110874 -0.046253 1 0 0 0 0 0 1 481046
-0.002609 -0.000253 0.120150 0.451021 0.187247 -0.110941 -0.046284 1 0 0 0 0 0 1 482038
-0.002609 -0.000253 0.120150 0.451334 0.187381 -0.111029 -0.046315 1 0 0 0 0 0 1 483042
-0.002609 -0.000253 0.120150 0.451642 0.187514 -0.111097 -0.046346 1 0 0 0 0 0 1 484023
-0.002609 -0.000253 0.120150 0.451936 0.187627 -0.111166 -0.046377 1 0 0 0 0 0 1 485043
-0.002609 -0.000253 0.120150 0.452244 0.187759 -0.111252 -0.046408 1 0 0 0 0 0 1 486030
-0.002609 -0.000253 0.120150 0.452554 0.187893 -0.111321 -0.046439 1 0 0 0 0 0 1 487018
-0.002609 -0.000253 0.120150 0.452850 0.188006 -0.111391 -0.046471 1 0 0 0 0 0 1 488044
-0.002614 -0.000235 0.120139 0.525551 -0.061701 0.033311 -0.046503 1 0 0 0 0 0 1 489056
-0.002617 -0.000226 0.120136 0.501845 0.026418 -0.039616 -0.046533 1 0 0 0 0 0 1 490036
-0.002618 -0.000221 0.120134 0.483282 0.091668 -0.077369 -0.046565 1 0 0 0 0 0 1 491045
-0.002619 -0.000219 0.120134 0.473170 0.126411 -0.091779 -0.046596 1 0 0 0 0 0 1 492040
-0.002620 -0.000218 0.120134 0.468056 0.144037 -0.096972 -0.046627 1 0 0 0 0 0 1 493039
-0.002620 -0.000217 0.120134 0.465598 0.152905 -0.098823 -0.046659 1 0 0 0 0 0 1 494039
-0.002620 -0.000217 0.120134 0.464513 0.157392 -0.099519 -0.046690 1 0 0 0 0 0 1 495038
-0.002620 -0.000217 0.120134 0.464108 0.159694 -0.099798 -0.046720 1 0 0 0 0 0 1 496019
-0.002620 -0.000217 0.120134 0.464065 0.160893 -0.099944 -0.046752 1 0 0 0 0 0 1 497037
-0.002620 -0.000217 0.120134 0.464212 0.161561 -0.100034 -0.046783 1 0 0 0 0 0 1 498037
-0.002620 -0.000217 0.120134 0.464430 0.161939 -0.100112 -0.046815 1 0 0 0 0 0 1 499038
-0.002620 -0.000217 0.120134 0.464689 0.162183 -0.100181 -0.046846 1 0 0 0 0 0 1 500045
-0.002620 -0.000217 0.120134 0.464964 0.162359 -0.100255 -0.046877 1 0 0 0 0 0 1 501039
-0.002620 -0.000217 0.120134 0.465281 0.162512 -0.100322 -0.046909 1 0 0 0 0 0 1 502039
-0.002620 -0.000217 0.120134 0.465580 0.162627 -0.100383 -0.046940 1 0 0 0 0 0 1 503041
-0.002620 -0.000217 0.120134 0.465886 0.162747 -0.100456 -0.046971 1 0 0 0 0 0 1 504039
-0.002601 -0.000221 0.120124 0.205313 0.224057 0.034272 -0.047002 1 0 0 0 0 0 1 505020
-0.002592 -0.000223 0.120120 0.298507 0.202864 -0.033546 -0.047034 1 0 0 0 0 0 1 506040
-0.002587 -0.000224 0.120119 0.366730 0.187033 -0.068668 -0.047065 1 0 0 0 0 0 1 507037
-0.002585 -0.000225 0.120119 0.402862 0.178613 -0.082069 -0.047096 1 0 0 0 0 0 1 508036
-0.002583 -0.000225 0.120119 0.421142 0.174399 -0.086893 -0.047127 1 0 0 0 0 0 1 509035
-0.002583 -0.000225 0.120119 0.430422 0.172336 -0.088621 -0.047159 1 0 0 0 0 0 1 510039
-0.002583 -0.000225 0.120119 0.435186 0.171345 -0.089256 -0.047190 1 0 0 0 0 0 1 511034
-0.002582 -0.000225 0.120119 0.437698 0.170913 -0.089520 -0.047221 1 0 0 0 0 0 1 512036
-0.002582 -0.000225 0.120119 0.439099 0.170758 -0.089651 -0.047252 1 0 0 0 0 0 1 513033
-0.002582 -0.000225 0.120119 0.439976 0.170742 -0.089744 -0.047285 1 0 0 0 0 0 1 514095
-0.002582 -0.000225 0.120119 0.440555 0.170787 -0.089799 -0.047317 1 0 0 0 0 0 1 515105
-0.002582 -0.000225 0.120119 0.440965 0.170855 -0.089865 -0.047347 1 0 0 0 0 0 1 516072
-0.002582 -0.000225 0.120119 0.441319 0.170962 -0.089923 -0.047378 1 0 0 0 0 0 1 517070
-0.002582 -0.000225 0.120119 0.441641 0.171057 -0.089988 -0.047410 1 0 0 0 0 0 1 518069
-0.002582 -0.000225 0.120119 0.441954 0.171175 -0.090047 -0.047441 1 0 0 0 0 0 1 519070
-0.002582 -0.000225 0.120119 0.442270 0.171277 -0.090108 -0.047473 1 0 0 0 0 0 1 520100
-0.002582 -0.000225 0.120119 0.442572 0.171398 -0.090160 -0.047504 1 0 0 0 0 0 1 521102
-0.002582 -0.000225 0.120119 0.442854 0.171502 -0.090225 -0.047535 1 0 0 0 0 0 1 522097
-0.002570 -0.000212 0.120130 0.268661 -0.015638 -0.239958 -0.047567 1 0 0 0 0 0 1 523100
-0.002568 -0.000187 0.120123 0.401032 -0.200201 -0.019685 -0.047598 1 0 0 0 0 0 1 524093
-0.002568 -0.000174 0.120120 0.422737 -0.063608 -0.053710 -0.047629 1 0 0 0 0 0 1 525102
-0.002568 -0.000168 0.120120 0.428735 0.027499 -0.076709 -0.047660 1 0 0 0 0 0 1 526094
-0.002555 -0.000151 0.120130 0.256599 -0.112061 -0.235373 -0.047691 1 0 0 0 0 0 1 527073
-0.002548 -0.000143 0.120134 0.317436 -0.022479 -0.163538 -0.047722 1 0 0 0 0 0 1 528071
-0.002526 -0.000143 0.120125 0.102603 0.099685 0.009157 -0.047753 1 0 0 0 0 0 1 529070
-0.002515 -0.000143 0.120122 0.220367 0.110482 -0.044368 -0.047786 1 0 0 0 0 0 1 530102
-0.002497 -0.000130 0.120132 0.126385 -0.076716 -0.223785 -0.047816 1 0 0 0 0 0 1 531070
-0.002488 -0.000123 0.120136 0.228517 -0.011614 -0.160326 -0.047847 1 0 0 0 0 0 1 532071
-0.002483 -0.000120 0.120137 0.295408 0.036953 -0.125770 -0.047878 1 0 0 0 0 0 1 533069
-0.002481 -0.000118 0.120137 0.330811 0.062886 -0.112562 -0.047909 1 0 0 0 0 0 1 534062
-0.002480 -0.000117 0.120137 0.348927 0.076057 -0.107886 -0.047941 1 0 0 0 0 0 1 535092
-0.002479 -0.000117 0.120137 0.358155 0.082691 -0.106302 -0.047973 1 0 0 0 0 0 1 536091
-0.002466 -0.000103 0.120148 0.188002 -0.101633 -0.255065 -0.048003 1 0 0 0 0 0 1 537076
-0.002459 -0.000096 0.120152 0.250237 -0.034453 -0.179935 -0.048035 1 0 0 0 0 0 1 538093
-0.002456 -0.000092 0.120153 0.297048 0.015194 -0.141215 -0.048066 1 0 0 0 0 0 1 539076
-0.002460 -0.000073 0.120143 0.395015 -0.208276 0.018896 -0.048098 1 0 0 0 0 0 1 540091
-0.002449 -0.000049 0.120150 0.209066 -0.295106 -0.198034 -0.048128 1 0 0 0 0 0 1 541074
-0.002443 -0.000037 0.120153 0.256703 -0.157905 -0.159077 -0.048160 1 0 0 0 0 0 1 542093
-0.002441 -0.000031 0.120154 0.295247 -0.071185 -0.134208 -0.048191 1 0 0 0 0 0 1 543077
-0.002439 -0.000028 0.120154 0.316321 -0.025979 -0.124493 -0.048223 1 0 0 0 0 0 1 544091
-0.002438 -0.000027 0.120154 0.327203 -0.003183 -0.121047 -0.048253 1 0 0 0 0 0 1 545074
-0.002438 -0.000026 0.120154 0.332788 0.008242 -0.119901 -0.048285 1 0 0 0 0 0 1 546093
-0.002438 -0.000026 0.120154 0.335709 0.013958 -0.119548 -0.048316 1 0 0 0 0 0 1 547075
-0.002425 -0.000012 0.120165 0.162121 -0.171161 -0.268500 -0.048348 1 0 0 0 0 0 1 548092
-0.002424 0.000013 0.120158 0.295401 -0.354021 -0.047993 -0.048378 1 0 0 0 0 0 1 549076
-0.002423 0.000026 0.120156 0.317396 -0.217064 -0.082447 -0.048408 1 0 0 0 0 0 1 550034
-0.002423 0.000032 0.120155 0.323539 -0.125828 -0.105632 -0.048439 1 0 0 0 0 0 1 551023
-0.002423 0.000035 0.120155 0.326026 -0.077950 -0.114888 -0.048471 1 0 0 0 0 0 1 552034
-0.002423 0.000037 0.120155 0.327246 -0.053810 -0.118266 -0.048502 1 0 0 0 0 0 1 553033
-0.002410 0.000051 0.120166 0.152653 -0.229885 -0.268379 -0.048533 1 0 0 0 0 0 1 554025
-0.002404 0.000058 0.120169 0.212898 -0.158219 -0.194141 -0.048565 1 0 0 0 0 0 1 555038
-0.002406 0.000080 0.120160 0.331288 -0.356131 -0.009828 -0.048596 1 0 0 0 0 0 1 556025
-0.002407 0.000091 0.120157 0.332134 -0.241336 -0.068422 -0.048627 1 0 0 0 0 0 1 557032
-0.002407 0.000096 0.120156 0.326092 -0.162632 -0.101160 -0.048658 1 0 0 0 0 0 1 558023
-0.002408 0.000099 0.120155 0.322289 -0.121193 -0.113829 -0.048690 1 0 0 0 0 0 1 559034
-0.002408 0.000100 0.120155 0.320326 -0.100291 -0.118410 -0.048721 1 0 0 0 0 0 1 560023
-0.002408 0.000101 0.120155 0.319390 -0.089839 -0.120064 -0.048752 1 0 0 0 0 0 1 561032
-0.002408 0.000101 0.120155 0.319007 -0.084634 -0.120691 -0.048784 1 0 0 0 0 0 1 562038
-0.002408 0.000102 0.120155 0.318922 -0.082069 -0.120970 -0.048815 1 0 0 0 0 0 1 563030
-0.002408 0.000102 0.120155 0.318976 -0.080807 -0.121104 -0.048846 1 0 0 0 0 0 1 564040
-0.002408 0.000102 0.120155 0.319103 -0.080195 -0.121209 -0.048877 1 0 0 0 0 0 1 565043
-0.002413 0.000120 0.120144 0.391849 -0.329627 0.024851 -0.048909 1 0 0 0 0 0 1 566044
-0.002416 0.000129 0.120141 0.368035 -0.242354 -0.048427 -0.048940 1 0 0 0 0 0 1 567040
-0.002417 0.000133 0.120139 0.349418 -0.177581 -0.086381 -0.048971 1 0 0 0 0 0 1 568030
-0.002418 0.000136 0.120139 0.339252 -0.143137 -0.100880 -0.049002 1 0 0 0 0 0 1 569033
-0.002418 0.000137 0.120139 0.334075 -0.125738 -0.106088 -0.049033 1 0 0 0 0 0 1 570030
-0.002419 0.000137 0.120139 0.331556 -0.117047 -0.107956 -0.049065 1 0 0 0 0 0 1 571040
-0.002419 0.000138 0.120139 0.330359 -0.112724 -0.108656 -0.049096 1 0 0 0 0 0 1 572031
-0.002419 0.000138 0.120139 0.329880 -0.110618 -0.108947 -0.049127 1 0 0 0 0 0 1 573041
-0.002419 0.000138 0.120139 0.329731 -0.109592 -0.109085 -0.049159 1 0 0 0 0 0 1 574039
-0.002419 0.000138 0.120139 0.329756 -0.109107 -0.109179 -0.049190 1 0 0 0 0 0 1 575035
-0.002406 0.000152 0.120150 0.154391 -0.297382 -0.258006 -0.049221 1 0 0 0 0 0 1 576036
-0.002400 0.000158 0.120153 0.214309 -0.231637 -0.183521 -0.049252 1 0 0 0 0 0 1 577035
-0.002402 0.000180 0.120144 0.332556 -0.432472 0.001291 -0.049283 1 0 0 0 0 0 1 578036
-0.002403 0.000191 0.120141 0.333369 -0.319452 -0.057402 -0.049315 1 0 0 0 0 0 1 579034
-0.002403 0.000196 0.120140 0.327349 -0.241694 -0.090177 -0.049346 1 0 0 0 0 0 1 580034
-0.002404 0.000199 0.120139 0.323534 -0.200730 -0.102870 -0.049377 1 0 0 0 0 0 1 581035
-0.002404 0.000200 0.120139 0.321557 -0.180074 -0.107457 -0.049409 1 0 0 0 0 0 1 582042
-0.002404 0.000201 0.120139 0.320622 -0.169791 -0.109099 -0.049439 1 0 0 0 0 0 1 583022
-0.002404 0.000201 0.120139 0.320241 -0.164683 -0.109718 -0.049471 1 0 0 0 0 0 1 584037
-0.002404 0.000201 0.120139 0.320147 -0.162181 -0.109979 -0.049502 1 0 0 0 0 0 1 585034
-0.002404 0.000201 0.120139 0.320193 -0.160990 -0.110125 -0.049533 1 0 0 0 0 0 1 586036
-0.002404 0.000201 0.120139 0.320345 -0.160455 -0.110226 -0.049569 1 0 0 0 0 0 1 587159
-0.002404 0.000201 0.120139 0.320493 -0.160210 -0.110291 -0.049596 1 0 0 0 0 0 1 588040
-0.002404 0.000201 0.120139 0.320667 -0.160143 -0.110360 -0.049627 1 0 0 0 0 0 1 589016
-0.002404 0.000201 0.120139 0.320862 -0.160169 -0.110438 -0.049658 1 0 0 0 0 0 1 590036
-0.002409 0.000220 0.120128 0.393631 -0.409882 0.036092 -0.049690 1 0 0 0 0 0 1 591034
-0.002412 0.000229 0.120125 0.369908 -0.323057 -0.037292 -0.049721 1 0 0 0 0 0 1 592032
-0.002413 0.000233 0.120123 0.351332 -0.258554 -0.075312 -0.049752 1 0 0 0 0 0 1 593034
-0.002414 0.000235 0.120123 0.341185 -0.224241 -0.089816 -0.049783 1 0 0 0 0 0 1 594035
-0.002414 0.000237 0.120123 0.336045 -0.206947 -0.095036 -0.049819 1 0 0 0 0 0 1 595159
-0.002414 0.000237 0.120123 0.333488 -0.198301 -0.096892 -0.049846 1 0 0 0 0 0 1 596032
-0.002415 0.000237 0.120123 0.332296 -0.194047 -0.097583 -0.049877 1 0 0 0 0 0 1 597032
-0.002415 0.000238 0.120123 0.331814 -0.191994 -0.097867 -0.049908 1 0 0 0 0 0 1 598034
-0.002415 0.000238 0.120123 0.331697 -0.191026 -0.098000 -0.049944 1 0 0 0 0 0 1 599159
-0.002415 0.000238 0.120123 0.331701 -0.190587 -0.098091 -0.049971 1 0 0 0 0 0 1 600033
-0.002415 0.000238 0.120123 0.331807 -0.190426 -0.098151 -0.050001 1 0 0 0 0 0 1 601013
-0.002415 0.000238 0.120123 0.332004 -0.190431 -0.098230 -0.050037 1 0 0 0 0 0 1 602164
-0.002420 0.000256 0.120112 0.404733 -0.440074 0.048492 -0.050065 1 0 0 0 0 0 1 603034
-0.002410 0.000278 0.120119 0.205304 -0.542225 -0.173536 -0.050096 1 0 0 0 0 0 1 604039
-0.002405 0.000290 0.120122 0.246432 -0.412095 -0.137170 -0.050127 1 0 0 0 0 0 1 605032
-0.002402 0.000296 0.120122 0.281757 -0.329007 -0.113286 -0.050162 1 0 0 0 0 0 1 606161
-0.002401 0.000298 0.120123 0.301187 -0.285722 -0.103903 -0.050194 1 0 0 0 0 0 1 607159
-0.002400 0.000300 0.120123 0.311190 -0.263966 -0.100561 -0.050221 1 0 0 0 0 0 1 608034
-0.002400 0.000301 0.120123 0.316380 -0.253174 -0.099442 -0.050255 1 0 0 0 0 0 1 609140
-0.002400 0.000301 0.120123 0.319069 -0.247839 -0.099093 -0.050287 1 0 0 0 0 0 1 610159
-0.002400 0.000301 0.120123 0.320532 -0.245255 -0.099009 -0.050319 1 0 0 0 0 0 1 611158
-0.002400 0.000301 0.120123 0.321320 -0.244005 -0.099013 -0.050346 1 0 0 0 0 0 1 612032
-0.002400 0.000301 0.120123 0.321855 -0.243492 -0.099064 -0.050380 1 0 0 0 0 0 1 613140
-0.002400 0.000301 0.120123 0.322226 -0.243308 -0.099114 -0.050412 1 0 0 0 0 0 1 614149
-0.002400 0.000301 0.120123 0.322501 -0.243284 -0.099187 -0.050444 1 0 0 0 0 0 1 615157
-0.002400 0.000301 0.120123 0.322720 -0.243328 -0.099234 -0.050471 1 0 0 0 0 0 1 616021
-0.002405 0.000319 0.120112 0.395534 -0.493034 0.047743 -0.050506 1 0 0 0 0 0 1 617156
-0.002408 0.000328 0.120109 0.371884 -0.406556 -0.025745 -0.050539 1 0 0 0 0 0 1 618201
-0.002409 0.000333 0.120107 0.353352 -0.342238 -0.063821 -0.050570 1 0 0 0 0 0 1 619213
-0.002410 0.000335 0.120107 0.343204 -0.308008 -0.078323 -0.050598 1 0 0 0 0 0 1 620087
-0.002410 0.000336 0.120107 0.338080 -0.290806 -0.083554 -0.050634 1 0 0 0 0 0 1 621252
-0.002398 0.000351 0.120117 0.159597 -0.471317 -0.233900 -0.050662 1 0 0 0 0 0 1 622159
-0.002391 0.000358 0.120121 0.218079 -0.401398 -0.160358 -0.050693 1 0 0 0 0 0 1 623146
-0.002388 0.000361 0.120122 0.262986 -0.350514 -0.122278 -0.050721 1 0 0 0 0 0 1 624031
-0.002386 0.000363 0.120123 0.287432 -0.323622 -0.107845 -0.050756 1 0 0 0 0 0 1 625145
-0.002386 0.000364 0.120123 0.300026 -0.310108 -0.102745 -0.050787 1 0 0 0 0 0 1 626157
-0.002385 0.000364 0.120123 0.306485 -0.303421 -0.100993 -0.050818 1 0 0 0 0 0 1 627146
-0.002385 0.000365 0.120123 0.309798 -0.300168 -0.100423 -0.050846 1 0 0 0 0 0 1 628030
-0.002385 0.000365 0.120123 0.311600 -0.298654 -0.100272 -0.050881 1 0 0 0 0 0 1 629146
-0.002372 0.000378 0.120134 0.136495 -0.487244 -0.248667 -0.050912 1 0 0 0 0 0 1 630156
-0.002366 0.000385 0.120138 0.196742 -0.421213 -0.174554 -0.050939 1 0 0 0 0 0 1 631018
-0.002362 0.000389 0.120139 0.242620 -0.372356 -0.136302 -0.050975 1 0 0 0 0 0 1 632157
-0.002366 0.000408 0.120129 0.340092 -0.595973 0.025566 -0.051006 1 0 0 0 0 0 1 633145
-0.002368 0.000418 0.120125 0.329027 -0.496544 -0.042827 -0.051037 1 0 0 0 0 0 1 634157
-0.002369 0.000423 0.120124 0.316831 -0.425717 -0.079132 -0.051064 1 0 0 0 0 0 1 635023
-0.002369 0.000426 0.120123 0.309918 -0.388308 -0.093071 -0.051100 1 0 0 0 0 0 1 636156
-0.002357 0.000441 0.120134 0.130145 -0.558908 -0.246340 -0.051132 1 0 0 0 0 0 1 637177
-0.002350 0.000448 0.120138 0.188072 -0.483747 -0.174087 -0.051159 1 0 0 0 0 0 1 638038
-0.002347 0.000452 0.120139 0.232767 -0.430336 -0.136507 -0.051194 1 0 0 0 0 0 1 639171
-0.002346 0.000454 0.120139 0.257035 -0.402154 -0.122230 -0.051224 1 0 0 0 0 0 1 640145
-0.002345 0.000455 0.120139 0.269525 -0.388054 -0.117205 -0.051256 1 0 0 0 0 0 1 641172
-0.002344 0.000455 0.120140 0.275915 -0.381084 -0.115479 -0.051287 1 0 0 0 0 0 1 642152
-0.002344 0.000455 0.120140 0.279205 -0.377701 -0.114924 -0.051315 1 0 0 0 0 0 1 643035
-0.002331 0.000469 0.120150 0.104581 -0.565719 -0.262957 -0.051346 1 0 0 0 0 0 1 644025
-0.002325 0.000476 0.120154 0.165272 -0.499210 -0.188984 -0.051377 1 0 0 0 0 0 1 645036
-0.002321 0.000480 0.120155 0.211337 -0.450138 -0.150829 -0.051413 1 0 0 0 0 0 1 646167
-0.002320 0.000481 0.120156 0.236288 -0.424134 -0.136357 -0.051444 1 0 0 0 0 0 1 647166
-0.002319 0.000482 0.120156 0.249100 -0.411100 -0.131245 -0.051471 1 0 0 0 0 0 1 648041
-0.002318 0.000483 0.120156 0.255659 -0.404723 -0.129521 -0.051506 1 0 0 0 0 0 1 649159
-0.002306 0.000497 0.120167 0.082556 -0.591370 -0.277054 -0.051537 1 0 0 0 0 0 1 650157
-0.002299 0.000504 0.120170 0.144074 -0.524098 -0.203032 -0.051569 1 0 0 0 0 0 1 651158
-0.002296 0.000507 0.120172 0.190541 -0.474586 -0.164848 -0.051600 1 0 0 0 0 0 1 652156
-0.002294 0.000509 0.120172 0.215677 -0.448421 -0.150394 -0.051631 1 0 0 0 0 0 1 653156
-0.002293 0.000510 0.120172 0.228609 -0.435315 -0.145287 -0.051662 1 0 0 0 0 0 1 654157
-0.002293 0.000510 0.120172 0.235201 -0.428884 -0.143570 -0.051693 1 0 0 0 0 0 1 655156
-0.002292 0.000510 0.120172 0.238598 -0.425802 -0.143019 -0.051725 1 0 0 0 0 0 1 656159
-0.002292 0.000510 0.120172 0.240373 -0.424378 -0.142890 -0.051757 1 0 0 0 0 0 1 657181
-0.002292 0.000510 0.120172 0.241323 -0.423805 -0.142899 -0.051787 1 0 0 0 0 0 1 658143
-0.002279 0.000524 0.120183 0.065231 -0.613542 -0.290963 -0.051819 1 0 0 0 0 0 1 659158
-0.002273 0.000531 0.120187 0.125352 -0.547689 -0.217248 -0.051850 1 0 0 0 0 0 1 660158
-0.002270 0.000534 0.120188 0.171107 -0.498936 -0.179186 -0.051881 1 0 0 0 0 0 1 661156
-0.002268 0.000536 0.120189 0.195889 -0.473130 -0.164760 -0.051912 1 0 0 0 0 0 1 662157
-0.002267 0.000537 0.120189 0.208620 -0.460218 -0.159695 -0.051943 1 0 0 0 0 0 1 663155
-0.002267 0.000537 0.120189 0.215125 -0.453893 -0.157982 -0.051975 1 0 0 0 0 0 1 664156
-0.002267 0.000538 0.120189 0.218452 -0.450870 -0.157448 -0.052006 1 0 0 0 0 0 1 665156
-0.002267 0.000538 0.120189 0.220194 -0.449485 -0.157314 -0.052037 1 0 0 0 0 0 1 666158
-0.002266 0.000538 0.120189 0.221121 -0.448924 -0.157335 -0.052069 1 0 0 0 0 0 1 667160
-0.002266 0.000538 0.120189 0.221663 -0.448786 -0.157413 -0.052099 1 0 0 0 0 0 1 668137
-0.002266 0.000538 0.120189 0.221998 -0.448854 -0.157485 -0.052131 1 0 0 0 0 0 1 669157
-0.002266 0.000538 0.120189 0.222244 -0.449033 -0.157588 -0.052164 1 0 0 0 0 0 1 670225
-0.002266 0.000538 0.120189 0.222425 -0.449251 -0.157688 -0.052196 1 0 0 0 0 0 1 671223
-0.002266 0.000538 0.120189 0.222576 -0.449497 -0.157769 -0.052227 1 0 0 0 0 0 1 672215
-0.002266 0.000538 0.120189 0.222729 -0.449751 -0.157869 -0.052258 1 0 0 0 0 0 1 673227
-0.002266 0.000538 0.120189 0.222861 -0.450016 -0.157963 -0.052289 1 0 0 0 0 0 1 674215
-0.002266 0.000538 0.120189 0.223003 -0.450282 -0.158061 -0.052320 1 0 0 0 0 0 1 675193
-0.002266 0.000538 0.120189 0.223133 -0.450539 -0.158143 -0.052351 1 0 0 0 0 0 1 676189
-0.002266 0.000538 0.120189 0.223279 -0.450806 -0.158252 -0.052383 1 0 0 0 0 0 1 677221
-0.002266 0.000538 0.120189 0.223396 -0.451092 -0.158342 -0.052414 1 0 0 0 0 0 1 678221
-0.002266 0.000538 0.120189 0.223548 -0.451356 -0.158435 -0.052445 1 0 0 0 0 0 1 679218
-0.002266 0.000538 0.120189 0.223668 -0.451610 -0.158529 -0.052477 1 0 0 0 0 0 1 680219
-0.002266 0.000538 0.120189 0.223811 -0.451909 -0.158633 -0.052509 1 0 0 0 0 0 1 681250
-0.002266 0.000538 0.120189 0.223937 -0.452161 -0.158712 -0.052539 1 0 0 0 0 0 1 682221
-0.002266 0.000538 0.120189 0.224074 -0.452412 -0.158816 -0.052570 1 0 0 0 0 0 1 683192
-0.002266 0.000538 0.120189 0.224191 -0.452697 -0.158905 -0.052601 1 0 0 0 0 0 1 684190
-0.002266 0.000538 0.120189 0.224345 -0.452966 -0.159000 -0.052633 1 0 0 0 0 0 1 685206
-0.002266 0.000538 0.120189 0.224467 -0.453223 -0.159096 -0.052664 1 0 0 0 0 0 1 686218
-0.002266 0.000538 0.120189 0.224601 -0.453505 -0.159194 -0.052694 1 0 0 0 0 0 1 687187
-0.002266 0.000538 0.120189 0.224732 -0.453767 -0.159276 -0.052726 1 0 0 0 0 0 1 688192
-0.002266 0.000538 0.120189 0.224878 -0.454035 -0.159386 -0.052758 1 0 0 0 0 0 1 689227
-0.002266 0.000538 0.120189 0.225002 -0.454308 -0.159467 -0.052789 1 0 0 0 0 0 1 690213
-0.002266 0.000538 0.120189 0.225136 -0.454585 -0.159572 -0.052820 1 0 0 0 0 0 1 691199
-0.002266 0.000538 0.120189 0.225264 -0.454836 -0.159662 -0.052851 1 0 0 0 0 0 1 692211
-0.002266 0.000538 0.120189 0.225409 -0.455136 -0.159766 -0.052884 1 0 0 0 0 0 1 693251
-0.002266 0.000538 0.120189 0.225534 -0.455386 -0.159845 -0.052914 1 0 0 0 0 0 1 694212
-0.002266 0.000538 0.120189 0.225673 -0.455640 -0.159949 -0.052945 1 0 0 0 0 0 1 695195
-0.002266 0.000538 0.120189 0.225813 -0.455924 -0.160039 -0.052976 1 0 0 0 0 0 1 696211
-0.002266 0.000538 0.120189 0.225929 -0.456204 -0.160135 -0.053008 1 0 0 0 0 0 1 697227
-0.002266 0.000538 0.120189 0.226075 -0.456453 -0.160235 -0.053039 1 0 0 0 0 0 1 698212
-0.002266 0.000538 0.120189 0.226198 -0.456723 -0.160315 -0.053070 1 0 0 0 0 0 1 699194
-0.002266 0.000538 0.120189 0.226339 -0.457013 -0.160424 -0.053102 1 0 0 0 0 0 1 700224
-0.002266 0.000538 0.120189 0.226469 -0.457273 -0.160507 -0.053133 1 0 0 0 0 0 1 701230
-0.002266 0.000538 0.120189 0.226608 -0.457527 -0.160611 -0.053164 1 0 0 0 0 0 1 702211
-0.002266 0.000538 0.120189 0.226725 -0.457813 -0.160701 -0.053195 1 0 0 0 0 0 1 703212
-0.002266 0.000538 0.120189 0.226875 -0.458073 -0.160793 -0.053226 1 0 0 0 0 0 1 704195
-0.002266 0.000538 0.120189 0.227001 -0.458341 -0.160892 -0.053259 1 0 0 0 0 0 1 705246
-0.002266 0.000538 0.120189 0.227127 -0.458604 -0.160983 -0.053287 1 0 0 0 0 0 1 706144
-0.002266 0.000538 0.120189 0.227258 -0.458866 -0.161066 -0.053318 1 0 0 0 0 0 1 707152
-0.002266 0.000538 0.120189 0.227398 -0.459122 -0.161171 -0.053349 1 0 0 0 0 0 1 708142
-0.002266 0.000538 0.120189 0.227525 -0.459402 -0.161255 -0.053381 1 0 0 0 0 0 1 709153
-0.002266 0.000538 0.120189 0.227660 -0.459681 -0.161360 -0.053412 1 0 0 0 0 0 1 710144
-0.002266 0.000538 0.120189 0.227787 -0.459930 -0.161450 -0.053443 1 0 0 0 0 0 1 711153
-0.002266 0.000538 0.120189 0.227934 -0.460208 -0.161543 -0.053474 1 0 0 0 0 0 1 712143
-0.002266 0.000538 0.120189 0.228050 -0.460487 -0.161639 -0.053506 1 0 0 0 0 0 1 713153
-0.002266 0.000538 0.120189 0.228198 -0.460740 -0.161739 -0.053537 1 0 0 0 0 0 1 714153
-0.002266 0.000538 0.120189 0.228324 -0.461016 -0.161821 -0.053568 1 0 0 0 0 0 1 715154
-0.002266 0.000538 0.120189 0.228459 -0.461294 -0.161926 -0.053599 1 0 0 0 0 0 1 716142
-0.002266 0.000538 0.120189 0.228587 -0.461544 -0.162017 -0.053631 1 0 0 0 0 0 1 717154
-0.002266 0.000538 0.120189 0.228734 -0.461823 -0.162110 -0.053662 1 0 0 0 0 0 1 718147
-0.002266 0.000538 0.120189 0.228850 -0.462103 -0.162206 -0.053694 1 0 0 0 0 0 1 719160
-0.002266 0.000538 0.120189 0.228997 -0.462354 -0.162306 -0.053725 1 0 0 0 0 0 1 720154
-0.002266 0.000538 0.120189 0.229141 -0.462666 -0.162401 -0.053760 1 0 0 0 0 0 1 721290
-0.002266 0.000538 0.120189 0.229259 -0.462910 -0.162494 -0.053787 1 0 0 0 0 0 1 722152
-0.002266 0.000538 0.120189 0.229388 -0.463162 -0.162585 -0.053819 1 0 0 0 0 0 1 723168
-0.002266 0.000538 0.120189 0.229525 -0.463447 -0.162684 -0.053850 1 0 0 0 0 0 1 724152
-0.002266 0.000538 0.120189 0.229655 -0.463706 -0.162765 -0.053881 1 0 0 0 0 0 1 725150
-0.002266 0.000538 0.120189 0.229797 -0.463968 -0.162872 -0.053912 1 0 0 0 0 0 1 726159
-0.002266 0.000538 0.120189 0.229923 -0.464245 -0.162955 -0.053944 1 0 0 0 0 0 1 727161
-0.002266 0.000538 0.120189 0.230061 -0.464530 -0.163062 -0.053975 1 0 0 0 0 0 1 728175
-0.002266 0.000538 0.120189 0.230188 -0.464783 -0.163143 -0.054006 1 0 0 0 0 0 1 729154
-0.002266 0.000538 0.120189 0.230331 -0.465045 -0.163250 -0.054037 1 0 0 0 0 0 1 730163
-0.002266 0.000538 0.120189 0.230447 -0.465328 -0.163339 -0.054068 1 0 0 0 0 0 1 731157
-0.002266 0.000538 0.120189 0.230597 -0.465588 -0.163431 -0.054099 1 0 0 0 0 0 1 732139
-0.002266 0.000538 0.120189 0.230718 -0.465847 -0.163527 -0.054131 1 0 0 0 0 0 1 733154
-0.002266 0.000538 0.120189 0.230857 -0.466137 -0.163628 -0.054162 1 0 0 0 0 0 1 734155
-0.002266 0.000538 0.120189 0.230987 -0.466397 -0.163710 -0.054193 1 0 0 0 0 0 1 735154
-0.002266 0.000538 0.120189 0.231129 -0.466656 -0.163816 -0.054225 1 0 0 0 0 0 1 736154
-0.002266 0.000538 0.120189 0.231254 -0.466932 -0.163898 -0.054256 1 0 0 0 0 0 1 737155
-0.002266 0.000538 0.120189 0.231392 -0.467216 -0.164005 -0.054287 1 0 0 0 0 0 1 738164
-0.002266 0.000538 0.120189 0.231530 -0.467465 -0.164101 -0.054319 1 0 0 0 0 0 1 739159
-0.002266 0.000538 0.120189 0.231655 -0.467740 -0.164182 -0.054350 1 0 0 0 0 0 1 740158
-0.002266 0.000538 0.120189 0.231791 -0.468022 -0.164288 -0.054381 1 0 0 0 0 0 1 741158
-0.002266 0.000538 0.120189 0.231917 -0.468268 -0.164377 -0.054412 1 0 0 0 0 0 1 742153
-0.002266 0.000538 0.120189 0.232065 -0.468549 -0.164471 -0.054443 1 0 0 0 0 0 1 743154
-0.002266 0.000538 0.120189 0.232179 -0.468825 -0.164565 -0.054475 1 0 0 0 0 0 1 744155
-0.002266 0.000538 0.120189 0.232327 -0.469077 -0.164666 -0.054506 1 0 0 0 0 0 1 745153
-0.002266 0.000538 0.120189 0.232453 -0.469353 -0.164748 -0.054537 1 0 0 0 0 0 1 746153
-0.002266 0.000538 0.120189 0.232590 -0.469634 -0.164854 -0.054568 1 0 0 0 0 0 1 747154
-0.002266 0.000538 0.120189 0.232716 -0.469881 -0.164944 -0.054600 1 0 0 0 0 0 1 748152
-0.002266 0.000538 0.120189 0.232864 -0.470162 -0.165037 -0.054631 1 0 0 0 0 0 1 749155
-0.002266 0.000538 0.120189 0.232978 -0.470438 -0.165132 -0.054662 1 0 0 0 0 0 1 750152
-0.002266 0.000538 0.120189 0.233126 -0.470691 -0.165233 -0.054693 1 0 0 0 0 0 1 751153
-0.002266 0.000538 0.120189 0.233252 -0.470966 -0.165314 -0.054725 1 0 0 0 0 0 1 752152
-0.002266 0.000538 0.120189 0.233389 -0.471248 -0.165421 -0.054756 1 0 0 0 0 0 1 753153
-0.002266 0.000538 0.120189 0.233519 -0.471508 -0.165504 -0.054787 1 0 0 0 0 0 1 754157
-0.002266 0.000538 0.120189 0.233660 -0.471766 -0.165609 -0.054818 1 0 0 0 0 0 1 755154
-0.002266 0.000538 0.120189 0.233777 -0.472051 -0.165699 -0.054850 1 0 0 0 0 0 1 756154
-0.002266 0.000538 0.120189 0.233929 -0.472316 -0.165792 -0.054881 1 0 0 0 0 0 1 757153
-0.002266 0.000538 0.120189 0.234048 -0.472570 -0.165887 -0.054912 1 0 0 0 0 0 1 758152
-0.002266 0.000538 0.120189 0.234187 -0.472859 -0.165987 -0.054943 1 0 0 0 0 0 1 759147
-0.002266 0.000538 0.120189 0.234318 -0.473121 -0.166070 -0.054975 1 0 0 0 0 0 1 760158
-0.002266 0.000538 0.120189 0.234459 -0.473380 -0.166176 -0.055006 1 0 0 0 0 0 1 761157
-0.002266 0.000538 0.120189 0.234592 -0.473671 -0.166264 -0.055039 1 0 0 0 0 0 1 762212
-0.002266 0.000538 0.120189 0.234728 -0.473952 -0.166370 -0.055070 1 0 0 0 0 0 1 763210
-0.002266 0.000538 0.120189 0.234851 -0.474193 -0.166457 -0.055101 1 0 0 0 0 0 1 764187
-0.002266 0.000538 0.120189 0.235007 -0.474490 -0.166556 -0.055134 1 0 0 0 0 0 1 765245
-0.002266 0.000538 0.120189 0.235117 -0.474757 -0.166648 -0.055164 1 0 0 0 0 0 1 766212
-0.002266 0.000538 0.120189 0.235262 -0.475003 -0.166746 -0.055194 1 0 0 0 0 0 1 767187
-0.002266 0.000538 0.120189 0.235388 -0.475278 -0.166828 -0.055226 1 0 0 0 0 0 1 768187
-0.002266 0.000538 0.120189 0.235530 -0.475571 -0.166938 -0.055258 1 0 0 0 0 0 1 769227
-0.002266 0.000538 0.120189 0.235655 -0.475816 -0.167027 -0.055289 1 0 0 0 0 0 1 770220
-0.002266 0.000538 0.120189 0.235794 -0.476104 -0.167127 -0.055320 1 0 0 0 0 0 1 771215
-0.002266 0.000538 0.120189 0.235923 -0.476362 -0.167208 -0.055351 1 0 0 0 0 0 1 772209
-0.002266 0.000538 0.120189 0.236069 -0.476632 -0.167318 -0.055384 1 0 0 0 0 0 1 773247
-0.002266 0.000538 0.120189 0.236190 -0.476899 -0.167397 -0.055414 1 0 0 0 0 0 1 774212
-0.002266 0.000538 0.120189 0.236327 -0.477181 -0.167503 -0.055445 1 0 0 0 0 0 1 775214
-0.002266 0.000538 0.120189 0.236456 -0.477438 -0.167585 -0.055476 1 0 0 0 0 0 1 776207
-0.002266 0.000538 0.120189 0.236602 -0.477707 -0.167695 -0.055509 1 0 0 0 0 0 1 777245
-0.002266 0.000538 0.120189 0.236714 -0.477982 -0.167781 -0.055539 1 0 0 0 0 0 1 778208
-0.002266 0.000538 0.120189 0.236864 -0.478244 -0.167873 -0.055570 1 0 0 0 0 0 1 779195
-0.002266 0.000538 0.120189 0.236986 -0.478501 -0.167969 -0.055601 1 0 0 0 0 0 1 780207
-0.002266 0.000538 0.120189 0.237127 -0.478796 -0.168071 -0.055633 1 0 0 0 0 0 1 781224
-0.002266 0.000538 0.120189 0.237255 -0.479052 -0.168152 -0.055664 1 0 0 0 0 0 1 782209
-0.002266 0.000538 0.120189 0.237394 -0.479307 -0.168256 -0.055695 1 0 0 0 0 0 1 783193
-0.002266 0.000538 0.120189 0.237526 -0.479599 -0.168354 -0.055726 1 0 0 0 0 0 1 784208
-0.002266 0.000538 0.120189 0.237657 -0.479864 -0.168437 -0.055758 1 0 0 0 0 0 1 785227
-0.002266 0.000538 0.120189 0.237796 -0.480118 -0.168541 -0.055789 1 0 0 0 0 0 1 786208
-0.002266 0.000538 0.120189 0.237922 -0.480394 -0.168624 -0.055820 1 0 0 0 0 0 1 787209
-0.002266 0.000538 0.120189 0.238056 -0.480672 -0.168729 -0.055851 1 0 0 0 0 0 1 788194
-0.002266 0.000538 0.120189 0.238189 -0.480932 -0.168823 -0.055884 1 0 0 0 0 0 1 789243
-0.002266 0.000538 0.120189 0.238323 -0.481185 -0.168906 -0.055912 1 0 0 0 0 0 1 790141
-0.002266 0.000538 0.120189 0.238439 -0.481465 -0.169002 -0.055943 1 0 0 0 0 0 1 791152
-0.002266 0.000538 0.120189 0.238586 -0.481714 -0.169102 -0.055974 1 0 0 0 0 0 1 792141
-0.002266 0.000538 0.120189 0.238713 -0.481992 -0.169185 -0.056006 1 0 0 0 0 0 1 793151
-0.002266 0.000538 0.120189 0.238848 -0.482271 -0.169290 -0.056037 1 0 0 0 0 0 1 794140
-0.002266 0.000538 0.120189 0.238976 -0.482521 -0.169380 -0.056068 1 0 0 0 0 0 1 795150
-0.002266 0.000538 0.120189 0.239122 -0.482799 -0.169473 -0.056099 1 0 0 0 0 0 1 796141
-0.002266 0.000538 0.120189 0.239238 -0.483078 -0.169569 -0.056131 1 0 0 0 0 0 1 797151
-0.002266 0.000538 0.120189 0.239385 -0.483328 -0.169668 -0.056162 1 0 0 0 0 0 1 798141
-0.002266 0.000538 0.120189 0.239512 -0.483606 -0.169751 -0.056193 1 0 0 0 0 0 1 799151
-0.002266 0.000538 0.120189 0.239648 -0.483885 -0.169857 -0.056224 1 0 0 0 0 0 1 800143
-0.002266 0.000538 0.120189 0.239779 -0.484148 -0.169941 -0.056256 1 0 0 0 0 0 1 801158
-0.002266 0.000538 0.120189 0.239921 -0.484407 -0.170047 -0.056287 1 0 0 0 0 0 1 802158
-0.002266 0.000538 0.120189 0.240038 -0.484692 -0.170136 -0.056318 1 0 0 0 0 0 1 803157
-0.002266 0.000538 0.120189 0.240188 -0.484955 -0.170229 -0.056350 1 0 0 0 0 0 1 804150
-0.002266 0.000538 0.120189 0.240308 -0.485208 -0.170323 -0.056381 1 0 0 0 0 0 1 805146
-0.002266 0.000538 0.120189 0.240447 -0.485499 -0.170424 -0.056412 1 0 0 0 0 0 1 806148
-0.002266 0.000538 0.120189 0.240577 -0.485759 -0.170506 -0.056443 1 0 0 0 0 0 1 807147
-0.002266 0.000538 0.120189 0.240720 -0.486021 -0.170613 -0.056475 1 0 0 0 0 0 1 808157
-0.002266 0.000538 0.120189 0.240850 -0.486333 -0.170712 -0.056509 1 0 0 0 0 0 1 809259
-0.002266 0.000538 0.120189 0.240987 -0.486567 -0.170795 -0.056537 1 0 0 0 0 0 1 810143
-0.002266 0.000538 0.120189 0.241108 -0.486825 -0.170891 -0.056569 1 0 0 0 0 0 1 811158
-0.002266 0.000538 0.120189 0.241248 -0.487116 -0.170992 -0.056600 1 0 0 0 0 0 1 812161
-0.002266 0.000538 0.120189 0.241377 -0.487374 -0.171073 -0.056631 1 0 0 0 0 0 1 813154
-0.002266 0.000538 0.120189 0.241518 -0.487633 -0.171179 -0.056662 1 0 0 0 0 0 1 814154
-0.002266 0.000538 0.120189 0.241644 -0.487909 -0.171262 -0.056693 1 0 0 0 0 0 1 815153
-0.002266 0.000538 0.120189 0.241780 -0.488191 -0.171368 -0.056725 1 0 0 0 0 0 1 816153
-0.002266 0.000538 0.120189 0.241906 -0.488438 -0.171457 -0.056756 1 0 0 0 0 0 1 817152
-0.002266 0.000538 0.120189 0.242045 -0.488727 -0.171558 -0.056787 1 0 0 0 0 0 1 818151
-0.002266 0.000538 0.120189 0.242175 -0.488987 -0.171639 -0.056818 1 0 0 0 0 0 1 819151
-0.002266 0.000538 0.120189 0.242317 -0.489246 -0.171746 -0.056850 1 0 0 0 0 0 1 820151
-0.002266 0.000538 0.120189 0.242445 -0.489528 -0.171830 -0.056881 1 0 0 0 0 0 1 821171
-0.002266 0.000538 0.120189 0.242577 -0.489800 -0.171933 -0.056912 1 0 0 0 0 0 1 822136
-0.002266 0.000538 0.120189 0.242705 -0.490051 -0.172024 -0.056943 1 0 0 0 0 0 1 823151
-0.002266 0.000538 0.120189 0.242845 -0.490341 -0.172124 -0.056975 1 0 0 0 0 0 1 824151
-0.002266 0.000538 0.120189 0.242975 -0.490601 -0.172206 -0.057006 1 0 0 0 0 0 1 825152
-0.002266 0.000538 0.120189 0.243116 -0.490860 -0.172312 -0.057037 1 0 0 0 0 0 1 826151
-0.002266 0.000538 0.120189 0.243242 -0.491137 -0.172395 -0.057068 1 0 0 0 0 0 1 827153
-0.002266 0.000538 0.120189 0.243378 -0.491418 -0.172501 -0.057100 1 0 0 0 0 0 1 828151
-0.002266 0.000538 0.120189 0.243507 -0.491677 -0.172583 -0.057131 1 0 0 0 0 0 1 829151
-0.002266 0.000538 0.120189 0.243649 -0.491935 -0.172689 -0.057162 1 0 0 0 0 0 1 830150
-0.002266 0.000538 0.120189 0.243779 -0.492224 -0.172785 -0.057193 1 0 0 0 0 0 1 831151
-0.002266 0.000538 0.120189 0.243907 -0.492483 -0.172867 -0.057225 1 0 0 0 0 0 1 832151
-0.002266 0.000538 0.120189 0.244049 -0.492743 -0.172973 -0.057256 1 0 0 0 0 0 1 833151
-0.002266 0.000538 0.120189 0.244166 -0.493027 -0.173062 -0.057287 1 0 0 0 0 0 1 834150
-0.002266 0.000538 0.120189 0.244318 -0.493293 -0.173156 -0.057318 1 0 0 0 0 0 1 835150
-0.002266 0.000538 0.120189 0.244438 -0.493548 -0.173251 -0.057350 1 0 0 0 0 0 1 836155
-0.002266 0.000538 0.120189 0.244577 -0.493839 -0.173352 -0.057381 1 0 0 0 0 0 1 837157
-0.002266 0.000538 0.120189 0.244707 -0.494097 -0.173433 -0.057412 1 0 0 0 0 0 1 838152
-0.002266 0.000538 0.120189 0.244848 -0.494356 -0.173539 -0.057443 1 0 0 0 0 0 1 839151
-0.002266 0.000538 0.120189 0.244973 -0.494632 -0.173622 -0.057475 1 0 0 0 0 0 1 840150
-0.002266 0.000538 0.120189 0.245109 -0.494912 -0.173727 -0.057506 1 0 0 0 0 0 1 841145
-0.002266 0.000538 0.120189 0.245245 -0.495179 -0.173824 -0.057539 1 0 0 0 0 0 1 842216
-0.002266 0.000538 0.120189 0.245393 -0.495459 -0.173917 -0.057570 1 0 0 0 0 0 1 843216
-0.002266 0.000538 0.120189 0.245506 -0.495734 -0.174011 -0.057601 1 0 0 0 0 0 1 844209
-0.002266 0.000538 0.120189 0.245658 -0.495993 -0.174114 -0.057633 1 0 0 0 0 0 1 845236
-0.002266 0.000538 0.120189 0.245781 -0.496263 -0.174194 -0.057664 1 0 0 0 0 0 1 846212
-0.002266 0.000538 0.120189 0.245917 -0.496543 -0.174300 -0.057695 1 0 0 0 0 0 1 847210
-0.002266 0.000538 0.120189 0.246040 -0.496784 -0.174387 -0.057726 1 0 0 0 0 0 1 848185
-0.002266 0.000538 0.120189 0.246195 -0.497081 -0.174486 -0.057759 1 0 0 0 0 0 1 849244
-0.002266 0.000538 0.120189 0.246305 -0.497347 -0.174577 -0.057789 1 0 0 0 0 0 1 850208
-0.002266 0.000538 0.120189 0.246453 -0.497600 -0.174678 -0.057820 1 0 0 0 0 0 1 851208
-0.002266 0.000538 0.120189 0.246580 -0.497876 -0.174761 -0.057852 1 0 0 0 0 0 1 852213
-0.002266 0.000538 0.120189 0.246717 -0.498160 -0.174868 -0.057883 1 0 0 0 0 0 1 853221
-0.002266 0.000538 0.120189 0.246845 -0.498415 -0.174949 -0.057914 1 0 0 0 0 0 1 854207
-0.002266 0.000538 0.120189 0.246987 -0.498675 -0.175055 -0.057945 1 0 0 0 0 0 1 855211
-0.002266 0.000538 0.120189 0.247104 -0.498960 -0.175144 -0.057976 1 0 0 0 0 0 1 856208
-0.002266 0.000538 0.120189 0.247258 -0.499230 -0.175240 -0.058008 1 0 0 0 0 0 1 857227
-0.002266 0.000538 0.120189 0.247376 -0.499479 -0.175333 -0.058039 1 0 0 0 0 0 1 858209
-0.002266 0.000538 0.120189 0.247512 -0.499765 -0.175432 -0.058070 1 0 0 0 0 0 1 859193
-0.002266 0.000538 0.120189 0.247644 -0.500029 -0.175515 -0.058101 1 0 0 0 0 0 1 860207
-0.002266 0.000538 0.120189 0.247791 -0.500298 -0.175625 -0.058134 1 0 0 0 0 0 1 861245
-0.002266 0.000538 0.120189 0.247903 -0.500573 -0.175711 -0.058164 1 0 0 0 0 0 1 862206
-0.002266 0.000538 0.120189 0.248053 -0.500834 -0.175803 -0.058195 1 0 0 0 0 0 1 863193
-0.002266 0.000538 0.120189 0.248176 -0.501095 -0.175900 -0.058227 1 0 0 0 0 0 1 864217
-0.002266 0.000538 0.120189 0.248324 -0.501378 -0.175994 -0.058258 1 0 0 0 0 0 1 865222
-0.002266 0.000538 0.120189 0.248436 -0.501650 -0.176088 -0.058289 1 0 0 0 0 0 1 866208
-0.002266 0.000538 0.120189 0.248582 -0.501898 -0.176187 -0.058320 1 0 0 0 0 0 1 867192
-0.002266 0.000538 0.120189 0.248711 -0.502179 -0.176271 -0.058351 1 0 0 0 0 0 1 868211
-0.002266 0.000538 0.120189 0.248849 -0.502464 -0.176378 -0.058383 1 0 0 0 0 0 1 869223
-0.002266 0.000538 0.120189 0.248975 -0.502711 -0.176468 -0.058414 1 0 0 0 0 0 1 870223
-0.002266 0.000538 0.120189 0.249112 -0.502996 -0.176566 -0.058445 1 0 0 0 0 0 1 871208
-0.002266 0.000538 0.120189 0.249240 -0.503252 -0.176647 -0.058476 1 0 0 0 0 0 1 872192
-0.002266 0.000538 0.120189 0.249389 -0.503526 -0.176758 -0.058509 1 0 0 0 0 0 1 873247
-0.002266 0.000538 0.120189 0.249500 -0.503773 -0.176830 -0.058537 1 0 0 0 0 0 1 874140
-0.002266 0.000538 0.120189 0.249638 -0.504057 -0.176937 -0.058568 1 0 0 0 0 0 1 875147
-0.002266 0.000538 0.120189 0.249763 -0.504302 -0.177026 -0.058599 1 0 0 0 0 0 1 876140
-0.002266 0.000538 0.120189 0.249903 -0.504593 -0.177127 -0.058631 1 0 0 0 0 0 1 877146
-0.002266 0.000538 0.120189 0.250032 -0.504851 -0.177208 -0.058662 1 0 0 0 0 0 1 878138
-0.002266 0.000538 0.120189 0.250175 -0.505113 -0.177315 -0.058693 1 0 0 0 0 0 1 879150
-0.002266 0.000538 0.120189 0.250312 -0.505389 -0.177403 -0.058724 1 0 0 0 0 0 1 880138
-0.002266 0.000538 0.120189 0.250427 -0.505669 -0.177499 -0.058756 1 0 0 0 0 0 1 881150
-0.002266 0.000538 0.120189 0.250577 -0.505930 -0.177591 -0.058787 1 0 0 0 0 0 1 882139
-0.002266 0.000538 0.120189 0.250698 -0.506186 -0.177687 -0.058818 1 0 0 0 0 0 1 883148
-0.002266 0.000538 0.120189 0.250843 -0.506491 -0.177793 -0.058851 1 0 0 0 0 0 1 884200
-0.002266 0.000538 0.120189 0.250967 -0.506738 -0.177870 -0.058881 1 0 0 0 0 0 1 885154
-0.002266 0.000538 0.120189 0.251110 -0.507000 -0.177977 -0.058912 1 0 0 0 0 0 1 886163
-0.002266 0.000538 0.120189 0.251233 -0.507272 -0.178058 -0.058943 1 0 0 0 0 0 1 887147
-0.002266 0.000538 0.120189 0.251371 -0.507555 -0.178165 -0.058975 1 0 0 0 0 0 1 888154
-0.002266 0.000538 0.120189 0.251496 -0.507801 -0.178254 -0.059006 1 0 0 0 0 0 1 889148
-0.002266 0.000538 0.120189 0.251643 -0.508081 -0.178347 -0.059037 1 0 0 0 0 0 1 890145
-0.002266 0.000538 0.120189 0.251759 -0.508360 -0.178443 -0.059068 1 0 0 0 0 0 1 891155
-0.002266 0.000538 0.120189 0.251906 -0.508609 -0.178543 -0.059099 1 0 0 0 0 0 1 892146
-0.002266 0.000538 0.120189 0.252034 -0.508888 -0.178626 -0.059131 1 0 0 0 0 0 1 893157
-0.002266 0.000538 0.120189 0.252168 -0.509165 -0.178731 -0.059162 1 0 0 0 0 0 1 894142
-0.002266 0.000538 0.120189 0.252302 -0.509427 -0.178825 -0.059195 1 0 0 0 0 0 1 895197
-0.002266 0.000538 0.120189 0.252444 -0.509696 -0.178914 -0.059225 1 0 0 0 0 0 1 896153
-0.002266 0.000538 0.120189 0.252558 -0.509972 -0.179009 -0.059256 1 0 0 0 0 0 1 897149
-0.002266 0.000538 0.120189 0.252706 -0.510224 -0.179110 -0.059287 1 0 0 0 0 0 1 898149
-0.002266 0.000538 0.120189 0.252832 -0.510499 -0.179192 -0.059318 1 0 0 0 0 0 1 899149
-0.002266 0.000538 0.120189 0.252968 -0.510781 -0.179298 -0.059349 1 0 0 0 0 0 1 900149
-0.002266 0.000538 0.120189 0.253094 -0.511028 -0.179387 -0.059381 1 0 0 0 0 0 1 901149
-0.002266 0.000538 0.120189 0.253234 -0.511318 -0.179487 -0.059412 1 0 0 0 0 0 1 902148
-0.002266 0.000538 0.120189 0.253364 -0.511577 -0.179569 -0.059443 1 0 0 0 0 0 1 903148
-0.002266 0.000538 0.120189 0.253506 -0.511839 -0.179676 -0.059475 1 0 0 0 0 0 1 904157
-0.002266 0.000538 0.120189 0.253631 -0.512114 -0.179759 -0.059506 1 0 0 0 0 0 1 905154
-0.002266 0.000538 0.120189 0.253768 -0.512395 -0.179864 -0.059537 1 0 0 0 0 0 1 906152
-0.002266 0.000538 0.120189 0.253897 -0.512654 -0.179947 -0.059568 1 0 0 0 0 0 1 907149
-0.002266 0.000538 0.120189 0.254038 -0.512912 -0.180053 -0.059599 1 0 0 0 0 0 1 908148
-0.002266 0.000538 0.120189 0.254155 -0.513198 -0.180142 -0.059631 1 0 0 0 0 0 1 909148
-0.002266 0.000538 0.120189 0.254307 -0.513462 -0.180235 -0.059662 1 0 0 0 0 0 1 910147
-0.002266 0.000538 0.120189 0.254427 -0.513717 -0.180330 -0.059693 1 0 0 0 0 0 1 911148
-0.002266 0.000538 0.120189 0.254566 -0.514007 -0.180431 -0.059724 1 0 0 0 0 0 1 912148
-0.002266 0.000538 0.120189 0.254696 -0.514267 -0.180513 -0.059756 1 0 0 0 0 0 1 913148
-0.002266 0.000538 0.120189 0.254838 -0.514527 -0.180620 -0.059787 1 0 0 0 0 0 1 914151
-0.002266 0.000538 0.120189 0.254960 -0.514798 -0.180700 -0.059818 1 0 0 0 0 0 1 915131
-0.002266 0.000538 0.120189 0.255099 -0.515084 -0.180808 -0.059850 1 0 0 0 0 0 1 916149
-0.002266 0.000538 0.120189 0.255225 -0.515331 -0.180898 -0.059881 1 0 0 0 0 0 1 917149
-0.002266 0.000538 0.120189 0.255365 -0.515620 -0.180998 -0.059912 1 0 0 0 0 0 1 918147
-0.002266 0.000538 0.120189 0.255495 -0.515880 -0.181080 -0.059943 1 0 0 0 0 0 1 919148
-0.002266 0.000538 0.120189 0.255637 -0.516141 -0.181186 -0.059975 1 0 0 0 0 0 1 920152
-0.002266 0.000538 0.120189 0.255762 -0.516417 -0.181269 -0.060006 1 0 0 0 0 0 1 921152
-0.002266 0.000538 0.120189 0.255898 -0.516698 -0.181375 -0.060037 1 0 0 0 0 0 1 922149
-0.002266 0.000538 0.120189 0.256037 -0.516948 -0.181470 -0.060068 1 0 0 0 0 0 1 923149
-0.002266 0.000538 0.120189 0.256162 -0.517223 -0.181552 -0.060100 1 0 0 0 0 0 1 924150
-0.002266 0.000538 0.120189 0.256297 -0.517503 -0.181657 -0.060131 1 0 0 0 0 0 1 925142
-0.002266 0.000538 0.120189 0.256433 -0.517769 -0.181753 -0.060164 1 0 0 0 0 0 1 926213
-0.002266 0.000538 0.120189 0.256580 -0.518049 -0.181846 -0.060195 1 0 0 0 0 0 1 927209
-0.002266 0.000538 0.120189 0.256694 -0.518324 -0.181941 -0.060226 1 0 0 0 0 0 1 928206
-0.002266 0.000538 0.120189 0.256846 -0.518583 -0.182044 -0.060258 1 0 0 0 0 0 1 929231
-0.002266 0.000538 0.120189 0.256969 -0.518852 -0.182124 -0.060289 1 0 0 0 0 0 1 930207
-0.002266 0.000538 0.120189 0.257102 -0.519127 -0.182228 -0.060319 1 0 0 0 0 0 1 931183
-0.002266 0.000538 0.120189 0.257231 -0.519385 -0.182310 -0.060350 1 0 0 0 0 0 1 932180
-0.002266 0.000538 0.120189 0.257381 -0.519661 -0.182422 -0.060384 1 0 0 0 0 0 1 933241
-0.002266 0.000538 0.120189 0.257493 -0.519936 -0.182508 -0.060414 1 0 0 0 0 0 1 934204
-0.002266 0.000538 0.120189 0.257642 -0.520195 -0.182599 -0.060444 1 0 0 0 0 0 1 935182
-0.002266 0.000538 0.120189 0.257765 -0.520457 -0.182697 -0.060476 1 0 0 0 0 0 1 936212
-0.002266 0.000538 0.120189 0.257911 -0.520761 -0.182802 -0.060509 1 0 0 0 0 0 1 937260
-0.002266 0.000538 0.120189 0.258034 -0.521007 -0.182879 -0.060539 1 0 0 0 0 0 1 938209
-0.002266 0.000538 0.120189 0.258175 -0.521265 -0.182985 -0.060570 1 0 0 0 0 0 1 939205
-0.002266 0.000538 0.120189 0.258298 -0.521537 -0.183066 -0.060601 1 0 0 0 0 0 1 940188
-0.002266 0.000538 0.120189 0.258439 -0.521826 -0.183175 -0.060633 1 0 0 0 0 0 1 941218
-0.002266 0.000538 0.120189 0.258561 -0.522066 -0.183262 -0.060663 1 0 0 0 0 0 1 942190
-0.002266 0.000538 0.120189 0.258711 -0.522350 -0.183356 -0.060695 1 0 0 0 0 0 1 943203
-0.002266 0.000538 0.120189 0.258823 -0.522623 -0.183450 -0.060726 1 0 0 0 0 0 1 944189
-0.002266 0.000538 0.120189 0.258978 -0.522889 -0.183555 -0.060759 1 0 0 0 0 0 1 945242
-0.002266 0.000538 0.120189 0.259100 -0.523156 -0.183634 -0.060789 1 0 0 0 0 0 1 946209
-0.002266 0.000538 0.120189 0.259236 -0.523436 -0.183740 -0.060820 1 0 0 0 0 0 1 947204
-0.002266 0.000538 0.120189 0.259360 -0.523679 -0.183828 -0.060851 1 0 0 0 0 0 1 948188
-0.002266 0.000538 0.120189 0.259512 -0.523968 -0.183924 -0.060883 1 0 0 0 0 0 1 949218
-0.002266 0.000538 0.120189 0.259622 -0.524236 -0.184016 -0.060913 1 0 0 0 0 0 1 950190
-0.002266 0.000538 0.120189 0.259772 -0.524493 -0.184118 -0.060945 1 0 0 0 0 0 1 951204
-0.002266 0.000538 0.120189 0.259896 -0.524764 -0.184199 -0.060976 1 0 0 0 0 0 1 952188
-0.002266 0.000538 0.120189 0.260037 -0.525053 -0.184308 -0.061008 1 0 0 0 0 0 1 953218
-0.002266 0.000538 0.120189 0.260165 -0.525309 -0.184389 -0.061039 1 0 0 0 0 0 1 954207
-0.002266 0.000538 0.120189 0.260304 -0.525564 -0.184494 -0.061069 1 0 0 0 0 0 1 955189
-0.002266 0.000538 0.120189 0.260423 -0.525853 -0.184584 -0.061101 1 0 0 0 0 0 1 956203
-0.002266 0.000538 0.120189 0.260579 -0.526127 -0.184681 -0.061134 1 0 0 0 0 0 1 957237
-0.002266 0.000538 0.120189 0.260687 -0.526357 -0.184767 -0.061162 1 0 0 0 0 0 1 958147
-0.002266 0.000538 0.120189 0.260824 -0.526644 -0.184867 -0.061193 1 0 0 0 0 0 1 959136
-0.002266 0.000538 0.120189 0.260956 -0.526907 -0.184950 -0.061224 1 0 0 0 0 0 1 960147
-0.002266 0.000538 0.120189 0.261096 -0.527163 -0.185055 -0.061255 1 0 0 0 0 0 1 961136
-0.002266 0.000538 0.120189 0.261214 -0.527451 -0.185146 -0.061287 1 0 0 0 0 0 1 962146
-0.002266 0.000538 0.120189 0.261365 -0.527713 -0.185238 -0.061318 1 0 0 0 0 0 1 963135
-0.002266 0.000538 0.120189 0.261486 -0.527970 -0.185334 -0.061349 1 0 0 0 0 0 1 964145
-0.002266 0.000538 0.120189 0.261623 -0.528257 -0.185433 -0.061380 1 0 0 0 0 0 1 965135
-0.002266 0.000538 0.120189 0.261754 -0.528520 -0.185516 -0.061412 1 0 0 0 0 0 1 966144
-0.002266 0.000538 0.120189 0.261895 -0.528777 -0.185622 -0.061443 1 0 0 0 0 0 1 967136
-0.002266 0.000538 0.120189 0.262036 -0.529061 -0.185713 -0.061475 1 0 0 0 0 0 1 968157
-0.002266 0.000538 0.120189 0.262150 -0.529338 -0.185807 -0.061506 1 0 0 0 0 0 1 969159
-0.002266 0.000538 0.120189 0.262296 -0.529587 -0.185907 -0.061537 1 0 0 0 0 0 1 970145
-0.002266 0.000538 0.120189 0.262422 -0.529863 -0.185989 -0.061568 1 0 0 0 0 0 1 971146
-0.002266 0.000538 0.120189 0.262559 -0.530146 -0.186095 -0.061600 1 0 0 0 0 0 1 972152
-0.002266 0.000538 0.120189 0.262685 -0.530393 -0.186185 -0.061631 1 0 0 0 0 0 1 973151
-0.002266 0.000538 0.120189 0.262832 -0.530671 -0.186277 -0.061662 1 0 0 0 0 0 1 974144
-0.002266 0.000538 0.120189 0.262947 -0.530949 -0.186373 -0.061693 1 0 0 0 0 0 1 975150
-0.002266 0.000538 0.120189 0.263096 -0.531203 -0.186474 -0.061725 1 0 0 0 0 0 1 976156
-0.002266 0.000538 0.120189 0.263222 -0.531478 -0.186556 -0.061756 1 0 0 0 0 0 1 977153
-0.002266 0.000538 0.120189 0.263358 -0.531760 -0.186662 -0.061787 1 0 0 0 0 0 1 978155
-0.002266 0.000538 0.120189 0.263488 -0.532020 -0.186745 -0.061818 1 0 0 0 0 0 1 979157
-0.002266 0.000538 0.120189 0.263629 -0.532276 -0.186850 -0.061849 1 0 0 0 0 0 1 980148
-0.002266 0.000538 0.120189 0.263746 -0.532561 -0.186939 -0.061881 1 0 0 0 0 0 1 981147
-0.002266 0.000538 0.120189 0.263897 -0.532826 -0.187033 -0.061912 1 0 0 0 0 0 1 982146
-0.002266 0.000538 0.120189 0.264017 -0.533080 -0.187127 -0.061943 1 0 0 0 0 0 1 983146
-0.002266 0.000538 0.120189 0.264156 -0.533370 -0.187228 -0.061974 1 0 0 0 0 0 1 984145
-0.002266 0.000538 0.120189 0.264286 -0.533630 -0.187310 -0.062006 1 0 0 0 0 0 1 985146
-0.002266 0.000538 0.120189 0.264427 -0.533889 -0.187416 -0.062037 1 0 0 0 0 0 1 986144
-0.002266 0.000538 0.120189 0.264545 -0.534176 -0.187506 -0.062068 1 0 0 0 0 0 1 987153
-0.002266 0.000538 0.120189 0.264697 -0.534441 -0.187600 -0.062100 1 0 0 0 0 0 1 988152
-0.002266 0.000538 0.120189 0.264816 -0.534694 -0.187694 -0.062131 1 0 0 0 0 0 1 989149
-0.002266 0.000538 0.120189 0.264955 -0.534985 -0.187795 -0.062162 1 0 0 0 0 0 1 990149
-0.002266 0.000538 0.120189 0.265085 -0.535244 -0.187877 -0.062193 1 0 0 0 0 0 1 991145
-0.002266 0.000538 0.120189 0.265226 -0.535503 -0.187983 -0.062224 1 0 0 0 0 0 1 992145
-0.002266 0.000538 0.120189 0.265352 -0.535779 -0.188065 -0.062256 1 0 0 0 0 0 1 993146
-0.002266 0.000538 0.120189 0.265488 -0.536061 -0.188171 -0.062287 1 0 0 0 0 0 1 994146
-0.002266 0.000538 0.120189 0.265614 -0.536308 -0.188261 -0.062318 1 0 0 0 0 0 1 995146
-0.002266 0.000538 0.120189 0.265762 -0.536588 -0.188354 -0.062349 1 0 0 0 0 0 1 996145
-0.002266 0.000538 0.120189 0.265877 -0.536864 -0.188449 -0.062381 1 0 0 0 0 0 1 997144
-0.002266 0.000538 0.120189 0.266025 -0.537118 -0.188550 -0.062412 1 0 0 0 0 0 1 998147
-0.002266 0.000538 0.120189 0.266151 -0.537393 -0.188632 -0.062443 1 0 0 0 0 0 1 999146
-0.002266 0.000538 0.120189 0.266287 -0.537674 -0.188738 -0.062474 1 0 0 0 0 0 2 146
-0.002266 0.000538 0.120189 0.266389 -0.537873 -0.188810 -0.062500 1 0 0 0 0 0 2 1145
-0.002266 0.000538 0.120189 0.266396 -0.537894 -0.188816 -0.062500 1 0 0 0 0 0 2 2203
-0.002266 0.000538 0.120189 0.266392 -0.537884 -0.188804 -0.062500 1 0 0 0 0 0 2 3173
-0.002266 0.000538 0.120189 0.266401 -0.537875 -0.188815 -0.062500 1 0 0 0 0 0 2 4191
-0.002266 0.000538 0.120189 0.266393 -0.537882 -0.188804 -0.062500 1 0 0 0 0 0 2 5221
-0.002266 0.000538 0.120189 0.266396 -0.537895 -0.188815 -0.062500 1 0 0 0 0 0 2 6203
-0.002266 0.000538 0.120189 0.266393 -0.537885 -0.188803 -0.062500 1 0 0 0 0 0 2 7181
-0.002266 0.000538 0.120189 0.266401 -0.537875 -0.188815 -0.062500 1 0 0 0 0 0 2 8212
-0.002266 0.000538 0.120189 0.266385 -0.537891 -0.188810 -0.062500 1 0 0 0 0 0 2 9279
-0.002266 0.000538 0.120189 0.266404 -0.537887 -0.188809 -0.062500 1 0 0 0 0 0 2 10210
-0.002266 0.000538 0.120189 0.266403 -0.537875 -0.188816 -0.062500 1 0 0 0 0 0 2 11209
-0.002266 0.000538 0.120189 0.266386 -0.537891 -0.188811 -0.062500 1 0 0 0 0 0 2 12204
-0.002266 0.000538 0.120189 0.266392 -0.537884 -0.188803 -0.062500 1 0 0 0 0 0 2 13225
-0.002266 0.000538 0.120189 0.266401 -0.537875 -0.188815 -0.062500 1 0 0 0 0 0 2 14207
-0.002266 0.000538 0.120189 0.266397 -0.537894 -0.188817 -0.062500 1 0 0 0 0 0 2 15181
-0.002266 0.000538 0.120189 0.266393 -0.537885 -0.188804 -0.062500 1 0 0 0 0 0 2 16213
-0.002266 0.000538 0.120189 0.266401 -0.537875 -0.188815 -0.062500 1 0 0 0 0 0 2 17239
-0.002266 0.000538 0.120189 0.266394 -0.537882 -0.188804 -0.062500 1 0 0 0 0 0 2 18203
-0.002266 0.000538 0.120189 0.266397 -0.537895 -0.188815 -0.062500 1 0 0 0 0 0 2 19174
-0.002266 0.000538 0.120189 0.266390 -0.537873 -0.188810 -0.062500 1 0 0 0 0 0 2 20202
-0.002266 0.000538 0.120189 0.266404 -0.537885 -0.188809 -0.062500 1 0 0 0 0 0 2 21245
-0.002266 0.000538 0.120189 0.266386 -0.537892 -0.188810 -0.062500 1 0 0 0 0 0 2 22204
-0.002266 0.000538 0.120189 0.266401 -0.537875 -0.188816 -0.062500 1 0 0 0 0 0 2 23206
-0.002266 0.000538 0.120189 0.266393 -0.537882 -0.188804 -0.062500 1 0 0 0 0 0 2 24204
-0.002266 0.000538 0.120189 0.266397 -0.537895 -0.188815 -0.062500 1 0 0 0 0 0 2 25219
-0.002266 0.000538 0.120189 0.266390 -0.537873 -0.188810 -0.062500 1 0 0 0 0 0 2 26201
-0.002266 0.000538 0.120189 0.266404 -0.537885 -0.188809 -0.062500 1 0 0 0 0 0 2 27187
-0.002266 0.000538 0.120189 0.266386 -0.537892 -0.188810 -0.062500 1 0 0 0 0 0 2 28186
-0.002266 0.000538 0.120189 0.266400 -0.537875 -0.188816 -0.062500 1 0 0 0 0 0 2 29239
-0.002266 0.000538 0.120189 0.266393 -0.537882 -0.188804 -0.062500 1 0 0 0 0 0 2 30186
-0.002266 0.000538 0.120189 0.266397 -0.537895 -0.188815 -0.062500 1 0 0 0 0 0 2 31214
-0.002266 0.000538 0.120189 0.266393 -0.537885 -0.188803 -0.062500 1 0 0 0 0 0 2 32187
-0.002266 0.000538 0.120189 0.266401 -0.537875 -0.188815 -0.062500 1 0 0 0 0 0 2 33249
-0.002266 0.000538 0.120189 0.266385 -0.537891 -0.188810 -0.062500 1 0 0 0 0 0 2 34188
-0.002266 0.000538 0.120189 0.266404 -0.537887 -0.188809 -0.062500 1 0 0 0 0 0 2 35186
-0.002266 0.000538 0.120189 0.266390 -0.537872 -0.188810 -0.062500 1 0 0 0 0 0 2 36200
-0.002266 0.000538 0.120189 0.266396 -0.537894 -0.188816 -0.062500 1 0 0 0 0 0 2 37223
-0.002266 0.000538 0.120189 0.266393 -0.537885 -0.188804 -0.062500 1 0 0 0 0 0 2 38187
-0.002266 0.000538 0.120189 0.266401 -0.537875 -0.188815 -0.062500 1 0 0 0 0 0 2 39202
-0.002266 0.000538 0.120189 0.266385 -0.537891 -0.188810 -0.062500 1 0 0 0 0 0 2 40185
-0.002266 0.000538 0.120189 0.266404 -0.537887 -0.188809 -0.062500 1 0 0 0 0 0 2 41237
-0.002266 0.000538 0.120189 0.266390 -0.537872 -0.188810 -0.062500 1 0 0 0 0 0 2 42135
-0.002266 0.000538 0.120189 0.266404 -0.537885 -0.188809 -0.062500 1 0 0 0 0 0 2 43144
-0.002266 0.000538 0.120189 0.266386 -0.537892 -0.188809 -0.062500 1 0 0 0 0 0 2 44133
-0.002266 0.000538 0.120189 0.266400 -0.537875 -0.188816 -0.062500 1 0 0 0 0 0 2 45144
-0.002266 0.000538 0.120189 0.266393 -0.537882 -0.188803 -0.062500 1 0 0 0 0 0 2 46133
-0.002266 0.000538 0.120189 0.266396 -0.537895 -0.188815 -0.062500 1 0 0 0 0 0 2 47143
-0.002266 0.000538 0.120189 0.266389 -0.537873 -0.188810 -0.062500 1 0 0 0 0 0 2 48133
-0.002266 0.000538 0.120189 0.266396 -0.537894 -0.188816 -0.062500 1 0 0 0 0 0 2 49144
-0.002266 0.000538 0.120189 0.266392 -0.537884 -0.188804 -0.062500 1 0 0 0 0 0 2 50132
-0.002266 0.000538 0.120189 0.266401 -0.537875 -0.188815 -0.062500 1 0 0 0 0 0 2 51144
-0.002266 0.000538 0.120189 0.266393 -0.537882 -0.188803 -0.062500 1 0 0 0 0 0 2 52158
-0.002266 0.000538 0.120189 0.266396 -0.537895 -0.188815 -0.062500 1 0 0 0 0 0 2 53140
-0.002266 0.000538 0.120189 0.266389 -0.537873 -0.188810 -0.062500 1 0 0 0 0 0 2 54156
-0.002266 0.000538 0.120189 0.266396 -0.537894 -0.188816 -0.062500 1 0 0 0 0 0 2 55128
-0.002266 0.000538 0.120189 0.266392 -0.537884 -0.188804 -0.062500 1 0 0 0 0 0 2 56153
-0.002266 0.000538 0.120189 0.266401 -0.537875 -0.188815 -0.062500 1 0 0 0 0 0 2 57143
-0.002266 0.000538 0.120189 0.266393 -0.537882 -0.188803 -0.062500 1 0 0 0 0 0 2 58139
-0.002266 0.000538 0.120189 0.266396 -0.537895 -0.188815 -0.062500 1 0 0 0 0 0 2 59148
-0.002266 0.000538 0.120189 0.266393 -0.537885 -0.188803 -0.062500 1 0 0 0 0 0 2 60138
-0.002266 0.000538 0.120189 0.266401 -0.537875 -0.188815 -0.062500 1 0 0 0 0 0 2 61149
-0.002266 0.000538 0.120189 0.266397 -0.537894 -0.188817 -0.062500 1 0 0 0 0 0 2 62135
-0.002266 0.000538 0.120189 0.266393 -0.537885 -0.188804 -0.062500 1 0 0 0 0 0 2 63192
-0.002266 0.000538 0.120189 0.266401 -0.537875 -0.188815 -0.062500 1 0 0 0 0 0 2 64148
-0.002266 0.000538 0.120189 0.266394 -0.537882 -0.188803 -0.062500 1 0 0 0 0 0 2 65145
-0.002266 0.000538 0.120189 0.266397 -0.537895 -0.188815 -0.062500 1 0 0 0 0 0 2 66204
-0.002266 0.000538 0.120189 0.266390 -0.537873 -0.188810 -0.062500 1 0 0 0 0 0 2 67203
-0.002266 0.000538 0.120189 0.266405 -0.537885 -0.188809 -0.062500 1 0 0 0 0 0 2 68179
-0.002266 0.000538 0.120189 0.266386 -0.537892 -0.188810 -0.062500 1 0 0 0 0 0 2 69240
-0.002266 0.000538 0.120189 0.266401 -0.537875 -0.188816 -0.062500 1 0 0 0 0 0 2 70179
-0.002266 0.000538 0.120189 0.266394 -0.537882 -0.188804 -0.062500 1 0 0 0 0 0 2 71229
-0.002266 0.000538 0.120189 0.266397 -0.537895 -0.188815 -0.062500 1 0 0 0 0 0 2 72206
-0.002266 0.000538 0.120189 0.266390 -0.537873 -0.188810 -0.062500 1 0 0 0 0 0 2 73236
-0.002266 0.000538 0.120189 0.266404 -0.537885 -0.188809 -0.062500 1 0 0 0 0 0 2 74209
-0.002266 0.000538 0.120189 0.266386 -0.537892 -0.188810 -0.062500 1 0 0 0 0 0 2 75213
-0.002266 0.000538 0.120189 0.266400 -0.537875 -0.188816 -0.062500 1 0 0 0 0 0 2 76196
-0.002266 0.000538 0.120189 0.266393 -0.537882 -0.188804 -0.062500 1 0 0 0 0 0 2 77233
-0.002266 0.000538 0.120189 0.266397 -0.537895 -0.188815 -0.062500 1 0 0 0 0 0 2 78178
-0.002266 0.000538 0.120189 0.266389 -0.537873 -0.188810 -0.062500 1 0 0 0 0 0 2 79178
-0.002266 0.000538 0.120189 0.266404 -0.537885 -0.188809 -0.062500 1 0 0 0 0 0 2 80176
-0.002266 0.000538 0.120189 0.266386 -0.537892 -0.188810 -0.062500 1 0 0 0 0 0 2 81193
-0.002266 0.000538 0.120189 0.266400 -0.537875 -0.188816 -0.062500 1 0 0 0 0 0 2 82203
-0.002266 0.000538 0.120189 0.266393 -0.537882 -0.188804 -0.062500 1 0 0 0 0 0 2 83174
-0.002266 0.000538 0.120189 0.266396 -0.537895 -0.188815 -0.062500 1 0 0 0 0 0 2 84204
-0.002266 0.000538 0.120189 0.266393 -0.537885 -0.188803 -0.062500 1 0 0 0 0 0 2 85210
-0.002266 0.000538 0.120189 0.266401 -0.537875 -0.188815 -0.062500 1 0 0 0 0 0 2 86177
-0.002266 0.000538 0.120189 0.266385 -0.537891 -0.188810 -0.062500 1 0 0 0 0 0 2 87178
-0.002266 0.000538 0.120189 0.266404 -0.537887 -0.188809 -0.062500 1 0 0 0 0 0 2 88206
-0.002266 0.000538 0.120189 0.266390 -0.537872 -0.188810 -0.062500 1 0 0 0 0 0 2 89246
-0.002266 0.000538 0.120189 0.266396 -0.537894 -0.188816 -0.062500 1 0 0 0 0 0 2 90201
-0.002266 0.000538 0.120189 0.266393 -0.537885 -0.188804 -0.062500 1 0 0 0 0 0 2 91176
-0.002266 0.000538 0.120189 0.266401 -0.537875 -0.188815 -0.062500 1 0 0 0 0 0 2 92169
-0.002266 0.000538 0.120189 0.266393 -0.537882 -0.188803 -0.062500 1 0 0 0 0 0 2 93244
-0.002266 0.000538 0.120189 0.266397 -0.537895 -0.188815 -0.062500 1 0 0 0 0 0 2 94206
-0.002266 0.000538 0.120189 0.266389 -0.537873 -0.188810 -0.062500 1 0 0 0 0 0 2 95186
-0.002266 0.000538 0.120189 0.266396 -0.537894 -0.188816 -0.062500 1 0 0 0 0 0 2 96200
-0.002266 0.000538 0.120189 0.266393 -0.537884 -0.188804 -0.062500 1 0 0 0 0 0 2 97225
-0.002266 0.000538 0.120189 0.266401 -0.537875 -0.188815 -0.062500 1 0 0 0 0 0 2 98203
-0.002266 0.000538 0.120189 0.266393 -0.537882 -0.188803 -0.062500 1 0 0 0 0 0 2 99178
-0.002266 0.000538 0.120189 0.266396 -0.537895 -0.188815 -0.062500 1 0 0 0 0 0 2 100177
-0.002266 0.000538 0.120189 0.266389 -0.537873 -0.188810 -0.062500 1 0 0 0 0 0 2 101211
-0.002266 0.000538 0.120189 0.266396 -0.537894 -0.188816 -0.062500 1 0 0 0 0 0 2 102200
-0.002266 0.000538 0.120189 0.266392 -0.537884 -0.188804 -0.062500 1 0 0 0 0 0 2 103178
-0.002266 0.000538 0.120189 0.266401 -0.537875 -0.188815 -0.062500 1 0 0 0 0 0 2 104223
-0.002266 0.000538 0.120189 0.266393 -0.537882 -0.188803 -0.062500 1 0 0 0 0 0 2 105215
-0.002266 0.000538 0.120189 0.266396 -0.537895 -0.188815 -0.062500 1 0 0 0 0 0 2 106175
-0.002266 0.000538 0.120189 0.266402 -0.537876 -0.188817 -0.062500 1 0 0 0 0 0 2 107185
-0.002266 0.000538 0.120189 0.266394 -0.537882 -0.188804 -0.062500 1 0 0 0 0 0 2 108199
-0.002266 0.000538 0.120189 0.266397 -0.537895 -0.188815 -0.062500 1 0 0 0 0 0 2 109242
-0.002266 0.000538 0.120189 0.266393 -0.537885 -0.188804 -0.062500 1 0 0 0 0 0 2 110198
-0.002266 0.000538 0.120189 0.266401 -0.537875 -0.188815 -0.062500 1 0 0 0 0 0 2 111182
-0.002266 0.000538 0.120189 0.266385 -0.537891 -0.188810 -0.062500 1 0 0 0 0 0 2 112197
-0.002266 0.000538 0.120189 0.266404 -0.537887 -0.188809 -0.062500 1 0 0 0 0 0 2 113231
-0.002266 0.000538 0.120189 0.266390 -0.537872 -0.188810 -0.062500 1 0 0 0 0 0 2 114175
-0.002266 0.000538 0.120189 0.266396 -0.537894 -0.188816 -0.062500 1 0 0 0 0 0 2 115185
-0.002266 0.000538 0.120189 0.266393 -0.537885 -0.188804 -0.062500 1 0 0 0 0 0 2 116213
-0.002266 0.000538 0.120189 0.266401 -0.537875 -0.188815 -0.062500 1 0 0 0 0 0 2 117215
-0.002266 0.000538 0.120189 0.266394 -0.537882 -0.188803 -0.062500 1 0 0 0 0 0 2 118199
-0.002266 0.000538 0.120189 0.266397 -0.537895 -0.188815 -0.062500 1 0 0 0 0 0 2 119182
-0.002266 0.000538 0.120189 0.266390 -0.537873 -0.188810 -0.062500 1 0 0 0 0 0 2 120198
-0.002266 0.000538 0.120189 0.266404 -0.537885 -0.188809 -0.062500 1 0 0 0 0 0 2 121215
-0.002266 0.000538 0.120189 0.266386 -0.537892 -0.188810 -0.062500 1 0 0 0 0 0 2 122182
-0.002266 0.000538 0.120189 0.266401 -0.537875 -0.188816 -0.062500 1 0 0 0 0 0 2 123197
-0.002266 0.000538 0.120189 0.266393 -0.537882 -0.188804 -0.062500 1 0 0 0 0 0 2 124182
-0.002266 0.000538 0.120189 0.266397 -0.537895 -0.188815 -0.062500 1 0 0 0 0 0 2 125237
-0.002266 0.000538 0.120189 0.266390 -0.537873 -0.188810 -0.062500 1 0 0 0 0 0 2 126131
-0.002266 0.000538 0.120189 0.266404 -0.537885 -0.188809 -0.062500 1 0 0 0 0 0 2 127140
-0.002266 0.000538 0.120189 0.266386 -0.537892 -0.188810 -0.062500 1 0 0 0 0 0 2 128128
-0.002266 0.000538 0.120189 0.266400 -0.537875 -0.188816 -0.062500 1 0 0 0 0 0 2 129140
-0.002266 0.000538 0.120189 0.266393 -0.537882 -0.188804 -0.062500 1 0 0 0 0 0 2 130129
-0.002266 0.000538 0.120189 0.266396 -0.537895 -0.188815 -0.062500 1 0 0 0 0 0 2 131139
-0.002266 0.000538 0.120189 0.266393 -0.537885 -0.188803 -0.062500 1 0 0 0 0 0 2 132130
-0.002266 0.000538 0.120189 0.266401 -0.537875 -0.188815 -0.062500 1 0 0 0 0 0 2 133140
-0.002266 0.000538 0.120189 0.266385 -0.537891 -0.188810 -0.062500 1 0 0 0 0 0 2 134129
-0.002266 0.000538 0.120189 0.266404 -0.537887 -0.188809 -0.062500 1 0 0 0 0 0 2 135140
-0.002266 0.000538 0.120189 0.266390 -0.537872 -0.188810 -0.062500 1 0 0 0 0 0 2 136175
-0.002266 0.000538 0.120189 0.266396 -0.537894 -0.188816 -0.062500 1 0 0 0 0 0 2 137149
-0.002266 0.000538 0.120189 0.266393 -0.537885 -0.188803 -0.062500 1 0 0 0 0 0 2 138147
-0.002266 0.000538 0.120189 0.266401 -0.537875 -0.188815 -0.062500 1 0 0 0 0 0 2 139150
-0.002266 0.000538 0.120189 0.266385 -0.537891 -0.188810 -0.062500 1 0 0 0 0 0 2 140139
-0.002266 0.000538 0.120189 0.266404 -0.537887 -0.188809 -0.062500 1 0 0 0 0 0 2 141130
-0.002266 0.000538 0.120189 0.266390 -0.537872 -0.188810 -0.062500 1 0 0 0 0 0 2 142136
-0.002266 0.000538 0.120189 0.266396 -0.537894 -0.188816 -0.062500 1 0 0 0 0 0 2 143145
-0.002266 0.000538 0.120189 0.266393 -0.537884 -0.188804 -0.062500 1 0 0 0 0 0 2 144149
-0.002266 0.000538 0.120189 0.266401 -0.537875 -0.188815 -0.062500 1 0 0 0 0 0 2 145140
-0.002266 0.000538 0.120189 0.266393 -0.537882 -0.188803 -0.062500 1 0 0 0 0 0 2 146148
-0.002266 0.000538 0.120189 0.266396 -0.537895 -0.188815 -0.062500 1 0 0 0 0 0 2 147139
-0.002266 0.000538 0.120189 0.266389 -0.537873 -0.188810 -0.062500 1 0 0 0 0 0 2 148143
-0.002266 0.000538 0.120189 0.266396 -0.537894 -0.188816 -0.062500 1 0 0 0 0 0 2 149146
-0.002266 0.000538 0.120189 0.266392 -0.537884 -0.188804 -0.062500 1 0 0 0 0 0 2 150142
-0.002266 0.000538 0.120189 0.266401 -0.537875 -0.188815 -0.062500 1 0 0 0 0 0 2 151142
-0.002266 0.000538 0.120189 0.266393 -0.537882 -0.188803 -0.062500 1 0 0 0 0 0 2 152141
-0.002266 0.000538 0.120189 0.266396 -0.537895 -0.188815 -0.062500 1 0 0 0 0 0 2 153139
-0.002266 0.000538 0.120189 0.266402 -0.537876 -0.188817 -0.062500 1 0 0 0 0 0 2 154140
-0.002266 0.000538 0.120189 0.266394 -0.537882 -0.188804 -0.062500 1 0 0 0 0 0 2 155140
-0.002266 0.000538 0.120189 0.266397 -0.537895 -0.188815 -0.062500 1 0 0 0 0 0 2 156147
-0.002266 0.000538 0.120189 0.266393 -0.537885 -0.188803 -0.062500 1 0 0 0 0 0 2 157145
-0.002266 0.000538 0.120189 0.266401 -0.537875 -0.188815 -0.062500 1 0 0 0 0 0 2 158144
-0.002266 0.000538 0.120189 0.266385 -0.537891 -0.188810 -0.062500 1 0 0 0 0 0 2 159141
-0.002266 0.000538 0.120189 0.266404 -0.537887 -0.188809 -0.062500 1 0 0 0 0 0 2 160139
-0.002266 0.000538 0.120189 0.266390 -0.537872 -0.188810 -0.062500 1 0 0 0 0 0 2 161140
-0.002266 0.000538 0.120189 0.266396 -0.537894 -0.188816 -0.062500 1 0 0 0 0 0 2 162140
-0.002266 0.000538 0.120189 0.266393 -0.537885 -0.188804 -0.062500 1 0 0 0 0 0 2 163140
-0.002266 0.000538 0.120189 0.266401 -0.537875 -0.188815 -0.062500 1 0 0 0 0 0 2 164139
-0.002266 0.000538 0.120189 0.266385 -0.537891 -0.188810 -0.062500 1 0 0 0 0 0 2 165140
-0.002266 0.000538 0.120189 0.266404 -0.537887 -0.188809 -0.062500 1 0 0 0 0 0 2 166140
-0.002266 0.000538 0.120189 0.266390 -0.537872 -0.188810 -0.062500 1 0 0 0 0 0 2 167143
-0.002266 0.000538 0.120189 0.266396 -0.537894 -0.188816 -0.062500 1 0 0 0 0 0 2 168139
-0.002266 0.000538 0.120189 0.266393 -0.537885 -0.188804 -0.062500 1 0 0 0 0 0 2 169140
-0.002266 0.000538 0.120189 0.266401 -0.537875 -0.188815 -0.062500 1 0 0 0 0 0 2 170138
-0.002266 0.000538 0.120189 0.266394 -0.537882 -0.188803 -0.062500 1 0 0 0 0 0 2 171136
-0.002266 0.000538 0.120189 0.266397 -0.537895 -0.188815 -0.062500 1 0 0 0 0 0 2 172140
-0.002266 0.000538 0.120189 0.266390 -0.537873 -0.188810 -0.062500 1 0 0 0 0 0 2 173140
-0.002266 0.000538 0.120189 0.266404 -0.537885 -0.188809 -0.062500 1 0 0 0 0 0 2 174198
-0.002266 0.000538 0.120189 0.266386 -0.537892 -0.188810 -0.062500 1 0 0 0 0 0 2 175200
-0.002266 0.000538 0.120189 0.266400 -0.537875 -0.188816 -0.062500 1 0 0 0 0 0 2 176184
-0.002266 0.000538 0.120189 0.266393 -0.537882 -0.188804 -0.062500 1 0 0 0 0 0 2 177244
-0.002266 0.000538 0.120189 0.266397 -0.537895 -0.188815 -0.062500 1 0 0 0 0 0 2 178205
-0.002266 0.000538 0.120189 0.266389 -0.537873 -0.188810 -0.062500 1 0 0 0 0 0 2 179204
-0.002266 0.000538 0.120189 0.266396 -0.537894 -0.188816 -0.062500 1 0 0 0 0 0 2 180202
-0.002266 0.000538 0.120189 0.266393 -0.537884 -0.188804 -0.062500 1 0 0 0 0 0 2 181220
-0.002266 0.000538 0.120189 0.266401 -0.537875 -0.188815 -0.062500 1 0 0 0 0 0 2 182200
-0.002266 0.000538 0.120189 0.266393 -0.537882 -0.188804 -0.062500 1 0 0 0 0 0 2 183175
-0.002266 0.000538 0.120189 0.266396 -0.537895 -0.188815 -0.062500 1 0 0 0 0 0 2 184174
-0.002266 0.000538 0.120189 0.266393 -0.537885 -0.188803 -0.062500 1 0 0 0 0 0 2 185235
-0.002266 0.000538 0.120189 0.266401 -0.537875 -0.188815 -0.062500 1 0 0 0 0 0 2 186195
-0.002266 0.000538 0.120189 0.266385 -0.537891 -0.188810 -0.062500 1 0 0 0 0 0 2 187174
-0.002266 0.000538 0.120189 0.266404 -0.537887 -0.188809 -0.062500 1 0 0 0 0 0 2 188197
-0.002266 0.000538 0.120189 0.266390 -0.537872 -0.188810 -0.062500 1 0 0 0 0 0 2 189241
-0.002266 0.000538 0.120189 0.266396 -0.537894 -0.188816 -0.062500 1 0 0 0 0 0 2 190196
-0.002266 0.000538 0.120189 0.266393 -0.537884 -0.188803 -0.062500 1 0 0 0 0 0 2 191200
-0.002266 0.000538 0.120189 0.266401 -0.537875 -0.188815 -0.062500 1 0 0 0 0 0 2 192197
-0.002266 0.000538 0.120189 0.266385 -0.537891 -0.188810 -0.062500 1 0 0 0 0 0 2 193215
-0.002266 0.000538 0.120189 0.266403 -0.537887 -0.188809 -0.062500 1 0 0 0 0 0 2 194196
-0.002266 0.000538 0.120189 0.266403 -0.537875 -0.188816 -0.062500 1 0 0 0 0 0 2 195182
-0.002266 0.000538 0.120189 0.266394 -0.537882 -0.188804 -0.062500 1 0 0 0 0 0 2 196195
-0.002266 0.000538 0.120189 0.266397 -0.537895 -0.188815 -0.062500 1 0 0 0 0 0 2 197233
-0.002266 0.000538 0.120189 0.266390 -0.537873 -0.188810 -0.062500 1 0 0 0 0 0 2 198196
-0.002266 0.000538 0.120189 0.266405 -0.537885 -0.188809 -0.062500 1 0 0 0 0 0 2 199200
-0.002266 0.000538 0.120189 0.266386 -0.537892 -0.188810 -0.062500 1 0 0 0 0 0 2 200197
-0.002266 0.000538 0.120189 0.266401 -0.537875 -0.188816 -0.062500 1 0 0 0 0 0 2 201210
-0.002266 0.000538 0.120189 0.266394 -0.537882 -0.188804 -0.062500 1 0 0 0 0 0 2 202197
-0.002266 0.000538 0.120189 0.266397 -0.537895 -0.188815 -0.062500 1 0 0 0 0 0 2 203181
-0.002266 0.000538 0.120189 0.266390 -0.537873 -0.188810 -0.062500 1 0 0 0 0 0 2 204197
-0.002266 0.000538 0.120189 0.266404 -0.537885 -0.188809 -0.062500 1 0 0 0 0 0 2 205212
-0.002266 0.000538 0.120189 0.266386 -0.537892 -0.188810 -0.062500 1 0 0 0 0 0 2 206181
-0.002266 0.000538 0.120189 0.266401 -0.537875 -0.188816 -0.062500 1 0 0 0 0 0 2 207196
-0.002266 0.000538 0.120189 0.266393 -0.537882 -0.188804 -0.062500 1 0 0 0 0 0 2 208181
-0.002266 0.000538 0.120189 0.266397 -0.537895 -0.188815 -0.062500 1 0 0 0 0 0 2 209270
-0.002266 0.000538 0.120189 0.266393 -0.537885 -0.188803 -0.062500 1 0 0 0 0 0 2 210129
-0.002266 0.000538 0.120189 0.266401 -0.537875 -0.188815 -0.062500 1 0 0 0 0 0 2 211139
-0.002266 0.000538 0.120189 0.266385 -0.537891 -0.188810 -0.062500 1 0 0 0 0 0 2 212127
-0.002266 0.000538 0.120189 0.266404 -0.537887 -0.188809 -0.062500 1 0 0 0 0 0 2 213139
-0.002266 0.000538 0.120189 0.266390 -0.537872 -0.188810 -0.062500 1 0 0 0 0 0 2 214128
-0.002266 0.000538 0.120189 0.266396 -0.537894 -0.188816 -0.062500 1 0 0 0 0 0 2 215138
-0.002266 0.000538 0.120189 0.266393 -0.537885 -0.188804 -0.062500 1 0 0 0 0 0 2 216127
-0.002266 0.000538 0.120189 0.266401 -0.537875 -0.188815 -0.062500 1 0 0 0 0 0 2 217137
-0.002266 0.000538 0.120189 0.266385 -0.537891 -0.188810 -0.062500 1 0 0 0 0 0 2 218128
-0.002266 0.000538 0.120189 0.266404 -0.537887 -0.188809 -0.062500 1 0 0 0 0 0 2 219138
-0.002266 0.000538 0.120189 0.266390 -0.537872 -0.188810 -0.062500 1 0 0 0 0 0 2 220129
-0.002266 0.000538 0.120189 0.266404 -0.537885 -0.188809 -0.062500 1 0 0 0 0 0 2 221156
-0.002266 0.000538 0.120189 0.266386 -0.537892 -0.188809 -0.062500 1 0 0 0 0 0 2 222135
-0.002266 0.000538 0.120189 0.266400 -0.537875 -0.188816 -0.062500 1 0 0 0 0 0 2 223138
-0.002266 0.000538 0.120189 0.266393 -0.537882 -0.188803 -0.062500 1 0 0 0 0 0 2 224145
-0.002266 0.000538 0.120189 0.266397 -0.537895 -0.188815 -0.062500 1 0 0 0 0 0 2 225146
-0.002266 0.000538 0.120189 0.266389 -0.537873 -0.188810 -0.062500 1 0 0 0 0 0 2 226134
-0.002266 0.000538 0.120189 0.266404 -0.537885 -0.188809 -0.062500 1 0 0 0 0 0 2 227141
-0.002266 0.000538 0.120189 0.266386 -0.537892 -0.188810 -0.062500 1 0 0 0 0 0 2 228131
-0.002266 0.000538 0.120189 0.266400 -0.537875 -0.188816 -0.062500 1 0 0 0 0 0 2 229130
-0.002266 0.000538 0.120189 0.266393 -0.537882 -0.188804 -0.062500 1 0 0 0 0 0 2 230137
-0.002266 0.000538 0.120189 0.266396 -0.537895 -0.188815 -0.062500 1 0 0 0 0 0 2 231135
-0.002266 0.000538 0.120189 0.266389 -0.537873 -0.188810 -0.062500 1 0 0 0 0 0 2 232147
-0.002266 0.000538 0.120189 0.266396 -0.537894 -0.188816 -0.062500 1 0 0 0 0 0 2 233140
-0.002266 0.000538 0.120189 0.266392 -0.537884 -0.188804 -0.062500 1 0 0 0 0 0 2 234141
-0.002266 0.000538 0.120189 0.266401 -0.537875 -0.188815 -0.062500 1 0 0 0 0 0 2 235140
-0.002266 0.000538 0.120189 0.266393 -0.537882 -0.188804 -0.062500 1 0 0 0 0 0 2 236138
-0.002266 0.000538 0.120189 0.266396 -0.537895 -0.188815 -0.062500 1 0 0 0 0 0 2 237137
-0.002266 0.000538 0.120189 0.266393 -0.537885 -0.188803 -0.062500 1 0 0 0 0 0 2 238138
-0.002266 0.000538 0.120189 0.266401 -0.537875 -0.188815 -0.062500 1 0 0 0 0 0 2 239139
-0.002261 0.000520 0.120200 0.192755 -0.285272 -0.338531 -0.062500 1 0 0 0 0 0 2 240145
-0.002258 0.000511 0.120203 0.216158 -0.369776 -0.265424 -0.062500 1 0 0 0 0 0 2 241144
-0.002257 0.000506 0.120205 0.234658 -0.433305 -0.227504 -0.062500 1 0 0 0 0 0 2 242123
-0.002256 0.000504 0.120205 0.244855 -0.467256 -0.213097 -0.062500 1 0 0 0 0 0 2 243138
-0.002256 0.000503 0.120205 0.250149 -0.484468 -0.207962 -0.062500 1 0 0 0 0 0 2 244138
-0.002256 0.000502 0.120205 0.252843 -0.493088 -0.206154 -0.062500 1 0 0 0 0 0 2 245139
-0.002256 0.000502 0.120205 0.254202 -0.497405 -0.205537 -0.062500 1 0 0 0 0 0 2 246137
-0.002256 0.000502 0.120205 0.254894 -0.499562 -0.205311 -0.062500 1 0 0 0 0 0 2 247138
-0.002256 0.000502 0.120205 0.255240 -0.500650 -0.205245 -0.062500 1 0 0 0 0 0 2 248137
-0.002256 0.000502 0.120205 0.255407 -0.501194 -0.205212 -0.062500 1 0 0 0 0 0 2 249137
-0.002256 0.000502 0.120205 0.255498 -0.501457 -0.205199 -0.062500 1 0 0 0 0 0 2 250136
-0.002256 0.000502 0.120205 0.255542 -0.501598 -0.205202 -0.062500 1 0 0 0 0 0 2 251140
-0.002256 0.000502 0.120205 0.255566 -0.501675 -0.205202 -0.062500 1 0 0 0 0 0 2 252137
-0.002256 0.000502 0.120205 0.255578 -0.501715 -0.205202 -0.062500 1 0 0 0 0 0 2 253137
-0.002256 0.000502 0.120205 0.255579 -0.501718 -0.205202 -0.062500 1 0 0 0 0 0 2 254197
-0.002256 0.000502 0.120205 0.255582 -0.501729 -0.205195 -0.062500 1 0 0 0 0 0 2 255205
-0.002256 0.000502 0.120205 0.255582 -0.501730 -0.205194 -0.062500 1 0 0 0 0 0 2 256205
-0.002256 0.000502 0.120205 0.255594 -0.501732 -0.205200 -0.062500 1 0 0 0 0 0 2 257208
-0.002256 0.000502 0.120205 0.255583 -0.501730 -0.205194 -0.062500 1 0 0 0 0 0 2 258173
-0.002256 0.000502 0.120205 0.255586 -0.501741 -0.205207 -0.062500 1 0 0 0 0 0 2 259171
-0.002256 0.000502 0.120205 0.255582 -0.501730 -0.205195 -0.062500 1 0 0 0 0 0 2 260171
-0.002256 0.000502 0.120205 0.255594 -0.501732 -0.205200 -0.062500 1 0 0 0 0 0 2 261243
-0.002256 0.000502 0.120205 0.255584 -0.501729 -0.205194 -0.062500 1 0 0 0 0 0 2 262199
-0.002256 0.000502 0.120205 0.255586 -0.501740 -0.205207 -0.062500 1 0 0 0 0 0 2 263201
-0.002256 0.000502 0.120205 0.255582 -0.501730 -0.205195 -0.062500 1 0 0 0 0 0 2 264198
-0.002256 0.000502 0.120205 0.255594 -0.501731 -0.205200 -0.062500 1 0 0 0 0 0 2 265221
-0.002256 0.000502 0.120205 0.255588 -0.501740 -0.205208 -0.062500 1 0 0 0 0 0 2 266171
-0.002256 0.000502 0.120205 0.255583 -0.501730 -0.205195 -0.062500 1 0 0 0 0 0 2 267174
-0.002256 0.000502 0.120205 0.255582 -0.501728 -0.205194 -0.062500 1 0 0 0 0 0 2 268170
-0.002256 0.000502 0.120205 0.255586 -0.501740 -0.205207 -0.062500 1 0 0 0 0 0 2 269209
-0.002256 0.000502 0.120205 0.255582 -0.501729 -0.205195 -0.062500 1 0 0 0 0 0 2 270195
-0.002256 0.000502 0.120205 0.255594 -0.501731 -0.205200 -0.062500 1 0 0 0 0 0 2 271197
-0.002256 0.000502 0.120205 0.255591 -0.501752 -0.205201 -0.062500 1 0 0 0 0 0 2 272193
-0.002256 0.000502 0.120205 0.255583 -0.501731 -0.205195 -0.062500 1 0 0 0 0 0 2 273189
-0.002256 0.000502 0.120205 0.255595 -0.501732 -0.205200 -0.062500 1 0 0 0 0 0 2 274171
-0.002256 0.000502 0.120205 0.255575 -0.501738 -0.205201 -0.062500 1 0 0 0 0 0 2 275181
-0.002256 0.000502 0.120205 0.255594 -0.501733 -0.205201 -0.062500 1 0 0 0 0 0 2 276192
-0.002256 0.000502 0.120205 0.255583 -0.501729 -0.205195 -0.062500 1 0 0 0 0 0 2 277231
-0.002256 0.000502 0.120205 0.255595 -0.501731 -0.205200 -0.062500 1 0 0 0 0 0 2 278194
-0.002256 0.000502 0.120205 0.255575 -0.501737 -0.205201 -0.062500 1 0 0 0 0 0 2 279178
-0.002256 0.000502 0.120205 0.255594 -0.501732 -0.205201 -0.062500 1 0 0 0 0 0 2 280192
-0.002256 0.000502 0.120205 0.255587 -0.501740 -0.205188 -0.062500 1 0 0 0 0 0 2 281227
-0.002256 0.000502 0.120205 0.255587 -0.501742 -0.205206 -0.062500 1 0 0 0 0 0 2 282193
-0.002256 0.000502 0.120205 0.255583 -0.501730 -0.205195 -0.062500 1 0 0 0 0 0 2 283180
-0.002256 0.000502 0.120205 0.255595 -0.501732 -0.205200 -0.062500 1 0 0 0 0 0 2 284190
-0.002256 0.000502 0.120205 0.255575 -0.501738 -0.205201 -0.062500 1 0 0 0 0 0 2 285207
-0.002256 0.000502 0.120205 0.255594 -0.501732 -0.205201 -0.062500 1 0 0 0 0 0 2 286191
-0.002256 0.000502 0.120205 0.255584 -0.501729 -0.205195 -0.062500 1 0 0 0 0 0 2 287175
-0.002256 0.000502 0.120205 0.255586 -0.501740 -0.205207 -0.062500 1 0 0 0 0 0 2 288204
-0.002256 0.000502 0.120205 0.255583 -0.501730 -0.205195 -0.062500 1 0 0 0 0 0 2 289210
-0.002256 0.000502 0.120205 0.255594 -0.501731 -0.205200 -0.062500 1 0 0 0 0 0 2 290177
-0.002256 0.000502 0.120205 0.255579 -0.501749 -0.205195 -0.062500 1 0 0 0 0 0 2 291191
-0.002256 0.000502 0.120205 0.255594 -0.501734 -0.205200 -0.062500 1 0 0 0 0 0 2 292177
-0.002256 0.000502 0.120205 0.255584 -0.501729 -0.205194 -0.062500 1 0 0 0 0 0 2 293224
-0.002256 0.000502 0.120205 0.255586 -0.501740 -0.205207 -0.062500 1 0 0 0 0 0 2 294124
-0.002256 0.000502 0.120205 0.255583 -0.501730 -0.205195 -0.062500 1 0 0 0 0 0 2 295134
-0.002256 0.000502 0.120205 0.255594 -0.501731 -0.205200 -0.062500 1 0 0 0 0 0 2 296124
-0.002256 0.000502 0.120205 0.255575 -0.501737 -0.205201 -0.062500 1 0 0 0 0 0 2 297135
-0.002256 0.000502 0.120205 0.255593 -0.501732 -0.205201 -0.062500 1 0 0 0 0 0 2 298124
-0.002256 0.000502 0.120205 0.255583 -0.501729 -0.205195 -0.062500 1 0 0 0 0 0 2 299134
-0.002256 0.000502 0.120205 0.255586 -0.501740 -0.205207 -0.062500 1 0 0 0 0 0 2 300123
-0.002256 0.000502 0.120205 0.255586 -0.501741 -0.205189 -0.062500 1 0 0 0 0 0 2 301133
-0.002256 0.000502 0.120205 0.255595 -0.501733 -0.205199 -0.062500 1 0 0 0 0 0 2 302124
-0.002256 0.000502 0.120205 0.255575 -0.501738 -0.205201 -0.062500 1 0 0 0 0 0 2 303133
-0.002256 0.000502 0.120205 0.255593 -0.501733 -0.205201 -0.062500 1 0 0 0 0 0 2 304127
-0.002256 0.000502 0.120205 0.255583 -0.501729 -0.205195 -0.062500 1 0 0 0 0 0 2 305144
-0.002256 0.000502 0.120205 0.255594 -0.501731 -0.205200 -0.062500 1 0 0 0 0 0 2 306135
-0.002256 0.000502 0.120205 0.255575 -0.501737 -0.205201 -0.062500 1 0 0 0 0 0 2 307145
-0.002256 0.000502 0.120205 0.255593 -0.501732 -0.205201 -0.062500 1 0 0 0 0 0 2 308141
-0.002256 0.000502 0.120205 0.255583 -0.501728 -0.205195 -0.062500 1 0 0 0 0 0 2 309145
-0.002256 0.000502 0.120205 0.255586 -0.501740 -0.205207 -0.062500 1 0 0 0 0 0 2 310133
-0.002256 0.000502 0.120205 0.255586 -0.501741 -0.205188 -0.062500 1 0 0 0 0 0 2 311141
-0.002256 0.000502 0.120205 0.255595 -0.501733 -0.205199 -0.062500 1 0 0 0 0 0 2 312124
-0.002256 0.000502 0.120205 0.255588 -0.501741 -0.205207 -0.062500 1 0 0 0 0 0 2 313144
-0.002256 0.000502 0.120205 0.255583 -0.501730 -0.205195 -0.062500 1 0 0 0 0 0 2 314137
-0.002256 0.000502 0.120205 0.255595 -0.501731 -0.205200 -0.062500 1 0 0 0 0 0 2 315134
-0.002256 0.000502 0.120205 0.255576 -0.501738 -0.205201 -0.062500 1 0 0 0 0 0 2 316140
-0.002256 0.000502 0.120205 0.255581 -0.501729 -0.205195 -0.062500 1 0 0 0 0 0 2 317138
-0.002256 0.000502 0.120205 0.255594 -0.501731 -0.205200 -0.062500 1 0 0 0 0 0 2 318135
-0.002256 0.000502 0.120205 0.255587 -0.501740 -0.205208 -0.062500 1 0 0 0 0 0 2 319136
-0.002256 0.000502 0.120205 0.255586 -0.501741 -0.205189 -0.062500 1 0 0 0 0 0 2 320135
-0.002256 0.000502 0.120205 0.255595 -0.501733 -0.205199 -0.062500 1 0 0 0 0 0 2 321136
-0.002256 0.000502 0.120205 0.255576 -0.501738 -0.205201 -0.062500 1 0 0 0 0 0 2 322134
-0.002256 0.000502 0.120205 0.255594 -0.501733 -0.205201 -0.062500 1 0 0 0 0 0 2 323133
-0.002256 0.000502 0.120205 0.255584 -0.501729 -0.205195 -0.062500 1 0 0 0 0 0 2 324130
-0.002256 0.000502 0.120205 0.255586 -0.501740 -0.205207 -0.062500 1 0 0 0 0 0 2 325141
-0.002256 0.000502 0.120205 0.255583 -0.501730 -0.205195 -0.062500 1 0 0 0 0 0 2 326141
-0.002256 0.000502 0.120205 0.255594 -0.501731 -0.205200 -0.062500 1 0 0 0 0 0 2 327135
-0.002256 0.000502 0.120205 0.255584 -0.501728 -0.205195 -0.062500 1 0 0 0 0 0 2 328136
-0.002256 0.000502 0.120205 0.255586 -0.501740 -0.205207 -0.062500 1 0 0 0 0 0 2 329135
-0.002256 0.000502 0.120205 0.255586 -0.501741 -0.205188 -0.062500 1 0 0 0 0 0 2 330134
-0.002256 0.000502 0.120205 0.255587 -0.501742 -0.205206 -0.062500 1 0 0 0 0 0 2 331135
-0.002256 0.000502 0.120205 0.255583 -0.501730 -0.205195 -0.062500 1 0 0 0 0 0 2 332133
-0.002256 0.000502 0.120205 0.255594 -0.501732 -0.205200 -0.062500 1 0 0 0 0 0 2 333134
-0.002256 0.000502 0.120205 0.255584 -0.501729 -0.205194 -0.062500 1 0 0 0 0 0 2 334140
-0.002256 0.000502 0.120205 0.255586 -0.501740 -0.205207 -0.062500 1 0 0 0 0 0 2 335133
-0.002256 0.000502 0.120205 0.255583 -0.501730 -0.205195 -0.062500 1 0 0 0 0 0 2 336136
-0.002256 0.000502 0.120205 0.255594 -0.501731 -0.205200 -0.062500 1 0 0 0 0 0 2 337134
-0.002256 0.000502 0.120205 0.255575 -0.501737 -0.205201 -0.062500 1 0 0 0 0 0 2 338230
-0.002256 0.000502 0.120205 0.255597 -0.501744 -0.205194 -0.062500 1 0 0 0 0 0 2 339194
-0.002256 0.000502 0.120205 0.255584 -0.501730 -0.205194 -0.062500 1 0 0 0 0 0 2 340203
-0.002256 0.000502 0.120205 0.255586 -0.501741 -0.205207 -0.062500 1 0 0 0 0 0 2 341203
-0.002256 0.000502 0.120205 0.255583 -0.501730 -0.205195 -0.062500 1 0 0 0 0 0 2 342171
-0.002256 0.000502 0.120205 0.255594 -0.501732 -0.205200 -0.062500 1 0 0 0 0 0 2 343169
-0.002256 0.000502 0.120205 0.255575 -0.501738 -0.205201 -0.062500 1 0 0 0 0 0 2 344169
-0.002256 0.000502 0.120205 0.255593 -0.501732 -0.205201 -0.062500 1 0 0 0 0 0 2 345239
-0.002256 0.000502 0.120205 0.255583 -0.501729 -0.205195 -0.062500 1 0 0 0 0 0 2 346198
-0.002256 0.000502 0.120205 0.255586 -0.501740 -0.205207 -0.062500 1 0 0 0 0 0 2 347198
-0.002256 0.000502 0.120205 0.255586 -0.501741 -0.205188 -0.062500 1 0 0 0 0 0 2 348196
-0.002256 0.000502 0.120205 0.255595 -0.501733 -0.205199 -0.062500 1 0 0 0 0 0 2 349219
-0.002256 0.000502 0.120205 0.255575 -0.501738 -0.205201 -0.062500 1 0 0 0 0 0 2 350195
-0.002256 0.000502 0.120205 0.255593 -0.501733 -0.205201 -0.062500 1 0 0 0 0 0 2 351169
-0.002256 0.000502 0.120205 0.255583 -0.501729 -0.205194 -0.062500 1 0 0 0 0 0 2 352167
-0.002256 0.000502 0.120205 0.255586 -0.501740 -0.205207 -0.062500 1 0 0 0 0 0 2 353231
-0.002256 0.000502 0.120205 0.255582 -0.501730 -0.205195 -0.062500 1 0 0 0 0 0 2 354190
-0.002256 0.000502 0.120205 0.255594 -0.501731 -0.205200 -0.062500 1 0 0 0 0 0 2 355200
-0.002256 0.000502 0.120205 0.255583 -0.501728 -0.205194 -0.062500 1 0 0 0 0 0 2 356167
-0.002256 0.000502 0.120205 0.255586 -0.501740 -0.205207 -0.062500 1 0 0 0 0 0 2 357184
-0.002256 0.000502 0.120205 0.255586 -0.501741 -0.205188 -0.062500 1 0 0 0 0 0 2 358168
-0.002256 0.000502 0.120205 0.255586 -0.501742 -0.205206 -0.062500 1 0 0 0 0 0 2 359176
-0.002256 0.000502 0.120205 0.255582 -0.501730 -0.205195 -0.062500 1 0 0 0 0 0 2 360189
-0.002256 0.000502 0.120205 0.255594 -0.501732 -0.205200 -0.062500 1 0 0 0 0 0 2 361231
-0.002256 0.000502 0.120205 0.255596 -0.501732 -0.205201 -0.062500 1 0 0 0 0 0 2 362190
-0.002256 0.000502 0.120205 0.255576 -0.501738 -0.205201 -0.062500 1 0 0 0 0 0 2 363173
-0.002256 0.000502 0.120205 0.255594 -0.501732 -0.205201 -0.062500 1 0 0 0 0 0 2 364189
-0.002256 0.000502 0.120205 0.255584 -0.501729 -0.205195 -0.062500 1 0 0 0 0 0 2 365223
-0.002256 0.000502 0.120205 0.255586 -0.501740 -0.205207 -0.062500 1 0 0 0 0 0 2 366189
-0.002256 0.000502 0.120205 0.255583 -0.501730 -0.205196 -0.062500 1 0 0 0 0 0 2 367174
-0.002256 0.000502 0.120205 0.255598 -0.501743 -0.205193 -0.062500 1 0 0 0 0 0 2 368188
-0.002256 0.000502 0.120205 0.255576 -0.501739 -0.205201 -0.062500 1 0 0 0 0 0 2 369206
-0.002256 0.000502 0.120205 0.255594 -0.501733 -0.205201 -0.062500 1 0 0 0 0 0 2 370191
-0.002256 0.000502 0.120205 0.255584 -0.501729 -0.205194 -0.062500 1 0 0 0 0 0 2 371174
-0.002256 0.000502 0.120205 0.255586 -0.501740 -0.205207 -0.062500 1 0 0 0 0 0 2 372173
-0.002256 0.000502 0.120205 0.255583 -0.501730 -0.205195 -0.062500 1 0 0 0 0 0 2 373204
-0.002256 0.000502 0.120205 0.255594 -0.501731 -0.205200 -0.062500 1 0 0 0 0 0 2 374174
-0.002256 0.000502 0.120205 0.255575 -0.501737 -0.205201 -0.062500 1 0 0 0 0 0 2 375189
-0.002256 0.000502 0.120205 0.255593 -0.501732 -0.205201 -0.062500 1 0 0 0 0 0 2 376173
-0.002256 0.000502 0.120205 0.255583 -0.501729 -0.205195 -0.062500 1 0 0 0 0 0 2 377225
-0.002256 0.000502 0.120205 0.255598 -0.501743 -0.205193 -0.062500 1 0 0 0 0 0 2 378123
-0.002256 0.000502 0.120205 0.255576 -0.501739 -0.205200 -0.062500 1 0 0 0 0 0 2 379132
-0.002256 0.000502 0.120205 0.255594 -0.501733 -0.205201 -0.062500 1 0 0 0 0 0 2 380122
-0.002256 0.000502 0.120205 0.255584 -0.501729 -0.205194 -0.062500 1 0 0 0 0 0 2 381134
-0.002256 0.000502 0.120205 0.255586 -0.501740 -0.205207 -0.062500 1 0 0 0 0 0 2 382120
-0.002256 0.000502 0.120205 0.255583 -0.501730 -0.205195 -0.062500 1 0 0 0 0 0 2 383132
-0.002256 0.000502 0.120205 0.255594 -0.501731 -0.205200 -0.062500 1 0 0 0 0 0 2 384121
-0.002256 0.000502 0.120205 0.255575 -0.501737 -0.205201 -0.062500 1 0 0 0 0 0 2 385132
-0.002256 0.000502 0.120205 0.255593 -0.501732 -0.205201 -0.062500 1 0 0 0 0 0 2 386122
-0.002256 0.000502 0.120205 0.255583 -0.501728 -0.205195 -0.062500 1 0 0 0 0 0 2 387131
-0.002237 0.000497 0.120195 -0.009595 -0.438916 -0.067309 -0.062500 1 0 0 0 0 0 2 388124
-0.002227 0.000495 0.120192 0.080681 -0.460206 -0.134549 -0.062500 1 0 0 0 0 0 2 389138
-0.002223 0.000494 0.120191 0.147351 -0.476014 -0.169481 -0.062500 1 0 0 0 0 0 2 390139
-0.002220 0.000493 0.120190 0.182597 -0.484382 -0.182792 -0.062500 1 0 0 0 0 0 2 391147
-0.002219 0.000493 0.120190 0.200325 -0.488599 -0.187538 -0.062500 1 0 0 0 0 0 2 392131
-0.002219 0.000493 0.120190 0.209172 -0.490699 -0.189200 -0.062500 1 0 0 0 0 0 2 393130
-0.002218 0.000493 0.120190 0.213581 -0.491756 -0.189783 -0.062500 1 0 0 0 0 0 2 394138
-0.002218 0.000493 0.120190 0.215775 -0.492278 -0.189984 -0.062500 1 0 0 0 0 0 2 395126
-0.002218 0.000493 0.120190 0.216870 -0.492538 -0.190058 -0.062500 1 0 0 0 0 0 2 396140
-0.002218 0.000493 0.120190 0.217432 -0.492682 -0.190083 -0.062500 1 0 0 0 0 0 2 397133
-0.002218 0.000493 0.120190 0.217702 -0.492747 -0.190091 -0.062500 1 0 0 0 0 0 2 398139
-0.002218 0.000493 0.120190 0.217843 -0.492771 -0.190088 -0.062500 1 0 0 0 0 0 2 399139
-0.002218 0.000493 0.120190 0.217899 -0.492782 -0.190093 -0.062500 1 0 0 0 0 0 2 400144
-0.002218 0.000493 0.120190 0.217937 -0.492791 -0.190092 -0.062500 1 0 0 0 0 0 2 401132
-0.002218 0.000493 0.120190 0.217954 -0.492806 -0.190092 -0.062500 1 0 0 0 0 0 2 402135
-0.002218 0.000493 0.120190 0.217976 -0.492801 -0.190091 -0.062500 1 0 0 0 0 0 2 403133
-0.002218 0.000493 0.120190 0.217978 -0.492801 -0.190091 -0.062500 1 0 0 0 0 0 2 404134
-0.002218 0.000493 0.120190 0.217970 -0.492809 -0.190098 -0.062500 1 0 0 0 0 0 2 405134
-0.002218 0.000493 0.120190 0.217965 -0.492799 -0.190085 -0.062500 1 0 0 0 0 0 2 406194
-0.002218 0.000493 0.120190 0.217976 -0.492800 -0.190090 -0.062500 1 0 0 0 0 0 2 407194
-0.002218 0.000493 0.120190 0.217969 -0.492809 -0.190098 -0.062500 1 0 0 0 0 0 2 408197
-0.002218 0.000493 0.120190 0.217976 -0.492801 -0.190092 -0.062500 1 0 0 0 0 0 2 409232
-0.002218 0.000493 0.120190 0.217977 -0.492800 -0.190091 -0.062500 1 0 0 0 0 0 2 410202
-0.002218 0.000493 0.120190 0.217969 -0.492809 -0.190098 -0.062500 1 0 0 0 0 0 2 411174
-0.002213 0.000475 0.120201 0.144269 -0.240051 -0.339619 -0.062500 1 0 0 0 0 0 2 412173
-0.002210 0.000466 0.120204 0.167701 -0.324632 -0.266607 -0.062500 1 0 0 0 0 0 2 413230
-0.002209 0.000461 0.120206 0.186242 -0.388194 -0.228738 -0.062500 1 0 0 0 0 0 2 414192
-0.002189 0.000454 0.120196 -0.068610 -0.359367 -0.076253 -0.062500 1 0 0 0 0 0 2 415169
-0.002179 0.000451 0.120193 0.026893 -0.397852 -0.138459 -0.062500 1 0 0 0 0 0 2 416167
-0.002174 0.000449 0.120192 0.096221 -0.422267 -0.171643 -0.062500 1 0 0 0 0 0 2 417181
-0.002172 0.000449 0.120192 0.132816 -0.434972 -0.184356 -0.062500 1 0 0 0 0 0 2 418167
-0.002171 0.000448 0.120191 0.151230 -0.441348 -0.188892 -0.062500 1 0 0 0 0 0 2 419197
-0.002170 0.000448 0.120191 0.160416 -0.444525 -0.190483 -0.062500 1 0 0 0 0 0 2 420166
-0.002170 0.000448 0.120191 0.164990 -0.446125 -0.191036 -0.062500 1 0 0 0 0 0 2 421184
-0.002151 0.000443 0.120181 -0.097630 -0.384166 -0.052994 -0.062500 1 0 0 0 0 0 2 422200
-0.002154 0.000427 0.120167 0.172724 -0.213558 0.029220 -0.062500 1 0 0 0 0 0 2 423193
-0.002156 0.000419 0.120162 0.180995 -0.294316 -0.078868 -0.062500 1 0 0 0 0 0 2 424200
-0.002157 0.000415 0.120161 0.171494 -0.351106 -0.130130 -0.062500 1 0 0 0 0 0 2 425229
-0.002157 0.000413 0.120160 0.165061 -0.381094 -0.149329 -0.062500 1 0 0 0 0 0 2 426195
-0.002158 0.000412 0.120160 0.161547 -0.396224 -0.156139 -0.062500 1 0 0 0 0 0 2 427167
-0.002158 0.000412 0.120160 0.159716 -0.403805 -0.158525 -0.062500 1 0 0 0 0 0 2 428192
-0.002139 0.000407 0.120150 -0.106004 -0.344899 -0.021039 -0.062500 1 0 0 0 0 0 2 429239
-0.002130 0.000405 0.120146 -0.016396 -0.368008 -0.088800 -0.062500 1 0 0 0 0 0 2 430196
-0.002125 0.000404 0.120145 0.049951 -0.384722 -0.123927 -0.062500 1 0 0 0 0 0 2 431195
-0.002123 0.000403 0.120145 0.085046 -0.393543 -0.137317 -0.062500 1 0 0 0 0 0 2 432194
-0.002121 0.000403 0.120145 0.102687 -0.398011 -0.142082 -0.062500 1 0 0 0 0 0 2 433222
-0.002121 0.000403 0.120145 0.111500 -0.400237 -0.143752 -0.062500 1 0 0 0 0 0 2 434191
-0.002121 0.000403 0.120145 0.115881 -0.401338 -0.144334 -0.062500 1 0 0 0 0 0 2 435166
-0.002120 0.000402 0.120145 0.118082 -0.401896 -0.144539 -0.062500 1 0 0 0 0 0 2 436165
-0.002120 0.000402 0.120145 0.119160 -0.402176 -0.144608 -0.062500 1 0 0 0 0 0 2 437229
-0.002120 0.000402 0.120145 0.119720 -0.402321 -0.144633 -0.062500 1 0 0 0 0 0 2 438191
-0.002120 0.000402 0.120145 0.119989 -0.402386 -0.144641 -0.062500 1 0 0 0 0 0 2 439189
-0.002120 0.000402 0.120145 0.120131 -0.402409 -0.144638 -0.062500 1 0 0 0 0 0 2 440198
-0.002120 0.000402 0.120145 0.120202 -0.402435 -0.144643 -0.062500 1 0 0 0 0 0 2 441254
-0.002120 0.000402 0.120145 0.120222 -0.402451 -0.144642 -0.062500 1 0 0 0 0 0 2 442188
-0.002120 0.000402 0.120145 0.120242 -0.402447 -0.144642 -0.062500 1 0 0 0 0 0 2 443166
-0.002120 0.000402 0.120145 0.120255 -0.402449 -0.144648 -0.062500 1 0 0 0 0 0 2 444189
-0.002120 0.000402 0.120145 0.120256 -0.402448 -0.144649 -0.062500 1 0 0 0 0 0 2 445214
-0.002120 0.000402 0.120145 0.120259 -0.402460 -0.144642 -0.062500 1 0 0 0 0 0 2 446186
-0.002120 0.000402 0.120145 0.120259 -0.402462 -0.144641 -0.062500 1 0 0 0 0 0 2 447171
-0.002120 0.000402 0.120145 0.120255 -0.402450 -0.144648 -0.062500 1 0 0 0 0 0 2 448185
-0.002120 0.000402 0.120145 0.120266 -0.402452 -0.144635 -0.062500 1 0 0 0 0 0 2 449223
-0.002120 0.000402 0.120145 0.120268 -0.402452 -0.144654 -0.062500 1 0 0 0 0 0 2 450188
-0.002120 0.000402 0.120145 0.120260 -0.402461 -0.144643 -0.062500 1 0 0 0 0 0 2 451173
-0.002120 0.000402 0.120145 0.120256 -0.402450 -0.144648 -0.062500 1 0 0 0 0 0 2 452185
-0.002120 0.000402 0.120145 0.120267 -0.402452 -0.144635 -0.062500 1 0 0 0 0 0 2 453202
-0.002120 0.000402 0.120145 0.120256 -0.402449 -0.144647 -0.062500 1 0 0 0 0 0 2 454187
-0.002120 0.000402 0.120145 0.120258 -0.402460 -0.144642 -0.062500 1 0 0 0 0 0 2 455190
-0.002120 0.000402 0.120145 0.120267 -0.402453 -0.144654 -0.062500 1 0 0 0 0 0 2 456169
-0.002120 0.000402 0.120145 0.120268 -0.402452 -0.144636 -0.062500 1 0 0 0 0 0 2 457201
-0.002120 0.000402 0.120145 0.120256 -0.402449 -0.144647 -0.062500 1 0 0 0 0 0 2 458171
-0.002120 0.000402 0.120145 0.120258 -0.402460 -0.144642 -0.062500 1 0 0 0 0 0 2 459188
-0.002120 0.000402 0.120145 0.120255 -0.402450 -0.144648 -0.062500 1 0 0 0 0 0 2 460170
-0.002101 0.000398 0.120135 -0.144368 -0.339797 -0.006195 -0.062500 1 0 0 0 0 0 2 461222
-0.002092 0.000396 0.120131 -0.054362 -0.360997 -0.073729 -0.062500 1 0 0 0 0 0 2 462120
-0.002087 0.000395 0.120130 0.012197 -0.376755 -0.108802 -0.062500 1 0 0 0 0 0 2 463129
-0.002085 0.000394 0.120130 0.047372 -0.385112 -0.122158 -0.062500 1 0 0 0 0 0 2 464118
-0.002084 0.000394 0.120130 0.065070 -0.389322 -0.126921 -0.062500 1 0 0 0 0 0 2 465128
-0.002083 0.000394 0.120130 0.073906 -0.391431 -0.128595 -0.062500 1 0 0 0 0 0 2 466119
-0.002083 0.000394 0.120129 0.078320 -0.392491 -0.129172 -0.062500 1 0 0 0 0 0 2 467129
-0.002083 0.000394 0.120129 0.080515 -0.393024 -0.129371 -0.062500 1 0 0 0 0 0 2 468117
-0.002083 0.000394 0.120129 0.081618 -0.393277 -0.129439 -0.062500 1 0 0 0 0 0 2 469129
-0.002083 0.000394 0.120129 0.082165 -0.393406 -0.129464 -0.062500 1 0 0 0 0 0 2 470117
-0.002083 0.000394 0.120129 0.082445 -0.393472 -0.129479 -0.062500 1 0 0 0 0 0 2 471129
-0.002083 0.000394 0.120129 0.082580 -0.393504 -0.129485 -0.062500 1 0 0 0 0 0 2 472131
-0.002083 0.000394 0.120129 0.082638 -0.393529 -0.129484 -0.062500 1 0 0 0 0 0 2 473147
-0.002083 0.000394 0.120129 0.082684 -0.393531 -0.129476 -0.062500 1 0 0 0 0 0 2 474129
-0.002083 0.000394 0.120129 0.082687 -0.393530 -0.129475 -0.062500 1 0 0 0 0 0 2 475132
-0.002083 0.000394 0.120129 0.082698 -0.393532 -0.129481 -0.062500 1 0 0 0 0 0 2 476129
-0.002083 0.000394 0.120129 0.082711 -0.393535 -0.129488 -0.062500 1 0 0 0 0 0 2 477126
-0.002083 0.000394 0.120129 0.082704 -0.393544 -0.129476 -0.062500 1 0 0 0 0 0 2 478134
-0.002064 0.000389 0.120120 -0.181799 -0.330911 0.009097 -0.062500 1 0 0 0 0 0 2 479123
-0.002054 0.000387 0.120116 -0.091840 -0.352100 -0.058494 -0.062500 1 0 0 0 0 0 2 480133
-0.002050 0.000386 0.120115 -0.025338 -0.367844 -0.093611 -0.062500 1 0 0 0 0 0 2 481125
-0.002047 0.000385 0.120115 0.009841 -0.376202 -0.106980 -0.062500 1 0 0 0 0 0 2 482138
-0.002046 0.000385 0.120114 0.027545 -0.380414 -0.111739 -0.062500 1 0 0 0 0 0 2 483136
-0.002046 0.000385 0.120114 0.036384 -0.382534 -0.113409 -0.062500 1 0 0 0 0 0 2 484140
-0.002027 0.000380 0.120104 -0.223594 -0.320986 0.024733 -0.062500 1 0 0 0 0 0 2 485131
-0.002017 0.000378 0.120101 -0.131499 -0.342684 -0.043150 -0.062500 1 0 0 0 0 0 2 486132
-0.002012 0.000377 0.120100 -0.063919 -0.358674 -0.078363 -0.062500 1 0 0 0 0 0 2 487128
-0.002010 0.000376 0.120099 -0.028216 -0.367166 -0.091764 -0.062500 1 0 0 0 0 0 2 488130
-0.002009 0.000376 0.120099 -0.010240 -0.371443 -0.096546 -0.062500 1 0 0 0 0 0 2 489131
-0.001989 0.000371 0.120089 -0.265525 -0.311029 0.040637 -0.062500 1 0 0 0 0 0 2 490189
-0.001980 0.000369 0.120086 -0.171204 -0.333246 -0.027693 -0.062500 1 0 0 0 0 0 2 491189
-0.001975 0.000368 0.120085 -0.102539 -0.349515 -0.063068 -0.062500 1 0 0 0 0 0 2 492204
-0.001973 0.000367 0.120084 -0.066281 -0.358141 -0.076531 -0.062500 1 0 0 0 0 0 2 493213
-0.001971 0.000367 0.120084 -0.048037 -0.362472 -0.081327 -0.062500 1 0 0 0 0 0 2 494194
-0.001971 0.000367 0.120084 -0.038918 -0.364647 -0.082995 -0.062500 1 0 0 0 0 0 2 495202
-0.001970 0.000367 0.120084 -0.034385 -0.365735 -0.083595 -0.062500 1 0 0 0 0 0 2 496169
-0.001970 0.000367 0.120084 -0.032106 -0.366278 -0.083790 -0.062500 1 0 0 0 0 0 2 497200
-0.001970 0.000367 0.120084 -0.030972 -0.366547 -0.083865 -0.062500 1 0 0 0 0 0 2 498188
-0.001951 0.000362 0.120074 -0.294526 -0.304147 0.055107 -0.062500 1 0 0 0 0 0 2 499166
-0.001942 0.000360 0.120071 -0.204475 -0.325370 -0.012724 -0.062500 1 0 0 0 0 0 2 500162
-0.001937 0.000359 0.120069 -0.137927 -0.341117 -0.047942 -0.062500 1 0 0 0 0 0 2 501179
-0.001935 0.000358 0.120069 -0.102717 -0.349482 -0.061348 -0.062500 1 0 0 0 0 0 2 502163
-0.001934 0.000358 0.120069 -0.084995 -0.353698 -0.066113 -0.062500 1 0 0 0 0 0 2 503193
-0.001933 0.000358 0.120069 -0.076156 -0.355807 -0.067789 -0.062500 1 0 0 0 0 0 2 504189
-0.001933 0.000358 0.120069 -0.071739 -0.356856 -0.068368 -0.062500 1 0 0 0 0 0 2 505181
-0.001933 0.000358 0.120069 -0.069534 -0.357390 -0.068577 -0.062500 1 0 0 0 0 0 2 506193
-0.001933 0.000358 0.120069 -0.068437 -0.357663 -0.068649 -0.062500 1 0 0 0 0 0 2 507196
-0.001933 0.000358 0.120069 -0.067882 -0.357786 -0.068668 -0.062500 1 0 0 0 0 0 2 508164
-0.001933 0.000358 0.120069 -0.067614 -0.357848 -0.068677 -0.062500 1 0 0 0 0 0 2 509198
-0.001933 0.000358 0.120069 -0.067478 -0.357891 -0.068674 -0.062500 1 0 0 0 0 0 2 510185
-0.001933 0.000358 0.120069 -0.067411 -0.357909 -0.068686 -0.062500 1 0 0 0 0 0 2 511164
-0.001933 0.000358 0.120069 -0.067376 -0.357907 -0.068673 -0.062500 1 0 0 0 0 0 2 512162
-0.001933 0.000358 0.120069 -0.067350 -0.357912 -0.068684 -0.062500 1 0 0 0 0 0 2 513211
-0.001933 0.000358 0.120069 -0.067348 -0.357912 -0.068685 -0.062500 1 0 0 0 0 0 2 514191
-0.001933 0.000358 0.120069 -0.067348 -0.357912 -0.068686 -0.062500 1 0 0 0 0 0 2 515205
-0.001933 0.000358 0.120069 -0.067345 -0.357923 -0.068679 -0.062500 1 0 0 0 0 0 2 516191
-0.001933 0.000358 0.120069 -0.067348 -0.357913 -0.068685 -0.062500 1 0 0 0 0 0 2 517212
-0.001933 0.000358 0.120069 -0.067346 -0.357924 -0.068679 -0.062500 1 0 0 0 0 0 2 518190
-0.001933 0.000358 0.120069 -0.067349 -0.357913 -0.068685 -0.062500 1 0 0 0 0 0 2 519164
-0.001933 0.000358 0.120069 -0.067326 -0.357918 -0.068678 -0.062500 1 0 0 0 0 0 2 520187
-0.001933 0.000358 0.120069 -0.067347 -0.357912 -0.068685 -0.062500 1 0 0 0 0 0 2 521198
-0.001933 0.000358 0.120069 -0.067346 -0.357923 -0.068679 -0.062500 1 0 0 0 0 0 2 522188
-0.001933 0.000358 0.120069 -0.067337 -0.357916 -0.068691 -0.062500 1 0 0 0 0 0 2 523193
-0.001933 0.000358 0.120069 -0.067337 -0.357915 -0.068673 -0.062500 1 0 0 0 0 0 2 524163
-0.001933 0.000358 0.120069 -0.067348 -0.357912 -0.068684 -0.062500 1 0 0 0 0 0 2 525197
-0.001933 0.000358 0.120069 -0.067334 -0.357926 -0.068685 -0.062500 1 0 0 0 0 0 2 526186
-0.001933 0.000358 0.120069 -0.067339 -0.357904 -0.068679 -0.062500 1 0 0 0 0 0 2 527154
-0.001933 0.000358 0.120069 -0.067345 -0.357922 -0.068678 -0.062500 1 0 0 0 0 0 2 528170
-0.001933 0.000358 0.120069 -0.067337 -0.357916 -0.068691 -0.062500 1 0 0 0 0 0 2 529200
-0.001933 0.000358 0.120069 -0.067345 -0.357924 -0.068680 -0.062500 1 0 0 0 0 0 2 530168
-0.001933 0.000358 0.120069 -0.067337 -0.357916 -0.068671 -0.062500 1 0 0 0 0 0 2 531184
-0.001933 0.000358 0.120069 -0.067336 -0.357915 -0.068690 -0.062500 1 0 0 0 0 0 2 532167
-0.001933 0.000358 0.120069 -0.067344 -0.357924 -0.068679 -0.062500 1 0 0 0 0 0 2 533219
-0.001933 0.000358 0.120069 -0.067349 -0.357913 -0.068685 -0.062500 1 0 0 0 0 0 2 534169
-0.001933 0.000358 0.120069 -0.067326 -0.357918 -0.068678 -0.062500 1 0 0 0 0 0 2 535184
-0.001933 0.000358 0.120069 -0.067346 -0.357912 -0.068685 -0.062500 1 0 0 0 0 0 2 536169
-0.001933 0.000358 0.120069 -0.067346 -0.357923 -0.068679 -0.062500 1 0 0 0 0 0 2 537203
-0.001933 0.000358 0.120069 -0.067337 -0.357916 -0.068691 -0.062500 1 0 0 0 0 0 2 538170
-0.001933 0.000358 0.120069 -0.067336 -0.357915 -0.068673 -0.062500 1 0 0 0 0 0 2 539185
-0.001945 0.000344 0.120058 0.111864 -0.165780 0.080744 -0.062500 1 0 0 0 0 0 2 540169
-0.001952 0.000337 0.120054 0.052788 -0.230471 0.007818 -0.062500 1 0 0 0 0 0 2 541198
-0.001955 0.000334 0.120053 0.007748 -0.278764 -0.030028 -0.062500 1 0 0 0 0 0 2 542167
-0.001957 0.000332 0.120053 -0.016551 -0.304488 -0.044435 -0.062500 1 0 0 0 0 0 2 543184
-0.001958 0.000331 0.120052 -0.028951 -0.317493 -0.049562 -0.062500 1 0 0 0 0 0 2 544168
-0.001958 0.000331 0.120052 -0.035193 -0.323991 -0.051365 -0.062500 1 0 0 0 0 0 2 545222
-0.001958 0.000331 0.120052 -0.038352 -0.327253 -0.051994 -0.062500 1 0 0 0 0 0 2 546116
-0.001958 0.000331 0.120052 -0.039909 -0.328887 -0.052206 -0.062500 1 0 0 0 0 0 2 547126
-0.001958 0.000331 0.120052 -0.040704 -0.329694 -0.052278 -0.062500 1 0 0 0 0 0 2 548116
-0.001958 0.000331 0.120052 -0.041108 -0.330101 -0.052304 -0.062500 1 0 0 0 0 0 2 549127
-0.001958 0.000331 0.120052 -0.041293 -0.330309 -0.052316 -0.062500 1 0 0 0 0 0 2 550116
-0.001958 0.000331 0.120052 -0.041406 -0.330414 -0.052326 -0.062500 1 0 0 0 0 0 2 551125
-0.001958 0.000331 0.120052 -0.041454 -0.330463 -0.052321 -0.062500 1 0 0 0 0 0 2 552116
-0.001958 0.000331 0.120052 -0.041477 -0.330472 -0.052321 -0.062500 1 0 0 0 0 0 2 553125
-0.001958 0.000331 0.120052 -0.041483 -0.330491 -0.052321 -0.062500 1 0 0 0 0 0 2 554116
-0.001958 0.000331 0.120052 -0.041504 -0.330498 -0.052322 -0.062500 1 0 0 0 0 0 2 555126
-0.001958 0.000331 0.120052 -0.041502 -0.330510 -0.052315 -0.062500 1 0 0 0 0 0 2 556128
-0.001958 0.000331 0.120052 -0.041493 -0.330503 -0.052327 -0.062500 1 0 0 0 0 0 2 557143
-0.001958 0.000331 0.120052 -0.041501 -0.330510 -0.052315 -0.062500 1 0 0 0 0 0 2 558125
-0.001958 0.000331 0.120052 -0.041505 -0.330500 -0.052321 -0.062500 1 0 0 0 0 0 2 559127
-0.001958 0.000331 0.120052 -0.041490 -0.330513 -0.052321 -0.062500 1 0 0 0 0 0 2 560128
-0.001971 0.000317 0.120042 0.137607 -0.138471 0.097233 -0.062500 1 0 0 0 0 0 2 561123
-0.001978 0.000310 0.120038 0.078573 -0.203119 0.024245 -0.062500 1 0 0 0 0 0 2 562257
-0.001981 0.000307 0.120037 0.033563 -0.251397 -0.013649 -0.062500 1 0 0 0 0 0 2 563129
-0.001983 0.000305 0.120036 0.009281 -0.277090 -0.028056 -0.062500 1 0 0 0 0 0 2 564129
-0.001984 0.000304 0.120036 -0.003113 -0.290087 -0.033190 -0.062500 1 0 0 0 0 0 2 565259
-0.001984 0.000304 0.120036 -0.009381 -0.296596 -0.034985 -0.062500 1 0 0 0 0 0 2 566260
-0.001984 0.000303 0.120036 -0.012522 -0.299852 -0.035614 -0.062500 1 0 0 0 0 0 2 567251
-0.001984 0.000303 0.120036 -0.014085 -0.301494 -0.035834 -0.062500 1 0 0 0 0 0 2 568131
-0.001984 0.000303 0.120036 -0.014881 -0.302302 -0.035907 -0.062500 1 0 0 0 0 0 2 569131
-0.001984 0.000303 0.120036 -0.015277 -0.302700 -0.035927 -0.062500 1 0 0 0 0 0 2 570127
-0.001997 0.000289 0.120025 0.163540 -0.110991 0.113735 -0.062500 1 0 0 0 0 0 2 571255
-0.002004 0.000283 0.120022 0.104446 -0.175662 0.040674 -0.062500 1 0 0 0 0 0 2 572251
-0.002007 0.000279 0.120020 0.059413 -0.223958 0.002769 -0.062500 1 0 0 0 0 0 2 573130
-0.002008 0.000277 0.120020 0.035124 -0.249690 -0.011659 -0.062500 1 0 0 0 0 0 2 574187
-0.002009 0.000277 0.120020 0.022715 -0.262692 -0.016804 -0.062500 1 0 0 0 0 0 2 575310
-0.002010 0.000276 0.120020 0.016451 -0.269210 -0.018597 -0.062500 1 0 0 0 0 0 2 576328
-0.002010 0.000276 0.120020 0.013292 -0.272473 -0.019229 -0.062500 1 0 0 0 0 0 2 577216
-0.002010 0.000276 0.120020 0.011732 -0.274094 -0.019450 -0.062500 1 0 0 0 0 0 2 578168
-0.002010 0.000276 0.120020 0.010940 -0.274911 -0.019517 -0.062500 1 0 0 0 0 0 2 579294
-0.002010 0.000276 0.120020 0.010536 -0.275318 -0.019543 -0.062500 1 0 0 0 0 0 2 580318
-0.002023 0.000262 0.120009 0.189244 -0.083690 0.130251 -0.062500 1 0 0 0 0 0 2 581288
-0.002029 0.000255 0.120005 0.130218 -0.148333 0.057122 -0.062500 1 0 0 0 0 0 2 582287
-0.002033 0.000252 0.120004 0.085202 -0.196602 0.019187 -0.062500 1 0 0 0 0 0 2 583159
-0.002034 0.000250 0.120003 0.060924 -0.222320 0.004741 -0.062500 1 0 0 0 0 0 2 584286
-0.002035 0.000249 0.120003 0.048512 -0.235326 -0.000400 -0.062500 1 0 0 0 0 0 2 585311
-0.002036 0.000249 0.120003 0.042245 -0.241832 -0.002203 -0.062500 1 0 0 0 0 0 2 586288
-0.002036 0.000249 0.120003 0.039119 -0.245088 -0.002824 -0.062500 1 0 0 0 0 0 2 587313
-0.002036 0.000248 0.120003 0.037536 -0.246723 -0.003052 -0.062500 1 0 0 0 0 0 2 588160
-0.002036 0.000248 0.120003 0.036749 -0.247532 -0.003114 -0.062500 1 0 0 0 0 0 2 589227
-0.002036 0.000248 0.120003 0.036346 -0.247939 -0.003139 -0.062500 1 0 0 0 0 0 2 590319
-0.002036 0.000248 0.120003 0.036141 -0.248152 -0.003152 -0.062500 1 0 0 0 0 0 2 591309
-0.002049 0.000235 0.119992 0.214862 -0.056525 0.146778 -0.062500 1 0 0 0 0 0 2 592287
-0.002055 0.000228 0.119989 0.155923 -0.121064 0.073574 -0.062500 1 0 0 0 0 0 2 593290
-0.002058 0.000224 0.119987 0.110953 -0.169286 0.035617 -0.062500 1 0 0 0 0 0 2 594283
-0.002060 0.000223 0.119987 0.086699 -0.194962 0.021161 -0.062500 1 0 0 0 0 0 2 595285
-0.002061 0.000222 0.119987 0.074297 -0.207971 0.016018 -0.062500 1 0 0 0 0 0 2 596283
-0.002061 0.000221 0.119987 0.068054 -0.214469 0.014211 -0.062500 1 0 0 0 0 0 2 597324
-0.002062 0.000221 0.119987 0.064911 -0.217730 0.013588 -0.062500 1 0 0 0 0 0 2 598316
-0.002062 0.000221 0.119987 0.063322 -0.219353 0.013372 -0.062500 1 0 0 0 0 0 2 599315
-0.002062 0.000221 0.119987 0.062539 -0.220172 0.013298 -0.062500 1 0 0 0 0 0 2 600314
-0.002062 0.000221 0.119987 0.062136 -0.220580 0.013271 -0.062500 1 0 0 0 0 0 2 601320
-0.002062 0.000221 0.119987 0.061951 -0.220788 0.013258 -0.062500 1 0 0 0 0 0 2 602285
-0.002062 0.000221 0.119987 0.061847 -0.220884 0.013255 -0.062500 1 0 0 0 0 0 2 603286
-0.002062 0.000221 0.119987 0.061800 -0.220933 0.013260 -0.062500 1 0 0 0 0 0 2 604284
-0.002062 0.000221 0.119987 0.061769 -0.220950 0.013254 -0.062500 1 0 0 0 0 0 2 605317
-0.002062 0.000221 0.119987 0.061762 -0.220970 0.013253 -0.062500 1 0 0 0 0 0 2 606307
-0.002062 0.000221 0.119987 0.061754 -0.220980 0.013245 -0.062500 1 0 0 0 0 0 2 607286
-0.002062 0.000221 0.119987 0.061745 -0.220990 0.013258 -0.062500 1 0 0 0 0 0 2 608162
-0.002062 0.000221 0.119987 0.061740 -0.220980 0.013252 -0.062500 1 0 0 0 0 0 2 609286
-0.002062 0.000221 0.119987 0.061751 -0.220981 0.013265 -0.062500 1 0 0 0 0 0 2 610310
-0.002062 0.000221 0.119987 0.061753 -0.220981 0.013247 -0.062500 1 0 0 0 0 0 2 611312
-0.002062 0.000221 0.119987 0.061744 -0.220990 0.013258 -0.062500 1 0 0 0 0 0 2 612308
-0.002062 0.000221 0.119987 0.061740 -0.220979 0.013252 -0.062500 1 0 0 0 0 0 2 613326
-0.002062 0.000221 0.119987 0.061755 -0.220993 0.013252 -0.062500 1 0 0 0 0 0 2 614309
-0.002062 0.000221 0.119987 0.061741 -0.220980 0.013252 -0.062500 1 0 0 0 0 0 2 615293
-0.002062 0.000221 0.119987 0.061751 -0.220981 0.013265 -0.062500 1 0 0 0 0 0 2 616308
-0.002062 0.000221 0.119987 0.061753 -0.220981 0.013247 -0.062500 1 0 0 0 0 0 2 617309
-0.002062 0.000221 0.119987 0.061745 -0.220990 0.013258 -0.062500 1 0 0 0 0 0 2 618248
-0.002075 0.000207 0.119976 0.240449 -0.029376 0.163318 -0.062500 1 0 0 0 0 0 2 619239
-0.002081 0.000200 0.119972 0.181611 -0.093796 0.090053 -0.062500 1 0 0 0 0 0 2 620249
-0.002084 0.000197 0.119971 0.136702 -0.141982 0.052055 -0.062500 1 0 0 0 0 0 2 621280
-0.002086 0.000195 0.119971 0.112460 -0.167636 0.037593 -0.062500 1 0 0 0 0 0 2 622251
-0.002087 0.000194 0.119970 0.100067 -0.180618 0.032442 -0.062500 1 0 0 0 0 0 2 623250
-0.002087 0.000194 0.119970 0.093838 -0.187115 0.030644 -0.062500 1 0 0 0 0 0 2 624241
-0.002087 0.000194 0.119970 0.090689 -0.190383 0.030013 -0.062500 1 0 0 0 0 0 2 625252
-0.002087 0.000194 0.119970 0.089120 -0.192001 0.029796 -0.062500 1 0 0 0 0 0 2 626239
-0.002087 0.000194 0.119970 0.088319 -0.192825 0.029721 -0.062500 1 0 0 0 0 0 2 627250
-0.002088 0.000194 0.119970 0.087923 -0.193225 0.029700 -0.062500 1 0 0 0 0 0 2 628114
-0.002088 0.000194 0.119970 0.087739 -0.193432 0.029688 -0.062500 1 0 0 0 0 0 2 629250
-0.002088 0.000194 0.119970 0.087627 -0.193537 0.029678 -0.062500 1 0 0 0 0 0 2 630241
-0.002088 0.000194 0.119970 0.087578 -0.193586 0.029682 -0.062500 1 0 0 0 0 0 2 631249
-0.002088 0.000194 0.119970 0.087556 -0.193595 0.029682 -0.062500 1 0 0 0 0 0 2 632239
-0.002088 0.000194 0.119970 0.087550 -0.193614 0.029682 -0.062500 1 0 0 0 0 0 2 633250
-0.002088 0.000194 0.119970 0.087530 -0.193621 0.029682 -0.062500 1 0 0 0 0 0 2 634241
-0.002088 0.000194 0.119970 0.087543 -0.193636 0.029682 -0.062500 1 0 0 0 0 0 2 635244
-0.002088 0.000194 0.119970 0.087530 -0.193623 0.029682 -0.062500 1 0 0 0 0 0 2 636247
-0.002088 0.000194 0.119970 0.087531 -0.193633 0.029689 -0.062500 1 0 0 0 0 0 2 637256
-0.002088 0.000194 0.119970 0.087532 -0.193634 0.029670 -0.062500 1 0 0 0 0 0 2 638256
-0.002088 0.000194 0.119970 0.087532 -0.193634 0.029687 -0.062500 1 0 0 0 0 0 2 639249
-0.002088 0.000194 0.119970 0.087528 -0.193622 0.029683 -0.062500 1 0 0 0 0 0 2 640255
-0.002088 0.000194 0.119970 0.087535 -0.193644 0.029676 -0.062500 1 0 0 0 0 0 2 641253
-0.002088 0.000194 0.119970 0.087529 -0.193624 0.029681 -0.062500 1 0 0 0 0 0 2 642444
-0.002100 0.000180 0.119960 0.266136 -0.002122 0.179873 -0.062500 1 0 0 0 0 0 2 643249
-0.002107 0.000173 0.119956 0.207340 -0.066500 0.106546 -0.062500 1 0 0 0 0 0 2 644257
-0.002110 0.000170 0.119955 0.162453 -0.114648 0.068507 -0.062500 1 0 0 0 0 0 2 645256
-0.002112 0.000168 0.119954 0.138230 -0.140311 0.054039 -0.062500 1 0 0 0 0 0 2 646260
-0.002112 0.000167 0.119954 0.125851 -0.153281 0.048887 -0.062500 1 0 0 0 0 0 2 647250
-0.002113 0.000167 0.119954 0.119606 -0.159781 0.047085 -0.062500 1 0 0 0 0 0 2 648253
-0.002113 0.000167 0.119954 0.116461 -0.163029 0.046452 -0.062500 1 0 0 0 0 0 2 649252
-0.002113 0.000166 0.119954 0.114888 -0.164663 0.046233 -0.062500 1 0 0 0 0 0 2 650250
-0.002113 0.000166 0.119954 0.114095 -0.165481 0.046164 -0.062500 1 0 0 0 0 0 2 651249
-0.002113 0.000166 0.119954 0.113691 -0.165888 0.046137 -0.062500 1 0 0 0 0 0 2 652248
-0.002113 0.000166 0.119954 0.113507 -0.166097 0.046124 -0.062500 1 0 0 0 0 0 2 653251
-0.002113 0.000166 0.119954 0.113403 -0.166193 0.046120 -0.062500 1 0 0 0 0 0 2 654249
-0.002113 0.000166 0.119954 0.113355 -0.166241 0.046125 -0.062500 1 0 0 0 0 0 2 655237
-0.002113 0.000166 0.119954 0.113324 -0.166258 0.046119 -0.062500 1 0 0 0 0 0 2 656251
-0.002113 0.000166 0.119954 0.113317 -0.166279 0.046118 -0.062500 1 0 0 0 0 0 2 657296
-0.002113 0.000166 0.119954 0.113305 -0.166277 0.046124 -0.062500 1 0 0 0 0 0 2 658310
-0.002113 0.000166 0.119954 0.113320 -0.166291 0.046125 -0.062500 1 0 0 0 0 0 2 659315
-0.002113 0.000166 0.119954 0.113298 -0.166286 0.046118 -0.062500 1 0 0 0 0 0 2 660309
-0.002113 0.000166 0.119954 0.113299 -0.166298 0.046124 -0.062500 1 0 0 0 0 0 2 661289
-0.002113 0.000166 0.119954 0.113316 -0.166281 0.046118 -0.062500 1 0 0 0 0 0 2 662285
-0.002113 0.000166 0.119954 0.113301 -0.166297 0.046124 -0.062500 1 0 0 0 0 0 2 663283
-0.002113 0.000166 0.119954 0.113296 -0.166287 0.046118 -0.062500 1 0 0 0 0 0 2 664284
-0.002113 0.000166 0.119954 0.113306 -0.166289 0.046131 -0.062500 1 0 0 0 0 0 2 665315
-0.002113 0.000166 0.119954 0.113308 -0.166289 0.046113 -0.062500 1 0 0 0 0 0 2 666283
-0.002113 0.000166 0.119954 0.113300 -0.166298 0.046124 -0.062500 1 0 0 0 0 0 2 667284
-0.002113 0.000166 0.119954 0.113295 -0.166287 0.046118 -0.062500 1 0 0 0 0 0 2 668306
-0.002108 0.000148 0.119964 0.039477 0.086855 -0.102300 -0.062500 1 0 0 0 0 0 2 669285
-0.002105 0.000139 0.119968 0.063033 0.001956 -0.029746 -0.062500 1 0 0 0 0 0 2 670318
-0.002104 0.000135 0.119969 0.081587 -0.061702 0.007813 -0.062500 1 0 0 0 0 0 2 671310
-0.002103 0.000132 0.119970 0.091791 -0.095667 0.022092 -0.062500 1 0 0 0 0 0 2 672284
-0.002103 0.000131 0.119970 0.097069 -0.112865 0.027171 -0.062500 1 0 0 0 0 0 2 673320
-0.002103 0.000131 0.119970 0.099758 -0.121475 0.028947 -0.062500 1 0 0 0 0 0 2 674318
-0.002103 0.000130 0.119970 0.101116 -0.125792 0.029561 -0.062500 1 0 0 0 0 0 2 675317
-0.002103 0.000130 0.119970 0.101800 -0.127958 0.029769 -0.062500 1 0 0 0 0 0 2 676314
-0.002103 0.000130 0.119970 0.102150 -0.129028 0.029849 -0.062500 1 0 0 0 0 0 2 677326
-0.002103 0.000130 0.119970 0.102309 -0.129578 0.029874 -0.062500 1 0 0 0 0 0 2 678311
-0.002102 0.000130 0.119970 0.102399 -0.129842 0.029885 -0.062500 1 0 0 0 0 0 2 679320
-0.002102 0.000130 0.119970 0.102451 -0.129975 0.029887 -0.062500 1 0 0 0 0 0 2 680285
-0.002102 0.000130 0.119970 0.102473 -0.130039 0.029881 -0.062500 1 0 0 0 0 0 2 681290
-0.002102 0.000130 0.119970 0.102472 -0.130074 0.029887 -0.062500 1 0 0 0 0 0 2 682284
-0.002102 0.000130 0.119970 0.102487 -0.130090 0.029888 -0.062500 1 0 0 0 0 0 2 683285
-0.002102 0.000130 0.119970 0.102484 -0.130112 0.029888 -0.062500 1 0 0 0 0 0 2 684283
-0.002102 0.000130 0.119970 0.102483 -0.130114 0.029888 -0.062500 1 0 0 0 0 0 2 685285
-0.002102 0.000130 0.119970 0.102491 -0.130105 0.029895 -0.062500 1 0 0 0 0 0 2 686314
-0.002102 0.000130 0.119970 0.102496 -0.130116 0.029883 -0.062500 1 0 0 0 0 0 2 687306
-0.002102 0.000130 0.119970 0.102484 -0.130114 0.029888 -0.062500 1 0 0 0 0 0 2 688283
-0.002102 0.000130 0.119970 0.102491 -0.130105 0.029895 -0.062500 1 0 0 0 0 0 2 689313
-0.002102 0.000130 0.119970 0.102496 -0.130116 0.029883 -0.062500 1 0 0 0 0 0 2 690291
-0.002097 0.000112 0.119981 0.028596 0.123169 -0.118409 -0.062500 1 0 0 0 0 0 2 691305
-0.002094 0.000103 0.119984 0.052200 0.038218 -0.045925 -0.062500 1 0 0 0 0 0 2 692289
-0.002093 0.000098 0.119986 0.070761 -0.025483 -0.008389 -0.062500 1 0 0 0 0 0 2 693306
-0.002092 0.000096 0.119986 0.080970 -0.059465 0.005873 -0.062500 1 0 0 0 0 0 2 694288
-0.002092 0.000095 0.119986 0.086247 -0.076660 0.010955 -0.062500 1 0 0 0 0 0 2 695305
-0.002092 0.000094 0.119986 0.088944 -0.085295 0.012721 -0.062500 1 0 0 0 0 0 2 696288
-0.002092 0.000094 0.119986 0.090299 -0.089605 0.013346 -0.062500 1 0 0 0 0 0 2 697307
-0.002092 0.000094 0.119986 0.090980 -0.091759 0.013548 -0.062500 1 0 0 0 0 0 2 698290
-0.002092 0.000094 0.119986 0.091332 -0.092839 0.013633 -0.062500 1 0 0 0 0 0 2 699306
-0.002092 0.000094 0.119986 0.091488 -0.093380 0.013651 -0.062500 1 0 0 0 0 0 2 700288
-0.002092 0.000094 0.119986 0.091578 -0.093643 0.013661 -0.062500 1 0 0 0 0 0 2 701297
-0.002092 0.000094 0.119986 0.091630 -0.093775 0.013663 -0.062500 1 0 0 0 0 0 2 702238
-0.002092 0.000094 0.119986 0.091643 -0.093848 0.013671 -0.062500 1 0 0 0 0 0 2 703247
-0.002092 0.000094 0.119986 0.091666 -0.093890 0.013665 -0.062500 1 0 0 0 0 0 2 704237
-0.002092 0.000094 0.119986 0.091668 -0.093892 0.013665 -0.062500 1 0 0 0 0 0 2 705248
-0.002092 0.000094 0.119986 0.091671 -0.093903 0.013671 -0.062500 1 0 0 0 0 0 2 706247
-0.002092 0.000094 0.119986 0.091663 -0.093912 0.013665 -0.062500 1 0 0 0 0 0 2 707237
-0.002092 0.000094 0.119986 0.091665 -0.093925 0.013671 -0.062500 1 0 0 0 0 0 2 708247
-0.002092 0.000094 0.119986 0.091670 -0.093906 0.013672 -0.062500 1 0 0 0 0 0 2 709238
-0.002092 0.000094 0.119986 0.091675 -0.093915 0.013659 -0.062500 1 0 0 0 0 0 2 710247
-0.002092 0.000094 0.119986 0.091667 -0.093925 0.013671 -0.062500 1 0 0 0 0 0 2 711236
-0.002092 0.000094 0.119986 0.091662 -0.093915 0.013665 -0.062500 1 0 0 0 0 0 2 712246
-0.002092 0.000094 0.119986 0.091682 -0.093907 0.013665 -0.062500 1 0 0 0 0 0 2 713238
-0.002092 0.000094 0.119986 0.091667 -0.093924 0.013671 -0.062500 1 0 0 0 0 0 2 714246
-0.002092 0.000094 0.119986 0.091662 -0.093914 0.013665 -0.062500 1 0 0 0 0 0 2 715248
-0.002092 0.000094 0.119986 0.091685 -0.093919 0.013672 -0.062500 1 0 0 0 0 0 2 716254
-0.002092 0.000094 0.119986 0.091665 -0.093914 0.013666 -0.062500 1 0 0 0 0 0 2 717248
-0.002092 0.000094 0.119986 0.091662 -0.093913 0.013665 -0.062500 1 0 0 0 0 0 2 718251
-0.002092 0.000094 0.119986 0.091685 -0.093919 0.013672 -0.062500 1 0 0 0 0 0 2 719253
-0.002092 0.000094 0.119986 0.091665 -0.093914 0.013666 -0.062500 1 0 0 0 0 0 2 720244
-0.002092 0.000094 0.119986 0.091662 -0.093913 0.013665 -0.062500 1 0 0 0 0 0 2 721253
-0.002092 0.000094 0.119986 0.091685 -0.093919 0.013672 -0.062500 1 0 0 0 0 0 2 722251
-0.002092 0.000094 0.119986 0.091665 -0.093914 0.013666 -0.062500 1 0 0 0 0 0 2 723231
-0.002092 0.000094 0.119986 0.091666 -0.093925 0.013672 -0.062500 1 0 0 0 0 0 2 724255
-0.002092 0.000094 0.119986 0.091674 -0.093918 0.013659 -0.062500 1 0 0 0 0 0 2 725250
-0.002092 0.000094 0.119986 0.091671 -0.093905 0.013671 -0.062500 1 0 0 0 0 0 2 726245
-0.002092 0.000094 0.119986 0.091666 -0.093924 0.013672 -0.062500 1 0 0 0 0 0 2 727246
-0.002092 0.000094 0.119986 0.091674 -0.093917 0.013659 -0.062500 1 0 0 0 0 0 2 728250
-0.002092 0.000094 0.119986 0.091672 -0.093905 0.013671 -0.062500 1 0 0 0 0 0 2 729232
-0.002092 0.000094 0.119986 0.091666 -0.093924 0.013672 -0.062500 1 0 0 0 0 0 2 730228
-0.002092 0.000094 0.119986 0.091675 -0.093917 0.013659 -0.062500 1 0 0 0 0 0 2 731248
-0.002092 0.000094 0.119986 0.091667 -0.093926 0.013671 -0.062500 1 0 0 0 0 0 2 732247
-0.002092 0.000094 0.119986 0.091671 -0.093906 0.013672 -0.062500 1 0 0 0 0 0 2 733249
-0.002092 0.000094 0.119986 0.091675 -0.093915 0.013659 -0.062500 1 0 0 0 0 0 2 734247
-0.002092 0.000094 0.119986 0.091667 -0.093925 0.013671 -0.062500 1 0 0 0 0 0 2 735255
-0.002092 0.000094 0.119986 0.091671 -0.093906 0.013672 -0.062500 1 0 0 0 0 0 2 736233
-0.002092 0.000094 0.119986 0.091663 -0.093912 0.013666 -0.062500 1 0 0 0 0 0 2 737234
-0.002092 0.000094 0.119986 0.091677 -0.093927 0.013665 -0.062500 1 0 0 0 0 0 2 738247
-0.002092 0.000094 0.119986 0.091663 -0.093915 0.013665 -0.062500 1 0 0 0 0 0 2 739246
-0.002092 0.000094 0.119986 0.091673 -0.093916 0.013678 -0.062500 1 0 0 0 0 0 2 740247
-0.002092 0.000094 0.119986 0.091675 -0.093917 0.013660 -0.062500 1 0 0 0 0 0 2 741250
-0.002092 0.000094 0.119986 0.091663 -0.093914 0.013664 -0.062500 1 0 0 0 0 0 2 742247
-0.002092 0.000094 0.119986 0.091673 -0.093916 0.013678 -0.062500 1 0 0 0 0 0 2 743247
-0.002092 0.000094 0.119986 0.091675 -0.093916 0.013660 -0.062500 1 0 0 0 0 0 2 744247
-0.002092 0.000094 0.119986 0.091663 -0.093914 0.013664 -0.062500 1 0 0 0 0 0 2 745256
-0.002092 0.000094 0.119986 0.091673 -0.093916 0.013678 -0.062500 1 0 0 0 0 0 2 746246
-0.002092 0.000094 0.119986 0.091675 -0.093916 0.013660 -0.062500 1 0 0 0 0 0 2 747247
-0.002092 0.000094 0.119986 0.091663 -0.093913 0.013664 -0.062500 1 0 0 0 0 0 2 748246
-0.002092 0.000094 0.119986 0.091674 -0.093916 0.013678 -0.062500 1 0 0 0 0 0 2 749248
-0.002092 0.000094 0.119986 0.091675 -0.093916 0.013660 -0.062500 1 0 0 0 0 0 2 750246
-0.002092 0.000094 0.119986 0.091667 -0.093925 0.013671 -0.062500 1 0 0 0 0 0 2 751246
-0.002092 0.000094 0.119986 0.091662 -0.093915 0.013665 -0.062500 1 0 0 0 0 0 2 752247
-0.002092 0.000094 0.119986 0.091670 -0.093905 0.013672 -0.062500 1 0 0 0 0 0 2 753248
-0.002092 0.000094 0.119986 0.091678 -0.093927 0.013666 -0.062500 1 0 0 0 0 0 2 754246
-0.002092 0.000094 0.119986 0.091664 -0.093915 0.013665 -0.062500 1 0 0 0 0 0 2 755227
-0.002092 0.000094 0.119986 0.091670 -0.093904 0.013672 -0.062500 1 0 0 0 0 0 2 756241
-0.002092 0.000094 0.119986 0.091678 -0.093926 0.013666 -0.062500 1 0 0 0 0 0 2 757250
-0.002092 0.000094 0.119986 0.091664 -0.093915 0.013665 -0.062500 1 0 0 0 0 0 2 758251
-0.002092 0.000094 0.119986 0.091665 -0.093925 0.013671 -0.062500 1 0 0 0 0 0 2 759245
-0.002092 0.000094 0.119986 0.091682 -0.093909 0.013666 -0.062500 1 0 0 0 0 0 2 760247
-0.002092 0.000094 0.119986 0.091664 -0.093913 0.013665 -0.062500 1 0 0 0 0 0 2 761247
-0.002092 0.000094 0.119986 0.091665 -0.093925 0.013671 -0.062500 1 0 0 0 0 0 2 762246
-0.002092 0.000094 0.119986 0.091682 -0.093909 0.013666 -0.062500 1 0 0 0 0 0 2 763245
-0.002092 0.000094 0.119986 0.091664 -0.093912 0.013665 -0.062500 1 0 0 0 0 0 2 764246
-0.002092 0.000094 0.119986 0.091665 -0.093925 0.013671 -0.062500 1 0 0 0 0 0 2 765247
-0.002092 0.000094 0.119986 0.091674 -0.093917 0.013659 -0.062500 1 0 0 0 0 0 2 766246
-0.002092 0.000094 0.119986 0.091675 -0.093917 0.013678 -0.062500 1 0 0 0 0 0 2 767245
-0.002092 0.000094 0.119986 0.091663 -0.093914 0.013666 -0.062500 1 0 0 0 0 0 2 768239
-0.002092 0.000094 0.119986 0.091674 -0.093916 0.013658 -0.062500 1 0 0 0 0 0 2 769246
-0.002092 0.000094 0.119986 0.091675 -0.093916 0.013678 -0.062500 1 0 0 0 0 0 2 770234
-0.002092 0.000094 0.119986 0.091663 -0.093914 0.013666 -0.062500 1 0 0 0 0 0 2 771245
-0.002092 0.000094 0.119986 0.091674 -0.093916 0.013658 -0.062500 1 0 0 0 0 0 2 772235
-0.002092 0.000094 0.119986 0.091675 -0.093916 0.013678 -0.062500 1 0 0 0 0 0 2 773241
-0.002092 0.000094 0.119986 0.091663 -0.093913 0.013666 -0.062500 1 0 0 0 0 0 2 774244
-0.002092 0.000094 0.119986 0.091674 -0.093916 0.013658 -0.062500 1 0 0 0 0 0 2 775236
-0.002092 0.000094 0.119986 0.091667 -0.093925 0.013670 -0.062500 1 0 0 0 0 0 2 776244
-0.002092 0.000094 0.119986 0.091670 -0.093906 0.013672 -0.062500 1 0 0 0 0 0 2 777238
-0.002092 0.000094 0.119986 0.091678 -0.093927 0.013666 -0.062500 1 0 0 0 0 0 2 778245
-0.002092 0.000094 0.119986 0.091664 -0.093915 0.013665 -0.062500 1 0 0 0 0 0 2 779234
-0.002092 0.000094 0.119986 0.091670 -0.093905 0.013671 -0.062500 1 0 0 0 0 0 2 780245
-0.002092 0.000094 0.119986 0.091666 -0.093924 0.013672 -0.062500 1 0 0 0 0 0 2 781238
-0.002092 0.000094 0.119986 0.091674 -0.093917 0.013659 -0.062500 1 0 0 0 0 0 2 782244
-0.002092 0.000094 0.119986 0.091675 -0.093917 0.013678 -0.062500 1 0 0 0 0 0 2 783234
-0.002092 0.000094 0.119986 0.091676 -0.093916 0.013660 -0.062500 1 0 0 0 0 0 2 784244
-0.002092 0.000094 0.119986 0.091664 -0.093914 0.013664 -0.062500 1 0 0 0 0 0 2 785239
-0.002092 0.000094 0.119986 0.091665 -0.093925 0.013671 -0.062500 1 0 0 0 0 0 2 786244
-0.002092 0.000094 0.119986 0.091670 -0.093906 0.013672 -0.062500 1 0 0 0 0 0 2 787234
-0.002092 0.000094 0.119986 0.091675 -0.093915 0.013659 -0.062500 1 0 0 0 0 0 2 788257
-0.002092 0.000094 0.119986 0.091667 -0.093925 0.013671 -0.062500 1 0 0 0 0 0 2 789248
-0.002092 0.000094 0.119986 0.091670 -0.093906 0.013672 -0.062500 1 0 0 0 0 0 2 790240
-0.002092 0.000094 0.119986 0.091675 -0.093915 0.013659 -0.062500 1 0 0 0 0 0 2 791250
-0.002092 0.000094 0.119986 0.091667 -0.093925 0.013671 -0.062500 1 0 0 0 0 0 2 792241
-0.002092 0.000094 0.119986 0.091662 -0.093915 0.013665 -0.062500 1 0 0 0 0 0 2 793257
-0.002092 0.000094 0.119986 0.091685 -0.093919 0.013672 -0.062500 1 0 0 0 0 0 2 794244
-0.002092 0.000094 0.119986 0.091665 -0.093914 0.013665 -0.062500 1 0 0 0 0 0 2 795241
-0.002092 0.000094 0.119986 0.091662 -0.093913 0.013665 -0.062500 1 0 0 0 0 0 2 796254
-0.002092 0.000094 0.119986 0.091686 -0.093919 0.013672 -0.062500 1 0 0 0 0 0 2 797253
-0.002092 0.000094 0.119986 0.091665 -0.093914 0.013665 -0.062500 1 0 0 0 0 0 2 798241
-0.002092 0.000094 0.119986 0.091662 -0.093913 0.013665 -0.062500 1 0 0 0 0 0 2 799252
-0.002092 0.000094 0.119986 0.091673 -0.093916 0.013678 -0.062500 1 0 0 0 0 0 2 800249
-0.002092 0.000094 0.119986 0.091675 -0.093916 0.013660 -0.062500 1 0 0 0 0 0 2 801248
-0.002092 0.000094 0.119986 0.091667 -0.093925 0.013671 -0.062500 1 0 0 0 0 0 2 802227
-0.002092 0.000094 0.119986 0.091674 -0.093918 0.013659 -0.062500 1 0 0 0 0 0 2 803244
-0.002092 0.000094 0.119986 0.091672 -0.093905 0.013671 -0.062500 1 0 0 0 0 0 2 804245
-0.002092 0.000094 0.119986 0.091666 -0.093924 0.013672 -0.062500 1 0 0 0 0 0 2 805245
-0.002092 0.000094 0.119986 0.091662 -0.093914 0.013666 -0.062500 1 0 0 0 0 0 2 806243
-0.002092 0.000094 0.119986 0.091682 -0.093907 0.013665 -0.062500 1 0 0 0 0 0 2 807222
-0.002092 0.000094 0.119986 0.091668 -0.093924 0.013672 -0.062500 1 0 0 0 0 0 2 808251
-0.002092 0.000094 0.119986 0.091662 -0.093914 0.013665 -0.062500 1 0 0 0 0 0 2 809252
-0.002092 0.000094 0.119986 0.091677 -0.093928 0.013665 -0.062500 1 0 0 0 0 0 2 810250
-0.002092 0.000094 0.119986 0.091672 -0.093906 0.013672 -0.062500 1 0 0 0 0 0 2 811245
-0.002092 0.000094 0.119986 0.091663 -0.093912 0.013665 -0.062500 1 0 0 0 0 0 2 812246
-0.002092 0.000094 0.119986 0.091677 -0.093928 0.013665 -0.062500 1 0 0 0 0 0 2 813247
-0.002092 0.000094 0.119986 0.091672 -0.093906 0.013672 -0.062500 1 0 0 0 0 0 2 814246
-0.002092 0.000094 0.119986 0.091663 -0.093912 0.013665 -0.062500 1 0 0 0 0 0 2 815243
-0.002092 0.000094 0.119986 0.091677 -0.093927 0.013665 -0.062500 1 0 0 0 0 0 2 816245
-0.002092 0.000094 0.119986 0.091664 -0.093915 0.013665 -0.062500 1 0 0 0 0 0 2 817245
-0.002092 0.000094 0.119986 0.091673 -0.093916 0.013678 -0.062500 1 0 0 0 0 0 2 818242
-0.002092 0.000094 0.119986 0.091675 -0.093917 0.013660 -0.062500 1 0 0 0 0 0 2 819243
-0.002092 0.000094 0.119986 0.091663 -0.093914 0.013664 -0.062500 1 0 0 0 0 0 2 820225
-0.002092 0.000094 0.119986 0.091674 -0.093916 0.013678 -0.062500 1 0 0 0 0 0 2 821245
-0.002092 0.000094 0.119986 0.091675 -0.093916 0.013660 -0.062500 1 0 0 0 0 0 2 822244
-0.002092 0.000094 0.119986 0.091663 -0.093914 0.013664 -0.062500 1 0 0 0 0 0 2 823248
-0.002092 0.000094 0.119986 0.091674 -0.093916 0.013678 -0.062500 1 0 0 0 0 0 2 824244
-0.002092 0.000094 0.119986 0.091675 -0.093916 0.013660 -0.062500 1 0 0 0 0 0 2 825246
-0.002092 0.000094 0.119986 0.091667 -0.093925 0.013671 -0.062500 1 0 0 0 0 0 2 826244
-0.002092 0.000094 0.119986 0.091662 -0.093915 0.013665 -0.062500 1 0 0 0 0 0 2 827244
-0.002092 0.000094 0.119986 0.091670 -0.093905 0.013672 -0.062500 1 0 0 0 0 0 2 828245
-0.002092 0.000094 0.119986 0.091678 -0.093927 0.013666 -0.062500 1 0 0 0 0 0 2 829246
-0.002092 0.000094 0.119986 0.091664 -0.093915 0.013665 -0.062500 1 0 0 0 0 0 2 830244
-0.002092 0.000094 0.119986 0.091670 -0.093905 0.013672 -0.062500 1 0 0 0 0 0 2 831245
-0.002092 0.000094 0.119986 0.091678 -0.093927 0.013666 -0.062500 1 0 0 0 0 0 2 832243
-0.002092 0.000094 0.119986 0.091664 -0.093915 0.013665 -0.062500 1 0 0 0 0 0 2 833245
-0.002092 0.000094 0.119986 0.091674 -0.093916 0.013678 -0.062500 1 0 0 0 0 0 2 834242
-0.002092 0.000094 0.119986 0.091675 -0.093916 0.013660 -0.062500 1 0 0 0 0 0 2 835243
-0.002092 0.000094 0.119986 0.091663 -0.093914 0.013664 -0.062500 1 0 0 0 0 0 2 836242
-0.002092 0.000094 0.119986 0.091665 -0.093925 0.013671 -0.062500 1 0 0 0 0 0 2 837246
-0.002092 0.000094 0.119986 0.091682 -0.093909 0.013666 -0.062500 1 0 0 0 0 0 2 838243
-0.002092 0.000094 0.119986 0.091664 -0.093913 0.013665 -0.062500 1 0 0 0 0 0 2 839248
-0.002092 0.000094 0.119986 0.091665 -0.093925 0.013671 -0.062500 1 0 0 0 0 0 2 840243
-0.002092 0.000094 0.119986 0.091682 -0.093909 0.013666 -0.062500 1 0 0 0 0 0 2 841282
-0.002092 0.000094 0.119986 0.091664 -0.093912 0.013665 -0.062500 1 0 0 0 0 0 2 842244
-0.002092 0.000094 0.119986 0.091665 -0.093925 0.013671 -0.062500 1 0 0 0 0 0 2 843232
-0.002092 0.000094 0.119986 0.091674 -0.093917 0.013659 -0.062500 1 0 0 0 0 0 2 844241
-0.002092 0.000094 0.119986 0.091675 -0.093917 0.013678 -0.062500 1 0 0 0 0 0 2 845244
-0.002092 0.000094 0.119986 0.091663 -0.093914 0.013666 -0.062500 1 0 0 0 0 0 2 846232
-0.002092 0.000094 0.119986 0.091674 -0.093916 0.013658 -0.062500 1 0 0 0 0 0 2 847244
-0.002092 0.000094 0.119986 0.091675 -0.093916 0.013677 -0.062500 1 0 0 0 0 0 2 848231
-0.002092 0.000094 0.119986 0.091663 -0.093914 0.013666 -0.062500 1 0 0 0 0 0 2 849244
-0.002092 0.000094 0.119986 0.091662 -0.093913 0.013665 -0.062500 1 0 0 0 0 0 2 850233
-0.002092 0.000094 0.119986 0.091685 -0.093919 0.013672 -0.062500 1 0 0 0 0 0 2 851242
-0.002092 0.000094 0.119986 0.091665 -0.093914 0.013666 -0.062500 1 0 0 0 0 0 2 852231
-0.002092 0.000094 0.119986 0.091665 -0.093925 0.013672 -0.062500 1 0 0 0 0 0 2 853238
-0.002092 0.000094 0.119986 0.091674 -0.093918 0.013659 -0.062500 1 0 0 0 0 0 2 854242
-0.002092 0.000094 0.119986 0.091671 -0.093905 0.013671 -0.062500 1 0 0 0 0 0 2 855231
-0.002092 0.000094 0.119986 0.091666 -0.093924 0.013672 -0.062500 1 0 0 0 0 0 2 856242
-0.002092 0.000094 0.119986 0.091674 -0.093917 0.013659 -0.062500 1 0 0 0 0 0 2 857242
-0.002092 0.000094 0.119986 0.091671 -0.093905 0.013671 -0.062500 1 0 0 0 0 0 2 858232
-0.002092 0.000094 0.119986 0.091666 -0.093924 0.013672 -0.062500 1 0 0 0 0 0 2 859242
-0.002092 0.000094 0.119986 0.091674 -0.093917 0.013659 -0.062500 1 0 0 0 0 0 2 860242
-0.002092 0.000094 0.119986 0.091675 -0.093917 0.013678 -0.062500 1 0 0 0 0 0 2 861257
-0.002092 0.000094 0.119986 0.091663 -0.093914 0.013666 -0.062500 1 0 0 0 0 0 2 862251
-0.002092 0.000094 0.119986 0.091674 -0.093916 0.013659 -0.062500 1 0 0 0 0 0 2 863243
-0.002092 0.000094 0.119986 0.091667 -0.093925 0.013671 -0.062500 1 0 0 0 0 0 2 864247
-0.002092 0.000094 0.119986 0.091670 -0.093906 0.013672 -0.062500 1 0 0 0 0 0 2 865246
-0.002092 0.000094 0.119986 0.091675 -0.093915 0.013659 -0.062500 1 0 0 0 0 0 2 866247
-0.002092 0.000094 0.119986 0.091667 -0.093925 0.013671 -0.062500 1 0 0 0 0 0 2 867242
-0.002092 0.000094 0.119986 0.091671 -0.093906 0.013672 -0.062500 1 0 0 0 0 0 2 868246
-0.002092 0.000094 0.119986 0.091675 -0.093915 0.013659 -0.062500 1 0 0 0 0 0 2 869255
-0.002092 0.000094 0.119986 0.091667 -0.093925 0.013671 -0.062500 1 0 0 0 0 0 2 870251
-0.002092 0.000094 0.119986 0.091662 -0.093915 0.013665 -0.062500 1 0 0 0 0 0 2 871226
-0.002092 0.000094 0.119986 0.091673 -0.093916 0.013678 -0.062500 1 0 0 0 0 0 2 872250
-0.002092 0.000094 0.119986 0.091675 -0.093916 0.013660 -0.062500 1 0 0 0 0 0 2 873245
-0.002092 0.000094 0.119986 0.091663 -0.093914 0.013664 -0.062500 1 0 0 0 0 0 2 874242
-0.002092 0.000094 0.119986 0.091673 -0.093916 0.013678 -0.062500 1 0 0 0 0 0 2 875245
-0.002092 0.000094 0.119986 0.091675 -0.093916 0.013660 -0.062500 1 0 0 0 0 0 2 876243
-0.002092 0.000094 0.119986 0.091663 -0.093913 0.013664 -0.062500 1 0 0 0 0 0 2 877254
-0.002092 0.000094 0.119986 0.091673 -0.093916 0.013678 -0.062500 1 0 0 0 0 0 2 878244
-0.002092 0.000094 0.119986 0.091675 -0.093916 0.013660 -0.062500 1 0 0 0 0 0 2 879240
-0.002092 0.000094 0.119986 0.091667 -0.093925 0.013671 -0.062500 1 0 0 0 0 0 2 880251
-0.002092 0.000094 0.119986 0.091662 -0.093915 0.013665 -0.062500 1 0 0 0 0 0 2 881266
-0.002097 0.000112 0.119976 0.165616 -0.347328 0.161834 -0.062500 1 0 0 0 0 0 2 882245
-0.002100 0.000121 0.119972 0.141957 -0.262207 0.089511 -0.062500 1 0 0 0 0 0 2 883249
-0.002101 0.000126 0.119971 0.123387 -0.198509 0.051977 -0.062500 1 0 0 0 0 0 2 884242
-0.002102 0.000128 0.119970 0.113182 -0.164543 0.037700 -0.062500 1 0 0 0 0 0 2 885244
-0.002102 0.000129 0.119970 0.107906 -0.147353 0.032612 -0.062500 1 0 0 0 0 0 2 886243
-0.002102 0.000130 0.119970 0.105225 -0.138735 0.030843 -0.062500 1 0 0 0 0 0 2 887242
-0.002102 0.000130 0.119970 0.103857 -0.134413 0.030217 -0.062500 1 0 0 0 0 0 2 888241
-0.002102 0.000130 0.119970 0.103179 -0.132269 0.030001 -0.062500 1 0 0 0 0 0 2 889243
-0.002102 0.000130 0.119970 0.102838 -0.131193 0.029927 -0.062500 1 0 0 0 0 0 2 890247
-0.002102 0.000130 0.119970 0.102660 -0.130648 0.029903 -0.062500 1 0 0 0 0 0 2 891245
-0.002102 0.000130 0.119970 0.102575 -0.130376 0.029899 -0.062500 1 0 0 0 0 0 2 892244
-0.002102 0.000130 0.119970 0.102536 -0.130245 0.029891 -0.062500 1 0 0 0 0 0 2 893243
-0.002102 0.000130 0.119970 0.102504 -0.130178 0.029883 -0.062500 1 0 0 0 0 0 2 894242
-0.002102 0.000130 0.119970 0.102495 -0.130152 0.029888 -0.062500 1 0 0 0 0 0 2 895241
-0.002102 0.000130 0.119970 0.102499 -0.130130 0.029889 -0.062500 1 0 0 0 0 0 2 896244
-0.002102 0.000130 0.119970 0.102496 -0.130118 0.029882 -0.062500 1 0 0 0 0 0 2 897245
-0.002102 0.000130 0.119970 0.102484 -0.130114 0.029887 -0.062500 1 0 0 0 0 0 2 898241
-0.002102 0.000130 0.119970 0.102491 -0.130104 0.029895 -0.062500 1 0 0 0 0 0 2 899243
-0.002102 0.000130 0.119970 0.102496 -0.130115 0.029883 -0.062500 1 0 0 0 0 0 2 900240
-0.002102 0.000130 0.119970 0.102484 -0.130114 0.029887 -0.062500 1 0 0 0 0 0 2 901244
-0.002102 0.000130 0.119970 0.102483 -0.130114 0.029888 -0.062500 1 0 0 0 0 0 2 902245
-0.002102 0.000130 0.119970 0.102490 -0.130105 0.029895 -0.062500 1 0 0 0 0 0 2 903248
-0.002102 0.000130 0.119970 0.102495 -0.130115 0.029883 -0.062500 1 0 0 0 0 0 2 904242
-0.002102 0.000130 0.119970 0.102484 -0.130114 0.029888 -0.062500 1 0 0 0 0 0 2 905243
-0.002102 0.000130 0.119970 0.102491 -0.130105 0.029895 -0.062500 1 0 0 0 0 0 2 906241
-0.002102 0.000130 0.119970 0.102495 -0.130115 0.029883 -0.062500 1 0 0 0 0 0 2 907241
-0.002102 0.000130 0.119970 0.102484 -0.130114 0.029888 -0.062500 1 0 0 0 0 0 2 908242
-0.002102 0.000130 0.119970 0.102482 -0.130114 0.029888 -0.062500 1 0 0 0 0 0 2 909243
-0.002108 0.000148 0.119960 0.176391 -0.383392 0.178185 -0.062500 1 0 0 0 0 0 2 910242
-0.002110 0.000157 0.119956 0.152755 -0.298340 0.105786 -0.062500 1 0 0 0 0 0 2 911241
-0.002112 0.000162 0.119955 0.134202 -0.234657 0.068235 -0.062500 1 0 0 0 0 0 2 912244
-0.002113 0.000164 0.119954 0.123995 -0.200713 0.053934 -0.062500 1 0 0 0 0 0 2 913227
-0.002113 0.000165 0.119954 0.118717 -0.183520 0.048849 -0.062500 1 0 0 0 0 0 2 914230
-0.002113 0.000166 0.119954 0.116029 -0.174912 0.047070 -0.062500 1 0 0 0 0 0 2 915237
-0.002113 0.000166 0.119954 0.114671 -0.170596 0.046455 -0.062500 1 0 0 0 0 0 2 916241
-0.002113 0.000166 0.119954 0.113994 -0.168453 0.046239 -0.062500 1 0 0 0 0 0 2 917237
-0.002113 0.000166 0.119954 0.113650 -0.167367 0.046158 -0.062500 1 0 0 0 0 0 2 918241
-0.002113 0.000166 0.119954 0.113475 -0.166832 0.046139 -0.062500 1 0 0 0 0 0 2 919229
-0.002113 0.000166 0.119954 0.113400 -0.166552 0.046122 -0.062500 1 0 0 0 0 0 2 920241
-0.002113 0.000166 0.119954 0.113353 -0.166429 0.046126 -0.062500 1 0 0 0 0 0 2 921229
-0.002113 0.000166 0.119954 0.113321 -0.166363 0.046119 -0.062500 1 0 0 0 0 0 2 922241
-0.002113 0.000166 0.119954 0.113316 -0.166316 0.046125 -0.062500 1 0 0 0 0 0 2 923241
-0.002113 0.000166 0.119954 0.113313 -0.166301 0.046119 -0.062500 1 0 0 0 0 0 2 924229
-0.002113 0.000166 0.119954 0.113313 -0.166300 0.046118 -0.062500 1 0 0 0 0 0 2 925240
-0.002113 0.000166 0.119954 0.113301 -0.166298 0.046124 -0.062500 1 0 0 0 0 0 2 926230
-0.002119 0.000184 0.119943 0.187141 -0.419445 0.194549 -0.062500 1 0 0 0 0 0 2 927239
-0.002121 0.000193 0.119940 0.163543 -0.334444 0.122087 -0.062500 1 0 0 0 0 0 2 928229
-0.002123 0.000198 0.119938 0.144994 -0.270805 0.084494 -0.062500 1 0 0 0 0 0 2 929242
-0.002123 0.000200 0.119938 0.134809 -0.236861 0.070187 -0.062500 1 0 0 0 0 0 2 930230
-0.002124 0.000201 0.119938 0.129531 -0.219694 0.065094 -0.062500 1 0 0 0 0 0 2 931239
-0.002124 0.000202 0.119938 0.126839 -0.211080 0.063324 -0.062500 1 0 0 0 0 0 2 932230
-0.002124 0.000202 0.119938 0.125494 -0.206768 0.062701 -0.062500 1 0 0 0 0 0 2 933253
-0.002124 0.000202 0.119938 0.124804 -0.204612 0.062483 -0.062500 1 0 0 0 0 0 2 934249
-0.002124 0.000202 0.119938 0.124462 -0.203535 0.062408 -0.062500 1 0 0 0 0 0 2 935248
-0.002124 0.000202 0.119938 0.124284 -0.202990 0.062383 -0.062500 1 0 0 0 0 0 2 936251
-0.002124 0.000202 0.119938 0.124211 -0.202721 0.062372 -0.062500 1 0 0 0 0 0 2 937239
-0.002124 0.000202 0.119938 0.124161 -0.202588 0.062370 -0.062500 1 0 0 0 0 0 2 938245
-0.002124 0.000202 0.119938 0.124129 -0.202520 0.062362 -0.062500 1 0 0 0 0 0 2 939247
-0.002124 0.000202 0.119938 0.124119 -0.202494 0.062367 -0.062500 1 0 0 0 0 0 2 940238
-0.002129 0.000221 0.119927 0.197919 -0.455482 0.210919 -0.062500 1 0 0 0 0 0 2 941236
-0.002132 0.000230 0.119923 0.174341 -0.370536 0.138393 -0.062500 1 0 0 0 0 0 2 942248
-0.002133 0.000234 0.119922 0.155797 -0.306941 0.100778 -0.062500 1 0 0 0 0 0 2 943242
-0.002134 0.000236 0.119922 0.145604 -0.273012 0.086461 -0.062500 1 0 0 0 0 0 2 944253
-0.002135 0.000237 0.119921 0.140331 -0.255832 0.081360 -0.062500 1 0 0 0 0 0 2 945250
-0.002135 0.000238 0.119921 0.137653 -0.247222 0.079579 -0.062500 1 0 0 0 0 0 2 946242
-0.002135 0.000238 0.119921 0.136289 -0.242916 0.078952 -0.062500 1 0 0 0 0 0 2 947242
-0.002135 0.000238 0.119921 0.135609 -0.240765 0.078746 -0.062500 1 0 0 0 0 0 2 948240
-0.002135 0.000239 0.119921 0.135265 -0.239678 0.078665 -0.062500 1 0 0 0 0 0 2 949241
-0.002135 0.000239 0.119921 0.135090 -0.239143 0.078646 -0.062500 1 0 0 0 0 0 2 950240
-0.002135 0.000239 0.119921 0.135018 -0.238875 0.078636 -0.062500 1 0 0 0 0 0 2 951240
-0.002135 0.000239 0.119921 0.134965 -0.238731 0.078626 -0.062500 1 0 0 0 0 0 2 952238
-0.002135 0.000239 0.119921 0.134935 -0.238673 0.078624 -0.062500 1 0 0 0 0 0 2 953248
-0.002135 0.000239 0.119921 0.134926 -0.238648 0.078630 -0.062500 1 0 0 0 0 0 2 954245
-0.002135 0.000239 0.119921 0.134930 -0.238627 0.078631 -0.062500 1 0 0 0 0 0 2 955242
-0.002135 0.000239 0.119921 0.134915 -0.238612 0.078631 -0.062500 1 0 0 0 0 0 2 956238
-0.002140 0.000257 0.119911 0.208675 -0.491486 0.227303 -0.062500 1 0 0 0 0 0 2 957246
-0.002143 0.000266 0.119907 0.185113 -0.406619 0.154713 -0.062500 1 0 0 0 0 0 2 958241
-0.002144 0.000270 0.119906 0.166584 -0.343041 0.117062 -0.062500 1 0 0 0 0 0 2 959241
-0.002145 0.000272 0.119905 0.156409 -0.309128 0.102741 -0.062500 1 0 0 0 0 0 2 960240
-0.002145 0.000274 0.119905 0.151144 -0.291967 0.097639 -0.062500 1 0 0 0 0 0 2 961241
-0.002146 0.000274 0.119905 0.148444 -0.283356 0.095846 -0.062500 1 0 0 0 0 0 2 962238
-0.002146 0.000274 0.119905 0.147098 -0.279045 0.095236 -0.062500 1 0 0 0 0 0 2 963236
-0.002146 0.000275 0.119905 0.146408 -0.276891 0.095018 -0.062500 1 0 0 0 0 0 2 964239
-0.002146 0.000275 0.119905 0.146067 -0.275815 0.094942 -0.062500 1 0 0 0 0 0 2 965241
-0.002146 0.000275 0.119905 0.145888 -0.275270 0.094916 -0.062500 1 0 0 0 0 0 2 966241
-0.002146 0.000275 0.119905 0.145808 -0.275010 0.094898 -0.062500 1 0 0 0 0 0 2 967241
-0.002146 0.000275 0.119905 0.145768 -0.274881 0.094908 -0.062500 1 0 0 0 0 0 2 968239
-0.002146 0.000275 0.119905 0.145737 -0.274814 0.094902 -0.062500 1 0 0 0 0 0 2 969241
-0.002146 0.000275 0.119905 0.145732 -0.274768 0.094908 -0.062500 1 0 0 0 0 0 2 970240
-0.002146 0.000275 0.119905 0.145729 -0.274753 0.094902 -0.062500 1 0 0 0 0 0 2 971239
-0.002146 0.000275 0.119905 0.145729 -0.274752 0.094901 -0.062500 1 0 0 0 0 0 2 972239
-0.002146 0.000275 0.119905 0.145714 -0.274738 0.094900 -0.062500 1 0 0 0 0 0 2 973241
-0.002146 0.000275 0.119905 0.145712 -0.274737 0.094900 -0.062500 1 0 0 0 0 0 2 974244
-0.002146 0.000275 0.119905 0.145711 -0.274737 0.094900 -0.062500 1 0 0 0 0 0 2 975231
-0.002146 0.000275 0.119905 0.145735 -0.274742 0.094907 -0.062500 1 0 0 0 0 0 2 976239
-0.002146 0.000275 0.119905 0.145714 -0.274737 0.094901 -0.062500 1 0 0 0 0 0 2 977243
-0.002151 0.000293 0.119894 0.219415 -0.527473 0.243706 -0.062500 1 0 0 0 0 0 2 978239
-0.002154 0.000302 0.119891 0.195898 -0.442679 0.171048 -0.062500 1 0 0 0 0 0 2 979238
-0.002155 0.000306 0.119889 0.177385 -0.379137 0.133360 -0.062500 1 0 0 0 0 0 2 980238
-0.002156 0.000309 0.119889 0.167207 -0.345250 0.119033 -0.062500 1 0 0 0 0 0 2 981240
-0.002156 0.000310 0.119889 0.161928 -0.328083 0.113923 -0.062500 1 0 0 0 0 0 2 982239
-0.002156 0.000310 0.119889 0.159239 -0.319477 0.112139 -0.062500 1 0 0 0 0 0 2 983238
-0.002156 0.000311 0.119889 0.157883 -0.315165 0.111514 -0.062500 1 0 0 0 0 0 2 984237
-0.002156 0.000311 0.119889 0.157203 -0.313014 0.111307 -0.062500 1 0 0 0 0 0 2 985241
-0.002156 0.000311 0.119889 0.156863 -0.311940 0.111232 -0.062500 1 0 0 0 0 0 2 986237
-0.002157 0.000311 0.119889 0.156697 -0.311398 0.111200 -0.062500 1 0 0 0 0 0 2 987227
-0.002157 0.000311 0.119889 0.156603 -0.311124 0.111201 -0.062500 1 0 0 0 0 0 2 988237
-0.002157 0.000311 0.119889 0.156559 -0.310981 0.111186 -0.062500 1 0 0 0 0 0 2 989263
-0.002157 0.000311 0.119889 0.156530 -0.310924 0.111183 -0.062500 1 0 0 0 0 0 2 990301
-0.002157 0.000311 0.119889 0.156529 -0.310890 0.111196 -0.062500 1 0 0 0 0 0 2 991294
-0.002162 0.000329 0.119878 0.230183 -0.563476 0.260124 -0.062500 1 0 0 0 0 0 2 992278
-0.002164 0.000338 0.119874 0.206675 -0.478735 0.187389 -0.062500 1 0 0 0 0 0 2 993298
-0.002166 0.000342 0.119873 0.188164 -0.415237 0.149677 -0.062500 1 0 0 0 0 0 2 994279
-0.002167 0.000345 0.119873 0.177983 -0.381345 0.135339 -0.062500 1 0 0 0 0 0 2 995295
-0.002167 0.000346 0.119873 0.172726 -0.364177 0.130221 -0.062500 1 0 0 0 0 0 2 996277
-0.002167 0.000346 0.119873 0.170031 -0.355582 0.128445 -0.062500 1 0 0 0 0 0 2 997296
-0.002167 0.000347 0.119873 0.168675 -0.351273 0.127820 -0.062500 1 0 0 0 0 0 2 998279
-0.002167 0.000347 0.119873 0.168005 -0.349115 0.127598 -0.062500 1 0 0 0 0 0 2 999295
-0.002167 0.000347 0.119873 0.167654 -0.348036 0.127527 -0.062500 1 0 0 0 0 0 3 280
-0.002167 0.000347 0.119873 0.167478 -0.347503 0.127509 -0.062500 1 0 0 0 0 0 3 1287
-0.002167 0.000347 0.119873 0.167394 -0.347232 0.127484 -0.062500 1 0 0 0 0 0 3 2227
-0.002167 0.000347 0.119873 0.167351 -0.347091 0.127487 -0.062500 1 0 0 0 0 0 3 3237
-0.002167 0.000347 0.119873 0.167331 -0.347025 0.127493 -0.062500 1 0 0 0 0 0 3 4227
-0.002167 0.000347 0.119873 0.167311 -0.346996 0.127486 -0.062500 1 0 0 0 0 0 3 5237
-0.002167 0.000347 0.119873 0.167318 -0.346986 0.127493 -0.062500 1 0 0 0 0 0 3 6228
-0.002173 0.000365 0.119862 0.240913 -0.599434 0.276553 -0.062500 1 0 0 0 0 0 3 7227
-0.002175 0.000374 0.119858 0.217439 -0.514763 0.203755 -0.062500 1 0 0 0 0 0 3 8237
-0.002177 0.000379 0.119857 0.198950 -0.451293 0.166016 -0.062500 1 0 0 0 0 0 3 9227
-0.002177 0.000381 0.119856 0.188780 -0.417427 0.151647 -0.062500 1 0 0 0 0 0 3 10237
-0.002178 0.000382 0.119856 0.183505 -0.400274 0.146537 -0.062500 1 0 0 0 0 0 3 11227
-0.002178 0.000382 0.119856 0.180827 -0.391666 0.144752 -0.062500 1 0 0 0 0 0 3 12248
-0.002178 0.000383 0.119856 0.179461 -0.387354 0.144130 -0.062500 1 0 0 0 0 0 3 13248
-0.002178 0.000383 0.119856 0.178780 -0.385204 0.143921 -0.062500 1 0 0 0 0 0 3 14247
-0.002178 0.000383 0.119856 0.178440 -0.384130 0.143845 -0.062500 1 0 0 0 0 0 3 15236
-0.002178 0.000383 0.119856 0.178262 -0.383585 0.143819 -0.062500 1 0 0 0 0 0 3 16246
-0.002178 0.000383 0.119856 0.178182 -0.383325 0.143801 -0.062500 1 0 0 0 0 0 3 17244
-0.002178 0.000383 0.119856 0.178139 -0.383185 0.143804 -0.062500 1 0 0 0 0 0 3 18235
-0.002178 0.000383 0.119856 0.178116 -0.383108 0.143803 -0.062500 1 0 0 0 0 0 3 19234
-0.002178 0.000383 0.119856 0.178099 -0.383089 0.143803 -0.062500 1 0 0 0 0 0 3 20236
-0.002183 0.000401 0.119846 0.251666 -0.635394 0.292989 -0.062500 1 0 0 0 0 0 3 21244
-0.002186 0.000410 0.119842 0.228202 -0.550776 0.220135 -0.062500 1 0 0 0 0 0 3 22235
-0.002187 0.000415 0.119841 0.209728 -0.487353 0.182348 -0.062500 1 0 0 0 0 0 3 23247
-0.002188 0.000417 0.119840 0.199547 -0.453490 0.167978 -0.062500 1 0 0 0 0 0 3 24240
-0.002189 0.000418 0.119840 0.194284 -0.436346 0.162874 -0.062500 1 0 0 0 0 0 3 25240
-0.002189 0.000419 0.119840 0.191604 -0.427730 0.161080 -0.062500 1 0 0 0 0 0 3 26222
-0.002189 0.000419 0.119840 0.190254 -0.423432 0.160456 -0.062500 1 0 0 0 0 0 3 27238
-0.002189 0.000419 0.119840 0.189561 -0.421270 0.160245 -0.062500 1 0 0 0 0 0 3 28238
-0.002189 0.000419 0.119840 0.189219 -0.420194 0.160168 -0.062500 1 0 0 0 0 0 3 29239
-0.002189 0.000419 0.119840 0.189057 -0.419664 0.160142 -0.062500 1 0 0 0 0 0 3 30238
-0.002189 0.000419 0.119840 0.188954 -0.419400 0.160136 -0.062500 1 0 0 0 0 0 3 31250
-0.002189 0.000419 0.119840 0.188917 -0.419251 0.160127 -0.062500 1 0 0 0 0 0 3 32241
-0.002189 0.000419 0.119840 0.188898 -0.419184 0.160132 -0.062500 1 0 0 0 0 0 3 33274
-0.002189 0.000419 0.119840 0.188882 -0.419167 0.160132 -0.062500 1 0 0 0 0 0 3 34242
-0.002189 0.000419 0.119840 0.188882 -0.419135 0.160126 -0.062500 1 0 0 0 0 0 3 35238
-0.002189 0.000419 0.119840 0.188882 -0.419132 0.160125 -0.062500 1 0 0 0 0 0 3 36238
-0.002189 0.000419 0.119840 0.188870 -0.419130 0.160131 -0.062500 1 0 0 0 0 0 3 37262
-0.002189 0.000419 0.119840 0.188869 -0.419130 0.160132 -0.062500 1 0 0 0 0 0 3 38238
-0.002189 0.000419 0.119840 0.188877 -0.419122 0.160118 -0.062500 1 0 0 0 0 0 3 39239
-0.002194 0.000437 0.119829 0.262395 -0.671309 0.309450 -0.062500 1 0 0 0 0 0 3 40236
-0.002197 0.000446 0.119826 0.238962 -0.586784 0.236515 -0.062500 1 0 0 0 0 0 3 41238
-0.002198 0.000451 0.119824 0.220497 -0.523388 0.198704 -0.062500 1 0 0 0 0 0 3 42238
-0.002199 0.000453 0.119824 0.210333 -0.489544 0.184331 -0.062500 1 0 0 0 0 0 3 43236
-0.002199 0.000454 0.119824 0.205068 -0.472383 0.179206 -0.062500 1 0 0 0 0 0 3 44237
-0.002199 0.000455 0.119824 0.202384 -0.463788 0.177425 -0.062500 1 0 0 0 0 0 3 45239
-0.002200 0.000455 0.119824 0.201021 -0.459491 0.176807 -0.062500 1 0 0 0 0 0 3 46237
-0.002200 0.000455 0.119824 0.200342 -0.457344 0.176577 -0.062500 1 0 0 0 0 0 3 47244
-0.002200 0.000455 0.119824 0.199999 -0.456260 0.176510 -0.062500 1 0 0 0 0 0 3 48235
-0.002200 0.000455 0.119824 0.199820 -0.455714 0.176484 -0.062500 1 0 0 0 0 0 3 49238
-0.002200 0.000455 0.119824 0.199728 -0.455451 0.176472 -0.062500 1 0 0 0 0 0 3 50235
-0.002200 0.000455 0.119824 0.199695 -0.455314 0.176470 -0.062500 1 0 0 0 0 0 3 51237
-0.002200 0.000455 0.119824 0.199664 -0.455246 0.176461 -0.062500 1 0 0 0 0 0 3 52240
-0.002200 0.000455 0.119824 0.199663 -0.455210 0.176474 -0.062500 1 0 0 0 0 0 3 53272
-0.002200 0.000455 0.119824 0.199660 -0.455196 0.176468 -0.062500 1 0 0 0 0 0 3 54299
-0.002200 0.000455 0.119824 0.199660 -0.455196 0.176468 -0.062500 1 0 0 0 0 0 3 55282
-0.002200 0.000455 0.119824 0.199645 -0.455182 0.176467 -0.062500 1 0 0 0 0 0 3 56272
-0.002200 0.000455 0.119824 0.199656 -0.455184 0.176460 -0.062500 1 0 0 0 0 0 3 57295
-0.002205 0.000473 0.119813 0.273124 -0.707223 0.325912 -0.062500 1 0 0 0 0 0 3 58273
-0.002208 0.000482 0.119809 0.249713 -0.622765 0.252920 -0.062500 1 0 0 0 0 0 3 59270
-0.002209 0.000487 0.119808 0.231260 -0.559404 0.215075 -0.062500 1 0 0 0 0 0 3 60272
-0.002210 0.000489 0.119807 0.221102 -0.525577 0.200684 -0.062500 1 0 0 0 0 0 3 61273
-0.002210 0.000490 0.119807 0.215834 -0.508445 0.195569 -0.062500 1 0 0 0 0 0 3 62270
-0.002210 0.000491 0.119807 0.213155 -0.499836 0.193766 -0.062500 1 0 0 0 0 0 3 63271
-0.002210 0.000491 0.119807 0.211790 -0.495527 0.193156 -0.062500 1 0 0 0 0 0 3 64303
-0.002210 0.000491 0.119807 0.211123 -0.493382 0.192940 -0.062500 1 0 0 0 0 0 3 65304
-0.002210 0.000491 0.119807 0.210769 -0.492294 0.192861 -0.062500 1 0 0 0 0 0 3 66297
-0.002210 0.000491 0.119807 0.210593 -0.491760 0.192840 -0.062500 1 0 0 0 0 0 3 67293
-0.002210 0.000491 0.119807 0.210513 -0.491502 0.192822 -0.062500 1 0 0 0 0 0 3 68279
-0.002210 0.000491 0.119807 0.210471 -0.491362 0.192825 -0.062500 1 0 0 0 0 0 3 69295
-0.002210 0.000491 0.119807 0.210439 -0.491294 0.192818 -0.062500 1 0 0 0 0 0 3 70278
-0.002210 0.000491 0.119807 0.210434 -0.491247 0.192823 -0.062500 1 0 0 0 0 0 3 71291
-0.002216 0.000509 0.119796 0.283859 -0.743157 0.342389 -0.062500 1 0 0 0 0 0 3 72275
-0.002218 0.000518 0.119793 0.260465 -0.658746 0.269326 -0.062500 1 0 0 0 0 0 3 73289
-0.002220 0.000523 0.119791 0.242020 -0.595409 0.231458 -0.062500 1 0 0 0 0 0 3 74236
-0.002220 0.000525 0.119791 0.231871 -0.561608 0.217057 -0.062500 1 0 0 0 0 0 3 75236
-0.002221 0.000526 0.119791 0.226598 -0.544462 0.211940 -0.062500 1 0 0 0 0 0 3 76225
-0.002221 0.000527 0.119791 0.223923 -0.535865 0.210140 -0.062500 1 0 0 0 0 0 3 77234
-0.002221 0.000527 0.119791 0.222567 -0.531550 0.209515 -0.062500 1 0 0 0 0 0 3 78224
-0.002221 0.000527 0.119791 0.221869 -0.529408 0.209301 -0.062500 1 0 0 0 0 0 3 79233
-0.002221 0.000527 0.119791 0.221535 -0.528327 0.209229 -0.062500 1 0 0 0 0 0 3 80223
-0.002221 0.000527 0.119791 0.221370 -0.527785 0.209196 -0.062500 1 0 0 0 0 0 3 81234
-0.002221 0.000527 0.119791 0.221267 -0.527520 0.209189 -0.062500 1 0 0 0 0 0 3 82235
-0.002221 0.000527 0.119791 0.221237 -0.527393 0.209194 -0.062500 1 0 0 0 0 0 3 83224
-0.002221 0.000527 0.119791 0.221215 -0.527318 0.209194 -0.062500 1 0 0 0 0 0 3 84235
-0.002221 0.000527 0.119791 0.221207 -0.527291 0.209180 -0.062500 1 0 0 0 0 0 3 85225
-0.002221 0.000527 0.119791 0.221200 -0.527267 0.209185 -0.062500 1 0 0 0 0 0 3 86234
-0.002221 0.000527 0.119791 0.221188 -0.527262 0.209191 -0.062500 1 0 0 0 0 0 3 87225
-0.002221 0.000527 0.119791 0.221183 -0.527251 0.209185 -0.062500 1 0 0 0 0 0 3 88235
-0.002221 0.000527 0.119791 0.221194 -0.527252 0.209178 -0.062500 1 0 0 0 0 0 3 89235
-0.002221 0.000527 0.119791 0.221195 -0.527253 0.209197 -0.062500 1 0 0 0 0 0 3 90233
-0.002221 0.000527 0.119791 0.221184 -0.527250 0.209186 -0.062500 1 0 0 0 0 0 3 91242
-0.002221 0.000527 0.119791 0.221194 -0.527252 0.209178 -0.062500 1 0 0 0 0 0 3 92242
-0.002221 0.000527 0.119791 0.221195 -0.527253 0.209198 -0.062500 1 0 0 0 0 0 3 93233
-0.002221 0.000527 0.119791 0.221184 -0.527250 0.209186 -0.062500 1 0 0 0 0 0 3 94235
-0.002221 0.000527 0.119791 0.221195 -0.527252 0.209178 -0.062500 1 0 0 0 0 0 3 95243
-0.002226 0.000545 0.119780 0.294573 -0.779029 0.358889 -0.062500 1 0 0 0 0 0 3 96234
-0.002229 0.000554 0.119776 0.271207 -0.694697 0.285759 -0.062500 1 0 0 0 0 0 3 97241
-0.002231 0.000559 0.119775 0.252787 -0.631400 0.247849 -0.062500 1 0 0 0 0 0 3 98243
-0.002231 0.000561 0.119775 0.242628 -0.597601 0.233449 -0.062500 1 0 0 0 0 0 3 99229
-0.002232 0.000562 0.119775 0.237361 -0.580472 0.228311 -0.062500 1 0 0 0 0 0 3 100233
-0.002232 0.000563 0.119774 0.234683 -0.571868 0.226518 -0.062500 1 0 0 0 0 0 3 101243
-0.002232 0.000563 0.119774 0.233331 -0.567565 0.225899 -0.062500 1 0 0 0 0 0 3 102239
-0.002232 0.000563 0.119774 0.232645 -0.565428 0.225679 -0.062500 1 0 0 0 0 0 3 103219
-0.002232 0.000563 0.119774 0.232298 -0.564333 0.225605 -0.062500 1 0 0 0 0 0 3 104216
-0.002232 0.000563 0.119774 0.232123 -0.563798 0.225585 -0.062500 1 0 0 0 0 0 3 105237
-0.002232 0.000563 0.119774 0.232043 -0.563540 0.225566 -0.062500 1 0 0 0 0 0 3 106234
-0.002232 0.000563 0.119774 0.232000 -0.563400 0.225569 -0.062500 1 0 0 0 0 0 3 107233
-0.002232 0.000563 0.119774 0.231968 -0.563332 0.225561 -0.062500 1 0 0 0 0 0 3 108235
-0.002232 0.000563 0.119774 0.231959 -0.563306 0.225567 -0.062500 1 0 0 0 0 0 3 109242
-0.002232 0.000563 0.119774 0.231963 -0.563285 0.225567 -0.062500 1 0 0 0 0 0 3 110239
-0.002232 0.000563 0.119774 0.231948 -0.563269 0.225567 -0.062500 1 0 0 0 0 0 3 111239
-0.002232 0.000563 0.119774 0.231955 -0.563259 0.225574 -0.062500 1 0 0 0 0 0 3 112237
-0.002232 0.000563 0.119774 0.231959 -0.563269 0.225562 -0.062500 1 0 0 0 0 0 3 113236
-0.002232 0.000563 0.119774 0.231948 -0.563268 0.225567 -0.062500 1 0 0 0 0 0 3 114232
-0.002245 0.000550 0.119764 0.410306 -0.371530 0.375195 -0.062500 1 0 0 0 0 0 3 115235
-0.002251 0.000543 0.119760 0.351687 -0.436192 0.302095 -0.062500 1 0 0 0 0 0 3 116235
-0.002254 0.000539 0.119759 0.306880 -0.484405 0.264211 -0.062500 1 0 0 0 0 0 3 117266
-0.002256 0.000538 0.119758 0.282645 -0.510025 0.249807 -0.062500 1 0 0 0 0 0 3 118235
-0.002257 0.000537 0.119758 0.270260 -0.522982 0.244679 -0.062500 1 0 0 0 0 0 3 119234
-0.002257 0.000536 0.119758 0.264020 -0.529455 0.242896 -0.062500 1 0 0 0 0 0 3 120234
-0.002258 0.000536 0.119758 0.260868 -0.532706 0.242266 -0.062500 1 0 0 0 0 0 3 121236
-0.002258 0.000536 0.119758 0.259299 -0.534319 0.242052 -0.062500 1 0 0 0 0 0 3 122233
-0.002258 0.000536 0.119758 0.258504 -0.535122 0.241979 -0.062500 1 0 0 0 0 0 3 123234
-0.002258 0.000536 0.119758 0.258100 -0.535527 0.241952 -0.062500 1 0 0 0 0 0 3 124236
-0.002258 0.000536 0.119758 0.257915 -0.535734 0.241940 -0.062500 1 0 0 0 0 0 3 125235
-0.002258 0.000536 0.119758 0.257815 -0.535841 0.241943 -0.062500 1 0 0 0 0 0 3 126235
-0.002258 0.000536 0.119758 0.257756 -0.535888 0.241936 -0.062500 1 0 0 0 0 0 3 127234
-0.002258 0.000536 0.119758 0.257735 -0.535907 0.241942 -0.062500 1 0 0 0 0 0 3 128235
-0.002258 0.000536 0.119758 0.257718 -0.535925 0.241928 -0.062500 1 0 0 0 0 0 3 129234
-0.002258 0.000536 0.119758 0.257708 -0.535935 0.241940 -0.062500 1 0 0 0 0 0 3 130229
-0.002258 0.000536 0.119758 0.257719 -0.535939 0.241935 -0.062500 1 0 0 0 0 0 3 131241
-0.002258 0.000536 0.119758 0.257708 -0.535937 0.241941 -0.062500 1 0 0 0 0 0 3 132240
-0.002258 0.000536 0.119758 0.257707 -0.535937 0.241941 -0.062500 1 0 0 0 0 0 3 133218
-0.002258 0.000536 0.119758 0.257716 -0.535928 0.241928 -0.062500 1 0 0 0 0 0 3 134233
-0.002258 0.000536 0.119758 0.257708 -0.535935 0.241940 -0.062500 1 0 0 0 0 0 3 135233
-0.002258 0.000536 0.119758 0.257707 -0.535936 0.241941 -0.062500 1 0 0 0 0 0 3 136232
-0.002258 0.000536 0.119758 0.257719 -0.535939 0.241935 -0.062500 1 0 0 0 0 0 3 137236
-0.002258 0.000536 0.119758 0.257709 -0.535936 0.241941 -0.062500 1 0 0 0 0 0 3 138233
-0.002258 0.000536 0.119758 0.257708 -0.535936 0.241942 -0.062500 1 0 0 0 0 0 3 139234
-0.002258 0.000536 0.119758 0.257720 -0.535939 0.241936 -0.062500 1 0 0 0 0 0 3 140238
-0.002258 0.000536 0.119758 0.257709 -0.535936 0.241941 -0.062500 1 0 0 0 0 0 3 141235
-0.002258 0.000536 0.119758 0.257705 -0.535924 0.241935 -0.062500 1 0 0 0 0 0 3 142224
-0.002258 0.000536 0.119758 0.257720 -0.535937 0.241935 -0.062500 1 0 0 0 0 0 3 143222
-0.002258 0.000536 0.119758 0.257709 -0.535935 0.241941 -0.062500 1 0 0 0 0 0 3 144234
-0.002258 0.000536 0.119758 0.257700 -0.535944 0.241935 -0.062500 1 0 0 0 0 0 3 145258
-0.002258 0.000536 0.119758 0.257719 -0.535940 0.241935 -0.062500 1 0 0 0 0 0 3 146290
-0.002258 0.000536 0.119758 0.257709 -0.535936 0.241941 -0.062500 1 0 0 0 0 0 3 147294
-0.002258 0.000536 0.119758 0.257708 -0.535936 0.241942 -0.062500 1 0 0 0 0 0 3 148291
-0.002258 0.000536 0.119758 0.257717 -0.535927 0.241929 -0.062500 1 0 0 0 0 0 3 149276
-0.002258 0.000536 0.119758 0.257709 -0.535934 0.241940 -0.062500 1 0 0 0 0 0 3 150289
-0.002258 0.000536 0.119758 0.257708 -0.535935 0.241942 -0.062500 1 0 0 0 0 0 3 151274
-0.002258 0.000536 0.119758 0.257712 -0.535947 0.241928 -0.062500 1 0 0 0 0 0 3 152291
-0.002263 0.000554 0.119747 0.331016 -0.787602 0.391694 -0.062500 1 0 0 0 0 0 3 153274
-0.002266 0.000563 0.119744 0.307696 -0.703312 0.318536 -0.062500 1 0 0 0 0 0 3 154289
-0.002267 0.000567 0.119742 0.289295 -0.640043 0.280609 -0.062500 1 0 0 0 0 0 3 155276
-0.002268 0.000570 0.119742 0.279144 -0.606259 0.266198 -0.062500 1 0 0 0 0 0 3 156288
-0.002268 0.000571 0.119742 0.273874 -0.589125 0.261069 -0.062500 1 0 0 0 0 0 3 157286
-0.002268 0.000571 0.119742 0.271201 -0.580534 0.259282 -0.062500 1 0 0 0 0 0 3 158223
-0.002268 0.000572 0.119742 0.269841 -0.576243 0.258656 -0.062500 1 0 0 0 0 0 3 159232
-0.002268 0.000572 0.119742 0.269160 -0.574087 0.258434 -0.062500 1 0 0 0 0 0 3 160223
-0.002268 0.000572 0.119742 0.268808 -0.573011 0.258360 -0.062500 1 0 0 0 0 0 3 161233
-0.002268 0.000572 0.119742 0.268645 -0.572482 0.258333 -0.062500 1 0 0 0 0 0 3 162221
-0.002268 0.000572 0.119742 0.268559 -0.572201 0.258320 -0.062500 1 0 0 0 0 0 3 163233
-0.002268 0.000572 0.119742 0.268519 -0.572071 0.258330 -0.062500 1 0 0 0 0 0 3 164220
-0.002268 0.000572 0.119742 0.268488 -0.572004 0.258324 -0.062500 1 0 0 0 0 0 3 165233
-0.002268 0.000572 0.119742 0.268475 -0.571966 0.258323 -0.062500 1 0 0 0 0 0 3 166222
-0.002268 0.000572 0.119742 0.268471 -0.571952 0.258315 -0.062500 1 0 0 0 0 0 3 167231
-0.002268 0.000572 0.119742 0.268467 -0.571940 0.258328 -0.062500 1 0 0 0 0 0 3 168250
-0.002268 0.000572 0.119742 0.268466 -0.571939 0.258329 -0.062500 1 0 0 0 0 0 3 169232
-0.002268 0.000572 0.119742 0.268475 -0.571930 0.258317 -0.062500 1 0 0 0 0 0 3 170231
-0.002268 0.000572 0.119742 0.268467 -0.571938 0.258328 -0.062500 1 0 0 0 0 0 3 171232
-0.002268 0.000572 0.119742 0.268476 -0.571930 0.258316 -0.062500 1 0 0 0 0 0 3 172228
-0.002268 0.000572 0.119742 0.268468 -0.571938 0.258328 -0.062500 1 0 0 0 0 0 3 173240
-0.002268 0.000572 0.119742 0.268455 -0.571936 0.258316 -0.062500 1 0 0 0 0 0 3 174233
-0.002268 0.000572 0.119742 0.268462 -0.571927 0.258321 -0.062500 1 0 0 0 0 0 3 175238
-0.002268 0.000572 0.119742 0.268478 -0.571940 0.258322 -0.062500 1 0 0 0 0 0 3 176212
-0.002268 0.000572 0.119742 0.268464 -0.571927 0.258322 -0.062500 1 0 0 0 0 0 3 177241
-0.002268 0.000572 0.119742 0.268466 -0.571937 0.258329 -0.062500 1 0 0 0 0 0 3 178228
-0.002268 0.000572 0.119742 0.268475 -0.571930 0.258317 -0.062500 1 0 0 0 0 0 3 179236
-0.002268 0.000572 0.119742 0.268468 -0.571937 0.258328 -0.062500 1 0 0 0 0 0 3 180235
-0.002268 0.000572 0.119742 0.268455 -0.571936 0.258316 -0.062500 1 0 0 0 0 0 3 181235
-0.002268 0.000572 0.119742 0.268477 -0.571941 0.258322 -0.062500 1 0 0 0 0 0 3 182235
-0.002268 0.000572 0.119742 0.268464 -0.571928 0.258322 -0.062500 1 0 0 0 0 0 3 183231
-0.002268 0.000572 0.119742 0.268466 -0.571938 0.258329 -0.062500 1 0 0 0 0 0 3 184233
-0.002268 0.000572 0.119742 0.268475 -0.571930 0.258317 -0.062500 1 0 0 0 0 0 3 185235
-0.002268 0.000572 0.119742 0.268464 -0.571926 0.258321 -0.062500 1 0 0 0 0 0 3 186233
-0.002268 0.000572 0.119742 0.268466 -0.571937 0.258329 -0.062500 1 0 0 0 0 0 3 187231
-0.002268 0.000572 0.119742 0.268475 -0.571930 0.258317 -0.062500 1 0 0 0 0 0 3 188238
-0.002274 0.000590 0.119731 0.341721 -0.823474 0.408201 -0.062500 1 0 0 0 0 0 3 189239
-0.002276 0.000599 0.119727 0.318439 -0.739238 0.334980 -0.062500 1 0 0 0 0 0 3 190237
-0.002278 0.000603 0.119726 0.300041 -0.676001 0.297024 -0.062500 1 0 0 0 0 0 3 191234
-0.002279 0.000606 0.119726 0.289894 -0.642233 0.282596 -0.062500 1 0 0 0 0 0 3 192234
-0.002279 0.000607 0.119725 0.284639 -0.625109 0.277471 -0.062500 1 0 0 0 0 0 3 193233
-0.002279 0.000607 0.119725 0.281948 -0.616528 0.275680 -0.062500 1 0 0 0 0 0 3 194233
-0.002279 0.000608 0.119725 0.280592 -0.612219 0.275052 -0.062500 1 0 0 0 0 0 3 195230
-0.002279 0.000608 0.119725 0.279914 -0.610074 0.274836 -0.062500 1 0 0 0 0 0 3 196232
-0.002279 0.000608 0.119725 0.279563 -0.608999 0.274762 -0.062500 1 0 0 0 0 0 3 197232
-0.002279 0.000608 0.119725 0.279392 -0.608447 0.274741 -0.062500 1 0 0 0 0 0 3 198228
-0.002279 0.000608 0.119725 0.279313 -0.608187 0.274723 -0.062500 1 0 0 0 0 0 3 199233
-0.002279 0.000608 0.119725 0.279262 -0.608056 0.274719 -0.062500 1 0 0 0 0 0 3 200231
-0.002279 0.000608 0.119725 0.279237 -0.607980 0.274717 -0.062500 1 0 0 0 0 0 3 201233
-0.002279 0.000608 0.119725 0.279228 -0.607952 0.274723 -0.062500 1 0 0 0 0 0 3 202230
-0.002279 0.000608 0.119725 0.279233 -0.607931 0.274724 -0.062500 1 0 0 0 0 0 3 203232
-0.002279 0.000608 0.119725 0.279231 -0.607917 0.274717 -0.062500 1 0 0 0 0 0 3 204235
-0.002279 0.000608 0.119725 0.279219 -0.607913 0.274723 -0.062500 1 0 0 0 0 0 3 205213
-0.002279 0.000608 0.119725 0.279209 -0.607922 0.274716 -0.062500 1 0 0 0 0 0 3 206231
-0.002279 0.000608 0.119725 0.279228 -0.607917 0.274716 -0.062500 1 0 0 0 0 0 3 207234
-0.002279 0.000608 0.119725 0.279218 -0.607913 0.274722 -0.062500 1 0 0 0 0 0 3 208228
-0.002279 0.000608 0.119725 0.279217 -0.607913 0.274723 -0.062500 1 0 0 0 0 0 3 209236
-0.002279 0.000608 0.119725 0.279229 -0.607916 0.274717 -0.062500 1 0 0 0 0 0 3 210223
-0.002279 0.000608 0.119725 0.279218 -0.607913 0.274722 -0.062500 1 0 0 0 0 0 3 211229
-0.002279 0.000608 0.119725 0.279217 -0.607913 0.274723 -0.062500 1 0 0 0 0 0 3 212233
-0.002279 0.000608 0.119725 0.279229 -0.607915 0.274717 -0.062500 1 0 0 0 0 0 3 213231
-0.002279 0.000608 0.119725 0.279210 -0.607922 0.274715 -0.062500 1 0 0 0 0 0 3 214233
-0.002279 0.000608 0.119725 0.279216 -0.607914 0.274722 -0.062500 1 0 0 0 0 0 3 215230
-0.002279 0.000608 0.119725 0.279216 -0.607913 0.274723 -0.062500 1 0 0 0 0 0 3 216231
-0.002279 0.000608 0.119725 0.279229 -0.607916 0.274717 -0.062500 1 0 0 0 0 0 3 217231
-0.002279 0.000608 0.119725 0.279221 -0.607925 0.274729 -0.062500 1 0 0 0 0 0 3 218231
-0.002279 0.000608 0.119725 0.279230 -0.607917 0.274718 -0.062500 1 0 0 0 0 0 3 219230
-0.002284 0.000626 0.119715 0.352433 -0.859304 0.424728 -0.062500 1 0 0 0 0 0 3 220228
-0.002287 0.000635 0.119711 0.329159 -0.775151 0.351438 -0.062500 1 0 0 0 0 0 3 221233
-0.002289 0.000639 0.119710 0.310783 -0.711955 0.313460 -0.062500 1 0 0 0 0 0 3 222229
-0.002289 0.000642 0.119709 0.300639 -0.678193 0.299008 -0.062500 1 0 0 0 0 0 3 223219
-0.002290 0.000643 0.119709 0.295374 -0.661072 0.293879 -0.062500 1 0 0 0 0 0 3 224220
-0.002290 0.000643 0.119709 0.292703 -0.652489 0.292084 -0.062500 1 0 0 0 0 0 3 225231
-0.002290 0.000644 0.119709 0.291341 -0.648189 0.291467 -0.062500 1 0 0 0 0 0 3 226220
-0.002290 0.000644 0.119709 0.290659 -0.646034 0.291244 -0.062500 1 0 0 0 0 0 3 227230
-0.002290 0.000644 0.119709 0.290320 -0.644961 0.291183 -0.062500 1 0 0 0 0 0 3 228218
-0.002290 0.000644 0.119709 0.290146 -0.644430 0.291144 -0.062500 1 0 0 0 0 0 3 229231
-0.002290 0.000644 0.119709 0.290060 -0.644149 0.291129 -0.062500 1 0 0 0 0 0 3 230219
-0.002290 0.000644 0.119709 0.290011 -0.644027 0.291132 -0.062500 1 0 0 0 0 0 3 231229
-0.002290 0.000644 0.119709 0.289987 -0.643952 0.291131 -0.062500 1 0 0 0 0 0 3 232218
-0.002290 0.000644 0.119709 0.289975 -0.643913 0.291130 -0.062500 1 0 0 0 0 0 3 233232
-0.002290 0.000644 0.119709 0.289979 -0.643890 0.291130 -0.062500 1 0 0 0 0 0 3 234219
-0.002290 0.000644 0.119709 0.289968 -0.643886 0.291137 -0.062500 1 0 0 0 0 0 3 235230
-0.002290 0.000644 0.119709 0.289958 -0.643894 0.291131 -0.062500 1 0 0 0 0 0 3 236218
-0.002290 0.000644 0.119709 0.289977 -0.643890 0.291130 -0.062500 1 0 0 0 0 0 3 237230
-0.002290 0.000644 0.119709 0.289968 -0.643887 0.291137 -0.062500 1 0 0 0 0 0 3 238219
-0.002290 0.000644 0.119709 0.289976 -0.643878 0.291124 -0.062500 1 0 0 0 0 0 3 239228
-0.002290 0.000644 0.119709 0.289968 -0.643885 0.291136 -0.062500 1 0 0 0 0 0 3 240218
-0.002290 0.000644 0.119709 0.289967 -0.643886 0.291138 -0.062500 1 0 0 0 0 0 3 241233
-0.002290 0.000644 0.119709 0.289967 -0.643887 0.291118 -0.062500 1 0 0 0 0 0 3 242232
-0.002290 0.000644 0.119709 0.289967 -0.643887 0.291135 -0.062500 1 0 0 0 0 0 3 243239
-0.002290 0.000644 0.119709 0.289963 -0.643875 0.291130 -0.062500 1 0 0 0 0 0 3 244229
-0.002290 0.000644 0.119709 0.289966 -0.643885 0.291137 -0.062500 1 0 0 0 0 0 3 245223
-0.002290 0.000644 0.119709 0.289978 -0.643889 0.291131 -0.062500 1 0 0 0 0 0 3 246225
-0.002290 0.000644 0.119709 0.289965 -0.643875 0.291130 -0.062500 1 0 0 0 0 0 3 247240
-0.002290 0.000644 0.119709 0.289966 -0.643885 0.291137 -0.062500 1 0 0 0 0 0 3 248241
-0.002290 0.000644 0.119709 0.289975 -0.643877 0.291125 -0.062500 1 0 0 0 0 0 3 249227
-0.002290 0.000644 0.119709 0.289959 -0.643894 0.291129 -0.062500 1 0 0 0 0 0 3 250234
-0.002290 0.000644 0.119709 0.289966 -0.643887 0.291137 -0.062500 1 0 0 0 0 0 3 251226
-0.002290 0.000644 0.119709 0.289975 -0.643878 0.291124 -0.062500 1 0 0 0 0 0 3 252237
-0.002290 0.000644 0.119709 0.289968 -0.643886 0.291136 -0.062500 1 0 0 0 0 0 3 253237
-0.002290 0.000644 0.119709 0.289963 -0.643875 0.291131 -0.062500 1 0 0 0 0 0 3 254231
-0.002290 0.000644 0.119709 0.289966 -0.643885 0.291137 -0.062500 1 0 0 0 0 0 3 255233
-0.002290 0.000644 0.119709 0.289978 -0.643889 0.291132 -0.062500 1 0 0 0 0 0 3 256229
-0.002290 0.000644 0.119709 0.289956 -0.643884 0.291123 -0.062500 1 0 0 0 0 0 3 257232
-0.002290 0.000644 0.119709 0.289977 -0.643889 0.291130 -0.062500 1 0 0 0 0 0 3 258230
-0.002290 0.000644 0.119709 0.289968 -0.643887 0.291137 -0.062500 1 0 0 0 0 0 3 259231
-0.002290 0.000644 0.119709 0.289963 -0.643875 0.291131 -0.062500 1 0 0 0 0 0 3 260222
-0.002290 0.000644 0.119709 0.289978 -0.643888 0.291131 -0.062500 1 0 0 0 0 0 3 261240
-0.002290 0.000644 0.119709 0.289965 -0.643875 0.291130 -0.062500 1 0 0 0 0 0 3 262234
-0.002290 0.000644 0.119709 0.289966 -0.643885 0.291137 -0.062500 1 0 0 0 0 0 3 263234
-0.002290 0.000644 0.119709 0.289976 -0.643877 0.291124 -0.062500 1 0 0 0 0 0 3 264228
-0.002290 0.000644 0.119709 0.289968 -0.643885 0.291136 -0.062500 1 0 0 0 0 0 3 265232
-0.002290 0.000644 0.119709 0.289959 -0.643895 0.291131 -0.062500 1 0 0 0 0 0 3 266229
-0.002290 0.000644 0.119709 0.289962 -0.643876 0.291130 -0.062500 1 0 0 0 0 0 3 267228
-0.002290 0.000644 0.119709 0.289978 -0.643888 0.291130 -0.062500 1 0 0 0 0 0 3 268228
-0.002290 0.000644 0.119709 0.289964 -0.643875 0.291130 -0.062500 1 0 0 0 0 0 3 269231
-0.002290 0.000644 0.119709 0.289966 -0.643885 0.291137 -0.062500 1 0 0 0 0 0 3 270228
-0.002290 0.000644 0.119709 0.289979 -0.643889 0.291131 -0.062500 1 0 0 0 0 0 3 271228
-0.002290 0.000644 0.119709 0.289965 -0.643875 0.291130 -0.062500 1 0 0 0 0 0 3 272230
-0.002290 0.000644 0.119709 0.289966 -0.643885 0.291137 -0.062500 1 0 0 0 0 0 3 273231
-0.002290 0.000644 0.119709 0.289967 -0.643886 0.291118 -0.062500 1 0 0 0 0 0 3 274226
-0.002290 0.000644 0.119709 0.289967 -0.643886 0.291135 -0.062500 1 0 0 0 0 0 3 275230
-0.002290 0.000644 0.119709 0.289966 -0.643886 0.291137 -0.062500 1 0 0 0 0 0 3 276230
-0.002290 0.000644 0.119709 0.289975 -0.643878 0.291124 -0.062500 1 0 0 0 0 0 3 277231
-0.002290 0.000644 0.119709 0.289968 -0.643885 0.291136 -0.062500 1 0 0 0 0 0 3 278228
-0.002290 0.000644 0.119709 0.289963 -0.643875 0.291131 -0.062500 1 0 0 0 0 0 3 279229
-0.002290 0.000644 0.119709 0.289966 -0.643885 0.291137 -0.062500 1 0 0 0 0 0 3 280227
-0.002290 0.000644 0.119709 0.289970 -0.643898 0.291125 -0.062500 1 0 0 0 0 0 3 281283
-0.002290 0.000644 0.119709 0.289963 -0.643876 0.291129 -0.062500 1 0 0 0 0 0 3 282295
-0.002295 0.000662 0.119698 0.363146 -0.895141 0.441260 -0.062500 1 0 0 0 0 0 3 283290
-0.002298 0.000671 0.119694 0.339896 -0.811047 0.367908 -0.062500 1 0 0 0 0 0 3 284293
-0.002299 0.000675 0.119693 0.321520 -0.747883 0.329901 -0.062500 1 0 0 0 0 0 3 285287
-0.002300 0.000678 0.119693 0.311380 -0.714137 0.315452 -0.062500 1 0 0 0 0 0 3 286297
-0.002300 0.000679 0.119693 0.306130 -0.697026 0.310310 -0.062500 1 0 0 0 0 0 3 287289
-0.002301 0.000679 0.119692 0.303438 -0.688441 0.308503 -0.062500 1 0 0 0 0 0 3 288287
-0.002301 0.000680 0.119692 0.302081 -0.684134 0.307889 -0.062500 1 0 0 0 0 0 3 289290
-0.002301 0.000680 0.119692 0.301404 -0.681990 0.307672 -0.062500 1 0 0 0 0 0 3 290276
-0.002301 0.000680 0.119692 0.301053 -0.680916 0.307597 -0.062500 1 0 0 0 0 0 3 291284
-0.002301 0.000680 0.119692 0.300886 -0.680376 0.307563 -0.062500 1 0 0 0 0 0 3 292268
-0.002301 0.000680 0.119692 0.300791 -0.680102 0.307562 -0.062500 1 0 0 0 0 0 3 293267
-0.002301 0.000680 0.119692 0.300759 -0.679964 0.307560 -0.062500 1 0 0 0 0 0 3 294262
-0.002301 0.000680 0.119692 0.300731 -0.679907 0.307559 -0.062500 1 0 0 0 0 0 3 295271
-0.002301 0.000680 0.119692 0.300719 -0.679870 0.307558 -0.062500 1 0 0 0 0 0 3 296286
-0.002301 0.000680 0.119692 0.300723 -0.679848 0.307558 -0.062500 1 0 0 0 0 0 3 297270
-0.002301 0.000680 0.119692 0.300721 -0.679834 0.307552 -0.062500 1 0 0 0 0 0 3 298284
-0.002301 0.000680 0.119692 0.300704 -0.679851 0.307557 -0.062500 1 0 0 0 0 0 3 299269
-0.002301 0.000680 0.119692 0.300719 -0.679836 0.307551 -0.062500 1 0 0 0 0 0 3 300281
-0.002301 0.000680 0.119692 0.300709 -0.679831 0.307557 -0.062500 1 0 0 0 0 0 3 301269
-0.002301 0.000680 0.119692 0.300708 -0.679830 0.307557 -0.062500 1 0 0 0 0 0 3 302224
-0.002301 0.000680 0.119692 0.300720 -0.679833 0.307551 -0.062500 1 0 0 0 0 0 3 303216
-0.002301 0.000680 0.119692 0.300712 -0.679842 0.307564 -0.062500 1 0 0 0 0 0 3 304226
-0.002301 0.000680 0.119692 0.300708 -0.679832 0.307558 -0.062500 1 0 0 0 0 0 3 305217
-0.002301 0.000680 0.119692 0.300712 -0.679842 0.307545 -0.062500 1 0 0 0 0 0 3 306226
-0.002301 0.000680 0.119692 0.300708 -0.679832 0.307556 -0.062500 1 0 0 0 0 0 3 307216
-0.002301 0.000680 0.119692 0.300707 -0.679831 0.307557 -0.062500 1 0 0 0 0 0 3 308216
-0.002306 0.000698 0.119682 0.373841 -0.930949 0.457806 -0.062500 1 0 0 0 0 0 3 309227
-0.002309 0.000707 0.119678 0.350613 -0.846921 0.384397 -0.062500 1 0 0 0 0 0 3 310216
-0.002310 0.000711 0.119677 0.332241 -0.783803 0.346349 -0.062500 1 0 0 0 0 0 3 311226
-0.002311 0.000714 0.119676 0.322118 -0.750077 0.331895 -0.062500 1 0 0 0 0 0 3 312215
-0.002311 0.000715 0.119676 0.316876 -0.732954 0.326745 -0.062500 1 0 0 0 0 0 3 313229
-0.002311 0.000715 0.119676 0.314177 -0.724379 0.324946 -0.062500 1 0 0 0 0 0 3 314216
-0.002311 0.000715 0.119676 0.312821 -0.720074 0.324332 -0.062500 1 0 0 0 0 0 3 315225
-0.002311 0.000716 0.119676 0.312140 -0.717919 0.324107 -0.062500 1 0 0 0 0 0 3 316219
-0.002311 0.000716 0.119676 0.311801 -0.716847 0.324025 -0.062500 1 0 0 0 0 0 3 317231
-0.002311 0.000716 0.119676 0.311615 -0.716313 0.324008 -0.062500 1 0 0 0 0 0 3 318220
-0.002311 0.000716 0.119676 0.311542 -0.716046 0.323997 -0.062500 1 0 0 0 0 0 3 319233
-0.002311 0.000716 0.119676 0.311500 -0.715906 0.324000 -0.062500 1 0 0 0 0 0 3 320223
-0.002311 0.000716 0.119676 0.311469 -0.715838 0.323993 -0.062500 1 0 0 0 0 0 3 321269
-0.002311 0.000716 0.119676 0.311459 -0.715811 0.323998 -0.062500 1 0 0 0 0 0 3 322224
-0.002311 0.000716 0.119676 0.311452 -0.715787 0.323985 -0.062500 1 0 0 0 0 0 3 323231
-0.002311 0.000716 0.119676 0.311460 -0.715776 0.323990 -0.062500 1 0 0 0 0 0 3 324237
-0.002311 0.000716 0.119676 0.311449 -0.715773 0.323997 -0.062500 1 0 0 0 0 0 3 325223
-0.002311 0.000716 0.119676 0.311448 -0.715772 0.323998 -0.062500 1 0 0 0 0 0 3 326231
-0.002311 0.000716 0.119676 0.311460 -0.715775 0.323992 -0.062500 1 0 0 0 0 0 3 327236
-0.002311 0.000716 0.119676 0.311441 -0.715782 0.323991 -0.062500 1 0 0 0 0 0 3 328230
-0.002311 0.000716 0.119676 0.311447 -0.715774 0.323997 -0.062500 1 0 0 0 0 0 3 329227
-0.002317 0.000734 0.119665 0.384534 -0.966755 0.474372 -0.062500 1 0 0 0 0 0 3 330231
-0.002319 0.000743 0.119662 0.361331 -0.882795 0.400888 -0.062500 1 0 0 0 0 0 3 331231
-0.002321 0.000747 0.119660 0.342976 -0.819693 0.362824 -0.062500 1 0 0 0 0 0 3 332228
-0.002321 0.000749 0.119660 0.332847 -0.785978 0.348340 -0.062500 1 0 0 0 0 0 3 333229
-0.002322 0.000751 0.119660 0.327601 -0.768883 0.343198 -0.062500 1 0 0 0 0 0 3 334228
-0.002322 0.000751 0.119660 0.324916 -0.760284 0.341404 -0.062500 1 0 0 0 0 0 3 335227
-0.002322 0.000751 0.119660 0.323557 -0.755997 0.340767 -0.062500 1 0 0 0 0 0 3 336227
-0.002322 0.000752 0.119660 0.322876 -0.753845 0.340560 -0.062500 1 0 0 0 0 0 3 337227
-0.002322 0.000752 0.119660 0.322524 -0.752771 0.340485 -0.062500 1 0 0 0 0 0 3 338231
-0.002322 0.000752 0.119660 0.322361 -0.752243 0.340457 -0.062500 1 0 0 0 0 0 3 339230
-0.002322 0.000752 0.119660 0.322263 -0.751960 0.340449 -0.062500 1 0 0 0 0 0 3 340231
-0.002322 0.000752 0.119660 0.322230 -0.751820 0.340447 -0.062500 1 0 0 0 0 0 3 341235
-0.002322 0.000752 0.119660 0.322203 -0.751763 0.340446 -0.062500 1 0 0 0 0 0 3 342227
-0.002322 0.000752 0.119660 0.322203 -0.751729 0.340439 -0.062500 1 0 0 0 0 0 3 343227
-0.002322 0.000752 0.119660 0.322189 -0.751713 0.340437 -0.062500 1 0 0 0 0 0 3 344225
-0.002327 0.000770 0.119649 0.395212 -1.002541 0.490954 -0.062500 1 0 0 0 0 0 3 345228
-0.002330 0.000779 0.119645 0.372038 -0.918640 0.417404 -0.062500 1 0 0 0 0 0 3 346226
-0.002331 0.000783 0.119644 0.353703 -0.855597 0.379299 -0.062500 1 0 0 0 0 0 3 347226
-0.002332 0.000785 0.119643 0.343585 -0.821881 0.364816 -0.062500 1 0 0 0 0 0 3 348233
-0.002333 0.000786 0.119643 0.338327 -0.804777 0.359667 -0.062500 1 0 0 0 0 0 3 349227
-0.002333 0.000787 0.119643 0.335649 -0.796203 0.357862 -0.062500 1 0 0 0 0 0 3 350228
-0.002333 0.000787 0.119643 0.334287 -0.791909 0.357235 -0.062500 1 0 0 0 0 0 3 351224
-0.002333 0.000787 0.119643 0.333603 -0.789745 0.357021 -0.062500 1 0 0 0 0 0 3 352226
-0.002333 0.000788 0.119643 0.333255 -0.788682 0.356952 -0.062500 1 0 0 0 0 0 3 353227
-0.002333 0.000788 0.119643 0.333088 -0.788143 0.356917 -0.062500 1 0 0 0 0 0 3 354228
-0.002333 0.000788 0.119643 0.332994 -0.787870 0.356916 -0.062500 1 0 0 0 0 0 3 355207
-0.002333 0.000788 0.119643 0.332961 -0.787732 0.356914 -0.062500 1 0 0 0 0 0 3 356225
-0.002333 0.000788 0.119643 0.332931 -0.787664 0.356906 -0.062500 1 0 0 0 0 0 3 357229
-0.002333 0.000788 0.119643 0.332918 -0.787625 0.356904 -0.062500 1 0 0 0 0 0 3 358226
-0.002333 0.000788 0.119643 0.332917 -0.787623 0.356904 -0.062500 1 0 0 0 0 0 3 359223
-0.002333 0.000788 0.119643 0.332922 -0.787603 0.356904 -0.062500 1 0 0 0 0 0 3 360228
-0.002333 0.000788 0.119643 0.332911 -0.787599 0.356910 -0.062500 1 0 0 0 0 0 3 361234
-0.002333 0.000788 0.119643 0.332909 -0.787598 0.356911 -0.062500 1 0 0 0 0 0 3 362225
-0.002333 0.000788 0.119643 0.332922 -0.787601 0.356905 -0.062500 1 0 0 0 0 0 3 363225
-0.002338 0.000806 0.119632 0.405884 -1.038310 0.507532 -0.062500 1 0 0 0 0 0 3 364225
-0.002341 0.000814 0.119629 0.382753 -0.954474 0.433925 -0.062500 1 0 0 0 0 0 3 365321
-0.002342 0.000819 0.119627 0.364420 -0.891464 0.395792 -0.062500 1 0 0 0 0 0 3 366289
-0.002343 0.000821 0.119627 0.354307 -0.857764 0.381292 -0.062500 1 0 0 0 0 0 3 367282
-0.002343 0.000822 0.119627 0.349043 -0.840676 0.376147 -0.062500 1 0 0 0 0 0 3 368287
-0.002343 0.000823 0.119627 0.346369 -0.832086 0.374338 -0.062500 1 0 0 0 0 0 3 369262
-0.002344 0.000823 0.119627 0.345012 -0.827804 0.373716 -0.062500 1 0 0 0 0 0 3 370287
-0.002344 0.000823 0.119627 0.344328 -0.825642 0.373502 -0.062500 1 0 0 0 0 0 3 371290
-0.002344 0.000823 0.119627 0.343989 -0.824570 0.373419 -0.062500 1 0 0 0 0 0 3 372282
-0.002344 0.000823 0.119627 0.343799 -0.824024 0.373395 -0.062500 1 0 0 0 0 0 3 373270
-0.002344 0.000823 0.119627 0.343730 -0.823768 0.373389 -0.062500 1 0 0 0 0 0 3 374282
-0.002344 0.000823 0.119627 0.343685 -0.823617 0.373386 -0.062500 1 0 0 0 0 0 3 375282
-0.002344 0.000823 0.119627 0.343656 -0.823559 0.373384 -0.062500 1 0 0 0 0 0 3 376268
-0.002344 0.000823 0.119627 0.343644 -0.823522 0.373383 -0.062500 1 0 0 0 0 0 3 377284
-0.002344 0.000823 0.119627 0.343643 -0.823520 0.373383 -0.062500 1 0 0 0 0 0 3 378266
-0.002344 0.000823 0.119627 0.343636 -0.823498 0.373390 -0.062500 1 0 0 0 0 0 3 379279
-0.002344 0.000823 0.119627 0.343644 -0.823487 0.373377 -0.062500 1 0 0 0 0 0 3 380270
-0.002349 0.000841 0.119616 0.416571 -1.074060 0.524142 -0.062500 1 0 0 0 0 0 3 381287
-0.002352 0.000850 0.119612 0.393457 -0.990301 0.450455 -0.062500 1 0 0 0 0 0 3 382269
-0.002353 0.000855 0.119611 0.375133 -0.927317 0.412298 -0.062500 1 0 0 0 0 0 3 383283
-0.002354 0.000857 0.119610 0.365012 -0.893629 0.397787 -0.062500 1 0 0 0 0 0 3 384266
-0.002354 0.000858 0.119610 0.359769 -0.876542 0.392634 -0.062500 1 0 0 0 0 0 3 385286
-0.002354 0.000859 0.119610 0.357090 -0.867963 0.390834 -0.062500 1 0 0 0 0 0 3 386214
-0.002354 0.000859 0.119610 0.355729 -0.863672 0.390205 -0.062500 1 0 0 0 0 0 3 387214
-0.002354 0.000859 0.119610 0.355048 -0.861521 0.389995 -0.062500 1 0 0 0 0 0 3 388223
-0.002354 0.000859 0.119610 0.354706 -0.860439 0.389905 -0.062500 1 0 0 0 0 0 3 389217
-0.002354 0.000859 0.119610 0.354532 -0.859907 0.389881 -0.062500 1 0 0 0 0 0 3 390223
-0.002354 0.000859 0.119610 0.354437 -0.859635 0.389880 -0.062500 1 0 0 0 0 0 3 391225
-0.002354 0.000859 0.119610 0.354396 -0.859505 0.389872 -0.062500 1 0 0 0 0 0 3 392214
-0.002354 0.000859 0.119610 0.354376 -0.859441 0.389876 -0.062500 1 0 0 0 0 0 3 393225
-0.002354 0.000859 0.119610 0.354364 -0.859404 0.389876 -0.062500 1 0 0 0 0 0 3 394225
-0.002354 0.000859 0.119610 0.354368 -0.859382 0.389876 -0.062500 1 0 0 0 0 0 3 395213
-0.002354 0.000859 0.119610 0.354358 -0.859377 0.389862 -0.062500 1 0 0 0 0 0 3 396224
-0.002354 0.000859 0.119610 0.354353 -0.859366 0.389874 -0.062500 1 0 0 0 0 0 3 397216
-0.002354 0.000859 0.119610 0.354352 -0.859364 0.389875 -0.062500 1 0 0 0 0 0 3 398225
-0.002354 0.000859 0.119610 0.354364 -0.859367 0.389869 -0.062500 1 0 0 0 0 0 3 399236
-0.002354 0.000859 0.119610 0.354354 -0.859364 0.389875 -0.062500 1 0 0 0 0 0 3 400230
-0.002360 0.000877 0.119599 0.427241 -1.109792 0.540753 -0.062500 1 0 0 0 0 0 3 401264
-0.002362 0.000886 0.119596 0.404154 -1.026111 0.467016 -0.062500 1 0 0 0 0 0 3 402222
-0.002364 0.000891 0.119594 0.385851 -0.963156 0.428813 -0.062500 1 0 0 0 0 0 3 403229
-0.002364 0.000893 0.119594 0.375738 -0.929485 0.414303 -0.062500 1 0 0 0 0 0 3 404218
-0.002365 0.000894 0.119594 0.370473 -0.912399 0.409135 -0.062500 1 0 0 0 0 0 3 405229
-0.002365 0.000895 0.119594 0.367792 -0.903823 0.407329 -0.062500 1 0 0 0 0 0 3 406236
-0.002365 0.000895 0.119594 0.366443 -0.899536 0.406711 -0.062500 1 0 0 0 0 0 3 407224
-0.002365 0.000895 0.119594 0.365773 -0.897378 0.406489 -0.062500 1 0 0 0 0 0 3 408223
-0.002365 0.000895 0.119594 0.365411 -0.896301 0.406417 -0.062500 1 0 0 0 0 0 3 409223
-0.002365 0.000895 0.119594 0.365247 -0.895773 0.406388 -0.062500 1 0 0 0 0 0 3 410224
-0.002365 0.000895 0.119594 0.365165 -0.895504 0.406380 -0.062500 1 0 0 0 0 0 3 411229
-0.002365 0.000895 0.119594 0.365119 -0.895352 0.406377 -0.062500 1 0 0 0 0 0 3 412224
-0.002365 0.000895 0.119594 0.365090 -0.895294 0.406375 -0.062500 1 0 0 0 0 0 3 413227
-0.002365 0.000895 0.119594 0.365077 -0.895257 0.406374 -0.062500 1 0 0 0 0 0 3 414225
-0.002365 0.000895 0.119594 0.365077 -0.895254 0.406374 -0.062500 1 0 0 0 0 0 3 415225
-0.002365 0.000895 0.119594 0.365069 -0.895232 0.406381 -0.062500 1 0 0 0 0 0 3 416206
-0.002365 0.000895 0.119594 0.365081 -0.895233 0.406375 -0.062500 1 0 0 0 0 0 3 417226
-0.002365 0.000895 0.119594 0.365070 -0.895231 0.406381 -0.062500 1 0 0 0 0 0 3 418229
-0.002365 0.000895 0.119594 0.365070 -0.895231 0.406361 -0.062500 1 0 0 0 0 0 3 419229
-0.002365 0.000895 0.119594 0.365069 -0.895231 0.406379 -0.062500 1 0 0 0 0 0 3 420230
-0.002365 0.000895 0.119594 0.365069 -0.895231 0.406381 -0.062500 1 0 0 0 0 0 3 421225
-0.002370 0.000913 0.119583 0.437907 -1.145509 0.557376 -0.062500 1 0 0 0 0 0 3 422224
-0.002373 0.000922 0.119579 -0.003316 -0.161985 0.483571 -0.062500 0 0 0 0 0 0 3 423223
-0.002374 0.000927 0.119578 -0.022998 -0.094579 0.445345 -0.062500 0 0 0 0 0 0 3 424224
-0.002375 0.000929 0.119577 -0.033812 -0.058674 0.430818 -0.062500 0 0 0 0 0 0 3 425231
-0.002375 0.000930 0.119577 -0.039438 -0.040478 0.425654 -0.062500 0 0 0 0 0 0 3 426224
-0.002376 0.000931 0.119577 -0.042278 -0.031337 0.423845 -0.062500 0 0 0 0 0 0 3 427225
-0.002376 0.000931 0.119577 -0.043730 -0.026754 0.423224 -0.062500 0 0 0 0 0 0 3 428222
-0.002400 0.000953 0.119576 0.268556 -0.315211 0.436924 -0.062500 0 0 0 0 0 0 3 429225
-0.002412 0.000965 0.119576 0.143135 -0.197776 0.430186 -0.062500 0 0 0 0 0 0 3 430224
-0.002423 0.000988 0.119565 0.119689 -0.345077 0.577863 -0.062500 0 0 0 0 0 0 3 431224
-0.002434 0.001018 0.119550 0.113160 -0.439621 0.653924 -0.062500 0 0 0 0 0 0 3 432224
-0.002445 0.001050 0.119534 0.110815 -0.489005 0.692661 -0.062500 0 0 0 0 0 0 3 433224
-0.002450 0.001067 0.119529 0.041313 -0.279436 0.565643 -0.062500 0 0 0 0 0 0 3 434226
-0.002458 0.001093 0.119516 0.066555 -0.384223 0.659072 -0.062500 0 0 0 0 0 0 3 435218
-0.002468 0.001124 0.119501 0.085976 -0.457629 0.715098 -0.062500 0 0 0 0 0 0 3 436205
-0.002478 0.001157 0.119485 0.096636 -0.496425 0.746785 -0.062500 0 0 0 0 0 0 3 437225
-0.002488 0.001192 0.119468 0.102141 -0.515956 0.768902 -0.062500 0 0 0 0 0 0 3 438224
-0.002493 0.001209 0.119462 0.037664 -0.294292 0.635522 -0.062500 0 0 0 0 0 0 3 439219
-0.002501 0.001235 0.119450 0.064606 -0.391198 0.727199 -0.062500 0 0 0 0 0 0 3 440214
-0.002510 0.001266 0.119434 0.084863 -0.460651 0.782677 -0.062500 0 0 0 0 0 0 3 441318
-0.002520 0.001300 0.119418 0.095159 -0.496647 0.814200 -0.062500 0 0 0 0 0 0 3 442303
-0.002525 0.001316 0.119412 0.033733 -0.284248 0.683870 -0.062500 0 0 0 0 0 0 3 443282
-0.002552 0.001347 0.119409 0.307730 -0.444166 0.640562 -0.062500 0 0 0 0 0 0 3 444282
-0.002571 0.001380 0.119397 0.231226 -0.496078 0.763460 -0.062500 0 0 0 0 0 0 3 445293
-0.002585 0.001415 0.119382 0.171500 -0.516964 0.829754 -0.062500 0 0 0 0 0 0 3 446284
-0.002593 0.001432 0.119377 0.073006 -0.296605 0.712200 -0.062500 0 0 0 0 0 0 3 447258
-0.002602 0.001458 0.119364 0.082550 -0.393386 0.810187 -0.062500 0 0 0 0 0 0 3 448260
-0.002599 0.001503 0.119360 -0.071840 -0.638547 0.719720 -0.062500 0 0 0 0 0 0 3 449259
-0.002597 0.001525 0.119358 -0.067310 -0.372982 0.671690 -0.062500 0 0 0 0 0 0 3 450281
-0.002602 0.001554 0.119346 0.009585 -0.431362 0.806394 -0.062500 0 0 0 0 0 0 3 451267
-0.002609 0.001586 0.119331 0.056776 -0.480182 0.878184 -0.062500 0 0 0 0 0 0 3 452281
-0.002613 0.001603 0.119326 0.014851 -0.276620 0.762171 -0.062500 0 0 0 0 0 0 3 453265
-0.002620 0.001628 0.119313 0.052846 -0.381439 0.861237 -0.062500 0 0 0 0 0 0 3 454283
-0.002643 0.001646 0.119319 0.257751 -0.284047 0.630142 -0.062500 0 0 0 0 0 0 3 455265
-0.002659 0.001672 0.119310 0.197358 -0.389959 0.804275 -0.062500 0 0 0 0 0 0 3 456293
-0.002667 0.001686 0.119306 0.086066 -0.229527 0.746292 -0.062500 0 0 0 0 0 0 3 457265
-0.002677 0.001710 0.119294 0.086799 -0.354012 0.868038 -0.062500 0 0 0 0 0 0 3 458284
-0.002687 0.001740 0.119279 0.094813 -0.439222 0.934430 -0.062500 0 0 0 0 0 0 3 459282
-0.002711 0.001759 0.119284 0.279220 -0.313680 0.680459 -0.062500 0 0 0 0 0 0 3 460266
-0.002728 0.001787 0.119274 0.207468 -0.403024 0.845593 -0.062500 0 0 0 0 0 0 3 461285
-0.002736 0.001800 0.119271 0.090511 -0.234466 0.784001 -0.062500 0 0 0 0 0 0 3 462265
-0.002746 0.001825 0.119259 0.089583 -0.357759 0.904869 -0.062500 0 0 0 0 0 0 3 463281
-0.002751 0.001837 0.119254 0.029605 -0.211513 0.816745 -0.062500 0 0 0 0 0 0 3 464265
-0.002746 0.001875 0.119252 -0.105988 -0.525168 0.779808 -0.062500 0 0 0 0 0 0 3 465287
-0.002762 0.001898 0.119261 0.159913 -0.371545 0.625150 -0.062500 0 0 0 0 0 0 3 466264
-0.002775 0.001928 0.119254 0.145743 -0.436768 0.838309 -0.062500 0 0 0 0 0 0 3 467281
-0.002787 0.001960 0.119240 0.125899 -0.482361 0.948875 -0.062500 0 0 0 0 0 0 3 468265
-0.002793 0.001976 0.119235 0.049179 -0.278210 0.846228 -0.062500 0 0 0 0 0 0 3 469283
-0.002815 0.001989 0.119243 0.249077 -0.212067 0.661545 -0.062500 0 0 0 0 0 0 3 470211
-0.002831 0.002013 0.119235 0.191144 -0.350913 0.863769 -0.062500 0 0 0 0 0 0 3 471222
-0.002839 0.002025 0.119232 0.082407 -0.210159 0.815610 -0.062500 0 0 0 0 0 0 3 472212
-0.002855 0.002067 0.119240 0.166863 -0.585518 0.659878 -0.062500 0 0 0 0 0 0 3 473223
-0.002862 0.002088 0.119243 0.073788 -0.349568 0.711243 -0.062500 0 0 0 0 0 0 3 474211
-0.002871 0.002116 0.119232 0.080672 -0.418214 0.894544 -0.062500 0 0 0 0 0 0 3 475213
-0.002876 0.002130 0.119229 0.024419 -0.240992 0.829468 -0.062500 0 0 0 0 0 0 3 476221
-0.002883 0.002154 0.119217 0.055950 -0.360735 0.949279 -0.062500 0 0 0 0 0 0 3 477214
-0.002906 0.002171 0.119222 0.259271 -0.273256 0.725329 -0.062500 0 0 0 0 0 0 3 478221
-0.002904 0.002193 0.119234 -0.034332 -0.332957 0.599857 -0.062500 0 0 0 0 0 0 3 479210
-0.002909 0.002222 0.119227 0.009240 -0.421339 0.844781 -0.062500 0 0 0 0 0 0 3 480242
-0.002911 0.002236 0.119225 -0.013087 -0.245030 0.813014 -0.062500 0 0 0 0 0 0 3 481223
-0.002931 0.002248 0.119234 0.217273 -0.193986 0.655987 -0.062500 0 0 0 0 0 0 3 482227
-0.002946 0.002272 0.119226 0.174375 -0.339532 0.868366 -0.062500 0 0 0 0 0 0 3 483213
-0.002954 0.002283 0.119223 0.073630 -0.203030 0.822990 -0.062500 0 0 0 0 0 0 3 484227
-0.002982 0.002311 0.119220 0.325630 -0.405649 0.817027 -0.062500 0 0 0 0 0 0 3 485220
-0.002983 0.002339 0.119230 0.005132 -0.423087 0.648813 -0.062500 0 0 0 0 0 0 3 486228
-0.002988 0.002370 0.119222 0.029457 -0.468359 0.867366 -0.062500 0 0 0 0 0 0 3 487218
-0.002991 0.002386 0.119219 -0.003315 -0.270054 0.824837 -0.062500 0 0 0 0 0 0 3 488222
-0.003017 0.002416 0.119217 0.287747 -0.435564 0.820476 -0.062500 0 0 0 0 0 0 3 489231
-0.003030 0.002431 0.119216 0.151318 -0.257354 0.799309 -0.062500 0 0 0 0 0 0 3 490211
-0.003023 0.002453 0.119226 -0.110361 -0.321687 0.643085 -0.062500 0 0 0 0 0 0 3 491222
-0.003044 0.002485 0.119228 0.215421 -0.475624 0.734116 -0.062500 0 0 0 0 0 0 3 492232
-0.003055 0.002502 0.119229 0.112564 -0.278341 0.759081 -0.062500 0 0 0 0 0 0 3 493228
-0.003065 0.002527 0.119218 0.100489 -0.379775 0.923523 -0.062500 0 0 0 0 0 0 3 494223
-0.003070 0.002540 0.119214 0.034491 -0.224445 0.849637 -0.062500 0 0 0 0 0 0 3 495224
-0.003097 0.002569 0.119211 0.308070 -0.412386 0.834119 -0.062500 0 0 0 0 0 0 3 496222
-0.003098 0.002597 0.119220 -0.002899 -0.425594 0.661598 -0.062500 0 0 0 0 0 0 3 497225
-0.003103 0.002628 0.119212 0.025423 -0.469977 0.879045 -0.062500 0 0 0 0 0 0 3 498222
-0.003125 0.002649 0.119219 0.242388 -0.330799 0.702106 -0.062500 0 0 0 0 0 0 3 499221
-0.003140 0.002676 0.119210 0.187185 -0.410357 0.897313 -0.062500 0 0 0 0 0 0 3 500233
-0.003148 0.002690 0.119207 0.080140 -0.239935 0.843682 -0.062500 0 0 0 0 0 0 3 501230
-0.003145 0.002728 0.119205 -0.081760 -0.539833 0.823720 -0.062500 0 0 0 0 0 0 3 502226
-0.003162 0.002752 0.119214 0.173060 -0.381395 0.673637 -0.062500 0 0 0 0 0 0 3 503224
-0.003176 0.002781 0.119206 0.149745 -0.433386 0.889128 -0.062500 0 0 0 0 0 0 3 504222
-0.003182 0.002796 0.119203 0.060753 -0.249880 0.843316 -0.062500 0 0 0 0 0 0 3 505223
-0.003178 0.002835 0.119201 -0.092007 -0.543014 0.826687 -0.062500 0 0 0 0 0 0 3 506222
-0.003195 0.002859 0.119210 0.166382 -0.387263 0.677510 -0.062500 0 0 0 0 0 0 3 507221
-0.003204 0.002871 0.119213 0.080657 -0.214192 0.735662 -0.062500 0 0 0 0 0 0 3 508217
-0.003213 0.002894 0.119203 0.082520 -0.345478 0.924563 -0.062500 0 0 0 0 0 0 3 509226
-0.003237 0.002910 0.119209 0.272372 -0.268475 0.726681 -0.062500 0 0 0 0 0 0 3 510221
-0.003253 0.002936 0.119200 0.201234 -0.379641 0.913829 -0.062500 0 0 0 0 0 0 3 511223
-0.003262 0.002949 0.119197 0.086273 -0.225944 0.856522 -0.062500 0 0 0 0 0 0 3 512220
-0.003259 0.002986 0.119195 -0.079196 -0.531743 0.836475 -0.062500 0 0 0 0 0 0 3 513224
-0.003276 0.003010 0.119203 0.174096 -0.377851 0.685913 -0.062500 0 0 0 0 0 0 3 514220
-0.003290 0.003039 0.119195 0.150057 -0.434336 0.901449 -0.062500 0 0 0 0 0 0 3 515221
-0.003296 0.003054 0.119192 0.060677 -0.252284 0.854902 -0.062500 0 0 0 0 0 0 3 516227
-0.003305 0.003078 0.119180 0.072468 -0.365318 0.984982 -0.062500 0 0 0 0 0 0 3 517224
-0.003316 0.003109 0.119195 0.103312 -0.458549 0.618625 -0.062500 0 0 0 0 0 0 3 518221
-0.003321 0.003125 0.119201 0.033617 -0.264192 0.710462 -0.062500 0 0 0 0 0 0 3 519220
-0.003328 0.003150 0.119191 0.057048 -0.369919 0.922807 -0.062500 0 0 0 0 0 0 3 520221
-0.003351 0.003167 0.119198 0.260105 -0.279969 0.734103 -0.062500 0 0 0 0 0 0 3 521261
-0.003368 0.003193 0.119188 0.196153 -0.383284 0.924753 -0.062500 0 0 0 0 0 0 3 522288
-0.003376 0.003206 0.119185 0.084648 -0.226632 0.867945 -0.062500 0 0 0 0 0 0 3 523285
-0.003380 0.003212 0.119184 0.019960 -0.126648 0.835834 -0.062500 0 0 0 0 0 0 3 524414
-0.003407 0.003238 0.119182 0.296512 -0.365175 0.850658 -0.062500 0 0 0 0 0 0 3 525280
-0.003420 0.003250 0.119181 0.154596 -0.224515 0.833098 -0.062500 0 0 0 0 0 0 3 526279
-0.003414 0.003270 0.119191 -0.109788 -0.308898 0.679054 -0.062500 0 0 0 0 0 0 3 527404
-0.003415 0.003298 0.119183 -0.033498 -0.409515 0.906196 -0.062500 0 0 0 0 0 0 3 528291
-0.003435 0.003316 0.119190 0.212132 -0.303643 0.732615 -0.062500 0 0 0 0 0 0 3 529256
-0.003445 0.003325 0.119192 0.104907 -0.172402 0.770244 -0.062500 0 0 0 0 0 0 3 530255
-0.003455 0.003347 0.119181 0.093831 -0.324635 0.952397 -0.062500 0 0 0 0 0 0 3 531254
-0.003460 0.003358 0.119178 0.030072 -0.199430 0.883469 -0.062500 0 0 0 0 0 0 3 532284
-0.003482 0.003368 0.119186 0.239494 -0.176303 0.714909 -0.062500 0 0 0 0 0 0 3 533255
-0.003493 0.003373 0.119189 0.117879 -0.106252 0.764905 -0.062500 0 0 0 0 0 0 3 534286
-0.003503 0.003393 0.119178 0.100062 -0.291082 0.952614 -0.062500 0 0 0 0 0 0 3 535264
-0.003509 0.003403 0.119175 0.033156 -0.182615 0.885575 -0.062500 0 0 0 0 0 0 3 536279
-0.003530 0.003413 0.119183 0.244050 -0.169086 0.717873 -0.062500 0 0 0 0 0 0 3 537282
-0.003528 0.003432 0.119196 -0.043377 -0.284043 0.622614 -0.062500 0 0 0 0 0 0 3 538280
-0.003527 0.003441 0.119201 -0.062288 -0.172147 0.721833 -0.062500 0 0 0 0 0 0 3 539406
-0.003532 0.003463 0.119191 0.006989 -0.325303 0.929281 -0.062500 0 0 0 0 0 0 3 540281
-0.003553 0.003478 0.119197 0.236137 -0.261020 0.738132 -0.062500 0 0 0 0 0 0 3 541264
-0.003564 0.003486 0.119199 0.118681 -0.151632 0.768062 -0.062500 0 0 0 0 0 0 3 542211
-0.003569 0.003490 0.119199 0.037437 -0.089806 0.788022 -0.062500 0 0 0 0 0 0 3 543345
-0.003591 0.003497 0.119209 0.243536 -0.119178 0.665039 -0.062500 0 0 0 0 0 0 3 544335
-0.003602 0.003500 0.119212 0.120906 -0.077696 0.731836 -0.062500 0 0 0 0 0 0 3 545222
-0.003607 0.003501 0.119213 0.038147 -0.052350 0.765942 -0.062500 0 0 0 0 0 0 3 546210
-0.003614 0.003519 0.119202 0.059568 -0.264122 0.938895 -0.062500 0 0 0 0 0 0 3 547349
-0.003638 0.003533 0.119208 0.257673 -0.235657 0.734721 -0.062500 0 0 0 0 0 0 3 548209
-0.003649 0.003540 0.119210 0.126824 -0.141554 0.759690 -0.062500 0 0 0 0 0 0 3 549344
-0.003655 0.003543 0.119210 0.038793 -0.087335 0.777886 -0.062500 0 0 0 0 0 0 3 550334
-0.003663 0.003562 0.119199 0.057184 -0.284142 0.945333 -0.062500 0 0 0 0 0 0 3 551219
-0.003686 0.003577 0.119205 0.259430 -0.243226 0.739312 -0.062500 0 0 0 0 0 0 3 552334
-0.003697 0.003584 0.119207 0.127731 -0.145337 0.763452 -0.062500 0 0 0 0 0 0 3 553346
-0.003703 0.003587 0.119207 0.039243 -0.089232 0.781332 -0.062500 0 0 0 0 0 0 3 554332
-0.003706 0.003589 0.119207 -0.007040 -0.060655 0.788471 -0.062500 0 0 0 0 0 0 3 555345
-0.003707 0.003590 0.119208 -0.030297 -0.046402 0.791049 -0.062500 0 0 0 0 0 0 3 556335
-0.003727 0.003595 0.119217 0.207205 -0.100163 0.661677 -0.062500 0 0 0 0 0 0 3 557345
-0.003742 0.003615 0.119209 0.164333 -0.295025 0.886051 -0.062500 0 0 0 0 0 0 3 558355
-0.003749 0.003625 0.119206 0.068509 -0.186465 0.840893 -0.062500 0 0 0 0 0 0 3 559216
-0.003753 0.003630 0.119205 0.010476 -0.111556 0.812824 -0.062500 0 0 0 0 0 0 3 560198
-0.003774 0.003637 0.119214 0.229457 -0.132578 0.671753 -0.062500 0 0 0 0 0 0 3 561223
-0.003785 0.003640 0.119217 0.112587 -0.086367 0.731368 -0.062500 0 0 0 0 0 0 3 562350
-0.003790 0.003642 0.119218 0.032628 -0.058558 0.762906 -0.062500 0 0 0 0 0 0 3 563216
-0.003797 0.003660 0.119207 0.055141 -0.268674 0.935529 -0.062500 0 0 0 0 0 0 3 564219
-0.003821 0.003674 0.119212 0.260173 -0.234936 0.731570 -0.062500 0 0 0 0 0 0 3 565226
-0.003832 0.003681 0.119214 0.121998 -0.146133 0.755889 -0.062500 0 0 0 0 0 0 3 566340
-0.003838 0.003684 0.119215 0.034002 -0.091754 0.773791 -0.062500 0 0 0 0 0 0 3 567227
-0.003841 0.003686 0.119215 -0.012020 -0.064060 0.780934 -0.062500 0 0 0 0 0 0 3 568223
-0.003842 0.003687 0.119215 -0.035143 -0.050236 0.783519 -0.062500 0 0 0 0 0 0 3 569234
-0.003862 0.003692 0.119224 0.202793 -0.104348 0.654711 -0.062500 0 0 0 0 0 0 3 570353
-0.003877 0.003712 0.119216 0.159522 -0.298947 0.879184 -0.062500 0 0 0 0 0 0 3 571222
-0.003884 0.003721 0.119213 0.061058 -0.191933 0.833714 -0.062500 0 0 0 0 0 0 3 572326
-0.003888 0.003726 0.119212 0.003045 -0.117122 0.805493 -0.062500 0 0 0 0 0 0 3 573347
-0.003909 0.003734 0.119221 0.222403 -0.138291 0.664934 -0.062500 0 0 0 0 0 0 3 574345
-0.003919 0.003737 0.119224 0.105304 -0.092032 0.724231 -0.062500 0 0 0 0 0 0 3 575220
-0.003925 0.003739 0.119225 0.025240 -0.064199 0.755622 -0.062500 0 0 0 0 0 0 3 576345
-0.003927 0.003740 0.119226 -0.016526 -0.050157 0.767592 -0.062500 0 0 0 0 0 0 3 577346
-0.003933 0.003757 0.119214 0.026577 -0.267103 0.932842 -0.062500 0 0 0 0 0 0 3 578221
-0.003956 0.003771 0.119220 0.242655 -0.237156 0.726506 -0.062500 0 0 0 0 0 0 3 579347
-0.003967 0.003778 0.119221 0.117011 -0.144455 0.749432 -0.062500 0 0 0 0 0 0 3 580347
-0.003973 0.003781 0.119222 0.031510 -0.090912 0.766804 -0.062500 0 0 0 0 0 0 3 581446
-0.003975 0.003783 0.119222 -0.013270 -0.063642 0.773784 -0.062500 0 0 0 0 0 0 3 582449
-0.003996 0.003788 0.119232 0.214082 -0.111132 0.647140 -0.062500 0 0 0 0 0 0 3 583441
-0.004006 0.003791 0.119235 0.101011 -0.078313 0.711107 -0.062500 0 0 0 0 0 0 3 584433
-0.004011 0.003792 0.119236 0.023039 -0.057288 0.744104 -0.062500 0 0 0 0 0 0 3 585438
-0.004014 0.003793 0.119236 -0.017645 -0.046691 0.756642 -0.062500 0 0 0 0 0 0 3 586436
-0.004015 0.003793 0.119236 -0.038028 -0.041503 0.761105 -0.062500 0 0 0 0 0 0 3 587437
-0.004015 0.003793 0.119236 -0.048163 -0.038966 0.762663 -0.062500 0 0 0 0 0 0 3 588309
-0.004016 0.003793 0.119236 -0.053200 -0.037730 0.763215 -0.062500 0 0 0 0 0 0 3 589416
-0.004040 0.003815 0.119234 0.258191 -0.321943 0.795628 -0.062500 0 0 0 0 0 0 3 590433
-0.004052 0.003826 0.119233 0.122028 -0.214848 0.780110 -0.062500 0 0 0 0 0 0 3 591432
-0.004058 0.003832 0.119233 0.038328 -0.133560 0.771944 -0.062500 0 0 0 0 0 0 3 592450
-0.004061 0.003835 0.119233 -0.010493 -0.089515 0.768804 -0.062500 0 0 0 0 0 0 3 593402
-0.004082 0.003841 0.119242 0.214883 -0.128370 0.638882 -0.062500 0 0 0 0 0 0 3 594437
-0.004092 0.003844 0.119245 0.100499 -0.091086 0.701378 -0.062500 0 0 0 0 0 0 3 595435
-0.004097 0.003845 0.119246 0.021831 -0.067809 0.733838 -0.062500 0 0 0 0 0 0 3 596443
-0.004087 0.003860 0.119257 -0.183658 -0.237239 0.600702 -0.062500 0 0 0 0 0 0 3 597436
-0.004082 0.003867 0.119261 -0.140691 -0.157221 0.676112 -0.062500 0 0 0 0 0 0 3 602425
-0.004104 0.003892 0.119260 0.210955 -0.386720 0.747311 -0.062500 0 0 0 0 0 0 3 603452
-0.004114 0.003905 0.119260 0.106799 -0.244463 0.746005 -0.062500 0 0 0 0 0 0 3 604432
-0.004120 0.003911 0.119259 0.026579 -0.147532 0.742846 -0.062500 0 0 0 0 0 0 3 605439
-0.004122 0.003915 0.119259 -0.016405 -0.096467 0.741450 -0.062500 0 0 0 0 0 0 3 606307
-0.004124 0.003916 0.119259 -0.038205 -0.070665 0.740927 -0.062500 0 0 0 0 0 0 3 607437
-0.004124 0.003917 0.119259 -0.049147 -0.057712 0.740743 -0.062500 0 0 0 0 0 0 3 608448
-0.004125 0.003917 0.119259 -0.054623 -0.051245 0.740680 -0.062500 0 0 0 0 0 0 3 609438
-0.004144 0.003922 0.119269 0.193013 -0.109253 0.612184 -0.062500 0 0 0 0 0 0 3 610305
-0.004154 0.003925 0.119272 0.089536 -0.081499 0.674886 -0.062500 0 0 0 0 0 0 3 611432
-0.004158 0.003926 0.119273 0.016334 -0.063015 0.707409 -0.062500 0 0 0 0 0 0 3 621312
-0.004166 0.003943 0.119262 0.041731 -0.277062 0.881501 -0.062500 0 0 0 0 0 0 3 622397
-0.004170 0.003952 0.119258 -0.000387 -0.185195 0.807093 -0.062500 0 0 0 0 0 0 3 623396
-0.004172 0.003957 0.119256 -0.028503 -0.118102 0.767666 -0.062500 0 0 0 0 0 0 3 624396
-0.004173 0.003959 0.119256 -0.043834 -0.081984 0.752579 -0.062500 0 0 0 0 0 0 3 625340
-0.004173 0.003961 0.119256 -0.051807 -0.063521 0.747201 -0.062500 0 0 0 0 0 0 3 626318
-0.004173 0.003961 0.119256 -0.055896 -0.054182 0.745309 -0.062500 0 0 0 0 0 0 3 627316
-0.004173 0.003961 0.119256 -0.057982 -0.049482 0.744650 -0.062500 0 0 0 0 0 0 3 628191
-0.004173 0.003962 0.119256 -0.059029 -0.047122 0.744417 -0.062500 0 0 0 0 0 0 3 629208
-0.004174 0.003962 0.119256 -0.059570 -0.045956 0.744344 -0.062500 0 0 0 0 0 0 3 630317
-0.004174 0.003962 0.119256 -0.059829 -0.045351 0.744321 -0.062500 0 0 0 0 0 0 3 631317
-0.004174 0.003962 0.119256 -0.059959 -0.045057 0.744301 -0.062500 0 0 0 0 0 0 3 632191
-0.004193 0.003966 0.119265 0.190464 -0.106218 0.616038 -0.062500 0 0 0 0 0 0 3 633209
-0.004202 0.003969 0.119268 0.088249 -0.079963 0.678646 -0.062500 0 0 0 0 0 0 3 634319
-0.004207 0.003970 0.119269 0.015697 -0.062237 0.711114 -0.062500 0 0 0 0 0 0 3 635317
-0.004209 0.003970 0.119270 -0.022281 -0.053279 0.723474 -0.062500 0 0 0 0 0 0 3 636191
-0.004215 0.003988 0.119258 0.022312 -0.272190 0.889763 -0.062500 0 0 0 0 0 0 3 637328
-0.004219 0.003997 0.119254 -0.010024 -0.182826 0.812408 -0.062500 0 0 0 0 0 0 3 638316
-0.004220 0.004001 0.119253 -0.033279 -0.116943 0.771934 -0.062500 0 0 0 0 0 0 3 639316
-0.004221 0.004003 0.119252 -0.046200 -0.081427 0.756479 -0.062500 0 0 0 0 0 0 3 640316
-0.004222 0.004004 0.119252 -0.052992 -0.063237 0.750970 -0.062500 0 0 0 0 0 0 3 641325
-0.004222 0.004005 0.119252 -0.056493 -0.054036 0.749040 -0.062500 0 0 0 0 0 0 3 642357
-0.004222 0.004005 0.119252 -0.058276 -0.049417 0.748359 -0.062500 0 0 0 0 0 0 3 643352
-0.004222 0.004005 0.119252 -0.059185 -0.047100 0.748117 -0.062500 0 0 0 0 0 0 3 644404
-0.004222 0.004005 0.119252 -0.059632 -0.045927 0.748032 -0.062500 0 0 0 0 0 0 3 645355
-0.004222 0.004006 0.119252 -0.059863 -0.045346 0.748016 -0.062500 0 0 0 0 0 0 3 646340
-0.004222 0.004006 0.119252 -0.059991 -0.045055 0.747997 -0.062500 0 0 0 0 0 0 3 647347
-0.004222 0.004006 0.119252 -0.060033 -0.044898 0.748000 -0.062500 0 0 0 0 0 0 3 648340
-0.004222 0.004006 0.119252 -0.060062 -0.044837 0.747997 -0.062500 0 0 0 0 0 0 3 649341
-0.004222 0.004006 0.119252 -0.060074 -0.044799 0.747994 -0.062500 0 0 0 0 0 0 3 650222
-0.004227 0.004023 0.119240 0.003460 -0.267907 0.909981 -0.062500 0 0 0 0 0 0 3 651347
-0.004230 0.004031 0.119236 -0.019393 -0.180724 0.831031 -0.062500 0 0 0 0 0 0 3 652350
-0.004231 0.004036 0.119235 -0.037960 -0.115924 0.789990 -0.062500 0 0 0 0 0 0 3 653353
-0.004232 0.004038 0.119235 -0.048532 -0.080912 0.774348 -0.062500 0 0 0 0 0 0 3 654226
-0.004232 0.004039 0.119234 -0.054160 -0.062981 0.768753 -0.062500 0 0 0 0 0 0 3 655352
-0.004232 0.004040 0.119234 -0.057074 -0.053917 0.766792 -0.062500 0 0 0 0 0 0 3 656347
-0.004232 0.004040 0.119234 -0.058561 -0.049357 0.766115 -0.062500 0 0 0 0 0 0 3 657344
-0.004232 0.004040 0.119234 -0.059319 -0.047064 0.765879 -0.062500 0 0 0 0 0 0 3 658344
-0.004232 0.004040 0.119234 -0.059702 -0.045914 0.765800 -0.062500 0 0 0 0 0 0 3 659342
-0.004232 0.004040 0.119234 -0.059906 -0.045331 0.765766 -0.062500 0 0 0 0 0 0 3 660342
-0.004252 0.004045 0.119243 0.199112 -0.107205 0.637782 -0.062500 0 0 0 0 0 0 3 661343
-0.004261 0.004047 0.119247 0.090004 -0.089118 0.700232 -0.062500 0 0 0 0 0 0 3 662343
-0.004266 0.004048 0.119248 0.017395 -0.071341 0.732632 -0.062500 0 0 0 0 0 0 3 663345
-0.004268 0.004049 0.119248 -0.020602 -0.062374 0.744973 -0.062500 0 0 0 0 0 0 3 664347
-0.004269 0.004049 0.119248 -0.039607 -0.058016 0.749376 -0.062500 0 0 0 0 0 0 3 665347
-0.004275 0.004066 0.119237 0.014418 -0.278881 0.913058 -0.062500 0 0 0 0 0 0 3 666324
-0.004278 0.004075 0.119233 -0.013071 -0.190747 0.834582 -0.062500 0 0 0 0 0 0 3 667322
-0.004279 0.004080 0.119231 -0.033940 -0.125467 0.793679 -0.062500 0 0 0 0 0 0 3 668341
-0.004280 0.004082 0.119231 -0.045677 -0.090234 0.778076 -0.062500 0 0 0 0 0 0 3 669344
-0.004280 0.004083 0.119231 -0.051891 -0.072179 0.772514 -0.062500 0 0 0 0 0 0 3 670341
-0.004281 0.004084 0.119231 -0.055104 -0.063050 0.770553 -0.062500 0 0 0 0 0 0 3 671342
-0.004281 0.004084 0.119231 -0.056735 -0.058459 0.769872 -0.062500 0 0 0 0 0 0 3 672341
-0.004281 0.004084 0.119230 -0.057573 -0.056158 0.769638 -0.062500 0 0 0 0 0 0 3 673345
-0.004281 0.004084 0.119230 -0.057977 -0.054995 0.769556 -0.062500 0 0 0 0 0 0 3 674342
-0.004281 0.004084 0.119230 -0.058204 -0.054416 0.769520 -0.062500 0 0 0 0 0 0 3 675337
-0.004281 0.004084 0.119230 -0.058317 -0.054137 0.769519 -0.062500 0 0 0 0 0 0 3 676341
-0.004281 0.004084 0.119230 -0.058368 -0.053980 0.769510 -0.062500 0 0 0 0 0 0 3 677344
-0.004281 0.004084 0.119230 -0.058390 -0.053911 0.769512 -0.062500 0 0 0 0 0 0 3 678343
-0.004281 0.004084 0.119230 -0.058403 -0.053871 0.769510 -0.062500 0 0 0 0 0 0 3 679340
-0.004281 0.004084 0.119230 -0.058407 -0.053857 0.769502 -0.062500 0 0 0 0 0 0 3 680341
-0.004281 0.004084 0.119230 -0.058411 -0.053844 0.769514 -0.062500 0 0 0 0 0 0 3 681341
-0.004286 0.004101 0.119219 0.005008 -0.276699 0.931779 -0.062500 0 0 0 0 0 0 3 682340
-0.004288 0.004110 0.119215 -0.017751 -0.189673 0.852692 -0.062500 0 0 0 0 0 0 3 683346
-0.004290 0.004115 0.119213 -0.036280 -0.124953 0.811574 -0.062500 0 0 0 0 0 0 3 684333
-0.004290 0.004117 0.119213 -0.046837 -0.089975 0.795911 -0.062500 0 0 0 0 0 0 3 685343
-0.004291 0.004118 0.119213 -0.052473 -0.072057 0.790303 -0.062500 0 0 0 0 0 0 3 686341
-0.004291 0.004118 0.119213 -0.055390 -0.062988 0.788343 -0.062500 0 0 0 0 0 0 3 687341
-0.004291 0.004119 0.119213 -0.056884 -0.058438 0.787655 -0.062500 0 0 0 0 0 0 3 688340
-0.004291 0.004119 0.119213 -0.057647 -0.056136 0.787428 -0.062500 0 0 0 0 0 0 3 689342
-0.004291 0.004119 0.119213 -0.058026 -0.054998 0.787336 -0.062500 0 0 0 0 0 0 3 690339
-0.004296 0.004136 0.119201 0.005155 -0.277143 0.949687 -0.062500 0 0 0 0 0 0 3 691347
-0.004299 0.004145 0.119197 -0.017680 -0.189904 0.870540 -0.062500 0 0 0 0 0 0 3 692343
-0.004300 0.004149 0.119196 -0.036234 -0.125067 0.829396 -0.062500 0 0 0 0 0 0 3 693343
-0.004301 0.004152 0.119195 -0.046817 -0.090034 0.813705 -0.062500 0 0 0 0 0 0 3 694340
-0.004301 0.004153 0.119195 -0.052464 -0.072084 0.808105 -0.062500 0 0 0 0 0 0 3 695332
-0.004301 0.004153 0.119195 -0.055374 -0.063006 0.806149 -0.062500 0 0 0 0 0 0 3 696339
-0.004301 0.004154 0.119195 -0.056882 -0.058443 0.805458 -0.062500 0 0 0 0 0 0 3 697332
-0.004302 0.004154 0.119195 -0.057642 -0.056152 0.805218 -0.062500 0 0 0 0 0 0 3 698340
-0.004306 0.004171 0.119183 0.005301 -0.277587 0.967611 -0.062500 0 0 0 0 0 0 3 699329
-0.004309 0.004180 0.119179 -0.017601 -0.190126 0.888406 -0.062500 0 0 0 0 0 0 3 700339
-0.004310 0.004184 0.119178 -0.036195 -0.125188 0.847223 -0.062500 0 0 0 0 0 0 3 701330
-0.004311 0.004186 0.119177 -0.046795 -0.090105 0.831518 -0.062500 0 0 0 0 0 0 3 702339
-0.004312 0.004187 0.119177 -0.052441 -0.072126 0.825921 -0.062500 0 0 0 0 0 0 3 703329
-0.004312 0.004188 0.119177 -0.055387 -0.063029 0.823952 -0.062500 0 0 0 0 0 0 3 704339
-0.004317 0.004205 0.119165 0.006412 -0.280916 0.985855 -0.062500 0 0 0 0 0 0 3 705329
-0.004319 0.004214 0.119161 -0.017031 -0.191805 0.906379 -0.062500 0 0 0 0 0 0 3 706340
-0.004321 0.004219 0.119160 -0.035904 -0.126041 0.865101 -0.062500 0 0 0 0 0 0 3 707329
-0.004322 0.004221 0.119160 -0.046661 -0.090528 0.849360 -0.062500 0 0 0 0 0 0 3 708339
-0.004322 0.004222 0.119159 -0.052374 -0.072340 0.843754 -0.062500 0 0 0 0 0 0 3 709341
-0.004322 0.004223 0.119159 -0.055341 -0.063141 0.841775 -0.062500 0 0 0 0 0 0 3 710328
-0.004327 0.004240 0.119148 0.006381 -0.280832 1.003793 -0.062500 0 0 0 0 0 0 3 711340
-0.004330 0.004249 0.119144 -0.017041 -0.191778 0.924262 -0.062500 0 0 0 0 0 0 3 712328
-0.004331 0.004253 0.119142 -0.035908 -0.126030 0.882938 -0.062500 0 0 0 0 0 0 3 713339
-0.004332 0.004256 0.119142 -0.037783 -0.087395 0.867199 -0.062500 0 0 0 0 0 0 3 714329
-0.004332 0.004257 0.119142 -0.043497 -0.069203 0.861577 -0.062500 0 0 0 0 0 0 3 715350
-0.004337 0.004275 0.119130 0.016727 -0.282210 1.022419 -0.062500 0 0 0 0 0 0 3 716335
-0.004340 0.004284 0.119126 -0.007408 -0.190899 0.942383 -0.062500 0 0 0 0 0 0 3 717338
-0.004342 0.004288 0.119124 -0.026639 -0.124041 0.900890 -0.062500 0 0 0 0 0 0 3 718351
-0.004349 0.004309 0.119143 0.048944 -0.331002 0.612830 -0.062500 0 0 0 0 0 0 3 719338
-0.004357 0.004336 0.119138 0.067205 -0.433599 0.902985 -0.062500 0 0 0 0 0 0 3 720334
-0.004361 0.004350 0.119136 0.016728 -0.267385 0.890567 -0.062500 0 0 0 0 0 0 3 721321
-0.004363 0.004357 0.119136 -0.015216 -0.161890 0.874847 -0.062500 0 0 0 0 0 0 3 722337
-0.004365 0.004360 0.119136 -0.032117 -0.106713 0.868202 -0.062500 0 0 0 0 0 0 3 723344
-0.004365 0.004362 0.119136 -0.040749 -0.078791 0.865764 -0.062500 0 0 0 0 0 0 3 724347
-0.004365 0.004363 0.119136 -0.045119 -0.064768 0.864910 -0.062500 0 0 0 0 0 0 3 725347
-0.004370 0.004381 0.119124 0.015757 -0.279642 1.027752 -0.062500 0 0 0 0 0 0 3 726347
-0.004373 0.004389 0.119120 -0.007895 -0.189644 0.948153 -0.062500 0 0 0 0 0 0 3 727342
-0.004374 0.004394 0.119118 -0.026878 -0.123432 0.906776 -0.062500 0 0 0 0 0 0 3 728342
-0.004375 0.004396 0.119118 -0.037697 -0.087673 0.890990 -0.062500 0 0 0 0 0 0 3 729341
-0.004380 0.004415 0.119106 0.019591 -0.291131 1.048615 -0.062500 0 0 0 0 0 0 3 730340
-0.004383 0.004424 0.119102 -0.005928 -0.195448 0.967090 -0.062500 0 0 0 0 0 0 3 731338
-0.004385 0.004428 0.119101 -0.025876 -0.126348 0.925034 -0.062500 0 0 0 0 0 0 3 732339
-0.004386 0.004431 0.119100 -0.037180 -0.089140 0.909021 -0.062500 0 0 0 0 0 0 3 733341
-0.004391 0.004449 0.119088 0.019800 -0.291732 1.066653 -0.062500 0 0 0 0 0 0 3 734348
-0.004394 0.004458 0.119084 -0.005812 -0.195750 0.985059 -0.062500 0 0 0 0 0 0 3 735343
-0.004395 0.004463 0.119083 -0.025813 -0.126511 0.942958 -0.062500 0 0 0 0 0 0 3 736324
-0.004396 0.004466 0.119082 -0.037152 -0.089225 0.926940 -0.062500 0 0 0 0 0 0 3 737343
-0.004396 0.004467 0.119082 -0.043171 -0.070128 0.921219 -0.062500 0 0 0 0 0 0 3 738340
-0.004401 0.004484 0.119070 0.022140 -0.275806 1.082668 -0.062500 0 0 0 0 0 0 3 739338
-0.004404 0.004493 0.119066 -0.001920 -0.184686 1.002312 -0.062500 0 0 0 0 0 0 3 740339
-0.004425 0.004503 0.119074 0.229764 -0.179568 0.833699 -0.062500 0 0 0 0 0 0 3 741339
-0.004435 0.004507 0.119076 0.116396 -0.116972 0.879782 -0.062500 0 0 0 0 0 0 3 742342
-0.004432 0.004540 0.119076 -0.063424 -0.483794 0.925337 -0.062500 0 0 0 0 0 0 3 743341
-0.004431 0.004557 0.119076 -0.063626 -0.304531 0.926441 -0.062500 0 0 0 0 0 0 3 744338
-0.004430 0.004565 0.119076 -0.054795 -0.178593 0.925228 -0.062500 0 0 0 0 0 0 3 745341
-0.004430 0.004570 0.119076 -0.049507 -0.111976 0.924633 -0.062500 0 0 0 0 0 0 3 746320
-0.004430 0.004572 0.119076 -0.046781 -0.078310 0.924396 -0.062500 0 0 0 0 0 0 3 747338
-0.004434 0.004590 0.119064 0.017435 -0.282650 1.088102 -0.062500 0 0 0 0 0 0 3 748338
-0.004437 0.004599 0.119060 -0.004275 -0.188117 1.008259 -0.062500 0 0 0 0 0 0 3 749339
-0.004438 0.004604 0.119059 -0.022302 -0.119624 0.966754 -0.062500 0 0 0 0 0 0 3 750337
-0.004439 0.004606 0.119058 -0.032658 -0.082704 0.950918 -0.062500 0 0 0 0 0 0 3 751338
-0.004444 0.004624 0.119046 0.024623 -0.284873 1.109166 -0.062500 0 0 0 0 0 0 3 752320
-0.004466 0.004638 0.119051 0.250392 -0.251062 0.900637 -0.062500 0 0 0 0 0 0 3 753339
-0.004477 0.004645 0.119053 0.123509 -0.162244 0.920255 -0.062500 0 0 0 0 0 0 3 754340
-0.004483 0.004649 0.119053 0.039548 -0.107212 0.936253 -0.062500 0 0 0 0 0 0 3 755341
-0.004490 0.004667 0.119042 0.058272 -0.300172 1.106761 -0.062500 0 0 0 0 0 0 3 756333
-0.004494 0.004677 0.119038 0.013828 -0.200271 1.029188 -0.062500 0 0 0 0 0 0 3 757341
-0.004484 0.004696 0.119047 -0.176310 -0.301469 0.844236 -0.062500 0 0 0 0 0 0 3 758340
-0.004483 0.004722 0.119038 -0.066452 -0.409106 1.063187 -0.062500 0 0 0 0 0 0 3 759337
-0.004483 0.004735 0.119035 -0.049341 -0.251037 1.014196 -0.062500 0 0 0 0 0 0 3 760337
-0.004483 0.004742 0.119034 -0.045902 -0.149647 0.984540 -0.062500 0 0 0 0 0 0 3 761321
-0.004483 0.004745 0.119034 -0.045162 -0.096299 0.972934 -0.062500 0 0 0 0 0 0 3 762337
-0.004488 0.004764 0.119022 0.017622 -0.289867 1.133092 -0.062500 0 0 0 0 0 0 3 763340
-0.004490 0.004773 0.119018 -0.004693 -0.190478 1.051582 -0.062500 0 0 0 0 0 0 3 764337
-0.004511 0.004783 0.119025 0.228102 -0.181403 0.883046 -0.062500 0 0 0 0 0 0 3 765341
-0.004526 0.004805 0.119016 0.177596 -0.337029 1.093092 -0.062500 0 0 0 0 0 0 3 766328
-0.004534 0.004816 0.119013 0.076986 -0.213921 1.039285 -0.062500 0 0 0 0 0 0 3 767330
-0.004538 0.004821 0.119012 0.017761 -0.131035 1.007780 -0.062500 0 0 0 0 0 0 3 768338
-0.004540 0.004824 0.119011 -0.013258 -0.086997 0.995512 -0.062500 0 0 0 0 0 0 3 769328
-0.004546 0.004842 0.119000 0.033442 -0.284955 1.155698 -0.062500 0 0 0 0 0 0 3 770337
-0.004549 0.004852 0.118995 0.003259 -0.188038 1.073979 -0.062500 0 0 0 0 0 0 3 771327
-0.004550 0.004856 0.118994 -0.019039 -0.118326 1.031732 -0.062500 0 0 0 0 0 0 3 772337
-0.004556 0.004876 0.118982 0.030907 -0.301014 1.180321 -0.062500 0 0 0 0 0 0 3 773327
-0.004559 0.004886 0.118977 0.002126 -0.196200 1.094353 -0.062500 0 0 0 0 0 0 3 774337
-0.004567 0.004909 0.118995 0.069150 -0.356385 0.780762 -0.062500 0 0 0 0 0 0 3 775326
-0.004571 0.004921 0.119001 0.017396 -0.214869 0.895715 -0.062500 0 0 0 0 0 0 3 776327
-0.004573 0.004927 0.119004 -0.014104 -0.124012 0.958112 -0.062500 0 0 0 0 0 0 3 777337
-0.004579 0.004946 0.118993 0.032959 -0.297564 1.146993 -0.062500 0 0 0 0 0 0 3 778326
-0.004582 0.004956 0.118989 0.003556 -0.189071 1.075260 -0.062500 0 0 0 0 0 0 3 779338
-0.004583 0.004961 0.118987 -0.018159 -0.113710 1.036462 -0.062500 0 0 0 0 0 0 3 780326
-0.004589 0.004981 0.118975 0.032031 -0.293329 1.186585 -0.062500 0 0 0 0 0 0 3 781338
-0.004611 0.004996 0.118980 0.254883 -0.249373 0.975060 -0.062500 0 0 0 0 0 0 3 782327
-0.004622 0.005003 0.118981 0.130639 -0.148168 0.992759 -0.062500 0 0 0 0 0 0 3 783335
-0.004628 0.005007 0.118982 0.045656 -0.090344 1.008005 -0.062500 0 0 0 0 0 0 3 784327
-0.004631 0.005008 0.118982 0.001129 -0.060966 1.014209 -0.062500 0 0 0 0 0 0 3 785336
-0.004624 0.005040 0.118981 -0.123173 -0.448327 1.037996 -0.062500 0 0 0 0 0 0 3 786325
-0.004621 0.005056 0.118980 -0.093225 -0.280551 1.028438 -0.062500 0 0 0 0 0 0 3 787337
-0.004619 0.005064 0.118980 -0.069247 -0.160329 1.023214 -0.062500 0 0 0 0 0 0 3 788335
-0.004638 0.005073 0.118989 0.195076 -0.158591 0.895549 -0.062500 0 0 0 0 0 0 3 789335
-0.004647 0.005077 0.118992 0.098769 -0.099370 0.956071 -0.062500 0 0 0 0 0 0 3 790339
-0.004656 0.005096 0.118981 0.091387 -0.284918 1.153029 -0.062500 0 0 0 0 0 0 3 791344
-0.004661 0.005106 0.118978 0.032936 -0.182722 1.084552 -0.062500 0 0 0 0 0 0 3 792337
-0.004664 0.005111 0.118976 -0.003256 -0.100070 1.046925 -0.062500 0 0 0 0 0 0 3 793343
-0.004665 0.005113 0.118976 -0.022775 -0.061313 1.032423 -0.062500 0 0 0 0 0 0 3 794331
-0.004666 0.005114 0.118976 -0.032887 -0.041469 1.027237 -0.062500 0 0 0 0 0 0 3 795341
-0.004658 0.005146 0.118974 -0.140117 -0.433288 1.047479 -0.062500 0 0 0 0 0 0 3 796323
-0.004674 0.005166 0.118982 0.150072 -0.330003 0.910804 -0.062500 0 0 0 0 0 0 3 797345
-0.004681 0.005177 0.118985 0.071965 -0.186201 0.966110 -0.062500 0 0 0 0 0 0 3 798337
-0.004690 0.005198 0.118975 0.076179 -0.324382 1.161316 -0.062500 0 0 0 0 0 0 3 799340
-0.004694 0.005210 0.118971 0.023695 -0.198424 1.091967 -0.062500 0 0 0 0 0 0 3 800342
-0.004697 0.005215 0.118969 -0.009733 -0.114317 1.054005 -0.062500 0 0 0 0 0 0 3 801339
-0.004698 0.005218 0.118969 -0.027773 -0.069575 1.039382 -0.062500 0 0 0 0 0 0 3 802338
-0.004718 0.005224 0.118978 0.214591 -0.108961 0.908931 -0.062500 0 0 0 0 0 0 3 803336
-0.004720 0.005258 0.118979 0.004679 -0.472087 0.990722 -0.062500 0 0 0 0 0 0 3 804338
-0.004721 0.005275 0.118980 -0.029404 -0.288029 1.010923 -0.062500 0 0 0 0 0 0 3 805340
-0.004721 0.005284 0.118980 -0.039087 -0.159693 1.017029 -0.062500 0 0 0 0 0 0 3 806337
-0.004721 0.005288 0.118980 -0.043117 -0.091971 1.019038 -0.062500 0 0 0 0 0 0 3 807339
-0.004721 0.005290 0.118980 -0.045014 -0.057769 1.019728 -0.062500 0 0 0 0 0 0 3 808342
-0.004746 0.005313 0.118977 0.267918 -0.321979 1.060952 -0.062500 0 0 0 0 0 0 3 809344
-0.004758 0.005324 0.118976 0.142330 -0.189081 1.041213 -0.062500 0 0 0 0 0 0 3 810337
-0.004764 0.005330 0.118976 0.051025 -0.103206 1.030817 -0.062500 0 0 0 0 0 0 3 811318
-0.004767 0.005333 0.118975 0.002354 -0.057533 1.026817 -0.062500 0 0 0 0 0 0 3 812336
-0.004756 0.005348 0.118986 -0.186621 -0.216972 0.882302 -0.062500 0 0 0 0 0 0 3 813338
-0.004755 0.005372 0.118977 -0.074031 -0.348737 1.117743 -0.062500 0 0 0 0 0 0 3 814336
-0.004755 0.005385 0.118974 -0.054228 -0.205375 1.072934 -0.062500 0 0 0 0 0 0 3 815337
-0.004774 0.005396 0.118982 0.202622 -0.173807 0.919721 -0.062500 0 0 0 0 0 0 3 816335
-0.004783 0.005401 0.118985 0.101082 -0.097062 0.969379 -0.062500 0 0 0 0 0 0 3 817345
-0.004793 0.005421 0.118974 0.090446 -0.272596 1.163372 -0.062500 0 0 0 0 0 0 3 818338
-0.004798 0.005430 0.118970 0.030748 -0.166338 1.093052 -0.062500 0 0 0 0 0 0 3 819337
-0.004800 0.005436 0.118969 -0.006347 -0.092085 1.054682 -0.062500 0 0 0 0 0 0 3 820336
-0.004789 0.005452 0.118979 -0.190552 -0.234990 0.897015 -0.062500 0 0 0 0 0 0 3 821338
-0.004802 0.005465 0.118991 0.114309 -0.201371 0.836665 -0.062500 0 0 0 0 0 0 3 822337
-0.004814 0.005488 0.118983 0.115572 -0.329582 1.098321 -0.062500 0 0 0 0 0 0 3 823340
-0.004819 0.005500 0.118981 0.044331 -0.194515 1.062044 -0.062500 0 0 0 0 0 0 3 824318
-0.004822 0.005506 0.118980 0.000246 -0.105872 1.036562 -0.062500 0 0 0 0 0 0 3 825340
-0.004824 0.005509 0.118979 -0.023065 -0.059014 1.026378 -0.062500 0 0 0 0 0 0 3 826340
-0.004825 0.005510 0.118979 -0.035014 -0.035184 1.022683 -0.062500 0 0 0 0 0 0 3 827337
-0.004849 0.005532 0.118976 0.272226 -0.291293 1.063656 -0.062500 0 0 0 0 0 0 3 828343
-0.004862 0.005544 0.118975 0.144374 -0.173632 1.042784 -0.062500 0 0 0 0 0 0 3 829331
-0.004855 0.005563 0.118985 -0.112555 -0.271995 0.889143 -0.062500 0 0 0 0 0 0 3 830335
-0.004852 0.005573 0.118988 -0.098866 -0.151296 0.954454 -0.062500 0 0 0 0 0 0 3 831339
-0.004850 0.005578 0.118990 -0.076139 -0.075547 0.989105 -0.062500 0 0 0 0 0 0 3 832336
-0.004868 0.005585 0.118999 0.189743 -0.099211 0.878070 -0.062500 0 0 0 0 0 0 3 833339
-0.004882 0.005605 0.118990 0.155399 -0.270893 1.110347 -0.062500 0 0 0 0 0 0 3 834335
-0.004889 0.005615 0.118987 0.064458 -0.158987 1.062316 -0.062500 0 0 0 0 0 0 3 835336
-0.004893 0.005621 0.118986 0.010152 -0.081866 1.032579 -0.062500 0 0 0 0 0 0 3 836335
-0.004895 0.005623 0.118986 -0.020497 -0.041190 1.020897 -0.062500 0 0 0 0 0 0 3 837338
-0.004896 0.005625 0.118986 -0.035095 -0.020165 1.016682 -0.062500 0 0 0 0 0 0 3 838335
-0.004888 0.005656 0.118984 -0.143135 -0.410142 1.039726 -0.062500 0 0 0 0 0 0 3 839333
-0.004904 0.005677 0.118992 0.144988 -0.307857 0.903303 -0.062500 0 0 0 0 0 0 3 840336
-0.004912 0.005687 0.118995 0.069665 -0.161535 0.957318 -0.062500 0 0 0 0 0 0 3 841339
-0.004915 0.005692 0.118996 0.011313 -0.080247 0.986261 -0.062500 0 0 0 0 0 0 3 842341
-0.004922 0.005711 0.118984 0.042090 -0.257262 1.164693 -0.062500 0 0 0 0 0 0 3 843325
-0.004926 0.005721 0.118980 0.005233 -0.152780 1.087324 -0.062500 0 0 0 0 0 0 3 844335
-0.004947 0.005731 0.118988 0.232166 -0.141923 0.922403 -0.062500 0 0 0 0 0 0 3 845324
-0.004957 0.005735 0.118990 0.114640 -0.075062 0.966995 -0.062500 0 0 0 0 0 0 3 846335
-0.004962 0.005738 0.118991 0.034019 -0.036732 0.992752 -0.062500 0 0 0 0 0 0 3 847323
-0.004965 0.005739 0.118992 -0.008056 -0.017521 1.002750 -0.062500 0 0 0 0 0 0 3 848333
-0.004958 0.005770 0.118990 -0.131684 -0.393530 1.031388 -0.062500 0 0 0 0 0 0 3 849325
-0.004955 0.005786 0.118989 -0.100570 -0.228948 1.020603 -0.062500 0 0 0 0 0 0 3 850335
-0.004954 0.005794 0.118989 -0.075965 -0.110353 1.014655 -0.062500 0 0 0 0 0 0 3 851324
-0.004972 0.005803 0.118998 0.189837 -0.110009 0.888631 -0.062500 0 0 0 0 0 0 3 852334
-0.004981 0.005807 0.119001 0.093073 -0.050690 0.948015 -0.062500 0 0 0 0 0 0 3 853324
-0.004986 0.005809 0.119002 0.023210 -0.016613 0.979065 -0.062500 0 0 0 0 0 0 3 854335
-0.004993 0.005827 0.118990 0.048028 -0.217311 1.158623 -0.062500 0 0 0 0 0 0 3 855323
-0.004996 0.005836 0.118986 0.008387 -0.125096 1.081370 -0.062500 0 0 0 0 0 0 3 856333
-0.004998 0.005840 0.118985 -0.018635 -0.057781 1.040335 -0.062500 0 0 0 0 0 0 3 857324
-0.004999 0.005843 0.118984 -0.033564 -0.021301 1.024595 -0.062500 0 0 0 0 0 0 3 858333
-0.004987 0.005858 0.118994 -0.205824 -0.185784 0.876709 -0.062500 0 0 0 0 0 0 3 859334
-0.005005 0.005887 0.118995 0.167298 -0.380501 0.988247 -0.062500 0 0 0 0 0 0 3 860378
-0.005014 0.005902 0.118995 0.088254 -0.211400 1.002195 -0.062500 0 0 0 0 0 0 3 861331
-0.005019 0.005909 0.118995 0.022204 -0.100292 1.004455 -0.062500 0 0 0 0 0 0 3 862722
-0.005021 0.005912 0.118995 -0.013440 -0.042112 1.004964 -0.062500 0 0 0 0 0 0 3 863336
-0.005022 0.005914 0.118995 -0.031522 -0.012760 1.005102 -0.062500 0 0 0 0 0 0 3 864334
-0.005022 0.005915 0.118995 -0.040597 0.001933 1.005143 -0.062500 0 0 0 0 0 0 3 865341
-0.005027 0.005932 0.118983 0.016153 -0.208050 1.173175 -0.062500 0 0 0 0 0 0 3 866331
-0.005030 0.005941 0.118979 -0.007408 -0.120639 1.091535 -0.062500 0 0 0 0 0 0 3 867348
-0.005051 0.005950 0.118986 0.226418 -0.118408 0.925631 -0.062500 0 0 0 0 0 0 3 868333
-0.005061 0.005955 0.118989 0.111948 -0.055534 0.969346 -0.062500 0 0 0 0 0 0 3 869345
-0.005067 0.005957 0.118989 0.032818 -0.019215 0.994740 -0.062500 0 0 0 0 0 0 3 870654
-0.005056 0.005972 0.119000 -0.171083 -0.167043 0.862545 -0.062500 0 0 0 0 0 0 3 871344
-0.005056 0.005996 0.118992 -0.067569 -0.299214 1.103418 -0.062500 0 0 0 0 0 0 3 872336
-0.005056 0.006009 0.118989 -0.051280 -0.158114 1.058965 -0.062500 0 0 0 0 0 0 3 873338
-0.005056 0.006015 0.118988 -0.048142 -0.065410 1.030497 -0.062500 0 0 0 0 0 0 3 874336
-0.005075 0.006023 0.118996 0.205447 -0.079150 0.896128 -0.062500 0 0 0 0 0 0 3 875336
-0.005085 0.006027 0.118999 0.101899 -0.026618 0.951972 -0.062500 0 0 0 0 0 0 3 876334
-0.005090 0.006028 0.119000 0.028547 0.004091 0.981738 -0.062500 0 0 0 0 0 0 3 877335
-0.005097 0.006046 0.118988 0.051353 -0.197670 1.161529 -0.062500 0 0 0 0 0 0 3 878318
-0.005100 0.006055 0.118984 0.011003 -0.106677 1.083839 -0.062500 0 0 0 0 0 0 3 879342
-0.005102 0.006060 0.118983 -0.016387 -0.039942 1.042570 -0.062500 0 0 0 0 0 0 3 880344
-0.005123 0.006067 0.118991 0.221057 -0.066837 0.903818 -0.062500 0 0 0 0 0 0 3 881340
-0.005120 0.006084 0.119004 -0.054918 -0.204123 0.816032 -0.062500 0 0 0 0 0 0 3 882341
-0.005119 0.006093 0.119009 -0.069376 -0.100382 0.914176 -0.062500 0 0 0 0 0 0 3 883333
-0.005122 0.006114 0.118998 -0.000842 -0.250446 1.129917 -0.062500 0 0 0 0 0 0 3 884335
-0.005125 0.006124 0.118995 -0.015976 -0.132913 1.065820 -0.062500 0 0 0 0 0 0 3 885334
-0.005126 0.006130 0.118993 -0.030335 -0.053057 1.029415 -0.062500 0 0 0 0 0 0 3 886335
-0.005126 0.006132 0.118993 -0.038840 -0.010352 1.015267 -0.062500 0 0 0 0 0 0 3 887333
-0.005146 0.006139 0.119001 0.209815 -0.051423 0.887435 -0.062500 0 0 0 0 0 0 3 888335
-0.005156 0.006142 0.119004 0.103732 -0.012762 0.945338 -0.062500 0 0 0 0 0 0 3 889336
-0.005161 0.006143 0.119005 0.029149 0.010953 0.975813 -0.062500 0 0 0 0 0 0 3 890336
-0.005168 0.006160 0.118994 0.051212 -0.194026 1.156242 -0.062500 0 0 0 0 0 0 3 891332
-0.005171 0.006169 0.118990 0.010691 -0.105003 1.078474 -0.062500 0 0 0 0 0 0 3 892336
-0.005173 0.006174 0.118988 -0.011291 -0.019384 1.037145 -0.062500 0 0 0 0 0 0 3 893341
-0.005194 0.006181 0.118997 0.226897 -0.046602 0.898728 -0.062500 0 0 0 0 0 0 3 894317
-0.005191 0.006198 0.119010 -0.049252 -0.184188 0.810887 -0.062500 0 0 0 0 0 0 3 895335
-0.005190 0.006207 0.119014 -0.063831 -0.080418 0.908832 -0.062500 0 0 0 0 0 0 3 896334
-0.005194 0.006228 0.119004 0.004514 -0.230194 1.124872 -0.062500 0 0 0 0 0 0 3 897317
-0.005196 0.006238 0.119000 -0.010505 -0.112870 1.060608 -0.062500 0 0 0 0 0 0 3 898333
-0.005197 0.006244 0.118999 -0.024825 -0.033124 1.024106 -0.062500 0 0 0 0 0 0 3 899335
-0.005217 0.006251 0.119007 0.220177 -0.053470 0.887530 -0.062500 0 0 0 0 0 0 3 900338
-0.005227 0.006255 0.119010 0.111779 -0.003946 0.941939 -0.062500 0 0 0 0 0 0 3 901328
-0.005232 0.006257 0.119011 0.035964 0.025259 0.971145 -0.062500 0 0 0 0 0 0 3 902335
-0.005234 0.006257 0.119011 -0.003597 0.039764 0.982379 -0.062500 0 0 0 0 0 0 3 903336
-0.005240 0.006275 0.118999 0.037477 -0.169589 1.155524 -0.062500 0 0 0 0 0 0 3 904335
-0.005263 0.006288 0.119004 0.260300 -0.146003 0.952635 -0.062500 0 0 0 0 0 0 3 905336
-0.005274 0.006295 0.119005 0.133768 -0.053697 0.969688 -0.062500 0 0 0 0 0 0 3 906333
-0.005280 0.006298 0.119006 0.047514 -0.000342 0.984393 -0.062500 0 0 0 0 0 0 3 907333
-0.005282 0.006300 0.119006 0.002357 0.026773 0.990397 -0.062500 0 0 0 0 0 0 3 908335
-0.005271 0.006315 0.119016 -0.184715 -0.143499 0.850946 -0.062500 0 0 0 0 0 0 3 909334
-0.005285 0.006327 0.119029 0.120587 -0.123489 0.798516 -0.062500 0 0 0 0 0 0 3 910335
-0.005291 0.006333 0.119033 0.058859 -0.039276 0.893988 -0.062500 0 0 0 0 0 0 3 911334
-0.005299 0.006352 0.119022 0.069514 -0.208262 1.108115 -0.062500 0 0 0 0 0 0 3 912334
-0.005303 0.006362 0.119019 0.022430 -0.101865 1.042731 -0.062500 0 0 0 0 0 0 3 913326
-0.005306 0.006367 0.119017 -0.008273 -0.027645 1.005766 -0.062500 0 0 0 0 0 0 3 914332
-0.005326 0.006375 0.119026 0.228701 -0.051890 0.869545 -0.062500 0 0 0 0 0 0 3 915322
-0.005336 0.006378 0.119028 0.115990 -0.003650 0.923616 -0.062500 0 0 0 0 0 0 3 916332
-0.005341 0.006380 0.119029 0.037997 0.024907 0.952669 -0.062500 0 0 0 0 0 0 3 917325
-0.005348 0.006397 0.119018 0.067432 -0.156203 1.133367 -0.062500 0 0 0 0 0 0 3 918333
-0.005352 0.006406 0.119014 0.026318 -0.066342 1.055118 -0.062500 0 0 0 0 0 0 3 919322
-0.005374 0.006416 0.119021 0.252450 -0.063307 0.891888 -0.062500 0 0 0 0 0 0 3 920332
-0.005384 0.006420 0.119023 0.133014 0.000457 0.935029 -0.062500 0 0 0 0 0 0 3 921326
-0.005390 0.006422 0.119024 0.051357 0.037215 0.960111 -0.062500 0 0 0 0 0 0 3 922332
-0.005392 0.006424 0.119025 0.008805 0.055587 0.969894 -0.062500 0 0 0 0 0 0 3 923322
-0.005394 0.006424 0.119025 -0.012484 0.064608 0.973400 -0.062500 0 0 0 0 0 0 3 924332
-0.005394 0.006424 0.119025 -0.023071 0.069040 0.974648 -0.062500 0 0 0 0 0 0 3 925323
-0.005419 0.006446 0.119021 0.286293 -0.207877 1.023278 -0.062500 0 0 0 0 0 0 3 926321
-0.005431 0.006457 0.119020 0.158825 -0.096110 1.000179 -0.062500 0 0 0 0 0 0 3 927332
-0.005437 0.006462 0.119020 0.066232 -0.014601 0.987980 -0.062500 0 0 0 0 0 0 3 928322
-0.005440 0.006465 0.119019 0.016803 0.028947 0.983258 -0.062500 0 0 0 0 0 0 3 929332
-0.005462 0.006471 0.119028 0.245914 -0.012126 0.860296 -0.062500 0 0 0 0 0 0 3 930321
-0.005472 0.006474 0.119031 0.129137 0.026836 0.918623 -0.062500 0 0 0 0 0 0 3 931332
-0.005477 0.006476 0.119032 0.049204 0.050619 0.949143 -0.062500 0 0 0 0 0 0 3 932324
-0.005484 0.006493 0.119020 0.068070 -0.153444 1.130718 -0.062500 0 0 0 0 0 0 3 933342
-0.005488 0.006502 0.119016 0.026698 -0.064980 1.052499 -0.062500 0 0 0 0 0 0 3 934337
-0.005490 0.006506 0.119015 -0.001297 0.000503 1.010897 -0.062500 0 0 0 0 0 0 3 935328
-0.005498 0.006528 0.119033 0.073287 -0.211018 0.732318 -0.062500 0 0 0 0 0 0 3 936338
-0.005502 0.006538 0.119039 0.023602 -0.088253 0.854062 -0.062500 0 0 0 0 0 0 3 937328
-0.005503 0.006543 0.119042 -0.006497 -0.007491 0.918593 -0.062500 0 0 0 0 0 0 3 938337
-0.005504 0.006545 0.119042 -0.020838 0.033609 0.943381 -0.062500 0 0 0 0 0 0 3 939344
-0.005504 0.006546 0.119043 -0.027518 0.053799 0.952289 -0.062500 0 0 0 0 0 0 3 940329
-0.005529 0.006569 0.119039 0.284128 -0.215191 1.004582 -0.062500 0 0 0 0 0 0 3 941463
-0.005541 0.006580 0.119038 0.157408 -0.101403 0.981981 -0.062500 0 0 0 0 0 0 3 942333
-0.005547 0.006585 0.119038 0.065328 -0.018072 0.969868 -0.062500 0 0 0 0 0 0 3 943340
-0.005550 0.006588 0.119038 0.016187 0.026390 0.965175 -0.062500 0 0 0 0 0 0 3 944344
-0.005571 0.006594 0.119046 0.245781 -0.014329 0.842746 -0.062500 0 0 0 0 0 0 3 945336
-0.005582 0.006597 0.119049 0.141529 0.045622 0.900784 -0.062500 0 0 0 0 0 0 3 946335
-0.005587 0.006599 0.119050 0.061528 0.069548 0.931189 -0.062500 0 0 0 0 0 0 3 947331
-0.005590 0.006599 0.119051 0.019934 0.081364 0.942832 -0.062500 0 0 0 0 0 0 3 948312
-0.005595 0.006616 0.119038 0.059420 -0.128437 1.117307 -0.062500 0 0 0 0 0 0 3 949335
-0.005618 0.006630 0.119043 0.283317 -0.106416 0.915670 -0.062500 0 0 0 0 0 0 3 950396
-0.005630 0.006636 0.119044 0.156164 -0.014509 0.931533 -0.062500 0 0 0 0 0 0 3 951392
-0.005635 0.006640 0.119045 0.069496 0.038675 0.945698 -0.062500 0 0 0 0 0 0 3 952409
-0.005638 0.006641 0.119045 0.024147 0.065692 0.951514 -0.062500 0 0 0 0 0 0 3 953408
-0.005639 0.006642 0.119045 0.001372 0.079133 0.953624 -0.062500 0 0 0 0 0 0 3 954374
-0.005660 0.006648 0.119054 0.244817 0.022459 0.834007 -0.062500 0 0 0 0 0 0 3 955383
-0.005670 0.006650 0.119057 0.134685 0.053708 0.892713 -0.062500 0 0 0 0 0 0 3 956395
-0.005674 0.006651 0.119058 0.058084 0.073610 0.923319 -0.062500 0 0 0 0 0 0 3 957369
-0.005677 0.006652 0.119058 0.018207 0.083392 0.935043 -0.062500 0 0 0 0 0 0 3 958368
-0.005678 0.006652 0.119058 -0.001674 0.088070 0.939256 -0.062500 0 0 0 0 0 0 3 959369
-0.005683 0.006669 0.119046 0.048535 -0.125028 1.111232 -0.062500 0 0 0 0 0 0 3 960391
-0.005706 0.006682 0.119051 0.278205 -0.104802 0.908944 -0.062500 0 0 0 0 0 0 3 961402
-0.005717 0.006689 0.119052 0.153638 -0.013733 0.924229 -0.062500 0 0 0 0 0 0 3 962367
-0.005723 0.006692 0.119053 0.068236 0.039056 0.938152 -0.062500 0 0 0 0 0 0 3 963392
-0.005725 0.006694 0.119053 0.023510 0.065885 0.943868 -0.062500 0 0 0 0 0 0 3 964368
-0.005727 0.006695 0.119053 0.001055 0.079237 0.945960 -0.062500 0 0 0 0 0 0 3 965367
-0.005747 0.006700 0.119061 0.243451 0.020439 0.826715 -0.062500 0 0 0 0 0 0 3 966366
-0.005757 0.006702 0.119064 0.133279 0.051693 0.885212 -0.062500 0 0 0 0 0 0 3 967364
-0.005762 0.006703 0.119066 0.056640 0.071592 0.915726 -0.062500 0 0 0 0 0 0 3 968399
-0.005764 0.006704 0.119066 0.016753 0.081384 0.927418 -0.062500 0 0 0 0 0 0 3 969392
-0.005765 0.006704 0.119066 -0.003129 0.086062 0.931620 -0.062500 0 0 0 0 0 0 3 970366
-0.005766 0.006704 0.119066 -0.012996 0.088290 0.933108 -0.062500 0 0 0 0 0 0 3 971365
-0.005791 0.006726 0.119062 0.297226 -0.189223 0.984484 -0.062500 0 0 0 0 0 0 3 972363
-0.005803 0.006737 0.119061 0.169881 -0.078315 0.960155 -0.062500 0 0 0 0 0 0 3 973360
-0.005809 0.006742 0.119061 0.077223 0.002785 0.947275 -0.062500 0 0 0 0 0 0 3 974396
-0.005812 0.006745 0.119061 0.027740 0.046137 0.942307 -0.062500 0 0 0 0 0 0 3 975395
-0.005814 0.006746 0.119061 0.002597 0.068187 0.940505 -0.062500 0 0 0 0 0 0 3 976395
-0.005815 0.006747 0.119060 -0.010053 0.079285 0.939869 -0.062500 0 0 0 0 0 0 3 977404
-0.005835 0.006752 0.119069 0.238903 0.021383 0.820044 -0.062500 0 0 0 0 0 0 3 978368
-0.005844 0.006755 0.119072 0.130993 0.052159 0.877991 -0.062500 0 0 0 0 0 0 3 979368
-0.005849 0.006756 0.119073 0.055488 0.071833 0.908299 -0.062500 0 0 0 0 0 0 3 980365
-0.005852 0.006756 0.119073 0.016189 0.081495 0.919912 -0.062500 0 0 0 0 0 0 3 981366
-0.005853 0.006756 0.119074 -0.003415 0.086111 0.924095 -0.062500 0 0 0 0 0 0 3 982363
-0.005873 0.006762 0.119082 0.242268 0.024852 0.806117 -0.062500 0 0 0 0 0 0 3 983386
-0.005883 0.006764 0.119085 0.132662 0.053907 0.864583 -0.062500 0 0 0 0 0 0 3 984397
-0.005888 0.006765 0.119086 0.056317 0.072701 0.895064 -0.062500 0 0 0 0 0 0 3 985367
-0.005890 0.006765 0.119087 0.016580 0.081949 0.906742 -0.062500 0 0 0 0 0 0 3 986365
-0.005892 0.006766 0.119087 -0.003220 0.086339 0.910940 -0.062500 0 0 0 0 0 0 3 987357
-0.005912 0.006771 0.119095 0.242485 0.024940 0.793122 -0.062500 0 0 0 0 0 0 3 988371
-0.005922 0.006773 0.119098 0.132772 0.053949 0.851519 -0.062500 0 0 0 0 0 0 3 989388
-0.005927 0.006774 0.119099 0.056367 0.072737 0.881956 -0.062500 0 0 0 0 0 0 3 990386
-0.005929 0.006775 0.119100 0.016609 0.081957 0.893621 -0.062500 0 0 0 0 0 0 3 991374
-0.005950 0.006780 0.119108 0.252435 0.022831 0.778668 -0.062500 0 0 0 0 0 0 3 992390
-0.005960 0.006782 0.119111 0.135707 0.050831 0.837943 -0.062500 0 0 0 0 0 0 3 993386
-0.005965 0.006783 0.119112 0.056799 0.070143 0.868680 -0.062500 0 0 0 0 0 0 3 994372
-0.005968 0.006784 0.119113 0.015829 0.079614 0.880456 -0.062500 0 0 0 0 0 0 3 995386
-0.005969 0.006784 0.119113 -0.004610 0.084122 0.884682 -0.062500 0 0 0 0 0 0 3 996370
-0.005970 0.006784 0.119113 -0.014737 0.086290 0.886182 -0.062500 0 0 0 0 0 0 3 997333
-0.005989 0.006789 0.119121 0.235990 0.023807 0.767711 -0.062500 0 0 0 0 0 0 3 998331
-0.005999 0.006791 0.119124 0.128529 0.052311 0.825610 -0.062500 0 0 0 0 0 0 3 999318
-0.006004 0.006792 0.119126 0.053228 0.070864 0.855852 -0.062500 0 0 0 0 0 0 4 330
-0.006006 0.006793 0.119126 0.014028 0.079969 0.867450 -0.062500 0 0 0 0 0 0 4 1319
-0.006008 0.006793 0.119126 -0.005497 0.084306 0.871631 -0.062500 0 0 0 0 0 0 4 2329
-0.006008 0.006793 0.119126 -0.015185 0.086378 0.873099 -0.062500 0 0 0 0 0 0 4 3319
-0.006028 0.006798 0.119135 0.235899 0.023827 0.754783 -0.062500 0 0 0 0 0 0 4 4319
-0.006038 0.006800 0.119138 0.128475 0.052325 0.812586 -0.062500 0 0 0 0 0 0 4 5329
-0.006043 0.006802 0.119139 0.053197 0.070862 0.842788 -0.062500 0 0 0 0 0 0 4 6318
-0.006045 0.006802 0.119139 0.014018 0.079971 0.854380 -0.062500 0 0 0 0 0 0 4 7328
-0.006046 0.006802 0.119139 -0.005510 0.084308 0.858552 -0.062500 0 0 0 0 0 0 4 8318
-0.006047 0.006802 0.119139 -0.015187 0.086368 0.860016 -0.062500 0 0 0 0 0 0 4 9330
-0.006072 0.006824 0.119135 0.309908 -0.170674 0.912999 -0.062500 0 0 0 0 0 0 4 10331
-0.006084 0.006835 0.119134 0.182504 -0.059889 0.887922 -0.062500 0 0 0 0 0 0 4 11329
-0.006090 0.006840 0.119134 0.089723 0.021185 0.874636 -0.062500 0 0 0 0 0 0 4 12327
-0.006093 0.006843 0.119133 0.040178 0.064529 0.869507 -0.062500 0 0 0 0 0 0 4 13333
-0.006095 0.006844 0.119133 0.014965 0.086585 0.867643 -0.062500 0 0 0 0 0 0 4 14338
-0.006096 0.006845 0.119133 0.002289 0.097674 0.866980 -0.062500 0 0 0 0 0 0 4 15339
-0.006116 0.006850 0.119142 0.252045 0.039646 0.748282 -0.062500 0 0 0 0 0 0 4 16327
-0.006126 0.006853 0.119145 0.143711 0.070473 0.805630 -0.062500 0 0 0 0 0 0 4 17329
-0.006130 0.006854 0.119146 0.067968 0.090193 0.835639 -0.062500 0 0 0 0 0 0 4 18336
-0.006133 0.006854 0.119146 0.028559 0.099886 0.847175 -0.062500 0 0 0 0 0 0 4 19325
-0.006134 0.006855 0.119146 0.008907 0.104501 0.851314 -0.062500 0 0 0 0 0 0 4 20525
-0.006135 0.006855 0.119146 -0.000829 0.106719 0.852789 -0.062500 0 0 0 0 0 0 4 21322
-0.006135 0.006855 0.119146 -0.005658 0.107786 0.853299 -0.062500 0 0 0 0 0 0 4 22334
-0.006135 0.006855 0.119146 -0.008068 0.108307 0.853483 -0.062500 0 0 0 0 0 0 4 23327
-0.006155 0.006860 0.119155 0.246989 0.044976 0.735247 -0.062500 0 0 0 0 0 0 4 24334
-0.006164 0.006862 0.119158 0.141176 0.073131 0.792595 -0.062500 0 0 0 0 0 0 4 25335
-0.006169 0.006863 0.119159 0.066693 0.091519 0.822623 -0.062500 0 0 0 0 0 0 4 26330
-0.006172 0.006863 0.119159 0.025615 0.098877 0.834141 -0.062500 0 0 0 0 0 0 4 27331
-0.006173 0.006864 0.119159 0.006286 0.103161 0.838302 -0.062500 0 0 0 0 0 0 4 28330
-0.006173 0.006864 0.119159 -0.003282 0.105216 0.839766 -0.062500 0 0 0 0 0 0 4 29332
-0.006174 0.006864 0.119159 -0.008028 0.106193 0.840278 -0.062500 0 0 0 0 0 0 4 30329
-0.006174 0.006864 0.119159 -0.010404 0.106689 0.840458 -0.062500 0 0 0 0 0 0 4 31330
-0.006174 0.006864 0.119159 -0.011574 0.106917 0.840519 -0.062500 0 0 0 0 0 0 4 32329
-0.006194 0.006869 0.119168 0.244199 0.043416 0.722404 -0.062500 0 0 0 0 0 0 4 33371
-0.006203 0.006871 0.119171 0.138631 0.071517 0.779652 -0.062500 0 0 0 0 0 0 4 34394
-0.006208 0.006872 0.119172 0.064265 0.089865 0.809628 -0.062500 0 0 0 0 0 0 4 35406
-0.006210 0.006873 0.119172 0.025548 0.098891 0.821142 -0.062500 0 0 0 0 0 0 4 36360
-0.006212 0.006873 0.119172 0.006267 0.103165 0.825292 -0.062500 0 0 0 0 0 0 4 37379
-0.006212 0.006873 0.119172 -0.003311 0.105222 0.826756 -0.062500 0 0 0 0 0 0 4 38390
-0.006212 0.006873 0.119172 -0.008040 0.106205 0.827267 -0.062500 0 0 0 0 0 0 4 39391
-0.006213 0.006873 0.119172 -0.010397 0.106679 0.827457 -0.062500 0 0 0 0 0 0 4 40365
-0.006213 0.006873 0.119172 -0.011580 0.106918 0.827516 -0.062500 0 0 0 0 0 0 4 41368
-0.006232 0.006878 0.119181 0.244312 0.043400 0.709535 -0.062500 0 0 0 0 0 0 4 42373
-0.006242 0.006880 0.119184 0.138688 0.071508 0.766724 -0.062500 0 0 0 0 0 0 4 43396
-0.006247 0.006881 0.119185 0.064288 0.089862 0.796660 -0.062500 0 0 0 0 0 0 4 44396
-0.006249 0.006882 0.119185 0.025558 0.098879 0.808161 -0.062500 0 0 0 0 0 0 4 45370
-0.006250 0.006882 0.119185 0.006267 0.103164 0.812293 -0.062500 0 0 0 0 0 0 4 46388
-0.006251 0.006882 0.119185 -0.003304 0.105220 0.813765 -0.062500 0 0 0 0 0 0 4 47364
-0.006251 0.006882 0.119185 -0.008045 0.106206 0.814281 -0.062500 0 0 0 0 0 0 4 48393
-0.006251 0.006882 0.119185 -0.010395 0.106688 0.814456 -0.062500 0 0 0 0 0 0 4 49394
-0.006251 0.006882 0.119185 -0.011574 0.106918 0.814521 -0.062500 0 0 0 0 0 0 4 50362
-0.006252 0.006882 0.119185 -0.012174 0.107029 0.814551 -0.062500 0 0 0 0 0 0 4 51364
-0.006252 0.006882 0.119185 -0.012458 0.107099 0.814549 -0.062500 0 0 0 0 0 0 4 52361
-0.006252 0.006882 0.119185 -0.012603 0.107133 0.814563 -0.062500 0 0 0 0 0 0 4 53397
-0.006252 0.006882 0.119185 -0.012672 0.107138 0.814560 -0.062500 0 0 0 0 0 0 4 54392
-0.006271 0.006887 0.119194 0.243888 0.043492 0.696714 -0.062500 0 0 0 0 0 0 4 55393
-0.006281 0.006889 0.119197 0.138475 0.071548 0.753809 -0.062500 0 0 0 0 0 0 4 56390
-0.006286 0.006891 0.119198 0.064180 0.089885 0.783697 -0.062500 0 0 0 0 0 0 4 57398
-0.006288 0.006891 0.119198 0.025505 0.098891 0.795188 -0.062500 0 0 0 0 0 0 4 58364
-0.006289 0.006891 0.119198 0.006237 0.103170 0.799320 -0.062500 0 0 0 0 0 0 4 59365
-0.006290 0.006891 0.119198 -0.003319 0.105214 0.800790 -0.062500 0 0 0 0 0 0 4 60389
-0.006290 0.006891 0.119198 -0.008060 0.106199 0.801303 -0.062500 0 0 0 0 0 0 4 61388
-0.006290 0.006891 0.119198 -0.010403 0.106688 0.801484 -0.062500 0 0 0 0 0 0 4 62364
-0.006290 0.006891 0.119198 -0.011582 0.106919 0.801549 -0.062500 0 0 0 0 0 0 4 63362
-0.006290 0.006891 0.119198 -0.012165 0.107046 0.801572 -0.062500 0 0 0 0 0 0 4 64356
-0.006290 0.006891 0.119198 -0.012449 0.107089 0.801579 -0.062500 0 0 0 0 0 0 4 65388
-0.006290 0.006891 0.119198 -0.012605 0.107122 0.801579 -0.062500 0 0 0 0 0 0 4 66393
-0.006290 0.006891 0.119198 -0.012679 0.107138 0.801587 -0.062500 0 0 0 0 0 0 4 67372
-0.006290 0.006891 0.119198 -0.012709 0.107144 0.801578 -0.062500 0 0 0 0 0 0 4 68385
-0.006290 0.006891 0.119198 -0.012724 0.107148 0.801583 -0.062500 0 0 0 0 0 0 4 69370
-0.006290 0.006891 0.119198 -0.012737 0.107151 0.801589 -0.062500 0 0 0 0 0 0 4 70383
-0.006310 0.006896 0.119207 0.243971 0.043484 0.683887 -0.062500 0 0 0 0 0 0 4 71367
-0.006320 0.006899 0.119210 0.138511 0.071534 0.740893 -0.062500 0 0 0 0 0 0 4 72369
-0.006325 0.006900 0.119211 0.064188 0.089884 0.770764 -0.062500 0 0 0 0 0 0 4 73383
-0.006327 0.006900 0.119211 0.025511 0.098889 0.782231 -0.062500 0 0 0 0 0 0 4 74368
-0.006328 0.006900 0.119211 0.006235 0.103171 0.786371 -0.062500 0 0 0 0 0 0 4 75386
-0.006329 0.006901 0.119211 -0.003315 0.105222 0.787825 -0.062500 0 0 0 0 0 0 4 76382
-0.006329 0.006901 0.119211 -0.008054 0.106198 0.788342 -0.062500 0 0 0 0 0 0 4 77369
-0.006329 0.006901 0.119211 -0.010404 0.106678 0.788515 -0.062500 0 0 0 0 0 0 4 78383
-0.006329 0.006901 0.119211 -0.011588 0.106920 0.788591 -0.062500 0 0 0 0 0 0 4 79368
-0.006329 0.006901 0.119211 -0.012160 0.107045 0.788609 -0.062500 0 0 0 0 0 0 4 80382
-0.006329 0.006901 0.119211 -0.012455 0.107091 0.788621 -0.062500 0 0 0 0 0 0 4 81328
-0.006329 0.006901 0.119211 -0.012600 0.107121 0.788617 -0.062500 0 0 0 0 0 0 4 82327
-0.006329 0.006901 0.119211 -0.012673 0.107137 0.788623 -0.062500 0 0 0 0 0 0 4 83317
-0.006329 0.006901 0.119211 -0.012715 0.107146 0.788620 -0.062500 0 0 0 0 0 0 4 84327
-0.006329 0.006901 0.119211 -0.012731 0.107150 0.788625 -0.062500 0 0 0 0 0 0 4 85316
-0.006349 0.006906 0.119220 0.244106 0.043465 0.671094 -0.062500 0 0 0 0 0 0 4 86316
-0.006359 0.006908 0.119223 0.138589 0.071531 0.728019 -0.062500 0 0 0 0 0 0 4 87328
-0.006363 0.006909 0.119224 0.064207 0.089870 0.757818 -0.062500 0 0 0 0 0 0 4 88317
-0.006366 0.006909 0.119224 0.025525 0.098895 0.769293 -0.062500 0 0 0 0 0 0 4 89325
-0.006367 0.006910 0.119224 0.006236 0.103171 0.773418 -0.062500 0 0 0 0 0 0 4 90316
-0.006367 0.006910 0.119224 -0.003307 0.105221 0.774880 -0.062500 0 0 0 0 0 0 4 91327
-0.006368 0.006910 0.119224 -0.008059 0.106199 0.775402 -0.062500 0 0 0 0 0 0 4 92315
-0.006368 0.006910 0.119224 -0.010411 0.106680 0.775575 -0.062500 0 0 0 0 0 0 4 93326
-0.006368 0.006910 0.119224 -0.011584 0.106919 0.775644 -0.062500 0 0 0 0 0 0 4 94319
-0.006368 0.006910 0.119224 -0.012152 0.107034 0.775670 -0.062500 0 0 0 0 0 0 4 95320
-0.006368 0.006910 0.119224 -0.012460 0.107090 0.775660 -0.062500 0 0 0 0 0 0 4 96323
-0.006368 0.006910 0.119224 -0.012600 0.107131 0.775679 -0.062500 0 0 0 0 0 0 4 97338
-0.006388 0.006915 0.119233 0.242902 0.042051 0.658305 -0.062500 0 0 0 0 0 0 4 98324
-0.006397 0.006917 0.119236 0.137293 0.070119 0.715139 -0.062500 0 0 0 0 0 0 4 99332
-0.006402 0.006918 0.119237 0.062880 0.088473 0.744921 -0.062500 0 0 0 0 0 0 4 100321
-0.006405 0.006919 0.119237 0.024167 0.097484 0.756364 -0.062500 0 0 0 0 0 0 4 101330
-0.006406 0.006919 0.119237 0.004860 0.101782 0.760501 -0.062500 0 0 0 0 0 0 4 102338
-0.006406 0.006919 0.119237 -0.004675 0.103831 0.761955 -0.062500 0 0 0 0 0 0 4 103328
-0.006407 0.006919 0.119237 -0.009418 0.104817 0.762460 -0.062500 0 0 0 0 0 0 4 104338
-0.006407 0.006919 0.119237 -0.011771 0.105301 0.762650 -0.062500 0 0 0 0 0 0 4 105325
-0.006407 0.006919 0.119237 -0.012964 0.105534 0.762720 -0.062500 0 0 0 0 0 0 4 106325
-0.006407 0.006919 0.119237 -0.013533 0.105647 0.762725 -0.062500 0 0 0 0 0 0 4 107330
-0.006407 0.006919 0.119237 -0.013832 0.105703 0.762747 -0.062500 0 0 0 0 0 0 4 108327
-0.006427 0.006924 0.119246 0.243086 0.042019 0.645527 -0.062500 0 0 0 0 0 0 4 109326
-0.006436 0.006926 0.119249 0.137400 0.070109 0.702283 -0.062500 0 0 0 0 0 0 4 110325
-0.006441 0.006927 0.119250 0.062919 0.088466 0.732026 -0.062500 0 0 0 0 0 0 4 111309
-0.006443 0.006928 0.119250 0.024171 0.097494 0.743465 -0.062500 0 0 0 0 0 0 4 112328
-0.006445 0.006928 0.119250 0.004880 0.101789 0.747582 -0.062500 0 0 0 0 0 0 4 113329
-0.006445 0.006928 0.119250 -0.004685 0.103825 0.749042 -0.062500 0 0 0 0 0 0 4 114334
-0.006446 0.006928 0.119250 -0.009432 0.104810 0.749545 -0.062500 0 0 0 0 0 0 4 115333
-0.006446 0.006928 0.119250 -0.011787 0.105293 0.749734 -0.062500 0 0 0 0 0 0 4 116351
-0.006446 0.006928 0.119250 -0.012948 0.105529 0.749799 -0.062500 0 0 0 0 0 0 4 117311
-0.006446 0.006928 0.119250 -0.013527 0.105646 0.749829 -0.062500 0 0 0 0 0 0 4 118328
-0.006466 0.006933 0.119259 0.243377 0.041975 0.632753 -0.062500 0 0 0 0 0 0 4 119326
-0.006475 0.006935 0.119261 0.137514 0.070079 0.689442 -0.062500 0 0 0 0 0 0 4 120326
-0.006480 0.006936 0.119263 0.062994 0.088450 0.719150 -0.062500 0 0 0 0 0 0 4 121328
-0.006482 0.006937 0.119263 0.024195 0.097488 0.730564 -0.062500 0 0 0 0 0 0 4 122327
-0.006484 0.006937 0.119263 0.004896 0.101775 0.734678 -0.062500 0 0 0 0 0 0 4 123325
-0.006484 0.006937 0.119263 -0.004657 0.103827 0.736146 -0.062500 0 0 0 0 0 0 4 124319
-0.006484 0.006937 0.119263 -0.009435 0.104812 0.736652 -0.062500 0 0 0 0 0 0 4 125329
-0.006504 0.006942 0.119271 0.245526 0.041554 0.619935 -0.062500 0 0 0 0 0 0 4 126327
-0.006514 0.006945 0.119274 0.138595 0.069866 0.676582 -0.062500 0 0 0 0 0 0 4 127329
-0.006519 0.006946 0.119275 0.063536 0.088343 0.706266 -0.062500 0 0 0 0 0 0 4 128325
-0.006521 0.006946 0.119276 0.024466 0.097420 0.717693 -0.062500 0 0 0 0 0 0 4 129310
-0.006522 0.006946 0.119276 0.005039 0.101742 0.721795 -0.062500 0 0 0 0 0 0 4 130325
-0.006523 0.006947 0.119276 -0.004620 0.103810 0.723269 -0.062500 0 0 0 0 0 0 4 131326
-0.006523 0.006947 0.119276 -0.009379 0.104798 0.723770 -0.062500 0 0 0 0 0 0 4 132326
-0.006523 0.006947 0.119276 -0.011762 0.105298 0.723959 -0.062500 0 0 0 0 0 0 4 133328
-0.006543 0.006952 0.119284 0.244495 0.041761 0.607261 -0.062500 0 0 0 0 0 0 4 134335
-0.006553 0.006954 0.119287 0.138083 0.069981 0.663799 -0.062500 0 0 0 0 0 0 4 135321
-0.006558 0.006955 0.119288 0.063261 0.088395 0.693428 -0.062500 0 0 0 0 0 0 4 136329
-0.006560 0.006955 0.119289 0.024335 0.097458 0.704831 -0.062500 0 0 0 0 0 0 4 137334
-0.006561 0.006956 0.119289 0.004954 0.101762 0.708934 -0.062500 0 0 0 0 0 0 4 138325
-0.006562 0.006956 0.119289 -0.004644 0.103814 0.710396 -0.062500 0 0 0 0 0 0 4 139326
-0.006562 0.006956 0.119289 -0.009414 0.104816 0.710911 -0.062500 0 0 0 0 0 0 4 140323
-0.006582 0.006961 0.119297 0.245768 0.041511 0.594491 -0.062500 0 0 0 0 0 0 4 141329
-0.006592 0.006963 0.119300 0.138724 0.069844 0.650976 -0.062500 0 0 0 0 0 0 4 142325
-0.006597 0.006964 0.119301 0.062883 0.087127 0.680591 -0.062500 0 0 0 0 0 0 4 143327
-0.006599 0.006965 0.119301 0.023795 0.096226 0.691989 -0.062500 0 0 0 0 0 0 4 144327
-0.006600 0.006965 0.119302 0.004334 0.100547 0.696090 -0.062500 0 0 0 0 0 0 4 145327
-0.006601 0.006965 0.119302 -0.005278 0.102612 0.697539 -0.062500 0 0 0 0 0 0 4 146326
-0.006601 0.006965 0.119302 -0.010079 0.103603 0.698062 -0.062500 0 0 0 0 0 0 4 147324
-0.006621 0.006970 0.119310 0.245222 0.040299 0.581798 -0.062500 0 0 0 0 0 0 4 148315
-0.006631 0.006972 0.119313 0.138096 0.068626 0.638198 -0.062500 0 0 0 0 0 0 4 149380
-0.006636 0.006973 0.119314 0.062892 0.087135 0.667779 -0.062500 0 0 0 0 0 0 4 150366
-0.006638 0.006974 0.119314 0.023813 0.096222 0.679152 -0.062500 0 0 0 0 0 0 4 151380
-0.006639 0.006974 0.119314 0.004358 0.100542 0.683256 -0.062500 0 0 0 0 0 0 4 152365
-0.006640 0.006974 0.119314 -0.005288 0.102604 0.684706 -0.062500 0 0 0 0 0 0 4 153335
-0.006640 0.006974 0.119314 -0.010086 0.103603 0.685233 -0.062500 0 0 0 0 0 0 4 154313
-0.006660 0.006979 0.119323 0.245325 0.040276 0.569118 -0.062500 0 0 0 0 0 0 4 155323
-0.006670 0.006981 0.119326 0.138161 0.068624 0.625435 -0.062500 0 0 0 0 0 0 4 156313
-0.006675 0.006982 0.119327 0.062920 0.087121 0.654972 -0.062500 0 0 0 0 0 0 4 157324
-0.006677 0.006983 0.119327 0.023833 0.096217 0.666330 -0.062500 0 0 0 0 0 0 4 158313
-0.006678 0.006983 0.119327 0.004357 0.100543 0.670448 -0.062500 0 0 0 0 0 0 4 159323
-0.006679 0.006983 0.119327 -0.005292 0.102606 0.671896 -0.062500 0 0 0 0 0 0 4 160324
-0.006679 0.006983 0.119327 -0.010071 0.103609 0.672402 -0.062500 0 0 0 0 0 0 4 161313
-0.006699 0.006988 0.119336 0.245438 0.040263 0.556459 -0.062500 0 0 0 0 0 0 4 162323
-0.006709 0.006991 0.119339 0.138198 0.068610 0.612699 -0.062500 0 0 0 0 0 0 4 163313
-0.006714 0.006992 0.119340 0.062953 0.087114 0.642190 -0.062500 0 0 0 0 0 0 4 164324
-0.006716 0.006992 0.119340 0.023836 0.096226 0.653542 -0.062500 0 0 0 0 0 0 4 165314
-0.006717 0.006992 0.119340 0.004369 0.100540 0.657634 -0.062500 0 0 0 0 0 0 4 166325
-0.006718 0.006993 0.119340 -0.005296 0.102607 0.659099 -0.062500 0 0 0 0 0 0 4 167313
-0.006718 0.006993 0.119340 -0.010077 0.103611 0.659606 -0.062500 0 0 0 0 0 0 4 168322
-0.006738 0.006998 0.119348 0.245573 0.040243 0.543807 -0.062500 0 0 0 0 0 0 4 169344
-0.006748 0.007000 0.119351 0.138259 0.068600 0.599961 -0.062500 0 0 0 0 0 0 4 170330
-0.006753 0.007001 0.119352 0.062988 0.087107 0.629421 -0.062500 0 0 0 0 0 0 4 171323
-0.006755 0.007001 0.119353 0.023852 0.096203 0.640754 -0.062500 0 0 0 0 0 0 4 172331
-0.006756 0.007002 0.119353 0.004361 0.100530 0.644852 -0.062500 0 0 0 0 0 0 4 173320
-0.006757 0.007002 0.119353 -0.005280 0.102612 0.646302 -0.062500 0 0 0 0 0 0 4 174328
-0.006757 0.007002 0.119353 -0.010081 0.103613 0.646823 -0.062500 0 0 0 0 0 0 4 175319
-0.006757 0.007002 0.119353 -0.012453 0.104090 0.646999 -0.062500 0 0 0 0 0 0 4 176327
-0.006777 0.007007 0.119361 0.244494 0.040470 0.531252 -0.062500 0 0 0 0 0 0 4 177323
-0.006787 0.007009 0.119364 0.137737 0.068698 0.587276 -0.062500 0 0 0 0 0 0 4 178332
-0.006792 0.007010 0.119365 0.062712 0.087157 0.616678 -0.062500 0 0 0 0 0 0 4 179322
-0.006794 0.007011 0.119365 0.023697 0.096247 0.627998 -0.062500 0 0 0 0 0 0 4 180334
-0.006795 0.007011 0.119366 0.004306 0.100553 0.632084 -0.062500 0 0 0 0 0 0 4 181330
-0.006796 0.007011 0.119366 -0.005330 0.102604 0.633537 -0.062500 0 0 0 0 0 0 4 182326
-0.006796 0.007011 0.119366 -0.010100 0.103605 0.634052 -0.062500 0 0 0 0 0 0 4 183324
-0.006816 0.007016 0.119374 0.244771 0.038968 0.518565 -0.062500 0 0 0 0 0 0 4 184325
-0.006826 0.007018 0.119377 0.137366 0.067324 0.574547 -0.062500 0 0 0 0 0 0 4 185326
-0.006831 0.007019 0.119378 0.062006 0.085845 0.603929 -0.062500 0 0 0 0 0 0 4 186325
-0.006833 0.007020 0.119378 0.022857 0.094943 0.615248 -0.062500 0 0 0 0 0 0 4 187324
-0.006834 0.007020 0.119378 0.003361 0.099280 0.619334 -0.062500 0 0 0 0 0 0 4 188324
-0.006835 0.007020 0.119378 -0.006314 0.101351 0.620786 -0.062500 0 0 0 0 0 0 4 189331
-0.006835 0.007020 0.119378 -0.011097 0.102345 0.621292 -0.062500 0 0 0 0 0 0 4 190310
-0.006835 0.007020 0.119378 -0.013460 0.102830 0.621471 -0.062500 0 0 0 0 0 0 4 191327
-0.006855 0.007025 0.119387 0.258505 0.059467 0.506031 -0.062500 0 0 0 0 0 0 4 192325
-0.006865 0.007027 0.119390 0.151633 0.087726 0.561884 -0.062500 0 0 0 0 0 0 4 193322
-0.006870 0.007029 0.119391 0.076522 0.106181 0.591224 -0.062500 0 0 0 0 0 0 4 194326
-0.006872 0.007029 0.119391 0.037484 0.115272 0.602517 -0.062500 0 0 0 0 0 0 4 195326
-0.006873 0.007029 0.119391 0.018088 0.119589 0.606589 -0.062500 0 0 0 0 0 0 4 196306
-0.006874 0.007029 0.119391 0.008462 0.121659 0.608045 -0.062500 0 0 0 0 0 0 4 197307
-0.006874 0.007029 0.119391 0.003678 0.122635 0.608551 -0.062500 0 0 0 0 0 0 4 198323
-0.006874 0.007029 0.119391 0.001319 0.123136 0.608727 -0.062500 0 0 0 0 0 0 4 199326
-0.006894 0.007034 0.119399 0.258622 0.059462 0.493458 -0.062500 0 0 0 0 0 0 4 200305
-0.006904 0.007037 0.119402 0.151678 0.087722 0.549236 -0.062500 0 0 0 0 0 0 4 201326
-0.006909 0.007038 0.119403 0.076553 0.106185 0.578514 -0.062500 0 0 0 0 0 0 4 202325
-0.006911 0.007038 0.119404 0.037507 0.115258 0.589799 -0.062500 0 0 0 0 0 0 4 203322
-0.006912 0.007038 0.119404 0.018077 0.119590 0.593864 -0.062500 0 0 0 0 0 0 4 204323
-0.006913 0.007039 0.119404 0.008448 0.121652 0.595323 -0.062500 0 0 0 0 0 0 4 205325
-0.006913 0.007039 0.119404 0.003671 0.122635 0.595834 -0.062500 0 0 0 0 0 0 4 206325
-0.006913 0.007039 0.119404 0.001312 0.123138 0.596010 -0.062500 0 0 0 0 0 0 4 207324
-0.006933 0.007044 0.119412 0.258756 0.059442 0.480887 -0.062500 0 0 0 0 0 0 4 208324
-0.006943 0.007046 0.119415 0.151733 0.087693 0.536579 -0.062500 0 0 0 0 0 0 4 209328
-0.006948 0.007047 0.119416 0.076580 0.106168 0.565819 -0.062500 0 0 0 0 0 0 4 210331
-0.006950 0.007047 0.119416 0.037510 0.115267 0.577106 -0.062500 0 0 0 0 0 0 4 211330
-0.006951 0.007048 0.119417 0.018067 0.119583 0.581164 -0.062500 0 0 0 0 0 0 4 212324
-0.006952 0.007048 0.119417 0.008467 0.121646 0.582614 -0.062500 0 0 0 0 0 0 4 213325
-0.006952 0.007048 0.119417 0.003696 0.122649 0.583120 -0.062500 0 0 0 0 0 0 4 214323
-0.006952 0.007048 0.119417 0.001300 0.123132 0.583299 -0.062500 0 0 0 0 0 0 4 215323
-0.006972 0.007053 0.119425 0.258873 0.059436 0.468347 -0.062500 0 0 0 0 0 0 4 216304
-0.006982 0.007055 0.119428 0.151799 0.087693 0.523944 -0.062500 0 0 0 0 0 0 4 217306
-0.006987 0.007056 0.119429 0.076591 0.106168 0.553157 -0.062500 0 0 0 0 0 0 4 218323
-0.006989 0.007057 0.119429 0.037528 0.115263 0.564414 -0.062500 0 0 0 0 0 0 4 219324
-0.006991 0.007057 0.119429 0.018084 0.119569 0.568467 -0.062500 0 0 0 0 0 0 4 220322
-0.006991 0.007057 0.119429 0.008461 0.121656 0.569921 -0.062500 0 0 0 0 0 0 4 221327
-0.006991 0.007057 0.119429 0.003682 0.122643 0.570427 -0.062500 0 0 0 0 0 0 4 222324
-0.007011 0.007062 0.119437 0.260144 0.059177 0.455754 -0.062500 0 0 0 0 0 0 4 223312
-0.007021 0.007064 0.119440 0.152833 0.086255 0.511307 -0.062500 0 0 0 0 0 0 4 224323
-0.007026 0.007065 0.119441 0.077313 0.104796 0.540480 -0.062500 0 0 0 0 0 0 4 225314
-0.007028 0.007066 0.119442 0.038067 0.113922 0.551746 -0.062500 0 0 0 0 0 0 4 226322
-0.007030 0.007066 0.119442 0.018548 0.118254 0.555805 -0.062500 0 0 0 0 0 0 4 227323
-0.007030 0.007066 0.119442 0.008876 0.120333 0.557253 -0.062500 0 0 0 0 0 0 4 228313
-0.007031 0.007066 0.119442 0.004087 0.121329 0.557748 -0.062500 0 0 0 0 0 0 4 229324
-0.007051 0.007071 0.119450 0.260665 0.057848 0.443230 -0.062500 0 0 0 0 0 0 4 230312
-0.007060 0.007074 0.119453 0.152896 0.086234 0.498705 -0.062500 0 0 0 0 0 0 4 231322
-0.007065 0.007075 0.119454 0.077324 0.104794 0.527851 -0.062500 0 0 0 0 0 0 4 232311
-0.007068 0.007075 0.119454 0.038085 0.113917 0.539086 -0.062500 0 0 0 0 0 0 4 233322
-0.007069 0.007075 0.119455 0.018561 0.118250 0.543133 -0.062500 0 0 0 0 0 0 4 234312
-0.007069 0.007076 0.119455 0.008864 0.120325 0.544593 -0.062500 0 0 0 0 0 0 4 235323
-0.007070 0.007076 0.119455 0.004088 0.121339 0.545101 -0.062500 0 0 0 0 0 0 4 236312
-0.007090 0.007081 0.119463 0.260797 0.057839 0.430716 -0.062500 0 0 0 0 0 0 4 237323
-0.007100 0.007083 0.119466 0.152935 0.086221 0.486128 -0.062500 0 0 0 0 0 0 4 238311
-0.007104 0.007084 0.119467 0.077357 0.104787 0.515228 -0.062500 0 0 0 0 0 0 4 239323
-0.007107 0.007084 0.119467 0.038105 0.113912 0.526441 -0.062500 0 0 0 0 0 0 4 240311
-0.007108 0.007085 0.119467 0.018561 0.118251 0.530501 -0.062500 0 0 0 0 0 0 4 241323
-0.007128 0.007090 0.119475 0.268074 0.056319 0.417546 -0.062500 0 0 0 0 0 0 4 242337
-0.007138 0.007092 0.119478 0.156582 0.085494 0.473302 -0.062500 0 0 0 0 0 0 4 243322
-0.007143 0.007093 0.119479 0.079139 0.104417 0.502532 -0.062500 0 0 0 0 0 0 4 244320
-0.007146 0.007094 0.119480 0.038998 0.113726 0.513797 -0.062500 0 0 0 0 0 0 4 245321
-0.007147 0.007094 0.119480 0.018995 0.118166 0.517878 -0.062500 0 0 0 0 0 0 4 246317
-0.007148 0.007094 0.119480 0.009115 0.120291 0.519324 -0.062500 0 0 0 0 0 0 4 247329
-0.007168 0.007099 0.119488 0.263520 0.057285 0.405582 -0.062500 0 0 0 0 0 0 4 248329
-0.007178 0.007101 0.119491 0.154298 0.085956 0.460936 -0.062500 0 0 0 0 0 0 4 249319
-0.007183 0.007102 0.119492 0.078017 0.104654 0.490004 -0.062500 0 0 0 0 0 0 4 250320
-0.007185 0.007103 0.119492 0.038438 0.113840 0.501210 -0.062500 0 0 0 0 0 0 4 251330
-0.007186 0.007103 0.119492 0.018707 0.118219 0.505276 -0.062500 0 0 0 0 0 0 4 252321
-0.007207 0.007108 0.119501 0.268393 0.056278 0.392618 -0.062500 0 0 0 0 0 0 4 253333
-0.007217 0.007110 0.119504 0.156723 0.085462 0.448221 -0.062500 0 0 0 0 0 0 4 254326
-0.007222 0.007112 0.119505 0.079236 0.104396 0.477359 -0.062500 0 0 0 0 0 0 4 255323
-0.007224 0.007112 0.119505 0.039018 0.113722 0.488598 -0.062500 0 0 0 0 0 0 4 256321
-0.007225 0.007112 0.119505 0.019006 0.118163 0.492672 -0.062500 0 0 0 0 0 0 4 257305
-0.007226 0.007112 0.119505 0.009115 0.120270 0.494110 -0.062500 0 0 0 0 0 0 4 258304
-0.007226 0.007113 0.119505 0.004197 0.121314 0.494619 -0.062500 0 0 0 0 0 0 4 259322
-0.007246 0.007117 0.119513 0.261735 0.056266 0.380885 -0.062500 0 0 0 0 0 0 4 260320
-0.007256 0.007120 0.119516 0.153645 0.084671 0.435936 -0.062500 0 0 0 0 0 0 4 261335
-0.007261 0.007121 0.119517 0.077896 0.103255 0.464898 -0.062500 0 0 0 0 0 0 4 262324
-0.007263 0.007121 0.119517 0.038565 0.112393 0.476050 -0.062500 0 0 0 0 0 0 4 263325
-0.007265 0.007122 0.119518 0.019019 0.116742 0.480104 -0.062500 0 0 0 0 0 0 4 264310
-0.007265 0.007122 0.119518 0.009308 0.118820 0.481544 -0.062500 0 0 0 0 0 0 4 265305
-0.007266 0.007122 0.119518 0.004524 0.119834 0.482039 -0.062500 0 0 0 0 0 0 4 266321
-0.007266 0.007122 0.119518 0.002133 0.120318 0.482223 -0.062500 0 0 0 0 0 0 4 267323
-0.007286 0.007127 0.119526 0.260606 0.056505 0.368529 -0.062500 0 0 0 0 0 0 4 268321
-0.007295 0.007129 0.119529 0.153081 0.084779 0.423451 -0.062500 0 0 0 0 0 0 4 269323
-0.007300 0.007130 0.119530 0.077615 0.103306 0.452360 -0.062500 0 0 0 0 0 0 4 270321
-0.007303 0.007131 0.119530 0.038411 0.112427 0.463508 -0.062500 0 0 0 0 0 0 4 271323
-0.007304 0.007131 0.119530 0.018932 0.116761 0.467548 -0.062500 0 0 0 0 0 0 4 272321
-0.007317 0.007117 0.119520 0.171778 0.303062 0.612567 -0.062500 0 0 0 0 0 0 4 273325
-0.007324 0.007110 0.119516 0.105910 0.227122 0.543894 -0.062500 0 0 0 0 0 0 4 274322
-0.007347 0.007112 0.119523 0.316026 0.110261 0.394028 -0.062500 0 0 0 0 0 0 4 275321
-0.007359 0.007112 0.119526 0.181600 0.111300 0.434799 -0.062500 0 0 0 0 0 0 4 276321
-0.007365 0.007113 0.119526 0.092123 0.116374 0.458540 -0.062500 0 0 0 0 0 0 4 277326
-0.007367 0.007113 0.119527 0.045785 0.118893 0.467853 -0.062500 0 0 0 0 0 0 4 278325
-0.007369 0.007113 0.119527 0.022633 0.119967 0.471238 -0.062500 0 0 0 0 0 0 4 279323
-0.007369 0.007113 0.119527 0.011140 0.120434 0.472440 -0.062500 0 0 0 0 0 0 4 280322
-0.007370 0.007113 0.119527 0.005452 0.120621 0.472857 -0.062500 0 0 0 0 0 0 4 281323
-0.007370 0.007113 0.119527 0.002591 0.120718 0.473018 -0.062500 0 0 0 0 0 0 4 282316
-0.007390 0.007118 0.119535 0.261089 0.056667 0.359694 -0.062500 0 0 0 0 0 0 4 283329
-0.007400 0.007120 0.119538 0.153296 0.084859 0.414424 -0.062500 0 0 0 0 0 0 4 284327
-0.007405 0.007121 0.119539 0.077719 0.103338 0.443209 -0.062500 0 0 0 0 0 0 4 285323
-0.007407 0.007122 0.119539 0.038465 0.112433 0.454334 -0.062500 0 0 0 0 0 0 4 286322
-0.007408 0.007122 0.119539 0.018946 0.116772 0.458360 -0.062500 0 0 0 0 0 0 4 287322
-0.007409 0.007122 0.119539 0.009300 0.118836 0.459790 -0.062500 0 0 0 0 0 0 4 288321
-0.007409 0.007122 0.119539 0.004501 0.119835 0.460303 -0.062500 0 0 0 0 0 0 4 289322
-0.007429 0.007127 0.119548 0.262155 0.056223 0.347261 -0.062500 0 0 0 0 0 0 4 290321
-0.007439 0.007129 0.119550 0.153825 0.084624 0.401950 -0.062500 0 0 0 0 0 0 4 291319
-0.007444 0.007130 0.119551 0.077971 0.103221 0.430712 -0.062500 0 0 0 0 0 0 4 292318
-0.007446 0.007131 0.119552 0.038606 0.112376 0.441839 -0.062500 0 0 0 0 0 0 4 293323
-0.007447 0.007131 0.119552 0.018827 0.114954 0.445856 -0.062500 0 0 0 0 0 0 4 294304
-0.007448 0.007131 0.119552 0.009149 0.117054 0.447282 -0.062500 0 0 0 0 0 0 4 295320
-0.007448 0.007131 0.119552 0.004345 0.118057 0.447791 -0.062500 0 0 0 0 0 0 4 296310
-0.007469 0.007136 0.119560 0.262082 0.054427 0.334912 -0.062500 0 0 0 0 0 0 4 297320
-0.007478 0.007138 0.119563 0.153713 0.082849 0.389517 -0.062500 0 0 0 0 0 0 4 298312
-0.007483 0.007140 0.119564 0.077837 0.101451 0.418248 -0.062500 0 0 0 0 0 0 4 299311
-0.007486 0.007140 0.119564 0.038419 0.110597 0.429351 -0.062500 0 0 0 0 0 0 4 300319
-0.007487 0.007140 0.119564 0.018846 0.114958 0.433360 -0.062500 0 0 0 0 0 0 4 301310
-0.007487 0.007140 0.119564 0.009148 0.117046 0.434806 -0.062500 0 0 0 0 0 0 4 302319
-0.007488 0.007140 0.119564 0.004339 0.118058 0.435309 -0.062500 0 0 0 0 0 0 4 303309
-0.007508 0.007145 0.119572 0.262216 0.054408 0.322577 -0.062500 0 0 0 0 0 0 4 304319
-0.007518 0.007148 0.119575 0.153780 0.082847 0.377099 -0.062500 0 0 0 0 0 0 4 305310
-0.007522 0.007149 0.119576 0.077841 0.101442 0.405798 -0.062500 0 0 0 0 0 0 4 306309
-0.007525 0.007149 0.119577 0.038444 0.110600 0.416883 -0.062500 0 0 0 0 0 0 4 307320
-0.007526 0.007150 0.119577 0.018846 0.114960 0.420899 -0.062500 0 0 0 0 0 0 4 308309
-0.007527 0.007150 0.119577 0.009157 0.117043 0.422317 -0.062500 0 0 0 0 0 0 4 309320
-0.007547 0.007155 0.119585 0.264722 0.053910 0.310086 -0.062500 0 0 0 0 0 0 4 310320
-0.007557 0.007157 0.119588 0.155030 0.082576 0.364634 -0.062500 0 0 0 0 0 0 4 311309
-0.007574 0.007144 0.119579 0.240619 0.285483 0.537367 -0.062500 0 0 0 0 0 0 4 312320
-0.007583 0.007138 0.119575 0.140090 0.217775 0.479138 -0.062500 0 0 0 0 0 0 4 313320
-0.007588 0.007135 0.119574 0.073155 0.168895 0.446538 -0.062500 0 0 0 0 0 0 4 314311
-0.007610 0.007138 0.119582 0.297648 0.079498 0.321253 -0.062500 0 0 0 0 0 0 4 315310
-0.007621 0.007139 0.119584 0.171727 0.095205 0.370892 -0.062500 0 0 0 0 0 0 4 316325
-0.007626 0.007140 0.119585 0.086913 0.107552 0.397822 -0.062500 0 0 0 0 0 0 4 317339
-0.007629 0.007140 0.119586 0.042992 0.113627 0.408277 -0.062500 0 0 0 0 0 0 4 318313
-0.007630 0.007141 0.119586 0.021134 0.116461 0.412052 -0.062500 0 0 0 0 0 0 4 319324
-0.007631 0.007141 0.119586 0.010293 0.117791 0.413411 -0.062500 0 0 0 0 0 0 4 320318
-0.007651 0.007146 0.119594 0.265525 0.054269 0.301526 -0.062500 0 0 0 0 0 0 4 321326
-0.007661 0.007148 0.119597 0.154504 0.080768 0.355887 -0.062500 0 0 0 0 0 0 4 322311
-0.007666 0.007149 0.119598 0.077766 0.099408 0.384471 -0.062500 0 0 0 0 0 0 4 323319
-0.007669 0.007150 0.119598 0.037911 0.108584 0.395520 -0.062500 0 0 0 0 0 0 4 324326
-0.007690 0.007155 0.119606 0.278859 0.048798 0.287326 -0.062500 0 0 0 0 0 0 4 325318
-0.007713 0.007143 0.119599 0.323537 0.263155 0.487142 -0.062500 0 0 0 0 0 0 4 326326
-0.007724 0.007137 0.119596 0.182542 0.205759 0.446740 -0.062500 0 0 0 0 0 0 4 327320
-0.007730 0.007134 0.119595 0.093820 0.162134 0.421250 -0.062500 0 0 0 0 0 0 4 328304
-0.007733 0.007133 0.119595 0.046965 0.139358 0.411083 -0.062500 0 0 0 0 0 0 4 329322
-0.007735 0.007132 0.119595 0.023027 0.128073 0.407375 -0.062500 0 0 0 0 0 0 4 330321
-0.007756 0.007137 0.119603 0.271775 0.058327 0.294058 -0.062500 0 0 0 0 0 0 4 331319
-0.007766 0.007139 0.119606 0.158127 0.083749 0.347571 -0.062500 0 0 0 0 0 0 4 332320
-0.007771 0.007140 0.119607 0.079543 0.100890 0.375844 -0.062500 0 0 0 0 0 0 4 333321
-0.007773 0.007141 0.119607 0.038827 0.109327 0.386786 -0.062500 0 0 0 0 0 0 4 334317
-0.007774 0.007141 0.119607 0.018578 0.113332 0.390741 -0.062500 0 0 0 0 0 0 4 335323
-0.007795 0.007146 0.119615 0.269533 0.051044 0.280334 -0.062500 0 0 0 0 0 0 4 336325
-0.007805 0.007148 0.119618 0.156949 0.080135 0.334734 -0.062500 0 0 0 0 0 0 4 337322
-0.007823 0.007135 0.119609 0.240699 0.283098 0.507853 -0.062500 0 0 0 0 0 0 4 338319
-0.007832 0.007129 0.119605 0.139754 0.215578 0.449393 -0.062500 0 0 0 0 0 0 4 339318
-0.007836 0.007126 0.119604 0.072588 0.166810 0.416640 -0.062500 0 0 0 0 0 0 4 340319
-0.007859 0.007129 0.119612 0.297532 0.077407 0.292222 -0.062500 0 0 0 0 0 0 4 341321
-0.007870 0.007131 0.119614 0.171227 0.093137 0.341357 -0.062500 0 0 0 0 0 0 4 342319
-0.007875 0.007131 0.119615 0.084552 0.103406 0.368014 -0.062500 0 0 0 0 0 0 4 343319
-0.007878 0.007132 0.119616 0.040538 0.109510 0.378394 -0.062500 0 0 0 0 0 0 4 344323
-0.007891 0.007118 0.119605 0.180213 0.296300 0.526897 -0.062500 0 0 0 0 0 0 4 345326
-0.007919 0.007116 0.119610 0.370165 0.156601 0.347237 -0.062500 0 0 0 0 0 0 4 346319
-0.007932 0.007115 0.119611 0.210007 0.132218 0.364610 -0.062500 0 0 0 0 0 0 4 347320
-0.007939 0.007114 0.119612 0.105554 0.123691 0.378809 -0.062500 0 0 0 0 0 0 4 348318
-0.007942 0.007114 0.119612 0.051281 0.119491 0.384622 -0.062500 0 0 0 0 0 0 4 349321
-0.007964 0.007119 0.119620 0.285400 0.053082 0.275556 -0.062500 0 0 0 0 0 0 4 350323
-0.007975 0.007121 0.119623 0.164050 0.080084 0.329911 -0.062500 0 0 0 0 0 0 4 351299
-0.007980 0.007122 0.119624 0.081651 0.097996 0.358420 -0.062500 0 0 0 0 0 0 4 352321
-0.007983 0.007123 0.119624 0.039064 0.106836 0.369442 -0.062500 0 0 0 0 0 0 4 353320
-0.007984 0.007123 0.119624 0.017867 0.111034 0.373438 -0.062500 0 0 0 0 0 0 4 354316
-0.007997 0.007109 0.119614 0.168789 0.296906 0.519845 -0.062500 0 0 0 0 0 0 4 355322
-0.008024 0.007107 0.119618 0.364787 0.156854 0.339641 -0.062500 0 0 0 0 0 0 4 356311
-0.008037 0.007106 0.119620 0.207350 0.132301 0.356461 -0.062500 0 0 0 0 0 0 4 357315
-0.008044 0.007106 0.119620 0.104206 0.123717 0.370417 -0.062500 0 0 0 0 0 0 4 358319
-0.008047 0.007105 0.119620 0.050625 0.119508 0.376157 -0.062500 0 0 0 0 0 0 4 359319
-0.008081 0.007096 0.119618 0.446565 0.236837 0.412591 -0.062500 0 0 0 0 0 0 4 360317
-0.008098 0.007091 0.119617 0.262856 0.184952 0.396997 -0.062500 0 0 0 0 0 0 4 361319
-0.008107 0.007089 0.119617 0.133553 0.149726 0.388494 -0.062500 0 0 0 0 0 0 4 362317
-0.008111 0.007088 0.119617 0.064782 0.131247 0.385160 -0.062500 0 0 0 0 0 0 4 363319
-0.008113 0.007087 0.119617 0.029911 0.122006 0.383944 -0.062500 0 0 0 0 0 0 4 364318
-0.008115 0.007087 0.119617 0.012408 0.117397 0.383500 -0.062500 0 0 0 0 0 0 4 365320
-0.008135 0.007092 0.119625 0.265303 0.050858 0.272759 -0.062500 0 0 0 0 0 0 4 366316
-0.008145 0.007094 0.119627 0.152927 0.077843 0.325969 -0.062500 0 0 0 0 0 0 4 367310
-0.008150 0.007095 0.119628 0.074966 0.095797 0.354040 -0.062500 0 0 0 0 0 0 4 368308
-0.008165 0.007081 0.119618 0.195675 0.288347 0.510266 -0.062500 0 0 0 0 0 0 4 369318
-0.008173 0.007075 0.119615 0.115586 0.215846 0.444344 -0.062500 0 0 0 0 0 0 4 370306
-0.008197 0.007077 0.119621 0.320535 0.100512 0.298424 -0.062500 0 0 0 0 0 0 4 371317
-0.008209 0.007077 0.119624 0.181430 0.102317 0.337745 -0.062500 0 0 0 0 0 0 4 372308
-0.008215 0.007078 0.119625 0.089507 0.107849 0.360749 -0.062500 0 0 0 0 0 0 4 373318
-0.008230 0.007064 0.119615 0.202865 0.294217 0.515344 -0.062500 0 0 0 0 0 0 4 374307
-0.008238 0.007057 0.119611 0.119253 0.218769 0.448698 -0.062500 0 0 0 0 0 0 4 375317
-0.008262 0.007059 0.119618 0.322525 0.101960 0.302728 -0.062500 0 0 0 0 0 0 4 376306
-0.008274 0.007059 0.119620 0.182428 0.103016 0.341829 -0.062500 0 0 0 0 0 0 4 377307
-0.008280 0.007059 0.119621 0.090010 0.108194 0.364728 -0.062500 0 0 0 0 0 0 4 378317
-0.008283 0.007060 0.119621 0.042189 0.110784 0.373750 -0.062500 0 0 0 0 0 0 4 379306
-0.008284 0.007060 0.119621 0.018365 0.111925 0.377046 -0.062500 0 0 0 0 0 0 4 380316
-0.008285 0.007060 0.119621 0.006556 0.112403 0.378210 -0.062500 0 0 0 0 0 0 4 381307
-0.008306 0.007065 0.119629 0.260108 0.046312 0.268674 -0.062500 0 0 0 0 0 0 4 382317
-0.008316 0.007067 0.119632 0.148987 0.074502 0.321754 -0.062500 0 0 0 0 0 0 4 383306
-0.008333 0.007054 0.119622 0.232428 0.276615 0.495525 -0.062500 0 0 0 0 0 0 4 384316
-0.008342 0.007048 0.119619 0.132609 0.209144 0.436317 -0.062500 0 0 0 0 0 0 4 385307
-0.008346 0.007045 0.119618 0.065887 0.160448 0.403186 -0.062500 0 0 0 0 0 0 4 386316
-0.008369 0.007048 0.119625 0.292101 0.071024 0.280468 -0.062500 0 0 0 0 0 0 4 387311
-0.008380 0.007049 0.119628 0.165258 0.086698 0.328563 -0.062500 0 0 0 0 0 0 4 388313
-0.008385 0.007050 0.119629 0.079922 0.099107 0.354741 -0.062500 0 0 0 0 0 0 4 389307
-0.008388 0.007051 0.119629 0.035789 0.105248 0.364938 -0.062500 0 0 0 0 0 0 4 390316
-0.008402 0.007037 0.119619 0.174430 0.291571 0.514610 -0.062500 0 0 0 0 0 0 4 391318
-0.008409 0.007030 0.119615 0.103859 0.216329 0.445819 -0.062500 0 0 0 0 0 0 4 392324
-0.008433 0.007032 0.119622 0.313980 0.099672 0.299658 -0.062500 0 0 0 0 0 0 4 393299
-0.008444 0.007032 0.119624 0.176888 0.100797 0.338130 -0.062500 0 0 0 0 0 0 4 394313
-0.008450 0.007032 0.119625 0.085913 0.106042 0.360783 -0.062500 0 0 0 0 0 0 4 395313
-0.008453 0.007033 0.119625 0.038854 0.108661 0.369700 -0.062500 0 0 0 0 0 0 4 396574
-0.008454 0.007033 0.119625 0.015398 0.109812 0.372945 -0.062500 0 0 0 0 0 0 4 397319
-0.008455 0.007033 0.119625 0.003760 0.110324 0.374121 -0.062500 0 0 0 0 0 0 4 398324
-0.008456 0.007033 0.119625 -0.002016 0.110538 0.374529 -0.062500 0 0 0 0 0 0 4 399322
-0.008476 0.007038 0.119633 0.257504 0.046385 0.265338 -0.062500 0 0 0 0 0 0 4 400319
-0.008486 0.007040 0.119636 0.147690 0.074522 0.318003 -0.062500 0 0 0 0 0 0 4 401321
-0.008503 0.007027 0.119626 0.231421 0.276435 0.491978 -0.062500 0 0 0 0 0 0 4 402301
-0.008512 0.007021 0.119623 0.115150 0.186640 0.432562 -0.062500 0 0 0 0 0 0 4 403300
-0.008517 0.007018 0.119622 0.048696 0.138002 0.399299 -0.062500 0 0 0 0 0 0 4 404319
-0.008519 0.007016 0.119621 0.012861 0.112851 0.386257 -0.062500 0 0 0 0 0 0 4 405319
-0.008540 0.007020 0.119629 0.256836 0.036155 0.272398 -0.062500 0 0 0 0 0 0 4 406325
-0.008551 0.007022 0.119632 0.153242 0.078604 0.323178 -0.062500 0 0 0 0 0 0 4 407324
-0.008556 0.007023 0.119633 0.072500 0.094136 0.350300 -0.062500 0 0 0 0 0 0 4 408321
-0.008571 0.007009 0.119623 0.176636 0.264602 0.507196 -0.062500 0 0 0 0 0 0 4 409314
-0.008578 0.007003 0.119619 0.096418 0.191725 0.440749 -0.062500 0 0 0 0 0 0 4 410315
-0.008582 0.007000 0.119618 0.039473 0.140456 0.404883 -0.062500 0 0 0 0 0 0 4 411319
-0.008584 0.006998 0.119617 0.008304 0.114039 0.390916 -0.062500 0 0 0 0 0 0 4 412320
-0.008606 0.007002 0.119625 0.254695 0.036738 0.276947 -0.062500 0 0 0 0 0 0 4 413319
-0.008616 0.007004 0.119628 0.137865 0.058400 0.327514 -0.062500 0 0 0 0 0 0 4 414318
-0.008621 0.007005 0.119629 0.057645 0.073764 0.354532 -0.062500 0 0 0 0 0 0 4 415316
-0.008624 0.007005 0.119629 0.016128 0.081382 0.365007 -0.062500 0 0 0 0 0 0 4 416317
-0.008625 0.007006 0.119629 -0.004509 0.084991 0.368830 -0.062500 0 0 0 0 0 0 4 417323
-0.008625 0.007006 0.119629 -0.014711 0.086719 0.370197 -0.062500 0 0 0 0 0 0 4 418299
-0.008638 0.006992 0.119619 0.140321 0.270744 0.517233 -0.062500 0 0 0 0 0 0 4 419317
-0.008645 0.006985 0.119615 0.078485 0.194655 0.447030 -0.062500 0 0 0 0 0 0 4 420316
-0.008668 0.006987 0.119621 0.293344 0.077586 0.301170 -0.062500 0 0 0 0 0 0 4 421300
-0.008680 0.006987 0.119624 0.158054 0.078517 0.338995 -0.062500 0 0 0 0 0 0 4 422321
-0.008686 0.006987 0.119624 0.068003 0.083664 0.361344 -0.062500 0 0 0 0 0 0 4 423297
-0.008689 0.006988 0.119625 0.021393 0.086268 0.370155 -0.062500 0 0 0 0 0 0 4 424317
-0.008690 0.006988 0.119625 -0.001831 0.087421 0.373381 -0.062500 0 0 0 0 0 0 4 425317
-0.008703 0.006974 0.119614 0.146584 0.271043 0.521243 -0.062500 0 0 0 0 0 0 4 426317
-0.008710 0.006967 0.119611 0.081604 0.194810 0.451221 -0.062500 0 0 0 0 0 0 4 427319
-0.008713 0.006964 0.119609 0.032191 0.141960 0.414056 -0.062500 0 0 0 0 0 0 4 428310
-0.008736 0.006967 0.119617 0.265467 0.048565 0.291183 -0.062500 0 0 0 0 0 0 4 429316
-0.008746 0.006968 0.119619 0.142389 0.063202 0.338078 -0.062500 0 0 0 0 0 0 4 430318
-0.008752 0.006969 0.119620 0.058918 0.075146 0.363734 -0.062500 0 0 0 0 0 0 4 431316
-0.008754 0.006969 0.119620 0.015728 0.081074 0.373759 -0.062500 0 0 0 0 0 0 4 432316
-0.008756 0.006969 0.119621 -0.005735 0.083874 0.377405 -0.062500 0 0 0 0 0 0 4 433316
-0.008756 0.006970 0.119621 -0.016364 0.085181 0.378698 -0.062500 0 0 0 0 0 0 4 434317
-0.008756 0.006970 0.119621 -0.021646 0.085808 0.379176 -0.062500 0 0 0 0 0 0 4 435315
-0.008769 0.006956 0.119610 0.135523 0.269153 0.526229 -0.062500 0 0 0 0 0 0 4 436317
-0.008796 0.006954 0.119614 0.338055 0.128592 0.347562 -0.062500 0 0 0 0 0 0 4 437317
-0.008809 0.006953 0.119615 0.182187 0.103783 0.362284 -0.062500 0 0 0 0 0 0 4 438313
-0.008816 0.006952 0.119616 0.079680 0.095134 0.375268 -0.062500 0 0 0 0 0 0 4 439308
-0.008819 0.006952 0.119616 0.026380 0.090919 0.380644 -0.062500 0 0 0 0 0 0 4 440316
-0.008821 0.006952 0.119616 -0.000329 0.088727 0.382628 -0.062500 0 0 0 0 0 0 4 441314
-0.008821 0.006952 0.119616 -0.013616 0.087593 0.383331 -0.062500 0 0 0 0 0 0 4 442306
-0.008822 0.006952 0.119616 -0.020257 0.087006 0.383591 -0.062500 0 0 0 0 0 0 4 443314
-0.008822 0.006952 0.119616 -0.023539 0.086704 0.383676 -0.062500 0 0 0 0 0 0 4 444313
-0.008842 0.006957 0.119624 0.237889 0.022242 0.275690 -0.062500 0 0 0 0 0 0 4 445353
-0.008864 0.006945 0.119616 0.287922 0.233172 0.474731 -0.062500 0 0 0 0 0 0 4 446375
-0.008876 0.006939 0.119613 0.152344 0.175306 0.431626 -0.062500 0 0 0 0 0 0 4 447356
-0.008882 0.006936 0.119612 0.066185 0.131562 0.404861 -0.062500 0 0 0 0 0 0 4 448371
-0.008885 0.006935 0.119612 0.020478 0.108751 0.394169 -0.062500 0 0 0 0 0 0 4 449358
-0.008886 0.006934 0.119612 -0.002951 0.097448 0.390269 -0.062500 0 0 0 0 0 0 4 450372
-0.008887 0.006934 0.119612 -0.014814 0.091870 0.388859 -0.062500 0 0 0 0 0 0 4 451354
-0.008907 0.006939 0.119620 0.242419 0.024809 0.280567 -0.062500 0 0 0 0 0 0 4 452373
-0.008917 0.006941 0.119622 0.130572 0.051470 0.332202 -0.062500 0 0 0 0 0 0 4 453318
-0.008922 0.006942 0.119623 0.052869 0.069335 0.359541 -0.062500 0 0 0 0 0 0 4 454314
-0.008925 0.006942 0.119624 0.012662 0.078202 0.370145 -0.062500 0 0 0 0 0 0 4 455304
-0.008926 0.006943 0.119624 -0.007290 0.082421 0.373994 -0.062500 0 0 0 0 0 0 4 456314
-0.008927 0.006943 0.119624 -0.017152 0.084470 0.375380 -0.062500 0 0 0 0 0 0 4 457304
-0.008927 0.006943 0.119624 -0.022029 0.085455 0.375869 -0.062500 0 0 0 0 0 0 4 458314
-0.008947 0.006948 0.119632 0.237037 0.019980 0.268423 -0.062500 0 0 0 0 0 0 4 459304
-0.008957 0.006950 0.119634 0.126951 0.048248 0.320229 -0.062500 0 0 0 0 0 0 4 460314
-0.008974 0.006937 0.119625 0.209576 0.249789 0.494918 -0.062500 0 0 0 0 0 0 4 461315
-0.008983 0.006931 0.119621 0.110923 0.182718 0.434880 -0.062500 0 0 0 0 0 0 4 462303
-0.008988 0.006928 0.119620 0.044763 0.134259 0.401246 -0.062500 0 0 0 0 0 0 4 463314
-0.008990 0.006926 0.119620 0.008960 0.109192 0.388068 -0.062500 0 0 0 0 0 0 4 464332
-0.008991 0.006926 0.119620 -0.009568 0.096828 0.383244 -0.062500 0 0 0 0 0 0 4 465314
-0.008992 0.006925 0.119619 -0.019009 0.090742 0.381522 -0.062500 0 0 0 0 0 0 4 466320
-0.009012 0.006930 0.119627 0.239613 0.023402 0.273510 -0.062500 0 0 0 0 0 0 4 467321
-0.009022 0.006932 0.119630 0.128274 0.049926 0.324902 -0.062500 0 0 0 0 0 0 4 468322
-0.009027 0.006933 0.119631 0.050787 0.067744 0.352123 -0.062500 0 0 0 0 0 0 4 469311
-0.009030 0.006934 0.119631 0.010692 0.076596 0.362691 -0.062500 0 0 0 0 0 0 4 470297
-0.009031 0.006934 0.119631 -0.009182 0.080808 0.366532 -0.062500 0 0 0 0 0 0 4 471311
-0.009032 0.006934 0.119631 -0.019012 0.082841 0.367904 -0.062500 0 0 0 0 0 0 4 472324
-0.009060 0.006908 0.119641 0.342813 0.417052 0.235472 -0.062500 0 0 0 0 0 0 4 473316
-0.009074 0.006895 0.119644 0.189244 0.287096 0.299637 -0.062500 0 0 0 0 0 0 4 474324
-0.009081 0.006889 0.119645 0.081915 0.190551 0.333453 -0.062500 0 0 0 0 0 0 4 475327
-0.009084 0.006886 0.119646 0.026192 0.138486 0.346563 -0.062500 0 0 0 0 0 0 4 476316
-0.009086 0.006884 0.119646 -0.001491 0.111831 0.351315 -0.062500 0 0 0 0 0 0 4 477314
-0.009087 0.006883 0.119646 -0.015185 0.098360 0.353017 -0.062500 0 0 0 0 0 0 4 478299
-0.009107 0.006888 0.119654 0.241703 0.027256 0.246551 -0.062500 0 0 0 0 0 0 4 479314
-0.009117 0.006890 0.119656 0.129267 0.051852 0.298221 -0.062500 0 0 0 0 0 0 4 480316
-0.009122 0.006891 0.119657 0.051297 0.068698 0.325508 -0.062500 0 0 0 0 0 0 4 481316
-0.009125 0.006891 0.119658 0.010942 0.077056 0.336089 -0.062500 0 0 0 0 0 0 4 482316
-0.009126 0.006891 0.119658 -0.009058 0.081056 0.339949 -0.062500 0 0 0 0 0 0 4 483324
-0.009139 0.006877 0.119647 0.140120 0.265669 0.489137 -0.062500 0 0 0 0 0 0 4 484309
-0.009146 0.006871 0.119644 0.076587 0.190340 0.418757 -0.062500 0 0 0 0 0 0 4 485320
-0.009169 0.006872 0.119650 0.290372 0.072392 0.274476 -0.062500 0 0 0 0 0 0 4 486316
-0.009181 0.006873 0.119652 0.154040 0.073432 0.311251 -0.062500 0 0 0 0 0 0 4 487313
-0.009187 0.006873 0.119653 0.063396 0.078708 0.333100 -0.062500 0 0 0 0 0 0 4 488315
-0.009190 0.006873 0.119653 0.016470 0.081395 0.341736 -0.062500 0 0 0 0 0 0 4 489315
-0.009203 0.006860 0.119643 0.152066 0.265211 0.492872 -0.062500 0 0 0 0 0 0 4 490315
-0.009211 0.006853 0.119639 0.081942 0.189530 0.423061 -0.062500 0 0 0 0 0 0 4 491314
-0.009235 0.006854 0.119645 0.293799 0.072600 0.279188 -0.062500 0 0 0 0 0 0 4 492317
-0.009246 0.006855 0.119648 0.155733 0.073542 0.315928 -0.062500 0 0 0 0 0 0 4 493317
-0.009252 0.006855 0.119648 0.064215 0.078749 0.337725 -0.062500 0 0 0 0 0 0 4 494318
-0.009255 0.006856 0.119649 0.016903 0.081409 0.346350 -0.062500 0 0 0 0 0 0 4 495317
-0.009257 0.006856 0.119649 -0.006664 0.082601 0.349509 -0.062500 0 0 0 0 0 0 4 496315
-0.009257 0.006856 0.119649 -0.018338 0.083112 0.350633 -0.062500 0 0 0 0 0 0 4 497316
-0.009278 0.006861 0.119656 0.239861 0.019000 0.244600 -0.062500 0 0 0 0 0 0 4 498313
-0.009288 0.006863 0.119659 0.127742 0.047074 0.295867 -0.062500 0 0 0 0 0 0 4 499306
-0.009293 0.006864 0.119660 0.049881 0.065702 0.322961 -0.062500 0 0 0 0 0 0 4 500315
-0.009308 0.006850 0.119650 0.168354 0.257497 0.481690 -0.062500 0 0 0 0 0 0 4 501314
-0.009315 0.006844 0.119646 0.090004 0.185755 0.414497 -0.062500 0 0 0 0 0 0 4 502315
-0.009340 0.006846 0.119652 0.297999 0.070741 0.271943 -0.062500 0 0 0 0 0 0 4 503312
-0.009351 0.006846 0.119655 0.157840 0.072602 0.308780 -0.062500 0 0 0 0 0 0 4 504319
-0.009357 0.006847 0.119655 0.065261 0.078285 0.330600 -0.062500 0 0 0 0 0 0 4 505309
-0.009360 0.006847 0.119656 0.017411 0.081173 0.339224 -0.062500 0 0 0 0 0 0 4 506314
-0.009362 0.006847 0.119656 -0.006668 0.081720 0.342377 -0.062500 0 0 0 0 0 0 4 507316
-0.009375 0.006833 0.119645 0.140114 0.264771 0.491881 -0.062500 0 0 0 0 0 0 4 508314
-0.009381 0.006826 0.119641 0.075964 0.188886 0.421179 -0.062500 0 0 0 0 0 0 4 509440
-0.009405 0.006828 0.119648 0.291077 0.071877 0.277595 -0.062500 0 0 0 0 0 0 4 510316
-0.009417 0.006829 0.119650 0.154246 0.072770 0.313839 -0.062500 0 0 0 0 0 0 4 511313
-0.009423 0.006829 0.119651 0.063336 0.077983 0.335445 -0.062500 0 0 0 0 0 0 4 512315
-0.009426 0.006829 0.119651 0.016335 0.080632 0.343990 -0.062500 0 0 0 0 0 0 4 513315
-0.009427 0.006829 0.119651 -0.007065 0.081834 0.347116 -0.062500 0 0 0 0 0 0 4 514314
-0.009428 0.006829 0.119651 -0.018678 0.082359 0.348234 -0.062500 0 0 0 0 0 0 4 515313
-0.009461 0.006820 0.119648 0.398336 0.200599 0.391372 -0.062500 0 0 0 0 0 0 4 516436
-0.009477 0.006816 0.119647 0.227855 0.152567 0.371182 -0.062500 0 0 0 0 0 0 4 517306
-0.009486 0.006813 0.119647 0.103753 0.118454 0.360331 -0.062500 0 0 0 0 0 0 4 518313
-0.009490 0.006812 0.119646 0.037504 0.100583 0.356064 -0.062500 0 0 0 0 0 0 4 519429
-0.009492 0.006812 0.119646 0.003803 0.091646 0.354502 -0.062500 0 0 0 0 0 0 4 520438
-0.009525 0.006802 0.119643 0.398768 0.183622 0.397071 -0.062500 0 0 0 0 0 0 4 521427
-0.009542 0.006798 0.119642 0.222682 0.133307 0.376348 -0.062500 0 0 0 0 0 0 4 522438
-0.009551 0.006795 0.119642 0.095770 0.098057 0.365262 -0.062500 0 0 0 0 0 0 4 523427
-0.009555 0.006794 0.119642 0.028077 0.079643 0.360934 -0.062500 0 0 0 0 0 0 4 524438
-0.009557 0.006794 0.119642 -0.006338 0.070440 0.359338 -0.062500 0 0 0 0 0 0 4 525303
-0.009558 0.006794 0.119642 -0.023633 0.065834 0.358752 -0.062500 0 0 0 0 0 0 4 526437
-0.009579 0.006798 0.119649 0.232252 -0.001497 0.253220 -0.062500 0 0 0 0 0 0 4 527427
-0.009589 0.006801 0.119652 0.118369 0.025315 0.303688 -0.062500 0 0 0 0 0 0 4 528427
-0.009606 0.006788 0.119642 0.197707 0.225560 0.479370 -0.062500 0 0 0 0 0 0 4 529438
-0.009615 0.006781 0.119639 0.099035 0.158489 0.418461 -0.062500 0 0 0 0 0 0 4 530413
-0.009620 0.006778 0.119637 0.032795 0.110093 0.384345 -0.062500 0 0 0 0 0 0 4 531427
-0.009622 0.006777 0.119637 -0.003121 0.085060 0.370931 -0.062500 0 0 0 0 0 0 4 532437
-0.009644 0.006781 0.119644 0.242949 0.008288 0.260923 -0.062500 0 0 0 0 0 0 4 533302
-0.009654 0.006783 0.119647 0.123807 0.030132 0.309611 -0.062500 0 0 0 0 0 0 4 534437
-0.009672 0.006770 0.119637 0.200312 0.227848 0.484788 -0.062500 0 0 0 0 0 0 4 535427
-0.009681 0.006764 0.119634 0.100384 0.159633 0.423553 -0.062500 0 0 0 0 0 0 4 536449
-0.009685 0.006760 0.119632 0.033483 0.110658 0.389330 -0.062500 0 0 0 0 0 0 4 537436
-0.009688 0.006759 0.119632 -0.002768 0.085343 0.375865 -0.062500 0 0 0 0 0 0 4 538445
-0.009709 0.006763 0.119639 0.243252 0.008425 0.266073 -0.062500 0 0 0 0 0 0 4 539324
-0.009720 0.006765 0.119642 0.123953 0.030193 0.314622 -0.062500 0 0 0 0 0 0 4 540453
-0.009725 0.006766 0.119643 0.042441 0.045740 0.340655 -0.062500 0 0 0 0 0 0 4 541443
-0.009740 0.006752 0.119633 0.158104 0.235545 0.500062 -0.062500 0 0 0 0 0 0 4 542433
-0.009747 0.006746 0.119629 0.079471 0.163308 0.432299 -0.062500 0 0 0 0 0 0 4 543317
-0.009751 0.006743 0.119628 0.023176 0.112429 0.395642 -0.062500 0 0 0 0 0 0 4 544442
-0.009774 0.006746 0.119635 0.257061 0.021779 0.276675 -0.062500 0 0 0 0 0 0 4 545325
-0.009785 0.006748 0.119637 0.131083 0.036746 0.321628 -0.062500 0 0 0 0 0 0 4 546299
-0.009790 0.006748 0.119638 0.046163 0.048147 0.346338 -0.062500 0 0 0 0 0 0 4 547325
-0.009805 0.006735 0.119628 0.159902 0.236244 0.505463 -0.062500 0 0 0 0 0 0 4 548315
-0.009813 0.006728 0.119624 0.080437 0.163231 0.437459 -0.062500 0 0 0 0 0 0 4 549316
-0.009817 0.006725 0.119623 0.023708 0.111984 0.400701 -0.062500 0 0 0 0 0 0 4 550438
-0.009839 0.006728 0.119630 0.257487 0.021156 0.281917 -0.062500 0 0 0 0 0 0 4 551441
-0.009850 0.006730 0.119632 0.131357 0.036016 0.326747 -0.062500 0 0 0 0 0 0 4 552436
-0.009856 0.006730 0.119633 0.046244 0.048181 0.351393 -0.062500 0 0 0 0 0 0 4 553419
-0.009858 0.006731 0.119633 0.002294 0.054285 0.361056 -0.062500 0 0 0 0 0 0 4 554295
-0.009860 0.006731 0.119633 -0.019525 0.057181 0.364587 -0.062500 0 0 0 0 0 0 4 555440
-0.009872 0.006717 0.119623 0.127170 0.240441 0.515456 -0.062500 0 0 0 0 0 0 4 556442
-0.009900 0.006715 0.119626 0.329401 0.100806 0.340101 -0.062500 0 0 0 0 0 0 4 557443
-0.009913 0.006714 0.119628 0.171011 0.076414 0.352176 -0.062500 0 0 0 0 0 0 4 558441
-0.009920 0.006714 0.119628 0.067049 0.068103 0.363888 -0.062500 0 0 0 0 0 0 4 559437
-0.009923 0.006714 0.119628 0.013015 0.064086 0.368774 -0.062500 0 0 0 0 0 0 4 560293
-0.009925 0.006713 0.119628 -0.014069 0.062014 0.370588 -0.062500 0 0 0 0 0 0 4 561445
-0.009925 0.006713 0.119628 -0.027549 0.060942 0.371249 -0.062500 0 0 0 0 0 0 4 562439
-0.009958 0.006704 0.119625 0.388351 0.177768 0.417263 -0.062500 0 0 0 0 0 0 4 563438
-0.009975 0.006700 0.119624 0.217631 0.129558 0.395574 -0.062500 0 0 0 0 0 0 4 564438
-0.009983 0.006698 0.119624 0.093334 0.095425 0.383923 -0.062500 0 0 0 0 0 0 4 565438
-0.009987 0.006697 0.119623 0.026892 0.077586 0.379350 -0.062500 0 0 0 0 0 0 4 566313
-0.009990 0.006696 0.119623 -0.006874 0.068646 0.377666 -0.062500 0 0 0 0 0 0 4 567439
-0.009991 0.006696 0.119623 -0.023882 0.064213 0.377059 -0.062500 0 0 0 0 0 0 4 568438
-0.009991 0.006696 0.119623 -0.032399 0.062014 0.376838 -0.062500 0 0 0 0 0 0 4 569439
-0.010024 0.006686 0.119620 0.385895 0.177112 0.422944 -0.062500 0 0 0 0 0 0 4 570436
-0.010040 0.006682 0.119619 0.216422 0.128667 0.400968 -0.062500 0 0 0 0 0 0 4 571437
-0.010049 0.006680 0.119618 0.092736 0.094423 0.389166 -0.062500 0 0 0 0 0 0 4 572440
-0.010053 0.006679 0.119618 0.026634 0.076512 0.384527 -0.062500 0 0 0 0 0 0 4 573420
-0.010055 0.006678 0.119618 -0.007012 0.067571 0.382836 -0.062500 0 0 0 0 0 0 4 574417
-0.010068 0.006664 0.119607 0.133078 0.244780 0.532324 -0.062500 0 0 0 0 0 0 4 575418
-0.010075 0.006657 0.119604 0.067357 0.166818 0.460283 -0.062500 0 0 0 0 0 0 4 576439
-0.010079 0.006654 0.119602 0.017331 0.113173 0.421996 -0.062500 0 0 0 0 0 0 4 577432
-0.010101 0.006657 0.119609 0.254804 0.021173 0.303598 -0.062500 0 0 0 0 0 0 4 578442
-0.010112 0.006658 0.119612 0.130002 0.035420 0.347755 -0.062500 0 0 0 0 0 0 4 579437
-0.010117 0.006659 0.119612 0.045547 0.047319 0.372081 -0.062500 0 0 0 0 0 0 4 580435
-0.010120 0.006660 0.119613 0.001921 0.053292 0.381637 -0.062500 0 0 0 0 0 0 4 581439
-0.010121 0.006660 0.119613 -0.019712 0.056124 0.385128 -0.062500 0 0 0 0 0 0 4 582436
-0.010122 0.006660 0.119613 -0.030413 0.057460 0.386370 -0.062500 0 0 0 0 0 0 4 583437
-0.010122 0.006660 0.119613 -0.035719 0.058111 0.386813 -0.062500 0 0 0 0 0 0 4 584436
-0.010155 0.006651 0.119610 0.384128 0.175536 0.433979 -0.062500 0 0 0 0 0 0 4 585439
-0.010171 0.006646 0.119608 0.215578 0.127859 0.411682 -0.062500 0 0 0 0 0 0 4 586436
-0.010180 0.006644 0.119608 0.092362 0.094012 0.399724 -0.062500 0 0 0 0 0 0 4 587436
-0.010184 0.006643 0.119608 0.026423 0.076317 0.395014 -0.062500 0 0 0 0 0 0 4 588443
-0.010186 0.006643 0.119608 -0.007106 0.067465 0.393289 -0.062500 0 0 0 0 0 0 4 589428
-0.010187 0.006642 0.119608 -0.024000 0.063070 0.392664 -0.062500 0 0 0 0 0 0 4 590436
-0.010199 0.006628 0.119597 0.124259 0.242385 0.542884 -0.062500 0 0 0 0 0 0 4 591426
[truncated: 30,467,076 more chars]
