# Supplementary material for: Increasing Patient Engagement in Rehabilitation Exercises Using Computer-Based Citizen Science
Source: PLoS One. 2015 Mar 20;10(3):e0117013. doi: 10.1371/journal.pone.0117013 (PMC4368773; doi:10.1371/journal.pone.0117013)
Supplement: S6 Dataset — (ZIP) [file pone.0117013.s006.zip › Dataset_S6/P30/P30_without.dat]

-0.008198 -0.005381 0.170629 -0.081788 -0.471031 -8.566316 -0.000000 1 0 0 0 0 0 0 977
-0.008175 -0.005370 0.170971 -0.299224 -0.190038 -5.325662 -0.000031 1 0 0 0 0 0 0 1980
-0.008151 -0.005359 0.171290 -0.343658 -0.157906 -4.733840 -0.000063 1 0 0 0 0 0 0 2978
-0.008159 -0.005338 0.171608 0.083178 -0.273225 -4.668362 -0.000094 1 0 0 0 0 0 0 3978
-0.008141 -0.005324 0.171916 -0.220205 -0.200088 -4.570124 -0.000125 1 0 0 0 0 0 0 4980
-0.008137 -0.005335 0.172209 -0.053062 0.140442 -4.391673 -0.000156 1 0 0 0 0 0 0 5977
-0.008136 -0.005353 0.172497 0.003400 0.253666 -4.321057 -0.000188 1 0 0 0 0 0 0 6979
-0.008137 -0.005372 0.172759 0.030879 0.288151 -4.011789 -0.000219 1 0 0 0 0 0 0 7977
-0.008171 -0.005382 0.173019 0.467221 0.178881 -3.970001 -0.000250 1 0 0 0 0 0 0 8975
-0.008179 -0.005398 0.173270 0.173580 0.252034 -3.888092 -0.000281 1 0 0 0 0 0 0 9976
-0.008215 -0.005407 0.173503 0.509915 0.172340 -3.669047 -0.000334 1 0 0 0 0 0 0 11667
-0.008278 -0.005401 0.173833 0.908936 -0.033897 -4.934312 -0.000347 1 0 0 0 0 0 0 12083
-0.008280 -0.005396 0.173935 0.155127 -0.038776 -2.118092 -0.000376 1 0 0 0 0 0 0 13024
-0.008280 -0.005406 0.174172 0.052829 0.152827 -3.614878 -0.000409 1 0 0 0 0 0 0 14069
-0.008271 -0.005366 0.174373 -0.080421 -0.465173 -3.316738 -0.000441 1 0 0 0 0 0 0 15091
-0.008213 -0.005355 0.174566 -0.713332 -0.155532 -3.206056 -0.000468 1 0 0 0 0 0 0 15967
-0.008178 -0.005333 0.174678 -0.483408 -0.268813 -2.178680 -0.000500 1 0 0 0 0 0 0 16966
-0.008089 -0.005260 0.174886 -1.154481 -0.934940 -3.339827 -0.000531 1 0 0 0 0 0 0 17972
-0.008006 -0.005238 0.174993 -1.153352 -0.328432 -2.177385 -0.000562 1 0 0 0 0 0 0 18964
-0.007891 -0.005182 0.175109 -1.555519 -0.715225 -2.194660 -0.000593 1 0 0 0 0 0 0 19963
-0.007748 -0.005094 0.175221 -1.961479 -1.173710 -2.179260 -0.000625 1 0 0 0 0 0 0 20963
-0.007599 -0.005027 0.175317 -2.080984 -0.944606 -1.986787 -0.000656 1 0 0 0 0 0 0 21963
-0.007420 -0.004939 0.175404 -2.480967 -1.182778 -1.879152 -0.000687 1 0 0 0 0 0 0 22962
-0.007250 -0.004837 0.175476 -2.413279 -1.401089 -1.712723 -0.000718 1 0 0 0 0 0 0 23964
-0.007085 -0.004728 0.175530 -2.328208 -1.509128 -1.473943 -0.000749 1 0 0 0 0 0 0 24960
-0.006931 -0.004594 0.175571 -2.169703 -1.829659 -1.309501 -0.000781 1 0 0 0 0 0 0 25956
-0.006813 -0.004481 0.175595 -1.699164 -1.602047 -1.137354 -0.000863 1 0 0 0 0 0 0 28592
-0.006659 -0.004316 0.175596 -2.115524 -2.244408 -0.833071 -0.000877 1 0 0 0 0 0 0 29041
-0.006560 -0.004239 0.175594 -1.431924 -1.169287 -0.777783 -0.000908 1 0 0 0 0 0 0 30045
-0.006485 -0.004171 0.175579 -1.058783 -0.954739 -0.642724 -0.000942 1 0 0 0 0 0 0 31133
-0.006422 -0.004106 0.175558 -0.868584 -0.878913 -0.576276 -0.000970 1 0 0 0 0 0 0 32025
-0.006370 -0.004080 0.175533 -0.689410 -0.368316 -0.553446 -0.001021 1 0 0 0 0 0 0 33655
-0.006345 -0.004067 0.175522 -0.335766 -0.144613 -0.729234 -0.001034 1 0 0 0 0 0 0 34073
-0.006280 -0.004057 0.175478 -0.815104 -0.076286 -0.366411 -0.001064 1 0 0 0 0 0 0 35037
-0.006192 -0.004048 0.175445 -1.157103 -0.058273 -0.479761 -0.001095 1 0 0 0 0 0 0 36014
-0.006115 -0.004035 0.175407 -1.045653 -0.114968 -0.453794 -0.001127 1 0 0 0 0 0 0 37026
-0.006021 -0.004024 0.175376 -1.256591 -0.085456 -0.565316 -0.001157 1 0 0 0 0 0 0 38013
-0.005906 -0.003999 0.175341 -1.561582 -0.264264 -0.554391 -0.001191 1 0 0 0 0 0 0 39088
-0.005800 -0.003962 0.175307 -1.459474 -0.444616 -0.589541 -0.001218 1 0 0 0 0 0 0 39951
-0.005700 -0.003918 0.175274 -1.384298 -0.544392 -0.624338 -0.001249 1 0 0 0 0 0 0 40958
-0.005610 -0.003850 0.175237 -1.240999 -0.866761 -0.604039 -0.001280 1 0 0 0 0 0 0 41948
-0.005517 -0.003791 0.175202 -1.265042 -0.785268 -0.651922 -0.001312 1 0 0 0 0 0 0 42957
-0.005431 -0.003715 0.175164 -1.183865 -0.992324 -0.641383 -0.001343 1 0 0 0 0 0 0 43945
-0.005361 -0.003646 0.175132 -0.961048 -0.920385 -0.737647 -0.001374 1 0 0 0 0 0 0 44955
-0.005307 -0.003560 0.175098 -0.728192 -1.139484 -0.755534 -0.001406 1 0 0 0 0 0 0 45976
-0.005245 -0.003507 0.175072 -0.807807 -0.731450 -0.873578 -0.001437 1 0 0 0 0 0 0 46967
-0.005188 -0.003449 0.175045 -0.764452 -0.748080 -0.902124 -0.001468 1 0 0 0 0 0 0 47964
-0.005124 -0.003410 0.175021 -0.838489 -0.506404 -0.976383 -0.001500 1 0 0 0 0 0 0 48977
-0.005057 -0.003381 0.174999 -0.885886 -0.360498 -1.028896 -0.001530 1 0 0 0 0 0 0 49948
-0.005010 -0.003351 0.174982 -0.630989 -0.354417 -1.112513 -0.001562 1 0 0 0 0 0 0 50946
-0.004944 -0.003346 0.174967 -0.859115 -0.015600 -1.177800 -0.001593 1 0 0 0 0 0 0 51953
-0.004889 -0.003349 0.174956 -0.728953 0.118762 -1.267558 -0.001624 1 0 0 0 0 0 0 52932
-0.004840 -0.003356 0.174948 -0.639598 0.183070 -1.329461 -0.001655 1 0 0 0 0 0 0 53948
-0.004794 -0.003365 0.174940 -0.592604 0.215641 -1.372968 -0.001686 1 0 0 0 0 0 0 54940
-0.004750 -0.003375 0.174933 -0.568880 0.232853 -1.408246 -0.001718 1 0 0 0 0 0 0 55954
-0.004735 -0.003359 0.174926 -0.173832 -0.100459 -1.432929 -0.001749 1 0 0 0 0 0 0 56950
-0.004707 -0.003356 0.174919 -0.320472 0.041678 -1.464657 -0.001781 1 0 0 0 0 0 0 57958
-0.004692 -0.003355 0.174916 -0.147489 0.075163 -1.539306 -0.001811 1 0 0 0 0 0 0 58936
-0.004664 -0.003360 0.174911 -0.316758 0.157998 -1.548692 -0.001843 1 0 0 0 0 0 0 59953
-0.004650 -0.003362 0.174908 -0.146051 0.137661 -1.608687 -0.001874 1 0 0 0 0 0 0 60948
-0.004642 -0.003363 0.174907 -0.034803 0.121938 -1.655665 -0.001905 1 0 0 0 0 0 0 61948
-0.004617 -0.003369 0.174903 -0.256909 0.183449 -1.647071 -0.001937 1 0 0 0 0 0 0 62953
-0.004613 -0.003351 0.174897 -0.012445 -0.120842 -1.647165 -0.001968 1 0 0 0 0 0 0 63949
-0.004610 -0.003342 0.174895 0.043987 -0.032346 -1.712149 -0.001999 1 0 0 0 0 0 0 64952
-0.004588 -0.003343 0.174890 -0.214938 0.105674 -1.716259 -0.002030 1 0 0 0 0 0 0 65950
-0.004576 -0.003344 0.174888 -0.092055 0.115937 -1.774583 -0.002062 1 0 0 0 0 0 0 66954
-0.004549 -0.003349 0.174883 -0.286042 0.184974 -1.774494 -0.002093 1 0 0 0 0 0 0 67949
-0.004535 -0.003352 0.174881 -0.127419 0.157717 -1.830932 -0.002124 1 0 0 0 0 0 0 68955
-0.004507 -0.003359 0.174876 -0.303278 0.207719 -1.829958 -0.002156 1 0 0 0 0 0 0 69955
-0.004493 -0.003362 0.174874 -0.135576 0.171004 -1.885802 -0.002187 1 0 0 0 0 0 0 70953
-0.004464 -0.003369 0.174870 -0.306945 0.216209 -1.883969 -0.002217 1 0 0 0 0 0 0 71933
-0.004450 -0.003373 0.174867 -0.136939 0.177163 -1.940332 -0.002249 1 0 0 0 0 0 0 72950
-0.004421 -0.003380 0.174863 -0.307236 0.221213 -1.938888 -0.002280 1 0 0 0 0 0 0 73949
-0.004407 -0.003383 0.174861 -0.136676 0.181494 -1.994882 -0.002312 1 0 0 0 0 0 0 74951
-0.004378 -0.003391 0.174856 -0.306707 0.225282 -1.993317 -0.002343 1 0 0 0 0 0 0 75949
-0.004364 -0.003394 0.174854 -0.136108 0.185438 -2.049323 -0.002374 1 0 0 0 0 0 0 76948
-0.004357 -0.003396 0.174853 -0.024921 0.159867 -2.094000 -0.002405 1 0 0 0 0 0 0 77932
-0.004332 -0.003402 0.174849 -0.247452 0.216494 -2.083879 -0.002437 1 0 0 0 0 0 0 78950
-0.004319 -0.003405 0.174847 -0.105333 0.183700 -2.135459 -0.002468 1 0 0 0 0 0 0 79951
-0.004313 -0.003407 0.174846 -0.008601 0.161713 -2.178378 -0.002499 1 0 0 0 0 0 0 80949
-0.004288 -0.003413 0.174842 -0.238518 0.220160 -2.166670 -0.002530 1 0 0 0 0 0 0 81951
-0.004276 -0.003416 0.174840 -0.100050 0.188269 -2.217857 -0.002562 1 0 0 0 0 0 0 82953
-0.004270 -0.003418 0.174839 -0.005163 0.166827 -2.260531 -0.002593 1 0 0 0 0 0 0 83949
-0.004245 -0.003424 0.174835 -0.236018 0.225508 -2.248589 -0.002624 1 0 0 0 0 0 0 84951
-0.004233 -0.003427 0.174833 -0.098059 0.193783 -2.299641 -0.002655 1 0 0 0 0 0 0 85948
-0.004205 -0.003434 0.174829 -0.284746 0.241641 -2.295142 -0.002686 1 0 0 0 0 0 0 86944
-0.004191 -0.003437 0.174827 -0.122445 0.203964 -2.350642 -0.002718 1 0 0 0 0 0 0 87955
-0.004163 -0.003444 0.174822 -0.296786 0.248719 -2.348344 -0.002750 1 0 0 0 0 0 0 88965
-0.004127 -0.003453 0.174816 -0.409791 0.278701 -2.356935 -0.002781 1 0 0 0 0 0 0 89959
-0.004109 -0.003458 0.174814 -0.187823 0.226304 -2.422476 -0.002812 1 0 0 0 0 0 0 90963
-0.004100 -0.003460 0.174812 -0.048650 0.193806 -2.472477 -0.002843 1 0 0 0 0 0 0 91962
-0.004074 -0.003466 0.174808 -0.257367 0.246918 -2.463261 -0.002874 1 0 0 0 0 0 0 92960
-0.004061 -0.003469 0.174806 -0.108348 0.212335 -2.516071 -0.002905 1 0 0 0 0 0 0 93953
-0.004055 -0.003471 0.174805 -0.008193 0.189619 -2.559879 -0.002937 1 0 0 0 0 0 0 94956
-0.004030 -0.003477 0.174801 -0.236675 0.247604 -2.547646 -0.002968 1 0 0 0 0 0 0 95959
-0.004018 -0.003480 0.174799 -0.097512 0.215553 -2.599358 -0.002999 1 0 0 0 0 0 0 96961
-0.004011 -0.003482 0.174798 -0.002239 0.193986 -2.642391 -0.003031 1 0 0 0 0 0 0 97959
-0.003987 -0.003488 0.174794 -0.233323 0.252671 -2.629403 -0.003062 1 0 0 0 0 0 0 98951
-0.003974 -0.003491 0.174792 -0.095410 0.220981 -2.680974 -0.003093 1 0 0 0 0 0 0 99951
-0.003983 -0.003509 0.174786 0.189880 0.411289 -2.653973 -0.003124 1 0 0 0 0 0 0 100940
-0.003987 -0.003518 0.174783 0.164814 0.317343 -2.719161 -0.003155 1 0 0 0 0 0 0 101947
-0.003968 -0.003528 0.174778 -0.145837 0.321263 -2.722234 -0.003186 1 0 0 0 0 0 0 102941
-0.003958 -0.003533 0.174776 -0.049775 0.260265 -2.782226 -0.003218 1 0 0 0 0 0 0 103949
-0.003953 -0.003535 0.174774 0.023587 0.223971 -2.829080 -0.003249 1 0 0 0 0 0 0 104944
-0.003951 -0.003536 0.174774 0.063229 0.205870 -2.866249 -0.003280 1 0 0 0 0 0 0 105949
-0.003928 -0.003542 0.174770 -0.197973 0.267038 -2.849681 -0.003311 1 0 0 0 0 0 0 106940
-0.003917 -0.003545 0.174768 -0.075391 0.236598 -2.900020 -0.003343 1 0 0 0 0 0 0 107948
-0.003925 -0.003563 0.174762 0.202306 0.427825 -2.872283 -0.003374 1 0 0 0 0 0 0 108939
-0.003930 -0.003572 0.174759 0.173480 0.334124 -2.937210 -0.003405 1 0 0 0 0 0 0 109947
-0.003947 -0.003593 0.174752 0.333241 0.480839 -2.918399 -0.003437 1 0 0 0 0 0 0 110946
-0.003934 -0.003608 0.174745 -0.040563 0.433147 -2.939506 -0.003468 1 0 0 0 0 0 0 111962
-0.003935 -0.003595 0.174738 0.109570 0.053084 -2.962573 -0.003499 1 0 0 0 0 0 0 112960
-0.003950 -0.003605 0.174730 0.308710 0.314798 -2.968240 -0.003531 1 0 0 0 0 0 0 113956
-0.003958 -0.003610 0.174725 0.231220 0.280681 -3.053406 -0.003562 1 0 0 0 0 0 0 114958
-0.003984 -0.003607 0.174714 0.467166 0.183662 -2.993318 -0.003593 1 0 0 0 0 0 0 115950
-0.003997 -0.003606 0.174709 0.322497 0.192186 -3.089053 -0.003624 1 0 0 0 0 0 0 116955
-0.004026 -0.003601 0.174697 0.516339 0.138537 -3.037677 -0.003655 1 0 0 0 0 0 0 117942
-0.004056 -0.003614 0.174686 0.540602 0.383019 -3.067843 -0.003687 1 0 0 0 0 0 0 118952
-0.004093 -0.003616 0.174672 0.648354 0.257911 -3.049003 -0.003718 1 0 0 0 0 0 0 119959
-0.004126 -0.003634 0.174660 0.612192 0.447532 -3.100197 -0.003749 1 0 0 0 0 0 0 120956
-0.004165 -0.003638 0.174645 0.688059 0.292902 -3.091979 -0.003781 1 0 0 0 0 0 0 121966
-0.004199 -0.003656 0.174632 0.635699 0.467627 -3.148247 -0.003812 1 0 0 0 0 0 0 122963
-0.004239 -0.003660 0.174617 0.703561 0.305338 -3.142016 -0.003843 1 0 0 0 0 0 0 123962
-0.004260 -0.003663 0.174597 0.466366 0.270097 -3.099995 -0.003874 1 0 0 0 0 0 0 124960
-0.004293 -0.003659 0.174578 0.604353 0.188233 -3.136685 -0.003906 1 0 0 0 0 0 0 125960
-0.004324 -0.003674 0.174563 0.598786 0.417745 -3.223315 -0.003937 1 0 0 0 0 0 0 126960
-0.004362 -0.003677 0.174547 0.691860 0.284276 -3.231743 -0.003968 1 0 0 0 0 0 0 127952
-0.004382 -0.003678 0.174527 0.467041 0.263600 -3.196894 -0.003999 1 0 0 0 0 0 0 128955
-0.004415 -0.003674 0.174507 0.611616 0.188878 -3.236991 -0.004031 1 0 0 0 0 0 0 129964
-0.004454 -0.003668 0.174489 0.711690 0.145275 -3.272715 -0.004061 1 0 0 0 0 0 0 130934
-0.004474 -0.003665 0.174467 0.483033 0.193698 -3.256578 -0.004093 1 0 0 0 0 0 0 131960
-0.004522 -0.003675 0.174442 0.817073 0.367604 -3.232807 -0.004124 1 0 0 0 0 0 0 132945
-0.004547 -0.003680 0.174417 0.556741 0.329848 -3.256514 -0.004156 1 0 0 0 0 0 0 133959
-0.004582 -0.003678 0.174396 0.668364 0.228624 -3.331042 -0.004187 1 0 0 0 0 0 0 134962
-0.004615 -0.003694 0.174367 0.658204 0.452583 -3.263857 -0.004218 1 0 0 0 0 0 0 135959
-0.004654 -0.003697 0.174344 0.740923 0.311888 -3.354224 -0.004249 1 0 0 0 0 0 0 136959
-0.004690 -0.003716 0.174314 0.700681 0.498927 -3.300071 -0.004281 1 0 0 0 0 0 0 137957
-0.004730 -0.003720 0.174290 0.766841 0.337852 -3.397435 -0.004312 1 0 0 0 0 0 0 138959
-0.004766 -0.003739 0.174260 0.718051 0.514681 -3.346309 -0.004343 1 0 0 0 0 0 0 139959
-0.004785 -0.003749 0.174233 0.495241 0.419311 -3.397379 -0.004374 1 0 0 0 0 0 0 140958
-0.004811 -0.003771 0.174201 0.556884 0.566017 -3.367252 -0.004406 1 0 0 0 0 0 0 141961
-0.004824 -0.003782 0.174173 0.414496 0.449081 -3.431843 -0.004436 1 0 0 0 0 0 0 142931
-0.004869 -0.003800 0.174144 0.804332 0.513033 -3.457231 -0.004468 1 0 0 0 0 0 0 143959
-0.004907 -0.003825 0.174112 0.763504 0.630130 -3.431399 -0.004499 1 0 0 0 0 0 0 144957
-0.004927 -0.003838 0.174083 0.528792 0.487360 -3.501222 -0.004531 1 0 0 0 0 0 0 145960
-0.004953 -0.003862 0.174051 0.583200 0.608714 -3.479510 -0.004562 1 0 0 0 0 0 0 146963
-0.004989 -0.003869 0.174012 0.733755 0.412030 -3.421498 -0.004593 1 0 0 0 0 0 0 147959
-0.005024 -0.003890 0.173975 0.720361 0.568064 -3.453549 -0.004624 1 0 0 0 0 0 0 148957
-0.005057 -0.003917 0.173938 0.706493 0.673560 -3.485596 -0.004656 1 0 0 0 0 0 0 149957
-0.005075 -0.003932 0.173893 0.518412 0.523478 -3.411521 -0.004687 1 0 0 0 0 0 0 150960
-0.005100 -0.003956 0.173853 0.589963 0.637594 -3.479887 -0.004718 1 0 0 0 0 0 0 151951
-0.005137 -0.003964 0.173811 0.748350 0.435236 -3.479769 -0.004749 1 0 0 0 0 0 0 152959
-0.005171 -0.003985 0.173772 0.738046 0.588800 -3.540762 -0.004781 1 0 0 0 0 0 0 153957
-0.005212 -0.003990 0.173730 0.830317 0.412543 -3.532443 -0.004812 1 0 0 0 0 0 0 154959
-0.005235 -0.003994 0.173682 0.601523 0.372175 -3.486685 -0.004843 1 0 0 0 0 0 0 155960
-0.005262 -0.004013 0.173641 0.643718 0.566306 -3.574075 -0.004874 1 0 0 0 0 0 0 156958
-0.005299 -0.004018 0.173597 0.786877 0.405595 -3.582372 -0.004906 1 0 0 0 0 0 0 157958
-0.005335 -0.004038 0.173544 0.779336 0.585532 -3.467353 -0.004937 1 0 0 0 0 0 0 158959
-0.005377 -0.004044 0.173494 0.865059 0.419024 -3.536876 -0.004968 1 0 0 0 0 0 0 159959
-0.005423 -0.004042 0.173433 0.929925 0.314289 -3.410426 -0.004999 1 0 0 0 0 0 0 160956
-0.005470 -0.004037 0.173381 0.957958 0.256793 -3.525752 -0.005031 1 0 0 0 0 0 0 161959
-0.005511 -0.004052 0.173322 0.878774 0.513175 -3.480246 -0.005062 1 0 0 0 0 0 0 162959
-0.005533 -0.004060 0.173267 0.637710 0.459577 -3.536153 -0.005093 1 0 0 0 0 0 0 163947
-0.005561 -0.004082 0.173207 0.692159 0.628508 -3.501144 -0.005124 1 0 0 0 0 0 0 164943
-0.005585 -0.004072 0.173146 0.650303 0.239322 -3.510836 -0.005155 1 0 0 0 0 0 0 165951
-0.005614 -0.004085 0.173084 0.713285 0.492473 -3.505629 -0.005189 1 0 0 0 0 0 0 167025
-0.005654 -0.004087 0.173016 0.861285 0.383134 -3.453115 -0.005220 1 0 0 0 0 0 0 168010
-0.005691 -0.004105 0.172949 0.844572 0.589027 -3.488706 -0.005251 1 0 0 0 0 0 0 169023
-0.005712 -0.004116 0.172875 0.643772 0.510210 -3.413013 -0.005282 1 0 0 0 0 0 0 170008
-0.005733 -0.004101 0.172808 0.621473 0.166710 -3.505836 -0.005313 1 0 0 0 0 0 0 170990
-0.005760 -0.004110 0.172741 0.708500 0.460273 -3.546371 -0.005343 1 0 0 0 0 0 0 171942
-0.005799 -0.004111 0.172671 0.870227 0.371651 -3.517195 -0.005374 1 0 0 0 0 0 0 172953
-0.005821 -0.004113 0.172595 0.673793 0.378301 -3.455763 -0.005405 1 0 0 0 0 0 0 173942
-0.005858 -0.004109 0.172519 0.841840 0.313962 -3.480208 -0.005437 1 0 0 0 0 0 0 174951
-0.005916 -0.004119 0.172438 1.151785 0.489050 -3.422253 -0.005468 1 0 0 0 0 0 0 175942
-0.005948 -0.004126 0.172356 0.844824 0.459807 -3.426783 -0.005499 1 0 0 0 0 0 0 176950
-0.005997 -0.004103 0.172274 1.046020 0.074166 -3.430825 -0.005530 1 0 0 0 0 0 0 177942
-0.006040 -0.004109 0.172184 0.982093 0.416862 -3.365018 -0.005562 1 0 0 0 0 0 0 178951
-0.006064 -0.004113 0.172098 0.739677 0.430549 -3.416782 -0.005593 1 0 0 0 0 0 0 179956
-0.006102 -0.004111 0.172003 0.901260 0.349891 -3.312646 -0.005624 1 0 0 0 0 0 0 180953
-0.006124 -0.004112 0.171913 0.710599 0.374049 -3.400002 -0.005656 1 0 0 0 0 0 0 181954
-0.006161 -0.004108 0.171816 0.892003 0.320165 -3.316569 -0.005687 1 0 0 0 0 0 0 182953
-0.006182 -0.004107 0.171725 0.710256 0.360179 -3.415077 -0.005718 1 0 0 0 0 0 0 183951
-0.006196 -0.004108 0.171623 0.599825 0.389168 -3.283974 -0.005749 1 0 0 0 0 0 0 184957
-0.006229 -0.004104 0.171518 0.841248 0.331082 -3.260423 -0.005780 1 0 0 0 0 0 0 185941
-0.006263 -0.004120 0.171418 0.888237 0.583342 -3.319895 -0.005812 1 0 0 0 0 0 0 186961
-0.006284 -0.004129 0.171309 0.715556 0.526281 -3.245071 -0.005843 1 0 0 0 0 0 0 187943
-0.006305 -0.004113 0.171208 0.710576 0.190222 -3.342995 -0.005874 1 0 0 0 0 0 0 188936
-0.006342 -0.004100 0.171104 0.915125 0.204245 -3.320822 -0.005905 1 0 0 0 0 0 0 189951
-0.006371 -0.004073 0.170988 0.849973 0.015943 -3.191950 -0.005937 1 0 0 0 0 0 0 190954
-0.006427 -0.004071 0.170870 1.193985 0.330791 -3.151082 -0.005968 1 0 0 0 0 0 0 191956
-0.006458 -0.004072 0.170752 0.910799 0.391405 -3.171406 -0.005999 1 0 0 0 0 0 0 192956
-0.006485 -0.004051 0.170630 0.830843 0.122191 -3.124236 -0.006031 1 0 0 0 0 0 0 193956
-0.006517 -0.004059 0.170503 0.890919 0.462425 -3.074046 -0.006062 1 0 0 0 0 0 0 194958
-0.006544 -0.004041 0.170376 0.841454 0.176158 -3.074377 -0.006093 1 0 0 0 0 0 0 195957
-0.006569 -0.004012 0.170248 0.809995 -0.014521 -3.078996 -0.006125 1 0 0 0 0 0 0 196966
-0.006600 -0.004014 0.170118 0.887393 0.390773 -3.058475 -0.006156 1 0 0 0 0 0 0 197962
-0.006618 -0.004017 0.169977 0.743276 0.430489 -2.927618 -0.006187 1 0 0 0 0 0 0 198962
-0.006616 -0.004003 0.169837 0.454506 0.219617 -2.945144 -0.006218 1 0 0 0 0 0 0 199961
-0.006641 -0.003991 0.169696 0.789160 0.229305 -2.925675 -0.006249 1 0 0 0 0 0 0 200957
-0.006641 -0.003970 0.169555 0.504512 0.105775 -2.950246 -0.006281 1 0 0 0 0 0 0 201957
-0.006644 -0.003960 0.169408 0.515569 0.246012 -2.873065 -0.006312 1 0 0 0 0 0 0 202957
-0.006653 -0.003956 0.169188 0.590888 0.328902 -1.917986 -0.006344 1 0 0 0 0 0 0 203971
-0.006665 -0.003934 0.169067 0.646914 0.103101 -3.128711 -0.006374 1 0 0 0 0 0 0 204956
-0.006659 -0.003907 0.168935 0.408321 0.019595 -3.109152 -0.006406 1 0 0 0 0 0 0 205957
-0.006666 -0.003872 0.168785 0.569923 -0.096682 -2.878889 -0.006437 1 0 0 0 0 0 0 206957
-0.006678 -0.003848 0.168560 0.641338 0.038069 -1.892286 -0.006469 1 0 0 0 0 0 0 207970
-0.006705 -0.003838 0.168430 0.864692 0.241779 -3.028199 -0.006499 1 0 0 0 0 0 0 208955
-0.006730 -0.003812 0.168279 0.847098 0.036988 -2.881593 -0.006531 1 0 0 0 0 0 0 209958
-0.006730 -0.003769 0.168038 0.544453 -0.194070 -1.692490 -0.006562 1 0 0 0 0 0 0 210971
-0.006733 -0.003762 0.167916 0.533147 0.251821 -3.139641 -0.006593 1 0 0 0 0 0 0 211945
-0.006720 -0.003743 0.167763 0.343746 0.126796 -2.883313 -0.006624 1 0 0 0 0 0 0 212955
-0.006705 -0.003764 0.167516 0.278494 0.648379 -1.629524 -0.006656 1 0 0 0 0 0 0 213966
-0.006712 -0.003745 0.167387 0.576276 0.182276 -3.045962 -0.006687 1 0 0 0 0 0 0 214959
-0.006702 -0.003719 0.167229 0.381387 0.042373 -2.819939 -0.006718 1 0 0 0 0 0 0 215958
-0.006699 -0.003702 0.166968 0.463294 0.136691 -1.455819 -0.006750 1 0 0 0 0 0 0 216962
-0.006685 -0.003683 0.166830 0.318362 0.120762 -2.931659 -0.006781 1 0 0 0 0 0 0 217957
-0.006655 -0.003644 0.166593 0.102632 -0.126712 -1.774589 -0.006812 1 0 0 0 0 0 0 218971
-0.006652 -0.003638 0.166450 0.419850 0.261812 -2.897710 -0.006843 1 0 0 0 0 0 0 219944
-0.006665 -0.003600 0.166188 0.678091 -0.105256 -1.453190 -0.006875 1 0 0 0 0 0 0 220967
-0.006653 -0.003577 0.166048 0.372589 0.046088 -2.906637 -0.006906 1 0 0 0 0 0 0 221956
-0.006624 -0.003536 0.165806 0.125372 -0.177557 -1.719509 -0.006937 1 0 0 0 0 0 0 222972
-0.006596 -0.003535 0.165655 0.113578 0.319925 -2.793189 -0.006968 1 0 0 0 0 0 0 223955
-0.006591 -0.003501 0.165384 0.408178 -0.056360 -1.334303 -0.007000 1 0 0 0 0 0 0 224969
-0.006576 -0.003478 0.165241 0.300198 0.052573 -2.851561 -0.007031 1 0 0 0 0 0 0 225956
-0.006543 -0.003437 0.164966 0.074749 -0.183347 -1.286033 -0.007062 1 0 0 0 0 0 0 226970
-0.006539 -0.003430 0.164813 0.407798 0.237429 -2.718877 -0.007093 1 0 0 0 0 0 0 227950
-0.006491 -0.003375 0.164542 -0.116684 -0.345282 -1.314226 -0.007125 1 0 0 0 0 0 0 228965
-0.006467 -0.003348 0.164377 0.142637 -0.035536 -2.559255 -0.007155 1 0 0 0 0 0 0 229927
-0.006394 -0.003313 0.164105 -0.487618 -0.120807 -1.285276 -0.007187 1 0 0 0 0 0 0 230971
-0.006366 -0.003289 0.163939 0.039316 0.024760 -2.532138 -0.007218 1 0 0 0 0 0 0 231955
-0.006359 -0.003238 0.163651 0.374459 -0.322660 -1.071560 -0.007249 1 0 0 0 0 0 0 232955
-0.006319 -0.003218 0.163496 -0.036859 0.045352 -2.645254 -0.007280 1 0 0 0 0 0 0 233940
-0.006267 -0.003178 0.163206 -0.230103 -0.180317 -1.045202 -0.007312 1 0 0 0 0 0 0 234963
-0.006242 -0.003154 0.163034 0.101261 -0.001240 -2.423096 -0.007343 1 0 0 0 0 0 0 235941
-0.006202 -0.003111 0.162732 -0.067075 -0.230749 -0.852598 -0.007375 1 0 0 0 0 0 0 236963
-0.006163 -0.003069 0.162566 -0.066486 -0.237369 -2.458907 -0.007405 1 0 0 0 0 0 0 237940
-0.006112 -0.003013 0.162265 -0.230702 -0.433467 -0.864504 -0.007437 1 0 0 0 0 0 0 238964
-0.006087 -0.002986 0.162110 0.094542 -0.071866 -2.593939 -0.007468 1 0 0 0 0 0 0 239940
-0.006058 -0.002906 0.161805 0.063243 -0.730206 -0.812991 -0.007500 1 0 0 0 0 0 0 240962
-0.006028 -0.002898 0.161634 0.058802 0.132784 -2.371303 -0.007530 1 0 0 0 0 0 0 241938
-0.005960 -0.002841 0.161339 -0.449701 -0.414654 -0.905983 -0.007562 1 0 0 0 0 0 0 242962
-0.005931 -0.002814 0.161162 0.013619 -0.090784 -2.279124 -0.007593 1 0 0 0 0 0 0 243940
-0.005864 -0.002743 0.160861 -0.453739 -0.631715 -0.804569 -0.007624 1 0 0 0 0 0 0 244961
-0.005835 -0.002713 0.160681 0.005168 -0.152527 -2.225122 -0.007655 1 0 0 0 0 0 0 245951
-0.005791 -0.002665 0.160365 -0.157426 -0.341767 -0.584809 -0.007687 1 0 0 0 0 0 0 246966
-0.005766 -0.002639 0.160182 0.079519 -0.079053 -2.139989 -0.007718 1 0 0 0 0 0 0 247941
-0.005701 -0.002569 0.159875 -0.427930 -0.632292 -0.670395 -0.007755 1 0 0 0 0 0 0 249121
-0.005648 -0.002560 0.159590 -0.316946 0.097047 -0.799304 -0.007781 1 0 0 0 0 0 0 249961
-0.005606 -0.002523 0.159439 -0.167750 -0.177440 -2.553027 -0.007812 1 0 0 0 0 0 0 250949
-0.005551 -0.002470 0.159137 -0.338160 -0.429863 -0.754379 -0.007844 1 0 0 0 0 0 0 251974
-0.005547 -0.002437 0.158959 0.322936 -0.192433 -2.170637 -0.007874 1 0 0 0 0 0 0 252947
-0.005497 -0.002362 0.158651 -0.220643 -0.730153 -0.611409 -0.007906 1 0 0 0 0 0 0 253978
-0.005463 -0.002354 0.158471 -0.067446 0.092167 -2.122184 -0.007937 1 0 0 0 0 0 0 254957
-0.005449 -0.002314 0.158158 0.206896 -0.249620 -0.512908 -0.007969 1 0 0 0 0 0 0 255970
-0.005413 -0.002272 0.157977 -0.056549 -0.304428 -2.083104 -0.007999 1 0 0 0 0 0 0 256954
-0.005351 -0.002249 0.157664 -0.432296 -0.069012 -0.482295 -0.008031 1 0 0 0 0 0 0 257970
-0.005306 -0.002211 0.157482 -0.236188 -0.254249 -2.040425 -0.008062 1 0 0 0 0 0 0 258957
-0.005284 -0.002147 0.157165 0.069446 -0.599184 -0.406930 -0.008094 1 0 0 0 0 0 0 259970
-0.005239 -0.002124 0.156989 -0.201235 -0.107275 -2.084986 -0.008124 1 0 0 0 0 0 0 260955
-0.005180 -0.002082 0.156665 -0.408381 -0.325555 -0.294421 -0.008156 1 0 0 0 0 0 0 261977
-0.005176 -0.002051 0.156477 0.273049 -0.193779 -1.892228 -0.008187 1 0 0 0 0 0 0 262963
-0.005113 -0.002010 0.156168 -0.419820 -0.303853 -0.442191 -0.008219 1 0 0 0 0 0 0 263973
-0.005092 -0.001963 0.155990 0.050395 -0.410972 -2.007893 -0.008249 1 0 0 0 0 0 0 264953
-0.005040 -0.001936 0.155672 -0.308078 -0.167027 -0.323229 -0.008281 1 0 0 0 0 0 0 265968
-0.005021 -0.001891 0.155492 0.078213 -0.375873 -1.941903 -0.008312 1 0 0 0 0 0 0 266959
-0.004946 -0.001840 0.155185 -0.602232 -0.477450 -0.423460 -0.008344 1 0 0 0 0 0 0 267970
-0.004908 -0.001836 0.154997 -0.210442 0.120029 -1.823821 -0.008374 1 0 0 0 0 0 0 268955
-0.004889 -0.001798 0.154670 0.084750 -0.256507 -0.119099 -0.008406 1 0 0 0 0 0 0 269968
-0.004844 -0.001780 0.154488 -0.228272 -0.049591 -1.832977 -0.008437 1 0 0 0 0 0 0 270955
-0.004804 -0.001753 0.154276 -0.206298 -0.142348 -1.611381 -0.008468 1 0 0 0 0 0 0 271955
-0.004784 -0.001699 0.153932 0.061497 -0.511304 0.158072 -0.008500 1 0 0 0 0 0 0 272967
-0.004739 -0.001678 0.153747 -0.241481 -0.120883 -1.714639 -0.008531 1 0 0 0 0 0 0 273955
-0.004715 -0.001628 0.153417 -0.002002 -0.463044 -0.007973 -0.008562 1 0 0 0 0 0 0 274975
-0.004693 -0.001602 0.153240 0.042962 -0.187323 -1.801707 -0.008593 1 0 0 0 0 0 0 275953
-0.004627 -0.001531 0.152917 -0.525300 -0.743143 -0.069312 -0.008625 1 0 0 0 0 0 0 276969
-0.004598 -0.001502 0.152739 -0.110188 -0.269595 -1.774069 -0.008656 1 0 0 0 0 0 0 277957
-0.004580 -0.001486 0.152517 0.083916 -0.046869 -1.356382 -0.008686 1 0 0 0 0 0 0 278925
-0.004554 -0.001416 0.152176 -0.014638 -0.743014 0.257199 -0.008718 1 0 0 0 0 0 0 279968
-0.004508 -0.001392 0.151988 -0.285024 -0.208863 -1.550691 -0.008749 1 0 0 0 0 0 0 280955
-0.004467 -0.001362 0.151769 -0.253376 -0.231935 -1.327756 -0.008781 1 0 0 0 0 0 0 281955
-0.004412 -0.001315 0.151441 -0.434766 -0.469906 0.148766 -0.008812 1 0 0 0 0 0 0 282970
-0.004399 -0.001306 0.151250 0.103233 0.002989 -1.487860 -0.008843 1 0 0 0 0 0 0 283953
-0.004375 -0.001284 0.151030 -0.003747 -0.121637 -1.244765 -0.008874 1 0 0 0 0 0 0 284942
-0.004343 -0.001209 0.150687 -0.115688 -0.829803 0.396981 -0.008906 1 0 0 0 0 0 0 285958
-0.004319 -0.001180 0.150503 -0.022600 -0.320040 -1.490974 -0.008937 1 0 0 0 0 0 0 286949
-0.004289 -0.001147 0.150284 -0.101180 -0.304835 -1.209372 -0.008968 1 0 0 0 0 0 0 287955
-0.004242 -0.001098 0.149953 -0.331285 -0.528505 0.303054 -0.009000 1 0 0 0 0 0 0 288969
-0.004209 -0.001095 0.149777 -0.178844 0.044069 -1.561947 -0.009031 1 0 0 0 0 0 0 289953
-0.004173 -0.001075 0.149561 -0.191722 -0.104694 -1.195784 -0.009062 1 0 0 0 0 0 0 290954
-0.004123 -0.001036 0.149230 -0.401188 -0.386754 0.353473 -0.009093 1 0 0 0 0 0 0 291968
-0.004080 -0.000996 0.149055 -0.317278 -0.431793 -1.499341 -0.009124 1 0 0 0 0 0 0 292952
-0.004041 -0.000958 0.148837 -0.278863 -0.403582 -1.117780 -0.009155 1 0 0 0 0 0 0 293944
-0.004026 -0.000917 0.148609 0.046347 -0.454865 -0.931694 -0.009187 1 0 0 0 0 0 0 294957
-0.003994 -0.000902 0.148378 -0.150437 -0.129257 -0.850517 -0.009218 1 0 0 0 0 0 0 295954
-0.003982 -0.000871 0.148144 0.104513 -0.290233 -0.788916 -0.009249 1 0 0 0 0 0 0 296947
-0.003950 -0.000824 0.147801 -0.152311 -0.534817 0.664162 -0.009280 1 0 0 0 0 0 0 297952
-0.003949 -0.000794 0.147620 0.231957 -0.341957 -1.286508 -0.009312 1 0 0 0 0 0 0 298949
-0.003908 -0.000767 0.147417 -0.255023 -0.277964 -1.168655 -0.009343 1 0 0 0 0 0 0 299951
-0.003892 -0.000731 0.147193 0.022171 -0.392968 -0.875595 -0.009374 1 0 0 0 0 0 0 300938
-0.003859 -0.000718 0.146961 -0.172748 -0.109508 -0.729447 -0.009405 1 0 0 0 0 0 0 301948
-0.003832 -0.000674 0.146735 -0.116431 -0.503443 -0.764599 -0.009436 1 0 0 0 0 0 0 302940
-0.003794 -0.000656 0.146502 -0.263050 -0.187985 -0.660948 -0.009468 1 0 0 0 0 0 0 303949
-0.003780 -0.000625 0.146266 0.031783 -0.334506 -0.578041 -0.009499 1 0 0 0 0 0 0 304954
-0.003748 -0.000615 0.146028 -0.170028 -0.084781 -0.537308 -0.009530 1 0 0 0 0 0 0 305938
-0.003722 -0.000571 0.145798 -0.121033 -0.495184 -0.618280 -0.009562 1 0 0 0 0 0 0 306947
-0.003684 -0.000555 0.145563 -0.270711 -0.190338 -0.531658 -0.009593 1 0 0 0 0 0 0 307938
-0.003648 -0.000530 0.145343 -0.265372 -0.268939 -0.703113 -0.009624 1 0 0 0 0 0 0 308948
-0.003635 -0.000496 0.145110 0.026595 -0.405110 -0.531764 -0.009656 1 0 0 0 0 0 0 309958
-0.003604 -0.000483 0.144873 -0.180664 -0.131424 -0.434699 -0.009686 1 0 0 0 0 0 0 310942
-0.003571 -0.000461 0.144651 -0.222474 -0.241497 -0.614040 -0.009722 1 0 0 0 0 0 0 312078
-0.003537 -0.000433 0.144409 -0.253343 -0.325316 -0.333800 -0.009749 1 0 0 0 0 0 0 312952
-0.003525 -0.000398 0.144193 0.038774 -0.438219 -0.635909 -0.009781 1 0 0 0 0 0 0 313955
-0.003517 -0.000380 0.143970 0.113917 -0.224242 -0.548510 -0.009811 1 0 0 0 0 0 0 314938
-0.003496 -0.000354 0.143754 -0.052240 -0.301606 -0.606086 -0.009843 1 0 0 0 0 0 0 315939
-0.003483 -0.000341 0.143530 0.039065 -0.149546 -0.495149 -0.009874 1 0 0 0 0 0 0 316944
-0.003460 -0.000319 0.143313 -0.094319 -0.265310 -0.550837 -0.009905 1 0 0 0 0 0 0 317947
-0.003446 -0.000307 0.143089 0.015366 -0.133523 -0.439185 -0.009937 1 0 0 0 0 0 0 318950
-0.003428 -0.000264 0.142862 -0.023032 -0.539733 -0.370938 -0.009968 1 0 0 0 0 0 0 319941
-0.003402 -0.000226 0.142643 -0.137713 -0.513061 -0.448953 -0.009999 1 0 0 0 0 0 0 320944
-0.003380 -0.000228 0.142426 -0.096009 0.010896 -0.470220 -0.010030 1 0 0 0 0 0 0 321941
-0.003381 -0.000187 0.142210 0.199825 -0.511926 -0.455443 -0.010062 1 0 0 0 0 0 0 322955
-0.003379 -0.000166 0.141986 0.194447 -0.298385 -0.314757 -0.010093 1 0 0 0 0 0 0 323955
-0.003355 -0.000161 0.141776 -0.102652 -0.075136 -0.484812 -0.010124 1 0 0 0 0 0 0 324954
-0.003347 -0.000137 0.141572 0.091439 -0.298535 -0.547805 -0.010155 1 0 0 0 0 0 0 325953
-0.003341 -0.000125 0.141352 0.125904 -0.168733 -0.315058 -0.010187 1 0 0 0 0 0 0 326960
-0.003321 -0.000103 0.141134 -0.056256 -0.288407 -0.311199 -0.010218 1 0 0 0 0 0 0 327953
-0.003316 -0.000070 0.140926 0.121458 -0.436311 -0.415994 -0.010249 1 0 0 0 0 0 0 328957
-0.003311 -0.000054 0.140704 0.140233 -0.245173 -0.208832 -0.010281 1 0 0 0 0 0 0 329953
-0.003307 -0.000046 0.140503 0.156523 -0.122579 -0.457475 -0.010312 1 0 0 0 0 0 0 330953
-0.003287 -0.000026 0.140293 -0.044120 -0.267631 -0.334230 -0.010343 1 0 0 0 0 0 0 331952
-0.003260 -0.000001 0.140079 -0.165721 -0.362246 -0.247533 -0.010374 1 0 0 0 0 0 0 332952
-0.003267 0.000017 0.139862 0.253017 -0.273543 -0.175696 -0.010406 1 0 0 0 0 0 0 333953
-0.003268 0.000026 0.139663 0.235694 -0.148372 -0.388986 -0.010440 1 0 0 0 0 0 0 335051
-0.003251 0.000047 0.139453 -0.003796 -0.285567 -0.238592 -0.010468 1 0 0 0 0 0 0 335953
-0.003242 0.000057 0.139257 0.058888 -0.168482 -0.385186 -0.010502 1 0 0 0 0 0 0 337055
-0.003234 0.000062 0.139038 0.093877 -0.092072 -0.070867 -0.010530 1 0 0 0 0 0 0 337951
-0.003214 0.000080 0.138848 -0.065712 -0.258101 -0.405314 -0.010566 1 0 0 0 0 0 0 339082
-0.003201 0.000089 0.138631 0.011290 -0.157452 -0.056841 -0.010597 1 0 0 0 0 0 0 340077
-0.003200 0.000114 0.138422 0.163144 -0.361751 -0.104227 -0.010628 1 0 0 0 0 0 0 341077
-0.003197 0.000127 0.138226 0.167614 -0.218754 -0.255296 -0.010659 1 0 0 0 0 0 0 342078
-0.003200 0.000154 0.138024 0.242690 -0.395577 -0.182967 -0.010691 1 0 0 0 0 0 0 343079
-0.003200 0.000167 0.137831 0.206921 -0.238894 -0.256464 -0.010722 1 0 0 0 0 0 0 344076
-0.003198 0.000174 0.137641 0.180701 -0.136446 -0.280965 -0.010753 1 0 0 0 0 0 0 345079
-0.003201 0.000197 0.137442 0.247590 -0.354391 -0.144715 -0.010784 1 0 0 0 0 0 0 346076
-0.003201 0.000209 0.137249 0.209390 -0.221371 -0.192593 -0.010816 1 0 0 0 0 0 0 347078
-0.003199 0.000215 0.137059 0.182275 -0.130997 -0.206588 -0.010847 1 0 0 0 0 0 0 348075
-0.003196 0.000218 0.136869 0.167530 -0.083622 -0.196930 -0.010878 1 0 0 0 0 0 0 349077
-0.003199 0.000240 0.136670 0.240515 -0.329818 -0.045123 -0.010909 1 0 0 0 0 0 0 350077
-0.003198 0.000250 0.136477 0.206112 -0.212323 -0.087269 -0.010940 1 0 0 0 0 0 0 351062
-0.003218 0.000261 0.136295 0.464200 -0.196175 -0.215636 -0.010967 1 0 0 0 0 0 0 351932
-0.003219 0.000245 0.136118 0.258178 0.142149 -0.278492 -0.011003 1 0 0 0 0 0 0 353064
-0.003224 0.000258 0.135924 0.280853 -0.191005 -0.024593 -0.011034 1 0 0 0 0 0 0 354070
-0.003224 0.000264 0.135732 0.227552 -0.141402 -0.015509 -0.011065 1 0 0 0 0 0 0 355067
-0.003244 0.000272 0.135550 0.476128 -0.161308 -0.124131 -0.011097 1 0 0 0 0 0 0 356067
-0.003251 0.000276 0.135364 0.346873 -0.110298 -0.044063 -0.011128 1 0 0 0 0 0 0 357064
-0.003239 0.000293 0.135185 0.069360 -0.280790 -0.121925 -0.011159 1 0 0 0 0 0 0 358066
-0.003252 0.000306 0.135009 0.375974 -0.251495 -0.131253 -0.011190 1 0 0 0 0 0 0 359070
-0.003250 0.000293 0.134834 0.215301 0.106373 -0.133248 -0.011221 1 0 0 0 0 0 0 360064
-0.003254 0.000306 0.134668 0.274975 -0.211869 -0.241535 -0.011253 1 0 0 0 0 0 0 361067
-0.003253 0.000312 0.134488 0.225075 -0.155897 -0.023773 -0.011280 1 0 0 0 0 0 0 361942
-0.003252 0.000315 0.134330 0.208224 -0.107470 -0.291798 -0.011318 1 0 0 0 0 0 0 363143
-0.003263 0.000302 0.134142 0.370457 0.120259 0.112302 -0.011345 1 0 0 0 0 0 0 364014
-0.003273 0.000315 0.133972 0.380237 -0.210564 -0.061364 -0.011380 1 0 0 0 0 0 0 365127
-0.003276 0.000321 0.133789 0.283691 -0.156728 0.110898 -0.011411 1 0 0 0 0 0 0 366138
-0.003282 0.000344 0.133620 0.319536 -0.373485 -0.041127 -0.011442 1 0 0 0 0 0 0 367128
-0.003277 0.000335 0.133448 0.173639 0.020798 0.015493 -0.011474 1 0 0 0 0 0 0 368140
-0.003279 0.000351 0.133283 0.254742 -0.258585 -0.058549 -0.011501 1 0 0 0 0 0 0 369000
-0.003278 0.000359 0.133132 0.232137 -0.184567 -0.219365 -0.011536 1 0 0 0 0 0 0 370141
-0.003261 0.000377 0.132967 0.012878 -0.324404 -0.024694 -0.011567 1 0 0 0 0 0 0 371125
-0.003271 0.000391 0.132794 0.345568 -0.280193 0.106207 -0.011599 1 0 0 0 0 0 0 372141
-0.003254 0.000393 0.132630 0.019078 -0.118489 0.023657 -0.011630 1 0 0 0 0 0 0 373125
-0.003250 0.000414 0.132469 0.157523 -0.350653 0.008086 -0.011661 1 0 0 0 0 0 0 374143
-0.003254 0.000389 0.132319 0.286582 0.222056 -0.115657 -0.011688 1 0 0 0 0 0 0 374986
-0.003241 0.000392 0.132183 0.064965 -0.076769 -0.302782 -0.011722 1 0 0 0 0 0 0 376069
-0.003253 0.000398 0.132022 0.367767 -0.151914 0.037094 -0.011753 1 0 0 0 0 0 0 377060
-0.003257 0.000400 0.131871 0.305027 -0.119368 -0.054237 -0.011784 1 0 0 0 0 0 0 378068
-0.003236 0.000397 0.131716 -0.024809 -0.031352 0.024629 -0.011811 1 0 0 0 0 0 0 378935
-0.003246 0.000400 0.131577 0.329167 -0.109052 -0.164374 -0.011843 1 0 0 0 0 0 0 379944
-0.003268 0.000406 0.131414 0.543572 -0.159333 0.151141 -0.011878 1 0 0 0 0 0 0 381060
-0.003257 0.000404 0.131254 0.125472 -0.058641 0.169723 -0.011909 1 0 0 0 0 0 0 382070
-0.003270 0.000407 0.131083 0.395498 -0.122917 0.335362 -0.011940 1 0 0 0 0 0 0 383062
-0.003274 0.000409 0.130929 0.322654 -0.104091 0.152789 -0.011972 1 0 0 0 0 0 0 384075
-0.003275 0.000409 0.130782 0.263159 -0.089511 0.073525 -0.012003 1 0 0 0 0 0 0 385077
-0.003274 0.000410 0.130636 0.230267 -0.081705 0.055848 -0.012035 1 0 0 0 0 0 0 386096
-0.003277 0.000429 0.130481 0.289235 -0.336548 0.201983 -0.012061 1 0 0 0 0 0 0 386937
-0.003277 0.000439 0.130333 0.252337 -0.233973 0.147657 -0.012097 1 0 0 0 0 0 0 388065
-0.003276 0.000443 0.130188 0.226152 -0.159861 0.130884 -0.012124 1 0 0 0 0 0 0 388938
-0.003273 0.000445 0.130043 0.211993 -0.120728 0.137317 -0.012159 1 0 0 0 0 0 0 390073
-0.003270 0.000446 0.129899 0.204591 -0.101000 0.154720 -0.012190 1 0 0 0 0 0 0 391070
-0.003267 0.000446 0.129754 0.200752 -0.091198 0.176069 -0.012222 1 0 0 0 0 0 0 392072
-0.003263 0.000446 0.129610 0.198741 -0.086381 0.199093 -0.012252 1 0 0 0 0 0 0 393051
-0.003260 0.000446 0.129466 0.197634 -0.084054 0.222596 -0.012284 1 0 0 0 0 0 0 394067
-0.003256 0.000445 0.129322 0.197016 -0.082946 0.246508 -0.012315 1 0 0 0 0 0 0 395069
-0.003247 0.000426 0.129188 0.121323 0.173868 0.132232 -0.012346 1 0 0 0 0 0 0 396048
-0.003241 0.000416 0.129048 0.148793 0.074497 0.228471 -0.012378 1 0 0 0 0 0 0 397066
-0.003277 0.000420 0.128923 0.710491 -0.125150 0.044536 -0.012409 1 0 0 0 0 0 0 398063
-0.003279 0.000437 0.128797 0.329108 -0.307465 0.072454 -0.012440 1 0 0 0 0 0 0 399067
-0.003272 0.000425 0.128670 0.175691 0.039715 0.106188 -0.012471 1 0 0 0 0 0 0 400063
-0.003267 0.000420 0.128532 0.176890 0.004453 0.272013 -0.012503 1 0 0 0 0 0 0 401069
-0.003249 0.000431 0.128400 0.007397 -0.227086 0.221523 -0.012534 1 0 0 0 0 0 0 402067
-0.003253 0.000422 0.128281 0.276359 0.017903 0.082477 -0.012565 1 0 0 0 0 0 0 403050
-0.003252 0.000417 0.128145 0.251933 -0.012686 0.293258 -0.012597 1 0 0 0 0 0 0 404067
-0.003231 0.000410 0.128025 -0.027205 0.018349 0.130818 -0.012628 1 0 0 0 0 0 0 405062
-0.003239 0.000411 0.127899 0.323001 -0.085609 0.214468 -0.012659 1 0 0 0 0 0 0 406065
-0.003227 0.000426 0.127772 0.103838 -0.279190 0.255216 -0.012690 1 0 0 0 0 0 0 407065
-0.003234 0.000419 0.127654 0.325098 -0.009912 0.161446 -0.012721 1 0 0 0 0 0 0 408064
-0.003216 0.000410 0.127540 0.023537 0.034559 0.110702 -0.012753 1 0 0 0 0 0 0 409064
-0.003225 0.000410 0.127417 0.347639 -0.075943 0.257842 -0.012784 1 0 0 0 0 0 0 410064
-0.003209 0.000406 0.127301 0.042289 -0.020899 0.184764 -0.012815 1 0 0 0 0 0 0 411065
-0.003219 0.000408 0.127176 0.357496 -0.105876 0.312994 -0.012846 1 0 0 0 0 0 0 412064
-0.003202 0.000404 0.127060 0.047764 -0.036261 0.231996 -0.012878 1 0 0 0 0 0 0 413062
-0.003193 0.000402 0.126957 0.108620 -0.052281 0.076414 -0.012909 1 0 0 0 0 0 0 414063
-0.003207 0.000406 0.126837 0.409602 -0.126545 0.298056 -0.012940 1 0 0 0 0 0 0 415065
-0.003212 0.000407 0.126732 0.341670 -0.110011 0.138384 -0.012971 1 0 0 0 0 0 0 416065
-0.003207 0.000389 0.126612 0.194902 0.156755 0.332870 -0.013003 1 0 0 0 0 0 0 417059
-0.003204 0.000379 0.126507 0.200402 0.065773 0.175267 -0.013034 1 0 0 0 0 0 0 418050
-0.003207 0.000394 0.126397 0.282184 -0.253117 0.245038 -0.013065 1 0 0 0 0 0 0 419047
-0.003207 0.000401 0.126296 0.259325 -0.191786 0.154822 -0.013096 1 0 0 0 0 0 0 420064
-0.003206 0.000404 0.126198 0.240276 -0.139136 0.120653 -0.013127 1 0 0 0 0 0 0 421047
-0.003204 0.000405 0.126101 0.229598 -0.110721 0.118009 -0.013159 1 0 0 0 0 0 0 422062
-0.003202 0.000406 0.126005 0.223985 -0.096374 0.128039 -0.013190 1 0 0 0 0 0 0 423066
-0.003200 0.000406 0.125908 0.221117 -0.089242 0.142829 -0.013221 1 0 0 0 0 0 0 424047
-0.003197 0.000406 0.125812 0.219680 -0.085771 0.159296 -0.013253 1 0 0 0 0 0 0 425068
-0.003195 0.000406 0.125716 0.218971 -0.084087 0.176532 -0.013284 1 0 0 0 0 0 0 426060
-0.003192 0.000406 0.125619 0.218619 -0.083321 0.194051 -0.013315 1 0 0 0 0 0 0 427065
-0.003177 0.000420 0.125534 0.043065 -0.271874 0.069589 -0.013346 1 0 0 0 0 0 0 428064
-0.003167 0.000427 0.125441 0.109239 -0.198548 0.162338 -0.013378 1 0 0 0 0 0 0 429064
-0.003162 0.000430 0.125346 0.158703 -0.145339 0.219690 -0.013409 1 0 0 0 0 0 0 430062
-0.003157 0.000431 0.125251 0.185419 -0.117236 0.253096 -0.013440 1 0 0 0 0 0 0 431065
-0.003135 0.000427 0.125176 -0.048347 -0.042755 -0.005852 -0.013472 1 0 0 0 0 0 0 432065
-0.003143 0.000430 0.125097 0.313823 -0.120816 0.037539 -0.013503 1 0 0 0 0 0 0 433067
-0.003145 0.000431 0.125007 0.283987 -0.110327 0.201334 -0.013534 1 0 0 0 0 0 0 434062
-0.003132 0.000446 0.124923 0.075022 -0.288436 0.143168 -0.013565 1 0 0 0 0 0 0 435065
-0.003138 0.000439 0.124852 0.312491 -0.023912 -0.005086 -0.013596 1 0 0 0 0 0 0 436061
-0.003139 0.000435 0.124764 0.276041 -0.040104 0.202683 -0.013627 1 0 0 0 0 0 0 437055
-0.003146 0.000452 0.124692 0.332354 -0.312813 0.045346 -0.013659 1 0 0 0 0 0 0 438061
-0.003147 0.000460 0.124604 0.279270 -0.229267 0.241388 -0.013690 1 0 0 0 0 0 0 439054
-0.003148 0.000464 0.124541 0.262492 -0.167645 -0.061885 -0.013721 1 0 0 0 0 0 0 440061
-0.003146 0.000466 0.124457 0.235791 -0.132853 0.206828 -0.013752 1 0 0 0 0 0 0 441053
-0.003145 0.000467 0.124396 0.239532 -0.117261 -0.058165 -0.013784 1 0 0 0 0 0 0 442063
-0.003143 0.000467 0.124313 0.224099 -0.107596 0.225794 -0.013815 1 0 0 0 0 0 0 443054
-0.003142 0.000467 0.124252 0.233753 -0.104821 -0.033777 -0.013846 1 0 0 0 0 0 0 444062
-0.003127 0.000481 0.124179 0.047708 -0.288601 0.109966 -0.013877 1 0 0 0 0 0 0 445053
-0.003132 0.000474 0.124111 0.297767 -0.029658 0.068935 -0.013909 1 0 0 0 0 0 0 446061
-0.003120 0.000484 0.124036 0.096223 -0.234593 0.177246 -0.013940 1 0 0 0 0 0 0 447058
-0.003113 0.000489 0.123978 0.150617 -0.188256 -0.030304 -0.013972 1 0 0 0 0 0 0 448068
-0.003123 0.000478 0.123916 0.364013 0.036633 0.018819 -0.014003 1 0 0 0 0 0 0 449078
-0.003132 0.000490 0.123852 0.390829 -0.261200 0.054580 -0.014034 1 0 0 0 0 0 0 450064
-0.003117 0.000492 0.123789 0.065911 -0.147096 0.061731 -0.014065 1 0 0 0 0 0 0 451058
-0.003109 0.000493 0.123735 0.126357 -0.124451 -0.055654 -0.014096 1 0 0 0 0 0 0 452062
-0.003104 0.000493 0.123685 0.177406 -0.116529 -0.104136 -0.014128 1 0 0 0 0 0 0 453066
-0.003114 0.000479 0.123626 0.377473 0.073397 0.025814 -0.014159 1 0 0 0 0 0 0 454061
-0.003106 0.000486 0.123584 0.153321 -0.183191 -0.191079 -0.014190 1 0 0 0 0 0 0 455066
-0.003114 0.000475 0.123528 0.349289 0.023343 -0.005963 -0.014222 1 0 0 0 0 0 0 456074
-0.003123 0.000489 0.123466 0.381448 -0.269190 0.092159 -0.014252 1 0 0 0 0 0 0 457055
-0.003127 0.000495 0.123413 0.321742 -0.213250 -0.003599 -0.014284 1 0 0 0 0 0 0 458078
-0.003115 0.000512 0.123374 0.110675 -0.351025 -0.187920 -0.014316 1 0 0 0 0 0 0 459077
-0.003109 0.000521 0.123329 0.154943 -0.253225 -0.122269 -0.014347 1 0 0 0 0 0 0 460075
-0.003105 0.000525 0.123282 0.193023 -0.187869 -0.080459 -0.014377 1 0 0 0 0 0 0 461044
-0.003102 0.000527 0.123235 0.214099 -0.153715 -0.058360 -0.014409 1 0 0 0 0 0 0 462072
-0.003100 0.000528 0.123187 0.225055 -0.136627 -0.044283 -0.014441 1 0 0 0 0 0 0 463076
-0.003093 0.000510 0.123149 0.159713 0.116503 -0.174702 -0.014472 1 0 0 0 0 0 0 464072
-0.003089 0.000500 0.123105 0.188398 0.026611 -0.089414 -0.014503 1 0 0 0 0 0 0 465074
-0.003073 0.000510 0.123069 0.037869 -0.225718 -0.183259 -0.014534 1 0 0 0 0 0 0 466062
-0.003065 0.000514 0.123025 0.114487 -0.189787 -0.082724 -0.014566 1 0 0 0 0 0 0 467073
-0.003060 0.000516 0.122979 0.169211 -0.155864 -0.028150 -0.014597 1 0 0 0 0 0 0 468069
-0.003057 0.000517 0.122931 0.198723 -0.137441 -0.001291 -0.014628 1 0 0 0 0 0 0 469079
-0.003074 0.000522 0.122893 0.472274 -0.189238 -0.112413 -0.014659 1 0 0 0 0 0 0 470060
-0.003063 0.000520 0.122870 0.136491 -0.102231 -0.317332 -0.014691 1 0 0 0 0 0 0 471075
-0.003057 0.000519 0.122830 0.158148 -0.105214 -0.120671 -0.014722 1 0 0 0 0 0 0 472074
-0.003054 0.000519 0.122786 0.190446 -0.111725 -0.018513 -0.014753 1 0 0 0 0 0 0 473071
-0.003058 0.000537 0.122759 0.295995 -0.361845 -0.243284 -0.014784 1 0 0 0 0 0 0 474073
-0.003059 0.000546 0.122718 0.270000 -0.268979 -0.077261 -0.014815 1 0 0 0 0 0 0 475072
-0.003073 0.000536 0.122693 0.438585 -0.018281 -0.257239 -0.014847 1 0 0 0 0 0 0 476073
-0.003066 0.000545 0.122664 0.182778 -0.237425 -0.216900 -0.014878 1 0 0 0 0 0 0 477071
-0.003061 0.000550 0.122623 0.190507 -0.199408 -0.045892 -0.014909 1 0 0 0 0 0 0 478074
-0.003073 0.000538 0.122597 0.397077 0.016723 -0.232986 -0.014941 1 0 0 0 0 0 0 479075
-0.003065 0.000546 0.122568 0.162457 -0.220104 -0.195902 -0.014971 1 0 0 0 0 0 0 480063
-0.003041 0.000545 0.122548 -0.061231 -0.132476 -0.310712 -0.015003 1 0 0 0 0 0 0 481068
-0.003048 0.000550 0.122520 0.310866 -0.186582 -0.205191 -0.015034 1 0 0 0 0 0 0 482078
-0.003033 0.000547 0.122500 0.050960 -0.105182 -0.306888 -0.015066 1 0 0 0 0 0 0 483076
-0.003024 0.000546 0.122462 0.113360 -0.111205 -0.070509 -0.015096 1 0 0 0 0 0 0 484051
-0.003020 0.000545 0.122449 0.182103 -0.121642 -0.365991 -0.015128 1 0 0 0 0 0 0 485074
-0.003036 0.000549 0.122422 0.458744 -0.185789 -0.224054 -0.015159 1 0 0 0 0 0 0 486072
-0.003025 0.000547 0.122404 0.127981 -0.105694 -0.302676 -0.015190 1 0 0 0 0 0 0 487044
-0.003038 0.000550 0.122375 0.410078 -0.172811 -0.184570 -0.015222 1 0 0 0 0 0 0 488073
-0.003031 0.000565 0.122345 0.172714 -0.342203 -0.139746 -0.015253 1 0 0 0 0 0 0 489071
-0.003028 0.000573 0.122335 0.200669 -0.261243 -0.389155 -0.015284 1 0 0 0 0 0 0 490072
-0.003020 0.000558 0.122310 0.140654 0.041495 -0.234107 -0.015318 1 0 0 0 0 0 0 491150
-0.003021 0.000570 0.122291 0.260603 -0.265928 -0.279562 -0.015349 1 0 0 0 0 0 0 492147
-0.003016 0.000557 0.122264 0.179806 0.019049 -0.175616 -0.015380 1 0 0 0 0 0 0 493147
-0.003019 0.000568 0.122244 0.281811 -0.279366 -0.251420 -0.015411 1 0 0 0 0 0 0 494140
-0.003001 0.000570 0.122227 0.019891 -0.172808 -0.302144 -0.015443 1 0 0 0 0 0 0 495152
-0.002992 0.000571 0.122221 0.110237 -0.153858 -0.448339 -0.015473 1 0 0 0 0 0 0 496117
-0.002987 0.000571 0.122188 0.160731 -0.145259 -0.100905 -0.015504 1 0 0 0 0 0 0 497116
-0.002985 0.000571 0.122176 0.205984 -0.144156 -0.344881 -0.015536 1 0 0 0 0 0 0 498124
-0.002989 0.000589 0.122161 0.298078 -0.386491 -0.325940 -0.015568 1 0 0 0 0 0 0 499142
-0.002985 0.000580 0.122136 0.196779 -0.048001 -0.178674 -0.015599 1 0 0 0 0 0 0 500146
-0.002983 0.000575 0.122127 0.217630 -0.074445 -0.379229 -0.015630 1 0 0 0 0 0 0 501137
-0.002982 0.000573 0.122124 0.232967 -0.106965 -0.475617 -0.015661 1 0 0 0 0 0 0 502116
-0.002968 0.000586 0.122102 0.054039 -0.307224 -0.242968 -0.015692 1 0 0 0 0 0 0 503119
-0.002961 0.000592 0.122094 0.132200 -0.247280 -0.400262 -0.015724 1 0 0 0 0 0 0 504143
-0.002970 0.000581 0.122081 0.357328 -0.016672 -0.337399 -0.015755 1 0 0 0 0 0 0 505152
-0.002956 0.000571 0.122067 0.064597 -0.002225 -0.316605 -0.015786 1 0 0 0 0 0 0 506140
-0.002954 0.000585 0.122051 0.200907 -0.307634 -0.293442 -0.015817 1 0 0 0 0 0 0 507124
-0.002934 0.000587 0.122036 -0.028124 -0.192445 -0.296210 -0.015849 1 0 0 0 0 0 0 508137
-0.002924 0.000588 0.122030 0.080125 -0.167914 -0.424414 -0.015880 1 0 0 0 0 0 0 509121
-0.002919 0.000589 0.122029 0.155245 -0.158870 -0.482841 -0.015911 1 0 0 0 0 0 0 510123
-0.002917 0.000589 0.122028 0.194609 -0.154741 -0.505337 -0.015943 1 0 0 0 0 0 0 511140
-0.002915 0.000589 0.121996 0.199457 -0.150263 -0.101197 -0.015973 1 0 0 0 0 0 0 512123
-0.002914 0.000589 0.121985 0.219906 -0.151096 -0.324208 -0.016005 1 0 0 0 0 0 0 513141
-0.002913 0.000589 0.121982 0.229203 -0.151511 -0.439643 -0.016036 1 0 0 0 0 0 0 514122
-0.002894 0.000584 0.121971 -0.023539 -0.091024 -0.356529 -0.016068 1 0 0 0 0 0 0 515140
-0.002884 0.000582 0.121967 0.077663 -0.114638 -0.441200 -0.016098 1 0 0 0 0 0 0 516123
-0.002885 0.000599 0.121955 0.220556 -0.374401 -0.340815 -0.016129 1 0 0 0 0 0 0 517121
-0.002866 0.000603 0.121941 -0.022977 -0.230320 -0.304641 -0.016161 1 0 0 0 0 0 0 518122
-0.002857 0.000605 0.121936 0.076196 -0.190703 -0.418184 -0.016190 1 0 0 0 0 0 0 519066
-0.002852 0.000606 0.121934 0.146766 -0.174109 -0.471312 -0.016221 1 0 0 0 0 0 0 520056
-0.002850 0.000607 0.121933 0.183884 -0.166188 -0.491885 -0.016253 1 0 0 0 0 0 0 521065
-0.002849 0.000607 0.121933 0.202655 -0.162375 -0.499847 -0.016284 1 0 0 0 0 0 0 522056
-0.002842 0.000589 0.121913 0.127081 0.084590 -0.232473 -0.016315 1 0 0 0 0 0 0 523065
-0.002838 0.000580 0.121906 0.167516 -0.008920 -0.378082 -0.016346 1 0 0 0 0 0 0 524064
-0.002842 0.000593 0.121892 0.264303 -0.319735 -0.311602 -0.016377 1 0 0 0 0 0 0 525056
-0.002844 0.000600 0.121888 0.252235 -0.263504 -0.416666 -0.016409 1 0 0 0 0 0 0 526065
-0.002826 0.000599 0.121876 -0.017100 -0.153586 -0.338700 -0.016441 1 0 0 0 0 0 0 527080
-0.002817 0.000599 0.121872 0.074787 -0.150293 -0.426328 -0.016472 1 0 0 0 0 0 0 528077
-0.002812 0.000598 0.121871 0.142501 -0.153798 -0.469167 -0.016503 1 0 0 0 0 0 0 529073
-0.002810 0.000598 0.121871 0.178361 -0.156126 -0.485990 -0.016534 1 0 0 0 0 0 0 530075
-0.002809 0.000598 0.121870 0.196530 -0.157481 -0.492603 -0.016565 1 0 0 0 0 0 0 531064
-0.002789 0.000593 0.121861 -0.050418 -0.097645 -0.367100 -0.016596 1 0 0 0 0 0 0 532062
-0.002779 0.000591 0.121857 0.053665 -0.121604 -0.436879 -0.016628 1 0 0 0 0 0 0 533064
-0.002775 0.000590 0.121856 0.127707 -0.138931 -0.473338 -0.016659 1 0 0 0 0 0 0 534062
-0.002772 0.000589 0.121856 0.166799 -0.148224 -0.487879 -0.016690 1 0 0 0 0 0 0 535057
-0.002771 0.000589 0.121855 0.186621 -0.153043 -0.493717 -0.016722 1 0 0 0 0 0 0 536078
-0.002770 0.000589 0.121855 0.196696 -0.155596 -0.496372 -0.016753 1 0 0 0 0 0 0 537068
-0.002751 0.000584 0.121846 -0.054218 -0.096417 -0.369309 -0.016784 1 0 0 0 0 0 0 538070
-0.002741 0.000582 0.121842 0.047736 -0.120630 -0.438655 -0.016815 1 0 0 0 0 0 0 539072
-0.002736 0.000581 0.121841 0.120723 -0.138110 -0.474959 -0.016847 1 0 0 0 0 0 0 540070
-0.002734 0.000580 0.121841 0.159290 -0.147462 -0.489449 -0.016878 1 0 0 0 0 0 0 541071
-0.002713 0.000576 0.121831 -0.077222 -0.091732 -0.366491 -0.016909 1 0 0 0 0 0 0 542070
-0.002703 0.000573 0.121827 0.031807 -0.117638 -0.437403 -0.016940 1 0 0 0 0 0 0 543071
-0.002698 0.000572 0.121826 0.108292 -0.135959 -0.474266 -0.016972 1 0 0 0 0 0 0 544067
-0.002696 0.000571 0.121826 0.148582 -0.145733 -0.488960 -0.017003 1 0 0 0 0 0 0 545076
-0.002694 0.000571 0.121825 0.168985 -0.150798 -0.494820 -0.017034 1 0 0 0 0 0 0 546076
-0.002694 0.000571 0.121825 0.179321 -0.153467 -0.497481 -0.017066 1 0 0 0 0 0 0 547077
-0.002693 0.000571 0.121825 0.184665 -0.154938 -0.499001 -0.017097 1 0 0 0 0 0 0 548068
-0.002674 0.000566 0.121816 -0.068496 -0.095227 -0.371191 -0.017128 1 0 0 0 0 0 0 549065
-0.002664 0.000564 0.121812 0.032078 -0.119130 -0.440510 -0.017158 1 0 0 0 0 0 0 550041
-0.002660 0.000563 0.121811 0.104353 -0.136462 -0.476858 -0.017191 1 0 0 0 0 0 0 551085
-0.002657 0.000562 0.121811 0.142546 -0.145726 -0.491338 -0.017222 1 0 0 0 0 0 0 552081
-0.002637 0.000557 0.121801 -0.093998 -0.089976 -0.368031 -0.017253 1 0 0 0 0 0 0 553078
-0.002627 0.000555 0.121797 0.014713 -0.115817 -0.439067 -0.017284 1 0 0 0 0 0 0 554080
-0.002622 0.000554 0.121796 0.091027 -0.134099 -0.475988 -0.017316 1 0 0 0 0 0 0 555081
-0.002619 0.000553 0.121796 0.131204 -0.143855 -0.490679 -0.017347 1 0 0 0 0 0 0 556080
-0.002618 0.000553 0.121796 0.151551 -0.148897 -0.496534 -0.017378 1 0 0 0 0 0 0 557078
-0.002617 0.000553 0.121795 0.161835 -0.151541 -0.499175 -0.017409 1 0 0 0 0 0 0 558077
-0.002598 0.000548 0.121786 -0.088674 -0.092471 -0.371435 -0.017441 1 0 0 0 0 0 0 559079
-0.002588 0.000546 0.121782 0.012910 -0.116616 -0.441015 -0.017471 1 0 0 0 0 0 0 560063
-0.002583 0.000545 0.121781 0.085675 -0.134060 -0.477451 -0.017503 1 0 0 0 0 0 0 561080
-0.002581 0.000544 0.121781 0.124088 -0.143376 -0.491955 -0.017534 1 0 0 0 0 0 0 562079
-0.002580 0.000544 0.121781 0.143520 -0.148210 -0.497739 -0.017566 1 0 0 0 0 0 0 563081
-0.002560 0.000539 0.121771 -0.102373 -0.090234 -0.370930 -0.017597 1 0 0 0 0 0 0 564078
-0.002550 0.000537 0.121767 0.001399 -0.114914 -0.440987 -0.017628 1 0 0 0 0 0 0 565079
-0.002545 0.000536 0.121766 0.075223 -0.132586 -0.477566 -0.017659 1 0 0 0 0 0 0 566077
-0.002543 0.000535 0.121766 0.114166 -0.142037 -0.492120 -0.017691 1 0 0 0 0 0 0 567081
-0.002541 0.000535 0.121766 0.133872 -0.146926 -0.497914 -0.017722 1 0 0 0 0 0 0 568083
-0.002522 0.000530 0.121756 -0.111841 -0.089001 -0.370959 -0.017753 1 0 0 0 0 0 0 569073
-0.002512 0.000528 0.121752 -0.008102 -0.113675 -0.441071 -0.017784 1 0 0 0 0 0 0 570077
-0.002507 0.000527 0.121751 0.065684 -0.131338 -0.477676 -0.017816 1 0 0 0 0 0 0 571078
-0.002504 0.000526 0.121751 0.104610 -0.140785 -0.492233 -0.017847 1 0 0 0 0 0 0 572079
-0.002503 0.000526 0.121750 0.124287 -0.145674 -0.498005 -0.017878 1 0 0 0 0 0 0 573062
-0.002483 0.000521 0.121741 -0.121343 -0.087764 -0.370908 -0.017909 1 0 0 0 0 0 0 574078
-0.002474 0.000519 0.121737 -0.017728 -0.112407 -0.441086 -0.017941 1 0 0 0 0 0 0 575081
-0.002469 0.000517 0.121736 0.055998 -0.130056 -0.477704 -0.017972 1 0 0 0 0 0 0 576077
-0.002453 0.000531 0.121746 -0.076976 -0.324294 -0.634604 -0.018003 1 0 0 0 0 0 0 577081
-0.002426 0.000533 0.121740 -0.248805 -0.198215 -0.435006 -0.018034 1 0 0 0 0 0 0 578060
-0.002413 0.000534 0.121738 -0.092578 -0.172589 -0.467421 -0.018066 1 0 0 0 0 0 0 579080
-0.002406 0.000535 0.121737 0.009321 -0.163533 -0.489599 -0.018097 1 0 0 0 0 0 0 580084
-0.002403 0.000535 0.121737 0.062567 -0.159477 -0.498956 -0.018128 1 0 0 0 0 0 0 581071
-0.002401 0.000535 0.121737 0.089450 -0.157612 -0.502934 -0.018159 1 0 0 0 0 0 0 582078
-0.002381 0.000530 0.121727 -0.152405 -0.096345 -0.374845 -0.018193 1 0 0 0 0 0 0 583142
-0.002371 0.000528 0.121724 -0.047183 -0.119281 -0.444958 -0.018224 1 0 0 0 0 0 0 584150
-0.002366 0.000527 0.121722 0.027307 -0.136096 -0.481570 -0.018255 1 0 0 0 0 0 0 585134
-0.002364 0.000527 0.121722 0.066559 -0.145094 -0.496126 -0.018286 1 0 0 0 0 0 0 586121
-0.002363 0.000526 0.121722 0.086378 -0.149773 -0.501916 -0.018318 1 0 0 0 0 0 0 587141
-0.002362 0.000526 0.121722 0.096343 -0.152226 -0.504506 -0.018348 1 0 0 0 0 0 0 588121
-0.002342 0.000522 0.121712 -0.153911 -0.093146 -0.375707 -0.018380 1 0 0 0 0 0 0 589137
-0.002333 0.000519 0.121708 -0.053038 -0.117123 -0.445692 -0.018411 1 0 0 0 0 0 0 590121
-0.002328 0.000518 0.121707 0.019270 -0.134452 -0.482237 -0.018440 1 0 0 0 0 0 0 591063
-0.002326 0.000518 0.121707 0.057422 -0.143711 -0.496775 -0.018471 1 0 0 0 0 0 0 592054
-0.002324 0.000517 0.121707 0.076684 -0.148511 -0.502547 -0.018503 1 0 0 0 0 0 0 593062
-0.002305 0.000513 0.121697 -0.168857 -0.090596 -0.374694 -0.018534 1 0 0 0 0 0 0 594054
-0.002295 0.000510 0.121693 -0.065791 -0.115156 -0.445158 -0.018565 1 0 0 0 0 0 0 595063
-0.002290 0.000509 0.121692 0.007628 -0.132765 -0.481910 -0.018596 1 0 0 0 0 0 0 596053
-0.002288 0.000508 0.121692 0.046318 -0.142177 -0.496506 -0.018628 1 0 0 0 0 0 0 597062
-0.002286 0.000508 0.121692 0.065833 -0.147035 -0.502294 -0.018659 1 0 0 0 0 0 0 598053
-0.002286 0.000508 0.121692 0.075641 -0.149593 -0.504874 -0.018690 1 0 0 0 0 0 0 599054
-0.002266 0.000503 0.121682 -0.174546 -0.090581 -0.375737 -0.018721 1 0 0 0 0 0 0 600062
-0.002257 0.000501 0.121678 -0.073947 -0.114546 -0.445871 -0.018753 1 0 0 0 0 0 0 601076
-0.002252 0.000500 0.121677 -0.001771 -0.131871 -0.482517 -0.018784 1 0 0 0 0 0 0 602074
-0.002249 0.000499 0.121677 0.036299 -0.141122 -0.497051 -0.018815 1 0 0 0 0 0 0 603063
-0.002248 0.000499 0.121676 0.055501 -0.145906 -0.502815 -0.018846 1 0 0 0 0 0 0 604059
-0.002248 0.000499 0.121676 0.065140 -0.148414 -0.505394 -0.018878 1 0 0 0 0 0 0 605060
-0.002247 0.000499 0.121676 0.070005 -0.149799 -0.506840 -0.018909 1 0 0 0 0 0 0 606062
-0.002228 0.000494 0.121667 -0.182595 -0.090214 -0.377126 -0.018941 1 0 0 0 0 0 0 607076
-0.002218 0.000492 0.121663 -0.083334 -0.113855 -0.447148 -0.018971 1 0 0 0 0 0 0 608055
-0.002214 0.000491 0.121662 -0.011828 -0.131015 -0.483788 -0.019003 1 0 0 0 0 0 0 609069
-0.002211 0.000490 0.121661 0.025890 -0.140183 -0.498318 -0.019034 1 0 0 0 0 0 0 610067
-0.002210 0.000490 0.121661 0.044909 -0.144934 -0.504068 -0.019065 1 0 0 0 0 0 0 611065
-0.002210 0.000490 0.121661 0.054441 -0.147422 -0.506617 -0.019096 1 0 0 0 0 0 0 612041
-0.002209 0.000490 0.121661 0.059262 -0.148787 -0.508055 -0.019127 1 0 0 0 0 0 0 613040
-0.002209 0.000490 0.121661 0.061706 -0.149587 -0.509098 -0.019158 1 0 0 0 0 0 0 614039
-0.002209 0.000490 0.121661 0.062990 -0.150130 -0.510029 -0.019190 1 0 0 0 0 0 0 615070
-0.002190 0.000485 0.121651 -0.191372 -0.090123 -0.379935 -0.019222 1 0 0 0 0 0 0 616069
-0.002180 0.000483 0.121648 -0.093124 -0.113518 -0.449960 -0.019253 1 0 0 0 0 0 0 617069
-0.002176 0.000482 0.121647 -0.022160 -0.130546 -0.486584 -0.019284 1 0 0 0 0 0 0 618072
-0.002173 0.000481 0.121646 0.015301 -0.139668 -0.501093 -0.019315 1 0 0 0 0 0 0 619045
-0.002172 0.000481 0.121646 0.034184 -0.144373 -0.506852 -0.019347 1 0 0 0 0 0 0 620066
-0.002171 0.000481 0.121646 0.043643 -0.146831 -0.509384 -0.019377 1 0 0 0 0 0 0 621039
-0.002171 0.000481 0.121646 0.048409 -0.148199 -0.510853 -0.019409 1 0 0 0 0 0 0 622067
-0.002171 0.000481 0.121646 0.050818 -0.148993 -0.511889 -0.019440 1 0 0 0 0 0 0 623071
-0.002171 0.000481 0.121646 0.052083 -0.149506 -0.512753 -0.019471 1 0 0 0 0 0 0 624038
-0.002152 0.000476 0.121636 -0.202272 -0.089517 -0.382499 -0.019503 1 0 0 0 0 0 0 625070
-0.002142 0.000474 0.121633 -0.104153 -0.112892 -0.452577 -0.019534 1 0 0 0 0 0 0 626067
-0.002138 0.000473 0.121632 -0.033260 -0.129888 -0.489197 -0.019564 1 0 0 0 0 0 0 627040
-0.002135 0.000472 0.121631 0.004164 -0.138992 -0.503761 -0.019597 1 0 0 0 0 0 0 628068
-0.002134 0.000472 0.121631 0.023000 -0.143710 -0.509492 -0.019628 1 0 0 0 0 0 0 629067
-0.002133 0.000472 0.121631 0.032447 -0.146174 -0.512049 -0.019659 1 0 0 0 0 0 0 630069
-0.002133 0.000472 0.121631 0.037184 -0.147512 -0.513454 -0.019689 1 0 0 0 0 0 0 631039
-0.002133 0.000472 0.121631 0.039594 -0.148300 -0.514502 -0.019722 1 0 0 0 0 0 0 632069
-0.002133 0.000472 0.121631 0.040816 -0.148831 -0.515396 -0.019753 1 0 0 0 0 0 0 633071
-0.002133 0.000472 0.121631 0.041471 -0.149201 -0.516217 -0.019783 1 0 0 0 0 0 0 634039
-0.002114 0.000467 0.121621 -0.213150 -0.089128 -0.385742 -0.019815 1 0 0 0 0 0 0 635072
-0.002104 0.000465 0.121618 -0.115322 -0.112426 -0.455843 -0.019846 1 0 0 0 0 0 0 636038
-0.002099 0.000464 0.121616 -0.044573 -0.129410 -0.492539 -0.019878 1 0 0 0 0 0 0 637069
-0.002097 0.000463 0.121616 -0.007236 -0.138499 -0.507066 -0.019909 1 0 0 0 0 0 0 638069
-0.002096 0.000463 0.121616 0.011556 -0.143180 -0.512785 -0.019939 1 0 0 0 0 0 0 639038
-0.002095 0.000463 0.121616 0.020969 -0.145649 -0.515341 -0.019971 1 0 0 0 0 0 0 640056
-0.002095 0.000463 0.121616 0.025687 -0.146992 -0.516772 -0.020003 1 0 0 0 0 0 0 641067
-0.002095 0.000463 0.121616 0.028069 -0.147788 -0.517792 -0.020034 1 0 0 0 0 0 0 642069
-0.002095 0.000463 0.121616 0.029284 -0.148288 -0.518670 -0.020065 1 0 0 0 0 0 0 643069
-0.002095 0.000463 0.121616 0.029899 -0.148652 -0.519514 -0.020097 1 0 0 0 0 0 0 644067
-0.002076 0.000458 0.121606 -0.224708 -0.088585 -0.388816 -0.020128 1 0 0 0 0 0 0 645068
-0.002066 0.000456 0.121602 -0.127011 -0.111871 -0.458999 -0.020159 1 0 0 0 0 0 0 646069
-0.002061 0.000455 0.121601 -0.056336 -0.128815 -0.495664 -0.020189 1 0 0 0 0 0 0 647037
-0.002059 0.000454 0.121601 -0.019045 -0.137892 -0.510202 -0.020221 1 0 0 0 0 0 0 648038
-0.002058 0.000454 0.121601 -0.000271 -0.142581 -0.515953 -0.020253 1 0 0 0 0 0 0 649062
-0.002057 0.000454 0.121601 0.009105 -0.145038 -0.518487 -0.020284 1 0 0 0 0 0 0 650066
-0.002057 0.000454 0.121601 0.013798 -0.146371 -0.519897 -0.020315 1 0 0 0 0 0 0 651057
-0.002057 0.000454 0.121601 0.016157 -0.147151 -0.520917 -0.020346 1 0 0 0 0 0 0 652060
-0.002057 0.000454 0.121601 0.017347 -0.147664 -0.521789 -0.020378 1 0 0 0 0 0 0 653061
-0.002057 0.000454 0.121601 0.017950 -0.148016 -0.522615 -0.020409 1 0 0 0 0 0 0 654052
-0.002057 0.000454 0.121601 0.018284 -0.148317 -0.523425 -0.020440 1 0 0 0 0 0 0 655061
-0.002057 0.000454 0.121601 0.018448 -0.148584 -0.524227 -0.020471 1 0 0 0 0 0 0 656051
-0.002057 0.000454 0.121601 0.018546 -0.148831 -0.525027 -0.020503 1 0 0 0 0 0 0 657060
-0.002057 0.000454 0.121601 0.018612 -0.149054 -0.525825 -0.020534 1 0 0 0 0 0 0 658050
-0.002038 0.000449 0.121591 -0.236286 -0.088918 -0.394917 -0.020565 1 0 0 0 0 0 0 659059
-0.002028 0.000447 0.121587 -0.138871 -0.112136 -0.465149 -0.020596 1 0 0 0 0 0 0 660051
-0.002023 0.000446 0.121586 -0.068362 -0.129059 -0.501847 -0.020628 1 0 0 0 0 0 0 661059
-0.002021 0.000445 0.121586 -0.031158 -0.138105 -0.516380 -0.020659 1 0 0 0 0 0 0 662051
-0.002020 0.000445 0.121585 -0.012434 -0.142778 -0.522113 -0.020690 1 0 0 0 0 0 0 663060
-0.002019 0.000445 0.121585 -0.003074 -0.145228 -0.524639 -0.020721 1 0 0 0 0 0 0 664051
-0.002019 0.000445 0.121585 0.001587 -0.146557 -0.526053 -0.020753 1 0 0 0 0 0 0 665061
-0.002019 0.000445 0.121585 0.003924 -0.147332 -0.527066 -0.020784 1 0 0 0 0 0 0 666063
-0.002019 0.000445 0.121585 0.005090 -0.147831 -0.527925 -0.020815 1 0 0 0 0 0 0 667072
-0.002019 0.000445 0.121585 0.005677 -0.148186 -0.528747 -0.020846 1 0 0 0 0 0 0 668054
-0.002019 0.000445 0.121585 0.005981 -0.148482 -0.529550 -0.020878 1 0 0 0 0 0 0 669070
-0.002019 0.000445 0.121585 0.006125 -0.148746 -0.530349 -0.020909 1 0 0 0 0 0 0 670066
-0.002019 0.000445 0.121585 0.006215 -0.148987 -0.531135 -0.020940 1 0 0 0 0 0 0 671059
-0.002019 0.000445 0.121585 0.006263 -0.149204 -0.531919 -0.020971 1 0 0 0 0 0 0 672041
-0.002019 0.000445 0.121585 0.006279 -0.149439 -0.532710 -0.021002 1 0 0 0 0 0 0 673046
-0.002019 0.000445 0.121585 0.006309 -0.149662 -0.533521 -0.021034 1 0 0 0 0 0 0 674071
-0.002019 0.000445 0.121585 0.006320 -0.149882 -0.534308 -0.021065 1 0 0 0 0 0 0 675064
-0.002019 0.000445 0.121585 0.006330 -0.150105 -0.535103 -0.021097 1 0 0 0 0 0 0 676067
-0.002019 0.000445 0.121585 0.006351 -0.150330 -0.535901 -0.021128 1 0 0 0 0 0 0 677066
-0.002019 0.000445 0.121585 0.006342 -0.150558 -0.536696 -0.021159 1 0 0 0 0 0 0 678067
-0.002019 0.000445 0.121585 0.006360 -0.150784 -0.537476 -0.021190 1 0 0 0 0 0 0 679068
-0.002019 0.000445 0.121585 0.006379 -0.150998 -0.538279 -0.021222 1 0 0 0 0 0 0 680067
-0.002019 0.000445 0.121585 0.006378 -0.151217 -0.539066 -0.021253 1 0 0 0 0 0 0 681066
-0.002019 0.000445 0.121585 0.006398 -0.151442 -0.539865 -0.021284 1 0 0 0 0 0 0 682066
-0.002019 0.000445 0.121585 0.006392 -0.151682 -0.540656 -0.021315 1 0 0 0 0 0 0 683071
-0.002019 0.000445 0.121585 0.006404 -0.151886 -0.541444 -0.021347 1 0 0 0 0 0 0 684067
-0.002019 0.000445 0.121585 0.006426 -0.152109 -0.542242 -0.021378 1 0 0 0 0 0 0 685065
-0.002019 0.000445 0.121585 0.006425 -0.152322 -0.543007 -0.021408 1 0 0 0 0 0 0 686037
-0.002019 0.000445 0.121585 0.006433 -0.152551 -0.543823 -0.021440 1 0 0 0 0 0 0 687068
-0.002019 0.000445 0.121585 0.006449 -0.152796 -0.544620 -0.021472 1 0 0 0 0 0 0 688066
-0.002019 0.000445 0.121585 0.006452 -0.152997 -0.545405 -0.021503 1 0 0 0 0 0 0 689063
-0.002019 0.000445 0.121585 0.006461 -0.153218 -0.546200 -0.021534 1 0 0 0 0 0 0 690066
-0.002019 0.000445 0.121585 0.006482 -0.153443 -0.547000 -0.021565 1 0 0 0 0 0 0 691068
-0.002019 0.000445 0.121585 0.006484 -0.153674 -0.547780 -0.021597 1 0 0 0 0 0 0 692067
-0.002019 0.000445 0.121585 0.006494 -0.153897 -0.548587 -0.021628 1 0 0 0 0 0 0 693063
-0.002019 0.000445 0.121585 0.006499 -0.154108 -0.549371 -0.021659 1 0 0 0 0 0 0 694066
-0.002019 0.000445 0.121585 0.006508 -0.154330 -0.550164 -0.021690 1 0 0 0 0 0 0 695068
-0.002019 0.000445 0.121585 0.006517 -0.154551 -0.550954 -0.021721 1 0 0 0 0 0 0 696064
-0.002019 0.000445 0.121585 0.006542 -0.154788 -0.551747 -0.021753 1 0 0 0 0 0 0 697066
-0.002019 0.000445 0.121585 0.006530 -0.155007 -0.552549 -0.021784 1 0 0 0 0 0 0 698068
-0.002019 0.000445 0.121585 0.006556 -0.155216 -0.553317 -0.021814 1 0 0 0 0 0 0 699037
-0.002019 0.000445 0.121585 0.006556 -0.155442 -0.554127 -0.021847 1 0 0 0 0 0 0 700066
-0.002019 0.000445 0.121585 0.006564 -0.155664 -0.554919 -0.021878 1 0 0 0 0 0 0 701067
-0.002019 0.000445 0.121585 0.006589 -0.155900 -0.555711 -0.021909 1 0 0 0 0 0 0 702066
-0.002019 0.000445 0.121585 0.006577 -0.156119 -0.556513 -0.021940 1 0 0 0 0 0 0 703069
-0.002019 0.000445 0.121585 0.006592 -0.156331 -0.557296 -0.021971 1 0 0 0 0 0 0 704065
-0.002019 0.000445 0.121585 0.006613 -0.156553 -0.558084 -0.022002 1 0 0 0 0 0 0 705052
-0.002019 0.000445 0.121585 0.006616 -0.156784 -0.558866 -0.022034 1 0 0 0 0 0 0 706054
-0.002019 0.000445 0.121585 0.006613 -0.157006 -0.559676 -0.022065 1 0 0 0 0 0 0 707060
-0.002019 0.000445 0.121585 0.006641 -0.157224 -0.560475 -0.022097 1 0 0 0 0 0 0 708067
-0.002019 0.000445 0.121585 0.006640 -0.157443 -0.561260 -0.022128 1 0 0 0 0 0 0 709065
-0.002019 0.000445 0.121585 0.006649 -0.157665 -0.562052 -0.022159 1 0 0 0 0 0 0 710066
-0.002019 0.000445 0.121585 0.006673 -0.157901 -0.562845 -0.022190 1 0 0 0 0 0 0 711066
-0.002019 0.000445 0.121585 0.006661 -0.158120 -0.563644 -0.022222 1 0 0 0 0 0 0 712066
-0.002019 0.000445 0.121585 0.006688 -0.158334 -0.564429 -0.022252 1 0 0 0 0 0 0 713056
-0.002019 0.000445 0.121585 0.006687 -0.158555 -0.565224 -0.022284 1 0 0 0 0 0 0 714066
-0.002019 0.000445 0.121585 0.006699 -0.158787 -0.566006 -0.022315 1 0 0 0 0 0 0 715062
-0.002019 0.000445 0.121585 0.006717 -0.159003 -0.566813 -0.022347 1 0 0 0 0 0 0 716065
-0.002019 0.000445 0.121585 0.006708 -0.159229 -0.567602 -0.022378 1 0 0 0 0 0 0 717059
-0.002019 0.000445 0.121585 0.006723 -0.159443 -0.568389 -0.022409 1 0 0 0 0 0 0 718059
-0.002019 0.000445 0.121585 0.006745 -0.159666 -0.569181 -0.022440 1 0 0 0 0 0 0 719051
-0.002019 0.000445 0.121585 0.006747 -0.159898 -0.569967 -0.022471 1 0 0 0 0 0 0 720059
-0.002019 0.000445 0.121585 0.006752 -0.160108 -0.570758 -0.022502 1 0 0 0 0 0 0 721050
-0.002019 0.000445 0.121585 0.006765 -0.160343 -0.571571 -0.022534 1 0 0 0 0 0 0 722059
-0.002019 0.000445 0.121585 0.006771 -0.160553 -0.572345 -0.022565 1 0 0 0 0 0 0 723049
-0.002019 0.000445 0.121585 0.006783 -0.160787 -0.573137 -0.022596 1 0 0 0 0 0 0 724058
-0.002019 0.000445 0.121585 0.006801 -0.161000 -0.573934 -0.022627 1 0 0 0 0 0 0 725049
-0.002019 0.000445 0.121585 0.006800 -0.161221 -0.574729 -0.022659 1 0 0 0 0 0 0 726058
-0.002019 0.000445 0.121585 0.006812 -0.161453 -0.575527 -0.022690 1 0 0 0 0 0 0 727049
-0.002019 0.000445 0.121585 0.006818 -0.161667 -0.576316 -0.022721 1 0 0 0 0 0 0 728059
-0.002019 0.000445 0.121585 0.006830 -0.161898 -0.577094 -0.022752 1 0 0 0 0 0 0 729051
-0.002019 0.000445 0.121585 0.006849 -0.162118 -0.577917 -0.022784 1 0 0 0 0 0 0 730074
-0.002019 0.000445 0.121585 0.006847 -0.162332 -0.578688 -0.022815 1 0 0 0 0 0 0 731053
-0.002019 0.000445 0.121585 0.006847 -0.162566 -0.579499 -0.022847 1 0 0 0 0 0 0 732068
-0.002019 0.000445 0.121585 0.006879 -0.162794 -0.580283 -0.022878 1 0 0 0 0 0 0 733066
-0.002032 0.000431 0.121575 0.180253 0.022943 -0.438659 -0.022909 1 0 0 0 0 0 0 734064
-0.002038 0.000424 0.121571 0.116258 -0.047281 -0.514182 -0.022940 1 0 0 0 0 0 0 735067
-0.002042 0.000420 0.121570 0.068559 -0.098645 -0.553636 -0.022972 1 0 0 0 0 0 0 736069
-0.002043 0.000419 0.121569 0.042906 -0.126010 -0.569230 -0.023003 1 0 0 0 0 0 0 737070
-0.002044 0.000418 0.121569 0.029824 -0.139961 -0.575438 -0.023039 1 0 0 0 0 0 0 738219
-0.002045 0.000417 0.121569 0.023243 -0.147004 -0.577975 -0.023065 1 0 0 0 0 0 0 739073
-0.002045 0.000417 0.121569 0.019951 -0.150645 -0.579408 -0.023096 1 0 0 0 0 0 0 740056
-0.002045 0.000417 0.121569 0.018296 -0.152563 -0.580414 -0.023127 1 0 0 0 0 0 0 741035
-0.002045 0.000417 0.121569 0.017490 -0.153637 -0.581274 -0.023158 1 0 0 0 0 0 0 742036
-0.002045 0.000417 0.121569 0.017105 -0.154265 -0.582115 -0.023190 1 0 0 0 0 0 0 743065
-0.002045 0.000417 0.121569 0.016904 -0.154699 -0.582875 -0.023221 1 0 0 0 0 0 0 744034
-0.002045 0.000417 0.121569 0.016826 -0.155019 -0.583691 -0.023253 1 0 0 0 0 0 0 745064
-0.002045 0.000417 0.121569 0.016796 -0.155268 -0.584478 -0.023284 1 0 0 0 0 0 0 746064
-0.002045 0.000417 0.121569 0.016789 -0.155505 -0.585261 -0.023315 1 0 0 0 0 0 0 747062
-0.002045 0.000417 0.121569 0.016813 -0.155728 -0.586041 -0.023347 1 0 0 0 0 0 0 748065
-0.002045 0.000417 0.121569 0.016828 -0.155946 -0.586834 -0.023378 1 0 0 0 0 0 0 749068
-0.002045 0.000417 0.121569 0.016842 -0.156163 -0.587621 -0.023409 1 0 0 0 0 0 0 750062
-0.002045 0.000417 0.121569 0.016860 -0.156362 -0.588398 -0.023440 1 0 0 0 0 0 0 751067
-0.002045 0.000417 0.121569 0.016873 -0.156577 -0.589182 -0.023471 1 0 0 0 0 0 0 752060
-0.002045 0.000417 0.121569 0.016915 -0.156781 -0.589970 -0.023503 1 0 0 0 0 0 0 753065
-0.002045 0.000417 0.121569 0.016922 -0.157000 -0.590726 -0.023533 1 0 0 0 0 0 0 754036
-0.002045 0.000417 0.121569 0.016940 -0.157199 -0.591516 -0.023564 1 0 0 0 0 0 0 755036
-0.002045 0.000417 0.121569 0.016982 -0.157400 -0.592299 -0.023596 1 0 0 0 0 0 0 756034
-0.002045 0.000417 0.121569 0.016987 -0.157620 -0.593108 -0.023628 1 0 0 0 0 0 0 757064
-0.002045 0.000417 0.121569 0.017007 -0.157829 -0.593892 -0.023659 1 0 0 0 0 0 0 758064
-0.002045 0.000417 0.121569 0.017053 -0.158043 -0.594670 -0.023690 1 0 0 0 0 0 0 759064
-0.002045 0.000417 0.121569 0.017055 -0.158246 -0.595459 -0.023721 1 0 0 0 0 0 0 760062
-0.002045 0.000417 0.121569 0.017075 -0.158454 -0.596245 -0.023753 1 0 0 0 0 0 0 761063
-0.002045 0.000417 0.121569 0.017117 -0.158656 -0.597024 -0.023784 1 0 0 0 0 0 0 762057
-0.002045 0.000417 0.121569 0.017125 -0.158881 -0.597803 -0.023815 1 0 0 0 0 0 0 763058
-0.002045 0.000417 0.121569 0.017151 -0.159072 -0.598590 -0.023846 1 0 0 0 0 0 0 764062
-0.002045 0.000417 0.121569 0.017177 -0.159290 -0.599389 -0.023878 1 0 0 0 0 0 0 765064
-0.002045 0.000417 0.121569 0.017188 -0.159497 -0.600167 -0.023909 1 0 0 0 0 0 0 766062
-0.002045 0.000417 0.121569 0.017218 -0.159697 -0.600946 -0.023940 1 0 0 0 0 0 0 767065
-0.002045 0.000417 0.121569 0.017248 -0.159924 -0.601724 -0.023971 1 0 0 0 0 0 0 768050
-0.002045 0.000417 0.121569 0.017256 -0.160123 -0.602520 -0.024003 1 0 0 0 0 0 0 769063
-0.002045 0.000417 0.121569 0.017297 -0.160324 -0.603300 -0.024034 1 0 0 0 0 0 0 770058
-0.002045 0.000417 0.121569 0.017301 -0.160537 -0.604084 -0.024065 1 0 0 0 0 0 0 771056
-0.002045 0.000417 0.121569 0.017333 -0.160746 -0.604846 -0.024096 1 0 0 0 0 0 0 772045
-0.002045 0.000417 0.121569 0.017357 -0.160957 -0.605653 -0.024127 1 0 0 0 0 0 0 773051
-0.002045 0.000417 0.121569 0.017368 -0.161163 -0.606436 -0.024159 1 0 0 0 0 0 0 774054
-0.002045 0.000417 0.121569 0.017397 -0.161362 -0.607212 -0.024190 1 0 0 0 0 0 0 775052
-0.002045 0.000417 0.121569 0.017424 -0.161581 -0.608008 -0.024221 1 0 0 0 0 0 0 776052
-0.002045 0.000417 0.121569 0.017447 -0.161790 -0.608774 -0.024252 1 0 0 0 0 0 0 777051
-0.002045 0.000417 0.121569 0.017470 -0.161999 -0.609576 -0.024284 1 0 0 0 0 0 0 778052
-0.002045 0.000417 0.121569 0.017480 -0.162201 -0.610344 -0.024314 1 0 0 0 0 0 0 779036
-0.002045 0.000417 0.121569 0.017510 -0.162404 -0.611132 -0.024346 1 0 0 0 0 0 0 780049
-0.002045 0.000417 0.121569 0.017537 -0.162623 -0.611928 -0.024377 1 0 0 0 0 0 0 781049
-0.002045 0.000417 0.121569 0.017551 -0.162842 -0.612704 -0.024409 1 0 0 0 0 0 0 782053
-0.002045 0.000417 0.121569 0.017577 -0.163029 -0.613480 -0.024440 1 0 0 0 0 0 0 783044
-0.002045 0.000417 0.121569 0.017604 -0.163249 -0.614284 -0.024471 1 0 0 0 0 0 0 784052
-0.002045 0.000417 0.121569 0.017623 -0.163446 -0.615054 -0.024502 1 0 0 0 0 0 0 785049
-0.002045 0.000417 0.121569 0.017640 -0.163672 -0.615832 -0.024533 1 0 0 0 0 0 0 786042
-0.002045 0.000417 0.121569 0.017671 -0.163876 -0.616635 -0.024565 1 0 0 0 0 0 0 787050
-0.002045 0.000417 0.121569 0.017690 -0.164070 -0.617402 -0.024596 1 0 0 0 0 0 0 788042
-0.002045 0.000417 0.121569 0.017705 -0.164288 -0.618198 -0.024627 1 0 0 0 0 0 0 789050
-0.002045 0.000417 0.121569 0.017738 -0.164498 -0.618983 -0.024658 1 0 0 0 0 0 0 790042
-0.002045 0.000417 0.121569 0.017761 -0.164708 -0.619754 -0.024690 1 0 0 0 0 0 0 791049
-0.002045 0.000417 0.121569 0.017784 -0.164916 -0.620552 -0.024721 1 0 0 0 0 0 0 792043
-0.002045 0.000417 0.121569 0.017795 -0.165123 -0.621337 -0.024752 1 0 0 0 0 0 0 793050
-0.002045 0.000417 0.121569 0.017824 -0.165321 -0.622108 -0.024783 1 0 0 0 0 0 0 794041
-0.002045 0.000417 0.121569 0.017855 -0.165554 -0.622910 -0.024815 1 0 0 0 0 0 0 795057
-0.002045 0.000417 0.121569 0.017871 -0.165742 -0.623687 -0.024846 1 0 0 0 0 0 0 796055
-0.002045 0.000417 0.121569 0.017885 -0.165959 -0.624485 -0.024878 1 0 0 0 0 0 0 797065
-0.002045 0.000417 0.121569 0.017919 -0.166175 -0.625291 -0.024910 1 0 0 0 0 0 0 798083
-0.002045 0.000417 0.121569 0.017941 -0.166377 -0.626032 -0.024940 1 0 0 0 0 0 0 799052
-0.002045 0.000417 0.121569 0.017952 -0.166583 -0.626830 -0.024971 1 0 0 0 0 0 0 800054
-0.002045 0.000417 0.121569 0.017986 -0.166796 -0.627630 -0.025003 1 0 0 0 0 0 0 801065
-0.002045 0.000417 0.121569 0.018005 -0.166993 -0.628399 -0.025034 1 0 0 0 0 0 0 802061
-0.002045 0.000417 0.121569 0.018019 -0.167209 -0.629190 -0.025065 1 0 0 0 0 0 0 803062
-0.002045 0.000417 0.121569 0.018064 -0.167422 -0.629962 -0.025096 1 0 0 0 0 0 0 804055
-0.002045 0.000417 0.121569 0.018066 -0.167629 -0.630763 -0.025128 1 0 0 0 0 0 0 805068
-0.002045 0.000417 0.121569 0.018086 -0.167835 -0.631544 -0.025159 1 0 0 0 0 0 0 806063
-0.002045 0.000417 0.121569 0.018128 -0.168038 -0.632329 -0.025190 1 0 0 0 0 0 0 807064
-0.002045 0.000417 0.121569 0.018133 -0.168252 -0.633114 -0.025221 1 0 0 0 0 0 0 808064
-0.002045 0.000417 0.121569 0.018157 -0.168472 -0.633891 -0.025253 1 0 0 0 0 0 0 809063
-0.002045 0.000417 0.121569 0.018196 -0.168664 -0.634680 -0.025284 1 0 0 0 0 0 0 810061
-0.002045 0.000417 0.121569 0.018200 -0.168877 -0.635467 -0.025315 1 0 0 0 0 0 0 811064
-0.002045 0.000417 0.121569 0.018241 -0.169080 -0.636248 -0.025346 1 0 0 0 0 0 0 812060
-0.002045 0.000417 0.121569 0.018249 -0.169305 -0.637029 -0.025378 1 0 0 0 0 0 0 813063
-0.002045 0.000417 0.121569 0.018266 -0.169505 -0.637821 -0.025409 1 0 0 0 0 0 0 814065
-0.002045 0.000417 0.121569 0.018308 -0.169707 -0.638607 -0.025440 1 0 0 0 0 0 0 815067
-0.002045 0.000417 0.121569 0.018313 -0.169919 -0.639386 -0.025471 1 0 0 0 0 0 0 816059
-0.002045 0.000417 0.121569 0.018333 -0.170128 -0.640173 -0.025503 1 0 0 0 0 0 0 817062
-0.002045 0.000417 0.121569 0.018379 -0.170343 -0.640951 -0.025534 1 0 0 0 0 0 0 818063
-0.002045 0.000417 0.121569 0.018380 -0.170544 -0.641734 -0.025565 1 0 0 0 0 0 0 819053
-0.002045 0.000417 0.121569 0.018401 -0.170752 -0.642518 -0.025596 1 0 0 0 0 0 0 820052
-0.002045 0.000417 0.121569 0.018443 -0.170955 -0.643303 -0.025627 1 0 0 0 0 0 0 821053
-0.002045 0.000417 0.121569 0.018451 -0.171179 -0.644080 -0.025659 1 0 0 0 0 0 0 822051
-0.002045 0.000417 0.121569 0.018488 -0.171372 -0.644870 -0.025690 1 0 0 0 0 0 0 823052
-0.002045 0.000417 0.121569 0.018492 -0.171581 -0.645641 -0.025720 1 0 0 0 0 0 0 824033
-0.002045 0.000417 0.121569 0.018513 -0.171790 -0.646425 -0.025752 1 0 0 0 0 0 0 825033
-0.002045 0.000417 0.121569 0.018555 -0.171996 -0.647224 -0.025784 1 0 0 0 0 0 0 826051
-0.002045 0.000417 0.121569 0.018563 -0.172222 -0.648003 -0.025815 1 0 0 0 0 0 0 827052
-0.002045 0.000417 0.121569 0.018581 -0.172420 -0.648791 -0.025846 1 0 0 0 0 0 0 828050
-0.002045 0.000417 0.121569 0.018623 -0.172622 -0.649576 -0.025877 1 0 0 0 0 0 0 829050
-0.002045 0.000417 0.121569 0.018627 -0.172836 -0.650363 -0.025909 1 0 0 0 0 0 0 830052
-0.002045 0.000417 0.121569 0.018659 -0.173047 -0.651133 -0.025940 1 0 0 0 0 0 0 831051
-0.002045 0.000417 0.121569 0.018683 -0.173256 -0.651935 -0.025971 1 0 0 0 0 0 0 832050
-0.002045 0.000417 0.121569 0.018694 -0.173462 -0.652714 -0.026002 1 0 0 0 0 0 0 833049
-0.002045 0.000417 0.121569 0.018723 -0.173661 -0.653492 -0.026034 1 0 0 0 0 0 0 834050
-0.002045 0.000417 0.121569 0.018750 -0.173880 -0.654289 -0.026065 1 0 0 0 0 0 0 835050
-0.002045 0.000417 0.121569 0.018773 -0.174088 -0.655049 -0.026096 1 0 0 0 0 0 0 836043
-0.002045 0.000417 0.121569 0.018796 -0.174299 -0.655861 -0.026127 1 0 0 0 0 0 0 837055
-0.002045 0.000417 0.121569 0.018807 -0.174505 -0.656641 -0.026159 1 0 0 0 0 0 0 838055
-0.002045 0.000417 0.121569 0.018836 -0.174704 -0.657416 -0.026190 1 0 0 0 0 0 0 839052
-0.002045 0.000417 0.121569 0.018863 -0.174923 -0.658212 -0.026221 1 0 0 0 0 0 0 840051
-0.002045 0.000417 0.121569 0.018877 -0.175141 -0.658985 -0.026252 1 0 0 0 0 0 0 841052
-0.002045 0.000417 0.121569 0.018903 -0.175330 -0.659766 -0.026284 1 0 0 0 0 0 0 842049
-0.002058 0.000403 0.121558 0.192917 0.011056 -0.517444 -0.026315 1 0 0 0 0 0 0 843051
-0.002064 0.000396 0.121554 0.129346 -0.058725 -0.592813 -0.026346 1 0 0 0 0 0 0 844049
-0.002068 0.000393 0.121553 0.081854 -0.109843 -0.632220 -0.026377 1 0 0 0 0 0 0 845047
-0.002069 0.000391 0.121553 0.056315 -0.137086 -0.647780 -0.026408 1 0 0 0 0 0 0 846047
-0.002070 0.000390 0.121553 0.043309 -0.150953 -0.653863 -0.026440 1 0 0 0 0 0 0 847050
-0.002071 0.000390 0.121552 0.036751 -0.157994 -0.656510 -0.026471 1 0 0 0 0 0 0 848051
-0.002071 0.000389 0.121552 0.033483 -0.161611 -0.657941 -0.026502 1 0 0 0 0 0 0 849041
-0.002071 0.000389 0.121552 0.031856 -0.163506 -0.658957 -0.026534 1 0 0 0 0 0 0 850050
-0.002071 0.000389 0.121552 0.031070 -0.164578 -0.659872 -0.026567 1 0 0 0 0 0 0 851133
-0.002071 0.000389 0.121552 0.030690 -0.165189 -0.660673 -0.026598 1 0 0 0 0 0 0 852114
-0.002071 0.000389 0.121552 0.030512 -0.165610 -0.661455 -0.026630 1 0 0 0 0 0 0 853128
-0.002071 0.000389 0.121552 0.030447 -0.165906 -0.662227 -0.026661 1 0 0 0 0 0 0 854113
-0.002071 0.000389 0.121552 0.030420 -0.166138 -0.662967 -0.026690 1 0 0 0 0 0 0 855055
-0.002071 0.000389 0.121552 0.030433 -0.166351 -0.663730 -0.026721 1 0 0 0 0 0 0 856045
-0.002071 0.000389 0.121552 0.030463 -0.166569 -0.664513 -0.026752 1 0 0 0 0 0 0 857054
-0.002071 0.000389 0.121552 0.030490 -0.166773 -0.665289 -0.026783 1 0 0 0 0 0 0 858045
-0.002084 0.000375 0.121542 0.204507 0.019649 -0.522737 -0.026815 1 0 0 0 0 0 0 859055
-0.002091 0.000368 0.121538 0.141059 -0.049998 -0.598131 -0.026846 1 0 0 0 0 0 0 860045
-0.002094 0.000365 0.121537 0.093642 -0.101071 -0.637572 -0.026877 1 0 0 0 0 0 0 861054
-0.002096 0.000363 0.121536 0.068134 -0.128282 -0.653119 -0.026908 1 0 0 0 0 0 0 862045
-0.002096 0.000362 0.121536 0.055138 -0.142112 -0.659208 -0.026940 1 0 0 0 0 0 0 863056
-0.002097 0.000362 0.121536 0.048617 -0.149125 -0.661848 -0.026971 1 0 0 0 0 0 0 864055
-0.002097 0.000362 0.121536 0.045360 -0.152736 -0.663274 -0.027003 1 0 0 0 0 0 0 865062
-0.002097 0.000362 0.121536 0.043737 -0.154622 -0.664272 -0.027034 1 0 0 0 0 0 0 866051
-0.002078 0.000357 0.121526 -0.213886 -0.094903 -0.532411 -0.027064 1 0 0 0 0 0 0 867038
-0.002069 0.000355 0.121523 -0.117880 -0.118195 -0.602276 -0.027096 1 0 0 0 0 0 0 868049
-0.002064 0.000354 0.121521 -0.048074 -0.135133 -0.638815 -0.027127 1 0 0 0 0 0 0 869056
-0.002062 0.000353 0.121521 -0.011215 -0.144179 -0.653286 -0.027159 1 0 0 0 0 0 0 870055
-0.002060 0.000353 0.121521 0.007340 -0.148834 -0.658947 -0.027190 1 0 0 0 0 0 0 871058
-0.002060 0.000353 0.121521 0.016619 -0.151268 -0.661463 -0.027222 1 0 0 0 0 0 0 872081
-0.002060 0.000352 0.121521 0.021263 -0.152543 -0.662821 -0.027253 1 0 0 0 0 0 0 873063
-0.002072 0.000339 0.121510 0.197616 0.033334 -0.520303 -0.027284 1 0 0 0 0 0 0 874049
-0.002079 0.000332 0.121506 0.135380 -0.036469 -0.595774 -0.027314 1 0 0 0 0 0 0 875033
-0.002082 0.000328 0.121505 0.088560 -0.087605 -0.635224 -0.027346 1 0 0 0 0 0 0 876061
-0.002084 0.000326 0.121505 0.063369 -0.114835 -0.650793 -0.027378 1 0 0 0 0 0 0 877059
-0.002085 0.000326 0.121504 0.050523 -0.128676 -0.656861 -0.027409 1 0 0 0 0 0 0 878060
-0.002085 0.000325 0.121504 0.044064 -0.135691 -0.659469 -0.027440 1 0 0 0 0 0 0 879061
-0.002085 0.000325 0.121504 0.040852 -0.139282 -0.660883 -0.027471 1 0 0 0 0 0 0 880060
-0.002085 0.000325 0.121504 0.039253 -0.141157 -0.661875 -0.027503 1 0 0 0 0 0 0 881069
-0.002085 0.000325 0.121504 0.038463 -0.142177 -0.662713 -0.027534 1 0 0 0 0 0 0 882065
-0.002085 0.000325 0.121504 0.038094 -0.142771 -0.663483 -0.027565 1 0 0 0 0 0 0 883067
-0.002085 0.000325 0.121504 0.037938 -0.143137 -0.664238 -0.027596 1 0 0 0 0 0 0 884047
-0.002085 0.000325 0.121504 0.037874 -0.143408 -0.664977 -0.027627 1 0 0 0 0 0 0 885034
-0.002085 0.000325 0.121504 0.037877 -0.143618 -0.665755 -0.027659 1 0 0 0 0 0 0 886059
-0.002085 0.000325 0.121504 0.037892 -0.143810 -0.666510 -0.027690 1 0 0 0 0 0 0 887061
-0.002085 0.000325 0.121504 0.037915 -0.143986 -0.667233 -0.027720 1 0 0 0 0 0 0 888030
-0.002085 0.000325 0.121504 0.037957 -0.144155 -0.668006 -0.027753 1 0 0 0 0 0 0 889059
-0.002085 0.000325 0.121504 0.037992 -0.144326 -0.668765 -0.027784 1 0 0 0 0 0 0 890059
-0.002085 0.000325 0.121504 0.038034 -0.144489 -0.669519 -0.027815 1 0 0 0 0 0 0 891060
-0.002085 0.000325 0.121504 0.038076 -0.144652 -0.670270 -0.027846 1 0 0 0 0 0 0 892059
-0.002085 0.000325 0.121504 0.038110 -0.144823 -0.671011 -0.027878 1 0 0 0 0 0 0 893060
-0.002085 0.000325 0.121504 0.038161 -0.144977 -0.671773 -0.027909 1 0 0 0 0 0 0 894058
-0.002066 0.000320 0.121495 -0.218803 -0.084377 -0.539626 -0.027940 1 0 0 0 0 0 0 895061
-0.002057 0.000318 0.121491 -0.122562 -0.107151 -0.609431 -0.027972 1 0 0 0 0 0 0 896065
-0.002052 0.000317 0.121490 -0.052654 -0.123821 -0.645938 -0.028002 1 0 0 0 0 0 0 897052
-0.002050 0.000316 0.121489 -0.015748 -0.132744 -0.660365 -0.028034 1 0 0 0 0 0 0 898055
-0.002049 0.000316 0.121489 0.002835 -0.137316 -0.666029 -0.028065 1 0 0 0 0 0 0 899059
-0.002048 0.000316 0.121489 0.012124 -0.139695 -0.668516 -0.028096 1 0 0 0 0 0 0 900060
-0.002048 0.000316 0.121489 0.016771 -0.140953 -0.669857 -0.028128 1 0 0 0 0 0 0 901057
-0.002048 0.000316 0.121489 0.019084 -0.141665 -0.670819 -0.028159 1 0 0 0 0 0 0 902057
-0.002048 0.000316 0.121489 0.020277 -0.142102 -0.671636 -0.028190 1 0 0 0 0 0 0 903059
-0.002048 0.000316 0.121489 0.020856 -0.142403 -0.672406 -0.028221 1 0 0 0 0 0 0 904058
-0.002047 0.000316 0.121489 0.021178 -0.142626 -0.673179 -0.028253 1 0 0 0 0 0 0 905085
-0.002047 0.000316 0.121489 0.021343 -0.142811 -0.673900 -0.028283 1 0 0 0 0 0 0 906047
-0.002047 0.000316 0.121489 0.021445 -0.142978 -0.674659 -0.028315 1 0 0 0 0 0 0 907060
-0.002047 0.000316 0.121489 0.021490 -0.143151 -0.675404 -0.028346 1 0 0 0 0 0 0 908060
-0.002047 0.000316 0.121489 0.021551 -0.143318 -0.676146 -0.028378 1 0 0 0 0 0 0 909058
-0.002047 0.000316 0.121489 0.021578 -0.143477 -0.676891 -0.028409 1 0 0 0 0 0 0 910059
-0.002047 0.000316 0.121489 0.021602 -0.143635 -0.677637 -0.028440 1 0 0 0 0 0 0 911060
-0.002047 0.000316 0.121489 0.021626 -0.143792 -0.678380 -0.028471 1 0 0 0 0 0 0 912058
-0.002047 0.000316 0.121489 0.021653 -0.143962 -0.679118 -0.028503 1 0 0 0 0 0 0 913059
-0.002047 0.000316 0.121489 0.021673 -0.144109 -0.679867 -0.028534 1 0 0 0 0 0 0 914057
-0.002047 0.000316 0.121489 0.021697 -0.144266 -0.680615 -0.028565 1 0 0 0 0 0 0 915060
-0.002047 0.000316 0.121489 0.021720 -0.144424 -0.681358 -0.028596 1 0 0 0 0 0 0 916058
-0.002047 0.000316 0.121489 0.021743 -0.144579 -0.682092 -0.028627 1 0 0 0 0 0 0 917044
-0.002047 0.000316 0.121489 0.021771 -0.144750 -0.682836 -0.028659 1 0 0 0 0 0 0 918052
-0.002047 0.000316 0.121489 0.021803 -0.144900 -0.683593 -0.028690 1 0 0 0 0 0 0 919052
-0.002047 0.000316 0.121489 0.021816 -0.145053 -0.684325 -0.028721 1 0 0 0 0 0 0 920042
-0.002047 0.000316 0.121489 0.021839 -0.145212 -0.685076 -0.028752 1 0 0 0 0 0 0 921051
-0.002047 0.000316 0.121489 0.021865 -0.145380 -0.685807 -0.028783 1 0 0 0 0 0 0 922042
-0.002047 0.000316 0.121489 0.021886 -0.145529 -0.686565 -0.028815 1 0 0 0 0 0 0 923052
-0.002047 0.000316 0.121489 0.021921 -0.145687 -0.687309 -0.028846 1 0 0 0 0 0 0 924042
-0.002047 0.000316 0.121489 0.021935 -0.145844 -0.688056 -0.028877 1 0 0 0 0 0 0 925052
-0.002047 0.000316 0.121489 0.021965 -0.145991 -0.688786 -0.028908 1 0 0 0 0 0 0 926042
-0.002047 0.000316 0.121489 0.021985 -0.146169 -0.689537 -0.028940 1 0 0 0 0 0 0 927052
-0.002047 0.000316 0.121489 0.022005 -0.146316 -0.690281 -0.028971 1 0 0 0 0 0 0 928043
-0.002047 0.000316 0.121489 0.022041 -0.146479 -0.691047 -0.029003 1 0 0 0 0 0 0 929063
-0.002047 0.000316 0.121489 0.022053 -0.146632 -0.691776 -0.029034 1 0 0 0 0 0 0 930049
-0.002047 0.000316 0.121489 0.022080 -0.146804 -0.692526 -0.029065 1 0 0 0 0 0 0 931065
-0.002047 0.000316 0.121489 0.022100 -0.146952 -0.693279 -0.029097 1 0 0 0 0 0 0 932069
-0.002047 0.000316 0.121489 0.022123 -0.147105 -0.694008 -0.029127 1 0 0 0 0 0 0 933047
-0.002047 0.000316 0.121489 0.022159 -0.147266 -0.694762 -0.029159 1 0 0 0 0 0 0 934051
-0.002047 0.000316 0.121489 0.022180 -0.147413 -0.695495 -0.029190 1 0 0 0 0 0 0 935052
-0.002047 0.000316 0.121489 0.022199 -0.147590 -0.696240 -0.029221 1 0 0 0 0 0 0 936055
-0.002047 0.000316 0.121489 0.022219 -0.147737 -0.696982 -0.029252 1 0 0 0 0 0 0 937042
-0.002047 0.000316 0.121489 0.022242 -0.147897 -0.697742 -0.029284 1 0 0 0 0 0 0 938063
-0.002028 0.000311 0.121479 -0.235018 -0.087226 -0.565236 -0.029315 1 0 0 0 0 0 0 939060
-0.002019 0.000309 0.121476 -0.139074 -0.109925 -0.634997 -0.029345 1 0 0 0 0 0 0 940030
-0.002014 0.000308 0.121475 -0.069324 -0.126563 -0.671537 -0.029377 1 0 0 0 0 0 0 941056
-0.002012 0.000307 0.121474 -0.032506 -0.135465 -0.685968 -0.029409 1 0 0 0 0 0 0 942059
-0.002011 0.000307 0.121474 -0.013971 -0.140036 -0.691621 -0.029440 1 0 0 0 0 0 0 943059
-0.002010 0.000307 0.121474 -0.004721 -0.142396 -0.694089 -0.029471 1 0 0 0 0 0 0 944058
-0.002010 0.000307 0.121474 -0.000109 -0.143655 -0.695432 -0.029503 1 0 0 0 0 0 0 945058
-0.002010 0.000307 0.121474 0.002199 -0.144356 -0.696381 -0.029534 1 0 0 0 0 0 0 946050
-0.002010 0.000307 0.121474 0.003358 -0.144775 -0.697200 -0.029565 1 0 0 0 0 0 0 947063
-0.002010 0.000307 0.121474 0.003931 -0.145083 -0.697963 -0.029596 1 0 0 0 0 0 0 948062
-0.002010 0.000307 0.121474 0.004223 -0.145297 -0.698702 -0.029628 1 0 0 0 0 0 0 949062
-0.002010 0.000307 0.121474 0.004380 -0.145480 -0.699425 -0.029658 1 0 0 0 0 0 0 950029
-0.002010 0.000307 0.121474 0.004452 -0.145643 -0.700183 -0.029690 1 0 0 0 0 0 0 951059
-0.002010 0.000307 0.121474 0.004489 -0.145813 -0.700925 -0.029721 1 0 0 0 0 0 0 952058
-0.002010 0.000307 0.121474 0.004520 -0.145974 -0.701657 -0.029753 1 0 0 0 0 0 0 953059
-0.002010 0.000307 0.121474 0.004527 -0.146127 -0.702390 -0.029784 1 0 0 0 0 0 0 954055
-0.002010 0.000307 0.121474 0.004532 -0.146280 -0.703124 -0.029815 1 0 0 0 0 0 0 955051
-0.002010 0.000307 0.121474 0.004548 -0.146436 -0.703868 -0.029846 1 0 0 0 0 0 0 956052
-0.002010 0.000307 0.121474 0.004545 -0.146599 -0.704597 -0.029878 1 0 0 0 0 0 0 957058
-0.001990 0.000302 0.121464 -0.252788 -0.085902 -0.571858 -0.029909 1 0 0 0 0 0 0 958056
-0.001981 0.000300 0.121461 -0.157022 -0.108561 -0.641680 -0.029940 1 0 0 0 0 0 0 959047
-0.001976 0.000299 0.121459 -0.087370 -0.125180 -0.678202 -0.029970 1 0 0 0 0 0 0 960028
-0.001974 0.000298 0.121459 -0.050601 -0.134064 -0.692651 -0.030002 1 0 0 0 0 0 0 961054
-0.001973 0.000298 0.121459 -0.032095 -0.138615 -0.698292 -0.030033 1 0 0 0 0 0 0 962046
-0.001972 0.000298 0.121459 -0.022880 -0.140979 -0.700755 -0.030065 1 0 0 0 0 0 0 963060
-0.001972 0.000298 0.121459 -0.018281 -0.142236 -0.702095 -0.030096 1 0 0 0 0 0 0 964057
-0.001972 0.000298 0.121459 -0.016004 -0.142930 -0.703038 -0.030128 1 0 0 0 0 0 0 965058
-0.001972 0.000298 0.121459 -0.014855 -0.143345 -0.703845 -0.030159 1 0 0 0 0 0 0 966056
-0.001972 0.000298 0.121459 -0.014304 -0.143638 -0.704591 -0.030190 1 0 0 0 0 0 0 967059
-0.001972 0.000298 0.121459 -0.014035 -0.143865 -0.705338 -0.030221 1 0 0 0 0 0 0 968055
-0.001972 0.000298 0.121459 -0.013902 -0.144038 -0.706060 -0.030252 1 0 0 0 0 0 0 969047
-0.001972 0.000298 0.121459 -0.013849 -0.144191 -0.706787 -0.030283 1 0 0 0 0 0 0 970046
-0.001952 0.000293 0.121449 -0.271167 -0.083528 -0.573835 -0.030315 1 0 0 0 0 0 0 971053
-0.001943 0.000291 0.121445 -0.175516 -0.106153 -0.643716 -0.030346 1 0 0 0 0 0 0 972046
-0.001938 0.000290 0.121444 -0.105936 -0.122758 -0.680268 -0.030377 1 0 0 0 0 0 0 973051
-0.001936 0.000289 0.121444 -0.069216 -0.131627 -0.694711 -0.030409 1 0 0 0 0 0 0 974057
-0.001935 0.000289 0.121444 -0.050753 -0.136180 -0.700346 -0.030440 1 0 0 0 0 0 0 975056
-0.001934 0.000289 0.121443 -0.041548 -0.138519 -0.702800 -0.030471 1 0 0 0 0 0 0 976056
-0.001934 0.000289 0.121443 -0.036979 -0.139777 -0.704125 -0.030502 1 0 0 0 0 0 0 977056
-0.001934 0.000289 0.121443 -0.034723 -0.140465 -0.705050 -0.030533 1 0 0 0 0 0 0 978041
-0.001934 0.000289 0.121443 -0.033597 -0.140890 -0.705921 -0.030568 1 0 0 0 0 0 0 979140
-0.001934 0.000289 0.121443 -0.033053 -0.141178 -0.706652 -0.030598 1 0 0 0 0 0 0 980124
-0.001934 0.000289 0.121443 -0.032805 -0.141387 -0.707367 -0.030629 1 0 0 0 0 0 0 981102
-0.001934 0.000289 0.121443 -0.032700 -0.141568 -0.708111 -0.030661 1 0 0 0 0 0 0 982127
-0.001934 0.000289 0.121443 -0.032663 -0.141728 -0.708840 -0.030692 1 0 0 0 0 0 0 983121
-0.001934 0.000289 0.121443 -0.032655 -0.141880 -0.709552 -0.030723 1 0 0 0 0 0 0 984107
-0.001934 0.000289 0.121443 -0.032662 -0.142032 -0.710277 -0.030754 1 0 0 0 0 0 0 985120
-0.001915 0.000284 0.121434 -0.290045 -0.081333 -0.577103 -0.030786 1 0 0 0 0 0 0 986122
-0.001905 0.000282 0.121430 -0.194576 -0.103923 -0.647011 -0.030817 1 0 0 0 0 0 0 987108
-0.001900 0.000281 0.121429 -0.125090 -0.120509 -0.683600 -0.030849 1 0 0 0 0 0 0 988135
-0.001898 0.000280 0.121428 -0.088422 -0.129361 -0.698026 -0.030879 1 0 0 0 0 0 0 989104
-0.001897 0.000280 0.121428 -0.069995 -0.133907 -0.703655 -0.030911 1 0 0 0 0 0 0 990121
-0.001896 0.000280 0.121428 -0.060813 -0.136250 -0.706108 -0.030942 1 0 0 0 0 0 0 991108
-0.001896 0.000280 0.121428 -0.056273 -0.137483 -0.707432 -0.030973 1 0 0 0 0 0 0 992121
-0.001896 0.000280 0.121428 -0.054023 -0.138178 -0.708349 -0.031004 1 0 0 0 0 0 0 993106
-0.001896 0.000280 0.121428 -0.052922 -0.138596 -0.709141 -0.031036 1 0 0 0 0 0 0 994122
-0.001896 0.000280 0.121428 -0.052401 -0.138869 -0.709888 -0.031066 1 0 0 0 0 0 0 995104
-0.001896 0.000280 0.121428 -0.052163 -0.139080 -0.710613 -0.031098 1 0 0 0 0 0 0 996121
-0.001896 0.000280 0.121428 -0.052074 -0.139251 -0.711318 -0.031129 1 0 0 0 0 0 0 997104
-0.001896 0.000280 0.121428 -0.052057 -0.139410 -0.712036 -0.031161 1 0 0 0 0 0 0 998121
-0.001896 0.000280 0.121428 -0.052076 -0.139545 -0.712704 -0.031189 1 0 0 0 0 0 0 999040
-0.001896 0.000280 0.121428 -0.052103 -0.139692 -0.713419 -0.031221 1 0 0 0 0 0 1 49
-0.001896 0.000280 0.121428 -0.052153 -0.139831 -0.714125 -0.031252 1 0 0 0 0 0 1 1039
-0.001877 0.000275 0.121418 -0.309564 -0.079123 -0.580731 -0.031283 1 0 0 0 0 0 1 2035
-0.001867 0.000273 0.121415 -0.214259 -0.101679 -0.650709 -0.031315 1 0 0 0 0 0 1 3049
-0.001863 0.000272 0.121414 -0.144865 -0.118238 -0.687277 -0.031346 1 0 0 0 0 0 1 4040
-0.001860 0.000271 0.121413 -0.108254 -0.127083 -0.701718 -0.031377 1 0 0 0 0 0 1 5049
-0.001859 0.000271 0.121413 -0.089862 -0.131620 -0.707360 -0.031409 1 0 0 0 0 0 1 6058
-0.001858 0.000271 0.121413 -0.080706 -0.133953 -0.709781 -0.031439 1 0 0 0 0 0 1 7029
-0.001858 0.000271 0.121413 -0.076177 -0.135183 -0.711100 -0.031471 1 0 0 0 0 0 1 8037
-0.001858 0.000271 0.121413 -0.073948 -0.135878 -0.712031 -0.031502 1 0 0 0 0 0 1 9050
-0.001858 0.000271 0.121413 -0.072876 -0.136285 -0.712814 -0.031533 1 0 0 0 0 0 1 10044
-0.001858 0.000271 0.121413 -0.072366 -0.136559 -0.713540 -0.031565 1 0 0 0 0 0 1 11050
-0.001858 0.000271 0.121413 -0.072157 -0.136761 -0.714253 -0.031596 1 0 0 0 0 0 1 12048
-0.001858 0.000271 0.121413 -0.072090 -0.136931 -0.714973 -0.031628 1 0 0 0 0 0 1 13061
-0.001858 0.000271 0.121413 -0.072087 -0.137092 -0.715674 -0.031658 1 0 0 0 0 0 1 14045
-0.001858 0.000271 0.121413 -0.072134 -0.137227 -0.716395 -0.031690 1 0 0 0 0 0 1 15066
-0.001858 0.000271 0.121413 -0.072167 -0.137369 -0.717093 -0.031721 1 0 0 0 0 0 1 16055
-0.001858 0.000271 0.121413 -0.072235 -0.137505 -0.717801 -0.031753 1 0 0 0 0 0 1 17058
-0.001858 0.000271 0.121413 -0.072305 -0.137639 -0.718501 -0.031783 1 0 0 0 0 0 1 18048
-0.001858 0.000271 0.121413 -0.072377 -0.137775 -0.719210 -0.031815 1 0 0 0 0 0 1 19052
-0.001858 0.000271 0.121413 -0.072448 -0.137911 -0.719921 -0.031846 1 0 0 0 0 0 1 20059
-0.001858 0.000271 0.121413 -0.072519 -0.138046 -0.720625 -0.031877 1 0 0 0 0 0 1 21055
-0.001858 0.000271 0.121413 -0.072591 -0.138181 -0.721333 -0.031909 1 0 0 0 0 0 1 22057
-0.001858 0.000271 0.121413 -0.072646 -0.138330 -0.722031 -0.031940 1 0 0 0 0 0 1 23046
-0.001858 0.000271 0.121413 -0.072732 -0.138454 -0.722749 -0.031971 1 0 0 0 0 0 1 24062
-0.001858 0.000271 0.121413 -0.072790 -0.138587 -0.723442 -0.032002 1 0 0 0 0 0 1 25034
-0.001858 0.000271 0.121413 -0.072874 -0.138724 -0.724164 -0.032034 1 0 0 0 0 0 1 26064
-0.001858 0.000271 0.121413 -0.072943 -0.138869 -0.724856 -0.032065 1 0 0 0 0 0 1 27053
-0.001858 0.000271 0.121413 -0.073017 -0.138995 -0.725572 -0.032096 1 0 0 0 0 0 1 28059
-0.001858 0.000271 0.121413 -0.073077 -0.139132 -0.726286 -0.032128 1 0 0 0 0 0 1 29059
-0.001858 0.000271 0.121413 -0.073150 -0.139256 -0.726979 -0.032159 1 0 0 0 0 0 1 30058
-0.001858 0.000271 0.121413 -0.073230 -0.139398 -0.727689 -0.032190 1 0 0 0 0 0 1 31055
-0.001858 0.000271 0.121413 -0.073298 -0.139546 -0.728389 -0.032221 1 0 0 0 0 0 1 32055
-0.001858 0.000271 0.121413 -0.073361 -0.139674 -0.729109 -0.032253 1 0 0 0 0 0 1 33057
-0.001858 0.000271 0.121413 -0.073443 -0.139806 -0.729811 -0.032284 1 0 0 0 0 0 1 34058
-0.001858 0.000271 0.121413 -0.073503 -0.139944 -0.730524 -0.032315 1 0 0 0 0 0 1 35059
-0.001858 0.000271 0.121413 -0.073582 -0.140088 -0.731219 -0.032346 1 0 0 0 0 0 1 36059
-0.001858 0.000271 0.121413 -0.073656 -0.140212 -0.731925 -0.032377 1 0 0 0 0 0 1 37052
-0.001858 0.000271 0.121413 -0.073716 -0.140350 -0.732641 -0.032409 1 0 0 0 0 0 1 38056
-0.001858 0.000271 0.121413 -0.073790 -0.140474 -0.733339 -0.032440 1 0 0 0 0 0 1 39060
-0.001858 0.000271 0.121413 -0.073869 -0.140617 -0.734048 -0.032471 1 0 0 0 0 0 1 40057
-0.001858 0.000271 0.121413 -0.073938 -0.140764 -0.734746 -0.032502 1 0 0 0 0 0 1 41053
-0.001858 0.000271 0.121413 -0.074000 -0.140892 -0.735468 -0.032534 1 0 0 0 0 0 1 42058
-0.001858 0.000271 0.121413 -0.074082 -0.141024 -0.736169 -0.032565 1 0 0 0 0 0 1 43057
-0.001858 0.000271 0.121413 -0.074141 -0.141158 -0.736862 -0.032595 1 0 0 0 0 0 1 44030
-0.001858 0.000271 0.121413 -0.074221 -0.141306 -0.737572 -0.032627 1 0 0 0 0 0 1 45053
-0.001858 0.000271 0.121413 -0.074296 -0.141431 -0.738287 -0.032659 1 0 0 0 0 0 1 46057
-0.001858 0.000271 0.121413 -0.074355 -0.141566 -0.738989 -0.032690 1 0 0 0 0 0 1 47041
-0.001858 0.000271 0.121413 -0.074438 -0.141700 -0.739700 -0.032721 1 0 0 0 0 0 1 48055
-0.001858 0.000271 0.121413 -0.074501 -0.141825 -0.740390 -0.032752 1 0 0 0 0 0 1 49042
-0.001858 0.000271 0.121413 -0.074577 -0.141981 -0.741104 -0.032784 1 0 0 0 0 0 1 50055
-0.001858 0.000271 0.121413 -0.074640 -0.142110 -0.741826 -0.032815 1 0 0 0 0 0 1 51058
-0.001858 0.000271 0.121413 -0.074722 -0.142242 -0.742529 -0.032846 1 0 0 0 0 0 1 52060
-0.001858 0.000271 0.121413 -0.074794 -0.142377 -0.743233 -0.032878 1 0 0 0 0 0 1 53057
-0.001858 0.000271 0.121413 -0.074854 -0.142515 -0.743945 -0.032909 1 0 0 0 0 0 1 54056
-0.001858 0.000271 0.121413 -0.074932 -0.142660 -0.744641 -0.032940 1 0 0 0 0 0 1 55059
-0.001858 0.000271 0.121413 -0.075008 -0.142784 -0.745353 -0.032971 1 0 0 0 0 0 1 56059
-0.001858 0.000271 0.121413 -0.075065 -0.142917 -0.746043 -0.033002 1 0 0 0 0 0 1 57027
-0.001839 0.000266 0.121403 -0.332922 -0.082109 -0.612241 -0.033034 1 0 0 0 0 0 1 58058
-0.001829 0.000264 0.121399 -0.237952 -0.104573 -0.682168 -0.033065 1 0 0 0 0 0 1 59060
-0.001825 0.000263 0.121398 -0.168758 -0.121103 -0.718739 -0.033096 1 0 0 0 0 0 1 60041
-0.001822 0.000262 0.121398 -0.132242 -0.129916 -0.733173 -0.033127 1 0 0 0 0 0 1 61048
-0.001821 0.000262 0.121398 -0.113895 -0.134439 -0.738787 -0.033158 1 0 0 0 0 0 1 62038
-0.001821 0.000262 0.121398 -0.104791 -0.136766 -0.741223 -0.033190 1 0 0 0 0 0 1 63048
-0.001820 0.000262 0.121398 -0.100279 -0.137989 -0.742529 -0.033221 1 0 0 0 0 0 1 64038
-0.001820 0.000262 0.121398 -0.098084 -0.138675 -0.743445 -0.033252 1 0 0 0 0 0 1 65047
-0.001820 0.000262 0.121398 -0.097035 -0.139076 -0.744218 -0.033283 1 0 0 0 0 0 1 66038
-0.001820 0.000262 0.121398 -0.096556 -0.139345 -0.745000 -0.033317 1 0 0 0 0 0 1 67126
-0.001820 0.000262 0.121398 -0.096351 -0.139554 -0.745705 -0.033348 1 0 0 0 0 0 1 68122
-0.001820 0.000262 0.121398 -0.096300 -0.139719 -0.746408 -0.033379 1 0 0 0 0 0 1 69121
-0.001820 0.000262 0.121398 -0.096328 -0.139873 -0.747094 -0.033410 1 0 0 0 0 0 1 70104
-0.001820 0.000262 0.121398 -0.096376 -0.139996 -0.747759 -0.033440 1 0 0 0 0 0 1 71048
-0.001820 0.000262 0.121398 -0.096440 -0.140131 -0.748445 -0.033471 1 0 0 0 0 0 1 72038
-0.001820 0.000262 0.121398 -0.096528 -0.140263 -0.749150 -0.033502 1 0 0 0 0 0 1 73048
-0.001820 0.000262 0.121398 -0.096605 -0.140396 -0.749848 -0.033533 1 0 0 0 0 0 1 74038
-0.001820 0.000262 0.121398 -0.096709 -0.140527 -0.750558 -0.033565 1 0 0 0 0 0 1 75063
-0.001820 0.000262 0.121398 -0.096786 -0.140658 -0.751250 -0.033596 1 0 0 0 0 0 1 76044
-0.001820 0.000262 0.121398 -0.096878 -0.140793 -0.751971 -0.033628 1 0 0 0 0 0 1 77075
-0.001820 0.000262 0.121398 -0.096973 -0.140928 -0.752632 -0.033658 1 0 0 0 0 0 1 78040
-0.001820 0.000262 0.121398 -0.097057 -0.141053 -0.753349 -0.033690 1 0 0 0 0 0 1 79050
-0.001820 0.000262 0.121398 -0.097145 -0.141182 -0.754045 -0.033721 1 0 0 0 0 0 1 80043
-0.001820 0.000262 0.121398 -0.097235 -0.141313 -0.754746 -0.033752 1 0 0 0 0 0 1 81046
-0.001820 0.000262 0.121398 -0.097335 -0.141454 -0.755441 -0.033784 1 0 0 0 0 0 1 82060
-0.001820 0.000262 0.121398 -0.097417 -0.141576 -0.756143 -0.033815 1 0 0 0 0 0 1 83048
-0.001820 0.000262 0.121398 -0.097507 -0.141707 -0.756850 -0.033846 1 0 0 0 0 0 1 84058
-0.001820 0.000262 0.121398 -0.097596 -0.141838 -0.757547 -0.033877 1 0 0 0 0 0 1 85054
-0.001820 0.000262 0.121398 -0.097686 -0.141967 -0.758220 -0.033908 1 0 0 0 0 0 1 86046
-0.001820 0.000262 0.121398 -0.097776 -0.142099 -0.758939 -0.033940 1 0 0 0 0 0 1 87050
-0.001820 0.000262 0.121398 -0.097866 -0.142230 -0.759643 -0.033971 1 0 0 0 0 0 1 88055
-0.001820 0.000262 0.121398 -0.097956 -0.142361 -0.760341 -0.034002 1 0 0 0 0 0 1 89053
-0.001820 0.000262 0.121398 -0.098058 -0.142489 -0.761034 -0.034034 1 0 0 0 0 0 1 90053
-0.001820 0.000262 0.121398 -0.098134 -0.142634 -0.761732 -0.034065 1 0 0 0 0 0 1 91054
-0.001820 0.000262 0.121398 -0.098226 -0.142754 -0.762436 -0.034096 1 0 0 0 0 0 1 92052
-0.001820 0.000262 0.121398 -0.098317 -0.142885 -0.763138 -0.034127 1 0 0 0 0 0 1 93056
-0.001820 0.000262 0.121398 -0.098419 -0.143013 -0.763832 -0.034159 1 0 0 0 0 0 1 94058
-0.001820 0.000262 0.121398 -0.098490 -0.143137 -0.764529 -0.034190 1 0 0 0 0 0 1 95056
-0.001820 0.000262 0.121398 -0.098580 -0.143283 -0.765204 -0.034220 1 0 0 0 0 0 1 96023
-0.001820 0.000262 0.121398 -0.098676 -0.143408 -0.765930 -0.034252 1 0 0 0 0 0 1 97053
-0.001820 0.000262 0.121398 -0.098778 -0.143535 -0.766622 -0.034284 1 0 0 0 0 0 1 98051
-0.001820 0.000262 0.121398 -0.098857 -0.143668 -0.767325 -0.034315 1 0 0 0 0 0 1 99049
-0.001820 0.000262 0.121398 -0.098943 -0.143811 -0.768020 -0.034346 1 0 0 0 0 0 1 100051
-0.001820 0.000262 0.121398 -0.099036 -0.143932 -0.768726 -0.034377 1 0 0 0 0 0 1 101053
-0.001820 0.000262 0.121398 -0.099138 -0.144059 -0.769419 -0.034409 1 0 0 0 0 0 1 102053
-0.001820 0.000262 0.121398 -0.099218 -0.144193 -0.770125 -0.034440 1 0 0 0 0 0 1 103056
-0.001820 0.000262 0.121398 -0.099307 -0.144323 -0.770821 -0.034471 1 0 0 0 0 0 1 104051
-0.001820 0.000262 0.121398 -0.099397 -0.144454 -0.771503 -0.034502 1 0 0 0 0 0 1 105054
-0.001820 0.000262 0.121398 -0.099487 -0.144585 -0.772219 -0.034534 1 0 0 0 0 0 1 106054
-0.001820 0.000262 0.121398 -0.099577 -0.144716 -0.772920 -0.034565 1 0 0 0 0 0 1 107055
-0.001820 0.000262 0.121398 -0.099667 -0.144847 -0.773619 -0.034596 1 0 0 0 0 0 1 108055
-0.001820 0.000262 0.121398 -0.099757 -0.144977 -0.774315 -0.034627 1 0 0 0 0 0 1 109051
-0.001820 0.000262 0.121398 -0.099855 -0.145117 -0.775003 -0.034659 1 0 0 0 0 0 1 110053
-0.001820 0.000262 0.121398 -0.099938 -0.145240 -0.775714 -0.034690 1 0 0 0 0 0 1 111054
-0.001820 0.000262 0.121398 -0.100027 -0.145370 -0.776412 -0.034721 1 0 0 0 0 0 1 112052
-0.001820 0.000262 0.121398 -0.100129 -0.145498 -0.777104 -0.034752 1 0 0 0 0 0 1 113051
-0.001820 0.000262 0.121398 -0.100197 -0.145634 -0.777796 -0.034784 1 0 0 0 0 0 1 114052
-0.001820 0.000262 0.121398 -0.100295 -0.145761 -0.778499 -0.034814 1 0 0 0 0 0 1 115041
-0.001820 0.000262 0.121398 -0.100387 -0.145893 -0.779207 -0.034846 1 0 0 0 0 0 1 116051
-0.001820 0.000262 0.121398 -0.100489 -0.146021 -0.779901 -0.034877 1 0 0 0 0 0 1 117053
-0.001820 0.000262 0.121398 -0.100568 -0.146154 -0.780604 -0.034909 1 0 0 0 0 0 1 118051
-0.001820 0.000262 0.121398 -0.100653 -0.146295 -0.781290 -0.034940 1 0 0 0 0 0 1 119041
-0.001820 0.000262 0.121398 -0.100747 -0.146418 -0.782001 -0.034971 1 0 0 0 0 0 1 120051
-0.001820 0.000262 0.121398 -0.100849 -0.146545 -0.782695 -0.035002 1 0 0 0 0 0 1 121052
-0.001820 0.000262 0.121398 -0.100928 -0.146677 -0.783396 -0.035033 1 0 0 0 0 0 1 122046
-0.001820 0.000262 0.121398 -0.101014 -0.146821 -0.784093 -0.035065 1 0 0 0 0 0 1 123053
-0.001820 0.000262 0.121398 -0.101104 -0.146937 -0.784777 -0.035095 1 0 0 0 0 0 1 124023
-0.001820 0.000262 0.121398 -0.101201 -0.147059 -0.785482 -0.035127 1 0 0 0 0 0 1 125050
-0.001820 0.000262 0.121398 -0.101288 -0.147200 -0.786194 -0.035159 1 0 0 0 0 0 1 126052
-0.001820 0.000262 0.121398 -0.101377 -0.147331 -0.786889 -0.035190 1 0 0 0 0 0 1 127044
-0.001820 0.000262 0.121398 -0.101475 -0.147471 -0.787577 -0.035221 1 0 0 0 0 0 1 128047
-0.001820 0.000262 0.121398 -0.101557 -0.147593 -0.788280 -0.035252 1 0 0 0 0 0 1 129037
-0.001820 0.000262 0.121398 -0.101647 -0.147724 -0.788986 -0.035283 1 0 0 0 0 0 1 130046
-0.001820 0.000262 0.121398 -0.101736 -0.147854 -0.789680 -0.035314 1 0 0 0 0 0 1 131038
-0.001820 0.000262 0.121398 -0.101823 -0.147997 -0.790377 -0.035346 1 0 0 0 0 0 1 132045
-0.001820 0.000262 0.121398 -0.101928 -0.148114 -0.791070 -0.035377 1 0 0 0 0 0 1 133037
-0.001820 0.000262 0.121398 -0.102000 -0.148239 -0.791774 -0.035408 1 0 0 0 0 0 1 134046
-0.001820 0.000262 0.121398 -0.102095 -0.148376 -0.792473 -0.035439 1 0 0 0 0 0 1 135037
-0.001820 0.000262 0.121398 -0.102186 -0.148508 -0.793173 -0.035471 1 0 0 0 0 0 1 136037
-0.001820 0.000262 0.121398 -0.102285 -0.148648 -0.793865 -0.035502 1 0 0 0 0 0 1 137046
-0.001820 0.000262 0.121398 -0.102367 -0.148770 -0.794568 -0.035533 1 0 0 0 0 0 1 138035
-0.001820 0.000262 0.121398 -0.102457 -0.148902 -0.795275 -0.035565 1 0 0 0 0 0 1 139045
-0.001820 0.000262 0.121398 -0.102560 -0.149030 -0.795972 -0.035596 1 0 0 0 0 0 1 140051
-0.001820 0.000262 0.121398 -0.102640 -0.149164 -0.796680 -0.035627 1 0 0 0 0 0 1 141056
-0.001801 0.000257 0.121388 -0.361166 -0.088204 -0.662294 -0.035659 1 0 0 0 0 0 1 142057
-0.001791 0.000255 0.121384 -0.266690 -0.110550 -0.732135 -0.035690 1 0 0 0 0 0 1 143046
-0.001787 0.000254 0.121383 -0.197748 -0.127003 -0.768704 -0.035721 1 0 0 0 0 0 1 144051
-0.001784 0.000253 0.121382 -0.161361 -0.135793 -0.783124 -0.035752 1 0 0 0 0 0 1 145054
-0.001783 0.000253 0.121382 -0.143093 -0.140287 -0.788719 -0.035783 1 0 0 0 0 0 1 146043
-0.001783 0.000253 0.121382 -0.134021 -0.142615 -0.791146 -0.035815 1 0 0 0 0 0 1 147049
-0.001782 0.000253 0.121382 -0.129560 -0.143838 -0.792451 -0.035846 1 0 0 0 0 0 1 148045
-0.001782 0.000253 0.121382 -0.127374 -0.144513 -0.793359 -0.035877 1 0 0 0 0 0 1 149054
-0.001782 0.000253 0.121382 -0.126349 -0.144898 -0.794118 -0.035909 1 0 0 0 0 0 1 150053
-0.001782 0.000253 0.121382 -0.125887 -0.145169 -0.794850 -0.035940 1 0 0 0 0 0 1 151054
-0.001782 0.000253 0.121382 -0.125706 -0.145365 -0.795537 -0.035971 1 0 0 0 0 0 1 152050
-0.001782 0.000253 0.121382 -0.125676 -0.145525 -0.796232 -0.036002 1 0 0 0 0 0 1 153052
-0.001782 0.000253 0.121382 -0.125723 -0.145675 -0.796917 -0.036033 1 0 0 0 0 0 1 154044
-0.001782 0.000253 0.121382 -0.125785 -0.145804 -0.797623 -0.036065 1 0 0 0 0 0 1 155048
-0.001782 0.000253 0.121382 -0.125879 -0.145934 -0.798304 -0.036096 1 0 0 0 0 0 1 156051
-0.001782 0.000253 0.121382 -0.125975 -0.146063 -0.799000 -0.036127 1 0 0 0 0 0 1 157051
-0.001763 0.000248 0.121372 -0.384544 -0.085082 -0.664399 -0.036159 1 0 0 0 0 0 1 158053
-0.001754 0.000246 0.121369 -0.290229 -0.107401 -0.734292 -0.036190 1 0 0 0 0 0 1 159057
-0.001749 0.000245 0.121368 -0.221368 -0.123835 -0.770863 -0.036221 1 0 0 0 0 0 1 160051
-0.001747 0.000244 0.121367 -0.185027 -0.132620 -0.785262 -0.036251 1 0 0 0 0 0 1 161022
-0.001745 0.000244 0.121367 -0.166799 -0.137111 -0.790883 -0.036284 1 0 0 0 0 0 1 162049
-0.001745 0.000244 0.121367 -0.157760 -0.139410 -0.793298 -0.036315 1 0 0 0 0 0 1 163051
-0.001745 0.000244 0.121367 -0.153308 -0.140640 -0.794598 -0.036346 1 0 0 0 0 0 1 164049
-0.001744 0.000244 0.121367 -0.151152 -0.141307 -0.795489 -0.036377 1 0 0 0 0 0 1 165051
-0.001744 0.000244 0.121367 -0.150136 -0.141690 -0.796245 -0.036408 1 0 0 0 0 0 1 166049
-0.001744 0.000244 0.121367 -0.149704 -0.141954 -0.796965 -0.036440 1 0 0 0 0 0 1 167051
-0.001744 0.000244 0.121367 -0.149540 -0.142141 -0.797624 -0.036470 1 0 0 0 0 0 1 168019
-0.001744 0.000244 0.121367 -0.149531 -0.142298 -0.798322 -0.036502 1 0 0 0 0 0 1 169035
-0.001744 0.000244 0.121367 -0.149588 -0.142450 -0.799021 -0.036534 1 0 0 0 0 0 1 170050
-0.001744 0.000244 0.121367 -0.149678 -0.142571 -0.799707 -0.036565 1 0 0 0 0 0 1 171045
-0.001744 0.000244 0.121367 -0.149781 -0.142698 -0.800387 -0.036596 1 0 0 0 0 0 1 172049
-0.001744 0.000244 0.121367 -0.149906 -0.142821 -0.801070 -0.036627 1 0 0 0 0 0 1 173049
-0.001744 0.000244 0.121367 -0.150034 -0.142942 -0.801753 -0.036658 1 0 0 0 0 0 1 174049
-0.001744 0.000244 0.121367 -0.150150 -0.143067 -0.802444 -0.036690 1 0 0 0 0 0 1 175050
-0.001744 0.000244 0.121367 -0.150289 -0.143186 -0.803120 -0.036721 1 0 0 0 0 0 1 176048
-0.001744 0.000244 0.121367 -0.150403 -0.143307 -0.803791 -0.036751 1 0 0 0 0 0 1 177021
-0.001744 0.000244 0.121367 -0.150526 -0.143441 -0.804469 -0.036783 1 0 0 0 0 0 1 178021
-0.001744 0.000244 0.121367 -0.150673 -0.143554 -0.805173 -0.036815 1 0 0 0 0 0 1 179052
-0.001744 0.000244 0.121367 -0.150786 -0.143673 -0.805841 -0.036845 1 0 0 0 0 0 1 180020
-0.001757 0.000230 0.121356 0.025320 0.044812 -0.661811 -0.036877 1 0 0 0 0 0 1 181038
-0.001764 0.000223 0.121353 -0.037474 -0.023492 -0.736422 -0.036909 1 0 0 0 0 0 1 182050
-0.001767 0.000219 0.121351 -0.084567 -0.073865 -0.775451 -0.036940 1 0 0 0 0 0 1 183049
-0.001769 0.000218 0.121351 -0.109940 -0.100697 -0.790792 -0.036971 1 0 0 0 0 0 1 184049
-0.001770 0.000217 0.121351 -0.122944 -0.114337 -0.796728 -0.037002 1 0 0 0 0 0 1 185050
-0.001770 0.000216 0.121351 -0.129532 -0.121202 -0.799251 -0.037033 1 0 0 0 0 0 1 186048
-0.001770 0.000216 0.121351 -0.132914 -0.124704 -0.800572 -0.037065 1 0 0 0 0 0 1 187053
-0.001770 0.000216 0.121351 -0.134656 -0.126491 -0.801459 -0.037095 1 0 0 0 0 0 1 188021
-0.001770 0.000216 0.121351 -0.135591 -0.127460 -0.802213 -0.037126 1 0 0 0 0 0 1 189019
-0.001770 0.000216 0.121351 -0.136108 -0.127990 -0.802936 -0.037159 1 0 0 0 0 0 1 190051
-0.001770 0.000216 0.121351 -0.136429 -0.128300 -0.803624 -0.037190 1 0 0 0 0 0 1 191051
-0.001770 0.000216 0.121351 -0.136649 -0.128517 -0.804295 -0.037221 1 0 0 0 0 0 1 192050
-0.001770 0.000216 0.121351 -0.136823 -0.128673 -0.804969 -0.037252 1 0 0 0 0 0 1 193037
-0.001770 0.000216 0.121351 -0.136957 -0.128813 -0.805656 -0.037283 1 0 0 0 0 0 1 194044
-0.001770 0.000216 0.121351 -0.137082 -0.128933 -0.806324 -0.037315 1 0 0 0 0 0 1 195050
-0.001770 0.000216 0.121351 -0.137206 -0.129052 -0.807010 -0.037346 1 0 0 0 0 0 1 196058
-0.001770 0.000216 0.121351 -0.137332 -0.129156 -0.807672 -0.037377 1 0 0 0 0 0 1 197047
-0.001770 0.000216 0.121351 -0.137438 -0.129268 -0.808360 -0.037409 1 0 0 0 0 0 1 198058
-0.001783 0.000202 0.121340 0.038716 0.059255 -0.664086 -0.037440 1 0 0 0 0 0 1 199047
-0.001790 0.000195 0.121336 -0.023982 -0.008934 -0.738722 -0.037471 1 0 0 0 0 0 1 200058
-0.001793 0.000192 0.121335 -0.071007 -0.059236 -0.777760 -0.037502 1 0 0 0 0 0 1 201047
-0.001795 0.000190 0.121334 -0.096345 -0.086016 -0.793103 -0.037534 1 0 0 0 0 0 1 202058
-0.001796 0.000189 0.121334 -0.109294 -0.099611 -0.799019 -0.037565 1 0 0 0 0 0 1 203043
-0.001796 0.000189 0.121334 -0.115884 -0.106479 -0.801534 -0.037596 1 0 0 0 0 0 1 204034
-0.001796 0.000188 0.121334 -0.119252 -0.109966 -0.802850 -0.037627 1 0 0 0 0 0 1 205042
-0.001796 0.000188 0.121334 -0.120974 -0.111733 -0.803740 -0.037658 1 0 0 0 0 0 1 206034
-0.001796 0.000188 0.121334 -0.121896 -0.112687 -0.804493 -0.037690 1 0 0 0 0 0 1 207044
-0.001796 0.000188 0.121334 -0.122403 -0.113208 -0.805190 -0.037721 1 0 0 0 0 0 1 208038
-0.001796 0.000188 0.121334 -0.122713 -0.113506 -0.805880 -0.037752 1 0 0 0 0 0 1 209053
-0.001796 0.000188 0.121334 -0.122911 -0.113700 -0.806529 -0.037783 1 0 0 0 0 0 1 210041
-0.001797 0.000188 0.121334 -0.123073 -0.113842 -0.807207 -0.037815 1 0 0 0 0 0 1 211047
-0.001797 0.000188 0.121334 -0.123192 -0.113967 -0.807878 -0.037846 1 0 0 0 0 0 1 212042
-0.001809 0.000174 0.121323 0.052947 0.074544 -0.663400 -0.037877 1 0 0 0 0 0 1 213047
-0.001816 0.000167 0.121320 -0.009632 0.006479 -0.738056 -0.037908 1 0 0 0 0 0 1 214034
-0.001819 0.000164 0.121318 -0.056603 -0.043766 -0.777118 -0.037940 1 0 0 0 0 0 1 215048
-0.001821 0.000162 0.121318 -0.081913 -0.070516 -0.792468 -0.037971 1 0 0 0 0 0 1 216052
-0.001822 0.000161 0.121318 -0.094848 -0.084097 -0.798380 -0.038002 1 0 0 0 0 0 1 217048
-0.001822 0.000161 0.121318 -0.101421 -0.090947 -0.800893 -0.038033 1 0 0 0 0 0 1 218045
-0.001822 0.000161 0.121318 -0.104754 -0.094398 -0.802188 -0.038064 1 0 0 0 0 0 1 219021
-0.001823 0.000161 0.121318 -0.106480 -0.096168 -0.803089 -0.038096 1 0 0 0 0 0 1 220048
-0.001823 0.000161 0.121318 -0.107380 -0.097099 -0.803820 -0.038127 1 0 0 0 0 0 1 221047
-0.001823 0.000161 0.121318 -0.107878 -0.097594 -0.804520 -0.038158 1 0 0 0 0 0 1 222049
-0.001836 0.000147 0.121307 0.068058 0.090710 -0.659845 -0.038189 1 0 0 0 0 0 1 223020
-0.001842 0.000140 0.121303 0.005471 0.022636 -0.734558 -0.038220 1 0 0 0 0 0 1 224019
-0.001845 0.000136 0.121302 -0.041486 -0.027594 -0.773640 -0.038252 1 0 0 0 0 0 1 225049
-0.001847 0.000135 0.121302 -0.066783 -0.054347 -0.788971 -0.038283 1 0 0 0 0 0 1 226022
-0.001848 0.000134 0.121301 -0.079719 -0.067915 -0.794905 -0.038315 1 0 0 0 0 0 1 227052
-0.001848 0.000133 0.121301 -0.086280 -0.074736 -0.797404 -0.038346 1 0 0 0 0 0 1 228052
-0.001830 0.000129 0.121291 -0.348669 -0.017039 -0.663166 -0.038377 1 0 0 0 0 0 1 229048
-0.001820 0.000126 0.121288 -0.256282 -0.040816 -0.733067 -0.038408 1 0 0 0 0 0 1 230019
-0.001816 0.000125 0.121287 -0.188398 -0.057953 -0.769605 -0.038439 1 0 0 0 0 0 1 231020
-0.001813 0.000124 0.121286 -0.152545 -0.067076 -0.783997 -0.038471 1 0 0 0 0 0 1 232048
-0.001812 0.000124 0.121286 -0.134524 -0.071726 -0.789540 -0.038501 1 0 0 0 0 0 1 233019
-0.001811 0.000124 0.121286 -0.125593 -0.074083 -0.791929 -0.038534 1 0 0 0 0 0 1 234049
-0.001811 0.000124 0.121286 -0.121174 -0.075293 -0.793188 -0.038565 1 0 0 0 0 0 1 235049
-0.001811 0.000124 0.121286 -0.119019 -0.075927 -0.794032 -0.038596 1 0 0 0 0 0 1 236041
-0.001811 0.000124 0.121286 -0.117981 -0.076273 -0.794754 -0.038627 1 0 0 0 0 0 1 237050
-0.001811 0.000124 0.121286 -0.117518 -0.076479 -0.795431 -0.038658 1 0 0 0 0 0 1 238049
-0.001811 0.000124 0.121286 -0.117333 -0.076619 -0.796078 -0.038690 1 0 0 0 0 0 1 239048
-0.001811 0.000124 0.121286 -0.117282 -0.076706 -0.796717 -0.038721 1 0 0 0 0 0 1 240047
-0.001811 0.000124 0.121286 -0.117317 -0.076780 -0.797360 -0.038752 1 0 0 0 0 0 1 241039
-0.001811 0.000124 0.121286 -0.117374 -0.076851 -0.798007 -0.038783 1 0 0 0 0 0 1 242046
-0.001811 0.000124 0.121286 -0.117438 -0.076931 -0.798657 -0.038815 1 0 0 0 0 0 1 243048
-0.001811 0.000124 0.121286 -0.117542 -0.076992 -0.799293 -0.038846 1 0 0 0 0 0 1 244045
-0.001811 0.000124 0.121286 -0.117626 -0.077056 -0.799942 -0.038877 1 0 0 0 0 0 1 245046
-0.001811 0.000124 0.121286 -0.117717 -0.077117 -0.800567 -0.038908 1 0 0 0 0 0 1 246017
-0.001792 0.000119 0.121276 -0.376909 -0.016011 -0.665461 -0.038940 1 0 0 0 0 0 1 247049
-0.001782 0.000117 0.121273 -0.283073 -0.038056 -0.735191 -0.038971 1 0 0 0 0 0 1 248047
-0.001778 0.000116 0.121271 -0.214461 -0.054333 -0.771649 -0.039002 1 0 0 0 0 0 1 249038
-0.001775 0.000115 0.121271 -0.178245 -0.063019 -0.786007 -0.039033 1 0 0 0 0 0 1 250045
-0.001774 0.000115 0.121271 -0.160072 -0.067447 -0.791558 -0.039065 1 0 0 0 0 0 1 251047
-0.001774 0.000115 0.121271 -0.151038 -0.069690 -0.793923 -0.039096 1 0 0 0 0 0 1 252049
-0.001773 0.000115 0.121271 -0.146591 -0.070843 -0.795162 -0.039127 1 0 0 0 0 0 1 253047
-0.001773 0.000115 0.121271 -0.144436 -0.071452 -0.796005 -0.039158 1 0 0 0 0 0 1 254042
-0.001773 0.000115 0.121271 -0.143408 -0.071769 -0.796701 -0.039189 1 0 0 0 0 0 1 255019
-0.001773 0.000115 0.121271 -0.142968 -0.071971 -0.797370 -0.039221 1 0 0 0 0 0 1 256048
-0.001773 0.000115 0.121271 -0.142794 -0.072098 -0.798018 -0.039252 1 0 0 0 0 0 1 257046
-0.001773 0.000115 0.121271 -0.142758 -0.072191 -0.798669 -0.039284 1 0 0 0 0 0 1 258052
-0.001773 0.000115 0.121271 -0.142804 -0.072254 -0.799303 -0.039315 1 0 0 0 0 0 1 259049
-0.001773 0.000115 0.121271 -0.142890 -0.072316 -0.799930 -0.039346 1 0 0 0 0 0 1 260048
-0.001773 0.000115 0.121271 -0.142973 -0.072391 -0.800566 -0.039377 1 0 0 0 0 0 1 261041
-0.001773 0.000115 0.121271 -0.143083 -0.072449 -0.801196 -0.039408 1 0 0 0 0 0 1 262032
-0.001773 0.000115 0.121271 -0.143198 -0.072508 -0.801838 -0.039439 1 0 0 0 0 0 1 263041
-0.001773 0.000115 0.121271 -0.143311 -0.072564 -0.802467 -0.039470 1 0 0 0 0 0 1 264031
-0.001773 0.000115 0.121271 -0.143402 -0.072628 -0.803102 -0.039502 1 0 0 0 0 0 1 265042
-0.001773 0.000115 0.121271 -0.143535 -0.072680 -0.803737 -0.039533 1 0 0 0 0 0 1 266032
-0.001773 0.000115 0.121271 -0.143632 -0.072732 -0.804378 -0.039564 1 0 0 0 0 0 1 267040
-0.001773 0.000115 0.121271 -0.143762 -0.072794 -0.805007 -0.039595 1 0 0 0 0 0 1 268030
-0.001773 0.000115 0.121271 -0.143871 -0.072843 -0.805642 -0.039627 1 0 0 0 0 0 1 269040
-0.001773 0.000115 0.121271 -0.143976 -0.072923 -0.806283 -0.039658 1 0 0 0 0 0 1 270040
-0.001773 0.000115 0.121271 -0.144103 -0.072968 -0.806914 -0.039689 1 0 0 0 0 0 1 271031
-0.001773 0.000115 0.121271 -0.144199 -0.073019 -0.807554 -0.039721 1 0 0 0 0 0 1 272039
-0.001773 0.000115 0.121271 -0.144336 -0.073084 -0.808220 -0.039753 1 0 0 0 0 0 1 273087
-0.001773 0.000115 0.121271 -0.144423 -0.073145 -0.808823 -0.039783 1 0 0 0 0 0 1 274047
-0.001773 0.000115 0.121271 -0.144570 -0.073204 -0.809531 -0.039818 1 0 0 0 0 0 1 275151
-0.001773 0.000115 0.121271 -0.144683 -0.073260 -0.810153 -0.039849 1 0 0 0 0 0 1 276130
-0.001773 0.000115 0.121271 -0.144790 -0.073318 -0.810863 -0.039883 1 0 0 0 0 0 1 277248
-0.001773 0.000115 0.121271 -0.144905 -0.073372 -0.811404 -0.039910 1 0 0 0 0 0 1 278099
-0.001773 0.000115 0.121271 -0.144990 -0.073432 -0.811996 -0.039940 1 0 0 0 0 0 1 279041
-0.001754 0.000110 0.121261 -0.404408 -0.012281 -0.676574 -0.039971 1 0 0 0 0 0 1 280041
-0.001745 0.000108 0.121257 -0.310815 -0.034271 -0.746382 -0.040006 1 0 0 0 0 0 1 281164
-0.001740 0.000107 0.121256 -0.242337 -0.050517 -0.782885 -0.040038 1 0 0 0 0 0 1 282179
-0.001738 0.000106 0.121256 -0.206182 -0.059187 -0.797211 -0.040069 1 0 0 0 0 0 1 283176
-0.001736 0.000106 0.121255 -0.188039 -0.063585 -0.802679 -0.040096 1 0 0 0 0 0 1 284041
-0.001736 0.000106 0.121255 -0.179047 -0.065829 -0.805035 -0.040127 1 0 0 0 0 0 1 285054
-0.001736 0.000106 0.121255 -0.174625 -0.066977 -0.806265 -0.040159 1 0 0 0 0 0 1 286050
-0.001735 0.000106 0.121255 -0.172513 -0.067575 -0.807189 -0.040194 1 0 0 0 0 0 1 287173
-0.001735 0.000106 0.121255 -0.171514 -0.067908 -0.807893 -0.040225 1 0 0 0 0 0 1 288174
-0.001735 0.000106 0.121255 -0.171055 -0.068092 -0.808457 -0.040252 1 0 0 0 0 0 1 289047
-0.001735 0.000106 0.121255 -0.170898 -0.068214 -0.809099 -0.040283 1 0 0 0 0 0 1 290047
-0.001735 0.000106 0.121255 -0.170907 -0.068307 -0.809807 -0.040318 1 0 0 0 0 0 1 291165
-0.001735 0.000106 0.121255 -0.170975 -0.068365 -0.810437 -0.040350 1 0 0 0 0 0 1 292171
-0.001735 0.000106 0.121255 -0.171049 -0.068431 -0.810985 -0.040377 1 0 0 0 0 0 1 293055
-0.001748 0.000092 0.121245 0.005534 0.120483 -0.665943 -0.040408 1 0 0 0 0 0 1 294019
-0.001755 0.000085 0.121241 -0.056809 0.052872 -0.740510 -0.040440 1 0 0 0 0 0 1 295052
-0.001758 0.000082 0.121240 -0.103658 0.002864 -0.779558 -0.040475 1 0 0 0 0 0 1 296173
-0.001760 0.000080 0.121239 -0.128891 -0.023767 -0.794766 -0.040502 1 0 0 0 0 0 1 297046
-0.001761 0.000079 0.121239 -0.141805 -0.037254 -0.800630 -0.040533 1 0 0 0 0 0 1 298045
-0.001766 0.000097 0.121228 -0.075020 -0.293999 -0.659244 -0.040569 1 0 0 0 0 0 1 299173
-0.001769 0.000106 0.121225 -0.103644 -0.208086 -0.733542 -0.040600 1 0 0 0 0 0 1 300172
-0.001771 0.000110 0.121223 -0.124775 -0.143773 -0.772269 -0.040631 1 0 0 0 0 0 1 301172
-0.001772 0.000113 0.121223 -0.136280 -0.109520 -0.787444 -0.040662 1 0 0 0 0 0 1 302172
-0.001772 0.000114 0.121223 -0.142230 -0.092201 -0.793190 -0.040690 1 0 0 0 0 0 1 303050
-0.001772 0.000114 0.121223 -0.145333 -0.083559 -0.795720 -0.040725 1 0 0 0 0 0 1 304176
-0.001772 0.000115 0.121223 -0.146943 -0.079261 -0.796967 -0.040756 1 0 0 0 0 0 1 305171
-0.001772 0.000115 0.121223 -0.147807 -0.077141 -0.797816 -0.040787 1 0 0 0 0 0 1 306172
-0.001772 0.000115 0.121223 -0.148293 -0.076105 -0.798496 -0.040819 1 0 0 0 0 0 1 307173
-0.001772 0.000115 0.121223 -0.148608 -0.075617 -0.799142 -0.040850 1 0 0 0 0 0 1 308170
-0.001772 0.000115 0.121223 -0.148807 -0.075406 -0.799753 -0.040881 1 0 0 0 0 0 1 309171
-0.001772 0.000115 0.121223 -0.148977 -0.075315 -0.800373 -0.040912 1 0 0 0 0 0 1 310173
-0.001772 0.000115 0.121223 -0.149106 -0.075314 -0.800973 -0.040943 1 0 0 0 0 0 1 311142
-0.001772 0.000115 0.121223 -0.149231 -0.075346 -0.801596 -0.040975 1 0 0 0 0 0 1 312170
-0.001772 0.000115 0.121223 -0.149351 -0.075379 -0.802193 -0.041006 1 0 0 0 0 0 1 313158
-0.001772 0.000115 0.121223 -0.149470 -0.075423 -0.802818 -0.041037 1 0 0 0 0 0 1 314170
-0.001772 0.000115 0.121223 -0.149593 -0.075484 -0.803475 -0.041071 1 0 0 0 0 0 1 315245
-0.001785 0.000101 0.121212 0.027023 0.113510 -0.658247 -0.041102 1 0 0 0 0 0 1 316239
-0.001792 0.000094 0.121208 -0.035172 0.045985 -0.732771 -0.041133 1 0 0 0 0 0 1 317236
-0.001795 0.000091 0.121207 -0.081924 -0.003946 -0.771659 -0.041161 1 0 0 0 0 0 1 318115
-0.001797 0.000089 0.121207 -0.107111 -0.030566 -0.786988 -0.041195 1 0 0 0 0 0 1 319216
-0.001798 0.000088 0.121206 -0.120014 -0.044038 -0.792859 -0.041227 1 0 0 0 0 0 1 320237
-0.001798 0.000088 0.121206 -0.126572 -0.050821 -0.795304 -0.041258 1 0 0 0 0 0 1 321242
-0.001798 0.000087 0.121206 -0.129900 -0.054233 -0.796549 -0.041289 1 0 0 0 0 0 1 322237
-0.001798 0.000087 0.121206 -0.131604 -0.055956 -0.797310 -0.041317 1 0 0 0 0 0 1 323117
-0.001798 0.000087 0.121206 -0.132532 -0.056841 -0.797976 -0.041347 1 0 0 0 0 0 1 324086
-0.001798 0.000087 0.121206 -0.133044 -0.057305 -0.798689 -0.041383 1 0 0 0 0 0 1 325223
-0.001798 0.000087 0.121206 -0.133347 -0.057561 -0.799302 -0.041414 1 0 0 0 0 0 1 326230
-0.001798 0.000087 0.121206 -0.133553 -0.057715 -0.799926 -0.041446 1 0 0 0 0 0 1 327238
-0.001811 0.000073 0.121196 0.042995 0.131225 -0.654483 -0.041476 1 0 0 0 0 0 1 328223
-0.001818 0.000066 0.121192 -0.019117 0.063777 -0.729049 -0.041508 1 0 0 0 0 0 1 329235
-0.001821 0.000063 0.121191 -0.065814 0.013884 -0.767948 -0.041535 1 0 0 0 0 0 1 330096
-0.001823 0.000061 0.121190 -0.090995 -0.012684 -0.783302 -0.041571 1 0 0 0 0 0 1 331237
-0.001824 0.000060 0.121190 -0.103867 -0.026151 -0.789137 -0.041601 1 0 0 0 0 0 1 332222
-0.001824 0.000060 0.121190 -0.110399 -0.032908 -0.791596 -0.041633 1 0 0 0 0 0 1 333236
-0.001824 0.000060 0.121190 -0.113715 -0.036323 -0.792831 -0.041664 1 0 0 0 0 0 1 334222
-0.001824 0.000060 0.121190 -0.115423 -0.038034 -0.793616 -0.041693 1 0 0 0 0 0 1 335164
-0.001824 0.000060 0.121190 -0.116334 -0.038897 -0.794288 -0.041725 1 0 0 0 0 0 1 336168
-0.001825 0.000060 0.121190 -0.116814 -0.039345 -0.794834 -0.041752 1 0 0 0 0 0 1 337029
-0.001825 0.000060 0.121190 -0.117116 -0.039591 -0.795517 -0.041787 1 0 0 0 0 0 1 338165
-0.001825 0.000060 0.121190 -0.117312 -0.039720 -0.796114 -0.041818 1 0 0 0 0 0 1 339163
-0.001825 0.000060 0.121190 -0.117437 -0.039802 -0.796705 -0.041849 1 0 0 0 0 0 1 340155
-0.001837 0.000046 0.121179 0.059142 0.149158 -0.651083 -0.041881 1 0 0 0 0 0 1 341162
-0.001844 0.000039 0.121175 -0.002866 0.081845 -0.725678 -0.041912 1 0 0 0 0 0 1 342155
-0.001847 0.000035 0.121174 -0.049505 0.032011 -0.764671 -0.041943 1 0 0 0 0 0 1 343163
-0.001849 0.000034 0.121174 -0.074632 0.005474 -0.779935 -0.041974 1 0 0 0 0 0 1 344154
-0.001850 0.000033 0.121173 -0.087493 -0.007967 -0.785777 -0.042006 1 0 0 0 0 0 1 345161
-0.001850 0.000032 0.121173 -0.094007 -0.014705 -0.788226 -0.042037 1 0 0 0 0 0 1 346167
-0.001850 0.000032 0.121173 -0.097317 -0.018081 -0.789459 -0.042069 1 0 0 0 0 0 1 347171
-0.001850 0.000032 0.121173 -0.099002 -0.019790 -0.790267 -0.042100 1 0 0 0 0 0 1 348165
-0.001851 0.000032 0.121173 -0.099884 -0.020642 -0.790930 -0.042131 1 0 0 0 0 0 1 349155
-0.001851 0.000032 0.121173 -0.100373 -0.021078 -0.791544 -0.042162 1 0 0 0 0 0 1 350153
-0.001851 0.000032 0.121173 -0.100650 -0.021305 -0.792138 -0.042193 1 0 0 0 0 0 1 351155
-0.001851 0.000032 0.121173 -0.100842 -0.021429 -0.792738 -0.042225 1 0 0 0 0 0 1 352161
-0.001851 0.000032 0.121173 -0.100955 -0.021499 -0.793322 -0.042256 1 0 0 0 0 0 1 353155
-0.001851 0.000032 0.121173 -0.101049 -0.021536 -0.793909 -0.042287 1 0 0 0 0 0 1 354165
-0.001851 0.000032 0.121173 -0.101150 -0.021579 -0.794495 -0.042318 1 0 0 0 0 0 1 355164
-0.001851 0.000032 0.121173 -0.101230 -0.021586 -0.795086 -0.042349 1 0 0 0 0 0 1 356160
-0.001851 0.000032 0.121173 -0.101302 -0.021612 -0.795666 -0.042381 1 0 0 0 0 0 1 357159
-0.001851 0.000032 0.121173 -0.101376 -0.021629 -0.796253 -0.042412 1 0 0 0 0 0 1 358160
-0.001864 0.000018 0.121163 0.075261 0.167397 -0.650396 -0.042443 1 0 0 0 0 0 1 359161
-0.001870 0.000011 0.121159 0.013385 0.100223 -0.725023 -0.042474 1 0 0 0 0 0 1 360159
-0.001873 0.000008 0.121158 -0.033182 0.050463 -0.764027 -0.042506 1 0 0 0 0 0 1 361157
-0.001875 0.000006 0.121157 -0.058274 0.023979 -0.779295 -0.042537 1 0 0 0 0 0 1 362166
-0.001876 0.000005 0.121157 -0.071090 0.010572 -0.785129 -0.042568 1 0 0 0 0 0 1 363162
-0.001876 0.000005 0.121157 -0.077589 0.003847 -0.787546 -0.042599 1 0 0 0 0 0 1 364143
-0.001876 0.000004 0.121157 -0.080879 0.000476 -0.788790 -0.042631 1 0 0 0 0 0 1 365155
-0.001877 0.000004 0.121157 -0.082562 -0.001216 -0.789590 -0.042662 1 0 0 0 0 0 1 366155
-0.001877 0.000004 0.121157 -0.083449 -0.002052 -0.790291 -0.042696 1 0 0 0 0 0 1 367238
-0.001877 0.000004 0.121157 -0.083907 -0.002467 -0.790899 -0.042727 1 0 0 0 0 0 1 368241
-0.001882 0.000023 0.121146 -0.010762 -0.253247 -0.647303 -0.042758 1 0 0 0 0 0 1 369235
-0.001885 0.000032 0.121143 -0.035984 -0.164325 -0.720736 -0.042790 1 0 0 0 0 0 1 370242
-0.001886 0.000036 0.121141 -0.055388 -0.098508 -0.759115 -0.042821 1 0 0 0 0 0 1 371243
-0.001887 0.000039 0.121141 -0.066018 -0.063488 -0.774140 -0.042852 1 0 0 0 0 0 1 372236
-0.001887 0.000040 0.121141 -0.071532 -0.045789 -0.779892 -0.042883 1 0 0 0 0 0 1 373236
-0.001887 0.000040 0.121141 -0.074344 -0.036919 -0.782279 -0.042914 1 0 0 0 0 0 1 374234
-0.001888 0.000041 0.121141 -0.075816 -0.032501 -0.783498 -0.042946 1 0 0 0 0 0 1 375236
-0.001888 0.000041 0.121141 -0.076564 -0.030302 -0.784277 -0.042977 1 0 0 0 0 0 1 376237
-0.001888 0.000041 0.121141 -0.076981 -0.029209 -0.784931 -0.043008 1 0 0 0 0 0 1 377234
-0.001901 0.000027 0.121130 0.099516 0.160419 -0.638914 -0.043039 1 0 0 0 0 0 1 378234
-0.001907 0.000020 0.121126 0.037694 0.093619 -0.713535 -0.043071 1 0 0 0 0 0 1 379241
-0.001910 0.000017 0.121125 -0.008833 0.044042 -0.752534 -0.043102 1 0 0 0 0 0 1 380234
-0.001912 0.000015 0.121125 -0.033898 0.017648 -0.767780 -0.043133 1 0 0 0 0 0 1 381234
-0.001913 0.000014 0.121124 -0.046710 0.004272 -0.773597 -0.043164 1 0 0 0 0 0 1 382235
-0.001913 0.000014 0.121124 -0.053186 -0.002418 -0.776019 -0.043196 1 0 0 0 0 0 1 383238
-0.001913 0.000013 0.121124 -0.056466 -0.005785 -0.777233 -0.043227 1 0 0 0 0 0 1 384235
-0.001914 0.000013 0.121124 -0.058122 -0.007471 -0.778012 -0.043258 1 0 0 0 0 0 1 385239
-0.001914 0.000013 0.121124 -0.058987 -0.008297 -0.778646 -0.043289 1 0 0 0 0 0 1 386222
-0.001914 0.000013 0.121124 -0.059431 -0.008736 -0.779237 -0.043320 1 0 0 0 0 0 1 387224
-0.001895 0.000009 0.121114 -0.319968 0.052389 -0.643571 -0.043352 1 0 0 0 0 0 1 388238
-0.001885 0.000006 0.121111 -0.226855 0.030580 -0.712905 -0.043383 1 0 0 0 0 0 1 389244
-0.001881 0.000005 0.121110 -0.158613 0.014408 -0.749151 -0.043414 1 0 0 0 0 0 1 390233
-0.001878 0.000005 0.121109 -0.122566 0.005799 -0.763346 -0.043446 1 0 0 0 0 0 1 391238
-0.001877 0.000005 0.121109 -0.104447 0.001427 -0.768784 -0.043477 1 0 0 0 0 0 1 392234
-0.001876 0.000004 0.121109 -0.095452 -0.000763 -0.771056 -0.043508 1 0 0 0 0 0 1 393235
-0.001876 0.000004 0.121109 -0.090971 -0.001860 -0.772220 -0.043540 1 0 0 0 0 0 1 394243
-0.001876 0.000004 0.121109 -0.088781 -0.002400 -0.772988 -0.043571 1 0 0 0 0 0 1 395238
-0.001876 0.000004 0.121109 -0.087724 -0.002690 -0.773603 -0.043602 1 0 0 0 0 0 1 396236
-0.001876 0.000004 0.121109 -0.087217 -0.002819 -0.774195 -0.043633 1 0 0 0 0 0 1 397234
-0.001876 0.000004 0.121109 -0.086992 -0.002889 -0.774748 -0.043664 1 0 0 0 0 0 1 398235
-0.001876 0.000004 0.121109 -0.086924 -0.002932 -0.775306 -0.043695 1 0 0 0 0 0 1 399223
-0.001876 0.000004 0.121109 -0.086899 -0.002946 -0.775858 -0.043727 1 0 0 0 0 0 1 400231
-0.001876 0.000004 0.121109 -0.086938 -0.002963 -0.776402 -0.043757 1 0 0 0 0 0 1 401215
-0.001876 0.000004 0.121109 -0.086976 -0.002972 -0.776978 -0.043789 1 0 0 0 0 0 1 402232
-0.001876 0.000004 0.121109 -0.087028 -0.002966 -0.777528 -0.043821 1 0 0 0 0 0 1 403234
-0.001876 0.000004 0.121109 -0.087088 -0.002967 -0.778072 -0.043851 1 0 0 0 0 0 1 404216
-0.001876 0.000004 0.121109 -0.087151 -0.002969 -0.778636 -0.043883 1 0 0 0 0 0 1 405232
-0.001876 0.000004 0.121109 -0.087209 -0.002982 -0.779174 -0.043914 1 0 0 0 0 0 1 406216
-0.001876 0.000004 0.121109 -0.087279 -0.002983 -0.779711 -0.043943 1 0 0 0 0 0 1 407161
-0.001876 0.000004 0.121109 -0.087334 -0.002976 -0.780255 -0.043974 1 0 0 0 0 0 1 408151
-0.001876 0.000004 0.121109 -0.087381 -0.002992 -0.780814 -0.044006 1 0 0 0 0 0 1 409161
-0.001876 0.000004 0.121109 -0.087456 -0.002981 -0.781364 -0.044037 1 0 0 0 0 0 1 410152
-0.001876 0.000004 0.121109 -0.087516 -0.002993 -0.781916 -0.044068 1 0 0 0 0 0 1 411161
-0.001876 0.000004 0.121109 -0.087569 -0.002988 -0.782477 -0.044099 1 0 0 0 0 0 1 412151
-0.001876 0.000004 0.121109 -0.087642 -0.002986 -0.783032 -0.044131 1 0 0 0 0 0 1 413161
-0.001876 0.000004 0.121109 -0.087702 -0.002999 -0.783575 -0.044162 1 0 0 0 0 0 1 414152
-0.001876 0.000004 0.121109 -0.087776 -0.003000 -0.784147 -0.044193 1 0 0 0 0 0 1 415161
-0.001876 0.000004 0.121109 -0.087819 -0.002996 -0.784697 -0.044224 1 0 0 0 0 0 1 416151
-0.001876 0.000004 0.121109 -0.087888 -0.003006 -0.785244 -0.044256 1 0 0 0 0 0 1 417161
-0.001876 0.000004 0.121109 -0.087954 -0.002998 -0.785808 -0.044287 1 0 0 0 0 0 1 418168
-0.001876 0.000004 0.121109 -0.088017 -0.002998 -0.786360 -0.044318 1 0 0 0 0 0 1 419164
-0.001876 0.000004 0.121109 -0.088063 -0.003015 -0.786914 -0.044350 1 0 0 0 0 0 1 420163
-0.001876 0.000004 0.121109 -0.088139 -0.003004 -0.787468 -0.044381 1 0 0 0 0 0 1 421161
-0.001876 0.000004 0.121109 -0.088199 -0.003016 -0.788013 -0.044412 1 0 0 0 0 0 1 422156
-0.001876 0.000004 0.121109 -0.088260 -0.003020 -0.788588 -0.044443 1 0 0 0 0 0 1 423160
-0.001876 0.000004 0.121109 -0.088327 -0.003010 -0.789139 -0.044475 1 0 0 0 0 0 1 424173
-0.001876 0.000004 0.121109 -0.088385 -0.003023 -0.789677 -0.044506 1 0 0 0 0 0 1 425157
-0.001876 0.000004 0.121109 -0.088451 -0.003015 -0.790246 -0.044537 1 0 0 0 0 0 1 426173
-0.001876 0.000004 0.121109 -0.088501 -0.003018 -0.790805 -0.044568 1 0 0 0 0 0 1 427168
-0.001876 0.000004 0.121109 -0.088571 -0.003029 -0.791348 -0.044600 1 0 0 0 0 0 1 428170
-0.001876 0.000004 0.121109 -0.088635 -0.003021 -0.791890 -0.044630 1 0 0 0 0 0 1 429138
-0.001876 0.000004 0.121109 -0.088684 -0.003036 -0.792461 -0.044662 1 0 0 0 0 0 1 430167
-0.001876 0.000004 0.121109 -0.088768 -0.003034 -0.793023 -0.044693 1 0 0 0 0 0 1 431167
-0.001876 0.000004 0.121109 -0.088824 -0.003027 -0.793571 -0.044725 1 0 0 0 0 0 1 432167
-0.001881 0.000023 0.121098 -0.015331 -0.254080 -0.649590 -0.044756 1 0 0 0 0 0 1 433168
-0.001884 0.000032 0.121095 -0.040345 -0.165377 -0.722894 -0.044787 1 0 0 0 0 0 1 434150
-0.001885 0.000036 0.121093 -0.059656 -0.099691 -0.761217 -0.044819 1 0 0 0 0 0 1 435171
-0.001886 0.000039 0.121093 -0.070232 -0.064730 -0.776208 -0.044850 1 0 0 0 0 0 1 436172
-0.001886 0.000040 0.121093 -0.075714 -0.047055 -0.781917 -0.044881 1 0 0 0 0 0 1 437170
-0.001887 0.000040 0.121093 -0.078518 -0.038206 -0.784272 -0.044912 1 0 0 0 0 0 1 438160
-0.001887 0.000041 0.121093 -0.079978 -0.033790 -0.785462 -0.044943 1 0 0 0 0 0 1 439168
-0.001887 0.000041 0.121093 -0.080736 -0.031593 -0.786229 -0.044975 1 0 0 0 0 0 1 440166
-0.001887 0.000041 0.121093 -0.081131 -0.030508 -0.786855 -0.045006 1 0 0 0 0 0 1 441167
-0.001887 0.000041 0.121093 -0.081378 -0.029976 -0.787432 -0.045037 1 0 0 0 0 0 1 442167
-0.001887 0.000041 0.121093 -0.081522 -0.029718 -0.787983 -0.045068 1 0 0 0 0 0 1 443167
-0.001887 0.000041 0.121093 -0.081611 -0.029595 -0.788530 -0.045100 1 0 0 0 0 0 1 444167
-0.001887 0.000041 0.121093 -0.081699 -0.029545 -0.789083 -0.045131 1 0 0 0 0 0 1 445165
-0.001887 0.000041 0.121093 -0.081765 -0.029538 -0.789625 -0.045162 1 0 0 0 0 0 1 446167
-0.001887 0.000041 0.121093 -0.081818 -0.029537 -0.790170 -0.045193 1 0 0 0 0 0 1 447167
-0.001887 0.000041 0.121093 -0.081876 -0.029543 -0.790716 -0.045224 1 0 0 0 0 0 1 448154
-0.001887 0.000041 0.121093 -0.081945 -0.029560 -0.791264 -0.045256 1 0 0 0 0 0 1 449167
-0.001887 0.000041 0.121093 -0.082011 -0.029589 -0.791817 -0.045287 1 0 0 0 0 0 1 450168
-0.001887 0.000041 0.121093 -0.082061 -0.029601 -0.792358 -0.045318 1 0 0 0 0 0 1 451169
-0.001887 0.000041 0.121093 -0.082105 -0.029624 -0.792908 -0.045350 1 0 0 0 0 0 1 452165
-0.001887 0.000041 0.121093 -0.082172 -0.029642 -0.793451 -0.045381 1 0 0 0 0 0 1 453170
-0.001887 0.000041 0.121093 -0.082229 -0.029662 -0.793994 -0.045412 1 0 0 0 0 0 1 454164
-0.001887 0.000041 0.121093 -0.082286 -0.029682 -0.794542 -0.045443 1 0 0 0 0 0 1 455168
-0.001887 0.000041 0.121093 -0.082331 -0.029705 -0.795094 -0.045475 1 0 0 0 0 0 1 456166
-0.001887 0.000041 0.121093 -0.082398 -0.029723 -0.795634 -0.045506 1 0 0 0 0 0 1 457166
-0.001887 0.000041 0.121093 -0.082463 -0.029752 -0.796180 -0.045537 1 0 0 0 0 0 1 458154
-0.001892 0.000059 0.121082 -0.008926 -0.280912 -0.651941 -0.045568 1 0 0 0 0 0 1 459169
-0.001895 0.000068 0.121079 -0.033887 -0.192410 -0.725257 -0.045600 1 0 0 0 0 0 1 460178
-0.001896 0.000073 0.121077 -0.053162 -0.126838 -0.763580 -0.045631 1 0 0 0 0 0 1 461181
-0.001897 0.000075 0.121077 -0.063713 -0.091954 -0.778566 -0.045662 1 0 0 0 0 0 1 462176
-0.001897 0.000076 0.121077 -0.069190 -0.074297 -0.784268 -0.045694 1 0 0 0 0 0 1 463175
-0.001898 0.000077 0.121077 -0.071995 -0.065484 -0.786631 -0.045725 1 0 0 0 0 0 1 464175
-0.001898 0.000077 0.121077 -0.073437 -0.061094 -0.787798 -0.045756 1 0 0 0 0 0 1 465175
-0.001898 0.000077 0.121077 -0.074175 -0.058922 -0.788563 -0.045787 1 0 0 0 0 0 1 466174
-0.001898 0.000077 0.121077 -0.074591 -0.057840 -0.789179 -0.045819 1 0 0 0 0 0 1 467180
-0.001898 0.000077 0.121077 -0.074819 -0.057339 -0.789744 -0.045850 1 0 0 0 0 0 1 468174
-0.001898 0.000077 0.121077 -0.074944 -0.057104 -0.790293 -0.045881 1 0 0 0 0 0 1 469173
-0.001898 0.000077 0.121077 -0.075041 -0.056986 -0.790833 -0.045912 1 0 0 0 0 0 1 470172
-0.001898 0.000077 0.121077 -0.075124 -0.056966 -0.791397 -0.045945 1 0 0 0 0 0 1 471219
-0.001898 0.000077 0.121077 -0.075189 -0.056967 -0.791942 -0.045977 1 0 0 0 0 0 1 472231
-0.001898 0.000077 0.121077 -0.075232 -0.056994 -0.792464 -0.046007 1 0 0 0 0 0 1 473214
-0.001898 0.000077 0.121077 -0.075306 -0.057027 -0.793016 -0.046039 1 0 0 0 0 0 1 474227
-0.001898 0.000077 0.121077 -0.075351 -0.057056 -0.793542 -0.046070 1 0 0 0 0 0 1 475215
-0.001898 0.000077 0.121077 -0.075393 -0.057086 -0.794099 -0.046102 1 0 0 0 0 0 1 476228
-0.001898 0.000077 0.121077 -0.075451 -0.057132 -0.794617 -0.046132 1 0 0 0 0 0 1 477211
-0.001898 0.000077 0.121077 -0.075507 -0.057160 -0.795168 -0.046164 1 0 0 0 0 0 1 478226
-0.001898 0.000077 0.121077 -0.075539 -0.057209 -0.795665 -0.046193 1 0 0 0 0 0 1 479149
-0.001898 0.000077 0.121077 -0.075613 -0.057244 -0.796216 -0.046224 1 0 0 0 0 0 1 480159
-0.001898 0.000077 0.121077 -0.075654 -0.057285 -0.796737 -0.046255 1 0 0 0 0 0 1 481149
-0.001898 0.000077 0.121077 -0.075708 -0.057312 -0.797285 -0.046287 1 0 0 0 0 0 1 482158
-0.001898 0.000077 0.121077 -0.075744 -0.057364 -0.797819 -0.046318 1 0 0 0 0 0 1 483149
-0.001898 0.000077 0.121077 -0.075806 -0.057402 -0.798355 -0.046349 1 0 0 0 0 0 1 484158
-0.001898 0.000077 0.121077 -0.075861 -0.057428 -0.798894 -0.046380 1 0 0 0 0 0 1 485148
-0.001898 0.000077 0.121077 -0.075897 -0.057480 -0.799439 -0.046412 1 0 0 0 0 0 1 486159
-0.001898 0.000077 0.121077 -0.075962 -0.057506 -0.799977 -0.046443 1 0 0 0 0 0 1 487158
-0.001898 0.000077 0.121077 -0.076019 -0.057563 -0.800511 -0.046474 1 0 0 0 0 0 1 488150
-0.001898 0.000077 0.121077 -0.076067 -0.057584 -0.801056 -0.046506 1 0 0 0 0 0 1 489163
-0.001898 0.000077 0.121077 -0.076102 -0.057635 -0.801590 -0.046537 1 0 0 0 0 0 1 490156
-0.001898 0.000077 0.121077 -0.076168 -0.057662 -0.802140 -0.046569 1 0 0 0 0 0 1 491177
-0.001898 0.000077 0.121077 -0.076215 -0.057709 -0.802656 -0.046599 1 0 0 0 0 0 1 492147
-0.001898 0.000077 0.121077 -0.076258 -0.057741 -0.803214 -0.046631 1 0 0 0 0 0 1 493162
-0.001898 0.000077 0.121077 -0.076317 -0.057787 -0.803737 -0.046662 1 0 0 0 0 0 1 494154
-0.001898 0.000077 0.121077 -0.076372 -0.057815 -0.804282 -0.046693 1 0 0 0 0 0 1 495157
-0.001898 0.000077 0.121077 -0.076429 -0.057873 -0.804825 -0.046725 1 0 0 0 0 0 1 496164
-0.001898 0.000077 0.121077 -0.076464 -0.057897 -0.805366 -0.046756 1 0 0 0 0 0 1 497157
-0.001898 0.000077 0.121077 -0.076522 -0.057943 -0.805898 -0.046787 1 0 0 0 0 0 1 498169
-0.001898 0.000077 0.121077 -0.076577 -0.057971 -0.806441 -0.046818 1 0 0 0 0 0 1 499168
-0.001898 0.000077 0.121077 -0.076626 -0.058020 -0.806973 -0.046850 1 0 0 0 0 0 1 500167
-0.001898 0.000077 0.121077 -0.076666 -0.058049 -0.807507 -0.046880 1 0 0 0 0 0 1 501136
-0.001898 0.000077 0.121077 -0.076726 -0.058097 -0.808049 -0.046912 1 0 0 0 0 0 1 502166
-0.001898 0.000077 0.121077 -0.076782 -0.058125 -0.808592 -0.046943 1 0 0 0 0 0 1 503165
-0.001898 0.000077 0.121077 -0.076838 -0.058183 -0.809130 -0.046975 1 0 0 0 0 0 1 504163
-0.001898 0.000077 0.121077 -0.076870 -0.058218 -0.809669 -0.047006 1 0 0 0 0 0 1 505164
-0.001898 0.000077 0.121077 -0.076934 -0.058242 -0.810210 -0.047037 1 0 0 0 0 0 1 506169
-0.001898 0.000077 0.121077 -0.076983 -0.058291 -0.810742 -0.047069 1 0 0 0 0 0 1 507170
-0.001898 0.000077 0.121077 -0.077026 -0.058322 -0.811292 -0.047100 1 0 0 0 0 0 1 508169
-0.001911 0.000064 0.121066 0.100397 0.131587 -0.664558 -0.047131 1 0 0 0 0 0 1 509163
-0.001917 0.000057 0.121062 0.039146 0.064922 -0.738888 -0.047162 1 0 0 0 0 0 1 510163
-0.001920 0.000053 0.121061 -0.007103 0.015450 -0.777747 -0.047193 1 0 0 0 0 0 1 511165
-0.001922 0.000052 0.121060 -0.032027 -0.010924 -0.792928 -0.047225 1 0 0 0 0 0 1 512164
-0.001923 0.000051 0.121060 -0.044750 -0.024269 -0.798692 -0.047256 1 0 0 0 0 0 1 513165
-0.001923 0.000050 0.121060 -0.051191 -0.030977 -0.801067 -0.047287 1 0 0 0 0 0 1 514165
-0.001924 0.000050 0.121060 -0.054451 -0.034350 -0.802248 -0.047318 1 0 0 0 0 0 1 515166
-0.001924 0.000050 0.121060 -0.056104 -0.036042 -0.802988 -0.047349 1 0 0 0 0 0 1 516135
-0.001924 0.000050 0.121060 -0.056937 -0.036900 -0.803602 -0.047381 1 0 0 0 0 0 1 517163
-0.001929 0.000068 0.121050 0.016281 -0.288917 -0.658986 -0.047412 1 0 0 0 0 0 1 518163
-0.001932 0.000077 0.121046 -0.008733 -0.200954 -0.732243 -0.047443 1 0 0 0 0 0 1 519165
-0.001933 0.000082 0.121045 -0.028029 -0.135641 -0.770523 -0.047474 1 0 0 0 0 0 1 520154
-0.001934 0.000084 0.121044 -0.038595 -0.100889 -0.785485 -0.047506 1 0 0 0 0 0 1 521163
-0.001934 0.000085 0.121044 -0.044054 -0.083321 -0.791172 -0.047537 1 0 0 0 0 0 1 522165
-0.001935 0.000086 0.121044 -0.046853 -0.074541 -0.793485 -0.047567 1 0 0 0 0 0 1 523136
-0.001935 0.000086 0.121044 -0.048275 -0.070167 -0.794653 -0.047599 1 0 0 0 0 0 1 524134
-0.001935 0.000086 0.121044 -0.049018 -0.067999 -0.795408 -0.047631 1 0 0 0 0 0 1 525165
-0.001935 0.000086 0.121044 -0.049396 -0.066948 -0.795999 -0.047661 1 0 0 0 0 0 1 526134
-0.001935 0.000086 0.121044 -0.049612 -0.066434 -0.796562 -0.047693 1 0 0 0 0 0 1 527165
-0.001935 0.000086 0.121044 -0.049732 -0.066198 -0.797088 -0.047725 1 0 0 0 0 0 1 528164
-0.001935 0.000086 0.121044 -0.049805 -0.066107 -0.797618 -0.047756 1 0 0 0 0 0 1 529164
-0.001935 0.000086 0.121044 -0.049857 -0.066084 -0.798128 -0.047787 1 0 0 0 0 0 1 530151
-0.001935 0.000086 0.121044 -0.049911 -0.066097 -0.798662 -0.047818 1 0 0 0 0 0 1 531163
-0.001935 0.000086 0.121044 -0.049940 -0.066119 -0.799184 -0.047850 1 0 0 0 0 0 1 532162
-0.001935 0.000086 0.121044 -0.049967 -0.066140 -0.799707 -0.047881 1 0 0 0 0 0 1 533163
-0.001935 0.000086 0.121044 -0.050019 -0.066187 -0.800229 -0.047912 1 0 0 0 0 0 1 534163
-0.001935 0.000086 0.121044 -0.050042 -0.066233 -0.800739 -0.047943 1 0 0 0 0 0 1 535165
-0.001935 0.000086 0.121044 -0.050074 -0.066277 -0.801281 -0.047975 1 0 0 0 0 0 1 536169
-0.001935 0.000086 0.121044 -0.050118 -0.066317 -0.801795 -0.048006 1 0 0 0 0 0 1 537162
-0.001935 0.000086 0.121044 -0.050144 -0.066352 -0.802311 -0.048037 1 0 0 0 0 0 1 538165
-0.001935 0.000086 0.121044 -0.050172 -0.066405 -0.802846 -0.048068 1 0 0 0 0 0 1 539165
-0.001935 0.000086 0.121044 -0.050208 -0.066438 -0.803355 -0.048100 1 0 0 0 0 0 1 540164
-0.001935 0.000086 0.121044 -0.050249 -0.066489 -0.803882 -0.048131 1 0 0 0 0 0 1 541162
-0.001935 0.000086 0.121044 -0.050274 -0.066524 -0.804395 -0.048162 1 0 0 0 0 0 1 542157
-0.001935 0.000086 0.121044 -0.050302 -0.066577 -0.804925 -0.048193 1 0 0 0 0 0 1 543149
-0.001935 0.000086 0.121044 -0.050334 -0.066621 -0.805429 -0.048224 1 0 0 0 0 0 1 544150
-0.001935 0.000086 0.121044 -0.050379 -0.066662 -0.805965 -0.048256 1 0 0 0 0 0 1 545156
-0.001948 0.000073 0.121033 0.127195 0.123432 -0.658964 -0.048287 1 0 0 0 0 0 1 546148
-0.001954 0.000066 0.121029 0.066158 0.056908 -0.733250 -0.048318 1 0 0 0 0 0 1 547157
-0.001957 0.000062 0.121028 0.020009 0.007518 -0.772076 -0.048349 1 0 0 0 0 0 1 548148
-0.001959 0.000060 0.121028 -0.004835 -0.018813 -0.787226 -0.048381 1 0 0 0 0 0 1 549156
-0.001960 0.000060 0.121027 -0.017547 -0.032142 -0.792982 -0.048412 1 0 0 0 0 0 1 550147
-0.001960 0.000059 0.121027 -0.023963 -0.038845 -0.795344 -0.048443 1 0 0 0 0 0 1 551149
-0.001961 0.000059 0.121027 -0.027189 -0.042219 -0.796499 -0.048474 1 0 0 0 0 0 1 552156
-0.001961 0.000059 0.121027 -0.028821 -0.043914 -0.797234 -0.048505 1 0 0 0 0 0 1 553147
-0.001961 0.000059 0.121027 -0.029644 -0.044771 -0.797831 -0.048537 1 0 0 0 0 0 1 554149
-0.001961 0.000059 0.121027 -0.030060 -0.045231 -0.798369 -0.048568 1 0 0 0 0 0 1 555141
-0.001961 0.000059 0.121027 -0.030295 -0.045458 -0.798899 -0.048599 1 0 0 0 0 0 1 556160
-0.001961 0.000059 0.121027 -0.030408 -0.045598 -0.799407 -0.048630 1 0 0 0 0 0 1 557143
-0.001961 0.000059 0.121027 -0.030487 -0.045676 -0.799932 -0.048662 1 0 0 0 0 0 1 558150
-0.001961 0.000059 0.121027 -0.030528 -0.045726 -0.800449 -0.048693 1 0 0 0 0 0 1 559167
-0.001961 0.000059 0.121027 -0.030553 -0.045777 -0.800959 -0.048724 1 0 0 0 0 0 1 560160
-0.001961 0.000059 0.121027 -0.030572 -0.045808 -0.801466 -0.048755 1 0 0 0 0 0 1 561148
-0.001961 0.000059 0.121027 -0.030612 -0.045843 -0.801984 -0.048787 1 0 0 0 0 0 1 562156
-0.001961 0.000059 0.121027 -0.030633 -0.045872 -0.802491 -0.048818 1 0 0 0 0 0 1 563143
-0.001961 0.000059 0.121027 -0.030641 -0.045905 -0.803022 -0.048850 1 0 0 0 0 0 1 564164
-0.001961 0.000059 0.121027 -0.030672 -0.045932 -0.803529 -0.048881 1 0 0 0 0 0 1 565162
-0.001961 0.000059 0.121027 -0.030693 -0.045961 -0.804043 -0.048912 1 0 0 0 0 0 1 566163
-0.001961 0.000059 0.121027 -0.030713 -0.045990 -0.804558 -0.048943 1 0 0 0 0 0 1 567165
-0.001961 0.000059 0.121027 -0.030720 -0.046022 -0.805077 -0.048975 1 0 0 0 0 0 1 568163
-0.001961 0.000059 0.121027 -0.030750 -0.046049 -0.805584 -0.049006 1 0 0 0 0 0 1 569161
-0.001961 0.000059 0.121027 -0.030771 -0.046078 -0.806099 -0.049037 1 0 0 0 0 0 1 570165
-0.001961 0.000059 0.121027 -0.030791 -0.046107 -0.806609 -0.049068 1 0 0 0 0 0 1 571158
-0.001961 0.000059 0.121027 -0.030799 -0.046140 -0.807131 -0.049100 1 0 0 0 0 0 1 572161
-0.001961 0.000059 0.121027 -0.030829 -0.046166 -0.807638 -0.049131 1 0 0 0 0 0 1 573160
-0.001961 0.000059 0.121027 -0.030850 -0.046196 -0.808155 -0.049162 1 0 0 0 0 0 1 574166
-0.001961 0.000059 0.121027 -0.030870 -0.046225 -0.808667 -0.049193 1 0 0 0 0 0 1 575164
-0.001961 0.000059 0.121027 -0.030874 -0.046269 -0.809180 -0.049225 1 0 0 0 0 0 1 576163
-0.001961 0.000059 0.121027 -0.030907 -0.046285 -0.809694 -0.049256 1 0 0 0 0 0 1 577163
-0.001961 0.000059 0.121027 -0.030928 -0.046313 -0.810208 -0.049287 1 0 0 0 0 0 1 578163
-0.001961 0.000059 0.121027 -0.030936 -0.046346 -0.810729 -0.049318 1 0 0 0 0 0 1 579165
-0.001961 0.000059 0.121027 -0.030966 -0.046372 -0.811236 -0.049350 1 0 0 0 0 0 1 580163
-0.001961 0.000059 0.121027 -0.030987 -0.046401 -0.811748 -0.049381 1 0 0 0 0 0 1 581161
-0.001961 0.000059 0.121027 -0.031007 -0.046431 -0.812263 -0.049412 1 0 0 0 0 0 1 582163
-0.001961 0.000059 0.121027 -0.031015 -0.046463 -0.812782 -0.049443 1 0 0 0 0 0 1 583162
-0.001961 0.000059 0.121027 -0.031045 -0.046489 -0.813290 -0.049475 1 0 0 0 0 0 1 584162
-0.001961 0.000059 0.121027 -0.031062 -0.046530 -0.813795 -0.049506 1 0 0 0 0 0 1 585159
-0.001961 0.000059 0.121027 -0.031073 -0.046552 -0.814322 -0.049537 1 0 0 0 0 0 1 586161
-0.001961 0.000059 0.121027 -0.031103 -0.046578 -0.814832 -0.049568 1 0 0 0 0 0 1 587163
-0.001961 0.000059 0.121027 -0.031124 -0.046607 -0.815345 -0.049600 1 0 0 0 0 0 1 588163
-0.001961 0.000059 0.121027 -0.031144 -0.046636 -0.815857 -0.049631 1 0 0 0 0 0 1 589160
-0.001961 0.000059 0.121027 -0.031152 -0.046668 -0.816378 -0.049662 1 0 0 0 0 0 1 590162
-0.001961 0.000059 0.121027 -0.031182 -0.046695 -0.816886 -0.049693 1 0 0 0 0 0 1 591161
-0.001961 0.000059 0.121027 -0.031202 -0.046723 -0.817384 -0.049724 1 0 0 0 0 0 1 592133
-0.001961 0.000059 0.121027 -0.031223 -0.046754 -0.817913 -0.049756 1 0 0 0 0 0 1 593162
-0.001961 0.000059 0.121027 -0.031222 -0.046777 -0.818425 -0.049787 1 0 0 0 0 0 1 594160
-0.001942 0.000054 0.121017 -0.293444 0.014997 -0.681830 -0.049818 1 0 0 0 0 0 1 595149
-0.001932 0.000052 0.121014 -0.201164 -0.006528 -0.750687 -0.049849 1 0 0 0 0 0 1 596159
-0.001928 0.000051 0.121013 -0.133365 -0.022547 -0.786725 -0.049881 1 0 0 0 0 0 1 597161
-0.001925 0.000050 0.121012 -0.097539 -0.031107 -0.800795 -0.049912 1 0 0 0 0 0 1 598162
-0.001924 0.000050 0.121012 -0.079511 -0.035441 -0.806170 -0.049943 1 0 0 0 0 0 1 599162
-0.001924 0.000050 0.121012 -0.070527 -0.037622 -0.808374 -0.049975 1 0 0 0 0 0 1 600161
-0.001923 0.000050 0.121012 -0.066084 -0.038735 -0.809473 -0.050006 1 0 0 0 0 0 1 601160
-0.001929 0.000068 0.121002 0.009978 -0.291534 -0.664576 -0.050037 1 0 0 0 0 0 1 602162
-0.001931 0.000077 0.120998 -0.013567 -0.204053 -0.737721 -0.050068 1 0 0 0 0 0 1 603155
-0.001933 0.000082 0.120997 -0.032151 -0.138988 -0.775943 -0.050099 1 0 0 0 0 0 1 604155
-0.001933 0.000084 0.120996 -0.042338 -0.104365 -0.790853 -0.050130 1 0 0 0 0 0 1 605132
-0.001934 0.000085 0.120996 -0.047635 -0.086863 -0.796527 -0.050162 1 0 0 0 0 0 1 606160
-0.001934 0.000086 0.120996 -0.050331 -0.078112 -0.798831 -0.050193 1 0 0 0 0 0 1 607154
-0.001934 0.000086 0.120996 -0.051719 -0.073757 -0.799964 -0.050224 1 0 0 0 0 0 1 608146
-0.001934 0.000086 0.120996 -0.052422 -0.071604 -0.800682 -0.050256 1 0 0 0 0 0 1 609155
-0.001934 0.000086 0.120996 -0.052792 -0.070538 -0.801260 -0.050287 1 0 0 0 0 0 1 610145
-0.001934 0.000086 0.120996 -0.053012 -0.070043 -0.801788 -0.050318 1 0 0 0 0 0 1 611154
-0.001934 0.000086 0.120996 -0.053119 -0.069813 -0.802292 -0.050349 1 0 0 0 0 0 1 612146
-0.001934 0.000086 0.120996 -0.053196 -0.069712 -0.802790 -0.050381 1 0 0 0 0 0 1 613154
-0.001934 0.000086 0.120996 -0.053248 -0.069688 -0.803297 -0.050412 1 0 0 0 0 0 1 614146
-0.001934 0.000086 0.120996 -0.053306 -0.069690 -0.803795 -0.050443 1 0 0 0 0 0 1 615155
-0.001915 0.000082 0.120986 -0.315596 -0.007858 -0.667004 -0.050474 1 0 0 0 0 0 1 616144
-0.001918 0.000066 0.120972 -0.045490 0.161159 -0.587979 -0.050506 1 0 0 0 0 0 1 617155
-0.001920 0.000058 0.120967 -0.038553 0.078937 -0.697654 -0.050536 1 0 0 0 0 0 1 618144
-0.001921 0.000054 0.120965 -0.048748 0.021175 -0.749956 -0.050568 1 0 0 0 0 0 1 619154
-0.001922 0.000052 0.120965 -0.055508 -0.009379 -0.769915 -0.050600 1 0 0 0 0 0 1 620162
-0.001922 0.000051 0.120964 -0.059198 -0.024842 -0.777330 -0.050631 1 0 0 0 0 0 1 621156
-0.001922 0.000050 0.120964 -0.061115 -0.032585 -0.780252 -0.050662 1 0 0 0 0 0 1 622163
-0.001922 0.000050 0.120964 -0.062125 -0.036498 -0.781616 -0.050695 1 0 0 0 0 0 1 623231
-0.001922 0.000050 0.120964 -0.062651 -0.038443 -0.782395 -0.050727 1 0 0 0 0 0 1 624227
-0.001922 0.000050 0.120964 -0.062918 -0.039439 -0.782978 -0.050757 1 0 0 0 0 0 1 625211
-0.001922 0.000050 0.120964 -0.063083 -0.039949 -0.783497 -0.050789 1 0 0 0 0 0 1 626237
-0.001922 0.000050 0.120964 -0.063193 -0.040210 -0.783957 -0.050818 1 0 0 0 0 0 1 627143
-0.001922 0.000050 0.120964 -0.063259 -0.040364 -0.784445 -0.050850 1 0 0 0 0 0 1 628164
-0.001922 0.000050 0.120964 -0.063316 -0.040446 -0.784926 -0.050880 1 0 0 0 0 0 1 629147
-0.001922 0.000050 0.120964 -0.063362 -0.040495 -0.785413 -0.050912 1 0 0 0 0 0 1 630156
-0.001935 0.000036 0.120953 0.114612 0.149996 -0.637848 -0.050943 1 0 0 0 0 0 1 631162
-0.001942 0.000029 0.120950 0.053887 0.083869 -0.711972 -0.050974 1 0 0 0 0 0 1 632133
-0.001945 0.000026 0.120948 0.007905 0.034661 -0.750738 -0.051006 1 0 0 0 0 0 1 633162
-0.001947 0.000024 0.120948 -0.016870 0.008457 -0.765834 -0.051037 1 0 0 0 0 0 1 634161
-0.001928 0.000019 0.120938 -0.291871 0.057023 -0.634154 -0.051068 1 0 0 0 0 0 1 635162
-0.001919 0.000016 0.120934 -0.206249 0.028941 -0.704806 -0.051100 1 0 0 0 0 0 1 636161
-0.001915 0.000015 0.120933 -0.141797 0.009659 -0.741413 -0.051130 1 0 0 0 0 0 1 637150
-0.001913 0.000014 0.120933 -0.107649 -0.000525 -0.755681 -0.051162 1 0 0 0 0 0 1 638159
-0.001912 0.000014 0.120933 -0.090485 -0.005662 -0.761084 -0.051193 1 0 0 0 0 0 1 639162
-0.001911 0.000013 0.120932 -0.081932 -0.008259 -0.763277 -0.051224 1 0 0 0 0 0 1 640146
-0.001911 0.000013 0.120932 -0.077688 -0.009546 -0.764359 -0.051256 1 0 0 0 0 0 1 641162
-0.001911 0.000013 0.120932 -0.075592 -0.010207 -0.765037 -0.051287 1 0 0 0 0 0 1 642165
-0.001911 0.000013 0.120932 -0.074570 -0.010532 -0.765576 -0.051318 1 0 0 0 0 0 1 643162
-0.001911 0.000013 0.120932 -0.074078 -0.010691 -0.766062 -0.051349 1 0 0 0 0 0 1 644159
-0.001910 0.000013 0.120932 -0.073869 -0.010781 -0.766532 -0.051381 1 0 0 0 0 0 1 645161
-0.001910 0.000013 0.120932 -0.073774 -0.010833 -0.767000 -0.051411 1 0 0 0 0 0 1 646130
-0.001910 0.000013 0.120932 -0.073753 -0.010857 -0.767475 -0.051443 1 0 0 0 0 0 1 647162
-0.001910 0.000013 0.120932 -0.073766 -0.010881 -0.767945 -0.051474 1 0 0 0 0 0 1 648159
-0.001910 0.000013 0.120932 -0.073788 -0.010884 -0.768412 -0.051506 1 0 0 0 0 0 1 649160
-0.001910 0.000013 0.120932 -0.073832 -0.010890 -0.768880 -0.051537 1 0 0 0 0 0 1 650163
-0.001910 0.000013 0.120932 -0.073873 -0.010907 -0.769339 -0.051568 1 0 0 0 0 0 1 651163
-0.001923 -0.000001 0.120922 0.104174 0.179658 -0.621560 -0.051599 1 0 0 0 0 0 1 652130
-0.001930 -0.000007 0.120918 0.043526 0.113682 -0.695706 -0.051631 1 0 0 0 0 0 1 653158
-0.001933 -0.000011 0.120917 -0.002408 0.064579 -0.734452 -0.051662 1 0 0 0 0 0 1 654163
-0.001935 -0.000013 0.120916 -0.027170 0.038417 -0.749525 -0.051693 1 0 0 0 0 0 1 655162
-0.001936 -0.000013 0.120916 -0.039811 0.025170 -0.755214 -0.051724 1 0 0 0 0 0 1 656157
-0.001936 -0.000014 0.120916 -0.046207 0.018533 -0.757501 -0.051756 1 0 0 0 0 0 1 657160
-0.001936 -0.000014 0.120916 -0.049421 0.015219 -0.758609 -0.051787 1 0 0 0 0 0 1 658159
-0.001936 -0.000014 0.120916 -0.051070 0.013572 -0.759315 -0.051820 1 0 0 0 0 0 1 659218
-0.001917 -0.000019 0.120906 -0.314358 0.074576 -0.622266 -0.051851 1 0 0 0 0 0 1 660218
-0.001908 -0.000021 0.120903 -0.222944 0.052815 -0.691098 -0.051883 1 0 0 0 0 0 1 661231
-0.001903 -0.000022 0.120901 -0.155581 0.036702 -0.727069 -0.051914 1 0 0 0 0 0 1 662216
-0.001901 -0.000023 0.120901 -0.119991 0.028103 -0.741087 -0.051945 1 0 0 0 0 0 1 663216
-0.001900 -0.000023 0.120901 -0.102093 0.023761 -0.746400 -0.051977 1 0 0 0 0 0 1 664227
-0.001912 -0.000037 0.120890 0.084931 0.212148 -0.600189 -0.052008 1 0 0 0 0 0 1 665241
-0.001918 -0.000044 0.120886 0.028784 0.145191 -0.674917 -0.052039 1 0 0 0 0 0 1 666225
-0.001922 -0.000047 0.120885 -0.014876 0.095599 -0.713847 -0.052070 1 0 0 0 0 0 1 667232
-0.001923 -0.000049 0.120884 -0.038498 0.069209 -0.728992 -0.052101 1 0 0 0 0 0 1 668224
-0.001924 -0.000050 0.120884 -0.050586 0.055850 -0.734688 -0.052133 1 0 0 0 0 0 1 669227
-0.001924 -0.000050 0.120884 -0.056700 0.049167 -0.736978 -0.052164 1 0 0 0 0 0 1 670233
-0.001925 -0.000051 0.120884 -0.059789 0.045833 -0.738064 -0.052196 1 0 0 0 0 0 1 671233
-0.001925 -0.000051 0.120884 -0.061365 0.044196 -0.738720 -0.052226 1 0 0 0 0 0 1 672206
-0.001925 -0.000051 0.120884 -0.062168 0.043370 -0.739253 -0.052258 1 0 0 0 0 0 1 673227
-0.001925 -0.000051 0.120884 -0.062590 0.042972 -0.739717 -0.052289 1 0 0 0 0 0 1 674226
-0.001925 -0.000051 0.120884 -0.062817 0.042797 -0.740172 -0.052320 1 0 0 0 0 0 1 675213
-0.001925 -0.000051 0.120884 -0.062958 0.042715 -0.740616 -0.052351 1 0 0 0 0 0 1 676222
-0.001925 -0.000051 0.120884 -0.063031 0.042686 -0.741052 -0.052382 1 0 0 0 0 0 1 677206
-0.001938 -0.000065 0.120873 0.115001 0.233224 -0.592939 -0.052414 1 0 0 0 0 0 1 678223
-0.001944 -0.000072 0.120870 0.054477 0.167476 -0.667096 -0.052445 1 0 0 0 0 0 1 679208
-0.001947 -0.000075 0.120868 0.008640 0.118485 -0.705846 -0.052476 1 0 0 0 0 0 1 680222
-0.001949 -0.000077 0.120868 -0.016068 0.092389 -0.720902 -0.052507 1 0 0 0 0 0 1 681206
-0.001950 -0.000078 0.120868 -0.028693 0.079198 -0.726581 -0.052539 1 0 0 0 0 0 1 682222
-0.001950 -0.000078 0.120868 -0.035070 0.072601 -0.728815 -0.052568 1 0 0 0 0 0 1 683144
-0.001950 -0.000078 0.120868 -0.038280 0.069316 -0.729893 -0.052599 1 0 0 0 0 0 1 684151
-0.001951 -0.000078 0.120868 -0.039907 0.067699 -0.730551 -0.052630 1 0 0 0 0 0 1 685143
-0.001951 -0.000078 0.120868 -0.040726 0.066904 -0.731065 -0.052662 1 0 0 0 0 0 1 686152
-0.001951 -0.000078 0.120868 -0.041160 0.066528 -0.731529 -0.052693 1 0 0 0 0 0 1 687155
-0.001951 -0.000078 0.120868 -0.041388 0.066370 -0.731971 -0.052724 1 0 0 0 0 0 1 688142
-0.001951 -0.000078 0.120868 -0.041505 0.066299 -0.732412 -0.052755 1 0 0 0 0 0 1 689151
-0.001964 -0.000092 0.120857 0.136490 0.256799 -0.584092 -0.052786 1 0 0 0 0 0 1 690143
-0.001970 -0.000099 0.120853 0.076061 0.191137 -0.658285 -0.052818 1 0 0 0 0 0 1 691152
-0.001973 -0.000103 0.120852 0.030260 0.142211 -0.697051 -0.052849 1 0 0 0 0 0 1 692142
-0.001975 -0.000104 0.120851 0.005587 0.116142 -0.712121 -0.052881 1 0 0 0 0 0 1 693155
-0.001976 -0.000105 0.120851 -0.007014 0.102973 -0.717771 -0.052912 1 0 0 0 0 0 1 694149
-0.001976 -0.000106 0.120851 -0.013363 0.096396 -0.720048 -0.052944 1 0 0 0 0 0 1 695169
-0.001976 -0.000106 0.120851 -0.016579 0.093133 -0.721124 -0.052975 1 0 0 0 0 0 1 696170
-0.001977 -0.000106 0.120851 -0.018183 0.091528 -0.721761 -0.053006 1 0 0 0 0 0 1 697157
-0.001977 -0.000106 0.120851 -0.018996 0.090738 -0.722264 -0.053036 1 0 0 0 0 0 1 698144
-0.001982 -0.000088 0.120841 0.054627 -0.162774 -0.577003 -0.053068 1 0 0 0 0 0 1 699150
-0.001985 -0.000079 0.120837 0.029953 -0.075499 -0.649665 -0.053099 1 0 0 0 0 0 1 700159
-0.001986 -0.000074 0.120836 0.010843 -0.010532 -0.687618 -0.053131 1 0 0 0 0 0 1 701154
-0.001987 -0.000072 0.120835 0.000377 0.024054 -0.702375 -0.053162 1 0 0 0 0 0 1 702163
-0.001987 -0.000071 0.120835 -0.005026 0.041573 -0.707918 -0.053193 1 0 0 0 0 0 1 703163
-0.001987 -0.000070 0.120835 -0.007791 0.050360 -0.710125 -0.053224 1 0 0 0 0 0 1 704155
-0.001988 -0.000070 0.120835 -0.009170 0.054789 -0.711175 -0.053256 1 0 0 0 0 0 1 705157
-0.001988 -0.000070 0.120835 -0.009876 0.057010 -0.711818 -0.053287 1 0 0 0 0 0 1 706160
-0.001988 -0.000070 0.120835 -0.010231 0.058141 -0.712304 -0.053318 1 0 0 0 0 0 1 707152
-0.001988 -0.000069 0.120835 -0.010411 0.058707 -0.712742 -0.053349 1 0 0 0 0 0 1 708130
-0.001988 -0.000069 0.120835 -0.010506 0.059029 -0.713181 -0.053381 1 0 0 0 0 0 1 709157
-0.001988 -0.000069 0.120835 -0.010552 0.059197 -0.713607 -0.053412 1 0 0 0 0 0 1 710157
-0.001988 -0.000069 0.120835 -0.010579 0.059298 -0.714019 -0.053443 1 0 0 0 0 0 1 711157
-0.001988 -0.000069 0.120835 -0.010605 0.059362 -0.714433 -0.053474 1 0 0 0 0 0 1 712132
-0.001988 -0.000069 0.120835 -0.010620 0.059422 -0.714858 -0.053506 1 0 0 0 0 0 1 713163
-0.001988 -0.000069 0.120835 -0.010627 0.059458 -0.715273 -0.053537 1 0 0 0 0 0 1 714159
-0.001988 -0.000069 0.120835 -0.010629 0.059513 -0.715690 -0.053568 1 0 0 0 0 0 1 715159
-0.001988 -0.000069 0.120835 -0.010642 0.059541 -0.716114 -0.053599 1 0 0 0 0 0 1 716157
-0.001988 -0.000069 0.120835 -0.010638 0.059572 -0.716519 -0.053631 1 0 0 0 0 0 1 717158
-0.001988 -0.000069 0.120835 -0.010654 0.059609 -0.716949 -0.053662 1 0 0 0 0 0 1 718159
-0.001988 -0.000069 0.120835 -0.010654 0.059653 -0.717360 -0.053693 1 0 0 0 0 0 1 719158
-0.001988 -0.000069 0.120835 -0.010667 0.059680 -0.717784 -0.053724 1 0 0 0 0 0 1 720157
-0.001988 -0.000069 0.120835 -0.010663 0.059711 -0.718189 -0.053756 1 0 0 0 0 0 1 721159
-0.001988 -0.000069 0.120835 -0.010679 0.059747 -0.718606 -0.053786 1 0 0 0 0 0 1 722128
-0.001988 -0.000069 0.120835 -0.010678 0.059791 -0.719018 -0.053817 1 0 0 0 0 0 1 723129
-0.001988 -0.000069 0.120835 -0.010692 0.059819 -0.719454 -0.053849 1 0 0 0 0 0 1 724158
-0.001993 -0.000051 0.120824 0.063372 -0.193410 -0.573881 -0.053881 1 0 0 0 0 0 1 725158
-0.001996 -0.000042 0.120821 0.038972 -0.106124 -0.646547 -0.053912 1 0 0 0 0 0 1 726158
-0.001997 -0.000037 0.120820 0.019982 -0.041168 -0.684499 -0.053943 1 0 0 0 0 0 1 727159
-0.001998 -0.000035 0.120819 0.009591 -0.006588 -0.699252 -0.053974 1 0 0 0 0 0 1 728155
-0.001998 -0.000034 0.120819 0.004217 0.010923 -0.704786 -0.054005 1 0 0 0 0 0 1 729152
-0.001998 -0.000033 0.120819 0.001494 0.019687 -0.706988 -0.054036 1 0 0 0 0 0 1 730127
-0.001998 -0.000033 0.120819 0.000113 0.024096 -0.708038 -0.054068 1 0 0 0 0 0 1 731158
-0.001998 -0.000033 0.120819 -0.000580 0.026304 -0.708665 -0.054099 1 0 0 0 0 0 1 732155
-0.001998 -0.000033 0.120819 -0.000936 0.027407 -0.709154 -0.054131 1 0 0 0 0 0 1 733158
-0.001999 -0.000033 0.120819 -0.001107 0.027975 -0.709593 -0.054162 1 0 0 0 0 0 1 734158
-0.001999 -0.000033 0.120819 -0.001192 0.028268 -0.710030 -0.054195 1 0 0 0 0 0 1 735214
-0.001999 -0.000033 0.120819 -0.001233 0.028417 -0.710452 -0.054227 1 0 0 0 0 0 1 736227
-0.001999 -0.000033 0.120819 -0.001257 0.028511 -0.710856 -0.054257 1 0 0 0 0 0 1 737209
-0.001999 -0.000033 0.120819 -0.001270 0.028568 -0.711272 -0.054289 1 0 0 0 0 0 1 738225
-0.001999 -0.000033 0.120819 -0.001283 0.028590 -0.711676 -0.054320 1 0 0 0 0 0 1 739226
-0.001999 -0.000033 0.120819 -0.001289 0.028618 -0.712090 -0.054351 1 0 0 0 0 0 1 740223
-0.001999 -0.000033 0.120819 -0.001290 0.028634 -0.712490 -0.054382 1 0 0 0 0 0 1 741199
-0.001999 -0.000033 0.120819 -0.001283 0.028660 -0.712902 -0.054414 1 0 0 0 0 0 1 742221
-0.001999 -0.000033 0.120819 -0.001291 0.028668 -0.713319 -0.054445 1 0 0 0 0 0 1 743225
-0.001999 -0.000033 0.120819 -0.001284 0.028693 -0.713725 -0.054477 1 0 0 0 0 0 1 744231
-0.001999 -0.000033 0.120819 -0.001292 0.028701 -0.714136 -0.054508 1 0 0 0 0 0 1 745222
-0.002004 -0.000015 0.120808 0.072784 -0.224592 -0.568322 -0.054539 1 0 0 0 0 0 1 746223
-0.002007 -0.000006 0.120805 0.048433 -0.137496 -0.641008 -0.054570 1 0 0 0 0 0 1 747225
-0.002008 -0.000001 0.120803 0.029495 -0.072637 -0.678968 -0.054601 1 0 0 0 0 0 1 748209
-0.002009 0.000001 0.120803 0.019101 -0.038110 -0.693720 -0.054633 1 0 0 0 0 0 1 749219
-0.002009 0.000002 0.120803 0.013759 -0.020641 -0.699241 -0.054663 1 0 0 0 0 0 1 750205
-0.002009 0.000003 0.120803 0.011032 -0.011891 -0.701454 -0.054695 1 0 0 0 0 0 1 751220
-0.002009 0.000003 0.120803 0.009656 -0.007504 -0.702480 -0.054726 1 0 0 0 0 0 1 752207
-0.002009 0.000003 0.120803 0.008973 -0.005327 -0.703099 -0.054758 1 0 0 0 0 0 1 753219
-0.002009 0.000004 0.120803 0.008620 -0.004233 -0.703585 -0.054789 1 0 0 0 0 0 1 754218
-0.002009 0.000004 0.120803 0.008457 -0.003695 -0.703980 -0.054818 1 0 0 0 0 0 1 755141
-0.002009 0.000004 0.120803 0.008374 -0.003410 -0.704395 -0.054849 1 0 0 0 0 0 1 756149
-0.002009 0.000004 0.120803 0.008338 -0.003278 -0.704801 -0.054880 1 0 0 0 0 0 1 757139
-0.002009 0.000004 0.120803 0.008323 -0.003214 -0.705201 -0.054912 1 0 0 0 0 0 1 758149
-0.002009 0.000004 0.120803 0.008316 -0.003177 -0.705599 -0.054943 1 0 0 0 0 0 1 759141
-0.002009 0.000004 0.120803 0.008308 -0.003174 -0.705997 -0.054974 1 0 0 0 0 0 1 760149
-0.002009 0.000004 0.120803 0.008309 -0.003164 -0.706400 -0.055005 1 0 0 0 0 0 1 761140
-0.002009 0.000004 0.120803 0.008309 -0.003154 -0.706809 -0.055036 1 0 0 0 0 0 1 762139
-0.002009 0.000004 0.120803 0.008317 -0.003166 -0.707209 -0.055068 1 0 0 0 0 0 1 763151
-0.002009 0.000004 0.120803 0.008327 -0.003149 -0.707605 -0.055099 1 0 0 0 0 0 1 764140
-0.002009 0.000004 0.120803 0.008327 -0.003169 -0.708012 -0.055131 1 0 0 0 0 0 1 765153
-0.002009 0.000004 0.120803 0.008336 -0.003152 -0.708414 -0.055162 1 0 0 0 0 0 1 766156
-0.002009 0.000004 0.120803 0.008337 -0.003173 -0.708814 -0.055193 1 0 0 0 0 0 1 767151
-0.002009 0.000004 0.120803 0.008346 -0.003156 -0.709213 -0.055224 1 0 0 0 0 0 1 768145
-0.002009 0.000004 0.120803 0.008343 -0.003165 -0.709624 -0.055256 1 0 0 0 0 0 1 769154
-0.002015 0.000022 0.120792 0.082446 -0.256570 -0.563536 -0.055286 1 0 0 0 0 0 1 770144
-0.002018 0.000031 0.120788 0.058166 -0.169662 -0.636243 -0.055318 1 0 0 0 0 0 1 771153
-0.002019 0.000036 0.120787 0.039243 -0.104918 -0.674224 -0.055349 1 0 0 0 0 0 1 772156
-0.002020 0.000038 0.120787 0.028886 -0.070447 -0.688954 -0.055380 1 0 0 0 0 0 1 773147
-0.002020 0.000039 0.120787 0.023535 -0.053012 -0.694489 -0.055412 1 0 0 0 0 0 1 774157
-0.002020 0.000039 0.120786 0.020822 -0.044281 -0.696687 -0.055443 1 0 0 0 0 0 1 775160
-0.002020 0.000040 0.120786 0.019457 -0.039927 -0.697702 -0.055474 1 0 0 0 0 0 1 776151
-0.002020 0.000040 0.120786 0.018777 -0.037760 -0.698315 -0.055505 1 0 0 0 0 0 1 777151
-0.002001 0.000036 0.120777 -0.245086 0.025416 -0.560930 -0.055537 1 0 0 0 0 0 1 778154
-0.001992 0.000033 0.120773 -0.153924 0.004701 -0.629355 -0.055568 1 0 0 0 0 0 1 779158
-0.001987 0.000032 0.120772 -0.086706 -0.010912 -0.665105 -0.055599 1 0 0 0 0 0 1 780154
-0.001985 0.000032 0.120771 -0.051176 -0.019251 -0.679001 -0.055631 1 0 0 0 0 0 1 781156
-0.001989 0.000050 0.120761 0.040815 -0.276851 -0.537611 -0.055662 1 0 0 0 0 0 1 782155
-0.001991 0.000059 0.120757 0.025475 -0.192198 -0.612009 -0.055693 1 0 0 0 0 0 1 783160
-0.001992 0.000063 0.120756 0.011022 -0.128583 -0.650573 -0.055724 1 0 0 0 0 0 1 784155
-0.001993 0.000065 0.120755 0.002865 -0.094681 -0.665492 -0.055755 1 0 0 0 0 0 1 785128
-0.001993 0.000066 0.120755 -0.001365 -0.077543 -0.671089 -0.055787 1 0 0 0 0 0 1 786145
-0.001993 0.000067 0.120755 -0.003546 -0.068962 -0.673287 -0.055817 1 0 0 0 0 0 1 787127
-0.001993 0.000067 0.120755 -0.004633 -0.064685 -0.674307 -0.055849 1 0 0 0 0 0 1 788150
-0.001994 0.000067 0.120755 -0.005206 -0.062583 -0.674903 -0.055880 1 0 0 0 0 0 1 789150
-0.001994 0.000068 0.120755 -0.005481 -0.061533 -0.675359 -0.055912 1 0 0 0 0 0 1 790154
-0.001994 0.000068 0.120755 -0.005621 -0.061034 -0.675774 -0.055943 1 0 0 0 0 0 1 791156
-0.001994 0.000068 0.120755 -0.005698 -0.060785 -0.676150 -0.055974 1 0 0 0 0 0 1 792156
-0.001994 0.000068 0.120755 -0.005729 -0.060688 -0.676541 -0.056006 1 0 0 0 0 0 1 793156
-0.001994 0.000068 0.120755 -0.005760 -0.060666 -0.676920 -0.056037 1 0 0 0 0 0 1 794155
-0.001999 0.000086 0.120744 0.068328 -0.314015 -0.530488 -0.056068 1 0 0 0 0 0 1 795156
-0.002002 0.000095 0.120741 0.044081 -0.227366 -0.603214 -0.056099 1 0 0 0 0 0 1 796142
-0.001984 0.000095 0.120730 -0.238388 -0.100600 -0.503226 -0.056131 1 0 0 0 0 0 1 797154
-0.001975 0.000095 0.120726 -0.157569 -0.087469 -0.585954 -0.056161 1 0 0 0 0 0 1 798126
-0.001971 0.000095 0.120724 -0.095688 -0.085944 -0.626824 -0.056193 1 0 0 0 0 0 1 799159
-0.001969 0.000095 0.120724 -0.062865 -0.085718 -0.642475 -0.056224 1 0 0 0 0 0 1 800155
-0.001968 0.000095 0.120724 -0.046353 -0.085667 -0.648290 -0.056255 1 0 0 0 0 0 1 801125
-0.001967 0.000095 0.120724 -0.038125 -0.085679 -0.650558 -0.056287 1 0 0 0 0 0 1 802155
-0.001967 0.000095 0.120724 -0.034037 -0.085706 -0.651593 -0.056318 1 0 0 0 0 0 1 803155
-0.001967 0.000095 0.120724 -0.031993 -0.085747 -0.652196 -0.056349 1 0 0 0 0 0 1 804153
-0.001972 0.000113 0.120713 0.043119 -0.339095 -0.505704 -0.056381 1 0 0 0 0 0 1 805155
-0.001975 0.000122 0.120709 0.019378 -0.252580 -0.578483 -0.056412 1 0 0 0 0 0 1 806160
-0.001976 0.000127 0.120708 0.000749 -0.188071 -0.616471 -0.056443 1 0 0 0 0 0 1 807153
-0.001977 0.000129 0.120708 -0.009492 -0.153726 -0.631189 -0.056474 1 0 0 0 0 0 1 808141
-0.001977 0.000130 0.120707 -0.014773 -0.136364 -0.636687 -0.056506 1 0 0 0 0 0 1 809153
-0.001977 0.000131 0.120707 -0.017468 -0.127715 -0.638839 -0.056537 1 0 0 0 0 0 1 810156
-0.001978 0.000131 0.120707 -0.018840 -0.123411 -0.639817 -0.056568 1 0 0 0 0 0 1 811167
-0.001978 0.000131 0.120707 -0.019531 -0.121285 -0.640403 -0.056600 1 0 0 0 0 0 1 812161
-0.001978 0.000131 0.120707 -0.019883 -0.120271 -0.640825 -0.056631 1 0 0 0 0 0 1 813160
-0.001978 0.000131 0.120707 -0.020054 -0.119779 -0.641203 -0.056662 1 0 0 0 0 0 1 814164
-0.001959 0.000127 0.120697 -0.283811 -0.057370 -0.503462 -0.056695 1 0 0 0 0 0 1 815232
-0.001949 0.000125 0.120694 -0.192817 -0.078548 -0.571815 -0.056726 1 0 0 0 0 0 1 816220
-0.001945 0.000124 0.120693 -0.125688 -0.094388 -0.607528 -0.056758 1 0 0 0 0 0 1 817221
-0.001942 0.000123 0.120692 -0.090210 -0.102855 -0.621368 -0.056789 1 0 0 0 0 0 1 818220
-0.001941 0.000123 0.120692 -0.072368 -0.107186 -0.626538 -0.056820 1 0 0 0 0 0 1 819207
-0.001946 0.000141 0.120681 0.010666 -0.362700 -0.481504 -0.056851 1 0 0 0 0 0 1 820211
-0.001948 0.000150 0.120678 -0.009122 -0.277394 -0.554839 -0.056882 1 0 0 0 0 0 1 821204
-0.001950 0.000154 0.120676 -0.025804 -0.213483 -0.593018 -0.056914 1 0 0 0 0 0 1 822218
-0.001950 0.000157 0.120676 -0.035046 -0.179458 -0.607793 -0.056945 1 0 0 0 0 0 1 823205
-0.001951 0.000158 0.120676 -0.039852 -0.162264 -0.613293 -0.056976 1 0 0 0 0 0 1 824219
-0.001951 0.000158 0.120676 -0.042320 -0.153683 -0.615427 -0.057007 1 0 0 0 0 0 1 825202
-0.001956 0.000177 0.120665 0.030538 -0.402688 -0.469176 -0.057039 1 0 0 0 0 0 1 826216
-0.001959 0.000186 0.120662 0.005708 -0.314258 -0.542169 -0.057070 1 0 0 0 0 0 1 827204
-0.001960 0.000191 0.120660 -0.013478 -0.248815 -0.580258 -0.057101 1 0 0 0 0 0 1 828215
-0.001961 0.000193 0.120660 -0.023974 -0.214001 -0.594975 -0.057132 1 0 0 0 0 0 1 829201
-0.001961 0.000194 0.120660 -0.029416 -0.196437 -0.600459 -0.057164 1 0 0 0 0 0 1 830219
-0.001962 0.000195 0.120660 -0.032175 -0.187686 -0.602596 -0.057195 1 0 0 0 0 0 1 831203
-0.001962 0.000195 0.120660 -0.033577 -0.183343 -0.603556 -0.057226 1 0 0 0 0 0 1 832216
-0.001962 0.000195 0.120660 -0.034311 -0.181237 -0.604098 -0.057257 1 0 0 0 0 0 1 833201
-0.001962 0.000195 0.120660 -0.034676 -0.180215 -0.604513 -0.057289 1 0 0 0 0 0 1 834215
-0.001962 0.000195 0.120660 -0.034872 -0.179768 -0.604857 -0.057320 1 0 0 0 0 0 1 835202
-0.001962 0.000195 0.120660 -0.034975 -0.179594 -0.605216 -0.057351 1 0 0 0 0 0 1 836218
-0.001962 0.000195 0.120660 -0.035038 -0.179547 -0.605537 -0.057382 1 0 0 0 0 0 1 837202
-0.001962 0.000195 0.120660 -0.035081 -0.179567 -0.605868 -0.057413 1 0 0 0 0 0 1 838204
-0.001967 0.000214 0.120649 0.038987 -0.432860 -0.458741 -0.057443 1 0 0 0 0 0 1 839147
-0.001970 0.000223 0.120645 0.014819 -0.346727 -0.531573 -0.057474 1 0 0 0 0 0 1 840137
-0.001971 0.000227 0.120644 -0.004030 -0.282428 -0.569590 -0.057505 1 0 0 0 0 0 1 841146
-0.001972 0.000230 0.120644 -0.014364 -0.248217 -0.584285 -0.057536 1 0 0 0 0 0 1 842137
-0.001972 0.000231 0.120643 -0.019708 -0.230940 -0.589740 -0.057568 1 0 0 0 0 0 1 843138
-0.001954 0.000227 0.120633 -0.286250 -0.159992 -0.453641 -0.057599 1 0 0 0 0 0 1 844148
-0.001944 0.000225 0.120630 -0.196750 -0.177062 -0.522542 -0.057630 1 0 0 0 0 0 1 845138
-0.001940 0.000224 0.120629 -0.130397 -0.190844 -0.558404 -0.057662 1 0 0 0 0 0 1 846154
-0.001937 0.000223 0.120628 -0.095287 -0.198289 -0.572278 -0.057693 1 0 0 0 0 0 1 847153
-0.001936 0.000223 0.120628 -0.077640 -0.202107 -0.577433 -0.057724 1 0 0 0 0 0 1 848153
-0.001936 0.000223 0.120628 -0.068854 -0.204078 -0.579452 -0.057755 1 0 0 0 0 0 1 849138
-0.001935 0.000223 0.120628 -0.064481 -0.205116 -0.580351 -0.057786 1 0 0 0 0 0 1 850136
-0.001935 0.000223 0.120628 -0.062314 -0.205720 -0.580920 -0.057823 1 0 0 0 0 0 1 851301
-0.001935 0.000223 0.120628 -0.061248 -0.206039 -0.581262 -0.057849 1 0 0 0 0 0 1 852139
-0.001940 0.000241 0.120617 0.013388 -0.459506 -0.434033 -0.057880 1 0 0 0 0 0 1 853153
-0.001943 0.000250 0.120614 -0.010507 -0.373571 -0.506862 -0.057912 1 0 0 0 0 0 1 854151
-0.001944 0.000255 0.120612 -0.029219 -0.309390 -0.544861 -0.057942 1 0 0 0 0 0 1 855130
-0.001945 0.000257 0.120612 -0.039483 -0.275236 -0.559560 -0.057974 1 0 0 0 0 0 1 856150
-0.001946 0.000258 0.120612 -0.044801 -0.258018 -0.565004 -0.058006 1 0 0 0 0 0 1 857156
-0.001946 0.000259 0.120612 -0.047512 -0.249435 -0.567102 -0.058036 1 0 0 0 0 0 1 858123
-0.001927 0.000254 0.120602 -0.312716 -0.182840 -0.429672 -0.058068 1 0 0 0 0 0 1 859155
-0.001918 0.000252 0.120598 -0.222680 -0.202081 -0.498173 -0.058099 1 0 0 0 0 0 1 860152
-0.001913 0.000251 0.120597 -0.156065 -0.216954 -0.533877 -0.058130 1 0 0 0 0 0 1 861153
-0.001911 0.000251 0.120597 -0.120830 -0.224967 -0.547682 -0.058162 1 0 0 0 0 0 1 862159
-0.001909 0.000251 0.120597 -0.103133 -0.229059 -0.552803 -0.058193 1 0 0 0 0 0 1 863157
-0.001909 0.000250 0.120597 -0.094314 -0.231189 -0.554803 -0.058224 1 0 0 0 0 0 1 864155
-0.001909 0.000250 0.120597 -0.089933 -0.232319 -0.555687 -0.058256 1 0 0 0 0 0 1 865158
-0.001908 0.000250 0.120597 -0.087774 -0.232920 -0.556184 -0.058286 1 0 0 0 0 0 1 866140
-0.001908 0.000250 0.120597 -0.086718 -0.233306 -0.556565 -0.058318 1 0 0 0 0 0 1 867154
-0.001908 0.000250 0.120597 -0.086205 -0.233554 -0.556884 -0.058349 1 0 0 0 0 0 1 868153
-0.001908 0.000250 0.120597 -0.085980 -0.233743 -0.557191 -0.058381 1 0 0 0 0 0 1 869154
-0.001889 0.000246 0.120587 -0.349694 -0.171534 -0.418923 -0.058412 1 0 0 0 0 0 1 870153
-0.001885 0.000262 0.120573 -0.184852 -0.446194 -0.339526 -0.058443 1 0 0 0 0 0 1 871142
-0.001883 0.000270 0.120568 -0.142062 -0.376200 -0.447731 -0.058474 1 0 0 0 0 0 1 872152
-0.001882 0.000274 0.120566 -0.125502 -0.320499 -0.499197 -0.058505 1 0 0 0 0 0 1 873152
-0.001882 0.000276 0.120565 -0.118030 -0.290625 -0.518659 -0.058537 1 0 0 0 0 0 1 874152
-0.001882 0.000277 0.120565 -0.114486 -0.275545 -0.525765 -0.058568 1 0 0 0 0 0 1 875153
-0.001882 0.000277 0.120565 -0.112797 -0.268036 -0.528438 -0.058599 1 0 0 0 0 0 1 876149
-0.001882 0.000277 0.120565 -0.112002 -0.264355 -0.529554 -0.058630 1 0 0 0 0 0 1 877153
-0.001882 0.000278 0.120565 -0.111651 -0.262589 -0.530122 -0.058661 1 0 0 0 0 0 1 878135
-0.001882 0.000278 0.120565 -0.111497 -0.261767 -0.530505 -0.058693 1 0 0 0 0 0 1 879154
-0.001881 0.000278 0.120565 -0.111449 -0.261429 -0.530832 -0.058723 1 0 0 0 0 0 1 880123
-0.001863 0.000273 0.120555 -0.375244 -0.198931 -0.392421 -0.058755 1 0 0 0 0 0 1 881153
-0.001853 0.000271 0.120552 -0.284738 -0.220242 -0.460763 -0.058787 1 0 0 0 0 0 1 882152
-0.001849 0.000270 0.120550 -0.217906 -0.236119 -0.496410 -0.058818 1 0 0 0 0 0 1 883154
-0.001846 0.000269 0.120550 -0.182601 -0.244637 -0.510182 -0.058849 1 0 0 0 0 0 1 884150
-0.001845 0.000269 0.120550 -0.164849 -0.249000 -0.515274 -0.058880 1 0 0 0 0 0 1 885144
-0.001844 0.000269 0.120550 -0.156037 -0.251258 -0.517238 -0.058912 1 0 0 0 0 0 1 886154
-0.001844 0.000269 0.120550 -0.151666 -0.252449 -0.518097 -0.058943 1 0 0 0 0 0 1 887149
-0.001844 0.000269 0.120550 -0.149526 -0.253111 -0.518590 -0.058974 1 0 0 0 0 0 1 888150
-0.001844 0.000269 0.120550 -0.148503 -0.253508 -0.518927 -0.059006 1 0 0 0 0 0 1 889154
-0.001844 0.000269 0.120550 -0.148018 -0.253776 -0.519234 -0.059037 1 0 0 0 0 0 1 890152
-0.001844 0.000269 0.120550 -0.147826 -0.253975 -0.519520 -0.059068 1 0 0 0 0 0 1 891153
-0.001844 0.000269 0.120550 -0.147770 -0.254141 -0.519798 -0.059099 1 0 0 0 0 0 1 892150
-0.001844 0.000269 0.120550 -0.147782 -0.254291 -0.520066 -0.059130 1 0 0 0 0 0 1 893152
-0.001844 0.000269 0.120550 -0.147820 -0.254434 -0.520338 -0.059162 1 0 0 0 0 0 1 894149
-0.001844 0.000269 0.120550 -0.147884 -0.254573 -0.520621 -0.059193 1 0 0 0 0 0 1 895155
-0.001844 0.000269 0.120550 -0.147949 -0.254710 -0.520902 -0.059224 1 0 0 0 0 0 1 896151
-0.001844 0.000269 0.120550 -0.148027 -0.254844 -0.521158 -0.059255 1 0 0 0 0 0 1 897151
-0.001844 0.000269 0.120550 -0.148105 -0.254978 -0.521450 -0.059287 1 0 0 0 0 0 1 898151
-0.001844 0.000269 0.120550 -0.148179 -0.255123 -0.521717 -0.059318 1 0 0 0 0 0 1 899138
-0.001844 0.000269 0.120550 -0.148249 -0.255251 -0.521986 -0.059349 1 0 0 0 0 0 1 900145
-0.001844 0.000269 0.120550 -0.148337 -0.255381 -0.522272 -0.059380 1 0 0 0 0 0 1 901138
-0.001844 0.000269 0.120550 -0.148405 -0.255518 -0.522537 -0.059412 1 0 0 0 0 0 1 902146
-0.001844 0.000269 0.120550 -0.148489 -0.255661 -0.522815 -0.059443 1 0 0 0 0 0 1 903137
-0.001844 0.000269 0.120550 -0.148564 -0.255777 -0.523092 -0.059474 1 0 0 0 0 0 1 904145
-0.001844 0.000269 0.120550 -0.148645 -0.255927 -0.523362 -0.059505 1 0 0 0 0 0 1 905126
-0.001844 0.000269 0.120550 -0.148720 -0.256045 -0.523642 -0.059536 1 0 0 0 0 0 1 906143
-0.001844 0.000269 0.120550 -0.148803 -0.256198 -0.523917 -0.059568 1 0 0 0 0 0 1 907146
-0.001844 0.000269 0.120550 -0.148872 -0.256325 -0.524183 -0.059599 1 0 0 0 0 0 1 908136
-0.001844 0.000269 0.120550 -0.148961 -0.256457 -0.524473 -0.059630 1 0 0 0 0 0 1 909144
-0.001844 0.000269 0.120550 -0.149041 -0.256589 -0.524726 -0.059661 1 0 0 0 0 0 1 910135
-0.001844 0.000269 0.120550 -0.149120 -0.256726 -0.525025 -0.059693 1 0 0 0 0 0 1 911156
-0.001844 0.000269 0.120550 -0.149185 -0.256861 -0.525283 -0.059724 1 0 0 0 0 0 1 912137
-0.001844 0.000269 0.120550 -0.149272 -0.257008 -0.525570 -0.059756 1 0 0 0 0 0 1 913162
-0.001844 0.000269 0.120550 -0.149346 -0.257123 -0.525844 -0.059787 1 0 0 0 0 0 1 914159
-0.001844 0.000269 0.120550 -0.149425 -0.257270 -0.526109 -0.059817 1 0 0 0 0 0 1 915122
-0.001844 0.000269 0.120550 -0.149501 -0.257389 -0.526390 -0.059849 1 0 0 0 0 0 1 916143
-0.001844 0.000269 0.120550 -0.149583 -0.257542 -0.526665 -0.059880 1 0 0 0 0 0 1 917145
-0.001844 0.000269 0.120550 -0.149654 -0.257671 -0.526935 -0.059912 1 0 0 0 0 0 1 918151
-0.001844 0.000269 0.120550 -0.149742 -0.257800 -0.527220 -0.059943 1 0 0 0 0 0 1 919141
-0.001844 0.000269 0.120550 -0.149811 -0.257939 -0.527487 -0.059974 1 0 0 0 0 0 1 920156
-0.001844 0.000269 0.120550 -0.149898 -0.258069 -0.527771 -0.060005 1 0 0 0 0 0 1 921145
-0.001844 0.000269 0.120550 -0.149966 -0.258207 -0.528035 -0.060037 1 0 0 0 0 0 1 922151
-0.001844 0.000269 0.120550 -0.150052 -0.258351 -0.528316 -0.060068 1 0 0 0 0 0 1 923153
-0.001844 0.000269 0.120550 -0.150125 -0.258466 -0.528591 -0.060099 1 0 0 0 0 0 1 924151
-0.001844 0.000269 0.120550 -0.150208 -0.258618 -0.528866 -0.060130 1 0 0 0 0 0 1 925152
-0.001844 0.000269 0.120550 -0.150291 -0.258727 -0.529126 -0.060161 1 0 0 0 0 0 1 926122
-0.001844 0.000269 0.120550 -0.150364 -0.258883 -0.529407 -0.060192 1 0 0 0 0 0 1 927123
-0.001844 0.000269 0.120550 -0.150436 -0.259016 -0.529686 -0.060224 1 0 0 0 0 0 1 928159
-0.001844 0.000269 0.120550 -0.150524 -0.259145 -0.529971 -0.060255 1 0 0 0 0 0 1 929150
-0.001844 0.000269 0.120550 -0.150591 -0.259283 -0.530235 -0.060287 1 0 0 0 0 0 1 930154
-0.001844 0.000269 0.120550 -0.150680 -0.259414 -0.530522 -0.060318 1 0 0 0 0 0 1 931153
-0.001844 0.000269 0.120550 -0.150747 -0.259551 -0.530783 -0.060349 1 0 0 0 0 0 1 932150
-0.001844 0.000269 0.120550 -0.150832 -0.259694 -0.531063 -0.060380 1 0 0 0 0 0 1 933149
-0.001844 0.000269 0.120550 -0.150915 -0.259818 -0.531346 -0.060412 1 0 0 0 0 0 1 934151
-0.001844 0.000269 0.120550 -0.150982 -0.259955 -0.531609 -0.060443 1 0 0 0 0 0 1 935152
-0.001844 0.000269 0.120550 -0.151070 -0.260086 -0.531896 -0.060474 1 0 0 0 0 0 1 936151
-0.001844 0.000269 0.120550 -0.151137 -0.260223 -0.532158 -0.060505 1 0 0 0 0 0 1 937151
-0.001844 0.000269 0.120550 -0.151223 -0.260367 -0.532439 -0.060537 1 0 0 0 0 0 1 938151
-0.001844 0.000269 0.120550 -0.151296 -0.260482 -0.532714 -0.060568 1 0 0 0 0 0 1 939151
-0.001844 0.000269 0.120550 -0.151379 -0.260634 -0.532988 -0.060599 1 0 0 0 0 0 1 940149
-0.001844 0.000269 0.120550 -0.151461 -0.260759 -0.533250 -0.060630 1 0 0 0 0 0 1 941149
-0.001844 0.000269 0.120550 -0.151540 -0.260893 -0.533543 -0.060662 1 0 0 0 0 0 1 942150
-0.001844 0.000269 0.120550 -0.151606 -0.261030 -0.533807 -0.060693 1 0 0 0 0 0 1 943151
-0.001844 0.000269 0.120550 -0.151694 -0.261160 -0.534091 -0.060724 1 0 0 0 0 0 1 944139
-0.001844 0.000269 0.120550 -0.151762 -0.261298 -0.534357 -0.060755 1 0 0 0 0 0 1 945150
-0.001844 0.000269 0.120550 -0.151851 -0.261430 -0.534644 -0.060787 1 0 0 0 0 0 1 946151
-0.001844 0.000269 0.120550 -0.151918 -0.261567 -0.534907 -0.060818 1 0 0 0 0 0 1 947151
-0.001844 0.000269 0.120550 -0.152003 -0.261711 -0.535187 -0.060849 1 0 0 0 0 0 1 948151
-0.001844 0.000269 0.120550 -0.152077 -0.261826 -0.535462 -0.060880 1 0 0 0 0 0 1 949150
-0.001844 0.000269 0.120550 -0.152160 -0.261978 -0.535737 -0.060912 1 0 0 0 0 0 1 950150
-0.001844 0.000269 0.120550 -0.152230 -0.262106 -0.536005 -0.060943 1 0 0 0 0 0 1 951151
-0.001844 0.000269 0.120550 -0.152318 -0.262236 -0.536291 -0.060974 1 0 0 0 0 0 1 952145
-0.001844 0.000269 0.120550 -0.152385 -0.262372 -0.536552 -0.061005 1 0 0 0 0 0 1 953137
-0.001844 0.000269 0.120550 -0.152474 -0.262504 -0.536841 -0.061036 1 0 0 0 0 0 1 954143
-0.001844 0.000269 0.120550 -0.152555 -0.262640 -0.537099 -0.061068 1 0 0 0 0 0 1 955152
-0.001844 0.000269 0.120550 -0.152633 -0.262773 -0.537391 -0.061099 1 0 0 0 0 0 1 956149
-0.001844 0.000269 0.120550 -0.152699 -0.262911 -0.537655 -0.061130 1 0 0 0 0 0 1 957150
-0.001844 0.000269 0.120550 -0.152782 -0.263051 -0.537927 -0.061161 1 0 0 0 0 0 1 958122
-0.001844 0.000269 0.120550 -0.152856 -0.263166 -0.538204 -0.061192 1 0 0 0 0 0 1 959127
-0.001844 0.000269 0.120550 -0.152938 -0.263318 -0.538478 -0.061223 1 0 0 0 0 0 1 960123
-0.001844 0.000269 0.120550 -0.153011 -0.263450 -0.538753 -0.061255 1 0 0 0 0 0 1 961148
-0.001844 0.000269 0.120550 -0.153097 -0.263577 -0.539033 -0.061286 1 0 0 0 0 0 1 962120
-0.001844 0.000269 0.120550 -0.153167 -0.263718 -0.539304 -0.061318 1 0 0 0 0 0 1 963151
-0.001844 0.000269 0.120550 -0.153254 -0.263847 -0.539586 -0.061349 1 0 0 0 0 0 1 964131
-0.001844 0.000269 0.120550 -0.153322 -0.263984 -0.539850 -0.061380 1 0 0 0 0 0 1 965135
-0.001844 0.000269 0.120550 -0.153408 -0.264129 -0.540132 -0.061411 1 0 0 0 0 0 1 966144
-0.001844 0.000269 0.120550 -0.153481 -0.264243 -0.540405 -0.061442 1 0 0 0 0 0 1 967134
-0.001844 0.000269 0.120550 -0.153564 -0.264396 -0.540682 -0.061474 1 0 0 0 0 0 1 968143
-0.001844 0.000269 0.120550 -0.153637 -0.264511 -0.540955 -0.061505 1 0 0 0 0 0 1 969134
-0.001844 0.000269 0.120550 -0.153720 -0.264665 -0.541232 -0.061536 1 0 0 0 0 0 1 970143
-0.001844 0.000269 0.120550 -0.153802 -0.264789 -0.541491 -0.061567 1 0 0 0 0 0 1 971133
-0.001844 0.000269 0.120550 -0.153889 -0.264937 -0.541815 -0.061602 1 0 0 0 0 0 1 972247
-0.001844 0.000269 0.120550 -0.153948 -0.265060 -0.542050 -0.061630 1 0 0 0 0 0 1 973144
-0.001844 0.000269 0.120550 -0.154035 -0.265191 -0.542335 -0.061661 1 0 0 0 0 0 1 974134
-0.001844 0.000269 0.120550 -0.154103 -0.265329 -0.542599 -0.061693 1 0 0 0 0 0 1 975141
-0.001844 0.000269 0.120550 -0.154188 -0.265471 -0.542878 -0.061724 1 0 0 0 0 0 1 976133
-0.001844 0.000269 0.120550 -0.154271 -0.265596 -0.543162 -0.061755 1 0 0 0 0 0 1 977140
-0.001844 0.000269 0.120550 -0.154338 -0.265734 -0.543428 -0.061787 1 0 0 0 0 0 1 978153
-0.001844 0.000269 0.120550 -0.154427 -0.265865 -0.543714 -0.061818 1 0 0 0 0 0 1 979150
-0.001844 0.000269 0.120550 -0.154492 -0.265998 -0.543969 -0.061848 1 0 0 0 0 0 1 980122
-0.001844 0.000269 0.120550 -0.154579 -0.266145 -0.544255 -0.061880 1 0 0 0 0 0 1 981142
-0.001844 0.000269 0.120550 -0.154653 -0.266261 -0.544532 -0.061912 1 0 0 0 0 0 1 982148
-0.001844 0.000269 0.120550 -0.154734 -0.266410 -0.544801 -0.061942 1 0 0 0 0 0 1 983127
-0.001844 0.000269 0.120550 -0.154809 -0.266529 -0.545080 -0.061974 1 0 0 0 0 0 1 984143
-0.001844 0.000269 0.120550 -0.154889 -0.266678 -0.545349 -0.062005 1 0 0 0 0 0 1 985122
-0.001844 0.000269 0.120550 -0.154973 -0.266805 -0.545615 -0.062036 1 0 0 0 0 0 1 986138
-0.001844 0.000269 0.120550 -0.155052 -0.266939 -0.545910 -0.062068 1 0 0 0 0 0 1 987142
-0.001844 0.000269 0.120550 -0.155118 -0.267076 -0.546172 -0.062099 1 0 0 0 0 0 1 988140
-0.001844 0.000269 0.120550 -0.155205 -0.267205 -0.546454 -0.062130 1 0 0 0 0 0 1 989121
-0.001844 0.000269 0.120550 -0.155274 -0.267345 -0.546722 -0.062161 1 0 0 0 0 0 1 990139
-0.001844 0.000269 0.120550 -0.155358 -0.267486 -0.546998 -0.062192 1 0 0 0 0 0 1 991124
-0.001844 0.000269 0.120550 -0.155433 -0.267603 -0.547277 -0.062224 1 0 0 0 0 0 1 992138
-0.001844 0.000269 0.120550 -0.155514 -0.267753 -0.547548 -0.062254 1 0 0 0 0 0 1 993121
-0.001844 0.000269 0.120550 -0.155589 -0.267872 -0.547828 -0.062286 1 0 0 0 0 0 1 994140
-0.001844 0.000269 0.120550 -0.155672 -0.268025 -0.548104 -0.062318 1 0 0 0 0 0 1 995145
-0.001844 0.000269 0.120550 -0.155742 -0.268152 -0.548371 -0.062349 1 0 0 0 0 0 1 996140
-0.001844 0.000269 0.120550 -0.155831 -0.268283 -0.548658 -0.062380 1 0 0 0 0 0 1 997139
-0.001844 0.000269 0.120550 -0.155898 -0.268420 -0.548921 -0.062411 1 0 0 0 0 0 1 998140
-0.001844 0.000269 0.120550 -0.155985 -0.268549 -0.549203 -0.062442 1 0 0 0 0 0 1 999122
-0.001849 0.000287 0.120539 -0.081537 -0.522992 -0.401039 -0.062474 1 0 0 0 0 0 2 138
-0.001852 0.000296 0.120535 -0.105593 -0.437795 -0.473582 -0.062500 1 0 0 0 0 0 2 1137
-0.001853 0.000301 0.120534 -0.124321 -0.373850 -0.511195 -0.062500 1 0 0 0 0 0 2 2119
-0.001854 0.000303 0.120534 -0.134555 -0.339760 -0.525547 -0.062500 1 0 0 0 0 0 2 3138
-0.001854 0.000304 0.120534 -0.139840 -0.322472 -0.530670 -0.062500 1 0 0 0 0 0 2 4138
-0.001855 0.000305 0.120533 -0.142529 -0.313814 -0.532469 -0.062500 1 0 0 0 0 0 2 5141
-0.001855 0.000305 0.120533 -0.143879 -0.309479 -0.533096 -0.062500 1 0 0 0 0 0 2 6138
-0.001855 0.000305 0.120533 -0.144572 -0.307312 -0.533314 -0.062500 1 0 0 0 0 0 2 7140
-0.001855 0.000305 0.120533 -0.144903 -0.306232 -0.533396 -0.062500 1 0 0 0 0 0 2 8140
-0.001855 0.000305 0.120533 -0.145080 -0.305685 -0.533422 -0.062500 1 0 0 0 0 0 2 9138
-0.001855 0.000305 0.120533 -0.145161 -0.305423 -0.533420 -0.062500 1 0 0 0 0 0 2 10137
-0.001855 0.000305 0.120533 -0.145216 -0.305279 -0.533427 -0.062500 1 0 0 0 0 0 2 11139
-0.001855 0.000305 0.120533 -0.145225 -0.305216 -0.533428 -0.062500 1 0 0 0 0 0 2 12137
-0.001855 0.000305 0.120533 -0.145244 -0.305187 -0.533436 -0.062500 1 0 0 0 0 0 2 13136
-0.001855 0.000305 0.120533 -0.145253 -0.305163 -0.533430 -0.062500 1 0 0 0 0 0 2 14137
-0.001855 0.000305 0.120533 -0.145257 -0.305149 -0.533436 -0.062500 1 0 0 0 0 0 2 15137
-0.001855 0.000305 0.120533 -0.145250 -0.305139 -0.533430 -0.062500 1 0 0 0 0 0 2 16137
-0.001855 0.000305 0.120533 -0.145253 -0.305158 -0.533430 -0.062500 1 0 0 0 0 0 2 17136
-0.001855 0.000305 0.120533 -0.145257 -0.305149 -0.533436 -0.062500 1 0 0 0 0 0 2 18139
-0.001855 0.000305 0.120533 -0.145250 -0.305140 -0.533430 -0.062500 1 0 0 0 0 0 2 19205
-0.001855 0.000305 0.120533 -0.145257 -0.305147 -0.533437 -0.062500 1 0 0 0 0 0 2 20219
-0.001855 0.000305 0.120533 -0.145249 -0.305139 -0.533431 -0.062500 1 0 0 0 0 0 2 21203
-0.001855 0.000305 0.120533 -0.145245 -0.305150 -0.533423 -0.062500 1 0 0 0 0 0 2 22219
-0.001855 0.000305 0.120533 -0.145256 -0.305148 -0.533436 -0.062500 1 0 0 0 0 0 2 23219
-0.001855 0.000305 0.120533 -0.145257 -0.305148 -0.533437 -0.062500 1 0 0 0 0 0 2 24214
-0.001855 0.000305 0.120533 -0.145249 -0.305139 -0.533431 -0.062500 1 0 0 0 0 0 2 25219
-0.001855 0.000305 0.120533 -0.145257 -0.305147 -0.533437 -0.062500 1 0 0 0 0 0 2 26188
-0.001855 0.000305 0.120533 -0.145246 -0.305151 -0.533424 -0.062500 1 0 0 0 0 0 2 27216
-0.001855 0.000305 0.120533 -0.145256 -0.305149 -0.533436 -0.062500 1 0 0 0 0 0 2 28216
-0.001855 0.000305 0.120533 -0.145249 -0.305140 -0.533431 -0.062500 1 0 0 0 0 0 2 29213
-0.001855 0.000305 0.120533 -0.145256 -0.305147 -0.533437 -0.062500 1 0 0 0 0 0 2 30215
-0.001855 0.000305 0.120533 -0.145249 -0.305139 -0.533431 -0.062500 1 0 0 0 0 0 2 31204
-0.001855 0.000305 0.120533 -0.145256 -0.305147 -0.533437 -0.062500 1 0 0 0 0 0 2 32213
-0.001855 0.000305 0.120533 -0.145258 -0.305148 -0.533418 -0.062500 1 0 0 0 0 0 2 33196
-0.001855 0.000305 0.120533 -0.145258 -0.305148 -0.533435 -0.062500 1 0 0 0 0 0 2 34212
-0.001855 0.000305 0.120533 -0.145249 -0.305139 -0.533430 -0.062500 1 0 0 0 0 0 2 35197
-0.001855 0.000305 0.120533 -0.145257 -0.305147 -0.533437 -0.062500 1 0 0 0 0 0 2 36211
-0.001855 0.000305 0.120533 -0.145249 -0.305139 -0.533431 -0.062500 1 0 0 0 0 0 2 37195
-0.001855 0.000305 0.120533 -0.145257 -0.305147 -0.533437 -0.062500 1 0 0 0 0 0 2 38199
-0.001855 0.000305 0.120533 -0.145246 -0.305151 -0.533424 -0.062500 1 0 0 0 0 0 2 39212
-0.001855 0.000305 0.120533 -0.145256 -0.305149 -0.533436 -0.062500 1 0 0 0 0 0 2 40198
-0.001855 0.000305 0.120533 -0.145249 -0.305139 -0.533430 -0.062500 1 0 0 0 0 0 2 41213
-0.001855 0.000305 0.120533 -0.145256 -0.305147 -0.533437 -0.062500 1 0 0 0 0 0 2 42196
-0.001855 0.000305 0.120533 -0.145249 -0.305139 -0.533431 -0.062500 1 0 0 0 0 0 2 43141
-0.001855 0.000305 0.120533 -0.145253 -0.305159 -0.533430 -0.062500 1 0 0 0 0 0 2 44131
-0.001855 0.000305 0.120533 -0.145248 -0.305141 -0.533430 -0.062500 1 0 0 0 0 0 2 45139
-0.001855 0.000305 0.120533 -0.145256 -0.305148 -0.533437 -0.062500 1 0 0 0 0 0 2 46130
-0.001860 0.000323 0.120523 -0.070775 -0.559313 -0.384866 -0.062500 1 0 0 0 0 0 2 47141
-0.001863 0.000332 0.120519 -0.094746 -0.474062 -0.457240 -0.062500 1 0 0 0 0 0 2 48141
-0.001864 0.000337 0.120518 -0.113445 -0.410168 -0.494888 -0.062500 1 0 0 0 0 0 2 49131
-0.001865 0.000339 0.120517 -0.123687 -0.376082 -0.509259 -0.062500 1 0 0 0 0 0 2 50140
-0.001865 0.000340 0.120517 -0.128983 -0.358798 -0.514385 -0.062500 1 0 0 0 0 0 2 51132
-0.001865 0.000341 0.120517 -0.131662 -0.350145 -0.516175 -0.062500 1 0 0 0 0 0 2 52145
-0.001866 0.000341 0.120517 -0.133013 -0.345800 -0.516810 -0.062500 1 0 0 0 0 0 2 53144
-0.001866 0.000341 0.120517 -0.133691 -0.343647 -0.517030 -0.062500 1 0 0 0 0 0 2 54152
-0.001866 0.000341 0.120517 -0.134044 -0.342564 -0.517099 -0.062500 1 0 0 0 0 0 2 55148
-0.001866 0.000341 0.120517 -0.134212 -0.342019 -0.517130 -0.062500 1 0 0 0 0 0 2 56139
-0.001866 0.000341 0.120517 -0.134307 -0.341744 -0.517149 -0.062500 1 0 0 0 0 0 2 57141
-0.001866 0.000341 0.120517 -0.134349 -0.341612 -0.517139 -0.062500 1 0 0 0 0 0 2 58138
-0.001866 0.000341 0.120517 -0.134360 -0.341539 -0.517145 -0.062500 1 0 0 0 0 0 2 59146
-0.001866 0.000341 0.120517 -0.134367 -0.341511 -0.517139 -0.062500 1 0 0 0 0 0 2 60132
-0.001866 0.000341 0.120517 -0.134386 -0.341484 -0.517146 -0.062500 1 0 0 0 0 0 2 61151
-0.001866 0.000341 0.120517 -0.134388 -0.341482 -0.517146 -0.062500 1 0 0 0 0 0 2 62116
-0.001866 0.000341 0.120517 -0.134389 -0.341482 -0.517147 -0.062500 1 0 0 0 0 0 2 63151
-0.001866 0.000341 0.120517 -0.134380 -0.341474 -0.517140 -0.062500 1 0 0 0 0 0 2 64142
-0.001866 0.000341 0.120517 -0.134388 -0.341482 -0.517146 -0.062500 1 0 0 0 0 0 2 65147
-0.001866 0.000341 0.120517 -0.134380 -0.341474 -0.517140 -0.062500 1 0 0 0 0 0 2 66147
-0.001866 0.000341 0.120517 -0.134387 -0.341482 -0.517146 -0.062500 1 0 0 0 0 0 2 67148
-0.001866 0.000341 0.120517 -0.134380 -0.341474 -0.517139 -0.062500 1 0 0 0 0 0 2 68147
-0.001866 0.000341 0.120517 -0.134391 -0.341471 -0.517152 -0.062500 1 0 0 0 0 0 2 69152
-0.001866 0.000341 0.120517 -0.134380 -0.341473 -0.517140 -0.062500 1 0 0 0 0 0 2 70149
-0.001866 0.000341 0.120517 -0.134387 -0.341482 -0.517146 -0.062500 1 0 0 0 0 0 2 71121
-0.001866 0.000341 0.120517 -0.134380 -0.341474 -0.517139 -0.062500 1 0 0 0 0 0 2 72147
-0.001866 0.000341 0.120517 -0.134390 -0.341471 -0.517153 -0.062500 1 0 0 0 0 0 2 73145
-0.001866 0.000341 0.120517 -0.134380 -0.341473 -0.517140 -0.062500 1 0 0 0 0 0 2 74117
-0.001866 0.000341 0.120517 -0.134387 -0.341482 -0.517146 -0.062500 1 0 0 0 0 0 2 75147
-0.001866 0.000341 0.120517 -0.134379 -0.341474 -0.517140 -0.062500 1 0 0 0 0 0 2 76145
-0.001866 0.000341 0.120517 -0.134387 -0.341482 -0.517146 -0.062500 1 0 0 0 0 0 2 77117
-0.001866 0.000341 0.120517 -0.134383 -0.341463 -0.517146 -0.062500 1 0 0 0 0 0 2 78146
-0.001866 0.000341 0.120517 -0.134387 -0.341481 -0.517147 -0.062500 1 0 0 0 0 0 2 79147
-0.001866 0.000341 0.120517 -0.134379 -0.341474 -0.517140 -0.062500 1 0 0 0 0 0 2 80115
-0.001866 0.000341 0.120517 -0.134386 -0.341482 -0.517146 -0.062500 1 0 0 0 0 0 2 81144
-0.001866 0.000341 0.120517 -0.134382 -0.341463 -0.517146 -0.062500 1 0 0 0 0 0 2 82145
-0.001866 0.000341 0.120517 -0.134387 -0.341481 -0.517147 -0.062500 1 0 0 0 0 0 2 83273
-0.001866 0.000341 0.120517 -0.134379 -0.341474 -0.517140 -0.062500 1 0 0 0 0 0 2 84145
-0.001866 0.000341 0.120517 -0.134386 -0.341482 -0.517146 -0.062500 1 0 0 0 0 0 2 85144
-0.001866 0.000341 0.120517 -0.134382 -0.341463 -0.517147 -0.062500 1 0 0 0 0 0 2 86144
-0.001866 0.000341 0.120517 -0.134386 -0.341481 -0.517147 -0.062500 1 0 0 0 0 0 2 87147
-0.001866 0.000341 0.120517 -0.134391 -0.341471 -0.517133 -0.062500 1 0 0 0 0 0 2 88144
-0.001866 0.000341 0.120517 -0.134388 -0.341482 -0.517145 -0.062500 1 0 0 0 0 0 2 89148
-0.001866 0.000341 0.120517 -0.134383 -0.341463 -0.517146 -0.062500 1 0 0 0 0 0 2 90144
-0.001866 0.000341 0.120517 -0.134387 -0.341481 -0.517146 -0.062500 1 0 0 0 0 0 2 91146
-0.001866 0.000341 0.120517 -0.134379 -0.341474 -0.517140 -0.062500 1 0 0 0 0 0 2 92116
-0.001866 0.000341 0.120517 -0.134386 -0.341482 -0.517146 -0.062500 1 0 0 0 0 0 2 93133
-0.001866 0.000341 0.120517 -0.134391 -0.341472 -0.517153 -0.062500 1 0 0 0 0 0 2 94142
-0.001866 0.000341 0.120517 -0.134380 -0.341473 -0.517141 -0.062500 1 0 0 0 0 0 2 95144
-0.001866 0.000341 0.120517 -0.134378 -0.341473 -0.517139 -0.062500 1 0 0 0 0 0 2 96144
-0.001866 0.000341 0.120517 -0.134386 -0.341482 -0.517146 -0.062500 1 0 0 0 0 0 2 97146
-0.001866 0.000341 0.120517 -0.134391 -0.341472 -0.517153 -0.062500 1 0 0 0 0 0 2 98145
-0.001866 0.000341 0.120517 -0.134379 -0.341473 -0.517141 -0.062500 1 0 0 0 0 0 2 99273
-0.001866 0.000341 0.120517 -0.134386 -0.341482 -0.517146 -0.062500 1 0 0 0 0 0 2 100144
-0.001866 0.000341 0.120517 -0.134379 -0.341475 -0.517140 -0.062500 1 0 0 0 0 0 2 101144
-0.001866 0.000341 0.120517 -0.134386 -0.341483 -0.517146 -0.062500 1 0 0 0 0 0 2 102142
-0.001866 0.000341 0.120517 -0.134382 -0.341463 -0.517147 -0.062500 1 0 0 0 0 0 2 103116
-0.001866 0.000341 0.120517 -0.134399 -0.341478 -0.517140 -0.062500 1 0 0 0 0 0 2 104145
-0.001866 0.000341 0.120517 -0.134381 -0.341474 -0.517139 -0.062500 1 0 0 0 0 0 2 105131
-0.001866 0.000341 0.120517 -0.134387 -0.341483 -0.517146 -0.062500 1 0 0 0 0 0 2 106120
-0.001866 0.000341 0.120517 -0.134383 -0.341463 -0.517146 -0.062500 1 0 0 0 0 0 2 107264
-0.001866 0.000341 0.120517 -0.134387 -0.341481 -0.517147 -0.062500 1 0 0 0 0 0 2 108256
-0.001866 0.000341 0.120517 -0.134379 -0.341474 -0.517140 -0.062500 1 0 0 0 0 0 2 109263
-0.001866 0.000341 0.120517 -0.134386 -0.341483 -0.517146 -0.062500 1 0 0 0 0 0 2 110254
-0.001866 0.000341 0.120517 -0.134382 -0.341463 -0.517146 -0.062500 1 0 0 0 0 0 2 111263
-0.001866 0.000341 0.120517 -0.134387 -0.341481 -0.517147 -0.062500 1 0 0 0 0 0 2 112253
-0.001866 0.000341 0.120517 -0.134379 -0.341474 -0.517140 -0.062500 1 0 0 0 0 0 2 113264
-0.001866 0.000341 0.120517 -0.134386 -0.341483 -0.517146 -0.062500 1 0 0 0 0 0 2 114254
-0.001866 0.000341 0.120517 -0.134382 -0.341463 -0.517147 -0.062500 1 0 0 0 0 0 2 115264
-0.001866 0.000341 0.120517 -0.134387 -0.341481 -0.517147 -0.062500 1 0 0 0 0 0 2 116253
-0.001866 0.000341 0.120517 -0.134379 -0.341474 -0.517140 -0.062500 1 0 0 0 0 0 2 117263
-0.001866 0.000341 0.120517 -0.134386 -0.341483 -0.517146 -0.062500 1 0 0 0 0 0 2 118138
-0.001866 0.000341 0.120517 -0.134382 -0.341463 -0.517147 -0.062500 1 0 0 0 0 0 2 119272
-0.001866 0.000341 0.120517 -0.134399 -0.341478 -0.517140 -0.062500 1 0 0 0 0 0 2 120258
-0.001866 0.000341 0.120517 -0.134380 -0.341474 -0.517139 -0.062500 1 0 0 0 0 0 2 121274
-0.001866 0.000341 0.120517 -0.134387 -0.341482 -0.517146 -0.062500 1 0 0 0 0 0 2 122266
-0.001866 0.000341 0.120517 -0.134383 -0.341463 -0.517146 -0.062500 1 0 0 0 0 0 2 123274
-0.001866 0.000341 0.120517 -0.134387 -0.341481 -0.517147 -0.062500 1 0 0 0 0 0 2 124130
-0.001866 0.000341 0.120517 -0.134379 -0.341474 -0.517140 -0.062500 1 0 0 0 0 0 2 125270
-0.001866 0.000341 0.120517 -0.134386 -0.341482 -0.517146 -0.062500 1 0 0 0 0 0 2 126267
-0.001866 0.000341 0.120517 -0.134382 -0.341463 -0.517146 -0.062500 1 0 0 0 0 0 2 127271
-0.001866 0.000341 0.120517 -0.134387 -0.341481 -0.517147 -0.062500 1 0 0 0 0 0 2 128263
-0.001866 0.000341 0.120517 -0.134379 -0.341474 -0.517140 -0.062500 1 0 0 0 0 0 2 129268
-0.001866 0.000341 0.120517 -0.134386 -0.341482 -0.517146 -0.062500 1 0 0 0 0 0 2 130269
-0.001866 0.000341 0.120517 -0.134379 -0.341475 -0.517140 -0.062500 1 0 0 0 0 0 2 131271
-0.001866 0.000341 0.120517 -0.134389 -0.341471 -0.517153 -0.062500 1 0 0 0 0 0 2 132270
-0.001866 0.000341 0.120517 -0.134391 -0.341470 -0.517134 -0.062500 1 0 0 0 0 0 2 133270
-0.001866 0.000341 0.120517 -0.134388 -0.341482 -0.517145 -0.062500 1 0 0 0 0 0 2 134274
-0.001866 0.000341 0.120517 -0.134391 -0.341471 -0.517153 -0.062500 1 0 0 0 0 0 2 135266
-0.001866 0.000341 0.120517 -0.134380 -0.341473 -0.517141 -0.062500 1 0 0 0 0 0 2 136271
-0.001866 0.000341 0.120517 -0.134387 -0.341482 -0.517146 -0.062500 1 0 0 0 0 0 2 137148
-0.001866 0.000341 0.120517 -0.134379 -0.341474 -0.517140 -0.062500 1 0 0 0 0 0 2 138261
-0.001866 0.000341 0.120517 -0.134387 -0.341483 -0.517146 -0.062500 1 0 0 0 0 0 2 139272
-0.001866 0.000341 0.120517 -0.134383 -0.341463 -0.517147 -0.062500 1 0 0 0 0 0 2 140240
-0.001847 0.000337 0.120507 -0.399186 -0.278798 -0.377840 -0.062500 1 0 0 0 0 0 2 141144
-0.001837 0.000335 0.120504 -0.309238 -0.299985 -0.445704 -0.062500 1 0 0 0 0 0 2 142247
-0.001833 0.000334 0.120503 -0.242665 -0.315733 -0.481001 -0.062500 1 0 0 0 0 0 2 143270
-0.001830 0.000333 0.120502 -0.207423 -0.324104 -0.494476 -0.062500 1 0 0 0 0 0 2 144268
-0.001829 0.000333 0.120502 -0.189671 -0.328337 -0.499286 -0.062500 1 0 0 0 0 0 2 145269
-0.001829 0.000333 0.120502 -0.180812 -0.330430 -0.500970 -0.062500 1 0 0 0 0 0 2 146266
-0.001828 0.000333 0.120502 -0.176398 -0.331498 -0.501548 -0.062500 1 0 0 0 0 0 2 147270
-0.001828 0.000333 0.120502 -0.174191 -0.332024 -0.501766 -0.062500 1 0 0 0 0 0 2 148256
-0.001828 0.000333 0.120502 -0.173082 -0.332287 -0.501833 -0.062500 1 0 0 0 0 0 2 149262
-0.001828 0.000333 0.120502 -0.172533 -0.332418 -0.501859 -0.062500 1 0 0 0 0 0 2 150269
-0.001828 0.000333 0.120502 -0.172265 -0.332481 -0.501869 -0.062500 1 0 0 0 0 0 2 151269
-0.001833 0.000351 0.120491 -0.097668 -0.586566 -0.353234 -0.062500 1 0 0 0 0 0 2 152268
-0.001836 0.000360 0.120488 -0.121567 -0.501377 -0.425658 -0.062500 1 0 0 0 0 0 2 153269
-0.001837 0.000364 0.120486 -0.140223 -0.437525 -0.463327 -0.062500 1 0 0 0 0 0 2 154268
-0.001838 0.000367 0.120486 -0.150460 -0.403456 -0.477688 -0.062500 1 0 0 0 0 0 2 155259
-0.001839 0.000368 0.120486 -0.155718 -0.386187 -0.482815 -0.062500 1 0 0 0 0 0 2 156269
-0.001839 0.000368 0.120486 -0.158416 -0.377534 -0.484615 -0.062500 1 0 0 0 0 0 2 157269
-0.001839 0.000369 0.120486 -0.159766 -0.373202 -0.485245 -0.062500 1 0 0 0 0 0 2 158238
-0.001839 0.000369 0.120486 -0.160439 -0.371031 -0.485465 -0.062500 1 0 0 0 0 0 2 159258
-0.001839 0.000369 0.120486 -0.160779 -0.369949 -0.485541 -0.062500 1 0 0 0 0 0 2 160265
-0.001839 0.000369 0.120486 -0.160958 -0.369401 -0.485566 -0.062500 1 0 0 0 0 0 2 161265
-0.001839 0.000369 0.120486 -0.161027 -0.369142 -0.485571 -0.062500 1 0 0 0 0 0 2 162268
-0.001839 0.000369 0.120486 -0.161080 -0.368998 -0.485579 -0.062500 1 0 0 0 0 0 2 163270
-0.001839 0.000369 0.120486 -0.161101 -0.368932 -0.485574 -0.062500 1 0 0 0 0 0 2 164267
-0.001839 0.000369 0.120486 -0.161113 -0.368894 -0.485574 -0.062500 1 0 0 0 0 0 2 165238
-0.001839 0.000369 0.120486 -0.161117 -0.368880 -0.485581 -0.062500 1 0 0 0 0 0 2 166268
-0.001839 0.000369 0.120486 -0.161117 -0.368879 -0.485581 -0.062500 1 0 0 0 0 0 2 167269
-0.001839 0.000369 0.120486 -0.161129 -0.368877 -0.485575 -0.062500 1 0 0 0 0 0 2 168267
-0.001839 0.000369 0.120486 -0.161113 -0.368859 -0.485581 -0.062500 1 0 0 0 0 0 2 169268
-0.001839 0.000369 0.120486 -0.161132 -0.368863 -0.485582 -0.062500 1 0 0 0 0 0 2 170268
-0.001839 0.000369 0.120486 -0.161122 -0.368867 -0.485568 -0.062500 1 0 0 0 0 0 2 171333
-0.001839 0.000369 0.120486 -0.161121 -0.368867 -0.485587 -0.062500 1 0 0 0 0 0 2 172334
-0.001839 0.000369 0.120486 -0.161124 -0.368855 -0.485576 -0.062500 1 0 0 0 0 0 2 173319
-0.001839 0.000369 0.120486 -0.161130 -0.368875 -0.485575 -0.062500 1 0 0 0 0 0 2 174334
-0.001839 0.000369 0.120486 -0.161113 -0.368859 -0.485581 -0.062500 1 0 0 0 0 0 2 175253
-0.001839 0.000369 0.120486 -0.161132 -0.368863 -0.485582 -0.062500 1 0 0 0 0 0 2 176261
-0.001839 0.000369 0.120486 -0.161122 -0.368867 -0.485568 -0.062500 1 0 0 0 0 0 2 177252
-0.001839 0.000369 0.120486 -0.161121 -0.368867 -0.485587 -0.062500 1 0 0 0 0 0 2 178262
-0.001839 0.000369 0.120486 -0.161125 -0.368855 -0.485576 -0.062500 1 0 0 0 0 0 2 179253
-0.001839 0.000369 0.120486 -0.161130 -0.368874 -0.485574 -0.062500 1 0 0 0 0 0 2 180261
-0.001839 0.000369 0.120486 -0.161113 -0.368859 -0.485581 -0.062500 1 0 0 0 0 0 2 181251
-0.001839 0.000369 0.120486 -0.161132 -0.368863 -0.485582 -0.062500 1 0 0 0 0 0 2 182260
-0.001839 0.000369 0.120486 -0.161110 -0.368869 -0.485575 -0.062500 1 0 0 0 0 0 2 183252
-0.001839 0.000369 0.120486 -0.161131 -0.368865 -0.485581 -0.062500 1 0 0 0 0 0 2 184261
-0.001839 0.000369 0.120486 -0.161126 -0.368855 -0.485575 -0.062500 1 0 0 0 0 0 2 185252
-0.001839 0.000369 0.120486 -0.161118 -0.368877 -0.485581 -0.062500 1 0 0 0 0 0 2 186265
-0.001839 0.000369 0.120486 -0.161124 -0.368857 -0.485575 -0.062500 1 0 0 0 0 0 2 187257
-0.001839 0.000369 0.120486 -0.161133 -0.368863 -0.485581 -0.062500 1 0 0 0 0 0 2 188264
-0.001839 0.000369 0.120486 -0.161110 -0.368869 -0.485575 -0.062500 1 0 0 0 0 0 2 189268
-0.001839 0.000369 0.120486 -0.161131 -0.368864 -0.485581 -0.062500 1 0 0 0 0 0 2 190260
-0.001839 0.000369 0.120486 -0.161126 -0.368855 -0.485575 -0.062500 1 0 0 0 0 0 2 191252
-0.001839 0.000369 0.120486 -0.161118 -0.368877 -0.485581 -0.062500 1 0 0 0 0 0 2 192262
-0.001839 0.000369 0.120486 -0.161124 -0.368856 -0.485575 -0.062500 1 0 0 0 0 0 2 193265
-0.001839 0.000369 0.120486 -0.161121 -0.368866 -0.485588 -0.062500 1 0 0 0 0 0 2 194265
-0.001839 0.000369 0.120486 -0.161121 -0.368867 -0.485569 -0.062500 1 0 0 0 0 0 2 195273
-0.001839 0.000369 0.120486 -0.161133 -0.368864 -0.485581 -0.062500 1 0 0 0 0 0 2 196269
-0.001839 0.000369 0.120486 -0.161114 -0.368858 -0.485581 -0.062500 1 0 0 0 0 0 2 197266
-0.001839 0.000369 0.120486 -0.161128 -0.368875 -0.485575 -0.062500 1 0 0 0 0 0 2 198269
-0.001839 0.000369 0.120486 -0.161125 -0.368856 -0.485574 -0.062500 1 0 0 0 0 0 2 199269
-0.001839 0.000369 0.120486 -0.161121 -0.368866 -0.485588 -0.062500 1 0 0 0 0 0 2 200267
-0.001839 0.000369 0.120486 -0.161121 -0.368867 -0.485569 -0.062500 1 0 0 0 0 0 2 201268
-0.001839 0.000369 0.120486 -0.161133 -0.368864 -0.485580 -0.062500 1 0 0 0 0 0 2 202269
-0.001839 0.000369 0.120486 -0.161122 -0.368867 -0.485588 -0.062500 1 0 0 0 0 0 2 203275
-0.001839 0.000369 0.120486 -0.161121 -0.368867 -0.485569 -0.062500 1 0 0 0 0 0 2 204268
-0.001839 0.000369 0.120486 -0.161133 -0.368864 -0.485581 -0.062500 1 0 0 0 0 0 2 205268
-0.001839 0.000369 0.120486 -0.161114 -0.368858 -0.485582 -0.062500 1 0 0 0 0 0 2 206269
-0.001839 0.000369 0.120486 -0.161120 -0.368866 -0.485568 -0.062500 1 0 0 0 0 0 2 207269
-0.001839 0.000369 0.120486 -0.161120 -0.368867 -0.485587 -0.062500 1 0 0 0 0 0 2 208265
-0.001839 0.000369 0.120486 -0.161132 -0.368864 -0.485583 -0.062500 1 0 0 0 0 0 2 209267
-0.001839 0.000369 0.120486 -0.161122 -0.368867 -0.485569 -0.062500 1 0 0 0 0 0 2 210265
-0.001839 0.000369 0.120486 -0.161121 -0.368867 -0.485587 -0.062500 1 0 0 0 0 0 2 211268
-0.001839 0.000369 0.120486 -0.161124 -0.368855 -0.485576 -0.062500 1 0 0 0 0 0 2 212265
-0.001839 0.000369 0.120486 -0.161130 -0.368875 -0.485575 -0.062500 1 0 0 0 0 0 2 213267
-0.001839 0.000369 0.120486 -0.161113 -0.368859 -0.485581 -0.062500 1 0 0 0 0 0 2 214265
-0.001839 0.000369 0.120486 -0.161132 -0.368863 -0.485582 -0.062500 1 0 0 0 0 0 2 215268
-0.001839 0.000369 0.120486 -0.161122 -0.368867 -0.485568 -0.062500 1 0 0 0 0 0 2 216265
-0.001839 0.000369 0.120486 -0.161121 -0.368867 -0.485587 -0.062500 1 0 0 0 0 0 2 217264
-0.001839 0.000369 0.120486 -0.161124 -0.368855 -0.485576 -0.062500 1 0 0 0 0 0 2 218265
-0.001839 0.000369 0.120486 -0.161130 -0.368874 -0.485575 -0.062500 1 0 0 0 0 0 2 219262
-0.001839 0.000369 0.120486 -0.161113 -0.368859 -0.485581 -0.062500 1 0 0 0 0 0 2 220264
-0.001839 0.000369 0.120486 -0.161132 -0.368863 -0.485582 -0.062500 1 0 0 0 0 0 2 221266
-0.001839 0.000369 0.120486 -0.161122 -0.368866 -0.485568 -0.062500 1 0 0 0 0 0 2 222268
-0.001839 0.000369 0.120486 -0.161121 -0.368867 -0.485587 -0.062500 1 0 0 0 0 0 2 223269
-0.001839 0.000369 0.120486 -0.161125 -0.368855 -0.485576 -0.062500 1 0 0 0 0 0 2 224264
-0.001839 0.000369 0.120486 -0.161118 -0.368877 -0.485581 -0.062500 1 0 0 0 0 0 2 225266
-0.001839 0.000369 0.120486 -0.161124 -0.368857 -0.485575 -0.062500 1 0 0 0 0 0 2 226266
-0.001839 0.000369 0.120486 -0.161133 -0.368863 -0.485581 -0.062500 1 0 0 0 0 0 2 227262
-0.001839 0.000369 0.120486 -0.161110 -0.368869 -0.485575 -0.062500 1 0 0 0 0 0 2 228255
-0.001839 0.000369 0.120486 -0.161131 -0.368864 -0.485581 -0.062500 1 0 0 0 0 0 2 229260
-0.001839 0.000369 0.120486 -0.161126 -0.368855 -0.485575 -0.062500 1 0 0 0 0 0 2 230266
-0.001839 0.000369 0.120486 -0.161118 -0.368877 -0.485581 -0.062500 1 0 0 0 0 0 2 231266
-0.001839 0.000369 0.120486 -0.161124 -0.368856 -0.485575 -0.062500 1 0 0 0 0 0 2 232267
-0.001839 0.000369 0.120486 -0.161133 -0.368863 -0.485581 -0.062500 1 0 0 0 0 0 2 233264
-0.001839 0.000369 0.120486 -0.161110 -0.368869 -0.485575 -0.062500 1 0 0 0 0 0 2 234266
-0.001839 0.000369 0.120486 -0.161131 -0.368864 -0.485581 -0.062500 1 0 0 0 0 0 2 235256
-0.001839 0.000369 0.120486 -0.161126 -0.368855 -0.485575 -0.062500 1 0 0 0 0 0 2 236265
-0.001839 0.000369 0.120486 -0.161118 -0.368877 -0.485581 -0.062500 1 0 0 0 0 0 2 237267
-0.001839 0.000369 0.120486 -0.161124 -0.368856 -0.485575 -0.062500 1 0 0 0 0 0 2 238264
-0.001839 0.000369 0.120486 -0.161121 -0.368866 -0.485588 -0.062500 1 0 0 0 0 0 2 239258
-0.001839 0.000369 0.120486 -0.161121 -0.368867 -0.485569 -0.062500 1 0 0 0 0 0 2 240260
-0.001839 0.000369 0.120486 -0.161133 -0.368864 -0.485580 -0.062500 1 0 0 0 0 0 2 241251
-0.001839 0.000369 0.120486 -0.161114 -0.368858 -0.485581 -0.062500 1 0 0 0 0 0 2 246637
-0.001839 0.000369 0.120486 -0.161128 -0.368875 -0.485575 -0.062500 1 0 0 0 0 0 2 247261
-0.001839 0.000369 0.120486 -0.161134 -0.368865 -0.485581 -0.062500 1 0 0 0 0 0 2 248250
-0.001839 0.000369 0.120486 -0.161114 -0.368858 -0.485582 -0.062500 1 0 0 0 0 0 2 249259
-0.001839 0.000369 0.120486 -0.161120 -0.368866 -0.485568 -0.062500 1 0 0 0 0 0 2 250249
-0.001839 0.000369 0.120486 -0.161133 -0.368864 -0.485580 -0.062500 1 0 0 0 0 0 2 251250
-0.001839 0.000369 0.120486 -0.161122 -0.368867 -0.485588 -0.062500 1 0 0 0 0 0 2 252254
-0.001839 0.000369 0.120486 -0.161121 -0.368867 -0.485569 -0.062500 1 0 0 0 0 0 2 253257
-0.001839 0.000369 0.120486 -0.161121 -0.368867 -0.485587 -0.062500 1 0 0 0 0 0 2 254262
-0.001839 0.000369 0.120486 -0.161124 -0.368855 -0.485576 -0.062500 1 0 0 0 0 0 2 255264
-0.001839 0.000369 0.120486 -0.161130 -0.368875 -0.485575 -0.062500 1 0 0 0 0 0 2 256253
-0.001839 0.000369 0.120486 -0.161113 -0.368859 -0.485581 -0.062500 1 0 0 0 0 0 2 257258
-0.001839 0.000369 0.120486 -0.161132 -0.368863 -0.485582 -0.062500 1 0 0 0 0 0 2 258258
-0.001839 0.000369 0.120486 -0.161122 -0.368867 -0.485568 -0.062500 1 0 0 0 0 0 2 259271
-0.001839 0.000369 0.120486 -0.161121 -0.368867 -0.485587 -0.062500 1 0 0 0 0 0 2 260241
-0.001839 0.000369 0.120486 -0.161124 -0.368855 -0.485576 -0.062500 1 0 0 0 0 0 2 261271
-0.001839 0.000369 0.120486 -0.161130 -0.368874 -0.485575 -0.062500 1 0 0 0 0 0 2 262268
-0.001839 0.000369 0.120486 -0.161113 -0.368859 -0.485581 -0.062500 1 0 0 0 0 0 2 263266
-0.001839 0.000369 0.120486 -0.161132 -0.368863 -0.485582 -0.062500 1 0 0 0 0 0 2 264236
-0.001839 0.000369 0.120486 -0.161122 -0.368866 -0.485568 -0.062500 1 0 0 0 0 0 2 265265
-0.001839 0.000369 0.120486 -0.161121 -0.368867 -0.485587 -0.062500 1 0 0 0 0 0 2 266265
-0.001839 0.000369 0.120486 -0.161125 -0.368855 -0.485576 -0.062500 1 0 0 0 0 0 2 267267
-0.001839 0.000369 0.120486 -0.161130 -0.368874 -0.485574 -0.062500 1 0 0 0 0 0 2 268265
-0.001839 0.000369 0.120486 -0.161113 -0.368859 -0.485581 -0.062500 1 0 0 0 0 0 2 269262
-0.001839 0.000369 0.120486 -0.161132 -0.368863 -0.485582 -0.062500 1 0 0 0 0 0 2 270267
-0.001839 0.000369 0.120486 -0.161110 -0.368869 -0.485575 -0.062500 1 0 0 0 0 0 2 271270
-0.001839 0.000369 0.120486 -0.161131 -0.368864 -0.485581 -0.062500 1 0 0 0 0 0 2 272259
-0.001839 0.000369 0.120486 -0.161126 -0.368855 -0.485575 -0.062500 1 0 0 0 0 0 2 273263
-0.001839 0.000369 0.120486 -0.161118 -0.368877 -0.485581 -0.062500 1 0 0 0 0 0 2 274263
-0.001839 0.000369 0.120486 -0.161124 -0.368856 -0.485575 -0.062500 1 0 0 0 0 0 2 275266
-0.001839 0.000369 0.120486 -0.161133 -0.368863 -0.485581 -0.062500 1 0 0 0 0 0 2 276266
-0.001839 0.000369 0.120486 -0.161110 -0.368869 -0.485575 -0.062500 1 0 0 0 0 0 2 277265
-0.001839 0.000369 0.120486 -0.161131 -0.368864 -0.485581 -0.062500 1 0 0 0 0 0 2 278265
-0.001839 0.000369 0.120486 -0.161126 -0.368855 -0.485575 -0.062500 1 0 0 0 0 0 2 279266
-0.001839 0.000369 0.120486 -0.161118 -0.368877 -0.485581 -0.062500 1 0 0 0 0 0 2 280234
-0.001839 0.000369 0.120486 -0.161124 -0.368856 -0.485575 -0.062500 1 0 0 0 0 0 2 281234
-0.001839 0.000369 0.120486 -0.161121 -0.368866 -0.485588 -0.062500 1 0 0 0 0 0 2 282263
-0.001839 0.000369 0.120486 -0.161121 -0.368867 -0.485569 -0.062500 1 0 0 0 0 0 2 283258
-0.001839 0.000369 0.120486 -0.161133 -0.368864 -0.485581 -0.062500 1 0 0 0 0 0 2 284234
-0.001839 0.000369 0.120486 -0.161113 -0.368858 -0.485581 -0.062500 1 0 0 0 0 0 2 285249
-0.001839 0.000369 0.120486 -0.161128 -0.368875 -0.485575 -0.062500 1 0 0 0 0 0 2 286264
-0.001839 0.000369 0.120486 -0.161125 -0.368856 -0.485574 -0.062500 1 0 0 0 0 0 2 287234
-0.001839 0.000369 0.120486 -0.161121 -0.368866 -0.485588 -0.062500 1 0 0 0 0 0 2 288235
-0.001839 0.000369 0.120486 -0.161121 -0.368867 -0.485569 -0.062500 1 0 0 0 0 0 2 289267
-0.001839 0.000369 0.120486 -0.161133 -0.368864 -0.485580 -0.062500 1 0 0 0 0 0 2 290266
-0.001839 0.000369 0.120486 -0.161122 -0.368867 -0.485588 -0.062500 1 0 0 0 0 0 2 291265
-0.001839 0.000369 0.120486 -0.161121 -0.368867 -0.485569 -0.062500 1 0 0 0 0 0 2 292264
-0.001839 0.000369 0.120486 -0.161133 -0.368864 -0.485581 -0.062500 1 0 0 0 0 0 2 293246
-0.001839 0.000369 0.120486 -0.161114 -0.368858 -0.485582 -0.062500 1 0 0 0 0 0 2 294261
-0.001839 0.000369 0.120486 -0.161129 -0.368875 -0.485575 -0.062500 1 0 0 0 0 0 2 295278
-0.001839 0.000369 0.120486 -0.161126 -0.368856 -0.485574 -0.062500 1 0 0 0 0 0 2 296273
-0.001839 0.000369 0.120486 -0.161121 -0.368866 -0.485588 -0.062500 1 0 0 0 0 0 2 297273
-0.001839 0.000369 0.120486 -0.161121 -0.368867 -0.485569 -0.062500 1 0 0 0 0 0 2 298273
-0.001839 0.000369 0.120486 -0.161121 -0.368867 -0.485587 -0.062500 1 0 0 0 0 0 2 299274
-0.001839 0.000369 0.120486 -0.161124 -0.368855 -0.485576 -0.062500 1 0 0 0 0 0 2 300253
-0.001839 0.000369 0.120486 -0.161130 -0.368874 -0.485575 -0.062500 1 0 0 0 0 0 2 301274
-0.001839 0.000369 0.120486 -0.161113 -0.368859 -0.485581 -0.062500 1 0 0 0 0 0 2 302253
-0.001839 0.000369 0.120486 -0.161132 -0.368863 -0.485582 -0.062500 1 0 0 0 0 0 2 303273
-0.001839 0.000369 0.120486 -0.161122 -0.368866 -0.485568 -0.062500 1 0 0 0 0 0 2 304271
-0.001839 0.000369 0.120486 -0.161121 -0.368867 -0.485587 -0.062500 1 0 0 0 0 0 2 305263
-0.001839 0.000369 0.120486 -0.161124 -0.368855 -0.485576 -0.062500 1 0 0 0 0 0 2 306337
-0.001839 0.000369 0.120486 -0.161130 -0.368874 -0.485575 -0.062500 1 0 0 0 0 0 2 307333
-0.001839 0.000369 0.120486 -0.161113 -0.368859 -0.485581 -0.062500 1 0 0 0 0 0 2 308316
-0.001839 0.000369 0.120486 -0.161132 -0.368863 -0.485582 -0.062500 1 0 0 0 0 0 2 309331
-0.001839 0.000369 0.120486 -0.161122 -0.368866 -0.485568 -0.062500 1 0 0 0 0 0 2 310313
-0.001839 0.000369 0.120486 -0.161121 -0.368867 -0.485587 -0.062500 1 0 0 0 0 0 2 311328
-0.001839 0.000369 0.120486 -0.161125 -0.368855 -0.485576 -0.062500 1 0 0 0 0 0 2 312315
-0.001839 0.000369 0.120486 -0.161118 -0.368877 -0.485581 -0.062500 1 0 0 0 0 0 2 313330
-0.001839 0.000369 0.120486 -0.161124 -0.368856 -0.485575 -0.062500 1 0 0 0 0 0 2 314312
-0.001839 0.000369 0.120486 -0.161133 -0.368863 -0.485581 -0.062500 1 0 0 0 0 0 2 315330
-0.001839 0.000369 0.120486 -0.161110 -0.368869 -0.485575 -0.062500 1 0 0 0 0 0 2 316314
-0.001839 0.000369 0.120486 -0.161131 -0.368864 -0.485581 -0.062500 1 0 0 0 0 0 2 317330
-0.001839 0.000369 0.120486 -0.161126 -0.368855 -0.485575 -0.062500 1 0 0 0 0 0 2 318313
-0.001839 0.000369 0.120486 -0.161118 -0.368877 -0.485581 -0.062500 1 0 0 0 0 0 2 319257
-0.001839 0.000369 0.120486 -0.161124 -0.368856 -0.485575 -0.062500 1 0 0 0 0 0 2 320248
-0.001839 0.000369 0.120486 -0.161133 -0.368863 -0.485581 -0.062500 1 0 0 0 0 0 2 321258
-0.001839 0.000369 0.120486 -0.161110 -0.368869 -0.485575 -0.062500 1 0 0 0 0 0 2 322257
-0.001839 0.000369 0.120486 -0.161131 -0.368864 -0.485581 -0.062500 1 0 0 0 0 0 2 323247
-0.001839 0.000369 0.120486 -0.161126 -0.368855 -0.485575 -0.062500 1 0 0 0 0 0 2 324257
-0.001839 0.000369 0.120486 -0.161118 -0.368877 -0.485581 -0.062500 1 0 0 0 0 0 2 325248
-0.001839 0.000369 0.120486 -0.161124 -0.368856 -0.485575 -0.062500 1 0 0 0 0 0 2 326258
-0.001839 0.000369 0.120486 -0.161121 -0.368866 -0.485588 -0.062500 1 0 0 0 0 0 2 327252
-0.001839 0.000369 0.120486 -0.161121 -0.368867 -0.485569 -0.062500 1 0 0 0 0 0 2 328249
-0.001839 0.000369 0.120486 -0.161133 -0.368864 -0.485580 -0.062500 1 0 0 0 0 0 2 329281
-0.001839 0.000369 0.120486 -0.161122 -0.368867 -0.485588 -0.062500 1 0 0 0 0 0 2 330275
-0.001839 0.000369 0.120486 -0.161121 -0.368867 -0.485569 -0.062500 1 0 0 0 0 0 2 331255
-0.001839 0.000369 0.120486 -0.161133 -0.368864 -0.485581 -0.062500 1 0 0 0 0 0 2 332258
-0.001839 0.000369 0.120486 -0.161114 -0.368858 -0.485582 -0.062500 1 0 0 0 0 0 2 333255
-0.001839 0.000369 0.120486 -0.161120 -0.368866 -0.485568 -0.062500 1 0 0 0 0 0 2 334266
-0.001839 0.000369 0.120486 -0.161133 -0.368864 -0.485580 -0.062500 1 0 0 0 0 0 2 335255
-0.001839 0.000369 0.120486 -0.161122 -0.368867 -0.485588 -0.062500 1 0 0 0 0 0 2 336269
-0.001839 0.000369 0.120486 -0.161121 -0.368867 -0.485569 -0.062500 1 0 0 0 0 0 2 337266
-0.001839 0.000369 0.120486 -0.161121 -0.368867 -0.485587 -0.062500 1 0 0 0 0 0 2 338261
-0.001839 0.000369 0.120486 -0.161124 -0.368855 -0.485576 -0.062500 1 0 0 0 0 0 2 339262
-0.001839 0.000369 0.120486 -0.161130 -0.368874 -0.485575 -0.062500 1 0 0 0 0 0 2 340263
-0.001839 0.000369 0.120486 -0.161113 -0.368859 -0.485581 -0.062500 1 0 0 0 0 0 2 341263
-0.001839 0.000369 0.120486 -0.161132 -0.368863 -0.485582 -0.062500 1 0 0 0 0 0 2 342263
-0.001839 0.000369 0.120486 -0.161122 -0.368866 -0.485569 -0.062500 1 0 0 0 0 0 2 343264
-0.001839 0.000369 0.120486 -0.161121 -0.368867 -0.485587 -0.062500 1 0 0 0 0 0 2 344271
-0.001839 0.000369 0.120486 -0.161124 -0.368855 -0.485576 -0.062500 1 0 0 0 0 0 2 345264
-0.001839 0.000369 0.120486 -0.161130 -0.368874 -0.485575 -0.062500 1 0 0 0 0 0 2 346268
-0.001839 0.000369 0.120486 -0.161113 -0.368859 -0.485581 -0.062500 1 0 0 0 0 0 2 347270
-0.001839 0.000369 0.120486 -0.161132 -0.368863 -0.485582 -0.062500 1 0 0 0 0 0 2 348260
-0.001839 0.000369 0.120486 -0.161122 -0.368866 -0.485568 -0.062500 1 0 0 0 0 0 2 349262
-0.001839 0.000369 0.120486 -0.161121 -0.368867 -0.485587 -0.062500 1 0 0 0 0 0 2 350233
-0.001839 0.000369 0.120486 -0.161124 -0.368855 -0.485576 -0.062500 1 0 0 0 0 0 2 351263
-0.001839 0.000369 0.120486 -0.161130 -0.368874 -0.485575 -0.062500 1 0 0 0 0 0 2 352262
-0.001839 0.000369 0.120486 -0.161113 -0.368859 -0.485581 -0.062500 1 0 0 0 0 0 2 353261
-0.001839 0.000369 0.120486 -0.161132 -0.368863 -0.485582 -0.062500 1 0 0 0 0 0 2 354261
-0.001839 0.000369 0.120486 -0.161110 -0.368869 -0.485575 -0.062500 1 0 0 0 0 0 2 355263
-0.001839 0.000369 0.120486 -0.161131 -0.368864 -0.485581 -0.062500 1 0 0 0 0 0 2 356264
-0.001839 0.000369 0.120486 -0.161126 -0.368855 -0.485575 -0.062500 1 0 0 0 0 0 2 357261
-0.001839 0.000369 0.120486 -0.161118 -0.368877 -0.485581 -0.062500 1 0 0 0 0 0 2 358264
-0.001839 0.000369 0.120486 -0.161124 -0.368856 -0.485575 -0.062500 1 0 0 0 0 0 2 359263
-0.001839 0.000369 0.120486 -0.161133 -0.368863 -0.485581 -0.062500 1 0 0 0 0 0 2 360260
-0.001839 0.000369 0.120486 -0.161110 -0.368869 -0.485575 -0.062500 1 0 0 0 0 0 2 361263
-0.001839 0.000369 0.120486 -0.161131 -0.368864 -0.485581 -0.062500 1 0 0 0 0 0 2 362264
-0.001839 0.000369 0.120486 -0.161126 -0.368855 -0.485575 -0.062500 1 0 0 0 0 0 2 363277
-0.001839 0.000369 0.120486 -0.161118 -0.368877 -0.485581 -0.062500 1 0 0 0 0 0 2 364270
-0.001839 0.000369 0.120486 -0.161124 -0.368856 -0.485575 -0.062500 1 0 0 0 0 0 2 365270
-0.001839 0.000369 0.120486 -0.161121 -0.368866 -0.485588 -0.062500 1 0 0 0 0 0 2 366270
-0.001839 0.000369 0.120486 -0.161121 -0.368867 -0.485569 -0.062500 1 0 0 0 0 0 2 367273
-0.001839 0.000369 0.120486 -0.161133 -0.368864 -0.485581 -0.062500 1 0 0 0 0 0 2 368263
-0.001839 0.000369 0.120486 -0.161113 -0.368858 -0.485581 -0.062500 1 0 0 0 0 0 2 369275
-0.001839 0.000369 0.120486 -0.161128 -0.368875 -0.485575 -0.062500 1 0 0 0 0 0 2 370278
-0.001839 0.000369 0.120486 -0.161134 -0.368865 -0.485581 -0.062500 1 0 0 0 0 0 2 371272
-0.001839 0.000369 0.120486 -0.161114 -0.368858 -0.485582 -0.062500 1 0 0 0 0 0 2 372272
-0.001839 0.000369 0.120486 -0.161120 -0.368866 -0.485568 -0.062500 1 0 0 0 0 0 2 373271
-0.001839 0.000369 0.120486 -0.161133 -0.368864 -0.485580 -0.062500 1 0 0 0 0 0 2 374272
-0.001839 0.000369 0.120486 -0.161122 -0.368867 -0.485588 -0.062500 1 0 0 0 0 0 2 375273
-0.001839 0.000369 0.120486 -0.161121 -0.368867 -0.485569 -0.062500 1 0 0 0 0 0 2 376252
-0.001839 0.000369 0.120486 -0.161133 -0.368864 -0.485581 -0.062500 1 0 0 0 0 0 2 377274
-0.001839 0.000369 0.120486 -0.161114 -0.368858 -0.485582 -0.062500 1 0 0 0 0 0 2 378271
-0.001839 0.000369 0.120486 -0.161129 -0.368875 -0.485575 -0.062500 1 0 0 0 0 0 2 379273
-0.001839 0.000369 0.120486 -0.161126 -0.368856 -0.485574 -0.062500 1 0 0 0 0 0 2 380262
-0.001839 0.000369 0.120486 -0.161121 -0.368866 -0.485588 -0.062500 1 0 0 0 0 0 2 381268
-0.001839 0.000369 0.120486 -0.161121 -0.368867 -0.485569 -0.062500 1 0 0 0 0 0 2 382259
-0.001839 0.000369 0.120486 -0.161121 -0.368867 -0.485587 -0.062500 1 0 0 0 0 0 2 383260
-0.001839 0.000369 0.120486 -0.161124 -0.368855 -0.485576 -0.062500 1 0 0 0 0 0 2 384269
-0.001839 0.000369 0.120486 -0.161130 -0.368874 -0.485575 -0.062500 1 0 0 0 0 0 2 385258
-0.001839 0.000369 0.120486 -0.161113 -0.368859 -0.485581 -0.062500 1 0 0 0 0 0 2 386268
-0.001839 0.000369 0.120486 -0.161132 -0.368863 -0.485582 -0.062500 1 0 0 0 0 0 2 387259
-0.001839 0.000369 0.120486 -0.161122 -0.368866 -0.485568 -0.062500 1 0 0 0 0 0 2 388268
-0.001839 0.000369 0.120486 -0.161121 -0.368867 -0.485587 -0.062500 1 0 0 0 0 0 2 389268
-0.001839 0.000369 0.120486 -0.161124 -0.368855 -0.485576 -0.062500 1 0 0 0 0 0 2 390269
-0.001839 0.000369 0.120486 -0.161130 -0.368874 -0.485575 -0.062500 1 0 0 0 0 0 2 391245
-0.001839 0.000369 0.120486 -0.161113 -0.368859 -0.485581 -0.062500 1 0 0 0 0 0 2 392254
-0.001839 0.000369 0.120486 -0.161132 -0.368863 -0.485582 -0.062500 1 0 0 0 0 0 2 393245
-0.001839 0.000369 0.120486 -0.161122 -0.368866 -0.485568 -0.062500 1 0 0 0 0 0 2 394254
-0.001839 0.000369 0.120486 -0.161121 -0.368867 -0.485587 -0.062500 1 0 0 0 0 0 2 395245
-0.001839 0.000369 0.120486 -0.161125 -0.368855 -0.485576 -0.062500 1 0 0 0 0 0 2 396253
-0.001839 0.000369 0.120486 -0.161118 -0.368877 -0.485581 -0.062500 1 0 0 0 0 0 2 397265
-0.001839 0.000369 0.120486 -0.161124 -0.368856 -0.485575 -0.062500 1 0 0 0 0 0 2 398257
-0.001839 0.000369 0.120486 -0.161133 -0.368863 -0.485581 -0.062500 1 0 0 0 0 0 2 399267
-0.001839 0.000369 0.120486 -0.161110 -0.368869 -0.485575 -0.062500 1 0 0 0 0 0 2 400256
-0.001839 0.000369 0.120486 -0.161131 -0.368864 -0.485581 -0.062500 1 0 0 0 0 0 2 401256
-0.001839 0.000369 0.120486 -0.161126 -0.368855 -0.485575 -0.062500 1 0 0 0 0 0 2 402250
-0.001839 0.000369 0.120486 -0.161118 -0.368877 -0.485581 -0.062500 1 0 0 0 0 0 2 403244
-0.001839 0.000369 0.120486 -0.161124 -0.368856 -0.485575 -0.062500 1 0 0 0 0 0 2 404253
-0.001839 0.000369 0.120486 -0.161133 -0.368863 -0.485581 -0.062500 1 0 0 0 0 0 2 405246
-0.001839 0.000369 0.120486 -0.161110 -0.368869 -0.485575 -0.062500 1 0 0 0 0 0 2 406258
-0.001839 0.000369 0.120486 -0.161131 -0.368864 -0.485581 -0.062500 1 0 0 0 0 0 2 407253
-0.001839 0.000369 0.120486 -0.161126 -0.368855 -0.485575 -0.062500 1 0 0 0 0 0 2 408250
-0.001839 0.000369 0.120486 -0.161118 -0.368877 -0.485581 -0.062500 1 0 0 0 0 0 2 409250
-0.001839 0.000369 0.120486 -0.161124 -0.368856 -0.485575 -0.062500 1 0 0 0 0 0 2 410250
-0.001839 0.000369 0.120486 -0.161121 -0.368866 -0.485588 -0.062500 1 0 0 0 0 0 2 411251
-0.001839 0.000369 0.120486 -0.161121 -0.368867 -0.485569 -0.062500 1 0 0 0 0 0 2 412250
-0.001839 0.000369 0.120486 -0.161133 -0.368864 -0.485580 -0.062500 1 0 0 0 0 0 2 413248
-0.001839 0.000369 0.120486 -0.161122 -0.368867 -0.485588 -0.062500 1 0 0 0 0 0 2 414254
-0.001839 0.000369 0.120486 -0.161121 -0.368867 -0.485569 -0.062500 1 0 0 0 0 0 2 415236
-0.001839 0.000369 0.120486 -0.161133 -0.368864 -0.485581 -0.062500 1 0 0 0 0 0 2 416253
-0.001839 0.000369 0.120486 -0.161114 -0.368858 -0.485582 -0.062500 1 0 0 0 0 0 2 417249
-0.001839 0.000369 0.120486 -0.161129 -0.368875 -0.485575 -0.062500 1 0 0 0 0 0 2 418248
-0.001839 0.000369 0.120486 -0.161126 -0.368856 -0.485574 -0.062500 1 0 0 0 0 0 2 419251
-0.001839 0.000369 0.120486 -0.161121 -0.368866 -0.485588 -0.062500 1 0 0 0 0 0 2 420250
-0.001839 0.000369 0.120486 -0.161121 -0.368867 -0.485569 -0.062500 1 0 0 0 0 0 2 421247
-0.001839 0.000369 0.120486 -0.161121 -0.368867 -0.485587 -0.062500 1 0 0 0 0 0 2 422248
-0.001839 0.000369 0.120486 -0.161124 -0.368855 -0.485576 -0.062500 1 0 0 0 0 0 2 423254
-0.001839 0.000369 0.120486 -0.161130 -0.368874 -0.485575 -0.062500 1 0 0 0 0 0 2 424250
-0.001839 0.000369 0.120486 -0.161113 -0.368859 -0.485581 -0.062500 1 0 0 0 0 0 2 425250
-0.001839 0.000369 0.120486 -0.161132 -0.368863 -0.485582 -0.062500 1 0 0 0 0 0 2 426249
-0.001839 0.000369 0.120486 -0.161122 -0.368866 -0.485569 -0.062500 1 0 0 0 0 0 2 427250
-0.001839 0.000369 0.120486 -0.161121 -0.368867 -0.485587 -0.062500 1 0 0 0 0 0 2 428249
-0.001839 0.000369 0.120486 -0.161124 -0.368855 -0.485576 -0.062500 1 0 0 0 0 0 2 429248
-0.001839 0.000369 0.120486 -0.161130 -0.368874 -0.485575 -0.062500 1 0 0 0 0 0 2 430249
-0.001839 0.000369 0.120486 -0.161113 -0.368859 -0.485581 -0.062500 1 0 0 0 0 0 2 431250
-0.001839 0.000369 0.120486 -0.161132 -0.368863 -0.485582 -0.062500 1 0 0 0 0 0 2 432249
-0.001839 0.000369 0.120486 -0.161122 -0.368866 -0.485568 -0.062500 1 0 0 0 0 0 2 433248
-0.001839 0.000369 0.120486 -0.161121 -0.368867 -0.485587 -0.062500 1 0 0 0 0 0 2 434249
-0.001839 0.000369 0.120486 -0.161124 -0.368855 -0.485576 -0.062500 1 0 0 0 0 0 2 435250
-0.001839 0.000369 0.120486 -0.161130 -0.368874 -0.485575 -0.062500 1 0 0 0 0 0 2 436248
-0.001839 0.000369 0.120486 -0.161113 -0.368859 -0.485581 -0.062500 1 0 0 0 0 0 2 437241
-0.001839 0.000369 0.120486 -0.161132 -0.368863 -0.485582 -0.062500 1 0 0 0 0 0 2 438254
-0.001839 0.000369 0.120486 -0.161110 -0.368869 -0.485575 -0.062500 1 0 0 0 0 0 2 439237
-0.001839 0.000369 0.120486 -0.161131 -0.368864 -0.485581 -0.062500 1 0 0 0 0 0 2 440248
-0.001839 0.000369 0.120486 -0.161126 -0.368855 -0.485575 -0.062500 1 0 0 0 0 0 2 441249
-0.001839 0.000369 0.120486 -0.161118 -0.368877 -0.485581 -0.062500 1 0 0 0 0 0 2 442247
-0.001839 0.000369 0.120486 -0.161124 -0.368856 -0.485575 -0.062500 1 0 0 0 0 0 2 443251
-0.001839 0.000369 0.120486 -0.161133 -0.368863 -0.485581 -0.062500 1 0 0 0 0 0 2 444248
-0.001839 0.000369 0.120486 -0.161110 -0.368869 -0.485575 -0.062500 1 0 0 0 0 0 2 445247
-0.001839 0.000369 0.120486 -0.161131 -0.368864 -0.485581 -0.062500 1 0 0 0 0 0 2 446246
-0.001839 0.000369 0.120486 -0.161126 -0.368855 -0.485575 -0.062500 1 0 0 0 0 0 2 447249
-0.001839 0.000369 0.120486 -0.161118 -0.368877 -0.485581 -0.062500 1 0 0 0 0 0 2 448231
-0.001839 0.000369 0.120486 -0.161124 -0.368856 -0.485575 -0.062500 1 0 0 0 0 0 2 449248
-0.001839 0.000369 0.120486 -0.161121 -0.368866 -0.485588 -0.062500 1 0 0 0 0 0 2 450240
-0.001839 0.000369 0.120486 -0.161121 -0.368867 -0.485569 -0.062500 1 0 0 0 0 0 2 451246
-0.001839 0.000369 0.120486 -0.161133 -0.368864 -0.485581 -0.062500 1 0 0 0 0 0 2 452239
-0.001839 0.000369 0.120486 -0.161122 -0.368867 -0.485588 -0.062500 1 0 0 0 0 0 2 453248
-0.001839 0.000369 0.120486 -0.161121 -0.368867 -0.485569 -0.062500 1 0 0 0 0 0 2 454239
-0.001839 0.000369 0.120486 -0.161133 -0.368864 -0.485581 -0.062500 1 0 0 0 0 0 2 455247
-0.001839 0.000369 0.120486 -0.161114 -0.368858 -0.485582 -0.062500 1 0 0 0 0 0 2 456246
-0.001839 0.000369 0.120486 -0.161120 -0.368866 -0.485568 -0.062500 1 0 0 0 0 0 2 457238
-0.001839 0.000369 0.120486 -0.161133 -0.368864 -0.485580 -0.062500 1 0 0 0 0 0 2 458247
-0.001839 0.000369 0.120486 -0.161122 -0.368866 -0.485588 -0.062500 1 0 0 0 0 0 2 459238
-0.001839 0.000369 0.120486 -0.161121 -0.368867 -0.485569 -0.062500 1 0 0 0 0 0 2 460247
-0.001839 0.000369 0.120486 -0.161133 -0.368864 -0.485581 -0.062500 1 0 0 0 0 0 2 461237
-0.001839 0.000369 0.120486 -0.161114 -0.368858 -0.485582 -0.062500 1 0 0 0 0 0 2 462256
-0.001839 0.000369 0.120486 -0.161129 -0.368875 -0.485575 -0.062500 1 0 0 0 0 0 2 463345
-0.001839 0.000369 0.120486 -0.161126 -0.368856 -0.485574 -0.062500 1 0 0 0 0 0 2 464381
-0.001839 0.000369 0.120486 -0.161121 -0.368866 -0.485588 -0.062500 1 0 0 0 0 0 2 465343
-0.001839 0.000369 0.120486 -0.161121 -0.368867 -0.485569 -0.062500 1 0 0 0 0 0 2 466338
-0.001839 0.000369 0.120486 -0.161121 -0.368867 -0.485587 -0.062500 1 0 0 0 0 0 2 467254
-0.001839 0.000369 0.120486 -0.161124 -0.368855 -0.485576 -0.062500 1 0 0 0 0 0 2 468257
-0.001839 0.000369 0.120486 -0.161130 -0.368874 -0.485575 -0.062500 1 0 0 0 0 0 2 469241
-0.001839 0.000369 0.120486 -0.161113 -0.368859 -0.485581 -0.062500 1 0 0 0 0 0 2 470250
-0.001839 0.000369 0.120486 -0.161132 -0.368863 -0.485582 -0.062500 1 0 0 0 0 0 2 471257
-0.001839 0.000369 0.120486 -0.161122 -0.368866 -0.485568 -0.062500 1 0 0 0 0 0 2 472257
-0.001839 0.000369 0.120486 -0.161121 -0.368867 -0.485587 -0.062500 1 0 0 0 0 0 2 473263
-0.001839 0.000369 0.120486 -0.161124 -0.368855 -0.485576 -0.062500 1 0 0 0 0 0 2 474260
-0.001839 0.000369 0.120486 -0.161130 -0.368874 -0.485575 -0.062500 1 0 0 0 0 0 2 475260
-0.001839 0.000369 0.120486 -0.161113 -0.368859 -0.485581 -0.062500 1 0 0 0 0 0 2 476259
-0.001839 0.000369 0.120486 -0.161132 -0.368863 -0.485582 -0.062500 1 0 0 0 0 0 2 477258
-0.001839 0.000369 0.120486 -0.161122 -0.368866 -0.485568 -0.062500 1 0 0 0 0 0 2 478228
-0.001839 0.000369 0.120486 -0.161121 -0.368867 -0.485587 -0.062500 1 0 0 0 0 0 2 479230
-0.001839 0.000369 0.120486 -0.161125 -0.368855 -0.485576 -0.062500 1 0 0 0 0 0 2 480256
-0.001839 0.000369 0.120486 -0.161118 -0.368877 -0.485581 -0.062500 1 0 0 0 0 0 2 481262
-0.001839 0.000369 0.120486 -0.161124 -0.368856 -0.485575 -0.062500 1 0 0 0 0 0 2 482259
-0.001839 0.000369 0.120486 -0.161133 -0.368863 -0.485581 -0.062500 1 0 0 0 0 0 2 483264
-0.001839 0.000369 0.120486 -0.161110 -0.368869 -0.485575 -0.062500 1 0 0 0 0 0 2 484261
-0.001839 0.000369 0.120486 -0.161131 -0.368864 -0.485581 -0.062500 1 0 0 0 0 0 2 485258
-0.001839 0.000369 0.120486 -0.161126 -0.368855 -0.485575 -0.062500 1 0 0 0 0 0 2 486258
-0.001839 0.000369 0.120486 -0.161118 -0.368877 -0.485581 -0.062500 1 0 0 0 0 0 2 487259
-0.001839 0.000369 0.120486 -0.161124 -0.368856 -0.485575 -0.062500 1 0 0 0 0 0 2 488258
-0.001839 0.000369 0.120486 -0.161133 -0.368863 -0.485581 -0.062500 1 0 0 0 0 0 2 489258
-0.001839 0.000369 0.120486 -0.161110 -0.368869 -0.485575 -0.062500 1 0 0 0 0 0 2 490261
-0.001839 0.000369 0.120486 -0.161131 -0.368864 -0.485581 -0.062500 1 0 0 0 0 0 2 491259
-0.001839 0.000369 0.120486 -0.161126 -0.368855 -0.485575 -0.062500 1 0 0 0 0 0 2 492259
-0.001839 0.000369 0.120486 -0.161118 -0.368877 -0.485581 -0.062500 1 0 0 0 0 0 2 493259
-0.001839 0.000369 0.120486 -0.161132 -0.368865 -0.485582 -0.062500 1 0 0 0 0 0 2 494258
-0.001839 0.000369 0.120486 -0.161126 -0.368855 -0.485575 -0.062500 1 0 0 0 0 0 2 495259
-0.001839 0.000369 0.120486 -0.161118 -0.368877 -0.485581 -0.062500 1 0 0 0 0 0 2 496258
-0.001839 0.000369 0.120486 -0.161124 -0.368856 -0.485575 -0.062500 1 0 0 0 0 0 2 497258
-0.001839 0.000369 0.120486 -0.161121 -0.368866 -0.485588 -0.062500 1 0 0 0 0 0 2 498259
-0.001839 0.000369 0.120486 -0.161121 -0.368867 -0.485569 -0.062500 1 0 0 0 0 0 2 499229
-0.001839 0.000369 0.120486 -0.161133 -0.368864 -0.485581 -0.062500 1 0 0 0 0 0 2 500258
-0.001839 0.000369 0.120486 -0.161114 -0.368858 -0.485582 -0.062500 1 0 0 0 0 0 2 501257
-0.001839 0.000369 0.120486 -0.161129 -0.368875 -0.485575 -0.062500 1 0 0 0 0 0 2 502245
-0.001839 0.000369 0.120486 -0.161126 -0.368856 -0.485574 -0.062500 1 0 0 0 0 0 2 503255
-0.001839 0.000369 0.120486 -0.161121 -0.368866 -0.485588 -0.062500 1 0 0 0 0 0 2 504256
-0.001839 0.000369 0.120486 -0.161121 -0.368867 -0.485569 -0.062500 1 0 0 0 0 0 2 505258
-0.001839 0.000369 0.120486 -0.161121 -0.368867 -0.485587 -0.062500 1 0 0 0 0 0 2 506244
-0.001839 0.000369 0.120486 -0.161124 -0.368855 -0.485576 -0.062500 1 0 0 0 0 0 2 507263
-0.001839 0.000369 0.120486 -0.161130 -0.368874 -0.485575 -0.062500 1 0 0 0 0 0 2 508256
-0.001839 0.000369 0.120486 -0.161113 -0.368859 -0.485581 -0.062500 1 0 0 0 0 0 2 509256
-0.001839 0.000369 0.120486 -0.161132 -0.368863 -0.485582 -0.062500 1 0 0 0 0 0 2 510228
-0.001839 0.000369 0.120486 -0.161122 -0.368866 -0.485569 -0.062500 1 0 0 0 0 0 2 511258
-0.001839 0.000369 0.120486 -0.161121 -0.368867 -0.485587 -0.062500 1 0 0 0 0 0 2 512256
-0.001839 0.000369 0.120486 -0.161124 -0.368855 -0.485576 -0.062500 1 0 0 0 0 0 2 513257
-0.001839 0.000369 0.120486 -0.161130 -0.368874 -0.485575 -0.062500 1 0 0 0 0 0 2 514247
-0.001839 0.000369 0.120486 -0.161113 -0.368859 -0.485581 -0.062500 1 0 0 0 0 0 2 515242
-0.001839 0.000369 0.120486 -0.161132 -0.368863 -0.485582 -0.062500 1 0 0 0 0 0 2 516250
-0.001839 0.000369 0.120486 -0.161122 -0.368866 -0.485568 -0.062500 1 0 0 0 0 0 2 517240
-0.001839 0.000369 0.120486 -0.161121 -0.368867 -0.485587 -0.062500 1 0 0 0 0 0 2 518251
-0.001839 0.000369 0.120486 -0.161124 -0.368855 -0.485576 -0.062500 1 0 0 0 0 0 2 519241
-0.001839 0.000369 0.120486 -0.161130 -0.368874 -0.485575 -0.062500 1 0 0 0 0 0 2 520249
-0.001839 0.000369 0.120486 -0.161113 -0.368859 -0.485581 -0.062500 1 0 0 0 0 0 2 521239
-0.001839 0.000369 0.120486 -0.161132 -0.368863 -0.485582 -0.062500 1 0 0 0 0 0 2 522250
-0.001839 0.000369 0.120486 -0.161110 -0.368869 -0.485575 -0.062500 1 0 0 0 0 0 2 523249
-0.001839 0.000369 0.120486 -0.161131 -0.368864 -0.485581 -0.062500 1 0 0 0 0 0 2 524241
-0.001839 0.000369 0.120486 -0.161126 -0.368855 -0.485575 -0.062500 1 0 0 0 0 0 2 525249
-0.001839 0.000369 0.120486 -0.161118 -0.368877 -0.485581 -0.062500 1 0 0 0 0 0 2 526240
-0.001839 0.000369 0.120486 -0.161124 -0.368856 -0.485575 -0.062500 1 0 0 0 0 0 2 527251
-0.001839 0.000369 0.120486 -0.161133 -0.368863 -0.485581 -0.062500 1 0 0 0 0 0 2 528257
-0.001839 0.000369 0.120486 -0.161110 -0.368869 -0.485575 -0.062500 1 0 0 0 0 0 2 529254
-0.001839 0.000369 0.120486 -0.161131 -0.368864 -0.485581 -0.062500 1 0 0 0 0 0 2 530245
-0.001839 0.000369 0.120486 -0.161126 -0.368855 -0.485575 -0.062500 1 0 0 0 0 0 2 531259
-0.001839 0.000369 0.120486 -0.161118 -0.368877 -0.485581 -0.062500 1 0 0 0 0 0 2 532234
-0.001839 0.000369 0.120486 -0.161124 -0.368856 -0.485575 -0.062500 1 0 0 0 0 0 2 533239
-0.001839 0.000369 0.120486 -0.161121 -0.368865 -0.485588 -0.062500 1 0 0 0 0 0 2 534260
-0.001839 0.000369 0.120486 -0.161121 -0.368866 -0.485569 -0.062500 1 0 0 0 0 0 2 535249
-0.001839 0.000369 0.120486 -0.161133 -0.368864 -0.485581 -0.062500 1 0 0 0 0 0 2 536252
-0.001839 0.000369 0.120486 -0.161122 -0.368867 -0.485588 -0.062500 1 0 0 0 0 0 2 537229
-0.001839 0.000369 0.120486 -0.161121 -0.368867 -0.485569 -0.062500 1 0 0 0 0 0 2 538248
-0.001839 0.000369 0.120486 -0.161133 -0.368864 -0.485581 -0.062500 1 0 0 0 0 0 2 539230
-0.001839 0.000369 0.120486 -0.161114 -0.368858 -0.485582 -0.062500 1 0 0 0 0 0 2 540243
-0.001839 0.000369 0.120486 -0.161129 -0.368875 -0.485575 -0.062500 1 0 0 0 0 0 2 541243
-0.001839 0.000369 0.120486 -0.161125 -0.368856 -0.485575 -0.062500 1 0 0 0 0 0 2 542246
-0.001839 0.000369 0.120486 -0.161121 -0.368866 -0.485588 -0.062500 1 0 0 0 0 0 2 543246
-0.001839 0.000369 0.120486 -0.161121 -0.368867 -0.485569 -0.062500 1 0 0 0 0 0 2 544246
-0.001839 0.000369 0.120486 -0.161133 -0.368864 -0.485581 -0.062500 1 0 0 0 0 0 2 545251
-0.001839 0.000369 0.120486 -0.161114 -0.368858 -0.485582 -0.062500 1 0 0 0 0 0 2 546247
-0.001839 0.000369 0.120486 -0.161129 -0.368875 -0.485575 -0.062500 1 0 0 0 0 0 2 547247
-0.001839 0.000369 0.120486 -0.161126 -0.368856 -0.485574 -0.062500 1 0 0 0 0 0 2 548247
-0.001839 0.000369 0.120486 -0.161121 -0.368866 -0.485588 -0.062500 1 0 0 0 0 0 2 549228
-0.001839 0.000369 0.120486 -0.161121 -0.368867 -0.485569 -0.062500 1 0 0 0 0 0 2 550246
-0.001839 0.000369 0.120486 -0.161121 -0.368867 -0.485587 -0.062500 1 0 0 0 0 0 2 551246
-0.001839 0.000369 0.120486 -0.161121 -0.368867 -0.485569 -0.062500 1 0 0 0 0 0 2 552245
-0.001839 0.000369 0.120486 -0.161133 -0.368864 -0.485580 -0.062500 1 0 0 0 0 0 2 553243
-0.001839 0.000369 0.120486 -0.161114 -0.368858 -0.485581 -0.062500 1 0 0 0 0 0 2 554244
-0.001839 0.000369 0.120486 -0.161132 -0.368863 -0.485582 -0.062500 1 0 0 0 0 0 2 555327
-0.001839 0.000369 0.120486 -0.161122 -0.368866 -0.485568 -0.062500 1 0 0 0 0 0 2 556307
-0.001839 0.000369 0.120486 -0.161121 -0.368867 -0.485587 -0.062500 1 0 0 0 0 0 2 557332
-0.001839 0.000369 0.120486 -0.161124 -0.368855 -0.485576 -0.062500 1 0 0 0 0 0 2 558323
-0.001839 0.000369 0.120486 -0.161130 -0.368874 -0.485575 -0.062500 1 0 0 0 0 0 2 559330
-0.001839 0.000369 0.120486 -0.161113 -0.368859 -0.485581 -0.062500 1 0 0 0 0 0 2 560300
-0.001839 0.000369 0.120486 -0.161132 -0.368863 -0.485582 -0.062500 1 0 0 0 0 0 2 561298
-0.001839 0.000369 0.120486 -0.161122 -0.368866 -0.485568 -0.062500 1 0 0 0 0 0 2 562299
-0.001839 0.000369 0.120486 -0.161121 -0.368867 -0.485587 -0.062500 1 0 0 0 0 0 2 563300
-0.001839 0.000369 0.120486 -0.161125 -0.368855 -0.485576 -0.062500 1 0 0 0 0 0 2 564296
-0.001839 0.000369 0.120486 -0.161118 -0.368877 -0.485581 -0.062500 1 0 0 0 0 0 2 565298
-0.001839 0.000369 0.120486 -0.161124 -0.368856 -0.485575 -0.062500 1 0 0 0 0 0 2 566296
-0.001839 0.000369 0.120486 -0.161133 -0.368863 -0.485581 -0.062500 1 0 0 0 0 0 2 567298
-0.001839 0.000369 0.120486 -0.161110 -0.368869 -0.485575 -0.062500 1 0 0 0 0 0 2 568293
-0.001839 0.000369 0.120486 -0.161131 -0.368864 -0.485581 -0.062500 1 0 0 0 0 0 2 569329
-0.001839 0.000369 0.120486 -0.161126 -0.368855 -0.485575 -0.062500 1 0 0 0 0 0 2 570328
-0.001839 0.000369 0.120486 -0.161118 -0.368877 -0.485581 -0.062500 1 0 0 0 0 0 2 571330
-0.001839 0.000369 0.120486 -0.161124 -0.368856 -0.485575 -0.062500 1 0 0 0 0 0 2 572323
-0.001839 0.000369 0.120486 -0.161133 -0.368863 -0.485581 -0.062500 1 0 0 0 0 0 2 573322
-0.001839 0.000369 0.120486 -0.161110 -0.368869 -0.485575 -0.062500 1 0 0 0 0 0 2 574332
-0.001839 0.000369 0.120486 -0.161131 -0.368864 -0.485581 -0.062500 1 0 0 0 0 0 2 575301
-0.001839 0.000369 0.120486 -0.161134 -0.368864 -0.485582 -0.062500 1 0 0 0 0 0 2 576299
-0.001839 0.000369 0.120486 -0.161111 -0.368869 -0.485575 -0.062500 1 0 0 0 0 0 2 577297
-0.001839 0.000369 0.120486 -0.161132 -0.368864 -0.485581 -0.062500 1 0 0 0 0 0 2 578297
-0.001839 0.000369 0.120486 -0.161126 -0.368855 -0.485575 -0.062500 1 0 0 0 0 0 2 579299
-0.001839 0.000369 0.120486 -0.161118 -0.368877 -0.485581 -0.062500 1 0 0 0 0 0 2 580296
-0.001839 0.000369 0.120486 -0.161124 -0.368856 -0.485575 -0.062500 1 0 0 0 0 0 2 581300
-0.001839 0.000369 0.120486 -0.161121 -0.368866 -0.485588 -0.062500 1 0 0 0 0 0 2 582326
-0.001839 0.000369 0.120486 -0.161121 -0.368867 -0.485569 -0.062500 1 0 0 0 0 0 2 583321
-0.001839 0.000369 0.120486 -0.161133 -0.368864 -0.485581 -0.062500 1 0 0 0 0 0 2 584304
-0.001839 0.000369 0.120486 -0.161114 -0.368858 -0.485582 -0.062500 1 0 0 0 0 0 2 585317
-0.001839 0.000369 0.120486 -0.161129 -0.368875 -0.485575 -0.062500 1 0 0 0 0 0 2 586304
-0.001839 0.000369 0.120486 -0.161126 -0.368856 -0.485575 -0.062500 1 0 0 0 0 0 2 587325
-0.001839 0.000369 0.120486 -0.161121 -0.368866 -0.485588 -0.062500 1 0 0 0 0 0 2 588291
-0.001839 0.000369 0.120486 -0.161121 -0.368867 -0.485569 -0.062500 1 0 0 0 0 0 2 589304
-0.001839 0.000369 0.120486 -0.161121 -0.368867 -0.485587 -0.062500 1 0 0 0 0 0 2 590307
-0.001839 0.000369 0.120486 -0.161121 -0.368867 -0.485569 -0.062500 1 0 0 0 0 0 2 591321
-0.001839 0.000369 0.120486 -0.161133 -0.368864 -0.485581 -0.062500 1 0 0 0 0 0 2 592304
-0.001839 0.000369 0.120486 -0.161114 -0.368858 -0.485581 -0.062500 1 0 0 0 0 0 2 593321
-0.001839 0.000369 0.120486 -0.161132 -0.368863 -0.485582 -0.062500 1 0 0 0 0 0 2 594305
-0.001839 0.000369 0.120486 -0.161122 -0.368866 -0.485569 -0.062500 1 0 0 0 0 0 2 595239
-0.001839 0.000369 0.120486 -0.161121 -0.368867 -0.485587 -0.062500 1 0 0 0 0 0 2 596248
-0.001839 0.000369 0.120486 -0.161121 -0.368867 -0.485569 -0.062500 1 0 0 0 0 0 2 597239
-0.001839 0.000369 0.120486 -0.161133 -0.368864 -0.485580 -0.062500 1 0 0 0 0 0 2 598248
-0.001839 0.000369 0.120486 -0.161114 -0.368858 -0.485581 -0.062500 1 0 0 0 0 0 2 599237
-0.001839 0.000369 0.120486 -0.161132 -0.368863 -0.485582 -0.062500 1 0 0 0 0 0 2 600249
-0.001839 0.000369 0.120486 -0.161122 -0.368866 -0.485568 -0.062500 1 0 0 0 0 0 2 601238
-0.001839 0.000369 0.120486 -0.161121 -0.368867 -0.485587 -0.062500 1 0 0 0 0 0 2 602239
-0.001839 0.000369 0.120486 -0.161121 -0.368867 -0.485569 -0.062500 1 0 0 0 0 0 2 603249
-0.001839 0.000369 0.120486 -0.161120 -0.368867 -0.485587 -0.062500 1 0 0 0 0 0 2 604254
-0.001839 0.000369 0.120486 -0.161124 -0.368855 -0.485576 -0.062500 1 0 0 0 0 0 2 605263
-0.001839 0.000369 0.120486 -0.161133 -0.368863 -0.485581 -0.062500 1 0 0 0 0 0 2 606275
-0.001839 0.000369 0.120486 -0.161110 -0.368869 -0.485575 -0.062500 1 0 0 0 0 0 2 607244
-0.001839 0.000369 0.120486 -0.161131 -0.368864 -0.485581 -0.062500 1 0 0 0 0 0 2 608246
-0.001839 0.000369 0.120486 -0.161126 -0.368855 -0.485575 -0.062500 1 0 0 0 0 0 2 609245
-0.001839 0.000369 0.120486 -0.161118 -0.368877 -0.485581 -0.062500 1 0 0 0 0 0 2 610259
-0.001839 0.000369 0.120486 -0.161124 -0.368856 -0.485575 -0.062500 1 0 0 0 0 0 2 611260
-0.001839 0.000369 0.120486 -0.161133 -0.368863 -0.485581 -0.062500 1 0 0 0 0 0 2 612245
-0.001839 0.000369 0.120486 -0.161110 -0.368869 -0.485575 -0.062500 1 0 0 0 0 0 2 613252
-0.001839 0.000369 0.120486 -0.161131 -0.368864 -0.485581 -0.062500 1 0 0 0 0 0 2 614249
-0.001839 0.000369 0.120486 -0.161126 -0.368855 -0.485575 -0.062500 1 0 0 0 0 0 2 615227
-0.001839 0.000369 0.120486 -0.161118 -0.368877 -0.485581 -0.062500 1 0 0 0 0 0 2 616254
-0.001839 0.000369 0.120486 -0.161132 -0.368865 -0.485582 -0.062500 1 0 0 0 0 0 2 617255
-0.001839 0.000369 0.120486 -0.161123 -0.368867 -0.485568 -0.062500 1 0 0 0 0 0 2 618223
-0.001839 0.000369 0.120486 -0.161121 -0.368867 -0.485587 -0.062500 1 0 0 0 0 0 2 619255
-0.001839 0.000369 0.120486 -0.161125 -0.368855 -0.485576 -0.062500 1 0 0 0 0 0 2 620252
-0.001839 0.000369 0.120486 -0.161121 -0.368866 -0.485588 -0.062500 1 0 0 0 0 0 2 621260
-0.001839 0.000369 0.120486 -0.161121 -0.368867 -0.485569 -0.062500 1 0 0 0 0 0 2 622257
-0.001839 0.000369 0.120486 -0.161133 -0.368864 -0.485581 -0.062500 1 0 0 0 0 0 2 623249
-0.001839 0.000369 0.120486 -0.161114 -0.368858 -0.485582 -0.062500 1 0 0 0 0 0 2 624223
-0.001839 0.000369 0.120486 -0.161129 -0.368875 -0.485575 -0.062500 1 0 0 0 0 0 2 625254
-0.001839 0.000369 0.120486 -0.161125 -0.368856 -0.485575 -0.062500 1 0 0 0 0 0 2 626223
-0.001839 0.000369 0.120486 -0.161121 -0.368866 -0.485588 -0.062500 1 0 0 0 0 0 2 627255
-0.001839 0.000369 0.120486 -0.161121 -0.368867 -0.485569 -0.062500 1 0 0 0 0 0 2 628253
-0.001839 0.000369 0.120486 -0.161133 -0.368864 -0.485581 -0.062500 1 0 0 0 0 0 2 629254
-0.001839 0.000369 0.120486 -0.161114 -0.368858 -0.485582 -0.062500 1 0 0 0 0 0 2 630253
-0.001839 0.000369 0.120486 -0.161129 -0.368875 -0.485575 -0.062500 1 0 0 0 0 0 2 631254
-0.001839 0.000369 0.120486 -0.161126 -0.368856 -0.485574 -0.062500 1 0 0 0 0 0 2 632254
-0.001839 0.000369 0.120486 -0.161121 -0.368866 -0.485588 -0.062500 1 0 0 0 0 0 2 633251
-0.001839 0.000369 0.120486 -0.161121 -0.368867 -0.485569 -0.062500 1 0 0 0 0 0 2 634253
-0.001839 0.000369 0.120486 -0.161121 -0.368867 -0.485587 -0.062500 1 0 0 0 0 0 2 635255
-0.001839 0.000369 0.120486 -0.161121 -0.368867 -0.485569 -0.062500 1 0 0 0 0 0 2 636253
-0.001839 0.000369 0.120486 -0.161133 -0.368864 -0.485581 -0.062500 1 0 0 0 0 0 2 637256
-0.001839 0.000369 0.120486 -0.161114 -0.368858 -0.485581 -0.062500 1 0 0 0 0 0 2 638223
-0.001839 0.000369 0.120486 -0.161128 -0.368875 -0.485575 -0.062500 1 0 0 0 0 0 2 639254
-0.001839 0.000369 0.120486 -0.161125 -0.368856 -0.485574 -0.062500 1 0 0 0 0 0 2 640255
-0.001839 0.000369 0.120486 -0.161121 -0.368866 -0.485588 -0.062500 1 0 0 0 0 0 2 641251
-0.001839 0.000369 0.120486 -0.161121 -0.368867 -0.485569 -0.062500 1 0 0 0 0 0 2 642224
-0.001839 0.000369 0.120486 -0.161133 -0.368864 -0.485580 -0.062500 1 0 0 0 0 0 2 643224
-0.001839 0.000369 0.120486 -0.161114 -0.368858 -0.485581 -0.062500 1 0 0 0 0 0 2 644253
-0.001839 0.000369 0.120486 -0.161132 -0.368863 -0.485582 -0.062500 1 0 0 0 0 0 2 645241
-0.001839 0.000369 0.120486 -0.161122 -0.368866 -0.485568 -0.062500 1 0 0 0 0 0 2 646372
-0.001839 0.000369 0.120486 -0.161121 -0.368867 -0.485587 -0.062500 1 0 0 0 0 0 2 647378
-0.001839 0.000369 0.120486 -0.161121 -0.368867 -0.485569 -0.062500 1 0 0 0 0 0 2 648254
-0.001839 0.000369 0.120486 -0.161120 -0.368867 -0.485587 -0.062500 1 0 0 0 0 0 2 649348
-0.001839 0.000369 0.120486 -0.161124 -0.368855 -0.485576 -0.062500 1 0 0 0 0 0 2 650375
-0.001839 0.000369 0.120486 -0.161133 -0.368862 -0.485581 -0.062500 1 0 0 0 0 0 2 651378
-0.001839 0.000369 0.120486 -0.161110 -0.368869 -0.485575 -0.062500 1 0 0 0 0 0 2 652375
-0.001839 0.000369 0.120486 -0.161131 -0.368864 -0.485581 -0.062500 1 0 0 0 0 0 2 653252
-0.001839 0.000369 0.120486 -0.161122 -0.368866 -0.485568 -0.062500 1 0 0 0 0 0 2 654356
-0.001839 0.000369 0.120486 -0.161121 -0.368867 -0.485587 -0.062500 1 0 0 0 0 0 2 655379
-0.001839 0.000369 0.120486 -0.161133 -0.368864 -0.485583 -0.062500 1 0 0 0 0 0 2 656377
-0.001839 0.000369 0.120486 -0.161123 -0.368867 -0.485568 -0.062500 1 0 0 0 0 0 2 657246
-0.001839 0.000369 0.120486 -0.161121 -0.368867 -0.485587 -0.062500 1 0 0 0 0 0 2 658236
-0.001839 0.000369 0.120486 -0.161125 -0.368855 -0.485576 -0.062500 1 0 0 0 0 0 2 659371
-0.001839 0.000369 0.120486 -0.161133 -0.368863 -0.485581 -0.062500 1 0 0 0 0 0 2 660237
-0.001839 0.000369 0.120486 -0.161111 -0.368869 -0.485575 -0.062500 1 0 0 0 0 0 2 661369
-0.001839 0.000369 0.120486 -0.161132 -0.368864 -0.485581 -0.062500 1 0 0 0 0 0 2 662235
-0.001839 0.000369 0.120486 -0.161123 -0.368867 -0.485568 -0.062500 1 0 0 0 0 0 2 663245
-0.001839 0.000369 0.120486 -0.161121 -0.368867 -0.485587 -0.062500 1 0 0 0 0 0 2 664362
-0.001839 0.000369 0.120486 -0.161125 -0.368855 -0.485576 -0.062500 1 0 0 0 0 0 2 665371
-0.001839 0.000369 0.120486 -0.161121 -0.368866 -0.485588 -0.062500 1 0 0 0 0 0 2 666361
-0.001839 0.000369 0.120486 -0.161121 -0.368867 -0.485569 -0.062500 1 0 0 0 0 0 2 667246
-0.001839 0.000369 0.120486 -0.161133 -0.368864 -0.485581 -0.062500 1 0 0 0 0 0 2 668361
-0.001839 0.000369 0.120486 -0.161110 -0.368870 -0.485575 -0.062500 1 0 0 0 0 0 2 669372
-0.001839 0.000369 0.120486 -0.161131 -0.368865 -0.485581 -0.062500 1 0 0 0 0 0 2 670372
-0.001839 0.000369 0.120486 -0.161126 -0.368855 -0.485575 -0.062500 1 0 0 0 0 0 2 671379
-0.001839 0.000369 0.120486 -0.161121 -0.368865 -0.485588 -0.062500 1 0 0 0 0 0 2 672363
-0.001839 0.000369 0.120486 -0.161121 -0.368867 -0.485569 -0.062500 1 0 0 0 0 0 2 673365
-0.001839 0.000369 0.120486 -0.161121 -0.368867 -0.485587 -0.062500 1 0 0 0 0 0 2 674242
-0.001839 0.000369 0.120486 -0.161121 -0.368867 -0.485569 -0.062500 1 0 0 0 0 0 2 675377
-0.001839 0.000369 0.120486 -0.161133 -0.368864 -0.485581 -0.062500 1 0 0 0 0 0 2 676380
-0.001839 0.000369 0.120486 -0.161114 -0.368858 -0.485581 -0.062500 1 0 0 0 0 0 2 677360
-0.001839 0.000369 0.120486 -0.161128 -0.368875 -0.485575 -0.062500 1 0 0 0 0 0 2 678359
-0.001839 0.000369 0.120486 -0.161125 -0.368856 -0.485574 -0.062500 1 0 0 0 0 0 2 679378
-0.001839 0.000369 0.120486 -0.161121 -0.368866 -0.485588 -0.062500 1 0 0 0 0 0 2 680379
-0.001839 0.000369 0.120486 -0.161121 -0.368867 -0.485569 -0.062500 1 0 0 0 0 0 2 681378
-0.001839 0.000369 0.120486 -0.161133 -0.368864 -0.485580 -0.062500 1 0 0 0 0 0 2 682253
-0.001839 0.000369 0.120486 -0.161114 -0.368858 -0.485581 -0.062500 1 0 0 0 0 0 2 683223
-0.001839 0.000369 0.120486 -0.161128 -0.368875 -0.485575 -0.062500 1 0 0 0 0 0 2 684347
-0.001839 0.000369 0.120486 -0.161125 -0.368856 -0.485574 -0.062500 1 0 0 0 0 0 2 685374
-0.001839 0.000369 0.120486 -0.161121 -0.368866 -0.485587 -0.062500 1 0 0 0 0 0 2 686222
-0.001839 0.000369 0.120486 -0.161121 -0.368867 -0.485569 -0.062500 1 0 0 0 0 0 2 687380
-0.001839 0.000369 0.120486 -0.161120 -0.368867 -0.485587 -0.062500 1 0 0 0 0 0 2 688252
-0.001839 0.000369 0.120486 -0.161124 -0.368855 -0.485576 -0.062500 1 0 0 0 0 0 2 689378
-0.001839 0.000369 0.120486 -0.161130 -0.368874 -0.485574 -0.062500 1 0 0 0 0 0 2 690254
-0.001839 0.000369 0.120486 -0.161113 -0.368859 -0.485581 -0.062500 1 0 0 0 0 0 2 691224
-0.001839 0.000369 0.120486 -0.161132 -0.368863 -0.485582 -0.062500 1 0 0 0 0 0 2 692251
-0.001839 0.000369 0.120486 -0.161122 -0.368866 -0.485568 -0.062500 1 0 0 0 0 0 2 693375
-0.001839 0.000369 0.120486 -0.161121 -0.368867 -0.485587 -0.062500 1 0 0 0 0 0 2 694249
-0.001839 0.000369 0.120486 -0.161124 -0.368855 -0.485576 -0.062500 1 0 0 0 0 0 2 695252
-0.001839 0.000369 0.120486 -0.161133 -0.368862 -0.485581 -0.062500 1 0 0 0 0 0 2 696379
-0.001839 0.000369 0.120486 -0.161110 -0.368869 -0.485575 -0.062500 1 0 0 0 0 0 2 697373
-0.001839 0.000369 0.120486 -0.161131 -0.368864 -0.485581 -0.062500 1 0 0 0 0 0 2 698376
-0.001839 0.000369 0.120486 -0.161131 -0.368875 -0.485575 -0.062500 1 0 0 0 0 0 2 699348
-0.001839 0.000369 0.120486 -0.161114 -0.368859 -0.485581 -0.062500 1 0 0 0 0 0 2 700364
-0.001839 0.000369 0.120486 -0.161132 -0.368863 -0.485582 -0.062500 1 0 0 0 0 0 2 701375
-0.001839 0.000369 0.120486 -0.161123 -0.368867 -0.485568 -0.062500 1 0 0 0 0 0 2 702374
-0.001839 0.000369 0.120486 -0.161121 -0.368867 -0.485587 -0.062500 1 0 0 0 0 0 2 703378
-0.001839 0.000369 0.120486 -0.161125 -0.368855 -0.485576 -0.062500 1 0 0 0 0 0 2 704376
-0.001839 0.000369 0.120486 -0.161118 -0.368877 -0.485581 -0.062500 1 0 0 0 0 0 2 705346
-0.001839 0.000369 0.120486 -0.161124 -0.368857 -0.485575 -0.062500 1 0 0 0 0 0 2 706375
-0.001839 0.000369 0.120486 -0.161133 -0.368863 -0.485581 -0.062500 1 0 0 0 0 0 2 707378
-0.001839 0.000369 0.120486 -0.161110 -0.368869 -0.485575 -0.062500 1 0 0 0 0 0 2 708375
-0.001839 0.000369 0.120486 -0.161131 -0.368865 -0.485581 -0.062500 1 0 0 0 0 0 2 709376
-0.001839 0.000369 0.120486 -0.161126 -0.368855 -0.485575 -0.062500 1 0 0 0 0 0 2 710357
-0.001839 0.000369 0.120486 -0.161121 -0.368865 -0.485588 -0.062500 1 0 0 0 0 0 2 711375
-0.001839 0.000369 0.120486 -0.161121 -0.368867 -0.485569 -0.062500 1 0 0 0 0 0 2 712371
-0.001839 0.000369 0.120486 -0.161133 -0.368864 -0.485581 -0.062500 1 0 0 0 0 0 2 713377
-0.001839 0.000369 0.120486 -0.161110 -0.368869 -0.485575 -0.062500 1 0 0 0 0 0 2 714376
-0.001839 0.000369 0.120486 -0.161132 -0.368865 -0.485581 -0.062500 1 0 0 0 0 0 2 715377
-0.001839 0.000369 0.120486 -0.161126 -0.368855 -0.485575 -0.062500 1 0 0 0 0 0 2 716376
-0.001839 0.000369 0.120486 -0.161121 -0.368865 -0.485588 -0.062500 1 0 0 0 0 0 2 717376
-0.001839 0.000369 0.120486 -0.161121 -0.368866 -0.485569 -0.062500 1 0 0 0 0 0 2 718373
-0.001839 0.000369 0.120486 -0.161121 -0.368867 -0.485587 -0.062500 1 0 0 0 0 0 2 719458
-0.001839 0.000369 0.120486 -0.161121 -0.368867 -0.485569 -0.062500 1 0 0 0 0 0 2 720441
-0.001839 0.000369 0.120486 -0.161133 -0.368864 -0.485581 -0.062500 1 0 0 0 0 0 2 721419
-0.001839 0.000369 0.120486 -0.161114 -0.368858 -0.485581 -0.062500 1 0 0 0 0 0 2 722429
-0.001839 0.000369 0.120486 -0.161128 -0.368875 -0.485575 -0.062500 1 0 0 0 0 0 2 723442
-0.001839 0.000369 0.120486 -0.161125 -0.368856 -0.485574 -0.062500 1 0 0 0 0 0 2 724427
-0.001839 0.000369 0.120486 -0.161121 -0.368866 -0.485588 -0.062500 1 0 0 0 0 0 2 725440
-0.001839 0.000369 0.120486 -0.161121 -0.368867 -0.485569 -0.062500 1 0 0 0 0 0 2 726425
-0.001839 0.000369 0.120486 -0.161133 -0.368864 -0.485580 -0.062500 1 0 0 0 0 0 2 727440
-0.001839 0.000369 0.120486 -0.161114 -0.368858 -0.485581 -0.062500 1 0 0 0 0 0 2 728424
-0.001839 0.000369 0.120486 -0.161128 -0.368875 -0.485575 -0.062500 1 0 0 0 0 0 2 729440
-0.001839 0.000369 0.120486 -0.161113 -0.368859 -0.485581 -0.062500 1 0 0 0 0 0 2 730424
-0.001839 0.000369 0.120486 -0.161132 -0.368863 -0.485582 -0.062500 1 0 0 0 0 0 2 731441
-0.001839 0.000369 0.120486 -0.161122 -0.368866 -0.485568 -0.062500 1 0 0 0 0 0 2 732425
-0.001839 0.000369 0.120486 -0.161121 -0.368867 -0.485587 -0.062500 1 0 0 0 0 0 2 733439
-0.001839 0.000369 0.120486 -0.161124 -0.368855 -0.485576 -0.062500 1 0 0 0 0 0 2 734423
-0.001839 0.000369 0.120486 -0.161130 -0.368874 -0.485574 -0.062500 1 0 0 0 0 0 2 735443
-0.001839 0.000369 0.120486 -0.161122 -0.368868 -0.485588 -0.062500 1 0 0 0 0 0 2 736424
-0.001839 0.000369 0.120486 -0.161125 -0.368856 -0.485576 -0.062500 1 0 0 0 0 0 2 737440
-0.001839 0.000369 0.120486 -0.161121 -0.368866 -0.485568 -0.062500 1 0 0 0 0 0 2 738423
-0.001839 0.000369 0.120486 -0.161121 -0.368867 -0.485587 -0.062500 1 0 0 0 0 0 2 739368
-0.001839 0.000369 0.120486 -0.161133 -0.368864 -0.485583 -0.062500 1 0 0 0 0 0 2 740367
-0.001839 0.000369 0.120486 -0.161123 -0.368867 -0.485568 -0.062500 1 0 0 0 0 0 2 741359
-0.001839 0.000369 0.120486 -0.161121 -0.368867 -0.485587 -0.062500 1 0 0 0 0 0 2 742368
-0.001839 0.000369 0.120486 -0.161125 -0.368855 -0.485576 -0.062500 1 0 0 0 0 0 2 743358
-0.001839 0.000369 0.120486 -0.161130 -0.368875 -0.485575 -0.062500 1 0 0 0 0 0 2 744368
-0.001839 0.000369 0.120486 -0.161114 -0.368859 -0.485581 -0.062500 1 0 0 0 0 0 2 745358
-0.001839 0.000369 0.120486 -0.161132 -0.368863 -0.485582 -0.062500 1 0 0 0 0 0 2 746368
-0.001839 0.000369 0.120486 -0.161123 -0.368867 -0.485568 -0.062500 1 0 0 0 0 0 2 747367
-0.001839 0.000369 0.120486 -0.161121 -0.368867 -0.485587 -0.062500 1 0 0 0 0 0 2 748370
-0.001839 0.000369 0.120486 -0.161125 -0.368855 -0.485576 -0.062500 1 0 0 0 0 0 2 749351
-0.001839 0.000369 0.120486 -0.161118 -0.368877 -0.485581 -0.062500 1 0 0 0 0 0 2 750351
-0.001839 0.000369 0.120486 -0.161124 -0.368857 -0.485575 -0.062500 1 0 0 0 0 0 2 751357
-0.001839 0.000369 0.120486 -0.161133 -0.368863 -0.485581 -0.062500 1 0 0 0 0 0 2 752376
-0.001839 0.000369 0.120486 -0.161110 -0.368869 -0.485575 -0.062500 1 0 0 0 0 0 2 753361
-0.001839 0.000369 0.120486 -0.161131 -0.368865 -0.485581 -0.062500 1 0 0 0 0 0 2 754374
-0.001839 0.000369 0.120486 -0.161126 -0.368855 -0.485575 -0.062500 1 0 0 0 0 0 2 755374
-0.001839 0.000369 0.120486 -0.161118 -0.368877 -0.485581 -0.062500 1 0 0 0 0 0 2 756377
-0.001839 0.000369 0.120486 -0.161124 -0.368857 -0.485575 -0.062500 1 0 0 0 0 0 2 757370
-0.001839 0.000369 0.120486 -0.161121 -0.368866 -0.485588 -0.062500 1 0 0 0 0 0 2 758375
-0.001839 0.000369 0.120486 -0.161121 -0.368867 -0.485569 -0.062500 1 0 0 0 0 0 2 759377
-0.001839 0.000369 0.120486 -0.161133 -0.368864 -0.485581 -0.062500 1 0 0 0 0 0 2 760345
-0.001839 0.000369 0.120486 -0.161114 -0.368858 -0.485581 -0.062500 1 0 0 0 0 0 2 761344
-0.001839 0.000369 0.120486 -0.161128 -0.368875 -0.485575 -0.062500 1 0 0 0 0 0 2 762373
-0.001839 0.000369 0.120486 -0.161125 -0.368856 -0.485574 -0.062500 1 0 0 0 0 0 2 763352
-0.001839 0.000369 0.120486 -0.161121 -0.368866 -0.485588 -0.062500 1 0 0 0 0 0 2 764382
-0.001839 0.000369 0.120486 -0.161121 -0.368867 -0.485569 -0.062500 1 0 0 0 0 0 2 765378
-0.001839 0.000369 0.120486 -0.161133 -0.368864 -0.485580 -0.062500 1 0 0 0 0 0 2 766372
-0.001839 0.000369 0.120486 -0.161114 -0.368858 -0.485581 -0.062500 1 0 0 0 0 0 2 767362
-0.001839 0.000369 0.120486 -0.161128 -0.368875 -0.485575 -0.062500 1 0 0 0 0 0 2 768374
-0.001839 0.000369 0.120486 -0.161125 -0.368856 -0.485574 -0.062500 1 0 0 0 0 0 2 769344
-0.001839 0.000369 0.120486 -0.161121 -0.368866 -0.485587 -0.062500 1 0 0 0 0 0 2 770374
-0.001839 0.000369 0.120486 -0.161121 -0.368867 -0.485569 -0.062500 1 0 0 0 0 0 2 771375
-0.001839 0.000369 0.120486 -0.161120 -0.368867 -0.485587 -0.062500 1 0 0 0 0 0 2 772374
-0.001839 0.000369 0.120486 -0.161124 -0.368855 -0.485576 -0.062500 1 0 0 0 0 0 2 773372
-0.001839 0.000369 0.120486 -0.161129 -0.368874 -0.485574 -0.062500 1 0 0 0 0 0 2 774376
-0.001839 0.000369 0.120486 -0.161122 -0.368868 -0.485588 -0.062500 1 0 0 0 0 0 2 775345
-0.001839 0.000369 0.120486 -0.161125 -0.368856 -0.485576 -0.062500 1 0 0 0 0 0 2 776372
-0.001839 0.000369 0.120486 -0.161121 -0.368866 -0.485568 -0.062500 1 0 0 0 0 0 2 777371
-0.001839 0.000369 0.120486 -0.161120 -0.368867 -0.485587 -0.062500 1 0 0 0 0 0 2 778372
-0.001839 0.000369 0.120486 -0.161133 -0.368864 -0.485583 -0.062500 1 0 0 0 0 0 2 779376
-0.001839 0.000369 0.120486 -0.161123 -0.368867 -0.485569 -0.062500 1 0 0 0 0 0 2 780367
-0.001839 0.000369 0.120486 -0.161121 -0.368867 -0.485587 -0.062500 1 0 0 0 0 0 2 781374
-0.001839 0.000369 0.120486 -0.161125 -0.368855 -0.485576 -0.062500 1 0 0 0 0 0 2 782373
-0.001839 0.000369 0.120486 -0.161130 -0.368875 -0.485575 -0.062500 1 0 0 0 0 0 2 783371
-0.001839 0.000369 0.120486 -0.161114 -0.368859 -0.485581 -0.062500 1 0 0 0 0 0 2 784373
-0.001839 0.000369 0.120486 -0.161132 -0.368863 -0.485582 -0.062500 1 0 0 0 0 0 2 785374
-0.001839 0.000369 0.120486 -0.161123 -0.368867 -0.485568 -0.062500 1 0 0 0 0 0 2 786373
-0.001839 0.000369 0.120486 -0.161121 -0.368867 -0.485587 -0.062500 1 0 0 0 0 0 2 787374
-0.001839 0.000369 0.120486 -0.161125 -0.368855 -0.485576 -0.062500 1 0 0 0 0 0 2 788364
-0.001839 0.000369 0.120486 -0.161118 -0.368877 -0.485581 -0.062500 1 0 0 0 0 0 2 789371
-0.001839 0.000369 0.120486 -0.161124 -0.368857 -0.485575 -0.062500 1 0 0 0 0 0 2 790363
-0.001839 0.000369 0.120486 -0.161133 -0.368863 -0.485581 -0.062500 1 0 0 0 0 0 2 791376
-0.001839 0.000369 0.120486 -0.161110 -0.368869 -0.485575 -0.062500 1 0 0 0 0 0 2 792372
-0.001839 0.000369 0.120486 -0.161131 -0.368865 -0.485581 -0.062500 1 0 0 0 0 0 2 793373
-0.001839 0.000369 0.120486 -0.161126 -0.368855 -0.485575 -0.062500 1 0 0 0 0 0 2 794373
-0.001839 0.000369 0.120486 -0.161118 -0.368877 -0.485581 -0.062500 1 0 0 0 0 0 2 795374
-0.001839 0.000369 0.120486 -0.161124 -0.368857 -0.485575 -0.062500 1 0 0 0 0 0 2 796372
-0.001839 0.000369 0.120486 -0.161133 -0.368863 -0.485581 -0.062500 1 0 0 0 0 0 2 797372
-0.001839 0.000369 0.120486 -0.161110 -0.368869 -0.485575 -0.062500 1 0 0 0 0 0 2 798372
-0.001839 0.000369 0.120486 -0.161132 -0.368864 -0.485581 -0.062500 1 0 0 0 0 0 2 799373
-0.001839 0.000369 0.120486 -0.161126 -0.368855 -0.485575 -0.062500 1 0 0 0 0 0 2 800359
-0.001839 0.000369 0.120486 -0.161118 -0.368877 -0.485581 -0.062500 1 0 0 0 0 0 2 801366
-0.001839 0.000369 0.120486 -0.161124 -0.368856 -0.485575 -0.062500 1 0 0 0 0 0 2 802357
-0.001839 0.000369 0.120486 -0.161121 -0.368866 -0.485588 -0.062500 1 0 0 0 0 0 2 803446
-0.001839 0.000369 0.120486 -0.161121 -0.368867 -0.485569 -0.062500 1 0 0 0 0 0 2 804441
-0.001839 0.000369 0.120486 -0.161133 -0.368864 -0.485581 -0.062500 1 0 0 0 0 0 2 805423
-0.001839 0.000369 0.120486 -0.161114 -0.368858 -0.485581 -0.062500 1 0 0 0 0 0 2 806439
-0.001839 0.000369 0.120486 -0.161128 -0.368875 -0.485575 -0.062500 1 0 0 0 0 0 2 807439
-0.001839 0.000369 0.120486 -0.161125 -0.368856 -0.485574 -0.062500 1 0 0 0 0 0 2 808423
-0.001839 0.000369 0.120486 -0.161121 -0.368866 -0.485588 -0.062500 1 0 0 0 0 0 2 809439
-0.001839 0.000369 0.120486 -0.161121 -0.368867 -0.485569 -0.062500 1 0 0 0 0 0 2 810422
-0.001839 0.000369 0.120486 -0.161133 -0.368864 -0.485580 -0.062500 1 0 0 0 0 0 2 811365
-0.001839 0.000369 0.120486 -0.161114 -0.368858 -0.485581 -0.062500 1 0 0 0 0 0 2 812357
-0.001839 0.000369 0.120486 -0.161128 -0.368875 -0.485575 -0.062500 1 0 0 0 0 0 2 813365
-0.001839 0.000369 0.120486 -0.161121 -0.368868 -0.485588 -0.062500 1 0 0 0 0 0 2 814357
-0.001839 0.000369 0.120486 -0.161124 -0.368856 -0.485576 -0.062500 1 0 0 0 0 0 2 815366
-0.001839 0.000369 0.120486 -0.161121 -0.368866 -0.485568 -0.062500 1 0 0 0 0 0 2 816356
-0.001839 0.000369 0.120486 -0.161120 -0.368867 -0.485587 -0.062500 1 0 0 0 0 0 2 817364
-0.001839 0.000369 0.120486 -0.161124 -0.368855 -0.485576 -0.062500 1 0 0 0 0 0 2 818371
-0.001839 0.000369 0.120486 -0.161130 -0.368874 -0.485574 -0.062500 1 0 0 0 0 0 2 819374
-0.001839 0.000369 0.120486 -0.161122 -0.368868 -0.485588 -0.062500 1 0 0 0 0 0 2 820379
-0.001839 0.000369 0.120486 -0.161125 -0.368855 -0.485576 -0.062500 1 0 0 0 0 0 2 821366
-0.001839 0.000369 0.120486 -0.161130 -0.368875 -0.485575 -0.062500 1 0 0 0 0 0 2 822367
-0.001839 0.000369 0.120486 -0.161113 -0.368859 -0.485581 -0.062500 1 0 0 0 0 0 2 823358
-0.001839 0.000369 0.120486 -0.161132 -0.368863 -0.485582 -0.062500 1 0 0 0 0 0 2 824365
-0.001839 0.000369 0.120486 -0.161122 -0.368867 -0.485568 -0.062500 1 0 0 0 0 0 2 825365
-0.001839 0.000369 0.120486 -0.161121 -0.368867 -0.485587 -0.062500 1 0 0 0 0 0 2 826357
-0.001839 0.000369 0.120486 -0.161125 -0.368855 -0.485576 -0.062500 1 0 0 0 0 0 2 827364
-0.001839 0.000369 0.120486 -0.161130 -0.368874 -0.485575 -0.062500 1 0 0 0 0 0 2 828361
-0.001839 0.000369 0.120486 -0.161114 -0.368859 -0.485581 -0.062500 1 0 0 0 0 0 2 829346
-0.001839 0.000369 0.120486 -0.161132 -0.368863 -0.485582 -0.062500 1 0 0 0 0 0 2 830360
-0.001839 0.000369 0.120486 -0.161123 -0.368866 -0.485568 -0.062500 1 0 0 0 0 0 2 831363
-0.001839 0.000369 0.120486 -0.161121 -0.368867 -0.485587 -0.062500 1 0 0 0 0 0 2 832344
-0.001839 0.000369 0.120486 -0.161125 -0.368855 -0.485576 -0.062500 1 0 0 0 0 0 2 833362
-0.001839 0.000369 0.120486 -0.161118 -0.368877 -0.485581 -0.062500 1 0 0 0 0 0 2 834360
-0.001839 0.000369 0.120486 -0.161124 -0.368857 -0.485575 -0.062500 1 0 0 0 0 0 2 835369
-0.001839 0.000369 0.120486 -0.161133 -0.368863 -0.485581 -0.062500 1 0 0 0 0 0 2 836363
-0.001839 0.000369 0.120486 -0.161110 -0.368869 -0.485575 -0.062500 1 0 0 0 0 0 2 837367
-0.001839 0.000369 0.120486 -0.161131 -0.368864 -0.485581 -0.062500 1 0 0 0 0 0 2 838360
-0.001839 0.000369 0.120486 -0.161126 -0.368855 -0.485575 -0.062500 1 0 0 0 0 0 2 839362
-0.001839 0.000369 0.120486 -0.161118 -0.368877 -0.485581 -0.062500 1 0 0 0 0 0 2 840349
-0.001839 0.000369 0.120486 -0.161124 -0.368856 -0.485575 -0.062500 1 0 0 0 0 0 2 841361
-0.001839 0.000369 0.120486 -0.161121 -0.368866 -0.485588 -0.062500 1 0 0 0 0 0 2 842343
-0.001839 0.000369 0.120486 -0.161121 -0.368867 -0.485569 -0.062500 1 0 0 0 0 0 2 843362
-0.001839 0.000369 0.120486 -0.161133 -0.368864 -0.485581 -0.062500 1 0 0 0 0 0 2 844360
-0.001839 0.000369 0.120486 -0.161114 -0.368858 -0.485581 -0.062500 1 0 0 0 0 0 2 845360
-0.001839 0.000369 0.120486 -0.161128 -0.368875 -0.485575 -0.062500 1 0 0 0 0 0 2 846360
-0.001839 0.000369 0.120486 -0.161125 -0.368856 -0.485574 -0.062500 1 0 0 0 0 0 2 847361
-0.001839 0.000369 0.120486 -0.161121 -0.368866 -0.485588 -0.062500 1 0 0 0 0 0 2 848359
-0.001839 0.000369 0.120486 -0.161121 -0.368867 -0.485569 -0.062500 1 0 0 0 0 0 2 849343
-0.001839 0.000369 0.120486 -0.161133 -0.368864 -0.485580 -0.062500 1 0 0 0 0 0 2 850358
-0.001839 0.000369 0.120486 -0.161114 -0.368858 -0.485581 -0.062500 1 0 0 0 0 0 2 851365
-0.001839 0.000369 0.120486 -0.161128 -0.368875 -0.485575 -0.062500 1 0 0 0 0 0 2 852342
-0.001839 0.000369 0.120486 -0.161125 -0.368856 -0.485574 -0.062500 1 0 0 0 0 0 2 853361
-0.001839 0.000369 0.120486 -0.161121 -0.368866 -0.485587 -0.062500 1 0 0 0 0 0 2 854358
-0.001839 0.000369 0.120486 -0.161121 -0.368867 -0.485569 -0.062500 1 0 0 0 0 0 2 855344
-0.001839 0.000369 0.120486 -0.161120 -0.368867 -0.485587 -0.062500 1 0 0 0 0 0 2 856343
-0.001839 0.000369 0.120486 -0.161124 -0.368855 -0.485576 -0.062500 1 0 0 0 0 0 2 857357
-0.001839 0.000369 0.120486 -0.161129 -0.368874 -0.485574 -0.062500 1 0 0 0 0 0 2 858353
-0.001839 0.000369 0.120486 -0.161122 -0.368868 -0.485588 -0.062500 1 0 0 0 0 0 2 859449
-0.001839 0.000369 0.120486 -0.161125 -0.368855 -0.485576 -0.062500 1 0 0 0 0 0 2 860442
-0.001839 0.000369 0.120486 -0.161121 -0.368866 -0.485568 -0.062500 1 0 0 0 0 0 2 861447
-0.001839 0.000369 0.120486 -0.161120 -0.368867 -0.485587 -0.062500 1 0 0 0 0 0 2 862414
-0.001839 0.000369 0.120486 -0.161133 -0.368864 -0.485583 -0.062500 1 0 0 0 0 0 2 863417
-0.001839 0.000369 0.120486 -0.161123 -0.368867 -0.485569 -0.062500 1 0 0 0 0 0 2 864412
-0.001839 0.000369 0.120486 -0.161121 -0.368867 -0.485587 -0.062500 1 0 0 0 0 0 2 865412
-0.001839 0.000369 0.120486 -0.161125 -0.368855 -0.485576 -0.062500 1 0 0 0 0 0 2 866411
-0.001839 0.000369 0.120486 -0.161130 -0.368874 -0.485575 -0.062500 1 0 0 0 0 0 2 867448
-0.001839 0.000369 0.120486 -0.161113 -0.368859 -0.485581 -0.062500 1 0 0 0 0 0 2 868438
-0.001839 0.000369 0.120486 -0.161132 -0.368863 -0.485582 -0.062500 1 0 0 0 0 0 2 869413
-0.001839 0.000369 0.120486 -0.161123 -0.368866 -0.485568 -0.062500 1 0 0 0 0 0 2 870414
-0.001839 0.000369 0.120486 -0.161121 -0.368867 -0.485587 -0.062500 1 0 0 0 0 0 2 871443
-0.001839 0.000369 0.120486 -0.161125 -0.368855 -0.485576 -0.062500 1 0 0 0 0 0 2 872437
-0.001839 0.000369 0.120486 -0.161118 -0.368877 -0.485581 -0.062500 1 0 0 0 0 0 2 873423
-0.001839 0.000369 0.120486 -0.161124 -0.368857 -0.485575 -0.062500 1 0 0 0 0 0 2 874422
-0.001839 0.000369 0.120486 -0.161133 -0.368863 -0.485581 -0.062500 1 0 0 0 0 0 2 875437
-0.001839 0.000369 0.120486 -0.161110 -0.368869 -0.485575 -0.062500 1 0 0 0 0 0 2 876421
-0.001839 0.000369 0.120486 -0.161131 -0.368864 -0.485581 -0.062500 1 0 0 0 0 0 2 877436
-0.001839 0.000369 0.120486 -0.161126 -0.368855 -0.485575 -0.062500 1 0 0 0 0 0 2 878420
-0.001839 0.000369 0.120486 -0.161118 -0.368877 -0.485581 -0.062500 1 0 0 0 0 0 2 879436
-0.001839 0.000369 0.120486 -0.161124 -0.368856 -0.485575 -0.062500 1 0 0 0 0 0 2 880422
-0.001839 0.000369 0.120486 -0.161133 -0.368863 -0.485581 -0.062500 1 0 0 0 0 0 2 881435
-0.001839 0.000369 0.120486 -0.161110 -0.368869 -0.485575 -0.062500 1 0 0 0 0 0 2 882421
-0.001839 0.000369 0.120486 -0.161132 -0.368864 -0.485581 -0.062500 1 0 0 0 0 0 2 883354
-0.001839 0.000369 0.120486 -0.161126 -0.368855 -0.485575 -0.062500 1 0 0 0 0 0 2 884363
-0.001839 0.000369 0.120486 -0.161118 -0.368877 -0.485581 -0.062500 1 0 0 0 0 0 2 885354
-0.001839 0.000369 0.120486 -0.161124 -0.368856 -0.485575 -0.062500 1 0 0 0 0 0 2 886364
-0.001839 0.000369 0.120486 -0.161121 -0.368866 -0.485588 -0.062500 1 0 0 0 0 0 2 887355
-0.001839 0.000369 0.120486 -0.161121 -0.368867 -0.485569 -0.062500 1 0 0 0 0 0 2 888363
-0.001839 0.000369 0.120486 -0.161133 -0.368864 -0.485581 -0.062500 1 0 0 0 0 0 2 889354
-0.001839 0.000369 0.120486 -0.161114 -0.368858 -0.485581 -0.062500 1 0 0 0 0 0 2 890355
-0.001839 0.000369 0.120486 -0.161128 -0.368875 -0.485575 -0.062500 1 0 0 0 0 0 2 891354
-0.001839 0.000369 0.120486 -0.161125 -0.368856 -0.485574 -0.062500 1 0 0 0 0 0 2 892380
-0.001839 0.000369 0.120486 -0.161121 -0.368866 -0.485588 -0.062500 1 0 0 0 0 0 2 893364
-0.001839 0.000369 0.120486 -0.161121 -0.368867 -0.485569 -0.062500 1 0 0 0 0 0 2 894374
-0.001839 0.000369 0.120486 -0.161133 -0.368864 -0.485580 -0.062500 1 0 0 0 0 0 2 895365
-0.001839 0.000369 0.120486 -0.161114 -0.368858 -0.485581 -0.062500 1 0 0 0 0 0 2 896353
-0.001839 0.000369 0.120486 -0.161128 -0.368875 -0.485575 -0.062500 1 0 0 0 0 0 2 897362
-0.001839 0.000369 0.120486 -0.161121 -0.368868 -0.485588 -0.062500 1 0 0 0 0 0 2 898363
-0.001839 0.000369 0.120486 -0.161124 -0.368855 -0.485576 -0.062500 1 0 0 0 0 0 2 899364
-0.001839 0.000369 0.120486 -0.161121 -0.368866 -0.485568 -0.062500 1 0 0 0 0 0 2 900356
-0.001839 0.000369 0.120486 -0.161120 -0.368867 -0.485587 -0.062500 1 0 0 0 0 0 2 901360
-0.001839 0.000369 0.120486 -0.161133 -0.368864 -0.485583 -0.062500 1 0 0 0 0 0 2 902360
-0.001839 0.000369 0.120486 -0.161122 -0.368867 -0.485569 -0.062500 1 0 0 0 0 0 2 903359
-0.001839 0.000369 0.120486 -0.161121 -0.368867 -0.485587 -0.062500 1 0 0 0 0 0 2 904357
-0.001839 0.000369 0.120486 -0.161124 -0.368855 -0.485576 -0.062500 1 0 0 0 0 0 2 905357
-0.001839 0.000369 0.120486 -0.161130 -0.368874 -0.485575 -0.062500 1 0 0 0 0 0 2 906356
-0.001839 0.000369 0.120486 -0.161113 -0.368859 -0.485581 -0.062500 1 0 0 0 0 0 2 907363
-0.001839 0.000369 0.120486 -0.161132 -0.368863 -0.485582 -0.062500 1 0 0 0 0 0 2 908346
-0.001839 0.000369 0.120486 -0.161122 -0.368866 -0.485568 -0.062500 1 0 0 0 0 0 2 909361
-0.001839 0.000369 0.120486 -0.161121 -0.368867 -0.485587 -0.062500 1 0 0 0 0 0 2 910360
-0.001839 0.000369 0.120486 -0.161125 -0.368855 -0.485576 -0.062500 1 0 0 0 0 0 2 911356
-0.001839 0.000369 0.120486 -0.161130 -0.368874 -0.485575 -0.062500 1 0 0 0 0 0 2 912341
-0.001839 0.000369 0.120486 -0.161114 -0.368859 -0.485581 -0.062500 1 0 0 0 0 0 2 913356
-0.001839 0.000369 0.120486 -0.161132 -0.368863 -0.485582 -0.062500 1 0 0 0 0 0 2 914356
-0.001839 0.000369 0.120486 -0.161123 -0.368866 -0.485568 -0.062500 1 0 0 0 0 0 2 915360
-0.001839 0.000369 0.120486 -0.161121 -0.368867 -0.485587 -0.062500 1 0 0 0 0 0 2 916357
-0.001839 0.000369 0.120486 -0.161125 -0.368855 -0.485576 -0.062500 1 0 0 0 0 0 2 917358
-0.001839 0.000369 0.120486 -0.161118 -0.368877 -0.485581 -0.062500 1 0 0 0 0 0 2 918342
-0.001839 0.000369 0.120486 -0.161124 -0.368857 -0.485575 -0.062500 1 0 0 0 0 0 2 919340
-0.001839 0.000369 0.120486 -0.161133 -0.368863 -0.485581 -0.062500 1 0 0 0 0 0 2 920359
-0.001839 0.000369 0.120486 -0.161110 -0.368869 -0.485575 -0.062500 1 0 0 0 0 0 2 921356
-0.001839 0.000369 0.120486 -0.161131 -0.368864 -0.485581 -0.062500 1 0 0 0 0 0 2 922341
-0.001839 0.000369 0.120486 -0.161126 -0.368855 -0.485575 -0.062500 1 0 0 0 0 0 2 923356
-0.001839 0.000369 0.120486 -0.161118 -0.368877 -0.485581 -0.062500 1 0 0 0 0 0 2 924357
-0.001839 0.000369 0.120486 -0.161124 -0.368856 -0.485575 -0.062500 1 0 0 0 0 0 2 925356
-0.001839 0.000369 0.120486 -0.161121 -0.368866 -0.485588 -0.062500 1 0 0 0 0 0 2 926355
-0.001839 0.000369 0.120486 -0.161121 -0.368867 -0.485569 -0.062500 1 0 0 0 0 0 2 927358
-0.001839 0.000369 0.120486 -0.161133 -0.368864 -0.485581 -0.062500 1 0 0 0 0 0 2 928355
-0.001839 0.000369 0.120486 -0.161114 -0.368858 -0.485581 -0.062500 1 0 0 0 0 0 2 929355
-0.001839 0.000369 0.120486 -0.161128 -0.368875 -0.485575 -0.062500 1 0 0 0 0 0 2 930355
-0.001839 0.000369 0.120486 -0.161125 -0.368856 -0.485574 -0.062500 1 0 0 0 0 0 2 931357
-0.001839 0.000369 0.120486 -0.161121 -0.368866 -0.485588 -0.062500 1 0 0 0 0 0 2 932355
-0.001839 0.000369 0.120486 -0.161121 -0.368867 -0.485569 -0.062500 1 0 0 0 0 0 2 933350
-0.001839 0.000369 0.120486 -0.161133 -0.368864 -0.485580 -0.062500 1 0 0 0 0 0 2 934361
-0.001839 0.000369 0.120486 -0.161114 -0.368858 -0.485581 -0.062500 1 0 0 0 0 0 2 935362
-0.001839 0.000369 0.120486 -0.161128 -0.368875 -0.485575 -0.062500 1 0 0 0 0 0 2 936357
-0.001839 0.000369 0.120486 -0.161134 -0.368865 -0.485581 -0.062500 1 0 0 0 0 0 2 937358
-0.001839 0.000369 0.120486 -0.161114 -0.368858 -0.485582 -0.062500 1 0 0 0 0 0 2 938356
-0.001839 0.000369 0.120486 -0.161120 -0.368866 -0.485568 -0.062500 1 0 0 0 0 0 2 939355
-0.001839 0.000369 0.120486 -0.161120 -0.368867 -0.485587 -0.062500 1 0 0 0 0 0 2 940354
-0.001839 0.000369 0.120486 -0.161124 -0.368855 -0.485576 -0.062500 1 0 0 0 0 0 2 941359
-0.001839 0.000369 0.120486 -0.161129 -0.368874 -0.485575 -0.062500 1 0 0 0 0 0 2 942357
-0.001839 0.000369 0.120486 -0.161122 -0.368868 -0.485588 -0.062500 1 0 0 0 0 0 2 943359
-0.001839 0.000369 0.120486 -0.161124 -0.368855 -0.485576 -0.062500 1 0 0 0 0 0 2 944356
-0.001839 0.000369 0.120486 -0.161130 -0.368874 -0.485575 -0.062500 1 0 0 0 0 0 2 945356
-0.001839 0.000369 0.120486 -0.161113 -0.368859 -0.485581 -0.062500 1 0 0 0 0 0 2 946346
-0.001839 0.000369 0.120486 -0.161132 -0.368863 -0.485582 -0.062500 1 0 0 0 0 0 2 947358
-0.001839 0.000369 0.120486 -0.161122 -0.368866 -0.485569 -0.062500 1 0 0 0 0 0 2 948347
-0.001839 0.000369 0.120486 -0.161121 -0.368867 -0.485587 -0.062500 1 0 0 0 0 0 2 949355
-0.001839 0.000369 0.120486 -0.161125 -0.368855 -0.485576 -0.062500 1 0 0 0 0 0 2 950346
-0.001839 0.000369 0.120486 -0.161130 -0.368874 -0.485575 -0.062500 1 0 0 0 0 0 2 951357
-0.001839 0.000369 0.120486 -0.161113 -0.368859 -0.485581 -0.062500 1 0 0 0 0 0 2 952346
-0.001839 0.000369 0.120486 -0.161132 -0.368863 -0.485582 -0.062500 1 0 0 0 0 0 2 953355
-0.001839 0.000369 0.120486 -0.161123 -0.368866 -0.485568 -0.062500 1 0 0 0 0 0 2 954346
-0.001839 0.000369 0.120486 -0.161121 -0.368867 -0.485587 -0.062500 1 0 0 0 0 0 2 955360
-0.001839 0.000369 0.120486 -0.161125 -0.368855 -0.485576 -0.062500 1 0 0 0 0 0 2 956351
-0.001839 0.000369 0.120486 -0.161118 -0.368877 -0.485581 -0.062500 1 0 0 0 0 0 2 957347
-0.001839 0.000369 0.120486 -0.161124 -0.368857 -0.485575 -0.062500 1 0 0 0 0 0 2 958376
-0.001839 0.000369 0.120486 -0.161133 -0.368863 -0.485581 -0.062500 1 0 0 0 0 0 2 959371
-0.001839 0.000369 0.120486 -0.161110 -0.368869 -0.485575 -0.062500 1 0 0 0 0 0 2 960394
-0.001839 0.000369 0.120486 -0.161131 -0.368864 -0.485581 -0.062500 1 0 0 0 0 0 2 961372
-0.001839 0.000369 0.120486 -0.161126 -0.368855 -0.485575 -0.062500 1 0 0 0 0 0 2 962368
-0.001839 0.000369 0.120486 -0.161118 -0.368877 -0.485581 -0.062500 1 0 0 0 0 0 2 963352
-0.001839 0.000369 0.120486 -0.161124 -0.368856 -0.485575 -0.062500 1 0 0 0 0 0 2 964365
-0.001839 0.000369 0.120486 -0.161133 -0.368863 -0.485581 -0.062500 1 0 0 0 0 0 2 965369
-0.001839 0.000369 0.120486 -0.161110 -0.368869 -0.485575 -0.062500 1 0 0 0 0 0 2 966359
-0.001839 0.000369 0.120486 -0.161131 -0.368864 -0.485581 -0.062500 1 0 0 0 0 0 2 967376
-0.001839 0.000369 0.120486 -0.161126 -0.368855 -0.485575 -0.062500 1 0 0 0 0 0 2 968351
-0.001839 0.000369 0.120486 -0.161118 -0.368877 -0.485581 -0.062500 1 0 0 0 0 0 2 969369
-0.001839 0.000369 0.120486 -0.161124 -0.368856 -0.485575 -0.062500 1 0 0 0 0 0 2 970367
-0.001839 0.000369 0.120486 -0.161121 -0.368866 -0.485588 -0.062500 1 0 0 0 0 0 2 971370
-0.001839 0.000369 0.120486 -0.161121 -0.368867 -0.485569 -0.062500 1 0 0 0 0 0 2 972359
-0.001839 0.000369 0.120486 -0.161133 -0.368864 -0.485581 -0.062500 1 0 0 0 0 0 2 973366
-0.001839 0.000369 0.120486 -0.161114 -0.368858 -0.485581 -0.062500 1 0 0 0 0 0 2 974365
-0.001839 0.000369 0.120486 -0.161128 -0.368875 -0.485575 -0.062500 1 0 0 0 0 0 2 975372
-0.001839 0.000369 0.120486 -0.161125 -0.368856 -0.485574 -0.062500 1 0 0 0 0 0 2 976369
-0.001839 0.000369 0.120486 -0.161121 -0.368866 -0.485588 -0.062500 1 0 0 0 0 0 2 977369
-0.001839 0.000369 0.120486 -0.161121 -0.368867 -0.485569 -0.062500 1 0 0 0 0 0 2 978367
-0.001839 0.000369 0.120486 -0.161133 -0.368864 -0.485580 -0.062500 1 0 0 0 0 0 2 979379
-0.001839 0.000369 0.120486 -0.161122 -0.368867 -0.485588 -0.062500 1 0 0 0 0 0 2 980377
-0.001839 0.000369 0.120486 -0.161121 -0.368867 -0.485569 -0.062500 1 0 0 0 0 0 2 981374
-0.001839 0.000369 0.120486 -0.161121 -0.368867 -0.485587 -0.062500 1 0 0 0 0 0 2 982376
-0.001839 0.000369 0.120486 -0.161124 -0.368855 -0.485576 -0.062500 1 0 0 0 0 0 2 983376
-0.001839 0.000369 0.120486 -0.161121 -0.368865 -0.485568 -0.062500 1 0 0 0 0 0 2 984376
-0.001839 0.000369 0.120486 -0.161120 -0.368867 -0.485587 -0.062500 1 0 0 0 0 0 2 985374
-0.001839 0.000369 0.120486 -0.161133 -0.368864 -0.485583 -0.062500 1 0 0 0 0 0 2 986375
-0.001839 0.000369 0.120486 -0.161122 -0.368867 -0.485569 -0.062500 1 0 0 0 0 0 2 987376
-0.001839 0.000369 0.120486 -0.161121 -0.368867 -0.485587 -0.062500 1 0 0 0 0 0 2 988375
-0.001839 0.000369 0.120486 -0.161124 -0.368855 -0.485576 -0.062500 1 0 0 0 0 0 2 989373
-0.001839 0.000369 0.120486 -0.161130 -0.368874 -0.485575 -0.062500 1 0 0 0 0 0 2 990376
-0.001839 0.000369 0.120486 -0.161113 -0.368859 -0.485581 -0.062500 1 0 0 0 0 0 2 991379
-0.001839 0.000369 0.120486 -0.161132 -0.368863 -0.485582 -0.062500 1 0 0 0 0 0 2 992377
-0.001839 0.000369 0.120486 -0.161122 -0.368866 -0.485568 -0.062500 1 0 0 0 0 0 2 993374
-0.001839 0.000369 0.120486 -0.161121 -0.368867 -0.485587 -0.062500 1 0 0 0 0 0 2 994375
-0.001839 0.000369 0.120486 -0.161125 -0.368855 -0.485576 -0.062500 1 0 0 0 0 0 2 995376
-0.001839 0.000369 0.120486 -0.161130 -0.368874 -0.485575 -0.062500 1 0 0 0 0 0 2 996375
-0.001839 0.000369 0.120486 -0.161114 -0.368859 -0.485581 -0.062500 1 0 0 0 0 0 2 997373
-0.001839 0.000369 0.120486 -0.161132 -0.368863 -0.485582 -0.062500 1 0 0 0 0 0 2 998375
-0.001839 0.000369 0.120486 -0.161123 -0.368866 -0.485568 -0.062500 1 0 0 0 0 0 2 999443
-0.001839 0.000369 0.120486 -0.161121 -0.368867 -0.485587 -0.062500 1 0 0 0 0 0 3 436
-0.001839 0.000369 0.120486 -0.161125 -0.368855 -0.485576 -0.062500 1 0 0 0 0 0 3 1439
-0.001839 0.000369 0.120486 -0.161118 -0.368877 -0.485581 -0.062500 1 0 0 0 0 0 3 2433
-0.001839 0.000369 0.120486 -0.161124 -0.368856 -0.485575 -0.062500 1 0 0 0 0 0 3 3444
-0.001839 0.000369 0.120486 -0.161133 -0.368863 -0.485581 -0.062500 1 0 0 0 0 0 3 4410
-0.001839 0.000369 0.120486 -0.161110 -0.368869 -0.485575 -0.062500 1 0 0 0 0 0 3 5410
-0.001839 0.000369 0.120486 -0.161131 -0.368864 -0.485581 -0.062500 1 0 0 0 0 0 3 6411
-0.001839 0.000369 0.120486 -0.161126 -0.368855 -0.485575 -0.062500 1 0 0 0 0 0 3 7458
-0.001839 0.000369 0.120486 -0.161118 -0.368877 -0.485581 -0.062500 1 0 0 0 0 0 3 8435
-0.001839 0.000369 0.120486 -0.161124 -0.368856 -0.485575 -0.062500 1 0 0 0 0 0 3 9433
-0.001839 0.000369 0.120486 -0.161121 -0.368866 -0.485588 -0.062500 1 0 0 0 0 0 3 10407
-0.001839 0.000369 0.120486 -0.161121 -0.368867 -0.485569 -0.062500 1 0 0 0 0 0 3 11435
-0.001839 0.000369 0.120486 -0.161133 -0.368864 -0.485581 -0.062500 1 0 0 0 0 0 3 12409
-0.001839 0.000369 0.120486 -0.161114 -0.368858 -0.485581 -0.062500 1 0 0 0 0 0 3 13409
-0.001839 0.000369 0.120486 -0.161128 -0.368875 -0.485575 -0.062500 1 0 0 0 0 0 3 14432
-0.001839 0.000369 0.120486 -0.161125 -0.368856 -0.485574 -0.062500 1 0 0 0 0 0 3 15417
-0.001839 0.000369 0.120486 -0.161121 -0.368866 -0.485588 -0.062500 1 0 0 0 0 0 3 16429
-0.001839 0.000369 0.120486 -0.161121 -0.368867 -0.485569 -0.062500 1 0 0 0 0 0 3 17413
-0.001839 0.000369 0.120486 -0.161133 -0.368864 -0.485580 -0.062500 1 0 0 0 0 0 3 18430
-0.001839 0.000369 0.120486 -0.161114 -0.368858 -0.485581 -0.062500 1 0 0 0 0 0 3 19415
-0.001839 0.000369 0.120486 -0.161128 -0.368874 -0.485575 -0.062500 1 0 0 0 0 0 3 20430
-0.001839 0.000369 0.120486 -0.161134 -0.368865 -0.485581 -0.062500 1 0 0 0 0 0 3 21439
-0.001839 0.000369 0.120486 -0.161114 -0.368858 -0.485582 -0.062500 1 0 0 0 0 0 3 22416
-0.001839 0.000369 0.120486 -0.161120 -0.368866 -0.485568 -0.062500 1 0 0 0 0 0 3 23432
-0.001839 0.000369 0.120486 -0.161120 -0.368867 -0.485587 -0.062500 1 0 0 0 0 0 3 24431
-0.001839 0.000369 0.120486 -0.161132 -0.368864 -0.485583 -0.062500 1 0 0 0 0 0 3 25414
-0.001839 0.000369 0.120486 -0.161122 -0.368867 -0.485569 -0.062500 1 0 0 0 0 0 3 26430
-0.001839 0.000369 0.120486 -0.161121 -0.368867 -0.485587 -0.062500 1 0 0 0 0 0 3 27350
-0.001839 0.000369 0.120486 -0.161124 -0.368855 -0.485576 -0.062500 1 0 0 0 0 0 3 28360
-0.001839 0.000369 0.120486 -0.161130 -0.368874 -0.485575 -0.062500 1 0 0 0 0 0 3 29350
-0.001839 0.000369 0.120486 -0.161113 -0.368859 -0.485581 -0.062500 1 0 0 0 0 0 3 30359
-0.001839 0.000369 0.120486 -0.161132 -0.368863 -0.485582 -0.062500 1 0 0 0 0 0 3 31349
-0.001839 0.000369 0.120486 -0.161122 -0.368866 -0.485569 -0.062500 1 0 0 0 0 0 3 32357
-0.001839 0.000369 0.120486 -0.161121 -0.368867 -0.485587 -0.062500 1 0 0 0 0 0 3 33349
-0.001839 0.000369 0.120486 -0.161124 -0.368855 -0.485576 -0.062500 1 0 0 0 0 0 3 34357
-0.001839 0.000369 0.120486 -0.161130 -0.368874 -0.485575 -0.062500 1 0 0 0 0 0 3 35354
-0.001839 0.000369 0.120486 -0.161113 -0.368859 -0.485581 -0.062500 1 0 0 0 0 0 3 36370
-0.001839 0.000369 0.120486 -0.161132 -0.368863 -0.485582 -0.062500 1 0 0 0 0 0 3 37351
-0.001839 0.000369 0.120486 -0.161123 -0.368866 -0.485568 -0.062500 1 0 0 0 0 0 3 38359
-0.001839 0.000369 0.120486 -0.161121 -0.368867 -0.485587 -0.062500 1 0 0 0 0 0 3 39351
-0.001839 0.000369 0.120486 -0.161125 -0.368855 -0.485576 -0.062500 1 0 0 0 0 0 3 40351
-0.001839 0.000369 0.120486 -0.161118 -0.368877 -0.485581 -0.062500 1 0 0 0 0 0 3 41350
-0.001839 0.000369 0.120486 -0.161124 -0.368856 -0.485575 -0.062500 1 0 0 0 0 0 3 42359
-0.001839 0.000369 0.120486 -0.161133 -0.368863 -0.485581 -0.062500 1 0 0 0 0 0 3 43356
-0.001839 0.000369 0.120486 -0.161110 -0.368869 -0.485575 -0.062500 1 0 0 0 0 0 3 44359
-0.001839 0.000369 0.120486 -0.161131 -0.368864 -0.485581 -0.062500 1 0 0 0 0 0 3 45338
-0.001839 0.000369 0.120486 -0.161126 -0.368855 -0.485575 -0.062500 1 0 0 0 0 0 3 46353
-0.001839 0.000369 0.120486 -0.161118 -0.368877 -0.485581 -0.062500 1 0 0 0 0 0 3 47356
-0.001839 0.000369 0.120486 -0.161124 -0.368856 -0.485575 -0.062500 1 0 0 0 0 0 3 48354
-0.001839 0.000369 0.120486 -0.161133 -0.368863 -0.485581 -0.062500 1 0 0 0 0 0 3 49353
-0.001839 0.000369 0.120486 -0.161110 -0.368869 -0.485575 -0.062500 1 0 0 0 0 0 3 50353
-0.001839 0.000369 0.120486 -0.161131 -0.368864 -0.485581 -0.062500 1 0 0 0 0 0 3 51444
-0.001839 0.000369 0.120486 -0.161126 -0.368855 -0.485575 -0.062500 1 0 0 0 0 0 3 52451
-0.001839 0.000369 0.120486 -0.161118 -0.368877 -0.485581 -0.062500 1 0 0 0 0 0 3 53414
-0.001839 0.000369 0.120486 -0.161124 -0.368856 -0.485575 -0.062500 1 0 0 0 0 0 3 54443
-0.001839 0.000369 0.120486 -0.161121 -0.368866 -0.485588 -0.062500 1 0 0 0 0 0 3 55443
-0.001839 0.000369 0.120486 -0.161121 -0.368867 -0.485569 -0.062500 1 0 0 0 0 0 3 56440
-0.001839 0.000369 0.120486 -0.161133 -0.368864 -0.485581 -0.062500 1 0 0 0 0 0 3 57407
-0.001839 0.000369 0.120486 -0.161114 -0.368858 -0.485581 -0.062500 1 0 0 0 0 0 3 58442
-0.001839 0.000369 0.120486 -0.161128 -0.368874 -0.485575 -0.062500 1 0 0 0 0 0 3 59440
-0.001839 0.000369 0.120486 -0.161134 -0.368865 -0.485581 -0.062500 1 0 0 0 0 0 3 60411
-0.001839 0.000369 0.120486 -0.161114 -0.368858 -0.485582 -0.062500 1 0 0 0 0 0 3 61407
-0.001839 0.000369 0.120486 -0.161120 -0.368866 -0.485568 -0.062500 1 0 0 0 0 0 3 62407
-0.001839 0.000369 0.120486 -0.161133 -0.368864 -0.485580 -0.062500 1 0 0 0 0 0 3 63409
-0.001839 0.000369 0.120486 -0.161122 -0.368867 -0.485588 -0.062500 1 0 0 0 0 0 3 64406
-0.001839 0.000369 0.120486 -0.161121 -0.368867 -0.485569 -0.062500 1 0 0 0 0 0 3 65407
-0.001839 0.000369 0.120486 -0.161121 -0.368867 -0.485587 -0.062500 1 0 0 0 0 0 3 66429
-0.001839 0.000369 0.120486 -0.161124 -0.368855 -0.485576 -0.062500 1 0 0 0 0 0 3 67408
-0.001839 0.000369 0.120486 -0.161130 -0.368874 -0.485575 -0.062500 1 0 0 0 0 0 3 68407
-0.001820 0.000364 0.120476 -0.425786 -0.306178 -0.346199 -0.062500 1 0 0 0 0 0 3 69431
-0.001823 0.000348 0.120462 -0.155809 -0.134444 -0.264996 -0.062500 1 0 0 0 0 0 3 70406
-0.001825 0.000340 0.120457 -0.148716 -0.215159 -0.373005 -0.062500 1 0 0 0 0 0 3 71410
-0.001826 0.000336 0.120455 -0.158747 -0.272026 -0.424260 -0.062500 1 0 0 0 0 0 3 72405
-0.001827 0.000334 0.120454 -0.165405 -0.302081 -0.443464 -0.062500 1 0 0 0 0 0 3 73408
-0.001827 0.000333 0.120454 -0.169002 -0.317233 -0.450294 -0.062500 1 0 0 0 0 0 3 74428
-0.001827 0.000333 0.120454 -0.170855 -0.324838 -0.452680 -0.062500 1 0 0 0 0 0 3 75408
-0.001827 0.000333 0.120454 -0.171791 -0.328626 -0.453515 -0.062500 1 0 0 0 0 0 3 76439
-0.001827 0.000333 0.120454 -0.172274 -0.330532 -0.453804 -0.062500 1 0 0 0 0 0 3 77439
-0.001827 0.000332 0.120454 -0.172507 -0.331467 -0.453902 -0.062500 1 0 0 0 0 0 3 78417
-0.001808 0.000328 0.120444 -0.437196 -0.269312 -0.314481 -0.062500 1 0 0 0 0 0 3 79434
-0.001799 0.000326 0.120441 -0.347413 -0.290721 -0.382455 -0.062500 1 0 0 0 0 0 3 80439
-0.001807 0.000311 0.120429 -0.100875 -0.113754 -0.268637 -0.062500 1 0 0 0 0 0 3 81406
-0.001811 0.000303 0.120425 -0.125134 -0.187077 -0.354823 -0.062500 1 0 0 0 0 0 3 82407
-0.001813 0.000300 0.120423 -0.152650 -0.239799 -0.397426 -0.062500 1 0 0 0 0 0 3 83409
-0.001815 0.000298 0.120423 -0.168190 -0.267746 -0.413520 -0.062500 1 0 0 0 0 0 3 84410
-0.001828 0.000283 0.120412 0.003759 -0.089123 -0.269976 -0.062500 1 0 0 0 0 0 3 85435
-0.001835 0.000276 0.120408 -0.059740 -0.161051 -0.344732 -0.062500 1 0 0 0 0 0 3 86403
-0.001838 0.000272 0.120407 -0.107007 -0.213030 -0.383256 -0.062500 1 0 0 0 0 0 3 87409
-0.001853 0.000257 0.120396 0.047450 -0.047958 -0.248541 -0.062500 1 0 0 0 0 0 3 88407
-0.001841 0.000244 0.120382 -0.289319 -0.064189 -0.187136 -0.062500 1 0 0 0 0 0 3 89405
-0.001835 0.000238 0.120377 -0.251229 -0.140674 -0.294813 -0.062500 1 0 0 0 0 0 3 90434
-0.001833 0.000235 0.120375 -0.212378 -0.185672 -0.345211 -0.062500 1 0 0 0 0 0 3 91429
-0.001844 0.000220 0.120364 -0.011476 -0.016299 -0.214574 -0.062500 1 0 0 0 0 0 3 92415
-0.001850 0.000212 0.120360 -0.060191 -0.092683 -0.294131 -0.062500 1 0 0 0 0 0 3 93431
-0.001853 0.000208 0.120359 -0.100081 -0.146905 -0.334329 -0.062500 1 0 0 0 0 0 3 94412
-0.001854 0.000207 0.120358 -0.121800 -0.175594 -0.349584 -0.062500 1 0 0 0 0 0 3 95414
-0.001855 0.000206 0.120358 -0.132925 -0.190085 -0.355017 -0.062500 1 0 0 0 0 0 3 96429
-0.001868 0.000191 0.120347 0.041168 -0.004930 -0.207325 -0.062500 1 0 0 0 0 0 3 97413
-0.001875 0.000184 0.120344 -0.020962 -0.073264 -0.280921 -0.062500 1 0 0 0 0 0 3 98430
-0.001878 0.000181 0.120342 -0.067539 -0.123449 -0.319053 -0.062500 1 0 0 0 0 0 3 99348
-0.001880 0.000179 0.120342 -0.092595 -0.150125 -0.333574 -0.062500 1 0 0 0 0 0 3 100357
-0.001881 0.000178 0.120342 -0.105362 -0.163616 -0.338766 -0.062500 1 0 0 0 0 0 3 101347
-0.001881 0.000178 0.120342 -0.111809 -0.170381 -0.340571 -0.062500 1 0 0 0 0 0 3 102348
-0.001881 0.000177 0.120342 -0.115044 -0.173759 -0.341203 -0.062500 1 0 0 0 0 0 3 103356
-0.001882 0.000177 0.120342 -0.116660 -0.175443 -0.341424 -0.062500 1 0 0 0 0 0 3 104348
-0.001882 0.000177 0.120342 -0.117483 -0.176292 -0.341511 -0.062500 1 0 0 0 0 0 3 105356
-0.001882 0.000177 0.120342 -0.117886 -0.176714 -0.341533 -0.062500 1 0 0 0 0 0 3 106347
-0.001882 0.000177 0.120342 -0.118083 -0.176920 -0.341538 -0.062500 1 0 0 0 0 0 3 107364
-0.001882 0.000177 0.120342 -0.118181 -0.177039 -0.341547 -0.062500 1 0 0 0 0 0 3 108357
-0.001882 0.000177 0.120342 -0.118239 -0.177087 -0.341536 -0.062500 1 0 0 0 0 0 3 109366
-0.001882 0.000177 0.120342 -0.118267 -0.177116 -0.341555 -0.062500 1 0 0 0 0 0 3 110366
-0.001882 0.000177 0.120342 -0.118278 -0.177126 -0.341544 -0.062500 1 0 0 0 0 0 3 111354
-0.001882 0.000177 0.120342 -0.118278 -0.177126 -0.341543 -0.062500 1 0 0 0 0 0 3 112558
-0.001882 0.000177 0.120342 -0.118286 -0.177134 -0.341550 -0.062500 1 0 0 0 0 0 3 113346
-0.001882 0.000177 0.120342 -0.118298 -0.177132 -0.341544 -0.062500 1 0 0 0 0 0 3 114359
-0.001882 0.000177 0.120342 -0.118288 -0.177134 -0.341550 -0.062500 1 0 0 0 0 0 3 115359
-0.001882 0.000177 0.120342 -0.118283 -0.177146 -0.341544 -0.062500 1 0 0 0 0 0 3 116366
-0.001882 0.000177 0.120342 -0.118298 -0.177133 -0.341543 -0.062500 1 0 0 0 0 0 3 117612
-0.001882 0.000177 0.120342 -0.118288 -0.177135 -0.341550 -0.062500 1 0 0 0 0 0 3 118369
-0.001882 0.000177 0.120342 -0.118295 -0.177143 -0.341537 -0.062500 1 0 0 0 0 0 3 119364
-0.001882 0.000177 0.120342 -0.118288 -0.177136 -0.341549 -0.062500 1 0 0 0 0 0 3 120361
-0.001882 0.000177 0.120342 -0.118286 -0.177135 -0.341550 -0.062500 1 0 0 0 0 0 3 121362
-0.001882 0.000177 0.120342 -0.118295 -0.177143 -0.341537 -0.062500 1 0 0 0 0 0 3 122361
-0.001882 0.000177 0.120342 -0.118287 -0.177136 -0.341549 -0.062500 1 0 0 0 0 0 3 123333
-0.001882 0.000177 0.120342 -0.118286 -0.177135 -0.341550 -0.062500 1 0 0 0 0 0 3 124362
-0.001882 0.000177 0.120342 -0.118295 -0.177143 -0.341537 -0.062500 1 0 0 0 0 0 3 125361
-0.001882 0.000177 0.120342 -0.118287 -0.177136 -0.341549 -0.062500 1 0 0 0 0 0 3 126370
-0.001882 0.000177 0.120342 -0.118286 -0.177135 -0.341550 -0.062500 1 0 0 0 0 0 3 127368
-0.001882 0.000177 0.120342 -0.118295 -0.177143 -0.341537 -0.062500 1 0 0 0 0 0 3 128366
-0.001882 0.000177 0.120342 -0.118287 -0.177135 -0.341549 -0.062500 1 0 0 0 0 0 3 129368
-0.001882 0.000177 0.120342 -0.118298 -0.177132 -0.341544 -0.062500 1 0 0 0 0 0 3 130361
-0.001882 0.000177 0.120342 -0.118284 -0.177146 -0.341543 -0.062500 1 0 0 0 0 0 3 131363
-0.001882 0.000177 0.120342 -0.118294 -0.177145 -0.341556 -0.062500 1 0 0 0 0 0 3 132362
-0.001882 0.000177 0.120342 -0.118296 -0.177145 -0.341538 -0.062500 1 0 0 0 0 0 3 133360
-0.001882 0.000177 0.120342 -0.118287 -0.177136 -0.341549 -0.062500 1 0 0 0 0 0 3 134362
-0.001882 0.000177 0.120342 -0.118286 -0.177135 -0.341550 -0.062500 1 0 0 0 0 0 3 135364
-0.001882 0.000177 0.120342 -0.118295 -0.177144 -0.341537 -0.062500 1 0 0 0 0 0 3 136332
-0.001882 0.000177 0.120342 -0.118287 -0.177136 -0.341549 -0.062500 1 0 0 0 0 0 3 137362
-0.001882 0.000177 0.120342 -0.118299 -0.177132 -0.341544 -0.062500 1 0 0 0 0 0 3 138360
-0.001882 0.000177 0.120342 -0.118288 -0.177134 -0.341550 -0.062500 1 0 0 0 0 0 3 139363
-0.001882 0.000177 0.120342 -0.118283 -0.177146 -0.341544 -0.062500 1 0 0 0 0 0 3 140362
-0.001882 0.000177 0.120342 -0.118298 -0.177133 -0.341543 -0.062500 1 0 0 0 0 0 3 141351
-0.001882 0.000177 0.120342 -0.118288 -0.177134 -0.341550 -0.062500 1 0 0 0 0 0 3 142361
-0.001882 0.000177 0.120342 -0.118283 -0.177146 -0.341544 -0.062500 1 0 0 0 0 0 3 143363
-0.001882 0.000177 0.120342 -0.118298 -0.177133 -0.341543 -0.062500 1 0 0 0 0 0 3 144360
-0.001882 0.000177 0.120342 -0.118287 -0.177134 -0.341550 -0.062500 1 0 0 0 0 0 3 145361
-0.001882 0.000177 0.120342 -0.118295 -0.177143 -0.341537 -0.062500 1 0 0 0 0 0 3 146332
-0.001882 0.000177 0.120342 -0.118287 -0.177135 -0.341549 -0.062500 1 0 0 0 0 0 3 147363
-0.001882 0.000177 0.120342 -0.118286 -0.177134 -0.341550 -0.062500 1 0 0 0 0 0 3 148360
-0.001882 0.000177 0.120342 -0.118295 -0.177143 -0.341537 -0.062500 1 0 0 0 0 0 3 149350
-0.001882 0.000177 0.120342 -0.118295 -0.177144 -0.341556 -0.062500 1 0 0 0 0 0 3 150361
-0.001882 0.000177 0.120342 -0.118296 -0.177145 -0.341538 -0.062500 1 0 0 0 0 0 3 151360
-0.001882 0.000177 0.120342 -0.118288 -0.177136 -0.341549 -0.062500 1 0 0 0 0 0 3 152362
-0.001882 0.000177 0.120342 -0.118287 -0.177135 -0.341550 -0.062500 1 0 0 0 0 0 3 153362
-0.001882 0.000177 0.120342 -0.118295 -0.177144 -0.341537 -0.062500 1 0 0 0 0 0 3 154362
-0.001882 0.000177 0.120342 -0.118287 -0.177136 -0.341549 -0.062500 1 0 0 0 0 0 3 155362
-0.001882 0.000177 0.120342 -0.118286 -0.177135 -0.341550 -0.062500 1 0 0 0 0 0 3 156337
-0.001882 0.000177 0.120342 -0.118295 -0.177144 -0.341537 -0.062500 1 0 0 0 0 0 3 157327
-0.001882 0.000177 0.120342 -0.118287 -0.177136 -0.341549 -0.062500 1 0 0 0 0 0 3 158360
-0.001882 0.000177 0.120342 -0.118286 -0.177135 -0.341550 -0.062500 1 0 0 0 0 0 3 159364
-0.001882 0.000177 0.120342 -0.118295 -0.177144 -0.341537 -0.062500 1 0 0 0 0 0 3 160361
-0.001882 0.000177 0.120342 -0.118287 -0.177136 -0.341549 -0.062500 1 0 0 0 0 0 3 161349
-0.001882 0.000177 0.120342 -0.118298 -0.177132 -0.341544 -0.062500 1 0 0 0 0 0 3 162345
-0.001882 0.000177 0.120342 -0.118288 -0.177134 -0.341550 -0.062500 1 0 0 0 0 0 3 163353
-0.001882 0.000177 0.120342 -0.118283 -0.177146 -0.341544 -0.062500 1 0 0 0 0 0 3 164345
-0.001882 0.000177 0.120342 -0.118298 -0.177133 -0.341543 -0.062500 1 0 0 0 0 0 3 165354
-0.001882 0.000177 0.120342 -0.118288 -0.177134 -0.341550 -0.062500 1 0 0 0 0 0 3 166345
-0.001882 0.000177 0.120342 -0.118283 -0.177146 -0.341544 -0.062500 1 0 0 0 0 0 3 167353
-0.001882 0.000177 0.120342 -0.118298 -0.177133 -0.341543 -0.062500 1 0 0 0 0 0 3 168344
-0.001882 0.000177 0.120342 -0.118287 -0.177134 -0.341550 -0.062500 1 0 0 0 0 0 3 169354
-0.001882 0.000177 0.120342 -0.118295 -0.177143 -0.341537 -0.062500 1 0 0 0 0 0 3 170344
-0.001882 0.000177 0.120342 -0.118296 -0.177144 -0.341556 -0.062500 1 0 0 0 0 0 3 171353
-0.001882 0.000177 0.120342 -0.118284 -0.177148 -0.341544 -0.062500 1 0 0 0 0 0 3 172345
-0.001882 0.000177 0.120342 -0.118298 -0.177134 -0.341543 -0.062500 1 0 0 0 0 0 3 173354
-0.001882 0.000177 0.120342 -0.118288 -0.177135 -0.341550 -0.062500 1 0 0 0 0 0 3 174361
-0.001882 0.000177 0.120342 -0.118283 -0.177147 -0.341544 -0.062500 1 0 0 0 0 0 3 175356
-0.001882 0.000177 0.120342 -0.118298 -0.177134 -0.341543 -0.062500 1 0 0 0 0 0 3 176370
-0.001882 0.000177 0.120342 -0.118288 -0.177135 -0.341550 -0.062500 1 0 0 0 0 0 3 177355
-0.001882 0.000177 0.120342 -0.118295 -0.177144 -0.341537 -0.062500 1 0 0 0 0 0 3 178355
-0.001882 0.000177 0.120342 -0.118287 -0.177136 -0.341549 -0.062500 1 0 0 0 0 0 3 179352
-0.001882 0.000177 0.120342 -0.118286 -0.177135 -0.341550 -0.062500 1 0 0 0 0 0 3 180344
-0.001882 0.000177 0.120342 -0.118295 -0.177144 -0.341537 -0.062500 1 0 0 0 0 0 3 181365
-0.001882 0.000177 0.120342 -0.118287 -0.177136 -0.341549 -0.062500 1 0 0 0 0 0 3 182345
-0.001882 0.000177 0.120342 -0.118286 -0.177135 -0.341550 -0.062500 1 0 0 0 0 0 3 183367
-0.001882 0.000177 0.120342 -0.118295 -0.177144 -0.341537 -0.062500 1 0 0 0 0 0 3 184332
-0.001882 0.000177 0.120342 -0.118287 -0.177136 -0.341549 -0.062500 1 0 0 0 0 0 3 185362
-0.001882 0.000177 0.120342 -0.118286 -0.177135 -0.341550 -0.062500 1 0 0 0 0 0 3 186361
-0.001882 0.000177 0.120342 -0.118295 -0.177143 -0.341537 -0.062500 1 0 0 0 0 0 3 187362
-0.001882 0.000177 0.120342 -0.118287 -0.177136 -0.341549 -0.062500 1 0 0 0 0 0 3 188361
-0.001882 0.000177 0.120342 -0.118298 -0.177132 -0.341544 -0.062500 1 0 0 0 0 0 3 189360
-0.001882 0.000177 0.120342 -0.118296 -0.177143 -0.341557 -0.062500 1 0 0 0 0 0 3 190360
-0.001882 0.000177 0.120342 -0.118284 -0.177147 -0.341545 -0.062500 1 0 0 0 0 0 3 191346
-0.001882 0.000177 0.120342 -0.118298 -0.177133 -0.341544 -0.062500 1 0 0 0 0 0 3 192362
-0.001882 0.000177 0.120342 -0.118284 -0.177147 -0.341543 -0.062500 1 0 0 0 0 0 3 193364
-0.001882 0.000177 0.120342 -0.118286 -0.177136 -0.341550 -0.062500 1 0 0 0 0 0 3 194358
-0.001882 0.000177 0.120342 -0.118298 -0.177132 -0.341544 -0.062500 1 0 0 0 0 0 3 195362
-0.001882 0.000177 0.120342 -0.118284 -0.177146 -0.341543 -0.062500 1 0 0 0 0 0 3 196330
-0.001882 0.000177 0.120342 -0.118298 -0.177133 -0.341543 -0.062500 1 0 0 0 0 0 3 197360
-0.001882 0.000177 0.120342 -0.118288 -0.177135 -0.341550 -0.062500 1 0 0 0 0 0 3 198330
-0.001882 0.000177 0.120342 -0.118283 -0.177146 -0.341544 -0.062500 1 0 0 0 0 0 3 199360
-0.001882 0.000177 0.120342 -0.118298 -0.177133 -0.341543 -0.062500 1 0 0 0 0 0 3 200357
-0.001882 0.000177 0.120342 -0.118288 -0.177135 -0.341550 -0.062500 1 0 0 0 0 0 3 201360
-0.001882 0.000177 0.120342 -0.118283 -0.177146 -0.341544 -0.062500 1 0 0 0 0 0 3 202359
-0.001882 0.000177 0.120342 -0.118298 -0.177133 -0.341543 -0.062500 1 0 0 0 0 0 3 203361
-0.001882 0.000177 0.120342 -0.118287 -0.177135 -0.341550 -0.062500 1 0 0 0 0 0 3 204359
-0.001882 0.000177 0.120342 -0.118295 -0.177143 -0.341537 -0.062500 1 0 0 0 0 0 3 205359
-0.001882 0.000177 0.120342 -0.118287 -0.177136 -0.341549 -0.062500 1 0 0 0 0 0 3 206330
-0.001882 0.000177 0.120342 -0.118286 -0.177135 -0.341550 -0.062500 1 0 0 0 0 0 3 207359
-0.001882 0.000177 0.120342 -0.118295 -0.177143 -0.341537 -0.062500 1 0 0 0 0 0 3 208362
-0.001882 0.000177 0.120342 -0.118295 -0.177145 -0.341556 -0.062500 1 0 0 0 0 0 3 209330
-0.001882 0.000177 0.120342 -0.118300 -0.177133 -0.341545 -0.062500 1 0 0 0 0 0 3 210360
-0.001882 0.000177 0.120342 -0.118285 -0.177146 -0.341543 -0.062500 1 0 0 0 0 0 3 211362
-0.001882 0.000177 0.120342 -0.118286 -0.177136 -0.341550 -0.062500 1 0 0 0 0 0 3 212329
-0.001882 0.000177 0.120342 -0.118299 -0.177132 -0.341544 -0.062500 1 0 0 0 0 0 3 213359
-0.001882 0.000177 0.120342 -0.118284 -0.177146 -0.341543 -0.062500 1 0 0 0 0 0 3 214359
-0.001882 0.000177 0.120342 -0.118286 -0.177136 -0.341550 -0.062500 1 0 0 0 0 0 3 215347
-0.001882 0.000177 0.120342 -0.118298 -0.177132 -0.341544 -0.062500 1 0 0 0 0 0 3 216356
-0.001882 0.000177 0.120342 -0.118284 -0.177146 -0.341543 -0.062500 1 0 0 0 0 0 3 217357
-0.001882 0.000177 0.120342 -0.118286 -0.177136 -0.341550 -0.062500 1 0 0 0 0 0 3 218359
-0.001882 0.000177 0.120342 -0.118298 -0.177132 -0.341544 -0.062500 1 0 0 0 0 0 3 219360
-0.001882 0.000177 0.120342 -0.118284 -0.177146 -0.341543 -0.062500 1 0 0 0 0 0 3 220359
-0.001882 0.000177 0.120342 -0.118298 -0.177133 -0.341543 -0.062500 1 0 0 0 0 0 3 221357
-0.001882 0.000177 0.120342 -0.118288 -0.177135 -0.341549 -0.062500 1 0 0 0 0 0 3 222359
-0.001882 0.000177 0.120342 -0.118283 -0.177146 -0.341543 -0.062500 1 0 0 0 0 0 3 223349
-0.001882 0.000177 0.120342 -0.118298 -0.177133 -0.341543 -0.062500 1 0 0 0 0 0 3 224329
-0.001882 0.000177 0.120342 -0.118287 -0.177134 -0.341549 -0.062500 1 0 0 0 0 0 3 225358
-0.001882 0.000177 0.120342 -0.118283 -0.177146 -0.341543 -0.062500 1 0 0 0 0 0 3 226353
-0.001882 0.000177 0.120342 -0.118298 -0.177133 -0.341543 -0.062500 1 0 0 0 0 0 3 227346
-0.001882 0.000177 0.120342 -0.118287 -0.177134 -0.341549 -0.062500 1 0 0 0 0 0 3 228352
-0.001882 0.000177 0.120342 -0.118295 -0.177143 -0.341537 -0.062500 1 0 0 0 0 0 3 229343
-0.001882 0.000177 0.120342 -0.118295 -0.177145 -0.341556 -0.062500 1 0 0 0 0 0 3 230352
-0.001882 0.000177 0.120342 -0.118287 -0.177136 -0.341551 -0.062500 1 0 0 0 0 0 3 231343
-0.001882 0.000177 0.120342 -0.118295 -0.177144 -0.341537 -0.062500 1 0 0 0 0 0 3 232352
-0.001882 0.000177 0.120342 -0.118287 -0.177136 -0.341549 -0.062500 1 0 0 0 0 0 3 233342
-0.001882 0.000177 0.120342 -0.118286 -0.177135 -0.341550 -0.062500 1 0 0 0 0 0 3 234351
-0.001882 0.000177 0.120342 -0.118295 -0.177144 -0.341537 -0.062500 1 0 0 0 0 0 3 235343
-0.001882 0.000177 0.120342 -0.118287 -0.177136 -0.341549 -0.062500 1 0 0 0 0 0 3 236350
-0.001882 0.000177 0.120342 -0.118299 -0.177132 -0.341544 -0.062500 1 0 0 0 0 0 3 237342
-0.001882 0.000177 0.120342 -0.118284 -0.177146 -0.341543 -0.062500 1 0 0 0 0 0 3 238353
-0.001882 0.000177 0.120342 -0.118286 -0.177136 -0.341549 -0.062500 1 0 0 0 0 0 3 239345
-0.001882 0.000177 0.120342 -0.118298 -0.177132 -0.341544 -0.062500 1 0 0 0 0 0 3 240360
-0.001882 0.000177 0.120342 -0.118284 -0.177146 -0.341543 -0.062500 1 0 0 0 0 0 3 241350
-0.001882 0.000177 0.120342 -0.118286 -0.177136 -0.341549 -0.062500 1 0 0 0 0 0 3 242346
-0.001882 0.000177 0.120342 -0.118298 -0.177132 -0.341544 -0.062500 1 0 0 0 0 0 3 243436
-0.001882 0.000177 0.120342 -0.118284 -0.177146 -0.341543 -0.062500 1 0 0 0 0 0 3 244411
-0.001882 0.000177 0.120342 -0.118286 -0.177136 -0.341549 -0.062500 1 0 0 0 0 0 3 245431
-0.001882 0.000177 0.120342 -0.118298 -0.177132 -0.341544 -0.062500 1 0 0 0 0 0 3 246448
-0.001882 0.000177 0.120342 -0.118284 -0.177146 -0.341543 -0.062500 1 0 0 0 0 0 3 247361
-0.001882 0.000177 0.120342 -0.118306 -0.177142 -0.341550 -0.062500 1 0 0 0 0 0 3 248341
-0.001882 0.000177 0.120342 -0.118289 -0.177136 -0.341550 -0.062500 1 0 0 0 0 0 3 249357
-0.001882 0.000177 0.120342 -0.118283 -0.177147 -0.341544 -0.062500 1 0 0 0 0 0 3 250346
-0.001882 0.000177 0.120342 -0.118298 -0.177134 -0.341543 -0.062500 1 0 0 0 0 0 3 251362
-0.001882 0.000177 0.120342 -0.118288 -0.177135 -0.341550 -0.062500 1 0 0 0 0 0 3 252360
-0.001882 0.000177 0.120342 -0.118295 -0.177144 -0.341537 -0.062500 1 0 0 0 0 0 3 253329
-0.001882 0.000177 0.120342 -0.118288 -0.177136 -0.341549 -0.062500 1 0 0 0 0 0 3 254329
-0.001882 0.000177 0.120342 -0.118286 -0.177135 -0.341550 -0.062500 1 0 0 0 0 0 3 255359
-0.001882 0.000177 0.120342 -0.118295 -0.177144 -0.341537 -0.062500 1 0 0 0 0 0 3 256328
-0.001882 0.000177 0.120342 -0.118287 -0.177136 -0.341549 -0.062500 1 0 0 0 0 0 3 257358
-0.001882 0.000177 0.120342 -0.118286 -0.177135 -0.341550 -0.062500 1 0 0 0 0 0 3 258347
-0.001882 0.000177 0.120342 -0.118295 -0.177144 -0.341537 -0.062500 1 0 0 0 0 0 3 259366
-0.001882 0.000177 0.120342 -0.118287 -0.177136 -0.341549 -0.062500 1 0 0 0 0 0 3 260355
-0.001882 0.000177 0.120342 -0.118298 -0.177132 -0.341544 -0.062500 1 0 0 0 0 0 3 261332
-0.001882 0.000177 0.120342 -0.118284 -0.177146 -0.341543 -0.062500 1 0 0 0 0 0 3 262362
-0.001882 0.000177 0.120342 -0.118286 -0.177136 -0.341549 -0.062500 1 0 0 0 0 0 3 263359
-0.001882 0.000177 0.120342 -0.118298 -0.177132 -0.341544 -0.062500 1 0 0 0 0 0 3 264327
-0.001882 0.000177 0.120342 -0.118284 -0.177146 -0.341543 -0.062500 1 0 0 0 0 0 3 265358
-0.001882 0.000177 0.120342 -0.118286 -0.177136 -0.341549 -0.062500 1 0 0 0 0 0 3 266357
-0.001882 0.000177 0.120342 -0.118298 -0.177132 -0.341544 -0.062500 1 0 0 0 0 0 3 267328
-0.001887 0.000195 0.120331 -0.043907 -0.431222 -0.193338 -0.062500 1 0 0 0 0 0 3 268357
-0.001890 0.000204 0.120327 -0.067831 -0.345918 -0.265603 -0.062500 1 0 0 0 0 0 3 269359
-0.001891 0.000209 0.120326 -0.086514 -0.282049 -0.303148 -0.062500 1 0 0 0 0 0 3 270354
-0.001892 0.000211 0.120326 -0.096754 -0.247992 -0.317454 -0.062500 1 0 0 0 0 0 3 271359
-0.001892 0.000212 0.120325 -0.102030 -0.230737 -0.322572 -0.062500 1 0 0 0 0 0 3 272356
-0.001892 0.000213 0.120325 -0.104717 -0.222091 -0.324345 -0.062500 1 0 0 0 0 0 3 273357
-0.001892 0.000213 0.120325 -0.106053 -0.217764 -0.324971 -0.062500 1 0 0 0 0 0 3 274357
-0.001893 0.000213 0.120325 -0.106752 -0.215610 -0.325195 -0.062500 1 0 0 0 0 0 3 275349
-0.001893 0.000213 0.120325 -0.107087 -0.214522 -0.325263 -0.062500 1 0 0 0 0 0 3 276358
-0.001893 0.000213 0.120325 -0.107265 -0.213974 -0.325286 -0.062500 1 0 0 0 0 0 3 277357
-0.001893 0.000213 0.120325 -0.107345 -0.213712 -0.325303 -0.062500 1 0 0 0 0 0 3 278357
-0.001893 0.000213 0.120325 -0.107397 -0.213580 -0.325307 -0.062500 1 0 0 0 0 0 3 279358
-0.001893 0.000213 0.120325 -0.107422 -0.213504 -0.325308 -0.062500 1 0 0 0 0 0 3 280353
-0.001893 0.000213 0.120325 -0.107419 -0.213479 -0.325308 -0.062500 1 0 0 0 0 0 3 281357
-0.001893 0.000213 0.120325 -0.107425 -0.213455 -0.325301 -0.062500 1 0 0 0 0 0 3 282356
-0.001893 0.000213 0.120325 -0.107428 -0.213441 -0.325307 -0.062500 1 0 0 0 0 0 3 283359
-0.001893 0.000213 0.120325 -0.107428 -0.213440 -0.325308 -0.062500 1 0 0 0 0 0 3 284357
-0.001893 0.000213 0.120325 -0.107428 -0.213440 -0.325308 -0.062500 1 0 0 0 0 0 3 285357
-0.001893 0.000213 0.120325 -0.107440 -0.213437 -0.325302 -0.062500 1 0 0 0 0 0 3 286356
-0.001893 0.000213 0.120325 -0.107429 -0.213440 -0.325307 -0.062500 1 0 0 0 0 0 3 287358
-0.001893 0.000213 0.120325 -0.107428 -0.213440 -0.325308 -0.062500 1 0 0 0 0 0 3 288355
-0.001893 0.000213 0.120325 -0.107440 -0.213438 -0.325301 -0.062500 1 0 0 0 0 0 3 289357
-0.001893 0.000213 0.120325 -0.107429 -0.213440 -0.325307 -0.062500 1 0 0 0 0 0 3 290357
-0.001893 0.000213 0.120325 -0.107440 -0.213438 -0.325301 -0.062500 1 0 0 0 0 0 3 291355
-0.001893 0.000213 0.120325 -0.107441 -0.213437 -0.325321 -0.062500 1 0 0 0 0 0 3 292338
-0.001893 0.000213 0.120325 -0.107430 -0.213440 -0.325310 -0.062500 1 0 0 0 0 0 3 293348
-0.001893 0.000213 0.120325 -0.107441 -0.213437 -0.325302 -0.062500 1 0 0 0 0 0 3 294341
-0.001893 0.000213 0.120325 -0.107430 -0.213440 -0.325308 -0.062500 1 0 0 0 0 0 3 295423
-0.001893 0.000213 0.120325 -0.107441 -0.213438 -0.325302 -0.062500 1 0 0 0 0 0 3 296407
-0.001893 0.000213 0.120325 -0.107430 -0.213440 -0.325307 -0.062500 1 0 0 0 0 0 3 297422
-0.001893 0.000213 0.120325 -0.107428 -0.213440 -0.325308 -0.062500 1 0 0 0 0 0 3 298405
-0.001893 0.000213 0.120325 -0.107440 -0.213438 -0.325302 -0.062500 1 0 0 0 0 0 3 299421
-0.001893 0.000213 0.120325 -0.107430 -0.213440 -0.325307 -0.062500 1 0 0 0 0 0 3 300404
-0.001893 0.000213 0.120325 -0.107428 -0.213441 -0.325308 -0.062500 1 0 0 0 0 0 3 301419
-0.001893 0.000213 0.120325 -0.107440 -0.213438 -0.325301 -0.062500 1 0 0 0 0 0 3 302405
-0.001893 0.000213 0.120325 -0.107429 -0.213440 -0.325307 -0.062500 1 0 0 0 0 0 3 303349
-0.001893 0.000213 0.120325 -0.107431 -0.213429 -0.325315 -0.062500 1 0 0 0 0 0 3 304339
-0.001893 0.000213 0.120325 -0.107440 -0.213436 -0.325302 -0.062500 1 0 0 0 0 0 3 305351
-0.001893 0.000213 0.120325 -0.107429 -0.213440 -0.325307 -0.062500 1 0 0 0 0 0 3 306339
-0.001893 0.000213 0.120325 -0.107440 -0.213437 -0.325302 -0.062500 1 0 0 0 0 0 3 307350
-0.001893 0.000213 0.120325 -0.107429 -0.213440 -0.325307 -0.062500 1 0 0 0 0 0 3 308350
-0.001893 0.000213 0.120325 -0.107428 -0.213440 -0.325308 -0.062500 1 0 0 0 0 0 3 309340
-0.001898 0.000232 0.120315 -0.033109 -0.467376 -0.176969 -0.062500 1 0 0 0 0 0 3 310351
-0.001901 0.000241 0.120311 -0.057010 -0.382150 -0.249303 -0.062500 1 0 0 0 0 0 3 311347
-0.001902 0.000245 0.120310 -0.075673 -0.318310 -0.286877 -0.062500 1 0 0 0 0 0 3 312355
-0.001903 0.000247 0.120309 -0.085885 -0.284262 -0.301201 -0.062500 1 0 0 0 0 0 3 313344
-0.001903 0.000249 0.120309 -0.091177 -0.267019 -0.306309 -0.062500 1 0 0 0 0 0 3 314332
-0.001903 0.000249 0.120309 -0.093856 -0.258369 -0.308097 -0.062500 1 0 0 0 0 0 3 315351
-0.001903 0.000249 0.120309 -0.095223 -0.254046 -0.308722 -0.062500 1 0 0 0 0 0 3 316359
-0.001903 0.000250 0.120309 -0.095893 -0.251889 -0.308932 -0.062500 1 0 0 0 0 0 3 317348
-0.001903 0.000250 0.120309 -0.096245 -0.250807 -0.309019 -0.062500 1 0 0 0 0 0 3 318356
-0.001903 0.000250 0.120309 -0.096401 -0.250265 -0.309038 -0.062500 1 0 0 0 0 0 3 319343
-0.001903 0.000250 0.120309 -0.096495 -0.249990 -0.309056 -0.062500 1 0 0 0 0 0 3 320332
-0.001903 0.000250 0.120309 -0.096535 -0.249859 -0.309045 -0.062500 1 0 0 0 0 0 3 321344
-0.001903 0.000250 0.120309 -0.096567 -0.249792 -0.309051 -0.062500 1 0 0 0 0 0 3 322327
-0.001903 0.000250 0.120309 -0.096568 -0.249756 -0.309059 -0.062500 1 0 0 0 0 0 3 323328
-0.001903 0.000250 0.120309 -0.096583 -0.249740 -0.309060 -0.062500 1 0 0 0 0 0 3 324343
-0.001903 0.000250 0.120309 -0.096576 -0.249730 -0.309054 -0.062500 1 0 0 0 0 0 3 325343
-0.001903 0.000250 0.120309 -0.096575 -0.249730 -0.309053 -0.062500 1 0 0 0 0 0 3 326342
-0.001903 0.000250 0.120309 -0.096587 -0.249727 -0.309046 -0.062500 1 0 0 0 0 0 3 327345
-0.001903 0.000250 0.120309 -0.096580 -0.249718 -0.309058 -0.062500 1 0 0 0 0 0 3 328350
-0.001903 0.000250 0.120309 -0.096575 -0.249729 -0.309053 -0.062500 1 0 0 0 0 0 3 329348
-0.001903 0.000250 0.120309 -0.096590 -0.249715 -0.309053 -0.062500 1 0 0 0 0 0 3 330349
-0.001903 0.000250 0.120309 -0.096576 -0.249728 -0.309052 -0.062500 1 0 0 0 0 0 3 331346
-0.001903 0.000250 0.120309 -0.096578 -0.249718 -0.309059 -0.062500 1 0 0 0 0 0 3 332328
-0.001903 0.000250 0.120309 -0.096587 -0.249726 -0.309047 -0.062500 1 0 0 0 0 0 3 333345
-0.001903 0.000250 0.120309 -0.096579 -0.249718 -0.309058 -0.062500 1 0 0 0 0 0 3 334345
-0.001903 0.000250 0.120309 -0.096587 -0.249726 -0.309046 -0.062500 1 0 0 0 0 0 3 335347
-0.001903 0.000250 0.120309 -0.096588 -0.249727 -0.309065 -0.062500 1 0 0 0 0 0 3 336344
-0.001903 0.000250 0.120309 -0.096576 -0.249730 -0.309054 -0.062500 1 0 0 0 0 0 3 337344
-0.001903 0.000250 0.120309 -0.096591 -0.249716 -0.309053 -0.062500 1 0 0 0 0 0 3 338343
-0.001903 0.000250 0.120309 -0.096577 -0.249729 -0.309053 -0.062500 1 0 0 0 0 0 3 339346
-0.001903 0.000250 0.120309 -0.096578 -0.249719 -0.309059 -0.062500 1 0 0 0 0 0 3 340342
-0.001903 0.000250 0.120309 -0.096587 -0.249726 -0.309047 -0.062500 1 0 0 0 0 0 3 341351
-0.001903 0.000250 0.120309 -0.096580 -0.249718 -0.309059 -0.062500 1 0 0 0 0 0 3 342346
-0.001903 0.000250 0.120309 -0.096587 -0.249726 -0.309047 -0.062500 1 0 0 0 0 0 3 343329
-0.001903 0.000250 0.120309 -0.096580 -0.249718 -0.309059 -0.062500 1 0 0 0 0 0 3 344345
-0.001903 0.000250 0.120309 -0.096575 -0.249729 -0.309053 -0.062500 1 0 0 0 0 0 3 345345
-0.001903 0.000250 0.120309 -0.096590 -0.249716 -0.309053 -0.062500 1 0 0 0 0 0 3 346327
-0.001903 0.000250 0.120309 -0.096576 -0.249729 -0.309052 -0.062500 1 0 0 0 0 0 3 347345
-0.001903 0.000250 0.120309 -0.096578 -0.249718 -0.309059 -0.062500 1 0 0 0 0 0 3 348343
-0.001903 0.000250 0.120309 -0.096587 -0.249726 -0.309047 -0.062500 1 0 0 0 0 0 3 349345
-0.001903 0.000250 0.120309 -0.096579 -0.249718 -0.309058 -0.062500 1 0 0 0 0 0 3 350343
-0.001903 0.000250 0.120309 -0.096587 -0.249726 -0.309046 -0.062500 1 0 0 0 0 0 3 351345
-0.001903 0.000250 0.120309 -0.096579 -0.249718 -0.309058 -0.062500 1 0 0 0 0 0 3 352339
-0.001903 0.000250 0.120309 -0.096578 -0.249717 -0.309060 -0.062500 1 0 0 0 0 0 3 353348
-0.001903 0.000250 0.120309 -0.096587 -0.249725 -0.309047 -0.062500 1 0 0 0 0 0 3 354343
-0.001903 0.000250 0.120309 -0.096579 -0.249718 -0.309058 -0.062500 1 0 0 0 0 0 3 355345
-0.001903 0.000250 0.120309 -0.096575 -0.249728 -0.309053 -0.062500 1 0 0 0 0 0 3 356341
-0.001903 0.000250 0.120309 -0.096598 -0.249724 -0.309060 -0.062500 1 0 0 0 0 0 3 357343
-0.001903 0.000250 0.120309 -0.096577 -0.249729 -0.309053 -0.062500 1 0 0 0 0 0 3 358348
-0.001903 0.000250 0.120309 -0.096591 -0.249716 -0.309053 -0.062500 1 0 0 0 0 0 3 359346
-0.001903 0.000250 0.120309 -0.096577 -0.249729 -0.309053 -0.062500 1 0 0 0 0 0 3 360343
-0.001903 0.000250 0.120309 -0.096578 -0.249718 -0.309059 -0.062500 1 0 0 0 0 0 3 361344
-0.001903 0.000250 0.120309 -0.096587 -0.249726 -0.309047 -0.062500 1 0 0 0 0 0 3 362346
-0.001903 0.000250 0.120309 -0.096580 -0.249718 -0.309059 -0.062500 1 0 0 0 0 0 3 363343
-0.001903 0.000250 0.120309 -0.096575 -0.249729 -0.309053 -0.062500 1 0 0 0 0 0 3 364342
-0.001903 0.000250 0.120309 -0.096590 -0.249715 -0.309053 -0.062500 1 0 0 0 0 0 3 365334
-0.001903 0.000250 0.120309 -0.096576 -0.249728 -0.309053 -0.062500 1 0 0 0 0 0 3 366341
-0.001903 0.000250 0.120309 -0.096590 -0.249715 -0.309053 -0.062500 1 0 0 0 0 0 3 367425
-0.001903 0.000250 0.120309 -0.096577 -0.249728 -0.309052 -0.062500 1 0 0 0 0 0 3 368407
-0.001903 0.000250 0.120309 -0.096578 -0.249718 -0.309059 -0.062500 1 0 0 0 0 0 3 369420
-0.001903 0.000250 0.120309 -0.096587 -0.249726 -0.309047 -0.062500 1 0 0 0 0 0 3 370405
-0.001903 0.000250 0.120309 -0.096579 -0.249718 -0.309058 -0.062500 1 0 0 0 0 0 3 371421
-0.001903 0.000250 0.120309 -0.096575 -0.249729 -0.309053 -0.062500 1 0 0 0 0 0 3 372406
-0.001903 0.000250 0.120309 -0.096590 -0.249715 -0.309053 -0.062500 1 0 0 0 0 0 3 373419
-0.001903 0.000250 0.120309 -0.096576 -0.249728 -0.309052 -0.062500 1 0 0 0 0 0 3 374404
-0.001903 0.000250 0.120309 -0.096578 -0.249718 -0.309059 -0.062500 1 0 0 0 0 0 3 375334
-0.001903 0.000250 0.120309 -0.096587 -0.249726 -0.309047 -0.062500 1 0 0 0 0 0 3 376346
-0.001903 0.000250 0.120309 -0.096587 -0.249727 -0.309065 -0.062500 1 0 0 0 0 0 3 377338
-0.001903 0.000250 0.120309 -0.096588 -0.249727 -0.309048 -0.062500 1 0 0 0 0 0 3 378347
-0.001903 0.000250 0.120309 -0.096580 -0.249718 -0.309059 -0.062500 1 0 0 0 0 0 3 379339
-0.001903 0.000250 0.120309 -0.096575 -0.249729 -0.309053 -0.062500 1 0 0 0 0 0 3 380349
-0.001903 0.000250 0.120309 -0.096590 -0.249716 -0.309053 -0.062500 1 0 0 0 0 0 3 381338
-0.001903 0.000250 0.120309 -0.096576 -0.249729 -0.309053 -0.062500 1 0 0 0 0 0 3 382346
-0.001903 0.000250 0.120309 -0.096591 -0.249716 -0.309053 -0.062500 1 0 0 0 0 0 3 383354
-0.001903 0.000250 0.120309 -0.096577 -0.249729 -0.309052 -0.062500 1 0 0 0 0 0 3 384364
-0.001903 0.000250 0.120309 -0.096578 -0.249718 -0.309059 -0.062500 1 0 0 0 0 0 3 385348
-0.001903 0.000250 0.120309 -0.096587 -0.249726 -0.309047 -0.062500 1 0 0 0 0 0 3 386343
-0.001903 0.000250 0.120309 -0.096580 -0.249718 -0.309058 -0.062500 1 0 0 0 0 0 3 387358
-0.001903 0.000250 0.120309 -0.096575 -0.249729 -0.309053 -0.062500 1 0 0 0 0 0 3 388338
-0.001903 0.000250 0.120309 -0.096590 -0.249716 -0.309053 -0.062500 1 0 0 0 0 0 3 389358
-0.001903 0.000250 0.120309 -0.096576 -0.249729 -0.309052 -0.062500 1 0 0 0 0 0 3 390347
-0.001903 0.000250 0.120309 -0.096578 -0.249718 -0.309059 -0.062500 1 0 0 0 0 0 3 391359
-0.001903 0.000250 0.120309 -0.096587 -0.249726 -0.309047 -0.062500 1 0 0 0 0 0 3 392356
-0.001903 0.000250 0.120309 -0.096579 -0.249718 -0.309058 -0.062500 1 0 0 0 0 0 3 393354
-0.001903 0.000250 0.120309 -0.096591 -0.249714 -0.309053 -0.062500 1 0 0 0 0 0 3 394354
-0.001903 0.000250 0.120309 -0.096576 -0.249728 -0.309052 -0.062500 1 0 0 0 0 0 3 395355
-0.001903 0.000250 0.120309 -0.096586 -0.249727 -0.309066 -0.062500 1 0 0 0 0 0 3 396354
-0.001903 0.000250 0.120309 -0.096588 -0.249727 -0.309048 -0.062500 1 0 0 0 0 0 3 397353
-0.001903 0.000250 0.120309 -0.096580 -0.249718 -0.309059 -0.062500 1 0 0 0 0 0 3 398354
-0.001903 0.000250 0.120309 -0.096588 -0.249726 -0.309047 -0.062500 1 0 0 0 0 0 3 399360
-0.001903 0.000250 0.120309 -0.096580 -0.249718 -0.309059 -0.062500 1 0 0 0 0 0 3 400325
-0.001903 0.000250 0.120309 -0.096575 -0.249729 -0.309053 -0.062500 1 0 0 0 0 0 3 401355
-0.001903 0.000250 0.120309 -0.096590 -0.249715 -0.309053 -0.062500 1 0 0 0 0 0 3 402354
-0.001903 0.000250 0.120309 -0.096577 -0.249728 -0.309053 -0.062500 1 0 0 0 0 0 3 403353
-0.001903 0.000250 0.120309 -0.096578 -0.249718 -0.309059 -0.062500 1 0 0 0 0 0 3 404353
-0.001903 0.000250 0.120309 -0.096587 -0.249726 -0.309047 -0.062500 1 0 0 0 0 0 3 405353
-0.001903 0.000250 0.120309 -0.096580 -0.249718 -0.309059 -0.062500 1 0 0 0 0 0 3 406353
-0.001903 0.000250 0.120309 -0.096575 -0.249729 -0.309053 -0.062500 1 0 0 0 0 0 3 407353
-0.001903 0.000250 0.120309 -0.096590 -0.249715 -0.309053 -0.062500 1 0 0 0 0 0 3 408352
-0.001903 0.000250 0.120309 -0.096576 -0.249728 -0.309052 -0.062500 1 0 0 0 0 0 3 409354
-0.001903 0.000250 0.120309 -0.096590 -0.249715 -0.309053 -0.062500 1 0 0 0 0 0 3 410355
-0.001903 0.000250 0.120309 -0.096576 -0.249728 -0.309052 -0.062500 1 0 0 0 0 0 3 411354
-0.001903 0.000250 0.120309 -0.096578 -0.249718 -0.309059 -0.062500 1 0 0 0 0 0 3 412351
-0.001903 0.000250 0.120309 -0.096587 -0.249726 -0.309047 -0.062500 1 0 0 0 0 0 3 413351
-0.001903 0.000250 0.120309 -0.096579 -0.249718 -0.309058 -0.062500 1 0 0 0 0 0 3 414323
-0.001903 0.000250 0.120309 -0.096575 -0.249728 -0.309053 -0.062500 1 0 0 0 0 0 3 415353
-0.001903 0.000250 0.120309 -0.096598 -0.249724 -0.309060 -0.062500 1 0 0 0 0 0 3 416355
-0.001903 0.000250 0.120309 -0.096577 -0.249730 -0.309053 -0.062500 1 0 0 0 0 0 3 417352
-0.001903 0.000250 0.120309 -0.096591 -0.249716 -0.309053 -0.062500 1 0 0 0 0 0 3 418353
-0.001903 0.000250 0.120309 -0.096577 -0.249729 -0.309053 -0.062500 1 0 0 0 0 0 3 419354
-0.001903 0.000250 0.120309 -0.096578 -0.249719 -0.309059 -0.062500 1 0 0 0 0 0 3 420351
-0.001903 0.000250 0.120309 -0.096587 -0.249726 -0.309047 -0.062500 1 0 0 0 0 0 3 421353
-0.001903 0.000250 0.120309 -0.096580 -0.249718 -0.309059 -0.062500 1 0 0 0 0 0 3 422348
-0.001903 0.000250 0.120309 -0.096575 -0.249729 -0.309053 -0.062500 1 0 0 0 0 0 3 423355
-0.001903 0.000250 0.120309 -0.096590 -0.249716 -0.309053 -0.062500 1 0 0 0 0 0 3 424362
-0.001903 0.000250 0.120309 -0.096576 -0.249729 -0.309052 -0.062500 1 0 0 0 0 0 3 425365
-0.001903 0.000250 0.120309 -0.096590 -0.249716 -0.309053 -0.062500 1 0 0 0 0 0 3 426363
-0.001903 0.000250 0.120309 -0.096576 -0.249729 -0.309052 -0.062500 1 0 0 0 0 0 3 427364
-0.001903 0.000250 0.120309 -0.096578 -0.249718 -0.309059 -0.062500 1 0 0 0 0 0 3 428362
-0.001903 0.000250 0.120309 -0.096587 -0.249726 -0.309047 -0.062500 1 0 0 0 0 0 3 429360
-0.001903 0.000250 0.120309 -0.096579 -0.249718 -0.309058 -0.062500 1 0 0 0 0 0 3 430361
-0.001903 0.000250 0.120309 -0.096575 -0.249729 -0.309053 -0.062500 1 0 0 0 0 0 3 431362
-0.001903 0.000250 0.120309 -0.096590 -0.249715 -0.309053 -0.062500 1 0 0 0 0 0 3 432361
-0.001903 0.000250 0.120309 -0.096580 -0.249717 -0.309059 -0.062500 1 0 0 0 0 0 3 433362
-0.001903 0.000250 0.120309 -0.096587 -0.249725 -0.309047 -0.062500 1 0 0 0 0 0 3 434362
-0.001903 0.000250 0.120309 -0.096588 -0.249726 -0.309065 -0.062500 1 0 0 0 0 0 3 435423
-0.001903 0.000250 0.120309 -0.096576 -0.249730 -0.309054 -0.062500 1 0 0 0 0 0 3 436417
-0.001903 0.000250 0.120309 -0.096587 -0.249728 -0.309046 -0.062500 1 0 0 0 0 0 3 437402
-0.001903 0.000250 0.120309 -0.096580 -0.249719 -0.309059 -0.062500 1 0 0 0 0 0 3 438418
-0.001903 0.000250 0.120309 -0.096579 -0.249717 -0.309060 -0.062500 1 0 0 0 0 0 3 439404
-0.001903 0.000250 0.120309 -0.096587 -0.249726 -0.309047 -0.062500 1 0 0 0 0 0 3 440417
-0.001903 0.000250 0.120309 -0.096580 -0.249718 -0.309059 -0.062500 1 0 0 0 0 0 3 441399
-0.001903 0.000250 0.120309 -0.096588 -0.249726 -0.309047 -0.062500 1 0 0 0 0 0 3 442404
-0.001903 0.000250 0.120309 -0.096580 -0.249718 -0.309059 -0.062500 1 0 0 0 0 0 3 443418
-0.001903 0.000250 0.120309 -0.096575 -0.249729 -0.309053 -0.062500 1 0 0 0 0 0 3 444402
-0.001903 0.000250 0.120309 -0.096590 -0.249715 -0.309053 -0.062500 1 0 0 0 0 0 3 445419
-0.001903 0.000250 0.120309 -0.096576 -0.249728 -0.309052 -0.062500 1 0 0 0 0 0 3 446402
-0.001903 0.000250 0.120309 -0.096578 -0.249718 -0.309059 -0.062500 1 0 0 0 0 0 3 447347
-0.001903 0.000250 0.120309 -0.096587 -0.249726 -0.309047 -0.062500 1 0 0 0 0 0 3 448335
-0.001903 0.000250 0.120309 -0.096579 -0.249718 -0.309059 -0.062500 1 0 0 0 0 0 3 449345
-0.001903 0.000250 0.120309 -0.096587 -0.249726 -0.309047 -0.062500 1 0 0 0 0 0 3 450335
-0.001903 0.000250 0.120309 -0.096580 -0.249718 -0.309058 -0.062500 1 0 0 0 0 0 3 451345
-0.001903 0.000250 0.120309 -0.096575 -0.249728 -0.309053 -0.062500 1 0 0 0 0 0 3 452336
-0.001903 0.000250 0.120309 -0.096590 -0.249715 -0.309053 -0.062500 1 0 0 0 0 0 3 453346
-0.001903 0.000250 0.120309 -0.096576 -0.249728 -0.309052 -0.062500 1 0 0 0 0 0 3 454338
-0.001903 0.000250 0.120309 -0.096586 -0.249727 -0.309066 -0.062500 1 0 0 0 0 0 3 455346
-0.001903 0.000250 0.120309 -0.096588 -0.249727 -0.309048 -0.062500 1 0 0 0 0 0 3 456346
-0.001903 0.000250 0.120309 -0.096580 -0.249718 -0.309059 -0.062500 1 0 0 0 0 0 3 457352
-0.001903 0.000250 0.120309 -0.096588 -0.249726 -0.309047 -0.062500 1 0 0 0 0 0 3 458328
-0.001903 0.000250 0.120309 -0.096580 -0.249718 -0.309059 -0.062500 1 0 0 0 0 0 3 459348
-0.001903 0.000250 0.120309 -0.096575 -0.249729 -0.309053 -0.062500 1 0 0 0 0 0 3 460334
-0.001903 0.000250 0.120309 -0.096590 -0.249716 -0.309053 -0.062500 1 0 0 0 0 0 3 461343
-0.001903 0.000250 0.120309 -0.096577 -0.249729 -0.309052 -0.062500 1 0 0 0 0 0 3 462337
-0.001903 0.000250 0.120309 -0.096578 -0.249718 -0.309059 -0.062500 1 0 0 0 0 0 3 463353
-0.001903 0.000250 0.120309 -0.096587 -0.249726 -0.309047 -0.062500 1 0 0 0 0 0 3 464339
-0.001903 0.000250 0.120309 -0.096579 -0.249718 -0.309059 -0.062500 1 0 0 0 0 0 3 465326
-0.001903 0.000250 0.120309 -0.096587 -0.249726 -0.309047 -0.062500 1 0 0 0 0 0 3 466341
-0.001903 0.000250 0.120309 -0.096580 -0.249718 -0.309058 -0.062500 1 0 0 0 0 0 3 467323
-0.001903 0.000250 0.120309 -0.096575 -0.249729 -0.309053 -0.062500 1 0 0 0 0 0 3 468352
-0.001903 0.000250 0.120309 -0.096590 -0.249715 -0.309053 -0.062500 1 0 0 0 0 0 3 469350
-0.001903 0.000250 0.120309 -0.096580 -0.249717 -0.309059 -0.062500 1 0 0 0 0 0 3 470349
-0.001903 0.000250 0.120309 -0.096575 -0.249728 -0.309053 -0.062500 1 0 0 0 0 0 3 471353
-0.001903 0.000250 0.120309 -0.096587 -0.249727 -0.309046 -0.062500 1 0 0 0 0 0 3 472350
-0.001903 0.000250 0.120309 -0.096588 -0.249727 -0.309065 -0.062500 1 0 0 0 0 0 3 473353
-0.001903 0.000250 0.120309 -0.096588 -0.249727 -0.309047 -0.062500 1 0 0 0 0 0 3 474355
-0.001903 0.000250 0.120309 -0.096580 -0.249719 -0.309059 -0.062500 1 0 0 0 0 0 3 475356
-0.001903 0.000250 0.120309 -0.096575 -0.249729 -0.309053 -0.062500 1 0 0 0 0 0 3 476331
-0.001903 0.000250 0.120309 -0.096590 -0.249716 -0.309053 -0.062500 1 0 0 0 0 0 3 477350
-0.001903 0.000250 0.120309 -0.096580 -0.249717 -0.309059 -0.062500 1 0 0 0 0 0 3 478350
-0.001903 0.000250 0.120309 -0.096575 -0.249729 -0.309053 -0.062500 1 0 0 0 0 0 3 479352
-0.001903 0.000250 0.120309 -0.096590 -0.249715 -0.309053 -0.062500 1 0 0 0 0 0 3 480351
-0.001903 0.000250 0.120309 -0.096577 -0.249728 -0.309053 -0.062500 1 0 0 0 0 0 3 481351
-0.001903 0.000250 0.120309 -0.096591 -0.249715 -0.309053 -0.062500 1 0 0 0 0 0 3 482350
-0.001903 0.000250 0.120309 -0.096577 -0.249728 -0.309052 -0.062500 1 0 0 0 0 0 3 483351
-0.001903 0.000250 0.120309 -0.096578 -0.249718 -0.309059 -0.062500 1 0 0 0 0 0 3 484320
-0.001903 0.000250 0.120309 -0.096587 -0.249726 -0.309047 -0.062500 1 0 0 0 0 0 3 485350
-0.001903 0.000250 0.120309 -0.096580 -0.249718 -0.309059 -0.062500 1 0 0 0 0 0 3 486351
-0.001903 0.000250 0.120309 -0.096575 -0.249729 -0.309053 -0.062500 1 0 0 0 0 0 3 487352
-0.001903 0.000250 0.120309 -0.096590 -0.249715 -0.309053 -0.062500 1 0 0 0 0 0 3 488349
-0.001903 0.000250 0.120309 -0.096576 -0.249728 -0.309052 -0.062500 1 0 0 0 0 0 3 489343
-0.001903 0.000250 0.120309 -0.096578 -0.249718 -0.309059 -0.062500 1 0 0 0 0 0 3 490352
-0.001903 0.000250 0.120309 -0.096587 -0.249726 -0.309047 -0.062500 1 0 0 0 0 0 3 491352
-0.001903 0.000250 0.120309 -0.096579 -0.249718 -0.309058 -0.062500 1 0 0 0 0 0 3 492341
-0.001903 0.000250 0.120309 -0.096587 -0.249726 -0.309047 -0.062500 1 0 0 0 0 0 3 493352
-0.001903 0.000250 0.120309 -0.096588 -0.249727 -0.309065 -0.062500 1 0 0 0 0 0 3 494351
-0.001903 0.000250 0.120309 -0.096576 -0.249730 -0.309054 -0.062500 1 0 0 0 0 0 3 495352
-0.001903 0.000250 0.120309 -0.096591 -0.249716 -0.309053 -0.062500 1 0 0 0 0 0 3 496349
-0.001903 0.000250 0.120309 -0.096577 -0.249729 -0.309053 -0.062500 1 0 0 0 0 0 3 497348
-0.001903 0.000250 0.120309 -0.096578 -0.249719 -0.309059 -0.062500 1 0 0 0 0 0 3 498339
-0.001903 0.000250 0.120309 -0.096587 -0.249726 -0.309047 -0.062500 1 0 0 0 0 0 3 499351
-0.001903 0.000250 0.120309 -0.096579 -0.249718 -0.309059 -0.062500 1 0 0 0 0 0 3 500350
-0.001903 0.000250 0.120309 -0.096587 -0.249726 -0.309047 -0.062500 1 0 0 0 0 0 3 501350
-0.001903 0.000250 0.120309 -0.096580 -0.249718 -0.309059 -0.062500 1 0 0 0 0 0 3 502351
-0.001903 0.000250 0.120309 -0.096575 -0.249729 -0.309053 -0.062500 1 0 0 0 0 0 3 503351
-0.001903 0.000250 0.120309 -0.096590 -0.249716 -0.309053 -0.062500 1 0 0 0 0 0 3 504332
-0.001903 0.000250 0.120309 -0.096576 -0.249729 -0.309052 -0.062500 1 0 0 0 0 0 3 505348
-0.001903 0.000250 0.120309 -0.096578 -0.249718 -0.309059 -0.062500 1 0 0 0 0 0 3 506351
-0.001903 0.000250 0.120309 -0.096587 -0.249726 -0.309047 -0.062500 1 0 0 0 0 0 3 507352
-0.001903 0.000250 0.120309 -0.096579 -0.249718 -0.309058 -0.062500 1 0 0 0 0 0 3 508354
-0.001903 0.000250 0.120309 -0.096587 -0.249726 -0.309046 -0.062500 1 0 0 0 0 0 3 509343
-0.001903 0.000250 0.120309 -0.096579 -0.249718 -0.309058 -0.062500 1 0 0 0 0 0 3 510333
-0.001903 0.000250 0.120309 -0.096575 -0.249729 -0.309053 -0.062500 1 0 0 0 0 0 3 511342
-0.001903 0.000250 0.120309 -0.096590 -0.249715 -0.309053 -0.062500 1 0 0 0 0 0 3 512334
-0.001903 0.000250 0.120309 -0.096580 -0.249716 -0.309059 -0.062500 1 0 0 0 0 0 3 513342
-0.001903 0.000250 0.120309 -0.096575 -0.249728 -0.309053 -0.062500 1 0 0 0 0 0 3 514333
-0.001903 0.000250 0.120309 -0.096598 -0.249724 -0.309060 -0.062500 1 0 0 0 0 0 3 515343
-0.001903 0.000250 0.120309 -0.096577 -0.249729 -0.309053 -0.062500 1 0 0 0 0 0 3 516333
-0.001903 0.000250 0.120309 -0.096587 -0.249727 -0.309046 -0.062500 1 0 0 0 0 0 3 517341
-0.001903 0.000250 0.120309 -0.096580 -0.249718 -0.309058 -0.062500 1 0 0 0 0 0 3 518333
-0.001903 0.000250 0.120309 -0.096579 -0.249717 -0.309060 -0.062500 1 0 0 0 0 0 3 519343
-0.001903 0.000250 0.120309 -0.096587 -0.249726 -0.309047 -0.062500 1 0 0 0 0 0 3 520334
-0.001903 0.000250 0.120309 -0.096580 -0.249718 -0.309059 -0.062500 1 0 0 0 0 0 3 521349
-0.001903 0.000250 0.120309 -0.096575 -0.249729 -0.309053 -0.062500 1 0 0 0 0 0 3 522340
-0.001903 0.000250 0.120309 -0.096590 -0.249715 -0.309053 -0.062500 1 0 0 0 0 0 3 523345
-0.001903 0.000250 0.120309 -0.096576 -0.249728 -0.309053 -0.062500 1 0 0 0 0 0 3 524364
-0.001903 0.000250 0.120309 -0.096590 -0.249715 -0.309053 -0.062500 1 0 0 0 0 0 3 525350
-0.001903 0.000250 0.120309 -0.096577 -0.249728 -0.309052 -0.062500 1 0 0 0 0 0 3 526341
-0.001903 0.000250 0.120309 -0.096578 -0.249718 -0.309059 -0.062500 1 0 0 0 0 0 3 527330
-0.001903 0.000250 0.120309 -0.096587 -0.249726 -0.309047 -0.062500 1 0 0 0 0 0 3 528347
-0.001903 0.000250 0.120309 -0.096579 -0.249718 -0.309058 -0.062500 1 0 0 0 0 0 3 529343
-0.001903 0.000250 0.120309 -0.096575 -0.249729 -0.309053 -0.062500 1 0 0 0 0 0 3 530354
-0.001903 0.000250 0.120309 -0.096590 -0.249715 -0.309053 -0.062500 1 0 0 0 0 0 3 531324
-0.001903 0.000250 0.120309 -0.096576 -0.249728 -0.309052 -0.062500 1 0 0 0 0 0 3 532351
-0.001903 0.000250 0.120309 -0.096586 -0.249727 -0.309066 -0.062500 1 0 0 0 0 0 3 533319
-0.001903 0.000250 0.120309 -0.096588 -0.249727 -0.309048 -0.062500 1 0 0 0 0 0 3 534347
-0.001903 0.000250 0.120309 -0.096580 -0.249718 -0.309059 -0.062500 1 0 0 0 0 0 3 535351
-0.001903 0.000250 0.120309 -0.096588 -0.249726 -0.309047 -0.062500 1 0 0 0 0 0 3 536349
-0.001903 0.000250 0.120309 -0.096580 -0.249718 -0.309059 -0.062500 1 0 0 0 0 0 3 537349
-0.001903 0.000250 0.120309 -0.096575 -0.249729 -0.309053 -0.062500 1 0 0 0 0 0 3 538354
-0.001903 0.000250 0.120309 -0.096590 -0.249716 -0.309053 -0.062500 1 0 0 0 0 0 3 539324
-0.001903 0.000250 0.120309 -0.096576 -0.249729 -0.309053 -0.062500 1 0 0 0 0 0 3 540355
-0.001903 0.000250 0.120309 -0.096591 -0.249716 -0.309053 -0.062500 1 0 0 0 0 0 3 541351
-0.001903 0.000250 0.120309 -0.096577 -0.249729 -0.309052 -0.062500 1 0 0 0 0 0 3 542333
-0.001903 0.000250 0.120309 -0.096578 -0.249718 -0.309059 -0.062500 1 0 0 0 0 0 3 543351
-0.001903 0.000250 0.120309 -0.096587 -0.249726 -0.309047 -0.062500 1 0 0 0 0 0 3 544349
-0.001903 0.000250 0.120309 -0.096579 -0.249718 -0.309058 -0.062500 1 0 0 0 0 0 3 545348
-0.001903 0.000250 0.120309 -0.096575 -0.249729 -0.309053 -0.062500 1 0 0 0 0 0 3 546349
-0.001903 0.000250 0.120309 -0.096590 -0.249715 -0.309053 -0.062500 1 0 0 0 0 0 3 547421
-0.001903 0.000250 0.120309 -0.096576 -0.249728 -0.309052 -0.062500 1 0 0 0 0 0 3 548415
-0.001903 0.000250 0.120309 -0.096578 -0.249718 -0.309059 -0.062500 1 0 0 0 0 0 3 549418
-0.001916 0.000236 0.120298 0.082972 -0.057359 -0.159449 -0.062500 1 0 0 0 0 0 3 550392
-0.001923 0.000229 0.120295 0.023758 -0.122065 -0.232405 -0.062500 1 0 0 0 0 0 3 551394
-0.001926 0.000226 0.120293 -0.021379 -0.170420 -0.270296 -0.062500 1 0 0 0 0 0 3 552418
-0.001928 0.000224 0.120293 -0.045703 -0.196176 -0.284745 -0.062500 1 0 0 0 0 0 3 553389
-0.001928 0.000223 0.120293 -0.058130 -0.209211 -0.289893 -0.062500 1 0 0 0 0 0 3 554406
-0.001929 0.000223 0.120293 -0.064389 -0.215741 -0.291703 -0.062500 1 0 0 0 0 0 3 555401
-0.001929 0.000222 0.120293 -0.067545 -0.219003 -0.292329 -0.062500 1 0 0 0 0 0 3 556391
-0.001929 0.000222 0.120293 -0.069107 -0.220628 -0.292549 -0.062500 1 0 0 0 0 0 3 557390
-0.001929 0.000222 0.120293 -0.069910 -0.221455 -0.292622 -0.062500 1 0 0 0 0 0 3 558392
-0.001929 0.000222 0.120293 -0.070295 -0.221859 -0.292648 -0.062500 1 0 0 0 0 0 3 559414
-0.001929 0.000222 0.120293 -0.070502 -0.222061 -0.292668 -0.062500 1 0 0 0 0 0 3 560392
-0.001929 0.000222 0.120293 -0.070597 -0.222159 -0.292659 -0.062500 1 0 0 0 0 0 3 561394
-0.001929 0.000222 0.120293 -0.070652 -0.222217 -0.292658 -0.062500 1 0 0 0 0 0 3 562387
-0.001929 0.000222 0.120293 -0.070668 -0.222250 -0.292665 -0.062500 1 0 0 0 0 0 3 563427
-0.001929 0.000222 0.120293 -0.070689 -0.222258 -0.292666 -0.062500 1 0 0 0 0 0 3 564425
-0.001929 0.000222 0.120293 -0.070690 -0.222258 -0.292667 -0.062500 1 0 0 0 0 0 3 565423
-0.001929 0.000222 0.120293 -0.070690 -0.222258 -0.292667 -0.062500 1 0 0 0 0 0 3 566415
-0.001929 0.000222 0.120293 -0.070699 -0.222266 -0.292654 -0.062500 1 0 0 0 0 0 3 567435
-0.001929 0.000222 0.120293 -0.070699 -0.222267 -0.292672 -0.062500 1 0 0 0 0 0 3 568417
-0.001929 0.000222 0.120293 -0.070687 -0.222270 -0.292661 -0.062500 1 0 0 0 0 0 3 569396
-0.001929 0.000222 0.120293 -0.070710 -0.222265 -0.292667 -0.062500 1 0 0 0 0 0 3 570392
-0.001942 0.000209 0.120282 0.108769 -0.030007 -0.142935 -0.062500 1 0 0 0 0 0 3 571429
-0.001949 0.000202 0.120278 0.049585 -0.094654 -0.215955 -0.062500 1 0 0 0 0 0 3 572414
-0.001952 0.000198 0.120277 0.004476 -0.142993 -0.253875 -0.062500 1 0 0 0 0 0 3 573417
-0.001954 0.000197 0.120277 -0.019836 -0.168738 -0.268342 -0.062500 1 0 0 0 0 0 3 574390
-0.001954 0.000196 0.120276 -0.032246 -0.181770 -0.273486 -0.062500 1 0 0 0 0 0 3 575393
-0.001955 0.000195 0.120276 -0.038512 -0.188295 -0.275293 -0.062500 1 0 0 0 0 0 3 576416
-0.001955 0.000195 0.120276 -0.041668 -0.191556 -0.275920 -0.062500 1 0 0 0 0 0 3 577414
-0.001955 0.000195 0.120276 -0.043238 -0.193188 -0.276148 -0.062500 1 0 0 0 0 0 3 578399
-0.001955 0.000195 0.120276 -0.044033 -0.194008 -0.276215 -0.062500 1 0 0 0 0 0 3 579411
-0.001955 0.000195 0.120276 -0.044426 -0.194419 -0.276248 -0.062500 1 0 0 0 0 0 3 580397
-0.001955 0.000195 0.120276 -0.044625 -0.194614 -0.276262 -0.062500 1 0 0 0 0 0 3 581411
-0.001955 0.000195 0.120276 -0.044728 -0.194720 -0.276259 -0.062500 1 0 0 0 0 0 3 582396
-0.001955 0.000195 0.120276 -0.044784 -0.194778 -0.276259 -0.062500 1 0 0 0 0 0 3 583412
-0.001955 0.000195 0.120276 -0.044792 -0.194802 -0.276259 -0.062500 1 0 0 0 0 0 3 584397
-0.001955 0.000195 0.120276 -0.044811 -0.194810 -0.276260 -0.062500 1 0 0 0 0 0 3 585413
-0.001955 0.000195 0.120276 -0.044813 -0.194810 -0.276260 -0.062500 1 0 0 0 0 0 3 586396
-0.001955 0.000195 0.120276 -0.044833 -0.194815 -0.276260 -0.062500 1 0 0 0 0 0 3 587412
-0.001955 0.000195 0.120276 -0.044820 -0.194830 -0.276260 -0.062500 1 0 0 0 0 0 3 588397
-0.001955 0.000195 0.120276 -0.044822 -0.194820 -0.276267 -0.062500 1 0 0 0 0 0 3 589411
-0.001968 0.000181 0.120266 0.134526 -0.002668 -0.126403 -0.062500 1 0 0 0 0 0 3 590397
-0.001974 0.000174 0.120262 0.075401 -0.067268 -0.199485 -0.062500 1 0 0 0 0 0 3 591340
-0.001978 0.000171 0.120261 0.030336 -0.115561 -0.237446 -0.062500 1 0 0 0 0 0 3 592331
-0.001979 0.000169 0.120260 0.006021 -0.141309 -0.251906 -0.062500 1 0 0 0 0 0 3 593332
-0.001980 0.000168 0.120260 -0.006384 -0.154337 -0.257076 -0.062500 1 0 0 0 0 0 3 594340
-0.001981 0.000168 0.120260 -0.012657 -0.160869 -0.258877 -0.062500 1 0 0 0 0 0 3 595331
-0.001981 0.000168 0.120260 -0.015800 -0.164132 -0.259511 -0.062500 1 0 0 0 0 0 3 596340
-0.001981 0.000167 0.120260 -0.017384 -0.165750 -0.259721 -0.062500 1 0 0 0 0 0 3 597331
-0.001981 0.000167 0.120260 -0.018177 -0.166580 -0.259801 -0.062500 1 0 0 0 0 0 3 598339
-0.001981 0.000167 0.120260 -0.018561 -0.166984 -0.259828 -0.062500 1 0 0 0 0 0 3 599336
-0.001981 0.000167 0.120260 -0.018759 -0.167177 -0.259841 -0.062500 1 0 0 0 0 0 3 600346
-0.001981 0.000167 0.120260 -0.018870 -0.167292 -0.259845 -0.062500 1 0 0 0 0 0 3 601334
-0.001981 0.000167 0.120260 -0.018906 -0.167345 -0.259846 -0.062500 1 0 0 0 0 0 3 602346
-0.001981 0.000167 0.120260 -0.018936 -0.167363 -0.259833 -0.062500 1 0 0 0 0 0 3 603340
-0.001981 0.000167 0.120260 -0.018955 -0.167381 -0.259845 -0.062500 1 0 0 0 0 0 3 604332
-0.001981 0.000167 0.120260 -0.018956 -0.167382 -0.259847 -0.062500 1 0 0 0 0 0 3 605340
-0.001981 0.000167 0.120260 -0.018956 -0.167382 -0.259847 -0.062500 1 0 0 0 0 0 3 606342
-0.001981 0.000167 0.120260 -0.018956 -0.167382 -0.259848 -0.062500 1 0 0 0 0 0 3 607341
-0.001981 0.000167 0.120260 -0.018964 -0.167390 -0.259834 -0.062500 1 0 0 0 0 0 3 608341
-0.001986 0.000186 0.120249 0.055260 -0.421261 -0.111573 -0.062500 1 0 0 0 0 0 3 609334
-0.001989 0.000195 0.120246 0.031454 -0.336026 -0.183881 -0.062500 1 0 0 0 0 0 3 610338
-0.001990 0.000199 0.120244 0.012797 -0.272212 -0.221448 -0.062500 1 0 0 0 0 0 3 611336
-0.001991 0.000201 0.120244 0.002592 -0.238177 -0.235745 -0.062500 1 0 0 0 0 0 3 612336
-0.001992 0.000203 0.120244 -0.002705 -0.220950 -0.240853 -0.062500 1 0 0 0 0 0 3 613320
-0.001992 0.000203 0.120244 -0.005384 -0.212304 -0.242640 -0.062500 1 0 0 0 0 0 3 614320
-0.001992 0.000203 0.120244 -0.006743 -0.207975 -0.243276 -0.062500 1 0 0 0 0 0 3 615338
-0.001992 0.000204 0.120244 -0.007432 -0.205824 -0.243488 -0.062500 1 0 0 0 0 0 3 616340
-0.001992 0.000204 0.120244 -0.007766 -0.204736 -0.243555 -0.062500 1 0 0 0 0 0 3 617340
-0.001992 0.000204 0.120244 -0.007940 -0.204200 -0.243592 -0.062500 1 0 0 0 0 0 3 618340
-0.001992 0.000204 0.120244 -0.008036 -0.203926 -0.243591 -0.062500 1 0 0 0 0 0 3 619341
-0.001992 0.000204 0.120244 -0.008078 -0.203795 -0.243599 -0.062500 1 0 0 0 0 0 3 620319
-0.001992 0.000204 0.120244 -0.008086 -0.203733 -0.243600 -0.062500 1 0 0 0 0 0 3 621318
-0.001992 0.000204 0.120244 -0.008108 -0.203693 -0.243594 -0.062500 1 0 0 0 0 0 3 622336
-0.001992 0.000204 0.120244 -0.008113 -0.203679 -0.243600 -0.062500 1 0 0 0 0 0 3 623319
-0.001992 0.000204 0.120244 -0.008117 -0.203667 -0.243607 -0.062500 1 0 0 0 0 0 3 624336
-0.001992 0.000204 0.120244 -0.008109 -0.203657 -0.243601 -0.062500 1 0 0 0 0 0 3 625334
-0.001992 0.000204 0.120244 -0.008108 -0.203656 -0.243601 -0.062500 1 0 0 0 0 0 3 626335
-0.001992 0.000204 0.120244 -0.008125 -0.203674 -0.243594 -0.062500 1 0 0 0 0 0 3 627339
-0.001992 0.000204 0.120244 -0.008110 -0.203658 -0.243600 -0.062500 1 0 0 0 0 0 3 628333
-0.001992 0.000204 0.120244 -0.008108 -0.203657 -0.243600 -0.062500 1 0 0 0 0 0 3 629335
-0.001992 0.000204 0.120244 -0.008119 -0.203653 -0.243594 -0.062500 1 0 0 0 0 0 3 630335
-0.001992 0.000204 0.120244 -0.008117 -0.203665 -0.243607 -0.062500 1 0 0 0 0 0 3 631336
-0.001992 0.000204 0.120244 -0.008108 -0.203657 -0.243601 -0.062500 1 0 0 0 0 0 3 632333
-0.001992 0.000204 0.120244 -0.008119 -0.203653 -0.243594 -0.062500 1 0 0 0 0 0 3 633335
-0.001992 0.000204 0.120244 -0.008117 -0.203664 -0.243607 -0.062500 1 0 0 0 0 0 3 634318
-0.001992 0.000204 0.120244 -0.008121 -0.203654 -0.243595 -0.062500 1 0 0 0 0 0 3 635319
-0.001992 0.000204 0.120244 -0.008117 -0.203665 -0.243607 -0.062500 1 0 0 0 0 0 3 636336
-0.001992 0.000204 0.120244 -0.008109 -0.203657 -0.243602 -0.062500 1 0 0 0 0 0 3 637318
-0.001992 0.000204 0.120244 -0.008120 -0.203653 -0.243595 -0.062500 1 0 0 0 0 0 3 638334
-0.001992 0.000204 0.120244 -0.008109 -0.203655 -0.243600 -0.062500 1 0 0 0 0 0 3 639335
-0.001992 0.000204 0.120244 -0.008116 -0.203665 -0.243608 -0.062500 1 0 0 0 0 0 3 640313
-0.001992 0.000204 0.120244 -0.008121 -0.203654 -0.243595 -0.062500 1 0 0 0 0 0 3 641340
-0.001992 0.000204 0.120244 -0.008109 -0.203655 -0.243600 -0.062500 1 0 0 0 0 0 3 642339
-0.001997 0.000222 0.120233 0.066046 -0.457416 -0.095193 -0.062500 1 0 0 0 0 0 3 643334
-0.002000 0.000231 0.120229 0.042273 -0.372222 -0.167569 -0.062500 1 0 0 0 0 0 3 644316
-0.002001 0.000235 0.120228 0.023642 -0.308445 -0.205178 -0.062500 1 0 0 0 0 0 3 645331
-0.002002 0.000238 0.120228 0.013432 -0.274424 -0.219488 -0.062500 1 0 0 0 0 0 3 646332
-0.002002 0.000239 0.120227 0.008144 -0.257194 -0.224599 -0.062500 1 0 0 0 0 0 3 647336
-0.002003 0.000239 0.120227 0.005447 -0.248557 -0.226390 -0.062500 1 0 0 0 0 0 3 648337
-0.002003 0.000240 0.120227 0.004102 -0.244245 -0.227009 -0.062500 1 0 0 0 0 0 3 649318
-0.002003 0.000240 0.120227 0.003416 -0.242064 -0.227226 -0.062500 1 0 0 0 0 0 3 650334
-0.002003 0.000240 0.120227 0.003069 -0.241003 -0.227301 -0.062500 1 0 0 0 0 0 3 651334
-0.002003 0.000240 0.120227 0.002902 -0.240462 -0.227332 -0.062500 1 0 0 0 0 0 3 652312
-0.002003 0.000240 0.120227 0.002803 -0.240175 -0.227338 -0.062500 1 0 0 0 0 0 3 653324
-0.002003 0.000240 0.120227 0.002765 -0.240054 -0.227339 -0.062500 1 0 0 0 0 0 3 654333
-0.002003 0.000240 0.120227 0.002754 -0.239982 -0.227346 -0.062500 1 0 0 0 0 0 3 655334
-0.002003 0.000240 0.120227 0.002731 -0.239940 -0.227341 -0.062500 1 0 0 0 0 0 3 656324
-0.002003 0.000240 0.120227 0.002729 -0.239938 -0.227341 -0.062500 1 0 0 0 0 0 3 657334
-0.002003 0.000240 0.120227 0.002734 -0.239918 -0.227340 -0.062500 1 0 0 0 0 0 3 658324
-0.002008 0.000258 0.120217 0.076851 -0.493531 -0.078818 -0.062500 1 0 0 0 0 0 3 659326
-0.002011 0.000267 0.120213 0.053095 -0.408413 -0.151259 -0.062500 1 0 0 0 0 0 3 660333
-0.002012 0.000272 0.120212 0.034480 -0.344653 -0.188885 -0.062500 1 0 0 0 0 0 3 661325
-0.002013 0.000274 0.120211 0.024255 -0.310651 -0.203211 -0.062500 1 0 0 0 0 0 3 662323
-0.002013 0.000275 0.120211 0.018971 -0.293441 -0.208324 -0.062500 1 0 0 0 0 0 3 663339
-0.002013 0.000276 0.120211 0.016295 -0.284803 -0.210119 -0.062500 1 0 0 0 0 0 3 664329
-0.002013 0.000276 0.120211 0.014938 -0.280477 -0.210740 -0.062500 1 0 0 0 0 0 3 665342
-0.002014 0.000276 0.120211 0.014254 -0.278307 -0.210952 -0.062500 1 0 0 0 0 0 3 666339
-0.002014 0.000276 0.120211 0.013904 -0.277236 -0.211033 -0.062500 1 0 0 0 0 0 3 667343
-0.002014 0.000276 0.120211 0.013736 -0.276693 -0.211066 -0.062500 1 0 0 0 0 0 3 668338
-0.002014 0.000276 0.120211 0.013653 -0.276421 -0.211072 -0.062500 1 0 0 0 0 0 3 669327
-0.002019 0.000294 0.120200 0.087680 -0.529756 -0.062416 -0.062500 1 0 0 0 0 0 3 670339
-0.002022 0.000303 0.120197 0.063930 -0.444652 -0.134921 -0.062500 1 0 0 0 0 0 3 671328
-0.002023 0.000308 0.120195 0.045316 -0.380891 -0.172582 -0.062500 1 0 0 0 0 0 3 672349
-0.002024 0.000310 0.120195 0.035089 -0.346881 -0.186921 -0.062500 1 0 0 0 0 0 3 673328
-0.002024 0.000311 0.120195 0.029812 -0.329656 -0.192042 -0.062500 1 0 0 0 0 0 3 674349
-0.002024 0.000312 0.120195 0.027129 -0.321027 -0.193829 -0.062500 1 0 0 0 0 0 3 675346
-0.002024 0.000312 0.120195 0.025763 -0.316713 -0.194458 -0.062500 1 0 0 0 0 0 3 676336
-0.002024 0.000312 0.120195 0.025078 -0.314546 -0.194671 -0.062500 1 0 0 0 0 0 3 677340
-0.002024 0.000312 0.120195 0.024732 -0.313455 -0.194754 -0.062500 1 0 0 0 0 0 3 678346
-0.002024 0.000312 0.120195 0.024577 -0.312913 -0.194773 -0.062500 1 0 0 0 0 0 3 679347
-0.002024 0.000312 0.120195 0.024488 -0.312649 -0.194784 -0.062500 1 0 0 0 0 0 3 680343
-0.002024 0.000312 0.120195 0.024435 -0.312517 -0.194786 -0.062500 1 0 0 0 0 0 3 681344
-0.002024 0.000312 0.120195 0.024411 -0.312441 -0.194787 -0.062500 1 0 0 0 0 0 3 682351
-0.002024 0.000312 0.120195 0.024410 -0.312404 -0.194794 -0.062500 1 0 0 0 0 0 3 683320
-0.002024 0.000312 0.120195 0.024399 -0.312399 -0.194788 -0.062500 1 0 0 0 0 0 3 684348
-0.002024 0.000312 0.120195 0.024395 -0.312388 -0.194795 -0.062500 1 0 0 0 0 0 3 685345
-0.002024 0.000312 0.120195 0.024403 -0.312379 -0.194789 -0.062500 1 0 0 0 0 0 3 686344
-0.002024 0.000312 0.120195 0.024391 -0.312375 -0.194782 -0.062500 1 0 0 0 0 0 3 687346
-0.002024 0.000312 0.120195 0.024394 -0.312386 -0.194794 -0.062500 1 0 0 0 0 0 3 688344
-0.002024 0.000312 0.120195 0.024403 -0.312379 -0.194788 -0.062500 1 0 0 0 0 0 3 689344
-0.002024 0.000312 0.120195 0.024392 -0.312376 -0.194781 -0.062500 1 0 0 0 0 0 3 690342
-0.002024 0.000312 0.120195 0.024394 -0.312387 -0.194794 -0.062500 1 0 0 0 0 0 3 691345
-0.002024 0.000312 0.120195 0.024403 -0.312380 -0.194788 -0.062500 1 0 0 0 0 0 3 692342
-0.002024 0.000312 0.120195 0.024388 -0.312364 -0.194788 -0.062500 1 0 0 0 0 0 3 693345
-0.002024 0.000312 0.120195 0.024394 -0.312386 -0.194795 -0.062500 1 0 0 0 0 0 3 694342
-0.002024 0.000312 0.120195 0.024391 -0.312376 -0.194782 -0.062500 1 0 0 0 0 0 3 695345
-0.002024 0.000312 0.120195 0.024402 -0.312378 -0.194787 -0.062500 1 0 0 0 0 0 3 696341
-0.002024 0.000312 0.120195 0.024392 -0.312376 -0.194801 -0.062500 1 0 0 0 0 0 3 697344
-0.002024 0.000312 0.120195 0.024390 -0.312375 -0.194783 -0.062500 1 0 0 0 0 0 3 698345
-0.002024 0.000312 0.120195 0.024402 -0.312378 -0.194787 -0.062500 1 0 0 0 0 0 3 699345
-0.002024 0.000312 0.120195 0.024404 -0.312378 -0.194788 -0.062500 1 0 0 0 0 0 3 700344
-0.002024 0.000312 0.120195 0.024384 -0.312384 -0.194788 -0.062500 1 0 0 0 0 0 3 701342
-0.002024 0.000312 0.120195 0.024398 -0.312367 -0.194794 -0.062500 1 0 0 0 0 0 3 702344
-0.002024 0.000312 0.120195 0.024391 -0.312374 -0.194782 -0.062500 1 0 0 0 0 0 3 703344
-0.002024 0.000312 0.120195 0.024394 -0.312386 -0.194794 -0.062500 1 0 0 0 0 0 3 704344
-0.002024 0.000312 0.120195 0.024403 -0.312379 -0.194788 -0.062500 1 0 0 0 0 0 3 705331
-0.002024 0.000312 0.120195 0.024392 -0.312376 -0.194781 -0.062500 1 0 0 0 0 0 3 706341
-0.002024 0.000312 0.120195 0.024391 -0.312375 -0.194800 -0.062500 1 0 0 0 0 0 3 707417
-0.002024 0.000312 0.120195 0.024403 -0.312378 -0.194789 -0.062500 1 0 0 0 0 0 3 708418
-0.002024 0.000312 0.120195 0.024392 -0.312375 -0.194781 -0.062500 1 0 0 0 0 0 3 709440
-0.002024 0.000312 0.120195 0.024394 -0.312387 -0.194794 -0.062500 1 0 0 0 0 0 3 710412
-0.002024 0.000312 0.120195 0.024391 -0.312377 -0.194782 -0.062500 1 0 0 0 0 0 3 711417
-0.002024 0.000312 0.120195 0.024399 -0.312367 -0.194794 -0.062500 1 0 0 0 0 0 3 712388
-0.002024 0.000312 0.120195 0.024395 -0.312386 -0.194795 -0.062500 1 0 0 0 0 0 3 713384
-0.002024 0.000312 0.120195 0.024391 -0.312376 -0.194782 -0.062500 1 0 0 0 0 0 3 714387
-0.002024 0.000312 0.120195 0.024402 -0.312378 -0.194787 -0.062500 1 0 0 0 0 0 3 715411
-0.002024 0.000312 0.120195 0.024396 -0.312387 -0.194794 -0.062500 1 0 0 0 0 0 3 716383
-0.002024 0.000312 0.120195 0.024388 -0.312365 -0.194789 -0.062500 1 0 0 0 0 0 3 717386
-0.002024 0.000312 0.120195 0.024402 -0.312377 -0.194788 -0.062500 1 0 0 0 0 0 3 718414
-0.002024 0.000312 0.120195 0.024396 -0.312387 -0.194795 -0.062500 1 0 0 0 0 0 3 719409
-0.002024 0.000312 0.120195 0.024391 -0.312377 -0.194782 -0.062500 1 0 0 0 0 0 3 720393
-0.002024 0.000312 0.120195 0.024403 -0.312378 -0.194787 -0.062500 1 0 0 0 0 0 3 721407
-0.002024 0.000312 0.120195 0.024380 -0.312373 -0.194795 -0.062500 1 0 0 0 0 0 3 722391
-0.002024 0.000312 0.120195 0.024401 -0.312378 -0.194789 -0.062500 1 0 0 0 0 0 3 723337
-0.002024 0.000312 0.120195 0.024404 -0.312378 -0.194788 -0.062500 1 0 0 0 0 0 3 724327
-0.002024 0.000312 0.120195 0.024392 -0.312376 -0.194781 -0.062500 1 0 0 0 0 0 3 725336
-0.002024 0.000312 0.120195 0.024395 -0.312387 -0.194794 -0.062500 1 0 0 0 0 0 3 726335
-0.002024 0.000312 0.120195 0.024400 -0.312368 -0.194795 -0.062500 1 0 0 0 0 0 3 727326
-0.002024 0.000312 0.120195 0.024392 -0.312374 -0.194782 -0.062500 1 0 0 0 0 0 3 728336
-0.002024 0.000312 0.120195 0.024395 -0.312387 -0.194794 -0.062500 1 0 0 0 0 0 3 729327
-0.002024 0.000312 0.120195 0.024391 -0.312377 -0.194782 -0.062500 1 0 0 0 0 0 3 730336
-0.002024 0.000312 0.120195 0.024403 -0.312378 -0.194787 -0.062500 1 0 0 0 0 0 3 731326
-0.002024 0.000312 0.120195 0.024392 -0.312376 -0.194801 -0.062500 1 0 0 0 0 0 3 732335
-0.002024 0.000312 0.120195 0.024391 -0.312375 -0.194783 -0.062500 1 0 0 0 0 0 3 733326
-0.002024 0.000312 0.120195 0.024402 -0.312378 -0.194787 -0.062500 1 0 0 0 0 0 3 734368
-0.002024 0.000312 0.120195 0.024396 -0.312387 -0.194794 -0.062500 1 0 0 0 0 0 3 735345
-0.002024 0.000312 0.120195 0.024391 -0.312377 -0.194782 -0.062500 1 0 0 0 0 0 3 736344
-0.002024 0.000312 0.120195 0.024399 -0.312367 -0.194794 -0.062500 1 0 0 0 0 0 3 737329
-0.002024 0.000312 0.120195 0.024383 -0.312383 -0.194789 -0.062500 1 0 0 0 0 0 3 738327
-0.002024 0.000312 0.120195 0.024401 -0.312379 -0.194788 -0.062500 1 0 0 0 0 0 3 739331
-0.002024 0.000312 0.120195 0.024404 -0.312379 -0.194788 -0.062500 1 0 0 0 0 0 3 740334
-0.002024 0.000312 0.120195 0.024384 -0.312385 -0.194788 -0.062500 1 0 0 0 0 0 3 741341
-0.002024 0.000312 0.120195 0.024398 -0.312368 -0.194794 -0.062500 1 0 0 0 0 0 3 742337
-0.002024 0.000312 0.120195 0.024403 -0.312377 -0.194788 -0.062500 1 0 0 0 0 0 3 743346
-0.002024 0.000312 0.120195 0.024384 -0.312384 -0.194788 -0.062500 1 0 0 0 0 0 3 744314
-0.002024 0.000312 0.120195 0.024402 -0.312379 -0.194788 -0.062500 1 0 0 0 0 0 3 745345
-0.002024 0.000312 0.120195 0.024392 -0.312376 -0.194781 -0.062500 1 0 0 0 0 0 3 746341
-0.002024 0.000312 0.120195 0.024391 -0.312376 -0.194800 -0.062500 1 0 0 0 0 0 3 747314
-0.002024 0.000312 0.120195 0.024402 -0.312378 -0.194789 -0.062500 1 0 0 0 0 0 3 748342
-0.002024 0.000312 0.120195 0.024392 -0.312376 -0.194781 -0.062500 1 0 0 0 0 0 3 749341
-0.002024 0.000312 0.120195 0.024394 -0.312387 -0.194794 -0.062500 1 0 0 0 0 0 3 750340
-0.002024 0.000312 0.120195 0.024403 -0.312380 -0.194788 -0.062500 1 0 0 0 0 0 3 751351
-0.002037 0.000299 0.120184 0.203590 -0.120192 -0.045060 -0.062500 1 0 0 0 0 0 3 752316
-0.002044 0.000292 0.120180 0.144564 -0.184875 -0.118101 -0.062500 1 0 0 0 0 0 3 753347
-0.002047 0.000288 0.120179 0.099534 -0.233188 -0.156018 -0.062500 1 0 0 0 0 0 3 754340
-0.002049 0.000287 0.120179 0.075229 -0.258910 -0.170473 -0.062500 1 0 0 0 0 0 3 755338
-0.002049 0.000286 0.120178 0.062805 -0.271925 -0.175624 -0.062500 1 0 0 0 0 0 3 756342
-0.002050 0.000285 0.120178 0.056548 -0.278435 -0.177425 -0.062500 1 0 0 0 0 0 3 757341
-0.002050 0.000285 0.120178 0.053410 -0.281705 -0.178051 -0.062500 1 0 0 0 0 0 3 758312
-0.002050 0.000285 0.120178 0.051831 -0.283335 -0.178273 -0.062500 1 0 0 0 0 0 3 759313
-0.002050 0.000285 0.120178 0.051032 -0.284142 -0.178347 -0.062500 1 0 0 0 0 0 3 760344
-0.002050 0.000285 0.120178 0.050639 -0.284552 -0.178380 -0.062500 1 0 0 0 0 0 3 761340
-0.002050 0.000285 0.120178 0.050452 -0.284749 -0.178380 -0.062500 1 0 0 0 0 0 3 762342
-0.002050 0.000285 0.120178 0.050339 -0.284852 -0.178389 -0.062500 1 0 0 0 0 0 3 763342
-0.002050 0.000285 0.120178 0.050303 -0.284904 -0.178391 -0.062500 1 0 0 0 0 0 3 764342
-0.002050 0.000285 0.120178 0.050264 -0.284930 -0.178385 -0.062500 1 0 0 0 0 0 3 765343
-0.002050 0.000285 0.120178 0.050253 -0.284940 -0.178391 -0.062500 1 0 0 0 0 0 3 766311
-0.002050 0.000285 0.120178 0.050256 -0.284952 -0.178385 -0.062500 1 0 0 0 0 0 3 767344
-0.002050 0.000285 0.120178 0.050249 -0.284962 -0.178391 -0.062500 1 0 0 0 0 0 3 768338
-0.002050 0.000285 0.120178 0.050248 -0.284963 -0.178392 -0.062500 1 0 0 0 0 0 3 769340
-0.002050 0.000285 0.120178 0.050244 -0.284952 -0.178379 -0.062500 1 0 0 0 0 0 3 770342
-0.002056 0.000303 0.120168 0.124253 -0.538308 -0.029675 -0.062500 1 0 0 0 0 0 3 771341
-0.002058 0.000312 0.120164 0.100571 -0.453311 -0.102216 -0.062500 1 0 0 0 0 0 3 772341
-0.002060 0.000317 0.120163 0.081971 -0.389634 -0.139889 -0.062500 1 0 0 0 0 0 3 773340
-0.002060 0.000319 0.120162 0.071771 -0.355636 -0.154237 -0.062500 1 0 0 0 0 0 3 774341
-0.002061 0.000320 0.120162 0.066481 -0.338435 -0.159357 -0.062500 1 0 0 0 0 0 3 775329
-0.002074 0.000307 0.120151 0.242893 -0.137706 -0.011345 -0.062500 1 0 0 0 0 0 3 776324
-0.002080 0.000300 0.120148 0.182562 -0.198045 -0.085052 -0.062500 1 0 0 0 0 0 3 777334
-0.002084 0.000297 0.120146 0.136878 -0.244171 -0.123202 -0.062500 1 0 0 0 0 0 3 778342
-0.002085 0.000295 0.120146 0.112233 -0.268801 -0.137736 -0.062500 1 0 0 0 0 0 3 779311
-0.002086 0.000295 0.120146 0.099650 -0.281278 -0.142916 -0.062500 1 0 0 0 0 0 3 780341
-0.002086 0.000294 0.120146 0.093302 -0.287512 -0.144718 -0.062500 1 0 0 0 0 0 3 781343
-0.002087 0.000294 0.120146 0.090121 -0.290639 -0.145360 -0.062500 1 0 0 0 0 0 3 782340
-0.002087 0.000294 0.120146 0.088506 -0.292187 -0.145578 -0.062500 1 0 0 0 0 0 3 783342
-0.002087 0.000294 0.120146 0.087710 -0.292968 -0.145652 -0.062500 1 0 0 0 0 0 3 784339
-0.002087 0.000294 0.120146 0.087314 -0.293365 -0.145672 -0.062500 1 0 0 0 0 0 3 785335
-0.002087 0.000294 0.120146 0.087119 -0.293570 -0.145697 -0.062500 1 0 0 0 0 0 3 786311
-0.002087 0.000294 0.120146 0.087010 -0.293654 -0.145689 -0.062500 1 0 0 0 0 0 3 787335
-0.002087 0.000294 0.120146 0.086965 -0.293714 -0.145696 -0.062500 1 0 0 0 0 0 3 788327
-0.002087 0.000294 0.120146 0.086935 -0.293732 -0.145683 -0.062500 1 0 0 0 0 0 3 789335
-0.002100 0.000280 0.120135 0.265902 -0.101756 0.004223 -0.062500 1 0 0 0 0 0 3 790326
-0.002106 0.000273 0.120131 0.206981 -0.166348 -0.068917 -0.062500 1 0 0 0 0 0 3 791334
-0.002115 0.000288 0.120119 0.235921 -0.467883 0.041845 -0.062500 1 0 0 0 0 0 3 792325
-0.002119 0.000295 0.120115 0.188008 -0.408628 -0.045186 -0.062500 1 0 0 0 0 0 3 793326
-0.002121 0.000299 0.120114 0.157032 -0.357951 -0.088020 -0.062500 1 0 0 0 0 0 3 794333
-0.002122 0.000301 0.120113 0.140569 -0.330506 -0.104170 -0.062500 1 0 0 0 0 0 3 795336
-0.002123 0.000302 0.120113 0.132138 -0.316560 -0.109914 -0.062500 1 0 0 0 0 0 3 796326
-0.002123 0.000302 0.120113 0.127873 -0.309554 -0.111912 -0.062500 1 0 0 0 0 0 3 797334
-0.002123 0.000302 0.120113 0.125723 -0.306062 -0.112615 -0.062500 1 0 0 0 0 0 3 798325
-0.002123 0.000302 0.120113 0.124644 -0.304295 -0.112850 -0.062500 1 0 0 0 0 0 3 799329
-0.002124 0.000302 0.120113 0.124110 -0.303432 -0.112944 -0.062500 1 0 0 0 0 0 3 800336
-0.002124 0.000303 0.120113 0.123830 -0.302994 -0.112966 -0.062500 1 0 0 0 0 0 3 801334
-0.002124 0.000303 0.120113 0.123699 -0.302772 -0.112985 -0.062500 1 0 0 0 0 0 3 802320
-0.002136 0.000289 0.120102 0.302499 -0.110738 0.037000 -0.062500 1 0 0 0 0 0 3 803340
-0.002143 0.000282 0.120099 0.243596 -0.175272 -0.036181 -0.062500 1 0 0 0 0 0 3 804324
-0.002146 0.000279 0.120097 0.198640 -0.223483 -0.074171 -0.062500 1 0 0 0 0 0 3 805331
-0.002148 0.000277 0.120097 0.174361 -0.249166 -0.088638 -0.062500 1 0 0 0 0 0 3 806335
-0.002149 0.000276 0.120097 0.161941 -0.262162 -0.093799 -0.062500 1 0 0 0 0 0 3 807343
-0.002149 0.000276 0.120097 0.155687 -0.268652 -0.095596 -0.062500 1 0 0 0 0 0 3 808368
-0.002149 0.000275 0.120097 0.152532 -0.271923 -0.096226 -0.062500 1 0 0 0 0 0 3 809338
-0.002149 0.000275 0.120097 0.150961 -0.273543 -0.096443 -0.062500 1 0 0 0 0 0 3 810329
-0.002149 0.000275 0.120097 0.150163 -0.274348 -0.096517 -0.062500 1 0 0 0 0 0 3 811341
-0.002149 0.000275 0.120097 0.149771 -0.274757 -0.096551 -0.062500 1 0 0 0 0 0 3 812340
-0.002149 0.000275 0.120097 0.149575 -0.274962 -0.096558 -0.062500 1 0 0 0 0 0 3 813339
-0.002149 0.000275 0.120097 0.149473 -0.275069 -0.096554 -0.062500 1 0 0 0 0 0 3 814340
-0.002155 0.000293 0.120086 0.223260 -0.528277 0.052227 -0.062500 1 0 0 0 0 0 3 815342
-0.002157 0.000302 0.120082 0.199675 -0.443360 -0.020375 -0.062500 1 0 0 0 0 0 3 816339
-0.002172 0.000293 0.120070 0.359864 -0.187894 0.091997 -0.062500 1 0 0 0 0 0 3 817342
-0.002179 0.000289 0.120066 0.290863 -0.218503 0.004418 -0.062500 1 0 0 0 0 0 3 818344
-0.002182 0.000286 0.120065 0.240651 -0.249532 -0.038700 -0.062500 1 0 0 0 0 0 3 819343
-0.002184 0.000285 0.120064 0.213694 -0.266597 -0.054951 -0.062500 1 0 0 0 0 0 3 820325
-0.002185 0.000285 0.120064 0.199933 -0.275272 -0.060746 -0.062500 1 0 0 0 0 0 3 821338
-0.002186 0.000284 0.120064 0.192994 -0.279614 -0.062760 -0.062500 1 0 0 0 0 0 3 822340
-0.002186 0.000284 0.120064 0.189507 -0.281798 -0.063460 -0.062500 1 0 0 0 0 0 3 823343
-0.002186 0.000284 0.120064 0.187754 -0.282891 -0.063703 -0.062500 1 0 0 0 0 0 3 824338
-0.002186 0.000284 0.120064 0.186876 -0.283438 -0.063796 -0.062500 1 0 0 0 0 0 3 825338
-0.002186 0.000284 0.120064 0.186437 -0.283695 -0.063813 -0.062500 1 0 0 0 0 0 3 826460
-0.002186 0.000284 0.120064 0.186221 -0.283833 -0.063832 -0.062500 1 0 0 0 0 0 3 827467
-0.002186 0.000284 0.120064 0.186104 -0.283890 -0.063837 -0.062500 1 0 0 0 0 0 3 828339
-0.002186 0.000284 0.120064 0.186048 -0.283945 -0.063839 -0.062500 1 0 0 0 0 0 3 829338
-0.002186 0.000284 0.120064 0.186024 -0.283955 -0.063839 -0.062500 1 0 0 0 0 0 3 830453
-0.002186 0.000284 0.120064 0.186003 -0.283961 -0.063840 -0.062500 1 0 0 0 0 0 3 831466
-0.002186 0.000284 0.120064 0.186005 -0.283973 -0.063834 -0.062500 1 0 0 0 0 0 3 832464
-0.002186 0.000284 0.120064 0.185990 -0.283959 -0.063833 -0.062500 1 0 0 0 0 0 3 833466
-0.002186 0.000284 0.120064 0.186000 -0.283960 -0.063839 -0.062500 1 0 0 0 0 0 3 834463
-0.002186 0.000284 0.120064 0.185997 -0.283981 -0.063840 -0.062500 1 0 0 0 0 0 3 835465
-0.002186 0.000284 0.120064 0.185993 -0.283971 -0.063827 -0.062500 1 0 0 0 0 0 3 836463
-0.002186 0.000284 0.120064 0.185993 -0.283971 -0.063845 -0.062500 1 0 0 0 0 0 3 837463
-0.002186 0.000284 0.120064 0.186004 -0.283973 -0.063834 -0.062500 1 0 0 0 0 0 3 838462
-0.002186 0.000284 0.120064 0.185990 -0.283959 -0.063833 -0.062500 1 0 0 0 0 0 3 839463
-0.002186 0.000284 0.120064 0.185996 -0.283981 -0.063839 -0.062500 1 0 0 0 0 0 3 840469
-0.002186 0.000284 0.120064 0.186001 -0.283963 -0.063840 -0.062500 1 0 0 0 0 0 3 841462
-0.002186 0.000284 0.120064 0.185985 -0.283978 -0.063834 -0.062500 1 0 0 0 0 0 3 842452
-0.002186 0.000284 0.120064 0.186000 -0.283962 -0.063839 -0.062500 1 0 0 0 0 0 3 843468
-0.002186 0.000284 0.120064 0.185993 -0.283969 -0.063827 -0.062500 1 0 0 0 0 0 3 844463
-0.002186 0.000284 0.120064 0.185993 -0.283970 -0.063845 -0.062500 1 0 0 0 0 0 3 845464
-0.002186 0.000284 0.120064 0.186004 -0.283973 -0.063834 -0.062500 1 0 0 0 0 0 3 846434
-0.002186 0.000284 0.120064 0.185982 -0.283967 -0.063840 -0.062500 1 0 0 0 0 0 3 847435
-0.002186 0.000284 0.120064 0.186003 -0.283973 -0.063833 -0.062500 1 0 0 0 0 0 3 848465
-0.002186 0.000284 0.120064 0.185994 -0.283970 -0.063846 -0.062500 1 0 0 0 0 0 3 849465
-0.002191 0.000302 0.120053 0.259769 -0.537020 0.085026 -0.062500 1 0 0 0 0 0 3 850464
-0.002194 0.000311 0.120050 0.236239 -0.452122 0.012379 -0.062500 1 0 0 0 0 0 3 851465
-0.002195 0.000316 0.120048 0.217712 -0.388514 -0.025330 -0.062500 1 0 0 0 0 0 3 852463
-0.002196 0.000318 0.120048 0.207515 -0.354563 -0.039678 -0.062500 1 0 0 0 0 0 3 853458
-0.002196 0.000319 0.120048 0.202232 -0.337383 -0.044787 -0.062500 1 0 0 0 0 0 3 854449
-0.002197 0.000320 0.120048 0.199548 -0.328758 -0.046585 -0.062500 1 0 0 0 0 0 3 855530
-0.002197 0.000320 0.120048 0.198174 -0.324458 -0.047205 -0.062500 1 0 0 0 0 0 3 856535
-0.002197 0.000320 0.120048 0.197488 -0.322294 -0.047419 -0.062500 1 0 0 0 0 0 3 857531
-0.002197 0.000320 0.120048 0.197146 -0.321217 -0.047495 -0.062500 1 0 0 0 0 0 3 858516
-0.002197 0.000320 0.120048 0.196980 -0.320675 -0.047528 -0.062500 1 0 0 0 0 0 3 859533
-0.002197 0.000320 0.120048 0.196897 -0.320403 -0.047534 -0.062500 1 0 0 0 0 0 3 860530
-0.002197 0.000320 0.120048 0.196845 -0.320270 -0.047536 -0.062500 1 0 0 0 0 0 3 861514
-0.002197 0.000320 0.120048 0.196836 -0.320208 -0.047537 -0.062500 1 0 0 0 0 0 3 862529
-0.002197 0.000320 0.120048 0.196814 -0.320167 -0.047530 -0.062500 1 0 0 0 0 0 3 863514
-0.002197 0.000320 0.120048 0.196809 -0.320153 -0.047536 -0.062500 1 0 0 0 0 0 3 864529
-0.002197 0.000320 0.120048 0.196805 -0.320141 -0.047544 -0.062500 1 0 0 0 0 0 3 865512
-0.002197 0.000320 0.120048 0.196813 -0.320131 -0.047538 -0.062500 1 0 0 0 0 0 3 866528
-0.002197 0.000320 0.120048 0.196814 -0.320130 -0.047538 -0.062500 1 0 0 0 0 0 3 867448
-0.002197 0.000320 0.120048 0.196794 -0.320136 -0.047538 -0.062500 1 0 0 0 0 0 3 868457
-0.002197 0.000320 0.120048 0.196812 -0.320130 -0.047538 -0.062500 1 0 0 0 0 0 3 869447
-0.002197 0.000320 0.120048 0.196797 -0.320147 -0.047531 -0.062500 1 0 0 0 0 0 3 870457
-0.002197 0.000320 0.120048 0.196812 -0.320132 -0.047537 -0.062500 1 0 0 0 0 0 3 871446
-0.002197 0.000320 0.120048 0.196806 -0.320139 -0.047544 -0.062500 1 0 0 0 0 0 3 872457
-0.002197 0.000320 0.120048 0.196801 -0.320128 -0.047532 -0.062500 1 0 0 0 0 0 3 873458
-0.002197 0.000320 0.120048 0.196813 -0.320130 -0.047537 -0.062500 1 0 0 0 0 0 3 874457
-0.002197 0.000320 0.120048 0.196806 -0.320139 -0.047544 -0.062500 1 0 0 0 0 0 3 875467
-0.002202 0.000338 0.120037 0.270532 -0.573041 0.101449 -0.062500 1 0 0 0 0 0 3 876482
-0.002205 0.000347 0.120033 0.247025 -0.488210 0.028745 -0.062500 1 0 0 0 0 0 3 877453
-0.002206 0.000352 0.120032 0.228509 -0.424637 -0.008998 -0.062500 1 0 0 0 0 0 3 878456
-0.002207 0.000354 0.120031 0.218313 -0.390723 -0.023365 -0.062500 1 0 0 0 0 0 3 879455
-0.002207 0.000355 0.120031 0.213045 -0.373524 -0.028476 -0.062500 1 0 0 0 0 0 3 880461
-0.002207 0.000356 0.120031 0.210355 -0.364909 -0.030266 -0.062500 1 0 0 0 0 0 3 881462
-0.002208 0.000356 0.120031 0.208978 -0.360599 -0.030894 -0.062500 1 0 0 0 0 0 3 882466
-0.002208 0.000356 0.120031 0.208307 -0.358450 -0.031109 -0.062500 1 0 0 0 0 0 3 883442
-0.002208 0.000356 0.120031 0.207952 -0.357360 -0.031187 -0.062500 1 0 0 0 0 0 3 884452
-0.002208 0.000356 0.120031 0.207788 -0.356828 -0.031212 -0.062500 1 0 0 0 0 0 3 885462
-0.002208 0.000356 0.120031 0.207705 -0.356557 -0.031218 -0.062500 1 0 0 0 0 0 3 886462
-0.002208 0.000356 0.120031 0.207654 -0.356425 -0.031220 -0.062500 1 0 0 0 0 0 3 887464
-0.002208 0.000356 0.120031 0.207629 -0.356348 -0.031221 -0.062500 1 0 0 0 0 0 3 888432
-0.002208 0.000356 0.120031 0.207629 -0.356312 -0.031227 -0.062500 1 0 0 0 0 0 3 889464
-0.002208 0.000356 0.120031 0.207618 -0.356307 -0.031222 -0.062500 1 0 0 0 0 0 3 890461
-0.002208 0.000356 0.120031 0.207614 -0.356296 -0.031228 -0.062500 1 0 0 0 0 0 3 891465
-0.002208 0.000356 0.120031 0.207622 -0.356286 -0.031222 -0.062500 1 0 0 0 0 0 3 892468
-0.002208 0.000356 0.120031 0.207615 -0.356294 -0.031228 -0.062500 1 0 0 0 0 0 3 893455
-0.002208 0.000356 0.120031 0.207606 -0.356272 -0.031223 -0.062500 1 0 0 0 0 0 3 894462
-0.002208 0.000356 0.120031 0.207621 -0.356284 -0.031221 -0.062500 1 0 0 0 0 0 3 895464
-0.002208 0.000356 0.120031 0.207602 -0.356291 -0.031222 -0.062500 1 0 0 0 0 0 3 896460
-0.002208 0.000356 0.120031 0.207617 -0.356274 -0.031228 -0.062500 1 0 0 0 0 0 3 897460
-0.002208 0.000356 0.120031 0.207614 -0.356293 -0.031229 -0.062500 1 0 0 0 0 0 3 898433
-0.002208 0.000356 0.120031 0.207610 -0.356283 -0.031216 -0.062500 1 0 0 0 0 0 3 899462
-0.002208 0.000356 0.120031 0.207610 -0.356282 -0.031234 -0.062500 1 0 0 0 0 0 3 900464
-0.002208 0.000356 0.120031 0.207609 -0.356282 -0.031216 -0.062500 1 0 0 0 0 0 3 901460
-0.002208 0.000356 0.120031 0.207613 -0.356294 -0.031227 -0.062500 1 0 0 0 0 0 3 902463
-0.002213 0.000374 0.120021 0.281302 -0.609050 0.117879 -0.062500 1 0 0 0 0 0 3 903462
-0.002216 0.000383 0.120017 0.257811 -0.524296 0.045110 -0.062500 1 0 0 0 0 0 3 904462
-0.002217 0.000388 0.120016 0.239304 -0.460749 0.007344 -0.062500 1 0 0 0 0 0 3 905460
-0.002218 0.000390 0.120015 0.229117 -0.426829 -0.007019 -0.062500 1 0 0 0 0 0 3 906463
-0.002218 0.000391 0.120015 0.223839 -0.409664 -0.012144 -0.062500 1 0 0 0 0 0 3 907464
-0.002218 0.000392 0.120015 0.221145 -0.401043 -0.013945 -0.062500 1 0 0 0 0 0 3 908463
-0.002218 0.000392 0.120015 0.219799 -0.396731 -0.014563 -0.062500 1 0 0 0 0 0 3 909462
-0.002218 0.000392 0.120015 0.219110 -0.394576 -0.014785 -0.062500 1 0 0 0 0 0 3 910462
-0.002218 0.000392 0.120015 0.218756 -0.393498 -0.014857 -0.062500 1 0 0 0 0 0 3 911465
-0.002218 0.000392 0.120015 0.218588 -0.392955 -0.014889 -0.062500 1 0 0 0 0 0 3 912463
-0.002218 0.000392 0.120015 0.218496 -0.392692 -0.014882 -0.062500 1 0 0 0 0 0 3 913462
-0.002218 0.000392 0.120015 0.218465 -0.392554 -0.014902 -0.062500 1 0 0 0 0 0 3 914462
-0.002218 0.000392 0.120015 0.218434 -0.392486 -0.014892 -0.062500 1 0 0 0 0 0 3 915451
-0.002218 0.000392 0.120015 0.218433 -0.392451 -0.014898 -0.062500 1 0 0 0 0 0 3 916451
-0.002218 0.000392 0.120015 0.218418 -0.392434 -0.014899 -0.062500 1 0 0 0 0 0 3 917459
-0.002218 0.000392 0.120015 0.218417 -0.392434 -0.014899 -0.062500 1 0 0 0 0 0 3 918463
-0.002218 0.000392 0.120015 0.218414 -0.392423 -0.014906 -0.062500 1 0 0 0 0 0 3 919463
-0.002218 0.000392 0.120015 0.218409 -0.392410 -0.014894 -0.062500 1 0 0 0 0 0 3 920463
-0.002218 0.000392 0.120015 0.218412 -0.392420 -0.014906 -0.062500 1 0 0 0 0 0 3 921461
-0.002218 0.000392 0.120015 0.218412 -0.392421 -0.014887 -0.062500 1 0 0 0 0 0 3 922462
-0.002218 0.000392 0.120015 0.218413 -0.392422 -0.014905 -0.062500 1 0 0 0 0 0 3 923465
-0.002218 0.000392 0.120015 0.218421 -0.392413 -0.014900 -0.062500 1 0 0 0 0 0 3 924462
-0.002218 0.000392 0.120015 0.218413 -0.392421 -0.014886 -0.062500 1 0 0 0 0 0 3 925461
-0.002218 0.000392 0.120015 0.218413 -0.392422 -0.014905 -0.062500 1 0 0 0 0 0 3 926460
-0.002218 0.000392 0.120015 0.218421 -0.392413 -0.014900 -0.062500 1 0 0 0 0 0 3 927448
-0.002218 0.000392 0.120015 0.218402 -0.392418 -0.014900 -0.062500 1 0 0 0 0 0 3 928454
-0.002218 0.000392 0.120015 0.218423 -0.392424 -0.014893 -0.062500 1 0 0 0 0 0 3 929446
-0.002218 0.000392 0.120015 0.218402 -0.392419 -0.014899 -0.062500 1 0 0 0 0 0 3 930454
-0.002218 0.000392 0.120015 0.218420 -0.392413 -0.014899 -0.062500 1 0 0 0 0 0 3 931446
-0.002218 0.000392 0.120015 0.218422 -0.392412 -0.014899 -0.062500 1 0 0 0 0 0 3 932454
-0.002218 0.000392 0.120015 0.218405 -0.392429 -0.014893 -0.062500 1 0 0 0 0 0 3 933445
-0.002218 0.000392 0.120015 0.218420 -0.392414 -0.014899 -0.062500 1 0 0 0 0 0 3 934455
-0.002218 0.000392 0.120015 0.218414 -0.392421 -0.014906 -0.062500 1 0 0 0 0 0 3 935444
-0.002218 0.000392 0.120015 0.218409 -0.392410 -0.014894 -0.062500 1 0 0 0 0 0 3 936455
-0.002218 0.000392 0.120015 0.218416 -0.392432 -0.014899 -0.062500 1 0 0 0 0 0 3 937445
-0.002218 0.000392 0.120015 0.218409 -0.392411 -0.014893 -0.062500 1 0 0 0 0 0 3 938455
-0.002218 0.000392 0.120015 0.218412 -0.392421 -0.014906 -0.062500 1 0 0 0 0 0 3 939472
-0.002218 0.000392 0.120015 0.218421 -0.392413 -0.014900 -0.062500 1 0 0 0 0 0 3 940449
-0.002218 0.000392 0.120015 0.218413 -0.392420 -0.014886 -0.062500 1 0 0 0 0 0 3 941475
-0.002218 0.000392 0.120015 0.218413 -0.392421 -0.014905 -0.062500 1 0 0 0 0 0 3 942471
-0.002218 0.000392 0.120015 0.218421 -0.392413 -0.014900 -0.062500 1 0 0 0 0 0 3 943461
-0.002218 0.000392 0.120015 0.218402 -0.392418 -0.014900 -0.062500 1 0 0 0 0 0 3 944460
-0.002218 0.000392 0.120015 0.218423 -0.392424 -0.014893 -0.062500 1 0 0 0 0 0 3 945445
-0.002218 0.000392 0.120015 0.218402 -0.392419 -0.014899 -0.062500 1 0 0 0 0 0 3 946459
-0.002218 0.000392 0.120015 0.218420 -0.392413 -0.014899 -0.062500 1 0 0 0 0 0 3 947446
-0.002218 0.000392 0.120015 0.218422 -0.392412 -0.014900 -0.062500 1 0 0 0 0 0 3 948466
-0.002218 0.000392 0.120015 0.218405 -0.392429 -0.014893 -0.062500 1 0 0 0 0 0 3 949458
-0.002218 0.000392 0.120015 0.218420 -0.392414 -0.014899 -0.062500 1 0 0 0 0 0 3 950460
-0.002218 0.000392 0.120015 0.218414 -0.392421 -0.014906 -0.062500 1 0 0 0 0 0 3 951462
-0.002218 0.000392 0.120015 0.218413 -0.392422 -0.014887 -0.062500 1 0 0 0 0 0 3 952461
-0.002218 0.000392 0.120015 0.218413 -0.392422 -0.014905 -0.062500 1 0 0 0 0 0 3 953461
-0.002218 0.000392 0.120015 0.218409 -0.392410 -0.014894 -0.062500 1 0 0 0 0 0 3 954461
-0.002218 0.000392 0.120015 0.218412 -0.392420 -0.014906 -0.062500 1 0 0 0 0 0 3 955460
-0.002218 0.000392 0.120015 0.218424 -0.392424 -0.014893 -0.062500 1 0 0 0 0 0 3 956439
-0.002218 0.000392 0.120015 0.218410 -0.392410 -0.014892 -0.062500 1 0 0 0 0 0 3 957464
-0.002218 0.000392 0.120015 0.218413 -0.392420 -0.014905 -0.062500 1 0 0 0 0 0 3 958463
-0.002224 0.000410 0.120004 0.292058 -0.645051 0.134335 -0.062500 1 0 0 0 0 0 3 959466
-0.002226 0.000419 0.120001 0.268588 -0.560354 0.061503 -0.062500 1 0 0 0 0 0 3 960462
-0.002228 0.000424 0.119999 0.250096 -0.496854 0.023709 -0.062500 1 0 0 0 0 0 3 961461
-0.002228 0.000426 0.119999 0.239904 -0.462950 0.009315 -0.062500 1 0 0 0 0 0 3 962459
-0.002229 0.000427 0.119999 0.234643 -0.445775 0.004192 -0.062500 1 0 0 0 0 0 3 963432
-0.002229 0.000428 0.119999 0.231943 -0.437164 0.002400 -0.062500 1 0 0 0 0 0 3 964455
-0.002229 0.000428 0.119999 0.230586 -0.432852 0.001769 -0.062500 1 0 0 0 0 0 3 965459
-0.002229 0.000428 0.119999 0.229906 -0.430700 0.001557 -0.062500 1 0 0 0 0 0 3 966460
-0.002229 0.000428 0.119999 0.229550 -0.429611 0.001479 -0.062500 1 0 0 0 0 0 3 967462
-0.002229 0.000429 0.119999 0.229386 -0.429078 0.001453 -0.062500 1 0 0 0 0 0 3 968460
-0.002229 0.000429 0.119999 0.229303 -0.428808 0.001447 -0.062500 1 0 0 0 0 0 3 969461
-0.002229 0.000429 0.119999 0.229252 -0.428675 0.001445 -0.062500 1 0 0 0 0 0 3 970455
-0.002229 0.000429 0.119999 0.229227 -0.428599 0.001444 -0.062500 1 0 0 0 0 0 3 971431
-0.002229 0.000429 0.119999 0.229230 -0.428574 0.001444 -0.062500 1 0 0 0 0 0 3 972449
-0.002229 0.000429 0.119999 0.229216 -0.428559 0.001443 -0.062500 1 0 0 0 0 0 3 973461
-0.002229 0.000429 0.119999 0.229212 -0.428547 0.001437 -0.062500 1 0 0 0 0 0 3 974460
-0.002229 0.000429 0.119999 0.229219 -0.428537 0.001443 -0.062500 1 0 0 0 0 0 3 975541
-0.002229 0.000429 0.119999 0.229200 -0.428542 0.001443 -0.062500 1 0 0 0 0 0 3 976526
-0.002229 0.000429 0.119999 0.229218 -0.428537 0.001443 -0.062500 1 0 0 0 0 0 3 977507
-0.002229 0.000429 0.119999 0.229221 -0.428537 0.001444 -0.062500 1 0 0 0 0 0 3 978501
-0.002229 0.000429 0.119999 0.229201 -0.428543 0.001443 -0.062500 1 0 0 0 0 0 3 979529
-0.002229 0.000429 0.119999 0.229215 -0.428526 0.001437 -0.062500 1 0 0 0 0 0 3 980533
-0.002229 0.000429 0.119999 0.229212 -0.428544 0.001436 -0.062500 1 0 0 0 0 0 3 981537
-0.002229 0.000429 0.119999 0.229208 -0.428534 0.001449 -0.062500 1 0 0 0 0 0 3 982530
-0.002229 0.000429 0.119999 0.229211 -0.428545 0.001437 -0.062500 1 0 0 0 0 0 3 983535
-0.002234 0.000447 0.119988 0.302798 -0.681036 0.150811 -0.062500 1 0 0 0 0 0 3 984526
-0.002237 0.000456 0.119984 0.279370 -0.596401 0.077904 -0.062500 1 0 0 0 0 0 3 985537
-0.002239 0.000460 0.119983 0.260890 -0.532925 0.040067 -0.062500 1 0 0 0 0 0 3 986504
-0.002239 0.000462 0.119982 0.250698 -0.499056 0.025673 -0.062500 1 0 0 0 0 0 3 987503
-0.002240 0.000464 0.119982 0.245424 -0.481876 0.020542 -0.062500 1 0 0 0 0 0 3 988533
-0.002240 0.000464 0.119982 0.242731 -0.473259 0.018753 -0.062500 1 0 0 0 0 0 3 989527
-0.002240 0.000464 0.119982 0.241378 -0.468958 0.018126 -0.062500 1 0 0 0 0 0 3 990533
-0.002240 0.000464 0.119982 0.240696 -0.466797 0.017907 -0.062500 1 0 0 0 0 0 3 991503
-0.002240 0.000465 0.119982 0.240343 -0.465718 0.017835 -0.062500 1 0 0 0 0 0 3 992506
-0.002240 0.000465 0.119982 0.240179 -0.465187 0.017809 -0.062500 1 0 0 0 0 0 3 993500
-0.002240 0.000465 0.119982 0.240093 -0.464906 0.017796 -0.062500 1 0 0 0 0 0 3 994552
-0.002240 0.000465 0.119982 0.240045 -0.464783 0.017800 -0.062500 1 0 0 0 0 0 3 995531
-0.002240 0.000465 0.119982 0.240033 -0.464711 0.017793 -0.062500 1 0 0 0 0 0 3 996526
-0.002240 0.000465 0.119982 0.240010 -0.464670 0.017799 -0.062500 1 0 0 0 0 0 3 997508
-0.002240 0.000465 0.119982 0.240005 -0.464655 0.017792 -0.062500 1 0 0 0 0 0 3 998507
-0.002240 0.000465 0.119982 0.240013 -0.464646 0.017799 -0.062500 1 0 0 0 0 0 3 999452
-0.002240 0.000465 0.119982 0.240002 -0.464642 0.017786 -0.062500 1 0 0 0 0 0 4 444
-0.002240 0.000465 0.119982 0.240013 -0.464645 0.017798 -0.062500 1 0 0 0 0 0 4 1453
-0.002240 0.000465 0.119982 0.239991 -0.464640 0.017792 -0.062500 1 0 0 0 0 0 4 2443
-0.002240 0.000465 0.119982 0.240012 -0.464645 0.017799 -0.062500 1 0 0 0 0 0 4 3452
-0.002240 0.000465 0.119982 0.240003 -0.464643 0.017785 -0.062500 1 0 0 0 0 0 4 4443
-0.002240 0.000465 0.119982 0.240001 -0.464642 0.017804 -0.062500 1 0 0 0 0 0 4 5443
-0.002245 0.000483 0.119972 0.313545 -0.717007 0.167274 -0.062500 1 0 0 0 0 0 4 6452
-0.002248 0.000492 0.119968 0.290138 -0.632429 0.094321 -0.062500 1 0 0 0 0 0 4 7443
-0.002249 0.000496 0.119967 0.271673 -0.569000 0.056458 -0.062500 1 0 0 0 0 0 4 8452
-0.002250 0.000498 0.119966 0.261492 -0.535128 0.042047 -0.062500 1 0 0 0 0 0 4 9442
-0.002250 0.000500 0.119966 0.256212 -0.517962 0.036920 -0.062500 1 0 0 0 0 0 4 10449
-0.002251 0.000500 0.119966 0.253521 -0.509349 0.035107 -0.062500 1 0 0 0 0 0 4 11459
-0.002251 0.000500 0.119966 0.252164 -0.505039 0.034489 -0.062500 1 0 0 0 0 0 4 12457
-0.002251 0.000501 0.119966 0.251485 -0.502889 0.034277 -0.062500 1 0 0 0 0 0 4 13453
-0.002251 0.000501 0.119966 0.251132 -0.501811 0.034205 -0.062500 1 0 0 0 0 0 4 14456
-0.002251 0.000501 0.119966 0.250965 -0.501269 0.034172 -0.062500 1 0 0 0 0 0 4 15458
-0.002251 0.000501 0.119966 0.250882 -0.500998 0.034165 -0.062500 1 0 0 0 0 0 4 16451
-0.002251 0.000501 0.119966 0.250831 -0.500865 0.034163 -0.062500 1 0 0 0 0 0 4 17463
-0.002251 0.000501 0.119966 0.250806 -0.500789 0.034162 -0.062500 1 0 0 0 0 0 4 18455
-0.002251 0.000501 0.119966 0.250809 -0.500764 0.034162 -0.062500 1 0 0 0 0 0 4 19452
-0.002251 0.000501 0.119966 0.250795 -0.500749 0.034161 -0.062500 1 0 0 0 0 0 4 20450
-0.002251 0.000501 0.119966 0.250791 -0.500737 0.034154 -0.062500 1 0 0 0 0 0 4 21450
-0.002251 0.000501 0.119966 0.250790 -0.500736 0.034153 -0.062500 1 0 0 0 0 0 4 22431
-0.002251 0.000501 0.119966 0.250798 -0.500727 0.034159 -0.062500 1 0 0 0 0 0 4 23451
-0.002251 0.000501 0.119966 0.250779 -0.500732 0.034160 -0.062500 1 0 0 0 0 0 4 24448
-0.002251 0.000501 0.119966 0.250797 -0.500727 0.034160 -0.062500 1 0 0 0 0 0 4 25430
-0.002251 0.000501 0.119966 0.250787 -0.500723 0.034167 -0.062500 1 0 0 0 0 0 4 26446
-0.002251 0.000501 0.119966 0.250790 -0.500734 0.034154 -0.062500 1 0 0 0 0 0 4 27450
-0.002251 0.000501 0.119966 0.250798 -0.500727 0.034160 -0.062500 1 0 0 0 0 0 4 28451
-0.002251 0.000501 0.119966 0.250779 -0.500732 0.034160 -0.062500 1 0 0 0 0 0 4 29451
-0.002251 0.000501 0.119966 0.250797 -0.500727 0.034160 -0.062500 1 0 0 0 0 0 4 30452
-0.002251 0.000501 0.119966 0.250791 -0.500735 0.034153 -0.062500 1 0 0 0 0 0 4 31447
-0.002251 0.000501 0.119966 0.250786 -0.500724 0.034166 -0.062500 1 0 0 0 0 0 4 32448
-0.002256 0.000519 0.119955 0.324287 -0.752962 0.183768 -0.062500 1 0 0 0 0 0 4 33447
-0.002259 0.000528 0.119951 0.300907 -0.668465 0.110747 -0.062500 1 0 0 0 0 0 4 34447
-0.002260 0.000532 0.119950 0.282448 -0.605052 0.072854 -0.062500 1 0 0 0 0 0 4 35448
-0.002261 0.000535 0.119950 0.272260 -0.571191 0.058432 -0.062500 1 0 0 0 0 0 4 36447
-0.002261 0.000536 0.119950 0.267001 -0.554026 0.053297 -0.062500 1 0 0 0 0 0 4 37447
-0.002261 0.000536 0.119949 0.264304 -0.545424 0.051492 -0.062500 1 0 0 0 0 0 4 38448
-0.002261 0.000537 0.119949 0.262947 -0.541116 0.050873 -0.062500 1 0 0 0 0 0 4 39447
-0.002262 0.000537 0.119949 0.262265 -0.538955 0.050653 -0.062500 1 0 0 0 0 0 4 40446
-0.002262 0.000537 0.119949 0.261925 -0.537880 0.050574 -0.062500 1 0 0 0 0 0 4 41447
-0.002262 0.000537 0.119949 0.261750 -0.537347 0.050552 -0.062500 1 0 0 0 0 0 4 42429
-0.002262 0.000537 0.119949 0.261655 -0.537074 0.050554 -0.062500 1 0 0 0 0 0 4 43449
-0.002262 0.000537 0.119949 0.261610 -0.536932 0.050539 -0.062500 1 0 0 0 0 0 4 44448
-0.002262 0.000537 0.119949 0.261602 -0.536869 0.050537 -0.062500 1 0 0 0 0 0 4 45448
-0.002262 0.000537 0.119949 0.261583 -0.536840 0.050549 -0.062500 1 0 0 0 0 0 4 46446
-0.002262 0.000537 0.119949 0.261575 -0.536816 0.050537 -0.062500 1 0 0 0 0 0 4 47448
-0.002262 0.000537 0.119949 0.261574 -0.536814 0.050536 -0.062500 1 0 0 0 0 0 4 48446
-0.002262 0.000537 0.119949 0.261582 -0.536806 0.050543 -0.062500 1 0 0 0 0 0 4 49446
-0.002262 0.000537 0.119949 0.261575 -0.536814 0.050536 -0.062500 1 0 0 0 0 0 4 50446
-0.002262 0.000537 0.119949 0.261580 -0.536795 0.050536 -0.062500 1 0 0 0 0 0 4 51450
-0.002262 0.000537 0.119949 0.261563 -0.536810 0.050542 -0.062500 1 0 0 0 0 0 4 52440
-0.002262 0.000537 0.119949 0.261582 -0.536806 0.050543 -0.062500 1 0 0 0 0 0 4 53445
-0.002262 0.000537 0.119949 0.261572 -0.536803 0.050530 -0.062500 1 0 0 0 0 0 4 54448
-0.002262 0.000537 0.119949 0.261571 -0.536803 0.050548 -0.062500 1 0 0 0 0 0 4 55447
-0.002262 0.000537 0.119949 0.261579 -0.536794 0.050537 -0.062500 1 0 0 0 0 0 4 56447
-0.002267 0.000555 0.119939 0.335027 -0.788903 0.200276 -0.062500 1 0 0 0 0 0 4 57445
-0.002270 0.000564 0.119935 0.311654 -0.704461 0.127180 -0.062500 1 0 0 0 0 0 4 58429
-0.002271 0.000568 0.119934 0.293216 -0.641085 0.089264 -0.062500 1 0 0 0 0 0 4 59430
-0.002272 0.000571 0.119933 0.283043 -0.607232 0.074831 -0.062500 1 0 0 0 0 0 4 60448
-0.002272 0.000572 0.119933 0.277783 -0.590093 0.069687 -0.062500 1 0 0 0 0 0 4 61429
-0.002272 0.000572 0.119933 0.275084 -0.581486 0.067891 -0.062500 1 0 0 0 0 0 4 62446
-0.002272 0.000573 0.119933 0.273724 -0.577167 0.067265 -0.062500 1 0 0 0 0 0 4 63445
-0.002272 0.000573 0.119933 0.273044 -0.575017 0.067050 -0.062500 1 0 0 0 0 0 4 64437
-0.002272 0.000573 0.119933 0.272705 -0.573943 0.066970 -0.062500 1 0 0 0 0 0 4 65437
-0.002272 0.000573 0.119933 0.272527 -0.573399 0.066942 -0.062500 1 0 0 0 0 0 4 66444
-0.002272 0.000573 0.119933 0.272435 -0.573136 0.066929 -0.062500 1 0 0 0 0 0 4 67436
-0.002272 0.000573 0.119933 0.272390 -0.572996 0.066932 -0.062500 1 0 0 0 0 0 4 68444
-0.002278 0.000591 0.119922 0.345774 -0.824883 0.216805 -0.062500 1 0 0 0 0 0 4 69435
-0.002280 0.000600 0.119919 0.322438 -0.740475 0.143641 -0.062500 1 0 0 0 0 0 4 70445
-0.002282 0.000604 0.119917 0.303992 -0.677127 0.105682 -0.062500 1 0 0 0 0 0 4 71441
-0.002282 0.000607 0.119917 0.293810 -0.643289 0.091236 -0.062500 1 0 0 0 0 0 4 72441
-0.002283 0.000608 0.119917 0.288552 -0.626126 0.086096 -0.062500 1 0 0 0 0 0 4 73449
-0.002283 0.000608 0.119917 0.285866 -0.617521 0.084290 -0.062500 1 0 0 0 0 0 4 74441
-0.002283 0.000609 0.119917 0.284499 -0.613212 0.083674 -0.062500 1 0 0 0 0 0 4 75450
-0.002288 0.000627 0.119906 0.357178 -0.862880 0.233451 -0.062500 1 0 0 0 0 0 4 76456
-0.002291 0.000636 0.119902 0.333512 -0.777498 0.160144 -0.062500 1 0 0 0 0 0 4 77449
-0.002292 0.000640 0.119901 0.314914 -0.713660 0.122122 -0.062500 1 0 0 0 0 0 4 78466
-0.002293 0.000643 0.119900 0.304666 -0.679570 0.107665 -0.062500 1 0 0 0 0 0 4 79457
-0.002294 0.000644 0.119900 0.299364 -0.662294 0.102522 -0.062500 1 0 0 0 0 0 4 80450
-0.002294 0.000644 0.119900 0.296655 -0.653618 0.100711 -0.062500 1 0 0 0 0 0 4 81440
-0.002294 0.000645 0.119900 0.295277 -0.649272 0.100091 -0.062500 1 0 0 0 0 0 4 82448
-0.002294 0.000645 0.119900 0.294601 -0.647101 0.099875 -0.062500 1 0 0 0 0 0 4 83448
-0.002294 0.000645 0.119900 0.294247 -0.646012 0.099794 -0.062500 1 0 0 0 0 0 4 84442
-0.002299 0.000663 0.119890 0.367383 -0.897156 0.249891 -0.062500 1 0 0 0 0 0 4 85453
-0.002302 0.000672 0.119886 0.343998 -0.812647 0.176581 -0.062500 1 0 0 0 0 0 4 86446
-0.002303 0.000676 0.119885 0.325534 -0.749244 0.138561 -0.062500 1 0 0 0 0 0 4 87446
-0.002304 0.000679 0.119884 0.315363 -0.715368 0.124106 -0.062500 1 0 0 0 0 0 4 88430
-0.002304 0.000680 0.119884 0.310095 -0.698202 0.118950 -0.062500 1 0 0 0 0 0 4 89446
-0.002304 0.000680 0.119884 0.307391 -0.689578 0.117148 -0.062500 1 0 0 0 0 0 4 90447
-0.002305 0.000681 0.119884 0.306035 -0.685273 0.116522 -0.062500 1 0 0 0 0 0 4 91429
-0.002305 0.000681 0.119884 0.305350 -0.683104 0.116311 -0.062500 1 0 0 0 0 0 4 92445
-0.002305 0.000681 0.119884 0.305007 -0.682018 0.116223 -0.062500 1 0 0 0 0 0 4 93447
-0.002305 0.000681 0.119884 0.304832 -0.681484 0.116201 -0.062500 1 0 0 0 0 0 4 94449
-0.002310 0.000699 0.119873 0.378013 -0.932754 0.266438 -0.062500 1 0 0 0 0 0 4 95450
-0.002313 0.000708 0.119869 0.354705 -0.848444 0.193077 -0.062500 1 0 0 0 0 0 4 96449
-0.002314 0.000712 0.119868 0.336278 -0.785154 0.155024 -0.062500 1 0 0 0 0 0 4 97445
-0.002315 0.000715 0.119868 0.326109 -0.751319 0.140551 -0.062500 1 0 0 0 0 0 4 98445
-0.002315 0.000716 0.119867 0.320847 -0.734172 0.135392 -0.062500 1 0 0 0 0 0 4 99447
-0.002315 0.000716 0.119867 0.318150 -0.725575 0.133600 -0.062500 1 0 0 0 0 0 4 100444
-0.002315 0.000717 0.119867 0.316793 -0.721263 0.132966 -0.062500 1 0 0 0 0 0 4 101444
-0.002315 0.000717 0.119867 0.316107 -0.719093 0.132753 -0.062500 1 0 0 0 0 0 4 102445
-0.002315 0.000717 0.119867 0.315759 -0.718027 0.132665 -0.062500 1 0 0 0 0 0 4 103445
-0.002315 0.000717 0.119867 0.315592 -0.717488 0.132648 -0.062500 1 0 0 0 0 0 4 104446
-0.002315 0.000717 0.119867 0.315506 -0.717206 0.132636 -0.062500 1 0 0 0 0 0 4 105443
-0.002315 0.000717 0.119867 0.315454 -0.717071 0.132632 -0.062500 1 0 0 0 0 0 4 106444
-0.002321 0.000735 0.119857 0.388651 -0.968409 0.283007 -0.062500 1 0 0 0 0 0 4 107445
-0.002323 0.000744 0.119853 0.365409 -0.884274 0.209579 -0.062500 1 0 0 0 0 0 4 108448
-0.002325 0.000748 0.119852 0.347012 -0.821073 0.171499 -0.062500 1 0 0 0 0 0 4 109429
-0.002325 0.000751 0.119851 0.336865 -0.787271 0.157008 -0.062500 1 0 0 0 0 0 4 110446
-0.002326 0.000752 0.119851 0.331586 -0.770139 0.151860 -0.062500 1 0 0 0 0 0 4 111446
-0.002326 0.000752 0.119851 0.328912 -0.761551 0.150052 -0.062500 1 0 0 0 0 0 4 112445
-0.002326 0.000753 0.119851 0.327546 -0.757238 0.149421 -0.062500 1 0 0 0 0 0 4 113444
-0.002326 0.000753 0.119851 0.326863 -0.755080 0.149214 -0.062500 1 0 0 0 0 0 4 114443
-0.002326 0.000753 0.119851 0.326520 -0.753995 0.149126 -0.062500 1 0 0 0 0 0 4 115446
-0.002326 0.000753 0.119851 0.326345 -0.753461 0.149103 -0.062500 1 0 0 0 0 0 4 116444
-0.002326 0.000753 0.119851 0.326253 -0.753200 0.149090 -0.062500 1 0 0 0 0 0 4 117438
-0.002326 0.000753 0.119851 0.326209 -0.753060 0.149092 -0.062500 1 0 0 0 0 0 4 118448
-0.002326 0.000753 0.119851 0.326188 -0.752995 0.149099 -0.062500 1 0 0 0 0 0 4 119450
-0.002326 0.000753 0.119851 0.326189 -0.752960 0.149093 -0.062500 1 0 0 0 0 0 4 120445
-0.002326 0.000753 0.119851 0.326174 -0.752944 0.149092 -0.062500 1 0 0 0 0 0 4 121443
-0.002326 0.000753 0.119851 0.326170 -0.752931 0.149084 -0.062500 1 0 0 0 0 0 4 122444
-0.002331 0.000771 0.119840 0.399349 -1.004186 0.299584 -0.062500 1 0 0 0 0 0 4 123446
-0.002334 0.000780 0.119836 0.376123 -0.920163 0.226102 -0.062500 1 0 0 0 0 0 4 124444
-0.002335 0.000784 0.119835 0.357745 -0.856992 0.187994 -0.062500 1 0 0 0 0 0 4 125446
-0.002336 0.000787 0.119835 0.347599 -0.823226 0.173487 -0.062500 1 0 0 0 0 0 4 126443
-0.002337 0.000788 0.119835 0.342342 -0.806096 0.168330 -0.062500 1 0 0 0 0 0 4 127445
-0.002337 0.000788 0.119834 0.339660 -0.797508 0.166523 -0.062500 1 0 0 0 0 0 4 128427
-0.002337 0.000789 0.119834 0.338292 -0.793196 0.165890 -0.062500 1 0 0 0 0 0 4 129435
-0.002337 0.000789 0.119834 0.337610 -0.791038 0.165682 -0.062500 1 0 0 0 0 0 4 130442
-0.002337 0.000789 0.119834 0.337273 -0.789976 0.165608 -0.062500 1 0 0 0 0 0 4 131435
-0.002337 0.000789 0.119834 0.337096 -0.789434 0.165579 -0.062500 1 0 0 0 0 0 4 132442
-0.002337 0.000789 0.119834 0.337001 -0.789161 0.165558 -0.062500 1 0 0 0 0 0 4 133434
-0.002337 0.000789 0.119834 0.336960 -0.789031 0.165567 -0.062500 1 0 0 0 0 0 4 134433
-0.002337 0.000789 0.119834 0.336936 -0.788956 0.165567 -0.062500 1 0 0 0 0 0 4 135442
-0.002337 0.000789 0.119834 0.336936 -0.788919 0.165560 -0.062500 1 0 0 0 0 0 4 136433
-0.002337 0.000789 0.119834 0.336921 -0.788903 0.165558 -0.062500 1 0 0 0 0 0 4 137441
-0.002342 0.000807 0.119824 0.410045 -1.040029 0.316177 -0.062500 1 0 0 0 0 0 4 138433
-0.002345 0.000816 0.119820 0.386858 -0.956057 0.242632 -0.062500 1 0 0 0 0 0 4 139442
-0.002346 0.000820 0.119819 0.368495 -0.892922 0.204490 -0.062500 1 0 0 0 0 0 4 140433
-0.002347 0.000823 0.119818 0.358347 -0.859181 0.189977 -0.062500 1 0 0 0 0 0 4 141434
-0.002347 0.000824 0.119818 0.353079 -0.842057 0.184818 -0.062500 1 0 0 0 0 0 4 142462
-0.002347 0.000824 0.119818 0.350401 -0.833452 0.183008 -0.062500 1 0 0 0 0 0 4 143549
-0.002348 0.000825 0.119818 0.349038 -0.829151 0.182380 -0.062500 1 0 0 0 0 0 4 144534
-0.002348 0.000825 0.119818 0.348356 -0.826995 0.182171 -0.062500 1 0 0 0 0 0 4 145540
-0.002348 0.000825 0.119818 0.348016 -0.825922 0.182089 -0.062500 1 0 0 0 0 0 4 146552
-0.002348 0.000825 0.119818 0.347839 -0.825379 0.182059 -0.062500 1 0 0 0 0 0 4 147431
-0.002348 0.000825 0.119818 0.347747 -0.825117 0.182045 -0.062500 1 0 0 0 0 0 4 148445
-0.002348 0.000825 0.119818 0.347702 -0.824977 0.182048 -0.062500 1 0 0 0 0 0 4 149457
-0.002348 0.000825 0.119818 0.347694 -0.824914 0.182047 -0.062500 1 0 0 0 0 0 4 150454
-0.002348 0.000825 0.119818 0.347672 -0.824874 0.182053 -0.062500 1 0 0 0 0 0 4 151453
-0.002348 0.000825 0.119818 0.347667 -0.824860 0.182047 -0.062500 1 0 0 0 0 0 4 152454
-0.002353 0.000843 0.119807 0.420741 -1.075837 0.332783 -0.062500 1 0 0 0 0 0 4 153454
-0.002356 0.000852 0.119803 0.397577 -0.991933 0.259182 -0.062500 1 0 0 0 0 0 4 154454
-0.002357 0.000856 0.119802 0.379218 -0.928842 0.220998 -0.062500 1 0 0 0 0 0 4 155450
-0.002358 0.000859 0.119802 0.369091 -0.895101 0.206480 -0.062500 1 0 0 0 0 0 4 156426
-0.002358 0.000860 0.119802 0.363828 -0.877983 0.201314 -0.062500 1 0 0 0 0 0 4 157454
-0.002358 0.000860 0.119801 0.361142 -0.869389 0.199512 -0.062500 1 0 0 0 0 0 4 158454
-0.002358 0.000860 0.119801 0.359779 -0.865090 0.198883 -0.062500 1 0 0 0 0 0 4 159455
-0.002358 0.000861 0.119801 0.359098 -0.862936 0.198653 -0.062500 1 0 0 0 0 0 4 160453
-0.002358 0.000861 0.119801 0.358755 -0.861852 0.198581 -0.062500 1 0 0 0 0 0 4 161444
-0.002358 0.000861 0.119801 0.358580 -0.861319 0.198559 -0.062500 1 0 0 0 0 0 4 162447
-0.002358 0.000861 0.119801 0.358488 -0.861059 0.198545 -0.062500 1 0 0 0 0 0 4 163429
-0.002358 0.000861 0.119801 0.358444 -0.860919 0.198548 -0.062500 1 0 0 0 0 0 4 164459
-0.002364 0.000879 0.119791 0.431452 -1.111694 0.349416 -0.062500 1 0 0 0 0 0 4 165425
-0.002366 0.000888 0.119787 0.408313 -1.027822 0.275733 -0.062500 1 0 0 0 0 0 4 166423
-0.002368 0.000892 0.119786 0.389963 -0.964754 0.237526 -0.062500 1 0 0 0 0 0 4 167455
-0.002368 0.000894 0.119785 0.379817 -0.931023 0.223004 -0.062500 1 0 0 0 0 0 4 168423
-0.002369 0.000896 0.119785 0.374550 -0.913901 0.217823 -0.062500 1 0 0 0 0 0 4 169454
-0.002369 0.000896 0.119785 0.371881 -0.905324 0.216016 -0.062500 1 0 0 0 0 0 4 170453
-0.002369 0.000896 0.119785 0.370512 -0.901005 0.215391 -0.062500 1 0 0 0 0 0 4 171455
-0.002369 0.000897 0.119785 0.369834 -0.898861 0.215167 -0.062500 1 0 0 0 0 0 4 172440
-0.002369 0.000897 0.119785 0.369491 -0.897779 0.215095 -0.062500 1 0 0 0 0 0 4 173455
-0.002369 0.000897 0.119785 0.369313 -0.897235 0.215066 -0.062500 1 0 0 0 0 0 4 174454
-0.002369 0.000897 0.119785 0.369230 -0.896964 0.215058 -0.062500 1 0 0 0 0 0 4 175425
-0.002369 0.000897 0.119785 0.369181 -0.896843 0.215062 -0.062500 1 0 0 0 0 0 4 176453
-0.002374 0.000915 0.119774 0.442142 -1.147482 0.366054 -0.062500 1 0 0 0 0 0 4 177428
-0.002377 0.000924 0.119770 -0.003235 -0.162259 0.292303 -0.062500 0 0 0 0 0 0 4 178456
-0.002378 0.000928 0.119769 -0.022954 -0.094716 0.254067 -0.062500 0 0 0 0 0 0 4 179424
-0.002379 0.000930 0.119769 -0.033788 -0.058748 0.239521 -0.062500 0 0 0 0 0 0 4 180452
-0.002380 0.000931 0.119769 -0.039408 -0.040504 0.234349 -0.062500 0 0 0 0 0 0 4 181425
-0.002380 0.000932 0.119768 -0.042271 -0.031351 0.232540 -0.062500 0 0 0 0 0 0 4 182458
-0.002385 0.000950 0.119758 0.024001 -0.259441 0.383034 -0.062500 0 0 0 0 0 0 4 183529
-0.002388 0.000959 0.119754 -0.002523 -0.164467 0.308999 -0.062500 0 0 0 0 0 0 4 184527
-0.002394 0.000982 0.119742 0.045085 -0.328406 0.421873 -0.062500 0 0 0 0 0 0 4 185523
-0.002403 0.001011 0.119727 0.075967 -0.431724 0.484747 -0.062500 0 0 0 0 0 0 4 186527
-0.002407 0.001026 0.119722 0.024786 -0.253126 0.367420 -0.062500 0 0 0 0 0 0 4 187496
-0.002415 0.001051 0.119709 0.058979 -0.372812 0.464167 -0.062500 0 0 0 0 0 0 4 188500
-0.002424 0.001081 0.119694 0.081810 -0.451203 0.521339 -0.062500 0 0 0 0 0 0 4 189525
-0.002434 0.001114 0.119678 0.094746 -0.493765 0.553436 -0.062500 0 0 0 0 0 0 4 190497
-0.002444 0.001149 0.119661 0.101380 -0.515178 0.575698 -0.062500 0 0 0 0 0 0 4 191496
-0.002455 0.001184 0.119645 0.104715 -0.525806 0.594415 -0.062500 0 0 0 0 0 0 4 192495
-0.002460 0.001202 0.119639 0.038941 -0.299255 0.459917 -0.062500 0 0 0 0 0 0 4 193506
-0.002468 0.001228 0.119626 0.065410 -0.394082 0.551093 -0.062500 0 0 0 0 0 0 4 194521
-0.002477 0.001259 0.119611 0.085436 -0.462524 0.606419 -0.062500 0 0 0 0 0 0 4 195526
-0.002487 0.001293 0.119594 0.095582 -0.498029 0.637912 -0.062500 0 0 0 0 0 0 4 196526
-0.002492 0.001310 0.119589 0.033940 -0.284964 0.507621 -0.062500 0 0 0 0 0 0 4 197518
-0.002500 0.001336 0.119576 0.062365 -0.386151 0.600631 -0.062500 0 0 0 0 0 0 4 198523
-0.002509 0.001367 0.119561 0.083384 -0.457796 0.656646 -0.062500 0 0 0 0 0 0 4 199520
-0.002538 0.001405 0.119554 0.340763 -0.554607 0.552022 -0.062500 0 0 0 0 0 0 4 200505
-0.002553 0.001424 0.119552 0.179932 -0.318624 0.488320 -0.062500 0 0 0 0 0 0 4 201519
-0.002552 0.001465 0.119551 -0.028324 -0.581839 0.467880 -0.062500 0 0 0 0 0 0 4 202501
-0.002557 0.001503 0.119539 0.021106 -0.574007 0.609775 -0.062500 0 0 0 0 0 0 4 203446
-0.002560 0.001522 0.119535 -0.005230 -0.325005 0.530724 -0.062500 0 0 0 0 0 0 4 204436
-0.002566 0.001549 0.119523 0.042659 -0.406344 0.643498 -0.062500 0 0 0 0 0 0 4 205445
-0.002575 0.001581 0.119508 0.073759 -0.468010 0.706626 -0.062500 0 0 0 0 0 0 4 206436
-0.002579 0.001597 0.119503 0.023403 -0.270594 0.587556 -0.062500 0 0 0 0 0 0 4 207446
-0.002587 0.001622 0.119490 0.057299 -0.378832 0.685490 -0.062500 0 0 0 0 0 0 4 208436
-0.002591 0.001635 0.119485 0.014180 -0.223759 0.589873 -0.062500 0 0 0 0 0 0 4 209446
-0.002598 0.001659 0.119473 0.052444 -0.355022 0.697235 -0.062500 0 0 0 0 0 0 4 210436
-0.002607 0.001689 0.119458 0.078588 -0.441974 0.758522 -0.062500 0 0 0 0 0 0 4 211438
-0.002611 0.001704 0.119452 0.024480 -0.254311 0.638487 -0.062500 0 0 0 0 0 0 4 212447
-0.002606 0.001743 0.119450 -0.108402 -0.547840 0.588752 -0.062500 0 0 0 0 0 0 4 213439
-0.002603 0.001763 0.119449 -0.087337 -0.323797 0.565182 -0.062500 0 0 0 0 0 0 4 214454
-0.002626 0.001795 0.119448 0.244693 -0.463620 0.574421 -0.062500 0 0 0 0 0 0 4 215443
-0.002637 0.001811 0.119447 0.130092 -0.269717 0.562503 -0.062500 0 0 0 0 0 0 4 216452
-0.002648 0.001836 0.119436 0.111313 -0.376046 0.710816 -0.062500 0 0 0 0 0 0 4 217424
-0.002654 0.001849 0.119432 0.040470 -0.220653 0.633344 -0.062500 0 0 0 0 0 0 4 218449
-0.002657 0.001856 0.119431 -0.002061 -0.121553 0.593516 -0.062500 0 0 0 0 0 0 4 219441
-0.002663 0.001877 0.119419 0.042273 -0.299217 0.732665 -0.062500 0 0 0 0 0 0 4 220447
-0.002667 0.001887 0.119415 0.005714 -0.182031 0.651911 -0.062500 0 0 0 0 0 0 4 221452
-0.002673 0.001910 0.119403 0.047186 -0.331682 0.765342 -0.062500 0 0 0 0 0 0 4 222465
-0.002683 0.001940 0.119419 0.088207 -0.435878 0.391750 -0.062500 0 0 0 0 0 0 4 223451
-0.002693 0.001973 0.119413 0.093245 -0.480017 0.640061 -0.062500 0 0 0 0 0 0 4 224449
-0.002698 0.001989 0.119411 0.030519 -0.273689 0.619332 -0.062500 0 0 0 0 0 0 4 225423
-0.002701 0.001997 0.119410 -0.007838 -0.147420 0.601365 -0.062500 0 0 0 0 0 0 4 226452
-0.002707 0.002019 0.119399 0.038627 -0.311007 0.748766 -0.062500 0 0 0 0 0 0 4 227457
-0.002710 0.002030 0.119395 0.003369 -0.187245 0.670505 -0.062500 0 0 0 0 0 0 4 228452
-0.002717 0.002053 0.119383 0.045366 -0.333212 0.785242 -0.062500 0 0 0 0 0 0 4 229451
-0.002721 0.002064 0.119378 0.007018 -0.198702 0.694362 -0.062500 0 0 0 0 0 0 4 230451
-0.002741 0.002075 0.119387 0.227164 -0.169441 0.514660 -0.062500 0 0 0 0 0 0 4 231455
-0.002757 0.002098 0.119378 0.179496 -0.326888 0.719000 -0.062500 0 0 0 0 0 0 4 232455
-0.002765 0.002109 0.119376 0.075741 -0.195427 0.671503 -0.062500 0 0 0 0 0 0 4 233456
-0.002761 0.002146 0.119374 -0.085885 -0.512785 0.651262 -0.062500 0 0 0 0 0 0 4 234439
-0.002759 0.002165 0.119373 -0.077677 -0.303552 0.636425 -0.062500 0 0 0 0 0 0 4 235452
-0.002777 0.002179 0.119383 0.184464 -0.227841 0.495507 -0.062500 0 0 0 0 0 0 4 236422
-0.002791 0.002203 0.119375 0.158064 -0.357110 0.714643 -0.062500 0 0 0 0 0 0 4 237451
-0.002798 0.002215 0.119372 0.065368 -0.211818 0.672098 -0.062500 0 0 0 0 0 0 4 238450
-0.002802 0.002222 0.119371 0.010357 -0.117737 0.645416 -0.062500 0 0 0 0 0 0 4 239453
-0.002809 0.002242 0.119360 0.047983 -0.296822 0.790460 -0.062500 0 0 0 0 0 0 4 240451
-0.002831 0.002257 0.119366 0.255200 -0.241154 0.576111 -0.062500 0 0 0 0 0 0 4 241451
-0.002848 0.002282 0.119356 0.194775 -0.365851 0.756979 -0.062500 0 0 0 0 0 0 4 242449
-0.002856 0.002295 0.119353 0.084088 -0.216557 0.699596 -0.062500 0 0 0 0 0 0 4 243452
-0.002865 0.002319 0.119341 0.085984 -0.348401 0.823391 -0.062500 0 0 0 0 0 0 4 244448
-0.002870 0.002331 0.119337 0.027821 -0.207661 0.734971 -0.062500 0 0 0 0 0 0 4 245451
-0.002879 0.002355 0.119355 0.071961 -0.352177 0.410122 -0.062500 0 0 0 0 0 0 4 246450
-0.002888 0.002385 0.119351 0.083302 -0.434002 0.687045 -0.062500 0 0 0 0 0 0 4 247453
-0.002892 0.002400 0.119349 0.025212 -0.250045 0.676118 -0.062500 0 0 0 0 0 0 4 248449
-0.002895 0.002407 0.119348 -0.010652 -0.135309 0.661548 -0.062500 0 0 0 0 0 0 4 249451
-0.002901 0.002428 0.119337 0.036612 -0.303436 0.811556 -0.062500 0 0 0 0 0 0 4 250449
-0.002923 0.002444 0.119343 0.249244 -0.243081 0.598883 -0.062500 0 0 0 0 0 0 4 251451
-0.002939 0.002469 0.119333 0.191022 -0.364638 0.780498 -0.062500 0 0 0 0 0 0 4 252449
-0.002948 0.002481 0.119330 0.081687 -0.214407 0.722802 -0.062500 0 0 0 0 0 0 4 253451
-0.002963 0.002524 0.119338 0.165679 -0.585034 0.566690 -0.062500 0 0 0 0 0 0 4 254448
-0.002971 0.002545 0.119341 0.072279 -0.346218 0.615171 -0.062500 0 0 0 0 0 0 4 255441
-0.002975 0.002555 0.119342 0.012035 -0.183901 0.642057 -0.062500 0 0 0 0 0 0 4 256448
-0.002981 0.002578 0.119331 0.048761 -0.333288 0.809014 -0.062500 0 0 0 0 0 0 4 257448
-0.002985 0.002590 0.119327 0.008757 -0.200933 0.736153 -0.062500 0 0 0 0 0 0 4 258449
-0.003011 0.002617 0.119324 0.294900 -0.400873 0.720832 -0.062500 0 0 0 0 0 0 4 259452
-0.003024 0.002631 0.119323 0.155498 -0.240035 0.695087 -0.062500 0 0 0 0 0 0 4 260437
-0.003031 0.002638 0.119323 0.057228 -0.133351 0.683988 -0.062500 0 0 0 0 0 0 4 261451
-0.003026 0.002673 0.119322 -0.094468 -0.484682 0.690610 -0.062500 0 0 0 0 0 0 4 262451
-0.003024 0.002691 0.119321 -0.080922 -0.293488 0.684075 -0.062500 0 0 0 0 0 0 4 263451
-0.003028 0.002717 0.119310 0.000439 -0.388217 0.837938 -0.062500 0 0 0 0 0 0 4 264449
-0.003049 0.002735 0.119316 0.231895 -0.288888 0.626508 -0.062500 0 0 0 0 0 0 4 265450
-0.003060 0.002743 0.119318 0.116776 -0.162483 0.651557 -0.062500 0 0 0 0 0 0 4 266450
-0.003070 0.002765 0.119307 0.102331 -0.318976 0.827343 -0.062500 0 0 0 0 0 0 4 267444
-0.003094 0.002781 0.119313 0.282431 -0.250634 0.624634 -0.062500 0 0 0 0 0 0 4 268436
-0.003111 0.002806 0.119304 0.207257 -0.368452 0.810115 -0.062500 0 0 0 0 0 0 4 269444
-0.003120 0.002819 0.119300 0.089902 -0.217444 0.752738 -0.062500 0 0 0 0 0 0 4 270434
-0.003112 0.002839 0.119310 -0.143027 -0.300592 0.574586 -0.062500 0 0 0 0 0 0 4 271443
-0.003112 0.002867 0.119302 -0.048154 -0.402731 0.791228 -0.062500 0 0 0 0 0 0 4 272434
-0.003113 0.002880 0.119299 -0.042256 -0.235412 0.746770 -0.062500 0 0 0 0 0 0 4 273443
-0.003132 0.002892 0.119307 0.203245 -0.189450 0.586309 -0.062500 0 0 0 0 0 0 4 274434
-0.003147 0.002915 0.119299 0.166366 -0.335062 0.798467 -0.062500 0 0 0 0 0 0 4 275442
-0.003154 0.002927 0.119296 0.069196 -0.200405 0.751207 -0.062500 0 0 0 0 0 0 4 276434
-0.003158 0.002933 0.119295 0.011868 -0.111673 0.722659 -0.062500 0 0 0 0 0 0 4 277444
-0.003165 0.002953 0.119284 0.047438 -0.291253 0.869485 -0.062500 0 0 0 0 0 0 4 278446
-0.003187 0.002968 0.119289 0.255641 -0.238742 0.655597 -0.062500 0 0 0 0 0 0 4 279440
-0.003199 0.002975 0.119291 0.127057 -0.141569 0.679154 -0.062500 0 0 0 0 0 0 4 280451
-0.003192 0.002993 0.119302 -0.123742 -0.261367 0.551283 -0.062500 0 0 0 0 0 0 4 281441
-0.003193 0.003019 0.119294 -0.039246 -0.384051 0.787891 -0.062500 0 0 0 0 0 0 4 282445
-0.003194 0.003032 0.119292 -0.038179 -0.227844 0.750132 -0.062500 0 0 0 0 0 0 4 283438
-0.003213 0.003043 0.119300 0.205235 -0.187686 0.592405 -0.062500 0 0 0 0 0 0 4 284451
-0.003223 0.003049 0.119303 0.101590 -0.109535 0.647304 -0.062500 0 0 0 0 0 0 4 285445
-0.003233 0.003069 0.119293 0.093417 -0.291468 0.835643 -0.062500 0 0 0 0 0 0 4 286449
-0.003238 0.003079 0.119290 0.030646 -0.180296 0.769809 -0.062500 0 0 0 0 0 0 4 287447
-0.003240 0.003084 0.119288 -0.007735 -0.103607 0.733785 -0.062500 0 0 0 0 0 0 4 288454
-0.003261 0.003091 0.119297 0.219920 -0.123201 0.587593 -0.062500 0 0 0 0 0 0 4 289448
-0.003276 0.003112 0.119289 0.173991 -0.302882 0.805925 -0.062500 0 0 0 0 0 0 4 290451
-0.003283 0.003123 0.119286 0.072739 -0.186190 0.760306 -0.062500 0 0 0 0 0 0 4 291450
-0.003287 0.003128 0.119285 0.013370 -0.106459 0.732274 -0.062500 0 0 0 0 0 0 4 292451
-0.003289 0.003131 0.119285 -0.017492 -0.064212 0.721301 -0.062500 0 0 0 0 0 0 4 293450
-0.003296 0.003151 0.119305 0.049614 -0.283903 0.439656 -0.062500 0 0 0 0 0 0 4 294440
-0.003300 0.003160 0.119311 0.005182 -0.173835 0.574019 -0.062500 0 0 0 0 0 0 4 295451
-0.003306 0.003183 0.119303 0.042520 -0.324365 0.802596 -0.062500 0 0 0 0 0 0 4 296449
-0.003310 0.003194 0.119299 0.005777 -0.196395 0.751649 -0.062500 0 0 0 0 0 0 4 297423
-0.003331 0.003204 0.119308 0.228418 -0.171955 0.588848 -0.062500 0 0 0 0 0 0 4 298454
-0.003341 0.003209 0.119311 0.113752 -0.101512 0.641410 -0.062500 0 0 0 0 0 0 4 299451
-0.003346 0.003211 0.119312 0.034748 -0.061254 0.670526 -0.062500 0 0 0 0 0 0 4 300449
-0.003349 0.003213 0.119312 -0.006610 -0.040912 0.681699 -0.062500 0 0 0 0 0 0 4 301450
-0.003369 0.003218 0.119322 0.220941 -0.091326 0.553817 -0.062500 0 0 0 0 0 0 4 302451
-0.003384 0.003238 0.119313 0.174700 -0.286317 0.778683 -0.062500 0 0 0 0 0 0 4 303450
-0.003392 0.003248 0.119311 0.073599 -0.177747 0.734950 -0.062500 0 0 0 0 0 0 4 304450
-0.003396 0.003253 0.119310 0.014332 -0.102108 0.707520 -0.062500 0 0 0 0 0 0 4 305449
-0.003398 0.003255 0.119309 -0.016499 -0.061909 0.696755 -0.062500 0 0 0 0 0 0 4 306449
-0.003399 0.003257 0.119309 -0.032147 -0.041464 0.692888 -0.062500 0 0 0 0 0 0 4 307449
-0.003418 0.003262 0.119319 0.205520 -0.096916 0.559878 -0.062500 0 0 0 0 0 0 4 308451
-0.003428 0.003265 0.119322 0.100552 -0.066132 0.623767 -0.062500 0 0 0 0 0 0 4 309451
-0.003433 0.003266 0.119323 0.026589 -0.046035 0.656923 -0.062500 0 0 0 0 0 0 4 310449
-0.003454 0.003271 0.119333 0.236389 -0.096453 0.537996 -0.062500 0 0 0 0 0 0 4 311452
-0.003470 0.003291 0.119325 0.180819 -0.291260 0.766004 -0.062500 0 0 0 0 0 0 4 312449
-0.003478 0.003301 0.119322 0.075221 -0.182791 0.723169 -0.062500 0 0 0 0 0 0 4 313444
-0.003482 0.003306 0.119321 0.013708 -0.107233 0.696032 -0.062500 0 0 0 0 0 0 4 314420
-0.003484 0.003309 0.119321 -0.018239 -0.067038 0.685358 -0.062500 0 0 0 0 0 0 4 315450
-0.003504 0.003314 0.119330 0.214223 -0.107257 0.550221 -0.062500 0 0 0 0 0 0 4 316448
-0.003514 0.003317 0.119333 0.104909 -0.071303 0.613065 -0.062500 0 0 0 0 0 0 4 317449
-0.003519 0.003319 0.119334 0.028760 -0.048640 0.645822 -0.062500 0 0 0 0 0 0 4 318447
-0.003521 0.003319 0.119335 -0.011077 -0.037153 0.658277 -0.062500 0 0 0 0 0 0 4 319432
-0.003527 0.003337 0.119323 0.033765 -0.256806 0.822136 -0.062500 0 0 0 0 0 0 4 320447
-0.003550 0.003351 0.119329 0.248819 -0.226278 0.614767 -0.062500 0 0 0 0 0 0 4 321447
-0.003561 0.003357 0.119331 0.123746 -0.133793 0.639044 -0.062500 0 0 0 0 0 0 4 322450
-0.003566 0.003361 0.119331 0.038572 -0.080376 0.657039 -0.062500 0 0 0 0 0 0 4 323449
-0.003569 0.003362 0.119332 -0.006050 -0.053141 0.664230 -0.062500 0 0 0 0 0 0 4 324448
-0.003571 0.003363 0.119332 -0.028483 -0.039526 0.666829 -0.062500 0 0 0 0 0 0 4 325448
-0.003590 0.003368 0.119341 0.209251 -0.093463 0.536778 -0.062500 0 0 0 0 0 0 4 326449
-0.003600 0.003371 0.119344 0.102364 -0.064354 0.601091 -0.062500 0 0 0 0 0 0 4 327440
-0.003605 0.003372 0.119346 0.027468 -0.045150 0.634344 -0.062500 0 0 0 0 0 0 4 328447
-0.003607 0.003373 0.119346 -0.011737 -0.035398 0.646982 -0.062500 0 0 0 0 0 0 4 329449
-0.003628 0.003378 0.119355 0.210759 -0.096615 0.520669 -0.062500 0 0 0 0 0 0 4 330447
-0.003638 0.003380 0.119359 0.099645 -0.068545 0.586163 -0.062500 0 0 0 0 0 0 4 331430
-0.003648 0.003398 0.119348 0.087284 -0.275036 0.779504 -0.062500 0 0 0 0 0 0 4 332440
-0.003653 0.003408 0.119345 0.027632 -0.178154 0.714382 -0.062500 0 0 0 0 0 0 4 333432
-0.003675 0.003417 0.119353 0.237814 -0.168908 0.547862 -0.062500 0 0 0 0 0 0 4 334440
-0.003685 0.003422 0.119356 0.115728 -0.105688 0.597884 -0.062500 0 0 0 0 0 0 4 335433
-0.003691 0.003424 0.119357 0.032949 -0.069016 0.625995 -0.062500 0 0 0 0 0 0 4 336441
-0.003693 0.003425 0.119357 -0.010279 -0.050476 0.636833 -0.062500 0 0 0 0 0 0 4 337432
-0.003695 0.003426 0.119357 -0.031937 -0.041271 0.640705 -0.062500 0 0 0 0 0 0 4 338442
-0.003695 0.003426 0.119357 -0.042747 -0.036719 0.642053 -0.062500 0 0 0 0 0 0 4 339431
-0.003696 0.003426 0.119357 -0.048121 -0.034454 0.642525 -0.062500 0 0 0 0 0 0 4 340440
-0.003715 0.003431 0.119367 0.198506 -0.094148 0.512254 -0.062500 0 0 0 0 0 0 4 341431
-0.003725 0.003433 0.119370 0.095675 -0.067809 0.576016 -0.062500 0 0 0 0 0 0 4 342441
-0.003729 0.003434 0.119371 0.022790 -0.049955 0.609067 -0.062500 0 0 0 0 0 0 4 343432
-0.003732 0.003435 0.119371 -0.015406 -0.040907 0.621630 -0.062500 0 0 0 0 0 0 4 344427
-0.003752 0.003440 0.119381 0.214925 -0.097310 0.495804 -0.062500 0 0 0 0 0 0 4 345450
-0.003762 0.003442 0.119384 0.103840 -0.069365 0.561013 -0.062500 0 0 0 0 0 0 4 346437
-0.003767 0.003443 0.119385 0.026854 -0.050730 0.594543 -0.062500 0 0 0 0 0 0 4 347422
-0.003774 0.003461 0.119374 0.051131 -0.266303 0.767257 -0.062500 0 0 0 0 0 0 4 348440
-0.003778 0.003470 0.119370 0.007450 -0.173439 0.693773 -0.062500 0 0 0 0 0 0 4 349447
-0.003800 0.003479 0.119378 0.228168 -0.166722 0.524722 -0.062500 0 0 0 0 0 0 4 350431
-0.003810 0.003484 0.119381 0.110923 -0.104601 0.573393 -0.062500 0 0 0 0 0 0 4 351446
-0.003815 0.003486 0.119382 0.030538 -0.068469 0.601011 -0.062500 0 0 0 0 0 0 4 352433
-0.003818 0.003487 0.119382 -0.011483 -0.050211 0.611672 -0.062500 0 0 0 0 0 0 4 353452
-0.003819 0.003488 0.119382 -0.032551 -0.041133 0.615490 -0.062500 0 0 0 0 0 0 4 354448
-0.003820 0.003488 0.119382 -0.043047 -0.036654 0.616819 -0.062500 0 0 0 0 0 0 4 355449
-0.003820 0.003488 0.119382 -0.048280 -0.034422 0.617282 -0.062500 0 0 0 0 0 0 4 356449
-0.003839 0.003493 0.119392 0.189685 -0.099619 0.487504 -0.062500 0 0 0 0 0 0 4 357448
-0.003849 0.003495 0.119395 0.086676 -0.073242 0.551019 -0.062500 0 0 0 0 0 0 4 358447
-0.003854 0.003496 0.119396 0.013699 -0.055376 0.583933 -0.062500 0 0 0 0 0 0 4 359449
-0.003856 0.003497 0.119396 -0.024523 -0.046323 0.596452 -0.062500 0 0 0 0 0 0 4 360446
-0.003876 0.003502 0.119406 0.206164 -0.102815 0.471114 -0.062500 0 0 0 0 0 0 4 361447
-0.003886 0.003504 0.119409 0.094880 -0.074819 0.536056 -0.062500 0 0 0 0 0 0 4 362452
-0.003896 0.003523 0.119399 0.082130 -0.281023 0.729710 -0.062500 0 0 0 0 0 0 4 363448
-0.003902 0.003532 0.119395 0.018443 -0.183408 0.664282 -0.062500 0 0 0 0 0 0 4 364451
-0.003923 0.003541 0.119403 0.229463 -0.174459 0.498589 -0.062500 0 0 0 0 0 0 4 365446
-0.003934 0.003546 0.119406 0.106976 -0.111139 0.548001 -0.062500 0 0 0 0 0 0 4 366446
-0.003940 0.003548 0.119407 0.023967 -0.074442 0.575833 -0.062500 0 0 0 0 0 0 4 367525
-0.003942 0.003549 0.119407 -0.019337 -0.055883 0.586578 -0.062500 0 0 0 0 0 0 4 368518
-0.003943 0.003550 0.119407 -0.041057 -0.046687 0.590417 -0.062500 0 0 0 0 0 0 4 369517
-0.003944 0.003550 0.119408 -0.051867 -0.042138 0.591755 -0.062500 0 0 0 0 0 0 4 370516
-0.003944 0.003550 0.119408 -0.057253 -0.039862 0.592221 -0.062500 0 0 0 0 0 0 4 371492
-0.003964 0.003555 0.119417 0.190139 -0.099733 0.462945 -0.062500 0 0 0 0 0 0 4 372490
-0.003973 0.003557 0.119420 0.086884 -0.073285 0.526203 -0.062500 0 0 0 0 0 0 4 373489
-0.003978 0.003558 0.119421 0.013784 -0.055398 0.558988 -0.062500 0 0 0 0 0 0 4 374490
-0.004005 0.003581 0.119419 0.289924 -0.332063 0.602639 -0.062500 0 0 0 0 0 0 4 375514
-0.004018 0.003592 0.119419 0.145487 -0.213663 0.592043 -0.062500 0 0 0 0 0 0 4 376489
-0.004025 0.003598 0.119418 0.044772 -0.128618 0.585672 -0.062500 0 0 0 0 0 0 4 377518
-0.004028 0.003601 0.119418 -0.008544 -0.083450 0.583150 -0.062500 0 0 0 0 0 0 4 378520
-0.004030 0.003602 0.119418 -0.035524 -0.060593 0.582235 -0.062500 0 0 0 0 0 0 4 379522
-0.004030 0.003603 0.119418 -0.049063 -0.049115 0.581914 -0.062500 0 0 0 0 0 0 4 380493
-0.004050 0.003608 0.119427 0.182461 -0.110097 0.452732 -0.062500 0 0 0 0 0 0 4 381491
-0.004060 0.003610 0.119431 0.077040 -0.081291 0.515685 -0.062500 0 0 0 0 0 0 4 382489
-0.004065 0.003611 0.119432 0.002831 -0.062219 0.548356 -0.062500 0 0 0 0 0 0 4 383491
-0.004067 0.003612 0.119432 -0.035974 -0.052578 0.560790 -0.062500 0 0 0 0 0 0 4 384491
-0.004073 0.003629 0.119421 0.015271 -0.272399 0.725939 -0.062500 0 0 0 0 0 0 4 385523
-0.004076 0.003638 0.119417 -0.017593 -0.182097 0.649171 -0.062500 0 0 0 0 0 0 4 386517
-0.004097 0.003648 0.119425 0.209342 -0.176868 0.480096 -0.062500 0 0 0 0 0 0 4 387521
-0.004108 0.003652 0.119427 0.094207 -0.115186 0.527681 -0.062500 0 0 0 0 0 0 4 388517
-0.004113 0.003654 0.119428 0.014854 -0.079290 0.554826 -0.062500 0 0 0 0 0 0 4 389525
-0.004115 0.003655 0.119429 -0.026629 -0.061132 0.565335 -0.062500 0 0 0 0 0 0 4 390490
-0.004117 0.003656 0.119429 -0.047430 -0.052129 0.569092 -0.062500 0 0 0 0 0 0 4 391490
-0.004137 0.003661 0.119438 0.192785 -0.108806 0.441692 -0.062500 0 0 0 0 0 0 4 392490
-0.004146 0.003663 0.119441 0.085454 -0.080618 0.504961 -0.062500 0 0 0 0 0 0 4 393523
-0.004151 0.003664 0.119442 0.010308 -0.061864 0.537712 -0.062500 0 0 0 0 0 0 4 394512
-0.004159 0.003682 0.119431 0.035017 -0.276812 0.711106 -0.062500 0 0 0 0 0 0 4 395510
-0.004162 0.003691 0.119427 -0.007736 -0.184263 0.637143 -0.062500 0 0 0 0 0 0 4 396518
-0.004164 0.003696 0.119426 -0.036181 -0.116827 0.597921 -0.062500 0 0 0 0 0 0 4 397488
-0.004165 0.003698 0.119426 -0.051651 -0.080581 0.582915 -0.062500 0 0 0 0 0 0 4 398489
-0.004185 0.003704 0.119435 0.190983 -0.123238 0.449035 -0.062500 0 0 0 0 0 0 4 399481
-0.004195 0.003707 0.119438 0.084611 -0.087876 0.509862 -0.062500 0 0 0 0 0 0 4 400497
-0.004200 0.003708 0.119439 0.009905 -0.065504 0.541750 -0.062500 0 0 0 0 0 0 4 401513
-0.004202 0.003709 0.119439 -0.029164 -0.054194 0.553910 -0.062500 0 0 0 0 0 0 4 402494
-0.004203 0.003709 0.119439 -0.048706 -0.048648 0.558250 -0.062500 0 0 0 0 0 0 4 403513
-0.004204 0.003709 0.119439 -0.058440 -0.045926 0.559764 -0.062500 0 0 0 0 0 0 4 404495
-0.004204 0.003709 0.119439 -0.063257 -0.044591 0.560296 -0.062500 0 0 0 0 0 0 4 405510
-0.004204 0.003710 0.119439 -0.065673 -0.043930 0.560477 -0.062500 0 0 0 0 0 0 4 406497
-0.004204 0.003710 0.119439 -0.066874 -0.043593 0.560558 -0.062500 0 0 0 0 0 0 4 407440
-0.004209 0.003727 0.119428 -0.003591 -0.267729 0.721667 -0.062500 0 0 0 0 0 0 4 408431
-0.004231 0.003740 0.119433 0.223914 -0.241027 0.514858 -0.062500 0 0 0 0 0 0 4 409439
-0.004242 0.003747 0.119435 0.102789 -0.149830 0.536675 -0.062500 0 0 0 0 0 0 4 410429
-0.004248 0.003750 0.119435 0.019451 -0.097007 0.553603 -0.062500 0 0 0 0 0 0 4 411426
-0.004250 0.003752 0.119436 -0.024236 -0.070084 0.560403 -0.062500 0 0 0 0 0 0 4 412438
-0.004252 0.003753 0.119436 -0.046191 -0.056638 0.562866 -0.062500 0 0 0 0 0 0 4 413430
-0.004252 0.003753 0.119436 -0.057158 -0.049930 0.563734 -0.062500 0 0 0 0 0 0 4 414439
-0.004253 0.003753 0.119436 -0.062615 -0.046597 0.564029 -0.062500 0 0 0 0 0 0 4 415430
-0.004253 0.003753 0.119436 -0.065346 -0.044928 0.564134 -0.062500 0 0 0 0 0 0 4 416439
-0.004253 0.003754 0.119436 -0.066721 -0.044096 0.564173 -0.062500 0 0 0 0 0 0 4 417435
-0.004258 0.003771 0.119424 -0.014904 -0.275710 0.725458 -0.062500 0 0 0 0 0 0 4 418446
-0.004261 0.003780 0.119420 -0.038203 -0.187756 0.646886 -0.062500 0 0 0 0 0 0 4 419434
-0.004262 0.003784 0.119419 -0.057002 -0.122576 0.606025 -0.062500 0 0 0 0 0 0 4 420438
-0.004263 0.003786 0.119418 -0.067700 -0.087393 0.590437 -0.062500 0 0 0 0 0 0 4 421438
-0.004282 0.003792 0.119427 0.177577 -0.130668 0.456789 -0.062500 0 0 0 0 0 0 4 422429
-0.004292 0.003795 0.119430 0.072233 -0.095502 0.517330 -0.062500 0 0 0 0 0 0 4 423430
-0.004297 0.003796 0.119432 -0.001957 -0.073252 0.549073 -0.062500 0 0 0 0 0 0 4 424443
-0.004299 0.003797 0.119432 -0.040752 -0.061995 0.561190 -0.062500 0 0 0 0 0 0 4 425436
-0.004300 0.003797 0.119432 -0.060171 -0.056488 0.565515 -0.062500 0 0 0 0 0 0 4 426449
-0.004301 0.003797 0.119432 -0.069810 -0.053779 0.567041 -0.062500 0 0 0 0 0 0 4 427448
-0.004301 0.003798 0.119432 -0.074609 -0.052448 0.567563 -0.062500 0 0 0 0 0 0 4 428444
-0.004301 0.003798 0.119432 -0.077004 -0.051782 0.567740 -0.062500 0 0 0 0 0 0 4 429445
-0.004302 0.003798 0.119432 -0.078199 -0.051455 0.567806 -0.062500 0 0 0 0 0 0 4 430444
-0.004302 0.003798 0.119432 -0.078792 -0.051304 0.567825 -0.062500 0 0 0 0 0 0 4 431446
-0.004306 0.003815 0.119421 -0.015367 -0.275240 0.729271 -0.062500 0 0 0 0 0 0 4 432445
-0.004309 0.003824 0.119417 -0.038403 -0.187537 0.650637 -0.062500 0 0 0 0 0 0 4 433445
-0.004311 0.003828 0.119415 -0.057101 -0.122457 0.609732 -0.062500 0 0 0 0 0 0 4 434454
-0.004311 0.003830 0.119415 -0.057562 -0.089265 0.594131 -0.062500 0 0 0 0 0 0 4 435451
-0.004312 0.003831 0.119415 -0.063227 -0.071301 0.588541 -0.062500 0 0 0 0 0 0 4 436449
-0.004312 0.003832 0.119414 -0.066161 -0.062222 0.586590 -0.062500 0 0 0 0 0 0 4 437418
-0.004312 0.003832 0.119414 -0.067665 -0.057650 0.585909 -0.062500 0 0 0 0 0 0 4 438447
-0.004312 0.003832 0.119414 -0.068434 -0.055359 0.585671 -0.062500 0 0 0 0 0 0 4 439416
-0.004331 0.003837 0.119424 0.182265 -0.115517 0.457730 -0.062500 0 0 0 0 0 0 4 440444
-0.004341 0.003839 0.119427 0.079602 -0.088838 0.520062 -0.062500 0 0 0 0 0 0 4 441416
-0.004346 0.003841 0.119428 0.006794 -0.070846 0.552442 -0.062500 0 0 0 0 0 0 4 442414
-0.004348 0.003841 0.119428 -0.031310 -0.061742 0.564773 -0.062500 0 0 0 0 0 0 4 443445
-0.004349 0.003841 0.119428 -0.050355 -0.057313 0.569164 -0.062500 0 0 0 0 0 0 4 444414
-0.004350 0.003841 0.119428 -0.059821 -0.055154 0.570713 -0.062500 0 0 0 0 0 0 4 445445
-0.004350 0.003842 0.119428 -0.064529 -0.054086 0.571248 -0.062500 0 0 0 0 0 0 4 446439
-0.004350 0.003842 0.119428 -0.066876 -0.053576 0.571434 -0.062500 0 0 0 0 0 0 4 447447
-0.004355 0.003859 0.119417 -0.004408 -0.277187 0.733105 -0.062500 0 0 0 0 0 0 4 448443
-0.004358 0.003868 0.119413 -0.027827 -0.189484 0.654409 -0.062500 0 0 0 0 0 0 4 449438
-0.004359 0.003872 0.119411 -0.046697 -0.124392 0.613467 -0.062500 0 0 0 0 0 0 4 450438
-0.004360 0.003874 0.119411 -0.057454 -0.089281 0.597848 -0.062500 0 0 0 0 0 0 4 451416
-0.004360 0.003875 0.119411 -0.063165 -0.071314 0.592263 -0.062500 0 0 0 0 0 0 4 452444
-0.004360 0.003876 0.119411 -0.066136 -0.062230 0.590304 -0.062500 0 0 0 0 0 0 4 453443
-0.004360 0.003876 0.119411 -0.067656 -0.057655 0.589626 -0.062500 0 0 0 0 0 0 4 454444
-0.004361 0.003876 0.119411 -0.068430 -0.055354 0.589379 -0.062500 0 0 0 0 0 0 4 455447
-0.004361 0.003876 0.119411 -0.068812 -0.054213 0.589307 -0.062500 0 0 0 0 0 0 4 456444
-0.004361 0.003876 0.119411 -0.069017 -0.053630 0.589274 -0.062500 0 0 0 0 0 0 4 457444
-0.004361 0.003876 0.119411 -0.069108 -0.053345 0.589256 -0.062500 0 0 0 0 0 0 4 458432
-0.004361 0.003876 0.119411 -0.069158 -0.053186 0.589265 -0.062500 0 0 0 0 0 0 4 459457
-0.004361 0.003876 0.119411 -0.069176 -0.053128 0.589256 -0.062500 0 0 0 0 0 0 4 460459
-0.004361 0.003876 0.119411 -0.069200 -0.053087 0.589259 -0.062500 0 0 0 0 0 0 4 461453
-0.004361 0.003876 0.119411 -0.069205 -0.053072 0.589252 -0.062500 0 0 0 0 0 0 4 462451
-0.004361 0.003876 0.119411 -0.069218 -0.053068 0.589257 -0.062500 0 0 0 0 0 0 4 463456
-0.004361 0.003876 0.119411 -0.069200 -0.053062 0.589258 -0.062500 0 0 0 0 0 0 4 464452
-0.004361 0.003876 0.119411 -0.069212 -0.053048 0.589257 -0.062500 0 0 0 0 0 0 4 465453
-0.004365 0.003894 0.119399 -0.005624 -0.276803 0.750976 -0.062500 0 0 0 0 0 0 4 466453
-0.004368 0.003902 0.119395 -0.028421 -0.189301 0.672193 -0.062500 0 0 0 0 0 0 4 467455
-0.004370 0.003907 0.119394 -0.046989 -0.124312 0.631220 -0.062500 0 0 0 0 0 0 4 468455
-0.004390 0.003914 0.119402 0.193615 -0.150622 0.487995 -0.062500 0 0 0 0 0 0 4 469452
-0.004399 0.003917 0.119405 0.085426 -0.106508 0.544653 -0.062500 0 0 0 0 0 0 4 470453
-0.004404 0.003919 0.119406 0.009752 -0.079712 0.574993 -0.062500 0 0 0 0 0 0 4 471496
-0.004407 0.003920 0.119407 -0.029802 -0.066185 0.586627 -0.062500 0 0 0 0 0 0 4 472510
-0.004408 0.003920 0.119407 -0.049608 -0.059543 0.590771 -0.062500 0 0 0 0 0 0 4 473494
-0.004409 0.003920 0.119407 -0.059453 -0.056264 0.592226 -0.062500 0 0 0 0 0 0 4 474509
-0.004409 0.003920 0.119407 -0.064338 -0.054641 0.592745 -0.062500 0 0 0 0 0 0 4 475496
-0.004409 0.003920 0.119407 -0.066784 -0.053846 0.592918 -0.062500 0 0 0 0 0 0 4 476511
-0.004409 0.003920 0.119407 -0.067990 -0.053456 0.592979 -0.062500 0 0 0 0 0 0 4 477494
-0.004409 0.003920 0.119407 -0.068601 -0.053244 0.592999 -0.062500 0 0 0 0 0 0 4 478496
-0.004409 0.003920 0.119407 -0.068910 -0.053146 0.593009 -0.062500 0 0 0 0 0 0 4 479437
-0.004409 0.003920 0.119407 -0.069056 -0.053110 0.593008 -0.062500 0 0 0 0 0 0 4 480428
-0.004409 0.003920 0.119407 -0.069131 -0.053082 0.593010 -0.062500 0 0 0 0 0 0 4 481437
-0.004409 0.003920 0.119407 -0.069185 -0.053069 0.593013 -0.062500 0 0 0 0 0 0 4 482427
-0.004409 0.003920 0.119407 -0.069193 -0.053057 0.593006 -0.062500 0 0 0 0 0 0 4 483436
-0.004409 0.003920 0.119407 -0.069206 -0.053053 0.593011 -0.062500 0 0 0 0 0 0 4 484428
-0.004409 0.003920 0.119407 -0.069207 -0.053052 0.593012 -0.062500 0 0 0 0 0 0 4 485436
-0.004409 0.003920 0.119407 -0.069207 -0.053052 0.593012 -0.062500 0 0 0 0 0 0 4 486428
-0.004409 0.003920 0.119407 -0.069207 -0.053052 0.593012 -0.062500 0 0 0 0 0 0 4 487437
-0.004414 0.003938 0.119395 -0.005706 -0.276661 0.754890 -0.062500 0 0 0 0 0 0 4 488428
-0.004417 0.003946 0.119391 -0.028446 -0.189246 0.676049 -0.062500 0 0 0 0 0 0 4 489453
-0.004418 0.003951 0.119390 -0.046978 -0.124302 0.635027 -0.062500 0 0 0 0 0 0 4 490430
-0.004419 0.003953 0.119389 -0.057582 -0.089237 0.619372 -0.062500 0 0 0 0 0 0 4 491447
-0.004419 0.003954 0.119389 -0.063240 -0.071295 0.613769 -0.062500 0 0 0 0 0 0 4 492436
-0.004419 0.003955 0.119389 -0.066174 -0.062215 0.611814 -0.062500 0 0 0 0 0 0 4 493435
-0.004419 0.003955 0.119389 -0.067667 -0.057648 0.611139 -0.062500 0 0 0 0 0 0 4 494436
-0.004420 0.003955 0.119389 -0.068427 -0.055352 0.610885 -0.062500 0 0 0 0 0 0 4 495430
-0.004420 0.003955 0.119389 -0.068819 -0.054209 0.610817 -0.062500 0 0 0 0 0 0 4 496434
-0.004420 0.003955 0.119389 -0.069021 -0.053637 0.610772 -0.062500 0 0 0 0 0 0 4 497430
-0.004420 0.003955 0.119389 -0.069116 -0.053343 0.610763 -0.062500 0 0 0 0 0 0 4 498430
-0.004420 0.003955 0.119389 -0.069159 -0.053205 0.610768 -0.062500 0 0 0 0 0 0 4 499415
-0.004420 0.003955 0.119389 -0.069184 -0.053126 0.610764 -0.062500 0 0 0 0 0 0 4 500434
-0.004420 0.003955 0.119389 -0.069196 -0.053086 0.610762 -0.062500 0 0 0 0 0 0 4 501431
-0.004420 0.003955 0.119389 -0.069205 -0.053060 0.610767 -0.062500 0 0 0 0 0 0 4 502432
-0.004420 0.003955 0.119389 -0.069213 -0.053066 0.610760 -0.062500 0 0 0 0 0 0 4 503433
-0.004420 0.003955 0.119389 -0.069206 -0.053058 0.610767 -0.062500 0 0 0 0 0 0 4 504432
-0.004420 0.003955 0.119389 -0.069206 -0.053057 0.610767 -0.062500 0 0 0 0 0 0 4 505431
-0.004420 0.003955 0.119389 -0.069209 -0.053047 0.610760 -0.062500 0 0 0 0 0 0 4 506440
-0.004420 0.003955 0.119389 -0.069206 -0.053056 0.610767 -0.062500 0 0 0 0 0 0 4 507417
-0.004420 0.003955 0.119389 -0.069213 -0.053066 0.610761 -0.062500 0 0 0 0 0 0 4 508432
-0.004420 0.003955 0.119389 -0.069209 -0.053048 0.610759 -0.062500 0 0 0 0 0 0 4 509431
-0.004420 0.003955 0.119389 -0.069206 -0.053056 0.610766 -0.062500 0 0 0 0 0 0 4 510433
-0.004420 0.003955 0.119389 -0.069209 -0.053047 0.610760 -0.062500 0 0 0 0 0 0 4 511433
-0.004420 0.003955 0.119389 -0.069214 -0.053065 0.610760 -0.062500 0 0 0 0 0 0 4 512432
-0.004420 0.003955 0.119389 -0.069218 -0.053055 0.610772 -0.062500 0 0 0 0 0 0 4 513434
-0.004420 0.003955 0.119389 -0.069210 -0.053047 0.610761 -0.062500 0 0 0 0 0 0 4 514430
-0.004420 0.003955 0.119389 -0.069206 -0.053056 0.610767 -0.062500 0 0 0 0 0 0 4 515433
-0.004420 0.003955 0.119389 -0.069209 -0.053047 0.610760 -0.062500 0 0 0 0 0 0 4 516430
-0.004420 0.003955 0.119389 -0.069214 -0.053065 0.610760 -0.062500 0 0 0 0 0 0 4 517431
-0.004420 0.003955 0.119389 -0.069209 -0.053048 0.610759 -0.062500 0 0 0 0 0 0 4 518430
-0.004420 0.003955 0.119389 -0.069206 -0.053056 0.610766 -0.062500 0 0 0 0 0 0 4 519432
-0.004420 0.003955 0.119389 -0.069220 -0.053044 0.610766 -0.062500 0 0 0 0 0 0 4 520429
-0.004420 0.003955 0.119389 -0.069207 -0.053056 0.610767 -0.062500 0 0 0 0 0 0 4 521432
-0.004420 0.003955 0.119389 -0.069216 -0.053055 0.610753 -0.062500 0 0 0 0 0 0 4 522433
-0.004420 0.003955 0.119389 -0.069207 -0.053057 0.610766 -0.062500 0 0 0 0 0 0 4 523415
-0.004420 0.003955 0.119389 -0.069206 -0.053057 0.610767 -0.062500 0 0 0 0 0 0 4 524431
-0.004420 0.003955 0.119389 -0.069209 -0.053047 0.610760 -0.062500 0 0 0 0 0 0 4 525430
-0.004420 0.003955 0.119389 -0.069206 -0.053056 0.610767 -0.062500 0 0 0 0 0 0 4 526413
-0.004420 0.003955 0.119389 -0.069228 -0.053052 0.610759 -0.062500 0 0 0 0 0 0 4 527432
-0.004424 0.003973 0.119378 -0.005753 -0.276534 0.772754 -0.062500 0 0 0 0 0 0 4 528428
-0.004427 0.003981 0.119374 -0.028456 -0.189185 0.693853 -0.062500 0 0 0 0 0 0 4 529430
[truncated: 7,895,078 more chars]
