# Supplementary material for: Increasing Patient Engagement in Rehabilitation Exercises Using Computer-Based Citizen Science
Source: PLoS One. 2015 Mar 20;10(3):e0117013. doi: 10.1371/journal.pone.0117013 (PMC4368773; doi:10.1371/journal.pone.0117013)
Supplement: S6 Dataset — (ZIP) [file pone.0117013.s006.zip › Dataset_S6/README.txt]

-This folder contains the trajectory data for patients P21 - P30.

-Each participant is given a folder (i.e., 'H1' for healthy subject 1, 'P1' for patient 1, etc.).

-Within each participant's folder, there are two datafiles; one corresponding to the trial without tagging, and the other corresponding to the trial with tagging (i.e., for healthy subject 1, the trial without tagging is named 'H1_without.dat', and the trial with tagging is named 'H1_with.dat').

-Each row of the datafile respresents one data sample for that trial.

-The columns of each row are as follows;

column 1:  x-position of joystick
column 2:  y-position of joystick
column 3:  z-position of joystick
column 4:  haptic feedback in x-direction
column 5:  haptic feedback in y-direction
column 6:  haptic feedback in z-direction
column 7:  debug variable not used in analysis
column 8:  boolean variable that indicates if the joystick is being automatically repositioned
column 9:  boolean variable indicating the mode (map mode or tagging mode)
column 10: button 0 status
column 11: button 1 status
column 12: button 2 status
column 13: button 3 status
column 14: time elapsed (seconds component)
column 15: time elapsed (microseconds component)
