# Supplementary material for: Increasing Patient Engagement in Rehabilitation Exercises Using Computer-Based Citizen Science
Source: PLoS One. 2015 Mar 20;10(3):e0117013. doi: 10.1371/journal.pone.0117013 (PMC4368773; doi:10.1371/journal.pone.0117013)
Supplement: S1 Table — (XLS) [file pone.0117013.s007.xls]

## Sheet: Sheet1
	PARTICIPANT (P = patient, H = healthy)	P1	P2	P3	P4	P5	P6	P7	P8	P9	P10	P11	P12	P13	P14	P15	P16	P17	P18	P19	P20	P21	P22	P23	P24	P25	P26	P27	P28	P29	P30	H1	H2	H3	H4	H5	H6	H7	H8	H9	H10	H11	H12	H13	H14	H15	H16	H17	H18
SURVEY QUESTION
3. task preference		0	1	0	0	1	1	1	1	1	0	0	1	1	1	0	1	1	1	1	1	1	1	1	1	1	1	1	1	1	1	1	1	0	1	0	1	1	1	1	0	1	1	1	1	1	0	0	1
4. task difficulty		1	1	0	0	0	1	1	0	0	0	0	0	0	1	0	1	0	0	1	0	0	1	0	0	0	0	0	0	1	1	1	1	0	1	0	0	0	0	0	1	0	1	1	0	0	1	1	1
5. task to repeat		0	1	1	0	1	1	0	0	1	1	1	0	1	1	1	1	1	1	1	1	1	1	1	1	1	1	0	1	1	1	0	1	1	1	1	1	1	1	1	0	1	1	1	1	1	0	0	1
6. identifying feeling		0	1	1	0	1	1	0	1	1	1	1	1	1	-1	1	0	1	0	1	0	1	0	0	0	1	1	1	1	1	0	1	1	1	1	1	1	1	1	1	1	0	1	1	1	0	0	1	1
7. moving feeling		0	0	1	0	0	0	1	1	1	1	1	1	0	0	1	0	0	0	1	0	0	0	0	0	0	0	1	0	1	0	1	0	1	1	0	1	1	0	0	0	0	0	0	0	0	0	1	0
8. identifying difficulty		0	1	0	0	0	1	0	1	0	0	0	1	1	1	-1	0	1	-1	1	1	0	0	1	1	1	1	1	1	1	1	0	1	0	0	-1	1	0	1	1	1	0	1	0	0	1	0	1	0
9. moving difficulty		1	0	0	1	0	1	1	1	0	0	0	-1	-1	-1	-1	1	1	1	1	0	0	1	1	-1	1	1	1	1	1	1	0	0	0	1	-1	0	0	0	0	0	-1	0	1	0	1	1	1	1
task T first (1 indicates yes)		0	0	1	0	1	0	0	1	0	1	0	1	1	0	1	0	1	0	0	1	0	0	1	0	1	1	0	1	1	1	0	0	0	0	1	1	1	0	1	1	1	0	1	0	1	0	0	1
For questions 3-5, '1' indicates the task with tagging, '0' indicates the task without tagging
For questions 6-7, '1' indicates a happy face, '0' indicates a neutral face, and '-1' indicates a sad face
For questions 8-9, '1' indicates easy, '0' indicates medium, '-1' indicates difficult
[truncated: 12 more columns]
